# Supplementary material for: POGLUT2 and POGLUT3 O-glucosylate multiple EGF repeats in fibrillin-1, -2, and LTBP1 and promote secretion of fibrillin-1
Source: J Biol Chem. 2021 Aug 17;297(3):101055. doi: 10.1016/j.jbc.2021.101055 (PMC8405936; doi:10.1016/j.jbc.2021.101055)
Supplement: Supplemental Table S4 [file mmc2.xlsx]

## Sheet: Sheet1
Table S4. Human protein database search results of proteins containing the old versus new POGLUT2 and 3 consensus sequence (Expasy Scan Prosite).
Original consensus sequence: C-x-N-T-x-G-S-F-x-C. New consensus sequence C-x-N-T-x-G-S-[FY]-x-C.

## Sheet: Original Consensus Sequence
86 EGFs 34 proteins
sp|O60494|CUBN_HUMAN CfNTqGSFyC
sp|O75095|MEGF6_HUMAN ClNTqGSFkC
sp|P07911|UROM_HUMAN CvNTpGSFsC
sp|P14543|NID1_HUMAN CyNTpGSFtC
sp|P23142|FBLN1_HUMAN CiNTvGSFrC
sp|P23142|FBLN1_HUMAN_2 CqNTlGSFrC
sp|P98095|FBLN2_HUMAN CvNTlGSFhC
sp|P98095|FBLN2_HUMAN_2 CqNTkGSFyC
sp|Q12805|FBLN3_HUMAN CvNTpGSFyC
sp|Q9UBX5|FBLN5_HUMAN CvNTyGSFiC
sp|Q53RD9|FBLN7_HUMAN CiNTgGSFqC
sp|P35555|FBN1_HUMAN CiNTvGSFeC
sp|P35555|FBN1_HUMAN_2 CiNTdGSFhC
sp|P35555|FBN1_HUMAN_3 CrNTpGSFvC
sp|P35555|FBN1_HUMAN_4 CvNTrGSFkC
sp|P35555|FBN1_HUMAN_5 CrNTiGSFkC
sp|P35555|FBN1_HUMAN_6 CeNTkGSFiC
sp|P35555|FBN1_HUMAN_7 CtNTaGSFkC
sp|P35555|FBN1_HUMAN_8 CiNTfGSFqC
sp|P35555|FBN1_HUMAN_9 CrNTiGSFnC
sp|P35555|FBN1_HUMAN_10 CiNTvGSFqC
sp|P35555|FBN1_HUMAN_11 CsNTeGSFkC
sp|P35555|FBN1_HUMAN_12 CqNTpGSFtC
sp|P35556|FBN2_HUMAN CiNTvGSFeC
sp|P35556|FBN2_HUMAN_2 CvNTdGSFqC
sp|P35556|FBN2_HUMAN_3 CrNTiGSFkC
sp|P35556|FBN2_HUMAN_4 CvNTpGSFeC
sp|P35556|FBN2_HUMAN_5 CvNTeGSFqC
sp|P35556|FBN2_HUMAN_6 CeNTkGSFiC
sp|P35556|FBN2_HUMAN_7 CiNTfGSFqC
sp|P35556|FBN2_HUMAN_8 CiNTdGSFrC
sp|P35556|FBN2_HUMAN_9 CiNTmGSFrC
sp|P35556|FBN2_HUMAN_10 CqNTpGSFsC
sp|Q75N90|FBN3_HUMAN CvNTeGSFqC
sp|Q75N90|FBN3_HUMAN_2 CtNTeGSFrC
sp|Q75N90|FBN3_HUMAN_3 CvNTaGSFrC
sp|Q75N90|FBN3_HUMAN_4 CrNTvGSFhC
sp|Q75N90|FBN3_HUMAN_5 CvNTpGSFeC
sp|Q75N90|FBN3_HUMAN_6 CeNTkGSFvC
sp|Q75N90|FBN3_HUMAN_7 CvNTfGSFqC
sp|Q75N90|FBN3_HUMAN_8 ClNTaGSFhC
sp|Q75N90|FBN3_HUMAN_9 CvNTdGSFrC
sp|Q75N90|FBN3_HUMAN_10 CvNTaGSFrC
sp|Q75N90|FBN3_HUMAN_11 CkNTkGSFlC
sp|Q75N90|FBN3_HUMAN_12 ChNTpGSFrC
sp|P46531|NOTC1_HUMAN CiNTlGSFeC
sp|Q9UM47|NOTC3_HUMAN ClNTpGSFrC
sp|Q9UM47|NOTC3_HUMAN_2 CvNTqGSFlC
sp|Q99466|NOTC4_HUMAN ChNTlGSFqC
sp|Q99466|NOTC4_HUMAN_2 ClNTpGSFnC
sp|P49746|TSP3_HUMAN CtNTvGSFkC
sp|P49747|COMP_HUMAN CiNTrGSFqC
sp|Q07954|LRP1_HUMAN CtNTdGSFiC
sp|Q14112|NID2_HUMAN CyNTpGSFsC
sp|Q14766|LTBP1_HUMAN CeNTeGSFlC
sp|Q14766|LTBP1_HUMAN_2 CkNTeGSFrC
sp|Q14766|LTBP1_HUMAN_3 CrNTeGSFqC
sp|Q14766|LTBP1_HUMAN_4 ClNTeGSFhC
sp|Q14766|LTBP1_HUMAN_5 CdNTaGSFrC
sp|Q14767|LTBP2_HUMAN ClNTeGSFaC
sp|Q14767|LTBP2_HUMAN_2 CtNTaGSFsC
sp|Q14767|LTBP2_HUMAN_3 CvNTeGSFnC
sp|Q14767|LTBP2_HUMAN_4 CdNTdGSFrC
sp|Q14767|LTBP2_HUMAN_5 CvNTeGSFhC
sp|Q9NS15|LTBP3_HUMAN CsNTpGSFqC
sp|Q9NS15|LTBP3_HUMAN_2 CvNTsGSFrC
sp|Q8N2S1|LTBP4_HUMAN CeNTpGSFlC
sp|Q8N2S1|LTBP4_HUMAN_2 CdNTaGSFhC
sp|Q8N2S1|LTBP4_HUMAN_3 CeNTeGSFqC
sp|Q8N2S1|LTBP4_HUMAN_4 CtNTeGSFrC
sp|Q8N2S1|LTBP4_HUMAN_5 ClNTdGSFaC
sp|Q8N2S1|LTBP4_HUMAN_6 CtNTdGSFeC
sp|Q8N2S1|LTBP4_HUMAN_7 ClNTdGSFrC
sp|Q5DID0|UROL1_HUMAN CrNTlGSFtC
sp|Q6UWL2|SUSD1_HUMAN CvNThGSFeC
sp|Q8IUX8|EGFL6_HUMAN CfNTqGSFkC
sp|Q8IWY4|SCUB1_HUMAN CrNTvGSFeC
sp|Q8IX30|SCUB3_HUMAN CrNTvGSFeC
sp|Q8IX30|SCUB3_HUMAN_2 CvNTpGSFqC
sp|Q96DN2|VWCE_HUMAN ChNTvGSFlC
sp|Q96RW7|HMCN1_HUMAN CsNTpGSFkC
sp|Q99435|NELL2_HUMAN CvNTpGSFmC
sp|Q99944|EGFL8_HUMAN CfNTaGSFtC
sp|Q9NPY3|C1QR1_HUMAN CtNTdGSFhC
sp|Q9NPY3|C1QR1_HUMAN_2 CfNTqGSFhC
sp|Q9ULI3|HEG1_HUMAN CnNTqGSFiC

## Sheet: New Consensus Sequence
167 EGFs 56 proteins
sp|O43897|TLL1_HUMAN ClNTlGSYqC
sp|O43897|TLL1_HUMAN_2 CvNTmGSYmC
sp|O60494|CUBN_HUMAN CvNTmGSYsC
sp|O60494|CUBN_HUMAN_2 CfNTqGSFyC
sp|O75095|MEGF6_HUMAN CvNTpGSYlC
sp|O75095|MEGF6_HUMAN_2 ClNTqGSFkC
sp|P01133|EGF_HUMAN CkNTpGSYyC
sp|P07225|PROS_HUMAN CdNTpGSYhC
sp|P07911|UROM_HUMAN CvNTpGSFsC
sp|P13497|BMP1_HUMAN ClNTlGSYkC
sp|P13497|BMP1_HUMAN_2 CvNTfGSYeC
sp|P14543|NID1_HUMAN CyNTpGSFtC
sp|P23142|FBLN1_HUMAN CiNTvGSFrC
sp|P23142|FBLN1_HUMAN_2 CqNTlGSFrC
sp|P23142|FBLN1_HUMAN_3 CiNTeGSYtC
sp|P23142|FBLN1_HUMAN_4 CeNTlGSYlC
sp|P98095|FBLN2_HUMAN CiNTvGSYhC
sp|P98095|FBLN2_HUMAN_2 CvNTlGSFhC
sp|P98095|FBLN2_HUMAN_3 CqNTkGSFyC
sp|P98095|FBLN2_HUMAN_4 CiNTvGSYtC
sp|P98095|FBLN2_HUMAN_5 CeNTlGSYrC
sp|Q12805|FBLN3_HUMAN CvNTpGSFyC
sp|Q9UBX5|FBLN5_HUMAN CvNTyGSFiC
sp|Q53RD9|FBLN7_HUMAN CvNTpGSYrC
sp|Q53RD9|FBLN7_HUMAN_2 CiNTgGSFqC
sp|P35443|TSP4_HUMAN CvNTlGSYrC
sp|P35555|FBN1_HUMAN CiNTvGSFeC
sp|P35555|FBN1_HUMAN_2 CiNTdGSFhC
sp|P35555|FBN1_HUMAN_3 CvNTdGSYrC
sp|P35555|FBN1_HUMAN_4 CrNTpGSFvC
sp|P35555|FBN1_HUMAN_5 CvNTrGSFkC
sp|P35555|FBN1_HUMAN_6 CrNTiGSFkC
sp|P35555|FBN1_HUMAN_7 ChNTeGSYrC
sp|P35555|FBN1_HUMAN_8 CeNTkGSFiC
sp|P35555|FBN1_HUMAN_9 CtNTaGSFkC
sp|P35555|FBN1_HUMAN_10 CkNTmGSYrC
sp|P35555|FBN1_HUMAN_11 CvNTpGSYiC
sp|P35555|FBN1_HUMAN_12 CiNTfGSFqC
sp|P35555|FBN1_HUMAN_13 CiNTaGSYrC
sp|P35555|FBN1_HUMAN_14 CrNTiGSFnC
sp|P35555|FBN1_HUMAN_15 CiNTvGSFqC
sp|P35555|FBN1_HUMAN_16 CsNTeGSFkC
sp|P35555|FBN1_HUMAN_17 CiNTdGSYrC
sp|P35555|FBN1_HUMAN_18 CvNTyGSYeC
sp|P35555|FBN1_HUMAN_19 ClNTrGSYtC
sp|P35555|FBN1_HUMAN_20 CkNTeGSYqC
sp|P35555|FBN1_HUMAN_21 CqNTpGSFtC
sp|P35555|FBN1_HUMAN_22 ChNTlGSYkC
sp|P35556|FBN2_HUMAN CiNTvGSFeC
sp|P35556|FBN2_HUMAN_2 CsNTvGSYfC
sp|P35556|FBN2_HUMAN_3 CvNTpGSYyC
sp|P35556|FBN2_HUMAN_4 CvNTdGSFqC
sp|P35556|FBN2_HUMAN_5 CrNTpGSYsC
sp|P35556|FBN2_HUMAN_6 CrNTiGSFkC
sp|P35556|FBN2_HUMAN_7 CvNTpGSFeC
sp|P35556|FBN2_HUMAN_8 CvNTeGSFqC
sp|P35556|FBN2_HUMAN_9 CeNTkGSFiC
sp|P35556|FBN2_HUMAN_10 CvNTpGSYrC
sp|P35556|FBN2_HUMAN_11 CiNTfGSFqC
sp|P35556|FBN2_HUMAN_12 CkNTvGSYnC
sp|P35556|FBN2_HUMAN_13 CiNTdGSFrC
sp|P35556|FBN2_HUMAN_14 CmNTfGSYeC
sp|P35556|FBN2_HUMAN_15 CiNTmGSFrC
sp|P35556|FBN2_HUMAN_16 CkNTeGSYqC
sp|P35556|FBN2_HUMAN_17 CqNTpGSFsC
sp|P35556|FBN2_HUMAN_18 CyNTlGSYkC
sp|Q75N90|FBN3_HUMAN CvNTeGSFqC
sp|Q75N90|FBN3_HUMAN_2 CtNTeGSFrC
sp|Q75N90|FBN3_HUMAN_3 CvNTaGSFrC
sp|Q75N90|FBN3_HUMAN_4 CrNTvGSFhC
sp|Q75N90|FBN3_HUMAN_5 CvNTpGSFeC
sp|Q75N90|FBN3_HUMAN_6 CtNTdGSYkC
sp|Q75N90|FBN3_HUMAN_7 CiNTeGSYrC
sp|Q75N90|FBN3_HUMAN_8 CeNTkGSFvC
sp|Q75N90|FBN3_HUMAN_9 CiNTpGSYlC
sp|Q75N90|FBN3_HUMAN_10 CvNTfGSFqC
sp|Q75N90|FBN3_HUMAN_11 ClNTaGSFhC
sp|Q75N90|FBN3_HUMAN_12 CvNTdGSFrC
sp|Q75N90|FBN3_HUMAN_13 ChNTeGSYlC
sp|Q75N90|FBN3_HUMAN_14 CvNTaGSFrC
sp|Q75N90|FBN3_HUMAN_15 CkNTkGSFlC
sp|Q75N90|FBN3_HUMAN_16 ChNTpGSFrC
sp|P46531|NOTC1_HUMAN CiNTlGSFeC
sp|Q04721|NOTC2_HUMAN ChNTqGSYmC
sp|Q9UM47|NOTC3_HUMAN ClNTpGSFrC
sp|Q9UM47|NOTC3_HUMAN_2 CvNTqGSFlC
sp|Q99466|NOTC4_HUMAN ChNTlGSFqC
sp|Q99466|NOTC4_HUMAN_2 ClNTpGSFnC
sp|P48960|AGRE5_HUMAN CwNTeGSYdC
sp|P48960|AGRE5_HUMAN_2 CvNTlGSYtC
sp|P48960|AGRE5_HUMAN_3 CfNTvGSYsC
sp|P49746|TSP3_HUMAN CtNTvGSFkC
sp|P49747|COMP_HUMAN CiNTrGSFqC
sp|P98164|LRP2_HUMAN CrNTkGSYeC
sp|Q07954|LRP1_HUMAN CtNTdGSFiC
sp|Q07954|LRP1_HUMAN_2 CiNThGSYkC
sp|Q14112|NID2_HUMAN CyNTpGSFsC
sp|Q14246|AGRE1_HUMAN CtNTpGSYfC
sp|Q14517|FAT1_HUMAN CeNThGSYhC
sp|Q14766|LTBP1_HUMAN ClNTmGSYrC
sp|Q14766|LTBP1_HUMAN_2 CeNTeGSFlC
sp|Q14766|LTBP1_HUMAN_3 CkNTeGSFrC
sp|Q14766|LTBP1_HUMAN_4 CrNTeGSFqC
sp|Q14766|LTBP1_HUMAN_5 CiNTaGSYdC
sp|Q14766|LTBP1_HUMAN_6 ClNTeGSFhC
sp|Q14766|LTBP1_HUMAN_7 CdNTaGSFrC
sp|Q14766|LTBP1_HUMAN_8 CvNTeGSYnC
sp|Q14766|LTBP1_HUMAN_9 CiNTdGSYkC
sp|Q14767|LTBP2_HUMAN CvNTrGSYlC
sp|Q14767|LTBP2_HUMAN_2 CtNTeGSYhC
sp|Q14767|LTBP2_HUMAN_3 ClNTeGSFaC
sp|Q14767|LTBP2_HUMAN_4 CtNTaGSFsC
sp|Q14767|LTBP2_HUMAN_5 CkNTvGSYqC
sp|Q14767|LTBP2_HUMAN_6 CvNTeGSFnC
sp|Q14767|LTBP2_HUMAN_7 CdNTdGSFrC
sp|Q14767|LTBP2_HUMAN_8 CvNTeGSFhC
sp|Q14767|LTBP2_HUMAN_9 CeNTeGSYrC
sp|Q9NS15|LTBP3_HUMAN CmNTgGSYnC
sp|Q9NS15|LTBP3_HUMAN_2 CsNTpGSFqC
sp|Q9NS15|LTBP3_HUMAN_3 CiNTnGSYrC
sp|Q9NS15|LTBP3_HUMAN_4 CvNTsGSFrC
sp|Q8N2S1|LTBP4_HUMAN CeNTpGSFlC
sp|Q8N2S1|LTBP4_HUMAN_2 CdNTaGSFhC
sp|Q8N2S1|LTBP4_HUMAN_3 CeNTeGSFqC
sp|Q8N2S1|LTBP4_HUMAN_4 CtNTeGSFrC
sp|Q8N2S1|LTBP4_HUMAN_5 ClNTdGSFaC
sp|Q8N2S1|LTBP4_HUMAN_6 CtNTdGSFeC
sp|Q8N2S1|LTBP4_HUMAN_7 CeNTpGSYrC
sp|Q8N2S1|LTBP4_HUMAN_8 CvNTvGSYhC
sp|Q8N2S1|LTBP4_HUMAN_9 ClNTdGSFrC
sp|Q8NDA2|HMCN2_HUMAN CrNTeGSYqC
sp|Q5DID0|UROL1_HUMAN CrNTlGSFtC
sp|Q6UWL2|SUSD1_HUMAN CvNThGSFeC
sp|Q6UXH1|CREL2_HUMAN CyNTpGSYvC
sp|Q6UXH8|CCBE1_HUMAN CiNTlGSYrC
sp|Q6UXI9|NPNT_HUMAN CmNTyGSYkC
sp|Q6UXI9|NPNT_HUMAN_2 CvNTfGSYiC
sp|Q8IUX8|EGFL6_HUMAN CvNThGSYkC
sp|Q8IUX8|EGFL6_HUMAN_2 CvNTfGSYyC
sp|Q8IUX8|EGFL6_HUMAN_3 CfNTqGSFkC
sp|Q8IWY4|SCUB1_HUMAN CrNTvGSFeC
sp|Q8IWY4|SCUB1_HUMAN_2 CvNTkGSYeC
sp|Q8IX30|SCUB3_HUMAN CrNTvGSFeC
sp|Q8IX30|SCUB3_HUMAN_2 CvNTpGSFqC
sp|Q8IX30|SCUB3_HUMAN_3 CiNTpGSYqC
sp|Q8NDA2|HMCN2_HUMAN_2 CfNTrGSYqC
sp|Q96DN2|VWCE_HUMAN ChNTvGSFlC
sp|Q96HD1|CREL1_HUMAN CvNTeGSYeC
sp|Q96RW7|HMCN1_HUMAN CdNTiGSYrC
sp|Q96RW7|HMCN1_HUMAN_2 CeNTrGSYrC
sp|Q96RW7|HMCN1_HUMAN_3 CsNTpGSFkC
sp|Q96RW7|HMCN1_HUMAN_4 CkNTfGSYqC
sp|Q99435|NELL2_HUMAN CvNTpGSFmC
sp|Q99944|EGFL8_HUMAN CfNTaGSFtC
sp|Q9HBW9|AGRL4_HUMAN CtNTeGSYyC
sp|Q9NPY3|C1QR1_HUMAN CtNTdGSFhC
sp|Q9NPY3|C1QR1_HUMAN_2 CfNTqGSFhC
sp|Q9NQ36|SCUB2_HUMAN CvNTvGSYeC
sp|Q9NQ79|CRAC1_HUMAN CvNTyGSYrC
sp|Q9NZR2|LRP1B_HUMAN CrNThGSYtC
sp|Q9UHF1|EGFL7_HUMAN CvNTaGSYwC
sp|Q9UHX3|AGRE2_HUMAN CwNTeGSYdC
sp|Q9UHX3|AGRE2_HUMAN_2 CvNTlGSYtC
sp|Q9UHX3|AGRE2_HUMAN_3 CfNTvGSYsC
sp|Q9ULI3|HEG1_HUMAN CnNTqGSFiC
sp|Q9Y6L7|TLL2_HUMAN CvNTlGSYkC
sp|Q9Y6L7|TLL2_HUMAN_2 CvNTfGSYlC
