# Supplementary material for: POGLUT2 and POGLUT3 O-glucosylate multiple EGF repeats in fibrillin-1, -2, and LTBP1 and promote secretion of fibrillin-1
Source: J Biol Chem. 2021 Aug 17;297(3):101055. doi: 10.1016/j.jbc.2021.101055 (PMC8405936; doi:10.1016/j.jbc.2021.101055)
Supplement: Supplemental Table S5 [file mmc3.xlsx]

## Sheet: Sheet 1
Table S5: Trypsin digestion of endogenous human FBN1 from conditioned medium of adult dermal fibroblasts.
Each tab is a biological replicate.

## Sheet: DW_052619_2
Query #:z	Protein Rank	Peptide < ProteinMetrics Confidential >	Starting position	Glycans NHFAGNa	Modification Type(s)	Observed m/z	z	Observed (M+H)	Calc. mass (M+H)	Off-by-x error	Mass error (ppm)	Cleavage	Score	Delta	Delta Mod	|Log Prob|	# of unique peptides	Protein Name	Protein DB number	Comment	Scan #	Scan Time
11255:3	1	R.TGAC[+57.021]QDVDEC[+57.021]QAIPGLC[+57.021]QGGNC[+57.021]INTVGSFEC[+57.021]K.C	241		C[+57]*5	1182.5	3	3545.5	3545.49	0	2.7	Specific	903.71	903.71	903.71	12.58	259	>sp|P35555|FBN1_HUMAN Fibrillin-1 OS=Homo sapiens OX=9606 GN=FBN1 PE=1 SV=4	1	dw052619_2_endogenous hfbn1.10324.10324.3	controllerType=0 controllerNumber=1 scan=10324	25.6156
10913:3	1	R.TGAC[+57.021]QDVDEC[+57.021]QAIPGLC[+57.021]QGGNC[+57.021]INTVGS[+162.053]FEC[+57.021]K.C	241	Hex(1)	C[+57]*5, S[+162]	1236.52	3	3707.55	3707.54	0	2.1	Specific	890.28	890.28	30.01	11.58	259	>sp|P35555|FBN1_HUMAN Fibrillin-1 OS=Homo sapiens OX=9606 GN=FBN1 PE=1 SV=4	1	dw052619_2_endogenous hfbn1.10016.10016.3	controllerType=0 controllerNumber=1 scan=10016	24.93
10976:3	1	R.TGAC[+57.021]QDVDEC[+57.021]QAIPGLC[+57.021]QGGNC[+57.021]INTVGS[+162.053]FEC[+57.021]K.C	241	Hex(1)	C[+57]*5, S[+162]	1236.52	3	3707.55	3707.54	0	2.2	Specific	953.52	953.52	26.52	13.58	259	>sp|P35555|FBN1_HUMAN Fibrillin-1 OS=Homo sapiens OX=9606 GN=FBN1 PE=1 SV=4	1	dw052619_2_endogenous hfbn1.10069.10069.3	controllerType=0 controllerNumber=1 scan=10069	25.0517
10953:3	1	R.TGAC[+57.021]QDVDEC[+57.021]QAIPGLC[+57.021]QGGNC[+57.021]IN[+15.995]TVGS[+162.053]FEC[+57.021]K.C	241	Hex(1)	C[+57]*5, N[+16], S[+162]	1241.85	3	3723.54	3723.53	0	2.8	Specific	920.3	920.3	28.94	12.58	259	>sp|P35555|FBN1_HUMAN Fibrillin-1 OS=Homo sapiens OX=9606 GN=FBN1 PE=1 SV=4	1	dw052619_2_endogenous hfbn1.10048.10048.3	controllerType=0 controllerNumber=1 scan=10048	25.0034
11868:3	1	K.C[+57.021]EDIDEC[+57.021]STIPGIC[+57.021]EGGEC[+57.021]TNTVSSYFC[+57.021]K.C	286		C[+57]*5	1130.12	3	3388.35	3388.34	0	2.2	Specific	901.61	897.84	769.88	12.58	259	>sp|P35555|FBN1_HUMAN Fibrillin-1 OS=Homo sapiens OX=9606 GN=FBN1 PE=1 SV=4	1	dw052619_2_endogenous hfbn1.10863.10863.3	controllerType=0 controllerNumber=1 scan=10863	26.8473
11930:3	1	K.C[+57.021]EDIDEC[+57.021]STIPGIC[+57.021]EGGEC[+57.021]TNTVSSYFC[+57.021]K.C	286		C[+57]*5	1130.12	3	3388.35	3388.34	0	1.6	Specific	911.95	911.95	708.58	14.44	259	>sp|P35555|FBN1_HUMAN Fibrillin-1 OS=Homo sapiens OX=9606 GN=FBN1 PE=1 SV=4	1	dw052619_2_endogenous hfbn1.10913.10913.3	controllerType=0 controllerNumber=1 scan=10913	26.9626
11985:3	1	K.C[+57.021]EDIDEC[+57.021]STIPGIC[+57.021]EGGEC[+57.021]TNTVSSYFC[+57.021]K.C	286		C[+57]*5	1130.12	3	3388.35	3388.34	0	1.4	Specific	835.14	835.14	669.06	12.44	259	>sp|P35555|FBN1_HUMAN Fibrillin-1 OS=Homo sapiens OX=9606 GN=FBN1 PE=1 SV=4	1	dw052619_2_endogenous hfbn1.10965.10965.3	controllerType=0 controllerNumber=1 scan=10965	27.0824
11865:3	1	K.C[+57.021]EDIDEC[+57.021]STIPGIC[+57.021]EGGEC[+57.021]TN[+15.995]TVSSYFC[+57.021]K.C	286		C[+57]*5, N[+16]	1135.45	3	3404.34	3404.34	0	2.3	Specific	802.63	766.03	464.01	10.58	259	>sp|P35555|FBN1_HUMAN Fibrillin-1 OS=Homo sapiens OX=9606 GN=FBN1 PE=1 SV=4	1	dw052619_2_endogenous hfbn1.10860.10860.3	controllerType=0 controllerNumber=1 scan=10860	26.8407
06933:2	1	R.C[+57.021]IPTPGS[+162.053]YR.C	465	Hex(1)	C[+57], S[+162]	606.782	2	1212.56	1212.56	0	0	Specific	334.89	334.89	18.26	4.77	259	>sp|P35555|FBN1_HUMAN Fibrillin-1 OS=Homo sapiens OX=9606 GN=FBN1 PE=1 SV=4	1	dw052619_2_endogenous hfbn1.6454.6454.2	controllerType=0 controllerNumber=1 scan=6454	16.8959
06990:2	1	R.C[+57.021]IPTPGS[+162.053]YR.C	465	Hex(1)	C[+57], S[+162]	606.781	2	1212.56	1212.56	0	-1.2	Specific	389.1	389.1	30.4	5.72	259	>sp|P35555|FBN1_HUMAN Fibrillin-1 OS=Homo sapiens OX=9606 GN=FBN1 PE=1 SV=4	1	dw052619_2_endogenous hfbn1.6508.6508.2	controllerType=0 controllerNumber=1 scan=6508	17.0203
07031:2	1	R.C[+57.021]IPTPGS[+324.106]YR.C	465	Hex(2)	C[+57], S[+324]	687.808	2	1374.61	1374.61	0	-0.7	Specific	312.9	312.9	19.26	3.95	259	>sp|P35555|FBN1_HUMAN Fibrillin-1 OS=Homo sapiens OX=9606 GN=FBN1 PE=1 SV=4	1	dw052619_2_endogenous hfbn1.6544.6544.2	controllerType=0 controllerNumber=1 scan=6544	17.1037
07048:2	1	R.C[+57.021]IPTPGS[+162.053]YR.C	465	Hex(1)	C[+57], S[+162]	606.782	2	1212.56	1212.56	0	0.1	Specific	374.46	374.46	30.95	6.28	259	>sp|P35555|FBN1_HUMAN Fibrillin-1 OS=Homo sapiens OX=9606 GN=FBN1 PE=1 SV=4	1	dw052619_2_endogenous hfbn1.6561.6561.2	controllerType=0 controllerNumber=1 scan=6561	17.1437
07105:2	1	R.C[+57.021]IPTPGS[+162.053]YR.C	465	Hex(1)	C[+57], S[+162]	606.782	2	1212.56	1212.56	0	-0.2	Specific	429.71	429.71	30.82	6.31	259	>sp|P35555|FBN1_HUMAN Fibrillin-1 OS=Homo sapiens OX=9606 GN=FBN1 PE=1 SV=4	1	dw052619_2_endogenous hfbn1.6614.6614.2	controllerType=0 controllerNumber=1 scan=6614	17.265
07167:2	1	R.C[+57.021]IPTPGS[+162.053]YR.C	465	Hex(1)	C[+57], S[+162]	606.782	2	1212.56	1212.56	0	-0.1	Specific	472.75	472.75	31.96	6.58	259	>sp|P35555|FBN1_HUMAN Fibrillin-1 OS=Homo sapiens OX=9606 GN=FBN1 PE=1 SV=4	1	dw052619_2_endogenous hfbn1.6669.6669.2	controllerType=0 controllerNumber=1 scan=6669	17.3884
07225:2	1	R.C[+57.021]IPTPGS[+162.053]YR.C	465	Hex(1)	C[+57], S[+162]	606.782	2	1212.56	1212.56	0	-0.2	Specific	397.52	397.52	30.72	6.05	259	>sp|P35555|FBN1_HUMAN Fibrillin-1 OS=Homo sapiens OX=9606 GN=FBN1 PE=1 SV=4	1	dw052619_2_endogenous hfbn1.6724.6724.2	controllerType=0 controllerNumber=1 scan=6724	17.513
07284:2	1	R.C[+57.021]IPTPGS[+162.053]YR.C	465	Hex(1)	C[+57], S[+162]	606.782	2	1212.56	1212.56	0	0.1	Specific	356.38	356.38	19.91	4.27	259	>sp|P35555|FBN1_HUMAN Fibrillin-1 OS=Homo sapiens OX=9606 GN=FBN1 PE=1 SV=4	1	dw052619_2_endogenous hfbn1.6781.6781.2	controllerType=0 controllerNumber=1 scan=6781	17.6404
07345:2	1	R.C[+57.021]IPTPGS[+162.053]YR.C	465	Hex(1)	C[+57], S[+162]	606.783	2	1212.56	1212.56	0	1.7	Specific	323.43	323.43	18.88	3.8	259	>sp|P35555|FBN1_HUMAN Fibrillin-1 OS=Homo sapiens OX=9606 GN=FBN1 PE=1 SV=4	1	dw052619_2_endogenous hfbn1.6835.6835.2	controllerType=0 controllerNumber=1 scan=6835	17.7618
07401:2	1	R.C[+57.021]IPTPGS[+162.053]YR.C	465	Hex(1)	C[+57], S[+162]	606.781	2	1212.56	1212.56	0	-1.2	Specific	254.97	254.97	23.22	3.16	259	>sp|P35555|FBN1_HUMAN Fibrillin-1 OS=Homo sapiens OX=9606 GN=FBN1 PE=1 SV=4	1	dw052619_2_endogenous hfbn1.6898.6898.2	controllerType=0 controllerNumber=1 scan=6898	17.906
08165:3	1	R.GEC[+57.021]IDVDEC[+57.021]EKNPC[+57.021]AGGEC[+57.021]IN[+15.995]NQGS[+162.053]YTC[+57.021]QC[+57.021]R.A	486	Hex(1)	C[+57]*6, N[+16], S[+162]	1286.83	3	3858.47	3858.47	0	-0.3	Specific	1428.52	1414.93	2.4	22.92	259	>sp|P35555|FBN1_HUMAN Fibrillin-1 OS=Homo sapiens OX=9606 GN=FBN1 PE=1 SV=4	1	dw052619_2_endogenous hfbn1.7599.7599.3	controllerType=0 controllerNumber=1 scan=7599	19.455
08166:4	1	R.GEC[+57.021]IDVDEC[+57.021]EKNPC[+57.021]AGGEC[+57.021]IN[+15.995]NQGS[+162.053]YTC[+57.021]QC[+57.021]R.A	486	Hex(1)	C[+57]*6, N[+16], S[+162]	965.373	4	3858.47	3858.47	0	0.2	Specific	971.23	922.25	2.4	13.83	259	>sp|P35555|FBN1_HUMAN Fibrillin-1 OS=Homo sapiens OX=9606 GN=FBN1 PE=1 SV=4	1	dw052619_2_endogenous hfbn1.7600.7600.4	controllerType=0 controllerNumber=1 scan=7600	19.4572
08219:3	1	R.GEC[+57.021]IDVDEC[+57.021]EKNPC[+57.021]AGGEC[+57.021]IN[+15.995]NQGS[+162.053]YTC[+57.021]QC[+57.021]R.A	486	Hex(1)	C[+57]*6, N[+16], S[+162]	1286.83	3	3858.47	3858.47	0	0.2	Specific	1466.64	1441.11	2.4	24.15	259	>sp|P35555|FBN1_HUMAN Fibrillin-1 OS=Homo sapiens OX=9606 GN=FBN1 PE=1 SV=4	1	dw052619_2_endogenous hfbn1.7648.7648.3	controllerType=0 controllerNumber=1 scan=7648	19.5665
08220:4	1	R.GEC[+57.021]IDVDEC[+57.021]EKNPC[+57.021]AGGEC[+57.021]IN[+15.995]NQGS[+162.053]YTC[+57.021]QC[+57.021]R.A	486	Hex(1)	C[+57]*6, N[+16], S[+162]	965.373	4	3858.47	3858.47	0	0.2	Specific	993.3	971.2	2.4	13.83	259	>sp|P35555|FBN1_HUMAN Fibrillin-1 OS=Homo sapiens OX=9606 GN=FBN1 PE=1 SV=4	1	dw052619_2_endogenous hfbn1.7649.7649.4	controllerType=0 controllerNumber=1 scan=7649	19.5687
08283:3	1	R.GEC[+57.021]IDVDEC[+57.021]EKNPC[+57.021]AGGEC[+57.021]IN[+15.995]NQGS[+162.053]YTC[+57.021]QC[+57.021]R.A	486	Hex(1)	C[+57]*6, N[+16], S[+162]	1286.83	3	3858.47	3858.47	0	-1	Specific	927.74	927.74	2.4	12.92	259	>sp|P35555|FBN1_HUMAN Fibrillin-1 OS=Homo sapiens OX=9606 GN=FBN1 PE=1 SV=4	1	dw052619_2_endogenous hfbn1.7704.7704.3	controllerType=0 controllerNumber=1 scan=7704	19.6957
07944:4	1	R.C[+57.021]INT[+162.053]DGSFHC[+57.021]VC[+57.021]NAGFHVTR.D	546	Hex(1)	C[+57]*3, T[+162]	629.272	4	2514.07	2514.06	0	2.8	Specific	987.54	987.54	0	15.43	259	>sp|P35555|FBN1_HUMAN Fibrillin-1 OS=Homo sapiens OX=9606 GN=FBN1 PE=1 SV=4	1	dw052619_2_endogenous hfbn1.7394.7394.4	controllerType=0 controllerNumber=1 scan=7394	19.0103
08012:4	1	R.C[+57.021]INTDGS[+162.053]FHC[+57.021]VC[+57.021]NAGFHVTR.D	546	Hex(1)	C[+57]*3, S[+162]	629.27	4	2514.06	2514.06	0	-0.8	Specific	768.04	768.04	0	13.06	259	>sp|P35555|FBN1_HUMAN Fibrillin-1 OS=Homo sapiens OX=9606 GN=FBN1 PE=1 SV=4	1	dw052619_2_endogenous hfbn1.7459.7459.4	controllerType=0 controllerNumber=1 scan=7459	19.1487
07941:3	1	R.C[+57.021]IN[+15.995]TDGS[+162.053]FHC[+57.021]VC[+57.021]NAGFHVTR.D	546	Hex(1)	C[+57]*3, N[+16], S[+162]	844.024	3	2530.06	2530.05	0	0.6	Specific	626.6	626.6	0	9.07	259	>sp|P35555|FBN1_HUMAN Fibrillin-1 OS=Homo sapiens OX=9606 GN=FBN1 PE=1 SV=4	1	dw052619_2_endogenous hfbn1.7392.7392.3	controllerType=0 controllerNumber=1 scan=7392	19.0066
07955:4	1	R.C[+57.021]IN[+15.995]T[+162.053]DGSFHC[+57.021]VC[+57.021]NAGFHVTR.D	546	Hex(1)	C[+57]*3, N[+16], T[+162]	633.269	4	2530.05	2530.05	0	-0.1	Specific	1053.8	1053.8	7.11	19.29	259	>sp|P35555|FBN1_HUMAN Fibrillin-1 OS=Homo sapiens OX=9606 GN=FBN1 PE=1 SV=4	1	dw052619_2_endogenous hfbn1.7406.7406.4	controllerType=0 controllerNumber=1 scan=7406	19.036
08014:4	1	R.C[+57.021]IN[+15.995]TDGS[+162.053]FHC[+57.021]VC[+57.021]NAGFHVTR.D	546	Hex(1)	C[+57]*3, N[+16], S[+162]	633.269	4	2530.05	2530.05	0	-0.1	Specific	1036.06	1036.06	1.97	18.29	259	>sp|P35555|FBN1_HUMAN Fibrillin-1 OS=Homo sapiens OX=9606 GN=FBN1 PE=1 SV=4	1	dw052619_2_endogenous hfbn1.7462.7462.4	controllerType=0 controllerNumber=1 scan=7462	19.1563
08083:4	1	R.C[+57.021]IN[+15.995]T[+162.053]DGSFHC[+57.021]VC[+57.021]NAGFHVTR.D	546	Hex(1)	C[+57]*3, N[+16], T[+162]	633.269	4	2530.06	2530.05	0	0.4	Specific	971.7	971.7	0	17.29	259	>sp|P35555|FBN1_HUMAN Fibrillin-1 OS=Homo sapiens OX=9606 GN=FBN1 PE=1 SV=4	1	dw052619_2_endogenous hfbn1.7524.7524.4	controllerType=0 controllerNumber=1 scan=7524	19.2922
08190:4	1	R.C[+57.021]IN[+15.995]TDGS[+162.053]FHC[+57.021]VC[+57.021]NAGFHVTR.D	546	Hex(1)	C[+57]*3, N[+16], S[+162]	633.269	4	2530.06	2530.05	0	0.4	Specific	817.35	817.35	0	14.29	259	>sp|P35555|FBN1_HUMAN Fibrillin-1 OS=Homo sapiens OX=9606 GN=FBN1 PE=1 SV=4	1	dw052619_2_endogenous hfbn1.7622.7622.4	controllerType=0 controllerNumber=1 scan=7622	19.5078
08481:4	1	R.C[+57.021]IN[+15.995]TDGS[+162.053]FHC[+57.021]VC[+57.021]NAGFHVTR.D	546	Hex(1)	C[+57]*3, N[+16], S[+162]	633.266	4	2530.04	2530.05	0	-5.3	Specific	747.61	747.61	0	10.69	259	>sp|P35555|FBN1_HUMAN Fibrillin-1 OS=Homo sapiens OX=9606 GN=FBN1 PE=1 SV=4	1	dw052619_2_endogenous hfbn1.7877.7877.4	controllerType=0 controllerNumber=1 scan=7877	20.0908
08573:4	1	R.C[+57.021]IN[+15.995]TDGS[+162.053]FHC[+57.021]VC[+57.021]NAGFHVTR.D	546	Hex(1)	C[+57]*3, N[+16], S[+162]	633.269	4	2530.05	2530.05	0	-0.4	Specific	261.21	261.21	0	3.43	259	>sp|P35555|FBN1_HUMAN Fibrillin-1 OS=Homo sapiens OX=9606 GN=FBN1 PE=1 SV=4	1	dw052619_2_endogenous hfbn1.7961.7961.4	controllerType=0 controllerNumber=1 scan=7961	20.2829
10083:3	1	R.NMC[+57.021]LNGMC[+57.021]INEDGS[+162.053]FK.C	580	Hex(1)	C[+57]*2, S[+162]	684.61	3	2051.82	2051.82	0	-0.9	Specific	250.27	250.27	41.8	2.42	259	>sp|P35555|FBN1_HUMAN Fibrillin-1 OS=Homo sapiens OX=9606 GN=FBN1 PE=1 SV=4	1	dw052619_2_endogenous hfbn1.9268.9268.3	controllerType=0 controllerNumber=1 scan=9268	23.235
10087:2	1	R.NMC[+57.021]LNGMC[+57.021]INEDGS[+162.053]FK.C	580	Hex(1)	C[+57]*2, S[+162]	1026.41	2	2051.82	2051.82	0	0.1	Specific	673.46	673.46	250.83	10.84	259	>sp|P35555|FBN1_HUMAN Fibrillin-1 OS=Homo sapiens OX=9606 GN=FBN1 PE=1 SV=4	1	dw052619_2_endogenous hfbn1.9271.9271.2	controllerType=0 controllerNumber=1 scan=9271	23.2416
10145:2	1	R.NMC[+57.021]LNGMC[+57.021]INEDGS[+162.053]FK.C	580	Hex(1)	C[+57]*2, S[+162]	1026.41	2	2051.82	2051.82	0	1.9	Specific	650.6	631	215.97	10.84	259	>sp|P35555|FBN1_HUMAN Fibrillin-1 OS=Homo sapiens OX=9606 GN=FBN1 PE=1 SV=4	1	dw052619_2_endogenous hfbn1.9326.9326.2	controllerType=0 controllerNumber=1 scan=9326	23.3682
09039:2	1	R.N[+15.995]MC[+57.021]LNGMC[+57.021]INEDGS[+162.053]FK.C	580	Hex(1)	C[+57]*2, N[+16], S[+162]	1034.41	2	2067.82	2067.81	0	3.5	Specific	549.57	549.57	2.8	6.08	259	>sp|P35555|FBN1_HUMAN Fibrillin-1 OS=Homo sapiens OX=9606 GN=FBN1 PE=1 SV=4	1	dw052619_2_endogenous hfbn1.8360.8360.2	controllerType=0 controllerNumber=1 scan=8360	21.1902
09842:2	1	R.NMC[+57.021]LN[+15.995]GMC[+57.021]INEDGS[+162.053]FK.C	580	Hex(1)	C[+57]*2, N[+16], S[+162]	1034.41	2	2067.82	2067.81	0	1.2	Specific	498.21	498.21	0.85	7.66	259	>sp|P35555|FBN1_HUMAN Fibrillin-1 OS=Homo sapiens OX=9606 GN=FBN1 PE=1 SV=4	1	dw052619_2_endogenous hfbn1.9064.9064.2	controllerType=0 controllerNumber=1 scan=9064	22.7622
09920:2	1	R.NMC[+57.021]LN[+15.995]GMC[+57.021]INEDGS[+162.053]FK.C	580	Hex(1)	C[+57]*2, N[+16], S[+162]	1034.41	2	2067.82	2067.81	0	1.5	Specific	423.42	423.42	35.26	7.29	259	>sp|P35555|FBN1_HUMAN Fibrillin-1 OS=Homo sapiens OX=9606 GN=FBN1 PE=1 SV=4	1	dw052619_2_endogenous hfbn1.9129.9129.2	controllerType=0 controllerNumber=1 scan=9129	22.9135
04983:2	1	R.C[+57.021]VNT[+162.053]DGSYR.C	628	Hex(1)	C[+57], T[+162]	617.256	2	1233.51	1233.51	0	0.5	Specific	4.01	4.01	3.6	1.63	259	>sp|P35555|FBN1_HUMAN Fibrillin-1 OS=Homo sapiens OX=9606 GN=FBN1 PE=1 SV=4	1	dw052619_2_endogenous hfbn1.4513.4513.2	controllerType=0 controllerNumber=1 scan=4513	12.2415
05023:2	1	R.C[+57.021]VNTDGS[+162.053]YR.C	628	Hex(1)	C[+57], S[+162]	617.256	2	1233.51	1233.51	0	0.1	Specific	241.93	241.93	46.25	3.51	259	>sp|P35555|FBN1_HUMAN Fibrillin-1 OS=Homo sapiens OX=9606 GN=FBN1 PE=1 SV=4	1	dw052619_2_endogenous hfbn1.4556.4556.2	controllerType=0 controllerNumber=1 scan=4556	12.3532
05068:2	1	R.C[+57.021]VNTDGS[+162.053]YR.C	628	Hex(1)	C[+57], S[+162]	617.256	2	1233.5	1233.51	0	-0.2	Specific	325.74	325.74	14.71	5.66	259	>sp|P35555|FBN1_HUMAN Fibrillin-1 OS=Homo sapiens OX=9606 GN=FBN1 PE=1 SV=4	1	dw052619_2_endogenous hfbn1.4601.4601.2	controllerType=0 controllerNumber=1 scan=4601	12.4619
05127:2	1	R.C[+57.021]VNTDGS[+162.053]YR.C	628	Hex(1)	C[+57], S[+162]	617.256	2	1233.51	1233.51	0	-0.1	Specific	460.39	460.39	29.65	6.23	259	>sp|P35555|FBN1_HUMAN Fibrillin-1 OS=Homo sapiens OX=9606 GN=FBN1 PE=1 SV=4	1	dw052619_2_endogenous hfbn1.4655.4655.2	controllerType=0 controllerNumber=1 scan=4655	12.589
05171:2	1	R.C[+57.021]VNTDGS[+162.053]YR.C	628	Hex(1)	C[+57], S[+162]	617.256	2	1233.51	1233.51	0	0.3	Specific	349.79	349.79	28.41	4.77	259	>sp|P35555|FBN1_HUMAN Fibrillin-1 OS=Homo sapiens OX=9606 GN=FBN1 PE=1 SV=4	1	dw052619_2_endogenous hfbn1.4700.4700.2	controllerType=0 controllerNumber=1 scan=4700	12.6973
05221:2	1	R.C[+57.021]VNTDGS[+162.053]YR.C	628	Hex(1)	C[+57], S[+162]	617.256	2	1233.51	1233.51	0	0	Specific	208.37	208.37	45.6	3.22	259	>sp|P35555|FBN1_HUMAN Fibrillin-1 OS=Homo sapiens OX=9606 GN=FBN1 PE=1 SV=4	1	dw052619_2_endogenous hfbn1.4748.4748.2	controllerType=0 controllerNumber=1 scan=4748	12.8117
05269:2	1	R.C[+57.021]VNTDGS[+162.053]YR.C	628	Hex(1)	C[+57], S[+162]	617.256	2	1233.5	1233.51	0	-1	Specific	117.8	117.8	27.32	2.04	259	>sp|P35555|FBN1_HUMAN Fibrillin-1 OS=Homo sapiens OX=9606 GN=FBN1 PE=1 SV=4	1	dw052619_2_endogenous hfbn1.4796.4796.2	controllerType=0 controllerNumber=1 scan=4796	12.9257
05395:2	1	R.C[+57.021]VNT[+162.053]DGSYR.C	628	Hex(1)	C[+57], T[+162]	617.256	2	1233.5	1233.51	0	-0.7	Specific	37.61	37.61	3.6	1.63	259	>sp|P35555|FBN1_HUMAN Fibrillin-1 OS=Homo sapiens OX=9606 GN=FBN1 PE=1 SV=4	1	dw052619_2_endogenous hfbn1.4915.4915.2	controllerType=0 controllerNumber=1 scan=4915	13.2084
05040:2	1	R.C[+57.021]VN[+15.995]T[+162.053]DGSYR.C	628	Hex(1)	C[+57], N[+16], T[+162]	625.253	2	1249.5	1249.5	0	-0.7	Specific	61.44	61.44	0	1.73	259	>sp|P35555|FBN1_HUMAN Fibrillin-1 OS=Homo sapiens OX=9606 GN=FBN1 PE=1 SV=4	1	dw052619_2_endogenous hfbn1.4572.4572.2	controllerType=0 controllerNumber=1 scan=4572	12.3916
05092:2	1	R.C[+57.021]VN[+15.995]TDGS[+162.053]YR.C	628	Hex(1)	C[+57], N[+16], S[+162]	625.253	2	1249.5	1249.5	0	-0.7	Specific	250.28	250.28	45.48	3.45	259	>sp|P35555|FBN1_HUMAN Fibrillin-1 OS=Homo sapiens OX=9606 GN=FBN1 PE=1 SV=4	1	dw052619_2_endogenous hfbn1.4623.4623.2	controllerType=0 controllerNumber=1 scan=4623	12.5141
05151:2	1	R.C[+57.021]VN[+15.995]TDGS[+162.053]YR.C	628	Hex(1)	C[+57], N[+16], S[+162]	625.253	2	1249.5	1249.5	0	-0.5	Specific	189.45	189.45	22.8	2.67	259	>sp|P35555|FBN1_HUMAN Fibrillin-1 OS=Homo sapiens OX=9606 GN=FBN1 PE=1 SV=4	1	dw052619_2_endogenous hfbn1.4678.4678.2	controllerType=0 controllerNumber=1 scan=4678	12.6434
05202:2	1	R.C[+57.021]VN[+15.995]T[+162.053]DGSYR.C	628	Hex(1)	C[+57], N[+16], T[+162]	625.253	2	1249.5	1249.5	0	-1.3	Specific	16.32	16.32	0	1.59	259	>sp|P35555|FBN1_HUMAN Fibrillin-1 OS=Homo sapiens OX=9606 GN=FBN1 PE=1 SV=4	1	dw052619_2_endogenous hfbn1.4728.4728.2	controllerType=0 controllerNumber=1 scan=4728	12.7629
06824:2	1	R.NTPGS[+162.053]FVC[+57.021]TC[+57.021]PK.G	783	Hex(1)	C[+57]*2, S[+162]	765.334	2	1529.66	1529.66	0	0.2	Specific	480.45	480.45	0	8.36	259	>sp|P35555|FBN1_HUMAN Fibrillin-1 OS=Homo sapiens OX=9606 GN=FBN1 PE=1 SV=4	1	dw052619_2_endogenous hfbn1.6342.6342.2	controllerType=0 controllerNumber=1 scan=6342	16.6282
06873:2	1	R.NTPGS[+162.053]FVC[+57.021]TC[+57.021]PK.G	783	Hex(1)	C[+57]*2, S[+162]	765.335	2	1529.66	1529.66	0	0.5	Specific	469.54	469.54	0.8	8.03	259	>sp|P35555|FBN1_HUMAN Fibrillin-1 OS=Homo sapiens OX=9606 GN=FBN1 PE=1 SV=4	1	dw052619_2_endogenous hfbn1.6393.6393.2	controllerType=0 controllerNumber=1 scan=6393	16.7494
06934:2	1	R.NTPGS[+162.053]FVC[+57.021]TC[+57.021]PK.G	783	Hex(1)	C[+57]*2, S[+162]	765.334	2	1529.66	1529.66	0	-0.6	Specific	487.23	487.23	0	8.12	259	>sp|P35555|FBN1_HUMAN Fibrillin-1 OS=Homo sapiens OX=9606 GN=FBN1 PE=1 SV=4	1	dw052619_2_endogenous hfbn1.6455.6455.2	controllerType=0 controllerNumber=1 scan=6455	16.8981
06988:2	1	R.NTPGS[+162.053]FVC[+57.021]TC[+57.021]PK.G	783	Hex(1)	C[+57]*2, S[+162]	765.335	2	1529.66	1529.66	0	0.4	Specific	576.61	576.61	0	9.53	259	>sp|P35555|FBN1_HUMAN Fibrillin-1 OS=Homo sapiens OX=9606 GN=FBN1 PE=1 SV=4	1	dw052619_2_endogenous hfbn1.6506.6506.2	controllerType=0 controllerNumber=1 scan=6506	17.016
06753:2	1	R.N[+15.995]TPGS[+162.053]FVC[+57.021]TC[+57.021]PK.G	783	Hex(1)	C[+57]*2, N[+16], S[+162]	773.332	2	1545.66	1545.66	0	0.4	Specific	433.97	433.97	0	7.99	259	>sp|P35555|FBN1_HUMAN Fibrillin-1 OS=Homo sapiens OX=9606 GN=FBN1 PE=1 SV=4	1	dw052619_2_endogenous hfbn1.6274.6274.2	controllerType=0 controllerNumber=1 scan=6274	16.4708
06809:2	1	R.N[+15.995]TPGS[+162.053]FVC[+57.021]TC[+57.021]PK.G	783	Hex(1)	C[+57]*2, N[+16], S[+162]	773.332	2	1545.66	1545.66	0	0.9	Specific	447.65	447.65	0	8.03	259	>sp|P35555|FBN1_HUMAN Fibrillin-1 OS=Homo sapiens OX=9606 GN=FBN1 PE=1 SV=4	1	dw052619_2_endogenous hfbn1.6327.6327.2	controllerType=0 controllerNumber=1 scan=6327	16.5934
06852:2	1	R.N[+15.995]TPGS[+162.053]FVC[+57.021]TC[+57.021]PK.G	783	Hex(1)	C[+57]*2, N[+16], S[+162]	773.332	2	1545.66	1545.66	0	0.1	Specific	482.6	482.6	0	8.36	259	>sp|P35555|FBN1_HUMAN Fibrillin-1 OS=Homo sapiens OX=9606 GN=FBN1 PE=1 SV=4	1	dw052619_2_endogenous hfbn1.6374.6374.2	controllerType=0 controllerNumber=1 scan=6374	16.7057
06898:2	1	R.N[+15.995]TPGS[+162.053]FVC[+57.021]TC[+57.021]PK.G	783	Hex(1)	C[+57]*2, N[+16], S[+162]	773.332	2	1545.66	1545.66	0	0.4	Specific	609.56	609.56	0	10.53	259	>sp|P35555|FBN1_HUMAN Fibrillin-1 OS=Homo sapiens OX=9606 GN=FBN1 PE=1 SV=4	1	dw052619_2_endogenous hfbn1.6420.6420.2	controllerType=0 controllerNumber=1 scan=6420	16.8152
06954:2	1	R.N[+15.995]TPGS[+162.053]FVC[+57.021]TC[+57.021]PK.G	783	Hex(1)	C[+57]*2, N[+16], S[+162]	773.332	2	1545.66	1545.66	0	-0.1	Specific	575.35	575.35	3.38	9.3	259	>sp|P35555|FBN1_HUMAN Fibrillin-1 OS=Homo sapiens OX=9606 GN=FBN1 PE=1 SV=4	1	dw052619_2_endogenous hfbn1.6472.6472.2	controllerType=0 controllerNumber=1 scan=6472	16.9376
07014:2	1	R.N[+15.995]TPGS[+162.053]FVC[+57.021]TC[+57.021]PK.G	783	Hex(1)	C[+57]*2, N[+16], S[+162]	773.331	2	1545.66	1545.66	0	-0.3	Specific	442.82	442.82	0	7.8	259	>sp|P35555|FBN1_HUMAN Fibrillin-1 OS=Homo sapiens OX=9606 GN=FBN1 PE=1 SV=4	1	dw052619_2_endogenous hfbn1.6530.6530.2	controllerType=0 controllerNumber=1 scan=6530	17.0715
09738:2	1	K.NSPGSFIC[+57.021]EC[+57.021]SSESTLDPTK.T	823		C[+57]*2	1108.48	2	2215.95	2215.95	0	2.3	Specific	761.62	761.62	761.62	11.43	259	>sp|P35555|FBN1_HUMAN Fibrillin-1 OS=Homo sapiens OX=9606 GN=FBN1 PE=1 SV=4	1	dw052619_2_endogenous hfbn1.8975.8975.2	controllerType=0 controllerNumber=1 scan=8975	22.5589
09778:3	1	K.NSPGSFIC[+57.021]EC[+57.021]SSESTLDPTK.T	823		C[+57]*2	739.323	3	2215.95	2215.95	0	2.9	Specific	696.31	696.31	696.31	9.11	259	>sp|P35555|FBN1_HUMAN Fibrillin-1 OS=Homo sapiens OX=9606 GN=FBN1 PE=1 SV=4	1	dw052619_2_endogenous hfbn1.9007.9007.3	controllerType=0 controllerNumber=1 scan=9007	22.6303
09795:2	1	K.NSPGSFIC[+57.021]EC[+57.021]SSESTLDPTK.T	823		C[+57]*2	1108.48	2	2215.95	2215.95	0	2.5	Specific	859.35	797.39	797.39	13.43	259	>sp|P35555|FBN1_HUMAN Fibrillin-1 OS=Homo sapiens OX=9606 GN=FBN1 PE=1 SV=4	1	dw052619_2_endogenous hfbn1.9024.9024.2	controllerType=0 controllerNumber=1 scan=9024	22.6709
09253:3	1	K.NS[+162.053]PGSFIC[+57.021]EC[+57.021]SSESTLDPTK.T	823	Hex(1)	C[+57]*2, S[+162]	793.339	3	2378	2378	0	0.9	Specific	818.37	818.37	0.5	13.97	259	>sp|P35555|FBN1_HUMAN Fibrillin-1 OS=Homo sapiens OX=9606 GN=FBN1 PE=1 SV=4	1	dw052619_2_endogenous hfbn1.8541.8541.3	controllerType=0 controllerNumber=1 scan=8541	21.6008
09254:2	1	K.NSPGSFIC[+57.021]EC[+57.021]S[+162.053]SESTLDPTK.T	823	Hex(1)	C[+57]*2, S[+162]	1189.51	2	2378	2378	0	1.3	Specific	895.7	895.7	0	15.29	259	>sp|P35555|FBN1_HUMAN Fibrillin-1 OS=Homo sapiens OX=9606 GN=FBN1 PE=1 SV=4	1	dw052619_2_endogenous hfbn1.8542.8542.2	controllerType=0 controllerNumber=1 scan=8542	21.603
09312:3	1	K.NSPGSFIC[+57.021]EC[+57.021]SS[+162.053]ESTLDPTK.T	823	Hex(1)	C[+57]*2, S[+162]	793.34	3	2378	2378	0	1.5	Specific	556.78	556.78	0	8.09	259	>sp|P35555|FBN1_HUMAN Fibrillin-1 OS=Homo sapiens OX=9606 GN=FBN1 PE=1 SV=4	1	dw052619_2_endogenous hfbn1.8594.8594.3	controllerType=0 controllerNumber=1 scan=8594	21.7192
09313:2	1	K.NSPGSFIC[+57.021]EC[+57.021]SS[+162.053]ESTLDPTK.T	823	Hex(1)	C[+57]*2, S[+162]	1189.51	2	2378.01	2378	0	1.9	Specific	840.46	840.46	0	14.29	259	>sp|P35555|FBN1_HUMAN Fibrillin-1 OS=Homo sapiens OX=9606 GN=FBN1 PE=1 SV=4	1	dw052619_2_endogenous hfbn1.8595.8595.2	controllerType=0 controllerNumber=1 scan=8595	21.7214
09315:3	1	K.NSPGSFIC[+57.021]EC[+57.021]SSESTLDPT[+162.053]K.T	823	Hex(1)	C[+57]*2, T[+162]	793.34	3	2378	2378	0	1.5	Specific	339.47	339.47	3.36	4.31	259	>sp|P35555|FBN1_HUMAN Fibrillin-1 OS=Homo sapiens OX=9606 GN=FBN1 PE=1 SV=4	1	dw052619_2_endogenous hfbn1.8596.8596.2	controllerType=0 controllerNumber=1 scan=8596	21.7227
09243:3	1	K.N[+15.995]S[+162.053]PGSFIC[+57.021]EC[+57.021]SSESTLDPTK.T	823	Hex(1)	C[+57]*2, N[+16], S[+162]	798.67	3	2394	2394	0	0.3	Specific	735.72	735.72	0.5	11.97	259	>sp|P35555|FBN1_HUMAN Fibrillin-1 OS=Homo sapiens OX=9606 GN=FBN1 PE=1 SV=4	1	dw052619_2_endogenous hfbn1.8533.8533.3	controllerType=0 controllerNumber=1 scan=8533	21.5812
09267:2	1	K.N[+15.995]SPGSFIC[+57.021]EC[+57.021]SSES[+162.053]TLDPTK.T	823	Hex(1)	C[+57]*2, N[+16], S[+162]	1197.5	2	2394	2394	0	0.9	Specific	740.27	740.27	0	12.29	259	>sp|P35555|FBN1_HUMAN Fibrillin-1 OS=Homo sapiens OX=9606 GN=FBN1 PE=1 SV=4	1	dw052619_2_endogenous hfbn1.8554.8554.2	controllerType=0 controllerNumber=1 scan=8554	21.63
05732:2	1	R.N[+15.995]TIGS[+162.053]FK.C	1046	Hex(1)	N[+16], S[+162]	472.732	2	944.457	944.457	0	-0.1	Specific	183.21	183.21	50.97	2.48	259	>sp|P35555|FBN1_HUMAN Fibrillin-1 OS=Homo sapiens OX=9606 GN=FBN1 PE=1 SV=4	1	dw052619_2_endogenous hfbn1.5266.5266.2	controllerType=0 controllerNumber=1 scan=5266	14.0752
05772:2	1	R.N[+15.995]TIGS[+162.053]FK.C	1046	Hex(1)	N[+16], S[+162]	472.732	2	944.457	944.457	0	0	Specific	288.85	288.85	83.3	5.6	259	>sp|P35555|FBN1_HUMAN Fibrillin-1 OS=Homo sapiens OX=9606 GN=FBN1 PE=1 SV=4	1	dw052619_2_endogenous hfbn1.5308.5308.2	controllerType=0 controllerNumber=1 scan=5308	14.1805
05834:2	1	R.N[+15.995]TIGS[+162.053]FK.C	1046	Hex(1)	N[+16], S[+162]	472.732	2	944.456	944.457	0	-0.8	Specific	124.11	124.11	24.81	2.04	259	>sp|P35555|FBN1_HUMAN Fibrillin-1 OS=Homo sapiens OX=9606 GN=FBN1 PE=1 SV=4	1	dw052619_2_endogenous hfbn1.5374.5374.2	controllerType=0 controllerNumber=1 scan=5374	14.3374
04541:3	1	R.GGVC[+57.021]HNTEGS[+162.053]YR.C	1126	Hex(1)	C[+57], S[+162]	500.212	3	1498.62	1498.62	0	-0.3	Specific	382.54	382.54	11.1	7.62	259	>sp|P35555|FBN1_HUMAN Fibrillin-1 OS=Homo sapiens OX=9606 GN=FBN1 PE=1 SV=4	1	dw052619_2_endogenous hfbn1.4037.4037.3	controllerType=0 controllerNumber=1 scan=4037	10.9752
04582:3	1	R.GGVC[+57.021]HNTEGS[+162.053]YR.C	1126	Hex(1)	C[+57], S[+162]	500.212	3	1498.62	1498.62	0	0.2	Specific	485.19	485.19	12.17	8.36	259	>sp|P35555|FBN1_HUMAN Fibrillin-1 OS=Homo sapiens OX=9606 GN=FBN1 PE=1 SV=4	1	dw052619_2_endogenous hfbn1.4081.4081.3	controllerType=0 controllerNumber=1 scan=4081	11.0845
04603:3	1	R.GGVC[+57.021]HNT[+162.053]EGSYR.C	1126	Hex(1)	C[+57], T[+162]	500.212	3	1498.62	1498.62	0	-0.2	Specific	31.78	31.78	3.6	1.65	259	>sp|P35555|FBN1_HUMAN Fibrillin-1 OS=Homo sapiens OX=9606 GN=FBN1 PE=1 SV=4	1	dw052619_2_endogenous hfbn1.4111.4111.3	controllerType=0 controllerNumber=1 scan=4111	11.187
07016:3	1	K.GSFIC[+57.021]HC[+57.021]DMGYS[+162.053]GK.K	1301	Hex(1)	C[+57]*2, S[+162]	594.237	3	1780.7	1780.7	0	-0.7	Specific	535.26	458.9	12.91	8.42	259	>sp|P35555|FBN1_HUMAN Fibrillin-1 OS=Homo sapiens OX=9606 GN=FBN1 PE=1 SV=4	1	dw052619_2_endogenous hfbn1.6531.6531.3	controllerType=0 controllerNumber=1 scan=6531	17.0737
07073:3	1	K.GSFIC[+57.021]HC[+57.021]DMGYS[+162.053]GK.K	1301	Hex(1)	C[+57]*2, S[+162]	594.237	3	1780.7	1780.7	0	-0.5	Specific	576.39	490.59	12.89	9.3	259	>sp|P35555|FBN1_HUMAN Fibrillin-1 OS=Homo sapiens OX=9606 GN=FBN1 PE=1 SV=4	1	dw052619_2_endogenous hfbn1.6583.6583.3	controllerType=0 controllerNumber=1 scan=6583	17.1941
07133:3	1	K.GSFIC[+57.021]HC[+57.021]DMGYS[+162.053]GK.K	1301	Hex(1)	C[+57]*2, S[+162]	594.238	3	1780.7	1780.7	0	0.5	Specific	709.92	588.69	26.39	12.53	259	>sp|P35555|FBN1_HUMAN Fibrillin-1 OS=Homo sapiens OX=9606 GN=FBN1 PE=1 SV=4	1	dw052619_2_endogenous hfbn1.6638.6638.3	controllerType=0 controllerNumber=1 scan=6638	17.3181
07194:3	1	K.GSFIC[+57.021]HC[+57.021]DMGYS[+162.053]GK.K	1301	Hex(1)	C[+57]*2, S[+162]	594.237	3	1780.7	1780.7	0	0.3	Specific	629.83	526.53	12.9	10.53	259	>sp|P35555|FBN1_HUMAN Fibrillin-1 OS=Homo sapiens OX=9606 GN=FBN1 PE=1 SV=4	1	dw052619_2_endogenous hfbn1.6694.6694.3	controllerType=0 controllerNumber=1 scan=6694	17.4442
07256:3	1	K.GSFIC[+57.021]HC[+57.021]DMGYS[+162.053]GK.K	1301	Hex(1)	C[+57]*2, S[+162]	594.237	3	1780.7	1780.7	0	-0.6	Specific	542.28	460.52	16.02	8.42	259	>sp|P35555|FBN1_HUMAN Fibrillin-1 OS=Homo sapiens OX=9606 GN=FBN1 PE=1 SV=4	1	dw052619_2_endogenous hfbn1.6753.6753.3	controllerType=0 controllerNumber=1 scan=6753	17.5777
07322:3	1	K.GSFIC[+57.021]HC[+57.021]DMGYS[+162.053]GK.K	1301	Hex(1)	C[+57]*2, S[+162]	594.237	3	1780.7	1780.7	0	-1.3	Specific	482.23	395.39	12.24	8.12	259	>sp|P35555|FBN1_HUMAN Fibrillin-1 OS=Homo sapiens OX=9606 GN=FBN1 PE=1 SV=4	1	dw052619_2_endogenous hfbn1.6815.6815.3	controllerType=0 controllerNumber=1 scan=6815	17.7187
04931:2	1	K.HAVC[+57.021]T[+162.053]N[+15.995]TAGSFK.C	1336	Hex(1)	C[+57], N[+16], T[+162]	735.83	2	1470.65	1470.65	0	0	Specific	134.76	134.76	4	1.73	259	>sp|P35555|FBN1_HUMAN Fibrillin-1 OS=Homo sapiens OX=9606 GN=FBN1 PE=1 SV=4	1	dw052619_2_endogenous hfbn1.4465.4465.2	controllerType=0 controllerNumber=1 scan=4465	12.1236
04979:2	1	K.HAVC[+57.021]T[+162.053]N[+15.995]TAGSFK.C	1336	Hex(1)	C[+57], N[+16], T[+162]	735.83	2	1470.65	1470.65	0	-0.4	Specific	690.57	690.57	4	10.08	259	>sp|P35555|FBN1_HUMAN Fibrillin-1 OS=Homo sapiens OX=9606 GN=FBN1 PE=1 SV=4	1	dw052619_2_endogenous hfbn1.4509.4509.2	controllerType=0 controllerNumber=1 scan=4509	12.2308
04997:3	1	K.HAVC[+57.021]T[+162.053]N[+15.995]TAGSFK.C	1336	Hex(1)	C[+57], N[+16], T[+162]	490.889	3	1470.65	1470.65	0	0	Specific	286.49	286.49	4	5.7	259	>sp|P35555|FBN1_HUMAN Fibrillin-1 OS=Homo sapiens OX=9606 GN=FBN1 PE=1 SV=4	1	dw052619_2_endogenous hfbn1.4529.4529.3	controllerType=0 controllerNumber=1 scan=4529	12.2852
05016:2	1	K.HAVC[+57.021]T[+162.053]N[+15.995]TAGSFK.C	1336	Hex(1)	C[+57], N[+16], T[+162]	735.83	2	1470.65	1470.65	0	-0.6	Specific	519	519	4	6.9	259	>sp|P35555|FBN1_HUMAN Fibrillin-1 OS=Homo sapiens OX=9606 GN=FBN1 PE=1 SV=4	1	dw052619_2_endogenous hfbn1.4549.4549.2	controllerType=0 controllerNumber=1 scan=4549	12.3362
05060:2	1	K.HAVC[+57.021]T[+162.053]N[+15.995]TAGSFK.C	1336	Hex(1)	C[+57], N[+16], T[+162]	735.83	2	1470.65	1470.65	0	-0.9	Specific	265.23	265.23	4	2.8	259	>sp|P35555|FBN1_HUMAN Fibrillin-1 OS=Homo sapiens OX=9606 GN=FBN1 PE=1 SV=4	1	dw052619_2_endogenous hfbn1.4593.4593.2	controllerType=0 controllerNumber=1 scan=4593	12.4434
05118:2	1	K.HAVC[+57.021]T[+162.053]N[+15.995]TAGSFK.C	1336	Hex(1)	C[+57], N[+16], T[+162]	735.831	2	1470.66	1470.65	0	1.5	Specific	136.91	136.91	4	1.73	259	>sp|P35555|FBN1_HUMAN Fibrillin-1 OS=Homo sapiens OX=9606 GN=FBN1 PE=1 SV=4	1	dw052619_2_endogenous hfbn1.4646.4646.2	controllerType=0 controllerNumber=1 scan=4646	12.5674
05166:2	1	K.HAVC[+57.021]T[+162.053]N[+15.995]TAGSFK.C	1336	Hex(1)	C[+57], N[+16], T[+162]	735.831	2	1470.65	1470.65	0	1.1	Specific	55.07	55.07	4	1.56	259	>sp|P35555|FBN1_HUMAN Fibrillin-1 OS=Homo sapiens OX=9606 GN=FBN1 PE=1 SV=4	1	dw052619_2_endogenous hfbn1.4693.4693.2	controllerType=0 controllerNumber=1 scan=4693	12.6796
08931:2	1	K.C[+57.021]INTFGSFQC[+57.021]R.C	1622		C[+57]*2	695.306	2	1389.61	1389.6	0	1	Specific	553.92	453.34	453.34	8.55	259	>sp|P35555|FBN1_HUMAN Fibrillin-1 OS=Homo sapiens OX=9606 GN=FBN1 PE=1 SV=4	1	dw052619_2_endogenous hfbn1.8271.8271.2	controllerType=0 controllerNumber=1 scan=8271	20.9838
09002:2	1	K.C[+57.021]INTFGSFQC[+57.021]R.C	1622		C[+57]*2	695.304	2	1389.6	1389.6	0	-1.7	Specific	461.01	368.94	368.94	7.7	259	>sp|P35555|FBN1_HUMAN Fibrillin-1 OS=Homo sapiens OX=9606 GN=FBN1 PE=1 SV=4	1	dw052619_2_endogenous hfbn1.8327.8327.2	controllerType=0 controllerNumber=1 scan=8327	21.1139
08867:2	1	K.C[+57.021]IN[+15.995]TFGSFQC[+57.021]R.C	1622		C[+57]*2, N[+16]	703.303	2	1405.6	1405.6	0	0	Specific	633.56	444.98	444.98	8.63	259	>sp|P35555|FBN1_HUMAN Fibrillin-1 OS=Homo sapiens OX=9606 GN=FBN1 PE=1 SV=4	1	dw052619_2_endogenous hfbn1.8213.8213.2	controllerType=0 controllerNumber=1 scan=8213	20.8554
08926:2	1	K.C[+57.021]IN[+15.995]TFGSFQC[+57.021]R.C	1622		C[+57]*2, N[+16]	703.303	2	1405.6	1405.6	0	0	Specific	596.21	407.21	407.21	9.44	259	>sp|P35555|FBN1_HUMAN Fibrillin-1 OS=Homo sapiens OX=9606 GN=FBN1 PE=1 SV=4	1	dw052619_2_endogenous hfbn1.8266.8266.2	controllerType=0 controllerNumber=1 scan=8266	20.9736
08995:2	1	K.C[+57.021]IN[+15.995]TFGSFQC[+57.021]R.C	1622		C[+57]*2, N[+16]	703.303	2	1405.6	1405.6	0	0.7	Specific	43.44	43.44	43.44	1.63	259	>sp|P35555|FBN1_HUMAN Fibrillin-1 OS=Homo sapiens OX=9606 GN=FBN1 PE=1 SV=4	1	dw052619_2_endogenous hfbn1.8323.8323.3	controllerType=0 controllerNumber=1 scan=8323	21.1052
08545:2	1	K.C[+57.021]INTFGS[+162.053]FQC[+57.021]R.C	1622	Hex(1)	C[+57]*2, S[+162]	776.332	2	1551.66	1551.66	0	-0.6	Specific	586.26	494.45	78.22	9.2	259	>sp|P35555|FBN1_HUMAN Fibrillin-1 OS=Homo sapiens OX=9606 GN=FBN1 PE=1 SV=4	1	dw052619_2_endogenous hfbn1.7936.7936.2	controllerType=0 controllerNumber=1 scan=7936	20.225
08445:2	1	K.C[+57.021]IN[+15.995]TFGS[+162.053]FQC[+57.021]R.C	1622	Hex(1)	C[+57]*2, N[+16], S[+162]	784.329	2	1567.65	1567.65	0	-0.7	Specific	600.21	403.63	71.58	10.2	259	>sp|P35555|FBN1_HUMAN Fibrillin-1 OS=Homo sapiens OX=9606 GN=FBN1 PE=1 SV=4	1	dw052619_2_endogenous hfbn1.7849.7849.2	controllerType=0 controllerNumber=1 scan=7849	20.029
08507:2	1	K.C[+57.021]IN[+15.995]TFGS[+162.053]FQC[+57.021]R.C	1622	Hex(1)	C[+57]*2, N[+16], S[+162]	784.33	2	1567.65	1567.65	0	0.4	Specific	663.77	484.22	75.31	11.44	259	>sp|P35555|FBN1_HUMAN Fibrillin-1 OS=Homo sapiens OX=9606 GN=FBN1 PE=1 SV=4	1	dw052619_2_endogenous hfbn1.7902.7902.2	controllerType=0 controllerNumber=1 scan=7902	20.1489
08568:2	1	K.C[+57.021]IN[+15.995]TFGS[+162.053]FQC[+57.021]R.C	1622	Hex(1)	C[+57]*2, N[+16], S[+162]	784.329	2	1567.65	1567.65	0	-0.1	Specific	642.41	445.24	73.77	10.2	259	>sp|P35555|FBN1_HUMAN Fibrillin-1 OS=Homo sapiens OX=9606 GN=FBN1 PE=1 SV=4	1	dw052619_2_endogenous hfbn1.7956.7956.2	controllerType=0 controllerNumber=1 scan=7956	20.2726
08635:2	1	K.C[+57.021]IN[+15.995]TFGS[+162.053]FQC[+57.021]R.C	1622	Hex(1)	C[+57]*2, N[+16], S[+162]	784.329	2	1567.65	1567.65	0	-0.9	Specific	486.62	364.48	47.4	8.03	259	>sp|P35555|FBN1_HUMAN Fibrillin-1 OS=Homo sapiens OX=9606 GN=FBN1 PE=1 SV=4	1	dw052619_2_endogenous hfbn1.8016.8016.2	controllerType=0 controllerNumber=1 scan=8016	20.4102
11898:3	1	R.EIPGVC[+57.021]ENGVC[+57.021]INMVGSFR.C	1772		C[+57]*2	713.335	3	2137.99	2137.98	0	3.1	Specific	626.36	580.87	580.87	6.13	259	>sp|P35555|FBN1_HUMAN Fibrillin-1 OS=Homo sapiens OX=9606 GN=FBN1 PE=1 SV=4	1	dw052619_2_endogenous hfbn1.10884.10884.3	controllerType=0 controllerNumber=1 scan=10884	26.8961
11910:2	1	R.EIPGVC[+57.021]ENGVC[+57.021]INMVGSFR.C	1772		C[+57]*2	1069.49	2	2137.98	2137.98	0	0	Specific	692.05	692.05	692.05	11.29	259	>sp|P35555|FBN1_HUMAN Fibrillin-1 OS=Homo sapiens OX=9606 GN=FBN1 PE=1 SV=4	1	dw052619_2_endogenous hfbn1.10896.10896.2	controllerType=0 controllerNumber=1 scan=10896	26.9228
06373:2	1	R.NAEC[+57.021]INTAGS[+162.053]YR.C	1821	Hex(1)	C[+57], S[+162]	759.331	2	1517.65	1517.65	0	0.8	Specific	564.74	564.48	26.43	9.53	259	>sp|P35555|FBN1_HUMAN Fibrillin-1 OS=Homo sapiens OX=9606 GN=FBN1 PE=1 SV=4	1	dw052619_2_endogenous hfbn1.5907.5907.2	controllerType=0 controllerNumber=1 scan=5907	15.6047
06429:2	1	R.NAEC[+57.021]INTAGS[+162.053]YR.C	1821	Hex(1)	C[+57], S[+162]	759.33	2	1517.65	1517.65	0	-0.5	Specific	626.19	602.25	33.63	10.3	259	>sp|P35555|FBN1_HUMAN Fibrillin-1 OS=Homo sapiens OX=9606 GN=FBN1 PE=1 SV=4	1	dw052619_2_endogenous hfbn1.5957.5957.2	controllerType=0 controllerNumber=1 scan=5957	15.7223
06330:2	1	R.NAEC[+57.021]IN[+15.995]TAGS[+162.053]YR.C	1821	Hex(1)	C[+57], N[+16], S[+162]	767.327	2	1533.65	1533.65	0	-1.2	Specific	531.55	531.55	23.19	8.42	259	>sp|P35555|FBN1_HUMAN Fibrillin-1 OS=Homo sapiens OX=9606 GN=FBN1 PE=1 SV=4	1	dw052619_2_endogenous hfbn1.5865.5865.2	controllerType=0 controllerNumber=1 scan=5865	15.5055
06380:2	1	R.NAEC[+57.021]IN[+15.995]TAGS[+162.053]YR.C	1821	Hex(1)	C[+57], N[+16], S[+162]	767.328	2	1533.65	1533.65	0	-0.4	Specific	641.29	641.29	22.61	10.3	259	>sp|P35555|FBN1_HUMAN Fibrillin-1 OS=Homo sapiens OX=9606 GN=FBN1 PE=1 SV=4	1	dw052619_2_endogenous hfbn1.5915.5915.2	controllerType=0 controllerNumber=1 scan=5915	15.6238
06440:2	1	R.NAEC[+57.021]IN[+15.995]TAGS[+162.053]YR.C	1821	Hex(1)	C[+57], N[+16], S[+162]	767.328	2	1533.65	1533.65	0	0.3	Specific	725.59	725.59	33.39	12.53	259	>sp|P35555|FBN1_HUMAN Fibrillin-1 OS=Homo sapiens OX=9606 GN=FBN1 PE=1 SV=4	1	dw052619_2_endogenous hfbn1.5966.5966.2	controllerType=0 controllerNumber=1 scan=5966	15.7437
06493:2	1	R.NAEC[+57.021]IN[+15.995]TAGS[+162.053]YR.C	1821	Hex(1)	C[+57], N[+16], S[+162]	767.328	2	1533.65	1533.65	0	0.4	Specific	595.01	595.01	23.91	9.53	259	>sp|P35555|FBN1_HUMAN Fibrillin-1 OS=Homo sapiens OX=9606 GN=FBN1 PE=1 SV=4	1	dw052619_2_endogenous hfbn1.6018.6018.2	controllerType=0 controllerNumber=1 scan=6018	15.8666
10414:5	1	R.FTSTGQC[+57.021]NDRNEC[+57.021]QEIPNIC[+57.021]SHGQC[+57.021]ID[+15.995]TVGS[+162.053]FYC[+57.021]LC[+57.021]HTGFK.T	1841	Hex(1)	C[+57]*6, D[+16], S[+162]	1016.03	5	5076.13	5076.11	0	4	Specific	1419.57	1419.57	7.6	21.89	259	>sp|P35555|FBN1_HUMAN Fibrillin-1 OS=Homo sapiens OX=9606 GN=FBN1 PE=1 SV=4	1	dw052619_2_endogenous hfbn1.9573.9573.5	controllerType=0 controllerNumber=1 scan=9573	23.9427
10472:5	1	R.FTSTGQC[+57.021]NDRNEC[+57.021]QEIPNIC[+57.021]SHGQC[+57.021]ID[+15.995]TVGS[+162.053]FYC[+57.021]LC[+57.021]HTGFK.T	1841	Hex(1)	C[+57]*6, D[+16], S[+162]	1016.03	5	5076.11	5076.11	0	0.8	Specific	1362.65	1362.65	0.94	22.75	259	>sp|P35555|FBN1_HUMAN Fibrillin-1 OS=Homo sapiens OX=9606 GN=FBN1 PE=1 SV=4	1	dw052619_2_endogenous hfbn1.9625.9625.5	controllerType=0 controllerNumber=1 scan=9625	24.0616
10553:5	1	R.FTSTGQC[+57.021]NDRNEC[+57.021]QEIPNIC[+57.021]S[+162.053]HGQC[+57.021]ID[+15.995]TVGSFYC[+57.021]LC[+57.021]HTGFK.T	1841	Hex(1)	C[+57]*6, D[+16], S[+162]	1016.03	5	5076.1	5076.11	0	-0.4	Specific	1372.3	1372.3	0	22.52	259	>sp|P35555|FBN1_HUMAN Fibrillin-1 OS=Homo sapiens OX=9606 GN=FBN1 PE=1 SV=4	1	dw052619_2_endogenous hfbn1.9698.9698.5	controllerType=0 controllerNumber=1 scan=9698	24.2177
10615:5	1	R.FTSTGQC[+57.021]NDRNEC[+57.021]QEIPNIC[+57.021]S[+162.053]HGQC[+57.021]ID[+15.995]TVGSFYC[+57.021]LC[+57.021]HTGFK.T	1841	Hex(1)	C[+57]*6, D[+16], S[+162]	1016.02	5	5076.08	5076.11	0	-4.7	Specific	914.71	914.71	0	12.15	259	>sp|P35555|FBN1_HUMAN Fibrillin-1 OS=Homo sapiens OX=9606 GN=FBN1 PE=1 SV=4	1	dw052619_2_endogenous hfbn1.9755.9755.5	controllerType=0 controllerNumber=1 scan=9755	24.34
06478:2	1	R.NTIGS[+162.053]FNC[+57.021]R.C	1907	Hex(1)	C[+57], S[+162]	615.774	2	1230.54	1230.54	0	-0.1	Specific	376.32	376.32	124.21	7.76	259	>sp|P35555|FBN1_HUMAN Fibrillin-1 OS=Homo sapiens OX=9606 GN=FBN1 PE=1 SV=4	1	dw052619_2_endogenous hfbn1.6003.6003.2	controllerType=0 controllerNumber=1 scan=6003	15.8308
06523:2	1	R.NTIGS[+162.053]FNC[+57.021]R.C	1907	Hex(1)	C[+57], S[+162]	615.774	2	1230.54	1230.54	0	-0.4	Specific	438.02	438.02	100.78	7.66	259	>sp|P35555|FBN1_HUMAN Fibrillin-1 OS=Homo sapiens OX=9606 GN=FBN1 PE=1 SV=4	1	dw052619_2_endogenous hfbn1.6048.6048.2	controllerType=0 controllerNumber=1 scan=6048	15.9367
06375:2	1	R.N[+15.995]TIGS[+162.053]FNC[+57.021]R.C	1907	Hex(1)	C[+57], N[+16], S[+162]	623.772	2	1246.54	1246.54	0	0	Specific	408.9	408.9	83.7	7.89	259	>sp|P35555|FBN1_HUMAN Fibrillin-1 OS=Homo sapiens OX=9606 GN=FBN1 PE=1 SV=4	1	dw052619_2_endogenous hfbn1.5909.5909.2	controllerType=0 controllerNumber=1 scan=5909	15.6089
06432:2	1	R.N[+15.995]TIGS[+162.053]FNC[+57.021]R.C	1907	Hex(1)	C[+57], N[+16], S[+162]	623.771	2	1246.54	1246.54	0	-0.8	Specific	409.86	409.86	86.34	7.66	259	>sp|P35555|FBN1_HUMAN Fibrillin-1 OS=Homo sapiens OX=9606 GN=FBN1 PE=1 SV=4	1	dw052619_2_endogenous hfbn1.5959.5959.2	controllerType=0 controllerNumber=1 scan=5959	15.7266
06483:2	1	R.N[+15.995]TIGS[+162.053]FNC[+57.021]R.C	1907	Hex(1)	C[+57], N[+16], S[+162]	623.772	2	1246.54	1246.54	0	0	Specific	491.09	491.09	111	8.26	259	>sp|P35555|FBN1_HUMAN Fibrillin-1 OS=Homo sapiens OX=9606 GN=FBN1 PE=1 SV=4	1	dw052619_2_endogenous hfbn1.6008.6008.2	controllerType=0 controllerNumber=1 scan=6008	15.8431
06533:2	1	R.N[+15.995]TIGS[+162.053]FNC[+57.021]R.C	1907	Hex(1)	C[+57], N[+16], S[+162]	623.772	2	1246.54	1246.54	0	0.2	Specific	497.43	497.43	112.54	8.26	259	>sp|P35555|FBN1_HUMAN Fibrillin-1 OS=Homo sapiens OX=9606 GN=FBN1 PE=1 SV=4	1	dw052619_2_endogenous hfbn1.6056.6056.2	controllerType=0 controllerNumber=1 scan=6056	15.9556
06597:2	1	R.N[+15.995]TIGS[+162.053]FNC[+57.021]R.C	1907	Hex(1)	C[+57], N[+16], S[+162]	623.771	2	1246.54	1246.54	0	-1.4	Specific	408.44	408.44	68.85	7.66	259	>sp|P35555|FBN1_HUMAN Fibrillin-1 OS=Homo sapiens OX=9606 GN=FBN1 PE=1 SV=4	1	dw052619_2_endogenous hfbn1.6111.6111.2	controllerType=0 controllerNumber=1 scan=6111	16.0814
09369:3	1	R.NGQC[+57.021]INTVGS[+162.053]FQC[+57.021]QC[+57.021]NEGYEVAPDGR.T	1944	Hex(1)	C[+57]*3, S[+162]	1041.44	3	3122.29	3122.29	0	1	Specific	835.79	822.83	58.24	13.74	259	>sp|P35555|FBN1_HUMAN Fibrillin-1 OS=Homo sapiens OX=9606 GN=FBN1 PE=1 SV=4	1	dw052619_2_endogenous hfbn1.8644.8644.3	controllerType=0 controllerNumber=1 scan=8644	21.8285
09317:3	1	R.NGQC[+57.021]IN[+15.995]TVGS[+162.053]FQC[+57.021]QC[+57.021]NEGYEVAPDGR.T	1944	Hex(1)	C[+57]*3, N[+16], S[+162]	1046.77	3	3138.29	3138.28	0	1.2	Specific	927.51	927.51	50.41	15.74	259	>sp|P35555|FBN1_HUMAN Fibrillin-1 OS=Homo sapiens OX=9606 GN=FBN1 PE=1 SV=4	1	dw052619_2_endogenous hfbn1.8598.8598.3	controllerType=0 controllerNumber=1 scan=8598	21.7263
09376:3	1	R.NGQC[+57.021]IN[+15.995]TVGS[+162.053]FQC[+57.021]QC[+57.021]NEGYEVAPDGR.T	1944	Hex(1)	C[+57]*3, N[+16], S[+162]	1046.77	3	3138.29	3138.28	0	0.9	Specific	966.08	966.08	49.31	16.74	259	>sp|P35555|FBN1_HUMAN Fibrillin-1 OS=Homo sapiens OX=9606 GN=FBN1 PE=1 SV=4	1	dw052619_2_endogenous hfbn1.8651.8651.3	controllerType=0 controllerNumber=1 scan=8651	21.844
05939:3	1	R.KC[+57.021]APGT[+146.058]C[+57.021]QNLDGSYR.C	1983	Fuc(1)	C[+57]*2, T[+146]	624.945	3	1872.82	1872.82	0	-0.9	Specific	191.84	191.84	1.6	2.43	259	>sp|P35555|FBN1_HUMAN Fibrillin-1 OS=Homo sapiens OX=9606 GN=FBN1 PE=1 SV=4	1	dw052619_2_endogenous hfbn1.5486.5486.3	controllerType=0 controllerNumber=1 scan=5486	14.6103
05954:3	1	R.KC[+57.021]APGT[+146.058]C[+57.021]QN[+15.995]LDGSYR.C	1983	Fuc(1)	C[+57]*2, N[+16], T[+146]	630.277	3	1888.82	1888.82	0	0.4	Specific	101.99	101.99	1.6	1.6	259	>sp|P35555|FBN1_HUMAN Fibrillin-1 OS=Homo sapiens OX=9606 GN=FBN1 PE=1 SV=4	1	dw052619_2_endogenous hfbn1.5501.5501.3	controllerType=0 controllerNumber=1 scan=5501	14.6455
05985:3	1	R.KC[+57.021]APGTC[+57.021]QNLDGS[+146.058]YR.C	1983	Fuc(1)	C[+57]*2, S[+146]	624.945	3	1872.82	1872.82	0	-0.5	Specific	691	691	4.27	10.6	259	>sp|P35555|FBN1_HUMAN Fibrillin-1 OS=Homo sapiens OX=9606 GN=FBN1 PE=1 SV=4	1	dw052619_2_endogenous hfbn1.5534.5534.3	controllerType=0 controllerNumber=1 scan=5534	14.7242
06000:3	1	R.KC[+57.021]APGT[+146.058]C[+57.021]QN[+15.995]LDGSYR.C	1983	Fuc(1)	C[+57]*2, N[+16], T[+146]	630.277	3	1888.82	1888.82	0	-0.2	Specific	439.19	396.61	11.6	7.06	259	>sp|P35555|FBN1_HUMAN Fibrillin-1 OS=Homo sapiens OX=9606 GN=FBN1 PE=1 SV=4	1	dw052619_2_endogenous hfbn1.5549.5549.3	controllerType=0 controllerNumber=1 scan=5549	14.7624
06028:3	1	R.KC[+57.021]APGTC[+57.021]QNLDGS[+146.058]YR.C	1983	Fuc(1)	C[+57]*2, S[+146]	624.946	3	1872.82	1872.82	0	0.5	Specific	773.7	773.7	9.36	12.84	259	>sp|P35555|FBN1_HUMAN Fibrillin-1 OS=Homo sapiens OX=9606 GN=FBN1 PE=1 SV=4	1	dw052619_2_endogenous hfbn1.5579.5579.3	controllerType=0 controllerNumber=1 scan=5579	14.8368
06047:3	1	R.KC[+57.021]APGTC[+57.021]QN[+15.995]LDGS[+146.058]YR.C	1983	Fuc(1)	C[+57]*2, N[+16], S[+146]	630.276	3	1888.81	1888.82	0	-0.9	Specific	731.66	615.63	18.01	11.6	259	>sp|P35555|FBN1_HUMAN Fibrillin-1 OS=Homo sapiens OX=9606 GN=FBN1 PE=1 SV=4	1	dw052619_2_endogenous hfbn1.5597.5597.3	controllerType=0 controllerNumber=1 scan=5597	14.879
06086:3	1	R.KC[+57.021]APGT[+146.058]C[+57.021]QNLDGSYR.C	1983	Fuc(1)	C[+57]*2, T[+146]	624.946	3	1872.82	1872.82	0	0.4	Specific	298.95	298.95	9.6	3.59	259	>sp|P35555|FBN1_HUMAN Fibrillin-1 OS=Homo sapiens OX=9606 GN=FBN1 PE=1 SV=4	1	dw052619_2_endogenous hfbn1.5633.5633.3	controllerType=0 controllerNumber=1 scan=5633	14.9633
11063:4	1	R.C[+57.021]IC[+57.021]PPGYS[+146.058]LQNEKC[+57.021]EDIDEC[+57.021]VEEPEIC[+57.021]ALGTC[+57.021]SN[+15.995]TEGS[+162.053]FK.C	1998	Fuc(1),Hex(1)	C[+57]*6, N[+16], S[+146][+162]	1255.77	4	5020.07	5020.07	0	1.6	Specific	1036.07	1036.07	12.43	15.43	259	>sp|P35555|FBN1_HUMAN Fibrillin-1 OS=Homo sapiens OX=9606 GN=FBN1 PE=1 SV=4	1	dw052619_2_endogenous hfbn1.10145.10145.4	controllerType=0 controllerNumber=1 scan=10145	25.2229
11092:4	1	R.C[+57.021]IC[+57.021]PPGYSLQNEKC[+57.021]EDIDEC[+57.021]VEEPEIC[+57.021]ALGTC[+57.021]SNT[+146.058]EGS[+162.053]FK.C	1998	Fuc(1),Hex(1)	C[+57]*6, S[+162], T[+146]	1251.77	4	5004.07	5004.07	0	-0.8	Specific	664.32	664.32	1.42	8.2	259	>sp|P35555|FBN1_HUMAN Fibrillin-1 OS=Homo sapiens OX=9606 GN=FBN1 PE=1 SV=4	1	dw052619_2_endogenous hfbn1.10172.10172.4	controllerType=0 controllerNumber=1 scan=10172	25.2825
05242:3	1	K.HGQC[+57.021]IN[+15.995]TDGS[+162.053]YR.C	2139	Hex(1)	C[+57], N[+16], S[+162]	529.223	3	1585.66	1585.65	0	0.6	Specific	257.85	257.85	10.89	5.71	259	>sp|P35555|FBN1_HUMAN Fibrillin-1 OS=Homo sapiens OX=9606 GN=FBN1 PE=1 SV=4	1	dw052619_2_endogenous hfbn1.4768.4768.3	controllerType=0 controllerNumber=1 scan=4768	12.8592
05278:2	1	K.HGQC[+57.021]INTD[+15.995]GS[+162.053]YR.C	2139	Hex(1)	C[+57], D[+16], S[+162]	793.331	2	1585.65	1585.65	0	0	Specific	279.72	279.72	2	2.13	259	>sp|P35555|FBN1_HUMAN Fibrillin-1 OS=Homo sapiens OX=9606 GN=FBN1 PE=1 SV=4	1	dw052619_2_endogenous hfbn1.4805.4805.2	controllerType=0 controllerNumber=1 scan=4805	12.9477
05288:3	1	K.HGQC[+57.021]IN[+15.995]TDGS[+162.053]YR.C	2139	Hex(1)	C[+57], N[+16], S[+162]	529.223	3	1585.66	1585.65	0	0.3	Specific	592.44	585.37	19.07	9.53	259	>sp|P35555|FBN1_HUMAN Fibrillin-1 OS=Homo sapiens OX=9606 GN=FBN1 PE=1 SV=4	1	dw052619_2_endogenous hfbn1.4815.4815.3	controllerType=0 controllerNumber=1 scan=4815	12.9714
05345:3	1	K.HGQC[+57.021]IN[+15.995]TDGS[+162.053]YR.C	2139	Hex(1)	C[+57], N[+16], S[+162]	529.223	3	1585.66	1585.65	0	0.3	Specific	362.06	362.06	16.72	6.48	259	>sp|P35555|FBN1_HUMAN Fibrillin-1 OS=Homo sapiens OX=9606 GN=FBN1 PE=1 SV=4	1	dw052619_2_endogenous hfbn1.4865.4865.3	controllerType=0 controllerNumber=1 scan=4865	13.0904
05390:3	1	K.HGQC[+57.021]IN[+15.995]TDGS[+162.053]YR.C	2139	Hex(1)	C[+57], N[+16], S[+162]	529.223	3	1585.65	1585.65	0	0	Specific	283.23	283.23	0.27	4.34	259	>sp|P35555|FBN1_HUMAN Fibrillin-1 OS=Homo sapiens OX=9606 GN=FBN1 PE=1 SV=4	1	dw052619_2_endogenous hfbn1.4911.4911.3	controllerType=0 controllerNumber=1 scan=4911	13.1997
06363:2	1	R.C[+57.021]VN[+15.995]TYGSYEC[+57.021]K.C	2221		C[+57]*2, N[+16]	698.779	2	1396.55	1396.55	0	0.1	Specific	415.72	370.28	370.28	7.89	259	>sp|P35555|FBN1_HUMAN Fibrillin-1 OS=Homo sapiens OX=9606 GN=FBN1 PE=1 SV=4	1	dw052619_2_endogenous hfbn1.5896.5896.2	controllerType=0 controllerNumber=1 scan=5896	15.579
06430:2	1	R.C[+57.021]VN[+15.995]TYGSYEC[+57.021]K.C	2221		C[+57]*2, N[+16]	698.779	2	1396.55	1396.55	0	-0.2	Specific	412.09	374.45	374.45	6.31	259	>sp|P35555|FBN1_HUMAN Fibrillin-1 OS=Homo sapiens OX=9606 GN=FBN1 PE=1 SV=4	1	dw052619_2_endogenous hfbn1.5958.5958.2	controllerType=0 controllerNumber=1 scan=5958	15.7245
06485:2	1	R.C[+57.021]VN[+15.995]TYGSYEC[+57.021]K.C	2221		C[+57]*2, N[+16]	698.779	2	1396.55	1396.55	0	0.5	Specific	479.41	425.89	425.89	7.93	259	>sp|P35555|FBN1_HUMAN Fibrillin-1 OS=Homo sapiens OX=9606 GN=FBN1 PE=1 SV=4	1	dw052619_2_endogenous hfbn1.6010.6010.2	controllerType=0 controllerNumber=1 scan=6010	15.8474
06535:2	1	R.C[+57.021]VN[+15.995]TYGSYEC[+57.021]K.C	2221		C[+57]*2, N[+16]	698.779	2	1396.55	1396.55	0	-0.2	Specific	548.75	409.39	409.39	8.32	259	>sp|P35555|FBN1_HUMAN Fibrillin-1 OS=Homo sapiens OX=9606 GN=FBN1 PE=1 SV=4	1	dw052619_2_endogenous hfbn1.6058.6058.2	controllerType=0 controllerNumber=1 scan=6058	15.9591
06592:2	1	R.C[+57.021]VN[+15.995]TYGSYEC[+57.021]K.C	2221		C[+57]*2, N[+16]	698.779	2	1396.55	1396.55	0	-0.3	Specific	547.41	428.94	428.94	6.97	259	>sp|P35555|FBN1_HUMAN Fibrillin-1 OS=Homo sapiens OX=9606 GN=FBN1 PE=1 SV=4	1	dw052619_2_endogenous hfbn1.6107.6107.2	controllerType=0 controllerNumber=1 scan=6107	16.0731
06643:2	1	R.C[+57.021]VN[+15.995]TYGSYEC[+57.021]K.C	2221		C[+57]*2, N[+16]	698.779	2	1396.55	1396.55	0	0.7	Specific	463.99	384.17	384.17	7.93	259	>sp|P35555|FBN1_HUMAN Fibrillin-1 OS=Homo sapiens OX=9606 GN=FBN1 PE=1 SV=4	1	dw052619_2_endogenous hfbn1.6159.6159.2	controllerType=0 controllerNumber=1 scan=6159	16.1943
06400:2	1	R.C[+57.021]VN[+15.995]TYGS[+162.053]YEC[+57.021]K.C	2221	Hex(1)	C[+57]*2, N[+16], S[+162]	779.805	2	1558.6	1558.6	0	-0.3	Specific	443.08	431.25	5.51	7.7	259	>sp|P35555|FBN1_HUMAN Fibrillin-1 OS=Homo sapiens OX=9606 GN=FBN1 PE=1 SV=4	1	dw052619_2_endogenous hfbn1.5933.5933.2	controllerType=0 controllerNumber=1 scan=5933	15.6648
06454:2	1	R.C[+57.021]VN[+15.995]TYGS[+162.053]YEC[+57.021]K.C	2221	Hex(1)	C[+57]*2, N[+16], S[+162]	779.805	2	1558.6	1558.6	0	-0.9	Specific	533.4	478.5	39.52	8.32	259	>sp|P35555|FBN1_HUMAN Fibrillin-1 OS=Homo sapiens OX=9606 GN=FBN1 PE=1 SV=4	1	dw052619_2_endogenous hfbn1.5980.5980.2	controllerType=0 controllerNumber=1 scan=5980	15.7779
06501:2	1	R.C[+57.021]VN[+15.995]T[+162.053]YGSYEC[+57.021]K.C	2221	Hex(1)	C[+57]*2, N[+16], T[+162]	779.806	2	1558.6	1558.6	0	0.5	Specific	357.67	357.67	6	6.25	259	>sp|P35555|FBN1_HUMAN Fibrillin-1 OS=Homo sapiens OX=9606 GN=FBN1 PE=1 SV=4	1	dw052619_2_endogenous hfbn1.6025.6025.2	controllerType=0 controllerNumber=1 scan=6025	15.8829
08664:3	1	R.GS[+162.053]YTC[+57.021]EC[+57.021]NDGFTASPNQDEC[+57.021]LDNR.E	2312	Hex(1)	C[+57]*3, S[+162]	991.381	3	2972.13	2972.13	0	1.4	Specific	937.99	937.99	1.6	15.7	259	>sp|P35555|FBN1_HUMAN Fibrillin-1 OS=Homo sapiens OX=9606 GN=FBN1 PE=1 SV=4	1	dw052619_2_endogenous hfbn1.8040.8040.3	controllerType=0 controllerNumber=1 scan=8040	20.4646
08722:3	1	R.GS[+162.053]YTC[+57.021]EC[+57.021]NDGFTASPNQDEC[+57.021]LDNR.E	2312	Hex(1)	C[+57]*3, S[+162]	991.381	3	2972.13	2972.13	0	0.7	Specific	994.04	994.04	1.6	16.7	259	>sp|P35555|FBN1_HUMAN Fibrillin-1 OS=Homo sapiens OX=9606 GN=FBN1 PE=1 SV=4	1	dw052619_2_endogenous hfbn1.8088.8088.3	controllerType=0 controllerNumber=1 scan=8088	20.5751
08797:3	1	R.GSYTC[+57.021]EC[+57.021]NDGFTAS[+162.053]PNQDEC[+57.021]LDNR.E	2312	Hex(1)	C[+57]*3, S[+162]	991.38	3	2972.13	2972.13	0	0.6	Specific	583.04	583.04	0	8.7	259	>sp|P35555|FBN1_HUMAN Fibrillin-1 OS=Homo sapiens OX=9606 GN=FBN1 PE=1 SV=4	1	dw052619_2_endogenous hfbn1.8152.8152.3	controllerType=0 controllerNumber=1 scan=8152	20.719
05137:2	1	K.NT[+162.053]EGSYQC[+57.021]SC[+57.021]PK.G	2461	Hex(1)	C[+57]*2, T[+162]	796.813	2	1592.62	1592.62	0	-0.3	Specific	25.82	25.82	3.6	1.77	259	>sp|P35555|FBN1_HUMAN Fibrillin-1 OS=Homo sapiens OX=9606 GN=FBN1 PE=1 SV=4	1	dw052619_2_endogenous hfbn1.4664.4664.2	controllerType=0 controllerNumber=1 scan=4664	12.6085
05178:2	1	K.NTEGS[+162.053]YQC[+57.021]SC[+57.021]PK.G	2461	Hex(1)	C[+57]*2, S[+162]	796.813	2	1592.62	1592.62	0	-0.3	Specific	538.9	538.9	2.4	8.42	259	>sp|P35555|FBN1_HUMAN Fibrillin-1 OS=Homo sapiens OX=9606 GN=FBN1 PE=1 SV=4	1	dw052619_2_endogenous hfbn1.4707.4707.2	controllerType=0 controllerNumber=1 scan=4707	12.7137
05229:2	1	K.NTEGS[+162.053]YQC[+57.021]SC[+57.021]PK.G	2461	Hex(1)	C[+57]*2, S[+162]	796.814	2	1592.62	1592.62	0	0.4	Specific	538	538	2.4	8.65	259	>sp|P35555|FBN1_HUMAN Fibrillin-1 OS=Homo sapiens OX=9606 GN=FBN1 PE=1 SV=4	1	dw052619_2_endogenous hfbn1.4756.4756.2	controllerType=0 controllerNumber=1 scan=4756	12.8303
05113:2	1	K.N[+15.995]TEGS[+162.053]YQC[+57.021]SC[+57.021]PK.G	2461	Hex(1)	C[+57]*2, N[+16], S[+162]	804.811	2	1608.61	1608.62	0	-0.3	Specific	271.12	271.12	0	5.48	259	>sp|P35555|FBN1_HUMAN Fibrillin-1 OS=Homo sapiens OX=9606 GN=FBN1 PE=1 SV=4	1	dw052619_2_endogenous hfbn1.4640.4640.2	controllerType=0 controllerNumber=1 scan=4640	12.5531
05162:2	1	K.N[+15.995]TEGS[+162.053]YQC[+57.021]SC[+57.021]PK.G	2461	Hex(1)	C[+57]*2, N[+16], S[+162]	804.81	2	1608.61	1608.62	0	-1.2	Specific	452.75	452.75	0	7.8	259	>sp|P35555|FBN1_HUMAN Fibrillin-1 OS=Homo sapiens OX=9606 GN=FBN1 PE=1 SV=4	1	dw052619_2_endogenous hfbn1.4688.4688.2	controllerType=0 controllerNumber=1 scan=4688	12.667
05206:2	1	K.N[+15.995]TEGS[+162.053]YQC[+57.021]SC[+57.021]PK.G	2461	Hex(1)	C[+57]*2, N[+16], S[+162]	804.812	2	1608.62	1608.62	0	0.4	Specific	696.34	696.34	0	11.53	259	>sp|P35555|FBN1_HUMAN Fibrillin-1 OS=Homo sapiens OX=9606 GN=FBN1 PE=1 SV=4	1	dw052619_2_endogenous hfbn1.4734.4734.2	controllerType=0 controllerNumber=1 scan=4734	12.7788
05256:2	1	K.N[+15.995]TEGS[+162.053]YQC[+57.021]SC[+57.021]PK.G	2461	Hex(1)	C[+57]*2, N[+16], S[+162]	804.812	2	1608.62	1608.62	0	0.3	Specific	529.34	529.34	0	8.65	259	>sp|P35555|FBN1_HUMAN Fibrillin-1 OS=Homo sapiens OX=9606 GN=FBN1 PE=1 SV=4	1	dw052619_2_endogenous hfbn1.4784.4784.2	controllerType=0 controllerNumber=1 scan=4784	12.8978
05315:2	1	K.N[+15.995]T[+162.053]EGSYQC[+57.021]SC[+57.021]PK.G	2461	Hex(1)	C[+57]*2, N[+16], T[+162]	804.814	2	1608.62	1608.62	0	3.3	Specific	173.53	173.53	3.6	2.51	259	>sp|P35555|FBN1_HUMAN Fibrillin-1 OS=Homo sapiens OX=9606 GN=FBN1 PE=1 SV=4	1	dw052619_2_endogenous hfbn1.4838.4838.2	controllerType=0 controllerNumber=1 scan=4838	13.0255
07289:3	1	K.GIC[+57.021]QN[+15.995]TPGSFT[+162.053]C[+57.021]EC[+57.021]QR.G	2539	Hex(1)	C[+57]*3, N[+16], T[+162]	698.282	3	2092.83	2092.84	0	-2	Specific	453.47	453.47	0	6.78	259	>sp|P35555|FBN1_HUMAN Fibrillin-1 OS=Homo sapiens OX=9606 GN=FBN1 PE=1 SV=4	1	dw052619_2_endogenous hfbn1.6785.6785.3	controllerType=0 controllerNumber=1 scan=6785	17.649
07304:2	1	K.GIC[+57.021]QN[+15.995]TPGS[+162.053]FTC[+57.021]EC[+57.021]QR.G	2539	Hex(1)	C[+57]*3, N[+16], S[+162]	1046.92	2	2092.84	2092.84	0	-0.7	Specific	557.4	557.4	0	7.72	259	>sp|P35555|FBN1_HUMAN Fibrillin-1 OS=Homo sapiens OX=9606 GN=FBN1 PE=1 SV=4	1	dw052619_2_endogenous hfbn1.6798.6798.2	controllerType=0 controllerNumber=1 scan=6798	17.6782
07402:3	1	K.GIC[+57.021]QN[+15.995]TPGS[+162.053]FTC[+57.021]EC[+57.021]QR.G	2539	Hex(1)	C[+57]*3, N[+16], S[+162]	698.284	3	2092.84	2092.84	0	-0.5	Specific	631.25	631.25	0	9.29	259	>sp|P35555|FBN1_HUMAN Fibrillin-1 OS=Homo sapiens OX=9606 GN=FBN1 PE=1 SV=4	1	dw052619_2_endogenous hfbn1.6899.6899.3	controllerType=0 controllerNumber=1 scan=6899	17.9082
07412:2	1	K.GIC[+57.021]QN[+15.995]TPGSFT[+162.053]C[+57.021]EC[+57.021]QR.G	2539	Hex(1)	C[+57]*3, N[+16], T[+162]	1046.92	2	2092.84	2092.84	0	1	Specific	600	600	0	8.84	259	>sp|P35555|FBN1_HUMAN Fibrillin-1 OS=Homo sapiens OX=9606 GN=FBN1 PE=1 SV=4	1	dw052619_2_endogenous hfbn1.6910.6910.2	controllerType=0 controllerNumber=1 scan=6910	17.9351
07460:3	1	K.GIC[+57.021]QN[+15.995]TPGS[+162.053]FTC[+57.021]EC[+57.021]QR.G	2539	Hex(1)	C[+57]*3, N[+16], S[+162]	698.284	3	2092.84	2092.84	0	-0.4	Specific	693.28	669.85	0	10.29	259	>sp|P35555|FBN1_HUMAN Fibrillin-1 OS=Homo sapiens OX=9606 GN=FBN1 PE=1 SV=4	1	dw052619_2_endogenous hfbn1.6951.6951.3	controllerType=0 controllerNumber=1 scan=6951	18.0278
07473:2	1	K.GIC[+57.021]QN[+15.995]TPGS[+162.053]FTC[+57.021]EC[+57.021]QR.G	2539	Hex(1)	C[+57]*3, N[+16], S[+162]	1046.92	2	2092.84	2092.84	0	-0.7	Specific	781.4	762.39	0	12.6	259	>sp|P35555|FBN1_HUMAN Fibrillin-1 OS=Homo sapiens OX=9606 GN=FBN1 PE=1 SV=4	1	dw052619_2_endogenous hfbn1.6962.6962.2	controllerType=0 controllerNumber=1 scan=6962	18.0535
07525:3	1	K.GIC[+57.021]QN[+15.995]TPGSFT[+162.053]C[+57.021]EC[+57.021]QR.G	2539	Hex(1)	C[+57]*3, N[+16], T[+162]	698.284	3	2092.84	2092.84	0	-0.5	Specific	710.52	710.52	0	11.29	259	>sp|P35555|FBN1_HUMAN Fibrillin-1 OS=Homo sapiens OX=9606 GN=FBN1 PE=1 SV=4	1	dw052619_2_endogenous hfbn1.7006.7006.3	controllerType=0 controllerNumber=1 scan=7006	18.1513
07536:2	1	K.GIC[+57.021]QN[+15.995]TPGSFT[+162.053]C[+57.021]EC[+57.021]QR.G	2539	Hex(1)	C[+57]*3, N[+16], T[+162]	1046.92	2	2092.84	2092.84	0	0.1	Specific	702.28	702.28	0	11.84	259	>sp|P35555|FBN1_HUMAN Fibrillin-1 OS=Homo sapiens OX=9606 GN=FBN1 PE=1 SV=4	1	dw052619_2_endogenous hfbn1.7017.7017.2	controllerType=0 controllerNumber=1 scan=7017	18.1773
10048:5	1	R.C[+57.021]SC[+57.021]PQGYLQHYQWNQC[+57.021]VDENEC[+57.021]LSAHIC[+57.021]GGASC[+57.021]HN[+15.995]TLGSYK.C	2590		C[+57]*6, N[+16]	981.808	5	4905.01	4905.01	0	1.5	Specific	1601.27	1601.27	31.54	29.27	259	>sp|P35555|FBN1_HUMAN Fibrillin-1 OS=Homo sapiens OX=9606 GN=FBN1 PE=1 SV=4	1	dw052619_2_endogenous hfbn1.9238.9238.5	controllerType=0 controllerNumber=1 scan=9238	23.1667
10111:5	1	R.C[+57.021]SC[+57.021]PQGYLQHYQWNQC[+57.021]VDENEC[+57.021]LSAHIC[+57.021]GGASC[+57.021]HN[+15.995]TLGSYK.C	2590		C[+57]*6, N[+16]	981.808	5	4905.01	4905.01	0	0.5	Specific	1314.51	1314.51	32.8	23.36	259	>sp|P35555|FBN1_HUMAN Fibrillin-1 OS=Homo sapiens OX=9606 GN=FBN1 PE=1 SV=4	1	dw052619_2_endogenous hfbn1.9292.9292.5	controllerType=0 controllerNumber=1 scan=9292	23.2909
09940:5	1	R.C[+57.021]SC[+57.021]PQGYLQHYQWNQC[+57.021]VDENEC[+57.021]LSAHIC[+57.021]GGASC[+57.021]HN[+15.995]T[+162.053]LGSYK.C	2590	Hex(1)	C[+57]*6, N[+16], T[+162]	1014.22	5	5067.07	5067.06	0	1.3	Specific	1383.16	1383.16	1.9	24.36	259	>sp|P35555|FBN1_HUMAN Fibrillin-1 OS=Homo sapiens OX=9606 GN=FBN1 PE=1 SV=4	1	dw052619_2_endogenous hfbn1.9146.9146.5	controllerType=0 controllerNumber=1 scan=9146	22.9544
10011:5	1	R.C[+57.021]SC[+57.021]PQGYLQHYQWNQC[+57.021]VDENEC[+57.021]LS[+162.053]AHIC[+57.021]GGASC[+57.021]HN[+15.995]TLGSYK.C	2590	Hex(1)	C[+57]*6, N[+16], S[+162]	1014.22	5	5067.06	5067.06	0	0.6	Specific	1262.83	1262.83	4.12	22.36	259	>sp|P35555|FBN1_HUMAN Fibrillin-1 OS=Homo sapiens OX=9606 GN=FBN1 PE=1 SV=4	1	dw052619_2_endogenous hfbn1.9205.9205.5	controllerType=0 controllerNumber=1 scan=9205	23.0906
Other Peptides
04937:4	1	R.RGGGGHDALKGPNVC[+57.021]GSR.Y	45		C[+57]	449.474	4	1794.88	1794.88	0	-0.7	Specific	229.38	229.38	229.38	0.7	259	>sp|P35555|FBN1_HUMAN Fibrillin-1 OS=Homo sapiens OX=9606 GN=FBN1 PE=1 SV=4	1	dw052619_2_endogenous hfbn1.4471.4471.4	controllerType=0 controllerNumber=1 scan=4471	12.1381
05197:4	1	R.GGGGHDALKGPNVC[+57.021]GSR.Y	46		C[+57]	410.45	4	1638.78	1638.78	0	-0.2	Specific	155.83	155.83	155.83	1.56	259	>sp|P35555|FBN1_HUMAN Fibrillin-1 OS=Homo sapiens OX=9606 GN=FBN1 PE=1 SV=4	1	dw052619_2_endogenous hfbn1.4725.4725.4	controllerType=0 controllerNumber=1 scan=4725	12.7564
05250:4	1	R.GGGGHDALKGPNVC[+57.021]GSR.Y	46		C[+57]	410.45	4	1638.78	1638.78	0	-0.1	Specific	373.97	373.97	373.97	5.54	259	>sp|P35555|FBN1_HUMAN Fibrillin-1 OS=Homo sapiens OX=9606 GN=FBN1 PE=1 SV=4	1	dw052619_2_endogenous hfbn1.4777.4777.4	controllerType=0 controllerNumber=1 scan=4777	12.8806
05298:4	1	R.GGGGHDALKGPNVC[+57.021]GSR.Y	46		C[+57]	410.449	4	1638.77	1638.78	0	-1.2	Specific	534.21	534.21	534.21	6.11	259	>sp|P35555|FBN1_HUMAN Fibrillin-1 OS=Homo sapiens OX=9606 GN=FBN1 PE=1 SV=4	1	dw052619_2_endogenous hfbn1.4824.4824.4	controllerType=0 controllerNumber=1 scan=4824	12.9929
05356:4	1	R.GGGGHDALKGPNVC[+57.021]GSR.Y	46		C[+57]	410.45	4	1638.78	1638.78	0	1	Specific	351.64	351.64	351.64	2.6	259	>sp|P35555|FBN1_HUMAN Fibrillin-1 OS=Homo sapiens OX=9606 GN=FBN1 PE=1 SV=4	1	dw052619_2_endogenous hfbn1.4876.4876.4	controllerType=0 controllerNumber=1 scan=4876	13.1161
05401:4	1	R.GGGGHDALKGPNVC[+57.021]GSR.Y	46		C[+57]	410.449	4	1638.77	1638.78	0	-1.3	Specific	177.25	177.25	177.25	1.55	259	>sp|P35555|FBN1_HUMAN Fibrillin-1 OS=Homo sapiens OX=9606 GN=FBN1 PE=1 SV=4	1	dw052619_2_endogenous hfbn1.4920.4920.4	controllerType=0 controllerNumber=1 scan=4920	13.2212
07968:2	1	R.YNAYC[+57.021]C[+57.021]PGWK.T	63		C[+57]*2	659.771	2	1318.54	1318.53	0	1.1	Specific	517.06	517.06	517.06	8.26	259	>sp|P35555|FBN1_HUMAN Fibrillin-1 OS=Homo sapiens OX=9606 GN=FBN1 PE=1 SV=4	1	dw052619_2_endogenous hfbn1.7419.7419.2	controllerType=0 controllerNumber=1 scan=7419	19.0626
08029:2	1	R.YNAYC[+57.021]C[+57.021]PGWK.T	63		C[+57]*2	659.771	2	1318.53	1318.53	0	0.1	Specific	540.35	539.16	539.16	8.55	259	>sp|P35555|FBN1_HUMAN Fibrillin-1 OS=Homo sapiens OX=9606 GN=FBN1 PE=1 SV=4	1	dw052619_2_endogenous hfbn1.7475.7475.2	controllerType=0 controllerNumber=1 scan=7475	19.1835
08087:2	1	R.YNAYC[+57.021]C[+57.021]PGWK.T	63		C[+57]*2	659.771	2	1318.53	1318.53	0	-0.1	Specific	542.45	524.85	524.85	7.2	259	>sp|P35555|FBN1_HUMAN Fibrillin-1 OS=Homo sapiens OX=9606 GN=FBN1 PE=1 SV=4	1	dw052619_2_endogenous hfbn1.7529.7529.2	controllerType=0 controllerNumber=1 scan=7529	19.303
08148:2	1	R.YNAYC[+57.021]C[+57.021]PGWK.T	63		C[+57]*2	659.771	2	1318.53	1318.53	0	0.2	Specific	552.52	536.12	536.12	8.55	259	>sp|P35555|FBN1_HUMAN Fibrillin-1 OS=Homo sapiens OX=9606 GN=FBN1 PE=1 SV=4	1	dw052619_2_endogenous hfbn1.7584.7584.2	controllerType=0 controllerNumber=1 scan=7584	19.4236
08211:2	1	R.YNAYC[+57.021]C[+57.021]PGWK.T	63		C[+57]*2	659.771	2	1318.53	1318.53	0	0.2	Specific	525.04	525.04	525.04	8.55	259	>sp|P35555|FBN1_HUMAN Fibrillin-1 OS=Homo sapiens OX=9606 GN=FBN1 PE=1 SV=4	1	dw052619_2_endogenous hfbn1.7641.7641.2	controllerType=0 controllerNumber=1 scan=7641	19.5495
08281:2	1	R.YNAYC[+57.021]C[+57.021]PGWK.T	63		C[+57]*2	659.771	2	1318.54	1318.53	0	1	Specific	490.42	490.42	490.42	8.26	259	>sp|P35555|FBN1_HUMAN Fibrillin-1 OS=Homo sapiens OX=9606 GN=FBN1 PE=1 SV=4	1	dw052619_2_endogenous hfbn1.7701.7701.2	controllerType=0 controllerNumber=1 scan=7701	19.6867
08501:2	1	R.YNAYC[+57.021]C[+57.021]PGWK.T	63		C[+57]*2	659.768	2	1318.53	1318.53	0	-4.9	Specific	425.98	425.98	425.98	4.82	259	>sp|P35555|FBN1_HUMAN Fibrillin-1 OS=Homo sapiens OX=9606 GN=FBN1 PE=1 SV=4	1	dw052619_2_endogenous hfbn1.7896.7896.2	controllerType=0 controllerNumber=1 scan=7896	20.135
08502:2	1	R.YN[+0.984]AYC[+57.021]C[+57.021]PGWK.T	63		C[+57]*2, N[+1]	660.263	2	1319.52	1319.52	0	0.3	Specific	480.01	480.01	480.01	8.26	259	>sp|P35555|FBN1_HUMAN Fibrillin-1 OS=Homo sapiens OX=9606 GN=FBN1 PE=1 SV=4	1	dw052619_2_endogenous hfbn1.7896.7896.2	controllerType=0 controllerNumber=1 scan=7896	20.135
08567:2	1	R.YN[+0.984]AYC[+57.021]C[+57.021]PGWK.T	63		C[+57]*2, N[+1]	660.262	2	1319.52	1319.52	0	-1.1	Specific	400.34	400.34	400.34	5.86	259	>sp|P35555|FBN1_HUMAN Fibrillin-1 OS=Homo sapiens OX=9606 GN=FBN1 PE=1 SV=4	1	dw052619_2_endogenous hfbn1.7954.7954.2	controllerType=0 controllerNumber=1 scan=7954	20.2658
09311:2	1	K.TLPGGNQC[+57.021]IVPIC[+57.021]R.H	73		C[+57]*2	792.904	2	1584.8	1584.8	0	1.4	Specific	524.03	524.03	524.03	8.65	259	>sp|P35555|FBN1_HUMAN Fibrillin-1 OS=Homo sapiens OX=9606 GN=FBN1 PE=1 SV=4	1	dw052619_2_endogenous hfbn1.8594.8594.3	controllerType=0 controllerNumber=1 scan=8594	21.7192
09314:2	1	K.TLPGGNQC[+57.021]IVPIC[+57.021]R.H	73		C[+57]*2	792.904	2	1584.8	1584.8	0	1.4	Specific	659.91	659.91	659.91	11.53	259	>sp|P35555|FBN1_HUMAN Fibrillin-1 OS=Homo sapiens OX=9606 GN=FBN1 PE=1 SV=4	1	dw052619_2_endogenous hfbn1.8596.8596.2	controllerType=0 controllerNumber=1 scan=8596	21.7227
09343:2	1	K.TLPGGNQC[+57.021]IVPIC[+57.021]R.H	73		C[+57]*2	792.904	2	1584.8	1584.8	0	1	Specific	53.74	53.74	53.74	1.58	259	>sp|P35555|FBN1_HUMAN Fibrillin-1 OS=Homo sapiens OX=9606 GN=FBN1 PE=1 SV=4	1	dw052619_2_endogenous hfbn1.8621.8621.2	controllerType=0 controllerNumber=1 scan=8621	21.7773
09375:2	1	K.TLPGGNQC[+57.021]IVPIC[+57.021]R.H	73		C[+57]*2	792.904	2	1584.8	1584.8	0	0.9	Specific	637.88	637.88	637.88	10.53	259	>sp|P35555|FBN1_HUMAN Fibrillin-1 OS=Homo sapiens OX=9606 GN=FBN1 PE=1 SV=4	1	dw052619_2_endogenous hfbn1.8650.8650.2	controllerType=0 controllerNumber=1 scan=8650	21.8424
09380:3	1	K.TLPGGNQC[+57.021]IVPIC[+57.021]R.H	73		C[+57]*2	528.938	3	1584.8	1584.8	0	1.2	Specific	238.85	238.85	238.85	3.21	259	>sp|P35555|FBN1_HUMAN Fibrillin-1 OS=Homo sapiens OX=9606 GN=FBN1 PE=1 SV=4	1	dw052619_2_endogenous hfbn1.8654.8654.3	controllerType=0 controllerNumber=1 scan=8654	21.8505
09434:2	1	K.TLPGGNQC[+57.021]IVPIC[+57.021]R.H	73		C[+57]*2	792.903	2	1584.8	1584.8	0	0.2	Specific	624.38	624.38	624.38	10.53	259	>sp|P35555|FBN1_HUMAN Fibrillin-1 OS=Homo sapiens OX=9606 GN=FBN1 PE=1 SV=4	1	dw052619_2_endogenous hfbn1.8705.8705.2	controllerType=0 controllerNumber=1 scan=8705	21.9636
09506:2	1	K.TLPGGNQC[+57.021]IVPIC[+57.021]R.H	73		C[+57]*2	792.902	2	1584.8	1584.8	0	-0.6	Specific	534.19	534.19	534.19	8.42	259	>sp|P35555|FBN1_HUMAN Fibrillin-1 OS=Homo sapiens OX=9606 GN=FBN1 PE=1 SV=4	1	dw052619_2_endogenous hfbn1.8767.8767.2	controllerType=0 controllerNumber=1 scan=8767	22.0973
09699:2	1	K.TLPGGNQC[+57.021]IVPIC[+57.021]R.H	73		C[+57]*2	792.902	2	1584.8	1584.8	0	-0.9	Specific	160.13	160.13	160.13	1.88	259	>sp|P35555|FBN1_HUMAN Fibrillin-1 OS=Homo sapiens OX=9606 GN=FBN1 PE=1 SV=4	1	dw052619_2_endogenous hfbn1.8941.8941.2	controllerType=0 controllerNumber=1 scan=8941	22.4823
07415:4	1	R.HSC[+57.021]GDGFC[+57.021]SRPN[+15.995]MC[+57.021]TC[+57.021]PSGQIAPSC[+57.021]GSR.S	87		C[+57]*5, N[+16]	790.565	4	3159.24	3159.24	0	0.4	Specific	361.03	361.03	4	6.01	259	>sp|P35555|FBN1_HUMAN Fibrillin-1 OS=Homo sapiens OX=9606 GN=FBN1 PE=1 SV=4	1	dw052619_2_endogenous hfbn1.6912.6912.4	controllerType=0 controllerNumber=1 scan=6912	17.9395
07479:4	1	R.HSC[+57.021]GDGFC[+57.021]SRPNM[+15.995]C[+57.021]TC[+57.021]PSGQIAPSC[+57.021]GSR.S	87		C[+57]*5, M[+16]	790.564	4	3159.23	3159.24	0	-0.9	Specific	388.83	388.83	1.49	7.15	259	>sp|P35555|FBN1_HUMAN Fibrillin-1 OS=Homo sapiens OX=9606 GN=FBN1 PE=1 SV=4	1	dw052619_2_endogenous hfbn1.6966.6966.4	controllerType=0 controllerNumber=1 scan=6966	18.0621
07540:4	1	R.HSC[+57.021]GDGFC[+57.021]SRPNMC[+57.021]TC[+57.021]PSGQIAPSC[+57.021]GSR.S	87		C[+57]*5	786.566	4	3143.24	3143.24	0	-0.4	Specific	726.75	726.75	726.75	11.83	259	>sp|P35555|FBN1_HUMAN Fibrillin-1 OS=Homo sapiens OX=9606 GN=FBN1 PE=1 SV=4	1	dw052619_2_endogenous hfbn1.7021.7021.4	controllerType=0 controllerNumber=1 scan=7021	18.186
07598:4	1	R.HSC[+57.021]GDGFC[+57.021]SRPNMC[+57.021]TC[+57.021]PSGQIAPSC[+57.021]GSR.S	87		C[+57]*5	786.566	4	3143.24	3143.24	0	0.2	Specific	712.71	712.71	712.71	12.06	259	>sp|P35555|FBN1_HUMAN Fibrillin-1 OS=Homo sapiens OX=9606 GN=FBN1 PE=1 SV=4	1	dw052619_2_endogenous hfbn1.7074.7074.4	controllerType=0 controllerNumber=1 scan=7074	18.3037
07657:4	1	R.HSC[+57.021]GDGFC[+57.021]SRPNMC[+57.021]TC[+57.021]PSGQIAPSC[+57.021]GSR.S	87		C[+57]*5	786.566	4	3143.24	3143.24	0	-0.1	Specific	735.11	735.11	735.11	12.06	259	>sp|P35555|FBN1_HUMAN Fibrillin-1 OS=Homo sapiens OX=9606 GN=FBN1 PE=1 SV=4	1	dw052619_2_endogenous hfbn1.7131.7131.4	controllerType=0 controllerNumber=1 scan=7131	18.4302
07658:4	1	R.HSC[+57.021]GDGFC[+57.021]SRPN[+0.984]MC[+57.021]TC[+57.021]PSGQIAPSC[+57.021]GSR.S	87		C[+57]*5, N[+1]	786.817	4	3144.24	3144.23	0	5.6	Specific	555.47	555.47	555.47	6.19	259	>sp|P35555|FBN1_HUMAN Fibrillin-1 OS=Homo sapiens OX=9606 GN=FBN1 PE=1 SV=4	1	dw052619_2_endogenous hfbn1.7131.7131.4	controllerType=0 controllerNumber=1 scan=7131	18.4302
07720:4	1	R.HSC[+57.021]GDGFC[+57.021]SRPNMC[+57.021]TC[+57.021]PSGQIAPSC[+57.021]GSR.S	87		C[+57]*5	786.565	4	3143.24	3143.24	0	-0.9	Specific	612.99	612.99	612.99	9.83	259	>sp|P35555|FBN1_HUMAN Fibrillin-1 OS=Homo sapiens OX=9606 GN=FBN1 PE=1 SV=4	1	dw052619_2_endogenous hfbn1.7188.7188.4	controllerType=0 controllerNumber=1 scan=7188	18.5584
07785:4	1	R.HSC[+57.021]GDGFC[+57.021]SRPNMC[+57.021]TC[+57.021]PSGQIAPSC[+57.021]GSR.S	87		C[+57]*5	786.567	4	3143.25	3143.24	0	0.8	Specific	516.95	516.95	516.95	7.88	259	>sp|P35555|FBN1_HUMAN Fibrillin-1 OS=Homo sapiens OX=9606 GN=FBN1 PE=1 SV=4	1	dw052619_2_endogenous hfbn1.7244.7244.4	controllerType=0 controllerNumber=1 scan=7244	18.6816
07486:3	1	R.PNMC[+57.021]TC[+57.021]PSGQIAPSC[+57.021]GSR.S	97		C[+57]*3	660.611	3	1979.82	1979.82	0	-0.1	Specific	417.91	417.91	417.91	6.74	259	>sp|P35555|FBN1_HUMAN Fibrillin-1 OS=Homo sapiens OX=9606 GN=FBN1 PE=1 SV=4	1	dw052619_2_endogenous hfbn1.6971.6971.3	controllerType=0 controllerNumber=1 scan=6971	18.0729
07524:2	1	R.PNMC[+57.021]TC[+57.021]PSGQIAPSC[+57.021]GSR.S	97		C[+57]*3	990.412	2	1979.82	1979.82	0	-0.8	Specific	607.41	607.41	607.41	9.6	259	>sp|P35555|FBN1_HUMAN Fibrillin-1 OS=Homo sapiens OX=9606 GN=FBN1 PE=1 SV=4	1	dw052619_2_endogenous hfbn1.7004.7004.2	controllerType=0 controllerNumber=1 scan=7004	18.1451
07128:3	1	K.GYIGTHC[+57.021]GQPVC[+57.021]ESGC[+57.021]LNGGR.C	139		C[+57]*3	760.33	3	2278.98	2278.97	0	0.6	Specific	663.78	663.78	663.78	11.29	259	>sp|P35555|FBN1_HUMAN Fibrillin-1 OS=Homo sapiens OX=9606 GN=FBN1 PE=1 SV=4	1	dw052619_2_endogenous hfbn1.6633.6633.3	controllerType=0 controllerNumber=1 scan=6633	17.3061
07187:3	1	K.GYIGTHC[+57.021]GQPVC[+57.021]ESGC[+57.021]LNGGR.C	139		C[+57]*3	760.329	3	2278.97	2278.97	0	-0.6	Specific	789.55	789.55	789.55	13.06	259	>sp|P35555|FBN1_HUMAN Fibrillin-1 OS=Homo sapiens OX=9606 GN=FBN1 PE=1 SV=4	1	dw052619_2_endogenous hfbn1.6687.6687.3	controllerType=0 controllerNumber=1 scan=6687	17.4274
07245:3	1	K.GYIGTHC[+57.021]GQPVC[+57.021]ESGC[+57.021]LNGGR.C	139		C[+57]*3	760.33	3	2278.97	2278.97	0	-0.1	Specific	877.89	877.89	877.89	15.29	259	>sp|P35555|FBN1_HUMAN Fibrillin-1 OS=Homo sapiens OX=9606 GN=FBN1 PE=1 SV=4	1	dw052619_2_endogenous hfbn1.6742.6742.3	controllerType=0 controllerNumber=1 scan=6742	17.5522
07297:3	1	K.GYIGTHC[+57.021]GQPVC[+57.021]ESGC[+57.021]LNGGR.C	139		C[+57]*3	760.33	3	2278.97	2278.97	0	-0.3	Specific	887.75	887.75	887.75	15.06	259	>sp|P35555|FBN1_HUMAN Fibrillin-1 OS=Homo sapiens OX=9606 GN=FBN1 PE=1 SV=4	1	dw052619_2_endogenous hfbn1.6793.6793.3	controllerType=0 controllerNumber=1 scan=6793	17.6674
07352:3	1	K.GYIGTHC[+57.021]GQPVC[+57.021]ESGC[+57.021]LNGGR.C	139		C[+57]*3	760.33	3	2278.97	2278.97	0	-0.2	Specific	915.43	915.43	915.43	16.06	259	>sp|P35555|FBN1_HUMAN Fibrillin-1 OS=Homo sapiens OX=9606 GN=FBN1 PE=1 SV=4	1	dw052619_2_endogenous hfbn1.6843.6843.3	controllerType=0 controllerNumber=1 scan=6843	17.7787
07392:3	1	K.GYIGTHC[+57.021]GQPVC[+57.021]ESGC[+57.021]LNGGR.C	139		C[+57]*3	760.33	3	2278.97	2278.97	0	-0.2	Specific	892.93	892.93	892.93	15.06	259	>sp|P35555|FBN1_HUMAN Fibrillin-1 OS=Homo sapiens OX=9606 GN=FBN1 PE=1 SV=4	1	dw052619_2_endogenous hfbn1.6890.6890.3	controllerType=0 controllerNumber=1 scan=6890	17.8885
07449:3	1	K.GYIGTHC[+57.021]GQPVC[+57.021]ESGC[+57.021]LNGGR.C	139		C[+57]*3	760.329	3	2278.97	2278.97	0	-1	Specific	868.13	868.13	868.13	15.06	259	>sp|P35555|FBN1_HUMAN Fibrillin-1 OS=Homo sapiens OX=9606 GN=FBN1 PE=1 SV=4	1	dw052619_2_endogenous hfbn1.6942.6942.3	controllerType=0 controllerNumber=1 scan=6942	18.0064
07521:3	1	K.GYIGTHC[+57.021]GQPVC[+57.021]ESGC[+57.021]LN[+0.984]GGR.C	139		C[+57]*3, N[+1]	760.659	3	2279.96	2279.96	0	1.1	Specific	806.22	806.22	806.22	14.29	259	>sp|P35555|FBN1_HUMAN Fibrillin-1 OS=Homo sapiens OX=9606 GN=FBN1 PE=1 SV=4	1	dw052619_2_endogenous hfbn1.7002.7002.3	controllerType=0 controllerNumber=1 scan=7002	18.1407
07571:3	1	K.GYIGTHC[+57.021]GQPVC[+57.021]ESGC[+57.021]LN[+0.984]GGR.C	139		C[+57]*3, N[+1]	760.657	3	2279.96	2279.96	0	-0.7	Specific	849.66	849.66	849.66	14.06	259	>sp|P35555|FBN1_HUMAN Fibrillin-1 OS=Homo sapiens OX=9606 GN=FBN1 PE=1 SV=4	1	dw052619_2_endogenous hfbn1.7051.7051.3	controllerType=0 controllerNumber=1 scan=7051	18.2518
07632:3	1	K.GYIGTHC[+57.021]GQPVC[+57.021]ESGC[+57.021]LN[+0.984]GGR.C	139		C[+57]*3, N[+1]	760.657	3	2279.96	2279.96	0	-1	Specific	744.07	699.39	699.39	12.06	259	>sp|P35555|FBN1_HUMAN Fibrillin-1 OS=Homo sapiens OX=9606 GN=FBN1 PE=1 SV=4	1	dw052619_2_endogenous hfbn1.7108.7108.3	controllerType=0 controllerNumber=1 scan=7108	18.3776
07985:2	1	R.C[+57.021]AC[+57.021]TYGFTGPQC[+57.021]ER.D	166		C[+57]*3	853.839	2	1706.67	1706.67	0	-0.7	Specific	542.05	542.05	542.05	8.42	259	>sp|P35555|FBN1_HUMAN Fibrillin-1 OS=Homo sapiens OX=9606 GN=FBN1 PE=1 SV=4	1	dw052619_2_endogenous hfbn1.7434.7434.2	controllerType=0 controllerNumber=1 scan=7434	19.0953
08038:2	1	R.C[+57.021]AC[+57.021]TYGFTGPQC[+57.021]ER.D	166		C[+57]*3	853.84	2	1706.67	1706.67	0	0.4	Specific	705.75	705.75	705.75	12.53	259	>sp|P35555|FBN1_HUMAN Fibrillin-1 OS=Homo sapiens OX=9606 GN=FBN1 PE=1 SV=4	1	dw052619_2_endogenous hfbn1.7484.7484.2	controllerType=0 controllerNumber=1 scan=7484	19.2044
08097:2	1	R.C[+57.021]AC[+57.021]TYGFTGPQC[+57.021]ER.D	166		C[+57]*3	853.84	2	1706.67	1706.67	0	0.2	Specific	699.01	636.45	636.45	11.53	259	>sp|P35555|FBN1_HUMAN Fibrillin-1 OS=Homo sapiens OX=9606 GN=FBN1 PE=1 SV=4	1	dw052619_2_endogenous hfbn1.7539.7539.2	controllerType=0 controllerNumber=1 scan=7539	19.3237
08139:3	1	R.C[+57.021]AC[+57.021]TYGFTGPQC[+57.021]ER.D	166		C[+57]*3	569.562	3	1706.67	1706.67	0	0.2	Specific	452.02	452.02	452.02	6.36	259	>sp|P35555|FBN1_HUMAN Fibrillin-1 OS=Homo sapiens OX=9606 GN=FBN1 PE=1 SV=4	1	dw052619_2_endogenous hfbn1.7576.7576.3	controllerType=0 controllerNumber=1 scan=7576	19.4063
08157:2	1	R.C[+57.021]AC[+57.021]TYGFTGPQC[+57.021]ER.D	166		C[+57]*3	853.839	2	1706.67	1706.67	0	-0.5	Specific	795.68	719.65	719.65	13.3	259	>sp|P35555|FBN1_HUMAN Fibrillin-1 OS=Homo sapiens OX=9606 GN=FBN1 PE=1 SV=4	1	dw052619_2_endogenous hfbn1.7593.7593.2	controllerType=0 controllerNumber=1 scan=7593	19.442
08303:2	1	R.C[+57.021]AC[+57.021]TYGFTGPQC[+57.021]ER.D	166		C[+57]*3	853.84	2	1706.67	1706.67	0	0.1	Specific	455.51	455.51	455.51	8.03	259	>sp|P35555|FBN1_HUMAN Fibrillin-1 OS=Homo sapiens OX=9606 GN=FBN1 PE=1 SV=4	1	dw052619_2_endogenous hfbn1.7721.7721.2	controllerType=0 controllerNumber=1 scan=7721	19.7339
08377:2	1	R.C[+57.021]AC[+57.021]TYGFTGPQC[+57.021]ER.D	166		C[+57]*3	853.84	2	1706.67	1706.67	0	0.2	Specific	405.27	405.27	405.27	7.99	259	>sp|P35555|FBN1_HUMAN Fibrillin-1 OS=Homo sapiens OX=9606 GN=FBN1 PE=1 SV=4	1	dw052619_2_endogenous hfbn1.7788.7788.2	controllerType=0 controllerNumber=1 scan=7788	19.8891
10628:2	1	R.C[+57.021][-17.027]AC[+57.021]TYGFTGPQC[+57.021]ER.D	166		C[-17][+57]*3	845.328	2	1689.65	1689.65	0	1.5	Specific	591.89	591.89	591.89	9.53	259	>sp|P35555|FBN1_HUMAN Fibrillin-1 OS=Homo sapiens OX=9606 GN=FBN1 PE=1 SV=4	1	dw052619_2_endogenous hfbn1.9766.9766.2	controllerType=0 controllerNumber=1 scan=9766	24.3638
11768:3	1	R.TGPC[+57.021]FTVISNQMC[+57.021]QGQLSGIVC[+57.021]TK.T	183		C[+57]*3	896.09	3	2686.26	2686.25	0	3.5	Specific	886.21	886.21	886.21	12.83	259	>sp|P35555|FBN1_HUMAN Fibrillin-1 OS=Homo sapiens OX=9606 GN=FBN1 PE=1 SV=4	1	dw052619_2_endogenous hfbn1.10772.10772.3	controllerType=0 controllerNumber=1 scan=10772	26.6393
11831:3	1	R.TGPC[+57.021]FTVISNQMC[+57.021]QGQLSGIVC[+57.021]TK.T	183		C[+57]*3	896.089	3	2686.25	2686.25	0	2.5	Specific	886.79	886.79	886.79	12.83	259	>sp|P35555|FBN1_HUMAN Fibrillin-1 OS=Homo sapiens OX=9606 GN=FBN1 PE=1 SV=4	1	dw052619_2_endogenous hfbn1.10826.10826.3	controllerType=0 controllerNumber=1 scan=10826	26.7644
11900:3	1	R.TGPC[+57.021]FTVISNQMC[+57.021]QGQLSGIVC[+57.021]TK.T	183		C[+57]*3	896.089	3	2686.25	2686.25	0	2.6	Specific	681.64	681.64	681.64	8.83	259	>sp|P35555|FBN1_HUMAN Fibrillin-1 OS=Homo sapiens OX=9606 GN=FBN1 PE=1 SV=4	1	dw052619_2_endogenous hfbn1.10886.10886.3	controllerType=0 controllerNumber=1 scan=10886	26.9004
05934:2	1	K.TLC[+57.021]C[+57.021]ATVGR.A	207		C[+57]*2	519.247	2	1037.49	1037.49	0	-0.4	Specific	413.02	413.02	413.02	7.66	259	>sp|P35555|FBN1_HUMAN Fibrillin-1 OS=Homo sapiens OX=9606 GN=FBN1 PE=1 SV=4	1	dw052619_2_endogenous hfbn1.5480.5480.2	controllerType=0 controllerNumber=1 scan=5480	14.5956
05976:2	1	K.TLC[+57.021]C[+57.021]ATVGR.A	207		C[+57]*2	519.247	2	1037.49	1037.49	0	0.1	Specific	457.76	457.76	457.76	6.58	259	>sp|P35555|FBN1_HUMAN Fibrillin-1 OS=Homo sapiens OX=9606 GN=FBN1 PE=1 SV=4	1	dw052619_2_endogenous hfbn1.5524.5524.2	controllerType=0 controllerNumber=1 scan=5524	14.7005
06015:2	1	K.TLC[+57.021]C[+57.021]ATVGR.A	207		C[+57]*2	519.247	2	1037.49	1037.49	0	0.5	Specific	430.98	430.98	430.98	7.89	259	>sp|P35555|FBN1_HUMAN Fibrillin-1 OS=Homo sapiens OX=9606 GN=FBN1 PE=1 SV=4	1	dw052619_2_endogenous hfbn1.5566.5566.2	controllerType=0 controllerNumber=1 scan=5566	14.8061
06862:4	1	R.AWGHPC[+57.021]EMC[+57.021]PAQPHPC[+57.021]R.R	216		C[+57]*3	523.47	4	2090.86	2090.86	0	0.6	Specific	477.27	477.27	477.27	7.33	259	>sp|P35555|FBN1_HUMAN Fibrillin-1 OS=Homo sapiens OX=9606 GN=FBN1 PE=1 SV=4	1	dw052619_2_endogenous hfbn1.6382.6382.4	controllerType=0 controllerNumber=1 scan=6382	16.7232
06906:4	1	R.AWGHPC[+57.021]EMC[+57.021]PAQPHPC[+57.021]R.R	216		C[+57]*3	523.47	4	2090.86	2090.86	0	0.1	Specific	702.84	702.84	702.84	11.84	259	>sp|P35555|FBN1_HUMAN Fibrillin-1 OS=Homo sapiens OX=9606 GN=FBN1 PE=1 SV=4	1	dw052619_2_endogenous hfbn1.6427.6427.4	controllerType=0 controllerNumber=1 scan=6427	16.8318
07025:4	1	R.AWGHPC[+57.021]EMC[+57.021]PAQPHPC[+57.021]R.R	216		C[+57]*3	523.47	4	2090.86	2090.86	0	0.2	Specific	671.73	671.73	671.73	10.84	259	>sp|P35555|FBN1_HUMAN Fibrillin-1 OS=Homo sapiens OX=9606 GN=FBN1 PE=1 SV=4	1	dw052619_2_endogenous hfbn1.6539.6539.4	controllerType=0 controllerNumber=1 scan=6539	17.0929
07090:4	1	R.AWGHPC[+57.021]EMC[+57.021]PAQPHPC[+57.021]R.R	216		C[+57]*3	523.468	4	2090.85	2090.86	0	-2.3	Specific	370.65	370.65	370.65	6.92	259	>sp|P35555|FBN1_HUMAN Fibrillin-1 OS=Homo sapiens OX=9606 GN=FBN1 PE=1 SV=4	1	dw052619_2_endogenous hfbn1.6598.6598.4	controllerType=0 controllerNumber=1 scan=6598	17.2285
07197:4	1	R.AWGHPC[+57.021]EMC[+57.021]PAQPHPC[+57.021]R.R	216		C[+57]*3	523.469	4	2090.85	2090.86	0	-1.8	Specific	108.51	108.51	108.51	1.62	259	>sp|P35555|FBN1_HUMAN Fibrillin-1 OS=Homo sapiens OX=9606 GN=FBN1 PE=1 SV=4	1	dw052619_2_endogenous hfbn1.6696.6696.2	controllerType=0 controllerNumber=1 scan=6696	17.4485
07477:2	1	R.RGFIPNIR.T	233			486.79	2	972.572	972.574	0	-1.7	Specific	403.21	311.8	311.8	2.65	259	>sp|P35555|FBN1_HUMAN Fibrillin-1 OS=Homo sapiens OX=9606 GN=FBN1 PE=1 SV=4	1	dw052619_2_endogenous hfbn1.6965.6965.2	controllerType=0 controllerNumber=1 scan=6965	18.06
07544:2	1	R.RGFIPNIR.T	233			486.79	2	972.572	972.574	0	-1.3	Specific	412.24	313.44	313.44	2.76	259	>sp|P35555|FBN1_HUMAN Fibrillin-1 OS=Homo sapiens OX=9606 GN=FBN1 PE=1 SV=4	1	dw052619_2_endogenous hfbn1.7024.7024.2	controllerType=0 controllerNumber=1 scan=7024	18.1925
07602:2	1	R.RGFIPNIR.T	233			486.79	2	972.573	972.574	0	-1	Specific	434.02	286.47	286.47	2.6	259	>sp|P35555|FBN1_HUMAN Fibrillin-1 OS=Homo sapiens OX=9606 GN=FBN1 PE=1 SV=4	1	dw052619_2_endogenous hfbn1.7078.7078.2	controllerType=0 controllerNumber=1 scan=7078	18.3123
07653:2	1	R.RGFIPNIR.T	233			486.79	2	972.573	972.574	0	-0.4	Specific	475.9	331.88	331.88	3.14	259	>sp|P35555|FBN1_HUMAN Fibrillin-1 OS=Homo sapiens OX=9606 GN=FBN1 PE=1 SV=4	1	dw052619_2_endogenous hfbn1.7128.7128.2	controllerType=0 controllerNumber=1 scan=7128	18.4241
07716:2	1	R.RGFIPNIR.T	233			486.791	2	972.574	972.574	0	0	Specific	526.74	343.33	343.33	3.98	259	>sp|P35555|FBN1_HUMAN Fibrillin-1 OS=Homo sapiens OX=9606 GN=FBN1 PE=1 SV=4	1	dw052619_2_endogenous hfbn1.7184.7184.2	controllerType=0 controllerNumber=1 scan=7184	18.5497
07780:2	1	R.RGFIPNIR.T	233			486.791	2	972.574	972.574	0	0.3	Specific	456.04	330.05	330.05	3.37	259	>sp|P35555|FBN1_HUMAN Fibrillin-1 OS=Homo sapiens OX=9606 GN=FBN1 PE=1 SV=4	1	dw052619_2_endogenous hfbn1.7240.7240.2	controllerType=0 controllerNumber=1 scan=7240	18.673
09094:2	1	R.GFIPNIR.T	234			408.74	2	816.473	816.473	0	0	Specific	273.14	273.14	273.14	3.8	259	>sp|P35555|FBN1_HUMAN Fibrillin-1 OS=Homo sapiens OX=9606 GN=FBN1 PE=1 SV=4	1	dw052619_2_endogenous hfbn1.8405.8405.2	controllerType=0 controllerNumber=1 scan=8405	21.2955
09164:2	1	R.GFIPNIR.T	234			408.74	2	816.473	816.473	0	0.3	Specific	331.06	235.78	235.78	4.24	259	>sp|P35555|FBN1_HUMAN Fibrillin-1 OS=Homo sapiens OX=9606 GN=FBN1 PE=1 SV=4	1	dw052619_2_endogenous hfbn1.8465.8465.2	controllerType=0 controllerNumber=1 scan=8465	21.4287
09225:2	1	R.GFIPNIR.T	234			408.74	2	816.473	816.473	0	0.7	Specific	336.13	256.97	256.97	4.03	259	>sp|P35555|FBN1_HUMAN Fibrillin-1 OS=Homo sapiens OX=9606 GN=FBN1 PE=1 SV=4	1	dw052619_2_endogenous hfbn1.8517.8517.2	controllerType=0 controllerNumber=1 scan=8517	21.5465
09291:2	1	R.GFIPNIR.T	234			408.74	2	816.473	816.473	0	0.2	Specific	325.56	240.12	240.12	4.24	259	>sp|P35555|FBN1_HUMAN Fibrillin-1 OS=Homo sapiens OX=9606 GN=FBN1 PE=1 SV=4	1	dw052619_2_endogenous hfbn1.8576.8576.2	controllerType=0 controllerNumber=1 scan=8576	21.6759
07782:2	1	K.C[+57.021]PPGFYTSPDGTR.C	315		C[+57]	727.82	2	1454.63	1454.64	0	-3.4	Specific	657.5	651.1	651.1	9.93	259	>sp|P35555|FBN1_HUMAN Fibrillin-1 OS=Homo sapiens OX=9606 GN=FBN1 PE=1 SV=4	1	dw052619_2_endogenous hfbn1.7241.7241.2	controllerType=0 controllerNumber=1 scan=7241	18.6752
07840:2	1	K.C[+57.021]PPGFYTSPDGTR.C	315		C[+57]	727.821	2	1454.63	1454.64	0	-1.7	Specific	785.5	769.43	769.43	13.3	259	>sp|P35555|FBN1_HUMAN Fibrillin-1 OS=Homo sapiens OX=9606 GN=FBN1 PE=1 SV=4	1	dw052619_2_endogenous hfbn1.7295.7295.2	controllerType=0 controllerNumber=1 scan=7295	18.7951
07896:2	1	K.C[+57.021]PPGFYTSPDGTR.C	315		C[+57]	727.822	2	1454.64	1454.64	0	0	Specific	833.97	791.19	791.19	14.53	259	>sp|P35555|FBN1_HUMAN Fibrillin-1 OS=Homo sapiens OX=9606 GN=FBN1 PE=1 SV=4	1	dw052619_2_endogenous hfbn1.7349.7349.2	controllerType=0 controllerNumber=1 scan=7349	18.9139
07949:2	1	K.C[+57.021]PPGFYTSPDGTR.C	315		C[+57]	727.822	2	1454.64	1454.64	0	-0.6	Specific	844.05	809.21	809.21	14.3	259	>sp|P35555|FBN1_HUMAN Fibrillin-1 OS=Homo sapiens OX=9606 GN=FBN1 PE=1 SV=4	1	dw052619_2_endogenous hfbn1.7400.7400.2	controllerType=0 controllerNumber=1 scan=7400	19.0231
08003:2	1	K.C[+57.021]PPGFYTSPDGTR.C	315		C[+57]	727.822	2	1454.64	1454.64	0	0	Specific	873.15	835.96	835.96	15.53	259	>sp|P35555|FBN1_HUMAN Fibrillin-1 OS=Homo sapiens OX=9606 GN=FBN1 PE=1 SV=4	1	dw052619_2_endogenous hfbn1.7453.7453.2	controllerType=0 controllerNumber=1 scan=7453	19.1368
08063:2	1	K.C[+57.021]PPGFYTSPDGTR.C	315		C[+57]	727.822	2	1454.64	1454.64	0	0.2	Specific	873.55	829.74	829.74	15.53	259	>sp|P35555|FBN1_HUMAN Fibrillin-1 OS=Homo sapiens OX=9606 GN=FBN1 PE=1 SV=4	1	dw052619_2_endogenous hfbn1.7505.7505.2	controllerType=0 controllerNumber=1 scan=7505	19.252
08119:2	1	K.C[+57.021]PPGFYTSPDGTR.C	315		C[+57]	727.822	2	1454.64	1454.64	0	0.4	Specific	840.53	800.4	800.4	14.53	259	>sp|P35555|FBN1_HUMAN Fibrillin-1 OS=Homo sapiens OX=9606 GN=FBN1 PE=1 SV=4	1	dw052619_2_endogenous hfbn1.7560.7560.2	controllerType=0 controllerNumber=1 scan=7560	19.3718
08182:2	1	K.C[+57.021]PPGFYTSPDGTR.C	315		C[+57]	727.822	2	1454.64	1454.64	0	-0.7	Specific	732.82	688.71	688.71	12.3	259	>sp|P35555|FBN1_HUMAN Fibrillin-1 OS=Homo sapiens OX=9606 GN=FBN1 PE=1 SV=4	1	dw052619_2_endogenous hfbn1.7616.7616.2	controllerType=0 controllerNumber=1 scan=7616	19.4954
08252:2	1	K.C[+57.021]PPGFYTSPDGTR.C	315		C[+57]	727.822	2	1454.64	1454.64	0	-0.8	Specific	661.29	661.29	661.29	11.3	259	>sp|P35555|FBN1_HUMAN Fibrillin-1 OS=Homo sapiens OX=9606 GN=FBN1 PE=1 SV=4	1	dw052619_2_endogenous hfbn1.7676.7676.2	controllerType=0 controllerNumber=1 scan=7676	19.6294
10967:2	1	K.C[+57.021][-17.027]PPGFYTSPDGTR.C	315		C[-17][+57]	719.309	2	1437.61	1437.61	0	0.4	Specific	673.44	647.02	647.02	11.53	259	>sp|P35555|FBN1_HUMAN Fibrillin-1 OS=Homo sapiens OX=9606 GN=FBN1 PE=1 SV=4	1	dw052619_2_endogenous hfbn1.10061.10061.2	controllerType=0 controllerNumber=1 scan=10061	25.0341
09035:3	1	R.C[+57.021]IDVRPGYC[+57.021]YTALTNGR.C	328		C[+57]*2	672.653	3	2015.94	2015.94	0	0.3	Specific	771	771	771	12.84	259	>sp|P35555|FBN1_HUMAN Fibrillin-1 OS=Homo sapiens OX=9606 GN=FBN1 PE=1 SV=4	1	dw052619_2_endogenous hfbn1.8356.8356.3	controllerType=0 controllerNumber=1 scan=8356	21.1815
09097:3	1	R.C[+57.021]IDVRPGYC[+57.021]YTALTNGR.C	328		C[+57]*2	672.653	3	2015.94	2015.94	0	0.2	Specific	836.26	834.8	834.8	13.84	259	>sp|P35555|FBN1_HUMAN Fibrillin-1 OS=Homo sapiens OX=9606 GN=FBN1 PE=1 SV=4	1	dw052619_2_endogenous hfbn1.8408.8408.3	controllerType=0 controllerNumber=1 scan=8408	21.303
09241:3	1	R.C[+57.021]IDVRPGYC[+57.021]YTALTN[+0.984]GR.C	328		C[+57]*2, N[+1]	672.981	3	2016.93	2016.93	0	1.5	Specific	803.26	796.07	796.07	13.84	259	>sp|P35555|FBN1_HUMAN Fibrillin-1 OS=Homo sapiens OX=9606 GN=FBN1 PE=1 SV=4	1	dw052619_2_endogenous hfbn1.8531.8531.3	controllerType=0 controllerNumber=1 scan=8531	21.5768
09299:3	1	R.C[+57.021]IDVRPGYC[+57.021]YTALTN[+0.984]GR.C	328		C[+57]*2, N[+1]	672.981	3	2016.93	2016.93	0	1.7	Specific	824.91	798.54	798.54	13.84	259	>sp|P35555|FBN1_HUMAN Fibrillin-1 OS=Homo sapiens OX=9606 GN=FBN1 PE=1 SV=4	1	dw052619_2_endogenous hfbn1.8584.8584.3	controllerType=0 controllerNumber=1 scan=8584	21.6956
09362:3	1	R.C[+57.021]IDVRPGYC[+57.021]YTALTN[+0.984]GR.C	328		C[+57]*2, N[+1]	672.981	3	2016.93	2016.93	0	0.5	Specific	738.54	738.54	738.54	11.84	259	>sp|P35555|FBN1_HUMAN Fibrillin-1 OS=Homo sapiens OX=9606 GN=FBN1 PE=1 SV=4	1	dw052619_2_endogenous hfbn1.8639.8639.3	controllerType=0 controllerNumber=1 scan=8639	21.8176
08406:2	1	R.PGYC[+57.021]YTALTNGR.C	333		C[+57]	686.821	2	1372.63	1372.63	0	2	Specific	597.59	571.76	571.76	8.06	259	>sp|P35555|FBN1_HUMAN Fibrillin-1 OS=Homo sapiens OX=9606 GN=FBN1 PE=1 SV=4	1	dw052619_2_endogenous hfbn1.7815.7815.2	controllerType=0 controllerNumber=1 scan=7815	19.9514
08478:2	1	R.PGYC[+57.021]YTALTNGR.C	333		C[+57]	686.82	2	1372.63	1372.63	0	1.5	Specific	614.12	550.87	550.87	8.73	259	>sp|P35555|FBN1_HUMAN Fibrillin-1 OS=Homo sapiens OX=9606 GN=FBN1 PE=1 SV=4	1	dw052619_2_endogenous hfbn1.7875.7875.2	controllerType=0 controllerNumber=1 scan=7875	20.0865
06684:2	1	R.C[+57.021]SNQLPQSITK.M	345		C[+57]	638.322	2	1275.64	1275.64	0	0.5	Specific	507.82	507.82	507.82	8.26	259	>sp|P35555|FBN1_HUMAN Fibrillin-1 OS=Homo sapiens OX=9606 GN=FBN1 PE=1 SV=4	1	dw052619_2_endogenous hfbn1.6203.6203.2	controllerType=0 controllerNumber=1 scan=6203	16.3
06737:2	1	R.C[+57.021]SNQLPQSITK.M	345		C[+57]	638.322	2	1275.64	1275.64	0	0.5	Specific	655.97	655.97	655.97	11.44	259	>sp|P35555|FBN1_HUMAN Fibrillin-1 OS=Homo sapiens OX=9606 GN=FBN1 PE=1 SV=4	1	dw052619_2_endogenous hfbn1.6261.6261.2	controllerType=0 controllerNumber=1 scan=6261	16.4403
06791:2	1	R.C[+57.021]SNQLPQSITK.M	345		C[+57]	638.321	2	1275.63	1275.64	0	-1.1	Specific	784.34	784.34	784.34	13.2	259	>sp|P35555|FBN1_HUMAN Fibrillin-1 OS=Homo sapiens OX=9606 GN=FBN1 PE=1 SV=4	1	dw052619_2_endogenous hfbn1.6311.6311.2	controllerType=0 controllerNumber=1 scan=6311	16.5564
06835:2	1	R.C[+57.021]SNQLPQSITK.M	345		C[+57]	638.322	2	1275.64	1275.64	0	0.1	Specific	849.48	849.48	849.48	14.44	259	>sp|P35555|FBN1_HUMAN Fibrillin-1 OS=Homo sapiens OX=9606 GN=FBN1 PE=1 SV=4	1	dw052619_2_endogenous hfbn1.6355.6355.2	controllerType=0 controllerNumber=1 scan=6355	16.66
06878:2	1	R.C[+57.021]SNQLPQSITK.M	345		C[+57]	638.322	2	1275.64	1275.64	0	0.4	Specific	814.47	814.47	814.47	14.44	259	>sp|P35555|FBN1_HUMAN Fibrillin-1 OS=Homo sapiens OX=9606 GN=FBN1 PE=1 SV=4	1	dw052619_2_endogenous hfbn1.6399.6399.2	controllerType=0 controllerNumber=1 scan=6399	16.7649
06925:2	1	R.C[+57.021]SNQLPQSITK.M	345		C[+57]	638.321	2	1275.64	1275.64	0	-0.6	Specific	739.73	739.73	739.73	12.2	259	>sp|P35555|FBN1_HUMAN Fibrillin-1 OS=Homo sapiens OX=9606 GN=FBN1 PE=1 SV=4	1	dw052619_2_endogenous hfbn1.6445.6445.2	controllerType=0 controllerNumber=1 scan=6445	16.8742
06981:2	1	R.C[+57.021]SNQLPQSITK.M	345		C[+57]	638.322	2	1275.64	1275.64	0	0.9	Specific	517.76	517.76	517.76	8.26	259	>sp|P35555|FBN1_HUMAN Fibrillin-1 OS=Homo sapiens OX=9606 GN=FBN1 PE=1 SV=4	1	dw052619_2_endogenous hfbn1.6498.6498.2	controllerType=0 controllerNumber=1 scan=6498	16.9977
09894:2	1	R.C[+57.021]WSPGVTVAPEM[+15.995]C[+57.021]PIR.A	365		C[+57]*2, M[+16]	938.433	2	1875.86	1875.86	0	1.6	Specific	352.96	352.96	352.96	5.65	259	>sp|P35555|FBN1_HUMAN Fibrillin-1 OS=Homo sapiens OX=9606 GN=FBN1 PE=1 SV=4	1	dw052619_2_endogenous hfbn1.9107.9107.2	controllerType=0 controllerNumber=1 scan=9107	22.8618
10994:3	1	R.C[+57.021]WSPGVTVAPEMC[+57.021]PIR.A	365		C[+57]*2	620.626	3	1859.86	1859.86	0	1.8	Specific	555.03	555.03	555.03	7.63	259	>sp|P35555|FBN1_HUMAN Fibrillin-1 OS=Homo sapiens OX=9606 GN=FBN1 PE=1 SV=4	1	dw052619_2_endogenous hfbn1.10083.10083.3	controllerType=0 controllerNumber=1 scan=10083	25.083
06280:4	1	R.VLPVN[+3165.164]VTDYC[+57.021]QLVR.Y	444	HexNAc(10)Hex(7)	C[+57], N[+3165]	1211.02	4	4841.05	4841.05	0	0.3	Specific	8.68	8.68	8.68	1.73	259	>sp|P35555|FBN1_HUMAN Fibrillin-1 OS=Homo sapiens OX=9606 GN=FBN1 PE=1 SV=4	1	dw052619_2_endogenous hfbn1.5817.5817.2	controllerType=0 controllerNumber=1 scan=5817	15.3943
10686:3	1	R.VLPVN[+1767.619]VTDYC[+57.021]QLVR.Y	444	HexNAc(4)Hex(4)NeuGc(1)	C[+57], N[+1768]	1148.51	3	3443.53	3443.5	0	7.2	Specific	566.26	336.44	71.54	6.22	259	>sp|P35555|FBN1_HUMAN Fibrillin-1 OS=Homo sapiens OX=9606 GN=FBN1 PE=1 SV=4	1	dw052619_2_endogenous hfbn1.9821.9821.3	controllerType=0 controllerNumber=1 scan=9821	24.487
10725:3	1	R.VLPVN[+1768.640]VTDYC[+57.021]QLVR.Y	444	HexNAc(4)Hex(5)Fuc(1)	C[+57], N[+1769]	1148.85	3	3444.52	3444.52	0	-0.2	Specific	717.73	717.73	60.81	11.99	259	>sp|P35555|FBN1_HUMAN Fibrillin-1 OS=Homo sapiens OX=9606 GN=FBN1 PE=1 SV=4	1	dw052619_2_endogenous hfbn1.9860.9860.3	controllerType=0 controllerNumber=1 scan=9860	24.5746
11732:3	1	R.VLPVN[+2059.735]VTDYC[+57.021]QLVR.Y	444	HexNAc(4)Hex(5)Fuc(1)NeuAc(1)	C[+57], N[+2060]	1245.88	3	3735.63	3735.62	0	3.6	Specific	744.06	563.47	60.84	10.35	259	>sp|P35555|FBN1_HUMAN Fibrillin-1 OS=Homo sapiens OX=9606 GN=FBN1 PE=1 SV=4	1	dw052619_2_endogenous hfbn1.10743.10743.3	controllerType=0 controllerNumber=1 scan=10743	26.5704
11794:3	1	R.VLPVN[+2059.735]VTDYC[+57.021]QLVR.Y	444	HexNAc(4)Hex(5)Fuc(1)NeuAc(1)	C[+57], N[+2060]	1245.88	3	3735.63	3735.62	0	3.3	Specific	753.22	553.91	59.96	11.35	259	>sp|P35555|FBN1_HUMAN Fibrillin-1 OS=Homo sapiens OX=9606 GN=FBN1 PE=1 SV=4	1	dw052619_2_endogenous hfbn1.10794.10794.3	controllerType=0 controllerNumber=1 scan=10794	26.6906
04727:2	1	R.YLC[+57.021]QNGR.C	458		C[+57]	455.712	2	910.417	910.42	0	-3.7	Specific	194.44	194.44	194.44	1.64	259	>sp|P35555|FBN1_HUMAN Fibrillin-1 OS=Homo sapiens OX=9606 GN=FBN1 PE=1 SV=4	1	dw052619_2_endogenous hfbn1.4247.4247.5	controllerType=0 controllerNumber=1 scan=4247	11.5599
04755:2	1	R.YLC[+57.021]QNGR.C	458		C[+57]	455.713	2	910.419	910.42	0	-0.9	Specific	384.34	337.09	337.09	4.35	259	>sp|P35555|FBN1_HUMAN Fibrillin-1 OS=Homo sapiens OX=9606 GN=FBN1 PE=1 SV=4	1	dw052619_2_endogenous hfbn1.4284.4284.2	controllerType=0 controllerNumber=1 scan=4284	11.6725
10791:2	1	R.C[+57.021][-17.027]IPTPGS[+162.053]YR.C	465	Hex(1)	C[-17][+57], S[+162]	598.27	2	1195.53	1195.53	0	1.8	Specific	351	351	36.79	4.15	259	>sp|P35555|FBN1_HUMAN Fibrillin-1 OS=Homo sapiens OX=9606 GN=FBN1 PE=1 SV=4	1	dw052619_2_endogenous hfbn1.9919.9919.2	controllerType=0 controllerNumber=1 scan=9919	24.7095
09411:2	1	K.GFQLDLR.G	479			424.735	2	848.463	848.462	0	1.1	Specific	401.64	401.64	401.64	7.89	259	>sp|P35555|FBN1_HUMAN Fibrillin-1 OS=Homo sapiens OX=9606 GN=FBN1 PE=1 SV=4	1	dw052619_2_endogenous hfbn1.8685.8685.2	controllerType=0 controllerNumber=1 scan=8685	21.9173
09472:2	1	K.GFQLDLR.G	479			424.735	2	848.463	848.462	0	0.3	Specific	401.29	390.27	390.27	7.89	259	>sp|P35555|FBN1_HUMAN Fibrillin-1 OS=Homo sapiens OX=9606 GN=FBN1 PE=1 SV=4	1	dw052619_2_endogenous hfbn1.8737.8737.2	controllerType=0 controllerNumber=1 scan=8737	22.0342
09534:2	1	K.GFQLDLR.G	479			424.735	2	848.463	848.462	0	0.3	Specific	382.55	382.55	382.55	6.28	259	>sp|P35555|FBN1_HUMAN Fibrillin-1 OS=Homo sapiens OX=9606 GN=FBN1 PE=1 SV=4	1	dw052619_2_endogenous hfbn1.8793.8793.2	controllerType=0 controllerNumber=1 scan=8793	22.1565
09600:2	1	K.GFQLDLR.G	479			424.735	2	848.463	848.462	0	1	Specific	396.51	389.22	389.22	7.76	259	>sp|P35555|FBN1_HUMAN Fibrillin-1 OS=Homo sapiens OX=9606 GN=FBN1 PE=1 SV=4	1	dw052619_2_endogenous hfbn1.8854.8854.2	controllerType=0 controllerNumber=1 scan=8854	22.2868
09663:2	1	K.GFQLDLR.G	479			424.735	2	848.462	848.462	0	-0.6	Specific	377.78	377.78	377.78	7.52	259	>sp|P35555|FBN1_HUMAN Fibrillin-1 OS=Homo sapiens OX=9606 GN=FBN1 PE=1 SV=4	1	dw052619_2_endogenous hfbn1.8908.8908.2	controllerType=0 controllerNumber=1 scan=8908	22.4064
09728:2	1	K.GFQLDLR.G	479			424.735	2	848.463	848.462	0	0.9	Specific	341.42	341.42	341.42	6.25	259	>sp|P35555|FBN1_HUMAN Fibrillin-1 OS=Homo sapiens OX=9606 GN=FBN1 PE=1 SV=4	1	dw052619_2_endogenous hfbn1.8966.8966.2	controllerType=0 controllerNumber=1 scan=8966	22.5373
08500:3	1	R.GEC[+57.021]IDVDEC[+57.021]EKNPC[+57.021]AGGEC[+57.021]IN[+0.984]N[+15.995]QGS[+162.053]YTC[+57.021]QC[+57.021]R.A	486	Hex(1)	C[+57]*6, N[+1][+16], S[+162]	1287.16	3	3859.45	3859.46	0	-0.1	Specific	788.55	788.55	0	10.15	259	>sp|P35555|FBN1_HUMAN Fibrillin-1 OS=Homo sapiens OX=9606 GN=FBN1 PE=1 SV=4	1	dw052619_2_endogenous hfbn1.7895.7895.3	controllerType=0 controllerNumber=1 scan=7895	20.1328
05879:2	1	R.AGYQSTLTR.T	517			498.758	2	996.509	996.511	0	-1.5	Specific	312.29	312.29	312.29	3.62	259	>sp|P35555|FBN1_HUMAN Fibrillin-1 OS=Homo sapiens OX=9606 GN=FBN1 PE=1 SV=4	1	dw052619_2_endogenous hfbn1.5420.5420.2	controllerType=0 controllerNumber=1 scan=5420	14.4505
05960:2	1	R.AGYQSTLTR.T	517			498.759	2	996.511	996.511	0	0.1	Specific	407.93	405.2	405.2	6.42	259	>sp|P35555|FBN1_HUMAN Fibrillin-1 OS=Homo sapiens OX=9606 GN=FBN1 PE=1 SV=4	1	dw052619_2_endogenous hfbn1.5508.5508.2	controllerType=0 controllerNumber=1 scan=5508	14.6626
06006:2	1	R.AGYQSTLTR.T	517			498.759	2	996.511	996.511	0	0	Specific	425.51	425.51	425.51	6.54	259	>sp|P35555|FBN1_HUMAN Fibrillin-1 OS=Homo sapiens OX=9606 GN=FBN1 PE=1 SV=4	1	dw052619_2_endogenous hfbn1.5556.5556.2	controllerType=0 controllerNumber=1 scan=5556	14.78
06059:2	1	R.AGYQSTLTR.T	517			498.759	2	996.511	996.511	0	-0.2	Specific	433.06	410.13	410.13	6.19	259	>sp|P35555|FBN1_HUMAN Fibrillin-1 OS=Homo sapiens OX=9606 GN=FBN1 PE=1 SV=4	1	dw052619_2_endogenous hfbn1.5608.5608.2	controllerType=0 controllerNumber=1 scan=5608	14.9047
06119:2	1	R.AGYQSTLTR.T	517			498.759	2	996.51	996.511	0	-0.5	Specific	469.23	406.85	406.85	6.23	259	>sp|P35555|FBN1_HUMAN Fibrillin-1 OS=Homo sapiens OX=9606 GN=FBN1 PE=1 SV=4	1	dw052619_2_endogenous hfbn1.5662.5662.2	controllerType=0 controllerNumber=1 scan=5662	15.0319
06177:2	1	R.AGYQSTLTR.T	517			498.759	2	996.511	996.511	0	0.1	Specific	421.22	371.07	371.07	6.54	259	>sp|P35555|FBN1_HUMAN Fibrillin-1 OS=Homo sapiens OX=9606 GN=FBN1 PE=1 SV=4	1	dw052619_2_endogenous hfbn1.5720.5720.2	controllerType=0 controllerNumber=1 scan=5720	15.1672
06238:2	1	R.AGYQSTLTR.T	517			498.759	2	996.511	996.511	0	0	Specific	303.39	276.71	276.71	4.12	259	>sp|P35555|FBN1_HUMAN Fibrillin-1 OS=Homo sapiens OX=9606 GN=FBN1 PE=1 SV=4	1	dw052619_2_endogenous hfbn1.5777.5777.2	controllerType=0 controllerNumber=1 scan=5777	15.3012
06888:3	1	R.TEC[+57.021]RDIDEC[+57.021]LQN[+0.984]GR.I	526		C[+57]*2, N[+1]	589.587	3	1766.75	1766.74	0	1.2	Specific	571.67	571.67	571.67	7.92	259	>sp|P35555|FBN1_HUMAN Fibrillin-1 OS=Homo sapiens OX=9606 GN=FBN1 PE=1 SV=4	1	dw052619_2_endogenous hfbn1.6410.6410.3	controllerType=0 controllerNumber=1 scan=6410	16.7911
06948:3	1	R.TEC[+57.021]RDIDEC[+57.021]LQN[+0.984]GR.I	526		C[+57]*2, N[+1]	589.586	3	1766.74	1766.74	0	-0.4	Specific	465.7	465.7	465.7	6.19	259	>sp|P35555|FBN1_HUMAN Fibrillin-1 OS=Homo sapiens OX=9606 GN=FBN1 PE=1 SV=4	1	dw052619_2_endogenous hfbn1.6466.6466.3	controllerType=0 controllerNumber=1 scan=6466	16.923
07076:3	1	R.TEC[+57.021]RDIDEC[+57.021]LQN[+0.984]GR.I	526		C[+57]*2, N[+1]	589.585	3	1766.74	1766.74	0	-1	Specific	410.81	410.81	410.81	4.8	259	>sp|P35555|FBN1_HUMAN Fibrillin-1 OS=Homo sapiens OX=9606 GN=FBN1 PE=1 SV=4	1	dw052619_2_endogenous hfbn1.6586.6586.3	controllerType=0 controllerNumber=1 scan=6586	17.2006
07291:2	1	R.DIDEC[+57.021]LQNGR.I	530		C[+57]	610.272	2	1219.54	1219.54	0	0.2	Specific	494.49	494.49	494.49	8.26	259	>sp|P35555|FBN1_HUMAN Fibrillin-1 OS=Homo sapiens OX=9606 GN=FBN1 PE=1 SV=4	1	dw052619_2_endogenous hfbn1.6787.6787.2	controllerType=0 controllerNumber=1 scan=6787	17.6533
07358:2	1	R.DIDEC[+57.021]LQNGR.I	530		C[+57]	610.272	2	1219.54	1219.54	0	-0.9	Specific	451.67	451.67	451.67	7.7	259	>sp|P35555|FBN1_HUMAN Fibrillin-1 OS=Homo sapiens OX=9606 GN=FBN1 PE=1 SV=4	1	dw052619_2_endogenous hfbn1.6849.6849.2	controllerType=0 controllerNumber=1 scan=6849	17.7929
07468:2	1	R.DIDEC[+57.021]LQNGR.I	530		C[+57]	610.272	2	1219.54	1219.54	0	0	Specific	531.59	531.59	531.59	7.2	259	>sp|P35555|FBN1_HUMAN Fibrillin-1 OS=Homo sapiens OX=9606 GN=FBN1 PE=1 SV=4	1	dw052619_2_endogenous hfbn1.6957.6957.2	controllerType=0 controllerNumber=1 scan=6957	18.0407
07532:2	1	R.DIDEC[+57.021]LQNGR.I	530		C[+57]	610.272	2	1219.54	1219.54	0	-0.3	Specific	614.92	614.92	614.92	10.2	259	>sp|P35555|FBN1_HUMAN Fibrillin-1 OS=Homo sapiens OX=9606 GN=FBN1 PE=1 SV=4	1	dw052619_2_endogenous hfbn1.7013.7013.2	controllerType=0 controllerNumber=1 scan=7013	18.1664
07583:2	1	R.DIDEC[+57.021]LQN[+0.984]GR.I	530		C[+57], N[+1]	610.764	2	1220.52	1220.52	0	-0.7	Specific	588.83	588.83	588.83	9.2	259	>sp|P35555|FBN1_HUMAN Fibrillin-1 OS=Homo sapiens OX=9606 GN=FBN1 PE=1 SV=4	1	dw052619_2_endogenous hfbn1.7062.7062.2	controllerType=0 controllerNumber=1 scan=7062	18.2768
07639:2	1	R.DIDEC[+57.021]LQN[+0.984]GR.I	530		C[+57], N[+1]	610.764	2	1220.52	1220.52	0	-0.6	Specific	619.24	619.24	619.24	10.2	259	>sp|P35555|FBN1_HUMAN Fibrillin-1 OS=Homo sapiens OX=9606 GN=FBN1 PE=1 SV=4	1	dw052619_2_endogenous hfbn1.7116.7116.2	controllerType=0 controllerNumber=1 scan=7116	18.3963
07702:2	1	R.DIDEC[+57.021]LQN[+0.984]GR.I	530		C[+57], N[+1]	610.764	2	1220.52	1220.52	0	0.4	Specific	647.8	647.8	647.8	10.44	259	>sp|P35555|FBN1_HUMAN Fibrillin-1 OS=Homo sapiens OX=9606 GN=FBN1 PE=1 SV=4	1	dw052619_2_endogenous hfbn1.7171.7171.2	controllerType=0 controllerNumber=1 scan=7171	18.5207
07766:2	1	R.DIDEC[+57.021]LQN[+0.984]GR.I	530		C[+57], N[+1]	610.764	2	1220.52	1220.52	0	0	Specific	582.25	582.25	582.25	9.44	259	>sp|P35555|FBN1_HUMAN Fibrillin-1 OS=Homo sapiens OX=9606 GN=FBN1 PE=1 SV=4	1	dw052619_2_endogenous hfbn1.7228.7228.2	controllerType=0 controllerNumber=1 scan=7228	18.6468
07828:2	1	R.DIDEC[+57.021]LQN[+0.984]GR.I	530		C[+57], N[+1]	610.764	2	1220.52	1220.52	0	0.4	Specific	550.87	550.87	550.87	8.55	259	>sp|P35555|FBN1_HUMAN Fibrillin-1 OS=Homo sapiens OX=9606 GN=FBN1 PE=1 SV=4	1	dw052619_2_endogenous hfbn1.7284.7284.2	controllerType=0 controllerNumber=1 scan=7284	18.7704
07886:2	1	R.DIDEC[+57.021]LQN[+0.984]GR.I	530		C[+57], N[+1]	610.764	2	1220.52	1220.52	0	0.2	Specific	568.45	568.45	568.45	9.44	259	>sp|P35555|FBN1_HUMAN Fibrillin-1 OS=Homo sapiens OX=9606 GN=FBN1 PE=1 SV=4	1	dw052619_2_endogenous hfbn1.7339.7339.2	controllerType=0 controllerNumber=1 scan=7339	18.8919
07899:4	1	R.C[+57.021]IN[+0.984]TD[+15.995]GS[+162.053]FHC[+57.021]VC[+57.021]NAGFHVTR.D	546	Hex(1)	C[+57]*3, D[+16], N[+1], S[+162]	633.52	4	2531.06	2531.04	0	7.8	Specific	742.72	739.44	6	10.67	259	>sp|P35555|FBN1_HUMAN Fibrillin-1 OS=Homo sapiens OX=9606 GN=FBN1 PE=1 SV=4	1	dw052619_2_endogenous hfbn1.7352.7352.4	controllerType=0 controllerNumber=1 scan=7352	18.92
07924:4	1	R.C[+57.021]IN[+15.995]TD[+15.995]GS[+203.079]FHC[+57.021]VC[+57.021]NAGFHVTR.D	546	HexNAc(1)	C[+57]*3, D[+16], N[+16], S[+203]	647.523	4	2587.07	2587.08	0	-2	Specific	202.26	202.26	3.6	2.39	259	>sp|P35555|FBN1_HUMAN Fibrillin-1 OS=Homo sapiens OX=9606 GN=FBN1 PE=1 SV=4	1	dw052619_2_endogenous hfbn1.7375.7375.4	controllerType=0 controllerNumber=1 scan=7375	18.9678
08273:4	1	R.C[+57.021]IN[+15.995]TD[+15.995]GS[+203.079]FHC[+57.021]VC[+57.021]NAGFHVTR.D	546	HexNAc(1)	C[+57]*3, D[+16], N[+16], S[+203]	647.526	4	2587.08	2587.08	0	2.6	Specific	479.6	479.6	3.6	5.92	259	>sp|P35555|FBN1_HUMAN Fibrillin-1 OS=Homo sapiens OX=9606 GN=FBN1 PE=1 SV=4	1	dw052619_2_endogenous hfbn1.7695.7695.4	controllerType=0 controllerNumber=1 scan=7695	19.6738
09735:3	1	R.C[+57.021][-17.027]IN[+15.995]TDGS[+162.053]FHC[+57.021]VC[+57.021]NAGFHVTR.D	546	Hex(1)	C[-17][+57]*3, N[+16], S[+162]	838.349	3	2513.03	2513.03	0	1.6	Specific	921.93	921.93	4.8	15.07	259	>sp|P35555|FBN1_HUMAN Fibrillin-1 OS=Homo sapiens OX=9606 GN=FBN1 PE=1 SV=4	1	dw052619_2_endogenous hfbn1.8972.8972.3	controllerType=0 controllerNumber=1 scan=8972	22.5523
09797:3	1	R.C[+57.021][-17.027]IN[+15.995]TDGS[+162.053]FHC[+57.021]VC[+57.021]NAGFHVTR.D	546	Hex(1)	C[-17][+57]*3, N[+16], S[+162]	838.35	3	2513.03	2513.03	0	2.5	Specific	898.8	898.8	4.8	12.2	259	>sp|P35555|FBN1_HUMAN Fibrillin-1 OS=Homo sapiens OX=9606 GN=FBN1 PE=1 SV=4	1	dw052619_2_endogenous hfbn1.9026.9026.3	controllerType=0 controllerNumber=1 scan=9026	22.6753
06325:3	1	R.DGKNC[+57.021]EDMDEC[+57.021]SIR.N	566		C[+57]*2	576.893	3	1728.66	1728.66	0	1.1	Specific	226.53	226.53	226.53	1.86	259	>sp|P35555|FBN1_HUMAN Fibrillin-1 OS=Homo sapiens OX=9606 GN=FBN1 PE=1 SV=4	1	dw052619_2_endogenous hfbn1.5861.5861.3	controllerType=0 controllerNumber=1 scan=5861	15.4968
06398:3	1	R.DGKNC[+57.021]EDMDEC[+57.021]SIR.N	566		C[+57]*2	576.893	3	1728.66	1728.66	0	0.8	Specific	310.08	310.08	310.08	2.4	259	>sp|P35555|FBN1_HUMAN Fibrillin-1 OS=Homo sapiens OX=9606 GN=FBN1 PE=1 SV=4	1	dw052619_2_endogenous hfbn1.5931.5931.3	controllerType=0 controllerNumber=1 scan=5931	15.6605
05778:2	1	K.NC[+57.021]EDMD[+15.995]EC[+57.021]SIR.N	569		C[+57]*2, D[+16]	722.76	2	1444.51	1444.51	0	-0.4	Specific	55.78	55.78	0	1.78	259	>sp|P35555|FBN1_HUMAN Fibrillin-1 OS=Homo sapiens OX=9606 GN=FBN1 PE=1 SV=4	1	dw052619_2_endogenous hfbn1.5314.5314.6	controllerType=0 controllerNumber=1 scan=5314	14.1934
05836:2	1	K.NC[+57.021]ED[+15.995]MDEC[+57.021]SIR.N	569		C[+57]*2, D[+16]	722.759	2	1444.51	1444.51	0	-1.8	Specific	117.46	117.46	4	2.26	259	>sp|P35555|FBN1_HUMAN Fibrillin-1 OS=Homo sapiens OX=9606 GN=FBN1 PE=1 SV=4	1	dw052619_2_endogenous hfbn1.5376.5376.2	controllerType=0 controllerNumber=1 scan=5376	14.3418
06568:2	1	K.NC[+57.021]ED[+15.995]MDEC[+57.021]SIR.N	569		C[+57]*2, D[+16]	722.761	2	1444.51	1444.51	0	0.1	Specific	215.47	215.47	4	2.62	259	>sp|P35555|FBN1_HUMAN Fibrillin-1 OS=Homo sapiens OX=9606 GN=FBN1 PE=1 SV=4	1	dw052619_2_endogenous hfbn1.6085.6085.2	controllerType=0 controllerNumber=1 scan=6085	16.0213
06620:2	1	K.NC[+57.021]EDMD[+15.995]EC[+57.021]SIR.N	569		C[+57]*2, D[+16]	722.761	2	1444.52	1444.51	0	1.3	Specific	137.66	137.66	4	1.84	259	>sp|P35555|FBN1_HUMAN Fibrillin-1 OS=Homo sapiens OX=9606 GN=FBN1 PE=1 SV=4	1	dw052619_2_endogenous hfbn1.6133.6133.2	controllerType=0 controllerNumber=1 scan=6133	16.1338
06748:2	1	K.NC[+57.021]EDMDEC[+57.021]SIR.N	569		C[+57]*2	714.764	2	1428.52	1428.52	0	0.8	Specific	445.37	445.37	445.37	7.93	259	>sp|P35555|FBN1_HUMAN Fibrillin-1 OS=Homo sapiens OX=9606 GN=FBN1 PE=1 SV=4	1	dw052619_2_endogenous hfbn1.6268.6268.2	controllerType=0 controllerNumber=1 scan=6268	16.4566
06802:2	1	K.NC[+57.021]EDMDEC[+57.021]SIR.N	569		C[+57]*2	714.761	2	1428.52	1428.52	0	-2.4	Specific	470.22	470.22	470.22	6.33	259	>sp|P35555|FBN1_HUMAN Fibrillin-1 OS=Homo sapiens OX=9606 GN=FBN1 PE=1 SV=4	1	dw052619_2_endogenous hfbn1.6320.6320.2	controllerType=0 controllerNumber=1 scan=6320	16.577
06846:2	1	K.NC[+57.021]EDMDEC[+57.021]SIR.N	569		C[+57]*2	714.763	2	1428.52	1428.52	0	-0.2	Specific	501.43	501.43	501.43	8.03	259	>sp|P35555|FBN1_HUMAN Fibrillin-1 OS=Homo sapiens OX=9606 GN=FBN1 PE=1 SV=4	1	dw052619_2_endogenous hfbn1.6368.6368.2	controllerType=0 controllerNumber=1 scan=6368	16.6917
06895:2	1	K.NC[+57.021]EDMDEC[+57.021]SIR.N	569		C[+57]*2	714.763	2	1428.52	1428.52	0	0.5	Specific	442.95	442.95	442.95	7.93	259	>sp|P35555|FBN1_HUMAN Fibrillin-1 OS=Homo sapiens OX=9606 GN=FBN1 PE=1 SV=4	1	dw052619_2_endogenous hfbn1.6416.6416.2	controllerType=0 controllerNumber=1 scan=6416	16.8053
06983:2	1	K.NC[+57.021]EDMDEC[+57.021]SIR.N	569		C[+57]*2	714.763	2	1428.52	1428.52	0	-0.4	Specific	362.48	362.48	362.48	6.15	259	>sp|P35555|FBN1_HUMAN Fibrillin-1 OS=Homo sapiens OX=9606 GN=FBN1 PE=1 SV=4	1	dw052619_2_endogenous hfbn1.6500.6500.2	controllerType=0 controllerNumber=1 scan=6500	17.002
07631:3	1	R.NMC[+57.021]LNGM[+15.995]C[+57.021]INEDGS[+203.079]FK.C	580	HexNAc(1)	C[+57]*2, M[+16], S[+203]	703.618	3	2108.84	2108.84	0	0.1	Specific	139.15	139.15	17.52	1.61	259	>sp|P35555|FBN1_HUMAN Fibrillin-1 OS=Homo sapiens OX=9606 GN=FBN1 PE=1 SV=4	1	dw052619_2_endogenous hfbn1.7107.7107.3	controllerType=0 controllerNumber=1 scan=7107	18.3754
07695:3	1	R.NMC[+57.021]LNGM[+15.995]C[+57.021]INEDGS[+203.079]FK.C	580	HexNAc(1)	C[+57]*2, M[+16], S[+203]	703.618	3	2108.84	2108.84	0	0.1	Specific	128.69	128.69	15.73	1.7	259	>sp|P35555|FBN1_HUMAN Fibrillin-1 OS=Homo sapiens OX=9606 GN=FBN1 PE=1 SV=4	1	dw052619_2_endogenous hfbn1.7165.7165.3	controllerType=0 controllerNumber=1 scan=7165	18.5059
07752:3	1	R.N[+15.995]MC[+57.021]LNGMC[+57.021]INEDGS[+203.079]FK.C	580	HexNAc(1)	C[+57]*2, N[+16], S[+203]	703.619	3	2108.84	2108.84	0	0.9	Specific	179.3	179.3	0.8	1.61	259	>sp|P35555|FBN1_HUMAN Fibrillin-1 OS=Homo sapiens OX=9606 GN=FBN1 PE=1 SV=4	1	dw052619_2_endogenous hfbn1.7217.7217.3	controllerType=0 controllerNumber=1 scan=7217	18.6222
07817:3	1	R.N[+15.995]MC[+57.021]LNGMC[+57.021]INEDGS[+203.079]FK.C	580	HexNAc(1)	C[+57]*2, N[+16], S[+203]	703.618	3	2108.84	2108.84	0	-0.3	Specific	163.82	163.82	0.8	1.64	259	>sp|P35555|FBN1_HUMAN Fibrillin-1 OS=Homo sapiens OX=9606 GN=FBN1 PE=1 SV=4	1	dw052619_2_endogenous hfbn1.7274.7274.3	controllerType=0 controllerNumber=1 scan=7274	18.7479
09976:2	1	R.N[+15.995]MC[+57.021]LN[+0.984]GMC[+57.021]INEDGS[+162.053]FK.C	580	Hex(1)	C[+57]*2, N[+1][+16], S[+162]	1034.91	2	2068.82	2068.8	0	9.7	Specific	370.43	370.43	2.8	4.69	259	>sp|P35555|FBN1_HUMAN Fibrillin-1 OS=Homo sapiens OX=9606 GN=FBN1 PE=1 SV=4	1	dw052619_2_endogenous hfbn1.9178.9178.2	controllerType=0 controllerNumber=1 scan=9178	23.0288
07492:3	1	K.C[+57.021]IC[+57.021]KPGFQLASDGR.Y	596		C[+57]*2	536.925	3	1608.76	1608.76	0	-0.5	Specific	711.71	711.71	711.71	12.3	259	>sp|P35555|FBN1_HUMAN Fibrillin-1 OS=Homo sapiens OX=9606 GN=FBN1 PE=1 SV=4	1	dw052619_2_endogenous hfbn1.6978.6978.3	controllerType=0 controllerNumber=1 scan=6978	18.0864
07553:3	1	K.C[+57.021]IC[+57.021]KPGFQLASDGR.Y	596		C[+57]*2	536.926	3	1608.76	1608.76	0	0.1	Specific	786.16	786.16	786.16	13.53	259	>sp|P35555|FBN1_HUMAN Fibrillin-1 OS=Homo sapiens OX=9606 GN=FBN1 PE=1 SV=4	1	dw052619_2_endogenous hfbn1.7032.7032.3	controllerType=0 controllerNumber=1 scan=7032	18.2083
07607:3	1	K.C[+57.021]IC[+57.021]KPGFQLASDGR.Y	596		C[+57]*2	536.926	3	1608.76	1608.76	0	0.7	Specific	834.14	834.14	834.14	14.53	259	>sp|P35555|FBN1_HUMAN Fibrillin-1 OS=Homo sapiens OX=9606 GN=FBN1 PE=1 SV=4	1	dw052619_2_endogenous hfbn1.7084.7084.3	controllerType=0 controllerNumber=1 scan=7084	18.3264
07666:3	1	K.C[+57.021]IC[+57.021]KPGFQLASDGR.Y	596		C[+57]*2	536.926	3	1608.76	1608.76	0	1	Specific	857.39	857.39	857.39	15.53	259	>sp|P35555|FBN1_HUMAN Fibrillin-1 OS=Homo sapiens OX=9606 GN=FBN1 PE=1 SV=4	1	dw052619_2_endogenous hfbn1.7139.7139.3	controllerType=0 controllerNumber=1 scan=7139	18.4484
07693:2	1	K.C[+57.021]IC[+57.021]KPGFQLASDGR.Y	596		C[+57]*2	804.886	2	1608.76	1608.76	0	1.1	Specific	520.98	520.98	520.98	5.33	259	>sp|P35555|FBN1_HUMAN Fibrillin-1 OS=Homo sapiens OX=9606 GN=FBN1 PE=1 SV=4	1	dw052619_2_endogenous hfbn1.7163.7163.2	controllerType=0 controllerNumber=1 scan=7163	18.5015
07726:3	1	K.C[+57.021]IC[+57.021]KPGFQLASDGR.Y	596		C[+57]*2	536.926	3	1608.76	1608.76	0	0.4	Specific	759.22	759.22	759.22	13.53	259	>sp|P35555|FBN1_HUMAN Fibrillin-1 OS=Homo sapiens OX=9606 GN=FBN1 PE=1 SV=4	1	dw052619_2_endogenous hfbn1.7194.7194.3	controllerType=0 controllerNumber=1 scan=7194	18.5723
07792:3	1	K.C[+57.021]IC[+57.021]KPGFQLASDGR.Y	596		C[+57]*2	536.926	3	1608.76	1608.76	0	0.3	Specific	789.59	789.59	789.59	13.53	259	>sp|P35555|FBN1_HUMAN Fibrillin-1 OS=Homo sapiens OX=9606 GN=FBN1 PE=1 SV=4	1	dw052619_2_endogenous hfbn1.7251.7251.3	controllerType=0 controllerNumber=1 scan=7251	18.6971
07879:3	1	K.C[+57.021]IC[+57.021]KPGFQLASDGR.Y	596		C[+57]*2	536.926	3	1608.76	1608.76	0	1.4	Specific	572.11	572.11	572.11	9.53	259	>sp|P35555|FBN1_HUMAN Fibrillin-1 OS=Homo sapiens OX=9606 GN=FBN1 PE=1 SV=4	1	dw052619_2_endogenous hfbn1.7333.7333.3	controllerType=0 controllerNumber=1 scan=7333	18.8777
08008:3	1	K.C[+57.021]IC[+57.021]KPGFQLASDGR.Y	596		C[+57]*2	536.926	3	1608.76	1608.76	0	0.8	Specific	207.59	207.59	207.59	2.83	259	>sp|P35555|FBN1_HUMAN Fibrillin-1 OS=Homo sapiens OX=9606 GN=FBN1 PE=1 SV=4	1	dw052619_2_endogenous hfbn1.7456.7456.3	controllerType=0 controllerNumber=1 scan=7456	19.1423
10226:2	1	K.C[+57.021][-17.027]IC[+57.021]KPGFQLASDGR.Y	596		C[-17][+57]*2	796.373	2	1591.74	1591.74	0	1.7	Specific	748.03	737.17	737.17	9.96	259	>sp|P35555|FBN1_HUMAN Fibrillin-1 OS=Homo sapiens OX=9606 GN=FBN1 PE=1 SV=4	1	dw052619_2_endogenous hfbn1.9406.9406.2	controllerType=0 controllerNumber=1 scan=9406	23.5513
07877:3	1	R.YC[+57.021]KDINEC[+57.021]ETPGIC[+57.021]MNGR.C	610		C[+57]*3	739.645	3	2216.92	2216.92	0	1.2	Specific	714.41	714.41	714.41	10.23	259	>sp|P35555|FBN1_HUMAN Fibrillin-1 OS=Homo sapiens OX=9606 GN=FBN1 PE=1 SV=4	1	dw052619_2_endogenous hfbn1.7331.7331.3	controllerType=0 controllerNumber=1 scan=7331	18.8734
07933:3	1	R.YC[+57.021]KDIN[+0.984]EC[+57.021]ETPGIC[+57.021]MNGR.C	610		C[+57]*3, N[+1]	739.978	3	2217.92	2217.9	0	6.8	Specific	565.39	529.96	245.6	4.25	259	>sp|P35555|FBN1_HUMAN Fibrillin-1 OS=Homo sapiens OX=9606 GN=FBN1 PE=1 SV=4	1	dw052619_2_endogenous hfbn1.7384.7384.3	controllerType=0 controllerNumber=1 scan=7384	18.9882
08503:2	1	K.DINEC[+57.021]ETPGIC[+57.021]MN[+15.995]GR.C	613		C[+57]*2, N[+16]	891.365	2	1781.72	1781.73	0	-1.4	Specific	363.02	363.02	4	5.55	259	>sp|P35555|FBN1_HUMAN Fibrillin-1 OS=Homo sapiens OX=9606 GN=FBN1 PE=1 SV=4	1	dw052619_2_endogenous hfbn1.7897.7897.2	controllerType=0 controllerNumber=1 scan=7897	20.1372
08571:2	1	K.DINEC[+57.021]ETPGIC[+57.021]M[+15.995]NGR.C	613		C[+57]*2, M[+16]	891.365	2	1781.72	1781.73	0	-1.6	Specific	425.28	425.28	17.11	7.06	259	>sp|P35555|FBN1_HUMAN Fibrillin-1 OS=Homo sapiens OX=9606 GN=FBN1 PE=1 SV=4	1	dw052619_2_endogenous hfbn1.7959.7959.2	controllerType=0 controllerNumber=1 scan=7959	20.2786
08792:2	1	K.DINEC[+57.021]ETPGIC[+57.021]M[+15.995]NGR.C	613		C[+57]*2, M[+16]	891.366	2	1781.72	1781.73	0	-0.6	Specific	384.66	384.66	15.04	6.92	259	>sp|P35555|FBN1_HUMAN Fibrillin-1 OS=Homo sapiens OX=9606 GN=FBN1 PE=1 SV=4	1	dw052619_2_endogenous hfbn1.8148.8148.2	controllerType=0 controllerNumber=1 scan=8148	20.7103
08857:2	1	K.DINEC[+57.021]ETPGIC[+57.021]MN[+15.995]GR.C	613		C[+57]*2, N[+16]	891.366	2	1781.72	1781.73	0	-0.6	Specific	331.77	331.77	4	5.42	259	>sp|P35555|FBN1_HUMAN Fibrillin-1 OS=Homo sapiens OX=9606 GN=FBN1 PE=1 SV=4	1	dw052619_2_endogenous hfbn1.8203.8203.2	controllerType=0 controllerNumber=1 scan=8203	20.8338
08895:2	1	K.DINEC[+57.021]ETPGIC[+57.021]MNGR.C	613		C[+57]*2	883.368	2	1765.73	1765.73	0	-1	Specific	685	685	685	10.6	259	>sp|P35555|FBN1_HUMAN Fibrillin-1 OS=Homo sapiens OX=9606 GN=FBN1 PE=1 SV=4	1	dw052619_2_endogenous hfbn1.8235.8235.2	controllerType=0 controllerNumber=1 scan=8235	20.9045
08919:3	1	K.DINEC[+57.021]ETPGIC[+57.021]MNGR.C	613		C[+57]*2	589.248	3	1765.73	1765.73	0	0.3	Specific	540.76	540.76	540.76	7.63	259	>sp|P35555|FBN1_HUMAN Fibrillin-1 OS=Homo sapiens OX=9606 GN=FBN1 PE=1 SV=4	1	dw052619_2_endogenous hfbn1.8258.8258.3	controllerType=0 controllerNumber=1 scan=8258	20.9557
08946:2	1	K.DINEC[+57.021]ETPGIC[+57.021]MNGR.C	613		C[+57]*2	883.369	2	1765.73	1765.73	0	0.7	Specific	753.62	704.56	704.56	12.84	259	>sp|P35555|FBN1_HUMAN Fibrillin-1 OS=Homo sapiens OX=9606 GN=FBN1 PE=1 SV=4	1	dw052619_2_endogenous hfbn1.8286.8286.2	controllerType=0 controllerNumber=1 scan=8286	21.0199
08989:3	1	K.DINEC[+57.021]ETPGIC[+57.021]MNGR.C	613		C[+57]*2	589.249	3	1765.73	1765.73	0	1.3	Specific	418.68	418.68	418.68	6.98	259	>sp|P35555|FBN1_HUMAN Fibrillin-1 OS=Homo sapiens OX=9606 GN=FBN1 PE=1 SV=4	1	dw052619_2_endogenous hfbn1.8316.8316.3	controllerType=0 controllerNumber=1 scan=8316	21.0877
09018:2	1	K.DINEC[+57.021]ETPGIC[+57.021]MNGR.C	613		C[+57]*2	883.37	2	1765.73	1765.73	0	1.3	Specific	635.13	635.13	635.13	9.84	259	>sp|P35555|FBN1_HUMAN Fibrillin-1 OS=Homo sapiens OX=9606 GN=FBN1 PE=1 SV=4	1	dw052619_2_endogenous hfbn1.8342.8342.2	controllerType=0 controllerNumber=1 scan=8342	21.1502
11055:2	1	R.C[+57.021]EC[+57.021]FPGLAVGLDGR.V	637		C[+57]*2	775.859	2	1550.71	1550.71	0	0.9	Specific	798.5	798.5	798.5	13.53	259	>sp|P35555|FBN1_HUMAN Fibrillin-1 OS=Homo sapiens OX=9606 GN=FBN1 PE=1 SV=4	1	dw052619_2_endogenous hfbn1.10138.10138.2	controllerType=0 controllerNumber=1 scan=10138	25.207
11095:3	1	R.C[+57.021]EC[+57.021]FPGLAVGLDGR.V	637		C[+57]*2	517.576	3	1550.71	1550.71	0	1.9	Specific	435.37	435.37	435.37	7.67	259	>sp|P35555|FBN1_HUMAN Fibrillin-1 OS=Homo sapiens OX=9606 GN=FBN1 PE=1 SV=4	1	dw052619_2_endogenous hfbn1.10174.10174.3	controllerType=0 controllerNumber=1 scan=10174	25.2868
11107:2	1	R.C[+57.021]EC[+57.021]FPGLAVGLDGR.V	637		C[+57]*2	775.858	2	1550.71	1550.71	0	0.3	Specific	832.71	795.02	795.02	14.53	259	>sp|P35555|FBN1_HUMAN Fibrillin-1 OS=Homo sapiens OX=9606 GN=FBN1 PE=1 SV=4	1	dw052619_2_endogenous hfbn1.10187.10187.2	controllerType=0 controllerNumber=1 scan=10187	25.3163
11162:2	1	R.C[+57.021]EC[+57.021]FPGLAVGLDGR.V	637		C[+57]*2	775.859	2	1550.71	1550.71	0	1.4	Specific	754.49	754.49	754.49	13.53	259	>sp|P35555|FBN1_HUMAN Fibrillin-1 OS=Homo sapiens OX=9606 GN=FBN1 PE=1 SV=4	1	dw052619_2_endogenous hfbn1.10238.10238.2	controllerType=0 controllerNumber=1 scan=10238	25.4284
11222:2	1	R.C[+57.021]EC[+57.021]FPGLAVGLDGR.V	637		C[+57]*2	775.859	2	1550.71	1550.71	0	1	Specific	640.37	640.37	640.37	10.53	259	>sp|P35555|FBN1_HUMAN Fibrillin-1 OS=Homo sapiens OX=9606 GN=FBN1 PE=1 SV=4	1	dw052619_2_endogenous hfbn1.10297.10297.2	controllerType=0 controllerNumber=1 scan=10297	25.559
11303:2	1	R.C[+57.021]EC[+57.021]FPGLAVGLDGR.V	637		C[+57]*2	775.858	2	1550.71	1550.71	0	-0.2	Specific	702.55	648.41	648.41	12.3	259	>sp|P35555|FBN1_HUMAN Fibrillin-1 OS=Homo sapiens OX=9606 GN=FBN1 PE=1 SV=4	1	dw052619_2_endogenous hfbn1.10365.10365.2	controllerType=0 controllerNumber=1 scan=10365	25.7091
13919:2	1	R.C[+57.021][-17.027]EC[+57.021]FPGLAVGLDGR.V	637		C[-17][+57]*2	767.347	2	1533.69	1533.68	0	3.4	Specific	699.05	699.05	699.05	9.67	259	>sp|P35555|FBN1_HUMAN Fibrillin-1 OS=Homo sapiens OX=9606 GN=FBN1 PE=1 SV=4	1	dw052619_2_endogenous hfbn1.12745.12745.2	controllerType=0 controllerNumber=1 scan=12745	30.8482
05302:2	1	R.STC[+57.021]YGGYK.R	659		C[+57]	468.2	2	935.393	935.393	0	-0.3	Specific	233.22	233.22	233.22	3.32	259	>sp|P35555|FBN1_HUMAN Fibrillin-1 OS=Homo sapiens OX=9606 GN=FBN1 PE=1 SV=4	1	dw052619_2_endogenous hfbn1.4828.4828.2	controllerType=0 controllerNumber=1 scan=4828	13.0015
08035:3	1	R.GQC[+57.021]IKPLFGAVTK.S	668		C[+57]	473.599	3	1418.78	1418.78	0	-0.1	Specific	447.39	447.39	447.39	7.8	259	>sp|P35555|FBN1_HUMAN Fibrillin-1 OS=Homo sapiens OX=9606 GN=FBN1 PE=1 SV=4	1	dw052619_2_endogenous hfbn1.7480.7480.3	controllerType=0 controllerNumber=1 scan=7480	19.1942
08092:3	1	R.GQC[+57.021]IKPLFGAVTK.S	668		C[+57]	473.599	3	1418.78	1418.78	0	-0.5	Specific	512.45	512.45	512.45	8.12	259	>sp|P35555|FBN1_HUMAN Fibrillin-1 OS=Homo sapiens OX=9606 GN=FBN1 PE=1 SV=4	1	dw052619_2_endogenous hfbn1.7533.7533.3	controllerType=0 controllerNumber=1 scan=7533	19.3098
08152:3	1	R.GQC[+57.021]IKPLFGAVTK.S	668		C[+57]	473.599	3	1418.78	1418.78	0	0.3	Specific	536.59	536.59	536.59	8.65	259	>sp|P35555|FBN1_HUMAN Fibrillin-1 OS=Homo sapiens OX=9606 GN=FBN1 PE=1 SV=4	1	dw052619_2_endogenous hfbn1.7587.7587.3	controllerType=0 controllerNumber=1 scan=7587	19.4275
08217:3	1	R.GQC[+57.021]IKPLFGAVTK.S	668		C[+57]	473.599	3	1418.78	1418.78	0	0.7	Specific	417.29	417.29	417.29	7.99	259	>sp|P35555|FBN1_HUMAN Fibrillin-1 OS=Homo sapiens OX=9606 GN=FBN1 PE=1 SV=4	1	dw052619_2_endogenous hfbn1.7645.7645.3	controllerType=0 controllerNumber=1 scan=7645	19.5581
13030:5	1	K.SEC[+57.021]C[+57.021]C[+57.021]ASTEYAFGEPC[+57.021]QPC[+57.021]PAQNSAEYQALC[+57.021]SSGPGMTSAGSDINEC[+57.021]ALDPDIC[+57.021]PNGIC[+57.021]ENLR.G	681		C[+57]*9	1407.37	5	7032.84	7033.82	-1	3.1	Specific	1018.01	1018.01	1018.01	15.18	259	>sp|P35555|FBN1_HUMAN Fibrillin-1 OS=Homo sapiens OX=9606 GN=FBN1 PE=1 SV=4	1	dw052619_2_endogenous hfbn1.11909.11909.5	controllerType=0 controllerNumber=1 scan=11909	29.1407
06826:2	1	K.C[+57.021]IC[+57.021]NSGYEVDSTGK.N	748		C[+57]*2	795.332	2	1589.66	1589.66	0	0.3	Specific	511.79	511.79	511.79	8.36	259	>sp|P35555|FBN1_HUMAN Fibrillin-1 OS=Homo sapiens OX=9606 GN=FBN1 PE=1 SV=4	1	dw052619_2_endogenous hfbn1.6344.6344.2	controllerType=0 controllerNumber=1 scan=6344	16.6325
06871:2	1	K.C[+57.021]IC[+57.021]NSGYEVDSTGK.N	748		C[+57]*2	795.332	2	1589.66	1589.66	0	-0.6	Specific	612.76	612.76	612.76	10.3	259	>sp|P35555|FBN1_HUMAN Fibrillin-1 OS=Homo sapiens OX=9606 GN=FBN1 PE=1 SV=4	1	dw052619_2_endogenous hfbn1.6392.6392.2	controllerType=0 controllerNumber=1 scan=6392	16.7473
06920:2	1	K.C[+57.021]IC[+57.021]NSGYEVDSTGK.N	748		C[+57]*2	795.333	2	1589.66	1589.66	0	0.6	Specific	638.06	638.06	638.06	10.53	259	>sp|P35555|FBN1_HUMAN Fibrillin-1 OS=Homo sapiens OX=9606 GN=FBN1 PE=1 SV=4	1	dw052619_2_endogenous hfbn1.6440.6440.2	controllerType=0 controllerNumber=1 scan=6440	16.863
06978:2	1	K.C[+57.021]IC[+57.021]NSGYEVDSTGK.N	748		C[+57]*2	795.332	2	1589.66	1589.66	0	-0.7	Specific	659.57	659.57	659.57	11.3	259	>sp|P35555|FBN1_HUMAN Fibrillin-1 OS=Homo sapiens OX=9606 GN=FBN1 PE=1 SV=4	1	dw052619_2_endogenous hfbn1.6495.6495.2	controllerType=0 controllerNumber=1 scan=6495	16.9912
07035:2	1	K.C[+57.021]IC[+57.021]NSGYEVDSTGK.N	748		C[+57]*2	795.332	2	1589.66	1589.66	0	0.1	Specific	836.82	835.74	835.74	14.53	259	>sp|P35555|FBN1_HUMAN Fibrillin-1 OS=Homo sapiens OX=9606 GN=FBN1 PE=1 SV=4	1	dw052619_2_endogenous hfbn1.6549.6549.2	controllerType=0 controllerNumber=1 scan=6549	17.1158
07099:2	1	K.C[+57.021]IC[+57.021]NSGYEVDSTGK.N	748		C[+57]*2	795.332	2	1589.66	1589.66	0	-0.3	Specific	642.84	642.84	642.84	10.3	259	>sp|P35555|FBN1_HUMAN Fibrillin-1 OS=Homo sapiens OX=9606 GN=FBN1 PE=1 SV=4	1	dw052619_2_endogenous hfbn1.6608.6608.2	controllerType=0 controllerNumber=1 scan=6608	17.2496
07175:2	1	K.C[+57.021]IC[+57.021]NSGYEVDSTGK.N	748		C[+57]*2	795.333	2	1589.66	1589.66	0	1.2	Specific	490.04	490.04	490.04	8.36	259	>sp|P35555|FBN1_HUMAN Fibrillin-1 OS=Homo sapiens OX=9606 GN=FBN1 PE=1 SV=4	1	dw052619_2_endogenous hfbn1.6675.6675.2	controllerType=0 controllerNumber=1 scan=6675	17.4013
10282:2	1	K.C[+57.021][-17.027]IC[+57.021]NSGYEVDSTGK.N	748		C[-17][+57]*2	786.819	2	1572.63	1572.63	0	0.3	Specific	700.95	659.37	659.37	12.53	259	>sp|P35555|FBN1_HUMAN Fibrillin-1 OS=Homo sapiens OX=9606 GN=FBN1 PE=1 SV=4	1	dw052619_2_endogenous hfbn1.9454.9454.2	controllerType=0 controllerNumber=1 scan=9454	23.662
12624:3	1	K.NC[+57.021]VDINEC[+57.021]VLN[+0.984]SLLC[+57.021]DNGQC[+57.021]R.N	762		C[+57]*4, N[+1]	852.038	3	2554.1	2554.08	0	7.7	Specific	619.67	618.12	7.34	8.35	259	>sp|P35555|FBN1_HUMAN Fibrillin-1 OS=Homo sapiens OX=9606 GN=FBN1 PE=1 SV=4	1	dw052619_2_endogenous hfbn1.11533.11533.3	controllerType=0 controllerNumber=1 scan=11533	28.3414
12677:3	1	K.NC[+57.021]VDINEC[+57.021]VLNSLLC[+57.021]DNGQC[+57.021]R.N	762		C[+57]*4	851.705	3	2553.1	2553.09	0	1.8	Specific	741.31	741.31	741.31	11.97	259	>sp|P35555|FBN1_HUMAN Fibrillin-1 OS=Homo sapiens OX=9606 GN=FBN1 PE=1 SV=4	1	dw052619_2_endogenous hfbn1.11583.11583.3	controllerType=0 controllerNumber=1 scan=11583	28.4498
12746:3	1	K.NC[+57.021]VDINEC[+57.021]VLNSLLC[+57.021]DNGQC[+57.021]R.N	762		C[+57]*4	851.706	3	2553.1	2553.09	0	3.4	Specific	656.16	656.16	656.16	9.11	259	>sp|P35555|FBN1_HUMAN Fibrillin-1 OS=Homo sapiens OX=9606 GN=FBN1 PE=1 SV=4	1	dw052619_2_endogenous hfbn1.11644.11644.3	controllerType=0 controllerNumber=1 scan=11644	28.5784
12910:3	1	K.NC[+57.021]VDINEC[+57.021]VLNSLLC[+57.021]DN[+0.984]GQC[+57.021]R.N	762		C[+57]*4, N[+1]	852.032	3	2554.08	2554.08	0	1.2	Specific	641.38	641.38	178.59	9.97	259	>sp|P35555|FBN1_HUMAN Fibrillin-1 OS=Homo sapiens OX=9606 GN=FBN1 PE=1 SV=4	1	dw052619_2_endogenous hfbn1.11797.11797.3	controllerType=0 controllerNumber=1 scan=11797	28.9042
04815:2	2	K.LAC[+57.021]C[+57.021]C[+57.021]EQK.S	785		C[+57]*3	534.717	2	1068.43	1068.43	0	-0.2	Specific	4.73	4.73	4.73	1.34	2	>Reverse >sp|P35555|FBN1_HUMAN Fibrillin-1 OS=Homo sapiens OX=9606 GN=FBN1 PE=1 SV=4	2	dw052619_2_endogenous hfbn1.4343.4343.2	controllerType=0 controllerNumber=1 scan=4343	11.825
06234:3	2	K.SH[+15.995]N[+2434.899]R.S	793	HexNAc(8)Hex(5)	H[+16], N[+2435]	988.716	3	2964.13	2964.15	0	-4.6	Specific	50.08	50.08	47.32	1.45	2	>Reverse >sp|P35555|FBN1_HUMAN Fibrillin-1 OS=Homo sapiens OX=9606 GN=FBN1 PE=1 SV=4	2	dw052619_2_endogenous hfbn1.5774.5774.3	controllerType=0 controllerNumber=1 scan=5774	15.2947
07838:2	1	K.GFIYKPDLK.T	795			540.808	2	1080.61	1080.61	0	0.6	Specific	532.69	388.4	388.4	7.33	259	>sp|P35555|FBN1_HUMAN Fibrillin-1 OS=Homo sapiens OX=9606 GN=FBN1 PE=1 SV=4	1	dw052619_2_endogenous hfbn1.7294.7294.2	controllerType=0 controllerNumber=1 scan=7294	18.7929
07894:2	1	K.GFIYKPDLK.T	795			540.808	2	1080.61	1080.61	0	0.8	Specific	594.18	428.16	428.16	8.21	259	>sp|P35555|FBN1_HUMAN Fibrillin-1 OS=Homo sapiens OX=9606 GN=FBN1 PE=1 SV=4	1	dw052619_2_endogenous hfbn1.7348.7348.2	controllerType=0 controllerNumber=1 scan=7348	18.9122
07948:2	1	K.GFIYKPDLK.T	795			540.808	2	1080.61	1080.61	0	0	Specific	603.07	423.54	423.54	9.21	259	>sp|P35555|FBN1_HUMAN Fibrillin-1 OS=Homo sapiens OX=9606 GN=FBN1 PE=1 SV=4	1	dw052619_2_endogenous hfbn1.7399.7399.2	controllerType=0 controllerNumber=1 scan=7399	19.0213
08000:2	1	K.GFIYKPDLK.T	795			540.808	2	1080.61	1080.61	0	0.1	Specific	598.84	419.68	419.68	8.21	259	>sp|P35555|FBN1_HUMAN Fibrillin-1 OS=Homo sapiens OX=9606 GN=FBN1 PE=1 SV=4	1	dw052619_2_endogenous hfbn1.7451.7451.2	controllerType=0 controllerNumber=1 scan=7451	19.1344
08174:3	1	K.TC[+57.021]EDIDEC[+57.021]ESS[+162.053]PC[+57.021]INGVC[+57.021]K.N	804	Hex(1)	C[+57]*4, S[+162]	812.317	3	2434.94	2434.94	0	1	Specific	665.06	665.06	0	10.97	259	>sp|P35555|FBN1_HUMAN Fibrillin-1 OS=Homo sapiens OX=9606 GN=FBN1 PE=1 SV=4	1	dw052619_2_endogenous hfbn1.7608.7608.3	controllerType=0 controllerNumber=1 scan=7608	19.4761
08191:2	1	K.TC[+57.021]EDIDEC[+57.021]ESS[+162.053]PC[+57.021]INGVC[+57.021]K.N	804	Hex(1)	C[+57]*4, S[+162]	1217.97	2	2434.94	2434.94	0	1.1	Specific	1010.08	1010.08	0	18.29	259	>sp|P35555|FBN1_HUMAN Fibrillin-1 OS=Homo sapiens OX=9606 GN=FBN1 PE=1 SV=4	1	dw052619_2_endogenous hfbn1.7623.7623.2	controllerType=0 controllerNumber=1 scan=7623	19.51
08231:3	1	K.TC[+57.021]EDIDEC[+57.021]ES[+162.053]SPC[+57.021]INGVC[+57.021]K.N	804	Hex(1)	C[+57]*4, S[+162]	812.317	3	2434.94	2434.94	0	0.7	Specific	842.11	842.11	0	13.97	259	>sp|P35555|FBN1_HUMAN Fibrillin-1 OS=Homo sapiens OX=9606 GN=FBN1 PE=1 SV=4	1	dw052619_2_endogenous hfbn1.7659.7659.3	controllerType=0 controllerNumber=1 scan=7659	19.5923
08262:2	1	K.TC[+57.021]EDIDEC[+57.021]ESS[+162.053]PC[+57.021]INGVC[+57.021]K.N	804	Hex(1)	C[+57]*4, S[+162]	1217.97	2	2434.93	2434.94	0	-1.3	Specific	905.12	905.12	0	16.06	259	>sp|P35555|FBN1_HUMAN Fibrillin-1 OS=Homo sapiens OX=9606 GN=FBN1 PE=1 SV=4	1	dw052619_2_endogenous hfbn1.7686.7686.2	controllerType=0 controllerNumber=1 scan=7686	19.6523
07845:2	1	K.TIC[+57.021]IETIK.G	843		C[+57]	489.27	2	977.533	977.534	0	-0.4	Specific	508.86	122.74	122.74	4.08	259	>sp|P35555|FBN1_HUMAN Fibrillin-1 OS=Homo sapiens OX=9606 GN=FBN1 PE=1 SV=4	1	dw052619_2_endogenous hfbn1.7300.7300.2	controllerType=0 controllerNumber=1 scan=7300	18.8058
07908:2	1	K.TIC[+57.021]IETIK.G	843		C[+57]	489.271	2	977.534	977.534	0	0.1	Specific	521.37	127.31	127.31	5.96	259	>sp|P35555|FBN1_HUMAN Fibrillin-1 OS=Homo sapiens OX=9606 GN=FBN1 PE=1 SV=4	1	dw052619_2_endogenous hfbn1.7361.7361.2	controllerType=0 controllerNumber=1 scan=7361	18.9385
07966:2	1	K.TIC[+57.021]IETIK.G	843		C[+57]	489.271	2	977.535	977.534	0	1.1	Specific	518.47	112.75	112.75	5.66	259	>sp|P35555|FBN1_HUMAN Fibrillin-1 OS=Homo sapiens OX=9606 GN=FBN1 PE=1 SV=4	1	dw052619_2_endogenous hfbn1.7416.7416.2	controllerType=0 controllerNumber=1 scan=7416	19.0548
08027:2	1	K.TIC[+57.021]IETIK.G	843		C[+57]	489.271	2	977.534	977.534	0	0.3	Specific	539	129.35	129.35	5.96	259	>sp|P35555|FBN1_HUMAN Fibrillin-1 OS=Homo sapiens OX=9606 GN=FBN1 PE=1 SV=4	1	dw052619_2_endogenous hfbn1.7473.7473.2	controllerType=0 controllerNumber=1 scan=7473	19.1809
08085:2	1	K.TIC[+57.021]IETIK.G	843		C[+57]	489.271	2	977.534	977.534	0	0.1	Specific	540.32	94.39	94.39	5.56	259	>sp|P35555|FBN1_HUMAN Fibrillin-1 OS=Homo sapiens OX=9606 GN=FBN1 PE=1 SV=4	1	dw052619_2_endogenous hfbn1.7527.7527.2	controllerType=0 controllerNumber=1 scan=7527	19.3006
08151:2	1	K.TIC[+57.021]IETIK.G	843		C[+57]	489.271	2	977.534	977.534	0	0.1	Specific	501.27	90.38	90.38	5.26	259	>sp|P35555|FBN1_HUMAN Fibrillin-1 OS=Homo sapiens OX=9606 GN=FBN1 PE=1 SV=4	1	dw052619_2_endogenous hfbn1.7586.7586.2	controllerType=0 controllerNumber=1 scan=7586	19.4259
08183:2	1	K.TIC[+57.021]IETIK.G	843		C[+57]	489.27	2	977.534	977.534	0	-0.1	Specific	439.95	38.82	38.82	3.24	259	>sp|P35555|FBN1_HUMAN Fibrillin-1 OS=Homo sapiens OX=9606 GN=FBN1 PE=1 SV=4	1	dw052619_2_endogenous hfbn1.7617.7617.2	controllerType=0 controllerNumber=1 scan=7617	19.497
08244:2	1	K.TIC[+57.021]IETIK.G	843		C[+57]	489.271	2	977.534	977.534	0	0.5	Specific	268.41	48.05	48.05	2.21	259	>sp|P35555|FBN1_HUMAN Fibrillin-1 OS=Homo sapiens OX=9606 GN=FBN1 PE=1 SV=4	1	dw052619_2_endogenous hfbn1.7671.7671.2	controllerType=0 controllerNumber=1 scan=7671	19.6186
08312:2	1	K.TIC[+57.021]IETIK.G	843		C[+57]	489.271	2	977.534	977.534	0	0.5	Specific	370.56	122.75	122.75	3.19	259	>sp|P35555|FBN1_HUMAN Fibrillin-1 OS=Homo sapiens OX=9606 GN=FBN1 PE=1 SV=4	1	dw052619_2_endogenous hfbn1.7729.7729.2	controllerType=0 controllerNumber=1 scan=7729	19.7524
09523:2	1	K.GTC[+57.021]WQTVIDGR.C	851		C[+57]	646.807	2	1292.61	1292.61	0	0.3	Specific	770.55	770.55	770.55	13.44	259	>sp|P35555|FBN1_HUMAN Fibrillin-1 OS=Homo sapiens OX=9606 GN=FBN1 PE=1 SV=4	1	dw052619_2_endogenous hfbn1.8783.8783.2	controllerType=0 controllerNumber=1 scan=8783	22.134
09579:2	1	K.GTC[+57.021]WQTVIDGR.C	851		C[+57]	646.807	2	1292.61	1292.61	0	0.9	Specific	710.7	710.7	710.7	12.44	259	>sp|P35555|FBN1_HUMAN Fibrillin-1 OS=Homo sapiens OX=9606 GN=FBN1 PE=1 SV=4	1	dw052619_2_endogenous hfbn1.8836.8836.2	controllerType=0 controllerNumber=1 scan=8836	22.2503
09645:2	1	K.GTC[+57.021]WQTVIDGR.C	851		C[+57]	646.807	2	1292.61	1292.61	0	1.2	Specific	731.27	731.27	731.27	12.44	259	>sp|P35555|FBN1_HUMAN Fibrillin-1 OS=Homo sapiens OX=9606 GN=FBN1 PE=1 SV=4	1	dw052619_2_endogenous hfbn1.8893.8893.2	controllerType=0 controllerNumber=1 scan=8893	22.3749
09711:2	1	K.GTC[+57.021]WQTVIDGR.C	851		C[+57]	646.806	2	1292.61	1292.61	0	-0.1	Specific	562.84	549.72	549.72	7.73	259	>sp|P35555|FBN1_HUMAN Fibrillin-1 OS=Homo sapiens OX=9606 GN=FBN1 PE=1 SV=4	1	dw052619_2_endogenous hfbn1.8950.8950.2	controllerType=0 controllerNumber=1 scan=8950	22.5014
08457:2	1	R.C[+57.021]EININGATLK.S	862		C[+57]	616.819	2	1232.63	1232.63	0	-0.1	Specific	792.95	792.95	792.95	13.2	259	>sp|P35555|FBN1_HUMAN Fibrillin-1 OS=Homo sapiens OX=9606 GN=FBN1 PE=1 SV=4	1	dw052619_2_endogenous hfbn1.7859.7859.2	controllerType=0 controllerNumber=1 scan=7859	20.0508
08512:2	1	R.C[+57.021]EININGATLK.S	862		C[+57]	616.819	2	1232.63	1232.63	0	0.3	Specific	207.81	207.81	207.81	2.62	259	>sp|P35555|FBN1_HUMAN Fibrillin-1 OS=Homo sapiens OX=9606 GN=FBN1 PE=1 SV=4	1	dw052619_2_endogenous hfbn1.7907.7907.4	controllerType=0 controllerNumber=1 scan=7907	20.1596
08520:2	1	R.C[+57.021]EININGATLK.S	862		C[+57]	616.819	2	1232.63	1232.63	0	0.2	Specific	770.02	770.02	770.02	13.44	259	>sp|P35555|FBN1_HUMAN Fibrillin-1 OS=Homo sapiens OX=9606 GN=FBN1 PE=1 SV=4	1	dw052619_2_endogenous hfbn1.7914.7914.2	controllerType=0 controllerNumber=1 scan=7914	20.1747
08594:2	1	R.C[+57.021]EININGATLK.S	862		C[+57]	616.818	2	1232.63	1232.63	0	-1.2	Specific	602.16	602.16	602.16	10.2	259	>sp|P35555|FBN1_HUMAN Fibrillin-1 OS=Homo sapiens OX=9606 GN=FBN1 PE=1 SV=4	1	dw052619_2_endogenous hfbn1.7981.7981.2	controllerType=0 controllerNumber=1 scan=7981	20.3291
08655:2	1	R.C[+57.021]EININGATLK.S	862		C[+57]	616.818	2	1232.63	1232.63	0	-0.5	Specific	626.96	626.96	626.96	10.2	259	>sp|P35555|FBN1_HUMAN Fibrillin-1 OS=Homo sapiens OX=9606 GN=FBN1 PE=1 SV=4	1	dw052619_2_endogenous hfbn1.8035.8035.2	controllerType=0 controllerNumber=1 scan=8035	20.4541
08656:2	1	R.C[+57.021]EININ[+0.984]GATLK.S	862		C[+57], N[+1]	617.307	2	1233.61	1233.61	0	-6.3	Specific	728.12	728.12	151.7	10.83	259	>sp|P35555|FBN1_HUMAN Fibrillin-1 OS=Homo sapiens OX=9606 GN=FBN1 PE=1 SV=4	1	dw052619_2_endogenous hfbn1.8035.8035.2	controllerType=0 controllerNumber=1 scan=8035	20.4541
08660:2	1	R.C[+57.021]EININGATLK.S	862		C[+57]	616.818	2	1232.63	1232.63	0	-0.5	Specific	603.92	603.92	603.92	10.2	259	>sp|P35555|FBN1_HUMAN Fibrillin-1 OS=Homo sapiens OX=9606 GN=FBN1 PE=1 SV=4	1	dw052619_2_endogenous hfbn1.8038.8038.2	controllerType=0 controllerNumber=1 scan=8038	20.4602
08661:2	1	R.C[+57.021]EININ[+0.984]GATLK.S	862		C[+57], N[+1]	617.307	2	1233.61	1233.61	0	-6.3	Specific	706.88	706.88	147.67	10.83	259	>sp|P35555|FBN1_HUMAN Fibrillin-1 OS=Homo sapiens OX=9606 GN=FBN1 PE=1 SV=4	1	dw052619_2_endogenous hfbn1.8038.8038.2	controllerType=0 controllerNumber=1 scan=8038	20.4602
08723:2	1	R.C[+57.021]EININ[+0.984]GATLK.S	862		C[+57], N[+1]	617.311	2	1233.61	1233.61	0	0.1	Specific	757.56	757.56	228.75	13.44	259	>sp|P35555|FBN1_HUMAN Fibrillin-1 OS=Homo sapiens OX=9606 GN=FBN1 PE=1 SV=4	1	dw052619_2_endogenous hfbn1.8089.8089.2	controllerType=0 controllerNumber=1 scan=8089	20.5763
08786:2	1	R.C[+57.021]EININ[+0.984]GATLK.S	862		C[+57], N[+1]	617.31	2	1233.61	1233.61	0	-0.6	Specific	725.38	725.38	175.83	12.2	259	>sp|P35555|FBN1_HUMAN Fibrillin-1 OS=Homo sapiens OX=9606 GN=FBN1 PE=1 SV=4	1	dw052619_2_endogenous hfbn1.8143.8143.2	controllerType=0 controllerNumber=1 scan=8143	20.6995
08854:2	1	R.C[+57.021]EININ[+0.984]GATLK.S	862		C[+57], N[+1]	617.311	2	1233.61	1233.61	0	-0.2	Specific	713.68	713.68	191.35	12.2	259	>sp|P35555|FBN1_HUMAN Fibrillin-1 OS=Homo sapiens OX=9606 GN=FBN1 PE=1 SV=4	1	dw052619_2_endogenous hfbn1.8201.8201.2	controllerType=0 controllerNumber=1 scan=8201	20.8295
08915:2	1	R.C[+57.021]EININ[+0.984]GATLK.S	862		C[+57], N[+1]	617.311	2	1233.61	1233.61	0	-0.2	Specific	764.9	764.9	204.44	13.2	259	>sp|P35555|FBN1_HUMAN Fibrillin-1 OS=Homo sapiens OX=9606 GN=FBN1 PE=1 SV=4	1	dw052619_2_endogenous hfbn1.8254.8254.2	controllerType=0 controllerNumber=1 scan=8254	20.9471
08979:2	1	R.C[+57.021]EININ[+0.984]GATLK.S	862		C[+57], N[+1]	617.311	2	1233.62	1233.61	0	0.8	Specific	747.78	747.78	203.74	12.44	259	>sp|P35555|FBN1_HUMAN Fibrillin-1 OS=Homo sapiens OX=9606 GN=FBN1 PE=1 SV=4	1	dw052619_2_endogenous hfbn1.8309.8309.2	controllerType=0 controllerNumber=1 scan=8309	21.0726
11527:3	1	K.SQC[+57.021]C[+57.021]SSLGAAWGSPC[+57.021]TLC[+57.021]QVDPIC[+57.021]GK.G	873		C[+57]*5	967.082	3	2899.23	2899.23	0	0.3	Specific	1025.31	995.48	995.48	17.74	259	>sp|P35555|FBN1_HUMAN Fibrillin-1 OS=Homo sapiens OX=9606 GN=FBN1 PE=1 SV=4	1	dw052619_2_endogenous hfbn1.10563.10563.3	controllerType=0 controllerNumber=1 scan=10563	26.1568
11584:3	1	K.SQC[+57.021]C[+57.021]SSLGAAWGSPC[+57.021]TLC[+57.021]QVDPIC[+57.021]GK.G	873		C[+57]*5	967.083	3	2899.23	2899.23	0	1.3	Specific	1030.36	981.53	981.53	17.74	259	>sp|P35555|FBN1_HUMAN Fibrillin-1 OS=Homo sapiens OX=9606 GN=FBN1 PE=1 SV=4	1	dw052619_2_endogenous hfbn1.10616.10616.3	controllerType=0 controllerNumber=1 scan=10616	26.2792
11648:3	1	K.SQC[+57.021]C[+57.021]SSLGAAWGSPC[+57.021]TLC[+57.021]QVDPIC[+57.021]GK.G	873		C[+57]*5	967.083	3	2899.23	2899.23	0	1.3	Specific	861.83	861.83	861.83	14.74	259	>sp|P35555|FBN1_HUMAN Fibrillin-1 OS=Homo sapiens OX=9606 GN=FBN1 PE=1 SV=4	1	dw052619_2_endogenous hfbn1.10672.10672.3	controllerType=0 controllerNumber=1 scan=10672	26.4075
09074:3	1	R.IKGTQC[+57.021]EDIDEC[+57.021]EVFPGVC[+57.021]K.N	903		C[+57]*3	795.357	3	2384.06	2384.06	0	0.4	Specific	656.89	656.89	656.89	9.68	259	>sp|P35555|FBN1_HUMAN Fibrillin-1 OS=Homo sapiens OX=9606 GN=FBN1 PE=1 SV=4	1	dw052619_2_endogenous hfbn1.8389.8389.3	controllerType=0 controllerNumber=1 scan=8389	21.2587
09134:3	1	R.IKGTQC[+57.021]EDIDEC[+57.021]EVFPGVC[+57.021]K.N	903		C[+57]*3	795.358	3	2384.06	2384.06	0	0.6	Specific	744.48	744.48	744.48	10.68	259	>sp|P35555|FBN1_HUMAN Fibrillin-1 OS=Homo sapiens OX=9606 GN=FBN1 PE=1 SV=4	1	dw052619_2_endogenous hfbn1.8440.8440.3	controllerType=0 controllerNumber=1 scan=8440	21.3757
09201:3	1	R.IKGTQC[+57.021]EDIDEC[+57.021]EVFPGVC[+57.021]K.N	903		C[+57]*3	795.357	3	2384.06	2384.06	0	0.5	Specific	752.87	752.87	752.87	11.68	259	>sp|P35555|FBN1_HUMAN Fibrillin-1 OS=Homo sapiens OX=9606 GN=FBN1 PE=1 SV=4	1	dw052619_2_endogenous hfbn1.8497.8497.3	controllerType=0 controllerNumber=1 scan=8497	21.5004
10045:3	1	K.GTQC[+57.021]EDIDEC[+57.021]EVFPGVC[+57.021]K.N	905		C[+57]*3	714.964	3	2142.88	2142.88	0	-0.1	Specific	654.55	654.55	654.55	10.52	259	>sp|P35555|FBN1_HUMAN Fibrillin-1 OS=Homo sapiens OX=9606 GN=FBN1 PE=1 SV=4	1	dw052619_2_endogenous hfbn1.9236.9236.3	controllerType=0 controllerNumber=1 scan=9236	23.1624
10053:2	1	K.GTQC[+57.021]EDIDEC[+57.021]EVFPGVC[+57.021]K.N	905		C[+57]*3	1071.95	2	2142.88	2142.88	0	2.5	Specific	877.68	869.48	869.48	12.97	259	>sp|P35555|FBN1_HUMAN Fibrillin-1 OS=Homo sapiens OX=9606 GN=FBN1 PE=1 SV=4	1	dw052619_2_endogenous hfbn1.9243.9243.2	controllerType=0 controllerNumber=1 scan=9243	23.1795
10105:3	1	K.GTQC[+57.021]EDIDEC[+57.021]EVFPGVC[+57.021]K.N	905		C[+57]*3	714.964	3	2142.88	2142.88	0	0	Specific	674.61	651.85	651.85	10.52	259	>sp|P35555|FBN1_HUMAN Fibrillin-1 OS=Homo sapiens OX=9606 GN=FBN1 PE=1 SV=4	1	dw052619_2_endogenous hfbn1.9289.9289.3	controllerType=0 controllerNumber=1 scan=9289	23.2844
10116:2	1	K.GTQC[+57.021]EDIDEC[+57.021]EVFPGVC[+57.021]K.N	905		C[+57]*3	1071.94	2	2142.88	2142.88	0	1.9	Specific	875.31	875.31	875.31	14.84	259	>sp|P35555|FBN1_HUMAN Fibrillin-1 OS=Homo sapiens OX=9606 GN=FBN1 PE=1 SV=4	1	dw052619_2_endogenous hfbn1.9298.9298.2	controllerType=0 controllerNumber=1 scan=9298	23.3059
05541:2	1	K.NGLC[+57.021]VNTR.G	923		C[+57]	467.233	2	933.458	933.457	0	1.3	Specific	245.09	245.09	245.09	4.13	259	>sp|P35555|FBN1_HUMAN Fibrillin-1 OS=Homo sapiens OX=9606 GN=FBN1 PE=1 SV=4	1	dw052619_2_endogenous hfbn1.5073.5073.2	controllerType=0 controllerNumber=1 scan=5073	13.602
06882:2	1	K.N[+0.984]GLC[+57.021]VNTR.G	923		C[+57], N[+1]	467.724	2	934.441	934.441	0	0.3	Specific	381.17	381.17	381.17	5.78	259	>sp|P35555|FBN1_HUMAN Fibrillin-1 OS=Homo sapiens OX=9606 GN=FBN1 PE=1 SV=4	1	dw052619_2_endogenous hfbn1.6403.6403.2	controllerType=0 controllerNumber=1 scan=6403	16.7735
07164:2	1	K.C[+57.021]QC[+57.021]PSGM[+15.995]TLDATGR.I	935		C[+57]*2, M[+16]	785.325	2	1569.64	1569.65	0	-1.6	Specific	318.86	318.86	19.75	5.52	259	>sp|P35555|FBN1_HUMAN Fibrillin-1 OS=Homo sapiens OX=9606 GN=FBN1 PE=1 SV=4	1	dw052619_2_endogenous hfbn1.6665.6665.2	controllerType=0 controllerNumber=1 scan=6665	17.3785
07254:2	1	K.C[+57.021]QC[+57.021]PSGM[+15.995]TLDATGR.I	935		C[+57]*2, M[+16]	785.326	2	1569.64	1569.65	0	-0.4	Specific	475.38	475.38	85.31	7.8	259	>sp|P35555|FBN1_HUMAN Fibrillin-1 OS=Homo sapiens OX=9606 GN=FBN1 PE=1 SV=4	1	dw052619_2_endogenous hfbn1.6751.6751.2	controllerType=0 controllerNumber=1 scan=6751	17.5733
07314:2	1	K.C[+57.021]QC[+57.021]PSGM[+15.995]TLDATGR.I	935		C[+57]*2, M[+16]	785.328	2	1569.65	1569.65	0	1.8	Specific	485.82	485.82	60.53	8.36	259	>sp|P35555|FBN1_HUMAN Fibrillin-1 OS=Homo sapiens OX=9606 GN=FBN1 PE=1 SV=4	1	dw052619_2_endogenous hfbn1.6807.6807.2	controllerType=0 controllerNumber=1 scan=6807	17.6996
07364:2	1	K.C[+57.021]QC[+57.021]PSGM[+15.995]TLDATGR.I	935		C[+57]*2, M[+16]	785.324	2	1569.64	1569.65	0	-2.6	Specific	554.31	554.31	69.08	7.05	259	>sp|P35555|FBN1_HUMAN Fibrillin-1 OS=Homo sapiens OX=9606 GN=FBN1 PE=1 SV=4	1	dw052619_2_endogenous hfbn1.6856.6856.2	controllerType=0 controllerNumber=1 scan=6856	17.8099
07410:2	1	K.C[+57.021]QC[+57.021]PSGM[+15.995]TLDATGR.I	935		C[+57]*2, M[+16]	785.327	2	1569.65	1569.65	0	0.2	Specific	533.58	533.58	59.48	8.65	259	>sp|P35555|FBN1_HUMAN Fibrillin-1 OS=Homo sapiens OX=9606 GN=FBN1 PE=1 SV=4	1	dw052619_2_endogenous hfbn1.6907.6907.2	controllerType=0 controllerNumber=1 scan=6907	17.9274
07474:2	1	K.C[+57.021]QC[+57.021]PSGM[+15.995]TLDATGR.I	935		C[+57]*2, M[+16]	785.325	2	1569.64	1569.65	0	-1.3	Specific	611.84	611.84	82.17	10.3	259	>sp|P35555|FBN1_HUMAN Fibrillin-1 OS=Homo sapiens OX=9606 GN=FBN1 PE=1 SV=4	1	dw052619_2_endogenous hfbn1.6963.6963.2	controllerType=0 controllerNumber=1 scan=6963	18.0556
07717:2	1	K.C[+57.021]QC[+57.021]PSGMTLDATGR.I	935		C[+57]*2	777.327	2	1553.65	1553.65	0	-2.1	Specific	723.39	723.39	723.39	12.3	259	>sp|P35555|FBN1_HUMAN Fibrillin-1 OS=Homo sapiens OX=9606 GN=FBN1 PE=1 SV=4	1	dw052619_2_endogenous hfbn1.7185.7185.2	controllerType=0 controllerNumber=1 scan=7185	18.5519
07778:2	1	K.C[+57.021]QC[+57.021]PSGMTLDATGR.I	935		C[+57]*2	777.328	2	1553.65	1553.65	0	-1.2	Specific	733.6	714.66	714.66	12.3	259	>sp|P35555|FBN1_HUMAN Fibrillin-1 OS=Homo sapiens OX=9606 GN=FBN1 PE=1 SV=4	1	dw052619_2_endogenous hfbn1.7239.7239.2	controllerType=0 controllerNumber=1 scan=7239	18.6708
07837:2	1	K.C[+57.021]QC[+57.021]PSGMTLDATGR.I	935		C[+57]*2	777.328	2	1553.65	1553.65	0	-1.1	Specific	700.7	700.7	700.7	12.3	259	>sp|P35555|FBN1_HUMAN Fibrillin-1 OS=Homo sapiens OX=9606 GN=FBN1 PE=1 SV=4	1	dw052619_2_endogenous hfbn1.7293.7293.2	controllerType=0 controllerNumber=1 scan=7293	18.7917
07904:2	1	K.C[+57.021]QC[+57.021]PSGMTLDATGR.I	935		C[+57]*2	777.331	2	1553.65	1553.65	0	2.1	Specific	580.36	580.36	580.36	9.53	259	>sp|P35555|FBN1_HUMAN Fibrillin-1 OS=Homo sapiens OX=9606 GN=FBN1 PE=1 SV=4	1	dw052619_2_endogenous hfbn1.7356.7356.2	controllerType=0 controllerNumber=1 scan=7356	18.9287
08363:2	1	R.LETC[+57.021]FLR.Y	955		C[+57]	469.742	2	938.477	938.476	0	0.8	Specific	369.43	251.9	251.9	3.75	259	>sp|P35555|FBN1_HUMAN Fibrillin-1 OS=Homo sapiens OX=9606 GN=FBN1 PE=1 SV=4	1	dw052619_2_endogenous hfbn1.7777.7777.4	controllerType=0 controllerNumber=1 scan=7777	19.8636
08437:2	1	R.LETC[+57.021]FLR.Y	955		C[+57]	469.742	2	938.476	938.476	0	-0.4	Specific	315.69	217.97	217.97	2.58	259	>sp|P35555|FBN1_HUMAN Fibrillin-1 OS=Homo sapiens OX=9606 GN=FBN1 PE=1 SV=4	1	dw052619_2_endogenous hfbn1.7843.7843.4	controllerType=0 controllerNumber=1 scan=7843	20.0141
08776:2	1	R.YEDEEC[+57.021]TLPIAGR.H	962		C[+57]	776.851	2	1552.7	1552.69	0	0.4	Specific	713.13	713.13	713.13	12.53	259	>sp|P35555|FBN1_HUMAN Fibrillin-1 OS=Homo sapiens OX=9606 GN=FBN1 PE=1 SV=4	1	dw052619_2_endogenous hfbn1.8134.8134.2	controllerType=0 controllerNumber=1 scan=8134	20.6781
08821:3	1	R.YEDEEC[+57.021]TLPIAGR.H	962		C[+57]	518.236	3	1552.69	1552.69	0	-0.4	Specific	469.87	469.87	469.87	7.48	259	>sp|P35555|FBN1_HUMAN Fibrillin-1 OS=Homo sapiens OX=9606 GN=FBN1 PE=1 SV=4	1	dw052619_2_endogenous hfbn1.8171.8171.3	controllerType=0 controllerNumber=1 scan=8171	20.7619
08838:2	1	R.YEDEEC[+57.021]TLPIAGR.H	962		C[+57]	776.851	2	1552.69	1552.69	0	0	Specific	815.48	815.48	815.48	14.53	259	>sp|P35555|FBN1_HUMAN Fibrillin-1 OS=Homo sapiens OX=9606 GN=FBN1 PE=1 SV=4	1	dw052619_2_endogenous hfbn1.8188.8188.2	controllerType=0 controllerNumber=1 scan=8188	20.8014
08878:3	1	R.YEDEEC[+57.021]TLPIAGR.H	962		C[+57]	518.237	3	1552.7	1552.69	0	1.9	Specific	269.76	268.43	268.43	3.42	259	>sp|P35555|FBN1_HUMAN Fibrillin-1 OS=Homo sapiens OX=9606 GN=FBN1 PE=1 SV=4	1	dw052619_2_endogenous hfbn1.8222.8222.3	controllerType=0 controllerNumber=1 scan=8222	20.8759
08905:2	1	R.YEDEEC[+57.021]TLPIAGR.H	962		C[+57]	776.851	2	1552.69	1552.69	0	-0.4	Specific	753.87	753.87	753.87	13.3	259	>sp|P35555|FBN1_HUMAN Fibrillin-1 OS=Homo sapiens OX=9606 GN=FBN1 PE=1 SV=4	1	dw052619_2_endogenous hfbn1.8244.8244.2	controllerType=0 controllerNumber=1 scan=8244	20.9242
08966:2	1	R.YEDEEC[+57.021]TLPIAGR.H	962		C[+57]	776.851	2	1552.69	1552.69	0	-0.2	Specific	684.63	684.63	684.63	11.3	259	>sp|P35555|FBN1_HUMAN Fibrillin-1 OS=Homo sapiens OX=9606 GN=FBN1 PE=1 SV=4	1	dw052619_2_endogenous hfbn1.8300.8300.2	controllerType=0 controllerNumber=1 scan=8300	21.0512
10171:3	1	R.MDAC[+57.021]C[+57.021]C[+57.021]SVGAAWGTEEC[+57.021]EEC[+57.021]PMR.N	977		C[+57]*5	922.667	3	2765.99	2765.98	0	0	Specific	748.69	748.69	748.69	11.7	259	>sp|P35555|FBN1_HUMAN Fibrillin-1 OS=Homo sapiens OX=9606 GN=FBN1 PE=1 SV=4	1	dw052619_2_endogenous hfbn1.9349.9349.3	controllerType=0 controllerNumber=1 scan=9349	23.4198
08110:2	1	R.NTPEYEELC[+57.021]PR.G	1000		C[+57]	704.313	2	1407.62	1407.62	0	-0.9	Specific	700.79	666.34	666.34	12.2	259	>sp|P35555|FBN1_HUMAN Fibrillin-1 OS=Homo sapiens OX=9606 GN=FBN1 PE=1 SV=4	1	dw052619_2_endogenous hfbn1.7553.7553.2	controllerType=0 controllerNumber=1 scan=7553	19.3547
08169:2	1	R.NTPEYEELC[+57.021]PR.G	1000		C[+57]	704.314	2	1407.62	1407.62	0	-0.1	Specific	695.25	639.61	639.61	11.44	259	>sp|P35555|FBN1_HUMAN Fibrillin-1 OS=Homo sapiens OX=9606 GN=FBN1 PE=1 SV=4	1	dw052619_2_endogenous hfbn1.7604.7604.2	controllerType=0 controllerNumber=1 scan=7604	19.4678
08232:2	1	R.NTPEYEELC[+57.021]PR.G	1000		C[+57]	704.315	2	1407.62	1407.62	0	1.6	Specific	675.97	623.2	623.2	11.44	259	>sp|P35555|FBN1_HUMAN Fibrillin-1 OS=Homo sapiens OX=9606 GN=FBN1 PE=1 SV=4	1	dw052619_2_endogenous hfbn1.7660.7660.2	controllerType=0 controllerNumber=1 scan=7660	19.5935
08296:2	1	R.NTPEYEELC[+57.021]PR.G	1000		C[+57]	704.315	2	1407.62	1407.62	0	1.5	Specific	698.58	664.43	664.43	11.44	259	>sp|P35555|FBN1_HUMAN Fibrillin-1 OS=Homo sapiens OX=9606 GN=FBN1 PE=1 SV=4	1	dw052619_2_endogenous hfbn1.7715.7715.2	controllerType=0 controllerNumber=1 scan=7715	19.7208
08359:2	1	R.NTPEYEELC[+57.021]PR.G	1000		C[+57]	704.315	2	1407.62	1407.62	0	1.7	Specific	583.88	583.88	583.88	9.44	259	>sp|P35555|FBN1_HUMAN Fibrillin-1 OS=Homo sapiens OX=9606 GN=FBN1 PE=1 SV=4	1	dw052619_2_endogenous hfbn1.7773.7773.2	controllerType=0 controllerNumber=1 scan=7773	19.855
08427:2	1	R.NTPEYEELC[+57.021]PR.G	1000		C[+57]	704.314	2	1407.62	1407.62	0	-0.7	Specific	483.66	483.66	483.66	8.03	259	>sp|P35555|FBN1_HUMAN Fibrillin-1 OS=Homo sapiens OX=9606 GN=FBN1 PE=1 SV=4	1	dw052619_2_endogenous hfbn1.7833.7833.2	controllerType=0 controllerNumber=1 scan=7833	19.9916
07874:4	1	K.EITNGKPFFKDINEC[+57.021]K.M	1018		C[+57]	485.745	4	1939.96	1939.96	0	0.4	Specific	368.34	368.34	368.34	5.54	259	>sp|P35555|FBN1_HUMAN Fibrillin-1 OS=Homo sapiens OX=9606 GN=FBN1 PE=1 SV=4	1	dw052619_2_endogenous hfbn1.7329.7329.4	controllerType=0 controllerNumber=1 scan=7329	18.8692
08082:2	1	K.EITN[+0.984]GKPFFK.D	1018		N[+1]	591.314	2	1181.62	1181.62	0	0.5	Specific	283.95	283.95	283.95	2.92	259	>sp|P35555|FBN1_HUMAN Fibrillin-1 OS=Homo sapiens OX=9606 GN=FBN1 PE=1 SV=4	1	dw052619_2_endogenous hfbn1.7523.7523.2	controllerType=0 controllerNumber=1 scan=7523	19.29
06459:2	1	K.MIPSLC[+57.021]THGK.C	1034		C[+57]	572.286	2	1143.56	1143.56	0	-0.1	Specific	190.67	190.67	190.67	1.96	259	>sp|P35555|FBN1_HUMAN Fibrillin-1 OS=Homo sapiens OX=9606 GN=FBN1 PE=1 SV=4	1	dw052619_2_endogenous hfbn1.5984.5984.2	controllerType=0 controllerNumber=1 scan=5984	15.7865
08222:3	1	R.C[+57.021]DSGFALDSEERN[+1702.581]C[+57.021]TDIDEC[+57.021]R.I	1055	HexNAc(2)Hex(8)	C[+57]*3, N[+1703]	1417.87	3	4251.58	4251.58	0	0.4	Specific	562.81	562.81	49.82	7.68	259	>sp|P35555|FBN1_HUMAN Fibrillin-1 OS=Homo sapiens OX=9606 GN=FBN1 PE=1 SV=4	1	dw052619_2_endogenous hfbn1.7651.7651.3	controllerType=0 controllerNumber=1 scan=7651	19.5731
08240:2	1	R.C[+57.021]DSGFALDSEER.N	1055		C[+57]	693.287	2	1385.57	1385.56	0	1.4	Specific	592.1	592.1	592.1	9.53	259	>sp|P35555|FBN1_HUMAN Fibrillin-1 OS=Homo sapiens OX=9606 GN=FBN1 PE=1 SV=4	1	dw052619_2_endogenous hfbn1.7666.7666.2	controllerType=0 controllerNumber=1 scan=7666	19.6065
08250:3	1	R.C[+57.021]DSGFALDSEERN[+1378.476]C[+57.021]TDIDEC[+57.021]R.I	1055	HexNAc(2)Hex(6)	C[+57]*3, N[+1378]	1309.83	3	3927.47	3927.47	0	-1.1	Specific	527.01	527.01	51.09	6.57	259	>sp|P35555|FBN1_HUMAN Fibrillin-1 OS=Homo sapiens OX=9606 GN=FBN1 PE=1 SV=4	1	dw052619_2_endogenous hfbn1.7674.7674.3	controllerType=0 controllerNumber=1 scan=7674	19.6251
08271:3	1	R.C[+57.021]DSGFALDSEERN[+1540.529]C[+57.021]TDIDEC[+57.021]R.I	1055	HexNAc(2)Hex(7)	C[+57]*3, N[+1541]	1363.85	3	4089.53	4089.53	0	1.5	Specific	565.1	565.1	50.67	7.68	259	>sp|P35555|FBN1_HUMAN Fibrillin-1 OS=Homo sapiens OX=9606 GN=FBN1 PE=1 SV=4	1	dw052619_2_endogenous hfbn1.7694.7694.3	controllerType=0 controllerNumber=1 scan=7694	19.6716
08293:3	1	R.C[+57.021]DSGFALDSEERN[+1216.423]C[+57.021]TDIDEC[+57.021]R.I	1055	HexNAc(2)Hex(5)	C[+57]*3, N[+1216]	1255.81	3	3765.42	3765.42	0	0.9	Specific	633.25	633.25	51.75	8.68	259	>sp|P35555|FBN1_HUMAN Fibrillin-1 OS=Homo sapiens OX=9606 GN=FBN1 PE=1 SV=4	1	dw052619_2_endogenous hfbn1.7711.7711.3	controllerType=0 controllerNumber=1 scan=7711	19.7109
08294:4	1	R.C[+57.021]DSGFALDSEERN[+1378.476]C[+57.021]TDIDEC[+57.021]R.I	1055	HexNAc(2)Hex(6)	C[+57]*3, N[+1378]	982.624	4	3927.48	3927.47	0	0.7	Specific	656.33	656.33	52.2	9.36	259	>sp|P35555|FBN1_HUMAN Fibrillin-1 OS=Homo sapiens OX=9606 GN=FBN1 PE=1 SV=4	1	dw052619_2_endogenous hfbn1.7712.7712.4	controllerType=0 controllerNumber=1 scan=7712	19.7131
08337:3	1	R.C[+57.021]DSGFALDSEERN[+1378.476]C[+57.021]TDIDEC[+57.021]R.I	1055	HexNAc(2)Hex(6)	C[+57]*3, N[+1378]	1309.83	3	3927.48	3927.47	0	1.5	Specific	364.26	364.26	42.42	6	259	>sp|P35555|FBN1_HUMAN Fibrillin-1 OS=Homo sapiens OX=9606 GN=FBN1 PE=1 SV=4	1	dw052619_2_endogenous hfbn1.7753.7753.3	controllerType=0 controllerNumber=1 scan=7753	19.8078
08339:3	1	R.C[+57.021]DSGFALDSEERN[+1540.529]C[+57.021]TDIDEC[+57.021]R.I	1055	HexNAc(2)Hex(7)	C[+57]*3, N[+1541]	1363.85	3	4089.53	4089.53	0	0	Specific	227.25	227.25	54	3.15	259	>sp|P35555|FBN1_HUMAN Fibrillin-1 OS=Homo sapiens OX=9606 GN=FBN1 PE=1 SV=4	1	dw052619_2_endogenous hfbn1.7755.7755.3	controllerType=0 controllerNumber=1 scan=7755	19.8122
08343:3	1	R.C[+57.021]DSGFALDSEERN[+1216.423]C[+57.021]TDIDEC[+57.021]R.I	1055	HexNAc(2)Hex(5)	C[+57]*3, N[+1216]	1255.81	3	3765.42	3765.42	0	0.4	Specific	486.16	486.16	49.5	6.5	259	>sp|P35555|FBN1_HUMAN Fibrillin-1 OS=Homo sapiens OX=9606 GN=FBN1 PE=1 SV=4	1	dw052619_2_endogenous hfbn1.7759.7759.3	controllerType=0 controllerNumber=1 scan=7759	19.8228
06216:4	1	R.N[+1460.529]C[+57.021]TDID[+15.995]EC[+57.021]R.I	1067	HexNAc(4)Hex(4)	C[+57]*2, D[+16], N[+1461]	665.499	4	2658.97	2658.98	0	-0.2	Specific	100.28	94.68	30.06	3.27	259	>sp|P35555|FBN1_HUMAN Fibrillin-1 OS=Homo sapiens OX=9606 GN=FBN1 PE=1 SV=4	1	dw052619_2_endogenous hfbn1.5757.5757.4	controllerType=0 controllerNumber=1 scan=5757	15.2536
06261:4	1	R.N[+1298.476]C[+57.021]TDID[+15.995]EC[+57.021]R.I	1067	HexNAc(4)Hex(3)	C[+57]*2, D[+16], N[+1298]	624.986	4	2496.92	2496.92	0	-0.1	Specific	32.03	32.03	32.03	1.81	259	>sp|P35555|FBN1_HUMAN Fibrillin-1 OS=Homo sapiens OX=9606 GN=FBN1 PE=1 SV=4	1	dw052619_2_endogenous hfbn1.5799.5799.4	controllerType=0 controllerNumber=1 scan=5799	15.3521
07135:3	1	R.N[+1767.619]C[+57.021]TDID[+15.995]EC[+57.021]R.I	1067	HexNAc(4)Hex(4)NeuGc(1)	C[+57]*2, D[+16], N[+1768]	989.36	3	2966.06	2966.07	0	-0.4	Specific	50.52	39.43	35.88	1.87	259	>sp|P35555|FBN1_HUMAN Fibrillin-1 OS=Homo sapiens OX=9606 GN=FBN1 PE=1 SV=4	1	dw052619_2_endogenous hfbn1.6640.6640.3	controllerType=0 controllerNumber=1 scan=6640	17.3225
04789:2	1	R.ISPDLC[+57.021]GR.G	1076		C[+57]	459.223	2	917.439	917.451	0	-13.1	Specific	172.36	172.36	172.36	1.55	259	>sp|P35555|FBN1_HUMAN Fibrillin-1 OS=Homo sapiens OX=9606 GN=FBN1 PE=1 SV=4	1	dw052619_2_endogenous hfbn1.4318.4318.2	controllerType=0 controllerNumber=1 scan=4318	11.7579
04831:2	1	R.ISPDLC[+57.021]GR.G	1076		C[+57]	459.223	2	917.439	917.451	0	-12.8	Specific	161.74	127.8	127.8	1.59	259	>sp|P35555|FBN1_HUMAN Fibrillin-1 OS=Homo sapiens OX=9606 GN=FBN1 PE=1 SV=4	1	dw052619_2_endogenous hfbn1.4358.4358.2	controllerType=0 controllerNumber=1 scan=4358	11.8614
04868:2	1	R.ISPDLC[+57.021]GR.G	1076		C[+57]	459.223	2	917.439	917.451	0	-12.6	Specific	161.9	130.64	130.64	1.55	259	>sp|P35555|FBN1_HUMAN Fibrillin-1 OS=Homo sapiens OX=9606 GN=FBN1 PE=1 SV=4	1	dw052619_2_endogenous hfbn1.4400.4400.2	controllerType=0 controllerNumber=1 scan=4400	11.9648
04912:2	1	R.ISPDLC[+57.021]GR.G	1076		C[+57]	459.224	2	917.44	917.451	0	-12.3	Specific	170.79	170.79	170.79	1.59	259	>sp|P35555|FBN1_HUMAN Fibrillin-1 OS=Homo sapiens OX=9606 GN=FBN1 PE=1 SV=4	1	dw052619_2_endogenous hfbn1.4447.4447.2	controllerType=0 controllerNumber=1 scan=4447	12.0775
07044:2	1	R.GQC[+57.021]VN[+15.995]TPGDFEC[+57.021]K.C	1084		C[+57]*2, N[+16]	764.313	2	1527.62	1527.62	0	-0.5	Specific	478.09	422.65	163.4	7.8	259	>sp|P35555|FBN1_HUMAN Fibrillin-1 OS=Homo sapiens OX=9606 GN=FBN1 PE=1 SV=4	1	dw052619_2_endogenous hfbn1.6556.6556.2	controllerType=0 controllerNumber=1 scan=6556	17.131
07100:2	1	R.GQC[+57.021]VN[+15.995]TPGDFEC[+57.021]K.C	1084		C[+57]*2, N[+16]	764.313	2	1527.62	1527.62	0	-1.3	Specific	519.01	452.63	164.73	8.12	259	>sp|P35555|FBN1_HUMAN Fibrillin-1 OS=Homo sapiens OX=9606 GN=FBN1 PE=1 SV=4	1	dw052619_2_endogenous hfbn1.6609.6609.2	controllerType=0 controllerNumber=1 scan=6609	17.2518
07160:2	1	R.GQC[+57.021]VN[+15.995]TPGDFEC[+57.021]K.C	1084		C[+57]*2, N[+16]	764.313	2	1527.62	1527.62	0	-0.5	Specific	511.89	436.19	165.59	8.12	259	>sp|P35555|FBN1_HUMAN Fibrillin-1 OS=Homo sapiens OX=9606 GN=FBN1 PE=1 SV=4	1	dw052619_2_endogenous hfbn1.6661.6661.2	controllerType=0 controllerNumber=1 scan=6661	17.3699
07217:2	1	R.GQC[+57.021]VN[+15.995]TPGDFEC[+57.021]K.C	1084		C[+57]*2, N[+16]	764.314	2	1527.62	1527.62	0	0.2	Specific	539.85	439.37	187.16	8.65	259	>sp|P35555|FBN1_HUMAN Fibrillin-1 OS=Homo sapiens OX=9606 GN=FBN1 PE=1 SV=4	1	dw052619_2_endogenous hfbn1.6716.6716.2	controllerType=0 controllerNumber=1 scan=6716	17.4937
07273:2	1	R.GQC[+57.021]VN[+15.995]TPGDFEC[+57.021]K.C	1084		C[+57]*2, N[+16]	764.313	2	1527.62	1527.62	0	-0.3	Specific	616.6	533.24	243.13	10.3	259	>sp|P35555|FBN1_HUMAN Fibrillin-1 OS=Homo sapiens OX=9606 GN=FBN1 PE=1 SV=4	1	dw052619_2_endogenous hfbn1.6770.6770.2	controllerType=0 controllerNumber=1 scan=6770	17.6163
07335:2	1	R.GQC[+57.021]VN[+15.995]TPGDFEC[+57.021]K.C	1084		C[+57]*2, N[+16]	764.314	2	1527.62	1527.62	0	0	Specific	556.21	454.7	198.19	8.65	259	>sp|P35555|FBN1_HUMAN Fibrillin-1 OS=Homo sapiens OX=9606 GN=FBN1 PE=1 SV=4	1	dw052619_2_endogenous hfbn1.6825.6825.2	controllerType=0 controllerNumber=1 scan=6825	17.7393
10269:2	1	K.C[+57.021]DEGYESGFMMM[+15.995]K.N	1097		C[+57], M[+16]	800.794	2	1600.58	1600.58	0	1.3	Specific	277.34	277.34	10.11	3.9	259	>sp|P35555|FBN1_HUMAN Fibrillin-1 OS=Homo sapiens OX=9606 GN=FBN1 PE=1 SV=4	1	dw052619_2_endogenous hfbn1.9444.9444.3	controllerType=0 controllerNumber=1 scan=9444	23.6387
08791:3	1	K.NC[+57.021]M[+15.995]DIDEC[+57.021]QRDPLLC[+57.021]R.G	1110		C[+57]*3, M[+16]	704.298	3	2110.88	2110.88	0	0.4	Specific	411.77	411.77	63.82	5.68	259	>sp|P35555|FBN1_HUMAN Fibrillin-1 OS=Homo sapiens OX=9606 GN=FBN1 PE=1 SV=4	1	dw052619_2_endogenous hfbn1.8147.8147.3	controllerType=0 controllerNumber=1 scan=8147	20.7082
08996:3	1	K.NC[+57.021]M[+15.995]DIDEC[+57.021]QRDPLLC[+57.021]R.G	1110		C[+57]*3, M[+16]	704.298	3	2110.88	2110.88	0	0.7	Specific	459.27	459.27	59.68	5.72	259	>sp|P35555|FBN1_HUMAN Fibrillin-1 OS=Homo sapiens OX=9606 GN=FBN1 PE=1 SV=4	1	dw052619_2_endogenous hfbn1.8323.8323.3	controllerType=0 controllerNumber=1 scan=8323	21.1052
09006:3	1	K.NC[+57.021]MDIDEC[+57.021]QRDPLLC[+57.021]R.G	1110		C[+57]*3	698.966	3	2094.88	2094.88	0	1.1	Specific	601.42	598.69	598.69	8.23	259	>sp|P35555|FBN1_HUMAN Fibrillin-1 OS=Homo sapiens OX=9606 GN=FBN1 PE=1 SV=4	1	dw052619_2_endogenous hfbn1.8332.8332.3	controllerType=0 controllerNumber=1 scan=8332	21.1266
09070:3	1	K.NC[+57.021]MDIDEC[+57.021]QRDPLLC[+57.021]R.G	1110		C[+57]*3	698.966	3	2094.88	2094.88	0	0.4	Specific	635.74	605.38	605.38	8.23	259	>sp|P35555|FBN1_HUMAN Fibrillin-1 OS=Homo sapiens OX=9606 GN=FBN1 PE=1 SV=4	1	dw052619_2_endogenous hfbn1.8385.8385.3	controllerType=0 controllerNumber=1 scan=8385	21.25
09136:3	1	K.NC[+57.021]MDIDEC[+57.021]QRDPLLC[+57.021]R.G	1110		C[+57]*3	698.966	3	2094.88	2094.88	0	0.5	Specific	609.03	606.99	606.99	8.23	259	>sp|P35555|FBN1_HUMAN Fibrillin-1 OS=Homo sapiens OX=9606 GN=FBN1 PE=1 SV=4	1	dw052619_2_endogenous hfbn1.8442.8442.3	controllerType=0 controllerNumber=1 scan=8442	21.3781
09204:3	1	K.NC[+57.021]MDIDEC[+57.021]QRDPLLC[+57.021]R.G	1110		C[+57]*3	698.967	3	2094.89	2094.88	0	1.3	Specific	597.92	593.6	593.6	7.23	259	>sp|P35555|FBN1_HUMAN Fibrillin-1 OS=Homo sapiens OX=9606 GN=FBN1 PE=1 SV=4	1	dw052619_2_endogenous hfbn1.8500.8500.3	controllerType=0 controllerNumber=1 scan=8500	21.507
09285:3	1	K.NC[+57.021]MDIDEC[+57.021]QRDPLLC[+57.021]R.G	1110		C[+57]*3	698.967	3	2094.89	2094.88	0	1.3	Specific	467.19	458.84	458.84	5.72	259	>sp|P35555|FBN1_HUMAN Fibrillin-1 OS=Homo sapiens OX=9606 GN=FBN1 PE=1 SV=4	1	dw052619_2_endogenous hfbn1.8570.8570.3	controllerType=0 controllerNumber=1 scan=8570	21.6643
10748:4	1	R.C[+57.021]EC[+57.021]PPGHQLSPN[+1768.640]ISAC[+57.021]IDINEC[+57.021]ELSAHLC[+57.021]PNGR.C	1138	HexNAc(4)Hex(5)Fuc(1)	C[+57]*5, N[+1769]	1394.58	4	5575.31	5574.3	1	1.4	Specific	883.95	883.95	47.75	13.76	259	>sp|P35555|FBN1_HUMAN Fibrillin-1 OS=Homo sapiens OX=9606 GN=FBN1 PE=1 SV=4	1	dw052619_2_endogenous hfbn1.9877.9877.4	controllerType=0 controllerNumber=1 scan=9877	24.6131
10765:5	1	R.C[+57.021]EC[+57.021]PPGHQLSPN[+1768.640]ISAC[+57.021]IDINEC[+57.021]ELSAHLC[+57.021]PNGR.C	1138	HexNAc(4)Hex(5)Fuc(1)	C[+57]*5, N[+1769]	1115.67	5	5574.31	5574.3	0	1.4	Specific	886.13	886.13	46.21	13.44	259	>sp|P35555|FBN1_HUMAN Fibrillin-1 OS=Homo sapiens OX=9606 GN=FBN1 PE=1 SV=4	1	dw052619_2_endogenous hfbn1.9896.9896.5	controllerType=0 controllerNumber=1 scan=9896	24.6573
10796:4	1	R.C[+57.021]EC[+57.021]PPGHQLSPN[+1768.640]ISAC[+57.021]IDINEC[+57.021]ELSAHLC[+57.021]PNGR.C	1138	HexNAc(4)Hex(5)Fuc(1)	C[+57]*5, N[+1769]	1394.33	4	5574.31	5574.3	0	1	Specific	809.72	809.72	48.2	12.76	259	>sp|P35555|FBN1_HUMAN Fibrillin-1 OS=Homo sapiens OX=9606 GN=FBN1 PE=1 SV=4	1	dw052619_2_endogenous hfbn1.9924.9924.4	controllerType=0 controllerNumber=1 scan=9924	24.7223
10890:4	1	R.C[+57.021]EC[+57.021]PPGHQLSPN[+1768.640]ISAC[+57.021]IDINEC[+57.021]ELSAHLC[+57.021]PNGR.C	1138	HexNAc(4)Hex(5)Fuc(1)	C[+57]*5, N[+1769]	1394.33	4	5574.3	5574.3	0	0.6	Specific	785.56	785.56	46.84	11.76	259	>sp|P35555|FBN1_HUMAN Fibrillin-1 OS=Homo sapiens OX=9606 GN=FBN1 PE=1 SV=4	1	dw052619_2_endogenous hfbn1.9997.9997.4	controllerType=0 controllerNumber=1 scan=9997	24.8867
06437:2	1	R.C[+57.021]VNLIGK.Y	1171		C[+57]	402.225	2	803.443	803.444	0	-2	Specific	81.21	81.21	81.21	1.57	259	>sp|P35555|FBN1_HUMAN Fibrillin-1 OS=Homo sapiens OX=9606 GN=FBN1 PE=1 SV=4	1	dw052619_2_endogenous hfbn1.5963.5963.2	controllerType=0 controllerNumber=1 scan=5963	15.7353
06476:2	1	R.C[+57.021]VNLIGK.Y	1171		C[+57]	402.226	2	803.444	803.444	0	-0.5	Specific	408.65	408.65	408.65	7.66	259	>sp|P35555|FBN1_HUMAN Fibrillin-1 OS=Homo sapiens OX=9606 GN=FBN1 PE=1 SV=4	1	dw052619_2_endogenous hfbn1.6002.6002.2	controllerType=0 controllerNumber=1 scan=6002	15.8286
06525:2	1	R.C[+57.021]VNLIGK.Y	1171		C[+57]	402.226	2	803.444	803.444	0	-0.5	Specific	85.47	85.47	85.47	1.57	259	>sp|P35555|FBN1_HUMAN Fibrillin-1 OS=Homo sapiens OX=9606 GN=FBN1 PE=1 SV=4	1	dw052619_2_endogenous hfbn1.6050.6050.2	controllerType=0 controllerNumber=1 scan=6050	15.9407
06663:2	1	R.C[+57.021]VNLIGK.Y	1171		C[+57]	402.226	2	803.444	803.444	0	-0.1	Specific	590.88	590.88	590.88	8.08	259	>sp|P35555|FBN1_HUMAN Fibrillin-1 OS=Homo sapiens OX=9606 GN=FBN1 PE=1 SV=4	1	dw052619_2_endogenous hfbn1.6181.6181.2	controllerType=0 controllerNumber=1 scan=6181	16.2477
06707:2	1	R.C[+57.021]VN[+15.995]LIGK.Y	1171		C[+57], N[+16]	410.223	2	819.439	819.439	0	-0.4	Specific	332.29	332.29	332.29	4.66	259	>sp|P35555|FBN1_HUMAN Fibrillin-1 OS=Homo sapiens OX=9606 GN=FBN1 PE=1 SV=4	1	dw052619_2_endogenous hfbn1.6227.6227.2	controllerType=0 controllerNumber=1 scan=6227	16.3575
06714:2	1	R.C[+57.021]VNLIGK.Y	1171		C[+57]	402.226	2	803.444	803.444	0	0.1	Specific	530.95	530.95	530.95	8.55	259	>sp|P35555|FBN1_HUMAN Fibrillin-1 OS=Homo sapiens OX=9606 GN=FBN1 PE=1 SV=4	1	dw052619_2_endogenous hfbn1.6234.6234.2	controllerType=0 controllerNumber=1 scan=6234	16.3743
06750:2	1	R.C[+57.021]VN[+15.995]LIGK.Y	1171		C[+57], N[+16]	410.223	2	819.439	819.439	0	-0.1	Specific	431.16	431.16	431.16	7.66	259	>sp|P35555|FBN1_HUMAN Fibrillin-1 OS=Homo sapiens OX=9606 GN=FBN1 PE=1 SV=4	1	dw052619_2_endogenous hfbn1.6271.6271.2	controllerType=0 controllerNumber=1 scan=6271	16.4643
05637:3	1	K.YQC[+57.021]AC[+57.021]NPGYHSTPDR.L	1178		C[+57]*2	609.251	3	1825.74	1825.74	0	-0.2	Specific	124.19	124.19	124.19	1.62	259	>sp|P35555|FBN1_HUMAN Fibrillin-1 OS=Homo sapiens OX=9606 GN=FBN1 PE=1 SV=4	1	dw052619_2_endogenous hfbn1.5170.5170.3	controllerType=0 controllerNumber=1 scan=5170	13.8421
05685:3	1	K.YQC[+57.021]AC[+57.021]NPGYHSTPDR.L	1178		C[+57]*2	609.251	3	1825.74	1825.74	0	0	Specific	378.71	378.71	378.71	7.16	259	>sp|P35555|FBN1_HUMAN Fibrillin-1 OS=Homo sapiens OX=9606 GN=FBN1 PE=1 SV=4	1	dw052619_2_endogenous hfbn1.5217.5217.3	controllerType=0 controllerNumber=1 scan=5217	13.9558
05730:3	1	K.YQC[+57.021]AC[+57.021]NPGYHSTPDR.L	1178		C[+57]*2	609.251	3	1825.74	1825.74	0	0.3	Specific	524.28	524.28	524.28	7.95	259	>sp|P35555|FBN1_HUMAN Fibrillin-1 OS=Homo sapiens OX=9606 GN=FBN1 PE=1 SV=4	1	dw052619_2_endogenous hfbn1.5263.5263.3	controllerType=0 controllerNumber=1 scan=5263	14.0671
05773:3	1	K.YQC[+57.021]AC[+57.021]NPGYHSTPDR.L	1178		C[+57]*2	609.251	3	1825.74	1825.74	0	-0.1	Specific	725.28	725.28	725.28	11.84	259	>sp|P35555|FBN1_HUMAN Fibrillin-1 OS=Homo sapiens OX=9606 GN=FBN1 PE=1 SV=4	1	dw052619_2_endogenous hfbn1.5309.5309.3	controllerType=0 controllerNumber=1 scan=5309	14.1826
05820:3	1	K.YQC[+57.021]AC[+57.021]NPGYHSTPDR.L	1178		C[+57]*2	609.25	3	1825.74	1825.74	0	-0.6	Specific	851.31	851.31	851.31	14.6	259	>sp|P35555|FBN1_HUMAN Fibrillin-1 OS=Homo sapiens OX=9606 GN=FBN1 PE=1 SV=4	1	dw052619_2_endogenous hfbn1.5358.5358.3	controllerType=0 controllerNumber=1 scan=5358	14.2995
05859:2	1	K.YQC[+57.021]AC[+57.021]NPGYHSTPDR.L	1178		C[+57]*2	913.373	2	1825.74	1825.74	0	-0.1	Specific	341.03	341.03	341.03	2.97	259	>sp|P35555|FBN1_HUMAN Fibrillin-1 OS=Homo sapiens OX=9606 GN=FBN1 PE=1 SV=4	1	dw052619_2_endogenous hfbn1.5400.5400.2	controllerType=0 controllerNumber=1 scan=5400	14.4016
05865:3	1	K.YQC[+57.021]AC[+57.021]NPGYHSTPDR.L	1178		C[+57]*2	609.25	3	1825.74	1825.74	0	-0.5	Specific	785.42	785.42	785.42	12.6	259	>sp|P35555|FBN1_HUMAN Fibrillin-1 OS=Homo sapiens OX=9606 GN=FBN1 PE=1 SV=4	1	dw052619_2_endogenous hfbn1.5405.5405.3	controllerType=0 controllerNumber=1 scan=5405	14.414
05907:3	1	K.YQC[+57.021]AC[+57.021]NPGYHSTPDR.L	1178		C[+57]*2	609.25	3	1825.74	1825.74	0	-0.7	Specific	746.13	746.13	746.13	11.6	259	>sp|P35555|FBN1_HUMAN Fibrillin-1 OS=Homo sapiens OX=9606 GN=FBN1 PE=1 SV=4	1	dw052619_2_endogenous hfbn1.5453.5453.3	controllerType=0 controllerNumber=1 scan=5453	14.531
05950:3	1	K.YQC[+57.021]AC[+57.021]NPGYHSTPDR.L	1178		C[+57]*2	609.251	3	1825.74	1825.74	0	-0.1	Specific	640.29	640.29	640.29	9.84	259	>sp|P35555|FBN1_HUMAN Fibrillin-1 OS=Homo sapiens OX=9606 GN=FBN1 PE=1 SV=4	1	dw052619_2_endogenous hfbn1.5498.5498.3	controllerType=0 controllerNumber=1 scan=5498	14.6391
06001:3	1	K.YQC[+57.021]AC[+57.021]NPGYHSTPDR.L	1178		C[+57]*2	609.249	3	1825.73	1825.74	0	-2.6	Specific	529.88	529.88	529.88	6.35	259	>sp|P35555|FBN1_HUMAN Fibrillin-1 OS=Homo sapiens OX=9606 GN=FBN1 PE=1 SV=4	1	dw052619_2_endogenous hfbn1.5550.5550.3	controllerType=0 controllerNumber=1 scan=5550	14.7646
06057:3	1	K.YQC[+57.021]AC[+57.021]NPGYHSTPDR.L	1178		C[+57]*2	609.25	3	1825.74	1825.74	0	-1.6	Specific	117.32	117.32	117.32	1.62	259	>sp|P35555|FBN1_HUMAN Fibrillin-1 OS=Homo sapiens OX=9606 GN=FBN1 PE=1 SV=4	1	dw052619_2_endogenous hfbn1.5605.5605.3	controllerType=0 controllerNumber=1 scan=5605	14.8963
09574:3	1	R.SC[+57.021]TDIDEC[+57.021]EDNPNIC[+57.021]DGGQC[+57.021]TN[+15.995]IPGEYR.C	1235		C[+57]*4, N[+16]	1102.43	3	3305.27	3305.27	0	-0.6	Specific	914.8	914.8	196.96	15.51	259	>sp|P35555|FBN1_HUMAN Fibrillin-1 OS=Homo sapiens OX=9606 GN=FBN1 PE=1 SV=4	1	dw052619_2_endogenous hfbn1.8831.8831.3	controllerType=0 controllerNumber=1 scan=8831	22.2376
09630:3	1	R.SC[+57.021]TDIDEC[+57.021]EDNPNIC[+57.021]DGGQC[+57.021]TN[+15.995]IPGEYR.C	1235		C[+57]*4, N[+16]	1102.43	3	3305.28	3305.27	0	1.3	Specific	980.63	980.63	238.52	16.74	259	>sp|P35555|FBN1_HUMAN Fibrillin-1 OS=Homo sapiens OX=9606 GN=FBN1 PE=1 SV=4	1	dw052619_2_endogenous hfbn1.8881.8881.3	controllerType=0 controllerNumber=1 scan=8881	22.3497
09692:3	1	R.SC[+57.021]TDIDEC[+57.021]EDNPNIC[+57.021]DGGQC[+57.021]TN[+15.995]IPGEYR.C	1235		C[+57]*4, N[+16]	1102.43	3	3305.28	3305.27	0	2.3	Specific	907.2	907.2	195.98	13.88	259	>sp|P35555|FBN1_HUMAN Fibrillin-1 OS=Homo sapiens OX=9606 GN=FBN1 PE=1 SV=4	1	dw052619_2_endogenous hfbn1.8935.8935.3	controllerType=0 controllerNumber=1 scan=8935	22.4702
09704:3	1	R.SC[+57.021]TDIDEC[+57.021]EDNPNIC[+57.021]DGGQC[+57.021]TNIPGEYR.C	1235		C[+57]*4	1097.1	3	3289.28	3289.28	0	1.3	Specific	810.54	810.54	810.54	13.74	259	>sp|P35555|FBN1_HUMAN Fibrillin-1 OS=Homo sapiens OX=9606 GN=FBN1 PE=1 SV=4	1	dw052619_2_endogenous hfbn1.8944.8944.3	controllerType=0 controllerNumber=1 scan=8944	22.4884
09776:3	1	R.SC[+57.021]TDIDEC[+57.021]EDNPNIC[+57.021]DGGQC[+57.021]TNIPGEYR.C	1235		C[+57]*4	1097.1	3	3289.29	3289.28	0	2.5	Specific	642.76	642.76	642.76	7.88	259	>sp|P35555|FBN1_HUMAN Fibrillin-1 OS=Homo sapiens OX=9606 GN=FBN1 PE=1 SV=4	1	dw052619_2_endogenous hfbn1.9005.9005.3	controllerType=0 controllerNumber=1 scan=9005	22.626
09781:3	1	R.SC[+57.021]TDIDEC[+57.021]EDNPNIC[+57.021]DGGQC[+57.021]TN[+15.995]IPGEYR.C	1235		C[+57]*4, N[+16]	1102.43	3	3305.29	3305.27	0	4.4	Specific	629.03	629.03	182.94	7.75	259	>sp|P35555|FBN1_HUMAN Fibrillin-1 OS=Homo sapiens OX=9606 GN=FBN1 PE=1 SV=4	1	dw052619_2_endogenous hfbn1.9009.9009.3	controllerType=0 controllerNumber=1 scan=9009	22.6347
10360:2	1	R.C[+57.021]LC[+57.021]YDGFM[+15.995]ASEDMK.T	1263		C[+57]*2, M[+16]	871.833	2	1742.66	1742.65	0	2.9	Specific	400.9	400.9	71.83	6.13	259	>sp|P35555|FBN1_HUMAN Fibrillin-1 OS=Homo sapiens OX=9606 GN=FBN1 PE=1 SV=4	1	dw052619_2_endogenous hfbn1.9522.9522.2	controllerType=0 controllerNumber=1 scan=9522	23.8218
10410:2	1	R.C[+57.021]LC[+57.021]YDGFM[+15.995]ASEDMK.T	1263		C[+57]*2, M[+16]	871.833	2	1742.66	1742.65	0	3	Specific	470.3	470.3	74.12	6.16	259	>sp|P35555|FBN1_HUMAN Fibrillin-1 OS=Homo sapiens OX=9606 GN=FBN1 PE=1 SV=4	1	dw052619_2_endogenous hfbn1.9570.9570.2	controllerType=0 controllerNumber=1 scan=9570	23.9362
10478:2	1	R.C[+57.021]LC[+57.021]YDGFM[+15.995]ASEDMK.T	1263		C[+57]*2, M[+16]	871.832	2	1742.66	1742.65	0	2.7	Specific	435.46	435.46	21.76	4.77	259	>sp|P35555|FBN1_HUMAN Fibrillin-1 OS=Homo sapiens OX=9606 GN=FBN1 PE=1 SV=4	1	dw052619_2_endogenous hfbn1.9631.9631.2	controllerType=0 controllerNumber=1 scan=9631	24.0746
10678:2	1	R.C[+57.021]LC[+57.021]YDGFMASEDMK.T	1263		C[+57]*2	863.832	2	1726.66	1726.66	0	-0.8	Specific	664.01	664.01	664.01	11.3	259	>sp|P35555|FBN1_HUMAN Fibrillin-1 OS=Homo sapiens OX=9606 GN=FBN1 PE=1 SV=4	1	dw052619_2_endogenous hfbn1.9813.9813.2	controllerType=0 controllerNumber=1 scan=9813	24.4683
10753:2	1	R.C[+57.021]LC[+57.021]YDGFMASEDMK.T	1263		C[+57]*2	863.836	2	1726.66	1726.66	0	3.6	Specific	549.32	549.32	549.32	6.78	259	>sp|P35555|FBN1_HUMAN Fibrillin-1 OS=Homo sapiens OX=9606 GN=FBN1 PE=1 SV=4	1	dw052619_2_endogenous hfbn1.9883.9883.2	controllerType=0 controllerNumber=1 scan=9883	24.6272
10267:3	1	K.TC[+57.021]VDVNEC[+57.021]DLNPNIC[+57.021]LSGTC[+57.021]ENTK.G	1277		C[+57]*4	938.4	3	2813.19	2813.18	0	0.2	Specific	949.24	927.81	927.81	15.7	259	>sp|P35555|FBN1_HUMAN Fibrillin-1 OS=Homo sapiens OX=9606 GN=FBN1 PE=1 SV=4	1	dw052619_2_endogenous hfbn1.9442.9442.3	controllerType=0 controllerNumber=1 scan=9442	23.6344
10277:3	1	K.TC[+57.021]VDVNEC[+57.021]DLNPNIC[+57.021]LSGTC[+57.021]EN[+15.995]TK.G	1277		C[+57]*4, N[+16]	943.736	3	2829.19	2829.18	0	5.1	Specific	744.61	744.61	132.41	9.71	259	>sp|P35555|FBN1_HUMAN Fibrillin-1 OS=Homo sapiens OX=9606 GN=FBN1 PE=1 SV=4	1	dw052619_2_endogenous hfbn1.9451.9451.3	controllerType=0 controllerNumber=1 scan=9451	23.6555
10307:2	1	K.TC[+57.021]VDVNEC[+57.021]DLNPNIC[+57.021]LSGTC[+57.021]ENTK.G	1277		C[+57]*4	1407.1	2	2813.19	2813.18	0	2.9	Specific	776.17	776.17	776.17	11.15	259	>sp|P35555|FBN1_HUMAN Fibrillin-1 OS=Homo sapiens OX=9606 GN=FBN1 PE=1 SV=4	1	dw052619_2_endogenous hfbn1.9476.9476.2	controllerType=0 controllerNumber=1 scan=9476	23.7141
10328:3	1	K.TC[+57.021]VDVNEC[+57.021]DLNPNIC[+57.021]LSGTC[+57.021]ENTK.G	1277		C[+57]*4	938.402	3	2813.19	2813.18	0	2.9	Specific	922.93	922.93	922.93	13.83	259	>sp|P35555|FBN1_HUMAN Fibrillin-1 OS=Homo sapiens OX=9606 GN=FBN1 PE=1 SV=4	1	dw052619_2_endogenous hfbn1.9494.9494.3	controllerType=0 controllerNumber=1 scan=9494	23.7566
10339:3	1	K.TC[+57.021]VDVNEC[+57.021]DLNPNIC[+57.021]LSGTC[+57.021]EN[+15.995]TK.G	1277		C[+57]*4, N[+16]	943.734	3	2829.19	2829.18	0	2.8	Specific	800.8	800.8	279.45	11.83	259	>sp|P35555|FBN1_HUMAN Fibrillin-1 OS=Homo sapiens OX=9606 GN=FBN1 PE=1 SV=4	1	dw052619_2_endogenous hfbn1.9505.9505.3	controllerType=0 controllerNumber=1 scan=9505	23.7829
10406:3	1	K.TC[+57.021]VDVNEC[+57.021]DLNPNIC[+57.021]LSGTC[+57.021]ENTK.G	1277		C[+57]*4	938.402	3	2813.19	2813.18	0	2	Specific	694.41	694.41	694.41	10.7	259	>sp|P35555|FBN1_HUMAN Fibrillin-1 OS=Homo sapiens OX=9606 GN=FBN1 PE=1 SV=4	1	dw052619_2_endogenous hfbn1.9566.9566.3	controllerType=0 controllerNumber=1 scan=9566	23.9255
06831:3	1	K.GSFIC[+57.021]H[+15.995]C[+57.021]DMGYS[+162.053]GK.K	1301	Hex(1)	C[+57]*2, H[+16], S[+162]	599.569	3	1796.69	1796.69	0	0.2	Specific	241.53	241.53	0	5.58	259	>sp|P35555|FBN1_HUMAN Fibrillin-1 OS=Homo sapiens OX=9606 GN=FBN1 PE=1 SV=4	1	dw052619_2_endogenous hfbn1.6351.6351.3	controllerType=0 controllerNumber=1 scan=6351	16.6501
06975:3	1	K.GSFIC[+57.021]HC[+57.021]DM[+15.995]GYS[+162.053]GK.K	1301	Hex(1)	C[+57]*2, M[+16], S[+162]	599.569	3	1796.69	1796.69	0	0.1	Specific	364.57	337.84	16.42	6.48	259	>sp|P35555|FBN1_HUMAN Fibrillin-1 OS=Homo sapiens OX=9606 GN=FBN1 PE=1 SV=4	1	dw052619_2_endogenous hfbn1.6491.6491.3	controllerType=0 controllerNumber=1 scan=6491	16.9806
07023:3	1	K.GSFIC[+57.021]HC[+57.021]D[+15.995]MGYS[+162.053]GK.K	1301	Hex(1)	C[+57]*2, D[+16], S[+162]	599.569	3	1796.69	1796.69	0	-0.2	Specific	352.9	315.92	4	5.76	259	>sp|P35555|FBN1_HUMAN Fibrillin-1 OS=Homo sapiens OX=9606 GN=FBN1 PE=1 SV=4	1	dw052619_2_endogenous hfbn1.6538.6538.3	controllerType=0 controllerNumber=1 scan=6538	17.0908
06402:3	1	K.TGC[+57.021]TDINEC[+57.021]EIGAHNC[+57.021]GK.H	1318		C[+57]*3	679.28	3	2035.83	2035.83	0	-0.6	Specific	671.29	671.29	671.29	10.6	259	>sp|P35555|FBN1_HUMAN Fibrillin-1 OS=Homo sapiens OX=9606 GN=FBN1 PE=1 SV=4	1	dw052619_2_endogenous hfbn1.5934.5934.3	controllerType=0 controllerNumber=1 scan=5934	15.667
06457:3	1	K.TGC[+57.021]TDINEC[+57.021]EIGAHNC[+57.021]GK.H	1318		C[+57]*3	679.281	3	2035.83	2035.83	0	0.3	Specific	782.31	782.31	782.31	12.84	259	>sp|P35555|FBN1_HUMAN Fibrillin-1 OS=Homo sapiens OX=9606 GN=FBN1 PE=1 SV=4	1	dw052619_2_endogenous hfbn1.5982.5982.3	controllerType=0 controllerNumber=1 scan=5982	15.7822
06507:3	1	K.TGC[+57.021]TDINEC[+57.021]EIGAHNC[+57.021]GK.H	1318		C[+57]*3	679.281	3	2035.83	2035.83	0	0.4	Specific	922.64	922.64	922.64	15.84	259	>sp|P35555|FBN1_HUMAN Fibrillin-1 OS=Homo sapiens OX=9606 GN=FBN1 PE=1 SV=4	1	dw052619_2_endogenous hfbn1.6032.6032.3	controllerType=0 controllerNumber=1 scan=6032	15.8993
06571:3	1	K.TGC[+57.021]TDINEC[+57.021]EIGAHNC[+57.021]GK.H	1318		C[+57]*3	679.28	3	2035.83	2035.83	0	0	Specific	981.59	981.59	981.59	16.84	259	>sp|P35555|FBN1_HUMAN Fibrillin-1 OS=Homo sapiens OX=9606 GN=FBN1 PE=1 SV=4	1	dw052619_2_endogenous hfbn1.6089.6089.3	controllerType=0 controllerNumber=1 scan=6089	16.0318
06624:3	1	K.TGC[+57.021]TDINEC[+57.021]EIGAHNC[+57.021]GK.H	1318		C[+57]*3	679.28	3	2035.83	2035.83	0	-0.2	Specific	1069.53	1036.51	1036.51	18.6	259	>sp|P35555|FBN1_HUMAN Fibrillin-1 OS=Homo sapiens OX=9606 GN=FBN1 PE=1 SV=4	1	dw052619_2_endogenous hfbn1.6137.6137.3	controllerType=0 controllerNumber=1 scan=6137	16.1437
06662:3	1	K.TGC[+57.021]TDINEC[+57.021]EIGAHNC[+57.021]GK.H	1318		C[+57]*3	679.28	3	2035.83	2035.83	0	-0.2	Specific	1021.79	1006.91	1006.91	17.6	259	>sp|P35555|FBN1_HUMAN Fibrillin-1 OS=Homo sapiens OX=9606 GN=FBN1 PE=1 SV=4	1	dw052619_2_endogenous hfbn1.6180.6180.3	controllerType=0 controllerNumber=1 scan=6180	16.246
06713:3	1	K.TGC[+57.021]TDINEC[+57.021]EIGAHNC[+57.021]GK.H	1318		C[+57]*3	679.279	3	2035.82	2035.83	0	-1.4	Specific	815.05	815.05	815.05	13.6	259	>sp|P35555|FBN1_HUMAN Fibrillin-1 OS=Homo sapiens OX=9606 GN=FBN1 PE=1 SV=4	1	dw052619_2_endogenous hfbn1.6233.6233.3	controllerType=0 controllerNumber=1 scan=6233	16.3722
06768:3	1	K.TGC[+57.021]TDINEC[+57.021]EIGAHNC[+57.021]GK.H	1318		C[+57]*3	679.281	3	2035.83	2035.83	0	1.1	Specific	415.45	415.45	415.45	7.29	259	>sp|P35555|FBN1_HUMAN Fibrillin-1 OS=Homo sapiens OX=9606 GN=FBN1 PE=1 SV=4	1	dw052619_2_endogenous hfbn1.6289.6289.3	controllerType=0 controllerNumber=1 scan=6289	16.5047
09075:2	1	K.C[+57.021]SC[+57.021]SPGWIGDGIK.C	1348		C[+57]*2	718.818	2	1436.63	1436.63	0	-1	Specific	767.88	617.8	617.8	13.3	259	>sp|P35555|FBN1_HUMAN Fibrillin-1 OS=Homo sapiens OX=9606 GN=FBN1 PE=1 SV=4	1	dw052619_2_endogenous hfbn1.8390.8390.2	controllerType=0 controllerNumber=1 scan=8390	21.2608
09135:2	1	K.C[+57.021]SC[+57.021]SPGWIGDGIK.C	1348		C[+57]*2	718.819	2	1436.63	1436.63	0	0.7	Specific	836.56	576.8	576.8	14.53	259	>sp|P35555|FBN1_HUMAN Fibrillin-1 OS=Homo sapiens OX=9606 GN=FBN1 PE=1 SV=4	1	dw052619_2_endogenous hfbn1.8441.8441.2	controllerType=0 controllerNumber=1 scan=8441	21.3769
09200:2	1	K.C[+57.021]SC[+57.021]SPGWIGDGIK.C	1348		C[+57]*2	718.819	2	1436.63	1436.63	0	0.7	Specific	800.91	633.87	633.87	14.53	259	>sp|P35555|FBN1_HUMAN Fibrillin-1 OS=Homo sapiens OX=9606 GN=FBN1 PE=1 SV=4	1	dw052619_2_endogenous hfbn1.8496.8496.2	controllerType=0 controllerNumber=1 scan=8496	21.4984
09266:2	1	K.C[+57.021]SC[+57.021]SPGWIGDGIK.C	1348		C[+57]*2	718.818	2	1436.63	1436.63	0	0	Specific	732.32	579.16	579.16	12.53	259	>sp|P35555|FBN1_HUMAN Fibrillin-1 OS=Homo sapiens OX=9606 GN=FBN1 PE=1 SV=4	1	dw052619_2_endogenous hfbn1.8553.8553.2	controllerType=0 controllerNumber=1 scan=8553	21.6278
06097:4	1	K.C[+57.021]TDLDEC[+57.021]SN[+2059.735]GTHMC[+57.021]SQHADC[+57.021]K.N	1361	HexNAc(4)Hex(5)Fuc(1)NeuAc(1)	C[+57]*4, N[+2060]	1147.42	4	4586.66	4585.66	1	-0.1	Specific	111.08	62.83	51.37	3.48	259	>sp|P35555|FBN1_HUMAN Fibrillin-1 OS=Homo sapiens OX=9606 GN=FBN1 PE=1 SV=4	1	dw052619_2_endogenous hfbn1.5643.5643.4	controllerType=0 controllerNumber=1 scan=5643	14.9869
06640:4	1	K.C[+57.021][-17.027]TDLDEC[+57.021]SN[+2351.851]GTH[+15.995]MC[+57.021]SQHADC[+57.021]K.N	1361	HexNAc(4)Hex(5)Fuc(3)NeuAc(1)	C[-17][+57]*4, H[+16], N[+2352]	1219.94	4	4876.74	4876.74	0	1	Specific	76.99	76.99	0	3.67	259	>sp|P35555|FBN1_HUMAN Fibrillin-1 OS=Homo sapiens OX=9606 GN=FBN1 PE=1 SV=4	1	dw052619_2_endogenous hfbn1.6154.6154.4	controllerType=0 controllerNumber=1 scan=6154	16.181
11622:3	1	K.EGYTGDGFTC[+57.021]TDLDEC[+57.021]S[+203.079]ENLNLC[+57.021]GNGQC[+57.021]LN[+15.995]APGGYR.C	1393	HexNAc(1)	C[+57]*4, N[+16], S[+203]	1411.91	3	4233.7	4233.7	0	0.1	Specific	1043.06	1043.06	7.07	16.92	259	>sp|P35555|FBN1_HUMAN Fibrillin-1 OS=Homo sapiens OX=9606 GN=FBN1 PE=1 SV=4	1	dw052619_2_endogenous hfbn1.10651.10651.3	controllerType=0 controllerNumber=1 scan=10651	26.3585
11625:4	1	K.EGYTGDGFTC[+57.021]TDLDEC[+57.021]S[+203.079]ENLNLC[+57.021]GNGQC[+57.021]LN[+15.995]APGGYR.C	1393	HexNAc(1)	C[+57]*4, N[+16], S[+203]	1059.43	4	4234.71	4233.7	1	1.5	Specific	912.78	912.78	9.6	14.92	259	>sp|P35555|FBN1_HUMAN Fibrillin-1 OS=Homo sapiens OX=9606 GN=FBN1 PE=1 SV=4	1	dw052619_2_endogenous hfbn1.10653.10653.4	controllerType=0 controllerNumber=1 scan=10653	26.3629
11699:4	1	K.EGYTGDGFTC[+57.021]TDLDEC[+57.021]S[+203.079]ENLNLC[+57.021]GNGQC[+57.021]LN[+15.995]APGGYR.C	1393	HexNAc(1)	C[+57]*4, N[+16], S[+203]	1059.18	4	4233.72	4233.7	0	3.4	Specific	610.63	610.63	9.6	7.05	259	>sp|P35555|FBN1_HUMAN Fibrillin-1 OS=Homo sapiens OX=9606 GN=FBN1 PE=1 SV=4	1	dw052619_2_endogenous hfbn1.10713.10713.4	controllerType=0 controllerNumber=1 scan=10713	26.5026
07842:2	1	R.C[+57.021]EC[+57.021]DM[+15.995]GFVPSADGK.A	1429		C[+57]*2, M[+16]	794.808	2	1588.61	1588.61	0	0.2	Specific	509.79	509.79	78.9	8.36	259	>sp|P35555|FBN1_HUMAN Fibrillin-1 OS=Homo sapiens OX=9606 GN=FBN1 PE=1 SV=4	1	dw052619_2_endogenous hfbn1.7297.7297.2	controllerType=0 controllerNumber=1 scan=7297	18.7995
08504:2	1	R.C[+57.021]EC[+57.021]DM[+15.995]GFVPSADGK.A	1429		C[+57]*2, M[+16]	794.808	2	1588.61	1588.61	0	1	Specific	454.26	454.26	27.62	8.03	259	>sp|P35555|FBN1_HUMAN Fibrillin-1 OS=Homo sapiens OX=9606 GN=FBN1 PE=1 SV=4	1	dw052619_2_endogenous hfbn1.7898.7898.2	controllerType=0 controllerNumber=1 scan=7898	20.1394
08611:2	1	R.C[+57.021]EC[+57.021]DM[+15.995]GFVPSADGK.A	1429		C[+57]*2, M[+16]	794.808	2	1588.61	1588.61	0	0.7	Specific	679.53	679.53	91.09	11.53	259	>sp|P35555|FBN1_HUMAN Fibrillin-1 OS=Homo sapiens OX=9606 GN=FBN1 PE=1 SV=4	1	dw052619_2_endogenous hfbn1.7995.7995.2	controllerType=0 controllerNumber=1 scan=7995	20.3609
08673:2	1	R.C[+57.021]EC[+57.021]DM[+15.995]GFVPSADGK.A	1429		C[+57]*2, M[+16]	794.806	2	1588.61	1588.61	0	-1.3	Specific	669.88	669.88	84.24	11.3	259	>sp|P35555|FBN1_HUMAN Fibrillin-1 OS=Homo sapiens OX=9606 GN=FBN1 PE=1 SV=4	1	dw052619_2_endogenous hfbn1.8048.8048.2	controllerType=0 controllerNumber=1 scan=8048	20.4817
08751:2	1	R.C[+57.021]EC[+57.021]DM[+15.995]GFVPSADGK.A	1429		C[+57]*2, M[+16]	794.808	2	1588.61	1588.61	0	0.5	Specific	634.85	634.85	75.5	10.53	259	>sp|P35555|FBN1_HUMAN Fibrillin-1 OS=Homo sapiens OX=9606 GN=FBN1 PE=1 SV=4	1	dw052619_2_endogenous hfbn1.8113.8113.2	controllerType=0 controllerNumber=1 scan=8113	20.6297
08816:2	1	R.C[+57.021]EC[+57.021]DM[+15.995]GFVPSADGK.A	1429		C[+57]*2, M[+16]	794.807	2	1588.61	1588.61	0	-1.1	Specific	545.02	545.02	44.32	8.42	259	>sp|P35555|FBN1_HUMAN Fibrillin-1 OS=Homo sapiens OX=9606 GN=FBN1 PE=1 SV=4	1	dw052619_2_endogenous hfbn1.8167.8167.2	controllerType=0 controllerNumber=1 scan=8167	20.7532
08913:2	1	R.C[+57.021]EC[+57.021]DMGFVPSADGK.A	1429		C[+57]*2	786.811	2	1572.61	1572.61	0	1.2	Specific	725.89	725.89	725.89	12.53	259	>sp|P35555|FBN1_HUMAN Fibrillin-1 OS=Homo sapiens OX=9606 GN=FBN1 PE=1 SV=4	1	dw052619_2_endogenous hfbn1.8251.8251.2	controllerType=0 controllerNumber=1 scan=8251	20.9393
08978:2	1	R.C[+57.021]EC[+57.021]DMGFVPSADGK.A	1429		C[+57]*2	786.811	2	1572.61	1572.61	0	1.2	Specific	851.33	851.33	851.33	15.53	259	>sp|P35555|FBN1_HUMAN Fibrillin-1 OS=Homo sapiens OX=9606 GN=FBN1 PE=1 SV=4	1	dw052619_2_endogenous hfbn1.8308.8308.2	controllerType=0 controllerNumber=1 scan=8308	21.0704
09042:2	1	R.C[+57.021]EC[+57.021]DMGFVPSADGK.A	1429		C[+57]*2	786.81	2	1572.61	1572.61	0	0.2	Specific	835.01	824.26	824.26	14.53	259	>sp|P35555|FBN1_HUMAN Fibrillin-1 OS=Homo sapiens OX=9606 GN=FBN1 PE=1 SV=4	1	dw052619_2_endogenous hfbn1.8363.8363.2	controllerType=0 controllerNumber=1 scan=8363	21.1986
09116:2	1	R.C[+57.021]EC[+57.021]DMGFVPSADGK.A	1429		C[+57]*2	786.811	2	1572.61	1572.61	0	0.9	Specific	597.26	597.26	597.26	9.53	259	>sp|P35555|FBN1_HUMAN Fibrillin-1 OS=Homo sapiens OX=9606 GN=FBN1 PE=1 SV=4	1	dw052619_2_endogenous hfbn1.8424.8424.2	controllerType=0 controllerNumber=1 scan=8424	21.3367
13040:3	1	K.AC[+57.021]EDIDEC[+57.021]SLPNIC[+57.021]VFGTC[+57.021]HN[+15.995]LPGLFR.C	1443		C[+57]*4, N[+16]	1070.81	3	3210.42	3210.41	0	2.8	Specific	1194.02	1194.02	31.53	19.2	259	>sp|P35555|FBN1_HUMAN Fibrillin-1 OS=Homo sapiens OX=9606 GN=FBN1 PE=1 SV=4	1	dw052619_2_endogenous hfbn1.11920.11920.3	controllerType=0 controllerNumber=1 scan=11920	29.162
13090:3	1	K.AC[+57.021]EDIDEC[+57.021]SLPNIC[+57.021]VFGTC[+57.021]HNLPGLFR.C	1443		C[+57]*4	1065.48	3	3194.43	3194.42	0	4.2	Specific	1242.31	1242.31	1242.31	20.2	259	>sp|P35555|FBN1_HUMAN Fibrillin-1 OS=Homo sapiens OX=9606 GN=FBN1 PE=1 SV=4	1	dw052619_2_endogenous hfbn1.11964.11964.3	controllerType=0 controllerNumber=1 scan=11964	29.2556
13101:4	1	K.AC[+57.021]EDIDEC[+57.021]SLPNIC[+57.021]VFGTC[+57.021]HN[+15.995]LPGLFR.C	1443		C[+57]*4, N[+16]	803.359	4	3210.41	3210.41	0	1.1	Specific	998.85	998.85	32.44	16.74	259	>sp|P35555|FBN1_HUMAN Fibrillin-1 OS=Homo sapiens OX=9606 GN=FBN1 PE=1 SV=4	1	dw052619_2_endogenous hfbn1.11975.11975.4	controllerType=0 controllerNumber=1 scan=11975	29.2794
13104:3	1	K.AC[+57.021]EDIDEC[+57.021]SLPNIC[+57.021]VFGTC[+57.021]HN[+15.995]LPGLFR.C	1443		C[+57]*4, N[+16]	1070.81	3	3210.42	3210.41	0	2	Specific	1203.72	1203.72	32.84	22.06	259	>sp|P35555|FBN1_HUMAN Fibrillin-1 OS=Homo sapiens OX=9606 GN=FBN1 PE=1 SV=4	1	dw052619_2_endogenous hfbn1.11979.11979.3	controllerType=0 controllerNumber=1 scan=11979	29.288
13169:3	1	K.AC[+57.021]EDIDEC[+57.021]SLPNIC[+57.021]VFGTC[+57.021]HN[+15.995]LPGLFR.C	1443		C[+57]*4, N[+16]	1070.81	3	3210.42	3210.41	0	1.5	Specific	1150.48	1150.48	32.56	21.06	259	>sp|P35555|FBN1_HUMAN Fibrillin-1 OS=Homo sapiens OX=9606 GN=FBN1 PE=1 SV=4	1	dw052619_2_endogenous hfbn1.12039.12039.3	controllerType=0 controllerNumber=1 scan=12039	29.4124
08642:2	1	R.C[+57.021]EC[+57.021]EIGYELDR.S	1470		C[+57]*2	722.297	2	1443.59	1443.59	0	-1	Specific	768.92	754.02	754.02	13.2	259	>sp|P35555|FBN1_HUMAN Fibrillin-1 OS=Homo sapiens OX=9606 GN=FBN1 PE=1 SV=4	1	dw052619_2_endogenous hfbn1.8024.8024.2	controllerType=0 controllerNumber=1 scan=8024	20.4285
08708:2	1	R.C[+57.021]EC[+57.021]EIGYELDR.S	1470		C[+57]*2	722.298	2	1443.59	1443.59	0	-0.1	Specific	857.65	754.87	754.87	15.2	259	>sp|P35555|FBN1_HUMAN Fibrillin-1 OS=Homo sapiens OX=9606 GN=FBN1 PE=1 SV=4	1	dw052619_2_endogenous hfbn1.8077.8077.2	controllerType=0 controllerNumber=1 scan=8077	20.5494
08774:2	1	R.C[+57.021]EC[+57.021]EIGYELDR.S	1470		C[+57]*2	722.298	2	1443.59	1443.59	0	0.3	Specific	868.43	817.36	817.36	15.44	259	>sp|P35555|FBN1_HUMAN Fibrillin-1 OS=Homo sapiens OX=9606 GN=FBN1 PE=1 SV=4	1	dw052619_2_endogenous hfbn1.8132.8132.2	controllerType=0 controllerNumber=1 scan=8132	20.6737
08841:2	1	R.C[+57.021]EC[+57.021]EIGYELDR.S	1470		C[+57]*2	722.298	2	1443.59	1443.59	0	0.5	Specific	782.3	768.05	768.05	13.44	259	>sp|P35555|FBN1_HUMAN Fibrillin-1 OS=Homo sapiens OX=9606 GN=FBN1 PE=1 SV=4	1	dw052619_2_endogenous hfbn1.8191.8191.2	controllerType=0 controllerNumber=1 scan=8191	20.8069
08922:2	1	R.C[+57.021]EC[+57.021]EIGYELDR.S	1470		C[+57]*2	722.298	2	1443.59	1443.59	0	1.1	Specific	625.75	625.75	625.75	10.44	259	>sp|P35555|FBN1_HUMAN Fibrillin-1 OS=Homo sapiens OX=9606 GN=FBN1 PE=1 SV=4	1	dw052619_2_endogenous hfbn1.8261.8261.2	controllerType=0 controllerNumber=1 scan=8261	20.9622
09027:2	1	R.C[+57.021]EC[+57.021]EIGYELDR.S	1470		C[+57]*2	722.298	2	1443.59	1443.59	0	0.2	Specific	521.8	521.8	521.8	8.55	259	>sp|P35555|FBN1_HUMAN Fibrillin-1 OS=Homo sapiens OX=9606 GN=FBN1 PE=1 SV=4	1	dw052619_2_endogenous hfbn1.8349.8349.2	controllerType=0 controllerNumber=1 scan=8349	21.1654
11901:5	1	R.SGGN[+1930.692]C[+57.021]TDVNEC[+57.021]LDPTTC[+57.021]ISGNC[+57.021]VNTPGSYIC[+57.021]DC[+57.021]PPDFELNPTR.V	1481	HexNAc(4)Hex(6)Fuc(1)	C[+57]*6, N[+1931]	1359.55	5	6793.7	6794.69	-1	1.1	Specific	427.52	427.52	44.41	6.5	259	>sp|P35555|FBN1_HUMAN Fibrillin-1 OS=Homo sapiens OX=9606 GN=FBN1 PE=1 SV=4	1	dw052619_2_endogenous hfbn1.10887.10887.5	controllerType=0 controllerNumber=1 scan=10887	26.9026
07444:3	1	R.SGNC[+57.021]YLDIRPR.G	1531		C[+57]	450.886	3	1350.64	1350.66	0	-11.2	Specific	447.33	447.33	447.33	6.33	259	>sp|P35555|FBN1_HUMAN Fibrillin-1 OS=Homo sapiens OX=9606 GN=FBN1 PE=1 SV=4	1	dw052619_2_endogenous hfbn1.6937.6937.3	controllerType=0 controllerNumber=1 scan=6937	17.9946
07445:3	1	R.SGN[+0.984]C[+57.021]YLDIRPR.G	1531		C[+57], N[+1]	451.227	3	1351.67	1351.64	0	17.6	Specific	351.89	351.89	351.89	2.75	259	>sp|P35555|FBN1_HUMAN Fibrillin-1 OS=Homo sapiens OX=9606 GN=FBN1 PE=1 SV=4	1	dw052619_2_endogenous hfbn1.6937.6937.3	controllerType=0 controllerNumber=1 scan=6937	17.9946
07503:3	1	R.SGNC[+57.021]YLDIRPR.G	1531		C[+57]	450.889	3	1350.65	1350.66	0	-5.1	Specific	566.48	566.48	566.48	7.83	259	>sp|P35555|FBN1_HUMAN Fibrillin-1 OS=Homo sapiens OX=9606 GN=FBN1 PE=1 SV=4	1	dw052619_2_endogenous hfbn1.6988.6988.3	controllerType=0 controllerNumber=1 scan=6988	18.1089
07563:3	1	R.SGNC[+57.021]YLDIRPR.G	1531		C[+57]	450.891	3	1350.66	1350.66	0	-0.3	Specific	564.41	564.41	564.41	9.2	259	>sp|P35555|FBN1_HUMAN Fibrillin-1 OS=Homo sapiens OX=9606 GN=FBN1 PE=1 SV=4	1	dw052619_2_endogenous hfbn1.7043.7043.3	controllerType=0 controllerNumber=1 scan=7043	18.2326
07622:3	1	R.SGNC[+57.021]YLDIRPR.G	1531		C[+57]	450.891	3	1350.66	1350.66	0	0.1	Specific	566.08	566.08	566.08	9.44	259	>sp|P35555|FBN1_HUMAN Fibrillin-1 OS=Homo sapiens OX=9606 GN=FBN1 PE=1 SV=4	1	dw052619_2_endogenous hfbn1.7098.7098.3	controllerType=0 controllerNumber=1 scan=7098	18.355
07680:3	1	R.SGNC[+57.021]YLDIRPR.G	1531		C[+57]	450.891	3	1350.66	1350.66	0	-0.2	Specific	634.52	634.52	634.52	10.2	259	>sp|P35555|FBN1_HUMAN Fibrillin-1 OS=Homo sapiens OX=9606 GN=FBN1 PE=1 SV=4	1	dw052619_2_endogenous hfbn1.7152.7152.3	controllerType=0 controllerNumber=1 scan=7152	18.4763
07739:3	1	R.SGNC[+57.021]YLDIRPR.G	1531		C[+57]	450.891	3	1350.66	1350.66	0	-0.5	Specific	620.65	620.65	620.65	10.2	259	>sp|P35555|FBN1_HUMAN Fibrillin-1 OS=Homo sapiens OX=9606 GN=FBN1 PE=1 SV=4	1	dw052619_2_endogenous hfbn1.7205.7205.3	controllerType=0 controllerNumber=1 scan=7205	18.5961
07811:3	1	R.SGNC[+57.021]YLDIRPR.G	1531		C[+57]	450.885	3	1350.64	1350.66	0	-12.4	Specific	407.12	407.12	407.12	4.94	259	>sp|P35555|FBN1_HUMAN Fibrillin-1 OS=Homo sapiens OX=9606 GN=FBN1 PE=1 SV=4	1	dw052619_2_endogenous hfbn1.7268.7268.3	controllerType=0 controllerNumber=1 scan=7268	18.7337
07390:2	1	R.GDNGDTAC[+57.021]SNEIGVGVSK.A	1542		C[+57]	890.394	2	1779.78	1779.78	0	-0.2	Specific	583.95	583.95	583.95	8.6	259	>sp|P35555|FBN1_HUMAN Fibrillin-1 OS=Homo sapiens OX=9606 GN=FBN1 PE=1 SV=4	1	dw052619_2_endogenous hfbn1.6887.6887.2	controllerType=0 controllerNumber=1 scan=6887	17.8817
07453:2	1	R.GDNGDTAC[+57.021]SNEIGVGVSK.A	1542		C[+57]	890.394	2	1779.78	1779.78	0	-0.1	Specific	768.15	768.15	768.15	12.6	259	>sp|P35555|FBN1_HUMAN Fibrillin-1 OS=Homo sapiens OX=9606 GN=FBN1 PE=1 SV=4	1	dw052619_2_endogenous hfbn1.6945.6945.2	controllerType=0 controllerNumber=1 scan=6945	18.0126
07753:2	1	R.GDN[+0.984]GDTAC[+57.021]SNEIGVGVSK.A	1542		C[+57], N[+1]	890.886	2	1780.77	1780.77	0	0	Specific	738.05	738.05	447.86	11.84	259	>sp|P35555|FBN1_HUMAN Fibrillin-1 OS=Homo sapiens OX=9606 GN=FBN1 PE=1 SV=4	1	dw052619_2_endogenous hfbn1.7218.7218.2	controllerType=0 controllerNumber=1 scan=7218	18.6244
07818:2	1	R.GDN[+0.984]GDTAC[+57.021]SNEIGVGVSK.A	1542		C[+57], N[+1]	890.887	2	1780.77	1780.77	0	1	Specific	860.26	860.26	507.29	14.84	259	>sp|P35555|FBN1_HUMAN Fibrillin-1 OS=Homo sapiens OX=9606 GN=FBN1 PE=1 SV=4	1	dw052619_2_endogenous hfbn1.7275.7275.2	controllerType=0 controllerNumber=1 scan=7275	18.75
07878:2	1	R.GDN[+0.984]GDTAC[+57.021]SNEIGVGVSK.A	1542		C[+57], N[+1]	890.886	2	1780.77	1780.77	0	0.2	Specific	836.42	836.42	478.92	13.84	259	>sp|P35555|FBN1_HUMAN Fibrillin-1 OS=Homo sapiens OX=9606 GN=FBN1 PE=1 SV=4	1	dw052619_2_endogenous hfbn1.7332.7332.2	controllerType=0 controllerNumber=1 scan=7332	18.8755
14378:4	1	K.ILC[+57.021]PGGEGFRPNPITVILEDIDEC[+57.021]QELPGLC[+57.021]QGGK.C	1587		C[+57]*3	971.228	4	3881.89	3881.89	0	1	Specific	776.93	776.93	776.93	11.44	259	>sp|P35555|FBN1_HUMAN Fibrillin-1 OS=Homo sapiens OX=9606 GN=FBN1 PE=1 SV=4	1	dw052619_2_endogenous hfbn1.13184.13184.4	controllerType=0 controllerNumber=1 scan=13184	31.6896
14381:3	1	K.ILC[+57.021]PGGEGFRPNPITVILEDIDEC[+57.021]QELPGLC[+57.021]QGGK.C	1587		C[+57]*3	1294.64	3	3881.9	3881.89	0	3.7	Specific	1086.39	1086.39	1086.39	15.89	259	>sp|P35555|FBN1_HUMAN Fibrillin-1 OS=Homo sapiens OX=9606 GN=FBN1 PE=1 SV=4	1	dw052619_2_endogenous hfbn1.13188.13188.3	controllerType=0 controllerNumber=1 scan=13188	31.6992
07884:2	1	R.C[+57.021]PTGYYLNEDTR.V	1633		C[+57]	744.825	2	1488.64	1488.64	0	-0.2	Specific	919.79	792.05	792.05	16.3	259	>sp|P35555|FBN1_HUMAN Fibrillin-1 OS=Homo sapiens OX=9606 GN=FBN1 PE=1 SV=4	1	dw052619_2_endogenous hfbn1.7338.7338.2	controllerType=0 controllerNumber=1 scan=7338	18.8897
07940:2	1	R.C[+57.021]PTGYYLNEDTR.V	1633		C[+57]	744.824	2	1488.64	1488.64	0	-0.8	Specific	902.59	803.13	803.13	16.3	259	>sp|P35555|FBN1_HUMAN Fibrillin-1 OS=Homo sapiens OX=9606 GN=FBN1 PE=1 SV=4	1	dw052619_2_endogenous hfbn1.7391.7391.2	controllerType=0 controllerNumber=1 scan=7391	19.0044
08002:2	1	R.C[+57.021]PTGYYLNEDTR.V	1633		C[+57]	744.825	2	1488.64	1488.64	0	-0.1	Specific	910.32	763.99	763.99	16.53	259	>sp|P35555|FBN1_HUMAN Fibrillin-1 OS=Homo sapiens OX=9606 GN=FBN1 PE=1 SV=4	1	dw052619_2_endogenous hfbn1.7452.7452.2	controllerType=0 controllerNumber=1 scan=7452	19.1356
08064:2	1	R.C[+57.021]PTGYYLNEDTR.V	1633		C[+57]	744.825	2	1488.64	1488.64	0	0	Specific	918.26	773.61	773.61	16.53	259	>sp|P35555|FBN1_HUMAN Fibrillin-1 OS=Homo sapiens OX=9606 GN=FBN1 PE=1 SV=4	1	dw052619_2_endogenous hfbn1.7506.7506.2	controllerType=0 controllerNumber=1 scan=7506	19.2535
08122:2	1	R.C[+57.021]PTGYYLNEDTR.V	1633		C[+57]	744.825	2	1488.64	1488.64	0	0.3	Specific	785.38	686.21	686.21	13.53	259	>sp|P35555|FBN1_HUMAN Fibrillin-1 OS=Homo sapiens OX=9606 GN=FBN1 PE=1 SV=4	1	dw052619_2_endogenous hfbn1.7563.7563.2	controllerType=0 controllerNumber=1 scan=7563	19.3783
13335:4	1	R.AWNKPC[+57.021]EQC[+57.021]PIPSTDEFATLC[+57.021]GSQRPGFVIDIYTGLPVDIDEC[+57.021]R.E	1728		C[+57]*4	1278.85	4	5112.39	5112.36	0	5.2	Specific	1154.32	1154.32	207.1	18.37	259	>sp|P35555|FBN1_HUMAN Fibrillin-1 OS=Homo sapiens OX=9606 GN=FBN1 PE=1 SV=4	1	dw052619_2_endogenous hfbn1.12195.12195.4	controllerType=0 controllerNumber=1 scan=12195	29.7345
09448:3	1	K.LLVC[+57.021]EDIDEC[+57.021]QNGPVC[+57.021]QR.N	1803		C[+57]*3	735.663	3	2204.97	2204.97	0	0.8	Specific	196.99	196.99	196.99	1.73	259	>sp|P35555|FBN1_HUMAN Fibrillin-1 OS=Homo sapiens OX=9606 GN=FBN1 PE=1 SV=4	1	dw052619_2_endogenous hfbn1.8715.8715.3	controllerType=0 controllerNumber=1 scan=8715	21.9869
09647:3	1	K.LLVC[+57.021]EDIDEC[+57.021]QN[+0.984]GPVC[+57.021]QR.N	1803		C[+57]*3, N[+1]	735.991	3	2205.96	2205.96	0	0.9	Specific	714.63	714.63	714.63	11.52	259	>sp|P35555|FBN1_HUMAN Fibrillin-1 OS=Homo sapiens OX=9606 GN=FBN1 PE=1 SV=4	1	dw052619_2_endogenous hfbn1.8895.8895.3	controllerType=0 controllerNumber=1 scan=8895	22.3785
09709:3	1	K.LLVC[+57.021]EDIDEC[+57.021]QN[+0.984]GPVC[+57.021]QR.N	1803		C[+57]*3, N[+1]	735.992	3	2205.96	2205.96	0	1.8	Specific	701.14	701.14	701.14	11.52	259	>sp|P35555|FBN1_HUMAN Fibrillin-1 OS=Homo sapiens OX=9606 GN=FBN1 PE=1 SV=4	1	dw052619_2_endogenous hfbn1.8949.8949.3	controllerType=0 controllerNumber=1 scan=8949	22.4993
04688:2	1	R.FTSTGQC[+57.021]NDR.N	1841		C[+57]	593.253	2	1185.5	1185.5	0	3.4	Specific	291.41	291.41	291.41	3.73	259	>sp|P35555|FBN1_HUMAN Fibrillin-1 OS=Homo sapiens OX=9606 GN=FBN1 PE=1 SV=4	1	dw052619_2_endogenous hfbn1.4206.4206.2	controllerType=0 controllerNumber=1 scan=4206	11.455
10625:5	1	R.FTSTGQC[+57.021]NDRN[+15.995]EC[+57.021]QEIPNIC[+57.021]SHGQC[+57.021]ID[+15.995]T[+203.079]VGSFYC[+57.021]LC[+57.021]HTGFK.T	1841	HexNAc(1)	C[+57]*6, D[+16], N[+16], T[+203]	1027.63	5	5134.13	5133.13	1	-1	Specific	550.84	550.84	0	5.64	259	>sp|P35555|FBN1_HUMAN Fibrillin-1 OS=Homo sapiens OX=9606 GN=FBN1 PE=1 SV=4	1	dw052619_2_endogenous hfbn1.9764.9764.5	controllerType=0 controllerNumber=1 scan=9764	24.3595
10859:4	1	R.NEC[+57.021]QEIPNIC[+57.021]SHGQC[+57.021]ID[+15.995]TVGS[+162.053]FYC[+57.021]LC[+57.021]HTGFK.T	1851	Hex(1)	C[+57]*5, D[+16], S[+162]	978.165	4	3909.64	3909.63	0	2.4	Specific	1232.87	1232.87	8.1	18.89	259	>sp|P35555|FBN1_HUMAN Fibrillin-1 OS=Homo sapiens OX=9606 GN=FBN1 PE=1 SV=4	1	dw052619_2_endogenous hfbn1.9972.9972.4	controllerType=0 controllerNumber=1 scan=9972	24.8313
10945:4	1	R.NEC[+57.021]QEIPNIC[+57.021]SHGQC[+57.021]ID[+15.995]TVGS[+162.053]FYC[+57.021]LC[+57.021]HTGFK.T	1851	Hex(1)	C[+57]*5, D[+16], S[+162]	978.166	4	3909.64	3909.63	0	3.3	Specific	1001.76	1001.76	7.82	14.89	259	>sp|P35555|FBN1_HUMAN Fibrillin-1 OS=Homo sapiens OX=9606 GN=FBN1 PE=1 SV=4	1	dw052619_2_endogenous hfbn1.10040.10040.4	controllerType=0 controllerNumber=1 scan=10040	24.9846
08973:2	1	K.TNDDQTM[+15.995]C[+57.021]LDINEC[+57.021]ER.D	1882		C[+57]*2, M[+16]	1015.4	2	2029.79	2029.79	0	0.8	Specific	368.68	368.68	49.66	7.16	259	>sp|P35555|FBN1_HUMAN Fibrillin-1 OS=Homo sapiens OX=9606 GN=FBN1 PE=1 SV=4	1	dw052619_2_endogenous hfbn1.8304.8304.2	controllerType=0 controllerNumber=1 scan=8304	21.0598
09137:2	1	K.TNDDQTMC[+57.021]LDINEC[+57.021]ER.D	1882		C[+57]*2	1007.4	2	2013.8	2013.79	0	0.2	Specific	733.5	733.5	733.5	11.84	259	>sp|P35555|FBN1_HUMAN Fibrillin-1 OS=Homo sapiens OX=9606 GN=FBN1 PE=1 SV=4	1	dw052619_2_endogenous hfbn1.8443.8443.2	controllerType=0 controllerNumber=1 scan=8443	21.3803
09176:3	1	K.TNDDQTMC[+57.021]LDINEC[+57.021]ER.D	1882		C[+57]*2	671.937	3	2013.8	2013.79	0	0.6	Specific	545.96	530.51	530.51	7.63	259	>sp|P35555|FBN1_HUMAN Fibrillin-1 OS=Homo sapiens OX=9606 GN=FBN1 PE=1 SV=4	1	dw052619_2_endogenous hfbn1.8475.8475.3	controllerType=0 controllerNumber=1 scan=8475	21.4501
09202:2	1	K.TNDDQTMC[+57.021]LDINEC[+57.021]ER.D	1882		C[+57]*2	1007.4	2	2013.8	2013.79	0	0.9	Specific	843.52	843.52	843.52	13.84	259	>sp|P35555|FBN1_HUMAN Fibrillin-1 OS=Homo sapiens OX=9606 GN=FBN1 PE=1 SV=4	1	dw052619_2_endogenous hfbn1.8498.8498.2	controllerType=0 controllerNumber=1 scan=8498	21.5026
09268:2	1	K.TNDDQTMC[+57.021]LDINEC[+57.021]ER.D	1882		C[+57]*2	1007.4	2	2013.8	2013.79	0	1.6	Specific	679.59	679.59	679.59	10.84	259	>sp|P35555|FBN1_HUMAN Fibrillin-1 OS=Homo sapiens OX=9606 GN=FBN1 PE=1 SV=4	1	dw052619_2_endogenous hfbn1.8555.8555.2	controllerType=0 controllerNumber=1 scan=8555	21.6322
04849:3	1	R.DAC[+57.021]GN[+2059.735]GTC[+57.021]R.N	1898	HexNAc(4)Hex(5)Fuc(1)NeuAc(1)	C[+57]*2, N[+2060]	1024.04	3	3070.11	3070.11	0	-0.4	Specific	100.94	100.94	51.57	3.27	259	>sp|P35555|FBN1_HUMAN Fibrillin-1 OS=Homo sapiens OX=9606 GN=FBN1 PE=1 SV=4	1	dw052619_2_endogenous hfbn1.4379.4379.3	controllerType=0 controllerNumber=1 scan=4379	11.9139
05535:3	1	R.DAC[+57.021]GN[+2351.851]GTC[+57.021]R.N	1898	HexNAc(4)Hex(5)Fuc(3)NeuAc(1)	C[+57]*2, N[+2352]	1121.41	3	3362.22	3362.23	0	-2.5	Specific	105.64	45.29	45.29	1.92	259	>sp|P35555|FBN1_HUMAN Fibrillin-1 OS=Homo sapiens OX=9606 GN=FBN1 PE=1 SV=4	1	dw052619_2_endogenous hfbn1.5066.5066.3	controllerType=0 controllerNumber=1 scan=5066	13.5845
08663:4	1	R.C[+57.021]NHGFILSHNNDC[+57.021]IDVDEC[+57.021]ASGNGNLC[+57.021]R.N	1916		C[+57]*4	812.836	4	3248.32	3248.34	0	-3.9	Specific	742.25	742.25	406.57	10.46	259	>sp|P35555|FBN1_HUMAN Fibrillin-1 OS=Homo sapiens OX=9606 GN=FBN1 PE=1 SV=4	1	dw052619_2_endogenous hfbn1.8039.8039.4	controllerType=0 controllerNumber=1 scan=8039	20.4624
08732:4	1	R.C[+57.021]NHGFILSHNNDC[+57.021]IDVDEC[+57.021]ASGNGNLC[+57.021]R.N	1916		C[+57]*4	812.84	4	3248.34	3248.34	0	0.2	Specific	820.87	820.87	438.75	14.06	259	>sp|P35555|FBN1_HUMAN Fibrillin-1 OS=Homo sapiens OX=9606 GN=FBN1 PE=1 SV=4	1	dw052619_2_endogenous hfbn1.8097.8097.4	controllerType=0 controllerNumber=1 scan=8097	20.5928
08842:4	1	R.C[+57.021]NHGFILSHNNDC[+57.021]IDVDEC[+57.021]ASGN[+0.984]GNLC[+57.021]R.N	1916		C[+57]*4, N[+1]	813.085	4	3249.32	3249.32	0	-0.3	Specific	532.58	532.58	52.81	7.95	259	>sp|P35555|FBN1_HUMAN Fibrillin-1 OS=Homo sapiens OX=9606 GN=FBN1 PE=1 SV=4	1	dw052619_2_endogenous hfbn1.8192.8192.4	controllerType=0 controllerNumber=1 scan=8192	20.8091
08906:4	1	R.C[+57.021]NHGFILSHNNDC[+57.021]IDVDEC[+57.021]ASGN[+0.984]GNLC[+57.021]R.N	1916		C[+57]*4, N[+1]	813.086	4	3249.32	3249.32	0	0.4	Specific	825.97	825.97	57.61	14.06	259	>sp|P35555|FBN1_HUMAN Fibrillin-1 OS=Homo sapiens OX=9606 GN=FBN1 PE=1 SV=4	1	dw052619_2_endogenous hfbn1.8245.8245.4	controllerType=0 controllerNumber=1 scan=8245	20.9263
08964:4	1	R.C[+57.021]NHGFILSHNNDC[+57.021]IDVDEC[+57.021]ASGN[+0.984]GNLC[+57.021]R.N	1916		C[+57]*4, N[+1]	813.086	4	3249.32	3249.32	0	0.8	Specific	854.72	854.72	57.82	15.06	259	>sp|P35555|FBN1_HUMAN Fibrillin-1 OS=Homo sapiens OX=9606 GN=FBN1 PE=1 SV=4	1	dw052619_2_endogenous hfbn1.8298.8298.4	controllerType=0 controllerNumber=1 scan=8298	21.0468
09031:4	1	R.C[+57.021]NHGFILSHNNDC[+57.021]IDVDEC[+57.021]ASGN[+0.984]GNLC[+57.021]R.N	1916		C[+57]*4, N[+1]	813.086	4	3249.32	3249.32	0	1	Specific	828.87	828.87	57.51	14.06	259	>sp|P35555|FBN1_HUMAN Fibrillin-1 OS=Homo sapiens OX=9606 GN=FBN1 PE=1 SV=4	1	dw052619_2_endogenous hfbn1.8353.8353.4	controllerType=0 controllerNumber=1 scan=8353	21.176
09106:4	1	R.C[+57.021]NHGFILSHNNDC[+57.021]IDVDEC[+57.021]ASGN[+0.984]GNLC[+57.021]R.N	1916		C[+57]*4, N[+1]	813.086	4	3249.32	3249.32	0	0.6	Specific	581.29	581.29	56.46	9.06	259	>sp|P35555|FBN1_HUMAN Fibrillin-1 OS=Homo sapiens OX=9606 GN=FBN1 PE=1 SV=4	1	dw052619_2_endogenous hfbn1.8416.8416.4	controllerType=0 controllerNumber=1 scan=8416	21.3175
09184:4	1	R.C[+57.021]NHGFILSHNNDC[+57.021]IDVDEC[+57.021]ASGN[+0.984]GNLC[+57.021]R.N	1916		C[+57]*4, N[+1]	813.085	4	3249.32	3249.32	0	-0.3	Specific	500.14	500.14	54.92	7.65	259	>sp|P35555|FBN1_HUMAN Fibrillin-1 OS=Homo sapiens OX=9606 GN=FBN1 PE=1 SV=4	1	dw052619_2_endogenous hfbn1.8481.8481.4	controllerType=0 controllerNumber=1 scan=8481	21.4631
10223:3	1	R.C[+57.021][-17.027]NHGFILSHNNDC[+57.021]IDVDEC[+57.021]ASGN[+0.984]GNLC[+57.021]R.N	1916		C[-17][+57]*4, N[+1]	1078.11	3	3232.3	3232.29	0	3.1	Specific	947.53	947.53	65.21	12.97	259	>sp|P35555|FBN1_HUMAN Fibrillin-1 OS=Homo sapiens OX=9606 GN=FBN1 PE=1 SV=4	1	dw052619_2_endogenous hfbn1.9402.9402.3	controllerType=0 controllerNumber=1 scan=9402	23.5408
09878:3	1	R.N[+0.984]GQC[+57.021]IN[+15.995]TVGS[+162.053]FQC[+57.021]QC[+57.021]NEGYEVAPDGR.T	1944	Hex(1)	C[+57]*3, N[+1][+16], S[+162]	1047.1	3	3139.27	3139.27	0	1.7	Specific	496.1	496.1	20.9	7.57	259	>sp|P35555|FBN1_HUMAN Fibrillin-1 OS=Homo sapiens OX=9606 GN=FBN1 PE=1 SV=4	1	dw052619_2_endogenous hfbn1.9094.9094.3	controllerType=0 controllerNumber=1 scan=9094	22.8327
10299:3	1	R.N[+0.984]GQC[+57.021]IN[+15.995]TVGS[+162.053]FQC[+57.021]QC[+57.021]NEGYEVAPDGR.T	1944	Hex(1)	C[+57]*3, N[+1][+16], S[+162]	1047.1	3	3139.28	3139.27	0	3	Specific	879.1	837.25	48.73	12.88	259	>sp|P35555|FBN1_HUMAN Fibrillin-1 OS=Homo sapiens OX=9606 GN=FBN1 PE=1 SV=4	1	dw052619_2_endogenous hfbn1.9469.9469.3	controllerType=0 controllerNumber=1 scan=9469	23.6969
10351:3	1	R.N[+0.984]GQC[+57.021]IN[+15.995]TVGS[+162.053]FQC[+57.021]QC[+57.021]NEGYEVAPDGR.T	1944	Hex(1)	C[+57]*3, N[+1][+16], S[+162]	1047.1	3	3139.28	3139.27	0	3.2	Specific	632.68	632.68	39.86	7.88	259	>sp|P35555|FBN1_HUMAN Fibrillin-1 OS=Homo sapiens OX=9606 GN=FBN1 PE=1 SV=4	1	dw052619_2_endogenous hfbn1.9516.9516.3	controllerType=0 controllerNumber=1 scan=9516	23.8088
10167:2	1	R.TC[+57.021]VDINEC[+57.021]LLEPR.K	1970		C[+57]*2	809.882	2	1618.76	1618.76	0	0.3	Specific	672.85	672.85	672.85	11.53	259	>sp|P35555|FBN1_HUMAN Fibrillin-1 OS=Homo sapiens OX=9606 GN=FBN1 PE=1 SV=4	1	dw052619_2_endogenous hfbn1.9345.9345.2	controllerType=0 controllerNumber=1 scan=9345	23.4111
10214:2	1	R.TC[+57.021]VDINEC[+57.021]LLEPR.K	1970		C[+57]*2	809.882	2	1618.76	1618.76	0	0.7	Specific	747.6	747.6	747.6	12.53	259	>sp|P35555|FBN1_HUMAN Fibrillin-1 OS=Homo sapiens OX=9606 GN=FBN1 PE=1 SV=4	1	dw052619_2_endogenous hfbn1.9394.9394.2	controllerType=0 controllerNumber=1 scan=9394	23.5263
10219:3	1	R.TC[+57.021]VDINEC[+57.021]LLEPR.K	1970		C[+57]*2	540.258	3	1618.76	1618.76	0	2.2	Specific	363.78	363.78	363.78	2.85	259	>sp|P35555|FBN1_HUMAN Fibrillin-1 OS=Homo sapiens OX=9606 GN=FBN1 PE=1 SV=4	1	dw052619_2_endogenous hfbn1.9399.9399.3	controllerType=0 controllerNumber=1 scan=9399	23.5342
10275:2	1	R.TC[+57.021]VDINEC[+57.021]LLEPR.K	1970		C[+57]*2	809.883	2	1618.76	1618.76	0	1.1	Specific	761.3	761.3	761.3	13.53	259	>sp|P35555|FBN1_HUMAN Fibrillin-1 OS=Homo sapiens OX=9606 GN=FBN1 PE=1 SV=4	1	dw052619_2_endogenous hfbn1.9449.9449.2	controllerType=0 controllerNumber=1 scan=9449	23.6515
10286:3	1	R.TC[+57.021]VDINEC[+57.021]LLEPR.K	1970		C[+57]*2	540.258	3	1618.76	1618.76	0	2.6	Specific	442.73	442.73	442.73	5.84	259	>sp|P35555|FBN1_HUMAN Fibrillin-1 OS=Homo sapiens OX=9606 GN=FBN1 PE=1 SV=4	1	dw052619_2_endogenous hfbn1.9457.9457.3	controllerType=0 controllerNumber=1 scan=9457	23.6684
10352:2	1	R.TC[+57.021]VDINEC[+57.021]LLEPR.K	1970		C[+57]*2	809.883	2	1618.76	1618.76	0	1.9	Specific	590.77	590.77	590.77	9.53	259	>sp|P35555|FBN1_HUMAN Fibrillin-1 OS=Homo sapiens OX=9606 GN=FBN1 PE=1 SV=4	1	dw052619_2_endogenous hfbn1.9517.9517.2	controllerType=0 controllerNumber=1 scan=9517	23.811
06923:2	1	K.C[+57.021]APGT[+146.058]C[+57.021]QNLDGSYR.C	1984	Fuc(1)	C[+57]*2, T[+146]	872.866	2	1744.72	1744.73	0	-1.4	Specific	488.86	484.53	11.6	8.12	259	>sp|P35555|FBN1_HUMAN Fibrillin-1 OS=Homo sapiens OX=9606 GN=FBN1 PE=1 SV=4	1	dw052619_2_endogenous hfbn1.6442.6442.2	controllerType=0 controllerNumber=1 scan=6442	16.8665
06960:2	1	K.C[+57.021]APGT[+146.058]C[+57.021]QN[+15.995]LDGSYR.C	1984	Fuc(1)	C[+57]*2, N[+16], T[+146]	880.864	2	1760.72	1760.72	0	-0.4	Specific	462.95	462.95	11.6	7.8	259	>sp|P35555|FBN1_HUMAN Fibrillin-1 OS=Homo sapiens OX=9606 GN=FBN1 PE=1 SV=4	1	dw052619_2_endogenous hfbn1.6478.6478.2	controllerType=0 controllerNumber=1 scan=6478	16.9505
06979:2	1	K.C[+57.021]APGT[+146.058]C[+57.021]QNLDGSYR.C	1984	Fuc(1)	C[+57]*2, T[+146]	872.867	2	1744.73	1744.73	0	-0.1	Specific	560.35	495.25	11.6	9.3	259	>sp|P35555|FBN1_HUMAN Fibrillin-1 OS=Homo sapiens OX=9606 GN=FBN1 PE=1 SV=4	1	dw052619_2_endogenous hfbn1.6496.6496.2	controllerType=0 controllerNumber=1 scan=6496	16.9934
07013:2	1	K.C[+57.021]APGT[+146.058]C[+57.021]QN[+15.995]LDGSYR.C	1984	Fuc(1)	C[+57]*2, N[+16], T[+146]	880.865	2	1760.72	1760.72	0	0.2	Specific	433.4	433.4	11.6	7.99	259	>sp|P35555|FBN1_HUMAN Fibrillin-1 OS=Homo sapiens OX=9606 GN=FBN1 PE=1 SV=4	1	dw052619_2_endogenous hfbn1.6529.6529.2	controllerType=0 controllerNumber=1 scan=6529	17.0694
08242:2	1	R.C[+57.021]IC[+57.021]PPGYSLQNEK.C	1998		C[+57]*2	783.358	2	1565.71	1565.71	0	0.5	Specific	639.92	639.92	639.92	9.06	259	>sp|P35555|FBN1_HUMAN Fibrillin-1 OS=Homo sapiens OX=9606 GN=FBN1 PE=1 SV=4	1	dw052619_2_endogenous hfbn1.7668.7668.2	controllerType=0 controllerNumber=1 scan=7668	19.6108
08295:2	1	R.C[+57.021]IC[+57.021]PPGYSLQNEK.C	1998		C[+57]*2	783.359	2	1565.71	1565.71	0	0.9	Specific	679.93	679.93	679.93	11.53	259	>sp|P35555|FBN1_HUMAN Fibrillin-1 OS=Homo sapiens OX=9606 GN=FBN1 PE=1 SV=4	1	dw052619_2_endogenous hfbn1.7714.7714.2	controllerType=0 controllerNumber=1 scan=7714	19.7194
08316:3	1	R.C[+57.021]IC[+57.021]PPGYSLQNEK.C	1998		C[+57]*2	522.574	3	1565.71	1565.71	0	-0.8	Specific	317.2	317.2	317.2	3.73	259	>sp|P35555|FBN1_HUMAN Fibrillin-1 OS=Homo sapiens OX=9606 GN=FBN1 PE=1 SV=4	1	dw052619_2_endogenous hfbn1.7732.7732.3	controllerType=0 controllerNumber=1 scan=7732	19.7589
08355:2	1	R.C[+57.021]IC[+57.021]PPGYSLQNEK.C	1998		C[+57]*2	783.358	2	1565.71	1565.71	0	0.4	Specific	665.73	665.73	665.73	11.53	259	>sp|P35555|FBN1_HUMAN Fibrillin-1 OS=Homo sapiens OX=9606 GN=FBN1 PE=1 SV=4	1	dw052619_2_endogenous hfbn1.7769.7769.2	controllerType=0 controllerNumber=1 scan=7769	19.8463
08423:2	1	R.C[+57.021]IC[+57.021]PPGYSLQNEK.C	1998		C[+57]*2	783.357	2	1565.71	1565.71	0	-1.7	Specific	581.51	581.51	581.51	9.3	259	>sp|P35555|FBN1_HUMAN Fibrillin-1 OS=Homo sapiens OX=9606 GN=FBN1 PE=1 SV=4	1	dw052619_2_endogenous hfbn1.7830.7830.2	controllerType=0 controllerNumber=1 scan=7830	19.9851
08444:2	1	R.C[+57.021]IC[+57.021]PPGYSLQN[+0.984]EK.C	1998		C[+57]*2, N[+1]	783.859	2	1566.71	1566.69	0	11.1	Specific	226.29	226.29	226.29	1.56	259	>sp|P35555|FBN1_HUMAN Fibrillin-1 OS=Homo sapiens OX=9606 GN=FBN1 PE=1 SV=4	1	dw052619_2_endogenous hfbn1.7849.7849.2	controllerType=0 controllerNumber=1 scan=7849	20.029
10785:3	1	K.C[+57.021]EDIDEC[+57.021]VEEPEIC[+57.021]ALGT[+146.058]C[+57.021]SN[+15.995]TEGS[+162.053]FK.C	2011	Fuc(1),Hex(1)	C[+57]*4, N[+16], S[+162], T[+146]	1158.47	3	3473.38	3473.37	0	1.9	Specific	1015.73	1015.73	0	17.74	259	>sp|P35555|FBN1_HUMAN Fibrillin-1 OS=Homo sapiens OX=9606 GN=FBN1 PE=1 SV=4	1	dw052619_2_endogenous hfbn1.9915.9915.3	controllerType=0 controllerNumber=1 scan=9915	24.7008
10860:3	1	K.C[+57.021]EDIDEC[+57.021]VEEPEIC[+57.021]ALGTC[+57.021]SN[+15.995]T[+146.058]EGS[+162.053]FK.C	2011	Fuc(1),Hex(1)	C[+57]*4, N[+16], S[+162], T[+146]	1158.47	3	3473.38	3473.37	0	3	Specific	891.07	891.07	0	12.88	259	>sp|P35555|FBN1_HUMAN Fibrillin-1 OS=Homo sapiens OX=9606 GN=FBN1 PE=1 SV=4	1	dw052619_2_endogenous hfbn1.9973.9973.3	controllerType=0 controllerNumber=1 scan=9973	24.8335
09548:2	1	K.C[+57.021]LC[+57.021]PEGFSLSSSGR.R	2038		C[+57]*2	778.846	2	1556.68	1556.68	0	0.8	Specific	772.2	772.2	772.2	13.53	259	>sp|P35555|FBN1_HUMAN Fibrillin-1 OS=Homo sapiens OX=9606 GN=FBN1 PE=1 SV=4	1	dw052619_2_endogenous hfbn1.8805.8805.2	controllerType=0 controllerNumber=1 scan=8805	22.1805
09603:2	1	K.C[+57.021]LC[+57.021]PEGFSLSSSGR.R	2038		C[+57]*2	778.846	2	1556.68	1556.68	0	1	Specific	770.07	770.07	770.07	13.53	259	>sp|P35555|FBN1_HUMAN Fibrillin-1 OS=Homo sapiens OX=9606 GN=FBN1 PE=1 SV=4	1	dw052619_2_endogenous hfbn1.8858.8858.2	controllerType=0 controllerNumber=1 scan=8858	22.2974
09667:2	1	K.C[+57.021]LC[+57.021]PEGFSLSSSGR.R	2038		C[+57]*2	778.846	2	1556.69	1556.68	0	1.6	Specific	747.56	747.56	747.56	12.53	259	>sp|P35555|FBN1_HUMAN Fibrillin-1 OS=Homo sapiens OX=9606 GN=FBN1 PE=1 SV=4	1	dw052619_2_endogenous hfbn1.8913.8913.2	controllerType=0 controllerNumber=1 scan=8913	22.4192
09730:2	1	K.C[+57.021]LC[+57.021]PEGFSLSSSGR.R	2038		C[+57]*2	778.848	2	1556.69	1556.68	0	3.4	Specific	644.42	644.42	644.42	8.67	259	>sp|P35555|FBN1_HUMAN Fibrillin-1 OS=Homo sapiens OX=9606 GN=FBN1 PE=1 SV=4	1	dw052619_2_endogenous hfbn1.8968.8968.2	controllerType=0 controllerNumber=1 scan=8968	22.5436
09865:2	1	K.C[+57.021]LC[+57.021]PEGFSLSSSGR.R	2038		C[+57]*2	778.846	2	1556.68	1556.68	0	1	Specific	194.19	194.19	194.19	2.71	259	>sp|P35555|FBN1_HUMAN Fibrillin-1 OS=Homo sapiens OX=9606 GN=FBN1 PE=1 SV=4	1	dw052619_2_endogenous hfbn1.9083.9083.2	controllerType=0 controllerNumber=1 scan=9083	22.8079
06305:2	1	R.MSYC[+57.021]YAK.F	2058		C[+57]	461.693	2	922.38	922.38	0	0.1	Specific	287.46	287.46	287.46	3.79	259	>sp|P35555|FBN1_HUMAN Fibrillin-1 OS=Homo sapiens OX=9606 GN=FBN1 PE=1 SV=4	1	dw052619_2_endogenous hfbn1.5841.5841.2	controllerType=0 controllerNumber=1 scan=5841	15.4495
06383:2	1	R.MSYC[+57.021]YAK.F	2058		C[+57]	461.693	2	922.379	922.38	0	-1.2	Specific	197.71	197.71	197.71	2.41	259	>sp|P35555|FBN1_HUMAN Fibrillin-1 OS=Homo sapiens OX=9606 GN=FBN1 PE=1 SV=4	1	dw052619_2_endogenous hfbn1.5918.5918.2	controllerType=0 controllerNumber=1 scan=5918	15.6303
05547:3	1	R.N[+2448.878]HS[+426.137]K.Q	2077	HexNAc(6)Hex(4)NeuAc(2),Hex(1)Pent(2)	N[+2449], S[+426]	1120.74	3	3360.21	3360.26	0	-16.4	Specific	1.23	1.23	1.23	1.59	259	>sp|P35555|FBN1_HUMAN Fibrillin-1 OS=Homo sapiens OX=9606 GN=FBN1 PE=1 SV=4	1	dw052619_2_endogenous hfbn1.5079.5079.3	controllerType=0 controllerNumber=1 scan=5079	13.6162
06044:4	1	R.N[+3704.312]HS[+396.127]K.Q	2077	HexNAc(7)Hex(6)Fuc(1)NeuAc(4),Pent(3)	N[+3704], S[+396]	1146.92	4	4584.65	4585.69	-1	-6.7	Specific	22.77	7.32	7.32	1.92	259	>sp|P35555|FBN1_HUMAN Fibrillin-1 OS=Homo sapiens OX=9606 GN=FBN1 PE=1 SV=4	1	dw052619_2_endogenous hfbn1.5593.5593.4	controllerType=0 controllerNumber=1 scan=5593	14.8684
07663:3	1	R.N[+2174.798]HSK.Q	2077	HexNAc(6)Hex(5)Fuc(1)	N[+2175]	887.355	3	2660.05	2660.04	0	1.5	Specific	25.02	25.02	20	2.24	259	>sp|P35555|FBN1_HUMAN Fibrillin-1 OS=Homo sapiens OX=9606 GN=FBN1 PE=1 SV=4	1	dw052619_2_endogenous hfbn1.7135.7135.3	controllerType=0 controllerNumber=1 scan=7135	18.4388
04858:2	1	K.QEC[+57.021]C[+57.021]C[+57.021]ALK.G	2081		C[+57]*3	534.717	2	1068.43	1068.43	0	0.2	Specific	329.57	268.24	268.24	4.03	259	>sp|P35555|FBN1_HUMAN Fibrillin-1 OS=Homo sapiens OX=9606 GN=FBN1 PE=1 SV=4	1	dw052619_2_endogenous hfbn1.4389.4389.2	controllerType=0 controllerNumber=1 scan=4389	11.9385
11412:3	1	K.GEGWGDPC[+57.021]ELC[+57.021]PTEPDEAFR.Q	2089		C[+57]*2	774.653	3	2321.95	2321.94	0	0.7	Specific	778.06	778.06	778.06	12.97	259	>sp|P35555|FBN1_HUMAN Fibrillin-1 OS=Homo sapiens OX=9606 GN=FBN1 PE=1 SV=4	1	dw052619_2_endogenous hfbn1.10461.10461.3	controllerType=0 controllerNumber=1 scan=10461	25.9284
11418:2	1	K.GEGWGDPC[+57.021]ELC[+57.021]PTEPDEAFR.Q	2089		C[+57]*2	1161.48	2	2321.94	2321.94	0	0.4	Specific	1026.07	1026.07	1026.07	18.29	259	>sp|P35555|FBN1_HUMAN Fibrillin-1 OS=Homo sapiens OX=9606 GN=FBN1 PE=1 SV=4	1	dw052619_2_endogenous hfbn1.10465.10465.2	controllerType=0 controllerNumber=1 scan=10465	25.9371
11469:2	1	K.GEGWGDPC[+57.021]ELC[+57.021]PTEPDEAFR.Q	2089		C[+57]*2	1161.48	2	2321.95	2321.94	0	2.1	Specific	915.28	915.28	915.28	14.43	259	>sp|P35555|FBN1_HUMAN Fibrillin-1 OS=Homo sapiens OX=9606 GN=FBN1 PE=1 SV=4	1	dw052619_2_endogenous hfbn1.10514.10514.2	controllerType=0 controllerNumber=1 scan=10514	26.0461
10759:3	1	R.QIC[+57.021]PYGSGIIVGPDDSAVDMDEC[+57.021]KEPDVC[+57.021]K.H	2109		C[+57]*3	1118.83	3	3354.47	3354.46	0	1.3	Specific	1523.89	1468.87	1468.87	25.15	259	>sp|P35555|FBN1_HUMAN Fibrillin-1 OS=Homo sapiens OX=9606 GN=FBN1 PE=1 SV=4	1	dw052619_2_endogenous hfbn1.9890.9890.3	controllerType=0 controllerNumber=1 scan=9890	24.6442
10829:3	1	R.QIC[+57.021]PYGSGIIVGPDDSAVDMDEC[+57.021]KEPDVC[+57.021]K.H	2109		C[+57]*3	1118.83	3	3354.47	3354.46	0	2.1	Specific	1221.17	1100.37	1100.37	19.15	259	>sp|P35555|FBN1_HUMAN Fibrillin-1 OS=Homo sapiens OX=9606 GN=FBN1 PE=1 SV=4	1	dw052619_2_endogenous hfbn1.9949.9949.3	controllerType=0 controllerNumber=1 scan=9949	24.7803
11876:4	1	K.NVIGGFEC[+57.021]T[+132.042]C[+57.021]EEGFEPGPMMTC[+57.021]EDINEC[+57.021]AQNPLLC[+57.021]AFR.C	2183	Pent(1)	C[+57]*5, T[+132]	1146.73	4	4583.9	4584.89	-1	3.2	Specific	283	283	10.02	1.57	259	>sp|P35555|FBN1_HUMAN Fibrillin-1 OS=Homo sapiens OX=9606 GN=FBN1 PE=1 SV=4	1	dw052619_2_endogenous hfbn1.10867.10867.4	controllerType=0 controllerNumber=1 scan=10867	26.856
14326:4	1	K.N[+15.995]VIGGFEC[+57.021]TC[+57.021]EEGFEPGPMMTC[+57.021]EDINEC[+57.021]AQNPLLC[+57.021]AFR.C	2183		C[+57]*5, N[+16]	1117.97	4	4468.85	4468.84	0	2	Specific	981.55	981.55	220.48	15.92	259	>sp|P35555|FBN1_HUMAN Fibrillin-1 OS=Homo sapiens OX=9606 GN=FBN1 PE=1 SV=4	1	dw052619_2_endogenous hfbn1.13135.13135.4	controllerType=0 controllerNumber=1 scan=13135	31.6053
08492:2	1	R.C[+57.021][-17.027]VNTYGS[+132.042]YEC[+57.021]K.C	2221	Pent(1)	C[-17][+57]*2, S[+132]	748.279	2	1495.55	1495.57	0	-14	Specific	165.48	165.48	18.06	1.59	259	>sp|P35555|FBN1_HUMAN Fibrillin-1 OS=Homo sapiens OX=9606 GN=FBN1 PE=1 SV=4	1	dw052619_2_endogenous hfbn1.7887.7887.2	controllerType=0 controllerNumber=1 scan=7887	20.1136
07671:2	1	K.C[+57.021]PVGYVLR.E	2232		C[+57]	482.258	2	963.509	963.508	0	0.6	Specific	524.06	524.06	524.06	7.2	259	>sp|P35555|FBN1_HUMAN Fibrillin-1 OS=Homo sapiens OX=9606 GN=FBN1 PE=1 SV=4	1	dw052619_2_endogenous hfbn1.7144.7144.2	controllerType=0 controllerNumber=1 scan=7144	18.4587
07727:2	1	K.C[+57.021]PVGYVLR.E	2232		C[+57]	482.258	2	963.508	963.508	0	0.1	Specific	579.67	573.74	573.74	9.44	259	>sp|P35555|FBN1_HUMAN Fibrillin-1 OS=Homo sapiens OX=9606 GN=FBN1 PE=1 SV=4	1	dw052619_2_endogenous hfbn1.7195.7195.2	controllerType=0 controllerNumber=1 scan=7195	18.5742
07791:2	1	K.C[+57.021]PVGYVLR.E	2232		C[+57]	482.258	2	963.508	963.508	0	-0.2	Specific	592.33	590.31	590.31	9.2	259	>sp|P35555|FBN1_HUMAN Fibrillin-1 OS=Homo sapiens OX=9606 GN=FBN1 PE=1 SV=4	1	dw052619_2_endogenous hfbn1.7250.7250.2	controllerType=0 controllerNumber=1 scan=7250	18.6949
07849:2	1	K.C[+57.021]PVGYVLR.E	2232		C[+57]	482.258	2	963.508	963.508	0	-0.2	Specific	551.41	545.27	545.27	6.97	259	>sp|P35555|FBN1_HUMAN Fibrillin-1 OS=Homo sapiens OX=9606 GN=FBN1 PE=1 SV=4	1	dw052619_2_endogenous hfbn1.7305.7305.2	controllerType=0 controllerNumber=1 scan=7305	18.8166
07907:2	1	K.C[+57.021]PVGYVLR.E	2232		C[+57]	482.258	2	963.508	963.508	0	-0.1	Specific	546.54	546.54	546.54	7.2	259	>sp|P35555|FBN1_HUMAN Fibrillin-1 OS=Homo sapiens OX=9606 GN=FBN1 PE=1 SV=4	1	dw052619_2_endogenous hfbn1.7360.7360.2	controllerType=0 controllerNumber=1 scan=7360	18.9373
07965:2	1	K.C[+57.021]PVGYVLR.E	2232		C[+57]	482.258	2	963.508	963.508	0	0.3	Specific	539.2	529.24	529.24	8.55	259	>sp|P35555|FBN1_HUMAN Fibrillin-1 OS=Homo sapiens OX=9606 GN=FBN1 PE=1 SV=4	1	dw052619_2_endogenous hfbn1.7415.7415.2	controllerType=0 controllerNumber=1 scan=7415	19.0532
11609:2	1	K.C[+57.021][-17.027]PVGYVLR.E	2232		C[-17][+57]	473.745	2	946.483	946.481	0	1.5	Specific	478.74	478.74	478.74	7.93	259	>sp|P35555|FBN1_HUMAN Fibrillin-1 OS=Homo sapiens OX=9606 GN=FBN1 PE=1 SV=4	1	dw052619_2_endogenous hfbn1.10641.10641.2	controllerType=0 controllerNumber=1 scan=10641	26.3348
11680:2	1	K.C[+57.021][-17.027]PVGYVLR.E	2232		C[-17][+57]	473.745	2	946.484	946.481	0	2.2	Specific	398.41	398.41	398.41	5.89	259	>sp|P35555|FBN1_HUMAN Fibrillin-1 OS=Homo sapiens OX=9606 GN=FBN1 PE=1 SV=4	1	dw052619_2_endogenous hfbn1.10698.10698.2	controllerType=0 controllerNumber=1 scan=10698	26.4681
11364:2	1	K.NLIGTYMC[+57.021]IC[+57.021]GPGYQR.R	2267		C[+57]*2	951.939	2	1902.87	1902.87	0	2.8	Specific	626.49	626.49	626.49	7.97	259	>sp|P35555|FBN1_HUMAN Fibrillin-1 OS=Homo sapiens OX=9606 GN=FBN1 PE=1 SV=4	1	dw052619_2_endogenous hfbn1.10420.10420.2	controllerType=0 controllerNumber=1 scan=10420	25.8348
11671:2	1	K.N[+15.995]LIGTYMC[+57.021]IC[+57.021]GPGYQR.R	2267		C[+57]*2, N[+16]	959.935	2	1918.86	1918.86	0	0.5	Specific	630.39	630.39	401.96	9.84	259	>sp|P35555|FBN1_HUMAN Fibrillin-1 OS=Homo sapiens OX=9606 GN=FBN1 PE=1 SV=4	1	dw052619_2_endogenous hfbn1.10690.10690.2	controllerType=0 controllerNumber=1 scan=10690	26.4488
11684:3	1	K.N[+15.995]LIGTYMC[+57.021]IC[+57.021]GPGYQR.R	2267		C[+57]*2, N[+16]	640.294	3	1918.87	1918.86	0	2.9	Specific	594.1	594.1	243.6	6.65	259	>sp|P35555|FBN1_HUMAN Fibrillin-1 OS=Homo sapiens OX=9606 GN=FBN1 PE=1 SV=4	1	dw052619_2_endogenous hfbn1.10702.10702.3	controllerType=0 controllerNumber=1 scan=10702	26.4768
11734:2	1	K.N[+15.995]LIGTYMC[+57.021]IC[+57.021]GPGYQR.R	2267		C[+57]*2, N[+16]	959.936	2	1918.86	1918.86	0	1.7	Specific	563.08	563.08	397.72	8.84	259	>sp|P35555|FBN1_HUMAN Fibrillin-1 OS=Homo sapiens OX=9606 GN=FBN1 PE=1 SV=4	1	dw052619_2_endogenous hfbn1.10745.10745.2	controllerType=0 controllerNumber=1 scan=10745	26.5748
11750:3	1	K.N[+15.995]LIGTYMC[+57.021]IC[+57.021]GPGYQR.R	2267		C[+57]*2, N[+16]	640.295	3	1918.87	1918.86	0	4.5	Specific	408.04	408.04	156.61	3.51	259	>sp|P35555|FBN1_HUMAN Fibrillin-1 OS=Homo sapiens OX=9606 GN=FBN1 PE=1 SV=4	1	dw052619_2_endogenous hfbn1.10757.10757.3	controllerType=0 controllerNumber=1 scan=10757	26.6028
06054:4	1	R.RPDGEGC[+57.021]VDENEC[+57.021]QTKPGIC[+57.021]ENGR.C	2283		C[+57]*3	695.047	4	2777.16	2777.17	0	-1	Specific	563	563	563	8.78	259	>sp|P35555|FBN1_HUMAN Fibrillin-1 OS=Homo sapiens OX=9606 GN=FBN1 PE=1 SV=4	1	dw052619_2_endogenous hfbn1.5602.5602.4	controllerType=0 controllerNumber=1 scan=5602	14.8898
06111:4	1	R.RPDGEGC[+57.021]VDENEC[+57.021]QTKPGIC[+57.021]ENGR.C	2283		C[+57]*3	695.047	4	2777.16	2777.17	0	-0.9	Specific	512.03	512.03	512.03	7.61	259	>sp|P35555|FBN1_HUMAN Fibrillin-1 OS=Homo sapiens OX=9606 GN=FBN1 PE=1 SV=4	1	dw052619_2_endogenous hfbn1.5656.5656.4	controllerType=0 controllerNumber=1 scan=5656	15.017
06170:4	1	R.RPDGEGC[+57.021]VDENEC[+57.021]QTKPGIC[+57.021]ENGR.C	2283		C[+57]*3	695.048	4	2777.17	2777.17	0	0.4	Specific	789.97	789.97	789.97	13.02	259	>sp|P35555|FBN1_HUMAN Fibrillin-1 OS=Homo sapiens OX=9606 GN=FBN1 PE=1 SV=4	1	dw052619_2_endogenous hfbn1.5712.5712.4	controllerType=0 controllerNumber=1 scan=5712	15.1479
06213:4	1	R.RPDGEGC[+57.021]VDENEC[+57.021]QTKPGIC[+57.021]ENGR.C	2283		C[+57]*3	695.047	4	2777.16	2777.17	0	-0.9	Specific	251.12	251.12	251.12	3.36	259	>sp|P35555|FBN1_HUMAN Fibrillin-1 OS=Homo sapiens OX=9606 GN=FBN1 PE=1 SV=4	1	dw052619_2_endogenous hfbn1.5754.5754.4	controllerType=0 controllerNumber=1 scan=5754	15.2472
06266:4	1	R.RPDGEGC[+57.021]VDENEC[+57.021]QTKPGIC[+57.021]ENGR.C	2283		C[+57]*3	695.047	4	2777.16	2777.17	0	-0.8	Specific	962.6	962.6	962.6	16.78	259	>sp|P35555|FBN1_HUMAN Fibrillin-1 OS=Homo sapiens OX=9606 GN=FBN1 PE=1 SV=4	1	dw052619_2_endogenous hfbn1.5805.5805.4	controllerType=0 controllerNumber=1 scan=5805	15.367
06323:4	1	R.RPDGEGC[+57.021]VDENEC[+57.021]QTKPGIC[+57.021]ENGR.C	2283		C[+57]*3	695.047	4	2777.16	2777.17	0	-1	Specific	903.83	903.83	903.83	15.78	259	>sp|P35555|FBN1_HUMAN Fibrillin-1 OS=Homo sapiens OX=9606 GN=FBN1 PE=1 SV=4	1	dw052619_2_endogenous hfbn1.5860.5860.4	controllerType=0 controllerNumber=1 scan=5860	15.4946
06381:4	1	R.RPDGEGC[+57.021]VDENEC[+57.021]QTKPGIC[+57.021]ENGR.C	2283		C[+57]*3	695.047	4	2777.17	2777.17	0	-0.3	Specific	650.69	650.69	650.69	10.78	259	>sp|P35555|FBN1_HUMAN Fibrillin-1 OS=Homo sapiens OX=9606 GN=FBN1 PE=1 SV=4	1	dw052619_2_endogenous hfbn1.5916.5916.4	controllerType=0 controllerNumber=1 scan=5916	15.626
06441:4	1	R.RPDGEGC[+57.021]VDENEC[+57.021]QTKPGIC[+57.021]ENGR.C	2283		C[+57]*3	695.044	4	2777.15	2777.17	0	-5	Specific	407.29	407.29	407.29	5.87	259	>sp|P35555|FBN1_HUMAN Fibrillin-1 OS=Homo sapiens OX=9606 GN=FBN1 PE=1 SV=4	1	dw052619_2_endogenous hfbn1.5967.5967.4	controllerType=0 controllerNumber=1 scan=5967	15.7458
06495:4	1	R.RPDGEGC[+57.021]VDENEC[+57.021]QTKPGIC[+57.021]ENGR.C	2283		C[+57]*3	695.043	4	2777.15	2777.17	0	-5.5	Specific	513.52	513.52	513.52	6.23	259	>sp|P35555|FBN1_HUMAN Fibrillin-1 OS=Homo sapiens OX=9606 GN=FBN1 PE=1 SV=4	1	dw052619_2_endogenous hfbn1.6020.6020.4	controllerType=0 controllerNumber=1 scan=6020	15.8709
06496:4	1	R.RPDGEGC[+57.021]VDENEC[+57.021]QTKPGIC[+57.021]EN[+0.984]GR.C	2283		C[+57]*3, N[+1]	695.294	4	2778.15	2778.15	0	1.2	Specific	683.03	683.03	152.57	11.02	259	>sp|P35555|FBN1_HUMAN Fibrillin-1 OS=Homo sapiens OX=9606 GN=FBN1 PE=1 SV=4	1	dw052619_2_endogenous hfbn1.6020.6020.4	controllerType=0 controllerNumber=1 scan=6020	15.8709
06566:4	1	R.RPDGEGC[+57.021]VDEN[+0.984]EC[+57.021]QTKPGIC[+57.021]ENGR.C	2283		C[+57]*3, N[+1]	695.295	4	2778.16	2778.15	0	2.9	Specific	330.06	330.06	10.61	3.96	259	>sp|P35555|FBN1_HUMAN Fibrillin-1 OS=Homo sapiens OX=9606 GN=FBN1 PE=1 SV=4	1	dw052619_2_endogenous hfbn1.6084.6084.4	controllerType=0 controllerNumber=1 scan=6084	16.0191
05525:2	1	K.PGIC[+57.021]ENGR.C	2299		C[+57]	451.711	2	902.414	902.415	0	-1.3	Specific	34.73	34.73	34.73	1.45	259	>sp|P35555|FBN1_HUMAN Fibrillin-1 OS=Homo sapiens OX=9606 GN=FBN1 PE=1 SV=4	1	dw052619_2_endogenous hfbn1.5054.5054.2	controllerType=0 controllerNumber=1 scan=5054	13.5485
05563:2	1	K.PGIC[+57.021]ENGR.C	2299		C[+57]	451.71	2	902.413	902.415	0	-1.7	Specific	35.33	35.33	35.33	1.45	259	>sp|P35555|FBN1_HUMAN Fibrillin-1 OS=Homo sapiens OX=9606 GN=FBN1 PE=1 SV=4	1	dw052619_2_endogenous hfbn1.5095.5095.2	controllerType=0 controllerNumber=1 scan=5095	13.6557
08712:3	1	R.GSYTC[+57.021]EC[+57.021]ND[+15.995]GFTAS[+203.079]PNQDEC[+57.021]LDNR.E	2312	HexNAc(1)	C[+57]*3, D[+16], S[+203]	1010.39	3	3029.15	3029.15	0	2.7	Specific	317.31	317.31	0	3.06	259	>sp|P35555|FBN1_HUMAN Fibrillin-1 OS=Homo sapiens OX=9606 GN=FBN1 PE=1 SV=4	1	dw052619_2_endogenous hfbn1.8079.8079.3	controllerType=0 controllerNumber=1 scan=8079	20.5537
11993:3	1	R.EGYC[+57.021]FTEVLQNMC[+57.021]QIGSSNRNPVTK.S	2336		C[+57]*2	978.123	3	2932.36	2932.34	0	5.7	Specific	1163.42	1163.42	1163.42	17.41	259	>sp|P35555|FBN1_HUMAN Fibrillin-1 OS=Homo sapiens OX=9606 GN=FBN1 PE=1 SV=4	1	dw052619_2_endogenous hfbn1.10974.10974.3	controllerType=0 controllerNumber=1 scan=10974	27.1032
12057:3	1	R.EGYC[+57.021]FTEVLQNMC[+57.021]QIGSSNRNPVTK.S	2336		C[+57]*2	978.12	3	2932.35	2932.34	0	2.7	Specific	924.69	924.69	924.69	12.54	259	>sp|P35555|FBN1_HUMAN Fibrillin-1 OS=Homo sapiens OX=9606 GN=FBN1 PE=1 SV=4	1	dw052619_2_endogenous hfbn1.11028.11028.3	controllerType=0 controllerNumber=1 scan=11028	27.2277
13016:3	1	R.EGYC[+57.021]FTEVLQNMC[+57.021]QIGSSNR.N	2336		C[+57]*2	798.351	3	2393.04	2393.03	0	2.3	Specific	896.84	896.84	896.84	13.11	259	>sp|P35555|FBN1_HUMAN Fibrillin-1 OS=Homo sapiens OX=9606 GN=FBN1 PE=1 SV=4	1	dw052619_2_endogenous hfbn1.11895.11895.3	controllerType=0 controllerNumber=1 scan=11895	29.112
13084:3	1	R.EGYC[+57.021]FTEVLQNMC[+57.021]QIGSSNR.N	2336		C[+57]*2	798.352	3	2393.04	2393.03	0	3.6	Specific	919.03	919.03	919.03	14.11	259	>sp|P35555|FBN1_HUMAN Fibrillin-1 OS=Homo sapiens OX=9606 GN=FBN1 PE=1 SV=4	1	dw052619_2_endogenous hfbn1.11959.11959.3	controllerType=0 controllerNumber=1 scan=11959	29.2454
09467:4	1	R.GWGPHC[+57.021]EIC[+57.021]PFQGTVAFKK.L	2370		C[+57]*2	555.518	4	2219.05	2219.05	0	-0.7	Specific	283.42	283.42	283.42	1.89	259	>sp|P35555|FBN1_HUMAN Fibrillin-1 OS=Homo sapiens OX=9606 GN=FBN1 PE=1 SV=4	1	dw052619_2_endogenous hfbn1.8731.8731.3	controllerType=0 controllerNumber=1 scan=8731	22.02
09486:4	1	R.GWGPHC[+57.021]EIC[+57.021]PFQGTVAFKK.L	2370		C[+57]*2	555.519	4	2219.06	2219.05	0	1.2	Specific	503.44	503.44	503.44	6.5	259	>sp|P35555|FBN1_HUMAN Fibrillin-1 OS=Homo sapiens OX=9606 GN=FBN1 PE=1 SV=4	1	dw052619_2_endogenous hfbn1.8750.8750.4	controllerType=0 controllerNumber=1 scan=8750	22.0599
09547:4	1	R.GWGPHC[+57.021]EIC[+57.021]PFQGTVAFKK.L	2370		C[+57]*2	555.519	4	2219.05	2219.05	0	0.4	Specific	457.05	457.05	457.05	6.18	259	>sp|P35555|FBN1_HUMAN Fibrillin-1 OS=Homo sapiens OX=9606 GN=FBN1 PE=1 SV=4	1	dw052619_2_endogenous hfbn1.8804.8804.4	controllerType=0 controllerNumber=1 scan=8804	22.1785
09611:4	1	R.GWGPHC[+57.021]EIC[+57.021]PFQGTVAFKK.L	2370		C[+57]*2	555.519	4	2219.06	2219.05	0	1.2	Specific	342.52	342.52	342.52	3.15	259	>sp|P35555|FBN1_HUMAN Fibrillin-1 OS=Homo sapiens OX=9606 GN=FBN1 PE=1 SV=4	1	dw052619_2_endogenous hfbn1.8864.8864.4	controllerType=0 controllerNumber=1 scan=8864	22.3098
10618:3	1	R.GWGPHC[+57.021]EIC[+57.021]PFQGTVAFK.K	2370		C[+57]*2	697.658	3	2090.96	2090.96	0	0.3	Specific	659.52	659.52	659.52	10.84	259	>sp|P35555|FBN1_HUMAN Fibrillin-1 OS=Homo sapiens OX=9606 GN=FBN1 PE=1 SV=4	1	dw052619_2_endogenous hfbn1.9759.9759.3	controllerType=0 controllerNumber=1 scan=9759	24.3495
10675:3	1	R.GWGPHC[+57.021]EIC[+57.021]PFQGTVAFK.K	2370		C[+57]*2	697.658	3	2090.96	2090.96	0	0.3	Specific	692.17	692.17	692.17	10.84	259	>sp|P35555|FBN1_HUMAN Fibrillin-1 OS=Homo sapiens OX=9606 GN=FBN1 PE=1 SV=4	1	dw052619_2_endogenous hfbn1.9811.9811.3	controllerType=0 controllerNumber=1 scan=9811	24.4656
10914:3	1	R.GWGPHC[+57.021]EIC[+57.021]PFQGTVAFK.K	2370		C[+57]*2	697.66	3	2090.97	2090.96	0	4.4	Specific	186.49	186.49	186.49	1.55	259	>sp|P35555|FBN1_HUMAN Fibrillin-1 OS=Homo sapiens OX=9606 GN=FBN1 PE=1 SV=4	1	dw052619_2_endogenous hfbn1.10017.10017.4	controllerType=0 controllerNumber=1 scan=10017	24.9321
07406:2	1	R.GFM[+15.995]TNGADIDEC[+57.021]K.V	2395		C[+57], M[+16]	737.299	2	1473.59	1473.6	0	-4.7	Specific	446.41	446.41	134.18	6.43	259	>sp|P35555|FBN1_HUMAN Fibrillin-1 OS=Homo sapiens OX=9606 GN=FBN1 PE=1 SV=4	1	dw052619_2_endogenous hfbn1.6902.6902.2	controllerType=0 controllerNumber=1 scan=6902	17.9147
08145:2	1	R.GFM[+15.995]TNGADIDEC[+57.021]K.V	2395		C[+57], M[+16]	737.304	2	1473.6	1473.6	0	1	Specific	547.33	547.33	190.95	8.65	259	>sp|P35555|FBN1_HUMAN Fibrillin-1 OS=Homo sapiens OX=9606 GN=FBN1 PE=1 SV=4	1	dw052619_2_endogenous hfbn1.7580.7580.2	controllerType=0 controllerNumber=1 scan=7580	19.415
08223:2	1	R.GFM[+15.995]TNGADIDEC[+57.021]K.V	2395		C[+57], M[+16]	737.302	2	1473.6	1473.6	0	-0.8	Specific	520.74	520.74	167.22	8.42	259	>sp|P35555|FBN1_HUMAN Fibrillin-1 OS=Homo sapiens OX=9606 GN=FBN1 PE=1 SV=4	1	dw052619_2_endogenous hfbn1.7652.7652.2	controllerType=0 controllerNumber=1 scan=7652	19.5753
08285:2	1	R.GFM[+15.995]TNGADIDEC[+57.021]K.V	2395		C[+57], M[+16]	737.303	2	1473.6	1473.6	0	0.2	Specific	577.79	577.79	191	9.53	259	>sp|P35555|FBN1_HUMAN Fibrillin-1 OS=Homo sapiens OX=9606 GN=FBN1 PE=1 SV=4	1	dw052619_2_endogenous hfbn1.7706.7706.2	controllerType=0 controllerNumber=1 scan=7706	19.7
08387:2	1	R.GFM[+15.995]TNGADIDEC[+57.021]K.V	2395		C[+57], M[+16]	737.303	2	1473.6	1473.6	0	-0.2	Specific	474.84	474.84	142.57	7.8	259	>sp|P35555|FBN1_HUMAN Fibrillin-1 OS=Homo sapiens OX=9606 GN=FBN1 PE=1 SV=4	1	dw052619_2_endogenous hfbn1.7797.7797.2	controllerType=0 controllerNumber=1 scan=7797	19.9094
08399:2	1	R.GFMTNGADIDEC[+57.021]K.V	2395		C[+57]	729.305	2	1457.6	1457.6	0	-0.1	Specific	546.6	546.6	546.6	8.65	259	>sp|P35555|FBN1_HUMAN Fibrillin-1 OS=Homo sapiens OX=9606 GN=FBN1 PE=1 SV=4	1	dw052619_2_endogenous hfbn1.7808.7808.2	controllerType=0 controllerNumber=1 scan=7808	19.9343
08456:2	1	R.GFMTNGADIDEC[+57.021]K.V	2395		C[+57]	729.305	2	1457.6	1457.6	0	-0.3	Specific	662.75	662.75	662.75	11.3	259	>sp|P35555|FBN1_HUMAN Fibrillin-1 OS=Homo sapiens OX=9606 GN=FBN1 PE=1 SV=4	1	dw052619_2_endogenous hfbn1.7858.7858.2	controllerType=0 controllerNumber=1 scan=7858	20.0496
08521:2	1	R.GFMTNGADIDEC[+57.021]K.V	2395		C[+57]	729.306	2	1457.6	1457.6	0	0.7	Specific	659.76	659.76	659.76	11.53	259	>sp|P35555|FBN1_HUMAN Fibrillin-1 OS=Homo sapiens OX=9606 GN=FBN1 PE=1 SV=4	1	dw052619_2_endogenous hfbn1.7915.7915.2	controllerType=0 controllerNumber=1 scan=7915	20.1761
08596:2	1	R.GFMTNGADIDEC[+57.021]K.V	2395		C[+57]	729.306	2	1457.61	1457.6	0	1.1	Specific	617.77	617.77	617.77	10.53	259	>sp|P35555|FBN1_HUMAN Fibrillin-1 OS=Homo sapiens OX=9606 GN=FBN1 PE=1 SV=4	1	dw052619_2_endogenous hfbn1.7982.7982.2	controllerType=0 controllerNumber=1 scan=7982	20.3313
08941:2	1	R.GFMTN[+0.984]GADIDEC[+57.021]K.V	2395		C[+57], N[+1]	729.799	2	1458.59	1458.59	0	2.1	Specific	517.12	517.12	517.12	6.49	259	>sp|P35555|FBN1_HUMAN Fibrillin-1 OS=Homo sapiens OX=9606 GN=FBN1 PE=1 SV=4	1	dw052619_2_endogenous hfbn1.8280.8280.2	controllerType=0 controllerNumber=1 scan=8280	21.0049
09081:2	1	R.GFMTN[+0.984]GADIDEC[+57.021]K.V	2395		C[+57], N[+1]	729.797	2	1458.59	1458.59	0	-0.4	Specific	605.84	605.84	605.84	10.3	259	>sp|P35555|FBN1_HUMAN Fibrillin-1 OS=Homo sapiens OX=9606 GN=FBN1 PE=1 SV=4	1	dw052619_2_endogenous hfbn1.8394.8394.2	controllerType=0 controllerNumber=1 scan=8394	21.2695
09490:4	1	R.GFMTNGADIDEC[+57.021]KVIHDVC[+57.021]R.N	2395		C[+57]*2	585.016	4	2337.04	2337.04	0	-0.2	Specific	963.78	963.78	963.78	15.45	259	>sp|P35555|FBN1_HUMAN Fibrillin-1 OS=Homo sapiens OX=9606 GN=FBN1 PE=1 SV=4	1	dw052619_2_endogenous hfbn1.8753.8753.4	controllerType=0 controllerNumber=1 scan=8753	22.0661
09836:3	1	K.TGYTPDITGTSC[+57.021]VDLNEC[+57.021]NQAPK.P	2431		C[+57]*2	847.714	3	2541.13	2541.12	0	1.8	Specific	48.98	48.98	48.98	1.55	259	>sp|P35555|FBN1_HUMAN Fibrillin-1 OS=Homo sapiens OX=9606 GN=FBN1 PE=1 SV=4	1	dw052619_2_endogenous hfbn1.9059.9059.2	controllerType=0 controllerNumber=1 scan=9059	22.7514
10550:3	1	K.TGYTPDITGTSC[+57.021]VDLNEC[+57.021]NQAPKPC[+57.021]NFIC[+57.021]K.N	2431		C[+57]*4	1154.18	3	3460.53	3460.53	0	1.6	Specific	1290.65	1290.65	1290.65	21.76	259	>sp|P35555|FBN1_HUMAN Fibrillin-1 OS=Homo sapiens OX=9606 GN=FBN1 PE=1 SV=4	1	dw052619_2_endogenous hfbn1.9696.9696.3	controllerType=0 controllerNumber=1 scan=9696	24.2134
10606:3	1	K.TGYTPDITGTSC[+57.021]VDLNEC[+57.021]NQAPKPC[+57.021]NFIC[+57.021]K.N	2431		C[+57]*4	1154.18	3	3460.53	3460.53	0	0.1	Specific	1430.75	1430.75	1430.75	24.76	259	>sp|P35555|FBN1_HUMAN Fibrillin-1 OS=Homo sapiens OX=9606 GN=FBN1 PE=1 SV=4	1	dw052619_2_endogenous hfbn1.9748.9748.3	controllerType=0 controllerNumber=1 scan=9748	24.3274
10668:3	1	K.TGYTPDITGTSC[+57.021]VDLNEC[+57.021]NQAPKPC[+57.021]NFIC[+57.021]K.N	2431		C[+57]*4	1154.18	3	3460.53	3460.53	0	-0.1	Specific	1120.15	1108.81	1108.81	18.76	259	>sp|P35555|FBN1_HUMAN Fibrillin-1 OS=Homo sapiens OX=9606 GN=FBN1 PE=1 SV=4	1	dw052619_2_endogenous hfbn1.9803.9803.3	controllerType=0 controllerNumber=1 scan=9803	24.4457
07351:2	1	K.GYILQEDGR.S	2473			525.763	2	1050.52	1050.52	0	-2.8	Specific	489.79	265.24	265.24	4.87	259	>sp|P35555|FBN1_HUMAN Fibrillin-1 OS=Homo sapiens OX=9606 GN=FBN1 PE=1 SV=4	1	dw052619_2_endogenous hfbn1.6842.6842.2	controllerType=0 controllerNumber=1 scan=6842	17.7772
07394:2	1	K.GYILQEDGR.S	2473			525.764	2	1050.52	1050.52	0	0.2	Specific	530.48	448.02	448.02	8.55	259	>sp|P35555|FBN1_HUMAN Fibrillin-1 OS=Homo sapiens OX=9606 GN=FBN1 PE=1 SV=4	1	dw052619_2_endogenous hfbn1.6892.6892.2	controllerType=0 controllerNumber=1 scan=6892	17.8918
07452:2	1	K.GYILQEDGR.S	2473			525.765	2	1050.52	1050.52	0	0.4	Specific	554.94	519.74	519.74	8.55	259	>sp|P35555|FBN1_HUMAN Fibrillin-1 OS=Homo sapiens OX=9606 GN=FBN1 PE=1 SV=4	1	dw052619_2_endogenous hfbn1.6944.6944.2	controllerType=0 controllerNumber=1 scan=6944	18.0104
07512:2	1	K.GYILQEDGR.S	2473			525.764	2	1050.52	1050.52	0	-0.6	Specific	532.32	510.31	510.31	8.32	259	>sp|P35555|FBN1_HUMAN Fibrillin-1 OS=Homo sapiens OX=9606 GN=FBN1 PE=1 SV=4	1	dw052619_2_endogenous hfbn1.6996.6996.2	controllerType=0 controllerNumber=1 scan=6996	18.128
07572:2	1	K.GYILQEDGR.S	2473			525.764	2	1050.52	1050.52	0	-0.3	Specific	534.93	534.93	534.93	8.32	259	>sp|P35555|FBN1_HUMAN Fibrillin-1 OS=Homo sapiens OX=9606 GN=FBN1 PE=1 SV=4	1	dw052619_2_endogenous hfbn1.7052.7052.2	controllerType=0 controllerNumber=1 scan=7052	18.2533
07629:2	1	K.GYILQEDGR.S	2473			525.764	2	1050.52	1050.52	0	0.2	Specific	587.21	587.21	587.21	9.44	259	>sp|P35555|FBN1_HUMAN Fibrillin-1 OS=Homo sapiens OX=9606 GN=FBN1 PE=1 SV=4	1	dw052619_2_endogenous hfbn1.7105.7105.2	controllerType=0 controllerNumber=1 scan=7105	18.3721
07690:2	1	K.GYILQEDGR.S	2473			525.764	2	1050.52	1050.52	0	0.3	Specific	520.9	520.9	520.9	8.55	259	>sp|P35555|FBN1_HUMAN Fibrillin-1 OS=Homo sapiens OX=9606 GN=FBN1 PE=1 SV=4	1	dw052619_2_endogenous hfbn1.7160.7160.2	controllerType=0 controllerNumber=1 scan=7160	18.4955
04707:3	1	R.SC[+57.021]KDLDEC[+57.021]ATK.Q	2482		C[+57]*2	442.86	3	1326.57	1326.57	0	0	Specific	463.03	463.03	463.03	6.32	259	>sp|P35555|FBN1_HUMAN Fibrillin-1 OS=Homo sapiens OX=9606 GN=FBN1 PE=1 SV=4	1	dw052619_2_endogenous hfbn1.4224.4224.3	controllerType=0 controllerNumber=1 scan=4224	11.4986
04742:3	1	R.SC[+57.021]KDLDEC[+57.021]ATK.Q	2482		C[+57]*2	442.861	3	1326.57	1326.57	0	0.5	Specific	547.2	547.2	547.2	6.94	259	>sp|P35555|FBN1_HUMAN Fibrillin-1 OS=Homo sapiens OX=9606 GN=FBN1 PE=1 SV=4	1	dw052619_2_endogenous hfbn1.4264.4264.3	controllerType=0 controllerNumber=1 scan=4264	11.6026
05271:2	1	K.DLDEC[+57.021]ATK.Q	2485		C[+57]	476.208	2	951.408	951.409	0	-0.4	Specific	323.1	323.1	323.1	4.31	259	>sp|P35555|FBN1_HUMAN Fibrillin-1 OS=Homo sapiens OX=9606 GN=FBN1 PE=1 SV=4	1	dw052619_2_endogenous hfbn1.4797.4797.2	controllerType=0 controllerNumber=1 scan=4797	12.9278
05326:2	1	K.DLDEC[+57.021]ATK.Q	2485		C[+57]	476.208	2	951.409	951.409	0	0	Specific	363.17	328.82	328.82	6.38	259	>sp|P35555|FBN1_HUMAN Fibrillin-1 OS=Homo sapiens OX=9606 GN=FBN1 PE=1 SV=4	1	dw052619_2_endogenous hfbn1.4848.4848.2	controllerType=0 controllerNumber=1 scan=4848	13.0491
09930:3	1	K.QHNC[+57.021]QFLC[+57.021]VNTIGGFTC[+57.021]K.C	2493		C[+57]*3	728.665	3	2183.98	2183.98	0	0.7	Specific	672.1	672.1	672.1	10.84	259	>sp|P35555|FBN1_HUMAN Fibrillin-1 OS=Homo sapiens OX=9606 GN=FBN1 PE=1 SV=4	1	dw052619_2_endogenous hfbn1.9137.9137.3	controllerType=0 controllerNumber=1 scan=9137	22.9333
09945:3	1	K.QHNC[+57.021]QFLC[+57.021]VN[+15.995]TIGGFTC[+57.021]K.C	2493		C[+57]*3, N[+16]	733.996	3	2199.97	2199.97	0	0.3	Specific	658.36	658.36	480.94	10.84	259	>sp|P35555|FBN1_HUMAN Fibrillin-1 OS=Homo sapiens OX=9606 GN=FBN1 PE=1 SV=4	1	dw052619_2_endogenous hfbn1.9150.9150.3	controllerType=0 controllerNumber=1 scan=9150	22.963
09987:3	1	K.QHNC[+57.021]QFLC[+57.021]VNTIGGFTC[+57.021]K.C	2493		C[+57]*3	728.666	3	2183.98	2183.98	0	1.9	Specific	744.24	744.24	744.24	11.84	259	>sp|P35555|FBN1_HUMAN Fibrillin-1 OS=Homo sapiens OX=9606 GN=FBN1 PE=1 SV=4	1	dw052619_2_endogenous hfbn1.9188.9188.3	controllerType=0 controllerNumber=1 scan=9188	23.0524
10003:3	1	K.QHNC[+57.021]QFLC[+57.021]VN[+15.995]TIGGFTC[+57.021]K.C	2493		C[+57]*3, N[+16]	733.997	3	2199.98	2199.97	0	1.2	Specific	703.71	703.71	503.21	11.84	259	>sp|P35555|FBN1_HUMAN Fibrillin-1 OS=Homo sapiens OX=9606 GN=FBN1 PE=1 SV=4	1	dw052619_2_endogenous hfbn1.9199.9199.3	controllerType=0 controllerNumber=1 scan=9199	23.078
10068:3	1	K.QHNC[+57.021]QFLC[+57.021]VN[+15.995]TIGGFTC[+57.021]K.C	2493		C[+57]*3, N[+16]	733.997	3	2199.98	2199.97	0	1.7	Specific	666.79	666.79	490.06	10.84	259	>sp|P35555|FBN1_HUMAN Fibrillin-1 OS=Homo sapiens OX=9606 GN=FBN1 PE=1 SV=4	1	dw052619_2_endogenous hfbn1.9255.9255.3	controllerType=0 controllerNumber=1 scan=9255	23.2068
10076:3	1	K.QHNC[+57.021]QFLC[+57.021]VNTIGGFTC[+57.021]K.C	2493		C[+57]*3	728.666	3	2183.98	2183.98	0	1.7	Specific	56.94	56.94	56.94	1.56	259	>sp|P35555|FBN1_HUMAN Fibrillin-1 OS=Homo sapiens OX=9606 GN=FBN1 PE=1 SV=4	1	dw052619_2_endogenous hfbn1.9261.9261.3	controllerType=0 controllerNumber=1 scan=9261	23.2188
10136:3	1	K.QHN[+0.984]C[+57.021]QFLC[+57.021]VN[+15.995]TIGGFTC[+57.021]K.C	2493		C[+57]*3, N[+1][+16]	734.329	3	2200.97	2200.96	0	6.8	Specific	317	317	156	2.1	259	>sp|P35555|FBN1_HUMAN Fibrillin-1 OS=Homo sapiens OX=9606 GN=FBN1 PE=1 SV=4	1	dw052619_2_endogenous hfbn1.9316.9316.3	controllerType=0 controllerNumber=1 scan=9316	23.3446
07864:4	1	K.C[+57.021]PPGFTQHHTSC[+57.021]IDNNEC[+57.021]TSDINLC[+57.021]GSK.G	2511		C[+57]*4	813.092	4	3249.34	3249.35	0	-0.2	Specific	704.21	704.21	323.64	11.83	259	>sp|P35555|FBN1_HUMAN Fibrillin-1 OS=Homo sapiens OX=9606 GN=FBN1 PE=1 SV=4	1	dw052619_2_endogenous hfbn1.7320.7320.4	controllerType=0 controllerNumber=1 scan=7320	18.8488
07917:4	1	K.C[+57.021]PPGFTQHHTSC[+57.021]IDNNEC[+57.021]TSDINLC[+57.021]GSK.G	2511		C[+57]*4	813.091	4	3249.34	3249.35	0	-0.4	Specific	817.88	817.88	404.28	13.83	259	>sp|P35555|FBN1_HUMAN Fibrillin-1 OS=Homo sapiens OX=9606 GN=FBN1 PE=1 SV=4	1	dw052619_2_endogenous hfbn1.7369.7369.4	controllerType=0 controllerNumber=1 scan=7369	18.9564
07967:4	1	K.C[+57.021]PPGFTQHHTSC[+57.021]IDNNEC[+57.021]TSDINLC[+57.021]GSK.G	2511		C[+57]*4	813.092	4	3249.34	3249.35	0	-0.2	Specific	744.75	744.75	382.42	11.83	259	>sp|P35555|FBN1_HUMAN Fibrillin-1 OS=Homo sapiens OX=9606 GN=FBN1 PE=1 SV=4	1	dw052619_2_endogenous hfbn1.7418.7418.4	controllerType=0 controllerNumber=1 scan=7418	19.0604
08036:4	1	K.C[+57.021]PPGFTQHHTSC[+57.021]IDNNEC[+57.021]TSDINLC[+57.021]GSK.G	2511		C[+57]*4	813.091	4	3249.34	3249.35	0	-0.4	Specific	757.26	757.26	356.26	12.83	259	>sp|P35555|FBN1_HUMAN Fibrillin-1 OS=Homo sapiens OX=9606 GN=FBN1 PE=1 SV=4	1	dw052619_2_endogenous hfbn1.7481.7481.4	controllerType=0 controllerNumber=1 scan=7481	19.1964
08103:4	1	K.C[+57.021]PPGFTQHHTSC[+57.021]IDNNEC[+57.021]TSDINLC[+57.021]GSK.G	2511		C[+57]*4	813.092	4	3249.35	3249.35	0	0.6	Specific	730.6	730.6	315.89	12.06	259	>sp|P35555|FBN1_HUMAN Fibrillin-1 OS=Homo sapiens OX=9606 GN=FBN1 PE=1 SV=4	1	dw052619_2_endogenous hfbn1.7545.7545.4	controllerType=0 controllerNumber=1 scan=7545	19.3366
08365:4	1	K.C[+57.021]PPGFTQHHTSC[+57.021]IDNN[+0.984]EC[+57.021]TSDINLC[+57.021]GSK.G	2511		C[+57]*4, N[+1]	813.343	4	3250.35	3250.33	0	6	Specific	248.03	248.03	21.17	1.96	259	>sp|P35555|FBN1_HUMAN Fibrillin-1 OS=Homo sapiens OX=9606 GN=FBN1 PE=1 SV=4	1	dw052619_2_endogenous hfbn1.7778.7778.4	controllerType=0 controllerNumber=1 scan=7778	19.8658
08390:4	1	K.C[+57.021]PPGFTQHHTSC[+57.021]IDNNEC[+57.021]TSDINLC[+57.021]GSK.G	2511		C[+57]*4	813.094	4	3249.35	3249.35	0	2.9	Specific	238.77	238.77	137.84	1.69	259	>sp|P35555|FBN1_HUMAN Fibrillin-1 OS=Homo sapiens OX=9606 GN=FBN1 PE=1 SV=4	1	dw052619_2_endogenous hfbn1.7799.7799.4	controllerType=0 controllerNumber=1 scan=7799	19.9137
09262:3	1	K.C[+57.021][-17.027]PPGFTQHHTSC[+57.021]IDNNEC[+57.021]TSDINLC[+57.021]GSK.G	2511		C[-17][+57]*4	1078.11	3	3232.32	3232.32	0	1.2	Specific	1100.16	1096.2	1096.2	18.84	259	>sp|P35555|FBN1_HUMAN Fibrillin-1 OS=Homo sapiens OX=9606 GN=FBN1 PE=1 SV=4	1	dw052619_2_endogenous hfbn1.8548.8548.3	controllerType=0 controllerNumber=1 scan=8548	21.6161
09335:3	1	K.C[+57.021][-17.027]PPGFTQHHTSC[+57.021]IDNNEC[+57.021]TSDINLC[+57.021]GSK.G	2511		C[-17][+57]*4	1078.11	3	3232.32	3232.32	0	1	Specific	732.26	732.26	732.26	10.84	259	>sp|P35555|FBN1_HUMAN Fibrillin-1 OS=Homo sapiens OX=9606 GN=FBN1 PE=1 SV=4	1	dw052619_2_endogenous hfbn1.8613.8613.3	controllerType=0 controllerNumber=1 scan=8613	21.7607
08142:3	1	R.GFSLDQTGSSC[+57.021]EDVDEC[+57.021]EGNHR.C	2555		C[+57]*2	833.665	3	2498.98	2498.98	0	0.4	Specific	1212.25	1212.25	1212.25	22.02	259	>sp|P35555|FBN1_HUMAN Fibrillin-1 OS=Homo sapiens OX=9606 GN=FBN1 PE=1 SV=4	1	dw052619_2_endogenous hfbn1.7578.7578.3	controllerType=0 controllerNumber=1 scan=7578	19.4106
08193:3	1	R.GFSLDQTGSSC[+57.021]EDVDEC[+57.021]EGNHR.C	2555		C[+57]*2	833.664	3	2498.98	2498.98	0	0.1	Specific	1186.07	1186.07	1186.07	21.02	259	>sp|P35555|FBN1_HUMAN Fibrillin-1 OS=Homo sapiens OX=9606 GN=FBN1 PE=1 SV=4	1	dw052619_2_endogenous hfbn1.7626.7626.3	controllerType=0 controllerNumber=1 scan=7626	19.5184
08258:3	1	R.GFSLDQTGSSC[+57.021]EDVDEC[+57.021]EGNHR.C	2555		C[+57]*2	833.664	3	2498.98	2498.98	0	0.1	Specific	1157.92	1157.92	1157.92	21.02	259	>sp|P35555|FBN1_HUMAN Fibrillin-1 OS=Homo sapiens OX=9606 GN=FBN1 PE=1 SV=4	1	dw052619_2_endogenous hfbn1.7682.7682.3	controllerType=0 controllerNumber=1 scan=7682	19.6443
08338:3	1	R.GFSLDQTGSSC[+57.021]EDVDEC[+57.021]EGNHR.C	2555		C[+57]*2	833.663	3	2498.98	2498.98	0	-1	Specific	867.96	867.96	867.96	14.78	259	>sp|P35555|FBN1_HUMAN Fibrillin-1 OS=Homo sapiens OX=9606 GN=FBN1 PE=1 SV=4	1	dw052619_2_endogenous hfbn1.7754.7754.3	controllerType=0 controllerNumber=1 scan=7754	19.81
08410:3	1	R.GFSLDQTGSSC[+57.021]EDVDEC[+57.021]EGN[+0.984]HR.C	2555		C[+57]*2, N[+1]	833.994	3	2499.97	2499.96	0	1.7	Specific	625.71	625.71	625.71	10.02	259	>sp|P35555|FBN1_HUMAN Fibrillin-1 OS=Homo sapiens OX=9606 GN=FBN1 PE=1 SV=4	1	dw052619_2_endogenous hfbn1.7819.7819.3	controllerType=0 controllerNumber=1 scan=7819	19.9601
08523:3	1	R.GFSLDQTGSSC[+57.021]EDVDEC[+57.021]EGN[+0.984]HR.C	2555		C[+57]*2, N[+1]	833.993	3	2499.96	2499.96	0	1	Specific	1140.47	1140.47	1140.47	20.02	259	>sp|P35555|FBN1_HUMAN Fibrillin-1 OS=Homo sapiens OX=9606 GN=FBN1 PE=1 SV=4	1	dw052619_2_endogenous hfbn1.7917.7917.3	controllerType=0 controllerNumber=1 scan=7917	20.1803
08590:3	1	R.GFSLDQTGSSC[+57.021]EDVDEC[+57.021]EGN[+0.984]HR.C	2555		C[+57]*2, N[+1]	833.994	3	2499.97	2499.96	0	1.8	Specific	317.45	317.45	317.45	5.24	259	>sp|P35555|FBN1_HUMAN Fibrillin-1 OS=Homo sapiens OX=9606 GN=FBN1 PE=1 SV=4	1	dw052619_2_endogenous hfbn1.7976.7976.3	controllerType=0 controllerNumber=1 scan=7976	20.3164
06472:3	1	R.C[+57.021]QHGC[+57.021]QN[+15.995]IIGGYR.C	2577		C[+57]*2, N[+16]	526.902	3	1578.69	1578.69	0	1.2	Specific	210.86	210.86	43.37	3.31	259	>sp|P35555|FBN1_HUMAN Fibrillin-1 OS=Homo sapiens OX=9606 GN=FBN1 PE=1 SV=4	1	dw052619_2_endogenous hfbn1.5998.5998.3	controllerType=0 controllerNumber=1 scan=5998	15.82
06524:3	1	R.C[+57.021]QHGC[+57.021]QN[+15.995]IIGGYR.C	2577		C[+57]*2, N[+16]	526.902	3	1578.69	1578.69	0	0.1	Specific	540.85	540.85	217.42	8.65	259	>sp|P35555|FBN1_HUMAN Fibrillin-1 OS=Homo sapiens OX=9606 GN=FBN1 PE=1 SV=4	1	dw052619_2_endogenous hfbn1.6049.6049.3	controllerType=0 controllerNumber=1 scan=6049	15.9385
06577:3	1	R.C[+57.021]QHGC[+57.021]QN[+15.995]IIGGYR.C	2577		C[+57]*2, N[+16]	526.902	3	1578.69	1578.69	0	0.3	Specific	379.38	379.38	156.57	7.85	259	>sp|P35555|FBN1_HUMAN Fibrillin-1 OS=Homo sapiens OX=9606 GN=FBN1 PE=1 SV=4	1	dw052619_2_endogenous hfbn1.6096.6096.3	controllerType=0 controllerNumber=1 scan=6096	16.0482
06634:3	1	R.C[+57.021]QHGC[+57.021]QN[+15.995]IIGGYR.C	2577		C[+57]*2, N[+16]	526.902	3	1578.69	1578.69	0	0.3	Specific	488.1	488.1	181.49	8.36	259	>sp|P35555|FBN1_HUMAN Fibrillin-1 OS=Homo sapiens OX=9606 GN=FBN1 PE=1 SV=4	1	dw052619_2_endogenous hfbn1.6147.6147.3	controllerType=0 controllerNumber=1 scan=6147	16.1655
06676:3	1	R.C[+57.021]QHGC[+57.021]QN[+15.995]IIGGYR.C	2577		C[+57]*2, N[+16]	526.902	3	1578.69	1578.69	0	1.7	Specific	143.32	143.32	45.65	2.3	259	>sp|P35555|FBN1_HUMAN Fibrillin-1 OS=Homo sapiens OX=9606 GN=FBN1 PE=1 SV=4	1	dw052619_2_endogenous hfbn1.6196.6196.3	controllerType=0 controllerNumber=1 scan=6196	16.2836
12504:4	1	K.C[+57.021]MC[+57.021]PAGFQYEQFSGGC[+57.021]QDINEC[+57.021]GSAQAPC[+57.021]SYGC[+57.021]SNTEGGYLC[+57.021]GC[+57.021]PPGYFR.I	2631		C[+57]*8	1428.8	4	5712.2	5712.2	0	0.1	Specific	1001.87	1001.87	37.2	17.05	259	>sp|P35555|FBN1_HUMAN Fibrillin-1 OS=Homo sapiens OX=9606 GN=FBN1 PE=1 SV=4	1	dw052619_2_endogenous hfbn1.11421.11421.4	controllerType=0 controllerNumber=1 scan=11421	28.1022
05952:3	1	R.IGQGHC[+57.021]VSGM[+15.995]GMGR.G	2681		C[+57], M[+16]	488.216	3	1462.63	1462.63	0	-0.1	Specific	86.8	86.8	0	2.08	259	>sp|P35555|FBN1_HUMAN Fibrillin-1 OS=Homo sapiens OX=9606 GN=FBN1 PE=1 SV=4	1	dw052619_2_endogenous hfbn1.5499.5499.3	controllerType=0 controllerNumber=1 scan=5499	14.6412
06134:3	1	R.IGQGHC[+57.021]VSGMGM[+15.995]GR.G	2681		C[+57], M[+16]	488.216	3	1462.63	1462.63	0	-1	Specific	124.99	124.99	45.05	2.35	259	>sp|P35555|FBN1_HUMAN Fibrillin-1 OS=Homo sapiens OX=9606 GN=FBN1 PE=1 SV=4	1	dw052619_2_endogenous hfbn1.5676.5676.3	controllerType=0 controllerNumber=1 scan=5676	15.0642
12295:3	1	R.ILELLPALTTLTNHNR.Y	2777			607.021	3	1819.05	1819.04	0	2.1	Specific	813.19	813.19	813.19	11.97	259	>sp|P35555|FBN1_HUMAN Fibrillin-1 OS=Homo sapiens OX=9606 GN=FBN1 PE=1 SV=4	1	dw052619_2_endogenous hfbn1.11232.11232.3	controllerType=0 controllerNumber=1 scan=11232	27.6912
08510:4	1	K.KKPVAGTYSLQISSTPLYK.K	2820			521.047	4	2081.17	2081.16	0	1.1	Specific	320.27	304.54	304.54	4.4	259	>sp|P35555|FBN1_HUMAN Fibrillin-1 OS=Homo sapiens OX=9606 GN=FBN1 PE=1 SV=4	1	dw052619_2_endogenous hfbn1.7905.7905.4	controllerType=0 controllerNumber=1 scan=7905	20.1553
10341:4	1	K.ELNQLEDKYDKDYLSGELGDNLK.M	2841			675.583	4	2699.31	2699.3	0	2.3	Specific	556.35	556.35	556.35	4.35	259	>sp|P35555|FBN1_HUMAN Fibrillin-1 OS=Homo sapiens OX=9606 GN=FBN1 PE=1 SV=4	1	dw052619_2_endogenous hfbn1.9507.9507.4	controllerType=0 controllerNumber=1 scan=9507	23.7872

## Sheet: DW_053139_1
Query #:z	Protein Rank	Peptide < ProteinMetrics Confidential >	Starting position	Glycans NHFAGNa	Modification Type(s)	Observed m/z	z	Observed (M+H)	Calc. mass (M+H)	Off-by-x error	Mass error (ppm)	Cleavage	Score	Delta	Delta Mod	|Log Prob|	# of unique peptides	Protein Name	Protein DB number	Comment	Scan #	Scan Time
12107:3	1	R.TGAC[+57.021]QDVDEC[+57.021]QAIPGLC[+57.021]QGGNC[+57.021]INTVGS[+162.053]FEC[+57.021]K.C	241	Hex(1)	C[+57]*5, S[+162]	1236.52	3	3707.55	3707.54	0	1.8	Specific	903.52	903.52	27.27	14.67	291	>sp|P35555|FBN1_HUMAN Fibrillin-1 OS=Homo sapiens OX=9606 GN=FBN1 PE=1 SV=4	1	dw053119_1.10611.10611.3	controllerType=0 controllerNumber=1 scan=10611	25.9496
12034:3	1	R.TGAC[+57.021]QDVDEC[+57.021]QAIPGLC[+57.021]QGGNC[+57.021]INTVGS[+162.053]FEC[+57.021]K.C	241	Hex(1)	C[+57]*5, S[+162]	1236.52	3	3707.55	3707.54	0	2.1	Specific	931.72	931.72	27.88	14.67	291	>sp|P35555|FBN1_HUMAN Fibrillin-1 OS=Homo sapiens OX=9606 GN=FBN1 PE=1 SV=4	1	dw053119_1.10550.10550.3	controllerType=0 controllerNumber=1 scan=10550	25.8157
12040:3	1	R.TGAC[+57.021]QDVDEC[+57.021]QAIPGLC[+57.021]QGGNC[+57.021]IN[+15.995]TVGS[+162.053]FEC[+57.021]K.C	241	Hex(1)	C[+57]*5, N[+16], S[+162]	1241.85	3	3723.54	3723.53	0	2.7	Specific	888.01	888.01	27.02	13.67	291	>sp|P35555|FBN1_HUMAN Fibrillin-1 OS=Homo sapiens OX=9606 GN=FBN1 PE=1 SV=4	1	dw053119_1.10556.10556.3	controllerType=0 controllerNumber=1 scan=10556	25.829
13208:3	1	K.C[+57.021]EDIDEC[+57.021]STIPGIC[+57.021]EGGEC[+57.021]TNTVSSYFC[+57.021]K.C	286		C[+57]*5	1130.12	3	3388.35	3388.34	0	2.7	Specific	886.44	886.44	562.61	14.12	291	>sp|P35555|FBN1_HUMAN Fibrillin-1 OS=Homo sapiens OX=9606 GN=FBN1 PE=1 SV=4	1	dw053119_1.11576.11576.3	controllerType=0 controllerNumber=1 scan=11576	28.0488
13146:3	1	K.C[+57.021]EDIDEC[+57.021]STIPGIC[+57.021]EGGEC[+57.021]TNTVSSYFC[+57.021]K.C	286		C[+57]*5	1130.12	3	3388.35	3388.34	0	3.5	Specific	920.72	883.01	579.19	15.12	291	>sp|P35555|FBN1_HUMAN Fibrillin-1 OS=Homo sapiens OX=9606 GN=FBN1 PE=1 SV=4	1	dw053119_1.11522.11522.3	controllerType=0 controllerNumber=1 scan=11522	27.929
08146:2	1	R.C[+57.021]IPTPGS[+162.053]YR.C	465	Hex(1)	C[+57], S[+162]	606.783	2	1212.56	1212.56	0	1.7	Specific	352.34	352.34	18.52	4.86	291	>sp|P35555|FBN1_HUMAN Fibrillin-1 OS=Homo sapiens OX=9606 GN=FBN1 PE=1 SV=4	1	dw053119_1.7143.7143.2	controllerType=0 controllerNumber=1 scan=7143	18.3071
07962:2	1	R.C[+57.021]IPTPGS[+162.053]YR.C	465	Hex(1)	C[+57], S[+162]	606.783	2	1212.56	1212.56	0	0.9	Specific	354.09	354.09	31.16	5.49	291	>sp|P35555|FBN1_HUMAN Fibrillin-1 OS=Homo sapiens OX=9606 GN=FBN1 PE=1 SV=4	1	dw053119_1.6978.6978.2	controllerType=0 controllerNumber=1 scan=6978	17.946
07842:2	1	R.C[+57.021]IPTPGS[+162.053]YR.C	465	Hex(1)	C[+57], S[+162]	606.783	2	1212.56	1212.56	0	0.9	Specific	354.1	354.1	25.17	4.86	291	>sp|P35555|FBN1_HUMAN Fibrillin-1 OS=Homo sapiens OX=9606 GN=FBN1 PE=1 SV=4	1	dw053119_1.6870.6870.2	controllerType=0 controllerNumber=1 scan=6870	17.7042
07848:2	1	R.C[+57.021]IPTPGS[+324.106]YR.C	465	Hex(2)	C[+57], S[+324]	687.81	2	1374.61	1374.61	0	2.3	Specific	355.64	355.64	21.9	5.01	291	>sp|P35555|FBN1_HUMAN Fibrillin-1 OS=Homo sapiens OX=9606 GN=FBN1 PE=1 SV=4	1	dw053119_1.6875.6875.2	controllerType=0 controllerNumber=1 scan=6875	17.715
07904:2	1	R.C[+57.021]IPTPGS[+162.053]YR.C	465	Hex(1)	C[+57], S[+162]	606.783	2	1212.56	1212.56	0	1.1	Specific	385.04	385.04	30.37	6.38	291	>sp|P35555|FBN1_HUMAN Fibrillin-1 OS=Homo sapiens OX=9606 GN=FBN1 PE=1 SV=4	1	dw053119_1.6924.6924.2	controllerType=0 controllerNumber=1 scan=6924	17.8255
08082:2	1	R.C[+57.021]IPTPGS[+162.053]YR.C	465	Hex(1)	C[+57], S[+162]	606.782	2	1212.56	1212.56	0	0.6	Specific	393.29	393.29	30.92	6.38	291	>sp|P35555|FBN1_HUMAN Fibrillin-1 OS=Homo sapiens OX=9606 GN=FBN1 PE=1 SV=4	1	dw053119_1.7089.7089.2	controllerType=0 controllerNumber=1 scan=7089	18.1891
08022:2	1	R.C[+57.021]IPTPGS[+162.053]YR.C	465	Hex(1)	C[+57], S[+162]	606.783	2	1212.56	1212.56	0	1.1	Specific	396.98	396.98	31.75	8.21	291	>sp|P35555|FBN1_HUMAN Fibrillin-1 OS=Homo sapiens OX=9606 GN=FBN1 PE=1 SV=4	1	dw053119_1.7033.7033.2	controllerType=0 controllerNumber=1 scan=7033	18.0679
09178:4	1	R.GEC[+57.021]IDVDEC[+57.021]EKNPC[+57.021]AGGEC[+57.021]IN[+15.995]NQGS[+162.053]YTC[+57.021]QC[+57.021]R.A	486	Hex(1)	C[+57]*6, N[+16], S[+162]	965.375	4	3858.48	3858.47	0	2.3	Specific	825.22	825.22	2.4	11.45	291	>sp|P35555|FBN1_HUMAN Fibrillin-1 OS=Homo sapiens OX=9606 GN=FBN1 PE=1 SV=4	1	dw053119_1.8059.8059.4	controllerType=0 controllerNumber=1 scan=8059	20.343
09113:4	1	R.GEC[+57.021]IDVDEC[+57.021]EKNPC[+57.021]AGGEC[+57.021]IN[+15.995]NQGS[+162.053]YTC[+57.021]QC[+57.021]R.A	486	Hex(1)	C[+57]*6, N[+16], S[+162]	965.376	4	3858.48	3858.47	0	2.6	Specific	996.31	977.44	2.4	14.45	291	>sp|P35555|FBN1_HUMAN Fibrillin-1 OS=Homo sapiens OX=9606 GN=FBN1 PE=1 SV=4	1	dw053119_1.8003.8003.4	controllerType=0 controllerNumber=1 scan=8003	20.2137
09213:3	1	R.GEC[+57.021]IDVDEC[+57.021]EKNPC[+57.021]AGGEC[+57.021]IN[+15.995]NQGS[+162.053]YTC[+57.021]QC[+57.021]R.A	486	Hex(1)	C[+57]*6, N[+16], S[+162]	1286.83	3	3858.48	3858.47	0	2.1	Specific	1097.2	1097.2	2.4	17.09	291	>sp|P35555|FBN1_HUMAN Fibrillin-1 OS=Homo sapiens OX=9606 GN=FBN1 PE=1 SV=4	1	dw053119_1.8090.8090.3	controllerType=0 controllerNumber=1 scan=8090	20.416
09094:3	1	R.GEC[+57.021]IDVDEC[+57.021]EKNPC[+57.021]AGGEC[+57.021]IN[+15.995]NQGS[+162.053]YTC[+57.021]QC[+57.021]R.A	486	Hex(1)	C[+57]*6, N[+16], S[+162]	1286.83	3	3858.48	3858.47	0	2.7	Specific	1257.96	1243.67	2.4	21.09	291	>sp|P35555|FBN1_HUMAN Fibrillin-1 OS=Homo sapiens OX=9606 GN=FBN1 PE=1 SV=4	1	dw053119_1.7985.7985.3	controllerType=0 controllerNumber=1 scan=7985	20.1727
09150:3	1	R.GEC[+57.021]IDVDEC[+57.021]EKNPC[+57.021]AGGEC[+57.021]IN[+15.995]NQGS[+162.053]YTC[+57.021]QC[+57.021]R.A	486	Hex(1)	C[+57]*6, N[+16], S[+162]	1286.83	3	3858.48	3858.47	0	2.4	Specific	1447.65	1418.43	2.4	24.09	291	>sp|P35555|FBN1_HUMAN Fibrillin-1 OS=Homo sapiens OX=9606 GN=FBN1 PE=1 SV=4	1	dw053119_1.8034.8034.3	controllerType=0 controllerNumber=1 scan=8034	20.2849
08879:4	1	R.C[+57.021]INT[+162.053]DGSFHC[+57.021]VC[+57.021]NAGFHVTR.D	546	Hex(1)	C[+57]*3, T[+162]	629.272	4	2514.07	2514.06	0	2.4	Specific	1001.65	1001.65	0	18.57	291	>sp|P35555|FBN1_HUMAN Fibrillin-1 OS=Homo sapiens OX=9606 GN=FBN1 PE=1 SV=4	1	dw053119_1.7795.7795.4	controllerType=0 controllerNumber=1 scan=7795	19.7477
08820:4	1	R.C[+57.021]INT[+162.053]DGSFHC[+57.021]VC[+57.021]NAGFHVTR.D	546	Hex(1)	C[+57]*3, T[+162]	629.272	4	2514.07	2514.06	0	2.5	Specific	1040.59	1040.59	0	18.57	291	>sp|P35555|FBN1_HUMAN Fibrillin-1 OS=Homo sapiens OX=9606 GN=FBN1 PE=1 SV=4	1	dw053119_1.7739.7739.4	controllerType=0 controllerNumber=1 scan=7739	19.628
08936:3	1	R.C[+57.021]IN[+15.995]TDGS[+162.053]FHC[+57.021]VC[+57.021]NAGFHVTR.D	546	Hex(1)	C[+57]*3, N[+16], S[+162]	844.024	3	2530.06	2530.05	0	1.1	Specific	670.54	670.54	0	11.18	291	>sp|P35555|FBN1_HUMAN Fibrillin-1 OS=Homo sapiens OX=9606 GN=FBN1 PE=1 SV=4	1	dw053119_1.7844.7844.3	controllerType=0 controllerNumber=1 scan=7844	19.8547
09171:4	1	R.C[+57.021]IN[+15.995]TDGS[+162.053]FHC[+57.021]VC[+57.021]NAGFHVTR.D	546	Hex(1)	C[+57]*3, N[+16], S[+162]	633.269	4	2530.06	2530.05	0	0.5	Specific	758.75	758.75	4.96	13.61	291	>sp|P35555|FBN1_HUMAN Fibrillin-1 OS=Homo sapiens OX=9606 GN=FBN1 PE=1 SV=4	1	dw053119_1.8052.8052.4	controllerType=0 controllerNumber=1 scan=8052	20.326
08813:3	1	R.C[+57.021]IN[+15.995]TDGS[+162.053]FHC[+57.021]VC[+57.021]NAGFHVTR.D	546	Hex(1)	C[+57]*3, N[+16], S[+162]	844.024	3	2530.06	2530.05	0	1	Specific	910.83	910.83	6	16.18	291	>sp|P35555|FBN1_HUMAN Fibrillin-1 OS=Homo sapiens OX=9606 GN=FBN1 PE=1 SV=4	1	dw053119_1.7733.7733.3	controllerType=0 controllerNumber=1 scan=7733	19.6133
09011:4	1	R.C[+57.021]IN[+15.995]T[+162.053]DGSFHC[+57.021]VC[+57.021]NAGFHVTR.D	546	Hex(1)	C[+57]*3, N[+16], T[+162]	633.27	4	2530.06	2530.05	0	2	Specific	983.1	983.1	0	17.57	291	>sp|P35555|FBN1_HUMAN Fibrillin-1 OS=Homo sapiens OX=9606 GN=FBN1 PE=1 SV=4	1	dw053119_1.7913.7913.4	controllerType=0 controllerNumber=1 scan=7913	20.0107
08870:3	1	R.C[+57.021]IN[+15.995]TDGS[+162.053]FHC[+57.021]VC[+57.021]NAGFHVTR.D	546	Hex(1)	C[+57]*3, N[+16], S[+162]	844.024	3	2530.06	2530.05	0	1	Specific	988.71	988.71	6	17.18	291	>sp|P35555|FBN1_HUMAN Fibrillin-1 OS=Homo sapiens OX=9606 GN=FBN1 PE=1 SV=4	1	dw053119_1.7786.7786.3	controllerType=0 controllerNumber=1 scan=7786	19.7283
08773:4	1	R.C[+57.021]IN[+15.995]T[+162.053]DGSFHC[+57.021]VC[+57.021]NAGFHVTR.D	546	Hex(1)	C[+57]*3, N[+16], T[+162]	633.27	4	2530.06	2530.05	0	1.6	Specific	1006.21	1006.21	6.99	18.61	291	>sp|P35555|FBN1_HUMAN Fibrillin-1 OS=Homo sapiens OX=9606 GN=FBN1 PE=1 SV=4	1	dw053119_1.7695.7695.4	controllerType=0 controllerNumber=1 scan=7695	19.5322
08951:4	1	R.C[+57.021]IN[+15.995]TDGS[+162.053]FHC[+57.021]VC[+57.021]NAGFHVTR.D	546	Hex(1)	C[+57]*3, N[+16], S[+162]	633.27	4	2530.06	2530.05	0	1.6	Specific	1027.67	1027.67	6	18.61	291	>sp|P35555|FBN1_HUMAN Fibrillin-1 OS=Homo sapiens OX=9606 GN=FBN1 PE=1 SV=4	1	dw053119_1.7858.7858.4	controllerType=0 controllerNumber=1 scan=7858	19.8871
08830:4	1	R.C[+57.021]IN[+15.995]T[+162.053]DGSFHC[+57.021]VC[+57.021]NAGFHVTR.D	546	Hex(1)	C[+57]*3, N[+16], T[+162]	633.27	4	2530.06	2530.05	0	1.6	Specific	1050.89	1050.89	2.01	19.61	291	>sp|P35555|FBN1_HUMAN Fibrillin-1 OS=Homo sapiens OX=9606 GN=FBN1 PE=1 SV=4	1	dw053119_1.7749.7749.4	controllerType=0 controllerNumber=1 scan=7749	19.6505
08889:4	1	R.C[+57.021]IN[+15.995]TDGS[+162.053]FHC[+57.021]VC[+57.021]NAGFHVTR.D	546	Hex(1)	C[+57]*3, N[+16], S[+162]	633.27	4	2530.06	2530.05	0	1.6	Specific	1051.87	1051.87	4.47	19.61	291	>sp|P35555|FBN1_HUMAN Fibrillin-1 OS=Homo sapiens OX=9606 GN=FBN1 PE=1 SV=4	1	dw053119_1.7803.7803.4	controllerType=0 controllerNumber=1 scan=7803	19.7669
11118:2	1	R.NMC[+57.021]LNGMC[+57.021]INEDGS[+162.053]FK.C	580	Hex(1)	C[+57]*2, S[+162]	1026.42	2	2051.82	2051.82	0	3.5	Specific	472.3	472.3	182.49	7.49	291	>sp|P35555|FBN1_HUMAN Fibrillin-1 OS=Homo sapiens OX=9606 GN=FBN1 PE=1 SV=4	1	dw053119_1.9739.9739.2	controllerType=0 controllerNumber=1 scan=9739	24.0819
11206:2	1	R.NMC[+57.021]LNGMC[+57.021]INEDGS[+162.053]FK.C	580	Hex(1)	C[+57]*2, S[+162]	1026.41	2	2051.82	2051.82	0	-1.3	Specific	618.02	617.71	208.19	9.68	291	>sp|P35555|FBN1_HUMAN Fibrillin-1 OS=Homo sapiens OX=9606 GN=FBN1 PE=1 SV=4	1	dw053119_1.9817.9817.2	controllerType=0 controllerNumber=1 scan=9817	24.2581
11149:2	1	R.NMC[+57.021]LNGMC[+57.021]INEDGS[+162.053]FK.C	580	Hex(1)	C[+57]*2, S[+162]	1026.41	2	2051.82	2051.82	0	2.4	Specific	620.78	620.78	221.32	10.03	291	>sp|P35555|FBN1_HUMAN Fibrillin-1 OS=Homo sapiens OX=9606 GN=FBN1 PE=1 SV=4	1	dw053119_1.9765.9765.2	controllerType=0 controllerNumber=1 scan=9765	24.1392
10761:2	1	R.NMC[+57.021]LN[+15.995]GMC[+57.021]INEDGS[+162.053]FK.C	580	Hex(1)	C[+57]*2, N[+16], S[+162]	1034.41	2	2067.82	2067.81	0	1.3	Specific	566.11	566.11	3.59	9.07	291	>sp|P35555|FBN1_HUMAN Fibrillin-1 OS=Homo sapiens OX=9606 GN=FBN1 PE=1 SV=4	1	dw053119_1.9438.9438.2	controllerType=0 controllerNumber=1 scan=9438	23.4038
10972:2	1	R.N[+15.995]MC[+57.021]LNGMC[+57.021]INEDGS[+162.053]FK.C	580	Hex(1)	C[+57]*2, N[+16], S[+162]	1034.41	2	2067.82	2067.81	0	3.1	Specific	596.19	596.19	2.8	9.03	291	>sp|P35555|FBN1_HUMAN Fibrillin-1 OS=Homo sapiens OX=9606 GN=FBN1 PE=1 SV=4	1	dw053119_1.9614.9614.2	controllerType=0 controllerNumber=1 scan=9614	23.7979
10874:2	1	R.N[+15.995]MC[+57.021]LNGMC[+57.021]INEDGS[+162.053]FK.C	580	Hex(1)	C[+57]*2, N[+16], S[+162]	1034.41	2	2067.81	2067.81	0	0.9	Specific	651.98	651.98	2.8	11.07	291	>sp|P35555|FBN1_HUMAN Fibrillin-1 OS=Homo sapiens OX=9606 GN=FBN1 PE=1 SV=4	1	dw053119_1.9536.9536.2	controllerType=0 controllerNumber=1 scan=9536	23.6199
05682:2	1	R.C[+57.021]VNT[+162.053]DGSYR.C	628	Hex(1)	C[+57], T[+162]	617.258	2	1233.51	1233.51	0	3.4	Specific	56.52	56.52	3.6	2.04	291	>sp|P35555|FBN1_HUMAN Fibrillin-1 OS=Homo sapiens OX=9606 GN=FBN1 PE=1 SV=4	1	dw053119_1.4796.4796.2	controllerType=0 controllerNumber=1 scan=4796	12.7435
05905:2	1	R.C[+57.021]VNT[+162.053]DGSYR.C	628	Hex(1)	C[+57], T[+162]	617.258	2	1233.51	1233.51	0	3.3	Specific	126.61	126.61	3.6	2.4	291	>sp|P35555|FBN1_HUMAN Fibrillin-1 OS=Homo sapiens OX=9606 GN=FBN1 PE=1 SV=4	1	dw053119_1.5007.5007.2	controllerType=0 controllerNumber=1 scan=5007	13.2583
05667:2	1	R.C[+57.021]VNTDGS[+162.053]YR.C	628	Hex(1)	C[+57], S[+162]	617.258	2	1233.51	1233.51	0	3.4	Specific	183.65	183.65	19.73	3.67	291	>sp|P35555|FBN1_HUMAN Fibrillin-1 OS=Homo sapiens OX=9606 GN=FBN1 PE=1 SV=4	1	dw053119_1.4781.4781.2	controllerType=0 controllerNumber=1 scan=4781	12.7029
05849:2	1	R.C[+57.021]VNTDGS[+162.053]YR.C	628	Hex(1)	C[+57], S[+162]	617.259	2	1233.51	1233.51	0	3.9	Specific	303.88	303.88	12.37	5.04	291	>sp|P35555|FBN1_HUMAN Fibrillin-1 OS=Homo sapiens OX=9606 GN=FBN1 PE=1 SV=4	1	dw053119_1.4958.4958.2	controllerType=0 controllerNumber=1 scan=4958	13.1424
05702:2	1	R.C[+57.021]VNTDGS[+162.053]YR.C	628	Hex(1)	C[+57], S[+162]	617.259	2	1233.51	1233.51	0	3.9	Specific	305.06	305.06	16.62	5.04	291	>sp|P35555|FBN1_HUMAN Fibrillin-1 OS=Homo sapiens OX=9606 GN=FBN1 PE=1 SV=4	1	dw053119_1.4822.4822.2	controllerType=0 controllerNumber=1 scan=4822	12.8159
05799:2	1	R.C[+57.021]VNTDGS[+162.053]YR.C	628	Hex(1)	C[+57], S[+162]	617.259	2	1233.51	1233.51	0	4.7	Specific	376.32	376.32	29.75	5.4	291	>sp|P35555|FBN1_HUMAN Fibrillin-1 OS=Homo sapiens OX=9606 GN=FBN1 PE=1 SV=4	1	dw053119_1.4910.4910.2	controllerType=0 controllerNumber=1 scan=4910	13.0279
05748:2	1	R.C[+57.021]VNTDGS[+162.053]YR.C	628	Hex(1)	C[+57], S[+162]	617.259	2	1233.51	1233.51	0	4.4	Specific	419.27	419.27	29.82	6.83	291	>sp|P35555|FBN1_HUMAN Fibrillin-1 OS=Homo sapiens OX=9606 GN=FBN1 PE=1 SV=4	1	dw053119_1.4867.4867.2	controllerType=0 controllerNumber=1 scan=4867	12.9251
05735:2	1	R.C[+57.021]VN[+15.995]TDGS[+162.053]YR.C	628	Hex(1)	C[+57], N[+16], S[+162]	625.257	2	1249.51	1249.5	0	4.7	Specific	263.67	263.67	34.91	2.86	291	>sp|P35555|FBN1_HUMAN Fibrillin-1 OS=Homo sapiens OX=9606 GN=FBN1 PE=1 SV=4	1	dw053119_1.4856.4856.2	controllerType=0 controllerNumber=1 scan=4856	12.8988
05791:2	1	R.C[+57.021]VN[+15.995]TDGS[+162.053]YR.C	628	Hex(1)	C[+57], N[+16], S[+162]	625.256	2	1249.51	1249.5	0	4.3	Specific	297.43	297.43	17.27	4.67	291	>sp|P35555|FBN1_HUMAN Fibrillin-1 OS=Homo sapiens OX=9606 GN=FBN1 PE=1 SV=4	1	dw053119_1.4905.4905.2	controllerType=0 controllerNumber=1 scan=4905	13.016
07602:2	1	R.NTPGSFVC[+57.021]T[+162.053]C[+57.021]PK.G	783	Hex(1)	C[+57]*2, T[+162]	765.333	2	1529.66	1529.66	0	-1.1	Specific	448.78	448.78	3.34	8.11	291	>sp|P35555|FBN1_HUMAN Fibrillin-1 OS=Homo sapiens OX=9606 GN=FBN1 PE=1 SV=4	1	dw053119_1.6646.6646.2	controllerType=0 controllerNumber=1 scan=6646	17.2
07699:2	1	R.NTPGS[+162.053]FVC[+57.021]TC[+57.021]PK.G	783	Hex(1)	C[+57]*2, S[+162]	765.335	2	1529.66	1529.66	0	1	Specific	456.6	456.6	0	8.51	291	>sp|P35555|FBN1_HUMAN Fibrillin-1 OS=Homo sapiens OX=9606 GN=FBN1 PE=1 SV=4	1	dw053119_1.6734.6734.2	controllerType=0 controllerNumber=1 scan=6734	17.3944
07756:2	1	R.NTPGS[+162.053]FVC[+57.021]TC[+57.021]PK.G	783	Hex(1)	C[+57]*2, S[+162]	765.335	2	1529.66	1529.66	0	1.3	Specific	559.42	559.42	0	9.06	291	>sp|P35555|FBN1_HUMAN Fibrillin-1 OS=Homo sapiens OX=9606 GN=FBN1 PE=1 SV=4	1	dw053119_1.6791.6791.2	controllerType=0 controllerNumber=1 scan=6791	17.5224
07814:2	1	R.NTPGS[+162.053]FVC[+57.021]TC[+57.021]PK.G	783	Hex(1)	C[+57]*2, S[+162]	765.335	2	1529.66	1529.66	0	1.6	Specific	615.66	615.66	0	11.05	291	>sp|P35555|FBN1_HUMAN Fibrillin-1 OS=Homo sapiens OX=9606 GN=FBN1 PE=1 SV=4	1	dw053119_1.6845.6845.2	controllerType=0 controllerNumber=1 scan=6845	17.6471
07885:2	1	R.N[+15.995]T[+162.053]PGSFVC[+57.021]TC[+57.021]PK.G	783	Hex(1)	C[+57]*2, N[+16], T[+162]	773.332	2	1545.66	1545.66	0	1.2	Specific	405.56	405.56	5.3	8.44	291	>sp|P35555|FBN1_HUMAN Fibrillin-1 OS=Homo sapiens OX=9606 GN=FBN1 PE=1 SV=4	1	dw053119_1.6906.6906.2	controllerType=0 controllerNumber=1 scan=6906	17.786
07572:2	1	R.N[+15.995]TPGS[+162.053]FVC[+57.021]TC[+57.021]PK.G	783	Hex(1)	C[+57]*2, N[+16], S[+162]	773.331	2	1545.66	1545.66	0	-0.3	Specific	495.23	495.23	0	8.4	291	>sp|P35555|FBN1_HUMAN Fibrillin-1 OS=Homo sapiens OX=9606 GN=FBN1 PE=1 SV=4	1	dw053119_1.6620.6620.2	controllerType=0 controllerNumber=1 scan=6620	17.142
07625:2	1	R.N[+15.995]TPGS[+162.053]FVC[+57.021]TC[+57.021]PK.G	783	Hex(1)	C[+57]*2, N[+16], S[+162]	773.332	2	1545.66	1545.66	0	0.8	Specific	506.39	506.39	0	8.79	291	>sp|P35555|FBN1_HUMAN Fibrillin-1 OS=Homo sapiens OX=9606 GN=FBN1 PE=1 SV=4	1	dw053119_1.6669.6669.2	controllerType=0 controllerNumber=1 scan=6669	17.2521
07805:2	1	R.N[+15.995]TPGS[+162.053]FVC[+57.021]TC[+57.021]PK.G	783	Hex(1)	C[+57]*2, N[+16], S[+162]	773.333	2	1545.66	1545.66	0	1.8	Specific	531.71	531.71	0	9.06	291	>sp|P35555|FBN1_HUMAN Fibrillin-1 OS=Homo sapiens OX=9606 GN=FBN1 PE=1 SV=4	1	dw053119_1.6836.6836.2	controllerType=0 controllerNumber=1 scan=6836	17.6258
07688:2	1	R.N[+15.995]TPGS[+162.053]FVC[+57.021]TC[+57.021]PK.G	783	Hex(1)	C[+57]*2, N[+16], S[+162]	773.332	2	1545.66	1545.66	0	0.3	Specific	613.85	613.85	0	11.05	291	>sp|P35555|FBN1_HUMAN Fibrillin-1 OS=Homo sapiens OX=9606 GN=FBN1 PE=1 SV=4	1	dw053119_1.6724.6724.2	controllerType=0 controllerNumber=1 scan=6724	17.3709
07743:2	1	R.N[+15.995]TPGS[+162.053]FVC[+57.021]TC[+57.021]PK.G	783	Hex(1)	C[+57]*2, N[+16], S[+162]	773.332	2	1545.66	1545.66	0	1.1	Specific	636.06	636.06	4.98	11.05	291	>sp|P35555|FBN1_HUMAN Fibrillin-1 OS=Homo sapiens OX=9606 GN=FBN1 PE=1 SV=4	1	dw053119_1.6778.6778.2	controllerType=0 controllerNumber=1 scan=6778	17.4938
10841:2	1	K.NSPGSFIC[+57.021]EC[+57.021]SSESTLDPTK.T	823		C[+57]*2	1108.48	2	2215.95	2215.95	0	2.8	Specific	802.22	759.84	759.84	14.57	291	>sp|P35555|FBN1_HUMAN Fibrillin-1 OS=Homo sapiens OX=9606 GN=FBN1 PE=1 SV=4	1	dw053119_1.9509.9509.2	controllerType=0 controllerNumber=1 scan=9509	23.562
10774:2	1	K.NSPGSFIC[+57.021]EC[+57.021]SSESTLDPTK.T	823		C[+57]*2	1108.48	2	2215.95	2215.95	0	3.1	Specific	834.25	782.77	782.77	14.57	291	>sp|P35555|FBN1_HUMAN Fibrillin-1 OS=Homo sapiens OX=9606 GN=FBN1 PE=1 SV=4	1	dw053119_1.9450.9450.2	controllerType=0 controllerNumber=1 scan=9450	23.4307
10334:3	1	K.NSPGSFIC[+57.021]EC[+57.021]SSESTLDPT[+162.053]K.T	823	Hex(1)	C[+57]*2, T[+162]	793.34	3	2378.01	2378	0	2.2	Specific	207.71	207.71	4.41	2.4	291	>sp|P35555|FBN1_HUMAN Fibrillin-1 OS=Homo sapiens OX=9606 GN=FBN1 PE=1 SV=4	1	dw053119_1.9049.9049.2	controllerType=0 controllerNumber=1 scan=9049	22.5623
10258:2	1	K.NSPGSFIC[+57.021]EC[+57.021]SS[+162.053]ESTLDPTK.T	823	Hex(1)	C[+57]*2, S[+162]	1189.51	2	2378.01	2378	0	1.7	Specific	821.81	821.81	0	14.61	291	>sp|P35555|FBN1_HUMAN Fibrillin-1 OS=Homo sapiens OX=9606 GN=FBN1 PE=1 SV=4	1	dw053119_1.8984.8984.2	controllerType=0 controllerNumber=1 scan=8984	22.4221
10315:2	1	K.NSPGSFIC[+57.021]EC[+57.021]SS[+162.053]ESTLDPTK.T	823	Hex(1)	C[+57]*2, S[+162]	1189.51	2	2378.01	2378	0	1.8	Specific	894.62	894.62	0	15.57	291	>sp|P35555|FBN1_HUMAN Fibrillin-1 OS=Homo sapiens OX=9606 GN=FBN1 PE=1 SV=4	1	dw053119_1.9035.9035.2	controllerType=0 controllerNumber=1 scan=9035	22.5344
10272:3	1	K.NSPGSFIC[+57.021]EC[+57.021]S[+162.053]SESTLDPTK.T	823	Hex(1)	C[+57]*2, S[+162]	793.34	3	2378.01	2378	0	1.8	Specific	898.13	898.13	0	14.97	291	>sp|P35555|FBN1_HUMAN Fibrillin-1 OS=Homo sapiens OX=9606 GN=FBN1 PE=1 SV=4	1	dw053119_1.8997.8997.3	controllerType=0 controllerNumber=1 scan=8997	22.4484
10247:2	1	K.N[+15.995]SPGSFIC[+57.021]EC[+57.021]SSEST[+162.053]LDPTK.T	823	Hex(1)	C[+57]*2, N[+16], T[+162]	1197.5	2	2394	2394	0	0.9	Specific	765.06	765.06	0	13.61	291	>sp|P35555|FBN1_HUMAN Fibrillin-1 OS=Homo sapiens OX=9606 GN=FBN1 PE=1 SV=4	1	dw053119_1.8974.8974.2	controllerType=0 controllerNumber=1 scan=8974	22.3999
10248:3	1	K.N[+15.995]SPGSFIC[+57.021]EC[+57.021]SSES[+162.053]TLDPTK.T	823	Hex(1)	C[+57]*2, N[+16], S[+162]	798.672	3	2394	2394	0	1.6	Specific	785.7	785.7	0	12.97	291	>sp|P35555|FBN1_HUMAN Fibrillin-1 OS=Homo sapiens OX=9606 GN=FBN1 PE=1 SV=4	1	dw053119_1.8975.8975.3	controllerType=0 controllerNumber=1 scan=8975	22.4021
06222:2	1	R.N[+15.995]T[+162.053]IGSFK.C	1046	Hex(1)	N[+16], T[+162]	472.733	2	944.459	944.457	0	1.6	Specific	97.18	97.18	6	1.93	291	>sp|P35555|FBN1_HUMAN Fibrillin-1 OS=Homo sapiens OX=9606 GN=FBN1 PE=1 SV=4	1	dw053119_1.5386.5386.2	controllerType=0 controllerNumber=1 scan=5386	14.2562
06262:2	1	R.N[+15.995]TIGS[+162.053]FK.C	1046	Hex(1)	N[+16], S[+162]	472.733	2	944.459	944.457	0	2	Specific	223.73	223.73	19.55	4.06	291	>sp|P35555|FBN1_HUMAN Fibrillin-1 OS=Homo sapiens OX=9606 GN=FBN1 PE=1 SV=4	1	dw053119_1.5430.5430.2	controllerType=0 controllerNumber=1 scan=5430	14.363
06425:2	1	R.N[+15.995]TIGS[+162.053]FK.C	1046	Hex(1)	N[+16], S[+162]	472.733	2	944.46	944.457	0	2.5	Specific	243.84	243.84	49.67	4.58	291	>sp|P35555|FBN1_HUMAN Fibrillin-1 OS=Homo sapiens OX=9606 GN=FBN1 PE=1 SV=4	1	dw053119_1.5577.5577.2	controllerType=0 controllerNumber=1 scan=5577	14.7119
06318:2	1	R.N[+15.995]TIGS[+162.053]FK.C	1046	Hex(1)	N[+16], S[+162]	472.733	2	944.459	944.457	0	2.3	Specific	285.84	285.84	63.08	6.13	291	>sp|P35555|FBN1_HUMAN Fibrillin-1 OS=Homo sapiens OX=9606 GN=FBN1 PE=1 SV=4	1	dw053119_1.5479.5479.2	controllerType=0 controllerNumber=1 scan=5479	14.479
06375:2	1	R.N[+15.995]TIGS[+162.053]FK.C	1046	Hex(1)	N[+16], S[+162]	472.734	2	944.461	944.457	0	4.4	Specific	291.11	291.11	68.41	4.67	291	>sp|P35555|FBN1_HUMAN Fibrillin-1 OS=Homo sapiens OX=9606 GN=FBN1 PE=1 SV=4	1	dw053119_1.5533.5533.2	controllerType=0 controllerNumber=1 scan=5533	14.6078
05129:3	1	R.GGVC[+57.021]HNTEGS[+162.053]YR.C	1126	Hex(1)	C[+57], S[+162]	500.218	3	1498.64	1498.62	0	11.5	Specific	312.01	312.01	10.38	3.16	291	>sp|P35555|FBN1_HUMAN Fibrillin-1 OS=Homo sapiens OX=9606 GN=FBN1 PE=1 SV=4	1	dw053119_1.4307.4307.3	controllerType=0 controllerNumber=1 scan=4307	11.4954
05070:3	1	R.GGVC[+57.021]HNTEGS[+162.053]YR.C	1126	Hex(1)	C[+57], S[+162]	500.218	3	1498.64	1498.62	0	11.6	Specific	434.14	434.14	12.68	6.52	291	>sp|P35555|FBN1_HUMAN Fibrillin-1 OS=Homo sapiens OX=9606 GN=FBN1 PE=1 SV=4	1	dw053119_1.4264.4264.3	controllerType=0 controllerNumber=1 scan=4264	11.3871
08288:3	1	K.GSFIC[+57.021]HC[+57.021]DMGYS[+162.053]GK.K	1301	Hex(1)	C[+57]*2, S[+162]	594.239	3	1780.7	1780.7	0	3	Specific	406.2	355.66	10.03	6.01	291	>sp|P35555|FBN1_HUMAN Fibrillin-1 OS=Homo sapiens OX=9606 GN=FBN1 PE=1 SV=4	1	dw053119_1.7273.7273.3	controllerType=0 controllerNumber=1 scan=7273	18.5944
07739:3	1	K.GSFIC[+57.021]HC[+57.021]DMGYS[+162.053]GK.K	1301	Hex(1)	C[+57]*2, S[+162]	594.238	3	1780.7	1780.7	0	0.8	Specific	476.15	366.71	10.28	7.52	291	>sp|P35555|FBN1_HUMAN Fibrillin-1 OS=Homo sapiens OX=9606 GN=FBN1 PE=1 SV=4	1	dw053119_1.6774.6774.3	controllerType=0 controllerNumber=1 scan=6774	17.4832
08126:3	1	K.GSFIC[+57.021]HC[+57.021]DMGYS[+162.053]GK.K	1301	Hex(1)	C[+57]*2, S[+162]	594.238	3	1780.7	1780.7	0	1.1	Specific	541.29	471.6	14.16	8.08	291	>sp|P35555|FBN1_HUMAN Fibrillin-1 OS=Homo sapiens OX=9606 GN=FBN1 PE=1 SV=4	1	dw053119_1.7125.7125.3	controllerType=0 controllerNumber=1 scan=7125	18.2678
07817:3	1	K.GSFIC[+57.021]HC[+57.021]DMGYS[+162.053]GK.K	1301	Hex(1)	C[+57]*2, S[+162]	594.237	3	1780.7	1780.7	0	0.3	Specific	552.06	484.41	14.1	8.08	291	>sp|P35555|FBN1_HUMAN Fibrillin-1 OS=Homo sapiens OX=9606 GN=FBN1 PE=1 SV=4	1	dw053119_1.6848.6848.3	controllerType=0 controllerNumber=1 scan=6848	17.6536
08060:3	1	K.GSFIC[+57.021]HC[+57.021]DMGYS[+162.053]GK.K	1301	Hex(1)	C[+57]*2, S[+162]	594.238	3	1780.7	1780.7	0	1.8	Specific	639.48	524.98	13.54	10.07	291	>sp|P35555|FBN1_HUMAN Fibrillin-1 OS=Homo sapiens OX=9606 GN=FBN1 PE=1 SV=4	1	dw053119_1.7069.7069.3	controllerType=0 controllerNumber=1 scan=7069	18.1463
07881:3	1	K.GSFIC[+57.021]HC[+57.021]DMGYS[+162.053]GK.K	1301	Hex(1)	C[+57]*2, S[+162]	594.238	3	1780.7	1780.7	0	0.7	Specific	663.52	549.34	13.6	11.07	291	>sp|P35555|FBN1_HUMAN Fibrillin-1 OS=Homo sapiens OX=9606 GN=FBN1 PE=1 SV=4	1	dw053119_1.6903.6903.3	controllerType=0 controllerNumber=1 scan=6903	17.7795
07996:3	1	K.GSFIC[+57.021]HC[+57.021]DMGYS[+162.053]GK.K	1301	Hex(1)	C[+57]*2, S[+162]	594.238	3	1780.7	1780.7	0	1.1	Specific	716.27	558.25	12.68	12.07	291	>sp|P35555|FBN1_HUMAN Fibrillin-1 OS=Homo sapiens OX=9606 GN=FBN1 PE=1 SV=4	1	dw053119_1.7010.7010.3	controllerType=0 controllerNumber=1 scan=7010	18.0181
07938:3	1	K.GSFIC[+57.021]HC[+57.021]DMGYS[+162.053]GK.K	1301	Hex(1)	C[+57]*2, S[+162]	594.238	3	1780.7	1780.7	0	1.6	Specific	727.69	584.58	21.39	12.07	291	>sp|P35555|FBN1_HUMAN Fibrillin-1 OS=Homo sapiens OX=9606 GN=FBN1 PE=1 SV=4	1	dw053119_1.6955.6955.3	controllerType=0 controllerNumber=1 scan=6955	17.8956
05707:2	1	K.HAVC[+57.021]T[+162.053]NTAGSFK.C	1336	Hex(1)	C[+57], T[+162]	727.835	2	1454.66	1454.66	0	2.8	Specific	168.62	168.62	4	2.56	291	>sp|P35555|FBN1_HUMAN Fibrillin-1 OS=Homo sapiens OX=9606 GN=FBN1 PE=1 SV=4	1	dw053119_1.4827.4827.2	controllerType=0 controllerNumber=1 scan=4827	12.828
05674:2	1	K.HAVC[+57.021]T[+162.053]NTAGSFK.C	1336	Hex(1)	C[+57], T[+162]	727.835	2	1454.66	1454.66	0	2.7	Specific	219.06	219.06	4	4.83	291	>sp|P35555|FBN1_HUMAN Fibrillin-1 OS=Homo sapiens OX=9606 GN=FBN1 PE=1 SV=4	1	dw053119_1.4788.4788.2	controllerType=0 controllerNumber=1 scan=4788	12.7205
06362:2	1	K.HAVC[+57.021]T[+162.053]N[+15.995]TAGSFK.C	1336	Hex(1)	C[+57], N[+16], T[+162]	735.832	2	1470.66	1470.65	0	2.2	Specific	32.49	32.49	4	1.75	291	>sp|P35555|FBN1_HUMAN Fibrillin-1 OS=Homo sapiens OX=9606 GN=FBN1 PE=1 SV=4	1	dw053119_1.5520.5520.2	controllerType=0 controllerNumber=1 scan=5520	14.5749
05902:2	1	K.HAVC[+57.021]T[+162.053]N[+15.995]TAGSFK.C	1336	Hex(1)	C[+57], N[+16], T[+162]	735.829	2	1470.65	1470.65	0	-1.6	Specific	235.02	235.02	4	3.11	291	>sp|P35555|FBN1_HUMAN Fibrillin-1 OS=Homo sapiens OX=9606 GN=FBN1 PE=1 SV=4	1	dw053119_1.5004.5004.2	controllerType=0 controllerNumber=1 scan=5004	13.2499
05831:2	1	K.HAVC[+57.021]T[+162.053]N[+15.995]TAGSFK.C	1336	Hex(1)	C[+57], N[+16], T[+162]	735.833	2	1470.66	1470.65	0	3.9	Specific	270.57	270.57	4	3.79	291	>sp|P35555|FBN1_HUMAN Fibrillin-1 OS=Homo sapiens OX=9606 GN=FBN1 PE=1 SV=4	1	dw053119_1.4941.4941.2	controllerType=0 controllerNumber=1 scan=4941	13.102
05652:3	1	K.HAVC[+57.021]TN[+15.995]T[+162.053]AGSFK.C	1336	Hex(1)	C[+57], N[+16], T[+162]	490.89	3	1470.66	1470.65	0	2.4	Specific	359.44	359.44	0	6.66	291	>sp|P35555|FBN1_HUMAN Fibrillin-1 OS=Homo sapiens OX=9606 GN=FBN1 PE=1 SV=4	1	dw053119_1.4761.4761.3	controllerType=0 controllerNumber=1 scan=4761	12.6433
05683:3	1	K.HAVC[+57.021]TN[+15.995]T[+162.053]AGSFK.C	1336	Hex(1)	C[+57], N[+16], T[+162]	490.89	3	1470.66	1470.65	0	2.8	Specific	367.84	367.84	0	8.17	291	>sp|P35555|FBN1_HUMAN Fibrillin-1 OS=Homo sapiens OX=9606 GN=FBN1 PE=1 SV=4	1	dw053119_1.4798.4798.3	controllerType=0 controllerNumber=1 scan=4798	12.7491
05729:2	1	K.HAVC[+57.021]T[+162.053]N[+15.995]TAGSFK.C	1336	Hex(1)	C[+57], N[+16], T[+162]	735.833	2	1470.66	1470.65	0	4.4	Specific	369.34	369.34	4	4.97	291	>sp|P35555|FBN1_HUMAN Fibrillin-1 OS=Homo sapiens OX=9606 GN=FBN1 PE=1 SV=4	1	dw053119_1.4850.4850.2	controllerType=0 controllerNumber=1 scan=4850	12.8834
05617:2	1	K.HAVC[+57.021]T[+162.053]N[+15.995]TAGSFK.C	1336	Hex(1)	C[+57], N[+16], T[+162]	735.834	2	1470.66	1470.65	0	4.7	Specific	383.11	383.11	4	4.97	291	>sp|P35555|FBN1_HUMAN Fibrillin-1 OS=Homo sapiens OX=9606 GN=FBN1 PE=1 SV=4	1	dw053119_1.4724.4724.2	controllerType=0 controllerNumber=1 scan=4724	12.5461
05785:2	1	K.HAVC[+57.021]T[+162.053]N[+15.995]TAGSFK.C	1336	Hex(1)	C[+57], N[+16], T[+162]	735.833	2	1470.66	1470.65	0	3.9	Specific	410.37	410.37	4	6.59	291	>sp|P35555|FBN1_HUMAN Fibrillin-1 OS=Homo sapiens OX=9606 GN=FBN1 PE=1 SV=4	1	dw053119_1.4898.4898.2	controllerType=0 controllerNumber=1 scan=4898	12.999
05688:2	1	K.HAVC[+57.021]TN[+15.995]TAGS[+162.053]FK.C	1336	Hex(1)	C[+57], N[+16], S[+162]	735.833	2	1470.66	1470.65	0	4.1	Specific	733.45	733.45	8.8	11.02	291	>sp|P35555|FBN1_HUMAN Fibrillin-1 OS=Homo sapiens OX=9606 GN=FBN1 PE=1 SV=4	1	dw053119_1.4804.4804.2	controllerType=0 controllerNumber=1 scan=4804	12.7654
05656:2	1	K.HAVC[+57.021]TN[+15.995]TAGS[+162.053]FK.C	1336	Hex(1)	C[+57], N[+16], S[+162]	735.832	2	1470.66	1470.65	0	3.2	Specific	803.61	803.61	9.46	14.59	291	>sp|P35555|FBN1_HUMAN Fibrillin-1 OS=Homo sapiens OX=9606 GN=FBN1 PE=1 SV=4	1	dw053119_1.4766.4766.2	controllerType=0 controllerNumber=1 scan=4766	12.6553
10034:2	1	K.C[+57.021]IN[+15.995]TFGSFQC[+57.021]R.C	1622		C[+57]*2, N[+16]	703.303	2	1405.6	1405.6	0	0.3	Specific	133.38	108.93	108.93	2.43	291	>sp|P35555|FBN1_HUMAN Fibrillin-1 OS=Homo sapiens OX=9606 GN=FBN1 PE=1 SV=4	1	dw053119_1.8787.8787.3	controllerType=0 controllerNumber=1 scan=8787	21.9861
09965:2	1	K.C[+57.021]IN[+15.995]TFGSFQC[+57.021]R.C	1622		C[+57]*2, N[+16]	703.304	2	1405.6	1405.6	0	2	Specific	236.16	236.16	236.16	3.62	291	>sp|P35555|FBN1_HUMAN Fibrillin-1 OS=Homo sapiens OX=9606 GN=FBN1 PE=1 SV=4	1	dw053119_1.8732.8732.3	controllerType=0 controllerNumber=1 scan=8732	21.8586
09811:2	1	K.C[+57.021]IN[+15.995]TFGSFQC[+57.021]R.C	1622		C[+57]*2, N[+16]	703.303	2	1405.6	1405.6	0	-0.3	Specific	347.36	239.42	239.42	3.94	291	>sp|P35555|FBN1_HUMAN Fibrillin-1 OS=Homo sapiens OX=9606 GN=FBN1 PE=1 SV=4	1	dw053119_1.8593.8593.3	controllerType=0 controllerNumber=1 scan=8593	21.5508
09875:2	1	K.C[+57.021]IN[+15.995]TFGSFQC[+57.021]R.C	1622		C[+57]*2, N[+16]	703.303	2	1405.6	1405.6	0	0.7	Specific	445.71	342.9	342.9	5.46	291	>sp|P35555|FBN1_HUMAN Fibrillin-1 OS=Homo sapiens OX=9606 GN=FBN1 PE=1 SV=4	1	dw053119_1.8653.8653.3	controllerType=0 controllerNumber=1 scan=8653	21.682
09910:2	1	K.C[+57.021]IN[+15.995]TFGSFQC[+57.021]R.C	1622		C[+57]*2, N[+16]	703.304	2	1405.6	1405.6	0	1.3	Specific	612.3	428.84	428.84	9.85	291	>sp|P35555|FBN1_HUMAN Fibrillin-1 OS=Homo sapiens OX=9606 GN=FBN1 PE=1 SV=4	1	dw053119_1.8684.8684.2	controllerType=0 controllerNumber=1 scan=8684	21.7506
09851:2	1	K.C[+57.021]IN[+15.995]TFGSFQC[+57.021]R.C	1622		C[+57]*2, N[+16]	703.304	2	1405.6	1405.6	0	1	Specific	702.58	507.78	507.78	13.05	291	>sp|P35555|FBN1_HUMAN Fibrillin-1 OS=Homo sapiens OX=9606 GN=FBN1 PE=1 SV=4	1	dw053119_1.8630.8630.2	controllerType=0 controllerNumber=1 scan=8630	21.6311
09463:2	1	K.C[+57.021]INTFGS[+162.053]FQC[+57.021]R.C	1622	Hex(1)	C[+57]*2, S[+162]	776.333	2	1551.66	1551.66	0	1.8	Specific	595.6	447.2	74.02	10.05	291	>sp|P35555|FBN1_HUMAN Fibrillin-1 OS=Homo sapiens OX=9606 GN=FBN1 PE=1 SV=4	1	dw053119_1.8304.8304.2	controllerType=0 controllerNumber=1 scan=8304	20.8957
09524:2	1	K.C[+57.021]INTFGS[+162.053]FQC[+57.021]R.C	1622	Hex(1)	C[+57]*2, S[+162]	776.334	2	1551.66	1551.66	0	2.2	Specific	654.68	510.18	74.58	12.02	291	>sp|P35555|FBN1_HUMAN Fibrillin-1 OS=Homo sapiens OX=9606 GN=FBN1 PE=1 SV=4	1	dw053119_1.8355.8355.2	controllerType=0 controllerNumber=1 scan=8355	21.0125
09655:2	1	K.C[+57.021]IN[+15.995]TFGS[+162.053]FQC[+57.021]R.C	1622	Hex(1)	C[+57]*2, N[+16], S[+162]	784.329	2	1567.65	1567.65	0	-0.4	Specific	477.88	356.2	41.57	5.51	291	>sp|P35555|FBN1_HUMAN Fibrillin-1 OS=Homo sapiens OX=9606 GN=FBN1 PE=1 SV=4	1	dw053119_1.8464.8464.2	controllerType=0 controllerNumber=1 scan=8464	21.2598
09333:2	1	K.C[+57.021]IN[+15.995]TFGS[+162.053]FQC[+57.021]R.C	1622	Hex(1)	C[+57]*2, N[+16], S[+162]	784.33	2	1567.65	1567.65	0	0.8	Specific	588.75	394.16	69.69	10.05	291	>sp|P35555|FBN1_HUMAN Fibrillin-1 OS=Homo sapiens OX=9606 GN=FBN1 PE=1 SV=4	1	dw053119_1.8192.8192.2	controllerType=0 controllerNumber=1 scan=8192	20.6483
09597:2	1	K.C[+57.021]IN[+15.995]TFGS[+162.053]FQC[+57.021]R.C	1622	Hex(1)	C[+57]*2, N[+16], S[+162]	784.331	2	1567.65	1567.65	0	1.6	Specific	629.22	452.88	64.35	11.05	291	>sp|P35555|FBN1_HUMAN Fibrillin-1 OS=Homo sapiens OX=9606 GN=FBN1 PE=1 SV=4	1	dw053119_1.8411.8411.2	controllerType=0 controllerNumber=1 scan=8411	21.1393
09391:2	1	K.C[+57.021]IN[+15.995]TFGS[+162.053]FQC[+57.021]R.C	1622	Hex(1)	C[+57]*2, N[+16], S[+162]	784.331	2	1567.65	1567.65	0	1.4	Specific	659.09	489.03	74.41	12.05	291	>sp|P35555|FBN1_HUMAN Fibrillin-1 OS=Homo sapiens OX=9606 GN=FBN1 PE=1 SV=4	1	dw053119_1.8243.8243.2	controllerType=0 controllerNumber=1 scan=8243	20.7604
09456:2	1	K.C[+57.021]IN[+15.995]TFGS[+162.053]FQC[+57.021]R.C	1622	Hex(1)	C[+57]*2, N[+16], S[+162]	784.331	2	1567.65	1567.65	0	1.9	Specific	674	517.35	75.59	12.05	291	>sp|P35555|FBN1_HUMAN Fibrillin-1 OS=Homo sapiens OX=9606 GN=FBN1 PE=1 SV=4	1	dw053119_1.8298.8298.2	controllerType=0 controllerNumber=1 scan=8298	20.8828
09522:2	1	K.C[+57.021]IN[+15.995]TFGS[+162.053]FQC[+57.021]R.C	1622	Hex(1)	C[+57]*2, N[+16], S[+162]	784.331	2	1567.65	1567.65	0	1.4	Specific	701.43	527.52	73.27	13.05	291	>sp|P35555|FBN1_HUMAN Fibrillin-1 OS=Homo sapiens OX=9606 GN=FBN1 PE=1 SV=4	1	dw053119_1.8353.8353.2	controllerType=0 controllerNumber=1 scan=8353	21.0082
13166:3	1	R.EIPGVC[+57.021]ENGVC[+57.021]INMVGSFR.C	1772		C[+57]*2	713.333	3	2137.98	2137.98	0	0.9	Specific	636.3	591.92	591.92	8.14	291	>sp|P35555|FBN1_HUMAN Fibrillin-1 OS=Homo sapiens OX=9606 GN=FBN1 PE=1 SV=4	1	dw053119_1.11537.11537.3	controllerType=0 controllerNumber=1 scan=11537	27.9608
13184:2	1	R.EIPGVC[+57.021]ENGVC[+57.021]INMVGSFR.C	1772		C[+57]*2	1069.5	2	2137.99	2137.98	0	2	Specific	691.48	691.48	691.48	11.57	291	>sp|P35555|FBN1_HUMAN Fibrillin-1 OS=Homo sapiens OX=9606 GN=FBN1 PE=1 SV=4	1	dw053119_1.11553.11553.2	controllerType=0 controllerNumber=1 scan=11553	27.9984
07049:2	1	R.NAEC[+57.021]INTAGS[+162.053]YR.C	1821	Hex(1)	C[+57], S[+162]	759.33	2	1517.65	1517.65	0	-0.4	Specific	508.06	508.06	23.69	8.4	291	>sp|P35555|FBN1_HUMAN Fibrillin-1 OS=Homo sapiens OX=9606 GN=FBN1 PE=1 SV=4	1	dw053119_1.6172.6172.2	controllerType=0 controllerNumber=1 scan=6172	16.1096
07175:2	1	R.NAEC[+57.021]INTAGS[+162.053]YR.C	1821	Hex(1)	C[+57], S[+162]	759.331	2	1517.65	1517.65	0	0.9	Specific	533.04	533.04	9.33	9.06	291	>sp|P35555|FBN1_HUMAN Fibrillin-1 OS=Homo sapiens OX=9606 GN=FBN1 PE=1 SV=4	1	dw053119_1.6277.6277.2	controllerType=0 controllerNumber=1 scan=6277	16.3538
07109:2	1	R.NAEC[+57.021]INTAGS[+162.053]YR.C	1821	Hex(1)	C[+57], S[+162]	759.332	2	1517.66	1517.65	0	1.3	Specific	751.38	751.38	39.67	14.05	291	>sp|P35555|FBN1_HUMAN Fibrillin-1 OS=Homo sapiens OX=9606 GN=FBN1 PE=1 SV=4	1	dw053119_1.6221.6221.2	controllerType=0 controllerNumber=1 scan=6221	16.2241
06877:2	1	R.NAEC[+57.021]IN[+15.995]T[+162.053]AGSYR.C	1821	Hex(1)	C[+57], N[+16], T[+162]	767.327	2	1533.65	1533.65	0	-1.5	Specific	432	432	2.4	8.05	291	>sp|P35555|FBN1_HUMAN Fibrillin-1 OS=Homo sapiens OX=9606 GN=FBN1 PE=1 SV=4	1	dw053119_1.6008.6008.2	controllerType=0 controllerNumber=1 scan=6008	15.7297
07277:2	1	R.NAEC[+57.021]IN[+15.995]T[+162.053]AGSYR.C	1821	Hex(1)	C[+57], N[+16], T[+162]	767.328	2	1533.65	1533.65	0	-0.5	Specific	529.12	529.12	2.4	8.67	291	>sp|P35555|FBN1_HUMAN Fibrillin-1 OS=Homo sapiens OX=9606 GN=FBN1 PE=1 SV=4	1	dw053119_1.6367.6367.2	controllerType=0 controllerNumber=1 scan=6367	16.5598
07018:2	1	R.NAEC[+57.021]IN[+15.995]TAGS[+162.053]YR.C	1821	Hex(1)	C[+57], N[+16], S[+162]	767.329	2	1533.65	1533.65	0	1.6	Specific	549.63	549.63	21.65	9.06	291	>sp|P35555|FBN1_HUMAN Fibrillin-1 OS=Homo sapiens OX=9606 GN=FBN1 PE=1 SV=4	1	dw053119_1.6143.6143.2	controllerType=0 controllerNumber=1 scan=6143	16.0439
06963:2	1	R.NAEC[+57.021]IN[+15.995]TAGS[+162.053]YR.C	1821	Hex(1)	C[+57], N[+16], S[+162]	767.329	2	1533.65	1533.65	0	1.8	Specific	550.72	550.72	22.74	9.06	291	>sp|P35555|FBN1_HUMAN Fibrillin-1 OS=Homo sapiens OX=9606 GN=FBN1 PE=1 SV=4	1	dw053119_1.6092.6092.2	controllerType=0 controllerNumber=1 scan=6092	15.9253
07214:2	1	R.NAEC[+57.021]IN[+15.995]TAGS[+162.053]YR.C	1821	Hex(1)	C[+57], N[+16], S[+162]	767.328	2	1533.65	1533.65	0	0.2	Specific	628.8	628.8	22.22	11.05	291	>sp|P35555|FBN1_HUMAN Fibrillin-1 OS=Homo sapiens OX=9606 GN=FBN1 PE=1 SV=4	1	dw053119_1.6311.6311.2	controllerType=0 controllerNumber=1 scan=6311	16.4317
07081:2	1	R.NAEC[+57.021]IN[+15.995]TAGS[+162.053]YR.C	1821	Hex(1)	C[+57], N[+16], S[+162]	767.328	2	1533.65	1533.65	0	0.7	Specific	688.11	688.11	33.38	12.05	291	>sp|P35555|FBN1_HUMAN Fibrillin-1 OS=Homo sapiens OX=9606 GN=FBN1 PE=1 SV=4	1	dw053119_1.6199.6199.2	controllerType=0 controllerNumber=1 scan=6199	16.1727
07146:2	1	R.NAEC[+57.021]IN[+15.995]TAGS[+162.053]YR.C	1821	Hex(1)	C[+57], N[+16], S[+162]	767.329	2	1533.65	1533.65	0	1.7	Specific	749.07	749.07	35.32	13.05	291	>sp|P35555|FBN1_HUMAN Fibrillin-1 OS=Homo sapiens OX=9606 GN=FBN1 PE=1 SV=4	1	dw053119_1.6252.6252.2	controllerType=0 controllerNumber=1 scan=6252	16.296
11331:5	1	R.FTSTGQC[+57.021]NDRNEC[+57.021]QEIPNIC[+57.021]S[+162.053]HGQC[+57.021]IDTVGSFYC[+57.021]LC[+57.021]HTGFK.T	1841	Hex(1)	C[+57]*6, S[+162]	1012.83	5	5060.12	5060.11	0	1.5	Specific	1019.28	1019.28	0	16.48	291	>sp|P35555|FBN1_HUMAN Fibrillin-1 OS=Homo sapiens OX=9606 GN=FBN1 PE=1 SV=4	1	dw053119_1.9934.9934.5	controllerType=0 controllerNumber=1 scan=9934	24.5125
11538:5	1	R.FTSTGQC[+57.021]NDRNEC[+57.021]QEIPNIC[+57.021]SHGQC[+57.021]ID[+15.995]T[+162.053]VGSFYC[+57.021]LC[+57.021]HTGFK.T	1841	Hex(1)	C[+57]*6, D[+16], T[+162]	1016.03	5	5076.12	5076.11	0	2.1	Specific	1322.13	1322.13	0	22.44	291	>sp|P35555|FBN1_HUMAN Fibrillin-1 OS=Homo sapiens OX=9606 GN=FBN1 PE=1 SV=4	1	dw053119_1.10110.10110.5	controllerType=0 controllerNumber=1 scan=10110	24.9052
11489:4	1	R.FTSTGQC[+57.021]NDRNEC[+57.021]QEIPNIC[+57.021]SHGQC[+57.021]ID[+15.995]TVGSFYC[+57.021]LC[+57.021]HT[+162.053]GFK.T	1841	Hex(1)	C[+57]*6, D[+16], T[+162]	1269.78	4	5076.12	5076.11	0	2.3	Specific	1404.94	1404.94	0.88	24.02	291	>sp|P35555|FBN1_HUMAN Fibrillin-1 OS=Homo sapiens OX=9606 GN=FBN1 PE=1 SV=4	1	dw053119_1.10070.10070.4	controllerType=0 controllerNumber=1 scan=10070	24.819
11462:5	1	R.FTSTGQC[+57.021]NDRNEC[+57.021]QEIPNIC[+57.021]SHGQC[+57.021]ID[+15.995]TVGS[+162.053]FYC[+57.021]LC[+57.021]HTGFK.T	1841	Hex(1)	C[+57]*6, D[+16], S[+162]	1016.03	5	5076.12	5076.11	0	2.8	Specific	1649.97	1649.97	8.4	28.43	291	>sp|P35555|FBN1_HUMAN Fibrillin-1 OS=Homo sapiens OX=9606 GN=FBN1 PE=1 SV=4	1	dw053119_1.10048.10048.5	controllerType=0 controllerNumber=1 scan=10048	24.7697
07156:2	1	R.NTIGS[+162.053]FNC[+57.021]R.C	1907	Hex(1)	C[+57], S[+162]	615.775	2	1230.54	1230.54	0	1	Specific	414.74	414.74	103.87	8.44	291	>sp|P35555|FBN1_HUMAN Fibrillin-1 OS=Homo sapiens OX=9606 GN=FBN1 PE=1 SV=4	1	dw053119_1.6260.6260.2	controllerType=0 controllerNumber=1 scan=6260	16.3132
07276:2	1	R.NTIGS[+162.053]FNC[+57.021]R.C	1907	Hex(1)	C[+57], S[+162]	615.776	2	1230.54	1230.54	0	1.6	Specific	427.26	427.26	87.3	8.44	291	>sp|P35555|FBN1_HUMAN Fibrillin-1 OS=Homo sapiens OX=9606 GN=FBN1 PE=1 SV=4	1	dw053119_1.6366.6366.2	controllerType=0 controllerNumber=1 scan=6366	16.5577
07212:2	1	R.NTIGS[+162.053]FNC[+57.021]R.C	1907	Hex(1)	C[+57], S[+162]	615.775	2	1230.54	1230.54	0	1	Specific	484.65	484.65	98.9	8.79	291	>sp|P35555|FBN1_HUMAN Fibrillin-1 OS=Homo sapiens OX=9606 GN=FBN1 PE=1 SV=4	1	dw053119_1.6309.6309.2	controllerType=0 controllerNumber=1 scan=6309	16.4274
06952:2	1	R.N[+15.995]TIGS[+162.053]FNC[+57.021]R.C	1907	Hex(1)	C[+57], N[+16], S[+162]	623.773	2	1246.54	1246.54	0	1.1	Specific	357.37	357.37	86.73	6.69	291	>sp|P35555|FBN1_HUMAN Fibrillin-1 OS=Homo sapiens OX=9606 GN=FBN1 PE=1 SV=4	1	dw053119_1.6081.6081.2	controllerType=0 controllerNumber=1 scan=6081	15.9005
07070:2	1	R.N[+15.995]TIGS[+162.053]FNC[+57.021]R.C	1907	Hex(1)	C[+57], N[+16], S[+162]	623.772	2	1246.54	1246.54	0	-0.3	Specific	414.89	414.89	87.51	8.05	291	>sp|P35555|FBN1_HUMAN Fibrillin-1 OS=Homo sapiens OX=9606 GN=FBN1 PE=1 SV=4	1	dw053119_1.6190.6190.2	controllerType=0 controllerNumber=1 scan=6190	16.1513
07010:2	1	R.N[+15.995]TIGS[+162.053]FNC[+57.021]R.C	1907	Hex(1)	C[+57], N[+16], S[+162]	623.773	2	1246.54	1246.54	0	0.6	Specific	424.63	424.63	81.69	8.44	291	>sp|P35555|FBN1_HUMAN Fibrillin-1 OS=Homo sapiens OX=9606 GN=FBN1 PE=1 SV=4	1	dw053119_1.6136.6136.2	controllerType=0 controllerNumber=1 scan=6136	16.0268
07200:2	1	R.N[+15.995]TIGS[+162.053]FNC[+57.021]R.C	1907	Hex(1)	C[+57], N[+16], S[+162]	623.773	2	1246.54	1246.54	0	1.6	Specific	509.2	509.2	111.42	8.79	291	>sp|P35555|FBN1_HUMAN Fibrillin-1 OS=Homo sapiens OX=9606 GN=FBN1 PE=1 SV=4	1	dw053119_1.6298.6298.2	controllerType=0 controllerNumber=1 scan=6298	16.4017
07259:2	1	R.N[+15.995]TIGS[+162.053]FNC[+57.021]R.C	1907	Hex(1)	C[+57], N[+16], S[+162]	623.773	2	1246.54	1246.54	0	1.1	Specific	510.03	510.03	110.36	8.79	291	>sp|P35555|FBN1_HUMAN Fibrillin-1 OS=Homo sapiens OX=9606 GN=FBN1 PE=1 SV=4	1	dw053119_1.6352.6352.2	controllerType=0 controllerNumber=1 scan=6352	16.5272
07133:2	1	R.N[+15.995]TIGS[+162.053]FNC[+57.021]R.C	1907	Hex(1)	C[+57], N[+16], S[+162]	623.773	2	1246.54	1246.54	0	1	Specific	510.86	510.86	113.23	8.79	291	>sp|P35555|FBN1_HUMAN Fibrillin-1 OS=Homo sapiens OX=9606 GN=FBN1 PE=1 SV=4	1	dw053119_1.6243.6243.2	controllerType=0 controllerNumber=1 scan=6243	16.2746
10400:3	1	R.NGQC[+57.021]INTVGS[+162.053]FQC[+57.021]QC[+57.021]NEGYEVAPDGR.T	1944	Hex(1)	C[+57]*3, S[+162]	1041.44	3	3122.3	3122.29	0	2.3	Specific	917.21	891.01	54.22	15.12	291	>sp|P35555|FBN1_HUMAN Fibrillin-1 OS=Homo sapiens OX=9606 GN=FBN1 PE=1 SV=4	1	dw053119_1.9107.9107.3	controllerType=0 controllerNumber=1 scan=9107	22.6859
10404:3	1	R.NGQC[+57.021]IN[+15.995]TVGS[+162.053]FQC[+57.021]QC[+57.021]NEGYEVAPDGR.T	1944	Hex(1)	C[+57]*3, N[+16], S[+162]	1046.77	3	3138.29	3138.28	0	2.5	Specific	908.87	908.87	46.19	15.12	291	>sp|P35555|FBN1_HUMAN Fibrillin-1 OS=Homo sapiens OX=9606 GN=FBN1 PE=1 SV=4	1	dw053119_1.9112.9112.3	controllerType=0 controllerNumber=1 scan=9112	22.6986
10346:3	1	R.NGQC[+57.021]IN[+15.995]TVGS[+162.053]FQC[+57.021]QC[+57.021]NEGYEVAPDGR.T	1944	Hex(1)	C[+57]*3, N[+16], S[+162]	1046.77	3	3138.29	3138.28	0	2.3	Specific	994.82	994.82	45.09	16.12	291	>sp|P35555|FBN1_HUMAN Fibrillin-1 OS=Homo sapiens OX=9606 GN=FBN1 PE=1 SV=4	1	dw053119_1.9060.9060.3	controllerType=0 controllerNumber=1 scan=9060	22.5858
06470:3	1	R.KC[+57.021]APGT[+146.058]C[+57.021]QNLDGSYR.C	1983	Fuc(1)	C[+57]*2, T[+146]	624.946	3	1872.82	1872.82	0	1.3	Specific	214.21	214.21	1.6	4.11	291	>sp|P35555|FBN1_HUMAN Fibrillin-1 OS=Homo sapiens OX=9606 GN=FBN1 PE=1 SV=4	1	dw053119_1.5615.5615.3	controllerType=0 controllerNumber=1 scan=5615	14.8001
06563:3	1	R.KC[+57.021]APGT[+146.058]C[+57.021]QNLDGSYR.C	1983	Fuc(1)	C[+57]*2, T[+146]	624.947	3	1872.83	1872.82	0	2.8	Specific	377.55	377.55	9.6	5.8	291	>sp|P35555|FBN1_HUMAN Fibrillin-1 OS=Homo sapiens OX=9606 GN=FBN1 PE=1 SV=4	1	dw053119_1.5706.5706.3	controllerType=0 controllerNumber=1 scan=5706	15.0208
06520:3	1	R.KC[+57.021]APGT[+146.058]C[+57.021]QNLDGSYR.C	1983	Fuc(1)	C[+57]*2, T[+146]	624.946	3	1872.82	1872.82	0	1.2	Specific	391.36	391.36	11.6	7.23	291	>sp|P35555|FBN1_HUMAN Fibrillin-1 OS=Homo sapiens OX=9606 GN=FBN1 PE=1 SV=4	1	dw053119_1.5663.5663.3	controllerType=0 controllerNumber=1 scan=5663	14.916
06764:3	1	R.KC[+57.021]APGT[+146.058]C[+57.021]QNLDGSYR.C	1983	Fuc(1)	C[+57]*2, T[+146]	624.945	3	1872.82	1872.82	0	0.1	Specific	570.96	570.96	9.6	9.07	291	>sp|P35555|FBN1_HUMAN Fibrillin-1 OS=Homo sapiens OX=9606 GN=FBN1 PE=1 SV=4	1	dw053119_1.5903.5903.3	controllerType=0 controllerNumber=1 scan=5903	15.4883
06614:3	1	R.KC[+57.021]APGT[+146.058]C[+57.021]QNLDGSYR.C	1983	Fuc(1)	C[+57]*2, T[+146]	624.946	3	1872.82	1872.82	0	1.3	Specific	631.87	631.87	8.82	10.07	291	>sp|P35555|FBN1_HUMAN Fibrillin-1 OS=Homo sapiens OX=9606 GN=FBN1 PE=1 SV=4	1	dw053119_1.5756.5756.3	controllerType=0 controllerNumber=1 scan=5756	15.1389
06705:3	1	R.KC[+57.021]APGTC[+57.021]QNLDGS[+146.058]YR.C	1983	Fuc(1)	C[+57]*2, S[+146]	624.946	3	1872.82	1872.82	0	0.9	Specific	767.58	767.58	7.91	13.07	291	>sp|P35555|FBN1_HUMAN Fibrillin-1 OS=Homo sapiens OX=9606 GN=FBN1 PE=1 SV=4	1	dw053119_1.5847.5847.3	controllerType=0 controllerNumber=1 scan=5847	15.3576
06660:3	1	R.KC[+57.021]APGTC[+57.021]QNLDGS[+146.058]YR.C	1983	Fuc(1)	C[+57]*2, S[+146]	624.946	3	1872.82	1872.82	0	0.5	Specific	808.23	808.23	6.52	14.07	291	>sp|P35555|FBN1_HUMAN Fibrillin-1 OS=Homo sapiens OX=9606 GN=FBN1 PE=1 SV=4	1	dw053119_1.5804.5804.3	controllerType=0 controllerNumber=1 scan=5804	15.2544
06522:3	1	R.KC[+57.021]APGT[+146.058]C[+57.021]QN[+15.995]LDGSYR.C	1983	Fuc(1)	C[+57]*2, N[+16], T[+146]	630.279	3	1888.82	1888.82	0	2.8	Specific	26.06	26.06	11.6	1.69	291	>sp|P35555|FBN1_HUMAN Fibrillin-1 OS=Homo sapiens OX=9606 GN=FBN1 PE=1 SV=4	1	dw053119_1.5665.5665.3	controllerType=0 controllerNumber=1 scan=5665	14.9204
06580:3	1	R.KC[+57.021]APGT[+146.058]C[+57.021]QN[+15.995]LDGSYR.C	1983	Fuc(1)	C[+57]*2, N[+16], T[+146]	630.277	3	1888.82	1888.82	0	0.1	Specific	209.78	209.78	1.6	2.75	291	>sp|P35555|FBN1_HUMAN Fibrillin-1 OS=Homo sapiens OX=9606 GN=FBN1 PE=1 SV=4	1	dw053119_1.5724.5724.3	controllerType=0 controllerNumber=1 scan=5724	15.0634
06629:3	1	R.KC[+57.021]APGT[+146.058]C[+57.021]QN[+15.995]LDGSYR.C	1983	Fuc(1)	C[+57]*2, N[+16], T[+146]	630.277	3	1888.82	1888.82	0	0.7	Specific	357.55	357.55	9.6	4.51	291	>sp|P35555|FBN1_HUMAN Fibrillin-1 OS=Homo sapiens OX=9606 GN=FBN1 PE=1 SV=4	1	dw053119_1.5772.5772.3	controllerType=0 controllerNumber=1 scan=5772	15.1771
06778:3	1	R.KC[+57.021]APGTC[+57.021]QN[+15.995]LDGS[+146.058]YR.C	1983	Fuc(1)	C[+57]*2, N[+16], S[+146]	630.279	3	1888.82	1888.82	0	2.5	Specific	443.71	443.71	6.78	7.49	291	>sp|P35555|FBN1_HUMAN Fibrillin-1 OS=Homo sapiens OX=9606 GN=FBN1 PE=1 SV=4	1	dw053119_1.5916.5916.3	controllerType=0 controllerNumber=1 scan=5916	15.5174
06669:3	1	R.KC[+57.021]APGT[+146.058]C[+57.021]QN[+15.995]LDGSYR.C	1983	Fuc(1)	C[+57]*2, N[+16], T[+146]	630.277	3	1888.81	1888.82	0	-0.8	Specific	569.82	498.13	9.6	8.68	291	>sp|P35555|FBN1_HUMAN Fibrillin-1 OS=Homo sapiens OX=9606 GN=FBN1 PE=1 SV=4	1	dw053119_1.5812.5812.3	controllerType=0 controllerNumber=1 scan=5812	15.2729
06717:3	1	R.KC[+57.021]APGTC[+57.021]QN[+15.995]LDGS[+146.058]YR.C	1983	Fuc(1)	C[+57]*2, N[+16], S[+146]	630.278	3	1888.82	1888.82	0	1.9	Specific	795.16	706.3	27.66	13.03	291	>sp|P35555|FBN1_HUMAN Fibrillin-1 OS=Homo sapiens OX=9606 GN=FBN1 PE=1 SV=4	1	dw053119_1.5859.5859.3	controllerType=0 controllerNumber=1 scan=5859	15.3856
12251:4	1	R.C[+57.021]IC[+57.021]PPGYS[+146.058]LQNEKC[+57.021]EDIDEC[+57.021]VEEPEIC[+57.021]ALGTC[+57.021]SN[+15.995]TEGS[+162.053]FK.C	1998	Fuc(1),Hex(1)	C[+57]*6, N[+16], S[+146][+162]	1255.77	4	5020.07	5020.07	0	1.8	Specific	971.26	971.26	19.23	14.84	291	>sp|P35555|FBN1_HUMAN Fibrillin-1 OS=Homo sapiens OX=9606 GN=FBN1 PE=1 SV=4	1	dw053119_1.10735.10735.4	controllerType=0 controllerNumber=1 scan=10735	26.2083
12170:4	1	R.C[+57.021]IC[+57.021]PPGYS[+146.058]LQNEKC[+57.021]EDIDEC[+57.021]VEEPEIC[+57.021]ALGTC[+57.021]SN[+15.995]TEGS[+162.053]FK.C	1998	Fuc(1),Hex(1)	C[+57]*6, N[+16], S[+146][+162]	1255.77	4	5020.07	5020.07	0	1.4	Specific	1001.99	1001.99	18.3	15.84	291	>sp|P35555|FBN1_HUMAN Fibrillin-1 OS=Homo sapiens OX=9606 GN=FBN1 PE=1 SV=4	1	dw053119_1.10669.10669.4	controllerType=0 controllerNumber=1 scan=10669	26.0726
06400:3	1	K.HGQC[+57.021]IN[+15.995]T[+162.053]DGSYR.C	2139	Hex(1)	C[+57], N[+16], T[+162]	529.224	3	1585.66	1585.65	0	2.3	Specific	12.22	12.22	0	2.04	291	>sp|P35555|FBN1_HUMAN Fibrillin-1 OS=Homo sapiens OX=9606 GN=FBN1 PE=1 SV=4	1	dw053119_1.5555.5555.3	controllerType=0 controllerNumber=1 scan=5555	14.6595
06140:3	1	K.HGQC[+57.021]IN[+15.995]T[+162.053]DGSYR.C	2139	Hex(1)	C[+57], N[+16], T[+162]	529.224	3	1585.66	1585.65	0	1.7	Specific	28.05	28.05	3.6	2.07	291	>sp|P35555|FBN1_HUMAN Fibrillin-1 OS=Homo sapiens OX=9606 GN=FBN1 PE=1 SV=4	1	dw053119_1.5297.5297.3	controllerType=0 controllerNumber=1 scan=5297	14.0266
06037:3	1	K.HGQC[+57.021]IN[+15.995]T[+162.053]DGSYR.C	2139	Hex(1)	C[+57], N[+16], T[+162]	529.223	3	1585.65	1585.65	0	-0.8	Specific	152.13	152.13	3.6	2.45	291	>sp|P35555|FBN1_HUMAN Fibrillin-1 OS=Homo sapiens OX=9606 GN=FBN1 PE=1 SV=4	1	dw053119_1.5161.5161.3	controllerType=0 controllerNumber=1 scan=5161	13.6486
05814:3	1	K.HGQC[+57.021]IN[+15.995]T[+162.053]DGSYR.C	2139	Hex(1)	C[+57], N[+16], T[+162]	529.225	3	1585.66	1585.65	0	3.8	Specific	162.04	162.04	3.6	3.2	291	>sp|P35555|FBN1_HUMAN Fibrillin-1 OS=Homo sapiens OX=9606 GN=FBN1 PE=1 SV=4	1	dw053119_1.4924.4924.3	controllerType=0 controllerNumber=1 scan=4924	13.0603
06001:3	1	K.HGQC[+57.021]IN[+15.995]T[+162.053]DGSYR.C	2139	Hex(1)	C[+57], N[+16], T[+162]	529.223	3	1585.66	1585.65	0	0.8	Specific	210.87	210.87	3.6	3.45	291	>sp|P35555|FBN1_HUMAN Fibrillin-1 OS=Homo sapiens OX=9606 GN=FBN1 PE=1 SV=4	1	dw053119_1.5119.5119.3	controllerType=0 controllerNumber=1 scan=5119	13.5387
06100:3	1	K.HGQC[+57.021]IN[+15.995]TDGS[+162.053]YR.C	2139	Hex(1)	C[+57], N[+16], S[+162]	529.224	3	1585.66	1585.65	0	1.1	Specific	212.58	212.58	53.65	5.09	291	>sp|P35555|FBN1_HUMAN Fibrillin-1 OS=Homo sapiens OX=9606 GN=FBN1 PE=1 SV=4	1	dw053119_1.5252.5252.3	controllerType=0 controllerNumber=1 scan=5252	13.9114
05907:2	1	K.HGQC[+57.021]INTD[+15.995]GS[+162.053]YR.C	2139	Hex(1)	C[+57], D[+16], S[+162]	793.332	2	1585.66	1585.65	0	1.9	Specific	341.45	341.45	2	3.98	291	>sp|P35555|FBN1_HUMAN Fibrillin-1 OS=Homo sapiens OX=9606 GN=FBN1 PE=1 SV=4	1	dw053119_1.5010.5010.2	controllerType=0 controllerNumber=1 scan=5010	13.2665
05870:3	1	K.HGQC[+57.021]IN[+15.995]TDGS[+162.053]YR.C	2139	Hex(1)	C[+57], N[+16], S[+162]	529.224	3	1585.66	1585.65	0	2.3	Specific	416.66	416.66	20.62	8.4	291	>sp|P35555|FBN1_HUMAN Fibrillin-1 OS=Homo sapiens OX=9606 GN=FBN1 PE=1 SV=4	1	dw053119_1.4976.4976.3	controllerType=0 controllerNumber=1 scan=4976	13.1851
05965:3	1	K.HGQC[+57.021]IN[+15.995]TDGS[+162.053]YR.C	2139	Hex(1)	C[+57], N[+16], S[+162]	529.224	3	1585.66	1585.65	0	1.3	Specific	470.78	470.78	16.19	8.51	291	>sp|P35555|FBN1_HUMAN Fibrillin-1 OS=Homo sapiens OX=9606 GN=FBN1 PE=1 SV=4	1	dw053119_1.5076.5076.3	controllerType=0 controllerNumber=1 scan=5076	13.4256
05928:3	1	K.HGQC[+57.021]IN[+15.995]TDGS[+162.053]YR.C	2139	Hex(1)	C[+57], N[+16], S[+162]	529.223	3	1585.66	1585.65	0	0.8	Specific	626.67	626.67	17.15	11.05	291	>sp|P35555|FBN1_HUMAN Fibrillin-1 OS=Homo sapiens OX=9606 GN=FBN1 PE=1 SV=4	1	dw053119_1.5030.5030.3	controllerType=0 controllerNumber=1 scan=5030	13.313
07419:2	1	R.C[+57.021]VN[+15.995]TYGSYEC[+57.021]K.C	2221		C[+57]*2, N[+16]	698.779	2	1396.55	1396.55	0	-0.1	Specific	364.02	333.67	333.67	5.42	291	>sp|P35555|FBN1_HUMAN Fibrillin-1 OS=Homo sapiens OX=9606 GN=FBN1 PE=1 SV=4	1	dw053119_1.6490.6490.2	controllerType=0 controllerNumber=1 scan=6490	16.8433
07116:2	1	R.C[+57.021]VN[+15.995]TYGSYEC[+57.021]K.C	2221		C[+57]*2, N[+16]	698.78	2	1396.55	1396.55	0	0.9	Specific	402.67	354.25	354.25	7.04	291	>sp|P35555|FBN1_HUMAN Fibrillin-1 OS=Homo sapiens OX=9606 GN=FBN1 PE=1 SV=4	1	dw053119_1.6226.6226.2	controllerType=0 controllerNumber=1 scan=6226	16.2349
07176:2	1	R.C[+57.021]VN[+15.995]TYGSYEC[+57.021]K.C	2221		C[+57]*2, N[+16]	698.778	2	1396.55	1396.55	0	-0.8	Specific	438.78	354.1	354.1	6.64	291	>sp|P35555|FBN1_HUMAN Fibrillin-1 OS=Homo sapiens OX=9606 GN=FBN1 PE=1 SV=4	1	dw053119_1.6278.6278.2	controllerType=0 controllerNumber=1 scan=6278	16.356
07387:2	1	R.C[+57.021]VN[+15.995]TYGSYEC[+57.021]K.C	2221		C[+57]*2, N[+16]	698.779	2	1396.55	1396.55	0	0.7	Specific	463.82	384.08	384.08	7.12	291	>sp|P35555|FBN1_HUMAN Fibrillin-1 OS=Homo sapiens OX=9606 GN=FBN1 PE=1 SV=4	1	dw053119_1.6464.6464.2	controllerType=0 controllerNumber=1 scan=6464	16.7846
07234:2	1	R.C[+57.021]VN[+15.995]TYGSYEC[+57.021]K.C	2221		C[+57]*2, N[+16]	698.78	2	1396.55	1396.55	0	1.3	Specific	576.08	424.28	424.28	10.05	291	>sp|P35555|FBN1_HUMAN Fibrillin-1 OS=Homo sapiens OX=9606 GN=FBN1 PE=1 SV=4	1	dw053119_1.6331.6331.2	controllerType=0 controllerNumber=1 scan=6331	16.4784
07298:2	1	R.C[+57.021]VN[+15.995]TYGSYEC[+57.021]K.C	2221		C[+57]*2, N[+16]	698.78	2	1396.55	1396.55	0	1.1	Specific	607.96	437.92	437.92	9.85	291	>sp|P35555|FBN1_HUMAN Fibrillin-1 OS=Homo sapiens OX=9606 GN=FBN1 PE=1 SV=4	1	dw053119_1.6386.6386.2	controllerType=0 controllerNumber=1 scan=6386	16.6048
07113:2	1	R.C[+57.021]VN[+15.995]TYGS[+162.053]YEC[+57.021]K.C	2221	Hex(1)	C[+57]*2, N[+16], S[+162]	779.806	2	1558.61	1558.6	0	1.2	Specific	473.55	454.18	28.91	8.51	291	>sp|P35555|FBN1_HUMAN Fibrillin-1 OS=Homo sapiens OX=9606 GN=FBN1 PE=1 SV=4	1	dw053119_1.6224.6224.2	controllerType=0 controllerNumber=1 scan=6224	16.2306
09722:3	1	R.GSYTC[+57.021]EC[+57.021]NDGFT[+162.053]ASPNQDEC[+57.021]LDNR.E	2312	Hex(1)	C[+57]*3, T[+162]	991.383	3	2972.13	2972.13	0	2.7	Specific	970.88	970.88	0	16.66	291	>sp|P35555|FBN1_HUMAN Fibrillin-1 OS=Homo sapiens OX=9606 GN=FBN1 PE=1 SV=4	1	dw053119_1.8519.8519.3	controllerType=0 controllerNumber=1 scan=8519	21.3851
09656:3	1	R.GSYTC[+57.021]EC[+57.021]NDGFT[+162.053]ASPNQDEC[+57.021]LDNR.E	2312	Hex(1)	C[+57]*3, T[+162]	991.383	3	2972.13	2972.13	0	2.6	Specific	979.19	979.19	0	16.66	291	>sp|P35555|FBN1_HUMAN Fibrillin-1 OS=Homo sapiens OX=9606 GN=FBN1 PE=1 SV=4	1	dw053119_1.8465.8465.3	controllerType=0 controllerNumber=1 scan=8465	21.262
05893:2	1	K.NTEGS[+162.053]YQC[+57.021]SC[+57.021]PK.G	2461	Hex(1)	C[+57]*2, S[+162]	796.815	2	1592.62	1592.62	0	1.8	Specific	287.65	287.65	18.4	6.17	291	>sp|P35555|FBN1_HUMAN Fibrillin-1 OS=Homo sapiens OX=9606 GN=FBN1 PE=1 SV=4	1	dw053119_1.4997.4997.2	controllerType=0 controllerNumber=1 scan=4997	13.2347
05838:2	1	K.NTEGS[+162.053]YQC[+57.021]SC[+57.021]PK.G	2461	Hex(1)	C[+57]*2, S[+162]	796.817	2	1592.63	1592.62	0	3.5	Specific	569.92	569.92	2.4	10.02	291	>sp|P35555|FBN1_HUMAN Fibrillin-1 OS=Homo sapiens OX=9606 GN=FBN1 PE=1 SV=4	1	dw053119_1.4947.4947.2	controllerType=0 controllerNumber=1 scan=4947	13.1163
05710:2	1	K.N[+15.995]T[+162.053]EGSYQC[+57.021]SC[+57.021]PK.G	2461	Hex(1)	C[+57]*2, N[+16], T[+162]	804.815	2	1608.62	1608.62	0	4.7	Specific	55.4	55.4	3.6	1.65	291	>sp|P35555|FBN1_HUMAN Fibrillin-1 OS=Homo sapiens OX=9606 GN=FBN1 PE=1 SV=4	1	dw053119_1.4829.4829.2	controllerType=0 controllerNumber=1 scan=4829	12.8323
05774:2	1	K.N[+15.995]T[+162.053]EGSYQC[+57.021]SC[+57.021]PK.G	2461	Hex(1)	C[+57]*2, N[+16], T[+162]	804.816	2	1608.62	1608.62	0	5.8	Specific	178.96	178.96	3.6	3.49	291	>sp|P35555|FBN1_HUMAN Fibrillin-1 OS=Homo sapiens OX=9606 GN=FBN1 PE=1 SV=4	1	dw053119_1.4886.4886.2	controllerType=0 controllerNumber=1 scan=4886	12.9687
05821:2	1	K.N[+15.995]TEGSYQC[+57.021]S[+162.053]C[+57.021]PK.G	2461	Hex(1)	C[+57]*2, N[+16], S[+162]	804.814	2	1608.62	1608.62	0	3.1	Specific	463.31	463.31	0	8.47	291	>sp|P35555|FBN1_HUMAN Fibrillin-1 OS=Homo sapiens OX=9606 GN=FBN1 PE=1 SV=4	1	dw053119_1.4932.4932.2	controllerType=0 controllerNumber=1 scan=4932	13.0801
05925:2	1	K.N[+15.995]TEGS[+162.053]YQC[+57.021]SC[+57.021]PK.G	2461	Hex(1)	C[+57]*2, N[+16], S[+162]	804.812	2	1608.62	1608.62	0	0.3	Specific	490.95	490.95	0	8.79	291	>sp|P35555|FBN1_HUMAN Fibrillin-1 OS=Homo sapiens OX=9606 GN=FBN1 PE=1 SV=4	1	dw053119_1.5027.5027.2	controllerType=0 controllerNumber=1 scan=5027	13.3053
05869:2	1	K.N[+15.995]TEGSYQC[+57.021]S[+162.053]C[+57.021]PK.G	2461	Hex(1)	C[+57]*2, N[+16], S[+162]	804.813	2	1608.62	1608.62	0	2.4	Specific	652.93	652.93	0	12.02	291	>sp|P35555|FBN1_HUMAN Fibrillin-1 OS=Homo sapiens OX=9606 GN=FBN1 PE=1 SV=4	1	dw053119_1.4975.4975.2	controllerType=0 controllerNumber=1 scan=4975	13.183
08450:3	1	K.GIC[+57.021]QN[+15.995]TPGSFT[+162.053]C[+57.021]EC[+57.021]QR.G	2539	Hex(1)	C[+57]*3, N[+16], T[+162]	698.285	3	2092.84	2092.84	0	2.1	Specific	482.04	482.04	0	7.13	291	>sp|P35555|FBN1_HUMAN Fibrillin-1 OS=Homo sapiens OX=9606 GN=FBN1 PE=1 SV=4	1	dw053119_1.7415.7415.3	controllerType=0 controllerNumber=1 scan=7415	18.9127
08194:3	1	K.GIC[+57.021]QN[+15.995]TPGSFT[+162.053]C[+57.021]EC[+57.021]QR.G	2539	Hex(1)	C[+57]*3, N[+16], T[+162]	698.286	3	2092.84	2092.84	0	2.7	Specific	562.27	562.27	0	8.39	291	>sp|P35555|FBN1_HUMAN Fibrillin-1 OS=Homo sapiens OX=9606 GN=FBN1 PE=1 SV=4	1	dw053119_1.7187.7187.3	controllerType=0 controllerNumber=1 scan=7187	18.4065
08204:2	1	K.GIC[+57.021]QN[+15.995]TPGS[+162.053]FTC[+57.021]EC[+57.021]QR.G	2539	Hex(1)	C[+57]*3, N[+16], S[+162]	1046.92	2	2092.84	2092.84	0	1.1	Specific	582.5	582.5	0	9.07	291	>sp|P35555|FBN1_HUMAN Fibrillin-1 OS=Homo sapiens OX=9606 GN=FBN1 PE=1 SV=4	1	dw053119_1.7197.7197.2	controllerType=0 controllerNumber=1 scan=7197	18.4274
08265:2	1	K.GIC[+57.021]QN[+15.995]TPGSFT[+162.053]C[+57.021]EC[+57.021]QR.G	2539	Hex(1)	C[+57]*3, N[+16], T[+162]	1046.92	2	2092.84	2092.84	0	1.6	Specific	597.54	597.54	0	9.07	291	>sp|P35555|FBN1_HUMAN Fibrillin-1 OS=Homo sapiens OX=9606 GN=FBN1 PE=1 SV=4	1	dw053119_1.7252.7252.2	controllerType=0 controllerNumber=1 scan=7252	18.5482
08254:3	1	K.GIC[+57.021]QN[+15.995]TPGSFT[+162.053]C[+57.021]EC[+57.021]QR.G	2539	Hex(1)	C[+57]*3, N[+16], T[+162]	698.285	3	2092.84	2092.84	0	1.5	Specific	626.23	626.23	0	9.43	291	>sp|P35555|FBN1_HUMAN Fibrillin-1 OS=Homo sapiens OX=9606 GN=FBN1 PE=1 SV=4	1	dw053119_1.7242.7242.3	controllerType=0 controllerNumber=1 scan=7242	18.5255
08381:3	1	K.GIC[+57.021]QN[+15.995]TPGS[+162.053]FTC[+57.021]EC[+57.021]QR.G	2539	Hex(1)	C[+57]*3, N[+16], S[+162]	698.285	3	2092.84	2092.84	0	1.6	Specific	682.83	682.83	0	10.43	291	>sp|P35555|FBN1_HUMAN Fibrillin-1 OS=Homo sapiens OX=9606 GN=FBN1 PE=1 SV=4	1	dw053119_1.7353.7353.3	controllerType=0 controllerNumber=1 scan=7353	18.7763
08321:3	1	K.GIC[+57.021]QN[+15.995]TPGSFT[+162.053]C[+57.021]EC[+57.021]QR.G	2539	Hex(1)	C[+57]*3, N[+16], T[+162]	698.284	3	2092.84	2092.84	0	0.7	Specific	712.84	712.84	0	11.43	291	>sp|P35555|FBN1_HUMAN Fibrillin-1 OS=Homo sapiens OX=9606 GN=FBN1 PE=1 SV=4	1	dw053119_1.7302.7302.3	controllerType=0 controllerNumber=1 scan=7302	18.6601
08331:2	1	K.GIC[+57.021]QN[+15.995]TPGSFT[+162.053]C[+57.021]EC[+57.021]QR.G	2539	Hex(1)	C[+57]*3, N[+16], T[+162]	1046.92	2	2092.84	2092.84	0	1.7	Specific	809.13	788.16	0	14.07	291	>sp|P35555|FBN1_HUMAN Fibrillin-1 OS=Homo sapiens OX=9606 GN=FBN1 PE=1 SV=4	1	dw053119_1.7311.7311.2	controllerType=0 controllerNumber=1 scan=7311	18.6813
08392:2	1	K.GIC[+57.021]QN[+15.995]TPGSFT[+162.053]C[+57.021]EC[+57.021]QR.G	2539	Hex(1)	C[+57]*3, N[+16], T[+162]	1046.93	2	2092.84	2092.84	0	3	Specific	833.66	821.95	0	14.03	291	>sp|P35555|FBN1_HUMAN Fibrillin-1 OS=Homo sapiens OX=9606 GN=FBN1 PE=1 SV=4	1	dw053119_1.7364.7364.2	controllerType=0 controllerNumber=1 scan=7364	18.8001
11187:5	1	R.C[+57.021]SC[+57.021]PQGYLQHYQWNQC[+57.021]VDENEC[+57.021]LSAHIC[+57.021]GGASC[+57.021]HN[+15.995]TLGSYK.C	2590		C[+57]*6, N[+16]	982.01	5	4906.02	4905.01	1	1.8	Specific	1018.01	1018.01	31.04	17.7	291	>sp|P35555|FBN1_HUMAN Fibrillin-1 OS=Homo sapiens OX=9606 GN=FBN1 PE=1 SV=4	1	dw053119_1.9800.9800.5	controllerType=0 controllerNumber=1 scan=9800	24.2195
11127:5	1	R.C[+57.021]SC[+57.021]PQGYLQHYQWNQC[+57.021]VDENEC[+57.021]LSAHIC[+57.021]GGASC[+57.021]HN[+15.995]TLGSYK.C	2590		C[+57]*6, N[+16]	982.008	5	4906.01	4905.01	1	0.1	Specific	1645.57	1633.73	30.02	29.52	291	>sp|P35555|FBN1_HUMAN Fibrillin-1 OS=Homo sapiens OX=9606 GN=FBN1 PE=1 SV=4	1	dw053119_1.9745.9745.5	controllerType=0 controllerNumber=1 scan=9745	24.0925
11063:5	1	R.C[+57.021]SC[+57.021]PQGYLQHYQWNQC[+57.021]VDENEC[+57.021]LSAHIC[+57.021]GGASC[+57.021]HN[+15.995]TLGSYK.C	2590		C[+57]*6, N[+16]	981.81	5	4905.02	4905.01	0	3.1	Specific	1674.72	1674.72	30.22	29.91	291	>sp|P35555|FBN1_HUMAN Fibrillin-1 OS=Homo sapiens OX=9606 GN=FBN1 PE=1 SV=4	1	dw053119_1.9691.9691.5	controllerType=0 controllerNumber=1 scan=9691	23.9709
10924:5	1	R.C[+57.021]SC[+57.021]PQGYLQHYQWNQC[+57.021]VDENEC[+57.021]LSAHIC[+57.021]GGASC[+57.021]HN[+15.995]TLGS[+162.053]YK.C	2590	Hex(1)	C[+57]*6, N[+16], S[+162]	1014.22	5	5067.07	5067.06	0	1.4	Specific	1379.69	1379.69	6.63	24.7	291	>sp|P35555|FBN1_HUMAN Fibrillin-1 OS=Homo sapiens OX=9606 GN=FBN1 PE=1 SV=4	1	dw053119_1.9576.9576.5	controllerType=0 controllerNumber=1 scan=9576	23.7117
10998:5	1	R.C[+57.021]SC[+57.021]PQGYLQHYQWNQC[+57.021]VDENEC[+57.021]LSAHIC[+57.021]GGASC[+57.021]HN[+15.995]TLGS[+162.053]YK.C	2590	Hex(1)	C[+57]*6, N[+16], S[+162]	1014.22	5	5067.06	5067.06	0	0.9	Specific	1393.95	1393.95	6.08	24.7	291	>sp|P35555|FBN1_HUMAN Fibrillin-1 OS=Homo sapiens OX=9606 GN=FBN1 PE=1 SV=4	1	dw053119_1.9638.9638.5	controllerType=0 controllerNumber=1 scan=9638	23.8528
Other Peptides
05442:4	1	R.RGGGGHDALKGPNVC[+57.021]GSR.Y	45		C[+57]	449.477	4	1794.89	1794.88	0	5.1	Specific	229.15	229.15	229.15	1.12	291	>sp|P35555|FBN1_HUMAN Fibrillin-1 OS=Homo sapiens OX=9606 GN=FBN1 PE=1 SV=4	1	dw053119_1.4548.4548.4	controllerType=0 controllerNumber=1 scan=4548	12.0938
05776:4	1	R.RGGGGHDALKGPNVC[+57.021]GSR.Y	45		C[+57]	449.477	4	1794.89	1794.88	0	4.3	Specific	246.32	246.32	246.32	1.66	291	>sp|P35555|FBN1_HUMAN Fibrillin-1 OS=Homo sapiens OX=9606 GN=FBN1 PE=1 SV=4	1	dw053119_1.4889.4889.4	controllerType=0 controllerNumber=1 scan=4889	12.9774
05899:4	1	R.RGGGGHDALKGPNVC[+57.021]GSR.Y	45		C[+57]	449.475	4	1794.88	1794.88	0	1.1	Specific	251.54	251.54	251.54	2.36	291	>sp|P35555|FBN1_HUMAN Fibrillin-1 OS=Homo sapiens OX=9606 GN=FBN1 PE=1 SV=4	1	dw053119_1.5002.5002.4	controllerType=0 controllerNumber=1 scan=5002	13.2455
05514:3	1	R.RGGGGHDALKGPNVC[+57.021]GSR.Y	45		C[+57]	598.967	3	1794.89	1794.88	0	5.3	Specific	302.91	302.91	302.91	1.64	291	>sp|P35555|FBN1_HUMAN Fibrillin-1 OS=Homo sapiens OX=9606 GN=FBN1 PE=1 SV=4	1	dw053119_1.4613.4613.3	controllerType=0 controllerNumber=1 scan=4613	12.2598
05723:4	1	R.RGGGGHDALKGPNVC[+57.021]GSR.Y	45		C[+57]	449.477	4	1794.88	1794.88	0	3.8	Specific	317.31	317.31	317.31	2.8	291	>sp|P35555|FBN1_HUMAN Fibrillin-1 OS=Homo sapiens OX=9606 GN=FBN1 PE=1 SV=4	1	dw053119_1.4843.4843.4	controllerType=0 controllerNumber=1 scan=4843	12.8669
05654:4	1	R.RGGGGHDALKGPNVC[+57.021]GSR.Y	45		C[+57]	449.476	4	1794.88	1794.88	0	2.3	Specific	428.13	428.13	428.13	5.11	291	>sp|P35555|FBN1_HUMAN Fibrillin-1 OS=Homo sapiens OX=9606 GN=FBN1 PE=1 SV=4	1	dw053119_1.4763.4763.4	controllerType=0 controllerNumber=1 scan=4763	12.6476
05687:4	1	R.RGGGGHDALKGPNVC[+57.021]GSR.Y	45		C[+57]	449.477	4	1794.88	1794.88	0	3.8	Specific	504.95	504.95	504.95	5.46	291	>sp|P35555|FBN1_HUMAN Fibrillin-1 OS=Homo sapiens OX=9606 GN=FBN1 PE=1 SV=4	1	dw053119_1.4802.4802.4	controllerType=0 controllerNumber=1 scan=4802	12.7593
05612:4	1	R.RGGGGHDALKGPNVC[+57.021]GSR.Y	45		C[+57]	449.476	4	1794.88	1794.88	0	3.7	Specific	527.75	527.75	527.75	6.94	291	>sp|P35555|FBN1_HUMAN Fibrillin-1 OS=Homo sapiens OX=9606 GN=FBN1 PE=1 SV=4	1	dw053119_1.4719.4719.4	controllerType=0 controllerNumber=1 scan=4719	12.534
05495:4	1	R.RGGGGHDALKGPNVC[+57.021]GSR.Y	45		C[+57]	449.477	4	1794.89	1794.88	0	4.9	Specific	627.33	627.33	627.33	7.35	291	>sp|P35555|FBN1_HUMAN Fibrillin-1 OS=Homo sapiens OX=9606 GN=FBN1 PE=1 SV=4	1	dw053119_1.4593.4593.4	controllerType=0 controllerNumber=1 scan=4593	12.2087
05569:4	1	R.RGGGGHDALKGPNVC[+57.021]GSR.Y	45		C[+57]	449.477	4	1794.89	1794.88	0	4.3	Specific	652.21	652.21	652.21	8.35	291	>sp|P35555|FBN1_HUMAN Fibrillin-1 OS=Homo sapiens OX=9606 GN=FBN1 PE=1 SV=4	1	dw053119_1.4675.4675.4	controllerType=0 controllerNumber=1 scan=4675	12.4281
05532:4	1	R.RGGGGHDALKGPNVC[+57.021]GSR.Y	45		C[+57]	449.476	4	1794.88	1794.88	0	3	Specific	677.65	677.65	677.65	9.93	291	>sp|P35555|FBN1_HUMAN Fibrillin-1 OS=Homo sapiens OX=9606 GN=FBN1 PE=1 SV=4	1	dw053119_1.4635.4635.4	controllerType=0 controllerNumber=1 scan=4635	12.3145
06026:4	1	R.GGGGHDALKGPNVC[+57.021]GSR.Y	46		C[+57]	410.45	4	1638.78	1638.78	0	0.2	Specific	240.08	240.08	240.08	2.27	291	>sp|P35555|FBN1_HUMAN Fibrillin-1 OS=Homo sapiens OX=9606 GN=FBN1 PE=1 SV=4	1	dw053119_1.5150.5150.4	controllerType=0 controllerNumber=1 scan=5150	13.6186
05864:3	1	R.GGGGHDALKGPNVC[+57.021]GSR.Y	46		C[+57]	546.932	3	1638.78	1638.78	0	2.7	Specific	307.47	307.47	307.47	1.7	291	>sp|P35555|FBN1_HUMAN Fibrillin-1 OS=Homo sapiens OX=9606 GN=FBN1 PE=1 SV=4	1	dw053119_1.4970.4970.3	controllerType=0 controllerNumber=1 scan=4970	13.1704
05993:3	1	R.GGGGHDALKGPNVC[+57.021]GSR.Y	46		C[+57]	546.931	3	1638.78	1638.78	0	0.9	Specific	364.1	364.1	364.1	3.59	291	>sp|P35555|FBN1_HUMAN Fibrillin-1 OS=Homo sapiens OX=9606 GN=FBN1 PE=1 SV=4	1	dw053119_1.5112.5112.3	controllerType=0 controllerNumber=1 scan=5112	13.5223
05854:4	1	R.GGGGHDALKGPNVC[+57.021]GSR.Y	46		C[+57]	410.451	4	1638.78	1638.78	0	3.6	Specific	435.44	435.44	435.44	6.2	291	>sp|P35555|FBN1_HUMAN Fibrillin-1 OS=Homo sapiens OX=9606 GN=FBN1 PE=1 SV=4	1	dw053119_1.4961.4961.4	controllerType=0 controllerNumber=1 scan=4961	13.1489
05957:3	1	R.GGGGHDALKGPNVC[+57.021]GSR.Y	46		C[+57]	546.931	3	1638.78	1638.78	0	1	Specific	455.79	455.79	455.79	4.49	291	>sp|P35555|FBN1_HUMAN Fibrillin-1 OS=Homo sapiens OX=9606 GN=FBN1 PE=1 SV=4	1	dw053119_1.5066.5066.3	controllerType=0 controllerNumber=1 scan=5066	13.4004
05949:4	1	R.GGGGHDALKGPNVC[+57.021]GSR.Y	46		C[+57]	410.45	4	1638.78	1638.78	0	-0.2	Specific	598.62	598.62	598.62	7.85	291	>sp|P35555|FBN1_HUMAN Fibrillin-1 OS=Homo sapiens OX=9606 GN=FBN1 PE=1 SV=4	1	dw053119_1.5054.5054.4	controllerType=0 controllerNumber=1 scan=5054	13.3701
05904:4	1	R.GGGGHDALKGPNVC[+57.021]GSR.Y	46		C[+57]	410.45	4	1638.78	1638.78	0	0.7	Specific	598.66	598.66	598.66	7.85	291	>sp|P35555|FBN1_HUMAN Fibrillin-1 OS=Homo sapiens OX=9606 GN=FBN1 PE=1 SV=4	1	dw053119_1.5006.5006.4	controllerType=0 controllerNumber=1 scan=5006	13.2562
05918:3	1	R.GGGGHDALKGPNVC[+57.021]GSR.Y	46		C[+57]	546.931	3	1638.78	1638.78	0	1.1	Specific	824.56	824.56	824.56	11.22	291	>sp|P35555|FBN1_HUMAN Fibrillin-1 OS=Homo sapiens OX=9606 GN=FBN1 PE=1 SV=4	1	dw053119_1.5020.5020.3	controllerType=0 controllerNumber=1 scan=5020	13.2901
09492:2	1	R.YNAYC[+57.021]C[+57.021]PGWK.T	63		C[+57]*2	659.771	2	1318.54	1318.53	0	0.5	Specific	397.49	397.49	397.49	6.82	291	>sp|P35555|FBN1_HUMAN Fibrillin-1 OS=Homo sapiens OX=9606 GN=FBN1 PE=1 SV=4	1	dw053119_1.8329.8329.2	controllerType=0 controllerNumber=1 scan=8329	20.9526
09194:2	1	R.YNAYC[+57.021]C[+57.021]PGWK.T	63		C[+57]*2	659.773	2	1318.54	1318.53	0	2.5	Specific	488.73	476.4	476.4	7.55	291	>sp|P35555|FBN1_HUMAN Fibrillin-1 OS=Homo sapiens OX=9606 GN=FBN1 PE=1 SV=4	1	dw053119_1.8072.8072.2	controllerType=0 controllerNumber=1 scan=8072	20.3731
08755:2	1	R.YNAYC[+57.021]C[+57.021]PGWK.T	63		C[+57]*2	659.772	2	1318.54	1318.53	0	1.2	Specific	529.95	529.95	529.95	9.06	291	>sp|P35555|FBN1_HUMAN Fibrillin-1 OS=Homo sapiens OX=9606 GN=FBN1 PE=1 SV=4	1	dw053119_1.7680.7680.2	controllerType=0 controllerNumber=1 scan=7680	19.4976
09059:2	1	R.YNAYC[+57.021]C[+57.021]PGWK.T	63		C[+57]*2	659.772	2	1318.54	1318.53	0	2	Specific	548.14	529.36	529.36	9.03	291	>sp|P35555|FBN1_HUMAN Fibrillin-1 OS=Homo sapiens OX=9606 GN=FBN1 PE=1 SV=4	1	dw053119_1.7957.7957.2	controllerType=0 controllerNumber=1 scan=7957	20.1096
08939:2	1	R.YNAYC[+57.021]C[+57.021]PGWK.T	63		C[+57]*2	659.772	2	1318.54	1318.53	0	1.6	Specific	553.49	533.32	533.32	9.06	291	>sp|P35555|FBN1_HUMAN Fibrillin-1 OS=Homo sapiens OX=9606 GN=FBN1 PE=1 SV=4	1	dw053119_1.7848.7848.2	controllerType=0 controllerNumber=1 scan=7848	19.8649
08819:2	1	R.YNAYC[+57.021]C[+57.021]PGWK.T	63		C[+57]*2	659.772	2	1318.54	1318.53	0	1.3	Specific	553.86	536.85	536.85	7.68	291	>sp|P35555|FBN1_HUMAN Fibrillin-1 OS=Homo sapiens OX=9606 GN=FBN1 PE=1 SV=4	1	dw053119_1.7738.7738.2	controllerType=0 controllerNumber=1 scan=7738	19.6258
09122:2	1	R.YNAYC[+57.021]C[+57.021]PGWK.T	63		C[+57]*2	659.772	2	1318.54	1318.53	0	2.3	Specific	554.1	510.64	510.64	9.03	291	>sp|P35555|FBN1_HUMAN Fibrillin-1 OS=Homo sapiens OX=9606 GN=FBN1 PE=1 SV=4	1	dw053119_1.8013.8013.2	controllerType=0 controllerNumber=1 scan=8013	20.2374
08877:2	1	R.YNAYC[+57.021]C[+57.021]PGWK.T	63		C[+57]*2	659.772	2	1318.54	1318.53	0	1.4	Specific	554.41	539.3	539.3	9.06	291	>sp|P35555|FBN1_HUMAN Fibrillin-1 OS=Homo sapiens OX=9606 GN=FBN1 PE=1 SV=4	1	dw053119_1.7793.7793.2	controllerType=0 controllerNumber=1 scan=7793	19.7438
08998:2	1	R.YNAYC[+57.021]C[+57.021]PGWK.T	63		C[+57]*2	659.772	2	1318.54	1318.53	0	2	Specific	622.25	605.56	605.56	11.02	291	>sp|P35555|FBN1_HUMAN Fibrillin-1 OS=Homo sapiens OX=9606 GN=FBN1 PE=1 SV=4	1	dw053119_1.7902.7902.2	controllerType=0 controllerNumber=1 scan=7902	19.9853
09325:2	1	R.YN[+0.984]AYC[+57.021]C[+57.021]PGWK.T	63		C[+57]*2, N[+1]	660.265	2	1319.52	1319.52	0	3.1	Specific	436.4	436.4	436.4	7.2	291	>sp|P35555|FBN1_HUMAN Fibrillin-1 OS=Homo sapiens OX=9606 GN=FBN1 PE=1 SV=4	1	dw053119_1.8185.8185.2	controllerType=0 controllerNumber=1 scan=8185	20.6313
09493:2	1	R.YN[+0.984]AYC[+57.021]C[+57.021]PGWK.T	63		C[+57]*2, N[+1]	660.263	2	1319.52	1319.52	0	0.8	Specific	451.5	451.5	451.5	8.51	291	>sp|P35555|FBN1_HUMAN Fibrillin-1 OS=Homo sapiens OX=9606 GN=FBN1 PE=1 SV=4	1	dw053119_1.8329.8329.2	controllerType=0 controllerNumber=1 scan=8329	20.9526
09426:2	1	R.YN[+0.984]AYC[+57.021]C[+57.021]PGWK.T	63		C[+57]*2, N[+1]	660.261	2	1319.52	1319.52	0	-2	Specific	519.87	519.87	519.87	7.19	291	>sp|P35555|FBN1_HUMAN Fibrillin-1 OS=Homo sapiens OX=9606 GN=FBN1 PE=1 SV=4	1	dw053119_1.8273.8273.2	controllerType=0 controllerNumber=1 scan=8273	20.8264
10434:2	1	K.TLPGGNQC[+57.021]IVPIC[+57.021]R.H	73		C[+57]*2	792.905	2	1584.8	1584.8	0	2.9	Specific	129.5	129.5	129.5	1.66	291	>sp|P35555|FBN1_HUMAN Fibrillin-1 OS=Homo sapiens OX=9606 GN=FBN1 PE=1 SV=4	1	dw053119_1.9141.9141.2	controllerType=0 controllerNumber=1 scan=9141	22.7583
10348:2	1	K.TLPGGNQC[+57.021]IVPIC[+57.021]R.H	73		C[+57]*2	792.904	2	1584.8	1584.8	0	1.9	Specific	271.45	271.45	271.45	3.43	291	>sp|P35555|FBN1_HUMAN Fibrillin-1 OS=Homo sapiens OX=9606 GN=FBN1 PE=1 SV=4	1	dw053119_1.9062.9062.2	controllerType=0 controllerNumber=1 scan=9062	22.5901
10369:3	1	K.TLPGGNQC[+57.021]IVPIC[+57.021]R.H	73		C[+57]*2	528.938	3	1584.8	1584.8	0	1.3	Specific	441.12	441.12	441.12	6.88	291	>sp|P35555|FBN1_HUMAN Fibrillin-1 OS=Homo sapiens OX=9606 GN=FBN1 PE=1 SV=4	1	dw053119_1.9080.9080.3	controllerType=0 controllerNumber=1 scan=9080	22.6304
10604:2	1	K.TLPGGNQC[+57.021]IVPIC[+57.021]R.H	73		C[+57]*2	792.905	2	1584.8	1584.8	0	2.2	Specific	561.08	561.08	561.08	9.03	291	>sp|P35555|FBN1_HUMAN Fibrillin-1 OS=Homo sapiens OX=9606 GN=FBN1 PE=1 SV=4	1	dw053119_1.9296.9296.2	controllerType=0 controllerNumber=1 scan=9296	23.0976
10515:2	1	K.TLPGGNQC[+57.021]IVPIC[+57.021]R.H	73		C[+57]*2	792.904	2	1584.8	1584.8	0	1.3	Specific	610.05	610.05	610.05	10.07	291	>sp|P35555|FBN1_HUMAN Fibrillin-1 OS=Homo sapiens OX=9606 GN=FBN1 PE=1 SV=4	1	dw053119_1.9214.9214.2	controllerType=0 controllerNumber=1 scan=9214	22.9176
10333:2	1	K.TLPGGNQC[+57.021]IVPIC[+57.021]R.H	73		C[+57]*2	792.904	2	1584.8	1584.8	0	2.1	Specific	619.25	619.25	619.25	10.03	291	>sp|P35555|FBN1_HUMAN Fibrillin-1 OS=Homo sapiens OX=9606 GN=FBN1 PE=1 SV=4	1	dw053119_1.9049.9049.2	controllerType=0 controllerNumber=1 scan=9049	22.5623
10393:2	1	K.TLPGGNQC[+57.021]IVPIC[+57.021]R.H	73		C[+57]*2	792.904	2	1584.8	1584.8	0	1.5	Specific	638.36	638.36	638.36	10.07	291	>sp|P35555|FBN1_HUMAN Fibrillin-1 OS=Homo sapiens OX=9606 GN=FBN1 PE=1 SV=4	1	dw053119_1.9101.9101.2	controllerType=0 controllerNumber=1 scan=9101	22.6776
10455:2	1	K.TLPGGNQC[+57.021]IVPIC[+57.021]R.H	73		C[+57]*2	792.904	2	1584.8	1584.8	0	1.4	Specific	639.67	639.67	639.67	10.07	291	>sp|P35555|FBN1_HUMAN Fibrillin-1 OS=Homo sapiens OX=9606 GN=FBN1 PE=1 SV=4	1	dw053119_1.9160.9160.2	controllerType=0 controllerNumber=1 scan=9160	22.7975
10253:2	1	K.TLPGGN[+15.995]QC[+57.021]IVPIC[+57.021]R.H	73		C[+57]*2, N[+16]	800.901	2	1600.8	1600.79	0	1.2	Specific	214.68	214.68	214.68	2.54	291	>sp|P35555|FBN1_HUMAN Fibrillin-1 OS=Homo sapiens OX=9606 GN=FBN1 PE=1 SV=4	1	dw053119_1.8978.8978.2	controllerType=0 controllerNumber=1 scan=8978	22.4086
08737:4	1	R.HSC[+57.021]GDGFC[+57.021]SRPNMC[+57.021]TC[+57.021]PSGQIAPSC[+57.021]GSR.S	87		C[+57]*5	786.568	4	3143.25	3143.24	0	1.9	Specific	605.09	605.09	605.09	9.76	291	>sp|P35555|FBN1_HUMAN Fibrillin-1 OS=Homo sapiens OX=9606 GN=FBN1 PE=1 SV=4	1	dw053119_1.7666.7666.4	controllerType=0 controllerNumber=1 scan=7666	19.4677
08297:4	1	R.HSC[+57.021]GDGFC[+57.021]SRPNMC[+57.021]TC[+57.021]PSGQIAPSC[+57.021]GSR.S	87		C[+57]*5	786.57	4	3143.26	3143.24	0	5	Specific	617.41	617.41	617.41	8.19	291	>sp|P35555|FBN1_HUMAN Fibrillin-1 OS=Homo sapiens OX=9606 GN=FBN1 PE=1 SV=4	1	dw053119_1.7282.7282.4	controllerType=0 controllerNumber=1 scan=7282	18.6162
08634:4	1	R.HSC[+57.021]GDGFC[+57.021]SRPNMC[+57.021]TC[+57.021]PSGQIAPSC[+57.021]GSR.S	87		C[+57]*5	786.566	4	3143.24	3143.24	0	0.3	Specific	672.85	672.85	672.85	10.8	291	>sp|P35555|FBN1_HUMAN Fibrillin-1 OS=Homo sapiens OX=9606 GN=FBN1 PE=1 SV=4	1	dw053119_1.7579.7579.4	controllerType=0 controllerNumber=1 scan=7579	19.2745
08563:4	1	R.HSC[+57.021]GDGFC[+57.021]SRPNMC[+57.021]TC[+57.021]PSGQIAPSC[+57.021]GSR.S	87		C[+57]*5	786.566	4	3143.24	3143.24	0	-0.3	Specific	709.58	709.58	709.58	11.41	291	>sp|P35555|FBN1_HUMAN Fibrillin-1 OS=Homo sapiens OX=9606 GN=FBN1 PE=1 SV=4	1	dw053119_1.7520.7520.4	controllerType=0 controllerNumber=1 scan=7520	19.1448
08441:4	1	R.HSC[+57.021]GDGFC[+57.021]SRPNMC[+57.021]TC[+57.021]PSGQIAPSC[+57.021]GSR.S	87		C[+57]*5	786.567	4	3143.25	3143.24	0	1.5	Specific	765.9	765.9	765.9	12.8	291	>sp|P35555|FBN1_HUMAN Fibrillin-1 OS=Homo sapiens OX=9606 GN=FBN1 PE=1 SV=4	1	dw053119_1.7407.7407.4	controllerType=0 controllerNumber=1 scan=7407	18.8971
08496:4	1	R.HSC[+57.021]GDGFC[+57.021]SRPNMC[+57.021]TC[+57.021]PSGQIAPSC[+57.021]GSR.S	87		C[+57]*5	786.567	4	3143.24	3143.24	0	0.5	Specific	766.61	766.61	766.61	12.8	291	>sp|P35555|FBN1_HUMAN Fibrillin-1 OS=Homo sapiens OX=9606 GN=FBN1 PE=1 SV=4	1	dw053119_1.7462.7462.4	controllerType=0 controllerNumber=1 scan=7462	19.0171
08384:4	1	R.HSC[+57.021]GDGFC[+57.021]SRPNMC[+57.021]TC[+57.021]PSGQIAPSC[+57.021]GSR.S	87		C[+57]*5	786.567	4	3143.25	3143.24	0	1.1	Specific	769.87	769.87	769.87	12.8	291	>sp|P35555|FBN1_HUMAN Fibrillin-1 OS=Homo sapiens OX=9606 GN=FBN1 PE=1 SV=4	1	dw053119_1.7356.7356.4	controllerType=0 controllerNumber=1 scan=7356	18.7808
08266:4	1	R.HSC[+57.021]GDGFC[+57.021]SRPNM[+15.995]C[+57.021]TC[+57.021]PSGQIAPSC[+57.021]GSR.S	87		C[+57]*5, M[+16]	790.565	4	3159.24	3159.24	0	0.4	Specific	508.33	508.33	12.04	7.54	291	>sp|P35555|FBN1_HUMAN Fibrillin-1 OS=Homo sapiens OX=9606 GN=FBN1 PE=1 SV=4	1	dw053119_1.7253.7253.4	controllerType=0 controllerNumber=1 scan=7253	18.5504
08360:4	1	R.HSC[+57.021]GDGFC[+57.021]SRPN[+15.995]MC[+57.021]TC[+57.021]PSGQIAPSC[+57.021]GSR.S	87		C[+57]*5, N[+16]	790.566	4	3159.24	3159.24	0	1.2	Specific	547.44	547.44	0.59	7.81	291	>sp|P35555|FBN1_HUMAN Fibrillin-1 OS=Homo sapiens OX=9606 GN=FBN1 PE=1 SV=4	1	dw053119_1.7334.7334.4	controllerType=0 controllerNumber=1 scan=7334	18.7329
08104:4	1	R.HSC[+57.021]GDGFC[+57.021]SRPN[+0.984]M[+15.995]C[+57.021]TC[+57.021]PSGQIAPSC[+57.021]GSR.S	87		C[+57]*5, M[+16], N[+1]	790.817	4	3160.25	3160.22	0	7.5	Specific	76.85	76.85	25.67	1.66	291	>sp|P35555|FBN1_HUMAN Fibrillin-1 OS=Homo sapiens OX=9606 GN=FBN1 PE=1 SV=4	1	dw053119_1.7106.7106.4	controllerType=0 controllerNumber=1 scan=7106	18.2273
07696:4	1	R.HSC[+57.021]GDGFC[+57.021]SRPN[+0.984]M[+15.995]C[+57.021]TC[+57.021]PSGQIAPSC[+57.021]GSR.S	87		C[+57]*5, M[+16], N[+1]	790.816	4	3160.24	3160.22	0	6.2	Specific	114.93	114.93	15.85	1.73	291	>sp|P35555|FBN1_HUMAN Fibrillin-1 OS=Homo sapiens OX=9606 GN=FBN1 PE=1 SV=4	1	dw053119_1.6731.6731.4	controllerType=0 controllerNumber=1 scan=6731	17.3878
08368:3	1	R.PNMC[+57.021]TC[+57.021]PSGQIAPSC[+57.021]GSR.S	97		C[+57]*3	660.612	3	1979.82	1979.82	0	1.7	Specific	490.32	490.32	490.32	7.71	291	>sp|P35555|FBN1_HUMAN Fibrillin-1 OS=Homo sapiens OX=9606 GN=FBN1 PE=1 SV=4	1	dw053119_1.7339.7339.3	controllerType=0 controllerNumber=1 scan=7339	18.7437
06319:3	1	R.C[+57.021]MN[+0.984]GGS[+162.053]C[+57.021]SDDHC[+57.021]LC[+57.021]QK.G	123	Hex(1)	C[+57]*4, N[+1], S[+162]	697.913	3	2091.72	2091.72	0	3	Specific	9.79	9.79	4	1.72	291	>sp|P35555|FBN1_HUMAN Fibrillin-1 OS=Homo sapiens OX=9606 GN=FBN1 PE=1 SV=4	1	dw053119_1.5480.5480.3	controllerType=0 controllerNumber=1 scan=5480	14.4811
06384:3	1	R.C[+57.021]M[+15.995]N[+0.984]GGS[+146.058]C[+57.021]SDDHC[+57.021]LC[+57.021]QK.G	123	Fuc(1)	C[+57]*4, M[+16], N[+1], S[+146]	697.915	3	2091.73	2091.72	0	5.7	Specific	191.5	191.5	4	2.55	291	>sp|P35555|FBN1_HUMAN Fibrillin-1 OS=Homo sapiens OX=9606 GN=FBN1 PE=1 SV=4	1	dw053119_1.5539.5539.3	controllerType=0 controllerNumber=1 scan=5539	14.6207
07979:3	1	K.GYIGTHC[+57.021]GQPVC[+57.021]ESGC[+57.021]LNGGR.C	139		C[+57]*3	760.331	3	2278.98	2278.97	0	1	Specific	512.9	512.9	512.9	8.35	291	>sp|P35555|FBN1_HUMAN Fibrillin-1 OS=Homo sapiens OX=9606 GN=FBN1 PE=1 SV=4	1	dw053119_1.6993.6993.3	controllerType=0 controllerNumber=1 scan=6993	17.9794
08038:3	1	K.GYIGTHC[+57.021]GQPVC[+57.021]ESGC[+57.021]LNGGR.C	139		C[+57]*3	760.331	3	2278.98	2278.97	0	1.2	Specific	664.49	664.49	664.49	11.61	291	>sp|P35555|FBN1_HUMAN Fibrillin-1 OS=Homo sapiens OX=9606 GN=FBN1 PE=1 SV=4	1	dw053119_1.7047.7047.3	controllerType=0 controllerNumber=1 scan=7047	18.0987
08101:3	1	K.GYIGTHC[+57.021]GQPVC[+57.021]ESGC[+57.021]LNGGR.C	139		C[+57]*3	760.331	3	2278.98	2278.97	0	1.2	Specific	753.86	753.86	753.86	13.61	291	>sp|P35555|FBN1_HUMAN Fibrillin-1 OS=Homo sapiens OX=9606 GN=FBN1 PE=1 SV=4	1	dw053119_1.7103.7103.3	controllerType=0 controllerNumber=1 scan=7103	18.2208
08170:3	1	K.GYIGTHC[+57.021]GQPVC[+57.021]ESGC[+57.021]LNGGR.C	139		C[+57]*3	760.33	3	2278.98	2278.97	0	0.4	Specific	843.66	843.66	843.66	14.61	291	>sp|P35555|FBN1_HUMAN Fibrillin-1 OS=Homo sapiens OX=9606 GN=FBN1 PE=1 SV=4	1	dw053119_1.7164.7164.3	controllerType=0 controllerNumber=1 scan=7164	18.3533
08291:3	1	K.GYIGTHC[+57.021]GQPVC[+57.021]ESGC[+57.021]LNGGR.C	139		C[+57]*3	760.33	3	2278.97	2278.97	0	-0.4	Specific	894.81	894.81	894.81	15.22	291	>sp|P35555|FBN1_HUMAN Fibrillin-1 OS=Homo sapiens OX=9606 GN=FBN1 PE=1 SV=4	1	dw053119_1.7277.7277.3	controllerType=0 controllerNumber=1 scan=7277	18.6054
08228:3	1	K.GYIGTHC[+57.021]GQPVC[+57.021]ESGC[+57.021]LNGGR.C	139		C[+57]*3	760.331	3	2278.98	2278.97	0	1.2	Specific	901.39	901.39	901.39	16.61	291	>sp|P35555|FBN1_HUMAN Fibrillin-1 OS=Homo sapiens OX=9606 GN=FBN1 PE=1 SV=4	1	dw053119_1.7218.7218.3	controllerType=0 controllerNumber=1 scan=7218	18.4725
08534:3	1	K.GYIGTHC[+57.021]GQPVC[+57.021]ESGC[+57.021]LN[+0.984]GGR.C	139		C[+57]*3, N[+1]	760.66	3	2279.97	2279.96	0	2.7	Specific	798.77	798.77	798.77	13.57	291	>sp|P35555|FBN1_HUMAN Fibrillin-1 OS=Homo sapiens OX=9606 GN=FBN1 PE=1 SV=4	1	dw053119_1.7495.7495.3	controllerType=0 controllerNumber=1 scan=7495	19.0908
08359:3	1	K.GYIGTHC[+57.021]GQPVC[+57.021]ESGC[+57.021]LN[+0.984]GGR.C	139		C[+57]*3, N[+1]	760.66	3	2279.96	2279.96	0	2.4	Specific	850.37	850.37	850.37	15.57	291	>sp|P35555|FBN1_HUMAN Fibrillin-1 OS=Homo sapiens OX=9606 GN=FBN1 PE=1 SV=4	1	dw053119_1.7333.7333.3	controllerType=0 controllerNumber=1 scan=7333	18.7307
08475:3	1	K.GYIGTHC[+57.021]GQPVC[+57.021]ESGC[+57.021]LN[+0.984]GGR.C	139		C[+57]*3, N[+1]	760.659	3	2279.96	2279.96	0	1.7	Specific	868.19	868.19	868.19	15.61	291	>sp|P35555|FBN1_HUMAN Fibrillin-1 OS=Homo sapiens OX=9606 GN=FBN1 PE=1 SV=4	1	dw053119_1.7440.7440.3	controllerType=0 controllerNumber=1 scan=7440	18.9682
08417:3	1	K.GYIGTHC[+57.021]GQPVC[+57.021]ESGC[+57.021]LN[+0.984]GGR.C	139		C[+57]*3, N[+1]	760.659	3	2279.96	2279.96	0	2	Specific	888.97	888.97	888.97	15.57	291	>sp|P35555|FBN1_HUMAN Fibrillin-1 OS=Homo sapiens OX=9606 GN=FBN1 PE=1 SV=4	1	dw053119_1.7387.7387.3	controllerType=0 controllerNumber=1 scan=7387	18.8516
09082:3	1	R.C[+57.021]AC[+57.021]TYGFTGPQC[+57.021]ER.D	166		C[+57]*3	569.563	3	1706.68	1706.67	0	2.1	Specific	364.84	364.84	364.84	5.16	291	>sp|P35555|FBN1_HUMAN Fibrillin-1 OS=Homo sapiens OX=9606 GN=FBN1 PE=1 SV=4	1	dw053119_1.7975.7975.3	controllerType=0 controllerNumber=1 scan=7975	20.1491
09018:3	1	R.C[+57.021]AC[+57.021]TYGFTGPQC[+57.021]ER.D	166		C[+57]*3	569.564	3	1706.68	1706.67	0	2.7	Specific	460.29	460.29	460.29	5.2	291	>sp|P35555|FBN1_HUMAN Fibrillin-1 OS=Homo sapiens OX=9606 GN=FBN1 PE=1 SV=4	1	dw053119_1.7918.7918.3	controllerType=0 controllerNumber=1 scan=7918	20.0215
09168:2	1	R.C[+57.021]AC[+57.021]TYGFTGPQC[+57.021]ER.D	166		C[+57]*3	853.842	2	1706.68	1706.67	0	2.3	Specific	547.41	547.41	547.41	8.04	291	>sp|P35555|FBN1_HUMAN Fibrillin-1 OS=Homo sapiens OX=9606 GN=FBN1 PE=1 SV=4	1	dw053119_1.8049.8049.2	controllerType=0 controllerNumber=1 scan=8049	20.3194
08794:2	1	R.C[+57.021]AC[+57.021]TYGFTGPQC[+57.021]ER.D	166		C[+57]*3	853.839	2	1706.67	1706.67	0	-0.2	Specific	569.54	569.54	569.54	8.68	291	>sp|P35555|FBN1_HUMAN Fibrillin-1 OS=Homo sapiens OX=9606 GN=FBN1 PE=1 SV=4	1	dw053119_1.7713.7713.2	controllerType=0 controllerNumber=1 scan=7713	19.5717
08857:2	1	R.C[+57.021]AC[+57.021]TYGFTGPQC[+57.021]ER.D	166		C[+57]*3	853.841	2	1706.67	1706.67	0	1.2	Specific	696.79	653.38	653.38	11.07	291	>sp|P35555|FBN1_HUMAN Fibrillin-1 OS=Homo sapiens OX=9606 GN=FBN1 PE=1 SV=4	1	dw053119_1.7773.7773.2	controllerType=0 controllerNumber=1 scan=7773	19.7024
08919:2	1	R.C[+57.021]AC[+57.021]TYGFTGPQC[+57.021]ER.D	166		C[+57]*3	853.841	2	1706.67	1706.67	0	1.5	Specific	742.43	646.1	646.1	12.07	291	>sp|P35555|FBN1_HUMAN Fibrillin-1 OS=Homo sapiens OX=9606 GN=FBN1 PE=1 SV=4	1	dw053119_1.7828.7828.2	controllerType=0 controllerNumber=1 scan=7828	19.821
09098:2	1	R.C[+57.021]AC[+57.021]TYGFTGPQC[+57.021]ER.D	166		C[+57]*3	853.842	2	1706.68	1706.67	0	2.7	Specific	749.01	650.89	650.89	12.03	291	>sp|P35555|FBN1_HUMAN Fibrillin-1 OS=Homo sapiens OX=9606 GN=FBN1 PE=1 SV=4	1	dw053119_1.7990.7990.2	controllerType=0 controllerNumber=1 scan=7990	20.186
09039:2	1	R.C[+57.021]AC[+57.021]TYGFTGPQC[+57.021]ER.D	166		C[+57]*3	853.841	2	1706.68	1706.67	0	1.9	Specific	774.12	681.96	681.96	13.03	291	>sp|P35555|FBN1_HUMAN Fibrillin-1 OS=Homo sapiens OX=9606 GN=FBN1 PE=1 SV=4	1	dw053119_1.7937.7937.2	controllerType=0 controllerNumber=1 scan=7937	20.0638
08978:2	1	R.C[+57.021]AC[+57.021]TYGFTGPQC[+57.021]ER.D	166		C[+57]*3	853.841	2	1706.67	1706.67	0	1.5	Specific	791.24	720.95	720.95	13.07	291	>sp|P35555|FBN1_HUMAN Fibrillin-1 OS=Homo sapiens OX=9606 GN=FBN1 PE=1 SV=4	1	dw053119_1.7882.7882.2	controllerType=0 controllerNumber=1 scan=7882	19.9411
13150:3	1	R.TGPC[+57.021]FTVISNQMC[+57.021]QGQLSGIVC[+57.021]TK.T	183		C[+57]*3	896.089	3	2686.25	2686.25	0	2.5	Specific	792.24	792.24	792.24	12.66	291	>sp|P35555|FBN1_HUMAN Fibrillin-1 OS=Homo sapiens OX=9606 GN=FBN1 PE=1 SV=4	1	dw053119_1.11525.11525.3	controllerType=0 controllerNumber=1 scan=11525	27.9345
13062:3	1	R.TGPC[+57.021]FTVISNQMC[+57.021]QGQLSGIVC[+57.021]TK.T	183		C[+57]*3	896.09	3	2686.25	2686.25	0	3.5	Specific	843.54	843.54	843.54	13.66	291	>sp|P35555|FBN1_HUMAN Fibrillin-1 OS=Homo sapiens OX=9606 GN=FBN1 PE=1 SV=4	1	dw053119_1.11451.11451.3	controllerType=0 controllerNumber=1 scan=11451	27.7764
13003:3	1	R.TGPC[+57.021]FTVISNQMC[+57.021]QGQLSGIVC[+57.021]TK.T	183		C[+57]*3	896.089	3	2686.25	2686.25	0	2.9	Specific	908.69	908.69	908.69	15.66	291	>sp|P35555|FBN1_HUMAN Fibrillin-1 OS=Homo sapiens OX=9606 GN=FBN1 PE=1 SV=4	1	dw053119_1.11400.11400.3	controllerType=0 controllerNumber=1 scan=11400	27.6585
06535:2	1	K.TLC[+57.021]C[+57.021]ATVGR.A	207		C[+57]*2	519.248	2	1037.49	1037.49	0	2.3	Specific	426.72	426.72	426.72	8.4	291	>sp|P35555|FBN1_HUMAN Fibrillin-1 OS=Homo sapiens OX=9606 GN=FBN1 PE=1 SV=4	1	dw053119_1.5678.5678.2	controllerType=0 controllerNumber=1 scan=5678	14.9526
06589:2	1	K.TLC[+57.021]C[+57.021]ATVGR.A	207		C[+57]*2	519.248	2	1037.49	1037.49	0	2	Specific	467.84	467.84	467.84	8.47	291	>sp|P35555|FBN1_HUMAN Fibrillin-1 OS=Homo sapiens OX=9606 GN=FBN1 PE=1 SV=4	1	dw053119_1.5731.5731.2	controllerType=0 controllerNumber=1 scan=5731	15.0805
06677:2	1	K.TLC[+57.021]C[+57.021]ATVGR.A	207		C[+57]*2	519.247	2	1037.49	1037.49	0	0.8	Specific	475.13	475.13	475.13	8.51	291	>sp|P35555|FBN1_HUMAN Fibrillin-1 OS=Homo sapiens OX=9606 GN=FBN1 PE=1 SV=4	1	dw053119_1.5820.5820.2	controllerType=0 controllerNumber=1 scan=5820	15.2926
06633:2	1	K.TLC[+57.021]C[+57.021]ATVGR.A	207		C[+57]*2	519.247	2	1037.49	1037.49	0	1	Specific	483.93	483.93	483.93	8.79	291	>sp|P35555|FBN1_HUMAN Fibrillin-1 OS=Homo sapiens OX=9606 GN=FBN1 PE=1 SV=4	1	dw053119_1.5776.5776.2	controllerType=0 controllerNumber=1 scan=5776	15.187
07895:4	1	R.AWGHPC[+57.021]EMC[+57.021]PAQPHPC[+57.021]R.R	216		C[+57]*3	523.47	4	2090.86	2090.86	0	1.4	Specific	423.06	423.06	423.06	6.25	291	>sp|P35555|FBN1_HUMAN Fibrillin-1 OS=Homo sapiens OX=9606 GN=FBN1 PE=1 SV=4	1	dw053119_1.6915.6915.4	controllerType=0 controllerNumber=1 scan=6915	17.8063
07762:3	1	R.AWGHPC[+57.021]EMC[+57.021]PAQPHPC[+57.021]R.R	216		C[+57]*3	697.624	3	2090.86	2090.86	0	0.4	Specific	519.54	519.54	519.54	7.38	291	>sp|P35555|FBN1_HUMAN Fibrillin-1 OS=Homo sapiens OX=9606 GN=FBN1 PE=1 SV=4	1	dw053119_1.6795.6795.3	controllerType=0 controllerNumber=1 scan=6795	17.5311
07780:4	1	R.AWGHPC[+57.021]EMC[+57.021]PAQPHPC[+57.021]R.R	216		C[+57]*3	523.47	4	2090.86	2090.86	0	1.6	Specific	626.31	626.31	626.31	10.07	291	>sp|P35555|FBN1_HUMAN Fibrillin-1 OS=Homo sapiens OX=9606 GN=FBN1 PE=1 SV=4	1	dw053119_1.6809.6809.4	controllerType=0 controllerNumber=1 scan=6809	17.5633
07637:4	1	R.AWGHPC[+57.021]EMC[+57.021]PAQPHPC[+57.021]R.R	216		C[+57]*3	523.47	4	2090.86	2090.86	0	0.9	Specific	704.13	704.13	704.13	12.07	291	>sp|P35555|FBN1_HUMAN Fibrillin-1 OS=Homo sapiens OX=9606 GN=FBN1 PE=1 SV=4	1	dw053119_1.6679.6679.4	controllerType=0 controllerNumber=1 scan=6679	17.2752
07829:4	1	R.AWGHPC[+57.021]EMC[+57.021]PAQPHPC[+57.021]R.R	216		C[+57]*3	523.47	4	2090.86	2090.86	0	1.5	Specific	737.87	737.87	737.87	12.07	291	>sp|P35555|FBN1_HUMAN Fibrillin-1 OS=Homo sapiens OX=9606 GN=FBN1 PE=1 SV=4	1	dw053119_1.6858.6858.4	controllerType=0 controllerNumber=1 scan=6858	17.6763
07689:3	1	R.AWGHPC[+57.021]EMC[+57.021]PAQPHPC[+57.021]R.R	216		C[+57]*3	697.624	3	2090.86	2090.86	0	0.7	Specific	742.52	742.52	742.52	11.64	291	>sp|P35555|FBN1_HUMAN Fibrillin-1 OS=Homo sapiens OX=9606 GN=FBN1 PE=1 SV=4	1	dw053119_1.6725.6725.3	controllerType=0 controllerNumber=1 scan=6725	17.3731
07580:4	1	R.AWGHPC[+57.021]EMC[+57.021]PAQPHPC[+57.021]R.R	216		C[+57]*3	523.47	4	2090.86	2090.86	0	1	Specific	778.37	778.37	778.37	13.07	291	>sp|P35555|FBN1_HUMAN Fibrillin-1 OS=Homo sapiens OX=9606 GN=FBN1 PE=1 SV=4	1	dw053119_1.6629.6629.4	controllerType=0 controllerNumber=1 scan=6629	17.1628
07614:3	1	R.AWGHPC[+57.021]EMC[+57.021]PAQPHPC[+57.021]R.R	216		C[+57]*3	697.624	3	2090.86	2090.86	0	0.8	Specific	806.02	806.02	806.02	13.64	291	>sp|P35555|FBN1_HUMAN Fibrillin-1 OS=Homo sapiens OX=9606 GN=FBN1 PE=1 SV=4	1	dw053119_1.6658.6658.3	controllerType=0 controllerNumber=1 scan=6658	17.2271
07702:4	1	R.AWGHPC[+57.021]EMC[+57.021]PAQPHPC[+57.021]R.R	216		C[+57]*3	523.47	4	2090.86	2090.86	0	0.8	Specific	870.76	870.76	870.76	15.07	291	>sp|P35555|FBN1_HUMAN Fibrillin-1 OS=Homo sapiens OX=9606 GN=FBN1 PE=1 SV=4	1	dw053119_1.6738.6738.4	controllerType=0 controllerNumber=1 scan=6738	17.4043
07605:4	1	R.AWGH[+15.995]PC[+57.021]EMC[+57.021]PAQPHPC[+57.021]R.R	216		C[+57]*3, H[+16]	527.468	4	2106.85	2106.85	0	0.4	Specific	111.52	111.52	4	1.88	291	>sp|P35555|FBN1_HUMAN Fibrillin-1 OS=Homo sapiens OX=9606 GN=FBN1 PE=1 SV=4	1	dw053119_1.6649.6649.4	controllerType=0 controllerNumber=1 scan=6649	17.2083
07481:4	1	R.AWGHPC[+57.021]EM[+15.995]C[+57.021]PAQPHPC[+57.021]R.R	216		C[+57]*3, M[+16]	527.47	4	2106.86	2106.85	0	2.4	Specific	438.22	438.22	55.45	7.42	291	>sp|P35555|FBN1_HUMAN Fibrillin-1 OS=Homo sapiens OX=9606 GN=FBN1 PE=1 SV=4	1	dw053119_1.6540.6540.4	controllerType=0 controllerNumber=1 scan=6540	16.9577
07547:4	1	R.AWGHPC[+57.021]EM[+15.995]C[+57.021]PAQPHPC[+57.021]R.R	216		C[+57]*3, M[+16]	527.469	4	2106.85	2106.85	0	0.8	Specific	489.04	489.04	78.8	7.81	291	>sp|P35555|FBN1_HUMAN Fibrillin-1 OS=Homo sapiens OX=9606 GN=FBN1 PE=1 SV=4	1	dw053119_1.6598.6598.4	controllerType=0 controllerNumber=1 scan=6598	17.0915
07093:4	1	R.AWGHPC[+57.021]EMC[+57.021]PAQPHPC[+57.021]RR.G	216		C[+57]*3	562.495	4	2246.96	2246.96	0	-0.6	Specific	291.8	291.8	291.8	3.8	291	>sp|P35555|FBN1_HUMAN Fibrillin-1 OS=Homo sapiens OX=9606 GN=FBN1 PE=1 SV=4	1	dw053119_1.6206.6206.4	controllerType=0 controllerNumber=1 scan=6206	16.1878
08250:2	1	R.RGFIPNIR.T	233			486.791	2	972.576	972.574	0	1.9	Specific	343.64	299.11	299.11	4.06	291	>sp|P35555|FBN1_HUMAN Fibrillin-1 OS=Homo sapiens OX=9606 GN=FBN1 PE=1 SV=4	1	dw053119_1.7237.7237.2	controllerType=0 controllerNumber=1 scan=7237	18.5148
08307:2	1	R.RGFIPNIR.T	233			486.791	2	972.574	972.574	0	0.6	Specific	433.06	311.57	311.57	4.27	291	>sp|P35555|FBN1_HUMAN Fibrillin-1 OS=Homo sapiens OX=9606 GN=FBN1 PE=1 SV=4	1	dw053119_1.7291.7291.2	controllerType=0 controllerNumber=1 scan=7291	18.6366
08373:2	1	R.RGFIPNIR.T	233			486.791	2	972.575	972.574	0	1.2	Specific	452.16	334.57	334.57	4.68	291	>sp|P35555|FBN1_HUMAN Fibrillin-1 OS=Homo sapiens OX=9606 GN=FBN1 PE=1 SV=4	1	dw053119_1.7345.7345.2	controllerType=0 controllerNumber=1 scan=7345	18.758
08615:2	1	R.RGFIPNIR.T	233			486.791	2	972.576	972.574	0	1.8	Specific	517.01	372.15	372.15	6.53	291	>sp|P35555|FBN1_HUMAN Fibrillin-1 OS=Homo sapiens OX=9606 GN=FBN1 PE=1 SV=4	1	dw053119_1.7564.7564.2	controllerType=0 controllerNumber=1 scan=7564	19.24
08490:2	1	R.RGFIPNIR.T	233			486.791	2	972.575	972.574	0	1.5	Specific	519.91	370.68	370.68	6.53	291	>sp|P35555|FBN1_HUMAN Fibrillin-1 OS=Homo sapiens OX=9606 GN=FBN1 PE=1 SV=4	1	dw053119_1.7456.7456.2	controllerType=0 controllerNumber=1 scan=7456	19.0019
08434:2	1	R.RGFIPNIR.T	233			486.791	2	972.576	972.574	0	1.8	Specific	520.58	373.33	373.33	7.21	291	>sp|P35555|FBN1_HUMAN Fibrillin-1 OS=Homo sapiens OX=9606 GN=FBN1 PE=1 SV=4	1	dw053119_1.7401.7401.2	controllerType=0 controllerNumber=1 scan=7401	18.8823
08550:2	1	R.RGFIPNIR.T	233			486.791	2	972.576	972.574	0	1.8	Specific	530.52	384.96	384.96	6.6	291	>sp|P35555|FBN1_HUMAN Fibrillin-1 OS=Homo sapiens OX=9606 GN=FBN1 PE=1 SV=4	1	dw053119_1.7509.7509.2	controllerType=0 controllerNumber=1 scan=7509	19.1202
10553:2	1	R.GFIPNIR.T	234			408.741	2	816.474	816.473	0	1.5	Specific	263.66	263.66	263.66	4.44	291	>sp|P35555|FBN1_HUMAN Fibrillin-1 OS=Homo sapiens OX=9606 GN=FBN1 PE=1 SV=4	1	dw053119_1.9248.9248.2	controllerType=0 controllerNumber=1 scan=9248	22.9948
10072:2	1	R.GFIPNIR.T	234			408.74	2	816.474	816.473	0	1.3	Specific	303.03	227.88	227.88	4.25	291	>sp|P35555|FBN1_HUMAN Fibrillin-1 OS=Homo sapiens OX=9606 GN=FBN1 PE=1 SV=4	1	dw053119_1.8820.8820.2	controllerType=0 controllerNumber=1 scan=8820	22.0595
10388:2	1	R.GFIPNIR.T	234			408.74	2	816.473	816.473	0	1	Specific	319.47	302.65	302.65	4.63	291	>sp|P35555|FBN1_HUMAN Fibrillin-1 OS=Homo sapiens OX=9606 GN=FBN1 PE=1 SV=4	1	dw053119_1.9096.9096.2	controllerType=0 controllerNumber=1 scan=9096	22.6649
10316:2	1	R.GFIPNIR.T	234			408.741	2	816.474	816.473	0	1.8	Specific	322.61	249.98	249.98	4.33	291	>sp|P35555|FBN1_HUMAN Fibrillin-1 OS=Homo sapiens OX=9606 GN=FBN1 PE=1 SV=4	1	dw053119_1.9036.9036.2	controllerType=0 controllerNumber=1 scan=9036	22.536
10254:2	1	R.GFIPNIR.T	234			408.74	2	816.473	816.473	0	1	Specific	331.53	243.65	243.65	4.77	291	>sp|P35555|FBN1_HUMAN Fibrillin-1 OS=Homo sapiens OX=9606 GN=FBN1 PE=1 SV=4	1	dw053119_1.8980.8980.2	controllerType=0 controllerNumber=1 scan=8980	22.4148
10194:2	1	R.GFIPNIR.T	234			408.74	2	816.474	816.473	0	1.1	Specific	337.92	258.04	258.04	4.86	291	>sp|P35555|FBN1_HUMAN Fibrillin-1 OS=Homo sapiens OX=9606 GN=FBN1 PE=1 SV=4	1	dw053119_1.8925.8925.2	controllerType=0 controllerNumber=1 scan=8925	22.2946
10137:2	1	R.GFIPNIR.T	234			408.74	2	816.474	816.473	0	1.1	Specific	345.05	253.95	253.95	4.86	291	>sp|P35555|FBN1_HUMAN Fibrillin-1 OS=Homo sapiens OX=9606 GN=FBN1 PE=1 SV=4	1	dw053119_1.8872.8872.2	controllerType=0 controllerNumber=1 scan=8872	22.1764
12399:3	1	R.TGAC[+57.021]QDVDEC[+57.021]QAIPGLC[+57.021]QGGN[+0.984]C[+57.021]INTVGSFEC[+57.021]K.C	241		C[+57]*5, N[+1]	1182.83	3	3546.49	3546.47	0	5.1	Specific	759.01	759.01	74.61	10.09	291	>sp|P35555|FBN1_HUMAN Fibrillin-1 OS=Homo sapiens OX=9606 GN=FBN1 PE=1 SV=4	1	dw053119_1.10883.10883.3	controllerType=0 controllerNumber=1 scan=10883	26.525
12201:4	1	K.LNEVSQKC[+57.021]EDIDEC[+57.021]STIPGIC[+57.021]EGGEC[+57.021]TNTVSSYFC[+57.021]K.C	279		C[+57]*5	1047.45	4	4186.77	4186.77	0	1.6	Specific	900.31	900.31	260.97	13.36	291	>sp|P35555|FBN1_HUMAN Fibrillin-1 OS=Homo sapiens OX=9606 GN=FBN1 PE=1 SV=4	1	dw053119_1.10698.10698.4	controllerType=0 controllerNumber=1 scan=10698	26.1321
12226:3	1	K.LNEVSQKC[+57.021]EDIDEC[+57.021]STIPGIC[+57.021]EGGEC[+57.021]TNTVSSYFC[+57.021]K.C	279		C[+57]*5	1396.26	3	4186.77	4186.77	0	1.9	Specific	939.27	939.27	263.62	13.96	291	>sp|P35555|FBN1_HUMAN Fibrillin-1 OS=Homo sapiens OX=9606 GN=FBN1 PE=1 SV=4	1	dw053119_1.10715.10715.3	controllerType=0 controllerNumber=1 scan=10715	26.1679
08684:2	1	K.C[+57.021]PPGFYTSPDGTR.C	315		C[+57]	727.823	2	1454.64	1454.64	0	1.5	Specific	683.83	659.22	659.22	12.05	291	>sp|P35555|FBN1_HUMAN Fibrillin-1 OS=Homo sapiens OX=9606 GN=FBN1 PE=1 SV=4	1	dw053119_1.7622.7622.2	controllerType=0 controllerNumber=1 scan=7622	19.3691
09199:2	1	K.C[+57.021]PPGFYTSPDGTR.C	315		C[+57]	727.824	2	1454.64	1454.64	0	2.5	Specific	689.19	689.19	689.19	12.02	291	>sp|P35555|FBN1_HUMAN Fibrillin-1 OS=Homo sapiens OX=9606 GN=FBN1 PE=1 SV=4	1	dw053119_1.8076.8076.2	controllerType=0 controllerNumber=1 scan=8076	20.3817
09117:2	1	K.C[+57.021]PPGFYTSPDGTR.C	315		C[+57]	727.824	2	1454.64	1454.64	0	2.6	Specific	727.92	714.02	714.02	13.02	291	>sp|P35555|FBN1_HUMAN Fibrillin-1 OS=Homo sapiens OX=9606 GN=FBN1 PE=1 SV=4	1	dw053119_1.8007.8007.2	controllerType=0 controllerNumber=1 scan=8007	20.2224
08753:2	1	K.C[+57.021]PPGFYTSPDGTR.C	315		C[+57]	727.824	2	1454.64	1454.64	0	2.1	Specific	787.2	758.69	758.69	14.02	291	>sp|P35555|FBN1_HUMAN Fibrillin-1 OS=Homo sapiens OX=9606 GN=FBN1 PE=1 SV=4	1	dw053119_1.7678.7678.2	controllerType=0 controllerNumber=1 scan=7678	19.4933
08989:2	1	K.C[+57.021]PPGFYTSPDGTR.C	315		C[+57]	727.823	2	1454.64	1454.64	0	1.5	Specific	815.73	779.18	779.18	15.05	291	>sp|P35555|FBN1_HUMAN Fibrillin-1 OS=Homo sapiens OX=9606 GN=FBN1 PE=1 SV=4	1	dw053119_1.7893.7893.2	controllerType=0 controllerNumber=1 scan=7893	19.9645
08812:2	1	K.C[+57.021]PPGFYTSPDGTR.C	315		C[+57]	727.823	2	1454.64	1454.64	0	1.8	Specific	831.11	791.15	791.15	15.05	291	>sp|P35555|FBN1_HUMAN Fibrillin-1 OS=Homo sapiens OX=9606 GN=FBN1 PE=1 SV=4	1	dw053119_1.7732.7732.2	controllerType=0 controllerNumber=1 scan=7732	19.6111
09051:2	1	K.C[+57.021]PPGFYTSPDGTR.C	315		C[+57]	727.823	2	1454.64	1454.64	0	1.8	Specific	878.97	842.04	842.04	16.05	291	>sp|P35555|FBN1_HUMAN Fibrillin-1 OS=Homo sapiens OX=9606 GN=FBN1 PE=1 SV=4	1	dw053119_1.7948.7948.2	controllerType=0 controllerNumber=1 scan=7948	20.0882
08869:2	1	K.C[+57.021]PPGFYTSPDGTR.C	315		C[+57]	727.823	2	1454.64	1454.64	0	1.6	Specific	921.79	874.54	874.54	17.05	291	>sp|P35555|FBN1_HUMAN Fibrillin-1 OS=Homo sapiens OX=9606 GN=FBN1 PE=1 SV=4	1	dw053119_1.7785.7785.2	controllerType=0 controllerNumber=1 scan=7785	19.7264
08929:2	1	K.C[+57.021]PPGFYTSPDGTR.C	315		C[+57]	727.823	2	1454.64	1454.64	0	1.8	Specific	925.24	887	887	17.02	291	>sp|P35555|FBN1_HUMAN Fibrillin-1 OS=Homo sapiens OX=9606 GN=FBN1 PE=1 SV=4	1	dw053119_1.7838.7838.2	controllerType=0 controllerNumber=1 scan=7838	19.8427
12206:2	1	K.C[+57.021][-17.027]PPGFYTSPDGTR.C	315		C[-17][+57]	719.311	2	1437.61	1437.61	0	2.5	Specific	617.13	617.13	617.13	11.02	291	>sp|P35555|FBN1_HUMAN Fibrillin-1 OS=Homo sapiens OX=9606 GN=FBN1 PE=1 SV=4	1	dw053119_1.10701.10701.2	controllerType=0 controllerNumber=1 scan=10701	26.1386
12082:2	1	K.C[+57.021][-17.027]PPGFYTSPDGTR.C	315		C[-17][+57]	719.308	2	1437.61	1437.61	0	-0.9	Specific	630.28	514.83	514.83	9.27	291	>sp|P35555|FBN1_HUMAN Fibrillin-1 OS=Homo sapiens OX=9606 GN=FBN1 PE=1 SV=4	1	dw053119_1.10589.10589.2	controllerType=0 controllerNumber=1 scan=10589	25.9018
12139:2	1	K.C[+57.021][-17.027]PPGFYTSPDGTR.C	315		C[-17][+57]	719.31	2	1437.61	1437.61	0	1.7	Specific	751.5	690.02	690.02	14.05	291	>sp|P35555|FBN1_HUMAN Fibrillin-1 OS=Homo sapiens OX=9606 GN=FBN1 PE=1 SV=4	1	dw053119_1.10641.10641.2	controllerType=0 controllerNumber=1 scan=10641	26.0127
10224:3	1	R.C[+57.021]IDVRPGYC[+57.021]YTALTNGR.C	328		C[+57]*2	672.652	3	2015.94	2015.94	0	-0.8	Specific	840.73	822.32	822.32	13.68	291	>sp|P35555|FBN1_HUMAN Fibrillin-1 OS=Homo sapiens OX=9606 GN=FBN1 PE=1 SV=4	1	dw053119_1.8953.8953.3	controllerType=0 controllerNumber=1 scan=8953	22.3541
10160:3	1	R.C[+57.021]IDVRPGYC[+57.021]YTALTNGR.C	328		C[+57]*2	672.653	3	2015.95	2015.94	0	1.4	Specific	890.31	889.47	889.47	15.07	291	>sp|P35555|FBN1_HUMAN Fibrillin-1 OS=Homo sapiens OX=9606 GN=FBN1 PE=1 SV=4	1	dw053119_1.8893.8893.3	controllerType=0 controllerNumber=1 scan=8893	22.2218
10094:3	1	R.C[+57.021]IDVRPGYC[+57.021]YTALTNGR.C	328		C[+57]*2	672.653	3	2015.95	2015.94	0	1.3	Specific	907.75	902.26	902.26	16.07	291	>sp|P35555|FBN1_HUMAN Fibrillin-1 OS=Homo sapiens OX=9606 GN=FBN1 PE=1 SV=4	1	dw053119_1.8837.8837.3	controllerType=0 controllerNumber=1 scan=8837	22.0995
10032:3	1	R.C[+57.021]IDVRPGYC[+57.021]YTALTNGR.C	328		C[+57]*2	672.654	3	2015.95	2015.94	0	1.9	Specific	936.06	936.06	936.06	16.03	291	>sp|P35555|FBN1_HUMAN Fibrillin-1 OS=Homo sapiens OX=9606 GN=FBN1 PE=1 SV=4	1	dw053119_1.8785.8785.3	controllerType=0 controllerNumber=1 scan=8785	21.9818
12576:2	1	R.C[+57.021][-17.027]IDVRPGYC[+57.021]YTALTNGR.C	328		C[-17][+57]*2	999.962	2	1998.92	1998.92	0	0.4	Specific	545.44	471.44	471.44	5.66	291	>sp|P35555|FBN1_HUMAN Fibrillin-1 OS=Homo sapiens OX=9606 GN=FBN1 PE=1 SV=4	1	dw053119_1.11039.11039.2	controllerType=0 controllerNumber=1 scan=11039	26.857
10532:3	1	R.C[+57.021]IDVRPGYC[+57.021]YTALTN[+0.984]GR.C	328		C[+57]*2, N[+1]	672.981	3	2016.93	2016.93	0	1	Specific	696.59	696.59	696.59	11.07	291	>sp|P35555|FBN1_HUMAN Fibrillin-1 OS=Homo sapiens OX=9606 GN=FBN1 PE=1 SV=4	1	dw053119_1.9229.9229.3	controllerType=0 controllerNumber=1 scan=9229	22.9499
10466:3	1	R.C[+57.021]IDVRPGYC[+57.021]YTALTN[+0.984]GR.C	328		C[+57]*2, N[+1]	672.982	3	2016.93	2016.93	0	2	Specific	842.98	842.98	842.98	14.03	291	>sp|P35555|FBN1_HUMAN Fibrillin-1 OS=Homo sapiens OX=9606 GN=FBN1 PE=1 SV=4	1	dw053119_1.9168.9168.3	controllerType=0 controllerNumber=1 scan=9168	22.8167
10407:3	1	R.C[+57.021]IDVRPGYC[+57.021]YTALTN[+0.984]GR.C	328		C[+57]*2, N[+1]	672.982	3	2016.93	2016.93	0	2.6	Specific	843.75	843.75	843.75	14.03	291	>sp|P35555|FBN1_HUMAN Fibrillin-1 OS=Homo sapiens OX=9606 GN=FBN1 PE=1 SV=4	1	dw053119_1.9115.9115.3	controllerType=0 controllerNumber=1 scan=9115	22.7032
10343:3	1	R.C[+57.021]IDVRPGYC[+57.021]YTALTN[+0.984]GR.C	328		C[+57]*2, N[+1]	672.982	3	2016.93	2016.93	0	1.9	Specific	862.92	840.31	840.31	15.03	291	>sp|P35555|FBN1_HUMAN Fibrillin-1 OS=Homo sapiens OX=9606 GN=FBN1 PE=1 SV=4	1	dw053119_1.9057.9057.3	controllerType=0 controllerNumber=1 scan=9057	22.5792
10277:3	1	R.C[+57.021]IDVRPGYC[+57.021]YTALTN[+0.984]GR.C	328		C[+57]*2, N[+1]	672.982	3	2016.93	2016.93	0	2.2	Specific	881.95	860.48	860.48	15.03	291	>sp|P35555|FBN1_HUMAN Fibrillin-1 OS=Homo sapiens OX=9606 GN=FBN1 PE=1 SV=4	1	dw053119_1.9002.9002.3	controllerType=0 controllerNumber=1 scan=9002	22.4612
12961:2	1	R.C[+57.021][-17.027]IDVRPGYC[+57.021]YTALTN[+0.984]GR.C	328		C[-17][+57]*2, N[+1]	1000.45	2	1999.89	1999.9	0	-3.2	Specific	547.32	440.95	440.95	3.84	291	>sp|P35555|FBN1_HUMAN Fibrillin-1 OS=Homo sapiens OX=9606 GN=FBN1 PE=1 SV=4	1	dw053119_1.11363.11363.2	controllerType=0 controllerNumber=1 scan=11363	27.5736
09236:2	1	R.PGYC[+57.021]YTALTNGR.C	333		C[+57]	686.824	2	1372.64	1372.63	0	6.8	Specific	197.74	197.74	197.74	1.65	291	>sp|P35555|FBN1_HUMAN Fibrillin-1 OS=Homo sapiens OX=9606 GN=FBN1 PE=1 SV=4	1	dw053119_1.8109.8109.2	controllerType=0 controllerNumber=1 scan=8109	20.4592
09313:2	1	R.PGYC[+57.021]YTALTNGR.C	333		C[+57]	686.823	2	1372.64	1372.63	0	5	Specific	366.14	366.14	366.14	5.4	291	>sp|P35555|FBN1_HUMAN Fibrillin-1 OS=Homo sapiens OX=9606 GN=FBN1 PE=1 SV=4	1	dw053119_1.8174.8174.2	controllerType=0 controllerNumber=1 scan=8174	20.6061
09378:2	1	R.PGYC[+57.021]YTALTNGR.C	333		C[+57]	686.821	2	1372.64	1372.63	0	2.7	Specific	661.29	578.74	578.74	10.81	291	>sp|P35555|FBN1_HUMAN Fibrillin-1 OS=Homo sapiens OX=9606 GN=FBN1 PE=1 SV=4	1	dw053119_1.8229.8229.2	controllerType=0 controllerNumber=1 scan=8229	20.73
09653:2	1	R.PGYC[+57.021]YTALTN[+0.984]GR.C	333		C[+57], N[+1]	687.313	2	1373.62	1373.62	0	1.9	Specific	575.2	562.25	562.25	8.63	291	>sp|P35555|FBN1_HUMAN Fibrillin-1 OS=Homo sapiens OX=9606 GN=FBN1 PE=1 SV=4	1	dw053119_1.8461.8461.2	controllerType=0 controllerNumber=1 scan=8461	21.2514
07443:2	1	R.C[+57.021]SNQLPQSITK.M	345		C[+57]	638.323	2	1275.64	1275.64	0	1.3	Specific	621.58	621.58	621.58	11.05	291	>sp|P35555|FBN1_HUMAN Fibrillin-1 OS=Homo sapiens OX=9606 GN=FBN1 PE=1 SV=4	1	dw053119_1.6510.6510.2	controllerType=0 controllerNumber=1 scan=6510	16.8881
07810:2	1	R.C[+57.021]SNQLPQSITK.M	345		C[+57]	638.323	2	1275.64	1275.64	0	2.4	Specific	627.74	627.74	627.74	11.02	291	>sp|P35555|FBN1_HUMAN Fibrillin-1 OS=Homo sapiens OX=9606 GN=FBN1 PE=1 SV=4	1	dw053119_1.6840.6840.2	controllerType=0 controllerNumber=1 scan=6840	17.6345
07511:2	1	R.C[+57.021]SNQLPQSITK.M	345		C[+57]	638.322	2	1275.64	1275.64	0	0.5	Specific	704.33	704.33	704.33	13.05	291	>sp|P35555|FBN1_HUMAN Fibrillin-1 OS=Homo sapiens OX=9606 GN=FBN1 PE=1 SV=4	1	dw053119_1.6566.6566.2	controllerType=0 controllerNumber=1 scan=6566	17.0166
07570:2	1	R.C[+57.021]SNQLPQSITK.M	345		C[+57]	638.323	2	1275.64	1275.64	0	1.9	Specific	774.3	774.3	774.3	14.02	291	>sp|P35555|FBN1_HUMAN Fibrillin-1 OS=Homo sapiens OX=9606 GN=FBN1 PE=1 SV=4	1	dw053119_1.6618.6618.2	controllerType=0 controllerNumber=1 scan=6618	17.1377
07746:2	1	R.C[+57.021]SNQLPQSITK.M	345		C[+57]	638.323	2	1275.64	1275.64	0	1.6	Specific	787.74	787.74	787.74	14.05	291	>sp|P35555|FBN1_HUMAN Fibrillin-1 OS=Homo sapiens OX=9606 GN=FBN1 PE=1 SV=4	1	dw053119_1.6781.6781.2	controllerType=0 controllerNumber=1 scan=6781	17.4989
07682:2	1	R.C[+57.021]SNQLPQSITK.M	345		C[+57]	638.322	2	1275.64	1275.64	0	0.5	Specific	834.78	834.78	834.78	15.05	291	>sp|P35555|FBN1_HUMAN Fibrillin-1 OS=Homo sapiens OX=9606 GN=FBN1 PE=1 SV=4	1	dw053119_1.6720.6720.2	controllerType=0 controllerNumber=1 scan=6720	17.3636
07624:2	1	R.C[+57.021]SNQLPQSITK.M	345		C[+57]	638.322	2	1275.64	1275.64	0	0.6	Specific	841.95	841.95	841.95	15.05	291	>sp|P35555|FBN1_HUMAN Fibrillin-1 OS=Homo sapiens OX=9606 GN=FBN1 PE=1 SV=4	1	dw053119_1.6668.6668.2	controllerType=0 controllerNumber=1 scan=6668	17.2499
07913:2	1	R.C[+57.021]SN[+0.984]QLPQSITK.M	345		C[+57], N[+1]	638.824	2	1276.64	1276.62	0	16.6	Specific	190.66	190.66	190.66	2.35	291	>sp|P35555|FBN1_HUMAN Fibrillin-1 OS=Homo sapiens OX=9606 GN=FBN1 PE=1 SV=4	1	dw053119_1.6930.6930.2	controllerType=0 controllerNumber=1 scan=6930	17.8384
10350:2	1	R.C[+57.021][-17.027]SNQLPQSITK.M	345		C[-17][+57]	629.809	2	1258.61	1258.61	0	1.7	Specific	585.87	585.87	585.87	10.05	291	>sp|P35555|FBN1_HUMAN Fibrillin-1 OS=Homo sapiens OX=9606 GN=FBN1 PE=1 SV=4	1	dw053119_1.9063.9063.2	controllerType=0 controllerNumber=1 scan=9063	22.5923
12112:3	1	R.C[+57.021]WSPGVTVAPEMC[+57.021]PIR.A	365		C[+57]*2	620.627	3	1859.87	1859.86	0	3.2	Specific	598.1	598.1	598.1	8.39	291	>sp|P35555|FBN1_HUMAN Fibrillin-1 OS=Homo sapiens OX=9606 GN=FBN1 PE=1 SV=4	1	dw053119_1.10616.10616.3	controllerType=0 controllerNumber=1 scan=10616	25.9597
12994:3	1	R.VLPVN[+2059.735]VTDYC[+57.021]QLVR.Y	444	HexNAc(4)Hex(5)Fuc(1)NeuAc(1)	C[+57], N[+2060]	1245.88	3	3735.63	3735.62	0	3	Specific	668.08	474.89	60.65	10.39	291	>sp|P35555|FBN1_HUMAN Fibrillin-1 OS=Homo sapiens OX=9606 GN=FBN1 PE=1 SV=4	1	dw053119_1.11391.11391.3	controllerType=0 controllerNumber=1 scan=11391	27.6376
11815:3	1	R.VLPVN[+1768.640]VTDYC[+57.021]QLVR.Y	444	HexNAc(4)Hex(5)Fuc(1)	C[+57], N[+1769]	1148.85	3	3444.52	3444.52	0	0.2	Specific	687.26	687.26	52.66	10.43	291	>sp|P35555|FBN1_HUMAN Fibrillin-1 OS=Homo sapiens OX=9606 GN=FBN1 PE=1 SV=4	1	dw053119_1.10359.10359.3	controllerType=0 controllerNumber=1 scan=10359	25.4091
13050:3	1	R.VLPVN[+2059.735]VTDYC[+57.021]QLVR.Y	444	HexNAc(4)Hex(5)Fuc(1)NeuAc(1)	C[+57], N[+2060]	1245.88	3	3735.63	3735.62	0	2.9	Specific	716.33	530.54	60.75	11.39	291	>sp|P35555|FBN1_HUMAN Fibrillin-1 OS=Homo sapiens OX=9606 GN=FBN1 PE=1 SV=4	1	dw053119_1.11441.11441.3	controllerType=0 controllerNumber=1 scan=11441	27.7536
05852:2	1	R.YLC[+57.021]QN[+0.984]GR.C	458		C[+57], N[+1]	456.208	2	911.409	911.404	0	5.2	Specific	206.08	206.08	206.08	1.77	291	>sp|P35555|FBN1_HUMAN Fibrillin-1 OS=Homo sapiens OX=9606 GN=FBN1 PE=1 SV=4	1	dw053119_1.4960.4960.2	controllerType=0 controllerNumber=1 scan=4960	13.1467
05802:2	1	R.YLC[+57.021]QN[+0.984]GR.C	458		C[+57], N[+1]	456.207	2	911.408	911.404	0	4.2	Specific	264.11	264.11	264.11	2.53	291	>sp|P35555|FBN1_HUMAN Fibrillin-1 OS=Homo sapiens OX=9606 GN=FBN1 PE=1 SV=4	1	dw053119_1.4912.4912.2	controllerType=0 controllerNumber=1 scan=4912	13.0322
05969:2	1	R.YLC[+57.021]QN[+0.984]GR.C	458		C[+57], N[+1]	456.205	2	911.403	911.404	0	-0.6	Specific	397.53	350.32	350.32	4.42	291	>sp|P35555|FBN1_HUMAN Fibrillin-1 OS=Homo sapiens OX=9606 GN=FBN1 PE=1 SV=4	1	dw053119_1.5082.5082.2	controllerType=0 controllerNumber=1 scan=5082	13.4431
12007:2	1	R.C[+57.021][-17.027]IPTPGS[+162.053]YR.C	465	Hex(1)	C[-17][+57], S[+162]	598.269	2	1195.53	1195.53	0	1.5	Specific	353.63	353.63	24.02	4.44	291	>sp|P35555|FBN1_HUMAN Fibrillin-1 OS=Homo sapiens OX=9606 GN=FBN1 PE=1 SV=4	1	dw053119_1.10528.10528.2	controllerType=0 controllerNumber=1 scan=10528	25.7672
11929:2	1	R.C[+57.021][-17.027]IPTPGS[+162.053]YR.C	465	Hex(1)	C[-17][+57], S[+162]	598.27	2	1195.53	1195.53	0	1.9	Specific	481.35	481.35	72.52	7.11	291	>sp|P35555|FBN1_HUMAN Fibrillin-1 OS=Homo sapiens OX=9606 GN=FBN1 PE=1 SV=4	1	dw053119_1.10461.10461.2	controllerType=0 controllerNumber=1 scan=10461	25.6245
09219:3	1	R.C[+57.021]EC[+57.021]NKGFQLDLR.G	474		C[+57]*2	513.907	3	1539.71	1539.7	0	2.1	Specific	207.64	207.64	207.64	1.74	291	>sp|P35555|FBN1_HUMAN Fibrillin-1 OS=Homo sapiens OX=9606 GN=FBN1 PE=1 SV=4	1	dw053119_1.8096.8096.3	controllerType=0 controllerNumber=1 scan=8096	20.429
09026:3	1	R.C[+57.021]EC[+57.021]NKGFQLDLR.G	474		C[+57]*2	513.908	3	1539.71	1539.7	0	2.8	Specific	312.76	312.76	312.76	3.04	291	>sp|P35555|FBN1_HUMAN Fibrillin-1 OS=Homo sapiens OX=9606 GN=FBN1 PE=1 SV=4	1	dw053119_1.7926.7926.3	controllerType=0 controllerNumber=1 scan=7926	20.0404
08964:3	1	R.C[+57.021]EC[+57.021]NKGFQLDLR.G	474		C[+57]*2	513.907	3	1539.71	1539.7	0	1.6	Specific	365.05	365.05	365.05	5.35	291	>sp|P35555|FBN1_HUMAN Fibrillin-1 OS=Homo sapiens OX=9606 GN=FBN1 PE=1 SV=4	1	dw053119_1.7871.7871.3	controllerType=0 controllerNumber=1 scan=7871	19.9169
09151:3	1	R.C[+57.021]EC[+57.021]NKGFQLDLR.G	474		C[+57]*2	513.907	3	1539.71	1539.7	0	1.5	Specific	390.87	390.87	390.87	5.35	291	>sp|P35555|FBN1_HUMAN Fibrillin-1 OS=Homo sapiens OX=9606 GN=FBN1 PE=1 SV=4	1	dw053119_1.8035.8035.3	controllerType=0 controllerNumber=1 scan=8035	20.2871
09086:3	1	R.C[+57.021]EC[+57.021]NKGFQLDLR.G	474		C[+57]*2	513.908	3	1539.71	1539.7	0	2.8	Specific	392.34	387.27	387.27	4.96	291	>sp|P35555|FBN1_HUMAN Fibrillin-1 OS=Homo sapiens OX=9606 GN=FBN1 PE=1 SV=4	1	dw053119_1.7979.7979.3	controllerType=0 controllerNumber=1 scan=7979	20.1597
10586:2	1	K.GFQLDLR.G	479			424.735	2	848.463	848.462	0	0.7	Specific	380.1	365.84	365.84	7.01	291	>sp|P35555|FBN1_HUMAN Fibrillin-1 OS=Homo sapiens OX=9606 GN=FBN1 PE=1 SV=4	1	dw053119_1.9280.9280.2	controllerType=0 controllerNumber=1 scan=9280	23.0632
10524:2	1	K.GFQLDLR.G	479			424.735	2	848.463	848.462	0	1	Specific	382.61	382.61	382.61	6.82	291	>sp|P35555|FBN1_HUMAN Fibrillin-1 OS=Homo sapiens OX=9606 GN=FBN1 PE=1 SV=4	1	dw053119_1.9222.9222.2	controllerType=0 controllerNumber=1 scan=9222	22.9364
10723:2	1	K.GFQLDLR.G	479			424.736	2	848.464	848.462	0	1.8	Specific	388.3	388.3	388.3	6.78	291	>sp|P35555|FBN1_HUMAN Fibrillin-1 OS=Homo sapiens OX=9606 GN=FBN1 PE=1 SV=4	1	dw053119_1.9405.9405.2	controllerType=0 controllerNumber=1 scan=9405	23.3314
10647:2	1	K.GFQLDLR.G	479			424.735	2	848.463	848.462	0	0.4	Specific	422.39	422.39	422.39	8.44	291	>sp|P35555|FBN1_HUMAN Fibrillin-1 OS=Homo sapiens OX=9606 GN=FBN1 PE=1 SV=4	1	dw053119_1.9335.9335.2	controllerType=0 controllerNumber=1 scan=9335	23.1792
10464:2	1	K.GFQLDLR.G	479			424.736	2	848.464	848.462	0	1.4	Specific	422.71	389.46	389.46	7.05	291	>sp|P35555|FBN1_HUMAN Fibrillin-1 OS=Homo sapiens OX=9606 GN=FBN1 PE=1 SV=4	1	dw053119_1.9167.9167.2	controllerType=0 controllerNumber=1 scan=9167	22.8146
10406:2	1	K.GFQLDLR.G	479			424.735	2	848.463	848.462	0	1.3	Specific	424.48	396.79	396.79	7.05	291	>sp|P35555|FBN1_HUMAN Fibrillin-1 OS=Homo sapiens OX=9606 GN=FBN1 PE=1 SV=4	1	dw053119_1.9114.9114.2	controllerType=0 controllerNumber=1 scan=9114	22.7013
11189:4	1	K.GFQLDLRGEC[+57.021]IDVDEC[+57.021]EKNPC[+57.021]AGGEC[+57.021]IN[+15.995]NQGS[+162.053]YTC[+57.021]QC[+57.021]R.A	479	Hex(1)	C[+57]*6, N[+16], S[+162]	1172.99	4	4688.92	4687.92	1	0.9	Specific	1134.82	1134.82	2.4	18.04	291	>sp|P35555|FBN1_HUMAN Fibrillin-1 OS=Homo sapiens OX=9606 GN=FBN1 PE=1 SV=4	1	dw053119_1.9801.9801.4	controllerType=0 controllerNumber=1 scan=9801	24.2217
11199:4	1	K.GFQLDLRGEC[+57.021]IDVDEC[+57.021]EKNPC[+57.021]AGGEC[+57.021]IN[+15.995]NQGS[+162.053]YTC[+57.021]QC[+57.021]R.A	479	Hex(1)	C[+57]*6, N[+16], S[+162]	1172.48	4	4686.92	4687.92	-1	1.3	Specific	1166.93	1166.93	2.4	19.04	291	>sp|P35555|FBN1_HUMAN Fibrillin-1 OS=Homo sapiens OX=9606 GN=FBN1 PE=1 SV=4	1	dw053119_1.9810.9810.4	controllerType=0 controllerNumber=1 scan=9810	24.241
11254:4	1	K.GFQLDLRGEC[+57.021]IDVDEC[+57.021]EKNPC[+57.021]AGGEC[+57.021]IN[+15.995]NQGS[+162.053]YTC[+57.021]QC[+57.021]R.A	479	Hex(1)	C[+57]*6, N[+16], S[+162]	1172.74	4	4687.93	4687.92	0	2.3	Specific	1421.22	1421.22	2.4	24	291	>sp|P35555|FBN1_HUMAN Fibrillin-1 OS=Homo sapiens OX=9606 GN=FBN1 PE=1 SV=4	1	dw053119_1.9862.9862.4	controllerType=0 controllerNumber=1 scan=9862	24.3587
09447:3	1	R.GEC[+57.021]IDVDEC[+57.021]EKNPC[+57.021]AGGEC[+57.021]IN[+0.984]N[+15.995]QGS[+162.053]YTC[+57.021]QC[+57.021]R.A	486	Hex(1)	C[+57]*6, N[+1][+16], S[+162]	1287.16	3	3859.46	3859.46	0	2.2	Specific	1209.46	1197.22	0	20.09	291	>sp|P35555|FBN1_HUMAN Fibrillin-1 OS=Homo sapiens OX=9606 GN=FBN1 PE=1 SV=4	1	dw053119_1.8291.8291.3	controllerType=0 controllerNumber=1 scan=8291	20.8657
06499:2	1	R.AGYQSTLTR.T	517			498.76	2	996.514	996.511	0	2.7	Specific	345.35	345.35	345.35	5.27	291	>sp|P35555|FBN1_HUMAN Fibrillin-1 OS=Homo sapiens OX=9606 GN=FBN1 PE=1 SV=4	1	dw053119_1.5643.5643.2	controllerType=0 controllerNumber=1 scan=5643	14.8679
06549:2	1	R.AGYQSTLTR.T	517			498.76	2	996.512	996.511	0	1.2	Specific	421.11	421.11	421.11	8.44	291	>sp|P35555|FBN1_HUMAN Fibrillin-1 OS=Homo sapiens OX=9606 GN=FBN1 PE=1 SV=4	1	dw053119_1.5692.5692.2	controllerType=0 controllerNumber=1 scan=5692	14.9865
06651:2	1	R.AGYQSTLTR.T	517			498.759	2	996.511	996.511	0	0.1	Specific	428.75	404.33	404.33	7.24	291	>sp|P35555|FBN1_HUMAN Fibrillin-1 OS=Homo sapiens OX=9606 GN=FBN1 PE=1 SV=4	1	dw053119_1.5793.5793.2	controllerType=0 controllerNumber=1 scan=5793	15.2272
06874:2	1	R.AGYQSTLTR.T	517			498.759	2	996.511	996.511	0	0.4	Specific	431.22	375.17	375.17	7.24	291	>sp|P35555|FBN1_HUMAN Fibrillin-1 OS=Homo sapiens OX=9606 GN=FBN1 PE=1 SV=4	1	dw053119_1.6006.6006.2	controllerType=0 controllerNumber=1 scan=6006	15.7254
06601:2	1	R.AGYQSTLTR.T	517			498.76	2	996.513	996.511	0	1.7	Specific	438.25	420.51	420.51	6.8	291	>sp|P35555|FBN1_HUMAN Fibrillin-1 OS=Homo sapiens OX=9606 GN=FBN1 PE=1 SV=4	1	dw053119_1.5744.5744.2	controllerType=0 controllerNumber=1 scan=5744	15.1105
06695:2	1	R.AGYQSTLTR.T	517			498.76	2	996.512	996.511	0	1	Specific	474.84	443.5	443.5	7.12	291	>sp|P35555|FBN1_HUMAN Fibrillin-1 OS=Homo sapiens OX=9606 GN=FBN1 PE=1 SV=4	1	dw053119_1.5838.5838.2	controllerType=0 controllerNumber=1 scan=5838	15.3359
06750:2	1	R.AGYQSTLTR.T	517			498.76	2	996.512	996.511	0	0.8	Specific	485.4	368.78	368.78	7.4	291	>sp|P35555|FBN1_HUMAN Fibrillin-1 OS=Homo sapiens OX=9606 GN=FBN1 PE=1 SV=4	1	dw053119_1.5891.5891.2	controllerType=0 controllerNumber=1 scan=5891	15.4604
06810:2	1	R.AGYQSTLTR.T	517			498.76	2	996.512	996.511	0	1.5	Specific	488.42	401.85	401.85	7.4	291	>sp|P35555|FBN1_HUMAN Fibrillin-1 OS=Homo sapiens OX=9606 GN=FBN1 PE=1 SV=4	1	dw053119_1.5944.5944.2	controllerType=0 controllerNumber=1 scan=5944	15.5837
07931:3	1	R.TEC[+57.021]RDIDEC[+57.021]LQN[+0.984]GR.I	526		C[+57]*2, N[+1]	589.586	3	1766.74	1766.74	0	0.8	Specific	624.36	599.17	599.17	8.85	291	>sp|P35555|FBN1_HUMAN Fibrillin-1 OS=Homo sapiens OX=9606 GN=FBN1 PE=1 SV=4	1	dw053119_1.6947.6947.3	controllerType=0 controllerNumber=1 scan=6947	17.8768
07752:3	1	R.TEC[+57.021]RDIDEC[+57.021]LQN[+0.984]GR.I	526		C[+57]*2, N[+1]	589.587	3	1766.75	1766.74	0	2.7	Specific	642.91	642.91	642.91	8.81	291	>sp|P35555|FBN1_HUMAN Fibrillin-1 OS=Homo sapiens OX=9606 GN=FBN1 PE=1 SV=4	1	dw053119_1.6786.6786.3	controllerType=0 controllerNumber=1 scan=6786	17.5097
07807:3	1	R.TEC[+57.021]RDIDEC[+57.021]LQN[+0.984]GR.I	526		C[+57]*2, N[+1]	589.587	3	1766.75	1766.74	0	1.4	Specific	663.08	663.08	663.08	9.85	291	>sp|P35555|FBN1_HUMAN Fibrillin-1 OS=Homo sapiens OX=9606 GN=FBN1 PE=1 SV=4	1	dw053119_1.6838.6838.3	controllerType=0 controllerNumber=1 scan=6838	17.6302
07869:3	1	R.TEC[+57.021]RDIDEC[+57.021]LQN[+0.984]GR.I	526		C[+57]*2, N[+1]	589.587	3	1766.75	1766.74	0	1.3	Specific	679.12	679.12	679.12	9.85	291	>sp|P35555|FBN1_HUMAN Fibrillin-1 OS=Homo sapiens OX=9606 GN=FBN1 PE=1 SV=4	1	dw053119_1.6893.6893.3	controllerType=0 controllerNumber=1 scan=6893	17.7561
07685:3	1	R.TEC[+57.021]RDIDEC[+57.021]LQN[+0.984]GR.I	526		C[+57]*2, N[+1]	589.586	3	1766.74	1766.74	0	0.6	Specific	715.79	708.6	708.6	10.85	291	>sp|P35555|FBN1_HUMAN Fibrillin-1 OS=Homo sapiens OX=9606 GN=FBN1 PE=1 SV=4	1	dw053119_1.6722.6722.3	controllerType=0 controllerNumber=1 scan=6722	17.3671
08395:2	1	R.DIDEC[+57.021]LQNGR.I	530		C[+57]	610.274	2	1219.54	1219.54	0	2.5	Specific	583.07	583.07	583.07	10.02	291	>sp|P35555|FBN1_HUMAN Fibrillin-1 OS=Homo sapiens OX=9606 GN=FBN1 PE=1 SV=4	1	dw053119_1.7367.7367.2	controllerType=0 controllerNumber=1 scan=7367	18.8061
08582:2	1	R.DIDEC[+57.021]LQN[+0.984]GR.I	530		C[+57], N[+1]	610.764	2	1220.52	1220.52	0	0.3	Specific	537.9	537.9	537.9	7.86	291	>sp|P35555|FBN1_HUMAN Fibrillin-1 OS=Homo sapiens OX=9606 GN=FBN1 PE=1 SV=4	1	dw053119_1.7536.7536.2	controllerType=0 controllerNumber=1 scan=7536	19.179
09233:4	1	R.C[+57.021]IN[+15.995]TD[+15.995]GS[+203.079]FHC[+57.021]VC[+57.021]NAGFHVTR.D	546	HexNAc(1)	C[+57]*3, D[+16], N[+16], S[+203]	647.525	4	2587.08	2587.08	0	1.5	Specific	479.97	479.97	3.6	8.06	291	>sp|P35555|FBN1_HUMAN Fibrillin-1 OS=Homo sapiens OX=9606 GN=FBN1 PE=1 SV=4	1	dw053119_1.8107.8107.4	controllerType=0 controllerNumber=1 scan=8107	20.4548
09245:4	1	R.C[+57.021]IN[+15.995]TDGS[+162.053]FHC[+57.021]VC[+57.021]N[+0.984]AGFHVTR.D	546	Hex(1)	C[+57]*3, N[+1][+16], S[+162]	633.519	4	2531.05	2531.04	0	6.3	Specific	719.78	719.78	0	10.56	291	>sp|P35555|FBN1_HUMAN Fibrillin-1 OS=Homo sapiens OX=9606 GN=FBN1 PE=1 SV=4	1	dw053119_1.8117.8117.4	controllerType=0 controllerNumber=1 scan=8117	20.4778
09412:4	1	R.C[+57.021]IN[+0.984]TD[+15.995]GS[+162.053]FHC[+57.021]VC[+57.021]NAGFHVTR.D	546	Hex(1)	C[+57]*3, D[+16], N[+1], S[+162]	633.517	4	2531.05	2531.04	0	2.8	Specific	796.73	794.35	0	13.57	291	>sp|P35555|FBN1_HUMAN Fibrillin-1 OS=Homo sapiens OX=9606 GN=FBN1 PE=1 SV=4	1	dw053119_1.8260.8260.4	controllerType=0 controllerNumber=1 scan=8260	20.7974
09172:4	1	R.C[+57.021]IN[+15.995]TDGS[+162.053]FHC[+57.021]VC[+57.021]N[+0.984]AGFHVTR.D	546	Hex(1)	C[+57]*3, N[+1][+16], S[+162]	633.519	4	2531.05	2531.04	0	5.9	Specific	958.76	941.29	4.97	16	291	>sp|P35555|FBN1_HUMAN Fibrillin-1 OS=Homo sapiens OX=9606 GN=FBN1 PE=1 SV=4	1	dw053119_1.8052.8052.4	controllerType=0 controllerNumber=1 scan=8052	20.326
10817:3	1	R.C[+57.021][-17.027]IN[+15.995]TDGS[+162.053]FHC[+57.021]VC[+57.021]NAGFHVTR.D	546	Hex(1)	C[-17][+57]*3, N[+16], S[+162]	838.35	3	2513.03	2513.03	0	2.4	Specific	1041.05	1041.05	4.8	18.15	291	>sp|P35555|FBN1_HUMAN Fibrillin-1 OS=Homo sapiens OX=9606 GN=FBN1 PE=1 SV=4	1	dw053119_1.9489.9489.3	controllerType=0 controllerNumber=1 scan=9489	23.5163
10751:3	1	R.C[+57.021][-17.027]IN[+15.995]TDGS[+162.053]FHC[+57.021]VC[+57.021]NAGFHVTR.D	546	Hex(1)	C[-17][+57]*3, N[+16], S[+162]	838.348	3	2513.03	2513.03	0	1.1	Specific	1108.62	1106.42	4.8	20.18	291	>sp|P35555|FBN1_HUMAN Fibrillin-1 OS=Homo sapiens OX=9606 GN=FBN1 PE=1 SV=4	1	dw053119_1.9428.9428.3	controllerType=0 controllerNumber=1 scan=9428	23.3832
10818:4	1	R.C[+57.021]IN[+15.995]T[+162.053]D[+15.995]GS[+802.286]FHC[+57.021]VC[+57.021]NAGFHVTR.D	546	Hex(1),HexNAc(1)Hex(1)Fuc(1)NeuAc(1)	C[+57]*3, D[+16], N[+16], S[+802], T[+162]	837.828	4	3348.29	3348.33	0	-12.9	Specific	635.43	635.43	3.6	9.04	291	>sp|P35555|FBN1_HUMAN Fibrillin-1 OS=Homo sapiens OX=9606 GN=FBN1 PE=1 SV=4	1	dw053119_1.9489.9489.3	controllerType=0 controllerNumber=1 scan=9489	23.5163
07228:3	1	R.DGKNC[+57.021]EDMDEC[+57.021]SIR.N	566		C[+57]*2	576.893	3	1728.67	1728.66	0	1.8	Specific	187.34	187.34	187.34	1.64	291	>sp|P35555|FBN1_HUMAN Fibrillin-1 OS=Homo sapiens OX=9606 GN=FBN1 PE=1 SV=4	1	dw053119_1.6324.6324.3	controllerType=0 controllerNumber=1 scan=6324	16.4613
07096:3	1	R.DGKNC[+57.021]EDMDEC[+57.021]SIR.N	566		C[+57]*2	576.893	3	1728.66	1728.66	0	1.5	Specific	353.82	353.82	353.82	2.87	291	>sp|P35555|FBN1_HUMAN Fibrillin-1 OS=Homo sapiens OX=9606 GN=FBN1 PE=1 SV=4	1	dw053119_1.6209.6209.3	controllerType=0 controllerNumber=1 scan=6209	16.1967
07100:3	1	R.DGKNC[+57.021]EDMDEC[+57.021]SIR.N	566		C[+57]*2	576.893	3	1728.66	1728.66	0	1.5	Specific	370.17	370.17	370.17	4.62	291	>sp|P35555|FBN1_HUMAN Fibrillin-1 OS=Homo sapiens OX=9606 GN=FBN1 PE=1 SV=4	1	dw053119_1.6212.6212.3	controllerType=0 controllerNumber=1 scan=6212	16.2026
07034:3	1	R.DGKNC[+57.021]EDMDEC[+57.021]SIR.N	566		C[+57]*2	576.893	3	1728.67	1728.66	0	1.7	Specific	478.19	478.19	478.19	5.1	291	>sp|P35555|FBN1_HUMAN Fibrillin-1 OS=Homo sapiens OX=9606 GN=FBN1 PE=1 SV=4	1	dw053119_1.6156.6156.3	controllerType=0 controllerNumber=1 scan=6156	16.0734
07653:2	1	K.NC[+57.021]EDMDEC[+57.021]SIR.N	569		C[+57]*2	714.763	2	1428.52	1428.52	0	0.1	Specific	280.72	280.72	280.72	6.17	291	>sp|P35555|FBN1_HUMAN Fibrillin-1 OS=Homo sapiens OX=9606 GN=FBN1 PE=1 SV=4	1	dw053119_1.6691.6691.2	controllerType=0 controllerNumber=1 scan=6691	17.301
08668:3	1	R.N[+15.995]MC[+57.021]LNGMC[+57.021]INEDGS[+203.079]FK.C	580	HexNAc(1)	C[+57]*2, N[+16], S[+203]	703.619	3	2108.84	2108.84	0	2	Specific	156.42	156.42	0.8	1.71	291	>sp|P35555|FBN1_HUMAN Fibrillin-1 OS=Homo sapiens OX=9606 GN=FBN1 PE=1 SV=4	1	dw053119_1.7608.7608.3	controllerType=0 controllerNumber=1 scan=7608	19.3394
08884:3	1	K.C[+57.021]IC[+57.021]KPGFQLASDGR.Y	596		C[+57]*2	536.927	3	1608.77	1608.76	0	2.5	Specific	265.61	265.61	265.61	3.43	291	>sp|P35555|FBN1_HUMAN Fibrillin-1 OS=Homo sapiens OX=9606 GN=FBN1 PE=1 SV=4	1	dw053119_1.7799.7799.3	controllerType=0 controllerNumber=1 scan=7799	19.7564
08624:2	1	K.C[+57.021]IC[+57.021]KPGFQLASDGR.Y	596		C[+57]*2	804.886	2	1608.77	1608.76	0	1.8	Specific	517.31	517.31	517.31	5.74	291	>sp|P35555|FBN1_HUMAN Fibrillin-1 OS=Homo sapiens OX=9606 GN=FBN1 PE=1 SV=4	1	dw053119_1.7570.7570.2	controllerType=0 controllerNumber=1 scan=7570	19.2527
08539:2	1	K.C[+57.021]IC[+57.021]KPGFQLASDGR.Y	596		C[+57]*2	804.886	2	1608.77	1608.76	0	1.8	Specific	608.62	608.62	608.62	8.26	291	>sp|P35555|FBN1_HUMAN Fibrillin-1 OS=Homo sapiens OX=9606 GN=FBN1 PE=1 SV=4	1	dw053119_1.7499.7499.2	controllerType=0 controllerNumber=1 scan=7499	19.0995
08788:3	1	K.C[+57.021]IC[+57.021]KPGFQLASDGR.Y	596		C[+57]*2	536.927	3	1608.77	1608.76	0	1.9	Specific	680.57	680.57	680.57	11.03	291	>sp|P35555|FBN1_HUMAN Fibrillin-1 OS=Homo sapiens OX=9606 GN=FBN1 PE=1 SV=4	1	dw053119_1.7708.7708.3	controllerType=0 controllerNumber=1 scan=7708	19.5609
08346:3	1	K.C[+57.021]IC[+57.021]KPGFQLASDGR.Y	596		C[+57]*2	536.927	3	1608.77	1608.76	0	2.1	Specific	687.94	687.94	687.94	11.03	291	>sp|P35555|FBN1_HUMAN Fibrillin-1 OS=Homo sapiens OX=9606 GN=FBN1 PE=1 SV=4	1	dw053119_1.7323.7323.3	controllerType=0 controllerNumber=1 scan=7323	18.708
08720:3	1	K.C[+57.021]IC[+57.021]KPGFQLASDGR.Y	596		C[+57]*2	536.927	3	1608.77	1608.76	0	2	Specific	787.07	787.07	787.07	13.03	291	>sp|P35555|FBN1_HUMAN Fibrillin-1 OS=Homo sapiens OX=9606 GN=FBN1 PE=1 SV=4	1	dw053119_1.7652.7652.3	controllerType=0 controllerNumber=1 scan=7652	19.4363
08467:3	1	K.C[+57.021]IC[+57.021]KPGFQLASDGR.Y	596		C[+57]*2	536.927	3	1608.77	1608.76	0	1.8	Specific	805.86	805.86	805.86	14.07	291	>sp|P35555|FBN1_HUMAN Fibrillin-1 OS=Homo sapiens OX=9606 GN=FBN1 PE=1 SV=4	1	dw053119_1.7433.7433.3	controllerType=0 controllerNumber=1 scan=7433	18.9511
08406:3	1	K.C[+57.021]IC[+57.021]KPGFQLASDGR.Y	596		C[+57]*2	536.927	3	1608.77	1608.76	0	2.1	Specific	831.23	831.23	831.23	14.03	291	>sp|P35555|FBN1_HUMAN Fibrillin-1 OS=Homo sapiens OX=9606 GN=FBN1 PE=1 SV=4	1	dw053119_1.7378.7378.3	controllerType=0 controllerNumber=1 scan=7378	18.8306
08584:3	1	K.C[+57.021]IC[+57.021]KPGFQLASDGR.Y	596		C[+57]*2	536.927	3	1608.77	1608.76	0	2.1	Specific	862.47	862.47	862.47	15.03	291	>sp|P35555|FBN1_HUMAN Fibrillin-1 OS=Homo sapiens OX=9606 GN=FBN1 PE=1 SV=4	1	dw053119_1.7539.7539.3	controllerType=0 controllerNumber=1 scan=7539	19.1874
08655:3	1	K.C[+57.021]IC[+57.021]KPGFQLASDGR.Y	596		C[+57]*2	536.927	3	1608.77	1608.76	0	2.4	Specific	863.56	863.56	863.56	15.03	291	>sp|P35555|FBN1_HUMAN Fibrillin-1 OS=Homo sapiens OX=9606 GN=FBN1 PE=1 SV=4	1	dw053119_1.7596.7596.3	controllerType=0 controllerNumber=1 scan=7596	19.3115
08524:3	1	K.C[+57.021]IC[+57.021]KPGFQLASDGR.Y	596		C[+57]*2	536.927	3	1608.77	1608.76	0	2.6	Specific	875.89	875.89	875.89	15.03	291	>sp|P35555|FBN1_HUMAN Fibrillin-1 OS=Homo sapiens OX=9606 GN=FBN1 PE=1 SV=4	1	dw053119_1.7486.7486.3	controllerType=0 controllerNumber=1 scan=7486	19.0691
11362:2	1	K.C[+57.021][-17.027]IC[+57.021]KPGFQLASDGR.Y	596		C[-17][+57]*2	796.373	2	1591.74	1591.74	0	2.5	Specific	510.31	504.21	504.21	5.51	291	>sp|P35555|FBN1_HUMAN Fibrillin-1 OS=Homo sapiens OX=9606 GN=FBN1 PE=1 SV=4	1	dw053119_1.9963.9963.3	controllerType=0 controllerNumber=1 scan=9963	24.5776
11321:2	1	K.C[+57.021][-17.027]IC[+57.021]KPGFQLASDGR.Y	596		C[-17][+57]*2	796.372	2	1591.74	1591.74	0	1.1	Specific	681.22	653.15	653.15	9	291	>sp|P35555|FBN1_HUMAN Fibrillin-1 OS=Homo sapiens OX=9606 GN=FBN1 PE=1 SV=4	1	dw053119_1.9926.9926.2	controllerType=0 controllerNumber=1 scan=9926	24.4976
11266:2	1	K.C[+57.021][-17.027]IC[+57.021]KPGFQLASDGR.Y	596		C[-17][+57]*2	796.372	2	1591.74	1591.74	0	0.4	Specific	815.29	786.79	786.79	12.44	291	>sp|P35555|FBN1_HUMAN Fibrillin-1 OS=Homo sapiens OX=9606 GN=FBN1 PE=1 SV=4	1	dw053119_1.9873.9873.2	controllerType=0 controllerNumber=1 scan=9873	24.3811
08958:3	1	R.YC[+57.021]KDINEC[+57.021]ETPGIC[+57.021]MNGR.C	610		C[+57]*3	739.646	3	2216.92	2216.92	0	2	Specific	475.92	475.92	475.92	6.81	291	>sp|P35555|FBN1_HUMAN Fibrillin-1 OS=Homo sapiens OX=9606 GN=FBN1 PE=1 SV=4	1	dw053119_1.7865.7865.3	controllerType=0 controllerNumber=1 scan=7865	19.902
08645:3	1	R.YC[+57.021]KDINEC[+57.021]ETPGIC[+57.021]MNGR.C	610		C[+57]*3	739.646	3	2216.92	2216.92	0	1.9	Specific	663.01	663.01	663.01	10.35	291	>sp|P35555|FBN1_HUMAN Fibrillin-1 OS=Homo sapiens OX=9606 GN=FBN1 PE=1 SV=4	1	dw053119_1.7588.7588.3	controllerType=0 controllerNumber=1 scan=7588	19.294
08858:3	1	R.YC[+57.021]KDINEC[+57.021]ETPGIC[+57.021]MNGR.C	610		C[+57]*3	739.646	3	2216.92	2216.92	0	2.1	Specific	697.12	697.12	697.12	10.35	291	>sp|P35555|FBN1_HUMAN Fibrillin-1 OS=Homo sapiens OX=9606 GN=FBN1 PE=1 SV=4	1	dw053119_1.7774.7774.3	controllerType=0 controllerNumber=1 scan=7774	19.7046
08708:3	1	R.YC[+57.021]KDINEC[+57.021]ETPGIC[+57.021]MNGR.C	610		C[+57]*3	739.646	3	2216.92	2216.92	0	2.1	Specific	749.12	749.12	749.12	11.35	291	>sp|P35555|FBN1_HUMAN Fibrillin-1 OS=Homo sapiens OX=9606 GN=FBN1 PE=1 SV=4	1	dw053119_1.7641.7641.3	controllerType=0 controllerNumber=1 scan=7641	19.4122
08786:3	1	R.YC[+57.021]KDINEC[+57.021]ETPGIC[+57.021]MNGR.C	610		C[+57]*3	739.646	3	2216.92	2216.92	0	1.7	Specific	762.54	762.54	762.54	12.39	291	>sp|P35555|FBN1_HUMAN Fibrillin-1 OS=Homo sapiens OX=9606 GN=FBN1 PE=1 SV=4	1	dw053119_1.7706.7706.3	controllerType=0 controllerNumber=1 scan=7706	19.5566
08471:3	1	R.YC[+57.021]KDINEC[+57.021]ETPGIC[+57.021]MN[+15.995]GR.C	610		C[+57]*3, N[+16]	744.976	3	2232.91	2232.91	0	0.4	Specific	260.73	260.73	4	3.23	291	>sp|P35555|FBN1_HUMAN Fibrillin-1 OS=Homo sapiens OX=9606 GN=FBN1 PE=1 SV=4	1	dw053119_1.7436.7436.3	controllerType=0 controllerNumber=1 scan=7436	18.9576
08570:3	1	R.YC[+57.021]KDINEC[+57.021]ETPGIC[+57.021]MN[+15.995]GR.C	610		C[+57]*3, N[+16]	744.978	3	2232.92	2232.91	0	2.4	Specific	319.17	319.17	4	3.38	291	>sp|P35555|FBN1_HUMAN Fibrillin-1 OS=Homo sapiens OX=9606 GN=FBN1 PE=1 SV=4	1	dw053119_1.7526.7526.3	controllerType=0 controllerNumber=1 scan=7526	19.1578
09364:3	1	R.YC[+57.021]KDINEC[+57.021]ETPGIC[+57.021]MN[+0.984]GR.C	610		C[+57]*3, N[+1]	739.974	3	2217.91	2217.9	0	2.3	Specific	450.29	450.29	293.57	6.81	291	>sp|P35555|FBN1_HUMAN Fibrillin-1 OS=Homo sapiens OX=9606 GN=FBN1 PE=1 SV=4	1	dw053119_1.8218.8218.3	controllerType=0 controllerNumber=1 scan=8218	20.7052
08959:3	1	R.YC[+57.021]KDINEC[+57.021]ETPGIC[+57.021]MN[+0.984]GR.C	610		C[+57]*3, N[+1]	739.977	3	2217.92	2217.9	0	5.4	Specific	472.32	472.32	102.43	5.23	291	>sp|P35555|FBN1_HUMAN Fibrillin-1 OS=Homo sapiens OX=9606 GN=FBN1 PE=1 SV=4	1	dw053119_1.7865.7865.3	controllerType=0 controllerNumber=1 scan=7865	19.902
09276:3	1	R.YC[+57.021]KDINEC[+57.021]ETPGIC[+57.021]MN[+0.984]GR.C	610		C[+57]*3, N[+1]	739.975	3	2217.91	2217.9	0	2.6	Specific	477.22	477.22	307.71	6.81	291	>sp|P35555|FBN1_HUMAN Fibrillin-1 OS=Homo sapiens OX=9606 GN=FBN1 PE=1 SV=4	1	dw053119_1.8142.8142.3	controllerType=0 controllerNumber=1 scan=8142	20.5363
09081:3	1	R.YC[+57.021]KDINEC[+57.021]ETPGIC[+57.021]MN[+0.984]GR.C	610		C[+57]*3, N[+1]	739.975	3	2217.91	2217.9	0	3.3	Specific	663.49	663.49	395.36	10.35	291	>sp|P35555|FBN1_HUMAN Fibrillin-1 OS=Homo sapiens OX=9606 GN=FBN1 PE=1 SV=4	1	dw053119_1.7974.7974.3	controllerType=0 controllerNumber=1 scan=7974	20.147
09013:3	1	R.YC[+57.021]KDINEC[+57.021]ETPGIC[+57.021]MN[+0.984]GR.C	610		C[+57]*3, N[+1]	739.975	3	2217.91	2217.9	0	3.9	Specific	690.26	690.26	323.09	10.35	291	>sp|P35555|FBN1_HUMAN Fibrillin-1 OS=Homo sapiens OX=9606 GN=FBN1 PE=1 SV=4	1	dw053119_1.7914.7914.3	controllerType=0 controllerNumber=1 scan=7914	20.0129
09201:3	1	R.YC[+57.021]KDINEC[+57.021]ETPGIC[+57.021]MN[+0.984]GR.C	610		C[+57]*3, N[+1]	739.974	3	2217.91	2217.9	0	2.4	Specific	698.37	698.37	434.64	10.35	291	>sp|P35555|FBN1_HUMAN Fibrillin-1 OS=Homo sapiens OX=9606 GN=FBN1 PE=1 SV=4	1	dw053119_1.8079.8079.3	controllerType=0 controllerNumber=1 scan=8079	20.3902
09138:3	1	R.YC[+57.021]KDINEC[+57.021]ETPGIC[+57.021]MN[+0.984]GR.C	610		C[+57]*3, N[+1]	739.974	3	2217.91	2217.9	0	2.4	Specific	721.17	716.16	422.16	11.35	291	>sp|P35555|FBN1_HUMAN Fibrillin-1 OS=Homo sapiens OX=9606 GN=FBN1 PE=1 SV=4	1	dw053119_1.8025.8025.3	controllerType=0 controllerNumber=1 scan=8025	20.2635
08379:3	1	R.YC[+57.021]KDINEC[+57.021]ETPGIC[+57.021]M[+15.995]N[+0.984]GR.C	610		C[+57]*3, M[+16], N[+1]	745.309	3	2233.91	2233.9	0	6.7	Specific	234.93	234.93	162.73	1.09	291	>sp|P35555|FBN1_HUMAN Fibrillin-1 OS=Homo sapiens OX=9606 GN=FBN1 PE=1 SV=4	1	dw053119_1.7350.7350.3	controllerType=0 controllerNumber=1 scan=7350	18.7688
09943:3	1	K.DINEC[+57.021]ETPGIC[+57.021]MNGR.C	613		C[+57]*2	589.249	3	1765.73	1765.73	0	1.6	Specific	483.44	483.44	483.44	7.17	291	>sp|P35555|FBN1_HUMAN Fibrillin-1 OS=Homo sapiens OX=9606 GN=FBN1 PE=1 SV=4	1	dw053119_1.8712.8712.3	controllerType=0 controllerNumber=1 scan=8712	21.814
10023:2	1	K.DINEC[+57.021]ETPGIC[+57.021]MNGR.C	613		C[+57]*2	883.371	2	1765.73	1765.73	0	2.7	Specific	504.91	504.91	504.91	7.77	291	>sp|P35555|FBN1_HUMAN Fibrillin-1 OS=Homo sapiens OX=9606 GN=FBN1 PE=1 SV=4	1	dw053119_1.8777.8777.2	controllerType=0 controllerNumber=1 scan=8777	21.9625
09888:2	1	K.DINEC[+57.021]ETPGIC[+57.021]MNGR.C	613		C[+57]*2	883.369	2	1765.73	1765.73	0	-0.1	Specific	668.79	668.79	668.79	11.07	291	>sp|P35555|FBN1_HUMAN Fibrillin-1 OS=Homo sapiens OX=9606 GN=FBN1 PE=1 SV=4	1	dw053119_1.8665.8665.2	controllerType=0 controllerNumber=1 scan=8665	21.709
09949:2	1	K.DINEC[+57.021]ETPGIC[+57.021]MNGR.C	613		C[+57]*2	883.371	2	1765.74	1765.73	0	2.8	Specific	719.06	715.39	715.39	12.03	291	>sp|P35555|FBN1_HUMAN Fibrillin-1 OS=Homo sapiens OX=9606 GN=FBN1 PE=1 SV=4	1	dw053119_1.8719.8719.2	controllerType=0 controllerNumber=1 scan=8719	21.8298
10543:2	1	K.DINEC[+57.021]ETPGIC[+57.021]MN[+0.984]GR.C	613		C[+57]*2, N[+1]	883.862	2	1766.72	1766.71	0	1.3	Specific	497.21	494.73	335.37	7.81	291	>sp|P35555|FBN1_HUMAN Fibrillin-1 OS=Homo sapiens OX=9606 GN=FBN1 PE=1 SV=4	1	dw053119_1.9239.9239.2	controllerType=0 controllerNumber=1 scan=9239	22.9733
10473:2	1	K.DINEC[+57.021]ETPGIC[+57.021]MN[+0.984]GR.C	613		C[+57]*2, N[+1]	883.862	2	1766.72	1766.71	0	2	Specific	702.4	702.4	480.3	12.03	291	>sp|P35555|FBN1_HUMAN Fibrillin-1 OS=Homo sapiens OX=9606 GN=FBN1 PE=1 SV=4	1	dw053119_1.9174.9174.2	controllerType=0 controllerNumber=1 scan=9174	22.8296
09109:2	1	R.C[+57.021][-17.027]VNTDGS[+162.053]YR.C	628	Hex(1)	C[-17][+57], S[+162]	608.745	2	1216.48	1216.48	0	2.8	Specific	349.9	349.9	42.17	5.45	291	>sp|P35555|FBN1_HUMAN Fibrillin-1 OS=Homo sapiens OX=9606 GN=FBN1 PE=1 SV=4	1	dw053119_1.7998.7998.2	controllerType=0 controllerNumber=1 scan=7998	20.2018
09047:2	1	R.C[+57.021][-17.027]VNTDGS[+162.053]YR.C	628	Hex(1)	C[-17][+57], S[+162]	608.744	2	1216.48	1216.48	0	2	Specific	451.91	451.91	64.33	8.47	291	>sp|P35555|FBN1_HUMAN Fibrillin-1 OS=Homo sapiens OX=9606 GN=FBN1 PE=1 SV=4	1	dw053119_1.7943.7943.2	controllerType=0 controllerNumber=1 scan=7943	20.0764
11359:3	1	R.C[+57.021]VNTDGS[+162.053]YRC[+57.021]EC[+57.021]FPGLAVGLDGR.V	628	Hex(1)	C[+57]*3, S[+162]	922.407	3	2765.21	2765.2	0	3.8	Specific	818.24	818.24	5.81	13.08	291	>sp|P35555|FBN1_HUMAN Fibrillin-1 OS=Homo sapiens OX=9606 GN=FBN1 PE=1 SV=4	1	dw053119_1.9960.9960.3	controllerType=0 controllerNumber=1 scan=9960	24.5715
12518:2	1	R.C[+57.021]EC[+57.021]FPGLAVGLDGR.V	637		C[+57]*2	775.861	2	1550.71	1550.71	0	3.8	Specific	618.12	618.12	618.12	10.03	291	>sp|P35555|FBN1_HUMAN Fibrillin-1 OS=Homo sapiens OX=9606 GN=FBN1 PE=1 SV=4	1	dw053119_1.10993.10993.2	controllerType=0 controllerNumber=1 scan=10993	26.756
12442:2	1	R.C[+57.021]EC[+57.021]FPGLAVGLDGR.V	637		C[+57]*2	775.86	2	1550.71	1550.71	0	2.2	Specific	725.09	725.09	725.09	12.03	291	>sp|P35555|FBN1_HUMAN Fibrillin-1 OS=Homo sapiens OX=9606 GN=FBN1 PE=1 SV=4	1	dw053119_1.10925.10925.2	controllerType=0 controllerNumber=1 scan=10925	26.6139
12266:2	1	R.C[+57.021]EC[+57.021]FPGLAVGLDGR.V	637		C[+57]*2	775.859	2	1550.71	1550.71	0	1	Specific	770.4	770.4	770.4	13.07	291	>sp|P35555|FBN1_HUMAN Fibrillin-1 OS=Homo sapiens OX=9606 GN=FBN1 PE=1 SV=4	1	dw053119_1.10750.10750.2	controllerType=0 controllerNumber=1 scan=10750	26.2415
12325:2	1	R.C[+57.021]EC[+57.021]FPGLAVGLDGR.V	637		C[+57]*2	775.86	2	1550.71	1550.71	0	1.9	Specific	770.67	770.67	770.67	13.03	291	>sp|P35555|FBN1_HUMAN Fibrillin-1 OS=Homo sapiens OX=9606 GN=FBN1 PE=1 SV=4	1	dw053119_1.10806.10806.2	controllerType=0 controllerNumber=1 scan=10806	26.3589
12190:2	1	R.C[+57.021]EC[+57.021]FPGLAVGLDGR.V	637		C[+57]*2	775.859	2	1550.71	1550.71	0	1	Specific	845.67	845.67	845.67	14.07	291	>sp|P35555|FBN1_HUMAN Fibrillin-1 OS=Homo sapiens OX=9606 GN=FBN1 PE=1 SV=4	1	dw053119_1.10688.10688.2	controllerType=0 controllerNumber=1 scan=10688	26.1112
15502:2	1	R.C[+57.021][-17.027]EC[+57.021]FPGLAVGLDGR.V	637		C[-17][+57]*2	767.347	2	1533.69	1533.68	0	2.9	Specific	706.91	706.91	706.91	12.03	291	>sp|P35555|FBN1_HUMAN Fibrillin-1 OS=Homo sapiens OX=9606 GN=FBN1 PE=1 SV=4	1	dw053119_1.13519.13519.2	controllerType=0 controllerNumber=1 scan=13519	31.9447
08031:3	1	K.RGQC[+57.021]IKPLFGAVTK.S	667		C[+57]	525.634	3	1574.89	1574.88	0	2	Specific	376.24	376.24	376.24	5.38	291	>sp|P35555|FBN1_HUMAN Fibrillin-1 OS=Homo sapiens OX=9606 GN=FBN1 PE=1 SV=4	1	dw053119_1.7040.7040.3	controllerType=0 controllerNumber=1 scan=7040	18.0821
07942:3	1	K.RGQC[+57.021]IKPLFGAVTK.S	667		C[+57]	525.634	3	1574.89	1574.88	0	2.3	Specific	550.58	550.58	550.58	7.62	291	>sp|P35555|FBN1_HUMAN Fibrillin-1 OS=Homo sapiens OX=9606 GN=FBN1 PE=1 SV=4	1	dw053119_1.6958.6958.3	controllerType=0 controllerNumber=1 scan=6958	17.9021
09121:3	1	R.GQC[+57.021]IKPLFGAVTK.S	668		C[+57]	473.6	3	1418.79	1418.78	0	2.1	Specific	484.09	484.09	484.09	8.75	291	>sp|P35555|FBN1_HUMAN Fibrillin-1 OS=Homo sapiens OX=9606 GN=FBN1 PE=1 SV=4	1	dw053119_1.8012.8012.3	controllerType=0 controllerNumber=1 scan=8012	20.2352
08822:3	1	R.GQC[+57.021]IKPLFGAVTK.S	668		C[+57]	473.6	3	1418.79	1418.78	0	1.8	Specific	493.72	493.72	493.72	8.79	291	>sp|P35555|FBN1_HUMAN Fibrillin-1 OS=Homo sapiens OX=9606 GN=FBN1 PE=1 SV=4	1	dw053119_1.7741.7741.3	controllerType=0 controllerNumber=1 scan=7741	19.6323
08878:3	1	R.GQC[+57.021]IKPLFGAVTK.S	668		C[+57]	473.6	3	1418.78	1418.78	0	1.5	Specific	516.99	516.99	516.99	8.79	291	>sp|P35555|FBN1_HUMAN Fibrillin-1 OS=Homo sapiens OX=9606 GN=FBN1 PE=1 SV=4	1	dw053119_1.7794.7794.3	controllerType=0 controllerNumber=1 scan=7794	19.7456
08941:3	1	R.GQC[+57.021]IKPLFGAVTK.S	668		C[+57]	473.6	3	1418.79	1418.78	0	1.8	Specific	519.79	519.79	519.79	8.79	291	>sp|P35555|FBN1_HUMAN Fibrillin-1 OS=Homo sapiens OX=9606 GN=FBN1 PE=1 SV=4	1	dw053119_1.7850.7850.3	controllerType=0 controllerNumber=1 scan=7850	19.8681
09060:3	1	R.GQC[+57.021]IKPLFGAVTK.S	668		C[+57]	473.6	3	1418.79	1418.78	0	1.9	Specific	540.34	540.34	540.34	9.03	291	>sp|P35555|FBN1_HUMAN Fibrillin-1 OS=Homo sapiens OX=9606 GN=FBN1 PE=1 SV=4	1	dw053119_1.7958.7958.3	controllerType=0 controllerNumber=1 scan=7958	20.1108
09000:3	1	R.GQC[+57.021]IKPLFGAVTK.S	668		C[+57]	473.6	3	1418.79	1418.78	0	2.1	Specific	569.92	569.92	569.92	10.02	291	>sp|P35555|FBN1_HUMAN Fibrillin-1 OS=Homo sapiens OX=9606 GN=FBN1 PE=1 SV=4	1	dw053119_1.7904.7904.3	controllerType=0 controllerNumber=1 scan=7904	19.9888
09110:2	1	R.GQC[+57.021]IKPLFGAVTK.S	668		C[+57]	709.897	2	1418.79	1418.78	0	2.5	Specific	605.26	605.26	605.26	10.59	291	>sp|P35555|FBN1_HUMAN Fibrillin-1 OS=Homo sapiens OX=9606 GN=FBN1 PE=1 SV=4	1	dw053119_1.7999.7999.2	controllerType=0 controllerNumber=1 scan=7999	20.2039
09048:2	1	R.GQC[+57.021]IKPLFGAVTK.S	668		C[+57]	709.896	2	1418.78	1418.78	0	1.4	Specific	705.27	705.27	705.27	12.63	291	>sp|P35555|FBN1_HUMAN Fibrillin-1 OS=Homo sapiens OX=9606 GN=FBN1 PE=1 SV=4	1	dw053119_1.7944.7944.2	controllerType=0 controllerNumber=1 scan=7944	20.0786
08039:2	1	K.C[+57.021]IC[+57.021]NSGYEVDSTGK.N	748		C[+57]*2	795.333	2	1589.66	1589.66	0	1.7	Specific	436.28	436.28	436.28	7.46	291	>sp|P35555|FBN1_HUMAN Fibrillin-1 OS=Homo sapiens OX=9606 GN=FBN1 PE=1 SV=4	1	dw053119_1.7048.7048.2	controllerType=0 controllerNumber=1 scan=7048	18.1009
07978:2	1	K.C[+57.021]IC[+57.021]NSGYEVDSTGK.N	748		C[+57]*2	795.333	2	1589.66	1589.66	0	0.8	Specific	493.16	493.16	493.16	7.81	291	>sp|P35555|FBN1_HUMAN Fibrillin-1 OS=Homo sapiens OX=9606 GN=FBN1 PE=1 SV=4	1	dw053119_1.6992.6992.2	controllerType=0 controllerNumber=1 scan=6992	17.9772
07666:2	1	K.C[+57.021]IC[+57.021]NSGYEVDSTGK.N	748		C[+57]*2	795.333	2	1589.66	1589.66	0	0.9	Specific	509.45	509.45	509.45	7.81	291	>sp|P35555|FBN1_HUMAN Fibrillin-1 OS=Homo sapiens OX=9606 GN=FBN1 PE=1 SV=4	1	dw053119_1.6703.6703.2	controllerType=0 controllerNumber=1 scan=6703	17.3288
07722:2	1	K.C[+57.021]IC[+57.021]NSGYEVDSTGK.N	748		C[+57]*2	795.333	2	1589.66	1589.66	0	1.2	Specific	524.42	524.42	524.42	8.08	291	>sp|P35555|FBN1_HUMAN Fibrillin-1 OS=Homo sapiens OX=9606 GN=FBN1 PE=1 SV=4	1	dw053119_1.6760.6760.2	controllerType=0 controllerNumber=1 scan=6760	17.4526
07785:2	1	K.C[+57.021]IC[+57.021]NSGYEVDSTGK.N	748		C[+57]*2	795.332	2	1589.66	1589.66	0	0.5	Specific	584.95	584.95	584.95	9.07	291	>sp|P35555|FBN1_HUMAN Fibrillin-1 OS=Homo sapiens OX=9606 GN=FBN1 PE=1 SV=4	1	dw053119_1.6815.6815.2	controllerType=0 controllerNumber=1 scan=6815	17.5781
07906:2	1	K.C[+57.021]IC[+57.021]NSGYEVDSTGK.N	748		C[+57]*2	795.332	2	1589.66	1589.66	0	0.5	Specific	729.53	729.53	729.53	12.07	291	>sp|P35555|FBN1_HUMAN Fibrillin-1 OS=Homo sapiens OX=9606 GN=FBN1 PE=1 SV=4	1	dw053119_1.6925.6925.2	controllerType=0 controllerNumber=1 scan=6925	17.8276
07839:2	1	K.C[+57.021]IC[+57.021]NSGYEVDSTGK.N	748		C[+57]*2	795.333	2	1589.66	1589.66	0	1.2	Specific	794.73	781.29	781.29	13.07	291	>sp|P35555|FBN1_HUMAN Fibrillin-1 OS=Homo sapiens OX=9606 GN=FBN1 PE=1 SV=4	1	dw053119_1.6867.6867.2	controllerType=0 controllerNumber=1 scan=6867	17.6977
11335:2	1	K.C[+57.021][-17.027]IC[+57.021]NSGYEVDSTGK.N	748		C[-17][+57]*2	786.822	2	1572.64	1572.63	0	3.5	Specific	712.41	596.12	596.12	12.03	291	>sp|P35555|FBN1_HUMAN Fibrillin-1 OS=Homo sapiens OX=9606 GN=FBN1 PE=1 SV=4	1	dw053119_1.9938.9938.2	controllerType=0 controllerNumber=1 scan=9938	24.523
13436:4	1	K.C[+57.021]IC[+57.021]NSGYEVDSTGKNC[+57.021]VDINEC[+57.021]VLNSLLC[+57.021]DNGQC[+57.021]R.N	748		C[+57]*6	1031.69	4	4123.75	4123.73	0	2.9	Specific	917.03	917.03	77.76	13.32	291	>sp|P35555|FBN1_HUMAN Fibrillin-1 OS=Homo sapiens OX=9606 GN=FBN1 PE=1 SV=4	1	dw053119_1.11781.11781.4	controllerType=0 controllerNumber=1 scan=11781	28.5144
13431:3	1	K.C[+57.021]IC[+57.021]NSGYEVDSTGKNC[+57.021]VDINEC[+57.021]VLNSLLC[+57.021]DNGQC[+57.021]R.N	748		C[+57]*6	1375.25	3	4123.74	4123.73	0	2.6	Specific	1277.89	1277.89	272.01	20.96	291	>sp|P35555|FBN1_HUMAN Fibrillin-1 OS=Homo sapiens OX=9606 GN=FBN1 PE=1 SV=4	1	dw053119_1.11778.11778.3	controllerType=0 controllerNumber=1 scan=11778	28.5079
14087:3	1	K.NC[+57.021]VDINEC[+57.021]VLNSLLC[+57.021]DNGQC[+57.021]R.N	762		C[+57]*4	851.705	3	2553.1	2553.09	0	1.8	Specific	732.43	732.43	732.43	11.97	291	>sp|P35555|FBN1_HUMAN Fibrillin-1 OS=Homo sapiens OX=9606 GN=FBN1 PE=1 SV=4	1	dw053119_1.12328.12328.3	controllerType=0 controllerNumber=1 scan=12328	29.6639
14010:3	1	K.NC[+57.021]VDINEC[+57.021]VLNSLLC[+57.021]DNGQC[+57.021]R.N	762		C[+57]*4	851.705	3	2553.1	2553.09	0	2.3	Specific	751.43	751.43	751.43	12.93	291	>sp|P35555|FBN1_HUMAN Fibrillin-1 OS=Homo sapiens OX=9606 GN=FBN1 PE=1 SV=4	1	dw053119_1.12265.12265.3	controllerType=0 controllerNumber=1 scan=12265	29.5344
14309:3	1	K.NC[+57.021]VDINEC[+57.021]VLNSLLC[+57.021]DN[+0.984]GQC[+57.021]R.N	762		C[+57]*4, N[+1]	852.035	3	2554.09	2554.08	0	4.7	Specific	651.84	651.84	168.08	9.36	291	>sp|P35555|FBN1_HUMAN Fibrillin-1 OS=Homo sapiens OX=9606 GN=FBN1 PE=1 SV=4	1	dw053119_1.12516.12516.3	controllerType=0 controllerNumber=1 scan=12516	30.044
14377:3	1	K.NC[+57.021]VDINEC[+57.021]VLNSLLC[+57.021]DN[+0.984]GQC[+57.021]R.N	762		C[+57]*4, N[+1]	852.032	3	2554.08	2554.08	0	1.4	Specific	712.61	712.61	251.49	11.97	291	>sp|P35555|FBN1_HUMAN Fibrillin-1 OS=Homo sapiens OX=9606 GN=FBN1 PE=1 SV=4	1	dw053119_1.12571.12571.3	controllerType=0 controllerNumber=1 scan=12571	30.1596
06890:3	2	K.SH[+15.995]N[+2434.899]R.S	793	HexNAc(8)Hex(5)	H[+16], N[+2435]	988.718	3	2964.14	2964.15	0	-2.1	Specific	16.47	16.47	16.47	2.06	2	>Reverse >sp|P35555|FBN1_HUMAN Fibrillin-1 OS=Homo sapiens OX=9606 GN=FBN1 PE=1 SV=4	2	dw053119_1.6019.6019.3	controllerType=0 controllerNumber=1 scan=6019	15.7554
06941:3	2	K.SH[+15.995]N[+2434.899]R.S	793	HexNAc(8)Hex(5)	H[+16], N[+2435]	988.719	3	2964.14	2964.15	0	-1.5	Specific	27.23	27.23	27.23	1.89	2	>Reverse >sp|P35555|FBN1_HUMAN Fibrillin-1 OS=Homo sapiens OX=9606 GN=FBN1 PE=1 SV=4	2	dw053119_1.6069.6069.3	controllerType=0 controllerNumber=1 scan=6069	15.873
09084:2	1	K.GFIYKPDLK.T	795			540.81	2	1080.61	1080.61	0	3.5	Specific	494.04	415.65	415.65	8.33	291	>sp|P35555|FBN1_HUMAN Fibrillin-1 OS=Homo sapiens OX=9606 GN=FBN1 PE=1 SV=4	1	dw053119_1.7977.7977.2	controllerType=0 controllerNumber=1 scan=7977	20.1534
08640:2	1	K.GFIYKPDLK.T	795			540.81	2	1080.61	1080.61	0	3.1	Specific	525.54	410.33	410.33	8.6	291	>sp|P35555|FBN1_HUMAN Fibrillin-1 OS=Homo sapiens OX=9606 GN=FBN1 PE=1 SV=4	1	dw053119_1.7585.7585.2	controllerType=0 controllerNumber=1 scan=7585	19.2875
08706:2	1	K.GFIYKPDLK.T	795			540.81	2	1080.61	1080.61	0	3.1	Specific	537.57	414.32	414.32	8.6	291	>sp|P35555|FBN1_HUMAN Fibrillin-1 OS=Homo sapiens OX=9606 GN=FBN1 PE=1 SV=4	1	dw053119_1.7639.7639.2	controllerType=0 controllerNumber=1 scan=7639	19.4083
09004:2	1	K.GFIYKPDLK.T	795			540.809	2	1080.61	1080.61	0	1.8	Specific	562.42	444.37	444.37	9.63	291	>sp|P35555|FBN1_HUMAN Fibrillin-1 OS=Homo sapiens OX=9606 GN=FBN1 PE=1 SV=4	1	dw053119_1.7907.7907.2	controllerType=0 controllerNumber=1 scan=7907	19.9952
08818:2	1	K.GFIYKPDLK.T	795			540.809	2	1080.61	1080.61	0	2.5	Specific	588.05	411.85	411.85	9.59	291	>sp|P35555|FBN1_HUMAN Fibrillin-1 OS=Homo sapiens OX=9606 GN=FBN1 PE=1 SV=4	1	dw053119_1.7737.7737.2	controllerType=0 controllerNumber=1 scan=7737	19.6239
08938:2	1	K.GFIYKPDLK.T	795			540.809	2	1080.61	1080.61	0	1.6	Specific	615.88	422.18	422.18	10.63	291	>sp|P35555|FBN1_HUMAN Fibrillin-1 OS=Homo sapiens OX=9606 GN=FBN1 PE=1 SV=4	1	dw053119_1.7847.7847.2	controllerType=0 controllerNumber=1 scan=7847	19.8631
08876:2	1	K.GFIYKPDLK.T	795			540.809	2	1080.61	1080.61	0	1.7	Specific	621.16	421.1	421.1	10.63	291	>sp|P35555|FBN1_HUMAN Fibrillin-1 OS=Homo sapiens OX=9606 GN=FBN1 PE=1 SV=4	1	dw053119_1.7792.7792.2	controllerType=0 controllerNumber=1 scan=7792	19.7422
09231:2	1	K.TC[+57.021]EDIDEC[+57.021]ESS[+162.053]PC[+57.021]INGVC[+57.021]K.N	804	Hex(1)	C[+57]*4, S[+162]	1217.97	2	2434.93	2434.94	0	-2	Specific	800.89	800.89	0	14.22	291	>sp|P35555|FBN1_HUMAN Fibrillin-1 OS=Homo sapiens OX=9606 GN=FBN1 PE=1 SV=4	1	dw053119_1.8106.8106.2	controllerType=0 controllerNumber=1 scan=8106	20.4527
09114:3	1	K.TC[+57.021]EDIDEC[+57.021]ESS[+162.053]PC[+57.021]INGVC[+57.021]K.N	804	Hex(1)	C[+57]*4, S[+162]	812.319	3	2434.94	2434.94	0	3	Specific	808.29	808.29	0	13.93	291	>sp|P35555|FBN1_HUMAN Fibrillin-1 OS=Homo sapiens OX=9606 GN=FBN1 PE=1 SV=4	1	dw053119_1.8004.8004.3	controllerType=0 controllerNumber=1 scan=8004	20.2159
09176:3	1	K.TC[+57.021]EDIDEC[+57.021]ES[+162.053]SPC[+57.021]INGVC[+57.021]K.N	804	Hex(1)	C[+57]*4, S[+162]	812.318	3	2434.94	2434.94	0	1.5	Specific	820.86	820.86	0	13.97	291	>sp|P35555|FBN1_HUMAN Fibrillin-1 OS=Homo sapiens OX=9606 GN=FBN1 PE=1 SV=4	1	dw053119_1.8057.8057.3	controllerType=0 controllerNumber=1 scan=8057	20.3386
09119:2	1	K.TC[+57.021]EDIDEC[+57.021]ESS[+162.053]PC[+57.021]INGVC[+57.021]K.N	804	Hex(1)	C[+57]*4, S[+162]	1217.97	2	2434.94	2434.94	0	3	Specific	919.81	919.81	0	16.57	291	>sp|P35555|FBN1_HUMAN Fibrillin-1 OS=Homo sapiens OX=9606 GN=FBN1 PE=1 SV=4	1	dw053119_1.8009.8009.2	controllerType=0 controllerNumber=1 scan=8009	20.2268
09407:3	1	K.TC[+57.021]EDIDEC[+57.021]ESS[+162.053]PC[+57.021]IN[+0.984]GVC[+57.021]K.N	804	Hex(1)	C[+57]*4, N[+1], S[+162]	812.647	3	2435.93	2435.92	0	2.4	Specific	293.96	293.96	0	3.95	291	>sp|P35555|FBN1_HUMAN Fibrillin-1 OS=Homo sapiens OX=9606 GN=FBN1 PE=1 SV=4	1	dw053119_1.8256.8256.3	controllerType=0 controllerNumber=1 scan=8256	20.7889
09396:3	1	K.TC[+57.021]EDIDEC[+57.021]ESS[+162.053]PC[+57.021]IN[+0.984]GVC[+57.021]K.N	804	Hex(1)	C[+57]*4, N[+1], S[+162]	812.647	3	2435.93	2435.92	0	3	Specific	523.79	523.79	0	7.94	291	>sp|P35555|FBN1_HUMAN Fibrillin-1 OS=Homo sapiens OX=9606 GN=FBN1 PE=1 SV=4	1	dw053119_1.8247.8247.3	controllerType=0 controllerNumber=1 scan=8247	20.7678
09399:2	1	K.TC[+57.021]EDIDEC[+57.021]ES[+162.053]SPC[+57.021]IN[+0.984]GVC[+57.021]K.N	804	Hex(1)	C[+57]*4, N[+1], S[+162]	1218.46	2	2435.91	2435.92	0	-2	Specific	856.18	856.18	0	15.22	291	>sp|P35555|FBN1_HUMAN Fibrillin-1 OS=Homo sapiens OX=9606 GN=FBN1 PE=1 SV=4	1	dw053119_1.8250.8250.2	controllerType=0 controllerNumber=1 scan=8250	20.7743
09232:2	1	K.TC[+57.021]EDIDEC[+57.021]ES[+162.053]SPC[+57.021]IN[+0.984]GVC[+57.021]K.N	804	Hex(1)	C[+57]*4, N[+1], S[+162]	1218.47	2	2435.93	2435.92	0	3.2	Specific	923.39	923.39	0	16.57	291	>sp|P35555|FBN1_HUMAN Fibrillin-1 OS=Homo sapiens OX=9606 GN=FBN1 PE=1 SV=4	1	dw053119_1.8106.8106.2	controllerType=0 controllerNumber=1 scan=8106	20.4527
09255:2	1	K.TIC[+57.021]IETIK.G	843		C[+57]	489.272	2	977.536	977.534	0	2.4	Specific	364.74	36.87	36.87	2.83	291	>sp|P35555|FBN1_HUMAN Fibrillin-1 OS=Homo sapiens OX=9606 GN=FBN1 PE=1 SV=4	1	dw053119_1.8127.8127.2	controllerType=0 controllerNumber=1 scan=8127	20.5015
09326:2	1	K.TIC[+57.021]IETIK.G	843		C[+57]	489.271	2	977.535	977.534	0	1.2	Specific	381.44	43.96	43.96	3.02	291	>sp|P35555|FBN1_HUMAN Fibrillin-1 OS=Homo sapiens OX=9606 GN=FBN1 PE=1 SV=4	1	dw053119_1.8186.8186.2	controllerType=0 controllerNumber=1 scan=8186	20.6334
09123:2	1	K.TIC[+57.021]IETIK.G	843		C[+57]	489.272	2	977.536	977.534	0	2.1	Specific	466.52	97.48	97.48	5.12	291	>sp|P35555|FBN1_HUMAN Fibrillin-1 OS=Homo sapiens OX=9606 GN=FBN1 PE=1 SV=4	1	dw053119_1.8014.8014.2	controllerType=0 controllerNumber=1 scan=8014	20.2386
08856:2	1	K.TIC[+57.021]IETIK.G	843		C[+57]	489.271	2	977.535	977.534	0	1.5	Specific	523.05	110.31	110.31	6.18	291	>sp|P35555|FBN1_HUMAN Fibrillin-1 OS=Homo sapiens OX=9606 GN=FBN1 PE=1 SV=4	1	dw053119_1.7772.7772.2	controllerType=0 controllerNumber=1 scan=7772	19.7002
08918:2	1	K.TIC[+57.021]IETIK.G	843		C[+57]	489.271	2	977.535	977.534	0	2	Specific	524.77	113.12	113.12	6.14	291	>sp|P35555|FBN1_HUMAN Fibrillin-1 OS=Homo sapiens OX=9606 GN=FBN1 PE=1 SV=4	1	dw053119_1.7827.7827.2	controllerType=0 controllerNumber=1 scan=7827	19.8188
09037:2	1	K.TIC[+57.021]IETIK.G	843		C[+57]	489.272	2	977.536	977.534	0	2.2	Specific	526.63	108.35	108.35	6.14	291	>sp|P35555|FBN1_HUMAN Fibrillin-1 OS=Homo sapiens OX=9606 GN=FBN1 PE=1 SV=4	1	dw053119_1.7935.7935.2	controllerType=0 controllerNumber=1 scan=7935	20.0614
09102:2	1	K.TIC[+57.021]IETIK.G	843		C[+57]	489.272	2	977.537	977.534	0	3	Specific	537.46	119.94	119.94	4.94	291	>sp|P35555|FBN1_HUMAN Fibrillin-1 OS=Homo sapiens OX=9606 GN=FBN1 PE=1 SV=4	1	dw053119_1.7993.7993.2	controllerType=0 controllerNumber=1 scan=7993	20.191
08977:2	1	K.TIC[+57.021]IETIK.G	843		C[+57]	489.271	2	977.536	977.534	0	2	Specific	537.5	125.82	125.82	6.14	291	>sp|P35555|FBN1_HUMAN Fibrillin-1 OS=Homo sapiens OX=9606 GN=FBN1 PE=1 SV=4	1	dw053119_1.7881.7881.2	controllerType=0 controllerNumber=1 scan=7881	19.9394
08732:2	1	K.TIC[+57.021]IETIK.G	843		C[+57]	489.271	2	977.535	977.534	0	2	Specific	547.98	130.37	130.37	4.94	291	>sp|P35555|FBN1_HUMAN Fibrillin-1 OS=Homo sapiens OX=9606 GN=FBN1 PE=1 SV=4	1	dw053119_1.7662.7662.2	controllerType=0 controllerNumber=1 scan=7662	19.459
08797:2	1	K.TIC[+57.021]IETIK.G	843		C[+57]	489.271	2	977.535	977.534	0	1.9	Specific	548.05	132.44	132.44	6.14	291	>sp|P35555|FBN1_HUMAN Fibrillin-1 OS=Homo sapiens OX=9606 GN=FBN1 PE=1 SV=4	1	dw053119_1.7717.7717.2	controllerType=0 controllerNumber=1 scan=7717	19.5803
10775:2	1	K.GTC[+57.021]WQTVIDGR.C	851		C[+57]	646.808	2	1292.61	1292.61	0	2.8	Specific	619.62	618.29	618.29	11.02	291	>sp|P35555|FBN1_HUMAN Fibrillin-1 OS=Homo sapiens OX=9606 GN=FBN1 PE=1 SV=4	1	dw053119_1.9451.9451.2	controllerType=0 controllerNumber=1 scan=9451	23.4329
10705:2	1	K.GTC[+57.021]WQTVIDGR.C	851		C[+57]	646.807	2	1292.61	1292.61	0	1.8	Specific	685.2	685.2	685.2	12.05	291	>sp|P35555|FBN1_HUMAN Fibrillin-1 OS=Homo sapiens OX=9606 GN=FBN1 PE=1 SV=4	1	dw053119_1.9389.9389.2	controllerType=0 controllerNumber=1 scan=9389	23.2972
10646:2	1	K.GTC[+57.021]WQTVIDGR.C	851		C[+57]	646.807	2	1292.61	1292.61	0	1.3	Specific	696.26	696.26	696.26	12.05	291	>sp|P35555|FBN1_HUMAN Fibrillin-1 OS=Homo sapiens OX=9606 GN=FBN1 PE=1 SV=4	1	dw053119_1.9334.9334.2	controllerType=0 controllerNumber=1 scan=9334	23.1771
10582:2	1	K.GTC[+57.021]WQTVIDGR.C	851		C[+57]	646.807	2	1292.61	1292.61	0	1.5	Specific	751.34	751.34	751.34	14.05	291	>sp|P35555|FBN1_HUMAN Fibrillin-1 OS=Homo sapiens OX=9606 GN=FBN1 PE=1 SV=4	1	dw053119_1.9277.9277.2	controllerType=0 controllerNumber=1 scan=9277	23.0593
10523:2	1	K.GTC[+57.021]WQTVIDGR.C	851		C[+57]	646.807	2	1292.61	1292.61	0	1.2	Specific	764.14	764.14	764.14	14.05	291	>sp|P35555|FBN1_HUMAN Fibrillin-1 OS=Homo sapiens OX=9606 GN=FBN1 PE=1 SV=4	1	dw053119_1.9220.9220.2	controllerType=0 controllerNumber=1 scan=9220	22.9302
09403:2	1	R.C[+57.021]EININGATLK.S	862		C[+57]	616.82	2	1232.63	1232.63	0	2.1	Specific	85.36	85.36	85.36	1.66	291	>sp|P35555|FBN1_HUMAN Fibrillin-1 OS=Homo sapiens OX=9606 GN=FBN1 PE=1 SV=4	1	dw053119_1.8254.8254.4	controllerType=0 controllerNumber=1 scan=8254	20.7849
09506:2	1	R.C[+57.021]EININGATLK.S	862		C[+57]	616.82	2	1232.63	1232.63	0	1.6	Specific	659.96	659.96	659.96	12.05	291	>sp|P35555|FBN1_HUMAN Fibrillin-1 OS=Homo sapiens OX=9606 GN=FBN1 PE=1 SV=4	1	dw053119_1.8340.8340.4	controllerType=0 controllerNumber=1 scan=8340	20.9764
10095:2	1	R.C[+57.021]EININ[+0.984]GATLK.S	862		C[+57], N[+1]	617.313	2	1233.62	1233.61	0	3	Specific	522.5	522.5	143.67	9.03	291	>sp|P35555|FBN1_HUMAN Fibrillin-1 OS=Homo sapiens OX=9606 GN=FBN1 PE=1 SV=4	1	dw053119_1.8838.8838.2	controllerType=0 controllerNumber=1 scan=8838	22.1016
10018:2	1	R.C[+57.021]EININ[+0.984]GATLK.S	862		C[+57], N[+1]	617.312	2	1233.62	1233.61	0	2.1	Specific	708.38	708.38	201.9	13.02	291	>sp|P35555|FBN1_HUMAN Fibrillin-1 OS=Homo sapiens OX=9606 GN=FBN1 PE=1 SV=4	1	dw053119_1.8775.8775.2	controllerType=0 controllerNumber=1 scan=8775	21.9582
09761:2	1	R.C[+57.021]EININ[+0.984]GATLK.S	862		C[+57], N[+1]	617.311	2	1233.62	1233.61	0	0.9	Specific	736.47	736.47	218.72	13.05	291	>sp|P35555|FBN1_HUMAN Fibrillin-1 OS=Homo sapiens OX=9606 GN=FBN1 PE=1 SV=4	1	dw053119_1.8552.8552.2	controllerType=0 controllerNumber=1 scan=8552	21.4592
09885:2	1	R.C[+57.021]EININ[+0.984]GATLK.S	862		C[+57], N[+1]	617.312	2	1233.62	1233.61	0	1	Specific	758.93	758.93	209.15	14.05	291	>sp|P35555|FBN1_HUMAN Fibrillin-1 OS=Homo sapiens OX=9606 GN=FBN1 PE=1 SV=4	1	dw053119_1.8662.8662.2	controllerType=0 controllerNumber=1 scan=8662	21.7025
09634:2	1	R.C[+57.021]EININ[+0.984]GATLK.S	862		C[+57], N[+1]	617.311	2	1233.61	1233.61	0	0.4	Specific	762.21	762.21	220.46	14.05	291	>sp|P35555|FBN1_HUMAN Fibrillin-1 OS=Homo sapiens OX=9606 GN=FBN1 PE=1 SV=4	1	dw053119_1.8443.8443.2	controllerType=0 controllerNumber=1 scan=8443	21.2126
09826:2	1	R.C[+57.021]EININ[+0.984]GATLK.S	862		C[+57], N[+1]	617.311	2	1233.62	1233.61	0	0.9	Specific	770.85	770.85	230.95	14.05	291	>sp|P35555|FBN1_HUMAN Fibrillin-1 OS=Homo sapiens OX=9606 GN=FBN1 PE=1 SV=4	1	dw053119_1.8607.8607.2	controllerType=0 controllerNumber=1 scan=8607	21.5819
09946:2	1	R.C[+57.021]EININ[+0.984]GATLK.S	862		C[+57], N[+1]	617.312	2	1233.62	1233.61	0	2.5	Specific	791.07	791.07	207.78	14.02	291	>sp|P35555|FBN1_HUMAN Fibrillin-1 OS=Homo sapiens OX=9606 GN=FBN1 PE=1 SV=4	1	dw053119_1.8716.8716.2	controllerType=0 controllerNumber=1 scan=8716	21.8247
09694:2	1	R.C[+57.021]EININ[+0.984]GATLK.S	862		C[+57], N[+1]	617.312	2	1233.62	1233.61	0	1.6	Specific	813.1	813.1	237.27	15.05	291	>sp|P35555|FBN1_HUMAN Fibrillin-1 OS=Homo sapiens OX=9606 GN=FBN1 PE=1 SV=4	1	dw053119_1.8496.8496.2	controllerType=0 controllerNumber=1 scan=8496	21.3339
12810:2	1	K.SQC[+57.021]C[+57.021]SSLGAAWGSPC[+57.021]TLC[+57.021]QVDPIC[+57.021]GK.G	873		C[+57]*5	1450.12	2	2899.24	2899.23	0	2.7	Specific	935.43	935.43	935.43	15.76	291	>sp|P35555|FBN1_HUMAN Fibrillin-1 OS=Homo sapiens OX=9606 GN=FBN1 PE=1 SV=4	1	dw053119_1.11228.11228.2	controllerType=0 controllerNumber=1 scan=11228	27.2766
12799:3	1	K.SQC[+57.021]C[+57.021]SSLGAAWGSPC[+57.021]TLC[+57.021]QVDPIC[+57.021]GK.G	873		C[+57]*5	967.083	3	2899.23	2899.23	0	1.6	Specific	1036.26	1007.35	1007.35	17.16	291	>sp|P35555|FBN1_HUMAN Fibrillin-1 OS=Homo sapiens OX=9606 GN=FBN1 PE=1 SV=4	1	dw053119_1.11219.11219.3	controllerType=0 controllerNumber=1 scan=11219	27.2579
12736:3	1	K.SQC[+57.021]C[+57.021]SSLGAAWGSPC[+57.021]TLC[+57.021]QVDPIC[+57.021]GK.G	873		C[+57]*5	967.082	3	2899.23	2899.23	0	0.6	Specific	1043.9	1004.97	1004.97	17.16	291	>sp|P35555|FBN1_HUMAN Fibrillin-1 OS=Homo sapiens OX=9606 GN=FBN1 PE=1 SV=4	1	dw053119_1.11167.11167.3	controllerType=0 controllerNumber=1 scan=11167	27.1442
10070:3	1	R.IKGTQC[+57.021]EDIDEC[+57.021]EVFPGVC[+57.021]K.N	903		C[+57]*3	795.358	3	2384.06	2384.06	0	1.6	Specific	720.81	720.81	720.81	11.39	291	>sp|P35555|FBN1_HUMAN Fibrillin-1 OS=Homo sapiens OX=9606 GN=FBN1 PE=1 SV=4	1	dw053119_1.8819.8819.3	controllerType=0 controllerNumber=1 scan=8819	22.0573
10256:3	1	R.IKGTQC[+57.021]EDIDEC[+57.021]EVFPGVC[+57.021]K.N	903		C[+57]*3	795.358	3	2384.06	2384.06	0	1.2	Specific	726.87	726.87	726.87	11.39	291	>sp|P35555|FBN1_HUMAN Fibrillin-1 OS=Homo sapiens OX=9606 GN=FBN1 PE=1 SV=4	1	dw053119_1.8982.8982.3	controllerType=0 controllerNumber=1 scan=8982	22.4182
10196:3	1	R.IKGTQC[+57.021]EDIDEC[+57.021]EVFPGVC[+57.021]K.N	903		C[+57]*3	795.358	3	2384.06	2384.06	0	1.7	Specific	747.06	747.06	747.06	11.39	291	>sp|P35555|FBN1_HUMAN Fibrillin-1 OS=Homo sapiens OX=9606 GN=FBN1 PE=1 SV=4	1	dw053119_1.8927.8927.3	controllerType=0 controllerNumber=1 scan=8927	22.297
10135:3	1	R.IKGTQC[+57.021]EDIDEC[+57.021]EVFPGVC[+57.021]K.N	903		C[+57]*3	795.358	3	2384.06	2384.06	0	1.7	Specific	769.16	769.16	769.16	12.39	291	>sp|P35555|FBN1_HUMAN Fibrillin-1 OS=Homo sapiens OX=9606 GN=FBN1 PE=1 SV=4	1	dw053119_1.8870.8870.3	controllerType=0 controllerNumber=1 scan=8870	22.174
10737:4	1	R.IKGTQC[+57.021]EDIDEC[+57.021]EVFPGVC[+57.021]KN[+0.984]GLC[+57.021]VNTR.G	903		C[+57]*4, N[+1]	825.624	4	3299.48	3299.48	0	-1.5	Specific	859.55	859.55	108.82	12.75	291	>sp|P35555|FBN1_HUMAN Fibrillin-1 OS=Homo sapiens OX=9606 GN=FBN1 PE=1 SV=4	1	dw053119_1.9416.9416.4	controllerType=0 controllerNumber=1 scan=9416	23.3562
11088:3	1	K.GTQC[+57.021]EDIDEC[+57.021]EVFPGVC[+57.021]K.N	905		C[+57]*3	714.967	3	2142.89	2142.88	0	3.6	Specific	584.1	584.1	584.1	8.93	291	>sp|P35555|FBN1_HUMAN Fibrillin-1 OS=Homo sapiens OX=9606 GN=FBN1 PE=1 SV=4	1	dw053119_1.9713.9713.3	controllerType=0 controllerNumber=1 scan=9713	24.0212
11143:2	1	K.GTQC[+57.021]EDIDEC[+57.021]EVFPGVC[+57.021]K.N	905		C[+57]*3	1071.94	2	2142.88	2142.88	0	0.1	Specific	785.42	785.42	785.42	13.61	291	>sp|P35555|FBN1_HUMAN Fibrillin-1 OS=Homo sapiens OX=9606 GN=FBN1 PE=1 SV=4	1	dw053119_1.9761.9761.2	controllerType=0 controllerNumber=1 scan=9761	24.1305
11085:2	1	K.GTQC[+57.021]EDIDEC[+57.021]EVFPGVC[+57.021]K.N	905		C[+57]*3	1071.95	2	2142.88	2142.88	0	3	Specific	793.77	793.77	793.77	13.57	291	>sp|P35555|FBN1_HUMAN Fibrillin-1 OS=Homo sapiens OX=9606 GN=FBN1 PE=1 SV=4	1	dw053119_1.9710.9710.2	controllerType=0 controllerNumber=1 scan=9710	24.0147
15648:2	1	K.NGLC[+57.021]VNTR.G	923		C[+57]	467.234	2	933.46	933.457	0	3	Specific	78.63	25.1	25.1	1.64	291	>sp|P35555|FBN1_HUMAN Fibrillin-1 OS=Homo sapiens OX=9606 GN=FBN1 PE=1 SV=4	1	dw053119_1.13648.13648.2	controllerType=0 controllerNumber=1 scan=13648	32.1449
15237:2	1	K.NGLC[+57.021]VNTR.G	923		C[+57]	467.234	2	933.46	933.457	0	3.1	Specific	83	40.41	40.41	1.64	291	>sp|P35555|FBN1_HUMAN Fibrillin-1 OS=Homo sapiens OX=9606 GN=FBN1 PE=1 SV=4	1	dw053119_1.13304.13304.2	controllerType=0 controllerNumber=1 scan=13304	31.5689
15400:2	1	K.NGLC[+57.021]VNTR.G	923		C[+57]	467.234	2	933.46	933.457	0	3.1	Specific	84.33	40.41	40.41	1.64	291	>sp|P35555|FBN1_HUMAN Fibrillin-1 OS=Homo sapiens OX=9606 GN=FBN1 PE=1 SV=4	1	dw053119_1.13437.13437.2	controllerType=0 controllerNumber=1 scan=13437	31.805
15322:2	1	K.NGLC[+57.021]VNTR.G	923		C[+57]	467.233	2	933.459	933.457	0	2.5	Specific	85.24	42.62	42.62	1.64	291	>sp|P35555|FBN1_HUMAN Fibrillin-1 OS=Homo sapiens OX=9606 GN=FBN1 PE=1 SV=4	1	dw053119_1.13369.13369.2	controllerType=0 controllerNumber=1 scan=13369	31.6816
15167:2	1	K.NGLC[+57.021]VNTR.G	923		C[+57]	467.234	2	933.46	933.457	0	3.5	Specific	85.32	42.62	42.62	1.64	291	>sp|P35555|FBN1_HUMAN Fibrillin-1 OS=Homo sapiens OX=9606 GN=FBN1 PE=1 SV=4	1	dw053119_1.13243.13243.2	controllerType=0 controllerNumber=1 scan=13243	31.4527
14805:2	1	K.NGLC[+57.021]VNTR.G	923		C[+57]	467.233	2	933.46	933.457	0	2.6	Specific	86.33	40.41	40.41	1.64	291	>sp|P35555|FBN1_HUMAN Fibrillin-1 OS=Homo sapiens OX=9606 GN=FBN1 PE=1 SV=4	1	dw053119_1.12939.12939.2	controllerType=0 controllerNumber=1 scan=12939	30.8839
06197:2	1	K.NGLC[+57.021]VNTR.G	923		C[+57]	467.233	2	933.459	933.457	0	2	Specific	402.42	402.42	402.42	8.4	291	>sp|P35555|FBN1_HUMAN Fibrillin-1 OS=Homo sapiens OX=9606 GN=FBN1 PE=1 SV=4	1	dw053119_1.5356.5356.2	controllerType=0 controllerNumber=1 scan=5356	14.172
06230:2	1	K.NGLC[+57.021]VNTR.G	923		C[+57]	467.233	2	933.458	933.457	0	0.6	Specific	426.13	418.01	418.01	7.24	291	>sp|P35555|FBN1_HUMAN Fibrillin-1 OS=Homo sapiens OX=9606 GN=FBN1 PE=1 SV=4	1	dw053119_1.5396.5396.2	controllerType=0 controllerNumber=1 scan=5396	14.2808
06276:2	1	K.NGLC[+57.021]VNTR.G	923		C[+57]	467.233	2	933.458	933.457	0	1.5	Specific	443.91	441.84	441.84	8.51	291	>sp|P35555|FBN1_HUMAN Fibrillin-1 OS=Homo sapiens OX=9606 GN=FBN1 PE=1 SV=4	1	dw053119_1.5440.5440.2	controllerType=0 controllerNumber=1 scan=5440	14.3866
08678:2	1	K.C[+57.021]QC[+57.021]PSGMTLDATGR.I	935		C[+57]*2	777.329	2	1553.65	1553.65	0	-0.4	Specific	718.24	681.67	681.67	11.68	291	>sp|P35555|FBN1_HUMAN Fibrillin-1 OS=Homo sapiens OX=9606 GN=FBN1 PE=1 SV=4	1	dw053119_1.7618.7618.2	controllerType=0 controllerNumber=1 scan=7618	19.3613
07180:2	1	K.C[+57.021]QC[+57.021]PSGM[+15.995]TLDATGR.I	935		C[+57]*2, M[+16]	785.326	2	1569.64	1569.65	0	-0.8	Specific	323.25	323.25	58.1	4.98	291	>sp|P35555|FBN1_HUMAN Fibrillin-1 OS=Homo sapiens OX=9606 GN=FBN1 PE=1 SV=4	1	dw053119_1.6280.6280.2	controllerType=0 controllerNumber=1 scan=6280	16.3603
11064:2	1	K.C[+57.021][-17.027]QC[+57.021]PSGMTLDATGR.I	935		C[-17][+57]*2	768.81	2	1536.61	1536.62	0	-7.2	Specific	506.55	394.29	394.29	4.86	291	>sp|P35555|FBN1_HUMAN Fibrillin-1 OS=Homo sapiens OX=9606 GN=FBN1 PE=1 SV=4	1	dw053119_1.9692.9692.4	controllerType=0 controllerNumber=1 scan=9692	23.9731
08117:2	1	K.C[+57.021]QC[+57.021]PSGM[+15.995]TLDATGR.I	935		C[+57]*2, M[+16]	785.327	2	1569.65	1569.65	0	1	Specific	529.83	529.83	55.81	8.08	291	>sp|P35555|FBN1_HUMAN Fibrillin-1 OS=Homo sapiens OX=9606 GN=FBN1 PE=1 SV=4	1	dw053119_1.7117.7117.2	controllerType=0 controllerNumber=1 scan=7117	18.2496
08239:2	1	K.C[+57.021]QC[+57.021]PSGM[+15.995]TLDATGR.I	935		C[+57]*2, M[+16]	785.328	2	1569.65	1569.65	0	2	Specific	591.09	591.09	85.05	9.03	291	>sp|P35555|FBN1_HUMAN Fibrillin-1 OS=Homo sapiens OX=9606 GN=FBN1 PE=1 SV=4	1	dw053119_1.7228.7228.2	controllerType=0 controllerNumber=1 scan=7228	18.4945
08176:2	1	K.C[+57.021]QC[+57.021]PSGM[+15.995]TLDATGR.I	935		C[+57]*2, M[+16]	785.327	2	1569.65	1569.65	0	1.2	Specific	598.54	598.54	81.9	9.07	291	>sp|P35555|FBN1_HUMAN Fibrillin-1 OS=Homo sapiens OX=9606 GN=FBN1 PE=1 SV=4	1	dw053119_1.7170.7170.2	controllerType=0 controllerNumber=1 scan=7170	18.367
09867:3	1	R.YEDEEC[+57.021]TLPIAGR.H	962		C[+57]	518.237	3	1552.7	1552.69	0	1.3	Specific	130.18	130.18	130.18	1.71	291	>sp|P35555|FBN1_HUMAN Fibrillin-1 OS=Homo sapiens OX=9606 GN=FBN1 PE=1 SV=4	1	dw053119_1.8645.8645.3	controllerType=0 controllerNumber=1 scan=8645	21.6629
10029:2	1	R.YEDEEC[+57.021]TLPIAGR.H	962		C[+57]	776.852	2	1552.7	1552.69	0	1.6	Specific	379.85	379.85	379.85	6.82	291	>sp|P35555|FBN1_HUMAN Fibrillin-1 OS=Homo sapiens OX=9606 GN=FBN1 PE=1 SV=4	1	dw053119_1.8784.8784.3	controllerType=0 controllerNumber=1 scan=8784	21.9796
09989:2	1	R.YEDEEC[+57.021]TLPIAGR.H	962		C[+57]	776.853	2	1552.7	1552.69	0	2.1	Specific	622.49	622.49	622.49	11.02	291	>sp|P35555|FBN1_HUMAN Fibrillin-1 OS=Homo sapiens OX=9606 GN=FBN1 PE=1 SV=4	1	dw053119_1.8752.8752.2	controllerType=0 controllerNumber=1 scan=8752	21.9058
09741:2	1	R.YEDEEC[+57.021]TLPIAGR.H	962		C[+57]	776.853	2	1552.7	1552.69	0	2.2	Specific	623.4	623.4	623.4	11.02	291	>sp|P35555|FBN1_HUMAN Fibrillin-1 OS=Homo sapiens OX=9606 GN=FBN1 PE=1 SV=4	1	dw053119_1.8534.8534.2	controllerType=0 controllerNumber=1 scan=8534	21.4183
09861:2	1	R.YEDEEC[+57.021]TLPIAGR.H	962		C[+57]	776.852	2	1552.7	1552.69	0	1	Specific	738.67	738.67	738.67	13.05	291	>sp|P35555|FBN1_HUMAN Fibrillin-1 OS=Homo sapiens OX=9606 GN=FBN1 PE=1 SV=4	1	dw053119_1.8640.8640.2	controllerType=0 controllerNumber=1 scan=8640	21.6531
09923:2	1	R.YEDEEC[+57.021]TLPIAGR.H	962		C[+57]	776.851	2	1552.7	1552.69	0	0.3	Specific	746.56	746.56	746.56	13.05	291	>sp|P35555|FBN1_HUMAN Fibrillin-1 OS=Homo sapiens OX=9606 GN=FBN1 PE=1 SV=4	1	dw053119_1.8696.8696.2	controllerType=0 controllerNumber=1 scan=8696	21.7775
[truncated: 404 more rows]

## Sheet: DW_111320_1
Query #:z	Protein Rank	Peptide < ProteinMetrics Confidential >	Starting position	Glycans NHFAGNa	Modification Type(s)	Observed m/z	z	Observed (M+H)	Calc. mass (M+H)	Off-by-x error	Mass error (ppm)	Cleavage	Score	Delta	Delta Mod	|Log Prob|	# of unique peptides	Protein Name	Protein DB number	Comment	Scan #	Scan Time
[truncated: 611 more rows]
