# Supplementary material for: POGLUT2 and POGLUT3 O-glucosylate multiple EGF repeats in fibrillin-1, -2, and LTBP1 and promote secretion of fibrillin-1
Source: J Biol Chem. 2021 Aug 17;297(3):101055. doi: 10.1016/j.jbc.2021.101055 (PMC8405936; doi:10.1016/j.jbc.2021.101055)
Supplement: Supplemental Table S6 [file mmc4.xlsx]

## Sheet: Sheet 1
Table S6: Trypsin digestion of recombinant human FBN1-N expressed in WT HEK293T cells.
Each tab is a biological replicate.

## Sheet: DW_092118_4
Query #:z	Protein Rank	Peptide < ProteinMetrics Confidential >	Starting position	Glycans NHFAGNa	Modification Type(s)	Observed m/z	z	Observed (M+H)	Calc. mass (M+H)	Off-by-x error	Mass error (ppm)	Cleavage	Score	Delta	Delta Mod	|Log Prob|	# of unique peptides	Protein Name	Protein DB number	Comment	Scan #	Scan Time
08543:3	1	R.TGAC[+57.021]QDVDEC[+57.021]QAIPGLC[+57.021]QGGNC[+57.021]INTVGSFEC[+57.021]K.C	244		C[+57]*5	1182.5	3	3545.5	3545.49	0	3.7	Specific	682.56	682.56	682.56	9.51	404	>FBN1 N term	1	DW092118_4.8371.8371.3	controllerType=0 controllerNumber=1 scan=8371	22.6836
08418:4	1	R.TGAC[+57.021]QDVDEC[+57.021]QAIPGLC[+57.021]QGGNC[+57.021]INTVGSFEC[+57.021]K.C	244		C[+57]*5	887.13	4	3545.5	3545.49	0	3.1	Specific	705.76	705.76	705.76	10.91	404	>FBN1 N term	1	DW092118_4.8267.8267.4	controllerType=0 controllerNumber=1 scan=8267	22.441
08403:3	1	R.TGAC[+57.021]QDVDEC[+57.021]QAIPGLC[+57.021]QGGNC[+57.021]INTVGSFEC[+57.021]K.C	244		C[+57]*5	1182.5	3	3545.5	3545.49	0	3.8	Specific	904.07	904.07	904.07	14.51	404	>FBN1 N term	1	DW092118_4.8254.8254.3	controllerType=0 controllerNumber=1 scan=8254	22.4108
08467:3	1	R.TGAC[+57.021]QDVDEC[+57.021]QAIPGLC[+57.021]QGGNC[+57.021]INTVGSFEC[+57.021]K.C	244		C[+57]*5	1182.5	3	3545.5	3545.49	0	3.3	Specific	937.82	937.82	937.82	14.51	404	>FBN1 N term	1	DW092118_4.8309.8309.3	controllerType=0 controllerNumber=1 scan=8309	22.5395
08528:3	1	R.TGAC[+57.021]QDVDEC[+57.021]QAIPGLC[+57.021]QGGNC[+57.021]INTVGS[+162.053]FEC[+57.021]K.C	244	Hex(1)	C[+57]*5, S[+162]	1236.52	3	3707.54	3707.54	0	0.4	Specific	329.82	329.82	6.36	4.46	404	>FBN1 N term	1	DW092118_4.8360.8360.3	controllerType=0 controllerNumber=1 scan=8360	22.6578
08239:4	1	R.TGAC[+57.021]QDVDEC[+57.021]QAIPGLC[+57.021]QGGNC[+57.021]INTVGS[+162.053]FEC[+57.021]K.C	244	Hex(1)	C[+57]*5, S[+162]	927.644	4	3707.55	3707.54	0	4.2	Specific	749.98	749.98	8.4	10.91	404	>FBN1 N term	1	DW092118_4.8109.8109.4	controllerType=0 controllerNumber=1 scan=8109	22.0722
08116:4	1	R.TGAC[+57.021]QDVDEC[+57.021]QAIPGLC[+57.021]QGGNC[+57.021]INTVGS[+162.053]FEC[+57.021]K.C	244	Hex(1)	C[+57]*5, S[+162]	927.643	4	3707.55	3707.54	0	2.8	Specific	805.16	805.16	16.18	12.91	404	>FBN1 N term	1	DW092118_4.8001.8001.4	controllerType=0 controllerNumber=1 scan=8001	21.8203
08178:4	1	R.TGAC[+57.021]QDVDEC[+57.021]QAIPGLC[+57.021]QGGNC[+57.021]INTVGS[+162.053]FEC[+57.021]K.C	244	Hex(1)	C[+57]*5, S[+162]	927.644	4	3707.55	3707.54	0	4.2	Specific	874.57	874.57	26.94	13.91	404	>FBN1 N term	1	DW092118_4.8054.8054.4	controllerType=0 controllerNumber=1 scan=8054	21.9453
08300:3	1	R.TGAC[+57.021]QDVDEC[+57.021]QAIPGLC[+57.021]QGGNC[+57.021]INTVGS[+162.053]FEC[+57.021]K.C	244	Hex(1)	C[+57]*5, S[+162]	1236.52	3	3707.55	3707.54	0	1.8	Specific	881.74	881.74	28.54	13.53	404	>FBN1 N term	1	DW092118_4.8160.8160.3	controllerType=0 controllerNumber=1 scan=8160	22.191
08096:3	1	R.TGAC[+57.021]QDVDEC[+57.021]QAIPGLC[+57.021]QGGNC[+57.021]INTVGS[+162.053]FEC[+57.021]K.C	244	Hex(1)	C[+57]*5, S[+162]	1236.52	3	3707.55	3707.54	0	2.9	Specific	953.5	953.5	27.91	15.51	404	>FBN1 N term	1	DW092118_4.7984.7984.3	controllerType=0 controllerNumber=1 scan=7984	21.7808
08217:3	1	R.TGAC[+57.021]QDVDEC[+57.021]QAIPGLC[+57.021]QGGNC[+57.021]INTVGS[+162.053]FEC[+57.021]K.C	244	Hex(1)	C[+57]*5, S[+162]	1236.52	3	3707.55	3707.54	0	2.7	Specific	967.61	967.61	28.07	15.51	404	>FBN1 N term	1	DW092118_4.8089.8089.3	controllerType=0 controllerNumber=1 scan=8089	22.0249
08154:3	1	R.TGAC[+57.021]QDVDEC[+57.021]QAIPGLC[+57.021]QGGNC[+57.021]INTVGS[+162.053]FEC[+57.021]K.C	244	Hex(1)	C[+57]*5, S[+162]	1236.52	3	3707.55	3707.54	0	3.8	Specific	1021.92	1021.92	27.91	16.51	404	>FBN1 N term	1	DW092118_4.8033.8033.3	controllerType=0 controllerNumber=1 scan=8033	21.8962
08177:3	1	R.TGAC[+57.021]QDVDEC[+57.021]QAIPGLC[+57.021]QGGNC[+57.021]IN[+15.995]TVGS[+162.053]FEC[+57.021]K.C	244	Hex(1)	C[+57]*5, N[+16], S[+162]	1241.86	3	3723.55	3723.53	0	4.7	Specific	821.36	821.36	15.52	12.51	404	>FBN1 N term	1	DW092118_4.8052.8052.3	controllerType=0 controllerNumber=1 scan=8052	21.9391
10445:3	1	K.C[+57.021]EDIDEC[+57.021]STIPGIC[+57.021]EGGEC[+57.021]TNTVSSYFC[+57.021]K.C	289		C[+57]*5	1130.12	3	3388.36	3388.34	0	4.8	Specific	403.31	403.31	92.82	6.88	404	>FBN1 N term	1	DW092118_4.9980.9980.3	controllerType=0 controllerNumber=1 scan=9980	26.4871
09033:4	1	K.C[+57.021]EDIDEC[+57.021]STIPGIC[+57.021]EGGEC[+57.021]TNTVSSYFC[+57.021]K.C	289		C[+57]*5	847.843	4	3388.35	3388.34	0	3	Specific	556.7	556.7	425.42	7.74	404	>FBN1 N term	1	DW092118_4.8782.8782.4	controllerType=0 controllerNumber=1 scan=8782	23.6464
08989:3	1	K.C[+57.021]EDIDEC[+57.021]STIPGIC[+57.021]EGGEC[+57.021]TNTVSSYFC[+57.021]K.C	289		C[+57]*5	1130.12	3	3388.36	3388.34	0	3.9	Specific	863.13	863.13	565.64	14.44	404	>FBN1 N term	1	DW092118_4.8740.8740.3	controllerType=0 controllerNumber=1 scan=8740	23.5472
09180:3	1	K.C[+57.021]EDIDEC[+57.021]STIPGIC[+57.021]EGGEC[+57.021]TNTVSSYFC[+57.021]K.C	289		C[+57]*5	1130.12	3	3388.36	3388.34	0	4.7	Specific	882.34	882.34	557.87	14.44	404	>FBN1 N term	1	DW092118_4.8915.8915.3	controllerType=0 controllerNumber=1 scan=8915	23.9584
09121:3	1	K.C[+57.021]EDIDEC[+57.021]STIPGIC[+57.021]EGGEC[+57.021]TNTVSSYFC[+57.021]K.C	289		C[+57]*5	1130.12	3	3388.36	3388.34	0	4.1	Specific	938.18	918.47	662.24	15.44	404	>FBN1 N term	1	DW092118_4.8859.8859.3	controllerType=0 controllerNumber=1 scan=8859	23.826
09042:3	1	K.C[+57.021]EDIDEC[+57.021]STIPGIC[+57.021]EGGEC[+57.021]TNTVSSYFC[+57.021]K.C	289		C[+57]*5	1130.12	3	3388.36	3388.34	0	4.1	Specific	949.55	930.61	608.19	15.44	404	>FBN1 N term	1	DW092118_4.8791.8791.3	controllerType=0 controllerNumber=1 scan=8791	23.668
08757:3	1	K.C[+57.021]EDIDEC[+57.021]STIPGIC[+57.021]EGGEC[+57.021]TNTVS[+162.053]SYFC[+57.021]K.C	289	Hex(1)	C[+57]*5, S[+162]	1184.14	3	3550.4	3550.39	0	2.2	Specific	740.99	740.99	1.2	11.46	404	>FBN1 N term	1	DW092118_4.8547.8547.3	controllerType=0 controllerNumber=1 scan=8547	23.0933
04805:2	1	R.C[+57.021]IPTPGSYR.C	468		C[+57]	525.756	2	1050.51	1050.5	0	1.3	Specific	304.22	304.22	304.22	2.92	404	>FBN1 N term	1	DW092118_4.5209.5209.3	controllerType=0 controllerNumber=1 scan=5209	15.5123
04739:2	1	R.C[+57.021]IPTPGSYR.C	468		C[+57]	525.757	2	1050.51	1050.5	0	2.4	Specific	308.42	308.42	308.42	3.4	404	>FBN1 N term	1	DW092118_4.5152.5152.3	controllerType=0 controllerNumber=1 scan=5152	15.388
04678:2	1	R.C[+57.021]IPTPGSYR.C	468		C[+57]	525.757	2	1050.51	1050.5	0	2.4	Specific	330.3	330.3	330.3	3.31	404	>FBN1 N term	1	DW092118_4.5098.5098.3	controllerType=0 controllerNumber=1 scan=5098	15.2691
04498:2	1	R.C[+57.021]IPTPGSYR.C	468		C[+57]	525.756	2	1050.5	1050.5	0	1	Specific	390.25	354.92	354.92	3.99	404	>FBN1 N term	1	DW092118_4.4940.4940.2	controllerType=0 controllerNumber=1 scan=4940	14.9243
04902:2	1	R.C[+57.021]IPTPGSYR.C	468		C[+57]	525.756	2	1050.51	1050.5	0	1.7	Specific	393.93	336.47	336.47	3.99	404	>FBN1 N term	1	DW092118_4.5285.5285.2	controllerType=0 controllerNumber=1 scan=5285	15.6775
05004:2	1	R.C[+57.021]IPTPGS[+162.053]YR.C	468	Hex(1)	C[+57], S[+162]	606.782	2	1212.56	1212.56	0	0.5	Specific	336.49	336.49	18.12	3.31	404	>FBN1 N term	1	DW092118_4.5366.5366.2	controllerType=0 controllerNumber=1 scan=5366	15.8546
04819:2	1	R.C[+57.021]IPTPGS[+162.053]YR.C	468	Hex(1)	C[+57], S[+162]	606.783	2	1212.56	1212.56	0	1.8	Specific	366.12	366.12	20.19	5.51	404	>FBN1 N term	1	DW092118_4.5220.5220.2	controllerType=0 controllerNumber=1 scan=5220	15.5357
04320:2	1	R.C[+57.021]IPTPGS[+162.053]YR.C	468	Hex(1)	C[+57], S[+162]	606.783	2	1212.56	1212.56	0	2.2	Specific	387.35	387.35	19.71	4.79	404	>FBN1 N term	1	DW092118_4.4783.4783.2	controllerType=0 controllerNumber=1 scan=4783	14.5884
04560:2	1	R.C[+57.021]IPTPGS[+162.053]YR.C	468	Hex(1)	C[+57], S[+162]	606.783	2	1212.56	1212.56	0	1.9	Specific	395.2	395.2	31.08	4.79	404	>FBN1 N term	1	DW092118_4.4997.4997.2	controllerType=0 controllerNumber=1 scan=4997	15.0486
04380:2	1	R.C[+57.021]IPTPGS[+162.053]YR.C	468	Hex(1)	C[+57], S[+162]	606.783	2	1212.56	1212.56	0	2.6	Specific	398.89	398.89	32.51	5.27	404	>FBN1 N term	1	DW092118_4.4834.4834.2	controllerType=0 controllerNumber=1 scan=4834	14.7024
04753:2	1	R.C[+57.021]IPTPGS[+162.053]YR.C	468	Hex(1)	C[+57], S[+162]	606.783	2	1212.56	1212.56	0	2.2	Specific	406.34	406.34	41.95	5.54	404	>FBN1 N term	1	DW092118_4.5162.5162.2	controllerType=0 controllerNumber=1 scan=5162	15.4108
04689:2	1	R.C[+57.021]IPTPGS[+162.053]YR.C	468	Hex(1)	C[+57], S[+162]	606.783	2	1212.56	1212.56	0	2	Specific	422.71	422.71	31.27	4.82	404	>FBN1 N term	1	DW092118_4.5108.5108.2	controllerType=0 controllerNumber=1 scan=5108	15.2909
04891:2	1	R.C[+57.021]IPTPGS[+162.053]YR.C	468	Hex(1)	C[+57], S[+162]	606.782	2	1212.56	1212.56	0	0.8	Specific	437.05	437.05	30.72	5.33	404	>FBN1 N term	1	DW092118_4.5276.5276.2	controllerType=0 controllerNumber=1 scan=5276	15.6562
04628:2	1	R.C[+57.021]IPTPGS[+162.053]YR.C	468	Hex(1)	C[+57], S[+162]	606.783	2	1212.56	1212.56	0	2	Specific	437.21	437.21	40.76	5.33	404	>FBN1 N term	1	DW092118_4.5053.5053.2	controllerType=0 controllerNumber=1 scan=5053	15.1694
04499:2	1	R.C[+57.021]IPTPGS[+162.053]YR.C	468	Hex(1)	C[+57], S[+162]	606.783	2	1212.56	1212.56	0	1.8	Specific	456.17	456.17	30.86	5.73	404	>FBN1 N term	1	DW092118_4.4942.4942.2	controllerType=0 controllerNumber=1 scan=4942	14.9305
04439:2	1	R.C[+57.021]IPTPGS[+162.053]YR.C	468	Hex(1)	C[+57], S[+162]	606.783	2	1212.56	1212.56	0	2.1	Specific	462.21	462.21	31.2	5.73	404	>FBN1 N term	1	DW092118_4.4887.4887.2	controllerType=0 controllerNumber=1 scan=4887	14.8154
05759:4	1	R.GEC[+57.021]IDVDEC[+57.021]EKNPC[+57.021]AGGEC[+57.021]INNQGS[+162.053]YTC[+57.021]QC[+57.021]R.A	489	Hex(1)	C[+57]*6, S[+162]	961.377	4	3842.49	3842.48	0	3	Specific	965.18	965.18	2.4	15.6	404	>FBN1 N term	1	DW092118_4.6003.6003.4	controllerType=0 controllerNumber=1 scan=6003	17.2775
05813:4	1	R.GEC[+57.021]IDVDEC[+57.021]EKNPC[+57.021]AGGEC[+57.021]INNQGS[+162.053]YTC[+57.021]QC[+57.021]R.A	489	Hex(1)	C[+57]*6, S[+162]	961.378	4	3842.49	3842.48	0	3.4	Specific	986.57	986.57	2.4	15.6	404	>FBN1 N term	1	DW092118_4.6055.6055.4	controllerType=0 controllerNumber=1 scan=6055	17.3937
05841:3	1	R.GEC[+57.021]IDVDEC[+57.021]EKNPC[+57.021]AGGEC[+57.021]INNQGS[+162.053]YTC[+57.021]QC[+57.021]R.A	489	Hex(1)	C[+57]*6, S[+162]	1281.5	3	3842.49	3842.48	0	2.5	Specific	1455.11	1455.11	2.4	26.17	404	>FBN1 N term	1	DW092118_4.6080.6080.3	controllerType=0 controllerNumber=1 scan=6080	17.4484
05777:3	1	R.GEC[+57.021]IDVDEC[+57.021]EKNPC[+57.021]AGGEC[+57.021]INNQGS[+162.053]YTC[+57.021]QC[+57.021]R.A	489	Hex(1)	C[+57]*6, S[+162]	1281.5	3	3842.49	3842.48	0	3.2	Specific	1656.02	1656.02	2.4	29.77	404	>FBN1 N term	1	DW092118_4.6021.6021.3	controllerType=0 controllerNumber=1 scan=6021	17.3192
06172:4	1	R.GEC[+57.021]IDVDEC[+57.021]EKNPC[+57.021]AGGEC[+57.021]INN[+15.995]QGS[+162.053]YTC[+57.021]QC[+57.021]R.A	489	Hex(1)	C[+57]*6, N[+16], S[+162]	965.376	4	3858.48	3858.47	0	2.7	Specific	435.58	435.58	0	6.04	404	>FBN1 N term	1	DW092118_4.6349.6349.4	controllerType=0 controllerNumber=1 scan=6349	18.0717
05894:4	1	R.GEC[+57.021]IDVDEC[+57.021]EKNPC[+57.021]AGGEC[+57.021]IN[+15.995]NQGS[+162.053]YTC[+57.021]QC[+57.021]R.A	489	Hex(1)	C[+57]*6, N[+16], S[+162]	965.377	4	3858.48	3858.47	0	3.5	Specific	779.21	769.56	2.4	11.6	404	>FBN1 N term	1	DW092118_4.6125.6125.4	controllerType=0 controllerNumber=1 scan=6125	17.5537
05811:4	1	R.GEC[+57.021]IDVDEC[+57.021]EKNPC[+57.021]AGGEC[+57.021]IN[+15.995]NQGS[+162.053]YTC[+57.021]QC[+57.021]R.A	489	Hex(1)	C[+57]*6, N[+16], S[+162]	965.376	4	3858.48	3858.47	0	3	Specific	992.08	968.84	2.4	15.6	404	>FBN1 N term	1	DW092118_4.6053.6053.4	controllerType=0 controllerNumber=1 scan=6053	17.3895
05757:4	1	R.GEC[+57.021]IDVDEC[+57.021]EKNPC[+57.021]AGGEC[+57.021]IN[+15.995]NQGS[+162.053]YTC[+57.021]QC[+57.021]R.A	489	Hex(1)	C[+57]*6, N[+16], S[+162]	965.376	4	3858.48	3858.47	0	3.2	Specific	1035.87	989.57	2.4	16.6	404	>FBN1 N term	1	DW092118_4.6001.6001.4	controllerType=0 controllerNumber=1 scan=6001	17.2732
05873:3	1	R.GEC[+57.021]IDVDEC[+57.021]EKNPC[+57.021]AGGEC[+57.021]IN[+15.995]NQGS[+162.053]YTC[+57.021]QC[+57.021]R.A	489	Hex(1)	C[+57]*6, N[+16], S[+162]	1286.83	3	3858.48	3858.47	0	3.3	Specific	1425.53	1422.6	2.4	25.17	404	>FBN1 N term	1	DW092118_4.6108.6108.3	controllerType=0 controllerNumber=1 scan=6108	17.5148
05758:3	1	R.GEC[+57.021]IDVDEC[+57.021]EKNPC[+57.021]AGGEC[+57.021]IN[+15.995]NQGS[+162.053]YTC[+57.021]QC[+57.021]R.A	489	Hex(1)	C[+57]*6, N[+16], S[+162]	1286.83	3	3858.48	3858.47	0	2.8	Specific	1555.1	1507.99	2.4	28.16	404	>FBN1 N term	1	DW092118_4.6002.6002.3	controllerType=0 controllerNumber=1 scan=6002	17.2754
05812:3	1	R.GEC[+57.021]IDVDEC[+57.021]EKNPC[+57.021]AGGEC[+57.021]IN[+15.995]NQGS[+162.053]YTC[+57.021]QC[+57.021]R.A	489	Hex(1)	C[+57]*6, N[+16], S[+162]	1286.83	3	3858.48	3858.47	0	2.2	Specific	1601.35	1550.07	2.4	29.13	404	>FBN1 N term	1	DW092118_4.6054.6054.3	controllerType=0 controllerNumber=1 scan=6054	17.3915
05936:4	1	R.C[+57.021]INTDGSFHC[+57.021]VC[+57.021]NAGFHVTR.D	549		C[+57]*3	588.76	4	2352.02	2352.01	0	4.9	Specific	1012.06	1012.06	1012.06	17.42	404	>FBN1 N term	1	DW092118_4.6162.6162.4	controllerType=0 controllerNumber=1 scan=6162	17.6411
05874:4	1	R.C[+57.021]INTDGSFHC[+57.021]VC[+57.021]NAGFHVTR.D	549		C[+57]*3	588.76	4	2352.02	2352.01	0	4.3	Specific	1073.43	1073.43	1073.43	18.42	404	>FBN1 N term	1	DW092118_4.6109.6109.4	controllerType=0 controllerNumber=1 scan=6109	17.517
05986:4	1	R.C[+57.021]IN[+15.995]TDGSFHC[+57.021]VC[+57.021]NAGFHVTR.D	549		C[+57]*3, N[+16]	592.759	4	2368.01	2368	0	5.1	Specific	793.19	784.84	140.93	12.42	404	>FBN1 N term	1	DW092118_4.6199.6199.4	controllerType=0 controllerNumber=1 scan=6199	17.7263
05905:4	1	R.C[+57.021]IN[+15.995]TDGSFHC[+57.021]VC[+57.021]NAGFHVTR.D	549		C[+57]*3, N[+16]	592.759	4	2368.01	2368	0	4.9	Specific	985.23	958.37	164.27	16.42	404	>FBN1 N term	1	DW092118_4.6135.6135.4	controllerType=0 controllerNumber=1 scan=6135	17.5764
05911:4	1	R.C[+57.021]INTDGS[+162.053]FHC[+57.021]VC[+57.021]NAGFHVTR.D	549	Hex(1)	C[+57]*3, S[+162]	629.27	4	2514.06	2514.06	0	-0.3	Specific	952.19	952.19	0	16.45	404	>FBN1 N term	1	DW092118_4.6141.6141.4	controllerType=0 controllerNumber=1 scan=6141	17.5913
05742:4	1	R.C[+57.021]INT[+162.053]DGSFHC[+57.021]VC[+57.021]NAGFHVTR.D	549	Hex(1)	C[+57]*3, T[+162]	629.273	4	2514.07	2514.06	0	3.5	Specific	995.9	995.9	0	16.42	404	>FBN1 N term	1	DW092118_4.5988.5988.4	controllerType=0 controllerNumber=1 scan=5988	17.2447
05603:4	1	R.C[+57.021]INT[+162.053]DGSFHC[+57.021]VC[+57.021]NAGFHVTR.D	549	Hex(1)	C[+57]*3, T[+162]	629.273	4	2514.07	2514.06	0	3.6	Specific	1026.32	1026.32	0	17.42	404	>FBN1 N term	1	DW092118_4.5866.5866.4	controllerType=0 controllerNumber=1 scan=5866	16.9822
05543:4	1	R.C[+57.021]INT[+162.053]DGSFHC[+57.021]VC[+57.021]NAGFHVTR.D	549	Hex(1)	C[+57]*3, T[+162]	629.272	4	2514.07	2514.06	0	2.9	Specific	1036.47	1036.47	0	17.42	404	>FBN1 N term	1	DW092118_4.5813.5813.4	controllerType=0 controllerNumber=1 scan=5813	16.8655
05583:3	1	R.C[+57.021]INTDGS[+162.053]FHC[+57.021]VC[+57.021]NAGFHVTR.D	549	Hex(1)	C[+57]*3, S[+162]	838.693	3	2514.06	2514.06	0	2.1	Specific	1043.58	1043.58	4.8	17.01	404	>FBN1 N term	1	DW092118_4.5847.5847.3	controllerType=0 controllerNumber=1 scan=5847	16.9408
05665:4	1	R.C[+57.021]INT[+162.053]DGSFHC[+57.021]VC[+57.021]NAGFHVTR.D	549	Hex(1)	C[+57]*3, T[+162]	629.272	4	2514.07	2514.06	0	2.8	Specific	1061	1061	0	18.42	404	>FBN1 N term	1	DW092118_4.5921.5921.4	controllerType=0 controllerNumber=1 scan=5921	17.1033
05663:3	1	R.C[+57.021]IN[+15.995]TDGS[+162.053]FHC[+57.021]VC[+57.021]NAGFHVTR.D	549	Hex(1)	C[+57]*3, N[+16], S[+162]	844.026	3	2530.06	2530.05	0	3.6	Specific	722.51	695.2	0	10.99	404	>FBN1 N term	1	DW092118_4.5918.5918.3	controllerType=0 controllerNumber=1 scan=5918	17.0959
05887:4	1	R.C[+57.021]IN[+15.995]TDGS[+162.053]FHC[+57.021]VC[+57.021]NAGFHVTR.D	549	Hex(1)	C[+57]*3, N[+16], S[+162]	633.268	4	2530.05	2530.05	0	-2	Specific	853.45	845.33	4.47	12.91	404	>FBN1 N term	1	DW092118_4.6119.6119.4	controllerType=0 controllerNumber=1 scan=6119	17.5406
05829:4	1	R.C[+57.021]IN[+15.995]TDGS[+162.053]FHC[+57.021]VC[+57.021]NAGFHVTR.D	549	Hex(1)	C[+57]*3, N[+16], S[+162]	633.271	4	2530.06	2530.05	0	3.2	Specific	913.83	876.98	4.7	15.42	404	>FBN1 N term	1	DW092118_4.6069.6069.4	controllerType=0 controllerNumber=1 scan=6069	17.425
05545:4	1	R.C[+57.021]IN[+15.995]T[+162.053]DGSFHC[+57.021]VC[+57.021]NAGFHVTR.D	549	Hex(1)	C[+57]*3, N[+16], T[+162]	633.27	4	2530.06	2530.05	0	2.1	Specific	1004.27	982.97	0	17.45	404	>FBN1 N term	1	DW092118_4.5815.5815.4	controllerType=0 controllerNumber=1 scan=5815	16.8698
05598:3	1	R.C[+57.021]IN[+15.995]TDGS[+162.053]FHC[+57.021]VC[+57.021]NAGFHVTR.D	549	Hex(1)	C[+57]*3, N[+16], S[+162]	844.025	3	2530.06	2530.05	0	1.9	Specific	1005.44	975.13	6	17.01	404	>FBN1 N term	1	DW092118_4.5860.5860.3	controllerType=0 controllerNumber=1 scan=5860	16.9684
05728:4	1	R.C[+57.021]IN[+15.995]TDGS[+162.053]FHC[+57.021]VC[+57.021]NAGFHVTR.D	549	Hex(1)	C[+57]*3, N[+16], S[+162]	633.271	4	2530.06	2530.05	0	2.7	Specific	1017.56	994.86	3.87	17.42	404	>FBN1 N term	1	DW092118_4.5977.5977.4	controllerType=0 controllerNumber=1 scan=5977	17.2202
05602:4	1	R.C[+57.021]IN[+15.995]T[+162.053]DGSFHC[+57.021]VC[+57.021]NAGFHVTR.D	549	Hex(1)	C[+57]*3, N[+16], T[+162]	633.27	4	2530.06	2530.05	0	1.7	Specific	1033.64	1010.64	0	17.45	404	>FBN1 N term	1	DW092118_4.5865.5865.4	controllerType=0 controllerNumber=1 scan=5865	16.981
05667:4	1	R.C[+57.021]IN[+15.995]TDGS[+162.053]FHC[+57.021]VC[+57.021]NAGFHVTR.D	549	Hex(1)	C[+57]*3, N[+16], S[+162]	633.27	4	2530.06	2530.05	0	2.2	Specific	1044.43	1028.51	4.7	17.45	404	>FBN1 N term	1	DW092118_4.5923.5923.4	controllerType=0 controllerNumber=1 scan=5923	17.1056
07779:2	1	R.NMC[+57.021]LNGMC[+57.021]INEDGSFK.C	583		C[+57]*2	945.391	2	1889.77	1889.76	0	5.2	Specific	621.11	621.11	621.11	10	404	>FBN1 N term	1	DW092118_4.7709.7709.2	controllerType=0 controllerNumber=1 scan=7709	21.1427
07393:2	1	R.NMC[+57.021]LNGMC[+57.021]INEDGS[+162.053]FK.C	583	Hex(1)	C[+57]*2, S[+162]	1026.42	2	2051.83	2051.82	0	3.6	Specific	765.68	745.13	292.89	13	404	>FBN1 N term	1	DW092118_4.7376.7376.2	controllerType=0 controllerNumber=1 scan=7376	20.3847
07417:3	1	R.NMC[+57.021]LNGMC[+57.021]INEDGS[+162.053]FK.C	583	Hex(1)	C[+57]*2, S[+162]	684.615	3	2051.83	2051.82	0	5.8	Specific	640.36	636.04	175.89	9.43	404	>FBN1 N term	1	DW092118_4.7399.7399.3	controllerType=0 controllerNumber=1 scan=7399	20.4366
07447:2	1	R.NMC[+57.021]LNGMC[+57.021]INEDGS[+162.053]FK.C	583	Hex(1)	C[+57]*2, S[+162]	1026.42	2	2051.83	2051.82	0	4	Specific	789.98	776.94	308.77	13	404	>FBN1 N term	1	DW092118_4.7427.7427.2	controllerType=0 controllerNumber=1 scan=7427	20.5002
07463:3	1	R.NMC[+57.021]LNGMC[+57.021]INEDGS[+162.053]FK.C	583	Hex(1)	C[+57]*2, S[+162]	684.615	3	2051.83	2051.82	0	5.5	Specific	559.89	545.94	164.53	6.18	404	>FBN1 N term	1	DW092118_4.7441.7441.4	controllerType=0 controllerNumber=1 scan=7441	20.5315
07507:2	1	R.NMC[+57.021]LNGMC[+57.021]INEDGS[+162.053]FK.C	583	Hex(1)	C[+57]*2, S[+162]	1026.42	2	2051.83	2051.82	0	5.3	Specific	735.9	709.9	258.9	12	404	>FBN1 N term	1	DW092118_4.7482.7482.2	controllerType=0 controllerNumber=1 scan=7482	20.627
06605:2	1	R.N[+15.995]MC[+57.021]LNGMC[+57.021]INEDGS[+162.053]FK.C	583	Hex(1)	C[+57]*2, N[+16], S[+162]	1034.41	2	2067.82	2067.81	0	3.2	Specific	433.14	433.14	2.8	7.45	404	>FBN1 N term	1	DW092118_4.6702.6702.2	controllerType=0 controllerNumber=1 scan=6702	18.8749
07293:2	1	R.N[+15.995]MC[+57.021]LNGMC[+57.021]INEDGS[+162.053]FK.C	583	Hex(1)	C[+57]*2, N[+16], S[+162]	1034.42	2	2067.83	2067.81	0	7.3	Specific	449.3	449.3	2.8	6.91	404	>FBN1 N term	1	DW092118_4.7292.7292.2	controllerType=0 controllerNumber=1 scan=7292	20.1901
02804:2	1	R.C[+57.021]VNTDGSYR.C	631		C[+57]	536.232	2	1071.46	1071.45	0	4.3	Specific	510.94	478.84	478.84	5.61	404	>FBN1 N term	1	DW092118_4.3356.3356.2	controllerType=0 controllerNumber=1 scan=3356	11.156
02846:2	1	R.C[+57.021]VNTDGSYR.C	631		C[+57]	536.233	2	1071.46	1071.45	0	6.6	Specific	444.27	444.27	444.27	4.77	404	>FBN1 N term	1	DW092118_4.3399.3399.2	controllerType=0 controllerNumber=1 scan=3399	11.2621
02895:2	1	R.C[+57.021]VNTDGSYR.C	631		C[+57]	536.232	2	1071.46	1071.45	0	3.9	Specific	453.23	453.23	453.23	5.5	404	>FBN1 N term	1	DW092118_4.3447.3447.2	controllerType=0 controllerNumber=1 scan=3447	11.38
02941:2	1	R.C[+57.021]VNTDGSYR.C	631		C[+57]	536.23	2	1071.45	1071.45	0	0.7	Specific	502.98	482.34	482.34	5.12	404	>FBN1 N term	1	DW092118_4.3493.3493.2	controllerType=0 controllerNumber=1 scan=3493	11.4921
02660:2	1	R.C[+57.021]VNT[+162.053]DGSYR.C	631	Hex(1)	C[+57], T[+162]	617.258	2	1233.51	1233.51	0	2.9	Specific	275.15	275.15	4.62	3.35	404	>FBN1 N term	1	DW092118_4.3198.3198.2	controllerType=0 controllerNumber=1 scan=3198	10.7342
02696:2	1	R.C[+57.021]VNTDGS[+162.053]YR.C	631	Hex(1)	C[+57], S[+162]	617.258	2	1233.51	1233.51	0	2.7	Specific	365.07	365.07	25.96	5.48	404	>FBN1 N term	1	DW092118_4.3237.3237.2	controllerType=0 controllerNumber=1 scan=3237	10.8374
02735:2	1	R.C[+57.021]VNTDGS[+162.053]YR.C	631	Hex(1)	C[+57], S[+162]	617.259	2	1233.51	1233.51	0	4.1	Specific	415.26	415.26	26.49	5.52	404	>FBN1 N term	1	DW092118_4.3278.3278.2	controllerType=0 controllerNumber=1 scan=3278	10.9487
02769:2	1	R.C[+57.021]VNTDGS[+162.053]YR.C	631	Hex(1)	C[+57], S[+162]	617.257	2	1233.51	1233.51	0	1.7	Specific	504.28	504.28	28.79	7	404	>FBN1 N term	1	DW092118_4.3317.3317.2	controllerType=0 controllerNumber=1 scan=3317	11.0559
02805:2	1	R.C[+57.021]VNTDGS[+162.053]YR.C	631	Hex(1)	C[+57], S[+162]	617.257	2	1233.51	1233.51	0	1	Specific	579.72	548.49	58.07	8.25	404	>FBN1 N term	1	DW092118_4.3358.3358.2	controllerType=0 controllerNumber=1 scan=3358	11.1616
02849:2	1	R.C[+57.021]VNTDGS[+162.053]YR.C	631	Hex(1)	C[+57], S[+162]	617.258	2	1233.51	1233.51	0	2.7	Specific	548.56	548.56	36.05	5.97	404	>FBN1 N term	1	DW092118_4.3402.3402.2	controllerType=0 controllerNumber=1 scan=3402	11.2698
02894:2	1	R.C[+57.021]VNTDGS[+162.053]YR.C	631	Hex(1)	C[+57], S[+162]	617.258	2	1233.51	1233.51	0	3.3	Specific	391.71	391.71	25.79	5.48	404	>FBN1 N term	1	DW092118_4.3446.3446.2	controllerType=0 controllerNumber=1 scan=3446	11.3779
02818:2	1	R.C[+57.021]VN[+15.995]T[+162.053]DGSYR.C	631	Hex(1)	C[+57], N[+16], T[+162]	625.255	2	1249.5	1249.5	0	2.4	Specific	167.79	167.79	3.6	2.26	404	>FBN1 N term	1	DW092118_4.3371.3371.2	controllerType=0 controllerNumber=1 scan=3371	11.1924
04720:2	1	R.NTPGSFVC[+57.021]TC[+57.021]PK.G	786		C[+57]*2	684.308	2	1367.61	1367.61	0	1.1	Specific	563.18	563.18	563.18	8.25	404	>FBN1 N term	1	DW092118_4.5134.5134.2	controllerType=0 controllerNumber=1 scan=5134	15.3468
04852:2	1	R.NTPGSFVC[+57.021]TC[+57.021]PK.G	786		C[+57]*2	684.309	2	1367.61	1367.61	0	2.2	Specific	567.36	567.36	567.36	7.1	404	>FBN1 N term	1	DW092118_4.5244.5244.2	controllerType=0 controllerNumber=1 scan=5244	15.5862
04658:2	1	R.NTPGSFVC[+57.021]TC[+57.021]PK.G	786		C[+57]*2	684.309	2	1367.61	1367.61	0	2.1	Specific	569.54	569.54	569.54	8.25	404	>FBN1 N term	1	DW092118_4.5079.5079.2	controllerType=0 controllerNumber=1 scan=5079	15.226
04987:2	1	R.NTPGSFVC[+57.021]TC[+57.021]PK.G	786		C[+57]*2	684.308	2	1367.61	1367.61	0	0.6	Specific	599.04	599.04	599.04	8.25	404	>FBN1 N term	1	DW092118_4.5352.5352.2	controllerType=0 controllerNumber=1 scan=5352	15.8242
04782:2	1	R.NTPGSFVC[+57.021]TC[+57.021]PK.G	786		C[+57]*2	684.308	2	1367.61	1367.61	0	1.2	Specific	613.2	613.2	613.2	9.25	404	>FBN1 N term	1	DW092118_4.5187.5187.2	controllerType=0 controllerNumber=1 scan=5187	15.4628
04920:2	1	R.NTPGSFVC[+57.021]TC[+57.021]PK.G	786		C[+57]*2	684.309	2	1367.61	1367.61	0	1.7	Specific	615.52	615.52	615.52	9.25	404	>FBN1 N term	1	DW092118_4.5298.5298.2	controllerType=0 controllerNumber=1 scan=5298	15.7045
04601:2	1	R.NTPGSFVC[+57.021]T[+162.053]C[+57.021]PK.G	786	Hex(1)	C[+57]*2, T[+162]	765.336	2	1529.67	1529.66	0	3	Specific	603.1	603.1	0	9.23	404	>FBN1 N term	1	DW092118_4.5031.5031.2	controllerType=0 controllerNumber=1 scan=5031	15.1209
04226:2	1	R.NTPGSFVC[+57.021]T[+162.053]C[+57.021]PK.G	786	Hex(1)	C[+57]*2, T[+162]	765.336	2	1529.66	1529.66	0	2	Specific	617.7	617.7	0	9.25	404	>FBN1 N term	1	DW092118_4.4705.4705.2	controllerType=0 controllerNumber=1 scan=4705	14.4152
04535:2	1	R.NTPGSFVC[+57.021]T[+162.053]C[+57.021]PK.G	786	Hex(1)	C[+57]*2, T[+162]	765.337	2	1529.67	1529.66	0	3.5	Specific	629.77	629.77	3.14	9.23	404	>FBN1 N term	1	DW092118_4.4975.4975.2	controllerType=0 controllerNumber=1 scan=4975	15.0015
04475:2	1	R.NTPGS[+162.053]FVC[+57.021]TC[+57.021]PK.G	786	Hex(1)	C[+57]*2, S[+162]	765.337	2	1529.67	1529.66	0	3.4	Specific	631.24	631.24	0	9.23	404	>FBN1 N term	1	DW092118_4.4920.4920.2	controllerType=0 controllerNumber=1 scan=4920	14.8828
04288:2	1	R.NTPGSFVC[+57.021]T[+162.053]C[+57.021]PK.G	786	Hex(1)	C[+57]*2, T[+162]	765.336	2	1529.66	1529.66	0	2.6	Specific	635.93	635.93	0	9.23	404	>FBN1 N term	1	DW092118_4.4755.4755.2	controllerType=0 controllerNumber=1 scan=4755	14.527
04351:2	1	R.NTPGSFVC[+57.021]T[+162.053]C[+57.021]PK.G	786	Hex(1)	C[+57]*2, T[+162]	765.335	2	1529.66	1529.66	0	1.1	Specific	676.83	676.83	0	10.25	404	>FBN1 N term	1	DW092118_4.4810.4810.2	controllerType=0 controllerNumber=1 scan=4810	14.6509
04415:2	1	R.NTPGSFVC[+57.021]T[+162.053]C[+57.021]PK.G	786	Hex(1)	C[+57]*2, T[+162]	765.335	2	1529.66	1529.66	0	1.5	Specific	697.73	697.73	0	10.25	404	>FBN1 N term	1	DW092118_4.4865.4865.2	controllerType=0 controllerNumber=1 scan=4865	14.7686
04166:2	1	R.N[+15.995]TPGSFVC[+57.021]T[+162.053]C[+57.021]PK.G	786	Hex(1)	C[+57]*2, N[+16], T[+162]	773.332	2	1545.66	1545.66	0	0.1	Specific	480.47	480.47	0	7	404	>FBN1 N term	1	DW092118_4.4649.4649.2	controllerType=0 controllerNumber=1 scan=4649	14.2892
04223:2	1	R.N[+15.995]TPGSFVC[+57.021]T[+162.053]C[+57.021]PK.G	786	Hex(1)	C[+57]*2, N[+16], T[+162]	773.333	2	1545.66	1545.66	0	1.7	Specific	576.8	576.8	0	8.25	404	>FBN1 N term	1	DW092118_4.4703.4703.2	controllerType=0 controllerNumber=1 scan=4703	14.4108
04604:2	1	R.N[+15.995]TPGS[+162.053]FVC[+57.021]TC[+57.021]PK.G	786	Hex(1)	C[+57]*2, N[+16], S[+162]	773.333	2	1545.66	1545.66	0	2.4	Specific	585.25	585.25	6.27	8.25	404	>FBN1 N term	1	DW092118_4.5034.5034.2	controllerType=0 controllerNumber=1 scan=5034	15.1266
04537:2	1	R.N[+15.995]TPGSFVC[+57.021]T[+162.053]C[+57.021]PK.G	786	Hex(1)	C[+57]*2, N[+16], T[+162]	773.333	2	1545.66	1545.66	0	2.4	Specific	603.97	603.97	0	9.25	404	>FBN1 N term	1	DW092118_4.4977.4977.2	controllerType=0 controllerNumber=1 scan=4977	15.0039
04418:2	1	R.N[+15.995]TPGSFVC[+57.021]T[+162.053]C[+57.021]PK.G	786	Hex(1)	C[+57]*2, N[+16], T[+162]	773.333	2	1545.66	1545.66	0	1.6	Specific	632.18	632.18	0	9.25	404	>FBN1 N term	1	DW092118_4.4868.4868.2	controllerType=0 controllerNumber=1 scan=4868	14.7728
04291:2	1	R.N[+15.995]TPGSFVC[+57.021]T[+162.053]C[+57.021]PK.G	786	Hex(1)	C[+57]*2, N[+16], T[+162]	773.333	2	1545.66	1545.66	0	1.8	Specific	634.96	634.96	0	9.25	404	>FBN1 N term	1	DW092118_4.4758.4758.2	controllerType=0 controllerNumber=1 scan=4758	14.5322
04353:2	1	R.N[+15.995]TPGSFVC[+57.021]T[+162.053]C[+57.021]PK.G	786	Hex(1)	C[+57]*2, N[+16], T[+162]	773.332	2	1545.66	1545.66	0	0.9	Specific	638.61	638.61	0	9.25	404	>FBN1 N term	1	DW092118_4.4812.4812.2	controllerType=0 controllerNumber=1 scan=4812	14.6541
04476:2	1	R.N[+15.995]TPGS[+162.053]FVC[+57.021]TC[+57.021]PK.G	786	Hex(1)	C[+57]*2, N[+16], S[+162]	773.333	2	1545.66	1545.66	0	2	Specific	658.5	658.5	3.88	10.25	404	>FBN1 N term	1	DW092118_4.4921.4921.2	controllerType=0 controllerNumber=1 scan=4921	14.884
07117:2	1	K.NSPGSFIC[+57.021]EC[+57.021]SSESTLDPTK.T	826		C[+57]*2	1108.48	2	2215.96	2215.95	0	5.3	Specific	819.81	756.79	756.79	13.42	404	>FBN1 N term	1	DW092118_4.7146.7146.2	controllerType=0 controllerNumber=1 scan=7146	19.8519
07129:3	1	K.NSPGSFIC[+57.021]EC[+57.021]SSESTLDPTK.T	826		C[+57]*2	739.325	3	2215.96	2215.95	0	5.4	Specific	832.71	809.26	809.26	12.85	404	>FBN1 N term	1	DW092118_4.7156.7156.3	controllerType=0 controllerNumber=1 scan=7156	19.8745
07239:2	1	K.NSPGSFIC[+57.021]EC[+57.021]SSESTLDPTK.T	826		C[+57]*2	1108.48	2	2215.96	2215.95	0	4.8	Specific	843.92	753.89	753.89	13.42	404	>FBN1 N term	1	DW092118_4.7251.7251.2	controllerType=0 controllerNumber=1 scan=7251	20.0965
07187:3	1	K.NSPGSFIC[+57.021]EC[+57.021]SSESTLDPTK.T	826		C[+57]*2	739.326	3	2215.96	2215.95	0	6.4	Specific	848.83	819.69	819.69	12.12	404	>FBN1 N term	1	DW092118_4.7207.7207.3	controllerType=0 controllerNumber=1 scan=7207	19.9934
07173:2	1	K.NSPGSFIC[+57.021]EC[+57.021]SSESTLDPTK.T	826		C[+57]*2	1108.48	2	2215.96	2215.95	0	5.4	Specific	917.31	840.69	840.69	15.42	404	>FBN1 N term	1	DW092118_4.7196.7196.2	controllerType=0 controllerNumber=1 scan=7196	19.968
06780:3	1	K.NSPGSFIC[+57.021]EC[+57.021]SSESTLDPT[+162.053]K.T	826	Hex(1)	C[+57]*2, T[+162]	793.342	3	2378.01	2378	0	3.9	Specific	102.69	102.69	4.41	1.87	404	>FBN1 N term	1	DW092118_4.6857.6857.2	controllerType=0 controllerNumber=1 scan=6857	19.2189
06926:2	1	K.NSPGSFIC[+57.021]EC[+57.021]S[+162.053]SESTLDPTK.T	826	Hex(1)	C[+57]*2, S[+162]	1189.51	2	2378.01	2378	0	5	Specific	677.18	677.18	0	10.42	404	>FBN1 N term	1	DW092118_4.6982.6982.2	controllerType=0 controllerNumber=1 scan=6982	19.4911
06817:2	1	K.NSPGSFIC[+57.021]EC[+57.021]S[+162.053]SESTLDPTK.T	826	Hex(1)	C[+57]*2, S[+162]	1189.51	2	2378.01	2378	0	4	Specific	843.95	843.95	0	13.42	404	>FBN1 N term	1	DW092118_4.6891.6891.2	controllerType=0 controllerNumber=1 scan=6891	19.2936
06696:2	1	K.NSPGSFIC[+57.021]EC[+57.021]S[+162.053]SESTLDPTK.T	826	Hex(1)	C[+57]*2, S[+162]	1189.51	2	2378.01	2378	0	4.6	Specific	845.22	845.22	0	13.42	404	>FBN1 N term	1	DW092118_4.6784.6784.2	controllerType=0 controllerNumber=1 scan=6784	19.055
06753:2	1	K.NSPGSFIC[+57.021]EC[+57.021]S[+162.053]SESTLDPTK.T	826	Hex(1)	C[+57]*2, S[+162]	1189.51	2	2378.01	2378	0	3.6	Specific	902.57	902.57	0	15.42	404	>FBN1 N term	1	DW092118_4.6834.6834.2	controllerType=0 controllerNumber=1 scan=6834	19.1683
06728:3	1	K.NSPGSFIC[+57.021]EC[+57.021]S[+162.053]SESTLDPTK.T	826	Hex(1)	C[+57]*2, S[+162]	793.341	3	2378.01	2378	0	3.4	Specific	921.64	921.64	0	14.85	404	>FBN1 N term	1	DW092118_4.6813.6813.3	controllerType=0 controllerNumber=1 scan=6813	19.1203
03182:2	1	R.NTIGS[+162.053]FK.C	1049	Hex(1)	S[+162]	464.736	2	928.464	928.462	0	2.1	Specific	262.09	262.09	61.03	4.72	404	>FBN1 N term	1	DW092118_4.3744.3744.2	controllerType=0 controllerNumber=1 scan=3744	12.1401
03557:2	1	R.NTIGS[+162.053]FK.C	1049	Hex(1)	S[+162]	464.736	2	928.465	928.462	0	2.8	Specific	281.17	281.17	81.71	4.82	404	>FBN1 N term	1	DW092118_4.4100.4100.2	controllerType=0 controllerNumber=1 scan=4100	13.0028
03232:2	1	R.NTIGS[+162.053]FK.C	1049	Hex(1)	S[+162]	464.736	2	928.465	928.462	0	2.6	Specific	287.51	287.51	84.32	4.73	404	>FBN1 N term	1	DW092118_4.3789.3789.2	controllerType=0 controllerNumber=1 scan=3789	12.2465
03296:2	1	R.NTIGS[+162.053]FK.C	1049	Hex(1)	S[+162]	464.736	2	928.465	928.462	0	3.2	Specific	316.91	316.91	74.76	4.73	404	>FBN1 N term	1	DW092118_4.3849.3849.2	controllerType=0 controllerNumber=1 scan=3849	12.3884
03347:2	1	R.NTIGS[+162.053]FK.C	1049	Hex(1)	S[+162]	464.736	2	928.466	928.462	0	3.8	Specific	337.46	337.46	70.53	4	404	>FBN1 N term	1	DW092118_4.3894.3894.2	controllerType=0 controllerNumber=1 scan=3894	12.4967
03454:2	1	R.NTIGS[+162.053]FK.C	1049	Hex(1)	S[+162]	464.735	2	928.463	928.462	0	1.3	Specific	413.63	413.63	74.2	6.7	404	>FBN1 N term	1	DW092118_4.3994.3994.2	controllerType=0 controllerNumber=1 scan=3994	12.7372
03492:2	1	R.NTIGS[+162.053]FK.C	1049	Hex(1)	S[+162]	464.736	2	928.465	928.462	0	2.7	Specific	416.63	416.63	70.16	6.67	404	>FBN1 N term	1	DW092118_4.4034.4034.2	controllerType=0 controllerNumber=1 scan=4034	12.8421
03144:2	1	R.N[+15.995]TIGS[+162.053]FK.C	1049	Hex(1)	N[+16], S[+162]	472.733	2	944.458	944.457	0	0.7	Specific	210.26	210.26	76.16	2.47	404	>FBN1 N term	1	DW092118_4.3707.3707.2	controllerType=0 controllerNumber=1 scan=3707	12.0486
03539:2	1	R.N[+15.995]TIGS[+162.053]FK.C	1049	Hex(1)	N[+16], S[+162]	472.734	2	944.46	944.457	0	2.9	Specific	242.54	242.54	72.08	2.3	404	>FBN1 N term	1	DW092118_4.4081.4081.2	controllerType=0 controllerNumber=1 scan=4081	12.9585
03246:2	1	R.N[+15.995]TIGS[+162.053]FK.C	1049	Hex(1)	N[+16], S[+162]	472.733	2	944.459	944.457	0	2.4	Specific	269	269	66.99	4.7	404	>FBN1 N term	1	DW092118_4.3801.3801.2	controllerType=0 controllerNumber=1 scan=3801	12.2754
03306:2	1	R.N[+15.995]TIGS[+162.053]FK.C	1049	Hex(1)	N[+16], S[+162]	472.733	2	944.46	944.457	0	2.6	Specific	292.43	292.43	83.14	3.59	404	>FBN1 N term	1	DW092118_4.3857.3857.2	controllerType=0 controllerNumber=1 scan=3857	12.4076
03191:2	1	R.N[+15.995]TIGS[+162.053]FK.C	1049	Hex(1)	N[+16], S[+162]	472.733	2	944.459	944.457	0	1.8	Specific	303.99	303.99	53.02	4.76	404	>FBN1 N term	1	DW092118_4.3752.3752.2	controllerType=0 controllerNumber=1 scan=3752	12.1593
03493:2	1	R.N[+15.995]TIGS[+162.053]FK.C	1049	Hex(1)	N[+16], S[+162]	472.734	2	944.46	944.457	0	2.9	Specific	347.79	347.79	61.08	3.79	404	>FBN1 N term	1	DW092118_4.4035.4035.2	controllerType=0 controllerNumber=1 scan=4035	12.8442
03358:2	1	R.N[+15.995]TIGS[+162.053]FK.C	1049	Hex(1)	N[+16], S[+162]	472.733	2	944.459	944.457	0	1.9	Specific	365.23	365.23	68.75	6.66	404	>FBN1 N term	1	DW092118_4.3904.3904.2	controllerType=0 controllerNumber=1 scan=3904	12.5208
03450:2	1	R.N[+15.995]TIGS[+162.053]FK.C	1049	Hex(1)	N[+16], S[+162]	472.733	2	944.458	944.457	0	1.3	Specific	367.72	367.72	66.75	5.51	404	>FBN1 N term	1	DW092118_4.3992.3992.2	controllerType=0 controllerNumber=1 scan=3992	12.7337
03408:2	1	R.N[+15.995]TIGS[+162.053]FK.C	1049	Hex(1)	N[+16], S[+162]	472.734	2	944.46	944.457	0	2.9	Specific	391.91	391.91	63.33	6.64	404	>FBN1 N term	1	DW092118_4.3948.3948.2	controllerType=0 controllerNumber=1 scan=3948	12.6269
02367:2	1	R.GGVC[+57.021]HNTEGS[+162.053]YR.C	1129	Hex(1)	C[+57], S[+162]	749.815	2	1498.62	1498.62	0	0	Specific	95.71	95.71	20.01	1.87	404	>FBN1 N term	1	DW092118_4.2887.2887.2	controllerType=0 controllerNumber=1 scan=2887	9.8575
02546:3	1	R.GGVC[+57.021]HNTEGS[+162.053]YR.C	1129	Hex(1)	C[+57], S[+162]	500.215	3	1498.63	1498.62	0	4.9	Specific	97.42	97.42	18.07	1.88	404	>FBN1 N term	1	DW092118_4.3079.3079.3	controllerType=0 controllerNumber=1 scan=3079	10.4079
02589:3	1	R.GGVC[+57.021]HNT[+162.053]EGSYR.C	1129	Hex(1)	C[+57], T[+162]	500.217	3	1498.64	1498.62	0	8.3	Specific	131.05	131.05	3.6	1.87	404	>FBN1 N term	1	DW092118_4.3120.3120.3	controllerType=0 controllerNumber=1 scan=3120	10.5202
02501:3	1	R.GGVC[+57.021]HNT[+162.053]EGSYR.C	1129	Hex(1)	C[+57], T[+162]	500.216	3	1498.63	1498.62	0	6.3	Specific	155.85	155.85	3.6	1.88	404	>FBN1 N term	1	DW092118_4.3041.3041.3	controllerType=0 controllerNumber=1 scan=3041	10.3047
02392:2	1	R.GGVC[+57.021]HNT[+162.053]EGSYR.C	1129	Hex(1)	C[+57], T[+162]	749.819	2	1498.63	1498.62	0	5	Specific	162.72	162.72	3.6	1.88	404	>FBN1 N term	1	DW092118_4.2922.2922.2	controllerType=0 controllerNumber=1 scan=2922	9.9727
02715:3	1	R.GGVC[+57.021]HNT[+162.053]EGSYR.C	1129	Hex(1)	C[+57], T[+162]	500.213	3	1498.62	1498.62	0	1.4	Specific	187.1	187.1	3.6	2.11	404	>FBN1 N term	1	DW092118_4.3257.3257.3	controllerType=0 controllerNumber=1 scan=3257	10.8926
02288:3	1	R.GGVC[+57.021]HNT[+162.053]EGSYR.C	1129	Hex(1)	C[+57], T[+162]	500.213	3	1498.62	1498.62	0	0.9	Specific	191.32	191.32	1.77	2.4	404	>FBN1 N term	1	DW092118_4.2788.2788.3	controllerType=0 controllerNumber=1 scan=2788	9.5763
02320:3	1	R.GGVC[+57.021]HNTEGS[+162.053]YR.C	1129	Hex(1)	C[+57], S[+162]	500.213	3	1498.62	1498.62	0	1.1	Specific	404.54	404.54	14.79	6.7	404	>FBN1 N term	1	DW092118_4.2828.2828.3	controllerType=0 controllerNumber=1 scan=2828	9.6835
02467:3	1	R.GGVC[+57.021]HNTEGS[+162.053]YR.C	1129	Hex(1)	C[+57], S[+162]	500.215	3	1498.63	1498.62	0	5.9	Specific	407.47	407.47	12.85	5.52	404	>FBN1 N term	1	DW092118_4.3005.3005.3	controllerType=0 controllerNumber=1 scan=3005	10.2021
02434:3	1	R.GGVC[+57.021]HNTEGS[+162.053]YR.C	1129	Hex(1)	C[+57], S[+162]	500.215	3	1498.63	1498.62	0	5.2	Specific	547.28	547.28	21.9	7.13	404	>FBN1 N term	1	DW092118_4.2968.2968.3	controllerType=0 controllerNumber=1 scan=2968	10.0968
02397:3	1	R.GGVC[+57.021]HNTEGS[+162.053]YR.C	1129	Hex(1)	C[+57], S[+162]	500.215	3	1498.63	1498.62	0	5.1	Specific	629.42	629.42	40.6	9.23	404	>FBN1 N term	1	DW092118_4.2929.2929.3	controllerType=0 controllerNumber=1 scan=2929	9.9941
02369:3	1	R.GGVC[+57.021]HNTEGS[+162.053]YR.C	1129	Hex(1)	C[+57], S[+162]	500.213	3	1498.62	1498.62	0	1.1	Specific	633.1	633.1	46.91	9.25	404	>FBN1 N term	1	DW092118_4.2895.2895.3	controllerType=0 controllerNumber=1 scan=2895	9.8899
02351:3	1	R.GGVC[+57.021]HNTEGS[+162.053]YR.C	1129	Hex(1)	C[+57], S[+162]	500.214	3	1498.63	1498.62	0	2.5	Specific	656.72	656.72	52.87	10.23	404	>FBN1 N term	1	DW092118_4.2865.2865.3	controllerType=0 controllerNumber=1 scan=2865	9.7885
11245:4	1	R.LFC[+57.021]VDIDEC[+57.021]SIMNGGC[+57.021]ET[+162.053]FC[+57.021]TNSEGSYEC[+57.021]SC[+57.021]QPGFALMPDQR.S	1196	Hex(1)	C[+57]*6, T[+162]	1276.77	4	5104.06	5104.02	0	7.8	Specific	134.22	134.22	0	2.92	404	>FBN1 N term	1	DW092118_4.10725.10725.4	controllerType=0 controllerNumber=1 scan=10725	28.3376
11191:4	1	R.LFC[+57.021]VDIDEC[+57.021]S[+162.053]IMNGGC[+57.021]ETFC[+57.021]TNSEGSYEC[+57.021]SC[+57.021]QPGFALMPDQR.S	1196	Hex(1)	C[+57]*6, S[+162]	1276.77	4	5104.06	5104.02	0	8.5	Specific	275.52	275.52	0	4.2	404	>FBN1 N term	1	DW092118_4.10676.10676.4	controllerType=0 controllerNumber=1 scan=10676	28.2207
10815:4	1	R.LFC[+57.021]VDIDEC[+57.021]SIMNGGC[+57.021]ET[+162.053]FC[+57.021]TNSEGSYEC[+57.021]SC[+57.021]QPGFALMPDQR.S	1196	Hex(1)	C[+57]*6, T[+162]	1277.01	4	5105.03	5104.02	1	2.9	Specific	284.65	284.65	0	5.04	404	>FBN1 N term	1	DW092118_4.10347.10347.4	controllerType=0 controllerNumber=1 scan=10347	27.4348
11117:4	1	R.LFC[+57.021]VDIDEC[+57.021]SIMNGGC[+57.021]ET[+162.053]FC[+57.021]TNSEGSYEC[+57.021]SC[+57.021]QPGFALMPDQR.S	1196	Hex(1)	C[+57]*6, T[+162]	1276.76	4	5104.03	5104.02	0	3.3	Specific	316.24	316.24	0	4.96	404	>FBN1 N term	1	DW092118_4.10615.10615.4	controllerType=0 controllerNumber=1 scan=10615	28.0753
10870:4	1	R.LFC[+57.021]VDIDEC[+57.021]S[+162.053]IMNGGC[+57.021]ETFC[+57.021]TNSEGSYEC[+57.021]SC[+57.021]QPGFALMPDQR.S	1196	Hex(1)	C[+57]*6, S[+162]	1277.02	4	5105.06	5104.02	1	8.8	Specific	325.51	325.51	0	4.65	404	>FBN1 N term	1	DW092118_4.10401.10401.4	controllerType=0 controllerNumber=1 scan=10401	27.5653
11052:4	1	R.LFC[+57.021]VDIDEC[+57.021]SIMNGGC[+57.021]ET[+162.053]FC[+57.021]TNSEGSYEC[+57.021]SC[+57.021]QPGFALMPDQR.S	1196	Hex(1)	C[+57]*6, T[+162]	1277.01	4	5105.03	5104.02	1	1.9	Specific	405.13	405.13	0	6.92	404	>FBN1 N term	1	DW092118_4.10561.10561.4	controllerType=0 controllerNumber=1 scan=10561	27.9467
10989:4	1	R.LFC[+57.021]VDIDEC[+57.021]SIMNGGC[+57.021]ET[+162.053]FC[+57.021]TNSEGSYEC[+57.021]SC[+57.021]QPGFALMPDQR.S	1196	Hex(1)	C[+57]*6, T[+162]	1277.02	4	5105.05	5104.02	1	5.3	Specific	445.8	445.8	0	7.09	404	>FBN1 N term	1	DW092118_4.10507.10507.4	controllerType=0 controllerNumber=1 scan=10507	27.8176
10928:4	1	R.LFC[+57.021]VDIDEC[+57.021]SIMNGGC[+57.021]ET[+162.053]FC[+57.021]TNSEGSYEC[+57.021]SC[+57.021]QPGFALMPDQR.S	1196	Hex(1)	C[+57]*6, T[+162]	1276.76	4	5104.03	5104.02	0	3.6	Specific	519.81	519.81	0	7.2	404	>FBN1 N term	1	DW092118_4.10452.10452.4	controllerType=0 controllerNumber=1 scan=10452	27.6868
05457:3	1	K.GSFIC[+57.021]HC[+57.021]DMGYSGK.K	1304		C[+57]*2	540.221	3	1618.65	1618.64	0	1.9	Specific	203.29	195	195	2.31	404	>FBN1 N term	1	DW092118_4.5742.5742.2	controllerType=0 controllerNumber=1 scan=5742	16.7013
05359:3	1	K.GSFIC[+57.021]HC[+57.021]DMGYSGK.K	1304		C[+57]*2	540.221	3	1618.65	1618.64	0	2.5	Specific	527.02	437.15	437.15	7.9	404	>FBN1 N term	1	DW092118_4.5663.5663.3	controllerType=0 controllerNumber=1 scan=5663	16.5241
05287:3	1	K.GSFIC[+57.021]HC[+57.021]DMGYSGK.K	1304		C[+57]*2	540.221	3	1618.65	1618.64	0	1.3	Specific	580.04	452.41	452.41	9.03	404	>FBN1 N term	1	DW092118_4.5604.5604.3	controllerType=0 controllerNumber=1 scan=5604	16.3906
05222:3	1	K.GSFIC[+57.021]HC[+57.021]DMGYSGK.K	1304		C[+57]*2	540.221	3	1618.65	1618.64	0	1.8	Specific	633.95	501.93	501.93	10.03	404	>FBN1 N term	1	DW092118_4.5550.5550.3	controllerType=0 controllerNumber=1 scan=5550	16.2711
05150:2	1	K.GSFIC[+57.021]HC[+57.021]DMGYSGK.K	1304		C[+57]*2	809.826	2	1618.64	1618.64	0	0.1	Specific	640.78	446.71	446.71	8.44	404	>FBN1 N term	1	DW092118_4.5490.5490.2	controllerType=0 controllerNumber=1 scan=5490	16.1367
05092:3	1	K.GSFIC[+57.021]HC[+57.021]DMGYSGK.K	1304		C[+57]*2	540.221	3	1618.65	1618.64	0	2.5	Specific	654.63	478.19	478.19	11	404	>FBN1 N term	1	DW092118_4.5438.5438.3	controllerType=0 controllerNumber=1 scan=5438	16.0199
05152:3	1	K.GSFIC[+57.021]HC[+57.021]DMGYSGK.K	1304		C[+57]*2	540.221	3	1618.65	1618.64	0	2.6	Specific	660.01	446.71	446.71	11	404	>FBN1 N term	1	DW092118_4.5493.5493.3	controllerType=0 controllerNumber=1 scan=5493	16.1441
05028:3	1	K.GSFIC[+57.021]HC[+57.021]DMGYSGK.K	1304		C[+57]*2	540.221	3	1618.65	1618.64	0	1.9	Specific	661.81	535	535	11.03	404	>FBN1 N term	1	DW092118_4.5387.5387.3	controllerType=0 controllerNumber=1 scan=5387	15.9037
05215:3	1	K.GSFIC[+57.021]HC[+57.021]DMGYS[+162.053]GK.K	1304	Hex(1)	C[+57]*2, S[+162]	594.237	3	1780.7	1780.7	0	0	Specific	298.39	211.45	5.45	3.43	404	>FBN1 N term	1	DW092118_4.5544.5544.4	controllerType=0 controllerNumber=1 scan=5544	16.2571
05035:3	1	K.GSFIC[+57.021]HC[+57.021]DMGYS[+162.053]GK.K	1304	Hex(1)	C[+57]*2, S[+162]	594.24	3	1780.71	1780.7	0	4.5	Specific	496.95	406.21	11.54	7.75	404	>FBN1 N term	1	DW092118_4.5395.5395.3	controllerType=0 controllerNumber=1 scan=5395	15.9228
04433:3	1	K.GSFIC[+57.021]HC[+57.021]DMGYS[+162.053]GK.K	1304	Hex(1)	C[+57]*2, S[+162]	594.239	3	1780.7	1780.7	0	2	Specific	587.32	487.66	10.4	9.03	404	>FBN1 N term	1	DW092118_4.4880.4880.3	controllerType=0 controllerNumber=1 scan=4880	14.7994
04894:3	1	K.GSFIC[+57.021]HC[+57.021]DMGYS[+162.053]GK.K	1304	Hex(1)	C[+57]*2, S[+162]	594.239	3	1780.7	1780.7	0	2.2	Specific	637.16	533.2	13.78	10.03	404	>FBN1 N term	1	DW092118_4.5278.5278.3	controllerType=0 controllerNumber=1 scan=5278	15.6605
04645:2	1	K.GSFIC[+57.021]HC[+57.021]DMGYS[+162.053]GK.K	1304	Hex(1)	C[+57]*2, S[+162]	890.852	2	1780.7	1780.7	0	-0.2	Specific	667.23	523.39	10.46	10.59	404	>FBN1 N term	1	DW092118_4.5067.5067.2	controllerType=0 controllerNumber=1 scan=5067	15.1999
04755:3	1	K.GSFIC[+57.021]HC[+57.021]DMGYS[+162.053]GK.K	1304	Hex(1)	C[+57]*2, S[+162]	594.239	3	1780.7	1780.7	0	2.2	Specific	669.37	545.22	13.52	11.03	404	>FBN1 N term	1	DW092118_4.5163.5163.3	controllerType=0 controllerNumber=1 scan=5163	15.412
04823:3	1	K.GSFIC[+57.021]HC[+57.021]DMGYS[+162.053]GK.K	1304	Hex(1)	C[+57]*2, S[+162]	594.238	3	1780.7	1780.7	0	1.6	Specific	735.12	611.48	14.42	12.03	404	>FBN1 N term	1	DW092118_4.5223.5223.3	controllerType=0 controllerNumber=1 scan=5223	15.5398
04688:3	1	K.GSFIC[+57.021]HC[+57.021]DMGYS[+162.053]GK.K	1304	Hex(1)	C[+57]*2, S[+162]	594.239	3	1780.7	1780.7	0	2.4	Specific	738.79	573.67	22.77	12.03	404	>FBN1 N term	1	DW092118_4.5107.5107.3	controllerType=0 controllerNumber=1 scan=5107	15.2897
04562:3	1	K.GSFIC[+57.021]HC[+57.021]DMGYS[+162.053]GK.K	1304	Hex(1)	C[+57]*2, S[+162]	594.239	3	1780.7	1780.7	0	2.1	Specific	761.86	581.06	18.99	13.03	404	>FBN1 N term	1	DW092118_4.4998.4998.3	controllerType=0 controllerNumber=1 scan=4998	15.0498
04627:3	1	K.GSFIC[+57.021]HC[+57.021]DMGYS[+162.053]GK.K	1304	Hex(1)	C[+57]*2, S[+162]	594.239	3	1780.7	1780.7	0	2.3	Specific	767.04	586.94	26.01	13.03	404	>FBN1 N term	1	DW092118_4.5052.5052.3	controllerType=0 controllerNumber=1 scan=5052	15.1682
04702:2	1	K.GSFIC[+57.021]HC[+57.021]DMGYS[+162.053]GK.K	1304	Hex(1)	C[+57]*2, S[+162]	890.854	2	1780.7	1780.7	0	2.3	Specific	801	609.92	12.87	13.59	404	>FBN1 N term	1	DW092118_4.5119.5119.2	controllerType=0 controllerNumber=1 scan=5119	15.3154
04501:3	1	K.GSFIC[+57.021]HC[+57.021]DMGYS[+162.053]GK.K	1304	Hex(1)	C[+57]*2, S[+162]	594.238	3	1780.7	1780.7	0	1.7	Specific	811.68	662.12	35.67	14.03	404	>FBN1 N term	1	DW092118_4.4944.4944.3	controllerType=0 controllerNumber=1 scan=4944	14.9332
02860:3	1	K.HAVC[+57.021]TNTAGSFK.C	1339		C[+57]	431.54	3	1292.61	1292.61	0	0.8	Specific	383.7	383.7	383.7	6.66	404	>FBN1 N term	1	DW092118_4.3412.3412.3	controllerType=0 controllerNumber=1 scan=3412	11.2938
02835:2	1	K.HAVC[+57.021]TNTAGSFK.C	1339		C[+57]	646.808	2	1292.61	1292.61	0	2.4	Specific	426.11	393.38	393.38	3.99	404	>FBN1 N term	1	DW092118_4.3389.3389.2	controllerType=0 controllerNumber=1 scan=3389	11.2363
02878:2	1	K.HAVC[+57.021]TNTAGSFK.C	1339		C[+57]	646.807	2	1292.61	1292.61	0	1.9	Specific	487.62	479.75	479.75	4.69	404	>FBN1 N term	1	DW092118_4.3431.3431.2	controllerType=0 controllerNumber=1 scan=3431	11.3418
02763:3	1	K.HAVC[+57.021]TNTAGSFK.C	1339		C[+57]	431.54	3	1292.6	1292.61	0	-0.8	Specific	532.72	467.11	467.11	7.15	404	>FBN1 N term	1	DW092118_4.3310.3310.3	controllerType=0 controllerNumber=1 scan=3310	11.0359
02785:3	1	K.HAVC[+57.021]TN[+15.995]TAGSFK.C	1339		C[+57], N[+16]	436.872	3	1308.6	1308.6	0	2	Specific	359.81	358.27	236.01	5.17	404	>FBN1 N term	1	DW092118_4.3335.3335.3	controllerType=0 controllerNumber=1 scan=3335	11.1027
02741:3	1	K.HAVC[+57.021]TN[+15.995]TAGSFK.C	1339		C[+57], N[+16]	436.874	3	1308.61	1308.6	0	4.7	Specific	432.95	380.74	288.34	6.67	404	>FBN1 N term	1	DW092118_4.3284.3284.3	controllerType=0 controllerNumber=1 scan=3284	10.9633
02647:3	1	K.HAVC[+57.021]T[+162.053]NTAGSFK.C	1339	Hex(1)	C[+57], T[+162]	485.56	3	1454.66	1454.66	0	4.2	Specific	166.26	166.26	4	2.39	404	>FBN1 N term	1	DW092118_4.3180.3180.3	controllerType=0 controllerNumber=1 scan=3180	10.685
02598:2	1	K.HAVC[+57.021]T[+162.053]NTAGSFK.C	1339	Hex(1)	C[+57], T[+162]	727.832	2	1454.66	1454.66	0	-1.3	Specific	198.99	198.99	4	2.25	404	>FBN1 N term	1	DW092118_4.3133.3133.2	controllerType=0 controllerNumber=1 scan=3133	10.5631
02879:3	1	K.HAVC[+57.021]T[+162.053]NTAGSFK.C	1339	Hex(1)	C[+57], T[+162]	485.559	3	1454.66	1454.66	0	2.5	Specific	232.27	232.27	4	2.62	404	>FBN1 N term	1	DW092118_4.3432.3432.3	controllerType=0 controllerNumber=1 scan=3432	11.3439
02605:3	1	K.HAVC[+57.021]T[+162.053]NTAGSFK.C	1339	Hex(1)	C[+57], T[+162]	485.557	3	1454.66	1454.66	0	-0.2	Specific	234.14	234.14	4	3.72	404	>FBN1 N term	1	DW092118_4.3139.3139.3	controllerType=0 controllerNumber=1 scan=3139	10.5789
02930:2	1	K.HAVC[+57.021]T[+162.053]NTAGSFK.C	1339	Hex(1)	C[+57], T[+162]	727.833	2	1454.66	1454.66	0	0.4	Specific	249.43	249.43	4	4.29	404	>FBN1 N term	1	DW092118_4.3482.3482.2	controllerType=0 controllerNumber=1 scan=3482	11.4643
02639:2	1	K.HAVC[+57.021]T[+162.053]NTAGSFK.C	1339	Hex(1)	C[+57], T[+162]	727.836	2	1454.66	1454.66	0	4.4	Specific	284.54	284.54	4	4.39	404	>FBN1 N term	1	DW092118_4.3172.3172.2	controllerType=0 controllerNumber=1 scan=3172	10.6646
02874:2	1	K.HAVC[+57.021]T[+162.053]NTAGSFK.C	1339	Hex(1)	C[+57], T[+162]	727.836	2	1454.67	1454.66	0	4.9	Specific	427.01	427.01	4	6.24	404	>FBN1 N term	1	DW092118_4.3426.3426.2	controllerType=0 controllerNumber=1 scan=3426	11.328
02685:3	1	K.HAVC[+57.021]TNTAGS[+162.053]FK.C	1339	Hex(1)	C[+57], S[+162]	485.561	3	1454.67	1454.66	0	6.8	Specific	452.12	451.47	12.45	6.14	404	>FBN1 N term	1	DW092118_4.3223.3223.3	controllerType=0 controllerNumber=1 scan=3223	10.8018
02671:2	1	K.HAVC[+57.021]T[+162.053]NTAGSFK.C	1339	Hex(1)	C[+57], T[+162]	727.834	2	1454.66	1454.66	0	1.4	Specific	452.96	400.52	4	6.45	404	>FBN1 N term	1	DW092118_4.3212.3212.2	controllerType=0 controllerNumber=1 scan=3212	10.7757
02834:3	1	K.HAVC[+57.021]TNTAGS[+162.053]FK.C	1339	Hex(1)	C[+57], S[+162]	485.559	3	1454.66	1454.66	0	2.8	Specific	472.49	469.37	14.68	6.86	404	>FBN1 N term	1	DW092118_4.3388.3388.3	controllerType=0 controllerNumber=1 scan=3388	11.2342
02724:3	1	K.HAVC[+57.021]TNTAGS[+162.053]FK.C	1339	Hex(1)	C[+57], S[+162]	485.559	3	1454.66	1454.66	0	3.5	Specific	607.05	606.56	27.27	9.23	404	>FBN1 N term	1	DW092118_4.3265.3265.3	controllerType=0 controllerNumber=1 scan=3265	10.9124
02711:2	1	K.HAVC[+57.021]T[+162.053]NTAGSFK.C	1339	Hex(1)	C[+57], T[+162]	727.835	2	1454.66	1454.66	0	3.2	Specific	668.87	612.6	4	9.79	404	>FBN1 N term	1	DW092118_4.3253.3253.2	controllerType=0 controllerNumber=1 scan=3253	10.8821
02793:3	1	K.HAVC[+57.021]TNTAGS[+162.053]FK.C	1339	Hex(1)	C[+57], S[+162]	485.559	3	1454.66	1454.66	0	2.2	Specific	681.72	678.69	23.03	10.25	404	>FBN1 N term	1	DW092118_4.3345.3345.3	controllerType=0 controllerNumber=1 scan=3345	11.1298
02826:2	1	K.HAVC[+57.021]T[+162.053]NTAGSFK.C	1339	Hex(1)	C[+57], T[+162]	727.834	2	1454.66	1454.66	0	1.9	Specific	681.94	610.44	4	9.82	404	>FBN1 N term	1	DW092118_4.3379.3379.2	controllerType=0 controllerNumber=1 scan=3379	11.2123
02756:3	1	K.HAVC[+57.021]TNTAGS[+162.053]FK.C	1339	Hex(1)	C[+57], S[+162]	485.558	3	1454.66	1454.66	0	1.5	Specific	749.59	732.85	23.21	11.25	404	>FBN1 N term	1	DW092118_4.3303.3303.3	controllerType=0 controllerNumber=1 scan=3303	11.0155
02786:2	1	K.HAVC[+57.021]TNTAGS[+162.053]FK.C	1339	Hex(1)	C[+57], S[+162]	727.834	2	1454.66	1454.66	0	1.9	Specific	836.98	745.21	27.22	12.82	404	>FBN1 N term	1	DW092118_4.3337.3337.2	controllerType=0 controllerNumber=1 scan=3337	11.1083
02751:2	1	K.HAVC[+57.021]TNTAGS[+162.053]FK.C	1339	Hex(1)	C[+57], S[+162]	727.834	2	1454.66	1454.66	0	1.9	Specific	920.92	807.55	21.55	14.82	404	>FBN1 N term	1	DW092118_4.3296.3296.2	controllerType=0 controllerNumber=1 scan=3296	10.9954
02905:2	1	K.HAVC[+57.021]T[+162.053]N[+15.995]TAGSFK.C	1339	Hex(1)	C[+57], N[+16], T[+162]	735.832	2	1470.66	1470.65	0	2.2	Specific	137.88	137.88	4	2.06	404	>FBN1 N term	1	DW092118_4.3459.3459.2	controllerType=0 controllerNumber=1 scan=3459	11.4093
02593:2	1	K.HAVC[+57.021]T[+162.053]N[+15.995]TAGSFK.C	1339	Hex(1)	C[+57], N[+16], T[+162]	735.832	2	1470.66	1470.65	0	2.4	Specific	149.01	149.01	4	1.89	404	>FBN1 N term	1	DW092118_4.3126.3126.2	controllerType=0 controllerNumber=1 scan=3126	10.5394
02840:3	1	K.HAVC[+57.021]T[+162.053]N[+15.995]TAGSFK.C	1339	Hex(1)	C[+57], N[+16], T[+162]	490.891	3	1470.66	1470.65	0	2.9	Specific	191.81	191.81	4	2.54	404	>FBN1 N term	1	DW092118_4.3395.3395.3	controllerType=0 controllerNumber=1 scan=3395	11.2517
02634:2	1	K.HAVC[+57.021]T[+162.053]N[+15.995]TAGSFK.C	1339	Hex(1)	C[+57], N[+16], T[+162]	735.83	2	1470.65	1470.65	0	-0.3	Specific	302.01	278.77	4	3.07	404	>FBN1 N term	1	DW092118_4.3165.3165.2	controllerType=0 controllerNumber=1 scan=3165	10.6434
02688:3	1	K.HAVC[+57.021]T[+162.053]N[+15.995]TAGSFK.C	1339	Hex(1)	C[+57], N[+16], T[+162]	490.891	3	1470.66	1470.65	0	4.2	Specific	317.21	317.21	4	4.73	404	>FBN1 N term	1	DW092118_4.3227.3227.3	controllerType=0 controllerNumber=1 scan=3227	10.8117
02859:2	1	K.HAVC[+57.021]T[+162.053]N[+15.995]TAGSFK.C	1339	Hex(1)	C[+57], N[+16], T[+162]	735.833	2	1470.66	1470.65	0	3.7	Specific	372.53	372.53	4	5.05	404	>FBN1 N term	1	DW092118_4.3411.3411.2	controllerType=0 controllerNumber=1 scan=3411	11.2916
02663:2	1	K.HAVC[+57.021]T[+162.053]N[+15.995]TAGSFK.C	1339	Hex(1)	C[+57], N[+16], T[+162]	735.831	2	1470.65	1470.65	0	0.6	Specific	395.56	395.56	4	5.07	404	>FBN1 N term	1	DW092118_4.3204.3204.2	controllerType=0 controllerNumber=1 scan=3204	10.7554
02795:3	1	K.HAVC[+57.021]TN[+15.995]T[+162.053]AGSFK.C	1339	Hex(1)	C[+57], N[+16], T[+162]	490.891	3	1470.66	1470.65	0	3.5	Specific	423.08	423.08	0	6.67	404	>FBN1 N term	1	DW092118_4.3348.3348.3	controllerType=0 controllerNumber=1 scan=3348	11.1375
02703:2	1	K.HAVC[+57.021]T[+162.053]N[+15.995]TAGSFK.C	1339	Hex(1)	C[+57], N[+16], T[+162]	735.834	2	1470.66	1470.65	0	4.8	Specific	475.1	451.32	4	6.43	404	>FBN1 N term	1	DW092118_4.3245.3245.2	controllerType=0 controllerNumber=1 scan=3245	10.8616
02725:3	1	K.HAVC[+57.021]TN[+15.995]TAGS[+162.053]FK.C	1339	Hex(1)	C[+57], N[+16], S[+162]	490.889	3	1470.65	1470.65	0	0.4	Specific	485.16	485.16	11.38	7	404	>FBN1 N term	1	DW092118_4.3267.3267.3	controllerType=0 controllerNumber=1 scan=3267	10.9179
02813:2	1	K.HAVC[+57.021]T[+162.053]N[+15.995]TAGSFK.C	1339	Hex(1)	C[+57], N[+16], T[+162]	735.832	2	1470.66	1470.65	0	1.9	Specific	555.7	530.89	4	6.72	404	>FBN1 N term	1	DW092118_4.3368.3368.2	controllerType=0 controllerNumber=1 scan=3368	11.186
02759:3	1	K.HAVC[+57.021]TN[+15.995]TAGS[+162.053]FK.C	1339	Hex(1)	C[+57], N[+16], S[+162]	490.889	3	1470.65	1470.65	0	0.7	Specific	703.01	678.19	25.08	11.25	404	>FBN1 N term	1	DW092118_4.3307.3307.3	controllerType=0 controllerNumber=1 scan=3307	11.0253
02743:2	1	K.HAVC[+57.021]TN[+15.995]TAGS[+162.053]FK.C	1339	Hex(1)	C[+57], N[+16], S[+162]	735.831	2	1470.65	1470.65	0	0.6	Specific	855.44	768.58	17.79	13.82	404	>FBN1 N term	1	DW092118_4.3287.3287.2	controllerType=0 controllerNumber=1 scan=3287	10.971
02774:2	1	K.HAVC[+57.021]TN[+15.995]TAGS[+162.053]FK.C	1339	Hex(1)	C[+57], N[+16], S[+162]	735.831	2	1470.65	1470.65	0	1.4	Specific	865.11	750.42	20.06	13.82	404	>FBN1 N term	1	DW092118_4.3325.3325.2	controllerType=0 controllerNumber=1 scan=3325	11.0776
02737:2	1	K.NTMGS[+162.053]YR.C	1385	Hex(1)	S[+162]	495.715	2	990.423	990.42	0	3	Specific	166.99	166.99	57.38	2.02	404	>FBN1 N term	1	DW092118_4.3280.3280.2	controllerType=0 controllerNumber=1 scan=3280	10.9534
02691:2	1	K.NTMGS[+162.053]YR.C	1385	Hex(1)	S[+162]	495.714	2	990.42	990.42	0	0.5	Specific	255.54	255.54	86.1	3.58	404	>FBN1 N term	1	DW092118_4.3230.3230.2	controllerType=0 controllerNumber=1 scan=3230	10.8194
02614:2	1	K.NTMGS[+162.053]YR.C	1385	Hex(1)	S[+162]	495.715	2	990.422	990.42	0	2.2	Specific	296.37	296.37	100.34	4.76	404	>FBN1 N term	1	DW092118_4.3149.3149.2	controllerType=0 controllerNumber=1 scan=3149	10.6036
02656:2	1	K.NTMGS[+162.053]YR.C	1385	Hex(1)	S[+162]	495.715	2	990.423	990.42	0	2.9	Specific	332.08	332.08	93.3	4	404	>FBN1 N term	1	DW092118_4.3191.3191.2	controllerType=0 controllerNumber=1 scan=3191	10.7125
02537:2	1	K.N[+15.995]TMGS[+162.053]YR.C	1385	Hex(1)	N[+16], S[+162]	503.712	2	1006.42	1006.41	0	1.2	Specific	85.26	85.26	46.07	1.87	404	>FBN1 N term	1	DW092118_4.3070.3070.2	controllerType=0 controllerNumber=1 scan=3070	10.3843
02599:2	1	K.N[+15.995]TMGS[+162.053]YR.C	1385	Hex(1)	N[+16], S[+162]	503.712	2	1006.42	1006.41	0	1.8	Specific	201.98	201.98	80.4	2.4	404	>FBN1 N term	1	DW092118_4.3135.3135.2	controllerType=0 controllerNumber=1 scan=3135	10.5687
02677:2	1	K.N[+15.995]TMGS[+162.053]YR.C	1385	Hex(1)	N[+16], S[+162]	503.713	2	1006.42	1006.41	0	3.2	Specific	214.38	214.38	84.7	2.45	404	>FBN1 N term	1	DW092118_4.3217.3217.2	controllerType=0 controllerNumber=1 scan=3217	10.7876
02643:2	1	K.N[+15.995]TMGS[+162.053]YR.C	1385	Hex(1)	N[+16], S[+162]	503.713	2	1006.42	1006.41	0	4	Specific	257.43	257.43	75.15	3.35	404	>FBN1 N term	1	DW092118_4.3176.3176.2	controllerType=0 controllerNumber=1 scan=3176	10.6748
Other Peptides
03559:4	1	R.RGGGGHDALKGPNVC[+57.021]GSR.Y	48		C[+57]	449.476	4	1794.88	1794.88	0	2.1	Specific	149.62	149.62	149.62	1.97	404	>FBN1 N term	1	DW092118_4.4102.4102.4	controllerType=0 controllerNumber=1 scan=4102	13.0071
02488:4	1	R.RGGGGHDALKGPNVC[+57.021]GSR.Y	48		C[+57]	449.477	4	1794.89	1794.88	0	5.1	Specific	224.3	224.3	224.3	2.15	404	>FBN1 N term	1	DW092118_4.3025.3025.4	controllerType=0 controllerNumber=1 scan=3025	10.2578
03400:4	1	R.RGGGGHDALKGPNVC[+57.021]GSR.Y	48		C[+57]	449.475	4	1794.88	1794.88	0	-0.6	Specific	249.68	249.68	249.68	3.29	404	>FBN1 N term	1	DW092118_4.3939.3939.4	controllerType=0 controllerNumber=1 scan=3939	12.6038
03117:4	1	R.RGGGGHDALKGPNVC[+57.021]GSR.Y	48		C[+57]	449.476	4	1794.88	1794.88	0	2.2	Specific	264.89	264.89	264.89	2.91	404	>FBN1 N term	1	DW092118_4.3684.3684.4	controllerType=0 controllerNumber=1 scan=3684	11.9928
02708:3	1	R.RGGGGHDALKGPNVC[+57.021]GSR.Y	48		C[+57]	598.966	3	1794.88	1794.88	0	3.1	Specific	381.42	381.42	381.42	3.76	404	>FBN1 N term	1	DW092118_4.3249.3249.3	controllerType=0 controllerNumber=1 scan=3249	10.8721
03019:4	1	R.RGGGGHDALKGPNVC[+57.021]GSR.Y	48		C[+57]	449.476	4	1794.88	1794.88	0	2.2	Specific	398.81	398.81	398.81	5.73	404	>FBN1 N term	1	DW092118_4.3584.3584.4	controllerType=0 controllerNumber=1 scan=3584	11.7385
02990:4	1	R.RGGGGHDALKGPNVC[+57.021]GSR.Y	48		C[+57]	449.475	4	1794.88	1794.88	0	1	Specific	442.62	442.62	442.62	7.32	404	>FBN1 N term	1	DW092118_4.3545.3545.4	controllerType=0 controllerNumber=1 scan=3545	11.6289
02891:4	1	R.RGGGGHDALKGPNVC[+57.021]GSR.Y	48		C[+57]	449.475	4	1794.88	1794.88	0	-0.1	Specific	496.33	496.33	496.33	5.55	404	>FBN1 N term	1	DW092118_4.3442.3442.4	controllerType=0 controllerNumber=1 scan=3442	11.368
02638:3	1	R.RGGGGHDALKGPNVC[+57.021]GSR.Y	48		C[+57]	598.966	3	1794.88	1794.88	0	2.7	Specific	510.38	510.38	510.38	5	404	>FBN1 N term	1	DW092118_4.3170.3170.3	controllerType=0 controllerNumber=1 scan=3170	10.659
02933:4	1	R.RGGGGHDALKGPNVC[+57.021]GSR.Y	48		C[+57]	449.475	4	1794.88	1794.88	0	1.1	Specific	515.35	515.35	515.35	7.43	404	>FBN1 N term	1	DW092118_4.3486.3486.4	controllerType=0 controllerNumber=1 scan=3486	11.4741
02529:4	1	R.RGGGGHDALKGPNVC[+57.021]GSR.Y	48		C[+57]	449.477	4	1794.89	1794.88	0	5.1	Specific	523.94	523.94	523.94	7.56	404	>FBN1 N term	1	DW092118_4.3065.3065.4	controllerType=0 controllerNumber=1 scan=3065	10.3694
02576:4	1	R.RGGGGHDALKGPNVC[+57.021]GSR.Y	48		C[+57]	449.476	4	1794.88	1794.88	0	3	Specific	563.17	563.17	563.17	8.66	404	>FBN1 N term	1	DW092118_4.3106.3106.4	controllerType=0 controllerNumber=1 scan=3106	10.4786
02839:4	1	R.RGGGGHDALKGPNVC[+57.021]GSR.Y	48		C[+57]	449.476	4	1794.88	1794.88	0	3	Specific	581.99	581.99	581.99	7.5	404	>FBN1 N term	1	DW092118_4.3394.3394.4	controllerType=0 controllerNumber=1 scan=3394	11.2496
02796:4	1	R.RGGGGHDALKGPNVC[+57.021]GSR.Y	48		C[+57]	449.476	4	1794.88	1794.88	0	1.8	Specific	641.95	641.95	641.95	9.68	404	>FBN1 N term	1	DW092118_4.3349.3349.4	controllerType=0 controllerNumber=1 scan=3349	11.1396
02667:3	1	R.RGGGGHDALKGPNVC[+57.021]GSR.Y	48		C[+57]	598.966	3	1794.88	1794.88	0	2.8	Specific	660.99	660.99	660.99	8.46	404	>FBN1 N term	1	DW092118_4.3208.3208.3	controllerType=0 controllerNumber=1 scan=3208	10.7657
02608:4	1	R.RGGGGHDALKGPNVC[+57.021]GSR.Y	48		C[+57]	449.476	4	1794.88	1794.88	0	2.6	Specific	698.34	698.34	698.34	10.66	404	>FBN1 N term	1	DW092118_4.3143.3143.4	controllerType=0 controllerNumber=1 scan=3143	10.5889
02758:4	1	R.RGGGGHDALKGPNVC[+57.021]GSR.Y	48		C[+57]	449.475	4	1794.88	1794.88	0	-0.1	Specific	710.37	710.37	710.37	11.68	404	>FBN1 N term	1	DW092118_4.3305.3305.4	controllerType=0 controllerNumber=1 scan=3305	11.0198
02720:4	1	R.RGGGGHDALKGPNVC[+57.021]GSR.Y	48		C[+57]	449.475	4	1794.88	1794.88	0	0.7	Specific	737.13	737.13	737.13	11.68	404	>FBN1 N term	1	DW092118_4.3261.3261.4	controllerType=0 controllerNumber=1 scan=3261	10.9025
02651:4	1	R.RGGGGHDALKGPNVC[+57.021]GSR.Y	48		C[+57]	449.477	4	1794.88	1794.88	0	3.9	Specific	748.24	748.24	748.24	11.66	404	>FBN1 N term	1	DW092118_4.3184.3184.4	controllerType=0 controllerNumber=1 scan=3184	10.6949
02684:4	1	R.RGGGGHDALKGPNVC[+57.021]GSR.Y	48		C[+57]	449.476	4	1794.88	1794.88	0	2.6	Specific	757.04	757.04	757.04	11.5	404	>FBN1 N term	1	DW092118_4.3222.3222.4	controllerType=0 controllerNumber=1 scan=3222	10.7996
03334:3	1	R.GGGGHDALKGPNVC[+57.021]GSR.Y	49		C[+57]	546.933	3	1638.78	1638.78	0	4.6	Specific	179.07	179.07	179.07	1.94	404	>FBN1 N term	1	DW092118_4.3880.3880.3	controllerType=0 controllerNumber=1 scan=3880	12.462
03231:3	1	R.GGGGHDALKGPNVC[+57.021]GSR.Y	49		C[+57]	546.932	3	1638.78	1638.78	0	3.4	Specific	193.54	180.96	180.96	2.01	404	>FBN1 N term	1	DW092118_4.3787.3787.3	controllerType=0 controllerNumber=1 scan=3787	12.2409
02789:3	1	R.GGGGHDALKGPNVC[+57.021]GSR.Y	49		C[+57]	546.932	3	1638.78	1638.78	0	3.2	Specific	227.62	227.62	227.62	2.04	404	>FBN1 N term	1	DW092118_4.3339.3339.3	controllerType=0 controllerNumber=1 scan=3339	11.1119
03205:3	1	R.GGGGHDALKGPNVC[+57.021]GSR.Y	49		C[+57]	546.931	3	1638.78	1638.78	0	1.7	Specific	283.34	283.34	283.34	3.03	404	>FBN1 N term	1	DW092118_4.3765.3765.3	controllerType=0 controllerNumber=1 scan=3765	12.1904
02783:4	1	R.GGGGHDALKGPNVC[+57.021]GSR.Y	49		C[+57]	410.451	4	1638.78	1638.78	0	2.6	Specific	289.09	289.09	289.09	5.6	404	>FBN1 N term	1	DW092118_4.3334.3334.4	controllerType=0 controllerNumber=1 scan=3334	11.1006
03284:4	1	R.GGGGHDALKGPNVC[+57.021]GSR.Y	49		C[+57]	410.45	4	1638.78	1638.78	0	1.1	Specific	297.62	297.62	297.62	4.26	404	>FBN1 N term	1	DW092118_4.3838.3838.4	controllerType=0 controllerNumber=1 scan=3838	12.3625
03227:4	1	R.GGGGHDALKGPNVC[+57.021]GSR.Y	49		C[+57]	410.451	4	1638.78	1638.78	0	2.4	Specific	337.67	337.67	337.67	4.67	404	>FBN1 N term	1	DW092118_4.3784.3784.4	controllerType=0 controllerNumber=1 scan=3784	12.2345
03172:4	1	R.GGGGHDALKGPNVC[+57.021]GSR.Y	49		C[+57]	410.451	4	1638.78	1638.78	0	2.8	Specific	338.2	338.2	338.2	4.65	404	>FBN1 N term	1	DW092118_4.3734.3734.4	controllerType=0 controllerNumber=1 scan=3734	12.116
02827:4	1	R.GGGGHDALKGPNVC[+57.021]GSR.Y	49		C[+57]	410.45	4	1638.78	1638.78	0	1.7	Specific	367.43	367.43	367.43	7.53	404	>FBN1 N term	1	DW092118_4.3380.3380.4	controllerType=0 controllerNumber=1 scan=3380	11.2144
02833:3	1	R.GGGGHDALKGPNVC[+57.021]GSR.Y	49		C[+57]	546.932	3	1638.78	1638.78	0	3.1	Specific	413.44	413.44	413.44	4.82	404	>FBN1 N term	1	DW092118_4.3386.3386.3	controllerType=0 controllerNumber=1 scan=3386	11.2286
03170:3	1	R.GGGGHDALKGPNVC[+57.021]GSR.Y	49		C[+57]	546.933	3	1638.78	1638.78	0	4.1	Specific	415.41	415.41	415.41	4.83	404	>FBN1 N term	1	DW092118_4.3733.3733.3	controllerType=0 controllerNumber=1 scan=3733	12.1138
02873:4	1	R.GGGGHDALKGPNVC[+57.021]GSR.Y	49		C[+57]	410.451	4	1638.78	1638.78	0	2.8	Specific	485.44	485.44	485.44	7.84	404	>FBN1 N term	1	DW092118_4.3425.3425.4	controllerType=0 controllerNumber=1 scan=3425	11.3259
02875:3	1	R.GGGGHDALKGPNVC[+57.021]GSR.Y	49		C[+57]	546.931	3	1638.78	1638.78	0	0.5	Specific	492.7	492.7	492.7	5.55	404	>FBN1 N term	1	DW092118_4.3428.3428.3	controllerType=0 controllerNumber=1 scan=3428	11.3336
03073:4	1	R.GGGGHDALKGPNVC[+57.021]GSR.Y	49		C[+57]	410.451	4	1638.78	1638.78	0	3	Specific	565.27	565.27	565.27	9.09	404	>FBN1 N term	1	DW092118_4.3638.3638.4	controllerType=0 controllerNumber=1 scan=3638	11.8796
02998:4	1	R.GGGGHDALKGPNVC[+57.021]GSR.Y	49		C[+57]	410.45	4	1638.78	1638.78	0	1	Specific	577.1	577.1	577.1	9.11	404	>FBN1 N term	1	DW092118_4.3555.3555.4	controllerType=0 controllerNumber=1 scan=3555	11.6542
03113:4	1	R.GGGGHDALKGPNVC[+57.021]GSR.Y	49		C[+57]	410.451	4	1638.78	1638.78	0	2.7	Specific	580.21	580.21	580.21	9.09	404	>FBN1 N term	1	DW092118_4.3682.3682.4	controllerType=0 controllerNumber=1 scan=3682	11.9885
03025:4	1	R.GGGGHDALKGPNVC[+57.021]GSR.Y	49		C[+57]	410.45	4	1638.78	1638.78	0	0.4	Specific	580.26	580.26	580.26	9.11	404	>FBN1 N term	1	DW092118_4.3590.3590.4	controllerType=0 controllerNumber=1 scan=3590	11.7564
03125:3	1	R.GGGGHDALKGPNVC[+57.021]GSR.Y	49		C[+57]	546.933	3	1638.78	1638.78	0	4.2	Specific	600.98	600.98	600.98	7.78	404	>FBN1 N term	1	DW092118_4.3690.3690.3	controllerType=0 controllerNumber=1 scan=3690	12.007
02963:4	1	R.GGGGHDALKGPNVC[+57.021]GSR.Y	49		C[+57]	410.45	4	1638.78	1638.78	0	1.7	Specific	603.64	603.64	603.64	10.11	404	>FBN1 N term	1	DW092118_4.3515.3515.4	controllerType=0 controllerNumber=1 scan=3515	11.546
02915:4	1	R.GGGGHDALKGPNVC[+57.021]GSR.Y	49		C[+57]	410.451	4	1638.78	1638.78	0	3.1	Specific	640.94	640.94	640.94	10.09	404	>FBN1 N term	1	DW092118_4.3470.3470.4	controllerType=0 controllerNumber=1 scan=3470	11.4359
03076:3	1	R.GGGGHDALKGPNVC[+57.021]GSR.Y	49		C[+57]	546.932	3	1638.78	1638.78	0	2.7	Specific	690.67	672.98	672.98	9.29	404	>FBN1 N term	1	DW092118_4.3640.3640.3	controllerType=0 controllerNumber=1 scan=3640	11.8839
02916:3	1	R.GGGGHDALKGPNVC[+57.021]GSR.Y	49		C[+57]	546.932	3	1638.78	1638.78	0	3.2	Specific	715.5	706.57	706.57	10.29	404	>FBN1 N term	1	DW092118_4.3471.3471.3	controllerType=0 controllerNumber=1 scan=3471	11.4381
03029:3	1	R.GGGGHDALKGPNVC[+57.021]GSR.Y	49		C[+57]	546.932	3	1638.78	1638.78	0	2.7	Specific	857.71	850.04	850.04	13.5	404	>FBN1 N term	1	DW092118_4.3595.3595.3	controllerType=0 controllerNumber=1 scan=3595	11.769
02964:3	1	R.GGGGHDALKGPNVC[+57.021]GSR.Y	49		C[+57]	546.931	3	1638.78	1638.78	0	1.9	Specific	866.56	847.3	847.3	14.68	404	>FBN1 N term	1	DW092118_4.3516.3516.3	controllerType=0 controllerNumber=1 scan=3516	11.5476
02999:3	1	R.GGGGHDALKGPNVC[+57.021]GSR.Y	49		C[+57]	546.931	3	1638.78	1638.78	0	1.8	Specific	942.02	903.11	903.11	15.68	404	>FBN1 N term	1	DW092118_4.3556.3556.3	controllerType=0 controllerNumber=1 scan=3556	11.6556
05966:2	1	R.YNAYC[+57.021]C[+57.021]PGWK.T	66		C[+57]*2	659.774	2	1318.54	1318.53	0	4.9	Specific	477.16	477.16	477.16	4.59	404	>FBN1 N term	1	DW092118_4.6184.6184.2	controllerType=0 controllerNumber=1 scan=6184	17.6921
06038:2	1	R.YNAYC[+57.021]C[+57.021]PGWK.T	66		C[+57]*2	659.773	2	1318.54	1318.53	0	3.2	Specific	480.9	480.9	480.9	5.61	404	>FBN1 N term	1	DW092118_4.6242.6242.2	controllerType=0 controllerNumber=1 scan=6242	17.8276
05906:2	1	R.YNAYC[+57.021]C[+57.021]PGWK.T	66		C[+57]*2	659.774	2	1318.54	1318.53	0	5	Specific	514.44	514.44	514.44	5.61	404	>FBN1 N term	1	DW092118_4.6136.6136.2	controllerType=0 controllerNumber=1 scan=6136	17.5785
05840:2	1	R.YNAYC[+57.021]C[+57.021]PGWK.T	66		C[+57]*2	659.774	2	1318.54	1318.53	0	4.5	Specific	531.23	531.23	531.23	7.13	404	>FBN1 N term	1	DW092118_4.6079.6079.2	controllerType=0 controllerNumber=1 scan=6079	17.4462
05590:2	1	R.YNAYC[+57.021]C[+57.021]PGWK.T	66		C[+57]*2	659.772	2	1318.54	1318.53	0	2.2	Specific	531.96	531.96	531.96	6	404	>FBN1 N term	1	DW092118_4.5852.5852.2	controllerType=0 controllerNumber=1 scan=5852	16.9515
05714:2	1	R.YNAYC[+57.021]C[+57.021]PGWK.T	66		C[+57]*2	659.773	2	1318.54	1318.53	0	2.9	Specific	548.29	548.29	548.29	5.97	404	>FBN1 N term	1	DW092118_4.5965.5965.2	controllerType=0 controllerNumber=1 scan=5965	17.1943
05652:2	1	R.YNAYC[+57.021]C[+57.021]PGWK.T	66		C[+57]*2	659.773	2	1318.54	1318.53	0	2.8	Specific	552.78	552.78	552.78	5.97	404	>FBN1 N term	1	DW092118_4.5910.5910.2	controllerType=0 controllerNumber=1 scan=5910	17.0801
05778:2	1	R.YNAYC[+57.021]C[+57.021]PGWK.T	66		C[+57]*2	659.773	2	1318.54	1318.53	0	2.9	Specific	567.96	567.96	567.96	7.07	404	>FBN1 N term	1	DW092118_4.6022.6022.2	controllerType=0 controllerNumber=1 scan=6022	17.3207
05472:2	1	R.YN[+15.995]AYC[+57.021]C[+57.021]PGWK.T	66		C[+57]*2, N[+16]	667.77	2	1334.53	1334.53	0	2.6	Specific	363.26	363.26	168.03	5.27	404	>FBN1 N term	1	DW092118_4.5751.5751.2	controllerType=0 controllerNumber=1 scan=5751	16.7227
05054:2	1	R.YNAYC[+57.021]C[+57.021]PGW[+15.995]K.T	66		C[+57]*2, W[+16]	667.77	2	1334.53	1334.53	0	3.4	Specific	389.57	389.57	36.55	5.27	404	>FBN1 N term	1	DW092118_4.5409.5409.2	controllerType=0 controllerNumber=1 scan=5409	15.9525
06154:2	1	R.YN[+0.984]AYC[+57.021]C[+57.021]PGWK.T	66		C[+57]*2, N[+1]	660.269	2	1319.53	1319.52	0	8.6	Specific	397.51	397.51	397.51	4.54	404	>FBN1 N term	1	DW092118_4.6334.6334.2	controllerType=0 controllerNumber=1 scan=6334	18.0353
05120:2	1	R.YN[+15.995]AYC[+57.021]C[+57.021]PGWK.T	66		C[+57]*2, N[+16]	667.77	2	1334.53	1334.53	0	3.1	Specific	419.8	419.8	50.31	5.31	404	>FBN1 N term	1	DW092118_4.5464.5464.2	controllerType=0 controllerNumber=1 scan=5464	16.0775
05328:2	1	R.YN[+15.995]AYC[+57.021]C[+57.021]PGWK.T	66		C[+57]*2, N[+16]	667.77	2	1334.53	1334.53	0	2.3	Specific	465.62	465.62	201.24	5.73	404	>FBN1 N term	1	DW092118_4.5638.5638.2	controllerType=0 controllerNumber=1 scan=5638	16.4665
05263:2	1	R.YN[+15.995]AYC[+57.021]C[+57.021]PGWK.T	66		C[+57]*2, N[+16]	667.77	2	1334.53	1334.53	0	2.2	Specific	466.72	466.72	180.91	6.89	404	>FBN1 N term	1	DW092118_4.5584.5584.2	controllerType=0 controllerNumber=1 scan=5584	16.3447
05195:2	1	R.YN[+15.995]AYC[+57.021]C[+57.021]PGWK.T	66		C[+57]*2, N[+16]	667.77	2	1334.53	1334.53	0	2	Specific	468.75	468.75	147.9	6.89	404	>FBN1 N term	1	DW092118_4.5529.5529.2	controllerType=0 controllerNumber=1 scan=5529	16.2237
05393:2	1	R.YN[+15.995]AYC[+57.021]C[+57.021]PGWK.T	66		C[+57]*2, N[+16]	667.771	2	1334.53	1334.53	0	3.7	Specific	471.12	471.12	245.47	5.71	404	>FBN1 N term	1	DW092118_4.5692.5692.2	controllerType=0 controllerNumber=1 scan=5692	16.5897
06039:2	1	R.YN[+0.984]AYC[+57.021]C[+57.021]PGWK.T	66		C[+57]*2, N[+1]	660.266	2	1319.53	1319.52	0	5.1	Specific	501.17	501.17	501.17	5.61	404	>FBN1 N term	1	DW092118_4.6242.6242.2	controllerType=0 controllerNumber=1 scan=6242	17.8276
05967:2	1	R.YN[+0.984]AYC[+57.021]C[+57.021]PGWK.T	66		C[+57]*2, N[+1]	660.265	2	1319.52	1319.52	0	4.1	Specific	634.68	634.68	634.68	7.86	404	>FBN1 N term	1	DW092118_4.6184.6184.2	controllerType=0 controllerNumber=1 scan=6184	17.6921
07935:2	1	K.TLPGGNQC[+57.021]IVPIC[+57.021]R.H	76		C[+57]*2	792.904	2	1584.8	1584.8	0	2	Specific	148.48	148.48	148.48	2.19	404	>FBN1 N term	1	DW092118_4.7846.7846.2	controllerType=0 controllerNumber=1 scan=7846	21.4624
07815:2	1	K.TLPGGNQC[+57.021]IVPIC[+57.021]R.H	76		C[+57]*2	792.904	2	1584.8	1584.8	0	0.9	Specific	208.18	208.18	208.18	2.31	404	>FBN1 N term	1	DW092118_4.7740.7740.2	controllerType=0 controllerNumber=1 scan=7740	21.2142
11390:2	1	K.TLPGGNQC[+57.021]IVPIC[+57.021]R.H	76		C[+57]*2	792.908	2	1584.81	1584.8	0	6.1	Specific	229.35	229.35	229.35	4.46	404	>FBN1 N term	1	DW092118_4.10856.10856.2	controllerType=0 controllerNumber=1 scan=10856	28.6557
11545:2	1	K.TLPGGNQC[+57.021]IVPIC[+57.021]R.H	76		C[+57]*2	792.91	2	1584.81	1584.8	0	8.7	Specific	250.6	250.6	250.6	4.75	404	>FBN1 N term	1	DW092118_4.10993.10993.2	controllerType=0 controllerNumber=1 scan=10993	28.9866
11442:2	1	K.TLPGGNQC[+57.021]IVPIC[+57.021]R.H	76		C[+57]*2	792.907	2	1584.81	1584.8	0	5.7	Specific	252.99	252.99	252.99	5.48	404	>FBN1 N term	1	DW092118_4.10902.10902.2	controllerType=0 controllerNumber=1 scan=10902	28.7674
08007:2	1	K.TLPGGNQC[+57.021]IVPIC[+57.021]R.H	76		C[+57]*2	792.903	2	1584.8	1584.8	0	0.7	Specific	270.99	270.99	270.99	3.63	404	>FBN1 N term	1	DW092118_4.7907.7907.2	controllerType=0 controllerNumber=1 scan=7907	21.6024
08537:2	1	K.TLPGGNQC[+57.021]IVPIC[+57.021]R.H	76		C[+57]*2	792.907	2	1584.81	1584.8	0	4.6	Specific	273.14	273.14	273.14	5.48	404	>FBN1 N term	1	DW092118_4.8367.8367.2	controllerType=0 controllerNumber=1 scan=8367	22.6749
08601:2	1	K.TLPGGNQC[+57.021]IVPIC[+57.021]R.H	76		C[+57]*2	792.906	2	1584.8	1584.8	0	3.9	Specific	285.01	285.01	285.01	5.6	404	>FBN1 N term	1	DW092118_4.8418.8418.2	controllerType=0 controllerNumber=1 scan=8418	22.7964
10803:2	1	K.TLPGGNQC[+57.021]IVPIC[+57.021]R.H	76		C[+57]*2	792.905	2	1584.8	1584.8	0	2.7	Specific	316.84	316.84	316.84	5.51	404	>FBN1 N term	1	DW092118_4.10336.10336.2	controllerType=0 controllerNumber=1 scan=10336	27.4088
11042:2	1	K.TLPGGNQC[+57.021]IVPIC[+57.021]R.H	76		C[+57]*2	792.906	2	1584.81	1584.8	0	4.1	Specific	324.15	324.15	324.15	5.93	404	>FBN1 N term	1	DW092118_4.10552.10552.2	controllerType=0 controllerNumber=1 scan=10552	27.9245
10291:2	1	K.TLPGGNQC[+57.021]IVPIC[+57.021]R.H	76		C[+57]*2	792.904	2	1584.8	1584.8	0	2	Specific	332.68	332.68	332.68	5.95	404	>FBN1 N term	1	DW092118_4.9852.9852.2	controllerType=0 controllerNumber=1 scan=9852	26.1812
11180:2	1	K.TLPGGNQC[+57.021]IVPIC[+57.021]R.H	76		C[+57]*2	792.908	2	1584.81	1584.8	0	6.5	Specific	339.07	339.07	339.07	5.2	404	>FBN1 N term	1	DW092118_4.10668.10668.2	controllerType=0 controllerNumber=1 scan=10668	28.2012
09165:2	1	K.TLPGGNQC[+57.021]IVPIC[+57.021]R.H	76		C[+57]*2	792.906	2	1584.8	1584.8	0	3.9	Specific	343.13	343.13	343.13	5.93	404	>FBN1 N term	1	DW092118_4.8898.8898.2	controllerType=0 controllerNumber=1 scan=8898	23.9173
11339:2	1	K.TLPGGNQC[+57.021]IVPIC[+57.021]R.H	76		C[+57]*2	792.907	2	1584.81	1584.8	0	5.7	Specific	354.08	354.08	354.08	5.93	404	>FBN1 N term	1	DW092118_4.10811.10811.2	controllerType=0 controllerNumber=1 scan=10811	28.5455
10353:2	1	K.TLPGGNQC[+57.021]IVPIC[+57.021]R.H	76		C[+57]*2	792.907	2	1584.81	1584.8	0	4.8	Specific	361.62	361.62	361.62	6.11	404	>FBN1 N term	1	DW092118_4.9905.9905.2	controllerType=0 controllerNumber=1 scan=9905	26.3077
08974:2	1	K.TLPGGNQC[+57.021]IVPIC[+57.021]R.H	76		C[+57]*2	792.904	2	1584.8	1584.8	0	1.2	Specific	367.41	367.41	367.41	7.44	404	>FBN1 N term	1	DW092118_4.8726.8726.2	controllerType=0 controllerNumber=1 scan=8726	23.5148
09980:2	1	K.TLPGGNQC[+57.021]IVPIC[+57.021]R.H	76		C[+57]*2	792.906	2	1584.81	1584.8	0	4.1	Specific	378.31	378.31	378.31	7.42	404	>FBN1 N term	1	DW092118_4.9578.9578.2	controllerType=0 controllerNumber=1 scan=9578	25.5293
08151:2	1	K.TLPGGNQC[+57.021]IVPIC[+57.021]R.H	76		C[+57]*2	792.907	2	1584.81	1584.8	0	4.9	Specific	386.86	386.86	386.86	7.42	404	>FBN1 N term	1	DW092118_4.8030.8030.2	controllerType=0 controllerNumber=1 scan=8030	21.8877
11110:2	1	K.TLPGGNQC[+57.021]IVPIC[+57.021]R.H	76		C[+57]*2	792.905	2	1584.8	1584.8	0	2.9	Specific	388.46	388.46	388.46	7.42	404	>FBN1 N term	1	DW092118_4.10609.10609.2	controllerType=0 controllerNumber=1 scan=10609	28.0601
07793:2	1	K.TLPGGNQC[+57.021]IVPIC[+57.021]R.H	76		C[+57]*2	792.905	2	1584.8	1584.8	0	2.7	Specific	396.98	396.98	396.98	7.42	404	>FBN1 N term	1	DW092118_4.7722.7722.2	controllerType=0 controllerNumber=1 scan=7722	21.1728
10192:2	1	K.TLPGGNQC[+57.021]IVPIC[+57.021]R.H	76		C[+57]*2	792.906	2	1584.81	1584.8	0	4.3	Specific	407.31	407.31	407.31	7.45	404	>FBN1 N term	1	DW092118_4.9764.9764.2	controllerType=0 controllerNumber=1 scan=9764	25.9718
08611:2	1	K.TLPGGNQC[+57.021]IVPIC[+57.021]R.H	76		C[+57]*2	792.906	2	1584.8	1584.8	0	3.9	Specific	417.25	417.25	417.25	7.45	404	>FBN1 N term	1	DW092118_4.8425.8425.2	controllerType=0 controllerNumber=1 scan=8425	22.8115
10420:2	1	K.TLPGGNQC[+57.021]IVPIC[+57.021]R.H	76		C[+57]*2	792.91	2	1584.81	1584.8	0	9	Specific	418.29	418.29	418.29	6.72	404	>FBN1 N term	1	DW092118_4.9961.9961.2	controllerType=0 controllerNumber=1 scan=9961	26.4414
08804:2	1	K.TLPGGNQC[+57.021]IVPIC[+57.021]R.H	76		C[+57]*2	792.904	2	1584.8	1584.8	0	1.7	Specific	442.7	442.7	442.7	7.67	404	>FBN1 N term	1	DW092118_4.8588.8588.2	controllerType=0 controllerNumber=1 scan=8588	23.1885
08274:2	1	K.TLPGGNQC[+57.021]IVPIC[+57.021]R.H	76		C[+57]*2	792.904	2	1584.8	1584.8	0	0.8	Specific	463.03	463.03	463.03	7.67	404	>FBN1 N term	1	DW092118_4.8139.8139.2	controllerType=0 controllerNumber=1 scan=8139	22.1411
07297:2	1	K.TLPGGNQC[+57.021]IVPIC[+57.021]R.H	76		C[+57]*2	792.907	2	1584.81	1584.8	0	5	Specific	494.85	494.85	494.85	7.75	404	>FBN1 N term	1	DW092118_4.7296.7296.2	controllerType=0 controllerNumber=1 scan=7296	20.2012
07661:2	1	K.TLPGGNQC[+57.021]IVPIC[+57.021]R.H	76		C[+57]*2	792.905	2	1584.8	1584.8	0	2.3	Specific	503.87	503.87	503.87	7.78	404	>FBN1 N term	1	DW092118_4.7601.7601.2	controllerType=0 controllerNumber=1 scan=7601	20.8975
07365:2	1	K.TLPGGNQC[+57.021]IVPIC[+57.021]R.H	76		C[+57]*2	792.903	2	1584.8	1584.8	0	0.6	Specific	583.72	583.72	583.72	9.03	404	>FBN1 N term	1	DW092118_4.7351.7351.2	controllerType=0 controllerNumber=1 scan=7351	20.3286
07232:2	1	K.TLPGGNQC[+57.021]IVPIC[+57.021]R.H	76		C[+57]*2	792.906	2	1584.8	1584.8	0	3.9	Specific	588.22	588.22	588.22	9	404	>FBN1 N term	1	DW092118_4.7245.7245.2	controllerType=0 controllerNumber=1 scan=7245	20.081
07446:2	1	K.TLPGGNQC[+57.021]IVPIC[+57.021]R.H	76		C[+57]*2	792.907	2	1584.81	1584.8	0	4.7	Specific	594.41	594.41	594.41	9	404	>FBN1 N term	1	DW092118_4.7425.7425.2	controllerType=0 controllerNumber=1 scan=7425	20.494
07103:2	1	K.TLPGGNQC[+57.021]IVPIC[+57.021]R.H	76		C[+57]*2	792.908	2	1584.81	1584.8	0	6.7	Specific	613.07	613.07	613.07	9.27	404	>FBN1 N term	1	DW092118_4.7134.7134.2	controllerType=0 controllerNumber=1 scan=7134	19.8235
07170:2	1	K.TLPGGNQC[+57.021]IVPIC[+57.021]R.H	76		C[+57]*2	792.907	2	1584.81	1584.8	0	5.7	Specific	619.11	619.11	619.11	10	404	>FBN1 N term	1	DW092118_4.7192.7192.2	controllerType=0 controllerNumber=1 scan=7192	19.9573
06779:2	1	K.TLPGGNQC[+57.021]IVPIC[+57.021]R.H	76		C[+57]*2	792.906	2	1584.8	1584.8	0	4	Specific	671.96	671.96	671.96	11	404	>FBN1 N term	1	DW092118_4.6857.6857.2	controllerType=0 controllerNumber=1 scan=6857	19.2189
07039:2	1	K.TLPGGNQC[+57.021]IVPIC[+57.021]R.H	76		C[+57]*2	792.905	2	1584.8	1584.8	0	3	Specific	693.04	693.04	693.04	11	404	>FBN1 N term	1	DW092118_4.7077.7077.2	controllerType=0 controllerNumber=1 scan=7077	19.6975
06971:2	1	K.TLPGGNQC[+57.021]IVPIC[+57.021]R.H	76		C[+57]*2	792.905	2	1584.8	1584.8	0	3	Specific	695.3	695.3	695.3	11	404	>FBN1 N term	1	DW092118_4.7021.7021.2	controllerType=0 controllerNumber=1 scan=7021	19.5762
06905:2	1	K.TLPGGNQC[+57.021]IVPIC[+57.021]R.H	76		C[+57]*2	792.905	2	1584.8	1584.8	0	3	Specific	698.81	698.81	698.81	11	404	>FBN1 N term	1	DW092118_4.6965.6965.2	controllerType=0 controllerNumber=1 scan=6965	19.4547
06840:2	1	K.TLPGGNQC[+57.021]IVPIC[+57.021]R.H	76		C[+57]*2	792.905	2	1584.8	1584.8	0	3	Specific	723.36	723.36	723.36	12	404	>FBN1 N term	1	DW092118_4.6910.6910.2	controllerType=0 controllerNumber=1 scan=6910	19.3355
09334:2	1	K.TLPGGN[+0.984]QC[+57.021]IVPIC[+57.021]R.H	76		C[+57]*2, N[+1]	793.409	2	1585.81	1585.78	0	18	Specific	120.31	120.31	120.31	1.87	404	>FBN1 N term	1	DW092118_4.9034.9034.2	controllerType=0 controllerNumber=1 scan=9034	24.2404
07104:2	1	K.TLPGGN[+0.984]QC[+57.021]IVPIC[+57.021]R.H	76		C[+57]*2, N[+1]	793.404	2	1585.8	1585.78	0	11.7	Specific	515.9	515.9	515.9	6.71	404	>FBN1 N term	1	DW092118_4.7134.7134.2	controllerType=0 controllerNumber=1 scan=7134	19.8235
07298:2	1	K.TLPGGN[+0.984]QC[+57.021]IVPIC[+57.021]R.H	76		C[+57]*2, N[+1]	793.401	2	1585.79	1585.78	0	7.7	Specific	585.78	585.78	585.78	8.27	404	>FBN1 N term	1	DW092118_4.7296.7296.2	controllerType=0 controllerNumber=1 scan=7296	20.2012
07366:2	1	K.TLPGGN[+0.984]QC[+57.021]IVPIC[+57.021]R.H	76		C[+57]*2, N[+1]	793.399	2	1585.79	1585.78	0	5.1	Specific	618.77	618.77	618.77	10	404	>FBN1 N term	1	DW092118_4.7351.7351.2	controllerType=0 controllerNumber=1 scan=7351	20.3286
02381:2	1	R.HSC[+57.021]GDGFC[+57.021]SR.P	90		C[+57]*2	591.727	2	1182.45	1182.44	0	4.9	Specific	268.54	231.07	231.07	2.28	404	>FBN1 N term	1	DW092118_4.2911.2911.2	controllerType=0 controllerNumber=1 scan=2911	9.942
02462:2	1	R.HSC[+57.021]GDGFC[+57.021]SR.P	90		C[+57]*2	591.728	2	1182.45	1182.44	0	6.7	Specific	316.87	283.06	283.06	2.43	404	>FBN1 N term	1	DW092118_4.2999.2999.2	controllerType=0 controllerNumber=1 scan=2999	10.1863
02409:2	1	R.HSC[+57.021]GDGFC[+57.021]SR.P	90		C[+57]*2	591.728	2	1182.45	1182.44	0	6.2	Specific	402.75	341.63	341.63	3.78	404	>FBN1 N term	1	DW092118_4.2946.2946.2	controllerType=0 controllerNumber=1 scan=2946	10.0441
05522:4	1	R.HSC[+57.021]GDGFC[+57.021]SRPNMC[+57.021]TC[+57.021]PSGQIAPSC[+57.021]GSR.S	90		C[+57]*5	786.568	4	3143.25	3143.24	0	2.6	Specific	606.36	606.36	606.36	10.01	404	>FBN1 N term	1	DW092118_4.5796.5796.4	controllerType=0 controllerNumber=1 scan=5796	16.8244
05345:4	1	R.HSC[+57.021]GDGFC[+57.021]SRPNMC[+57.021]TC[+57.021]PSGQIAPSC[+57.021]GSR.S	90		C[+57]*5	786.567	4	3143.25	3143.24	0	0.8	Specific	726.9	726.9	726.9	12.03	404	>FBN1 N term	1	DW092118_4.5653.5653.4	controllerType=0 controllerNumber=1 scan=5653	16.5006
05419:4	1	R.HSC[+57.021]GDGFC[+57.021]SRPNMC[+57.021]TC[+57.021]PSGQIAPSC[+57.021]GSR.S	90		C[+57]*5	786.568	4	3143.25	3143.24	0	2.2	Specific	727.95	727.95	727.95	12.03	404	>FBN1 N term	1	DW092118_4.5709.5709.4	controllerType=0 controllerNumber=1 scan=5709	16.6285
05204:4	1	R.HSC[+57.021]GDGFC[+57.021]SRPNMC[+57.021]TC[+57.021]PSGQIAPSC[+57.021]GSR.S	90		C[+57]*5	786.568	4	3143.25	3143.24	0	2.2	Specific	737.79	737.79	737.79	12.03	404	>FBN1 N term	1	DW092118_4.5536.5536.4	controllerType=0 controllerNumber=1 scan=5536	16.2408
05079:4	1	R.HSC[+57.021]GDGFC[+57.021]SRPNMC[+57.021]TC[+57.021]PSGQIAPSC[+57.021]GSR.S	90		C[+57]*5	786.567	4	3143.25	3143.24	0	1.5	Specific	738.62	738.62	738.62	12.03	404	>FBN1 N term	1	DW092118_4.5428.5428.4	controllerType=0 controllerNumber=1 scan=5428	15.9974
05138:4	1	R.HSC[+57.021]GDGFC[+57.021]SRPNMC[+57.021]TC[+57.021]PSGQIAPSC[+57.021]GSR.S	90		C[+57]*5	786.569	4	3143.25	3143.24	0	3.9	Specific	747.24	747.24	747.24	12.01	404	>FBN1 N term	1	DW092118_4.5481.5481.4	controllerType=0 controllerNumber=1 scan=5481	16.1172
05275:4	1	R.HSC[+57.021]GDGFC[+57.021]SRPNMC[+57.021]TC[+57.021]PSGQIAPSC[+57.021]GSR.S	90		C[+57]*5	786.567	4	3143.24	3143.24	0	0.6	Specific	758.59	758.59	758.59	13.03	404	>FBN1 N term	1	DW092118_4.5595.5595.4	controllerType=0 controllerNumber=1 scan=5595	16.3698
05118:3	1	R.HSC[+57.021]GDGFC[+57.021]SRPNMC[+57.021]TC[+57.021]PSGQIAPSC[+57.021]GSR.S	90		C[+57]*5	1048.42	3	3143.25	3143.24	0	1.2	Specific	1062.68	1062.68	1062.68	18.6	404	>FBN1 N term	1	DW092118_4.5462.5462.3	controllerType=0 controllerNumber=1 scan=5462	16.0732
05163:4	1	R.HSC[+57.021]GDGFC[+57.021]SRPNM[+15.995]C[+57.021]TC[+57.021]PSGQIAPSC[+57.021]GSR.S	90		C[+57]*5, M[+16]	790.565	4	3159.24	3159.24	0	-0.2	Specific	461.39	433.12	10.89	7.67	404	>FBN1 N term	1	DW092118_4.5501.5501.4	controllerType=0 controllerNumber=1 scan=5501	16.1614
05031:4	1	R.HSC[+57.021]GDGFC[+57.021]SRPN[+15.995]MC[+57.021]TC[+57.021]PSGQIAPSC[+57.021]GSR.S	90		C[+57]*5, N[+16]	790.566	4	3159.24	3159.24	0	1.1	Specific	464.1	247.33	4	6.1	404	>FBN1 N term	1	DW092118_4.5390.5390.4	controllerType=0 controllerNumber=1 scan=5390	15.9102
05099:4	1	R.HSC[+57.021]GDGFC[+57.021]SRPNM[+15.995]C[+57.021]TC[+57.021]PSGQIAPSC[+57.021]GSR.S	90		C[+57]*5, M[+16]	790.566	4	3159.24	3159.24	0	1.4	Specific	616.02	550.31	11.22	10.03	404	>FBN1 N term	1	DW092118_4.5443.5443.4	controllerType=0 controllerNumber=1 scan=5443	16.0308
05346:4	1	R.HSC[+57.021]GDGFC[+57.021]SRPN[+0.984]MC[+57.021]TC[+57.021]PSGQIAPSC[+57.021]GSR.S	90		C[+57]*5, N[+1]	786.817	4	3144.24	3144.23	0	5.8	Specific	644.71	644.71	644.71	10.01	404	>FBN1 N term	1	DW092118_4.5653.5653.4	controllerType=0 controllerNumber=1 scan=5653	16.5006
04437:4	1	R.HSC[+57.021]GDGFC[+57.021]SRPNM[+15.995]C[+57.021]TC[+57.021]PSGQIAPSC[+57.021]GSR.S	90		C[+57]*5, M[+16]	790.566	4	3159.24	3159.24	0	1.3	Specific	668.74	433.85	10.55	11.03	404	>FBN1 N term	1	DW092118_4.4884.4884.4	controllerType=0 controllerNumber=1 scan=4884	14.807
04506:4	1	R.HSC[+57.021]GDGFC[+57.021]SRPNM[+15.995]C[+57.021]TC[+57.021]PSGQIAPSC[+57.021]GSR.S	90		C[+57]*5, M[+16]	790.566	4	3159.24	3159.24	0	1.5	Specific	723.83	477.36	10.03	12.03	404	>FBN1 N term	1	DW092118_4.4948.4948.4	controllerType=0 controllerNumber=1 scan=4948	14.9419
05025:3	1	R.PNMC[+57.021]TC[+57.021]PSGQIAPSC[+57.021]GSR.S	100		C[+57]*3	660.612	3	1979.82	1979.82	0	1.7	Specific	783.14	783.14	783.14	12.45	404	>FBN1 N term	1	DW092118_4.5384.5384.3	controllerType=0 controllerNumber=1 scan=5384	15.8972
04958:3	1	R.PNMC[+57.021]TC[+57.021]PSGQIAPSC[+57.021]GSR.S	100		C[+57]*3	660.614	3	1979.83	1979.82	0	4	Specific	804.17	804.17	804.17	13.43	404	>FBN1 N term	1	DW092118_4.5329.5329.3	controllerType=0 controllerNumber=1 scan=5329	15.7742
04951:2	1	R.PNMC[+57.021]TC[+57.021]PSGQIAPSC[+57.021]GSR.S	100		C[+57]*3	990.416	2	1979.82	1979.82	0	2.5	Specific	904.4	904.4	904.4	16	404	>FBN1 N term	1	DW092118_4.5322.5322.2	controllerType=0 controllerNumber=1 scan=5322	15.7572
05009:2	1	R.PNMC[+57.021]TC[+57.021]PSGQIAPSC[+57.021]GSR.S	100		C[+57]*3	990.415	2	1979.82	1979.82	0	1.8	Specific	932.65	889.87	889.87	16.03	404	>FBN1 N term	1	DW092118_4.5371.5371.2	controllerType=0 controllerNumber=1 scan=5371	15.8674
02229:2	1	R.SIQHC[+57.021]NIR.C	118		C[+57]	514.259	2	1027.51	1027.51	0	0.8	Specific	119.68	119.68	119.68	1.87	404	>FBN1 N term	1	DW092118_4.2706.2706.2	controllerType=0 controllerNumber=1 scan=2706	9.2991
02247:2	1	R.SIQHC[+57.021]NIR.C	118		C[+57]	514.26	2	1027.51	1027.51	0	2.3	Specific	200.18	200.18	200.18	2.14	404	>FBN1 N term	1	DW092118_4.2735.2735.2	controllerType=0 controllerNumber=1 scan=2735	9.4061
02271:2	1	R.SIQHC[+57.021]NIR.C	118		C[+57]	514.26	2	1027.51	1027.51	0	1.6	Specific	288.67	283.69	283.69	3.07	404	>FBN1 N term	1	DW092118_4.2768.2768.2	controllerType=0 controllerNumber=1 scan=2768	9.5134
02303:2	1	R.SIQHC[+57.021]NIR.C	118		C[+57]	514.259	2	1027.51	1027.51	0	0.7	Specific	300.15	300.15	300.15	2.99	404	>FBN1 N term	1	DW092118_4.2807.2807.2	controllerType=0 controllerNumber=1 scan=2807	9.6229
03056:3	1	R.C[+57.021]MNGGS[+146.058]C[+57.021]SDDHC[+57.021]LC[+57.021]QK.G	126	Fuc(1)	C[+57]*4, S[+146]	692.253	3	2074.74	2074.74	0	2.4	Specific	40.4	40.4	4	1.88	404	>FBN1 N term	1	DW092118_4.3621.3621.3	controllerType=0 controllerNumber=1 scan=3621	11.8375
03420:3	1	R.C[+57.021]MN[+0.984]GGSC[+57.021]SDDHC[+57.021]LC[+57.021]QK.G	126		C[+57]*4, N[+1]	643.894	3	1929.67	1929.67	0	1.7	Specific	260.32	260.32	260.32	5.5	404	>FBN1 N term	1	DW092118_4.3959.3959.3	controllerType=0 controllerNumber=1 scan=3959	12.6538
03047:3	1	R.C[+57.021]MNGGS[+146.058]C[+57.021]SDDHC[+57.021]LC[+57.021]QK.G	126	Fuc(1)	C[+57]*4, S[+146]	692.254	3	2074.75	2074.74	0	3.7	Specific	277.31	277.31	4	5.48	404	>FBN1 N term	1	DW092118_4.3613.3613.3	controllerType=0 controllerNumber=1 scan=3613	11.8152
03088:3	1	R.C[+57.021]MNGGS[+146.058]C[+57.021]SDDHC[+57.021]LC[+57.021]QK.G	126	Fuc(1)	C[+57]*4, S[+146]	692.251	3	2074.74	2074.74	0	0.4	Specific	655.48	655.48	4	11.03	404	>FBN1 N term	1	DW092118_4.3654.3654.3	controllerType=0 controllerNumber=1 scan=3654	11.9186
03280:3	1	R.C[+57.021]MNGGS[+146.058]C[+57.021]SDDHC[+57.021]LC[+57.021]QK.G	126	Fuc(1)	C[+57]*4, S[+146]	692.247	3	2074.73	2074.74	0	-6.3	Specific	682.28	682.28	4	9.86	404	>FBN1 N term	1	DW092118_4.3835.3835.3	controllerType=0 controllerNumber=1 scan=3835	12.3561
03176:3	1	R.C[+57.021]MNGGS[+146.058]C[+57.021]SDDHC[+57.021]LC[+57.021]QK.G	126	Fuc(1)	C[+57]*4, S[+146]	692.253	3	2074.75	2074.74	0	2.9	Specific	842.98	842.98	4	14	404	>FBN1 N term	1	DW092118_4.3739.3739.3	controllerType=0 controllerNumber=1 scan=3739	12.1281
03224:3	1	R.C[+57.021]MNGGSC[+57.021]S[+146.058]DDHC[+57.021]LC[+57.021]QK.G	126	Fuc(1)	C[+57]*4, S[+146]	692.253	3	2074.74	2074.74	0	2.7	Specific	854.04	854.04	10.67	15	404	>FBN1 N term	1	DW092118_4.3783.3783.3	controllerType=0 controllerNumber=1 scan=3783	12.2323
03130:3	1	R.C[+57.021]MNGGS[+146.058]C[+57.021]SDDHC[+57.021]LC[+57.021]QK.G	126	Fuc(1)	C[+57]*4, S[+146]	692.254	3	2074.75	2074.74	0	3.5	Specific	857.15	857.15	11.47	15	404	>FBN1 N term	1	DW092118_4.3696.3696.3	controllerType=0 controllerNumber=1 scan=3696	12.0229
03091:3	1	R.C[+57.021]M[+15.995]NGGS[+146.058]C[+57.021]SDDHC[+57.021]LC[+57.021]QK.G	126	Fuc(1)	C[+57]*4, M[+16], S[+146]	697.585	3	2090.74	2090.73	0	2.8	Specific	60.95	60.95	4	2.08	404	>FBN1 N term	1	DW092118_4.3658.3658.3	controllerType=0 controllerNumber=1 scan=3658	11.9289
02755:3	1	R.C[+57.021]M[+15.995]NGGS[+146.058]C[+57.021]SDDHC[+57.021]LC[+57.021]QK.G	126	Fuc(1)	C[+57]*4, M[+16], S[+146]	697.583	3	2090.74	2090.73	0	0.7	Specific	96.1	96.1	4	2.36	404	>FBN1 N term	1	DW092118_4.3301.3301.3	controllerType=0 controllerNumber=1 scan=3301	11.0099
02431:4	1	R.[+28.031]C[+57.021][+14.016]MNGGS[+162.053]C[+57.021]SDDHC[+57.021]LC[+57.021]QK.G	126	Hex(1)	.[28], C[+14][+57]*4, S[+162]	533.945	4	2132.76	2132.78	0	-9.9	Specific	98.36	98.36	4	1.91	404	>FBN1 N term	1	DW092118_4.2965.2965.4	controllerType=0 controllerNumber=1 scan=2965	10.089
02507:3	1	R.[+28.031]C[+57.021][+14.016]MNGGS[+162.053]C[+57.021]SDDHC[+57.021]LC[+57.021]QK.G	126	Hex(1)	.[28], C[+14][+57]*4, S[+162]	711.59	3	2132.76	2132.78	0	-11.5	Specific	117.11	117.11	16.27	2.01	404	>FBN1 N term	1	DW092118_4.3047.3047.3	controllerType=0 controllerNumber=1 scan=3047	10.323
03678:3	1	R.[+28.031]C[+57.021][+14.016]MNGGS[+162.053]C[+57.021]SDDHC[+57.021]LC[+57.021]QK.G	126	Hex(1)	.[28], C[+14][+57]*4, S[+162]	711.588	3	2132.75	2132.78	0	-14.5	Specific	165.97	165.97	17.85	3.25	404	>FBN1 N term	1	DW092118_4.4213.4213.3	controllerType=0 controllerNumber=1 scan=4213	13.2718
03478:3	1	R.[+14.016]C[+57.021][-17.027]MNGGS[+132.042]C[+57.021]SDDHC[+57.021]LC[+57.021]QK.G	126	Pent(1)	.[14], C[-17][+57]*4, S[+132]	686.579	3	2057.72	2057.71	0	4.6	Specific	196.92	196.92	24.08	4.37	404	>FBN1 N term	1	DW092118_4.4015.4015.3	controllerType=0 controllerNumber=1 scan=4015	12.7913
03690:3	1	R.C[+57.021]MN[+0.984]GGS[+146.058]C[+57.021]SDDHC[+57.021]LC[+57.021]QK.G	126	Fuc(1)	C[+57]*4, N[+1], S[+146]	692.581	3	2075.73	2075.72	0	2.7	Specific	210.52	210.52	4	4.46	404	>FBN1 N term	1	DW092118_4.4224.4224.3	controllerType=0 controllerNumber=1 scan=4224	13.2975
02550:4	1	R.[+28.031]C[+57.021][+14.016]MNGGS[+162.053]C[+57.021]SDDHC[+57.021]LC[+57.021]QK.G	126	Hex(1)	.[28], C[+14][+57]*4, S[+162]	533.946	4	2132.76	2132.78	0	-9.7	Specific	211.33	211.33	26.48	2.99	404	>FBN1 N term	1	DW092118_4.3082.3082.4	controllerType=0 controllerNumber=1 scan=3082	10.4163
02504:4	1	R.[+28.031]C[+57.021][+14.016]MNGGS[+162.053]C[+57.021]SDDHC[+57.021]LC[+57.021]QK.G	126	Hex(1)	.[28], C[+14][+57]*4, S[+162]	533.946	4	2132.76	2132.78	0	-9.8	Specific	345.36	345.36	17.79	4.42	404	>FBN1 N term	1	DW092118_4.3044.3044.4	controllerType=0 controllerNumber=1 scan=3044	10.3124
03573:3	1	R.C[+57.021][-17.027]MNGGS[+162.053]C[+57.021]SDDHC[+57.021]LC[+57.021]QK.G	126	Hex(1)	C[-17][+57]*4, S[+162]	691.909	3	2073.71	2073.71	0	2.3	Specific	424.63	424.63	4	7.47	404	>FBN1 N term	1	DW092118_4.4115.4115.3	controllerType=0 controllerNumber=1 scan=4115	13.0382
03574:3	1	R.C[+57.021]MN[+0.984]GGS[+146.058]C[+57.021]SDDHC[+57.021]LC[+57.021]QK.G	126	Fuc(1)	C[+57]*4, N[+1], S[+146]	692.58	3	2075.72	2075.72	0	0.4	Specific	545.03	545.03	4	7.93	404	>FBN1 N term	1	DW092118_4.4115.4115.3	controllerType=0 controllerNumber=1 scan=4115	13.0382
03225:3	1	R.C[+57.021]MN[+0.984]GGS[+146.058]C[+57.021]SDDHC[+57.021]LC[+57.021]QK.G	126	Fuc(1)	C[+57]*4, N[+1], S[+146]	692.585	3	2075.74	2075.72	0	7.7	Specific	671.3	671.3	4	10.27	404	>FBN1 N term	1	DW092118_4.3783.3783.3	controllerType=0 controllerNumber=1 scan=3783	12.2323
05053:2	1	R.C[+57.021][-17.027]MNGGSC[+57.021]S[+146.058]DDHC[+57.021]LC[+57.021]QK.G	126	Fuc(1)	C[-17][+57]*4, S[+146]	1029.36	2	2057.72	2057.71	0	2.6	Specific	690.5	690.5	30.86	10.57	404	>FBN1 N term	1	DW092118_4.5408.5408.2	controllerType=0 controllerNumber=1 scan=5408	15.9504
03281:3	1	R.C[+57.021]MN[+0.984]GGS[+146.058]C[+57.021]SDDHC[+57.021]LC[+57.021]QK.G	126	Fuc(1)	C[+57]*4, N[+1], S[+146]	692.581	3	2075.73	2075.72	0	2.4	Specific	697.16	697.16	4	11.03	404	>FBN1 N term	1	DW092118_4.3835.3835.3	controllerType=0 controllerNumber=1 scan=3835	12.3561
03343:3	1	R.C[+57.021]MN[+0.984]GGS[+146.058]C[+57.021]SDDHC[+57.021]LC[+57.021]QK.G	126	Fuc(1)	C[+57]*4, N[+1], S[+146]	692.582	3	2075.73	2075.72	0	3.7	Specific	703.55	703.55	4	12	404	>FBN1 N term	1	DW092118_4.3888.3888.3	controllerType=0 controllerNumber=1 scan=3888	12.4812
05122:2	1	R.C[+57.021][-17.027]MNGGSC[+57.021]S[+146.058]DDHC[+57.021]LC[+57.021]QK.G	126	Fuc(1)	C[-17][+57]*4, S[+146]	1029.36	2	2057.72	2057.71	0	3.7	Specific	733.6	733.6	31.56	11.57	404	>FBN1 N term	1	DW092118_4.5466.5466.2	controllerType=0 controllerNumber=1 scan=5466	16.0819
03525:3	1	R.C[+57.021]MN[+0.984]GGS[+146.058]C[+57.021]SDDHC[+57.021]LC[+57.021]QK.G	126	Fuc(1)	C[+57]*4, N[+1], S[+146]	692.582	3	2075.73	2075.72	0	4.1	Specific	804.18	804.18	4	14	404	>FBN1 N term	1	DW092118_4.4065.4065.3	controllerType=0 controllerNumber=1 scan=4065	12.9166
03481:3	1	R.C[+57.021]MN[+0.984]GGS[+146.058]C[+57.021]SDDHC[+57.021]LC[+57.021]QK.G	126	Fuc(1)	C[+57]*4, N[+1], S[+146]	692.581	3	2075.73	2075.72	0	2.2	Specific	836.18	836.18	4	14.03	404	>FBN1 N term	1	DW092118_4.4020.4020.3	controllerType=0 controllerNumber=1 scan=4020	12.8046
03437:3	1	R.C[+57.021]MN[+0.984]GGSC[+57.021]S[+146.058]DDHC[+57.021]LC[+57.021]QK.G	126	Fuc(1)	C[+57]*4, N[+1], S[+146]	692.581	3	2075.73	2075.72	0	1.9	Specific	853.41	853.41	8.35	15.03	404	>FBN1 N term	1	DW092118_4.3978.3978.3	controllerType=0 controllerNumber=1 scan=3978	12.6994
03394:3	1	R.C[+57.021]MN[+0.984]GGS[+146.058]C[+57.021]SDDHC[+57.021]LC[+57.021]QK.G	126	Fuc(1)	C[+57]*4, N[+1], S[+146]	692.58	3	2075.73	2075.72	0	1.6	Specific	854.79	854.79	4	15.03	404	>FBN1 N term	1	DW092118_4.3934.3934.3	controllerType=0 controllerNumber=1 scan=3934	12.593
02983:3	1	R.C[+57.021]M[+15.995]N[+0.984]GGS[+146.058]C[+57.021]SDDHC[+57.021]LC[+57.021]QK.G	126	Fuc(1)	C[+57]*4, M[+16], N[+1], S[+146]	697.911	3	2091.72	2091.72	0	-0.1	Specific	29.5	29.5	4	1.9	404	>FBN1 N term	1	DW092118_4.3535.3535.3	controllerType=0 controllerNumber=1 scan=3535	11.5948
03015:3	1	R.C[+57.021]M[+15.995]N[+0.984]GGS[+146.058]C[+57.021]SDDHC[+57.021]LC[+57.021]QK.G	126	Fuc(1)	C[+57]*4, M[+16], N[+1], S[+146]	697.912	3	2091.72	2091.72	0	1	Specific	114.67	114.67	4	2.52	404	>FBN1 N term	1	DW092118_4.3580.3580.3	controllerType=0 controllerNumber=1 scan=3580	11.7261
03337:3	1	R.C[+57.021][-17.027]MN[+0.984]GGS[+203.079]C[+57.021]SDDHC[+57.021]LC[+57.021]QK.G	126	HexNAc(1)	C[-17][+57]*4, N[+1], S[+203]	705.912	3	2115.72	2115.72	0	2.2	Specific	155	155	4	4.19	404	>FBN1 N term	1	DW092118_4.3882.3882.3	controllerType=0 controllerNumber=1 scan=3882	12.4663
03621:3	1	R.C[+57.021][-17.027]MN[+0.984]GGS[+162.053]C[+57.021]SDDHC[+57.021]LC[+57.021]QK.G	126	Hex(1)	C[-17][+57]*4, N[+1], S[+162]	692.245	3	2074.72	2074.69	0	14.3	Specific	214.57	214.57	4	3.12	404	>FBN1 N term	1	DW092118_4.4161.4161.3	controllerType=0 controllerNumber=1 scan=4161	13.1502
05356:2	1	R.C[+57.021][-17.027]MN[+0.984]GGSC[+57.021]S[+146.058]DDHC[+57.021]LC[+57.021]QK.G	126	Fuc(1)	C[-17][+57]*4, N[+1], S[+146]	1029.86	2	2058.71	2058.7	0	4.3	Specific	653.27	653.27	30.71	10.57	404	>FBN1 N term	1	DW092118_4.5661.5661.2	controllerType=0 controllerNumber=1 scan=5661	16.5198
05482:3	1	R.C[+57.021][-17.027]MN[+0.984]GGS[+146.058]C[+57.021]SDDHC[+57.021]LC[+57.021]QK.G	126	Fuc(1)	C[-17][+57]*4, N[+1], S[+146]	686.906	3	2058.7	2058.7	0	3.1	Specific	662.06	662.06	4	11	404	>FBN1 N term	1	DW092118_4.5761.5761.3	controllerType=0 controllerNumber=1 scan=5761	16.7463
05478:2	1	R.C[+57.021][-17.027]MN[+0.984]GGSC[+57.021]S[+146.058]DDHC[+57.021]LC[+57.021]QK.G	126	Fuc(1)	C[-17][+57]*4, N[+1], S[+146]	1029.86	2	2058.7	2058.7	0	3.1	Specific	666.23	666.23	31.16	10.57	404	>FBN1 N term	1	DW092118_4.5757.5757.2	controllerType=0 controllerNumber=1 scan=5757	16.7377
05538:2	1	R.C[+57.021][-17.027]MN[+0.984]GGSC[+57.021]S[+146.058]DDHC[+57.021]LC[+57.021]QK.G	126	Fuc(1)	C[-17][+57]*4, N[+1], S[+146]	1029.86	2	2058.7	2058.7	0	3	Specific	715.16	715.16	28.65	11.57	404	>FBN1 N term	1	DW092118_4.5810.5810.2	controllerType=0 controllerNumber=1 scan=5810	16.859
04997:3	1	K.GYIGTHC[+57.021]GQPVC[+57.021]ESGC[+57.021]LNGGR.C	142		C[+57]*3	760.331	3	2278.98	2278.97	0	1.6	Specific	909.73	909.73	909.73	15.45	404	>FBN1 N term	1	DW092118_4.5361.5361.3	controllerType=0 controllerNumber=1 scan=5361	15.8441
05064:3	1	K.GYIGTHC[+57.021]GQPVC[+57.021]ESGC[+57.021]LNGGR.C	142		C[+57]*3	760.33	3	2278.97	2278.97	0	-0.3	Specific	912.81	912.81	912.81	15.45	404	>FBN1 N term	1	DW092118_4.5416.5416.3	controllerType=0 controllerNumber=1 scan=5416	15.9695
04927:3	1	K.GYIGTHC[+57.021]GQPVC[+57.021]ESGC[+57.021]LNGGR.C	142		C[+57]*3	760.331	3	2278.98	2278.97	0	1.5	Specific	916.56	916.56	916.56	15.45	404	>FBN1 N term	1	DW092118_4.5305.5305.3	controllerType=0 controllerNumber=1 scan=5305	15.7216
04860:3	1	K.GYIGTHC[+57.021]GQPVC[+57.021]ESGC[+57.021]LNGGR.C	142		C[+57]*3	760.331	3	2278.98	2278.97	0	1.4	Specific	944.87	944.87	944.87	15.45	404	>FBN1 N term	1	DW092118_4.5252.5252.3	controllerType=0 controllerNumber=1 scan=5252	15.6045
05638:3	1	K.GYIGTHC[+57.021]GQPVC[+57.021]ESGC[+57.021]LN[+0.984]GGR.C	142		C[+57]*3, N[+1]	760.66	3	2279.97	2279.96	0	2.9	Specific	520.36	520.36	520.36	7.32	404	>FBN1 N term	1	DW092118_4.5896.5896.3	controllerType=0 controllerNumber=1 scan=5896	17.0492
05425:3	1	K.GYIGTHC[+57.021]GQPVC[+57.021]ESGC[+57.021]LN[+0.984]GGR.C	142		C[+57]*3, N[+1]	760.661	3	2279.97	2279.96	0	4	Specific	730.42	730.42	730.42	11.42	404	>FBN1 N term	1	DW092118_4.5715.5715.3	controllerType=0 controllerNumber=1 scan=5715	16.6429
05259:3	1	K.GYIGTHC[+57.021]GQPVC[+57.021]ESGC[+57.021]LN[+0.984]GGR.C	142		C[+57]*3, N[+1]	760.659	3	2279.96	2279.96	0	1.9	Specific	849.8	849.8	849.8	13.45	404	>FBN1 N term	1	DW092118_4.5580.5580.3	controllerType=0 controllerNumber=1 scan=5580	16.3378
05324:3	1	K.GYIGTHC[+57.021]GQPVC[+57.021]ESGC[+57.021]LN[+0.984]GGR.C	142		C[+57]*3, N[+1]	760.661	3	2279.97	2279.96	0	3.6	Specific	860.28	860.28	860.28	14.42	404	>FBN1 N term	1	DW092118_4.5635.5635.3	controllerType=0 controllerNumber=1 scan=5635	16.4603
05190:3	1	K.GYIGTHC[+57.021]GQPVC[+57.021]ESGC[+57.021]LN[+0.984]GGR.C	142		C[+57]*3, N[+1]	760.66	3	2279.96	2279.96	0	2.4	Specific	866.6	866.6	866.6	14.42	404	>FBN1 N term	1	DW092118_4.5525.5525.3	controllerType=0 controllerNumber=1 scan=5525	16.2161
05126:3	1	K.GYIGTHC[+57.021]GQPVC[+57.021]ESGC[+57.021]LN[+0.984]GGR.C	142		C[+57]*3, N[+1]	760.66	3	2279.96	2279.96	0	2.4	Specific	890.89	890.89	890.89	14.42	404	>FBN1 N term	1	DW092118_4.5470.5470.3	controllerType=0 controllerNumber=1 scan=5470	16.0924
06157:2	1	R.C[+57.021]AC[+57.021]TYGFTGPQC[+57.021]ER.D	169		C[+57]*3	853.842	2	1706.68	1706.67	0	3.4	Specific	463.46	463.46	463.46	7.64	404	>FBN1 N term	1	DW092118_4.6336.6336.2	controllerType=0 controllerNumber=1 scan=6336	18.0397
05660:3	1	R.C[+57.021]AC[+57.021]TYGFTGPQC[+57.021]ER.D	169		C[+57]*3	569.564	3	1706.68	1706.67	0	3.1	Specific	466.63	466.63	466.63	7.07	404	>FBN1 N term	1	DW092118_4.5915.5915.4	controllerType=0 controllerNumber=1 scan=5915	17.0893
05731:3	1	R.C[+57.021]AC[+57.021]TYGFTGPQC[+57.021]ER.D	169		C[+57]*3	569.564	3	1706.68	1706.67	0	3.2	Specific	470.72	467.29	467.29	7.07	404	>FBN1 N term	1	DW092118_4.5979.5979.3	controllerType=0 controllerNumber=1 scan=5979	17.2234
06047:2	1	R.C[+57.021]AC[+57.021]TYGFTGPQC[+57.021]ER.D	169		C[+57]*3	853.843	2	1706.68	1706.67	0	4	Specific	491.87	491.87	491.87	7.75	404	>FBN1 N term	1	DW092118_4.6247.6247.2	controllerType=0 controllerNumber=1 scan=6247	17.8385
05980:2	1	R.C[+57.021]AC[+57.021]TYGFTGPQC[+57.021]ER.D	169		C[+57]*3	853.843	2	1706.68	1706.67	0	4.3	Specific	577.72	577.72	577.72	9	404	>FBN1 N term	1	DW092118_4.6193.6193.2	controllerType=0 controllerNumber=1 scan=6193	17.7114
05850:2	1	R.C[+57.021]AC[+57.021]TYGFTGPQC[+57.021]ER.D	169		C[+57]*3	853.843	2	1706.68	1706.67	0	4.4	Specific	647.95	598.67	598.67	10	404	>FBN1 N term	1	DW092118_4.6089.6089.2	controllerType=0 controllerNumber=1 scan=6089	17.4698
05604:2	1	R.C[+57.021]AC[+57.021]TYGFTGPQC[+57.021]ER.D	169		C[+57]*3	853.841	2	1706.68	1706.67	0	2.2	Specific	728.46	658.53	658.53	12.03	404	>FBN1 N term	1	DW092118_4.5867.5867.2	controllerType=0 controllerNumber=1 scan=5867	16.9839
05725:2	1	R.C[+57.021]AC[+57.021]TYGFTGPQC[+57.021]ER.D	169		C[+57]*3	853.842	2	1706.68	1706.67	0	3.1	Specific	760.86	679.14	679.14	13	404	>FBN1 N term	1	DW092118_4.5975.5975.2	controllerType=0 controllerNumber=1 scan=5975	17.2173
05786:2	1	R.C[+57.021]AC[+57.021]TYGFTGPQC[+57.021]ER.D	169		C[+57]*3	853.842	2	1706.68	1706.67	0	3.1	Specific	765.07	698.27	698.27	13	404	>FBN1 N term	1	DW092118_4.6031.6031.2	controllerType=0 controllerNumber=1 scan=6031	17.3421
05664:2	1	R.C[+57.021]AC[+57.021]TYGFTGPQC[+57.021]ER.D	169		C[+57]*3	853.842	2	1706.68	1706.67	0	2.4	Specific	784.79	715.45	715.45	13.03	404	>FBN1 N term	1	DW092118_4.5920.5920.2	controllerType=0 controllerNumber=1 scan=5920	17.1021
07873:2	1	R.C[+57.021][-17.027]AC[+57.021]TYGFTGPQC[+57.021]ER.D	169		C[-17][+57]*3	845.33	2	1689.65	1689.65	0	4.3	Specific	651.7	642.16	642.16	11	404	>FBN1 N term	1	DW092118_4.7791.7791.2	controllerType=0 controllerNumber=1 scan=7791	21.3349
07753:2	1	R.C[+57.021][-17.027]AC[+57.021]TYGFTGPQC[+57.021]ER.D	169		C[-17][+57]*3	845.327	2	1689.65	1689.65	0	1.3	Specific	667.7	633.3	633.3	11.03	404	>FBN1 N term	1	DW092118_4.7684.7684.2	controllerType=0 controllerNumber=1 scan=7684	21.0858
07810:2	1	R.C[+57.021][-17.027]AC[+57.021]TYGFTGPQC[+57.021]ER.D	169		C[-17][+57]*3	845.329	2	1689.65	1689.65	0	3.1	Specific	737.69	715.39	715.39	12	404	>FBN1 N term	1	DW092118_4.7737.7737.2	controllerType=0 controllerNumber=1 scan=7737	21.2077
10290:3	1	R.TGPC[+57.021]FTVISNQMC[+57.021]QGQLSGIVC[+57.021]TK.T	186		C[+57]*3	896.091	3	2686.26	2686.25	0	4.7	Specific	121.63	121.63	121.63	2.05	404	>FBN1 N term	1	DW092118_4.9851.9851.3	controllerType=0 controllerNumber=1 scan=9851	26.1791
10544:3	1	R.TGPC[+57.021]FTVISNQMC[+57.021]QGQLSGIVC[+57.021]TK.T	186		C[+57]*3	896.092	3	2686.26	2686.25	0	6.1	Specific	189.3	189.3	189.3	3.8	404	>FBN1 N term	1	DW092118_4.10064.10064.3	controllerType=0 controllerNumber=1 scan=10064	26.6834
10945:3	1	R.TGPC[+57.021]FTVISNQMC[+57.021]QGQLSGIVC[+57.021]TK.T	186		C[+57]*3	896.091	3	2686.26	2686.25	0	4.8	Specific	193.38	193.38	193.38	3.8	404	>FBN1 N term	1	DW092118_4.10467.10467.3	controllerType=0 controllerNumber=1 scan=10467	27.7216
11597:3	1	R.TGPC[+57.021]FTVISNQMC[+57.021]QGQLSGIVC[+57.021]TK.T	186		C[+57]*3	896.093	3	2686.26	2686.25	0	6.5	Specific	201.84	201.84	201.84	3.1	404	>FBN1 N term	1	DW092118_4.11041.11041.3	controllerType=0 controllerNumber=1 scan=11041	29.1043
10364:3	1	R.TGPC[+57.021]FTVISNQMC[+57.021]QGQLSGIVC[+57.021]TK.T	186		C[+57]*3	896.091	3	2686.26	2686.25	0	5.3	Specific	230.36	230.36	230.36	2.8	404	>FBN1 N term	1	DW092118_4.9914.9914.5	controllerType=0 controllerNumber=1 scan=9914	26.3293
09662:3	1	R.TGPC[+57.021]FTVISNQMC[+57.021]QGQLSGIVC[+57.021]TK.T	186		C[+57]*3	896.091	3	2686.26	2686.25	0	5.1	Specific	239.2	239.2	239.2	2.61	404	>FBN1 N term	1	DW092118_4.9317.9317.3	controllerType=0 controllerNumber=1 scan=9317	24.9116
11540:3	1	R.TGPC[+57.021]FTVISNQMC[+57.021]QGQLSGIVC[+57.021]TK.T	186		C[+57]*3	896.093	3	2686.26	2686.25	0	7	Specific	261.15	261.15	261.15	4.18	404	>FBN1 N term	1	DW092118_4.10988.10988.3	controllerType=0 controllerNumber=1 scan=10988	28.9737
09605:3	1	R.TGPC[+57.021]FTVISNQMC[+57.021]QGQLSGIVC[+57.021]TK.T	186		C[+57]*3	896.089	3	2686.25	2686.25	0	3.1	Specific	272.13	272.13	272.13	4.91	404	>FBN1 N term	1	DW092118_4.9273.9273.4	controllerType=0 controllerNumber=1 scan=9273	24.8072
11335:3	1	R.TGPC[+57.021]FTVISNQMC[+57.021]QGQLSGIVC[+57.021]TK.T	186		C[+57]*3	896.093	3	2686.27	2686.25	0	7.3	Specific	279.38	279.38	279.38	4.18	404	>FBN1 N term	1	DW092118_4.10808.10808.3	controllerType=0 controllerNumber=1 scan=10808	28.539
10874:3	1	R.TGPC[+57.021]FTVISNQMC[+57.021]QGQLSGIVC[+57.021]TK.T	186		C[+57]*3	896.092	3	2686.26	2686.25	0	5.5	Specific	282.4	282.4	282.4	5.03	404	>FBN1 N term	1	DW092118_4.10404.10404.3	controllerType=0 controllerNumber=1 scan=10404	27.5719
10822:3	1	R.TGPC[+57.021]FTVISNQMC[+57.021]QGQLSGIVC[+57.021]TK.T	186		C[+57]*3	896.093	3	2686.26	2686.25	0	6.9	Specific	282.48	282.48	282.48	4.3	404	>FBN1 N term	1	DW092118_4.10354.10354.3	controllerType=0 controllerNumber=1 scan=10354	27.4532
11081:3	1	R.TGPC[+57.021]FTVISNQMC[+57.021]QGQLSGIVC[+57.021]TK.T	186		C[+57]*3	896.093	3	2686.27	2686.25	0	7.4	Specific	288.4	288.4	288.4	4.22	404	>FBN1 N term	1	DW092118_4.10584.10584.3	controllerType=0 controllerNumber=1 scan=10584	27.9999
11286:3	1	R.TGPC[+57.021]FTVISNQMC[+57.021]QGQLSGIVC[+57.021]TK.T	186		C[+57]*3	896.091	3	2686.26	2686.25	0	5.3	Specific	296.01	296.01	296.01	4.94	404	>FBN1 N term	1	DW092118_4.10762.10762.3	controllerType=0 controllerNumber=1 scan=10762	28.4265
09591:3	1	R.TGPC[+57.021]FTVISNQMC[+57.021]QGQLSGIVC[+57.021]TK.T	186		C[+57]*3	896.09	3	2686.25	2686.25	0	3.3	Specific	320.55	320.55	320.55	5.01	404	>FBN1 N term	1	DW092118_4.9261.9261.3	controllerType=0 controllerNumber=1 scan=9261	24.779
09924:3	1	R.TGPC[+57.021]FTVISNQMC[+57.021]QGQLSGIVC[+57.021]TK.T	186		C[+57]*3	896.091	3	2686.26	2686.25	0	5.4	Specific	326.33	326.33	326.33	5.36	404	>FBN1 N term	1	DW092118_4.9526.9526.3	controllerType=0 controllerNumber=1 scan=9526	25.405
10203:3	1	R.TGPC[+57.021]FTVISNQMC[+57.021]QGQLSGIVC[+57.021]TK.T	186		C[+57]*3	896.098	3	2686.28	2686.25	0	12.4	Specific	326.46	326.46	326.46	4.32	404	>FBN1 N term	1	DW092118_4.9775.9775.3	controllerType=0 controllerNumber=1 scan=9775	25.9978
09757:3	1	R.TGPC[+57.021]FTVISNQMC[+57.021]QGQLSGIVC[+57.021]TK.T	186		C[+57]*3	896.091	3	2686.26	2686.25	0	4.2	Specific	353.95	353.95	353.95	5.36	404	>FBN1 N term	1	DW092118_4.9392.9392.3	controllerType=0 controllerNumber=1 scan=9392	25.0888
09390:3	1	R.TGPC[+57.021]FTVISNQMC[+57.021]QGQLSGIVC[+57.021]TK.T	186		C[+57]*3	896.103	3	2686.29	2686.25	0	18.3	Specific	424.19	424.19	424.19	4.53	404	>FBN1 N term	1	DW092118_4.9084.9084.4	controllerType=0 controllerNumber=1 scan=9084	24.358
09456:3	1	R.TGPC[+57.021]FTVISNQMC[+57.021]QGQLSGIVC[+57.021]TK.T	186		C[+57]*3	896.104	3	2686.3	2686.25	0	18.9	Specific	436.62	436.62	436.62	5.69	404	>FBN1 N term	1	DW092118_4.9141.9141.4	controllerType=0 controllerNumber=1 scan=9141	24.493
09514:3	1	R.TGPC[+57.021]FTVISNQMC[+57.021]QGQLSGIVC[+57.021]TK.T	186		C[+57]*3	896.088	3	2686.25	2686.25	0	1	Specific	552.15	552.15	552.15	7.36	404	>FBN1 N term	1	DW092118_4.9194.9194.3	controllerType=0 controllerNumber=1 scan=9194	24.6196
08954:4	1	R.TGPC[+57.021]FTVISNQMC[+57.021]QGQLSGIVC[+57.021]TK.T	186		C[+57]*3	672.32	4	2686.26	2686.25	0	4.7	Specific	667.01	667.01	667.01	10.84	404	>FBN1 N term	1	DW092118_4.8710.8710.4	controllerType=0 controllerNumber=1 scan=8710	23.4758
09321:3	1	R.TGPC[+57.021]FTVISNQMC[+57.021]QGQLSGIVC[+57.021]TK.T	186		C[+57]*3	896.091	3	2686.26	2686.25	0	4.9	Specific	688.46	688.46	688.46	10.44	404	>FBN1 N term	1	DW092118_4.9025.9025.3	controllerType=0 controllerNumber=1 scan=9025	24.2188
09245:3	1	R.TGPC[+57.021]FTVISNQMC[+57.021]QGQLSGIVC[+57.021]TK.T	186		C[+57]*3	896.089	3	2686.25	2686.25	0	2.9	Specific	748.62	748.62	748.62	11.44	404	>FBN1 N term	1	DW092118_4.8967.8967.3	controllerType=0 controllerNumber=1 scan=8967	24.0819
09111:3	1	R.TGPC[+57.021]FTVISNQMC[+57.021]QGQLSGIVC[+57.021]TK.T	186		C[+57]*3	896.089	3	2686.25	2686.25	0	3.1	Specific	847.79	847.79	847.79	13.44	404	>FBN1 N term	1	DW092118_4.8850.8850.3	controllerType=0 controllerNumber=1 scan=8850	23.8045
08923:3	1	R.TGPC[+57.021]FTVISNQMC[+57.021]QGQLSGIVC[+57.021]TK.T	186		C[+57]*3	896.092	3	2686.26	2686.25	0	5.5	Specific	850.49	850.49	850.49	14.44	404	>FBN1 N term	1	DW092118_4.8685.8685.3	controllerType=0 controllerNumber=1 scan=8685	23.4168
09179:3	1	R.TGPC[+57.021]FTVISNQMC[+57.021]QGQLSGIVC[+57.021]TK.T	186		C[+57]*3	896.091	3	2686.26	2686.25	0	4.2	Specific	851.1	851.1	851.1	14.44	404	>FBN1 N term	1	DW092118_4.8914.8914.3	controllerType=0 controllerNumber=1 scan=8914	23.9562
09043:3	1	R.TGPC[+57.021]FTVISNQMC[+57.021]QGQLSGIVC[+57.021]TK.T	186		C[+57]*3	896.09	3	2686.25	2686.25	0	3.3	Specific	902.95	902.95	902.95	15.44	404	>FBN1 N term	1	DW092118_4.8792.8792.3	controllerType=0 controllerNumber=1 scan=8792	23.6702
08985:3	1	R.TGPC[+57.021]FTVISNQMC[+57.021]QGQLSGIVC[+57.021]TK.T	186		C[+57]*3	896.09	3	2686.26	2686.25	0	4	Specific	977.02	977.02	977.02	16.44	404	>FBN1 N term	1	DW092118_4.8736.8736.3	controllerType=0 controllerNumber=1 scan=8736	23.5384
08384:3	1	R.TGPC[+57.021]FTVISN[+15.995]QMC[+57.021]QGQLSGIVC[+57.021]TK.T	186		C[+57]*3, N[+16]	901.418	3	2702.24	2702.24	0	-0.4	Specific	20.95	20.95	4	1.87	404	>FBN1 N term	1	DW092118_4.8239.8239.3	controllerType=0 controllerNumber=1 scan=8239	22.3743
10753:3	1	R.TGPC[+57.021]FTVISN[+0.984]QMC[+57.021]QGQLSGIVC[+57.021]TK.T	186		C[+57]*3, N[+1]	896.424	3	2687.26	2687.23	0	10.2	Specific	126.69	126.69	126.69	2.2	404	>FBN1 N term	1	DW092118_4.10293.10293.3	controllerType=0 controllerNumber=1 scan=10293	27.3066
11387:3	1	R.TGPC[+57.021]FTVISN[+0.984]QMC[+57.021]QGQLSGIVC[+57.021]TK.T	186		C[+57]*3, N[+1]	896.427	3	2687.27	2687.23	0	13.9	Specific	214.53	214.53	214.53	2.61	404	>FBN1 N term	1	DW092118_4.10852.10852.3	controllerType=0 controllerNumber=1 scan=10852	28.6458
10693:3	1	R.TGPC[+57.021]FTVISN[+0.984]QMC[+57.021]QGQLSGIVC[+57.021]TK.T	186		C[+57]*3, N[+1]	896.424	3	2687.26	2687.23	0	10.4	Specific	246.91	246.91	246.91	3.87	404	>FBN1 N term	1	DW092118_4.10238.10238.3	controllerType=0 controllerNumber=1 scan=10238	27.1725
09818:3	1	R.TGPC[+57.021]FTVISN[+0.984]QMC[+57.021]QGQLSGIVC[+57.021]TK.T	186		C[+57]*3, N[+1]	896.427	3	2687.27	2687.23	0	13.7	Specific	264.68	264.68	264.68	3.55	404	>FBN1 N term	1	DW092118_4.9446.9446.3	controllerType=0 controllerNumber=1 scan=9446	25.2167
08866:3	1	R.TGPC[+57.021]FTVISN[+15.995]QMC[+57.021]QGQLSGIVC[+57.021]TK.T	186		C[+57]*3, N[+16]	901.422	3	2702.25	2702.24	0	4.5	Specific	597.44	597.44	4	8.44	404	>FBN1 N term	1	DW092118_4.8641.8641.3	controllerType=0 controllerNumber=1 scan=8641	23.3129
08932:3	1	R.TGPC[+57.021]FTVISNQM[+15.995]C[+57.021]QGQLSGIVC[+57.021]TK.T	186		C[+57]*3, M[+16]	901.423	3	2702.25	2702.24	0	5.3	Specific	608.94	608.94	23.89	9.44	404	>FBN1 N term	1	DW092118_4.8692.8692.3	controllerType=0 controllerNumber=1 scan=8692	23.4346
08250:3	1	R.TGPC[+57.021]FTVISNQM[+15.995]C[+57.021]QGQLSGIVC[+57.021]TK.T	186		C[+57]*3, M[+16]	901.421	3	2702.25	2702.24	0	2.8	Specific	698.4	698.4	27.98	10.44	404	>FBN1 N term	1	DW092118_4.8120.8120.3	controllerType=0 controllerNumber=1 scan=8120	22.098
08198:3	1	R.TGPC[+57.021]FTVISNQM[+15.995]C[+57.021]QGQLSGIVC[+57.021]TK.T	186		C[+57]*3, M[+16]	901.421	3	2702.25	2702.24	0	3	Specific	859.92	859.92	119.74	14.44	404	>FBN1 N term	1	DW092118_4.8071.8071.3	controllerType=0 controllerNumber=1 scan=8071	21.9837
03916:2	1	K.TLC[+57.021]C[+57.021]ATVGR.A	210		C[+57]*2	519.249	2	1037.49	1037.49	0	4	Specific	322.66	322.66	322.66	3.66	404	>FBN1 N term	1	DW092118_4.4425.4425.4	controllerType=0 controllerNumber=1 scan=4425	13.7742
03885:2	1	K.TLC[+57.021]C[+57.021]ATVGR.A	210		C[+57]*2	519.249	2	1037.49	1037.49	0	3.4	Specific	425.23	425.23	425.23	5.52	404	>FBN1 N term	1	DW092118_4.4400.4400.2	controllerType=0 controllerNumber=1 scan=4400	13.7161
03819:2	1	K.TLC[+57.021]C[+57.021]ATVGR.A	210		C[+57]*2	519.248	2	1037.49	1037.49	0	2.7	Specific	448.48	448.48	448.48	6.86	404	>FBN1 N term	1	DW092118_4.4342.4342.2	controllerType=0 controllerNumber=1 scan=4342	13.5804
03659:2	1	K.TLC[+57.021]C[+57.021]ATVGR.A	210		C[+57]*2	519.249	2	1037.49	1037.49	0	4.1	Specific	457.3	457.3	457.3	6.86	404	>FBN1 N term	1	DW092118_4.4198.4198.2	controllerType=0 controllerNumber=1 scan=4198	13.2375
03320:2	1	K.TLC[+57.021]C[+57.021]ATVGR.A	210		C[+57]*2	519.249	2	1037.49	1037.49	0	3.4	Specific	458.48	458.48	458.48	5.5	404	>FBN1 N term	1	DW092118_4.3869.3869.2	controllerType=0 controllerNumber=1 scan=3869	12.4362
03763:2	1	K.TLC[+57.021]C[+57.021]ATVGR.A	210		C[+57]*2	519.248	2	1037.49	1037.49	0	1.9	Specific	475.52	475.52	475.52	6.89	404	>FBN1 N term	1	DW092118_4.4293.4293.2	controllerType=0 controllerNumber=1 scan=4293	13.4634
03473:2	1	K.TLC[+57.021]C[+57.021]ATVGR.A	210		C[+57]*2	519.248	2	1037.49	1037.49	0	1.5	Specific	475.9	475.9	475.9	6.89	404	>FBN1 N term	1	DW092118_4.4010.4010.2	controllerType=0 controllerNumber=1 scan=4010	12.7796
03601:2	1	K.TLC[+57.021]C[+57.021]ATVGR.A	210		C[+57]*2	519.248	2	1037.49	1037.49	0	2.6	Specific	478.68	478.68	478.68	4.99	404	>FBN1 N term	1	DW092118_4.4144.4144.2	controllerType=0 controllerNumber=1 scan=4144	13.1094
03716:2	1	K.TLC[+57.021]C[+57.021]ATVGR.A	210		C[+57]*2	519.248	2	1037.49	1037.49	0	2.2	Specific	486.74	486.74	486.74	7	404	>FBN1 N term	1	DW092118_4.4247.4247.2	controllerType=0 controllerNumber=1 scan=4247	13.3527
03555:2	1	K.TLC[+57.021]C[+57.021]ATVGR.A	210		C[+57]*2	519.249	2	1037.49	1037.49	0	3.5	Specific	502.71	502.71	502.71	5.82	404	>FBN1 N term	1	DW092118_4.4098.4098.2	controllerType=0 controllerNumber=1 scan=4098	12.9985
03513:2	1	K.TLC[+57.021]C[+57.021]ATVGR.A	210		C[+57]*2	519.249	2	1037.49	1037.49	0	3.5	Specific	509.03	509.03	509.03	5.82	404	>FBN1 N term	1	DW092118_4.4054.4054.2	controllerType=0 controllerNumber=1 scan=4054	12.8909
03376:2	1	K.TLC[+57.021]C[+57.021]ATVGR.A	210		C[+57]*2	519.249	2	1037.49	1037.49	0	3.6	Specific	511.15	511.15	511.15	6.98	404	>FBN1 N term	1	DW092118_4.3919.3919.2	controllerType=0 controllerNumber=1 scan=3919	12.5564
03425:2	1	K.TLC[+57.021]C[+57.021]ATVGR.A	210		C[+57]*2	519.249	2	1037.49	1037.49	0	2.9	Specific	540.12	540.12	540.12	5.25	404	>FBN1 N term	1	DW092118_4.3965.3965.2	controllerType=0 controllerNumber=1 scan=3965	12.6681
05075:2	1	R.RGFIPNIR.T	236			486.791	2	972.576	972.574	0	2	Specific	298.04	203.64	203.64	2.1	404	>FBN1 N term	1	DW092118_4.5424.5424.2	controllerType=0 controllerNumber=1 scan=5424	15.9868
05475:2	1	R.RGFIPNIR.T	236			486.792	2	972.577	972.574	0	3.2	Specific	479.5	347.13	347.13	2.89	404	>FBN1 N term	1	DW092118_4.5755.5755.2	controllerType=0 controllerNumber=1 scan=5755	16.7333
05139:2	1	R.RGFIPNIR.T	236			486.793	2	972.578	972.574	0	4.1	Specific	496.52	331.24	331.24	2.99	404	>FBN1 N term	1	DW092118_4.5482.5482.2	controllerType=0 controllerNumber=1 scan=5482	16.1194
05336:2	1	R.RGFIPNIR.T	236			486.792	2	972.577	972.574	0	2.9	Specific	548.7	384.81	384.81	4.82	404	>FBN1 N term	1	DW092118_4.5645.5645.2	controllerType=0 controllerNumber=1 scan=5645	16.4836
05405:2	1	R.RGFIPNIR.T	236			486.792	2	972.577	972.574	0	3.6	Specific	550.66	389.06	389.06	4.41	404	>FBN1 N term	1	DW092118_4.5700.5700.2	controllerType=0 controllerNumber=1 scan=5700	16.609
05270:2	1	R.RGFIPNIR.T	236			486.791	2	972.576	972.574	0	1.9	Specific	552.6	398.14	398.14	4.44	404	>FBN1 N term	1	DW092118_4.5590.5590.2	controllerType=0 controllerNumber=1 scan=5590	16.3596
05205:2	1	R.RGFIPNIR.T	236			486.792	2	972.576	972.574	0	2.3	Specific	557.42	371.08	371.08	4.45	404	>FBN1 N term	1	DW092118_4.5537.5537.2	controllerType=0 controllerNumber=1 scan=5537	16.242
07273:2	1	R.GFIPNIR.T	237			408.742	2	816.476	816.473	0	4.6	Specific	257.62	257.62	257.62	3.35	404	>FBN1 N term	1	DW092118_4.7277.7277.2	controllerType=0 controllerNumber=1 scan=7277	20.1557
07348:2	1	R.GFIPNIR.T	237			408.741	2	816.474	816.473	0	2	Specific	259.08	259.08	259.08	2.89	404	>FBN1 N term	1	DW092118_4.7337.7337.2	controllerType=0 controllerNumber=1 scan=7337	20.2948
06933:2	1	R.GFIPNIR.T	237			408.741	2	816.476	816.473	0	3.6	Specific	325.95	177.62	177.62	2.67	404	>FBN1 N term	1	DW092118_4.6988.6988.2	controllerType=0 controllerNumber=1 scan=6988	19.5055
06619:2	1	R.GFIPNIR.T	237			408.741	2	816.475	816.473	0	3	Specific	328.08	258.1	258.1	3.53	404	>FBN1 N term	1	DW092118_4.6715.6715.2	controllerType=0 controllerNumber=1 scan=6715	18.9039
06741:2	1	R.GFIPNIR.T	237			408.741	2	816.475	816.473	0	3.2	Specific	332.46	255.78	255.78	3.05	404	>FBN1 N term	1	DW092118_4.6822.6822.2	controllerType=0 controllerNumber=1 scan=6822	19.1413
06677:2	1	R.GFIPNIR.T	237			408.741	2	816.476	816.473	0	3.5	Specific	334.99	240.52	240.52	2.75	404	>FBN1 N term	1	DW092118_4.6767.6767.2	controllerType=0 controllerNumber=1 scan=6767	19.0198
07002:2	1	R.GFIPNIR.T	237			408.741	2	816.475	816.473	0	2.9	Specific	335.48	191.05	191.05	3.13	404	>FBN1 N term	1	DW092118_4.7047.7047.2	controllerType=0 controllerNumber=1 scan=7047	19.6326
06802:2	1	R.GFIPNIR.T	237			408.741	2	816.475	816.473	0	2.9	Specific	336.14	257.82	257.82	3.05	404	>FBN1 N term	1	DW092118_4.6877.6877.2	controllerType=0 controllerNumber=1 scan=6877	19.2642
06865:2	1	R.GFIPNIR.T	237			408.741	2	816.475	816.473	0	2.4	Specific	343.28	245.57	245.57	3.24	404	>FBN1 N term	1	DW092118_4.6932.6932.2	controllerType=0 controllerNumber=1 scan=6932	19.3814
08451:3	1	R.TGAC[+57.021]QDVDEC[+57.021]QAIPGLC[+57.021]QGGN[+0.984]C[+57.021]INTVGS[+162.053]FEC[+57.021]K.C	244	Hex(1)	C[+57]*5, N[+1], S[+162]	1236.85	3	3708.54	3708.52	0	3.5	Specific	593.69	593.69	10.9	7.51	404	>FBN1 N term	1	DW092118_4.8294.8294.3	controllerType=0 controllerNumber=1 scan=8294	22.5026
08352:3	1	R.TGAC[+57.021]QDVDEC[+57.021]QAIPGLC[+57.021]QGGN[+0.984]C[+57.021]INTVGS[+162.053]FEC[+57.021]K.C	244	Hex(1)	C[+57]*5, N[+1], S[+162]	1236.85	3	3708.54	3708.52	0	5.2	Specific	910.01	910.01	22.01	14.51	404	>FBN1 N term	1	DW092118_4.8209.8209.3	controllerType=0 controllerNumber=1 scan=8209	22.3059
08415:4	1	K.LNEVSQKC[+57.021]EDIDEC[+57.021]STIPGIC[+57.021]EGGEC[+57.021]TNTVSSYFC[+57.021]K.C	282		C[+57]*5	1047.45	4	4186.78	4186.77	0	4.5	Specific	670.17	670.17	225.77	9.82	404	>FBN1 N term	1	DW092118_4.8264.8264.4	controllerType=0 controllerNumber=1 scan=8264	22.4345
08319:3	1	K.LNEVSQKC[+57.021]EDIDEC[+57.021]STIPGIC[+57.021]EGGEC[+57.021]TNTVSSYFC[+57.021]K.C	282		C[+57]*5	1396.26	3	4186.78	4186.77	0	3	Specific	882.46	882.46	297.6	14.39	404	>FBN1 N term	1	DW092118_4.8178.8178.3	controllerType=0 controllerNumber=1 scan=8178	22.2328
08302:4	1	K.LNEVSQKC[+57.021]EDIDEC[+57.021]STIPGIC[+57.021]EGGEC[+57.021]TNTVSSYFC[+57.021]K.C	282		C[+57]*5	1047.45	4	4186.78	4186.77	0	2.9	Specific	892.69	892.69	204.47	13.82	404	>FBN1 N term	1	DW092118_4.8162.8162.4	controllerType=0 controllerNumber=1 scan=8162	22.1953
08351:4	1	K.LNEVSQKC[+57.021]EDIDEC[+57.021]STIPGIC[+57.021]EGGEC[+57.021]TNTVSSYFC[+57.021]K.C	282		C[+57]*5	1047.45	4	4186.78	4186.77	0	3.3	Specific	963.98	963.98	289.95	15.82	404	>FBN1 N term	1	DW092118_4.8208.8208.4	controllerType=0 controllerNumber=1 scan=8208	22.3037
10536:3	1	K.C[+57.021][-17.027]EDIDEC[+57.021]STIPGIC[+57.021]EGGEC[+57.021]TNTVSSYFC[+57.021]K.C	289		C[-17][+57]*5	1124.45	3	3371.33	3371.32	0	4.1	Specific	614.76	614.76	614.76	9.44	404	>FBN1 N term	1	DW092118_4.10056.10056.3	controllerType=0 controllerNumber=1 scan=10056	26.6659
10409:3	1	K.C[+57.021][-17.027]EDIDEC[+57.021]STIPGIC[+57.021]EGGEC[+57.021]TNTVSSYFC[+57.021]K.C	289		C[-17][+57]*5	1124.46	3	3371.36	3371.32	0	11.9	Specific	735.47	735.47	735.47	10.39	404	>FBN1 N term	1	DW092118_4.9952.9952.3	controllerType=0 controllerNumber=1 scan=9952	26.4192
10473:3	1	K.C[+57.021][-17.027]EDIDEC[+57.021]STIPGIC[+57.021]EGGEC[+57.021]TNTVSSYFC[+57.021]K.C	289		C[-17][+57]*5	1124.45	3	3371.34	3371.32	0	6.2	Specific	843.48	843.48	843.48	12.71	404	>FBN1 N term	1	DW092118_4.10002.10002.3	controllerType=0 controllerNumber=1 scan=10002	26.5397
09023:5	1	K.C[+57.021]EDIDEC[+57.021]STIPGIC[+57.021][+14.016]EGGEC[+57.021]T[+396.127]N[+0.984]T[+511.190]VSSYFC[+57.021]K.C	289	Pent(3),HexNAc(1)Hex(1)Fuc(1)	C[+14][+57]*5, N[+1], T[+396][+511]	862.924	5	4310.59	4310.66	0	-15.9	Specific	220.12	220.12	0	2.24	404	>FBN1 N term	1	DW092118_4.8772.8772.5	controllerType=0 controllerNumber=1 scan=8772	23.6227
05941:2	1	K.C[+57.021]PPGFYTSPDGTR.C	318		C[+57]	727.825	2	1454.64	1454.64	0	4	Specific	623.33	600.12	600.12	10	404	>FBN1 N term	1	DW092118_4.6165.6165.2	controllerType=0 controllerNumber=1 scan=6165	17.6471
05883:2	1	K.C[+57.021]PPGFYTSPDGTR.C	318		C[+57]	727.826	2	1454.64	1454.64	0	4.9	Specific	693.87	656.39	656.39	11	404	>FBN1 N term	1	DW092118_4.6115.6115.2	controllerType=0 controllerNumber=1 scan=6115	17.53
05818:2	1	K.C[+57.021]PPGFYTSPDGTR.C	318		C[+57]	727.824	2	1454.64	1454.64	0	2.8	Specific	726.94	687.65	687.65	12	404	>FBN1 N term	1	DW092118_4.6060.6060.2	controllerType=0 controllerNumber=1 scan=6060	17.4046
05304:2	1	K.C[+57.021]PPGFYTSPDGTR.C	318		C[+57]	727.823	2	1454.64	1454.64	0	1.9	Specific	741.68	657.36	657.36	10.87	404	>FBN1 N term	1	DW092118_4.5620.5620.2	controllerType=0 controllerNumber=1 scan=5620	16.427
05752:2	1	K.C[+57.021]PPGFYTSPDGTR.C	318		C[+57]	727.824	2	1454.64	1454.64	0	3	Specific	784.92	714.51	714.51	13	404	>FBN1 N term	1	DW092118_4.5997.5997.2	controllerType=0 controllerNumber=1 scan=5997	17.2661
05626:2	1	K.C[+57.021]PPGFYTSPDGTR.C	318		C[+57]	727.824	2	1454.64	1454.64	0	2.4	Specific	815.53	765.48	765.48	14.03	404	>FBN1 N term	1	DW092118_4.5887.5887.2	controllerType=0 controllerNumber=1 scan=5887	17.0307
05433:2	1	K.C[+57.021]PPGFYTSPDGTR.C	318		C[+57]	727.825	2	1454.64	1454.64	0	3.9	Specific	837.9	751.22	751.22	12.85	404	>FBN1 N term	1	DW092118_4.5722.5722.2	controllerType=0 controllerNumber=1 scan=5722	16.6601
05688:2	1	K.C[+57.021]PPGFYTSPDGTR.C	318		C[+57]	727.824	2	1454.64	1454.64	0	3.3	Specific	842.31	792.2	792.2	14	404	>FBN1 N term	1	DW092118_4.5942.5942.2	controllerType=0 controllerNumber=1 scan=5942	17.1472
05364:2	1	K.C[+57.021]PPGFYTSPDGTR.C	318		C[+57]	727.824	2	1454.64	1454.64	0	2.9	Specific	850.88	783.24	783.24	15	404	>FBN1 N term	1	DW092118_4.5667.5667.2	controllerType=0 controllerNumber=1 scan=5667	16.5347
05565:2	1	K.C[+57.021]PPGFYTSPDGTR.C	318		C[+57]	727.823	2	1454.64	1454.64	0	2	Specific	858.76	766.07	766.07	13.87	404	>FBN1 N term	1	DW092118_4.5832.5832.2	controllerType=0 controllerNumber=1 scan=5832	16.9104
05499:2	1	K.C[+57.021]PPGFYTSPDGTR.C	318		C[+57]	727.825	2	1454.64	1454.64	0	4.5	Specific	886.47	798.42	798.42	15	404	>FBN1 N term	1	DW092118_4.5777.5777.2	controllerType=0 controllerNumber=1 scan=5777	16.7853
08273:2	1	K.C[+57.021][-17.027]PPGFYTSPDGTR.C	318		C[-17][+57]	719.312	2	1437.62	1437.61	0	3.7	Specific	555.02	555.02	555.02	7.9	404	>FBN1 N term	1	DW092118_4.8138.8138.2	controllerType=0 controllerNumber=1 scan=8138	22.1389
08179:2	1	K.C[+57.021][-17.027]PPGFYTSPDGTR.C	318		C[-17][+57]	719.312	2	1437.62	1437.61	0	4	Specific	675.42	675.42	675.42	11	404	>FBN1 N term	1	DW092118_4.8055.8055.2	controllerType=0 controllerNumber=1 scan=8055	21.9475
07996:2	1	K.C[+57.021][-17.027]PPGFYTSPDGTR.C	318		C[-17][+57]	719.311	2	1437.62	1437.61	0	3.5	Specific	723.33	658.61	658.61	12	404	>FBN1 N term	1	DW092118_4.7897.7897.2	controllerType=0 controllerNumber=1 scan=7897	21.5787
08050:2	1	K.C[+57.021][-17.027]PPGFYTSPDGTR.C	318		C[-17][+57]	719.311	2	1437.62	1437.61	0	3.5	Specific	724.4	635.68	635.68	12	404	>FBN1 N term	1	DW092118_4.7945.7945.2	controllerType=0 controllerNumber=1 scan=7945	21.69
08114:2	1	K.C[+57.021][-17.027]PPGFYTSPDGTR.C	318		C[-17][+57]	719.311	2	1437.62	1437.61	0	3.5	Specific	743.36	668.32	668.32	12	404	>FBN1 N term	1	DW092118_4.7999.7999.2	controllerType=0 controllerNumber=1 scan=7999	21.8163
08408:3	1	R.C[+57.021]IDVRPGYC[+57.021]YTALTNGR.C	331		C[+57]*2	672.649	3	2015.93	2015.94	0	-4.4	Specific	133.95	133.95	124.27	1.87	404	>FBN1 N term	1	DW092118_4.8258.8258.3	controllerType=0 controllerNumber=1 scan=8258	22.4195
06627:3	1	R.C[+57.021]IDVRPGYC[+57.021]YTALTNGR.C	331		C[+57]*2	672.654	3	2015.95	2015.94	0	3	Specific	871.37	843.98	843.98	15	404	>FBN1 N term	1	DW092118_4.6724.6724.3	controllerType=0 controllerNumber=1 scan=6724	18.9238
06571:3	1	R.C[+57.021]IDVRPGYC[+57.021]YTALTNGR.C	331		C[+57]*2	672.656	3	2015.95	2015.94	0	4.9	Specific	915.74	905.22	905.22	16	404	>FBN1 N term	1	DW092118_4.6673.6673.3	controllerType=0 controllerNumber=1 scan=6673	18.8071
06562:3	1	R.C[+57.021]IDVRPGYC[+57.021]YTALTN[+15.995]GR.C	331		C[+57]*2, N[+16]	677.983	3	2031.94	2031.94	0	-1	Specific	353.47	353.47	124.8	3.68	404	>FBN1 N term	1	DW092118_4.6665.6665.3	controllerType=0 controllerNumber=1 scan=6665	18.7878
08549:2	1	R.C[+57.021][-17.027]IDVRPGYC[+57.021]YTALTNGR.C	331		C[-17][+57]*2	999.965	2	1998.92	1998.92	0	2.9	Specific	534.91	534.91	534.91	4.91	404	>FBN1 N term	1	DW092118_4.8377.8377.2	controllerType=0 controllerNumber=1 scan=8377	22.6991
08666:3	1	R.C[+57.021][-17.027]IDVRPGYC[+57.021]YTALTNGR.C	331		C[-17][+57]*2	666.977	3	1998.92	1998.92	0	1	Specific	538.94	538.94	538.94	7.93	404	>FBN1 N term	1	DW092118_4.8469.8469.3	controllerType=0 controllerNumber=1 scan=8469	22.9129
08614:2	1	R.C[+57.021][-17.027]IDVRPGYC[+57.021]YTALTNGR.C	331		C[-17][+57]*2	999.964	2	1998.92	1998.92	0	2.7	Specific	551.06	551.06	551.06	5.19	404	>FBN1 N term	1	DW092118_4.8428.8428.2	controllerType=0 controllerNumber=1 scan=8428	22.82
06907:3	1	R.C[+57.021]IDVRPGYC[+57.021]YTALTN[+0.984]GR.C	331		C[+57]*2, N[+1]	672.982	3	2016.93	2016.93	0	3.2	Specific	580.4	574.5	574.5	7.13	404	>FBN1 N term	1	DW092118_4.6967.6967.4	controllerType=0 controllerNumber=1 scan=6967	19.4573
08571:3	1	R.C[+57.021][-17.027]IDVRPGYC[+57.021]YTALTNGR.C	331		C[-17][+57]*2	666.98	3	1998.93	1998.92	0	4.8	Specific	785.23	785.23	785.23	13	404	>FBN1 N term	1	DW092118_4.8395.8395.3	controllerType=0 controllerNumber=1 scan=8395	22.7421
06692:3	1	R.C[+57.021]IDVRPGYC[+57.021]YTALTN[+0.984]GR.C	331		C[+57]*2, N[+1]	672.983	3	2016.93	2016.93	0	4.2	Specific	789.09	783.48	783.48	13	404	>FBN1 N term	1	DW092118_4.6780.6780.3	controllerType=0 controllerNumber=1 scan=6780	19.0478
06752:3	1	R.C[+57.021]IDVRPGYC[+57.021]YTALTN[+0.984]GR.C	331		C[+57]*2, N[+1]	672.983	3	2016.94	2016.93	0	4.5	Specific	832.55	814.57	814.57	14	404	>FBN1 N term	1	DW092118_4.6833.6833.3	controllerType=0 controllerNumber=1 scan=6833	19.1666
06815:3	1	R.C[+57.021]IDVRPGYC[+57.021]YTALTN[+0.984]GR.C	331		C[+57]*2, N[+1]	672.982	3	2016.93	2016.93	0	3.1	Specific	848.53	791.08	791.08	14	404	>FBN1 N term	1	DW092118_4.6889.6889.3	controllerType=0 controllerNumber=1 scan=6889	19.2901
09066:2	1	R.C[+57.021][-17.027]IDVRPGYC[+57.021]YTALTN[+0.984]GR.C	331		C[-17][+57]*2, N[+1]	1000.46	2	1999.91	1999.9	0	3	Specific	180.6	121.49	121.49	1.87	404	>FBN1 N term	1	DW092118_4.8814.8814.2	controllerType=0 controllerNumber=1 scan=8814	23.7223
08940:2	1	R.C[+57.021][-17.027]IDVRPGYC[+57.021]YTALTN[+0.984]GR.C	331		C[-17][+57]*2, N[+1]	1000.46	2	1999.91	1999.9	0	5.8	Specific	294.95	260.24	260.24	2.41	404	>FBN1 N term	1	DW092118_4.8699.8699.2	controllerType=0 controllerNumber=1 scan=8699	23.4499
06085:3	1	R.C[+57.021]ID[+15.995]VRPGYC[+57.021]YTALTN[+0.984]GR.C	331		C[+57]*2, D[+16], N[+1]	678.314	3	2032.93	2032.92	0	2.6	Specific	310.87	310.87	310.87	3.26	404	>FBN1 N term	1	DW092118_4.6277.6277.3	controllerType=0 controllerNumber=1 scan=6277	17.9055
06494:3	1	R.C[+57.021]ID[+15.995]VRPGYC[+57.021]YTALTN[+0.984]GR.C	331		C[+57]*2, D[+16], N[+1]	678.316	3	2032.93	2032.92	0	5.2	Specific	387.77	387.77	387.77	5.15	404	>FBN1 N term	1	DW092118_4.6610.6610.3	controllerType=0 controllerNumber=1 scan=6610	18.6603
09012:2	1	R.C[+57.021][-17.027]IDVRPGYC[+57.021]YTALTN[+0.984]GR.C	331		C[-17][+57]*2, N[+1]	1000.46	2	1999.91	1999.9	0	4.2	Specific	387.92	331.15	331.15	3.14	404	>FBN1 N term	1	DW092118_4.8762.8762.2	controllerType=0 controllerNumber=1 scan=8762	23.5994
06563:3	1	R.C[+57.021]ID[+15.995]VRPGYC[+57.021]YTALTN[+0.984]GR.C	331		C[+57]*2, D[+16], N[+1]	678.316	3	2032.93	2032.92	0	5.1	Specific	395.05	395.05	395.05	5.14	404	>FBN1 N term	1	DW092118_4.6665.6665.3	controllerType=0 controllerNumber=1 scan=6665	18.7878
08799:2	1	R.C[+57.021][-17.027]IDVRPGYC[+57.021]YTALTN[+0.984]GR.C	331		C[-17][+57]*2, N[+1]	1000.46	2	1999.91	1999.9	0	4.2	Specific	647.15	575.92	575.92	7.29	404	>FBN1 N term	1	DW092118_4.8584.8584.2	controllerType=0 controllerNumber=1 scan=8584	23.1799
08861:2	1	R.C[+57.021][-17.027]IDVRPGYC[+57.021]YTALTN[+0.984]GR.C	331		C[-17][+57]*2, N[+1]	1000.46	2	1999.91	1999.9	0	3.7	Specific	688.47	597.6	597.6	8.29	404	>FBN1 N term	1	DW092118_4.8637.8637.2	controllerType=0 controllerNumber=1 scan=8637	23.3043
08876:3	1	R.C[+57.021][-17.027]IDVRPGYC[+57.021]YTALTN[+0.984]GR.C	331		C[-17][+57]*2, N[+1]	667.308	3	1999.91	1999.9	0	4	Specific	731.64	731.64	731.64	12	404	>FBN1 N term	1	DW092118_4.8649.8649.3	controllerType=0 controllerNumber=1 scan=8649	23.3323
08822:3	1	R.C[+57.021][-17.027]IDVRPGYC[+57.021]YTALTN[+0.984]GR.C	331		C[-17][+57]*2, N[+1]	667.308	3	1999.91	1999.9	0	4.3	Specific	762.39	762.39	762.39	13	404	>FBN1 N term	1	DW092118_4.8602.8602.3	controllerType=0 controllerNumber=1 scan=8602	23.2198
06049:2	1	R.PGYC[+57.021]YTALTNGR.C	336		C[+57]	686.821	2	1372.63	1372.63	0	2.2	Specific	818.35	668.36	668.36	12.1	404	>FBN1 N term	1	DW092118_4.6250.6250.2	controllerType=0 controllerNumber=1 scan=6250	17.8469
05983:2	1	R.PGYC[+57.021]YTALTNGR.C	336		C[+57]	686.823	2	1372.64	1372.63	0	4.8	Specific	826.61	686.8	686.8	11.86	404	>FBN1 N term	1	DW092118_4.6197.6197.2	controllerType=0 controllerNumber=1 scan=6197	17.722
06446:2	1	R.PGYC[+57.021]YTALTN[+0.984]GR.C	336		C[+57], N[+1]	687.314	2	1373.62	1373.62	0	3.6	Specific	761.3	691.46	691.46	11.07	404	>FBN1 N term	1	DW092118_4.6572.6572.2	controllerType=0 controllerNumber=1 scan=6572	18.574
06291:2	1	R.PGYC[+57.021]YTALTN[+0.984]GR.C	336		C[+57], N[+1]	687.314	2	1373.62	1373.62	0	4	Specific	803.33	732.88	732.88	13.23	404	>FBN1 N term	1	DW092118_4.6444.6444.2	controllerType=0 controllerNumber=1 scan=6444	18.2859
06134:2	1	R.PGYC[+57.021]YTALTN[+0.984]GR.C	336		C[+57], N[+1]	687.313	2	1373.62	1373.62	0	2	Specific	856.45	784.48	784.48	13.1	404	>FBN1 N term	1	DW092118_4.6318.6318.2	controllerType=0 controllerNumber=1 scan=6318	17.9998
06204:2	1	R.PGYC[+57.021]YTALTN[+0.984]GR.C	336		C[+57], N[+1]	687.314	2	1373.62	1373.62	0	4	Specific	882.81	808.26	808.26	14.23	404	>FBN1 N term	1	DW092118_4.6372.6372.2	controllerType=0 controllerNumber=1 scan=6372	18.1248
04084:2	1	R.C[+57.021]SNQLPQSITK.M	348		C[+57]	638.321	2	1275.64	1275.64	0	-0.8	Specific	735.28	735.28	735.28	11.25	404	>FBN1 N term	1	DW092118_4.4574.4574.2	controllerType=0 controllerNumber=1 scan=4574	14.1191
04642:2	1	R.C[+57.021]SNQLPQSITK.M	348		C[+57]	638.323	2	1275.64	1275.64	0	1.4	Specific	752.44	752.44	752.44	12.25	404	>FBN1 N term	1	DW092118_4.5064.5064.2	controllerType=0 controllerNumber=1 scan=5064	15.1934
04134:2	1	R.C[+57.021]SNQLPQSITK.M	348		C[+57]	638.323	2	1275.64	1275.64	0	2.6	Specific	761.71	761.71	761.71	12.23	404	>FBN1 N term	1	DW092118_4.4623.4623.2	controllerType=0 controllerNumber=1 scan=4623	14.2316
04572:2	1	R.C[+57.021]SNQLPQSITK.M	348		C[+57]	638.323	2	1275.64	1275.64	0	1.9	Specific	763.5	763.5	763.5	12.25	404	>FBN1 N term	1	DW092118_4.5008.5008.2	controllerType=0 controllerNumber=1 scan=5008	15.0709
04390:2	1	R.C[+57.021]SNQLPQSITK.M	348		C[+57]	638.323	2	1275.64	1275.64	0	1.9	Specific	765.96	765.96	765.96	12.25	404	>FBN1 N term	1	DW092118_4.4843.4843.2	controllerType=0 controllerNumber=1 scan=4843	14.7229
04325:2	1	R.C[+57.021]SNQLPQSITK.M	348		C[+57]	638.323	2	1275.64	1275.64	0	1.7	Specific	769.36	769.36	769.36	12.25	404	>FBN1 N term	1	DW092118_4.4788.4788.2	controllerType=0 controllerNumber=1 scan=4788	14.6011
04195:2	1	R.C[+57.021]SNQLPQSITK.M	348		C[+57]	638.323	2	1275.64	1275.64	0	1.6	Specific	772.47	772.47	772.47	12.25	404	>FBN1 N term	1	DW092118_4.4678.4678.2	controllerType=0 controllerNumber=1 scan=4678	14.3561
04261:2	1	R.C[+57.021]SNQLPQSITK.M	348		C[+57]	638.323	2	1275.64	1275.64	0	2.5	Specific	774.51	774.51	774.51	12.23	404	>FBN1 N term	1	DW092118_4.4733.4733.2	controllerType=0 controllerNumber=1 scan=4733	14.4782
04510:2	1	R.C[+57.021]SNQLPQSITK.M	348		C[+57]	638.323	2	1275.64	1275.64	0	2.3	Specific	780.38	780.38	780.38	12.25	404	>FBN1 N term	1	DW092118_4.4953.4953.2	controllerType=0 controllerNumber=1 scan=4953	14.9545
04452:2	1	R.C[+57.021]SNQLPQSITK.M	348		C[+57]	638.323	2	1275.64	1275.64	0	1.8	Specific	780.76	780.76	780.76	12.25	404	>FBN1 N term	1	DW092118_4.4898.4898.2	controllerType=0 controllerNumber=1 scan=4898	14.8372
06756:2	1	R.C[+57.021][-17.027]SNQLPQSITK.M	348		C[-17][+57]	629.811	2	1258.61	1258.61	0	3.5	Specific	646.47	646.47	646.47	9.23	404	>FBN1 N term	1	DW092118_4.6837.6837.2	controllerType=0 controllerNumber=1 scan=6837	19.1745
06632:2	1	R.C[+57.021][-17.027]SNQLPQSITK.M	348		C[-17][+57]	629.811	2	1258.61	1258.61	0	3.2	Specific	647.65	647.65	647.65	9.23	404	>FBN1 N term	1	DW092118_4.6728.6728.2	controllerType=0 controllerNumber=1 scan=6728	18.9306
06691:2	1	R.C[+57.021][-17.027]SNQLPQSITK.M	348		C[-17][+57]	629.81	2	1258.61	1258.61	0	3	Specific	654.01	654.01	654.01	10.23	404	>FBN1 N term	1	DW092118_4.6779.6779.2	controllerType=0 controllerNumber=1 scan=6779	19.0466
02336:2	1	K.MQC[+57.021]C[+57.021]C[+57.021]DAGR.C	359		C[+57]*3	579.203	2	1157.4	1157.4	0	3.1	Specific	218.13	218.13	218.13	3.69	404	>FBN1 N term	1	DW092118_4.2846.2846.2	controllerType=0 controllerNumber=1 scan=2846	9.7318
02458:2	1	K.MQC[+57.021]C[+57.021]C[+57.021]DAGR.C	359		C[+57]*3	579.205	2	1157.4	1157.4	0	5.6	Specific	299.27	299.27	299.27	4.73	404	>FBN1 N term	1	DW092118_4.2993.2993.2	controllerType=0 controllerNumber=1 scan=2993	10.1658
02364:2	1	K.MQC[+57.021]C[+57.021]C[+57.021]DAGR.C	359		C[+57]*3	579.202	2	1157.4	1157.4	0	1.7	Specific	317.47	317.47	317.47	4.76	404	>FBN1 N term	1	DW092118_4.2881.2881.2	controllerType=0 controllerNumber=1 scan=2881	9.8389
02416:2	1	K.MQC[+57.021]C[+57.021]C[+57.021]DAGR.C	359		C[+57]*3	579.205	2	1157.4	1157.4	0	5.5	Specific	326.54	326.54	326.54	5.15	404	>FBN1 N term	1	DW092118_4.2951.2951.2	controllerType=0 controllerNumber=1 scan=2951	10.0562
02383:2	1	K.MQC[+57.021]C[+57.021]C[+57.021]DAGR.C	359		C[+57]*3	579.204	2	1157.4	1157.4	0	4.4	Specific	435.95	435.95	435.95	6.67	404	>FBN1 N term	1	DW092118_4.2914.2914.2	controllerType=0 controllerNumber=1 scan=2914	9.9497
11011:2	1	R.C[+57.021]WSPGVTVAPEMC[+57.021]PIR.A	368		C[+57]*2	930.445	2	1859.88	1859.86	0	12.3	Specific	132.29	132.29	132.29	2.11	404	>FBN1 N term	1	DW092118_4.10525.10525.2	controllerType=0 controllerNumber=1 scan=10525	27.859
10775:2	1	R.C[+57.021]WSPGVTVAPEMC[+57.021]PIR.A	368		C[+57]*2	930.442	2	1859.88	1859.86	0	8.9	Specific	169.89	169.89	169.89	2.42	404	>FBN1 N term	1	DW092118_4.10313.10313.6	controllerType=0 controllerNumber=1 scan=10313	27.3548
08189:3	1	R.C[+57.021]WSPGVTVAPEMC[+57.021]PIR.A	368		C[+57]*2	620.627	3	1859.87	1859.86	0	3.5	Specific	294.52	294.52	294.52	3.09	404	>FBN1 N term	1	DW092118_4.8063.8063.3	controllerType=0 controllerNumber=1 scan=8063	21.9648
08343:3	1	R.C[+57.021]WSPGVTVAPEMC[+57.021]PIR.A	368		C[+57]*2	620.627	3	1859.87	1859.86	0	2.9	Specific	483.64	483.64	483.64	7.18	404	>FBN1 N term	1	DW092118_4.8200.8200.3	controllerType=0 controllerNumber=1 scan=8200	22.2843
08527:2	1	R.C[+57.021]WSPGVTVAPEMC[+57.021]PIR.A	368		C[+57]*2	930.437	2	1859.87	1859.86	0	3.1	Specific	516.75	516.75	516.75	7.75	404	>FBN1 N term	1	DW092118_4.8359.8359.2	controllerType=0 controllerNumber=1 scan=8359	22.6556
08453:2	1	R.C[+57.021]WSPGVTVAPEMC[+57.021]PIR.A	368		C[+57]*2	930.435	2	1859.86	1859.86	0	1.5	Specific	525.61	525.61	525.61	7.93	404	>FBN1 N term	1	DW092118_4.8297.8297.2	controllerType=0 controllerNumber=1 scan=8297	22.5115
08277:3	1	R.C[+57.021]WSPGVTVAPEMC[+57.021]PIR.A	368		C[+57]*2	620.627	3	1859.87	1859.86	0	3.9	Specific	640.18	640.18	640.18	9.43	404	>FBN1 N term	1	DW092118_4.8143.8143.3	controllerType=0 controllerNumber=1 scan=8143	22.1516
08389:2	1	R.C[+57.021]WSPGVTVAPEMC[+57.021]PIR.A	368		C[+57]*2	930.438	2	1859.87	1859.86	0	4.1	Specific	644.78	644.78	644.78	10	404	>FBN1 N term	1	DW092118_4.8244.8244.2	controllerType=0 controllerNumber=1 scan=8244	22.3871
08215:3	1	R.C[+57.021]WSPGVTVAPEMC[+57.021]PIR.A	368		C[+57]*2	620.627	3	1859.87	1859.86	0	3.3	Specific	646.37	619.77	619.77	9.43	404	>FBN1 N term	1	DW092118_4.8087.8087.3	controllerType=0 controllerNumber=1 scan=8087	22.0213
08158:3	1	R.C[+57.021]WSPGVTVAPEMC[+57.021]PIR.A	368		C[+57]*2	620.627	3	1859.87	1859.86	0	4	Specific	652.76	652.76	652.76	10.43	404	>FBN1 N term	1	DW092118_4.8036.8036.3	controllerType=0 controllerNumber=1 scan=8036	21.9024
08329:2	1	R.C[+57.021]WSPGVTVAPEMC[+57.021]PIR.A	368		C[+57]*2	930.438	2	1859.87	1859.86	0	4.8	Specific	730.82	730.82	730.82	12	404	>FBN1 N term	1	DW092118_4.8188.8188.2	controllerType=0 controllerNumber=1 scan=8188	22.2559
08204:2	1	R.C[+57.021]WSPGVTVAPEMC[+57.021]PIR.A	368		C[+57]*2	930.437	2	1859.87	1859.86	0	3.3	Specific	828.81	828.81	828.81	14	404	>FBN1 N term	1	DW092118_4.8076.8076.2	controllerType=0 controllerNumber=1 scan=8076	21.9965
08263:2	1	R.C[+57.021]WSPGVTVAPEMC[+57.021]PIR.A	368		C[+57]*2	930.437	2	1859.87	1859.86	0	3.2	Specific	841.51	841.51	841.51	14	404	>FBN1 N term	1	DW092118_4.8131.8131.2	controllerType=0 controllerNumber=1 scan=8131	22.1237
08141:2	1	R.C[+57.021]WSPGVTVAPEMC[+57.021]PIR.A	368		C[+57]*2	930.439	2	1859.87	1859.86	0	5.4	Specific	862.06	862.06	862.06	15	404	>FBN1 N term	1	DW092118_4.8023.8023.2	controllerType=0 controllerNumber=1 scan=8023	21.8725
08122:3	1	R.C[+57.021]WSPGVTVAPEM[+15.995]C[+57.021]PIR.A	368		C[+57]*2, M[+16]	625.96	3	1875.86	1875.86	0	5	Specific	357.12	357.12	331.7	3.49	404	>FBN1 N term	1	DW092118_4.8006.8006.3	controllerType=0 controllerNumber=1 scan=8006	21.8312
07197:3	1	R.C[+57.021]WSPGVTVAPEM[+15.995]C[+57.021]PIR.A	368		C[+57]*2, M[+16]	625.96	3	1875.87	1875.86	0	6.2	Specific	423.61	423.61	423.61	6.88	404	>FBN1 N term	1	DW092118_4.7215.7215.3	controllerType=0 controllerNumber=1 scan=7215	20.0102
07513:2	1	R.C[+57.021]W[+15.995]SPGVTVAPEMC[+57.021]PIR.A	368		C[+57]*2, W[+16]	938.435	2	1875.86	1875.86	0	4.6	Specific	625.23	625.23	622.3	10	404	>FBN1 N term	1	DW092118_4.7486.7486.2	controllerType=0 controllerNumber=1 scan=7486	20.6351
10461:2	1	R.C[+57.021][-17.027]WSPGVTVAPEMC[+57.021]PIR.A	368		C[-17][+57]*2	921.926	2	1842.85	1842.83	0	6.3	Specific	636.58	636.58	636.58	9.27	404	>FBN1 N term	1	DW092118_4.9992.9992.2	controllerType=0 controllerNumber=1 scan=9992	26.5158
10585:2	1	R.C[+57.021][-17.027]WSPGVTVAPEMC[+57.021]PIR.A	368		C[-17][+57]*2	921.923	2	1842.84	1842.83	0	2.4	Specific	648.68	648.68	648.68	10.03	404	>FBN1 N term	1	DW092118_4.10100.10100.2	controllerType=0 controllerNumber=1 scan=10100	26.7701
07193:2	1	R.C[+57.021]WSPGVTVAPEM[+15.995]C[+57.021]PIR.A	368		C[+57]*2, M[+16]	938.437	2	1875.87	1875.86	0	5.7	Specific	680.12	680.12	680.12	11	404	>FBN1 N term	1	DW092118_4.7212.7212.2	controllerType=0 controllerNumber=1 scan=7212	20.0037
10523:2	1	R.C[+57.021][-17.027]WSPGVTVAPEMC[+57.021]PIR.A	368		C[-17][+57]*2	921.926	2	1842.84	1842.83	0	6.2	Specific	790.46	790.46	790.46	12.27	404	>FBN1 N term	1	DW092118_4.10045.10045.2	controllerType=0 controllerNumber=1 scan=10045	26.641
10306:2	1	R.C[+57.021][-17.027]WSPGVTVAPEM[+15.995]C[+57.021]PIR.A	368		C[-17][+57]*2, M[+16]	929.927	2	1858.85	1858.83	0	10	Specific	70.84	70.84	0.83	1.87	404	>FBN1 N term	1	DW092118_4.9865.9865.2	controllerType=0 controllerNumber=1 scan=9865	26.212
10397:2	1	R.C[+57.021][-17.027]WSPGVTVAPEM[+15.995]C[+57.021]PIR.A	368		C[-17][+57]*2, M[+16]	929.926	2	1858.84	1858.83	0	8.4	Specific	153.7	153.7	20.39	2.42	404	>FBN1 N term	1	DW092118_4.9942.9942.2	controllerType=0 controllerNumber=1 scan=9942	26.3952
09453:2	1	R.C[+57.021][-17.027]WSPGVTVAPEM[+15.995]C[+57.021]PIR.A	368		C[-17][+57]*2, M[+16]	929.92	2	1858.83	1858.83	0	2.8	Specific	365.29	365.29	300.24	7.42	404	>FBN1 N term	1	DW092118_4.9138.9138.2	controllerType=0 controllerNumber=1 scan=9138	24.4864
06546:3	1	R.C[+57.021]W[+15.995]SPGVTVAPEM[+15.995]C[+57.021]PIR.A	368		C[+57]*2, M[+16], W[+16]	631.292	3	1891.86	1891.85	0	6.3	Specific	475.28	475.28	475.28	6.34	404	>FBN1 N term	1	DW092118_4.6650.6650.3	controllerType=0 controllerNumber=1 scan=6650	18.7542
06480:3	1	R.C[+57.021]W[+15.995]SPGVTVAPEM[+15.995]C[+57.021]PIR.A	368		C[+57]*2, M[+16], W[+16]	631.291	3	1891.86	1891.85	0	5	Specific	517.09	517.09	517.09	7.18	404	>FBN1 N term	1	DW092118_4.6598.6598.3	controllerType=0 controllerNumber=1 scan=6598	18.6332
06600:2	1	R.C[+57.021]W[+15.995]SPGVTVAPEM[+15.995]C[+57.021]PIR.A	368		C[+57]*2, M[+16], W[+16]	946.434	2	1891.86	1891.85	0	5.3	Specific	524.7	524.7	524.7	7.9	404	>FBN1 N term	1	DW092118_4.6698.6698.2	controllerType=0 controllerNumber=1 scan=6698	18.8643
06468:2	1	R.C[+57.021]W[+15.995]SPGVTVAPEM[+15.995]C[+57.021]PIR.A	368		C[+57]*2, M[+16], W[+16]	946.432	2	1891.86	1891.85	0	3.8	Specific	616.67	616.67	616.67	10	404	>FBN1 N term	1	DW092118_4.6588.6588.2	controllerType=0 controllerNumber=1 scan=6588	18.6106
06530:2	1	R.C[+57.021]W[+15.995]SPGVTVAPEM[+15.995]C[+57.021]PIR.A	368		C[+57]*2, M[+16], W[+16]	946.433	2	1891.86	1891.85	0	5	Specific	713.12	713.12	713.12	12	404	>FBN1 N term	1	DW092118_4.6638.6638.2	controllerType=0 controllerNumber=1 scan=6638	18.7264
02516:2	1	R.ATEDFNK.L	384			412.695	2	824.383	824.379	0	6	Specific	70.57	70.57	70.57	1.87	404	>FBN1 N term	1	DW092118_4.3053.3053.2	controllerType=0 controllerNumber=1 scan=3053	10.3375
08008:3	1	R.EPPRVLPVN[+568.212]VT[+802.286]DYC[+57.021]QLVR.Y	443	HexNAc(2)Hex(1),HexNAc(1)Hex(1)Fuc(1)NeuAc(1)	C[+57], N[+568], T[+802]	1175.87	3	3525.6	3525.63	0	-9.8	Specific	187.16	187.16	187.16	2.34	404	>FBN1 N term	1	DW092118_4.7908.7908.3	controllerType=0 controllerNumber=1 scan=7908	21.6046
08551:3	1	R.VLPVNVTDYC[+57.021]QLVR.Y	447		C[+57]	559.302	3	1675.89	1675.88	0	5.5	Specific	406.49	312.19	312.19	5.23	404	>FBN1 N term	1	DW092118_4.8379.8379.3	controllerType=0 controllerNumber=1 scan=8379	22.7034
08547:2	1	R.VLPVNVTDYC[+57.021]QLVR.Y	447		C[+57]	838.449	2	1675.89	1675.88	0	3.9	Specific	582.31	410.01	410.01	9	404	>FBN1 N term	1	DW092118_4.8375.8375.2	controllerType=0 controllerNumber=1 scan=8375	22.6948
08933:4	1	R.VLPVN[+2059.735]VTDYC[+57.021]QLVR.Y	447	HexNAc(4)Hex(5)Fuc(1)NeuAc(1)	C[+57], N[+2060]	934.664	4	3735.64	3735.62	0	4.8	Specific	221.35	221.35	57.59	4.3	404	>FBN1 N term	1	DW092118_4.8693.8693.4	controllerType=0 controllerNumber=1 scan=8693	23.4368
09099:3	1	R.VLPVN[+1929.672]VTDYC[+57.021]QLVR.Y	447	HexNAc(4)Hex(5)NeuGc(1)	C[+57], N[+1930]	1202.52	3	3605.54	3605.56	0	-4.4	Specific	304.48	304.48	61.79	3.44	404	>FBN1 N term	1	DW092118_4.8840.8840.3	controllerType=0 controllerNumber=1 scan=8840	23.7824
08146:3	1	R.VLPVN[+1444.534]VTDYC[+57.021]QLVR.Y	447	HexNAc(4)Hex(3)Fuc(1)	C[+57], N[+1445]	1040.82	3	3120.43	3120.42	0	4.4	Specific	344.59	344.59	69.85	4.2	404	>FBN1 N term	1	DW092118_4.8026.8026.3	controllerType=0 controllerNumber=1 scan=8026	21.879
08066:3	1	R.VLPVN[+1955.724]VTDYC[+57.021]QLVR.Y	447	HexNAc(5)Hex(4)Fuc(2)	C[+57], N[+1956]	1211.21	3	3631.62	3631.61	0	4	Specific	391.65	268.59	54.49	5.28	404	>FBN1 N term	1	DW092118_4.7960.7960.3	controllerType=0 controllerNumber=1 scan=7960	21.7246
08126:3	1	R.VLPVN[+1809.666]VTDYC[+57.021]QLVR.Y	447	HexNAc(5)Hex(4)Fuc(1)	C[+57], N[+1810]	1162.53	3	3485.57	3485.55	0	5.2	Specific	462.65	333.77	57.83	5.76	404	>FBN1 N term	1	DW092118_4.8010.8010.3	controllerType=0 controllerNumber=1 scan=8010	21.8424
08237:2	1	R.VLPVN[+349.137]VTDYC[+57.021]QLVR.Y	447	HexNAc(1)Fuc(1)	C[+57], N[+349]	1013.02	2	2025.03	2025.02	0	3	Specific	475.46	322.06	24.12	5.99	404	>FBN1 N term	1	DW092118_4.8106.8106.2	controllerType=0 controllerNumber=1 scan=8106	22.0637
08099:3	1	R.VLPVN[+1565.560]VTDYC[+57.021]QLVR.Y	447	HexNAc(3)Hex(5)Fuc(1)	C[+57], N[+1566]	1081.16	3	3241.45	3241.44	0	2.6	Specific	489.89	489.89	62.63	7.18	404	>FBN1 N term	1	DW092118_4.7988.7988.3	controllerType=0 controllerNumber=1 scan=7988	21.7915
08118:3	1	R.VLPVN[+1647.613]VTDYC[+57.021]QLVR.Y	447	HexNAc(5)Hex(3)Fuc(1)	C[+57], N[+1648]	1108.51	3	3323.51	3323.5	0	4.5	Specific	495.98	409.25	55.59	7.18	404	>FBN1 N term	1	DW092118_4.8002.8002.3	controllerType=0 controllerNumber=1 scan=8002	21.8225
08060:3	1	R.VLPVN[+1752.645]VTDYC[+57.021]QLVR.Y	447	HexNAc(4)Hex(4)Fuc(2)	C[+57], N[+1753]	1143.52	3	3428.54	3428.53	0	2.6	Specific	515.8	515.8	63.21	7.18	404	>FBN1 N term	1	DW092118_4.7953.7953.3	controllerType=0 controllerNumber=1 scan=7953	21.7074
08879:3	1	R.VLPVN[+2059.735]VTDYC[+57.021]QLVR.Y	447	HexNAc(4)Hex(5)Fuc(1)NeuAc(1)	C[+57], N[+2060]	1245.88	3	3735.64	3735.62	0	5	Specific	539.68	399.15	61.5	7.33	404	>FBN1 N term	1	DW092118_4.8652.8652.3	controllerType=0 controllerNumber=1 scan=8652	23.3389
08039:3	1	R.VLPVN[+1914.697]VTDYC[+57.021]QLVR.Y	447	HexNAc(4)Hex(5)Fuc(2)	C[+57], N[+1915]	1197.54	3	3590.6	3590.58	0	4.6	Specific	546.74	545.45	52.76	7.33	404	>FBN1 N term	1	DW092118_4.7935.7935.3	controllerType=0 controllerNumber=1 scan=7935	21.6673
08107:3	1	R.VLPVN[+1241.454]VTDYC[+57.021]QLVR.Y	447	HexNAc(3)Hex(3)Fuc(1)	C[+57], N[+1241]	973.123	3	2917.35	2917.34	0	5.5	Specific	552.15	459.85	68.44	7.33	404	>FBN1 N term	1	DW092118_4.7993.7993.3	controllerType=0 controllerNumber=1 scan=7993	21.8014
08093:3	1	R.VLPVN[+1403.507]VTDYC[+57.021]QLVR.Y	447	HexNAc(3)Hex(4)Fuc(1)	C[+57], N[+1404]	1027.14	3	3079.41	3079.39	0	5	Specific	552.58	450.2	66.85	7.33	404	>FBN1 N term	1	DW092118_4.7982.7982.3	controllerType=0 controllerNumber=1 scan=7982	21.7764
08046:3	1	R.VLPVN[+1565.560]VTDYC[+57.021]QLVR.Y	447	HexNAc(3)Hex(5)Fuc(1)	C[+57], N[+1566]	1081.16	3	3241.45	3241.44	0	2.7	Specific	590.09	590.09	63.17	8.43	404	>FBN1 N term	1	DW092118_4.7941.7941.3	controllerType=0 controllerNumber=1 scan=7941	21.6803
08051:3	1	R.VLPVN[+1768.640]VTDYC[+57.021]QLVR.Y	447	HexNAc(4)Hex(5)Fuc(1)	C[+57], N[+1769]	1148.85	3	3444.54	3444.52	0	4.1	Specific	595.6	595.6	60.5	8.43	404	>FBN1 N term	1	DW092118_4.7946.7946.3	controllerType=0 controllerNumber=1 scan=7946	21.6922
08021:3	1	R.VLPVN[+1971.719]VTDYC[+57.021]QLVR.Y	447	HexNAc(5)Hex(5)Fuc(1)	C[+57], N[+1972]	1216.55	3	3647.62	3647.6	0	4.9	Specific	617.92	447.57	69.39	9.43	404	>FBN1 N term	1	DW092118_4.7918.7918.3	controllerType=0 controllerNumber=1 scan=7918	21.6279
08064:3	1	R.VLPVN[+1444.534]VTDYC[+57.021]QLVR.Y	447	HexNAc(4)Hex(3)Fuc(1)	C[+57], N[+1445]	1040.82	3	3120.43	3120.42	0	4.4	Specific	639.96	608.4	70.66	9.43	404	>FBN1 N term	1	DW092118_4.7958.7958.3	controllerType=0 controllerNumber=1 scan=7958	21.7203
07990:3	1	R.VLPVN[+1996.750]VTDYC[+57.021]QLVR.Y	447	HexNAc(6)Hex(3)Fuc(2)	C[+57], N[+1997]	1224.89	3	3672.65	3672.63	0	4.1	Specific	644.96	610.57	55.14	9.43	404	>FBN1 N term	1	DW092118_4.7893.7893.3	controllerType=0 controllerNumber=1 scan=7893	21.5701
08893:3	1	R.VLPVN[+2100.761]VTDYC[+57.021]QLVR.Y	447	HexNAc(5)Hex(4)Fuc(1)NeuAc(1)	C[+57], N[+2101]	1259.56	3	3776.66	3776.65	0	4.4	Specific	645.19	625.92	61.47	9.43	404	>FBN1 N term	1	DW092118_4.8663.8663.3	controllerType=0 controllerNumber=1 scan=8663	23.3649
08055:3	1	R.VLPVN[+1647.613]VTDYC[+57.021]QLVR.Y	447	HexNAc(5)Hex(3)Fuc(1)	C[+57], N[+1648]	1108.51	3	3323.51	3323.5	0	5.3	Specific	645.22	428.51	56.9	9.43	404	>FBN1 N term	1	DW092118_4.7950.7950.3	controllerType=0 controllerNumber=1 scan=7950	21.7008
08004:3	1	R.VLPVN[+1955.724]VTDYC[+57.021]QLVR.Y	447	HexNAc(5)Hex(4)Fuc(2)	C[+57], N[+1956]	1211.21	3	3631.62	3631.61	0	4.7	Specific	669.47	459.73	58.32	10.43	404	>FBN1 N term	1	DW092118_4.7905.7905.3	controllerType=0 controllerNumber=1 scan=7905	21.5981
08001:3	1	R.VLPVN[+1809.666]VTDYC[+57.021]QLVR.Y	447	HexNAc(5)Hex(4)Fuc(1)	C[+57], N[+1810]	1162.53	3	3485.56	3485.55	0	3.7	Specific	673.8	449.98	60.1	10.43	404	>FBN1 N term	1	DW092118_4.7903.7903.3	controllerType=0 controllerNumber=1 scan=7903	21.5937
08088:3	1	R.VLPVN[+1606.587]VTDYC[+57.021]QLVR.Y	447	HexNAc(4)Hex(4)Fuc(1)	C[+57], N[+1607]	1094.83	3	3282.48	3282.47	0	4.2	Specific	679.67	679.67	64.42	10.43	404	>FBN1 N term	1	DW092118_4.7978.7978.3	controllerType=0 controllerNumber=1 scan=7978	21.7677
08063:3	1	R.VLPVN[+1850.693]VTDYC[+57.021]QLVR.Y	447	HexNAc(6)Hex(3)Fuc(1)	C[+57], N[+1851]	1176.2	3	3526.59	3526.58	0	3.8	Specific	693.56	693.56	61.25	10.43	404	>FBN1 N term	1	DW092118_4.7957.7957.3	controllerType=0 controllerNumber=1 scan=7957	21.7181
08061:3	1	R.VLPVN[+1809.666]VTDYC[+57.021]QLVR.Y	447	HexNAc(5)Hex(4)Fuc(1)	C[+57], N[+1810]	1162.53	3	3485.56	3485.55	0	4	Specific	703.98	472.23	61.91	11.43	404	>FBN1 N term	1	DW092118_4.7955.7955.3	controllerType=0 controllerNumber=1 scan=7955	21.7137
07988:3	1	R.VLPVN[+1768.640]VTDYC[+57.021]QLVR.Y	447	HexNAc(4)Hex(5)Fuc(1)	C[+57], N[+1769]	1148.85	3	3444.54	3444.52	0	4.2	Specific	740.41	740.41	67.8	11.43	404	>FBN1 N term	1	DW092118_4.7891.7891.3	controllerType=0 controllerNumber=1 scan=7891	21.5657
08201:3	1	R.VLPVN[+1216.423]VTDYC[+57.021]QLVR.Y	447	HexNAc(2)Hex(5)	C[+57], N[+1216]	964.775	3	2892.31	2892.31	0	1.8	Specific	749.03	749.03	65.35	11.45	404	>FBN1 N term	1	DW092118_4.8073.8073.3	controllerType=0 controllerNumber=1 scan=8073	21.9881
08030:3	1	R.VLPVN[+1606.587]VTDYC[+57.021]QLVR.Y	447	HexNAc(4)Hex(4)Fuc(1)	C[+57], N[+1607]	1094.83	3	3282.48	3282.47	0	3.3	Specific	762.51	762.51	62.93	12.43	404	>FBN1 N term	1	DW092118_4.7927.7927.3	controllerType=0 controllerNumber=1 scan=7927	21.648
02674:2	1	R.YLC[+57.021]QNGR.C	461		C[+57]	455.715	2	910.423	910.42	0	3.9	Specific	304.17	298.33	298.33	2.55	404	>FBN1 N term	1	DW092118_4.3214.3214.2	controllerType=0 controllerNumber=1 scan=3214	10.7799
02748:2	1	R.YLC[+57.021]QNGR.C	461		C[+57]	455.714	2	910.42	910.42	0	0.1	Specific	313.7	265.55	265.55	2.64	404	>FBN1 N term	1	DW092118_4.3293.3293.2	controllerType=0 controllerNumber=1 scan=3293	10.9876
02515:2	1	R.YLC[+57.021]QNGR.C	461		C[+57]	455.717	2	910.426	910.42	0	6.9	Specific	343.44	335.08	335.08	3.08	404	>FBN1 N term	1	DW092118_4.3052.3052.2	controllerType=0 controllerNumber=1 scan=3052	10.3353
02595:2	1	R.YLC[+57.021]QNGR.C	461		C[+57]	455.716	2	910.425	910.42	0	5.4	Specific	393.7	383.52	383.52	5.27	404	>FBN1 N term	1	DW092118_4.3129.3129.2	controllerType=0 controllerNumber=1 scan=3129	10.5504
02561:2	1	R.YLC[+57.021]QNGR.C	461		C[+57]	455.717	2	910.427	910.42	0	7.2	Specific	422.04	353.84	353.84	3.29	404	>FBN1 N term	1	DW092118_4.3092.3092.2	controllerType=0 controllerNumber=1 scan=3092	10.4446
02749:2	1	R.YLC[+57.021]QN[+0.984]GR.C	461		C[+57], N[+1]	456.206	2	911.405	911.404	0	1.3	Specific	372.2	344.6	344.6	3.1	404	>FBN1 N term	1	DW092118_4.3293.3293.2	controllerType=0 controllerNumber=1 scan=3293	10.9876
02781:2	1	R.YLC[+57.021]QN[+0.984]GR.C	461		C[+57], N[+1]	456.206	2	911.405	911.404	0	0.7	Specific	378.02	356.47	356.47	3.49	404	>FBN1 N term	1	DW092118_4.3332.3332.2	controllerType=0 controllerNumber=1 scan=3332	11.096
03065:2	1	R.YLC[+57.021]QN[+0.984]GR.C	461		C[+57], N[+1]	456.207	2	911.408	911.404	0	4	Specific	391.38	342.33	342.33	3.08	404	>FBN1 N term	1	DW092118_4.3629.3629.2	controllerType=0 controllerNumber=1 scan=3629	11.8576
02822:2	1	R.YLC[+57.021]QN[+0.984]GR.C	461		C[+57], N[+1]	456.206	2	911.405	911.404	0	1.1	Specific	393.76	367.1	367.1	4.79	404	>FBN1 N term	1	DW092118_4.3375.3375.2	controllerType=0 controllerNumber=1 scan=3375	11.2024
03020:2	1	R.YLC[+57.021]QN[+0.984]GR.C	461		C[+57], N[+1]	456.206	2	911.404	911.404	0	0.3	Specific	417.68	390.86	390.86	5.33	404	>FBN1 N term	1	DW092118_4.3586.3586.2	controllerType=0 controllerNumber=1 scan=3586	11.7465
02992:2	1	R.YLC[+57.021]QN[+0.984]GR.C	461		C[+57], N[+1]	456.206	2	911.405	911.404	0	1.3	Specific	424.56	366.71	366.71	4.42	404	>FBN1 N term	1	DW092118_4.3548.3548.2	controllerType=0 controllerNumber=1 scan=3548	11.6366
02958:2	1	R.YLC[+57.021]QN[+0.984]GR.C	461		C[+57], N[+1]	456.207	2	911.406	911.404	0	2	Specific	430.22	375.03	375.03	4.82	404	>FBN1 N term	1	DW092118_4.3510.3510.2	controllerType=0 controllerNumber=1 scan=3510	11.5337
02913:2	1	R.YLC[+57.021]QN[+0.984]GR.C	461		C[+57], N[+1]	456.206	2	911.404	911.404	0	0.1	Specific	430.69	405.78	405.78	4.82	404	>FBN1 N term	1	DW092118_4.3467.3467.2	controllerType=0 controllerNumber=1 scan=3467	11.4282
02869:2	1	R.YLC[+57.021]QN[+0.984]GR.C	461		C[+57], N[+1]	456.206	2	911.404	911.404	0	0.1	Specific	430.79	406.19	406.19	4.82	404	>FBN1 N term	1	DW092118_4.3420.3420.2	controllerType=0 controllerNumber=1 scan=3420	11.3135
08180:2	1	R.C[+57.021][-17.027]IPTPGSYR.C	468		C[-17][+57]	517.244	2	1033.48	1033.48	0	3.9	Specific	289.97	289.97	289.97	4.73	404	>FBN1 N term	1	DW092118_4.8056.8056.2	controllerType=0 controllerNumber=1 scan=8056	21.9496
08013:2	1	R.C[+57.021][-17.027]IPTPGS[+162.053]YR.C	468	Hex(1)	C[-17][+57], S[+162]	598.271	2	1195.53	1195.53	0	3.9	Specific	289.64	289.64	18.49	2.9	404	>FBN1 N term	1	DW092118_4.7913.7913.3	controllerType=0 controllerNumber=1 scan=7913	21.617
07854:2	1	R.C[+57.021][-17.027]IPTPGS[+162.053]YR.C	468	Hex(1)	C[-17][+57], S[+162]	598.272	2	1195.54	1195.53	0	5.3	Specific	395.56	395.56	64.6	6.64	404	>FBN1 N term	1	DW092118_4.7774.7774.2	controllerType=0 controllerNumber=1 scan=7774	21.2942
07908:2	1	R.C[+57.021][-17.027]IPTPGS[+162.053]YR.C	468	Hex(1)	C[-17][+57], S[+162]	598.27	2	1195.53	1195.53	0	2.8	Specific	463.15	463.15	35.75	6.86	404	>FBN1 N term	1	DW092118_4.7824.7824.2	controllerType=0 controllerNumber=1 scan=7824	21.4108
07974:2	1	R.C[+57.021][-17.027]IPTPGS[+162.053]YR.C	468	Hex(1)	C[-17][+57], S[+162]	598.271	2	1195.53	1195.53	0	3.3	Specific	474.8	474.8	76.64	6.86	404	>FBN1 N term	1	DW092118_4.7879.7879.2	controllerType=0 controllerNumber=1 scan=7879	21.5378
07983:2	1	K.GFQLDLR.G	482			424.736	2	848.464	848.462	0	2	Specific	206.33	206.33	206.33	2.4	404	>FBN1 N term	1	DW092118_4.7887.7887.3	controllerType=0 controllerNumber=1 scan=7887	21.5551
07458:2	1	K.GFQLDLR.G	482			424.736	2	848.465	848.462	0	3.2	Specific	316.31	316.31	316.31	3.59	404	>FBN1 N term	1	DW092118_4.7436.7436.2	controllerType=0 controllerNumber=1 scan=7436	20.5188
07515:2	1	K.GFQLDLR.G	482			424.737	2	848.466	848.462	0	4.7	Specific	339.82	339.82	339.82	5.15	404	>FBN1 N term	1	DW092118_4.7488.7488.2	controllerType=0 controllerNumber=1 scan=7488	20.6395
07356:2	1	K.GFQLDLR.G	482			424.736	2	848.466	848.462	0	3.6	Specific	356.14	356.14	356.14	5.15	404	>FBN1 N term	1	DW092118_4.7344.7344.2	controllerType=0 controllerNumber=1 scan=7344	20.3116
07286:2	1	K.GFQLDLR.G	482			424.737	2	848.466	848.462	0	4.8	Specific	375.6	375.6	375.6	6.64	404	>FBN1 N term	1	DW092118_4.7287.7287.2	controllerType=0 controllerNumber=1 scan=7287	20.1793
07218:2	1	K.GFQLDLR.G	482			424.737	2	848.467	848.462	0	5	Specific	388.64	388.64	388.64	5.48	404	>FBN1 N term	1	DW092118_4.7231.7231.2	controllerType=0 controllerNumber=1 scan=7231	20.0488
06897:2	1	K.GFQLDLR.G	482			424.736	2	848.465	848.462	0	2.8	Specific	406.08	406.08	406.08	6.67	404	>FBN1 N term	1	DW092118_4.6958.6958.2	controllerType=0 controllerNumber=1 scan=6958	19.4376
07023:2	1	K.GFQLDLR.G	482			424.736	2	848.465	848.462	0	2.9	Specific	407.71	407.71	407.71	5.52	404	>FBN1 N term	1	DW092118_4.7065.7065.2	controllerType=0 controllerNumber=1 scan=7065	19.6738
07088:2	1	K.GFQLDLR.G	482			424.737	2	848.467	848.462	0	5	Specific	414.53	414.53	414.53	6.67	404	>FBN1 N term	1	DW092118_4.7122.7122.2	controllerType=0 controllerNumber=1 scan=7122	19.7967
06959:2	1	K.GFQLDLR.G	482			424.736	2	848.466	848.462	0	3.7	Specific	433.54	433.54	433.54	5.52	404	>FBN1 N term	1	DW092118_4.7009.7009.2	controllerType=0 controllerNumber=1 scan=7009	19.551
07149:2	1	K.GFQLDLR.G	482			424.737	2	848.466	848.462	0	4.4	Specific	446.85	446.85	446.85	5.5	404	>FBN1 N term	1	DW092118_4.7176.7176.2	controllerType=0 controllerNumber=1 scan=7176	19.9211
07582:4	1	K.GFQLDLRGEC[+57.021]IDVDEC[+57.021]EKNPC[+57.021]AGGEC[+57.021]INNQGS[+162.053]YTC[+57.021]QC[+57.021]R.A	482	Hex(1)	C[+57]*6, S[+162]	1168.74	4	4671.95	4671.92	0	6.6	Specific	1061.58	1061.58	2.4	16.26	404	>FBN1 N term	1	DW092118_4.7542.7542.4	controllerType=0 controllerNumber=1 scan=7542	20.7635
07605:4	1	K.GFQLDLRGEC[+57.021]IDVDEC[+57.021]EKNPC[+57.021]AGGEC[+57.021]IN[+15.995]NQGS[+162.053]YTC[+57.021]QC[+57.021]R.A	482	Hex(1)	C[+57]*6, N[+16], S[+162]	1172.74	4	4687.93	4687.92	0	4	Specific	651.61	651.61	2.4	8.99	404	>FBN1 N term	1	DW092118_4.7559.7559.4	controllerType=0 controllerNumber=1 scan=7559	20.8034
07544:4	1	K.GFQLDLRGEC[+57.021]IDVDEC[+57.021]EKNPC[+57.021]AGGEC[+57.021]IN[+15.995]NQGS[+162.053]YTC[+57.021]QC[+57.021]R.A	482	Hex(1)	C[+57]*6, N[+16], S[+162]	1172.74	4	4687.94	4687.92	0	4.7	Specific	1096.93	1096.93	2.4	16.99	404	>FBN1 N term	1	DW092118_4.7509.7509.4	controllerType=0 controllerNumber=1 scan=7509	20.6888
06093:4	1	R.GEC[+57.021]IDVDEC[+57.021]EKNPC[+57.021]AGGEC[+57.021]IN[+15.995]N[+0.984]QGS[+162.053]YTC[+57.021]QC[+57.021]R.A	489	Hex(1)	C[+57]*6, N[+1][+16], S[+162]	965.622	4	3859.46	3859.45	0	2.5	Specific	727.95	718.34	2.4	10.6	404	>FBN1 N term	1	DW092118_4.6284.6284.4	controllerType=0 controllerNumber=1 scan=6284	17.9225
06022:4	1	R.GEC[+57.021]IDVDEC[+57.021]EKNPC[+57.021]AGGEC[+57.021]IN[+15.995]N[+0.984]QGS[+162.053]YTC[+57.021]QC[+57.021]R.A	489	Hex(1)	C[+57]*6, N[+1][+16], S[+162]	965.623	4	3859.47	3859.45	0	4.1	Specific	1042.25	978.55	2.4	16.6	404	>FBN1 N term	1	DW092118_4.6230.6230.4	controllerType=0 controllerNumber=1 scan=6230	17.7997
05998:3	1	R.GEC[+57.021]IDVDEC[+57.021]EKNPC[+57.021]AGGEC[+57.021]IN[+0.984]N[+15.995]QGS[+162.053]YTC[+57.021]QC[+57.021]R.A	489	Hex(1)	C[+57]*6, N[+1][+16], S[+162]	1287.16	3	3859.47	3859.45	0	4.5	Specific	1372.52	1372.52	0	24.17	404	>FBN1 N term	1	DW092118_4.6211.6211.3	controllerType=0 controllerNumber=1 scan=6211	17.7543
06086:3	1	R.GEC[+57.021]IDVDEC[+57.021]EKNPC[+57.021]AGGEC[+57.021]IN[+0.984]N[+15.995]QGS[+162.053]YTC[+57.021]QC[+57.021]R.A	489	Hex(1)	C[+57]*6, N[+1][+16], S[+162]	1287.16	3	3859.47	3859.45	0	3	Specific	1376.76	1329.35	0	24.17	404	>FBN1 N term	1	DW092118_4.6278.6278.3	controllerType=0 controllerNumber=1 scan=6278	17.9077
03882:2	1	R.AGYQSTLTR.T	520			498.761	2	996.514	996.511	0	3.3	Specific	444.15	444.15	444.15	6.86	404	>FBN1 N term	1	DW092118_4.4399.4399.2	controllerType=0 controllerNumber=1 scan=4399	13.714
03398:2	1	R.AGYQSTLTR.T	520			498.76	2	996.512	996.511	0	1.3	Specific	453.38	417.8	417.8	5.73	404	>FBN1 N term	1	DW092118_4.3938.3938.2	controllerType=0 controllerNumber=1 scan=3938	12.6016
03484:2	1	R.AGYQSTLTR.T	520			498.76	2	996.513	996.511	0	2.5	Specific	454.97	438.28	438.28	5.71	404	>FBN1 N term	1	DW092118_4.4024.4024.2	controllerType=0 controllerNumber=1 scan=4024	12.8148
03572:2	1	R.AGYQSTLTR.T	520			498.76	2	996.513	996.511	0	1.7	Specific	455.78	447.3	447.3	6.89	404	>FBN1 N term	1	DW092118_4.4114.4114.2	controllerType=0 controllerNumber=1 scan=4114	13.036
03825:2	1	R.AGYQSTLTR.T	520			498.761	2	996.514	996.511	0	3.2	Specific	465.14	372	372	5.5	404	>FBN1 N term	1	DW092118_4.4348.4348.2	controllerType=0 controllerNumber=1 scan=4348	13.5948
03773:2	1	R.AGYQSTLTR.T	520			498.76	2	996.514	996.511	0	2.6	Specific	466.83	466.83	466.83	5.71	404	>FBN1 N term	1	DW092118_4.4302.4302.2	controllerType=0 controllerNumber=1 scan=4302	13.4848
03619:2	1	R.AGYQSTLTR.T	520			498.76	2	996.513	996.511	0	2	Specific	471.02	408.08	408.08	5.52	404	>FBN1 N term	1	DW092118_4.4159.4159.2	controllerType=0 controllerNumber=1 scan=4159	13.1459
03526:2	1	R.AGYQSTLTR.T	520			498.76	2	996.512	996.511	0	1.4	Specific	473.51	471.15	471.15	5.73	404	>FBN1 N term	1	DW092118_4.4067.4067.2	controllerType=0 controllerNumber=1 scan=4067	12.9222
03441:2	1	R.AGYQSTLTR.T	520			498.76	2	996.513	996.511	0	1.9	Specific	488.79	461.39	461.39	5.84	404	>FBN1 N term	1	DW092118_4.3983.3983.2	controllerType=0 controllerNumber=1 scan=3983	12.7115
03722:2	1	R.AGYQSTLTR.T	520			498.76	2	996.513	996.511	0	2	Specific	494.88	435.3	435.3	5.84	404	>FBN1 N term	1	DW092118_4.4252.4252.2	controllerType=0 controllerNumber=1 scan=4252	13.3648
03669:2	1	R.AGYQSTLTR.T	520			498.761	2	996.515	996.511	0	3.9	Specific	523.6	413.44	413.44	5.76	404	>FBN1 N term	1	DW092118_4.4207.4207.2	controllerType=0 controllerNumber=1 scan=4207	13.2588
04096:3	1	R.TEC[+57.021]RDIDEC[+57.021]LQNGR.I	529		C[+57]*2	589.259	3	1765.76	1765.76	0	2	Specific	635.51	635.51	635.51	10.11	404	>FBN1 N term	1	DW092118_4.4586.4586.3	controllerType=0 controllerNumber=1 scan=4586	14.1465
04523:3	1	R.TEC[+57.021]RDIDEC[+57.021]LQNGR.I	529		C[+57]*2	589.259	3	1765.76	1765.76	0	2.3	Specific	676.86	643.01	643.01	11.11	404	>FBN1 N term	1	DW092118_4.4965.4965.3	controllerType=0 controllerNumber=1 scan=4965	14.9782
04404:3	1	R.TEC[+57.021]RDIDEC[+57.021]LQNGR.I	529		C[+57]*2	589.259	3	1765.76	1765.76	0	1.9	Specific	679.89	663.38	663.38	11.11	404	>FBN1 N term	1	DW092118_4.4855.4855.3	controllerType=0 controllerNumber=1 scan=4855	14.7485
04278:3	1	R.TEC[+57.021]RDIDEC[+57.021]LQNGR.I	529		C[+57]*2	589.259	3	1765.76	1765.76	0	1.2	Specific	689.45	650.45	650.45	11.11	404	>FBN1 N term	1	DW092118_4.4747.4747.3	controllerType=0 controllerNumber=1 scan=4747	14.5079
04465:3	1	R.TEC[+57.021]RDIDEC[+57.021]LQNGR.I	529		C[+57]*2	589.259	3	1765.76	1765.76	0	1.7	Specific	690.21	674.31	674.31	11.11	404	>FBN1 N term	1	DW092118_4.4911.4911.3	controllerType=0 controllerNumber=1 scan=4911	14.8614
04340:3	1	R.TEC[+57.021]RDIDEC[+57.021]LQNGR.I	529		C[+57]*2	589.258	3	1765.76	1765.76	0	0.8	Specific	691.82	668.66	668.66	11.11	404	>FBN1 N term	1	DW092118_4.4801.4801.3	controllerType=0 controllerNumber=1 scan=4801	14.6296
04209:3	1	R.TEC[+57.021]RDIDEC[+57.021]LQNGR.I	529		C[+57]*2	589.259	3	1765.76	1765.76	0	2.3	Specific	703.46	682.94	682.94	12.11	404	>FBN1 N term	1	DW092118_4.4691.4691.3	controllerType=0 controllerNumber=1 scan=4691	14.3848
04157:3	1	R.TEC[+57.021]RDIDEC[+57.021]LQN[+0.984]GR.I	529		C[+57]*2, N[+1]	589.588	3	1766.75	1766.74	0	3.7	Specific	669.12	669.12	669.12	11.09	404	>FBN1 N term	1	DW092118_4.4641.4641.3	controllerType=0 controllerNumber=1 scan=4641	14.27
04405:3	1	R.TEC[+57.021]RDIDEC[+57.021]LQN[+0.984]GR.I	529		C[+57]*2, N[+1]	589.588	3	1766.75	1766.74	0	3.5	Specific	690.2	690.2	690.2	11.09	404	>FBN1 N term	1	DW092118_4.4855.4855.3	controllerType=0 controllerNumber=1 scan=4855	14.7485
04210:3	1	R.TEC[+57.021]RDIDEC[+57.021]LQN[+0.984]GR.I	529		C[+57]*2, N[+1]	589.589	3	1766.75	1766.74	0	5.3	Specific	736.6	736.6	736.6	12.09	404	>FBN1 N term	1	DW092118_4.4691.4691.3	controllerType=0 controllerNumber=1 scan=4691	14.3848
04279:3	1	R.TEC[+57.021]RDIDEC[+57.021]LQN[+0.984]GR.I	529		C[+57]*2, N[+1]	589.588	3	1766.75	1766.74	0	4	Specific	748.75	748.75	748.75	12.09	404	>FBN1 N term	1	DW092118_4.4747.4747.3	controllerType=0 controllerNumber=1 scan=4747	14.5079
04466:3	1	R.TEC[+57.021]RDIDEC[+57.021]LQN[+0.984]GR.I	529		C[+57]*2, N[+1]	589.588	3	1766.75	1766.74	0	3.6	Specific	749.62	728.65	728.65	12.09	404	>FBN1 N term	1	DW092118_4.4911.4911.3	controllerType=0 controllerNumber=1 scan=4911	14.8614
04341:3	1	R.TEC[+57.021]RDIDEC[+57.021]LQN[+0.984]GR.I	529		C[+57]*2, N[+1]	589.587	3	1766.75	1766.74	0	2.6	Specific	753.97	722.84	722.84	13.09	404	>FBN1 N term	1	DW092118_4.4801.4801.3	controllerType=0 controllerNumber=1 scan=4801	14.6296
04718:3	1	R.TEC[+57.021]RDIDEC[+57.021]LQN[+0.984]GR.I	529		C[+57]*2, N[+1]	589.587	3	1766.75	1766.74	0	2.1	Specific	786.99	765.65	765.65	13.11	404	>FBN1 N term	1	DW092118_4.5132.5132.3	controllerType=0 controllerNumber=1 scan=5132	15.3425
04587:3	1	R.TEC[+57.021]RDIDEC[+57.021]LQN[+0.984]GR.I	529		C[+57]*2, N[+1]	589.587	3	1766.75	1766.74	0	2.4	Specific	791.32	791.32	791.32	13.11	404	>FBN1 N term	1	DW092118_4.5020.5020.3	controllerType=0 controllerNumber=1 scan=5020	15.0979
04656:3	1	R.TEC[+57.021]RDIDEC[+57.021]LQN[+0.984]GR.I	529		C[+57]*2, N[+1]	589.587	3	1766.75	1766.74	0	2.5	Specific	806.65	799.13	799.13	14.09	404	>FBN1 N term	1	DW092118_4.5077.5077.3	controllerType=0 controllerNumber=1 scan=5077	15.2217
04524:3	1	R.TEC[+57.021]RDIDEC[+57.021]LQN[+0.984]GR.I	529		C[+57]*2, N[+1]	589.587	3	1766.75	1766.74	0	2.4	Specific	810.3	806.23	806.23	14.11	404	>FBN1 N term	1	DW092118_4.4965.4965.3	controllerType=0 controllerNumber=1 scan=4965	14.9782
04918:2	1	R.DIDEC[+57.021]LQNGR.I	533		C[+57]	610.273	2	1219.54	1219.54	0	1.9	Specific	557.63	557.63	557.63	7.15	404	>FBN1 N term	1	DW092118_4.5297.5297.2	controllerType=0 controllerNumber=1 scan=5297	15.7023
04780:2	1	R.DIDEC[+57.021]LQNGR.I	533		C[+57]	610.273	2	1219.54	1219.54	0	1.8	Specific	583.96	583.96	583.96	8.25	404	>FBN1 N term	1	DW092118_4.5186.5186.2	controllerType=0 controllerNumber=1 scan=5186	15.4606
04846:2	1	R.DIDEC[+57.021]LQNGR.I	533		C[+57]	610.273	2	1219.54	1219.54	0	2	Specific	584.34	584.34	584.34	7.1	404	>FBN1 N term	1	DW092118_4.5241.5241.2	controllerType=0 controllerNumber=1 scan=5241	15.5798
04985:2	1	R.DIDEC[+57.021]LQNGR.I	533		C[+57]	610.273	2	1219.54	1219.54	0	1.8	Specific	592.92	592.92	592.92	7.1	404	>FBN1 N term	1	DW092118_4.5351.5351.2	controllerType=0 controllerNumber=1 scan=5351	15.822
05050:2	1	R.DIDEC[+57.021]LQNGR.I	533		C[+57]	610.273	2	1219.54	1219.54	0	1.8	Specific	597.64	597.64	597.64	8.25	404	>FBN1 N term	1	DW092118_4.5406.5406.2	controllerType=0 controllerNumber=1 scan=5406	15.946
04781:2	1	R.DIDEC[+57.021]LQN[+0.984]GR.I	533		C[+57], N[+1]	610.769	2	1220.53	1220.52	0	7.5	Specific	482.95	482.95	482.95	6.25	404	>FBN1 N term	1	DW092118_4.5186.5186.2	controllerType=0 controllerNumber=1 scan=5186	15.4606
05051:2	1	R.DIDEC[+57.021]LQN[+0.984]GR.I	533		C[+57], N[+1]	610.766	2	1220.53	1220.52	0	3.5	Specific	559.19	559.19	559.19	5.97	404	>FBN1 N term	1	DW092118_4.5406.5406.2	controllerType=0 controllerNumber=1 scan=5406	15.946
04919:2	1	R.DIDEC[+57.021]LQN[+0.984]GR.I	533		C[+57], N[+1]	610.765	2	1220.52	1220.52	0	0.8	Specific	560.78	560.78	560.78	8.25	404	>FBN1 N term	1	DW092118_4.5297.5297.2	controllerType=0 controllerNumber=1 scan=5297	15.7023
04847:2	1	R.DIDEC[+57.021]LQN[+0.984]GR.I	533		C[+57], N[+1]	610.765	2	1220.52	1220.52	0	1.2	Specific	587.16	587.16	587.16	8.25	404	>FBN1 N term	1	DW092118_4.5241.5241.2	controllerType=0 controllerNumber=1 scan=5241	15.5798
04986:2	1	R.DIDEC[+57.021]LQN[+0.984]GR.I	533		C[+57], N[+1]	610.766	2	1220.52	1220.52	0	2.4	Specific	590.11	590.11	590.11	8.25	404	>FBN1 N term	1	DW092118_4.5351.5351.2	controllerType=0 controllerNumber=1 scan=5351	15.822
05180:2	1	R.DIDEC[+57.021]LQN[+0.984]GR.I	533		C[+57], N[+1]	610.766	2	1220.52	1220.52	0	2.2	Specific	607.56	607.56	607.56	9.25	404	>FBN1 N term	1	DW092118_4.5515.5515.2	controllerType=0 controllerNumber=1 scan=5515	16.1935
05378:2	1	R.DIDEC[+57.021]LQN[+0.984]GR.I	533		C[+57], N[+1]	610.766	2	1220.53	1220.52	0	3.7	Specific	623.14	623.14	623.14	9.23	404	>FBN1 N term	1	DW092118_4.5680.5680.2	controllerType=0 controllerNumber=1 scan=5680	16.5628
05446:2	1	R.DIDEC[+57.021]LQN[+0.984]GR.I	533		C[+57], N[+1]	610.766	2	1220.53	1220.52	0	3.6	Specific	624.23	624.23	624.23	9.23	404	>FBN1 N term	1	DW092118_4.5734.5734.2	controllerType=0 controllerNumber=1 scan=5734	16.6856
05250:2	1	R.DIDEC[+57.021]LQN[+0.984]GR.I	533		C[+57], N[+1]	610.765	2	1220.52	1220.52	0	1.9	Specific	625.76	625.76	625.76	9.25	404	>FBN1 N term	1	DW092118_4.5572.5572.2	controllerType=0 controllerNumber=1 scan=5572	16.3194
05309:2	1	R.DIDEC[+57.021]LQN[+0.984]GR.I	533		C[+57], N[+1]	610.766	2	1220.52	1220.52	0	2.4	Specific	644.9	644.9	644.9	9.25	404	>FBN1 N term	1	DW092118_4.5625.5625.2	controllerType=0 controllerNumber=1 scan=5625	16.4378
05117:2	1	R.DIDEC[+57.021]LQN[+0.984]GR.I	533		C[+57], N[+1]	610.765	2	1220.52	1220.52	0	1.6	Specific	647.17	647.17	647.17	9.25	404	>FBN1 N term	1	DW092118_4.5461.5461.2	controllerType=0 controllerNumber=1 scan=5461	16.071
07562:3	1	R.C[+57.021][-17.027]INTDGSFHC[+57.021]VC[+57.021]NAGFHVTR.D	549		C[-17][+57]*3	779.003	3	2334.99	2334.98	0	6.3	Specific	715.17	715.17	715.17	10.26	404	>FBN1 N term	1	DW092118_4.7524.7524.3	controllerType=0 controllerNumber=1 scan=7524	20.7225
07492:3	1	R.C[+57.021][-17.027]INTDGSFHC[+57.021]VC[+57.021]NAGFHVTR.D	549		C[-17][+57]*3	779.003	3	2334.99	2334.98	0	5.7	Specific	1125.99	1125.99	1125.99	18.99	404	>FBN1 N term	1	DW092118_4.7466.7466.3	controllerType=0 controllerNumber=1 scan=7466	20.5883
05978:4	1	R.C[+57.021]IN[+15.995]TDGS[+203.079]FHC[+57.021]VC[+57.021]NAGFHVTR.D	549	HexNAc(1)	C[+57]*3, N[+16], S[+203]	643.529	4	2571.09	2571.08	0	5.1	Specific	221.3	221.3	3.6	2.24	404	>FBN1 N term	1	DW092118_4.6192.6192.4	controllerType=0 controllerNumber=1 scan=6192	17.7092
07589:3	1	R.C[+57.021][-17.027]IN[+15.995]TDGSFHC[+57.021]VC[+57.021]NAGFHVTR.D	549		C[-17][+57]*3, N[+16]	784.334	3	2350.99	2350.97	0	5.8	Specific	283.47	283.47	64.03	2.77	404	>FBN1 N term	1	DW092118_4.7546.7546.2	controllerType=0 controllerNumber=1 scan=7546	20.7721
05585:4	1	R.C[+57.021]INT[+203.079]D[+15.995]GSFHC[+57.021]VC[+57.021]NAGFHVTR.D	549	HexNAc(1)	C[+57]*3, D[+16], T[+203]	643.527	4	2571.09	2571.08	0	2.3	Specific	289.4	284.28	1.89	2.82	404	>FBN1 N term	1	DW092118_4.5848.5848.4	controllerType=0 controllerNumber=1 scan=5848	16.9429
05893:4	1	R.C[+57.021]IN[+15.995]TDGS[+203.079]FHC[+57.021]VC[+57.021]NAGFHVTR.D	549	HexNAc(1)	C[+57]*3, N[+16], S[+203]	643.528	4	2571.09	2571.08	0	4	Specific	579.09	579.09	9.6	8.42	404	>FBN1 N term	1	DW092118_4.6124.6124.4	controllerType=0 controllerNumber=1 scan=6124	17.5515
05912:4	1	R.C[+57.021]IN[+0.984]TDGS[+162.053]FHC[+57.021]VC[+57.021]NAGFHVTR.D	549	Hex(1)	C[+57]*3, N[+1], S[+162]	629.52	4	2515.06	2515.04	0	5.6	Specific	944.07	901.08	4.74	15.42	404	>FBN1 N term	1	DW092118_4.6141.6141.4	controllerType=0 controllerNumber=1 scan=6141	17.5913
05848:4	1	R.C[+57.021]INT[+162.053]DGSFHC[+57.021]VC[+57.021]N[+0.984]AGFHVTR.D	549	Hex(1)	C[+57]*3, N[+1], T[+162]	629.52	4	2515.06	2515.04	0	6.2	Specific	992.61	934.09	0	15.7	404	>FBN1 N term	1	DW092118_4.6087.6087.4	controllerType=0 controllerNumber=1 scan=6087	17.4654
07254:3	1	R.C[+57.021][-17.027]INTDGS[+162.053]FHC[+57.021]VC[+57.021]NAGFHVTR.D	549	Hex(1)	C[-17][+57]*3, S[+162]	833.021	3	2497.05	2497.03	0	5.7	Specific	1021.47	1021.47	4.8	16.99	404	>FBN1 N term	1	DW092118_4.7263.7263.3	controllerType=0 controllerNumber=1 scan=7263	20.1242
07189:3	1	R.C[+57.021][-17.027]INTDGSFHC[+57.021]VC[+57.021]NAGFHVT[+162.053]R.D	549	Hex(1)	C[-17][+57]*3, T[+162]	833.02	3	2497.05	2497.03	0	5.2	Specific	1167.94	1167.94	3.14	19.99	404	>FBN1 N term	1	DW092118_4.7209.7209.3	controllerType=0 controllerNumber=1 scan=7209	19.9972
07126:3	1	R.C[+57.021][-17.027]INTDGSFHC[+57.021]VC[+57.021]NAGFHVT[+162.053]R.D	549	Hex(1)	C[-17][+57]*3, T[+162]	833.02	3	2497.04	2497.03	0	4.6	Specific	1201.05	1201.05	1.89	20.99	404	>FBN1 N term	1	DW092118_4.7154.7154.3	controllerType=0 controllerNumber=1 scan=7154	19.8702
05584:4	1	R.C[+57.021]IN[+0.984]TDGS[+203.079]FHC[+57.021][+14.016]VC[+57.021]NAGFHVTR.D	549	HexNAc(1)	C[+14][+57]*3, N[+1], S[+203]	643.276	4	2570.08	2570.09	0	-0.9	Specific	167.69	167.69	3.6	1.93	404	>FBN1 N term	1	DW092118_4.5848.5848.4	controllerType=0 controllerNumber=1 scan=5848	16.9429
05605:4	1	R.C[+57.021]IN[+15.995]TD[+15.995]GS[+203.079]FHC[+57.021]VC[+57.021]NAGFHVTR.D	549	HexNAc(1)	C[+57]*3, D[+16], N[+16], S[+203]	647.525	4	2587.08	2587.08	0	1	Specific	212.38	212.38	3.6	2.07	404	>FBN1 N term	1	DW092118_4.5868.5868.4	controllerType=0 controllerNumber=1 scan=5868	16.9861
05548:4	1	R.C[+57.021]IN[+15.995]TD[+15.995]GS[+203.079]FHC[+57.021]VC[+57.021]NAGFHVTR.D	549	HexNAc(1)	C[+57]*3, D[+16], N[+16], S[+203]	647.525	4	2587.08	2587.08	0	1.6	Specific	413.93	413.93	3.6	5.53	404	>FBN1 N term	1	DW092118_4.5817.5817.4	controllerType=0 controllerNumber=1 scan=5817	16.8741
05914:4	1	R.C[+57.021]IN[+15.995]TD[+15.995]GS[+203.079]FHC[+57.021]VC[+57.021]NAGFHVTR.D	549	HexNAc(1)	C[+57]*3, D[+16], N[+16], S[+203]	647.527	4	2587.09	2587.08	0	3.8	Specific	600.28	600.28	3.6	9.42	404	>FBN1 N term	1	DW092118_4.6143.6143.4	controllerType=0 controllerNumber=1 scan=6143	17.5957
06118:4	1	R.C[+57.021]IN[+0.984]TD[+15.995]GS[+162.053]FHC[+57.021]VC[+57.021]NAGFHVTR.D	549	Hex(1)	C[+57]*3, D[+16], N[+1], S[+162]	633.517	4	2531.05	2531.04	0	3.4	Specific	753.43	753.43	0	12.42	404	>FBN1 N term	1	DW092118_4.6305.6305.4	controllerType=0 controllerNumber=1 scan=6305	17.9711
06051:4	1	R.C[+57.021]IN[+0.984]TD[+15.995]GS[+162.053]FHC[+57.021]VC[+57.021]NAGFHVTR.D	549	Hex(1)	C[+57]*3, D[+16], N[+1], S[+162]	633.517	4	2531.05	2531.04	0	3.7	Specific	808.99	808.99	4.59	13.42	404	>FBN1 N term	1	DW092118_4.6252.6252.4	controllerType=0 controllerNumber=1 scan=6252	17.8512
05888:4	1	R.C[+57.021]IN[+15.995]TDGS[+162.053]FHC[+57.021]VC[+57.021]N[+0.984]AGFHVTR.D	549	Hex(1)	C[+57]*3, N[+1][+16], S[+162]	633.518	4	2531.05	2531.04	0	5.3	Specific	978.81	970.31	4.47	16.42	404	>FBN1 N term	1	DW092118_4.6119.6119.4	controllerType=0 controllerNumber=1 scan=6119	17.5406
07280:3	1	R.C[+57.021][-17.027]IN[+15.995]TDGS[+162.053]FHC[+57.021]VC[+57.021]NAGFHVTR.D	549	Hex(1)	C[-17][+57]*3, N[+16], S[+162]	838.352	3	2513.04	2513.03	0	5.1	Specific	986.04	986.04	4.8	15.99	404	>FBN1 N term	1	DW092118_4.7282.7282.3	controllerType=0 controllerNumber=1 scan=7282	20.1665
07442:3	1	R.C[+57.021][-17.027]INTDGS[+162.053]FHC[+57.021]VC[+57.021]N[+0.984]AGFHVTR.D	549	Hex(1)	C[-17][+57]*3, N[+1], S[+162]	833.348	3	2498.03	2498.02	0	4.5	Specific	1069.14	1069.14	4.8	17.99	404	>FBN1 N term	1	DW092118_4.7422.7422.3	controllerType=0 controllerNumber=1 scan=7422	20.4875
07201:3	1	R.C[+57.021][-17.027]IN[+15.995]TDGS[+162.053]FHC[+57.021]VC[+57.021]NAGFHVTR.D	549	Hex(1)	C[-17][+57]*3, N[+16], S[+162]	838.352	3	2513.04	2513.03	0	5.4	Specific	1116.9	1116.9	4.8	18.99	404	>FBN1 N term	1	DW092118_4.7218.7218.3	controllerType=0 controllerNumber=1 scan=7218	20.0187
07137:3	1	R.C[+57.021][-17.027]IN[+15.995]TDGS[+162.053]FHC[+57.021]VC[+57.021]NAGFHVTR.D	549	Hex(1)	C[-17][+57]*3, N[+16], S[+162]	838.352	3	2513.04	2513.03	0	5.1	Specific	1136.52	1136.52	4.8	18.99	404	>FBN1 N term	1	DW092118_4.7165.7165.3	controllerType=0 controllerNumber=1 scan=7165	19.896
07819:3	1	R.C[+57.021][-17.027]IN[+0.984]TD[+15.995]GS[+162.053]FHC[+57.021]VC[+57.021]NAGFHVTR.D	549	Hex(1)	C[-17][+57]*3, D[+16], N[+1], S[+162]	838.679	3	2514.02	2514.01	0	4.1	Specific	889.13	889.13	4.8	13.99	404	>FBN1 N term	1	DW092118_4.7742.7742.3	controllerType=0 controllerNumber=1 scan=7742	21.2186
04130:3	1	R.DGKNC[+57.021]EDMDEC[+57.021]SIR.N	569		C[+57]*2	576.893	3	1728.66	1728.66	0	1	Specific	493.17	493.17	493.17	7.86	404	>FBN1 N term	1	DW092118_4.4618.4618.3	controllerType=0 controllerNumber=1 scan=4618	14.2189
03598:3	1	R.DGKNC[+57.021]EDMDEC[+57.021]SIR.N	569		C[+57]*2	576.894	3	1728.67	1728.66	0	2.7	Specific	530.82	530.82	530.82	7.99	404	>FBN1 N term	1	DW092118_4.4141.4141.3	controllerType=0 controllerNumber=1 scan=4141	13.1017
03997:3	1	R.DGKNC[+57.021]EDMDEC[+57.021]SIR.N	569		C[+57]*2	576.893	3	1728.66	1728.66	0	0.8	Specific	560.04	560.04	560.04	9.11	404	>FBN1 N term	1	DW092118_4.4498.4498.3	controllerType=0 controllerNumber=1 scan=4498	13.9432
03932:3	1	R.DGKNC[+57.021]EDMDEC[+57.021]SIR.N	569		C[+57]*2	576.894	3	1728.67	1728.66	0	2.4	Specific	571.99	571.99	571.99	9.11	404	>FBN1 N term	1	DW092118_4.4440.4440.3	controllerType=0 controllerNumber=1 scan=4440	13.8088
03812:3	1	R.DGKNC[+57.021]EDMDEC[+57.021]SIR.N	569		C[+57]*2	576.894	3	1728.67	1728.66	0	3.1	Specific	589.78	589.78	589.78	9.09	404	>FBN1 N term	1	DW092118_4.4336.4336.3	controllerType=0 controllerNumber=1 scan=4336	13.5662
04062:3	1	R.DGKNC[+57.021]EDMDEC[+57.021]SIR.N	569		C[+57]*2	576.893	3	1728.66	1728.66	0	1.7	Specific	593.94	593.94	593.94	9.11	404	>FBN1 N term	1	DW092118_4.4554.4554.3	controllerType=0 controllerNumber=1 scan=4554	14.0725
03644:3	1	R.DGKNC[+57.021]EDMDEC[+57.021]SIR.N	569		C[+57]*2	576.893	3	1728.66	1728.66	0	1.5	Specific	603.8	603.8	603.8	10.11	404	>FBN1 N term	1	DW092118_4.4185.4185.3	controllerType=0 controllerNumber=1 scan=4185	13.2084
03706:3	1	R.DGKNC[+57.021]EDMDEC[+57.021]SIR.N	569		C[+57]*2	576.893	3	1728.67	1728.66	0	1.8	Specific	626.23	626.23	626.23	10.11	404	>FBN1 N term	1	DW092118_4.4239.4239.3	controllerType=0 controllerNumber=1 scan=4239	13.3338
03754:3	1	R.DGKNC[+57.021]EDMDEC[+57.021]SIR.N	569		C[+57]*2	576.894	3	1728.67	1728.66	0	3.1	Specific	629.94	629.94	629.94	10.09	404	>FBN1 N term	1	DW092118_4.4285.4285.3	controllerType=0 controllerNumber=1 scan=4285	13.4449
03913:2	1	R.DGKNC[+57.021]EDMDEC[+57.021]SIR.N	569		C[+57]*2	864.837	2	1728.67	1728.66	0	2.1	Specific	666.5	655.13	655.13	10.68	404	>FBN1 N term	1	DW092118_4.4423.4423.2	controllerType=0 controllerNumber=1 scan=4423	13.7699
03873:3	1	R.DGKNC[+57.021]EDMDEC[+57.021]SIR.N	569		C[+57]*2	576.893	3	1728.66	1728.66	0	1.7	Specific	704.7	704.7	704.7	12.11	404	>FBN1 N term	1	DW092118_4.4389.4389.3	controllerType=0 controllerNumber=1 scan=4389	13.6906
02980:3	1	R.D[+15.995]GKNC[+57.021]EDMDEC[+57.021]SIR.N	569		C[+57]*2, D[+16]	582.224	3	1744.66	1744.66	0	-0.4	Specific	58.25	58.25	4.8	1.9	404	>FBN1 N term	1	DW092118_4.3532.3532.3	controllerType=0 controllerNumber=1 scan=3532	11.5866
03770:3	1	R.DGKNC[+57.021]EDM[+15.995]DEC[+57.021]SIR.N	569		C[+57]*2, M[+16]	582.226	3	1744.66	1744.66	0	2.8	Specific	85.4	85.4	26.81	1.88	404	>FBN1 N term	1	DW092118_4.4298.4298.3	controllerType=0 controllerNumber=1 scan=4298	13.4742
03046:3	1	R.DGKNC[+57.021]EDM[+15.995]DEC[+57.021]SIR.N	569		C[+57]*2, M[+16]	582.225	3	1744.66	1744.66	0	1.2	Specific	141.54	141.54	58.84	3.14	404	>FBN1 N term	1	DW092118_4.3612.3612.3	controllerType=0 controllerNumber=1 scan=3612	11.813
03805:3	1	R.DGKNC[+57.021]EDM[+15.995]DEC[+57.021]SIR.N	569		C[+57]*2, M[+16]	582.226	3	1744.66	1744.66	0	2.8	Specific	180.27	180.27	26.68	2.35	404	>FBN1 N term	1	DW092118_4.4331.4331.3	controllerType=0 controllerNumber=1 scan=4331	13.554
03859:3	1	R.DGKNC[+57.021]EDM[+15.995]DEC[+57.021]SIR.N	569		C[+57]*2, M[+16]	582.226	3	1744.66	1744.66	0	3	Specific	264.17	264.17	45.14	4.41	404	>FBN1 N term	1	DW092118_4.4377.4377.3	controllerType=0 controllerNumber=1 scan=4377	13.6637
03089:3	1	R.DGKNC[+57.021]EDM[+15.995]DEC[+57.021]SIR.N	569		C[+57]*2, M[+16]	582.225	3	1744.66	1744.66	0	2.5	Specific	364.1	364.1	63.29	7.5	404	>FBN1 N term	1	DW092118_4.3655.3655.3	controllerType=0 controllerNumber=1 scan=3655	11.9207
04204:3	1	R.DGKN[+0.984]C[+57.021]EDMDEC[+57.021]SIR.N	569		C[+57]*2, N[+1]	577.222	3	1729.65	1729.65	0	3.9	Specific	532.33	532.33	532.33	7.99	404	>FBN1 N term	1	DW092118_4.4685.4685.3	controllerType=0 controllerNumber=1 scan=4685	14.3711
04267:3	1	R.DGKN[+0.984]C[+57.021]EDMDEC[+57.021]SIR.N	569		C[+57]*2, N[+1]	577.222	3	1729.65	1729.65	0	3.9	Specific	552.22	552.22	552.22	7.99	404	>FBN1 N term	1	DW092118_4.4739.4739.3	controllerType=0 controllerNumber=1 scan=4739	14.491
03930:3	1	R.DGKN[+0.984]C[+57.021]ED[+15.995]MDEC[+57.021]SIR.N	569		C[+57]*2, D[+16], N[+1]	582.559	3	1745.66	1745.64	0	11.9	Specific	64.79	64.79	4	1.87	404	>FBN1 N term	1	DW092118_4.4437.4437.3	controllerType=0 controllerNumber=1 scan=4437	13.8021
05367:6	1	R.[+28.031]DGKNC[+57.021]EDMDEC[+57.021]S[+426.137]IRNMC[+57.021]LNGMC[+57.021]INEDGS[+162.053]FK.C	569	Hex(1)Pent(2),Hex(1)	.[28], C[+57]*4, S[+162][+426]	703.441	6	4215.61	4215.63	0	-5.4	Specific	270.82	270.82	11.01	1.87	404	>FBN1 N term	1	DW092118_4.5669.5669.3	controllerType=0 controllerNumber=1 scan=5669	16.539
04125:2	1	K.NC[+57.021]EDMDEC[+57.021]SIR.N	572		C[+57]*2	714.764	2	1428.52	1428.52	0	1.5	Specific	510.89	510.89	510.89	7	404	>FBN1 N term	1	DW092118_4.4614.4614.2	controllerType=0 controllerNumber=1 scan=4614	14.2103
04013:2	1	K.NC[+57.021]EDMDEC[+57.021]SIR.N	572		C[+57]*2	714.764	2	1428.52	1428.52	0	1.5	Specific	516.02	516.02	516.02	7	404	>FBN1 N term	1	DW092118_4.4512.4512.2	controllerType=0 controllerNumber=1 scan=4512	13.9744
04186:2	1	K.NC[+57.021]EDMDEC[+57.021]SIR.N	572		C[+57]*2	714.764	2	1428.52	1428.52	0	1.4	Specific	526.87	526.87	526.87	7.15	404	>FBN1 N term	1	DW092118_4.4669.4669.2	controllerType=0 controllerNumber=1 scan=4669	14.3348
04067:2	1	K.NC[+57.021]EDMDEC[+57.021]SIR.N	572		C[+57]*2	714.764	2	1428.52	1428.52	0	1.5	Specific	528.32	528.32	528.32	7.15	404	>FBN1 N term	1	DW092118_4.4559.4559.2	controllerType=0 controllerNumber=1 scan=4559	14.0846
04519:2	1	K.NC[+57.021]EDMDEC[+57.021]SIR.N	572		C[+57]*2	714.764	2	1428.52	1428.52	0	1.5	Specific	529.9	529.9	529.9	7.15	404	>FBN1 N term	1	DW092118_4.4961.4961.2	controllerType=0 controllerNumber=1 scan=4961	14.9687
04315:2	1	K.NC[+57.021]EDMDEC[+57.021]SIR.N	572		C[+57]*2	714.764	2	1428.52	1428.52	0	1.9	Specific	565.55	565.55	565.55	8.25	404	>FBN1 N term	1	DW092118_4.4779.4779.2	controllerType=0 controllerNumber=1 scan=4779	14.5798
04440:2	1	K.NC[+57.021]EDMDEC[+57.021]SIR.N	572		C[+57]*2	714.764	2	1428.52	1428.52	0	1.6	Specific	582.23	582.23	582.23	8.25	404	>FBN1 N term	1	DW092118_4.4888.4888.2	controllerType=0 controllerNumber=1 scan=4888	14.8166
04250:2	1	K.NC[+57.021]EDMDEC[+57.021]SIR.N	572		C[+57]*2	714.765	2	1428.52	1428.52	0	2.2	Specific	586.51	586.51	586.51	8.25	404	>FBN1 N term	1	DW092118_4.4724.4724.2	controllerType=0 controllerNumber=1 scan=4724	14.459
04378:2	1	K.NC[+57.021]EDMDEC[+57.021]SIR.N	572		C[+57]*2	714.765	2	1428.52	1428.52	0	2.3	Specific	590.21	590.21	590.21	8.25	404	>FBN1 N term	1	DW092118_4.4832.4832.2	controllerType=0 controllerNumber=1 scan=4832	14.7001
03289:2	1	K.NC[+57.021]ED[+15.995]MDEC[+57.021]SIR.N	572		C[+57]*2, D[+16]	722.76	2	1444.51	1444.51	0	-0.8	Specific	109.75	109.75	4	1.91	404	>FBN1 N term	1	DW092118_4.3843.3843.2	controllerType=0 controllerNumber=1 scan=3843	12.3734
03735:3	1	K.[+14.016]NC[+57.021]EDMDEC[+57.021]S[+324.106]IR.N	572	Hex(2)	.[14], C[+57]*2, S[+324]	589.542	3	1766.61	1766.64	0	-15.9	Specific	140.12	140.12	13.48	1.87	404	>FBN1 N term	1	DW092118_4.4263.4263.3	controllerType=0 controllerNumber=1 scan=4263	13.391
03923:4	1	K.[+14.016]NC[+57.021]EDMDEC[+57.021]S[+324.106]IR.N	572	Hex(2)	.[14], C[+57]*2, S[+324]	442.409	4	1766.61	1766.64	0	-15.1	Specific	154.1	154.1	3.18	1.87	404	>FBN1 N term	1	DW092118_4.4431.4431.4	controllerType=0 controllerNumber=1 scan=4431	13.7891
03675:3	1	K.[+14.016]NC[+57.021]EDMDEC[+57.021]S[+324.106]IR.N	572	Hex(2)	.[14], C[+57]*2, S[+324]	589.544	3	1766.62	1766.64	0	-13.3	Specific	166.14	166.14	18.8	1.87	404	>FBN1 N term	1	DW092118_4.4211.4211.3	controllerType=0 controllerNumber=1 scan=4211	13.2674
07269:3	1	K.[+14.016]NC[+57.021]EDMDEC[+57.021]S[+132.042]IR.N	572	Pent(1)	.[14], C[+57]*2, S[+132]	525.531	3	1574.58	1574.58	0	1.8	Specific	180.11	132.02	18.8	1.87	404	>FBN1 N term	1	DW092118_4.7274.7274.3	controllerType=0 controllerNumber=1 scan=7274	20.1492
07211:3	1	K.[+14.016]NC[+57.021]EDMDEC[+57.021]S[+132.042]IR.N	572	Pent(1)	.[14], C[+57]*2, S[+132]	525.531	3	1574.58	1574.58	0	1.8	Specific	181.59	130.93	18.8	1.87	404	>FBN1 N term	1	DW092118_4.7225.7225.3	controllerType=0 controllerNumber=1 scan=7225	20.0338
03374:2	1	K.NC[+57.021]ED[+15.995]MDEC[+57.021]SIR.N	572		C[+57]*2, D[+16]	722.762	2	1444.52	1444.51	0	1.5	Specific	194.76	194.76	4	3.62	404	>FBN1 N term	1	DW092118_4.3917.3917.2	controllerType=0 controllerNumber=1 scan=3917	12.5508
03844:3	1	K.[+14.016]NC[+57.021]EDMDEC[+57.021]S[+324.106]IR.N	572	Hex(2)	.[14], C[+57]*2, S[+324]	589.543	3	1766.61	1766.64	0	-14.6	Specific	220.77	220.77	8.04	2.35	404	>FBN1 N term	1	DW092118_4.4363.4363.3	controllerType=0 controllerNumber=1 scan=4363	13.6303
03783:3	1	K.[+14.016]NC[+57.021]EDMDEC[+57.021]S[+324.106]IR.N	572	Hex(2)	.[14], C[+57]*2, S[+324]	589.543	3	1766.62	1766.64	0	-13.8	Specific	227.71	227.71	18.8	1.88	404	>FBN1 N term	1	DW092118_4.4312.4312.3	controllerType=0 controllerNumber=1 scan=4312	13.5093
03900:3	1	K.[+14.016]NC[+57.021]EDMDEC[+57.021]S[+324.106]IR.N	572	Hex(2)	.[14], C[+57]*2, S[+324]	589.542	3	1766.61	1766.64	0	-15.8	Specific	228.7	228.7	18.8	1.92	404	>FBN1 N term	1	DW092118_4.4411.4411.3	controllerType=0 controllerNumber=1 scan=4411	13.7418
03960:3	1	K.[+14.016]NC[+57.021]EDMDEC[+57.021]S[+324.106]IR.N	572	Hex(2)	.[14], C[+57]*2, S[+324]	589.542	3	1766.61	1766.64	0	-16.3	Specific	256.93	256.93	18.8	2.15	404	>FBN1 N term	1	DW092118_4.4465.4465.3	controllerType=0 controllerNumber=1 scan=4465	13.8678
04243:2	1	K.NC[+57.021]EDM[+15.995]DEC[+57.021]SIR.N	572		C[+57]*2, M[+16]	722.761	2	1444.52	1444.51	0	1	Specific	334.18	334.18	33.86	4.02	404	>FBN1 N term	1	DW092118_4.4717.4717.2	controllerType=0 controllerNumber=1 scan=4717	14.4435
05229:3	1	R.NMC[+57.021]LNGM[+15.995]C[+57.021]INEDGS[+203.079]FK.C	583	HexNAc(1)	C[+57]*2, M[+16], S[+203]	703.619	3	2108.84	2108.84	0	1.5	Specific	127.99	127.99	13.59	1.88	404	>FBN1 N term	1	DW092118_4.5554.5554.3	controllerType=0 controllerNumber=1 scan=5554	16.2797
05294:3	1	R.NMC[+57.021]LNGM[+15.995]C[+57.021]INEDGS[+203.079]FK.C	583	HexNAc(1)	C[+57]*2, M[+16], S[+203]	703.62	3	2108.84	2108.84	0	2.7	Specific	137.59	137.59	16.86	1.89	404	>FBN1 N term	1	DW092118_4.5612.5612.3	controllerType=0 controllerNumber=1 scan=5612	16.4097
05366:3	1	R.NMC[+57.021]LNGM[+15.995]C[+57.021]INEDGS[+203.079]FK.C	583	HexNAc(1)	C[+57]*2, M[+16], S[+203]	703.62	3	2108.84	2108.84	0	2.6	Specific	182.77	182.77	12.71	1.96	404	>FBN1 N term	1	DW092118_4.5669.5669.3	controllerType=0 controllerNumber=1 scan=5669	16.539
05434:3	1	R.N[+15.995]MC[+57.021]LNGMC[+57.021]INEDGS[+203.079]FK.C	583	HexNAc(1)	C[+57]*2, N[+16], S[+203]	703.621	3	2108.85	2108.84	0	4.2	Specific	203.16	203.16	0.8	2.03	404	>FBN1 N term	1	DW092118_4.5723.5723.3	controllerType=0 controllerNumber=1 scan=5723	16.6613
05503:3	1	R.NMC[+57.021]LN[+15.995]GMC[+57.021]INEDGS[+203.079]FK.C	583	HexNAc(1)	C[+57]*2, N[+16], S[+203]	703.621	3	2108.85	2108.84	0	4.1	Specific	168.86	168.86	4	1.92	404	>FBN1 N term	1	DW092118_4.5781.5781.3	controllerType=0 controllerNumber=1 scan=5781	16.793
05625:3	1	R.N[+15.995]MC[+57.021]LN[+0.984]GMC[+57.021]INEDGS[+203.079]FK.C	583	HexNAc(1)	C[+57]*2, N[+1][+16], S[+203]	703.948	3	2109.83	2109.82	0	3.7	Specific	139.51	139.51	2.8	1.92	404	>FBN1 N term	1	DW092118_4.5885.5885.3	controllerType=0 controllerNumber=1 scan=5885	17.0245
05691:3	1	R.NMC[+57.021]LN[+0.984]GM[+15.995]C[+57.021]INEDGS[+203.079]FK.C	583	HexNAc(1)	C[+57]*2, M[+16], N[+1], S[+203]	703.948	3	2109.83	2109.82	0	2.9	Specific	124.26	113.48	6.93	1.88	404	>FBN1 N term	1	DW092118_4.5944.5944.3	controllerType=0 controllerNumber=1 scan=5944	17.1502
07692:2	1	R.NMC[+57.021]LN[+0.984]GMC[+57.021]INEDGS[+162.053]FK.C	583	Hex(1)	C[+57]*2, N[+1], S[+162]	1026.91	2	2052.81	2052.8	0	3.9	Specific	771.76	771.76	255.04	13	404	>FBN1 N term	1	DW092118_4.7630.7630.2	controllerType=0 controllerNumber=1 scan=7630	20.9632
07722:3	1	R.NMC[+57.021]LN[+0.984]GMC[+57.021]INEDGS[+162.053]FK.C	583	Hex(1)	C[+57]*2, N[+1], S[+162]	684.941	3	2052.81	2052.8	0	3.4	Specific	629.85	629.85	148.06	8.28	404	>FBN1 N term	1	DW092118_4.7656.7656.3	controllerType=0 controllerNumber=1 scan=7656	21.0227
07749:2	1	R.NMC[+57.021]LN[+0.984]GMC[+57.021]INEDGS[+162.053]FK.C	583	Hex(1)	C[+57]*2, N[+1], S[+162]	1026.91	2	2052.8	2052.8	0	0.6	Specific	750.59	750.59	264.61	13.03	404	>FBN1 N term	1	DW092118_4.7682.7682.2	controllerType=0 controllerNumber=1 scan=7682	21.0817
07811:2	1	R.NMC[+57.021]LN[+0.984]GMC[+57.021]INEDGS[+162.053]FK.C	583	Hex(1)	C[+57]*2, N[+1], S[+162]	1026.91	2	2052.81	2052.8	0	1.8	Specific	780.77	780.77	241.14	13.03	404	>FBN1 N term	1	DW092118_4.7738.7738.2	controllerType=0 controllerNumber=1 scan=7738	21.2099
07876:2	1	R.NMC[+57.021]LN[+0.984]GMC[+57.021]INEDGS[+162.053]FK.C	583	Hex(1)	C[+57]*2, N[+1], S[+162]	1026.91	2	2052.81	2052.8	0	3.4	Specific	716.21	716.21	239.06	12	404	>FBN1 N term	1	DW092118_4.7794.7794.2	controllerType=0 controllerNumber=1 scan=7794	21.3404
08082:2	1	R.NMC[+57.021]LN[+0.984]GMC[+57.021]INEDGSFK.C	583		C[+57]*2, N[+1]	945.885	2	1890.76	1890.75	0	6.8	Specific	539.39	539.39	185.83	7.17	404	>FBN1 N term	1	DW092118_4.7972.7972.2	controllerType=0 controllerNumber=1 scan=7972	21.7527
07532:8	1	R.[+28.031]NMC[+57.021]LNGMC[+57.021]INE[+14.016]DGS[+294.095]FKC[+57.021]IC[+57.021]KPGFQLAS[+426.137]DGR.Y	583	Hex(1)Pent(1),Hex(1)Pent(2)	.[28], C[+57]*4, E[+14], S[+294][+426]	531.237	8	4242.85	4241.79	1	12.6	Specific	203.42	203.42	0	1.87	404	>FBN1 N term	1	DW092118_4.7500.7500.3	controllerType=0 controllerNumber=1 scan=7500	20.6673
11579:3	1	K.C[+57.021]IC[+57.021]KPGFQLASDGR.Y	599		C[+57]*2	536.929	3	1608.77	1608.76	0	6.8	Specific	134.37	134.37	134.37	2.28	404	>FBN1 N term	1	DW092118_4.11024.11024.3	controllerType=0 controllerNumber=1 scan=11024	29.0624
11406:3	1	K.C[+57.021]IC[+57.021]KPGFQLASDGR.Y	599		C[+57]*2	536.927	3	1608.77	1608.76	0	3	Specific	158.8	158.8	158.8	2.43	404	>FBN1 N term	1	DW092118_4.10868.10868.3	controllerType=0 controllerNumber=1 scan=10868	28.683
10380:3	1	K.C[+57.021]IC[+57.021]KPGFQLASDGR.Y	599		C[+57]*2	536.93	3	1608.77	1608.76	0	7.7	Specific	178.3	178.3	178.3	1.98	404	>FBN1 N term	1	DW092118_4.9927.9927.3	controllerType=0 controllerNumber=1 scan=9927	26.3602
11217:3	1	K.C[+57.021]IC[+57.021]KPGFQLASDGR.Y	599		C[+57]*2	536.929	3	1608.77	1608.76	0	7.3	Specific	186.94	186.94	186.94	2.12	404	>FBN1 N term	1	DW092118_4.10700.10700.3	controllerType=0 controllerNumber=1 scan=10700	28.2777
10009:3	1	K.C[+57.021]IC[+57.021]KPGFQLASDGR.Y	599		C[+57]*2	536.93	3	1608.78	1608.76	0	8.6	Specific	188.91	188.91	188.91	2.41	404	>FBN1 N term	1	DW092118_4.9600.9600.3	controllerType=0 controllerNumber=1 scan=9600	25.5814
11298:3	1	K.C[+57.021]IC[+57.021]KPGFQLASDGR.Y	599		C[+57]*2	536.929	3	1608.77	1608.76	0	6.3	Specific	215.22	215.22	215.22	3.74	404	>FBN1 N term	1	DW092118_4.10774.10774.3	controllerType=0 controllerNumber=1 scan=10774	28.4544
10253:3	1	K.C[+57.021]IC[+57.021]KPGFQLASDGR.Y	599		C[+57]*2	536.928	3	1608.77	1608.76	0	4.4	Specific	235.34	235.34	235.34	4.46	404	>FBN1 N term	1	DW092118_4.9818.9818.3	controllerType=0 controllerNumber=1 scan=9818	26.1008
11135:3	1	K.C[+57.021]IC[+57.021]KPGFQLASDGR.Y	599		C[+57]*2	536.93	3	1608.78	1608.76	0	8.5	Specific	273.03	273.03	273.03	4.75	404	>FBN1 N term	1	DW092118_4.10629.10629.3	controllerType=0 controllerNumber=1 scan=10629	28.107
11464:3	1	K.C[+57.021]IC[+57.021]KPGFQLASDGR.Y	599		C[+57]*2	536.929	3	1608.77	1608.76	0	6.6	Specific	274.95	274.95	274.95	3.6	404	>FBN1 N term	1	DW092118_4.10921.10921.3	controllerType=0 controllerNumber=1 scan=10921	28.8124
05711:3	1	K.C[+57.021]IC[+57.021]KPGFQLASDGR.Y	599		C[+57]*2	536.928	3	1608.77	1608.76	0	4.5	Specific	275.17	275.17	275.17	3.22	404	>FBN1 N term	1	DW092118_4.5962.5962.4	controllerType=0 controllerNumber=1 scan=5962	17.1869
05945:3	1	K.C[+57.021]IC[+57.021]KPGFQLASDGR.Y	599		C[+57]*2	536.928	3	1608.77	1608.76	0	5	Specific	597.77	597.77	597.77	9	404	>FBN1 N term	1	DW092118_4.6168.6168.3	controllerType=0 controllerNumber=1 scan=6168	17.6535
05297:2	1	K.C[+57.021]IC[+57.021]KPGFQLASDGR.Y	599		C[+57]*2	804.886	2	1608.76	1608.76	0	1.4	Specific	727.42	727.42	727.42	10.44	404	>FBN1 N term	1	DW092118_4.5615.5615.2	controllerType=0 controllerNumber=1 scan=5615	16.4162
05587:3	1	K.C[+57.021]IC[+57.021]KPGFQLASDGR.Y	599		C[+57]*2	536.927	3	1608.77	1608.76	0	3	Specific	757.77	757.77	757.77	13	404	>FBN1 N term	1	DW092118_4.5850.5850.3	controllerType=0 controllerNumber=1 scan=5850	16.9472
05517:3	1	K.C[+57.021]IC[+57.021]KPGFQLASDGR.Y	599		C[+57]*2	536.927	3	1608.77	1608.76	0	3.3	Specific	762.25	762.25	762.25	13	404	>FBN1 N term	1	DW092118_4.5792.5792.3	controllerType=0 controllerNumber=1 scan=5792	16.8158
05377:3	1	K.C[+57.021]IC[+57.021]KPGFQLASDGR.Y	599		C[+57]*2	536.928	3	1608.77	1608.76	0	3.9	Specific	769.05	769.05	769.05	13	404	>FBN1 N term	1	DW092118_4.5679.5679.3	controllerType=0 controllerNumber=1 scan=5679	16.5616
05447:3	1	K.C[+57.021]IC[+57.021]KPGFQLASDGR.Y	599		C[+57]*2	536.928	3	1608.77	1608.76	0	3.6	Specific	781	781	781	13	404	>FBN1 N term	1	DW092118_4.5735.5735.3	controllerType=0 controllerNumber=1 scan=5735	16.6871
05188:3	1	K.C[+57.021]IC[+57.021]KPGFQLASDGR.Y	599		C[+57]*2	536.926	3	1608.76	1608.76	0	1.6	Specific	781.62	781.62	781.62	13.03	404	>FBN1 N term	1	DW092118_4.5522.5522.3	controllerType=0 controllerNumber=1 scan=5522	16.2077
05236:2	1	K.C[+57.021]IC[+57.021]KPGFQLASDGR.Y	599		C[+57]*2	804.885	2	1608.76	1608.76	0	0.8	Specific	783.25	780.83	780.83	11.44	404	>FBN1 N term	1	DW092118_4.5560.5560.2	controllerType=0 controllerNumber=1 scan=5560	16.2945
05248:3	1	K.C[+57.021]IC[+57.021]KPGFQLASDGR.Y	599		C[+57]*2	536.928	3	1608.77	1608.76	0	3.9	Specific	789.81	789.81	789.81	13	404	>FBN1 N term	1	DW092118_4.5570.5570.3	controllerType=0 controllerNumber=1 scan=5570	16.3171
05307:3	1	K.C[+57.021]IC[+57.021]KPGFQLASDGR.Y	599		C[+57]*2	536.928	3	1608.77	1608.76	0	4	Specific	818.3	818.3	818.3	14	404	>FBN1 N term	1	DW092118_4.5623.5623.3	controllerType=0 controllerNumber=1 scan=5623	16.4354
07531:3	1	K.C[+57.021][-17.027]IC[+57.021]KPGFQLASDGR.Y	599		C[-17][+57]*2	531.252	3	1591.74	1591.74	0	4.3	Specific	521.87	521.87	521.87	7.9	404	>FBN1 N term	1	DW092118_4.7500.7500.3	controllerType=0 controllerNumber=1 scan=7500	20.6673
07780:2	1	K.C[+57.021][-17.027]IC[+57.021]KPGFQLASDGR.Y	599		C[-17][+57]*2	796.373	2	1591.74	1591.74	0	1.5	Specific	559.73	559.73	559.73	6.34	404	>FBN1 N term	1	DW092118_4.7710.7710.2	controllerType=0 controllerNumber=1 scan=7710	21.1448
07599:3	1	K.C[+57.021][-17.027]IC[+57.021]KPGFQLASDGR.Y	599		C[-17][+57]*2	531.253	3	1591.74	1591.74	0	5.1	Specific	594.7	594.7	594.7	9	404	>FBN1 N term	1	DW092118_4.7554.7554.3	controllerType=0 controllerNumber=1 scan=7554	20.7907
07713:2	1	K.C[+57.021][-17.027]IC[+57.021]KPGFQLASDGR.Y	599		C[-17][+57]*2	796.371	2	1591.73	1591.74	0	-0.4	Specific	627.91	587.57	587.57	7.72	404	>FBN1 N term	1	DW092118_4.7648.7648.2	controllerType=0 controllerNumber=1 scan=7648	21.0054
07649:2	1	K.C[+57.021][-17.027]IC[+57.021]KPGFQLASDGR.Y	599		C[-17][+57]*2	796.374	2	1591.74	1591.74	0	2.6	Specific	802.95	765.18	765.18	12.41	404	>FBN1 N term	1	DW092118_4.7592.7592.2	controllerType=0 controllerNumber=1 scan=7592	20.878
07510:2	1	K.C[+57.021][-17.027]IC[+57.021]KPGFQLASDGR.Y	599		C[-17][+57]*2	796.375	2	1591.74	1591.74	0	4.9	Specific	870.55	769.93	769.93	14.57	404	>FBN1 N term	1	DW092118_4.7484.7484.2	controllerType=0 controllerNumber=1 scan=7484	20.6308
07576:2	1	K.C[+57.021][-17.027]IC[+57.021]KPGFQLASDGR.Y	599		C[-17][+57]*2	796.376	2	1591.75	1591.74	0	6.1	Specific	882.81	824.33	824.33	14.57	404	>FBN1 N term	1	DW092118_4.7537.7537.2	controllerType=0 controllerNumber=1 scan=7537	20.7536
05460:2	1	K.PGFQLASDGR.Y	603			524.267	2	1047.53	1047.52	0	4.1	Specific	595.93	590.73	590.73	7.07	404	>FBN1 N term	1	DW092118_4.5745.5745.2	controllerType=0 controllerNumber=1 scan=5745	16.7097
05299:2	1	K.PGFQLASDGR.Y	603			524.268	2	1047.53	1047.52	0	5.7	Specific	628.21	626.08	626.08	8.07	404	>FBN1 N term	1	DW092118_4.5617.5617.2	controllerType=0 controllerNumber=1 scan=5617	16.4205
05391:2	1	K.PGFQLASDGR.Y	603			524.267	2	1047.53	1047.52	0	4.3	Specific	640.71	639.68	639.68	9.23	404	>FBN1 N term	1	DW092118_4.5691.5691.2	controllerType=0 controllerNumber=1 scan=5691	16.5876
05637:3	1	R.YC[+57.021]KDINEC[+57.021]ETPGIC[+57.021]MNGR.C	613		C[+57]*3	739.647	3	2216.93	2216.92	0	3.1	Specific	589.4	589.4	589.4	9.09	404	>FBN1 N term	1	DW092118_4.5895.5895.3	controllerType=0 controllerNumber=1 scan=5895	17.047
05451:3	1	R.YC[+57.021]KDINEC[+57.021]ETPGIC[+57.021]MNGR.C	613		C[+57]*3	739.647	3	2216.93	2216.92	0	3.6	Specific	702.16	702.16	702.16	12.09	404	>FBN1 N term	1	DW092118_4.5738.5738.3	controllerType=0 controllerNumber=1 scan=5738	16.6926
05513:3	1	R.YC[+57.021]KDINEC[+57.021]ETPGIC[+57.021]MNGR.C	613		C[+57]*3	739.647	3	2216.93	2216.92	0	2.9	Specific	757.59	757.59	757.59	13.09	404	>FBN1 N term	1	DW092118_4.5788.5788.3	controllerType=0 controllerNumber=1 scan=5788	16.8101
04674:3	1	R.YC[+57.021]KDINEC[+57.021]ETPGIC[+57.021]MN[+15.995]GR.C	613		C[+57]*3, N[+16]	744.978	3	2232.92	2232.91	0	2.4	Specific	127.64	127.64	4	1.98	404	>FBN1 N term	1	DW092118_4.5093.5093.3	controllerType=0 controllerNumber=1 scan=5093	15.2569
05974:3	1	R.YC[+57.021]KDINEC[+57.021]ETPGIC[+57.021]MN[+0.984]GR.C	613		C[+57]*3, N[+1]	739.971	3	2217.9	2217.9	0	-1.6	Specific	515.2	515.2	308.57	6.33	404	>FBN1 N term	1	DW092118_4.6190.6190.3	controllerType=0 controllerNumber=1 scan=6190	17.7049
05907:3	1	R.YC[+57.021]KDINEC[+57.021]ETPGIC[+57.021]MN[+0.984]GR.C	613		C[+57]*3, N[+1]	739.976	3	2217.91	2217.9	0	4.5	Specific	625.28	625.28	466.17	10.09	404	>FBN1 N term	1	DW092118_4.6137.6137.3	controllerType=0 controllerNumber=1 scan=6137	17.5807
05701:3	1	R.YC[+57.021]KDINEC[+57.021]ETPGIC[+57.021]MN[+0.984]GR.C	613		C[+57]*3, N[+1]	739.975	3	2217.91	2217.9	0	3.4	Specific	728.36	728.36	414.23	12.09	404	>FBN1 N term	1	DW092118_4.5954.5954.3	controllerType=0 controllerNumber=1 scan=5954	17.172
05763:3	1	R.YC[+57.021]KDINEC[+57.021]ETPGIC[+57.021]MN[+0.984]GR.C	613		C[+57]*3, N[+1]	739.975	3	2217.91	2217.9	0	2.9	Specific	770.65	770.65	508.51	13.09	404	>FBN1 N term	1	DW092118_4.6008.6008.3	controllerType=0 controllerNumber=1 scan=6008	17.2903
05820:3	1	R.YC[+57.021]KDINEC[+57.021]ETPGIC[+57.021]MN[+0.984]GR.C	613		C[+57]*3, N[+1]	739.975	3	2217.91	2217.9	0	3.8	Specific	777.66	777.66	516.35	13.09	404	>FBN1 N term	1	DW092118_4.6063.6063.3	controllerType=0 controllerNumber=1 scan=6063	17.413
04992:3	1	R.YC[+57.021]KDINEC[+57.021]ETPGIC[+57.021]M[+15.995]N[+0.984]GR.C	613		C[+57]*3, M[+16], N[+1]	745.305	3	2233.9	2233.9	0	0.8	Specific	340.39	340.39	274.08	4.88	404	>FBN1 N term	1	DW092118_4.5356.5356.3	controllerType=0 controllerNumber=1 scan=5356	15.8324
06637:2	1	K.DINEC[+57.021]ETPGIC[+57.021]MNGR.C	616		C[+57]*2	883.372	2	1765.74	1765.73	0	3.4	Specific	517.58	517.58	517.58	7.75	404	>FBN1 N term	1	DW092118_4.6732.6732.2	controllerType=0 controllerNumber=1 scan=6732	18.9392
06444:3	1	K.DINEC[+57.021]ETPGIC[+57.021]MNGR.C	616		C[+57]*2	589.251	3	1765.74	1765.73	0	4.4	Specific	557.79	524.97	524.97	7.33	404	>FBN1 N term	1	DW092118_4.6571.6571.3	controllerType=0 controllerNumber=1 scan=6571	18.5718
06554:2	1	K.DINEC[+57.021]ETPGIC[+57.021]MNGR.C	616		C[+57]*2	883.374	2	1765.74	1765.73	0	5.4	Specific	561.51	561.51	561.51	9	404	>FBN1 N term	1	DW092118_4.6658.6658.2	controllerType=0 controllerNumber=1 scan=6658	18.7735
06380:3	1	K.DINEC[+57.021]ETPGIC[+57.021]MNGR.C	616		C[+57]*2	589.25	3	1765.74	1765.73	0	3.5	Specific	657.67	607.16	607.16	10.43	404	>FBN1 N term	1	DW092118_4.6516.6516.3	controllerType=0 controllerNumber=1 scan=6516	18.4476
06486:2	1	K.DINEC[+57.021]ETPGIC[+57.021]MNGR.C	616		C[+57]*2	883.372	2	1765.74	1765.73	0	3.9	Specific	773.13	754.85	754.85	13	404	>FBN1 N term	1	DW092118_4.6604.6604.2	controllerType=0 controllerNumber=1 scan=6604	18.6473
06360:2	1	K.DINEC[+57.021]ETPGIC[+57.021]MNGR.C	616		C[+57]*2	883.373	2	1765.74	1765.73	0	4.3	Specific	780.55	780.55	780.55	13	404	>FBN1 N term	1	DW092118_4.6499.6499.2	controllerType=0 controllerNumber=1 scan=6499	18.4088
06414:2	1	K.DINEC[+57.021]ETPGIC[+57.021]MNGR.C	616		C[+57]*2	883.372	2	1765.74	1765.73	0	3.7	Specific	785.24	771.42	771.42	13	404	>FBN1 N term	1	DW092118_4.6547.6547.2	controllerType=0 controllerNumber=1 scan=6547	18.5189
06830:3	1	K.DINEC[+57.021]ETPGIC[+57.021]MN[+0.984]GR.C	616		C[+57]*2, N[+1]	589.578	3	1766.72	1766.71	0	2.5	Specific	245.65	245.65	245.65	2.27	404	>FBN1 N term	1	DW092118_4.6902.6902.3	controllerType=0 controllerNumber=1 scan=6902	19.3163
05455:2	1	K.DINEC[+57.021]ETPGIC[+57.021]MN[+15.995]GR.C	616		C[+57]*2, N[+16]	891.369	2	1781.73	1781.73	0	2.8	Specific	318.72	318.72	4	5.51	404	>FBN1 N term	1	DW092118_4.5741.5741.2	controllerType=0 controllerNumber=1 scan=5741	16.6991
05384:2	1	K.DINEC[+57.021]ETPGIC[+57.021]MN[+15.995]GR.C	616		C[+57]*2, N[+16]	891.37	2	1781.73	1781.73	0	4.7	Specific	478.64	478.64	4	7.64	404	>FBN1 N term	1	DW092118_4.5685.5685.2	controllerType=0 controllerNumber=1 scan=5685	16.5726
06665:3	1	K.DINEC[+57.021]ETPGIC[+57.021]MN[+0.984]GR.C	616		C[+57]*2, N[+1]	589.579	3	1766.72	1766.71	0	4.1	Specific	497.96	491.88	398.59	7.18	404	>FBN1 N term	1	DW092118_4.6754.6754.3	controllerType=0 controllerNumber=1 scan=6754	18.9883
06977:2	1	K.DINEC[+57.021]ETPGIC[+57.021]MN[+0.984]GR.C	616		C[+57]*2, N[+1]	883.865	2	1766.72	1766.71	0	5	Specific	515.46	515.46	341.76	7.75	404	>FBN1 N term	1	DW092118_4.7025.7025.2	controllerType=0 controllerNumber=1 scan=7025	19.5849
06638:2	1	K.DINEC[+57.021]ETPGIC[+57.021]MN[+0.984]GR.C	616		C[+57]*2, N[+1]	883.862	2	1766.72	1766.71	0	1.3	Specific	671.97	671.97	311.06	11.03	404	>FBN1 N term	1	DW092118_4.6732.6732.2	controllerType=0 controllerNumber=1 scan=6732	18.9392
06784:3	1	K.DINEC[+57.021]ETPGIC[+57.021]MN[+0.984]GR.C	616		C[+57]*2, N[+1]	589.578	3	1766.72	1766.71	0	3.2	Specific	676.34	635.34	626.99	10.43	404	>FBN1 N term	1	DW092118_4.6861.6861.3	controllerType=0 controllerNumber=1 scan=6861	19.2268
06814:2	1	K.DINEC[+57.021]ETPGIC[+57.021]MN[+0.984]GR.C	616		C[+57]*2, N[+1]	883.864	2	1766.72	1766.71	0	3.2	Specific	759.29	759.29	627.19	13	404	>FBN1 N term	1	DW092118_4.6888.6888.2	controllerType=0 controllerNumber=1 scan=6888	19.2889
06694:2	1	K.DINEC[+57.021]ETPGIC[+57.021]MN[+0.984]GR.C	616		C[+57]*2, N[+1]	883.863	2	1766.72	1766.71	0	3	Specific	765.46	731.51	496.09	13	404	>FBN1 N term	1	DW092118_4.6782.6782.2	controllerType=0 controllerNumber=1 scan=6782	19.0506
06881:2	1	K.DINEC[+57.021]ETPGIC[+57.021]MN[+0.984]GR.C	616		C[+57]*2, N[+1]	883.863	2	1766.72	1766.71	0	2.6	Specific	783.51	768.27	557.52	13	404	>FBN1 N term	1	DW092118_4.6944.6944.2	controllerType=0 controllerNumber=1 scan=6944	19.4084
06759:2	1	K.DINEC[+57.021]ETPGIC[+57.021]MN[+0.984]GR.C	616		C[+57]*2, N[+1]	883.863	2	1766.72	1766.71	0	2.5	Specific	785.16	731.08	517.77	13	404	>FBN1 N term	1	DW092118_4.6839.6839.2	controllerType=0 controllerNumber=1 scan=6839	19.1788
06602:2	1	K.DINEC[+57.021]ETPGIC[+57.021]M[+15.995]N[+0.984]GR.C	616		C[+57]*2, M[+16], N[+1]	891.862	2	1782.72	1782.71	0	4.1	Specific	562.2	562.2	494.65	9	404	>FBN1 N term	1	DW092118_4.6699.6699.2	controllerType=0 controllerNumber=1 scan=6699	18.8664
05489:2	1	R.C[+57.021][-17.027]VNTDGS[+162.053]YR.C	631	Hex(1)	C[-17][+57], S[+162]	608.745	2	1216.48	1216.48	0	3.4	Specific	525.19	525.19	60.55	7.13	404	>FBN1 N term	1	DW092118_4.5768.5768.2	controllerType=0 controllerNumber=1 scan=5768	16.7639
05553:2	1	R.C[+57.021][-17.027]VNTDGS[+162.053]YR.C	631	Hex(1)	C[-17][+57], S[+162]	608.745	2	1216.48	1216.48	0	2.5	Specific	490.36	490.36	55.74	6.98	404	>FBN1 N term	1	DW092118_4.5822.5822.2	controllerType=0 controllerNumber=1 scan=5822	16.8868
05614:2	1	R.C[+57.021][-17.027]VNTDGS[+162.053]YR.C	631	Hex(1)	C[-17][+57], S[+162]	608.745	2	1216.48	1216.48	0	2.8	Specific	492.9	492.9	56.67	6.98	404	>FBN1 N term	1	DW092118_4.5876.5876.2	controllerType=0 controllerNumber=1 scan=5876	17.0052
05853:2	1	R.C[+57.021][-17.027]VNTDGSYR.C	631		C[-17][+57]	527.719	2	1054.43	1054.43	0	4.2	Specific	456.3	456.3	456.3	6.86	404	>FBN1 N term	1	DW092118_4.6091.6091.2	controllerType=0 controllerNumber=1 scan=6091	17.4741
05920:2	1	R.C[+57.021][-17.027]VNTDGSYR.C	631		C[-17][+57]	527.719	2	1054.43	1054.43	0	4.5	Specific	472.02	472.02	472.02	6.86	404	>FBN1 N term	1	DW092118_4.6148.6148.2	controllerType=0 controllerNumber=1 scan=6148	17.6064
09537:2	1	R.C[+57.021]EC[+57.021]FPGLAVGLDGR.V	640		C[+57]*2	775.862	2	1550.72	1550.71	0	5.7	Specific	270.38	270.38	270.38	5.48	404	>FBN1 N term	1	DW092118_4.9215.9215.2	controllerType=0 controllerNumber=1 scan=9215	24.6695
09164:2	1	R.C[+57.021]EC[+57.021]FPGLAVGLDGR.V	640		C[+57]*2	775.861	2	1550.71	1550.71	0	3.4	Specific	452.84	452.84	452.84	7.64	404	>FBN1 N term	1	DW092118_4.8897.8897.2	controllerType=0 controllerNumber=1 scan=8897	23.9152
08328:3	1	R.C[+57.021]EC[+57.021]FPGLAVGLDGR.V	640		C[+57]*2	517.577	3	1550.72	1550.71	0	3.9	Specific	617.7	617.7	617.7	9.43	404	>FBN1 N term	1	DW092118_4.8187.8187.3	controllerType=0 controllerNumber=1 scan=8187	22.2538
08660:2	1	R.C[+57.021]EC[+57.021]FPGLAVGLDGR.V	640		C[+57]*2	775.859	2	1550.71	1550.71	0	1	Specific	619.83	619.83	619.83	10.03	404	>FBN1 N term	1	DW092118_4.8464.8464.2	controllerType=0 controllerNumber=1 scan=8464	22.9021
08269:3	1	R.C[+57.021]EC[+57.021]FPGLAVGLDGR.V	640		C[+57]*2	517.577	3	1550.72	1550.71	0	4.1	Specific	645.96	645.96	645.96	9.43	404	>FBN1 N term	1	DW092118_4.8135.8135.3	controllerType=0 controllerNumber=1 scan=8135	22.1324
08592:2	1	R.C[+57.021]EC[+57.021]FPGLAVGLDGR.V	640		C[+57]*2	775.861	2	1550.71	1550.71	0	3.8	Specific	690.09	690.09	690.09	11	404	>FBN1 N term	1	DW092118_4.8410.8410.2	controllerType=0 controllerNumber=1 scan=8410	22.777
08492:2	1	R.C[+57.021]EC[+57.021]FPGLAVGLDGR.V	640		C[+57]*2	775.859	2	1550.71	1550.71	0	1.1	Specific	799.27	799.27	799.27	13.03	404	>FBN1 N term	1	DW092118_4.8330.8330.2	controllerType=0 controllerNumber=1 scan=8330	22.5888
08244:2	1	R.C[+57.021]EC[+57.021]FPGLAVGLDGR.V	640		C[+57]*2	775.86	2	1550.71	1550.71	0	3	Specific	831.42	831.42	831.42	14	404	>FBN1 N term	1	DW092118_4.8113.8113.2	controllerType=0 controllerNumber=1 scan=8113	22.0809
08303:2	1	R.C[+57.021]EC[+57.021]FPGLAVGLDGR.V	640		C[+57]*2	775.861	2	1550.71	1550.71	0	3.7	Specific	836.25	836.25	836.25	14	404	>FBN1 N term	1	DW092118_4.8164.8164.2	controllerType=0 controllerNumber=1 scan=8164	22.2016
08363:2	1	R.C[+57.021]EC[+57.021]FPGLAVGLDGR.V	640		C[+57]*2	775.86	2	1550.71	1550.71	0	3	Specific	848.12	848.12	848.12	14	404	>FBN1 N term	1	DW092118_4.8219.8219.2	controllerType=0 controllerNumber=1 scan=8219	22.3293
08425:2	1	R.C[+57.021]EC[+57.021]FPGLAVGLDGR.V	640		C[+57]*2	775.861	2	1550.72	1550.71	0	4.2	Specific	858.36	858.36	858.36	15	404	>FBN1 N term	1	DW092118_4.8274.8274.2	controllerType=0 controllerNumber=1 scan=8274	22.4582
10794:2	1	R.C[+57.021][-17.027]EC[+57.021]FPGLAVGLDGR.V	640		C[-17][+57]*2	767.35	2	1533.69	1533.68	0	6.6	Specific	421.37	421.37	421.37	6.72	404	>FBN1 N term	1	DW092118_4.10327.10327.2	controllerType=0 controllerNumber=1 scan=10327	27.3872
10724:2	1	R.C[+57.021][-17.027]EC[+57.021]FPGLAVGLDGR.V	640		C[-17][+57]*2	767.346	2	1533.68	1533.68	0	1.1	Specific	520.04	520.04	520.04	7.93	404	>FBN1 N term	1	DW092118_4.10268.10268.2	controllerType=0 controllerNumber=1 scan=10268	27.2462
10676:2	1	R.C[+57.021][-17.027]EC[+57.021]FPGLAVGLDGR.V	640		C[-17][+57]*2	767.345	2	1533.68	1533.68	0	-0.5	Specific	666.99	666.99	666.99	11.03	404	>FBN1 N term	1	DW092118_4.10223.10223.2	controllerType=0 controllerNumber=1 scan=10223	27.1363
10640:2	1	R.C[+57.021][-17.027]EC[+57.021]FPGLAVGLDGR.V	640		C[-17][+57]*2	767.346	2	1533.68	1533.68	0	1.3	Specific	685.94	685.94	685.94	11.03	404	>FBN1 N term	1	DW092118_4.10182.10182.2	controllerType=0 controllerNumber=1 scan=10182	27.0297
10600:2	1	R.C[+57.021][-17.027]EC[+57.021]FPGLAVGLDGR.V	640		C[-17][+57]*2	767.345	2	1533.68	1533.68	0	0.3	Specific	730.27	730.27	730.27	12.03	404	>FBN1 N term	1	DW092118_4.10120.10120.2	controllerType=0 controllerNumber=1 scan=10120	26.8245
10615:2	1	R.C[+57.021][-17.027]EC[+57.021]FPGLAVGLDGR.V	640		C[-17][+57]*2	767.346	2	1533.68	1533.68	0	1	Specific	751.06	749.77	749.77	13.03	404	>FBN1 N term	1	DW092118_4.10148.10148.2	controllerType=0 controllerNumber=1 scan=10148	26.9269
03323:2	1	R.VC[+57.021]VDTHMR.S	654		C[+57]	509.234	2	1017.46	1017.46	0	0.4	Specific	355.37	355.37	355.37	3.59	404	>FBN1 N term	1	DW092118_4.3871.3871.2	controllerType=0 controllerNumber=1 scan=3871	12.4405
03259:2	1	R.VC[+57.021]VDTHMR.S	654		C[+57]	509.236	2	1017.47	1017.46	0	5	Specific	438.05	438.05	438.05	6.24	404	>FBN1 N term	1	DW092118_4.3814.3814.2	controllerType=0 controllerNumber=1 scan=3814	12.3061
03157:2	1	R.VC[+57.021]VDTHMR.S	654		C[+57]	509.236	2	1017.46	1017.46	0	3.4	Specific	439.64	439.64	439.64	6.24	404	>FBN1 N term	1	DW092118_4.3721.3721.2	controllerType=0 controllerNumber=1 scan=3721	12.0838
03207:2	1	R.VC[+57.021]VDTHMR.S	654		C[+57]	509.235	2	1017.46	1017.46	0	2.3	Specific	561.61	527.41	527.41	6.66	404	>FBN1 N term	1	DW092118_4.3768.3768.2	controllerType=0 controllerNumber=1 scan=3768	12.1974
02861:2	1	R.STC[+57.021]YGGYK.R	662		C[+57]	468.201	2	935.395	935.393	0	2.1	Specific	349.98	349.98	349.98	4.02	404	>FBN1 N term	1	DW092118_4.3413.3413.2	controllerType=0 controllerNumber=1 scan=3413	11.2959
03060:2	1	R.STC[+57.021]YGGYK.R	662		C[+57]	468.201	2	935.395	935.393	0	2.6	Specific	352.05	352.05	352.05	3.79	404	>FBN1 N term	1	DW092118_4.3625.3625.4	controllerType=0 controllerNumber=1 scan=3625	11.8477
02811:2	1	R.STC[+57.021]YGGYK.R	662		C[+57]	468.201	2	935.395	935.393	0	2.1	Specific	352.83	352.83	352.83	5.17	404	>FBN1 N term	1	DW092118_4.3365.3365.2	controllerType=0 controllerNumber=1 scan=3365	11.1777
02906:2	1	R.STC[+57.021]YGGYK.R	662		C[+57]	468.2	2	935.394	935.393	0	0.8	Specific	438.48	438.48	438.48	5.54	404	>FBN1 N term	1	DW092118_4.3460.3460.2	controllerType=0 controllerNumber=1 scan=3460	11.4114
02965:2	1	R.STC[+57.021]YGGYK.R	662		C[+57]	468.201	2	935.395	935.393	0	2.1	Specific	451.48	451.48	451.48	5.73	404	>FBN1 N term	1	DW092118_4.3517.3517.2	controllerType=0 controllerNumber=1 scan=3517	11.5498
03030:2	1	R.STC[+57.021]YGGYK.R	662		C[+57]	468.201	2	935.395	935.393	0	2.4	Specific	455.39	455.39	455.39	5.73	404	>FBN1 N term	1	DW092118_4.3596.3596.2	controllerType=0 controllerNumber=1 scan=3596	11.7711
03000:2	1	R.STC[+57.021]YGGYK.R	662		C[+57]	468.201	2	935.394	935.393	0	1.3	Specific	462.52	462.52	462.52	5.52	404	>FBN1 N term	1	DW092118_4.3557.3557.2	controllerType=0 controllerNumber=1 scan=3557	11.6574
02509:2	1	R.STC[+57.021]YGGYKR.G	662		C[+57]	546.253	2	1091.5	1091.49	0	5.1	Specific	293.91	293.91	293.91	2.3	404	>FBN1 N term	1	DW092118_4.3048.3048.2	controllerType=0 controllerNumber=1 scan=3048	10.3251
02632:2	1	R.STC[+57.021]YGGYKR.G	662		C[+57]	546.254	2	1091.5	1091.49	0	5.6	Specific	312.36	312.36	312.36	3.25	404	>FBN1 N term	1	DW092118_4.3162.3162.2	controllerType=0 controllerNumber=1 scan=3162	10.6357
02591:2	1	R.STC[+57.021]YGGYKR.G	662		C[+57]	546.252	2	1091.5	1091.49	0	2.8	Specific	436.56	375.62	375.62	4.96	404	>FBN1 N term	1	DW092118_4.3124.3124.2	controllerType=0 controllerNumber=1 scan=3124	10.5314
02552:2	1	R.STC[+57.021]YGGYKR.G	662		C[+57]	546.254	2	1091.5	1091.49	0	6.7	Specific	454	426.57	426.57	4.42	404	>FBN1 N term	1	DW092118_4.3086.3086.2	controllerType=0 controllerNumber=1 scan=3086	10.4304
04903:3	1	K.RGQC[+57.021]IKPLFGAVTK.S	670		C[+57]	525.634	3	1574.89	1574.88	0	1.6	Specific	379.52	379.52	379.52	5.85	404	>FBN1 N term	1	DW092118_4.5285.5285.2	controllerType=0 controllerNumber=1 scan=5285	15.6775
04806:3	1	K.RGQC[+57.021]IKPLFGAVTK.S	670		C[+57]	525.634	3	1574.89	1574.88	0	2.1	Specific	551.63	536.09	536.09	7.49	404	>FBN1 N term	1	DW092118_4.5209.5209.3	controllerType=0 controllerNumber=1 scan=5209	15.5123
04679:3	1	K.RGQC[+57.021]IKPLFGAVTK.S	670		C[+57]	525.634	3	1574.89	1574.88	0	1.9	Specific	574	551.38	551.38	8.59	404	>FBN1 N term	1	DW092118_4.5098.5098.3	controllerType=0 controllerNumber=1 scan=5098	15.2691
04740:3	1	K.RGQC[+57.021]IKPLFGAVTK.S	670		C[+57]	525.634	3	1574.89	1574.88	0	2.2	Specific	577	526.08	526.08	8.59	404	>FBN1 N term	1	DW092118_4.5152.5152.3	controllerType=0 controllerNumber=1 scan=5152	15.388
10202:3	1	R.GQC[+57.021]IKPLFGAVTK.S	671		C[+57]	473.603	3	1418.79	1418.78	0	8.4	Specific	1.56	1.56	1.56	1.87	404	>FBN1 N term	1	DW092118_4.9774.9774.3	controllerType=0 controllerNumber=1 scan=9774	25.9957
11486:3	1	R.GQC[+57.021]IKPLFGAVTK.S	671		C[+57]	473.602	3	1418.79	1418.78	0	5.6	Specific	20.84	20.84	20.84	1.88	404	>FBN1 N term	1	DW092118_4.10940.10940.3	controllerType=0 controllerNumber=1 scan=10940	28.8586
11246:3	1	R.GQC[+57.021]IKPLFGAVTK.S	671		C[+57]	473.602	3	1418.79	1418.78	0	6.5	Specific	50.81	50.81	50.81	1.87	404	>FBN1 N term	1	DW092118_4.10726.10726.3	controllerType=0 controllerNumber=1 scan=10726	28.3397
11189:3	1	R.GQC[+57.021]IKPLFGAVTK.S	671		C[+57]	473.603	3	1418.79	1418.78	0	8.1	Specific	71.1	71.1	71.1	1.88	404	>FBN1 N term	1	DW092118_4.10674.10674.3	controllerType=0 controllerNumber=1 scan=10674	28.2163
11430:3	1	R.GQC[+57.021]IKPLFGAVTK.S	671		C[+57]	473.602	3	1418.79	1418.78	0	7.3	Specific	105.49	105.49	105.49	1.91	404	>FBN1 N term	1	DW092118_4.10889.10889.3	controllerType=0 controllerNumber=1 scan=10889	28.735
11105:3	1	R.GQC[+57.021]IKPLFGAVTK.S	671		C[+57]	473.602	3	1418.79	1418.78	0	6.8	Specific	114.51	114.51	114.51	2	404	>FBN1 N term	1	DW092118_4.10605.10605.3	controllerType=0 controllerNumber=1 scan=10605	28.0514
08870:3	1	R.GQC[+57.021]IKPLFGAVTK.S	671		C[+57]	473.601	3	1418.79	1418.78	0	4.8	Specific	128.78	128.78	128.78	2.08	404	>FBN1 N term	1	DW092118_4.8644.8644.3	controllerType=0 controllerNumber=1 scan=8644	23.3194
09640:3	1	R.GQC[+57.021]IKPLFGAVTK.S	671		C[+57]	473.601	3	1418.79	1418.78	0	3.5	Specific	131.78	131.78	131.78	2.34	404	>FBN1 N term	1	DW092118_4.9301.9301.3	controllerType=0 controllerNumber=1 scan=9301	24.8746
06911:3	1	R.GQC[+57.021]IKPLFGAVTK.S	671		C[+57]	473.601	3	1418.79	1418.78	0	3.3	Specific	239.34	239.34	239.34	2.66	404	>FBN1 N term	1	DW092118_4.6970.6970.3	controllerType=0 controllerNumber=1 scan=6970	19.4638
06211:3	1	R.GQC[+57.021]IKPLFGAVTK.S	671		C[+57]	473.601	3	1418.79	1418.78	0	4.5	Specific	354.51	354.51	354.51	5.93	404	>FBN1 N term	1	DW092118_4.6378.6378.3	controllerType=0 controllerNumber=1 scan=6378	18.1377
06034:3	1	R.GQC[+57.021]IKPLFGAVTK.S	671		C[+57]	473.601	3	1418.79	1418.78	0	3.1	Specific	470.51	470.51	470.51	7.64	404	>FBN1 N term	1	DW092118_4.6239.6239.3	controllerType=0 controllerNumber=1 scan=6239	17.8211
05968:3	1	R.GQC[+57.021]IKPLFGAVTK.S	671		C[+57]	473.601	3	1418.79	1418.78	0	4.3	Specific	512.2	512.2	512.2	7.75	404	>FBN1 N term	1	DW092118_4.6185.6185.3	controllerType=0 controllerNumber=1 scan=6185	17.6941
05835:3	1	R.GQC[+57.021]IKPLFGAVTK.S	671		C[+57]	473.601	3	1418.79	1418.78	0	4.2	Specific	538.22	538.22	538.22	7.9	404	>FBN1 N term	1	DW092118_4.6074.6074.3	controllerType=0 controllerNumber=1 scan=6074	17.4377
05718:3	1	R.GQC[+57.021]IKPLFGAVTK.S	671		C[+57]	473.601	3	1418.79	1418.78	0	3.8	Specific	548.71	548.71	548.71	7.9	404	>FBN1 N term	1	DW092118_4.5968.5968.3	controllerType=0 controllerNumber=1 scan=5968	17.2002
05775:3	1	R.GQC[+57.021]IKPLFGAVTK.S	671		C[+57]	473.601	3	1418.79	1418.78	0	5.1	Specific	553.74	553.74	553.74	7.9	404	>FBN1 N term	1	DW092118_4.6019.6019.3	controllerType=0 controllerNumber=1 scan=6019	17.3159
05899:3	1	R.GQC[+57.021]IKPLFGAVTK.S	671		C[+57]	473.601	3	1418.79	1418.78	0	5.2	Specific	573.46	573.46	573.46	9	404	>FBN1 N term	1	DW092118_4.6130.6130.3	controllerType=0 controllerNumber=1 scan=6130	17.5655
05815:2	1	R.GQC[+57.021]IKPLFGAVTK.S	671		C[+57]	709.896	2	1418.79	1418.78	0	2.3	Specific	762.77	762.77	762.77	12.59	404	>FBN1 N term	1	DW092118_4.6057.6057.2	controllerType=0 controllerNumber=1 scan=6057	17.398
05760:2	1	R.GQC[+57.021]IKPLFGAVTK.S	671		C[+57]	709.896	2	1418.79	1418.78	0	2.3	Specific	804.17	804.17	804.17	13.59	404	>FBN1 N term	1	DW092118_4.6004.6004.2	controllerType=0 controllerNumber=1 scan=6004	17.2797
09954:6	1	K.SEC[+57.021]C[+57.021]C[+57.021]ASTEYAFGEPC[+57.021]QPC[+57.021]PAQNSAEYQALC[+57.021]SSGPGMTSAGSDINEC[+57.021]ALDPDIC[+57.021]PNGIC[+57.021]ENLR.G	684		C[+57]*9	1173.32	6	7034.86	7033.82	1	4.6	Specific	658.58	658.58	19.02	9.96	404	>FBN1 N term	1	DW092118_4.9556.9556.6	controllerType=0 controllerNumber=1 scan=9556	25.4768
09945:4	1	K.SEC[+57.021]C[+57.021]C[+57.021]ASTEYAFGEPC[+57.021]QPC[+57.021]PAQNSAEYQALC[+57.021]SSGPGMTSAGSDINEC[+57.021]ALDPDIC[+57.021]PNGIC[+57.021]ENLR.G	684		C[+57]*9	1759.22	4	7033.86	7033.82	0	4.9	Specific	1108.87	1108.87	20	18.96	404	>FBN1 N term	1	DW092118_4.9546.9546.4	controllerType=0 controllerNumber=1 scan=9546	25.4529
09934:5	1	K.SEC[+57.021]C[+57.021]C[+57.021]ASTEYAFGEPC[+57.021]QPC[+57.021]PAQNSAEYQALC[+57.021]SSGPGMTSAGSDINEC[+57.021]ALDPDIC[+57.021]PNGIC[+57.021]ENLR.G	684		C[+57]*9	1407.58	5	7033.86	7033.82	0	5.7	Specific	1121.63	1121.63	17.3	18.96	404	>FBN1 N term	1	DW092118_4.9535.9535.5	controllerType=0 controllerNumber=1 scan=9535	25.4266
09985:5	1	K.SEC[+57.021]C[+57.021]C[+57.021]ASTEYAFGEPC[+57.021]QPC[+57.021]PAQNSAEYQALC[+57.021]SSGPGMTSAGSDINEC[+57.021]ALDPDIC[+57.021]PNGIC[+57.021]ENLR.G	684		C[+57]*9	1407.58	5	7033.87	7033.82	0	6.6	Specific	1179.58	1179.58	19.83	19.23	404	>FBN1 N term	1	DW092118_4.9583.9583.5	controllerType=0 controllerNumber=1 scan=9583	25.5423
10920:5	1	K.[+28.031]SEC[+57.021]C[+57.021]C[+57.021]ASTEYAFGEPC[+57.021]QPC[+57.021]PAQNSAEYQALC[+57.021]SSGPGMTSAGSDINEC[+57.021]ALDPDIC[+57.021]PN[+0.984]GIC[+57.021]ENLR.G	684		.[28], C[+57]*9, N[+1]	1413.15	5	7061.73	7062.84	-1	-14.8	Specific	106.59	106.59	46.48	2.04	404	>FBN1 N term	1	DW092118_4.10445.10445.5	controllerType=0 controllerNumber=1 scan=10445	27.669
10898:5	1	K.[+28.031]SEC[+57.021]C[+57.021]C[+57.021]ASTEYAFGEPC[+57.021]QPC[+57.021]PAQNSAEYQALC[+57.021]SSGPGMTSAGSDINEC[+57.021]ALDPDIC[+57.021]PN[+0.984]GIC[+57.021]ENLR.G	684		.[28], C[+57]*9, N[+1]	1413.56	5	7063.78	7062.84	1	-8.9	Specific	162.81	162.81	61.85	2.36	404	>FBN1 N term	1	DW092118_4.10424.10424.5	controllerType=0 controllerNumber=1 scan=10424	27.6193
10879:5	1	K.[+14.016]SEC[+57.021]C[+57.021]C[+57.021]ASTEYAFGEPC[+57.021]QPC[+57.021]PAQNSAEYQALC[+57.021]SSGPGM[+31.990]TSAGSDINEC[+57.021]ALDPDIC[+57.021]PNGIC[+57.021]ENLR.G	684		.[14], C[+57]*9, M[+32]	1416.76	5	7079.75	7079.83	0	-10.5	Specific	201.77	201.77	18	2.51	404	>FBN1 N term	1	DW092118_4.10408.10408.5	controllerType=0 controllerNumber=1 scan=10408	27.5806
09953:5	1	K.[+28.031]SEC[+57.021]C[+57.021]C[+57.021]ASTEYAFGEPC[+57.021]QPC[+57.021]PAQNSAEYQALC[+57.021]SSGPGM[+31.990]TSAGSDINEC[+57.021]ALDPDIC[+57.021]PNGIC[+57.021]ENLR.G	684		.[28], C[+57]*9, M[+32]	1419.36	5	7092.78	7093.84	-1	-9	Specific	250.95	250.95	250.95	2.47	404	>FBN1 N term	1	DW092118_4.9555.9555.5	controllerType=0 controllerNumber=1 scan=9555	25.4746
09689:5	1	K.SEC[+57.021]C[+57.021]C[+57.021]ASTEYAFGEPC[+57.021]QPC[+57.021]PAQN[+15.995]SAEYQALC[+57.021]SSGPGMTSAGSDINEC[+57.021]ALDPDIC[+57.021]PNGIC[+57.021]ENLR.G	684		C[+57]*9, N[+16]	1410.58	5	7048.85	7049.82	-1	5.8	Specific	289.81	289.81	1.2	4.47	404	>FBN1 N term	1	DW092118_4.9338.9338.5	controllerType=0 controllerNumber=1 scan=9338	24.9613
10814:5	1	K.[+14.016]SEC[+57.021]C[+57.021]C[+57.021]ASTEYAFGEPC[+57.021]QPC[+57.021]PAQNSAEYQALC[+57.021]SSGPGM[+31.990]TSAGSDINEC[+57.021]ALDPDIC[+57.021]PNGIC[+57.021]ENLR.G	684		.[14], C[+57]*9, M[+32]	1416.55	5	7078.74	7079.83	-1	-12	Specific	318.96	318.96	15.12	3.55	404	>FBN1 N term	1	DW092118_4.10346.10346.5	controllerType=0 controllerNumber=1 scan=10346	27.4326
10236:5	1	K.SEC[+57.021]C[+57.021]C[+57.021]ASTEYAFGEPC[+57.021]QPC[+57.021]PAQNSAEYQALC[+57.021]SSGPGMTSAGSDINEC[+57.021]ALDPDIC[+57.021]PN[+0.984]GIC[+57.021]ENLR.G	684		C[+57]*9, N[+1]	1407.97	5	7035.84	7034.81	1	4.1	Specific	332.8	332.8	81.99	4.88	404	>FBN1 N term	1	DW092118_4.9804.9804.5	controllerType=0 controllerNumber=1 scan=9804	26.0678
10053:6	1	K.SEC[+57.021]C[+57.021]C[+57.021]ASTEYAFGEPC[+57.021]QPC[+57.021]PAQNSAEYQALC[+57.021]SSGPGMTSAGSDINEC[+57.021]ALDPDIC[+57.021]PN[+0.984]GIC[+57.021]ENLR.G	684		C[+57]*9, N[+1]	1173.32	6	7034.86	7034.81	0	7.5	Specific	526.26	526.26	76.67	6.13	404	>FBN1 N term	1	DW092118_4.9636.9636.6	controllerType=0 controllerNumber=1 scan=9636	25.6666
10100:4	1	K.SEC[+57.021]C[+57.021]C[+57.021]ASTEYAFGEPC[+57.021]QPC[+57.021]PAQNSAEYQALC[+57.021]SSGPGMTSAGSDINEC[+57.021]ALDPDIC[+57.021]PN[+0.984]GIC[+57.021]ENLR.G	684		C[+57]*9, N[+1]	1759.46	4	7034.82	7034.81	0	2.1	Specific	759.44	759.44	127.34	11.98	404	>FBN1 N term	1	DW092118_4.9678.9678.4	controllerType=0 controllerNumber=1 scan=9678	25.7667
10121:5	1	K.SEC[+57.021]C[+57.021]C[+57.021]ASTEYAFGEPC[+57.021]QPC[+57.021]PAQNSAEYQALC[+57.021]SSGPGMTSAGSDINEC[+57.021]ALDPDIC[+57.021]PN[+0.984]GIC[+57.021]ENLR.G	684		C[+57]*9, N[+1]	1407.57	5	7033.84	7034.81	-1	5.8	Specific	909.88	909.88	77.4	14.96	404	>FBN1 N term	1	DW092118_4.9698.9698.5	controllerType=0 controllerNumber=1 scan=9698	25.8148
10054:5	1	K.SEC[+57.021]C[+57.021]C[+57.021]ASTEYAFGEPC[+57.021]QPC[+57.021]PAQNSAEYQALC[+57.021]SSGPGMTSAGSDINEC[+57.021]ALDPDIC[+57.021]PN[+0.984]GIC[+57.021]ENLR.G	684		C[+57]*9, N[+1]	1407.77	5	7034.83	7034.81	0	3.9	Specific	1050.8	1050.8	126.15	17.96	404	>FBN1 N term	1	DW092118_4.9638.9638.5	controllerType=0 controllerNumber=1 scan=9638	25.6735
10038:4	1	K.SEC[+57.021]C[+57.021]C[+57.021]ASTEYAFGEPC[+57.021]QPC[+57.021]PAQNSAEYQALC[+57.021]SSGPGMTSAGSDINEC[+57.021]ALDPDIC[+57.021]PN[+0.984]GIC[+57.021]ENLR.G	684		C[+57]*9, N[+1]	1759.46	4	7034.83	7034.81	0	2.8	Specific	1075.89	1075.89	135.78	17.96	404	>FBN1 N term	1	DW092118_4.9623.9623.4	controllerType=0 controllerNumber=1 scan=9623	25.6361
09780:5	1	K.SEC[+57.021]C[+57.021]C[+57.021]ASTEYAFGEPC[+57.021]QPC[+57.021]PAQNSAEYQALC[+57.021][+14.016]SSGPGMTSAGSDINEC[+57.021]ALDPDIC[+57.021]PN[+0.984]GIC[+57.021]ENLR.G	684		C[+14][+57]*9, N[+1]	1410.78	5	7049.85	7048.82	1	3.7	Specific	367.97	367.97	0	6.37	404	>FBN1 N term	1	DW092118_4.9412.9412.5	controllerType=0 controllerNumber=1 scan=9412	25.1363
04224:2	1	K.C[+57.021]IC[+57.021]NSGYEVDSTGK.N	751		C[+57]*2	795.335	2	1589.66	1589.66	0	3	Specific	733.66	700.67	700.67	12	404	>FBN1 N term	1	DW092118_4.4704.4704.2	controllerType=0 controllerNumber=1 scan=4704	14.413
04728:2	1	K.C[+57.021]IC[+57.021]NSGYEVDSTGK.N	751		C[+57]*2	795.333	2	1589.66	1589.66	0	1.2	Specific	752.65	717.48	717.48	11.87	404	>FBN1 N term	1	DW092118_4.5141.5141.2	controllerType=0 controllerNumber=1 scan=5141	15.3639
04665:2	1	K.C[+57.021]IC[+57.021]NSGYEVDSTGK.N	751		C[+57]*2	795.333	2	1589.66	1589.66	0	1.7	Specific	756.06	753.46	753.46	13.03	404	>FBN1 N term	1	DW092118_4.5086.5086.2	controllerType=0 controllerNumber=1 scan=5086	15.2424
04352:2	1	K.C[+57.021]IC[+57.021]NSGYEVDSTGK.N	751		C[+57]*2	795.333	2	1589.66	1589.66	0	1.7	Specific	774.53	721.68	721.68	13.03	404	>FBN1 N term	1	DW092118_4.4811.4811.2	controllerType=0 controllerNumber=1 scan=4811	14.6524
04477:2	1	K.C[+57.021]IC[+57.021]NSGYEVDSTGK.N	751		C[+57]*2	795.334	2	1589.66	1589.66	0	2.1	Specific	779.91	758.39	758.39	13.03	404	>FBN1 N term	1	DW092118_4.4922.4922.2	controllerType=0 controllerNumber=1 scan=4922	14.8851
04289:2	1	K.C[+57.021]IC[+57.021]NSGYEVDSTGK.N	751		C[+57]*2	795.334	2	1589.66	1589.66	0	2.6	Specific	785.35	743.51	743.51	13	404	>FBN1 N term	1	DW092118_4.4756.4756.2	controllerType=0 controllerNumber=1 scan=4756	14.5288
04599:2	1	K.C[+57.021]IC[+57.021]NSGYEVDSTGK.N	751		C[+57]*2	795.333	2	1589.66	1589.66	0	1.5	Specific	789.75	769.48	769.48	13.03	404	>FBN1 N term	1	DW092118_4.5030.5030.2	controllerType=0 controllerNumber=1 scan=5030	15.1197
04536:2	1	K.C[+57.021]IC[+57.021]NSGYEVDSTGK.N	751		C[+57]*2	795.334	2	1589.66	1589.66	0	2.3	Specific	793.71	793.71	793.71	13.03	404	>FBN1 N term	1	DW092118_4.4976.4976.2	controllerType=0 controllerNumber=1 scan=4976	15.0027
04417:2	1	K.C[+57.021]IC[+57.021]NSGYEVDSTGK.N	751		C[+57]*2	795.333	2	1589.66	1589.66	0	1.3	Specific	793.89	793.89	793.89	13.03	404	>FBN1 N term	1	DW092118_4.4867.4867.2	controllerType=0 controllerNumber=1 scan=4867	14.771
07917:2	1	K.C[+57.021][-17.027]IC[+57.021]NSGYEVDSTGK.N	751		C[-17][+57]*2	786.82	2	1572.63	1572.63	0	1.3	Specific	470.68	470.68	470.68	6.51	404	>FBN1 N term	1	DW092118_4.7831.7831.2	controllerType=0 controllerNumber=1 scan=7831	21.426
04803:2	1	K.C[+57.021]IC[+57.021]N[+0.984]SGYEVDSTGK.N	751		C[+57]*2, N[+1]	795.827	2	1590.65	1590.64	0	4.1	Specific	556.42	556.42	556.42	7.9	404	>FBN1 N term	1	DW092118_4.5206.5206.2	controllerType=0 controllerNumber=1 scan=5206	15.5046
04880:2	1	K.C[+57.021]IC[+57.021]N[+0.984]SGYEVDSTGK.N	751		C[+57]*2, N[+1]	795.828	2	1590.65	1590.64	0	4.7	Specific	670.21	633.76	633.76	11	404	>FBN1 N term	1	DW092118_4.5266.5266.2	controllerType=0 controllerNumber=1 scan=5266	15.635
04950:2	1	K.C[+57.021]IC[+57.021]N[+0.984]SGYEVDSTGK.N	751		C[+57]*2, N[+1]	795.824	2	1590.64	1590.64	0	0.2	Specific	719.55	719.55	719.55	12.03	404	>FBN1 N term	1	DW092118_4.5321.5321.2	controllerType=0 controllerNumber=1 scan=5321	15.755
07536:2	1	K.C[+57.021][-17.027]IC[+57.021]NSGYEVDSTGK.N	751		C[-17][+57]*2	786.822	2	1572.64	1572.63	0	4.4	Specific	784.17	740.73	740.73	13	404	>FBN1 N term	1	DW092118_4.7504.7504.2	controllerType=0 controllerNumber=1 scan=7504	20.6783
07476:2	1	K.C[+57.021][-17.027]IC[+57.021]NSGYEVDSTGK.N	751		C[-17][+57]*2	786.823	2	1572.64	1572.63	0	5.4	Specific	836.68	696.73	696.73	14	404	>FBN1 N term	1	DW092118_4.7451.7451.2	controllerType=0 controllerNumber=1 scan=7451	20.5551
07918:2	1	K.C[+57.021][-17.027]IC[+57.021]N[+0.984]SGYEVDSTGK.N	751		C[-17][+57]*2, N[+1]	787.314	2	1573.62	1573.61	0	4.4	Specific	532.6	532.6	532.6	7.9	404	>FBN1 N term	1	DW092118_4.7831.7831.2	controllerType=0 controllerNumber=1 scan=7831	21.426
04225:3	1	K.C[+57.021]IC[+57.021]N[+0.984]SGYEVDS[+396.127]T[+396.127]GK.N	751	Pent(3),Pent(3)	C[+57]*2, N[+1], S[+396], T[+396]	794.973	3	2382.9	2382.89	0	4.1	Specific	466.37	466.37	55.53	7.07	404	>FBN1 N term	1	DW092118_4.4704.4704.2	controllerType=0 controllerNumber=1 scan=4704	14.413
09418:4	1	K.C[+57.021]IC[+57.021]NSGYEVDSTGKNC[+57.021]VDINEC[+57.021]VLNSLLC[+57.021]DNGQC[+57.021]R.N	751		C[+57]*6	1031.69	4	4123.75	4123.73	0	4.5	Specific	359.38	359.38	34.73	4.74	404	>FBN1 N term	1	DW092118_4.9108.9108.4	controllerType=0 controllerNumber=1 scan=9108	24.4145
09519:4	1	K.C[+57.021]IC[+57.021]NSGYEVDSTGKNC[+57.021]VDINEC[+57.021]VLNSLLC[+57.021]DNGQC[+57.021]R.N	751		C[+57]*6	1031.94	4	4124.73	4123.73	1	-1.2	Specific	406.37	406.37	0.02	6.29	404	>FBN1 N term	1	DW092118_4.9199.9199.4	controllerType=0 controllerNumber=1 scan=9199	24.6327
09343:4	1	K.C[+57.021]IC[+57.021]NSGYEVDSTGKNC[+57.021]VDINEC[+57.021]VLNSLLC[+57.021]DNGQC[+57.021]R.N	751		C[+57]*6	1031.69	4	4123.75	4123.73	0	3.4	Specific	741.49	741.49	38.96	10.82	404	>FBN1 N term	1	DW092118_4.9042.9042.4	controllerType=0 controllerNumber=1 scan=9042	24.2578
09661:4	1	K.C[+57.021]IC[+57.021]NSGYEVDSTGKNC[+57.021]VDINEC[+57.021]VLNSLLC[+57.021]DN[+0.984]GQC[+57.021]R.N	751		C[+57]*6, N[+1]	1032.19	4	4125.72	4124.72	1	0.7	Specific	280.48	280.48	4.12	4.44	404	>FBN1 N term	1	DW092118_4.9316.9316.4	controllerType=0 controllerNumber=1 scan=9316	24.9094
09470:4	1	K.C[+57.021]IC[+57.021]NSGYEVDSTGKNC[+57.021]VDINEC[+57.021]VLNSLLC[+57.021]DN[+0.984]GQC[+57.021]R.N	751		C[+57]*6, N[+1]	1031.94	4	4124.74	4124.72	0	4.4	Specific	438.87	438.87	123.31	6.26	404	>FBN1 N term	1	DW092118_4.9154.9154.4	controllerType=0 controllerNumber=1 scan=9154	24.5259
09677:3	1	K.NC[+57.021]VDINEC[+57.021]VLNSLLC[+57.021]DNGQC[+57.021]R.N	765		C[+57]*4	851.709	3	2553.11	2553.09	0	7	Specific	687.14	687.14	687.14	9.12	404	>FBN1 N term	1	DW092118_4.9328.9328.3	controllerType=0 controllerNumber=1 scan=9328	24.9375
09732:2	1	K.NC[+57.021]VDINEC[+57.021]VLNSLLC[+57.021]DNGQC[+57.021]R.N	765		C[+57]*4	1277.05	2	2553.1	2553.09	0	2.1	Specific	732.88	732.88	732.88	11.45	404	>FBN1 N term	1	DW092118_4.9370.9370.2	controllerType=0 controllerNumber=1 scan=9370	25.0375
09800:3	1	K.NC[+57.021]VDINEC[+57.021]VLNSLLC[+57.021]DNGQC[+57.021]R.N	765		C[+57]*4	851.708	3	2553.11	2553.09	0	5.8	Specific	751.33	751.33	751.33	11.85	404	>FBN1 N term	1	DW092118_4.9429.9429.3	controllerType=0 controllerNumber=1 scan=9429	25.1778
09736:3	1	K.NC[+57.021]VDINEC[+57.021]VLNSLLC[+57.021]DNGQC[+57.021]R.N	765		C[+57]*4	851.707	3	2553.11	2553.09	0	4.8	Specific	798.76	798.76	798.76	11.85	404	>FBN1 N term	1	DW092118_4.9374.9374.3	controllerType=0 controllerNumber=1 scan=9374	25.0482
11109:3	1	K.NC[+57.021]VDINEC[+57.021]VLNSLLC[+57.021]DN[+0.984]GQC[+57.021]R.N	765		C[+57]*4, N[+1]	852.038	3	2554.1	2554.08	0	8.6	Specific	155.32	155.32	155.32	2.42	404	>FBN1 N term	1	DW092118_4.10608.10608.3	controllerType=0 controllerNumber=1 scan=10608	28.0579
10805:3	1	K.N[+0.984]C[+57.021]VDINEC[+57.021]VLNSLLC[+57.021]DNGQC[+57.021]R.N	765		C[+57]*4, N[+1]	852.038	3	2554.1	2554.08	0	7.9	Specific	314.08	314.08	67.03	3.64	404	>FBN1 N term	1	DW092118_4.10337.10337.3	controllerType=0 controllerNumber=1 scan=10337	27.411
10145:3	1	K.NC[+57.021]VDINEC[+57.021]VLNSLLC[+57.021]DN[+0.984]GQC[+57.021]R.N	765		C[+57]*4, N[+1]	852.034	3	2554.09	2554.08	0	3.5	Specific	374.98	374.98	7.4	6.26	404	>FBN1 N term	1	DW092118_4.9722.9722.3	controllerType=0 controllerNumber=1 scan=9722	25.8716
10322:3	1	K.N[+0.984]C[+57.021]VDINEC[+57.021]VLNSLLC[+57.021]DNGQC[+57.021]R.N	765		C[+57]*4, N[+1]	852.034	3	2554.09	2554.08	0	3.5	Specific	418.39	418.39	114.55	6.3	404	>FBN1 N term	1	DW092118_4.9881.9881.3	controllerType=0 controllerNumber=1 scan=9881	26.2509
10264:3	1	K.NC[+57.021]VDIN[+0.984]EC[+57.021]VLNSLLC[+57.021]DNGQC[+57.021]R.N	765		C[+57]*4, N[+1]	852.034	3	2554.09	2554.08	0	3	Specific	432.39	432.39	40.18	6.3	404	>FBN1 N term	1	DW092118_4.9827.9827.3	controllerType=0 controllerNumber=1 scan=9827	26.1226
10197:3	1	K.NC[+57.021]VDINEC[+57.021]VLNSLLC[+57.021]DN[+0.984]GQC[+57.021]R.N	765		C[+57]*4, N[+1]	852.037	3	2554.1	2554.08	0	7.3	Specific	477.88	477.88	184.25	5.76	404	>FBN1 N term	1	DW092118_4.9770.9770.3	controllerType=0 controllerNumber=1 scan=9770	25.987
08533:3	1	K.NC[+57.021]VDINEC[+57.021]VLN[+0.984]SLLC[+57.021]DNGQC[+57.021]R.N	765		C[+57]*4, N[+1]	852.034	3	2554.09	2554.08	0	3.2	Specific	536.83	536.83	103.43	6.75	404	>FBN1 N term	1	DW092118_4.8365.8365.3	controllerType=0 controllerNumber=1 scan=8365	22.6706
10059:3	1	K.NC[+57.021]VDINEC[+57.021]VLN[+0.984]SLLC[+57.021]DNGQC[+57.021]R.N	765		C[+57]*4, N[+1]	852.035	3	2554.09	2554.08	0	4.8	Specific	596.09	596.09	0.06	7.85	404	>FBN1 N term	1	DW092118_4.9642.9642.3	controllerType=0 controllerNumber=1 scan=9642	25.6822
08468:3	1	K.NC[+57.021]VDINEC[+57.021]VLN[+0.984]SLLC[+57.021]DNGQC[+57.021]R.N	765		C[+57]*4, N[+1]	852.032	3	2554.08	2554.08	0	1.5	Specific	660.94	660.94	112.1	9.88	404	>FBN1 N term	1	DW092118_4.8310.8310.3	controllerType=0 controllerNumber=1 scan=8310	22.5417
09904:2	1	K.NC[+57.021]VDINEC[+57.021]VLNSLLC[+57.021]DN[+0.984]GQC[+57.021]R.N	765		C[+57]*4, N[+1]	1277.55	2	2554.1	2554.08	0	6.7	Specific	697.57	697.57	222.88	9.7	404	>FBN1 N term	1	DW092118_4.9510.9510.2	controllerType=0 controllerNumber=1 scan=9510	25.3682
09882:3	1	K.NC[+57.021]VDINEC[+57.021]VLNSLLC[+57.021]DN[+0.984]GQC[+57.021]R.N	765		C[+57]*4, N[+1]	852.038	3	2554.1	2554.08	0	7.8	Specific	733.57	713.35	140.17	10.12	404	>FBN1 N term	1	DW092118_4.9491.9491.3	controllerType=0 controllerNumber=1 scan=9491	25.3224
09987:3	1	K.NC[+57.021]VDINEC[+57.021]VLNSLLC[+57.021]DN[+0.984]GQC[+57.021]R.N	765		C[+57]*4, N[+1]	852.037	3	2554.1	2554.08	0	7.3	Specific	752.81	752.81	175.22	11.12	404	>FBN1 N term	1	DW092118_4.9584.9584.3	controllerType=0 controllerNumber=1 scan=9584	25.5445
09937:3	1	K.NC[+57.021]VDINEC[+57.021]VLNSLLC[+57.021]DN[+0.984]GQC[+57.021]R.N	765		C[+57]*4, N[+1]	852.038	3	2554.1	2554.08	0	8.1	Specific	772.41	763.02	226.33	11.12	404	>FBN1 N term	1	DW092118_4.9539.9539.3	controllerType=0 controllerNumber=1 scan=9539	25.4376
05683:2	1	R.N[+0.984]T[+162.053]PGSFVC[+57.021]TC[+57.021]PK.G	786	Hex(1)	C[+57]*2, N[+1], T[+162]	765.828	2	1530.65	1530.64	0	3	Specific	461.49	461.49	5.3	6.86	404	>FBN1 N term	1	DW092118_4.5938.5938.2	controllerType=0 controllerNumber=1 scan=5938	17.1367
08541:2	1	K.GFIYKPDLK.T	798			540.812	2	1080.62	1080.61	0	6.9	Specific	112.1	112.1	112.1	1.86	404	>FBN1 N term	1	DW092118_4.8369.8369.2	controllerType=0 controllerNumber=1 scan=8369	22.6793
05963:2	1	K.GFIYKPDLK.T	798			540.81	2	1080.61	1080.61	0	3	Specific	414.57	403.1	403.1	6.24	404	>FBN1 N term	1	DW092118_4.6181.6181.4	controllerType=0 controllerNumber=1 scan=6181	17.6836
05852:2	1	K.GFIYKPDLK.T	798			540.811	2	1080.61	1080.61	0	4.7	Specific	441.54	322.52	322.52	3.42	404	>FBN1 N term	1	DW092118_4.6090.6090.2	controllerType=0 controllerNumber=1 scan=6090	17.4719
05456:2	1	K.GFIYKPDLK.T	798			540.809	2	1080.61	1080.61	0	1.4	Specific	549.83	388.65	388.65	6.72	404	>FBN1 N term	1	DW092118_4.5742.5742.2	controllerType=0 controllerNumber=1 scan=5742	16.7013
05639:2	1	K.GFIYKPDLK.T	798			540.81	2	1080.61	1080.61	0	2.9	Specific	630.52	428.03	428.03	8.79	404	>FBN1 N term	1	DW092118_4.5898.5898.2	controllerType=0 controllerNumber=1 scan=5898	17.0554
05702:2	1	K.GFIYKPDLK.T	798			540.81	2	1080.61	1080.61	0	3.2	Specific	651.9	472.59	472.59	9.79	404	>FBN1 N term	1	DW092118_4.5955.5955.2	controllerType=0 controllerNumber=1 scan=5955	17.1732
05514:2	1	K.GFIYKPDLK.T	798			540.81	2	1080.61	1080.61	0	3.4	Specific	659.2	436.42	436.42	9.79	404	>FBN1 N term	1	DW092118_4.5789.5789.2	controllerType=0 controllerNumber=1 scan=5789	16.8112
05579:2	1	K.GFIYKPDLK.T	798			540.81	2	1080.61	1080.61	0	3.2	Specific	674.23	474.52	474.52	9.79	404	>FBN1 N term	1	DW092118_4.5843.5843.2	controllerType=0 controllerNumber=1 scan=5843	16.934
05863:3	1	K.TC[+57.021]EDIDEC[+57.021]ES[+162.053]SPC[+57.021]INGVC[+57.021]K.N	807	Hex(1)	C[+57]*4, S[+162]	812.316	3	2434.93	2434.94	0	-1	Specific	738.82	738.82	0	10.88	404	>FBN1 N term	1	DW092118_4.6100.6100.3	controllerType=0 controllerNumber=1 scan=6100	17.4955
05724:3	1	K.TC[+57.021]EDIDEC[+57.021]ES[+162.053]SPC[+57.021]INGVC[+57.021]K.N	807	Hex(1)	C[+57]*4, S[+162]	812.319	3	2434.94	2434.94	0	3.2	Specific	822.87	822.87	0	12.85	404	>FBN1 N term	1	DW092118_4.5973.5973.3	controllerType=0 controllerNumber=1 scan=5973	17.211
05743:2	1	K.TC[+57.021]EDIDEC[+57.021]ES[+162.053]SPC[+57.021]INGVC[+57.021]K.N	807	Hex(1)	C[+57]*4, S[+162]	1217.97	2	2434.94	2434.94	0	3.1	Specific	1020.04	1020.04	0	17.42	404	>FBN1 N term	1	DW092118_4.5989.5989.2	controllerType=0 controllerNumber=1 scan=5989	17.2469
05833:3	1	K.TC[+57.021]EDID[+15.995]EC[+57.021]ESS[+203.079]PC[+57.021]INGVC[+57.021]K.N	807	HexNAc(1)	C[+57]*4, D[+16], S[+203]	831.323	3	2491.95	2491.96	0	-1.3	Specific	262.01	262.01	0	1.91	404	>FBN1 N term	1	DW092118_4.6072.6072.3	controllerType=0 controllerNumber=1 scan=6072	17.4315
06069:3	1	K.TC[+57.021]EDIDEC[+57.021]ES[+162.053]SPC[+57.021]IN[+0.984]GVC[+57.021]K.N	807	Hex(1)	C[+57]*4, N[+1], S[+162]	812.648	3	2435.93	2435.92	0	3.8	Specific	730.25	730.25	0	10.85	404	>FBN1 N term	1	DW092118_4.6266.6266.3	controllerType=0 controllerNumber=1 scan=6266	17.8798
05792:3	1	K.TC[+57.021]EDIDEC[+57.021]ESS[+162.053]PC[+57.021]IN[+0.984]GVC[+57.021]K.N	807	Hex(1)	C[+57]*4, N[+1], S[+162]	812.649	3	2435.93	2435.92	0	5.6	Specific	751.27	751.27	0	11.85	404	>FBN1 N term	1	DW092118_4.6037.6037.3	controllerType=0 controllerNumber=1 scan=6037	17.3539
05864:3	1	K.TC[+57.021]EDIDEC[+57.021]ESS[+162.053]PC[+57.021]IN[+0.984]GVC[+57.021]K.N	807	Hex(1)	C[+57]*4, N[+1], S[+162]	812.65	3	2435.93	2435.92	0	6.4	Specific	775.22	775.22	0	11.12	404	>FBN1 N term	1	DW092118_4.6100.6100.3	controllerType=0 controllerNumber=1 scan=6100	17.4955
05993:3	1	K.TC[+57.021]EDIDEC[+57.021]ESS[+162.053]PC[+57.021]IN[+0.984]GVC[+57.021]K.N	807	Hex(1)	C[+57]*4, N[+1], S[+162]	812.648	3	2435.93	2435.92	0	4.6	Specific	790.72	790.72	0	11.85	404	>FBN1 N term	1	DW092118_4.6206.6206.3	controllerType=0 controllerNumber=1 scan=6206	17.7435
05924:3	1	K.TC[+57.021]EDIDEC[+57.021]ESS[+162.053]PC[+57.021]IN[+0.984]GVC[+57.021]K.N	807	Hex(1)	C[+57]*4, N[+1], S[+162]	812.648	3	2435.93	2435.92	0	4.5	Specific	815.2	815.2	0	12.85	404	>FBN1 N term	1	DW092118_4.6152.6152.3	controllerType=0 controllerNumber=1 scan=6152	17.6175
05930:2	1	K.TC[+57.021]EDIDEC[+57.021]ES[+162.053]SPC[+57.021]IN[+0.984]GVC[+57.021]K.N	807	Hex(1)	C[+57]*4, N[+1], S[+162]	1218.47	2	2435.93	2435.92	0	3.2	Specific	962.62	962.62	0	16.42	404	>FBN1 N term	1	DW092118_4.6157.6157.2	controllerType=0 controllerNumber=1 scan=6157	17.6283
05994:2	1	K.TC[+57.021]EDIDEC[+57.021]ESS[+162.053]PC[+57.021]IN[+0.984]GVC[+57.021]K.N	807	Hex(1)	C[+57]*4, N[+1], S[+162]	1218.47	2	2435.93	2435.92	0	3.9	Specific	994.86	982.71	0	16.42	404	>FBN1 N term	1	DW092118_4.6207.6207.2	controllerType=0 controllerNumber=1 scan=6207	17.7457
05809:2	1	K.TC[+57.021]EDIDEC[+57.021]ESS[+162.053]PC[+57.021]IN[+0.984]GVC[+57.021]K.N	807	Hex(1)	C[+57]*4, N[+1], S[+162]	1218.47	2	2435.93	2435.92	0	5.1	Specific	1003.74	1003.74	0	17.42	404	>FBN1 N term	1	DW092118_4.6050.6050.2	controllerType=0 controllerNumber=1 scan=6050	17.3818
05834:3	1	K.TC[+57.021]EDID[+15.995]EC[+57.021]ESS[+203.079]PC[+57.021]IN[+0.984]GVC[+57.021]K.N	807	HexNAc(1)	C[+57]*4, D[+16], N[+1], S[+203]	831.657	3	2492.96	2492.94	0	6.4	Specific	304.41	267.24	0	2.64	404	>FBN1 N term	1	DW092118_4.6072.6072.3	controllerType=0 controllerNumber=1 scan=6072	17.4315
05923:3	1	K.TC[+57.021]EDIDEC[+57.021]E[+14.016]S[+146.058]SPC[+57.021]IN[+0.984]GVC[+57.021]K.N	807	Fuc(1)	C[+57]*4, E[+14], N[+1], S[+146]	811.986	3	2433.94	2433.94	0	2	Specific	619	619	0	8.88	404	>FBN1 N term	1	DW092118_4.6152.6152.3	controllerType=0 controllerNumber=1 scan=6152	17.6175
05536:2	1	K.TIC[+57.021]IETIK.G	846		C[+57]	489.272	2	977.536	977.534	0	2.8	Specific	527.28	112.23	112.23	4.31	404	>FBN1 N term	1	DW092118_4.5807.5807.2	controllerType=0 controllerNumber=1 scan=5807	16.8501
05776:2	1	K.TIC[+57.021]IETIK.G	846		C[+57]	489.272	2	977.536	977.534	0	2.8	Specific	529.76	106.56	106.56	4.31	404	>FBN1 N term	1	DW092118_4.6020.6020.2	controllerType=0 controllerNumber=1 scan=6020	17.3171
05838:2	1	K.TIC[+57.021]IETIK.G	846		C[+57]	489.272	2	977.537	977.534	0	3.3	Specific	537.71	126.81	126.81	4.31	404	>FBN1 N term	1	DW092118_4.6077.6077.2	controllerType=0 controllerNumber=1 scan=6077	17.4418
05904:2	1	K.TIC[+57.021]IETIK.G	846		C[+57]	489.273	2	977.539	977.534	0	5.4	Specific	540.75	110.27	110.27	3.18	404	>FBN1 N term	1	DW092118_4.6134.6134.2	controllerType=0 controllerNumber=1 scan=6134	17.5742
05592:2	1	K.TIC[+57.021]IETIK.G	846		C[+57]	489.272	2	977.536	977.534	0	2.6	Specific	542.86	125.21	125.21	3.18	404	>FBN1 N term	1	DW092118_4.5855.5855.2	controllerType=0 controllerNumber=1 scan=5855	16.9589
05651:2	1	K.TIC[+57.021]IETIK.G	846		C[+57]	489.272	2	977.536	977.534	0	2.9	Specific	546.58	128.79	128.79	4.31	404	>FBN1 N term	1	DW092118_4.5909.5909.2	controllerType=0 controllerNumber=1 scan=5909	17.0789
05713:2	1	K.TIC[+57.021]IETIK.G	846		C[+57]	489.272	2	977.537	977.534	0	3.5	Specific	564.66	119.12	119.12	5.41	404	>FBN1 N term	1	DW092118_4.5964.5964.2	controllerType=0 controllerNumber=1 scan=5964	17.1931
08410:3	1	K.TIC[+57.021]IETIKGTC[+57.021]WQTVIDGR.C	846		C[+57]*2	751.052	3	2251.14	2251.12	0	9.7	Specific	179.3	179.3	179.3	1.96	404	>FBN1 N term	1	DW092118_4.8259.8259.3	controllerType=0 controllerNumber=1 scan=8259	22.4217
07376:2	1	K.GTC[+57.021]WQTVIDGR.C	854		C[+57]	646.809	2	1292.61	1292.61	0	4	Specific	510.06	510.06	510.06	6.98	404	>FBN1 N term	1	DW092118_4.7359.7359.2	controllerType=0 controllerNumber=1 scan=7359	20.346
07473:2	1	K.GTC[+57.021]WQTVIDGR.C	854		C[+57]	646.808	2	1292.61	1292.61	0	3.3	Specific	525.29	525.29	525.29	7.13	404	>FBN1 N term	1	DW092118_4.7447.7447.2	controllerType=0 controllerNumber=1 scan=7447	20.5445
07283:2	1	K.GTC[+57.021]WQTVIDGR.C	854		C[+57]	646.81	2	1292.61	1292.61	0	5.6	Specific	650.45	613.63	613.63	10.23	404	>FBN1 N term	1	DW092118_4.7285.7285.2	controllerType=0 controllerNumber=1 scan=7285	20.175
06962:2	1	K.GTC[+57.021]WQTVIDGR.C	854		C[+57]	646.808	2	1292.61	1292.61	0	2.9	Specific	706.33	706.33	706.33	11.23	404	>FBN1 N term	1	DW092118_4.7012.7012.2	controllerType=0 controllerNumber=1 scan=7012	19.5564
07022:2	1	K.GTC[+57.021]WQTVIDGR.C	854		C[+57]	646.809	2	1292.61	1292.61	0	4	Specific	734.35	733.52	733.52	11.23	404	>FBN1 N term	1	DW092118_4.7064.7064.2	controllerType=0 controllerNumber=1 scan=7064	19.6726
07217:2	1	K.GTC[+57.021]WQTVIDGR.C	854		C[+57]	646.81	2	1292.61	1292.61	0	5.6	Specific	739.11	713.78	713.78	11.23	404	>FBN1 N term	1	DW092118_4.7230.7230.2	controllerType=0 controllerNumber=1 scan=7230	20.0466
07146:2	1	K.GTC[+57.021]WQTVIDGR.C	854		C[+57]	646.81	2	1292.61	1292.61	0	5.2	Specific	749.1	749.1	749.1	11.23	404	>FBN1 N term	1	DW092118_4.7174.7174.2	controllerType=0 controllerNumber=1 scan=7174	19.9174
07085:2	1	K.GTC[+57.021]WQTVIDGR.C	854		C[+57]	646.81	2	1292.61	1292.61	0	5.8	Specific	757.65	757.65	757.65	12.23	404	>FBN1 N term	1	DW092118_4.7119.7119.2	controllerType=0 controllerNumber=1 scan=7119	19.7929
05098:2	1	K.GTC[+57.021]W[+15.995]QTVIDGR.C	854		C[+57], W[+16]	654.806	2	1308.6	1308.6	0	2.9	Specific	376.3	376.3	245.18	6.64	404	>FBN1 N term	1	DW092118_4.5442.5442.2	controllerType=0 controllerNumber=1 scan=5442	16.0286
04802:2	1	K.GTC[+57.021]W[+15.995]QTVIDGR.C	854		C[+57], W[+16]	654.805	2	1308.6	1308.6	0	1.5	Specific	456.27	456.27	216.57	6.89	404	>FBN1 N term	1	DW092118_4.5205.5205.2	controllerType=0 controllerNumber=1 scan=5205	15.5024
04737:2	1	K.GTC[+57.021]W[+15.995]QTVIDGR.C	854		C[+57], W[+16]	654.805	2	1308.6	1308.6	0	2.1	Specific	463.12	463.12	262.4	6.89	404	>FBN1 N term	1	DW092118_4.5149.5149.2	controllerType=0 controllerNumber=1 scan=5149	15.3806
04874:2	1	K.GTC[+57.021]W[+15.995]QTVIDGR.C	854		C[+57], W[+16]	654.805	2	1308.6	1308.6	0	2.5	Specific	521.78	521.78	267.77	7.15	404	>FBN1 N term	1	DW092118_4.5262.5262.2	controllerType=0 controllerNumber=1 scan=5262	15.628
04946:2	1	K.GTC[+57.021]W[+15.995]QTVIDGR.C	854		C[+57], W[+16]	654.804	2	1308.6	1308.6	0	0.9	Specific	528.94	528.94	283.26	7.15	404	>FBN1 N term	1	DW092118_4.5318.5318.2	controllerType=0 controllerNumber=1 scan=5318	15.7491
05919:2	1	K.GTC[+57.021]W[+15.995]QTVIDGR.C	854		C[+57], W[+16]	654.807	2	1308.61	1308.6	0	4.8	Specific	571.56	571.56	311.4	8.23	404	>FBN1 N term	1	DW092118_4.6147.6147.2	controllerType=0 controllerNumber=1 scan=6147	17.6042
05010:2	1	K.GTC[+57.021]W[+15.995]QTVIDGR.C	854		C[+57], W[+16]	654.804	2	1308.6	1308.6	0	1.1	Specific	581.54	581.54	314.8	8.25	404	>FBN1 N term	1	DW092118_4.5372.5372.2	controllerType=0 controllerNumber=1 scan=5372	15.8695
06055:2	1	K.GTC[+57.021]W[+15.995]QTVIDGR.C	854		C[+57], W[+16]	654.806	2	1308.6	1308.6	0	2.8	Specific	589.01	589.01	268.1	8.23	404	>FBN1 N term	1	DW092118_4.6255.6255.2	controllerType=0 controllerNumber=1 scan=6255	17.857
05984:2	1	K.GTC[+57.021]W[+15.995]QTVIDGR.C	854		C[+57], W[+16]	654.807	2	1308.61	1308.6	0	4.6	Specific	666.78	666.78	363.13	10.23	404	>FBN1 N term	1	DW092118_4.6198.6198.2	controllerType=0 controllerNumber=1 scan=6198	17.7242
05897:2	1	K.GTC[+57.021]W[+15.995]QTVID[+15.995]GR.C	854		C[+57], D[+16], W[+16]	662.803	2	1324.6	1324.6	0	3.4	Specific	301.32	301.32	301.32	2.56	404	>FBN1 N term	1	DW092118_4.6127.6127.2	controllerType=0 controllerNumber=1 scan=6127	17.558
06221:2	1	R.C[+57.021]EININGATLK.S	865		C[+57]	616.822	2	1232.64	1232.63	0	4.8	Specific	616.73	614.53	614.53	9.23	404	>FBN1 N term	1	DW092118_4.6386.6386.2	controllerType=0 controllerNumber=1 scan=6386	18.1565
06010:2	1	R.C[+57.021]EININGATLK.S	865		C[+57]	616.821	2	1232.64	1232.63	0	3.8	Specific	652.91	606.86	606.86	10.23	404	>FBN1 N term	1	DW092118_4.6222.6222.2	controllerType=0 controllerNumber=1 scan=6222	17.7805
06217:2	1	R.C[+57.021]EININGATLK.S	865		C[+57]	616.822	2	1232.64	1232.63	0	4.8	Specific	678.69	615.84	615.84	10.23	404	>FBN1 N term	1	DW092118_4.6383.6383.2	controllerType=0 controllerNumber=1 scan=6383	18.1503
06145:2	1	R.C[+57.021]EININGATLK.S	865		C[+57]	616.821	2	1232.63	1232.63	0	3.3	Specific	730.69	709.57	709.57	11.23	404	>FBN1 N term	1	DW092118_4.6327.6327.2	controllerType=0 controllerNumber=1 scan=6327	18.0212
06078:2	1	R.C[+57.021]EININGATLK.S	865		C[+57]	616.821	2	1232.63	1232.63	0	3.1	Specific	749.25	671.9	671.9	11.23	404	>FBN1 N term	1	DW092118_4.6272.6272.2	controllerType=0 controllerNumber=1 scan=6272	17.8947
06572:2	1	R.C[+57.021]EININ[+0.984]GATLK.S	865		C[+57], N[+1]	617.314	2	1233.62	1233.61	0	4.9	Specific	111.84	111.84	46.52	1.87	404	>FBN1 N term	1	DW092118_4.6674.6674.5	controllerType=0 controllerNumber=1 scan=6674	18.8092
06975:2	1	R.C[+57.021][-17.027]EININGATLK.S	865		C[-17][+57]	608.308	2	1215.61	1215.6	0	4.3	Specific	191.21	191.21	191.21	1.89	404	>FBN1 N term	1	DW092118_4.7024.7024.2	controllerType=0 controllerNumber=1 scan=7024	19.5827
06501:2	1	R.C[+57.021]EININ[+0.984]GATLK.S	865		C[+57], N[+1]	617.314	2	1233.62	1233.61	0	5.5	Specific	264.64	264.64	50.3	2.87	404	>FBN1 N term	1	DW092118_4.6616.6616.5	controllerType=0 controllerNumber=1 scan=6616	18.6744
08495:2	1	R.C[+57.021][-17.027]EININGATLK.S	865		C[-17][+57]	608.307	2	1215.61	1215.6	0	2.5	Specific	345.49	345.49	345.49	4	404	>FBN1 N term	1	DW092118_4.8333.8333.2	controllerType=0 controllerNumber=1 scan=8333	22.5953
08335:2	1	R.C[+57.021][-17.027]EININGATLK.S	865		C[-17][+57]	608.308	2	1215.61	1215.6	0	3.9	Specific	484.19	484.19	484.19	6.98	404	>FBN1 N term	1	DW092118_4.8193.8193.2	controllerType=0 controllerNumber=1 scan=8193	22.2667
08385:2	1	R.C[+57.021][-17.027]EININGATLK.S	865		C[-17][+57]	608.308	2	1215.61	1215.6	0	4.5	Specific	623.82	623.82	623.82	9.23	404	>FBN1 N term	1	DW092118_4.8241.8241.2	controllerType=0 controllerNumber=1 scan=8241	22.3806
06218:2	1	R.C[+57.021]EININ[+0.984]GATLK.S	865		C[+57], N[+1]	617.313	2	1233.62	1233.61	0	3.2	Specific	685.46	685.46	96.22	10.23	404	>FBN1 N term	1	DW092118_4.6383.6383.2	controllerType=0 controllerNumber=1 scan=6383	18.1503
06415:2	1	R.C[+57.021]EININ[+0.984]GATLK.S	865		C[+57], N[+1]	617.313	2	1233.62	1233.61	0	3.5	Specific	701.42	701.42	177.89	11.23	404	>FBN1 N term	1	DW092118_4.6548.6548.2	controllerType=0 controllerNumber=1 scan=6548	18.5203
06285:2	1	R.C[+57.021]EININ[+0.984]GATLK.S	865		C[+57], N[+1]	617.313	2	1233.62	1233.61	0	3.1	Specific	705.91	705.91	187.43	11.23	404	>FBN1 N term	1	DW092118_4.6438.6438.2	controllerType=0 controllerNumber=1 scan=6438	18.2739
06222:2	1	R.C[+57.021]EININ[+0.984]GATLK.S	865		C[+57], N[+1]	617.313	2	1233.62	1233.61	0	3.2	Specific	706.79	706.79	116.26	11.23	404	>FBN1 N term	1	DW092118_4.6386.6386.2	controllerType=0 controllerNumber=1 scan=6386	18.1565
06353:2	1	R.C[+57.021]EININ[+0.984]GATLK.S	865		C[+57], N[+1]	617.313	2	1233.62	1233.61	0	2.8	Specific	712.46	712.46	181.7	11.23	404	>FBN1 N term	1	DW092118_4.6493.6493.2	controllerType=0 controllerNumber=1 scan=6493	18.3968
06553:2	1	R.C[+57.021]EININ[+0.984]GATLK.S	865		C[+57], N[+1]	617.313	2	1233.62	1233.61	0	4.4	Specific	714.47	714.47	176.7	11.23	404	>FBN1 N term	1	DW092118_4.6657.6657.2	controllerType=0 controllerNumber=1 scan=6657	18.7713
06484:2	1	R.C[+57.021]EININ[+0.984]GATLK.S	865		C[+57], N[+1]	617.313	2	1233.62	1233.61	0	4.3	Specific	726.54	726.54	167.04	11.23	404	>FBN1 N term	1	DW092118_4.6602.6602.2	controllerType=0 controllerNumber=1 scan=6602	18.6438
08702:2	1	R.C[+57.021][-17.027]EININ[+0.984]GATLK.S	865		C[-17][+57], N[+1]	608.799	2	1216.59	1216.59	0	2.4	Specific	500.38	500.38	233.36	7	404	>FBN1 N term	1	DW092118_4.8500.8500.2	controllerType=0 controllerNumber=1 scan=8500	22.9848
08559:2	1	R.C[+57.021][-17.027]EININ[+0.984]GATLK.S	865		C[-17][+57], N[+1]	608.8	2	1216.59	1216.59	0	4.1	Specific	538.73	538.73	187.63	7.13	404	>FBN1 N term	1	DW092118_4.8386.8386.2	controllerType=0 controllerNumber=1 scan=8386	22.7206
08629:2	1	R.C[+57.021][-17.027]EININ[+0.984]GATLK.S	865		C[-17][+57], N[+1]	608.799	2	1216.59	1216.59	0	3.2	Specific	573.79	573.79	214.97	8.23	404	>FBN1 N term	1	DW092118_4.8439.8439.2	controllerType=0 controllerNumber=1 scan=8439	22.8458
08825:2	1	R.C[+57.021][-17.027]EININ[+0.984]GATLK.S	865		C[-17][+57], N[+1]	608.799	2	1216.59	1216.59	0	2.7	Specific	576.72	576.72	236.15	8.23	404	>FBN1 N term	1	DW092118_4.8606.8606.2	controllerType=0 controllerNumber=1 scan=8606	23.2304
11131:3	1	K.SQC[+57.021]C[+57.021]SSLGAAWGSPC[+57.021]TLC[+57.021]QVDPIC[+57.021]GK.G	876		C[+57]*5	967.084	3	2899.24	2899.23	0	3	Specific	35.74	35.74	35.74	1.87	404	>FBN1 N term	1	DW092118_4.10626.10626.3	controllerType=0 controllerNumber=1 scan=10626	28.1005
09914:3	1	K.SQC[+57.021]C[+57.021]SSLGAAWGSPC[+57.021]TLC[+57.021]QVDPIC[+57.021]GK.G	876		C[+57]*5	967.087	3	2899.25	2899.23	0	5.3	Specific	171.33	171.33	171.33	3.8	404	>FBN1 N term	1	DW092118_4.9519.9519.3	controllerType=0 controllerNumber=1 scan=9519	25.3898
10043:3	1	K.SQC[+57.021]C[+57.021]SSLGAAWGSPC[+57.021]TLC[+57.021]QVDPIC[+57.021]GK.G	876		C[+57]*5	967.091	3	2899.26	2899.23	0	10.2	Specific	253.34	253.34	253.34	3.87	404	>FBN1 N term	1	DW092118_4.9628.9628.3	controllerType=0 controllerNumber=1 scan=9628	25.6491
09204:3	1	K.SQC[+57.021]C[+57.021]SSLGAAWGSPC[+57.021]TLC[+57.021]QVDPIC[+57.021]GK.G	876		C[+57]*5	967.086	3	2899.24	2899.23	0	4.4	Specific	423.56	423.56	423.56	6.88	404	>FBN1 N term	1	DW092118_4.8935.8935.3	controllerType=0 controllerNumber=1 scan=8935	24.006
09142:3	1	K.SQC[+57.021]C[+57.021]SSLGAAWGSPC[+57.021]TLC[+57.021]QVDPIC[+57.021]GK.G	876		C[+57]*5	967.087	3	2899.25	2899.23	0	5.4	Specific	472.34	472.34	472.34	7.07	404	>FBN1 N term	1	DW092118_4.8880.8880.3	controllerType=0 controllerNumber=1 scan=8880	23.8761
09976:3	1	K.SQC[+57.021]C[+57.021]SSLGAAWGSPC[+57.021]TLC[+57.021]QVDPIC[+57.021]GK.G	876		C[+57]*5	967.087	3	2899.25	2899.23	0	6.2	Specific	564.5	564.5	564.5	8.44	404	>FBN1 N term	1	DW092118_4.9574.9574.3	controllerType=0 controllerNumber=1 scan=9574	25.5206
09082:3	1	K.SQC[+57.021]C[+57.021]SSLGAAWGSPC[+57.021]TLC[+57.021]QVDPIC[+57.021]GK.G	876		C[+57]*5	967.085	3	2899.24	2899.23	0	3.5	Specific	594.15	594.15	594.15	8.44	404	>FBN1 N term	1	DW092118_4.8827.8827.3	controllerType=0 controllerNumber=1 scan=8827	23.7517
08691:3	1	K.SQC[+57.021]C[+57.021]SSLGAAWGSPC[+57.021]TLC[+57.021]QVDPIC[+57.021]GK.G	876		C[+57]*5	967.082	3	2899.23	2899.23	0	0.1	Specific	764.85	764.85	764.85	12.46	404	>FBN1 N term	1	DW092118_4.8490.8490.3	controllerType=0 controllerNumber=1 scan=8490	22.9623
08946:3	1	K.SQC[+57.021]C[+57.021]SSLGAAWGSPC[+57.021]TLC[+57.021]QVDPIC[+57.021]GK.G	876		C[+57]*5	967.086	3	2899.24	2899.23	0	4.2	Specific	855.84	846.51	846.51	14.44	404	>FBN1 N term	1	DW092118_4.8705.8705.3	controllerType=0 controllerNumber=1 scan=8705	23.4649
08874:3	1	K.SQC[+57.021]C[+57.021]SSLGAAWGSPC[+57.021]TLC[+57.021]QVDPIC[+57.021]GK.G	876		C[+57]*5	967.086	3	2899.24	2899.23	0	4.1	Specific	1015.26	952.54	952.54	17.44	404	>FBN1 N term	1	DW092118_4.8648.8648.3	controllerType=0 controllerNumber=1 scan=8648	23.3302
08746:3	1	K.SQC[+57.021]C[+57.021]SSLGAAWGSPC[+57.021]TLC[+57.021]QVDPIC[+57.021]GK.G	876		C[+57]*5	967.085	3	2899.24	2899.23	0	3.1	Specific	1030.62	968.15	968.15	17.44	404	>FBN1 N term	1	DW092118_4.8538.8538.3	controllerType=0 controllerNumber=1 scan=8538	23.0737
08810:3	1	K.SQC[+57.021]C[+57.021]SSLGAAWGSPC[+57.021]TLC[+57.021]QVDPIC[+57.021]GK.G	876		C[+57]*5	967.086	3	2899.24	2899.23	0	4.3	Specific	1040.54	1037.23	1037.23	17.44	404	>FBN1 N term	1	DW092118_4.8593.8593.3	controllerType=0 controllerNumber=1 scan=8593	23.2014
08555:3	1	K.SQC[+57.021]C[+57.021]SSLGAAW[+15.995]GSPC[+57.021]TLC[+57.021]QVDPIC[+57.021]GK.G	876		C[+57]*5, W[+16]	972.417	3	2915.24	2915.22	0	3.8	Specific	90.47	90.47	90.47	1.87	404	>FBN1 N term	1	DW092118_4.8382.8382.5	controllerType=0 controllerNumber=1 scan=8382	22.7099
07906:3	1	K.SQC[+57.021]C[+57.021]SSLGAAW[+15.995]GSPC[+57.021]TLC[+57.021]QVDPIC[+57.021]GK.G	876		C[+57]*5, W[+16]	972.416	3	2915.23	2915.22	0	2.7	Specific	712.28	712.28	427.02	11.44	404	>FBN1 N term	1	DW092118_4.7821.7821.3	controllerType=0 controllerNumber=1 scan=7821	21.4023
07958:3	1	K.SQC[+57.021]C[+57.021]SSLGAAW[+15.995]GSPC[+57.021]TLC[+57.021]QVD[+15.995]PIC[+57.021]GK.G	876		C[+57]*5, D[+16], W[+16]	977.748	3	2931.23	2931.22	0	3.8	Specific	126.37	126.37	126.37	2.05	404	>FBN1 N term	1	DW092118_4.7864.7864.3	controllerType=0 controllerNumber=1 scan=7864	21.5024
07862:3	1	K.SQC[+57.021]C[+57.021]SSLGAAW[+15.995]GSPC[+57.021]TLC[+57.021]QVD[+15.995]PIC[+57.021]GK.G	876		C[+57]*5, D[+16], W[+16]	977.748	3	2931.23	2931.22	0	3.4	Specific	151.53	151.53	151.53	2.1	404	>FBN1 N term	1	DW092118_4.7781.7781.3	controllerType=0 controllerNumber=1 scan=7781	21.3113
07799:3	1	K.SQC[+57.021]C[+57.021]SSLGAAW[+15.995]GSPC[+57.021]TLC[+57.021]QVD[+15.995]PIC[+57.021]GK.G	876		C[+57]*5, D[+16], W[+16]	977.749	3	2931.23	2931.22	0	3.9	Specific	202.83	202.83	202.83	2.2	404	>FBN1 N term	1	DW092118_4.7728.7728.3	controllerType=0 controllerNumber=1 scan=7728	21.1879
08368:3	1	K.SQC[+57.021]C[+57.021]SSLGAAW[+15.995]GSPC[+57.021]TLC[+57.021]QVD[+15.995]PIC[+57.021]GK.G	876		C[+57]*5, D[+16], W[+16]	977.749	3	2931.23	2931.22	0	4.3	Specific	247.33	247.33	247.33	3.55	404	>FBN1 N term	1	DW092118_4.8224.8224.3	controllerType=0 controllerNumber=1 scan=8224	22.3401
06914:3	1	R.IKGTQC[+57.021]EDIDEC[+57.021]EVFPGVC[+57.021]K.N	906		C[+57]*3	795.36	3	2384.07	2384.06	0	3.7	Specific	693.11	693.11	693.11	10.51	404	>FBN1 N term	1	DW092118_4.6971.6971.3	controllerType=0 controllerNumber=1 scan=6971	19.4659
06575:3	1	R.IKGTQC[+57.021]EDIDEC[+57.021]EVFPGVC[+57.021]K.N	906		C[+57]*3	795.361	3	2384.07	2384.06	0	4.9	Specific	768.18	768.18	768.18	12.51	404	>FBN1 N term	1	DW092118_4.6676.6676.3	controllerType=0 controllerNumber=1 scan=6676	18.8135
06690:3	1	R.IKGTQC[+57.021]EDIDEC[+57.021]EVFPGVC[+57.021]K.N	906		C[+57]*3	795.36	3	2384.06	2384.06	0	3.1	Specific	772.07	772.07	772.07	12.51	404	>FBN1 N term	1	DW092118_4.6778.6778.3	controllerType=0 controllerNumber=1 scan=6778	19.0454
06626:3	1	R.IKGTQC[+57.021]EDIDEC[+57.021]EVFPGVC[+57.021]K.N	906		C[+57]*3	795.36	3	2384.06	2384.06	0	3.3	Specific	773.48	773.48	773.48	12.51	404	>FBN1 N term	1	DW092118_4.6723.6723.3	controllerType=0 controllerNumber=1 scan=6723	18.9226
07227:4	1	R.IKGTQC[+57.021]EDIDEC[+57.021]EVFPGVC[+57.021]KN[+0.984]GLC[+57.021]VNTR.G	906		C[+57]*4, N[+1]	825.629	4	3299.49	3299.48	0	4.1	Specific	967.91	967.91	88.31	15.69	404	>FBN1 N term	1	DW092118_4.7241.7241.4	controllerType=0 controllerNumber=1 scan=7241	20.0724
07102:4	1	R.IKGTQC[+57.021]EDIDEC[+57.021]EVFPGVC[+57.021]KN[+0.984]GLC[+57.021]VNTR.G	906		C[+57]*4, N[+1]	825.631	4	3299.5	3299.48	0	6.6	Specific	1018.69	1018.69	84.93	15.97	404	>FBN1 N term	1	DW092118_4.7133.7133.4	controllerType=0 controllerNumber=1 scan=7133	19.8213
07160:4	1	R.IKGTQC[+57.021]EDIDEC[+57.021]EVFPGVC[+57.021]KN[+0.984]GLC[+57.021]VNTR.G	906		C[+57]*4, N[+1]	825.631	4	3299.5	3299.48	0	6.6	Specific	1064.01	1064.01	83.69	16.97	404	>FBN1 N term	1	DW092118_4.7185.7185.4	controllerType=0 controllerNumber=1 scan=7185	19.9423
07495:2	1	K.GTQC[+57.021]EDIDEC[+57.021]EVFPGVC[+57.021]K.N	908		C[+57]*3	1071.95	2	2142.89	2142.88	0	5.2	Specific	741.74	741.74	741.74	12	404	>FBN1 N term	1	DW092118_4.7469.7469.2	controllerType=0 controllerNumber=1 scan=7469	20.5947
07379:3	1	K.GTQC[+57.021]EDIDEC[+57.021]EVFPGVC[+57.021]K.N	908		C[+57]*3	714.967	3	2142.89	2142.88	0	4	Specific	754.79	715.49	715.49	12.43	404	>FBN1 N term	1	DW092118_4.7363.7363.3	controllerType=0 controllerNumber=1 scan=7363	20.3555
07435:3	1	K.GTQC[+57.021]EDIDEC[+57.021]EVFPGVC[+57.021]K.N	908		C[+57]*3	714.967	3	2142.89	2142.88	0	4.8	Specific	757.01	701.29	701.29	12.43	404	>FBN1 N term	1	DW092118_4.7416.7416.3	controllerType=0 controllerNumber=1 scan=7416	20.4755
07411:2	1	K.GTQC[+57.021]EDIDEC[+57.021]EVFPGVC[+57.021]K.N	908		C[+57]*3	1071.95	2	2142.89	2142.88	0	4.9	Specific	887.33	820.58	820.58	15	404	>FBN1 N term	1	DW092118_4.7394.7394.2	controllerType=0 controllerNumber=1 scan=7394	20.4262
07355:2	1	K.GTQC[+57.021]EDIDEC[+57.021]EVFPGVC[+57.021]K.N	908		C[+57]*3	1071.95	2	2142.89	2142.88	0	4.1	Specific	897.84	861.13	861.13	15	404	>FBN1 N term	1	DW092118_4.7343.7343.2	controllerType=0 controllerNumber=1 scan=7343	20.3095
07743:3	1	K.GTQC[+57.021]EDIDEC[+57.021]EVFPGVC[+57.021]KN[+0.984]GLC[+57.021]VNTR.G	908		C[+57]*4, N[+1]	1020.11	3	3058.31	3058.3	0	2.2	Specific	1128.58	1128.58	114.41	20.12	404	>FBN1 N term	1	DW092118_4.7675.7675.3	controllerType=0 controllerNumber=1 scan=7675	21.0653
03428:2	1	K.NGLC[+57.021]VNTR.G	926		C[+57]	467.233	2	933.46	933.457	0	2.6	Specific	286.41	255.37	255.37	3.67	404	>FBN1 N term	1	DW092118_4.3967.3967.4	controllerType=0 controllerNumber=1 scan=3967	12.6714
03514:2	1	K.NGLC[+57.021]VNTR.G	926		C[+57]	467.233	2	933.459	933.457	0	2.5	Specific	314.54	279.28	279.28	2.98	404	>FBN1 N term	1	DW092118_4.4055.4055.4	controllerType=0 controllerNumber=1 scan=4055	12.8931
03607:2	1	K.NGLC[+57.021]VNTR.G	926		C[+57]	467.233	2	933.459	933.457	0	2.2	Specific	349.97	349.97	349.97	4.02	404	>FBN1 N term	1	DW092118_4.4148.4148.2	controllerType=0 controllerNumber=1 scan=4148	13.1181
03789:2	1	K.NGLC[+57.021]VNTR.G	926		C[+57]	467.232	2	933.456	933.457	0	-1.1	Specific	358.87	358.87	358.87	4.02	404	>FBN1 N term	1	DW092118_4.4315.4315.2	controllerType=0 controllerNumber=1 scan=4315	13.5157
03686:2	1	K.NGLC[+57.021]VNTR.G	926		C[+57]	467.234	2	933.461	933.457	0	4.2	Specific	377.95	377.95	377.95	5.48	404	>FBN1 N term	1	DW092118_4.4221.4221.2	controllerType=0 controllerNumber=1 scan=4221	13.291
03179:2	1	K.NGLC[+57.021]VNTR.G	926		C[+57]	467.233	2	933.459	933.457	0	2.5	Specific	400.25	400.25	400.25	6.67	404	>FBN1 N term	1	DW092118_4.3742.3742.2	controllerType=0 controllerNumber=1 scan=3742	12.1358
03247:2	1	K.NGLC[+57.021]VNTR.G	926		C[+57]	467.233	2	933.46	933.457	0	2.8	Specific	412.59	388.98	388.98	5.31	404	>FBN1 N term	1	DW092118_4.3802.3802.2	controllerType=0 controllerNumber=1 scan=3802	12.2776
03131:2	1	K.NGLC[+57.021]VNTR.G	926		C[+57]	467.234	2	933.461	933.457	0	3.8	Specific	429.55	429.55	429.55	5.52	404	>FBN1 N term	1	DW092118_4.3697.3697.2	controllerType=0 controllerNumber=1 scan=3697	12.0251
03304:2	1	K.NGLC[+57.021]VNTR.G	926		C[+57]	467.233	2	933.459	933.457	0	2.4	Specific	452.39	427.3	427.3	5.73	404	>FBN1 N term	1	DW092118_4.3856.3856.2	controllerType=0 controllerNumber=1 scan=3856	12.4055
03352:2	1	K.NGLC[+57.021]VNTR.G	926		C[+57]	467.233	2	933.459	933.457	0	2.2	Specific	464.2	447.74	447.74	6.89	404	>FBN1 N term	1	DW092118_4.3899.3899.2	controllerType=0 controllerNumber=1 scan=3899	12.5087
03738:2	1	K.N[+0.984]GLC[+57.021]VNTR.G	926		C[+57], N[+1]	467.725	2	934.443	934.441	0	2.4	Specific	248.7	248.7	105.03	2.54	404	>FBN1 N term	1	DW092118_4.4267.4267.2	controllerType=0 controllerNumber=1 scan=4267	13.4016
03843:2	1	K.N[+0.984]GLC[+57.021]VNTR.G	926		C[+57], N[+1]	467.724	2	934.441	934.441	0	0.1	Specific	364.98	364.98	268.82	5.3	404	>FBN1 N term	1	DW092118_4.4362.4362.2	controllerType=0 controllerNumber=1 scan=4362	13.6282
03906:2	1	K.N[+0.984]GLC[+57.021]VNTR.G	926		C[+57], N[+1]	467.725	2	934.442	934.441	0	1.5	Specific	397.05	397.05	295.14	5.51	404	>FBN1 N term	1	DW092118_4.4416.4416.2	controllerType=0 controllerNumber=1 scan=4416	13.7526
03962:2	1	K.N[+0.984]GLC[+57.021]VNTR.G	926		C[+57], N[+1]	467.724	2	934.442	934.441	0	0.7	Specific	431.87	431.87	331.37	5.33	404	>FBN1 N term	1	DW092118_4.4467.4467.2	controllerType=0 controllerNumber=1 scan=4467	13.8721
04023:2	1	K.N[+0.984]GLC[+57.021]VNTR.G	926		C[+57], N[+1]	467.725	2	934.443	934.441	0	2.3	Specific	443.32	443.32	361.88	5.73	404	>FBN1 N term	1	DW092118_4.4519.4519.2	controllerType=0 controllerNumber=1 scan=4519	13.9914
04520:2	1	K.N[+0.984]GLC[+57.021]VNTR.G	926		C[+57], N[+1]	467.725	2	934.443	934.441	0	2.1	Specific	445.9	445.9	352.92	5.73	404	>FBN1 N term	1	DW092118_4.4962.4962.2	controllerType=0 controllerNumber=1 scan=4962	14.9708
04135:2	1	K.N[+0.984]GLC[+57.021]VNTR.G	926		C[+57], N[+1]	467.725	2	934.443	934.441	0	2.2	Specific	458.28	458.28	369.72	5.73	404	>FBN1 N term	1	DW092118_4.4624.4624.2	controllerType=0 controllerNumber=1 scan=4624	14.2337
04196:2	1	K.N[+0.984]GLC[+57.021]VNTR.G	926		C[+57], N[+1]	467.725	2	934.443	934.441	0	2	Specific	459.32	459.32	357.91	5.52	404	>FBN1 N term	1	DW092118_4.4679.4679.2	controllerType=0 controllerNumber=1 scan=4679	14.3582
04453:2	1	K.N[+0.984]GLC[+57.021]VNTR.G	926		C[+57], N[+1]	467.725	2	934.443	934.441	0	2	Specific	466.39	466.39	422.04	6.89	404	>FBN1 N term	1	DW092118_4.4899.4899.2	controllerType=0 controllerNumber=1 scan=4899	14.8384
04081:2	1	K.N[+0.984]GLC[+57.021]VNTR.G	926		C[+57], N[+1]	467.725	2	934.442	934.441	0	1.4	Specific	467.03	467.03	341.85	5.52	404	>FBN1 N term	1	DW092118_4.4572.4572.2	controllerType=0 controllerNumber=1 scan=4572	14.1147
04326:2	1	K.N[+0.984]GLC[+57.021]VNTR.G	926		C[+57], N[+1]	467.725	2	934.443	934.441	0	2	Specific	478.83	478.83	378.47	5.52	404	>FBN1 N term	1	DW092118_4.4789.4789.2	controllerType=0 controllerNumber=1 scan=4789	14.6032
04262:2	1	K.N[+0.984]GLC[+57.021]VNTR.G	926		C[+57], N[+1]	467.725	2	934.443	934.441	0	1.8	Specific	484.11	484.11	357.41	5.63	404	>FBN1 N term	1	DW092118_4.4734.4734.2	controllerType=0 controllerNumber=1 scan=4734	14.4802
04391:2	1	K.N[+0.984]GLC[+57.021]VNTR.G	926		C[+57], N[+1]	467.725	2	934.442	934.441	0	1.4	Specific	485.91	485.91	367.94	5.63	404	>FBN1 N term	1	DW092118_4.4844.4844.2	controllerType=0 controllerNumber=1 scan=4844	14.7243
05232:3	1	K.C[+57.021]QC[+57.021]PSGMTLDATGR.I	938		C[+57]*2	518.555	3	1553.65	1553.65	0	-0.6	Specific	329.08	329.08	329.08	4.01	404	>FBN1 N term	1	DW092118_4.5556.5556.3	controllerType=0 controllerNumber=1 scan=5556	16.284
05555:2	1	K.C[+57.021]QC[+57.021]PSGMTLDATGR.I	938		C[+57]*2	777.331	2	1553.66	1553.65	0	3.1	Specific	661.96	595.77	595.77	11	404	>FBN1 N term	1	DW092118_4.5824.5824.2	controllerType=0 controllerNumber=1 scan=5824	16.8912
05155:2	1	K.C[+57.021]QC[+57.021]PSGMTLDATGR.I	938		C[+57]*2	777.331	2	1553.65	1553.65	0	2.3	Specific	699.73	624.82	624.82	11.03	404	>FBN1 N term	1	DW092118_4.5495.5495.2	controllerType=0 controllerNumber=1 scan=5495	16.1484
05348:2	1	K.C[+57.021]QC[+57.021]PSGMTLDATGR.I	938		C[+57]*2	777.331	2	1553.65	1553.65	0	2.9	Specific	716.91	624.67	624.67	12	404	>FBN1 N term	1	DW092118_4.5656.5656.2	controllerType=0 controllerNumber=1 scan=5656	16.509
05488:2	1	K.C[+57.021]QC[+57.021]PSGMTLDATGR.I	938		C[+57]*2	777.332	2	1553.66	1553.65	0	3.5	Specific	719.29	634.66	634.66	12	404	>FBN1 N term	1	DW092118_4.5767.5767.2	controllerType=0 controllerNumber=1 scan=5767	16.7617
05420:2	1	K.C[+57.021]QC[+57.021]PSGMTLDATGR.I	938		C[+57]*2	777.331	2	1553.66	1553.65	0	3.3	Specific	757.75	649.95	649.95	13	404	>FBN1 N term	1	DW092118_4.5711.5711.2	controllerType=0 controllerNumber=1 scan=5711	16.6348
05282:2	1	K.C[+57.021]QC[+57.021]PSGMTLDATGR.I	938		C[+57]*2	777.331	2	1553.65	1553.65	0	2.1	Specific	776.13	662.26	662.26	13.03	404	>FBN1 N term	1	DW092118_4.5601.5601.2	controllerType=0 controllerNumber=1 scan=5601	16.3847
05218:2	1	K.C[+57.021]QC[+57.021]PSGMTLDATGR.I	938		C[+57]*2	777.331	2	1553.65	1553.65	0	2.3	Specific	785.63	679.82	679.82	13.03	404	>FBN1 N term	1	DW092118_4.5547.5547.2	controllerType=0 controllerNumber=1 scan=5547	16.2655
04077:2	1	K.C[+57.021]QC[+57.021]PSGM[+15.995]TLDATGR.I	938		C[+57]*2, M[+16]	785.328	2	1569.65	1569.65	0	2.5	Specific	471.53	471.53	59.76	7.64	404	>FBN1 N term	1	DW092118_4.4568.4568.2	controllerType=0 controllerNumber=1 scan=4568	14.1042
03941:2	1	K.C[+57.021]QC[+57.021]PSGM[+15.995]TLDATGR.I	938		C[+57]*2, M[+16]	785.327	2	1569.65	1569.65	0	1.1	Specific	527.05	482.94	54.95	7.93	404	>FBN1 N term	1	DW092118_4.4447.4447.2	controllerType=0 controllerNumber=1 scan=4447	13.8238
05027:2	1	K.C[+57.021]QC[+57.021]PSGM[+15.995]TLDATGR.I	938		C[+57]*2, M[+16]	785.328	2	1569.65	1569.65	0	2.3	Specific	572.04	548.23	85.17	9.03	404	>FBN1 N term	1	DW092118_4.5386.5386.2	controllerType=0 controllerNumber=1 scan=5386	15.9015
04000:2	1	K.C[+57.021]QC[+57.021]PSGM[+15.995]TLDATGR.I	938		C[+57]*2, M[+16]	785.327	2	1569.65	1569.65	0	1.2	Specific	625.88	555.24	70.43	10.03	404	>FBN1 N term	1	DW092118_4.4501.4501.2	controllerType=0 controllerNumber=1 scan=4501	13.9497
07340:2	1	K.C[+57.021][-17.027]QC[+57.021]PSGMTLDATGR.I	938		C[-17][+57]*2	768.818	2	1536.63	1536.62	0	3.7	Specific	683.84	683.84	683.84	11	404	>FBN1 N term	1	DW092118_4.7331.7331.2	controllerType=0 controllerNumber=1 scan=7331	20.2818
07204:2	1	K.C[+57.021][-17.027]QC[+57.021]PSGMTLDATGR.I	938		C[-17][+57]*2	768.82	2	1536.63	1536.62	0	5.2	Specific	758.13	758.13	758.13	13	404	>FBN1 N term	1	DW092118_4.7221.7221.2	controllerType=0 controllerNumber=1 scan=7221	20.0252
07268:2	1	K.C[+57.021][-17.027]QC[+57.021]PSGMTLDATGR.I	938		C[-17][+57]*2	768.82	2	1536.63	1536.62	0	5.3	Specific	816.94	816.94	816.94	14	404	>FBN1 N term	1	DW092118_4.7273.7273.2	controllerType=0 controllerNumber=1 scan=7273	20.1478
05956:2	1	K.C[+57.021]QC[+57.021]PS[+162.053]GM[+31.990]TLD[+15.995]ATGR.I	938	Hex(1)	C[+57]*2, D[+16], M[+32], S[+162]	882.353	2	1763.7	1763.69	0	5.9	Specific	104.48	104.48	6	1.92	404	>FBN1 N term	1	DW092118_4.6176.6176.2	controllerType=0 controllerNumber=1 scan=6176	17.6728
06463:2	1	R.LETC[+57.021]FLR.Y	958		C[+57]	469.744	2	938.481	938.476	0	4.8	Specific	328.72	259.92	259.92	2.68	404	>FBN1 N term	1	DW092118_4.6585.6585.2	controllerType=0 controllerNumber=1 scan=6585	18.604
06369:2	1	R.LETC[+57.021]FLR.Y	958		C[+57]	469.743	2	938.48	938.476	0	3.3	Specific	375.36	271.01	271.01	2.85	404	>FBN1 N term	1	DW092118_4.6508.6508.2	controllerType=0 controllerNumber=1 scan=6508	18.4293
06296:2	1	R.LETC[+57.021]FLR.Y	958		C[+57]	469.743	2	938.479	938.476	0	2.8	Specific	425.96	241.25	241.25	2.6	404	>FBN1 N term	1	DW092118_4.6450.6450.2	controllerType=0 controllerNumber=1 scan=6450	18.2992
05999:2	1	R.LETC[+57.021]FLR.Y	958		C[+57]	469.744	2	938.48	938.476	0	4.1	Specific	431.91	188.72	188.72	2.52	404	>FBN1 N term	1	DW092118_4.6212.6212.2	controllerType=0 controllerNumber=1 scan=6212	17.7565
06132:2	1	R.LETC[+57.021]FLR.Y	958		C[+57]	469.744	2	938.48	938.476	0	3.7	Specific	461.26	225.67	225.67	3.82	404	>FBN1 N term	1	DW092118_4.6316.6316.2	controllerType=0 controllerNumber=1 scan=6316	17.9955
06203:2	1	R.LETC[+57.021]FLR.Y	958		C[+57]	469.744	2	938.481	938.476	0	4.7	Specific	464.17	224.03	224.03	2.75	404	>FBN1 N term	1	DW092118_4.6371.6371.2	controllerType=0 controllerNumber=1 scan=6371	18.1231
06061:2	1	R.LETC[+57.021]FLR.Y	958		C[+57]	469.743	2	938.48	938.476	0	3.5	Specific	469.88	195.45	195.45	2.67	404	>FBN1 N term	1	DW092118_4.6261.6261.2	controllerType=0 controllerNumber=1 scan=6261	17.8718
06543:2	1	R.YEDEEC[+57.021]TLPIAGR.H	965		C[+57]	776.856	2	1552.7	1552.69	0	6.1	Specific	706.54	706.54	706.54	12	404	>FBN1 N term	1	DW092118_4.6648.6648.2	controllerType=0 controllerNumber=1 scan=6648	18.7499
06472:2	1	R.YEDEEC[+57.021]TLPIAGR.H	965		C[+57]	776.856	2	1552.7	1552.69	0	6	Specific	793.83	793.83	793.83	13	404	>FBN1 N term	1	DW092118_4.6592.6592.2	controllerType=0 controllerNumber=1 scan=6592	18.6208
06275:2	1	R.YEDEEC[+57.021]TLPIAGR.H	965		C[+57]	776.853	2	1552.7	1552.69	0	2.9	Specific	795.34	795.34	795.34	13	404	>FBN1 N term	1	DW092118_4.6429.6429.2	controllerType=0 controllerNumber=1 scan=6429	18.2535
06337:2	1	R.YEDEEC[+57.021]TLPIAGR.H	965		C[+57]	776.854	2	1552.7	1552.69	0	4	Specific	814.8	814.8	814.8	14	404	>FBN1 N term	1	DW092118_4.6481.6481.2	controllerType=0 controllerNumber=1 scan=6481	18.3712
06401:2	1	R.YEDEEC[+57.021]TLPIAGR.H	965		C[+57]	776.854	2	1552.7	1552.69	0	4.2	Specific	843.01	843.01	843.01	14	404	>FBN1 N term	1	DW092118_4.6536.6536.2	controllerType=0 controllerNumber=1 scan=6536	18.4942
06082:4	1	R.HRMDAC[+57.021]C[+57.021]C[+57.021]SVGAAWGTEEC[+57.021]EEC[+57.021]PMR.N	978		C[+57]*5	765.542	4	3059.15	3059.14	0	0.5	Specific	731.8	731.8	731.8	12.12	404	>FBN1 N term	1	DW092118_4.6275.6275.4	controllerType=0 controllerNumber=1 scan=6275	17.9012
05996:4	1	R.HRMDAC[+57.021]C[+57.021]C[+57.021]SVGAAWGTEEC[+57.021]EEC[+57.021]PMR.N	978		C[+57]*5	765.545	4	3059.16	3059.14	0	4.2	Specific	833.8	833.8	833.8	14.09	404	>FBN1 N term	1	DW092118_4.6209.6209.4	controllerType=0 controllerNumber=1 scan=6209	17.75
08094:4	1	R.[+28.031]HRMDAC[+57.021]C[+57.021]C[+57.021]S[+511.190]VGAAWGT[+146.058]EEC[+57.021]EEC[+57.021]PMR.N	978	HexNAc(1)Hex(1)Fuc(1),Fuc(1)	.[28], C[+57]*5, S[+511], T[+146]	936.879	4	3744.5	3744.42	0	19	Specific	137.27	137.27	8.23	1.9	404	>FBN1 N term	1	DW092118_4.7983.7983.4	controllerType=0 controllerNumber=1 scan=7983	21.7786
07556:3	1	R.MDAC[+57.021]C[+57.021]C[+57.021]SVGAAWGTEEC[+57.021]EEC[+57.021]PMR.N	980		C[+57]*5	922.671	3	2766	2765.98	0	5.1	Specific	711.38	711.38	711.38	10.85	404	>FBN1 N term	1	DW092118_4.7520.7520.3	controllerType=0 controllerNumber=1 scan=7520	20.7138
07486:3	1	R.MDAC[+57.021]C[+57.021]C[+57.021]SVGAAWGTEEC[+57.021]EEC[+57.021]PMR.N	980		C[+57]*5	922.672	3	2766	2765.98	0	5.6	Specific	840.23	840.23	840.23	12.85	404	>FBN1 N term	1	DW092118_4.7462.7462.3	controllerType=0 controllerNumber=1 scan=7462	20.5806
07426:3	1	R.MDAC[+57.021]C[+57.021]C[+57.021]SVGAAWGTEEC[+57.021]EEC[+57.021]PMR.N	980		C[+57]*5	922.67	3	2766	2765.98	0	4	Specific	878.96	878.96	878.96	13.85	404	>FBN1 N term	1	DW092118_4.7407.7407.3	controllerType=0 controllerNumber=1 scan=7407	20.4557
06904:3	1	R.MDAC[+57.021]C[+57.021]C[+57.021]SVGAAWGTEEC[+57.021]EEC[+57.021]PM[+15.995]R.N	980		C[+57]*5, M[+16]	927.999	3	2781.98	2781.98	0	1.2	Specific	616.42	616.42	304.17	8.88	404	>FBN1 N term	1	DW092118_4.6963.6963.3	controllerType=0 controllerNumber=1 scan=6963	19.4484
05254:5	1	R.[+28.031]MDAC[+57.021][+14.016]C[+57.021]C[+57.021]S[+162.053]VGAAWGT[+146.058]EEC[+57.021]EEC[+57.021]PMR.N	980	Hex(1),Fuc(1)	.[28], C[+14][+57]*5, S[+162], T[+146]	624.04	5	3116.17	3116.14	0	9.8	Specific	215.4	172.85	0	1.89	404	>FBN1 N term	1	DW092118_4.5576.5576.5	controllerType=0 controllerNumber=1 scan=5576	16.3273
05178:5	1	R.[+28.031]MDAC[+57.021][+14.016]C[+57.021]C[+57.021]S[+162.053]VGAAWGT[+146.058]EEC[+57.021]EEC[+57.021]PMR.N	980	Hex(1),Fuc(1)	.[28], C[+14][+57]*5, S[+162], T[+146]	624.039	5	3116.17	3116.14	0	8.2	Specific	305.67	225.33	0	2.2	404	>FBN1 N term	1	DW092118_4.5512.5512.5	controllerType=0 controllerNumber=1 scan=5512	16.1861
05690:2	1	R.NTPEYEELC[+57.021]PR.G	1003		C[+57]	704.316	2	1407.62	1407.62	0	2.2	Specific	511.55	450.35	450.35	5.63	404	>FBN1 N term	1	DW092118_4.5944.5944.3	controllerType=0 controllerNumber=1 scan=5944	17.1502
06123:2	1	R.NTPEYEELC[+57.021]PR.G	1003		C[+57]	704.314	2	1407.62	1407.62	0	0.2	Specific	560.47	555.83	555.83	8.25	404	>FBN1 N term	1	DW092118_4.6309.6309.2	controllerType=0 controllerNumber=1 scan=6309	17.9785
06008:2	1	R.NTPEYEELC[+57.021]PR.G	1003		C[+57]	704.318	2	1407.63	1407.62	0	6.2	Specific	596.27	596.27	596.27	7.5	404	>FBN1 N term	1	DW092118_4.6221.6221.2	controllerType=0 controllerNumber=1 scan=6221	17.7784
05872:2	1	R.NTPEYEELC[+57.021]PR.G	1003		C[+57]	704.318	2	1407.63	1407.62	0	5.2	Specific	715.33	647.9	647.9	11.23	404	>FBN1 N term	1	DW092118_4.6107.6107.2	controllerType=0 controllerNumber=1 scan=6107	17.5126
05938:2	1	R.NTPEYEELC[+57.021]PR.G	1003		C[+57]	704.318	2	1407.63	1407.62	0	5.1	Specific	720.68	682.36	682.36	11.23	404	>FBN1 N term	1	DW092118_4.6164.6164.2	controllerType=0 controllerNumber=1 scan=6164	17.6449
05810:2	1	R.NTPEYEELC[+57.021]PR.G	1003		C[+57]	704.317	2	1407.63	1407.62	0	3.7	Specific	735.12	699.59	699.59	11.23	404	>FBN1 N term	1	DW092118_4.6052.6052.2	controllerType=0 controllerNumber=1 scan=6052	17.388
05754:2	1	R.NTPEYEELC[+57.021]PR.G	1003		C[+57]	704.316	2	1407.62	1407.62	0	2.6	Specific	741.48	671.37	671.37	11.23	404	>FBN1 N term	1	DW092118_4.5999.5999.2	controllerType=0 controllerNumber=1 scan=5999	17.2694
05363:2	1	K.EITN[+0.984]GKPFFK.D	1021		N[+1]	591.316	2	1181.62	1181.62	0	3.3	Specific	472.19	456.71	456.71	6.43	404	>FBN1 N term	1	DW092118_4.5665.5665.2	controllerType=0 controllerNumber=1 scan=5665	16.5285
05423:2	1	K.EITN[+0.984]GKPFFK.D	1021		N[+1]	591.316	2	1181.62	1181.62	0	3.3	Specific	524.86	397.41	397.41	6.69	404	>FBN1 N term	1	DW092118_4.5714.5714.2	controllerType=0 controllerNumber=1 scan=5714	16.6407
05615:2	1	K.EITN[+0.984]GKPFFK.D	1021		N[+1]	591.315	2	1181.62	1181.62	0	2.3	Specific	559.63	400.42	400.42	5.35	404	>FBN1 N term	1	DW092118_4.5877.5877.2	controllerType=0 controllerNumber=1 scan=5877	17.0072
05738:2	1	K.EITN[+0.984]GKPFFK.D	1021		N[+1]	591.315	2	1181.62	1181.62	0	3	Specific	579.12	425.98	425.98	6.42	404	>FBN1 N term	1	DW092118_4.5986.5986.2	controllerType=0 controllerNumber=1 scan=5986	17.2404
05678:2	1	K.EITN[+0.984]GKPFFK.D	1021		N[+1]	591.315	2	1181.62	1181.62	0	2	Specific	584.08	398.6	398.6	6.45	404	>FBN1 N term	1	DW092118_4.5934.5934.2	controllerType=0 controllerNumber=1 scan=5934	17.1281
05552:2	1	K.EITN[+0.984]GKPFFK.D	1021		N[+1]	591.315	2	1181.62	1181.62	0	2.8	Specific	585.65	424.67	424.67	6.42	404	>FBN1 N term	1	DW092118_4.5821.5821.2	controllerType=0 controllerNumber=1 scan=5821	16.8847
05487:2	1	K.EITN[+0.984]GKPFFK.D	1021		N[+1]	591.316	2	1181.62	1181.62	0	3.6	Specific	631.69	430.9	430.9	6.92	404	>FBN1 N term	1	DW092118_4.5766.5766.2	controllerType=0 controllerNumber=1 scan=5766	16.7595
05547:3	1	K.EITNGKPFFKDINEC[+57.021]K.M	1021		C[+57]	647.328	3	1939.97	1939.96	0	5.5	Specific	86.63	86.63	86.63	1.87	404	>FBN1 N term	1	DW092118_4.5817.5817.4	controllerType=0 controllerNumber=1 scan=5817	16.8741
06111:3	1	K.EITN[+0.984]GKPFFKDINEC[+57.021]K.M	1021		C[+57], N[+1]	647.654	3	1940.95	1940.94	0	3	Specific	534.42	534.42	284.46	7.56	404	>FBN1 N term	1	DW092118_4.6299.6299.3	controllerType=0 controllerNumber=1 scan=6299	17.9562
06031:4	1	K.EITN[+0.984]GKPFFKDINEC[+57.021]K.M	1021		C[+57], N[+1]	485.993	4	1940.95	1940.94	0	4.4	Specific	586.24	586.24	384.7	9.09	404	>FBN1 N term	1	DW092118_4.6236.6236.4	controllerType=0 controllerNumber=1 scan=6236	17.8127
06091:4	1	K.EITN[+0.984]GKPFFKDINEC[+57.021]K.M	1021		C[+57], N[+1]	485.992	4	1940.95	1940.94	0	2.7	Specific	638.89	638.89	402.73	10.09	404	>FBN1 N term	1	DW092118_4.6283.6283.4	controllerType=0 controllerNumber=1 scan=6283	17.9204
04217:2	1	K.MIPSLC[+57.021]THGK.C	1037		C[+57]	572.288	2	1143.57	1143.56	0	2.8	Specific	414.25	414.25	414.25	6.24	404	>FBN1 N term	1	DW092118_4.4697.4697.2	controllerType=0 controllerNumber=1 scan=4697	14.3971
03914:2	1	K.MIPSLC[+57.021]THGK.C	1037		C[+57]	572.288	2	1143.57	1143.56	0	2.9	Specific	434.82	434.82	434.82	6.24	404	>FBN1 N term	1	DW092118_4.4424.4424.3	controllerType=0 controllerNumber=1 scan=4424	13.7721
03988:2	1	K.MIPSLC[+57.021]THGK.C	1037		C[+57]	572.288	2	1143.57	1143.56	0	2.8	Specific	444.39	405.73	405.73	6.43	404	>FBN1 N term	1	DW092118_4.4490.4490.3	controllerType=0 controllerNumber=1 scan=4490	13.925
03795:2	1	K.MIPSLC[+57.021]THGK.C	1037		C[+57]	572.285	2	1143.56	1143.56	0	-1.1	Specific	458.37	458.37	458.37	6.45	404	>FBN1 N term	1	DW092118_4.4322.4322.2	controllerType=0 controllerNumber=1 scan=4322	13.5333
03852:2	1	K.MIPSLC[+57.021]THGK.C	1037		C[+57]	572.287	2	1143.57	1143.56	0	1.8	Specific	489.03	468.63	468.63	6.56	404	>FBN1 N term	1	DW092118_4.4370.4370.2	controllerType=0 controllerNumber=1 scan=4370	13.6474
04098:2	1	K.MIPSLC[+57.021]THGK.C	1037		C[+57]	572.287	2	1143.57	1143.56	0	1.9	Specific	541.21	437.01	437.01	6.72	404	>FBN1 N term	1	DW092118_4.4589.4589.2	controllerType=0 controllerNumber=1 scan=4589	14.1542
04050:2	1	K.MIPSLC[+57.021]THGK.C	1037		C[+57]	572.287	2	1143.57	1143.56	0	1.5	Specific	554.36	400.41	400.41	6.72	404	>FBN1 N term	1	DW092118_4.4542.4542.2	controllerType=0 controllerNumber=1 scan=4542	14.0448
03642:2	1	K.M[+15.995]IPSLC[+57.021]THGK.C	1037		C[+57], M[+16]	580.285	2	1159.56	1159.56	0	3.4	Specific	150.74	150.74	150.74	1.93	404	>FBN1 N term	1	DW092118_4.4182.4182.2	controllerType=0 controllerNumber=1 scan=4182	13.2007
02664:3	1	K.C[+57.021]RN[+15.995]TIGS[+162.053]FK.C	1047	Hex(1)	C[+57], N[+16], S[+162]	420.868	3	1260.59	1260.59	0	0.7	Specific	152.97	152.97	44.48	2.06	404	>FBN1 N term	1	DW092118_4.3205.3205.3	controllerType=0 controllerNumber=1 scan=3205	10.7575
02782:2	1	K.C[+57.021]RN[+15.995]T[+162.053]IGSFK.C	1047	Hex(1)	C[+57], N[+16], T[+162]	630.8	2	1260.59	1260.59	0	2.6	Specific	218.69	182.98	6	1.92	404	>FBN1 N term	1	DW092118_4.3333.3333.2	controllerType=0 controllerNumber=1 scan=3333	11.0984
02885:3	1	K.C[+57.021]RN[+15.995]TIGS[+162.053]FK.C	1047	Hex(1)	C[+57], N[+16], S[+162]	420.868	3	1260.59	1260.59	0	1.5	Specific	239.56	239.56	28.62	3.8	404	>FBN1 N term	1	DW092118_4.3437.3437.3	controllerType=0 controllerNumber=1 scan=3437	11.356
02713:3	1	K.C[+57.021]RN[+15.995]TIGS[+162.053]FK.C	1047	Hex(1)	C[+57], N[+16], S[+162]	420.869	3	1260.59	1260.59	0	3.9	Specific	251.51	251.51	24.09	3.43	404	>FBN1 N term	1	DW092118_4.3254.3254.3	controllerType=0 controllerNumber=1 scan=3254	10.8846
02752:3	1	K.C[+57.021]RN[+15.995]TIGS[+162.053]FK.C	1047	Hex(1)	C[+57], N[+16], S[+162]	420.869	3	1260.59	1260.59	0	1.8	Specific	334.69	334.69	25.37	5.26	404	>FBN1 N term	1	DW092118_4.3297.3297.3	controllerType=0 controllerNumber=1 scan=3297	10.9975
02832:3	1	K.C[+57.021]RN[+15.995]TIGS[+162.053]FK.C	1047	Hex(1)	C[+57], N[+16], S[+162]	420.869	3	1260.59	1260.59	0	2.6	Specific	357.61	357.61	29.61	5.24	404	>FBN1 N term	1	DW092118_4.3385.3385.3	controllerType=0 controllerNumber=1 scan=3385	11.2265
02788:3	1	K.C[+57.021]RN[+15.995]TIGS[+162.053]FK.C	1047	Hex(1)	C[+57], N[+16], S[+162]	420.869	3	1260.59	1260.59	0	2.1	Specific	418.62	418.62	28.24	6.78	404	>FBN1 N term	1	DW092118_4.3338.3338.3	controllerType=0 controllerNumber=1 scan=3338	11.1097
04346:2	1	K.C[+57.021][-17.027]RN[+15.995]T[+162.053]IGSFK.C	1047	Hex(1)	C[-17][+57], N[+16], T[+162]	622.284	2	1243.56	1243.56	0	-0.4	Specific	312.53	294.2	6	2.32	404	>FBN1 N term	1	DW092118_4.4805.4805.2	controllerType=0 controllerNumber=1 scan=4805	14.6382
04271:2	1	K.C[+57.021][-17.027]RN[+15.995]T[+162.053]IGSFK.C	1047	Hex(1)	C[-17][+57], N[+16], T[+162]	622.282	2	1243.56	1243.56	0	-4.1	Specific	331.87	291.76	6	1.89	404	>FBN1 N term	1	DW092118_4.4742.4742.2	controllerType=0 controllerNumber=1 scan=4742	14.497
04730:2	1	K.C[+57.021][-17.027]RN[+15.995]T[+162.053]IGSFK.C	1047	Hex(1)	C[-17][+57], N[+16], T[+162]	622.286	2	1243.56	1243.56	0	1.9	Specific	357.67	332.6	6	2.99	404	>FBN1 N term	1	DW092118_4.5143.5143.2	controllerType=0 controllerNumber=1 scan=5143	15.3682
04410:2	1	K.C[+57.021][-17.027]RN[+15.995]T[+162.053]IGSFK.C	1047	Hex(1)	C[-17][+57], N[+16], T[+162]	622.285	2	1243.56	1243.56	0	0.6	Specific	409.52	378.27	6	4.48	404	>FBN1 N term	1	DW092118_4.4859.4859.2	controllerType=0 controllerNumber=1 scan=4859	14.7547
04603:2	1	K.C[+57.021][-17.027]RN[+15.995]T[+162.053]IGSFK.C	1047	Hex(1)	C[-17][+57], N[+16], T[+162]	622.286	2	1243.57	1243.56	0	2.2	Specific	417.96	384.86	6	4.48	404	>FBN1 N term	1	DW092118_4.5033.5033.2	controllerType=0 controllerNumber=1 scan=5033	15.1244
04481:2	1	K.C[+57.021][-17.027]RN[+15.995]T[+162.053]IGSFK.C	1047	Hex(1)	C[-17][+57], N[+16], T[+162]	622.286	2	1243.57	1243.56	0	2.2	Specific	429.42	369.97	6	4.07	404	>FBN1 N term	1	DW092118_4.4926.4926.2	controllerType=0 controllerNumber=1 scan=4926	14.8925
04666:2	1	K.C[+57.021][-17.027]RN[+15.995]T[+162.053]IGSFK.C	1047	Hex(1)	C[-17][+57], N[+16], T[+162]	622.286	2	1243.56	1243.56	0	1.6	Specific	446.98	428.85	6	5.39	404	>FBN1 N term	1	DW092118_4.5087.5087.2	controllerType=0 controllerNumber=1 scan=5087	15.244
04539:2	1	K.C[+57.021][-17.027]RN[+15.995]TIGS[+162.053]FK.C	1047	Hex(1)	C[-17][+57], N[+16], S[+162]	622.286	2	1243.57	1243.56	0	2.2	Specific	464.36	416.24	8.13	5.17	404	>FBN1 N term	1	DW092118_4.4979.4979.2	controllerType=0 controllerNumber=1 scan=4979	15.0073
03245:2	1	R.[+14.016]N[+0.984]TIGS[+162.053]FK.C	1049	Hex(1)	.[14], N[+1], S[+162]	472.237	2	943.467	943.462	0	5.9	Specific	165.77	165.77	67.33	2.02	404	>FBN1 N term	1	DW092118_4.3801.3801.2	controllerType=0 controllerNumber=1 scan=3801	12.2754
05293:4	1	K.C[+57.021]RC[+57.021]DSGFALDSEERN[+1540.529]C[+57.021]TDIDEC[+57.021]R.I	1056	HexNAc(2)Hex(7)	C[+57]*4, N[+1541]	1101.92	4	4404.64	4405.66	-1	-3.3	Specific	155.9	155.9	19.98	1.9	404	>FBN1 N term	1	DW092118_4.5610.5610.4	controllerType=0 controllerNumber=1 scan=5610	16.4035
05344:4	1	K.C[+57.021]RC[+57.021]DSGFALDSEERN[+1378.476]C[+57.021]TDIDEC[+57.021]R.I	1056	HexNAc(2)Hex(6)	C[+57]*4, N[+1378]	1061.66	4	4243.61	4243.6	0	1.2	Specific	269.43	269.43	54	3.61	404	>FBN1 N term	1	DW092118_4.5652.5652.4	controllerType=0 controllerNumber=1 scan=5652	16.4984
05258:4	1	K.C[+57.021]RC[+57.021]DSGFALDSEERN[+1702.581]C[+57.021]TDIDEC[+57.021]R.I	1056	HexNAc(2)Hex(8)	C[+57]*4, N[+1703]	1142.94	4	4568.72	4567.71	1	2.1	Specific	279.51	279.51	2.07	3.61	404	>FBN1 N term	1	DW092118_4.5578.5578.4	controllerType=0 controllerNumber=1 scan=5578	16.3316
05650:2	1	R.C[+57.021]DSGFALDSEER.N	1058		C[+57]	693.288	2	1385.57	1385.56	0	3.8	Specific	708.59	669.93	669.93	10.07	404	>FBN1 N term	1	DW092118_4.5907.5907.2	controllerType=0 controllerNumber=1 scan=5907	17.0727
05781:2	1	R.C[+57.021]DSGFALDSEER.N	1058		C[+57]	693.288	2	1385.57	1385.56	0	3.8	Specific	745.7	745.7	745.7	11.23	404	>FBN1 N term	1	DW092118_4.6025.6025.2	controllerType=0 controllerNumber=1 scan=6025	17.3272
05717:2	1	R.C[+57.021]DSGFALDSEER.N	1058		C[+57]	693.288	2	1385.57	1385.56	0	2.8	Specific	819.19	787.07	787.07	13.23	404	>FBN1 N term	1	DW092118_4.5967.5967.2	controllerType=0 controllerNumber=1 scan=5967	17.1981
07959:2	1	R.C[+57.021][-17.027]DSGFALDSEER.N	1058		C[-17][+57]	684.775	2	1368.54	1368.54	0	3.6	Specific	582.49	582.49	582.49	8.23	404	>FBN1 N term	1	DW092118_4.7865.7865.2	controllerType=0 controllerNumber=1 scan=7865	21.5046
06044:3	1	R.C[+57.021]DSGFALDSEERN[+1216.423]C[+57.021]TDIDEC[+57.021]R.I	1058	HexNAc(2)Hex(5)	C[+57]*3, N[+1216]	1255.82	3	3765.44	3765.42	0	5.8	Specific	372.71	372.71	42.6	6.92	404	>FBN1 N term	1	DW092118_4.6245.6245.3	controllerType=0 controllerNumber=1 scan=6245	17.8341
05987:3	1	R.C[+57.021]DSGFALDSEERN[+1378.476]C[+57.021]TDIDEC[+57.021]R.I	1058	HexNAc(2)Hex(6)	C[+57]*3, N[+1378]	1309.83	3	3927.49	3927.47	0	3.3	Specific	386.19	386.19	42.83	6.92	404	>FBN1 N term	1	DW092118_4.6200.6200.3	controllerType=0 controllerNumber=1 scan=6200	17.7285
05839:3	1	R.C[+57.021]DSGFALDSEERN[+1378.476]C[+57.021]TDIDEC[+57.021]R.I	1058	HexNAc(2)Hex(6)	C[+57]*3, N[+1378]	1309.83	3	3927.49	3927.47	0	3.2	Specific	469.83	469.83	42.2	7.15	404	>FBN1 N term	1	DW092118_4.6078.6078.3	controllerType=0 controllerNumber=1 scan=6078	17.444
05865:3	1	R.C[+57.021]DSGFALDSEERN[+1216.423]C[+57.021]TDIDEC[+57.021]R.I	1058	HexNAc(2)Hex(5)	C[+57]*3, N[+1216]	1255.82	3	3765.43	3765.42	0	3.4	Specific	553.41	553.41	51.22	7.41	404	>FBN1 N term	1	DW092118_4.6101.6101.3	controllerType=0 controllerNumber=1 scan=6101	17.4977
05892:3	1	R.C[+57.021]DSGFALDSEERN[+1702.581]C[+57.021]TDIDEC[+57.021]R.I	1058	HexNAc(2)Hex(8)	C[+57]*3, N[+1703]	1417.87	3	4251.59	4251.58	0	3.2	Specific	595.67	595.67	49.71	8.51	404	>FBN1 N term	1	DW092118_4.6123.6123.3	controllerType=0 controllerNumber=1 scan=6123	17.5494
05819:3	1	R.C[+57.021]DSGFALDSEERN[+1540.529]C[+57.021]TDIDEC[+57.021]R.I	1058	HexNAc(2)Hex(7)	C[+57]*3, N[+1541]	1363.85	3	4089.54	4089.53	0	3.5	Specific	598.35	598.35	44.53	8.51	404	>FBN1 N term	1	DW092118_4.6061.6061.3	controllerType=0 controllerNumber=1 scan=6061	17.4068
05898:3	1	R.C[+57.021]DSGFALDSEERN[+1378.476]C[+57.021]TDIDEC[+57.021]R.I	1058	HexNAc(2)Hex(6)	C[+57]*3, N[+1378]	1309.84	3	3927.49	3927.47	0	5.3	Specific	600.86	600.86	55.26	9.51	404	>FBN1 N term	1	DW092118_4.6129.6129.3	controllerType=0 controllerNumber=1 scan=6129	17.5644
05922:3	1	R.C[+57.021]DSGFALDSEERN[+1216.423]C[+57.021]TDIDEC[+57.021]R.I	1058	HexNAc(2)Hex(5)	C[+57]*3, N[+1216]	1255.82	3	3765.43	3765.42	0	3.6	Specific	617.57	617.57	56.15	9.51	404	>FBN1 N term	1	DW092118_4.6151.6151.3	controllerType=0 controllerNumber=1 scan=6151	17.6154
05891:3	1	R.C[+57.021]DSGFALDSEERN[+1540.529]C[+57.021]TDIDEC[+57.021]R.I	1058	HexNAc(2)Hex(7)	C[+57]*3, N[+1541]	1363.85	3	4089.54	4089.53	0	3.7	Specific	637.63	637.63	49.4	9.51	404	>FBN1 N term	1	DW092118_4.6122.6122.3	controllerType=0 controllerNumber=1 scan=6122	17.5472
05957:4	1	R.C[+57.021]DSGFALDSEERN[+1216.423]C[+57.021]TDIDEC[+57.021]R.I	1058	HexNAc(2)Hex(5)	C[+57]*3, N[+1216]	942.114	4	3765.43	3765.42	0	3.4	Specific	701.35	701.35	61.93	10.94	404	>FBN1 N term	1	DW092118_4.6177.6177.4	controllerType=0 controllerNumber=1 scan=6177	17.675
05814:4	1	R.C[+57.021]DSGFALDSEERN[+1702.581]C[+57.021]TDIDEC[+57.021]R.I	1058	HexNAc(2)Hex(8)	C[+57]*3, N[+1703]	1063.65	4	4251.59	4251.58	0	3.4	Specific	773.76	773.76	49.11	11.94	404	>FBN1 N term	1	DW092118_4.6056.6056.4	controllerType=0 controllerNumber=1 scan=6056	17.3958
05875:4	1	R.C[+57.021]DSGFALDSEERN[+1540.529]C[+57.021]TDIDEC[+57.021]R.I	1058	HexNAc(2)Hex(7)	C[+57]*3, N[+1541]	1023.14	4	4089.55	4089.53	0	5.3	Specific	849.08	849.08	50.13	12.94	404	>FBN1 N term	1	DW092118_4.6110.6110.4	controllerType=0 controllerNumber=1 scan=6110	17.5192
05862:4	1	R.C[+57.021]DSGFALDSEERN[+1378.476]C[+57.021]TDIDEC[+57.021]R.I	1058	HexNAc(2)Hex(6)	C[+57]*3, N[+1378]	982.627	4	3927.49	3927.47	0	3.8	Specific	888.67	888.67	50.82	13.94	404	>FBN1 N term	1	DW092118_4.6099.6099.4	controllerType=0 controllerNumber=1 scan=6099	17.4933
05890:4	1	R.C[+57.021]DSGFALDSEERN[+1216.423]C[+57.021]TDIDEC[+57.021]R.I	1058	HexNAc(2)Hex(5)	C[+57]*3, N[+1216]	942.115	4	3765.44	3765.42	0	4.4	Specific	935.38	935.38	56.65	14.94	404	>FBN1 N term	1	DW092118_4.6121.6121.4	controllerType=0 controllerNumber=1 scan=6121	17.5449
07020:3	1	R.C[+57.021][-17.027]DSGFALDSEERN[+1702.581]C[+57.021]TDIDEC[+57.021]R.I	1058	HexNAc(2)Hex(8)	C[-17][+57]*3, N[+1703]	1412.19	3	4234.57	4234.55	0	3.7	Specific	524.2	386.23	352.75	7.41	404	>FBN1 N term	1	DW092118_4.7061.7061.3	controllerType=0 controllerNumber=1 scan=7061	19.6642
07132:3	1	R.C[+57.021][-17.027]DSGFALDSEERN[+1216.423]C[+57.021]TDIDEC[+57.021]R.I	1058	HexNAc(2)Hex(5)	C[-17][+57]*3, N[+1216]	1250.14	3	3748.41	3748.39	0	4.6	Specific	534.99	483.96	310.98	7.41	404	>FBN1 N term	1	DW092118_4.7159.7159.3	controllerType=0 controllerNumber=1 scan=7159	19.8811
07079:3	1	R.C[+57.021][-17.027]DSGFALDSEERN[+1378.476]C[+57.021]TDIDEC[+57.021]R.I	1058	HexNAc(2)Hex(6)	C[-17][+57]*3, N[+1378]	1304.16	3	3910.46	3910.45	0	3.9	Specific	584.42	477.72	296.62	8.51	404	>FBN1 N term	1	DW092118_4.7113.7113.3	controllerType=0 controllerNumber=1 scan=7113	19.778
03249:2	1	R.NC[+57.021]TDIDEC[+57.021]R.I	1070		C[+57]*2	591.731	2	1182.45	1182.45	0	3.1	Specific	366.29	366.29	366.29	6.64	404	>FBN1 N term	1	DW092118_4.3803.3803.2	controllerType=0 controllerNumber=1 scan=3803	12.2797
05110:4	1	R.[+28.031]N[+1970.698]C[+57.021]TDIDEC[+57.021]R.I	1070	HexNAc(5)Hex(4)NeuGc(1)	.[28], C[+57]*2, N[+1971]	796.052	4	3181.19	3181.18	0	1.8	Specific	85.21	58.08	4.2	1.87	404	>FBN1 N term	1	DW092118_4.5453.5453.4	controllerType=0 controllerNumber=1 scan=5453	16.0537
07054:3	1	R.[+28.031]N[+2116.756]C[+57.021]TDIDEC[+57.021]R.I	1070	HexNAc(5)Hex(5)NeuAc(1)	.[28], C[+57]*2, N[+2117]	1109.75	3	3327.24	3327.24	0	-0.3	Specific	121.48	121.48	3.69	1.88	404	>FBN1 N term	1	DW092118_4.7090.7090.3	controllerType=0 controllerNumber=1 scan=7090	19.7263
05901:5	1	R.[+28.031]N[+2243.770]C[+57.021]T[+511.190]DIDEC[+57.021]R.I	1070	HexNAc(4)Hex(6)Fuc(1)NeuAc(1)Na(1),HexNAc(1)Hex(1)Fuc(1)	.[28], C[+57]*2, N[+2244], T[+511]	793.894	5	3965.44	3965.44	0	-0.1	Specific	54.9	54.9	20	1.88	404	>FBN1 N term	1	DW092118_4.6132.6132.5	controllerType=0 controllerNumber=1 scan=6132	17.5699
08949:5	1	R.[+14.016]N[+2896.051]C[+57.021]TDIDE[+14.016]C[+57.021]R.I	1070	HexNAc(5)Hex(8)Fuc(4)	.[14], C[+57]*2, E[+14], N[+2896]	822.112	5	4106.53	4106.53	0	-0.6	Specific	72.59	72.59	0	1.87	404	>FBN1 N term	1	DW092118_4.8706.8706.5	controllerType=0 controllerNumber=1 scan=8706	23.467
08766:5	1	R.[+28.031]N[+3083.135]C[+57.021]TDID[+15.995]EC[+57.021]R.I	1070	HexNAc(6)Hex(7)Fuc(5)	.[28], C[+57]*2, D[+16], N[+3083]	862.727	5	4309.61	4309.61	0	-1.2	Specific	77.23	68.31	0	1.87	404	>FBN1 N term	1	DW092118_4.8555.8555.5	controllerType=0 controllerNumber=1 scan=8555	23.1106
05866:4	1	R.N[+2805.994]C[+57.021]TD[+15.995]IDEC[+57.021]R.I	1070	HexNAc(6)Hex(8)NeuAc(1)	C[+57]*2, D[+16], N[+2806]	1001.6	4	4003.38	4004.44	-1	-13.8	Specific	89.87	89.87	0.46	1.87	404	>FBN1 N term	1	DW092118_4.6102.6102.4	controllerType=0 controllerNumber=1 scan=6102	17.4999
09010:5	1	R.[+28.031]N[+3067.115]C[+57.021]TDID[+15.995]EC[+57.021]R.I	1070	HexNAc(8)Hex(8)Fuc(1)	.[28], C[+57]*2, D[+16], N[+3067]	859.726	5	4294.6	4293.59	1	0.4	Specific	111	111	0	1.88	404	>FBN1 N term	1	DW092118_4.8760.8760.5	controllerType=0 controllerNumber=1 scan=8760	23.595
04268:2	1	R.ISPDLC[+57.021]GR.G	1079		C[+57]	459.23	2	917.453	917.451	0	2.6	Specific	203.07	203.07	203.07	1.97	404	>FBN1 N term	1	DW092118_4.4740.4740.2	controllerType=0 controllerNumber=1 scan=4740	14.4927
04086:2	1	R.ISPDLC[+57.021]GR.G	1079		C[+57]	459.23	2	917.452	917.451	0	1.7	Specific	353.61	353.61	353.61	5.17	404	>FBN1 N term	1	DW092118_4.4577.4577.2	controllerType=0 controllerNumber=1 scan=4577	14.1268
03969:2	1	R.ISPDLC[+57.021]GR.G	1079		C[+57]	459.23	2	917.453	917.451	0	2.3	Specific	381.28	381.28	381.28	5.51	404	>FBN1 N term	1	DW092118_4.4475.4475.2	controllerType=0 controllerNumber=1 scan=4475	13.8913
04407:2	1	R.ISPDLC[+57.021]GR.G	1079		C[+57]	459.23	2	917.453	917.451	0	2.1	Specific	382.8	382.8	382.8	5.3	404	>FBN1 N term	1	DW092118_4.4857.4857.2	controllerType=0 controllerNumber=1 scan=4857	14.7508
04148:2	1	R.ISPDLC[+57.021]GR.G	1079		C[+57]	459.23	2	917.453	917.451	0	2.3	Specific	387.59	387.59	387.59	6.66	404	>FBN1 N term	1	DW092118_4.4635.4635.2	controllerType=0 controllerNumber=1 scan=4635	14.2584
03912:2	1	R.ISPDLC[+57.021]GR.G	1079		C[+57]	459.23	2	917.453	917.451	0	2.4	Specific	388.24	368.33	368.33	6.66	404	>FBN1 N term	1	DW092118_4.4422.4422.2	controllerType=0 controllerNumber=1 scan=4422	13.7678
04207:2	1	R.ISPDLC[+57.021]GR.G	1079		C[+57]	459.23	2	917.453	917.451	0	1.9	Specific	426.45	422.86	422.86	5.54	404	>FBN1 N term	1	DW092118_4.4689.4689.2	controllerType=0 controllerNumber=1 scan=4689	14.3817
04036:2	1	R.ISPDLC[+57.021]GR.G	1079		C[+57]	459.23	2	917.452	917.451	0	1.7	Specific	430.95	430.95	430.95	6.7	404	>FBN1 N term	1	DW092118_4.4530.4530.2	controllerType=0 controllerNumber=1 scan=4530	14.017
04339:2	1	R.ISPDLC[+57.021]GR.G	1079		C[+57]	459.23	2	917.452	917.451	0	1.2	Specific	445.56	442.99	442.99	6.89	404	>FBN1 N term	1	DW092118_4.4800.4800.2	controllerType=0 controllerNumber=1 scan=4800	14.6279
04273:2	1	R.ISPDLC[+57.021]GR.G	1079		C[+57]	459.23	2	917.452	917.451	0	1.5	Specific	461.42	439.13	439.13	6.89	404	>FBN1 N term	1	DW092118_4.4744.4744.2	controllerType=0 controllerNumber=1 scan=4744	14.5033
05135:2	1	R.GQC[+57.021]VNTPGDFEC[+57.021]K.C	1087		C[+57]*2	756.317	2	1511.63	1511.63	0	0.5	Specific	522.53	476.66	476.66	7.93	404	>FBN1 N term	1	DW092118_4.5477.5477.2	controllerType=0 controllerNumber=1 scan=5477	16.1066
05065:2	1	R.GQC[+57.021]VNTPGDFEC[+57.021]K.C	1087		C[+57]*2	756.317	2	1511.63	1511.63	0	1.3	Specific	580.29	554.28	554.28	9.03	404	>FBN1 N term	1	DW092118_4.5417.5417.2	controllerType=0 controllerNumber=1 scan=5417	15.9717
04602:2	1	R.GQC[+57.021]VNTPGDFEC[+57.021]K.C	1087		C[+57]*2	756.318	2	1511.63	1511.63	0	1.8	Specific	629.75	573.63	573.63	10.03	404	>FBN1 N term	1	DW092118_4.5032.5032.2	controllerType=0 controllerNumber=1 scan=5032	15.1222
05000:2	1	R.GQC[+57.021]VNTPGDFEC[+57.021]K.C	1087		C[+57]*2	756.318	2	1511.63	1511.63	0	2.8	Specific	644.09	585.32	585.32	10	404	>FBN1 N term	1	DW092118_4.5363.5363.2	controllerType=0 controllerNumber=1 scan=5363	15.8482
04540:2	1	R.GQC[+57.021]VNTPGDFEC[+57.021]K.C	1087		C[+57]*2	756.319	2	1511.63	1511.63	0	3.1	Specific	647.15	579.74	579.74	10	404	>FBN1 N term	1	DW092118_4.4980.4980.2	controllerType=0 controllerNumber=1 scan=4980	15.0095
04727:2	1	R.GQC[+57.021]VNTPGDFEC[+57.021]K.C	1087		C[+57]*2	756.317	2	1511.63	1511.63	0	1.6	Specific	651.94	555.98	555.98	11.03	404	>FBN1 N term	1	DW092118_4.5140.5140.2	controllerType=0 controllerNumber=1 scan=5140	15.3617
04859:2	1	R.GQC[+57.021]VNTPGDFEC[+57.021]K.C	1087		C[+57]*2	756.317	2	1511.63	1511.63	0	1.5	Specific	681.21	609.77	609.77	11.03	404	>FBN1 N term	1	DW092118_4.5251.5251.2	controllerType=0 controllerNumber=1 scan=5251	15.6023
04664:2	1	R.GQC[+57.021]VNTPGDFEC[+57.021]K.C	1087		C[+57]*2	756.318	2	1511.63	1511.63	0	1.8	Specific	681.56	627.35	627.35	11.03	404	>FBN1 N term	1	DW092118_4.5085.5085.2	controllerType=0 controllerNumber=1 scan=5085	15.2409
04929:2	1	R.GQC[+57.021]VNTPGDFEC[+57.021]K.C	1087		C[+57]*2	756.318	2	1511.63	1511.63	0	2	Specific	690.45	603.66	603.66	11.03	404	>FBN1 N term	1	DW092118_4.5307.5307.2	controllerType=0 controllerNumber=1 scan=5307	15.7239
04788:2	1	R.GQC[+57.021]VNTPGDFEC[+57.021]K.C	1087		C[+57]*2	756.318	2	1511.63	1511.63	0	1.7	Specific	694.48	636.9	636.9	11.03	404	>FBN1 N term	1	DW092118_4.5192.5192.2	controllerType=0 controllerNumber=1 scan=5192	15.4741
04474:2	1	R.GQC[+57.021]VN[+15.995]TPGDFEC[+57.021]K.C	1087		C[+57]*2, N[+16]	764.315	2	1527.62	1527.62	0	1.9	Specific	228.41	227.61	87.11	2.38	404	>FBN1 N term	1	DW092118_4.4920.4920.2	controllerType=0 controllerNumber=1 scan=4920	14.8828
04600:2	1	R.GQC[+57.021]VN[+15.995]TPGDFEC[+57.021]K.C	1087		C[+57]*2, N[+16]	764.315	2	1527.62	1527.62	0	1.2	Specific	235.09	232.33	83.62	2.38	404	>FBN1 N term	1	DW092118_4.5031.5031.2	controllerType=0 controllerNumber=1 scan=5031	15.1209
04921:2	1	R.GQC[+57.021]VN[+15.995]TPGDFEC[+57.021]K.C	1087		C[+57]*2, N[+16]	764.314	2	1527.62	1527.62	0	0.9	Specific	544.09	544.09	167.14	7.93	404	>FBN1 N term	1	DW092118_4.5299.5299.2	controllerType=0 controllerNumber=1 scan=5299	15.7067
04779:2	1	R.GQC[+57.021]VN[+15.995]TPGDFEC[+57.021]K.C	1087		C[+57]*2, N[+16]	764.315	2	1527.62	1527.62	0	1.3	Specific	582.16	571.99	210.64	9.03	404	>FBN1 N term	1	DW092118_4.5185.5185.2	controllerType=0 controllerNumber=1 scan=5185	15.4593
04845:2	1	R.GQC[+57.021]VN[+15.995]TPGDFEC[+57.021]K.C	1087		C[+57]*2, N[+16]	764.315	2	1527.62	1527.62	0	1.5	Specific	620.07	598.51	242.02	10.03	404	>FBN1 N term	1	DW092118_4.5240.5240.2	controllerType=0 controllerNumber=1 scan=5240	15.5786
04717:2	1	R.GQC[+57.021]VN[+15.995]TPGDFEC[+57.021]K.C	1087		C[+57]*2, N[+16]	764.315	2	1527.62	1527.62	0	1.5	Specific	623.12	584.91	247.48	10.03	404	>FBN1 N term	1	DW092118_4.5131.5131.2	controllerType=0 controllerNumber=1 scan=5131	15.3412
04655:2	1	R.GQC[+57.021]VN[+15.995]TPGDFEC[+57.021]K.C	1087		C[+57]*2, N[+16]	764.315	2	1527.62	1527.62	0	1.5	Specific	641.07	586.54	256.04	10.03	404	>FBN1 N term	1	DW092118_4.5076.5076.2	controllerType=0 controllerNumber=1 scan=5076	15.2198
07976:3	1	R.GQC[+57.021]VNTPGDFEC[+57.021]KC[+57.021]DEGYESGFMMMK.N	1087		C[+57]*3	1026.41	3	3077.2	3077.19	0	3.5	Specific	1140.02	1140.02	1140.02	20.09	404	>FBN1 N term	1	DW092118_4.7881.7881.3	controllerType=0 controllerNumber=1 scan=7881	21.5421
07932:3	1	R.GQC[+57.021]VN[+15.995]TPGDFEC[+57.021]KC[+57.021]DEGYESGFMMMK.N	1087		C[+57]*3, N[+16]	1031.74	3	3093.2	3093.19	0	4.6	Specific	857.7	857.7	173.49	15.09	404	>FBN1 N term	1	DW092118_4.7843.7843.3	controllerType=0 controllerNumber=1 scan=7843	21.4543
08006:2	1	K.C[+57.021]DEGYESGFMMMK.N	1100		C[+57]	792.798	2	1584.59	1584.58	0	3.5	Specific	665.3	641.56	641.56	11	404	>FBN1 N term	1	DW092118_4.7907.7907.2	controllerType=0 controllerNumber=1 scan=7907	21.6024
07814:2	1	K.C[+57.021]DEGYESGFMMMK.N	1100		C[+57]	792.798	2	1584.59	1584.58	0	3.3	Specific	764.83	616.49	616.49	13	404	>FBN1 N term	1	DW092118_4.7740.7740.2	controllerType=0 controllerNumber=1 scan=7740	21.2142
07934:2	1	K.C[+57.021]DEGYESGFMMMK.N	1100		C[+57]	792.799	2	1584.59	1584.58	0	4	Specific	775.5	635.94	635.94	13	404	>FBN1 N term	1	DW092118_4.7846.7846.2	controllerType=0 controllerNumber=1 scan=7846	21.4624
07872:2	1	K.C[+57.021]DEGYESGFMMMK.N	1100		C[+57]	792.799	2	1584.59	1584.58	0	4	Specific	817.06	655.36	655.36	14	404	>FBN1 N term	1	DW092118_4.7790.7790.2	controllerType=0 controllerNumber=1 scan=7790	21.3327
09975:2	1	K.C[+57.021][-17.027]DEGYESGFMMMK.N	1100		C[-17][+57]	784.285	2	1567.56	1567.56	0	4.1	Specific	503.32	503.32	503.32	7.75	404	>FBN1 N term	1	DW092118_4.9573.9573.2	controllerType=0 controllerNumber=1 scan=9573	25.5184
07731:2	1	K.C[+57.021]DEGYESGFMM[+15.995]MK.N	1100		C[+57], M[+16]	800.795	2	1600.58	1600.58	0	2.9	Specific	545.96	498.77	2.19	7.9	404	>FBN1 N term	1	DW092118_4.7663.7663.2	controllerType=0 controllerNumber=1 scan=7663	21.0398
06798:2	1	K.C[+57.021]DEGYESGFMMM[+15.995]K.N	1100		C[+57], M[+16]	800.794	2	1600.58	1600.58	0	1.6	Specific	571.62	571.62	25.49	9.03	404	>FBN1 N term	1	DW092118_4.6873.6873.2	controllerType=0 controllerNumber=1 scan=6873	19.2537
07213:2	1	K.C[+57.021]DEGYESGFMM[+15.995]MK.N	1100		C[+57], M[+16]	800.798	2	1600.59	1600.58	0	5.7	Specific	576.5	576.5	22.48	9	404	>FBN1 N term	1	DW092118_4.7226.7226.2	controllerType=0 controllerNumber=1 scan=7226	20.036
07041:2	1	K.C[+57.021]DEGYESGFM[+15.995]MMK.N	1100		C[+57], M[+16]	800.795	2	1600.58	1600.58	0	2.9	Specific	606.32	594.15	21.83	10	404	>FBN1 N term	1	DW092118_4.7079.7079.2	controllerType=0 controllerNumber=1 scan=7079	19.7018
07660:2	1	K.C[+57.021]DEGYESGFMMM[+15.995]K.N	1100		C[+57], M[+16]	800.794	2	1600.58	1600.58	0	1.6	Specific	626.35	626.35	0.48	10.03	404	>FBN1 N term	1	DW092118_4.7600.7600.2	controllerType=0 controllerNumber=1 scan=7600	20.8953
07782:2	1	K.C[+57.021]DEGYESGFMM[+15.995]MK.N	1100		C[+57], M[+16]	800.794	2	1600.58	1600.58	0	1.7	Specific	646.13	638.57	1.33	10.03	404	>FBN1 N term	1	DW092118_4.7713.7713.2	controllerType=0 controllerNumber=1 scan=7713	21.1532
09847:2	1	K.C[+57.021][-17.027]DEGYESGFMMMK.N	1100		C[-17][+57]	784.287	2	1567.57	1567.56	0	5.5	Specific	649.04	649.04	649.04	10	404	>FBN1 N term	1	DW092118_4.9466.9466.2	controllerType=0 controllerNumber=1 scan=9466	25.2641
07140:2	1	K.C[+57.021]DEGYESGFMM[+15.995]MK.N	1100		C[+57], M[+16]	800.799	2	1600.59	1600.58	0	7.1	Specific	667.74	667.74	22.55	10.27	404	>FBN1 N term	1	DW092118_4.7168.7168.2	controllerType=0 controllerNumber=1 scan=7168	19.9025
07848:2	1	K.C[+57.021]DEGYESGFMM[+15.995]MK.N	1100		C[+57], M[+16]	800.796	2	1600.59	1600.58	0	4	Specific	674.78	674.57	3.48	11	404	>FBN1 N term	1	DW092118_4.7768.7768.2	controllerType=0 controllerNumber=1 scan=7768	21.2812
09912:2	1	K.C[+57.021][-17.027]DEGYESGFMMMK.N	1100		C[-17][+57]	784.287	2	1567.57	1567.56	0	6.2	Specific	755.49	755.49	755.49	12.27	404	>FBN1 N term	1	DW092118_4.9517.9517.2	controllerType=0 controllerNumber=1 scan=9517	25.3855
04139:2	1	K.NC[+57.021]MDIDEC[+57.021]QR.D	1113		C[+57]*2	670.756	2	1340.5	1340.5	0	1.1	Specific	254.06	254.06	254.06	4.72	404	>FBN1 N term	1	DW092118_4.4627.4627.2	controllerType=0 controllerNumber=1 scan=4627	14.2402
04035:2	1	K.NC[+57.021]MDIDEC[+57.021]QR.D	1113		C[+57]*2	670.758	2	1340.51	1340.5	0	4.7	Specific	384.01	384.01	384.01	6.64	404	>FBN1 N term	1	DW092118_4.4528.4528.2	controllerType=0 controllerNumber=1 scan=4528	14.0108
04079:2	1	K.NC[+57.021]MDIDEC[+57.021]QR.D	1113		C[+57]*2	670.756	2	1340.5	1340.5	0	0.9	Specific	411.64	411.64	411.64	6.7	404	>FBN1 N term	1	DW092118_4.4570.4570.2	controllerType=0 controllerNumber=1 scan=4570	14.1085
04231:2	1	K.NC[+57.021]MDIDEC[+57.021]QR.D	1113		C[+57]*2	670.756	2	1340.51	1340.5	0	2	Specific	444.01	444.01	444.01	6.89	404	>FBN1 N term	1	DW092118_4.4708.4708.2	controllerType=0 controllerNumber=1 scan=4708	14.4217
04101:2	1	K.NC[+57.021]MDIDEC[+57.021]QR.D	1113		C[+57]*2	670.756	2	1340.51	1340.5	0	1.7	Specific	473.23	473.23	473.23	6.89	404	>FBN1 N term	1	DW092118_4.4592.4592.2	controllerType=0 controllerNumber=1 scan=4592	14.1607
04240:2	1	K.NC[+57.021]MDIDEC[+57.021]QR.D	1113		C[+57]*2	670.756	2	1340.51	1340.5	0	1.9	Specific	482.78	482.78	482.78	7	404	>FBN1 N term	1	DW092118_4.4715.4715.2	controllerType=0 controllerNumber=1 scan=4715	14.4392
04432:2	1	K.NC[+57.021]MDIDEC[+57.021]QR.D	1113		C[+57]*2	670.756	2	1340.51	1340.5	0	2	Specific	502.47	502.47	502.47	7	404	>FBN1 N term	1	DW092118_4.4879.4879.2	controllerType=0 controllerNumber=1 scan=4879	14.7973
04302:2	1	K.NC[+57.021]MDIDEC[+57.021]QR.D	1113		C[+57]*2	670.757	2	1340.51	1340.5	0	3.4	Specific	515.67	515.67	515.67	6.98	404	>FBN1 N term	1	DW092118_4.4767.4767.2	controllerType=0 controllerNumber=1 scan=4767	14.5535
04364:2	1	K.NC[+57.021]MDIDEC[+57.021]QR.D	1113		C[+57]*2	670.757	2	1340.51	1340.5	0	2.9	Specific	519.2	519.2	519.2	6.98	404	>FBN1 N term	1	DW092118_4.4821.4821.2	controllerType=0 controllerNumber=1 scan=4821	14.6746
11099:3	1	K.NC[+57.021]MDIDEC[+57.021]QRDPLLC[+57.021]R.G	1113		C[+57]*3	698.97	3	2094.89	2094.88	0	5.7	Specific	6.58	6.58	6.58	1.87	404	>FBN1 N term	1	DW092118_4.10600.10600.2	controllerType=0 controllerNumber=1 scan=10600	28.0394
06623:2	1	K.NC[+57.021]MDIDEC[+57.021]QRDPLLC[+57.021]R.G	1113		C[+57]*3	1047.95	2	2094.89	2094.88	0	5.1	Specific	414.17	347.75	347.75	3.52	404	>FBN1 N term	1	DW092118_4.6719.6719.2	controllerType=0 controllerNumber=1 scan=6719	18.9126
06902:3	1	K.NC[+57.021]MDIDEC[+57.021]QRDPLLC[+57.021]R.G	1113		C[+57]*3	698.967	3	2094.89	2094.88	0	1.7	Specific	528.74	431.22	431.22	6.86	404	>FBN1 N term	1	DW092118_4.6962.6962.3	controllerType=0 controllerNumber=1 scan=6962	19.4462
06768:3	1	K.NC[+57.021]MDIDEC[+57.021]QRDPLLC[+57.021]R.G	1113		C[+57]*3	698.968	3	2094.89	2094.88	0	3.6	Specific	593.63	506.7	506.7	9.09	404	>FBN1 N term	1	DW092118_4.6847.6847.3	controllerType=0 controllerNumber=1 scan=6847	19.1975
06704:3	1	K.NC[+57.021]MDIDEC[+57.021]QRDPLLC[+57.021]R.G	1113		C[+57]*3	698.967	3	2094.89	2094.88	0	2.7	Specific	601.44	508.65	508.65	10.09	404	>FBN1 N term	1	DW092118_4.6791.6791.3	controllerType=0 controllerNumber=1 scan=6791	19.071
06640:3	1	K.NC[+57.021]MDIDEC[+57.021]QRDPLLC[+57.021]R.G	1113		C[+57]*3	698.968	3	2094.89	2094.88	0	3.3	Specific	604.6	510.96	510.96	10.09	404	>FBN1 N term	1	DW092118_4.6735.6735.3	controllerType=0 controllerNumber=1 scan=6735	18.9466
06834:3	1	K.NC[+57.021]MDIDEC[+57.021]QRDPLLC[+57.021]R.G	1113		C[+57]*3	698.967	3	2094.89	2094.88	0	1.5	Specific	608.5	487.27	487.27	10.11	404	>FBN1 N term	1	DW092118_4.6904.6904.3	controllerType=0 controllerNumber=1 scan=6904	19.3206
06515:3	1	K.NC[+57.021]MDIDEC[+57.021]QRDPLLC[+57.021]R.G	1113		C[+57]*3	698.969	3	2094.89	2094.88	0	4.8	Specific	617.28	535.82	535.82	10.09	404	>FBN1 N term	1	DW092118_4.6627.6627.3	controllerType=0 controllerNumber=1 scan=6627	18.7006
06577:3	1	K.NC[+57.021]MDIDEC[+57.021]QRDPLLC[+57.021]R.G	1113		C[+57]*3	698.968	3	2094.89	2094.88	0	4.1	Specific	628.14	545.4	545.4	10.09	404	>FBN1 N term	1	DW092118_4.6679.6679.3	controllerType=0 controllerNumber=1 scan=6679	18.8219
06434:3	1	K.NC[+57.021]M[+15.995]DIDEC[+57.021]QRDPLLC[+57.021]R.G	1113		C[+57]*3, M[+16]	704.3	3	2110.89	2110.88	0	3.9	Specific	423.54	390.01	35.48	6.17	404	>FBN1 N term	1	DW092118_4.6563.6563.3	controllerType=0 controllerNumber=1 scan=6563	18.5531
06503:3	1	K.NC[+57.021]M[+15.995]DIDEC[+57.021]QRDPLLC[+57.021]R.G	1113		C[+57]*3, M[+16]	704.302	3	2110.89	2110.88	0	6.4	Specific	550.42	475.48	106.05	7.26	404	>FBN1 N term	1	DW092118_4.6617.6617.3	controllerType=0 controllerNumber=1 scan=6617	18.6766
06570:3	1	K.NC[+57.021]M[+15.995]DIDEC[+57.021]QRDPLLC[+57.021]R.G	1113		C[+57]*3, M[+16]	704.299	3	2110.88	2110.88	0	2.6	Specific	556.72	497.42	108.45	7.99	404	>FBN1 N term	1	DW092118_4.6672.6672.3	controllerType=0 controllerNumber=1 scan=6672	18.8049
07362:3	1	K.N[+0.984]C[+57.021]MDIDEC[+57.021]QRDPLLC[+57.021]R.G	1113		C[+57]*3, N[+1]	699.297	3	2095.88	2095.87	0	4.7	Specific	558.97	507.67	507.67	7.99	404	>FBN1 N term	1	DW092118_4.7348.7348.4	controllerType=0 controllerNumber=1 scan=7348	20.3202
07036:3	1	K.N[+0.984]C[+57.021]MDIDEC[+57.021]QRDPLLC[+57.021]R.G	1113		C[+57]*3, N[+1]	699.296	3	2095.87	2095.87	0	3.5	Specific	561.11	508.78	508.78	9.09	404	>FBN1 N term	1	DW092118_4.7073.7073.3	controllerType=0 controllerNumber=1 scan=7073	19.6872
02716:3	1	R.GGVC[+57.021]HN[+0.984]T[+162.053]EGSYR.C	1129	Hex(1)	C[+57], N[+1], T[+162]	500.541	3	1499.61	1499.61	0	0.2	Specific	276.86	276.86	3.6	3.37	404	>FBN1 N term	1	DW092118_4.3257.3257.3	controllerType=0 controllerNumber=1 scan=3257	10.8926
04606:2	1	R.C[+57.021]VNLIGK.Y	1174		C[+57]	402.226	2	803.446	803.444	0	1.4	Specific	414.87	381.2	381.2	4.82	404	>FBN1 N term	1	DW092118_4.5036.5036.2	controllerType=0 controllerNumber=1 scan=5036	15.1309
04508:2	1	R.C[+57.021]VNLIGK.Y	1174		C[+57]	402.226	2	803.445	803.444	0	0.3	Specific	474.02	398.38	398.38	5.52	404	>FBN1 N term	1	DW092118_4.4950.4950.2	controllerType=0 controllerNumber=1 scan=4950	14.9462
04010:2	1	R.C[+57.021]VNLIGK.Y	1174		C[+57]	402.226	2	803.445	803.444	0	1.1	Specific	477.03	440.54	440.54	5.73	404	>FBN1 N term	1	DW092118_4.4510.4510.2	controllerType=0 controllerNumber=1 scan=4510	13.97
04071:2	1	R.C[+57.021]VNLIGK.Y	1174		C[+57]	402.226	2	803.445	803.444	0	0.8	Specific	481.93	426.7	426.7	5.84	404	>FBN1 N term	1	DW092118_4.4563.4563.2	controllerType=0 controllerNumber=1 scan=4563	14.0935
04379:2	1	R.C[+57.021]VNLIGK.Y	1174		C[+57]	402.227	2	803.446	803.444	0	1.9	Specific	483.37	411.9	411.9	5.63	404	>FBN1 N term	1	DW092118_4.4833.4833.2	controllerType=0 controllerNumber=1 scan=4833	14.7013
04443:2	1	R.C[+57.021]VNLIGK.Y	1174		C[+57]	402.226	2	803.445	803.444	0	0.8	Specific	492.49	403.04	403.04	5.12	404	>FBN1 N term	1	DW092118_4.4891.4891.2	controllerType=0 controllerNumber=1 scan=4891	14.8207
04185:2	1	R.C[+57.021]VNLIGK.Y	1174		C[+57]	402.226	2	803.446	803.444	0	1.4	Specific	493.24	453.61	453.61	5.84	404	>FBN1 N term	1	DW092118_4.4668.4668.2	controllerType=0 controllerNumber=1 scan=4668	14.3331
04124:2	1	R.C[+57.021]VNLIGK.Y	1174		C[+57]	402.226	2	803.445	803.444	0	0.9	Specific	509.22	450.26	450.26	5.84	404	>FBN1 N term	1	DW092118_4.4613.4613.2	controllerType=0 controllerNumber=1 scan=4613	14.2084
04249:2	1	R.C[+57.021]VNLIGK.Y	1174		C[+57]	402.226	2	803.446	803.444	0	1.5	Specific	514.18	444.33	444.33	5.63	404	>FBN1 N term	1	DW092118_4.4723.4723.2	controllerType=0 controllerNumber=1 scan=4723	14.4574
04313:2	1	R.C[+57.021]VNLIGK.Y	1174		C[+57]	402.226	2	803.446	803.444	0	1.6	Specific	526.09	454.27	454.27	5.78	404	>FBN1 N term	1	DW092118_4.4777.4777.2	controllerType=0 controllerNumber=1 scan=4777	14.577
04120:3	1	K.YQC[+57.021]AC[+57.021]NPGYHSTPDR.L	1181		C[+57]*2	609.254	3	1825.75	1825.74	0	4.5	Specific	422.11	422.11	422.11	6.08	404	>FBN1 N term	1	DW092118_4.4608.4608.3	controllerType=0 controllerNumber=1 scan=4608	14.1967
03975:3	1	K.YQC[+57.021]AC[+57.021]NPGYHSTPDR.L	1181		C[+57]*2	609.253	3	1825.74	1825.74	0	2.8	Specific	673.74	673.74	673.74	11	404	>FBN1 N term	1	DW092118_4.4480.4480.3	controllerType=0 controllerNumber=1 scan=4480	13.9015
03436:2	1	K.YQC[+57.021]AC[+57.021]NPGYHSTPDR.L	1181		C[+57]*2	913.376	2	1825.74	1825.74	0	3.6	Specific	722.15	677.5	677.5	11.57	404	>FBN1 N term	1	DW092118_4.3976.3976.2	controllerType=0 controllerNumber=1 scan=3976	12.6939
03835:3	1	K.YQC[+57.021]AC[+57.021]NPGYHSTPDR.L	1181		C[+57]*2	609.252	3	1825.74	1825.74	0	2.3	Specific	722.84	709.45	709.45	12.03	404	>FBN1 N term	1	DW092118_4.4356.4356.3	controllerType=0 controllerNumber=1 scan=4356	13.6133
03717:3	1	K.YQC[+57.021]AC[+57.021]NPGYHSTPDR.L	1181		C[+57]*2	609.252	3	1825.74	1825.74	0	1.8	Specific	728.24	727.57	727.57	12.03	404	>FBN1 N term	1	DW092118_4.4248.4248.3	controllerType=0 controllerNumber=1 scan=4248	13.3549
03479:3	1	K.YQC[+57.021]AC[+57.021]NPGYHSTPDR.L	1181		C[+57]*2	609.252	3	1825.74	1825.74	0	2.1	Specific	739.88	713.88	713.88	12.03	404	>FBN1 N term	1	DW092118_4.4017.4017.3	controllerType=0 controllerNumber=1 scan=4017	12.7969
03767:3	1	K.YQC[+57.021]AC[+57.021]NPGYHSTPDR.L	1181		C[+57]*2	609.252	3	1825.74	1825.74	0	2.2	Specific	754.53	748.62	748.62	13.03	404	>FBN1 N term	1	DW092118_4.4296.4296.3	controllerType=0 controllerNumber=1 scan=4296	13.4699
03658:3	1	K.YQC[+57.021]AC[+57.021]NPGYHSTPDR.L	1181		C[+57]*2	609.253	3	1825.75	1825.74	0	3.9	Specific	785.04	785.04	785.04	13	404	>FBN1 N term	1	DW092118_4.4197.4197.3	controllerType=0 controllerNumber=1 scan=4197	13.2363
03173:3	1	K.YQC[+57.021]AC[+57.021]NPGYHSTPDR.L	1181		C[+57]*2	609.253	3	1825.74	1825.74	0	2.8	Specific	798.62	794.53	794.53	13	404	>FBN1 N term	1	DW092118_4.3735.3735.3	controllerType=0 controllerNumber=1 scan=3735	12.1182
03524:3	1	K.YQC[+57.021]AC[+57.021]NPGYHSTPDR.L	1181		C[+57]*2	609.253	3	1825.75	1825.74	0	3.9	Specific	813.94	808.09	808.09	14	404	>FBN1 N term	1	DW092118_4.4064.4064.3	controllerType=0 controllerNumber=1 scan=4064	12.9144
03608:3	1	K.YQC[+57.021]AC[+57.021]NPGYHSTPDR.L	1181		C[+57]*2	609.253	3	1825.74	1825.74	0	3.2	Specific	816.11	791.67	791.67	14	404	>FBN1 N term	1	DW092118_4.4150.4150.3	controllerType=0 controllerNumber=1 scan=4150	13.1236
03279:3	1	K.YQC[+57.021]AC[+57.021]NPGYHSTPDR.L	1181		C[+57]*2	609.251	3	1825.74	1825.74	0	0.9	Specific	824.24	809.94	809.94	14.03	404	>FBN1 N term	1	DW092118_4.3834.3834.3	controllerType=0 controllerNumber=1 scan=3834	12.3539
03223:3	1	K.YQC[+57.021]AC[+57.021]NPGYHSTPDR.L	1181		C[+57]*2	609.253	3	1825.74	1825.74	0	2.7	Specific	830.82	801.56	801.56	14	404	>FBN1 N term	1	DW092118_4.3782.3782.3	controllerType=0 controllerNumber=1 scan=3782	12.2302
03341:3	1	K.YQC[+57.021]AC[+57.021]NPGYHSTPDR.L	1181		C[+57]*2	609.253	3	1825.74	1825.74	0	3.1	Specific	837.43	818.33	818.33	14	404	>FBN1 N term	1	DW092118_4.3887.3887.3	controllerType=0 controllerNumber=1 scan=3887	12.4791
03563:3	1	K.YQC[+57.021]AC[+57.021]NPGYHSTPDR.L	1181		C[+57]*2	609.253	3	1825.74	1825.74	0	2.9	Specific	854.52	812.18	812.18	15	404	>FBN1 N term	1	DW092118_4.4106.4106.3	controllerType=0 controllerNumber=1 scan=4106	13.0175
03434:3	1	K.YQC[+57.021]AC[+57.021]NPGYHSTPDR.L	1181		C[+57]*2	609.253	3	1825.74	1825.74	0	2.8	Specific	858.2	837.69	837.69	15	404	>FBN1 N term	1	DW092118_4.3974.3974.3	controllerType=0 controllerNumber=1 scan=3974	12.6895
03391:3	1	K.YQC[+57.021]AC[+57.021]NPGYHSTPDR.L	1181		C[+57]*2	609.252	3	1825.74	1825.74	0	1.5	Specific	867.09	808.2	808.2	15.03	404	>FBN1 N term	1	DW092118_4.3931.3931.3	controllerType=0 controllerNumber=1 scan=3931	12.5848
03243:3	1	K.YQC[+57.021]AC[+57.021]N[+15.995]PGYHSTPDR.L	1181		C[+57]*2, N[+16]	614.585	3	1841.74	1841.73	0	3.2	Specific	348.75	348.75	76.1	4.77	404	>FBN1 N term	1	DW092118_4.3798.3798.3	controllerType=0 controllerNumber=1 scan=3798	12.2673
03185:3	1	K.YQC[+57.021]AC[+57.021]N[+15.995]PGYHSTPDR.L	1181		C[+57]*2, N[+16]	614.583	3	1841.73	1841.73	0	1	Specific	357.08	357.08	59.63	4.58	404	>FBN1 N term	1	DW092118_4.3746.3746.3	controllerType=0 controllerNumber=1 scan=3746	12.1444
03077:3	1	K.YQC[+57.021]AC[+57.021]N[+15.995]PGYHSTPDR.L	1181		C[+57]*2, N[+16]	614.584	3	1841.74	1841.73	0	3	Specific	376.17	333.5	271.03	6.11	404	>FBN1 N term	1	DW092118_4.3641.3641.3	controllerType=0 controllerNumber=1 scan=3641	11.8861
03904:3	1	K.YQC[+57.021]AC[+57.021]N[+0.984]PGYHSTPDR.L	1181		C[+57]*2, N[+1]	609.586	3	1826.74	1826.72	0	11.6	Specific	409.6	409.6	409.6	5.25	404	>FBN1 N term	1	DW092118_4.4414.4414.3	controllerType=0 controllerNumber=1 scan=4414	13.7483
03127:3	1	K.YQC[+57.021]AC[+57.021]N[+15.995]PGYHSTPDR.L	1181		C[+57]*2, N[+16]	614.585	3	1841.74	1841.73	0	4.8	Specific	425.01	387.09	316.2	7.45	404	>FBN1 N term	1	DW092118_4.3691.3691.3	controllerType=0 controllerNumber=1 scan=3691	12.0092
03718:3	1	K.YQC[+57.021]AC[+57.021]N[+0.984]PGYHSTPDR.L	1181		C[+57]*2, N[+1]	609.586	3	1826.74	1826.72	0	11.8	Specific	535.04	499.81	499.81	6.86	404	>FBN1 N term	1	DW092118_4.4248.4248.3	controllerType=0 controllerNumber=1 scan=4248	13.3549
02870:3	1	K.YQC[+57.021]AC[+57.021]N[+15.995]PGYH[+15.995]STPDR.L	1181		C[+57]*2, H[+16], N[+16]	619.916	3	1857.73	1857.73	0	3	Specific	21.67	21.67	0	1.87	404	>FBN1 N term	1	DW092118_4.3421.3421.3	controllerType=0 controllerNumber=1 scan=3421	11.316
10867:4	1	R.LFC[+57.021]VDIDEC[+57.021]SIMNGGC[+57.021]ETFC[+57.021]T[+203.079]NSEGSYEC[+57.021]SC[+57.021]QPGFALMPDQR.S	1196	HexNAc(1)	C[+57]*6, T[+203]	1286.75	4	5143.99	5145.04	-1	-9.3	Specific	100.07	100.07	0	1.91	404	>FBN1 N term	1	DW092118_4.10397.10397.4	controllerType=0 controllerNumber=1 scan=10397	27.5546
11179:4	1	R.LFC[+57.021]VDIDEC[+57.021]S[+132.042]IM[+31.990]NGGC[+57.021]ETFC[+57.021]TNSEGSYEC[+57.021]SC[+57.021]QPGFALMPDQR.S	1196	Pent(1)	C[+57]*6, M[+32], S[+132]	1277.27	4	5106.06	5106	0	12.3	Specific	142.75	142.75	6.7	2.65	404	>FBN1 N term	1	DW092118_4.10667.10667.4	controllerType=0 controllerNumber=1 scan=10667	28.1991
11276:4	1	R.LFC[+57.021]VDIDEC[+57.021]SIMN[+0.984]GGC[+57.021]ET[+203.079]FC[+57.021]TNSEGSYEC[+57.021]SC[+57.021]QPGFALMPDQR.S	1196	HexNAc(1)	C[+57]*6, N[+1], T[+203]	1287.5	4	5146.99	5146.03	1	-6.9	Specific	185.79	185.79	0	2.73	404	>FBN1 N term	1	DW092118_4.10753.10753.4	controllerType=0 controllerNumber=1 scan=10753	28.4037
09787:4	1	R.LFC[+57.021]VDIDEC[+57.021]SIMN[+15.995]GGC[+57.021]ET[+203.079]FC[+57.021]TNSEGSYEC[+57.021]SC[+57.021]QPGFALMPDQR.S	1196	HexNAc(1)	C[+57]*6, N[+16], T[+203]	1291.27	4	5162.05	5161.04	1	0.9	Specific	188.46	188.46	0	3.84	404	>FBN1 N term	1	DW092118_4.9418.9418.4	controllerType=0 controllerNumber=1 scan=9418	25.1514
09653:4	1	R.LFC[+57.021]VDIDEC[+57.021]SIMN[+15.995]GGC[+57.021]ETFC[+57.021]TNSEGS[+203.079]YEC[+57.021]SC[+57.021]QPGFALMPDQR.S	1196	HexNAc(1)	C[+57]*6, N[+16], S[+203]	1291.27	4	5162.04	5161.04	1	0.5	Specific	262.57	262.57	0	4.95	404	>FBN1 N term	1	DW092118_4.9310.9310.4	controllerType=0 controllerNumber=1 scan=9310	24.8963
09722:4	1	R.LFC[+57.021]VDIDEC[+57.021]SIMNGGC[+57.021]ETFC[+57.021]T[+203.079]N[+15.995]SEGSYEC[+57.021]SC[+57.021]QPGFALMPDQR.S	1196	HexNAc(1)	C[+57]*6, N[+16], T[+203]	1291.26	4	5162.04	5161.04	1	-0.7	Specific	341.63	341.63	0	5.4	404	>FBN1 N term	1	DW092118_4.9364.9364.4	controllerType=0 controllerNumber=1 scan=9364	25.0245
09455:4	1	R.LFC[+57.021]VDIDEC[+57.021]SIMN[+15.995]GGC[+57.021]ET[+203.079]FC[+57.021]TNSEGSYEC[+57.021]SC[+57.021]QPGFALMPDQR.S	1196	HexNAc(1)	C[+57]*6, N[+16], T[+203]	1291.02	4	5161.06	5161.04	0	4.8	Specific	355.18	355.18	0	5.37	404	>FBN1 N term	1	DW092118_4.9140.9140.4	controllerType=0 controllerNumber=1 scan=9140	24.4908
09392:4	1	R.LFC[+57.021]VDIDEC[+57.021]SIMNGGC[+57.021]ET[+203.079]FC[+57.021]TN[+15.995]SEGSYEC[+57.021]SC[+57.021]QPGFALMPDQR.S	1196	HexNAc(1)	C[+57]*6, N[+16], T[+203]	1291.02	4	5161.05	5161.04	0	2.8	Specific	410.23	410.23	0	6.9	404	>FBN1 N term	1	DW092118_4.9085.9085.4	controllerType=0 controllerNumber=1 scan=9085	24.3602
09588:4	1	R.LFC[+57.021]VDIDEC[+57.021]SIM[+15.995]NGGC[+57.021]ET[+203.079]FC[+57.021]TNSEGSYEC[+57.021]SC[+57.021]QPGFALMPDQR.S	1196	HexNAc(1)	C[+57]*6, M[+16], T[+203]	1291.27	4	5162.07	5161.04	1	5.3	Specific	417.51	417.51	0	6.9	404	>FBN1 N term	1	DW092118_4.9258.9258.4	controllerType=0 controllerNumber=1 scan=9258	24.7724
07301:3	1	R.SC[+57.021]TDIDEC[+57.021]EDNPNIC[+57.021]DGGQC[+57.021]TNIPGEYR.C	1238		C[+57]*4	1097.1	3	3289.3	3289.28	0	6.4	Specific	671.76	671.76	671.76	9.71	404	>FBN1 N term	1	DW092118_4.7299.7299.3	controllerType=0 controllerNumber=1 scan=7299	20.2077
07017:3	1	R.SC[+57.021]TDIDEC[+57.021]EDNPNIC[+57.021]DGGQC[+57.021]TNIPGEYR.C	1238		C[+57]*4	1097.1	3	3289.29	3289.28	0	3.5	Specific	867.2	867.2	867.2	14.44	404	>FBN1 N term	1	DW092118_4.7058.7058.3	controllerType=0 controllerNumber=1 scan=7058	19.6577
07135:3	1	R.SC[+57.021]TDIDEC[+57.021]EDNPNIC[+57.021]DGGQC[+57.021]TNIPGEYR.C	1238		C[+57]*4	1097.1	3	3289.3	3289.28	0	5.7	Specific	909.42	909.42	909.42	15.44	404	>FBN1 N term	1	DW092118_4.7163.7163.3	controllerType=0 controllerNumber=1 scan=7163	19.8917
07203:3	1	R.SC[+57.021]TDIDEC[+57.021]EDNPNIC[+57.021]DGGQC[+57.021]TNIPGEYR.C	1238		C[+57]*4	1097.1	3	3289.3	3289.28	0	6.4	Specific	909.47	901.15	901.15	14.71	404	>FBN1 N term	1	DW092118_4.7220.7220.3	controllerType=0 controllerNumber=1 scan=7220	20.023
07074:3	1	R.SC[+57.021]TDIDEC[+57.021]EDNPNIC[+57.021]DGGQC[+57.021]TNIPGEYR.C	1238		C[+57]*4	1097.1	3	3289.29	3289.28	0	5	Specific	914.1	914.1	914.1	15.44	404	>FBN1 N term	1	DW092118_4.7108.7108.3	controllerType=0 controllerNumber=1 scan=7108	19.7681
07116:3	1	R.SC[+57.021]TDIDEC[+57.021]EDNPNIC[+57.021]DGGQC[+57.021]TN[+15.995]IPGEYR.C	1238		C[+57]*4, N[+16]	1102.43	3	3305.29	3305.27	0	5.1	Specific	900.47	879.44	132.66	15.44	404	>FBN1 N term	1	DW092118_4.7145.7145.3	controllerType=0 controllerNumber=1 scan=7145	19.8497
07052:3	1	R.SC[+57.021]TDIDEC[+57.021]EDNPNIC[+57.021]DGGQC[+57.021]TN[+15.995]IPGEYR.C	1238		C[+57]*4, N[+16]	1102.43	3	3305.28	3305.27	0	2.8	Specific	924.32	924.32	119.68	15.44	404	>FBN1 N term	1	DW092118_4.7088.7088.3	controllerType=0 controllerNumber=1 scan=7088	19.7219
06921:3	1	R.SC[+57.021]TDIDEC[+57.021]EDNPNIC[+57.021]DGGQC[+57.021]TN[+15.995]IPGEYR.C	1238		C[+57]*4, N[+16]	1102.43	3	3305.28	3305.27	0	3.8	Specific	1000.14	1000.14	240.59	17.44	404	>FBN1 N term	1	DW092118_4.6978.6978.3	controllerType=0 controllerNumber=1 scan=6978	19.4824
06984:3	1	R.SC[+57.021]TDIDEC[+57.021]EDNPNIC[+57.021]DGGQC[+57.021]TN[+15.995]IPGEYR.C	1238		C[+57]*4, N[+16]	1102.43	3	3305.29	3305.27	0	4	Specific	1066.45	1066.45	241.12	18.44	404	>FBN1 N term	1	DW092118_4.7031.7031.3	controllerType=0 controllerNumber=1 scan=7031	19.5998
07969:3	1	R.C[+57.021]LC[+57.021]YDGFMASEDMK.T	1266		C[+57]*2	576.226	3	1726.66	1726.66	0	4	Specific	498.76	498.76	498.76	7.18	404	>FBN1 N term	1	DW092118_4.7873.7873.3	controllerType=0 controllerNumber=1 scan=7873	21.5236
07900:3	1	R.C[+57.021]LC[+57.021]YDGFMASEDMK.T	1266		C[+57]*2	576.226	3	1726.66	1726.66	0	3.1	Specific	518.05	518.05	518.05	7.18	404	>FBN1 N term	1	DW092118_4.7817.7817.3	controllerType=0 controllerNumber=1 scan=7817	21.3937
08164:2	1	R.C[+57.021]LC[+57.021]YDGFMASEDMK.T	1266		C[+57]*2	863.835	2	1726.66	1726.66	0	2.8	Specific	553.04	553.04	553.04	7.9	404	>FBN1 N term	1	DW092118_4.8040.8040.2	controllerType=0 controllerNumber=1 scan=8040	21.9111
08075:2	1	R.C[+57.021]LC[+57.021]YDGFMASEDMK.T	1266		C[+57]*2	863.837	2	1726.67	1726.66	0	5.4	Specific	623.55	623.55	623.55	10	404	>FBN1 N term	1	DW092118_4.7967.7967.2	controllerType=0 controllerNumber=1 scan=7967	21.7418
07946:2	1	R.C[+57.021]LC[+57.021]YDGFMASEDMK.T	1266		C[+57]*2	863.836	2	1726.66	1726.66	0	3.4	Specific	770.09	770.09	770.09	13	404	>FBN1 N term	1	DW092118_4.7856.7856.2	controllerType=0 controllerNumber=1 scan=7856	21.486
08010:2	1	R.C[+57.021]LC[+57.021]YDGFMASEDMK.T	1266		C[+57]*2	863.836	2	1726.66	1726.66	0	3.9	Specific	782.32	749.51	749.51	13	404	>FBN1 N term	1	DW092118_4.7911.7911.2	controllerType=0 controllerNumber=1 scan=7911	21.6136
07886:2	1	R.C[+57.021]LC[+57.021]YDGFMASEDMK.T	1266		C[+57]*2	863.836	2	1726.66	1726.66	0	4.1	Specific	791.2	791.2	791.2	13	404	>FBN1 N term	1	DW092118_4.7803.7803.2	controllerType=0 controllerNumber=1 scan=7803	21.3614
07928:2	1	R.C[+57.021]LC[+57.021]YDGFM[+15.995]ASEDMK.T	1266		C[+57]*2, M[+16]	871.833	2	1742.66	1742.65	0	3.5	Specific	469.38	469.38	20.77	7.64	404	>FBN1 N term	1	DW092118_4.7840.7840.2	controllerType=0 controllerNumber=1 scan=7840	21.4478
07792:2	1	R.C[+57.021]LC[+57.021]YDGFM[+15.995]ASEDMK.T	1266		C[+57]*2, M[+16]	871.831	2	1742.65	1742.65	0	0.9	Specific	508.87	508.87	48.39	7.78	404	>FBN1 N term	1	DW092118_4.7721.7721.2	controllerType=0 controllerNumber=1 scan=7721	21.1706
07308:2	1	R.C[+57.021]LC[+57.021]YDGFMASEDM[+15.995]K.T	1266		C[+57]*2, M[+16]	871.833	2	1742.66	1742.65	0	3.2	Specific	515.64	515.64	19.7	7.75	404	>FBN1 N term	1	DW092118_4.7303.7303.2	controllerType=0 controllerNumber=1 scan=7303	20.2164
07192:2	1	R.C[+57.021]LC[+57.021]YDGFM[+15.995]ASEDMK.T	1266		C[+57]*2, M[+16]	871.834	2	1742.66	1742.65	0	4.8	Specific	522.69	522.69	106.84	7.9	404	>FBN1 N term	1	DW092118_4.7211.7211.2	controllerType=0 controllerNumber=1 scan=7211	20.0015
07849:2	1	R.C[+57.021]LC[+57.021]YDGFM[+15.995]ASEDMK.T	1266		C[+57]*2, M[+16]	871.832	2	1742.66	1742.65	0	2.2	Specific	570.87	570.87	7.8	9.03	404	>FBN1 N term	1	DW092118_4.7769.7769.2	controllerType=0 controllerNumber=1 scan=7769	21.2834
10781:2	1	R.C[+57.021][-17.027]LC[+57.021]YDGFMASEDMK.T	1266		C[-17][+57]*2	855.322	2	1709.64	1709.63	0	3	Specific	594.02	594.02	594.02	9	404	>FBN1 N term	1	DW092118_4.10316.10316.2	controllerType=0 controllerNumber=1 scan=10316	27.3614
07375:2	1	R.C[+57.021]LC[+57.021]YDGFMASEDM[+15.995]K.T	1266		C[+57]*2, M[+16]	871.834	2	1742.66	1742.65	0	4	Specific	594.27	594.27	20.03	9	404	>FBN1 N term	1	DW092118_4.7358.7358.2	controllerType=0 controllerNumber=1 scan=7358	20.3438
10702:2	1	R.C[+57.021][-17.027]LC[+57.021]YDGFMASEDMK.T	1266		C[-17][+57]*2	855.32	2	1709.63	1709.63	0	1.1	Specific	677.98	677.98	677.98	11.03	404	>FBN1 N term	1	DW092118_4.10248.10248.2	controllerType=0 controllerNumber=1 scan=10248	27.1972
10629:2	1	R.C[+57.021][-17.027]LC[+57.021]YDGFMASEDMK.T	1266		C[-17][+57]*2	855.321	2	1709.63	1709.63	0	1.9	Specific	721.66	721.66	721.66	12.03	404	>FBN1 N term	1	DW092118_4.10164.10164.2	controllerType=0 controllerNumber=1 scan=10164	26.9717
10659:2	1	R.C[+57.021][-17.027]LC[+57.021]YDGFMASEDMK.T	1266		C[-17][+57]*2	855.321	2	1709.63	1709.63	0	1.6	Specific	721.78	721.78	721.78	12.03	404	>FBN1 N term	1	DW092118_4.10203.10203.2	controllerType=0 controllerNumber=1 scan=10203	27.0843
07887:3	1	K.TC[+57.021]VDVNEC[+57.021]DLNPNIC[+57.021]LSGTC[+57.021]ENTK.G	1280		C[+57]*4	938.402	3	2813.19	2813.18	0	2.8	Specific	857.48	857.48	857.48	14.44	404	>FBN1 N term	1	DW092118_4.7804.7804.3	controllerType=0 controllerNumber=1 scan=7804	21.3635
07825:3	1	K.TC[+57.021]VDVNEC[+57.021]DLNPNIC[+57.021]LSGTC[+57.021]ENTK.G	1280		C[+57]*4	938.402	3	2813.19	2813.18	0	2.6	Specific	876.27	876.27	876.27	14.44	404	>FBN1 N term	1	DW092118_4.7747.7747.3	controllerType=0 controllerNumber=1 scan=7747	21.2314
07759:3	1	K.TC[+57.021]VDVNEC[+57.021]DLNPNIC[+57.021]LSGTC[+57.021]ENTK.G	1280		C[+57]*4	938.401	3	2813.19	2813.18	0	1.5	Specific	912.52	912.52	912.52	15.46	404	>FBN1 N term	1	DW092118_4.7691.7691.3	controllerType=0 controllerNumber=1 scan=7691	21.1034
07634:3	1	K.TC[+57.021]VDVNEC[+57.021]DLNPNIC[+57.021]LSGTC[+57.021]ENTK.G	1280		C[+57]*4	938.403	3	2813.19	2813.18	0	3.5	Specific	913.31	878.95	878.95	15.44	404	>FBN1 N term	1	DW092118_4.7581.7581.3	controllerType=0 controllerNumber=1 scan=7581	20.8538
07698:3	1	K.TC[+57.021]VDVNEC[+57.021]DLNPNIC[+57.021]LSGTC[+57.021]ENTK.G	1280		C[+57]*4	938.402	3	2813.19	2813.18	0	2.8	Specific	921.91	921.91	921.91	15.44	404	>FBN1 N term	1	DW092118_4.7636.7636.3	controllerType=0 controllerNumber=1 scan=7636	20.9781
07566:3	1	K.TC[+57.021]VDVNEC[+57.021]DLNPNIC[+57.021]LSGTC[+57.021]ENTK.G	1280		C[+57]*4	938.404	3	2813.2	2813.18	0	4.7	Specific	942.14	931.15	931.15	15.44	404	>FBN1 N term	1	DW092118_4.7528.7528.3	controllerType=0 controllerNumber=1 scan=7528	20.7321
05073:3	1	K.GSFIC[+57.021]HC[+57.021]D[+15.995]MGYSGK.K	1304		C[+57]*2, D[+16]	545.552	3	1634.64	1634.64	0	0.5	Specific	384.35	342.3	4	6.13	404	>FBN1 N term	1	DW092118_4.5422.5422.3	controllerType=0 controllerNumber=1 scan=5422	15.9825
03148:3	1	K.GSFIC[+57.021]HC[+57.021]DM[+31.990]GYS[+162.053]GK.K	1304	Hex(1)	C[+57]*2, M[+32], S[+162]	604.901	3	1812.69	1812.69	0	0.7	Specific	183.72	183.72	20	4.39	404	>FBN1 N term	1	DW092118_4.3710.3710.3	controllerType=0 controllerNumber=1 scan=3710	12.0551
03879:3	1	K.GSFIC[+57.021]H[+15.995]C[+57.021]DMGYS[+162.053]GK.K	1304	Hex(1)	C[+57]*2, H[+16], S[+162]	599.57	3	1796.7	1796.69	0	2.3	Specific	256.86	238.84	0	3.81	404	>FBN1 N term	1	DW092118_4.4395.4395.3	controllerType=0 controllerNumber=1 scan=4395	13.7034
03597:3	1	K.GSFIC[+57.021]HC[+57.021]D[+15.995]MGYS[+162.053]GK.K	1304	Hex(1)	C[+57]*2, D[+16], S[+162]	599.571	3	1796.7	1796.69	0	3.1	Specific	367.88	328.8	4	6.11	404	>FBN1 N term	1	DW092118_4.4140.4140.3	controllerType=0 controllerNumber=1 scan=4140	13.0995
03707:3	1	K.GSFIC[+57.021]HC[+57.021]DM[+15.995]GYS[+162.053]GK.K	1304	Hex(1)	C[+57]*2, M[+16], S[+162]	599.57	3	1796.7	1796.69	0	1.7	Specific	468.58	402.97	18.3	7.67	404	>FBN1 N term	1	DW092118_4.4240.4240.3	controllerType=0 controllerNumber=1 scan=4240	13.336
04672:3	1	K.GSFIC[+57.021]HC[+57.021]DM[+15.995]GYS[+162.053]GK.K	1304	Hex(1)	C[+57]*2, M[+16], S[+162]	599.57	3	1796.7	1796.69	0	2	Specific	491.42	396.82	5.44	7.78	404	>FBN1 N term	1	DW092118_4.5091.5091.3	controllerType=0 controllerNumber=1 scan=5091	15.2526
03820:3	1	K.GSFIC[+57.021]HC[+57.021]DM[+15.995]GYS[+162.053]GK.K	1304	Hex(1)	C[+57]*2, M[+16], S[+162]	599.57	3	1796.7	1796.69	0	2.1	Specific	493.85	459.96	18.66	7.78	404	>FBN1 N term	1	DW092118_4.4343.4343.3	controllerType=0 controllerNumber=1 scan=4343	13.5826
04471:3	1	K.GSFIC[+57.021]HC[+57.021]DM[+15.995]GYS[+162.053]GK.K	1304	Hex(1)	C[+57]*2, M[+16], S[+162]	599.57	3	1796.69	1796.69	0	1.1	Specific	507.83	422.65	16.01	7.78	404	>FBN1 N term	1	DW092118_4.4916.4916.3	controllerType=0 controllerNumber=1 scan=4916	14.8722
03646:3	1	K.GSFIC[+57.021]HC[+57.021]DM[+15.995]GYS[+162.053]GK.K	1304	Hex(1)	C[+57]*2, M[+16], S[+162]	599.57	3	1796.69	1796.69	0	1	Specific	519.95	453.01	15.47	7.78	404	>FBN1 N term	1	DW092118_4.4187.4187.3	controllerType=0 controllerNumber=1 scan=4187	13.2127
04608:3	1	K.GSFIC[+57.021]HC[+57.021]DM[+15.995]GYS[+162.053]GK.K	1304	Hex(1)	C[+57]*2, M[+16], S[+162]	599.57	3	1796.7	1796.69	0	1.6	Specific	541.12	460.63	18.82	7.93	404	>FBN1 N term	1	DW092118_4.5037.5037.3	controllerType=0 controllerNumber=1 scan=5037	15.133
04541:3	1	K.GSFIC[+57.021]HC[+57.021]DM[+15.995]GYS[+162.053]GK.K	1304	Hex(1)	C[+57]*2, M[+16], S[+162]	599.57	3	1796.69	1796.69	0	1.1	Specific	553.31	470.75	16.58	7.93	404	>FBN1 N term	1	DW092118_4.4981.4981.3	controllerType=0 controllerNumber=1 scan=4981	15.0117
03764:3	1	K.GSFIC[+57.021]HC[+57.021]DM[+15.995]GYS[+162.053]GK.K	1304	Hex(1)	C[+57]*2, M[+16], S[+162]	599.571	3	1796.7	1796.69	0	2.8	Specific	568.43	499.24	16.98	9	404	>FBN1 N term	1	DW092118_4.4294.4294.3	controllerType=0 controllerNumber=1 scan=4294	13.4655
03860:3	1	K.GSFIC[+57.021]HC[+57.021]DMGYSGKK.G	1304		C[+57]*2	582.919	3	1746.74	1746.74	0	1.8	Specific	249.8	249.8	249.8	3.29	404	>FBN1 N term	1	DW092118_4.4377.4377.3	controllerType=0 controllerNumber=1 scan=4377	13.6637
04179:3	1	K.GSFIC[+57.021]HC[+57.021]DMGYSGKK.G	1304		C[+57]*2	582.919	3	1746.74	1746.74	0	2	Specific	472.27	472.27	472.27	7.32	404	>FBN1 N term	1	DW092118_4.4661.4661.3	controllerType=0 controllerNumber=1 scan=4661	14.317
03730:4	1	K.GSFIC[+57.021]HC[+57.021]DMGYS[+162.053]GKK.G	1304	Hex(1)	C[+57]*2, S[+162]	477.955	4	1908.8	1908.79	0	2.1	Specific	272.56	272.56	13.76	3.72	404	>FBN1 N term	1	DW092118_4.4260.4260.4	controllerType=0 controllerNumber=1 scan=4260	13.3845
03667:4	1	K.GSFIC[+57.021]HC[+57.021]DMGYS[+162.053]GKK.G	1304	Hex(1)	C[+57]*2, S[+162]	477.956	4	1908.8	1908.79	0	4.6	Specific	274.71	274.71	9.95	4.2	404	>FBN1 N term	1	DW092118_4.4205.4205.4	controllerType=0 controllerNumber=1 scan=4205	13.2526
03782:3	1	K.GSFIC[+57.021]HC[+57.021]DMGYS[+162.053]GKK.G	1304	Hex(1)	C[+57]*2, S[+162]	636.929	3	1908.77	1908.79	0	-9.7	Specific	409.68	409.68	21.54	6.17	404	>FBN1 N term	1	DW092118_4.4310.4310.3	controllerType=0 controllerNumber=1 scan=4310	13.5033
03952:4	1	K.GSFIC[+57.021]HC[+57.021]DMGYS[+162.053]GKK.G	1304	Hex(1)	C[+57]*2, S[+162]	477.954	4	1908.8	1908.79	0	1.7	Specific	595.4	589.55	6.51	9.11	404	>FBN1 N term	1	DW092118_4.4459.4459.4	controllerType=0 controllerNumber=1 scan=4459	13.8528
03781:4	1	K.GSFIC[+57.021]HC[+57.021]DMGYS[+162.053]GKK.G	1304	Hex(1)	C[+57]*2, S[+162]	477.955	4	1908.8	1908.79	0	2.5	Specific	609.44	592.98	16.14	10.09	404	>FBN1 N term	1	DW092118_4.4309.4309.4	controllerType=0 controllerNumber=1 scan=4309	13.5011
03846:3	1	K.GSFIC[+57.021]HC[+57.021]DMGYS[+162.053]GKK.G	1304	Hex(1)	C[+57]*2, S[+162]	636.938	3	1908.8	1908.79	0	2.9	Specific	629.55	629.55	15.83	9.66	404	>FBN1 N term	1	DW092118_4.4364.4364.3	controllerType=0 controllerNumber=1 scan=4364	13.6325
03910:3	1	K.GSFIC[+57.021]HC[+57.021]DMGYS[+162.053]GKK.G	1304	Hex(1)	C[+57]*2, S[+162]	636.938	3	1908.8	1908.79	0	3.4	Specific	652.76	652.76	17.63	10.66	404	>FBN1 N term	1	DW092118_4.4420.4420.3	controllerType=0 controllerNumber=1 scan=4420	13.7636
03840:4	1	K.GSFIC[+57.021]HC[+57.021]DMGYS[+162.053]GKK.G	1304	Hex(1)	C[+57]*2, S[+162]	477.955	4	1908.8	1908.79	0	2.4	Specific	659.96	659.96	14.58	11.11	404	>FBN1 N term	1	DW092118_4.4360.4360.4	controllerType=0 controllerNumber=1 scan=4360	13.6239
03898:4	1	K.GSFIC[+57.021]HC[+57.021]DMGYS[+162.053]GKK.G	1304	Hex(1)	C[+57]*2, S[+162]	477.954	4	1908.8	1908.79	0	1.4	Specific	784.7	767.9	14.74	13.11	404	>FBN1 N term	1	DW092118_4.4409.4409.4	controllerType=0 controllerNumber=1 scan=4409	13.7375
03361:4	1	K.GKTGC[+57.021]TDINEC[+57.021]EIGAHNC[+57.021]GK.H	1319		C[+57]*3	555.992	4	2220.95	2220.94	0	2.3	Specific	48.45	48.45	48.45	1.87	404	>FBN1 N term	1	DW092118_4.3906.3906.4	controllerType=0 controllerNumber=1 scan=3906	12.5251
03415:4	1	K.GKTGC[+57.021]TDINEC[+57.021]EIGAHNC[+57.021]GK.H	1319		C[+57]*3	555.992	4	2220.95	2220.94	0	1.9	Specific	233.45	233.45	233.45	4	404	>FBN1 N term	1	DW092118_4.3954.3954.4	controllerType=0 controllerNumber=1 scan=3954	12.6415
03414:4	1	K.GKTGC[+57.021]TDINEC[+57.021]EIGAHNC[+57.021]GK.H	1319		C[+57]*3	555.992	4	2220.95	2220.94	0	1.9	Specific	307.8	307.8	307.8	5.04	404	>FBN1 N term	1	DW092118_4.3953.3953.4	controllerType=0 controllerNumber=1 scan=3953	12.639
03461:4	1	K.GKTGC[+57.021]TDINEC[+57.021]EIGAHNC[+57.021]GK.H	1319		C[+57]*3	555.992	4	2220.95	2220.94	0	0.9	Specific	442.96	442.96	442.96	7.17	404	>FBN1 N term	1	DW092118_4.4000.4000.4	controllerType=0 controllerNumber=1 scan=4000	12.7515
03594:4	1	K.GKTGC[+57.021]TDINEC[+57.021]EIGAHNC[+57.021]GK.H	1319		C[+57]*3	555.993	4	2220.95	2220.94	0	3.2	Specific	521.38	521.38	521.38	7.41	404	>FBN1 N term	1	DW092118_4.4136.4136.4	controllerType=0 controllerNumber=1 scan=4136	13.0888
03499:4	1	K.GKTGC[+57.021]TDINEC[+57.021]EIGAHNC[+57.021]GK.H	1319		C[+57]*3	555.991	4	2220.94	2220.94	0	0.6	Specific	644.65	644.65	644.65	9.53	404	>FBN1 N term	1	DW092118_4.4042.4042.4	controllerType=0 controllerNumber=1 scan=4042	12.8618
03518:3	1	K.GKTGC[+57.021]TDINEC[+57.021]EIGAHNC[+57.021]GK.H	1319		C[+57]*3	740.988	3	2220.95	2220.94	0	3.2	Specific	725.54	725.54	725.54	11.08	404	>FBN1 N term	1	DW092118_4.4058.4058.3	controllerType=0 controllerNumber=1 scan=4058	12.8996
03546:4	1	K.GKTGC[+57.021]TDINEC[+57.021]EIGAHNC[+57.021]GK.H	1319		C[+57]*3	555.992	4	2220.95	2220.94	0	2	Specific	931.54	931.54	931.54	15.53	404	>FBN1 N term	1	DW092118_4.4089.4089.4	controllerType=0 controllerNumber=1 scan=4089	12.9771
04460:3	1	K.TGC[+57.021]TDINEC[+57.021]EIGAHNC[+57.021]GK.H	1321		C[+57]*3	679.277	3	2035.82	2035.83	0	-4.7	Specific	959.02	901.82	901.82	15.49	404	>FBN1 N term	1	DW092118_4.4905.4905.3	controllerType=0 controllerNumber=1 scan=4905	14.8485
04066:3	1	K.TGC[+57.021]TDINEC[+57.021]EIGAHNC[+57.021]GK.H	1321		C[+57]*3	679.281	3	2035.83	2035.83	0	1.4	Specific	1032.36	980.52	980.52	18.03	404	>FBN1 N term	1	DW092118_4.4558.4558.3	controllerType=0 controllerNumber=1 scan=4558	14.0824
04314:3	1	K.TGC[+57.021]TDINEC[+57.021]EIGAHNC[+57.021]GK.H	1321		C[+57]*3	679.281	3	2035.83	2035.83	0	1.1	Specific	1048.48	1033.14	1033.14	18.03	404	>FBN1 N term	1	DW092118_4.4778.4778.3	controllerType=0 controllerNumber=1 scan=4778	14.5782
03897:3	1	K.TGC[+57.021]TDINEC[+57.021]EIGAHNC[+57.021]GK.H	1321		C[+57]*3	679.283	3	2035.83	2035.83	0	3.4	Specific	1054.16	1012.43	1012.43	19	404	>FBN1 N term	1	DW092118_4.4407.4407.3	controllerType=0 controllerNumber=1 scan=4407	13.7313
04248:3	1	K.TGC[+57.021]TDINEC[+57.021]EIGAHNC[+57.021]GK.H	1321		C[+57]*3	679.282	3	2035.83	2035.83	0	2	Specific	1085.56	1062.97	1062.97	19.03	404	>FBN1 N term	1	DW092118_4.4722.4722.3	controllerType=0 controllerNumber=1 scan=4722	14.4562
03945:3	1	K.TGC[+57.021]TDINEC[+57.021]EIGAHNC[+57.021]GK.H	1321		C[+57]*3	679.281	3	2035.83	2035.83	0	1.2	Specific	1086.5	1053.9	1053.9	19.03	404	>FBN1 N term	1	DW092118_4.4453.4453.3	controllerType=0 controllerNumber=1 scan=4453	13.8398
04123:3	1	K.TGC[+57.021]TDINEC[+57.021]EIGAHNC[+57.021]GK.H	1321		C[+57]*3	679.282	3	2035.83	2035.83	0	1.7	Specific	1100.87	1091.86	1091.86	20.03	404	>FBN1 N term	1	DW092118_4.4612.4612.3	controllerType=0 controllerNumber=1 scan=4612	14.2072
04184:3	1	K.TGC[+57.021]TDINEC[+57.021]EIGAHNC[+57.021]GK.H	1321		C[+57]*3	679.282	3	2035.83	2035.83	0	1.8	Specific	1119.34	1072.35	1072.35	20.03	404	>FBN1 N term	1	DW092118_4.4667.4667.3	controllerType=0 controllerNumber=1 scan=4667	14.3319
04008:3	1	K.TGC[+57.021]TDINEC[+57.021]EIGAHNC[+57.021]GK.H	1321		C[+57]*3	679.282	3	2035.83	2035.83	0	2	Specific	1166.07	1114.44	1114.44	21.03	404	>FBN1 N term	1	DW092118_4.4508.4508.3	controllerType=0 controllerNumber=1 scan=4508	13.9667
04657:3	1	K.TGC[+57.021]TDINEC[+57.021]EIGAHN[+0.984]C[+57.021]GK.H	1321		C[+57]*3, N[+1]	679.61	3	2036.82	2036.81	0	2.5	Specific	865.77	815.75	194.46	15	404	>FBN1 N term	1	DW092118_4.5078.5078.3	controllerType=0 controllerNumber=1 scan=5078	15.2238
04594:3	1	K.TGC[+57.021]TDINEC[+57.021]EIGAHN[+0.984]C[+57.021]GK.H	1321		C[+57]*3, N[+1]	679.609	3	2036.81	2036.81	0	1.5	Specific	925.64	861.7	236.35	16.03	404	>FBN1 N term	1	DW092118_4.5025.5025.3	controllerType=0 controllerNumber=1 scan=5025	15.1071
04385:3	1	K.TGC[+57.021]TDIN[+0.984]EC[+57.021]EIGAHNC[+57.021]GK.H	1321		C[+57]*3, N[+1]	679.613	3	2036.82	2036.81	0	6.4	Specific	935.77	848.41	243.59	15.27	404	>FBN1 N term	1	DW092118_4.4839.4839.3	controllerType=0 controllerNumber=1 scan=4839	14.7124
04526:3	1	K.TGC[+57.021]TDIN[+0.984]EC[+57.021]EIGAHNC[+57.021]GK.H	1321		C[+57]*3, N[+1]	679.61	3	2036.82	2036.81	0	2.5	Specific	975.17	895.18	120.4	17	404	>FBN1 N term	1	DW092118_4.4966.4966.3	controllerType=0 controllerNumber=1 scan=4966	14.9802
02985:2	1	K.HAVC[+57.021]T[+162.053]N[+0.984]TAGSFK.C	1339	Hex(1)	C[+57], N[+1], T[+162]	728.325	2	1455.64	1455.64	0	0.6	Specific	355.25	355.25	4	4.74	404	>FBN1 N term	1	DW092118_4.3538.3538.2	controllerType=0 controllerNumber=1 scan=3538	11.6051
06509:4	1	K.[+28.031]HAVC[+57.021]TNTAGSFKC[+57.021]SC[+57.021][+14.016]SPGWIGDGIK.C	1339		.[28], C[+14][+57]*3	688.822	4	2752.27	2752.26	0	1.2	Specific	152.31	152.31	3.7	1.89	404	>FBN1 N term	1	DW092118_4.6621.6621.4	controllerType=0 controllerNumber=1 scan=6621	18.6852
06847:2	1	K.C[+57.021]SC[+57.021]SPGWIGDGIK.C	1351		C[+57]*2	718.821	2	1436.63	1436.63	0	3.2	Specific	634.77	584.89	584.89	8.64	404	>FBN1 N term	1	DW092118_4.6916.6916.2	controllerType=0 controllerNumber=1 scan=6916	19.3445
06766:2	1	K.C[+57.021]SC[+57.021]SPGWIGDGIK.C	1351		C[+57]*2	718.821	2	1436.63	1436.63	0	2.8	Specific	677.94	544.8	544.8	11	404	>FBN1 N term	1	DW092118_4.6845.6845.2	controllerType=0 controllerNumber=1 scan=6845	19.1934
06702:2	1	K.C[+57.021]SC[+57.021]SPGWIGDGIK.C	1351		C[+57]*2	718.82	2	1436.63	1436.63	0	2.7	Specific	836.88	622.01	622.01	14	404	>FBN1 N term	1	DW092118_4.6789.6789.2	controllerType=0 controllerNumber=1 scan=6789	19.0677
06639:2	1	K.C[+57.021]SC[+57.021]SPGWIGDGIK.C	1351		C[+57]*2	718.821	2	1436.63	1436.63	0	3.2	Specific	876.82	653.44	653.44	15	404	>FBN1 N term	1	DW092118_4.6734.6734.2	controllerType=0 controllerNumber=1 scan=6734	18.9454
06579:2	1	K.C[+57.021]SC[+57.021]SPGWIGDGIK.C	1351		C[+57]*2	718.82	2	1436.63	1436.63	0	2.4	Specific	889.85	661.29	661.29	15.03	404	>FBN1 N term	1	DW092118_4.6681.6681.2	controllerType=0 controllerNumber=1 scan=6681	18.8258
08914:2	1	K.C[+57.021][-17.027]SC[+57.021]SPGWIGDGIK.C	1351		C[-17][+57]*2	710.309	2	1419.61	1419.6	0	5.1	Specific	315.38	315.38	315.38	5.51	404	>FBN1 N term	1	DW092118_4.8678.8678.2	controllerType=0 controllerNumber=1 scan=8678	23.3995
06024:2	1	K.C[+57.021]SC[+57.021]SPGW[+15.995]IGDGIK.C	1351		C[+57]*2, W[+16]	726.818	2	1452.63	1452.62	0	3.5	Specific	616.47	571.29	83.5	10	404	>FBN1 N term	1	DW092118_4.6232.6232.2	controllerType=0 controllerNumber=1 scan=6232	17.8041
06210:2	1	K.C[+57.021]SC[+57.021]SPGW[+15.995]IGDGIK.C	1351		C[+57]*2, W[+16]	726.818	2	1452.63	1452.62	0	3.5	Specific	684.58	610.1	83.06	11	404	>FBN1 N term	1	DW092118_4.6377.6377.2	controllerType=0 controllerNumber=1 scan=6377	18.1356
08621:2	1	K.C[+57.021][-17.027]SC[+57.021]SPGWIGDGIK.C	1351		C[-17][+57]*2	710.308	2	1419.61	1419.6	0	3.8	Specific	724.8	724.8	724.8	12	404	>FBN1 N term	1	DW092118_4.8433.8433.2	controllerType=0 controllerNumber=1 scan=8433	22.8308
08747:2	1	K.C[+57.021][-17.027]SC[+57.021]SPGWIGDGIK.C	1351		C[-17][+57]*2	710.307	2	1419.61	1419.6	0	2.1	Specific	757.27	757.27	757.27	13.03	404	>FBN1 N term	1	DW092118_4.8539.8539.2	controllerType=0 controllerNumber=1 scan=8539	23.0759
08682:2	1	K.C[+57.021][-17.027]SC[+57.021]SPGWIGDGIK.C	1351		C[-17][+57]*2	710.307	2	1419.61	1419.6	0	2.3	Specific	782.36	782.36	782.36	13.03	404	>FBN1 N term	1	DW092118_4.8483.8483.2	controllerType=0 controllerNumber=1 scan=8483	22.9471
06765:2	1	K.C[+57.021][-17.027]SC[+57.021]SPGW[+15.995]IGDGIK.C	1351		C[-17][+57]*2, W[+16]	718.309	2	1435.61	1435.6	0	9.6	Specific	164.64	164.64	74.17	1.88	404	>FBN1 N term	1	DW092118_4.6845.6845.2	controllerType=0 controllerNumber=1 scan=6845	19.1934
06201:2	1	K.C[+57.021]SC[+57.021]SPGW[+15.995]IGD[+15.995]GIK.C	1351		C[+57]*2, D[+16], W[+16]	734.816	2	1468.62	1468.62	0	2.9	Specific	212.66	212.66	212.66	2.36	404	>FBN1 N term	1	DW092118_4.6369.6369.2	controllerType=0 controllerNumber=1 scan=6369	18.1168
06119:2	1	K.C[+57.021]SC[+57.021]SPGW[+15.995]IGD[+15.995]GIK.C	1351		C[+57]*2, D[+16], W[+16]	734.814	2	1468.62	1468.62	0	1.5	Specific	495.17	495.17	495.17	6.62	404	>FBN1 N term	1	DW092118_4.6306.6306.2	controllerType=0 controllerNumber=1 scan=6306	17.9732
06056:2	1	K.C[+57.021]SC[+57.021]SPGW[+15.995]IGD[+15.995]GIK.C	1351		C[+57]*2, D[+16], W[+16]	734.816	2	1468.62	1468.62	0	3.1	Specific	500.33	500.33	500.33	6.6	404	>FBN1 N term	1	DW092118_4.6256.6256.2	controllerType=0 controllerNumber=1 scan=6256	17.8591
03388:4	1	K.C[+57.021]TDLDEC[+57.021]SNGTHMC[+57.021]SQHADC[+57.021]K.N	1364		C[+57]*4	632.238	4	2525.93	2525.92	0	3.8	Specific	452.15	452.15	452.15	7.06	404	>FBN1 N term	1	DW092118_4.3928.3928.4	controllerType=0 controllerNumber=1 scan=3928	12.5771
03435:4	1	K.C[+57.021]TDLDEC[+57.021]SNGTHMC[+57.021]SQHADC[+57.021]K.N	1364		C[+57]*4	632.237	4	2525.93	2525.92	0	2.4	Specific	809.11	809.11	809.11	13.45	404	>FBN1 N term	1	DW092118_4.3975.3975.4	controllerType=0 controllerNumber=1 scan=3975	12.6917
03276:4	1	K.C[+57.021]TDLDEC[+57.021]SN[+1444.534]GTHMC[+57.021]SQHADC[+57.021]K.N	1364	HexNAc(4)Hex(3)Fuc(1)	C[+57]*4, N[+1445]	993.375	4	3970.48	3970.45	0	6.2	Specific	39.03	39.03	39.03	1.97	404	>FBN1 N term	1	DW092118_4.3830.3830.4	controllerType=0 controllerNumber=1 scan=3830	12.3428
03506:4	1	K.C[+57.021]TDLDEC[+57.021]SN[+2059.735]GTHMC[+57.021]SQHADC[+57.021]K.N	1364	HexNAc(4)Hex(5)Fuc(1)NeuAc(1)	C[+57]*4, N[+2060]	1147.17	4	4585.66	4585.66	0	1	Specific	47.25	47.25	43.48	2.28	404	>FBN1 N term	1	DW092118_4.4048.4048.4	controllerType=0 controllerNumber=1 scan=4048	12.876
03371:4	1	K.C[+57.021]TDLDEC[+57.021]SN[+1647.613]GTHMC[+57.021]SQHADC[+57.021]K.N	1364	HexNAc(5)Hex(3)Fuc(1)	C[+57]*4, N[+1648]	1044.39	4	4174.54	4173.53	1	1.1	Specific	48.92	48.92	48.92	2.28	404	>FBN1 N term	1	DW092118_4.3914.3914.4	controllerType=0 controllerNumber=1 scan=3914	12.5443
03331:4	1	K.C[+57.021]TDLDEC[+57.021]SN[+1647.613]GTHMC[+57.021]SQHADC[+57.021]K.N	1364	HexNAc(5)Hex(3)Fuc(1)	C[+57]*4, N[+1648]	1043.89	4	4172.55	4173.53	-1	4.6	Specific	52.13	52.13	14.24	2.26	404	>FBN1 N term	1	DW092118_4.3876.3876.4	controllerType=0 controllerNumber=1 scan=3876	12.4514
03703:4	1	K.C[+57.021]TDLDEC[+57.021]SN[+1897.682]GTHMC[+57.021]SQHADC[+57.021]K.N	1364	HexNAc(4)Hex(4)Fuc(1)NeuAc(1)	C[+57]*4, N[+1898]	1106.91	4	4424.61	4423.6	1	1.1	Specific	59.93	59.93	56.74	2.57	404	>FBN1 N term	1	DW092118_4.4235.4235.4	controllerType=0 controllerNumber=1 scan=4235	13.3232
03196:4	1	K.C[+57.021]TDLDEC[+57.021]SN[+1809.666]GTHMC[+57.021]SQHADC[+57.021]K.N	1364	HexNAc(5)Hex(4)Fuc(1)	C[+57]*4, N[+1810]	1084.65	4	4335.58	4335.59	0	-2.6	Specific	69.9	69.9	48.73	1.91	404	>FBN1 N term	1	DW092118_4.3755.3755.4	controllerType=0 controllerNumber=1 scan=3755	12.1658
04180:4	1	K.C[+57.021]TDLDEC[+57.021]SN[+2350.830]GTHMC[+57.021]SQHADC[+57.021]K.N	1364	HexNAc(4)Hex(5)Fuc(1)NeuAc(2)	C[+57]*4, N[+2351]	1220.19	4	4877.75	4876.75	1	-0.3	Specific	74.15	74.15	9.2	2.57	404	>FBN1 N term	1	DW092118_4.4662.4662.4	controllerType=0 controllerNumber=1 scan=4662	14.3192
03222:4	1	K.C[+57.021]TDLDEC[+57.021]SN[+1971.719]GTHMC[+57.021]SQHADC[+57.021]K.N	1364	HexNAc(5)Hex(5)Fuc(1)	C[+57]*4, N[+1972]	1125.17	4	4497.64	4497.64	0	0.2	Specific	77.03	77.03	35.97	2.57	404	>FBN1 N term	1	DW092118_4.3780.3780.4	controllerType=0 controllerNumber=1 scan=3780	12.2246
03702:4	1	K.C[+57.021]TDLDEC[+57.021]SN[+2100.761]GTHMC[+57.021]SQHADC[+57.021]K.N	1364	HexNAc(5)Hex(4)Fuc(1)NeuAc(1)	C[+57]*4, N[+2101]	1157.68	4	4627.68	4626.68	1	-1.3	Specific	79.33	79.33	56.74	2.57	404	>FBN1 N term	1	DW092118_4.4234.4234.4	controllerType=0 controllerNumber=1 scan=4234	13.3211
03241:4	1	K.C[+57.021]TDLDEC[+57.021]SN[+1606.587]GTHMC[+57.021]SQHADC[+57.021]K.N	1364	HexNAc(4)Hex(4)Fuc(1)	C[+57]*4, N[+1607]	1033.89	4	4132.53	4132.51	0	5	Specific	86.46	86.46	27.96	2.55	404	>FBN1 N term	1	DW092118_4.3797.3797.4	controllerType=0 controllerNumber=1 scan=3797	12.2651
03411:4	1	K.C[+57.021]TDLDEC[+57.021]SN[+1768.640]GTHMC[+57.021]SQHADC[+57.021]K.N	1364	HexNAc(4)Hex(5)Fuc(1)	C[+57]*4, N[+1769]	1074.65	4	4295.57	4294.56	1	1.4	Specific	101.11	101.11	48.73	3.01	404	>FBN1 N term	1	DW092118_4.3950.3950.4	controllerType=0 controllerNumber=1 scan=3950	12.6313
03151:4	1	K.C[+57.021]TDLDEC[+57.021]SN[+1768.640]GTHMC[+57.021]SQHADC[+57.021]K.N	1364	HexNAc(4)Hex(5)Fuc(1)	C[+57]*4, N[+1769]	1074.4	4	4294.57	4294.56	0	3.2	Specific	114.21	114.21	48.73	2.99	404	>FBN1 N term	1	DW092118_4.3713.3713.4	controllerType=0 controllerNumber=1 scan=3713	12.0628
03257:4	1	K.C[+57.021]TDLDEC[+57.021]SN[+1809.666]GTHMC[+57.021]SQHADC[+57.021]K.N	1364	HexNAc(5)Hex(4)Fuc(1)	C[+57]*4, N[+1810]	1084.65	4	4335.56	4335.59	0	-5.2	Specific	127.68	127.68	49.7	2.14	404	>FBN1 N term	1	DW092118_4.3811.3811.4	controllerType=0 controllerNumber=1 scan=3811	12.2984
03721:4	1	K.C[+57.021]TDLDEC[+57.021]SN[+2059.735]GTHMC[+57.021]SQHADC[+57.021]K.N	1364	HexNAc(4)Hex(5)Fuc(1)NeuAc(1)	C[+57]*4, N[+2060]	1147.17	4	4585.67	4585.66	0	2.9	Specific	133	133	20.34	3.59	404	>FBN1 N term	1	DW092118_4.4250.4250.4	controllerType=0 controllerNumber=1 scan=4250	13.3592
03197:4	1	K.C[+57.021]TDLDEC[+57.021]SN[+1768.640]GTHMC[+57.021]SQHADC[+57.021]K.N	1364	HexNAc(4)Hex(5)Fuc(1)	C[+57]*4, N[+1769]	1074.4	4	4294.56	4294.56	0	1	Specific	134.59	134.59	37.24	3.62	404	>FBN1 N term	1	DW092118_4.3757.3757.4	controllerType=0 controllerNumber=1 scan=3757	12.1714
03368:4	1	K.C[+57.021]TDLDEC[+57.021]SN[+1809.666]GTHMC[+57.021]SQHADC[+57.021]K.N	1364	HexNAc(5)Hex(4)Fuc(1)	C[+57]*4, N[+1810]	1084.9	4	4336.58	4335.59	1	-1.6	Specific	151.11	151.11	48.73	2.28	404	>FBN1 N term	1	DW092118_4.3912.3912.4	controllerType=0 controllerNumber=1 scan=3912	12.5399
03311:4	1	K.C[+57.021]TDLDEC[+57.021]SN[+2133.772]GTHMC[+57.021]SQHADC[+57.021]K.N	1364	HexNAc(5)Hex(6)Fuc(1)	C[+57]*4, N[+2134]	1165.68	4	4659.7	4659.69	0	1.5	Specific	154.49	154.49	40.32	3.62	404	>FBN1 N term	1	DW092118_4.3861.3861.4	controllerType=0 controllerNumber=1 scan=3861	12.4163
04059:4	1	K.C[+57.021]TDLDEC[+57.021]SN[+2350.830]GTHMC[+57.021]SQHADC[+57.021]K.N	1364	HexNAc(4)Hex(5)Fuc(1)NeuAc(2)	C[+57]*4, N[+2351]	1219.69	4	4875.75	4876.75	-1	1.2	Specific	154.79	154.79	56.74	3.62	404	>FBN1 N term	1	DW092118_4.4550.4550.4	controllerType=0 controllerNumber=1 scan=4550	14.0622
03589:4	1	K.C[+57.021]TDLDEC[+57.021]SN[+2424.867]GTHMC[+57.021]SQHADC[+57.021]K.N	1364	HexNAc(5)Hex(6)Fuc(1)NeuAc(1)	C[+57]*4, N[+2425]	1238.47	4	4950.84	4950.79	0	10.3	Specific	164.58	164.58	8.73	2.62	404	>FBN1 N term	1	DW092118_4.4131.4131.4	controllerType=0 controllerNumber=1 scan=4131	13.0765
03264:4	1	K.C[+57.021]TDLDEC[+57.021]SN[+1565.560]GTHMC[+57.021]SQHADC[+57.021]K.N	1364	HexNAc(3)Hex(5)Fuc(1)	C[+57]*4, N[+1566]	1023.88	4	4092.49	4091.48	1	2	Specific	178.71	178.71	52.64	3.82	404	>FBN1 N term	1	DW092118_4.3818.3818.4	controllerType=0 controllerNumber=1 scan=3818	12.3148
04119:4	1	K.C[+57.021]TDLDEC[+57.021]SN[+2351.851]GTHMC[+57.021]SQHADC[+57.021]K.N	1364	HexNAc(4)Hex(5)Fuc(3)NeuAc(1)	C[+57]*4, N[+2352]	1219.95	4	4876.77	4877.77	-1	-0.4	Specific	190.34	190.34	5.41	3.82	404	>FBN1 N term	1	DW092118_4.4607.4607.4	controllerType=0 controllerNumber=1 scan=4607	14.1945
03310:4	1	K.C[+57.021]TDLDEC[+57.021]SN[+1809.666]GTHMC[+57.021]SQHADC[+57.021]K.N	1364	HexNAc(5)Hex(4)Fuc(1)	C[+57]*4, N[+1810]	1084.65	4	4335.59	4335.59	0	1.7	Specific	201.45	201.45	27.64	3.82	404	>FBN1 N term	1	DW092118_4.3860.3860.4	controllerType=0 controllerNumber=1 scan=3860	12.4141
03344:4	1	K.C[+57.021]TDLDEC[+57.021]SN[+1971.719]GTHMC[+57.021]SQHADC[+57.021]K.N	1364	HexNAc(5)Hex(5)Fuc(1)	C[+57]*4, N[+1972]	1125.16	4	4497.63	4497.64	0	-2.6	Specific	216.15	216.15	26.65	2.49	404	>FBN1 N term	1	DW092118_4.3889.3889.4	controllerType=0 controllerNumber=1 scan=3889	12.4834
03287:4	1	K.C[+57.021]TDLDEC[+57.021]SN[+1403.507]GTHMC[+57.021]SQHADC[+57.021]K.N	1364	HexNAc(3)Hex(4)Fuc(1)	C[+57]*4, N[+1404]	983.113	4	3929.43	3929.43	0	0.9	Specific	218.14	218.14	52.65	3.91	404	>FBN1 N term	1	DW092118_4.3841.3841.4	controllerType=0 controllerNumber=1 scan=3841	12.369
03355:4	1	K.C[+57.021]TDLDEC[+57.021]SN[+1768.640]GTHMC[+57.021]SQHADC[+57.021]K.N	1364	HexNAc(4)Hex(5)Fuc(1)	C[+57]*4, N[+1769]	1074.4	4	4294.57	4294.56	0	1.6	Specific	227.47	227.47	40.38	3.91	404	>FBN1 N term	1	DW092118_4.3902.3902.4	controllerType=0 controllerNumber=1 scan=3902	12.5165
03266:4	1	K.C[+57.021]TDLDEC[+57.021]SN[+1727.613]GTHMC[+57.021]SQHADC[+57.021]K.N	1364	HexNAc(3)Hex(6)Fuc(1)	C[+57]*4, N[+1728]	1064.14	4	4253.54	4253.53	0	1.7	Specific	245.92	245.92	48.71	4.6	404	>FBN1 N term	1	DW092118_4.3820.3820.4	controllerType=0 controllerNumber=1 scan=3820	12.3191
03255:4	1	K.C[+57.021]TDLDEC[+57.021]SN[+2133.772]GTHMC[+57.021]SQHADC[+57.021]K.N	1364	HexNAc(5)Hex(6)Fuc(1)	C[+57]*4, N[+2134]	1165.68	4	4659.71	4659.69	0	4.5	Specific	250.26	250.26	32.53	4.9	404	>FBN1 N term	1	DW092118_4.3809.3809.4	controllerType=0 controllerNumber=1 scan=3809	12.294
03318:4	1	K.C[+57.021]TDLDEC[+57.021]SN[+1565.560]GTHMC[+57.021]SQHADC[+57.021]K.N	1364	HexNAc(3)Hex(5)Fuc(1)	C[+57]*4, N[+1566]	1023.63	4	4091.5	4091.48	0	4.2	Specific	251.71	251.71	28.48	4.9	404	>FBN1 N term	1	DW092118_4.3868.3868.4	controllerType=0 controllerNumber=1 scan=3868	12.434
03665:4	1	K.C[+57.021]TDLDEC[+57.021]SN[+2059.735]GTHMC[+57.021]SQHADC[+57.021]K.N	1364	HexNAc(4)Hex(5)Fuc(1)NeuAc(1)	C[+57]*4, N[+2060]	1147.17	4	4585.68	4585.66	0	4.8	Specific	258.43	258.43	20.9	4.9	404	>FBN1 N term	1	DW092118_4.4203.4203.4	controllerType=0 controllerNumber=1 scan=4203	13.2483
03480:4	1	K.C[+57.021]TDLDEC[+57.021]SN[+0.984]GTHMC[+57.021]SQHADC[+57.021]K.N	1364		C[+57]*4, N[+1]	632.487	4	2526.93	2526.9	0	8.8	Specific	258.68	258.68	258.68	4.17	404	>FBN1 N term	1	DW092118_4.4018.4018.4	controllerType=0 controllerNumber=1 scan=4018	12.799
03533:4	1	K.C[+57.021]TDLDEC[+57.021]SN[+0.984]GTHMC[+57.021]SQHADC[+57.021]K.N	1364		C[+57]*4, N[+1]	632.483	4	2526.91	2526.9	0	2.6	Specific	298.13	298.13	298.13	4.93	404	>FBN1 N term	1	DW092118_4.4073.4073.4	controllerType=0 controllerNumber=1 scan=4073	12.9351
03326:4	1	K.C[+57.021]TDLDEC[+57.021]SN[+1444.534]GTHMC[+57.021]SQHADC[+57.021]K.N	1364	HexNAc(4)Hex(3)Fuc(1)	C[+57]*4, N[+1445]	993.372	4	3970.46	3970.45	0	2.6	Specific	302.32	302.32	56.74	4.93	404	>FBN1 N term	1	DW092118_4.3873.3873.4	controllerType=0 controllerNumber=1 scan=3873	12.4448
03294:4	1	K.C[+57.021]TDLDEC[+57.021]SN[+1606.587]GTHMC[+57.021]SQHADC[+57.021]K.N	1364	HexNAc(4)Hex(4)Fuc(1)	C[+57]*4, N[+1607]	1033.89	4	4132.52	4132.51	0	3.7	Specific	332.76	332.76	26.31	5.35	404	>FBN1 N term	1	DW092118_4.3847.3847.4	controllerType=0 controllerNumber=1 scan=3847	12.3841
03256:4	1	K.C[+57.021]TDLDEC[+57.021]SN[+1768.640]GTHMC[+57.021]SQHADC[+57.021]K.N	1364	HexNAc(4)Hex(5)Fuc(1)	C[+57]*4, N[+1769]	1074.4	4	4294.58	4294.56	0	3.7	Specific	379.43	379.43	47.43	6.84	404	>FBN1 N term	1	DW092118_4.3810.3810.4	controllerType=0 controllerNumber=1 scan=3810	12.2962
03309:4	1	K.C[+57.021]TDLDEC[+57.021]SN[+1768.640]GTHMC[+57.021]SQHADC[+57.021]K.N	1364	HexNAc(4)Hex(5)Fuc(1)	C[+57]*4, N[+1769]	1074.4	4	4294.57	4294.56	0	3.1	Specific	421.58	421.58	46.93	6.87	404	>FBN1 N term	1	DW092118_4.3859.3859.4	controllerType=0 controllerNumber=1 scan=3859	12.4119
03636:4	1	K.C[+57.021]TDLDEC[+57.021]SN[+0.984]GTHMC[+57.021]SQHADC[+57.021]K.N	1364		C[+57]*4, N[+1]	632.487	4	2526.92	2526.9	0	7.9	Specific	491.37	491.37	491.37	6.44	404	>FBN1 N term	1	DW092118_4.4175.4175.4	controllerType=0 controllerNumber=1 scan=4175	13.1843
04853:3	1	K.C[+57.021][-17.027]TDLDEC[+57.021]SNGTHMC[+57.021]SQHADC[+57.021]K.N	1364		C[-17][+57]*4	836.971	3	2508.9	2508.89	0	1.8	Specific	566.71	566.71	566.71	8.01	404	>FBN1 N term	1	DW092118_4.5245.5245.3	controllerType=0 controllerNumber=1 scan=5245	15.5884
03582:4	1	K.C[+57.021]TDLDEC[+57.021]SN[+0.984]GTHMC[+57.021]SQHADC[+57.021]K.N	1364		C[+57]*4, N[+1]	632.482	4	2526.91	2526.9	0	1.4	Specific	572.96	572.96	572.96	8.45	404	>FBN1 N term	1	DW092118_4.4123.4123.4	controllerType=0 controllerNumber=1 scan=4123	13.0567
03700:4	1	K.C[+57.021]TDLDEC[+57.021]SN[+0.984]GTHMC[+57.021]SQHADC[+57.021]K.N	1364		C[+57]*4, N[+1]	632.483	4	2526.91	2526.9	0	1.5	Specific	604.18	604.18	604.18	9.45	404	>FBN1 N term	1	DW092118_4.4232.4232.4	controllerType=0 controllerNumber=1 scan=4232	13.3167
03757:4	1	K.C[+57.021]TDLDEC[+57.021]SN[+0.984]GTHMC[+57.021]SQHADC[+57.021]K.N	1364		C[+57]*4, N[+1]	632.484	4	2526.91	2526.9	0	2.9	Specific	813.71	813.71	813.71	13.42	404	>FBN1 N term	1	DW092118_4.4288.4288.4	controllerType=0 controllerNumber=1 scan=4288	13.4514
07082:4	1	K.[+28.031]C[+57.021]TDLDEC[+57.021]SN[+1378.476]GTHMC[+57.021]SQHAD[+15.995]C[+57.021]K.N	1364	HexNAc(2)Hex(6)	.[28], C[+57]*4, D[+16], N[+1378]	987.859	4	3948.41	3948.42	0	-2.2	Specific	78.99	78.99	0	1.91	404	>FBN1 N term	1	DW092118_4.7115.7115.4	controllerType=0 controllerNumber=1 scan=7115	19.7823
05136:4	1	K.C[+57.021][-17.027]TDLDEC[+57.021]SN[+2059.735]GTHMC[+57.021]SQHADC[+57.021]K.N	1364	HexNAc(4)Hex(5)Fuc(1)NeuAc(1)	C[-17][+57]*4, N[+2060]	1143.17	4	4569.64	4568.63	1	1.6	Specific	104.28	104.28	24.23	3.01	404	>FBN1 N term	1	DW092118_4.5478.5478.4	controllerType=0 controllerNumber=1 scan=5478	16.1088
05824:4	1	K.[+28.031]C[+57.021]TDLDEC[+57.021]SN[+1702.581]GTHM[+31.990]C[+57.021]SQHADC[+57.021]K.N	1364	HexNAc(2)Hex(8)	.[28], C[+57]*4, M[+32], N[+1703]	1073.14	4	4289.55	4288.52	1	4.4	Specific	140.47	60.6	0.81	2.55	404	>FBN1 N term	1	DW092118_4.6066.6066.4	controllerType=0 controllerNumber=1 scan=6066	17.4186
05953:4	1	K.[+28.031]C[+57.021]TDLDEC[+57.021]SN[+1216.423]GTHM[+31.990]C[+57.021]SQHADC[+57.021]K.N	1364	HexNAc(2)Hex(5)	.[28], C[+57]*4, M[+32], N[+1216]	951.351	4	3802.38	3802.36	0	4.7	Specific	194.21	64.59	56.74	2.55	404	>FBN1 N term	1	DW092118_4.6174.6174.4	controllerType=0 controllerNumber=1 scan=6174	17.6685
04470:4	1	K.C[+57.021][-17.027]TDLDEC[+57.021]SN[+1768.640]GTHMC[+57.021]SQHADC[+57.021]K.N	1364	HexNAc(4)Hex(5)Fuc(1)	C[-17][+57]*4, N[+1769]	1070.14	4	4277.54	4277.53	0	0.9	Specific	229.25	229.25	56.31	3.91	404	>FBN1 N term	1	DW092118_4.4915.4915.4	controllerType=0 controllerNumber=1 scan=4915	14.8701
05876:5	1	K.[+28.031]C[+57.021]TDLDEC[+57.021]SN[+1702.581]GTHM[+31.990]C[+57.021]SQHADC[+57.021]K.N	1364	HexNAc(2)Hex(8)	.[28], C[+57]*4, M[+32], N[+1703]	858.716	5	4289.55	4288.52	1	5.3	Specific	247.06	247.06	3.96	4.33	404	>FBN1 N term	1	DW092118_4.6111.6111.5	controllerType=0 controllerNumber=1 scan=6111	17.5213
05113:4	1	K.C[+57.021][-17.027]TDLDEC[+57.021]SN[+2059.735]GTHMC[+57.021]SQHADC[+57.021]K.N	1364	HexNAc(4)Hex(5)Fuc(1)NeuAc(1)	C[-17][+57]*4, N[+2060]	1142.66	4	4567.64	4568.63	-1	2.3	Specific	251.59	251.59	251.59	4.92	404	>FBN1 N term	1	DW092118_4.5456.5456.4	controllerType=0 controllerNumber=1 scan=5456	16.0602
05341:3	1	K.C[+57.021][-17.027]TDLDEC[+57.021]SN[+0.984]GTHMC[+57.021]SQHADC[+57.021]K.N	1364		C[-17][+57]*4, N[+1]	837.3	3	2509.89	2509.88	0	2.9	Specific	613.44	613.44	613.44	8.99	404	>FBN1 N term	1	DW092118_4.5650.5650.3	controllerType=0 controllerNumber=1 scan=5650	16.4941
03314:4	1	K.C[+57.021][-17.027]TDLDEC[+57.021]SN[+1647.613]GTH[+15.995]MC[+57.021]SQHADC[+57.021]K.N	1364	HexNAc(5)Hex(3)Fuc(1)	C[-17][+57]*4, H[+16], N[+1648]	1043.62	4	4171.47	4172.5	-1	-6	Specific	15.25	15.25	0	1.91	404	>FBN1 N term	1	DW092118_4.3863.3863.4	controllerType=0 controllerNumber=1 scan=3863	12.4207
03252:4	1	K.C[+57.021][-17.027]TDLDEC[+57.021]SN[+1914.697]GTHMC[+57.021]SQHAD[+15.995]C[+57.021]K.N	1364	HexNAc(4)Hex(5)Fuc(2)	C[-17][+57]*4, D[+16], N[+1915]	1110.41	4	4438.63	4439.59	-1	11.6	Specific	26.09	26.09	0	1.92	404	>FBN1 N term	1	DW092118_4.3805.3805.4	controllerType=0 controllerNumber=1 scan=3805	12.2841
03622:4	1	K.C[+57.021][-17.027]TDLDEC[+57.021]SN[+2100.761]GTHMC[+57.021]SQHAD[+15.995]C[+57.021]K.N	1364	HexNAc(5)Hex(4)Fuc(1)NeuAc(1)	C[-17][+57]*4, D[+16], N[+2101]	1157.18	4	4625.7	4625.65	0	10.2	Specific	38.46	38.46	0	1.92	404	>FBN1 N term	1	DW092118_4.4162.4162.4	controllerType=0 controllerNumber=1 scan=4162	13.1524
03367:4	1	K.C[+57.021][-17.027]TDLDEC[+57.021]SN[+1809.666]GTHMC[+57.021]SQHAD[+15.995]C[+57.021]K.N	1364	HexNAc(5)Hex(4)Fuc(1)	C[-17][+57]*4, D[+16], N[+1810]	1084.15	4	4333.58	4334.56	-1	7.1	Specific	129.59	129.59	0	2.39	404	>FBN1 N term	1	DW092118_4.3912.3912.4	controllerType=0 controllerNumber=1 scan=3912	12.5399
03238:4	1	K.C[+57.021][-17.027]TDLDEC[+57.021]SN[+1216.423]GTHMC[+57.021]SQHAD[+15.995]C[+57.021]K.N	1364	HexNAc(2)Hex(5)	C[-17][+57]*4, D[+16], N[+1216]	936.092	4	3741.35	3741.31	0	9.5	Specific	145.44	145.44	0	2.9	404	>FBN1 N term	1	DW092118_4.3795.3795.4	controllerType=0 controllerNumber=1 scan=3795	12.2608
03285:4	1	K.C[+57.021][-17.027]TDLDEC[+57.021]SN[+1971.719]GTHMC[+57.021]SQHAD[+15.995]C[+57.021]K.N	1364	HexNAc(5)Hex(5)Fuc(1)	C[-17][+57]*4, D[+16], N[+1972]	1125.17	4	4497.65	4496.61	1	9.3	Specific	147.34	147.34	0	2.9	404	>FBN1 N term	1	DW092118_4.3839.3839.4	controllerType=0 controllerNumber=1 scan=3839	12.3647
03202:4	1	K.C[+57.021][-17.027]TDLDEC[+57.021]SN[+2133.772]GTHMC[+57.021]SQHAD[+15.995]C[+57.021]K.N	1364	HexNAc(5)Hex(6)Fuc(1)	C[-17][+57]*4, D[+16], N[+2134]	1165.43	4	4658.71	4658.66	0	9.6	Specific	151.61	151.61	0	2.9	404	>FBN1 N term	1	DW092118_4.3763.3763.4	controllerType=0 controllerNumber=1 scan=3763	12.1861
07021:4	1	K.[+28.031]C[+57.021][-17.027]TDLDEC[+57.021]SN[+1702.581]GTHM[+31.990]C[+57.021]SQHADC[+57.021]K.N	1364	HexNAc(2)Hex(8)	.[28], C[-17][+57]*4, M[+32], N[+1703]	1068.64	4	4271.52	4271.5	0	5.3	Specific	166.02	166.02	77.69	3.59	404	>FBN1 N term	1	DW092118_4.7062.7062.4	controllerType=0 controllerNumber=1 scan=7062	19.6664
03346:4	1	K.C[+57.021][-17.027]TDLD[+15.995]EC[+57.021]SN[+1606.587]GTHMC[+57.021]SQHADC[+57.021]K.N	1364	HexNAc(4)Hex(4)Fuc(1)	C[-17][+57]*4, D[+16], N[+1607]	1033.89	4	4132.52	4131.48	1	9.9	Specific	254.66	254.66	0	3.86	404	>FBN1 N term	1	DW092118_4.3892.3892.4	controllerType=0 controllerNumber=1 scan=3892	12.4912
03602:4	1	K.C[+57.021][-17.027]TDLD[+15.995]EC[+57.021]SN[+2059.735]GTHMC[+57.021]SQHADC[+57.021]K.N	1364	HexNAc(4)Hex(5)Fuc(1)NeuAc(1)	C[-17][+57]*4, D[+16], N[+2060]	1146.92	4	4584.67	4584.62	0	9.1	Specific	259.99	259.99	0	4.17	404	>FBN1 N term	1	DW092118_4.4145.4145.4	controllerType=0 controllerNumber=1 scan=4145	13.1116
03878:5	1	K.[+14.016]C[+57.021]T[+132.042]DLDEC[+57.021]SN[+2133.772]GTHMC[+57.021]SQHADC[+57.021]KNTM[+31.990]GSYR.C	1364	Pent(1),HexNAc(5)Hex(6)Fuc(1)	.[14], C[+57]*4, M[+32], N[+2134], T[+132]	1130.23	5	5647.1	5647.09	0	1.9	Specific	20.77	20.77	0	2.79	404	>FBN1 N term	1	DW092118_4.4394.4394.5	controllerType=0 controllerNumber=1 scan=4394	13.7012
03948:5	1	K.[+14.016]C[+57.021]TDLDEC[+57.021]SN[+1971.719]GTHMC[+57.021]SQHADC[+57.021]KNT[+132.042]M[+31.990]GSYR.C	1364	HexNAc(5)Hex(5)Fuc(1),Pent(1)	.[14], C[+57]*4, M[+32], N[+1972], T[+132]	1097.61	5	5484.04	5485.04	-1	0.8	Specific	45.39	45.39	0	2.79	404	>FBN1 N term	1	DW092118_4.4456.4456.5	controllerType=0 controllerNumber=1 scan=4456	13.8463
03834:5	1	K.[+14.016]C[+57.021]TDLDEC[+57.021]SN[+1768.640]GTHMC[+57.021]SQHADC[+57.021]KNTM[+31.990]GS[+132.042]YR.C	1364	HexNAc(4)Hex(5)Fuc(1),Pent(1)	.[14], C[+57]*4, M[+32], N[+1769], S[+132]	1057	5	5280.97	5281.96	-1	2.6	Specific	113.9	113.9	0	3.64	404	>FBN1 N term	1	DW092118_4.4355.4355.5	controllerType=0 controllerNumber=1 scan=4355	13.6112
03951:5	1	K.C[+57.021]TDLDEC[+57.021]SN[+1809.666]GTHMC[+57.021]SQHADC[+57.021][+14.016]KNT[+132.042]M[+31.990]GSYR.C	1364	HexNAc(5)Hex(4)Fuc(1),Pent(1)	C[+14][+57]*4, M[+32], N[+1810], T[+132]	1065.4	5	5322.99	5322.98	0	2.1	Specific	6.99	6.99	0	2.05	404	>FBN1 N term	1	DW092118_4.4458.4458.5	controllerType=0 controllerNumber=1 scan=4458	13.8507
03992:5	1	K.C[+57.021]TDLDEC[+57.021]SN[+1606.587]GTHMC[+57.021]SQHADC[+57.021][+14.016]KNTM[+31.990]GS[+132.042]YR.C	1364	HexNAc(4)Hex(4)Fuc(1),Pent(1)	C[+14][+57]*4, M[+32], N[+1607], S[+132]	1024.99	5	5120.93	5119.9	1	3.5	Specific	56.69	56.69	0	3.14	404	>FBN1 N term	1	DW092118_4.4493.4493.5	controllerType=0 controllerNumber=1 scan=4493	13.9314
03946:5	1	K.C[+57.021]TDLDE[+14.016]C[+57.021]SN[+1768.640]GTHMC[+57.021]S[+132.042]QHADC[+57.021]KNTM[+31.990]GSYR.C	1364	HexNAc(4)Hex(5)Fuc(1),Pent(1)	C[+57]*4, E[+14], M[+32], N[+1769], S[+132]	1057.2	5	5281.96	5281.96	0	1.4	Specific	70.77	70.77	0	3.17	404	>FBN1 N term	1	DW092118_4.4454.4454.5	controllerType=0 controllerNumber=1 scan=4454	13.842
03938:5	1	K.C[+57.021]TDLDEC[+57.021]SN[+1606.587]GTHMC[+57.021]SQHADC[+57.021][+14.016]KNTM[+31.990]GS[+132.042]YR.C	1364	HexNAc(4)Hex(4)Fuc(1),Pent(1)	C[+14][+57]*4, M[+32], N[+1607], S[+132]	1024.59	5	5118.91	5119.9	-1	2.4	Specific	136.77	136.77	0	4.28	404	>FBN1 N term	1	DW092118_4.4445.4445.5	controllerType=0 controllerNumber=1 scan=4445	13.8195
03890:5	1	K.C[+57.021]TDLDEC[+57.021]SN[+1768.640]GTHMC[+57.021]SQHADC[+57.021][+14.016]KNT[+132.042]M[+31.990]GSYR.C	1364	HexNAc(4)Hex(5)Fuc(1),Pent(1)	C[+14][+57]*4, M[+32], N[+1769], T[+132]	1057	5	5280.99	5281.96	-1	6.7	Specific	144.67	144.67	0	3.54	404	>FBN1 N term	1	DW092118_4.4403.4403.5	controllerType=0 controllerNumber=1 scan=4403	13.7226
04312:5	1	K.C[+57.021]TDLDEC[+57.021]SN[+2059.735]GTHM[+31.990]C[+57.021]S[+132.042]QHADC[+57.021][+14.016]KNTMGSYR.C	1364	HexNAc(4)Hex(5)Fuc(1)NeuAc(1),Pent(1)	C[+14][+57]*4, M[+32], N[+2060], S[+132]	1115.22	5	5572.07	5573.05	-1	2.9	Specific	187.92	187.92	0.92	4.46	404	>FBN1 N term	1	DW092118_4.4775.4775.5	controllerType=0 controllerNumber=1 scan=4775	14.5708
08953:3	1	K.EGYTGDGFTC[+57.021]TDLDEC[+57.021]SENLNLC[+57.021]GNGQC[+57.021]LNAPGGYR.C	1396		C[+57]*4	1338.89	3	4014.65	4014.63	0	4.7	Specific	788.17	788.17	11.3	11.73	404	>FBN1 N term	1	DW092118_4.8709.8709.3	controllerType=0 controllerNumber=1 scan=8709	23.4736
08884:3	1	K.EGYTGDGFTC[+57.021]TDLDEC[+57.021]S[+203.079]ENLNLC[+57.021]GNGQC[+57.021]LNAPGGYR.C	1396	HexNAc(1)	C[+57]*4, S[+203]	1406.58	3	4217.72	4217.71	0	3.2	Specific	325.98	325.98	9.6	4.65	404	>FBN1 N term	1	DW092118_4.8655.8655.3	controllerType=0 controllerNumber=1 scan=8655	23.3455
09181:3	1	K.EGYTGDGFTC[+57.021]TDLDEC[+57.021]SENLNLC[+57.021]GN[+0.984]GQC[+57.021]LNAPGGYR.C	1396		C[+57]*4, N[+1]	1339.21	3	4015.63	4015.61	0	4.3	Specific	467.8	467.8	13.42	6.37	404	>FBN1 N term	1	DW092118_4.8916.8916.3	controllerType=0 controllerNumber=1 scan=8916	23.9606
08754:4	1	K.EGYTGDGFTC[+57.021]TDLDEC[+57.021]S[+365.132]ENLNLC[+57.021]GNGQC[+57.021]LNAPGGYR.C	1396	HexNAc(1)Hex(1)	C[+57]*4, S[+365]	1095.7	4	4379.76	4379.76	0	0.6	Specific	525.41	525.41	8.4	7.06	404	>FBN1 N term	1	DW092118_4.8545.8545.4	controllerType=0 controllerNumber=1 scan=8545	23.0889
08937:3	1	K.EGYTGDGFTC[+57.021]TDLDEC[+57.021]SENLNLC[+57.021]GNGQC[+57.021]LN[+15.995]APGGYR.C	1396		C[+57]*4, N[+16]	1344.22	3	4030.64	4030.62	0	5.3	Specific	819.52	819.52	31.6	12.73	404	>FBN1 N term	1	DW092118_4.8697.8697.3	controllerType=0 controllerNumber=1 scan=8697	23.4455
08848:4	1	K.EGYTGDGFTC[+57.021]TDLDEC[+57.021]S[+203.079]ENLNLC[+57.021]GNGQC[+57.021]LNAPGGYR.C	1396	HexNAc(1)	C[+57]*4, S[+203]	1055.19	4	4217.72	4217.71	0	3.4	Specific	852.21	852.21	9.6	14.14	404	>FBN1 N term	1	DW092118_4.8626.8626.4	controllerType=0 controllerNumber=1 scan=8626	23.2783
08938:4	1	K.EGYTGDGFTC[+57.021]TDLDEC[+57.021]SENLNLC[+57.021]GNGQC[+57.021]LN[+15.995]APGGYR.C	1396		C[+57]*4, N[+16]	1008.42	4	4030.64	4030.62	0	5.5	Specific	855.09	855.09	35.65	14.14	404	>FBN1 N term	1	DW092118_4.8698.8698.4	controllerType=0 controllerNumber=1 scan=8698	23.4477
08807:3	1	K.EGYTGDGFTC[+57.021]TDLDEC[+57.021]S[+203.079]ENLNLC[+57.021]GNGQC[+57.021]LNAPGGYR.C	1396	HexNAc(1)	C[+57]*4, S[+203]	1406.58	3	4217.72	4217.71	0	2.8	Specific	971.15	971.15	9.6	15.73	404	>FBN1 N term	1	DW092118_4.8590.8590.3	controllerType=0 controllerNumber=1 scan=8590	23.1929
08798:5	1	K.EGYT[+264.085]GDGFTC[+57.021]TDLD[+15.995]EC[+57.021]SENLNLC[+57.021]GNGQC[+57.021]LNAPGGYR.C	1396	Pent(2)	C[+57]*4, D[+16], T[+264]	859.53	5	4293.62	4294.71	-1	-19.2	Specific	295.02	295.02	1.07	3.72	404	>FBN1 N term	1	DW092118_4.8583.8583.5	controllerType=0 controllerNumber=1 scan=8583	23.1777
09137:4	1	K.EGYTGDGFTC[+57.021]TDLDEC[+57.021]SENLNLC[+57.021]GN[+0.984]GQC[+57.021]LN[+15.995]APGGYR.C	1396		C[+57]*4, N[+1][+16]	1008.66	4	4031.62	4031.61	0	3.1	Specific	757.17	757.17	64	12.14	404	>FBN1 N term	1	DW092118_4.8874.8874.4	controllerType=0 controllerNumber=1 scan=8874	23.8611
08828:3	1	K.EGYTGDGFTC[+57.021]TDLDEC[+57.021]S[+203.079]ENLNLC[+57.021]GNGQC[+57.021]LN[+15.995]APGGYR.C	1396	HexNAc(1)	C[+57]*4, N[+16], S[+203]	1411.91	3	4233.71	4233.7	0	2.7	Specific	783.32	783.32	9.6	11.73	404	>FBN1 N term	1	DW092118_4.8609.8609.3	controllerType=0 controllerNumber=1 scan=8609	23.237
08762:4	1	K.EGYTGDGFTC[+57.021]TDLDEC[+57.021]S[+203.079]ENLNLC[+57.021]GNGQC[+57.021]LN[+15.995]APGGYR.C	1396	HexNAc(1)	C[+57]*4, N[+16], S[+203]	1059.18	4	4233.72	4233.7	0	3.9	Specific	785.55	785.55	8.75	12.14	404	>FBN1 N term	1	DW092118_4.8553.8553.4	controllerType=0 controllerNumber=1 scan=8553	23.1063
08768:3	1	K.EGYTGDGFTC[+57.021]TDLDEC[+57.021]S[+203.079]ENLNLC[+57.021]GNGQC[+57.021]LN[+15.995]APGGYR.C	1396	HexNAc(1)	C[+57]*4, N[+16], S[+203]	1411.91	3	4233.72	4233.7	0	3.9	Specific	809.42	809.42	9.6	12.73	404	>FBN1 N term	1	DW092118_4.8557.8557.3	controllerType=0 controllerNumber=1 scan=8557	23.115
09135:3	1	K.EGYTGDGFTC[+57.021]TDLDEC[+57.021]SENLNLC[+57.021]GN[+0.984]GQC[+57.021]LN[+15.995]APGGYR.C	1396		C[+57]*4, N[+1][+16]	1344.54	3	4031.62	4031.61	0	2.7	Specific	908.66	904.37	95.15	14.73	404	>FBN1 N term	1	DW092118_4.8872.8872.3	controllerType=0 controllerNumber=1 scan=8872	23.8567
08826:4	1	K.EGYTGDGFTC[+57.021]TDLDEC[+57.021]S[+203.079]ENLNLC[+57.021]GNGQC[+57.021]LN[+15.995]APGGYR.C	1396	HexNAc(1)	C[+57]*4, N[+16], S[+203]	1059.19	4	4233.72	4233.7	0	4.7	Specific	935.13	935.13	9.6	15.14	404	>FBN1 N term	1	DW092118_4.8607.8607.4	controllerType=0 controllerNumber=1 scan=8607	23.2326
09007:4	1	K.EGYTGDGFTC[+57.021]T[+203.079]DLDEC[+57.021]SENLNLC[+57.021]GN[+0.984]GQC[+57.021]LNAPGGYR.C	1396	HexNAc(1)	C[+57]*4, N[+1], T[+203]	1055.43	4	4218.71	4218.69	0	5.1	Specific	979.45	979.45	4.8	16.14	404	>FBN1 N term	1	DW092118_4.8758.8758.4	controllerType=0 controllerNumber=1 scan=8758	23.5906
08795:4	1	K.EGYTGDGFTC[+57.021]TDLDEC[+57.021]S[+203.079]EN[+0.984]LNLC[+57.021]GNGQC[+57.021]LNAPGGYR.C	1396	HexNAc(1)	C[+57]*4, N[+1], S[+203]	1055.19	4	4217.72	4218.69	-1	8	Specific	1030.35	1030.35	5.22	16.41	404	>FBN1 N term	1	DW092118_4.8580.8580.4	controllerType=0 controllerNumber=1 scan=8580	23.1688
09147:4	1	K.EGYTGDGFTC[+57.021]TDLDEC[+57.021]S[+203.079]ENLNLC[+57.021]GN[+0.984]GQC[+57.021]LN[+15.995]APGGYR.C	1396	HexNAc(1)	C[+57]*4, N[+1][+16], S[+203]	1059.43	4	4234.7	4234.69	0	3.4	Specific	98	98	0.47	1.9	404	>FBN1 N term	1	DW092118_4.8883.8883.2	controllerType=0 controllerNumber=1 scan=8883	23.8827
09078:4	1	K.EGYTGDGFTC[+57.021]TDLDEC[+57.021]S[+203.079]ENLNLC[+57.021]GN[+0.984]GQC[+57.021]LN[+15.995]APGGYR.C	1396	HexNAc(1)	C[+57]*4, N[+1][+16], S[+203]	1059.43	4	4234.7	4234.69	0	2.3	Specific	464.71	464.71	9.6	6.8	404	>FBN1 N term	1	DW092118_4.8822.8822.4	controllerType=0 controllerNumber=1 scan=8822	23.7397
08928:3	1	K.EGYTGDGFTC[+57.021]TDLDEC[+57.021]S[+203.079]ENLNLC[+57.021]GN[+0.984]GQC[+57.021]LN[+15.995]APGGYR.C	1396	HexNAc(1)	C[+57]*4, N[+1][+16], S[+203]	1412.24	3	4234.7	4234.69	0	3.1	Specific	547.81	547.81	9.6	6.63	404	>FBN1 N term	1	DW092118_4.8688.8688.3	controllerType=0 controllerNumber=1 scan=8688	23.4234
08986:3	1	K.EGYTGDGFTC[+57.021]TDLDEC[+57.021]S[+203.079]ENLNLC[+57.021]GN[+0.984]GQC[+57.021]LN[+15.995]APGGYR.C	1396	HexNAc(1)	C[+57]*4, N[+1][+16], S[+203]	1412.24	3	4234.7	4234.69	0	3	Specific	871.53	871.53	9.6	13.73	404	>FBN1 N term	1	DW092118_4.8737.8737.3	controllerType=0 controllerNumber=1 scan=8737	23.5407
08987:4	1	K.EGYTGDGFTC[+57.021]TDLDEC[+57.021]S[+203.079]ENLNLC[+57.021]GN[+0.984]GQC[+57.021]LN[+15.995]APGGYR.C	1396	HexNAc(1)	C[+57]*4, N[+1][+16], S[+203]	1059.43	4	4234.7	4234.69	0	3.2	Specific	965.18	965.18	9.6	16.14	404	>FBN1 N term	1	DW092118_4.8738.8738.4	controllerType=0 controllerNumber=1 scan=8738	23.5429
06435:3	1	R.C[+57.021]EC[+57.021]DMGFVPSADGK.A	1432		C[+57]*2	524.878	3	1572.62	1572.61	0	4.6	Specific	487.16	487.16	487.16	7.18	404	>FBN1 N term	1	DW092118_4.6564.6564.3	controllerType=0 controllerNumber=1 scan=6564	18.5553
06372:2	1	R.C[+57.021]EC[+57.021]DMGFVPSADGK.A	1432		C[+57]*2	786.812	2	1572.62	1572.61	0	2.2	Specific	788.89	735.48	735.48	13.03	404	>FBN1 N term	1	DW092118_4.6510.6510.2	controllerType=0 controllerNumber=1 scan=6510	18.4337
06567:2	1	R.C[+57.021]EC[+57.021]DMGFVPSADGK.A	1432		C[+57]*2	786.814	2	1572.62	1572.61	0	5.2	Specific	818.44	792.65	792.65	14	404	>FBN1 N term	1	DW092118_4.6669.6669.2	controllerType=0 controllerNumber=1 scan=6669	18.7984
06497:2	1	R.C[+57.021]EC[+57.021]DMGFVPSADGK.A	1432		C[+57]*2	786.814	2	1572.62	1572.61	0	5.3	Specific	841.32	815.07	815.07	14	404	>FBN1 N term	1	DW092118_4.6613.6613.2	controllerType=0 controllerNumber=1 scan=6613	18.6687
06427:2	1	R.C[+57.021]EC[+57.021]DMGFVPSADGK.A	1432		C[+57]*2	786.814	2	1572.62	1572.61	0	5	Specific	851.51	848.42	848.42	15	404	>FBN1 N term	1	DW092118_4.6558.6558.2	controllerType=0 controllerNumber=1 scan=6558	18.5429
06325:2	1	R.C[+57.021]EC[+57.021]DM[+15.995]GFVPSADGK.A	1432		C[+57]*2, M[+16]	794.808	2	1588.61	1588.61	0	0.8	Specific	341.31	341.31	23.5	4.8	404	>FBN1 N term	1	DW092118_4.6473.6473.2	controllerType=0 controllerNumber=1 scan=6473	18.352
06152:2	1	R.C[+57.021]EC[+57.021]DM[+15.995]GFVPSADGK.A	1432		C[+57]*2, M[+16]	794.811	2	1588.61	1588.61	0	4.1	Specific	577.76	577.76	63.49	9	404	>FBN1 N term	1	DW092118_4.6332.6332.2	controllerType=0 controllerNumber=1 scan=6332	18.031
06236:2	1	R.C[+57.021]EC[+57.021]DM[+15.995]GFVPSADGK.A	1432		C[+57]*2, M[+16]	794.811	2	1588.62	1588.61	0	5	Specific	673.94	654.77	51.23	11	404	>FBN1 N term	1	DW092118_4.6399.6399.2	controllerType=0 controllerNumber=1 scan=6399	18.1865
08563:2	1	R.C[+57.021][-17.027]EC[+57.021]DMGFVPSADGK.A	1432		C[-17][+57]*2	778.3	2	1555.59	1555.59	0	4.5	Specific	684.49	684.49	684.49	11	404	>FBN1 N term	1	DW092118_4.8389.8389.2	controllerType=0 controllerNumber=1 scan=8389	22.7272
05412:2	1	R.C[+57.021]EC[+57.021]DM[+15.995]GFVPSADGK.A	1432		C[+57]*2, M[+16]	794.809	2	1588.61	1588.61	0	2	Specific	691.64	691.64	64.52	11.03	404	>FBN1 N term	1	DW092118_4.5704.5704.2	controllerType=0 controllerNumber=1 scan=5704	16.6177
05278:2	1	R.C[+57.021]EC[+57.021]DM[+15.995]GFVPSADGK.A	1432		C[+57]*2, M[+16]	794.809	2	1588.61	1588.61	0	1.9	Specific	693.4	628.85	77.1	11.03	404	>FBN1 N term	1	DW092118_4.5597.5597.2	controllerType=0 controllerNumber=1 scan=5597	16.3742
08631:2	1	R.C[+57.021][-17.027]EC[+57.021]DMGFVPSADGK.A	1432		C[-17][+57]*2	778.299	2	1555.59	1555.59	0	2.7	Specific	740.22	740.22	740.22	12	404	>FBN1 N term	1	DW092118_4.8441.8441.2	controllerType=0 controllerNumber=1 scan=8441	22.8488
06301:2	1	R.C[+57.021]EC[+57.021]DM[+15.995]GFVPSADGK.A	1432		C[+57]*2, M[+16]	794.809	2	1588.61	1588.61	0	1.8	Specific	751.57	713.36	79.58	13.03	404	>FBN1 N term	1	DW092118_4.6453.6453.2	controllerType=0 controllerNumber=1 scan=6453	18.3057
05338:2	1	R.C[+57.021]EC[+57.021]DM[+15.995]GFVPSADGK.A	1432		C[+57]*2, M[+16]	794.809	2	1588.61	1588.61	0	2.4	Specific	782.04	782.04	102.89	13.03	404	>FBN1 N term	1	DW092118_4.5647.5647.2	controllerType=0 controllerNumber=1 scan=5647	16.4876
06399:2	1	R.C[+57.021]EC[+57.021]DM[+15.995]GFVPSADGK.A	1432		C[+57]*2, M[+16]	794.81	2	1588.61	1588.61	0	3.8	Specific	782.27	782.27	69.5	13	404	>FBN1 N term	1	DW092118_4.6533.6533.2	controllerType=0 controllerNumber=1 scan=6533	18.4858
11411:3	1	K.AC[+57.021]EDIDEC[+57.021]SLPNIC[+57.021]VFGTC[+57.021]HNLPGLFR.C	1446		C[+57]*4	1065.48	3	3194.44	3194.42	0	7.2	Specific	57.05	57.05	57.05	1.94	404	>FBN1 N term	1	DW092118_4.10872.10872.3	controllerType=0 controllerNumber=1 scan=10872	28.6934
11178:3	1	K.AC[+57.021]EDIDEC[+57.021]SLPNIC[+57.021]VFGTC[+57.021]HNLPGLFR.C	1446		C[+57]*4	1065.49	3	3194.45	3194.42	0	10.7	Specific	281.1	281.1	281.1	4.56	404	>FBN1 N term	1	DW092118_4.10666.10666.3	controllerType=0 controllerNumber=1 scan=10666	28.1969
11120:3	1	K.AC[+57.021]EDIDEC[+57.021]SLPNIC[+57.021]VFGTC[+57.021]HNLPGLFR.C	1446		C[+57]*4	1065.48	3	3194.43	3194.42	0	4.6	Specific	506.8	506.8	506.8	7.76	404	>FBN1 N term	1	DW092118_4.10617.10617.3	controllerType=0 controllerNumber=1 scan=10617	28.0796
10800:3	1	K.AC[+57.021]EDIDEC[+57.021]SLPNIC[+57.021]VFGTC[+57.021]HNLPGLFR.C	1446		C[+57]*4	1065.48	3	3194.43	3194.42	0	5	Specific	589.88	589.88	589.88	9.01	404	>FBN1 N term	1	DW092118_4.10333.10333.3	controllerType=0 controllerNumber=1 scan=10333	27.4022
10506:3	1	K.AC[+57.021]EDIDEC[+57.021]SLPNIC[+57.021]VFGTC[+57.021]HNLPGLFR.C	1446		C[+57]*4	1065.48	3	3194.44	3194.42	0	6	Specific	597.23	597.23	597.23	9.01	404	>FBN1 N term	1	DW092118_4.10030.10030.3	controllerType=0 controllerNumber=1 scan=10030	26.6045
10224:4	1	K.AC[+57.021]EDIDEC[+57.021]SLPNIC[+57.021]VFGTC[+57.021]HNLPGLFR.C	1446		C[+57]*4	799.364	4	3194.43	3194.42	0	5.5	Specific	649.58	649.58	649.58	9.44	404	>FBN1 N term	1	DW092118_4.9793.9793.4	controllerType=0 controllerNumber=1 scan=9793	26.0416
10388:3	1	K.AC[+57.021]EDIDEC[+57.021]SLPNIC[+57.021]VFGTC[+57.021]HNLPGLFR.C	1446		C[+57]*4	1065.48	3	3194.44	3194.42	0	6.1	Specific	782.86	782.86	782.86	13.01	404	>FBN1 N term	1	DW092118_4.9934.9934.3	controllerType=0 controllerNumber=1 scan=9934	26.3777
10442:3	1	K.AC[+57.021]EDIDEC[+57.021]SLPNIC[+57.021]VFGTC[+57.021]HNLPGLFR.C	1446		C[+57]*4	1065.48	3	3194.43	3194.42	0	4.5	Specific	895.61	895.61	895.61	15.01	404	>FBN1 N term	1	DW092118_4.9978.9978.3	controllerType=0 controllerNumber=1 scan=9978	26.4828
10046:4	1	K.AC[+57.021]EDIDEC[+57.021]SLPNIC[+57.021]VFGTC[+57.021]HNLPGLFR.C	1446		C[+57]*4	799.366	4	3194.44	3194.42	0	7.7	Specific	951.73	951.73	951.73	15.71	404	>FBN1 N term	1	DW092118_4.9631.9631.4	controllerType=0 controllerNumber=1 scan=9631	25.6556
10160:4	1	K.AC[+57.021]EDIDEC[+57.021]SLPNIC[+57.021]VFGTC[+57.021]HNLPGLFR.C	1446		C[+57]*4	799.363	4	3194.43	3194.42	0	3.9	Specific	995.52	995.52	995.52	16.44	404	>FBN1 N term	1	DW092118_4.9737.9737.4	controllerType=0 controllerNumber=1 scan=9737	25.9084
10032:3	1	K.AC[+57.021]EDIDEC[+57.021]SLPNIC[+57.021]VFGTC[+57.021]HNLPGLFR.C	1446		C[+57]*4	1065.48	3	3194.43	3194.42	0	4.1	Specific	1043.05	1043.05	1043.05	18.01	404	>FBN1 N term	1	DW092118_4.9618.9618.3	controllerType=0 controllerNumber=1 scan=9618	25.6252
10320:3	1	K.AC[+57.021]EDIDEC[+57.021]SLPNIC[+57.021]VFGTC[+57.021]HNLPGLFR.C	1446		C[+57]*4	1065.48	3	3194.43	3194.42	0	5	Specific	1055.48	1055.48	1055.48	19.01	404	>FBN1 N term	1	DW092118_4.9879.9879.3	controllerType=0 controllerNumber=1 scan=9879	26.2465
10262:3	1	K.AC[+57.021]EDIDEC[+57.021]SLPNIC[+57.021]VFGTC[+57.021]HNLPGLFR.C	1446		C[+57]*4	1065.48	3	3194.43	3194.42	0	3.4	Specific	1086.15	1086.15	1086.15	19.01	404	>FBN1 N term	1	DW092118_4.9826.9826.3	controllerType=0 controllerNumber=1 scan=9826	26.1204
10104:4	1	K.AC[+57.021]EDIDEC[+57.021]SLPNIC[+57.021]VFGTC[+57.021]HNLPGLFR.C	1446		C[+57]*4	799.363	4	3194.43	3194.42	0	4.2	Specific	1092.79	1092.79	1092.79	18.44	404	>FBN1 N term	1	DW092118_4.9683.9683.4	controllerType=0 controllerNumber=1 scan=9683	25.7801
10209:3	1	K.AC[+57.021]EDIDEC[+57.021]SLPNIC[+57.021]VFGTC[+57.021]HNLPGLFR.C	1446		C[+57]*4	1065.48	3	3194.44	3194.42	0	6.6	Specific	1202.31	1202.31	1202.31	21.28	404	>FBN1 N term	1	DW092118_4.9781.9781.3	controllerType=0 controllerNumber=1 scan=9781	26.0135
10093:3	1	K.AC[+57.021]EDIDEC[+57.021]SLPNIC[+57.021]VFGTC[+57.021]HNLPGLFR.C	1446		C[+57]*4	1065.48	3	3194.44	3194.42	0	6.1	Specific	1245.35	1245.35	1245.35	22.01	404	>FBN1 N term	1	DW092118_4.9671.9671.3	controllerType=0 controllerNumber=1 scan=9671	25.7514
10148:3	1	K.AC[+57.021]EDIDEC[+57.021]SLPNIC[+57.021]VFGTC[+57.021]HNLPGLFR.C	1446		C[+57]*4	1065.48	3	3194.43	3194.42	0	5.6	Specific	1247.16	1247.16	1247.16	22.01	404	>FBN1 N term	1	DW092118_4.9726.9726.3	controllerType=0 controllerNumber=1 scan=9726	25.8824
11297:3	1	K.AC[+57.021]EDIDEC[+57.021]SLPN[+0.984]IC[+57.021]VFGTC[+57.021]HNLPGLFR.C	1446		C[+57]*4, N[+1]	1065.81	3	3195.43	3195.4	0	8	Specific	154.53	154.53	15.16	3.45	404	>FBN1 N term	1	DW092118_4.10773.10773.3	controllerType=0 controllerNumber=1 scan=10773	28.4522
10910:3	1	K.AC[+57.021]EDIDEC[+57.021]SLPN[+0.984]IC[+57.021]VFGTC[+57.021]HNLPGLFR.C	1446		C[+57]*4, N[+1]	1065.81	3	3195.42	3195.4	0	7	Specific	249.46	249.46	3.54	4.75	404	>FBN1 N term	1	DW092118_4.10435.10435.3	controllerType=0 controllerNumber=1 scan=10435	27.6451
11054:3	1	K.AC[+57.021]EDIDEC[+57.021]SLPN[+0.984]IC[+57.021]VFGTC[+57.021]HNLPGLFR.C	1446		C[+57]*4, N[+1]	1065.82	3	3195.43	3195.4	0	10.3	Specific	306.9	306.9	47.79	4.47	404	>FBN1 N term	1	DW092118_4.10563.10563.3	controllerType=0 controllerNumber=1 scan=10563	27.951
10641:3	1	K.AC[+57.021]EDIDEC[+57.021]SLPN[+0.984]IC[+57.021]VFGTC[+57.021]HNLPGLFR.C	1446		C[+57]*4, N[+1]	1065.81	3	3195.41	3195.4	0	4.5	Specific	348.4	348.4	83.68	5.93	404	>FBN1 N term	1	DW092118_4.10183.10183.3	controllerType=0 controllerNumber=1 scan=10183	27.0319
10734:3	1	K.AC[+57.021]EDIDEC[+57.021]SLPN[+0.984]IC[+57.021]VFGTC[+57.021]HNLPGLFR.C	1446		C[+57]*4, N[+1]	1065.82	3	3195.43	3195.4	0	10.4	Specific	363.01	363.01	11.19	6.38	404	>FBN1 N term	1	DW092118_4.10277.10277.3	controllerType=0 controllerNumber=1 scan=10277	27.2687
10849:3	1	K.AC[+57.021]EDIDEC[+57.021]SLPN[+0.984]IC[+57.021]VFGTC[+57.021]HNLPGLFR.C	1446		C[+57]*4, N[+1]	1065.82	3	3195.43	3195.4	0	9.7	Specific	411.3	411.3	152.34	6.73	404	>FBN1 N term	1	DW092118_4.10382.10382.3	controllerType=0 controllerNumber=1 scan=10382	27.5199
10334:3	1	K.AC[+57.021]EDIDEC[+57.021]SLPNIC[+57.021]VFGTC[+57.021]HN[+15.995]LPGLFR.C	1446		C[+57]*4, N[+16]	1070.81	3	3210.42	3210.41	0	1.9	Specific	521.81	521.81	26.74	7.93	404	>FBN1 N term	1	DW092118_4.9890.9890.3	controllerType=0 controllerNumber=1 scan=9890	26.273
10279:3	1	K.AC[+57.021]EDIDEC[+57.021]SLPNIC[+57.021]VFGTC[+57.021]HN[+15.995]LPGLFR.C	1446		C[+57]*4, N[+16]	1070.81	3	3210.43	3210.41	0	5.8	Specific	704.53	704.53	29.28	12.01	404	>FBN1 N term	1	DW092118_4.9839.9839.3	controllerType=0 controllerNumber=1 scan=9839	26.1508
10057:4	1	K.AC[+57.021]EDIDEC[+57.021]SLPNIC[+57.021]VFGTC[+57.021]HN[+15.995]LPGLFR.C	1446		C[+57]*4, N[+16]	803.362	4	3210.43	3210.41	0	5	Specific	873.07	873.07	29.33	14.44	404	>FBN1 N term	1	DW092118_4.9641.9641.4	controllerType=0 controllerNumber=1 scan=9641	25.68
10114:4	1	K.AC[+57.021]EDIDEC[+57.021]SLPNIC[+57.021]VFGTC[+57.021]HN[+15.995]LPGLFR.C	1446		C[+57]*4, N[+16]	803.365	4	3210.44	3210.41	0	8.4	Specific	922.09	922.09	29.22	14.71	404	>FBN1 N term	1	DW092118_4.9694.9694.4	controllerType=0 controllerNumber=1 scan=9694	25.8061
10033:3	1	K.AC[+57.021]EDIDEC[+57.021]SLPNIC[+57.021]VFGTC[+57.021]HN[+15.995]LPGLFR.C	1446		C[+57]*4, N[+16]	1070.81	3	3210.43	3210.41	0	4.8	Specific	1097.76	1097.76	27.31	19.01	404	>FBN1 N term	1	DW092118_4.9619.9619.3	controllerType=0 controllerNumber=1 scan=9619	25.6274
10216:3	1	K.AC[+57.021]EDIDEC[+57.021]SLPNIC[+57.021]VFGTC[+57.021]HN[+15.995]LPGLFR.C	1446		C[+57]*4, N[+16]	1070.81	3	3210.43	3210.41	0	5.8	Specific	1122.33	1122.33	29.76	20.01	404	>FBN1 N term	1	DW092118_4.9786.9786.3	controllerType=0 controllerNumber=1 scan=9786	26.0243
10149:3	1	K.AC[+57.021]EDIDEC[+57.021]SLPNIC[+57.021]VFGTC[+57.021]HN[+15.995]LPGLFR.C	1446		C[+57]*4, N[+16]	1070.81	3	3210.42	3210.41	0	4.3	Specific	1247.81	1247.81	28.4	22.01	404	>FBN1 N term	1	DW092118_4.9727.9727.3	controllerType=0 controllerNumber=1 scan=9727	25.8846
10094:3	1	K.AC[+57.021]EDIDEC[+57.021]SLPNIC[+57.021]VFGTC[+57.021]HN[+15.995]LPGLFR.C	1446		C[+57]*4, N[+16]	1070.81	3	3210.42	3210.41	0	3.6	Specific	1249.67	1249.67	30.16	22.01	404	>FBN1 N term	1	DW092118_4.9672.9672.3	controllerType=0 controllerNumber=1 scan=9672	25.7536
06561:2	1	R.C[+57.021]EC[+57.021]EIGYELDR.S	1473		C[+57]*2	722.302	2	1443.6	1443.59	0	5.5	Specific	711.08	655.04	655.04	11.23	404	>FBN1 N term	1	DW092118_4.6664.6664.2	controllerType=0 controllerNumber=1 scan=6664	18.7856
06493:2	1	R.C[+57.021]EC[+57.021]EIGYELDR.S	1473		C[+57]*2	722.301	2	1443.59	1443.59	0	4.6	Specific	750.74	739.65	739.65	12.23	404	>FBN1 N term	1	DW092118_4.6609.6609.2	controllerType=0 controllerNumber=1 scan=6609	18.6581
06419:2	1	R.C[+57.021]EC[+57.021]EIGYELDR.S	1473		C[+57]*2	722.3	2	1443.59	1443.59	0	3.5	Specific	798.06	762.86	762.86	12.23	404	>FBN1 N term	1	DW092118_4.6551.6551.2	controllerType=0 controllerNumber=1 scan=6551	18.5258
06354:2	1	R.C[+57.021]EC[+57.021]EIGYELDR.S	1473		C[+57]*2	722.3	2	1443.59	1443.59	0	3	Specific	838.47	766.43	766.43	13.23	404	>FBN1 N term	1	DW092118_4.6494.6494.2	controllerType=0 controllerNumber=1 scan=6494	18.398
06284:2	1	R.C[+57.021]EC[+57.021]EIGYELDR.S	1473		C[+57]*2	722.3	2	1443.59	1443.59	0	3	Specific	841.44	761.27	761.27	13.23	404	>FBN1 N term	1	DW092118_4.6437.6437.2	controllerType=0 controllerNumber=1 scan=6437	18.2727
06216:2	1	R.C[+57.021]EC[+57.021]EIGYELDR.S	1473		C[+57]*2	722.301	2	1443.59	1443.59	0	4.9	Specific	865.87	751.64	751.64	14.23	404	>FBN1 N term	1	DW092118_4.6382.6382.2	controllerType=0 controllerNumber=1 scan=6382	18.1483
08722:2	1	R.C[+57.021][-17.027]EC[+57.021]EIGYELDR.S	1473		C[-17][+57]*2	713.786	2	1426.56	1426.56	0	2.5	Specific	687.51	687.51	687.51	10.23	404	>FBN1 N term	1	DW092118_4.8518.8518.2	controllerType=0 controllerNumber=1 scan=8518	23.0267
08783:2	1	R.C[+57.021][-17.027]EC[+57.021]EIGYELDR.S	1473		C[-17][+57]*2	713.787	2	1426.57	1426.56	0	3.3	Specific	710.49	710.49	710.49	11.23	404	>FBN1 N term	1	DW092118_4.8571.8571.2	controllerType=0 controllerNumber=1 scan=8571	23.1492
09540:4	1	R.SGGNC[+57.021]TDVNEC[+57.021]LDPTTC[+57.021]ISGNC[+57.021]VNTPGSYIC[+57.021]DC[+57.021]PPDFELNPTR.V	1484		C[+57]*6	1217.01	4	4865.02	4864	1	4.4	Specific	513.05	513.05	24.68	7.2	404	>FBN1 N term	1	DW092118_4.9217.9217.4	controllerType=0 controllerNumber=1 scan=9217	24.6739
09583:5	1	R.SGGN[+2237.783]C[+57.021]TDVNEC[+57.021]LDPTTC[+57.021]ISGNC[+57.021]VNTPGSYIC[+57.021]DC[+57.021]PPDFELNPTR.V	1484	HexNAc(4)Hex(7)NeuAc(1)	C[+57]*6, N[+2238]	1420.97	5	7100.81	7101.78	-1	4	Specific	167.45	19.54	9.31	2.28	404	>FBN1 N term	1	DW092118_4.9254.9254.5	controllerType=0 controllerNumber=1 scan=9254	24.7637
09592:5	1	R.[+14.016]SGGN[+2245.799]C[+57.021]TDVNEC[+57.021]LDPTTC[+57.021]ISGNC[+57.021]VNTPGSYIC[+57.021]DC[+57.021]PPDFELNPTR.V	1484	HexNAc(5)Hex(4)NeuAc(2)	.[14], C[+57]*6, N[+2246]	1425.56	5	7123.77	7123.81	0	-6.8	Specific	197.5	18	8	1.91	404	>FBN1 N term	1	DW092118_4.9262.9262.5	controllerType=0 controllerNumber=1 scan=9262	24.7812
09038:5	1	R.SGGN[+1970.698]C[+57.021]TDVNEC[+57.021]LDPTTC[+57.021]ISGNC[+57.021]VNTPGSYIC[+57.021]DC[+57.021]PPDFELNPTR.V	1484	HexNAc(5)Hex(4)NeuGc(1)	C[+57]*6, N[+1971]	1367.54	5	6833.68	6834.7	-1	-1.6	Specific	289.55	289.55	45.53	3.46	404	>FBN1 N term	1	DW092118_4.8786.8786.5	controllerType=0 controllerNumber=1 scan=8786	23.6551
09581:5	1	R.SGGN[+2585.900]C[+57.021]TDVNEC[+57.021]LDPTTC[+57.021]ISGNC[+57.021]VNTPGSYIC[+57.021]DC[+57.021]PPDFELNPTR.V	1484	HexNAc(5)Hex(6)NeuAc(1)NeuGc(1)	C[+57]*6, N[+2586]	1490.99	5	7450.95	7449.9	1	5.9	Specific	343.37	343.37	2.48	5.37	404	>FBN1 N term	1	DW092118_4.9251.9251.5	controllerType=0 controllerNumber=1 scan=9251	24.7545
09619:4	1	R.SGGN[+2220.767]C[+57.021]TDVNEC[+57.021]LDPTTC[+57.021]ISGNC[+57.021]VNTPGSYIC[+57.021]DC[+57.021]PPDFELNPTR.V	1484	HexNAc(4)Hex(5)NeuAc(1)NeuGc(1)	C[+57]*6, N[+2221]	1772.21	4	7085.82	7084.77	1	6.6	Specific	455.45	455.45	0.88	6.36	404	>FBN1 N term	1	DW092118_4.9284.9284.4	controllerType=0 controllerNumber=1 scan=9284	24.8332
09062:5	1	R.SGGN[+1929.672]C[+57.021]TDVNEC[+57.021]LDPTTC[+57.021]ISGNC[+57.021]VNTPGSYIC[+57.021]DC[+57.021]PPDFELNPTR.V	1484	HexNAc(4)Hex(5)NeuGc(1)	C[+57]*6, N[+1930]	1359.75	5	6794.71	6793.67	1	5.5	Specific	492.28	492.28	2.48	7.2	404	>FBN1 N term	1	DW092118_4.8809.8809.5	controllerType=0 controllerNumber=1 scan=8809	23.7095
09394:4	1	R.S[+162.053]GGNC[+57.021]TDVNEC[+57.021]LDPTTC[+57.021]ISGNC[+57.021]VNTPGSYIC[+57.021]DC[+57.021]PPDFELNPTR.V	1484	Hex(1)	C[+57]*6, S[+162]	1257.28	4	5026.09	5026.05	0	7.9	Specific	534.45	534.45	2	6.62	404	>FBN1 N term	1	DW092118_4.9088.9088.4	controllerType=0 controllerNumber=1 scan=9088	24.3688
09657:5	1	R.SGGN[+2220.767]C[+57.021]TDVNEC[+57.021]LDPTTC[+57.021]ISGNC[+57.021]VNTPGSYIC[+57.021]DC[+57.021]PPDFELNPTR.V	1484	HexNAc(4)Hex(5)NeuAc(1)NeuGc(1)	C[+57]*6, N[+2221]	1417.97	5	7085.81	7084.77	1	5.1	Specific	537.89	537.89	2.48	7.35	404	>FBN1 N term	1	DW092118_4.9313.9313.5	controllerType=0 controllerNumber=1 scan=9313	24.9028
09587:5	1	R.SGGN[+2220.767]C[+57.021]TDVNEC[+57.021]LDPTTC[+57.021]ISGNC[+57.021]VNTPGSYIC[+57.021]DC[+57.021]PPDFELNPTR.V	1484	HexNAc(4)Hex(5)NeuAc(1)NeuGc(1)	C[+57]*6, N[+2221]	1417.97	5	7085.82	7084.77	1	7.4	Specific	547.07	547.07	2.48	6.62	404	>FBN1 N term	1	DW092118_4.9257.9257.5	controllerType=0 controllerNumber=1 scan=9257	24.7702
09006:5	1	R.SGGN[+1929.672]C[+57.021]TDVNEC[+57.021]LDPTTC[+57.021]ISGNC[+57.021]VNTPGSYIC[+57.021]DC[+57.021]PPDFELNPTR.V	1484	HexNAc(4)Hex(5)NeuGc(1)	C[+57]*6, N[+1930]	1359.75	5	6794.71	6793.67	1	5.4	Specific	817.88	817.88	2.48	13.45	404	>FBN1 N term	1	DW092118_4.8756.8756.5	controllerType=0 controllerNumber=1 scan=8756	23.5838
09335:4	1	R.S[+162.053]GGNC[+57.021]TDVNEC[+57.021]LDPTTC[+57.021]ISGNC[+57.021]VNTPGSYIC[+57.021]DC[+57.021]PPDFELNPTR.V	1484	Hex(1)	C[+57]*6, S[+162]	1257.27	4	5026.07	5026.05	0	3.5	Specific	988.21	988.21	1.57	16.45	404	>FBN1 N term	1	DW092118_4.9035.9035.4	controllerType=0 controllerNumber=1 scan=9035	24.2426
09633:6	1	R.SGGN[+2204.772]C[+57.021]TDVNEC[+57.021]LDPT[+132.042]TC[+57.021]ISGNC[+57.021]VNTPGSYIC[+57.021]DC[+57.021]PPDFELNPTR.V	1484	HexNAc(4)Hex(5)NeuAc(2),Pent(1)	C[+57]*6, N[+2205], T[+132]	1200.79	6	7199.67	7200.81	-1	-19.1	Specific	0.14	0.14	0	1.94	404	>FBN1 N term	1	DW092118_4.9294.9294.6	controllerType=0 controllerNumber=1 scan=9294	24.8574
09659:6	1	R.SGGN[+2295.824]C[+57.021]TDVNEC[+57.021]LDPTTC[+57.021]ISGN[+0.984]C[+57.021]VNTPGSYIC[+57.021]DC[+57.021]PPDFELNPTR.V	1484	HexNAc(5)Hex(7)Fuc(1)	C[+57]*6, N[+1][+2296]	1194.46	6	7161.7	7160.81	1	-15.8	Specific	34.24	34.24	0	1.94	404	>FBN1 N term	1	DW092118_4.9315.9315.6	controllerType=0 controllerNumber=1 scan=9315	24.9072
09151:5	1	R.SGGN[+1913.677]C[+57.021]TDVNEC[+57.021]LDPTTC[+57.021]ISGNC[+57.021]VN[+15.995]TPGSYIC[+57.021]DC[+57.021]PPDFELNPTR.V	1484	HexNAc(4)Hex(5)NeuAc(1)	C[+57]*6, N[+16][+1914]	1359.54	5	6793.69	6793.67	0	3	Specific	99.59	99.59	0	2.06	404	>FBN1 N term	1	DW092118_4.8886.8886.3	controllerType=0 controllerNumber=1 scan=8886	23.8893
09658:5	1	R.[+14.016]SGGN[+2245.799]C[+57.021]TDVNEC[+57.021]LDPTTC[+57.021]ISGNC[+57.021]VN[+0.984]TPGSYIC[+57.021]DC[+57.021]PPDFELNPTR.V	1484	HexNAc(5)Hex(4)NeuAc(2)	.[14], C[+57]*6, N[+1][+2246]	1425.96	5	7125.78	7124.8	1	-3.1	Specific	154.75	154.75	3.2	2.3	404	>FBN1 N term	1	DW092118_4.9314.9314.5	controllerType=0 controllerNumber=1 scan=9314	24.905
09027:6	1	R.[+28.031]S[+396.127]GGN[+1581.555]C[+57.021]TDVNEC[+57.021]LDPTTC[+57.021]ISGNC[+57.021]VNTPGSYIC[+57.021]DC[+57.021]PPDFELNPTR.V	1484	Pent(3),HexNAc(3)Hex(6)	.[28], C[+57]*6, N[+1582], S[+396]	1145.94	6	6870.6	6869.71	1	-16.5	Specific	192.3	192.3	2.8	2.92	404	>FBN1 N term	1	DW092118_4.8776.8776.6	controllerType=0 controllerNumber=1 scan=8776	23.6314
10450:5	1	R.SGGN[+2350.830]C[+57.021]TDVNEC[+57.021]LDPTTC[+57.021]ISGNC[+57.021]VNTPGS[+162.053]YIC[+57.021]DC[+57.021]PPDFELNPTR.V	1484	HexNAc(4)Hex(5)Fuc(1)NeuAc(2),Hex(1)	C[+57]*6, N[+2351], S[+162]	1476.19	5	7376.92	7376.88	0	4.8	Specific	421.36	421.36	0	6.9	404	>FBN1 N term	1	DW092118_4.9984.9984.5	controllerType=0 controllerNumber=1 scan=9984	26.4958
10386:5	1	R.SGGN[+2481.889]C[+57.021]TDVNEC[+57.021]LDPTTC[+57.021]ISGNC[+57.021][+14.016]VN[+15.995]TPGSYIC[+57.021]DC[+57.021]PPDFELNPTR.V	1484	HexNAc(6)Hex(6)NeuAc(1)	C[+14][+57]*6, N[+16][+2482]	1476.19	5	7376.93	7375.9	1	4.4	Specific	189.41	189.41	0	3.82	404	>FBN1 N term	1	DW092118_4.9931.9931.5	controllerType=0 controllerNumber=1 scan=9931	26.3689

## Sheet: DW_072220_1
Query #:z	Protein Rank	Peptide < ProteinMetrics Confidential >	Glycans NHFAGNa	Starting position	Modification Type(s)	Observed m/z	z	Observed (M+H)	Calc. mass (M+H)	Off-by-x error	Mass error (ppm)	Cleavage	Score	Delta	Delta Mod	|Log Prob|	# of unique peptides	Protein Name	Protein DB number	Comment	Scan #	Scan Time
06374:4	1	R.TGAC[+57.021]QDVDEC[+57.021]QAIPGLC[+57.021]QGGNC[+57.021]INTVGSFEC[+57.021]K.C		243	C[+57]*5	887.125	4	3545.48	3545.49	0	-2.4	Specific	795.3	795.3	795.3	11.49	272	>hFBN1-Nterm 070820	1	DW072220_1.6009.6009.4	controllerType=0 controllerNumber=1 scan=6009	14.8775
06108:4	1	R.TGAC[+57.021]QDVDEC[+57.021]QAIPGLC[+57.021]QGGNC[+57.021]INTVGSFEC[+57.021]K.C		243	C[+57]*5	887.126	4	3545.48	3545.49	0	-0.8	Specific	825.5	825.5	825.5	12.13	272	>hFBN1-Nterm 070820	1	DW072220_1.5788.5788.4	controllerType=0 controllerNumber=1 scan=5788	14.439
06343:3	1	R.TGAC[+57.021]QDVDEC[+57.021]QAIPGLC[+57.021]QGGNC[+57.021]INTVGSFEC[+57.021]K.C		243	C[+57]*5	1182.5	3	3545.48	3545.49	0	-1.3	Specific	913.9	913.9	913.9	14.13	272	>hFBN1-Nterm 070820	1	DW072220_1.5982.5982.3	controllerType=0 controllerNumber=1 scan=5982	14.8224
06412:3	1	R.TGAC[+57.021]QDVDEC[+57.021]QAIPGLC[+57.021]QGGNC[+57.021]INTVGSFEC[+57.021]K.C		243	C[+57]*5	1182.5	3	3545.48	3545.49	0	-0.6	Specific	928.9	928.9	928.9	14.13	272	>hFBN1-Nterm 070820	1	DW072220_1.6041.6041.3	controllerType=0 controllerNumber=1 scan=6041	14.9412
06133:4	1	R.TGAC[+57.021]QDVDEC[+57.021]QAIPGLC[+57.021]QGGNC[+57.021]INTVGS[+162.053]FEC[+57.021]K.C	Hex(1)	243	C[+57]*5, S[+162]	927.641	4	3707.54	3707.54	0	0.6	Specific	844.5	844.5	25	12.13	272	>hFBN1-Nterm 070820	1	DW072220_1.5809.5809.4	controllerType=0 controllerNumber=1 scan=5809	14.4839
06345:3	1	R.TGAC[+57.021]QDVDEC[+57.021]QAIPGLC[+57.021]QGGNC[+57.021]INTVGS[+162.053]FEC[+57.021]K.C	Hex(1)	243	C[+57]*5, S[+162]	1236.51	3	3707.53	3707.54	0	-3.1	Specific	853.3	853.3	24.7	13.49	272	>hFBN1-Nterm 070820	1	DW072220_1.5985.5985.3	controllerType=0 controllerNumber=1 scan=5985	14.8308
06132:3	1	R.TGAC[+57.021]QDVDEC[+57.021]QAIPGLC[+57.021]QGGNC[+57.021]INTVGS[+162.053]FEC[+57.021]K.C	Hex(1)	243	C[+57]*5, S[+162]	1236.52	3	3707.54	3707.54	0	-0.2	Specific	886.9	886.9	26.4	13.13	272	>hFBN1-Nterm 070820	1	DW072220_1.5808.5808.3	controllerType=0 controllerNumber=1 scan=5808	14.4827
06057:4	1	R.TGAC[+57.021]QDVDEC[+57.021]QAIPGLC[+57.021]QGGNC[+57.021]INTVGS[+162.053]FEC[+57.021]K.C	Hex(1)	243	C[+57]*5, S[+162]	927.64	4	3707.54	3707.54	0	-0.1	Specific	898.6	898.6	26.9	13.13	272	>hFBN1-Nterm 070820	1	DW072220_1.5747.5747.4	controllerType=0 controllerNumber=1 scan=5747	14.3566
06113:2	1	R.TGAC[+57.021]QDVDEC[+57.021]QAIPGLC[+57.021]QGGNC[+57.021]INTVGS[+162.053]FEC[+57.021]K.C	Hex(1)	243	C[+57]*5, S[+162]	1854.27	2	3707.53	3707.54	0	-1.3	Specific	944.8	944.8	30.5	14.27	272	>hFBN1-Nterm 070820	1	DW072220_1.5792.5792.2	controllerType=0 controllerNumber=1 scan=5792	14.4468
06055:3	1	R.TGAC[+57.021]QDVDEC[+57.021]QAIPGLC[+57.021]QGGNC[+57.021]INTVGS[+162.053]FEC[+57.021]K.C	Hex(1)	243	C[+57]*5, S[+162]	1236.52	3	3707.54	3707.54	0	-0.4	Specific	965.8	965.8	24.3	15.13	272	>hFBN1-Nterm 070820	1	DW072220_1.5745.5745.3	controllerType=0 controllerNumber=1 scan=5745	14.3529
06089:3	1	R.TGAC[+57.021]QDVDEC[+57.021]QAIPGLC[+57.021]QGGN[+15.995]C[+57.021]INTVGS[+162.053]FEC[+57.021]K.C	Hex(1)	243	C[+57]*5, N[+16], S[+162]	1241.85	3	3723.53	3723.53	0	-0.2	Specific	862.8	811.6	7.5	13.13	272	>hFBN1-Nterm 070820	1	DW072220_1.5772.5772.3	controllerType=0 controllerNumber=1 scan=5772	14.4048
06923:4	1	K.C[+57.021]EDIDEC[+57.021]STIPGIC[+57.021]EGGEC[+57.021]TNTVSSYFC[+57.021]K.C		288	C[+57]*5	847.841	4	3388.34	3388.34	0	0.1	Specific	805.6	774	618.8	12.69	272	>hFBN1-Nterm 070820	1	DW072220_1.6453.6453.4	controllerType=0 controllerNumber=1 scan=6453	15.7565
07108:3	1	K.C[+57.021]EDIDEC[+57.021]STIPGIC[+57.021]EGGEC[+57.021]TNTVSSYFC[+57.021]K.C		288	C[+57]*5	1130.12	3	3388.34	3388.34	0	-1.2	Specific	823.2	807.6	573.1	12.69	272	>hFBN1-Nterm 070820	1	DW072220_1.6618.6618.3	controllerType=0 controllerNumber=1 scan=6618	16.0804
06953:3	1	K.C[+57.021]EDIDEC[+57.021]STIPGIC[+57.021]EGGEC[+57.021]TNTVSSYFC[+57.021]K.C		288	C[+57]*5	1130.12	3	3388.34	3388.34	0	-1	Specific	889.7	874.4	581.9	13.69	272	>hFBN1-Nterm 070820	1	DW072220_1.6481.6481.3	controllerType=0 controllerNumber=1 scan=6481	15.8078
06922:2	1	K.C[+57.021]EDIDEC[+57.021]STIPGIC[+57.021]EGGEC[+57.021]TNTVSSYFC[+57.021]K.C		288	C[+57]*5	1694.67	2	3388.33	3388.34	0	-3.5	Specific	903.5	827.7	584.7	15.18	272	>hFBN1-Nterm 070820	1	DW072220_1.6452.6452.2	controllerType=0 controllerNumber=1 scan=6452	15.7543
06877:3	1	K.C[+57.021]EDIDEC[+57.021]STIPGIC[+57.021]EGGEC[+57.021]TNTVSSYFC[+57.021]K.C		288	C[+57]*5	1130.12	3	3388.34	3388.34	0	0.6	Specific	941.3	869.6	607.9	14.69	272	>hFBN1-Nterm 070820	1	DW072220_1.6415.6415.3	controllerType=0 controllerNumber=1 scan=6415	15.681
03320:2	1	R.C[+57.021]IPTPGSYR.C		467	C[+57]	525.754	2	1050.5	1050.5	0	-2.8	Specific	282.5	224.4	224.4	1.98	272	>hFBN1-Nterm 070820	1	DW072220_1.3558.3558.3	controllerType=0 controllerNumber=1 scan=3558	10.2514
03108:2	1	R.C[+57.021]IPTPGSYR.C		467	C[+57]	525.754	2	1050.5	1050.5	0	-2.8	Specific	343.5	296.3	296.3	2.28	272	>hFBN1-Nterm 070820	1	DW072220_1.3382.3382.3	controllerType=0 controllerNumber=1 scan=3382	9.9475
03232:2	1	R.C[+57.021]IPTPGSYR.C		467	C[+57]	525.755	2	1050.5	1050.5	0	-1.7	Specific	405.3	302.9	302.9	2.78	272	>hFBN1-Nterm 070820	1	DW072220_1.3489.3489.2	controllerType=0 controllerNumber=1 scan=3489	10.1313
03547:2	1	R.C[+57.021]IPTPGS[+162.053]YR.C	Hex(1)	467	C[+57], S[+162]	606.78	2	1212.55	1212.56	0	-3.9	Specific	364.1	337.6	25.6	2.95	272	>hFBN1-Nterm 070820	1	DW072220_1.3749.3749.3	controllerType=0 controllerNumber=1 scan=3749	10.6106
03168:2	1	R.C[+57.021]IPTPGS[+162.053]YR.C	Hex(1)	467	C[+57], S[+162]	606.781	2	1212.55	1212.56	0	-2	Specific	373.1	373.1	32.8	4.75	272	>hFBN1-Nterm 070820	1	DW072220_1.3433.3433.2	controllerType=0 controllerNumber=1 scan=3433	10.0346
03093:2	1	R.C[+57.021]IPTPGS[+162.053]YR.C	Hex(1)	467	C[+57], S[+162]	606.781	2	1212.55	1212.56	0	-1.9	Specific	373.3	373.1	31.4	4.75	272	>hFBN1-Nterm 070820	1	DW072220_1.3369.3369.2	controllerType=0 controllerNumber=1 scan=3369	9.9248
03244:2	1	R.C[+57.021]IPTPGS[+162.053]YR.C	Hex(1)	467	C[+57], S[+162]	606.781	2	1212.55	1212.56	0	-2.4	Specific	386.6	386.6	31.1	4.63	272	>hFBN1-Nterm 070820	1	DW072220_1.3499.3499.2	controllerType=0 controllerNumber=1 scan=3499	10.1511
03329:2	1	R.C[+57.021]IPTPGS[+162.053]YR.C	Hex(1)	467	C[+57], S[+162]	606.781	2	1212.56	1212.56	0	-0.9	Specific	391	391	28.8	4.39	272	>hFBN1-Nterm 070820	1	DW072220_1.3565.3565.2	controllerType=0 controllerNumber=1 scan=3565	10.2649
03404:2	1	R.C[+57.021]IPTPGS[+162.053]YR.C	Hex(1)	467	C[+57], S[+162]	606.781	2	1212.56	1212.56	0	-1	Specific	393.5	337.7	37.9	2.62	272	>hFBN1-Nterm 070820	1	DW072220_1.3631.3631.2	controllerType=0 controllerNumber=1 scan=3631	10.3907
03018:2	1	R.C[+57.021]IPTPGS[+162.053]YR.C	Hex(1)	467	C[+57], S[+162]	606.781	2	1212.55	1212.56	0	-2.2	Specific	449.6	449.6	41.7	5	272	>hFBN1-Nterm 070820	1	DW072220_1.3306.3306.2	controllerType=0 controllerNumber=1 scan=3306	9.8124
03847:3	1	R.GEC[+57.021]IDVDEC[+57.021]EKNPC[+57.021]AGGEC[+57.021]INNQGS[+162.053]YTC[+57.021]QC[+57.021]R.A	Hex(1)	488	C[+57]*6, S[+162]	1281.49	3	3842.47	3842.48	0	-2.9	Specific	1261.6	1261.6	2.4	21.79	272	>hFBN1-Nterm 070820	1	DW072220_1.3986.3986.3	controllerType=0 controllerNumber=1 scan=3986	11.0429
03833:4	1	R.GEC[+57.021]IDVDEC[+57.021]EKNPC[+57.021]AGGEC[+57.021]IN[+15.995]NQGS[+162.053]YTC[+57.021]QC[+57.021]R.A	Hex(1)	488	C[+57]*6, N[+16], S[+162]	965.371	4	3858.46	3858.47	0	-2.2	Specific	812.5	811.3	2.4	12.65	272	>hFBN1-Nterm 070820	1	DW072220_1.3976.3976.4	controllerType=0 controllerNumber=1 scan=3976	11.0251
04104:4	1	R.C[+57.021]INTDGSFHC[+57.021]VC[+57.021]NAGFHVTR.D		548	C[+57]*3	588.757	4	2352.01	2352.01	0	-0.5	Specific	231.6	231.6	125.4	1.77	272	>hFBN1-Nterm 070820	1	DW072220_1.4193.4193.3	controllerType=0 controllerNumber=1 scan=4193	11.4079
04044:4	1	R.C[+57.021]INTDGSFHC[+57.021]VC[+57.021]NAGFHVTR.D		548	C[+57]*3	588.757	4	2352.01	2352.01	0	0.1	Specific	915.5	915.5	915.5	14.83	272	>hFBN1-Nterm 070820	1	DW072220_1.4148.4148.4	controllerType=0 controllerNumber=1 scan=4148	11.3295
03956:4	1	R.C[+57.021]INTDGSFHC[+57.021]VC[+57.021]NAGFHVTR.D		548	C[+57]*3	588.757	4	2352	2352.01	0	-1.1	Specific	962.7	953.4	311.8	15.83	272	>hFBN1-Nterm 070820	1	DW072220_1.4077.4077.4	controllerType=0 controllerNumber=1 scan=4077	11.2027
03888:4	1	R.C[+57.021]INTDGS[+162.053]FHC[+57.021]VC[+57.021]NAGFHVTR.D	Hex(1)	548	C[+57]*3, S[+162]	629.268	4	2514.05	2514.06	0	-3.3	Specific	908.5	908.5	0	15.19	272	>hFBN1-Nterm 070820	1	DW072220_1.4022.4022.4	controllerType=0 controllerNumber=1 scan=4022	11.108
03724:4	1	R.C[+57.021]INTDGS[+162.053]FHC[+57.021]VC[+57.021]NAGFHVTR.D	Hex(1)	548	C[+57]*3, S[+162]	629.27	4	2514.06	2514.06	0	-1.1	Specific	913.9	913.9	0	14.83	272	>hFBN1-Nterm 070820	1	DW072220_1.3883.3883.4	controllerType=0 controllerNumber=1 scan=3883	10.8599
03640:4	1	R.C[+57.021]INTDGS[+162.053]FHC[+57.021]VC[+57.021]NAGFHVTR.D	Hex(1)	548	C[+57]*3, S[+162]	629.27	4	2514.06	2514.06	0	-1.1	Specific	955.5	955.5	4.7	15.83	272	>hFBN1-Nterm 070820	1	DW072220_1.3821.3821.4	controllerType=0 controllerNumber=1 scan=3821	10.7459
03691:3	1	R.C[+57.021]INTDGS[+162.053]FHC[+57.021]VC[+57.021]NAGFHVTR.D	Hex(1)	548	C[+57]*3, S[+162]	838.69	3	2514.06	2514.06	0	-1.4	Specific	957.1	957.1	11.7	15.86	272	>hFBN1-Nterm 070820	1	DW072220_1.3855.3855.3	controllerType=0 controllerNumber=1 scan=3855	10.8101
03802:4	1	R.C[+57.021]INTDGS[+162.053]FHC[+57.021]VC[+57.021]NAGFHVTR.D	Hex(1)	548	C[+57]*3, S[+162]	629.27	4	2514.06	2514.06	0	-1.3	Specific	1022.8	1022.8	4.8	16.83	272	>hFBN1-Nterm 070820	1	DW072220_1.3950.3950.4	controllerType=0 controllerNumber=1 scan=3950	10.9811
03706:3	1	R.C[+57.021]IN[+15.995]TDGS[+162.053]FHC[+57.021]VC[+57.021]NAGFHVTR.D	Hex(1)	548	C[+57]*3, N[+16], S[+162]	844.022	3	2530.05	2530.05	0	-1.6	Specific	798.2	798.2	6	12.22	272	>hFBN1-Nterm 070820	1	DW072220_1.3867.3867.3	controllerType=0 controllerNumber=1 scan=3867	10.8306
03736:4	1	R.C[+57.021]IN[+15.995]TDGS[+162.053]FHC[+57.021]VC[+57.021]NAGFHVTR.D	Hex(1)	548	C[+57]*3, N[+16], S[+162]	633.268	4	2530.05	2530.05	0	-1.9	Specific	922	922	6	15.19	272	>hFBN1-Nterm 070820	1	DW072220_1.3894.3894.4	controllerType=0 controllerNumber=1 scan=3894	10.8795
03817:4	1	R.C[+57.021]IN[+15.995]TDGS[+162.053]FHC[+57.021]VC[+57.021]NAGFHVTR.D	Hex(1)	548	C[+57]*3, N[+16], S[+162]	633.268	4	2530.05	2530.05	0	-2.2	Specific	971.3	941.3	1.2	16.19	272	>hFBN1-Nterm 070820	1	DW072220_1.3963.3963.4	controllerType=0 controllerNumber=1 scan=3963	11.0039
03656:4	1	R.C[+57.021]IN[+15.995]TDGS[+162.053]FHC[+57.021]VC[+57.021]NAGFHVTR.D	Hex(1)	548	C[+57]*3, N[+16], S[+162]	633.268	4	2530.05	2530.05	0	-1.4	Specific	983.4	983.4	6	15.83	272	>hFBN1-Nterm 070820	1	DW072220_1.3831.3831.4	controllerType=0 controllerNumber=1 scan=3831	10.7655
05388:3	1	R.NMC[+57.021]LNGMC[+57.021]INEDGS[+162.053]FK.C	Hex(1)	582	C[+57]*2, S[+162]	684.61	3	2051.82	2051.82	0	-1	Specific	590.9	560.2	153.7	8.2	272	>hFBN1-Nterm 070820	1	DW072220_1.5221.5221.3	controllerType=0 controllerNumber=1 scan=5221	13.3301
05363:2	1	R.NMC[+57.021]LNGMC[+57.021]INEDGS[+162.053]FK.C	Hex(1)	582	C[+57]*2, S[+162]	1026.41	2	2051.82	2051.82	0	-1.3	Specific	637.1	637.1	208	9.34	272	>hFBN1-Nterm 070820	1	DW072220_1.5205.5205.2	controllerType=0 controllerNumber=1 scan=5205	13.2976
05448:2	1	R.NMC[+57.021]LNGMC[+57.021]INEDGS[+162.053]FK.C	Hex(1)	582	C[+57]*2, S[+162]	1026.41	2	2051.82	2051.82	0	0	Specific	643	636.6	209.9	9.34	272	>hFBN1-Nterm 070820	1	DW072220_1.5269.5269.2	controllerType=0 controllerNumber=1 scan=5269	13.4265
03476:2	1	R.NTPGSFVC[+57.021]TC[+57.021]PK.G		785	C[+57]*2	684.308	2	1367.61	1367.61	0	0.5	Specific	520.4	520.4	520.4	7.07	272	>hFBN1-Nterm 070820	1	DW072220_1.3691.3691.2	controllerType=0 controllerNumber=1 scan=3691	10.5028
03314:2	1	R.NTPGSFVC[+57.021]TC[+57.021]PK.G		785	C[+57]*2	684.306	2	1367.61	1367.61	0	-2.2	Specific	543.3	543.3	543.3	7.43	272	>hFBN1-Nterm 070820	1	DW072220_1.3553.3553.2	controllerType=0 controllerNumber=1 scan=3553	10.2454
03234:2	1	R.NTPGSFVC[+57.021]TC[+57.021]PK.G		785	C[+57]*2	684.306	2	1367.61	1367.61	0	-2	Specific	595.4	595.4	595.4	7.58	272	>hFBN1-Nterm 070820	1	DW072220_1.3490.3490.2	controllerType=0 controllerNumber=1 scan=3490	10.1325
03397:2	1	R.NTPGSFVC[+57.021]TC[+57.021]PK.G		785	C[+57]*2	684.306	2	1367.6	1367.61	0	-2.9	Specific	596.8	580.7	580.7	7.25	272	>hFBN1-Nterm 070820	1	DW072220_1.3625.3625.2	controllerType=0 controllerNumber=1 scan=3625	10.3761
03095:2	1	R.NTPGS[+162.053]FVC[+57.021]TC[+57.021]PK.G	Hex(1)	785	C[+57]*2, S[+162]	765.333	2	1529.66	1529.66	0	-2.1	Specific	604.6	604.6	0	9.7	272	>hFBN1-Nterm 070820	1	DW072220_1.3371.3371.2	controllerType=0 controllerNumber=1 scan=3371	9.9272
02938:2	1	R.NTPGS[+162.053]FVC[+57.021]TC[+57.021]PK.G	Hex(1)	785	C[+57]*2, S[+162]	765.333	2	1529.66	1529.66	0	-2	Specific	607.8	607.8	0	9.7	272	>hFBN1-Nterm 070820	1	DW072220_1.3241.3241.2	controllerType=0 controllerNumber=1 scan=3241	9.6972
03014:2	1	R.NTPGS[+162.053]FVC[+57.021]TC[+57.021]PK.G	Hex(1)	785	C[+57]*2, S[+162]	765.333	2	1529.66	1529.66	0	-2.1	Specific	624.6	624.6	0	9.7	272	>hFBN1-Nterm 070820	1	DW072220_1.3303.3303.2	controllerType=0 controllerNumber=1 scan=3303	9.8088
03063:2	1	R.N[+15.995]TPGSFVC[+57.021]T[+162.053]C[+57.021]PK.G	Hex(1)	785	C[+57]*2, N[+16], T[+162]	773.329	2	1545.65	1545.66	0	-3.4	Specific	539.3	530.9	0	7.43	272	>hFBN1-Nterm 070820	1	DW072220_1.3342.3342.2	controllerType=0 controllerNumber=1 scan=3342	9.8775
02972:2	1	R.N[+15.995]TPGSFVC[+57.021]T[+162.053]C[+57.021]PK.G	Hex(1)	785	C[+57]*2, N[+16], T[+162]	773.329	2	1545.65	1545.66	0	-3.2	Specific	552.2	552.2	0	7.43	272	>hFBN1-Nterm 070820	1	DW072220_1.3270.3270.2	controllerType=0 controllerNumber=1 scan=3270	9.7487
02901:2	1	R.N[+15.995]TPGSFVC[+57.021]T[+162.053]C[+57.021]PK.G	Hex(1)	785	C[+57]*2, N[+16], T[+162]	773.33	2	1545.65	1545.66	0	-2	Specific	596.4	569.1	0	8.7	272	>hFBN1-Nterm 070820	1	DW072220_1.3209.3209.2	controllerType=0 controllerNumber=1 scan=3209	9.6412
05169:3	1	K.NSPGSFIC[+57.021]EC[+57.021]SSESTLDPTK.T		825	C[+57]*2	739.321	3	2215.95	2215.95	0	-0.2	Specific	705.2	646.2	646.2	10.7	272	>hFBN1-Nterm 070820	1	DW072220_1.5052.5052.3	controllerType=0 controllerNumber=1 scan=5052	13.0038
05390:2	1	K.NSPGSFIC[+57.021]EC[+57.021]SSESTLDPTK.T		825	C[+57]*2	1108.47	2	2215.94	2215.95	0	-2.2	Specific	712.4	650.2	650.2	11.19	272	>hFBN1-Nterm 070820	1	DW072220_1.5222.5222.2	controllerType=0 controllerNumber=1 scan=5222	13.3323
05096:2	1	K.NSPGSFIC[+57.021]EC[+57.021]SSESTLDPTK.T		825	C[+57]*2	1108.48	2	2215.95	2215.95	0	-1.6	Specific	730	680.6	680.6	11.19	272	>hFBN1-Nterm 070820	1	DW072220_1.4989.4989.2	controllerType=0 controllerNumber=1 scan=4989	12.8741
05252:2	1	K.NSPGSFIC[+57.021]EC[+57.021]SSESTLDPTK.T		825	C[+57]*2	1108.48	2	2215.95	2215.95	0	-0.8	Specific	731.4	677	677	10.83	272	>hFBN1-Nterm 070820	1	DW072220_1.5116.5116.2	controllerType=0 controllerNumber=1 scan=5116	13.1224
05165:2	1	K.NSPGSFIC[+57.021]EC[+57.021]SSESTLDPTK.T		825	C[+57]*2	1108.48	2	2215.95	2215.95	0	-0.2	Specific	751	704.7	704.7	11.83	272	>hFBN1-Nterm 070820	1	DW072220_1.5049.5049.2	controllerType=0 controllerNumber=1 scan=5049	13.0002
05105:3	1	K.NSPGSFIC[+57.021]EC[+57.021]SSESTLDPTK.T		825	C[+57]*2	739.32	3	2215.95	2215.95	0	-1.3	Specific	752.9	708.6	708.6	11.7	272	>hFBN1-Nterm 070820	1	DW072220_1.4998.4998.3	controllerType=0 controllerNumber=1 scan=4998	12.8924
04853:3	1	K.NSPGSFIC[+57.021]EC[+57.021]SSESTLDPT[+162.053]K.T	Hex(1)	825	C[+57]*2, T[+162]	793.338	3	2378	2378	0	-0.9	Specific	114.3	114.3	4.9	1.69	272	>hFBN1-Nterm 070820	1	DW072220_1.4787.4787.2	controllerType=0 controllerNumber=1 scan=4787	12.4971
04908:2	1	K.NSPGSFIC[+57.021]EC[+57.021]S[+162.053]SESTLDPTK.T	Hex(1)	825	C[+57]*2, S[+162]	1189.5	2	2378	2378	0	-1.8	Specific	727.6	727.6	0	11.19	272	>hFBN1-Nterm 070820	1	DW072220_1.4829.4829.2	controllerType=0 controllerNumber=1 scan=4829	12.5729
04991:2	1	K.NSPGSFIC[+57.021]EC[+57.021]S[+162.053]SESTLDPTK.T	Hex(1)	825	C[+57]*2, S[+162]	1189.51	2	2378	2378	0	0.9	Specific	739.8	739.8	0	10.83	272	>hFBN1-Nterm 070820	1	DW072220_1.4892.4892.2	controllerType=0 controllerNumber=1 scan=4892	12.6927
[truncated: 901 more rows]

## Sheet: DW_072220_2
Query #:z	Protein Rank	Peptide < ProteinMetrics Confidential >	Starting position	Glycans NHFAGNa	Modification Type(s)	Observed m/z	z	Observed (M+H)	Calc. mass (M+H)	Off-by-x error	Mass error (ppm)	Cleavage	Score	Delta	Delta Mod	|Log Prob|	# of unique peptides	Protein Name	Protein DB number	Comment	Scan #	Scan Time
[truncated: 1,348 more rows]
