# Supplementary material for: POGLUT2 and POGLUT3 O-glucosylate multiple EGF repeats in fibrillin-1, -2, and LTBP1 and promote secretion of fibrillin-1
Source: J Biol Chem. 2021 Aug 17;297(3):101055. doi: 10.1016/j.jbc.2021.101055 (PMC8405936; doi:10.1016/j.jbc.2021.101055)
Supplement: Supplemental Table S7 [file mmc5.xlsx]

## Sheet: Sheet1
Table S7: Trypsin and V8 double digestion of recombinant human FBN1-N expressed in WT HEK293T cells.
Each tab is a biological replicate. Only EGF26 is analyzed.

## Sheet: DW_102418_1
Query #:z	Protein Rank	Peptide < ProteinMetrics Confidential >	Starting position	Glycans NHFAGNa	Modification Type(s)	Observed m/z	z	Observed (M+H)	Calc. mass (M+H)	Off-by-x error	Mass error (ppm)	Cleavage	Score	Delta	Delta Mod	|Log Prob|	# of unique peptides	Protein Name	Protein DB number	Comment	Scan #	Scan Time
08710:3	1	E.C[+57.021]LDPTTC[+57.021]ISGNC[+57.021]VNT[+162.053]PGSYIC[+57.021]DC[+57.021]PPDFE.L	1493	Hex(1)	C[+57]*5, T[+162]	1137.79	3	3411.35	3411.35	0	1.5	Specific	460.15	223.56	2.36	2.02	13	>hFBN1-Nterm 070820	1	DW102418_1.8950.8950.3	controllerType=0 controllerNumber=1 scan=8950	23.9928
08642:3	1	E.C[+57.021]LDPTTC[+57.021]ISGNC[+57.021]VNTPGS[+162.053]YIC[+57.021]DC[+57.021]PPDFE.L	1493	Hex(1)	C[+57]*5, S[+162]	1137.79	3	3411.36	3411.35	0	3.2	Specific	772.36	258.22	3.02	7.4	13	>hFBN1-Nterm 070820	1	DW102418_1.8892.8892.3	controllerType=0 controllerNumber=1 scan=8892	23.8592
Other Peptides
07862:3	1	E.C[+57.021]QAIPGLC[+57.021]QGGNC[+57.021]INT[+162.053]VGSFE.C	252	Hex(1)	C[+57]*3, T[+162]	815.36	3	2444.06	2444.05	0	5	Specific	410.33	410.33	5.6	2.75	13	>hFBN1-Nterm 070820	1	DW102418_1.8237.8237.3	controllerType=0 controllerNumber=1 scan=8237	22.3566
06041:2	1	E.C[+57.021]STIPGIC[+57.021]E.G	294		C[+57]*2	518.727	2	1036.45	1036.44	0	3.1	Specific	506.79	345.95	345.95	3.44	13	>hFBN1-Nterm 070820	1	DW102418_1.6689.6689.2	controllerType=0 controllerNumber=1 scan=6689	18.8708
05913:2	1	E.C[+57.021]STIPGIC[+57.021]E.G	294		C[+57]*2	518.727	2	1036.45	1036.44	0	2.1	Specific	524.09	340.41	340.41	3.44	13	>hFBN1-Nterm 070820	1	DW102418_1.6576.6576.2	controllerType=0 controllerNumber=1 scan=6576	18.6206
05974:2	1	E.C[+57.021]STIPGIC[+57.021]E.G	294		C[+57]*2	518.727	2	1036.45	1036.44	0	3.3	Specific	605.18	322.55	322.55	4.8	13	>hFBN1-Nterm 070820	1	DW102418_1.6629.6629.2	controllerType=0 controllerNumber=1 scan=6629	18.7396
06148:2	1	E.YQALC[+57.021]SSGPGMTSAGSDINE.C	709		C[+57]	1022.93	2	2044.86	2044.86	0	0.3	Specific	736.33	571.72	571.72	7.44	13	>hFBN1-Nterm 070820	1	DW102418_1.6783.6783.2	controllerType=0 controllerNumber=1 scan=6783	19.0863
07253:2	1	E.C[+57.021]ALDPDIC[+57.021]PNGIC[+57.021]E.N	729		C[+57]*3	817.341	2	1633.67	1633.67	0	5.4	Specific	617.73	467.24	467.24	6.35	13	>hFBN1-Nterm 070820	1	DW102418_1.7732.7732.2	controllerType=0 controllerNumber=1 scan=7732	21.2185
07187:2	1	E.C[+57.021]ALDPDIC[+57.021]PNGIC[+57.021]E.N	729		C[+57]*3	817.341	2	1633.67	1633.67	0	5.2	Specific	636.59	485.47	485.47	6.35	13	>hFBN1-Nterm 070820	1	DW102418_1.7677.7677.2	controllerType=0 controllerNumber=1 scan=7677	21.0926
07485:2	1	E.C[+57.021]ALDPDIC[+57.021]PN[+0.984]GIC[+57.021]E.N	729		C[+57]*3, N[+1]	817.833	2	1634.66	1634.65	0	6.1	Specific	385.91	349.08	349.08	3.74	13	>hFBN1-Nterm 070820	1	DW102418_1.7920.7920.2	controllerType=0 controllerNumber=1 scan=7920	21.6431
05068:2	1	E.TC[+57.021]FLRYE.D	959		C[+57]	494.733	2	988.458	988.456	0	2.9	Specific	292.32	264.93	264.93	1.61	13	>hFBN1-Nterm 070820	1	DW102418_1.5855.5855.2	controllerType=0 controllerNumber=1 scan=5855	17.0039
04618:3	1	E.ITNGKPFFKDINE.C	1021			508.269	3	1522.79	1522.79	0	2.4	Specific	249.49	233.68	233.68	1.49	13	>hFBN1-Nterm 070820	1	DW102418_1.5468.5468.3	controllerType=0 controllerNumber=1 scan=5468	16.1311
04747:3	1	E.ITNGKPFFKDINE.C	1021			508.269	3	1522.79	1522.79	0	2.5	Specific	324.84	204.46	204.46	1.9	13	>hFBN1-Nterm 070820	1	DW102418_1.5574.5574.3	controllerType=0 controllerNumber=1 scan=5574	16.3675
04683:3	1	E.ITNGKPFFKDINE.C	1021			508.269	3	1522.79	1522.79	0	2.5	Specific	431.15	336.17	336.17	3.06	13	>hFBN1-Nterm 070820	1	DW102418_1.5519.5519.3	controllerType=0 controllerNumber=1 scan=5519	16.2419
05202:3	1	E.ITN[+0.984]GKPFFKDINE.C	1021		N[+1]	508.599	3	1523.78	1523.77	0	4.6	Specific	256.33	256.33	243.07	2.32	13	>hFBN1-Nterm 070820	1	DW102418_1.5957.5957.3	controllerType=0 controllerNumber=1 scan=5957	17.2432
05137:3	1	E.ITN[+0.984]GKPFFKDINE.C	1021		N[+1]	508.598	3	1523.78	1523.77	0	3.6	Specific	364.04	355.42	337.06	3.39	13	>hFBN1-Nterm 070820	1	DW102418_1.5907.5907.3	controllerType=0 controllerNumber=1 scan=5907	17.125
05461:3	1	E.ITN[+0.984]GKPFFKDINE.C	1021		N[+1]	508.597	3	1523.78	1523.77	0	2	Specific	370.08	320.74	311.57	2.68	13	>hFBN1-Nterm 070820	1	DW102418_1.6176.6176.3	controllerType=0 controllerNumber=1 scan=6176	17.7388
04106:2	1	E.TFC[+57.021]TNS[+162.053]EGSYE.C	1212	Hex(1)	C[+57], S[+162]	728.776	2	1456.54	1456.54	0	1.9	Specific	520.62	341.12	0	3.72	13	>hFBN1-Nterm 070820	1	DW102418_1.5041.5041.2	controllerType=0 controllerNumber=1 scan=5041	15.158
04165:2	1	E.TFC[+57.021]TNSEGS[+162.053]YE.C	1212	Hex(1)	C[+57], S[+162]	728.776	2	1456.55	1456.54	0	2.2	Specific	546.57	332.69	0	3.72	13	>hFBN1-Nterm 070820	1	DW102418_1.5094.5094.2	controllerType=0 controllerNumber=1 scan=5094	15.2765
04223:2	1	E.TFC[+57.021]TNSEGS[+162.053]YE.C	1212	Hex(1)	C[+57], S[+162]	728.776	2	1456.54	1456.54	0	1.6	Specific	556.19	308.37	8.27	3.35	13	>hFBN1-Nterm 070820	1	DW102418_1.5147.5147.2	controllerType=0 controllerNumber=1 scan=5147	15.3971
06860:2	1	E.C[+57.021]DLNPNIC[+57.021]LSGTC[+57.021]E.N	1286		C[+57]*3	826.842	2	1652.68	1652.67	0	3.5	Specific	723.35	459.57	459.57	8.35	13	>hFBN1-Nterm 070820	1	DW102418_1.7400.7400.2	controllerType=0 controllerNumber=1 scan=7400	20.4724
