# Supplementary material for: POGLUT2 and POGLUT3 O-glucosylate multiple EGF repeats in fibrillin-1, -2, and LTBP1 and promote secretion of fibrillin-1
Source: J Biol Chem. 2021 Aug 17;297(3):101055. doi: 10.1016/j.jbc.2021.101055 (PMC8405936; doi:10.1016/j.jbc.2021.101055)
Supplement: Supplemental Table S8 [file mmc6.xlsx]

## Sheet: Sheet1
Table S8: Chymotrypsin digestion of recombinant human FBN1-N expressed in WT HEK293T cells.
Each tab is a biological replicate.

## Sheet: DW_111518_3
Query #:z	Protein Rank	Peptide < ProteinMetrics Confidential >	Starting position	Glycans NHFAGNa	Modification Type(s)	Observed m/z	z	Observed (M+H)	Calc. mass (M+H)	Off-by-x error	Mass error (ppm)	Cleavage	Score	Delta	Delta Mod	|Log Prob|	# of unique peptides	Protein Name	Protein DB number	Comment	Scan #	Scan Time
08018:5	1	Y.SRIKGTQC[+57.021]EDIDEC[+57.021]EVFPGVC[+57.021]KNGLC[+57.021]VNT[+162.053]RGSF.K	903	Hex(1)	C[+57]*4, T[+162]	799.767	5	3994.8	3994.8	0	0.1	Specific	1009.05	1009.05	3.6	15.9	165	>hFBN1-Nterm 070820	1	DW111518_3.7918.7918.5	controllerType=0 controllerNumber=1 scan=7918	21.5185
10988:3	1	F.C[+57.021]TNS[+162.053]EGSYEC[+57.021]SC[+57.021]QPGF.A	1214	Hex(1)	C[+57]*3, S[+162]	682.241	3	2044.71	2044.72	0	-6.3	Specific	12.19	12.19	3.69	1.43	165	>hFBN1-Nterm 070820	1	DW111518_3.10452.10452.3	controllerType=0 controllerNumber=1 scan=10452	27.2998
06988:3	1	F.C[+57.021]TNS[+162.053]EGSYEC[+57.021]SC[+57.021]QPGF.A	1214	Hex(1)	C[+57]*3, S[+162]	682.245	3	2044.72	2044.72	0	0.5	Specific	502.44	390.87	0	5.93	165	>hFBN1-Nterm 070820	1	DW111518_3.7039.7039.3	controllerType=0 controllerNumber=1 scan=7039	19.5305
07050:3	1	F.C[+57.021]TNS[+162.053]EGSYEC[+57.021]SC[+57.021]QPGF.A	1214	Hex(1)	C[+57]*3, S[+162]	682.245	3	2044.72	2044.72	0	-0.1	Specific	567.75	482.28	0	6.8	165	>hFBN1-Nterm 070820	1	DW111518_3.7092.7092.3	controllerType=0 controllerNumber=1 scan=7092	19.6484
06983:2	1	F.C[+57.021]TNS[+162.053]EGSYEC[+57.021]SC[+57.021]QPGF.A	1214	Hex(1)	C[+57]*3, S[+162]	1022.87	2	2044.72	2044.72	0	1.3	Specific	800.47	727.28	0	11.8	165	>hFBN1-Nterm 070820	1	DW111518_3.7036.7036.2	controllerType=0 controllerNumber=1 scan=7036	19.5244
07106:2	1	F.C[+57.021]TNSEGSYEC[+57.021]S[+162.053]C[+57.021]QPGF.A	1214	Hex(1)	C[+57]*3, S[+162]	1022.87	2	2044.72	2044.72	0	1.8	Specific	812.46	770.74	0.83	11.8	165	>hFBN1-Nterm 070820	1	DW111518_3.7144.7144.2	controllerType=0 controllerNumber=1 scan=7144	19.7649
07047:2	1	F.C[+57.021]TNS[+162.053]EGSYEC[+57.021]SC[+57.021]QPGF.A	1214	Hex(1)	C[+57]*3, S[+162]	1022.86	2	2044.72	2044.72	0	1	Specific	844	741.2	0	11.8	165	>hFBN1-Nterm 070820	1	DW111518_3.7090.7090.2	controllerType=0 controllerNumber=1 scan=7090	19.645
07055:2	1	F.C[+57.021]TN[+15.995]S[+162.053]EGSYEC[+57.021]SC[+57.021]QPGF.A	1214	Hex(1)	C[+57]*3, N[+16], S[+162]	1030.86	2	2060.71	2060.72	0	-0.3	Specific	395.97	395.97	0	5.66	165	>hFBN1-Nterm 070820	1	DW111518_3.7095.7095.2	controllerType=0 controllerNumber=1 scan=7095	19.6549
06971:2	1	F.C[+57.021]TN[+15.995]S[+162.053]EGSYEC[+57.021]SC[+57.021]QPGF.A	1214	Hex(1)	C[+57]*3, N[+16], S[+162]	1030.86	2	2060.71	2060.72	0	-0.7	Specific	593.07	593.07	0	7.09	165	>hFBN1-Nterm 070820	1	DW111518_3.7025.7025.2	controllerType=0 controllerNumber=1 scan=7025	19.5006
Other Peptides
05358:1	1	Y.C[+57.021]C[+57.021]PGW.K	69		C[+57]*2	679.234	1	679.234	679.233	0	1.5	Specific	220.55	220.55	220.55	1.47	165	>hFBN1-Nterm 070820	1	DW111518_3.5684.5684.2	controllerType=0 controllerNumber=1 scan=5684	16.504
05580:1	1	Y.C[+57.021]C[+57.021]PGW.K	69		C[+57]*2	679.233	1	679.233	679.233	0	0.8	Specific	243.17	243.17	243.17	1.7	165	>hFBN1-Nterm 070820	1	DW111518_3.5851.5851.2	controllerType=0 controllerNumber=1 scan=5851	16.8726
05301:1	1	Y.C[+57.021]C[+57.021]PGW.K	69		C[+57]*2	679.233	1	679.233	679.233	0	1.1	Specific	416.77	416.77	416.77	4.48	165	>hFBN1-Nterm 070820	1	DW111518_3.5635.5635.2	controllerType=0 controllerNumber=1 scan=5635	16.3952
05481:1	1	Y.C[+57.021]C[+57.021]PGW.K	69		C[+57]*2	679.235	1	679.235	679.233	0	2.9	Specific	434.18	434.18	434.18	3.81	165	>hFBN1-Nterm 070820	1	DW111518_3.5776.5776.2	controllerType=0 controllerNumber=1 scan=5776	16.7075
05753:1	1	Y.C[+57.021]C[+57.021]PGW.K	69		C[+57]*2	679.234	1	679.234	679.233	0	1.7	Specific	477.29	477.29	477.29	4.28	165	>hFBN1-Nterm 070820	1	DW111518_3.5995.5995.2	controllerType=0 controllerNumber=1 scan=5995	17.1842
07410:4	1	W.KTLPGGNQC[+57.021]IVPIC[+57.021]RHSC[+57.021]GDGF.C	74		C[+57]*3	619.045	4	2473.16	2473.15	0	1.3	Specific	121.12	121.12	121.12	1.5	165	>hFBN1-Nterm 070820	1	DW111518_3.7404.7404.4	controllerType=0 controllerNumber=1 scan=7404	20.3427
07333:4	1	W.KTLPGGNQC[+57.021]IVPIC[+57.021]RHSC[+57.021]GDGF.C	74		C[+57]*3	619.043	4	2473.15	2473.15	0	-1.8	Specific	257.1	257.1	257.1	2.48	165	>hFBN1-Nterm 070820	1	DW111518_3.7342.7342.4	controllerType=0 controllerNumber=1 scan=7342	20.2017
07268:4	1	W.KTLPGGNQC[+57.021]IVPIC[+57.021]RHSC[+57.021]GDGF.C	74		C[+57]*3	619.043	4	2473.15	2473.15	0	-0.6	Specific	287.51	287.51	287.51	2.89	165	>hFBN1-Nterm 070820	1	DW111518_3.7288.7288.4	controllerType=0 controllerNumber=1 scan=7288	20.0828
07197:4	1	W.KTLPGGNQC[+57.021]IVPIC[+57.021]RHSC[+57.021]GDGF.C	74		C[+57]*3	619.042	4	2473.15	2473.15	0	-2.2	Specific	496.04	496.04	496.04	6.05	165	>hFBN1-Nterm 070820	1	DW111518_3.7225.7225.4	controllerType=0 controllerNumber=1 scan=7225	19.9425
06978:4	1	W.KTLPGGNQC[+57.021]IVPIC[+57.021]RHSC[+57.021]GDGF.C	74		C[+57]*3	619.043	4	2473.15	2473.15	0	-0.9	Specific	708.49	708.49	708.49	9.92	165	>hFBN1-Nterm 070820	1	DW111518_3.7031.7031.4	controllerType=0 controllerNumber=1 scan=7031	19.5136
06779:3	1	W.KTLPGGNQC[+57.021]IVPIC[+57.021]RHSC[+57.021]GDGF.C	74		C[+57]*3	825.056	3	2473.15	2473.15	0	0.4	Specific	746.53	746.53	746.53	9.45	165	>hFBN1-Nterm 070820	1	DW111518_3.6859.6859.3	controllerType=0 controllerNumber=1 scan=6859	19.1217
06635:4	1	W.KTLPGGNQC[+57.021]IVPIC[+57.021]RHSC[+57.021]GDGF.C	74		C[+57]*3	619.046	4	2473.16	2473.15	0	4.1	Specific	757.19	757.19	757.19	10.31	165	>hFBN1-Nterm 070820	1	DW111518_3.6736.6736.4	controllerType=0 controllerNumber=1 scan=6736	18.8442
06569:4	1	W.KTLPGGNQC[+57.021]IVPIC[+57.021]RHSC[+57.021]GDGF.C	74		C[+57]*3	619.045	4	2473.16	2473.15	0	1.9	Specific	766.84	766.84	766.84	10.62	165	>hFBN1-Nterm 070820	1	DW111518_3.6683.6683.4	controllerType=0 controllerNumber=1 scan=6683	18.7219
06706:4	1	W.KTLPGGNQC[+57.021]IVPIC[+57.021]RHSC[+57.021]GDGF.C	74		C[+57]*3	619.044	4	2473.16	2473.15	0	0.8	Specific	768.06	768.06	768.06	10.62	165	>hFBN1-Nterm 070820	1	DW111518_3.6791.6791.4	controllerType=0 controllerNumber=1 scan=6791	18.9687
06829:4	1	W.KTLPGGNQC[+57.021]IVPIC[+57.021]RHSC[+57.021]GDGF.C	74		C[+57]*3	619.045	4	2473.16	2473.15	0	2	Specific	775.53	775.53	775.53	10.62	165	>hFBN1-Nterm 070820	1	DW111518_3.6902.6902.4	controllerType=0 controllerNumber=1 scan=6902	19.2201
06768:4	1	W.KTLPGGNQC[+57.021]IVPIC[+57.021]RHSC[+57.021]GDGF.C	74		C[+57]*3	619.044	4	2473.15	2473.15	0	0.5	Specific	782.54	782.54	782.54	10.62	165	>hFBN1-Nterm 070820	1	DW111518_3.6847.6847.4	controllerType=0 controllerNumber=1 scan=6847	19.0939
06648:3	1	W.KTLPGGNQC[+57.021]IVPIC[+57.021]RHSC[+57.021]GDGF.C	74		C[+57]*3	825.057	3	2473.16	2473.15	0	1.5	Specific	917.59	917.59	917.59	13.45	165	>hFBN1-Nterm 070820	1	DW111518_3.6747.6747.3	controllerType=0 controllerNumber=1 scan=6747	18.8698
06584:3	1	W.KTLPGGNQC[+57.021]IVPIC[+57.021]RHSC[+57.021]GDGF.C	74		C[+57]*3	825.057	3	2473.16	2473.15	0	1.3	Specific	949.83	949.83	949.83	13.45	165	>hFBN1-Nterm 070820	1	DW111518_3.6694.6694.3	controllerType=0 controllerNumber=1 scan=6694	18.7475
06718:3	1	W.KTLPGGNQC[+57.021]IVPIC[+57.021]RHSC[+57.021]GDGF.C	74		C[+57]*3	825.056	3	2473.15	2473.15	0	0.3	Specific	958.89	958.89	958.89	14.45	165	>hFBN1-Nterm 070820	1	DW111518_3.6803.6803.3	controllerType=0 controllerNumber=1 scan=6803	18.9952
07198:4	1	W.KTLPGGN[+0.984]QC[+57.021]IVPIC[+57.021]RHSC[+57.021]GDGF.C	74		C[+57]*3, N[+1]	619.291	4	2474.14	2474.14	0	2.6	Specific	606.83	606.83	606.83	7.31	165	>hFBN1-Nterm 070820	1	DW111518_3.7225.7225.4	controllerType=0 controllerNumber=1 scan=7225	19.9425
08229:4	1	W.KT[+264.085]LPGGNQC[+57.021]IVPIC[+57.021]RHS[+396.127]C[+57.021]GDGF.C	74	Pent(2),Pent(3)	C[+57]*3, S[+396], T[+264]	784.096	4	3133.36	3133.36	0	-0.1	Specific	137.53	137.53	2.4	1.47	165	>hFBN1-Nterm 070820	1	DW111518_3.8104.8104.4	controllerType=0 controllerNumber=1 scan=8104	21.9074
08167:4	1	W.KT[+264.085]LPGGNQC[+57.021]IVPIC[+57.021]RHS[+396.127]C[+57.021]GDGF.C	74	Pent(2),Pent(3)	C[+57]*3, S[+396], T[+264]	784.097	4	3133.37	3133.36	0	0.2	Specific	154.06	154.06	2.4	1.47	165	>hFBN1-Nterm 070820	1	DW111518_3.8049.8049.4	controllerType=0 controllerNumber=1 scan=8049	21.7881
06032:4	1	Y.IGTHC[+57.021]GQPVC[+57.021]ESGC[+57.021]LN[+0.984]GGRC[+57.021]VAPNRC[+57.021]AC[+57.021]TY.G	143		C[+57]*6, N[+1]	853.861	4	3412.42	3412.42	0	1.4	Specific	22.9	22.9	12.4	1.43	165	>hFBN1-Nterm 070820	1	DW111518_3.6223.6223.6	controllerType=0 controllerNumber=1 scan=6223	17.6967
05958:4	1	Y.IGTHC[+57.021]GQPVC[+57.021]ESGC[+57.021]LN[+0.984]GGRC[+57.021]VAPNRC[+57.021]AC[+57.021]TY.G	143		C[+57]*6, N[+1]	853.857	4	3412.41	3412.42	0	-2.5	Specific	809.41	809.41	128.65	12.2	165	>hFBN1-Nterm 070820	1	DW111518_3.6159.6159.4	controllerType=0 controllerNumber=1 scan=6159	17.5577
05994:2	1	Y.GFTGPQC[+57.021]ERDY.R	173		C[+57]	665.281	2	1329.55	1329.55	0	0.8	Specific	386.19	386.19	386.19	3.85	165	>hFBN1-Nterm 070820	1	DW111518_3.6191.6191.2	controllerType=0 controllerNumber=1 scan=6191	17.6249
05963:2	1	Y.GFTGPQC[+57.021]ERDY.R	173		C[+57]	665.28	2	1329.55	1329.55	0	0	Specific	448.63	448.63	448.63	4.42	165	>hFBN1-Nterm 070820	1	DW111518_3.6164.6164.2	controllerType=0 controllerNumber=1 scan=6164	17.5685
05881:2	1	Y.GFTGPQC[+57.021]ERDY.R	173		C[+57]	665.282	2	1329.56	1329.55	0	2.5	Specific	572.84	570.59	570.59	5.89	165	>hFBN1-Nterm 070820	1	DW111518_3.6093.6093.2	controllerType=0 controllerNumber=1 scan=6093	17.4066
05685:2	1	Y.GFTGPQC[+57.021]ERDY.R	173		C[+57]	665.28	2	1329.55	1329.55	0	0.7	Specific	650.09	549.64	549.64	8.65	165	>hFBN1-Nterm 070820	1	DW111518_3.5935.5935.2	controllerType=0 controllerNumber=1 scan=5935	17.0547
05474:2	1	Y.GFTGPQC[+57.021]ERDY.R	173		C[+57]	665.281	2	1329.55	1329.55	0	0.8	Specific	684.24	500.53	500.53	8.65	165	>hFBN1-Nterm 070820	1	DW111518_3.5770.5770.2	controllerType=0 controllerNumber=1 scan=5770	16.6947
05619:2	1	Y.GFTGPQC[+57.021]ERDY.R	173		C[+57]	665.281	2	1329.55	1329.55	0	1.3	Specific	709.88	570.4	570.4	9.65	165	>hFBN1-Nterm 070820	1	DW111518_3.5880.5880.2	controllerType=0 controllerNumber=1 scan=5880	16.9364
05746:2	1	Y.GFTGPQC[+57.021]ERDY.R	173		C[+57]	665.281	2	1329.55	1329.55	0	1	Specific	709.98	527.77	527.77	8.62	165	>hFBN1-Nterm 070820	1	DW111518_3.5990.5990.2	controllerType=0 controllerNumber=1 scan=5990	17.1734
05545:2	1	Y.GFTGPQC[+57.021]ERDY.R	173		C[+57]	665.281	2	1329.55	1329.55	0	0.9	Specific	723.9	571.51	571.51	8.88	165	>hFBN1-Nterm 070820	1	DW111518_3.5825.5825.2	controllerType=0 controllerNumber=1 scan=5825	16.8172
02619:2	1	F.TGPQC[+57.021]ERDY.R	175		C[+57]	563.235	2	1125.46	1125.46	0	-1	Specific	60.15	60.15	60.15	1.45	165	>hFBN1-Nterm 070820	1	DW111518_3.3351.3351.2	controllerType=0 controllerNumber=1 scan=3351	11.1477
03018:2	1	F.TGPQC[+57.021]ERDY.R	175		C[+57]	563.235	2	1125.46	1125.46	0	0.4	Specific	387.61	387.61	387.61	4.98	165	>hFBN1-Nterm 070820	1	DW111518_3.3734.3734.2	controllerType=0 controllerNumber=1 scan=3734	12.0544
07080:6	1	F.TVISNQMC[+57.021]QGQLSGIVC[+57.021]T[+349.137]KT[+132.042]LC[+57.021]C[+57.021]ATVGRAW.G	190	HexNAc(1)Fuc(1),Pent(1)	C[+57]*4, T[+132][+349]	647.635	6	3880.77	3880.79	0	-4.7	Specific	266.49	266.49	3.6	2.25	165	>hFBN1-Nterm 070820	1	DW111518_3.7117.7117.2	controllerType=0 controllerNumber=1 scan=7117	19.7035
10672:3	1	F.IPNIRTGAC[+57.021]QDVDEC[+57.021]QAIPGLC[+57.021]QGGNC[+57.021]INTVGSF.E	238		C[+57]*4	1241.24	3	3721.7	3721.68	0	5.3	Specific	426.95	426.95	426.95	4.43	165	>hFBN1-Nterm 070820	1	DW111518_3.10189.10189.3	controllerType=0 controllerNumber=1 scan=10189	26.6792
10738:4	1	F.IPNIRTGAC[+57.021]QDVDEC[+57.021]QAIPGLC[+57.021]QGGNC[+57.021]INTVGSF.E	238		C[+57]*4	931.18	4	3721.7	3721.68	0	4	Specific	438.67	438.67	438.67	4.28	165	>hFBN1-Nterm 070820	1	DW111518_3.10244.10244.4	controllerType=0 controllerNumber=1 scan=10244	26.8093
10735:3	1	F.IPNIRTGAC[+57.021]QDVDEC[+57.021]QAIPGLC[+57.021]QGGNC[+57.021]INTVGSF.E	238		C[+57]*4	1241.24	3	3721.7	3721.68	0	3.7	Specific	496.27	496.27	496.27	4.94	165	>hFBN1-Nterm 070820	1	DW111518_3.10242.10242.3	controllerType=0 controllerNumber=1 scan=10242	26.805
10732:4	1	F.IPNIRT[+162.053]GAC[+57.021]QDVDEC[+57.021]QAIPGLC[+57.021]QGGNC[+57.021]INTVGSF.E	238	Hex(1)	C[+57]*4, T[+162]	971.691	4	3883.74	3883.74	0	1.7	Specific	149.64	149.64	16.4	1.87	165	>hFBN1-Nterm 070820	1	DW111518_3.10238.10238.4	controllerType=0 controllerNumber=1 scan=10238	26.7942
10546:4	1	F.IPNIRT[+162.053]GAC[+57.021]QDVDEC[+57.021]QAIPGLC[+57.021]QGGNC[+57.021]INTVGSF.E	238	Hex(1)	C[+57]*4, T[+162]	971.692	4	3883.75	3883.74	0	2.5	Specific	352.73	352.73	16.4	3.35	165	>hFBN1-Nterm 070820	1	DW111518_3.10080.10080.4	controllerType=0 controllerNumber=1 scan=10080	26.421
10584:3	1	F.IPNIRTGAC[+57.021]QDVDEC[+57.021]QAIPGLC[+57.021]QGGNC[+57.021]INT[+162.053]VGSF.E	238	Hex(1)	C[+57]*4, T[+162]	1295.25	3	3883.75	3883.74	0	3.1	Specific	387.23	387.23	3.42	4.38	165	>hFBN1-Nterm 070820	1	DW111518_3.10113.10113.3	controllerType=0 controllerNumber=1 scan=10113	26.4989
10356:4	1	F.IPNIRT[+162.053]GAC[+57.021]QDVDEC[+57.021]QAIPGLC[+57.021]QGGNC[+57.021]INTVGSF.E	238	Hex(1)	C[+57]*4, T[+162]	971.691	4	3883.74	3883.74	0	1.7	Specific	434.21	434.21	16.4	4.7	165	>hFBN1-Nterm 070820	1	DW111518_3.9919.9919.4	controllerType=0 controllerNumber=1 scan=9919	26.0517
10371:3	1	F.IPNIRT[+162.053]GAC[+57.021]QDVDEC[+57.021]QAIPGLC[+57.021]QGGNC[+57.021]INTVGSF.E	238	Hex(1)	C[+57]*4, T[+162]	1295.25	3	3883.74	3883.74	0	2	Specific	449.41	449.41	4.79	4.76	165	>hFBN1-Nterm 070820	1	DW111518_3.9930.9930.3	controllerType=0 controllerNumber=1 scan=9930	26.0776
10479:4	1	F.IPNIRT[+162.053]GAC[+57.021]QDVDEC[+57.021]QAIPGLC[+57.021]QGGNC[+57.021]INTVGSF.E	238	Hex(1)	C[+57]*4, T[+162]	971.694	4	3883.75	3883.74	0	4.4	Specific	466.98	466.98	16.4	4.45	165	>hFBN1-Nterm 070820	1	DW111518_3.10022.10022.4	controllerType=0 controllerNumber=1 scan=10022	26.2913
10413:4	1	F.IPNIRT[+162.053]GAC[+57.021]QDVDEC[+57.021]QAIPGLC[+57.021]QGGNC[+57.021]INTVGSF.E	238	Hex(1)	C[+57]*4, T[+162]	971.693	4	3883.75	3883.74	0	4.2	Specific	503.68	503.68	16.4	4.68	165	>hFBN1-Nterm 070820	1	DW111518_3.9967.9967.4	controllerType=0 controllerNumber=1 scan=9967	26.1647
10491:3	1	F.IPNIRTGAC[+57.021]QDVDEC[+57.021]QAIPGLC[+57.021]QGGNC[+57.021]INT[+162.053]VGSF.E	238	Hex(1)	C[+57]*4, T[+162]	1295.25	3	3883.75	3883.74	0	3.4	Specific	542.61	542.61	3.6	6.02	165	>hFBN1-Nterm 070820	1	DW111518_3.10033.10033.3	controllerType=0 controllerNumber=1 scan=10033	26.3172
10426:3	1	F.IPNIRT[+162.053]GAC[+57.021]QDVDEC[+57.021]QAIPGLC[+57.021]QGGNC[+57.021]INTVGSF.E	238	Hex(1)	C[+57]*4, T[+162]	1295.25	3	3883.75	3883.74	0	2.8	Specific	691.37	691.37	3.97	8.57	165	>hFBN1-Nterm 070820	1	DW111518_3.9978.9978.3	controllerType=0 controllerNumber=1 scan=9978	26.1888
10412:3	1	F.IPNIRT[+162.053]GAC[+57.021]QDVDEC[+57.021]QAIPGLC[+57.021]QGGN[+15.995]C[+57.021]INTVGSF.E	238	Hex(1)	C[+57]*4, N[+16], T[+162]	1300.59	3	3899.75	3899.73	0	4.3	Specific	353.01	353.01	2.89	3.04	165	>hFBN1-Nterm 070820	1	DW111518_3.9965.9965.3	controllerType=0 controllerNumber=1 scan=9965	26.1584
10395:4	1	F.IPNIRT[+162.053]GAC[+57.021]QDVDEC[+57.021]QAIPGLC[+57.021]QGGN[+15.995]C[+57.021]INTVGSF.E	238	Hex(1)	C[+57]*4, N[+16], T[+162]	975.692	4	3899.75	3899.73	0	4.2	Specific	405.96	405.96	9.9	4.28	165	>hFBN1-Nterm 070820	1	DW111518_3.9951.9951.4	controllerType=0 controllerNumber=1 scan=9951	26.1261
09599:6	1	F.IPNIRT[+162.053]GAC[+57.021]QDVDEC[+57.021]QAIPGLC[+57.021]QGGNC[+57.021]INTVGSFEC[+57.021]KC[+57.021]PAGHKLNEVSQKC[+57.021]EDIDEC[+57.021]STIPGIC[+57.021]EGGEC[+57.021]TNTVSSY.F	238	Hex(1)	C[+57]*10, T[+162]	1448.3	6	8684.78	8683.75	1	3	Specific	312.24	312.24	0.83	2.22	165	>hFBN1-Nterm 070820	1	DW111518_3.9261.9261.6	controllerType=0 controllerNumber=1 scan=9261	24.5446
09530:6	1	F.IPNIRT[+162.053]GAC[+57.021]QDVDEC[+57.021]QAIPGLC[+57.021]QGGNC[+57.021]INTVGSFEC[+57.021]KC[+57.021]PAGHKLNEVSQKC[+57.021]EDIDEC[+57.021]STIPGIC[+57.021]EGGEC[+57.021]TNTVSSY.F	238	Hex(1)	C[+57]*10, T[+162]	1448.14	6	8683.78	8683.75	0	2.6	Specific	358.2	358.2	3.2	2.43	165	>hFBN1-Nterm 070820	1	DW111518_3.9204.9204.6	controllerType=0 controllerNumber=1 scan=9204	24.4122
09463:6	1	F.IPNIRTGAC[+57.021]QDVDEC[+57.021]QAIPGLC[+57.021]QGGNC[+57.021]INTVGSFEC[+57.021]KC[+57.021]PAGH[+15.995]KLNEVS[+132.042]QKC[+57.021]ED[+15.995]IDEC[+57.021]STIPGIC[+57.021]EGGEC[+57.021]TNTVSSY.F	238	Pent(1)	C[+57]*10, D[+16], H[+16], S[+132]	1448.13	6	8683.77	8685.73	-2	5.5	Specific	336.2	336.2	0	2.23	165	>hFBN1-Nterm 070820	1	DW111518_3.9151.9151.6	controllerType=0 controllerNumber=1 scan=9151	24.2902
10137:6	1	F.IPNIRT[+162.053]GAC[+57.021]QDVDEC[+57.021]QAIPGLC[+57.021]QGGNC[+57.021]INTVGSFEC[+57.021]KC[+57.021]PAGHKLNEVSQKC[+57.021]EDIDEC[+57.021]STIPGIC[+57.021]EGGEC[+57.021]TNTVSSYF.C	238	Hex(1)	C[+57]*10, T[+162]	1472.65	6	8830.85	8830.82	0	2.9	Specific	203.1	203.1	3.2	1.45	165	>hFBN1-Nterm 070820	1	DW111518_3.9744.9744.6	controllerType=0 controllerNumber=1 scan=9744	25.6458
10059:6	1	F.IPNIRT[+146.058]GAC[+57.021]QDVDEC[+57.021]QAIPGLC[+57.021]QGGNC[+57.021]INTVGSFEC[+57.021]KC[+57.021]PAGHKLNEVSQKC[+57.021]EDID[+15.995]EC[+57.021]STIPGIC[+57.021]EGGEC[+57.021]TNTVSSYF.C	238	Fuc(1)	C[+57]*10, D[+16], T[+146]	1472.48	6	8829.83	8830.82	-1	1.4	Specific	258.85	258.85	3.2	1.62	165	>hFBN1-Nterm 070820	1	DW111518_3.9678.9678.6	controllerType=0 controllerNumber=1 scan=9678	25.4968
07458:4	1	F.EC[+57.021]KC[+57.021]PAGHKLNEVSQKC[+57.021]EDIDEC[+57.021]STIPGIC[+57.021]EGGEC[+57.021]TNTVSSY.F	272		C[+57]*6	1205.52	4	4819.04	4819.04	0	1.9	Specific	317.11	317.11	33.47	2.58	165	>hFBN1-Nterm 070820	1	DW111518_3.7444.7444.4	controllerType=0 controllerNumber=1 scan=7444	20.4357
07519:5	1	F.EC[+57.021]KC[+57.021]PAGHKLNEVSQKC[+57.021]EDIDEC[+57.021]STIPGIC[+57.021]EGGEC[+57.021]TNTVSSY.F	272		C[+57]*6	964.617	5	4819.05	4819.04	0	3.8	Specific	466.34	466.34	27.26	4.1	165	>hFBN1-Nterm 070820	1	DW111518_3.7495.7495.5	controllerType=0 controllerNumber=1 scan=7495	20.5568
07591:4	1	F.EC[+57.021]KC[+57.021]PAGHKLNEVSQKC[+57.021]EDIDEC[+57.021]STIPGIC[+57.021]EGGEC[+57.021]TNTVSSY.F	272		C[+57]*6	1205.51	4	4819.04	4819.04	0	0.5	Specific	515.17	515.17	30.47	5.62	165	>hFBN1-Nterm 070820	1	DW111518_3.7556.7556.4	controllerType=0 controllerNumber=1 scan=7556	20.6967
07523:4	1	F.EC[+57.021]KC[+57.021]PAGHKLNEVSQKC[+57.021]EDIDEC[+57.021]STIPGIC[+57.021]EGGEC[+57.021]TNTVSSY.F	272		C[+57]*6	1205.52	4	4819.05	4819.04	0	2.5	Specific	648.5	648.5	5.53	7.17	165	>hFBN1-Nterm 070820	1	DW111518_3.7499.7499.4	controllerType=0 controllerNumber=1 scan=7499	20.5644
07510:5	1	F.EC[+57.021]KC[+57.021]PAGHKLNEVSQKC[+57.021]EDIDEC[+57.021]STIPGIC[+57.021]EGGEC[+57.021]TN[+15.995]TVSSY.F	272		C[+57]*6, N[+16]	967.609	5	4834.02	4835.03	-1	-1.9	Specific	179.28	179.28	157.7	1.91	165	>hFBN1-Nterm 070820	1	DW111518_3.7488.7488.5	controllerType=0 controllerNumber=1 scan=7488	20.5396
07457:5	1	F.EC[+57.021]KC[+57.021]PAGHKLNEVSQKC[+57.021]EDIDEC[+57.021]STIPGIC[+57.021]EGGEC[+57.021]TN[+0.984]TVSSY.F	272		C[+57]*6, N[+1]	964.616	5	4819.05	4820.02	-1	6.9	Specific	338.76	338.76	4.87	2.38	165	>hFBN1-Nterm 070820	1	DW111518_3.7443.7443.5	controllerType=0 controllerNumber=1 scan=7443	20.4335
07707:5	1	F.EC[+57.021]KC[+57.021]PAGHKLNEVSQKC[+57.021]EDIDEC[+57.021]STIPGIC[+57.021]EGGEC[+57.021]TN[+0.984]TVSSY.F	272		C[+57]*6, N[+1]	964.614	5	4819.04	4820.02	-1	4.9	Specific	429.06	429.06	13.12	4.15	165	>hFBN1-Nterm 070820	1	DW111518_3.7661.7661.5	controllerType=0 controllerNumber=1 scan=7661	20.9365
07585:5	1	F.EC[+57.021]KC[+57.021]PAGHKLNEVSQKC[+57.021]EDIDEC[+57.021]STIPGIC[+57.021]EGGEC[+57.021]TN[+0.984]TVSSY.F	272		C[+57]*6, N[+1]	964.613	5	4819.03	4820.02	-1	3.8	Specific	435.24	435.24	4.98	4.41	165	>hFBN1-Nterm 070820	1	DW111518_3.7551.7551.5	controllerType=0 controllerNumber=1 scan=7551	20.6858
07651:5	1	F.EC[+57.021]KC[+57.021]PAGHKLNEVSQKC[+57.021]EDIDEC[+57.021]STIPGIC[+57.021]EGGEC[+57.021]TN[+0.984]TVSSY.F	272		C[+57]*6, N[+1]	964.613	5	4819.04	4820.02	-1	4.1	Specific	440.46	440.46	10.13	5.23	165	>hFBN1-Nterm 070820	1	DW111518_3.7607.7607.5	controllerType=0 controllerNumber=1 scan=7607	20.8109
07467:5	1	F.EC[+57.021]KC[+57.021]PAGHKLNEVSQKC[+57.021]ED[+15.995]IDEC[+57.021]STIPGIC[+57.021]EGGEC[+57.021]TN[+15.995]TVSSY.F	272		C[+57]*6, D[+16], N[+16]	971.214	5	4852.04	4851.03	1	2.7	Specific	114.01	114.01	15.91	1.5	165	>hFBN1-Nterm 070820	1	DW111518_3.7453.7453.5	controllerType=0 controllerNumber=1 scan=7453	20.4571
07548:5	1	F.EC[+57.021]KC[+57.021]PAGHKLNEVSQKC[+57.021]EDID[+15.995]EC[+57.021]STIPGIC[+57.021]EGGEC[+57.021]TN[+15.995]TVSSY.F	272		C[+57]*6, D[+16], N[+16]	971.215	5	4852.05	4851.03	1	3.6	Specific	262.7	262.7	23.23	2.18	165	>hFBN1-Nterm 070820	1	DW111518_3.7519.7519.5	controllerType=0 controllerNumber=1 scan=7519	20.6117
09053:5	1	F.EC[+57.021]KC[+57.021]PAGHKLNEVSQKC[+57.021]EDIDEC[+57.021]STIPGIC[+57.021]EGGEC[+57.021]TNTVSSYF.C	272		C[+57]*6	994.027	5	4966.1	4966.1	0	0	Specific	95.81	95.81	33.36	1.53	165	>hFBN1-Nterm 070820	1	DW111518_3.8808.8808.5	controllerType=0 controllerNumber=1 scan=8808	23.5085
08953:5	1	F.EC[+57.021]KC[+57.021]PAGHKLNEVSQKC[+57.021]EDIDEC[+57.021]STIPGIC[+57.021]EGGEC[+57.021]TNTVSSYF.C	272		C[+57]*6	994.029	5	4966.12	4966.1	0	2.4	Specific	310.68	100.51	46.48	2.01	165	>hFBN1-Nterm 070820	1	DW111518_3.8720.8720.5	controllerType=0 controllerNumber=1 scan=8720	23.3068
08854:5	1	F.EC[+57.021]KC[+57.021]PAGHKLNEVSQKC[+57.021]EDIDEC[+57.021]STIPGIC[+57.021]EGGEC[+57.021]TNTVSSYF.C	272		C[+57]*6	994.029	5	4966.11	4966.1	0	1.9	Specific	383.22	148.74	123.16	2.66	165	>hFBN1-Nterm 070820	1	DW111518_3.8637.8637.5	controllerType=0 controllerNumber=1 scan=8637	23.1151
08789:5	1	F.EC[+57.021]KC[+57.021]PAGHKLNEVSQKC[+57.021]EDIDEC[+57.021]STIPGIC[+57.021]EGGEC[+57.021]TNTVSSYF.C	272		C[+57]*6	994.028	5	4966.11	4966.1	0	1	Specific	543.33	132.07	113.79	4.64	165	>hFBN1-Nterm 070820	1	DW111518_3.8582.8582.5	controllerType=0 controllerNumber=1 scan=8582	22.9873
08724:5	1	F.EC[+57.021]KC[+57.021]PAGHKLNEVSQKC[+57.021]EDIDEC[+57.021]STIPGIC[+57.021]EGGEC[+57.021]TNTVSSYF.C	272		C[+57]*6	994.03	5	4966.12	4966.1	0	3.2	Specific	558.09	163.51	136.52	3.56	165	>hFBN1-Nterm 070820	1	DW111518_3.8529.8529.5	controllerType=0 controllerNumber=1 scan=8529	22.8633
08750:4	1	F.EC[+57.021]KC[+57.021]PAGHKLNEVSQKC[+57.021]EDIDEC[+57.021]STIPGIC[+57.021]EGGEC[+57.021]TNTVSSYF.C	272		C[+57]*6	1242.28	4	4966.12	4966.1	0	2.4	Specific	579.36	103.7	103.7	4.55	165	>hFBN1-Nterm 070820	1	DW111518_3.8552.8552.4	controllerType=0 controllerNumber=1 scan=8552	22.9161
06864:2	1	Y.FC[+57.021]KC[+57.021]PPGFY.T	314		C[+57]*2	588.255	2	1175.5	1175.5	0	1.2	Specific	139.55	139.55	139.55	1.61	165	>hFBN1-Nterm 070820	1	DW111518_3.6934.6934.2	controllerType=0 controllerNumber=1 scan=6934	19.295
07060:2	1	Y.FC[+57.021]KC[+57.021]PPGFY.T	314		C[+57]*2	588.255	2	1175.5	1175.5	0	1	Specific	253.84	116.38	116.38	1.58	165	>hFBN1-Nterm 070820	1	DW111518_3.7101.7101.3	controllerType=0 controllerNumber=1 scan=7101	19.6688
07138:2	1	Y.FC[+57.021]KC[+57.021]PPGFY.T	314		C[+57]*2	588.254	2	1175.5	1175.5	0	-0.4	Specific	289.42	63.02	63.02	1.5	165	>hFBN1-Nterm 070820	1	DW111518_3.7172.7172.3	controllerType=0 controllerNumber=1 scan=7172	19.8259
07277:2	1	Y.FC[+57.021]KC[+57.021]PPGFY.T	314		C[+57]*2	588.253	2	1175.5	1175.5	0	-1.5	Specific	479.44	151.13	151.13	3.38	165	>hFBN1-Nterm 070820	1	DW111518_3.7294.7294.2	controllerType=0 controllerNumber=1 scan=7294	20.0958
06929:2	1	Y.FC[+57.021]KC[+57.021]PPGFY.T	314		C[+57]*2	588.254	2	1175.5	1175.5	0	-0.6	Specific	537.63	115.19	115.19	3.46	165	>hFBN1-Nterm 070820	1	DW111518_3.6990.6990.2	controllerType=0 controllerNumber=1 scan=6990	19.4222
06992:2	1	Y.FC[+57.021]KC[+57.021]PPGFY.T	314		C[+57]*2	588.255	2	1175.5	1175.5	0	0.6	Specific	545.78	109.05	109.05	2.82	165	>hFBN1-Nterm 070820	1	DW111518_3.7044.7044.2	controllerType=0 controllerNumber=1 scan=7044	19.5432
06803:2	1	Y.FC[+57.021]KC[+57.021]PPGFY.T	314		C[+57]*2	588.256	2	1175.5	1175.5	0	2.6	Specific	556.89	132.97	132.97	2.97	165	>hFBN1-Nterm 070820	1	DW111518_3.6879.6879.2	controllerType=0 controllerNumber=1 scan=6879	19.1671
07173:2	1	Y.FC[+57.021]KC[+57.021]PPGFY.T	314		C[+57]*2	588.254	2	1175.5	1175.5	0	-1.1	Specific	558.33	112.41	112.41	3.21	165	>hFBN1-Nterm 070820	1	DW111518_3.7201.7201.2	controllerType=0 controllerNumber=1 scan=7201	19.8891
06679:2	1	Y.FC[+57.021]KC[+57.021]PPGFY.T	314		C[+57]*2	588.255	2	1175.5	1175.5	0	0.5	Specific	562.22	134.78	134.78	3.83	165	>hFBN1-Nterm 070820	1	DW111518_3.6771.6771.2	controllerType=0 controllerNumber=1 scan=6771	18.9227
06743:2	1	Y.FC[+57.021]KC[+57.021]PPGFY.T	314		C[+57]*2	588.255	2	1175.5	1175.5	0	0.6	Specific	574.53	138.82	138.82	3.93	165	>hFBN1-Nterm 070820	1	DW111518_3.6824.6824.2	controllerType=0 controllerNumber=1 scan=6824	19.0421
06009:2	1	F.C[+57.021]KC[+57.021]PPGFY.T	315		C[+57]*2	514.72	2	1028.43	1028.43	0	0.1	Specific	394.81	91.54	91.54	1.71	165	>hFBN1-Nterm 070820	1	DW111518_3.6204.6204.2	controllerType=0 controllerNumber=1 scan=6204	17.6532
04794:2	1	F.C[+57.021]KC[+57.021]PPGFY.T	315		C[+57]*2	514.722	2	1028.44	1028.43	0	3.5	Specific	425.6	114.2	114.2	1.69	165	>hFBN1-Nterm 070820	1	DW111518_3.5234.5234.2	controllerType=0 controllerNumber=1 scan=5234	15.4748
05793:2	1	F.C[+57.021]KC[+57.021]PPGFY.T	315		C[+57]*2	514.721	2	1028.43	1028.43	0	1.5	Specific	451.62	109.73	109.73	1.89	165	>hFBN1-Nterm 070820	1	DW111518_3.6025.6025.2	controllerType=0 controllerNumber=1 scan=6025	17.2511
04869:2	1	F.C[+57.021]KC[+57.021]PPGFY.T	315		C[+57]*2	514.722	2	1028.44	1028.43	0	3.8	Specific	458.02	116.21	116.21	1.88	165	>hFBN1-Nterm 070820	1	DW111518_3.5289.5289.2	controllerType=0 controllerNumber=1 scan=5289	15.6034
05931:2	1	F.C[+57.021]KC[+57.021]PPGFY.T	315		C[+57]*2	514.72	2	1028.43	1028.43	0	0.6	Specific	468.79	133.85	133.85	2.52	165	>hFBN1-Nterm 070820	1	DW111518_3.6134.6134.2	controllerType=0 controllerNumber=1 scan=6134	17.5014
05518:2	1	F.C[+57.021]KC[+57.021]PPGFY.T	315		C[+57]*2	514.72	2	1028.43	1028.43	0	0.5	Specific	476.14	134.05	134.05	2.52	165	>hFBN1-Nterm 070820	1	DW111518_3.5805.5805.2	controllerType=0 controllerNumber=1 scan=5805	16.7713
05723:2	1	F.C[+57.021]KC[+57.021]PPGFY.T	315		C[+57]*2	514.72	2	1028.43	1028.43	0	0.2	Specific	476.39	120.9	120.9	1.89	165	>hFBN1-Nterm 070820	1	DW111518_3.5969.5969.2	controllerType=0 controllerNumber=1 scan=5969	17.1267
05662:2	1	F.C[+57.021]KC[+57.021]PPGFY.T	315		C[+57]*2	514.721	2	1028.43	1028.43	0	0.8	Specific	487.83	161.47	161.47	2.74	165	>hFBN1-Nterm 070820	1	DW111518_3.5914.5914.2	controllerType=0 controllerNumber=1 scan=5914	17.0079
05170:2	1	F.C[+57.021]KC[+57.021]PPGFY.T	315		C[+57]*2	514.721	2	1028.43	1028.43	0	0.8	Specific	490.77	141.19	141.19	2.74	165	>hFBN1-Nterm 070820	1	DW111518_3.5529.5529.2	controllerType=0 controllerNumber=1 scan=5529	16.154
05450:2	1	F.C[+57.021]KC[+57.021]PPGFY.T	315		C[+57]*2	514.721	2	1028.43	1028.43	0	1	Specific	499.68	162.75	162.75	2.97	165	>hFBN1-Nterm 070820	1	DW111518_3.5750.5750.2	controllerType=0 controllerNumber=1 scan=5750	16.6479
05863:2	1	F.C[+57.021]KC[+57.021]PPGFY.T	315		C[+57]*2	514.721	2	1028.44	1028.43	0	2.2	Specific	502.03	164.76	164.76	2.45	165	>hFBN1-Nterm 070820	1	DW111518_3.6079.6079.2	controllerType=0 controllerNumber=1 scan=6079	17.3751
05101:2	1	F.C[+57.021]KC[+57.021]PPGFY.T	315		C[+57]*2	514.721	2	1028.43	1028.43	0	1	Specific	513.54	163.74	163.74	2.97	165	>hFBN1-Nterm 070820	1	DW111518_3.5475.5475.2	controllerType=0 controllerNumber=1 scan=5475	16.0301
05375:2	1	F.C[+57.021]KC[+57.021]PPGFY.T	315		C[+57]*2	514.721	2	1028.43	1028.43	0	0.8	Specific	520.69	161.33	161.33	3.28	165	>hFBN1-Nterm 070820	1	DW111518_3.5695.5695.2	controllerType=0 controllerNumber=1 scan=5695	16.5276
05593:2	1	F.C[+57.021]KC[+57.021]PPGFY.T	315		C[+57]*2	514.72	2	1028.43	1028.43	0	0.6	Specific	537.54	199.27	199.27	3.29	165	>hFBN1-Nterm 070820	1	DW111518_3.5860.5860.2	controllerType=0 controllerNumber=1 scan=5860	16.8918
05304:2	1	F.C[+57.021]KC[+57.021]PPGFY.T	315		C[+57]*2	514.721	2	1028.43	1028.43	0	0.9	Specific	539.8	190	190	3.29	165	>hFBN1-Nterm 070820	1	DW111518_3.5638.5638.2	controllerType=0 controllerNumber=1 scan=5638	16.4036
05036:2	1	F.C[+57.021]KC[+57.021]PPGFY.T	315		C[+57]*2	514.721	2	1028.43	1028.43	0	1.9	Specific	542.38	179.39	179.39	3.05	165	>hFBN1-Nterm 070820	1	DW111518_3.5420.5420.2	controllerType=0 controllerNumber=1 scan=5420	15.9057
05231:2	1	F.C[+57.021]KC[+57.021]PPGFY.T	315		C[+57]*2	514.721	2	1028.43	1028.43	0	1.5	Specific	555.67	177.91	177.91	3.05	165	>hFBN1-Nterm 070820	1	DW111518_3.5583.5583.2	controllerType=0 controllerNumber=1 scan=5583	16.2791
08370:2	1	F.C[+57.021][-17.027]KC[+57.021]PPGFY.T	315		C[-17][+57]*2	506.207	2	1011.41	1011.41	0	0.3	Specific	98.29	98.29	98.29	1.44	165	>hFBN1-Nterm 070820	1	DW111518_3.8232.8232.2	controllerType=0 controllerNumber=1 scan=8232	22.1867
08348:2	1	F.C[+57.021][-17.027]KC[+57.021]PPGFY.T	315		C[-17][+57]*2	506.208	2	1011.41	1011.41	0	2.7	Specific	171.1	171.1	171.1	1.45	165	>hFBN1-Nterm 070820	1	DW111518_3.8211.8211.2	controllerType=0 controllerNumber=1 scan=8211	22.1376
08423:2	1	F.C[+57.021][-17.027]KC[+57.021]PPGFY.T	315		C[-17][+57]*2	506.207	2	1011.41	1011.41	0	-0.2	Specific	229.7	229.7	229.7	1.77	165	>hFBN1-Nterm 070820	1	DW111518_3.8280.8280.2	controllerType=0 controllerNumber=1 scan=8280	22.2942
08273:2	1	F.C[+57.021][-17.027]KC[+57.021]PPGFY.T	315		C[-17][+57]*2	506.207	2	1011.41	1011.41	0	-0.6	Specific	451.54	451.54	451.54	4.47	165	>hFBN1-Nterm 070820	1	DW111518_3.8145.8145.2	controllerType=0 controllerNumber=1 scan=8145	21.9929
08146:2	1	F.C[+57.021][-17.027]KC[+57.021]PPGFY.T	315		C[-17][+57]*2	506.207	2	1011.41	1011.41	0	-0.2	Specific	455.66	455.66	455.66	4.47	165	>hFBN1-Nterm 070820	1	DW111518_3.8030.8030.2	controllerType=0 controllerNumber=1 scan=8030	21.7508
08211:2	1	F.C[+57.021][-17.027]KC[+57.021]PPGFY.T	315		C[-17][+57]*2	506.207	2	1011.41	1011.41	0	-0.1	Specific	477.73	477.73	477.73	4.42	165	>hFBN1-Nterm 070820	1	DW111518_3.8090.8090.2	controllerType=0 controllerNumber=1 scan=8090	21.8772
05627:2	1	Y.TSPDGTRC[+57.021]IDVRPGY.C	323		C[+57]	847.4	2	1693.79	1693.8	0	-2.4	Specific	349.73	271.25	271.25	1.71	165	>hFBN1-Nterm 070820	1	DW111518_3.5886.5886.2	controllerType=0 controllerNumber=1 scan=5886	16.9482
05825:3	1	Y.TSPDGTRC[+57.021]IDVRPGY.C	323		C[+57]	565.272	3	1693.8	1693.8	0	2.6	Specific	360.19	360.19	360.19	3.15	165	>hFBN1-Nterm 070820	1	DW111518_3.6049.6049.3	controllerType=0 controllerNumber=1 scan=6049	17.3062
05738:3	1	Y.TSPDGTRC[+57.021]IDVRPGY.C	323		C[+57]	565.271	3	1693.8	1693.8	0	1.3	Specific	480.58	480.58	480.58	5.71	165	>hFBN1-Nterm 070820	1	DW111518_3.5982.5982.3	controllerType=0 controllerNumber=1 scan=5982	17.1543
05534:3	1	Y.TSPDGTRC[+57.021]IDVRPGY.C	323		C[+57]	565.271	3	1693.8	1693.8	0	1	Specific	484.47	484.47	484.47	4.94	165	>hFBN1-Nterm 070820	1	DW111518_3.5817.5817.3	controllerType=0 controllerNumber=1 scan=5817	16.7981
05606:3	1	Y.TSPDGTRC[+57.021]IDVRPGY.C	323		C[+57]	565.271	3	1693.8	1693.8	0	1.4	Specific	486.72	486.72	486.72	5.71	165	>hFBN1-Nterm 070820	1	DW111518_3.5870.5870.3	controllerType=0 controllerNumber=1 scan=5870	16.9139
05674:3	1	Y.TSPDGTRC[+57.021]IDVRPGY.C	323		C[+57]	565.27	3	1693.8	1693.8	0	0.2	Specific	496.89	496.89	496.89	5.71	165	>hFBN1-Nterm 070820	1	DW111518_3.5924.5924.3	controllerType=0 controllerNumber=1 scan=5924	17.0314
06499:2	1	Y.TSPDGT[+324.106]RC[+57.021]IDVRPGY.C	323	Hex(2)	C[+57], T[+324]	1009.45	2	2017.9	2017.9	0	-2.4	Specific	84.96	84.96	1.2	1.43	165	>hFBN1-Nterm 070820	1	DW111518_3.6622.6622.2	controllerType=0 controllerNumber=1 scan=6622	18.5848
06871:3	1	Y.TSPDGTRC[+57.021]IDVRPGYC[+57.021]Y.T	323		C[+57]*2	672.968	3	2016.89	2016.89	0	0.3	Specific	376.11	376.11	376.11	4.62	165	>hFBN1-Nterm 070820	1	DW111518_3.6940.6940.3	controllerType=0 controllerNumber=1 scan=6940	19.307
06797:3	1	Y.TSPDGTRC[+57.021]IDVRPGYC[+57.021]Y.T	323		C[+57]*2	672.97	3	2016.9	2016.89	0	3.2	Specific	473.3	473.3	473.3	5.39	165	>hFBN1-Nterm 070820	1	DW111518_3.6874.6874.3	controllerType=0 controllerNumber=1 scan=6874	19.1543
06546:2	1	Y.TSPDGTRC[+57.021]IDVRPGYC[+57.021]Y.T	323		C[+57]*2	1008.95	2	2016.89	2016.89	0	0.5	Specific	474.74	371.73	371.73	3.81	165	>hFBN1-Nterm 070820	1	DW111518_3.6664.6664.2	controllerType=0 controllerNumber=1 scan=6664	18.6787
06739:3	1	Y.TSPDGTRC[+57.021]IDVRPGYC[+57.021]Y.T	323		C[+57]*2	672.968	3	2016.89	2016.89	0	0.4	Specific	496.38	495.45	495.45	5.95	165	>hFBN1-Nterm 070820	1	DW111518_3.6820.6820.3	controllerType=0 controllerNumber=1 scan=6820	19.0315
06469:3	1	Y.TSPDGTRC[+57.021]IDVRPGYC[+57.021]Y.T	323		C[+57]*2	672.969	3	2016.89	2016.89	0	0.8	Specific	526.7	447.78	447.78	6.26	165	>hFBN1-Nterm 070820	1	DW111518_3.6595.6595.3	controllerType=0 controllerNumber=1 scan=6595	18.5259
06662:3	1	Y.TSPDGTRC[+57.021]IDVRPGYC[+57.021]Y.T	323		C[+57]*2	672.967	3	2016.89	2016.89	0	-1.2	Specific	549.01	493.37	493.37	6.55	165	>hFBN1-Nterm 070820	1	DW111518_3.6759.6759.3	controllerType=0 controllerNumber=1 scan=6759	18.8963
06529:3	1	Y.TSPDGTRC[+57.021]IDVRPGYC[+57.021]Y.T	323		C[+57]*2	672.969	3	2016.89	2016.89	0	0.8	Specific	570.65	517.38	517.38	6.81	165	>hFBN1-Nterm 070820	1	DW111518_3.6648.6648.3	controllerType=0 controllerNumber=1 scan=6648	18.6454
06594:3	1	Y.TSPDGTRC[+57.021]IDVRPGYC[+57.021]Y.T	323		C[+57]*2	672.969	3	2016.89	2016.89	0	1.4	Specific	599.22	522.84	522.84	6.81	165	>hFBN1-Nterm 070820	1	DW111518_3.6703.6703.3	controllerType=0 controllerNumber=1 scan=6703	18.769
08592:4	1	Y.LYPSREPPRVLPVN[+2424.867]VTDY.C	437	HexNAc(5)Hex(6)Fuc(1)NeuAc(1)	N[+2425]	1135.76	4	4540	4539.99	0	2.1	Specific	22.4	22.4	20.67	1.44	165	>hFBN1-Nterm 070820	1	DW111518_3.8425.8425.4	controllerType=0 controllerNumber=1 scan=8425	22.6214
07749:4	1	Y.LYPSREPPRVLPVN[+2133.772]VTDY.C	437	HexNAc(5)Hex(6)Fuc(1)	N[+2134]	1062.98	4	4248.91	4248.9	0	2.5	Specific	39.94	39.94	19.85	1.43	165	>hFBN1-Nterm 070820	1	DW111518_3.7691.7691.4	controllerType=0 controllerNumber=1 scan=7691	21.0051
04261:2	1	Y.C[+57.021]QLVRY.L	455		C[+57]	419.714	2	838.422	838.424	0	-2.6	Specific	462.41	302.12	302.12	3.29	165	>hFBN1-Nterm 070820	1	DW111518_3.4774.4774.2	controllerType=0 controllerNumber=1 scan=4774	14.4582
05056:2	1	Y.C[+57.021]QLVRY.L	455		C[+57]	419.716	2	838.424	838.424	0	0.4	Specific	479.28	340.98	340.98	3.37	165	>hFBN1-Nterm 070820	1	DW111518_3.5436.5436.2	controllerType=0 controllerNumber=1 scan=5436	15.9417
04978:2	1	Y.C[+57.021]QLVRY.L	455		C[+57]	419.716	2	838.426	838.424	0	1.8	Specific	517.04	298.03	298.03	3	165	>hFBN1-Nterm 070820	1	DW111518_3.5375.5375.2	controllerType=0 controllerNumber=1 scan=5375	15.8023
04696:2	1	Y.C[+57.021]QLVRY.L	455		C[+57]	419.715	2	838.422	838.424	0	-2.1	Specific	521.53	346.71	346.71	4.21	165	>hFBN1-Nterm 070820	1	DW111518_3.5157.5157.2	controllerType=0 controllerNumber=1 scan=5157	15.2992
04637:2	1	Y.C[+57.021]QLVRY.L	455		C[+57]	419.715	2	838.422	838.424	0	-2.4	Specific	527.45	320.38	320.38	3.84	165	>hFBN1-Nterm 070820	1	DW111518_3.5104.5104.2	controllerType=0 controllerNumber=1 scan=5104	15.1798
04383:2	1	Y.C[+57.021]QLVRY.L	455		C[+57]	419.715	2	838.422	838.424	0	-2.3	Specific	535.44	309.11	309.11	3.84	165	>hFBN1-Nterm 070820	1	DW111518_3.4883.4883.2	controllerType=0 controllerNumber=1 scan=4883	14.6923
04324:2	1	Y.C[+57.021]QLVRY.L	455		C[+57]	419.714	2	838.422	838.424	0	-2.7	Specific	537.44	326.62	326.62	4.11	165	>hFBN1-Nterm 070820	1	DW111518_3.4830.4830.2	controllerType=0 controllerNumber=1 scan=4830	14.5783
04443:2	1	Y.C[+57.021]QLVRY.L	455		C[+57]	419.715	2	838.422	838.424	0	-1.9	Specific	543.95	268.75	268.75	3.11	165	>hFBN1-Nterm 070820	1	DW111518_3.4937.4937.2	controllerType=0 controllerNumber=1 scan=4937	14.8069
04573:2	1	Y.C[+57.021]QLVRY.L	455		C[+57]	419.715	2	838.422	838.424	0	-2.3	Specific	546.36	309.8	309.8	3.6	165	>hFBN1-Nterm 070820	1	DW111518_3.5048.5048.2	controllerType=0 controllerNumber=1 scan=5048	15.0562
04833:2	1	Y.C[+57.021]QLVRY.L	455		C[+57]	419.717	2	838.426	838.424	0	2.5	Specific	549.88	289.67	289.67	3.23	165	>hFBN1-Nterm 070820	1	DW111518_3.5264.5264.2	controllerType=0 controllerNumber=1 scan=5264	15.5454
04509:2	1	Y.C[+57.021]QLVRY.L	455		C[+57]	419.715	2	838.422	838.424	0	-2.4	Specific	553.88	348.34	348.34	4.11	165	>hFBN1-Nterm 070820	1	DW111518_3.4993.4993.2	controllerType=0 controllerNumber=1 scan=4993	14.9329
04907:2	1	Y.C[+57.021]QLVRY.L	455		C[+57]	419.716	2	838.426	838.424	0	1.9	Specific	554.63	304.36	304.36	3.65	165	>hFBN1-Nterm 070820	1	DW111518_3.5319.5319.2	controllerType=0 controllerNumber=1 scan=5319	15.6733
04763:2	1	Y.C[+57.021]QLVRY.L	455		C[+57]	419.716	2	838.425	838.424	0	1.2	Specific	559.03	309.46	309.46	3.65	165	>hFBN1-Nterm 070820	1	DW111518_3.5209.5209.2	controllerType=0 controllerNumber=1 scan=5209	15.4192
08395:2	1	Y.C[+57.021][-17.027]QLVRY.L	455		C[-17][+57]	411.202	2	821.396	821.397	0	-1.8	Specific	447.59	447.59	447.59	4.23	165	>hFBN1-Nterm 070820	1	DW111518_3.8256.8256.2	controllerType=0 controllerNumber=1 scan=8256	22.2416
08335:2	1	Y.C[+57.021][-17.027]QLVRY.L	455		C[-17][+57]	411.202	2	821.396	821.397	0	-1.2	Specific	484.09	484.09	484.09	5.84	165	>hFBN1-Nterm 070820	1	DW111518_3.8201.8201.2	controllerType=0 controllerNumber=1 scan=8201	22.1161
08268:2	1	Y.C[+57.021][-17.027]QLVRY.L	455		C[-17][+57]	411.202	2	821.396	821.397	0	-1.5	Specific	548.52	548.52	548.52	6.15	165	>hFBN1-Nterm 070820	1	DW111518_3.8139.8139.2	controllerType=0 controllerNumber=1 scan=8139	21.9797
06480:4	1	Y.C[+57.021]QLVRYLC[+57.021]QNGRC[+57.021]IPT[+802.286]PGS[+324.106]Y.R	455	HexNAc(1)Hex(1)Fuc(1)NeuAc(1),Hex(2)	C[+57]*3, S[+324], T[+802]	892.902	4	3568.59	3568.54	0	13.3	Specific	217.25	192.43	0	1.46	165	>hFBN1-Nterm 070820	1	DW111518_3.6605.6605.2	controllerType=0 controllerNumber=1 scan=6605	18.5485
06450:2	1	Y.LC[+57.021]QNGRC[+57.021]IPTPGSY.R	461		C[+57]*2	811.875	2	1622.74	1622.74	0	0.3	Specific	644.58	526.34	526.34	7.57	165	>hFBN1-Nterm 070820	1	DW111518_3.6579.6579.2	controllerType=0 controllerNumber=1 scan=6579	18.4909
06517:2	1	Y.LC[+57.021]QNGRC[+57.021]IPTPGSY.R	461		C[+57]*2	811.875	2	1622.74	1622.74	0	1.4	Specific	649.45	539.21	539.21	7.57	165	>hFBN1-Nterm 070820	1	DW111518_3.6639.6639.2	controllerType=0 controllerNumber=1 scan=6639	18.6244
06965:2	1	Y.LC[+57.021]QN[+0.984]GRC[+57.021]IPTPGSY.R	461		C[+57]*2, N[+1]	812.368	2	1623.73	1623.73	0	2.3	Specific	462.97	462.97	462.97	5.47	165	>hFBN1-Nterm 070820	1	DW111518_3.7020.7020.2	controllerType=0 controllerNumber=1 scan=7020	19.4879
06614:2	1	Y.LC[+57.021]QNGRC[+57.021]IPTPGS[+162.053]Y.R	461	Hex(1)	C[+57]*2, S[+162]	892.902	2	1784.8	1784.79	0	1.5	Specific	478.86	478.86	42.67	5.47	165	>hFBN1-Nterm 070820	1	DW111518_3.6717.6717.2	controllerType=0 controllerNumber=1 scan=6717	18.7992
06899:2	1	Y.LC[+57.021]QN[+0.984]GRC[+57.021]IPTPGSY.R	461		C[+57]*2, N[+1]	812.367	2	1623.73	1623.73	0	1.1	Specific	501.76	501.76	501.76	5.71	165	>hFBN1-Nterm 070820	1	DW111518_3.6962.6962.2	controllerType=0 controllerNumber=1 scan=6962	19.3584
07176:2	1	Y.LC[+57.021]QN[+0.984]GRC[+57.021]IPTPGSY.R	461		C[+57]*2, N[+1]	812.369	2	1623.73	1623.73	0	2.7	Specific	509.73	478.86	478.86	5.39	165	>hFBN1-Nterm 070820	1	DW111518_3.7204.7204.2	controllerType=0 controllerNumber=1 scan=7204	19.8956
06447:3	1	Y.LC[+57.021]QNGRC[+57.021]IPTPGS[+162.053]Y.R	461	Hex(1)	C[+57]*2, S[+162]	595.603	3	1784.79	1784.79	0	-0.5	Specific	526.26	366.35	24.79	5.53	165	>hFBN1-Nterm 070820	1	DW111518_3.6576.6576.3	controllerType=0 controllerNumber=1 scan=6576	18.4844
06545:2	1	Y.LC[+57.021]QNGRC[+57.021]IPTPGS[+162.053]Y.R	461	Hex(1)	C[+57]*2, S[+162]	892.902	2	1784.8	1784.79	0	1.4	Specific	619.17	619.17	39.89	7.57	165	>hFBN1-Nterm 070820	1	DW111518_3.6663.6663.2	controllerType=0 controllerNumber=1 scan=6663	18.6765
07230:2	1	Y.LC[+57.021]QN[+0.984]GRC[+57.021]IPTPGSY.R	461		C[+57]*2, N[+1]	812.368	2	1623.73	1623.73	0	2.1	Specific	636.92	491.39	491.39	7.57	165	>hFBN1-Nterm 070820	1	DW111518_3.7254.7254.2	controllerType=0 controllerNumber=1 scan=7254	20.007
07293:2	1	Y.LC[+57.021]QN[+0.984]GRC[+57.021]IPTPGSY.R	461		C[+57]*2, N[+1]	812.366	2	1623.73	1623.73	0	-0.1	Specific	651.82	467.38	467.38	8.57	165	>hFBN1-Nterm 070820	1	DW111518_3.7309.7309.2	controllerType=0 controllerNumber=1 scan=7309	20.1311
06303:2	1	Y.LC[+57.021]QNGRC[+57.021]IPTPGS[+162.053]Y.R	461	Hex(1)	C[+57]*2, S[+162]	892.901	2	1784.8	1784.79	0	0.7	Specific	652.09	591.03	38.45	8.57	165	>hFBN1-Nterm 070820	1	DW111518_3.6446.6446.2	controllerType=0 controllerNumber=1 scan=6446	18.2017
06415:2	1	Y.LC[+57.021]QNGRC[+57.021]IPTPGS[+162.053]Y.R	461	Hex(1)	C[+57]*2, S[+162]	892.901	2	1784.79	1784.79	0	0.2	Specific	666.53	571.41	39.11	8.57	165	>hFBN1-Nterm 070820	1	DW111518_3.6550.6550.2	controllerType=0 controllerNumber=1 scan=6550	18.4303
06356:2	1	Y.LC[+57.021]QNGRC[+57.021]IPTPGS[+162.053]Y.R	461	Hex(1)	C[+57]*2, S[+162]	892.901	2	1784.79	1784.79	0	0.2	Specific	680.39	592.63	38.76	8.57	165	>hFBN1-Nterm 070820	1	DW111518_3.6497.6497.2	controllerType=0 controllerNumber=1 scan=6497	18.3135
06479:2	1	Y.LC[+57.021]QNGRC[+57.021]IPTPGS[+162.053]Y.R	461	Hex(1)	C[+57]*2, S[+162]	892.902	2	1784.8	1784.79	0	1.3	Specific	721.21	623.89	41.42	9.57	165	>hFBN1-Nterm 070820	1	DW111518_3.6605.6605.2	controllerType=0 controllerNumber=1 scan=6605	18.5485
07171:3	1	Y.LC[+57.021]QN[+0.984]GRC[+57.021]IPTPGS[+162.053]Y.R	461	Hex(1)	C[+57]*2, N[+1], S[+162]	595.931	3	1785.78	1785.78	0	0.3	Specific	538.98	412.38	27.07	5.24	165	>hFBN1-Nterm 070820	1	DW111518_3.7200.7200.3	controllerType=0 controllerNumber=1 scan=7200	19.8869
07289:2	1	Y.LC[+57.021]QN[+0.984]GRC[+57.021]IPTPGS[+162.053]Y.R	461	Hex(1)	C[+57]*2, N[+1], S[+162]	893.393	2	1785.78	1785.78	0	0.1	Specific	586.13	560.74	38.21	6.57	165	>hFBN1-Nterm 070820	1	DW111518_3.7305.7305.2	controllerType=0 controllerNumber=1 scan=7305	20.1205
06964:2	1	Y.LC[+57.021]QN[+0.984]GRC[+57.021]IPTPGS[+162.053]Y.R	461	Hex(1)	C[+57]*2, N[+1], S[+162]	893.397	2	1785.79	1785.78	0	4.7	Specific	599.54	599.54	40.88	6.26	165	>hFBN1-Nterm 070820	1	DW111518_3.7019.7019.2	controllerType=0 controllerNumber=1 scan=7019	19.4858
06748:2	1	Y.LC[+57.021]QN[+0.984]GRC[+57.021]IPTPGS[+162.053]Y.R	461	Hex(1)	C[+57]*2, N[+1], S[+162]	893.394	2	1785.78	1785.78	0	1	Specific	601.65	561.06	41.45	7.57	165	>hFBN1-Nterm 070820	1	DW111518_3.6828.6828.2	controllerType=0 controllerNumber=1 scan=6828	19.05
06804:2	1	Y.LC[+57.021]QN[+0.984]GRC[+57.021]IPTPGS[+162.053]Y.R	461	Hex(1)	C[+57]*2, N[+1], S[+162]	893.395	2	1785.78	1785.78	0	2.4	Specific	626.04	526.29	42.01	7.57	165	>hFBN1-Nterm 070820	1	DW111518_3.6880.6880.2	controllerType=0 controllerNumber=1 scan=6880	19.1687
06866:2	1	Y.LC[+57.021]QN[+0.984]GRC[+57.021]IPTPGS[+162.053]Y.R	461	Hex(1)	C[+57]*2, N[+1], S[+162]	893.394	2	1785.78	1785.78	0	1.5	Specific	664.96	532.67	41.51	8.57	165	>hFBN1-Nterm 070820	1	DW111518_3.6936.6936.2	controllerType=0 controllerNumber=1 scan=6936	19.2983
07032:2	1	Y.LC[+57.021]QN[+0.984]GRC[+57.021]IPTPGS[+162.053]Y.R	461	Hex(1)	C[+57]*2, N[+1], S[+162]	893.394	2	1785.78	1785.78	0	1	Specific	682.22	600.3	41.16	8.57	165	>hFBN1-Nterm 070820	1	DW111518_3.7077.7077.2	controllerType=0 controllerNumber=1 scan=7077	19.6162
07218:2	1	Y.LC[+57.021]QN[+0.984]GRC[+57.021]IPTPGS[+162.053]Y.R	461	Hex(1)	C[+57]*2, N[+1], S[+162]	893.394	2	1785.78	1785.78	0	1.9	Specific	707.17	587.56	42.96	9.57	165	>hFBN1-Nterm 070820	1	DW111518_3.7244.7244.2	controllerType=0 controllerNumber=1 scan=7244	19.9834
07155:2	1	Y.LC[+57.021]QN[+0.984]GRC[+57.021]IPTPGS[+162.053]Y.R	461	Hex(1)	C[+57]*2, N[+1], S[+162]	893.394	2	1785.78	1785.78	0	0.9	Specific	728.69	575.47	41.17	9.57	165	>hFBN1-Nterm 070820	1	DW111518_3.7187.7187.2	controllerType=0 controllerNumber=1 scan=7187	19.8592
07093:2	1	Y.LC[+57.021]QN[+0.984]GRC[+57.021]IPTPGS[+162.053]Y.R	461	Hex(1)	C[+57]*2, N[+1], S[+162]	893.394	2	1785.78	1785.78	0	1.7	Specific	735.49	616.64	41.46	9.57	165	>hFBN1-Nterm 070820	1	DW111518_3.7132.7132.2	controllerType=0 controllerNumber=1 scan=7132	19.7381
08389:4	1	F.QLDLRGEC[+57.021]IDVDEC[+57.021]EKN[+0.984]PC[+57.021]AGGEC[+57.021]INNQGSY.T	483		C[+57]*4, N[+1]	901.132	4	3601.51	3601.49	0	3.5	Specific	365.31	365.31	57.37	5.14	165	>hFBN1-Nterm 070820	1	DW111518_3.8250.8250.4	controllerType=0 controllerNumber=1 scan=8250	22.2277
08360:4	1	F.QLDLRGEC[+57.021]IDVDEC[+57.021]EKNPC[+57.021]AGGEC[+57.021]INNQGS[+162.053]Y.T	483	Hex(1)	C[+57]*4, S[+162]	941.398	4	3762.57	3762.56	0	2.2	Specific	389.81	389.81	49.1	4.43	165	>hFBN1-Nterm 070820	1	DW111518_3.8222.8222.4	controllerType=0 controllerNumber=1 scan=8222	22.1631
08317:4	1	F.QLDLRGEC[+57.021]IDVDEC[+57.021]EKNPC[+57.021]AGGEC[+57.021]INNQGS[+162.053]Y.T	483	Hex(1)	C[+57]*4, S[+162]	941.395	4	3762.56	3762.56	0	-0.5	Specific	806.18	768.43	128.02	12.18	165	>hFBN1-Nterm 070820	1	DW111518_3.8187.8187.4	controllerType=0 controllerNumber=1 scan=8187	22.0875
08201:4	1	F.QLDLRGEC[+57.021]IDVDEC[+57.021]EKNPC[+57.021]AGGEC[+57.021]INNQGS[+162.053]Y.T	483	Hex(1)	C[+57]*4, S[+162]	941.395	4	3762.56	3762.56	0	-1.2	Specific	847.15	847.15	136.73	12.18	165	>hFBN1-Nterm 070820	1	DW111518_3.8081.8081.4	controllerType=0 controllerNumber=1 scan=8081	21.8573
08258:4	1	F.QLDLRGEC[+57.021]IDVDEC[+57.021]EKNPC[+57.021]AGGEC[+57.021]INNQGS[+162.053]Y.T	483	Hex(1)	C[+57]*4, S[+162]	941.397	4	3762.57	3762.56	0	0.8	Specific	854.28	854.28	116.72	12.89	165	>hFBN1-Nterm 070820	1	DW111518_3.8131.8131.4	controllerType=0 controllerNumber=1 scan=8131	21.9642
08290:3	1	F.QLDLRGEC[+57.021]IDVDEC[+57.021]EKNPC[+57.021]AGGEC[+57.021]INNQGS[+162.053]Y.T	483	Hex(1)	C[+57]*4, S[+162]	1254.86	3	3762.56	3762.56	0	-0.3	Specific	1086.6	1066.06	335.66	17.2	165	>hFBN1-Nterm 070820	1	DW111518_3.8160.8160.3	controllerType=0 controllerNumber=1 scan=8160	22.0253
08216:3	1	F.QLDLRGEC[+57.021]IDVDEC[+57.021]EKNPC[+57.021]AGGEC[+57.021]INNQGS[+162.053]Y.T	483	Hex(1)	C[+57]*4, S[+162]	1254.86	3	3762.56	3762.56	0	0.5	Specific	1103.47	1021.97	329.51	17.9	165	>hFBN1-Nterm 070820	1	DW111518_3.8093.8093.3	controllerType=0 controllerNumber=1 scan=8093	21.8838
08380:4	1	F.QLDLRGEC[+57.021]IDVDEC[+57.021]EKNPC[+57.021]AGGEC[+57.021]IN[+0.984]NQGS[+162.053]Y.T	483	Hex(1)	C[+57]*4, N[+1], S[+162]	941.641	4	3763.54	3763.55	0	-1.4	Specific	537.02	537.02	11.98	6.63	165	>hFBN1-Nterm 070820	1	DW111518_3.8241.8241.4	controllerType=0 controllerNumber=1 scan=8241	22.2083
08500:4	1	F.QLDLRGEC[+57.021]IDVDEC[+57.021]EKNPC[+57.021]AGGEC[+57.021]IN[+15.995]NQGS[+162.053]Y.T	483	Hex(1)	C[+57]*4, N[+16], S[+162]	945.395	4	3778.56	3778.56	0	0.1	Specific	735.48	735.48	3.49	9.89	165	>hFBN1-Nterm 070820	1	DW111518_3.8347.8347.4	controllerType=0 controllerNumber=1 scan=8347	22.4446
08372:4	1	F.QLDLRGEC[+57.021]IDVDEC[+57.021]EKNPC[+57.021]AGGEC[+57.021]IN[+15.995]NQGS[+162.053]Y.T	483	Hex(1)	C[+57]*4, N[+16], S[+162]	945.393	4	3778.55	3778.56	0	-1.4	Specific	740.48	740.48	23.19	10.18	165	>hFBN1-Nterm 070820	1	DW111518_3.8233.8233.4	controllerType=0 controllerNumber=1 scan=8233	22.1889
08305:4	1	F.QLDLRGEC[+57.021]IDVDEC[+57.021]EKNPC[+57.021]AGGEC[+57.021]IN[+15.995]NQGS[+162.053]Y.T	483	Hex(1)	C[+57]*4, N[+16], S[+162]	945.395	4	3778.56	3778.56	0	0.5	Specific	819.17	819.17	14.11	11.89	165	>hFBN1-Nterm 070820	1	DW111518_3.8175.8175.4	controllerType=0 controllerNumber=1 scan=8175	22.0605
08247:4	1	F.QLDLRGEC[+57.021]IDVDEC[+57.021]EKNPC[+57.021]AGGEC[+57.021]IN[+15.995]NQGS[+162.053]Y.T	483	Hex(1)	C[+57]*4, N[+16], S[+162]	945.395	4	3778.56	3778.56	0	0.2	Specific	824.83	824.83	20.58	11.89	165	>hFBN1-Nterm 070820	1	DW111518_3.8120.8120.4	controllerType=0 controllerNumber=1 scan=8120	21.943
08186:4	1	F.QLDLRGEC[+57.021]IDVDEC[+57.021]EKNPC[+57.021]AGGEC[+57.021]IN[+15.995]NQGS[+162.053]Y.T	483	Hex(1)	C[+57]*4, N[+16], S[+162]	945.395	4	3778.56	3778.56	0	0.5	Specific	883.35	883.35	28.17	12.89	165	>hFBN1-Nterm 070820	1	DW111518_3.8067.8067.4	controllerType=0 controllerNumber=1 scan=8067	21.827
08316:3	1	F.QLDLRGEC[+57.021]IDVDEC[+57.021]EKNPC[+57.021]AGGEC[+57.021]IN[+15.995]NQGS[+162.053]Y.T	483	Hex(1)	C[+57]*4, N[+16], S[+162]	1260.19	3	3778.55	3778.56	0	-0.6	Specific	1062.8	1062.8	26.82	17.2	165	>hFBN1-Nterm 070820	1	DW111518_3.8186.8186.3	controllerType=0 controllerNumber=1 scan=8186	22.0853
08260:3	1	F.QLDLRGEC[+57.021]IDVDEC[+57.021]EKNPC[+57.021]AGGEC[+57.021]IN[+15.995]NQGS[+162.053]Y.T	483	Hex(1)	C[+57]*4, N[+16], S[+162]	1260.19	3	3778.56	3778.56	0	0.8	Specific	1099.1	1099.1	27.84	16.9	165	>hFBN1-Nterm 070820	1	DW111518_3.8133.8133.3	controllerType=0 controllerNumber=1 scan=8133	21.9675
08197:3	1	F.QLDLRGEC[+57.021]IDVDEC[+57.021]EKNPC[+57.021]AGGEC[+57.021]IN[+15.995]NQGS[+162.053]Y.T	483	Hex(1)	C[+57]*4, N[+16], S[+162]	1260.19	3	3778.56	3778.56	0	2	Specific	1116.09	1108.44	36.26	17.9	165	>hFBN1-Nterm 070820	1	DW111518_3.8078.8078.3	controllerType=0 controllerNumber=1 scan=8078	21.8508
08626:4	1	F.QLDLRGEC[+57.021]IDVDEC[+57.021]EKNPC[+57.021]AGGEC[+57.021]IN[+15.995]N[+0.984]QGS[+162.053]Y.T	483	Hex(1)	C[+57]*4, N[+1][+16], S[+162]	945.641	4	3779.54	3779.54	0	-0.1	Specific	543.94	543.94	0	6.34	165	>hFBN1-Nterm 070820	1	DW111518_3.8452.8452.4	controllerType=0 controllerNumber=1 scan=8452	22.6849
08558:4	1	F.QLDLRGEC[+57.021]IDVDEC[+57.021]EKNPC[+57.021]AGGEC[+57.021]IN[+15.995]N[+0.984]QGS[+162.053]Y.T	483	Hex(1)	C[+57]*4, N[+1][+16], S[+162]	945.643	4	3779.55	3779.54	0	2.2	Specific	668.23	668.23	8.23	8.89	165	>hFBN1-Nterm 070820	1	DW111518_3.8396.8396.4	controllerType=0 controllerNumber=1 scan=8396	22.5573
08511:3	1	F.QLDLRGEC[+57.021]IDVDEC[+57.021]EKNPC[+57.021]AGGEC[+57.021]IN[+15.995]N[+0.984]QGS[+162.053]Y.T	483	Hex(1)	C[+57]*4, N[+1][+16], S[+162]	1260.52	3	3779.55	3779.54	0	2.7	Specific	809.77	809.77	5.42	11.59	165	>hFBN1-Nterm 070820	1	DW111518_3.8359.8359.3	controllerType=0 controllerNumber=1 scan=8359	22.4717
08575:3	1	F.QLDLRGEC[+57.021]IDVDEC[+57.021]EKNPC[+57.021]AGGEC[+57.021]IN[+15.995]N[+0.984]QGS[+162.053]Y.T	483	Hex(1)	C[+57]*4, N[+1][+16], S[+162]	1260.52	3	3779.55	3779.54	0	1.3	Specific	976.13	976.13	8.95	14.9	165	>hFBN1-Nterm 070820	1	DW111518_3.8409.8409.3	controllerType=0 controllerNumber=1 scan=8409	22.5864
01845:2	1	Y.TC[+57.021]QC[+57.021]RAGY.Q	514		C[+57]*2	508.209	2	1015.41	1015.41	0	1.2	Specific	212.71	212.71	212.71	2.04	165	>hFBN1-Nterm 070820	1	DW111518_3.2572.2572.3	controllerType=0 controllerNumber=1 scan=2572	9.0694
01878:2	1	Y.TC[+57.021]QC[+57.021]RAGY.Q	514		C[+57]*2	508.209	2	1015.41	1015.41	0	1.9	Specific	376.16	362.95	362.95	3.85	165	>hFBN1-Nterm 070820	1	DW111518_3.2608.2608.2	controllerType=0 controllerNumber=1 scan=2608	9.1822
01914:2	1	Y.TC[+57.021]QC[+57.021]RAGY.Q	514		C[+57]*2	508.208	2	1015.41	1015.41	0	0.6	Specific	389.47	375.2	375.2	3.85	165	>hFBN1-Nterm 070820	1	DW111518_3.2645.2645.2	controllerType=0 controllerNumber=1 scan=2645	9.2907
03494:2	1	F.HC[+57.021]VC[+57.021]NAGF.H	556		C[+57]*2	482.692	2	964.376	964.376	0	-0.7	Specific	382.71	325.69	325.69	3.34	165	>hFBN1-Nterm 070820	1	DW111518_3.4149.4149.2	controllerType=0 controllerNumber=1 scan=4149	13.0322
03562:2	1	F.HC[+57.021]VC[+57.021]NAGF.H	556		C[+57]*2	482.691	2	964.374	964.376	0	-2.1	Specific	408.16	327.21	327.21	4.63	165	>hFBN1-Nterm 070820	1	DW111518_3.4205.4205.2	controllerType=0 controllerNumber=1 scan=4205	13.1601
03781:2	1	F.HC[+57.021]VC[+57.021]NAGF.H	556		C[+57]*2	482.692	2	964.376	964.376	0	0.1	Specific	429.58	332.74	332.74	3.57	165	>hFBN1-Nterm 070820	1	DW111518_3.4379.4379.2	controllerType=0 controllerNumber=1 scan=4379	13.5601
03707:2	1	F.HC[+57.021]VC[+57.021]NAGF.H	556		C[+57]*2	482.692	2	964.376	964.376	0	-0.3	Specific	438.26	354.92	354.92	4.63	165	>hFBN1-Nterm 070820	1	DW111518_3.4323.4323.2	controllerType=0 controllerNumber=1 scan=4323	13.4321
03635:2	1	F.HC[+57.021]VC[+57.021]NAGF.H	556		C[+57]*2	482.692	2	964.376	964.376	0	0.2	Specific	454.52	326.08	326.08	3.37	165	>hFBN1-Nterm 070820	1	DW111518_3.4263.4263.2	controllerType=0 controllerNumber=1 scan=4263	13.2936
02984:2	1	F.KC[+57.021]IC[+57.021]KPGF.Q	597		C[+57]*2	505.25	2	1009.49	1009.5	0	-1.9	Specific	442.54	365.02	365.02	4.31	165	>hFBN1-Nterm 070820	1	DW111518_3.3703.3703.2	controllerType=0 controllerNumber=1 scan=3703	11.9823
03069:2	1	F.KC[+57.021]IC[+57.021]KPGF.Q	597		C[+57]*2	505.25	2	1009.49	1009.5	0	-2.4	Specific	496.69	376.48	376.48	4.54	165	>hFBN1-Nterm 070820	1	DW111518_3.3780.3780.2	controllerType=0 controllerNumber=1 scan=3780	12.1645
03172:2	1	F.KC[+57.021]IC[+57.021]KPGF.Q	597		C[+57]*2	505.251	2	1009.49	1009.5	0	-1.2	Specific	512.36	371.18	371.18	4.3	165	>hFBN1-Nterm 070820	1	DW111518_3.3878.3878.2	controllerType=0 controllerNumber=1 scan=3878	12.396
03123:2	1	F.KC[+57.021]IC[+57.021]KPGF.Q	597		C[+57]*2	505.251	2	1009.49	1009.5	0	-1.5	Specific	514.79	374.6	374.6	4.3	165	>hFBN1-Nterm 070820	1	DW111518_3.3829.3829.2	controllerType=0 controllerNumber=1 scan=3829	12.2795
06201:3	1	F.KC[+57.021]IC[+57.021]KPGFQLASDGRY.C	597		C[+57]*2	633.979	3	1899.92	1899.92	0	0.6	Specific	103.54	103.54	103.54	1.45	165	>hFBN1-Nterm 070820	1	DW111518_3.6359.6359.2	controllerType=0 controllerNumber=1 scan=6359	18.008
06174:4	1	F.KC[+57.021]IC[+57.021]KPGFQLASDGRY.C	597		C[+57]*2	475.738	4	1899.93	1899.92	0	5.7	Specific	135.68	135.68	135.68	1.51	165	>hFBN1-Nterm 070820	1	DW111518_3.6337.6337.4	controllerType=0 controllerNumber=1 scan=6337	17.9595
06136:3	1	F.KC[+57.021]IC[+57.021]KPGFQLASDGRY.C	597		C[+57]*2	633.984	3	1899.94	1899.92	0	8.6	Specific	205.19	205.19	205.19	1.44	165	>hFBN1-Nterm 070820	1	DW111518_3.6305.6305.2	controllerType=0 controllerNumber=1 scan=6305	17.884
06064:4	1	F.KC[+57.021]IC[+57.021]KPGFQLASDGRY.C	597		C[+57]*2	475.737	4	1899.93	1899.92	0	2.9	Specific	225.57	225.57	225.57	1.72	165	>hFBN1-Nterm 070820	1	DW111518_3.6249.6249.4	controllerType=0 controllerNumber=1 scan=6249	17.7537
05849:4	1	F.KC[+57.021]IC[+57.021]KPGFQLASDGRY.C	597		C[+57]*2	475.737	4	1899.93	1899.92	0	3.3	Specific	349.82	349.82	349.82	3.06	165	>hFBN1-Nterm 070820	1	DW111518_3.6067.6067.4	controllerType=0 controllerNumber=1 scan=6067	17.3477
05920:4	1	F.KC[+57.021]IC[+57.021]KPGFQLASDGRY.C	597		C[+57]*2	475.736	4	1899.92	1899.92	0	0.9	Specific	376.59	376.59	376.59	4.25	165	>hFBN1-Nterm 070820	1	DW111518_3.6125.6125.4	controllerType=0 controllerNumber=1 scan=6125	17.4801
05774:4	1	F.KC[+57.021]IC[+57.021]KPGFQLASDGRY.C	597		C[+57]*2	475.736	4	1899.92	1899.92	0	1.4	Specific	386.97	386.97	386.97	4.62	165	>hFBN1-Nterm 070820	1	DW111518_3.6012.6012.4	controllerType=0 controllerNumber=1 scan=6012	17.2234
05652:4	1	F.KC[+57.021]IC[+57.021]KPGFQLASDGRY.C	597		C[+57]*2	475.736	4	1899.92	1899.92	0	0.7	Specific	413.77	413.77	413.77	4.88	165	>hFBN1-Nterm 070820	1	DW111518_3.5905.5905.4	controllerType=0 controllerNumber=1 scan=5905	16.9873
05711:4	1	F.KC[+57.021]IC[+57.021]KPGFQLASDGRY.C	597		C[+57]*2	475.736	4	1899.92	1899.92	0	0.5	Specific	423.18	423.18	423.18	4.88	165	>hFBN1-Nterm 070820	1	DW111518_3.5957.5957.4	controllerType=0 controllerNumber=1 scan=5957	17.1015
05922:3	1	F.KC[+57.021]IC[+57.021]KPGFQLASDGRY.C	597		C[+57]*2	633.98	3	1899.92	1899.92	0	1.8	Specific	789.52	789.52	789.52	10.64	165	>hFBN1-Nterm 070820	1	DW111518_3.6127.6127.3	controllerType=0 controllerNumber=1 scan=6127	17.4844
05775:3	1	F.KC[+57.021]IC[+57.021]KPGFQLASDGRY.C	597		C[+57]*2	633.979	3	1899.92	1899.92	0	1.3	Specific	799.31	799.31	799.31	10.64	165	>hFBN1-Nterm 070820	1	DW111518_3.6013.6013.3	controllerType=0 controllerNumber=1 scan=6013	17.2246
05850:3	1	F.KC[+57.021]IC[+57.021]KPGFQLASDGRY.C	597		C[+57]*2	633.98	3	1899.93	1899.92	0	2.8	Specific	814.94	814.94	814.94	11.33	165	>hFBN1-Nterm 070820	1	DW111518_3.6068.6068.3	controllerType=0 controllerNumber=1 scan=6068	17.3498
05712:3	1	F.KC[+57.021]IC[+57.021]KPGFQLASDGRY.C	597		C[+57]*2	633.979	3	1899.92	1899.92	0	0.5	Specific	816.5	816.5	816.5	11.64	165	>hFBN1-Nterm 070820	1	DW111518_3.5958.5958.3	controllerType=0 controllerNumber=1 scan=5958	17.1027
05653:3	1	F.KC[+57.021]IC[+57.021]KPGFQLASDGRY.C	597		C[+57]*2	633.979	3	1899.92	1899.92	0	1.1	Specific	840.85	840.85	840.85	11.64	165	>hFBN1-Nterm 070820	1	DW111518_3.5906.5906.3	controllerType=0 controllerNumber=1 scan=5906	16.9894
02879:2	1	F.QLASDGRY.C	605			455.224	2	909.441	909.442	0	-2.1	Specific	368.58	368.58	368.58	3.9	165	>hFBN1-Nterm 070820	1	DW111518_3.3599.3599.2	controllerType=0 controllerNumber=1 scan=3599	11.7383
02949:2	1	F.QLASDGRY.C	605			455.224	2	909.441	909.442	0	-1.4	Specific	374.86	374.86	374.86	3.9	165	>hFBN1-Nterm 070820	1	DW111518_3.3669.3669.2	controllerType=0 controllerNumber=1 scan=3669	11.9039
03053:2	1	F.QLASDGRY.C	605			455.223	2	909.44	909.442	0	-3.1	Specific	454.67	454.67	454.67	3.61	165	>hFBN1-Nterm 070820	1	DW111518_3.3766.3766.2	controllerType=0 controllerNumber=1 scan=3766	12.1318
03109:2	1	F.QLASDGRY.C	605			455.224	2	909.441	909.442	0	-1.6	Specific	463.32	463.32	463.32	4.58	165	>hFBN1-Nterm 070820	1	DW111518_3.3815.3815.2	controllerType=0 controllerNumber=1 scan=3815	12.2476
03216:2	1	F.QLASDGRY.C	605			455.224	2	909.441	909.442	0	-1.8	Specific	478.89	478.89	478.89	4.48	165	>hFBN1-Nterm 070820	1	DW111518_3.3917.3917.2	controllerType=0 controllerNumber=1 scan=3917	12.4877
03000:2	1	F.QLASDGRY.C	605			455.224	2	909.44	909.442	0	-2.2	Specific	482.24	482.24	482.24	4.82	165	>hFBN1-Nterm 070820	1	DW111518_3.3718.3718.2	controllerType=0 controllerNumber=1 scan=3718	12.0193
03163:2	1	F.QLASDGRY.C	605			455.224	2	909.441	909.442	0	-1.6	Specific	491.35	491.35	491.35	4.71	165	>hFBN1-Nterm 070820	1	DW111518_3.3870.3870.2	controllerType=0 controllerNumber=1 scan=3870	12.3768
03274:2	1	F.QLASDGRY.C	605			455.224	2	909.441	909.442	0	-1.5	Specific	498.57	498.57	498.57	4.71	165	>hFBN1-Nterm 070820	1	DW111518_3.3964.3964.2	controllerType=0 controllerNumber=1 scan=3964	12.5983
05173:4	1	Y.C[+57.021]KDINEC[+57.021]ET[+203.079]PGIC[+57.021]M[+15.995]NGRC[+57.021]VNTDGSY.R	613	HexNAc(1)	C[+57]*4, M[+16], T[+203]	793.072	4	3169.27	3169.26	0	1	Specific	480.1	400.4	15.44	5.75	165	>hFBN1-Nterm 070820	1	DW111518_3.5532.5532.4	controllerType=0 controllerNumber=1 scan=5532	16.1604
07295:3	1	Y.C[+57.021]KDINEC[+57.021]ETPGIC[+57.021]MN[+0.984]GRC[+57.021]VNT[+162.053]DGSY.R	613	Hex(1)	C[+57]*4, N[+1], T[+162]	1038.42	3	3113.23	3113.23	0	1.8	Specific	960.2	960.2	2.16	14.62	165	>hFBN1-Nterm 070820	1	DW111518_3.7311.7311.3	controllerType=0 controllerNumber=1 scan=7311	20.1355
07356:3	1	Y.C[+57.021]KDINEC[+57.021]ETPGIC[+57.021]MN[+0.984]GRC[+57.021]VNT[+162.053]DGSY.R	613	Hex(1)	C[+57]*4, N[+1], T[+162]	1038.42	3	3113.23	3113.23	0	1.6	Specific	978.26	978.26	0.76	14.62	165	>hFBN1-Nterm 070820	1	DW111518_3.7363.7363.3	controllerType=0 controllerNumber=1 scan=7363	20.25
05865:4	1	Y.C[+57.021]KDINEC[+57.021]ET[+203.079]PGIC[+57.021]M[+15.995]N[+0.984]GRC[+57.021]VNTDGSY.R	613	HexNAc(1)	C[+57]*4, M[+16], N[+1], T[+203]	793.321	4	3170.26	3170.25	0	4.6	Specific	63.18	63.18	14.12	1.44	165	>hFBN1-Nterm 070820	1	DW111518_3.6081.6081.4	controllerType=0 controllerNumber=1 scan=6081	17.3794
05803:4	1	Y.C[+57.021]KDINEC[+57.021]ET[+203.079]PGIC[+57.021]M[+15.995]N[+0.984]GRC[+57.021]VNTDGSY.R	613	HexNAc(1)	C[+57]*4, M[+16], N[+1], T[+203]	793.318	4	3170.25	3170.25	0	1.2	Specific	328.86	328.86	3.6	3.08	165	>hFBN1-Nterm 070820	1	DW111518_3.6031.6031.4	controllerType=0 controllerNumber=1 scan=6031	17.2641
05729:4	1	Y.C[+57.021]KDINEC[+57.021]ETPGIC[+57.021]M[+15.995]N[+0.984]GRC[+57.021]VNTDGS[+203.079]Y.R	613	HexNAc(1)	C[+57]*4, M[+16], N[+1], S[+203]	793.319	4	3170.25	3170.25	0	1.6	Specific	537.21	374.11	11.18	5.29	165	>hFBN1-Nterm 070820	1	DW111518_3.5974.5974.4	controllerType=0 controllerNumber=1 scan=5974	17.1369
08738:3	1	Y.C[+57.021][-17.027]KDINEC[+57.021]ETPGIC[+57.021]MN[+0.984]GRC[+57.021]VNT[+162.053]DGSY.R	613	Hex(1)	C[-17][+57]*4, N[+1], T[+162]	1032.74	3	3096.21	3096.2	0	2.3	Specific	683.36	683.36	1.71	8.62	165	>hFBN1-Nterm 070820	1	DW111518_3.8543.8543.3	controllerType=0 controllerNumber=1 scan=8543	22.8947
04418:6	1	Y.C[+57.021]KDINEC[+57.021]ETPGIC[+57.021]MN[+15.995]GRC[+57.021]VN[+0.984]T[+396.127]DGS[+203.079]Y.R	613	Pent(3),HexNAc(1)	C[+57]*4, N[+1][+16], S[+203], T[+396]	595.242	6	3566.42	3566.37	0	11.7	Specific	97.74	97.74	1.2	1.44	165	>hFBN1-Nterm 070820	1	DW111518_3.4917.4917.3	controllerType=0 controllerNumber=1 scan=4917	14.7631
03632:3	1	Y.KRGQC[+57.021]IKPLF.G	668		C[+57]	416.241	3	1246.71	1246.71	0	-1.4	Specific	219.22	219.22	219.22	1.74	165	>hFBN1-Nterm 070820	1	DW111518_3.4261.4261.3	controllerType=0 controllerNumber=1 scan=4261	13.2892
03699:3	1	Y.KRGQC[+57.021]IKPLF.G	668		C[+57]	416.241	3	1246.71	1246.71	0	0	Specific	260.65	260.65	260.65	2.11	165	>hFBN1-Nterm 070820	1	DW111518_3.4316.4316.3	controllerType=0 controllerNumber=1 scan=4316	13.415
03565:3	1	Y.KRGQC[+57.021]IKPLF.G	668		C[+57]	416.241	3	1246.71	1246.71	0	0.2	Specific	261.19	261.19	261.19	2.19	165	>hFBN1-Nterm 070820	1	DW111518_3.4207.4207.3	controllerType=0 controllerNumber=1 scan=4207	13.1644
03769:3	1	Y.KRGQC[+57.021]IKPLF.G	668		C[+57]	416.24	3	1246.71	1246.71	0	-1.8	Specific	315.9	315.9	315.9	2.63	165	>hFBN1-Nterm 070820	1	DW111518_3.4369.4369.3	controllerType=0 controllerNumber=1 scan=4369	13.5366
03842:3	1	Y.KRGQC[+57.021]IKPLF.G	668		C[+57]	416.24	3	1246.71	1246.71	0	-2.8	Specific	366	366	366	3.21	165	>hFBN1-Nterm 070820	1	DW111518_3.4426.4426.3	controllerType=0 controllerNumber=1 scan=4426	13.6665
04047:3	1	Y.KRGQC[+57.021]IKPLF.G	668		C[+57]	416.241	3	1246.71	1246.71	0	-0.9	Specific	392.61	392.61	392.61	3.98	165	>hFBN1-Nterm 070820	1	DW111518_3.4589.4589.3	controllerType=0 controllerNumber=1 scan=4589	14.0451
04183:3	1	Y.KRGQC[+57.021]IKPLF.G	668		C[+57]	416.241	3	1246.71	1246.71	0	-1.3	Specific	410.45	410.45	410.45	4.61	165	>hFBN1-Nterm 070820	1	DW111518_3.4700.4700.3	controllerType=0 controllerNumber=1 scan=4700	14.2974
03977:3	1	Y.KRGQC[+57.021]IKPLF.G	668		C[+57]	416.241	3	1246.71	1246.71	0	-1.3	Specific	412.57	412.57	412.57	4.61	165	>hFBN1-Nterm 070820	1	DW111518_3.4533.4533.3	controllerType=0 controllerNumber=1 scan=4533	13.9157
03915:3	1	Y.KRGQC[+57.021]IKPLF.G	668		C[+57]	416.24	3	1246.71	1246.71	0	-1.6	Specific	415.89	415.89	415.89	5.38	165	>hFBN1-Nterm 070820	1	DW111518_3.4483.4483.3	controllerType=0 controllerNumber=1 scan=4483	13.7988
04113:3	1	Y.KRGQC[+57.021]IKPLF.G	668		C[+57]	416.241	3	1246.71	1246.71	0	-1.1	Specific	450.12	450.12	450.12	4.41	165	>hFBN1-Nterm 070820	1	DW111518_3.4644.4644.3	controllerType=0 controllerNumber=1 scan=4644	14.1714
06258:4	1	Y.KRGQC[+57.021]IKPLFGAVTKSEC[+57.021]C[+57.021]C[+57.021]ASTEY.A	668		C[+57]*4	738.343	4	2950.35	2950.37	0	-6.5	Specific	286.47	286.47	286.47	1.76	165	>hFBN1-Nterm 070820	1	DW111518_3.6405.6405.4	controllerType=0 controllerNumber=1 scan=6405	18.112
03804:2	1	F.GAVTKSEC[+57.021]C[+57.021]C[+57.021]ASTEY.A	678		C[+57]*3	861.843	2	1722.68	1722.68	0	0.9	Specific	100.09	100.09	100.09	1.61	165	>hFBN1-Nterm 070820	1	DW111518_3.4395.4395.2	controllerType=0 controllerNumber=1 scan=4395	13.5956
03902:2	1	F.GAVTKSEC[+57.021]C[+57.021]C[+57.021]ASTEY.A	678		C[+57]*3	861.841	2	1722.67	1722.68	0	-1.4	Specific	226.97	226.97	226.97	2.42	165	>hFBN1-Nterm 070820	1	DW111518_3.4473.4473.2	controllerType=0 controllerNumber=1 scan=4473	13.7761
03965:2	1	F.GAVTKSEC[+57.021]C[+57.021]C[+57.021]ASTEY.A	678		C[+57]*3	861.841	2	1722.67	1722.68	0	-1.5	Specific	371	371	371	5.44	165	>hFBN1-Nterm 070820	1	DW111518_3.4524.4524.2	controllerType=0 controllerNumber=1 scan=4524	13.8944
04036:2	1	F.GAVTKSEC[+57.021]C[+57.021]C[+57.021]ASTEY.A	678		C[+57]*3	861.842	2	1722.68	1722.68	0	0.5	Specific	421.44	421.44	421.44	5.41	165	>hFBN1-Nterm 070820	1	DW111518_3.4581.4581.2	controllerType=0 controllerNumber=1 scan=4581	14.0263
04097:2	1	F.GAVTKSEC[+57.021]C[+57.021]C[+57.021]ASTEY.A	678		C[+57]*3	861.842	2	1722.68	1722.68	0	0.2	Specific	444.96	444.96	444.96	5.47	165	>hFBN1-Nterm 070820	1	DW111518_3.4633.4633.2	controllerType=0 controllerNumber=1 scan=4633	14.1467
04167:2	1	F.GAVTKSEC[+57.021]C[+57.021]C[+57.021]ASTEY.A	678		C[+57]*3	861.843	2	1722.68	1722.68	0	1.4	Specific	521.83	521.83	521.83	6.02	165	>hFBN1-Nterm 070820	1	DW111518_3.4687.4687.2	controllerType=0 controllerNumber=1 scan=4687	14.2693
04235:2	1	F.GAVTKSEC[+57.021]C[+57.021]C[+57.021]ASTEY.A	678		C[+57]*3	861.84	2	1722.67	1722.68	0	-2.2	Specific	529.93	529.93	529.93	6.31	165	>hFBN1-Nterm 070820	1	DW111518_3.4748.4748.2	controllerType=0 controllerNumber=1 scan=4748	14.4044
07879:3	1	Y.AFGEPC[+57.021]QPC[+57.021]PAQNSAEY.Q	693		C[+57]*2	642.599	3	1925.78	1925.78	0	1.6	Specific	506.59	390.83	390.83	5.93	165	>hFBN1-Nterm 070820	1	DW111518_3.7798.7798.3	controllerType=0 controllerNumber=1 scan=7798	21.2479
07810:3	1	Y.AFGEPC[+57.021]QPC[+57.021]PAQNSAEY.Q	693		C[+57]*2	642.598	3	1925.78	1925.78	0	0.8	Specific	529.37	411.76	411.76	6.25	165	>hFBN1-Nterm 070820	1	DW111518_3.7743.7743.3	controllerType=0 controllerNumber=1 scan=7743	21.1255
07789:2	1	Y.AFGEPC[+57.021]QPC[+57.021]PAQNSAEY.Q	693		C[+57]*2	963.395	2	1925.78	1925.78	0	1.7	Specific	703.91	504.72	504.72	9.8	165	>hFBN1-Nterm 070820	1	DW111518_3.7728.7728.2	controllerType=0 controllerNumber=1 scan=7728	21.092
07930:2	1	Y.AFGEPC[+57.021]QPC[+57.021]PAQNSAEY.Q	693		C[+57]*2	963.394	2	1925.78	1925.78	0	0.7	Specific	708.46	529.88	529.88	9.8	165	>hFBN1-Nterm 070820	1	DW111518_3.7843.7843.2	controllerType=0 controllerNumber=1 scan=7843	21.3518
07860:2	1	Y.AFGEPC[+57.021]QPC[+57.021]PAQNSAEY.Q	693		C[+57]*2	963.395	2	1925.78	1925.78	0	1.8	Specific	724.01	518.01	518.01	9.8	165	>hFBN1-Nterm 070820	1	DW111518_3.7783.7783.2	controllerType=0 controllerNumber=1 scan=7783	21.2173
10884:4	1	Y.QALC[+57.021]SSGPGMTSAGSDINEC[+57.021]ALDPDIC[+57.021]PNGIC[+57.021]ENLRGTY.K	710		C[+57]*4	1050.96	4	4200.82	4200.8	0	2.8	Specific	978.3	978.3	42.42	14.28	165	>hFBN1-Nterm 070820	1	DW111518_3.10360.10360.4	controllerType=0 controllerNumber=1 scan=10360	27.082
10936:4	1	Y.QALC[+57.021]SSGPGMTSAGSDINEC[+57.021]ALDPDIC[+57.021]PNGIC[+57.021]ENLRGTY.K	710		C[+57]*4	1050.96	4	4200.81	4200.8	0	1.1	Specific	1011.13	1011.13	41.79	15.6	165	>hFBN1-Nterm 070820	1	DW111518_3.10407.10407.4	controllerType=0 controllerNumber=1 scan=10407	27.1947
04981:2	1	F.VC[+57.021]TC[+57.021]PKGF.I	791		C[+57]*2	484.722	2	968.436	968.433	0	3.2	Specific	161.23	161.23	161.23	1.48	165	>hFBN1-Nterm 070820	1	DW111518_3.5377.5377.3	controllerType=0 controllerNumber=1 scan=5377	15.806
05053:2	1	F.VC[+57.021]TC[+57.021]PKGF.I	791		C[+57]*2	484.721	2	968.435	968.433	0	2.7	Specific	209.74	209.74	209.74	1.5	165	>hFBN1-Nterm 070820	1	DW111518_3.5434.5434.3	controllerType=0 controllerNumber=1 scan=5434	15.9374
03961:2	1	F.VC[+57.021]TC[+57.021]PKGF.I	791		C[+57]*2	484.72	2	968.432	968.433	0	-0.4	Specific	353.92	155.08	155.08	2.22	165	>hFBN1-Nterm 070820	1	DW111518_3.4521.4521.2	controllerType=0 controllerNumber=1 scan=4521	13.8879
04343:2	1	F.VC[+57.021]TC[+57.021]PKGF.I	791		C[+57]*2	484.719	2	968.432	968.433	0	-1	Specific	370.43	213.03	213.03	2.38	165	>hFBN1-Nterm 070820	1	DW111518_3.4849.4849.2	controllerType=0 controllerNumber=1 scan=4849	14.6209
04469:2	1	F.VC[+57.021]TC[+57.021]PKGF.I	791		C[+57]*2	484.72	2	968.433	968.433	0	-0.3	Specific	393.15	196.18	196.18	2.84	165	>hFBN1-Nterm 070820	1	DW111518_3.4959.4959.2	controllerType=0 controllerNumber=1 scan=4959	14.8557
04026:2	1	F.VC[+57.021]TC[+57.021]PKGF.I	791		C[+57]*2	484.72	2	968.433	968.433	0	-0.3	Specific	403.08	220.81	220.81	2.85	165	>hFBN1-Nterm 070820	1	DW111518_3.4574.4574.2	controllerType=0 controllerNumber=1 scan=4574	14.0112
04601:2	1	F.VC[+57.021]TC[+57.021]PKGF.I	791		C[+57]*2	484.72	2	968.432	968.433	0	-0.5	Specific	417.12	270.47	270.47	3.15	165	>hFBN1-Nterm 070820	1	DW111518_3.5069.5069.2	controllerType=0 controllerNumber=1 scan=5069	15.1028
04224:2	1	F.VC[+57.021]TC[+57.021]PKGF.I	791		C[+57]*2	484.719	2	968.432	968.433	0	-1.2	Specific	436.87	208.4	208.4	3.21	165	>hFBN1-Nterm 070820	1	DW111518_3.4739.4739.2	controllerType=0 controllerNumber=1 scan=4739	14.3852
04163:2	1	F.VC[+57.021]TC[+57.021]PKGF.I	791		C[+57]*2	484.72	2	968.432	968.433	0	-0.7	Specific	437.67	199.87	199.87	3.1	165	>hFBN1-Nterm 070820	1	DW111518_3.4684.4684.2	controllerType=0 controllerNumber=1 scan=4684	14.2628
04285:2	1	F.VC[+57.021]TC[+57.021]PKGF.I	791		C[+57]*2	484.72	2	968.432	968.433	0	-1	Specific	445.99	268.57	268.57	4.23	165	>hFBN1-Nterm 070820	1	DW111518_3.4794.4794.2	controllerType=0 controllerNumber=1 scan=4794	14.505
04092:2	1	F.VC[+57.021]TC[+57.021]PKGF.I	791		C[+57]*2	484.72	2	968.433	968.433	0	-0.3	Specific	448.76	249.61	249.61	3.47	165	>hFBN1-Nterm 070820	1	DW111518_3.4629.4629.2	controllerType=0 controllerNumber=1 scan=4629	14.1387
04404:2	1	F.VC[+57.021]TC[+57.021]PKGF.I	791		C[+57]*2	484.719	2	968.432	968.433	0	-1	Specific	448.79	286.02	286.02	3.65	165	>hFBN1-Nterm 070820	1	DW111518_3.4904.4904.2	controllerType=0 controllerNumber=1 scan=4904	14.7373
04533:2	1	F.VC[+57.021]TC[+57.021]PKGF.I	791		C[+57]*2	484.72	2	968.433	968.433	0	-0.1	Specific	451.94	261.87	261.87	3.18	165	>hFBN1-Nterm 070820	1	DW111518_3.5014.5014.2	controllerType=0 controllerNumber=1 scan=5014	14.9795
08155:4	1	F.IYKPDLKTC[+57.021]EDIDEC[+57.021]ES[+162.053]SPC[+57.021]INGVC[+57.021]KNSPGSF.I	799	Hex(1)	C[+57]*4, S[+162]	971.176	4	3881.68	3881.69	0	-0.7	Specific	840.36	793.91	1.2	12.44	165	>hFBN1-Nterm 070820	1	DW111518_3.8038.8038.4	controllerType=0 controllerNumber=1 scan=8038	21.7653
08024:4	1	F.IYKPDLKTC[+57.021]EDIDEC[+57.021]ESSPC[+57.021]INGVC[+57.021]KNSPGS[+162.053]F.I	799	Hex(1)	C[+57]*4, S[+162]	971.175	4	3881.68	3881.69	0	-1.6	Specific	930.2	881.22	4.66	14.44	165	>hFBN1-Nterm 070820	1	DW111518_3.7924.7924.4	controllerType=0 controllerNumber=1 scan=7924	21.5333
07964:4	1	F.IYKPDLKTC[+57.021]EDIDEC[+57.021]ES[+162.053]SPC[+57.021]INGVC[+57.021]KNSPGSF.I	799	Hex(1)	C[+57]*4, S[+162]	971.178	4	3881.69	3881.69	0	1.3	Specific	964.25	887.78	1.2	15.14	165	>hFBN1-Nterm 070820	1	DW111518_3.7871.7871.4	controllerType=0 controllerNumber=1 scan=7871	21.4153
06742:5	1	F.IYKPDLKT[+324.106]C[+57.021]EDIDEC[+57.021]ESS[+324.106]PC[+57.021]INGVC[+57.021]KNSPGSF.I	799	Hex(2),Hex(2)	C[+57]*4, S[+324], T[+324]	874.168	5	4366.81	4367.84	-1	-7.1	Specific	227.03	227.03	0	1.54	165	>hFBN1-Nterm 070820	1	DW111518_3.6822.6822.3	controllerType=0 controllerNumber=1 scan=6822	19.0358
07828:4	1	F.IYKPDLKTC[+57.021]EDIDEC[+57.021]ES[+365.132]SPC[+57.021]IN[+15.995]GVC[+57.021]KNSPGSF.I	799	HexNAc(1)Hex(1)	C[+57]*4, N[+16], S[+365]	1025.95	4	4100.77	4100.76	0	1.3	Specific	508.07	508.07	0	5.51	165	>hFBN1-Nterm 070820	1	DW111518_3.7757.7757.4	controllerType=0 controllerNumber=1 scan=7757	21.1578
08029:4	1	F.IYKPDLKT[+324.106]C[+57.021]EDIDEC[+57.021]ESSPC[+57.021]IN[+0.984]GVC[+57.021]KNSPGSF.I	799	Hex(2)	C[+57]*4, N[+1], T[+324]	1011.94	4	4044.72	4044.72	0	0	Specific	925.36	925.36	0.8	14.14	165	>hFBN1-Nterm 070820	1	DW111518_3.7927.7927.4	controllerType=0 controllerNumber=1 scan=7927	21.538
08090:4	1	F.IYKPDLKTC[+57.021]EDIDEC[+57.021]ESSPC[+57.021]IN[+0.984]GVC[+57.021]KNSPGS[+162.053]F.I	799	Hex(1)	C[+57]*4, N[+1], S[+162]	971.424	4	3882.67	3882.67	0	0.9	Specific	939.75	939.75	0.46	14.14	165	>hFBN1-Nterm 070820	1	DW111518_3.7980.7980.4	controllerType=0 controllerNumber=1 scan=7980	21.6482
08210:4	1	F.IYKPDLKTC[+57.021]EDIDEC[+57.021]ES[+162.053]SPC[+57.021]IN[+0.984]GVC[+57.021]KNSPGSF.I	799	Hex(1)	C[+57]*4, N[+1], S[+162]	971.423	4	3882.67	3882.67	0	-0.5	Specific	939.78	939.78	1.2	14.44	165	>hFBN1-Nterm 070820	1	DW111518_3.8089.8089.4	controllerType=0 controllerNumber=1 scan=8089	21.8756
07961:4	1	F.IYKPDLKT[+324.106]C[+57.021]EDIDEC[+57.021]ESSPC[+57.021]IN[+0.984]GVC[+57.021]KNSPGSF.I	799	Hex(2)	C[+57]*4, N[+1], T[+324]	1011.69	4	4043.73	4044.72	-1	3.3	Specific	983.99	983.99	0.8	14.83	165	>hFBN1-Nterm 070820	1	DW111518_3.7867.7867.4	controllerType=0 controllerNumber=1 scan=7867	21.4054
07799:4	1	F.IYKPDLKTC[+57.021]EDIDEC[+57.021]ESS[+162.053]PC[+57.021]INGVC[+57.021]KNSPGS[+162.053]F.I	799	Hex(1),Hex(1)	C[+57]*4, S[+162]*2	1011.69	4	4043.75	4043.74	0	1.8	Specific	1043.51	1043.51	1.2	16.14	165	>hFBN1-Nterm 070820	1	DW111518_3.7735.7735.4	controllerType=0 controllerNumber=1 scan=7735	21.1071
07858:4	1	F.IYKPDLKTC[+57.021]EDIDEC[+57.021]ESS[+162.053]PC[+57.021]INGVC[+57.021]KNSPGS[+162.053]F.I	799	Hex(1),Hex(1)	C[+57]*4, S[+162]*2	1011.69	4	4043.74	4043.74	0	1.1	Specific	1110.06	1110.06	0.14	18.14	165	>hFBN1-Nterm 070820	1	DW111518_3.7781.7781.4	controllerType=0 controllerNumber=1 scan=7781	21.214
06790:5	1	F.IYKPDLKT[+324.106]C[+57.021]EDIDEC[+57.021]ES[+324.106]SPC[+57.021]INGVC[+57.021]KN[+0.984]SPGSF.I	799	Hex(2),Hex(2)	C[+57]*4, N[+1], S[+324], T[+324]	874.567	5	4368.81	4368.83	0	-5	Specific	235.44	235.44	0	1.75	165	>hFBN1-Nterm 070820	1	DW111518_3.6869.6869.3	controllerType=0 controllerNumber=1 scan=6869	19.1454
08092:4	1	F.IYKPDLKTC[+57.021]EDIDEC[+57.021]ESS[+162.053]PC[+57.021]IN[+0.984]GVC[+57.021]KNSPGS[+162.053]F.I	799	Hex(1),Hex(1)	C[+57]*4, N[+1], S[+162]*2	1011.93	4	4044.72	4044.72	0	-1.9	Specific	898.38	898.38	0.57	13.44	165	>hFBN1-Nterm 070820	1	DW111518_3.7982.7982.4	controllerType=0 controllerNumber=1 scan=7982	21.6526
09982:6	1	F.IYKPDLKT[+324.106]C[+57.021]EDIDEC[+57.021]ESSPC[+57.021]INGVC[+57.021]KNSPGSFIC[+57.021]EC[+57.021]SSESTLDPTKTIC[+57.021]IETIKGTC[+57.021]W.Q	799	Hex(2)	C[+57]*8, T[+324]	1186.53	6	7114.12	7114.11	0	1.3	Specific	1018.31	1018.31	0.8	13.52	165	>hFBN1-Nterm 070820	1	DW111518_3.9597.9597.6	controllerType=0 controllerNumber=1 scan=9597	25.3074
10180:6	1	F.IYKPDLKT[+324.106]C[+57.021]EDIDEC[+57.021]ESSPC[+57.021]INGVC[+57.021]KN[+0.984]SPGSFIC[+57.021]EC[+57.021]SSESTLDPTKTIC[+57.021]IETIKGTC[+57.021]W.Q	799	Hex(2)	C[+57]*8, N[+1], T[+324]	1186.69	6	7115.11	7115.1	0	2.3	Specific	806.7	806.7	0.8	9.52	165	>hFBN1-Nterm 070820	1	DW111518_3.9780.9780.6	controllerType=0 controllerNumber=1 scan=9780	25.729
09996:6	1	F.IYKPDLKT[+324.106]C[+57.021]EDIDEC[+57.021]ESSPC[+57.021]INGVC[+57.021]KN[+0.984]SPGSFIC[+57.021]EC[+57.021]SSESTLDPTKTIC[+57.021]IETIKGTC[+57.021]W.Q	799	Hex(2)	C[+57]*8, N[+1], T[+324]	1186.86	6	7116.1	7115.1	1	0.4	Specific	1057.6	1057.6	0.8	14.52	165	>hFBN1-Nterm 070820	1	DW111518_3.9613.9613.6	controllerType=0 controllerNumber=1 scan=9613	25.3451
10124:6	1	F.IYKPDLKT[+324.106]C[+57.021]EDIDEC[+57.021]ESSPC[+57.021]INGVC[+57.021]KN[+0.984]SPGSFIC[+57.021]EC[+57.021]SSESTLDPTKTIC[+57.021]IETIKGTC[+57.021]W.Q	799	Hex(2)	C[+57]*8, N[+1], T[+324]	1186.69	6	7115.12	7115.1	0	3.7	Specific	1166.12	1166.12	0.8	16.2	165	>hFBN1-Nterm 070820	1	DW111518_3.9733.9733.6	controllerType=0 controllerNumber=1 scan=9733	25.6209
10039:6	1	F.IYKPDLKT[+324.106]C[+57.021]EDIDEC[+57.021]ESSPC[+57.021]INGVC[+57.021]KN[+0.984]SPGSFIC[+57.021]EC[+57.021]SSESTLDPTKTIC[+57.021]IETIKGTC[+57.021]W.Q	799	Hex(2)	C[+57]*8, N[+1], T[+324]	1186.52	6	7114.11	7115.1	-1	2.5	Specific	1218.8	1218.8	0.8	17.2	165	>hFBN1-Nterm 070820	1	DW111518_3.9660.9660.6	controllerType=0 controllerNumber=1 scan=9660	25.4565
07020:4	1	Y.KPDLKT[+324.106]C[+57.021]EDIDEC[+57.021]ESSPC[+57.021]INGVC[+57.021]KNSPGSF.I	801	Hex(2)	C[+57]*4, T[+324]	942.654	4	3767.59	3767.59	0	0.6	Specific	969.51	969.51	1.93	14.9	165	>hFBN1-Nterm 070820	1	DW111518_3.7069.7069.4	controllerType=0 controllerNumber=1 scan=7069	19.5974
07228:4	1	Y.KPDLKTC[+57.021]EDIDEC[+57.021]ES[+162.053]SPC[+57.021]IN[+0.984]GVC[+57.021]KNSPGSF.I	801	Hex(1)	C[+57]*4, N[+1], S[+162]	902.389	4	3606.53	3606.52	0	2.7	Specific	790.65	790.65	1.2	10.59	165	>hFBN1-Nterm 070820	1	DW111518_3.7251.7251.4	controllerType=0 controllerNumber=1 scan=7251	19.9985
10122:4	1	F.IC[+57.021]EC[+57.021]SSESTLDPTKTIC[+57.021]IETIKGTC[+57.021]W.Q	831		C[+57]*4	773.106	4	3089.4	3089.39	0	2.8	Specific	543.36	543.36	543.36	4.97	165	>hFBN1-Nterm 070820	1	DW111518_3.9732.9732.6	controllerType=0 controllerNumber=1 scan=9732	25.6187
10515:3	1	F.IC[+57.021]EC[+57.021]SSESTLDPTKTIC[+57.021]IETIKGTC[+57.021]W.Q	831		C[+57]*4	1030.48	3	3089.41	3089.39	0	6.5	Specific	718.32	718.32	718.32	9.09	165	>hFBN1-Nterm 070820	1	DW111518_3.10049.10049.3	controllerType=0 controllerNumber=1 scan=10049	26.3542
10442:3	1	F.IC[+57.021]EC[+57.021]SSESTLDPTKTIC[+57.021]IETIKGTC[+57.021]W.Q	831		C[+57]*4	1030.47	3	3089.4	3089.39	0	3.4	Specific	776.93	776.93	776.93	10.31	165	>hFBN1-Nterm 070820	1	DW111518_3.9991.9991.3	controllerType=0 controllerNumber=1 scan=9991	26.219
10143:4	1	F.IC[+57.021]EC[+57.021]SSESTLDPTKTIC[+57.021]IETIKGTC[+57.021]W.Q	831		C[+57]*4	773.107	4	3089.41	3089.39	0	4	Specific	827.93	827.93	827.93	11.29	165	>hFBN1-Nterm 070820	1	DW111518_3.9750.9750.4	controllerType=0 controllerNumber=1 scan=9750	25.6598
10044:3	1	F.IC[+57.021]EC[+57.021]SSESTLDPTKTIC[+57.021]IETIKGTC[+57.021]W.Q	831		C[+57]*4	1030.47	3	3089.4	3089.39	0	1.6	Specific	925.44	925.44	925.44	13.62	165	>hFBN1-Nterm 070820	1	DW111518_3.9665.9665.3	controllerType=0 controllerNumber=1 scan=9665	25.4673
10378:3	1	F.IC[+57.021]EC[+57.021]SSESTLDPTKTIC[+57.021]IETIKGTC[+57.021]W.Q	831		C[+57]*4	1030.47	3	3089.41	3089.39	0	3.8	Specific	1031.66	1031.66	1031.66	15.31	165	>hFBN1-Nterm 070820	1	DW111518_3.9937.9937.3	controllerType=0 controllerNumber=1 scan=9937	26.0947
10304:3	1	F.IC[+57.021]EC[+57.021]SSESTLDPTKTIC[+57.021]IETIKGTC[+57.021]W.Q	831		C[+57]*4	1030.47	3	3089.4	3089.39	0	2.8	Specific	1130.84	1130.84	1130.84	17.31	165	>hFBN1-Nterm 070820	1	DW111518_3.9880.9880.3	controllerType=0 controllerNumber=1 scan=9880	25.9619
10169:3	1	F.IC[+57.021]EC[+57.021]SSESTLDPTKTIC[+57.021]IETIKGTC[+57.021]W.Q	831		C[+57]*4	1030.48	3	3089.41	3089.39	0	6.6	Specific	1138.37	1138.37	1138.37	17.09	165	>hFBN1-Nterm 070820	1	DW111518_3.9769.9769.3	controllerType=0 controllerNumber=1 scan=9769	25.7049
10099:3	1	F.IC[+57.021]EC[+57.021]SSESTLDPTKTIC[+57.021]IETIKGTC[+57.021]W.Q	831		C[+57]*4	1030.47	3	3089.4	3089.39	0	2.6	Specific	1165.86	1165.86	1165.86	18.31	165	>hFBN1-Nterm 070820	1	DW111518_3.9714.9714.3	controllerType=0 controllerNumber=1 scan=9714	25.5809
10233:3	1	F.IC[+57.021]EC[+57.021]SSESTLDPTKTIC[+57.021]IETIKGTC[+57.021]W.Q	831		C[+57]*4	1030.47	3	3089.4	3089.39	0	3	Specific	1184.27	1184.27	1184.27	18.31	165	>hFBN1-Nterm 070820	1	DW111518_3.9824.9824.3	controllerType=0 controllerNumber=1 scan=9824	25.8317
10191:3	1	F.IC[+57.021]EC[+57.021]SSESTLD[+15.995]PTKTIC[+57.021]IETIKGTC[+57.021]W.Q	831		C[+57]*4, D[+16]	1035.81	3	3105.4	3105.39	0	5.1	Specific	79.59	79.59	34.19	1.43	165	>hFBN1-Nterm 070820	1	DW111518_3.9789.9789.3	controllerType=0 controllerNumber=1 scan=9789	25.7486
10113:3	1	F.IC[+57.021]EC[+57.021]SSESTLD[+15.995]PTKTIC[+57.021]IETIKGTC[+57.021]W.Q	831		C[+57]*4, D[+16]	1035.81	3	3105.41	3105.39	0	6.5	Specific	395.46	395.46	93.42	4.66	165	>hFBN1-Nterm 070820	1	DW111518_3.9725.9725.3	controllerType=0 controllerNumber=1 scan=9725	25.6038
08182:5	1	Y.SRIKGTQC[+57.021]EDIDEC[+57.021]EVFPGVC[+57.021]KN[+0.984]GLC[+57.021]VNT[+162.053]RGSF.K	903	Hex(1)	C[+57]*4, N[+1], T[+162]	799.964	5	3995.79	3995.79	0	1	Specific	1001.89	1001.89	3.6	15.9	165	>hFBN1-Nterm 070820	1	DW111518_3.8062.8062.5	controllerType=0 controllerNumber=1 scan=8062	21.8153
08313:5	1	Y.SRIKGTQC[+57.021]EDIDEC[+57.021]EVFPGVC[+57.021]KN[+0.984]GLC[+57.021]VNT[+162.053]RGSF.K	903	Hex(1)	C[+57]*4, N[+1], T[+162]	799.964	5	3995.79	3995.79	0	0.6	Specific	1024.07	1024.07	3.6	15.9	165	>hFBN1-Nterm 070820	1	DW111518_3.8182.8182.5	controllerType=0 controllerNumber=1 scan=8182	22.0747
08249:5	1	Y.SRIKGTQC[+57.021]EDIDEC[+57.021]EVFPGVC[+57.021]KN[+0.984]GLC[+57.021]VNT[+162.053]RGSF.K	903	Hex(1)	C[+57]*4, N[+1], T[+162]	799.963	5	3995.79	3995.79	0	0.2	Specific	1068.71	1068.71	3.6	16.9	165	>hFBN1-Nterm 070820	1	DW111518_3.8122.8122.5	controllerType=0 controllerNumber=1 scan=8122	21.9454
08234:4	1	Y.SRIKGTQC[+57.021]EDID[+15.995]EC[+57.021]EVFPGVC[+57.021]KNGLC[+57.021]VN[+15.995]T[+132.042]RGSF.K	903	Pent(1)	C[+57]*4, D[+16], N[+16], T[+132]	999.95	4	3996.78	3996.78	0	-0.8	Specific	198.13	198.13	3.7	1.52	165	>hFBN1-Nterm 070820	1	DW111518_3.8107.8107.4	controllerType=0 controllerNumber=1 scan=8107	21.9139
08693:5	1	W.GTEEC[+57.021]EEC[+57.021]PMRNTPEYEELC[+57.021]PRGPGFATKEITN[+0.984]GKPF.F	991		C[+57]*3, N[+1]	867.19	5	4331.92	4331.9	0	5.1	Specific	1043.88	1043.88	87.64	14.69	165	>hFBN1-Nterm 070820	1	DW111518_3.8503.8503.5	controllerType=0 controllerNumber=1 scan=8503	22.8016
09586:5	1	W.GTEEC[+57.021]EEC[+57.021]PMRNT[+146.058]PEYEELC[+57.021]PRGPGFAT[+426.137]KEITNGKPF.F	991	Fuc(1),Hex(1)Pent(2)	C[+57]*3, T[+146][+426]	981.244	5	4902.19	4903.11	-1	16.9	Specific	279.96	279.96	1.14	1.47	165	>hFBN1-Nterm 070820	1	DW111518_3.9253.9253.5	controllerType=0 controllerNumber=1 scan=9253	24.5272
09525:5	1	W.GTEEC[+57.021]EEC[+57.021]PMRNT[+146.058]PEYEELC[+57.021]PRGPGFAT[+426.137]KEITNGKPF.F	991	Fuc(1),Hex(1)Pent(2)	C[+57]*3, T[+146][+426]	981.245	5	4902.2	4903.11	-1	18.4	Specific	513.62	513.62	2.4	3.28	165	>hFBN1-Nterm 070820	1	DW111518_3.9200.9200.5	controllerType=0 controllerNumber=1 scan=9200	24.4035
03560:3	1	F.ATKEITNGKPF.F	1017			402.555	3	1205.65	1205.65	0	-2.3	Specific	66.28	66.28	66.28	1.44	165	>hFBN1-Nterm 070820	1	DW111518_3.4204.4204.3	controllerType=0 controllerNumber=1 scan=4204	13.1579
03691:3	1	F.ATKEITNGKPF.F	1017			402.555	3	1205.65	1205.65	0	-1.3	Specific	174.01	174.01	174.01	1.63	165	>hFBN1-Nterm 070820	1	DW111518_3.4311.4311.3	controllerType=0 controllerNumber=1 scan=4311	13.4042
03625:3	1	F.ATKEITNGKPF.F	1017			402.555	3	1205.65	1205.65	0	-1.2	Specific	193.77	193.77	193.77	1.77	165	>hFBN1-Nterm 070820	1	DW111518_3.4257.4257.3	controllerType=0 controllerNumber=1 scan=4257	13.2806
03764:3	1	F.ATKEITNGKPF.F	1017			402.555	3	1205.65	1205.65	0	-1.2	Specific	216.18	216.18	216.18	1.99	165	>hFBN1-Nterm 070820	1	DW111518_3.4366.4366.3	controllerType=0 controllerNumber=1 scan=4366	13.5301
03827:2	1	F.ATKEITNGKPF.F	1017			603.329	2	1205.65	1205.65	0	-0.9	Specific	244.7	244.7	244.7	1.79	165	>hFBN1-Nterm 070820	1	DW111518_3.4414.4414.2	controllerType=0 controllerNumber=1 scan=4414	13.6404
03492:3	1	F.ATKEITNGKPF.F	1017			402.555	3	1205.65	1205.65	0	-1.1	Specific	262.17	262.17	262.17	2.29	165	>hFBN1-Nterm 070820	1	DW111518_3.4148.4148.3	controllerType=0 controllerNumber=1 scan=4148	13.0301
03835:3	1	F.ATKEITNGKPF.F	1017			402.555	3	1205.65	1205.65	0	-1.2	Specific	360.55	360.55	360.55	3.34	165	>hFBN1-Nterm 070820	1	DW111518_3.4421.4421.3	controllerType=0 controllerNumber=1 scan=4421	13.6564
03838:3	1	F.ATKEITNGKPF.F	1017			402.555	3	1205.65	1205.65	0	-1.2	Specific	422.06	422.06	422.06	4.78	165	>hFBN1-Nterm 070820	1	DW111518_3.4423.4423.3	controllerType=0 controllerNumber=1 scan=4423	13.66
03910:2	1	F.ATKEITNGKPF.F	1017			603.329	2	1205.65	1205.65	0	-1.3	Specific	437.16	437.16	437.16	4.61	165	>hFBN1-Nterm 070820	1	DW111518_3.4480.4480.2	controllerType=0 controllerNumber=1 scan=4480	13.7923
03904:3	1	F.ATKEITNGKPF.F	1017			402.555	3	1205.65	1205.65	0	-0.6	Specific	451.75	451.75	451.75	5.61	165	>hFBN1-Nterm 070820	1	DW111518_3.4476.4476.3	controllerType=0 controllerNumber=1 scan=4476	13.7837
04040:3	1	F.ATKEITN[+0.984]GKPF.F	1017		N[+1]	402.883	3	1206.63	1206.64	0	-2.4	Specific	493.34	493.34	493.34	5.84	165	>hFBN1-Nterm 070820	1	DW111518_3.4585.4585.3	controllerType=0 controllerNumber=1 scan=4585	14.0368
04365:3	1	F.ATKEITN[+0.984]GKPF.F	1017		N[+1]	402.884	3	1206.64	1206.64	0	0	Specific	503.47	503.47	503.47	5.55	165	>hFBN1-Nterm 070820	1	DW111518_3.4866.4866.3	controllerType=0 controllerNumber=1 scan=4866	14.6538
03975:3	1	F.ATKEITN[+0.984]GKPF.F	1017		N[+1]	402.882	3	1206.63	1206.64	0	-4.3	Specific	511.25	511.25	511.25	4.97	165	>hFBN1-Nterm 070820	1	DW111518_3.4532.4532.3	controllerType=0 controllerNumber=1 scan=4532	13.9135
04110:3	1	F.ATKEITN[+0.984]GKPF.F	1017		N[+1]	402.883	3	1206.63	1206.64	0	-1.5	Specific	526.7	526.7	526.7	6.15	165	>hFBN1-Nterm 070820	1	DW111518_3.4642.4642.3	controllerType=0 controllerNumber=1 scan=4642	14.1675
04303:3	1	F.ATKEITN[+0.984]GKPF.F	1017		N[+1]	402.883	3	1206.63	1206.64	0	-2.1	Specific	538.3	538.3	538.3	6.15	165	>hFBN1-Nterm 070820	1	DW111518_3.4810.4810.3	controllerType=0 controllerNumber=1 scan=4810	14.5363
04487:3	1	F.ATKEITN[+0.984]GKPF.F	1017		N[+1]	402.883	3	1206.63	1206.64	0	-1.8	Specific	544.82	544.82	544.82	6.15	165	>hFBN1-Nterm 070820	1	DW111518_3.4973.4973.3	controllerType=0 controllerNumber=1 scan=4973	14.887
04424:3	1	F.ATKEITN[+0.984]GKPF.F	1017		N[+1]	402.884	3	1206.64	1206.64	0	0.1	Specific	549.64	549.64	549.64	5.86	165	>hFBN1-Nterm 070820	1	DW111518_3.4921.4921.3	controllerType=0 controllerNumber=1 scan=4921	14.7693
04240:3	1	F.ATKEITN[+0.984]GKPF.F	1017		N[+1]	402.883	3	1206.63	1206.64	0	-1.6	Specific	552.43	552.43	552.43	6.15	165	>hFBN1-Nterm 070820	1	DW111518_3.4753.4753.3	controllerType=0 controllerNumber=1 scan=4753	14.4142
04178:3	1	F.ATKEITN[+0.984]GKPF.F	1017		N[+1]	402.883	3	1206.63	1206.64	0	-1.9	Specific	569.11	569.11	569.11	6.71	165	>hFBN1-Nterm 070820	1	DW111518_3.4697.4697.3	controllerType=0 controllerNumber=1 scan=4697	14.291
07719:5	1	F.ALDSEERN[+568.212]C[+57.021]T[+203.079]DIDEC[+57.021]RISPDLC[+57.021]GRGQC[+57.021]VN[+15.995]TPGD[+15.995]F.E	1062	HexNAc(2)Hex(1),HexNAc(1)	C[+57]*4, D[+16], N[+16][+568], T[+203]	952.598	5	4758.96	4759.97	-1	-0.8	Specific	41.03	41.03	1.2	1.44	165	>hFBN1-Nterm 070820	1	DW111518_3.7669.7669.5	controllerType=0 controllerNumber=1 scan=7669	20.9539
08375:5	1	F.ALDSEERN[+1702.581]C[+57.021]TDIDEC[+57.021]RISPDLC[+57.021]GRGQC[+57.021]VNTPGDFEC[+57.021]KC[+57.021]DEGYESGF.M	1062	HexNAc(2)Hex(8)	C[+57]*6, N[+1703]	1424.96	5	7120.78	7120.79	0	-1.6	Specific	349.6	349.6	18.86	3.93	165	>hFBN1-Nterm 070820	1	DW111518_3.8236.8236.5	controllerType=0 controllerNumber=1 scan=8236	22.1955
08408:5	1	F.ALDSEERN[+1378.476]C[+57.021]TDIDEC[+57.021]RISPDLC[+57.021]GRGQC[+57.021]VNTPGDFEC[+57.021]KC[+57.021]DEGYESGF.M	1062	HexNAc(2)Hex(6)	C[+57]*6, N[+1378]	1360.14	5	6796.7	6796.68	0	1.8	Specific	394.52	394.52	45.09	4.62	165	>hFBN1-Nterm 070820	1	DW111518_3.8268.8268.5	controllerType=0 controllerNumber=1 scan=8268	22.2681
08424:5	1	F.ALDSEERN[+1540.529]C[+57.021]TDIDEC[+57.021]RISPDLC[+57.021]GRGQC[+57.021]VNTPGDFEC[+57.021]KC[+57.021]DEGYESGF.M	1062	HexNAc(2)Hex(7)	C[+57]*6, N[+1541]	1392.56	5	6958.75	6958.74	0	1.7	Specific	463.57	463.57	44.06	4.95	165	>hFBN1-Nterm 070820	1	DW111518_3.8281.8281.5	controllerType=0 controllerNumber=1 scan=8281	22.2965
08430:5	1	F.ALDSEERN[+1702.581]C[+57.021]TDIDEC[+57.021]RISPDLC[+57.021]GRGQC[+57.021]VNTPGDFEC[+57.021]KC[+57.021]DEGYESGF.M	1062	HexNAc(2)Hex(8)	C[+57]*6, N[+1703]	1425.16	5	7121.79	7120.79	1	-0.3	Specific	471.53	471.53	0	5.24	165	>hFBN1-Nterm 070820	1	DW111518_3.8287.8287.5	controllerType=0 controllerNumber=1 scan=8287	22.3114
08448:5	1	F.ALDSEERN[+1216.423]C[+57.021]TDIDEC[+57.021]RISPDLC[+57.021]GRGQC[+57.021]VNTPGDFEC[+57.021]KC[+57.021]DEGYESGF.M	1062	HexNAc(2)Hex(5)	C[+57]*6, N[+1216]	1327.73	5	6634.64	6634.63	0	1.1	Specific	474.66	474.66	45.61	4.95	165	>hFBN1-Nterm 070820	1	DW111518_3.8304.8304.5	controllerType=0 controllerNumber=1 scan=8304	22.3493
08845:5	1	F.ALDSEERN[+1378.476]C[+57.021]TDIDEC[+57.021]RISPDLC[+57.021]GRGQC[+57.021]VNTPGDFEC[+57.021]KC[+57.021]DEGYES[+132.042]GF.M	1062	HexNAc(2)Hex(6),Pent(1)	C[+57]*6, N[+1378], S[+132]	1386.35	5	6927.74	6928.73	-1	2	Specific	49.7	49.7	28.04	1.44	165	>hFBN1-Nterm 070820	1	DW111518_3.8628.8628.5	controllerType=0 controllerNumber=1 scan=8628	23.0931
08785:5	1	F.ALDSEERN[+1378.476]C[+57.021]TDIDEC[+57.021]RISPDLC[+57.021]GRGQC[+57.021]VNTPGDFEC[+57.021]KC[+57.021]DEGYES[+132.042]GF.M	1062	HexNAc(2)Hex(6),Pent(1)	C[+57]*6, N[+1378], S[+132]	1386.35	5	6927.75	6928.73	-1	3.3	Specific	54.03	54.03	45.54	1.44	165	>hFBN1-Nterm 070820	1	DW111518_3.8578.8578.5	controllerType=0 controllerNumber=1 scan=8578	22.9767
08732:5	1	F.ALDSEERN[+1702.581]C[+57.021]TDIDEC[+57.021]RISPDLC[+57.021]GRGQC[+57.021]VNTPGDFEC[+57.021]KC[+57.021]DEGYES[+132.042]GF.M	1062	HexNAc(2)Hex(8),Pent(1)	C[+57]*6, N[+1703], S[+132]	1451.37	5	7252.84	7252.83	0	1	Specific	69.29	59.89	46.36	1.45	165	>hFBN1-Nterm 070820	1	DW111518_3.8536.8536.5	controllerType=0 controllerNumber=1 scan=8536	22.8785
08784:5	1	F.ALDSEERN[+1540.529]C[+57.021]TDIDEC[+57.021]RISPDLC[+57.021]GRGQC[+57.021]VNTPGDFEC[+57.021]KC[+57.021]DEGYES[+132.042]GF.M	1062	HexNAc(2)Hex(7),Pent(1)	C[+57]*6, N[+1541], S[+132]	1418.77	5	7089.81	7090.78	-1	4.4	Specific	74.18	74.18	17.72	1.44	165	>hFBN1-Nterm 070820	1	DW111518_3.8577.8577.5	controllerType=0 controllerNumber=1 scan=8577	22.9744
08791:5	1	F.ALDSEERN[+1216.423]C[+57.021]TDIDEC[+57.021]RISPDLC[+57.021]GRGQC[+57.021]VNTPGDFEC[+57.021]KC[+57.021]DEGYES[+132.042]GF.M	1062	HexNAc(2)Hex(5),Pent(1)	C[+57]*6, N[+1216], S[+132]	1353.94	5	6765.68	6766.67	-1	1.8	Specific	124.04	124.04	38	1.51	165	>hFBN1-Nterm 070820	1	DW111518_3.8584.8584.5	controllerType=0 controllerNumber=1 scan=8584	22.9909
08866:5	1	F.ALDSEERN[+1216.423]C[+57.021]TDIDEC[+57.021]RISPDLC[+57.021]GRGQC[+57.021]VNTPGDFEC[+57.021]KC[+57.021]DEGYES[+132.042]GF.M	1062	HexNAc(2)Hex(5),Pent(1)	C[+57]*6, N[+1216], S[+132]	1353.94	5	6765.68	6766.67	-1	1.5	Specific	133.63	133.63	87.35	1.74	165	>hFBN1-Nterm 070820	1	DW111518_3.8645.8645.5	controllerType=0 controllerNumber=1 scan=8645	23.1323
08502:5	1	F.ALDSEERN[+1540.529]C[+57.021]TDIDEC[+57.021]RISPDLC[+57.021]GRGQC[+57.021]VN[+0.984]TPGDFEC[+57.021]KC[+57.021]DEGYESGF.M	1062	HexNAc(2)Hex(7)	C[+57]*6, N[+1][+1541]	1392.56	5	6958.75	6959.72	-1	4.8	Specific	231.58	231.58	34.97	2.11	165	>hFBN1-Nterm 070820	1	DW111518_3.8349.8349.5	controllerType=0 controllerNumber=1 scan=8349	22.449
08498:5	1	F.ALDSEERN[+1702.581]C[+57.021]TDIDEC[+57.021]RISPDLC[+57.021]GRGQC[+57.021]VN[+0.984]TPGDFEC[+57.021]KC[+57.021]DEGYESGF.M	1062	HexNAc(2)Hex(8)	C[+57]*6, N[+1][+1703]	1424.97	5	7120.8	7121.77	-1	4.6	Specific	275.08	275.08	15.33	2.65	165	>hFBN1-Nterm 070820	1	DW111518_3.8345.8345.5	controllerType=0 controllerNumber=1 scan=8345	22.4403
08400:5	1	F.ALDSEERN[+1540.529]C[+57.021]TDIDEC[+57.021]RISPDLC[+57.021]GRGQC[+57.021]VN[+15.995]TPGDFEC[+57.021]KC[+57.021]DEGYESGF.M	1062	HexNAc(2)Hex(7)	C[+57]*6, N[+16][+1541]	1395.75	5	6974.74	6974.73	0	1.2	Specific	333.85	333.85	10.38	3.64	165	>hFBN1-Nterm 070820	1	DW111518_3.8261.8261.5	controllerType=0 controllerNumber=1 scan=8261	22.2526
08387:5	1	F.ALDSEERN[+1540.529]C[+57.021]TDIDEC[+57.021]RISPDLC[+57.021]GRGQC[+57.021]VN[+0.984]TPGDFEC[+57.021]KC[+57.021]DEGYESGF.M	1062	HexNAc(2)Hex(7)	C[+57]*6, N[+1][+1541]	1392.75	5	6959.72	6959.72	0	0.2	Specific	336.64	336.64	18.74	3.64	165	>hFBN1-Nterm 070820	1	DW111518_3.8248.8248.5	controllerType=0 controllerNumber=1 scan=8248	22.2234
08449:5	1	F.ALDSEERN[+1378.476]C[+57.021]TDIDEC[+57.021]RISPDLC[+57.021]GRGQC[+57.021]VNTPGD[+15.995]FEC[+57.021]KC[+57.021]DEGYESGF.M	1062	HexNAc(2)Hex(6)	C[+57]*6, D[+16], N[+1378]	1363.34	5	6812.67	6812.68	0	-1.4	Specific	365.61	365.61	0.17	4.91	165	>hFBN1-Nterm 070820	1	DW111518_3.8305.8305.5	controllerType=0 controllerNumber=1 scan=8305	22.3515
08361:5	1	F.ALDSEERN[+1704.635]C[+57.021]TDIDEC[+57.021]RISPDLC[+57.021]GRGQC[+57.021]VN[+15.995]TPGDFEC[+57.021]KC[+57.021]DEGYESGF.M	1062	HexNAc(6)Hex(3)	C[+57]*6, N[+16][+1705]	1428.36	5	7137.78	7138.84	-1	-8.1	Specific	379.82	379.82	5.84	3.44	165	>hFBN1-Nterm 070820	1	DW111518_3.8223.8223.5	controllerType=0 controllerNumber=1 scan=8223	22.1654
08435:5	1	F.ALDSEERN[+1216.423]C[+57.021]TDIDEC[+57.021]RISPDLC[+57.021]GRGQC[+57.021]VN[+0.984]TPGDFEC[+57.021]KC[+57.021]DEGYESGF.M	1062	HexNAc(2)Hex(5)	C[+57]*6, N[+1][+1216]	1328.14	5	6636.65	6635.61	1	4.9	Specific	398.54	398.54	46.09	4.3	165	>hFBN1-Nterm 070820	1	DW111518_3.8292.8292.5	controllerType=0 controllerNumber=1 scan=8292	22.3223
08396:5	1	F.ALDSEERN[+1702.581]C[+57.021]TDIDEC[+57.021]RISPDLC[+57.021]GRGQC[+57.021]VN[+15.995]TPGDFEC[+57.021]KC[+57.021]DEGYESGF.M	1062	HexNAc(2)Hex(8)	C[+57]*6, N[+16][+1703]	1427.96	5	7135.78	7136.78	-1	-0.4	Specific	399.38	399.38	25.79	4.91	165	>hFBN1-Nterm 070820	1	DW111518_3.8257.8257.5	controllerType=0 controllerNumber=1 scan=8257	22.2438
08388:5	1	F.ALDSEERN[+1378.476]C[+57.021]TDIDEC[+57.021]RISPDLC[+57.021]GRGQC[+57.021]VN[+15.995]TPGDFEC[+57.021]KC[+57.021]DEGYESGF.M	1062	HexNAc(2)Hex(6)	C[+57]*6, N[+16][+1378]	1363.15	5	6811.7	6812.68	-1	4.4	Specific	416.91	416.91	11.17	4.57	165	>hFBN1-Nterm 070820	1	DW111518_3.8249.8249.5	controllerType=0 controllerNumber=1 scan=8249	22.2256
08473:5	1	F.ALDSEERN[+1378.476]C[+57.021]TDIDEC[+57.021]RISPDLC[+57.021]GRGQC[+57.021]VN[+0.984]TPGDFEC[+57.021]KC[+57.021]DEGYESGF.M	1062	HexNAc(2)Hex(6)	C[+57]*6, N[+1][+1378]	1360.14	5	6796.69	6797.67	-1	4	Specific	427.91	427.91	43.12	4.57	165	>hFBN1-Nterm 070820	1	DW111518_3.8325.8325.5	controllerType=0 controllerNumber=1 scan=8325	22.3946
08412:5	1	F.ALDSEERN[+1216.423]C[+57.021]TDIDEC[+57.021]RISPDLC[+57.021]GRGQC[+57.021]VN[+15.995]TPGDFEC[+57.021]KC[+57.021]DEGYESGF.M	1062	HexNAc(2)Hex(5)	C[+57]*6, N[+16][+1216]	1330.73	5	6649.64	6650.63	-1	2	Specific	457.24	457.24	45.23	4.95	165	>hFBN1-Nterm 070820	1	DW111518_3.8271.8271.5	controllerType=0 controllerNumber=1 scan=8271	22.2746
08797:5	1	F.ALDSEERN[+1702.581]C[+57.021]TDIDEC[+57.021]RISPDLC[+57.021]GRGQC[+57.021]VN[+15.995]TPGDFEC[+57.021]KC[+57.021]DEGYES[+132.042]GF.M	1062	HexNAc(2)Hex(8),Pent(1)	C[+57]*6, N[+16][+1703], S[+132]	1454.57	5	7268.84	7268.83	0	1.5	Specific	50.63	50.63	0	1.44	165	>hFBN1-Nterm 070820	1	DW111518_3.8589.8589.5	controllerType=0 controllerNumber=1 scan=8589	23.0018
08853:5	1	F.ALDSEERN[+1216.423]C[+57.021]TDIDEC[+57.021]RISPDLC[+57.021]GRGQC[+57.021]VNT[+132.042]PGDFEC[+57.021]KC[+57.021]D[+15.995]EGYESGF.M	1062	HexNAc(2)Hex(5),Pent(1)	C[+57]*6, D[+16], N[+1216], T[+132]	1357.14	5	6781.68	6782.67	-1	2.5	Specific	85.67	85.67	5.97	1.46	165	>hFBN1-Nterm 070820	1	DW111518_3.8635.8635.5	controllerType=0 controllerNumber=1 scan=8635	23.1084
08786:5	1	F.ALDSEERN[+1216.423]C[+57.021]TDIDEC[+57.021]RISPDLC[+57.021]GRGQC[+57.021]VN[+15.995]TPGDFEC[+57.021]KC[+57.021]DEGYES[+132.042]GF.M	1062	HexNAc(2)Hex(5),Pent(1)	C[+57]*6, N[+16][+1216], S[+132]	1357.14	5	6781.68	6782.67	-1	2.2	Specific	86.97	86.97	1.58	1.44	165	>hFBN1-Nterm 070820	1	DW111518_3.8579.8579.5	controllerType=0 controllerNumber=1 scan=8579	22.9789
08436:5	1	F.ALDS[+132.042]EERN[+1054.370]C[+57.021]TD[+15.995]IDEC[+57.021]RISPDLC[+57.021]GRGQC[+57.021]VN[+15.995]TPGDFEC[+57.021]KC[+57.021]DEGYESGF.M	1062	Pent(1),HexNAc(2)Hex(4)	C[+57]*6, D[+16], N[+16][+1054], S[+132]	1328.33	5	6637.64	6636.61	1	4.2	Specific	30.86	30.86	1.52	1.43	165	>hFBN1-Nterm 070820	1	DW111518_3.8292.8292.5	controllerType=0 controllerNumber=1 scan=8292	22.3223
05866:2	1	F.EC[+57.021]KC[+57.021]DEGYESGF.M	1096		C[+57]*2	740.775	2	1480.54	1480.54	0	5.2	Specific	256.06	256.06	256.06	2.5	165	>hFBN1-Nterm 070820	1	DW111518_3.6082.6082.2	controllerType=0 controllerNumber=1 scan=6082	17.3816
03962:2	1	Y.QC[+57.021]AC[+57.021]NPGY.H	1181		C[+57]*2	485.181	2	969.355	969.355	0	0.1	Specific	213.36	168.45	168.45	1.53	165	>hFBN1-Nterm 070820	1	DW111518_3.4521.4521.2	controllerType=0 controllerNumber=1 scan=4521	13.8879
03930:2	1	Y.QC[+57.021]AC[+57.021]NPGY.H	1181		C[+57]*2	485.182	2	969.356	969.355	0	0.4	Specific	459.29	298.05	298.05	3.09	165	>hFBN1-Nterm 070820	1	DW111518_3.4494.4494.2	controllerType=0 controllerNumber=1 scan=4494	13.8238
06740:3	1	Y.QC[+57.021]AC[+57.021]NPGYHSTPDRLF.C	1181		C[+57]*2	641.614	3	1922.83	1922.83	0	-0.3	Specific	722.35	667.39	667.39	10.11	165	>hFBN1-Nterm 070820	1	DW111518_3.6821.6821.3	controllerType=0 controllerNumber=1 scan=6821	19.0336
06794:3	1	Y.QC[+57.021]AC[+57.021]NPGYHSTPDRLF.C	1181		C[+57]*2	641.615	3	1922.83	1922.83	0	1.5	Specific	725.71	680.74	680.74	9.81	165	>hFBN1-Nterm 070820	1	DW111518_3.6872.6872.3	controllerType=0 controllerNumber=1 scan=6872	19.15
06553:3	1	Y.QC[+57.021]AC[+57.021]NPGYHSTPDRLF.C	1181		C[+57]*2	641.615	3	1922.83	1922.83	0	1.1	Specific	775.31	729.75	729.75	10.81	165	>hFBN1-Nterm 070820	1	DW111518_3.6670.6670.3	controllerType=0 controllerNumber=1 scan=6670	18.6936
06429:3	1	Y.QC[+57.021]AC[+57.021]NPGYHSTPDRLF.C	1181		C[+57]*2	641.614	3	1922.83	1922.83	0	-0.3	Specific	781.34	727.35	727.35	11.11	165	>hFBN1-Nterm 070820	1	DW111518_3.6562.6562.3	controllerType=0 controllerNumber=1 scan=6562	18.4537
06624:3	1	Y.QC[+57.021]AC[+57.021]NPGYHSTPDRLF.C	1181		C[+57]*2	641.615	3	1922.83	1922.83	0	1.6	Specific	796.29	739.35	739.35	10.81	165	>hFBN1-Nterm 070820	1	DW111518_3.6725.6725.3	controllerType=0 controllerNumber=1 scan=6725	18.8184
06491:3	1	Y.QC[+57.021]AC[+57.021]NPGYHSTPDRLF.C	1181		C[+57]*2	641.614	3	1922.83	1922.83	0	0.7	Specific	799.55	747.53	747.53	10.81	165	>hFBN1-Nterm 070820	1	DW111518_3.6615.6615.3	controllerType=0 controllerNumber=1 scan=6615	18.572
06561:2	1	Y.QC[+57.021]AC[+57.021]NPGYHSTPDRLF.C	1181		C[+57]*2	961.919	2	1922.83	1922.83	0	2.1	Specific	843.09	676.85	676.85	11.64	165	>hFBN1-Nterm 070820	1	DW111518_3.6677.6677.2	controllerType=0 controllerNumber=1 scan=6677	18.7073
06477:2	1	Y.QC[+57.021]AC[+57.021]NPGYHSTPDRLF.C	1181		C[+57]*2	961.918	2	1922.83	1922.83	0	0.2	Specific	940.83	766	766	13.64	165	>hFBN1-Nterm 070820	1	DW111518_3.6602.6602.2	controllerType=0 controllerNumber=1 scan=6602	18.541
06690:3	1	Y.QC[+57.021]AC[+57.021]N[+0.984]PGYHSTPDRLF.C	1181		C[+57]*2, N[+1]	641.939	3	1923.8	1923.81	0	-5.1	Specific	502.85	502.85	502.85	4.6	165	>hFBN1-Nterm 070820	1	DW111518_3.6780.6780.3	controllerType=0 controllerNumber=1 scan=6780	18.944
04960:2	1	Y.HSTPDRLF.C	1189			486.75	2	972.492	972.49	0	1.9	Specific	314.85	314.85	314.85	1.83	165	>hFBN1-Nterm 070820	1	DW111518_3.5359.5359.2	controllerType=0 controllerNumber=1 scan=5359	15.7634
04888:2	1	Y.HSTPDRLF.C	1189			486.75	2	972.493	972.49	0	3.6	Specific	451.5	451.5	451.5	3.15	165	>hFBN1-Nterm 070820	1	DW111518_3.5304.5304.2	controllerType=0 controllerNumber=1 scan=5304	15.6369
04791:2	1	Y.HSTPDRLF.C	1189			486.75	2	972.492	972.49	0	2.9	Specific	565.76	565.76	565.76	4.2	165	>hFBN1-Nterm 070820	1	DW111518_3.5231.5231.2	controllerType=0 controllerNumber=1 scan=5231	15.4688
04602:2	1	Y.HSTPDRLF.C	1189			486.748	2	972.489	972.49	0	-1	Specific	587.77	587.77	587.77	5.41	165	>hFBN1-Nterm 070820	1	DW111518_3.5070.5070.2	controllerType=0 controllerNumber=1 scan=5070	15.104
04657:2	1	Y.HSTPDRLF.C	1189			486.748	2	972.489	972.49	0	-1.3	Specific	592.45	592.45	592.45	5.16	165	>hFBN1-Nterm 070820	1	DW111518_3.5122.5122.2	controllerType=0 controllerNumber=1 scan=5122	15.22
04721:2	1	Y.HSTPDRLF.C	1189			486.749	2	972.49	972.49	0	0.7	Specific	595.85	595.85	595.85	4.56	165	>hFBN1-Nterm 070820	1	DW111518_3.5176.5176.2	controllerType=0 controllerNumber=1 scan=5176	15.3421
06443:3	1	Y.HS[+426.137]T[+396.127]PDRLF.C	1189	Hex(1)Pent(2),Pent(3)	S[+426], T[+396]	598.927	3	1794.77	1794.75	0	6.8	Specific	161.11	161.11	0	1.44	165	>hFBN1-Nterm 070820	1	DW111518_3.6574.6574.3	controllerType=0 controllerNumber=1 scan=6574	18.4801
06510:3	1	Y.HS[+426.137]T[+396.127]PDRLF.C	1189	Hex(1)Pent(2),Pent(3)	S[+426], T[+396]	598.928	3	1794.77	1794.75	0	8.4	Specific	214.65	214.65	0	1.44	165	>hFBN1-Nterm 070820	1	DW111518_3.6631.6631.3	controllerType=0 controllerNumber=1 scan=6631	18.606
11285:2	1	F.C[+57.021]VDIDEC[+57.021]SIMNGGC[+57.021]ETF.C	1197		C[+57]*3	1003.88	2	2006.76	2006.76	0	-0.9	Specific	248.42	248.42	248.42	3.75	165	>hFBN1-Nterm 070820	1	DW111518_3.10701.10701.2	controllerType=0 controllerNumber=1 scan=10701	27.8843
11089:3	1	F.C[+57.021]VDIDEC[+57.021]SIMNGGC[+57.021]ETF.C	1197		C[+57]*3	669.59	3	2006.76	2006.76	0	-1.9	Specific	303.44	303.44	303.44	3.18	165	>hFBN1-Nterm 070820	1	DW111518_3.10534.10534.3	controllerType=0 controllerNumber=1 scan=10534	27.4916
11414:2	1	F.C[+57.021]VDIDEC[+57.021]SIMNGGC[+57.021]ETF.C	1197		C[+57]*3	1003.88	2	2006.75	2006.76	0	-6.3	Specific	311.92	311.92	311.92	2.51	165	>hFBN1-Nterm 070820	1	DW111518_3.10810.10810.2	controllerType=0 controllerNumber=1 scan=10810	28.1419
11173:2	1	F.C[+57.021]VDIDEC[+57.021]SIMNGGC[+57.021]ETF.C	1197		C[+57]*3	1003.88	2	2006.76	2006.76	0	-1.4	Specific	338.75	338.75	338.75	4.44	165	>hFBN1-Nterm 070820	1	DW111518_3.10605.10605.2	controllerType=0 controllerNumber=1 scan=10605	27.6594
11016:3	1	F.C[+57.021]VDIDEC[+57.021]SIMNGGC[+57.021]ETF.C	1197		C[+57]*3	669.593	3	2006.76	2006.76	0	2	Specific	433.87	249.73	249.73	4.03	165	>hFBN1-Nterm 070820	1	DW111518_3.10475.10475.3	controllerType=0 controllerNumber=1 scan=10475	27.3542
10954:3	1	F.C[+57.021]VDIDEC[+57.021]SIMNGGC[+57.021]ETF.C	1197		C[+57]*3	669.593	3	2006.76	2006.76	0	2.2	Specific	449.19	269.44	269.44	3.32	165	>hFBN1-Nterm 070820	1	DW111518_3.10422.10422.3	controllerType=0 controllerNumber=1 scan=10422	27.2293
10917:2	1	F.C[+57.021]VDIDEC[+57.021]SIMNGGC[+57.021]ETF.C	1197		C[+57]*3	1003.89	2	2006.76	2006.76	0	2.5	Specific	538.31	332.7	332.7	5.09	165	>hFBN1-Nterm 070820	1	DW111518_3.10390.10390.2	controllerType=0 controllerNumber=1 scan=10390	27.1534
11108:2	1	F.C[+57.021]VDIDEC[+57.021]SIMNGGC[+57.021]ETF.C	1197		C[+57]*3	1003.88	2	2006.75	2006.76	0	-3.2	Specific	541.89	334.13	334.13	4.51	165	>hFBN1-Nterm 070820	1	DW111518_3.10550.10550.2	controllerType=0 controllerNumber=1 scan=10550	27.5303
11044:2	1	F.C[+57.021]VDIDEC[+57.021]SIMNGGC[+57.021]ETF.C	1197		C[+57]*3	1003.88	2	2006.76	2006.76	0	-1.1	Specific	602.31	343.03	343.03	6.93	165	>hFBN1-Nterm 070820	1	DW111518_3.10498.10498.2	controllerType=0 controllerNumber=1 scan=10498	27.408
10973:2	1	F.C[+57.021]VDIDEC[+57.021]SIMNGGC[+57.021]ETF.C	1197		C[+57]*3	1003.89	2	2006.77	2006.76	0	2.9	Specific	715.7	419.2	419.2	9.24	165	>hFBN1-Nterm 070820	1	DW111518_3.10440.10440.2	controllerType=0 controllerNumber=1 scan=10440	27.2727
10816:3	1	F.C[+57.021]VDIDEC[+57.021]SIMN[+15.995]GGC[+57.021]ETF.C	1197		C[+57]*3, N[+16]	674.924	3	2022.76	2022.75	0	2	Specific	188.74	188.74	4	1.82	165	>hFBN1-Nterm 070820	1	DW111518_3.10305.10305.3	controllerType=0 controllerNumber=1 scan=10305	26.9522
10788:2	1	F.C[+57.021]VDIDEC[+57.021]SIMN[+15.995]GGC[+57.021]ETF.C	1197		C[+57]*3, N[+16]	1011.88	2	2022.76	2022.75	0	0.7	Specific	256.57	215.94	4	2.28	165	>hFBN1-Nterm 070820	1	DW111518_3.10284.10284.2	controllerType=0 controllerNumber=1 scan=10284	26.9026
10877:2	1	F.C[+57.021]VDIDEC[+57.021]SIMN[+15.995]GGC[+57.021]ETF.C	1197		C[+57]*3, N[+16]	1011.88	2	2022.76	2022.75	0	2	Specific	258.13	258.13	4	2.71	165	>hFBN1-Nterm 070820	1	DW111518_3.10355.10355.2	controllerType=0 controllerNumber=1 scan=10355	27.0711
10685:2	1	F.C[+57.021]VDIDEC[+57.021]SIMN[+15.995]GGC[+57.021]ETF.C	1197		C[+57]*3, N[+16]	1011.89	2	2022.77	2022.75	0	6.7	Specific	274.5	181.87	4	1.81	165	>hFBN1-Nterm 070820	1	DW111518_3.10202.10202.2	controllerType=0 controllerNumber=1 scan=10202	26.7094
11415:2	1	F.C[+57.021]VDIDEC[+57.021]SIMN[+0.984]GGC[+57.021]ETF.C	1197		C[+57]*3, N[+1]	1004.38	2	2007.75	2007.74	0	1.1	Specific	382.04	262.14	262.14	3.76	165	>hFBN1-Nterm 070820	1	DW111518_3.10810.10810.2	controllerType=0 controllerNumber=1 scan=10810	28.1419
11342:2	1	F.C[+57.021]VDIDEC[+57.021]SIMN[+0.984]GGC[+57.021]ETF.C	1197		C[+57]*3, N[+1]	1004.38	2	2007.75	2007.74	0	3.1	Specific	450.25	233.46	233.46	3.56	165	>hFBN1-Nterm 070820	1	DW111518_3.10751.10751.2	controllerType=0 controllerNumber=1 scan=10751	28.0033
09614:2	1	F.C[+57.021]VDIDEC[+57.021]SIM[+15.995]NGGC[+57.021]ETF.C	1197		C[+57]*3, M[+16]	1011.88	2	2022.76	2022.75	0	2.9	Specific	512.06	285.19	41.81	4.19	165	>hFBN1-Nterm 070820	1	DW111518_3.9276.9276.2	controllerType=0 controllerNumber=1 scan=9276	24.5799
10578:2	1	F.C[+57.021]VDIDEC[+57.021]SIM[+15.995]N[+0.984]GGC[+57.021]ETF.C	1197		C[+57]*3, M[+16], N[+1]	1012.38	2	2023.76	2023.74	0	8.1	Specific	220.76	220.76	142.67	1.53	165	>hFBN1-Nterm 070820	1	DW111518_3.10108.10108.2	controllerType=0 controllerNumber=1 scan=10108	26.486
11007:2	1	F.C[+57.021]T[+802.286]N[+0.984]S[+324.106]EGSY.E	1214	HexNAc(1)Hex(1)Fuc(1)NeuAc(1),Hex(2)	C[+57], N[+1], S[+324], T[+802]	1022.86	2	2044.71	2044.71	0	4.3	Specific	39.84	32.29	0	1.44	165	>hFBN1-Nterm 070820	1	DW111518_3.10466.10466.2	controllerType=0 controllerNumber=1 scan=10466	27.3322
09888:2	1	F.C[+57.021][-17.027]TNS[+162.053]EGSYEC[+57.021]SC[+57.021]QPGF.A	1214	Hex(1)	C[-17][+57]*3, S[+162]	1014.35	2	2027.7	2027.69	0	2.4	Specific	582.98	582.98	0	6.8	165	>hFBN1-Nterm 070820	1	DW111518_3.9513.9513.2	controllerType=0 controllerNumber=1 scan=9513	25.1129
09950:2	1	F.C[+57.021][-17.027]TNS[+162.053]EGSYEC[+57.021]SC[+57.021]QPGF.A	1214	Hex(1)	C[-17][+57]*3, S[+162]	1014.35	2	2027.7	2027.69	0	1.3	Specific	637.37	637.37	5.8	7.8	165	>hFBN1-Nterm 070820	1	DW111518_3.9566.9566.2	controllerType=0 controllerNumber=1 scan=9566	25.2366
09483:4	1	F.ALMPDQRSC[+57.021]TDIDEC[+57.021]EDNPNIC[+57.021]DGGQC[+57.021]TNIPGEY.R	1230		C[+57]*4	986.905	4	3944.6	3944.58	0	5.5	Specific	331.24	331.24	331.24	3.94	165	>hFBN1-Nterm 070820	1	DW111518_3.9169.9169.4	controllerType=0 controllerNumber=1 scan=9169	24.3311
09479:3	1	F.ALMPDQRSC[+57.021]TDIDEC[+57.021]EDNPNIC[+57.021]DGGQC[+57.021]TNIPGEY.R	1230		C[+57]*4	1315.54	3	3944.61	3944.58	0	7.4	Specific	455.33	455.33	455.33	5.25	165	>hFBN1-Nterm 070820	1	DW111518_3.9166.9166.3	controllerType=0 controllerNumber=1 scan=9166	24.3246
09331:4	1	F.ALMPDQRSC[+57.021]TDIDEC[+57.021]EDNPNIC[+57.021]DGGQC[+57.021]TNIPGEY.R	1230		C[+57]*4	986.901	4	3944.58	3944.58	0	1.5	Specific	542.57	542.57	542.57	6.34	165	>hFBN1-Nterm 070820	1	DW111518_3.9044.9044.4	controllerType=0 controllerNumber=1 scan=9044	24.0474
09266:4	1	F.ALMPDQRSC[+57.021]TDIDEC[+57.021]EDNPNIC[+57.021]DGGQC[+57.021]TNIPGEY.R	1230		C[+57]*4	986.901	4	3944.58	3944.58	0	1.1	Specific	556.11	556.11	556.11	6.34	165	>hFBN1-Nterm 070820	1	DW111518_3.8991.8991.4	controllerType=0 controllerNumber=1 scan=8991	23.9315
09396:4	1	F.ALMPDQRSC[+57.021]TDIDEC[+57.021]EDNPNIC[+57.021]DGGQC[+57.021]TNIPGEY.R	1230		C[+57]*4	986.903	4	3944.59	3944.58	0	3.4	Specific	577.54	577.54	577.54	6.57	165	>hFBN1-Nterm 070820	1	DW111518_3.9099.9099.4	controllerType=0 controllerNumber=1 scan=9099	24.1703
09343:3	1	F.ALMPDQRSC[+57.021]TDIDEC[+57.021]EDNPNIC[+57.021]DGGQC[+57.021]TNIPGEY.R	1230		C[+57]*4	1315.53	3	3944.58	3944.58	0	1.4	Specific	599.74	599.74	599.74	6.89	165	>hFBN1-Nterm 070820	1	DW111518_3.9055.9055.3	controllerType=0 controllerNumber=1 scan=9055	24.0711
09409:3	1	F.ALMPDQRSC[+57.021]TDIDEC[+57.021]EDNPNIC[+57.021]DGGQC[+57.021]TNIPGEY.R	1230		C[+57]*4	1315.53	3	3944.59	3944.58	0	2.3	Specific	625.19	625.19	625.19	7.89	165	>hFBN1-Nterm 070820	1	DW111518_3.9111.9111.3	controllerType=0 controllerNumber=1 scan=9111	24.1978
09281:3	1	F.ALMPDQRSC[+57.021]TDIDEC[+57.021]EDNPNIC[+57.021]DGGQC[+57.021]TNIPGEY.R	1230		C[+57]*4	1315.53	3	3944.59	3944.58	0	2.2	Specific	675.3	664.65	664.65	8.89	165	>hFBN1-Nterm 070820	1	DW111518_3.9003.9003.3	controllerType=0 controllerNumber=1 scan=9003	23.9586
09400:3	1	F.ALMPDQRSC[+57.021]TDIDEC[+57.021]EDNPNIC[+57.021]DGGQC[+57.021]TN[+15.995]IPGEY.R	1230		C[+57]*4, N[+16]	1320.87	3	3960.58	3960.57	0	2.6	Specific	354.49	354.49	9.48	4.16	165	>hFBN1-Nterm 070820	1	DW111518_3.9103.9103.3	controllerType=0 controllerNumber=1 scan=9103	24.178
09190:4	1	F.ALMPDQRSC[+57.021]TDIDEC[+57.021]EDNPNIC[+57.021]D[+15.995]GGQC[+57.021]TNIPGEY.R	1230		C[+57]*4, D[+16]	990.901	4	3960.58	3960.57	0	2.2	Specific	428.07	428.07	0.24	5.73	165	>hFBN1-Nterm 070820	1	DW111518_3.8920.8920.4	controllerType=0 controllerNumber=1 scan=8920	23.7675
09393:4	1	F.ALMPDQRSC[+57.021]TDIDEC[+57.021]EDNPNIC[+57.021]DGGQC[+57.021]TN[+15.995]IPGEY.R	1230		C[+57]*4, N[+16]	990.901	4	3960.58	3960.57	0	2.9	Specific	451.84	451.84	4.26	5.47	165	>hFBN1-Nterm 070820	1	DW111518_3.9095.9095.4	controllerType=0 controllerNumber=1 scan=9095	24.1597
09320:4	1	F.ALMPDQRSC[+57.021]TDIDEC[+57.021]EDNPNIC[+57.021]DGGQC[+57.021]TN[+15.995]IPGEY.R	1230		C[+57]*4, N[+16]	990.901	4	3960.58	3960.57	0	2.5	Specific	551.38	551.38	9.62	6.02	165	>hFBN1-Nterm 070820	1	DW111518_3.9035.9035.4	controllerType=0 controllerNumber=1 scan=9035	24.0267
09249:4	1	F.ALMPDQRSC[+57.021]TDIDEC[+57.021]EDNPNIC[+57.021]DGGQC[+57.021]TN[+15.995]IPGEY.R	1230		C[+57]*4, N[+16]	990.9	4	3960.58	3960.57	0	1.1	Specific	602.6	602.6	23.44	7.89	165	>hFBN1-Nterm 070820	1	DW111518_3.8974.8974.4	controllerType=0 controllerNumber=1 scan=8974	23.8912
09311:3	1	F.ALMPDQRSC[+57.021]TDIDEC[+57.021]EDNPNIC[+57.021]DGGQC[+57.021]TN[+15.995]IPGEY.R	1230		C[+57]*4, N[+16]	1320.86	3	3960.58	3960.57	0	1.9	Specific	605.03	570.01	19.87	7.89	165	>hFBN1-Nterm 070820	1	DW111518_3.9026.9026.3	controllerType=0 controllerNumber=1 scan=9026	24.0063
09243:3	1	F.ALMPDQRSC[+57.021]TDIDEC[+57.021]EDNPNIC[+57.021]DGGQC[+57.021]TN[+15.995]IPGEY.R	1230		C[+57]*4, N[+16]	1320.86	3	3960.58	3960.57	0	1.4	Specific	605.6	575.48	16	7.89	165	>hFBN1-Nterm 070820	1	DW111518_3.8968.8968.3	controllerType=0 controllerNumber=1 scan=8968	23.8794
09191:3	1	F.ALMPDQRSC[+57.021]TDIDEC[+57.021]EDNPNIC[+57.021]DGGQC[+57.021]TN[+15.995]IPGEY.R	1230		C[+57]*4, N[+16]	1320.87	3	3960.58	3960.57	0	2.8	Specific	636.38	584.16	30.57	7.57	165	>hFBN1-Nterm 070820	1	DW111518_3.8921.8921.3	controllerType=0 controllerNumber=1 scan=8921	23.7697
07283:4	1	F.ALMPDQRS[+365.132]C[+57.021]T[+365.132]DIDEC[+57.021]EDNPN[+15.995]IC[+57.021]DGGQC[+57.021]TNIPGEY.R	1230	HexNAc(1)Hex(1),HexNAc(1)Hex(1)	C[+57]*4, N[+16], S[+365], T[+365]	1173.72	4	4691.85	4690.84	1	1.1	Specific	42.5	42.5	0.9	1.72	165	>hFBN1-Nterm 070820	1	DW111518_3.7301.7301.4	controllerType=0 controllerNumber=1 scan=7301	20.1118
07233:4	1	F.ALMPD[+15.995]QRSC[+57.021]T[+511.190]DIDEC[+57.021]EDNPNIC[+57.021]DGGQC[+57.021]T[+365.132]N[+15.995]IPGEY.R	1230	HexNAc(1)Hex(1)Fuc(1),HexNAc(1)Hex(1)	C[+57]*4, D[+16], N[+16], T[+365][+511]	1214.23	4	4853.91	4852.89	1	4.4	Specific	22.59	22.59	0.29	1.47	165	>hFBN1-Nterm 070820	1	DW111518_3.7257.7257.4	controllerType=0 controllerNumber=1 scan=7257	20.0125
04726:2	1	F.IC[+57.021]HC[+57.021]DMGY.S	1306		C[+57]*2	528.191	2	1055.38	1055.37	0	0.8	Specific	336.64	191.69	191.69	2.18	165	>hFBN1-Nterm 070820	1	DW111518_3.5180.5180.2	controllerType=0 controllerNumber=1 scan=5180	15.3507
04019:2	1	F.IC[+57.021]HC[+57.021]DMGY.S	1306		C[+57]*2	528.191	2	1055.38	1055.37	0	0.7	Specific	393.46	270.79	270.79	2.86	165	>hFBN1-Nterm 070820	1	DW111518_3.4568.4568.2	controllerType=0 controllerNumber=1 scan=4568	13.9963
04659:2	1	F.IC[+57.021]HC[+57.021]DMGY.S	1306		C[+57]*2	528.19	2	1055.37	1055.37	0	-1.7	Specific	474.62	299.93	299.93	3.65	165	>hFBN1-Nterm 070820	1	DW111518_3.5124.5124.2	controllerType=0 controllerNumber=1 scan=5124	15.2243
04584:2	1	F.IC[+57.021]HC[+57.021]DMGY.S	1306		C[+57]*2	528.191	2	1055.37	1055.37	0	0.4	Specific	478.21	337.39	337.39	4.39	165	>hFBN1-Nterm 070820	1	DW111518_3.5058.5058.2	controllerType=0 controllerNumber=1 scan=5058	15.0782
04211:2	1	F.IC[+57.021]HC[+57.021]DMGY.S	1306		C[+57]*2	528.19	2	1055.37	1055.37	0	-0.9	Specific	478.62	292.87	292.87	4.42	165	>hFBN1-Nterm 070820	1	DW111518_3.4728.4728.2	controllerType=0 controllerNumber=1 scan=4728	14.3601
04519:2	1	F.IC[+57.021]HC[+57.021]DMGY.S	1306		C[+57]*2	528.19	2	1055.37	1055.37	0	-0.8	Specific	481.77	327.23	327.23	4.92	165	>hFBN1-Nterm 070820	1	DW111518_3.5003.5003.2	controllerType=0 controllerNumber=1 scan=5003	14.9549
04153:2	1	F.IC[+57.021]HC[+57.021]DMGY.S	1306		C[+57]*2	528.191	2	1055.37	1055.37	0	-0.5	Specific	486.89	325.23	325.23	4.16	165	>hFBN1-Nterm 070820	1	DW111518_3.4675.4675.2	controllerType=0 controllerNumber=1 scan=4675	14.2417
04394:2	1	F.IC[+57.021]HC[+57.021]DMGY.S	1306		C[+57]*2	528.19	2	1055.37	1055.37	0	-0.9	Specific	490.47	328.23	328.23	4.92	165	>hFBN1-Nterm 070820	1	DW111518_3.4894.4894.2	controllerType=0 controllerNumber=1 scan=4894	14.7147
04334:2	1	F.IC[+57.021]HC[+57.021]DMGY.S	1306		C[+57]*2	528.19	2	1055.37	1055.37	0	-0.7	Specific	499	345.86	345.86	4.92	165	>hFBN1-Nterm 070820	1	DW111518_3.4839.4839.2	controllerType=0 controllerNumber=1 scan=4839	14.5977
04082:2	1	F.IC[+57.021]HC[+57.021]DMGY.S	1306		C[+57]*2	528.191	2	1055.37	1055.37	0	-0.5	Specific	501.16	297.88	297.88	3.89	165	>hFBN1-Nterm 070820	1	DW111518_3.4619.4619.2	controllerType=0 controllerNumber=1 scan=4619	14.1152
04455:2	1	F.IC[+57.021]HC[+57.021]DMGY.S	1306		C[+57]*2	528.19	2	1055.37	1055.37	0	-0.8	Specific	503.24	313.97	313.97	4.66	165	>hFBN1-Nterm 070820	1	DW111518_3.4948.4948.2	controllerType=0 controllerNumber=1 scan=4948	14.831
04273:2	1	F.IC[+57.021]HC[+57.021]DMGY.S	1306		C[+57]*2	528.19	2	1055.37	1055.37	0	-0.8	Specific	519.77	325.5	325.5	4.92	165	>hFBN1-Nterm 070820	1	DW111518_3.4783.4783.2	controllerType=0 controllerNumber=1 scan=4783	14.4795
03260:2	1	F.IC[+57.021]HC[+57.021]DM[+15.995]GY.S	1306		C[+57]*2, M[+16]	536.188	2	1071.37	1071.37	0	-1.3	Specific	52.06	52.06	18.6	0.71	165	>hFBN1-Nterm 070820	1	DW111518_3.3954.3954.4	controllerType=0 controllerNumber=1 scan=3954	12.5749
02722:2	1	F.IC[+57.021]HC[+57.021]DM[+15.995]GY.S	1306		C[+57]*2, M[+16]	536.187	2	1071.37	1071.37	0	-2.4	Specific	192.29	192.29	74.82	1.61	165	>hFBN1-Nterm 070820	1	DW111518_3.3445.3445.2	controllerType=0 controllerNumber=1 scan=3445	11.3712
02658:2	1	F.IC[+57.021]HC[+57.021]DM[+15.995]GY.S	1306		C[+57]*2, M[+16]	536.187	2	1071.37	1071.37	0	-1.6	Specific	217.08	217.08	99.67	1.68	165	>hFBN1-Nterm 070820	1	DW111518_3.3388.3388.2	controllerType=0 controllerNumber=1 scan=3388	11.2361
02765:2	1	F.IC[+57.021]HC[+57.021]DM[+15.995]GY.S	1306		C[+57]*2, M[+16]	536.186	2	1071.36	1071.37	0	-4.8	Specific	277.79	277.79	94.09	1.82	165	>hFBN1-Nterm 070820	1	DW111518_3.3489.3489.2	controllerType=0 controllerNumber=1 scan=3489	11.479
02868:2	1	F.IC[+57.021]HC[+57.021]DM[+15.995]GY.S	1306		C[+57]*2, M[+16]	536.187	2	1071.37	1071.37	0	-2.3	Specific	300.84	300.84	79.53	2.69	165	>hFBN1-Nterm 070820	1	DW111518_3.3588.3588.2	controllerType=0 controllerNumber=1 scan=3588	11.7121
02813:2	1	F.IC[+57.021]HC[+57.021]DM[+15.995]GY.S	1306		C[+57]*2, M[+16]	536.189	2	1071.37	1071.37	0	0.6	Specific	324.87	324.87	88.96	2.88	165	>hFBN1-Nterm 070820	1	DW111518_3.3537.3537.2	controllerType=0 controllerNumber=1 scan=3537	11.5939
02920:2	1	F.IC[+57.021]HC[+57.021]DM[+15.995]GY.S	1306		C[+57]*2, M[+16]	536.187	2	1071.37	1071.37	0	-1.6	Specific	343.33	343.33	69.62	3.17	165	>hFBN1-Nterm 070820	1	DW111518_3.3643.3643.2	controllerType=0 controllerNumber=1 scan=3643	11.8417
03640:2	1	F.IC[+57.021]HC[+57.021]DM[+15.995]GY.S	1306		C[+57]*2, M[+16]	536.188	2	1071.37	1071.37	0	-0.8	Specific	348.67	348.67	103.55	3.27	165	>hFBN1-Nterm 070820	1	DW111518_3.4268.4268.2	controllerType=0 controllerNumber=1 scan=4268	13.3063
02980:2	1	F.IC[+57.021]HC[+57.021]DM[+15.995]GY.S	1306		C[+57]*2, M[+16]	536.188	2	1071.37	1071.37	0	-1.4	Specific	381.83	381.83	88.37	4.25	165	>hFBN1-Nterm 070820	1	DW111518_3.3700.3700.2	controllerType=0 controllerNumber=1 scan=3700	11.9758
03751:2	1	F.IC[+57.021]HC[+57.021]DM[+15.995]GY.S	1306		C[+57]*2, M[+16]	536.187	2	1071.37	1071.37	0	-1.6	Specific	393.98	393.98	95.97	4.25	165	>hFBN1-Nterm 070820	1	DW111518_3.4357.4357.2	controllerType=0 controllerNumber=1 scan=4357	13.5098
03890:2	1	F.IC[+57.021]HC[+57.021]DM[+15.995]GY.S	1306		C[+57]*2, M[+16]	536.188	2	1071.37	1071.37	0	-0.3	Specific	402.24	402.24	101.29	4.52	165	>hFBN1-Nterm 070820	1	DW111518_3.4466.4466.2	controllerType=0 controllerNumber=1 scan=4466	13.761
04291:2	1	F.IC[+57.021]HC[+57.021]DM[+15.995]GY.S	1306		C[+57]*2, M[+16]	536.189	2	1071.37	1071.37	0	0.8	Specific	407.06	407.06	105.06	4.22	165	>hFBN1-Nterm 070820	1	DW111518_3.4799.4799.2	controllerType=0 controllerNumber=1 scan=4799	14.5138
04031:2	1	F.IC[+57.021]HC[+57.021]DM[+15.995]GY.S	1306		C[+57]*2, M[+16]	536.188	2	1071.37	1071.37	0	0.4	Specific	408.7	408.7	96.4	4.22	165	>hFBN1-Nterm 070820	1	DW111518_3.4578.4578.2	controllerType=0 controllerNumber=1 scan=4578	14.0198
04232:2	1	F.IC[+57.021]HC[+57.021]DM[+15.995]GY.S	1306		C[+57]*2, M[+16]	536.188	2	1071.37	1071.37	0	-0.8	Specific	420.02	420.02	105.07	4.78	165	>hFBN1-Nterm 070820	1	DW111518_3.4745.4745.2	controllerType=0 controllerNumber=1 scan=4745	14.3979
04414:2	1	F.IC[+57.021]HC[+57.021]DM[+15.995]GY.S	1306		C[+57]*2, M[+16]	536.187	2	1071.37	1071.37	0	-1.6	Specific	420.2	420.2	98.45	4.52	165	>hFBN1-Nterm 070820	1	DW111518_3.4913.4913.2	controllerType=0 controllerNumber=1 scan=4913	14.7546
04094:2	1	F.IC[+57.021]HC[+57.021]DM[+15.995]GY.S	1306		C[+57]*2, M[+16]	536.188	2	1071.37	1071.37	0	0.1	Specific	423.92	423.92	100.33	5.25	165	>hFBN1-Nterm 070820	1	DW111518_3.4631.4631.2	controllerType=0 controllerNumber=1 scan=4631	14.1423
04164:2	1	F.IC[+57.021]HC[+57.021]DM[+15.995]GY.S	1306		C[+57]*2, M[+16]	536.188	2	1071.37	1071.37	0	-0.5	Specific	434.96	434.96	99.61	4.52	165	>hFBN1-Nterm 070820	1	DW111518_3.4685.4685.2	controllerType=0 controllerNumber=1 scan=4685	14.2649
03829:2	1	F.IC[+57.021]HC[+57.021]DM[+15.995]GY.S	1306		C[+57]*2, M[+16]	536.188	2	1071.37	1071.37	0	0.4	Specific	445.91	445.91	93.85	4.54	165	>hFBN1-Nterm 070820	1	DW111518_3.4416.4416.2	controllerType=0 controllerNumber=1 scan=4416	13.6447
04346:2	1	F.IC[+57.021]HC[+57.021]DM[+15.995]GY.S	1306		C[+57]*2, M[+16]	536.188	2	1071.37	1071.37	0	-1.2	Specific	466.09	466.09	97.78	4.84	165	>hFBN1-Nterm 070820	1	DW111518_3.4852.4852.2	controllerType=0 controllerNumber=1 scan=4852	14.6257
04498:5	1	Y.SGKKGKTGC[+57.021]TDINEC[+57.021]EIGAHNC[+57.021]GKHAVC[+57.021]TNTAGSF.K	1314		C[+57]*4	754.142	5	3766.68	3766.68	0	0.4	Specific	111.98	111.98	111.98	1.44	165	>hFBN1-Nterm 070820	1	DW111518_3.4984.4984.5	controllerType=0 controllerNumber=1 scan=4984	14.9126
04643:5	1	Y.SGKKGKTGC[+57.021]T[+162.053]DINEC[+57.021]EIGAHNC[+57.021]GKHAVC[+57.021]TNTAGSF.K	1314	Hex(1)	C[+57]*4, T[+162]	786.55	5	3928.72	3928.73	0	-2.8	Specific	40.66	40.66	0.8	0.67	165	>hFBN1-Nterm 070820	1	DW111518_3.5109.5109.5	controllerType=0 controllerNumber=1 scan=5109	15.1896
04437:5	1	Y.SGKKGKTGC[+57.021]TDINEC[+57.021]EIGAHN[+0.984]C[+57.021]GKHAVC[+57.021]TNTAGSF.K	1314		C[+57]*4, N[+1]	754.335	5	3767.65	3767.66	0	-4.5	Specific	43.47	43.47	0	1.43	165	>hFBN1-Nterm 070820	1	DW111518_3.4932.4932.5	controllerType=0 controllerNumber=1 scan=4932	14.7942
04267:5	1	Y.SGKKGKTGC[+57.021]T[+162.053]DINEC[+57.021]EIGAHNC[+57.021]GKHAVC[+57.021]TNTAGSF.K	1314	Hex(1)	C[+57]*4, T[+162]	786.551	5	3928.72	3928.73	0	-1.7	Specific	66.55	66.55	0.8	1.44	165	>hFBN1-Nterm 070820	1	DW111518_3.4778.4778.5	controllerType=0 controllerNumber=1 scan=4778	14.4668
04576:5	1	Y.SGKKGKTGC[+57.021]T[+162.053]DINEC[+57.021]EIGAHNC[+57.021]GKHAVC[+57.021]TNTAGSF.K	1314	Hex(1)	C[+57]*4, T[+162]	786.552	5	3928.73	3928.73	0	-0.7	Specific	107.75	107.75	0.8	1.45	165	>hFBN1-Nterm 070820	1	DW111518_3.5051.5051.5	controllerType=0 controllerNumber=1 scan=5051	15.0611
04382:5	1	Y.SGKKGKTGC[+57.021]T[+162.053]DINEC[+57.021]EIGAHNC[+57.021]GKHAVC[+57.021]TNTAGSF.K	1314	Hex(1)	C[+57]*4, T[+162]	786.552	5	3928.73	3928.73	0	-0.3	Specific	239.74	239.74	0.8	1.63	165	>hFBN1-Nterm 070820	1	DW111518_3.4882.4882.5	controllerType=0 controllerNumber=1 scan=4882	14.6911
04511:5	1	Y.SGKKGKTGC[+57.021]T[+162.053]DINEC[+57.021]EIGAHNC[+57.021]GKHAVC[+57.021]TNTAGSF.K	1314	Hex(1)	C[+57]*4, T[+162]	786.552	5	3928.73	3928.73	0	-0.9	Specific	255.16	255.16	0.8	1.96	165	>hFBN1-Nterm 070820	1	DW111518_3.4995.4995.5	controllerType=0 controllerNumber=1 scan=4995	14.9363
04321:5	1	Y.SGKKGKTGC[+57.021]T[+162.053]DINEC[+57.021]EIGAHNC[+57.021]GKHAVC[+57.021]TNTAGSF.K	1314	Hex(1)	C[+57]*4, T[+162]	786.552	5	3928.73	3928.73	0	-0.1	Specific	255.26	255.26	0.8	1.78	165	>hFBN1-Nterm 070820	1	DW111518_3.4827.4827.5	controllerType=0 controllerNumber=1 scan=4827	14.5744
04457:6	1	Y.SGKKGKTGC[+57.021]TDINEC[+57.021]EIGAHNC[+57.021]GKHAVC[+57.021]TNT[+162.053]AGSF.K	1314	Hex(1)	C[+57]*4, T[+162]	655.628	6	3928.73	3928.73	0	-0.8	Specific	274.42	274.42	2.96	2.03	165	>hFBN1-Nterm 070820	1	DW111518_3.4950.4950.6	controllerType=0 controllerNumber=1 scan=4950	14.8344
04445:5	1	Y.SGKKGKTGC[+57.021]T[+162.053]DINEC[+57.021]EIGAHNC[+57.021]GKHAVC[+57.021]TNTAGSF.K	1314	Hex(1)	C[+57]*4, T[+162]	786.552	5	3928.73	3928.73	0	0.2	Specific	281.53	281.53	0.8	1.81	165	>hFBN1-Nterm 070820	1	DW111518_3.4939.4939.5	controllerType=0 controllerNumber=1 scan=4939	14.8097
04393:6	1	Y.SGKKGKTGC[+57.021]TDINEC[+57.021]EIGAHNC[+57.021]GKHAVC[+57.021]TNT[+162.053]AGSF.K	1314	Hex(1)	C[+57]*4, T[+162]	655.628	6	3928.73	3928.73	0	-0.3	Specific	285.19	285.19	2.32	2.18	165	>hFBN1-Nterm 070820	1	DW111518_3.4893.4893.6	controllerType=0 controllerNumber=1 scan=4893	14.7135
04333:6	1	Y.SGKKGKTGC[+57.021]T[+162.053]DINEC[+57.021]EIGAHNC[+57.021]GKHAVC[+57.021]TNTAGSF.K	1314	Hex(1)	C[+57]*4, T[+162]	655.628	6	3928.73	3928.73	0	-0.5	Specific	286.43	286.43	0.8	2.18	165	>hFBN1-Nterm 070820	1	DW111518_3.4838.4838.6	controllerType=0 controllerNumber=1 scan=4838	14.5965
04403:4	1	Y.SGKKGKTGC[+57.021]T[+162.053]DINEC[+57.021]EIGAHNC[+57.021]GKHAVC[+57.021]TNTAGSF.K	1314	Hex(1)	C[+57]*4, T[+162]	982.939	4	3928.73	3928.73	0	0.2	Specific	298.57	298.57	0.8	2.35	165	>hFBN1-Nterm 070820	1	DW111518_3.4902.4902.4	controllerType=0 controllerNumber=1 scan=4902	14.7311
04338:4	1	Y.SGKKGKTGC[+57.021]T[+162.053]DINEC[+57.021]EIGAHNC[+57.021]GKHAVC[+57.021]TNTAGSF.K	1314	Hex(1)	C[+57]*4, T[+162]	982.936	4	3928.72	3928.73	0	-2.6	Specific	425.41	425.41	0.8	5.37	165	>hFBN1-Nterm 070820	1	DW111518_3.4843.4843.4	controllerType=0 controllerNumber=1 scan=4843	14.606
04223:5	1	Y.SGKKGKTGC[+57.021]TDINEC[+57.021]EIGAHNC[+57.021]GKH[+15.995]AVC[+57.021]T[+162.053]NTAGSF.K	1314	Hex(1)	C[+57]*4, H[+16], T[+162]	789.75	5	3944.72	3944.73	0	-1.2	Specific	13.16	13.16	0	1.43	165	>hFBN1-Nterm 070820	1	DW111518_3.4737.4737.5	controllerType=0 controllerNumber=1 scan=4737	14.379
04268:5	1	Y.SGKKGKTGC[+57.021]T[+162.053]DINEC[+57.021]EIGAHNC[+57.021]GKHAVC[+57.021]TN[+0.984]TAGSF.K	1314	Hex(1)	C[+57]*4, N[+1], T[+162]	786.752	5	3929.73	3929.72	0	3.7	Specific	56.23	56.23	0.8	1.43	165	>hFBN1-Nterm 070820	1	DW111518_3.4778.4778.5	controllerType=0 controllerNumber=1 scan=4778	14.4668
04317:6	1	Y.SGKKGKTGC[+57.021]T[+203.079]DINEC[+57.021]EIGAHNC[+57.021]GKHAVC[+57.021]TN[+15.995]TAGSF.K	1314	HexNAc(1)	C[+57]*4, N[+16], T[+203]	665.131	6	3985.75	3985.75	0	-0.9	Specific	114.09	114.09	0	1.45	165	>hFBN1-Nterm 070820	1	DW111518_3.4823.4823.6	controllerType=0 controllerNumber=1 scan=4823	14.5639
04608:5	1	Y.SGKKGKTGC[+57.021]T[+162.053]DINEC[+57.021]EIGAHNC[+57.021]GKHAVC[+57.021]TN[+15.995]TAGSF.K	1314	Hex(1)	C[+57]*4, N[+16], T[+162]	789.748	5	3944.71	3944.73	0	-3.6	Specific	136.03	136.03	0	1.46	165	>hFBN1-Nterm 070820	1	DW111518_3.5076.5076.5	controllerType=0 controllerNumber=1 scan=5076	15.117
04378:4	1	Y.SGKKGKTGC[+57.021]T[+162.053]DINEC[+57.021]EIGAHNC[+57.021]GKHAVC[+57.021]TN[+15.995]TAGSF.K	1314	Hex(1)	C[+57]*4, N[+16], T[+162]	986.935	4	3944.72	3944.73	0	-2	Specific	141.66	141.66	0.8	1.8	165	>hFBN1-Nterm 070820	1	DW111518_3.4878.4878.4	controllerType=0 controllerNumber=1 scan=4878	14.6806
04264:6	1	Y.SGKKGKTGC[+57.021]T[+162.053]DINEC[+57.021]EIGAHNC[+57.021]GKHAVC[+57.021]TN[+15.995]TAGSF.K	1314	Hex(1)	C[+57]*4, N[+16], T[+162]	658.293	6	3944.72	3944.73	0	-1.2	Specific	163.85	163.85	0	1.49	165	>hFBN1-Nterm 070820	1	DW111518_3.4776.4776.6	controllerType=0 controllerNumber=1 scan=4776	14.4625
04279:6	1	Y.SGKKGKTGC[+57.021]T[+146.058]DINEC[+57.021]EIGAHNC[+57.021]GKHAVC[+57.021]TN[+15.995]TAGSF.K	1314	Fuc(1)	C[+57]*4, N[+16], T[+146]	655.628	6	3928.73	3928.73	0	-0.2	Specific	166	166	0.8	1.62	165	>hFBN1-Nterm 070820	1	DW111518_3.4788.4788.6	controllerType=0 controllerNumber=1 scan=4788	14.4902
04322:6	1	Y.SGKKGKTGC[+57.021]TDINEC[+57.021]EIGAHNC[+57.021]GKHAVC[+57.021]T[+162.053]N[+15.995]TAGSF.K	1314	Hex(1)	C[+57]*4, N[+16], T[+162]	658.293	6	3944.72	3944.73	0	-1	Specific	247.36	247.36	1.88	2.03	165	>hFBN1-Nterm 070820	1	DW111518_3.4828.4828.6	controllerType=0 controllerNumber=1 scan=4828	14.5759
04350:5	1	Y.SGKKGKTGC[+57.021]TDINEC[+57.021]EIGAHN[+15.995]C[+57.021]GKHAVC[+57.021]T[+203.079]NTAGSF.K	1314	HexNAc(1)	C[+57]*4, N[+16], T[+203]	797.955	5	3985.75	3985.75	0	-1.8	Specific	250.79	250.79	0	1.96	165	>hFBN1-Nterm 070820	1	DW111518_3.4854.4854.5	controllerType=0 controllerNumber=1 scan=4854	14.63
04389:6	1	Y.SGKKGKTGC[+57.021]TDINEC[+57.021]EIGAHNC[+57.021]GKHAVC[+57.021]T[+162.053]N[+15.995]TAGSF.K	1314	Hex(1)	C[+57]*4, N[+16], T[+162]	658.293	6	3944.72	3944.73	0	-0.6	Specific	263.45	263.45	2.4	2.06	165	>hFBN1-Nterm 070820	1	DW111518_3.4888.4888.6	controllerType=0 controllerNumber=1 scan=4888	14.7009
04287:5	1	Y.SGKKGKTGC[+57.021]TDINEC[+57.021]EIGAHNC[+57.021]GKHAVC[+57.021]T[+162.053]N[+15.995]TAGSF.K	1314	Hex(1)	C[+57]*4, N[+16], T[+162]	789.75	5	3944.72	3944.73	0	-0.9	Specific	266.77	266.77	2.4	2	165	>hFBN1-Nterm 070820	1	DW111518_3.4796.4796.5	controllerType=0 controllerNumber=1 scan=4796	14.5074
04471:5	1	Y.SGKKGKTGC[+57.021]T[+162.053]DINEC[+57.021]EIGAHNC[+57.021]GKHAVC[+57.021]TN[+15.995]TAGSF.K	1314	Hex(1)	C[+57]*4, N[+16], T[+162]	789.751	5	3944.72	3944.73	0	-0.5	Specific	275.68	275.68	0.66	2	165	>hFBN1-Nterm 070820	1	DW111518_3.4961.4961.5	controllerType=0 controllerNumber=1 scan=4961	14.86
04406:5	1	Y.SGKKGKTGC[+57.021]TDINEC[+57.021]EIGAHNC[+57.021]GKHAVC[+57.021]T[+162.053]N[+15.995]TAGSF.K	1314	Hex(1)	C[+57]*4, N[+16], T[+162]	789.75	5	3944.72	3944.73	0	-1	Specific	284.49	284.49	1.34	2.15	165	>hFBN1-Nterm 070820	1	DW111518_3.4906.4906.5	controllerType=0 controllerNumber=1 scan=4906	14.7397
04344:5	1	Y.SGKKGKTGC[+57.021]T[+162.053]DINEC[+57.021]EIGAHNC[+57.021]GKHAVC[+57.021]TN[+15.995]TAGSF.K	1314	Hex(1)	C[+57]*4, N[+16], T[+162]	789.75	5	3944.72	3944.73	0	-1	Specific	318.57	318.57	0	2.15	165	>hFBN1-Nterm 070820	1	DW111518_3.4850.4850.5	controllerType=0 controllerNumber=1 scan=4850	14.622
04306:4	1	Y.SGKKGKTGC[+57.021]T[+162.053]DINEC[+57.021]EIGAHNC[+57.021]GKHAVC[+57.021]TN[+15.995]TAGSF.K	1314	Hex(1)	C[+57]*4, N[+16], T[+162]	986.936	4	3944.72	3944.73	0	-0.8	Specific	421.43	421.43	0.8	5.37	165	>hFBN1-Nterm 070820	1	DW111518_3.4813.4813.4	controllerType=0 controllerNumber=1 scan=4813	14.5418
04675:5	1	Y.SGKKGKTGC[+57.021]T[+162.053]DINEC[+57.021]EIGAHNC[+57.021]GKH[+15.995]AVC[+57.021]TN[+0.984]TAGSF.K	1314	Hex(1)	C[+57]*4, H[+16], N[+1], T[+162]	789.948	5	3945.71	3945.71	0	0	Specific	105.72	105.72	0	1.44	165	>hFBN1-Nterm 070820	1	DW111518_3.5138.5138.5	controllerType=0 controllerNumber=1 scan=5138	15.2558
04460:6	1	Y.SGKKGKTGC[+57.021]T[+162.053]DINEC[+57.021]EIGAHNC[+57.021]GKH[+15.995]AVC[+57.021]TN[+0.984]TAGSF.K	1314	Hex(1)	C[+57]*4, H[+16], N[+1], T[+162]	658.459	6	3945.72	3945.71	0	2.5	Specific	111.62	111.62	0.8	1.47	165	>hFBN1-Nterm 070820	1	DW111518_3.4952.4952.6	controllerType=0 controllerNumber=1 scan=4952	14.8387
04525:6	1	Y.SGKKGKTGC[+57.021]TDINEC[+57.021]EIGAHN[+0.984]C[+57.021]GKH[+15.995]AVC[+57.021]T[+146.058]NTAGSF.K	1314	Fuc(1)	C[+57]*4, H[+16], N[+1], T[+146]	655.794	6	3929.73	3929.72	0	3.8	Specific	141.2	141.2	1.08	1.49	165	>hFBN1-Nterm 070820	1	DW111518_3.5007.5007.6	controllerType=0 controllerNumber=1 scan=5007	14.9625
04542:5	1	Y.SGKKGKTGC[+57.021]T[+162.053]DINEC[+57.021]EIGAH[+15.995]NC[+57.021]GKHAVC[+57.021]TN[+0.984]TAGSF.K	1314	Hex(1)	C[+57]*4, H[+16], N[+1], T[+162]	789.95	5	3945.72	3945.71	0	2.6	Specific	148.63	148.63	0.8	1.44	165	>hFBN1-Nterm 070820	1	DW111518_3.5020.5020.5	controllerType=0 controllerNumber=1 scan=5020	14.9925
04472:6	1	Y.SGKKGKTGC[+57.021]TDINEC[+57.021]EIGAHNC[+57.021]GKHAVC[+57.021]TNTAGSFKC[+57.021]SC[+57.021]SPGW.I	1314		C[+57]*6	788.847	6	4728.04	4729.05	-1	-1.2	Specific	127.38	127.38	127.38	1.46	165	>hFBN1-Nterm 070820	1	DW111518_3.4961.4961.5	controllerType=0 controllerNumber=1 scan=4961	14.86
03739:2	1	F.KC[+57.021]SC[+57.021]SPGW.I	1349		C[+57]*2	491.199	2	981.39	981.392	0	-2	Specific	323.17	323.17	323.17	2.64	165	>hFBN1-Nterm 070820	1	DW111518_3.4349.4349.2	controllerType=0 controllerNumber=1 scan=4349	13.4906
03816:2	1	F.KC[+57.021]SC[+57.021]SPGW.I	1349		C[+57]*2	491.199	2	981.391	981.392	0	-0.7	Specific	433.88	433.88	433.88	4.17	165	>hFBN1-Nterm 070820	1	DW111518_3.4405.4405.2	controllerType=0 controllerNumber=1 scan=4405	13.619
06783:6	1	F.KC[+57.021]SC[+57.021]SPGWIGDGIKC[+57.021]TDLDEC[+57.021]SN[+1930.692]GTHMC[+57.021]SQHADC[+57.021]KNTMGSY.R	1349	HexNAc(4)Hex(6)Fuc(1)	C[+57]*6, N[+1931]	1110.1	6	6655.59	6655.57	0	3.5	Specific	541.7	541.7	44.58	5.98	165	>hFBN1-Nterm 070820	1	DW111518_3.6863.6863.6	controllerType=0 controllerNumber=1 scan=6863	19.1304
06824:6	1	F.KC[+57.021]SC[+57.021]SPGWIGDGIKC[+57.021]TDLDEC[+57.021]SN[+1930.692]GTHMC[+57.021]SQHADC[+57.021]KN[+15.995]TMGSY.R	1349	HexNAc(4)Hex(6)Fuc(1)	C[+57]*6, N[+16][+1931]	1112.76	6	6671.55	6671.56	0	-2.2	Specific	298.51	298.51	4	4.24	165	>hFBN1-Nterm 070820	1	DW111518_3.6897.6897.6	controllerType=0 controllerNumber=1 scan=6897	19.2073
06723:6	1	F.KC[+57.021]SC[+57.021]SPGWIGDGIKC[+57.021]TDLDEC[+57.021]SN[+1930.692]GTHMC[+57.021]SQHADC[+57.021]KN[+15.995]TMGSY.R	1349	HexNAc(4)Hex(6)Fuc(1)	C[+57]*6, N[+16][+1931]	1112.6	6	6670.57	6671.56	-1	1	Specific	312.43	312.43	4	3.94	165	>hFBN1-Nterm 070820	1	DW111518_3.6807.6807.6	controllerType=0 controllerNumber=1 scan=6807	19.0033
09570:4	1	Y.RC[+57.021]LC[+57.021]KEGYTGDGFT[+203.079]C[+57.021]TDLDEC[+57.021]SENLNLC[+57.021]GNGQC[+57.021]LN[+15.995]APGGY.R	1390	HexNAc(1)	C[+57]*6, N[+16], T[+203]	1199.49	4	4794.95	4794.94	0	2.7	Specific	750.91	750.91	0	9.68	165	>hFBN1-Nterm 070820	1	DW111518_3.9240.9240.4	controllerType=0 controllerNumber=1 scan=9240	24.4946
09498:4	1	Y.RC[+57.021]LC[+57.021]KEGYTGDGFT[+203.079]C[+57.021]TDLDEC[+57.021]SENLNLC[+57.021]GNGQC[+57.021]LN[+15.995]APGGY.R	1390	HexNAc(1)	C[+57]*6, N[+16], T[+203]	1199.5	4	4794.97	4794.94	0	5.2	Specific	1005.13	1005.13	0	14.46	165	>hFBN1-Nterm 070820	1	DW111518_3.9181.9181.4	controllerType=0 controllerNumber=1 scan=9181	24.3584
09648:4	1	Y.RC[+57.021]LC[+57.021]KEGYTGDGFT[+203.079]C[+57.021]TDLDEC[+57.021]SENLNLC[+57.021]GN[+0.984]GQC[+57.021]LN[+15.995]APGGY.R	1390	HexNAc(1)	C[+57]*6, N[+1][+16], T[+203]	1199.74	4	4795.93	4795.93	0	0.9	Specific	694.53	694.53	0	7.99	165	>hFBN1-Nterm 070820	1	DW111518_3.9304.9304.4	controllerType=0 controllerNumber=1 scan=9304	24.6435
09718:4	1	Y.RC[+57.021]LC[+57.021]KEGYTGDGFT[+203.079]C[+57.021]TDLDEC[+57.021]SENLNLC[+57.021]GN[+0.984]GQC[+57.021]LN[+15.995]APGGY.R	1390	HexNAc(1)	C[+57]*6, N[+1][+16], T[+203]	1199.74	4	4795.93	4795.93	0	1.3	Specific	953.74	953.74	0	13.99	165	>hFBN1-Nterm 070820	1	DW111518_3.9365.9365.4	controllerType=0 controllerNumber=1 scan=9365	24.7773
11675:3	1	Y.RC[+57.021]EC[+57.021]DMGFVPSADGKAC[+57.021]EDIDEC[+57.021]SLPNIC[+57.021]VF.G	1430		C[+57]*5	1217.84	3	3651.5	3651.5	0	-0.5	Specific	210.19	210.19	210.19	3.72	165	>hFBN1-Nterm 070820	1	DW111518_3.11042.11042.3	controllerType=0 controllerNumber=1 scan=11042	28.6755
11387:4	1	Y.RC[+57.021]EC[+57.021]DMGFVPSADGKAC[+57.021]EDIDEC[+57.021]SLPNIC[+57.021]VF.G	1430		C[+57]*5	913.632	4	3651.51	3651.5	0	2.3	Specific	580	580	580	7.13	165	>hFBN1-Nterm 070820	1	DW111518_3.10787.10787.4	controllerType=0 controllerNumber=1 scan=10787	28.0877
11518:4	1	Y.RC[+57.021]EC[+57.021]DMGFVPSADGKAC[+57.021]EDIDEC[+57.021]SLPNIC[+57.021]VF.G	1430		C[+57]*5	913.629	4	3651.49	3651.5	0	-1.7	Specific	581.93	581.93	581.93	7.43	165	>hFBN1-Nterm 070820	1	DW111518_3.10900.10900.4	controllerType=0 controllerNumber=1 scan=10900	28.3449
11447:4	1	Y.RC[+57.021]EC[+57.021]DMGFVPSADGKAC[+57.021]EDIDEC[+57.021]SLPNIC[+57.021]VF.G	1430		C[+57]*5	913.632	4	3651.51	3651.5	0	2.5	Specific	655.86	655.86	655.86	8.81	165	>hFBN1-Nterm 070820	1	DW111518_3.10837.10837.4	controllerType=0 controllerNumber=1 scan=10837	28.207
11609:3	1	Y.RC[+57.021]EC[+57.021]DMGFVPSADGKAC[+57.021]EDIDEC[+57.021]SLPNIC[+57.021]VF.G	1430		C[+57]*5	1217.84	3	3651.51	3651.5	0	2.3	Specific	733.67	733.67	733.67	10.14	165	>hFBN1-Nterm 070820	1	DW111518_3.10982.10982.3	controllerType=0 controllerNumber=1 scan=10982	28.5358
11420:3	1	Y.RC[+57.021]EC[+57.021]DMGFVPSADGKAC[+57.021]EDIDEC[+57.021]SLPNIC[+57.021]VF.G	1430		C[+57]*5	1217.84	3	3651.51	3651.5	0	2.6	Specific	834.81	834.81	834.81	11.83	165	>hFBN1-Nterm 070820	1	DW111518_3.10814.10814.3	controllerType=0 controllerNumber=1 scan=10814	28.1526
11484:3	1	Y.RC[+57.021]EC[+57.021]DMGFVPSADGKAC[+57.021]EDIDEC[+57.021]SLPNIC[+57.021]VF.G	1430		C[+57]*5	1217.84	3	3651.51	3651.5	0	2.4	Specific	869.51	869.51	869.51	13.14	165	>hFBN1-Nterm 070820	1	DW111518_3.10869.10869.3	controllerType=0 controllerNumber=1 scan=10869	28.2823
11417:4	1	Y.RC[+57.021]EC[+57.021]DMGFVPSADGKAC[+57.021]EDID[+15.995]EC[+57.021]SLPNIC[+57.021]VF.G	1430		C[+57]*5, D[+16]	917.629	4	3667.5	3667.49	0	0.7	Specific	135.12	135.12	25.53	2.56	165	>hFBN1-Nterm 070820	1	DW111518_3.10811.10811.4	controllerType=0 controllerNumber=1 scan=10811	28.1441
11283:3	1	Y.RC[+57.021]EC[+57.021]DM[+15.995]GFVPSADGKAC[+57.021]EDIDEC[+57.021]SLPNIC[+57.021]VF.G	1430		C[+57]*5, M[+16]	1223.17	3	3667.51	3667.49	0	4	Specific	202.72	202.72	27.96	3.01	165	>hFBN1-Nterm 070820	1	DW111518_3.10700.10700.3	controllerType=0 controllerNumber=1 scan=10700	27.8821
11349:3	1	Y.RC[+57.021]EC[+57.021]DM[+15.995]GFVPSADGKAC[+57.021]EDIDEC[+57.021]SLPNIC[+57.021]VF.G	1430		C[+57]*5, M[+16]	1223.17	3	3667.49	3667.49	0	-1.1	Specific	310.39	310.39	31.14	4.53	165	>hFBN1-Nterm 070820	1	DW111518_3.10756.10756.3	controllerType=0 controllerNumber=1 scan=10756	28.0142
11412:3	1	Y.RC[+57.021]EC[+57.021]DM[+15.995]GFVPSADGKAC[+57.021]EDIDEC[+57.021]SLPNIC[+57.021]VF.G	1430		C[+57]*5, M[+16]	1223.17	3	3667.5	3667.49	0	1.7	Specific	331.94	331.94	25.83	4.73	165	>hFBN1-Nterm 070820	1	DW111518_3.10808.10808.3	controllerType=0 controllerNumber=1 scan=10808	28.1376
10909:4	1	Y.RC[+57.021]EC[+57.021]DM[+15.995]GFVPSADGKAC[+57.021]EDIDEC[+57.021]SLPNIC[+57.021]VF.G	1430		C[+57]*5, M[+16]	917.634	4	3667.51	3667.49	0	5	Specific	378.87	378.87	28.86	5.38	165	>hFBN1-Nterm 070820	1	DW111518_3.10383.10383.4	controllerType=0 controllerNumber=1 scan=10383	27.1361
10806:3	1	Y.RC[+57.021]EC[+57.021]DM[+15.995]GFVPSADGKAC[+57.021]EDIDEC[+57.021]SLPNIC[+57.021]VF.G	1430		C[+57]*5, M[+16]	1223.17	3	3667.5	3667.49	0	2.4	Specific	412.72	412.72	31.99	5.98	165	>hFBN1-Nterm 070820	1	DW111518_3.10299.10299.3	controllerType=0 controllerNumber=1 scan=10299	26.9393
11360:3	1	Y.RC[+57.021]EC[+57.021]DMGFVPSADGKAC[+57.021]EDIDEC[+57.021]SLPN[+0.984]IC[+57.021]VF.G	1430		C[+57]*5, N[+1]	1218.18	3	3652.51	3652.48	0	8.3	Specific	461.54	461.54	461.54	5.16	165	>hFBN1-Nterm 070820	1	DW111518_3.10766.10766.3	controllerType=0 controllerNumber=1 scan=10766	28.0383
11543:3	1	Y.RC[+57.021]EC[+57.021]DMGFVPSADGKAC[+57.021]EDIDEC[+57.021]SLPN[+0.984]IC[+57.021]VF.G	1430		C[+57]*5, N[+1]	1218.17	3	3652.5	3652.48	0	4	Specific	523.29	523.29	523.29	6.28	165	>hFBN1-Nterm 070820	1	DW111518_3.10924.10924.3	controllerType=0 controllerNumber=1 scan=10924	28.4027
10873:3	1	Y.RC[+57.021]EC[+57.021]DM[+15.995]GFVPSADGKAC[+57.021]EDIDEC[+57.021]SLPNIC[+57.021]VF.G	1430		C[+57]*5, M[+16]	1223.17	3	3667.5	3667.49	0	2.9	Specific	638.53	593.21	31.82	7.83	165	>hFBN1-Nterm 070820	1	DW111518_3.10352.10352.3	controllerType=0 controllerNumber=1 scan=10352	27.0646
11306:4	1	Y.RC[+57.021]EC[+57.021]DM[+15.995]GFVPSADGKAC[+57.021]EDIDEC[+57.021]SLPN[+0.984]IC[+57.021]VF.G	1430		C[+57]*5, M[+16], N[+1]	917.88	4	3668.5	3668.48	0	5.5	Specific	2.68	2.68	2.68	1.45	165	>hFBN1-Nterm 070820	1	DW111518_3.10721.10721.4	controllerType=0 controllerNumber=1 scan=10721	27.9317
10841:4	1	Y.RC[+57.021]EC[+57.021]DM[+15.995]GFVPSADGKAC[+57.021]EDIDEC[+57.021]SLPN[+0.984]IC[+57.021]VF.G	1430		C[+57]*5, M[+16], N[+1]	917.881	4	3668.5	3668.48	0	6.8	Specific	327.77	327.77	26.47	4.18	165	>hFBN1-Nterm 070820	1	DW111518_3.10326.10326.4	controllerType=0 controllerNumber=1 scan=10326	27.0017
08793:2	1	F.GTC[+57.021]HNLPGLF.R	1461		C[+57]	558.269	2	1115.53	1115.53	0	-0.3	Specific	202.32	202.32	202.32	1.77	165	>hFBN1-Nterm 070820	1	DW111518_3.8586.8586.2	controllerType=0 controllerNumber=1 scan=8586	22.9952
09015:2	1	F.GTC[+57.021]HNLPGLF.R	1461		C[+57]	558.268	2	1115.53	1115.53	0	-1.4	Specific	222.42	166.91	166.91	1.63	165	>hFBN1-Nterm 070820	1	DW111518_3.8774.8774.2	controllerType=0 controllerNumber=1 scan=8774	23.4317
08766:2	1	F.GTC[+57.021]HNLPGLF.R	1461		C[+57]	558.269	2	1115.53	1115.53	0	0.9	Specific	235.65	198.63	198.63	1.64	165	>hFBN1-Nterm 070820	1	DW111518_3.8565.8565.2	controllerType=0 controllerNumber=1 scan=8565	22.9468
08862:2	1	F.GTC[+57.021]HNLPGLF.R	1461		C[+57]	558.271	2	1115.53	1115.53	0	3.6	Specific	251.56	238.98	238.98	1.86	165	>hFBN1-Nterm 070820	1	DW111518_3.8643.8643.2	controllerType=0 controllerNumber=1 scan=8643	23.1279
08452:2	1	F.GTC[+57.021]HNLPGLF.R	1461		C[+57]	558.269	2	1115.53	1115.53	0	0.4	Specific	324.98	295.09	295.09	2.97	165	>hFBN1-Nterm 070820	1	DW111518_3.8309.8309.2	controllerType=0 controllerNumber=1 scan=8309	22.3601
09089:2	1	F.GTC[+57.021]HNLPGLF.R	1461		C[+57]	558.27	2	1115.53	1115.53	0	1.6	Specific	405.05	344.41	344.41	3.31	165	>hFBN1-Nterm 070820	1	DW111518_3.8837.8837.2	controllerType=0 controllerNumber=1 scan=8837	23.5757
09417:2	1	F.GTC[+57.021]HNLPGLF.R	1461		C[+57]	558.269	2	1115.53	1115.53	0	-0.1	Specific	488.36	304.73	304.73	3.63	165	>hFBN1-Nterm 070820	1	DW111518_3.9117.9117.2	controllerType=0 controllerNumber=1 scan=9117	24.2108
08697:2	1	F.GTC[+57.021]HNLPGLF.R	1461		C[+57]	558.27	2	1115.53	1115.53	0	1.5	Specific	497.24	272.41	272.41	4.18	165	>hFBN1-Nterm 070820	1	DW111518_3.8507.8507.2	controllerType=0 controllerNumber=1 scan=8507	22.8122
08332:2	1	F.GTC[+57.021]HNLPGLF.R	1461		C[+57]	558.268	2	1115.53	1115.53	0	-0.6	Specific	515.23	343.04	343.04	4.92	165	>hFBN1-Nterm 070820	1	DW111518_3.8199.8199.2	controllerType=0 controllerNumber=1 scan=8199	22.1135
08399:2	1	F.GTC[+57.021]HNLPGLF.R	1461		C[+57]	558.269	2	1115.53	1115.53	0	0.5	Specific	521.92	322.41	322.41	3.91	165	>hFBN1-Nterm 070820	1	DW111518_3.8260.8260.2	controllerType=0 controllerNumber=1 scan=8260	22.2503
08270:2	1	F.GTC[+57.021]HNLPGLF.R	1461		C[+57]	558.269	2	1115.53	1115.53	0	0.1	Specific	549.29	349.65	349.65	4.94	165	>hFBN1-Nterm 070820	1	DW111518_3.8142.8142.2	controllerType=0 controllerNumber=1 scan=8142	21.9881
08208:2	1	F.GTC[+57.021]HNLPGLF.R	1461		C[+57]	558.269	2	1115.53	1115.53	0	-0.1	Specific	566.41	368.29	368.29	6.71	165	>hFBN1-Nterm 070820	1	DW111518_3.8087.8087.2	controllerType=0 controllerNumber=1 scan=8087	21.8722
08523:2	1	F.GTC[+57.021]HNLPGLF.R	1461		C[+57]	558.271	2	1115.53	1115.53	0	3.4	Specific	578.49	339.6	339.6	4.41	165	>hFBN1-Nterm 070820	1	DW111518_3.8369.8369.2	controllerType=0 controllerNumber=1 scan=8369	22.4945
08150:2	1	F.GTC[+57.021]HNLPGLF.R	1461		C[+57]	558.269	2	1115.53	1115.53	0	0.1	Specific	584.9	372.86	372.86	5.64	165	>hFBN1-Nterm 070820	1	DW111518_3.8034.8034.2	controllerType=0 controllerNumber=1 scan=8034	21.7594
08308:2	1	F.GTC[+57.021]HN[+15.995]LPGLF.R	1461		C[+57], N[+16]	566.266	2	1131.53	1131.53	0	0.2	Specific	418.4	337.34	33.64	4.33	165	>hFBN1-Nterm 070820	1	DW111518_3.8178.8178.2	controllerType=0 controllerNumber=1 scan=8178	22.0661
08250:2	1	F.GTC[+57.021]HN[+15.995]LPGLF.R	1461		C[+57], N[+16]	566.266	2	1131.52	1131.53	0	-0.6	Specific	434.19	358.6	30.64	4.63	165	>hFBN1-Nterm 070820	1	DW111518_3.8123.8123.2	controllerType=0 controllerNumber=1 scan=8123	21.9466
08121:2	1	F.GTC[+57.021]HN[+15.995]LPGLF.R	1461		C[+57], N[+16]	566.266	2	1131.52	1131.53	0	-0.8	Specific	444.73	360.69	29.28	4.69	165	>hFBN1-Nterm 070820	1	DW111518_3.8012.8012.2	controllerType=0 controllerNumber=1 scan=8012	21.7145
08184:2	1	F.GTC[+57.021]HN[+15.995]LPGLF.R	1461		C[+57], N[+16]	566.266	2	1131.52	1131.53	0	-0.3	Specific	476.7	336.86	32.58	4.69	165	>hFBN1-Nterm 070820	1	DW111518_3.8065.8065.2	controllerType=0 controllerNumber=1 scan=8065	21.8237
08065:2	1	F.GTC[+57.021]HN[+15.995]LPGLF.R	1461		C[+57], N[+16]	566.265	2	1131.52	1131.53	0	-2.3	Specific	496.42	306.56	32.85	3.29	165	>hFBN1-Nterm 070820	1	DW111518_3.7959.7959.2	controllerType=0 controllerNumber=1 scan=7959	21.6049
04348:2	1	F.RC[+57.021]EC[+57.021]EIGY.E	1471		C[+57]*2	543.72	2	1086.43	1086.43	0	-1	Specific	116.58	90.12	90.12	1.43	165	>hFBN1-Nterm 070820	1	DW111518_3.4853.4853.2	controllerType=0 controllerNumber=1 scan=4853	14.6278
04710:2	1	F.RC[+57.021]EC[+57.021]EIGY.E	1471		C[+57]*2	543.721	2	1086.43	1086.43	0	0.4	Specific	133.62	98.85	98.85	1.44	165	>hFBN1-Nterm 070820	1	DW111518_3.5168.5168.2	controllerType=0 controllerNumber=1 scan=5168	15.3229
04864:2	1	F.RC[+57.021]EC[+57.021]EIGY.E	1471		C[+57]*2	543.723	2	1086.44	1086.43	0	3.8	Specific	248.89	189.72	189.72	1.56	165	>hFBN1-Nterm 070820	1	DW111518_3.5286.5286.2	controllerType=0 controllerNumber=1 scan=5286	15.5969
04780:2	1	F.RC[+57.021]EC[+57.021]EIGY.E	1471		C[+57]*2	543.722	2	1086.44	1086.43	0	2.9	Specific	400.95	291.99	291.99	2.42	165	>hFBN1-Nterm 070820	1	DW111518_3.5222.5222.2	controllerType=0 controllerNumber=1 scan=5222	15.4474
04124:2	1	F.RC[+57.021]EC[+57.021]EIGY.E	1471		C[+57]*2	543.721	2	1086.43	1086.43	0	0.1	Specific	508.29	400.34	400.34	4.78	165	>hFBN1-Nterm 070820	1	DW111518_3.4653.4653.2	controllerType=0 controllerNumber=1 scan=4653	14.1919
04309:2	1	F.RC[+57.021]EC[+57.021]EIGY.E	1471		C[+57]*2	543.72	2	1086.43	1086.43	0	-0.8	Specific	517.95	394.02	394.02	4.82	165	>hFBN1-Nterm 070820	1	DW111518_3.4817.4817.2	controllerType=0 controllerNumber=1 scan=4817	14.5514
04695:2	1	F.RC[+57.021]EC[+57.021]EIGY.E	1471		C[+57]*2	543.721	2	1086.43	1086.43	0	0.2	Specific	522.1	388.06	388.06	5.86	165	>hFBN1-Nterm 070820	1	DW111518_3.5156.5156.2	controllerType=0 controllerNumber=1 scan=5156	15.298
04405:2	1	F.RC[+57.021]EC[+57.021]EIGY.E	1471		C[+57]*2	543.72	2	1086.43	1086.43	0	-0.8	Specific	529.09	404.89	404.89	6.15	165	>hFBN1-Nterm 070820	1	DW111518_3.4905.4905.2	controllerType=0 controllerNumber=1 scan=4905	14.7384
04249:2	1	F.RC[+57.021]EC[+57.021]EIGY.E	1471		C[+57]*2	543.72	2	1086.43	1086.43	0	-0.9	Specific	535.78	391.56	391.56	5.39	165	>hFBN1-Nterm 070820	1	DW111518_3.4762.4762.2	controllerType=0 controllerNumber=1 scan=4762	14.4338
04572:2	1	F.RC[+57.021]EC[+57.021]EIGY.E	1471		C[+57]*2	543.721	2	1086.43	1086.43	0	0	Specific	537.66	385.36	385.36	5.09	165	>hFBN1-Nterm 070820	1	DW111518_3.5047.5047.2	controllerType=0 controllerNumber=1 scan=5047	15.055
04188:2	1	F.RC[+57.021]EC[+57.021]EIGY.E	1471		C[+57]*2	543.72	2	1086.43	1086.43	0	-1.3	Specific	548.6	408.03	408.03	6.15	165	>hFBN1-Nterm 070820	1	DW111518_3.4706.4706.2	controllerType=0 controllerNumber=1 scan=4706	14.3123
04508:2	1	F.RC[+57.021]EC[+57.021]EIGY.E	1471		C[+57]*2	543.721	2	1086.43	1086.43	0	-0.6	Specific	560.94	410.83	410.83	5.94	165	>hFBN1-Nterm 070820	1	DW111518_3.4992.4992.2	controllerType=0 controllerNumber=1 scan=4992	14.9318
04635:2	1	F.RC[+57.021]EC[+57.021]EIGY.E	1471		C[+57]*2	543.721	2	1086.43	1086.43	0	-0.1	Specific	564	412.06	412.06	5.94	165	>hFBN1-Nterm 070820	1	DW111518_3.5102.5102.2	controllerType=0 controllerNumber=1 scan=5102	15.1774
09094:3	1	Y.ELDRSGGNC[+57.021]TDVNEC[+57.021]LDPTTC[+57.021]ISGNC[+57.021]VNTPGSY.I	1479		C[+57]*4	1221.51	3	3662.51	3662.51	0	-0.4	Specific	107.62	100.13	100.13	1.63	165	>hFBN1-Nterm 070820	1	DW111518_3.8840.8840.4	controllerType=0 controllerNumber=1 scan=8840	23.5822
08410:4	1	Y.ELDRSGGN[+1970.698]C[+57.021]TDVNEC[+57.021]LDPTTC[+57.021]ISGNC[+57.021]VNTPGSY.I	1479	HexNAc(5)Hex(4)NeuGc(1)	C[+57]*4, N[+1971]	1408.8	4	5632.18	5633.21	-1	-5	Specific	37.01	37.01	23.98	1.45	165	>hFBN1-Nterm 070820	1	DW111518_3.8269.8269.4	controllerType=0 controllerNumber=1 scan=8269	22.2703
09160:4	1	Y.ELDRSGGN[+2221.788]C[+57.021]TDVNEC[+57.021]LDPTTC[+57.021]ISGNC[+57.021]VNTPGSY.I	1479	HexNAc(4)Hex(6)Fuc(1)NeuAc(1)	C[+57]*4, N[+2222]	1471.83	4	5884.31	5884.3	0	2.6	Specific	201.88	201.88	0.94	2.76	165	>hFBN1-Nterm 070820	1	DW111518_3.8894.8894.4	controllerType=0 controllerNumber=1 scan=8894	23.7077
08374:4	1	Y.ELDRSGGN[+2294.804]C[+57.021]TDVNEC[+57.021]LDPTTC[+57.021]ISGNC[+57.021]VNTPGSY.I	1479	HexNAc(5)Hex(6)NeuGc(1)	C[+57]*4, N[+2295]	1490.09	4	5957.33	5957.31	0	3	Specific	216.39	216.39	0.88	2.87	165	>hFBN1-Nterm 070820	1	DW111518_3.8235.8235.4	controllerType=0 controllerNumber=1 scan=8235	22.1933
09229:4	1	Y.ELDRSGGN[+2220.767]C[+57.021]TDVNEC[+57.021]LDPTTC[+57.021]ISGNC[+57.021]VNTPGSY.I	1479	HexNAc(4)Hex(5)NeuAc(1)NeuGc(1)	C[+57]*4, N[+2221]	1471.83	4	5884.3	5883.28	1	4	Specific	290.47	290.47	0.88	3.67	165	>hFBN1-Nterm 070820	1	DW111518_3.8954.8954.4	controllerType=0 controllerNumber=1 scan=8954	23.8461
08461:4	1	Y.ELDRSGGN[+1930.692]C[+57.021]TDVNEC[+57.021]LDPTTC[+57.021]ISGNC[+57.021]VNTPGSY.I	1479	HexNAc(4)Hex(6)Fuc(1)	C[+57]*4, N[+1931]	1399.06	4	5593.22	5593.2	0	2.6	Specific	428.51	428.51	1.52	5.41	165	>hFBN1-Nterm 070820	1	DW111518_3.8316.8316.4	controllerType=0 controllerNumber=1 scan=8316	22.3746
08397:4	1	Y.ELDRSGGN[+1929.672]C[+57.021]TDVNEC[+57.021]LDPTTC[+57.021]ISGNC[+57.021]VNTPGSY.I	1479	HexNAc(4)Hex(5)NeuGc(1)	C[+57]*4, N[+1930]	1399.06	4	5593.21	5592.18	1	4.2	Specific	465.8	465.8	15.99	5.47	165	>hFBN1-Nterm 070820	1	DW111518_3.8258.8258.4	controllerType=0 controllerNumber=1 scan=8258	22.246
05640:6	1	Y.IC[+57.021]DC[+57.021]PPDFELNPTRVGC[+57.021]VHHHHHH.-	1512		C[+57]*3	496.058	6	2971.31	2971.3	0	2.1	CRagged	27.02	27.02	27.02	1.43	165	>hFBN1-Nterm 070820	1	DW111518_3.5895.5895.3	controllerType=0 controllerNumber=1 scan=5895	16.9664
05570:6	1	Y.IC[+57.021]DC[+57.021]PPDFELNPTRVGC[+57.021]VHHHHHH.-	1512		C[+57]*3	496.057	6	2971.31	2971.3	0	1	CRagged	359.99	359.99	359.99	3.17	165	>hFBN1-Nterm 070820	1	DW111518_3.5842.5842.6	controllerType=0 controllerNumber=1 scan=5842	16.8525
05306:6	1	Y.IC[+57.021]DC[+57.021]PPDFELNPTRVGC[+57.021]VHHHHHH.-	1512		C[+57]*3	496.058	6	2971.31	2971.3	0	2.1	CRagged	539.08	539.08	539.08	6.05	165	>hFBN1-Nterm 070820	1	DW111518_3.5639.5639.6	controllerType=0 controllerNumber=1 scan=5639	16.4052
05377:6	1	Y.IC[+57.021]DC[+57.021]PPDFELNPTRVGC[+57.021]VHHHHHH.-	1512		C[+57]*3	496.058	6	2971.31	2971.3	0	1.9	CRagged	543.87	543.87	543.87	6.05	165	>hFBN1-Nterm 070820	1	DW111518_3.5697.5697.6	controllerType=0 controllerNumber=1 scan=5697	16.5312
05787:4	1	Y.IC[+57.021]DC[+57.021]PPDFELNPTRVGC[+57.021]VHHHHHH.-	1512		C[+57]*3	743.584	4	2971.32	2971.3	0	3.7	CRagged	546.5	546.5	546.5	4.98	165	>hFBN1-Nterm 070820	1	DW111518_3.6020.6020.4	controllerType=0 controllerNumber=1 scan=6020	17.2385
05235:6	1	Y.IC[+57.021]DC[+57.021]PPDFELNPTRVGC[+57.021]VHHHHHH.-	1512		C[+57]*3	496.058	6	2971.31	2971.3	0	1.7	CRagged	547.9	547.9	547.9	6.05	165	>hFBN1-Nterm 070820	1	DW111518_3.5586.5586.6	controllerType=0 controllerNumber=1 scan=5586	16.2849
05454:6	1	Y.IC[+57.021]DC[+57.021]PPDFELNPTRVGC[+57.021]VHHHHHH.-	1512		C[+57]*3	496.058	6	2971.31	2971.3	0	1.5	CRagged	554.45	554.45	554.45	6.05	165	>hFBN1-Nterm 070820	1	DW111518_3.5752.5752.6	controllerType=0 controllerNumber=1 scan=5752	16.6522
06139:5	1	Y.IC[+57.021]DC[+57.021]PPDFELNPTRVGC[+57.021]VHHHHHH.-	1512		C[+57]*3	595.068	5	2971.31	2971.3	0	2.2	CRagged	629.13	629.13	629.13	7.49	165	>hFBN1-Nterm 070820	1	DW111518_3.6307.6307.5	controllerType=0 controllerNumber=1 scan=6307	17.8884
06056:5	1	Y.IC[+57.021]DC[+57.021]PPDFELNPTRVGC[+57.021]VHHHHHH.-	1512		C[+57]*3	595.068	5	2971.31	2971.3	0	2.3	CRagged	651.5	651.5	651.5	8.49	165	>hFBN1-Nterm 070820	1	DW111518_3.6243.6243.5	controllerType=0 controllerNumber=1 scan=6243	17.7408
05999:5	1	Y.IC[+57.021]DC[+57.021]PPDFELNPTRVGC[+57.021]VHHHHHH.-	1512		C[+57]*3	595.067	5	2971.31	2971.3	0	0.3	CRagged	657.45	657.45	657.45	8.49	165	>hFBN1-Nterm 070820	1	DW111518_3.6194.6194.5	controllerType=0 controllerNumber=1 scan=6194	17.6309
05646:4	1	Y.IC[+57.021]DC[+57.021]PPDFELNPTRVGC[+57.021]VHHHHHH.-	1512		C[+57]*3	743.583	4	2971.31	2971.3	0	1.5	CRagged	660.17	660.17	660.17	7.85	165	>hFBN1-Nterm 070820	1	DW111518_3.5900.5900.4	controllerType=0 controllerNumber=1 scan=5900	16.9766
05840:5	1	Y.IC[+57.021]DC[+57.021]PPDFELNPTRVGC[+57.021]VHHHHHH.-	1512		C[+57]*3	595.069	5	2971.31	2971.3	0	3.3	CRagged	707.27	707.27	707.27	9.17	165	>hFBN1-Nterm 070820	1	DW111518_3.6060.6060.5	controllerType=0 controllerNumber=1 scan=6060	17.3306
05248:4	1	Y.IC[+57.021]DC[+57.021]PPDFELNPTRVGC[+57.021]VHHHHHH.-	1512		C[+57]*3	743.583	4	2971.31	2971.3	0	1.4	CRagged	721.9	721.9	721.9	8.85	165	>hFBN1-Nterm 070820	1	DW111518_3.5596.5596.4	controllerType=0 controllerNumber=1 scan=5596	16.3082
05470:4	1	Y.IC[+57.021]DC[+57.021]PPDFELNPTRVGC[+57.021]VHHHHHH.-	1512		C[+57]*3	743.582	4	2971.31	2971.3	0	0.9	CRagged	736.51	736.51	736.51	8.85	165	>hFBN1-Nterm 070820	1	DW111518_3.5765.5765.4	controllerType=0 controllerNumber=1 scan=5765	16.6819
05532:4	1	Y.IC[+57.021]DC[+57.021]PPDFELNPTRVGC[+57.021]VHHHHHH.-	1512		C[+57]*3	743.582	4	2971.31	2971.3	0	0.4	CRagged	738.91	738.91	738.91	8.85	165	>hFBN1-Nterm 070820	1	DW111518_3.5815.5815.4	controllerType=0 controllerNumber=1 scan=5815	16.7948
05318:4	1	Y.IC[+57.021]DC[+57.021]PPDFELNPTRVGC[+57.021]VHHHHHH.-	1512		C[+57]*3	743.582	4	2971.31	2971.3	0	0.9	CRagged	742.14	742.14	742.14	8.85	165	>hFBN1-Nterm 070820	1	DW111518_3.5650.5650.4	controllerType=0 controllerNumber=1 scan=5650	16.4287
05638:5	1	Y.IC[+57.021]DC[+57.021]PPDFELNPTRVGC[+57.021]VHHHHHH.-	1512		C[+57]*3	595.069	5	2971.32	2971.3	0	4.1	CRagged	753.81	753.81	753.81	10.17	165	>hFBN1-Nterm 070820	1	DW111518_3.5894.5894.5	controllerType=0 controllerNumber=1 scan=5894	16.9649
05908:5	1	Y.IC[+57.021]DC[+57.021]PPDFELNPTRVGC[+57.021]VHHHHHH.-	1512		C[+57]*3	595.067	5	2971.31	2971.3	0	0.9	CRagged	760.24	760.24	760.24	10.49	165	>hFBN1-Nterm 070820	1	DW111518_3.6114.6114.5	controllerType=0 controllerNumber=1 scan=6114	17.4561
05218:5	1	Y.IC[+57.021]DC[+57.021]PPDFELNPTRVGC[+57.021]VHHHHHH.-	1512		C[+57]*3	595.067	5	2971.31	2971.3	0	0.8	CRagged	772.68	772.68	772.68	10.49	165	>hFBN1-Nterm 070820	1	DW111518_3.5570.5570.5	controllerType=0 controllerNumber=1 scan=5570	16.2472
05416:5	1	Y.IC[+57.021]DC[+57.021]PPDFELNPTRVGC[+57.021]VHHHHHH.-	1512		C[+57]*3	595.068	5	2971.31	2971.3	0	1.5	CRagged	772.98	772.98	772.98	10.49	165	>hFBN1-Nterm 070820	1	DW111518_3.5727.5727.5	controllerType=0 controllerNumber=1 scan=5727	16.5978
05703:5	1	Y.IC[+57.021]DC[+57.021]PPDFELNPTRVGC[+57.021]VHHHHHH.-	1512		C[+57]*3	595.068	5	2971.31	2971.3	0	2.7	CRagged	774.35	774.35	774.35	10.17	165	>hFBN1-Nterm 070820	1	DW111518_3.5950.5950.5	controllerType=0 controllerNumber=1 scan=5950	17.0845
05344:5	1	Y.IC[+57.021]DC[+57.021]PPDFELNPTRVGC[+57.021]VHHHHHH.-	1512		C[+57]*3	595.067	5	2971.31	2971.3	0	0.9	CRagged	782.46	782.46	782.46	10.49	165	>hFBN1-Nterm 070820	1	DW111518_3.5672.5672.5	controllerType=0 controllerNumber=1 scan=5672	16.4762
05487:5	1	Y.IC[+57.021]DC[+57.021]PPDFELNPTRVGC[+57.021]VHHHHHH.-	1512		C[+57]*3	595.068	5	2971.31	2971.3	0	1.8	CRagged	783.69	783.69	783.69	10.49	165	>hFBN1-Nterm 070820	1	DW111518_3.5781.5781.5	controllerType=0 controllerNumber=1 scan=5781	16.7202
05387:4	1	Y.IC[+57.021]DC[+57.021]PPDFELNPTRVGC[+57.021]VHHHHHH.-	1512		C[+57]*3	743.582	4	2971.31	2971.3	0	1.1	CRagged	787.42	787.42	787.42	9.85	165	>hFBN1-Nterm 070820	1	DW111518_3.5707.5707.4	controllerType=0 controllerNumber=1 scan=5707	16.5521
05561:5	1	Y.IC[+57.021]DC[+57.021]PPDFELNPTRVGC[+57.021]VHHHHHH.-	1512		C[+57]*3	595.068	5	2971.31	2971.3	0	2.6	CRagged	792.95	792.95	792.95	10.17	165	>hFBN1-Nterm 070820	1	DW111518_3.5836.5836.5	controllerType=0 controllerNumber=1 scan=5836	16.8425
05277:5	1	Y.IC[+57.021]DC[+57.021]PPDFELNPTRVGC[+57.021]VHHHHHH.-	1512		C[+57]*3	595.068	5	2971.31	2971.3	0	1.9	CRagged	797.35	797.35	797.35	10.49	165	>hFBN1-Nterm 070820	1	DW111518_3.5617.5617.5	controllerType=0 controllerNumber=1 scan=5617	16.3553
05763:5	1	Y.IC[+57.021]DC[+57.021]PPDFELNPTRVGC[+57.021]VHHHHHH.-	1512		C[+57]*3	595.068	5	2971.31	2971.3	0	2.2	CRagged	836.57	836.57	836.57	11.49	165	>hFBN1-Nterm 070820	1	DW111518_3.6003.6003.5	controllerType=0 controllerNumber=1 scan=6003	17.2022
05280:5	1	Y.IC[+57.021]DC[+57.021]PPD[+15.995]FELNPTRVGC[+57.021]VHHHHHH.-	1512		C[+57]*3, D[+16]	598.266	5	2987.3	2987.3	0	0	CRagged	380.39	380.39	54.3	5.06	165	>hFBN1-Nterm 070820	1	DW111518_3.5619.5619.5	controllerType=0 controllerNumber=1 scan=5619	16.3587
05217:5	1	Y.IC[+57.021]DC[+57.021]PPD[+15.995]FELNPTRVGC[+57.021]VHHHHHH.-	1512		C[+57]*3, D[+16]	598.266	5	2987.3	2987.3	0	0.4	CRagged	433.77	433.77	51.14	5.33	165	>hFBN1-Nterm 070820	1	DW111518_3.5569.5569.5	controllerType=0 controllerNumber=1 scan=5569	16.245
08212:4	2	F.VC[+57.021]IN[+0.984]PLS[+132.042]C[+57.021]EDIDEC[+57.021]AKGDASPVFGMDC[+57.021]EC[+57.021]RY.G	77	Pent(1)	C[+57]*5, N[+1], S[+132]	950.884	4	3800.52	3800.52	0	-1	Specific	3.62	3.62	3.62	1.33	5	>Reverse >hFBN1-Nterm 070820	2	DW111518_3.8091.8091.4	controllerType=0 controllerNumber=1 scan=8091	21.8794
08275:4	2	F.VC[+57.021]IN[+0.984]PLS[+132.042]C[+57.021]EDIDEC[+57.021]AKGDASPVFGMDC[+57.021]EC[+57.021]RY.G	77	Pent(1)	C[+57]*5, N[+1], S[+132]	950.883	4	3800.51	3800.52	0	-2.1	Specific	27.34	23.56	23.56	1.33	5	>Reverse >hFBN1-Nterm 070820	2	DW111518_3.8147.8147.4	controllerType=0 controllerNumber=1 scan=8147	21.9972
08433:5	2	F.GMDC[+57.021]EC[+57.021]RYGGPANLC[+57.021]QGN[+15.995]GC[+57.021]LNLN[+1565.560]ESC[+57.021]EDLDTC[+57.021]TF.G	100	HexNAc(3)Hex(5)Fuc(1)	C[+57]*6, N[+16][+1566]	1134.63	5	5669.13	5669.13	0	-0.8	Specific	82.17	82.17	0	2.11	5	>Reverse >hFBN1-Nterm 070820	2	DW111518_3.8290.8290.5	controllerType=0 controllerNumber=1 scan=8290	22.3179
07895:2	2	F.AYETS[+203.079]AC[+57.021]C[+57.021]C[+57.021]ES[+132.042]KTVAGF.L	843	HexNAc(1),Pent(1)	C[+57]*3, S[+132][+203]	1138.45	2	2275.9	2275.9	0	-0.6	Specific	7.28	7.28	0	1.33	5	>Reverse >hFBN1-Nterm 070820	2	DW111518_3.7812.7812.2	controllerType=0 controllerNumber=1 scan=7812	21.2808
07329:5	2	F.GKNC[+57.021]EC[+57.021]RYS[+802.286]GPT[+426.137]PIC[+57.021]RGN[+0.984]QC[+57.021]LYRVLQC[+57.021]Y.D	1055	HexNAc(1)Hex(1)Fuc(1)NeuAc(1),Hex(1)Pent(2)	C[+57]*5, N[+1], S[+802], T[+426]	948.804	5	4739.99	4738.98	1	1.3	Specific	77.5	72.54	3.6	1.33	5	>Reverse >hFBN1-Nterm 070820	2	DW111518_3.7339.7339.5	controllerType=0 controllerNumber=1 scan=7339	20.1933
09542:4	2	F.S[+802.286]GVT[+349.137]NIC[+57.021]NGGQC[+57.021]LGPIAQC[+57.021]EDVDQC[+57.021]AGTRINPIF.G	1266	HexNAc(1)Hex(1)Fuc(1)NeuAc(1),HexNAc(1)Fuc(1)	C[+57]*4, S[+802], T[+349]	1218.79	4	4872.13	4873.11	-1	5.3	Specific	8.89	8.89	0	1.33	5	>Reverse >hFBN1-Nterm 070820	2	DW111518_3.9216.9216.4	controllerType=0 controllerNumber=1 scan=9216	24.4386
