# Supplementary material for: POGLUT2 and POGLUT3 O-glucosylate multiple EGF repeats in fibrillin-1, -2, and LTBP1 and promote secretion of fibrillin-1
Source: J Biol Chem. 2021 Aug 17;297(3):101055. doi: 10.1016/j.jbc.2021.101055 (PMC8405936; doi:10.1016/j.jbc.2021.101055)
Supplement: Supplemental Table S9 [file mmc7.xlsx]

## Sheet: Sheet1
Table S9: Trypsin digestion of recombinant human FBN1-N expressed in POGLUT2/3 double knockout HEK293T cells.
Each tab is a biological replicate.

## Sheet: DW_0927108_2
Query #:z	Protein Rank	Peptide < ProteinMetrics Confidential >	Starting position	Glycans NHFAGNa	Modification Type(s)	Observed m/z	z	Observed (M+H)	Calc. mass (M+H)	Off-by-x error	Mass error (ppm)	Cleavage	Score	Delta	Delta Mod	|Log Prob|	# of unique peptides	Protein Name	Protein DB number	Comment	Scan #	Scan Time
09374:3	1	R.TGAC[+57.021]QDVDEC[+57.021]QAIPGLC[+57.021]QGGNC[+57.021]INTVGSFEC[+57.021]K.C	244		C[+57]*5	1182.5	3	3545.49	3545.49	0	2	Specific	522.02	522.02	522.02	5.86	262	>FBN1 N term	1		controllerType=0 controllerNumber=1 scan=9477	26.2806
09139:4	1	R.TGAC[+57.021]QDVDEC[+57.021]QAIPGLC[+57.021]QGGNC[+57.021]INTVGSFEC[+57.021]K.C	244		C[+57]*5	887.133	4	3545.51	3545.49	0	6.4	Specific	612.63	612.63	612.63	7.71	262	>FBN1 N term	1		controllerType=0 controllerNumber=1 scan=9257	25.7626
09445:3	1	R.TGAC[+57.021]QDVDEC[+57.021]QAIPGLC[+57.021]QGGNC[+57.021]INTVGSFEC[+57.021]K.C	244		C[+57]*5	1182.5	3	3545.48	3545.49	0	-0.4	Specific	669.37	669.37	669.37	7.67	262	>FBN1 N term	1		controllerType=0 controllerNumber=1 scan=9541	26.4317
09335:3	1	R.TGAC[+57.021]QDVDEC[+57.021]QAIPGLC[+57.021]QGGNC[+57.021]INTVGSFEC[+57.021]K.C	244		C[+57]*5	1182.5	3	3545.49	3545.49	0	0.5	Specific	813.73	813.73	813.73	11.89	262	>FBN1 N term	1		controllerType=0 controllerNumber=1 scan=9443	26.2012
09116:3	1	R.TGAC[+57.021]QDVDEC[+57.021]QAIPGLC[+57.021]QGGNC[+57.021]INTVGSFEC[+57.021]K.C	244		C[+57]*5	1182.51	3	3545.51	3545.49	0	6.8	Specific	822.2	822.2	822.2	11.71	262	>FBN1 N term	1		controllerType=0 controllerNumber=1 scan=9236	25.7131
09283:3	1	R.TGAC[+57.021]QDVDEC[+57.021]QAIPGLC[+57.021]QGGNC[+57.021]INTVGSFEC[+57.021]K.C	244		C[+57]*5	1182.5	3	3545.49	3545.49	0	1	Specific	871.44	871.44	871.44	12.89	262	>FBN1 N term	1		controllerType=0 controllerNumber=1 scan=9389	26.073
09189:4	1	R.TGAC[+57.021]QDVDEC[+57.021]QAIPGLC[+57.021]QGGNC[+57.021]INTVGSFEC[+57.021]K.C	244		C[+57]*5	887.13	4	3545.5	3545.49	0	3.6	Specific	891.72	891.72	891.72	13.13	262	>FBN1 N term	1		controllerType=0 controllerNumber=1 scan=9305	25.8772
09228:3	1	R.TGAC[+57.021]QDVDEC[+57.021]QAIPGLC[+57.021]QGGNC[+57.021]INTVGSFEC[+57.021]K.C	244		C[+57]*5	1182.5	3	3545.49	3545.49	0	2.5	Specific	949.53	949.53	949.53	14.13	262	>FBN1 N term	1		controllerType=0 controllerNumber=1 scan=9338	25.9547
09165:3	1	R.TGAC[+57.021]QDVDEC[+57.021]QAIPGLC[+57.021]QGGNC[+57.021]INTVGSFEC[+57.021]K.C	244		C[+57]*5	1182.5	3	3545.5	3545.49	0	3.7	Specific	991.1	991.1	991.1	15.13	262	>FBN1 N term	1		controllerType=0 controllerNumber=1 scan=9282	25.8234
09148:3	1	R.TGAC[+57.021]QDVDEC[+57.021]QAIPGLC[+57.021]QGGNC[+57.021]IN[+15.995]TVGSFEC[+57.021]K.C	244		C[+57]*5, N[+16]	1187.83	3	3561.49	3561.48	0	2.3	Specific	814.77	814.77	21.85	12.13	262	>FBN1 N term	1		controllerType=0 controllerNumber=1 scan=9266	25.7847
09200:3	1	R.TGAC[+57.021]QDVDEC[+57.021]QAIPGLC[+57.021]QGGNC[+57.021]IN[+15.995]TVGSFEC[+57.021]K.C	244		C[+57]*5, N[+16]	1187.83	3	3561.49	3561.48	0	1.8	Specific	851.07	851.07	27.24	12.89	262	>FBN1 N term	1		controllerType=0 controllerNumber=1 scan=9316	25.9031
10161:3	1	K.C[+57.021]EDIDEC[+57.021]STIPGIC[+57.021]EGGEC[+57.021]TNTVSSYFC[+57.021]K.C	289		C[+57]*5	1130.13	3	3388.36	3388.34	0	5.7	Specific	340.37	340.37	247.87	4.56	262	>FBN1 N term	1		controllerType=0 controllerNumber=1 scan=10202	27.9958
10097:3	1	K.C[+57.021]EDIDEC[+57.021]STIPGIC[+57.021]EGGEC[+57.021]TNTVSSYFC[+57.021]K.C	289		C[+57]*5	1130.12	3	3388.35	3388.34	0	3.8	Specific	666.45	666.45	391.42	9.86	262	>FBN1 N term	1		controllerType=0 controllerNumber=1 scan=10147	27.8654
10039:3	1	K.C[+57.021]EDIDEC[+57.021]STIPGIC[+57.021]EGGEC[+57.021]TNTVSSYFC[+57.021]K.C	289		C[+57]*5	1130.12	3	3388.35	3388.34	0	2.3	Specific	790.29	790.29	452.36	11.86	262	>FBN1 N term	1		controllerType=0 controllerNumber=1 scan=10089	27.7279
09803:3	1	K.C[+57.021]EDIDEC[+57.021]STIPGIC[+57.021]EGGEC[+57.021]TNTVSSYFC[+57.021]K.C	289		C[+57]*5	1130.12	3	3388.35	3388.34	0	3.7	Specific	822.56	822.56	581.66	12.86	262	>FBN1 N term	1		controllerType=0 controllerNumber=1 scan=9867	27.2035
09977:3	1	K.C[+57.021]EDIDEC[+57.021]STIPGIC[+57.021]EGGEC[+57.021]TNTVSSYFC[+57.021]K.C	289		C[+57]*5	1130.12	3	3388.35	3388.34	0	2.8	Specific	890.68	884.89	677.49	13.86	262	>FBN1 N term	1		controllerType=0 controllerNumber=1 scan=10030	27.5883
09860:3	1	K.C[+57.021]EDIDEC[+57.021]STIPGIC[+57.021]EGGEC[+57.021]TNTVSSYFC[+57.021]K.C	289		C[+57]*5	1130.12	3	3388.36	3388.34	0	4.6	Specific	947.23	936.91	615.96	14.45	262	>FBN1 N term	1		controllerType=0 controllerNumber=1 scan=9920	27.329
09919:3	1	K.C[+57.021]EDIDEC[+57.021]STIPGIC[+57.021]EGGEC[+57.021]TNTVSSYFC[+57.021]K.C	289		C[+57]*5	1130.12	3	3388.35	3388.34	0	3.4	Specific	959.82	959.82	593.71	15.86	262	>FBN1 N term	1		controllerType=0 controllerNumber=1 scan=9975	27.4593
09875:3	1	K.C[+57.021]EDIDEC[+57.021]STIPGIC[+57.021]EGGEC[+57.021]TN[+15.995]TVSSYFC[+57.021]K.C	289		C[+57]*5, N[+16]	1135.46	3	3404.37	3404.34	0	10.7	Specific	486.04	486.04	79.04	5.47	262	>FBN1 N term	1		controllerType=0 controllerNumber=1 scan=9935	27.3641
03745:2	1	R.C[+57.021]IPTPGSYR.C	468		C[+57]	525.758	2	1050.51	1050.5	0	4	Specific	116.52	116.52	116.52	2.21	262	>FBN1 N term	1		controllerType=0 controllerNumber=1 scan=4383	14.3273
03892:2	1	R.C[+57.021]IPTPGSYR.C	468		C[+57]	525.757	2	1050.51	1050.5	0	3.6	Specific	145.41	145.41	145.41	2.52	262	>FBN1 N term	1		controllerType=0 controllerNumber=1 scan=4531	14.7158
03826:2	1	R.C[+57.021]IPTPGSYR.C	468		C[+57]	525.758	2	1050.51	1050.5	0	4.3	Specific	197.49	197.49	197.49	2.99	262	>FBN1 N term	1		controllerType=0 controllerNumber=1 scan=4462	14.5354
03939:2	1	R.C[+57.021]IPTPGSYR.C	468		C[+57]	525.758	2	1050.51	1050.5	0	3.9	Specific	245.95	245.95	245.95	3.64	262	>FBN1 N term	1		controllerType=0 controllerNumber=1 scan=4580	14.8376
03987:2	1	R.C[+57.021]IPTPGSYR.C	468		C[+57]	525.756	2	1050.5	1050.5	0	0.5	Specific	253.91	253.91	253.91	5.03	262	>FBN1 N term	1		controllerType=0 controllerNumber=1 scan=4624	14.9459
04141:2	1	R.C[+57.021]IPTPGSYR.C	468		C[+57]	525.757	2	1050.51	1050.5	0	3.5	Specific	255.93	255.93	255.93	3.74	262	>FBN1 N term	1		controllerType=0 controllerNumber=1 scan=4767	15.2953
04046:2	1	R.C[+57.021]IPTPGSYR.C	468		C[+57]	525.756	2	1050.51	1050.5	0	1.3	Specific	264.14	264.14	264.14	3.47	262	>FBN1 N term	1		controllerType=0 controllerNumber=1 scan=4673	15.0634
05678:2	1	R.C[+57.021]IPTPGSYR.C	468		C[+57]	525.756	2	1050.51	1050.5	0	2	Specific	277.19	277.19	277.19	3.5	262	>FBN1 N term	1		controllerType=0 controllerNumber=1 scan=6229	18.7559
04093:2	1	R.C[+57.021]IPTPGSYR.C	468		C[+57]	525.758	2	1050.51	1050.5	0	4.1	Specific	284.34	284.34	284.34	3.84	262	>FBN1 N term	1		controllerType=0 controllerNumber=1 scan=4718	15.1763
04240:2	1	R.C[+57.021]IPTPGSYR.C	468		C[+57]	525.757	2	1050.51	1050.5	0	2.9	Specific	297.31	297.31	297.31	4.01	262	>FBN1 N term	1		controllerType=0 controllerNumber=1 scan=4861	15.5236
04192:2	1	R.C[+57.021]IPTPGSYR.C	468		C[+57]	525.758	2	1050.51	1050.5	0	3.9	Specific	309.39	309.39	309.39	4.05	262	>FBN1 N term	1		controllerType=0 controllerNumber=1 scan=4814	15.4091
04414:2	1	R.C[+57.021]IPTPGSYR.C	468		C[+57]	525.756	2	1050.51	1050.5	0	1.3	Specific	317.13	317.13	317.13	4.2	262	>FBN1 N term	1		controllerType=0 controllerNumber=1 scan=5036	15.9538
04372:2	1	R.C[+57.021]IPTPGSYR.C	468		C[+57]	525.757	2	1050.51	1050.5	0	2.2	Specific	318.87	318.87	318.87	4.01	262	>FBN1 N term	1		controllerType=0 controllerNumber=1 scan=4995	15.8529
04455:2	1	R.C[+57.021]IPTPGSYR.C	468		C[+57]	525.756	2	1050.51	1050.5	0	1.8	Specific	319.17	311.67	311.67	3.81	262	>FBN1 N term	1		controllerType=0 controllerNumber=1 scan=5082	16.0649
04328:2	1	R.C[+57.021]IPTPGSYR.C	468		C[+57]	525.756	2	1050.51	1050.5	0	1.4	Specific	319.39	319.39	319.39	3.78	262	>FBN1 N term	1		controllerType=0 controllerNumber=1 scan=4949	15.7386
04502:2	1	R.C[+57.021]IPTPGSYR.C	468		C[+57]	525.756	2	1050.5	1050.5	0	0.7	Specific	329.51	329.51	329.51	3.95	262	>FBN1 N term	1		controllerType=0 controllerNumber=1 scan=5129	16.1824
05745:2	1	R.C[+57.021]IPTPGSYR.C	468		C[+57]	525.758	2	1050.51	1050.5	0	5.5	Specific	330.69	330.69	330.69	3.99	262	>FBN1 N term	1		controllerType=0 controllerNumber=1 scan=6284	18.8845
04281:2	1	R.C[+57.021]IPTPGSYR.C	468		C[+57]	525.757	2	1050.51	1050.5	0	3.3	Specific	333.27	333.27	333.27	4.79	262	>FBN1 N term	1		controllerType=0 controllerNumber=1 scan=4904	15.6318
05614:2	1	R.C[+57.021]IPTPGSYR.C	468		C[+57]	525.757	2	1050.51	1050.5	0	2.3	Specific	336.77	336.77	336.77	4.18	262	>FBN1 N term	1		controllerType=0 controllerNumber=1 scan=6174	18.6304
05450:2	1	R.C[+57.021]IPTPGSYR.C	468		C[+57]	525.756	2	1050.51	1050.5	0	1.9	Specific	337.51	337.51	337.51	3.95	262	>FBN1 N term	1		controllerType=0 controllerNumber=1 scan=6027	18.2956
05378:2	1	R.C[+57.021]IPTPGSYR.C	468		C[+57]	525.757	2	1050.51	1050.5	0	2.2	Specific	341.96	341.96	341.96	4.18	262	>FBN1 N term	1		controllerType=0 controllerNumber=1 scan=5968	18.1594
05515:2	1	R.C[+57.021]IPTPGSYR.C	468		C[+57]	525.756	2	1050.51	1050.5	0	1.9	Specific	349.25	349.25	349.25	4.17	262	>FBN1 N term	1		controllerType=0 controllerNumber=1 scan=6081	18.419
04617:2	1	R.C[+57.021]IPTPGSYR.C	468		C[+57]	525.757	2	1050.51	1050.5	0	2.9	Specific	356.16	356.16	356.16	4.4	262	>FBN1 N term	1		controllerType=0 controllerNumber=1 scan=5233	16.4266
05172:2	1	R.C[+57.021]IPTPGSYR.C	468		C[+57]	525.756	2	1050.51	1050.5	0	1.8	Specific	359.14	329.61	329.61	4.17	262	>FBN1 N term	1		controllerType=0 controllerNumber=1 scan=5766	17.6892
04557:2	1	R.C[+57.021]IPTPGSYR.C	468		C[+57]	525.757	2	1050.51	1050.5	0	2.5	Specific	360.97	360.97	360.97	4.54	262	>FBN1 N term	1		controllerType=0 controllerNumber=1 scan=5181	16.3051
05222:2	1	R.C[+57.021]IPTPGSYR.C	468		C[+57]	525.756	2	1050.51	1050.5	0	1.5	Specific	363.64	363.62	363.62	4.7	262	>FBN1 N term	1		controllerType=0 controllerNumber=1 scan=5817	17.8088
05073:2	1	R.C[+57.021]IPTPGSYR.C	468		C[+57]	525.756	2	1050.51	1050.5	0	1.9	Specific	365.42	365.42	365.42	5.47	262	>FBN1 N term	1		controllerType=0 controllerNumber=1 scan=5673	17.4676
04666:2	1	R.C[+57.021]IPTPGSYR.C	468		C[+57]	525.757	2	1050.51	1050.5	0	2.6	Specific	366.35	366.35	366.35	5.7	262	>FBN1 N term	1		controllerType=0 controllerNumber=1 scan=5281	16.5409
04717:2	1	R.C[+57.021]IPTPGSYR.C	468		C[+57]	525.757	2	1050.51	1050.5	0	2.9	Specific	367.38	367.38	367.38	5.7	262	>FBN1 N term	1		controllerType=0 controllerNumber=1 scan=5331	16.658
04873:2	1	R.C[+57.021]IPTPGSYR.C	468		C[+57]	525.756	2	1050.51	1050.5	0	2	Specific	377.93	353.03	353.03	4.31	262	>FBN1 N term	1		controllerType=0 controllerNumber=1 scan=5483	17.0177
04924:2	1	R.C[+57.021]IPTPGSYR.C	468		C[+57]	525.756	2	1050.51	1050.5	0	1.5	Specific	378.09	341	341	4.27	262	>FBN1 N term	1		controllerType=0 controllerNumber=1 scan=5530	17.1288
05020:2	1	R.C[+57.021]IPTPGSYR.C	468		C[+57]	525.757	2	1050.51	1050.5	0	3.3	Specific	378.31	338.84	338.84	4.54	262	>FBN1 N term	1		controllerType=0 controllerNumber=1 scan=5622	17.3465
05116:2	1	R.C[+57.021]IPTPGSYR.C	468		C[+57]	525.757	2	1050.51	1050.5	0	2.2	Specific	380.14	364.51	364.51	5.74	262	>FBN1 N term	1		controllerType=0 controllerNumber=1 scan=5717	17.5753
05322:2	1	R.C[+57.021]IPTPGSYR.C	468		C[+57]	525.756	2	1050.51	1050.5	0	2	Specific	384.69	384.69	384.69	5.9	262	>FBN1 N term	1		controllerType=0 controllerNumber=1 scan=5916	18.0405
04763:2	1	R.C[+57.021]IPTPGSYR.C	468		C[+57]	525.756	2	1050.51	1050.5	0	1.9	Specific	397.14	369.83	369.83	5.51	262	>FBN1 N term	1		controllerType=0 controllerNumber=1 scan=5379	16.7739
05272:2	1	R.C[+57.021]IPTPGSYR.C	468		C[+57]	525.756	2	1050.5	1050.5	0	1.2	Specific	401.06	361.82	361.82	4.23	262	>FBN1 N term	1		controllerType=0 controllerNumber=1 scan=5863	17.9162
04815:2	1	R.C[+57.021]IPTPGSYR.C	468		C[+57]	525.757	2	1050.51	1050.5	0	3.2	Specific	419.94	386.04	386.04	5.85	262	>FBN1 N term	1		controllerType=0 controllerNumber=1 scan=5430	16.8938
04972:2	1	R.C[+57.021]IPTPGSYR.C	468		C[+57]	525.756	2	1050.51	1050.5	0	1.9	Specific	429.46	368.67	368.67	6.04	262	>FBN1 N term	1		controllerType=0 controllerNumber=1 scan=5576	17.2374
06318:4	1	R.GEC[+57.021]IDVDEC[+57.021]EKNPC[+57.021]AGGEC[+57.021]INNQGSYTC[+57.021]QC[+57.021]R.A	489		C[+57]*6	920.864	4	3680.44	3680.42	0	3.3	Specific	644.24	644.24	644.24	8.25	262	>FBN1 N term	1		controllerType=0 controllerNumber=1 scan=6791	20.0537
06263:4	1	R.GEC[+57.021]IDVDEC[+57.021]EKNPC[+57.021]AGGEC[+57.021]INNQGSYTC[+57.021]QC[+57.021]R.A	489		C[+57]*6	920.866	4	3680.44	3680.42	0	4.8	Specific	742.69	737.48	737.48	9.84	262	>FBN1 N term	1		controllerType=0 controllerNumber=1 scan=6736	19.9257
06317:3	1	R.GEC[+57.021]IDVDEC[+57.021]EKNPC[+57.021]AGGEC[+57.021]INNQGSYTC[+57.021]QC[+57.021]R.A	489		C[+57]*6	1227.48	3	3680.43	3680.42	0	2.5	Specific	1128.98	1127.83	1127.83	19.22	262	>FBN1 N term	1		controllerType=0 controllerNumber=1 scan=6790	20.0515
06261:3	1	R.GEC[+57.021]IDVDEC[+57.021]EKNPC[+57.021]AGGEC[+57.021]INNQGSYTC[+57.021]QC[+57.021]R.A	489		C[+57]*6	1227.48	3	3680.43	3680.42	0	3	Specific	1381.02	1334.07	1334.07	24.22	262	>FBN1 N term	1		controllerType=0 controllerNumber=1 scan=6734	19.9214
06435:4	1	R.GEC[+57.021]IDVDEC[+57.021]EKNPC[+57.021]AGGEC[+57.021]INN[+15.995]QGSYTC[+57.021]QC[+57.021]R.A	489		C[+57]*6, N[+16]	924.863	4	3696.43	3696.42	0	3.4	Specific	373.46	373.46	0	5.71	262	>FBN1 N term	1		controllerType=0 controllerNumber=1 scan=6893	20.2898
06356:4	1	R.GEC[+57.021]IDVDEC[+57.021]EKNPC[+57.021]AGGEC[+57.021]IN[+15.995]NQGSYTC[+57.021]QC[+57.021]R.A	489		C[+57]*6, N[+16]	924.863	4	3696.43	3696.42	0	3.4	Specific	721.48	687.6	29.41	10.25	262	>FBN1 N term	1		controllerType=0 controllerNumber=1 scan=6826	20.135
06242:4	1	R.GEC[+57.021]IDVDEC[+57.021]EKNPC[+57.021]AGGEC[+57.021]IN[+15.995]NQGSYTC[+57.021]QC[+57.021]R.A	489		C[+57]*6, N[+16]	924.865	4	3696.44	3696.42	0	6	Specific	816.85	816.85	28.51	11.84	262	>FBN1 N term	1		controllerType=0 controllerNumber=1 scan=6716	19.8782
06427:3	1	R.GEC[+57.021]IDVDEC[+57.021]EKNPC[+57.021]AGGEC[+57.021]IN[+15.995]NQGSYTC[+57.021]QC[+57.021]R.A	489		C[+57]*6, N[+16]	1232.82	3	3696.43	3696.42	0	3.5	Specific	838.15	838.15	39.58	13.22	262	>FBN1 N term	1		controllerType=0 controllerNumber=1 scan=6887	20.2768
06292:4	1	R.GEC[+57.021]IDVDEC[+57.021]EKNPC[+57.021]AGGEC[+57.021]IN[+15.995]NQGSYTC[+57.021]QC[+57.021]R.A	489		C[+57]*6, N[+16]	924.863	4	3696.43	3696.42	0	2.9	Specific	914.45	880.11	33.52	14.25	262	>FBN1 N term	1		controllerType=0 controllerNumber=1 scan=6765	19.9944
06364:3	1	R.GEC[+57.021]IDVDEC[+57.021]EKNPC[+57.021]AGGEC[+57.021]IN[+15.995]NQGSYTC[+57.021]QC[+57.021]R.A	489		C[+57]*6, N[+16]	1232.81	3	3696.43	3696.42	0	2.9	Specific	1053.5	1053.5	33.41	18.22	262	>FBN1 N term	1		controllerType=0 controllerNumber=1 scan=6834	20.1534
06247:3	1	R.GEC[+57.021]IDVDEC[+57.021]EKNPC[+57.021]AGGEC[+57.021]IN[+15.995]NQGSYTC[+57.021]QC[+57.021]R.A	489		C[+57]*6, N[+16]	1232.82	3	3696.43	3696.42	0	4.5	Specific	1311.32	1290.56	20.16	23.22	262	>FBN1 N term	1		controllerType=0 controllerNumber=1 scan=6721	19.8911
06302:3	1	R.GEC[+57.021]IDVDEC[+57.021]EKNPC[+57.021]AGGEC[+57.021]IN[+15.995]NQGSYTC[+57.021]QC[+57.021]R.A	489		C[+57]*6, N[+16]	1232.81	3	3696.43	3696.42	0	2.6	Specific	1465.41	1428.83	14.47	26.22	262	>FBN1 N term	1		controllerType=0 controllerNumber=1 scan=6776	20.0192
06732:4	1	R.C[+57.021]INTDGSFHC[+57.021]VC[+57.021]NAGFHVTR.D	549		C[+57]*3	588.759	4	2352.01	2352.01	0	3.1	Specific	165.52	165.52	165.52	1.94	262	>FBN1 N term	1		controllerType=0 controllerNumber=1 scan=7153	20.893
06335:3	1	R.C[+57.021]INTDGSFHC[+57.021]VC[+57.021]NAGFHVTR.D	549		C[+57]*3	784.676	3	2352.01	2352.01	0	3.3	Specific	775.21	775.21	775.21	11.57	262	>FBN1 N term	1		controllerType=0 controllerNumber=1 scan=6807	20.0921
06633:4	1	R.C[+57.021]INTDGSFHC[+57.021]VC[+57.021]NAGFHVTR.D	549		C[+57]*3	588.76	4	2352.02	2352.01	0	4	Specific	787.29	787.29	787.29	12.44	262	>FBN1 N term	1		controllerType=0 controllerNumber=1 scan=7068	20.699
06551:4	1	R.C[+57.021]INTDGSFHC[+57.021]VC[+57.021]NAGFHVTR.D	549		C[+57]*3	588.758	4	2352.01	2352.01	0	0.8	Specific	808.57	808.57	808.57	13.21	262	>FBN1 N term	1		controllerType=0 controllerNumber=1 scan=6995	20.5288
06498:4	1	R.C[+57.021]INTDGSFHC[+57.021]VC[+57.021]NAGFHVTR.D	549		C[+57]*3	588.76	4	2352.02	2352.01	0	5.7	Specific	878.3	878.3	878.3	14.03	262	>FBN1 N term	1		controllerType=0 controllerNumber=1 scan=6944	20.4092
06424:4	1	R.C[+57.021]INTDGSFHC[+57.021]VC[+57.021]NAGFHVTR.D	549		C[+57]*3	588.759	4	2352.02	2352.01	0	3.9	Specific	998.76	998.76	998.76	16.44	262	>FBN1 N term	1		controllerType=0 controllerNumber=1 scan=6885	20.273
06250:4	1	R.C[+57.021]INTDGSFHC[+57.021]VC[+57.021]NAGFHVTR.D	549		C[+57]*3	588.76	4	2352.02	2352.01	0	4.8	Specific	1032.13	1032.13	1032.13	17.03	262	>FBN1 N term	1		controllerType=0 controllerNumber=1 scan=6723	19.8954
06282:3	1	R.C[+57.021]INTDGSFHC[+57.021]VC[+57.021]NAGFHVTR.D	549		C[+57]*3	784.677	3	2352.02	2352.01	0	4	Specific	1035.99	1035.99	1035.99	16.57	262	>FBN1 N term	1		controllerType=0 controllerNumber=1 scan=6755	19.9712
06359:4	1	R.C[+57.021]INTDGSFHC[+57.021]VC[+57.021]NAGFHVTR.D	549		C[+57]*3	588.76	4	2352.02	2352.01	0	4.5	Specific	1055.61	1055.61	1055.61	18.03	262	>FBN1 N term	1		controllerType=0 controllerNumber=1 scan=6830	20.1446
06300:4	1	R.C[+57.021]INTDGSFHC[+57.021]VC[+57.021]NAGFHVTR.D	549		C[+57]*3	588.759	4	2352.02	2352.01	0	3.9	Specific	1083.78	1083.78	1083.78	18.44	262	>FBN1 N term	1		controllerType=0 controllerNumber=1 scan=6774	20.0158
06583:3	1	R.C[+57.021]IN[+15.995]TDGSFHC[+57.021]VC[+57.021]NAGFHVTR.D	549		C[+57]*3, N[+16]	790.009	3	2368.01	2368	0	4	Specific	239.43	239.43	84.47	2.07	262	>FBN1 N term	1		controllerType=0 controllerNumber=1 scan=7022	20.5909
07831:4	1	R.C[+57.021]IN[+15.995]TDGSFHC[+57.021]VC[+57.021]NAGFHVTR.D	549		C[+57]*3, N[+16]	592.76	4	2368.02	2368	0	6.7	Specific	317.5	317.5	48.26	3.56	262	>FBN1 N term	1		controllerType=0 controllerNumber=1 scan=8124	23.1152
07262:4	1	R.C[+57.021]IN[+15.995]TDGSFHC[+57.021]VC[+57.021]NAGFHVTR.D	549		C[+57]*3, N[+16]	592.759	4	2368.01	2368	0	4.5	Specific	326.02	326.02	63.39	3.63	262	>FBN1 N term	1		controllerType=0 controllerNumber=1 scan=7613	21.9573
08274:4	1	R.C[+57.021]IN[+15.995]TDGSFHC[+57.021]VC[+57.021]NAGFHVTR.D	549		C[+57]*3, N[+16]	592.759	4	2368.01	2368	0	4.7	Specific	450.17	450.17	83.74	6.8	262	>FBN1 N term	1		controllerType=0 controllerNumber=1 scan=8508	24.0103
06455:3	1	R.C[+57.021]IN[+15.995]TDGSFHC[+57.021]VC[+57.021]NAGFHVTR.D	549		C[+57]*3, N[+16]	790.008	3	2368.01	2368	0	3	Specific	551.51	551.51	123.56	6.54	262	>FBN1 N term	1		controllerType=0 controllerNumber=1 scan=6912	20.3341
06837:4	1	R.C[+57.021]IN[+15.995]TDGSFHC[+57.021]VC[+57.021]NAGFHVTR.D	549		C[+57]*3, N[+16]	592.758	4	2368.01	2368	0	4	Specific	678.18	678.18	103.44	10.44	262	>FBN1 N term	1		controllerType=0 controllerNumber=1 scan=7244	21.1012
07192:4	1	R.C[+57.021]IN[+15.995]TDGSFHC[+57.021]VC[+57.021]NAGFHVTR.D	549		C[+57]*3, N[+16]	592.757	4	2368.01	2368	0	2.5	Specific	743.19	743.19	118.65	11.44	262	>FBN1 N term	1		controllerType=0 controllerNumber=1 scan=7551	21.8123
07105:4	1	R.C[+57.021]IN[+15.995]TDGSFHC[+57.021]VC[+57.021]NAGFHVTR.D	549		C[+57]*3, N[+16]	592.758	4	2368.01	2368	0	3.9	Specific	767.63	767.63	116.93	12.44	262	>FBN1 N term	1		controllerType=0 controllerNumber=1 scan=7476	21.6399
06386:3	1	R.C[+57.021]IN[+15.995]TDGSFHC[+57.021]VC[+57.021]NAGFHVTR.D	549		C[+57]*3, N[+16]	790.009	3	2368.01	2368	0	4.3	Specific	786.64	771.58	122.65	11.57	262	>FBN1 N term	1		controllerType=0 controllerNumber=1 scan=6853	20.1983
06273:3	1	R.C[+57.021]IN[+15.995]TDGSFHC[+57.021]VC[+57.021]NAGFHVTR.D	549		C[+57]*3, N[+16]	790.008	3	2368.01	2368	0	3.8	Specific	819.95	815.68	120.95	12.57	262	>FBN1 N term	1		controllerType=0 controllerNumber=1 scan=6746	19.9497
06707:4	1	R.C[+57.021]IN[+15.995]TDGSFHC[+57.021]VC[+57.021]NAGFHVTR.D	549		C[+57]*3, N[+16]	592.757	4	2368.01	2368	0	2.5	Specific	826.77	816.02	106.21	13.44	262	>FBN1 N term	1		controllerType=0 controllerNumber=1 scan=7130	20.8423
06899:4	1	R.C[+57.021]IN[+15.995]TDGSFHC[+57.021]VC[+57.021]NAGFHVTR.D	549		C[+57]*3, N[+16]	592.758	4	2368.01	2368	0	3.3	Specific	839.5	839.5	121.04	13.44	262	>FBN1 N term	1		controllerType=0 controllerNumber=1 scan=7295	21.222
06625:4	1	R.C[+57.021]IN[+15.995]TDGSFHC[+57.021]VC[+57.021]NAGFHVTR.D	549		C[+57]*3, N[+16]	592.758	4	2368.01	2368	0	3.9	Specific	849.15	838.74	164.55	13.44	262	>FBN1 N term	1		controllerType=0 controllerNumber=1 scan=7061	20.6838
06776:4	1	R.C[+57.021]IN[+15.995]TDGSFHC[+57.021]VC[+57.021]NAGFHVTR.D	549		C[+57]*3, N[+16]	592.758	4	2368.01	2368	0	3.3	Specific	879.66	879.66	125.57	14.44	262	>FBN1 N term	1		controllerType=0 controllerNumber=1 scan=7190	20.9767
06564:4	1	R.C[+57.021]IN[+15.995]TDGSFHC[+57.021]VC[+57.021]NAGFHVTR.D	549		C[+57]*3, N[+16]	592.758	4	2368.01	2368	0	3.9	Specific	963.8	950.22	148.13	16.44	262	>FBN1 N term	1		controllerType=0 controllerNumber=1 scan=7006	20.5547
06504:4	1	R.C[+57.021]IN[+15.995]TDGSFHC[+57.021]VC[+57.021]NAGFHVTR.D	549		C[+57]*3, N[+16]	592.758	4	2368.01	2368	0	3.9	Specific	1005.64	999.04	165.99	17.44	262	>FBN1 N term	1		controllerType=0 controllerNumber=1 scan=6951	20.4264
06322:3	1	R.C[+57.021]IN[+15.995]TDGSFHC[+57.021]VC[+57.021]NAGFHVTR.D	549		C[+57]*3, N[+16]	790.007	3	2368.01	2368	0	2.3	Specific	1005.69	984.19	154.39	16.57	262	>FBN1 N term	1		controllerType=0 controllerNumber=1 scan=6796	20.0665
06260:4	1	R.C[+57.021]IN[+15.995]TDGSFHC[+57.021]VC[+57.021]NAGFHVTR.D	549		C[+57]*3, N[+16]	592.758	4	2368.01	2368	0	4.1	Specific	1016.12	997.14	163.35	17.44	262	>FBN1 N term	1		controllerType=0 controllerNumber=1 scan=6733	19.9191
06311:4	1	R.C[+57.021]IN[+15.995]TDGSFHC[+57.021]VC[+57.021]NAGFHVTR.D	549		C[+57]*3, N[+16]	592.758	4	2368.01	2368	0	3.7	Specific	1042.17	1033.35	167.03	17.44	262	>FBN1 N term	1		controllerType=0 controllerNumber=1 scan=6785	20.0407
06436:4	1	R.C[+57.021]IN[+15.995]TDGSFHC[+57.021]VC[+57.021]NAGFHVTR.D	549		C[+57]*3, N[+16]	592.758	4	2368.01	2368	0	4.1	Specific	1053.35	1038.73	170.08	18.44	262	>FBN1 N term	1		controllerType=0 controllerNumber=1 scan=6895	20.2961
06370:4	1	R.C[+57.021]IN[+15.995]TDGSFHC[+57.021]VC[+57.021]NAGFHVTR.D	549		C[+57]*3, N[+16]	592.759	4	2368.01	2368	0	4.5	Specific	1063.16	1037.41	180.1	18.03	262	>FBN1 N term	1		controllerType=0 controllerNumber=1 scan=6840	20.1683
04392:2	1	R.NTPGSFVC[+57.021]TC[+57.021]PK.G	786		C[+57]*2	684.311	2	1367.61	1367.61	0	4.8	Specific	430.67	430.67	430.67	7.1	262	>FBN1 N term	1		controllerType=0 controllerNumber=1 scan=5013	15.8956
04433:2	1	R.NTPGSFVC[+57.021]TC[+57.021]PK.G	786		C[+57]*2	684.308	2	1367.61	1367.61	0	1	Specific	445.51	445.51	445.51	7.45	262	>FBN1 N term	1		controllerType=0 controllerNumber=1 scan=5058	16.0075
04524:2	1	R.NTPGSFVC[+57.021]TC[+57.021]PK.G	786		C[+57]*2	684.309	2	1367.61	1367.61	0	1.7	Specific	501.47	501.47	501.47	7.48	262	>FBN1 N term	1		controllerType=0 controllerNumber=1 scan=5150	16.2322
04578:2	1	R.NTPGSFVC[+57.021]TC[+57.021]PK.G	786		C[+57]*2	684.309	2	1367.61	1367.61	0	2.2	Specific	512.85	512.85	512.85	7.48	262	>FBN1 N term	1		controllerType=0 controllerNumber=1 scan=5197	16.3428
04476:2	1	R.NTPGSFVC[+57.021]TC[+57.021]PK.G	786		C[+57]*2	684.31	2	1367.61	1367.61	0	3.5	Specific	513.66	513.66	513.66	7.71	262	>FBN1 N term	1		controllerType=0 controllerNumber=1 scan=5106	16.1298
04726:2	1	R.NTPGSFVC[+57.021]TC[+57.021]PK.G	786		C[+57]*2	684.309	2	1367.61	1367.61	0	1.9	Specific	520.03	520.03	520.03	7.64	262	>FBN1 N term	1		controllerType=0 controllerNumber=1 scan=5341	16.6826
04679:2	1	R.NTPGSFVC[+57.021]TC[+57.021]PK.G	786		C[+57]*2	684.308	2	1367.61	1367.61	0	0.8	Specific	527.4	527.4	527.4	7.64	262	>FBN1 N term	1		controllerType=0 controllerNumber=1 scan=5293	16.5692
05393:2	1	R.NTPGSFVC[+57.021]TC[+57.021]PK.G	786		C[+57]*2	684.311	2	1367.61	1367.61	0	4	Specific	527.94	527.94	527.94	7.88	262	>FBN1 N term	1		controllerType=0 controllerNumber=1 scan=5980	18.1877
04886:2	1	R.NTPGSFVC[+57.021]TC[+57.021]PK.G	786		C[+57]*2	684.31	2	1367.61	1367.61	0	3.6	Specific	547.91	547.91	547.91	7.88	262	>FBN1 N term	1		controllerType=0 controllerNumber=1 scan=5493	17.0413
04628:2	1	R.NTPGSFVC[+57.021]TC[+57.021]PK.G	786		C[+57]*2	684.309	2	1367.61	1367.61	0	2.1	Specific	551.64	551.64	551.64	7.64	262	>FBN1 N term	1		controllerType=0 controllerNumber=1 scan=5244	16.4529
04829:2	1	R.NTPGSFVC[+57.021]TC[+57.021]PK.G	786		C[+57]*2	684.309	2	1367.61	1367.61	0	2.2	Specific	565.14	565.14	565.14	8.68	262	>FBN1 N term	1		controllerType=0 controllerNumber=1 scan=5443	16.9238
05043:2	1	R.NTPGSFVC[+57.021]TC[+57.021]PK.G	786		C[+57]*2	684.309	2	1367.61	1367.61	0	1.4	Specific	567.14	567.14	567.14	8.68	262	>FBN1 N term	1		controllerType=0 controllerNumber=1 scan=5643	17.3964
04776:2	1	R.NTPGSFVC[+57.021]TC[+57.021]PK.G	786		C[+57]*2	684.308	2	1367.61	1367.61	0	0.7	Specific	581.38	581.38	581.38	8.68	262	>FBN1 N term	1		controllerType=0 controllerNumber=1 scan=5393	16.8074
04935:2	1	R.NTPGSFVC[+57.021]TC[+57.021]PK.G	786		C[+57]*2	684.309	2	1367.61	1367.61	0	2.4	Specific	585.54	585.54	585.54	8.91	262	>FBN1 N term	1		controllerType=0 controllerNumber=1 scan=5541	17.155
05084:2	1	R.NTPGSFVC[+57.021]TC[+57.021]PK.G	786		C[+57]*2	684.309	2	1367.61	1367.61	0	1.8	Specific	596.18	596.18	596.18	8.68	262	>FBN1 N term	1		controllerType=0 controllerNumber=1 scan=5686	17.5032
04991:2	1	R.NTPGSFVC[+57.021]TC[+57.021]PK.G	786		C[+57]*2	684.309	2	1367.61	1367.61	0	2.3	Specific	605.01	605.01	605.01	9.91	262	>FBN1 N term	1		controllerType=0 controllerNumber=1 scan=5595	17.2833
05130:2	1	R.NTPGSFVC[+57.021]TC[+57.021]PK.G	786		C[+57]*2	684.309	2	1367.61	1367.61	0	1.4	Specific	613	613	613	9.68	262	>FBN1 N term	1		controllerType=0 controllerNumber=1 scan=5730	17.6076
05329:2	1	R.NTPGSFVC[+57.021]TC[+57.021]PK.G	786		C[+57]*2	684.309	2	1367.61	1367.61	0	2.1	Specific	618.88	618.88	618.88	9.68	262	>FBN1 N term	1		controllerType=0 controllerNumber=1 scan=5924	18.0588
05280:2	1	R.NTPGSFVC[+57.021]TC[+57.021]PK.G	786		C[+57]*2	684.309	2	1367.61	1367.61	0	1.9	Specific	626	626	626	9.68	262	>FBN1 N term	1		controllerType=0 controllerNumber=1 scan=5872	17.937
05186:2	1	R.NTPGSFVC[+57.021]TC[+57.021]PK.G	786		C[+57]*2	684.309	2	1367.61	1367.61	0	2.2	Specific	629.95	629.95	629.95	9.68	262	>FBN1 N term	1		controllerType=0 controllerNumber=1 scan=5780	17.7219
05228:2	1	R.NTPGSFVC[+57.021]TC[+57.021]PK.G	786		C[+57]*2	684.309	2	1367.61	1367.61	0	2.1	Specific	643.8	642.3	642.3	9.68	262	>FBN1 N term	1		controllerType=0 controllerNumber=1 scan=5824	17.8246
04158:2	1	R.N[+15.995]TPGSFVC[+57.021]TC[+57.021]PK.G	786		C[+57]*2, N[+16]	692.306	2	1383.61	1383.6	0	1.5	Specific	153.38	153.38	153.38	2.7	262	>FBN1 N term	1		controllerType=0 controllerNumber=1 scan=4782	15.3314
04263:2	1	R.N[+15.995]TPGSFVC[+57.021]TC[+57.021]PK.G	786		C[+57]*2, N[+16]	692.307	2	1383.61	1383.6	0	2.8	Specific	190.88	190.88	190.88	3.58	262	>FBN1 N term	1		controllerType=0 controllerNumber=1 scan=4888	15.5906
04220:2	1	R.N[+15.995]TPGSFVC[+57.021]TC[+57.021]PK.G	786		C[+57]*2, N[+16]	692.308	2	1383.61	1383.6	0	3.8	Specific	232.52	232.52	232.52	4.89	262	>FBN1 N term	1		controllerType=0 controllerNumber=1 scan=4838	15.4672
05233:2	1	R.N[+15.995]TPGSFVC[+57.021]TC[+57.021]PK.G	786		C[+57]*2, N[+16]	692.306	2	1383.61	1383.6	0	1.6	Specific	262.41	239.91	239.91	2.34	262	>FBN1 N term	1		controllerType=0 controllerNumber=1 scan=5829	17.8354
04331:2	1	R.N[+15.995]TPGSFVC[+57.021]TC[+57.021]PK.G	786		C[+57]*2, N[+16]	692.307	2	1383.61	1383.6	0	2	Specific	337.55	337.55	337.55	5.79	262	>FBN1 N term	1		controllerType=0 controllerNumber=1 scan=4951	15.743
05252:2	1	R.N[+15.995]TPGSFVC[+57.021]TC[+57.021]PK.G	786		C[+57]*2, N[+16]	692.307	2	1383.61	1383.6	0	1.8	Specific	383.45	369.6	369.6	5.47	262	>FBN1 N term	1		controllerType=0 controllerNumber=1 scan=5843	17.868
04580:2	1	R.N[+15.995]TPGSFVC[+57.021]TC[+57.021]PK.G	786		C[+57]*2, N[+16]	692.306	2	1383.6	1383.6	0	0.9	Specific	395.46	395.46	395.46	7.13	262	>FBN1 N term	1		controllerType=0 controllerNumber=1 scan=5199	16.3471
04437:2	1	R.N[+15.995]TPGSFVC[+57.021]TC[+57.021]PK.G	786		C[+57]*2, N[+16]	692.306	2	1383.61	1383.6	0	1.4	Specific	406.67	406.67	406.67	7.28	262	>FBN1 N term	1		controllerType=0 controllerNumber=1 scan=5063	16.02
04636:2	1	R.N[+15.995]TPGSFVC[+57.021]TC[+57.021]PK.G	786		C[+57]*2, N[+16]	692.307	2	1383.61	1383.6	0	2	Specific	417.96	417.96	417.96	6.04	262	>FBN1 N term	1		controllerType=0 controllerNumber=1 scan=5251	16.4692
04388:2	1	R.N[+15.995]TPGSFVC[+57.021]TC[+57.021]PK.G	786		C[+57]*2, N[+16]	692.306	2	1383.61	1383.6	0	1.4	Specific	421.64	421.64	421.64	7.28	262	>FBN1 N term	1		controllerType=0 controllerNumber=1 scan=5009	15.8857
04488:2	1	R.N[+15.995]TPGSFVC[+57.021]TC[+57.021]PK.G	786		C[+57]*2, N[+16]	692.306	2	1383.6	1383.6	0	0.7	Specific	442.22	442.22	442.22	7.45	262	>FBN1 N term	1		controllerType=0 controllerNumber=1 scan=5117	16.1529
04544:2	1	R.N[+15.995]TPGSFVC[+57.021]TC[+57.021]PK.G	786		C[+57]*2, N[+16]	692.306	2	1383.6	1383.6	0	0.6	Specific	472.17	472.17	472.17	7.45	262	>FBN1 N term	1		controllerType=0 controllerNumber=1 scan=5168	16.2738
04786:2	1	R.N[+15.995]TPGSFVC[+57.021]TC[+57.021]PK.G	786		C[+57]*2, N[+16]	692.307	2	1383.61	1383.6	0	3.1	Specific	481.72	481.72	481.72	7.71	262	>FBN1 N term	1		controllerType=0 controllerNumber=1 scan=5403	16.831
04689:2	1	R.N[+15.995]TPGSFVC[+57.021]TC[+57.021]PK.G	786		C[+57]*2, N[+16]	692.307	2	1383.61	1383.6	0	2.4	Specific	483.84	483.84	483.84	7.71	262	>FBN1 N term	1		controllerType=0 controllerNumber=1 scan=5303	16.5921
04950:2	1	R.N[+15.995]TPGSFVC[+57.021]TC[+57.021]PK.G	786		C[+57]*2, N[+16]	692.306	2	1383.61	1383.6	0	1.4	Specific	508.57	508.57	508.57	7.48	262	>FBN1 N term	1		controllerType=0 controllerNumber=1 scan=5555	17.1877
05000:2	1	R.N[+15.995]TPGSFVC[+57.021]TC[+57.021]PK.G	786		C[+57]*2, N[+16]	692.307	2	1383.61	1383.6	0	2.7	Specific	510.51	510.51	510.51	7.71	262	>FBN1 N term	1		controllerType=0 controllerNumber=1 scan=5602	17.2996
04898:2	1	R.N[+15.995]TPGSFVC[+57.021]TC[+57.021]PK.G	786		C[+57]*2, N[+16]	692.307	2	1383.61	1383.6	0	1.8	Specific	510.83	510.83	510.83	7.48	262	>FBN1 N term	1		controllerType=0 controllerNumber=1 scan=5505	17.0691
04733:2	1	R.N[+15.995]TPGSFVC[+57.021]TC[+57.021]PK.G	786		C[+57]*2, N[+16]	692.306	2	1383.61	1383.6	0	1.5	Specific	518.5	518.5	518.5	7.48	262	>FBN1 N term	1		controllerType=0 controllerNumber=1 scan=5348	16.7002
04839:2	1	R.N[+15.995]TPGSFVC[+57.021]TC[+57.021]PK.G	786		C[+57]*2, N[+16]	692.306	2	1383.61	1383.6	0	1.4	Specific	532.61	532.61	532.61	7.64	262	>FBN1 N term	1		controllerType=0 controllerNumber=1 scan=5453	16.9478
05098:2	1	R.N[+15.995]TPGSFVC[+57.021]TC[+57.021]PK.G	786		C[+57]*2, N[+16]	692.307	2	1383.61	1383.6	0	2.1	Specific	567.23	567.23	567.23	8.68	262	>FBN1 N term	1		controllerType=0 controllerNumber=1 scan=5699	17.5337
05052:2	1	R.N[+15.995]TPGSFVC[+57.021]TC[+57.021]PK.G	786		C[+57]*2, N[+16]	692.306	2	1383.61	1383.6	0	1.4	Specific	567.66	567.66	567.66	8.68	262	>FBN1 N term	1		controllerType=0 controllerNumber=1 scan=5651	17.4165
05244:2	1	R.N[+15.995]TPGSFVC[+57.021]TC[+57.021]PK.G	786		C[+57]*2, N[+16]	692.307	2	1383.61	1383.6	0	1.8	Specific	577.48	577.48	577.48	8.68	262	>FBN1 N term	1		controllerType=0 controllerNumber=1 scan=5838	17.858
05146:2	1	R.N[+15.995]TPGSFVC[+57.021]TC[+57.021]PK.G	786		C[+57]*2, N[+16]	692.306	2	1383.61	1383.6	0	1.5	Specific	584.43	584.43	584.43	8.68	262	>FBN1 N term	1		controllerType=0 controllerNumber=1 scan=5744	17.6409
05197:2	1	R.N[+15.995]TPGSFVC[+57.021]TC[+57.021]PK.G	786		C[+57]*2, N[+16]	692.306	2	1383.6	1383.6	0	1.1	Specific	609.57	609.57	609.57	9.68	262	>FBN1 N term	1		controllerType=0 controllerNumber=1 scan=5792	17.7501
07852:3	1	K.NSPGSFIC[+57.021]EC[+57.021]SSESTLDPTK.T	826		C[+57]*2	739.326	3	2215.96	2215.95	0	7.3	Specific	613.7	613.7	613.7	7.73	262	>FBN1 N term	1		controllerType=0 controllerNumber=1 scan=8143	23.1606
07890:2	1	K.NSPGSFIC[+57.021]EC[+57.021]SSESTLDPTK.T	826		C[+57]*2	1108.49	2	2215.97	2215.95	0	7.6	Specific	637.67	637.67	637.67	8.7	262	>FBN1 N term	1		controllerType=0 controllerNumber=1 scan=8173	23.2323
07824:2	1	K.NSPGSFIC[+57.021]EC[+57.021]SSESTLDPTK.T	826		C[+57]*2	1108.49	2	2215.96	2215.95	0	6.7	Specific	770.82	742.36	742.36	12.03	262	>FBN1 N term	1		controllerType=0 controllerNumber=1 scan=8119	23.1044
07649:3	1	K.NSPGSFIC[+57.021]EC[+57.021]SSESTLDPTK.T	826		C[+57]*2	739.323	3	2215.96	2215.95	0	3.2	Specific	792.79	753.39	753.39	11.47	262	>FBN1 N term	1		controllerType=0 controllerNumber=1 scan=7965	22.7451
07643:2	1	K.NSPGSFIC[+57.021]EC[+57.021]SSESTLDPTK.T	826		C[+57]*2	1108.48	2	2215.95	2215.95	0	3.1	Specific	817.21	762.6	762.6	13.44	262	>FBN1 N term	1		controllerType=0 controllerNumber=1 scan=7958	22.728
07770:3	1	K.NSPGSFIC[+57.021]EC[+57.021]SSESTLDPTK.T	826		C[+57]*2	739.325	3	2215.96	2215.95	0	5	Specific	825.95	791.66	791.66	12.06	262	>FBN1 N term	1		controllerType=0 controllerNumber=1 scan=8074	22.9978
07756:2	1	K.NSPGSFIC[+57.021]EC[+57.021]SSESTLDPTK.T	826		C[+57]*2	1108.48	2	2215.96	2215.95	0	5.8	Specific	852.95	787.1	787.1	14.03	262	>FBN1 N term	1		controllerType=0 controllerNumber=1 scan=8061	22.9681
07705:3	1	K.NSPGSFIC[+57.021]EC[+57.021]SSESTLDPTK.T	826		C[+57]*2	739.324	3	2215.96	2215.95	0	3.9	Specific	875.2	842.89	842.89	13.47	262	>FBN1 N term	1		controllerType=0 controllerNumber=1 scan=8018	22.867
07691:2	1	K.NSPGSFIC[+57.021]EC[+57.021]SSESTLDPTK.T	826		C[+57]*2	1108.48	2	2215.96	2215.95	0	3.5	Specific	900.27	813.57	813.57	15.44	262	>FBN1 N term	1		controllerType=0 controllerNumber=1 scan=8006	22.841
07651:3	1	K.N[+15.995]SPGSFIC[+57.021]EC[+57.021]SSESTLDPTK.T	826		C[+57]*2, N[+16]	744.654	3	2231.95	2231.94	0	2.6	Specific	340.12	340.12	340.12	2.96	262	>FBN1 N term	1		controllerType=0 controllerNumber=1 scan=7966	22.7473
07660:2	1	K.N[+15.995]SPGSFIC[+57.021]EC[+57.021]SSESTLDPTK.T	826		C[+57]*2, N[+16]	1116.48	2	2231.95	2231.94	0	3.2	Specific	701.97	701.97	701.97	11.44	262	>FBN1 N term	1		controllerType=0 controllerNumber=1 scan=7976	22.7715
02658:3	1	R.GGVC[+57.021]HNTEGSYR.C	1129		C[+57]	446.196	3	1336.57	1336.57	0	2.5	Specific	32.09	32.09	32.09	1.84	262	>FBN1 N term	1		controllerType=0 controllerNumber=1 scan=3228	11.0097
02633:3	1	R.GGVC[+57.021]HNTEGSYR.C	1129		C[+57]	446.196	3	1336.57	1336.57	0	3.4	Specific	483.27	481.49	481.49	7.71	262	>FBN1 N term	1		controllerType=0 controllerNumber=1 scan=3194	10.8998
02618:3	1	R.GGVC[+57.021]HN[+15.995]TEGSYR.C	1129		C[+57], N[+16]	451.527	3	1352.57	1352.56	0	1.9	Specific	11.83	11.83	11.83	1.84	262	>FBN1 N term	1		controllerType=0 controllerNumber=1 scan=3174	10.8334
05675:3	1	K.GSFIC[+57.021]HC[+57.021]DMGYSGK.K	1304		C[+57]*2	540.222	3	1618.65	1618.64	0	3.4	Specific	151.37	142.85	142.85	2.85	262	>FBN1 N term	1		controllerType=0 controllerNumber=1 scan=6226	18.7495
05611:3	1	K.GSFIC[+57.021]HC[+57.021]DMGYSGK.K	1304		C[+57]*2	540.221	3	1618.65	1618.64	0	2.9	Specific	253.26	253.26	253.26	4.47	262	>FBN1 N term	1		controllerType=0 controllerNumber=1 scan=6171	18.6239
05559:3	1	K.GSFIC[+57.021]HC[+57.021]DMGYSGK.K	1304		C[+57]*2	540.221	3	1618.65	1618.64	0	1.5	Specific	360.45	333.73	333.73	5.53	262	>FBN1 N term	1		controllerType=0 controllerNumber=1 scan=6120	18.5068
05394:2	1	K.GSFIC[+57.021]HC[+57.021]DMGYSGK.K	1304		C[+57]*2	809.829	2	1618.65	1618.64	0	3.4	Specific	514.69	362.48	362.48	6.47	262	>FBN1 N term	1		controllerType=0 controllerNumber=1 scan=5981	18.1899
04954:3	1	K.GSFIC[+57.021]HC[+57.021]DMGYSGK.K	1304		C[+57]*2	540.223	3	1618.65	1618.64	0	5.4	Specific	562.32	482.21	482.21	9.33	262	>FBN1 N term	1		controllerType=0 controllerNumber=1 scan=5559	17.1963
05465:2	1	K.GSFIC[+57.021]HC[+57.021]DMGYSGK.K	1304		C[+57]*2	809.828	2	1618.65	1618.64	0	2.2	Specific	589.53	421.53	421.53	8.64	262	>FBN1 N term	1		controllerType=0 controllerNumber=1 scan=6040	18.3255
05057:3	1	K.GSFIC[+57.021]HC[+57.021]DMGYSGK.K	1304		C[+57]*2	540.221	3	1618.65	1618.64	0	2.4	Specific	631.98	487.33	487.33	10.75	262	>FBN1 N term	1		controllerType=0 controllerNumber=1 scan=5656	17.429
05273:3	1	K.GSFIC[+57.021]HC[+57.021]DMGYSGK.K	1304		C[+57]*2	540.221	3	1618.65	1618.64	0	2.3	Specific	637.42	469.38	469.38	10.75	262	>FBN1 N term	1		controllerType=0 controllerNumber=1 scan=5865	17.9217
05224:3	1	K.GSFIC[+57.021]HC[+57.021]DMGYSGK.K	1304		C[+57]*2	540.221	3	1618.65	1618.64	0	1.7	Specific	639.32	473.9	473.9	10.51	262	>FBN1 N term	1		controllerType=0 controllerNumber=1 scan=5819	17.8126
05005:3	1	K.GSFIC[+57.021]HC[+57.021]DMGYSGK.K	1304		C[+57]*2	540.221	3	1618.65	1618.64	0	2.4	Specific	641.25	500.19	500.19	10.75	262	>FBN1 N term	1		controllerType=0 controllerNumber=1 scan=5608	17.3138
05161:3	1	K.GSFIC[+57.021]HC[+57.021]DMGYSGK.K	1304		C[+57]*2	540.221	3	1618.65	1618.64	0	2.6	Specific	645.4	486.02	486.02	10.75	262	>FBN1 N term	1		controllerType=0 controllerNumber=1 scan=5757	17.6688
05176:3	1	K.GSFIC[+57.021]HC[+57.021]DMGYSGK.K	1304		C[+57]*2	540.221	3	1618.65	1618.64	0	1.7	Specific	646.74	469.31	469.31	10.51	262	>FBN1 N term	1		controllerType=0 controllerNumber=1 scan=5769	17.6956
05376:3	1	K.GSFIC[+57.021]HC[+57.021]DMGYSGK.K	1304		C[+57]*2	540.221	3	1618.65	1618.64	0	2.1	Specific	652.41	471.23	471.23	11.51	262	>FBN1 N term	1		controllerType=0 controllerNumber=1 scan=5966	18.155
05104:3	1	K.GSFIC[+57.021]HC[+57.021]DMGYSGK.K	1304		C[+57]*2	540.221	3	1618.65	1618.64	0	2.3	Specific	654.93	494.56	494.56	11.75	262	>FBN1 N term	1		controllerType=0 controllerNumber=1 scan=5705	17.5479
05321:3	1	K.GSFIC[+57.021]HC[+57.021]DMGYSGK.K	1304		C[+57]*2	540.221	3	1618.65	1618.64	0	1.8	Specific	663.58	457.11	457.11	11.51	262	>FBN1 N term	1		controllerType=0 controllerNumber=1 scan=5915	18.0383
05507:3	1	K.GSFIC[+57.021]HC[+57.021]DMGYSGK.K	1304		C[+57]*2	540.221	3	1618.65	1618.64	0	1.8	Specific	677.54	487.98	487.98	11.51	262	>FBN1 N term	1		controllerType=0 controllerNumber=1 scan=6076	18.4082
05442:3	1	K.GSFIC[+57.021]HC[+57.021]DMGYSGK.K	1304		C[+57]*2	540.221	3	1618.65	1618.64	0	2.3	Specific	683.96	450.44	450.44	11.75	262	>FBN1 N term	1		controllerType=0 controllerNumber=1 scan=6021	18.2826
02995:2	1	K.HAVC[+57.021]TNTAGSFK.C	1339		C[+57]	646.808	2	1292.61	1292.61	0	3.6	Specific	107.72	107.72	107.72	1.84	262	>FBN1 N term	1		controllerType=0 controllerNumber=1 scan=3603	12.2092
03155:3	1	K.HAVC[+57.021]TNTAGSFK.C	1339		C[+57]	431.542	3	1292.61	1292.61	0	4.7	Specific	133.17	133.17	133.17	2.37	262	>FBN1 N term	1		controllerType=0 controllerNumber=1 scan=3783	12.7314
02960:2	1	K.HAVC[+57.021]TNTAGSFK.C	1339		C[+57]	646.808	2	1292.61	1292.61	0	2.9	Specific	146.28	146.28	146.28	1.9	262	>FBN1 N term	1		controllerType=0 controllerNumber=1 scan=3566	12.1025
03279:2	1	K.HAVC[+57.021]TNTAGSFK.C	1339		C[+57]	646.806	2	1292.6	1292.61	0	-0.4	Specific	182.36	182.36	182.36	0.48	262	>FBN1 N term	1		controllerType=0 controllerNumber=1 scan=3907	13.0722
03235:2	1	K.HAVC[+57.021]TNTAGSFK.C	1339		C[+57]	646.807	2	1292.61	1292.61	0	1.7	Specific	230.64	230.64	230.64	1.89	262	>FBN1 N term	1		controllerType=0 controllerNumber=1 scan=3867	12.9625
03192:2	1	K.HAVC[+57.021]TNTAGSFK.C	1339		C[+57]	646.81	2	1292.61	1292.61	0	5.4	Specific	248.21	248.21	248.21	1.92	262	>FBN1 N term	1		controllerType=0 controllerNumber=1 scan=3826	12.8539
03037:2	1	K.HAVC[+57.021]TNTAGSFK.C	1339		C[+57]	646.808	2	1292.61	1292.61	0	3.3	Specific	256.76	256.76	256.76	2.08	262	>FBN1 N term	1		controllerType=0 controllerNumber=1 scan=3642	12.3143
03071:2	1	K.HAVC[+57.021]TNTAGSFK.C	1339		C[+57]	646.809	2	1292.61	1292.61	0	4.7	Specific	310.4	310.4	310.4	2.28	262	>FBN1 N term	1		controllerType=0 controllerNumber=1 scan=3680	12.4282
03092:3	1	K.HAVC[+57.021]TNTAGSFK.C	1339		C[+57]	431.54	3	1292.61	1292.61	0	1.1	Specific	321.65	321.65	321.65	5.51	262	>FBN1 N term	1		controllerType=0 controllerNumber=1 scan=3708	12.5144
03163:2	1	K.HAVC[+57.021]TNTAGSFK.C	1339		C[+57]	646.807	2	1292.61	1292.61	0	1.5	Specific	412.42	401.18	401.18	4.11	262	>FBN1 N term	1		controllerType=0 controllerNumber=1 scan=3791	12.7511
03121:3	1	K.HAVC[+57.021]TNTAGSFK.C	1339		C[+57]	431.54	3	1292.61	1292.61	0	1.1	Specific	482.63	482.63	482.63	7.48	262	>FBN1 N term	1		controllerType=0 controllerNumber=1 scan=3743	12.6219
03102:2	1	K.HAVC[+57.021]TNTAGSFK.C	1339		C[+57]	646.81	2	1292.61	1292.61	0	5.4	Specific	756.68	683.59	683.59	9.96	262	>FBN1 N term	1		controllerType=0 controllerNumber=1 scan=3717	12.5363
03127:2	1	K.HAVC[+57.021]TNTAGSFK.C	1339		C[+57]	646.809	2	1292.61	1292.61	0	3.6	Specific	767.43	691.55	691.55	10.37	262	>FBN1 N term	1		controllerType=0 controllerNumber=1 scan=3751	12.6417
03191:3	1	K.HAVC[+57.021]TN[+15.995]TAGSFK.C	1339		C[+57], N[+16]	436.874	3	1308.61	1308.6	0	5.3	Specific	110.71	110.71	110.71	2.09	262	>FBN1 N term	1		controllerType=0 controllerNumber=1 scan=3823	12.8428
03063:3	1	K.HAVC[+57.021]TN[+15.995]TAGSFK.C	1339		C[+57], N[+16]	436.873	3	1308.6	1308.6	0	3.3	Specific	113.02	113.02	113.02	2.7	262	>FBN1 N term	1		controllerType=0 controllerNumber=1 scan=3674	12.414
03286:2	1	K.HAVC[+57.021]TN[+15.995]TAGSFK.C	1339		C[+57], N[+16]	654.808	2	1308.61	1308.6	0	7.4	Specific	205.9	205.9	205.9	1.85	262	>FBN1 N term	1		controllerType=0 controllerNumber=1 scan=3916	13.0962
03241:2	1	K.HAVC[+57.021]TN[+15.995]TAGSFK.C	1339		C[+57], N[+16]	654.804	2	1308.6	1308.6	0	0.7	Specific	223.71	223.71	223.71	1.89	262	>FBN1 N term	1		controllerType=0 controllerNumber=1 scan=3874	12.9826
02887:2	1	K.HAVC[+57.021]TN[+15.995]TAGSFK.C	1339		C[+57], N[+16]	654.811	2	1308.62	1308.6	0	11.4	Specific	232.34	232.34	232.34	1.89	262	>FBN1 N term	1		controllerType=0 controllerNumber=1 scan=3486	11.8558
03041:2	1	K.HAVC[+57.021]TN[+15.995]TAGSFK.C	1339		C[+57], N[+16]	654.807	2	1308.61	1308.6	0	4.9	Specific	249.08	249.08	249.08	1.91	262	>FBN1 N term	1		controllerType=0 controllerNumber=1 scan=3647	12.3329
03196:2	1	K.HAVC[+57.021]TN[+15.995]TAGSFK.C	1339		C[+57], N[+16]	654.807	2	1308.61	1308.6	0	5.5	Specific	256.5	256.5	256.5	2.11	262	>FBN1 N term	1		controllerType=0 controllerNumber=1 scan=3831	12.8697
03158:3	1	K.HAVC[+57.021]TN[+15.995]TAGSFK.C	1339		C[+57], N[+16]	436.873	3	1308.61	1308.6	0	4.3	Specific	268.07	268.07	265.53	5.36	262	>FBN1 N term	1		controllerType=0 controllerNumber=1 scan=3786	12.7391
03073:2	1	K.HAVC[+57.021]TN[+15.995]TAGSFK.C	1339		C[+57], N[+16]	654.807	2	1308.61	1308.6	0	4.5	Specific	376.68	307.19	307.19	3.18	262	>FBN1 N term	1		controllerType=0 controllerNumber=1 scan=3683	12.4362
03095:3	1	K.HAVC[+57.021]TN[+15.995]TAGSFK.C	1339		C[+57], N[+16]	436.873	3	1308.6	1308.6	0	3.5	Specific	419.04	399.06	276.74	7.51	262	>FBN1 N term	1		controllerType=0 controllerNumber=1 scan=3712	12.5243
03125:3	1	K.HAVC[+57.021]TN[+15.995]TAGSFK.C	1339		C[+57], N[+16]	436.873	3	1308.6	1308.6	0	2.4	Specific	459.9	397.12	282.18	7.68	262	>FBN1 N term	1		controllerType=0 controllerNumber=1 scan=3748	12.634
03166:2	1	K.HAVC[+57.021]TN[+15.995]TAGSFK.C	1339		C[+57], N[+16]	654.806	2	1308.61	1308.6	0	3.9	Specific	475	387.06	326.02	4.52	262	>FBN1 N term	1		controllerType=0 controllerNumber=1 scan=3795	12.7618
03104:2	1	K.HAVC[+57.021]TN[+15.995]TAGSFK.C	1339		C[+57], N[+16]	654.806	2	1308.61	1308.6	0	3.9	Specific	719.22	598.29	418.4	9.41	262	>FBN1 N term	1		controllerType=0 controllerNumber=1 scan=3720	12.5444
03130:2	1	K.HAVC[+57.021]TN[+15.995]TAGSFK.C	1339		C[+57], N[+16]	654.805	2	1308.6	1308.6	0	1.6	Specific	798.5	645.27	457.33	10.14	262	>FBN1 N term	1		controllerType=0 controllerNumber=1 scan=3754	12.6494
02871:2	1	K.NTMGSYR.C	1385			414.69	2	828.372	828.367	0	6.1	Specific	83.18	83.18	83.18	1.85	262	>FBN1 N term	1		controllerType=0 controllerNumber=1 scan=3465	11.7876
02931:2	1	K.N[+15.995]TMGSYR.C	1385		N[+16]	422.685	2	844.363	844.362	0	1	Specific	71.51	71.51	71.51	1.84	262	>FBN1 N term	1		controllerType=0 controllerNumber=1 scan=3531	11.9902
02864:2	1	K.N[+15.995]TMGSYR.C	1385		N[+16]	422.685	2	844.362	844.362	0	0.8	Specific	92.35	92.35	92.35	1.86	262	>FBN1 N term	1		controllerType=0 controllerNumber=1 scan=3457	11.7613
02896:2	1	K.N[+15.995]TMGSYR.C	1385		N[+16]	422.685	2	844.363	844.362	0	1.5	Specific	145.56	145.56	145.56	2.34	262	>FBN1 N term	1		controllerType=0 controllerNumber=1 scan=3492	11.87
Other Peptides
03366:4	1	R.RGGGGHDALKGPNVC[+57.021]GSR.Y	48		C[+57]	449.477	4	1794.88	1794.88	0	4	Specific	84.87	84.87	84.87	2.24	262	>FBN1 N term	1		controllerType=0 controllerNumber=1 scan=4010	13.3669
03226:4	1	R.RGGGGHDALKGPNVC[+57.021]GSR.Y	48		C[+57]	449.477	4	1794.89	1794.88	0	4.9	Specific	101.03	101.03	101.03	1.92	262	>FBN1 N term	1		controllerType=0 controllerNumber=1 scan=3858	12.9364
03268:4	1	R.RGGGGHDALKGPNVC[+57.021]GSR.Y	48		C[+57]	449.476	4	1794.88	1794.88	0	2	Specific	124.85	124.85	124.85	1.95	262	>FBN1 N term	1		controllerType=0 controllerNumber=1 scan=3897	13.043
02920:3	1	R.RGGGGHDALKGPNVC[+57.021]GSR.Y	48		C[+57]	598.966	3	1794.88	1794.88	0	3.3	Specific	126.73	126.73	126.73	1.84	262	>FBN1 N term	1		controllerType=0 controllerNumber=1 scan=3519	11.9565
03108:4	1	R.RGGGGHDALKGPNVC[+57.021]GSR.Y	48		C[+57]	449.476	4	1794.88	1794.88	0	1.5	Specific	127.26	127.26	127.26	2.57	262	>FBN1 N term	1		controllerType=0 controllerNumber=1 scan=3726	12.5663
03139:4	1	R.RGGGGHDALKGPNVC[+57.021]GSR.Y	48		C[+57]	449.475	4	1794.88	1794.88	0	1.1	Specific	163.24	163.24	163.24	2.75	262	>FBN1 N term	1		controllerType=0 controllerNumber=1 scan=3762	12.6695
02733:4	1	R.RGGGGHDALKGPNVC[+57.021]GSR.Y	48		C[+57]	449.476	4	1794.88	1794.88	0	2.8	Specific	201.15	201.15	201.15	3.08	262	>FBN1 N term	1		controllerType=0 controllerNumber=1 scan=3320	11.3201
02953:3	1	R.RGGGGHDALKGPNVC[+57.021]GSR.Y	48		C[+57]	598.966	3	1794.88	1794.88	0	4	Specific	217.4	217.4	217.4	1.87	262	>FBN1 N term	1		controllerType=0 controllerNumber=1 scan=3556	12.0677
03161:4	1	R.RGGGGHDALKGPNVC[+57.021]GSR.Y	48		C[+57]	449.477	4	1794.89	1794.88	0	5.7	Specific	218.18	218.18	218.18	2.7	262	>FBN1 N term	1		controllerType=0 controllerNumber=1 scan=3788	12.7434
03188:4	1	R.RGGGGHDALKGPNVC[+57.021]GSR.Y	48		C[+57]	449.476	4	1794.88	1794.88	0	2.9	Specific	234.26	234.26	234.26	3.16	262	>FBN1 N term	1		controllerType=0 controllerNumber=1 scan=3820	12.8347
02713:4	1	R.RGGGGHDALKGPNVC[+57.021]GSR.Y	48		C[+57]	449.477	4	1794.88	1794.88	0	3.9	Specific	238.06	238.06	238.06	3.16	262	>FBN1 N term	1		controllerType=0 controllerNumber=1 scan=3290	11.2131
03087:4	1	R.RGGGGHDALKGPNVC[+57.021]GSR.Y	48		C[+57]	449.476	4	1794.88	1794.88	0	3	Specific	276.95	276.95	276.95	3.82	262	>FBN1 N term	1		controllerType=0 controllerNumber=1 scan=3700	12.487
02883:4	1	R.RGGGGHDALKGPNVC[+57.021]GSR.Y	48		C[+57]	449.478	4	1794.89	1794.88	0	5.8	Specific	405.97	405.97	405.97	5.52	262	>FBN1 N term	1		controllerType=0 controllerNumber=1 scan=3480	11.8401
03051:4	1	R.RGGGGHDALKGPNVC[+57.021]GSR.Y	48		C[+57]	449.477	4	1794.89	1794.88	0	5.1	Specific	449.38	449.38	449.38	6.12	262	>FBN1 N term	1		controllerType=0 controllerNumber=1 scan=3662	12.3774
03023:4	1	R.RGGGGHDALKGPNVC[+57.021]GSR.Y	48		C[+57]	449.476	4	1794.88	1794.88	0	2.7	Specific	564.61	564.61	564.61	9	262	>FBN1 N term	1		controllerType=0 controllerNumber=1 scan=3629	12.2762
02973:4	1	R.RGGGGHDALKGPNVC[+57.021]GSR.Y	48		C[+57]	449.477	4	1794.89	1794.88	0	4.9	Specific	586.75	586.75	586.75	7.35	262	>FBN1 N term	1		controllerType=0 controllerNumber=1 scan=3586	12.168
02915:4	1	R.RGGGGHDALKGPNVC[+57.021]GSR.Y	48		C[+57]	449.476	4	1794.88	1794.88	0	2.4	Specific	662.67	662.67	662.67	11	262	>FBN1 N term	1		controllerType=0 controllerNumber=1 scan=3516	11.9501
02949:4	1	R.RGGGGHDALKGPNVC[+57.021]GSR.Y	48		C[+57]	449.477	4	1794.89	1794.88	0	4.3	Specific	683.19	683.19	683.19	11	262	>FBN1 N term	1		controllerType=0 controllerNumber=1 scan=3552	12.0578
03113:4	1	R.GGGGHDALKGPNVC[+57.021]GSR.Y	49		C[+57]	410.451	4	1638.78	1638.78	0	2.7	Specific	8.16	8.16	8.16	1.99	262	>FBN1 N term	1		controllerType=0 controllerNumber=1 scan=3732	12.5845
03200:3	1	R.GGGGHDALKGPNVC[+57.021]GSR.Y	49		C[+57]	546.932	3	1638.78	1638.78	0	3.1	Specific	27.76	27.76	27.76	1.84	262	>FBN1 N term	1		controllerType=0 controllerNumber=1 scan=3835	12.88
03516:4	1	R.GGGGHDALKGPNVC[+57.021]GSR.Y	49		C[+57]	410.451	4	1638.78	1638.78	0	4.4	Specific	78.06	78.06	78.06	2.55	262	>FBN1 N term	1		controllerType=0 controllerNumber=1 scan=4154	13.7435
03561:4	1	R.GGGGHDALKGPNVC[+57.021]GSR.Y	49		C[+57]	410.452	4	1638.78	1638.78	0	5.1	Specific	81.97	81.97	81.97	1.99	262	>FBN1 N term	1		controllerType=0 controllerNumber=1 scan=4199	13.8616
03348:3	1	R.GGGGHDALKGPNVC[+57.021]GSR.Y	49		C[+57]	546.934	3	1638.79	1638.78	0	6.9	Specific	134.97	134.97	134.97	1.85	262	>FBN1 N term	1		controllerType=0 controllerNumber=1 scan=3989	13.3081
03474:4	1	R.GGGGHDALKGPNVC[+57.021]GSR.Y	49		C[+57]	410.451	4	1638.78	1638.78	0	3.7	Specific	136.59	136.59	136.59	3.6	262	>FBN1 N term	1		controllerType=0 controllerNumber=1 scan=4113	13.637
03142:4	1	R.GGGGHDALKGPNVC[+57.021]GSR.Y	49		C[+57]	410.451	4	1638.78	1638.78	0	3.7	Specific	167.13	167.13	167.13	3.81	262	>FBN1 N term	1		controllerType=0 controllerNumber=1 scan=3768	12.6866
03428:4	1	R.GGGGHDALKGPNVC[+57.021]GSR.Y	49		C[+57]	410.451	4	1638.78	1638.78	0	3.2	Specific	178.12	178.12	178.12	3.84	262	>FBN1 N term	1		controllerType=0 controllerNumber=1 scan=4071	13.5262
03050:4	1	R.GGGGHDALKGPNVC[+57.021]GSR.Y	49		C[+57]	410.451	4	1638.78	1638.78	0	4.5	Specific	209.49	209.49	209.49	3.7	262	>FBN1 N term	1		controllerType=0 controllerNumber=1 scan=3660	12.3719
03177:4	1	R.GGGGHDALKGPNVC[+57.021]GSR.Y	49		C[+57]	410.451	4	1638.78	1638.78	0	2.8	Specific	215.17	215.17	215.17	4.53	262	>FBN1 N term	1		controllerType=0 controllerNumber=1 scan=3806	12.7934
03388:4	1	R.GGGGHDALKGPNVC[+57.021]GSR.Y	49		C[+57]	410.452	4	1638.79	1638.78	0	6.8	Specific	248.73	248.73	248.73	5.81	262	>FBN1 N term	1		controllerType=0 controllerNumber=1 scan=4030	13.4216
03352:4	1	R.GGGGHDALKGPNVC[+57.021]GSR.Y	49		C[+57]	410.451	4	1638.78	1638.78	0	4.5	Specific	341.98	341.98	341.98	6.99	262	>FBN1 N term	1		controllerType=0 controllerNumber=1 scan=3993	13.3184
03207:4	1	R.GGGGHDALKGPNVC[+57.021]GSR.Y	49		C[+57]	410.451	4	1638.78	1638.78	0	3.5	Specific	375.43	375.43	375.43	8.33	262	>FBN1 N term	1		controllerType=0 controllerNumber=1 scan=3842	12.8979
03316:3	1	R.GGGGHDALKGPNVC[+57.021]GSR.Y	49		C[+57]	546.932	3	1638.78	1638.78	0	3.6	Specific	444.63	444.63	444.63	5.48	262	>FBN1 N term	1		controllerType=0 controllerNumber=1 scan=3954	13.2063
03249:3	1	R.GGGGHDALKGPNVC[+57.021]GSR.Y	49		C[+57]	546.933	3	1638.78	1638.78	0	4.5	Specific	446.32	446.32	446.32	5.92	262	>FBN1 N term	1		controllerType=0 controllerNumber=1 scan=3880	12.9967
03251:4	1	R.GGGGHDALKGPNVC[+57.021]GSR.Y	49		C[+57]	410.452	4	1638.78	1638.78	0	5.1	Specific	535.35	535.35	535.35	8.43	262	>FBN1 N term	1		controllerType=0 controllerNumber=1 scan=3883	13.0045
03318:4	1	R.GGGGHDALKGPNVC[+57.021]GSR.Y	49		C[+57]	410.451	4	1638.78	1638.78	0	2.9	Specific	559.1	559.1	559.1	8.84	262	>FBN1 N term	1		controllerType=0 controllerNumber=1 scan=3957	13.2143
03291:4	1	R.GGGGHDALKGPNVC[+57.021]GSR.Y	49		C[+57]	410.451	4	1638.78	1638.78	0	3.6	Specific	604.16	604.16	604.16	10.87	262	>FBN1 N term	1		controllerType=0 controllerNumber=1 scan=3922	13.1116
03287:3	1	R.GGGGHDALKGPNVC[+57.021]GSR.Y	49		C[+57]	546.932	3	1638.78	1638.78	0	3.5	Specific	651.5	651.5	651.5	9.37	262	>FBN1 N term	1		controllerType=0 controllerNumber=1 scan=3918	13.1017
06276:2	1	R.YNAYC[+57.021]C[+57.021]PGWK.T	66		C[+57]*2	659.773	2	1318.54	1318.53	0	3.1	Specific	469.32	469.32	469.32	6.02	262	>FBN1 N term	1		controllerType=0 controllerNumber=1 scan=6749	19.9562
05623:2	1	R.YNAYC[+57.021]C[+57.021]PGWK.T	66		C[+57]*2	659.77	2	1318.53	1318.53	0	-0.5	Specific	478.34	478.34	478.34	6.22	262	>FBN1 N term	1		controllerType=0 controllerNumber=1 scan=6182	18.6496
06138:2	1	R.YNAYC[+57.021]C[+57.021]PGWK.T	66		C[+57]*2	659.773	2	1318.54	1318.53	0	3.8	Specific	505.2	505.2	505.2	6.05	262	>FBN1 N term	1		controllerType=0 controllerNumber=1 scan=6620	19.655
05687:2	1	R.YNAYC[+57.021]C[+57.021]PGWK.T	66		C[+57]*2	659.774	2	1318.54	1318.53	0	4.5	Specific	520.68	520.68	520.68	7.46	262	>FBN1 N term	1		controllerType=0 controllerNumber=1 scan=6236	18.7733
06197:2	1	R.YNAYC[+57.021]C[+57.021]PGWK.T	66		C[+57]*2	659.773	2	1318.54	1318.53	0	3.9	Specific	532.44	532.44	532.44	7.88	262	>FBN1 N term	1		controllerType=0 controllerNumber=1 scan=6675	19.7834
05819:2	1	R.YNAYC[+57.021]C[+57.021]PGWK.T	66		C[+57]*2	659.773	2	1318.54	1318.53	0	3.2	Specific	555.08	555.08	555.08	6.64	262	>FBN1 N term	1		controllerType=0 controllerNumber=1 scan=6346	19.0287
05753:2	1	R.YNAYC[+57.021]C[+57.021]PGWK.T	66		C[+57]*2	659.774	2	1318.54	1318.53	0	4.1	Specific	564.15	564.15	564.15	7.67	262	>FBN1 N term	1		controllerType=0 controllerNumber=1 scan=6291	18.9011
05880:2	1	R.YNAYC[+57.021]C[+57.021]PGWK.T	66		C[+57]*2	659.773	2	1318.54	1318.53	0	3.5	Specific	568.44	568.44	568.44	7.67	262	>FBN1 N term	1		controllerType=0 controllerNumber=1 scan=6401	19.1546
06004:2	1	R.YNAYC[+57.021]C[+57.021]PGWK.T	66		C[+57]*2	659.773	2	1318.54	1318.53	0	3.1	Specific	574.53	574.53	574.53	8.91	262	>FBN1 N term	1		controllerType=0 controllerNumber=1 scan=6510	19.4041
06073:2	1	R.YNAYC[+57.021]C[+57.021]PGWK.T	66		C[+57]*2	659.773	2	1318.54	1318.53	0	3.3	Specific	588.62	588.62	588.62	8.91	262	>FBN1 N term	1		controllerType=0 controllerNumber=1 scan=6565	19.5302
05938:2	1	R.YNAYC[+57.021]C[+57.021]PGWK.T	66		C[+57]*2	659.773	2	1318.54	1318.53	0	3.1	Specific	599.34	599.34	599.34	8.91	262	>FBN1 N term	1		controllerType=0 controllerNumber=1 scan=6455	19.278
06198:2	1	R.YN[+0.984]AYC[+57.021]C[+57.021]PGWK.T	66		C[+57]*2, N[+1]	660.275	2	1319.54	1319.52	0	17.9	Specific	366.33	366.33	366.33	3.65	262	>FBN1 N term	1		controllerType=0 controllerNumber=1 scan=6675	19.7834
09443:2	1	K.TLPGGNQC[+57.021]IVPIC[+57.021]R.H	76		C[+57]*2	792.906	2	1584.8	1584.8	0	3.5	Specific	160.27	160.27	160.27	4.11	262	>FBN1 N term	1		controllerType=0 controllerNumber=1 scan=9540	26.4294
10550:2	1	K.TLPGGNQC[+57.021]IVPIC[+57.021]R.H	76		C[+57]*2	792.912	2	1584.82	1584.8	0	11.7	Specific	243.3	243.3	243.3	4.18	262	>FBN1 N term	1		controllerType=0 controllerNumber=1 scan=10543	28.8049
10728:2	1	K.TLPGGNQC[+57.021]IVPIC[+57.021]R.H	76		C[+57]*2	792.909	2	1584.81	1584.8	0	7.2	Specific	263.99	263.99	263.99	5.45	262	>FBN1 N term	1		controllerType=0 controllerNumber=1 scan=10692	29.1592
10449:2	1	K.TLPGGNQC[+57.021]IVPIC[+57.021]R.H	76		C[+57]*2	792.91	2	1584.81	1584.8	0	9.4	Specific	275.18	275.18	275.18	5	262	>FBN1 N term	1		controllerType=0 controllerNumber=1 scan=10451	28.5867
09442:2	1	K.TLPGGNQC[+57.021]IVPIC[+57.021]R.H	76		C[+57]*2	792.906	2	1584.8	1584.8	0	3.5	Specific	324.31	324.31	324.31	6.58	262	>FBN1 N term	1		controllerType=0 controllerNumber=1 scan=9539	26.4273
08807:2	1	K.TLPGGNQC[+57.021]IVPIC[+57.021]R.H	76		C[+57]*2	792.908	2	1584.81	1584.8	0	6.1	Specific	341.95	341.95	341.95	6.45	262	>FBN1 N term	1		controllerType=0 controllerNumber=1 scan=8968	25.0839
09873:2	1	K.TLPGGNQC[+57.021]IVPIC[+57.021]R.H	76		C[+57]*2	792.906	2	1584.8	1584.8	0	3.8	Specific	361.92	361.92	361.92	7	262	>FBN1 N term	1		controllerType=0 controllerNumber=1 scan=9933	27.3597
08963:2	1	K.TLPGGNQC[+57.021]IVPIC[+57.021]R.H	76		C[+57]*2	792.907	2	1584.81	1584.8	0	4.6	Specific	362.4	362.4	362.4	6.59	262	>FBN1 N term	1		controllerType=0 controllerNumber=1 scan=9104	25.4017
10157:2	1	K.TLPGGNQC[+57.021]IVPIC[+57.021]R.H	76		C[+57]*2	792.906	2	1584.81	1584.8	0	4.1	Specific	364.05	364.05	364.05	8.21	262	>FBN1 N term	1		controllerType=0 controllerNumber=1 scan=10198	27.9871
09981:2	1	K.TLPGGNQC[+57.021]IVPIC[+57.021]R.H	76		C[+57]*2	792.905	2	1584.8	1584.8	0	2.5	Specific	377.56	377.56	377.56	8.21	262	>FBN1 N term	1		controllerType=0 controllerNumber=1 scan=10033	27.5948
08086:2	1	K.TLPGGNQC[+57.021]IVPIC[+57.021]R.H	76		C[+57]*2	792.906	2	1584.8	1584.8	0	3.4	Specific	424.56	424.56	424.56	8.35	262	>FBN1 N term	1		controllerType=0 controllerNumber=1 scan=8343	23.6256
07710:2	1	K.TLPGGNQC[+57.021]IVPIC[+57.021]R.H	76		C[+57]*2	792.906	2	1584.8	1584.8	0	3.5	Specific	434.86	434.86	434.86	8.35	262	>FBN1 N term	1		controllerType=0 controllerNumber=1 scan=8022	22.8756
07997:2	1	K.TLPGGNQC[+57.021]IVPIC[+57.021]R.H	76		C[+57]*2	792.905	2	1584.8	1584.8	0	2.2	Specific	460.42	460.42	460.42	8.28	262	>FBN1 N term	1		controllerType=0 controllerNumber=1 scan=8263	23.4431
07920:2	1	K.TLPGGNQC[+57.021]IVPIC[+57.021]R.H	76		C[+57]*2	792.908	2	1584.81	1584.8	0	6.9	Specific	479.28	479.28	479.28	7.77	262	>FBN1 N term	1		controllerType=0 controllerNumber=1 scan=8199	23.2932
07249:3	1	K.TLPGGNQC[+57.021]IVPIC[+57.021]R.H	76		C[+57]*2	528.94	3	1584.81	1584.8	0	4.7	Specific	482.4	482.4	482.4	7.17	262	>FBN1 N term	1		controllerType=0 controllerNumber=1 scan=7602	21.9316
07777:2	1	K.TLPGGNQC[+57.021]IVPIC[+57.021]R.H	76		C[+57]*2	792.906	2	1584.8	1584.8	0	3.9	Specific	490.29	490.29	490.29	8.55	262	>FBN1 N term	1		controllerType=0 controllerNumber=1 scan=8078	23.0064
07652:2	1	K.TLPGGNQC[+57.021]IVPIC[+57.021]R.H	76		C[+57]*2	792.906	2	1584.8	1584.8	0	3.5	Specific	524.57	524.57	524.57	8.71	262	>FBN1 N term	1		controllerType=0 controllerNumber=1 scan=7967	22.7495
07309:3	1	K.TLPGGNQC[+57.021]IVPIC[+57.021]R.H	76		C[+57]*2	528.94	3	1584.8	1584.8	0	3.6	Specific	546.7	546.7	546.7	7.75	262	>FBN1 N term	1		controllerType=0 controllerNumber=1 scan=7654	22.0527
07595:2	1	K.TLPGGNQC[+57.021]IVPIC[+57.021]R.H	76		C[+57]*2	792.906	2	1584.8	1584.8	0	3.5	Specific	560.55	560.55	560.55	9.75	262	>FBN1 N term	1		controllerType=0 controllerNumber=1 scan=7912	22.6248
07530:2	1	K.TLPGGNQC[+57.021]IVPIC[+57.021]R.H	76		C[+57]*2	792.905	2	1584.8	1584.8	0	2.9	Specific	587.28	587.28	587.28	9.75	262	>FBN1 N term	1		controllerType=0 controllerNumber=1 scan=7855	22.4965
07466:2	1	K.TLPGGNQC[+57.021]IVPIC[+57.021]R.H	76		C[+57]*2	792.905	2	1584.8	1584.8	0	2.3	Specific	627.23	627.23	627.23	10.75	262	>FBN1 N term	1		controllerType=0 controllerNumber=1 scan=7800	22.3734
07407:2	1	K.TLPGGNQC[+57.021]IVPIC[+57.021]R.H	76		C[+57]*2	792.904	2	1584.8	1584.8	0	1.1	Specific	685.87	685.87	685.87	11.51	262	>FBN1 N term	1		controllerType=0 controllerNumber=1 scan=7744	22.2522
07287:2	1	K.TLPGGNQC[+57.021]IVPIC[+57.021]R.H	76		C[+57]*2	792.907	2	1584.81	1584.8	0	5.5	Specific	696.08	696.08	696.08	11.33	262	>FBN1 N term	1		controllerType=0 controllerNumber=1 scan=7632	22.0023
07346:2	1	K.TLPGGNQC[+57.021]IVPIC[+57.021]R.H	76		C[+57]*2	792.905	2	1584.8	1584.8	0	2.3	Specific	698.08	698.08	698.08	11.75	262	>FBN1 N term	1		controllerType=0 controllerNumber=1 scan=7687	22.1282
07221:2	1	K.TLPGGNQC[+57.021]IVPIC[+57.021]R.H	76		C[+57]*2	792.907	2	1584.81	1584.8	0	4.7	Specific	709.25	688.35	688.35	12.33	262	>FBN1 N term	1		controllerType=0 controllerNumber=1 scan=7579	21.8774
07921:2	1	K.TLPGGN[+0.984]QC[+57.021]IVPIC[+57.021]R.H	76		C[+57]*2, N[+1]	793.403	2	1585.8	1585.78	0	10.4	Specific	441.34	441.34	441.34	7.33	262	>FBN1 N term	1		controllerType=0 controllerNumber=1 scan=8199	23.2932
06083:4	1	R.HSC[+57.021]GDGFC[+57.021]SRPNMC[+57.021]TC[+57.021]PSGQIAPSC[+57.021]GSR.S	90		C[+57]*5	786.569	4	3143.25	3143.24	0	3.2	Specific	201.35	201.35	201.35	4.72	262	>FBN1 N term	1		controllerType=0 controllerNumber=1 scan=6572	19.5445
05572:3	1	R.HSC[+57.021]GDGFC[+57.021]SRPNMC[+57.021]TC[+57.021]PSGQIAPSC[+57.021]GSR.S	90		C[+57]*5	1048.42	3	3143.25	3143.24	0	1.4	Specific	303.75	303.75	303.75	2.86	262	>FBN1 N term	1		controllerType=0 controllerNumber=1 scan=6131	18.5328
05910:4	1	R.HSC[+57.021]GDGFC[+57.021]SRPNMC[+57.021]TC[+57.021]PSGQIAPSC[+57.021]GSR.S	90		C[+57]*5	786.566	4	3143.24	3143.24	0	0.2	Specific	393.9	393.9	393.9	7.05	262	>FBN1 N term	1		controllerType=0 controllerNumber=1 scan=6430	19.2188
05838:4	1	R.HSC[+57.021]GDGFC[+57.021]SRPNMC[+57.021]TC[+57.021]PSGQIAPSC[+57.021]GSR.S	90		C[+57]*5	786.567	4	3143.25	3143.24	0	1.2	Specific	434	434	434	7.19	262	>FBN1 N term	1		controllerType=0 controllerNumber=1 scan=6363	19.0669
05437:3	1	R.HSC[+57.021]GDGFC[+57.021]SRPNMC[+57.021]TC[+57.021]PSGQIAPSC[+57.021]GSR.S	90		C[+57]*5	1048.42	3	3143.25	3143.24	0	1.8	Specific	553.68	553.68	553.68	6.68	262	>FBN1 N term	1		controllerType=0 controllerNumber=1 scan=6016	18.2699
05771:4	1	R.HSC[+57.021]GDGFC[+57.021]SRPNMC[+57.021]TC[+57.021]PSGQIAPSC[+57.021]GSR.S	90		C[+57]*5	786.569	4	3143.25	3143.24	0	3.2	Specific	642.38	642.38	642.38	9.83	262	>FBN1 N term	1		controllerType=0 controllerNumber=1 scan=6305	18.9334
05705:4	1	R.HSC[+57.021]GDGFC[+57.021]SRPNMC[+57.021]TC[+57.021]PSGQIAPSC[+57.021]GSR.S	90		C[+57]*5	786.568	4	3143.25	3143.24	0	2.3	Specific	644.73	644.73	644.73	9.83	262	>FBN1 N term	1		controllerType=0 controllerNumber=1 scan=6252	18.81
05392:4	1	R.HSC[+57.021]GDGFC[+57.021]SRPNMC[+57.021]TC[+57.021]PSGQIAPSC[+57.021]GSR.S	90		C[+57]*5	786.568	4	3143.25	3143.24	0	2.8	Specific	698.7	698.7	698.7	10.83	262	>FBN1 N term	1		controllerType=0 controllerNumber=1 scan=5979	18.1856
05574:4	1	R.HSC[+57.021]GDGFC[+57.021]SRPNMC[+57.021]TC[+57.021]PSGQIAPSC[+57.021]GSR.S	90		C[+57]*5	786.568	4	3143.25	3143.24	0	2.9	Specific	726.71	726.71	726.71	11.83	262	>FBN1 N term	1		controllerType=0 controllerNumber=1 scan=6134	18.5405
05634:4	1	R.HSC[+57.021]GDGFC[+57.021]SRPNMC[+57.021]TC[+57.021]PSGQIAPSC[+57.021]GSR.S	90		C[+57]*5	786.568	4	3143.25	3143.24	0	2.2	Specific	763.78	763.78	763.78	12.83	262	>FBN1 N term	1		controllerType=0 controllerNumber=1 scan=6191	18.6712
05522:4	1	R.HSC[+57.021]GDGFC[+57.021]SRPNMC[+57.021]TC[+57.021]PSGQIAPSC[+57.021]GSR.S	90		C[+57]*5	786.568	4	3143.25	3143.24	0	2.9	Specific	785.87	785.87	785.87	12.83	262	>FBN1 N term	1		controllerType=0 controllerNumber=1 scan=6087	18.4339
05454:4	1	R.HSC[+57.021]GDGFC[+57.021]SRPNMC[+57.021]TC[+57.021]PSGQIAPSC[+57.021]GSR.S	90		C[+57]*5	786.569	4	3143.25	3143.24	0	3.2	Specific	794.57	794.57	794.57	12.83	262	>FBN1 N term	1		controllerType=0 controllerNumber=1 scan=6032	18.3084
05500:3	1	R.HSC[+57.021]GDGFC[+57.021]SRPNMC[+57.021]TC[+57.021]PSGQIAPSC[+57.021]GSR.S	90		C[+57]*5	1048.42	3	3143.25	3143.24	0	1.8	Specific	878.57	878.57	878.57	13.72	262	>FBN1 N term	1		controllerType=0 controllerNumber=1 scan=6071	18.3955
06002:4	1	R.HSC[+57.021]GDGFC[+57.021]SRPN[+0.984]MC[+57.021]TC[+57.021]PSGQIAPSC[+57.021]GSR.S	90		C[+57]*5, N[+1]	786.82	4	3144.26	3144.23	0	10	Specific	138.32	138.32	138.32	1.91	262	>FBN1 N term	1		controllerType=0 controllerNumber=1 scan=6507	19.3957
05362:4	1	R.HSC[+57.021]GDGFC[+57.021]SRPN[+15.995]MC[+57.021]TC[+57.021]PSGQIAPSC[+57.021]GSR.S	90		C[+57]*5, N[+16]	790.568	4	3159.25	3159.24	0	4	Specific	345.57	345.57	4	5.94	262	>FBN1 N term	1		controllerType=0 controllerNumber=1 scan=5952	18.1219
04834:4	1	R.HSC[+57.021]GDGFC[+57.021]SRPN[+15.995]MC[+57.021]TC[+57.021]PSGQIAPSC[+57.021]GSR.S	90		C[+57]*5, N[+16]	790.567	4	3159.24	3159.24	0	2.2	Specific	352.85	352.85	4	5.94	262	>FBN1 N term	1		controllerType=0 controllerNumber=1 scan=5447	16.9324
05485:4	1	R.HSC[+57.021]GDGFC[+57.021]SRPNM[+15.995]C[+57.021]TC[+57.021]PSGQIAPSC[+57.021]GSR.S	90		C[+57]*5, M[+16]	790.565	4	3159.24	3159.24	0	0.2	Specific	398.06	398.06	2.26	7.05	262	>FBN1 N term	1		controllerType=0 controllerNumber=1 scan=6058	18.3663
05706:4	1	R.HSC[+57.021]GDGFC[+57.021]SRPN[+0.984]MC[+57.021]TC[+57.021]PSGQIAPSC[+57.021]GSR.S	90		C[+57]*5, N[+1]	786.818	4	3144.25	3144.23	0	7.9	Specific	448.05	448.05	448.05	6.85	262	>FBN1 N term	1		controllerType=0 controllerNumber=1 scan=6252	18.81
05421:4	1	R.HSC[+57.021]GDGFC[+57.021]SRPNM[+15.995]C[+57.021]TC[+57.021]PSGQIAPSC[+57.021]GSR.S	90		C[+57]*5, M[+16]	790.564	4	3159.24	3159.24	0	-0.6	Specific	455.47	455.47	10.24	6.14	262	>FBN1 N term	1		controllerType=0 controllerNumber=1 scan=6004	18.243
04892:4	1	R.HSC[+57.021]GDGFC[+57.021]SRPN[+0.984]M[+15.995]C[+57.021]TC[+57.021]PSGQIAPSC[+57.021]GSR.S	90		C[+57]*5, M[+16], N[+1]	790.819	4	3160.26	3160.22	0	10.7	Specific	291.11	291.11	26.84	4.18	262	>FBN1 N term	1		controllerType=0 controllerNumber=1 scan=5498	17.0521
05335:3	1	R.PNMC[+57.021]TC[+57.021]PSGQIAPSC[+57.021]GSR.S	100		C[+57]*3	660.612	3	1979.82	1979.82	0	1.4	Specific	438.13	438.13	438.13	7.15	262	>FBN1 N term	1		controllerType=0 controllerNumber=1 scan=5929	18.0695
02523:2	1	R.SIQHC[+57.021]NIR.C	118		C[+57]	514.26	2	1027.51	1027.51	0	3.2	Specific	253.59	244.82	244.82	2.62	262	>FBN1 N term	1		controllerType=0 controllerNumber=1 scan=3040	10.3716
08777:3	1	R.C[+57.021]MNGGSC[+57.021]SDDHC[+57.021]LC[+57.021]QK.G	126		C[+57]*4	643.575	3	1928.71	1928.68	0	14.9	Specific	90.01	77.45	77.45	1.63	262	>FBN1 N term	1		controllerType=0 controllerNumber=1 scan=8943	25.0255
03481:3	1	R.C[+57.021]MNGGSC[+57.021]SDDHC[+57.021]LC[+57.021]QK.G	126		C[+57]*4	643.567	3	1928.69	1928.68	0	2	Specific	196.41	196.41	196.41	4.17	262	>FBN1 N term	1		controllerType=0 controllerNumber=1 scan=4122	13.6592
03435:3	1	R.C[+57.021]MNGGSC[+57.021]SDDHC[+57.021]LC[+57.021]QK.G	126		C[+57]*4	643.568	3	1928.69	1928.68	0	4.7	Specific	475.87	475.87	475.87	8.11	262	>FBN1 N term	1		controllerType=0 controllerNumber=1 scan=4078	13.5464
03365:3	1	R.C[+57.021]MNGGS[+146.058]C[+57.021]SDDHC[+57.021]LC[+57.021]QK.G	126	Fuc(1)	C[+57]*4, S[+146]	692.256	3	2074.75	2074.74	0	6.5	Specific	13.84	13.84	4	2.28	262	>FBN1 N term	1		controllerType=0 controllerNumber=1 scan=4009	13.3644
03213:3	1	R.C[+57.021]MNGGS[+146.058]C[+57.021]SDDHC[+57.021]LC[+57.021]QK.G	126	Fuc(1)	C[+57]*4, S[+146]	692.253	3	2074.74	2074.74	0	2.8	Specific	43.14	43.14	4	2.41	262	>FBN1 N term	1		controllerType=0 controllerNumber=1 scan=3847	12.9103
03720:3	1	R.C[+57.021]MN[+0.984]GGSC[+57.021]SDDHC[+57.021]LC[+57.021]QK.G	126		C[+57]*4, N[+1]	643.896	3	1929.67	1929.67	0	4.5	Specific	50.83	50.83	50.83	2.58	262	>FBN1 N term	1		controllerType=0 controllerNumber=1 scan=4359	14.2673
03764:3	1	R.C[+57.021]MN[+0.984]GGSC[+57.021]SDDHC[+57.021]LC[+57.021]QK.G	126		C[+57]*4, N[+1]	643.896	3	1929.67	1929.67	0	3.6	Specific	168.34	168.34	168.34	5.34	262	>FBN1 N term	1		controllerType=0 controllerNumber=1 scan=4402	14.3782
03404:3	1	R.C[+57.021]MNGGS[+146.058]C[+57.021]SDDHC[+57.021]LC[+57.021]QK.G	126	Fuc(1)	C[+57]*4, S[+146]	692.256	3	2074.75	2074.74	0	7	Specific	174.8	174.8	4	4.6	262	>FBN1 N term	1		controllerType=0 controllerNumber=1 scan=4047	13.4659
03624:3	1	R.C[+57.021]MNGGS[+146.058]C[+57.021]SDDHC[+57.021]LC[+57.021]QK.G	126	Fuc(1)	C[+57]*4, S[+146]	692.254	3	2074.75	2074.74	0	3.8	Specific	217.67	217.67	4	5.64	262	>FBN1 N term	1		controllerType=0 controllerNumber=1 scan=4262	14.0215
03449:3	1	R.C[+57.021]MNGGS[+146.058]C[+57.021]SDDHC[+57.021]LC[+57.021]QK.G	126	Fuc(1)	C[+57]*4, S[+146]	692.253	3	2074.74	2074.74	0	2.4	Specific	331.95	331.95	4	6.86	262	>FBN1 N term	1		controllerType=0 controllerNumber=1 scan=4091	13.5789
03576:3	1	R.C[+57.021]MNGGS[+146.058]C[+57.021]SDDHC[+57.021]LC[+57.021]QK.G	126	Fuc(1)	C[+57]*4, S[+146]	692.254	3	2074.75	2074.74	0	3.7	Specific	480.26	480.26	4	8.55	262	>FBN1 N term	1		controllerType=0 controllerNumber=1 scan=4215	13.9011
03532:3	1	R.C[+57.021]MNGGS[+146.058]C[+57.021]SDDHC[+57.021]LC[+57.021]QK.G	126	Fuc(1)	C[+57]*4, S[+146]	692.253	3	2074.75	2074.74	0	3.2	Specific	837.61	837.61	4	14.75	262	>FBN1 N term	1		controllerType=0 controllerNumber=1 scan=4173	13.7946
03497:3	1	R.C[+57.021]MNGGS[+146.058]C[+57.021]SDDHC[+57.021]LC[+57.021]QK.G	126	Fuc(1)	C[+57]*4, S[+146]	692.254	3	2074.75	2074.74	0	4.1	Specific	917.5	917.5	4	16.75	262	>FBN1 N term	1		controllerType=0 controllerNumber=1 scan=4135	13.6918
03709:3	1	R.C[+57.021]MN[+0.984]GGS[+146.058]C[+57.021]SDDHC[+57.021]LC[+57.021]QK.G	126	Fuc(1)	C[+57]*4, N[+1], S[+146]	692.584	3	2075.74	2075.72	0	7.3	Specific	136.43	136.43	4	2.75	262	>FBN1 N term	1		controllerType=0 controllerNumber=1 scan=4349	14.2426
03872:3	1	R.C[+57.021]MN[+0.984]GGS[+146.058]C[+57.021]SDDHC[+57.021]LC[+57.021]QK.G	126	Fuc(1)	C[+57]*4, N[+1], S[+146]	692.581	3	2075.73	2075.72	0	3.1	Specific	158.99	158.99	4	5.34	262	>FBN1 N term	1		controllerType=0 controllerNumber=1 scan=4512	14.6632
03753:3	1	R.C[+57.021]MN[+0.984]GGS[+146.058]C[+57.021]SDDHC[+57.021]LC[+57.021]QK.G	126	Fuc(1)	C[+57]*4, N[+1], S[+146]	692.581	3	2075.73	2075.72	0	2.3	Specific	252.98	252.98	4	6.1	262	>FBN1 N term	1		controllerType=0 controllerNumber=1 scan=4391	14.3479
03833:3	1	R.C[+57.021]MN[+0.984]GGS[+146.058]C[+57.021]SDDHC[+57.021]LC[+57.021]QK.G	126	Fuc(1)	C[+57]*4, N[+1], S[+146]	692.581	3	2075.73	2075.72	0	1.8	Specific	592.6	592.6	4	9.51	262	>FBN1 N term	1		controllerType=0 controllerNumber=1 scan=4471	14.5573
03796:3	1	R.C[+57.021]MN[+0.984]GGS[+146.058]C[+57.021]SDDHC[+57.021]LC[+57.021]QK.G	126	Fuc(1)	C[+57]*4, N[+1], S[+146]	692.582	3	2075.73	2075.72	0	4.2	Specific	637.01	637.01	4	10.75	262	>FBN1 N term	1		controllerType=0 controllerNumber=1 scan=4431	14.4507
05735:3	1	K.GYIGTHC[+57.021]GQPVC[+57.021]ESGC[+57.021]LNGGR.C	142		C[+57]*3	760.328	3	2278.97	2278.97	0	-2.3	Specific	203.52	203.52	203.52	1.93	262	>FBN1 N term	1		controllerType=0 controllerNumber=1 scan=6276	18.8659
04920:3	1	K.GYIGTHC[+57.021]GQPVC[+57.021]ESGC[+57.021]LNGGR.C	142		C[+57]*3	760.331	3	2278.98	2278.97	0	1	Specific	573.13	573.13	573.13	8.21	262	>FBN1 N term	1		controllerType=0 controllerNumber=1 scan=5525	17.1168
05603:3	1	K.GYIGTHC[+57.021]GQPVC[+57.021]ESGC[+57.021]LNGGR.C	142		C[+57]*3	760.326	3	2278.96	2278.97	0	-5.3	Specific	708.84	708.84	708.84	9.57	262	>FBN1 N term	1		controllerType=0 controllerNumber=1 scan=6163	18.6066
04966:3	1	K.GYIGTHC[+57.021]GQPVC[+57.021]ESGC[+57.021]LNGGR.C	142		C[+57]*3	760.331	3	2278.98	2278.97	0	1.8	Specific	853.24	853.24	853.24	14.21	262	>FBN1 N term	1		controllerType=0 controllerNumber=1 scan=5570	17.2232
05305:3	1	K.GYIGTHC[+57.021]GQPVC[+57.021]ESGC[+57.021]LNGGR.C	142		C[+57]*3	760.331	3	2278.98	2278.97	0	1.1	Specific	885.38	885.38	885.38	14.21	262	>FBN1 N term	1		controllerType=0 controllerNumber=1 scan=5897	17.995
05260:3	1	K.GYIGTHC[+57.021]GQPVC[+57.021]ESGC[+57.021]LNGGR.C	142		C[+57]*3	760.331	3	2278.98	2278.97	0	1.1	Specific	905.71	905.71	905.71	15.21	262	>FBN1 N term	1		controllerType=0 controllerNumber=1 scan=5851	17.8877
05208:3	1	K.GYIGTHC[+57.021]GQPVC[+57.021]ESGC[+57.021]LNGGR.C	142		C[+57]*3	760.33	3	2278.98	2278.97	0	0.4	Specific	921.67	921.67	921.67	15.21	262	>FBN1 N term	1		controllerType=0 controllerNumber=1 scan=5802	17.7737
05159:3	1	K.GYIGTHC[+57.021]GQPVC[+57.021]ESGC[+57.021]LNGGR.C	142		C[+57]*3	760.331	3	2278.98	2278.97	0	2	Specific	929.01	929.01	929.01	15.21	262	>FBN1 N term	1		controllerType=0 controllerNumber=1 scan=5755	17.6658
05062:3	1	K.GYIGTHC[+57.021]GQPVC[+57.021]ESGC[+57.021]LNGGR.C	142		C[+57]*3	760.331	3	2278.98	2278.97	0	2	Specific	933.48	933.48	933.48	15.21	262	>FBN1 N term	1		controllerType=0 controllerNumber=1 scan=5663	17.4466
05356:3	1	K.GYIGTHC[+57.021]GQPVC[+57.021]ESGC[+57.021]LNGGR.C	142		C[+57]*3	760.328	3	2278.97	2278.97	0	-2.5	Specific	941.89	941.89	941.89	13.57	262	>FBN1 N term	1		controllerType=0 controllerNumber=1 scan=5948	18.1133
05107:3	1	K.GYIGTHC[+57.021]GQPVC[+57.021]ESGC[+57.021]LNGGR.C	142		C[+57]*3	760.331	3	2278.98	2278.97	0	1.4	Specific	949.66	949.66	949.66	15.21	262	>FBN1 N term	1		controllerType=0 controllerNumber=1 scan=5709	17.5578
05016:3	1	K.GYIGTHC[+57.021]GQPVC[+57.021]ESGC[+57.021]LNGGR.C	142		C[+57]*3	760.331	3	2278.98	2278.97	0	1.9	Specific	954.61	954.61	954.61	16.21	262	>FBN1 N term	1		controllerType=0 controllerNumber=1 scan=5618	17.3366
05864:3	1	K.GYIGTHC[+57.021]GQPVC[+57.021]ESGC[+57.021]LN[+0.984]GGR.C	142		C[+57]*3, N[+1]	760.661	3	2279.97	2279.96	0	3.7	Specific	194.23	194.23	194.23	3.12	262	>FBN1 N term	1		controllerType=0 controllerNumber=1 scan=6386	19.1199
05802:3	1	K.GYIGTHC[+57.021]GQPVC[+57.021]ESGC[+57.021]LN[+0.984]GGR.C	142		C[+57]*3, N[+1]	760.661	3	2279.97	2279.96	0	4.7	Specific	387.91	387.91	387.91	6.49	262	>FBN1 N term	1		controllerType=0 controllerNumber=1 scan=6331	18.9935
05671:3	1	K.GYIGTHC[+57.021]GQPVC[+57.021]ESGC[+57.021]LN[+0.984]GGR.C	142		C[+57]*3, N[+1]	760.662	3	2279.97	2279.96	0	5.7	Specific	568.64	568.64	568.64	8.03	262	>FBN1 N term	1		controllerType=0 controllerNumber=1 scan=6222	18.7408
05549:3	1	K.GYIGTHC[+57.021]GQPVC[+57.021]ESGC[+57.021]LN[+0.984]GGR.C	142		C[+57]*3, N[+1]	760.66	3	2279.96	2279.96	0	2.5	Specific	818.79	818.79	818.79	13.44	262	>FBN1 N term	1		controllerType=0 controllerNumber=1 scan=6111	18.488
05420:3	1	K.GYIGTHC[+57.021]GQPVC[+57.021]ESGC[+57.021]LN[+0.984]GGR.C	142		C[+57]*3, N[+1]	760.66	3	2279.96	2279.96	0	2.5	Specific	866.66	866.66	866.66	14.44	262	>FBN1 N term	1		controllerType=0 controllerNumber=1 scan=6003	18.2408
05482:3	1	K.GYIGTHC[+57.021]GQPVC[+57.021]ESGC[+57.021]LN[+0.984]GGR.C	142		C[+57]*3, N[+1]	760.659	3	2279.96	2279.96	0	2	Specific	879.84	879.84	879.84	14.21	262	>FBN1 N term	1		controllerType=0 controllerNumber=1 scan=6055	18.3598
06183:3	1	R.C[+57.021]AC[+57.021]TYGFTGPQC[+57.021]ER.D	169		C[+57]*3	569.564	3	1706.68	1706.67	0	3.6	Specific	58.92	58.92	58.92	1.85	262	>FBN1 N term	1		controllerType=0 controllerNumber=1 scan=6661	19.7491
05719:3	1	R.C[+57.021]AC[+57.021]TYGFTGPQC[+57.021]ER.D	169		C[+57]*3	569.566	3	1706.68	1706.67	0	5.9	Specific	94.26	94.26	94.26	1.85	262	>FBN1 N term	1		controllerType=0 controllerNumber=1 scan=6262	18.8336
06120:3	1	R.C[+57.021]AC[+57.021]TYGFTGPQC[+57.021]ER.D	169		C[+57]*3	569.565	3	1706.68	1706.67	0	5.7	Specific	325.04	325.04	325.04	3.58	262	>FBN1 N term	1		controllerType=0 controllerNumber=1 scan=6606	19.6221
05977:3	1	R.C[+57.021]AC[+57.021]TYGFTGPQC[+57.021]ER.D	169		C[+57]*3	569.565	3	1706.68	1706.67	0	4.3	Specific	332.14	332.14	332.14	4.23	262	>FBN1 N term	1		controllerType=0 controllerNumber=1 scan=6491	19.3595
05916:3	1	R.C[+57.021]AC[+57.021]TYGFTGPQC[+57.021]ER.D	169		C[+57]*3	569.563	3	1706.68	1706.67	0	2.3	Specific	401.21	401.21	401.21	6.14	262	>FBN1 N term	1		controllerType=0 controllerNumber=1 scan=6435	19.2315
06204:2	1	R.C[+57.021]AC[+57.021]TYGFTGPQC[+57.021]ER.D	169		C[+57]*3	853.844	2	1706.68	1706.67	0	4.8	Specific	509.93	509.93	509.93	8.14	262	>FBN1 N term	1		controllerType=0 controllerNumber=1 scan=6681	19.7964
05689:2	1	R.C[+57.021]AC[+57.021]TYGFTGPQC[+57.021]ER.D	169		C[+57]*3	853.843	2	1706.68	1706.67	0	4	Specific	526.39	526.39	526.39	8.71	262	>FBN1 N term	1		controllerType=0 controllerNumber=1 scan=6238	18.7776
06049:3	1	R.C[+57.021]AC[+57.021]TYGFTGPQC[+57.021]ER.D	169		C[+57]*3	569.564	3	1706.68	1706.67	0	3.5	Specific	612.12	514.73	514.73	9.78	262	>FBN1 N term	1		controllerType=0 controllerNumber=1 scan=6544	19.4815
06139:2	1	R.C[+57.021]AC[+57.021]TYGFTGPQC[+57.021]ER.D	169		C[+57]*3	853.842	2	1706.68	1706.67	0	2.7	Specific	641.21	636.67	636.67	10.75	262	>FBN1 N term	1		controllerType=0 controllerNumber=1 scan=6621	19.6572
05755:2	1	R.C[+57.021]AC[+57.021]TYGFTGPQC[+57.021]ER.D	169		C[+57]*3	853.843	2	1706.68	1706.67	0	4.2	Specific	733.04	719.73	719.73	12.75	262	>FBN1 N term	1		controllerType=0 controllerNumber=1 scan=6293	18.9054
05820:2	1	R.C[+57.021]AC[+57.021]TYGFTGPQC[+57.021]ER.D	169		C[+57]*3	853.842	2	1706.68	1706.67	0	3.2	Specific	740.51	649.1	649.1	12.75	262	>FBN1 N term	1		controllerType=0 controllerNumber=1 scan=6347	19.0306
06074:2	1	R.C[+57.021]AC[+57.021]TYGFTGPQC[+57.021]ER.D	169		C[+57]*3	853.843	2	1706.68	1706.67	0	3.5	Specific	746.84	687.15	687.15	12.75	262	>FBN1 N term	1		controllerType=0 controllerNumber=1 scan=6566	19.5315
06005:2	1	R.C[+57.021]AC[+57.021]TYGFTGPQC[+57.021]ER.D	169		C[+57]*3	853.842	2	1706.68	1706.67	0	3	Specific	750.9	685.07	685.07	13.75	262	>FBN1 N term	1		controllerType=0 controllerNumber=1 scan=6511	19.4053
05881:2	1	R.C[+57.021]AC[+57.021]TYGFTGPQC[+57.021]ER.D	169		C[+57]*3	853.843	2	1706.68	1706.67	0	3.5	Specific	782.25	730.88	730.88	13.75	262	>FBN1 N term	1		controllerType=0 controllerNumber=1 scan=6402	19.1561
05939:2	1	R.C[+57.021]AC[+57.021]TYGFTGPQC[+57.021]ER.D	169		C[+57]*3	853.842	2	1706.68	1706.67	0	3.3	Specific	812.84	730.08	730.08	14.75	262	>FBN1 N term	1		controllerType=0 controllerNumber=1 scan=6456	19.2795
08349:2	1	R.C[+57.021][-17.027]AC[+57.021]TYGFTGPQC[+57.021]ER.D	169		C[-17][+57]*3	845.327	2	1689.65	1689.65	0	1.2	Specific	615.2	615.2	615.2	10.51	262	>FBN1 N term	1		controllerType=0 controllerNumber=1 scan=8570	24.1554
08408:2	1	R.C[+57.021][-17.027]AC[+57.021]TYGFTGPQC[+57.021]ER.D	169		C[-17][+57]*3	845.327	2	1689.65	1689.65	0	1.2	Specific	670.55	667.13	667.13	11.51	262	>FBN1 N term	1		controllerType=0 controllerNumber=1 scan=8623	24.2767
10662:3	1	R.TGPC[+57.021]FTVISNQMC[+57.021]QGQLSGIVC[+57.021]TK.T	186		C[+57]*3	896.088	3	2686.25	2686.25	0	1.6	Specific	213.66	213.66	213.66	2.42	262	>FBN1 N term	1		controllerType=0 controllerNumber=1 scan=10638	29.0312
10463:3	1	R.TGPC[+57.021]FTVISNQMC[+57.021]QGQLSGIVC[+57.021]TK.T	186		C[+57]*3	896.092	3	2686.26	2686.25	0	6.1	Specific	300.88	300.88	300.88	3	262	>FBN1 N term	1		controllerType=0 controllerNumber=1 scan=10466	28.6218
10407:3	1	R.TGPC[+57.021]FTVISNQMC[+57.021]QGQLSGIVC[+57.021]TK.T	186		C[+57]*3	896.088	3	2686.25	2686.25	0	1	Specific	371.02	371.02	371.02	6.08	262	>FBN1 N term	1		controllerType=0 controllerNumber=1 scan=10411	28.4911
09811:4	1	R.TGPC[+57.021]FTVISNQMC[+57.021]QGQLSGIVC[+57.021]TK.T	186		C[+57]*3	672.319	4	2686.25	2686.25	0	3	Specific	476.73	476.73	476.73	6.63	262	>FBN1 N term	1		controllerType=0 controllerNumber=1 scan=9873	27.2166
10339:3	1	R.TGPC[+57.021]FTVISNQMC[+57.021]QGQLSGIVC[+57.021]TK.T	186		C[+57]*3	896.089	3	2686.25	2686.25	0	3.1	Specific	485.21	485.21	485.21	6.66	262	>FBN1 N term	1		controllerType=0 controllerNumber=1 scan=10352	28.3528
10201:3	1	R.TGPC[+57.021]FTVISNQMC[+57.021]QGQLSGIVC[+57.021]TK.T	186		C[+57]*3	896.091	3	2686.26	2686.25	0	5	Specific	490.09	490.09	490.09	6.25	262	>FBN1 N term	1		controllerType=0 controllerNumber=1 scan=10238	28.0831
10275:3	1	R.TGPC[+57.021]FTVISNQMC[+57.021]QGQLSGIVC[+57.021]TK.T	186		C[+57]*3	896.09	3	2686.25	2686.25	0	3.4	Specific	539.03	539.03	539.03	6.83	262	>FBN1 N term	1		controllerType=0 controllerNumber=1 scan=10297	28.2226
10141:3	1	R.TGPC[+57.021]FTVISNQMC[+57.021]QGQLSGIVC[+57.021]TK.T	186		C[+57]*3	896.092	3	2686.26	2686.25	0	5.8	Specific	695.21	695.21	695.21	9.45	262	>FBN1 N term	1		controllerType=0 controllerNumber=1 scan=10185	27.9568
10034:3	1	R.TGPC[+57.021]FTVISNQMC[+57.021]QGQLSGIVC[+57.021]TK.T	186		C[+57]*3	896.093	3	2686.26	2686.25	0	7.2	Specific	809.89	809.89	809.89	12.11	262	>FBN1 N term	1		controllerType=0 controllerNumber=1 scan=10084	27.717
09976:3	1	R.TGPC[+57.021]FTVISNQMC[+57.021]QGQLSGIVC[+57.021]TK.T	186		C[+57]*3	896.091	3	2686.26	2686.25	0	4.6	Specific	815.52	815.52	815.52	12.45	262	>FBN1 N term	1		controllerType=0 controllerNumber=1 scan=10029	27.5861
10088:3	1	R.TGPC[+57.021]FTVISNQMC[+57.021]QGQLSGIVC[+57.021]TK.T	186		C[+57]*3	896.092	3	2686.26	2686.25	0	6.3	Specific	843.1	843.1	843.1	12.45	262	>FBN1 N term	1		controllerType=0 controllerNumber=1 scan=10139	27.848
09753:3	1	R.TGPC[+57.021]FTVISNQMC[+57.021]QGQLSGIVC[+57.021]TK.T	186		C[+57]*3	896.095	3	2686.27	2686.25	0	9	Specific	852.69	852.69	852.69	13.11	262	>FBN1 N term	1		controllerType=0 controllerNumber=1 scan=9817	27.0842
09920:3	1	R.TGPC[+57.021]FTVISNQMC[+57.021]QGQLSGIVC[+57.021]TK.T	186		C[+57]*3	896.091	3	2686.26	2686.25	0	4.6	Specific	907.78	907.78	907.78	14.45	262	>FBN1 N term	1		controllerType=0 controllerNumber=1 scan=9976	27.4615
09800:3	1	R.TGPC[+57.021]FTVISNQMC[+57.021]QGQLSGIVC[+57.021]TK.T	186		C[+57]*3	896.09	3	2686.26	2686.25	0	4.1	Specific	913.48	913.48	913.48	14.86	262	>FBN1 N term	1		controllerType=0 controllerNumber=1 scan=9864	27.197
09859:3	1	R.TGPC[+57.021]FTVISNQMC[+57.021]QGQLSGIVC[+57.021]TK.T	186		C[+57]*3	896.091	3	2686.26	2686.25	0	5.1	Specific	932.92	932.92	932.92	14.45	262	>FBN1 N term	1		controllerType=0 controllerNumber=1 scan=9919	27.3268
10740:3	1	R.TGPC[+57.021]FTVISN[+0.984]QMC[+57.021]QGQLSGIVC[+57.021]TK.T	186		C[+57]*3, N[+1]	896.421	3	2687.25	2687.23	0	6.9	Specific	83.93	83.93	83.93	1.84	262	>FBN1 N term	1		controllerType=0 controllerNumber=1 scan=10702	29.1834
09649:3	1	R.TGPC[+57.021]FTVISN[+15.995]QMC[+57.021]QGQLSGIVC[+57.021]TK.T	186		C[+57]*3, N[+16]	901.423	3	2702.25	2702.24	0	4.7	Specific	322.99	322.99	2.92	4.28	262	>FBN1 N term	1		controllerType=0 controllerNumber=1 scan=9726	26.8685
09712:3	1	R.TGPC[+57.021]FTVISN[+15.995]QMC[+57.021]QGQLSGIVC[+57.021]TK.T	186		C[+57]*3, N[+16]	901.424	3	2702.26	2702.24	0	6.7	Specific	519	519	4	6.25	262	>FBN1 N term	1		controllerType=0 controllerNumber=1 scan=9782	27.0014
09771:3	1	R.TGPC[+57.021]FTVISNQM[+15.995]C[+57.021]QGQLSGIVC[+57.021]TK.T	186		C[+57]*3, M[+16]	901.424	3	2702.26	2702.24	0	6.7	Specific	584.01	584.01	8.14	7.45	262	>FBN1 N term	1		controllerType=0 controllerNumber=1 scan=9835	27.1281
08982:3	1	R.TGPC[+57.021]FTVISNQM[+15.995]C[+57.021]QGQLSGIVC[+57.021]TK.T	186		C[+57]*3, M[+16]	901.42	3	2702.25	2702.24	0	2.3	Specific	645.75	645.75	17.21	8.86	262	>FBN1 N term	1		controllerType=0 controllerNumber=1 scan=9121	25.4429
08926:3	1	R.TGPC[+57.021]FTVISNQM[+15.995]C[+57.021]QGQLSGIVC[+57.021]TK.T	186		C[+57]*3, M[+16]	901.42	3	2702.25	2702.24	0	2.2	Specific	733.3	733.3	63.13	10.62	262	>FBN1 N term	1		controllerType=0 controllerNumber=1 scan=9070	25.3214
04275:2	1	K.TLC[+57.021]C[+57.021]ATVGR.A	210		C[+57]*2	519.248	2	1037.49	1037.49	0	2.1	Specific	286.65	286.65	286.65	5.22	262	>FBN1 N term	1		controllerType=0 controllerNumber=1 scan=4898	15.6164
04078:2	1	K.TLC[+57.021]C[+57.021]ATVGR.A	210		C[+57]*2	519.249	2	1037.49	1037.49	0	3.7	Specific	354.3	354.3	354.3	4.79	262	>FBN1 N term	1		controllerType=0 controllerNumber=1 scan=4704	15.142
03790:2	1	K.TLC[+57.021]C[+57.021]ATVGR.A	210		C[+57]*2	519.25	2	1037.49	1037.49	0	5.7	Specific	363.52	363.52	363.52	5.75	262	>FBN1 N term	1		controllerType=0 controllerNumber=1 scan=4425	14.4349
03588:2	1	K.TLC[+57.021]C[+57.021]ATVGR.A	210		C[+57]*2	519.25	2	1037.49	1037.49	0	5.5	Specific	402.2	402.2	402.2	7.1	262	>FBN1 N term	1		controllerType=0 controllerNumber=1 scan=4226	13.9299
04022:2	1	K.TLC[+57.021]C[+57.021]ATVGR.A	210		C[+57]*2	519.25	2	1037.49	1037.49	0	4.8	Specific	418.31	418.31	418.31	7.1	262	>FBN1 N term	1		controllerType=0 controllerNumber=1 scan=4653	15.0157
03836:2	1	K.TLC[+57.021]C[+57.021]ATVGR.A	210		C[+57]*2	519.249	2	1037.49	1037.49	0	3	Specific	426.15	426.15	426.15	7.51	262	>FBN1 N term	1		controllerType=0 controllerNumber=1 scan=4474	14.5654
03874:2	1	K.TLC[+57.021]C[+57.021]ATVGR.A	210		C[+57]*2	519.249	2	1037.49	1037.49	0	4.3	Specific	449.67	449.67	449.67	7.68	262	>FBN1 N term	1		controllerType=0 controllerNumber=1 scan=4515	14.6709
03918:2	1	K.TLC[+57.021]C[+57.021]ATVGR.A	210		C[+57]*2	519.249	2	1037.49	1037.49	0	3.5	Specific	479.97	479.97	479.97	6.02	262	>FBN1 N term	1		controllerType=0 controllerNumber=1 scan=4560	14.7871
03966:2	1	K.TLC[+57.021]C[+57.021]ATVGR.A	210		C[+57]*2	519.248	2	1037.49	1037.49	0	1.6	Specific	484.76	484.76	484.76	7.48	262	>FBN1 N term	1		controllerType=0 controllerNumber=1 scan=4604	14.8974
05096:2	1	R.RGFIPNIR.T	236			486.791	2	972.575	972.574	0	1.7	Specific	425.7	302.06	302.06	3.09	262	>FBN1 N term	1		controllerType=0 controllerNumber=1 scan=5698	17.5315
05204:2	1	R.RGFIPNIR.T	236			486.791	2	972.574	972.574	0	0.1	Specific	444.15	273.45	273.45	3.06	262	>FBN1 N term	1		controllerType=0 controllerNumber=1 scan=5798	17.7648
05151:2	1	R.RGFIPNIR.T	236			486.791	2	972.576	972.574	0	1.8	Specific	453.52	344.39	344.39	3.71	262	>FBN1 N term	1		controllerType=0 controllerNumber=1 scan=5748	17.6495
05307:2	1	R.RGFIPNIR.T	236			486.791	2	972.575	972.574	0	1.1	Specific	470.9	318.77	318.77	2.84	262	>FBN1 N term	1		controllerType=0 controllerNumber=1 scan=5899	17.9993
05256:2	1	R.RGFIPNIR.T	236			486.791	2	972.575	972.574	0	1.5	Specific	470.92	334.04	334.04	3.71	262	>FBN1 N term	1		controllerType=0 controllerNumber=1 scan=5847	17.8779
05355:2	1	R.RGFIPNIR.T	236			486.791	2	972.576	972.574	0	2	Specific	485.33	334.74	334.74	3.78	262	>FBN1 N term	1		controllerType=0 controllerNumber=1 scan=5947	18.1119
05417:2	1	R.RGFIPNIR.T	236			486.791	2	972.575	972.574	0	1.3	Specific	495.39	344.12	344.12	3.78	262	>FBN1 N term	1		controllerType=0 controllerNumber=1 scan=6001	18.2369
05484:2	1	R.RGFIPNIR.T	236			486.791	2	972.575	972.574	0	1.6	Specific	513.93	361.63	361.63	3.78	262	>FBN1 N term	1		controllerType=0 controllerNumber=1 scan=6057	18.3642
05550:2	1	R.RGFIPNIR.T	236			486.792	2	972.576	972.574	0	2.6	Specific	531.4	370.86	370.86	5.16	262	>FBN1 N term	1		controllerType=0 controllerNumber=1 scan=6112	18.4901
05663:2	1	R.RGFIPNIR.T	236			486.792	2	972.577	972.574	0	2.8	Specific	543.66	394.09	394.09	5.16	262	>FBN1 N term	1		controllerType=0 controllerNumber=1 scan=6215	18.7257
05600:2	1	R.RGFIPNIR.T	236			486.792	2	972.576	972.574	0	2.2	Specific	554.68	380.76	380.76	4.48	262	>FBN1 N term	1		controllerType=0 controllerNumber=1 scan=6160	18.6001
07895:2	1	R.GFIPNIR.T	237			408.742	2	816.477	816.473	0	5.4	Specific	192.56	192.56	192.56	2.81	262	>FBN1 N term	1		controllerType=0 controllerNumber=1 scan=8177	23.2409
07753:2	1	R.GFIPNIR.T	237			408.742	2	816.476	816.473	0	4.3	Specific	258.05	258.05	258.05	3.74	262	>FBN1 N term	1		controllerType=0 controllerNumber=1 scan=8058	22.9595
06967:2	1	R.GFIPNIR.T	237			408.742	2	816.477	816.473	0	5.8	Specific	277.97	240.06	240.06	3.24	262	>FBN1 N term	1		controllerType=0 controllerNumber=1 scan=7352	21.3561
07400:2	1	R.GFIPNIR.T	237			408.741	2	816.474	816.473	0	2.1	Specific	318.78	175.36	175.36	2.93	262	>FBN1 N term	1		controllerType=0 controllerNumber=1 scan=7736	22.2347
07339:2	1	R.GFIPNIR.T	237			408.741	2	816.474	816.473	0	1.6	Specific	327.66	173.81	173.81	2.99	262	>FBN1 N term	1		controllerType=0 controllerNumber=1 scan=7679	22.109
07208:2	1	R.GFIPNIR.T	237			408.742	2	816.476	816.473	0	4.4	Specific	334.67	256.83	256.83	3.87	262	>FBN1 N term	1		controllerType=0 controllerNumber=1 scan=7566	21.8487
07083:2	1	R.GFIPNIR.T	237			408.741	2	816.475	816.473	0	2.2	Specific	337.82	260.47	260.47	3.69	262	>FBN1 N term	1		controllerType=0 controllerNumber=1 scan=7456	21.597
07273:2	1	R.GFIPNIR.T	237			408.741	2	816.475	816.473	0	2.8	Specific	340.97	223.09	223.09	3.81	262	>FBN1 N term	1		controllerType=0 controllerNumber=1 scan=7621	21.9766
07023:2	1	R.GFIPNIR.T	237			408.741	2	816.475	816.473	0	3.1	Specific	343.6	240.55	240.55	3.6	262	>FBN1 N term	1		controllerType=0 controllerNumber=1 scan=7402	21.4727
07148:2	1	R.GFIPNIR.T	237			408.741	2	816.475	816.473	0	2.9	Specific	344.48	253.71	253.71	3.6	262	>FBN1 N term	1		controllerType=0 controllerNumber=1 scan=7512	21.7222
08051:5	1	K.C[+57.021]PAGHKLNEVSQKC[+57.021]EDIDEC[+57.021]STIPGIC[+57.021]EGGEC[+57.021]TNTVSSYFC[+57.021]K.C	276		C[+57]*6	968.22	5	4837.07	4837.06	0	2	Specific	485.93	485.93	107.35	5.29	262	>FBN1 N term	1		controllerType=0 controllerNumber=1 scan=8311	23.552
07990:5	1	K.C[+57.021]PAGHKLNEVSQKC[+57.021]EDIDEC[+57.021]STIPGIC[+57.021]EGGEC[+57.021]TNTVSSYFC[+57.021]K.C	276		C[+57]*6	968.221	5	4837.08	4837.06	0	3.4	Specific	644	644	205.37	7.73	262	>FBN1 N term	1		controllerType=0 controllerNumber=1 scan=8256	23.4258
09022:4	1	K.LNEVSQKC[+57.021]EDIDEC[+57.021]STIPGIC[+57.021]EGGEC[+57.021]TNTVSSYFC[+57.021]K.C	282		C[+57]*5	1047.7	4	4187.79	4186.77	1	5.5	Specific	462.45	462.45	98.6	6.09	262	>FBN1 N term	1		controllerType=0 controllerNumber=1 scan=9156	25.5252
09206:4	1	K.LNEVSQKC[+57.021]EDIDEC[+57.021]STIPGIC[+57.021]EGGEC[+57.021]TNTVSSYFC[+57.021]K.C	282		C[+57]*5	1047.45	4	4186.78	4186.77	0	2.3	Specific	640.33	640.33	209.01	8.73	262	>FBN1 N term	1		controllerType=0 controllerNumber=1 scan=9320	25.9118
09052:3	1	K.LNEVSQKC[+57.021]EDIDEC[+57.021]STIPGIC[+57.021]EGGEC[+57.021]TNTVSSYFC[+57.021]K.C	282		C[+57]*5	1396.27	3	4186.78	4186.77	0	4.3	Specific	803.2	803.2	264.24	13.7	262	>FBN1 N term	1		controllerType=0 controllerNumber=1 scan=9180	25.5812
09103:3	1	K.LNEVSQKC[+57.021]EDIDEC[+57.021]STIPGIC[+57.021]EGGEC[+57.021]TNTVSSYFC[+57.021]K.C	282		C[+57]*5	1396.27	3	4186.78	4186.77	0	4.4	Specific	916.15	916.15	171.09	15.7	262	>FBN1 N term	1		controllerType=0 controllerNumber=1 scan=9227	25.6935
09141:4	1	K.LNEVSQKC[+57.021]EDIDEC[+57.021]STIPGIC[+57.021]EGGEC[+57.021]TNTVSSYFC[+57.021]K.C	282		C[+57]*5	1047.45	4	4186.78	4186.77	0	4	Specific	943.45	943.45	169.58	14.73	262	>FBN1 N term	1		controllerType=0 controllerNumber=1 scan=9260	25.7717
09079:4	1	K.LNEVSQKC[+57.021]EDIDEC[+57.021]STIPGIC[+57.021]EGGEC[+57.021]TNTVSSYFC[+57.021]K.C	282		C[+57]*5	1047.45	4	4186.79	4186.77	0	4.9	Specific	989.27	989.27	295.02	15.32	262	>FBN1 N term	1		controllerType=0 controllerNumber=1 scan=9205	25.6414
09062:4	1	K.LNEVSQKC[+57.021]EDIDEC[+57.021]STIPGIC[+57.021]EGGEC[+57.021]TN[+15.995]TVSSYFC[+57.021]K.C	282		C[+57]*5, N[+16]	1051.45	4	4202.78	4202.76	0	5.2	Specific	462.46	462.46	119.66	6.09	262	>FBN1 N term	1		controllerType=0 controllerNumber=1 scan=9191	25.607
06267:2	1	K.C[+57.021]PPGFYTSPDGTR.C	318		C[+57]	727.825	2	1454.64	1454.64	0	4	Specific	519.56	519.56	519.56	8.55	262	>FBN1 N term	1		controllerType=0 controllerNumber=1 scan=6739	19.9322
06203:2	1	K.C[+57.021]PPGFYTSPDGTR.C	318		C[+57]	727.824	2	1454.64	1454.64	0	3.2	Specific	620.05	620.05	620.05	10.75	262	>FBN1 N term	1		controllerType=0 controllerNumber=1 scan=6680	19.7942
05325:2	1	K.C[+57.021]PPGFYTSPDGTR.C	318		C[+57]	727.825	2	1454.64	1454.64	0	3.7	Specific	634.26	617.14	617.14	10.75	262	>FBN1 N term	1		controllerType=0 controllerNumber=1 scan=5919	18.047
06144:2	1	K.C[+57.021]PPGFYTSPDGTR.C	318		C[+57]	727.826	2	1454.64	1454.64	0	4.8	Specific	664.65	646.56	646.56	11.33	262	>FBN1 N term	1		controllerType=0 controllerNumber=1 scan=6625	19.6659
05377:2	1	K.C[+57.021]PPGFYTSPDGTR.C	318		C[+57]	727.823	2	1454.64	1454.64	0	1.7	Specific	749.21	706.02	706.02	12.51	262	>FBN1 N term	1		controllerType=0 controllerNumber=1 scan=5967	18.1572
06077:2	1	K.C[+57.021]PPGFYTSPDGTR.C	318		C[+57]	727.824	2	1454.64	1454.64	0	3.3	Specific	768.64	713.94	713.94	12.51	262	>FBN1 N term	1		controllerType=0 controllerNumber=1 scan=6568	19.5358
05443:2	1	K.C[+57.021]PPGFYTSPDGTR.C	318		C[+57]	727.823	2	1454.64	1454.64	0	1.7	Specific	846.64	798.29	798.29	14.51	262	>FBN1 N term	1		controllerType=0 controllerNumber=1 scan=6022	18.2848
06006:2	1	K.C[+57.021]PPGFYTSPDGTR.C	318		C[+57]	727.824	2	1454.64	1454.64	0	3.3	Specific	861.88	821.4	821.4	15.75	262	>FBN1 N term	1		controllerType=0 controllerNumber=1 scan=6512	19.4075
05940:2	1	K.C[+57.021]PPGFYTSPDGTR.C	318		C[+57]	727.824	2	1454.64	1454.64	0	2.6	Specific	867.49	801.25	801.25	15.75	262	>FBN1 N term	1		controllerType=0 controllerNumber=1 scan=6457	19.2813
05879:2	1	K.C[+57.021]PPGFYTSPDGTR.C	318		C[+57]	727.825	2	1454.64	1454.64	0	3.6	Specific	898.01	824.87	824.87	15.75	262	>FBN1 N term	1		controllerType=0 controllerNumber=1 scan=6400	19.1534
05568:2	1	K.C[+57.021]PPGFYTSPDGTR.C	318		C[+57]	727.824	2	1454.64	1454.64	0	2.1	Specific	901.03	861.85	861.85	16.51	262	>FBN1 N term	1		controllerType=0 controllerNumber=1 scan=6128	18.5263
05818:2	1	K.C[+57.021]PPGFYTSPDGTR.C	318		C[+57]	727.824	2	1454.64	1454.64	0	3.4	Specific	907.28	821.91	821.91	16.75	262	>FBN1 N term	1		controllerType=0 controllerNumber=1 scan=6345	19.0272
05621:2	1	K.C[+57.021]PPGFYTSPDGTR.C	318		C[+57]	727.824	2	1454.64	1454.64	0	2.3	Specific	911.94	830.84	830.84	16.75	262	>FBN1 N term	1		controllerType=0 controllerNumber=1 scan=6180	18.6453
05752:2	1	K.C[+57.021]PPGFYTSPDGTR.C	318		C[+57]	727.825	2	1454.64	1454.64	0	4.3	Specific	935.2	823.8	823.8	16.75	262	>FBN1 N term	1		controllerType=0 controllerNumber=1 scan=6290	18.8994
05686:2	1	K.C[+57.021]PPGFYTSPDGTR.C	318		C[+57]	727.826	2	1454.64	1454.64	0	4.7	Specific	938.89	858.14	858.14	16.33	262	>FBN1 N term	1		controllerType=0 controllerNumber=1 scan=6235	18.7711
05508:2	1	K.C[+57.021]PPGFYTSPDGTR.C	318		C[+57]	727.823	2	1454.64	1454.64	0	1.5	Specific	954.15	906.1	906.1	17.51	262	>FBN1 N term	1		controllerType=0 controllerNumber=1 scan=6077	18.4104
08772:2	1	K.C[+57.021][-17.027]PPGFYTSPDGTR.C	318		C[-17][+57]	719.312	2	1437.62	1437.61	0	5	Specific	523.02	523.02	523.02	8.3	262	>FBN1 N term	1		controllerType=0 controllerNumber=1 scan=8938	25.0121
08575:2	1	K.C[+57.021][-17.027]PPGFYTSPDGTR.C	318		C[-17][+57]	719.31	2	1437.61	1437.61	0	1.1	Specific	558.11	558.11	558.11	8.48	262	>FBN1 N term	1		controllerType=0 controllerNumber=1 scan=8773	24.6246
08698:2	1	K.C[+57.021][-17.027]PPGFYTSPDGTR.C	318		C[-17][+57]	719.312	2	1437.62	1437.61	0	5	Specific	625.63	574.39	574.39	10.33	262	>FBN1 N term	1		controllerType=0 controllerNumber=1 scan=8877	24.8691
08634:2	1	K.C[+57.021][-17.027]PPGFYTSPDGTR.C	318		C[-17][+57]	719.312	2	1437.62	1437.61	0	4.9	Specific	700.87	640.84	640.84	12.33	262	>FBN1 N term	1		controllerType=0 controllerNumber=1 scan=8821	24.7373
07111:2	1	R.C[+57.021]IDVRPGYC[+57.021]YTALTNGR.C	331		C[+57]*2	1008.48	2	2015.95	2015.94	0	1.3	Specific	185.75	183.86	183.86	1.92	262	>FBN1 N term	1		controllerType=0 controllerNumber=1 scan=7482	21.6541
07258:3	1	R.C[+57.021]IDVRPGYC[+57.021]YTALTNGR.C	331		C[+57]*2	672.65	3	2015.94	2015.94	0	-2.7	Specific	803.19	782.31	782.31	12.87	262	>FBN1 N term	1		controllerType=0 controllerNumber=1 scan=7610	21.9508
07014:3	1	R.C[+57.021]IDVRPGYC[+57.021]YTALTNGR.C	331		C[+57]*2	672.655	3	2015.95	2015.94	0	3.8	Specific	837.4	837.4	837.4	14.75	262	>FBN1 N term	1		controllerType=0 controllerNumber=1 scan=7394	21.4545
07135:3	1	R.C[+57.021]IDVRPGYC[+57.021]YTALTNGR.C	331		C[+57]*2	672.654	3	2015.95	2015.94	0	2.5	Specific	915.58	915.58	915.58	16.75	262	>FBN1 N term	1		controllerType=0 controllerNumber=1 scan=7500	21.6959
07070:3	1	R.C[+57.021]IDVRPGYC[+57.021]YTALTNGR.C	331		C[+57]*2	672.654	3	2015.95	2015.94	0	3	Specific	983.33	969.46	969.46	17.75	262	>FBN1 N term	1		controllerType=0 controllerNumber=1 scan=7445	21.5713
09303:2	1	R.C[+57.021][-17.027]IDVRPGYC[+57.021]YTALTNGR.C	331		C[-17][+57]*2	999.961	2	1998.92	1998.92	0	-0.4	Specific	423.03	423.03	423.03	3.26	262	>FBN1 N term	1		controllerType=0 controllerNumber=1 scan=9411	26.1244
09342:3	1	R.C[+57.021][-17.027]IDVRPGYC[+57.021]YTALTNGR.C	331		C[-17][+57]*2	666.979	3	1998.92	1998.92	0	2.9	Specific	618.57	618.57	618.57	10.75	262	>FBN1 N term	1		controllerType=0 controllerNumber=1 scan=9450	26.2183
09295:3	1	R.C[+57.021][-17.027]IDVRPGYC[+57.021]YTALTNGR.C	331		C[-17][+57]*2	666.978	3	1998.92	1998.92	0	1.8	Specific	703.18	703.18	703.18	12.51	262	>FBN1 N term	1		controllerType=0 controllerNumber=1 scan=9403	26.1071
07323:3	1	R.C[+57.021]IDVRPGYC[+57.021]YTALTN[+0.984]GR.C	331		C[+57]*2, N[+1]	672.983	3	2016.93	2016.93	0	3.9	Specific	855.86	855.86	855.86	15.75	262	>FBN1 N term	1		controllerType=0 controllerNumber=1 scan=7666	22.08
07259:3	1	R.C[+57.021]IDVRPGYC[+57.021]YTALTN[+0.984]GR.C	331		C[+57]*2, N[+1]	672.984	3	2016.94	2016.93	0	5.7	Specific	865.91	842.08	842.08	15.33	262	>FBN1 N term	1		controllerType=0 controllerNumber=1 scan=7610	21.9508
07196:3	1	R.C[+57.021]IDVRPGYC[+57.021]YTALTN[+0.984]GR.C	331		C[+57]*2, N[+1]	672.983	3	2016.94	2016.93	0	4.2	Specific	895.1	895.1	895.1	15.75	262	>FBN1 N term	1		controllerType=0 controllerNumber=1 scan=7555	21.823
09557:2	1	R.C[+57.021][-17.027]IDVRPGYC[+57.021]YTALTN[+0.984]GR.C	331		C[-17][+57]*2, N[+1]	1000.46	2	1999.92	1999.9	0	7.9	Specific	316.55	290.92	290.92	2.01	262	>FBN1 N term	1		controllerType=0 controllerNumber=1 scan=9640	26.6646
06430:2	1	R.PGYC[+57.021]YTALTNGR.C	336		C[+57]	686.822	2	1372.64	1372.63	0	3.8	Specific	552.05	509.26	509.26	6.64	262	>FBN1 N term	1		controllerType=0 controllerNumber=1 scan=6889	20.2811
06361:2	1	R.PGYC[+57.021]YTALTNGR.C	336		C[+57]	686.822	2	1372.64	1372.63	0	3.3	Specific	664.27	561.5	561.5	9.67	262	>FBN1 N term	1		controllerType=0 controllerNumber=1 scan=6832	20.149
03427:2	1	R.C[+57.021]SNQLPQSITK.M	348		C[+57]	638.323	2	1275.64	1275.64	0	2.7	Specific	11.41	11.41	11.41	1.85	262	>FBN1 N term	1		controllerType=0 controllerNumber=1 scan=4069	13.5207
03650:2	1	R.C[+57.021]SNQLPQSITK.M	348		C[+57]	638.324	2	1275.64	1275.64	0	3.5	Specific	12.84	12.84	12.84	1.85	262	>FBN1 N term	1		controllerType=0 controllerNumber=1 scan=4288	14.0878
03607:2	1	R.C[+57.021]SNQLPQSITK.M	348		C[+57]	638.325	2	1275.64	1275.64	0	5.1	Specific	28.53	28.53	28.53	1.84	262	>FBN1 N term	1		controllerType=0 controllerNumber=1 scan=4245	13.9805
03377:2	1	R.C[+57.021]SNQLPQSITK.M	348		C[+57]	638.324	2	1275.64	1275.64	0	3.4	Specific	32.08	32.08	32.08	1.85	262	>FBN1 N term	1		controllerType=0 controllerNumber=1 scan=4021	13.3997
03750:2	1	R.C[+57.021]SNQLPQSITK.M	348		C[+57]	638.327	2	1275.65	1275.64	0	7.5	Specific	37.22	37.22	37.22	1.83	262	>FBN1 N term	1		controllerType=0 controllerNumber=1 scan=4387	14.3375
03554:2	1	R.C[+57.021]SNQLPQSITK.M	348		C[+57]	638.323	2	1275.64	1275.64	0	2.1	Specific	59.22	59.22	59.22	1.84	262	>FBN1 N term	1		controllerType=0 controllerNumber=1 scan=4193	13.8475
03696:2	1	R.C[+57.021]SNQLPQSITK.M	348		C[+57]	638.324	2	1275.64	1275.64	0	4.2	Specific	115.27	115.27	115.27	2.52	262	>FBN1 N term	1		controllerType=0 controllerNumber=1 scan=4338	14.2164
03808:2	1	R.C[+57.021]SNQLPQSITK.M	348		C[+57]	638.324	2	1275.64	1275.64	0	4.1	Specific	122.27	122.27	122.27	2.7	262	>FBN1 N term	1		controllerType=0 controllerNumber=1 scan=4443	14.4836
03903:2	1	R.C[+57.021]SNQLPQSITK.M	348		C[+57]	638.324	2	1275.64	1275.64	0	3.2	Specific	164.64	164.64	164.64	2.91	262	>FBN1 N term	1		controllerType=0 controllerNumber=1 scan=4542	14.7428
04060:2	1	R.C[+57.021]SNQLPQSITK.M	348		C[+57]	638.324	2	1275.64	1275.64	0	3.6	Specific	187.64	187.64	187.64	3.16	262	>FBN1 N term	1		controllerType=0 controllerNumber=1 scan=4685	15.0914
04004:2	1	R.C[+57.021]SNQLPQSITK.M	348		C[+57]	638.324	2	1275.64	1275.64	0	3.3	Specific	378.76	378.76	378.76	7.37	262	>FBN1 N term	1		controllerType=0 controllerNumber=1 scan=4637	14.9761
04153:2	1	R.C[+57.021]SNQLPQSITK.M	348		C[+57]	638.323	2	1275.64	1275.64	0	1.8	Specific	408.99	408.99	408.99	7.28	262	>FBN1 N term	1		controllerType=0 controllerNumber=1 scan=4778	15.3227
04105:2	1	R.C[+57.021]SNQLPQSITK.M	348		C[+57]	638.322	2	1275.64	1275.64	0	1	Specific	456.79	456.79	456.79	7.45	262	>FBN1 N term	1		controllerType=0 controllerNumber=1 scan=4731	15.2082
04208:2	1	R.C[+57.021]SNQLPQSITK.M	348		C[+57]	638.324	2	1275.64	1275.64	0	4.1	Specific	492.26	492.26	492.26	7.71	262	>FBN1 N term	1		controllerType=0 controllerNumber=1 scan=4828	15.4443
04252:2	1	R.C[+57.021]SNQLPQSITK.M	348		C[+57]	638.324	2	1275.64	1275.64	0	3.5	Specific	494.68	494.68	494.68	7.71	262	>FBN1 N term	1		controllerType=0 controllerNumber=1 scan=4874	15.5554
04300:2	1	R.C[+57.021]SNQLPQSITK.M	348		C[+57]	638.322	2	1275.64	1275.64	0	1	Specific	539.57	539.57	539.57	7.64	262	>FBN1 N term	1		controllerType=0 controllerNumber=1 scan=4919	15.6678
04389:2	1	R.C[+57.021]SNQLPQSITK.M	348		C[+57]	638.323	2	1275.64	1275.64	0	2.2	Specific	597.11	597.11	597.11	8.68	262	>FBN1 N term	1		controllerType=0 controllerNumber=1 scan=5011	15.8912
04347:2	1	R.C[+57.021]SNQLPQSITK.M	348		C[+57]	638.324	2	1275.64	1275.64	0	3.9	Specific	609.2	609.2	609.2	9.91	262	>FBN1 N term	1		controllerType=0 controllerNumber=1 scan=4967	15.7854
04669:2	1	R.C[+57.021]SNQLPQSITK.M	348		C[+57]	638.324	2	1275.64	1275.64	0	3.2	Specific	712.02	712.02	712.02	11.91	262	>FBN1 N term	1		controllerType=0 controllerNumber=1 scan=5285	16.5507
04429:2	1	R.C[+57.021]SNQLPQSITK.M	348		C[+57]	638.323	2	1275.64	1275.64	0	2	Specific	714.01	714.01	714.01	11.68	262	>FBN1 N term	1		controllerType=0 controllerNumber=1 scan=5054	15.9976
04520:2	1	R.C[+57.021]SNQLPQSITK.M	348		C[+57]	638.323	2	1275.64	1275.64	0	2.3	Specific	726.38	726.38	726.38	11.91	262	>FBN1 N term	1		controllerType=0 controllerNumber=1 scan=5145	16.2201
04568:2	1	R.C[+57.021]SNQLPQSITK.M	348		C[+57]	638.324	2	1275.64	1275.64	0	3.1	Specific	732.29	732.29	732.29	11.91	262	>FBN1 N term	1		controllerType=0 controllerNumber=1 scan=5190	16.3264
04621:2	1	R.C[+57.021]SNQLPQSITK.M	348		C[+57]	638.323	2	1275.64	1275.64	0	2.4	Specific	736.08	736.08	736.08	11.91	262	>FBN1 N term	1		controllerType=0 controllerNumber=1 scan=5237	16.4365
04471:2	1	R.C[+57.021]SNQLPQSITK.M	348		C[+57]	638.322	2	1275.64	1275.64	0	1	Specific	740.77	740.77	740.77	11.68	262	>FBN1 N term	1		controllerType=0 controllerNumber=1 scan=5099	16.1071
04718:2	1	R.C[+57.021]SNQLPQSITK.M	348		C[+57]	638.323	2	1275.64	1275.64	0	2.8	Specific	771.99	771.99	771.99	12.91	262	>FBN1 N term	1		controllerType=0 controllerNumber=1 scan=5332	16.6602
04872:2	1	R.C[+57.021]SNQLPQSITK.M	348		C[+57]	638.323	2	1275.64	1275.64	0	2.3	Specific	800.55	800.55	800.55	13.91	262	>FBN1 N term	1		controllerType=0 controllerNumber=1 scan=5482	17.0156
04762:2	1	R.C[+57.021]SNQLPQSITK.M	348		C[+57]	638.323	2	1275.64	1275.64	0	2	Specific	816.67	816.67	816.67	13.68	262	>FBN1 N term	1		controllerType=0 controllerNumber=1 scan=5378	16.7718
04813:2	1	R.C[+57.021]SNQLPQSITK.M	348		C[+57]	638.324	2	1275.64	1275.64	0	3.2	Specific	822.18	822.18	822.18	13.91	262	>FBN1 N term	1		controllerType=0 controllerNumber=1 scan=5428	16.8899
07194:2	1	R.C[+57.021][-17.027]SNQLPQSITK.M	348		C[-17][+57]	629.81	2	1258.61	1258.61	0	2.1	Specific	383.99	383.99	383.99	7.13	262	>FBN1 N term	1		controllerType=0 controllerNumber=1 scan=7552	21.8145
07008:2	1	R.C[+57.021][-17.027]SNQLPQSITK.M	348		C[-17][+57]	629.812	2	1258.62	1258.61	0	5.9	Specific	465.83	465.83	465.83	7.27	262	>FBN1 N term	1		controllerType=0 controllerNumber=1 scan=7387	21.4369
07130:2	1	R.C[+57.021][-17.027]SNQLPQSITK.M	348		C[-17][+57]	629.81	2	1258.61	1258.61	0	3	Specific	640.53	640.53	640.53	9.91	262	>FBN1 N term	1		controllerType=0 controllerNumber=1 scan=7496	21.6853
07063:2	1	R.C[+57.021][-17.027]SNQLPQSITK.M	348		C[-17][+57]	629.81	2	1258.61	1258.61	0	3.1	Specific	652.01	652.01	652.01	10.91	262	>FBN1 N term	1		controllerType=0 controllerNumber=1 scan=7437	21.5521
02617:2	1	K.MQC[+57.021]C[+57.021]C[+57.021]DAGR.C	359		C[+57]*3	579.205	2	1157.4	1157.4	0	6.2	Specific	5.04	5.04	5.04	1.84	262	>FBN1 N term	1		controllerType=0 controllerNumber=1 scan=3172	10.8278
02700:2	1	K.MQC[+57.021]C[+57.021]C[+57.021]DAGR.C	359		C[+57]*3	579.202	2	1157.4	1157.4	0	0.7	Specific	73.32	73.32	73.32	1.87	262	>FBN1 N term	1		controllerType=0 controllerNumber=1 scan=3273	11.1532
02668:2	1	K.MQC[+57.021]C[+57.021]C[+57.021]DAGR.C	359		C[+57]*3	579.203	2	1157.4	1157.4	0	2.8	Specific	264.3	264.3	264.3	5.36	262	>FBN1 N term	1		controllerType=0 controllerNumber=1 scan=3239	11.0435
02640:2	1	K.MQC[+57.021]C[+57.021]C[+57.021]DAGR.C	359		C[+57]*3	579.202	2	1157.4	1157.4	0	1.8	Specific	290.4	290.4	290.4	5.22	262	>FBN1 N term	1		controllerType=0 controllerNumber=1 scan=3205	10.9345
08867:3	1	R.C[+57.021]WSPGVTVAPEMC[+57.021]PIR.A	368		C[+57]*2	620.627	3	1859.87	1859.86	0	3.2	Specific	67.54	67.54	67.54	1.84	262	>FBN1 N term	1		controllerType=0 controllerNumber=1 scan=9021	25.2088
09053:3	1	R.C[+57.021]WSPGVTVAPEMC[+57.021]PIR.A	368		C[+57]*2	620.626	3	1859.86	1859.86	0	1.9	Specific	395.31	395.31	395.31	7	262	>FBN1 N term	1		controllerType=0 controllerNumber=1 scan=9181	25.5833
09175:2	1	R.C[+57.021]WSPGVTVAPEMC[+57.021]PIR.A	368		C[+57]*2	930.437	2	1859.87	1859.86	0	3.5	Specific	471.98	471.98	471.98	8.52	262	>FBN1 N term	1		controllerType=0 controllerNumber=1 scan=9290	25.8403
09104:2	1	R.C[+57.021]WSPGVTVAPEMC[+57.021]PIR.A	368		C[+57]*2	930.441	2	1859.87	1859.86	0	7.3	Specific	538.81	538.81	538.81	7.97	262	>FBN1 N term	1		controllerType=0 controllerNumber=1 scan=9228	25.6957
08978:3	1	R.C[+57.021]WSPGVTVAPEMC[+57.021]PIR.A	368		C[+57]*2	620.627	3	1859.87	1859.86	0	2.9	Specific	542.88	542.88	542.88	7.75	262	>FBN1 N term	1		controllerType=0 controllerNumber=1 scan=9118	25.4364
08856:3	1	R.C[+57.021]WSPGVTVAPEMC[+57.021]PIR.A	368		C[+57]*2	620.627	3	1859.87	1859.86	0	2.9	Specific	594.88	594.88	594.88	8.78	262	>FBN1 N term	1		controllerType=0 controllerNumber=1 scan=9010	25.1839
08918:3	1	R.C[+57.021]WSPGVTVAPEMC[+57.021]PIR.A	368		C[+57]*2	620.627	3	1859.87	1859.86	0	3.5	Specific	595.18	593.19	593.19	8.78	262	>FBN1 N term	1		controllerType=0 controllerNumber=1 scan=9064	25.3084
09041:2	1	R.C[+57.021]WSPGVTVAPEMC[+57.021]PIR.A	368		C[+57]*2	930.438	2	1859.87	1859.86	0	5.1	Specific	677.19	677.19	677.19	11.33	262	>FBN1 N term	1		controllerType=0 controllerNumber=1 scan=9174	25.5682
08977:2	1	R.C[+57.021]WSPGVTVAPEMC[+57.021]PIR.A	368		C[+57]*2	930.436	2	1859.87	1859.86	0	2.9	Specific	747.93	747.93	747.93	12.75	262	>FBN1 N term	1		controllerType=0 controllerNumber=1 scan=9117	25.4343
08855:2	1	R.C[+57.021]WSPGVTVAPEMC[+57.021]PIR.A	368		C[+57]*2	930.437	2	1859.87	1859.86	0	3.7	Specific	779.32	779.32	779.32	13.75	262	>FBN1 N term	1		controllerType=0 controllerNumber=1 scan=9009	25.1817
08916:2	1	R.C[+57.021]WSPGVTVAPEMC[+57.021]PIR.A	368		C[+57]*2	930.437	2	1859.87	1859.86	0	3.4	Specific	801.35	801.35	801.35	14.75	262	>FBN1 N term	1		controllerType=0 controllerNumber=1 scan=9062	25.3055
08798:3	1	R.C[+57.021]WSPGVTVAPEM[+15.995]C[+57.021]PIR.A	368		C[+57]*2, M[+16]	625.962	3	1875.87	1875.86	0	8.5	Specific	143.87	143.87	143.87	1.9	262	>FBN1 N term	1		controllerType=0 controllerNumber=1 scan=8960	25.0644
07779:2	1	R.C[+57.021]WSPGVTVAPEM[+15.995]C[+57.021]PIR.A	368		C[+57]*2, M[+16]	938.435	2	1875.86	1875.86	0	3.8	Specific	454.03	454.03	454.03	8.52	262	>FBN1 N term	1		controllerType=0 controllerNumber=1 scan=8080	23.0108
07623:2	1	R.PPVE[+14.016]YLYPSR.E	433		E[+14]	617.829	2	1234.65	1234.65	0	3.1	Specific	2.57	2.57	2.57	1.84	262	>FBN1 N term	1		controllerType=0 controllerNumber=1 scan=7938	22.6846
09307:2	1	R.VLPVNVTDYC[+57.021]QLVR.Y	447		C[+57]	838.447	2	1675.89	1675.88	0	2.1	Specific	483.43	340.46	340.46	7.11	262	>FBN1 N term	1		controllerType=0 controllerNumber=1 scan=9417	26.1405
08686:4	1	R.VLPVN[+2034.703]VTDYC[+57.021]QLVR.Y	447	HexNAc(3)Hex(6)Fuc(1)NeuGc(1)	C[+57], N[+2035]	928.406	4	3710.6	3710.59	0	3.8	Specific	41.59	26.01	26.01	1.85	262	>FBN1 N term	1		controllerType=0 controllerNumber=1 scan=8866	24.8432
08732:3	1	R.VLPVN[+1955.724]VTDYC[+57.021]QLVR.Y	447	HexNAc(5)Hex(4)Fuc(2)	C[+57], N[+1956]	1211.22	3	3631.63	3631.61	0	7.2	Specific	196.43	196.43	53.73	3.94	262	>FBN1 N term	1		controllerType=0 controllerNumber=1 scan=8906	24.936
09719:3	1	R.VLPVN[+2059.735]VTDYC[+57.021]QLVR.Y	447	HexNAc(4)Hex(5)Fuc(1)NeuAc(1)	C[+57], N[+2060]	1245.89	3	3735.64	3735.62	0	6.5	Specific	234.87	234.87	57.42	4.35	262	>FBN1 N term	1		controllerType=0 controllerNumber=1 scan=9789	27.0192
08795:3	1	R.VLPVN[+1850.693]VTDYC[+57.021]QLVR.Y	447	HexNAc(6)Hex(3)Fuc(1)	C[+57], N[+1851]	1176.2	3	3526.6	3526.58	0	6.6	Specific	279.1	253.5	66.95	4.72	262	>FBN1 N term	1		controllerType=0 controllerNumber=1 scan=8957	25.0579
08670:3	1	R.VLPVN[+1955.724]VTDYC[+57.021]QLVR.Y	447	HexNAc(5)Hex(4)Fuc(2)	C[+57], N[+1956]	1211.21	3	3631.62	3631.61	0	3.4	Specific	285.77	285.77	54.11	5.33	262	>FBN1 N term	1		controllerType=0 controllerNumber=1 scan=8851	24.8067
09906:3	1	R.VLPVN[+1930.692]VTDYC[+57.021]QLVR.Y	447	HexNAc(4)Hex(6)Fuc(1)	C[+57], N[+1931]	1202.85	3	3606.55	3606.58	0	-7.2	Specific	312.91	312.91	55.56	3.67	262	>FBN1 N term	1		controllerType=0 controllerNumber=1 scan=9961	27.4245
08752:3	1	R.VLPVN[+1996.750]VTDYC[+57.021]QLVR.Y	447	HexNAc(6)Hex(3)Fuc(2)	C[+57], N[+1997]	1224.89	3	3672.66	3672.63	0	6.2	Specific	355.27	305.23	56.82	5.2	262	>FBN1 N term	1		controllerType=0 controllerNumber=1 scan=8924	24.9797
09657:3	1	R.VLPVN[+2059.735]VTDYC[+57.021]QLVR.Y	447	HexNAc(4)Hex(5)Fuc(1)NeuAc(1)	C[+57], N[+2060]	1245.89	3	3735.65	3735.62	0	7.5	Specific	370.5	370.5	56.26	6.49	262	>FBN1 N term	1		controllerType=0 controllerNumber=1 scan=9734	26.888
09648:3	1	R.VLPVN[+2141.788]VTDYC[+57.021]QLVR.Y	447	HexNAc(6)Hex(3)Fuc(1)NeuAc(1)	C[+57], N[+2142]	1273.24	3	3817.7	3817.67	0	6.4	Specific	401.61	302.71	68.18	5.48	262	>FBN1 N term	1		controllerType=0 controllerNumber=1 scan=9725	26.8663
09643:3	1	R.VLPVN[+2100.761]VTDYC[+57.021]QLVR.Y	447	HexNAc(5)Hex(4)Fuc(1)NeuAc(1)	C[+57], N[+2101]	1259.56	3	3776.67	3776.65	0	6	Specific	409.47	409.47	66.52	6.97	262	>FBN1 N term	1		controllerType=0 controllerNumber=1 scan=9719	26.8506
08751:3	1	R.VLPVN[+1809.666]VTDYC[+57.021]QLVR.Y	447	HexNAc(5)Hex(4)Fuc(1)	C[+57], N[+1810]	1162.53	3	3485.57	3485.55	0	6.4	Specific	488.22	344.05	58.29	5.97	262	>FBN1 N term	1		controllerType=0 controllerNumber=1 scan=8923	24.9775
09955:3	1	R.VLPVN[+1930.692]VTDYC[+57.021]QLVR.Y	447	HexNAc(4)Hex(6)Fuc(1)	C[+57], N[+1931]	1202.85	3	3606.55	3606.58	0	-7.1	Specific	506.35	506.35	56.55	5.71	262	>FBN1 N term	1		controllerType=0 controllerNumber=1 scan=10009	27.5387
08675:3	1	R.VLPVN[+1996.750]VTDYC[+57.021]QLVR.Y	447	HexNAc(6)Hex(3)Fuc(2)	C[+57], N[+1997]	1224.89	3	3672.66	3672.63	0	6.2	Specific	556.06	356.81	56.87	6.13	262	>FBN1 N term	1		controllerType=0 controllerNumber=1 scan=8856	24.8195
08703:3	1	R.VLPVN[+1768.640]VTDYC[+57.021]QLVR.Y	447	HexNAc(4)Hex(5)Fuc(1)	C[+57], N[+1769]	1148.85	3	3444.54	3444.52	0	5.5	Specific	563.68	563.68	55.39	8.37	262	>FBN1 N term	1		controllerType=0 controllerNumber=1 scan=8881	24.8778
08701:3	1	R.VLPVN[+1971.719]VTDYC[+57.021]QLVR.Y	447	HexNAc(5)Hex(5)Fuc(1)	C[+57], N[+1972]	1216.55	3	3647.63	3647.6	0	6.4	Specific	632.01	632.01	63.3	9.37	262	>FBN1 N term	1		controllerType=0 controllerNumber=1 scan=8879	24.8734
08724:3	1	R.VLPVN[+1850.693]VTDYC[+57.021]QLVR.Y	447	HexNAc(6)Hex(3)Fuc(1)	C[+57], N[+1851]	1176.2	3	3526.6	3526.58	0	6.4	Specific	654.85	460.06	62.4	10.37	262	>FBN1 N term	1		controllerType=0 controllerNumber=1 scan=8899	24.9209
09683:4	1	R.VLPVN[+1935.659]VT[+162.053]DYC[+57.021]QLVR.Y	447	HexNAc(4)Hex(5)NeuAc(1)Na(1),Hex(1)	C[+57], N[+1936], T[+162]	944.154	4	3773.6	3773.6	0	0.2	Specific	44.66	44.66	4	1.9	262	>FBN1 N term	1		controllerType=0 controllerNumber=1 scan=9756	26.9405
02841:2	1	R.YLC[+57.021]QNGR.C	461		C[+57]	455.715	2	910.423	910.42	0	3.4	Specific	252.48	246.42	246.42	3	262	>FBN1 N term	1		controllerType=0 controllerNumber=1 scan=3436	11.6965
02779:2	1	R.YLC[+57.021]QNGR.C	461		C[+57]	455.715	2	910.423	910.42	0	2.8	Specific	314.94	259.35	259.35	3.84	262	>FBN1 N term	1		controllerType=0 controllerNumber=1 scan=3370	11.4852
02807:2	1	R.YLC[+57.021]QNGR.C	461		C[+57]	455.715	2	910.423	910.42	0	3.8	Specific	368.18	355.76	355.76	4.32	262	>FBN1 N term	1		controllerType=0 controllerNumber=1 scan=3402	11.5914
03208:2	1	R.YLC[+57.021]QN[+0.984]GR.C	461		C[+57], N[+1]	456.207	2	911.408	911.404	0	3.9	Specific	338.69	338.69	338.69	4.18	262	>FBN1 N term	1		controllerType=0 controllerNumber=1 scan=3843	12.9004
08749:2	1	R.C[+57.021][-17.027]IPTPGSYR.C	468		C[-17][+57]	517.246	2	1033.48	1033.48	0	6.9	Specific	283.69	283.69	283.69	3.81	262	>FBN1 N term	1		controllerType=0 controllerNumber=1 scan=8921	24.9731
08877:2	1	R.C[+57.021][-17.027]IPTPGSYR.C	468		C[-17][+57]	517.244	2	1033.48	1033.48	0	3.6	Specific	337.07	337.07	337.07	6.03	262	>FBN1 N term	1		controllerType=0 controllerNumber=1 scan=9029	25.2281
08813:2	1	R.C[+57.021][-17.027]IPTPGSYR.C	468		C[-17][+57]	517.244	2	1033.48	1033.48	0	4.2	Specific	414.45	414.45	414.45	7.51	262	>FBN1 N term	1		controllerType=0 controllerNumber=1 scan=8974	25.0994
05875:3	1	R.C[+57.021]EC[+57.021]NKGFQLDLR.G	477		C[+57]*2	513.909	3	1539.71	1539.7	0	5.3	Specific	446.1	446.1	446.1	5.73	262	>FBN1 N term	1		controllerType=0 controllerNumber=1 scan=6396	19.1428
05932:3	1	R.C[+57.021]EC[+57.021]NKGFQLDLR.G	477		C[+57]*2	513.907	3	1539.71	1539.7	0	1.1	Specific	591.09	571.26	571.26	8.8	262	>FBN1 N term	1		controllerType=0 controllerNumber=1 scan=6449	19.2631
06063:3	1	R.C[+57.021]EC[+57.021]NKGFQLDLR.G	477		C[+57]*2	513.908	3	1539.71	1539.7	0	3.3	Specific	707.04	707.04	707.04	12.04	262	>FBN1 N term	1		controllerType=0 controllerNumber=1 scan=6558	19.5131
05992:3	1	R.C[+57.021]EC[+57.021]NKGFQLDLR.G	477		C[+57]*2	513.908	3	1539.71	1539.7	0	3.5	Specific	759.35	715.61	715.61	13.04	262	>FBN1 N term	1		controllerType=0 controllerNumber=1 scan=6502	19.3848
06128:3	1	R.C[+57.021]EC[+57.021]NKGFQLDLR.G	477		C[+57]*2	513.909	3	1539.71	1539.7	0	4.4	Specific	776.06	745.64	745.64	13.04	262	>FBN1 N term	1		controllerType=0 controllerNumber=1 scan=6612	19.6357
06189:3	1	R.C[+57.021]EC[+57.021]NKGFQLDLR.G	477		C[+57]*2	513.909	3	1539.71	1539.7	0	4.8	Specific	847.98	792.37	792.37	13.62	262	>FBN1 N term	1		controllerType=0 controllerNumber=1 scan=6667	19.7641
07954:2	1	K.GFQLDLR.G	482			424.736	2	848.465	848.462	0	2.7	Specific	314.99	314.99	314.99	5.67	262	>FBN1 N term	1		controllerType=0 controllerNumber=1 scan=8227	23.3598
07872:2	1	K.GFQLDLR.G	482			424.737	2	848.467	848.462	0	5.6	Specific	328.55	328.55	328.55	5.61	262	>FBN1 N term	1		controllerType=0 controllerNumber=1 scan=8161	23.2041
07684:2	1	K.GFQLDLR.G	482			424.736	2	848.464	848.462	0	1.8	Specific	360.75	360.75	360.75	5.93	262	>FBN1 N term	1		controllerType=0 controllerNumber=1 scan=7999	22.8237
07820:2	1	K.GFQLDLR.G	482			424.737	2	848.467	848.462	0	5.4	Specific	365.62	365.62	365.62	6.96	262	>FBN1 N term	1		controllerType=0 controllerNumber=1 scan=8114	23.0909
07751:2	1	K.GFQLDLR.G	482			424.736	2	848.466	848.462	0	3.6	Specific	367.52	367.52	367.52	7.37	262	>FBN1 N term	1		controllerType=0 controllerNumber=1 scan=8056	22.9552
07631:2	1	K.GFQLDLR.G	482			424.736	2	848.465	848.462	0	2.3	Specific	371.4	371.4	371.4	7.37	262	>FBN1 N term	1		controllerType=0 controllerNumber=1 scan=7946	22.7023
07264:2	1	K.GFQLDLR.G	482			424.736	2	848.465	848.462	0	3.5	Specific	379.22	379.22	379.22	7.37	262	>FBN1 N term	1		controllerType=0 controllerNumber=1 scan=7614	21.9595
07505:2	1	K.GFQLDLR.G	482			424.736	2	848.465	848.462	0	2.6	Specific	415.04	415.04	415.04	5.85	262	>FBN1 N term	1		controllerType=0 controllerNumber=1 scan=7832	22.4452
07566:2	1	K.GFQLDLR.G	482			424.736	2	848.465	848.462	0	2.4	Specific	433.18	433.18	433.18	5.85	262	>FBN1 N term	1		controllerType=0 controllerNumber=1 scan=7885	22.5676
07384:2	1	K.GFQLDLR.G	482			424.735	2	848.463	848.462	0	1	Specific	433.45	433.45	433.45	6.04	262	>FBN1 N term	1		controllerType=0 controllerNumber=1 scan=7722	22.2066
07444:2	1	K.GFQLDLR.G	482			424.736	2	848.464	848.462	0	1.5	Specific	440.5	440.5	440.5	6.21	262	>FBN1 N term	1		controllerType=0 controllerNumber=1 scan=7777	22.3257
07322:2	1	K.GFQLDLR.G	482			424.736	2	848.464	848.462	0	2.2	Specific	449.94	449.94	449.94	6.05	262	>FBN1 N term	1		controllerType=0 controllerNumber=1 scan=7665	22.0784
08336:4	1	K.GFQLDLRGEC[+57.021]IDVDEC[+57.021]EKNPC[+57.021]AGGEC[+57.021]INNQGSYTC[+57.021]QC[+57.021]R.A	482		C[+57]*6	1128.47	4	4510.87	4509.87	1	-0.1	Specific	698.94	698.94	71.25	8.93	262	>FBN1 N term	1		controllerType=0 controllerNumber=1 scan=8560	24.1319
08562:4	1	K.GFQLDLRGEC[+57.021]IDVDEC[+57.021]EKNPC[+57.021]AGGEC[+57.021]IN[+15.995]NQGSYTC[+57.021]QC[+57.021]R.A	482		C[+57]*6, N[+16]	1132.23	4	4525.89	4525.86	0	5.3	Specific	510.34	510.34	29.78	5.55	262	>FBN1 N term	1		controllerType=0 controllerNumber=1 scan=8763	24.6005
08442:4	1	K.GFQLDLRGEC[+57.021]IDVDEC[+57.021]EKNPC[+57.021]AGGEC[+57.021]IN[+15.995]NQGSYTC[+57.021]QC[+57.021]R.A	482		C[+57]*6, N[+16]	1132.22	4	4525.88	4525.86	0	3	Specific	816.41	816.41	9.06	12.16	262	>FBN1 N term	1		controllerType=0 controllerNumber=1 scan=8653	24.3437
08301:4	1	K.GFQLDLRGEC[+57.021]IDVDEC[+57.021]EKNPC[+57.021]AGGEC[+57.021]IN[+15.995]NQGSYTC[+57.021]QC[+57.021]R.A	482		C[+57]*6, N[+16]	1132.22	4	4525.87	4525.86	0	2.6	Specific	861.45	861.45	50.05	13.16	262	>FBN1 N term	1		controllerType=0 controllerNumber=1 scan=8531	24.0634
08375:4	1	K.GFQLDLRGEC[+57.021]IDVDEC[+57.021]EKNPC[+57.021]AGGEC[+57.021]IN[+15.995]NQGSYTC[+57.021]QC[+57.021]R.A	482		C[+57]*6, N[+16]	1132.22	4	4525.87	4525.86	0	1.5	Specific	993.21	993.21	73.89	14.93	262	>FBN1 N term	1		controllerType=0 controllerNumber=1 scan=8593	24.2071
08313:4	1	K.GFQLDLRGEC[+57.021]IDVDEC[+57.021]EKNPC[+57.021]AGGEC[+57.021]IN[+15.995]NQGSYTC[+57.021]QC[+57.021]R.A	482		C[+57]*6, N[+16]	1132.22	4	4525.88	4525.86	0	2.9	Specific	1126.72	1126.72	41.15	18.16	262	>FBN1 N term	1		controllerType=0 controllerNumber=1 scan=8540	24.0842
06622:4	1	R.GEC[+57.021]IDVDEC[+57.021]EKNPC[+57.021]AGGEC[+57.021]IN[+15.995]N[+0.984]QGSYTC[+57.021]QC[+57.021]R.A	489		C[+57]*6, N[+1][+16]	925.111	4	3697.42	3697.4	0	5.1	Specific	372.11	372.11	0	5.3	262	>FBN1 N term	1		controllerType=0 controllerNumber=1 scan=7058	20.6749
06552:4	1	R.GEC[+57.021]IDVDEC[+57.021]EKNPC[+57.021]AGGEC[+57.021]IN[+15.995]N[+0.984]QGSYTC[+57.021]QC[+57.021]R.A	489		C[+57]*6, N[+1][+16]	925.11	4	3697.42	3697.4	0	4.7	Specific	683.24	683.24	12.68	8.84	262	>FBN1 N term	1		controllerType=0 controllerNumber=1 scan=6996	20.531
06589:3	1	R.GEC[+57.021]IDVDEC[+57.021]EKNPC[+57.021]AGGEC[+57.021]IN[+15.995]N[+0.984]QGSYTC[+57.021]QC[+57.021]R.A	489		C[+57]*6, N[+1][+16]	1233.14	3	3697.42	3697.4	0	4.7	Specific	967.63	967.63	0	15.81	262	>FBN1 N term	1		controllerType=0 controllerNumber=1 scan=7029	20.6082
06530:3	1	R.GEC[+57.021]IDVDEC[+57.021]EKNPC[+57.021]AGGEC[+57.021]IN[+15.995]N[+0.984]QGSYTC[+57.021]QC[+57.021]R.A	489		C[+57]*6, N[+1][+16]	1233.15	3	3697.43	3697.4	0	7.1	Specific	1000.77	1000.77	0	16.47	262	>FBN1 N term	1		controllerType=0 controllerNumber=1 scan=6975	20.482
03111:2	1	R.AGYQSTLTR.T	520			498.759	2	996.511	996.511	0	0.5	Specific	60.8	60.8	60.8	1.84	262	>FBN1 N term	1		controllerType=0 controllerNumber=1 scan=3728	12.5709
03278:2	1	R.AGYQSTLTR.T	520			498.761	2	996.515	996.511	0	4.6	Specific	80.67	80.67	80.67	1.86	262	>FBN1 N term	1		controllerType=0 controllerNumber=1 scan=3905	13.0641
03179:2	1	R.AGYQSTLTR.T	520			498.761	2	996.514	996.511	0	3.3	Specific	135.95	135.95	135.95	2.21	262	>FBN1 N term	1		controllerType=0 controllerNumber=1 scan=3807	12.7959
03317:2	1	R.AGYQSTLTR.T	520			498.761	2	996.515	996.511	0	3.7	Specific	163.2	163.2	163.2	2.36	262	>FBN1 N term	1		controllerType=0 controllerNumber=1 scan=3955	13.2088
03230:2	1	R.AGYQSTLTR.T	520			498.761	2	996.515	996.511	0	4.3	Specific	183.19	183.19	183.19	2.6	262	>FBN1 N term	1		controllerType=0 controllerNumber=1 scan=3861	12.9466
03482:2	1	R.AGYQSTLTR.T	520			498.761	2	996.514	996.511	0	3	Specific	228.78	228.78	228.78	3.07	262	>FBN1 N term	1		controllerType=0 controllerNumber=1 scan=4123	13.6614
03355:2	1	R.AGYQSTLTR.T	520			498.761	2	996.514	996.511	0	3.1	Specific	229.1	229.1	229.1	3.07	262	>FBN1 N term	1		controllerType=0 controllerNumber=1 scan=3997	13.3286
03570:2	1	R.AGYQSTLTR.T	520			498.76	2	996.513	996.511	0	1.7	Specific	262.34	262.34	262.34	3.29	262	>FBN1 N term	1		controllerType=0 controllerNumber=1 scan=4208	13.8835
03436:2	1	R.AGYQSTLTR.T	520			498.761	2	996.515	996.511	0	4.6	Specific	266.46	266.46	266.46	3.12	262	>FBN1 N term	1		controllerType=0 controllerNumber=1 scan=4079	13.5485
03392:2	1	R.AGYQSTLTR.T	520			498.76	2	996.514	996.511	0	2.7	Specific	296.57	296.57	296.57	4.01	262	>FBN1 N term	1		controllerType=0 controllerNumber=1 scan=4035	13.4344
03522:2	1	R.AGYQSTLTR.T	520			498.761	2	996.515	996.511	0	4.1	Specific	317.17	317.17	317.17	4.05	262	>FBN1 N term	1		controllerType=0 controllerNumber=1 scan=4163	13.7704
03612:2	1	R.AGYQSTLTR.T	520			498.76	2	996.513	996.511	0	2	Specific	357.17	357.17	357.17	4.56	262	>FBN1 N term	1		controllerType=0 controllerNumber=1 scan=4250	13.9926
03694:2	1	R.AGYQSTLTR.T	520			498.762	2	996.516	996.511	0	5.3	Specific	365.69	365.69	365.69	5.72	262	>FBN1 N term	1		controllerType=0 controllerNumber=1 scan=4335	14.2083
04241:2	1	R.AGYQSTLTR.T	520			498.76	2	996.514	996.511	0	2.8	Specific	371.72	371.72	371.72	5.7	262	>FBN1 N term	1		controllerType=0 controllerNumber=1 scan=4862	15.5257
03822:2	1	R.AGYQSTLTR.T	520			498.76	2	996.513	996.511	0	2.1	Specific	414.99	414.99	414.99	7.28	262	>FBN1 N term	1		controllerType=0 controllerNumber=1 scan=4459	14.5289
03942:2	1	R.AGYQSTLTR.T	520			498.761	2	996.514	996.511	0	3.4	Specific	417.93	408.85	408.85	6.27	262	>FBN1 N term	1		controllerType=0 controllerNumber=1 scan=4583	14.8458
03783:2	1	R.AGYQSTLTR.T	520			498.761	2	996.514	996.511	0	3.2	Specific	417.96	417.96	417.96	6.27	262	>FBN1 N term	1		controllerType=0 controllerNumber=1 scan=4419	14.4199
03653:2	1	R.AGYQSTLTR.T	520			498.761	2	996.514	996.511	0	3.6	Specific	419.23	419.23	419.23	7.51	262	>FBN1 N term	1		controllerType=0 controllerNumber=1 scan=4292	14.1014
03863:2	1	R.AGYQSTLTR.T	520			498.76	2	996.513	996.511	0	2.2	Specific	420.66	400.21	400.21	6.27	262	>FBN1 N term	1		controllerType=0 controllerNumber=1 scan=4501	14.6331
03741:2	1	R.AGYQSTLTR.T	520			498.76	2	996.513	996.511	0	1.9	Specific	421.5	421.5	421.5	7.28	262	>FBN1 N term	1		controllerType=0 controllerNumber=1 scan=4378	14.3152
04144:2	1	R.AGYQSTLTR.T	520			498.761	2	996.515	996.511	0	4.1	Specific	433.31	431.51	431.51	6.27	262	>FBN1 N term	1		controllerType=0 controllerNumber=1 scan=4770	15.303
04191:2	1	R.AGYQSTLTR.T	520			498.761	2	996.515	996.511	0	3.8	Specific	445.69	445.69	445.69	7.68	262	>FBN1 N term	1		controllerType=0 controllerNumber=1 scan=4813	15.407
03901:2	1	R.AGYQSTLTR.T	520			498.76	2	996.513	996.511	0	2.4	Specific	449.42	449.42	449.42	6.44	262	>FBN1 N term	1		controllerType=0 controllerNumber=1 scan=4540	14.7384
03996:2	1	R.AGYQSTLTR.T	520			498.761	2	996.515	996.511	0	4.3	Specific	451.62	436.27	436.27	6.44	262	>FBN1 N term	1		controllerType=0 controllerNumber=1 scan=4632	14.9653
04100:2	1	R.AGYQSTLTR.T	520			498.761	2	996.514	996.511	0	3.3	Specific	468.2	440.69	440.69	7.68	262	>FBN1 N term	1		controllerType=0 controllerNumber=1 scan=4726	15.1961
04056:2	1	R.AGYQSTLTR.T	520			498.76	2	996.514	996.511	0	2.8	Specific	500.97	461.13	461.13	6.47	262	>FBN1 N term	1		controllerType=0 controllerNumber=1 scan=4682	15.085
03923:3	1	R.TEC[+57.021]RDIDEC[+57.021]LQNGR.I	529		C[+57]*2	589.261	3	1765.77	1765.76	0	4.9	Specific	20.21	20.21	20.21	2.01	262	>FBN1 N term	1		controllerType=0 controllerNumber=1 scan=4564	14.7969
03875:3	1	R.TEC[+57.021]RDIDEC[+57.021]LQNGR.I	529		C[+57]*2	589.26	3	1765.77	1765.76	0	3.6	Specific	28.36	28.36	28.36	2.51	262	>FBN1 N term	1		controllerType=0 controllerNumber=1 scan=4516	14.6731
03885:3	1	R.TEC[+57.021]RDIDEC[+57.021]LQNGR.I	529		C[+57]*2	589.26	3	1765.77	1765.76	0	3.8	Specific	250.08	250.08	250.08	4.56	262	>FBN1 N term	1		controllerType=0 controllerNumber=1 scan=4525	14.7016
03972:3	1	R.TEC[+57.021]RDIDEC[+57.021]LQNGR.I	529		C[+57]*2	589.26	3	1765.76	1765.76	0	3.1	Specific	298.28	298.28	298.28	6.63	262	>FBN1 N term	1		controllerType=0 controllerNumber=1 scan=4611	14.9137
04038:3	1	R.TEC[+57.021]RDIDEC[+57.021]LQNGR.I	529		C[+57]*2	589.26	3	1765.77	1765.76	0	3.4	Specific	382.72	382.72	382.72	8.33	262	>FBN1 N term	1		controllerType=0 controllerNumber=1 scan=4666	15.0458
04084:3	1	R.TEC[+57.021]RDIDEC[+57.021]LQNGR.I	529		C[+57]*2	589.261	3	1765.77	1765.76	0	4.9	Specific	410.69	410.69	410.69	8.06	262	>FBN1 N term	1		controllerType=0 controllerNumber=1 scan=4709	15.154
04127:3	1	R.TEC[+57.021]RDIDEC[+57.021]LQNGR.I	529		C[+57]*2	589.26	3	1765.77	1765.76	0	4.1	Specific	424.85	424.85	424.85	8.47	262	>FBN1 N term	1		controllerType=0 controllerNumber=1 scan=4755	15.2668
04226:3	1	R.TEC[+57.021]RDIDEC[+57.021]LQNGR.I	529		C[+57]*2	589.261	3	1765.77	1765.76	0	4.8	Specific	463.18	463.18	463.18	8.23	262	>FBN1 N term	1		controllerType=0 controllerNumber=1 scan=4846	15.4869
04345:3	1	R.TEC[+57.021]RDIDEC[+57.021]LQNGR.I	529		C[+57]*2	589.259	3	1765.76	1765.76	0	2.1	Specific	471.75	471.75	471.75	8.41	262	>FBN1 N term	1		controllerType=0 controllerNumber=1 scan=4965	15.7799
04298:3	1	R.TEC[+57.021]RDIDEC[+57.021]LQNGR.I	529		C[+57]*2	589.257	3	1765.76	1765.76	0	-1.2	Specific	475.85	475.85	475.85	7.18	262	>FBN1 N term	1		controllerType=0 controllerNumber=1 scan=4918	15.6657
04336:3	1	R.TEC[+57.021]RDIDEC[+57.021]LQNGR.I	529		C[+57]*2	589.259	3	1765.76	1765.76	0	2.4	Specific	505.6	505.6	505.6	8.67	262	>FBN1 N term	1		controllerType=0 controllerNumber=1 scan=4957	15.7614
04268:3	1	R.TEC[+57.021]RDIDEC[+57.021]LQNGR.I	529		C[+57]*2	589.26	3	1765.77	1765.76	0	4	Specific	515.26	515.26	515.26	8.67	262	>FBN1 N term	1		controllerType=0 controllerNumber=1 scan=4892	15.6009
04176:3	1	R.TEC[+57.021]RDIDEC[+57.021]LQNGR.I	529		C[+57]*2	589.26	3	1765.77	1765.76	0	4.2	Specific	519.31	519.31	519.31	8.67	262	>FBN1 N term	1		controllerType=0 controllerNumber=1 scan=4801	15.3786
04977:3	1	R.TEC[+57.021]RDIDEC[+57.021]LQNGR.I	529		C[+57]*2	589.259	3	1765.76	1765.76	0	1.4	Specific	551.8	548.3	548.3	8.61	262	>FBN1 N term	1		controllerType=0 controllerNumber=1 scan=5581	17.2494
04381:3	1	R.TEC[+57.021]RDIDEC[+57.021]LQNGR.I	529		C[+57]*2	589.26	3	1765.77	1765.76	0	3.4	Specific	580.56	580.56	580.56	9.87	262	>FBN1 N term	1		controllerType=0 controllerNumber=1 scan=5003	15.8715
04514:3	1	R.TEC[+57.021]RDIDEC[+57.021]LQNGR.I	529		C[+57]*2	589.26	3	1765.76	1765.76	0	2.8	Specific	603.59	603.59	603.59	10.87	262	>FBN1 N term	1		controllerType=0 controllerNumber=1 scan=5139	16.2052
04422:3	1	R.TEC[+57.021]RDIDEC[+57.021]LQNGR.I	529		C[+57]*2	589.257	3	1765.76	1765.76	0	-0.8	Specific	607.11	607.11	607.11	9.41	262	>FBN1 N term	1		controllerType=0 controllerNumber=1 scan=5046	15.9779
04463:3	1	R.TEC[+57.021]RDIDEC[+57.021]LQNGR.I	529		C[+57]*2	589.258	3	1765.76	1765.76	0	0.9	Specific	610.11	607.73	607.73	10.64	262	>FBN1 N term	1		controllerType=0 controllerNumber=1 scan=5090	16.0847
04928:3	1	R.TEC[+57.021]RDIDEC[+57.021]LQNGR.I	529		C[+57]*2	589.259	3	1765.76	1765.76	0	1.6	Specific	641.7	613.13	613.13	10.64	262	>FBN1 N term	1		controllerType=0 controllerNumber=1 scan=5534	17.1374
04569:3	1	R.TEC[+57.021]RDIDEC[+57.021]LQNGR.I	529		C[+57]*2	589.26	3	1765.76	1765.76	0	3	Specific	675.27	675.27	675.27	11.87	262	>FBN1 N term	1		controllerType=0 controllerNumber=1 scan=5191	16.3286
04671:3	1	R.TEC[+57.021]RDIDEC[+57.021]LQNGR.I	529		C[+57]*2	589.26	3	1765.76	1765.76	0	2.7	Specific	697.41	692.93	692.93	11.87	262	>FBN1 N term	1		controllerType=0 controllerNumber=1 scan=5287	16.5551
04720:3	1	R.TEC[+57.021]RDIDEC[+57.021]LQNGR.I	529		C[+57]*2	589.259	3	1765.76	1765.76	0	1.8	Specific	702.33	702.33	702.33	12.64	262	>FBN1 N term	1		controllerType=0 controllerNumber=1 scan=5335	16.6679
04622:3	1	R.TEC[+57.021]RDIDEC[+57.021]LQNGR.I	529		C[+57]*2	589.259	3	1765.76	1765.76	0	1.9	Specific	706.14	706.14	706.14	12.64	262	>FBN1 N term	1		controllerType=0 controllerNumber=1 scan=5238	16.4386
04765:3	1	R.TEC[+57.021]RDIDEC[+57.021]LQNGR.I	529		C[+57]*2	589.26	3	1765.76	1765.76	0	2.9	Specific	726.77	723.49	723.49	12.87	262	>FBN1 N term	1		controllerType=0 controllerNumber=1 scan=5381	16.7783
04871:3	1	R.TEC[+57.021]RDIDEC[+57.021]LQNGR.I	529		C[+57]*2	589.259	3	1765.76	1765.76	0	2.1	Specific	735.12	735.12	735.12	12.64	262	>FBN1 N term	1		controllerType=0 controllerNumber=1 scan=5481	17.0134
04814:3	1	R.TEC[+57.021]RDIDEC[+57.021]LQNGR.I	529		C[+57]*2	589.26	3	1765.77	1765.76	0	3.3	Specific	782.3	775.68	775.68	13.87	262	>FBN1 N term	1		controllerType=0 controllerNumber=1 scan=5429	16.8916
05086:3	1	R.TEC[+57.021]RDIDEC[+57.021]LQN[+0.984]GR.I	529		C[+57]*2, N[+1]	589.587	3	1766.75	1766.74	0	2	Specific	215.27	215.27	215.27	3.91	262	>FBN1 N term	1		controllerType=0 controllerNumber=1 scan=5688	17.5075
05044:3	1	R.TEC[+57.021]RDIDEC[+57.021]LQN[+0.984]GR.I	529		C[+57]*2, N[+1]	589.588	3	1766.75	1766.74	0	4	Specific	557.36	557.36	557.36	8.84	262	>FBN1 N term	1		controllerType=0 controllerNumber=1 scan=5644	17.3989
04978:3	1	R.TEC[+57.021]RDIDEC[+57.021]LQN[+0.984]GR.I	529		C[+57]*2, N[+1]	589.588	3	1766.75	1766.74	0	3.5	Specific	614.4	614.4	614.4	10.87	262	>FBN1 N term	1		controllerType=0 controllerNumber=1 scan=5581	17.2494
04456:2	1	R.DIDEC[+57.021]LQNGR.I	533		C[+57]	610.274	2	1219.54	1219.54	0	2.8	Specific	435.81	435.81	435.81	7.51	262	>FBN1 N term	1		controllerType=0 controllerNumber=1 scan=5083	16.0671
04654:2	1	R.DIDEC[+57.021]LQNGR.I	533		C[+57]	610.273	2	1219.54	1219.54	0	1.1	Specific	460.24	460.24	460.24	7.45	262	>FBN1 N term	1		controllerType=0 controllerNumber=1 scan=5269	16.5118
04755:2	1	R.DIDEC[+57.021]LQNGR.I	533		C[+57]	610.274	2	1219.54	1219.54	0	2.7	Specific	480.88	480.88	480.88	7.71	262	>FBN1 N term	1		controllerType=0 controllerNumber=1 scan=5370	16.7516
04585:2	1	R.DIDEC[+57.021]LQNGR.I	533		C[+57]	610.274	2	1219.54	1219.54	0	3.3	Specific	498.9	498.9	498.9	7.71	262	>FBN1 N term	1		controllerType=0 controllerNumber=1 scan=5204	16.3596
04705:2	1	R.DIDEC[+57.021]LQNGR.I	533		C[+57]	610.274	2	1219.54	1219.54	0	2.8	Specific	519.26	519.26	519.26	7.71	262	>FBN1 N term	1		controllerType=0 controllerNumber=1 scan=5318	16.6268
04807:2	1	R.DIDEC[+57.021]LQNGR.I	533		C[+57]	610.273	2	1219.54	1219.54	0	1.2	Specific	522.52	522.52	522.52	7.64	262	>FBN1 N term	1		controllerType=0 controllerNumber=1 scan=5421	16.8728
05395:2	1	R.DIDEC[+57.021]LQNGR.I	533		C[+57]	610.273	2	1219.54	1219.54	0	2	Specific	534.28	534.28	534.28	7.64	262	>FBN1 N term	1		controllerType=0 controllerNumber=1 scan=5982	18.1921
04916:2	1	R.DIDEC[+57.021]LQNGR.I	533		C[+57]	610.273	2	1219.54	1219.54	0	1.3	Specific	537.32	537.32	537.32	7.64	262	>FBN1 N term	1		controllerType=0 controllerNumber=1 scan=5523	17.1124
04866:2	1	R.DIDEC[+57.021]LQNGR.I	533		C[+57]	610.273	2	1219.54	1219.54	0	1.2	Specific	547.41	547.41	547.41	7.64	262	>FBN1 N term	1		controllerType=0 controllerNumber=1 scan=5476	17.0003
05025:2	1	R.DIDEC[+57.021]LQNGR.I	533		C[+57]	610.274	2	1219.54	1219.54	0	3.2	Specific	553.19	553.19	553.19	7.88	262	>FBN1 N term	1		controllerType=0 controllerNumber=1 scan=5625	17.3526
04969:2	1	R.DIDEC[+57.021]LQNGR.I	533		C[+57]	610.274	2	1219.54	1219.54	0	3	Specific	569.75	569.75	569.75	8.91	262	>FBN1 N term	1		controllerType=0 controllerNumber=1 scan=5573	17.2297
05076:2	1	R.DIDEC[+57.021]LQNGR.I	533		C[+57]	610.273	2	1219.54	1219.54	0	1.9	Specific	574.63	574.63	574.63	8.68	262	>FBN1 N term	1		controllerType=0 controllerNumber=1 scan=5676	17.4753
05127:2	1	R.DIDEC[+57.021]LQNGR.I	533		C[+57]	610.274	2	1219.54	1219.54	0	3.4	Specific	586.38	586.38	586.38	8.91	262	>FBN1 N term	1		controllerType=0 controllerNumber=1 scan=5725	17.5938
05231:2	1	R.DIDEC[+57.021]LQNGR.I	533		C[+57]	610.274	2	1219.54	1219.54	0	2.5	Specific	588.31	588.31	588.31	7.67	262	>FBN1 N term	1		controllerType=0 controllerNumber=1 scan=5827	17.8311
05282:2	1	R.DIDEC[+57.021]LQNGR.I	533		C[+57]	610.273	2	1219.54	1219.54	0	1.3	Specific	593.29	593.29	593.29	8.68	262	>FBN1 N term	1		controllerType=0 controllerNumber=1 scan=5874	17.9413
05181:2	1	R.DIDEC[+57.021]LQNGR.I	533		C[+57]	610.273	2	1219.54	1219.54	0	1.8	Specific	621.68	621.68	621.68	9.68	262	>FBN1 N term	1		controllerType=0 controllerNumber=1 scan=5775	17.7099
05328:2	1	R.DIDEC[+57.021]LQNGR.I	533		C[+57]	610.273	2	1219.54	1219.54	0	2	Specific	629.86	629.86	629.86	9.68	262	>FBN1 N term	1		controllerType=0 controllerNumber=1 scan=5923	18.0566
05770:2	1	R.DIDEC[+57.021]LQN[+0.984]GR.I	533		C[+57], N[+1]	610.767	2	1220.53	1220.52	0	4.2	Specific	324.42	324.42	324.42	4.51	262	>FBN1 N term	1		controllerType=0 controllerNumber=1 scan=6304	18.9312
05633:2	1	R.DIDEC[+57.021]LQN[+0.984]GR.I	533		C[+57], N[+1]	610.765	2	1220.52	1220.52	0	1.4	Specific	457.03	457.03	457.03	7.45	262	>FBN1 N term	1		controllerType=0 controllerNumber=1 scan=6189	18.6649
05396:2	1	R.DIDEC[+57.021]LQN[+0.984]GR.I	533		C[+57], N[+1]	610.766	2	1220.52	1220.52	0	2.2	Specific	542.06	542.06	542.06	7.64	262	>FBN1 N term	1		controllerType=0 controllerNumber=1 scan=5982	18.1921
05698:2	1	R.DIDEC[+57.021]LQN[+0.984]GR.I	533		C[+57], N[+1]	610.766	2	1220.52	1220.52	0	2.2	Specific	564.33	564.33	564.33	8.68	262	>FBN1 N term	1		controllerType=0 controllerNumber=1 scan=6247	18.7991
05458:2	1	R.DIDEC[+57.021]LQN[+0.984]GR.I	533		C[+57], N[+1]	610.765	2	1220.52	1220.52	0	1.4	Specific	586.66	586.66	586.66	8.68	262	>FBN1 N term	1		controllerType=0 controllerNumber=1 scan=6035	18.3147
08180:3	1	R.C[+57.021][-17.027]INTDGSFHC[+57.021]VC[+57.021]NAGFHVTR.D	549		C[-17][+57]*3	779.001	3	2334.99	2334.98	0	3.4	Specific	1029.4	1029.4	1029.4	16.57	262	>FBN1 N term	1		controllerType=0 controllerNumber=1 scan=8425	23.8187
08121:3	1	R.C[+57.021][-17.027]INTDGSFHC[+57.021]VC[+57.021]NAGFHVTR.D	549		C[-17][+57]*3	779.001	3	2334.99	2334.98	0	3.3	Specific	1120.92	1120.92	1120.92	18.57	262	>FBN1 N term	1		controllerType=0 controllerNumber=1 scan=8372	23.6942
06952:3	1	R.C[+57.021]IN[+0.984]TD[+15.995]GSFHC[+57.021]VC[+57.021]NAGFHVTR.D	549		C[+57]*3, D[+16], N[+1]	790.339	3	2369	2368.99	0	7.3	Specific	351.04	351.04	129.32	2.76	262	>FBN1 N term	1		controllerType=0 controllerNumber=1 scan=7339	21.3259
06900:4	1	R.C[+57.021]IN[+0.984]TD[+15.995]GSFHC[+57.021]VC[+57.021]NAGFHVTR.D	549		C[+57]*3, D[+16], N[+1]	593.008	4	2369.01	2368.99	0	9.8	Specific	687.75	687.34	129.88	9.25	262	>FBN1 N term	1		controllerType=0 controllerNumber=1 scan=7295	21.222
06960:4	1	R.C[+57.021]IN[+0.984]TD[+15.995]GSFHC[+57.021]VC[+57.021]NAGFHVTR.D	549		C[+57]*3, D[+16], N[+1]	593.006	4	2369	2368.99	0	7	Specific	829.49	825.47	148.24	12.7	262	>FBN1 N term	1		controllerType=0 controllerNumber=1 scan=7347	21.3453
08271:3	1	R.C[+57.021][-17.027]IN[+15.995]TDGSFHC[+57.021]VC[+57.021]NAGFHVTR.D	549		C[-17][+57]*3, N[+16]	784.332	3	2350.98	2350.97	0	3.2	Specific	843.69	843.69	154.71	12.57	262	>FBN1 N term	1		controllerType=0 controllerNumber=1 scan=8506	24.006
08146:3	1	R.C[+57.021][-17.027]IN[+15.995]TDGSFHC[+57.021]VC[+57.021]NAGFHVTR.D	549		C[-17][+57]*3, N[+16]	784.333	3	2350.99	2350.97	0	4.4	Specific	1128.43	1108.2	169.48	18.57	262	>FBN1 N term	1		controllerType=0 controllerNumber=1 scan=8394	23.7452
08205:3	1	R.C[+57.021][-17.027]IN[+15.995]TDGSFHC[+57.021]VC[+57.021]NAGFHVTR.D	549		C[-17][+57]*3, N[+16]	784.333	3	2350.98	2350.97	0	3.5	Specific	1170.91	1170.91	174.83	19.57	262	>FBN1 N term	1		controllerType=0 controllerNumber=1 scan=8447	23.8703
03625:3	1	R.DGKNC[+57.021]EDMDEC[+57.021]SIR.N	569		C[+57]*2	576.894	3	1728.67	1728.66	0	3.1	Specific	25.69	25.69	25.69	2.2	262	>FBN1 N term	1		controllerType=0 controllerNumber=1 scan=4264	14.0271
03707:3	1	R.DGKNC[+57.021]EDMDEC[+57.021]SIR.N	569		C[+57]*2	576.894	3	1728.67	1728.66	0	3.6	Specific	47.76	47.76	47.76	2.69	262	>FBN1 N term	1		controllerType=0 controllerNumber=1 scan=4348	14.2405
03754:3	1	R.DGKNC[+57.021]EDMDEC[+57.021]SIR.N	569		C[+57]*2	576.894	3	1728.67	1728.66	0	2.7	Specific	86.24	86.24	86.24	3.14	262	>FBN1 N term	1		controllerType=0 controllerNumber=1 scan=4392	14.35
03802:3	1	R.DGKNC[+57.021]EDMDEC[+57.021]SIR.N	569		C[+57]*2	576.894	3	1728.67	1728.66	0	2.7	Specific	104.62	104.62	104.62	3.11	262	>FBN1 N term	1		controllerType=0 controllerNumber=1 scan=4437	14.4653
04446:3	1	R.DGKNC[+57.021]EDMDEC[+57.021]SIR.N	569		C[+57]*2	576.893	3	1728.67	1728.66	0	1.7	Specific	206.19	206.19	206.19	3.91	262	>FBN1 N term	1		controllerType=0 controllerNumber=1 scan=5072	16.0408
03840:3	1	R.DGKNC[+57.021]EDMDEC[+57.021]SIR.N	569		C[+57]*2	576.893	3	1728.66	1728.66	0	0.7	Specific	233.53	233.53	233.53	5.62	262	>FBN1 N term	1		controllerType=0 controllerNumber=1 scan=4478	14.5753
03878:3	1	R.DGKNC[+57.021]EDMDEC[+57.021]SIR.N	569		C[+57]*2	576.894	3	1728.67	1728.66	0	3.6	Specific	253.02	253.02	253.02	6.22	262	>FBN1 N term	1		controllerType=0 controllerNumber=1 scan=4519	14.6812
03967:3	1	R.DGKNC[+57.021]EDMDEC[+57.021]SIR.N	569		C[+57]*2	576.893	3	1728.66	1728.66	0	1	Specific	293.16	293.16	293.16	6.4	262	>FBN1 N term	1		controllerType=0 controllerNumber=1 scan=4605	14.8995
03920:3	1	R.DGKNC[+57.021]EDMDEC[+57.021]SIR.N	569		C[+57]*2	576.894	3	1728.67	1728.66	0	2.7	Specific	310.61	310.61	310.61	6.63	262	>FBN1 N term	1		controllerType=0 controllerNumber=1 scan=4561	14.7892
04334:2	1	R.DGKNC[+57.021]EDMDEC[+57.021]SIR.N	569		C[+57]*2	864.837	2	1728.67	1728.66	0	2.2	Specific	335.92	335.92	335.92	5.88	262	>FBN1 N term	1		controllerType=0 controllerNumber=1 scan=4954	15.7532
04070:3	1	R.DGKNC[+57.021]EDMDEC[+57.021]SIR.N	569		C[+57]*2	576.894	3	1728.67	1728.66	0	2.6	Specific	342.56	342.56	342.56	6.99	262	>FBN1 N term	1		controllerType=0 controllerNumber=1 scan=4697	15.1219
04023:3	1	R.DGKNC[+57.021]EDMDEC[+57.021]SIR.N	569		C[+57]*2	576.895	3	1728.67	1728.66	0	4.5	Specific	384.11	384.11	384.11	8.33	262	>FBN1 N term	1		controllerType=0 controllerNumber=1 scan=4654	15.0179
04404:3	1	R.DGKNC[+57.021]EDMDEC[+57.021]SIR.N	569		C[+57]*2	576.893	3	1728.67	1728.66	0	1.9	Specific	384.67	384.67	384.67	8.1	262	>FBN1 N term	1		controllerType=0 controllerNumber=1 scan=5027	15.9303
04113:3	1	R.DGKNC[+57.021]EDMDEC[+57.021]SIR.N	569		C[+57]*2	576.893	3	1728.67	1728.66	0	1.8	Specific	437.35	437.35	437.35	8.24	262	>FBN1 N term	1		controllerType=0 controllerNumber=1 scan=4740	15.2301
04167:3	1	R.DGKNC[+57.021]EDMDEC[+57.021]SIR.N	569		C[+57]*2	576.894	3	1728.67	1728.66	0	3.6	Specific	567.38	567.38	567.38	9.87	262	>FBN1 N term	1		controllerType=0 controllerNumber=1 scan=4790	15.3512
04217:3	1	R.DGKNC[+57.021]EDMDEC[+57.021]SIR.N	569		C[+57]*2	576.894	3	1728.67	1728.66	0	2.7	Specific	576.51	576.51	576.51	9.87	262	>FBN1 N term	1		controllerType=0 controllerNumber=1 scan=4836	15.4628
04256:3	1	R.DGKNC[+57.021]EDMDEC[+57.021]SIR.N	569		C[+57]*2	576.895	3	1728.67	1728.66	0	4.1	Specific	624.93	624.93	624.93	10.87	262	>FBN1 N term	1		controllerType=0 controllerNumber=1 scan=4880	15.5708
04312:3	1	R.DGKNC[+57.021]EDMDEC[+57.021]SIR.N	569		C[+57]*2	576.893	3	1728.67	1728.66	0	2.1	Specific	641.94	641.94	641.94	10.64	262	>FBN1 N term	1		controllerType=0 controllerNumber=1 scan=4931	15.6941
04355:3	1	R.DGKNC[+57.021]EDMDEC[+57.021]SIR.N	569		C[+57]*2	576.893	3	1728.67	1728.66	0	1.8	Specific	649.28	649.28	649.28	10.64	262	>FBN1 N term	1		controllerType=0 controllerNumber=1 scan=4976	15.8062
04870:2	1	K.NC[+57.021]EDMDEC[+57.021]SIR.N	572		C[+57]*2	714.763	2	1428.52	1428.52	0	0.1	Specific	203.99	203.99	203.99	4.57	262	>FBN1 N term	1		controllerType=0 controllerNumber=1 scan=5479	17.0069
04205:2	1	K.NC[+57.021]EDMDEC[+57.021]SIR.N	572		C[+57]*2	714.764	2	1428.52	1428.52	0	1	Specific	211.48	211.48	211.48	4.57	262	>FBN1 N term	1		controllerType=0 controllerNumber=1 scan=4825	15.4353
04420:2	1	K.NC[+57.021]EDMDEC[+57.021]SIR.N	572		C[+57]*2	714.763	2	1428.52	1428.52	0	-0.5	Specific	310.01	310.01	310.01	4.21	262	>FBN1 N term	1		controllerType=0 controllerNumber=1 scan=5043	15.9702
04329:2	1	K.NC[+57.021]EDMDEC[+57.021]SIR.N	572		C[+57]*2	714.764	2	1428.52	1428.52	0	2.1	Specific	310.82	310.82	310.82	5.44	262	>FBN1 N term	1		controllerType=0 controllerNumber=1 scan=4950	15.7408
04515:2	1	K.NC[+57.021]EDMDEC[+57.021]SIR.N	572		C[+57]*2	714.763	2	1428.52	1428.52	0	-0.2	Specific	338.46	338.46	338.46	4.57	262	>FBN1 N term	1		controllerType=0 controllerNumber=1 scan=5140	16.2074
04373:2	1	K.NC[+57.021]EDMDEC[+57.021]SIR.N	572		C[+57]*2	714.765	2	1428.52	1428.52	0	2.6	Specific	399.25	399.25	399.25	7.37	262	>FBN1 N term	1		controllerType=0 controllerNumber=1 scan=4996	15.8551
04466:2	1	K.NC[+57.021]EDMDEC[+57.021]SIR.N	572		C[+57]*2	714.766	2	1428.52	1428.52	0	4	Specific	409.76	409.76	409.76	7.51	262	>FBN1 N term	1		controllerType=0 controllerNumber=1 scan=5093	16.0912
04376:2	1	K.NC[+57.021]EDMDEC[+57.021]SIR.N	572		C[+57]*2	714.765	2	1428.52	1428.52	0	2.6	Specific	422.16	422.16	422.16	7.51	262	>FBN1 N term	1		controllerType=0 controllerNumber=1 scan=4999	15.8616
04598:2	1	K.NC[+57.021]EDMDEC[+57.021]SIR.N	572		C[+57]*2	714.763	2	1428.52	1428.52	0	0	Specific	426.01	426.01	426.01	7.28	262	>FBN1 N term	1		controllerType=0 controllerNumber=1 scan=5215	16.3836
04652:2	1	K.NC[+57.021]EDMDEC[+57.021]SIR.N	572		C[+57]*2	714.763	2	1428.52	1428.52	0	-0.6	Specific	429.65	429.65	429.65	6.05	262	>FBN1 N term	1		controllerType=0 controllerNumber=1 scan=5268	16.5096
04701:2	1	K.NC[+57.021]EDMDEC[+57.021]SIR.N	572		C[+57]*2	714.764	2	1428.52	1428.52	0	2	Specific	446.51	446.51	446.51	7.45	262	>FBN1 N term	1		controllerType=0 controllerNumber=1 scan=5316	16.6229
04808:2	1	K.NC[+57.021]EDMDEC[+57.021]SIR.N	572		C[+57]*2	714.765	2	1428.52	1428.52	0	2.2	Specific	514.84	514.84	514.84	7.48	262	>FBN1 N term	1		controllerType=0 controllerNumber=1 scan=5422	16.8749
04752:2	1	K.NC[+57.021]EDMDEC[+57.021]SIR.N	572		C[+57]*2	714.765	2	1428.52	1428.52	0	2.5	Specific	522.37	522.37	522.37	7.88	262	>FBN1 N term	1		controllerType=0 controllerNumber=1 scan=5367	16.7451
07814:3	1	K.[+14.016]NC[+57.021]EDMDEC[+57.021]S[+132.042]IR.N	572	Pent(1)	.[14], C[+57]*2, S[+132]	525.532	3	1574.58	1574.58	0	3.4	Specific	106.44	93.12	18.8	1.84	262	>FBN1 N term	1		controllerType=0 controllerNumber=1 scan=8109	23.0801
04325:4	1	K.[+14.016]NC[+57.021]EDMDEC[+57.021]S[+324.106]IR.N	572	Hex(2)	.[14], C[+57]*2, S[+324]	442.408	4	1766.61	1766.64	0	-16.1	Specific	150.24	150.24	17.3	1.84	262	>FBN1 N term	1		controllerType=0 controllerNumber=1 scan=4947	15.7343
04337:3	1	K.[+14.016]NC[+57.021]EDMDEC[+57.021]S[+324.106]IR.N	572	Hex(2)	.[14], C[+57]*2, S[+324]	589.543	3	1766.61	1766.64	0	-15.3	Specific	172.66	172.66	18.8	1.84	262	>FBN1 N term	1		controllerType=0 controllerNumber=1 scan=4957	15.7614
07747:3	1	K.[+14.016]NC[+57.021]EDMDEC[+57.021]S[+132.042]IR.N	572	Pent(1)	.[14], C[+57]*2, S[+132]	525.531	3	1574.58	1574.58	0	0.9	Specific	179.88	116.62	18.8	1.84	262	>FBN1 N term	1		controllerType=0 controllerNumber=1 scan=8052	22.9466
04702:2	1	K.N[+0.984]C[+57.021]EDMDEC[+57.021]SIR.N	572		C[+57]*2, N[+1]	715.268	2	1429.53	1429.5	0	17.7	Specific	334.1	334.1	334.1	3.93	262	>FBN1 N term	1		controllerType=0 controllerNumber=1 scan=5316	16.6229
08468:3	1	R.NMC[+57.021]LNGMC[+57.021]INEDGSFK.C	583		C[+57]*2	630.595	3	1889.77	1889.76	0	3.5	Specific	533.77	502.37	502.37	6.51	262	>FBN1 N term	1		controllerType=0 controllerNumber=1 scan=8680	24.4071
08645:2	1	R.NMC[+57.021]LNGMC[+57.021]INEDGSFK.C	583		C[+57]*2	945.39	2	1889.77	1889.76	0	4.1	Specific	542.33	542.33	542.33	8.71	262	>FBN1 N term	1		controllerType=0 controllerNumber=1 scan=8829	24.7545
08565:2	1	R.NMC[+57.021]LNGMC[+57.021]INEDGSFK.C	583		C[+57]*2	945.389	2	1889.77	1889.76	0	3	Specific	591.2	591.2	591.2	9.75	262	>FBN1 N term	1		controllerType=0 controllerNumber=1 scan=8766	24.6094
08414:3	1	R.NMC[+57.021]LNGMC[+57.021]INEDGSFK.C	583		C[+57]*2	630.594	3	1889.77	1889.76	0	1.8	Specific	592.43	529.26	529.26	7.31	262	>FBN1 N term	1		controllerType=0 controllerNumber=1 scan=8628	24.287
08501:2	1	R.NMC[+57.021]LNGMC[+57.021]INEDGSFK.C	583		C[+57]*2	945.39	2	1889.77	1889.76	0	3.8	Specific	616.39	602.85	602.85	10.75	262	>FBN1 N term	1		controllerType=0 controllerNumber=1 scan=8711	24.4802
08389:2	1	R.NMC[+57.021]LNGMC[+57.021]INEDGSFK.C	583		C[+57]*2	945.389	2	1889.77	1889.76	0	3.1	Specific	676.86	676.01	676.01	11.75	262	>FBN1 N term	1		controllerType=0 controllerNumber=1 scan=8604	24.2318
08444:2	1	R.NMC[+57.021]LNGMC[+57.021]INEDGSFK.C	583		C[+57]*2	945.389	2	1889.77	1889.76	0	2.7	Specific	686.13	669.25	669.25	11.75	262	>FBN1 N term	1		controllerType=0 controllerNumber=1 scan=8655	24.35
07169:2	1	R.NMC[+57.021]LNGM[+15.995]C[+57.021]INEDGSFK.C	583		C[+57]*2, M[+16]	953.388	2	1905.77	1905.76	0	4.4	Specific	494.52	494.52	42.03	8.55	262	>FBN1 N term	1		controllerType=0 controllerNumber=1 scan=7530	21.763
08910:2	1	R.NMC[+57.021]LN[+0.984]GMC[+57.021]INEDGSFK.C	583		C[+57]*2, N[+1]	945.88	2	1890.75	1890.75	0	2.3	Specific	572.13	572.13	148.74	9.75	262	>FBN1 N term	1		controllerType=0 controllerNumber=1 scan=9057	25.2927
08839:2	1	R.NMC[+57.021]LN[+0.984]GMC[+57.021]INEDGSFK.C	583		C[+57]*2, N[+1]	945.882	2	1890.76	1890.75	0	4.2	Specific	592.05	592.05	177.86	9.75	262	>FBN1 N term	1		controllerType=0 controllerNumber=1 scan=8996	25.1512
08710:2	1	R.NMC[+57.021]LN[+0.984]GMC[+57.021]INEDGSFK.C	583		C[+57]*2, N[+1]	945.882	2	1890.76	1890.75	0	4.1	Specific	627.38	624.72	212.94	10.75	262	>FBN1 N term	1		controllerType=0 controllerNumber=1 scan=8888	24.895
08775:2	1	R.NMC[+57.021]LN[+0.984]GMC[+57.021]INEDGSFK.C	583		C[+57]*2, N[+1]	945.885	2	1890.76	1890.75	0	7.5	Specific	690.8	689.74	220.44	11	262	>FBN1 N term	1		controllerType=0 controllerNumber=1 scan=8941	25.0212
10789:3	1	K.C[+57.021]IC[+57.021]KPGFQLASDGR.Y	599		C[+57]*2	536.928	3	1608.77	1608.76	0	4.1	Specific	16.13	16.13	16.13	1.96	262	>FBN1 N term	1		controllerType=0 controllerNumber=1 scan=10744	29.2828
11128:3	1	K.C[+57.021]IC[+57.021]KPGFQLASDGR.Y	599		C[+57]*2	536.93	3	1608.77	1608.76	0	7.7	Specific	27.68	27.68	27.68	1.85	262	>FBN1 N term	1		controllerType=0 controllerNumber=1 scan=11039	29.9813
10217:3	1	K.C[+57.021]IC[+57.021]KPGFQLASDGR.Y	599		C[+57]*2	536.93	3	1608.78	1608.76	0	8.2	Specific	41.44	41.44	41.44	1.9	262	>FBN1 N term	1		controllerType=0 controllerNumber=1 scan=10251	28.1139
10298:3	1	K.C[+57.021]IC[+57.021]KPGFQLASDGR.Y	599		C[+57]*2	536.929	3	1608.77	1608.76	0	6.1	Specific	94.51	94.51	94.51	2.48	262	>FBN1 N term	1		controllerType=0 controllerNumber=1 scan=10318	28.2728
08024:3	1	K.C[+57.021]IC[+57.021]KPGFQLASDGR.Y	599		C[+57]*2	536.928	3	1608.77	1608.76	0	3.8	Specific	97.06	97.06	97.06	2.14	262	>FBN1 N term	1		controllerType=0 controllerNumber=1 scan=8286	23.4945
10521:3	1	K.C[+57.021]IC[+57.021]KPGFQLASDGR.Y	599		C[+57]*2	536.93	3	1608.77	1608.76	0	7.8	Specific	98.85	98.85	98.85	2.25	262	>FBN1 N term	1		controllerType=0 controllerNumber=1 scan=10517	28.7437
07860:3	1	K.C[+57.021]IC[+57.021]KPGFQLASDGR.Y	599		C[+57]*2	536.93	3	1608.78	1608.76	0	8.5	Specific	103.19	103.19	103.19	1.86	262	>FBN1 N term	1		controllerType=0 controllerNumber=1 scan=8151	23.1804
05511:2	1	K.C[+57.021]IC[+57.021]KPGFQLASDGR.Y	599		C[+57]*2	804.885	2	1608.76	1608.76	0	0.8	Specific	131.96	131.96	131.96	2.32	262	>FBN1 N term	1		controllerType=0 controllerNumber=1 scan=6079	18.4147
07808:3	1	K.C[+57.021]IC[+57.021]KPGFQLASDGR.Y	599		C[+57]*2	536.93	3	1608.78	1608.76	0	8	Specific	145.36	145.36	145.36	1.92	262	>FBN1 N term	1		controllerType=0 controllerNumber=1 scan=8103	23.0651
06697:3	1	K.C[+57.021]IC[+57.021]KPGFQLASDGR.Y	599		C[+57]*2	536.928	3	1608.77	1608.76	0	4.4	Specific	164.28	164.28	164.28	2.64	262	>FBN1 N term	1		controllerType=0 controllerNumber=1 scan=7122	20.8231
07253:3	1	K.C[+57.021]IC[+57.021]KPGFQLASDGR.Y	599		C[+57]*2	536.928	3	1608.77	1608.76	0	3.7	Specific	226.24	226.24	226.24	3.45	262	>FBN1 N term	1		controllerType=0 controllerNumber=1 scan=7605	21.9381
05704:2	1	K.C[+57.021]IC[+57.021]KPGFQLASDGR.Y	599		C[+57]*2	804.888	2	1608.77	1608.76	0	4.3	Specific	231.73	231.73	231.73	2.28	262	>FBN1 N term	1		controllerType=0 controllerNumber=1 scan=6251	18.8078
09135:3	1	K.C[+57.021]IC[+57.021]KPGFQLASDGR.Y	599		C[+57]*2	536.928	3	1608.77	1608.76	0	5.3	Specific	231.81	231.81	231.81	3.48	262	>FBN1 N term	1		controllerType=0 controllerNumber=1 scan=9254	25.7561
06586:3	1	K.C[+57.021]IC[+57.021]KPGFQLASDGR.Y	599		C[+57]*2	536.928	3	1608.77	1608.76	0	4	Specific	315.63	315.63	315.63	4.88	262	>FBN1 N term	1		controllerType=0 controllerNumber=1 scan=7025	20.5975
06469:3	1	K.C[+57.021]IC[+57.021]KPGFQLASDGR.Y	599		C[+57]*2	536.927	3	1608.77	1608.76	0	3.3	Specific	360.65	360.65	360.65	5.34	262	>FBN1 N term	1		controllerType=0 controllerNumber=1 scan=6922	20.3582
06645:3	1	K.C[+57.021]IC[+57.021]KPGFQLASDGR.Y	599		C[+57]*2	536.927	3	1608.77	1608.76	0	3.5	Specific	383.77	383.77	383.77	6.97	262	>FBN1 N term	1		controllerType=0 controllerNumber=1 scan=7078	20.7226
06230:3	1	K.C[+57.021]IC[+57.021]KPGFQLASDGR.Y	599		C[+57]*2	536.929	3	1608.77	1608.76	0	6.3	Specific	418.77	418.77	418.77	7.93	262	>FBN1 N term	1		controllerType=0 controllerNumber=1 scan=6705	19.8523
06084:3	1	K.C[+57.021]IC[+57.021]KPGFQLASDGR.Y	599		C[+57]*2	536.927	3	1608.77	1608.76	0	2.7	Specific	471.86	471.86	471.86	8.52	262	>FBN1 N term	1		controllerType=0 controllerNumber=1 scan=6573	19.5467
05576:2	1	K.C[+57.021]IC[+57.021]KPGFQLASDGR.Y	599		C[+57]*2	804.885	2	1608.76	1608.76	0	0.6	Specific	501.2	501.2	501.2	5.15	262	>FBN1 N term	1		controllerType=0 controllerNumber=1 scan=6136	18.5449
05638:2	1	K.C[+57.021]IC[+57.021]KPGFQLASDGR.Y	599		C[+57]*2	804.887	2	1608.77	1608.76	0	2.6	Specific	513.99	513.99	513.99	5.83	262	>FBN1 N term	1		controllerType=0 controllerNumber=1 scan=6194	18.6777
06169:3	1	K.C[+57.021]IC[+57.021]KPGFQLASDGR.Y	599		C[+57]*2	536.927	3	1608.77	1608.76	0	3.4	Specific	533.57	533.57	533.57	8.71	262	>FBN1 N term	1		controllerType=0 controllerNumber=1 scan=6649	19.7218
05933:3	1	K.C[+57.021]IC[+57.021]KPGFQLASDGR.Y	599		C[+57]*2	536.927	3	1608.77	1608.76	0	2.2	Specific	601.65	601.65	601.65	10.75	262	>FBN1 N term	1		controllerType=0 controllerNumber=1 scan=6450	19.2653
05870:3	1	K.C[+57.021]IC[+57.021]KPGFQLASDGR.Y	599		C[+57]*2	536.927	3	1608.77	1608.76	0	2.9	Specific	695.98	695.98	695.98	11.75	262	>FBN1 N term	1		controllerType=0 controllerNumber=1 scan=6392	19.1342
05807:3	1	K.C[+57.021]IC[+57.021]KPGFQLASDGR.Y	599		C[+57]*2	536.928	3	1608.77	1608.76	0	3.6	Specific	728.15	728.15	728.15	12.75	262	>FBN1 N term	1		controllerType=0 controllerNumber=1 scan=6336	19.0058
05220:3	1	K.C[+57.021]IC[+57.021]KPGFQLASDGR.Y	599		C[+57]*2	536.927	3	1608.76	1608.76	0	1.7	Specific	804.36	804.36	804.36	14.51	262	>FBN1 N term	1		controllerType=0 controllerNumber=1 scan=5814	17.8011
05271:3	1	K.C[+57.021]IC[+57.021]KPGFQLASDGR.Y	599		C[+57]*2	536.927	3	1608.77	1608.76	0	1.9	Specific	855.17	827.63	827.63	15.51	262	>FBN1 N term	1		controllerType=0 controllerNumber=1 scan=5862	17.914
05312:3	1	K.C[+57.021]IC[+57.021]KPGFQLASDGR.Y	599		C[+57]*2	536.927	3	1608.77	1608.76	0	2	Specific	856.57	856.57	856.57	15.51	262	>FBN1 N term	1		controllerType=0 controllerNumber=1 scan=5906	18.0169
05741:3	1	K.C[+57.021]IC[+57.021]KPGFQLASDGR.Y	599		C[+57]*2	536.928	3	1608.77	1608.76	0	4.1	Specific	859.38	859.38	859.38	15.75	262	>FBN1 N term	1		controllerType=0 controllerNumber=1 scan=6281	18.878
05431:3	1	K.C[+57.021]IC[+57.021]KPGFQLASDGR.Y	599		C[+57]*2	536.927	3	1608.77	1608.76	0	3.2	Specific	863.87	863.87	863.87	15.75	262	>FBN1 N term	1		controllerType=0 controllerNumber=1 scan=6011	18.2591
05491:3	1	K.C[+57.021]IC[+57.021]KPGFQLASDGR.Y	599		C[+57]*2	536.927	3	1608.77	1608.76	0	2.7	Specific	869.01	869.01	869.01	15.75	262	>FBN1 N term	1		controllerType=0 controllerNumber=1 scan=6065	18.3834
05556:3	1	K.C[+57.021]IC[+57.021]KPGFQLASDGR.Y	599		C[+57]*2	536.927	3	1608.76	1608.76	0	1.7	Specific	878.77	878.77	878.77	15.51	262	>FBN1 N term	1		controllerType=0 controllerNumber=1 scan=6118	18.5044
05365:3	1	K.C[+57.021]IC[+57.021]KPGFQLASDGR.Y	599		C[+57]*2	536.927	3	1608.77	1608.76	0	2.1	Specific	883.46	883.46	883.46	15.51	262	>FBN1 N term	1		controllerType=0 controllerNumber=1 scan=5956	18.1315
05608:3	1	K.C[+57.021]IC[+57.021]KPGFQLASDGR.Y	599		C[+57]*2	536.928	3	1608.77	1608.76	0	4.1	Specific	897.67	897.67	897.67	15.75	262	>FBN1 N term	1		controllerType=0 controllerNumber=1 scan=6169	18.6216
05672:3	1	K.C[+57.021]IC[+57.021]KPGFQLASDGR.Y	599		C[+57]*2	536.927	3	1608.77	1608.76	0	3.4	Specific	898.44	898.44	898.44	15.75	262	>FBN1 N term	1		controllerType=0 controllerNumber=1 scan=6224	18.7471
08107:2	1	K.C[+57.021][-17.027]IC[+57.021]KPGFQLASDGR.Y	599		C[-17][+57]*2	796.374	2	1591.74	1591.74	0	2.8	Specific	782.58	755.13	755.13	11.64	262	>FBN1 N term	1		controllerType=0 controllerNumber=1 scan=8361	23.6685
08167:2	1	K.C[+57.021][-17.027]IC[+57.021]KPGFQLASDGR.Y	599		C[-17][+57]*2	796.374	2	1591.74	1591.74	0	3.4	Specific	867.74	801.81	801.81	14.87	262	>FBN1 N term	1		controllerType=0 controllerNumber=1 scan=8413	23.7908
05703:3	1	R.YC[+57.021]KDINEC[+57.021]ETPGIC[+57.021]MNGR.C	613		C[+57]*3	739.645	3	2216.92	2216.92	0	0.1	Specific	499.74	499.74	499.74	8.44	262	>FBN1 N term	1		controllerType=0 controllerNumber=1 scan=6250	18.8056
05958:3	1	R.YC[+57.021]KDINEC[+57.021]ETPGIC[+57.021]MNGR.C	613		C[+57]*3	739.646	3	2216.92	2216.92	0	2	Specific	622.67	622.67	622.67	10.64	262	>FBN1 N term	1		controllerType=0 controllerNumber=1 scan=6473	19.3178
05829:3	1	R.YC[+57.021]KDINEC[+57.021]ETPGIC[+57.021]MNGR.C	613		C[+57]*3	739.647	3	2216.93	2216.92	0	3.8	Specific	750.92	750.92	750.92	13.87	262	>FBN1 N term	1		controllerType=0 controllerNumber=1 scan=6356	19.0517
05890:3	1	R.YC[+57.021]KDINEC[+57.021]ETPGIC[+57.021]MNGR.C	613		C[+57]*3	739.646	3	2216.92	2216.92	0	1.9	Specific	759.47	759.47	759.47	13.64	262	>FBN1 N term	1		controllerType=0 controllerNumber=1 scan=6412	19.1794
05766:3	1	R.YC[+57.021]KDINEC[+57.021]ETPGIC[+57.021]MNGR.C	613		C[+57]*3	739.648	3	2216.93	2216.92	0	4.2	Specific	771.8	771.8	771.8	13.87	262	>FBN1 N term	1		controllerType=0 controllerNumber=1 scan=6301	18.9247
05067:3	1	R.YC[+57.021]KDINEC[+57.021]ETPGIC[+57.021]MN[+15.995]GR.C	613		C[+57]*3, N[+16]	744.977	3	2232.92	2232.91	0	1.7	Specific	140.34	140.34	4	3.34	262	>FBN1 N term	1		controllerType=0 controllerNumber=1 scan=5667	17.4552
05701:3	1	R.YC[+57.021]KDINEC[+57.021]ETPGIC[+57.021]MN[+15.995]GR.C	613		C[+57]*3, N[+16]	744.978	3	2232.92	2232.91	0	2.4	Specific	144.3	144.3	4	3.39	262	>FBN1 N term	1		controllerType=0 controllerNumber=1 scan=6249	18.8035
05773:3	1	R.YC[+57.021]KDINEC[+57.021]ETPGIC[+57.021]MN[+15.995]GR.C	613		C[+57]*3, N[+16]	744.98	3	2232.92	2232.91	0	4.7	Specific	158.23	158.23	4	3.23	262	>FBN1 N term	1		controllerType=0 controllerNumber=1 scan=6307	18.9377
06209:3	1	R.YC[+57.021]KDINEC[+57.021]ETPGIC[+57.021]MN[+0.984]GR.C	613		C[+57]*3, N[+1]	739.977	3	2217.92	2217.9	0	5.6	Specific	682.3	682.3	473.93	11.46	262	>FBN1 N term	1		controllerType=0 controllerNumber=1 scan=6686	19.8093
06020:3	1	R.YC[+57.021]KDINEC[+57.021]ETPGIC[+57.021]MN[+0.984]GR.C	613		C[+57]*3, N[+1]	739.976	3	2217.91	2217.9	0	4.9	Specific	702.23	702.23	278.42	12.46	262	>FBN1 N term	1		controllerType=0 controllerNumber=1 scan=6523	19.4337
06088:3	1	R.YC[+57.021]KDINEC[+57.021]ETPGIC[+57.021]MN[+0.984]GR.C	613		C[+57]*3, N[+1]	739.976	3	2217.91	2217.9	0	4.1	Specific	732.07	732.07	362.94	12.87	262	>FBN1 N term	1		controllerType=0 controllerNumber=1 scan=6577	19.5573
06149:3	1	R.YC[+57.021]KDINEC[+57.021]ETPGIC[+57.021]MN[+0.984]GR.C	613		C[+57]*3, N[+1]	739.976	3	2217.91	2217.9	0	4.3	Specific	762.28	762.28	483.35	13.87	262	>FBN1 N term	1		controllerType=0 controllerNumber=1 scan=6631	19.681
06871:3	1	K.DINEC[+57.021]ETPGIC[+57.021]MNGR.C	616		C[+57]*2	589.251	3	1765.74	1765.73	0	5	Specific	258.07	258.07	258.07	3	262	>FBN1 N term	1		controllerType=0 controllerNumber=1 scan=7274	21.1726
06696:2	1	K.DINEC[+57.021]ETPGIC[+57.021]MNGR.C	616		C[+57]*2	883.371	2	1765.73	1765.73	0	2.2	Specific	575.51	575.51	575.51	9.51	262	>FBN1 N term	1		controllerType=0 controllerNumber=1 scan=7121	20.821
06886:2	1	K.DINEC[+57.021]ETPGIC[+57.021]MNGR.C	616		C[+57]*2	883.374	2	1765.74	1765.73	0	6	Specific	601.34	601.34	601.34	10.33	262	>FBN1 N term	1		controllerType=0 controllerNumber=1 scan=7284	21.1962
06731:3	1	K.DINEC[+57.021]ETPGIC[+57.021]MNGR.C	616		C[+57]*2	589.25	3	1765.74	1765.73	0	3.7	Specific	627.05	622.18	622.18	9.78	262	>FBN1 N term	1		controllerType=0 controllerNumber=1 scan=7153	20.893
06792:3	1	K.DINEC[+57.021]ETPGIC[+57.021]MNGR.C	616		C[+57]*2	589.25	3	1765.74	1765.73	0	2.8	Specific	651.81	630.68	630.68	10.78	262	>FBN1 N term	1		controllerType=0 controllerNumber=1 scan=7206	21.0142
06753:2	1	K.DINEC[+57.021]ETPGIC[+57.021]MNGR.C	616		C[+57]*2	883.372	2	1765.74	1765.73	0	3.5	Specific	780.28	771.88	771.88	13.75	262	>FBN1 N term	1		controllerType=0 controllerNumber=1 scan=7170	20.9336
06818:2	1	K.DINEC[+57.021]ETPGIC[+57.021]MNGR.C	616		C[+57]*2	883.372	2	1765.74	1765.73	0	3.9	Specific	807.78	739.18	739.18	14.75	262	>FBN1 N term	1		controllerType=0 controllerNumber=1 scan=7227	21.0626
06607:2	1	K.DINEC[+57.021]ETPGIC[+57.021]M[+15.995]NGR.C	616		C[+57]*2, M[+16]	891.371	2	1781.73	1781.73	0	5.6	Specific	336.56	336.56	21.02	6.45	262	>FBN1 N term	1		controllerType=0 controllerNumber=1 scan=7045	20.6448
07174:3	1	K.DINEC[+57.021]ETPGIC[+57.021]MN[+0.984]GR.C	616		C[+57]*2, N[+1]	589.578	3	1766.72	1766.71	0	2.6	Specific	396.51	396.51	351.7	7.24	262	>FBN1 N term	1		controllerType=0 controllerNumber=1 scan=7535	21.7758
07291:2	1	K.DINEC[+57.021]ETPGIC[+57.021]MN[+0.984]GR.C	616		C[+57]*2, N[+1]	883.865	2	1766.72	1766.71	0	4.9	Specific	551.68	551.68	413.11	8.3	262	>FBN1 N term	1		controllerType=0 controllerNumber=1 scan=7636	22.01
07096:2	1	K.DINEC[+57.021]ETPGIC[+57.021]MN[+0.984]GR.C	616		C[+57]*2, N[+1]	883.865	2	1766.72	1766.71	0	4.4	Specific	599.15	599.15	414.23	9.75	262	>FBN1 N term	1		controllerType=0 controllerNumber=1 scan=7469	21.6247
07030:2	1	K.DINEC[+57.021]ETPGIC[+57.021]MN[+0.984]GR.C	616		C[+57]*2, N[+1]	883.863	2	1766.72	1766.71	0	2.5	Specific	602.34	602.34	271.57	10.75	262	>FBN1 N term	1		controllerType=0 controllerNumber=1 scan=7408	21.4856
07164:2	1	K.DINEC[+57.021]ETPGIC[+57.021]MN[+0.984]GR.C	616		C[+57]*2, N[+1]	883.863	2	1766.72	1766.71	0	2.9	Specific	713.86	698.99	463.41	12.75	262	>FBN1 N term	1		controllerType=0 controllerNumber=1 scan=7525	21.7522
07218:2	1	K.DINEC[+57.021]ETPGIC[+57.021]MN[+0.984]GR.C	616		C[+57]*2, N[+1]	883.865	2	1766.72	1766.71	0	4.6	Specific	757.92	734.71	566.93	13.33	262	>FBN1 N term	1		controllerType=0 controllerNumber=1 scan=7577	21.8731
02886:2	1	R.C[+57.021]VNTDGSYR.C	631		C[+57]	536.232	2	1071.46	1071.45	0	3.9	Specific	118.61	118.61	118.61	2.52	262	>FBN1 N term	1		controllerType=0 controllerNumber=1 scan=3484	11.8503
02922:2	1	R.C[+57.021]VNTDGSYR.C	631		C[+57]	536.231	2	1071.46	1071.45	0	2.8	Specific	157.87	157.87	157.87	2.72	262	>FBN1 N term	1		controllerType=0 controllerNumber=1 scan=3522	11.9643
03056:2	1	R.C[+57.021]VNTDGSYR.C	631		C[+57]	536.231	2	1071.45	1071.45	0	1.5	Specific	173.2	173.2	173.2	2.7	262	>FBN1 N term	1		controllerType=0 controllerNumber=1 scan=3667	12.3936
03030:2	1	R.C[+57.021]VNTDGSYR.C	631		C[+57]	536.234	2	1071.46	1071.45	0	8.3	Specific	173.6	173.6	173.6	2.31	262	>FBN1 N term	1		controllerType=0 controllerNumber=1 scan=3634	12.2907
03262:2	1	R.C[+57.021]VNTDGSYR.C	631		C[+57]	536.232	2	1071.46	1071.45	0	4.6	Specific	175.01	175.01	175.01	2.12	262	>FBN1 N term	1		controllerType=0 controllerNumber=1 scan=3892	13.0306
03219:2	1	R.C[+57.021]VNTDGSYR.C	631		C[+57]	536.234	2	1071.46	1071.45	0	6.8	Specific	254.03	254.03	254.03	3.03	262	>FBN1 N term	1		controllerType=0 controllerNumber=1 scan=3852	12.9223
03089:2	1	R.C[+57.021]VNTDGSYR.C	631		C[+57]	536.233	2	1071.46	1071.45	0	6.3	Specific	309.48	309.48	309.48	3.64	262	>FBN1 N term	1		controllerType=0 controllerNumber=1 scan=3704	12.5007
03119:2	1	R.C[+57.021]VNTDGSYR.C	631		C[+57]	536.232	2	1071.46	1071.45	0	5.1	Specific	372.16	372.16	372.16	5.72	262	>FBN1 N term	1		controllerType=0 controllerNumber=1 scan=3739	12.6083
03186:2	1	R.C[+57.021]VNTDGSYR.C	631		C[+57]	536.232	2	1071.46	1071.45	0	4.4	Specific	444.83	432.39	432.39	6.05	262	>FBN1 N term	1		controllerType=0 controllerNumber=1 scan=3815	12.816
03151:2	1	R.C[+57.021]VNTDGSYR.C	631		C[+57]	536.232	2	1071.46	1071.45	0	4	Specific	488.3	458.21	458.21	6.05	262	>FBN1 N term	1		controllerType=0 controllerNumber=1 scan=3777	12.7131
03187:2	1	R.C[+57.021]VN[+15.995]TDGSYR.C	631		C[+57], N[+16]	544.229	2	1087.45	1087.45	0	3.6	Specific	47.58	47.58	0	1.85	262	>FBN1 N term	1		controllerType=0 controllerNumber=1 scan=3816	12.8181
03150:2	1	R.C[+57.021]VN[+15.995]TDGSYR.C	631		C[+57], N[+16]	544.23	2	1087.45	1087.45	0	5.3	Specific	56.12	56.12	0	1.84	262	>FBN1 N term	1		controllerType=0 controllerNumber=1 scan=3775	12.7075
06082:2	1	R.C[+57.021][-17.027]VNTDGSYR.C	631		C[-17][+57]	527.718	2	1054.43	1054.43	0	3.4	Specific	318.86	318.86	318.86	4.44	262	>FBN1 N term	1		controllerType=0 controllerNumber=1 scan=6571	19.5423
06157:2	1	R.C[+57.021][-17.027]VNTDGSYR.C	631		C[-17][+57]	527.718	2	1054.43	1054.43	0	3.6	Specific	387.6	387.6	387.6	7.37	262	>FBN1 N term	1		controllerType=0 controllerNumber=1 scan=6639	19.6982
06015:2	1	R.C[+57.021][-17.027]VNTDGSYR.C	631		C[-17][+57]	527.718	2	1054.43	1054.43	0	2.9	Specific	411.19	411.19	411.19	7.51	262	>FBN1 N term	1		controllerType=0 controllerNumber=1 scan=6518	19.4205
06217:2	1	R.C[+57.021][-17.027]VNTDGSYR.C	631		C[-17][+57]	527.719	2	1054.43	1054.43	0	5	Specific	420.16	420.16	420.16	7.1	262	>FBN1 N term	1		controllerType=0 controllerNumber=1 scan=6693	19.8244
08537:3	1	R.C[+57.021]VNTDGSYRC[+57.021]EC[+57.021]FPGLAVGLDGR.V	631		C[+57]*3	868.39	3	2603.16	2603.14	0	4.8	Specific	827.44	827.44	827.44	13.15	262	>FBN1 N term	1		controllerType=0 controllerNumber=1 scan=8744	24.5575
08479:3	1	R.C[+57.021]VNTDGSYRC[+57.021]EC[+57.021]FPGLAVGLDGR.V	631		C[+57]*3	868.389	3	2603.15	2603.14	0	3.1	Specific	1092.6	1092.6	1092.6	18.57	262	>FBN1 N term	1		controllerType=0 controllerNumber=1 scan=8691	24.4327
10497:2	1	R.C[+57.021]EC[+57.021]FPGLAVGLDGR.V	640		C[+57]*2	775.864	2	1550.72	1550.71	0	7.8	Specific	260.23	260.23	260.23	5.45	262	>FBN1 N term	1		controllerType=0 controllerNumber=1 scan=10495	28.6917
09956:2	1	R.C[+57.021]EC[+57.021]FPGLAVGLDGR.V	640		C[+57]*2	775.862	2	1550.72	1550.71	0	5.3	Specific	364.5	364.5	364.5	7.79	262	>FBN1 N term	1		controllerType=0 controllerNumber=1 scan=10010	27.5409
10344:2	1	R.C[+57.021]EC[+57.021]FPGLAVGLDGR.V	640		C[+57]*2	775.86	2	1550.71	1550.71	0	2.6	Specific	376.72	376.72	376.72	8.21	262	>FBN1 N term	1		controllerType=0 controllerNumber=1 scan=10356	28.3615
10149:2	1	R.C[+57.021]EC[+57.021]FPGLAVGLDGR.V	640		C[+57]*2	775.864	2	1550.72	1550.71	0	8	Specific	403.04	403.04	403.04	7.6	262	>FBN1 N term	1		controllerType=0 controllerNumber=1 scan=10191	27.9698
10205:2	1	R.C[+57.021]EC[+57.021]FPGLAVGLDGR.V	640		C[+57]*2	775.863	2	1550.72	1550.71	0	6	Specific	405.19	405.19	405.19	7.93	262	>FBN1 N term	1		controllerType=0 controllerNumber=1 scan=10240	28.0875
10072:2	1	R.C[+57.021]EC[+57.021]FPGLAVGLDGR.V	640		C[+57]*2	775.864	2	1550.72	1550.71	0	7.1	Specific	427.32	427.32	427.32	7.6	262	>FBN1 N term	1		controllerType=0 controllerNumber=1 scan=10122	27.8063
10277:2	1	R.C[+57.021]EC[+57.021]FPGLAVGLDGR.V	640		C[+57]*2	775.861	2	1550.72	1550.71	0	4	Specific	433.79	433.79	433.79	8.35	262	>FBN1 N term	1		controllerType=0 controllerNumber=1 scan=10299	28.227
10013:2	1	R.C[+57.021]EC[+57.021]FPGLAVGLDGR.V	640		C[+57]*2	775.861	2	1550.71	1550.71	0	3.1	Specific	439.02	439.02	439.02	8.35	262	>FBN1 N term	1		controllerType=0 controllerNumber=1 scan=10066	27.6732
09466:2	1	R.C[+57.021]EC[+57.021]FPGLAVGLDGR.V	640		C[+57]*2	775.862	2	1550.72	1550.71	0	4.6	Specific	496.26	496.26	496.26	8.14	262	>FBN1 N term	1		controllerType=0 controllerNumber=1 scan=9559	26.4753
09027:3	1	R.C[+57.021]EC[+57.021]FPGLAVGLDGR.V	640		C[+57]*2	517.577	3	1550.71	1550.71	0	3.8	Specific	563	563	563	8.78	262	>FBN1 N term	1		controllerType=0 controllerNumber=1 scan=9162	25.5402
08968:3	1	R.C[+57.021]EC[+57.021]FPGLAVGLDGR.V	640		C[+57]*2	517.577	3	1550.72	1550.71	0	3.9	Specific	578.45	578.45	578.45	8.78	262	>FBN1 N term	1		controllerType=0 controllerNumber=1 scan=9109	25.4145
09411:2	1	R.C[+57.021]EC[+57.021]FPGLAVGLDGR.V	640		C[+57]*2	775.864	2	1550.72	1550.71	0	7.3	Specific	607.97	607.97	607.97	10	262	>FBN1 N term	1		controllerType=0 controllerNumber=1 scan=9508	26.3536
09349:2	1	R.C[+57.021]EC[+57.021]FPGLAVGLDGR.V	640		C[+57]*2	775.859	2	1550.71	1550.71	0	1.7	Specific	634.35	634.35	634.35	10.51	262	>FBN1 N term	1		controllerType=0 controllerNumber=1 scan=9456	26.2313
08931:2	1	R.C[+57.021]EC[+57.021]FPGLAVGLDGR.V	640		C[+57]*2	775.86	2	1550.71	1550.71	0	2.1	Specific	716.8	716.8	716.8	12.51	262	>FBN1 N term	1		controllerType=0 controllerNumber=1 scan=9076	25.3364
09177:2	1	R.C[+57.021]EC[+57.021]FPGLAVGLDGR.V	640		C[+57]*2	775.86	2	1550.71	1550.71	0	2.5	Specific	817.55	817.55	817.55	14.75	262	>FBN1 N term	1		controllerType=0 controllerNumber=1 scan=9293	25.8493
09117:2	1	R.C[+57.021]EC[+57.021]FPGLAVGLDGR.V	640		C[+57]*2	775.861	2	1550.71	1550.71	0	3.8	Specific	858.99	858.99	858.99	15.75	262	>FBN1 N term	1		controllerType=0 controllerNumber=1 scan=9238	25.7195
09054:2	1	R.C[+57.021]EC[+57.021]FPGLAVGLDGR.V	640		C[+57]*2	775.862	2	1550.72	1550.71	0	5.7	Specific	863.93	863.93	863.93	15.33	262	>FBN1 N term	1		controllerType=0 controllerNumber=1 scan=9183	25.5897
08989:2	1	R.C[+57.021]EC[+57.021]FPGLAVGLDGR.V	640		C[+57]*2	775.862	2	1550.72	1550.71	0	4.8	Specific	883.99	883.99	883.99	15.33	262	>FBN1 N term	1		controllerType=0 controllerNumber=1 scan=9128	25.4601
03543:2	1	R.VC[+57.021]VDTHMR.S	654		C[+57]	509.235	2	1017.46	1017.46	0	3	Specific	116.74	116.74	116.74	1.9	262	>FBN1 N term	1		controllerType=0 controllerNumber=1 scan=4184	13.8227
03505:2	1	R.VC[+57.021]VDTHMR.S	654		C[+57]	509.236	2	1017.46	1017.46	0	3.6	Specific	282.24	282.24	282.24	4.59	262	>FBN1 N term	1		controllerType=0 controllerNumber=1 scan=4144	13.7174
03212:2	1	R.STC[+57.021]YGGYK.R	662		C[+57]	468.201	2	935.395	935.393	0	2.4	Specific	5.44	5.44	5.44	1.84	262	>FBN1 N term	1		controllerType=0 controllerNumber=1 scan=3845	12.9047
03257:2	1	R.STC[+57.021]YGGYK.R	662		C[+57]	468.202	2	935.396	935.393	0	3.3	Specific	216.35	216.35	216.35	3.16	262	>FBN1 N term	1		controllerType=0 controllerNumber=1 scan=3887	13.0148
03295:2	1	R.STC[+57.021]YGGYK.R	662		C[+57]	468.202	2	935.397	935.393	0	4.8	Specific	259.13	259.13	259.13	3.71	262	>FBN1 N term	1		controllerType=0 controllerNumber=1 scan=3926	13.1214
02844:2	1	R.STC[+57.021]YGGYKR.G	662		C[+57]	546.253	2	1091.5	1091.49	0	4.3	Specific	44.84	44.84	44.84	1.83	262	>FBN1 N term	1		controllerType=0 controllerNumber=1 scan=3439	11.7069
02805:2	1	R.STC[+57.021]YGGYKR.G	662		C[+57]	546.253	2	1091.5	1091.49	0	3.7	Specific	157.46	157.46	157.46	2.3	262	>FBN1 N term	1		controllerType=0 controllerNumber=1 scan=3400	11.5858
05074:3	1	K.RGQC[+57.021]IKPLFGAVTK.S	670		C[+57]	525.634	3	1574.89	1574.88	0	1.8	Specific	159.16	159.16	159.16	2.19	262	>FBN1 N term	1		controllerType=0 controllerNumber=1 scan=5673	17.4676
04874:3	1	K.RGQC[+57.021]IKPLFGAVTK.S	670		C[+57]	525.634	3	1574.89	1574.88	0	2.2	Specific	181.78	181.78	181.78	2.49	262	>FBN1 N term	1		controllerType=0 controllerNumber=1 scan=5483	17.0177
05021:3	1	K.RGQC[+57.021]IKPLFGAVTK.S	670		C[+57]	525.634	3	1574.89	1574.88	0	3.1	Specific	205.33	205.33	205.33	2.96	262	>FBN1 N term	1		controllerType=0 controllerNumber=1 scan=5622	17.3465
05117:3	1	K.RGQC[+57.021]IKPLFGAVTK.S	670		C[+57]	525.634	3	1574.89	1574.88	0	3.2	Specific	220.23	220.23	220.23	2.64	262	>FBN1 N term	1		controllerType=0 controllerNumber=1 scan=5717	17.5753
05858:3	1	R.GQC[+57.021]IKPLFGAVTK.S	671		C[+57]	473.601	3	1418.79	1418.78	0	3.6	Specific	388.07	388.07	388.07	8.21	262	>FBN1 N term	1		controllerType=0 controllerNumber=1 scan=6381	19.109
06295:3	1	R.GQC[+57.021]IKPLFGAVTK.S	671		C[+57]	473.6	3	1418.79	1418.78	0	2.8	Specific	464.34	464.34	464.34	8.52	262	>FBN1 N term	1		controllerType=0 controllerNumber=1 scan=6768	20.0009
05974:3	1	R.GQC[+57.021]IKPLFGAVTK.S	671		C[+57]	473.601	3	1418.79	1418.78	0	4.1	Specific	524.69	524.69	524.69	8.71	262	>FBN1 N term	1		controllerType=0 controllerNumber=1 scan=6488	19.353
06047:3	1	R.GQC[+57.021]IKPLFGAVTK.S	671		C[+57]	473.601	3	1418.79	1418.78	0	3.3	Specific	525.64	525.64	525.64	8.71	262	>FBN1 N term	1		controllerType=0 controllerNumber=1 scan=6543	19.4794
05997:2	1	R.GQC[+57.021]IKPLFGAVTK.S	671		C[+57]	709.896	2	1418.79	1418.78	0	2.3	Specific	535.9	535.9	535.9	7.84	262	>FBN1 N term	1		controllerType=0 controllerNumber=1 scan=6505	19.3913
06111:3	1	R.GQC[+57.021]IKPLFGAVTK.S	671		C[+57]	473.601	3	1418.79	1418.78	0	4.3	Specific	538.13	538.13	538.13	8.71	262	>FBN1 N term	1		controllerType=0 controllerNumber=1 scan=6599	19.6078
06236:3	1	R.GQC[+57.021]IKPLFGAVTK.S	671		C[+57]	473.601	3	1418.79	1418.78	0	4.5	Specific	547.34	547.34	547.34	8.71	262	>FBN1 N term	1		controllerType=0 controllerNumber=1 scan=6711	19.8673
05912:3	1	R.GQC[+57.021]IKPLFGAVTK.S	671		C[+57]	473.6	3	1418.79	1418.78	0	2	Specific	583.8	583.8	583.8	9.51	262	>FBN1 N term	1		controllerType=0 controllerNumber=1 scan=6433	19.2272
06174:3	1	R.GQC[+57.021]IKPLFGAVTK.S	671		C[+57]	473.601	3	1418.79	1418.78	0	4.2	Specific	591.45	591.45	591.45	9.75	262	>FBN1 N term	1		controllerType=0 controllerNumber=1 scan=6653	19.7324
06190:2	1	R.GQC[+57.021]IKPLFGAVTK.S	671		C[+57]	709.899	2	1418.79	1418.78	0	6.1	Specific	622.08	622.08	622.08	9.46	262	>FBN1 N term	1		controllerType=0 controllerNumber=1 scan=6668	19.7662
06072:2	1	R.GQC[+57.021]IKPLFGAVTK.S	671		C[+57]	709.896	2	1418.79	1418.78	0	1.8	Specific	622.31	622.31	622.31	9.64	262	>FBN1 N term	1		controllerType=0 controllerNumber=1 scan=6563	19.5239
06136:2	1	R.GQC[+57.021]IKPLFGAVTK.S	671		C[+57]	709.897	2	1418.79	1418.78	0	2.5	Specific	662.69	662.69	662.69	10.87	262	>FBN1 N term	1		controllerType=0 controllerNumber=1 scan=6618	19.6487
11092:6	1	K.SEC[+57.021]C[+57.021]C[+57.021]ASTEYAFGEPC[+57.021]QPC[+57.021]PAQNSAEYQALC[+57.021]SSGPGMTSAGSDINEC[+57.021]ALDPDIC[+57.021]PNGIC[+57.021]ENLR.G	684		C[+57]*9	1173.14	6	7033.82	7033.82	0	0.3	Specific	478.8	478.8	18.17	5.27	262	>FBN1 N term	1		controllerType=0 controllerNumber=1 scan=11004	29.8984
11065:5	1	K.SEC[+57.021]C[+57.021]C[+57.021]ASTEYAFGEPC[+57.021]QPC[+57.021]PAQNSAEYQALC[+57.021]SSGPGMTSAGSDINEC[+57.021]ALDPDIC[+57.021]PNGIC[+57.021]ENLR.G	684		C[+57]*9	1407.58	5	7033.87	7033.82	0	7.2	Specific	601.92	601.92	13.72	6.98	262	>FBN1 N term	1		controllerType=0 controllerNumber=1 scan=10982	29.8459
11085:4	1	K.SEC[+57.021]C[+57.021]C[+57.021]ASTEYAFGEPC[+57.021]QPC[+57.021]PAQNSAEYQALC[+57.021]SSGPGMTSAGSDINEC[+57.021]ALDPDIC[+57.021]PNGIC[+57.021]ENLR.G	684		C[+57]*9	1759.21	4	7033.83	7033.82	0	1.1	Specific	899.3	899.3	20	12.49	262	>FBN1 N term	1		controllerType=0 controllerNumber=1 scan=10997	29.8811
11123:5	1	K.SEC[+57.021]C[+57.021]C[+57.021]ASTEYAFGEPC[+57.021]QPC[+57.021]PAQNSAEYQALC[+57.021]SSGPGMTSAGSDINEC[+57.021]ALDPDIC[+57.021]PNGIC[+57.021]ENLR.G	684		C[+57]*9	1407.58	5	7033.86	7033.82	0	5.9	Specific	1031.03	1031.03	20.84	15.32	262	>FBN1 N term	1		controllerType=0 controllerNumber=1 scan=11034	29.9704
11115:5	1	K.SEC[+57.021]C[+57.021]C[+57.021]ASTEYAFGEPC[+57.021]QPC[+57.021]PAQN[+15.995]SAEYQALC[+57.021]SSGPGMTSAGSDIN[+0.984]EC[+57.021]ALDPDIC[+57.021]PNGIC[+57.021]ENLR.G	684		C[+57]*9, N[+1][+16]	1411.19	5	7051.91	7050.8	1	14.7	Specific	386.05	386.05	4	3.11	262	>FBN1 N term	1		controllerType=0 controllerNumber=1 scan=11026	29.9509
03929:2	1	K.C[+57.021]IC[+57.021]NSGYEVDSTGK.N	751		C[+57]*2	795.333	2	1589.66	1589.66	0	1	Specific	53.7	53.7	53.7	2.03	262	>FBN1 N term	1		controllerType=0 controllerNumber=1 scan=4570	14.8136
04076:2	1	K.C[+57.021]IC[+57.021]NSGYEVDSTGK.N	751		C[+57]*2	795.335	2	1589.66	1589.66	0	3.1	Specific	109.53	109.53	109.53	2.45	262	>FBN1 N term	1		controllerType=0 controllerNumber=1 scan=4703	15.1398
04123:2	1	K.C[+57.021]IC[+57.021]NSGYEVDSTGK.N	751		C[+57]*2	795.331	2	1589.66	1589.66	0	-1.2	Specific	132.6	132.6	132.6	1.95	262	>FBN1 N term	1		controllerType=0 controllerNumber=1 scan=4749	15.2509
04229:2	1	K.C[+57.021]IC[+57.021]NSGYEVDSTGK.N	751		C[+57]*2	795.334	2	1589.66	1589.66	0	2.2	Specific	245.69	245.69	245.69	4.43	262	>FBN1 N term	1		controllerType=0 controllerNumber=1 scan=4850	15.4968
04179:2	1	K.C[+57.021]IC[+57.021]NSGYEVDSTGK.N	751		C[+57]*2	795.334	2	1589.66	1589.66	0	1.8	Specific	269.79	269.79	269.79	5.96	262	>FBN1 N term	1		controllerType=0 controllerNumber=1 scan=4803	15.383
04270:2	1	K.C[+57.021]IC[+57.021]NSGYEVDSTGK.N	751		C[+57]*2	795.334	2	1589.66	1589.66	0	1.8	Specific	303.11	303.11	303.11	6.27	262	>FBN1 N term	1		controllerType=0 controllerNumber=1 scan=4894	15.6065
04323:2	1	K.C[+57.021]IC[+57.021]NSGYEVDSTGK.N	751		C[+57]*2	795.334	2	1589.66	1589.66	0	2.5	Specific	337.22	337.22	337.22	5.63	262	>FBN1 N term	1		controllerType=0 controllerNumber=1 scan=4944	15.7266
04540:2	1	K.C[+57.021]IC[+57.021]NSGYEVDSTGK.N	751		C[+57]*2	795.34	2	1589.67	1589.66	0	10.3	Specific	360.37	360.37	360.37	4.18	262	>FBN1 N term	1		controllerType=0 controllerNumber=1 scan=5166	16.2695
04484:2	1	K.C[+57.021]IC[+57.021]NSGYEVDSTGK.N	751		C[+57]*2	795.334	2	1589.66	1589.66	0	2.8	Specific	362.75	362.75	362.75	5.77	262	>FBN1 N term	1		controllerType=0 controllerNumber=1 scan=5114	16.1464
04371:2	1	K.C[+57.021]IC[+57.021]NSGYEVDSTGK.N	751		C[+57]*2	795.334	2	1589.66	1589.66	0	2.3	Specific	394.34	394.34	394.34	8.21	262	>FBN1 N term	1		controllerType=0 controllerNumber=1 scan=4993	15.8469
04461:2	1	K.C[+57.021]IC[+57.021]NSGYEVDSTGK.N	751		C[+57]*2	795.335	2	1589.66	1589.66	0	2.9	Specific	400.26	400.26	400.26	8.35	262	>FBN1 N term	1		controllerType=0 controllerNumber=1 scan=5087	16.077
04415:2	1	K.C[+57.021]IC[+57.021]NSGYEVDSTGK.N	751		C[+57]*2	795.335	2	1589.66	1589.66	0	3.3	Specific	423.58	423.58	423.58	8.35	262	>FBN1 N term	1		controllerType=0 controllerNumber=1 scan=5037	15.9559
04588:2	1	K.C[+57.021]IC[+57.021]NSGYEVDSTGK.N	751		C[+57]*2	795.334	2	1589.66	1589.66	0	2.4	Specific	476.27	476.27	476.27	8.52	262	>FBN1 N term	1		controllerType=0 controllerNumber=1 scan=5206	16.364
05037:2	1	K.C[+57.021]IC[+57.021]NSGYEVDSTGK.N	751		C[+57]*2	795.337	2	1589.67	1589.66	0	6.3	Specific	528.68	528.68	528.68	8.3	262	>FBN1 N term	1		controllerType=0 controllerNumber=1 scan=5638	17.3843
04688:2	1	K.C[+57.021]IC[+57.021]NSGYEVDSTGK.N	751		C[+57]*2	795.335	2	1589.66	1589.66	0	3.9	Specific	541.06	541.06	541.06	8.71	262	>FBN1 N term	1		controllerType=0 controllerNumber=1 scan=5302	16.5899
04641:2	1	K.C[+57.021]IC[+57.021]NSGYEVDSTGK.N	751		C[+57]*2	795.335	2	1589.66	1589.66	0	4.1	Specific	542.36	542.36	542.36	8.71	262	>FBN1 N term	1		controllerType=0 controllerNumber=1 scan=5256	16.4812
04731:2	1	K.C[+57.021]IC[+57.021]NSGYEVDSTGK.N	751		C[+57]*2	795.334	2	1589.66	1589.66	0	2.7	Specific	605.02	605.02	605.02	10.75	262	>FBN1 N term	1		controllerType=0 controllerNumber=1 scan=5347	16.698
04777:2	1	K.C[+57.021]IC[+57.021]NSGYEVDSTGK.N	751		C[+57]*2	795.334	2	1589.66	1589.66	0	2.1	Specific	621.38	621.38	621.38	10.51	262	>FBN1 N term	1		controllerType=0 controllerNumber=1 scan=5394	16.8096
04896:2	1	K.C[+57.021]IC[+57.021]NSGYEVDSTGK.N	751		C[+57]*2	795.334	2	1589.66	1589.66	0	1.9	Specific	659.93	659.93	659.93	11.51	262	>FBN1 N term	1		controllerType=0 controllerNumber=1 scan=5503	17.0648
04837:2	1	K.C[+57.021]IC[+57.021]NSGYEVDSTGK.N	751		C[+57]*2	795.333	2	1589.66	1589.66	0	1.3	Specific	673.79	673.79	673.79	11.51	262	>FBN1 N term	1		controllerType=0 controllerNumber=1 scan=5451	16.9435
04990:2	1	K.C[+57.021]IC[+57.021]NSGYEVDSTGK.N	751		C[+57]*2	795.334	2	1589.66	1589.66	0	2	Specific	751.15	751.15	751.15	13.51	262	>FBN1 N term	1		controllerType=0 controllerNumber=1 scan=5594	17.2811
04941:2	1	K.C[+57.021]IC[+57.021]NSGYEVDSTGK.N	751		C[+57]*2	795.335	2	1589.66	1589.66	0	2.9	Specific	848.88	820.92	820.92	14.75	262	>FBN1 N term	1		controllerType=0 controllerNumber=1 scan=5546	17.167
08085:2	1	K.C[+57.021][-17.027]IC[+57.021]NSGYEVDSTGK.N	751		C[-17][+57]*2	786.819	2	1572.63	1572.63	0	0	Specific	602.31	581.87	581.87	10.51	262	>FBN1 N term	1		controllerType=0 controllerNumber=1 scan=8342	23.6234
08026:2	1	K.C[+57.021][-17.027]IC[+57.021]NSGYEVDSTGK.N	751		C[-17][+57]*2	786.822	2	1572.64	1572.63	0	3.3	Specific	732.37	681.32	681.32	12.75	262	>FBN1 N term	1		controllerType=0 controllerNumber=1 scan=8287	23.4967
04589:3	1	K.C[+57.021]IC[+57.021]N[+0.984]SGYEVDS[+396.127]T[+396.127]GK.N	751	Pent(3),Pent(3)	C[+57]*2, N[+1], S[+396], T[+396]	794.973	3	2382.9	2382.89	0	3.7	Specific	285.63	285.63	26.62	4.09	262	>FBN1 N term	1		controllerType=0 controllerNumber=1 scan=5206	16.364
10574:4	1	K.C[+57.021]IC[+57.021]NSGYEVDSTGKNC[+57.021]VDINEC[+57.021]VLNSLLC[+57.021]DNGQC[+57.021]R.N	751		C[+57]*6	1031.94	4	4124.76	4123.73	1	4.8	Specific	127.95	127.95	2.31	1.89	262	>FBN1 N term	1		controllerType=0 controllerNumber=1 scan=10565	28.8567
10642:4	1	K.C[+57.021]IC[+57.021]NSGYEVDSTGKNC[+57.021]VDINEC[+57.021]VLNSLLC[+57.021]DNGQC[+57.021]R.N	751		C[+57]*6	1031.7	4	4123.77	4123.73	0	8	Specific	205.55	205.55	14.28	2.92	262	>FBN1 N term	1		controllerType=0 controllerNumber=1 scan=10623	28.9961
10450:4	1	K.C[+57.021]IC[+57.021]NSGYEVDSTGKNC[+57.021]VDINEC[+57.021]VLNSLLC[+57.021]DNGQC[+57.021]R.N	751		C[+57]*6	1031.69	4	4123.75	4123.73	0	4.8	Specific	392.36	392.36	28.99	5.77	262	>FBN1 N term	1		controllerType=0 controllerNumber=1 scan=10452	28.5889
10323:4	1	K.C[+57.021]IC[+57.021]NSGYEVDSTGKNC[+57.021]VDINEC[+57.021]VLNSLLC[+57.021]DNGQC[+57.021]R.N	751		C[+57]*6	1031.69	4	4123.75	4123.73	0	5	Specific	395.17	395.17	34.82	5.77	262	>FBN1 N term	1		controllerType=0 controllerNumber=1 scan=10340	28.3246
10406:3	1	K.C[+57.021]IC[+57.021]NSGYEVDSTGKNC[+57.021]VDINEC[+57.021]VLNSLLC[+57.021]DNGQC[+57.021]R.N	751		C[+57]*6	1375.26	3	4123.76	4123.73	0	5.1	Specific	563.28	563.28	46.93	8.28	262	>FBN1 N term	1		controllerType=0 controllerNumber=1 scan=10410	28.4889
10345:3	1	K.C[+57.021]IC[+57.021]NSGYEVDSTGKNC[+57.021]VDINEC[+57.021]VLNSLLC[+57.021]DNGQC[+57.021]R.N	751		C[+57]*6	1375.26	3	4123.75	4123.73	0	4.3	Specific	637.88	637.88	79.4	9.7	262	>FBN1 N term	1		controllerType=0 controllerNumber=1 scan=10357	28.3637
10385:4	1	K.C[+57.021]IC[+57.021]NSGYEVDSTGKNC[+57.021]VDINEC[+57.021]VLNSLLC[+57.021]DNGQC[+57.021]R.N	751		C[+57]*6	1031.69	4	4123.75	4123.73	0	4.1	Specific	687.18	687.18	56.48	9.73	262	>FBN1 N term	1		controllerType=0 controllerNumber=1 scan=10392	28.4479
10510:4	1	K.C[+57.021]IC[+57.021]NSGYEVDSTGKNC[+57.021]VDINEC[+57.021]VLNSLLC[+57.021]DN[+0.984]GQC[+57.021]R.N	751		C[+57]*6, N[+1]	1031.94	4	4124.75	4124.72	0	7	Specific	315.96	315.96	102.35	3.75	262	>FBN1 N term	1		controllerType=0 controllerNumber=1 scan=10507	28.7198
10819:3	1	K.NC[+57.021]VDINEC[+57.021]VLNSLLC[+57.021]DNGQC[+57.021]R.N	765		C[+57]*4	851.707	3	2553.11	2553.09	0	4.6	Specific	600.45	600.45	600.45	8.06	262	>FBN1 N term	1		controllerType=0 controllerNumber=1 scan=10772	29.3479
10996:3	1	K.NC[+57.021]VDINEC[+57.021]VLNSLLC[+57.021]DNGQC[+57.021]R.N	765		C[+57]*4	851.706	3	2553.1	2553.09	0	3.4	Specific	702.35	702.35	702.35	10.47	262	>FBN1 N term	1		controllerType=0 controllerNumber=1 scan=10923	29.7081
10941:3	1	K.NC[+57.021]VDINEC[+57.021]VLNSLLC[+57.021]DNGQC[+57.021]R.N	765		C[+57]*4	851.708	3	2553.11	2553.09	0	5.9	Specific	725.04	725.04	725.04	10.06	262	>FBN1 N term	1		controllerType=0 controllerNumber=1 scan=10878	29.6015
10880:3	1	K.NC[+57.021]VDINEC[+57.021]VLNSLLC[+57.021]DNGQC[+57.021]R.N	765		C[+57]*4	851.707	3	2553.11	2553.09	0	4.7	Specific	775.18	775.18	775.18	11.06	262	>FBN1 N term	1		controllerType=0 controllerNumber=1 scan=10825	29.4751
11125:3	1	K.NC[+57.021]VDINEC[+57.021]VLNSLLC[+57.021]DN[+0.984]GQC[+57.021]R.N	765		C[+57]*4, N[+1]	852.038	3	2554.1	2554.08	0	7.5	Specific	553.56	553.56	65.16	5.7	262	>FBN1 N term	1		controllerType=0 controllerNumber=1 scan=11036	29.9748
10864:2	1	K.NC[+57.021]VDIN[+0.984]EC[+57.021]VLNSLLC[+57.021]DNGQC[+57.021]R.N	765		C[+57]*4, N[+1]	1277.56	2	2554.11	2554.08	0	11.1	Specific	554.47	554.47	76.75	6.22	262	>FBN1 N term	1		controllerType=0 controllerNumber=1 scan=10812	29.4449
11063:3	1	K.NC[+57.021]VDINEC[+57.021]VLNSLLC[+57.021]DN[+0.984]GQC[+57.021]R.N	765		C[+57]*4, N[+1]	852.038	3	2554.1	2554.08	0	7.6	Specific	659.28	659.28	87.67	8.73	262	>FBN1 N term	1		controllerType=0 controllerNumber=1 scan=10980	29.8415
04690:3	1	R.N[+15.995]T[+294.095]PGS[+396.127]FVC[+57.021]TC[+57.021]PK.G	786	Hex(1)Pent(1),Pent(3)	C[+57]*2, N[+16], S[+396], T[+294]	691.933	3	2073.79	2073.82	0	-19.2	Specific	469.66	469.66	0	4.84	262	>FBN1 N term	1		controllerType=0 controllerNumber=1 scan=5303	16.5921
05506:2	1	K.GFIYKPDLK.T	798			540.809	2	1080.61	1080.61	0	1.8	Specific	264.37	218.59	218.59	2.53	262	>FBN1 N term	1		controllerType=0 controllerNumber=1 scan=6076	18.4082
06395:2	1	K.GFIYKPDLK.T	798			540.812	2	1080.62	1080.61	0	6.4	Specific	354.05	316.61	316.61	2.87	262	>FBN1 N term	1		controllerType=0 controllerNumber=1 scan=6859	20.2112
06403:2	1	K.GFIYKPDLK.T	798			540.811	2	1080.61	1080.61	0	4.9	Specific	359.64	326.38	326.38	2.68	262	>FBN1 N term	1		controllerType=0 controllerNumber=1 scan=6866	20.2283
06226:2	1	K.GFIYKPDLK.T	798			540.811	2	1080.61	1080.61	0	5.1	Specific	423.18	333.37	333.37	5.02	262	>FBN1 N term	1		controllerType=0 controllerNumber=1 scan=6702	19.8459
06134:2	1	K.GFIYKPDLK.T	798			540.81	2	1080.61	1080.61	0	4.3	Specific	522.08	397.63	397.63	7	262	>FBN1 N term	1		controllerType=0 controllerNumber=1 scan=6616	19.6444
05558:2	1	K.GFIYKPDLK.T	798			540.809	2	1080.61	1080.61	0	1.4	Specific	574.32	379.88	379.88	7.8	262	>FBN1 N term	1		controllerType=0 controllerNumber=1 scan=6120	18.5068
05610:2	1	K.GFIYKPDLK.T	798			540.81	2	1080.61	1080.61	0	2.9	Specific	594.82	389.02	389.02	8.04	262	>FBN1 N term	1		controllerType=0 controllerNumber=1 scan=6171	18.6239
06062:2	1	K.GFIYKPDLK.T	798			540.81	2	1080.61	1080.61	0	3.2	Specific	598.16	389.41	389.41	8.04	262	>FBN1 N term	1		controllerType=0 controllerNumber=1 scan=6557	19.511
05674:2	1	K.GFIYKPDLK.T	798			540.81	2	1080.61	1080.61	0	3.1	Specific	634.17	400.9	400.9	9.04	262	>FBN1 N term	1		controllerType=0 controllerNumber=1 scan=6226	18.7495
05988:2	1	K.GFIYKPDLK.T	798			540.81	2	1080.61	1080.61	0	4.3	Specific	657.14	427.86	427.86	10.04	262	>FBN1 N term	1		controllerType=0 controllerNumber=1 scan=6499	19.3787
05867:2	1	K.GFIYKPDLK.T	798			540.81	2	1080.61	1080.61	0	3.1	Specific	665.19	468.17	468.17	10.04	262	>FBN1 N term	1		controllerType=0 controllerNumber=1 scan=6389	19.1283
05739:2	1	K.GFIYKPDLK.T	798			540.81	2	1080.61	1080.61	0	3.7	Specific	668.11	429.36	429.36	10.04	262	>FBN1 N term	1		controllerType=0 controllerNumber=1 scan=6279	18.8744
05805:2	1	K.GFIYKPDLK.T	798			540.81	2	1080.61	1080.61	0	3.5	Specific	668.68	462.52	462.52	10.04	262	>FBN1 N term	1		controllerType=0 controllerNumber=1 scan=6334	19.002
05926:2	1	K.GFIYKPDLK.T	798			540.809	2	1080.61	1080.61	0	2.7	Specific	674.19	463.15	463.15	10.04	262	>FBN1 N term	1		controllerType=0 controllerNumber=1 scan=6444	19.2529
06223:3	1	K.TC[+57.021]EDIDEC[+57.021]ESSPC[+57.021]INGVC[+57.021]K.N	807		C[+57]*4	758.303	3	2272.89	2272.88	0	4.7	Specific	749.84	749.84	749.84	10.06	262	>FBN1 N term	1		controllerType=0 controllerNumber=1 scan=6700	19.8416
06278:3	1	K.TC[+57.021]EDIDEC[+57.021]ESSPC[+57.021]INGVC[+57.021]K.N	807		C[+57]*4	758.301	3	2272.89	2272.88	0	2	Specific	788.51	788.51	788.51	11.24	262	>FBN1 N term	1		controllerType=0 controllerNumber=1 scan=6752	19.9647
06304:2	1	K.TC[+57.021]EDIDEC[+57.021]ESSPC[+57.021]INGVC[+57.021]K.N	807		C[+57]*4	1136.95	2	2272.89	2272.88	0	2.1	Specific	808.18	808.18	808.18	13.21	262	>FBN1 N term	1		controllerType=0 controllerNumber=1 scan=6778	20.0236
06253:2	1	K.TC[+57.021]EDIDEC[+57.021]ESSPC[+57.021]INGVC[+57.021]K.N	807		C[+57]*4	1136.95	2	2272.9	2272.88	0	5.7	Specific	905.01	905.01	905.01	15.03	262	>FBN1 N term	1		controllerType=0 controllerNumber=1 scan=6725	19.8998
06475:3	1	K.TC[+57.021]EDIDEC[+57.021]ESSPC[+57.021]IN[+0.984]GVC[+57.021]K.N	807		C[+57]*4, N[+1]	758.628	3	2273.87	2273.87	0	0.8	Specific	362.87	362.87	362.87	4.5	262	>FBN1 N term	1		controllerType=0 controllerNumber=1 scan=6926	20.3669
06029:3	1	K.TC[+57.021]EDIDEC[+57.021]ESS[+324.106]PC[+57.021]INGVC[+57.021]K.N	807	Hex(2)	C[+57]*4, S[+324]	866.34	3	2597.01	2596.99	0	6.9	Specific	432.58	432.58	0	5.33	262	>FBN1 N term	1		controllerType=0 controllerNumber=1 scan=6529	19.4466
06340:3	1	K.TC[+57.021]EDIDEC[+57.021]ESSPC[+57.021]IN[+0.984]GVC[+57.021]K.N	807		C[+57]*4, N[+1]	758.634	3	2273.89	2273.87	0	9	Specific	470.01	470.01	470.01	5.5	262	>FBN1 N term	1		controllerType=0 controllerNumber=1 scan=6812	20.1029
06240:3	1	K.TC[+57.021]EDIDEC[+57.021]ES[+162.053]SPC[+57.021]INGVC[+57.021]K.N	807	Hex(1)	C[+57]*4, S[+162]	812.318	3	2434.94	2434.94	0	2.2	Specific	668.83	668.83	0	9.47	262	>FBN1 N term	1		controllerType=0 controllerNumber=1 scan=6714	19.8738
06129:3	1	K.TC[+57.021]EDIDEC[+57.021]ES[+426.137]SPC[+57.021]INGVC[+57.021]K.N	807	Hex(1)Pent(2)	C[+57]*4, S[+426]	900.35	3	2699.03	2699.02	0	5.5	Specific	689.55	689.55	0	9.06	262	>FBN1 N term	1		controllerType=0 controllerNumber=1 scan=6613	19.6379
06202:2	1	K.TC[+57.021]EDIDEC[+57.021]ES[+162.053]SPC[+57.021]INGVC[+57.021]K.N	807	Hex(1)	C[+57]*4, S[+162]	1217.97	2	2434.94	2434.94	0	2.1	Specific	783	783	0	12.21	262	>FBN1 N term	1		controllerType=0 controllerNumber=1 scan=6679	19.7921
06058:3	1	K.TC[+57.021]EDIDEC[+57.021]ES[+162.053]SPC[+57.021]INGVC[+57.021]K.N	807	Hex(1)	C[+57]*4, S[+162]	812.318	3	2434.94	2434.94	0	1.4	Specific	789.37	789.37	0	11.24	262	>FBN1 N term	1		controllerType=0 controllerNumber=1 scan=6552	19.4983
06184:3	1	K.TC[+57.021]EDIDEC[+57.021]ES[+162.053]SPC[+57.021]INGVC[+57.021]K.N	807	Hex(1)	C[+57]*4, S[+162]	812.319	3	2434.94	2434.94	0	2.4	Specific	818.86	818.86	0	12.47	262	>FBN1 N term	1		controllerType=0 controllerNumber=1 scan=6662	19.7513
06110:3	1	K.TC[+57.021]EDIDEC[+57.021]ES[+162.053]SPC[+57.021]INGVC[+57.021]K.N	807	Hex(1)	C[+57]*4, S[+162]	812.32	3	2434.94	2434.94	0	3.9	Specific	831.25	831.25	0	12.47	262	>FBN1 N term	1		controllerType=0 controllerNumber=1 scan=6598	19.6067
06078:2	1	K.TC[+57.021]EDIDEC[+57.021]ES[+162.053]SPC[+57.021]INGVC[+57.021]K.N	807	Hex(1)	C[+57]*4, S[+162]	1217.97	2	2434.94	2434.94	0	3	Specific	925.25	925.25	0	15.44	262	>FBN1 N term	1		controllerType=0 controllerNumber=1 scan=6569	19.538
06143:2	1	K.TC[+57.021]EDIDEC[+57.021]ESS[+162.053]PC[+57.021]INGVC[+57.021]K.N	807	Hex(1)	C[+57]*4, S[+162]	1217.97	2	2434.94	2434.94	0	2.2	Specific	1039.54	1039.54	0	17.44	262	>FBN1 N term	1		controllerType=0 controllerNumber=1 scan=6624	19.6637
06193:3	1	K.TC[+57.021]EDID[+15.995]EC[+57.021]ESS[+203.079]PC[+57.021]INGVC[+57.021]K.N	807	HexNAc(1)	C[+57]*4, D[+16], S[+203]	831.328	3	2491.97	2491.96	0	5	Specific	219.04	219.04	0	2.99	262	>FBN1 N term	1		controllerType=0 controllerNumber=1 scan=6671	19.7727
06310:3	1	K.TC[+57.021]EDIDEC[+57.021]ESS[+162.053]PC[+57.021]IN[+0.984]GVC[+57.021]K.N	807	Hex(1)	C[+57]*4, N[+1], S[+162]	812.649	3	2435.93	2435.92	0	4.7	Specific	661.91	661.91	0	9.06	262	>FBN1 N term	1		controllerType=0 controllerNumber=1 scan=6783	20.0344
06352:2	1	K.TC[+57.021]EDIDEC[+57.021]ESS[+162.053]PC[+57.021]IN[+0.984]GVC[+57.021]K.N	807	Hex(1)	C[+57]*4, N[+1], S[+162]	1218.47	2	2435.93	2435.92	0	6	Specific	700.7	700.7	0	11.03	262	>FBN1 N term	1		controllerType=0 controllerNumber=1 scan=6823	20.1286
06360:3	1	K.TC[+57.021]EDIDEC[+57.021]ESS[+162.053]PC[+57.021]IN[+0.984]GVC[+57.021]K.N	807	Hex(1)	C[+57]*4, N[+1], S[+162]	812.648	3	2435.93	2435.92	0	3.7	Specific	706.95	706.95	0	10.47	262	>FBN1 N term	1		controllerType=0 controllerNumber=1 scan=6831	20.1468
06309:3	1	K.TC[+57.021]EDIDEC[+57.021][+14.016]ESS[+146.058]PC[+57.021]IN[+0.984]GVC[+57.021]K.N	807	Fuc(1)	C[+14][+57]*4, N[+1], S[+146]	811.984	3	2433.94	2433.94	0	-0.7	Specific	598.27	598.27	0	6.02	262	>FBN1 N term	1		controllerType=0 controllerNumber=1 scan=6783	20.0344
06342:2	1	K.TIC[+57.021]IETIK.G	846		C[+57]	489.272	2	977.537	977.534	0	3.4	Specific	338.37	114.57	114.57	3.16	262	>FBN1 N term	1		controllerType=0 controllerNumber=1 scan=6813	20.105
06280:2	1	K.TIC[+57.021]IETIK.G	846		C[+57]	489.272	2	977.536	977.534	0	2.6	Specific	413.77	125.65	125.65	5.08	262	>FBN1 N term	1		controllerType=0 controllerNumber=1 scan=6753	19.9668
06220:2	1	K.TIC[+57.021]IETIK.G	846		C[+57]	489.273	2	977.539	977.534	0	5.1	Specific	458.18	92.07	92.07	3.15	262	>FBN1 N term	1		controllerType=0 controllerNumber=1 scan=6697	19.8351
05537:2	1	K.TIC[+57.021]IETIK.G	846		C[+57]	489.271	2	977.535	977.534	0	1.5	Specific	523.04	133.72	133.72	5.21	262	>FBN1 N term	1		controllerType=0 controllerNumber=1 scan=6100	18.4628
05589:2	1	K.TIC[+57.021]IETIK.G	846		C[+57]	489.271	2	977.535	977.534	0	1.9	Specific	524.33	107.2	107.2	4.74	262	>FBN1 N term	1		controllerType=0 controllerNumber=1 scan=6148	18.5739
05962:2	1	K.TIC[+57.021]IETIK.G	846		C[+57]	489.272	2	977.537	977.534	0	3.8	Specific	526.33	112.92	112.92	5.45	262	>FBN1 N term	1		controllerType=0 controllerNumber=1 scan=6477	19.3284
05648:2	1	K.TIC[+57.021]IETIK.G	846		C[+57]	489.272	2	977.536	977.534	0	2.7	Specific	535.82	114	114	4.21	262	>FBN1 N term	1		controllerType=0 controllerNumber=1 scan=6202	18.697
05712:2	1	K.TIC[+57.021]IETIK.G	846		C[+57]	489.272	2	977.538	977.534	0	4.1	Specific	538.18	90.12	90.12	4.98	262	>FBN1 N term	1		controllerType=0 controllerNumber=1 scan=6257	18.8228
06160:2	1	K.TIC[+57.021]IETIK.G	846		C[+57]	489.272	2	977.537	977.534	0	3.7	Specific	539.57	124.05	124.05	3.83	262	>FBN1 N term	1		controllerType=0 controllerNumber=1 scan=6642	19.7067
05900:2	1	K.TIC[+57.021]IETIK.G	846		C[+57]	489.272	2	977.537	977.534	0	3.4	Specific	545.45	101.33	101.33	4.98	262	>FBN1 N term	1		controllerType=0 controllerNumber=1 scan=6422	19.2029
06032:2	1	K.TIC[+57.021]IETIK.G	846		C[+57]	489.272	2	977.537	977.534	0	3.6	Specific	547.27	134.81	134.81	5.45	262	>FBN1 N term	1		controllerType=0 controllerNumber=1 scan=6532	19.4551
06099:2	1	K.TIC[+57.021]IETIK.G	846		C[+57]	489.272	2	977.537	977.534	0	3.6	Specific	547.69	121.57	121.57	5.45	262	>FBN1 N term	1		controllerType=0 controllerNumber=1 scan=6587	19.5809
05841:2	1	K.TIC[+57.021]IETIK.G	846		C[+57]	489.272	2	977.537	977.534	0	3.6	Specific	553.29	88.56	88.56	4.98	262	>FBN1 N term	1		controllerType=0 controllerNumber=1 scan=6367	19.0775
05779:2	1	K.TIC[+57.021]IETIK.G	846		C[+57]	489.273	2	977.538	977.534	0	4.4	Specific	556.05	114.36	114.36	3.83	262	>FBN1 N term	1		controllerType=0 controllerNumber=1 scan=6312	18.9505
09233:3	1	K.TIC[+57.021]IETIKGTC[+57.021]WQTVIDGR.C	846		C[+57]*2	751.045	3	2251.12	2251.12	0	0.4	Specific	608.17	608.17	608.17	9.33	262	>FBN1 N term	1		controllerType=0 controllerNumber=1 scan=9342	25.9633
09167:3	1	K.TIC[+57.021]IETIKGTC[+57.021]W[+15.995]QTVIDGR.C	846		C[+57]*2, W[+16]	756.379	3	2267.12	2267.12	0	3.4	Specific	494.93	494.93	139.65	7.37	262	>FBN1 N term	1		controllerType=0 controllerNumber=1 scan=9284	25.8274
09113:3	1	K.TIC[+57.021]IETIKGTC[+57.021]W[+15.995]QTVIDGR.C	846		C[+57]*2, W[+16]	756.382	3	2267.13	2267.12	0	6.8	Specific	616.16	616.16	167.7	9.15	262	>FBN1 N term	1		controllerType=0 controllerNumber=1 scan=9233	25.7066
08112:2	1	K.GTC[+57.021]WQTVIDGR.C	854		C[+57]	646.808	2	1292.61	1292.61	0	2.5	Specific	403.56	403.56	403.56	7.51	262	>FBN1 N term	1		controllerType=0 controllerNumber=1 scan=8365	23.6771
07009:2	1	K.GTC[+57.021]WQTVIDGR.C	854		C[+57]	646.809	2	1292.61	1292.61	0	4.4	Specific	435.57	435.57	435.57	7.51	262	>FBN1 N term	1		controllerType=0 controllerNumber=1 scan=7388	21.4391
07858:2	1	K.GTC[+57.021]WQTVIDGR.C	854		C[+57]	646.81	2	1292.61	1292.61	0	6.3	Specific	498.16	498.16	498.16	7.3	262	>FBN1 N term	1		controllerType=0 controllerNumber=1 scan=8150	23.1783
07999:2	1	K.GTC[+57.021]WQTVIDGR.C	854		C[+57]	646.807	2	1292.61	1292.61	0	0.7	Specific	521.56	521.56	521.56	7.64	262	>FBN1 N term	1		controllerType=0 controllerNumber=1 scan=8265	23.4474
07796:2	1	K.GTC[+57.021]WQTVIDGR.C	854		C[+57]	646.811	2	1292.61	1292.61	0	6.9	Specific	542.25	541.35	541.35	7.46	262	>FBN1 N term	1		controllerType=0 controllerNumber=1 scan=8094	23.0456
07438:2	1	K.GTC[+57.021]WQTVIDGR.C	854		C[+57]	646.807	2	1292.61	1292.61	0	1.2	Specific	579.51	579.51	579.51	8.68	262	>FBN1 N term	1		controllerType=0 controllerNumber=1 scan=7770	22.3107
07732:2	1	K.GTC[+57.021]WQTVIDGR.C	854		C[+57]	646.81	2	1292.61	1292.61	0	5.3	Specific	638.8	638.8	638.8	9.5	262	>FBN1 N term	1		controllerType=0 controllerNumber=1 scan=8040	22.9185
07668:2	1	K.GTC[+57.021]WQTVIDGR.C	854		C[+57]	646.809	2	1292.61	1292.61	0	4.4	Specific	707.89	707.89	707.89	11.91	262	>FBN1 N term	1		controllerType=0 controllerNumber=1 scan=7985	22.793
07553:2	1	K.GTC[+57.021]WQTVIDGR.C	854		C[+57]	646.808	2	1292.61	1292.61	0	3.1	Specific	757.79	757.79	757.79	12.91	262	>FBN1 N term	1		controllerType=0 controllerNumber=1 scan=7874	22.5419
07612:2	1	K.GTC[+57.021]WQTVIDGR.C	854		C[+57]	646.809	2	1292.61	1292.61	0	3.7	Specific	766.21	756.98	756.98	12.91	262	>FBN1 N term	1		controllerType=0 controllerNumber=1 scan=7929	22.6651
07488:2	1	K.GTC[+57.021]WQTVIDGR.C	854		C[+57]	646.808	2	1292.61	1292.61	0	3.2	Specific	770.8	763.94	763.94	12.91	262	>FBN1 N term	1		controllerType=0 controllerNumber=1 scan=7819	22.4181
06549:2	1	R.C[+57.021]EININGATLK.S	865		C[+57]	616.822	2	1232.64	1232.63	0	4.4	Specific	722.3	702.91	702.91	11.91	262	>FBN1 N term	1		controllerType=0 controllerNumber=1 scan=6994	20.5267
06256:2	1	R.C[+57.021]EININGATLK.S	865		C[+57]	616.822	2	1232.64	1232.63	0	5.6	Specific	731.78	682.31	682.31	11.5	262	>FBN1 N term	1		controllerType=0 controllerNumber=1 scan=6728	19.9063
06301:2	1	R.C[+57.021]EININGATLK.S	865		C[+57]	616.82	2	1232.63	1232.63	0	2.6	Specific	811.87	768.01	768.01	13.91	262	>FBN1 N term	1		controllerType=0 controllerNumber=1 scan=6775	20.017
06491:2	1	R.C[+57.021]EININGATLK.S	865		C[+57]	616.822	2	1232.64	1232.63	0	4.4	Specific	824.65	782.88	782.88	13.91	262	>FBN1 N term	1		controllerType=0 controllerNumber=1 scan=6939	20.3984
06358:2	1	R.C[+57.021]EININGATLK.S	865		C[+57]	616.821	2	1232.63	1232.63	0	3.3	Specific	833.45	814.33	814.33	13.91	262	>FBN1 N term	1		controllerType=0 controllerNumber=1 scan=6829	20.1435
06423:2	1	R.C[+57.021]EININGATLK.S	865		C[+57]	616.821	2	1232.63	1232.63	0	3	Specific	839.61	810.52	810.52	13.91	262	>FBN1 N term	1		controllerType=0 controllerNumber=1 scan=6884	20.2709
07490:2	1	R.C[+57.021][-17.027]EININGATLK.S	865		C[-17][+57]	608.307	2	1215.61	1215.6	0	2.8	Specific	89.45	89.45	89.45	1.85	262	>FBN1 N term	1		controllerType=0 controllerNumber=1 scan=7821	22.4215
07435:2	1	R.C[+57.021][-17.027]EININGATLK.S	865		C[-17][+57]	608.307	2	1215.61	1215.6	0	1.5	Specific	166.74	166.74	166.74	1.91	262	>FBN1 N term	1		controllerType=0 controllerNumber=1 scan=7768	22.3063
09030:2	1	R.C[+57.021][-17.027]EININGATLK.S	865		C[-17][+57]	608.308	2	1215.61	1215.6	0	3.3	Specific	447.5	447.5	447.5	7.68	262	>FBN1 N term	1		controllerType=0 controllerNumber=1 scan=9165	25.5467
09092:2	1	R.C[+57.021][-17.027]EININGATLK.S	865		C[-17][+57]	608.308	2	1215.61	1215.6	0	3.8	Specific	584.71	584.71	584.71	8.91	262	>FBN1 N term	1		controllerType=0 controllerNumber=1 scan=9217	25.6694
06802:2	1	R.C[+57.021]EININ[+0.984]GATLK.S	865		C[+57], N[+1]	617.312	2	1233.62	1233.61	0	2.4	Specific	733.65	733.65	150.41	11.91	262	>FBN1 N term	1		controllerType=0 controllerNumber=1 scan=7215	21.0356
06931:2	1	R.C[+57.021]EININ[+0.984]GATLK.S	865		C[+57], N[+1]	617.315	2	1233.62	1233.61	0	6.4	Specific	747.64	747.64	148.37	11.5	262	>FBN1 N term	1		controllerType=0 controllerNumber=1 scan=7324	21.2913
06740:2	1	R.C[+57.021]EININ[+0.984]GATLK.S	865		C[+57], N[+1]	617.312	2	1233.62	1233.61	0	2.3	Specific	761.28	761.28	159.2	12.91	262	>FBN1 N term	1		controllerType=0 controllerNumber=1 scan=7160	20.9101
06550:2	1	R.C[+57.021]EININ[+0.984]GATLK.S	865		C[+57], N[+1]	617.314	2	1233.62	1233.61	0	5.2	Specific	768.45	768.45	143.33	12.5	262	>FBN1 N term	1		controllerType=0 controllerNumber=1 scan=6994	20.5267
06610:2	1	R.C[+57.021]EININ[+0.984]GATLK.S	865		C[+57], N[+1]	617.313	2	1233.62	1233.61	0	4.2	Specific	792.91	792.91	167.11	12.91	262	>FBN1 N term	1		controllerType=0 controllerNumber=1 scan=7049	20.6554
06674:2	1	R.C[+57.021]EININ[+0.984]GATLK.S	865		C[+57], N[+1]	617.314	2	1233.62	1233.61	0	4.8	Specific	797.2	797.2	177.25	12.5	262	>FBN1 N term	1		controllerType=0 controllerNumber=1 scan=7104	20.7837
06865:2	1	R.C[+57.021]EININ[+0.984]GATLK.S	865		C[+57], N[+1]	617.314	2	1233.62	1233.61	0	5.7	Specific	799.04	799.04	166.65	12.5	262	>FBN1 N term	1		controllerType=0 controllerNumber=1 scan=7269	21.1617
09339:2	1	R.C[+57.021][-17.027]EININ[+0.984]GATLK.S	865		C[-17][+57], N[+1]	608.8	2	1216.59	1216.59	0	4.2	Specific	410.21	410.21	175.28	7.51	262	>FBN1 N term	1		controllerType=0 controllerNumber=1 scan=9447	26.2099
09282:2	1	R.C[+57.021][-17.027]EININ[+0.984]GATLK.S	865		C[-17][+57], N[+1]	608.798	2	1216.59	1216.59	0	0.4	Specific	481.86	481.86	193.73	7.48	262	>FBN1 N term	1		controllerType=0 controllerNumber=1 scan=9388	26.0708
10288:3	1	K.SQC[+57.021]C[+57.021]SSLGAAWGSPC[+57.021]TLC[+57.021]QVDPIC[+57.021]GK.G	876		C[+57]*5	967.088	3	2899.25	2899.23	0	6.8	Specific	389.82	389.82	389.82	5.9	262	>FBN1 N term	1		controllerType=0 controllerNumber=1 scan=10310	28.253
10095:3	1	K.SQC[+57.021]C[+57.021]SSLGAAWGSPC[+57.021]TLC[+57.021]QVDPIC[+57.021]GK.G	876		C[+57]*5	967.092	3	2899.26	2899.23	0	10.5	Specific	460.88	460.88	460.88	5.44	262	>FBN1 N term	1		controllerType=0 controllerNumber=1 scan=10145	27.8611
09459:3	1	K.SQC[+57.021]C[+57.021]SSLGAAWGSPC[+57.021]TLC[+57.021]QVDPIC[+57.021]GK.G	876		C[+57]*5	967.084	3	2899.24	2899.23	0	2.4	Specific	491.09	491.09	491.09	6.66	262	>FBN1 N term	1		controllerType=0 controllerNumber=1 scan=9553	26.4602
09936:3	1	K.SQC[+57.021]C[+57.021]SSLGAAWGSPC[+57.021]TLC[+57.021]QVDPIC[+57.021]GK.G	876		C[+57]*5	967.089	3	2899.25	2899.23	0	7.9	Specific	501.9	501.9	501.9	5.92	262	>FBN1 N term	1		controllerType=0 controllerNumber=1 scan=9991	27.4961
09876:3	1	K.SQC[+57.021]C[+57.021]SSLGAAWGSPC[+57.021]TLC[+57.021]QVDPIC[+57.021]GK.G	876		C[+57]*5	967.087	3	2899.25	2899.23	0	5.8	Specific	557.72	557.72	557.72	6.41	262	>FBN1 N term	1		controllerType=0 controllerNumber=1 scan=9936	27.3663
09988:3	1	K.SQC[+57.021]C[+57.021]SSLGAAWGSPC[+57.021]TLC[+57.021]QVDPIC[+57.021]GK.G	876		C[+57]*5	967.084	3	2899.24	2899.23	0	2.7	Specific	585.71	585.71	585.71	7.86	262	>FBN1 N term	1		controllerType=0 controllerNumber=1 scan=10040	27.6126
09758:3	1	K.SQC[+57.021]C[+57.021]SSLGAAWGSPC[+57.021]TLC[+57.021]QVDPIC[+57.021]GK.G	876		C[+57]*5	967.087	3	2899.25	2899.23	0	5.7	Specific	766.71	766.71	766.71	11.45	262	>FBN1 N term	1		controllerType=0 controllerNumber=1 scan=9822	27.0977
10037:3	1	K.SQC[+57.021]C[+57.021]SSLGAAWGSPC[+57.021]TLC[+57.021]QVDPIC[+57.021]GK.G	876		C[+57]*5	967.087	3	2899.25	2899.23	0	6.1	Specific	936.48	936.48	936.48	14.45	262	>FBN1 N term	1		controllerType=0 controllerNumber=1 scan=10087	27.7235
09693:3	1	K.SQC[+57.021]C[+57.021]SSLGAAWGSPC[+57.021]TLC[+57.021]QVDPIC[+57.021]GK.G	876		C[+57]*5	967.088	3	2899.25	2899.23	0	6.4	Specific	939.46	926.77	926.77	14.45	262	>FBN1 N term	1		controllerType=0 controllerNumber=1 scan=9765	26.9622
09632:3	1	K.SQC[+57.021]C[+57.021]SSLGAAWGSPC[+57.021]TLC[+57.021]QVDPIC[+57.021]GK.G	876		C[+57]*5	967.089	3	2899.25	2899.23	0	7.4	Specific	1049	991.95	991.95	16.11	262	>FBN1 N term	1		controllerType=0 controllerNumber=1 scan=9711	26.8332
09573:3	1	K.SQC[+57.021]C[+57.021]SSLGAAWGSPC[+57.021]TLC[+57.021]QVDPIC[+57.021]GK.G	876		C[+57]*5	967.087	3	2899.24	2899.23	0	5.1	Specific	1050.19	997.27	997.27	17.45	262	>FBN1 N term	1		controllerType=0 controllerNumber=1 scan=9655	26.7012
09508:3	1	K.SQC[+57.021]C[+57.021]SSLGAAWGSPC[+57.021]TLC[+57.021]QVDPIC[+57.021]GK.G	876		C[+57]*5	967.089	3	2899.25	2899.23	0	8.1	Specific	1083.99	986.87	986.87	17.11	262	>FBN1 N term	1		controllerType=0 controllerNumber=1 scan=9600	26.5723
07952:3	1	R.IKGTQC[+57.021]EDIDEC[+57.021]EVFPGVC[+57.021]K.N	906		C[+57]*3	795.359	3	2384.06	2384.06	0	2.9	Specific	140.8	140.8	140.8	3.92	262	>FBN1 N term	1		controllerType=0 controllerNumber=1 scan=8224	23.3514
07413:3	1	R.IKGTQC[+57.021]EDIDEC[+57.021]EVFPGVC[+57.021]K.N	906		C[+57]*3	795.358	3	2384.06	2384.06	0	1.4	Specific	588.31	588.31	588.31	8.33	262	>FBN1 N term	1		controllerType=0 controllerNumber=1 scan=7749	22.2625
07352:3	1	R.IKGTQC[+57.021]EDIDEC[+57.021]EVFPGVC[+57.021]K.N	906		C[+57]*3	795.359	3	2384.06	2384.06	0	2.5	Specific	640.85	640.85	640.85	9.57	262	>FBN1 N term	1		controllerType=0 controllerNumber=1 scan=7692	22.1389
07032:3	1	R.IKGTQC[+57.021]EDIDEC[+57.021]EVFPGVC[+57.021]K.N	906		C[+57]*3	795.361	3	2384.07	2384.06	0	4.6	Specific	681.76	681.76	681.76	10.15	262	>FBN1 N term	1		controllerType=0 controllerNumber=1 scan=7410	21.49
07147:3	1	R.IKGTQC[+57.021]EDIDEC[+57.021]EVFPGVC[+57.021]K.N	906		C[+57]*3	795.36	3	2384.06	2384.06	0	3.3	Specific	733.32	733.32	733.32	11.57	262	>FBN1 N term	1		controllerType=0 controllerNumber=1 scan=7511	21.721
07209:3	1	R.IKGTQC[+57.021]EDIDEC[+57.021]EVFPGVC[+57.021]K.N	906		C[+57]*3	795.361	3	2384.07	2384.06	0	4.9	Specific	757.3	757.3	757.3	12.15	262	>FBN1 N term	1		controllerType=0 controllerNumber=1 scan=7567	21.8504
07084:3	1	R.IKGTQC[+57.021]EDIDEC[+57.021]EVFPGVC[+57.021]K.N	906		C[+57]*3	795.359	3	2384.06	2384.06	0	2.7	Specific	780.02	780.02	780.02	12.57	262	>FBN1 N term	1		controllerType=0 controllerNumber=1 scan=7457	21.5982
07080:3	1	R.IKGTQC[+57.021]ED[+15.995]IDEC[+57.021]EVFPGVC[+57.021]K.N	906		C[+57]*3, D[+16]	800.691	3	2400.06	2400.05	0	3.3	Specific	336.58	336.58	79.73	5.68	262	>FBN1 N term	1		controllerType=0 controllerNumber=1 scan=7453	21.5886
07749:4	1	R.IKGTQC[+57.021]EDIDEC[+57.021]EVFPGVC[+57.021]KN[+0.984]GLC[+57.021]VNTR.G	906		C[+57]*4, N[+1]	825.629	4	3299.49	3299.48	0	4.1	Specific	716.88	716.88	70.29	10.42	262	>FBN1 N term	1		controllerType=0 controllerNumber=1 scan=8054	22.9509
07689:4	1	R.IKGTQC[+57.021]EDIDEC[+57.021]EVFPGVC[+57.021]KN[+0.984]GLC[+57.021]VNTR.G	906		C[+57]*4, N[+1]	825.63	4	3299.5	3299.48	0	4.9	Specific	878.26	878.26	102.9	13	262	>FBN1 N term	1		controllerType=0 controllerNumber=1 scan=8003	22.8323
07916:3	1	K.GTQC[+57.021]EDIDEC[+57.021]EVFPGVC[+57.021]K.N	908		C[+57]*3	714.968	3	2142.89	2142.88	0	5.9	Specific	690.33	690.33	690.33	10.37	262	>FBN1 N term	1		controllerType=0 controllerNumber=1 scan=8196	23.2867
07981:3	1	K.GTQC[+57.021]EDIDEC[+57.021]EVFPGVC[+57.021]K.N	908		C[+57]*3	714.967	3	2142.89	2142.88	0	3.5	Specific	753.08	753.08	753.08	12.78	262	>FBN1 N term	1		controllerType=0 controllerNumber=1 scan=8249	23.4107
07922:2	1	K.GTQC[+57.021]EDIDEC[+57.021]EVFPGVC[+57.021]K.N	908		C[+57]*3	1071.95	2	2142.89	2142.88	0	5.7	Specific	763.14	763.14	763.14	13.33	262	>FBN1 N term	1		controllerType=0 controllerNumber=1 scan=8200	23.2954
07983:2	1	K.GTQC[+57.021]EDIDEC[+57.021]EVFPGVC[+57.021]K.N	908		C[+57]*3	1071.95	2	2142.89	2142.88	0	4.4	Specific	939.91	902.8	902.8	16.75	262	>FBN1 N term	1		controllerType=0 controllerNumber=1 scan=8251	23.4149
04822:2	1	K.NGLC[+57.021]VNTR.G	926		C[+57]	467.234	2	933.46	933.457	0	3.5	Specific	110.69	110.69	110.69	2	262	>FBN1 N term	1		controllerType=0 controllerNumber=1 scan=5436	16.9067
03201:2	1	K.NGLC[+57.021]VNTR.G	926		C[+57]	467.234	2	933.46	933.457	0	3.1	Specific	113.9	113.9	113.9	2.21	262	>FBN1 N term	1		controllerType=0 controllerNumber=1 scan=3836	12.8821
04156:2	1	K.NGLC[+57.021]VNTR.G	926		C[+57]	467.232	2	933.457	933.457	0	0.3	Specific	197.18	197.18	197.18	2.98	262	>FBN1 N term	1		controllerType=0 controllerNumber=1 scan=4781	15.3292
04041:2	1	K.NGLC[+57.021]VNTR.G	926		C[+57]	467.234	2	933.46	933.457	0	3.5	Specific	205.5	205.5	205.5	3.2	262	>FBN1 N term	1		controllerType=0 controllerNumber=1 scan=4669	15.0535
03270:2	1	K.NGLC[+57.021]VNTR.G	926		C[+57]	467.232	2	933.456	933.457	0	-0.7	Specific	246.56	246.56	246.56	2.64	262	>FBN1 N term	1		controllerType=0 controllerNumber=1 scan=3898	13.0455
03914:2	1	K.NGLC[+57.021]VNTR.G	926		C[+57]	467.233	2	933.459	933.457	0	2.4	Specific	250.42	250.42	250.42	3.6	262	>FBN1 N term	1		controllerType=0 controllerNumber=1 scan=4556	14.7772
03928:2	1	K.NGLC[+57.021]VNTR.G	926		C[+57]	467.232	2	933.457	933.457	0	0.2	Specific	335.3	335.3	335.3	5.79	262	>FBN1 N term	1		controllerType=0 controllerNumber=1 scan=4569	14.8114
03336:2	1	K.NGLC[+57.021]VNTR.G	926		C[+57]	467.233	2	933.458	933.457	0	1.4	Specific	338.73	338.73	338.73	5.79	262	>FBN1 N term	1		controllerType=0 controllerNumber=1 scan=3976	13.2707
03419:2	1	K.NGLC[+57.021]VNTR.G	926		C[+57]	467.234	2	933.461	933.457	0	4.3	Specific	346.11	346.11	346.11	6.03	262	>FBN1 N term	1		controllerType=0 controllerNumber=1 scan=4061	13.5001
03372:2	1	K.NGLC[+57.021]VNTR.G	926		C[+57]	467.234	2	933.46	933.457	0	3.1	Specific	357.62	357.62	357.62	6.03	262	>FBN1 N term	1		controllerType=0 controllerNumber=1 scan=4016	13.3877
03304:2	1	K.NGLC[+57.021]VNTR.G	926		C[+57]	467.234	2	933.46	933.457	0	3.3	Specific	360.41	360.41	360.41	6.17	262	>FBN1 N term	1		controllerType=0 controllerNumber=1 scan=3937	13.1563
03503:2	1	K.NGLC[+57.021]VNTR.G	926		C[+57]	467.234	2	933.46	933.457	0	3.4	Specific	365.01	365.01	365.01	7.37	262	>FBN1 N term	1		controllerType=0 controllerNumber=1 scan=4142	13.7119
03461:2	1	K.NGLC[+57.021]VNTR.G	926		C[+57]	467.234	2	933.46	933.457	0	3.5	Specific	374.38	374.38	374.38	7.37	262	>FBN1 N term	1		controllerType=0 controllerNumber=1 scan=4101	13.6066
03721:2	1	K.NGLC[+57.021]VNTR.G	926		C[+57]	467.234	2	933.461	933.457	0	3.7	Specific	395.27	395.27	395.27	7.37	262	>FBN1 N term	1		controllerType=0 controllerNumber=1 scan=4360	14.2695
03717:2	1	K.NGLC[+57.021]VNTR.G	926		C[+57]	467.234	2	933.461	933.457	0	3.7	Specific	395.97	395.97	395.97	6.13	262	>FBN1 N term	1		controllerType=0 controllerNumber=1 scan=4357	14.263
03542:2	1	K.NGLC[+57.021]VNTR.G	926		C[+57]	467.233	2	933.458	933.457	0	1.5	Specific	409.95	409.95	409.95	7.28	262	>FBN1 N term	1		controllerType=0 controllerNumber=1 scan=4183	13.8206
03585:2	1	K.NGLC[+57.021]VNTR.G	926		C[+57]	467.235	2	933.462	933.457	0	5.6	Specific	417.39	417.39	417.39	7.1	262	>FBN1 N term	1		controllerType=0 controllerNumber=1 scan=4224	13.9255
03670:2	1	K.NGLC[+57.021]VNTR.G	926		C[+57]	467.235	2	933.462	933.457	0	5.6	Specific	433.97	433.97	433.97	5.86	262	>FBN1 N term	1		controllerType=0 controllerNumber=1 scan=4312	14.1516
03633:2	1	K.NGLC[+57.021]VNTR.G	926		C[+57]	467.235	2	933.462	933.457	0	5.2	Specific	434.74	414.96	414.96	5.43	262	>FBN1 N term	1		controllerType=0 controllerNumber=1 scan=4272	14.0457
04823:2	1	K.N[+0.984]GLC[+57.021]VNTR.G	926		C[+57], N[+1]	467.726	2	934.444	934.441	0	2.8	Specific	91	91	91	1.88	262	>FBN1 N term	1		controllerType=0 controllerNumber=1 scan=5436	16.9067
04157:2	1	K.N[+0.984]GLC[+57.021]VNTR.G	926		C[+57], N[+1]	467.724	2	934.442	934.441	0	0.5	Specific	153.74	153.74	146.87	2.52	262	>FBN1 N term	1		controllerType=0 controllerNumber=1 scan=4781	15.3292
04301:2	1	K.N[+0.984]GLC[+57.021]VNTR.G	926		C[+57], N[+1]	467.725	2	934.443	934.441	0	2	Specific	197.52	197.52	188.98	2.98	262	>FBN1 N term	1		controllerType=0 controllerNumber=1 scan=4920	15.67
04343:2	1	K.N[+0.984]GLC[+57.021]VNTR.G	926		C[+57], N[+1]	467.725	2	934.443	934.441	0	2.3	Specific	356.15	356.15	325.2	6.03	262	>FBN1 N term	1		controllerType=0 controllerNumber=1 scan=4964	15.7777
04714:2	1	K.N[+0.984]GLC[+57.021]VNTR.G	926		C[+57], N[+1]	467.725	2	934.443	934.441	0	2.4	Specific	377.28	377.28	377.28	7.37	262	>FBN1 N term	1		controllerType=0 controllerNumber=1 scan=5327	16.6482
04757:2	1	K.N[+0.984]GLC[+57.021]VNTR.G	926		C[+57], N[+1]	467.725	2	934.444	934.441	0	2.7	Specific	423.02	423.02	423.02	7.51	262	>FBN1 N term	1		controllerType=0 controllerNumber=1 scan=5373	16.7593
05942:2	1	K.C[+57.021]QC[+57.021]PSGMTLDATGR.I	938		C[+57]*2	777.332	2	1553.66	1553.65	0	4.1	Specific	434.54	434.54	434.54	8.35	262	>FBN1 N term	1		controllerType=0 controllerNumber=1 scan=6459	19.2856
05885:2	1	K.C[+57.021]QC[+57.021]PSGMTLDATGR.I	938		C[+57]*2	777.332	2	1553.66	1553.65	0	4	Specific	465.04	465.04	465.04	8.52	262	>FBN1 N term	1		controllerType=0 controllerNumber=1 scan=6406	19.1647
05795:2	1	K.C[+57.021]QC[+57.021]PSGMTLDATGR.I	938		C[+57]*2	777.331	2	1553.65	1553.65	0	2.5	Specific	665.41	600.07	600.07	11.75	262	>FBN1 N term	1		controllerType=0 controllerNumber=1 scan=6326	18.9827
05148:2	1	K.C[+57.021]QC[+57.021]PSGMTLDATGR.I	938		C[+57]*2	777.33	2	1553.65	1553.65	0	1.5	Specific	674.48	617.69	617.69	11.51	262	>FBN1 N term	1		controllerType=0 controllerNumber=1 scan=5746	17.6452
05200:2	1	K.C[+57.021]QC[+57.021]PSGMTLDATGR.I	938		C[+57]*2	777.33	2	1553.65	1553.65	0	1	Specific	681.23	615.79	615.79	11.51	262	>FBN1 N term	1		controllerType=0 controllerNumber=1 scan=5794	17.7544
05298:2	1	K.C[+57.021]QC[+57.021]PSGMTLDATGR.I	938		C[+57]*2	777.33	2	1553.65	1553.65	0	1.2	Specific	747.42	664.4	664.4	12.51	262	>FBN1 N term	1		controllerType=0 controllerNumber=1 scan=5889	17.9775
05247:2	1	K.C[+57.021]QC[+57.021]PSGMTLDATGR.I	938		C[+57]*2	777.33	2	1553.65	1553.65	0	2	Specific	760.34	681.44	681.44	13.51	262	>FBN1 N term	1		controllerType=0 controllerNumber=1 scan=5840	17.8615
05416:2	1	K.C[+57.021]QC[+57.021]PSGMTLDATGR.I	938		C[+57]*2	777.33	2	1553.65	1553.65	0	1.9	Specific	760.94	689.48	689.48	13.51	262	>FBN1 N term	1		controllerType=0 controllerNumber=1 scan=6000	18.2347
05727:2	1	K.C[+57.021]QC[+57.021]PSGMTLDATGR.I	938		C[+57]*2	777.331	2	1553.65	1553.65	0	2.7	Specific	761.31	659.35	659.35	13.75	262	>FBN1 N term	1		controllerType=0 controllerNumber=1 scan=6269	18.8508
05548:2	1	K.C[+57.021]QC[+57.021]PSGMTLDATGR.I	938		C[+57]*2	777.33	2	1553.65	1553.65	0	1.9	Specific	784.81	686.23	686.23	13.51	262	>FBN1 N term	1		controllerType=0 controllerNumber=1 scan=6110	18.4858
05353:2	1	K.C[+57.021]QC[+57.021]PSGMTLDATGR.I	938		C[+57]*2	777.33	2	1553.65	1553.65	0	1.7	Specific	793.2	707.59	707.59	13.51	262	>FBN1 N term	1		controllerType=0 controllerNumber=1 scan=5945	18.108
05599:2	1	K.C[+57.021]QC[+57.021]PSGMTLDATGR.I	938		C[+57]*2	777.331	2	1553.65	1553.65	0	2.1	Specific	795.83	709.55	709.55	13.51	262	>FBN1 N term	1		controllerType=0 controllerNumber=1 scan=6159	18.598
05483:2	1	K.C[+57.021]QC[+57.021]PSGMTLDATGR.I	938		C[+57]*2	777.331	2	1553.65	1553.65	0	2.5	Specific	807.1	710.2	710.2	14.75	262	>FBN1 N term	1		controllerType=0 controllerNumber=1 scan=6056	18.362
05662:2	1	K.C[+57.021]QC[+57.021]PSGMTLDATGR.I	938		C[+57]*2	777.331	2	1553.65	1553.65	0	2.9	Specific	830.3	727.59	727.59	14.75	262	>FBN1 N term	1		controllerType=0 controllerNumber=1 scan=6214	18.7241
03983:2	1	K.C[+57.021]QC[+57.021]PSGMTLD[+15.995]ATGR.I	938		C[+57]*2, D[+16]	785.327	2	1569.65	1569.65	0	0.8	Specific	107.79	107.79	4	2.81	262	>FBN1 N term	1		controllerType=0 controllerNumber=1 scan=4621	14.9382
04882:2	1	K.C[+57.021]QC[+57.021]PSGMTLD[+15.995]ATGR.I	938		C[+57]*2, D[+16]	785.327	2	1569.65	1569.65	0	1.2	Specific	131.08	131.08	4	3.25	262	>FBN1 N term	1		controllerType=0 controllerNumber=1 scan=5489	17.0307
04370:2	1	K.C[+57.021]QC[+57.021]PSGM[+15.995]TLDATGR.I	938		C[+57]*2, M[+16]	785.329	2	1569.65	1569.65	0	3.5	Specific	189.07	189.07	26.58	4.41	262	>FBN1 N term	1		controllerType=0 controllerNumber=1 scan=4992	15.8447
04254:2	1	K.C[+57.021]QC[+57.021]PSGMTLD[+15.995]ATGR.I	938		C[+57]*2, D[+16]	785.326	2	1569.65	1569.65	0	-0.2	Specific	211	211	4	2.98	262	>FBN1 N term	1		controllerType=0 controllerNumber=1 scan=4877	15.5631
04318:2	1	K.C[+57.021]QC[+57.021]PSGM[+15.995]TLDATGR.I	938		C[+57]*2, M[+16]	785.329	2	1569.65	1569.65	0	3.3	Specific	223.24	223.24	43.62	5.73	262	>FBN1 N term	1		controllerType=0 controllerNumber=1 scan=4938	15.7105
04417:2	1	K.C[+57.021]QC[+57.021]PSGM[+15.995]TLDATGR.I	938		C[+57]*2, M[+16]	785.328	2	1569.65	1569.65	0	2.4	Specific	236.67	236.67	30.66	5.73	262	>FBN1 N term	1		controllerType=0 controllerNumber=1 scan=5039	15.9603
04212:2	1	K.C[+57.021]QC[+57.021]PSGM[+15.995]TLDATGR.I	938		C[+57]*2, M[+16]	785.328	2	1569.65	1569.65	0	2.7	Specific	242.72	242.72	42.58	6.1	262	>FBN1 N term	1		controllerType=0 controllerNumber=1 scan=4831	15.4508
05056:2	1	K.C[+57.021]QC[+57.021]PSGM[+15.995]TLDATGR.I	938		C[+57]*2, M[+16]	785.328	2	1569.65	1569.65	0	2.5	Specific	243.66	243.66	40.16	6.1	262	>FBN1 N term	1		controllerType=0 controllerNumber=1 scan=5654	17.4229
05216:2	1	K.C[+57.021]QC[+57.021]PSGM[+15.995]TLDATGR.I	938		C[+57]*2, M[+16]	785.327	2	1569.65	1569.65	0	1	Specific	397.56	397.56	81.51	7.97	262	>FBN1 N term	1		controllerType=0 controllerNumber=1 scan=5809	17.7888
05342:2	1	K.C[+57.021]QC[+57.021]PSGM[+15.995]TLDATGR.I	938		C[+57]*2, M[+16]	785.326	2	1569.64	1569.65	0	-0.9	Specific	464.6	464.6	60.12	7.06	262	>FBN1 N term	1		controllerType=0 controllerNumber=1 scan=5935	18.0844
07697:2	1	K.C[+57.021][-17.027]QC[+57.021]PSGMTLDATGR.I	938		C[-17][+57]*2	768.818	2	1536.63	1536.62	0	3.4	Specific	732.2	732.2	732.2	12.75	262	>FBN1 N term	1		controllerType=0 controllerNumber=1 scan=8011	22.8509
07758:2	1	K.C[+57.021][-17.027]QC[+57.021]PSGMTLDATGR.I	938		C[-17][+57]*2	768.82	2	1536.63	1536.62	0	5.6	Specific	736.62	736.62	736.62	12.33	262	>FBN1 N term	1		controllerType=0 controllerNumber=1 scan=8063	22.972
06175:2	1	R.LETC[+57.021]FLR.Y	958		C[+57]	469.744	2	938.48	938.476	0	4.2	Specific	427.26	188.94	188.94	3.35	262	>FBN1 N term	1		controllerType=0 controllerNumber=1 scan=6654	19.734
06539:2	1	R.LETC[+57.021]FLR.Y	958		C[+57]	469.744	2	938.48	938.476	0	4.1	Specific	438.67	194.41	194.41	3.35	262	>FBN1 N term	1		controllerType=0 controllerNumber=1 scan=6984	20.5031
06112:2	1	R.LETC[+57.021]FLR.Y	958		C[+57]	469.744	2	938.481	938.476	0	4.8	Specific	442.14	195.43	195.43	3.12	262	>FBN1 N term	1		controllerType=0 controllerNumber=1 scan=6600	19.6095
06477:2	1	R.LETC[+57.021]FLR.Y	958		C[+57]	469.744	2	938.481	938.476	0	4.4	Specific	443.33	194.26	194.26	3.96	262	>FBN1 N term	1		controllerType=0 controllerNumber=1 scan=6928	20.3731
06347:2	1	R.LETC[+57.021]FLR.Y	958		C[+57]	469.743	2	938.48	938.476	0	3.5	Specific	443.52	190.81	190.81	3.96	262	>FBN1 N term	1		controllerType=0 controllerNumber=1 scan=6818	20.1178
06290:2	1	R.LETC[+57.021]FLR.Y	958		C[+57]	469.743	2	938.479	938.476	0	2.5	Specific	445.24	183.25	183.25	4.17	262	>FBN1 N term	1		controllerType=0 controllerNumber=1 scan=6763	19.9901
06233:2	1	R.LETC[+57.021]FLR.Y	958		C[+57]	469.744	2	938.481	938.476	0	4.8	Specific	445.49	192.7	192.7	3.55	262	>FBN1 N term	1		controllerType=0 controllerNumber=1 scan=6708	19.8608
06412:2	1	R.LETC[+57.021]FLR.Y	958		C[+57]	469.744	2	938.48	938.476	0	3.9	Specific	459.99	176.38	176.38	4.26	262	>FBN1 N term	1		controllerType=0 controllerNumber=1 scan=6873	20.2454
09059:3	1	R.LETC[+57.021]FLRYEDEEC[+57.021]TLPIAGR.H	958		C[+57]*2	824.727	3	2472.17	2472.15	0	4.9	Specific	719.74	702.97	702.97	11.15	262	>FBN1 N term	1		controllerType=0 controllerNumber=1 scan=9188	25.6005
08993:3	1	R.LETC[+57.021]FLRYEDEEC[+57.021]TLPIAGR.H	958		C[+57]*2	824.726	3	2472.16	2472.15	0	3.7	Specific	833.66	792.2	792.2	13.57	262	>FBN1 N term	1		controllerType=0 controllerNumber=1 scan=9132	25.4688
06670:3	1	R.YEDEEC[+57.021]TLPIAGR.H	965		C[+57]	518.239	3	1552.7	1552.69	0	5.3	Specific	427.04	427	427	5.3	262	>FBN1 N term	1		controllerType=0 controllerNumber=1 scan=7101	20.7752
06842:2	1	R.YEDEEC[+57.021]TLPIAGR.H	965		C[+57]	776.855	2	1552.7	1552.69	0	5.1	Specific	592.07	592.07	592.07	9.33	262	>FBN1 N term	1		controllerType=0 controllerNumber=1 scan=7250	21.1166
06590:2	1	R.YEDEEC[+57.021]TLPIAGR.H	965		C[+57]	776.855	2	1552.7	1552.69	0	5.5	Specific	656.54	656.54	656.54	11.33	262	>FBN1 N term	1		controllerType=0 controllerNumber=1 scan=7030	20.6103
06778:2	1	R.YEDEEC[+57.021]TLPIAGR.H	965		C[+57]	776.853	2	1552.7	1552.69	0	3	Specific	786.8	786.8	786.8	13.75	262	>FBN1 N term	1		controllerType=0 controllerNumber=1 scan=7193	20.9851
06713:2	1	R.YEDEEC[+57.021]TLPIAGR.H	965		C[+57]	776.854	2	1552.7	1552.69	0	3.4	Specific	820.29	820.29	820.29	14.75	262	>FBN1 N term	1		controllerType=0 controllerNumber=1 scan=7137	20.8594
06649:2	1	R.YEDEEC[+57.021]TLPIAGR.H	965		C[+57]	776.855	2	1552.7	1552.69	0	4.7	Specific	823.66	823.66	823.66	14.33	262	>FBN1 N term	1		controllerType=0 controllerNumber=1 scan=7082	20.7332
06598:4	1	R.HRMDAC[+57.021]C[+57.021]C[+57.021]SVGAAWGTEEC[+57.021]EEC[+57.021]PMR.N	978		C[+57]*5	765.546	4	3059.16	3059.14	0	5.7	Specific	424.69	424.69	424.69	7.14	262	>FBN1 N term	1		controllerType=0 controllerNumber=1 scan=7035	20.6211
06417:3	1	R.HRMDAC[+57.021]C[+57.021]C[+57.021]SVGAAWGTEEC[+57.021]EEC[+57.021]PMR.N	978		C[+57]*5	1020.39	3	3059.16	3059.14	0	3.8	Specific	514.82	514.82	514.82	6.88	262	>FBN1 N term	1		controllerType=0 controllerNumber=1 scan=6878	20.256
06529:4	1	R.HRMDAC[+57.021]C[+57.021]C[+57.021]SVGAAWGTEEC[+57.021]EEC[+57.021]PMR.N	978		C[+57]*5	765.545	4	3059.16	3059.14	0	4.4	Specific	718.75	718.75	718.75	11.95	262	>FBN1 N term	1		controllerType=0 controllerNumber=1 scan=6974	20.4798
06406:4	1	R.HRMDAC[+57.021]C[+57.021]C[+57.021]SVGAAWGTEEC[+57.021]EEC[+57.021]PMR.N	978		C[+57]*5	765.544	4	3059.16	3059.14	0	3.4	Specific	836.95	836.95	836.95	13.95	262	>FBN1 N term	1		controllerType=0 controllerNumber=1 scan=6868	20.2327
06470:4	1	R.HRMDAC[+57.021]C[+57.021]C[+57.021]SVGAAWGTEEC[+57.021]EEC[+57.021]PMR.N	978		C[+57]*5	765.545	4	3059.16	3059.14	0	4.1	Specific	847.45	847.45	847.45	13.95	262	>FBN1 N term	1		controllerType=0 controllerNumber=1 scan=6923	20.3604
08137:3	1	R.MDAC[+57.021]C[+57.021]C[+57.021]SVGAAWGTEEC[+57.021]EEC[+57.021]PMR.N	980		C[+57]*5	922.668	3	2765.99	2765.98	0	1.5	Specific	567.26	567.26	567.26	7.24	262	>FBN1 N term	1		controllerType=0 controllerNumber=1 scan=8386	23.7263
08011:3	1	R.MDAC[+57.021]C[+57.021]C[+57.021]SVGAAWGTEEC[+57.021]EEC[+57.021]PMR.N	980		C[+57]*5	922.669	3	2765.99	2765.98	0	2.7	Specific	775.56	775.56	775.56	11.47	262	>FBN1 N term	1		controllerType=0 controllerNumber=1 scan=8275	23.471
08068:3	1	R.MDAC[+57.021]C[+57.021]C[+57.021]SVGAAWGTEEC[+57.021]EEC[+57.021]PMR.N	980		C[+57]*5	922.669	3	2765.99	2765.98	0	2.8	Specific	822.63	822.63	822.63	12.47	262	>FBN1 N term	1		controllerType=0 controllerNumber=1 scan=8326	23.5878
06404:2	1	R.NTPEYEELC[+57.021]PR.G	1003		C[+57]	704.315	2	1407.62	1407.62	0	1.6	Specific	279.67	279.67	279.67	3.89	262	>FBN1 N term	1		controllerType=0 controllerNumber=1 scan=6867	20.2305
06305:2	1	R.NTPEYEELC[+57.021]PR.G	1003		C[+57]	704.316	2	1407.63	1407.62	0	3.2	Specific	485.15	485.15	485.15	7.71	262	>FBN1 N term	1		controllerType=0 controllerNumber=1 scan=6779	20.0258
05811:2	1	R.NTPEYEELC[+57.021]PR.G	1003		C[+57]	704.317	2	1407.63	1407.62	0	4.2	Specific	494.23	494.23	494.23	7.71	262	>FBN1 N term	1		controllerType=0 controllerNumber=1 scan=6339	19.0123
06244:2	1	R.NTPEYEELC[+57.021]PR.G	1003		C[+57]	704.318	2	1407.63	1407.62	0	6.1	Specific	597.42	597.42	597.42	8.5	262	>FBN1 N term	1		controllerType=0 controllerNumber=1 scan=6719	19.8867
05869:2	1	R.NTPEYEELC[+57.021]PR.G	1003		C[+57]	704.316	2	1407.62	1407.62	0	2	Specific	634.61	621.21	621.21	9.68	262	>FBN1 N term	1		controllerType=0 controllerNumber=1 scan=6391	19.1321
06185:2	1	R.NTPEYEELC[+57.021]PR.G	1003		C[+57]	704.319	2	1407.63	1407.62	0	6.7	Specific	670.96	650.26	650.26	10.5	262	>FBN1 N term	1		controllerType=0 controllerNumber=1 scan=6664	19.7576
06125:2	1	R.NTPEYEELC[+57.021]PR.G	1003		C[+57]	704.318	2	1407.63	1407.62	0	4.9	Specific	694.27	685.5	685.5	10.5	262	>FBN1 N term	1		controllerType=0 controllerNumber=1 scan=6610	19.6318
05927:2	1	R.NTPEYEELC[+57.021]PR.G	1003		C[+57]	704.316	2	1407.62	1407.62	0	2	Specific	696.81	687.37	687.37	10.68	262	>FBN1 N term	1		controllerType=0 controllerNumber=1 scan=6445	19.2551
06059:2	1	R.NTPEYEELC[+57.021]PR.G	1003		C[+57]	704.316	2	1407.62	1407.62	0	2.8	Specific	733.75	645	645	11.91	262	>FBN1 N term	1		controllerType=0 controllerNumber=1 scan=6554	19.5046
05989:2	1	R.NTPEYEELC[+57.021]PR.G	1003		C[+57]	704.317	2	1407.63	1407.62	0	3.9	Specific	746.55	693.2	693.2	11.91	262	>FBN1 N term	1		controllerType=0 controllerNumber=1 scan=6500	19.3805
05995:2	1	K.EITN[+0.984]GKPFFK.D	1021		N[+1]	591.316	2	1181.62	1181.62	0	4.2	Specific	457.75	390.54	390.54	4.96	262	>FBN1 N term	1		controllerType=0 controllerNumber=1 scan=6504	19.3892
05616:2	1	K.EITN[+0.984]GKPFFK.D	1021		N[+1]	591.316	2	1181.63	1181.62	0	4.4	Specific	458.07	458.07	458.07	6.81	262	>FBN1 N term	1		controllerType=0 controllerNumber=1 scan=6175	18.6326
05742:2	1	K.EITN[+0.984]GKPFFK.D	1021		N[+1]	591.315	2	1181.62	1181.62	0	2	Specific	466.76	413.61	413.61	4.91	262	>FBN1 N term	1		controllerType=0 controllerNumber=1 scan=6282	18.8801
05873:2	1	K.EITN[+0.984]GKPFFK.D	1021		N[+1]	591.315	2	1181.62	1181.62	0	2.7	Specific	469.93	330.29	330.29	3.94	262	>FBN1 N term	1		controllerType=0 controllerNumber=1 scan=6394	19.1385
05677:2	1	K.EITN[+0.984]GKPFFK.D	1021		N[+1]	591.316	2	1181.62	1181.62	0	3.9	Specific	479.87	422.05	422.05	5.57	262	>FBN1 N term	1		controllerType=0 controllerNumber=1 scan=6228	18.7538
05934:2	1	K.EITN[+0.984]GKPFFK.D	1021		N[+1]	591.315	2	1181.62	1181.62	0	2.7	Specific	482.18	406.88	406.88	5.21	262	>FBN1 N term	1		controllerType=0 controllerNumber=1 scan=6451	19.2675
05808:2	1	K.EITN[+0.984]GKPFFK.D	1021		N[+1]	591.316	2	1181.62	1181.62	0	3.8	Specific	496.73	381.8	381.8	5.17	262	>FBN1 N term	1		controllerType=0 controllerNumber=1 scan=6337	19.0079
05717:3	1	K.EITNGKPFFKDINEC[+57.021]K.M	1021		C[+57]	647.327	3	1939.97	1939.96	0	3.8	Specific	451.57	451.57	451.57	6.53	262	>FBN1 N term	1		controllerType=0 controllerNumber=1 scan=6261	18.8314
05944:4	1	K.EITNGKPFFKDINEC[+57.021]K.M	1021		C[+57]	485.747	4	1939.96	1939.96	0	3.3	Specific	483.53	483.53	483.53	8.67	262	>FBN1 N term	1		controllerType=0 controllerNumber=1 scan=6461	19.2899
05756:4	1	K.EITNGKPFFKDINEC[+57.021]K.M	1021		C[+57]	485.747	4	1939.97	1939.96	0	4.7	Specific	593.39	593.39	593.39	9.46	262	>FBN1 N term	1		controllerType=0 controllerNumber=1 scan=6294	18.9076
05904:3	1	K.EITNGKPFFKDINEC[+57.021]K.M	1021		C[+57]	647.327	3	1939.97	1939.96	0	3.7	Specific	628.88	628.88	628.88	10	262	>FBN1 N term	1		controllerType=0 controllerNumber=1 scan=6426	19.2102
05882:4	1	K.EITNGKPFFKDINEC[+57.021]K.M	1021		C[+57]	485.747	4	1939.97	1939.96	0	4	Specific	635.61	635.61	635.61	10.87	262	>FBN1 N term	1		controllerType=0 controllerNumber=1 scan=6403	19.1582
05821:4	1	K.EITNGKPFFKDINEC[+57.021]K.M	1021		C[+57]	485.747	4	1939.97	1939.96	0	3.7	Specific	652.55	652.55	652.55	11.87	262	>FBN1 N term	1		controllerType=0 controllerNumber=1 scan=6348	19.0324
05782:3	1	K.EITNGKPFFKDINEC[+57.021]K.M	1021		C[+57]	647.327	3	1939.97	1939.96	0	4.5	Specific	667.55	667.55	667.55	11	262	>FBN1 N term	1		controllerType=0 controllerNumber=1 scan=6315	18.957
05844:3	1	K.EITNGKPFFKDINEC[+57.021]K.M	1021		C[+57]	647.327	3	1939.97	1939.96	0	3.7	Specific	758.86	758.86	758.86	13	262	>FBN1 N term	1		controllerType=0 controllerNumber=1 scan=6370	19.0837
06588:3	1	K.EITN[+0.984]GKPFFKDINEC[+57.021]K.M	1021		C[+57], N[+1]	647.657	3	1940.95	1940.94	0	6.5	Specific	348.89	348.89	221.57	5.7	262	>FBN1 N term	1		controllerType=0 controllerNumber=1 scan=7028	20.606
06528:3	1	K.EITN[+0.984]GKPFFKDINEC[+57.021]K.M	1021		C[+57], N[+1]	647.656	3	1940.95	1940.94	0	5.4	Specific	498.43	498.43	235.81	5.72	262	>FBN1 N term	1		controllerType=0 controllerNumber=1 scan=6973	20.4776
06566:4	1	K.EITN[+0.984]GKPFFKDINEC[+57.021]K.M	1021		C[+57], N[+1]	485.993	4	1940.95	1940.94	0	4.9	Specific	543.47	543.47	414.35	8.43	262	>FBN1 N term	1		controllerType=0 controllerNumber=1 scan=7008	20.559
06380:4	1	K.EITN[+0.984]GKPFFKDINEC[+57.021]K.M	1021		C[+57], N[+1]	485.993	4	1940.95	1940.94	0	4.7	Specific	544.4	544.4	376.22	8.43	262	>FBN1 N term	1		controllerType=0 controllerNumber=1 scan=6847	20.1834
06505:4	1	K.EITN[+0.984]GKPFFKDINEC[+57.021]K.M	1021		C[+57], N[+1]	485.993	4	1940.95	1940.94	0	4.5	Specific	596.87	596.87	428.03	9.87	262	>FBN1 N term	1		controllerType=0 controllerNumber=1 scan=6952	20.4286
06438:4	1	K.EITN[+0.984]GKPFFKDINEC[+57.021]K.M	1021		C[+57], N[+1]	485.993	4	1940.95	1940.94	0	3.9	Specific	618.31	618.31	376.6	10.87	262	>FBN1 N term	1		controllerType=0 controllerNumber=1 scan=6897	20.2997
06399:3	1	K.EITN[+0.984]GKPFFKDINEC[+57.021]K.M	1021		C[+57], N[+1]	647.655	3	1940.95	1940.94	0	4.5	Specific	673.24	673.24	395.72	11	262	>FBN1 N term	1		controllerType=0 controllerNumber=1 scan=6864	20.224
06460:3	1	K.EITN[+0.984]GKPFFKDINEC[+57.021]K.M	1021		C[+57], N[+1]	647.655	3	1940.95	1940.94	0	4.3	Specific	676.2	676.2	384.49	11	262	>FBN1 N term	1		controllerType=0 controllerNumber=1 scan=6917	20.3474
04131:2	1	K.MIPSLC[+57.021]THGK.C	1037		C[+57]	572.287	2	1143.57	1143.56	0	2.3	Specific	213.12	213.12	213.12	2.75	262	>FBN1 N term	1		controllerType=0 controllerNumber=1 scan=4758	15.2733
04315:2	1	K.MIPSLC[+57.021]THGK.C	1037		C[+57]	572.289	2	1143.57	1143.56	0	4.4	Specific	216.01	216.01	216.01	2.75	262	>FBN1 N term	1		controllerType=0 controllerNumber=1 scan=4934	15.7005
04375:2	1	K.MIPSLC[+57.021]THGK.C	1037		C[+57]	572.287	2	1143.57	1143.56	0	1.9	Specific	274.06	274.06	274.06	4.25	262	>FBN1 N term	1		controllerType=0 controllerNumber=1 scan=4998	15.8594
04530:2	1	K.MIPSLC[+57.021]THGK.C	1037		C[+57]	572.288	2	1143.57	1143.56	0	2.9	Specific	298.1	298.1	298.1	4.8	262	>FBN1 N term	1		controllerType=0 controllerNumber=1 scan=5155	16.2442
04460:2	1	K.MIPSLC[+57.021]THGK.C	1037		C[+57]	572.288	2	1143.57	1143.56	0	3.2	Specific	393.16	393.16	393.16	6.49	262	>FBN1 N term	1		controllerType=0 controllerNumber=1 scan=5086	16.0748
04419:2	1	K.MIPSLC[+57.021]THGK.C	1037		C[+57]	572.287	2	1143.57	1143.56	0	1	Specific	462.49	462.49	462.49	6.57	262	>FBN1 N term	1		controllerType=0 controllerNumber=1 scan=5042	15.968
05711:4	1	K.C[+57.021]RC[+57.021]DSGFALDSEERN[+1501.555]C[+57.021]TDIDEC[+57.021]R.I	1056	HexNAc(5)Hex(3)	C[+57]*4, N[+1502]	1092.43	4	4366.7	4366.68	0	3.3	Specific	64.63	64.63	56.4	1.97	262	>FBN1 N term	1		controllerType=0 controllerNumber=1 scan=6255	18.8165
05646:4	1	K.C[+57.021]RC[+57.021]DSGFALDSEERN[+1809.666]C[+57.021]TDIDEC[+57.021]R.I	1056	HexNAc(5)Hex(4)Fuc(1)	C[+57]*4, N[+1810]	1169.46	4	4674.81	4674.8	0	2.4	Specific	82.45	82.45	5.14	2.17	262	>FBN1 N term	1		controllerType=0 controllerNumber=1 scan=6199	18.6885
05696:4	1	K.C[+57.021]RC[+57.021]DSGFALDSEERN[+1419.502]C[+57.021]TDIDEC[+57.021]R.I	1056	HexNAc(3)Hex(5)	C[+57]*4, N[+1420]	1071.67	4	4283.65	4284.63	-1	5.8	Specific	89.4	89.4	39.47	2	262	>FBN1 N term	1		controllerType=0 controllerNumber=1 scan=6244	18.7907
05631:4	1	K.C[+57.021]RC[+57.021]DSGFALDSEERN[+1768.640]C[+57.021]TDIDEC[+57.021]R.I	1056	HexNAc(4)Hex(5)Fuc(1)	C[+57]*4, N[+1769]	1159.2	4	4633.77	4633.77	0	1.2	Specific	191.45	191.45	43.7	2.75	262	>FBN1 N term	1		controllerType=0 controllerNumber=1 scan=6188	18.6628
05630:4	1	K.C[+57.021]RC[+57.021]DSGFALDSEERN[+1216.423]C[+57.021]TDIDEC[+57.021]R.I	1056	HexNAc(2)Hex(5)	C[+57]*4, N[+1216]	1021.4	4	4082.57	4081.55	1	4.1	Specific	230.22	230.22	54	3.04	262	>FBN1 N term	1		controllerType=0 controllerNumber=1 scan=6187	18.6606
05693:4	1	K.C[+57.021]RC[+57.021]DSGFALDSEERN[+1216.423]C[+57.021]TDIDEC[+57.021]R.I	1056	HexNAc(2)Hex(5)	C[+57]*4, N[+1216]	1021.15	4	4081.58	4081.55	0	5.9	Specific	230.65	230.65	54	2.67	262	>FBN1 N term	1		controllerType=0 controllerNumber=1 scan=6241	18.7841
05626:4	1	K.C[+57.021]RC[+57.021]DSGFALDSEERN[+1663.608]C[+57.021]TDIDEC[+57.021]R.I	1056	HexNAc(5)Hex(4)	C[+57]*4, N[+1664]	1132.94	4	4528.75	4528.74	0	2.9	Specific	260.65	260.65	44.66	3.49	262	>FBN1 N term	1		controllerType=0 controllerNumber=1 scan=6184	18.654
05647:4	1	K.C[+57.021]RC[+57.021]DSGFALDSEERN[+1581.555]C[+57.021]TDIDEC[+57.021]R.I	1056	HexNAc(3)Hex(6)	C[+57]*4, N[+1582]	1112.43	4	4446.69	4446.68	0	1.7	Specific	278.58	278.58	43.21	3.26	262	>FBN1 N term	1		controllerType=0 controllerNumber=1 scan=6200	18.6907
05627:4	1	K.C[+57.021]RC[+57.021]DSGFALDSEERN[+1419.502]C[+57.021]TDIDEC[+57.021]R.I	1056	HexNAc(3)Hex(5)	C[+57]*4, N[+1420]	1071.92	4	4284.64	4284.63	0	2.8	Specific	280.52	280.52	44.18	3.59	262	>FBN1 N term	1		controllerType=0 controllerNumber=1 scan=6185	18.6562
05670:4	1	K.C[+57.021]RC[+57.021]DSGFALDSEERN[+1622.582]C[+57.021]TDIDEC[+57.021]R.I	1056	HexNAc(4)Hex(5)	C[+57]*4, N[+1623]	1122.69	4	4487.72	4487.71	0	2.8	Specific	305.66	305.66	43.21	3.8	262	>FBN1 N term	1		controllerType=0 controllerNumber=1 scan=6221	18.7386
05604:4	1	K.C[+57.021]RC[+57.021]DSGFALDSEERN[+1622.582]C[+57.021]TDIDEC[+57.021]R.I	1056	HexNAc(4)Hex(5)	C[+57]*4, N[+1623]	1122.68	4	4487.72	4487.71	0	1.4	Specific	316.97	316.97	43.21	3.57	262	>FBN1 N term	1		controllerType=0 controllerNumber=1 scan=6164	18.6088
05692:4	1	K.C[+57.021]RC[+57.021]DSGFALDSEERN[+1663.608]C[+57.021]TDIDEC[+57.021]R.I	1056	HexNAc(5)Hex(4)	C[+57]*4, N[+1664]	1132.95	4	4528.76	4528.74	0	5.5	Specific	320.6	320.6	44.18	3.46	262	>FBN1 N term	1		controllerType=0 controllerNumber=1 scan=6240	18.7819
06056:2	1	R.C[+57.021]DSGFALDSEER.N	1058		C[+57]	693.288	2	1385.57	1385.56	0	3.4	Specific	503.6	503.6	503.6	7.71	262	>FBN1 N term	1		controllerType=0 controllerNumber=1 scan=6550	19.4939
06299:4	1	R.C[+57.021]DSGFALDSEERN[+1663.608]C[+57.021]TDIDEC[+57.021]R.I	1058	HexNAc(5)Hex(4)	C[+57]*3, N[+1664]	1053.66	4	4211.61	4212.61	-1	2	Specific	143.31	143.31	25.99	2.77	262	>FBN1 N term	1		controllerType=0 controllerNumber=1 scan=6772	20.0095
06211:4	1	R.C[+57.021]DSGFALDSEERN[+1622.582]C[+57.021]TDIDEC[+57.021]R.I	1058	HexNAc(4)Hex(5)	C[+57]*3, N[+1623]	1043.66	4	4171.6	4171.58	0	5.5	Specific	183.26	183.26	34.56	3.11	262	>FBN1 N term	1		controllerType=0 controllerNumber=1 scan=6688	19.8136
06243:3	1	R.C[+57.021]DSGFALDSEERN[+1419.502]C[+57.021]TDIDEC[+57.021]R.I	1058	HexNAc(3)Hex(5)	C[+57]*3, N[+1420]	1323.51	3	3968.52	3968.5	0	4	Specific	199.27	199.27	44.18	4.47	262	>FBN1 N term	1		controllerType=0 controllerNumber=1 scan=6717	19.8804
06870:4	1	R.C[+57.021]DSGFALDSEERN[+1913.677]C[+57.021]TDIDEC[+57.021]R.I	1058	HexNAc(4)Hex(5)NeuAc(1)	C[+57]*3, N[+1914]	1116.43	4	4462.69	4462.67	0	4.4	Specific	211.73	211.73	42.73	3.51	262	>FBN1 N term	1		controllerType=0 controllerNumber=1 scan=7273	21.1704
06238:4	1	R.C[+57.021]DSGFALDSEERN[+1663.608]C[+57.021]TDIDEC[+57.021]R.I	1058	HexNAc(5)Hex(4)	C[+57]*3, N[+1664]	1053.91	4	4212.62	4212.61	0	3.7	Specific	217.41	217.41	44.83	3.51	262	>FBN1 N term	1		controllerType=0 controllerNumber=1 scan=6712	19.8695
06319:3	1	R.C[+57.021]DSGFALDSEERN[+1216.423]C[+57.021]TDIDEC[+57.021]R.I	1058	HexNAc(2)Hex(5)	C[+57]*3, N[+1216]	1255.81	3	3765.43	3765.42	0	1.5	Specific	259.84	259.84	54	4.78	262	>FBN1 N term	1		controllerType=0 controllerNumber=1 scan=6792	20.0559
06685:3	1	R.C[+57.021]DSGFALDSEERN[+0.984]C[+57.021]TDIDEC[+57.021]R.I	1058		C[+57]*3, N[+1]	850.673	3	2550.01	2549.98	0	9.5	Specific	324.31	324.31	324.31	4.21	262	>FBN1 N term	1		controllerType=0 controllerNumber=1 scan=7112	20.8005
06259:3	1	R.C[+57.021]DSGFALDSEERN[+1216.423]C[+57.021]TDIDEC[+57.021]R.I	1058	HexNAc(2)Hex(5)	C[+57]*3, N[+1216]	1255.82	3	3765.43	3765.42	0	3.4	Specific	586.41	586.41	51.16	8.57	262	>FBN1 N term	1		controllerType=0 controllerNumber=1 scan=6732	19.917
10916:3	1	R.[+28.031]N[+2391.857]C[+57.021]TDIDEC[+57.021]R.I	1070	HexNAc(5)Hex(4)Fuc(1)NeuAc(2)	.[28], C[+57]*2, N[+2392]	1201.46	3	3602.36	3602.34	0	7	Specific	11.59	11.59	11.59	1.85	262	>FBN1 N term	1		controllerType=0 controllerNumber=1 scan=10853	29.5401
04050:4	1	R.N[+3445.232]C[+57.021]TDIDEC[+57.021]R.I	1070	HexNAc(5)Hex(6)Fuc(4)NeuAc(3)	C[+57]*2, N[+3445]	1157.43	4	4626.69	4627.68	-1	2.3	Specific	13.03	5.26	5.26	2.44	262	>FBN1 N term	1		controllerType=0 controllerNumber=1 scan=4676	15.0699
06254:4	1	R.N[+3067.115]C[+57.021]TDIDEC[+57.021]R.I	1070	HexNAc(8)Hex(8)Fuc(1)	C[+57]*2, N[+3067]	1063.4	4	4250.58	4249.57	1	1.4	Specific	162.3	58.62	56.4	2.28	262	>FBN1 N term	1		controllerType=0 controllerNumber=1 scan=6726	19.902
04575:2	1	R.ISPDLC[+57.021]GR.G	1079		C[+57]	459.23	2	917.453	917.451	0	1.8	Specific	7.43	7.43	7.43	1.72	262	>FBN1 N term	1		controllerType=0 controllerNumber=1 scan=5196	16.3406
03115:2	1	R.ISPDLC[+57.021]GR.G	1079		C[+57]	459.23	2	917.452	917.451	0	1.2	Specific	72.27	72.27	72.27	1.84	262	>FBN1 N term	1		controllerType=0 controllerNumber=1 scan=3733	12.5866
03011:2	1	R.ISPDLC[+57.021]GR.G	1079		C[+57]	459.231	2	917.454	917.451	0	3.4	Specific	78.59	78.59	78.59	1.88	262	>FBN1 N term	1		controllerType=0 controllerNumber=1 scan=3618	12.2463
03074:2	1	R.ISPDLC[+57.021]GR.G	1079		C[+57]	459.232	2	917.457	917.451	0	6.9	Specific	103.4	103.4	103.4	1.87	262	>FBN1 N term	1		controllerType=0 controllerNumber=1 scan=3684	12.4387
03145:2	1	R.ISPDLC[+57.021]GR.G	1079		C[+57]	459.232	2	917.456	917.451	0	5.4	Specific	110.42	110.42	110.42	1.9	262	>FBN1 N term	1		controllerType=0 controllerNumber=1 scan=3771	12.6947
03182:2	1	R.ISPDLC[+57.021]GR.G	1079		C[+57]	459.231	2	917.455	917.451	0	3.8	Specific	121.3	121.3	121.3	2.21	262	>FBN1 N term	1		controllerType=0 controllerNumber=1 scan=3811	12.8061
03299:2	1	R.ISPDLC[+57.021]GR.G	1079		C[+57]	459.231	2	917.455	917.451	0	4.5	Specific	136.66	136.66	136.66	2.52	262	>FBN1 N term	1		controllerType=0 controllerNumber=1 scan=3932	13.1427
03331:2	1	R.ISPDLC[+57.021]GR.G	1079		C[+57]	459.231	2	917.454	917.451	0	3.4	Specific	139.26	139.26	139.26	2.52	262	>FBN1 N term	1		controllerType=0 controllerNumber=1 scan=3970	13.2528
03408:2	1	R.ISPDLC[+57.021]GR.G	1079		C[+57]	459.232	2	917.457	917.451	0	6.8	Specific	174.95	174.95	174.95	2.55	262	>FBN1 N term	1		controllerType=0 controllerNumber=1 scan=4051	13.4758
03258:2	1	R.ISPDLC[+57.021]GR.G	1079		C[+57]	459.231	2	917.454	917.451	0	3.8	Specific	192.51	192.51	192.51	3.2	262	>FBN1 N term	1		controllerType=0 controllerNumber=1 scan=3889	13.0229
03456:2	1	R.ISPDLC[+57.021]GR.G	1079		C[+57]	459.231	2	917.454	917.451	0	3.6	Specific	199.26	199.26	199.26	3.16	262	>FBN1 N term	1		controllerType=0 controllerNumber=1 scan=4096	13.5909
03469:2	1	R.ISPDLC[+57.021]GR.G	1079		C[+57]	459.231	2	917.455	917.451	0	3.9	Specific	204.32	204.32	204.32	3.16	262	>FBN1 N term	1		controllerType=0 controllerNumber=1 scan=4109	13.6267
03369:2	1	R.ISPDLC[+57.021]GR.G	1079		C[+57]	459.231	2	917.455	917.451	0	4.2	Specific	237.51	237.51	237.51	3.66	262	>FBN1 N term	1		controllerType=0 controllerNumber=1 scan=4011	13.369
03544:2	1	R.ISPDLC[+57.021]GR.G	1079		C[+57]	459.23	2	917.452	917.451	0	1.6	Specific	237.7	237.7	237.7	3.43	262	>FBN1 N term	1		controllerType=0 controllerNumber=1 scan=4185	13.8249
03634:2	1	R.ISPDLC[+57.021]GR.G	1079		C[+57]	459.232	2	917.456	917.451	0	5.7	Specific	272.12	272.12	272.12	4.94	262	>FBN1 N term	1		controllerType=0 controllerNumber=1 scan=4273	14.0479
03812:2	1	R.ISPDLC[+57.021]GR.G	1079		C[+57]	459.23	2	917.453	917.451	0	2.6	Specific	281.85	281.85	281.85	5.46	262	>FBN1 N term	1		controllerType=0 controllerNumber=1 scan=4447	14.4935
03590:2	1	R.ISPDLC[+57.021]GR.G	1079		C[+57]	459.231	2	917.454	917.451	0	3	Specific	284.28	284.28	284.28	5.46	262	>FBN1 N term	1		controllerType=0 controllerNumber=1 scan=4229	13.9377
03565:2	1	R.ISPDLC[+57.021]GR.G	1079		C[+57]	459.229	2	917.451	917.451	0	-0.1	Specific	288.62	288.62	288.62	4	262	>FBN1 N term	1		controllerType=0 controllerNumber=1 scan=4203	13.8715
03850:2	1	R.ISPDLC[+57.021]GR.G	1079		C[+57]	459.231	2	917.454	917.451	0	3.4	Specific	292.58	292.58	292.58	5.67	262	>FBN1 N term	1		controllerType=0 controllerNumber=1 scan=4490	14.6053
03676:2	1	R.ISPDLC[+57.021]GR.G	1079		C[+57]	459.23	2	917.453	917.451	0	2.6	Specific	293.34	293.34	293.34	5.67	262	>FBN1 N term	1		controllerType=0 controllerNumber=1 scan=4318	14.1662
03513:2	1	R.ISPDLC[+57.021]GR.G	1079		C[+57]	459.23	2	917.453	917.451	0	2.8	Specific	309.46	309.46	309.46	5.67	262	>FBN1 N term	1		controllerType=0 controllerNumber=1 scan=4151	13.7354
03985:2	1	R.ISPDLC[+57.021]GR.G	1079		C[+57]	459.23	2	917.452	917.451	0	1	Specific	314.16	314.16	314.16	5.44	262	>FBN1 N term	1		controllerType=0 controllerNumber=1 scan=4623	14.9438
03726:2	1	R.ISPDLC[+57.021]GR.G	1079		C[+57]	459.231	2	917.454	917.451	0	3.4	Specific	315.2	315.2	315.2	5.67	262	>FBN1 N term	1		controllerType=0 controllerNumber=1 scan=4363	14.2772
04085:2	1	R.ISPDLC[+57.021]GR.G	1079		C[+57]	459.23	2	917.453	917.451	0	2.4	Specific	317.68	317.68	317.68	5.67	262	>FBN1 N term	1		controllerType=0 controllerNumber=1 scan=4711	15.1596
03766:2	1	R.ISPDLC[+57.021]GR.G	1079		C[+57]	459.231	2	917.455	917.451	0	4.4	Specific	320.16	320.16	320.16	5.74	262	>FBN1 N term	1		controllerType=0 controllerNumber=1 scan=4405	14.386
04174:2	1	R.ISPDLC[+57.021]GR.G	1079		C[+57]	459.231	2	917.454	917.451	0	3	Specific	346.13	346.13	346.13	6.03	262	>FBN1 N term	1		controllerType=0 controllerNumber=1 scan=4798	15.3709
04224:2	1	R.ISPDLC[+57.021]GR.G	1079		C[+57]	459.231	2	917.454	917.451	0	3.4	Specific	348.37	348.37	348.37	6.03	262	>FBN1 N term	1		controllerType=0 controllerNumber=1 scan=4844	15.4826
04693:2	1	R.ISPDLC[+57.021]GR.G	1079		C[+57]	459.23	2	917.453	917.451	0	2.8	Specific	356.82	356.82	356.82	4.79	262	>FBN1 N term	1		controllerType=0 controllerNumber=1 scan=5307	16.6022
04741:2	1	R.ISPDLC[+57.021]GR.G	1079		C[+57]	459.23	2	917.453	917.451	0	2.1	Specific	357.36	357.36	357.36	5.79	262	>FBN1 N term	1		controllerType=0 controllerNumber=1 scan=5356	16.7194
04126:2	1	R.ISPDLC[+57.021]GR.G	1079		C[+57]	459.231	2	917.454	917.451	0	3.4	Specific	359.38	359.38	359.38	4.79	262	>FBN1 N term	1		controllerType=0 controllerNumber=1 scan=4754	15.2646
04401:2	1	R.ISPDLC[+57.021]GR.G	1079		C[+57]	459.23	2	917.453	917.451	0	1.8	Specific	360.09	360.09	360.09	5.93	262	>FBN1 N term	1		controllerType=0 controllerNumber=1 scan=5024	15.9221
04261:2	1	R.ISPDLC[+57.021]GR.G	1079		C[+57]	459.23	2	917.453	917.451	0	2.6	Specific	360.68	360.68	360.68	6.17	262	>FBN1 N term	1		controllerType=0 controllerNumber=1 scan=4886	15.5862
04356:2	1	R.ISPDLC[+57.021]GR.G	1079		C[+57]	459.23	2	917.452	917.451	0	1.7	Specific	360.98	360.98	360.98	5.93	262	>FBN1 N term	1		controllerType=0 controllerNumber=1 scan=4977	15.8083
04442:2	1	R.ISPDLC[+57.021]GR.G	1079		C[+57]	459.23	2	917.452	917.451	0	1.6	Specific	362.11	327.43	327.43	5.65	262	>FBN1 N term	1		controllerType=0 controllerNumber=1 scan=5069	16.0344
04642:2	1	R.ISPDLC[+57.021]GR.G	1079		C[+57]	459.23	2	917.453	917.451	0	2.3	Specific	364.63	364.63	364.63	7.37	262	>FBN1 N term	1		controllerType=0 controllerNumber=1 scan=5258	16.4868
04482:2	1	R.ISPDLC[+57.021]GR.G	1079		C[+57]	459.229	2	917.452	917.451	0	0.9	Specific	374.37	374.37	374.37	7.13	262	>FBN1 N term	1		controllerType=0 controllerNumber=1 scan=5112	16.142
03936:2	1	R.ISPDLC[+57.021]GR.G	1079		C[+57]	459.231	2	917.454	917.451	0	3.1	Specific	376.91	376.91	376.91	7.37	262	>FBN1 N term	1		controllerType=0 controllerNumber=1 scan=4577	14.8312
04040:2	1	R.ISPDLC[+57.021]GR.G	1079		C[+57]	459.231	2	917.454	917.451	0	3.2	Specific	378.41	378.41	378.41	6.13	262	>FBN1 N term	1		controllerType=0 controllerNumber=1 scan=4668	15.0514
03896:2	1	R.ISPDLC[+57.021]GR.G	1079		C[+57]	459.23	2	917.453	917.451	0	2	Specific	381.8	381.8	381.8	7.13	262	>FBN1 N term	1		controllerType=0 controllerNumber=1 scan=4536	14.7286
04314:2	1	R.ISPDLC[+57.021]GR.G	1079		C[+57]	459.23	2	917.452	917.451	0	1.4	Specific	388.06	388.06	388.06	7.13	262	>FBN1 N term	1		controllerType=0 controllerNumber=1 scan=4933	15.6984
04538:2	1	R.ISPDLC[+57.021]GR.G	1079		C[+57]	459.23	2	917.452	917.451	0	1.6	Specific	394.72	374.81	374.81	5.47	262	>FBN1 N term	1		controllerType=0 controllerNumber=1 scan=5164	16.2652
04595:2	1	R.ISPDLC[+57.021]GR.G	1079		C[+57]	459.23	2	917.452	917.451	0	1.4	Specific	415.17	415.17	415.17	7.28	262	>FBN1 N term	1		controllerType=0 controllerNumber=1 scan=5212	16.3771
04745:2	1	R.GQC[+57.021]VNTPGDFEC[+57.021]K.C	1087		C[+57]*2	756.317	2	1511.63	1511.63	0	1.1	Specific	252.16	252.16	252.16	5.86	262	>FBN1 N term	1		controllerType=0 controllerNumber=1 scan=5360	16.728
04699:2	1	R.GQC[+57.021]VNTPGDFEC[+57.021]K.C	1087		C[+57]*2	756.318	2	1511.63	1511.63	0	2.2	Specific	279.45	279.45	279.45	5.96	262	>FBN1 N term	1		controllerType=0 controllerNumber=1 scan=5313	16.6152
04614:2	1	R.GQC[+57.021]VNTPGDFEC[+57.021]K.C	1087		C[+57]*2	756.317	2	1511.63	1511.63	0	0.9	Specific	280.66	280.66	280.66	6.06	262	>FBN1 N term	1		controllerType=0 controllerNumber=1 scan=5229	16.4161
04811:2	1	R.GQC[+57.021]VNTPGDFEC[+57.021]K.C	1087		C[+57]*2	756.318	2	1511.63	1511.63	0	2.1	Specific	349.85	349.85	349.85	6.63	262	>FBN1 N term	1		controllerType=0 controllerNumber=1 scan=5425	16.8814
04921:2	1	R.GQC[+57.021]VNTPGDFEC[+57.021]K.C	1087		C[+57]*2	756.318	2	1511.63	1511.63	0	1.8	Specific	417.84	417.84	417.84	8.11	262	>FBN1 N term	1		controllerType=0 controllerNumber=1 scan=5526	17.1189
05289:2	1	R.GQC[+57.021]VNTPGDFEC[+57.021]K.C	1087		C[+57]*2	756.317	2	1511.63	1511.63	0	0.4	Specific	439.15	439.15	439.15	8.11	262	>FBN1 N term	1		controllerType=0 controllerNumber=1 scan=5881	17.9577
05290:2	1	R.GQC[+57.021]VNTPGDFEC[+57.021]K.C	1087		C[+57]*2	756.317	2	1511.63	1511.63	0	0.4	Specific	443.25	443.25	443.25	8.28	262	>FBN1 N term	1		controllerType=0 controllerNumber=1 scan=5882	17.9598
04983:2	1	R.GQC[+57.021]VNTPGDFEC[+57.021]K.C	1087		C[+57]*2	756.317	2	1511.63	1511.63	0	0.8	Specific	451.32	451.32	451.32	8.28	262	>FBN1 N term	1		controllerType=0 controllerNumber=1 scan=5587	17.2636
05035:2	1	R.GQC[+57.021]VNTPGDFEC[+57.021]K.C	1087		C[+57]*2	756.316	2	1511.63	1511.63	0	0	Specific	452.48	452.48	452.48	8.28	262	>FBN1 N term	1		controllerType=0 controllerNumber=1 scan=5635	17.3766
04867:2	1	R.GQC[+57.021]VNTPGDFEC[+57.021]K.C	1087		C[+57]*2	756.317	2	1511.63	1511.63	0	0.2	Specific	465.19	465.19	465.19	8.28	262	>FBN1 N term	1		controllerType=0 controllerNumber=1 scan=5477	17.0025
05078:2	1	R.GQC[+57.021]VNTPGDFEC[+57.021]K.C	1087		C[+57]*2	756.318	2	1511.63	1511.63	0	1.9	Specific	545.07	537.44	537.44	8.48	262	>FBN1 N term	1		controllerType=0 controllerNumber=1 scan=5679	17.4831
05187:2	1	R.GQC[+57.021]VNTPGDFEC[+57.021]K.C	1087		C[+57]*2	756.319	2	1511.63	1511.63	0	3	Specific	579.19	567.29	567.29	9.75	262	>FBN1 N term	1		controllerType=0 controllerNumber=1 scan=5781	17.7241
05129:2	1	R.GQC[+57.021]VNTPGDFEC[+57.021]K.C	1087		C[+57]*2	756.317	2	1511.63	1511.63	0	0.5	Specific	581.68	572.84	572.84	9.51	262	>FBN1 N term	1		controllerType=0 controllerNumber=1 scan=5728	17.602
05240:2	1	R.GQC[+57.021]VNTPGDFEC[+57.021]K.C	1087		C[+57]*2	756.317	2	1511.63	1511.63	0	1.3	Specific	637.07	586.51	586.51	10.51	262	>FBN1 N term	1		controllerType=0 controllerNumber=1 scan=5835	17.8503
04165:2	1	R.GQC[+57.021]VN[+15.995]TPGDFEC[+57.021]K.C	1087		C[+57]*2, N[+16]	764.314	2	1527.62	1527.62	0	-0.1	Specific	121.11	121.11	114.48	2.23	262	>FBN1 N term	1		controllerType=0 controllerNumber=1 scan=4787	15.3422
04386:2	1	R.GQC[+57.021]VN[+15.995]TPGDFEC[+57.021]K.C	1087		C[+57]*2, N[+16]	764.319	2	1527.63	1527.62	0	7.2	Specific	160.48	160.48	116.18	3.37	262	>FBN1 N term	1		controllerType=0 controllerNumber=1 scan=5007	15.8813
04317:2	1	R.GQC[+57.021]VN[+15.995]TPGDFEC[+57.021]K.C	1087		C[+57]*2, N[+16]	764.317	2	1527.63	1527.62	0	4.2	Specific	254.25	254.25	160.72	6.1	262	>FBN1 N term	1		controllerType=0 controllerNumber=1 scan=4937	15.7083
04432:2	1	R.GQC[+57.021]VN[+15.995]TPGDFEC[+57.021]K.C	1087		C[+57]*2, N[+16]	764.313	2	1527.62	1527.62	0	-1	Specific	264.72	264.72	107.29	4.74	262	>FBN1 N term	1		controllerType=0 controllerNumber=1 scan=5057	16.0053
04548:2	1	R.GQC[+57.021]VN[+15.995]TPGDFEC[+57.021]K.C	1087		C[+57]*2, N[+16]	764.316	2	1527.62	1527.62	0	2.5	Specific	320.04	320.04	110.36	6.58	262	>FBN1 N term	1		controllerType=0 controllerNumber=1 scan=5171	16.2803
04478:2	1	R.GQC[+57.021]VN[+15.995]TPGDFEC[+57.021]K.C	1087		C[+57]*2, N[+16]	764.314	2	1527.62	1527.62	0	0.5	Specific	325.8	325.8	161.74	6.35	262	>FBN1 N term	1		controllerType=0 controllerNumber=1 scan=5107	16.132
04604:2	1	R.GQC[+57.021]VN[+15.995]TPGDFEC[+57.021]K.C	1087		C[+57]*2, N[+16]	764.314	2	1527.62	1527.62	0	0.6	Specific	389.06	389.06	151.67	7.97	262	>FBN1 N term	1		controllerType=0 controllerNumber=1 scan=5220	16.3957
04764:2	1	R.GQC[+57.021]VN[+15.995]TPGDFEC[+57.021]K.C	1087		C[+57]*2, N[+16]	764.316	2	1527.62	1527.62	0	2.6	Specific	411.49	411.49	147.6	8.35	262	>FBN1 N term	1		controllerType=0 controllerNumber=1 scan=5380	16.7761
04877:2	1	R.GQC[+57.021]VN[+15.995]TPGDFEC[+57.021]K.C	1087		C[+57]*2, N[+16]	764.316	2	1527.63	1527.62	0	3.3	Specific	416.15	416.15	142.54	7.11	262	>FBN1 N term	1		controllerType=0 controllerNumber=1 scan=5485	17.0221
04659:2	1	R.GQC[+57.021]VN[+15.995]TPGDFEC[+57.021]K.C	1087		C[+57]*2, N[+16]	764.314	2	1527.62	1527.62	0	0.7	Specific	427.71	427.71	148.23	8.11	262	>FBN1 N term	1		controllerType=0 controllerNumber=1 scan=5273	16.5204
04716:2	1	R.GQC[+57.021]VN[+15.995]TPGDFEC[+57.021]K.C	1087		C[+57]*2, N[+16]	764.313	2	1527.62	1527.62	0	-0.8	Specific	430.69	430.69	146.47	6.89	262	>FBN1 N term	1		controllerType=0 controllerNumber=1 scan=5329	16.6525
04818:2	1	R.GQC[+57.021]VN[+15.995]TPGDFEC[+57.021]K.C	1087		C[+57]*2, N[+16]	764.317	2	1527.63	1527.62	0	3.5	Specific	452.46	452.46	142.14	8.52	262	>FBN1 N term	1		controllerType=0 controllerNumber=1 scan=5433	16.9003
04927:2	1	R.GQC[+57.021]VN[+15.995]TPGDFEC[+57.021]K.C	1087		C[+57]*2, N[+16]	764.314	2	1527.62	1527.62	0	0.3	Specific	491.39	491.39	165.03	8.31	262	>FBN1 N term	1		controllerType=0 controllerNumber=1 scan=5533	17.1353
04976:2	1	R.GQC[+57.021]VN[+15.995]TPGDFEC[+57.021]K.C	1087		C[+57]*2, N[+16]	764.316	2	1527.62	1527.62	0	2.3	Specific	499.59	499.59	162.96	8.55	262	>FBN1 N term	1		controllerType=0 controllerNumber=1 scan=5580	17.2472
05028:2	1	R.GQC[+57.021]VN[+15.995]TPGDFEC[+57.021]K.C	1087		C[+57]*2, N[+16]	764.315	2	1527.62	1527.62	0	1.5	Specific	515.28	515.28	162.22	8.31	262	>FBN1 N term	1		controllerType=0 controllerNumber=1 scan=5629	17.3624
05075:2	1	R.GQC[+57.021]VN[+15.995]TPGDFEC[+57.021]K.C	1087		C[+57]*2, N[+16]	764.316	2	1527.63	1527.62	0	3.4	Specific	525.33	525.33	167.4	8.71	262	>FBN1 N term	1		controllerType=0 controllerNumber=1 scan=5675	17.4732
05179:2	1	R.GQC[+57.021]VN[+15.995]TPGDFEC[+57.021]K.C	1087		C[+57]*2, N[+16]	764.315	2	1527.62	1527.62	0	1.6	Specific	525.36	525.36	164.44	6.82	262	>FBN1 N term	1		controllerType=0 controllerNumber=1 scan=5773	17.7055
05123:2	1	R.GQC[+57.021]VN[+15.995]TPGDFEC[+57.021]K.C	1087		C[+57]*2, N[+16]	764.315	2	1527.62	1527.62	0	1.5	Specific	594.49	540.1	211.47	9.51	262	>FBN1 N term	1		controllerType=0 controllerNumber=1 scan=5722	17.5873
08685:3	1	R.GQC[+57.021]VNTPGDFEC[+57.021]KC[+57.021]DEGYESGFMMMK.N	1087		C[+57]*3	1026.41	3	3077.21	3077.19	0	5.4	Specific	1052.41	1052.41	1052.41	18.54	262	>FBN1 N term	1		controllerType=0 controllerNumber=1 scan=8865	24.841
08621:3	1	R.GQC[+57.021]VNTPGDFEC[+57.021]KC[+57.021]DEGYESGFMMMK.N	1087		C[+57]*3	1026.41	3	3077.21	3077.19	0	4.7	Specific	1082.39	1082.39	1082.39	18.54	262	>FBN1 N term	1		controllerType=0 controllerNumber=1 scan=8811	24.7135
07932:3	1	R.GQC[+57.021]VNTPGDFEC[+57.021]KC[+57.021]DEGYESGFMMM[+15.995]K.N	1087		C[+57]*3, M[+16]	1031.74	3	3093.2	3093.19	0	3.2	Specific	118.22	118.22	32.51	2.7	262	>FBN1 N term	1		controllerType=0 controllerNumber=1 scan=8209	23.3169
08765:3	1	R.GQC[+57.021]VN[+15.995]TPGDFEC[+57.021]KC[+57.021]DEGYESGFMMMK.N	1087		C[+57]*3, N[+16]	1031.74	3	3093.2	3093.19	0	4.6	Specific	521.85	521.85	157.8	7.51	262	>FBN1 N term	1		controllerType=0 controllerNumber=1 scan=8934	25.0035
08549:3	1	R.GQC[+57.021]VN[+15.995]TPGDFEC[+57.021]KC[+57.021]DEGYESGFMMMK.N	1087		C[+57]*3, N[+16]	1031.74	3	3093.2	3093.19	0	5	Specific	1002.11	1002.11	244.68	17.54	262	>FBN1 N term	1		controllerType=0 controllerNumber=1 scan=8751	24.5724
08607:3	1	R.GQC[+57.021]VN[+15.995]TPGDFEC[+57.021]KC[+57.021]DEGYESGFMMMK.N	1087		C[+57]*3, N[+16]	1031.74	3	3093.2	3093.19	0	5.5	Specific	1035.39	1035.39	275.32	17.54	262	>FBN1 N term	1		controllerType=0 controllerNumber=1 scan=8800	24.6877
09024:3	1	R.GQC[+57.021]VN[+0.984]TPGD[+15.995]FEC[+57.021]KC[+57.021]DEGYESGFMMMK.N	1087		C[+57]*3, D[+16], N[+1]	1032.07	3	3094.19	3094.17	0	5	Specific	109.05	109.05	0	2.09	262	>FBN1 N term	1		controllerType=0 controllerNumber=1 scan=9158	25.5295
07914:3	1	R.GQC[+57.021]VN[+15.995]TPGDFEC[+57.021]KC[+57.021]DEGYESGFMM[+15.995]MK.N	1087		C[+57]*3, M[+16], N[+16]	1037.07	3	3109.2	3109.18	0	6.3	Specific	138.51	138.51	0	3.89	262	>FBN1 N term	1		controllerType=0 controllerNumber=1 scan=8194	23.2824
08534:3	1	R.GQC[+57.021]VN[+15.995]TPGDFEC[+57.021]KC[+57.021]DEGYESGFM[+15.995]MMK.N	1087		C[+57]*3, M[+16], N[+16]	1037.07	3	3109.2	3109.18	0	6.1	Specific	399.9	399.9	24.93	7	262	>FBN1 N term	1		controllerType=0 controllerNumber=1 scan=8740	24.5468
08695:3	1	R.GQC[+57.021]VN[+0.984]TPGD[+15.995]FEC[+57.021]KC[+57.021]DEGYESGFMMMK.N	1087		C[+57]*3, D[+16], N[+1]	1032.07	3	3094.2	3094.17	0	9.9	Specific	486.67	486.67	156.6	6.56	262	>FBN1 N term	1		controllerType=0 controllerNumber=1 scan=8873	24.8584
07851:3	1	R.GQC[+57.021]VN[+15.995]TPGDFEC[+57.021]KC[+57.021]DEGYESGFMMM[+15.995]K.N	1087		C[+57]*3, M[+16], N[+16]	1037.07	3	3109.21	3109.18	0	8.3	Specific	577.67	577.67	23.37	8.21	262	>FBN1 N term	1		controllerType=0 controllerNumber=1 scan=8142	23.1584
08551:2	1	K.C[+57.021]DEGYESGFMMMK.N	1100		C[+57]	792.798	2	1584.59	1584.58	0	3.5	Specific	754.6	698.64	698.64	13.75	262	>FBN1 N term	1		controllerType=0 controllerNumber=1 scan=8754	24.5809
08435:2	1	K.C[+57.021]DEGYESGFMMMK.N	1100		C[+57]	792.797	2	1584.59	1584.58	0	2	Specific	783.44	647.97	647.97	13.51	262	>FBN1 N term	1		controllerType=0 controllerNumber=1 scan=8647	24.3307
08487:2	1	K.C[+57.021]DEGYESGFMMMK.N	1100		C[+57]	792.798	2	1584.59	1584.58	0	2.7	Specific	858.07	703.19	703.19	15.75	262	>FBN1 N term	1		controllerType=0 controllerNumber=1 scan=8699	24.4521
07206:2	1	K.C[+57.021]DEGYESGFMMM[+15.995]K.N	1100		C[+57], M[+16]	800.795	2	1600.58	1600.58	0	2.9	Specific	361.21	361.21	24.52	7	262	>FBN1 N term	1		controllerType=0 controllerNumber=1 scan=7564	21.8424
11048:2	1	K.C[+57.021][-17.027]DEGYESGFMMMK.N	1100		C[-17][+57]	784.288	2	1567.57	1567.56	0	6.8	Specific	494.17	494.17	494.17	8.14	262	>FBN1 N term	1		controllerType=0 controllerNumber=1 scan=10967	29.8112
08264:2	1	K.C[+57.021]DEGYESGFMM[+15.995]MK.N	1100		C[+57], M[+16]	800.797	2	1600.59	1600.58	0	5.2	Specific	504.29	504.29	0.56	8.14	262	>FBN1 N term	1		controllerType=0 controllerNumber=1 scan=8499	23.9889
07663:2	1	K.C[+57.021]DEGYESGFMM[+15.995]MK.N	1100		C[+57], M[+16]	800.797	2	1600.59	1600.58	0	5	Specific	505.96	505.96	23	8.14	262	>FBN1 N term	1		controllerType=0 controllerNumber=1 scan=7979	22.778
07533:2	1	K.C[+57.021]DEGYESGFM[+15.995]MMK.N	1100		C[+57], M[+16]	800.795	2	1600.58	1600.58	0	2.8	Specific	527.47	527.47	20.42	8.71	262	>FBN1 N term	1		controllerType=0 controllerNumber=1 scan=7858	22.503
08334:2	1	K.C[+57.021]DEGYESGFMM[+15.995]MK.N	1100		C[+57], M[+16]	800.794	2	1600.58	1600.58	0	1.9	Specific	549.18	549.18	4.92	8.48	262	>FBN1 N term	1		controllerType=0 controllerNumber=1 scan=8558	24.1275
10986:2	1	K.C[+57.021][-17.027]DEGYESGFMMMK.N	1100		C[-17][+57]	784.287	2	1567.57	1567.56	0	5.6	Specific	551.14	551.14	551.14	8.3	262	>FBN1 N term	1		controllerType=0 controllerNumber=1 scan=10914	29.6865
08462:2	1	K.C[+57.021]DEGYESGFMM[+15.995]MK.N	1100		C[+57], M[+16]	800.794	2	1600.58	1600.58	0	1.5	Specific	555.49	555.49	0.79	8.48	262	>FBN1 N term	1		controllerType=0 controllerNumber=1 scan=8673	24.39
08406:2	1	K.C[+57.021]DEGYESGFMMM[+15.995]K.N	1100		C[+57], M[+16]	800.796	2	1600.59	1600.58	0	4.2	Specific	607.35	607.35	0.56	10.75	262	>FBN1 N term	1		controllerType=0 controllerNumber=1 scan=8620	24.2683
04739:2	1	K.NC[+57.021]MDIDEC[+57.021]QR.D	1113		C[+57]*2	670.756	2	1340.5	1340.5	0	1.5	Specific	359.27	359.27	359.27	5.79	262	>FBN1 N term	1		controllerType=0 controllerNumber=1 scan=5353	16.7109
07864:3	1	K.NC[+57.021]MDIDEC[+57.021]QRDPLLC[+57.021]R.G	1113		C[+57]*3	698.968	3	2094.89	2094.88	0	3.6	Specific	347.04	319.92	319.92	6.71	262	>FBN1 N term	1		controllerType=0 controllerNumber=1 scan=8154	23.1869
06937:3	1	K.NC[+57.021]MDIDEC[+57.021]QRDPLLC[+57.021]R.G	1113		C[+57]*3	698.969	3	2094.89	2094.88	0	4.9	Specific	431.59	430.21	430.21	8.06	262	>FBN1 N term	1		controllerType=0 controllerNumber=1 scan=7328	21.3
07331:3	1	K.NC[+57.021]MDIDEC[+57.021]QRDPLLC[+57.021]R.G	1113		C[+57]*3	698.968	3	2094.89	2094.88	0	3.4	Specific	597.78	486.21	486.21	9.87	262	>FBN1 N term	1		controllerType=0 controllerNumber=1 scan=7671	22.0908
07245:3	1	K.NC[+57.021]MDIDEC[+57.021]QRDPLLC[+57.021]R.G	1113		C[+57]*3	698.969	3	2094.89	2094.88	0	4.4	Specific	603.21	513.76	513.76	10.87	262	>FBN1 N term	1		controllerType=0 controllerNumber=1 scan=7599	21.9251
07120:3	1	K.NC[+57.021]MDIDEC[+57.021]QRDPLLC[+57.021]R.G	1113		C[+57]*3	698.968	3	2094.89	2094.88	0	2.7	Specific	605.43	503.18	503.18	10.87	262	>FBN1 N term	1		controllerType=0 controllerNumber=1 scan=7489	21.6712
07183:3	1	K.NC[+57.021]MDIDEC[+57.021]QRDPLLC[+57.021]R.G	1113		C[+57]*3	698.967	3	2094.89	2094.88	0	2.7	Specific	608.39	501.76	501.76	10.87	262	>FBN1 N term	1		controllerType=0 controllerNumber=1 scan=7544	21.7972
07001:3	1	K.NC[+57.021]MDIDEC[+57.021]QRDPLLC[+57.021]R.G	1113		C[+57]*3	698.969	3	2094.89	2094.88	0	5.1	Specific	622.01	531.59	531.59	10.46	262	>FBN1 N term	1		controllerType=0 controllerNumber=1 scan=7380	21.4218
07062:3	1	K.NC[+57.021]MDIDEC[+57.021]QRDPLLC[+57.021]R.G	1113		C[+57]*3	698.968	3	2094.89	2094.88	0	3.2	Specific	629.99	541.54	541.54	10.87	262	>FBN1 N term	1		controllerType=0 controllerNumber=1 scan=7436	21.55
06245:3	1	K.NC[+57.021]M[+15.995]DIDEC[+57.021]QRDPLLC[+57.021]R.G	1113		C[+57]*3, M[+16]	704.301	3	2110.89	2110.88	0	4.8	Specific	175.73	175.73	36.59	2.81	262	>FBN1 N term	1		controllerType=0 controllerNumber=1 scan=6719	19.8867
06186:3	1	K.NC[+57.021]M[+15.995]DIDEC[+57.021]QRDPLLC[+57.021]R.G	1113		C[+57]*3, M[+16]	704.301	3	2110.89	2110.88	0	4.6	Specific	298.13	298.13	38.8	4.59	262	>FBN1 N term	1		controllerType=0 controllerNumber=1 scan=6664	19.7576
06885:3	1	K.NC[+57.021]M[+15.995]DIDEC[+57.021]QRDPLLC[+57.021]R.G	1113		C[+57]*3, M[+16]	704.301	3	2110.89	2110.88	0	5.3	Specific	385.95	385.95	68.5	7.92	262	>FBN1 N term	1		controllerType=0 controllerNumber=1 scan=7283	21.1941
07550:3	1	K.N[+0.984]C[+57.021]MDIDEC[+57.021]QRDPLLC[+57.021]R.G	1113		C[+57]*3, N[+1]	699.299	3	2095.88	2095.87	0	8	Specific	452.74	424.93	424.93	7.9	262	>FBN1 N term	1		controllerType=0 controllerNumber=1 scan=7871	22.5335
06947:3	1	K.NC[+57.021]M[+15.995]DIDEC[+57.021]QRDPLLC[+57.021]R.G	1113		C[+57]*3, M[+16]	704.302	3	2110.89	2110.88	0	6.4	Specific	523.15	523.15	93.98	8.43	262	>FBN1 N term	1		controllerType=0 controllerNumber=1 scan=7335	21.3172
07011:3	1	K.NC[+57.021]M[+15.995]DIDEC[+57.021]QRDPLLC[+57.021]R.G	1113		C[+57]*3, M[+16]	704.299	3	2110.88	2110.88	0	1.9	Specific	555.99	524.05	106.57	8.61	262	>FBN1 N term	1		controllerType=0 controllerNumber=1 scan=7391	21.448
07926:3	1	K.N[+0.984]C[+57.021]MDIDEC[+57.021]QRDPLLC[+57.021]R.G	1113		C[+57]*3, N[+1]	699.297	3	2095.88	2095.87	0	4.7	Specific	577.2	537.57	537.57	9.46	262	>FBN1 N term	1		controllerType=0 controllerNumber=1 scan=8204	23.3061
08901:4	1	R.C[+57.021]EC[+57.021]PPGHQLSPN[+1971.719]ISAC[+57.021]IDINEC[+57.021]ELSAHLC[+57.021]PNGR.C	1141	HexNAc(5)Hex(5)Fuc(1)	C[+57]*5, N[+1972]	1445.36	4	5778.41	5777.38	1	4	Specific	237.64	237.64	46.33	4.08	262	>FBN1 N term	1		controllerType=0 controllerNumber=1 scan=9048	25.2712
08900:4	1	R.C[+57.021]EC[+57.021]PPGHQLSPN[+1809.666]ISAC[+57.021]IDINEC[+57.021]ELSAHLC[+57.021]PNGR.C	1141	HexNAc(5)Hex(4)Fuc(1)	C[+57]*5, N[+1810]	1404.59	4	5615.35	5615.33	0	3.7	Specific	520.01	520.01	47.95	7.06	262	>FBN1 N term	1		controllerType=0 controllerNumber=1 scan=9047	25.269
03001:2	1	R.C[+57.021]VNLIGK.Y	1174		C[+57]	402.227	2	803.446	803.444	0	2.2	Specific	52.56	52.56	52.56	1.85	262	>FBN1 N term	1		controllerType=0 controllerNumber=1 scan=3610	12.2271
02964:2	1	R.C[+57.021]VNLIGK.Y	1174		C[+57]	402.227	2	803.447	803.444	0	2.8	Specific	53.87	53.87	53.87	1.85	262	>FBN1 N term	1		controllerType=0 controllerNumber=1 scan=3572	12.1234
03174:2	1	R.C[+57.021]VNLIGK.Y	1174		C[+57]	402.228	2	803.448	803.444	0	4.9	Specific	152.98	152.98	152.98	2.39	262	>FBN1 N term	1		controllerType=0 controllerNumber=1 scan=3803	12.7857
03507:2	1	R.C[+57.021]VNLIGK.Y	1174		C[+57]	402.227	2	803.447	803.444	0	3.6	Specific	159.93	159.93	159.93	2.36	262	>FBN1 N term	1		controllerType=0 controllerNumber=1 scan=4145	13.7196
03418:2	1	R.C[+57.021]VNLIGK.Y	1174		C[+57]	402.227	2	803.447	803.444	0	3.5	Specific	170.75	170.75	170.75	2.72	262	>FBN1 N term	1		controllerType=0 controllerNumber=1 scan=4060	13.498
03305:2	1	R.C[+57.021]VNLIGK.Y	1174		C[+57]	402.226	2	803.445	803.444	0	0.4	Specific	188.22	188.22	188.22	2.41	262	>FBN1 N term	1		controllerType=0 controllerNumber=1 scan=3939	13.1644
03229:2	1	R.C[+57.021]VNLIGK.Y	1174		C[+57]	402.227	2	803.446	803.444	0	2.5	Specific	193.22	193.22	193.22	3.2	262	>FBN1 N term	1		controllerType=0 controllerNumber=1 scan=3860	12.9445
03338:2	1	R.C[+57.021]VNLIGK.Y	1174		C[+57]	402.226	2	803.445	803.444	0	0.9	Specific	203.36	203.36	203.36	2.98	262	>FBN1 N term	1		controllerType=0 controllerNumber=1 scan=3977	13.2728
03463:2	1	R.C[+57.021]VNLIGK.Y	1174		C[+57]	402.227	2	803.447	803.444	0	3	Specific	214.86	214.86	214.86	2.6	262	>FBN1 N term	1		controllerType=0 controllerNumber=1 scan=4102	13.6088
03272:2	1	R.C[+57.021]VNLIGK.Y	1174		C[+57]	402.227	2	803.447	803.444	0	3.6	Specific	258.56	258.56	258.56	3.7	262	>FBN1 N term	1		controllerType=0 controllerNumber=1 scan=3900	13.051
03549:2	1	R.C[+57.021]VNLIGK.Y	1174		C[+57]	402.227	2	803.446	803.444	0	2	Specific	278.17	278.17	278.17	3.5	262	>FBN1 N term	1		controllerType=0 controllerNumber=1 scan=4189	13.8347
03375:2	1	R.C[+57.021]VNLIGK.Y	1174		C[+57]	402.227	2	803.447	803.444	0	3.3	Specific	285.94	285.94	285.94	3.62	262	>FBN1 N term	1		controllerType=0 controllerNumber=1 scan=4018	13.392
03592:2	1	R.C[+57.021]VNLIGK.Y	1174		C[+57]	402.225	2	803.444	803.444	0	-1	Specific	294.7	294.7	294.7	2.48	262	>FBN1 N term	1		controllerType=0 controllerNumber=1 scan=4230	13.9402
03729:2	1	R.C[+57.021]VNLIGK.Y	1174		C[+57]	402.227	2	803.447	803.444	0	3	Specific	334.09	334.09	334.09	4.18	262	>FBN1 N term	1		controllerType=0 controllerNumber=1 scan=4366	14.2853
03682:2	1	R.C[+57.021]VNLIGK.Y	1174		C[+57]	402.227	2	803.447	803.444	0	3	Specific	359.91	359.91	359.91	4.36	262	>FBN1 N term	1		controllerType=0 controllerNumber=1 scan=4323	14.1782
03774:2	1	R.C[+57.021]VNLIGK.Y	1174		C[+57]	402.227	2	803.448	803.444	0	4	Specific	365.66	365.66	365.66	5.52	262	>FBN1 N term	1		controllerType=0 controllerNumber=1 scan=4411	14.4002
03636:2	1	R.C[+57.021]VNLIGK.Y	1174		C[+57]	402.228	2	803.448	803.444	0	5.2	Specific	372.01	372.01	372.01	5.29	262	>FBN1 N term	1		controllerType=0 controllerNumber=1 scan=4274	14.05
03899:2	1	R.C[+57.021]VNLIGK.Y	1174		C[+57]	402.227	2	803.446	803.444	0	2.3	Specific	373.45	355.44	355.44	4.54	262	>FBN1 N term	1		controllerType=0 controllerNumber=1 scan=4537	14.7307
04058:2	1	R.C[+57.021]VNLIGK.Y	1174		C[+57]	402.227	2	803.447	803.444	0	2.7	Specific	396.79	327.16	327.16	4.04	262	>FBN1 N term	1		controllerType=0 controllerNumber=1 scan=4683	15.0871
03853:2	1	R.C[+57.021]VNLIGK.Y	1174		C[+57]	402.227	2	803.446	803.444	0	2	Specific	401.71	401.71	401.71	5.61	262	>FBN1 N term	1		controllerType=0 controllerNumber=1 scan=4493	14.613
03816:2	1	R.C[+57.021]VNLIGK.Y	1174		C[+57]	402.227	2	803.447	803.444	0	2.7	Specific	403.23	386.93	386.93	5.88	262	>FBN1 N term	1		controllerType=0 controllerNumber=1 scan=4452	14.5071
03944:2	1	R.C[+57.021]VNLIGK.Y	1174		C[+57]	402.227	2	803.447	803.444	0	3.3	Specific	403.39	388.56	388.56	5.88	262	>FBN1 N term	1		controllerType=0 controllerNumber=1 scan=4584	14.848
05047:2	1	R.C[+57.021]VNLIGK.Y	1174		C[+57]	402.226	2	803.444	803.444	0	-0.2	Specific	426.27	420.16	420.16	4.81	262	>FBN1 N term	1		controllerType=0 controllerNumber=1 scan=5645	17.401
03998:2	1	R.C[+57.021]VNLIGK.Y	1174		C[+57]	402.227	2	803.447	803.444	0	3.6	Specific	432.27	395.4	395.4	5.88	262	>FBN1 N term	1		controllerType=0 controllerNumber=1 scan=4633	14.9675
04930:2	1	R.C[+57.021]VNLIGK.Y	1174		C[+57]	402.226	2	803.445	803.444	0	0.5	Specific	454.05	411.04	411.04	6.21	262	>FBN1 N term	1		controllerType=0 controllerNumber=1 scan=5535	17.1396
04103:2	1	R.C[+57.021]VNLIGK.Y	1174		C[+57]	402.227	2	803.446	803.444	0	1.9	Specific	463.08	449.84	449.84	7.45	262	>FBN1 N term	1		controllerType=0 controllerNumber=1 scan=4729	15.2038
04980:2	1	R.C[+57.021]VNLIGK.Y	1174		C[+57]	402.226	2	803.445	803.444	0	0.2	Specific	467.77	450.28	450.28	6.21	262	>FBN1 N term	1		controllerType=0 controllerNumber=1 scan=5584	17.2571
04865:2	1	R.C[+57.021]VNLIGK.Y	1174		C[+57]	402.226	2	803.444	803.444	0	-0.2	Specific	480.74	474.86	474.86	6.25	262	>FBN1 N term	1		controllerType=0 controllerNumber=1 scan=5475	16.9982
04327:2	1	R.C[+57.021]VNLIGK.Y	1174		C[+57]	402.226	2	803.445	803.444	0	1.2	Specific	509.67	483.97	483.97	6.24	262	>FBN1 N term	1		controllerType=0 controllerNumber=1 scan=4948	15.7365
04418:2	1	R.C[+57.021]VNLIGK.Y	1174		C[+57]	402.226	2	803.446	803.444	0	1.7	Specific	512.99	486.61	486.61	7.48	262	>FBN1 N term	1		controllerType=0 controllerNumber=1 scan=5041	15.9658
04194:2	1	R.C[+57.021]VNLIGK.Y	1174		C[+57]	402.226	2	803.446	803.444	0	1.7	Specific	515.26	508.55	508.55	5.81	262	>FBN1 N term	1		controllerType=0 controllerNumber=1 scan=4816	15.4147
04147:2	1	R.C[+57.021]VNLIGK.Y	1174		C[+57]	402.227	2	803.447	803.444	0	2.8	Specific	517.05	452.17	452.17	6.05	262	>FBN1 N term	1		controllerType=0 controllerNumber=1 scan=4773	15.3107
04239:2	1	R.C[+57.021]VNLIGK.Y	1174		C[+57]	402.226	2	803.446	803.444	0	1.7	Specific	520.53	495.87	495.87	6.41	262	>FBN1 N term	1		controllerType=0 controllerNumber=1 scan=4860	15.5214
04459:2	1	R.C[+57.021]VNLIGK.Y	1174		C[+57]	402.227	2	803.446	803.444	0	1.8	Specific	523.24	501.75	501.75	5.98	262	>FBN1 N term	1		controllerType=0 controllerNumber=1 scan=5085	16.0727
04278:2	1	R.C[+57.021]VNLIGK.Y	1174		C[+57]	402.227	2	803.447	803.444	0	2.7	Specific	523.33	512.39	512.39	7.88	262	>FBN1 N term	1		controllerType=0 controllerNumber=1 scan=4901	15.6241
04806:2	1	R.C[+57.021]VNLIGK.Y	1174		C[+57]	402.226	2	803.445	803.444	0	1.2	Specific	528.41	489.29	489.29	6.41	262	>FBN1 N term	1		controllerType=0 controllerNumber=1 scan=5420	16.8706
04374:2	1	R.C[+57.021]VNLIGK.Y	1174		C[+57]	402.226	2	803.445	803.444	0	1	Specific	530.29	500.59	500.59	6.41	262	>FBN1 N term	1		controllerType=0 controllerNumber=1 scan=4997	15.8573
04753:2	1	R.C[+57.021]VNLIGK.Y	1174		C[+57]	402.227	2	803.446	803.444	0	2.3	Specific	539.25	489.2	489.2	6.64	262	>FBN1 N term	1		controllerType=0 controllerNumber=1 scan=5368	16.7473
04700:2	1	R.C[+57.021]VNLIGK.Y	1174		C[+57]	402.226	2	803.446	803.444	0	1.7	Specific	547.75	523.76	523.76	7.64	262	>FBN1 N term	1		controllerType=0 controllerNumber=1 scan=5315	16.6207
04549:2	1	R.C[+57.021]VNLIGK.Y	1174		C[+57]	402.227	2	803.446	803.444	0	2.1	Specific	550.55	525.76	525.76	5.98	262	>FBN1 N term	1		controllerType=0 controllerNumber=1 scan=5173	16.2866
04501:2	1	R.C[+57.021]VNLIGK.Y	1174		C[+57]	402.226	2	803.445	803.444	0	0.5	Specific	553.08	514.34	514.34	6.41	262	>FBN1 N term	1		controllerType=0 controllerNumber=1 scan=5128	16.1802
04650:2	1	R.C[+57.021]VNLIGK.Y	1174		C[+57]	402.226	2	803.445	803.444	0	0.7	Specific	579.67	533.18	533.18	7.44	262	>FBN1 N term	1		controllerType=0 controllerNumber=1 scan=5266	16.5053
04599:2	1	R.C[+57.021]VNLIGK.Y	1174		C[+57]	402.227	2	803.446	803.444	0	1.8	Specific	591.23	538.78	538.78	8.68	262	>FBN1 N term	1		controllerType=0 controllerNumber=1 scan=5217	16.3892
04307:2	1	R.C[+57.021]VN[+15.995]LIGK.Y	1174		C[+57], N[+16]	410.224	2	819.441	819.439	0	2.5	Specific	22.06	22.06	22.06	1.84	262	>FBN1 N term	1		controllerType=0 controllerNumber=1 scan=4925	15.6808
03979:2	1	R.C[+57.021]VN[+15.995]LIGK.Y	1174		C[+57], N[+16]	410.224	2	819.442	819.439	0	2.8	Specific	81.37	81.37	81.37	1.85	262	>FBN1 N term	1		controllerType=0 controllerNumber=1 scan=4618	14.9317
03360:3	1	K.YQC[+57.021]AC[+57.021]NPGYHSTPDR.L	1181		C[+57]*2	609.254	3	1825.75	1825.74	0	4.4	Specific	83.68	83.68	83.68	2.45	262	>FBN1 N term	1		controllerType=0 controllerNumber=1 scan=4003	13.3483
04246:3	1	K.YQC[+57.021]AC[+57.021]NPGYHSTPDR.L	1181		C[+57]*2	609.254	3	1825.75	1825.74	0	4.6	Specific	102.62	102.62	102.62	1.96	262	>FBN1 N term	1		controllerType=0 controllerNumber=1 scan=4868	15.5412
03403:3	1	K.YQC[+57.021]AC[+57.021]NPGYHSTPDR.L	1181		C[+57]*2	609.252	3	1825.74	1825.74	0	1.6	Specific	199.21	199.21	199.21	3.14	262	>FBN1 N term	1		controllerType=0 controllerNumber=1 scan=4045	13.4604
04305:3	1	K.YQC[+57.021]AC[+57.021]NPGYHSTPDR.L	1181		C[+57]*2	609.252	3	1825.74	1825.74	0	1.2	Specific	276.05	276.05	276.05	4.3	262	>FBN1 N term	1		controllerType=0 controllerNumber=1 scan=4923	15.6765
03443:3	1	K.YQC[+57.021]AC[+57.021]NPGYHSTPDR.L	1181		C[+57]*2	609.254	3	1825.75	1825.74	0	4.6	Specific	300.79	300.79	300.79	4.47	262	>FBN1 N term	1		controllerType=0 controllerNumber=1 scan=4086	13.5665
04215:3	1	K.YQC[+57.021]AC[+57.021]NPGYHSTPDR.L	1181		C[+57]*2	609.254	3	1825.75	1825.74	0	4.4	Specific	344.42	344.42	344.42	5.24	262	>FBN1 N term	1		controllerType=0 controllerNumber=1 scan=4833	15.4551
04106:3	1	K.YQC[+57.021]AC[+57.021]NPGYHSTPDR.L	1181		C[+57]*2	609.252	3	1825.74	1825.74	0	2.5	Specific	407.4	407.4	407.4	8.35	262	>FBN1 N term	1		controllerType=0 controllerNumber=1 scan=4732	15.2103
04061:3	1	K.YQC[+57.021]AC[+57.021]NPGYHSTPDR.L	1181		C[+57]*2	609.254	3	1825.75	1825.74	0	5.4	Specific	480.31	480.31	480.31	8.14	262	>FBN1 N term	1		controllerType=0 controllerNumber=1 scan=4686	15.0936
04154:3	1	K.YQC[+57.021]AC[+57.021]NPGYHSTPDR.L	1181		C[+57]*2	609.252	3	1825.74	1825.74	0	1.7	Specific	510.72	510.72	510.72	8.31	262	>FBN1 N term	1		controllerType=0 controllerNumber=1 scan=4779	15.3249
03999:3	1	K.YQC[+57.021]AC[+57.021]NPGYHSTPDR.L	1181		C[+57]*2	609.254	3	1825.75	1825.74	0	4.9	Specific	526.62	504.26	504.26	8.3	262	>FBN1 N term	1		controllerType=0 controllerNumber=1 scan=4634	14.9696
03527:3	1	K.YQC[+57.021]AC[+57.021]NPGYHSTPDR.L	1181		C[+57]*2	609.253	3	1825.75	1825.74	0	4.1	Specific	617.43	617.43	617.43	10.75	262	>FBN1 N term	1		controllerType=0 controllerNumber=1 scan=4168	13.7825
03574:3	1	K.YQC[+57.021]AC[+57.021]NPGYHSTPDR.L	1181		C[+57]*2	609.253	3	1825.75	1825.74	0	4.2	Specific	662.01	662.01	662.01	11.75	262	>FBN1 N term	1		controllerType=0 controllerNumber=1 scan=4212	13.8934
03485:3	1	K.YQC[+57.021]AC[+57.021]NPGYHSTPDR.L	1181		C[+57]*2	609.254	3	1825.75	1825.74	0	4.6	Specific	686.2	686.2	686.2	11.33	262	>FBN1 N term	1		controllerType=0 controllerNumber=1 scan=4126	13.6691
03656:3	1	K.YQC[+57.021]AC[+57.021]NPGYHSTPDR.L	1181		C[+57]*2	609.253	3	1825.74	1825.74	0	2.8	Specific	687.95	687.95	687.95	11.75	262	>FBN1 N term	1		controllerType=0 controllerNumber=1 scan=4295	14.1095
03946:3	1	K.YQC[+57.021]AC[+57.021]NPGYHSTPDR.L	1181		C[+57]*2	609.253	3	1825.74	1825.74	0	2.8	Specific	695.4	695.4	695.4	11.75	262	>FBN1 N term	1		controllerType=0 controllerNumber=1 scan=4587	14.8557
03614:3	1	K.YQC[+57.021]AC[+57.021]NPGYHSTPDR.L	1181		C[+57]*2	609.252	3	1825.74	1825.74	0	2.2	Specific	696.79	696.79	696.79	11.75	262	>FBN1 N term	1		controllerType=0 controllerNumber=1 scan=4253	14.0003
03695:3	1	K.YQC[+57.021]AC[+57.021]NPGYHSTPDR.L	1181		C[+57]*2	609.253	3	1825.75	1825.74	0	4.2	Specific	729.28	702.65	702.65	12.75	262	>FBN1 N term	1		controllerType=0 controllerNumber=1 scan=4337	14.2139
03906:3	1	K.YQC[+57.021]AC[+57.021]NPGYHSTPDR.L	1181		C[+57]*2	609.253	3	1825.74	1825.74	0	3.2	Specific	747.27	723.45	723.45	12.75	262	>FBN1 N term	1		controllerType=0 controllerNumber=1 scan=4546	14.7526
03743:3	1	K.YQC[+57.021]AC[+57.021]NPGYHSTPDR.L	1181		C[+57]*2	609.253	3	1825.74	1825.74	0	3.5	Specific	748.67	739.37	739.37	12.75	262	>FBN1 N term	1		controllerType=0 controllerNumber=1 scan=4381	14.3229
03866:3	1	K.YQC[+57.021]AC[+57.021]NPGYHSTPDR.L	1181		C[+57]*2	609.252	3	1825.74	1825.74	0	1.6	Specific	772.69	760.35	760.35	13.51	262	>FBN1 N term	1		controllerType=0 controllerNumber=1 scan=4506	14.649
03827:3	1	K.YQC[+57.021]AC[+57.021]NPGYHSTPDR.L	1181		C[+57]*2	609.251	3	1825.74	1825.74	0	0.7	Specific	856.15	833.59	833.59	15.51	262	>FBN1 N term	1		controllerType=0 controllerNumber=1 scan=4464	14.541
03787:3	1	K.YQC[+57.021]AC[+57.021]NPGYHSTPDR.L	1181		C[+57]*2	609.255	3	1825.75	1825.74	0	6	Specific	876.36	840.45	840.45	15.33	262	>FBN1 N term	1		controllerType=0 controllerNumber=1 scan=4423	14.4306
07784:3	1	R.SC[+57.021]TDIDEC[+57.021]EDNPNIC[+57.021]DGGQC[+57.021]TNIPGEYR.C	1238		C[+57]*4	1097.11	3	3289.3	3289.28	0	7.3	Specific	487.18	487.18	487.18	5.92	262	>FBN1 N term	1		controllerType=0 controllerNumber=1 scan=8084	23.022
07718:3	1	R.SC[+57.021]TDIDEC[+57.021]EDNPNIC[+57.021]DGGQC[+57.021]TNIPGEYR.C	1238		C[+57]*4	1097.1	3	3289.3	3289.28	0	5.9	Specific	701.14	701.14	701.14	10.45	262	>FBN1 N term	1		controllerType=0 controllerNumber=1 scan=8029	22.8927
07548:3	1	R.SC[+57.021]TDIDEC[+57.021]EDNPNIC[+57.021]DGGQC[+57.021]TNIPGEYR.C	1238		C[+57]*4	1097.1	3	3289.29	3289.28	0	2.4	Specific	856.47	856.47	856.47	13.86	262	>FBN1 N term	1		controllerType=0 controllerNumber=1 scan=7870	22.5314
07658:3	1	R.SC[+57.021]TDIDEC[+57.021]EDNPNIC[+57.021]DGGQC[+57.021]TNIPGEYR.C	1238		C[+57]*4	1097.1	3	3289.29	3289.28	0	3.5	Specific	876.4	876.4	876.4	13.86	262	>FBN1 N term	1		controllerType=0 controllerNumber=1 scan=7974	22.7671
07600:3	1	R.SC[+57.021]TDIDEC[+57.021]EDNPNIC[+57.021]DGGQC[+57.021]TNIPGEYR.C	1238		C[+57]*4	1097.1	3	3289.29	3289.28	0	2.4	Specific	955.42	955.42	955.42	15.86	262	>FBN1 N term	1		controllerType=0 controllerNumber=1 scan=7918	22.6398
07462:3	1	R.SC[+57.021]TDIDEC[+57.021]EDNPNIC[+57.021]DGGQC[+57.021]TN[+15.995]IPGEYR.C	1238		C[+57]*4, N[+16]	1102.43	3	3305.28	3305.27	0	1.3	Specific	966.69	966.69	239.51	15.62	262	>FBN1 N term	1		controllerType=0 controllerNumber=1 scan=7795	22.3611
07590:3	1	R.SC[+57.021]TDIDEC[+57.021]EDNPNIC[+57.021]DGGQC[+57.021]TN[+15.995]IPGEYR.C	1238		C[+57]*4, N[+16]	1102.43	3	3305.28	3305.27	0	3.5	Specific	976.12	957.76	156.86	15.86	262	>FBN1 N term	1		controllerType=0 controllerNumber=1 scan=7908	22.6171
07527:3	1	R.SC[+57.021]TDIDEC[+57.021]EDNPNIC[+57.021]DGGQC[+57.021]TN[+15.995]IPGEYR.C	1238		C[+57]*4, N[+16]	1102.43	3	3305.28	3305.27	0	3.2	Specific	993.17	993.17	248.83	15.86	262	>FBN1 N term	1		controllerType=0 controllerNumber=1 scan=7852	22.491
08976:2	1	R.C[+57.021]LC[+57.021]YDGFMASEDMK.T	1266		C[+57]*2	863.835	2	1726.66	1726.66	0	2.7	Specific	354.42	354.42	354.42	5.2	262	>FBN1 N term	1		controllerType=0 controllerNumber=1 scan=9115	25.4275
08859:2	1	R.C[+57.021]LC[+57.021]YDGFMASEDMK.T	1266		C[+57]*2	863.834	2	1726.66	1726.66	0	1.4	Specific	387.37	387.37	387.37	7.97	262	>FBN1 N term	1		controllerType=0 controllerNumber=1 scan=9013	25.1904
08612:3	1	R.C[+57.021]LC[+57.021]YDGFMASEDMK.T	1266		C[+57]*2	576.227	3	1726.67	1726.66	0	5.5	Specific	388.21	388.21	388.21	6.83	262	>FBN1 N term	1		controllerType=0 controllerNumber=1 scan=8803	24.6941
08276:2	1	R.C[+57.021]LC[+57.021]YDGFMASEDMK.T	1266		C[+57]*2	863.838	2	1726.67	1726.66	0	6.4	Specific	400.48	400.48	400.48	7.93	262	>FBN1 N term	1		controllerType=0 controllerNumber=1 scan=8509	24.0125
08543:3	1	R.C[+57.021]LC[+57.021]YDGFMASEDMK.T	1266		C[+57]*2	576.227	3	1726.67	1726.66	0	4.5	Specific	517.71	517.71	517.71	7.58	262	>FBN1 N term	1		controllerType=0 controllerNumber=1 scan=8748	24.5659
08794:2	1	R.C[+57.021]LC[+57.021]YDGFMASEDMK.T	1266		C[+57]*2	863.84	2	1726.67	1726.66	0	7.9	Specific	530.97	530.97	530.97	7.97	262	>FBN1 N term	1		controllerType=0 controllerNumber=1 scan=8956	25.0557
08721:2	1	R.C[+57.021]LC[+57.021]YDGFMASEDMK.T	1266		C[+57]*2	863.839	2	1726.67	1726.66	0	7.2	Specific	643.74	643.74	643.74	10	262	>FBN1 N term	1		controllerType=0 controllerNumber=1 scan=8897	24.9165
08526:2	1	R.C[+57.021]LC[+57.021]YDGFMASEDMK.T	1266		C[+57]*2	863.837	2	1726.67	1726.66	0	5.5	Specific	780.83	780.83	780.83	13.33	262	>FBN1 N term	1		controllerType=0 controllerNumber=1 scan=8734	24.5339
08659:2	1	R.C[+57.021]LC[+57.021]YDGFMASEDMK.T	1266		C[+57]*2	863.836	2	1726.66	1726.66	0	3.6	Specific	801.39	801.39	801.39	14.75	262	>FBN1 N term	1		controllerType=0 controllerNumber=1 scan=8842	24.7872
08594:2	1	R.C[+57.021]LC[+57.021]YDGFMASEDMK.T	1266		C[+57]*2	863.835	2	1726.66	1726.66	0	2.4	Specific	845.42	845.42	845.42	14.75	262	>FBN1 N term	1		controllerType=0 controllerNumber=1 scan=8787	24.6588
08574:2	1	R.C[+57.021]LC[+57.021]YDGFM[+15.995]ASEDMK.T	1266		C[+57]*2, M[+16]	871.833	2	1742.66	1742.65	0	3.5	Specific	457.12	457.12	47.82	8.52	262	>FBN1 N term	1		controllerType=0 controllerNumber=1 scan=8772	24.6224
07853:2	1	R.C[+57.021]LC[+57.021]YDGFMASEDM[+15.995]K.T	1266		C[+57]*2, M[+16]	871.837	2	1742.67	1742.65	0	8.2	Specific	491.64	491.64	20.42	7.8	262	>FBN1 N term	1		controllerType=0 controllerNumber=1 scan=8144	23.1627
07913:2	1	R.C[+57.021]LC[+57.021]YDGFMASEDM[+15.995]K.T	1266		C[+57]*2, M[+16]	871.835	2	1742.66	1742.65	0	5.2	Specific	500.95	500.95	20.73	8.14	262	>FBN1 N term	1		controllerType=0 controllerNumber=1 scan=8193	23.2802
08451:2	1	R.C[+57.021]LC[+57.021]YDGFMASED[+15.995]MK.T	1266		C[+57]*2, D[+16]	871.833	2	1742.66	1742.65	0	3.2	Specific	543.61	543.61	0.72	8.71	262	>FBN1 N term	1		controllerType=0 controllerNumber=1 scan=8662	24.3651
08505:2	1	R.C[+57.021]LC[+57.021]YDGFM[+15.995]ASEDMK.T	1266		C[+57]*2, M[+16]	871.832	2	1742.66	1742.65	0	2.7	Specific	552.6	552.6	23.33	8.71	262	>FBN1 N term	1		controllerType=0 controllerNumber=1 scan=8715	24.4888
08744:3	1	K.TC[+57.021]VDVNEC[+57.021]DLNPNIC[+57.021]LSGTC[+57.021]ENTK.G	1280		C[+57]*4	938.406	3	2813.2	2813.18	0	6.3	Specific	397.92	8.33	8.33	2.58	262	>FBN1 N term	1		controllerType=0 controllerNumber=1 scan=8917	24.9624
08631:3	1	K.TC[+57.021]VDVNEC[+57.021]DLNPNIC[+57.021]LSGTC[+57.021]ENTK.G	1280		C[+57]*4	938.403	3	2813.19	2813.18	0	3.7	Specific	621.09	594.07	594.07	8.86	262	>FBN1 N term	1		controllerType=0 controllerNumber=1 scan=8818	24.7287
08557:3	1	K.TC[+57.021]VDVNEC[+57.021]DLNPNIC[+57.021]LSGTC[+57.021]ENTK.G	1280		C[+57]*4	938.404	3	2813.2	2813.18	0	4.7	Specific	659.32	659.32	659.32	9.45	262	>FBN1 N term	1		controllerType=0 controllerNumber=1 scan=8759	24.5918
08489:3	1	K.TC[+57.021]VDVNEC[+57.021]DLNPNIC[+57.021]LSGTC[+57.021]ENTK.G	1280		C[+57]*4	938.402	3	2813.19	2813.18	0	2.3	Specific	776.69	776.69	776.69	11.86	262	>FBN1 N term	1		controllerType=0 controllerNumber=1 scan=8701	24.4565
08181:3	1	K.TC[+57.021]VDVNEC[+57.021]DLNPNIC[+57.021]LSGTC[+57.021]ENTK.G	1280		C[+57]*4	938.403	3	2813.2	2813.18	0	3.9	Specific	856.44	856.44	856.44	13.86	262	>FBN1 N term	1		controllerType=0 controllerNumber=1 scan=8426	23.8209
08433:3	1	K.TC[+57.021]VDVNEC[+57.021]DLNPNIC[+57.021]LSGTC[+57.021]ENTK.G	1280		C[+57]*4	938.403	3	2813.19	2813.18	0	3.7	Specific	873.45	873.45	873.45	13.86	262	>FBN1 N term	1		controllerType=0 controllerNumber=1 scan=8645	24.3267
08374:3	1	K.TC[+57.021]VDVNEC[+57.021]DLNPNIC[+57.021]LSGTC[+57.021]ENTK.G	1280		C[+57]*4	938.4	3	2813.19	2813.18	0	0.9	Specific	883.15	883.15	883.15	13.62	262	>FBN1 N term	1		controllerType=0 controllerNumber=1 scan=8592	24.2049
08305:3	1	K.TC[+57.021]VDVNEC[+57.021]DLNPNIC[+57.021]LSGTC[+57.021]ENTK.G	1280		C[+57]*4	938.403	3	2813.2	2813.18	0	4	Specific	904.91	904.91	904.91	14.86	262	>FBN1 N term	1		controllerType=0 controllerNumber=1 scan=8534	24.0719
08241:3	1	K.TC[+57.021]VDVNEC[+57.021]DLNPNIC[+57.021]LSGTC[+57.021]ENTK.G	1280		C[+57]*4	938.402	3	2813.19	2813.18	0	2.7	Specific	931.37	931.37	931.37	14.86	262	>FBN1 N term	1		controllerType=0 controllerNumber=1 scan=8479	23.945
08290:3	1	K.TC[+57.021]VDVNEC[+57.021]DLNPNIC[+57.021]LSGTC[+57.021]EN[+15.995]TK.G	1280		C[+57]*4, N[+16]	943.737	3	2829.2	2829.18	0	6.3	Specific	543.16	543.16	14.64	6.41	262	>FBN1 N term	1		controllerType=0 controllerNumber=1 scan=8520	24.038
08745:4	1	K.TC[+57.021]VDVNE[+14.016]C[+57.021][+14.016]DLNPNIC[+57.021]LS[+396.127]GT[+511.190]C[+57.021]ENTK.G	1280	Pent(3),HexNAc(1)Hex(1)Fuc(1)	C[+14][+57]*4, E[+14], S[+396], T[+511]	937.894	4	3748.55	3748.53	0	5.6	Specific	311.1	86.17	9.6	2.84	262	>FBN1 N term	1		controllerType=0 controllerNumber=1 scan=8917	24.9624
04859:3	1	K.GSFIC[+57.021]HC[+57.021]D[+15.995]MGYSGK.K	1304		C[+57]*2, D[+16]	545.552	3	1634.64	1634.64	0	0.6	Specific	8.7	8.7	4	2.03	262	>FBN1 N term	1		controllerType=0 controllerNumber=1 scan=5469	16.9843
04350:3	1	K.GSFIC[+57.021]H[+15.995]C[+57.021]DMGYSGK.K	1304		C[+57]*2, H[+16]	545.553	3	1634.64	1634.64	0	2.9	Specific	73.5	73.5	0	2.58	262	>FBN1 N term	1		controllerType=0 controllerNumber=1 scan=4970	15.7932
04140:3	1	K.GSFIC[+57.021]H[+15.995]C[+57.021]DMGYSGK.K	1304		C[+57]*2, H[+16]	545.554	3	1634.65	1634.64	0	4.9	Specific	85.98	85.98	0	2.62	262	>FBN1 N term	1		controllerType=0 controllerNumber=1 scan=4766	15.2932
04200:3	1	K.GSFIC[+57.021]HC[+57.021]D[+15.995]MGYSGK.K	1304		C[+57]*2, D[+16]	545.553	3	1634.64	1634.64	0	3.1	Specific	86.21	86.21	4	3.03	262	>FBN1 N term	1		controllerType=0 controllerNumber=1 scan=4822	15.4289
04250:3	1	K.GSFIC[+57.021]H[+15.995]C[+57.021]DMGYSGK.K	1304		C[+57]*2, H[+16]	545.553	3	1634.64	1634.64	0	2.9	Specific	99.54	99.54	0	2.99	262	>FBN1 N term	1		controllerType=0 controllerNumber=1 scan=4871	15.5476
04981:3	1	K.GSFIC[+57.021]H[+15.995]C[+57.021]DMGYSGK.K	1304		C[+57]*2, H[+16]	545.552	3	1634.64	1634.64	0	1.9	Specific	133.83	133.83	0	3.25	262	>FBN1 N term	1		controllerType=0 controllerNumber=1 scan=5585	17.2593
05447:3	1	K.GSFIC[+57.021]H[+15.995]C[+57.021]DMGYSGK.K	1304		C[+57]*2, H[+16]	545.552	3	1634.64	1634.64	0	1.7	Specific	240.87	240.87	0	5.86	262	>FBN1 N term	1		controllerType=0 controllerNumber=1 scan=6024	18.2891
05036:3	1	K.GSFIC[+57.021]HC[+57.021]D[+15.995]MGYSGK.K	1304		C[+57]*2, D[+16]	545.552	3	1634.64	1634.64	0	1.9	Specific	247.52	247.52	4	5.86	262	>FBN1 N term	1		controllerType=0 controllerNumber=1 scan=5636	17.3788
04525:3	1	K.GSFIC[+57.021]HC[+57.021]D[+15.995]MGYSGK.K	1304		C[+57]*2, D[+16]	545.554	3	1634.65	1634.64	0	4	Specific	266.52	266.52	4	6.19	262	>FBN1 N term	1		controllerType=0 controllerNumber=1 scan=5151	16.2343
04396:3	1	K.GSFIC[+57.021]HC[+57.021]D[+15.995]MGYSGK.K	1304		C[+57]*2, D[+16]	545.553	3	1634.64	1634.64	0	3.1	Specific	268.87	268.87	4	6.19	262	>FBN1 N term	1		controllerType=0 controllerNumber=1 scan=5017	15.9055
05317:3	1	K.GSFIC[+57.021]HC[+57.021]D[+15.995]MGYSGK.K	1304		C[+57]*2, D[+16]	545.553	3	1634.64	1634.64	0	2.5	Specific	298.01	298.01	4	6.51	262	>FBN1 N term	1		controllerType=0 controllerNumber=1 scan=5910	18.0256
05133:3	1	K.GSFIC[+57.021]HC[+57.021]D[+15.995]MGYSGK.K	1304		C[+57]*2, D[+16]	545.553	3	1634.65	1634.64	0	3.6	Specific	326.44	279.37	4	6.37	262	>FBN1 N term	1		controllerType=0 controllerNumber=1 scan=5732	17.6119
05387:3	1	K.GSFIC[+57.021]HC[+57.021]DM[+15.995]GYSGK.K	1304		C[+57]*2, M[+16]	545.552	3	1634.64	1634.64	0	1.4	Specific	415.75	390.1	24.67	8.11	262	>FBN1 N term	1		controllerType=0 controllerNumber=1 scan=5974	18.1724
04187:4	1	K.GSFIC[+57.021]HC[+57.021]DMGYSGKK.G	1304		C[+57]*2	437.442	4	1746.75	1746.74	0	4.5	Specific	119.46	119.46	119.46	2.2	262	>FBN1 N term	1		controllerType=0 controllerNumber=1 scan=4810	15.3993
04233:4	1	K.GSFIC[+57.021]HC[+57.021]DMGYSGKK.G	1304		C[+57]*2	437.442	4	1746.75	1746.74	0	3.3	Specific	175.69	128.6	128.6	2.96	262	>FBN1 N term	1		controllerType=0 controllerNumber=1 scan=4855	15.5094
04321:4	1	K.GSFIC[+57.021]HC[+57.021]DMGYSGKK.G	1304		C[+57]*2	437.441	4	1746.74	1746.74	0	1.6	Specific	180.02	180.02	180.02	3.4	262	>FBN1 N term	1		controllerType=0 controllerNumber=1 scan=4943	15.7241
04273:4	1	K.GSFIC[+57.021]HC[+57.021]DMGYSGKK.G	1304		C[+57]*2	437.441	4	1746.74	1746.74	0	2.2	Specific	183.37	183.37	183.37	3.26	262	>FBN1 N term	1		controllerType=0 controllerNumber=1 scan=4897	15.6142
04407:3	1	K.GSFIC[+57.021]HC[+57.021]DMGYSGKK.G	1304		C[+57]*2	582.92	3	1746.74	1746.74	0	3	Specific	294.77	294.77	294.77	4.52	262	>FBN1 N term	1		controllerType=0 controllerNumber=1 scan=5029	15.9346
04362:4	1	K.GSFIC[+57.021]HC[+57.021]DMGYSGKK.G	1304		C[+57]*2	437.442	4	1746.74	1746.74	0	2.6	Specific	319.21	319.21	319.21	5.01	262	>FBN1 N term	1		controllerType=0 controllerNumber=1 scan=4985	15.828
04470:3	1	K.GSFIC[+57.021]HC[+57.021]DMGYSGKK.G	1304		C[+57]*2	582.919	3	1746.74	1746.74	0	2.4	Specific	323.28	323.28	323.28	4.6	262	>FBN1 N term	1		controllerType=0 controllerNumber=1 scan=5097	16.1016
04708:4	1	K.GSFIC[+57.021]HC[+57.021]DMGYSGKK.G	1304		C[+57]*2	437.441	4	1746.74	1746.74	0	2.2	Specific	383.45	383.45	383.45	8.33	262	>FBN1 N term	1		controllerType=0 controllerNumber=1 scan=5320	16.6311
04409:4	1	K.GSFIC[+57.021]HC[+57.021]DMGYSGKK.G	1304		C[+57]*2	437.441	4	1746.74	1746.74	0	1.6	Specific	389.19	389.19	389.19	6.43	262	>FBN1 N term	1		controllerType=0 controllerNumber=1 scan=5031	15.9401
04496:4	1	K.GSFIC[+57.021]HC[+57.021]DMGYSGKK.G	1304		C[+57]*2	437.441	4	1746.74	1746.74	0	2.4	Specific	445.52	437.02	437.02	6.98	262	>FBN1 N term	1		controllerType=0 controllerNumber=1 scan=5123	16.1677
04523:3	1	K.GSFIC[+57.021]HC[+57.021]DMGYSGKK.G	1304		C[+57]*2	582.919	3	1746.74	1746.74	0	2	Specific	446.55	446.55	446.55	7.54	262	>FBN1 N term	1		controllerType=0 controllerNumber=1 scan=5148	16.2266
04670:3	1	K.GSFIC[+57.021]HC[+57.021]DMGYSGKK.G	1304		C[+57]*2	582.921	3	1746.75	1746.74	0	4.8	Specific	464.64	464.64	464.64	7.36	262	>FBN1 N term	1		controllerType=0 controllerNumber=1 scan=5286	16.5529
04449:4	1	K.GSFIC[+57.021]HC[+57.021]DMGYSGKK.G	1304		C[+57]*2	437.44	4	1746.74	1746.74	0	-0.2	Specific	474.69	461.2	461.2	7.18	262	>FBN1 N term	1		controllerType=0 controllerNumber=1 scan=5076	16.0507
04550:4	1	K.GSFIC[+57.021]HC[+57.021]DMGYSGKK.G	1304		C[+57]*2	437.442	4	1746.74	1746.74	0	2.8	Specific	497.49	413.5	413.5	7.44	262	>FBN1 N term	1		controllerType=0 controllerNumber=1 scan=5174	16.2888
04579:3	1	K.GSFIC[+57.021]HC[+57.021]DMGYSGKK.G	1304		C[+57]*2	582.919	3	1746.74	1746.74	0	1.7	Specific	630.86	630.86	630.86	9.76	262	>FBN1 N term	1		controllerType=0 controllerNumber=1 scan=5198	16.345
04651:4	1	K.GSFIC[+57.021]HC[+57.021]DMGYSGKK.G	1304		C[+57]*2	437.441	4	1746.74	1746.74	0	1	Specific	631.35	584.97	584.97	10.64	262	>FBN1 N term	1		controllerType=0 controllerNumber=1 scan=5267	16.5075
04605:4	1	K.GSFIC[+57.021]HC[+57.021]DMGYSGKK.G	1304		C[+57]*2	437.441	4	1746.74	1746.74	0	2.2	Specific	653.87	607.91	607.91	11.64	262	>FBN1 N term	1		controllerType=0 controllerNumber=1 scan=5222	16.4013
04626:3	1	K.GSFIC[+57.021]HC[+57.021]DMGYSGKK.G	1304		C[+57]*2	582.919	3	1746.74	1746.74	0	2.4	Specific	698.46	698.46	698.46	11	262	>FBN1 N term	1		controllerType=0 controllerNumber=1 scan=5242	16.4485
03959:4	1	K.GKTGC[+57.021]TDINEC[+57.021]EIGAHNC[+57.021]GK.H	1319		C[+57]*3	555.994	4	2220.96	2220.94	0	5.6	Specific	200.7	200.7	200.7	4.05	262	>FBN1 N term	1		controllerType=0 controllerNumber=1 scan=4597	14.8798
03912:4	1	K.GKTGC[+57.021]TDINEC[+57.021]EIGAHNC[+57.021]GK.H	1319		C[+57]*3	555.992	4	2220.95	2220.94	0	1.3	Specific	658.63	658.63	658.63	10.33	262	>FBN1 N term	1		controllerType=0 controllerNumber=1 scan=4554	14.7729
04984:3	1	K.TGC[+57.021]TDINEC[+57.021]EIGAHNC[+57.021]GK.H	1321		C[+57]*3	679.279	3	2035.82	2035.83	0	-2.7	Specific	392.84	392.84	392.84	6.33	262	>FBN1 N term	1		controllerType=0 controllerNumber=1 scan=5588	17.2657
03945:3	1	K.TGC[+57.021]TDINEC[+57.021]EIGAHNC[+57.021]GK.H	1321		C[+57]*3	679.284	3	2035.84	2035.83	0	4.6	Specific	431.48	431.48	431.48	7.93	262	>FBN1 N term	1		controllerType=0 controllerNumber=1 scan=4585	14.8501
04000:3	1	K.TGC[+57.021]TDINEC[+57.021]EIGAHNC[+57.021]GK.H	1321		C[+57]*3	679.283	3	2035.83	2035.83	0	3.5	Specific	538.02	538.02	538.02	8.71	262	>FBN1 N term	1		controllerType=0 controllerNumber=1 scan=4635	14.9718
04909:3	1	K.TGC[+57.021]TDINEC[+57.021]EIGAHNC[+57.021]GK.H	1321		C[+57]*3	679.28	3	2035.82	2035.83	0	-0.9	Specific	553.59	553.59	553.59	7.26	262	>FBN1 N term	1		controllerType=0 controllerNumber=1 scan=5516	17.0958
04062:3	1	K.TGC[+57.021]TDINEC[+57.021]EIGAHNC[+57.021]GK.H	1321		C[+57]*3	679.282	3	2035.83	2035.83	0	2.1	Specific	578.5	578.5	578.5	9.51	262	>FBN1 N term	1		controllerType=0 controllerNumber=1 scan=4687	15.0957
04104:3	1	K.TGC[+57.021]TDINEC[+57.021]EIGAHNC[+57.021]GK.H	1321		C[+57]*3	679.283	3	2035.83	2035.83	0	3.7	Specific	646.94	646.94	646.94	10.75	262	>FBN1 N term	1		controllerType=0 controllerNumber=1 scan=4730	15.206
04150:3	1	K.TGC[+57.021]TDINEC[+57.021]EIGAHNC[+57.021]GK.H	1321		C[+57]*3	679.283	3	2035.83	2035.83	0	4	Specific	718.43	718.43	718.43	12.75	262	>FBN1 N term	1		controllerType=0 controllerNumber=1 scan=4775	15.315
04817:3	1	K.TGC[+57.021]TDINEC[+57.021]EIGAHNC[+57.021]GK.H	1321		C[+57]*3	679.281	3	2035.83	2035.83	0	1.4	Specific	744.3	744.3	744.3	12.51	262	>FBN1 N term	1		controllerType=0 controllerNumber=1 scan=5432	16.8981
04758:3	1	K.TGC[+57.021]TDINEC[+57.021]EIGAHNC[+57.021]GK.H	1321		C[+57]*3	679.282	3	2035.83	2035.83	0	2.6	Specific	783.41	783.41	783.41	13.75	262	>FBN1 N term	1		controllerType=0 controllerNumber=1 scan=5374	16.7614
04198:3	1	K.TGC[+57.021]TDINEC[+57.021]EIGAHNC[+57.021]GK.H	1321		C[+57]*3	679.282	3	2035.83	2035.83	0	1.7	Specific	805.08	805.08	805.08	14.51	262	>FBN1 N term	1		controllerType=0 controllerNumber=1 scan=4820	15.4246
04245:3	1	K.TGC[+57.021]TDINEC[+57.021]EIGAHNC[+57.021]GK.H	1321		C[+57]*3	679.282	3	2035.83	2035.83	0	2.3	Specific	839.86	839.86	839.86	14.75	262	>FBN1 N term	1		controllerType=0 controllerNumber=1 scan=4866	15.5356
04713:3	1	K.TGC[+57.021]TDINEC[+57.021]EIGAHNC[+57.021]GK.H	1321		C[+57]*3	679.282	3	2035.83	2035.83	0	2.1	Specific	968.12	968.12	968.12	17.51	262	>FBN1 N term	1		controllerType=0 controllerNumber=1 scan=5326	16.646
04335:3	1	K.TGC[+57.021]TDINEC[+57.021]EIGAHNC[+57.021]GK.H	1321		C[+57]*3	679.282	3	2035.83	2035.83	0	2.7	Specific	968.39	914.84	914.84	17.75	262	>FBN1 N term	1		controllerType=0 controllerNumber=1 scan=4956	15.7592
04291:3	1	K.TGC[+57.021]TDINEC[+57.021]EIGAHNC[+57.021]GK.H	1321		C[+57]*3	679.282	3	2035.83	2035.83	0	3	Specific	974.2	965.57	965.57	17.75	262	>FBN1 N term	1		controllerType=0 controllerNumber=1 scan=4911	15.6481
04378:3	1	K.TGC[+57.021]TDINEC[+57.021]EIGAHNC[+57.021]GK.H	1321		C[+57]*3	679.282	3	2035.83	2035.83	0	2.7	Specific	1008.37	1008.37	1008.37	18.75	262	>FBN1 N term	1		controllerType=0 controllerNumber=1 scan=5001	15.8672
04421:3	1	K.TGC[+57.021]TDINEC[+57.021]EIGAHNC[+57.021]GK.H	1321		C[+57]*3	679.282	3	2035.83	2035.83	0	1.7	Specific	1022.7	1008.61	1008.61	18.51	262	>FBN1 N term	1		controllerType=0 controllerNumber=1 scan=5045	15.9757
04662:3	1	K.TGC[+57.021]TDINEC[+57.021]EIGAHNC[+57.021]GK.H	1321		C[+57]*3	679.282	3	2035.83	2035.83	0	2	Specific	1030.62	1012.62	1012.62	18.51	262	>FBN1 N term	1		controllerType=0 controllerNumber=1 scan=5277	16.531
04462:3	1	K.TGC[+57.021]TDINEC[+57.021]EIGAHNC[+57.021]GK.H	1321		C[+57]*3	679.282	3	2035.83	2035.83	0	1.6	Specific	1050.86	1036.38	1036.38	19.51	262	>FBN1 N term	1		controllerType=0 controllerNumber=1 scan=5089	16.0826
04510:3	1	K.TGC[+57.021]TDINEC[+57.021]EIGAHNC[+57.021]GK.H	1321		C[+57]*3	679.283	3	2035.83	2035.83	0	3.2	Specific	1055.62	1034.57	1034.57	19.75	262	>FBN1 N term	1		controllerType=0 controllerNumber=1 scan=5136	16.1987
04616:3	1	K.TGC[+57.021]TDINEC[+57.021]EIGAHNC[+57.021]GK.H	1321		C[+57]*3	679.282	3	2035.83	2035.83	0	1.6	Specific	1103.66	1067.16	1067.16	20.51	262	>FBN1 N term	1		controllerType=0 controllerNumber=1 scan=5232	16.4244
04556:3	1	K.TGC[+57.021]TDINEC[+57.021]EIGAHNC[+57.021]GK.H	1321		C[+57]*3	679.282	3	2035.83	2035.83	0	2.4	Specific	1140.01	1082.36	1082.36	20.75	262	>FBN1 N term	1		controllerType=0 controllerNumber=1 scan=5180	16.3029
04894:3	1	K.TGC[+57.021]TDIN[+0.984]EC[+57.021]EIGAHNC[+57.021]GK.H	1321		C[+57]*3, N[+1]	679.613	3	2036.83	2036.81	0	7.2	Specific	396.29	396.29	189.82	7.46	262	>FBN1 N term	1		controllerType=0 controllerNumber=1 scan=5500	17.0564
06936:2	1	K.C[+57.021]SC[+57.021]SPGWIGDGIK.C	1351		C[+57]*2	718.823	2	1436.64	1436.63	0	5.9	Specific	596.64	596.64	596.64	9.33	262	>FBN1 N term	1		controllerType=0 controllerNumber=1 scan=7327	21.2978
07184:2	1	K.C[+57.021]SC[+57.021]SPGWIGDGIK.C	1351		C[+57]*2	718.82	2	1436.63	1436.63	0	2.4	Specific	820.3	666.95	666.95	14.75	262	>FBN1 N term	1		controllerType=0 controllerNumber=1 scan=7545	21.7993
07121:2	1	K.C[+57.021]SC[+57.021]SPGWIGDGIK.C	1351		C[+57]*2	718.82	2	1436.63	1436.63	0	2.6	Specific	839.61	650.27	650.27	14.75	262	>FBN1 N term	1		controllerType=0 controllerNumber=1 scan=7490	21.6724
07060:2	1	K.C[+57.021]SC[+57.021]SPGWIGDGIK.C	1351		C[+57]*2	718.82	2	1436.63	1436.63	0	2.7	Specific	854.82	628.21	628.21	15.75	262	>FBN1 N term	1		controllerType=0 controllerNumber=1 scan=7434	21.5466
07000:2	1	K.C[+57.021]SC[+57.021]SPGWIGDGIK.C	1351		C[+57]*2	718.822	2	1436.64	1436.63	0	4.7	Specific	914.04	663.86	663.86	16.33	262	>FBN1 N term	1		controllerType=0 controllerNumber=1 scan=7379	21.4206
09463:2	1	K.C[+57.021][-17.027]SC[+57.021]SPGWIGDGIK.C	1351		C[-17][+57]*2	710.309	2	1419.61	1419.6	0	4.8	Specific	618.07	618.07	618.07	10.33	262	>FBN1 N term	1		controllerType=0 controllerNumber=1 scan=9557	26.471
09345:2	1	K.C[+57.021][-17.027]SC[+57.021]SPGWIGDGIK.C	1351		C[-17][+57]*2	710.307	2	1419.61	1419.6	0	2.5	Specific	707.2	707.2	707.2	12.75	262	>FBN1 N term	1		controllerType=0 controllerNumber=1 scan=9452	26.2226
09402:2	1	K.C[+57.021][-17.027]SC[+57.021]SPGWIGDGIK.C	1351		C[-17][+57]*2	710.308	2	1419.61	1419.6	0	3.7	Specific	739.63	739.63	739.63	12.75	262	>FBN1 N term	1		controllerType=0 controllerNumber=1 scan=9501	26.3385
04051:4	1	K.C[+57.021]TDLDEC[+57.021]SN[+2262.814]GTHMC[+57.021]SQHADC[+57.021]K.N	1364	HexNAc(5)Hex(5)Fuc(1)NeuAc(1)	C[+57]*4, N[+2263]	1198.19	4	4789.74	4788.73	1	-0.5	Specific	8.03	8.03	8.03	1.96	262	>FBN1 N term	1		controllerType=0 controllerNumber=1 scan=4677	15.0721
03657:4	1	K.C[+57.021]TDLDEC[+57.021]SN[+1971.719]GTHMC[+57.021]SQHADC[+57.021]K.N	1364	HexNAc(5)Hex(5)Fuc(1)	C[+57]*4, N[+1972]	1125.16	4	4497.64	4497.64	0	-0.9	Specific	12.47	12.47	11.07	1.96	262	>FBN1 N term	1		controllerType=0 controllerNumber=1 scan=4296	14.112
04012:4	1	K.C[+57.021]TDLDEC[+57.021]SN[+2059.735]GTHMC[+57.021]SQHADC[+57.021]K.N	1364	HexNAc(4)Hex(5)Fuc(1)NeuAc(1)	C[+57]*4, N[+2060]	1147.17	4	4585.66	4585.66	0	0.1	Specific	34.64	34.64	34.64	2.65	262	>FBN1 N term	1		controllerType=0 controllerNumber=1 scan=4645	14.9959
03719:4	1	K.C[+57.021]TDLDEC[+57.021]SN[+1971.719]GTHMC[+57.021]SQHADC[+57.021]K.N	1364	HexNAc(5)Hex(5)Fuc(1)	C[+57]*4, N[+1972]	1125.17	4	4497.65	4497.64	0	3.1	Specific	47.84	47.84	47.84	2.86	262	>FBN1 N term	1		controllerType=0 controllerNumber=1 scan=4358	14.2652
03672:4	1	K.C[+57.021]TDLDEC[+57.021]SN[+1971.719]GTHMC[+57.021]SQHADC[+57.021]K.N	1364	HexNAc(5)Hex(5)Fuc(1)	C[+57]*4, N[+1972]	1125.17	4	4497.64	4497.64	0	1.1	Specific	72.2	72.2	49.7	2.65	262	>FBN1 N term	1		controllerType=0 controllerNumber=1 scan=4314	14.1564
03668:4	1	K.C[+57.021]TDLDEC[+57.021]SN[+1809.666]GTHMC[+57.021]SQHADC[+57.021]K.N	1364	HexNAc(5)Hex(4)Fuc(1)	C[+57]*4, N[+1810]	1084.66	4	4335.6	4335.59	0	3.6	Specific	107.81	107.81	52.5	3.33	262	>FBN1 N term	1		controllerType=0 controllerNumber=1 scan=4309	14.1439
06216:5	1	K.[+28.031]C[+57.021]TDLDEC[+57.021]SN[+1768.640]GTHM[+31.990]C[+57.021]SQHADC[+57.021]K.N	1364	HexNAc(4)Hex(5)Fuc(1)	.[28], C[+57]*4, M[+32], N[+1769]	871.929	5	4355.61	4354.58	1	6.9	Specific	108.1	108.1	48.24	2.19	262	>FBN1 N term	1		controllerType=0 controllerNumber=1 scan=6692	19.8222
04426:5	1	K.C[+57.021]TDLDEC[+57.021]SN[+1971.719]GTHMC[+57.021]SQHAD[+15.995]C[+57.021]KNTMGSYR.C	1364	HexNAc(5)Hex(5)Fuc(1)	C[+57]*4, D[+16], N[+1972]	1065.4	5	5322.98	5322.98	0	0.2	Specific	10.95	10.95	0	3.11	262	>FBN1 N term	1		controllerType=0 controllerNumber=1 scan=5049	15.9844
04857:5	1	K.C[+57.021]TD[+15.995]LDEC[+57.021]SN[+2262.814]GTHMC[+57.021]SQHADC[+57.021]KNTMGSYR.C	1364	HexNAc(5)Hex(5)Fuc(1)NeuAc(1)	C[+57]*4, D[+16], N[+2263]	1123.42	5	5613.08	5614.08	-1	0.6	Specific	17.08	17.08	0	3.11	262	>FBN1 N term	1		controllerType=0 controllerNumber=1 scan=5468	16.9821
04796:5	1	K.C[+57.021]TDLDEC[+57.021]SN[+2059.735]GTHMC[+57.021]SQHAD[+15.995]C[+57.021]KNTMGSYR.C	1364	HexNAc(4)Hex(5)Fuc(1)NeuAc(1)	C[+57]*4, D[+16], N[+2060]	1083.01	5	5411.03	5411	0	4.9	Specific	19.67	19.67	0	2.95	262	>FBN1 N term	1		controllerType=0 controllerNumber=1 scan=5411	16.85
04492:5	1	K.[+14.016]C[+57.021]TDLDEC[+57.021]SN[+1971.719]GTHMC[+57.021]SQHADC[+57.021]KN[+0.984]TMGSYR.C	1364	HexNAc(5)Hex(5)Fuc(1)	.[14], C[+57]*4, N[+1][+1972]	1065.41	5	5323	5321.99	1	1.2	Specific	38.28	38.28	8.77	3.11	262	>FBN1 N term	1		controllerType=0 controllerNumber=1 scan=5120	16.1613
04773:5	1	K.C[+57.021]TDLDEC[+57.021]SN[+2100.761]GTHMC[+57.021]SQH[+15.995]ADC[+57.021]KNTMGSYR.C	1364	HexNAc(5)Hex(4)Fuc(1)NeuAc(1)	C[+57]*4, H[+16], N[+2101]	1091.21	5	5452.04	5452.03	0	1.7	Specific	48.11	48.11	0	3.11	262	>FBN1 N term	1		controllerType=0 controllerNumber=1 scan=5389	16.7968
04748:5	1	K.C[+57.021]TDLDEC[+57.021]SN[+2059.735]GTHMC[+57.021]SQHADC[+57.021]KNTM[+15.995]GSYR.C	1364	HexNAc(4)Hex(5)Fuc(1)NeuAc(1)	C[+57]*4, M[+16], N[+2060]	1083.01	5	5411.02	5411	0	3.5	Specific	66.37	66.37	6.55	3.34	262	>FBN1 N term	1		controllerType=0 controllerNumber=1 scan=5363	16.7345
04780:5	1	K.C[+57.021]TDLDEC[+57.021]SN[+2262.814]GTHMC[+57.021]SQHAD[+15.995]C[+57.021]KNTMGSYR.C	1364	HexNAc(5)Hex(5)Fuc(1)NeuAc(1)	C[+57]*4, D[+16], N[+2263]	1123.62	5	5614.08	5614.08	0	0.1	Specific	81.8	81.8	0	3.6	262	>FBN1 N term	1		controllerType=0 controllerNumber=1 scan=5397	16.8161
05177:5	1	K.C[+57.021]TDLDEC[+57.021]SN[+2351.851]GTHMC[+57.021]SQHADC[+57.021]KN[+15.995]TMGSYR.C	1364	HexNAc(4)Hex(5)Fuc(3)NeuAc(1)	C[+57]*4, N[+16][+2352]	1141.23	5	5702.11	5703.12	-1	0.1	Specific	85.82	85.82	0	3.6	262	>FBN1 N term	1		controllerType=0 controllerNumber=1 scan=5770	17.6978
04797:5	1	K.C[+57.021]TDLDEC[+57.021]SN[+2262.814]GTH[+15.995]MC[+57.021]SQHADC[+57.021]KNTMGSYR.C	1364	HexNAc(5)Hex(5)Fuc(1)NeuAc(1)	C[+57]*4, H[+16], N[+2263]	1123.42	5	5613.09	5614.08	-1	2.6	Specific	130.57	130.57	11.2	4.3	262	>FBN1 N term	1		controllerType=0 controllerNumber=1 scan=5412	16.8522
04450:5	1	K.C[+57.021][-17.027]TD[+15.995]LDEC[+57.021]SN[+1971.719]GTHMC[+57.021]SQHADC[+57.021]KN[+15.995]TMGSYR.C	1364	HexNAc(5)Hex(5)Fuc(1)	C[-17][+57]*4, D[+16], N[+16][+1972]	1065	5	5320.98	5321.95	-1	6.3	Specific	102.73	102.73	0	3.43	262	>FBN1 N term	1		controllerType=0 controllerNumber=1 scan=5077	16.0529
09787:4	1	K.EGYTGDGFTC[+57.021]TDLDEC[+57.021]SENLNLC[+57.021]GNGQC[+57.021]LNAPGGYR.C	1396		C[+57]*4	1004.41	4	4014.64	4014.63	0	2.8	Specific	397.76	397.76	28.99	6.06	262	>FBN1 N term	1		controllerType=0 controllerNumber=1 scan=9851	27.1649
09714:4	1	K.EGYTGDGFTC[+57.021]TDLDEC[+57.021]SENLNLC[+57.021]GNGQC[+57.021]LNAPGGYR.C	1396		C[+57]*4	1004.17	4	4013.66	4014.63	-1	9.7	Specific	543.17	543.17	147.52	5.38	262	>FBN1 N term	1		controllerType=0 controllerNumber=1 scan=9783	27.0036
09709:3	1	K.EGYTGDGFTC[+57.021]TDLDEC[+57.021]SENLNLC[+57.021]GNGQC[+57.021]LNAPGGYR.C	1396		C[+57]*4	1338.89	3	4014.65	4014.63	0	6.6	Specific	636.33	636.33	28.99	8.19	262	>FBN1 N term	1		controllerType=0 controllerNumber=1 scan=9779	26.9948
09766:3	1	K.EGYTGDGFTC[+57.021]TDLDEC[+57.021]SENLNLC[+57.021]GNGQC[+57.021]LNAPGGYR.C	1396		C[+57]*4	1338.89	3	4014.65	4014.63	0	5.9	Specific	732.21	732.21	30.09	10.19	262	>FBN1 N term	1		controllerType=0 controllerNumber=1 scan=9831	27.1194
10026:3	1	K.EGYTGDGFTC[+57.021]TDLDEC[+57.021]SENLNLC[+57.021]GN[+0.984]GQC[+57.021]LNAPGGYR.C	1396		C[+57]*4, N[+1]	1339.22	3	4015.64	4015.61	0	7.2	Specific	294.91	294.91	13.94	3.63	262	>FBN1 N term	1		controllerType=0 controllerNumber=1 scan=10078	27.7019
09524:4	1	K.EGYTGDGFTC[+57.021]TDLDEC[+57.021]S[+365.132]ENLNLC[+57.021]GNGQC[+57.021]LNAPGGYR.C	1396	HexNAc(1)Hex(1)	C[+57]*4, S[+365]	1095.7	4	4379.78	4379.76	0	5.3	Specific	300.83	300.83	8.4	3.96	262	>FBN1 N term	1		controllerType=0 controllerNumber=1 scan=9612	26.601
09471:4	1	K.EGYTGDGFTC[+57.021]TDLDEC[+57.021]S[+365.132]ENLNLC[+57.021]GNGQC[+57.021]LNAPGGYR.C	1396	HexNAc(1)Hex(1)	C[+57]*4, S[+365]	1095.7	4	4379.8	4379.76	0	8.2	Specific	395.98	395.98	8.4	5.32	262	>FBN1 N term	1		controllerType=0 controllerNumber=1 scan=9563	26.484
09765:4	1	K.EGYTGDGFTC[+57.021]TDLDEC[+57.021]SENLNLC[+57.021]GNGQC[+57.021]LN[+15.995]APGGYR.C	1396		C[+57]*4, N[+16]	1008.42	4	4030.64	4030.62	0	5.5	Specific	453.87	453.87	28.69	5.96	262	>FBN1 N term	1		controllerType=0 controllerNumber=1 scan=9829	27.1129
09582:4	1	K.EGYTGDGFTC[+57.021]TDLDEC[+57.021]S[+203.079]ENLNLC[+57.021]GNGQC[+57.021]LNAPGGYR.C	1396	HexNAc(1)	C[+57]*4, S[+203]	1055.19	4	4217.73	4217.71	0	4.8	Specific	484.65	484.65	9.6	5.99	262	>FBN1 N term	1		controllerType=0 controllerNumber=1 scan=9663	26.7187
09704:4	1	K.EGYTGDGFTC[+57.021]TDLDEC[+57.021]SENLNLC[+57.021]GNGQC[+57.021]LN[+15.995]APGGYR.C	1396		C[+57]*4, N[+16]	1008.42	4	4030.65	4030.62	0	6.7	Specific	651.95	651.95	10.83	9.19	262	>FBN1 N term	1		controllerType=0 controllerNumber=1 scan=9774	26.9818
09568:3	1	K.EGYTGDGFTC[+57.021]TDLDEC[+57.021]S[+203.079]ENLNLC[+57.021]GNGQC[+57.021]LNAPGGYR.C	1396	HexNAc(1)	C[+57]*4, S[+203]	1406.58	3	4217.72	4217.71	0	2.7	Specific	659.52	659.52	9.6	9.6	262	>FBN1 N term	1		controllerType=0 controllerNumber=1 scan=9651	26.6905
09757:3	1	K.EGYTGDGFTC[+57.021]TDLDEC[+57.021]SENLNLC[+57.021]GNGQC[+57.021]LN[+15.995]APGGYR.C	1396		C[+57]*4, N[+16]	1344.22	3	4030.64	4030.62	0	3.7	Specific	764.62	764.62	28.99	11.6	262	>FBN1 N term	1		controllerType=0 controllerNumber=1 scan=9821	27.0955
09695:3	1	K.EGYTGDGFTC[+57.021]TDLDEC[+57.021]SENLNLC[+57.021]GNGQC[+57.021]LN[+15.995]APGGYR.C	1396		C[+57]*4, N[+16]	1344.22	3	4030.65	4030.62	0	7.4	Specific	860.12	860.12	28.99	12.86	262	>FBN1 N term	1		controllerType=0 controllerNumber=1 scan=9767	26.9666
10019:3	1	K.EGYTGDGFTC[+57.021]TDLDEC[+57.021]SENLNLC[+57.021]GN[+0.984]GQC[+57.021]LN[+15.995]APGGYR.C	1396		C[+57]*4, N[+1][+16]	1344.55	3	4031.63	4031.61	0	6	Specific	282.94	282.94	69.94	3.74	262	>FBN1 N term	1		controllerType=0 controllerNumber=1 scan=10071	27.6841
09480:3	1	K.EGYTGDGFTC[+57.021]TDLDEC[+57.021]S[+365.132]ENLNLC[+57.021]GNGQC[+57.021]LN[+15.995]APGGYR.C	1396	HexNAc(1)Hex(1)	C[+57]*4, N[+16], S[+365]	1465.93	3	4395.76	4395.75	0	1.7	Specific	404.27	404.27	8.4	5.97	262	>FBN1 N term	1		controllerType=0 controllerNumber=1 scan=9572	26.5056
09504:4	1	K.EGYTGDGFTC[+57.021]TDLDEC[+57.021]S[+365.132]ENLNLC[+57.021]GNGQC[+57.021]LN[+15.995]APGGYR.C	1396	HexNAc(1)Hex(1)	C[+57]*4, N[+16], S[+365]	1099.7	4	4395.78	4395.75	0	6.9	Specific	413.97	413.97	8.4	5.46	262	>FBN1 N term	1		controllerType=0 controllerNumber=1 scan=9595	26.5593
09640:4	1	K.EGYTGDGFTC[+57.021]TDLDEC[+57.021]S[+203.079]ENLNLC[+57.021]GNGQC[+57.021]LN[+15.995]APGGYR.C	1396	HexNAc(1)	C[+57]*4, N[+16], S[+203]	1059.19	4	4233.73	4233.7	0	7	Specific	421.25	421.25	9.6	5.46	262	>FBN1 N term	1		controllerType=0 controllerNumber=1 scan=9716	26.8441
09447:4	1	K.EGYTGDGFTC[+57.021]TDLDEC[+57.021]S[+365.132]ENLNLC[+57.021]GNGQC[+57.021]LN[+15.995]APGGYR.C	1396	HexNAc(1)Hex(1)	C[+57]*4, N[+16], S[+365]	1099.7	4	4395.79	4395.75	0	9	Specific	461.04	461.04	8.4	5.63	262	>FBN1 N term	1		controllerType=0 controllerNumber=1 scan=9543	26.436
09505:4	1	K.EGYTGDGFTC[+57.021]TDLDEC[+57.021]S[+203.079]ENLNLC[+57.021]GNGQC[+57.021]LN[+15.995]APGGYR.C	1396	HexNAc(1)	C[+57]*4, N[+16], S[+203]	1059.19	4	4233.72	4233.7	0	4.3	Specific	732.23	732.23	9.6	10.6	262	>FBN1 N term	1		controllerType=0 controllerNumber=1 scan=9596	26.5615
09579:3	1	K.EGYTGDGFTC[+57.021]TDLDEC[+57.021]S[+203.079]ENLNLC[+57.021]GNGQC[+57.021]LN[+15.995]APGGYR.C	1396	HexNAc(1)	C[+57]*4, N[+16], S[+203]	1411.91	3	4233.72	4233.7	0	4.2	Specific	743.33	743.33	9.6	10.6	262	>FBN1 N term	1		controllerType=0 controllerNumber=1 scan=9661	26.7143
09510:3	1	K.EGYTGDGFTC[+57.021]TDLDEC[+57.021]S[+203.079]ENLNLC[+57.021]GNGQC[+57.021]LN[+15.995]APGGYR.C	1396	HexNAc(1)	C[+57]*4, N[+16], S[+203]	1411.91	3	4233.72	4233.7	0	3.9	Specific	791.63	791.63	2.79	11.6	262	>FBN1 N term	1		controllerType=0 controllerNumber=1 scan=9602	26.5767
09561:4	1	K.EGYTGDGFTC[+57.021]TDLDEC[+57.021]S[+203.079]ENLNLC[+57.021]GNGQC[+57.021]LN[+15.995]APGGYR.C	1396	HexNAc(1)	C[+57]*4, N[+16], S[+203]	1059.19	4	4233.72	4233.7	0	5.2	Specific	996.2	996.2	9.6	15.19	262	>FBN1 N term	1		controllerType=0 controllerNumber=1 scan=9645	26.6774
09777:3	1	K.EGYTGDGFTC[+57.021]TDLDEC[+57.021]S[+203.079]ENLNLC[+57.021]GN[+0.984]GQC[+57.021]LN[+15.995]APGGYR.C	1396	HexNAc(1)	C[+57]*4, N[+1][+16], S[+203]	1412.24	3	4234.71	4234.69	0	5	Specific	374.24	374.24	9.6	5.65	262	>FBN1 N term	1		controllerType=0 controllerNumber=1 scan=9840	27.1389
09798:4	1	K.EGYTGDGFTC[+57.021]TDLDEC[+57.021]S[+203.079]ENLNLC[+57.021]GN[+0.984]GQC[+57.021]LN[+15.995]APGGYR.C	1396	HexNAc(1)	C[+57]*4, N[+1][+16], S[+203]	1059.43	4	4234.69	4234.69	0	1.6	Specific	435.33	435.33	9.6	5.97	262	>FBN1 N term	1		controllerType=0 controllerNumber=1 scan=9861	27.1885
10052:4	1	K.EGYTGDGFTC[+57.021]TDLDEC[+57.021]S[+203.079]ENLNLC[+57.021]GNGQC[+57.021]LN[+15.995]APGGYRC[+57.021]EC[+57.021]DMGFVPSADGK.A	1396	HexNAc(1)	C[+57]*6, N[+16], S[+203]	1447.59	4	5787.34	5787.3	0	7.4	Specific	543.54	543.54	9.6	4.78	262	>FBN1 N term	1		controllerType=0 controllerNumber=1 scan=10101	27.7561
06853:3	1	R.C[+57.021]EC[+57.021]DMGFVPSADGK.A	1432		C[+57]*2	524.878	3	1572.62	1572.61	0	3.9	Specific	150.9	150.9	150.9	2	262	>FBN1 N term	1		controllerType=0 controllerNumber=1 scan=7260	21.1403
06803:3	1	R.C[+57.021]EC[+57.021]DMGFVPSADGK.A	1432		C[+57]*2	524.877	3	1572.62	1572.61	0	2.9	Specific	339.59	339.59	339.59	5.9	262	>FBN1 N term	1		controllerType=0 controllerNumber=1 scan=7216	21.0377
06965:2	1	R.C[+57.021]EC[+57.021]DMGFVPSADGK.A	1432		C[+57]*2	786.816	2	1572.62	1572.61	0	7	Specific	703.91	703.91	703.91	12	262	>FBN1 N term	1		controllerType=0 controllerNumber=1 scan=7351	21.354
06706:2	1	R.C[+57.021]EC[+57.021]DMGFVPSADGK.A	1432		C[+57]*2	786.813	2	1572.62	1572.61	0	3.3	Specific	842.32	822.1	822.1	14.75	262	>FBN1 N term	1		controllerType=0 controllerNumber=1 scan=7129	20.8402
06829:2	1	R.C[+57.021]EC[+57.021]DMGFVPSADGK.A	1432		C[+57]*2	786.813	2	1572.62	1572.61	0	4.5	Specific	866.01	866.01	866.01	15.75	262	>FBN1 N term	1		controllerType=0 controllerNumber=1 scan=7236	21.084
06894:2	1	R.C[+57.021]EC[+57.021]DMGFVPSADGK.A	1432		C[+57]*2	786.815	2	1572.62	1572.61	0	6	Specific	875.35	875.35	875.35	15.33	262	>FBN1 N term	1		controllerType=0 controllerNumber=1 scan=7291	21.2134
06766:2	1	R.C[+57.021]EC[+57.021]DMGFVPSADGK.A	1432		C[+57]*2	786.812	2	1572.62	1572.61	0	3.2	Specific	896.01	896.01	896.01	15.75	262	>FBN1 N term	1		controllerType=0 controllerNumber=1 scan=7181	20.9579
06520:2	1	R.C[+57.021]EC[+57.021]DM[+15.995]GFVPSADGK.A	1432		C[+57]*2, M[+16]	794.811	2	1588.61	1588.61	0	4.6	Specific	491.4	491.4	56.27	8.14	262	>FBN1 N term	1		controllerType=0 controllerNumber=1 scan=6966	20.4604
06595:2	1	R.C[+57.021]EC[+57.021]DM[+15.995]GFVPSADGK.A	1432		C[+57]*2, M[+16]	794.812	2	1588.62	1588.61	0	5.6	Specific	539.51	539.51	90.51	8.3	262	>FBN1 N term	1		controllerType=0 controllerNumber=1 scan=7033	20.6168
06723:2	1	R.C[+57.021]EC[+57.021]DM[+15.995]GFVPSADGK.A	1432		C[+57]*2, M[+16]	794.81	2	1588.61	1588.61	0	2.7	Specific	585.18	585.18	73.83	9.75	262	>FBN1 N term	1		controllerType=0 controllerNumber=1 scan=7145	20.8762
06650:2	1	R.C[+57.021]EC[+57.021]DM[+15.995]GFVPSADGK.A	1432		C[+57]*2, M[+16]	794.812	2	1588.62	1588.61	0	5.3	Specific	589.82	589.82	92.12	9.33	262	>FBN1 N term	1		controllerType=0 controllerNumber=1 scan=7083	20.7354
09315:2	1	R.C[+57.021][-17.027]EC[+57.021]DMGFVPSADGK.A	1432		C[-17][+57]*2	778.298	2	1555.59	1555.59	0	1.6	Specific	621.84	621.84	621.84	10.51	262	>FBN1 N term	1		controllerType=0 controllerNumber=1 scan=9424	26.1569
09271:2	1	R.C[+57.021][-17.027]EC[+57.021]DMGFVPSADGK.A	1432		C[-17][+57]*2	778.298	2	1555.59	1555.59	0	1.4	Specific	685.46	685.46	685.46	11.51	262	>FBN1 N term	1		controllerType=0 controllerNumber=1 scan=9377	26.0461
06986:2	1	R.C[+57.021]EC[+57.021]EIGYELDR.S	1473		C[+57]*2	722.302	2	1443.6	1443.59	0	5.6	Specific	465.45	465.45	465.45	7.27	262	>FBN1 N term	1		controllerType=0 controllerNumber=1 scan=7366	21.3884
06904:2	1	R.C[+57.021]EC[+57.021]EIGYELDR.S	1473		C[+57]*2	722.302	2	1443.6	1443.59	0	5.9	Specific	485.57	485.57	485.57	7.3	262	>FBN1 N term	1		controllerType=0 controllerNumber=1 scan=7299	21.2307
06450:2	1	R.C[+57.021]EC[+57.021]EIGYELDR.S	1473		C[+57]*2	722.299	2	1443.59	1443.59	0	1.9	Specific	637.76	637.76	637.76	9.68	262	>FBN1 N term	1		controllerType=0 controllerNumber=1 scan=6909	20.3276
06836:2	1	R.C[+57.021]EC[+57.021]EIGYELDR.S	1473		C[+57]*2	722.301	2	1443.59	1443.59	0	4.6	Specific	655.79	641.66	641.66	10.5	262	>FBN1 N term	1		controllerType=0 controllerNumber=1 scan=7243	21.0991
06773:2	1	R.C[+57.021]EC[+57.021]EIGYELDR.S	1473		C[+57]*2	722.3	2	1443.59	1443.59	0	3.7	Specific	773.87	762.7	762.7	12.91	262	>FBN1 N term	1		controllerType=0 controllerNumber=1 scan=7187	20.9702
06702:2	1	R.C[+57.021]EC[+57.021]EIGYELDR.S	1473		C[+57]*2	722.3	2	1443.59	1443.59	0	3.8	Specific	859.86	766.52	766.52	14.91	262	>FBN1 N term	1		controllerType=0 controllerNumber=1 scan=7126	20.8337
06636:2	1	R.C[+57.021]EC[+57.021]EIGYELDR.S	1473		C[+57]*2	722.3	2	1443.59	1443.59	0	3.8	Specific	861.3	766.57	766.57	14.91	262	>FBN1 N term	1		controllerType=0 controllerNumber=1 scan=7071	20.7075
06576:2	1	R.C[+57.021]EC[+57.021]EIGYELDR.S	1473		C[+57]*2	722.301	2	1443.59	1443.59	0	4.9	Specific	865.76	776.88	776.88	14.5	262	>FBN1 N term	1		controllerType=0 controllerNumber=1 scan=7016	20.5783
06514:2	1	R.C[+57.021]EC[+57.021]EIGYELDR.S	1473		C[+57]*2	722.301	2	1443.6	1443.59	0	5	Specific	890.81	784.6	784.6	14.5	262	>FBN1 N term	1		controllerType=0 controllerNumber=1 scan=6961	20.45
09427:2	1	R.C[+57.021][-17.027]EC[+57.021]EIGYELDR.S	1473		C[-17][+57]*2	713.788	2	1426.57	1426.56	0	4.9	Specific	510.95	510.95	510.95	7.3	262	>FBN1 N term	1		controllerType=0 controllerNumber=1 scan=9525	26.3949
10681:4	1	R.SGGNC[+57.021]TDVNEC[+57.021]LDPTTC[+57.021]ISGNC[+57.021]VNTPGSYIC[+57.021]DC[+57.021]PPDFELNPTR.V	1484		C[+57]*6	1216.76	4	4864.03	4864	0	5.5	Specific	790.46	790.46	23.6	10.75	262	>FBN1 N term	1		controllerType=0 controllerNumber=1 scan=10655	29.0724
10621:4	1	R.SGGNC[+57.021]TDVNEC[+57.021]LDPTTC[+57.021]ISGNC[+57.021]VNTPGSYIC[+57.021]DC[+57.021]PPDFELNPTR.V	1484		C[+57]*6	1216.76	4	4864.04	4864	0	7.7	Specific	803.57	803.57	28.99	11.42	262	>FBN1 N term	1		controllerType=0 controllerNumber=1 scan=10605	28.953
10886:5	1	R.SGGN[+2278.809]C[+57.021]TDVNEC[+57.021]LDPTTC[+57.021]ISGNC[+57.021]VNTPGSYIC[+57.021]DC[+57.021]PPDFELNPTR.V	1484	HexNAc(5)Hex(6)NeuAc(1)	C[+57]*6, N[+2279]	1429.17	5	7141.81	7142.81	-1	0.5	Specific	48.25	48.25	3.02	1.95	262	>FBN1 N term	1		controllerType=0 controllerNumber=1 scan=10829	29.4838
10926:5	1	R.SGGN[+2075.730]C[+57.021]TDVNEC[+57.021]LDPTTC[+57.021]ISGNC[+57.021]VNTPGSYIC[+57.021]DC[+57.021]PPDFELNPTR.V	1484	HexNAc(4)Hex(6)NeuAc(1)	C[+57]*6, N[+2076]	1388.96	5	6940.79	6939.73	1	8	Specific	69.72	69.72	20	1.87	262	>FBN1 N term	1		controllerType=0 controllerNumber=1 scan=10862	29.5618
10977:5	1	R.[+14.016]SGGN[+2248.736]C[+57.021]TDVNEC[+57.021]LDPTTC[+57.021]ISGNC[+57.021]VNTPGSYIC[+57.021]DC[+57.021]PPDFELNPTR.V	1484	HexNAc(4)Hex(5)NeuAc(2)Na(2)	.[14], C[+57]*6, N[+2249]	1426.17	5	7126.84	7126.75	0	12.7	Specific	83.1	83.1	6.6	1.84	262	>FBN1 N term	1		controllerType=0 controllerNumber=1 scan=10907	29.6687
10938:5	1	R.[+14.016]SGGN[+2100.761]C[+57.021]TDVNEC[+57.021]LDPTTC[+57.021]ISGNC[+57.021]VNTPGSYIC[+57.021]DC[+57.021]PPDFELNPTR.V	1484	HexNAc(5)Hex(4)Fuc(1)NeuAc(1)	.[14], C[+57]*6, N[+2101]	1396.56	5	6978.77	6978.78	0	-1.2	Specific	115.17	115.17	1.84	1.9	262	>FBN1 N term	1		controllerType=0 controllerNumber=1 scan=10874	29.5902
10994:5	1	R.[+14.016]SGGN[+2248.736]C[+57.021]TDVNEC[+57.021]LDPTTC[+57.021]ISGNC[+57.021]VNTPGSYIC[+57.021]DC[+57.021]PPDFELNPTR.V	1484	HexNAc(4)Hex(5)NeuAc(2)Na(2)	.[14], C[+57]*6, N[+2249]	1425.98	5	7125.87	7126.75	-1	16.6	Specific	165.31	165.31	6.69	1.86	262	>FBN1 N term	1		controllerType=0 controllerNumber=1 scan=10920	29.6995
10903:5	1	R.[+14.016]SGGN[+2248.736]C[+57.021]TDVNEC[+57.021]LDPTTC[+57.021]ISGNC[+57.021]VNTPGSYIC[+57.021]DC[+57.021]PPDFELNPTR.V	1484	HexNAc(4)Hex(5)NeuAc(2)Na(2)	.[14], C[+57]*6, N[+2249]	1425.97	5	7125.81	7126.75	-1	9.3	Specific	168.71	168.71	6.74	2.02	262	>FBN1 N term	1		controllerType=0 controllerNumber=1 scan=10842	29.5141
10625:4	1	R.SGGNC[+57.021]TDVNEC[+57.021]LDPTTC[+57.021]ISGN[+15.995]C[+57.021]VNTPGSYIC[+57.021]DC[+57.021]PPDFELNPTR.V	1484		C[+57]*6, N[+16]	1220.76	4	4880.02	4879.99	0	5.5	Specific	195.73	195.73	0	2.71	262	>FBN1 N term	1		controllerType=0 controllerNumber=1 scan=10609	28.9617
10936:5	1	R.SGGN[+2059.735]C[+57.021]TDVNEC[+57.021]LDPTTC[+57.021]ISGNC[+57.021]VNTPGSYIC[+57.021]DC[+57.021]PPDFELNPTR.V	1484	HexNAc(4)Hex(5)Fuc(1)NeuAc(1)	C[+57]*6, N[+2060]	1385.36	5	6922.76	6923.73	-1	3.5	Specific	235.41	235.41	4.23	3.17	262	>FBN1 N term	1		controllerType=0 controllerNumber=1 scan=10872	29.5858
10983:5	1	R.SGGN[+2081.717]C[+57.021]TD[+15.995]VNEC[+57.021]LDPTTC[+57.021]ISGNC[+57.021]VNTPGSYIC[+57.021]DC[+57.021]PPDFELNPTR.V	1484	HexNAc(4)Hex(5)Fuc(1)NeuAc(1)Na(1)	C[+57]*6, D[+16], N[+2082]	1393.35	5	6962.7	6961.71	1	-2	Specific	126.75	126.75	0	1.9	262	>FBN1 N term	1		controllerType=0 controllerNumber=1 scan=10912	29.6821
10169:5	1	R.SGGN[+1971.719]C[+57.021]TDVNEC[+57.021]LDPTTC[+57.021]ISGN[+0.984]C[+57.021]VNTPGSYIC[+57.021]DC[+57.021]PPDFELNPTR.V	1484	HexNAc(5)Hex(5)Fuc(1)	C[+57]*6, N[+1][+1972]	1367.96	5	6835.77	6836.7	-1	10.9	Specific	207.93	207.93	0	2.15	262	>FBN1 N term	1		controllerType=0 controllerNumber=1 scan=10210	28.0154
10137:5	1	R.SGGN[+1971.719]C[+57.021]TDVNEC[+57.021]LDPTTC[+57.021]ISGN[+15.995]C[+57.021]VNTPGSYIC[+57.021]DC[+57.021]PPDFELNPTR.V	1484	HexNAc(5)Hex(5)Fuc(1)	C[+57]*6, N[+16][+1972]	1370.95	5	6850.74	6851.71	-1	4.9	Specific	244.35	244.35	0	3.13	262	>FBN1 N term	1		controllerType=0 controllerNumber=1 scan=10180	27.9439
03185:2	2	K.[+14.016]LTAGNINIEC[+57.021]R.G	663		.[14], C[+57]	637.83	2	1274.65	1274.65	0	0.4	Specific	10.81	10.81	10.81	1.54	2	>Reverse >FBN1 N term	2		controllerType=0 controllerNumber=1 scan=3813	12.8104
09042:3	2	R.GNQLC[+57.021]EDIDRC[+57.021]ET[+132.042]R.T	996	Pent(1)	C[+57]*2, T[+132]	633.276	3	1897.81	1897.8	0	6.9	Specific	37.52	0.26	0.26	1.61	2	>Reverse >FBN1 N term	2		controllerType=0 controllerNumber=1 scan=9175	25.5703
08981:3	2	R.GNQLC[+57.021]EDIDRC[+57.021]ET[+132.042]R.T	996	Pent(1)	C[+57]*2, T[+132]	633.276	3	1897.81	1897.8	0	6.5	Specific	62.25	17.93	17.93	1.62	2	>Reverse >FBN1 N term	2		controllerType=0 controllerNumber=1 scan=9120	25.4408
08917:3	2	R.GNQLC[+57.021]EDIDRC[+57.021]ET[+132.042]R.T	996	Pent(1)	C[+57]*2, T[+132]	633.276	3	1897.81	1897.8	0	6	Specific	91	20.49	20.49	1.62	2	>Reverse >FBN1 N term	2		controllerType=0 controllerNumber=1 scan=9063	25.307
08857:3	2	R.GNQLC[+57.021]EDIDRC[+57.021]ET[+132.042]R.T	996	Pent(1)	C[+57]*2, T[+132]	633.276	3	1897.81	1897.8	0	5.7	Specific	92.93	29.91	29.91	1.62	2	>Reverse >FBN1 N term	2		controllerType=0 controllerNumber=1 scan=9011	25.1861

## Sheet: DW_072220_7
Query #:z	Protein Rank	Peptide < ProteinMetrics Confidential >	Starting position	Glycans NHFAGNa	Modification Type(s)	Observed m/z	z	Observed (M+H)	Calc. mass (M+H)	Off-by-x error	Mass error (ppm)	Cleavage	Score	Delta	Delta Mod	|Log Prob|	# of unique peptides	Protein Name	Protein DB number	Comment	Scan #	Scan Time
06226:4	1	R.TGAC[+57.021]QDVDEC[+57.021]QAIPGLC[+57.021]QGGNC[+57.021]INTVGSFEC[+57.021]K.C	243		C[+57]*5	887.125	4	3545.48	3545.49	0	-2.3	Specific	772.15	772.15	772.15	11.45	151	>hFBN1-Nterm 070820	1	DW072220_7.5720.5720.4	controllerType=0 controllerNumber=1 scan=5720	13.7811
06418:3	1	R.TGAC[+57.021]QDVDEC[+57.021]QAIPGLC[+57.021]QGGNC[+57.021]INTVGSFEC[+57.021]K.C	243		C[+57]*5	1182.49	3	3545.47	3545.49	0	-5.7	Specific	783.13	782.02	782.02	9.84	151	>hFBN1-Nterm 070820	1	DW072220_7.5870.5870.3	controllerType=0 controllerNumber=1 scan=5870	14.0724
06151:4	1	R.TGAC[+57.021]QDVDEC[+57.021]QAIPGLC[+57.021]QGGNC[+57.021]INTVGSFEC[+57.021]K.C	243		C[+57]*5	887.126	4	3545.48	3545.49	0	-1.5	Specific	842.62	842.62	842.62	12.32	151	>hFBN1-Nterm 070820	1	DW072220_7.5656.5656.4	controllerType=0 controllerNumber=1 scan=5656	13.6582
06188:3	1	R.TGAC[+57.021]QDVDEC[+57.021]QAIPGLC[+57.021]QGGNC[+57.021]INTVGSFEC[+57.021]K.C	243		C[+57]*5	1182.5	3	3545.48	3545.49	0	-0.7	Specific	866	866	866	13.32	151	>hFBN1-Nterm 070820	1	DW072220_7.5687.5687.3	controllerType=0 controllerNumber=1 scan=5687	13.7168
06120:3	1	R.TGAC[+57.021]QDVDEC[+57.021]QAIPGLC[+57.021]QGGNC[+57.021]INTVGSFEC[+57.021]K.C	243		C[+57]*5	1182.5	3	3545.48	3545.49	0	-2.9	Specific	909.9	883.11	883.11	14.45	151	>hFBN1-Nterm 070820	1	DW072220_7.5629.5629.3	controllerType=0 controllerNumber=1 scan=5629	13.6099
06752:3	1	K.C[+57.021]EDIDEC[+57.021]STIPGIC[+57.021]EGGEC[+57.021]TNTVSSYFC[+57.021]K.C	288		C[+57]*5	1130.12	3	3388.34	3388.34	0	0.2	Specific	834.13	832.31	595.4	12.32	151	>hFBN1-Nterm 070820	1	DW072220_7.6149.6149.3	controllerType=0 controllerNumber=1 scan=6149	14.5993
06730:2	1	K.C[+57.021]EDIDEC[+57.021]STIPGIC[+57.021]EGGEC[+57.021]TNTVSSYFC[+57.021]K.C	288		C[+57]*5	1694.67	2	3388.33	3388.34	0	-2	Specific	926.91	871.55	616.41	14.65	151	>hFBN1-Nterm 070820	1	DW072220_7.6131.6131.2	controllerType=0 controllerNumber=1 scan=6131	14.5632
06690:3	1	K.C[+57.021]EDIDEC[+57.021]STIPGIC[+57.021]EGGEC[+57.021]TNTVSSYFC[+57.021]K.C	288		C[+57]*5	1130.12	3	3388.34	3388.34	0	-0.1	Specific	929.59	879.13	597.5	14.32	151	>hFBN1-Nterm 070820	1	DW072220_7.6095.6095.3	controllerType=0 controllerNumber=1 scan=6095	14.4911
03322:2	1	R.C[+57.021]IPTPGSYR.C	467		C[+57]	525.755	2	1050.5	1050.5	0	-1.8	Specific	363.31	259.23	259.23	2.8	151	>hFBN1-Nterm 070820	1	DW072220_7.3343.3343.3	controllerType=0 controllerNumber=1 scan=3343	9.5308
03428:2	1	R.C[+57.021]IPTPGSYR.C	467		C[+57]	525.755	2	1050.5	1050.5	0	-1.7	Specific	363.58	363.58	363.58	4.54	151	>hFBN1-Nterm 070820	1	DW072220_7.3442.3442.2	controllerType=0 controllerNumber=1 scan=3442	9.6993
03509:2	1	R.C[+57.021]IPTPGSYR.C	467		C[+57]	525.755	2	1050.5	1050.5	0	-0.2	Specific	388.39	379.62	379.62	4.54	151	>hFBN1-Nterm 070820	1	DW072220_7.3508.3508.2	controllerType=0 controllerNumber=1 scan=3508	9.8092
03574:2	1	R.C[+57.021]IPTPGSYR.C	467		C[+57]	525.754	2	1050.5	1050.5	0	-2.1	Specific	400.75	277.01	277.01	2.76	151	>hFBN1-Nterm 070820	1	DW072220_7.3566.3566.2	controllerType=0 controllerNumber=1 scan=3566	9.917
03349:2	1	R.C[+57.021]IPTPGSYR.C	467		C[+57]	525.754	2	1050.5	1050.5	0	-2.8	Specific	408.2	265.7	265.7	2.46	151	>hFBN1-Nterm 070820	1	DW072220_7.3370.3370.2	controllerType=0 controllerNumber=1 scan=3370	9.5796
03920:4	1	R.GEC[+57.021]IDVDEC[+57.021]EKNPC[+57.021]AGGEC[+57.021]IN[+15.995]NQGSYTC[+57.021]QC[+57.021]R.A	488		C[+57]*6, N[+16]	924.858	4	3696.41	3696.42	0	-1.9	Specific	721.21	713.28	28.22	9.7	151	>hFBN1-Nterm 070820	1	DW072220_7.3852.3852.4	controllerType=0 controllerNumber=1 scan=3852	10.4063
03929:3	1	R.GEC[+57.021]IDVDEC[+57.021]EKNPC[+57.021]AGGEC[+57.021]IN[+15.995]NQGSYTC[+57.021]QC[+57.021]R.A	488		C[+57]*6, N[+16]	1232.81	3	3696.41	3696.42	0	-1.7	Specific	1082.3	1051.79	21.69	16.9	151	>hFBN1-Nterm 070820	1	DW072220_7.3858.3858.3	controllerType=0 controllerNumber=1 scan=3858	10.4158
04170:4	1	R.C[+57.021]INTDGSFHC[+57.021]VC[+57.021]NAGFHVTR.D	548		C[+57]*3	588.755	4	2352	2352.01	0	-4.3	Specific	629.83	629.83	8.39	9.31	151	>hFBN1-Nterm 070820	1	DW072220_7.4056.4056.4	controllerType=0 controllerNumber=1 scan=4056	10.7463
04023:4	1	R.C[+57.021]INTDGSFHC[+57.021]VC[+57.021]NAGFHVTR.D	548		C[+57]*3	588.756	4	2352	2352.01	0	-1.5	Specific	792.97	792.97	261.69	12.18	151	>hFBN1-Nterm 070820	1	DW072220_7.3938.3938.4	controllerType=0 controllerNumber=1 scan=3938	10.5464
03976:3	1	R.C[+57.021]INTDGSFHC[+57.021]VC[+57.021]NAGFHVTR.D	548		C[+57]*3	784.672	3	2352	2352.01	0	-2.1	Specific	876.72	876.72	417.39	13.88	151	>hFBN1-Nterm 070820	1	DW072220_7.3898.3898.3	controllerType=0 controllerNumber=1 scan=3898	10.4791
03933:4	1	R.C[+57.021]INTDGSFHC[+57.021]VC[+57.021]NAGFHVTR.D	548		C[+57]*3	588.756	4	2352	2352.01	0	-2.4	Specific	952.97	952.97	320.54	16.31	151	>hFBN1-Nterm 070820	1	DW072220_7.3862.3862.4	controllerType=0 controllerNumber=1 scan=3862	10.4237
04116:4	1	R.C[+57.021]IN[+15.995]TDGSFHC[+57.021]VC[+57.021]NAGFHVTR.D	548		C[+57]*3, N[+16]	592.755	4	2368	2368	0	-2	Specific	613.59	586.68	88.4	9.31	151	>hFBN1-Nterm 070820	1	DW072220_7.4014.4014.4	controllerType=0 controllerNumber=1 scan=4014	10.6743
03744:4	1	R.C[+57.021]IN[+15.995]TDGSFHC[+57.021]VC[+57.021]NAGFHVTR.D	548		C[+57]*3, N[+16]	592.754	4	2367.99	2368	0	-4	Specific	643.02	628.62	84.47	9.31	151	>hFBN1-Nterm 070820	1	DW072220_7.3704.3704.4	controllerType=0 controllerNumber=1 scan=3704	10.1565
04033:3	1	R.C[+57.021]IN[+15.995]TDGSFHC[+57.021]VC[+57.021]NAGFHVTR.D	548		C[+57]*3, N[+16]	790.004	3	2368	2368	0	-1.5	Specific	821.01	821.01	105.13	12.75	151	>hFBN1-Nterm 070820	1	DW072220_7.3946.3946.3	controllerType=0 controllerNumber=1 scan=3946	10.5602
04035:4	1	R.C[+57.021]IN[+15.995]TDGSFHC[+57.021]VC[+57.021]NAGFHVTR.D	548		C[+57]*3, N[+16]	592.754	4	2368	2368	0	-2.4	Specific	832.57	832.57	113.81	13.31	151	>hFBN1-Nterm 070820	1	DW072220_7.3949.3949.4	controllerType=0 controllerNumber=1 scan=3949	10.5669
03960:4	1	R.C[+57.021]IN[+15.995]TDGSFHC[+57.021]VC[+57.021]NAGFHVTR.D	548		C[+57]*3, N[+16]	592.755	4	2368	2368	0	-2	Specific	885.58	885.58	119.32	14.31	151	>hFBN1-Nterm 070820	1	DW072220_7.3884.3884.4	controllerType=0 controllerNumber=1 scan=3884	10.4587
03480:2	1	R.NTPGSFVC[+57.021]TC[+57.021]PK.G	785		C[+57]*2	684.306	2	1367.61	1367.61	0	-2.1	Specific	562.61	562.61	562.61	8.19	151	>hFBN1-Nterm 070820	1	DW072220_7.3486.3486.2	controllerType=0 controllerNumber=1 scan=3486	9.7726
03558:2	1	R.NTPGSFVC[+57.021]TC[+57.021]PK.G	785		C[+57]*2	684.306	2	1367.61	1367.61	0	-2.3	Specific	562.97	562.97	562.97	8.19	151	>hFBN1-Nterm 070820	1	DW072220_7.3552.3552.2	controllerType=0 controllerNumber=1 scan=3552	9.8934
03647:2	1	R.NTPGSFVC[+57.021]TC[+57.021]PK.G	785		C[+57]*2	684.304	2	1367.6	1367.61	0	-4.9	Specific	563.03	563.03	563.03	6.95	151	>hFBN1-Nterm 070820	1	DW072220_7.3624.3624.2	controllerType=0 controllerNumber=1 scan=3624	10.0149
03725:2	1	R.NTPGSFVC[+57.021]TC[+57.021]PK.G	785		C[+57]*2	684.306	2	1367.6	1367.61	0	-2.7	Specific	568.54	568.54	568.54	6.95	151	>hFBN1-Nterm 070820	1	DW072220_7.3689.3689.2	controllerType=0 controllerNumber=1 scan=3689	10.1314
03391:2	1	R.NTPGSFVC[+57.021]TC[+57.021]PK.G	785		C[+57]*2	684.306	2	1367.6	1367.61	0	-2.4	Specific	634.86	634.86	634.86	9.19	151	>hFBN1-Nterm 070820	1	DW072220_7.3411.3411.2	controllerType=0 controllerNumber=1 scan=3411	9.6494
03536:2	1	R.N[+15.995]TPGSFVC[+57.021]TC[+57.021]PK.G	785		C[+57]*2, N[+16]	692.303	2	1383.6	1383.6	0	-2.4	Specific	525.55	462.47	462.47	7.03	151	>hFBN1-Nterm 070820	1	DW072220_7.3531.3531.2	controllerType=0 controllerNumber=1 scan=3531	9.8521
03454:2	1	R.N[+15.995]TPGSFVC[+57.021]TC[+57.021]PK.G	785		C[+57]*2, N[+16]	692.303	2	1383.6	1383.6	0	-2.8	Specific	528.72	528.72	528.72	7.03	151	>hFBN1-Nterm 070820	1	DW072220_7.3464.3464.2	controllerType=0 controllerNumber=1 scan=3464	9.7365
03376:2	1	R.N[+15.995]TPGSFVC[+57.021]TC[+57.021]PK.G	785		C[+57]*2, N[+16]	692.304	2	1383.6	1383.6	0	-2.2	Specific	583.97	567.21	567.21	8.19	151	>hFBN1-Nterm 070820	1	DW072220_7.3398.3398.2	controllerType=0 controllerNumber=1 scan=3398	9.6299
05338:2	1	K.NSPGSFIC[+57.021]EC[+57.021]SSESTLDPTK.T	825		C[+57]*2	1108.48	2	2215.95	2215.95	0	-1	Specific	680.7	658.32	658.32	10.18	151	>hFBN1-Nterm 070820	1	DW072220_7.4991.4991.2	controllerType=0 controllerNumber=1 scan=4991	12.3987
05099:3	1	K.NSPGSFIC[+57.021]EC[+57.021]SSESTLDPTK.T	825		C[+57]*2	739.32	3	2215.95	2215.95	0	-1.3	Specific	700.42	648.02	648.02	10.98	151	>hFBN1-Nterm 070820	1	DW072220_7.4808.4808.3	controllerType=0 controllerNumber=1 scan=4808	12.0628
05148:2	1	K.NSPGSFIC[+57.021]EC[+57.021]SSESTLDPTK.T	825		C[+57]*2	1108.48	2	2215.95	2215.95	0	-1	Specific	701.06	671.7	671.7	11.18	151	>hFBN1-Nterm 070820	1	DW072220_7.4850.4850.2	controllerType=0 controllerNumber=1 scan=4850	12.1462
05199:3	1	K.NSPGSFIC[+57.021]EC[+57.021]SSESTLDPTK.T	825		C[+57]*2	739.32	3	2215.95	2215.95	0	-1	Specific	718.17	660.85	660.85	10.98	151	>hFBN1-Nterm 070820	1	DW072220_7.4887.4887.3	controllerType=0 controllerNumber=1 scan=4887	12.2118
05240:2	1	K.NSPGSFIC[+57.021]EC[+57.021]SSESTLDPTK.T	825		C[+57]*2	1108.48	2	2215.95	2215.95	0	-0.8	Specific	723.12	684.67	684.67	11.18	151	>hFBN1-Nterm 070820	1	DW072220_7.4917.4917.2	controllerType=0 controllerNumber=1 scan=4917	12.2656
05084:2	1	K.NSPGSFIC[+57.021]EC[+57.021]SSESTLDPTK.T	825		C[+57]*2	1108.48	2	2215.95	2215.95	0	-1.1	Specific	747.1	689.65	689.65	11.18	151	>hFBN1-Nterm 070820	1	DW072220_7.4797.4797.2	controllerType=0 controllerNumber=1 scan=4797	12.0394
03521:3	1	K.GSFIC[+57.021]HC[+57.021]DMGYSGK.K	1303		C[+57]*2	540.218	3	1618.64	1618.64	0	-2.3	Specific	553.4	381.55	381.55	7.28	151	>hFBN1-Nterm 070820	1	DW072220_7.3519.3519.3	controllerType=0 controllerNumber=1 scan=3519	9.8314
03625:3	1	K.GSFIC[+57.021]HC[+57.021]DMGYSGK.K	1303		C[+57]*2	540.218	3	1618.64	1618.64	0	-3.5	Specific	579.38	437.77	437.77	8.44	151	>hFBN1-Nterm 070820	1	DW072220_7.3605.3605.3	controllerType=0 controllerNumber=1 scan=3605	9.983
03446:3	1	K.GSFIC[+57.021]HC[+57.021]DMGYSGK.K	1303		C[+57]*2	540.219	3	1618.64	1618.64	0	-1.9	Specific	612.68	412.88	412.88	9.44	151	>hFBN1-Nterm 070820	1	DW072220_7.3456.3456.3	controllerType=0 controllerNumber=1 scan=3456	9.7206
03476:2	1	K.GSFIC[+57.021]HC[+57.021]DMGYSGK.K	1303		C[+57]*2	809.824	2	1618.64	1618.64	0	-1.9	Specific	892.83	585.8	585.8	13.88	151	>hFBN1-Nterm 070820	1	DW072220_7.3481.3481.2	controllerType=0 controllerNumber=1 scan=3481	9.7629
02995:4	1	K.GSFIC[+57.021]HC[+57.021]DMGYSGKK.G	1303		C[+57]*2	437.439	4	1746.74	1746.74	0	-2.2	Specific	583.31	372.58	372.58	7.82	151	>hFBN1-Nterm 070820	1	DW072220_7.3061.3061.4	controllerType=0 controllerNumber=1 scan=3061	9.0454
Other Peptides
03865:3	1	R.YNAYC[+57.021]C[+57.021]PGWK.T	65		C[+57]*2	440.183	3	1318.53	1318.53	0	-0.4	Specific	253.63	253.63	253.63	1.66	151	>hFBN1-Nterm 070820	1	DW072220_7.3808.3808.4	controllerType=0 controllerNumber=1 scan=3808	10.3336
04221:2	1	R.YNAYC[+57.021]C[+57.021]PGWK.T	65		C[+57]*2	659.769	2	1318.53	1318.53	0	-2.6	Specific	398.85	398.85	398.85	4.82	151	>hFBN1-Nterm 070820	1	DW072220_7.4103.4103.2	controllerType=0 controllerNumber=1 scan=4103	10.8269
03969:2	1	R.YNAYC[+57.021]C[+57.021]PGWK.T	65		C[+57]*2	659.769	2	1318.53	1318.53	0	-2.1	Specific	483.56	483.56	483.56	5.21	151	>hFBN1-Nterm 070820	1	DW072220_7.3893.3893.2	controllerType=0 controllerNumber=1 scan=3893	10.473
03889:2	1	R.YNAYC[+57.021]C[+57.021]PGWK.T	65		C[+57]*2	659.769	2	1318.53	1318.53	0	-2.2	Specific	484.91	484.91	484.91	5.21	151	>hFBN1-Nterm 070820	1	DW072220_7.3827.3827.2	controllerType=0 controllerNumber=1 scan=3827	10.3675
03812:2	1	R.YNAYC[+57.021]C[+57.021]PGWK.T	65		C[+57]*2	659.77	2	1318.53	1318.53	0	-0.5	Specific	498.35	498.35	498.35	5.08	151	>hFBN1-Nterm 070820	1	DW072220_7.3764.3764.2	controllerType=0 controllerNumber=1 scan=3764	10.2596
04050:2	1	R.YNAYC[+57.021]C[+57.021]PGWK.T	65		C[+57]*2	659.769	2	1318.53	1318.53	0	-2.7	Specific	500.58	500.58	500.58	5.21	151	>hFBN1-Nterm 070820	1	DW072220_7.3963.3963.2	controllerType=0 controllerNumber=1 scan=3963	10.5875
04144:2	1	R.YN[+0.984]AYC[+57.021]C[+57.021]PGWK.T	65		C[+57]*2, N[+1]	660.261	2	1319.52	1319.52	0	-2.5	Specific	482.35	482.35	482.35	4.99	151	>hFBN1-Nterm 070820	1	DW072220_7.4036.4036.2	controllerType=0 controllerNumber=1 scan=4036	10.7151
04893:3	1	K.TLPGGNQC[+57.021]IVPIC[+57.021]R.H	75		C[+57]*2	528.937	3	1584.8	1584.8	0	-1.2	Specific	457.12	457.12	457.12	6.46	151	>hFBN1-Nterm 070820	1	DW072220_7.4642.4642.3	controllerType=0 controllerNumber=1 scan=4642	11.7577
04811:3	1	K.TLPGGNQC[+57.021]IVPIC[+57.021]R.H	75		C[+57]*2	528.937	3	1584.8	1584.8	0	-1.5	Specific	489.04	489.04	489.04	6.63	151	>hFBN1-Nterm 070820	1	DW072220_7.4577.4577.3	controllerType=0 controllerNumber=1 scan=4577	11.636
05279:2	1	K.TLPGGNQC[+57.021]IVPIC[+57.021]R.H	75		C[+57]*2	792.902	2	1584.8	1584.8	0	-1.2	Specific	540.72	540.72	540.72	7.16	151	>hFBN1-Nterm 070820	1	DW072220_7.4951.4951.2	controllerType=0 controllerNumber=1 scan=4951	12.3292
05366:2	1	K.TLPGGNQC[+57.021]IVPIC[+57.021]R.H	75		C[+57]*2	792.903	2	1584.8	1584.8	0	0	Specific	545.64	542.11	542.11	7.16	151	>hFBN1-Nterm 070820	1	DW072220_7.5015.5015.2	controllerType=0 controllerNumber=1 scan=5015	12.4464
04934:2	1	K.TLPGGNQC[+57.021]IVPIC[+57.021]R.H	75		C[+57]*2	792.902	2	1584.8	1584.8	0	-1.7	Specific	550.98	550.98	550.98	7.16	151	>hFBN1-Nterm 070820	1	DW072220_7.4674.4674.2	controllerType=0 controllerNumber=1 scan=4674	11.8147
04851:2	1	K.TLPGGNQC[+57.021]IVPIC[+57.021]R.H	75		C[+57]*2	792.902	2	1584.8	1584.8	0	-1.6	Specific	554.18	554.18	554.18	7.16	151	>hFBN1-Nterm 070820	1	DW072220_7.4608.4608.2	controllerType=0 controllerNumber=1 scan=4608	11.6963
05163:2	1	K.TLPGGNQC[+57.021]IVPIC[+57.021]R.H	75		C[+57]*2	792.902	2	1584.8	1584.8	0	-0.7	Specific	557.48	538.07	538.07	7.16	151	>hFBN1-Nterm 070820	1	DW072220_7.4861.4861.2	controllerType=0 controllerNumber=1 scan=4861	12.1645
05095:2	1	K.TLPGGNQC[+57.021]IVPIC[+57.021]R.H	75		C[+57]*2	792.902	2	1584.8	1584.8	0	-1.4	Specific	576.46	576.46	576.46	8.31	151	>hFBN1-Nterm 070820	1	DW072220_7.4806.4806.2	controllerType=0 controllerNumber=1 scan=4806	12.0604
05015:2	1	K.TLPGGNQC[+57.021]IVPIC[+57.021]R.H	75		C[+57]*2	792.902	2	1584.8	1584.8	0	-1.1	Specific	591.15	591.15	591.15	8.31	151	>hFBN1-Nterm 070820	1	DW072220_7.4740.4740.2	controllerType=0 controllerNumber=1 scan=4740	11.9345
04775:2	1	K.TLPGGNQC[+57.021]IVPIC[+57.021]R.H	75		C[+57]*2	792.902	2	1584.8	1584.8	0	-1.4	Specific	625.31	603.63	603.63	9.31	151	>hFBN1-Nterm 070820	1	DW072220_7.4549.4549.2	controllerType=0 controllerNumber=1 scan=4549	11.5864
05096:2	1	K.TLPGGN[+0.984]QC[+57.021]IVPIC[+57.021]R.H	75		C[+57]*2, N[+1]	793.398	2	1585.79	1585.78	0	3.9	Specific	515.54	515.54	515.54	5.83	151	>hFBN1-Nterm 070820	1	DW072220_7.4806.4806.2	controllerType=0 controllerNumber=1 scan=4806	12.0604
05280:2	1	K.TLPGGN[+0.984]QC[+57.021]IVPIC[+57.021]R.H	75		C[+57]*2, N[+1]	793.395	2	1585.78	1585.78	0	0.8	Specific	528.49	528.49	528.49	7.16	151	>hFBN1-Nterm 070820	1	DW072220_7.4951.4951.2	controllerType=0 controllerNumber=1 scan=4951	12.3292
05367:2	1	K.TLPGGN[+0.984]QC[+57.021]IVPIC[+57.021]R.H	75		C[+57]*2, N[+1]	793.394	2	1585.78	1585.78	0	-1.1	Specific	551.51	551.51	551.51	7.16	151	>hFBN1-Nterm 070820	1	DW072220_7.5015.5015.2	controllerType=0 controllerNumber=1 scan=5015	12.4464
03477:4	1	R.HSC[+57.021]GDGFC[+57.021]SRPNMC[+57.021]TC[+57.021]PSGQIAPSC[+57.021]GSR.S	89		C[+57]*5	786.565	4	3143.24	3143.24	0	-1.9	Specific	716.18	716.18	716.18	10.65	151	>hFBN1-Nterm 070820	1	DW072220_7.3482.3482.4	controllerType=0 controllerNumber=1 scan=3482	9.7643
03383:4	1	R.HSC[+57.021]GDGFC[+57.021]SRPNMC[+57.021]TC[+57.021]PSGQIAPSC[+57.021]GSR.S	89		C[+57]*5	786.564	4	3143.24	3143.24	0	-2.2	Specific	779.28	779.28	779.28	11.65	151	>hFBN1-Nterm 070820	1	DW072220_7.3403.3403.4	controllerType=0 controllerNumber=1 scan=3403	9.6361
03410:3	1	R.PNMC[+57.021]TC[+57.021]PSGQIAPSC[+57.021]GSR.S	99		C[+57]*3	660.61	3	1979.82	1979.82	0	-1.2	Specific	737.85	737.85	737.85	10.98	151	>hFBN1-Nterm 070820	1	DW072220_7.3427.3427.3	controllerType=0 controllerNumber=1 scan=3427	9.6735
03422:2	1	R.PNMC[+57.021]TC[+57.021]PSGQIAPSC[+57.021]GSR.S	99		C[+57]*3	990.411	2	1979.82	1979.82	0	-2.1	Specific	863	863	863	14.31	151	>hFBN1-Nterm 070820	1	DW072220_7.3437.3437.2	controllerType=0 controllerNumber=1 scan=3437	9.6902
03453:3	1	R.PNMC[+57.021]TC[+57.021]PSGQIAPS[+802.286]C[+57.021]GS[+365.132]R.S	99	HexNAc(1)Hex(1)Fuc(1)NeuAc(1),HexNAc(1)Hex(1)	C[+57]*3, S[+365][+802]	1049.75	3	3147.24	3147.24	0	0.4	Specific	192.6	192.6	0	1.88	151	>hFBN1-Nterm 070820	1	DW072220_7.3462.3462.3	controllerType=0 controllerNumber=1 scan=3462	9.7309
03401:3	1	R.[+14.016]PN[+0.984]MC[+57.021]T[+349.137]C[+57.021]PS[+802.286]GQIAPSC[+57.021]GSR.S	99	HexNAc(1)Fuc(1),HexNAc(1)Hex(1)Fuc(1)NeuAc(1)	.[14], C[+57]*3, N[+1], S[+802], T[+349]	1049.41	3	3146.23	3146.24	0	-3.7	Specific	141.39	141.39	3.6	1.67	151	>hFBN1-Nterm 070820	1	DW072220_7.3418.3418.3	controllerType=0 controllerNumber=1 scan=3418	9.6592
02724:3	1	R.C[+57.021]MNGGS[+203.079]C[+57.021]SDDHC[+57.021]LC[+57.021]QK.G	125	HexNAc(1)	C[+57]*4, S[+203]	711.257	3	2131.76	2131.76	0	-2	Specific	487.32	487.32	5.3	7.14	151	>hFBN1-Nterm 070820	1	DW072220_7.2821.2821.3	controllerType=0 controllerNumber=1 scan=2821	8.5924
02686:2	1	R.C[+57.021]MN[+0.984]GGS[+146.058]C[+57.021]SDDHC[+57.021]LC[+57.021]QK.G	125	Fuc(1)	C[+57]*4, N[+1], S[+146]	1038.36	2	2075.72	2075.72	0	-3.7	Specific	516.52	516.52	4	6.71	151	>hFBN1-Nterm 070820	1	DW072220_7.2789.2789.2	controllerType=0 controllerNumber=1 scan=2789	8.5264
02609:3	1	R.C[+57.021]MN[+0.984]GGS[+146.058]C[+57.021]SDDHC[+57.021]LC[+57.021]QK.G	125	Fuc(1)	C[+57]*4, N[+1], S[+146]	692.577	3	2075.72	2075.72	0	-3	Specific	549.38	549.38	4	7.47	151	>hFBN1-Nterm 070820	1	DW072220_7.2728.2728.3	controllerType=0 controllerNumber=1 scan=2728	8.3926
02818:3	1	R.[+28.031]C[+57.021][+14.016]MNGGS[+162.053]C[+57.021]SDDHC[+57.021]LC[+57.021]QK.G	125	Hex(1)	.[28], C[+14][+57]*4, S[+162]	711.584	3	2132.74	2132.78	0	-20	Specific	555.47	555.47	15.71	5.66	151	>hFBN1-Nterm 070820	1	DW072220_7.2904.2904.3	controllerType=0 controllerNumber=1 scan=2904	8.7538
02739:3	1	R.C[+57.021]MN[+0.984]GGS[+146.058]C[+57.021]SDDHC[+57.021]LC[+57.021]QK.G	125	Fuc(1)	C[+57]*4, N[+1], S[+146]	692.577	3	2075.72	2075.72	0	-3.4	Specific	733.87	733.87	4	11.62	151	>hFBN1-Nterm 070820	1	DW072220_7.2835.2835.3	controllerType=0 controllerNumber=1 scan=2835	8.6219
02672:3	1	R.C[+57.021]MN[+0.984]GGS[+146.058]C[+57.021]SDDHC[+57.021]LC[+57.021]QK.G	125	Fuc(1)	C[+57]*4, N[+1], S[+146]	692.577	3	2075.72	2075.72	0	-3.8	Specific	812.63	812.63	4	13.62	151	>hFBN1-Nterm 070820	1	DW072220_7.2777.2777.3	controllerType=0 controllerNumber=1 scan=2777	8.5004
02481:3	1	R.C[+57.021][-17.027]MN[+0.984]GGS[+203.079]C[+57.021]SDDHC[+57.021]LC[+57.021]QK.G	125	HexNAc(1)	C[-17][+57]*4, N[+1], S[+203]	705.909	3	2115.71	2115.72	0	-2.6	Specific	171.77	171.77	4	3.91	151	>hFBN1-Nterm 070820	1	DW072220_7.2598.2598.3	controllerType=0 controllerNumber=1 scan=2598	8.0661
02514:3	1	R.C[+57.021]M[+15.995]N[+0.984]GGS[+146.058]C[+57.021]SDDHC[+57.021]LC[+57.021]QK.G	125	Fuc(1)	C[+57]*4, M[+16], N[+1], S[+146]	697.91	3	2091.71	2091.72	0	-1.8	Specific	252.27	252.27	4	4.48	151	>hFBN1-Nterm 070820	1	DW072220_7.2634.2634.3	controllerType=0 controllerNumber=1 scan=2634	8.1579
02404:3	1	R.C[+57.021][-17.027]MN[+0.984]GGS[+203.079]C[+57.021]SDDHC[+57.021]LC[+57.021]QK.G	125	HexNAc(1)	C[-17][+57]*4, N[+1], S[+203]	705.909	3	2115.71	2115.72	0	-2	Specific	286.71	286.71	4	4.66	151	>hFBN1-Nterm 070820	1	DW072220_7.2513.2513.3	controllerType=0 controllerNumber=1 scan=2513	7.8555
02441:3	1	R.C[+57.021][-17.027]MN[+0.984]GGS[+203.079]C[+57.021]SDDHC[+57.021]LC[+57.021]QK.G	125	HexNAc(1)	C[-17][+57]*4, N[+1], S[+203]	705.91	3	2115.71	2115.72	0	-1.5	Specific	331.13	331.13	4	4.99	151	>hFBN1-Nterm 070820	1	DW072220_7.2554.2554.3	controllerType=0 controllerNumber=1 scan=2554	7.9585
02558:3	1	R.C[+57.021]M[+15.995]N[+0.984]GGS[+146.058]C[+57.021]SDDHC[+57.021]LC[+57.021]QK.G	125	Fuc(1)	C[+57]*4, M[+16], N[+1], S[+146]	697.91	3	2091.71	2091.72	0	-1.7	Specific	513.66	513.66	4	7.01	151	>hFBN1-Nterm 070820	1	DW072220_7.2676.2676.3	controllerType=0 controllerNumber=1 scan=2676	8.2618
02607:3	1	R.C[+57.021]M[+15.995]N[+0.984]GGS[+146.058]C[+57.021]SDDHC[+57.021]LC[+57.021]QK.G	125	Fuc(1)	C[+57]*4, M[+16], N[+1], S[+146]	697.909	3	2091.71	2091.72	0	-3	Specific	574.7	574.7	4	8.62	151	>hFBN1-Nterm 070820	1	DW072220_7.2726.2726.3	controllerType=0 controllerNumber=1 scan=2726	8.3883
03820:2	1	R.C[+57.021][-17.027]MN[+0.984]GGSC[+57.021]S[+146.058]DDHC[+57.021]LC[+57.021]QK.G	125	Fuc(1)	C[-17][+57]*4, N[+1], S[+146]	1029.85	2	2058.69	2058.7	0	-5.1	Specific	774.35	774.35	26.64	12.19	151	>hFBN1-Nterm 070820	1	DW072220_7.3772.3772.2	controllerType=0 controllerNumber=1 scan=3772	10.2742
03736:2	1	R.C[+57.021][-17.027]MN[+0.984]GGSC[+57.021]S[+146.058]DDHC[+57.021]LC[+57.021]QK.G	125	Fuc(1)	C[-17][+57]*4, N[+1], S[+146]	1029.85	2	2058.69	2058.7	0	-3	Specific	789.42	789.42	24.57	12.19	151	>hFBN1-Nterm 070820	1	DW072220_7.3698.3698.2	controllerType=0 controllerNumber=1 scan=3698	10.1489
03375:3	1	K.GYIGTHC[+57.021]GQPVC[+57.021]ESGC[+57.021]LNGGR.C	141		C[+57]*3	760.328	3	2278.97	2278.97	0	-2	Specific	853.19	853.19	853.19	14.44	151	>hFBN1-Nterm 070820	1	DW072220_7.3396.3396.3	controllerType=0 controllerNumber=1 scan=3396	9.6243
03304:3	1	K.GYIGTHC[+57.021]GQPVC[+57.021]ESGC[+57.021]LNGGR.C	141		C[+57]*3	760.328	3	2278.97	2278.97	0	-2.1	Specific	872.49	872.49	872.49	14.44	151	>hFBN1-Nterm 070820	1	DW072220_7.3326.3326.3	controllerType=0 controllerNumber=1 scan=3326	9.5019
03830:3	1	K.GYIGTHC[+57.021]GQPVC[+57.021]ESGC[+57.021]LN[+0.984]GGR.C	141		C[+57]*3, N[+1]	760.658	3	2279.96	2279.96	0	-0.5	Specific	642.26	642.26	642.26	9.31	151	>hFBN1-Nterm 070820	1	DW072220_7.3780.3780.3	controllerType=0 controllerNumber=1 scan=3780	10.2866
03575:3	1	K.GYIGTHC[+57.021]GQPVC[+57.021]ESGC[+57.021]LN[+0.984]GGR.C	141		C[+57]*3, N[+1]	760.656	3	2279.95	2279.96	0	-2.9	Specific	751.99	751.99	751.99	12.44	151	>hFBN1-Nterm 070820	1	DW072220_7.3567.3567.3	controllerType=0 controllerNumber=1 scan=3567	9.9183
03408:3	1	K.GYIGTHC[+57.021]GQPVC[+57.021]ESGC[+57.021]LN[+0.984]GGR.C	141		C[+57]*3, N[+1]	760.656	3	2279.95	2279.96	0	-1.9	Specific	755.15	755.15	755.15	12.44	151	>hFBN1-Nterm 070820	1	DW072220_7.3425.3425.3	controllerType=0 controllerNumber=1 scan=3425	9.6711
03495:3	1	K.GYIGTHC[+57.021]GQPVC[+57.021]ESGC[+57.021]LN[+0.984]GGR.C	141		C[+57]*3, N[+1]	760.656	3	2279.95	2279.96	0	-2.3	Specific	766.11	766.11	766.11	12.44	151	>hFBN1-Nterm 070820	1	DW072220_7.3498.3498.3	controllerType=0 controllerNumber=1 scan=3498	9.7921
03434:2	1	K.GYIGTHC[+57.021]GQPVC[+57.021]ESGC[+57.021]LN[+0.984]GGR.C	141		C[+57]*3, N[+1]	1140.48	2	2279.95	2279.96	0	-2	Specific	1031.89	1031.89	1031.89	17.01	151	>hFBN1-Nterm 070820	1	DW072220_7.3447.3447.2	controllerType=0 controllerNumber=1 scan=3447	9.7059
03965:3	1	R.C[+57.021]AC[+57.021]TYGFTGPQC[+57.021]ER.D	168		C[+57]*3	569.562	3	1706.67	1706.67	0	-0.9	Specific	206.92	206.92	206.92	1.66	151	>hFBN1-Nterm 070820	1	DW072220_7.3888.3888.2	controllerType=0 controllerNumber=1 scan=3888	10.4637
03816:2	1	R.C[+57.021]AC[+57.021]TYGFTGPQC[+57.021]ER.D	168		C[+57]*3	853.837	2	1706.67	1706.67	0	-2.8	Specific	598.17	480.83	480.83	8.44	151	>hFBN1-Nterm 070820	1	DW072220_7.3767.3767.2	controllerType=0 controllerNumber=1 scan=3767	10.2639
03902:2	1	R.C[+57.021]AC[+57.021]TYGFTGPQC[+57.021]ER.D	168		C[+57]*3	853.838	2	1706.67	1706.67	0	-2.2	Specific	614.9	611.55	611.55	9.44	151	>hFBN1-Nterm 070820	1	DW072220_7.3838.3838.2	controllerType=0 controllerNumber=1 scan=3838	10.3855
03991:2	1	R.C[+57.021]AC[+57.021]TYGFTGPQC[+57.021]ER.D	168		C[+57]*3	853.837	2	1706.67	1706.67	0	-3.2	Specific	650.92	526.11	526.11	10.44	151	>hFBN1-Nterm 070820	1	DW072220_7.3910.3910.2	controllerType=0 controllerNumber=1 scan=3910	10.498
05799:2	1	R.C[+57.021][-17.027]AC[+57.021]TYGFTGPQC[+57.021]ER.D	168		C[-17][+57]*3	845.326	2	1689.64	1689.65	0	-0.4	Specific	615.28	615.28	615.28	9.31	151	>hFBN1-Nterm 070820	1	DW072220_7.5369.5369.2	controllerType=0 controllerNumber=1 scan=5369	13.1087
05719:2	1	R.C[+57.021][-17.027]AC[+57.021]TYGFTGPQC[+57.021]ER.D	168		C[-17][+57]*3	845.326	2	1689.64	1689.65	0	-0.5	Specific	631.92	631.92	631.92	9.31	151	>hFBN1-Nterm 070820	1	DW072220_7.5301.5301.2	controllerType=0 controllerNumber=1 scan=5301	12.9842
05646:2	1	R.C[+57.021][-17.027]AC[+57.021]TYGFTGPQC[+57.021]ER.D	168		C[-17][+57]*3	845.326	2	1689.64	1689.65	0	-0.3	Specific	650.23	625.61	625.61	10.31	151	>hFBN1-Nterm 070820	1	DW072220_7.5242.5242.2	controllerType=0 controllerNumber=1 scan=5242	12.8747
06701:3	1	R.TGPC[+57.021]FTVISNQMC[+57.021]QGQLSGIVC[+57.021]TK.T	185		C[+57]*3	896.086	3	2686.24	2686.25	0	-0.5	Specific	753.52	753.52	753.52	10.92	151	>hFBN1-Nterm 070820	1	DW072220_7.6104.6104.3	controllerType=0 controllerNumber=1 scan=6104	14.512
06763:3	1	R.TGPC[+57.021]FTVISNQMC[+57.021]QGQLSGIVC[+57.021]TK.T	185		C[+57]*3	896.087	3	2686.25	2686.25	0	0	Specific	782.51	782.51	782.51	10.92	151	>hFBN1-Nterm 070820	1	DW072220_7.6159.6159.3	controllerType=0 controllerNumber=1 scan=6159	14.6188
06835:3	1	R.TGPC[+57.021]FTVISNQMC[+57.021]QGQLSGIVC[+57.021]TK.T	185		C[+57]*3	896.085	3	2686.24	2686.25	0	-1.6	Specific	817.41	817.41	817.41	11.92	151	>hFBN1-Nterm 070820	1	DW072220_7.6222.6222.3	controllerType=0 controllerNumber=1 scan=6222	14.7368
06636:3	1	R.TGPC[+57.021]FTVISNQMC[+57.021]QGQLSGIVC[+57.021]TK.T	185		C[+57]*3	896.087	3	2686.25	2686.25	0	0.3	Specific	822.34	822.34	822.34	11.92	151	>hFBN1-Nterm 070820	1	DW072220_7.6051.6051.3	controllerType=0 controllerNumber=1 scan=6051	14.4033
06668:2	1	R.TGPC[+57.021]FTVISNQMC[+57.021]QGQLSGIVC[+57.021]TK.T	185		C[+57]*3	1343.63	2	2686.24	2686.25	0	-0.8	Specific	896.49	896.49	896.49	13.12	151	>hFBN1-Nterm 070820	1	DW072220_7.6075.6075.2	controllerType=0 controllerNumber=1 scan=6075	14.4512
03690:2	1	R.RGFIPNIR.T	235			486.789	2	972.572	972.574	0	-2.2	Specific	518.78	345.43	345.43	2.66	151	>hFBN1-Nterm 070820	1	DW072220_7.3662.3662.2	controllerType=0 controllerNumber=1 scan=3662	10.0869
03617:2	1	R.RGFIPNIR.T	235			486.789	2	972.571	972.574	0	-2.7	Specific	551.43	326.28	326.28	2.98	151	>hFBN1-Nterm 070820	1	DW072220_7.3599.3599.2	controllerType=0 controllerNumber=1 scan=3599	9.9749
05161:2	1	R.GFIPNIR.T	236			408.739	2	816.471	816.473	0	-1.9	Specific	241.55	95.03	95.03	1.45	151	>hFBN1-Nterm 070820	1	DW072220_7.4858.4858.2	controllerType=0 controllerNumber=1 scan=4858	12.1568
04707:2	1	R.GFIPNIR.T	236			408.739	2	816.47	816.473	0	-2.8	Specific	320.66	166.04	166.04	1.96	151	>hFBN1-Nterm 070820	1	DW072220_7.4495.4495.2	controllerType=0 controllerNumber=1 scan=4495	11.4901
04778:2	1	R.GFIPNIR.T	236			408.739	2	816.471	816.473	0	-2.1	Specific	320.77	196.46	196.46	2.2	151	>hFBN1-Nterm 070820	1	DW072220_7.4553.4553.2	controllerType=0 controllerNumber=1 scan=4553	11.5943
04950:2	1	R.GFIPNIR.T	236			408.739	2	816.471	816.473	0	-2.5	Specific	321.45	196.51	196.51	2.26	151	>hFBN1-Nterm 070820	1	DW072220_7.4686.4686.2	controllerType=0 controllerNumber=1 scan=4686	11.8379
04866:2	1	R.GFIPNIR.T	236			408.739	2	816.47	816.473	0	-2.9	Specific	323.68	238	238	2.27	151	>hFBN1-Nterm 070820	1	DW072220_7.4621.4621.2	controllerType=0 controllerNumber=1 scan=4621	11.7186
05028:2	1	R.GFIPNIR.T	236			408.739	2	816.47	816.473	0	-2.8	Specific	327.37	146.95	146.95	2.22	151	>hFBN1-Nterm 070820	1	DW072220_7.4752.4752.2	controllerType=0 controllerNumber=1 scan=4752	11.9576
07982:2	1	K.C[+57.021][-17.027]EDIDEC[+57.021]STIPGIC[+57.021]EGGEC[+57.021]TNTVSSYFC[+57.021]K.C	288		C[-17][+57]*5	1686.16	2	3371.31	3371.32	0	-2.4	Specific	719.87	593.56	593.56	10.65	151	>hFBN1-Nterm 070820	1	DW072220_7.7187.7187.2	controllerType=0 controllerNumber=1 scan=7187	16.7618
07940:3	1	K.C[+57.021][-17.027]EDIDEC[+57.021]STIPGIC[+57.021]EGGEC[+57.021]TNTVSSYFC[+57.021]K.C	288		C[-17][+57]*5	1124.44	3	3371.32	3371.32	0	0.7	Specific	773.25	703.89	703.89	11.32	151	>hFBN1-Nterm 070820	1	DW072220_7.7151.7151.3	controllerType=0 controllerNumber=1 scan=7151	16.6814
08004:3	1	K.C[+57.021][-17.027]EDIDEC[+57.021]STIPGIC[+57.021]EGGEC[+57.021]TNTVSSYFC[+57.021]K.C	288		C[-17][+57]*5	1124.44	3	3371.31	3371.32	0	-0.2	Specific	779.84	742.63	742.63	11.32	151	>hFBN1-Nterm 070820	1	DW072220_7.7205.7205.3	controllerType=0 controllerNumber=1 scan=7205	16.8032
04037:2	1	K.C[+57.021]PPGFYTSPDGTR.C	317		C[+57]	727.82	2	1454.63	1454.64	0	-2.5	Specific	755.22	671.75	671.75	12.19	151	>hFBN1-Nterm 070820	1	DW072220_7.3951.3951.2	controllerType=0 controllerNumber=1 scan=3951	10.5693
03798:2	1	K.C[+57.021]PPGFYTSPDGTR.C	317		C[+57]	727.82	2	1454.63	1454.64	0	-2.2	Specific	777.84	700.65	700.65	12.19	151	>hFBN1-Nterm 070820	1	DW072220_7.3750.3750.2	controllerType=0 controllerNumber=1 scan=3750	10.2353
03873:2	1	K.C[+57.021]PPGFYTSPDGTR.C	317		C[+57]	727.82	2	1454.63	1454.64	0	-2.4	Specific	789.82	715.94	715.94	12.19	151	>hFBN1-Nterm 070820	1	DW072220_7.3816.3816.2	controllerType=0 controllerNumber=1 scan=3816	10.3478
03958:2	1	K.C[+57.021]PPGFYTSPDGTR.C	317		C[+57]	727.821	2	1454.63	1454.64	0	-2.2	Specific	790.85	712.02	712.02	12.19	151	>hFBN1-Nterm 070820	1	DW072220_7.3882.3882.2	controllerType=0 controllerNumber=1 scan=3882	10.4563
03721:2	1	K.C[+57.021]PPGFYTSPDGTR.C	317		C[+57]	727.82	2	1454.63	1454.64	0	-2.5	Specific	805.56	688.95	688.95	13.19	151	>hFBN1-Nterm 070820	1	DW072220_7.3686.3686.2	controllerType=0 controllerNumber=1 scan=3686	10.1268
06336:2	1	K.C[+57.021][-17.027]PPGFYTSPDGTR.C	317		C[-17][+57]	719.308	2	1437.61	1437.61	0	-1.1	Specific	457.52	454.66	454.66	4.88	151	>hFBN1-Nterm 070820	1	DW072220_7.5804.5804.2	controllerType=0 controllerNumber=1 scan=5804	13.9519
06021:2	1	K.C[+57.021][-17.027]PPGFYTSPDGTR.C	317		C[-17][+57]	719.308	2	1437.61	1437.61	0	-0.7	Specific	615.57	564.92	564.92	9.06	151	>hFBN1-Nterm 070820	1	DW072220_7.5554.5554.2	controllerType=0 controllerNumber=1 scan=5554	13.461
06105:2	1	K.C[+57.021][-17.027]PPGFYTSPDGTR.C	317		C[-17][+57]	719.308	2	1437.61	1437.61	0	-1	Specific	622.24	600.17	600.17	9.06	151	>hFBN1-Nterm 070820	1	DW072220_7.5618.5618.2	controllerType=0 controllerNumber=1 scan=5618	13.5848
05958:2	1	K.C[+57.021][-17.027]PPGFYTSPDGTR.C	317		C[-17][+57]	719.308	2	1437.61	1437.61	0	-1.3	Specific	650.4	650.4	650.4	10.06	151	>hFBN1-Nterm 070820	1	DW072220_7.5499.5499.2	controllerType=0 controllerNumber=1 scan=5499	13.3569
05884:2	1	K.C[+57.021][-17.027]PPGFYTSPDGTR.C	317		C[-17][+57]	719.308	2	1437.61	1437.61	0	-1.2	Specific	665.88	578.98	578.98	10.06	151	>hFBN1-Nterm 070820	1	DW072220_7.5439.5439.2	controllerType=0 controllerNumber=1 scan=5439	13.2417
04661:3	1	R.C[+57.021]IDVRPGYC[+57.021]YTALTNGR.C	330		C[+57]*2	672.651	3	2015.94	2015.94	0	-2.6	Specific	724.86	708.02	708.02	11.62	151	>hFBN1-Nterm 070820	1	DW072220_7.4454.4454.3	controllerType=0 controllerNumber=1 scan=4454	11.4156
04586:3	1	R.C[+57.021]IDVRPGYC[+57.021]YTALTNGR.C	330		C[+57]*2	672.651	3	2015.94	2015.94	0	-1.7	Specific	852.92	794.67	794.67	14.49	151	>hFBN1-Nterm 070820	1	DW072220_7.4393.4393.3	controllerType=0 controllerNumber=1 scan=4393	11.3069
06312:3	1	R.C[+57.021][-17.027]IDVRPGYC[+57.021]YTALTNGR.C	330		C[-17][+57]*2	666.976	3	1998.91	1998.92	0	-0.8	Specific	651.55	651.55	651.55	10.49	151	>hFBN1-Nterm 070820	1	DW072220_7.5787.5787.3	controllerType=0 controllerNumber=1 scan=5787	13.9157
04907:3	1	R.C[+57.021]IDVRPGYC[+57.021]YTALTN[+0.984]GR.C	330		C[+57]*2, N[+1]	672.978	3	2016.92	2016.93	0	-3.4	Specific	664.65	606.86	606.86	10.62	151	>hFBN1-Nterm 070820	1	DW072220_7.4652.4652.3	controllerType=0 controllerNumber=1 scan=4652	11.7737
05010:3	1	R.C[+57.021]IDVRPGYC[+57.021]YTALTN[+0.984]GR.C	330		C[+57]*2, N[+1]	672.978	3	2016.92	2016.93	0	-3.3	Specific	677.04	626.91	626.91	10.62	151	>hFBN1-Nterm 070820	1	DW072220_7.4734.4734.3	controllerType=0 controllerNumber=1 scan=4734	11.9209
04738:3	1	R.C[+57.021]IDVRPGYC[+57.021]YTALTN[+0.984]GR.C	330		C[+57]*2, N[+1]	672.979	3	2016.92	2016.93	0	-2.3	Specific	691.3	642.69	642.69	10.62	151	>hFBN1-Nterm 070820	1	DW072220_7.4520.4520.3	controllerType=0 controllerNumber=1 scan=4520	11.5347
06296:2	1	R.C[+57.021][-17.027]IDVRPGYC[+57.021]YTALTNGR.C	330		C[-17][+57]*2	999.961	2	1998.92	1998.92	0	-0.4	Specific	745.1	703.96	703.96	9.53	151	>hFBN1-Nterm 070820	1	DW072220_7.5777.5777.2	controllerType=0 controllerNumber=1 scan=5777	13.8944
04824:3	1	R.C[+57.021]IDVRPGYC[+57.021]YTALTN[+0.984]GR.C	330		C[+57]*2, N[+1]	672.979	3	2016.92	2016.93	0	-2.4	Specific	752.97	731.52	731.52	12.62	151	>hFBN1-Nterm 070820	1	DW072220_7.4586.4586.3	controllerType=0 controllerNumber=1 scan=4586	11.6533
04735:2	1	R.C[+57.021]IDVRPGYC[+57.021]YTALTN[+0.984]GR.C	330		C[+57]*2, N[+1]	1008.97	2	2016.92	2016.93	0	-1.6	Specific	771.56	619.68	619.68	10.53	151	>hFBN1-Nterm 070820	1	DW072220_7.4516.4516.2	controllerType=0 controllerNumber=1 scan=4516	11.5266
06623:3	1	R.C[+57.021][-17.027]IDVRPGYC[+57.021]YTALTN[+0.984]GR.C	330		C[-17][+57]*2, N[+1]	667.304	3	1999.9	1999.9	0	-0.6	Specific	513.43	513.43	513.43	5.48	151	>hFBN1-Nterm 070820	1	DW072220_7.6040.6040.5	controllerType=0 controllerNumber=1 scan=6040	14.3829
06568:3	1	R.C[+57.021][-17.027]IDVRPGYC[+57.021]YTALTN[+0.984]GR.C	330		C[-17][+57]*2, N[+1]	667.304	3	1999.9	1999.9	0	-0.7	Specific	679.99	679.99	679.99	10.49	151	>hFBN1-Nterm 070820	1	DW072220_7.5996.5996.3	controllerType=0 controllerNumber=1 scan=5996	14.3005
06609:2	1	R.C[+57.021][-17.027]IDVRPGYC[+57.021]YTALTN[+0.984]GR.C	330		C[-17][+57]*2, N[+1]	1000.45	2	1999.9	1999.9	0	-0.1	Specific	704.16	659.31	659.31	9.53	151	>hFBN1-Nterm 070820	1	DW072220_7.6027.6027.2	controllerType=0 controllerNumber=1 scan=6027	14.3577
06802:2	1	R.C[+57.021][-17.027]IDVRPGYC[+57.021]YTALTN[+0.984]GR.C	330		C[-17][+57]*2, N[+1]	1000.45	2	1999.9	1999.9	0	-2.2	Specific	738.16	599.92	599.92	9.66	151	>hFBN1-Nterm 070820	1	DW072220_7.6189.6189.2	controllerType=0 controllerNumber=1 scan=6189	14.6793
06683:2	1	R.C[+57.021][-17.027]IDVRPGYC[+57.021]YTALTN[+0.984]GR.C	330		C[-17][+57]*2, N[+1]	1000.45	2	1999.9	1999.9	0	-1.1	Specific	756.21	720.81	720.81	10.53	151	>hFBN1-Nterm 070820	1	DW072220_7.6089.6089.2	controllerType=0 controllerNumber=1 scan=6089	14.4774
06533:2	1	R.C[+57.021][-17.027]IDVRPGYC[+57.021]YTALTN[+0.984]GR.C	330		C[-17][+57]*2, N[+1]	1000.45	2	1999.9	1999.9	0	-1.8	Specific	785.04	723.13	723.13	10.53	151	>hFBN1-Nterm 070820	1	DW072220_7.5966.5966.2	controllerType=0 controllerNumber=1 scan=5966	14.2419
04478:2	1	R.PGYC[+57.021]YTALTN[+0.984]GR.C	335		C[+57], N[+1]	687.309	2	1373.61	1373.62	0	-2.9	Specific	731.69	646.86	646.86	9.95	151	>hFBN1-Nterm 070820	1	DW072220_7.4308.4308.2	controllerType=0 controllerNumber=1 scan=4308	11.1609
04354:2	1	R.PGYC[+57.021]YTALTN[+0.984]GR.C	335		C[+57], N[+1]	687.31	2	1373.61	1373.62	0	-2.4	Specific	765.29	668.8	668.8	10.95	151	>hFBN1-Nterm 070820	1	DW072220_7.4213.4213.2	controllerType=0 controllerNumber=1 scan=4213	11.0054
04270:2	1	R.PGYC[+57.021]YTALTN[+0.984]GR.C	335		C[+57], N[+1]	687.309	2	1373.61	1373.62	0	-3.5	Specific	778.6	678.62	678.62	10.95	151	>hFBN1-Nterm 070820	1	DW072220_7.4140.4140.2	controllerType=0 controllerNumber=1 scan=4140	10.8859
03396:2	1	R.C[+57.021]SNQLPQSITK.M	347		C[+57]	638.32	2	1275.63	1275.64	0	-2.8	Specific	684.95	684.95	684.95	9.94	151	>hFBN1-Nterm 070820	1	DW072220_7.3415.3415.2	controllerType=0 controllerNumber=1 scan=3415	9.6548
03203:2	1	R.C[+57.021]SNQLPQSITK.M	347		C[+57]	638.32	2	1275.63	1275.64	0	-2.1	Specific	738.46	738.46	738.46	10.94	151	>hFBN1-Nterm 070820	1	DW072220_7.3241.3241.2	controllerType=0 controllerNumber=1 scan=3241	9.3596
03127:2	1	R.C[+57.021]SNQLPQSITK.M	347		C[+57]	638.321	2	1275.63	1275.64	0	-1.7	Specific	751.5	751.5	751.5	11.81	151	>hFBN1-Nterm 070820	1	DW072220_7.3179.3179.2	controllerType=0 controllerNumber=1 scan=3179	9.2495
04683:2	1	R.C[+57.021][-17.027]SNQLPQSITK.M	347		C[-17][+57]	629.808	2	1258.61	1258.61	0	-0.4	Specific	611.24	611.24	611.24	8.81	151	>hFBN1-Nterm 070820	1	DW072220_7.4473.4473.2	controllerType=0 controllerNumber=1 scan=4473	11.4499
04839:2	1	R.C[+57.021][-17.027]SNQLPQSITK.M	347		C[-17][+57]	629.807	2	1258.61	1258.61	0	-1.9	Specific	657.17	657.17	657.17	9.94	151	>hFBN1-Nterm 070820	1	DW072220_7.4599.4599.2	controllerType=0 controllerNumber=1 scan=4599	11.6777
04753:2	1	R.C[+57.021][-17.027]SNQLPQSITK.M	347		C[-17][+57]	629.807	2	1258.61	1258.61	0	-2.2	Specific	658.43	658.43	658.43	9.94	151	>hFBN1-Nterm 070820	1	DW072220_7.4531.4531.2	controllerType=0 controllerNumber=1 scan=4531	11.5554
03397:2	1	R.C[+57.021]SN[+0.984]QLPQSITK.M	347		C[+57], N[+1]	638.812	2	1276.62	1276.62	0	-3.5	Specific	690.69	690.69	690.69	9.94	151	>hFBN1-Nterm 070820	1	DW072220_7.3415.3415.2	controllerType=0 controllerNumber=1 scan=3415	9.6548
08027:2	1	R.C[+57.021]WSPGVTVAPEMC[+57.021]PIR.A	367		C[+57]*2	930.434	2	1859.86	1859.86	0	0.6	Specific	418.02	418.02	418.02	6.66	151	>hFBN1-Nterm 070820	1	DW072220_7.7224.7224.2	controllerType=0 controllerNumber=1 scan=7224	16.8413
05938:3	1	R.C[+57.021]WSPGVTVAPEMC[+57.021]PIR.A	367		C[+57]*2	620.624	3	1859.86	1859.86	0	-0.7	Specific	591.44	591.44	591.44	8.29	151	>hFBN1-Nterm 070820	1	DW072220_7.5482.5482.3	controllerType=0 controllerNumber=1 scan=5482	13.3208
06011:3	1	R.C[+57.021]WSPGVTVAPEMC[+57.021]PIR.A	367		C[+57]*2	620.624	3	1859.86	1859.86	0	-0.9	Specific	607.08	561.56	561.56	9.29	151	>hFBN1-Nterm 070820	1	DW072220_7.5545.5545.3	controllerType=0 controllerNumber=1 scan=5545	13.4441
05934:2	1	R.C[+57.021]WSPGVTVAPEMC[+57.021]PIR.A	367		C[+57]*2	930.433	2	1859.86	1859.86	0	-0.3	Specific	687.87	654.55	654.55	10.49	151	>hFBN1-Nterm 070820	1	DW072220_7.5479.5479.2	controllerType=0 controllerNumber=1 scan=5479	13.3171
06008:2	1	R.C[+57.021]WSPGVTVAPEMC[+57.021]PIR.A	367		C[+57]*2	930.433	2	1859.86	1859.86	0	-0.6	Specific	694.29	694.29	694.29	10.49	151	>hFBN1-Nterm 070820	1	DW072220_7.5543.5543.2	controllerType=0 controllerNumber=1 scan=5543	13.4417
08048:3	1	R.C[+57.021][-17.027]WSPGVTVAPEMC[+57.021]PIR.A	367		C[-17][+57]*2	614.949	3	1842.83	1842.83	0	-0.2	Specific	383.28	383.28	383.28	5.39	151	>hFBN1-Nterm 070820	1	DW072220_7.7244.7244.3	controllerType=0 controllerNumber=1 scan=7244	16.886
08204:2	1	R.C[+57.021][-17.027]WSPGVTVAPEMC[+57.021]PIR.A	367		C[-17][+57]*2	921.918	2	1842.83	1842.83	0	-2.8	Specific	544.68	544.68	544.68	7.47	151	>hFBN1-Nterm 070820	1	DW072220_7.7374.7374.2	controllerType=0 controllerNumber=1 scan=7374	17.1662
05206:2	1	R.C[+57.021]WSPGVTVAPEM[+15.995]C[+57.021]PIR.A	367		C[+57]*2, M[+16]	938.429	2	1875.85	1875.86	0	-2.1	Specific	568.84	568.84	568.84	8.62	151	>hFBN1-Nterm 070820	1	DW072220_7.4892.4892.2	controllerType=0 controllerNumber=1 scan=4892	12.2195
08091:2	1	R.C[+57.021][-17.027]WSPGVTVAPEMC[+57.021]PIR.A	367		C[-17][+57]*2	921.918	2	1842.83	1842.83	0	-2.2	Specific	651.47	651.47	651.47	10.62	151	>hFBN1-Nterm 070820	1	DW072220_7.7282.7282.2	controllerType=0 controllerNumber=1 scan=7282	16.9667
07959:2	1	R.C[+57.021][-17.027]WSPGVTVAPEMC[+57.021]PIR.A	367		C[-17][+57]*2	921.921	2	1842.84	1842.83	0	1.1	Specific	675.86	675.86	675.86	10.49	151	>hFBN1-Nterm 070820	1	DW072220_7.7168.7168.2	controllerType=0 controllerNumber=1 scan=7168	16.7197
08028:2	1	R.C[+57.021][-17.027]WSPGVTVAPEMC[+57.021]PIR.A	367		C[-17][+57]*2	921.92	2	1842.83	1842.83	0	-0.6	Specific	696.34	696.34	696.34	10.49	151	>hFBN1-Nterm 070820	1	DW072220_7.7226.7226.2	controllerType=0 controllerNumber=1 scan=7226	16.8475
07127:2	1	R.C[+57.021][-17.027]WSPGVTVAPEM[+15.995]C[+57.021]PIR.A	367		C[-17][+57]*2, M[+16]	929.917	2	1858.83	1858.83	0	-0.5	Specific	251.3	251.3	251.3	2.96	151	>hFBN1-Nterm 070820	1	DW072220_7.6472.6472.2	controllerType=0 controllerNumber=1 scan=6472	15.2517
07119:2	1	R.C[+57.021][-17.027]WSPGVTVAPEM[+15.995]C[+57.021]PIR.A	367		C[-17][+57]*2, M[+16]	929.918	2	1858.83	1858.83	0	0.2	Specific	297.75	297.75	297.75	3.01	151	>hFBN1-Nterm 070820	1	DW072220_7.6465.6465.2	controllerType=0 controllerNumber=1 scan=6465	15.2395
06803:3	1	R.VLPVN[+1930.692]VTDYC[+57.021]QLVR.Y	446	HexNAc(4)Hex(6)Fuc(1)	C[+57], N[+1931]	1202.85	3	3606.53	3606.58	0	-12.3	Specific	540.74	540.74	70.61	5.28	151	>hFBN1-Nterm 070820	1	DW072220_7.6190.6190.3	controllerType=0 controllerNumber=1 scan=6190	14.6815
05800:3	1	R.VLPVN[+1996.750]VTDYC[+57.021]QLVR.Y	446	HexNAc(6)Hex(3)Fuc(2)	C[+57], N[+1997]	1224.88	3	3672.63	3672.63	0	0.1	Specific	662.95	609.17	57.34	10.11	151	>hFBN1-Nterm 070820	1	DW072220_7.5370.5370.3	controllerType=0 controllerNumber=1 scan=5370	13.1106
05899:2	1	R.C[+57.021][-17.027]IPTPGSYR.C	467		C[-17][+57]	517.242	2	1033.48	1033.48	0	-0.4	Specific	170.49	170.49	170.49	1.46	151	>hFBN1-Nterm 070820	1	DW072220_7.5450.5450.2	controllerType=0 controllerNumber=1 scan=5450	13.2636
05935:2	1	R.C[+57.021][-17.027]IPTPGSYR.C	467		C[-17][+57]	517.242	2	1033.48	1033.48	0	-0.7	Specific	280.31	280.31	280.31	2.24	151	>hFBN1-Nterm 070820	1	DW072220_7.5480.5480.2	controllerType=0 controllerNumber=1 scan=5480	13.3182
06010:2	1	R.C[+57.021][-17.027]IPTPGSYR.C	467		C[-17][+57]	517.242	2	1033.48	1033.48	0	-0.6	Specific	333.28	333.28	333.28	4.22	151	>hFBN1-Nterm 070820	1	DW072220_7.5544.5544.2	controllerType=0 controllerNumber=1 scan=5544	13.4429
05419:2	1	K.GFQLDLR.G	481			424.734	2	848.461	848.462	0	-1.6	Specific	361.35	361.35	361.35	3.38	151	>hFBN1-Nterm 070820	1	DW072220_7.5060.5060.2	controllerType=0 controllerNumber=1 scan=5060	12.5348
05529:2	1	K.GFQLDLR.G	481			424.734	2	848.46	848.462	0	-2.4	Specific	361.9	361.9	361.9	3.22	151	>hFBN1-Nterm 070820	1	DW072220_7.5148.5148.2	controllerType=0 controllerNumber=1 scan=5148	12.701
05350:2	1	K.GFQLDLR.G	481			424.734	2	848.461	848.462	0	-2	Specific	367.28	367.28	367.28	4.73	151	>hFBN1-Nterm 070820	1	DW072220_7.5004.5004.2	controllerType=0 controllerNumber=1 scan=5004	12.4258
05041:2	1	K.GFQLDLR.G	481			424.734	2	848.461	848.462	0	-2	Specific	367.54	367.54	367.54	6.19	151	>hFBN1-Nterm 070820	1	DW072220_7.4762.4762.2	controllerType=0 controllerNumber=1 scan=4762	11.9751
05109:2	1	K.GFQLDLR.G	481			424.734	2	848.461	848.462	0	-2	Specific	371.56	371.56	371.56	4.95	151	>hFBN1-Nterm 070820	1	DW072220_7.4817.4817.2	controllerType=0 controllerNumber=1 scan=4817	12.0806
05178:2	1	K.GFQLDLR.G	481			424.734	2	848.461	848.462	0	-2.2	Specific	375.21	375.21	375.21	4.73	151	>hFBN1-Nterm 070820	1	DW072220_7.4872.4872.2	controllerType=0 controllerNumber=1 scan=4872	12.1865
05264:2	1	K.GFQLDLR.G	481			424.734	2	848.461	848.462	0	-1.9	Specific	401.74	401.74	401.74	4.37	151	>hFBN1-Nterm 070820	1	DW072220_7.4938.4938.2	controllerType=0 controllerNumber=1 scan=4938	12.3066
04964:2	1	K.GFQLDLR.G	481			424.734	2	848.46	848.462	0	-2.6	Specific	403.71	403.71	403.71	4.56	151	>hFBN1-Nterm 070820	1	DW072220_7.4698.4698.2	controllerType=0 controllerNumber=1 scan=4698	11.8582
03114:2	1	R.GEC[+57.021]IDVDEC[+57.021]EK.N	488		C[+57]*2	677.267	2	1353.53	1353.53	0	-2.5	Specific	535.25	535.25	535.25	6.78	151	>hFBN1-Nterm 070820	1	DW072220_7.3168.3168.2	controllerType=0 controllerNumber=1 scan=3168	9.2311
04162:3	1	R.GEC[+57.021]IDVDEC[+57.021]EKNPC[+57.021]AGGEC[+57.021]IN[+0.984]N[+15.995]QGSYTC[+57.021]QC[+57.021]R.A	488		C[+57]*6, N[+1][+16]	1233.14	3	3697.39	3697.4	0	-2.8	Specific	1102.16	1050.67	0.85	18.03	151	>hFBN1-Nterm 070820	1	DW072220_7.4051.4051.3	controllerType=0 controllerNumber=1 scan=4051	10.7385
03256:3	1	R.TEC[+57.021]RDIDEC[+57.021]LQN[+0.984]GR.I	528		C[+57]*2, N[+1]	589.585	3	1766.74	1766.74	0	-2.1	Specific	334.4	334.4	334.4	2.5	151	>hFBN1-Nterm 070820	1	DW072220_7.3283.3283.3	controllerType=0 controllerNumber=1 scan=3283	9.4294
03149:3	1	R.TEC[+57.021]RDIDEC[+57.021]LQN[+0.984]GR.I	528		C[+57]*2, N[+1]	589.585	3	1766.74	1766.74	0	-2	Specific	628.62	585.45	585.45	8.82	151	>hFBN1-Nterm 070820	1	DW072220_7.3195.3195.3	controllerType=0 controllerNumber=1 scan=3195	9.2739
03559:2	1	R.DIDEC[+57.021]LQNGR.I	532		C[+57]	610.27	2	1219.53	1219.54	0	-3.5	Specific	548.38	548.38	548.38	6.78	151	>hFBN1-Nterm 070820	1	DW072220_7.3553.3553.2	controllerType=0 controllerNumber=1 scan=3553	9.8946
03483:2	1	R.DIDEC[+57.021]LQNGR.I	532		C[+57]	610.271	2	1219.53	1219.54	0	-2.1	Specific	627.22	627.22	627.22	8.94	151	>hFBN1-Nterm 070820	1	DW072220_7.3489.3489.2	controllerType=0 controllerNumber=1 scan=3489	9.7761
03875:2	1	R.DIDEC[+57.021]LQN[+0.984]GR.I	532		C[+57], N[+1]	610.761	2	1220.52	1220.52	0	-4.6	Specific	555.43	555.43	555.43	6.78	151	>hFBN1-Nterm 070820	1	DW072220_7.3817.3817.2	controllerType=0 controllerNumber=1 scan=3817	10.3494
03640:2	1	R.DIDEC[+57.021]LQN[+0.984]GR.I	532		C[+57], N[+1]	610.762	2	1220.52	1220.52	0	-3.2	Specific	562.3	562.3	562.3	7.94	151	>hFBN1-Nterm 070820	1	DW072220_7.3618.3618.2	controllerType=0 controllerNumber=1 scan=3618	10.0074
03719:2	1	R.DIDEC[+57.021]LQN[+0.984]GR.I	532		C[+57], N[+1]	610.763	2	1220.52	1220.52	0	-2	Specific	591.95	591.95	591.95	7.94	151	>hFBN1-Nterm 070820	1	DW072220_7.3684.3684.2	controllerType=0 controllerNumber=1 scan=3684	10.1244
03799:2	1	R.DIDEC[+57.021]LQN[+0.984]GR.I	532		C[+57], N[+1]	610.763	2	1220.52	1220.52	0	-2.3	Specific	594.06	594.06	594.06	7.94	151	>hFBN1-Nterm 070820	1	DW072220_7.3751.3751.2	controllerType=0 controllerNumber=1 scan=3751	10.2365
03560:2	1	R.DIDEC[+57.021]LQN[+0.984]GR.I	532		C[+57], N[+1]	610.762	2	1220.52	1220.52	0	-3.5	Specific	595.64	595.64	595.64	7.94	151	>hFBN1-Nterm 070820	1	DW072220_7.3553.3553.2	controllerType=0 controllerNumber=1 scan=3553	9.8946
05387:3	1	R.C[+57.021][-17.027]INTDGSFHC[+57.021]VC[+57.021]NAGFHVTR.D	548		C[-17][+57]*3	778.996	3	2334.97	2334.98	0	-2.8	Specific	1061.01	1061.01	1061.01	17.88	151	>hFBN1-Nterm 070820	1	DW072220_7.5032.5032.3	controllerType=0 controllerNumber=1 scan=5032	12.4776
05548:3	1	R.C[+57.021][-17.027]INTDGSFHC[+57.021]VC[+57.021]NAGFHVTR.D	548		C[-17][+57]*3	778.997	3	2334.98	2334.98	0	-1	Specific	1131.19	1131.19	1131.19	18.75	151	>hFBN1-Nterm 070820	1	DW072220_7.5162.5162.3	controllerType=0 controllerNumber=1 scan=5162	12.7259
05460:3	1	R.C[+57.021][-17.027]INTDGSFHC[+57.021]VC[+57.021]NAGFHVTR.D	548		C[-17][+57]*3	778.998	3	2334.98	2334.98	0	-0.4	Specific	1168.57	1168.57	1168.57	19.75	151	>hFBN1-Nterm 070820	1	DW072220_7.5092.5092.3	controllerType=0 controllerNumber=1 scan=5092	12.5966
03981:3	1	R.C[+57.021]IN[+0.984]TD[+15.995]GSFHC[+57.021]VC[+57.021]NAGFHVTR.D	548		C[+57]*3, D[+16], N[+1]	790.338	3	2369	2368.99	0	5.7	Specific	667.19	667.19	213.02	7.98	151	>hFBN1-Nterm 070820	1	DW072220_7.3902.3902.3	controllerType=0 controllerNumber=1 scan=3902	10.4848
04517:4	1	R.C[+57.021]IN[+0.984]TD[+15.995]GSFHC[+57.021]VC[+57.021]NAGFHVTR.D	548		C[+57]*3, D[+16], N[+1]	593	4	2368.98	2368.99	0	-2.3	Specific	786.16	779.16	162.57	12.31	151	>hFBN1-Nterm 070820	1	DW072220_7.4339.4339.4	controllerType=0 controllerNumber=1 scan=4339	11.2166
05721:3	1	R.C[+57.021][-17.027]IN[+15.995]TDGSFHC[+57.021]VC[+57.021]NAGFHVTR.D	548		C[-17][+57]*3, N[+16]	784.325	3	2350.96	2350.97	0	-6.1	Specific	804.65	804.65	108.8	11.28	151	>hFBN1-Nterm 070820	1	DW072220_7.5303.5303.3	controllerType=0 controllerNumber=1 scan=5303	12.9873
06056:3	1	R.C[+57.021][-17.027]IN[+15.995]TDGSFHC[+57.021]VC[+57.021]NAGFHVTR.D	548		C[-17][+57]*3, N[+16]	784.323	3	2350.96	2350.97	0	-8.2	Specific	882.35	882.35	116.42	12.07	151	>hFBN1-Nterm 070820	1	DW072220_7.5581.5581.3	controllerType=0 controllerNumber=1 scan=5581	13.5107
05625:3	1	R.C[+57.021][-17.027]IN[+15.995]TDGSFHC[+57.021]VC[+57.021]NAGFHVTR.D	548		C[-17][+57]*3, N[+16]	784.33	3	2350.97	2350.97	0	-0.4	Specific	1040.2	1040.2	146.45	16.75	151	>hFBN1-Nterm 070820	1	DW072220_7.5225.5225.3	controllerType=0 controllerNumber=1 scan=5225	12.8494
05684:3	1	R.C[+57.021][-17.027]INTDGSFHC[+57.021]VC[+57.021]N[+0.984]AGFHVTR.D	548		C[-17][+57]*3, N[+1]	779.326	3	2335.96	2335.96	0	-0.4	Specific	1073.09	1073.09	291.39	17.75	151	>hFBN1-Nterm 070820	1	DW072220_7.5271.5271.3	controllerType=0 controllerNumber=1 scan=5271	12.926
05546:3	1	R.C[+57.021][-17.027]IN[+15.995]TDGSFHC[+57.021]VC[+57.021]NAGFHVTR.D	548		C[-17][+57]*3, N[+16]	784.329	3	2350.97	2350.97	0	-0.9	Specific	1073.66	1073.66	144.03	17.75	151	>hFBN1-Nterm 070820	1	DW072220_7.5160.5160.3	controllerType=0 controllerNumber=1 scan=5160	12.7234
05427:3	1	R.C[+57.021][-17.027]IN[+15.995]TDGSFHC[+57.021]VC[+57.021]NAGFHVTR.D	548		C[-17][+57]*3, N[+16]	784.329	3	2350.97	2350.97	0	-0.8	Specific	1094.49	1094.49	150.81	17.75	151	>hFBN1-Nterm 070820	1	DW072220_7.5066.5066.3	controllerType=0 controllerNumber=1 scan=5066	12.5432
06057:3	1	R.C[+57.021][-17.027]IN[+0.984]TD[+15.995]GSFHC[+57.021]VC[+57.021]NAGFHVTR.D	548		C[-17][+57]*3, D[+16], N[+1]	784.658	3	2351.96	2351.96	0	-0.5	Specific	895.19	895.19	230.6	13.75	151	>hFBN1-Nterm 070820	1	DW072220_7.5581.5581.3	controllerType=0 controllerNumber=1 scan=5581	13.5107
05977:3	1	R.C[+57.021][-17.027]IN[+0.984]TD[+15.995]GSFHC[+57.021]VC[+57.021]NAGFHVTR.D	548		C[-17][+57]*3, D[+16], N[+1]	784.658	3	2351.96	2351.96	0	0	Specific	949.58	949.58	236.57	14.75	151	>hFBN1-Nterm 070820	1	DW072220_7.5514.5514.3	controllerType=0 controllerNumber=1 scan=5514	13.383
05722:3	1	R.C[+57.021][-17.027]IN[+15.995]TDGSFHC[+57.021]VC[+57.021]N[+0.984]AGFHVTR.D	548		C[-17][+57]*3, N[+1][+16]	784.659	3	2351.96	2351.96	0	1.3	Specific	950.92	950.92	142.15	14.76	151	>hFBN1-Nterm 070820	1	DW072220_7.5303.5303.3	controllerType=0 controllerNumber=1 scan=5303	12.9873
02965:3	1	R.DGKNC[+57.021]EDMDEC[+57.021]SIR.N	568		C[+57]*2	576.891	3	1728.66	1728.66	0	-2.4	Specific	481.57	481.57	481.57	6.34	151	>hFBN1-Nterm 070820	1	DW072220_7.3035.3035.3	controllerType=0 controllerNumber=1 scan=3035	9.0008
02894:3	1	R.DGKNC[+57.021]EDMDEC[+57.021]SIR.N	568		C[+57]*2	576.891	3	1728.66	1728.66	0	-2.1	Specific	645.56	645.56	645.56	8.82	151	>hFBN1-Nterm 070820	1	DW072220_7.2970.2970.3	controllerType=0 controllerNumber=1 scan=2970	8.8773
03270:2	1	K.NC[+57.021]EDMDEC[+57.021]SIR.N	571		C[+57]*2	714.762	2	1428.52	1428.52	0	-1.8	Specific	509.22	509.22	509.22	6.32	151	>hFBN1-Nterm 070820	1	DW072220_7.3297.3297.2	controllerType=0 controllerNumber=1 scan=3297	9.4553
03101:2	1	K.NC[+57.021]EDMDEC[+57.021]SIR.N	571		C[+57]*2	714.761	2	1428.51	1428.52	0	-3.1	Specific	526.23	526.23	526.23	6.78	151	>hFBN1-Nterm 070820	1	DW072220_7.3159.3159.2	controllerType=0 controllerNumber=1 scan=3159	9.216
03190:2	1	K.NC[+57.021]EDMDEC[+57.021]SIR.N	571		C[+57]*2	714.762	2	1428.52	1428.52	0	-1.6	Specific	535.84	535.84	535.84	6.65	151	>hFBN1-Nterm 070820	1	DW072220_7.3230.3230.2	controllerType=0 controllerNumber=1 scan=3230	9.3425
03745:2	1	K.N[+0.984]C[+57.021]EDMDEC[+57.021]SIR.N	571		C[+57]*2, N[+1]	715.253	2	1429.5	1429.5	0	-2.3	Specific	302.93	302.93	302.93	2.54	151	>hFBN1-Nterm 070820	1	DW072220_7.3706.3706.3	controllerType=0 controllerNumber=1 scan=3706	10.1627
05832:2	1	R.NMC[+57.021]LNGMC[+57.021]INEDGSFK.C	582		C[+57]*2	945.378	2	1889.75	1889.76	0	-9	Specific	520.43	520.43	520.43	5.66	151	>hFBN1-Nterm 070820	1	DW072220_7.5396.5396.2	controllerType=0 controllerNumber=1 scan=5396	13.156
05731:2	1	R.NMC[+57.021]LNGMC[+57.021]INEDGSFK.C	582		C[+57]*2	945.385	2	1889.76	1889.76	0	-0.9	Specific	581.15	574.73	574.73	8.49	151	>hFBN1-Nterm 070820	1	DW072220_7.5310.5310.2	controllerType=0 controllerNumber=1 scan=5310	12.9985
05641:2	1	R.NMC[+57.021]LNGMC[+57.021]INEDGSFK.C	582		C[+57]*2	945.385	2	1889.76	1889.76	0	-1.3	Specific	623.45	623.45	623.45	9.49	151	>hFBN1-Nterm 070820	1	DW072220_7.5238.5238.2	controllerType=0 controllerNumber=1 scan=5238	12.8686
05974:2	1	R.NMC[+57.021]LN[+0.984]GMC[+57.021]INEDGSFK.C	582		C[+57]*2, N[+1]	945.877	2	1890.75	1890.75	0	-1.6	Specific	182.24	182.24	27.25	1.75	151	>hFBN1-Nterm 070820	1	DW072220_7.5513.5513.4	controllerType=0 controllerNumber=1 scan=5513	13.3815
05905:2	1	R.NMC[+57.021]LN[+0.984]GMC[+57.021]INEDGSFK.C	582		C[+57]*2, N[+1]	945.878	2	1890.75	1890.75	0	-0.2	Specific	602.26	564.25	193.55	9.49	151	>hFBN1-Nterm 070820	1	DW072220_7.5455.5455.2	controllerType=0 controllerNumber=1 scan=5455	13.2749
03626:3	1	K.C[+57.021]IC[+57.021]KPGFQLASDGR.Y	598		C[+57]*2	536.925	3	1608.76	1608.76	0	-1.8	Specific	588.89	588.89	588.89	8.31	151	>hFBN1-Nterm 070820	1	DW072220_7.3607.3607.3	controllerType=0 controllerNumber=1 scan=3607	9.9886
03791:3	1	K.C[+57.021]IC[+57.021]KPGFQLASDGR.Y	598		C[+57]*2	536.924	3	1608.76	1608.76	0	-3.4	Specific	641.98	641.98	641.98	9.44	151	>hFBN1-Nterm 070820	1	DW072220_7.3743.3743.3	controllerType=0 controllerNumber=1 scan=3743	10.2207
03706:3	1	K.C[+57.021]IC[+57.021]KPGFQLASDGR.Y	598		C[+57]*2	536.925	3	1608.76	1608.76	0	-1.7	Specific	668.14	668.14	668.14	10.31	151	>hFBN1-Nterm 070820	1	DW072220_7.3674.3674.3	controllerType=0 controllerNumber=1 scan=3674	10.1073
03633:2	1	K.C[+57.021]IC[+57.021]KPGFQLASDGR.Y	598		C[+57]*2	804.882	2	1608.76	1608.76	0	-2.8	Specific	735.27	735.27	735.27	11.01	151	>hFBN1-Nterm 070820	1	DW072220_7.3612.3612.2	controllerType=0 controllerNumber=1 scan=3612	9.9945
03547:3	1	K.C[+57.021]IC[+57.021]KPGFQLASDGR.Y	598		C[+57]*2	536.924	3	1608.76	1608.76	0	-2.2	Specific	761.12	761.12	761.12	12.44	151	>hFBN1-Nterm 070820	1	DW072220_7.3543.3543.3	controllerType=0 controllerNumber=1 scan=3543	9.8769
03553:2	1	K.C[+57.021]IC[+57.021]KPGFQLASDGR.Y	598		C[+57]*2	804.881	2	1608.76	1608.76	0	-4.1	Specific	886.15	886.15	886.15	14.01	151	>hFBN1-Nterm 070820	1	DW072220_7.3547.3547.2	controllerType=0 controllerNumber=1 scan=3547	9.8836
05461:2	1	K.C[+57.021][-17.027]IC[+57.021]KPGFQLASDGR.Y	598		C[-17][+57]*2	796.37	2	1591.73	1591.74	0	-1.8	Specific	218.84	218.84	218.84	1.64	151	>hFBN1-Nterm 070820	1	DW072220_7.5093.5093.3	controllerType=0 controllerNumber=1 scan=5093	12.5987
05491:3	1	K.C[+57.021][-17.027]IC[+57.021]KPGFQLASDGR.Y	598		C[-17][+57]*2	531.25	3	1591.73	1591.74	0	-0.5	Specific	636.35	636.35	636.35	9.31	151	>hFBN1-Nterm 070820	1	DW072220_7.5117.5117.3	controllerType=0 controllerNumber=1 scan=5117	12.6418
05612:2	1	K.C[+57.021][-17.027]IC[+57.021]KPGFQLASDGR.Y	598		C[-17][+57]*2	796.371	2	1591.73	1591.74	0	-0.8	Specific	656.21	652	652	8.42	151	>hFBN1-Nterm 070820	1	DW072220_7.5214.5214.2	controllerType=0 controllerNumber=1 scan=5214	12.8283
05543:2	1	K.C[+57.021][-17.027]IC[+57.021]KPGFQLASDGR.Y	598		C[-17][+57]*2	796.37	2	1591.73	1591.74	0	-1.1	Specific	740.41	722.28	722.28	9.64	151	>hFBN1-Nterm 070820	1	DW072220_7.5158.5158.2	controllerType=0 controllerNumber=1 scan=5158	12.7209
05714:2	1	K.C[+57.021][-17.027]IC[+57.021]KPGFQLASDGR.Y	598		C[-17][+57]*2	796.37	2	1591.73	1591.74	0	-1.5	Specific	747.92	703.28	703.28	9.64	151	>hFBN1-Nterm 070820	1	DW072220_7.5295.5295.2	controllerType=0 controllerNumber=1 scan=5295	12.9716
05464:2	1	K.C[+57.021][-17.027]IC[+57.021]KPGFQLASDGR.Y	598		C[-17][+57]*2	796.37	2	1591.73	1591.74	0	-1.8	Specific	780.31	726.23	726.23	10.64	151	>hFBN1-Nterm 070820	1	DW072220_7.5095.5095.2	controllerType=0 controllerNumber=1 scan=5095	12.6011
03879:2	1	K.PGFQLASDGR.Y	602			524.264	2	1047.52	1047.52	0	-1	Specific	319.85	274.28	274.28	1.73	151	>hFBN1-Nterm 070820	1	DW072220_7.3821.3821.3	controllerType=0 controllerNumber=1 scan=3821	10.3552
03738:2	1	K.PGFQLASDGR.Y	602			524.265	2	1047.52	1047.52	0	0.1	Specific	609.79	608.6	608.6	8.81	151	>hFBN1-Nterm 070820	1	DW072220_7.3700.3700.2	controllerType=0 controllerNumber=1 scan=3700	10.1512
04470:3	1	K.DINEC[+57.021]ETPGIC[+57.021]MNGR.C	615		C[+57]*2	589.246	3	1765.72	1765.73	0	-3.7	Specific	465.88	457.96	457.96	5.13	151	>hFBN1-Nterm 070820	1	DW072220_7.4303.4303.3	controllerType=0 controllerNumber=1 scan=4303	11.1522
04459:2	1	K.DINEC[+57.021]ETPGIC[+57.021]MNGR.C	615		C[+57]*2	883.365	2	1765.72	1765.73	0	-4.4	Specific	639.15	639.15	639.15	9.44	151	>hFBN1-Nterm 070820	1	DW072220_7.4294.4294.2	controllerType=0 controllerNumber=1 scan=4294	11.1365
04732:3	1	K.DINEC[+57.021]ETPGIC[+57.021]MN[+0.984]GR.C	615		C[+57]*2, N[+1]	589.575	3	1766.71	1766.71	0	-2.3	Specific	257.34	257.34	257.34	2.42	151	>hFBN1-Nterm 070820	1	DW072220_7.4513.4513.3	controllerType=0 controllerNumber=1 scan=4513	11.5211
04855:3	1	K.DINEC[+57.021]ETPGIC[+57.021]MN[+0.984]GR.C	615		C[+57]*2, N[+1]	589.575	3	1766.71	1766.71	0	-1.5	Specific	320.97	320.97	320.97	2.6	151	>hFBN1-Nterm 070820	1	DW072220_7.4610.4610.3	controllerType=0 controllerNumber=1 scan=4610	11.6986
04700:2	1	K.DINEC[+57.021]ETPGIC[+57.021]MN[+0.984]GR.C	615		C[+57]*2, N[+1]	883.859	2	1766.71	1766.71	0	-1.5	Specific	675.28	675.28	424.25	10.31	151	>hFBN1-Nterm 070820	1	DW072220_7.4489.4489.2	controllerType=0 controllerNumber=1 scan=4489	11.4793
04814:2	1	K.DINEC[+57.021]ETPGIC[+57.021]MN[+0.984]GR.C	615		C[+57]*2, N[+1]	883.859	2	1766.71	1766.71	0	-1.7	Specific	683.18	657.48	504.77	10.31	151	>hFBN1-Nterm 070820	1	DW072220_7.4579.4579.2	controllerType=0 controllerNumber=1 scan=4579	11.6384
04894:2	1	K.DINEC[+57.021]ETPGIC[+57.021]MN[+0.984]GR.C	615		C[+57]*2, N[+1]	883.859	2	1766.71	1766.71	0	-2.2	Specific	685.17	653.04	492.31	10.44	151	>hFBN1-Nterm 070820	1	DW072220_7.4643.4643.2	controllerType=0 controllerNumber=1 scan=4643	11.7589
04275:2	1	R.C[+57.021][-17.027]VNTDGSYR.C	630		C[-17][+57]	527.715	2	1054.42	1054.43	0	-3	Specific	416.59	416.59	416.59	4.5	151	>hFBN1-Nterm 070820	1	DW072220_7.4144.4144.2	controllerType=0 controllerNumber=1 scan=4144	10.8919
04183:2	1	R.C[+57.021][-17.027]VNTDGSYR.C	630		C[-17][+57]	527.716	2	1054.42	1054.43	0	-1.7	Specific	441.16	441.16	441.16	6.08	151	>hFBN1-Nterm 070820	1	DW072220_7.4069.4069.2	controllerType=0 controllerNumber=1 scan=4069	10.7688
04105:2	1	R.C[+57.021][-17.027]VNTDGSYR.C	630		C[-17][+57]	527.716	2	1054.42	1054.43	0	-1.8	Specific	454.19	454.19	454.19	6.08	151	>hFBN1-Nterm 070820	1	DW072220_7.4005.4005.2	controllerType=0 controllerNumber=1 scan=4005	10.6578
06124:3	1	R.C[+57.021]EC[+57.021]FPGLAVGLDGR.V	639		C[+57]*2	517.574	3	1550.71	1550.71	0	-0.4	Specific	519.27	385.31	385.31	6.63	151	>hFBN1-Nterm 070820	1	DW072220_7.5633.5633.3	controllerType=0 controllerNumber=1 scan=5633	13.6185
08116:2	1	R.C[+57.021]EC[+57.021]FPGLAVGLDGR.V	639		C[+57]*2	775.856	2	1550.71	1550.71	0	-2.3	Specific	600.41	581.1	581.1	9.44	151	>hFBN1-Nterm 070820	1	DW072220_7.7303.7303.2	controllerType=0 controllerNumber=1 scan=7303	17.0087
06201:2	1	R.C[+57.021]EC[+57.021]FPGLAVGLDGR.V	639		C[+57]*2	775.857	2	1550.71	1550.71	0	-1.1	Specific	669.47	627.51	627.51	10.31	151	>hFBN1-Nterm 070820	1	DW072220_7.5698.5698.2	controllerType=0 controllerNumber=1 scan=5698	13.7388
06362:2	1	R.C[+57.021]EC[+57.021]FPGLAVGLDGR.V	639		C[+57]*2	775.858	2	1550.71	1550.71	0	-0.5	Specific	671.66	649.35	649.35	10.31	151	>hFBN1-Nterm 070820	1	DW072220_7.5825.5825.2	controllerType=0 controllerNumber=1 scan=5825	13.9894
06121:2	1	R.C[+57.021]EC[+57.021]FPGLAVGLDGR.V	639		C[+57]*2	775.858	2	1550.71	1550.71	0	-0.5	Specific	714.84	714.84	714.84	11.31	151	>hFBN1-Nterm 070820	1	DW072220_7.5631.5631.2	controllerType=0 controllerNumber=1 scan=5631	13.6161
06278:2	1	R.C[+57.021]EC[+57.021]FPGLAVGLDGR.V	639		C[+57]*2	775.858	2	1550.71	1550.71	0	-0.1	Specific	739.74	704.13	704.13	11.31	151	>hFBN1-Nterm 070820	1	DW072220_7.5763.5763.2	controllerType=0 controllerNumber=1 scan=5763	13.8678
06038:2	1	R.C[+57.021]EC[+57.021]FPGLAVGLDGR.V	639		C[+57]*2	775.857	2	1550.71	1550.71	0	-1.4	Specific	746.07	695.76	695.76	11.31	151	>hFBN1-Nterm 070820	1	DW072220_7.5568.5568.2	controllerType=0 controllerNumber=1 scan=5568	13.4878
09816:2	1	R.C[+57.021][-17.027]EC[+57.021]FPGLAVGLDGR.V	639		C[-17][+57]*2	767.345	2	1533.68	1533.68	0	0.2	Specific	209.68	209.68	209.68	3.58	151	>hFBN1-Nterm 070820	1	DW072220_7.8723.8723.2	controllerType=0 controllerNumber=1 scan=8723	20.3363
08998:2	1	R.C[+57.021][-17.027]EC[+57.021]FPGLAVGLDGR.V	639		C[-17][+57]*2	767.345	2	1533.68	1533.68	0	0	Specific	292.82	289.75	289.75	3.12	151	>hFBN1-Nterm 070820	1	DW072220_7.8014.8014.2	controllerType=0 controllerNumber=1 scan=8014	18.6578
08601:2	1	R.C[+57.021][-17.027]EC[+57.021]FPGLAVGLDGR.V	639		C[-17][+57]*2	767.343	2	1533.68	1533.68	0	-1.8	Specific	560.84	537.57	537.57	8.31	151	>hFBN1-Nterm 070820	1	DW072220_7.7689.7689.2	controllerType=0 controllerNumber=1 scan=7689	17.8997
08520:2	1	R.C[+57.021][-17.027]EC[+57.021]FPGLAVGLDGR.V	639		C[-17][+57]*2	767.344	2	1533.68	1533.68	0	-1.7	Specific	583.59	554.71	554.71	8.31	151	>hFBN1-Nterm 070820	1	DW072220_7.7619.7619.2	controllerType=0 controllerNumber=1 scan=7619	17.7334
08438:2	1	R.C[+57.021][-17.027]EC[+57.021]FPGLAVGLDGR.V	639		C[-17][+57]*2	767.345	2	1533.68	1533.68	0	0.5	Specific	637.12	556.56	556.56	9.31	151	>hFBN1-Nterm 070820	1	DW072220_7.7558.7558.2	controllerType=0 controllerNumber=1 scan=7558	17.5914
08152:2	1	R.C[+57.021][-17.027]EC[+57.021]FPGLAVGLDGR.V	639		C[-17][+57]*2	767.345	2	1533.68	1533.68	0	-0.2	Specific	706.51	706.51	706.51	11.31	151	>hFBN1-Nterm 070820	1	DW072220_7.7336.7336.2	controllerType=0 controllerNumber=1 scan=7336	17.0821
08225:2	1	R.C[+57.021][-17.027]EC[+57.021]FPGLAVGLDGR.V	639		C[-17][+57]*2	767.345	2	1533.68	1533.68	0	-0.5	Specific	715.6	715.6	715.6	11.31	151	>hFBN1-Nterm 070820	1	DW072220_7.7392.7392.2	controllerType=0 controllerNumber=1 scan=7392	17.2078
08366:2	1	R.C[+57.021][-17.027]EC[+57.021]FPGLAVGLDGR.V	639		C[-17][+57]*2	767.345	2	1533.68	1533.68	0	0.5	Specific	717.4	637.79	637.79	11.31	151	>hFBN1-Nterm 070820	1	DW072220_7.7502.7502.2	controllerType=0 controllerNumber=1 scan=7502	17.4609
08295:2	1	R.C[+57.021][-17.027]EC[+57.021]FPGLAVGLDGR.V	639		C[-17][+57]*2	767.344	2	1533.68	1533.68	0	-0.6	Specific	740.42	703.07	703.07	11.31	151	>hFBN1-Nterm 070820	1	DW072220_7.7446.7446.2	controllerType=0 controllerNumber=1 scan=7446	17.3331
08087:2	1	R.C[+57.021][-17.027]EC[+57.021]FPGLAVGLDGR.V	639		C[-17][+57]*2	767.346	2	1533.69	1533.68	0	1.8	Specific	748.88	728.32	728.32	10.31	151	>hFBN1-Nterm 070820	1	DW072220_7.7277.7277.2	controllerType=0 controllerNumber=1 scan=7277	16.955
03350:3	1	K.RGQC[+57.021]IKPLFGAVTK.S	669		C[+57]	525.631	3	1574.88	1574.88	0	-2.8	Specific	178.22	178.22	178.22	1.61	151	>hFBN1-Nterm 070820	1	DW072220_7.3370.3370.2	controllerType=0 controllerNumber=1 scan=3370	9.5796
03323:3	1	K.RGQC[+57.021]IKPLFGAVTK.S	669		C[+57]	525.632	3	1574.88	1574.88	0	-1.3	Specific	529.1	503.29	503.29	6.73	151	>hFBN1-Nterm 070820	1	DW072220_7.3343.3343.3	controllerType=0 controllerNumber=1 scan=3343	9.5308
04104:3	1	R.GQC[+57.021]IKPLFGAVTK.S	670		C[+57]	473.598	3	1418.78	1418.78	0	-2.7	Specific	428.4	428.4	428.4	6.36	151	>hFBN1-Nterm 070820	1	DW072220_7.4004.4004.3	controllerType=0 controllerNumber=1 scan=4004	10.6566
04022:3	1	R.GQC[+57.021]IKPLFGAVTK.S	670		C[+57]	473.598	3	1418.78	1418.78	0	-1.6	Specific	447.19	447.19	447.19	6.41	151	>hFBN1-Nterm 070820	1	DW072220_7.3937.3937.3	controllerType=0 controllerNumber=1 scan=3937	10.5452
03934:3	1	R.GQC[+57.021]IKPLFGAVTK.S	670		C[+57]	473.598	3	1418.78	1418.78	0	-2.6	Specific	458.17	458.17	458.17	6.54	151	>hFBN1-Nterm 070820	1	DW072220_7.3863.3863.3	controllerType=0 controllerNumber=1 scan=3863	10.4249
04041:2	1	R.GQC[+57.021]IKPLFGAVTK.S	670		C[+57]	709.893	2	1418.78	1418.78	0	-2.5	Specific	710.93	710.93	710.93	10.76	151	>hFBN1-Nterm 070820	1	DW072220_7.3955.3955.2	controllerType=0 controllerNumber=1 scan=3955	10.5742
03953:2	1	R.GQC[+57.021]IKPLFGAVTK.S	670		C[+57]	709.894	2	1418.78	1418.78	0	-1.9	Specific	732.03	732.03	732.03	10.63	151	>hFBN1-Nterm 070820	1	DW072220_7.3878.3878.2	controllerType=0 controllerNumber=1 scan=3878	10.4477
03886:2	1	K.PLFGAVTK.S	675			416.749	2	832.49	832.493	0	-3.2	Specific	456.4	277.72	277.72	2.63	151	>hFBN1-Nterm 070820	1	DW072220_7.3824.3824.2	controllerType=0 controllerNumber=1 scan=3824	10.3603
03293:2	1	K.C[+57.021]IC[+57.021]NSGYEVDSTGK.N	750		C[+57]*2	795.33	2	1589.65	1589.66	0	-2.3	Specific	651.34	651.34	651.34	10.44	151	>hFBN1-Nterm 070820	1	DW072220_7.3318.3318.2	controllerType=0 controllerNumber=1 scan=3318	9.492
03390:2	1	K.C[+57.021]IC[+57.021]NSGYEVDSTGK.N	750		C[+57]*2	795.33	2	1589.65	1589.66	0	-2.6	Specific	670.19	629.33	629.33	10.44	151	>hFBN1-Nterm 070820	1	DW072220_7.3410.3410.2	controllerType=0 controllerNumber=1 scan=3410	9.6482
03218:2	1	K.C[+57.021]IC[+57.021]NSGYEVDSTGK.N	750		C[+57]*2	795.33	2	1589.65	1589.66	0	-3.1	Specific	676.84	676.84	676.84	10.44	151	>hFBN1-Nterm 070820	1	DW072220_7.3254.3254.2	controllerType=0 controllerNumber=1 scan=3254	9.3822
05544:2	1	K.C[+57.021][-17.027]IC[+57.021]NSGYEVDSTGK.N	750		C[-17][+57]*2	786.818	2	1572.63	1572.63	0	-0.9	Specific	668.94	668.94	668.94	10.31	151	>hFBN1-Nterm 070820	1	DW072220_7.5159.5159.2	controllerType=0 controllerNumber=1 scan=5159	12.7221
05463:2	1	K.C[+57.021][-17.027]IC[+57.021]NSGYEVDSTGK.N	750		C[-17][+57]*2	786.818	2	1572.63	1572.63	0	-1.6	Specific	699.6	699.6	699.6	10.31	151	>hFBN1-Nterm 070820	1	DW072220_7.5094.5094.2	controllerType=0 controllerNumber=1 scan=5094	12.5999
03469:2	1	K.C[+57.021]IC[+57.021]N[+0.984]SGYEVDSTGK.N	750		C[+57]*2, N[+1]	795.822	2	1590.64	1590.64	0	-3	Specific	725.48	725.48	725.48	11.44	151	>hFBN1-Nterm 070820	1	DW072220_7.3476.3476.2	controllerType=0 controllerNumber=1 scan=3476	9.7566
05801:2	1	K.C[+57.021][-17.027]IC[+57.021]N[+0.984]SGYEVDSTGK.N	750		C[-17][+57]*2, N[+1]	787.31	2	1573.61	1573.61	0	-1.2	Specific	649.84	612.26	612.26	9.31	151	>hFBN1-Nterm 070820	1	DW072220_7.5371.5371.2	controllerType=0 controllerNumber=1 scan=5371	13.1118
08493:3	1	K.NC[+57.021]VDINEC[+57.021]VLNSLLC[+57.021]DNGQC[+57.021]R.N	764		C[+57]*4	851.704	3	2553.1	2553.09	0	1.2	Specific	166.23	166.23	166.23	1.38	151	>hFBN1-Nterm 070820	1	DW072220_7.7600.7600.3	controllerType=0 controllerNumber=1 scan=7600	17.6907
07426:3	1	K.NC[+57.021]VDINEC[+57.021]VLNSLLC[+57.021]DNGQC[+57.021]R.N	764		C[+57]*4	851.704	3	2553.1	2553.09	0	1.1	Specific	545.23	545.23	545.23	6.95	151	>hFBN1-Nterm 070820	1	DW072220_7.6723.6723.3	controllerType=0 controllerNumber=1 scan=6723	15.7605
07350:3	1	K.NC[+57.021]VDINEC[+57.021]VLNSLLC[+57.021]DNGQC[+57.021]R.N	764		C[+57]*4	851.703	3	2553.09	2553.09	0	-0.2	Specific	692.96	692.96	692.96	10.11	151	>hFBN1-Nterm 070820	1	DW072220_7.6665.6665.3	controllerType=0 controllerNumber=1 scan=6665	15.6373
07422:2	1	K.NC[+57.021]VDINEC[+57.021]VLNSLLC[+57.021]DNGQC[+57.021]R.N	764		C[+57]*4	1277.05	2	2553.1	2553.09	0	1.7	Specific	760.31	760.31	760.31	11.31	151	>hFBN1-Nterm 070820	1	DW072220_7.6720.6720.2	controllerType=0 controllerNumber=1 scan=6720	15.7569
07351:2	1	K.NC[+57.021]VDINEC[+57.021]VLNSLLC[+57.021]DNGQC[+57.021]R.N	764		C[+57]*4	1277.05	2	2553.09	2553.09	0	-0.5	Specific	774.07	774.07	774.07	12.31	151	>hFBN1-Nterm 070820	1	DW072220_7.6666.6666.2	controllerType=0 controllerNumber=1 scan=6666	15.6385
07289:2	1	K.NC[+57.021]VDINEC[+57.021]VLNSLLC[+57.021]DNGQC[+57.021]R.N	764		C[+57]*4	1277.05	2	2553.09	2553.09	0	-0.2	Specific	802.74	802.74	802.74	13.31	151	>hFBN1-Nterm 070820	1	DW072220_7.6612.6612.2	controllerType=0 controllerNumber=1 scan=6612	15.5259
07729:3	1	K.NC[+57.021]VDINEC[+57.021]VLNSLLC[+57.021]DN[+0.984]GQC[+57.021]R.N	764		C[+57]*4, N[+1]	852.031	3	2554.08	2554.08	0	-0.3	Specific	323.53	323.53	78.69	2.91	151	>hFBN1-Nterm 070820	1	DW072220_7.6975.6975.3	controllerType=0 controllerNumber=1 scan=6975	16.3013
08023:3	1	K.NC[+57.021]VDINEC[+57.021]VLNSLLC[+57.021]DN[+0.984]GQC[+57.021]R.N	764		C[+57]*4, N[+1]	852.029	3	2554.07	2554.08	0	-2.6	Specific	433.56	433.56	32	4.95	151	>hFBN1-Nterm 070820	1	DW072220_7.7221.7221.3	controllerType=0 controllerNumber=1 scan=7221	16.8347
07699:3	1	K.NC[+57.021]VDINEC[+57.021]VLNSLLC[+57.021]DN[+0.984]GQC[+57.021]R.N	764		C[+57]*4, N[+1]	852.031	3	2554.08	2554.08	0	-0.6	Specific	449.35	415.4	36.05	5	151	>hFBN1-Nterm 070820	1	DW072220_7.6948.6948.3	controllerType=0 controllerNumber=1 scan=6948	16.2448
07286:3	1	K.NC[+57.021]VDIN[+0.984]EC[+57.021]VLNSLLC[+57.021]DNGQC[+57.021]R.N	764		C[+57]*4, N[+1]	852.037	3	2554.09	2554.08	0	6.3	Specific	472.77	472.77	0.61	3.45	151	>hFBN1-Nterm 070820	1	DW072220_7.6608.6608.3	controllerType=0 controllerNumber=1 scan=6608	15.5168
07427:3	1	K.NC[+57.021]VDINEC[+57.021]VLN[+0.984]SLLC[+57.021]DNGQC[+57.021]R.N	764		C[+57]*4, N[+1]	852.036	3	2554.09	2554.08	0	6	Specific	494	494	19.28	3.61	151	>hFBN1-Nterm 070820	1	DW072220_7.6723.6723.3	controllerType=0 controllerNumber=1 scan=6723	15.7605
07874:3	1	K.N[+0.984]C[+57.021]VDINEC[+57.021]VLNSLLC[+57.021]DNGQC[+57.021]R.N	764		C[+57]*4, N[+1]	852.032	3	2554.08	2554.08	0	0.5	Specific	587.26	587.26	40.19	8.11	151	>hFBN1-Nterm 070820	1	DW072220_7.7098.7098.3	controllerType=0 controllerNumber=1 scan=7098	16.561
08326:3	1	K.N[+0.984]C[+57.021]VDINEC[+57.021]VLNSLLC[+57.021]DNGQC[+57.021]R.N	764		C[+57]*4, N[+1]	852.032	3	2554.08	2554.08	0	1.1	Specific	596.56	596.56	120.83	8.11	151	>hFBN1-Nterm 070820	1	DW072220_7.7469.7469.3	controllerType=0 controllerNumber=1 scan=7469	17.3853
07622:3	1	K.NC[+57.021]VDINEC[+57.021]VLNSLLC[+57.021]DN[+0.984]GQC[+57.021]R.N	764		C[+57]*4, N[+1]	852.032	3	2554.08	2554.08	0	0.4	Specific	633.06	620.79	11.16	9.11	151	>hFBN1-Nterm 070820	1	DW072220_7.6885.6885.3	controllerType=0 controllerNumber=1 scan=6885	16.1184
06247:2	1	K.NC[+57.021]VDINEC[+57.021]VLN[+0.984]SLLC[+57.021]DNGQC[+57.021]R.N	764		C[+57]*4, N[+1]	1277.54	2	2554.08	2554.08	0	0.1	Specific	643.78	643.78	59	9.31	151	>hFBN1-Nterm 070820	1	DW072220_7.5738.5738.2	controllerType=0 controllerNumber=1 scan=5738	13.8148
08254:3	1	K.N[+0.984]C[+57.021]VDINEC[+57.021]VLNSLLC[+57.021]DNGQC[+57.021]R.N	764		C[+57]*4, N[+1]	852.032	3	2554.08	2554.08	0	1.4	Specific	654.74	654.74	160.17	9.11	151	>hFBN1-Nterm 070820	1	DW072220_7.7415.7415.3	controllerType=0 controllerNumber=1 scan=7415	17.262
06242:3	1	K.NC[+57.021]VDINEC[+57.021]VLN[+0.984]SLLC[+57.021]DNGQC[+57.021]R.N	764		C[+57]*4, N[+1]	852.03	3	2554.08	2554.08	0	-1.1	Specific	662.05	662.05	119.31	10.11	151	>hFBN1-Nterm 070820	1	DW072220_7.5733.5733.3	controllerType=0 controllerNumber=1 scan=5733	13.8044
08279:2	1	K.N[+0.984]C[+57.021]VDINEC[+57.021]VLNSLLC[+57.021]DNGQC[+57.021]R.N	764		C[+57]*4, N[+1]	1277.54	2	2554.08	2554.08	0	1.2	Specific	677.78	677.78	211.87	9.31	151	>hFBN1-Nterm 070820	1	DW072220_7.7432.7432.2	controllerType=0 controllerNumber=1 scan=7432	17.3009
07553:3	1	K.NC[+57.021]VDINEC[+57.021]VLNSLLC[+57.021]DN[+0.984]GQC[+57.021]R.N	764		C[+57]*4, N[+1]	852.032	3	2554.08	2554.08	0	1	Specific	677.94	633.06	147.08	10.11	151	>hFBN1-Nterm 070820	1	DW072220_7.6830.6830.3	controllerType=0 controllerNumber=1 scan=6830	15.9956
07489:3	1	K.NC[+57.021]VDINEC[+57.021]VLNSLLC[+57.021]DN[+0.984]GQC[+57.021]R.N	764		C[+57]*4, N[+1]	852.03	3	2554.08	2554.08	0	-1.3	Specific	702.12	665.59	249.5	11.11	151	>hFBN1-Nterm 070820	1	DW072220_7.6775.6775.3	controllerType=0 controllerNumber=1 scan=6775	15.8766
07562:2	1	K.NC[+57.021]VDINEC[+57.021]VLNSLLC[+57.021]DN[+0.984]GQC[+57.021]R.N	764		C[+57]*4, N[+1]	1277.54	2	2554.08	2554.08	0	0.8	Specific	738.14	737.17	101.71	11.31	151	>hFBN1-Nterm 070820	1	DW072220_7.6837.6837.2	controllerType=0 controllerNumber=1 scan=6837	16.0081
07490:2	1	K.NC[+57.021]VDINEC[+57.021]VLNSLLC[+57.021]DN[+0.984]GQC[+57.021]R.N	764		C[+57]*4, N[+1]	1277.54	2	2554.08	2554.08	0	-0.7	Specific	746.14	725.13	235.4	11.31	151	>hFBN1-Nterm 070820	1	DW072220_7.6776.6776.2	controllerType=0 controllerNumber=1 scan=6776	15.8779
07633:2	1	K.NC[+57.021]VDIN[+0.984]EC[+57.021]VLNSLLC[+57.021]DNGQC[+57.021]R.N	764		C[+57]*4, N[+1]	1277.54	2	2554.08	2554.08	0	-0.5	Specific	756.51	735.37	47.27	12.31	151	>hFBN1-Nterm 070820	1	DW072220_7.6893.6893.2	controllerType=0 controllerNumber=1 scan=6893	16.1301
03832:2	1	K.GFIYKPDLK.T	797			540.807	2	1080.61	1080.61	0	-1.8	Specific	456.25	347.43	347.43	4.2	151	>hFBN1-Nterm 070820	1	DW072220_7.3783.3783.2	controllerType=0 controllerNumber=1 scan=3783	10.2945
03946:2	1	K.GFIYKPDLK.T	797			540.807	2	1080.61	1080.61	0	-2	Specific	472	308.3	308.3	4.15	151	>hFBN1-Nterm 070820	1	DW072220_7.3873.3873.2	controllerType=0 controllerNumber=1 scan=3873	10.4418
04044:2	1	K.GFIYKPDLK.T	797			540.807	2	1080.61	1080.61	0	-1.8	Specific	479.8	272.1	272.1	2.68	151	>hFBN1-Nterm 070820	1	DW072220_7.3957.3957.2	controllerType=0 controllerNumber=1 scan=3957	10.577
03763:2	1	K.GFIYKPDLK.T	797			540.807	2	1080.61	1080.61	0	-1.9	Specific	523.95	316.99	316.99	4.51	151	>hFBN1-Nterm 070820	1	DW072220_7.3719.3719.2	controllerType=0 controllerNumber=1 scan=3719	10.1827
03869:3	1	K.TC[+57.021]EDIDEC[+57.021]ES[+162.053]SPC[+57.021]INGVC[+57.021]K.N	806	Hex(1)	C[+57]*4, S[+162]	812.316	3	2434.93	2434.94	0	-1.2	Specific	693.06	693.06	0	9.98	151	>hFBN1-Nterm 070820	1	DW072220_7.3811.3811.3	controllerType=0 controllerNumber=1 scan=3811	10.3378
03900:2	1	K.TC[+57.021]EDIDEC[+57.021]ES[+162.053]SPC[+57.021]INGVC[+57.021]K.N	806	Hex(1)	C[+57]*4, S[+162]	1217.96	2	2434.92	2434.94	0	-5.5	Specific	863.14	863.14	0	12.71	151	>hFBN1-Nterm 070820	1	DW072220_7.3835.3835.2	controllerType=0 controllerNumber=1 scan=3835	10.3786
03966:3	1	K.TC[+57.021]EDIDEC[+57.021]ES[+162.053]SPC[+57.021]IN[+0.984]GVC[+57.021]K.N	806	Hex(1)	C[+57]*4, N[+1], S[+162]	812.644	3	2435.92	2435.92	0	-0.4	Specific	697.12	697.12	0	9.98	151	>hFBN1-Nterm 070820	1	DW072220_7.3889.3889.3	controllerType=0 controllerNumber=1 scan=3889	10.4649
04073:3	1	K.TC[+57.021]EDIDEC[+57.021]ES[+162.053]SPC[+57.021]IN[+0.984]GVC[+57.021]K.N	806	Hex(1)	C[+57]*4, N[+1], S[+162]	812.643	3	2435.91	2435.92	0	-2.1	Specific	757.43	757.43	0	12.11	151	>hFBN1-Nterm 070820	1	DW072220_7.3979.3979.3	controllerType=0 controllerNumber=1 scan=3979	10.6132
06002:2	1	K.N[+0.984]SPGSFIC[+57.021]EC[+57.021]SSESTLDPTK.T	825		C[+57]*2, N[+1]	1108.97	2	2216.93	2216.93	0	-1.6	Specific	632.4	632.4	632.4	9.18	151	>hFBN1-Nterm 070820	1	DW072220_7.5537.5537.2	controllerType=0 controllerNumber=1 scan=5537	13.4274
04503:2	1	K.TIC[+57.021]IETIK.G	845		C[+57]	489.269	2	977.531	977.534	0	-2.8	Specific	331.14	45.63	45.63	1.44	151	>hFBN1-Nterm 070820	1	DW072220_7.4328.4328.2	controllerType=0 controllerNumber=1 scan=4328	11.1964
03995:2	1	K.TIC[+57.021]IETIK.G	845		C[+57]	489.269	2	977.532	977.534	0	-2	Specific	428.28	75.39	75.39	3.4	151	>hFBN1-Nterm 070820	1	DW072220_7.3915.3915.2	controllerType=0 controllerNumber=1 scan=3915	10.5081
04074:2	1	K.TIC[+57.021]IETIK.G	845		C[+57]	489.269	2	977.532	977.534	0	-2.1	Specific	452.26	98.02	98.02	3.65	151	>hFBN1-Nterm 070820	1	DW072220_7.3981.3981.2	controllerType=0 controllerNumber=1 scan=3981	10.6188
04159:2	1	K.TIC[+57.021]IETIK.G	845		C[+57]	489.27	2	977.532	977.534	0	-1.7	Specific	508.01	97.19	97.19	2.21	151	>hFBN1-Nterm 070820	1	DW072220_7.4048.4048.2	controllerType=0 controllerNumber=1 scan=4048	10.734
04244:2	1	K.TIC[+57.021]IETIK.G	845		C[+57]	489.269	2	977.53	977.534	0	-3.5	Specific	514.58	95.24	95.24	2.33	151	>hFBN1-Nterm 070820	1	DW072220_7.4118.4118.2	controllerType=0 controllerNumber=1 scan=4118	10.8504
03910:2	1	K.TIC[+57.021]IETIK.G	845		C[+57]	489.269	2	977.53	977.534	0	-3.3	Specific	535.57	100.57	100.57	2.7	151	>hFBN1-Nterm 070820	1	DW072220_7.3844.3844.2	controllerType=0 controllerNumber=1 scan=3844	10.3926
05451:2	1	K.GTC[+57.021]WQTVIDGR.C	853		C[+57]	646.805	2	1292.6	1292.61	0	-1.3	Specific	491.18	470.77	470.77	6.32	151	>hFBN1-Nterm 070820	1	DW072220_7.5084.5084.2	controllerType=0 controllerNumber=1 scan=5084	12.5791
05301:2	1	K.GTC[+57.021]WQTVIDGR.C	853		C[+57]	646.806	2	1292.6	1292.61	0	-1.1	Specific	545.99	545.99	545.99	6.65	151	>hFBN1-Nterm 070820	1	DW072220_7.4966.4966.2	controllerType=0 controllerNumber=1 scan=4966	12.3524
05209:2	1	K.GTC[+57.021]WQTVIDGR.C	853		C[+57]	646.806	2	1292.6	1292.61	0	-1.2	Specific	579.01	579.01	579.01	7.81	151	>hFBN1-Nterm 070820	1	DW072220_7.4895.4895.2	controllerType=0 controllerNumber=1 scan=4895	12.2262
05054:2	1	K.GTC[+57.021]WQTVIDGR.C	853		C[+57]	646.805	2	1292.6	1292.61	0	-1.4	Specific	596.17	596.17	596.17	7.81	151	>hFBN1-Nterm 070820	1	DW072220_7.4773.4773.2	controllerType=0 controllerNumber=1 scan=4773	11.9969
05122:2	1	K.GTC[+57.021]WQTVIDGR.C	853		C[+57]	646.805	2	1292.6	1292.61	0	-1.8	Specific	619.69	619.69	619.69	8.81	151	>hFBN1-Nterm 070820	1	DW072220_7.4828.4828.2	controllerType=0 controllerNumber=1 scan=4828	12.1039
04975:2	1	K.GTC[+57.021]WQTVIDGR.C	853		C[+57]	646.805	2	1292.6	1292.61	0	-2	Specific	627.21	612.6	612.6	8.94	151	>hFBN1-Nterm 070820	1	DW072220_7.4709.4709.2	controllerType=0 controllerNumber=1 scan=4709	11.8761
04262:2	1	R.C[+57.021]EININGATLK.S	864		C[+57]	616.817	2	1232.63	1232.63	0	-2.5	Specific	588.36	588.36	588.36	7.94	151	>hFBN1-Nterm 070820	1	DW072220_7.4135.4135.2	controllerType=0 controllerNumber=1 scan=4135	10.8796
04185:2	1	R.C[+57.021]EININGATLK.S	864		C[+57]	616.817	2	1232.63	1232.63	0	-2.3	Specific	714.16	695.57	695.57	10.94	151	>hFBN1-Nterm 070820	1	DW072220_7.4071.4071.2	controllerType=0 controllerNumber=1 scan=4071	10.7717
06259:2	1	R.C[+57.021][-17.027]EININGATLK.S	864		C[-17][+57]	608.306	2	1215.61	1215.6	0	1.4	Specific	302.06	302.06	302.06	1.52	151	>hFBN1-Nterm 070820	1	DW072220_7.5748.5748.2	controllerType=0 controllerNumber=1 scan=5748	13.8338
06239:2	1	R.C[+57.021][-17.027]EININGATLK.S	864		C[-17][+57]	608.305	2	1215.6	1215.6	0	-0.2	Specific	463.39	463.39	463.39	4.92	151	>hFBN1-Nterm 070820	1	DW072220_7.5731.5731.2	controllerType=0 controllerNumber=1 scan=5731	13.8004
06162:2	1	R.C[+57.021][-17.027]EININGATLK.S	864		C[-17][+57]	608.305	2	1215.6	1215.6	0	-1.3	Specific	556.78	556.78	556.78	6.65	151	>hFBN1-Nterm 070820	1	DW072220_7.5666.5666.2	controllerType=0 controllerNumber=1 scan=5666	13.6776
04794:2	1	R.C[+57.021]EININ[+0.984]GATLK.S	864		C[+57], N[+1]	617.31	2	1233.61	1233.61	0	-0.9	Specific	577.46	577.46	138.12	6.57	151	>hFBN1-Nterm 070820	1	DW072220_7.4565.4565.2	controllerType=0 controllerNumber=1 scan=4565	11.6147
00729:2	1	R.C[+57.021]EININ[+0.984]GATLK.S	864		C[+57], N[+1]	617.315	2	1233.62	1233.61	0	6.8	Specific	589.59	589.59	163.44	6.03	151	>hFBN1-Nterm 070820	1	DW072220_7.728.728.2	controllerType=0 controllerNumber=1 scan=728	2.2585
04437:2	1	R.C[+57.021]EININ[+0.984]GATLK.S	864		C[+57], N[+1]	617.309	2	1233.61	1233.61	0	-3.4	Specific	610.55	610.55	182.39	8.94	151	>hFBN1-Nterm 070820	1	DW072220_7.4278.4278.2	controllerType=0 controllerNumber=1 scan=4278	11.1117
04719:2	1	R.C[+57.021]EININ[+0.984]GATLK.S	864		C[+57], N[+1]	617.311	2	1233.61	1233.61	0	0.3	Specific	619.44	619.44	146.4	8.81	151	>hFBN1-Nterm 070820	1	DW072220_7.4504.4504.2	controllerType=0 controllerNumber=1 scan=4504	11.5056
04608:2	1	R.C[+57.021]EININ[+0.984]GATLK.S	864		C[+57], N[+1]	617.309	2	1233.61	1233.61	0	-2.7	Specific	671.23	671.23	184.61	9.94	151	>hFBN1-Nterm 070820	1	DW072220_7.4411.4411.2	controllerType=0 controllerNumber=1 scan=4411	11.3392
04344:2	1	R.C[+57.021]EININ[+0.984]GATLK.S	864		C[+57], N[+1]	617.309	2	1233.61	1233.61	0	-3.6	Specific	683.49	683.49	193.67	9.94	151	>hFBN1-Nterm 070820	1	DW072220_7.4203.4203.2	controllerType=0 controllerNumber=1 scan=4203	10.989
04524:2	1	R.C[+57.021]EININ[+0.984]GATLK.S	864		C[+57], N[+1]	617.309	2	1233.61	1233.61	0	-2.8	Specific	695.25	695.25	200.94	9.94	151	>hFBN1-Nterm 070820	1	DW072220_7.4344.4344.2	controllerType=0 controllerNumber=1 scan=4344	11.2291
06355:2	1	R.C[+57.021][-17.027]EININ[+0.984]GATLK.S	864		C[-17][+57], N[+1]	608.797	2	1216.59	1216.59	0	-0.2	Specific	519.89	519.89	196.88	6.32	151	>hFBN1-Nterm 070820	1	DW072220_7.5820.5820.2	controllerType=0 controllerNumber=1 scan=5820	13.9825
06721:3	1	K.SQC[+57.021]C[+57.021]SSLGAAWGSPC[+57.021]TLC[+57.021]QVDPIC[+57.021]GK.G	875		C[+57]*5	967.077	3	2899.22	2899.23	0	-4.5	Specific	681.13	639.74	639.74	9.22	151	>hFBN1-Nterm 070820	1	DW072220_7.6122.6122.3	controllerType=0 controllerNumber=1 scan=6122	14.5443
06493:3	1	K.SQC[+57.021]C[+57.021]SSLGAAWGSPC[+57.021]TLC[+57.021]QVDPIC[+57.021]GK.G	875		C[+57]*5	967.081	3	2899.23	2899.23	0	-0.8	Specific	907.6	841.49	841.49	14.09	151	>hFBN1-Nterm 070820	1	DW072220_7.5928.5928.3	controllerType=0 controllerNumber=1 scan=5928	14.1789
06448:2	1	K.SQC[+57.021]C[+57.021]SSLGAAWGSPC[+57.021]TLC[+57.021]QVDPIC[+57.021]GK.G	875		C[+57]*5	1450.12	2	2899.23	2899.23	0	-1.5	Specific	910.78	762.93	762.93	14.3	151	>hFBN1-Nterm 070820	1	DW072220_7.5891.5891.2	controllerType=0 controllerNumber=1 scan=5891	14.1071
06414:3	1	K.SQC[+57.021]C[+57.021]SSLGAAWGSPC[+57.021]TLC[+57.021]QVDPIC[+57.021]GK.G	875		C[+57]*5	967.081	3	2899.23	2899.23	0	-0.7	Specific	954.56	858.21	858.21	15.09	151	>hFBN1-Nterm 070820	1	DW072220_7.5866.5866.3	controllerType=0 controllerNumber=1 scan=5866	14.065
06570:3	1	K.SQC[+57.021]C[+57.021]SSLGAAWGSPC[+57.021]TLC[+57.021]QVDPIC[+57.021]GK.G	875		C[+57]*5	967.081	3	2899.23	2899.23	0	-0.7	Specific	983.06	877.79	877.79	15.09	151	>hFBN1-Nterm 070820	1	DW072220_7.5997.5997.3	controllerType=0 controllerNumber=1 scan=5997	14.3018
06722:4	1	K.SQC[+57.021]C[+57.021]SSLGAAWGS[+802.286]PC[+57.021][+14.016]T[+146.058]LC[+57.021]QVDPIC[+57.021]GK.G	875	HexNAc(1)Hex(1)Fuc(1)NeuAc(1),Fuc(1)	C[+14][+57]*5, S[+802], T[+146]	966.165	4	3861.64	3861.59	0	12.9	Specific	465.28	465.28	1.2	4.15	151	>hFBN1-Nterm 070820	1	DW072220_7.6122.6122.3	controllerType=0 controllerNumber=1 scan=6122	14.5443
04784:3	1	R.IKGTQC[+57.021]EDIDEC[+57.021]EVFPGVC[+57.021]K.N	905		C[+57]*3	795.355	3	2384.05	2384.06	0	-2.2	Specific	619.2	619.2	619.2	8.69	151	>hFBN1-Nterm 070820	1	DW072220_7.4557.4557.3	controllerType=0 controllerNumber=1 scan=4557	11.5994
04595:3	1	R.IKGTQC[+57.021]EDIDEC[+57.021]EVFPGVC[+57.021]K.N	905		C[+57]*3	795.356	3	2384.05	2384.06	0	-1.9	Specific	652.73	652.73	652.73	9.69	151	>hFBN1-Nterm 070820	1	DW072220_7.4401.4401.3	controllerType=0 controllerNumber=1 scan=4401	11.3213
04673:3	1	R.IKGTQC[+57.021]EDIDEC[+57.021]EVFPGVC[+57.021]K.N	905		C[+57]*3	795.356	3	2384.05	2384.06	0	-1.9	Specific	664.95	664.95	664.95	9.69	151	>hFBN1-Nterm 070820	1	DW072220_7.4465.4465.3	controllerType=0 controllerNumber=1 scan=4465	11.4375
04656:2	1	R.IKGTQC[+57.021]EDIDEC[+57.021]EVFPGVC[+57.021]K.N	905		C[+57]*3	1192.53	2	2384.05	2384.06	0	-2.2	Specific	910.09	903.6	903.6	14.26	151	>hFBN1-Nterm 070820	1	DW072220_7.4449.4449.2	controllerType=0 controllerNumber=1 scan=4449	11.4045
05114:4	1	R.IKGTQC[+57.021]EDIDEC[+57.021]EVFPGVC[+57.021]KN[+0.984]GLC[+57.021]VNTR.G	905		C[+57]*4, N[+1]	825.624	4	3299.48	3299.48	0	-1.5	Specific	947.26	947.26	118.48	13.9	151	>hFBN1-Nterm 070820	1	DW072220_7.4821.4821.4	controllerType=0 controllerNumber=1 scan=4821	12.0868
05405:3	1	K.GTQC[+57.021]EDIDEC[+57.021]EVFPGVC[+57.021]K.N	907		C[+57]*3	714.963	3	2142.88	2142.88	0	-0.7	Specific	654.6	642.08	642.08	9.98	151	>hFBN1-Nterm 070820	1	DW072220_7.5049.5049.3	controllerType=0 controllerNumber=1 scan=5049	12.5133
05327:3	1	K.GTQC[+57.021]EDIDEC[+57.021]EVFPGVC[+57.021]K.N	907		C[+57]*3	714.964	3	2142.88	2142.88	0	-0.6	Specific	656.78	571.63	571.63	9.98	151	>hFBN1-Nterm 070820	1	DW072220_7.4984.4984.3	controllerType=0 controllerNumber=1 scan=4984	12.3871
05474:2	1	K.GTQC[+57.021]EDIDEC[+57.021]EVFPGVC[+57.021]K.N	907		C[+57]*3	1071.94	2	2142.88	2142.88	0	1.5	Specific	664.4	664.4	664.4	9.19	151	>hFBN1-Nterm 070820	1	DW072220_7.5104.5104.2	controllerType=0 controllerNumber=1 scan=5104	12.618
05392:2	1	K.GTQC[+57.021]EDIDEC[+57.021]EVFPGVC[+57.021]K.N	907		C[+57]*3	1071.94	2	2142.88	2142.88	0	-0.7	Specific	830.99	772.99	772.99	13.18	151	>hFBN1-Nterm 070820	1	DW072220_7.5037.5037.2	controllerType=0 controllerNumber=1 scan=5037	12.4887
05310:2	1	K.GTQC[+57.021]EDIDEC[+57.021]EVFPGVC[+57.021]K.N	907		C[+57]*3	1071.94	2	2142.87	2142.88	0	-2.4	Specific	862.43	792.37	792.37	14.31	151	>hFBN1-Nterm 070820	1	DW072220_7.4973.4973.2	controllerType=0 controllerNumber=1 scan=4973	12.3653
03632:3	1	K.C[+57.021]QC[+57.021]PSGMTLDATGR.I	937		C[+57]*2	518.553	3	1553.64	1553.65	0	-3.8	Specific	461.21	444.89	444.89	5.35	151	>hFBN1-Nterm 070820	1	DW072220_7.3611.3611.3	controllerType=0 controllerNumber=1 scan=3611	9.9933
03841:2	1	K.C[+57.021]QC[+57.021]PSGMTLDATGR.I	937		C[+57]*2	777.329	2	1553.65	1553.65	0	0.1	Specific	631.16	585.58	585.58	9.31	151	>hFBN1-Nterm 070820	1	DW072220_7.3790.3790.2	controllerType=0 controllerNumber=1 scan=3790	10.3043
03760:2	1	K.C[+57.021]QC[+57.021]PSGMTLDATGR.I	937		C[+57]*2	777.327	2	1553.65	1553.65	0	-2.5	Specific	661.69	630.71	630.71	10.44	151	>hFBN1-Nterm 070820	1	DW072220_7.3717.3717.2	controllerType=0 controllerNumber=1 scan=3717	10.1803
03677:2	1	K.C[+57.021]QC[+57.021]PSGMTLDATGR.I	937		C[+57]*2	777.327	2	1553.65	1553.65	0	-2.3	Specific	679.02	618.71	618.71	10.44	151	>hFBN1-Nterm 070820	1	DW072220_7.3651.3651.2	controllerType=0 controllerNumber=1 scan=3651	10.0681
03600:2	1	K.C[+57.021]QC[+57.021]PSGMTLDATGR.I	937		C[+57]*2	777.327	2	1553.65	1553.65	0	-2.1	Specific	682.34	620.81	620.81	10.44	151	>hFBN1-Nterm 070820	1	DW072220_7.3587.3587.2	controllerType=0 controllerNumber=1 scan=3587	9.9539
05308:2	1	K.C[+57.021][-17.027]QC[+57.021]PSGMTLDATGR.I	937		C[-17][+57]*2	768.815	2	1536.62	1536.62	0	-1.3	Specific	687.59	687.59	687.59	10.31	151	>hFBN1-Nterm 070820	1	DW072220_7.4971.4971.2	controllerType=0 controllerNumber=1 scan=4971	12.3619
05398:2	1	K.C[+57.021][-17.027]QC[+57.021]PSGMTLDATGR.I	937		C[-17][+57]*2	768.815	2	1536.62	1536.62	0	-0.5	Specific	694.22	694.22	694.22	10.31	151	>hFBN1-Nterm 070820	1	DW072220_7.5042.5042.2	controllerType=0 controllerNumber=1 scan=5042	12.4976
05225:2	1	K.C[+57.021][-17.027]QC[+57.021]PSGMTLDATGR.I	937		C[-17][+57]*2	768.815	2	1536.62	1536.62	0	-1.3	Specific	717.42	717.42	717.42	11.31	151	>hFBN1-Nterm 070820	1	DW072220_7.4907.4907.2	controllerType=0 controllerNumber=1 scan=4907	12.2482
04107:2	1	K.C[+57.021]QC[+57.021]PS[+162.053]GM[+31.990]TLD[+15.995]ATGR.I	937	Hex(1)	C[+57]*2, D[+16], M[+32], S[+162]	882.347	2	1763.69	1763.69	0	-0.6	Specific	120.23	120.23	6	1.5	151	>hFBN1-Nterm 070820	1	DW072220_7.4007.4007.2	controllerType=0 controllerNumber=1 scan=4007	10.6607
04184:2	1	K.C[+57.021]QC[+57.021]PS[+162.053]GM[+31.990]TLD[+15.995]ATGR.I	937	Hex(1)	C[+57]*2, D[+16], M[+32], S[+162]	882.347	2	1763.69	1763.69	0	-0.6	Specific	135.74	135.74	6	1.58	151	>hFBN1-Nterm 070820	1	DW072220_7.4070.4070.2	controllerType=0 controllerNumber=1 scan=4070	10.7705
04405:2	1	R.LETC[+57.021]FLR.Y	957		C[+57]	469.741	2	938.475	938.476	0	-2	Specific	354.89	189.84	189.84	2.2	151	>hFBN1-Nterm 070820	1	DW072220_7.4256.4256.2	controllerType=0 controllerNumber=1 scan=4256	11.0754
04330:2	1	R.LETC[+57.021]FLR.Y	957		C[+57]	469.741	2	938.474	938.476	0	-2.2	Specific	369.94	256.06	256.06	2.62	151	>hFBN1-Nterm 070820	1	DW072220_7.4190.4190.2	controllerType=0 controllerNumber=1 scan=4190	10.9677
04519:2	1	R.LETC[+57.021]FLR.Y	957		C[+57]	469.741	2	938.475	938.476	0	-1.9	Specific	373.72	155.63	155.63	2.03	151	>hFBN1-Nterm 070820	1	DW072220_7.4340.4340.2	controllerType=0 controllerNumber=1 scan=4340	11.2187
04246:2	1	R.LETC[+57.021]FLR.Y	957		C[+57]	469.741	2	938.474	938.476	0	-2.1	Specific	440.42	148.55	148.55	2.14	151	>hFBN1-Nterm 070820	1	DW072220_7.4120.4120.2	controllerType=0 controllerNumber=1 scan=4120	10.8528
04668:2	1	R.YEDEEC[+57.021]TLPIAGR.H	964		C[+57]	776.849	2	1552.69	1552.69	0	-2.8	Specific	666.9	634.59	634.59	10.19	151	>hFBN1-Nterm 070820	1	DW072220_7.4460.4460.2	controllerType=0 controllerNumber=1 scan=4460	11.4249
04481:2	1	R.YEDEEC[+57.021]TLPIAGR.H	964		C[+57]	776.849	2	1552.69	1552.69	0	-2.3	Specific	685.98	685.98	685.98	10.19	151	>hFBN1-Nterm 070820	1	DW072220_7.4311.4311.2	controllerType=0 controllerNumber=1 scan=4311	11.1692
04571:2	1	R.YEDEEC[+57.021]TLPIAGR.H	964		C[+57]	776.849	2	1552.69	1552.69	0	-2.3	Specific	697.47	697.47	697.47	10.19	151	>hFBN1-Nterm 070820	1	DW072220_7.4380.4380.2	controllerType=0 controllerNumber=1 scan=4380	11.2859
04388:2	1	R.YEDEEC[+57.021]TLPIAGR.H	964		C[+57]	776.849	2	1552.69	1552.69	0	-2.5	Specific	706.37	706.37	706.37	11.19	151	>hFBN1-Nterm 070820	1	DW072220_7.4241.4241.2	controllerType=0 controllerNumber=1 scan=4241	11.0504
05378:3	1	R.MDAC[+57.021]C[+57.021]C[+57.021]SVGAAWGTEEC[+57.021]EEC[+57.021]PMR.N	979		C[+57]*5	922.665	3	2765.98	2765.98	0	-1.3	Specific	713.64	701.98	701.98	9.92	151	>hFBN1-Nterm 070820	1	DW072220_7.5023.5023.3	controllerType=0 controllerNumber=1 scan=5023	12.4599
[truncated: 123 more rows]

## Sheet: DW_072220_8
Query #:z	Protein Rank	Peptide < ProteinMetrics Confidential >	Starting position	Glycans NHFAGNa	Modification Type(s)	Observed m/z	z	Observed (M+H)	Calc. mass (M+H)	Off-by-x error	Mass error (ppm)	Cleavage	Score	Delta	Delta Mod	|Log Prob|	# of unique peptides	Protein Name	Protein DB number	Comment	Scan #	Scan Time
[truncated: 374 more rows]
