# Supplementary material for: POGLUT2 and POGLUT3 O-glucosylate multiple EGF repeats in fibrillin-1, -2, and LTBP1 and promote secretion of fibrillin-1
Source: J Biol Chem. 2021 Aug 17;297(3):101055. doi: 10.1016/j.jbc.2021.101055 (PMC8405936; doi:10.1016/j.jbc.2021.101055)
Supplement: Supplemental Table S10 [file mmc8.xlsx]

## Sheet: Sheet1
Table S10: Trypsin and V8 double digestion of recombinant human FBN1-N expressed in POGLUT2/3 double knockout HEK293T cells.
Each tab is a biological replicate. Only EGF 26 is analyzed.

## Sheet: DW_102418_4
Query #:z	Protein Rank	Peptide < ProteinMetrics Confidential >	Starting position	Glycans NHFAGNa	Modification Type(s)	Observed m/z	z	Observed (M+H)	Calc. mass (M+H)	Off-by-x error	Mass error (ppm)	Cleavage	Score	Delta	Delta Mod	|Log Prob|	# of unique peptides	Protein Name	Protein DB number	Comment	Scan #	Scan Time
07983:3	1	E.C[+57.021]LDPTTC[+57.021]ISGNC[+57.021]VNTPGSYIC[+57.021]DC[+57.021]PPDFE.L	1493		C[+57]*5	1083.77	3	3249.29	3249.29	0	-1.5	Specific	356.77	330.82	330.82	3.69	147	>hFBN1-Nterm 070820	1	dw102418_4.8773.8773.3	controllerType=0 controllerNumber=1 scan=8773	24.4768
Other Peptides
01605:3	1	R.GGGGHDALKGPNVC[+57.021]GSR.Y	48		C[+57]	546.931	3	1638.78	1638.78	0	0.5	Specific	84.34	84.34	84.34	1.44	147	>hFBN1-Nterm 070820	1	dw102418_4.2820.2820.3	controllerType=0 controllerNumber=1 scan=2820	10.3033
01833:4	1	R.GGGGHDALKGPNVC[+57.021]GSR.Y	48		C[+57]	410.45	4	1638.78	1638.78	0	0.9	Specific	88.23	88.23	88.23	1.51	147	>hFBN1-Nterm 070820	1	dw102418_4.3054.3054.4	controllerType=0 controllerNumber=1 scan=3054	10.9084
01592:4	1	R.GGGGHDALKGPNVC[+57.021]GSR.Y	48		C[+57]	410.45	4	1638.78	1638.78	0	0.1	Specific	237.88	237.88	237.88	3.51	147	>hFBN1-Nterm 070820	1	dw102418_4.2802.2802.4	controllerType=0 controllerNumber=1 scan=2802	10.2512
01640:3	1	R.GGGGHDALKGPNVC[+57.021]GSR.Y	48		C[+57]	546.932	3	1638.78	1638.78	0	2.2	Specific	246.99	246.99	246.99	1.47	147	>hFBN1-Nterm 070820	1	dw102418_4.2859.2859.3	controllerType=0 controllerNumber=1 scan=2859	10.4069
01630:4	1	R.GGGGHDALKGPNVC[+57.021]GSR.Y	48		C[+57]	410.45	4	1638.78	1638.78	0	0.6	Specific	322.77	322.77	322.77	4.94	147	>hFBN1-Nterm 070820	1	dw102418_4.2846.2846.4	controllerType=0 controllerNumber=1 scan=2846	10.3677
01757:3	1	R.GGGGHDALKGPNVC[+57.021]GSR.Y	48		C[+57]	546.931	3	1638.78	1638.78	0	1.6	Specific	363.07	363.07	363.07	3.32	147	>hFBN1-Nterm 070820	1	dw102418_4.2981.2981.3	controllerType=0 controllerNumber=1 scan=2981	10.7294
01785:4	1	R.GGGGHDALKGPNVC[+57.021]GSR.Y	48		C[+57]	410.45	4	1638.78	1638.78	0	0.2	Specific	372.13	372.13	372.13	7.48	147	>hFBN1-Nterm 070820	1	dw102418_4.3009.3009.4	controllerType=0 controllerNumber=1 scan=3009	10.7997
01664:4	1	R.GGGGHDALKGPNVC[+57.021]GSR.Y	48		C[+57]	410.45	4	1638.78	1638.78	0	1.3	Specific	503.14	503.14	503.14	6.58	147	>hFBN1-Nterm 070820	1	dw102418_4.2885.2885.4	controllerType=0 controllerNumber=1 scan=2885	10.4778
01739:4	1	R.GGGGHDALKGPNVC[+57.021]GSR.Y	48		C[+57]	410.45	4	1638.78	1638.78	0	0.7	Specific	574.82	574.82	574.82	7.66	147	>hFBN1-Nterm 070820	1	dw102418_4.2965.2965.4	controllerType=0 controllerNumber=1 scan=2965	10.6872
01702:4	1	R.GGGGHDALKGPNVC[+57.021]GSR.Y	48		C[+57]	410.45	4	1638.78	1638.78	0	1.3	Specific	598.75	598.75	598.75	7.66	147	>hFBN1-Nterm 070820	1	dw102418_4.2925.2925.4	controllerType=0 controllerNumber=1 scan=2925	10.5821
01677:3	1	R.GGGGHDALKGPNVC[+57.021]GSR.Y	48		C[+57]	546.931	3	1638.78	1638.78	0	1.7	Specific	668.58	668.58	668.58	8.22	147	>hFBN1-Nterm 070820	1	dw102418_4.2899.2899.3	controllerType=0 controllerNumber=1 scan=2899	10.5123
01715:3	1	R.GGGGHDALKGPNVC[+57.021]GSR.Y	48		C[+57]	546.931	3	1638.78	1638.78	0	1.3	Specific	721.35	721.35	721.35	9.42	147	>hFBN1-Nterm 070820	1	dw102418_4.2938.2938.3	controllerType=0 controllerNumber=1 scan=2938	10.6146
03997:3	1	R.YNAYC[+57.021]C[+57.021]PGWK.T	65		C[+57]*2	440.182	3	1318.53	1318.53	0	-1.7	Specific	149.66	149.66	149.66	1.46	147	>hFBN1-Nterm 070820	1	dw102418_4.5175.5175.3	controllerType=0 controllerNumber=1 scan=5175	16.0719
04152:2	1	R.YNAYC[+57.021]C[+57.021]PGWK.T	65		C[+57]*2	659.77	2	1318.53	1318.53	0	-0.7	Specific	319.61	319.61	319.61	4.36	147	>hFBN1-Nterm 070820	1	dw102418_4.5311.5311.2	controllerType=0 controllerNumber=1 scan=5311	16.3881
04095:2	1	R.YNAYC[+57.021]C[+57.021]PGWK.T	65		C[+57]*2	659.77	2	1318.53	1318.53	0	-0.5	Specific	467.57	467.57	467.57	5.99	147	>hFBN1-Nterm 070820	1	dw102418_4.5258.5258.2	controllerType=0 controllerNumber=1 scan=5258	16.266
03967:2	1	R.YNAYC[+57.021]C[+57.021]PGWK.T	65		C[+57]*2	659.77	2	1318.53	1318.53	0	-1.2	Specific	501.62	501.62	501.62	7	147	>hFBN1-Nterm 070820	1	dw102418_4.5149.5149.2	controllerType=0 controllerNumber=1 scan=5149	16.0091
04030:2	1	R.YNAYC[+57.021]C[+57.021]PGWK.T	65		C[+57]*2	659.77	2	1318.53	1318.53	0	-0.5	Specific	575.45	575.45	575.45	7.09	147	>hFBN1-Nterm 070820	1	dw102418_4.5203.5203.2	controllerType=0 controllerNumber=1 scan=5203	16.137
03999:2	1	R.YNAYC[+57.021]C[+57.021]PGW[+15.995]K.T	65		C[+57]*2, W[+16]	667.767	2	1334.53	1334.53	0	-2.3	Specific	150.62	150.62	35.97	1.84	147	>hFBN1-Nterm 070820	1	dw102418_4.5177.5177.2	controllerType=0 controllerNumber=1 scan=5177	16.0762
05029:3	1	K.TLPGGNQC[+57.021]IVPIC[+57.021]R.H	75		C[+57]*2	528.938	3	1584.8	1584.8	0	0.1	Specific	332.53	332.53	332.53	4.05	147	>hFBN1-Nterm 070820	1	dw102418_4.6125.6125.3	controllerType=0 controllerNumber=1 scan=6125	18.3821
05081:2	1	K.TLPGGNQC[+57.021]IVPIC[+57.021]R.H	75		C[+57]*2	792.902	2	1584.8	1584.8	0	-0.8	Specific	452.1	452.1	452.1	7.07	147	>hFBN1-Nterm 070820	1	dw102418_4.6170.6170.2	controllerType=0 controllerNumber=1 scan=6170	18.4847
04968:2	1	K.TLPGGNQC[+57.021]IVPIC[+57.021]R.H	75		C[+57]*2	792.902	2	1584.8	1584.8	0	-0.6	Specific	545.91	545.91	545.91	7.11	147	>hFBN1-Nterm 070820	1	dw102418_4.6070.6070.2	controllerType=0 controllerNumber=1 scan=6070	18.2527
05025:2	1	K.TLPGGNQC[+57.021]IVPIC[+57.021]R.H	75		C[+57]*2	792.902	2	1584.8	1584.8	0	-1.1	Specific	611.74	611.74	611.74	9.17	147	>hFBN1-Nterm 070820	1	dw102418_4.6122.6122.2	controllerType=0 controllerNumber=1 scan=6122	18.3756
03538:4	1	R.HSC[+57.021]GDGFC[+57.021]SRPNMC[+57.021]TC[+57.021]PSGQIAPSC[+57.021]GSR.S	89		C[+57]*5	786.564	4	3143.24	3143.24	0	-2	Specific	125.93	125.93	125.93	1.75	147	>hFBN1-Nterm 070820	1	dw102418_4.4763.4763.4	controllerType=0 controllerNumber=1 scan=4763	15.0966
03764:4	1	R.HSC[+57.021]GDGFC[+57.021]SRPNMC[+57.021]TC[+57.021]PSGQIAPSC[+57.021]GSR.S	89		C[+57]*5	786.564	4	3143.24	3143.24	0	-2.2	Specific	392.01	392.01	392.01	6.52	147	>hFBN1-Nterm 070820	1	dw102418_4.4970.4970.4	controllerType=0 controllerNumber=1 scan=4970	15.5848
03702:4	1	R.HSC[+57.021]GDGFC[+57.021]SRPNMC[+57.021]TC[+57.021]PSGQIAPSC[+57.021]GSR.S	89		C[+57]*5	786.565	4	3143.24	3143.24	0	-0.9	Specific	666.38	666.38	666.38	9.7	147	>hFBN1-Nterm 070820	1	dw102418_4.4916.4916.4	controllerType=0 controllerNumber=1 scan=4916	15.4574
03653:4	1	R.HSC[+57.021]GDGFC[+57.021]SRPNMC[+57.021]TC[+57.021]PSGQIAPSC[+57.021]GSR.S	89		C[+57]*5	786.566	4	3143.24	3143.24	0	-0.8	Specific	709.3	709.3	709.3	10.7	147	>hFBN1-Nterm 070820	1	dw102418_4.4869.4869.4	controllerType=0 controllerNumber=1 scan=4869	15.3476
03587:4	1	R.HSC[+57.021]GDGFC[+57.021]SRPNMC[+57.021]TC[+57.021]PSGQIAPSC[+57.021]GSR.S	89		C[+57]*5	786.565	4	3143.24	3143.24	0	-1.3	Specific	746.01	746.01	746.01	10.7	147	>hFBN1-Nterm 070820	1	dw102418_4.4811.4811.4	controllerType=0 controllerNumber=1 scan=4811	15.2113
02991:4	1	R.H[+15.995]SC[+57.021]GDGFC[+57.021]SRPNMC[+57.021]TC[+57.021]PSGQIAPSC[+57.021]GSR.S	89		C[+57]*5, H[+16]	790.566	4	3159.24	3159.24	0	1.2	Specific	28.88	28.88	0	1.42	147	>hFBN1-Nterm 070820	1	dw102418_4.4242.4242.4	controllerType=0 controllerNumber=1 scan=4242	13.8618
03608:4	1	R.HSC[+57.021]GDGFC[+57.021]SRPN[+15.995]MC[+57.021]TC[+57.021]PSGQIAPSC[+57.021]GSR.S	89		C[+57]*5, N[+16]	790.563	4	3159.23	3159.24	0	-2	Specific	37.34	37.34	4	1.85	147	>hFBN1-Nterm 070820	1	dw102418_4.4830.4830.4	controllerType=0 controllerNumber=1 scan=4830	15.2551
03621:4	1	R.HSC[+57.021]GDGFC[+57.021]SRPN[+15.995]M[+15.995]C[+57.021]TC[+57.021]PSGQIAPSC[+57.021]GSR.S	89		C[+57]*5, M[+16], N[+16]	794.562	4	3175.23	3175.23	0	-1.7	Specific	22.33	22.33	22.33	1.64	147	>hFBN1-Nterm 070820	1	dw102418_4.4840.4840.4	controllerType=0 controllerNumber=1 scan=4840	15.2791
03554:4	1	R.HSC[+57.021]GD[+15.995]GFC[+57.021]SRPN[+15.995]MC[+57.021]TC[+57.021]PSGQIAPSC[+57.021]GSR.S	89		C[+57]*5, D[+16], N[+16]	794.563	4	3175.23	3175.23	0	-1.1	Specific	48.36	33.93	4	1.75	147	>hFBN1-Nterm 070820	1	dw102418_4.4780.4780.4	controllerType=0 controllerNumber=1 scan=4780	15.1372
03434:3	1	R.PNMC[+57.021]TC[+57.021]PSGQIAPSC[+57.021]GSR.S	99		C[+57]*3	660.611	3	1979.82	1979.82	0	-0.8	Specific	0.01	0.01	0.01	1.4	147	>hFBN1-Nterm 070820	1	dw102418_4.4660.4660.3	controllerType=0 controllerNumber=1 scan=4660	14.8525
01069:2	1	R.SIQHC[+57.021]NIR.C	117		C[+57]	514.259	2	1027.51	1027.51	0	0.7	Specific	133.78	133.78	133.78	1.4	147	>hFBN1-Nterm 070820	1	dw102418_4.2143.2143.2	controllerType=0 controllerNumber=1 scan=2143	8.2205
01787:3	1	R.C[+57.021]MNGGSC[+57.021]SDDHC[+57.021]LC[+57.021]QK.G	125		C[+57]*4	643.566	3	1928.68	1928.68	0	1	Specific	21.99	21.99	21.99	1.46	147	>hFBN1-Nterm 070820	1	dw102418_4.3011.3011.3	controllerType=0 controllerNumber=1 scan=3011	10.804
01835:3	1	R.C[+57.021]MNGGSC[+57.021]SDDHC[+57.021]LC[+57.021]QK.G	125		C[+57]*4	643.566	3	1928.68	1928.68	0	1.8	Specific	363.72	363.72	363.72	5.34	147	>hFBN1-Nterm 070820	1	dw102418_4.3057.3057.3	controllerType=0 controllerNumber=1 scan=3057	10.9161
01763:3	1	R.C[+57.021]MNGGS[+146.058]C[+57.021]SDDHC[+57.021]LC[+57.021]QK.G	125	Fuc(1)	C[+57]*4, S[+146]	692.251	3	2074.74	2074.74	0	0.1	Specific	81.58	81.58	4	2.31	147	>hFBN1-Nterm 070820	1	dw102418_4.2987.2987.3	controllerType=0 controllerNumber=1 scan=2987	10.7449
02142:3	1	R.C[+57.021]MN[+0.984]GGSC[+57.021]SDDHC[+57.021]LC[+57.021]QK.G	125		C[+57]*4, N[+1]	643.894	3	1929.67	1929.67	0	0.3	Specific	158.95	158.95	158.95	3.2	147	>hFBN1-Nterm 070820	1	dw102418_4.3365.3365.3	controllerType=0 controllerNumber=1 scan=3365	11.6775
01808:3	1	R.C[+57.021]MNGGS[+146.058]C[+57.021]SDDHC[+57.021]LC[+57.021]QK.G	125	Fuc(1)	C[+57]*4, S[+146]	692.252	3	2074.74	2074.74	0	1.4	Specific	217.34	217.34	4	3.51	147	>hFBN1-Nterm 070820	1	dw102418_4.3031.3031.3	controllerType=0 controllerNumber=1 scan=3031	10.8526
02089:3	1	R.C[+57.021]MN[+0.984]GGSC[+57.021]SDDHC[+57.021]LC[+57.021]QK.G	125		C[+57]*4, N[+1]	643.894	3	1929.67	1929.67	0	1.5	Specific	305	305	305	4.72	147	>hFBN1-Nterm 070820	1	dw102418_4.3316.3316.3	controllerType=0 controllerNumber=1 scan=3316	11.5554
01948:3	1	R.C[+57.021]MNGGS[+146.058]C[+57.021]SDDHC[+57.021]LC[+57.021]QK.G	125	Fuc(1)	C[+57]*4, S[+146]	692.252	3	2074.74	2074.74	0	1	Specific	379.94	379.94	4	6.48	147	>hFBN1-Nterm 070820	1	dw102418_4.3167.3167.3	controllerType=0 controllerNumber=1 scan=3167	11.1857
01903:3	1	R.C[+57.021]MNGGS[+146.058]C[+57.021]SDDHC[+57.021]LC[+57.021]QK.G	125	Fuc(1)	C[+57]*4, S[+146]	692.252	3	2074.74	2074.74	0	0.6	Specific	702.51	702.51	4	10.66	147	>hFBN1-Nterm 070820	1	dw102418_4.3123.3123.3	controllerType=0 controllerNumber=1 scan=3123	11.077
01858:3	1	R.C[+57.021]MNGGS[+146.058]C[+57.021]SDDHC[+57.021]LC[+57.021]QK.G	125	Fuc(1)	C[+57]*4, S[+146]	692.252	3	2074.74	2074.74	0	0.6	Specific	774.01	774.01	4	12.66	147	>hFBN1-Nterm 070820	1	dw102418_4.3078.3078.3	controllerType=0 controllerNumber=1 scan=3078	10.9668
02027:3	1	R.C[+57.021]MN[+0.984]GGS[+146.058]C[+57.021]SDDHC[+57.021]LC[+57.021]QK.G	125	Fuc(1)	C[+57]*4, N[+1], S[+146]	692.582	3	2075.73	2075.72	0	4.4	Specific	208.01	208.01	4	2.14	147	>hFBN1-Nterm 070820	1	dw102418_4.3252.3252.3	controllerType=0 controllerNumber=1 scan=3252	11.3986
02072:3	1	R.C[+57.021]MN[+0.984]GGS[+146.058]C[+57.021]SDDHC[+57.021]LC[+57.021]QK.G	125	Fuc(1)	C[+57]*4, N[+1], S[+146]	692.581	3	2075.73	2075.72	0	2.1	Specific	335.9	335.9	4	4.94	147	>hFBN1-Nterm 070820	1	dw102418_4.3299.3299.3	controllerType=0 controllerNumber=1 scan=3299	11.5142
02191:3	1	R.C[+57.021]MN[+0.984]GGS[+146.058]C[+57.021]SDDHC[+57.021]LC[+57.021]QK.G	125	Fuc(1)	C[+57]*4, N[+1], S[+146]	692.58	3	2075.72	2075.72	0	0.7	Specific	528.15	528.15	4	6.6	147	>hFBN1-Nterm 070820	1	dw102418_4.3423.3423.3	controllerType=0 controllerNumber=1 scan=3423	11.8332
02114:3	1	R.C[+57.021]MN[+0.984]GGS[+146.058]C[+57.021]SDDHC[+57.021]LC[+57.021]QK.G	125	Fuc(1)	C[+57]*4, N[+1], S[+146]	692.579	3	2075.72	2075.72	0	-0.8	Specific	538.55	538.55	4	7.6	147	>hFBN1-Nterm 070820	1	dw102418_4.3342.3342.3	controllerType=0 controllerNumber=1 scan=3342	11.6234
02159:3	1	R.C[+57.021]MN[+0.984]GGS[+146.058]C[+57.021]SDDHC[+57.021]LC[+57.021]QK.G	125	Fuc(1)	C[+57]*4, N[+1], S[+146]	692.58	3	2075.72	2075.72	0	0.7	Specific	753.17	753.17	4	11.66	147	>hFBN1-Nterm 070820	1	dw102418_4.3383.3383.3	controllerType=0 controllerNumber=1 scan=3383	11.7244
03025:2	1	K.GYIGTHC[+57.021]GQPVC[+57.021]E.S	141		C[+57]*2	739.313	2	1477.62	1477.62	0	-1	Specific	213.19	213.19	213.19	2.39	147	>hFBN1-Nterm 070820	1	dw102418_4.4273.4273.2	controllerType=0 controllerNumber=1 scan=4273	13.9353
03286:2	1	K.GYIGTHC[+57.021]GQPVC[+57.021]E.S	141		C[+57]*2	739.311	2	1477.61	1477.62	0	-3.3	Specific	322.78	322.78	322.78	3.16	147	>hFBN1-Nterm 070820	1	dw102418_4.4510.4510.2	controllerType=0 controllerNumber=1 scan=4510	14.4967
03238:2	1	K.GYIGTHC[+57.021]GQPVC[+57.021]E.S	141		C[+57]*2	739.314	2	1477.62	1477.62	0	0.9	Specific	659.36	659.36	659.36	8.88	147	>hFBN1-Nterm 070820	1	dw102418_4.4463.4463.2	controllerType=0 controllerNumber=1 scan=4463	14.3843
03192:2	1	K.GYIGTHC[+57.021]GQPVC[+57.021]E.S	141		C[+57]*2	739.314	2	1477.62	1477.62	0	0.5	Specific	660.71	660.71	660.71	9.87	147	>hFBN1-Nterm 070820	1	dw102418_4.4417.4417.2	controllerType=0 controllerNumber=1 scan=4417	14.2774
03084:2	1	K.GYIGTHC[+57.021]GQPVC[+57.021]E.S	141		C[+57]*2	739.314	2	1477.62	1477.62	0	0.5	Specific	686.29	686.29	686.29	9.87	147	>hFBN1-Nterm 070820	1	dw102418_4.4325.4325.2	controllerType=0 controllerNumber=1 scan=4325	14.0592
03135:2	1	K.GYIGTHC[+57.021]GQPVC[+57.021]E.S	141		C[+57]*2	739.313	2	1477.62	1477.62	0	-0.3	Specific	727.7	727.7	727.7	10.87	147	>hFBN1-Nterm 070820	1	dw102418_4.4369.4369.2	controllerType=0 controllerNumber=1 scan=4369	14.1634
03163:2	1	K.GYIGTH[+15.995]C[+57.021]GQPVC[+57.021]E.S	141		C[+57]*2, H[+16]	747.311	2	1493.61	1493.61	0	-0.3	Specific	90.62	90.62	90.62	1.51	147	>hFBN1-Nterm 070820	1	dw102418_4.4395.4395.2	controllerType=0 controllerNumber=1 scan=4395	14.2263
03114:2	1	K.GYIGTH[+15.995]C[+57.021]GQPVC[+57.021]E.S	141		C[+57]*2, H[+16]	747.309	2	1493.61	1493.61	0	-2.4	Specific	106.97	106.97	106.97	1.51	147	>hFBN1-Nterm 070820	1	dw102418_4.4348.4348.2	controllerType=0 controllerNumber=1 scan=4348	14.1132
05229:2	1	R.C[+57.021]AC[+57.021]TYGFTGPQC[+57.021]E.R	168		C[+57]*3	775.789	2	1550.57	1550.57	0	-0.3	Specific	309.81	309.81	309.81	3.74	147	>hFBN1-Nterm 070820	1	dw102418_4.6304.6304.2	controllerType=0 controllerNumber=1 scan=6304	18.7977
05170:2	1	R.C[+57.021]AC[+57.021]TYGFTGPQC[+57.021]E.R	168		C[+57]*3	775.789	2	1550.57	1550.57	0	-0.4	Specific	725.34	725.34	725.34	10.47	147	>hFBN1-Nterm 070820	1	dw102418_4.6251.6251.2	controllerType=0 controllerNumber=1 scan=6251	18.6765
04138:2	1	R.C[+57.021]AC[+57.021]TYGFTGPQC[+57.021]ER.D	168		C[+57]*3	853.839	2	1706.67	1706.67	0	-1	Specific	188.75	188.75	188.75	4.36	147	>hFBN1-Nterm 070820	1	dw102418_4.5296.5296.3	controllerType=0 controllerNumber=1 scan=5296	16.3511
03980:2	1	R.C[+57.021]AC[+57.021]TYGFTGPQC[+57.021]ER.D	168		C[+57]*3	853.838	2	1706.67	1706.67	0	-1.6	Specific	291.33	291.33	291.33	5.84	147	>hFBN1-Nterm 070820	1	dw102418_4.5158.5158.2	controllerType=0 controllerNumber=1 scan=5158	16.0302
04096:2	1	R.C[+57.021]AC[+57.021]TYGFTGPQC[+57.021]ER.D	168		C[+57]*3	853.839	2	1706.67	1706.67	0	-1.2	Specific	358.55	358.55	358.55	6.17	147	>hFBN1-Nterm 070820	1	dw102418_4.5259.5259.2	controllerType=0 controllerNumber=1 scan=5259	16.2682
04031:2	1	R.C[+57.021]AC[+57.021]TYGFTGPQC[+57.021]ER.D	168		C[+57]*3	853.839	2	1706.67	1706.67	0	-0.6	Specific	639.25	558.15	558.15	9.78	147	>hFBN1-Nterm 070820	1	dw102418_4.5204.5204.2	controllerType=0 controllerNumber=1 scan=5204	16.1391
02261:2	1	K.TLC[+57.021]C[+57.021]ATVGR.A	209		C[+57]*2	519.247	2	1037.49	1037.49	0	0.1	Specific	398.53	398.53	398.53	6.09	147	>hFBN1-Nterm 070820	1	dw102418_4.3501.3501.2	controllerType=0 controllerNumber=1 scan=3501	12.0368
02019:2	1	K.TLC[+57.021]C[+57.021]ATVGR.A	209		C[+57]*2	519.247	2	1037.49	1037.49	0	0.7	Specific	401.9	401.9	401.9	5.06	147	>hFBN1-Nterm 070820	1	dw102418_4.3243.3243.2	controllerType=0 controllerNumber=1 scan=3243	11.3754
02300:2	1	K.TLC[+57.021]C[+57.021]ATVGR.A	209		C[+57]*2	519.247	2	1037.49	1037.49	0	-0.6	Specific	413.4	413.4	413.4	5.07	147	>hFBN1-Nterm 070820	1	dw102418_4.3542.3542.2	controllerType=0 controllerNumber=1 scan=3542	12.144
02109:2	1	K.TLC[+57.021]C[+57.021]ATVGR.A	209		C[+57]*2	519.247	2	1037.49	1037.49	0	0.1	Specific	434.59	434.59	434.59	6.06	147	>hFBN1-Nterm 070820	1	dw102418_4.3335.3335.2	controllerType=0 controllerNumber=1 scan=3335	11.603
02059:2	1	K.TLC[+57.021]C[+57.021]ATVGR.A	209		C[+57]*2	519.247	2	1037.49	1037.49	0	0.8	Specific	435.6	435.6	435.6	5.06	147	>hFBN1-Nterm 070820	1	dw102418_4.3286.3286.2	controllerType=0 controllerNumber=1 scan=3286	11.4832
02188:2	1	K.TLC[+57.021]C[+57.021]ATVGR.A	209		C[+57]*2	519.247	2	1037.49	1037.49	0	0.1	Specific	445.66	445.66	445.66	6.17	147	>hFBN1-Nterm 070820	1	dw102418_4.3418.3418.2	controllerType=0 controllerNumber=1 scan=3418	11.8171
02227:2	1	K.TLC[+57.021]C[+57.021]ATVGR.A	209		C[+57]*2	519.247	2	1037.49	1037.49	0	0.3	Specific	463.36	463.36	463.36	5.17	147	>hFBN1-Nterm 070820	1	dw102418_4.3462.3462.2	controllerType=0 controllerNumber=1 scan=3462	11.9335
02156:2	1	K.TLC[+57.021]C[+57.021]ATVGR.A	209		C[+57]*2	519.247	2	1037.49	1037.49	0	0.8	Specific	473.9	473.9	473.9	5.17	147	>hFBN1-Nterm 070820	1	dw102418_4.3378.3378.2	controllerType=0 controllerNumber=1 scan=3378	11.7093
01434:3	1	E.MC[+57.021]PAQPHPC[+57.021]R.R	225		C[+57]*2	418.516	3	1253.53	1253.53	0	-0.8	Specific	465.97	465.97	465.97	6.98	147	>hFBN1-Nterm 070820	1	dw102418_4.2611.2611.3	controllerType=0 controllerNumber=1 scan=2611	9.7371
03591:2	1	R.RGFIPNIR.T	235			486.79	2	972.573	972.574	0	-1.2	Specific	285.71	176.92	176.92	1.73	147	>hFBN1-Nterm 070820	1	dw102418_4.4816.4816.2	controllerType=0 controllerNumber=1 scan=4816	15.2233
03762:2	1	R.RGFIPNIR.T	235			486.791	2	972.574	972.574	0	0.4	Specific	300.14	205.87	205.87	1.57	147	>hFBN1-Nterm 070820	1	dw102418_4.4968.4968.2	controllerType=0 controllerNumber=1 scan=4968	15.5805
03701:2	1	R.RGFIPNIR.T	235			486.79	2	972.573	972.574	0	-0.4	Specific	482.88	329.79	329.79	3.14	147	>hFBN1-Nterm 070820	1	dw102418_4.4915.4915.2	controllerType=0 controllerNumber=1 scan=4915	15.4552
03652:2	1	R.RGFIPNIR.T	235			486.79	2	972.573	972.574	0	-0.7	Specific	504.66	375.67	375.67	4.39	147	>hFBN1-Nterm 070820	1	dw102418_4.4868.4868.2	controllerType=0 controllerNumber=1 scan=4868	15.3454
04937:2	1	R.GFIPNIR.T	236			408.74	2	816.472	816.473	0	-0.8	Specific	334.24	254.98	254.98	2.7	147	>hFBN1-Nterm 070820	1	dw102418_4.6045.6045.2	controllerType=0 controllerNumber=1 scan=6045	18.1947
05004:2	1	R.GFIPNIR.T	236			408.739	2	816.471	816.473	0	-2.3	Specific	338.26	317.03	317.03	3.38	147	>hFBN1-Nterm 070820	1	dw102418_4.6102.6102.2	controllerType=0 controllerNumber=1 scan=6102	18.328
04821:2	1	R.GFIPNIR.T	236			408.74	2	816.472	816.473	0	-0.8	Specific	347.13	249.93	249.93	2.7	147	>hFBN1-Nterm 070820	1	dw102418_4.5940.5940.2	controllerType=0 controllerNumber=1 scan=5940	17.9513
04876:2	1	R.GFIPNIR.T	236			408.74	2	816.472	816.473	0	-1.1	Specific	353.85	201.1	201.1	2.35	147	>hFBN1-Nterm 070820	1	dw102418_4.5990.5990.2	controllerType=0 controllerNumber=1 scan=5990	18.0664
06116:3	1	E.C[+57.021]QAIPGLC[+57.021]QGGNC[+57.021]INTVGSFEC[+57.021]K.C	252		C[+57]*4	857.378	3	2570.12	2570.13	0	-2.9	Specific	726.54	726.54	557.87	8.13	147	>hFBN1-Nterm 070820	1	dw102418_4.7120.7120.3	controllerType=0 controllerNumber=1 scan=7120	20.6703
06067:3	1	E.C[+57.021]QAIPGLC[+57.021]QGGNC[+57.021]INTVGSFEC[+57.021]K.C	252		C[+57]*4	857.38	3	2570.13	2570.13	0	0.4	Specific	844.75	844.75	646.67	12.12	147	>hFBN1-Nterm 070820	1	dw102418_4.7074.7074.3	controllerType=0 controllerNumber=1 scan=7074	20.5614
07710:3	1	E.C[+57.021][-17.027]QAIPGLC[+57.021]QGGNC[+57.021]INTVGSFEC[+57.021]K.C	252		C[-17][+57]*4	851.705	3	2553.1	2553.1	0	0.1	Specific	269.39	269.39	269.39	1.7	147	>hFBN1-Nterm 070820	1	dw102418_4.8557.8557.3	controllerType=0 controllerNumber=1 scan=8557	23.9744
05182:2	1	E.C[+57.021]STIPGIC[+57.021]E.G	294		C[+57]*2	518.725	2	1036.44	1036.44	0	-1	Specific	628.15	330.95	330.95	6.6	147	>hFBN1-Nterm 070820	1	dw102418_4.6261.6261.2	controllerType=0 controllerNumber=1 scan=6261	18.6993
04557:3	1	E.GGEC[+57.021]TNTVSSYFC[+57.021]K.C	303		C[+57]*2	537.226	3	1609.66	1609.66	0	0.1	Specific	85.81	85.81	85.81	2	147	>hFBN1-Nterm 070820	1	dw102418_4.5694.5694.3	controllerType=0 controllerNumber=1 scan=5694	17.3485
04607:3	1	E.GGEC[+57.021]TNTVSSYFC[+57.021]K.C	303		C[+57]*2	537.225	3	1609.66	1609.66	0	-0.6	Specific	149.7	149.7	149.7	2.47	147	>hFBN1-Nterm 070820	1	dw102418_4.5742.5742.3	controllerType=0 controllerNumber=1 scan=5742	17.4619
04544:2	1	E.GGEC[+57.021]TNTVSSYFC[+57.021]K.C	303		C[+57]*2	805.334	2	1609.66	1609.66	0	-0.7	Specific	335.84	335.84	335.84	6.05	147	>hFBN1-Nterm 070820	1	dw102418_4.5684.5684.2	controllerType=0 controllerNumber=1 scan=5684	17.3244
04664:2	1	E.GGEC[+57.021]TNTVSSYFC[+57.021]K.C	303		C[+57]*2	805.334	2	1609.66	1609.66	0	-0.8	Specific	513.58	513.58	513.58	7.69	147	>hFBN1-Nterm 070820	1	dw102418_4.5785.5785.2	controllerType=0 controllerNumber=1 scan=5785	17.5631
04596:2	1	E.GGEC[+57.021]TNTVSSYFC[+57.021]K.C	303		C[+57]*2	805.334	2	1609.66	1609.66	0	-0.6	Specific	625.86	625.86	625.86	9.78	147	>hFBN1-Nterm 070820	1	dw102418_4.5731.5731.2	controllerType=0 controllerNumber=1 scan=5731	17.4362
04631:2	1	E.GGEC[+57.021]TN[+15.995]TVSSYFC[+57.021]K.C	303		C[+57]*2, N[+16]	813.331	2	1625.65	1625.66	0	-2	Specific	6.16	6.16	6.16	1.48	147	>hFBN1-Nterm 070820	1	dw102418_4.5759.5759.2	controllerType=0 controllerNumber=1 scan=5759	17.5004
04563:2	1	E.GGEC[+57.021]TN[+15.995]TVSSYFC[+57.021]K.C	303		C[+57]*2, N[+16]	813.331	2	1625.65	1625.66	0	-1.4	Specific	242.33	242.33	242.33	4.89	147	>hFBN1-Nterm 070820	1	dw102418_4.5699.5699.2	controllerType=0 controllerNumber=1 scan=5699	17.3593
03766:2	1	K.C[+57.021]PPGFYTSPDGTR.C	317		C[+57]	727.822	2	1454.64	1454.64	0	0.2	Specific	29	29	29	1.75	147	>hFBN1-Nterm 070820	1	dw102418_4.4972.4972.2	controllerType=0 controllerNumber=1 scan=4972	15.5892
04045:2	1	K.C[+57.021]PPGFYTSPDGTR.C	317		C[+57]	727.822	2	1454.64	1454.64	0	-0.6	Specific	515.32	515.32	515.32	7.4	147	>hFBN1-Nterm 070820	1	dw102418_4.5215.5215.2	controllerType=0 controllerNumber=1 scan=5215	16.1648
04102:2	1	K.C[+57.021]PPGFYTSPDGTR.C	317		C[+57]	727.822	2	1454.64	1454.64	0	0.3	Specific	572.7	572.7	572.7	7.49	147	>hFBN1-Nterm 070820	1	dw102418_4.5266.5266.2	controllerType=0 controllerNumber=1 scan=5266	16.2846
03818:2	1	K.C[+57.021]PPGFYTSPDGTR.C	317		C[+57]	727.822	2	1454.64	1454.64	0	0.3	Specific	632.91	614.53	614.53	9.49	147	>hFBN1-Nterm 070820	1	dw102418_4.5019.5019.2	controllerType=0 controllerNumber=1 scan=5019	15.7012
03988:2	1	K.C[+57.021]PPGFYTSPDGTR.C	317		C[+57]	727.822	2	1454.64	1454.64	0	0.2	Specific	654.25	625.23	625.23	10.49	147	>hFBN1-Nterm 070820	1	dw102418_4.5168.5168.2	controllerType=0 controllerNumber=1 scan=5168	16.0556
03882:2	1	K.C[+57.021]PPGFYTSPDGTR.C	317		C[+57]	727.822	2	1454.64	1454.64	0	-0.3	Specific	727.56	698.63	698.63	11.49	147	>hFBN1-Nterm 070820	1	dw102418_4.5072.5072.2	controllerType=0 controllerNumber=1 scan=5072	15.8269
03943:2	1	K.C[+57.021]PPGFYTSPDGTR.C	317		C[+57]	727.821	2	1454.64	1454.64	0	-1	Specific	955.35	928.08	928.08	16.49	147	>hFBN1-Nterm 070820	1	dw102418_4.5125.5125.2	controllerType=0 controllerNumber=1 scan=5125	15.9533
06218:2	1	K.C[+57.021][-17.027]PPGFYTSPDGTR.C	317		C[-17][+57]	719.307	2	1437.61	1437.61	0	-2	Specific	671.42	671.42	671.42	10.49	147	>hFBN1-Nterm 070820	1	dw102418_4.7212.7212.2	controllerType=0 controllerNumber=1 scan=7212	20.8767
04799:3	1	R.C[+57.021]IDVRPGYC[+57.021]YTALTNGR.C	330		C[+57]*2	672.651	3	2015.94	2015.94	0	-1.9	Specific	633.64	633.64	633.64	9.38	147	>hFBN1-Nterm 070820	1	dw102418_4.5921.5921.3	controllerType=0 controllerNumber=1 scan=5921	17.9064
04851:3	1	R.C[+57.021]IDVRPGYC[+57.021]YTALTNGR.C	330		C[+57]*2	672.652	3	2015.94	2015.94	0	-1.2	Specific	794.42	794.42	794.42	12.38	147	>hFBN1-Nterm 070820	1	dw102418_4.5968.5968.3	controllerType=0 controllerNumber=1 scan=5968	18.015
04956:3	1	R.C[+57.021]IDVRPGYC[+57.021]YTALTN[+0.984]GR.C	330		C[+57]*2, N[+1]	672.98	3	2016.93	2016.93	0	0.1	Specific	197.42	197.42	197.42	2.54	147	>hFBN1-Nterm 070820	1	dw102418_4.6061.6061.4	controllerType=0 controllerNumber=1 scan=6061	18.2313
04978:3	1	R.C[+57.021]IDVRPGYC[+57.021]YTALTN[+0.984]GR.C	330		C[+57]*2, N[+1]	672.98	3	2016.93	2016.93	0	-0.5	Specific	771.33	771.33	771.33	12.38	147	>hFBN1-Nterm 070820	1	dw102418_4.6078.6078.3	controllerType=0 controllerNumber=1 scan=6078	18.2724
04912:3	1	R.C[+57.021]IDVRPGYC[+57.021]YTALTN[+0.984]GR.C	330		C[+57]*2, N[+1]	672.983	3	2016.93	2016.93	0	3.4	Specific	807.38	807.38	807.38	12.38	147	>hFBN1-Nterm 070820	1	dw102418_4.6023.6023.3	controllerType=0 controllerNumber=1 scan=6023	18.143
03068:2	1	R.C[+57.021]SNQLPQSITK.M	347		C[+57]	638.322	2	1275.64	1275.64	0	0.4	Specific	440.19	440.19	440.19	6.98	147	>hFBN1-Nterm 070820	1	dw102418_4.4310.4310.2	controllerType=0 controllerNumber=1 scan=4310	14.0228
02632:2	1	R.C[+57.021]SNQLPQSITK.M	347		C[+57]	638.321	2	1275.63	1275.64	0	-1.4	Specific	675.83	675.83	675.83	10.08	147	>hFBN1-Nterm 070820	1	dw102418_4.3913.3913.2	controllerType=0 controllerNumber=1 scan=3913	13.0932
02745:2	1	R.C[+57.021]SNQLPQSITK.M	347		C[+57]	638.321	2	1275.64	1275.64	0	-0.8	Specific	779.08	779.08	779.08	12.08	147	>hFBN1-Nterm 070820	1	dw102418_4.4016.4016.2	controllerType=0 controllerNumber=1 scan=4016	13.3309
02685:2	1	R.C[+57.021]SNQLPQSITK.M	347		C[+57]	638.322	2	1275.64	1275.64	0	-0.2	Specific	781.87	781.87	781.87	12.08	147	>hFBN1-Nterm 070820	1	dw102418_4.3963.3963.2	controllerType=0 controllerNumber=1 scan=3963	13.2096
03013:2	1	R.C[+57.021]SNQLPQSITK.M	347		C[+57]	638.322	2	1275.64	1275.64	0	0.2	Specific	784.11	784.11	784.11	12.08	147	>hFBN1-Nterm 070820	1	dw102418_4.4262.4262.2	controllerType=0 controllerNumber=1 scan=4262	13.9091
02959:2	1	R.C[+57.021]SNQLPQSITK.M	347		C[+57]	638.322	2	1275.64	1275.64	0	0.3	Specific	785.69	785.69	785.69	12.08	147	>hFBN1-Nterm 070820	1	dw102418_4.4214.4214.2	controllerType=0 controllerNumber=1 scan=4214	13.7957
02809:2	1	R.C[+57.021]SNQLPQSITK.M	347		C[+57]	638.322	2	1275.64	1275.64	0	-0.3	Specific	803.37	803.37	803.37	13.08	147	>hFBN1-Nterm 070820	1	dw102418_4.4071.4071.2	controllerType=0 controllerNumber=1 scan=4071	13.4593
02866:2	1	R.C[+57.021]SNQLPQSITK.M	347		C[+57]	638.322	2	1275.64	1275.64	0	0	Specific	803.69	803.69	803.69	13.08	147	>hFBN1-Nterm 070820	1	dw102418_4.4123.4123.2	controllerType=0 controllerNumber=1 scan=4123	13.58
02918:2	1	R.C[+57.021]SNQLPQSITK.M	347		C[+57]	638.32	2	1275.63	1275.64	0	-2	Specific	826.02	826.02	826.02	13.08	147	>hFBN1-Nterm 070820	1	dw102418_4.4171.4171.2	controllerType=0 controllerNumber=1 scan=4171	13.6931
04961:2	1	R.C[+57.021][-17.027]SNQLPQSITK.M	347		C[-17][+57]	629.808	2	1258.61	1258.61	0	-0.7	Specific	232.07	232.07	232.07	4.09	147	>hFBN1-Nterm 070820	1	dw102418_4.6064.6064.2	controllerType=0 controllerNumber=1 scan=6064	18.2378
04894:2	1	R.C[+57.021][-17.027]SNQLPQSITK.M	347		C[-17][+57]	629.807	2	1258.61	1258.61	0	-2.7	Specific	488.03	488.03	488.03	5.01	147	>hFBN1-Nterm 070820	1	dw102418_4.6005.6005.2	controllerType=0 controllerNumber=1 scan=6005	18.1003
01196:2	1	K.MQC[+57.021]C[+57.021]C[+57.021]DAGR.C	358		C[+57]*3	579.202	2	1157.4	1157.4	0	1.5	Specific	31.64	31.64	31.64	1.4	147	>hFBN1-Nterm 070820	1	dw102418_4.2317.2317.2	controllerType=0 controllerNumber=1 scan=2317	8.7962
01129:2	1	K.MQC[+57.021]C[+57.021]C[+57.021]DAGR.C	358		C[+57]*3	579.202	2	1157.4	1157.4	0	0.7	Specific	50.87	50.87	50.87	1.41	147	>hFBN1-Nterm 070820	1	dw102418_4.2223.2223.2	controllerType=0 controllerNumber=1 scan=2223	8.4831
01174:2	1	K.MQC[+57.021]C[+57.021]C[+57.021]DAGR.C	358		C[+57]*3	579.202	2	1157.4	1157.4	0	2	Specific	163.75	163.75	163.75	1.65	147	>hFBN1-Nterm 070820	1	dw102418_4.2284.2284.2	controllerType=0 controllerNumber=1 scan=2284	8.688
01159:2	1	K.MQC[+57.021]C[+57.021]C[+57.021]DAGR.C	358		C[+57]*3	579.201	2	1157.4	1157.4	0	0.1	Specific	284.68	284.68	284.68	4.94	147	>hFBN1-Nterm 070820	1	dw102418_4.2256.2256.2	controllerType=0 controllerNumber=1 scan=2256	8.5855
05854:2	1	R.C[+57.021]WSPGVTVAPE.M	367		C[+57]	601.779	2	1202.55	1202.55	0	0	Specific	386.8	386.8	386.8	6.5	147	>hFBN1-Nterm 070820	1	dw102418_4.6873.6873.2	controllerType=0 controllerNumber=1 scan=6873	20.0944
05800:2	1	R.C[+57.021]WSPGVTVAPE.M	367		C[+57]	601.778	2	1202.55	1202.55	0	-2.4	Specific	583.7	574.61	574.61	6.52	147	>hFBN1-Nterm 070820	1	dw102418_4.6821.6821.2	controllerType=0 controllerNumber=1 scan=6821	19.9741
06086:3	1	R.VLPVN[+1996.750]VTDYC[+57.021]QLVR.Y	446	HexNAc(6)Hex(3)Fuc(2)	C[+57], N[+1997]	1224.89	3	3672.65	3672.63	0	3.1	Specific	198.09	198.09	50.84	3.22	147	>hFBN1-Nterm 070820	1	dw102418_4.7089.7089.3	controllerType=0 controllerNumber=1 scan=7089	20.5959
06104:3	1	R.VLPVN[+1971.719]VTDYC[+57.021]QLVR.Y	446	HexNAc(5)Hex(5)Fuc(1)	C[+57], N[+1972]	1216.54	3	3647.6	3647.6	0	-1	Specific	302.45	302.45	45.95	5.43	147	>hFBN1-Nterm 070820	1	dw102418_4.7108.7108.3	controllerType=0 controllerNumber=1 scan=7108	20.6416
01227:2	1	R.YLC[+57.021]QNGR.C	460		C[+57]	455.715	2	910.423	910.42	0	3	Specific	236.87	219.92	219.92	1.42	147	>hFBN1-Nterm 070820	1	dw102418_4.2360.2360.2	controllerType=0 controllerNumber=1 scan=2360	8.9303
01252:2	1	R.YLC[+57.021]QNGR.C	460		C[+57]	455.715	2	910.423	910.42	0	3.3	Specific	293.15	293.15	293.15	1.82	147	>hFBN1-Nterm 070820	1	dw102418_4.2392.2392.2	controllerType=0 controllerNumber=1 scan=2392	9.0385
01290:2	1	R.YLC[+57.021]QNGR.C	460		C[+57]	455.715	2	910.422	910.42	0	2.6	Specific	382.97	364.17	364.17	2.52	147	>hFBN1-Nterm 070820	1	dw102418_4.2427.2427.2	controllerType=0 controllerNumber=1 scan=2427	9.1437
01487:2	1	R.YLC[+57.021]QN[+0.984]GR.C	460		C[+57], N[+1]	456.205	2	911.403	911.404	0	-1.1	Specific	146.76	146.76	146.76	1.42	147	>hFBN1-Nterm 070820	1	dw102418_4.2680.2680.2	controllerType=0 controllerNumber=1 scan=2680	9.9319
01519:2	1	R.YLC[+57.021]QN[+0.984]GR.C	460		C[+57], N[+1]	456.206	2	911.405	911.404	0	1.4	Specific	224.62	224.62	224.62	1.42	147	>hFBN1-Nterm 070820	1	dw102418_4.2720.2720.2	controllerType=0 controllerNumber=1 scan=2720	10.0383
01712:2	1	R.YLC[+57.021]QN[+0.984]GR.C	460		C[+57], N[+1]	456.205	2	911.403	911.404	0	-0.9	Specific	301.31	301.31	301.31	2.64	147	>hFBN1-Nterm 070820	1	dw102418_4.2935.2935.2	controllerType=0 controllerNumber=1 scan=2935	10.6069
01593:2	1	R.YLC[+57.021]QN[+0.984]GR.C	460		C[+57], N[+1]	456.207	2	911.407	911.404	0	3.1	Specific	302.56	302.56	302.56	1.82	147	>hFBN1-Nterm 070820	1	dw102418_4.2804.2804.2	controllerType=0 controllerNumber=1 scan=2804	10.2567
01559:2	1	R.YLC[+57.021]QN[+0.984]GR.C	460		C[+57], N[+1]	456.206	2	911.404	911.404	0	0	Specific	347.28	333.23	333.23	2.62	147	>hFBN1-Nterm 070820	1	dw102418_4.2764.2764.2	controllerType=0 controllerNumber=1 scan=2764	10.1536
01631:2	1	R.YLC[+57.021]QN[+0.984]GR.C	460		C[+57], N[+1]	456.206	2	911.404	911.404	0	0.3	Specific	377.98	377.98	377.98	4.62	147	>hFBN1-Nterm 070820	1	dw102418_4.2847.2847.2	controllerType=0 controllerNumber=1 scan=2847	10.3698
01665:2	1	R.YLC[+57.021]QN[+0.984]GR.C	460		C[+57], N[+1]	456.206	2	911.405	911.404	0	1.5	Specific	382.9	382.9	382.9	3.63	147	>hFBN1-Nterm 070820	1	dw102418_4.2886.2886.2	controllerType=0 controllerNumber=1 scan=2886	10.48
03460:2	1	R.C[+57.021]IPTPGSYR.C	467		C[+57]	525.756	2	1050.5	1050.5	0	0.1	Specific	135.22	135.22	135.22	1.66	147	>hFBN1-Nterm 070820	1	dw102418_4.4685.4685.2	controllerType=0 controllerNumber=1 scan=4685	14.9112
03411:2	1	R.C[+57.021]IPTPGSYR.C	467		C[+57]	525.756	2	1050.5	1050.5	0	0.2	Specific	135.68	135.68	135.68	1.66	147	>hFBN1-Nterm 070820	1	dw102418_4.4634.4634.2	controllerType=0 controllerNumber=1 scan=4634	14.7905
03086:2	1	R.C[+57.021]IPTPGSYR.C	467		C[+57]	525.755	2	1050.5	1050.5	0	-0.3	Specific	246.25	246.25	246.25	2.03	147	>hFBN1-Nterm 070820	1	dw102418_4.4328.4328.2	controllerType=0 controllerNumber=1 scan=4328	14.0669
02993:2	1	R.C[+57.021]IPTPGSYR.C	467		C[+57]	525.755	2	1050.5	1050.5	0	-0.3	Specific	255.57	255.57	255.57	2.12	147	>hFBN1-Nterm 070820	1	dw102418_4.4244.4244.2	controllerType=0 controllerNumber=1 scan=4244	13.8661
03047:2	1	R.C[+57.021]IPTPGSYR.C	467		C[+57]	525.756	2	1050.5	1050.5	0	0.2	Specific	338.49	338.49	338.49	3.18	147	>hFBN1-Nterm 070820	1	dw102418_4.4294.4294.2	controllerType=0 controllerNumber=1 scan=4294	13.9846
03140:2	1	R.C[+57.021]IPTPGSYR.C	467		C[+57]	525.756	2	1050.5	1050.5	0	0.2	Specific	361.33	361.33	361.33	3.49	147	>hFBN1-Nterm 070820	1	dw102418_4.4375.4375.2	controllerType=0 controllerNumber=1 scan=4375	14.1781
03204:2	1	R.C[+57.021]IPTPGSYR.C	467		C[+57]	525.755	2	1050.5	1050.5	0	0	Specific	378.22	337.39	337.39	3.37	147	>hFBN1-Nterm 070820	1	dw102418_4.4430.4430.2	controllerType=0 controllerNumber=1 scan=4430	14.3075
03352:2	1	R.C[+57.021]IPTPGSYR.C	467		C[+57]	525.755	2	1050.5	1050.5	0	-0.1	Specific	414.65	414.65	414.65	4.69	147	>hFBN1-Nterm 070820	1	dw102418_4.4577.4577.2	controllerType=0 controllerNumber=1 scan=4577	14.6549
03257:2	1	R.C[+57.021]IPTPGSYR.C	467		C[+57]	525.755	2	1050.5	1050.5	0	-0.6	Specific	435.24	347.27	347.27	3.56	147	>hFBN1-Nterm 070820	1	dw102418_4.4481.4481.2	controllerType=0 controllerNumber=1 scan=4481	14.4264
03307:2	1	R.C[+57.021]IPTPGSYR.C	467		C[+57]	525.755	2	1050.5	1050.5	0	-0.1	Specific	456.66	359.48	359.48	3.66	147	>hFBN1-Nterm 070820	1	dw102418_4.4531.4531.2	controllerType=0 controllerNumber=1 scan=4531	14.5457
06343:2	1	R.C[+57.021][-17.027]IPTPGSYR.C	467		C[-17][+57]	517.242	2	1033.48	1033.48	0	-1.2	Specific	252.16	252.16	252.16	2.2	147	>hFBN1-Nterm 070820	1	dw102418_4.7324.7324.2	controllerType=0 controllerNumber=1 scan=7324	21.1348
06287:2	1	R.C[+57.021][-17.027]IPTPGSYR.C	467		C[-17][+57]	517.242	2	1033.48	1033.48	0	-1	Specific	372.45	372.45	372.45	5.1	147	>hFBN1-Nterm 070820	1	dw102418_4.7274.7274.2	controllerType=0 controllerNumber=1 scan=7274	21.0185
04904:2	1	K.GFQLDLR.G	481			424.735	2	848.462	848.462	0	0	Specific	22.06	22.06	22.06	1.4	147	>hFBN1-Nterm 070820	1	dw102418_4.6015.6015.2	controllerType=0 controllerNumber=1 scan=6015	18.1238
05056:2	1	K.GFQLDLR.G	481			424.735	2	848.462	848.462	0	-1	Specific	369.96	369.96	369.96	6.7	147	>hFBN1-Nterm 070820	1	dw102418_4.6150.6150.2	controllerType=0 controllerNumber=1 scan=6150	18.4375
05287:2	1	K.GFQLDLR.G	481			424.735	2	848.462	848.462	0	-0.5	Specific	370.58	370.58	370.58	6.7	147	>hFBN1-Nterm 070820	1	dw102418_4.6357.6357.2	controllerType=0 controllerNumber=1 scan=6357	18.9221
05110:2	1	K.GFQLDLR.G	481			424.735	2	848.462	848.462	0	-0.6	Specific	393	393	393	5.71	147	>hFBN1-Nterm 070820	1	dw102418_4.6195.6195.2	controllerType=0 controllerNumber=1 scan=6195	18.5448
05232:2	1	K.GFQLDLR.G	481			424.735	2	848.462	848.462	0	-0.1	Specific	393.31	393.31	393.31	5.54	147	>hFBN1-Nterm 070820	1	dw102418_4.6307.6307.2	controllerType=0 controllerNumber=1 scan=6307	18.8042
05164:2	1	K.GFQLDLR.G	481			424.735	2	848.462	848.462	0	-0.8	Specific	462.27	462.27	462.27	5.41	147	>hFBN1-Nterm 070820	1	dw102418_4.6246.6246.2	controllerType=0 controllerNumber=1 scan=6246	18.6658
02365:2	1	R.AGYQSTLTR.T	519			498.759	2	996.511	996.511	0	0.6	Specific	417.3	417.3	417.3	3.9	147	>hFBN1-Nterm 070820	1	dw102418_4.3611.3611.2	controllerType=0 controllerNumber=1 scan=3611	12.3185
02281:2	1	R.AGYQSTLTR.T	519			498.759	2	996.512	996.511	0	0.7	Specific	424.59	424.59	424.59	3.9	147	>hFBN1-Nterm 070820	1	dw102418_4.3523.3523.2	controllerType=0 controllerNumber=1 scan=3523	12.0967
02401:2	1	R.AGYQSTLTR.T	519			498.759	2	996.511	996.511	0	0.5	Specific	436.07	429.21	429.21	4.9	147	>hFBN1-Nterm 070820	1	dw102418_4.3651.3651.2	controllerType=0 controllerNumber=1 scan=3651	12.4227
02326:2	1	R.AGYQSTLTR.T	519			498.759	2	996.511	996.511	0	-0.1	Specific	484.04	458.65	458.65	5.02	147	>hFBN1-Nterm 070820	1	dw102418_4.3567.3567.2	controllerType=0 controllerNumber=1 scan=3567	12.2093
04254:4	1	R.C[+57.021]INTDGSFHC[+57.021]VC[+57.021]NAGFHVTR.D	548		C[+57]*3	588.757	4	2352.01	2352.01	0	-0.5	Specific	706.24	706.24	287.85	10.82	147	>hFBN1-Nterm 070820	1	dw102418_4.5429.5429.4	controllerType=0 controllerNumber=1 scan=5429	16.7127
04230:4	1	R.C[+57.021]INTDGSFHC[+57.021]VC[+57.021]NAGFHVTR.D	548		C[+57]*3	588.757	4	2352	2352.01	0	-0.8	Specific	860.69	860.69	348.83	13.82	147	>hFBN1-Nterm 070820	1	dw102418_4.5394.5394.4	controllerType=0 controllerNumber=1 scan=5394	16.6009
04297:4	1	R.C[+57.021]IN[+15.995]TDGSFHC[+57.021]VC[+57.021]NAGFHVTR.D	548		C[+57]*3, N[+16]	592.755	4	2368	2368	0	-0.8	Specific	515.57	349.98	89.65	4.6	147	>hFBN1-Nterm 070820	1	dw102418_4.5474.5474.4	controllerType=0 controllerNumber=1 scan=5474	16.8278
04253:4	1	R.C[+57.021]IN[+15.995]TDGSFHC[+57.021]VC[+57.021]NAGFHVTR.D	548		C[+57]*3, N[+16]	592.756	4	2368	2368	0	-0.2	Specific	758.65	542.42	160.98	11.82	147	>hFBN1-Nterm 070820	1	dw102418_4.5428.5428.4	controllerType=0 controllerNumber=1 scan=5428	16.7105
05724:3	1	R.C[+57.021][-17.027]IN[+15.995]TDGSFHC[+57.021]VC[+57.021]NAGFHVTR.D	548		C[-17][+57]*3, N[+16]	784.327	3	2350.96	2350.97	0	-4.3	Specific	494.32	494.32	146.21	4.66	147	>hFBN1-Nterm 070820	1	dw102418_4.6748.6748.3	controllerType=0 controllerNumber=1 scan=6748	19.807
05658:3	1	R.C[+57.021][-17.027]IN[+15.995]TDGSFHC[+57.021]VC[+57.021]NAGFHVTR.D	548		C[-17][+57]*3, N[+16]	784.326	3	2350.96	2350.97	0	-5.2	Specific	827.83	827.83	139.68	10.75	147	>hFBN1-Nterm 070820	1	dw102418_4.6689.6689.3	controllerType=0 controllerNumber=1 scan=6689	19.6734
05751:3	1	R.C[+57.021][-17.027]IN[+15.995]TDGSFHC[+57.021]VC[+57.021]NAGFHVTR.D	548		C[-17][+57]*3, N[+16]	784.329	3	2350.97	2350.97	0	-0.8	Specific	1009.7	1009.7	170.95	16.74	147	>hFBN1-Nterm 070820	1	dw102418_4.6772.6772.3	controllerType=0 controllerNumber=1 scan=6772	19.862
06109:2	1	R.NMC[+57.021]LNGMC[+57.021]INE.D	582		C[+57]*2	678.265	2	1355.52	1355.52	0	0.8	Specific	317.69	317.69	317.69	2.61	147	>hFBN1-Nterm 070820	1	dw102418_4.7113.7113.3	controllerType=0 controllerNumber=1 scan=7113	20.6538
06165:2	1	R.NMC[+57.021]LNGMC[+57.021]INE.D	582		C[+57]*2	678.264	2	1355.52	1355.52	0	-0.5	Specific	369.01	318.75	318.75	3.54	147	>hFBN1-Nterm 070820	1	dw102418_4.7163.7163.2	controllerType=0 controllerNumber=1 scan=7163	20.7661
06493:2	1	R.NMC[+57.021]LN[+0.984]GMC[+57.021]INE.D	582		C[+57]*2, N[+1]	678.757	2	1356.51	1356.51	0	1.3	Specific	244.82	244.82	139.09	1.66	147	>hFBN1-Nterm 070820	1	dw102418_4.7476.7476.2	controllerType=0 controllerNumber=1 scan=7476	21.4929
05898:2	1	R.NMC[+57.021]LNGMC[+57.021]INEDGSFK.C	582		C[+57]*2	945.384	2	1889.76	1889.76	0	-2.3	Specific	626.25	626.25	626.25	9.66	147	>hFBN1-Nterm 070820	1	dw102418_4.6914.6914.2	controllerType=0 controllerNumber=1 scan=6914	20.1866
06183:2	1	R.NMC[+57.021]LN[+0.984]GMC[+57.021]INEDGSFK.C	582		C[+57]*2, N[+1]	945.873	2	1890.74	1890.75	0	-5.2	Specific	568.74	568.74	207.78	6.68	147	>hFBN1-Nterm 070820	1	dw102418_4.7181.7181.2	controllerType=0 controllerNumber=1 scan=7181	20.8046
03949:3	1	K.C[+57.021]IC[+57.021]KPGFQLASDGR.Y	598		C[+57]*2	536.926	3	1608.76	1608.76	0	0.4	Specific	104.05	104.05	104.05	2.61	147	>hFBN1-Nterm 070820	1	dw102418_4.5130.5130.3	controllerType=0 controllerNumber=1 scan=5130	15.9641
03835:3	1	K.C[+57.021]IC[+57.021]KPGFQLASDGR.Y	598		C[+57]*2	536.926	3	1608.76	1608.76	0	0.2	Specific	147.94	147.94	147.94	2.85	147	>hFBN1-Nterm 070820	1	dw102418_4.5032.5032.3	controllerType=0 controllerNumber=1 scan=5032	15.7315
03776:3	1	K.C[+57.021]IC[+57.021]KPGFQLASDGR.Y	598		C[+57]*2	536.926	3	1608.76	1608.76	0	0.7	Specific	352.37	352.37	352.37	5.17	147	>hFBN1-Nterm 070820	1	dw102418_4.4983.4983.3	controllerType=0 controllerNumber=1 scan=4983	15.6159
03619:3	1	K.C[+57.021]IC[+57.021]KPGFQLASDGR.Y	598		C[+57]*2	536.925	3	1608.76	1608.76	0	-0.9	Specific	515.87	515.87	515.87	7.69	147	>hFBN1-Nterm 070820	1	dw102418_4.4838.4838.3	controllerType=0 controllerNumber=1 scan=4838	15.2748
03665:2	1	K.C[+57.021]IC[+57.021]KPGFQLASDGR.Y	598		C[+57]*2	804.883	2	1608.76	1608.76	0	-1.8	Specific	697.73	697.73	697.73	9.54	147	>hFBN1-Nterm 070820	1	dw102418_4.4882.4882.2	controllerType=0 controllerNumber=1 scan=4882	15.3776
03723:3	1	K.C[+57.021]IC[+57.021]KPGFQLASDGR.Y	598		C[+57]*2	536.926	3	1608.76	1608.76	0	0.2	Specific	853.96	853.96	853.96	14.78	147	>hFBN1-Nterm 070820	1	dw102418_4.4935.4935.3	controllerType=0 controllerNumber=1 scan=4935	15.5028
03673:3	1	K.C[+57.021]IC[+57.021]KPGFQLASDGR.Y	598		C[+57]*2	536.926	3	1608.76	1608.76	0	0.2	Specific	857.82	857.82	857.82	14.78	147	>hFBN1-Nterm 070820	1	dw102418_4.4889.4889.3	controllerType=0 controllerNumber=1 scan=4889	15.3947
05696:2	1	K.C[+57.021][-17.027]IC[+57.021]KPGFQLASDGR.Y	598		C[-17][+57]*2	796.369	2	1591.73	1591.74	0	-3.5	Specific	435.8	406.69	406.69	3.8	147	>hFBN1-Nterm 070820	1	dw102418_4.6723.6723.3	controllerType=0 controllerNumber=1 scan=6723	19.7488
05749:2	1	K.C[+57.021][-17.027]IC[+57.021]KPGFQLASDGR.Y	598		C[-17][+57]*2	796.371	2	1591.73	1591.74	0	-0.9	Specific	452.55	383.83	383.83	5.65	147	>hFBN1-Nterm 070820	1	dw102418_4.6771.6771.3	controllerType=0 controllerNumber=1 scan=6771	19.8599
05722:2	1	K.C[+57.021][-17.027]IC[+57.021]KPGFQLASDGR.Y	598		C[-17][+57]*2	796.369	2	1591.73	1591.74	0	-3.1	Specific	710.16	611.34	611.34	8.55	147	>hFBN1-Nterm 070820	1	dw102418_4.6746.6746.2	controllerType=0 controllerNumber=1 scan=6746	19.8026
03738:2	1	K.PGFQLASDGR.Y	602			524.264	2	1047.52	1047.52	0	0	Specific	140.1	140.1	140.1	2.77	147	>hFBN1-Nterm 070820	1	dw102418_4.4948.4948.2	controllerType=0 controllerNumber=1 scan=4948	15.5329
03185:2	1	E.C[+57.021]ETPGIC[+57.021]MNGR.C	619		C[+57]*2	647.772	2	1294.54	1294.53	0	2	Specific	392.46	392.46	392.46	6.52	147	>hFBN1-Nterm 070820	1	dw102418_4.4411.4411.2	controllerType=0 controllerNumber=1 scan=4411	14.2626
03244:2	1	E.C[+57.021]ETPGIC[+57.021]MNGR.C	619		C[+57]*2	647.768	2	1294.53	1294.53	0	-4.1	Specific	466.49	466.49	466.49	5.61	147	>hFBN1-Nterm 070820	1	dw102418_4.4469.4469.2	controllerType=0 controllerNumber=1 scan=4469	14.3973
03304:2	1	E.C[+57.021]ETPGIC[+57.021]MNGR.C	619		C[+57]*2	647.769	2	1294.53	1294.53	0	-2.7	Specific	469.41	469.41	469.41	5.61	147	>hFBN1-Nterm 070820	1	dw102418_4.4527.4527.2	controllerType=0 controllerNumber=1 scan=4527	14.5358
03725:2	1	E.C[+57.021]ETPGIC[+57.021]MN[+0.984]GR.C	619		C[+57]*2, N[+1]	648.263	2	1295.52	1295.52	0	1	Specific	54.68	54.68	54.68	1.52	147	>hFBN1-Nterm 070820	1	dw102418_4.4937.4937.2	controllerType=0 controllerNumber=1 scan=4937	15.5072
01518:2	1	R.C[+57.021]VNTDGSYR.C	630		C[+57]	536.23	2	1071.45	1071.45	0	0.8	Specific	254.63	254.63	254.63	1.7	147	>hFBN1-Nterm 070820	1	dw102418_4.2719.2719.2	controllerType=0 controllerNumber=1 scan=2719	10.0362
01458:2	1	R.C[+57.021]VNTDGSYR.C	630		C[+57]	536.23	2	1071.45	1071.45	0	-0.4	Specific	257.44	257.44	257.44	2.96	147	>hFBN1-Nterm 070820	1	dw102418_4.2642.2642.2	controllerType=0 controllerNumber=1 scan=2642	9.828
01486:2	1	R.C[+57.021]VNTDGSYR.C	630		C[+57]	536.23	2	1071.45	1071.45	0	0.3	Specific	273.72	273.72	273.72	2.67	147	>hFBN1-Nterm 070820	1	dw102418_4.2679.2679.2	controllerType=0 controllerNumber=1 scan=2679	9.9298
01656:2	1	R.C[+57.021]VNTDGSYR.C	630		C[+57]	536.231	2	1071.45	1071.45	0	1.4	Specific	279.06	279.06	279.06	1.84	147	>hFBN1-Nterm 070820	1	dw102418_4.2878.2878.2	controllerType=0 controllerNumber=1 scan=2878	10.4599
01556:2	1	R.C[+57.021]VNTDGSYR.C	630		C[+57]	536.231	2	1071.45	1071.45	0	2.2	Specific	296.54	296.54	296.54	2.29	147	>hFBN1-Nterm 070820	1	dw102418_4.2760.2760.2	controllerType=0 controllerNumber=1 scan=2760	10.1438
01591:2	1	R.C[+57.021]VNTDGSYR.C	630		C[+57]	536.23	2	1071.45	1071.45	0	0.8	Specific	409.17	409.17	409.17	4.31	147	>hFBN1-Nterm 070820	1	dw102418_4.2801.2801.2	controllerType=0 controllerNumber=1 scan=2801	10.2487
01623:2	1	R.C[+57.021]VNTDGSYR.C	630		C[+57]	536.231	2	1071.45	1071.45	0	1.2	Specific	485.4	479.67	479.67	4.43	147	>hFBN1-Nterm 070820	1	dw102418_4.2840.2840.2	controllerType=0 controllerNumber=1 scan=2840	10.3535
01617:2	1	R.C[+57.021]VN[+15.995]TDGSYR.C	630		C[+57], N[+16]	544.227	2	1087.45	1087.45	0	0.1	Specific	122.44	122.44	20.51	1.68	147	>hFBN1-Nterm 070820	1	dw102418_4.2832.2832.2	controllerType=0 controllerNumber=1 scan=2832	10.3333
01865:2	1	R.C[+57.021]VNTDGSYRC[+57.021]E.C	630		C[+57]*2	680.766	2	1360.52	1360.53	0	-1.1	Specific	79.6	79.6	79.6	2.51	147	>hFBN1-Nterm 070820	1	dw102418_4.3083.3083.2	controllerType=0 controllerNumber=1 scan=3083	10.9776
01947:2	1	R.C[+57.021]VNTDGSYRC[+57.021]E.C	630		C[+57]*2	680.769	2	1360.53	1360.53	0	4	Specific	102.92	102.92	102.92	1.41	147	>hFBN1-Nterm 070820	1	dw102418_4.3165.3165.2	controllerType=0 controllerNumber=1 scan=3165	11.1801
01988:2	1	R.C[+57.021]VNTDGSYRC[+57.021]E.C	630		C[+57]*2	680.767	2	1360.53	1360.53	0	0.7	Specific	145.08	145.08	145.08	2.12	147	>hFBN1-Nterm 070820	1	dw102418_4.3211.3211.2	controllerType=0 controllerNumber=1 scan=3211	11.2978
02112:2	1	R.C[+57.021]VNTDGSYRC[+57.021]E.C	630		C[+57]*2	680.767	2	1360.53	1360.53	0	0.5	Specific	272.77	272.77	272.77	5.21	147	>hFBN1-Nterm 070820	1	dw102418_4.3339.3339.2	controllerType=0 controllerNumber=1 scan=3339	11.6128
02028:2	1	R.C[+57.021]VNTDGSYRC[+57.021]E.C	630		C[+57]*2	680.766	2	1360.52	1360.53	0	-1.1	Specific	279.48	279.48	279.48	4.22	147	>hFBN1-Nterm 070820	1	dw102418_4.3253.3253.2	controllerType=0 controllerNumber=1 scan=3253	11.4007
02069:2	1	R.C[+57.021]VNTDGSYRC[+57.021]E.C	630		C[+57]*2	680.767	2	1360.53	1360.53	0	0.4	Specific	405.55	405.55	405.55	7.77	147	>hFBN1-Nterm 070820	1	dw102418_4.3297.3297.2	controllerType=0 controllerNumber=1 scan=3297	11.5099
06376:3	1	R.C[+57.021]EC[+57.021]FPGLAVGLDGR.V	639		C[+57]*2	517.575	3	1550.71	1550.71	0	0.5	Specific	426.21	426.21	426.21	7.45	147	>hFBN1-Nterm 070820	1	dw102418_4.7355.7355.3	controllerType=0 controllerNumber=1 scan=7355	21.2056
06448:2	1	R.C[+57.021]EC[+57.021]FPGLAVGLDGR.V	639		C[+57]*2	775.858	2	1550.71	1550.71	0	0	Specific	487.22	487.22	487.22	7.98	147	>hFBN1-Nterm 070820	1	dw102418_4.7427.7427.2	controllerType=0 controllerNumber=1 scan=7427	21.3761
06340:2	1	R.C[+57.021]EC[+57.021]FPGLAVGLDGR.V	639		C[+57]*2	775.859	2	1550.71	1550.71	0	1	Specific	766.5	766.5	766.5	12.07	147	>hFBN1-Nterm 070820	1	dw102418_4.7322.7322.2	controllerType=0 controllerNumber=1 scan=7322	21.1305
06394:2	1	R.C[+57.021]EC[+57.021]FPGLAVGLDGR.V	639		C[+57]*2	775.858	2	1550.71	1550.71	0	-0.7	Specific	786.48	739.06	739.06	13.07	147	>hFBN1-Nterm 070820	1	dw102418_4.7374.7374.2	controllerType=0 controllerNumber=1 scan=7374	21.2507
08741:2	1	R.C[+57.021][-17.027]EC[+57.021]FPGLAVGLDGR.V	639		C[-17][+57]*2	767.346	2	1533.69	1533.68	0	1.7	Specific	608.28	608.28	608.28	9.07	147	>hFBN1-Nterm 070820	1	dw102418_4.9372.9372.2	controllerType=0 controllerNumber=1 scan=9372	25.8771
06230:2	1	E.C[+57.021]FPGLAVGLDGR.V	641		C[+57]	631.321	2	1261.63	1261.64	0	-1.4	Specific	385.25	385.25	385.25	7.31	147	>hFBN1-Nterm 070820	1	dw102418_4.7221.7221.4	controllerType=0 controllerNumber=1 scan=7221	20.8982
06101:2	1	E.C[+57.021]FPGLAVGLDGR.V	641		C[+57]	631.321	2	1261.64	1261.64	0	-0.4	Specific	392.01	392.01	392.01	7.31	147	>hFBN1-Nterm 070820	1	dw102418_4.7106.7106.2	controllerType=0 controllerNumber=1 scan=7106	20.6372
09379:2	1	E.C[+57.021][-17.027]FPGLAVGLDGR.V	641		C[-17][+57]	622.81	2	1244.61	1244.61	0	2.7	Specific	326.8	326.8	326.8	4.76	147	>hFBN1-Nterm 070820	1	dw102418_4.9884.9884.2	controllerType=0 controllerNumber=1 scan=9884	27.0939
09519:2	1	E.C[+57.021][-17.027]FPGLAVGLDGR.V	641		C[-17][+57]	622.808	2	1244.61	1244.61	0	0	Specific	413.02	413.02	413.02	7.28	147	>hFBN1-Nterm 070820	1	dw102418_4.9991.9991.2	controllerType=0 controllerNumber=1 scan=9991	27.3488
09447:2	1	E.C[+57.021][-17.027]FPGLAVGLDGR.V	641		C[-17][+57]	622.809	2	1244.61	1244.61	0	1.4	Specific	614.89	614.89	614.89	8.49	147	>hFBN1-Nterm 070820	1	dw102418_4.9936.9936.2	controllerType=0 controllerNumber=1 scan=9936	27.2183
01589:2	1	R.STC[+57.021]YGGYK.R	661		C[+57]	468.2	2	935.392	935.393	0	-0.5	Specific	147.86	147.86	147.86	1.66	147	>hFBN1-Nterm 070820	1	dw102418_4.2799.2799.2	controllerType=0 controllerNumber=1 scan=2799	10.2431
01657:2	1	R.STC[+57.021]YGGYK.R	661		C[+57]	468.201	2	935.395	935.393	0	2.2	Specific	296.03	296.03	296.03	2.23	147	>hFBN1-Nterm 070820	1	dw102418_4.2879.2879.2	controllerType=0 controllerNumber=1 scan=2879	10.462
03205:3	1	K.RGQC[+57.021]IKPLFGAVTK.S	669		C[+57]	525.633	3	1574.88	1574.88	0	0.6	Specific	356.99	356.99	356.99	4.32	147	>hFBN1-Nterm 070820	1	dw102418_4.4430.4430.2	controllerType=0 controllerNumber=1 scan=4430	14.3075
04098:2	1	R.GQC[+57.021]IKPLFGAVTK.S	670		C[+57]	709.894	2	1418.78	1418.78	0	-1.8	Specific	145.63	145.63	145.63	1.81	147	>hFBN1-Nterm 070820	1	dw102418_4.5261.5261.2	controllerType=0 controllerNumber=1 scan=5261	16.2726
04224:3	1	R.GQC[+57.021]IKPLFGAVTK.S	670		C[+57]	473.599	3	1418.78	1418.78	0	-0.8	Specific	228.3	228.3	228.3	2.9	147	>hFBN1-Nterm 070820	1	dw102418_4.5384.5384.3	controllerType=0 controllerNumber=1 scan=5384	16.5657
04113:3	1	R.GQC[+57.021]IKPLFGAVTK.S	670		C[+57]	473.599	3	1418.78	1418.78	0	-0.1	Specific	401.85	401.85	401.85	6.67	147	>hFBN1-Nterm 070820	1	dw102418_4.5276.5276.3	controllerType=0 controllerNumber=1 scan=5276	16.3081
04174:3	1	R.GQC[+57.021]IKPLFGAVTK.S	670		C[+57]	473.599	3	1418.78	1418.78	0	-0.3	Specific	486.58	486.58	486.58	6.79	147	>hFBN1-Nterm 070820	1	dw102418_4.5331.5331.3	controllerType=0 controllerNumber=1 scan=5331	16.4358
04061:3	1	R.GQC[+57.021]IKPLFGAVTK.S	670		C[+57]	473.599	3	1418.78	1418.78	0	-0.4	Specific	491.4	491.4	491.4	6.79	147	>hFBN1-Nterm 070820	1	dw102418_4.5227.5227.3	controllerType=0 controllerNumber=1 scan=5227	16.1926
06336:2	1	E.C[+57.021]ALDPDIC[+57.021]PNGIC[+57.021]E.N	729		C[+57]*3	817.336	2	1633.66	1633.67	0	-0.8	Specific	562.96	430.68	430.68	8.38	147	>hFBN1-Nterm 070820	1	dw102418_4.7317.7317.2	controllerType=0 controllerNumber=1 scan=7317	21.1178
02858:2	1	K.C[+57.021]IC[+57.021]NSGYEVDSTGK.N	750		C[+57]*2	795.332	2	1589.66	1589.66	0	0.1	Specific	136.12	136.12	136.12	3.22	147	>hFBN1-Nterm 070820	1	dw102418_4.4115.4115.2	controllerType=0 controllerNumber=1 scan=4115	13.5608
02803:2	1	K.C[+57.021]IC[+57.021]NSGYEVDSTGK.N	750		C[+57]*2	795.332	2	1589.66	1589.66	0	0.2	Specific	474.35	474.35	474.35	7.96	147	>hFBN1-Nterm 070820	1	dw102418_4.4066.4066.2	controllerType=0 controllerNumber=1 scan=4066	13.4466
02921:2	1	K.C[+57.021]IC[+57.021]NSGYEVDSTGK.N	750		C[+57]*2	795.332	2	1589.66	1589.66	0	0.4	Specific	574.84	574.84	574.84	9.07	147	>hFBN1-Nterm 070820	1	dw102418_4.4175.4175.2	controllerType=0 controllerNumber=1 scan=4175	13.703
03076:2	1	K.C[+57.021]IC[+57.021]NSGYEVDSTGK.N	750		C[+57]*2	795.332	2	1589.66	1589.66	0	-0.4	Specific	651	651	651	11.07	147	>hFBN1-Nterm 070820	1	dw102418_4.4317.4317.2	controllerType=0 controllerNumber=1 scan=4317	14.04
02965:2	1	K.C[+57.021]IC[+57.021]NSGYEVDSTGK.N	750		C[+57]*2	795.333	2	1589.66	1589.66	0	1.1	Specific	661.34	661.34	661.34	10.07	147	>hFBN1-Nterm 070820	1	dw102418_4.4220.4220.2	controllerType=0 controllerNumber=1 scan=4220	13.8099
03022:2	1	K.C[+57.021]IC[+57.021]NSGYEVDSTGK.N	750		C[+57]*2	795.332	2	1589.66	1589.66	0	-0.8	Specific	671.39	671.39	671.39	11.07	147	>hFBN1-Nterm 070820	1	dw102418_4.4270.4270.2	controllerType=0 controllerNumber=1 scan=4270	13.9289
03133:2	1	K.C[+57.021]IC[+57.021]NSGYEVDSTGK.N	750		C[+57]*2	795.333	2	1589.66	1589.66	0	0.6	Specific	736.95	736.95	736.95	11.07	147	>hFBN1-Nterm 070820	1	dw102418_4.4366.4366.2	controllerType=0 controllerNumber=1 scan=4366	14.1557
05714:2	1	K.C[+57.021][-17.027]IC[+57.021]NSGYEVDSTGK.N	750		C[-17][+57]*2	786.818	2	1572.63	1572.63	0	-1.5	Specific	553.56	553.56	553.56	8	147	>hFBN1-Nterm 070820	1	dw102418_4.6737.6737.2	controllerType=0 controllerNumber=1 scan=6737	19.7812
02804:3	1	K.C[+57.021]IC[+57.021]N[+0.984]SGYEVDS[+396.127]T[+396.127]GK.N	750	Pent(3),Pent(3)	C[+57]*2, N[+1], S[+396], T[+396]	794.97	3	2382.89	2382.89	0	0.1	Specific	280.2	280.2	11.91	4.56	147	>hFBN1-Nterm 070820	1	dw102418_4.4066.4066.2	controllerType=0 controllerNumber=1 scan=4066	13.4466
03037:2	1	K.NC[+57.021]VDINE.C	764		C[+57]	432.182	2	863.356	863.356	0	-0.7	Specific	164.82	164.82	164.82	1.41	147	>hFBN1-Nterm 070820	1	dw102418_4.4284.4284.2	controllerType=0 controllerNumber=1 scan=4284	13.9609
05503:3	1	E.C[+57.021]VLNSLLC[+57.021]DNGQC[+57.021]R.N	771		C[+57]*3	570.255	3	1708.75	1708.76	0	-2.7	Specific	560.94	560.94	560.94	6.39	147	>hFBN1-Nterm 070820	1	dw102418_4.6548.6548.3	controllerType=0 controllerNumber=1 scan=6548	19.3545
05557:3	1	E.C[+57.021]VLNSLLC[+57.021]DNGQC[+57.021]R.N	771		C[+57]*3	570.256	3	1708.75	1708.76	0	-1.1	Specific	575.82	575.82	575.82	8.38	147	>hFBN1-Nterm 070820	1	dw102418_4.6598.6598.3	controllerType=0 controllerNumber=1 scan=6598	19.4661
05561:2	1	E.C[+57.021]VLNSLLC[+57.021]DNGQC[+57.021]R.N	771		C[+57]*3	854.883	2	1708.76	1708.76	0	1.9	Specific	674.43	674.43	674.43	9.78	147	>hFBN1-Nterm 070820	1	dw102418_4.6601.6601.2	controllerType=0 controllerNumber=1 scan=6601	19.4724
08404:2	1	E.C[+57.021][-17.027]VLNSLLC[+57.021]DNGQC[+57.021]R.N	771		C[-17][+57]*3	846.376	2	1691.74	1691.73	0	9	Specific	519.97	519.97	519.97	5.72	147	>hFBN1-Nterm 070820	1	dw102418_4.9108.9108.2	controllerType=0 controllerNumber=1 scan=9108	25.2587
03489:2	1	R.NTPGSFVC[+57.021]TC[+57.021]PK.G	785		C[+57]*2	684.307	2	1367.61	1367.61	0	-1.2	Specific	488.5	488.5	488.5	6.79	147	>hFBN1-Nterm 070820	1	dw102418_4.4712.4712.2	controllerType=0 controllerNumber=1 scan=4712	14.9752
03338:2	1	R.NTPGSFVC[+57.021]TC[+57.021]PK.G	785		C[+57]*2	684.307	2	1367.61	1367.61	0	-1.2	Specific	511.7	511.7	511.7	6.79	147	>hFBN1-Nterm 070820	1	dw102418_4.4561.4561.2	controllerType=0 controllerNumber=1 scan=4561	14.6141
03232:2	1	R.NTPGSFVC[+57.021]TC[+57.021]PK.G	785		C[+57]*2	684.306	2	1367.6	1367.61	0	-2.9	Specific	535.6	535.6	535.6	4.82	147	>hFBN1-Nterm 070820	1	dw102418_4.4457.4457.2	controllerType=0 controllerNumber=1 scan=4457	14.3695
03378:2	1	R.NTPGSFVC[+57.021]TC[+57.021]PK.G	785		C[+57]*2	684.307	2	1367.61	1367.61	0	-0.7	Specific	539.42	539.42	539.42	6.81	147	>hFBN1-Nterm 070820	1	dw102418_4.4606.4606.2	controllerType=0 controllerNumber=1 scan=4606	14.7239
03428:2	1	R.NTPGSFVC[+57.021]TC[+57.021]PK.G	785		C[+57]*2	684.307	2	1367.61	1367.61	0	-1.6	Specific	559.59	559.59	559.59	6.81	147	>hFBN1-Nterm 070820	1	dw102418_4.4655.4655.2	controllerType=0 controllerNumber=1 scan=4655	14.8417
03282:2	1	R.NTPGSFVC[+57.021]TC[+57.021]PK.G	785		C[+57]*2	684.306	2	1367.6	1367.61	0	-2.6	Specific	657.58	657.58	657.58	7.89	147	>hFBN1-Nterm 070820	1	dw102418_4.4506.4506.2	controllerType=0 controllerNumber=1 scan=4506	14.4868
03278:2	1	R.N[+15.995]TPGSFVC[+57.021]TC[+57.021]PK.G	785		C[+57]*2, N[+16]	692.304	2	1383.6	1383.6	0	-1.2	Specific	480.42	480.42	480.42	6.79	147	>hFBN1-Nterm 070820	1	dw102418_4.4501.4501.2	controllerType=0 controllerNumber=1 scan=4501	14.4748
03167:2	1	R.N[+15.995]TPGSFVC[+57.021]TC[+57.021]PK.G	785		C[+57]*2, N[+16]	692.304	2	1383.6	1383.6	0	-2.3	Specific	485.8	485.8	485.8	6.79	147	>hFBN1-Nterm 070820	1	dw102418_4.4398.4398.2	controllerType=0 controllerNumber=1 scan=4398	14.2331
03326:2	1	R.N[+15.995]TPGSFVC[+57.021]TC[+57.021]PK.G	785		C[+57]*2, N[+16]	692.303	2	1383.6	1383.6	0	-2.9	Specific	543.55	543.55	543.55	4.82	147	>hFBN1-Nterm 070820	1	dw102418_4.4550.4550.2	controllerType=0 controllerNumber=1 scan=4550	14.5909
03371:2	1	R.N[+15.995]TPGSFVC[+57.021]TC[+57.021]PK.G	785		C[+57]*2, N[+16]	692.306	2	1383.6	1383.6	0	0.5	Specific	555.06	555.06	555.06	6.81	147	>hFBN1-Nterm 070820	1	dw102418_4.4598.4598.2	controllerType=0 controllerNumber=1 scan=4598	14.7046
03225:2	1	R.N[+15.995]TPGSFVC[+57.021]TC[+57.021]PK.G	785		C[+57]*2, N[+16]	692.306	2	1383.61	1383.6	0	1.7	Specific	608.45	608.45	608.45	7.88	147	>hFBN1-Nterm 070820	1	dw102418_4.4450.4450.2	controllerType=0 controllerNumber=1 scan=4450	14.3551
04089:2	1	K.GFIYKPDLK.T	797			540.807	2	1080.61	1080.61	0	-1.9	Specific	90.2	90.2	90.2	1.55	147	>hFBN1-Nterm 070820	1	dw102418_4.5252.5252.2	controllerType=0 controllerNumber=1 scan=5252	16.2505
03848:2	1	K.GFIYKPDLK.T	797			540.808	2	1080.61	1080.61	0	0.5	Specific	183.37	183.37	183.37	2.28	147	>hFBN1-Nterm 070820	1	dw102418_4.5043.5043.2	controllerType=0 controllerNumber=1 scan=5043	15.7574
04004:2	1	K.GFIYKPDLK.T	797			540.807	2	1080.61	1080.61	0	-1.1	Specific	445.41	445.41	445.41	6.7	147	>hFBN1-Nterm 070820	1	dw102418_4.5182.5182.2	controllerType=0 controllerNumber=1 scan=5182	16.0883
03954:2	1	K.GFIYKPDLK.T	797			540.809	2	1080.61	1080.61	0	1	Specific	610.19	424.17	424.17	7.8	147	>hFBN1-Nterm 070820	1	dw102418_4.5136.5136.2	controllerType=0 controllerNumber=1 scan=5136	15.979
03899:2	1	K.GFIYKPDLK.T	797			540.808	2	1080.61	1080.61	0	-0.8	Specific	617.34	426.93	426.93	8.8	147	>hFBN1-Nterm 070820	1	dw102418_4.5089.5089.2	controllerType=0 controllerNumber=1 scan=5089	15.8678
03933:2	1	K.GFIYKPD[+15.995]LK.T	797		D[+16]	548.806	2	1096.6	1096.6	0	0.5	Specific	4.3	4.3	4.3	1.41	147	>hFBN1-Nterm 070820	1	dw102418_4.5117.5117.2	controllerType=0 controllerNumber=1 scan=5117	15.934
02210:2	1	E.SSPC[+57.021]INGVC[+57.021]K.N	815		C[+57]*2	561.258	2	1121.51	1121.51	0	0	Specific	116.93	116.93	116.93	1.66	147	>hFBN1-Nterm 070820	1	dw102418_4.3444.3444.2	controllerType=0 controllerNumber=1 scan=3444	11.8858
02224:2	1	E.SS[+162.053]PC[+57.021]INGVC[+57.021]K.N	815	Hex(1)	C[+57]*2, S[+162]	642.284	2	1283.56	1283.56	0	-0.5	Specific	128.68	128.68	0	1.86	147	>hFBN1-Nterm 070820	1	dw102418_4.3458.3458.2	controllerType=0 controllerNumber=1 scan=3458	11.923
05019:2	1	K.NSPGSFIC[+57.021]E.C	825		C[+57]	505.716	2	1010.42	1010.42	0	-0.1	Specific	284.39	284.39	284.39	2.49	147	>hFBN1-Nterm 070820	1	dw102418_4.6115.6115.2	controllerType=0 controllerNumber=1 scan=6115	18.3585
05095:2	1	K.NSPGSFIC[+57.021]EC[+57.021]SSE.S	825		C[+57]*2	737.283	2	1473.56	1473.56	0	-2.7	Specific	367.35	356.75	356.75	3.78	147	>hFBN1-Nterm 070820	1	dw102418_4.6182.6182.2	controllerType=0 controllerNumber=1 scan=6182	18.5136
05379:2	1	K.NSPGSFIC[+57.021]EC[+57.021]SSESTLDPTK.T	825		C[+57]*2	1108.48	2	2215.95	2215.95	0	-0.1	Specific	663.62	663.62	663.62	10.1	147	>hFBN1-Nterm 070820	1	dw102418_4.6438.6438.2	controllerType=0 controllerNumber=1 scan=6438	19.1027
05321:2	1	K.NSPGSFIC[+57.021]EC[+57.021]SSESTLDPTK.T	825		C[+57]*2	1108.47	2	2215.94	2215.95	0	-2.5	Specific	770.9	770.9	770.9	12.1	147	>hFBN1-Nterm 070820	1	dw102418_4.6386.6386.2	controllerType=0 controllerNumber=1 scan=6386	18.987
05340:3	1	K.N[+0.984]SPGSFIC[+57.021]EC[+57.021]SSESTLDPTK.T	825		C[+57]*2, N[+1]	739.661	3	2216.97	2216.93	0	16.9	Specific	390.6	390.6	390.6	4.08	147	>hFBN1-Nterm 070820	1	dw102418_4.6404.6404.3	controllerType=0 controllerNumber=1 scan=6404	19.0281
01924:2	1	E.C[+57.021]SSESTLDPTK.T	834		C[+57]	612.775	2	1224.54	1224.54	0	1	Specific	241.02	241.02	241.02	2.48	147	>hFBN1-Nterm 070820	1	dw102418_4.3139.3139.2	controllerType=0 controllerNumber=1 scan=3139	11.1144
02003:2	1	E.C[+57.021]SSESTLDPTK.T	834		C[+57]	612.776	2	1224.54	1224.54	0	2.9	Specific	328.84	328.84	328.84	3.98	147	>hFBN1-Nterm 070820	1	dw102418_4.3227.3227.2	controllerType=0 controllerNumber=1 scan=3227	11.3363
01959:2	1	E.C[+57.021]SSESTLDPTK.T	834		C[+57]	612.774	2	1224.54	1224.54	0	0.2	Specific	417.51	417.51	417.51	6.33	147	>hFBN1-Nterm 070820	1	dw102418_4.3182.3182.2	controllerType=0 controllerNumber=1 scan=3182	11.225
02087:2	1	E.C[+57.021]SSESTLDPTK.T	834		C[+57]	612.774	2	1224.54	1224.54	0	0	Specific	553.03	553.03	553.03	7.63	147	>hFBN1-Nterm 070820	1	dw102418_4.3314.3314.2	controllerType=0 controllerNumber=1 scan=3314	11.5511
02176:2	1	E.C[+57.021]SSESTLDPTK.T	834		C[+57]	612.774	2	1224.54	1224.54	0	0	Specific	599.68	599.68	599.68	8.7	147	>hFBN1-Nterm 070820	1	dw102418_4.3403.3403.2	controllerType=0 controllerNumber=1 scan=3403	11.7787
02138:2	1	E.C[+57.021]SSESTLDPTK.T	834		C[+57]	612.774	2	1224.54	1224.54	0	-0.4	Specific	717.17	649.07	649.07	11.7	147	>hFBN1-Nterm 070820	1	dw102418_4.3361.3361.2	controllerType=0 controllerNumber=1 scan=3361	11.6676
04106:2	1	E.C[+57.021][-17.027]SSESTLDPTK.T	834		C[-17][+57]	604.26	2	1207.51	1207.51	0	-2.4	Specific	110.75	110.75	110.75	1.41	147	>hFBN1-Nterm 070820	1	dw102418_4.5269.5269.2	controllerType=0 controllerNumber=1 scan=5269	16.2911
04121:2	1	K.TIC[+57.021]IETIK.G	845		C[+57]	489.27	2	977.533	977.534	0	-0.2	Specific	214.06	24.13	24.13	1.68	147	>hFBN1-Nterm 070820	1	dw102418_4.5282.5282.2	controllerType=0 controllerNumber=1 scan=5282	16.3194
03945:2	1	K.TIC[+57.021]IETIK.G	845		C[+57]	489.27	2	977.533	977.534	0	-1	Specific	435.1	75.18	75.18	2.78	147	>hFBN1-Nterm 070820	1	dw102418_4.5127.5127.2	controllerType=0 controllerNumber=1 scan=5127	15.9577
04058:2	1	K.TIC[+57.021]IETIK.G	845		C[+57]	489.27	2	977.533	977.534	0	-0.5	Specific	451.53	110.62	110.62	2.73	147	>hFBN1-Nterm 070820	1	dw102418_4.5225.5225.2	controllerType=0 controllerNumber=1 scan=5225	16.1884
03994:2	1	K.TIC[+57.021]IETIK.G	845		C[+57]	489.27	2	977.534	977.534	0	-0.1	Specific	515.5	79.44	79.44	3.88	147	>hFBN1-Nterm 070820	1	dw102418_4.5173.5173.2	controllerType=0 controllerNumber=1 scan=5173	16.0676
04666:3	1	E.TIKGTC[+57.021]W[+15.995]QTVIDGR.C	850		C[+57], W[+16]	550.946	3	1650.82	1650.83	0	-1.7	Specific	127.84	127.84	100.83	2.16	147	>hFBN1-Nterm 070820	1	dw102418_4.5787.5787.3	controllerType=0 controllerNumber=1 scan=5787	17.5674
05300:2	1	K.GTC[+57.021]WQTVIDGR.C	853		C[+57]	646.805	2	1292.6	1292.61	0	-1.7	Specific	394.41	394.41	394.41	7.52	147	>hFBN1-Nterm 070820	1	dw102418_4.6368.6368.2	controllerType=0 controllerNumber=1 scan=6368	18.9479
05118:2	1	K.GTC[+57.021]WQTVIDGR.C	853		C[+57]	646.806	2	1292.6	1292.61	0	-0.2	Specific	557.45	557.45	557.45	7.63	147	>hFBN1-Nterm 070820	1	dw102418_4.6202.6202.2	controllerType=0 controllerNumber=1 scan=6202	18.5611
05237:2	1	K.GTC[+57.021]WQTVIDGR.C	853		C[+57]	646.806	2	1292.6	1292.61	0	-1.1	Specific	737.07	737.07	737.07	11.7	147	>hFBN1-Nterm 070820	1	dw102418_4.6312.6312.2	controllerType=0 controllerNumber=1 scan=6312	18.8169
05177:2	1	K.GTC[+57.021]WQTVIDGR.C	853		C[+57]	646.806	2	1292.6	1292.61	0	-1	Specific	769.46	769.46	769.46	12.7	147	>hFBN1-Nterm 070820	1	dw102418_4.6257.6257.2	controllerType=0 controllerNumber=1 scan=6257	18.6914
04477:2	1	R.C[+57.021]EININGATLK.S	864		C[+57]	616.818	2	1232.63	1232.63	0	-1.9	Specific	171.41	171.41	171.41	3.12	147	>hFBN1-Nterm 070820	1	dw102418_4.5628.5628.2	controllerType=0 controllerNumber=1 scan=5628	17.1929
04490:2	1	R.C[+57.021]EININGATLK.S	864		C[+57]	616.818	2	1232.63	1232.63	0	-0.7	Specific	295.54	295.54	295.54	5.75	147	>hFBN1-Nterm 070820	1	dw102418_4.5640.5640.2	controllerType=0 controllerNumber=1 scan=5640	17.221
04295:2	1	R.C[+57.021]EININGATLK.S	864		C[+57]	616.818	2	1232.63	1232.63	0	-1	Specific	446.85	446.85	446.85	7.6	147	>hFBN1-Nterm 070820	1	dw102418_4.5473.5473.2	controllerType=0 controllerNumber=1 scan=5473	16.8256
04417:2	1	R.C[+57.021]EININGATLK.S	864		C[+57]	616.818	2	1232.63	1232.63	0	-0.5	Specific	500.86	500.86	500.86	7.61	147	>hFBN1-Nterm 070820	1	dw102418_4.5574.5574.2	controllerType=0 controllerNumber=1 scan=5574	17.0647
04357:2	1	R.C[+57.021]EININGATLK.S	864		C[+57]	616.818	2	1232.63	1232.63	0	-0.9	Specific	778.07	778.07	778.07	12.7	147	>hFBN1-Nterm 070820	1	dw102418_4.5524.5524.2	controllerType=0 controllerNumber=1 scan=5524	16.9457
04678:2	1	R.C[+57.021]EININ[+0.984]GATLK.S	864		C[+57], N[+1]	617.31	2	1233.61	1233.61	0	-1	Specific	391.47	391.47	143.74	7.52	147	>hFBN1-Nterm 070820	1	dw102418_4.5796.5796.2	controllerType=0 controllerNumber=1 scan=5796	17.5889
04491:2	1	R.C[+57.021]EININ[+0.984]GATLK.S	864		C[+57], N[+1]	617.31	2	1233.61	1233.61	0	-1.5	Specific	434.44	434.44	152.42	7.49	147	>hFBN1-Nterm 070820	1	dw102418_4.5640.5640.2	controllerType=0 controllerNumber=1 scan=5640	17.221
06439:2	1	R.C[+57.021][-17.027]EININGATLK.S	864		C[-17][+57]	608.306	2	1215.6	1215.6	0	0.4	Specific	440.77	440.77	440.77	7.6	147	>hFBN1-Nterm 070820	1	dw102418_4.7418.7418.2	controllerType=0 controllerNumber=1 scan=7418	21.3546
04608:2	1	R.C[+57.021]EININ[+0.984]GATLK.S	864		C[+57], N[+1]	617.311	2	1233.61	1233.61	0	-0.3	Specific	441.43	441.43	179.98	7.6	147	>hFBN1-Nterm 070820	1	dw102418_4.5743.5743.2	controllerType=0 controllerNumber=1 scan=5743	17.4641
04758:2	1	R.C[+57.021]EININ[+0.984]GATLK.S	864		C[+57], N[+1]	617.309	2	1233.61	1233.61	0	-2.4	Specific	446.16	446.16	112.64	7.6	147	>hFBN1-Nterm 070820	1	dw102418_4.5880.5880.2	controllerType=0 controllerNumber=1 scan=5880	17.8123
04555:2	1	R.C[+57.021]EININ[+0.984]GATLK.S	864		C[+57], N[+1]	617.31	2	1233.61	1233.61	0	-1.2	Specific	655.06	655.06	179.22	10.7	147	>hFBN1-Nterm 070820	1	dw102418_4.5692.5692.2	controllerType=0 controllerNumber=1 scan=5692	17.3441
04732:2	1	R.C[+57.021]EININ[+0.984]GATLK.S	864		C[+57], N[+1]	617.311	2	1233.61	1233.61	0	-0.3	Specific	657.71	657.71	172.17	10.7	147	>hFBN1-Nterm 070820	1	dw102418_4.5844.5844.2	controllerType=0 controllerNumber=1 scan=5844	17.7028
03479:2	1	E.ININGATLK.S	866			472.282	2	943.557	943.557	0	-0.1	Specific	413.42	413.42	413.42	4.69	147	>hFBN1-Nterm 070820	1	dw102418_4.4702.4702.2	controllerType=0 controllerNumber=1 scan=4702	14.9515
03626:2	1	E.ININGATLK.S	866			472.282	2	943.556	943.557	0	-1	Specific	421.14	421.14	421.14	5.07	147	>hFBN1-Nterm 070820	1	dw102418_4.4846.4846.2	controllerType=0 controllerNumber=1 scan=4846	15.2941
03524:2	1	E.ININGATLK.S	866			472.282	2	943.557	943.557	0	-0.4	Specific	441.27	441.27	441.27	6.17	147	>hFBN1-Nterm 070820	1	dw102418_4.4750.4750.2	controllerType=0 controllerNumber=1 scan=4750	15.0673
03574:2	1	E.ININGATLK.S	866			472.282	2	943.556	943.557	0	-1	Specific	490.21	490.21	490.21	5.02	147	>hFBN1-Nterm 070820	1	dw102418_4.4798.4798.2	controllerType=0 controllerNumber=1 scan=4798	15.1814
03956:2	1	E.ININ[+0.984]GATLK.S	866		N[+1]	472.774	2	944.542	944.541	0	0.5	Specific	308.48	308.48	245.27	3.34	147	>hFBN1-Nterm 070820	1	dw102418_4.5137.5137.2	controllerType=0 controllerNumber=1 scan=5137	15.9811
03895:2	1	E.ININ[+0.984]GATLK.S	866		N[+1]	472.774	2	944.541	944.541	0	-0.1	Specific	375.33	375.33	269.95	5.1	147	>hFBN1-Nterm 070820	1	dw102418_4.5084.5084.2	controllerType=0 controllerNumber=1 scan=5084	15.8558
03846:2	1	E.ININ[+0.984]GATLK.S	866		N[+1]	472.774	2	944.541	944.541	0	-0.1	Specific	413.84	413.84	305.36	6.06	147	>hFBN1-Nterm 070820	1	dw102418_4.5041.5041.2	controllerType=0 controllerNumber=1 scan=5041	15.7531
06792:3	1	K.SQC[+57.021]C[+57.021]SSLGAAWGSPC[+57.021]TLC[+57.021]QVDPIC[+57.021]GK.G	875		C[+57]*5	967.082	3	2899.23	2899.23	0	0.4	Specific	1058.4	1021.01	1021.01	16.68	147	>hFBN1-Nterm 070820	1	dw102418_4.7760.7760.3	controllerType=0 controllerNumber=1 scan=7760	22.1489
03991:2	1	E.C[+57.021]EVFPGVC[+57.021]K.N	916		C[+57]*2	548.253	2	1095.5	1095.5	0	1.8	Specific	238.48	238.48	238.48	2.01	147	>hFBN1-Nterm 070820	1	dw102418_4.5170.5170.2	controllerType=0 controllerNumber=1 scan=5170	16.0599
04115:2	1	E.C[+57.021]EVFPGVC[+57.021]K.N	916		C[+57]*2	548.251	2	1095.5	1095.5	0	-0.4	Specific	319.13	319.13	319.13	5.14	147	>hFBN1-Nterm 070820	1	dw102418_4.5278.5278.2	controllerType=0 controllerNumber=1 scan=5278	16.3107
04059:2	1	E.C[+57.021]EVFPGVC[+57.021]K.N	916		C[+57]*2	548.251	2	1095.5	1095.5	0	-0.6	Specific	464.4	464.4	464.4	6.78	147	>hFBN1-Nterm 070820	1	dw102418_4.5226.5226.2	controllerType=0 controllerNumber=1 scan=5226	16.1904
06327:2	1	E.C[+57.021][-17.027]EVFPGVC[+57.021]K.N	916		C[-17][+57]*2	539.739	2	1078.47	1078.47	0	0	Specific	343.03	343.03	343.03	4.28	147	>hFBN1-Nterm 070820	1	dw102418_4.7311.7311.2	controllerType=0 controllerNumber=1 scan=7311	21.1047
02812:2	1	E.VFPGVC[+57.021]K.N	918		C[+57]	403.715	2	806.422	806.423	0	-0.6	Specific	199.57	199.57	199.57	1.59	147	>hFBN1-Nterm 070820	1	dw102418_4.4074.4074.2	controllerType=0 controllerNumber=1 scan=4074	13.4658
03016:2	1	E.VFPGVC[+57.021]K.N	918		C[+57]	403.715	2	806.423	806.423	0	0	Specific	332.66	332.66	332.66	3.38	147	>hFBN1-Nterm 070820	1	dw102418_4.4264.4264.2	controllerType=0 controllerNumber=1 scan=4264	13.9133
02847:2	1	E.VFPGVC[+57.021]K.N	918		C[+57]	403.715	2	806.423	806.423	0	-0.4	Specific	333.1	333.1	333.1	3.18	147	>hFBN1-Nterm 070820	1	dw102418_4.4106.4106.2	controllerType=0 controllerNumber=1 scan=4106	13.5401
02906:2	1	E.VFPGVC[+57.021]K.N	918		C[+57]	403.715	2	806.422	806.423	0	-0.6	Specific	334.99	334.99	334.99	4.54	147	>hFBN1-Nterm 070820	1	dw102418_4.4160.4160.2	controllerType=0 controllerNumber=1 scan=4160	13.6662
02952:2	1	E.VFPGVC[+57.021]K.N	918		C[+57]	403.715	2	806.422	806.423	0	-0.8	Specific	337.62	337.62	337.62	3.38	147	>hFBN1-Nterm 070820	1	dw102418_4.4206.4206.2	controllerType=0 controllerNumber=1 scan=4206	13.7757
01837:2	1	K.NGLC[+57.021]VNTR.G	925		C[+57]	467.225	2	933.442	933.457	0	-16.1	Specific	274.24	274.24	274.24	1.4	147	>hFBN1-Nterm 070820	1	dw102418_4.3060.3060.3	controllerType=0 controllerNumber=1 scan=3060	10.9238
02014:2	1	K.NGLC[+57.021]VNTR.G	925		C[+57]	467.225	2	933.442	933.457	0	-15.8	Specific	318.79	310.49	310.49	1.46	147	>hFBN1-Nterm 070820	1	dw102418_4.3239.3239.3	controllerType=0 controllerNumber=1 scan=3239	11.3655
02974:2	1	K.N[+0.984]GLC[+57.021]VNTR.G	925		C[+57], N[+1]	467.723	2	934.44	934.441	0	-1.6	Specific	76.72	76.72	76.72	1.42	147	>hFBN1-Nterm 070820	1	dw102418_4.4229.4229.2	controllerType=0 controllerNumber=1 scan=4229	13.8317
02728:2	1	K.N[+0.984]GLC[+57.021]VNTR.G	925		C[+57], N[+1]	467.724	2	934.441	934.441	0	-0.3	Specific	249.52	249.52	249.52	2.43	147	>hFBN1-Nterm 070820	1	dw102418_4.4001.4001.2	controllerType=0 controllerNumber=1 scan=4001	13.2952
02661:2	1	K.N[+0.984]GLC[+57.021]VNTR.G	925		C[+57], N[+1]	467.725	2	934.442	934.441	0	1	Specific	284.54	284.54	284.54	2.23	147	>hFBN1-Nterm 070820	1	dw102418_4.3940.3940.2	controllerType=0 controllerNumber=1 scan=3940	13.1558
02550:2	1	K.N[+0.984]GLC[+57.021]VNTR.G	925		C[+57], N[+1]	467.724	2	934.442	934.441	0	0.6	Specific	302.23	302.23	302.23	2.23	147	>hFBN1-Nterm 070820	1	dw102418_4.3820.3820.2	controllerType=0 controllerNumber=1 scan=3820	12.8622
02789:2	1	K.N[+0.984]GLC[+57.021]VNTR.G	925		C[+57], N[+1]	467.723	2	934.439	934.441	0	-1.9	Specific	385.01	385.01	354.33	5.1	147	>hFBN1-Nterm 070820	1	dw102418_4.4053.4053.2	controllerType=0 controllerNumber=1 scan=4053	13.4172
02923:2	1	K.N[+0.984]GLC[+57.021]VNTR.G	925		C[+57], N[+1]	467.724	2	934.441	934.441	0	-0.3	Specific	401.87	401.87	401.87	6.06	147	>hFBN1-Nterm 070820	1	dw102418_4.4177.4177.2	controllerType=0 controllerNumber=1 scan=4177	13.7073
02864:2	1	K.N[+0.984]GLC[+57.021]VNTR.G	925		C[+57], N[+1]	467.723	2	934.44	934.441	0	-1.6	Specific	426.03	426.03	349.82	4.9	147	>hFBN1-Nterm 070820	1	dw102418_4.4120.4120.2	controllerType=0 controllerNumber=1 scan=4120	13.5716
03850:2	1	K.C[+57.021]QC[+57.021]PSGMTLDATGR.I	937		C[+57]*2	777.328	2	1553.65	1553.65	0	-1.1	Specific	107.55	107.55	107.55	2.42	147	>hFBN1-Nterm 070820	1	dw102418_4.5044.5044.2	controllerType=0 controllerNumber=1 scan=5044	15.7596
03787:2	1	K.C[+57.021]QC[+57.021]PSGMTLDATGR.I	937		C[+57]*2	777.329	2	1553.65	1553.65	0	0	Specific	307.35	307.35	307.35	5.84	147	>hFBN1-Nterm 070820	1	dw102418_4.4994.4994.2	controllerType=0 controllerNumber=1 scan=4994	15.6421
03629:2	1	K.C[+57.021]QC[+57.021]PSGMTLDATGR.I	937		C[+57]*2	777.328	2	1553.65	1553.65	0	-0.7	Specific	379.5	379.5	379.5	7.6	147	>hFBN1-Nterm 070820	1	dw102418_4.4849.4849.2	controllerType=0 controllerNumber=1 scan=4849	15.3
03735:2	1	K.C[+57.021]QC[+57.021]PSGMTLDATGR.I	937		C[+57]*2	777.329	2	1553.65	1553.65	0	0	Specific	597.05	597.05	597.05	8.78	147	>hFBN1-Nterm 070820	1	dw102418_4.4946.4946.2	controllerType=0 controllerNumber=1 scan=4946	15.5286
03684:2	1	K.C[+57.021]QC[+57.021]PSGMTLDATGR.I	937		C[+57]*2	777.329	2	1553.65	1553.65	0	-0.1	Specific	824.67	811.29	811.29	13.78	147	>hFBN1-Nterm 070820	1	dw102418_4.4900.4900.2	controllerType=0 controllerNumber=1 scan=4900	15.4204
02597:2	1	K.C[+57.021]QC[+57.021]PSGM[+15.995]TLDATGR.I	937		C[+57]*2, M[+16]	785.328	2	1569.65	1569.65	0	2.7	Specific	367.57	367.57	33.3	5.46	147	>hFBN1-Nterm 070820	1	dw102418_4.3872.3872.2	controllerType=0 controllerNumber=1 scan=3872	12.9925
05434:2	1	K.C[+57.021][-17.027]QC[+57.021]PSGMTLDATGR.I	937		C[-17][+57]*2	768.816	2	1536.62	1536.62	0	-0.1	Specific	734.09	734.09	734.09	11.78	147	>hFBN1-Nterm 070820	1	dw102418_4.6486.6486.2	controllerType=0 controllerNumber=1 scan=6486	19.213
06286:2	1	R.IC[+57.021]LDIRLE.T	951		C[+57]	516.281	2	1031.55	1031.56	0	-0.9	Specific	59.48	59.48	59.48	1.41	147	>hFBN1-Nterm 070820	1	dw102418_4.7274.7274.2	controllerType=0 controllerNumber=1 scan=7274	21.0185
06277:2	1	R.IC[+57.021]LDIRLE.T	951		C[+57]	516.281	2	1031.55	1031.56	0	-0.9	Specific	372.19	372.19	372.19	5.99	147	>hFBN1-Nterm 070820	1	dw102418_4.7266.7266.2	controllerType=0 controllerNumber=1 scan=7266	21.0021
06215:2	1	R.IC[+57.021]LDIRLE.T	951		C[+57]	516.28	2	1031.55	1031.56	0	-2.2	Specific	438.33	438.33	438.33	5.96	147	>hFBN1-Nterm 070820	1	dw102418_4.7210.7210.2	controllerType=0 controllerNumber=1 scan=7210	20.8723
06091:2	1	R.IC[+57.021]LDIRLE.T	951		C[+57]	516.281	2	1031.56	1031.56	0	-0.2	Specific	444.68	444.68	444.68	5.7	147	>hFBN1-Nterm 070820	1	dw102418_4.7095.7095.2	controllerType=0 controllerNumber=1 scan=7095	20.6114
06155:2	1	R.IC[+57.021]LDIRLE.T	951		C[+57]	516.281	2	1031.55	1031.56	0	-0.5	Specific	455.93	455.93	455.93	7.06	147	>hFBN1-Nterm 070820	1	dw102418_4.7153.7153.2	controllerType=0 controllerNumber=1 scan=7153	20.7425
02305:2	1	E.YEELC[+57.021]PR.G	1006		C[+57]	483.721	2	966.434	966.435	0	-0.8	Specific	320.84	320.84	320.84	3.97	147	>hFBN1-Nterm 070820	1	dw102418_4.3548.3548.2	controllerType=0 controllerNumber=1 scan=3548	12.1645
02351:2	1	E.YEELC[+57.021]PR.G	1006		C[+57]	483.72	2	966.433	966.435	0	-1.9	Specific	371.4	371.4	371.4	5.52	147	>hFBN1-Nterm 070820	1	dw102418_4.3596.3596.2	controllerType=0 controllerNumber=1 scan=3596	12.282
02392:2	1	E.YEELC[+57.021]PR.G	1006		C[+57]	483.72	2	966.433	966.435	0	-1.7	Specific	372.13	372.13	372.13	5.62	147	>hFBN1-Nterm 070820	1	dw102418_4.3642.3642.2	controllerType=0 controllerNumber=1 scan=3642	12.4008
02468:2	1	E.YEELC[+57.021]PR.G	1006		C[+57]	483.72	2	966.434	966.435	0	-1.4	Specific	376.4	376.4	376.4	5.52	147	>hFBN1-Nterm 070820	1	dw102418_4.3728.3728.2	controllerType=0 controllerNumber=1 scan=3728	12.6246
02427:2	1	E.YEELC[+57.021]PR.G	1006		C[+57]	483.721	2	966.435	966.435	0	-0.3	Specific	407.45	407.45	407.45	5.8	147	>hFBN1-Nterm 070820	1	dw102418_4.3684.3684.2	controllerType=0 controllerNumber=1 scan=3684	12.51
02544:2	1	E.YEELC[+57.021]PR.G	1006		C[+57]	483.72	2	966.433	966.435	0	-1.5	Specific	422.12	422.12	422.12	5.59	147	>hFBN1-Nterm 070820	1	dw102418_4.3815.3815.2	controllerType=0 controllerNumber=1 scan=3815	12.8502
02585:2	1	E.YEELC[+57.021]PR.G	1006		C[+57]	483.721	2	966.435	966.435	0	-0.1	Specific	424.07	424.07	424.07	5.8	147	>hFBN1-Nterm 070820	1	dw102418_4.3861.3861.2	controllerType=0 controllerNumber=1 scan=3861	12.9659
01716:2	1	R.GPGFATKE.I	1013			403.707	2	806.407	806.404	0	2.9	Specific	94.02	94.02	94.02	1.4	147	>hFBN1-Nterm 070820	1	dw102418_4.2939.2939.2	controllerType=0 controllerNumber=1 scan=2939	10.6167
02346:2	1	K.MIPSLC[+57.021]THGK.C	1036		C[+57]	572.285	2	1143.56	1143.56	0	-1.4	Specific	263.69	263.69	263.69	2.88	147	>hFBN1-Nterm 070820	1	dw102418_4.3591.3591.3	controllerType=0 controllerNumber=1 scan=3591	12.2688
03290:2	1	K.C[+57.021][-17.027]RN[+15.995]TIGSFK.C	1046		C[-17][+57], N[+16]	541.257	2	1081.51	1081.51	0	-1.7	Specific	538.5	417.25	417.25	4.79	147	>hFBN1-Nterm 070820	1	dw102418_4.4514.4514.2	controllerType=0 controllerNumber=1 scan=4514	14.5053
03339:2	1	K.C[+57.021][-17.027]RN[+15.995]TIGSFK.C	1046		C[-17][+57], N[+16]	541.259	2	1081.51	1081.51	0	0.2	Specific	596.03	462.68	462.68	5.85	147	>hFBN1-Nterm 070820	1	dw102418_4.4562.4562.2	controllerType=0 controllerNumber=1 scan=4562	14.6163
03380:2	1	K.C[+57.021][-17.027]RN[+15.995]TIGSFK.C	1046		C[-17][+57], N[+16]	541.26	2	1081.51	1081.51	0	2	Specific	607.42	475.09	475.09	6.09	147	>hFBN1-Nterm 070820	1	dw102418_4.4608.4608.2	controllerType=0 controllerNumber=1 scan=4608	14.7282
02623:2	1	R.ISPDLC[+57.021]GR.G	1078		C[+57]	459.229	2	917.45	917.451	0	-0.6	Specific	344.19	344.19	344.19	4.28	147	>hFBN1-Nterm 070820	1	dw102418_4.3903.3903.2	controllerType=0 controllerNumber=1 scan=3903	13.0688
02503:2	1	R.ISPDLC[+57.021]GR.G	1078		C[+57]	459.228	2	917.449	917.451	0	-1.9	Specific	353.88	353.88	353.88	5.27	147	>hFBN1-Nterm 070820	1	dw102418_4.3775.3775.2	controllerType=0 controllerNumber=1 scan=3775	12.7569
02674:2	1	R.ISPDLC[+57.021]GR.G	1078		C[+57]	459.229	2	917.451	917.451	0	0.5	Specific	359.84	359.84	359.84	5.27	147	>hFBN1-Nterm 070820	1	dw102418_4.3953.3953.2	controllerType=0 controllerNumber=1 scan=3953	13.1856
02857:2	1	R.ISPDLC[+57.021]GR.G	1078		C[+57]	459.228	2	917.449	917.451	0	-1.5	Specific	365.45	365.45	365.45	5.56	147	>hFBN1-Nterm 070820	1	dw102418_4.4114.4114.2	controllerType=0 controllerNumber=1 scan=4114	13.5586
02547:2	1	R.ISPDLC[+57.021]GR.G	1078		C[+57]	459.228	2	917.449	917.451	0	-1.5	Specific	368.92	368.92	368.92	5.56	147	>hFBN1-Nterm 070820	1	dw102418_4.3818.3818.2	controllerType=0 controllerNumber=1 scan=3818	12.8579
02583:2	1	R.ISPDLC[+57.021]GR.G	1078		C[+57]	459.229	2	917.45	917.451	0	-0.6	Specific	399.73	399.73	399.73	6.7	147	>hFBN1-Nterm 070820	1	dw102418_4.3859.3859.2	controllerType=0 controllerNumber=1 scan=3859	12.9616
02731:2	1	R.ISPDLC[+57.021]GR.G	1078		C[+57]	459.229	2	917.451	917.451	0	-0.1	Specific	407.61	407.61	407.61	5.68	147	>hFBN1-Nterm 070820	1	dw102418_4.4005.4005.2	controllerType=0 controllerNumber=1 scan=4005	13.3058
02795:2	1	R.ISPDLC[+57.021]GR.G	1078		C[+57]	459.229	2	917.45	917.451	0	-0.6	Specific	419.06	395.05	395.05	5.68	147	>hFBN1-Nterm 070820	1	dw102418_4.4060.4060.2	controllerType=0 controllerNumber=1 scan=4060	13.4343
03373:2	1	R.GQC[+57.021]VNTPGDFEC[+57.021]K.C	1086		C[+57]*2	756.317	2	1511.63	1511.63	0	1	Specific	384.69	384.69	384.69	6.59	147	>hFBN1-Nterm 070820	1	dw102418_4.4600.4600.2	controllerType=0 controllerNumber=1 scan=4600	14.7089
03325:2	1	R.GQC[+57.021]VNTPGDFEC[+57.021]K.C	1086		C[+57]*2	756.314	2	1511.62	1511.63	0	-2.5	Specific	578.92	537.37	537.37	8.77	147	>hFBN1-Nterm 070820	1	dw102418_4.4548.4548.2	controllerType=0 controllerNumber=1 scan=4548	14.5853
03141:2	1	R.GQC[+57.021]VN[+15.995]TPGDFEC[+57.021]K.C	1086		C[+57]*2, N[+16]	764.314	2	1527.62	1527.62	0	0.4	Specific	196.29	196.29	110.89	3.45	147	>hFBN1-Nterm 070820	1	dw102418_4.4376.4376.2	controllerType=0 controllerNumber=1 scan=4376	14.1803
03319:2	1	R.GQC[+57.021]VN[+15.995]TPGDFEC[+57.021]K.C	1086		C[+57]*2, N[+16]	764.311	2	1527.62	1527.62	0	-3.4	Specific	200.9	200.9	162.4	1.82	147	>hFBN1-Nterm 070820	1	dw102418_4.4542.4542.2	controllerType=0 controllerNumber=1 scan=4542	14.5711
03091:2	1	R.GQC[+57.021]VN[+15.995]TPGDFEC[+57.021]K.C	1086		C[+57]*2, N[+16]	764.312	2	1527.62	1527.62	0	-2.8	Specific	394.96	394.96	145.62	5.6	147	>hFBN1-Nterm 070820	1	dw102418_4.4331.4331.2	controllerType=0 controllerNumber=1 scan=4331	14.0733
03256:2	1	R.GQC[+57.021]VN[+15.995]TPGDFEC[+57.021]K.C	1086		C[+57]*2, N[+16]	764.313	2	1527.62	1527.62	0	-0.9	Specific	575.61	575.61	219.47	8.77	147	>hFBN1-Nterm 070820	1	dw102418_4.4480.4480.2	controllerType=0 controllerNumber=1 scan=4480	14.4243
03211:2	1	R.GQC[+57.021]VN[+15.995]TPGDFEC[+57.021]K.C	1086		C[+57]*2, N[+16]	764.313	2	1527.62	1527.62	0	-0.5	Specific	594.86	564.81	238.16	8.77	147	>hFBN1-Nterm 070820	1	dw102418_4.4433.4433.2	controllerType=0 controllerNumber=1 scan=4433	14.314
04325:2	1	E.SGFMMMK.N	1105			416.181	2	831.355	831.356	0	-1.5	Specific	290.79	290.79	290.79	3.34	147	>hFBN1-Nterm 070820	1	dw102418_4.5496.5496.2	controllerType=0 controllerNumber=1 scan=5496	16.8793
04235:2	1	E.SGFMMMK.N	1105			416.181	2	831.355	831.356	0	-1.6	Specific	327.29	327.29	327.29	3.55	147	>hFBN1-Nterm 070820	1	dw102418_4.5406.5406.2	controllerType=0 controllerNumber=1 scan=5406	16.6485
04265:2	1	E.SGFMMMK.N	1105			416.181	2	831.355	831.356	0	-0.9	Specific	346.75	346.75	346.75	3.67	147	>hFBN1-Nterm 070820	1	dw102418_4.5443.5443.2	controllerType=0 controllerNumber=1 scan=5443	16.7529
04271:2	1	E.SGFMM[+15.995]MK.N	1105		M[+16]	424.179	2	847.35	847.351	0	-1.3	Specific	84.52	84.52	0	1.42	147	>hFBN1-Nterm 070820	1	dw102418_4.5450.5450.2	controllerType=0 controllerNumber=1 scan=5450	16.7702
04047:2	1	E.SGFMM[+15.995]MK.N	1105		M[+16]	424.179	2	847.35	847.351	0	-1.1	Specific	134.61	134.61	39.28	1.56	147	>hFBN1-Nterm 070820	1	dw102418_4.5217.5217.2	controllerType=0 controllerNumber=1 scan=5217	16.1691
03031:2	1	E.SGFMM[+15.995]MK.N	1105		M[+16]	424.178	2	847.35	847.351	0	-1.8	Specific	142.14	142.14	0	1.66	147	>hFBN1-Nterm 070820	1	dw102418_4.4278.4278.2	controllerType=0 controllerNumber=1 scan=4278	13.9461
04103:2	1	E.SGFMM[+15.995]MK.N	1105		M[+16]	424.179	2	847.35	847.351	0	-1.2	Specific	149.15	149.15	0	1.56	147	>hFBN1-Nterm 070820	1	dw102418_4.5267.5267.2	controllerType=0 controllerNumber=1 scan=5267	16.2868
04215:2	1	E.SGFMM[+15.995]MK.N	1105		M[+16]	424.179	2	847.35	847.351	0	-1.1	Specific	197.04	197.04	0	1.83	147	>hFBN1-Nterm 070820	1	dw102418_4.5374.5374.2	controllerType=0 controllerNumber=1 scan=5374	16.5416
04165:2	1	E.SGFMMM[+15.995]K.N	1105		M[+16]	424.179	2	847.351	847.351	0	-0.1	Specific	281.6	281.6	37.61	3.34	147	>hFBN1-Nterm 070820	1	dw102418_4.5323.5323.2	controllerType=0 controllerNumber=1 scan=5323	16.4161
04257:2	1	E.SGFM[+15.995]MM[+15.995]K.N	1105		M[+16]*2	432.176	2	863.345	863.346	0	-1.1	Specific	193.21	193.21	32.45	1.9	147	>hFBN1-Nterm 070820	1	dw102418_4.5434.5434.2	controllerType=0 controllerNumber=1 scan=5434	16.731
02313:3	1	E.C[+57.021]QRDPLLC[+57.021]R.G	1119		C[+57]*2	406.533	3	1217.59	1217.59	0	-2.1	Specific	44.76	44.76	44.76	1.51	147	>hFBN1-Nterm 070820	1	dw102418_4.3554.3554.3	controllerType=0 controllerNumber=1 scan=3554	12.1774
02265:3	1	E.C[+57.021]QRDPLLC[+57.021]R.G	1119		C[+57]*2	406.534	3	1217.59	1217.59	0	-1.4	Specific	67.53	67.53	67.53	1.58	147	>hFBN1-Nterm 070820	1	dw102418_4.3506.3506.3	controllerType=0 controllerNumber=1 scan=3506	12.0523
02370:3	1	E.C[+57.021]QRDPLLC[+57.021]R.G	1119		C[+57]*2	406.534	3	1217.59	1217.59	0	-1.6	Specific	207.28	207.28	207.28	2.4	147	>hFBN1-Nterm 070820	1	dw102418_4.3617.3617.3	controllerType=0 controllerNumber=1 scan=3617	12.3351
02772:3	1	E.C[+57.021]ELSAHLC[+57.021]PNGR.C	1161		C[+57]*2	471.883	3	1413.63	1413.64	0	-1.4	Specific	683.23	683.23	683.23	10.49	147	>hFBN1-Nterm 070820	1	dw102418_4.4036.4036.3	controllerType=0 controllerNumber=1 scan=4036	13.3769
04503:2	1	E.C[+57.021][-17.027]ELSAHLC[+57.021]PNGR.C	1161		C[-17][+57]*2	698.808	2	1396.61	1396.61	0	-0.1	Specific	246.89	246.89	246.89	2.05	147	>hFBN1-Nterm 070820	1	dw102418_4.5651.5651.2	controllerType=0 controllerNumber=1 scan=5651	17.2468
01943:2	1	E.LSAHLC[+57.021]PNGR.C	1163		C[+57]	562.786	2	1124.56	1124.56	0	1.2	Specific	138.51	138.51	138.51	1.55	147	>hFBN1-Nterm 070820	1	dw102418_4.3160.3160.2	controllerType=0 controllerNumber=1 scan=3160	11.1676
01892:2	1	E.LSAHLC[+57.021]PNGR.C	1163		C[+57]	562.785	2	1124.56	1124.56	0	0.1	Specific	530.16	530.16	530.16	6.94	147	>hFBN1-Nterm 070820	1	dw102418_4.3110.3110.2	controllerType=0 controllerNumber=1 scan=3110	11.0441
02182:2	1	E.LSAHLC[+57.021]PN[+0.984]GR.C	1163		C[+57], N[+1]	563.277	2	1125.55	1125.55	0	0.3	Specific	242.36	242.36	242.36	2.77	147	>hFBN1-Nterm 070820	1	dw102418_4.3410.3410.2	controllerType=0 controllerNumber=1 scan=3410	11.7954
02221:2	1	E.LSAHLC[+57.021]PN[+0.984]GR.C	1163		C[+57], N[+1]	563.276	2	1125.54	1125.55	0	-2.4	Specific	347.42	347.42	347.42	4.03	147	>hFBN1-Nterm 070820	1	dw102418_4.3455.3455.2	controllerType=0 controllerNumber=1 scan=3455	11.9165
02518:2	1	R.C[+57.021]VNLIGK.Y	1173		C[+57]	402.225	2	803.442	803.444	0	-2.4	Specific	282.35	282.35	282.35	2.64	147	>hFBN1-Nterm 070820	1	dw102418_4.3788.3788.4	controllerType=0 controllerNumber=1 scan=3788	12.7868
02472:2	1	R.C[+57.021]VNLIGK.Y	1173		C[+57]	402.225	2	803.442	803.444	0	-2.7	Specific	294.64	294.64	294.64	1.5	147	>hFBN1-Nterm 070820	1	dw102418_4.3733.3733.2	controllerType=0 controllerNumber=1 scan=3733	12.6366
02534:2	1	R.C[+57.021]VNLIGK.Y	1173		C[+57]	402.225	2	803.442	803.444	0	-2.4	Specific	489.47	489.47	489.47	5.02	147	>hFBN1-Nterm 070820	1	dw102418_4.3805.3805.2	controllerType=0 controllerNumber=1 scan=3805	12.8265
02578:2	1	R.C[+57.021]VNLIGK.Y	1173		C[+57]	402.226	2	803.444	803.444	0	-0.1	Specific	489.52	489.52	489.52	6.18	147	>hFBN1-Nterm 070820	1	dw102418_4.3852.3852.2	controllerType=0 controllerNumber=1 scan=3852	12.944
02619:2	1	R.C[+57.021]VNLIGK.Y	1173		C[+57]	402.225	2	803.444	803.444	0	-1	Specific	555.51	555.51	555.51	5.05	147	>hFBN1-Nterm 070820	1	dw102418_4.3898.3898.2	controllerType=0 controllerNumber=1 scan=3898	13.0555
02665:2	1	R.C[+57.021]VNLIGK.Y	1173		C[+57]	402.226	2	803.445	803.444	0	0.8	Specific	562.4	562.4	562.4	5.11	147	>hFBN1-Nterm 070820	1	dw102418_4.3945.3945.2	controllerType=0 controllerNumber=1 scan=3945	13.1664
02724:2	1	R.C[+57.021]VNLIGK.Y	1173		C[+57]	402.225	2	803.444	803.444	0	-1	Specific	577.52	577.52	577.52	6.28	147	>hFBN1-Nterm 070820	1	dw102418_4.3998.3998.2	controllerType=0 controllerNumber=1 scan=3998	13.2888
02787:2	1	R.C[+57.021]VNLIGK.Y	1173		C[+57]	402.226	2	803.444	803.444	0	-0.5	Specific	589.19	589.19	589.19	6.11	147	>hFBN1-Nterm 070820	1	dw102418_4.4051.4051.2	controllerType=0 controllerNumber=1 scan=4051	13.4129
02842:2	1	R.C[+57.021]VN[+15.995]LIGK.Y	1173		C[+57], N[+16]	410.223	2	819.438	819.439	0	-1.3	Specific	312.98	312.98	312.98	3.38	147	>hFBN1-Nterm 070820	1	dw102418_4.4100.4100.2	controllerType=0 controllerNumber=1 scan=4100	13.5263
02126:2	1	K.YQC[+57.021]AC[+57.021]NPGYHSTPDR.L	1180		C[+57]*2	913.372	2	1825.74	1825.74	0	-0.9	Specific	37.19	37.19	37.19	2.06	147	>hFBN1-Nterm 070820	1	dw102418_4.3350.3350.2	controllerType=0 controllerNumber=1 scan=3350	11.6408
02344:3	1	K.YQC[+57.021]AC[+57.021]NPGYHSTPDR.L	1180		C[+57]*2	609.251	3	1825.74	1825.74	0	0	Specific	181.44	181.44	181.44	2.91	147	>hFBN1-Nterm 070820	1	dw102418_4.3589.3589.3	controllerType=0 controllerNumber=1 scan=3589	12.2645
02296:3	1	K.YQC[+57.021]AC[+57.021]NPGYHSTPDR.L	1180		C[+57]*2	609.252	3	1825.74	1825.74	0	2.4	Specific	323.61	323.61	323.61	3.59	147	>hFBN1-Nterm 070820	1	dw102418_4.3539.3539.3	controllerType=0 controllerNumber=1 scan=3539	12.1363
01883:3	1	K.YQC[+57.021]AC[+57.021]NPGYHSTPDR.L	1180		C[+57]*2	609.252	3	1825.74	1825.74	0	1.2	Specific	472.95	472.95	472.95	6.68	147	>hFBN1-Nterm 070820	1	dw102418_4.3102.3102.3	controllerType=0 controllerNumber=1 scan=3102	11.0243
02249:3	1	K.YQC[+57.021]AC[+57.021]NPGYHSTPDR.L	1180		C[+57]*2	609.251	3	1825.74	1825.74	0	0.6	Specific	586.42	586.42	586.42	7.78	147	>hFBN1-Nterm 070820	1	dw102418_4.3486.3486.3	controllerType=0 controllerNumber=1 scan=3486	11.9921
02209:3	1	K.YQC[+57.021]AC[+57.021]NPGYHSTPDR.L	1180		C[+57]*2	609.251	3	1825.74	1825.74	0	0.3	Specific	711.96	711.96	711.96	11.78	147	>hFBN1-Nterm 070820	1	dw102418_4.3443.3443.3	controllerType=0 controllerNumber=1 scan=3443	11.8833
01933:3	1	K.YQC[+57.021]AC[+57.021]NPGYHSTPDR.L	1180		C[+57]*2	609.252	3	1825.74	1825.74	0	1.2	Specific	714.43	714.43	714.43	10.78	147	>hFBN1-Nterm 070820	1	dw102418_4.3149.3149.3	controllerType=0 controllerNumber=1 scan=3149	11.1401
02006:3	1	K.YQC[+57.021]AC[+57.021]NPGYHSTPDR.L	1180		C[+57]*2	609.251	3	1825.74	1825.74	0	0.7	Specific	731.33	731.33	731.33	10.78	147	>hFBN1-Nterm 070820	1	dw102418_4.3232.3232.3	controllerType=0 controllerNumber=1 scan=3232	11.3501
02051:3	1	K.YQC[+57.021]AC[+57.021]NPGYHSTPDR.L	1180		C[+57]*2	609.251	3	1825.74	1825.74	0	0.8	Specific	790.61	790.61	790.61	11.78	147	>hFBN1-Nterm 070820	1	dw102418_4.3277.3277.3	controllerType=0 controllerNumber=1 scan=3277	11.4613
01968:3	1	K.YQC[+57.021]AC[+57.021]NPGYHSTPDR.L	1180		C[+57]*2	609.251	3	1825.74	1825.74	0	0.8	Specific	791.34	791.34	791.34	11.78	147	>hFBN1-Nterm 070820	1	dw102418_4.3191.3191.3	controllerType=0 controllerNumber=1 scan=3191	11.2469
02094:3	1	K.YQC[+57.021]AC[+57.021]NPGYHSTPDR.L	1180		C[+57]*2	609.251	3	1825.74	1825.74	0	-0.3	Specific	811.88	811.88	811.88	13.78	147	>hFBN1-Nterm 070820	1	dw102418_4.3322.3322.3	controllerType=0 controllerNumber=1 scan=3322	11.5708
02175:3	1	K.YQC[+57.021]AC[+57.021]NPGYHSTPDR.L	1180		C[+57]*2	609.251	3	1825.74	1825.74	0	-0.1	Specific	834.59	834.59	834.59	13.78	147	>hFBN1-Nterm 070820	1	dw102418_4.3402.3402.3	controllerType=0 controllerNumber=1 scan=3402	11.7765
02141:3	1	K.YQC[+57.021]AC[+57.021]NPGYHSTPDR.L	1180		C[+57]*2	609.251	3	1825.74	1825.74	0	0.6	Specific	839.08	839.08	839.08	12.78	147	>hFBN1-Nterm 070820	1	dw102418_4.3364.3364.3	controllerType=0 controllerNumber=1 scan=3364	11.6753
07002:2	1	R.LFC[+57.021]VDIDE.C	1195		C[+57]	505.729	2	1010.45	1010.45	0	0.1	Specific	342.2	333.93	333.93	3.57	147	>hFBN1-Nterm 070820	1	dw102418_4.7961.7961.2	controllerType=0 controllerNumber=1 scan=7961	22.6139
06946:2	1	R.LFC[+57.021]VDIDE.C	1195		C[+57]	505.729	2	1010.45	1010.45	0	0.1	Specific	361.12	348.69	348.69	3.98	147	>hFBN1-Nterm 070820	1	dw102418_4.7909.7909.2	controllerType=0 controllerNumber=1 scan=7909	22.4954
03836:2	1	E.TFC[+57.021]TNSEGSYE.C	1212		C[+57]	647.748	2	1294.49	1294.49	0	-1.1	Specific	54.6	51.7	51.7	1.42	147	>hFBN1-Nterm 070820	1	dw102418_4.5033.5033.2	controllerType=0 controllerNumber=1 scan=5033	15.7337
03865:2	1	E.TFC[+57.021]TN[+15.995]SEGSYE.C	1212		C[+57], N[+16]	655.745	2	1310.48	1310.48	0	-1.4	Specific	115.71	91.49	91.49	1.42	147	>hFBN1-Nterm 070820	1	dw102418_4.5058.5058.2	controllerType=0 controllerNumber=1 scan=5058	15.7925
05338:3	1	E.C[+57.021]SC[+57.021]QPGFALMPDQR.S	1223		C[+57]*2	556.244	3	1666.72	1666.71	0	1.6	Specific	140.82	140.82	140.82	1.6	147	>hFBN1-Nterm 070820	1	dw102418_4.6402.6402.3	controllerType=0 controllerNumber=1 scan=6402	19.0238
05276:3	1	E.C[+57.021]SC[+57.021]QPGFALMPDQR.S	1223		C[+57]*2	556.242	3	1666.71	1666.71	0	-0.5	Specific	625.05	625.05	625.05	9.38	147	>hFBN1-Nterm 070820	1	dw102418_4.6347.6347.3	controllerType=0 controllerNumber=1 scan=6347	18.8985
05253:2	1	E.C[+57.021]SC[+57.021]QPGFALMPDQR.S	1223		C[+57]*2	833.859	2	1666.71	1666.71	0	-2.1	Specific	670.93	670.93	670.93	10.78	147	>hFBN1-Nterm 070820	1	dw102418_4.6326.6326.2	controllerType=0 controllerNumber=1 scan=6326	18.8491
05310:2	1	E.C[+57.021]SC[+57.021]QPGFALMPDQR.S	1223		C[+57]*2	833.86	2	1666.71	1666.71	0	-1	Specific	774.8	774.8	774.8	12.78	147	>hFBN1-Nterm 070820	1	dw102418_4.6379.6379.2	controllerType=0 controllerNumber=1 scan=6379	18.9717
07140:2	1	E.C[+57.021][-17.027]SC[+57.021]QPGFALMPDQR.S	1223		C[-17][+57]*2	825.347	2	1649.69	1649.69	0	-0.3	Specific	601.2	601.2	601.2	9.78	147	>hFBN1-Nterm 070820	1	dw102418_4.8080.8080.2	controllerType=0 controllerNumber=1 scan=8080	22.883
06033:2	1	E.C[+57.021]DLNPNIC[+57.021]LSGTC[+57.021]E.N	1286		C[+57]*3	826.841	2	1652.67	1652.67	0	1.9	Specific	606.58	442.29	442.29	8.38	147	>hFBN1-Nterm 070820	1	dw102418_4.7045.7045.2	controllerType=0 controllerNumber=1 scan=7045	20.4929
04789:3	1	E.C[+57.021]DLNPNIC[+57.021]LSGTC[+57.021]ENTK.G	1286		C[+57]*3	665.955	3	1995.85	1995.86	0	-3.1	Specific	469.85	469.85	469.85	5.17	147	>hFBN1-Nterm 070820	1	dw102418_4.5911.5911.3	controllerType=0 controllerNumber=1 scan=5911	17.8828
04775:2	1	E.C[+57.021]DLNPNIC[+57.021]LSGTC[+57.021]ENTK.G	1286		C[+57]*3	998.43	2	1995.85	1995.86	0	-2.3	Specific	802.45	758.18	758.18	13.66	147	>hFBN1-Nterm 070820	1	dw102418_4.5897.5897.2	controllerType=0 controllerNumber=1 scan=5897	17.8506
03534:2	1	K.GSFIC[+57.021]HC[+57.021]DMGYSGK.K	1303		C[+57]*2	809.821	2	1618.64	1618.64	0	-5.7	Specific	459.85	391.84	391.84	4.85	147	>hFBN1-Nterm 070820	1	dw102418_4.4760.4760.2	controllerType=0 controllerNumber=1 scan=4760	15.0901
03468:3	1	K.GSFIC[+57.021]HC[+57.021]DMGYSGK.K	1303		C[+57]*2	540.219	3	1618.64	1618.64	0	-2.1	Specific	581.73	474.8	474.8	8.78	147	>hFBN1-Nterm 070820	1	dw102418_4.4693.4693.3	controllerType=0 controllerNumber=1 scan=4693	14.9295
03614:3	1	K.GSFIC[+57.021]HC[+57.021]DMGYSGK.K	1303		C[+57]*2	540.22	3	1618.64	1618.64	0	-0.3	Specific	586.18	497.86	497.86	8.78	147	>hFBN1-Nterm 070820	1	dw102418_4.4835.4835.3	controllerType=0 controllerNumber=1 scan=4835	15.2684
03561:3	1	K.GSFIC[+57.021]HC[+57.021]DMGYSGK.K	1303		C[+57]*2	540.22	3	1618.64	1618.64	0	-0.2	Specific	671.97	490.96	490.96	10.78	147	>hFBN1-Nterm 070820	1	dw102418_4.4787.4787.3	controllerType=0 controllerNumber=1 scan=4787	15.1548
03515:3	1	K.GSFIC[+57.021]HC[+57.021]DMGYSGK.K	1303		C[+57]*2	540.22	3	1618.64	1618.64	0	-0.2	Specific	707.32	527.73	527.73	11.78	147	>hFBN1-Nterm 070820	1	dw102418_4.4741.4741.3	controllerType=0 controllerNumber=1 scan=4741	15.0458
03555:3	1	K.GSFIC[+57.021]H[+15.995]C[+57.021]DMGYSGK.K	1303		C[+57]*2, H[+16]	545.55	3	1634.64	1634.64	0	-2	Specific	40	40	0	1.94	147	>hFBN1-Nterm 070820	1	dw102418_4.4781.4781.3	controllerType=0 controllerNumber=1 scan=4781	15.1393
02747:3	1	K.GSFIC[+57.021]HC[+57.021]DMGYSGKK.G	1303		C[+57]*2	582.918	3	1746.74	1746.74	0	-0.2	Specific	122.26	122.26	122.26	2.8	147	>hFBN1-Nterm 070820	1	dw102418_4.4018.4018.3	controllerType=0 controllerNumber=1 scan=4018	13.3352
02575:3	1	K.GSFIC[+57.021]HC[+57.021]DMGYSGKK.G	1303		C[+57]*2	582.918	3	1746.74	1746.74	0	0.1	Specific	163.17	163.17	163.17	3.41	147	>hFBN1-Nterm 070820	1	dw102418_4.3849.3849.3	controllerType=0 controllerNumber=1 scan=3849	12.9366
02624:3	1	K.GSFIC[+57.021]HC[+57.021]DMGYSGKK.G	1303		C[+57]*2	582.918	3	1746.74	1746.74	0	-0.2	Specific	170.17	170.17	170.17	3.41	147	>hFBN1-Nterm 070820	1	dw102418_4.3904.3904.3	controllerType=0 controllerNumber=1 scan=3904	13.0709
02552:4	1	K.GSFIC[+57.021]HC[+57.021]DMGYSGKK.G	1303		C[+57]*2	437.439	4	1746.73	1746.74	0	-3.3	Specific	261.02	261.02	261.02	1.97	147	>hFBN1-Nterm 070820	1	dw102418_4.3822.3822.4	controllerType=0 controllerNumber=1 scan=3822	12.8665
02686:3	1	K.GSFIC[+57.021]HC[+57.021]DMGYSGKK.G	1303		C[+57]*2	582.918	3	1746.74	1746.74	0	-0.1	Specific	295.51	295.51	295.51	6.04	147	>hFBN1-Nterm 070820	1	dw102418_4.3964.3964.3	controllerType=0 controllerNumber=1 scan=3964	13.2118
02587:4	1	K.GSFIC[+57.021]HC[+57.021]DMGYSGKK.G	1303		C[+57]*2	437.439	4	1746.74	1746.74	0	-2.2	Specific	538.04	476.62	476.62	8	147	>hFBN1-Nterm 070820	1	dw102418_4.3864.3864.4	controllerType=0 controllerNumber=1 scan=3864	12.9736
02627:4	1	K.GSFIC[+57.021]HC[+57.021]DMGYSGKK.G	1303		C[+57]*2	437.44	4	1746.74	1746.74	0	-0.4	Specific	601.92	562.41	562.41	10.07	147	>hFBN1-Nterm 070820	1	dw102418_4.3908.3908.4	controllerType=0 controllerNumber=1 scan=3908	13.0808
02682:4	1	K.GSFIC[+57.021]HC[+57.021]DMGYSGKK.G	1303		C[+57]*2	437.44	4	1746.74	1746.74	0	-0.8	Specific	617.36	562.09	562.09	10.07	147	>hFBN1-Nterm 070820	1	dw102418_4.3960.3960.4	controllerType=0 controllerNumber=1 scan=3960	13.2019
02746:4	1	K.GSFIC[+57.021]HC[+57.021]DMGYSGKK.G	1303		C[+57]*2	437.44	4	1746.74	1746.74	0	-1.2	Specific	653.05	583.47	583.47	11.07	147	>hFBN1-Nterm 070820	1	dw102418_4.4017.4017.4	controllerType=0 controllerNumber=1 scan=4017	13.3331
02777:2	1	K.TGC[+57.021]TDINEC[+57.021]E.I	1320		C[+57]*2	599.721	2	1198.43	1198.44	0	-0.9	Specific	71.23	71.23	71.23	1.8	147	>hFBN1-Nterm 070820	1	dw102418_4.4042.4042.2	controllerType=0 controllerNumber=1 scan=4042	13.3919
02515:2	1	K.TGC[+57.021]TDINEC[+57.021]E.I	1320		C[+57]*2	599.72	2	1198.43	1198.44	0	-2.2	Specific	77.3	77.3	77.3	1.45	147	>hFBN1-Nterm 070820	1	dw102418_4.3784.3784.2	controllerType=0 controllerNumber=1 scan=3784	12.7763
02711:2	1	K.TGC[+57.021]TDINEC[+57.021]E.I	1320		C[+57]*2	599.721	2	1198.43	1198.44	0	-0.4	Specific	220.7	220.7	220.7	2.89	147	>hFBN1-Nterm 070820	1	dw102418_4.3985.3985.2	controllerType=0 controllerNumber=1 scan=3985	13.2609
02564:2	1	K.TGC[+57.021]TDINEC[+57.021]E.I	1320		C[+57]*2	599.721	2	1198.43	1198.44	0	-0.7	Specific	273.25	273.25	273.25	3.35	147	>hFBN1-Nterm 070820	1	dw102418_4.3835.3835.2	controllerType=0 controllerNumber=1 scan=3835	12.8977
02656:2	1	K.TGC[+57.021]TDINEC[+57.021]E.I	1320		C[+57]*2	599.721	2	1198.43	1198.44	0	-0.4	Specific	294.92	294.92	294.92	4.17	147	>hFBN1-Nterm 070820	1	dw102418_4.3936.3936.2	controllerType=0 controllerNumber=1 scan=3936	13.1472
02608:2	1	K.TGC[+57.021]TDINEC[+57.021]E.I	1320		C[+57]*2	599.721	2	1198.44	1198.44	0	0.4	Specific	365.66	357.14	357.14	4.89	147	>hFBN1-Nterm 070820	1	dw102418_4.3884.3884.2	controllerType=0 controllerNumber=1 scan=3884	13.0228
01655:2	1	K.HAVC[+57.021]TNTAGSFK.C	1338		C[+57]	646.806	2	1292.61	1292.61	0	0.2	Specific	194.14	194.14	194.14	1.46	147	>hFBN1-Nterm 070820	1	dw102418_4.2876.2876.2	controllerType=0 controllerNumber=1 scan=2876	10.4543
01466:3	1	K.HAVC[+57.021]TNTAGSFK.C	1338		C[+57]	431.54	3	1292.6	1292.61	0	-0.7	Specific	282.41	282.41	282.41	3.77	147	>hFBN1-Nterm 070820	1	dw102418_4.2652.2652.3	controllerType=0 controllerNumber=1 scan=2652	9.8545
01454:2	1	K.HAVC[+57.021]TNTAGSFK.C	1338		C[+57]	646.808	2	1292.61	1292.61	0	2.9	Specific	283.52	283.52	283.52	2.02	147	>hFBN1-Nterm 070820	1	dw102418_4.2636.2636.2	controllerType=0 controllerNumber=1 scan=2636	9.8051
01611:3	1	K.HAVC[+57.021]TNTAGSFK.C	1338		C[+57]	431.54	3	1292.61	1292.61	0	1.1	Specific	364.71	364.71	364.71	4.55	147	>hFBN1-Nterm 070820	1	dw102418_4.2827.2827.3	controllerType=0 controllerNumber=1 scan=2827	10.3213
01501:3	1	K.HAVC[+57.021]TNTAGSFK.C	1338		C[+57]	431.539	3	1292.6	1292.61	0	-1.6	Specific	406.31	406.31	406.31	6.67	147	>hFBN1-Nterm 070820	1	dw102418_4.2697.2697.3	controllerType=0 controllerNumber=1 scan=2697	9.9771
01484:2	1	K.HAVC[+57.021]TNTAGSFK.C	1338		C[+57]	646.807	2	1292.61	1292.61	0	1.1	Specific	428.66	400.59	400.59	3.88	147	>hFBN1-Nterm 070820	1	dw102418_4.2675.2675.2	controllerType=0 controllerNumber=1 scan=2675	9.9157
01621:2	1	K.HAVC[+57.021]TNTAGSFK.C	1338		C[+57]	646.806	2	1292.61	1292.61	0	0.2	Specific	429.94	423.88	423.88	4.88	147	>hFBN1-Nterm 070820	1	dw102418_4.2837.2837.2	controllerType=0 controllerNumber=1 scan=2837	10.3453
01541:3	1	K.HAVC[+57.021]TNTAGSFK.C	1338		C[+57]	431.54	3	1292.61	1292.61	0	1.1	Specific	433.26	433.26	433.26	5.67	147	>hFBN1-Nterm 070820	1	dw102418_4.2744.2744.3	controllerType=0 controllerNumber=1 scan=2744	10.1006
01516:2	1	K.HAVC[+57.021]TNTAGSFK.C	1338		C[+57]	646.807	2	1292.61	1292.61	0	1.9	Specific	462.39	456.48	456.48	4.23	147	>hFBN1-Nterm 070820	1	dw102418_4.2715.2715.2	controllerType=0 controllerNumber=1 scan=2715	10.025
01580:3	1	K.HAVC[+57.021]TNTAGSFK.C	1338		C[+57]	431.54	3	1292.61	1292.61	0	1.2	Specific	479.16	479.16	479.16	5.77	147	>hFBN1-Nterm 070820	1	dw102418_4.2788.2788.3	controllerType=0 controllerNumber=1 scan=2788	10.2157
01586:2	1	K.HAVC[+57.021]TNTAGSFK.C	1338		C[+57]	646.807	2	1292.61	1292.61	0	0.5	Specific	728.79	703.15	703.15	9.64	147	>hFBN1-Nterm 070820	1	dw102418_4.2797.2797.2	controllerType=0 controllerNumber=1 scan=2797	10.2388
01553:2	1	K.HAVC[+57.021]TNTAGSFK.C	1338		C[+57]	646.807	2	1292.61	1292.61	0	0.9	Specific	785.35	708.97	708.97	9.8	147	>hFBN1-Nterm 070820	1	dw102418_4.2757.2757.2	controllerType=0 controllerNumber=1 scan=2757	10.1336
01500:3	1	K.HAVC[+57.021]TN[+15.995]TAGSFK.C	1338		C[+57], N[+16]	436.871	3	1308.6	1308.6	0	-1.2	Specific	122.08	122.08	122.08	1.58	147	>hFBN1-Nterm 070820	1	dw102418_4.2696.2696.3	controllerType=0 controllerNumber=1 scan=2696	9.975
01470:3	1	K.HAVC[+57.021]TN[+15.995]TAGSFK.C	1338		C[+57], N[+16]	436.872	3	1308.6	1308.6	0	0.3	Specific	196.98	196.98	196.98	2.58	147	>hFBN1-Nterm 070820	1	dw102418_4.2657.2657.3	controllerType=0 controllerNumber=1 scan=2657	9.8665
01642:2	1	K.HAVC[+57.021]TN[+15.995]TAGSFK.C	1338		C[+57], N[+16]	654.806	2	1308.6	1308.6	0	3.5	Specific	306.76	297.93	297.93	2.02	147	>hFBN1-Nterm 070820	1	dw102418_4.2862.2862.2	controllerType=0 controllerNumber=1 scan=2862	10.415
01444:2	1	K.HAVC[+57.021]TN[+15.995]TAGSFK.C	1338		C[+57], N[+16]	654.803	2	1308.6	1308.6	0	-0.4	Specific	319.19	316.11	316.11	3.35	147	>hFBN1-Nterm 070820	1	dw102418_4.2624.2624.2	controllerType=0 controllerNumber=1 scan=2624	9.7692
01610:3	1	K.HAVC[+57.021]TN[+15.995]TAGSFK.C	1338		C[+57], N[+16]	436.872	3	1308.6	1308.6	0	0.7	Specific	431.78	350.2	266.69	4.53	147	>hFBN1-Nterm 070820	1	dw102418_4.2826.2826.3	controllerType=0 controllerNumber=1 scan=2826	10.3191
01475:2	1	K.HAVC[+57.021]TN[+15.995]TAGSFK.C	1338		C[+57], N[+16]	654.803	2	1308.6	1308.6	0	-0.6	Specific	438.1	402.79	351.17	4.88	147	>hFBN1-Nterm 070820	1	dw102418_4.2663.2663.2	controllerType=0 controllerNumber=1 scan=2663	9.882
01539:3	1	K.HAVC[+57.021]TN[+15.995]TAGSFK.C	1338		C[+57], N[+16]	436.872	3	1308.6	1308.6	0	0.6	Specific	488.26	442.77	274.76	5.79	147	>hFBN1-Nterm 070820	1	dw102418_4.2741.2741.3	controllerType=0 controllerNumber=1 scan=2741	10.0924
01579:3	1	K.HAVC[+57.021]TN[+15.995]TAGSFK.C	1338		C[+57], N[+16]	436.872	3	1308.6	1308.6	0	0.9	Specific	531.94	488.21	323.52	5.81	147	>hFBN1-Nterm 070820	1	dw102418_4.2786.2786.3	controllerType=0 controllerNumber=1 scan=2786	10.2101
01506:2	1	K.HAVC[+57.021]TN[+15.995]TAGSFK.C	1338		C[+57], N[+16]	654.805	2	1308.6	1308.6	0	1.5	Specific	554.62	469.95	352.91	4.36	147	>hFBN1-Nterm 070820	1	dw102418_4.2702.2702.2	controllerType=0 controllerNumber=1 scan=2702	9.9892
01606:2	1	K.HAVC[+57.021]TN[+15.995]TAGSFK.C	1338		C[+57], N[+16]	654.804	2	1308.6	1308.6	0	1.2	Specific	588.95	472.95	366.42	5.43	147	>hFBN1-Nterm 070820	1	dw102418_4.2822.2822.2	controllerType=0 controllerNumber=1 scan=2822	10.3089
01540:2	1	K.HAVC[+57.021]TN[+15.995]TAGSFK.C	1338		C[+57], N[+16]	654.804	2	1308.6	1308.6	0	0.5	Specific	653.92	531.3	411.94	8.43	147	>hFBN1-Nterm 070820	1	dw102418_4.2743.2743.2	controllerType=0 controllerNumber=1 scan=2743	10.0984
01578:2	1	K.HAVC[+57.021]TN[+15.995]TAGSFK.C	1338		C[+57], N[+16]	654.804	2	1308.6	1308.6	0	1	Specific	829.41	671.33	452.39	10.64	147	>hFBN1-Nterm 070820	1	dw102418_4.2785.2785.2	controllerType=0 controllerNumber=1 scan=2785	10.208
04777:2	1	K.C[+57.021]SC[+57.021]SPGWIGDGIK.C	1350		C[+57]*2	718.816	2	1436.63	1436.63	0	-3.2	Specific	549.27	549.27	549.27	5.43	147	>hFBN1-Nterm 070820	1	dw102418_4.5899.5899.2	controllerType=0 controllerNumber=1 scan=5899	17.855
04890:2	1	K.C[+57.021]SC[+57.021]SPGWIGDGIK.C	1350		C[+57]*2	718.817	2	1436.63	1436.63	0	-1.5	Specific	568.53	568.53	568.53	8.49	147	>hFBN1-Nterm 070820	1	dw102418_4.6002.6002.2	controllerType=0 controllerNumber=1 scan=6002	18.0938
04829:2	1	K.C[+57.021]SC[+57.021]SPGWIGDGIK.C	1350		C[+57]*2	718.817	2	1436.63	1436.63	0	-1.9	Specific	871.72	646.12	646.12	14.49	147	>hFBN1-Nterm 070820	1	dw102418_4.5947.5947.2	controllerType=0 controllerNumber=1 scan=5947	17.9674
06762:2	1	K.C[+57.021][-17.027]SC[+57.021]SPGWIGDGIK.C	1350		C[-17][+57]*2	710.305	2	1419.6	1419.6	0	-0.7	Specific	600.96	600.96	600.96	9.49	147	>hFBN1-Nterm 070820	1	dw102418_4.7736.7736.2	controllerType=0 controllerNumber=1 scan=7736	22.0939
06698:2	1	K.C[+57.021][-17.027]SC[+57.021]SPGWIGDGIK.C	1350		C[-17][+57]*2	710.305	2	1419.6	1419.6	0	-0.2	Specific	688.66	688.66	688.66	10.49	147	>hFBN1-Nterm 070820	1	dw102418_4.7672.7672.2	controllerType=0 controllerNumber=1 scan=7672	21.9491
01304:2	1	K.NTMGSYR.C	1384			414.687	2	828.367	828.367	0	0.5	Specific	146.75	146.75	146.75	1.56	147	>hFBN1-Nterm 070820	1	dw102418_4.2444.2444.5	controllerType=0 controllerNumber=1 scan=2444	9.1976
04913:3	1	E.NLNLC[+57.021]GNGQC[+57.021]LNAPGGYR.C	1413		C[+57]*2	659.974	3	1977.91	1977.9	0	3	Specific	303.48	303.48	303.48	1.54	147	>hFBN1-Nterm 070820	1	dw102418_4.6024.6024.3	controllerType=0 controllerNumber=1 scan=6024	18.1452
04884:2	1	E.NLNLC[+57.021]GNGQC[+57.021]LNAPGGYR.C	1413		C[+57]*2	989.453	2	1977.9	1977.9	0	-1.3	Specific	337.72	337.72	337.72	4.58	147	>hFBN1-Nterm 070820	1	dw102418_4.5995.5995.2	controllerType=0 controllerNumber=1 scan=5995	18.0773
04854:3	1	E.NLNLC[+57.021]GNGQC[+57.021]LNAPGGYR.C	1413		C[+57]*2	659.971	3	1977.9	1977.9	0	-1.8	Specific	681.92	681.92	681.92	8.9	147	>hFBN1-Nterm 070820	1	dw102418_4.5971.5971.3	controllerType=0 controllerNumber=1 scan=5971	18.0215
05255:3	1	E.NLNLC[+57.021]GN[+0.984]GQC[+57.021]LNAPGGYR.C	1413		C[+57]*2, N[+1]	660.3	3	1978.88	1978.89	0	-0.6	Specific	324.53	324.53	89.72	3.19	147	>hFBN1-Nterm 070820	1	dw102418_4.6328.6328.3	controllerType=0 controllerNumber=1 scan=6328	18.8534
04879:3	1	E.NLNLC[+57.021]GNGQC[+57.021]LN[+15.995]APGGYR.C	1413		C[+57]*2, N[+16]	665.303	3	1993.9	1993.9	0	-0.5	Specific	544.09	544.09	254.03	5.84	147	>hFBN1-Nterm 070820	1	dw102418_4.5992.5992.3	controllerType=0 controllerNumber=1 scan=5992	18.0707
04814:3	1	E.NLNLC[+57.021]GNGQC[+57.021]LN[+15.995]APGGYR.C	1413		C[+57]*2, N[+16]	665.303	3	1993.9	1993.9	0	-0.6	Specific	558.38	558.38	254.31	5.84	147	>hFBN1-Nterm 070820	1	dw102418_4.5934.5934.3	controllerType=0 controllerNumber=1 scan=5934	17.9365
04831:2	1	E.NLNLC[+57.021]GNGQC[+57.021]LN[+15.995]APGGYR.C	1413		C[+57]*2, N[+16]	997.451	2	1993.89	1993.9	0	-1	Specific	751.81	751.81	255.79	11.31	147	>hFBN1-Nterm 070820	1	dw102418_4.5949.5949.2	controllerType=0 controllerNumber=1 scan=5949	17.9714
05210:2	1	E.NLNLC[+57.021]GN[+0.984]GQC[+57.021]LN[+15.995]APGGYR.C	1413		C[+57]*2, N[+1][+16]	997.941	2	1994.88	1994.88	0	-2.7	Specific	679.41	679.41	180.4	7.32	147	>hFBN1-Nterm 070820	1	dw102418_4.6286.6286.2	controllerType=0 controllerNumber=1 scan=6286	18.7553
04593:2	1	E.C[+57.021]DMGFVPSADGK.A	1433		C[+57]	642.273	2	1283.54	1283.54	0	-1.2	Specific	96.67	96.67	96.67	2.32	147	>hFBN1-Nterm 070820	1	dw102418_4.5727.5727.2	controllerType=0 controllerNumber=1 scan=5727	17.425
04472:2	1	E.C[+57.021]DMGFVPSADGK.A	1433		C[+57]	642.274	2	1283.54	1283.54	0	0.8	Specific	352.69	352.69	352.69	5.16	147	>hFBN1-Nterm 070820	1	dw102418_4.5623.5623.2	controllerType=0 controllerNumber=1 scan=5623	17.1796
04530:2	1	E.C[+57.021]DMGFVPSADGK.A	1433		C[+57]	642.273	2	1283.54	1283.54	0	-1.1	Specific	515.31	515.31	515.31	7.68	147	>hFBN1-Nterm 070820	1	dw102418_4.5673.5673.2	controllerType=0 controllerNumber=1 scan=5673	17.2988
06689:2	1	E.C[+57.021][-17.027]DMGFVPSADGK.A	1433		C[-17][+57]	633.76	2	1266.51	1266.51	0	-0.8	Specific	406.34	406.34	406.34	7.56	147	>hFBN1-Nterm 070820	1	dw102418_4.7664.7664.2	controllerType=0 controllerNumber=1 scan=7664	21.9307
03879:2	1	D.MGFVPSADGK.A	1435			504.745	2	1008.48	1008.48	0	0	Specific	277.23	277.23	277.23	3.94	147	>hFBN1-Nterm 070820	1	dw102418_4.5069.5069.2	controllerType=0 controllerNumber=1 scan=5069	15.8184
03929:2	1	D.MGFVPSADGK.A	1435			504.745	2	1008.48	1008.48	0	0.3	Specific	328.73	328.73	328.73	5.97	147	>hFBN1-Nterm 070820	1	dw102418_4.5115.5115.2	controllerType=0 controllerNumber=1 scan=5115	15.9297
03984:2	1	D.MGFVPSADGK.A	1435			504.745	2	1008.48	1008.48	0	0.1	Specific	484.44	484.44	484.44	7.61	147	>hFBN1-Nterm 070820	1	dw102418_4.5162.5162.2	controllerType=0 controllerNumber=1 scan=5162	16.0401
07546:3	1	E.C[+57.021]SLPNIC[+57.021]VFGTC[+57.021]HNLPGLFR.C	1452		C[+57]*3	788.048	3	2362.13	2362.13	0	1.4	Specific	696.05	696.05	696.05	8.21	147	>hFBN1-Nterm 070820	1	dw102418_4.8420.8420.3	controllerType=0 controllerNumber=1 scan=8420	23.6616
07470:3	1	E.C[+57.021]SLPNIC[+57.021]VFGTC[+57.021]HNLPGLFR.C	1452		C[+57]*3	788.045	3	2362.12	2362.13	0	-2.2	Specific	786.13	786.13	784.16	11.21	147	>hFBN1-Nterm 070820	1	dw102418_4.8360.8360.3	controllerType=0 controllerNumber=1 scan=8360	23.5215
07472:3	1	E.C[+57.021]SLPNIC[+57.021]VFGTC[+57.021]HN[+15.995]LPGLFR.C	1452		C[+57]*3, N[+16]	793.379	3	2378.12	2378.12	0	1.5	Specific	805.23	805.23	33.01	11.21	147	>hFBN1-Nterm 070820	1	dw102418_4.8362.8362.3	controllerType=0 controllerNumber=1 scan=8362	23.5259
03631:2	1	E.IGYELDR.S	1476			433.224	2	865.441	865.441	0	-0.1	Specific	100.74	100.74	100.74	1.41	147	>hFBN1-Nterm 070820	1	dw102418_4.4851.4851.2	controllerType=0 controllerNumber=1 scan=4851	15.3043
03559:2	1	E.IGYELDR.S	1476			433.224	2	865.442	865.441	0	0.4	Specific	292.34	292.34	292.34	3.28	147	>hFBN1-Nterm 070820	1	dw102418_4.4785.4785.2	controllerType=0 controllerNumber=1 scan=4785	15.1492
03510:2	1	E.IGYELDR.S	1476			433.224	2	865.441	865.441	0	-0.4	Specific	356.91	356.91	356.91	3.85	147	>hFBN1-Nterm 070820	1	dw102418_4.4736.4736.2	controllerType=0 controllerNumber=1 scan=4736	15.0338
03224:2	1	E.IGYELDR.S	1476			433.224	2	865.441	865.441	0	-0.1	Specific	367.38	367.38	367.38	4.38	147	>hFBN1-Nterm 070820	1	dw102418_4.4449.4449.2	controllerType=0 controllerNumber=1 scan=4449	14.3529
03272:2	1	E.IGYELDR.S	1476			433.225	2	865.444	865.441	0	2.5	Specific	392.74	392.74	392.74	4.52	147	>hFBN1-Nterm 070820	1	dw102418_4.4496.4496.2	controllerType=0 controllerNumber=1 scan=4496	14.4627
03369:2	1	E.IGYELDR.S	1476			433.224	2	865.441	865.441	0	-0.8	Specific	402.93	402.93	402.93	5.59	147	>hFBN1-Nterm 070820	1	dw102418_4.4596.4596.2	controllerType=0 controllerNumber=1 scan=4596	14.7003
03323:2	1	E.IGYELDR.S	1476			433.224	2	865.442	865.441	0	0.1	Specific	410.92	410.92	410.92	5.49	147	>hFBN1-Nterm 070820	1	dw102418_4.4546.4546.2	controllerType=0 controllerNumber=1 scan=4546	14.581
03464:2	1	E.IGYELDR.S	1476			433.223	2	865.439	865.441	0	-2.7	Specific	419.62	419.62	419.62	3.6	147	>hFBN1-Nterm 070820	1	dw102418_4.4690.4690.2	controllerType=0 controllerNumber=1 scan=4690	14.923
03419:2	1	E.IGYELDR.S	1476			433.224	2	865.441	865.441	0	-0.4	Specific	423.63	423.63	423.63	5.59	147	>hFBN1-Nterm 070820	1	dw102418_4.4644.4644.2	controllerType=0 controllerNumber=1 scan=4644	14.8154
02825:4	2	K.KGSYGMDC[+57.021]HC[+57.021]IFSGK.T	220		C[+57]*2	437.441	4	1746.74	1746.74	0	0.6	Specific	9.7	9.7	9.7	1.39	1	>Reverse >hFBN1-Nterm 070820	2	dw102418_4.4086.4086.3	controllerType=0 controllerNumber=1 scan=4086	13.4936
