# Supplementary material for: POGLUT2 and POGLUT3 O-glucosylate multiple EGF repeats in fibrillin-1, -2, and LTBP1 and promote secretion of fibrillin-1
Source: J Biol Chem. 2021 Aug 17;297(3):101055. doi: 10.1016/j.jbc.2021.101055 (PMC8405936; doi:10.1016/j.jbc.2021.101055)
Supplement: Supplemental Table S11 [file mmc9.xlsx]

## Sheet: Sheet1
Table S11: Trypsin digestion of recombinant human FBN1-C expressed in WT HEK293T cells.
Each tab is a biological replicate.

## Sheet: DW_091218_3
Query #:z	Protein Rank	Peptide < ProteinMetrics Confidential >	Starting position	Glycans NHFAGNa	Modification Type(s)	Observed m/z	z	Observed (M+H)	Calc. mass (M+H)	Off-by-x error	Mass error (ppm)	Cleavage	Score	Delta	Delta Mod	|Log Prob|	# of unique peptides	Protein Name	Protein DB number	Comment	Scan #	Scan Time
07508:2	1	K.C[+57.021]INTFGSFQC[+57.021]R.C	157		C[+57]*2	695.305	2	1389.6	1389.6	0	-1.3	Specific	471.87	471.87	471.87	7.67	230	>FBN1 C term	1	DW091218_3.7924.7924.2	controllerType=0 controllerNumber=1 scan=7924	22.9072
06776:2	1	K.C[+57.021]INTFGSFQC[+57.021]R.C	157		C[+57]*2	695.306	2	1389.6	1389.6	0	0.1	Specific	605.46	605.46	605.46	8.95	230	>FBN1 C term	1	DW091218_3.7292.7292.2	controllerType=0 controllerNumber=1 scan=7292	21.4458
07407:2	1	K.C[+57.021]INTFGSFQC[+57.021]R.C	157		C[+57]*2	695.307	2	1389.61	1389.6	0	1.9	Specific	645.68	645.68	645.68	8.95	230	>FBN1 C term	1	DW091218_3.7840.7840.2	controllerType=0 controllerNumber=1 scan=7840	22.7109
07285:2	1	K.C[+57.021]INTFGSFQC[+57.021]R.C	157		C[+57]*2	695.306	2	1389.6	1389.6	0	0.6	Specific	653.27	653.27	653.27	9.95	230	>FBN1 C term	1	DW091218_3.7732.7732.2	controllerType=0 controllerNumber=1 scan=7732	22.4585
07347:2	1	K.C[+57.021]INTFGSFQC[+57.021]R.C	157		C[+57]*2	695.307	2	1389.61	1389.6	0	1.7	Specific	681.4	681.4	681.4	11.15	230	>FBN1 C term	1	DW091218_3.7787.7787.2	controllerType=0 controllerNumber=1 scan=7787	22.5856
07093:2	1	K.C[+57.021]INTFGSFQC[+57.021]R.C	157		C[+57]*2	695.306	2	1389.61	1389.6	0	1.2	Specific	686.22	686.22	686.22	9.95	230	>FBN1 C term	1	DW091218_3.7564.7564.2	controllerType=0 controllerNumber=1 scan=7564	22.0774
06901:2	1	K.C[+57.021]INTFGSFQC[+57.021]R.C	157		C[+57]*2	695.306	2	1389.6	1389.6	0	0.4	Specific	692.43	692.43	692.43	9.95	230	>FBN1 C term	1	DW091218_3.7399.7399.2	controllerType=0 controllerNumber=1 scan=7399	21.6959
06837:2	1	K.C[+57.021]INTFGSFQC[+57.021]R.C	157		C[+57]*2	695.306	2	1389.6	1389.6	0	0.5	Specific	692.71	692.71	692.71	11.15	230	>FBN1 C term	1	DW091218_3.7344.7344.2	controllerType=0 controllerNumber=1 scan=7344	21.5679
07153:2	1	K.C[+57.021]INTFGSFQC[+57.021]R.C	157		C[+57]*2	695.306	2	1389.61	1389.6	0	1	Specific	709.29	709.29	709.29	10.95	230	>FBN1 C term	1	DW091218_3.7619.7619.2	controllerType=0 controllerNumber=1 scan=7619	22.2052
06963:2	1	K.C[+57.021]INTFGSFQC[+57.021]R.C	157		C[+57]*2	695.306	2	1389.6	1389.6	0	0.3	Specific	710.36	710.36	710.36	10.95	230	>FBN1 C term	1	DW091218_3.7454.7454.2	controllerType=0 controllerNumber=1 scan=7454	21.8226
07218:2	1	K.C[+57.021]INTFGSFQC[+57.021]R.C	157		C[+57]*2	695.306	2	1389.61	1389.6	0	0.9	Specific	721.52	721.52	721.52	10.95	230	>FBN1 C term	1	DW091218_3.7674.7674.2	controllerType=0 controllerNumber=1 scan=7674	22.3294
07028:2	1	K.C[+57.021]INTFGSFQC[+57.021]R.C	157		C[+57]*2	695.307	2	1389.61	1389.6	0	1.3	Specific	732.9	732.9	732.9	10.95	230	>FBN1 C term	1	DW091218_3.7509.7509.2	controllerType=0 controllerNumber=1 scan=7509	21.9494
06433:2	1	K.C[+57.021]INTFGS[+162.053]FQC[+57.021]R.C	157	Hex(1)	C[+57]*2, S[+162]	776.332	2	1551.66	1551.66	0	0.3	Specific	585.84	585.84	79.4	9.15	230	>FBN1 C term	1	DW091218_3.7013.7013.2	controllerType=0 controllerNumber=1 scan=7013	20.7938
06369:2	1	K.C[+57.021]INTFGS[+162.053]FQC[+57.021]R.C	157	Hex(1)	C[+57]*2, S[+162]	776.332	2	1551.66	1551.66	0	0	Specific	601.07	601.07	49.98	10.15	230	>FBN1 C term	1	DW091218_3.6954.6954.2	controllerType=0 controllerNumber=1 scan=6954	20.656
06579:2	1	K.C[+57.021]INTFGS[+162.053]FQC[+57.021]R.C	157	Hex(1)	C[+57]*2, S[+162]	776.333	2	1551.66	1551.66	0	0.9	Specific	610.99	610.99	78.99	10.15	230	>FBN1 C term	1	DW091218_3.7128.7128.2	controllerType=0 controllerNumber=1 scan=7128	21.0615
06840:2	1	K.C[+57.021]INTFGS[+162.053]FQC[+57.021]R.C	157	Hex(1)	C[+57]*2, S[+162]	776.332	2	1551.66	1551.66	0	-0.4	Specific	633.45	633.45	63.59	10.15	230	>FBN1 C term	1	DW091218_3.7346.7346.2	controllerType=0 controllerNumber=1 scan=7346	21.5723
06499:2	1	K.C[+57.021]INTFGS[+162.053]FQC[+57.021]R.C	157	Hex(1)	C[+57]*2, S[+162]	776.332	2	1551.66	1551.66	0	0.7	Specific	638.13	638.13	70.02	10.15	230	>FBN1 C term	1	DW091218_3.7070.7070.2	controllerType=0 controllerNumber=1 scan=7070	20.9265
06642:2	1	K.C[+57.021]INTFGS[+162.053]FQC[+57.021]R.C	157	Hex(1)	C[+57]*2, S[+162]	776.333	2	1551.66	1551.66	0	1.4	Specific	688.51	688.51	78.9	11.15	230	>FBN1 C term	1	DW091218_3.7180.7180.2	controllerType=0 controllerNumber=1 scan=7180	21.1835
06707:2	1	K.C[+57.021]INTFGS[+162.053]FQC[+57.021]R.C	157	Hex(1)	C[+57]*2, S[+162]	776.332	2	1551.66	1551.66	0	0.1	Specific	709.35	709.35	78.86	12.15	230	>FBN1 C term	1	DW091218_3.7235.7235.2	controllerType=0 controllerNumber=1 scan=7235	21.3125
06772:2	1	K.C[+57.021]INTFGS[+162.053]FQC[+57.021]R.C	157	Hex(1)	C[+57]*2, S[+162]	776.332	2	1551.66	1551.66	0	-0.1	Specific	764.65	764.65	89.43	13.15	230	>FBN1 C term	1	DW091218_3.7289.7289.2	controllerType=0 controllerNumber=1 scan=7289	21.4392
10035:3	1	R.EIPGVC[+57.021]ENGVC[+57.021]INMVGSFR.C	307		C[+57]*2	713.325	3	2137.96	2137.98	0	-10.1	Specific	202.13	202.13	202.13	1.92	230	>FBN1 C term	1	DW091218_3.10048.10048.3	controllerType=0 controllerNumber=1 scan=10048	27.7832
11060:3	1	R.EIPGVC[+57.021]ENGVC[+57.021]INMVGSFR.C	307		C[+57]*2	713.332	3	2137.98	2137.98	0	-0.1	Specific	507.47	507.47	507.47	5.63	230	>FBN1 C term	1	DW091218_3.10899.10899.3	controllerType=0 controllerNumber=1 scan=10899	29.7838
10989:3	1	R.EIPGVC[+57.021]ENGVC[+57.021]INMVGSFR.C	307		C[+57]*2	713.335	3	2137.99	2137.98	0	3.6	Specific	537.7	537.7	537.7	6.21	230	>FBN1 C term	1	DW091218_3.10843.10843.3	controllerType=0 controllerNumber=1 scan=10843	29.6517
10928:3	1	R.EIPGVC[+57.021]ENGVC[+57.021]INMVGSFR.C	307		C[+57]*2	713.336	3	2137.99	2137.98	0	4.5	Specific	581.53	581.53	581.53	6.49	230	>FBN1 C term	1	DW091218_3.10787.10787.3	controllerType=0 controllerNumber=1 scan=10787	29.5201
10965:2	1	R.EIPGVC[+57.021]ENGVC[+57.021]INMVGSFR.C	307		C[+57]*2	1069.5	2	2137.99	2137.98	0	2.7	Specific	612.35	612.35	612.35	9.34	230	>FBN1 C term	1	DW091218_3.10821.10821.2	controllerType=0 controllerNumber=1 scan=10821	29.6
10902:2	1	R.EIPGVC[+57.021]ENGVC[+57.021]INMVGSFR.C	307		C[+57]*2	1069.5	2	2137.99	2137.98	0	3.7	Specific	635.27	635.27	635.27	9.34	230	>FBN1 C term	1	DW091218_3.10765.10765.2	controllerType=0 controllerNumber=1 scan=10765	29.4677
10794:3	1	R.EIPGVC[+57.021]ENGVC[+57.021]INMVGSFR.C	307		C[+57]*2	713.335	3	2137.99	2137.98	0	3.7	Specific	698.18	698.18	698.18	9.28	230	>FBN1 C term	1	DW091218_3.10679.10679.3	controllerType=0 controllerNumber=1 scan=10679	29.2641
10856:3	1	R.EIPGVC[+57.021]ENGVC[+57.021]INMVGSFR.C	307		C[+57]*2	713.335	3	2137.99	2137.98	0	4.1	Specific	722.05	722.05	722.05	10.28	230	>FBN1 C term	1	DW091218_3.10732.10732.3	controllerType=0 controllerNumber=1 scan=10732	29.3895
10774:2	1	R.EIPGVC[+57.021]ENGVC[+57.021]INMVGSFR.C	307		C[+57]*2	1069.5	2	2137.99	2137.98	0	2.9	Specific	734.04	734.04	734.04	11.34	230	>FBN1 C term	1	DW091218_3.10662.10662.2	controllerType=0 controllerNumber=1 scan=10662	29.2239
10830:2	1	R.EIPGVC[+57.021]ENGVC[+57.021]INMVGSFR.C	307		C[+57]*2	1069.5	2	2137.99	2137.98	0	3	Specific	760.49	760.49	760.49	12.34	230	>FBN1 C term	1	DW091218_3.10710.10710.2	controllerType=0 controllerNumber=1 scan=10710	29.3373
10683:3	1	R.EIPGVC[+57.021]ENGVC[+57.021]IN[+15.995]MVGSFR.C	307		C[+57]*2, N[+16]	718.666	3	2153.98	2153.98	0	2.7	Specific	501.97	501.97	4.7	6.04	230	>FBN1 C term	1	DW091218_3.10590.10590.3	controllerType=0 controllerNumber=1 scan=10590	29.0555
10612:3	1	R.EIPGVC[+57.021]ENGVC[+57.021]IN[+15.995]MVGSFR.C	307		C[+57]*2, N[+16]	718.667	3	2153.98	2153.98	0	3.4	Specific	527.34	527.34	0.19	6.21	230	>FBN1 C term	1	DW091218_3.10535.10535.3	controllerType=0 controllerNumber=1 scan=10535	28.9259
05087:2	1	R.NAEC[+57.021]INTAGSYR.C	356		C[+57]	678.305	2	1355.6	1355.6	0	2	Specific	110.42	110.42	110.42	1.86	230	>FBN1 C term	1	DW091218_3.5749.5749.5	controllerType=0 controllerNumber=1 scan=5749	17.7999
04478:2	1	R.NAEC[+57.021]INTAGSYR.C	356		C[+57]	678.304	2	1355.6	1355.6	0	-0.1	Specific	260.92	260.92	260.92	5.38	230	>FBN1 C term	1	DW091218_3.5166.5166.2	controllerType=0 controllerNumber=1 scan=5166	16.3994
04881:2	1	R.NAEC[+57.021]INTAGSYR.C	356		C[+57]	678.304	2	1355.6	1355.6	0	0.1	Specific	444.64	444.64	444.64	7.67	230	>FBN1 C term	1	DW091218_3.5568.5568.2	controllerType=0 controllerNumber=1 scan=5568	17.3739
04399:2	1	R.NAEC[+57.021]INTAGSYR.C	356		C[+57]	678.304	2	1355.6	1355.6	0	0.5	Specific	500.38	500.38	500.38	7.9	230	>FBN1 C term	1	DW091218_3.5082.5082.2	controllerType=0 controllerNumber=1 scan=5082	16.1813
04823:2	1	R.NAEC[+57.021]INTAGSYR.C	356		C[+57]	678.304	2	1355.6	1355.6	0	-0.3	Specific	507.66	507.66	507.66	7.9	230	>FBN1 C term	1	DW091218_3.5518.5518.2	controllerType=0 controllerNumber=1 scan=5518	17.2542
04523:2	1	R.NAEC[+57.021]INTAGSYR.C	356		C[+57]	678.303	2	1355.6	1355.6	0	-0.8	Specific	545.81	545.81	545.81	8.07	230	>FBN1 C term	1	DW091218_3.5210.5210.2	controllerType=0 controllerNumber=1 scan=5210	16.5064
04774:2	1	R.NAEC[+57.021]INTAGSYR.C	356		C[+57]	678.304	2	1355.6	1355.6	0	-0.2	Specific	571.17	571.17	571.17	9.15	230	>FBN1 C term	1	DW091218_3.5473.5473.2	controllerType=0 controllerNumber=1 scan=5473	17.146
04562:2	1	R.NAEC[+57.021]INTAGSYR.C	356		C[+57]	678.304	2	1355.6	1355.6	0	-0.4	Specific	588.76	588.76	588.76	9.15	230	>FBN1 C term	1	DW091218_3.5252.5252.2	controllerType=0 controllerNumber=1 scan=5252	16.6095
04609:2	1	R.NAEC[+57.021]INTAGSYR.C	356		C[+57]	678.304	2	1355.6	1355.6	0	-0.3	Specific	619.45	619.45	619.45	10.15	230	>FBN1 C term	1	DW091218_3.5297.5297.2	controllerType=0 controllerNumber=1 scan=5297	16.717
04694:2	1	R.NAEC[+57.021]INTAGSYR.C	356		C[+57]	678.304	2	1355.6	1355.6	0	-0.1	Specific	630.38	630.38	630.38	10.15	230	>FBN1 C term	1	DW091218_3.5385.5385.2	controllerType=0 controllerNumber=1 scan=5385	16.93
04732:2	1	R.NAEC[+57.021]INTAGSYR.C	356		C[+57]	678.303	2	1355.6	1355.6	0	-0.8	Specific	643	643	643	10.15	230	>FBN1 C term	1	DW091218_3.5428.5428.2	controllerType=0 controllerNumber=1 scan=5428	17.0367
04649:2	1	R.NAEC[+57.021]INTAGSYR.C	356		C[+57]	678.304	2	1355.6	1355.6	0	0.1	Specific	656.43	656.43	656.43	11.15	230	>FBN1 C term	1	DW091218_3.5340.5340.2	controllerType=0 controllerNumber=1 scan=5340	16.8232
04242:2	1	R.NAEC[+57.021]INT[+162.053]AGSYR.C	356	Hex(1)	C[+57], T[+162]	759.329	2	1517.65	1517.65	0	-1.8	Specific	431.33	431.33	2.4	7.5	230	>FBN1 C term	1	DW091218_3.4929.4929.2	controllerType=0 controllerNumber=1 scan=4929	15.8116
04288:2	1	R.NAEC[+57.021]INT[+162.053]AGSYR.C	356	Hex(1)	C[+57], T[+162]	759.33	2	1517.65	1517.65	0	-0.3	Specific	450.25	450.25	2.4	7.67	230	>FBN1 C term	1	DW091218_3.4976.4976.2	controllerType=0 controllerNumber=1 scan=4976	15.9276
04383:2	1	R.NAEC[+57.021]INTAGS[+162.053]YR.C	356	Hex(1)	C[+57], S[+162]	759.331	2	1517.66	1517.65	0	1.3	Specific	513.34	513.34	13.45	7.9	230	>FBN1 C term	1	DW091218_3.5069.5069.2	controllerType=0 controllerNumber=1 scan=5069	16.1513
04333:2	1	R.NAEC[+57.021]INTAGS[+162.053]YR.C	356	Hex(1)	C[+57], S[+162]	759.331	2	1517.66	1517.65	0	0.9	Specific	531.31	531.31	24.07	8.07	230	>FBN1 C term	1	DW091218_3.5022.5022.2	controllerType=0 controllerNumber=1 scan=5022	16.0393
04641:2	1	R.NAEC[+57.021]INTAGS[+162.053]YR.C	356	Hex(1)	C[+57], S[+162]	759.33	2	1517.65	1517.65	0	-0.4	Specific	575.26	575.26	25.23	9.15	230	>FBN1 C term	1	DW091218_3.5332.5332.2	controllerType=0 controllerNumber=1 scan=5332	16.8028
04428:2	1	R.NAEC[+57.021]INTAGS[+162.053]YR.C	356	Hex(1)	C[+57], S[+162]	759.331	2	1517.65	1517.65	0	0.1	Specific	627.56	627.56	25.64	10.15	230	>FBN1 C term	1	DW091218_3.5111.5111.2	controllerType=0 controllerNumber=1 scan=5111	16.2563
04462:2	1	R.NAEC[+57.021]INTAGS[+162.053]YR.C	356	Hex(1)	C[+57], S[+162]	759.332	2	1517.66	1517.65	0	1.7	Specific	657.2	657.2	31.01	11.15	230	>FBN1 C term	1	DW091218_3.5151.5151.2	controllerType=0 controllerNumber=1 scan=5151	16.3627
04596:2	1	R.NAEC[+57.021]INTAGS[+162.053]YR.C	356	Hex(1)	C[+57], S[+162]	759.33	2	1517.65	1517.65	0	-0.6	Specific	724.43	724.43	42.09	12.15	230	>FBN1 C term	1	DW091218_3.5285.5285.2	controllerType=0 controllerNumber=1 scan=5285	16.6886
04508:2	1	R.NAEC[+57.021]INTAGS[+162.053]YR.C	356	Hex(1)	C[+57], S[+162]	759.331	2	1517.66	1517.65	0	1.2	Specific	735.92	735.92	43.01	12.15	230	>FBN1 C term	1	DW091218_3.5197.5197.2	controllerType=0 controllerNumber=1 scan=5197	16.4759
04551:2	1	R.NAEC[+57.021]INTAGS[+162.053]YR.C	356	Hex(1)	C[+57], S[+162]	759.33	2	1517.65	1517.65	0	-0.4	Specific	738.44	738.44	38.78	12.15	230	>FBN1 C term	1	DW091218_3.5240.5240.2	controllerType=0 controllerNumber=1 scan=5240	16.5803
04573:2	1	R.NAEC[+57.021]IN[+15.995]T[+162.053]AGSYR.C	356	Hex(1)	C[+57], N[+16], T[+162]	767.327	2	1533.65	1533.65	0	-1.5	Specific	542.7	542.7	2.4	8.07	230	>FBN1 C term	1	DW091218_3.5262.5262.2	controllerType=0 controllerNumber=1 scan=5262	16.632
09541:5	1	R.FTSTGQC[+57.021]NDRNEC[+57.021]QEIPNIC[+57.021]SHGQC[+57.021]IDTVGSFYC[+57.021]LC[+57.021]HTGFK.T	376		C[+57]*6	980.418	5	4898.06	4898.06	0	0.5	Specific	1010.87	355.73	34.75	14.52	230	>FBN1 C term	1	DW091218_3.9619.9619.5	controllerType=0 controllerNumber=1 scan=9619	26.7886
09308:5	1	R.FTSTGQC[+57.021]NDRNEC[+57.021]QEIPNIC[+57.021]SHGQC[+57.021]IDTVGSFYC[+57.021]LC[+57.021]HTGFK.T	376		C[+57]*6	980.419	5	4898.06	4898.06	0	1.2	Specific	1258.89	444.75	21.79	20.84	230	>FBN1 C term	1	DW091218_3.9435.9435.5	controllerType=0 controllerNumber=1 scan=9435	26.3599
09252:5	1	R.FTSTGQC[+57.021]NDRNEC[+57.021]QEIPNIC[+57.021]SHGQC[+57.021]IDTVGSFYC[+57.021]LC[+57.021]HTGFK.T	376		C[+57]*6	980.418	5	4898.06	4898.06	0	0.9	Specific	1423.26	542.92	114.4	23.84	230	>FBN1 C term	1	DW091218_3.9388.9388.5	controllerType=0 controllerNumber=1 scan=9388	26.2502
09151:5	1	R.FTSTGQC[+57.021]NDRNEC[+57.021]QEIPNIC[+57.021]SHGQC[+57.021]IDTVGSFYC[+57.021]LC[+57.021]HTGFK.T	376		C[+57]*6	980.42	5	4898.07	4898.06	0	2.4	Specific	1444.1	730.48	122.45	23.06	230	>FBN1 C term	1	DW091218_3.9303.9303.5	controllerType=0 controllerNumber=1 scan=9303	26.055
09095:5	1	R.FTSTGQC[+57.021]NDRNEC[+57.021]QEIPNIC[+57.021]SHGQC[+57.021]IDTVGSFYC[+57.021]LC[+57.021]HTGFK.T	376		C[+57]*6	980.42	5	4898.07	4898.06	0	2.3	Specific	1528.51	743.92	167.89	25.84	230	>FBN1 C term	1	DW091218_3.9250.9250.5	controllerType=0 controllerNumber=1 scan=9250	25.9339
09185:5	1	R.FTSTGQC[+57.021]NDRNEC[+57.021]QEIPNIC[+57.021]S[+162.053]HGQC[+57.021]IDTVGSFYC[+57.021]LC[+57.021]HTGFK.T	376	Hex(1)	C[+57]*6, S[+162]	1013.03	5	5061.13	5060.11	1	3.6	Specific	872.82	872.82	0	12.06	230	>FBN1 C term	1	DW091218_3.9332.9332.5	controllerType=0 controllerNumber=1 scan=9332	26.1202
08980:5	1	R.FTSTGQC[+57.021]NDRNEC[+57.021]QEIPNIC[+57.021]SHGQC[+57.021]IDTVGS[+162.053]FYC[+57.021]LC[+57.021]HTGFK.T	376	Hex(1)	C[+57]*6, S[+162]	1012.83	5	5060.12	5060.11	0	1.3	Specific	1117.71	1117.71	7.93	17.84	230	>FBN1 C term	1	DW091218_3.9157.9157.5	controllerType=0 controllerNumber=1 scan=9157	25.7178
08782:5	1	R.FTSTGQC[+57.021]NDRNEC[+57.021]QEIPNIC[+57.021]SHGQC[+57.021]IDTVGS[+162.053]FYC[+57.021]LC[+57.021]HTGFK.T	376	Hex(1)	C[+57]*6, S[+162]	1012.83	5	5060.12	5060.11	0	1.7	Specific	1305.42	1305.42	8.03	21.84	230	>FBN1 C term	1	DW091218_3.8988.8988.5	controllerType=0 controllerNumber=1 scan=8988	25.3265
08903:5	1	R.FTSTGQC[+57.021]NDRNEC[+57.021]QEIPNIC[+57.021]SHGQC[+57.021]IDTVGSFYC[+57.021]LC[+57.021]HT[+162.053]GFK.T	376	Hex(1)	C[+57]*6, T[+162]	1012.83	5	5060.13	5060.11	0	3.1	Specific	1319.85	1319.85	0.65	21.06	230	>FBN1 C term	1	DW091218_3.9094.9094.5	controllerType=0 controllerNumber=1 scan=9094	25.5729
08835:5	1	R.FTSTGQC[+57.021]NDRNEC[+57.021]QEIPNIC[+57.021]SHGQC[+57.021]IDTVGSFYC[+57.021]LC[+57.021]HT[+162.053]GFK.T	376	Hex(1)	C[+57]*6, T[+162]	1012.83	5	5060.12	5060.11	0	2.3	Specific	1517.11	1517.11	4.72	25.84	230	>FBN1 C term	1	DW091218_3.9038.9038.5	controllerType=0 controllerNumber=1 scan=9038	25.4419
08797:5	1	R.FTSTGQC[+57.021]NDRN[+15.995]EC[+57.021]QEIPNIC[+57.021]SHGQC[+57.021]IDT[+162.053]VGSFYC[+57.021]LC[+57.021]HTGFK.T	376	Hex(1)	C[+57]*6, N[+16], T[+162]	1016.03	5	5076.12	5076.11	0	2.4	Specific	607.64	607.64	0	7.06	230	>FBN1 C term	1	DW091218_3.9003.9003.5	controllerType=0 controllerNumber=1 scan=9003	25.3608
08917:5	1	R.FTSTGQC[+57.021]NDRNEC[+57.021]QEIPNIC[+57.021]S[+162.053]HGQC[+57.021]ID[+15.995]TVGSFYC[+57.021]LC[+57.021]HTGFK.T	376	Hex(1)	C[+57]*6, D[+16], S[+162]	1016.03	5	5076.12	5076.11	0	2.6	Specific	1339.27	1339.27	0	21.06	230	>FBN1 C term	1	DW091218_3.9107.9107.5	controllerType=0 controllerNumber=1 scan=9107	25.6031
09947:4	1	R.NEC[+57.021]QEIPNIC[+57.021]SHGQC[+57.021]IDTVGSFYC[+57.021]LC[+57.021]HTGFK.T	386		C[+57]*5	933.66	4	3731.62	3731.58	0	10.2	Specific	674.49	674.49	674.49	8.02	230	>FBN1 C term	1	DW091218_3.9971.9971.4	controllerType=0 controllerNumber=1 scan=9971	27.6058
09878:4	1	R.NEC[+57.021]QEIPNIC[+57.021]SHGQC[+57.021]IDTVGSFYC[+57.021]LC[+57.021]HTGFK.T	386		C[+57]*5	933.651	4	3731.58	3731.58	0	0.5	Specific	1025.2	1025.2	1025.2	16.74	230	>FBN1 C term	1	DW091218_3.9908.9908.4	controllerType=0 controllerNumber=1 scan=9908	27.4627
09812:4	1	R.NEC[+57.021]QEIPNIC[+57.021]SHGQC[+57.021]IDTVGSFYC[+57.021]LC[+57.021]HTGFK.T	386		C[+57]*5	933.653	4	3731.59	3731.58	0	2.2	Specific	1117.87	1117.87	1117.87	18.74	230	>FBN1 C term	1	DW091218_3.9853.9853.4	controllerType=0 controllerNumber=1 scan=9853	27.3373
09557:4	1	R.NEC[+57.021]QEIPNIC[+57.021]SHGQC[+57.021]IDTVGSFYC[+57.021]LC[+57.021]HTGFK.T	386		C[+57]*5	933.652	4	3731.59	3731.58	0	1.5	Specific	1177.44	1177.44	1177.44	19.74	230	>FBN1 C term	1	DW091218_3.9635.9635.4	controllerType=0 controllerNumber=1 scan=9635	26.8272
09747:4	1	R.NEC[+57.021]QEIPNIC[+57.021]SHGQC[+57.021]IDTVGSFYC[+57.021]LC[+57.021]HTGFK.T	386		C[+57]*5	933.653	4	3731.59	3731.58	0	2.4	Specific	1237	1237	1237	19.96	230	>FBN1 C term	1	DW091218_3.9797.9797.4	controllerType=0 controllerNumber=1 scan=9797	27.2081
09684:4	1	R.NEC[+57.021]QEIPNIC[+57.021]SHGQC[+57.021]IDTVGSFYC[+57.021]LC[+57.021]HTGFK.T	386		C[+57]*5	933.653	4	3731.59	3731.58	0	3	Specific	1252.33	1252.33	1252.33	20.96	230	>FBN1 C term	1	DW091218_3.9742.9742.4	controllerType=0 controllerNumber=1 scan=9742	27.0793
09617:4	1	R.NEC[+57.021]QEIPNIC[+57.021]SHGQC[+57.021]IDTVGSFYC[+57.021]LC[+57.021]HTGFK.T	386		C[+57]*5	933.653	4	3731.59	3731.58	0	2.8	Specific	1308.4	1308.4	1308.4	21.96	230	>FBN1 C term	1	DW091218_3.9687.9687.4	controllerType=0 controllerNumber=1 scan=9687	26.9503
09449:4	1	R.NEC[+57.021]QEIPNIC[+57.021]SHGQC[+57.021]ID[+15.995]TVGSFYC[+57.021]LC[+57.021]HTGFK.T	386		C[+57]*5, D[+16]	937.652	4	3747.59	3747.58	0	3.2	Specific	485.87	485.87	1.5	5.72	230	>FBN1 C term	1	DW091218_3.9541.9541.4	controllerType=0 controllerNumber=1 scan=9541	26.6059
09454:4	1	R.NEC[+57.021]QEIPNIC[+57.021]SHGQC[+57.021]IDTVGS[+162.053]FYC[+57.021]LC[+57.021]HTGFK.T	386	Hex(1)	C[+57]*5, S[+162]	974.167	4	3893.64	3893.63	0	3	Specific	951.33	951.33	2.43	14.96	230	>FBN1 C term	1	DW091218_3.9546.9546.4	controllerType=0 controllerNumber=1 scan=9546	26.6192
09366:4	1	R.NEC[+57.021]QEIPNIC[+57.021]SHGQC[+57.021]IDTVGSFYC[+57.021]LC[+57.021]HT[+162.053]GFK.T	386	Hex(1)	C[+57]*5, T[+162]	974.168	4	3893.65	3893.63	0	4.7	Specific	1099.85	1099.85	0.8	16.17	230	>FBN1 C term	1	DW091218_3.9478.9478.4	controllerType=0 controllerNumber=1 scan=9478	26.4595
09166:4	1	R.NEC[+57.021]QEIPNIC[+57.021]SHGQC[+57.021]IDTVGSFYC[+57.021]LC[+57.021]HT[+162.053]GFK.T	386	Hex(1)	C[+57]*5, T[+162]	974.164	4	3893.63	3893.63	0	0.4	Specific	1198.13	1198.13	0.28	19.74	230	>FBN1 C term	1	DW091218_3.9316.9316.4	controllerType=0 controllerNumber=1 scan=9316	26.0836
09293:4	1	R.NEC[+57.021]QEIPNIC[+57.021]SHGQC[+57.021]IDTVGSFYC[+57.021]LC[+57.021]HT[+162.053]GFK.T	386	Hex(1)	C[+57]*5, T[+162]	974.166	4	3893.64	3893.63	0	2	Specific	1293.37	1293.37	0.66	21.74	230	>FBN1 C term	1	DW091218_3.9423.9423.4	controllerType=0 controllerNumber=1 scan=9423	26.3315
09227:4	1	R.NEC[+57.021]QEIPNIC[+57.021]SHGQC[+57.021]IDTVGSFYC[+57.021]LC[+57.021]HT[+162.053]GFK.T	386	Hex(1)	C[+57]*5, T[+162]	974.165	4	3893.64	3893.63	0	1.6	Specific	1293.86	1293.86	0.42	21.74	230	>FBN1 C term	1	DW091218_3.9368.9368.4	controllerType=0 controllerNumber=1 scan=9368	26.205
09369:4	1	R.NEC[+57.021]QEIPNIC[+57.021]SHGQC[+57.021]ID[+15.995]TVGS[+162.053]FYC[+57.021]LC[+57.021]HTGFK.T	386	Hex(1)	C[+57]*5, D[+16], S[+162]	978.167	4	3909.65	3909.63	0	4.9	Specific	1192.82	1192.82	6.41	18.17	230	>FBN1 C term	1	DW091218_3.9480.9480.4	controllerType=0 controllerNumber=1 scan=9480	26.4639
05205:2	1	R.NTIGSFNC[+57.021]R.C	442		C[+57]	534.749	2	1068.49	1068.49	0	0.8	Specific	378.22	378.22	378.22	6.63	230	>FBN1 C term	1	DW091218_3.5846.5846.2	controllerType=0 controllerNumber=1 scan=5846	18.0301
05367:2	1	R.NTIGSFNC[+57.021]R.C	442		C[+57]	534.749	2	1068.49	1068.49	0	1.3	Specific	391.57	391.57	391.57	6.63	230	>FBN1 C term	1	DW091218_3.5993.5993.2	controllerType=0 controllerNumber=1 scan=5993	18.3839
04569:2	1	R.NTIGSFNC[+57.021]R.C	442		C[+57]	534.749	2	1068.49	1068.49	0	0.9	Specific	395.24	395.24	395.24	5.44	230	>FBN1 C term	1	DW091218_3.5258.5258.2	controllerType=0 controllerNumber=1 scan=5258	16.6221
04809:2	1	R.NTIGSFNC[+57.021]R.C	442		C[+57]	534.748	2	1068.49	1068.49	0	-0.3	Specific	403.68	403.68	403.68	6.74	230	>FBN1 C term	1	DW091218_3.5505.5505.2	controllerType=0 controllerNumber=1 scan=5505	17.223
05143:2	1	R.NTIGSFNC[+57.021]R.C	442		C[+57]	534.748	2	1068.49	1068.49	0	0.3	Specific	416.91	416.91	416.91	6.74	230	>FBN1 C term	1	DW091218_3.5796.5796.2	controllerType=0 controllerNumber=1 scan=5796	17.9122
05257:2	1	R.NTIGSFNC[+57.021]R.C	442		C[+57]	534.749	2	1068.49	1068.49	0	1.2	Specific	423.1	423.1	423.1	6.74	230	>FBN1 C term	1	DW091218_3.5889.5889.2	controllerType=0 controllerNumber=1 scan=5889	18.1318
04860:2	1	R.NTIGSFNC[+57.021]R.C	442		C[+57]	534.749	2	1068.49	1068.49	0	0.8	Specific	427.77	427.77	427.77	5.55	230	>FBN1 C term	1	DW091218_3.5550.5550.2	controllerType=0 controllerNumber=1 scan=5550	17.3301
05079:2	1	R.NTIGSFNC[+57.021]R.C	442		C[+57]	534.749	2	1068.49	1068.49	0	1	Specific	442.45	442.45	442.45	5.71	230	>FBN1 C term	1	DW091218_3.5743.5743.2	controllerType=0 controllerNumber=1 scan=5743	17.7869
04968:2	1	R.NTIGSFNC[+57.021]R.C	442		C[+57]	534.749	2	1068.49	1068.49	0	0.5	Specific	456.93	456.93	456.93	6.9	230	>FBN1 C term	1	DW091218_3.5644.5644.2	controllerType=0 controllerNumber=1 scan=5644	17.5525
05028:2	1	R.NTIGSFNC[+57.021]R.C	442		C[+57]	534.749	2	1068.49	1068.49	0	0.8	Specific	486.42	486.42	486.42	5.95	230	>FBN1 C term	1	DW091218_3.5698.5698.2	controllerType=0 controllerNumber=1 scan=5698	17.6797
04911:2	1	R.NTIGSFNC[+57.021]R.C	442		C[+57]	534.749	2	1068.49	1068.49	0	0.8	Specific	496.32	496.32	496.32	7.14	230	>FBN1 C term	1	DW091218_3.5594.5594.2	controllerType=0 controllerNumber=1 scan=5594	17.4352
05070:2	1	R.NTIGS[+162.053]FNC[+57.021]R.C	442	Hex(1)	C[+57], S[+162]	615.776	2	1230.54	1230.54	0	2	Specific	267	267	63.53	4.61	230	>FBN1 C term	1	DW091218_3.5735.5735.2	controllerType=0 controllerNumber=1 scan=5735	17.7659
04315:2	1	R.NTIGS[+162.053]FNC[+57.021]R.C	442	Hex(1)	C[+57], S[+162]	615.775	2	1230.54	1230.54	0	0.6	Specific	307.02	307.02	119.93	4.81	230	>FBN1 C term	1	DW091218_3.5003.5003.2	controllerType=0 controllerNumber=1 scan=5003	15.9928
04970:2	1	R.NTIGS[+162.053]FNC[+57.021]R.C	442	Hex(1)	C[+57], S[+162]	615.775	2	1230.54	1230.54	0	0.7	Specific	340.91	340.91	80.31	5.26	230	>FBN1 C term	1	DW091218_3.5646.5646.2	controllerType=0 controllerNumber=1 scan=5646	17.5569
04416:2	1	R.NTIGS[+162.053]FNC[+57.021]R.C	442	Hex(1)	C[+57], S[+162]	615.774	2	1230.54	1230.54	0	-0.9	Specific	346.32	346.32	126.78	5.26	230	>FBN1 C term	1	DW091218_3.5099.5099.2	controllerType=0 controllerNumber=1 scan=5099	16.223
04916:2	1	R.NTIGS[+162.053]FNC[+57.021]R.C	442	Hex(1)	C[+57], S[+162]	615.774	2	1230.54	1230.54	0	-0.2	Specific	356.57	356.57	68.74	5.26	230	>FBN1 C term	1	DW091218_3.5598.5598.2	controllerType=0 controllerNumber=1 scan=5598	17.4439
04797:2	1	R.NTIGS[+162.053]FNC[+57.021]R.C	442	Hex(1)	C[+57], S[+162]	615.774	2	1230.54	1230.54	0	-0.5	Specific	409.3	409.3	101.82	6.74	230	>FBN1 C term	1	DW091218_3.5495.5495.2	controllerType=0 controllerNumber=1 scan=5495	17.1989
04854:2	1	R.NTIGS[+162.053]FNC[+57.021]R.C	442	Hex(1)	C[+57], S[+162]	615.775	2	1230.54	1230.54	0	1.2	Specific	415.1	415.1	90.93	6.74	230	>FBN1 C term	1	DW091218_3.5545.5545.2	controllerType=0 controllerNumber=1 scan=5545	17.318
04495:2	1	R.NTIGS[+162.053]FNC[+57.021]R.C	442	Hex(1)	C[+57], S[+162]	615.775	2	1230.54	1230.54	0	0.8	Specific	420.15	420.15	99.44	6.74	230	>FBN1 C term	1	DW091218_3.5184.5184.2	controllerType=0 controllerNumber=1 scan=5184	16.444
04540:2	1	R.NTIGS[+162.053]FNC[+57.021]R.C	442	Hex(1)	C[+57], S[+162]	615.775	2	1230.54	1230.54	0	1.2	Specific	420.87	420.87	111.92	6.74	230	>FBN1 C term	1	DW091218_3.5229.5229.2	controllerType=0 controllerNumber=1 scan=5229	16.5541
04451:2	1	R.NTIGS[+162.053]FNC[+57.021]R.C	442	Hex(1)	C[+57], S[+162]	615.775	2	1230.54	1230.54	0	0.5	Specific	421.84	421.84	104.76	6.74	230	>FBN1 C term	1	DW091218_3.5139.5139.2	controllerType=0 controllerNumber=1 scan=5139	16.3327
04367:2	1	R.NTIGS[+162.053]FNC[+57.021]R.C	442	Hex(1)	C[+57], S[+162]	615.775	2	1230.54	1230.54	0	1.4	Specific	425.88	425.88	111.63	6.74	230	>FBN1 C term	1	DW091218_3.5052.5052.2	controllerType=0 controllerNumber=1 scan=5052	16.1102
04752:2	1	R.NTIGS[+162.053]FNC[+57.021]R.C	442	Hex(1)	C[+57], S[+162]	615.774	2	1230.54	1230.54	0	-0.3	Specific	435.82	435.82	96.09	6.74	230	>FBN1 C term	1	DW091218_3.5449.5449.2	controllerType=0 controllerNumber=1 scan=5449	17.0882
04587:2	1	R.NTIGS[+162.053]FNC[+57.021]R.C	442	Hex(1)	C[+57], S[+162]	615.774	2	1230.54	1230.54	0	-0.5	Specific	481.65	481.65	97.51	7.14	230	>FBN1 C term	1	DW091218_3.5275.5275.2	controllerType=0 controllerNumber=1 scan=5275	16.6637
04709:2	1	R.NTIGS[+162.053]FNC[+57.021]R.C	442	Hex(1)	C[+57], S[+162]	615.775	2	1230.54	1230.54	0	0.1	Specific	487.6	487.6	115.71	7.14	230	>FBN1 C term	1	DW091218_3.5404.5404.2	controllerType=0 controllerNumber=1 scan=5404	16.9772
04629:2	1	R.NTIGS[+162.053]FNC[+57.021]R.C	442	Hex(1)	C[+57], S[+162]	615.775	2	1230.54	1230.54	0	0.3	Specific	489.97	489.97	96.19	7.14	230	>FBN1 C term	1	DW091218_3.5318.5318.2	controllerType=0 controllerNumber=1 scan=5318	16.7685
04669:2	1	R.NTIGS[+162.053]FNC[+57.021]R.C	442	Hex(1)	C[+57], S[+162]	615.774	2	1230.54	1230.54	0	-0.1	Specific	495.43	495.43	118.96	7.14	230	>FBN1 C term	1	DW091218_3.5360.5360.2	controllerType=0 controllerNumber=1 scan=5360	16.8704
04638:2	1	R.N[+15.995]TIGS[+162.053]FNC[+57.021]R.C	442	Hex(1)	C[+57], N[+16], S[+162]	623.772	2	1246.54	1246.54	0	-0.4	Specific	351.34	351.34	111.45	5.26	230	>FBN1 C term	1	DW091218_3.5328.5328.2	controllerType=0 controllerNumber=1 scan=5328	16.7929
08069:3	1	R.NGQC[+57.021]INTVGSFQC[+57.021]QC[+57.021]NEGYEVAPDGR.T	479		C[+57]*3	987.417	3	2960.24	2960.24	0	0.6	Specific	643.76	643.76	643.76	8.7	230	>FBN1 C term	1	DW091218_3.8407.8407.3	controllerType=0 controllerNumber=1 scan=8407	23.9923
07961:3	1	R.NGQC[+57.021]INTVGSFQC[+57.021]QC[+57.021]NEGYEVAPDGR.T	479		C[+57]*3	987.418	3	2960.24	2960.24	0	1.7	Specific	816.65	816.65	816.65	12.7	230	>FBN1 C term	1	DW091218_3.8315.8315.3	controllerType=0 controllerNumber=1 scan=8315	23.7844
07895:3	1	R.NGQC[+57.021]INTVGSFQC[+57.021]QC[+57.021]NEGYEVAPDGR.T	479		C[+57]*3	987.418	3	2960.24	2960.24	0	1.6	Specific	894.17	894.17	894.17	13.7	230	>FBN1 C term	1	DW091218_3.8258.8258.3	controllerType=0 controllerNumber=1 scan=8258	23.6588
07836:3	1	R.NGQC[+57.021]INTVGSFQC[+57.021]QC[+57.021]NEGYEVAPDGR.T	479		C[+57]*3	987.418	3	2960.24	2960.24	0	1.1	Specific	901.5	901.5	901.5	14.7	230	>FBN1 C term	1	DW091218_3.8208.8208.3	controllerType=0 controllerNumber=1 scan=8208	23.5468
08577:3	1	R.NGQC[+57.021]INT[+162.053]VGSFQC[+57.021]QC[+57.021]NEGYEVAPDGR.T	479	Hex(1)	C[+57]*3, T[+162]	1041.43	3	3122.28	3122.29	0	-3.1	Specific	144.57	93.67	2.4	1.81	230	>FBN1 C term	1	DW091218_3.8816.8816.4	controllerType=0 controllerNumber=1 scan=8816	24.9366
07515:4	1	R.NGQC[+57.021]INTVGS[+162.053]FQC[+57.021]QC[+57.021]NEGYEVAPDGR.T	479	Hex(1)	C[+57]*3, S[+162]	781.328	4	3122.29	3122.29	0	1.2	Specific	618.94	599.77	41.57	8.7	230	>FBN1 C term	1	DW091218_3.7930.7930.4	controllerType=0 controllerNumber=1 scan=7930	22.9222
07713:3	1	R.NGQC[+57.021]INTVGS[+162.053]FQC[+57.021]QC[+57.021]NEGYEVAPDGR.T	479	Hex(1)	C[+57]*3, S[+162]	1041.44	3	3122.29	3122.29	0	1.2	Specific	721.45	699.73	38.58	10.7	230	>FBN1 C term	1	DW091218_3.8112.8112.3	controllerType=0 controllerNumber=1 scan=8112	23.3288
07572:3	1	R.NGQC[+57.021]INTVGS[+162.053]FQC[+57.021]QC[+57.021]NEGYEVAPDGR.T	479	Hex(1)	C[+57]*3, S[+162]	1041.44	3	3122.29	3122.29	0	1.3	Specific	890.44	882.2	52.75	13.7	230	>FBN1 C term	1	DW091218_3.7982.7982.3	controllerType=0 controllerNumber=1 scan=7982	23.0412
07454:3	1	R.NGQC[+57.021]INTVGS[+162.053]FQC[+57.021]QC[+57.021]NEGYEVAPDGR.T	479	Hex(1)	C[+57]*3, S[+162]	1041.43	3	3122.29	3122.29	0	0.2	Specific	925.72	916.6	48.1	14.7	230	>FBN1 C term	1	DW091218_3.7880.7880.3	controllerType=0 controllerNumber=1 scan=7880	22.8037
07511:3	1	R.NGQC[+57.021]INTVGS[+162.053]FQC[+57.021]QC[+57.021]NEGYEVAPDGR.T	479	Hex(1)	C[+57]*3, S[+162]	1041.44	3	3122.29	3122.29	0	1.8	Specific	1025.23	981.8	50.78	16.7	230	>FBN1 C term	1	DW091218_3.7927.7927.3	controllerType=0 controllerNumber=1 scan=7927	22.9156
07372:3	1	R.NGQC[+57.021]IN[+15.995]TVGS[+162.053]FQC[+57.021]QC[+57.021]NEGYEVAPDGR.T	479	Hex(1)	C[+57]*3, N[+16], S[+162]	1046.77	3	3138.29	3138.28	0	2.3	Specific	453.87	453.87	2.2	6.22	230	>FBN1 C term	1	DW091218_3.7808.7808.3	controllerType=0 controllerNumber=1 scan=7808	22.6354
07314:3	1	R.NGQC[+57.021]INTVGS[+162.053]FQC[+57.021]QC[+57.021]N[+15.995]EGYEVAPDGR.T	479	Hex(1)	C[+57]*3, N[+16], S[+162]	1046.76	3	3138.28	3138.28	0	-2	Specific	533.11	533.11	10.7	6.63	230	>FBN1 C term	1	DW091218_3.7758.7758.3	controllerType=0 controllerNumber=1 scan=7758	22.5172
07529:3	1	R.NGQC[+57.021]IN[+15.995]TVGS[+162.053]FQC[+57.021]QC[+57.021]NEGYEVAPDGR.T	479	Hex(1)	C[+57]*3, N[+16], S[+162]	1046.77	3	3138.29	3138.28	0	2.4	Specific	731.7	731.7	24.52	9.92	230	>FBN1 C term	1	DW091218_3.7943.7943.3	controllerType=0 controllerNumber=1 scan=7943	22.9504
07459:3	1	R.NGQC[+57.021]IN[+15.995]TVGS[+162.053]FQC[+57.021]QC[+57.021]NEGYEVAPDGR.T	479	Hex(1)	C[+57]*3, N[+16], S[+162]	1046.77	3	3138.29	3138.28	0	2.6	Specific	865.85	865.85	32.65	12.92	230	>FBN1 C term	1	DW091218_3.7886.7886.3	controllerType=0 controllerNumber=1 scan=7886	22.8186
08350:3	1	R.N[+0.984]GQC[+57.021]INTVGS[+162.053]FQC[+57.021]QC[+57.021]NEGYEVAPDGR.T	479	Hex(1)	C[+57]*3, N[+1], S[+162]	1041.77	3	3123.28	3123.27	0	3.9	Specific	911.16	896.65	59.83	13.92	230	>FBN1 C term	1	DW091218_3.8624.8624.3	controllerType=0 controllerNumber=1 scan=8624	24.5024
04070:3	1	R.KC[+57.021]APGTC[+57.021]QNLDGSYR.C	518		C[+57]*2	576.26	3	1726.76	1726.76	0	0.2	Specific	13.56	13.56	13.56	1.79	230	>FBN1 C term	1	DW091218_3.4751.4751.3	controllerType=0 controllerNumber=1 scan=4751	15.3726
03977:3	1	R.KC[+57.021]APGTC[+57.021]QNLDGSYR.C	518		C[+57]*2	576.262	3	1726.77	1726.76	0	4.1	Specific	67.76	67.76	67.76	1.78	230	>FBN1 C term	1	DW091218_3.4666.4666.3	controllerType=0 controllerNumber=1 scan=4666	15.1575
04025:3	1	R.KC[+57.021]APGTC[+57.021]QNLDGSYR.C	518		C[+57]*2	576.261	3	1726.77	1726.76	0	3.1	Specific	71.98	71.98	71.98	1.78	230	>FBN1 C term	1	DW091218_3.4710.4710.3	controllerType=0 controllerNumber=1 scan=4710	15.2656
04276:3	1	R.KC[+57.021]APGTC[+57.021]QNLDGSYR.C	518		C[+57]*2	576.259	3	1726.76	1726.76	0	0	Specific	115.06	115.06	115.06	1.88	230	>FBN1 C term	1	DW091218_3.4967.4967.3	controllerType=0 controllerNumber=1 scan=4967	15.9065
04323:3	1	R.KC[+57.021]APGTC[+57.021]QNLDGSYR.C	518		C[+57]*2	576.26	3	1726.76	1726.76	0	0.2	Specific	278.68	278.68	278.68	4.02	230	>FBN1 C term	1	DW091218_3.5011.5011.3	controllerType=0 controllerNumber=1 scan=5011	16.013
04236:3	1	R.KC[+57.021]APGTC[+57.021]QNLDGSYR.C	518		C[+57]*2	576.26	3	1726.77	1726.76	0	1.9	Specific	505.12	505.12	505.12	8	230	>FBN1 C term	1	DW091218_3.4925.4925.3	controllerType=0 controllerNumber=1 scan=4925	15.803
04106:3	1	R.KC[+57.021]APGTC[+57.021]QNLDGSYR.C	518		C[+57]*2	576.26	3	1726.77	1726.76	0	1.3	Specific	586.29	586.29	586.29	9.24	230	>FBN1 C term	1	DW091218_3.4793.4793.3	controllerType=0 controllerNumber=1 scan=4793	15.4772
04153:3	1	R.KC[+57.021]APGTC[+57.021]QNLDGSYR.C	518		C[+57]*2	576.26	3	1726.77	1726.76	0	0.9	Specific	653.92	653.92	653.92	11.24	230	>FBN1 C term	1	DW091218_3.4840.4840.3	controllerType=0 controllerNumber=1 scan=4840	15.5906
04194:3	1	R.KC[+57.021]APGTC[+57.021]QNLDGSYR.C	518		C[+57]*2	576.26	3	1726.77	1726.76	0	1.3	Specific	678.94	678.94	678.94	11.24	230	>FBN1 C term	1	DW091218_3.4882.4882.3	controllerType=0 controllerNumber=1 scan=4882	15.6933
03996:3	1	R.KC[+57.021]APGT[+146.058]C[+57.021]QNLDGSYR.C	518	Fuc(1)	C[+57]*2, T[+146]	624.946	3	1872.82	1872.82	0	1.4	Specific	47.39	47.39	1.6	1.91	230	>FBN1 C term	1	DW091218_3.4683.4683.3	controllerType=0 controllerNumber=1 scan=4683	15.1983
04046:3	1	R.KC[+57.021]APGT[+146.058]C[+57.021]QNLDGSYR.C	518	Fuc(1)	C[+57]*2, T[+146]	624.945	3	1872.82	1872.82	0	-0.4	Specific	93.34	93.34	1.6	2.09	230	>FBN1 C term	1	DW091218_3.4728.4728.3	controllerType=0 controllerNumber=1 scan=4728	15.3097
04407:3	1	R.KC[+57.021]APGT[+146.058]C[+57.021]QNLDGSYR.C	518	Fuc(1)	C[+57]*2, T[+146]	624.946	3	1872.82	1872.82	0	0.4	Specific	125.07	125.07	11.6	2.37	230	>FBN1 C term	1	DW091218_3.5089.5089.3	controllerType=0 controllerNumber=1 scan=5089	16.1977
04086:3	1	R.KC[+57.021]APGT[+146.058]C[+57.021]QNLDGSYR.C	518	Fuc(1)	C[+57]*2, T[+146]	624.946	3	1872.82	1872.82	0	0.8	Specific	208.74	208.74	1.6	3.4	230	>FBN1 C term	1	DW091218_3.4769.4769.3	controllerType=0 controllerNumber=1 scan=4769	15.4167
04125:3	1	R.KC[+57.021]APGT[+146.058]C[+57.021]QNLDGSYR.C	518	Fuc(1)	C[+57]*2, T[+146]	624.946	3	1872.82	1872.82	0	1.5	Specific	218.86	218.86	9.6	2.93	230	>FBN1 C term	1	DW091218_3.4812.4812.3	controllerType=0 controllerNumber=1 scan=4812	15.5241
04344:3	1	R.KC[+57.021]APGT[+146.058]C[+57.021]QNLDGSYR.C	518	Fuc(1)	C[+57]*2, T[+146]	624.946	3	1872.82	1872.82	0	0.8	Specific	351.22	351.22	9.6	4.93	230	>FBN1 C term	1	DW091218_3.5034.5034.3	controllerType=0 controllerNumber=1 scan=5034	16.0676
04298:3	1	R.KC[+57.021]APGT[+146.058]C[+57.021]QNLDGSYR.C	518	Fuc(1)	C[+57]*2, T[+146]	624.947	3	1872.83	1872.82	0	2.2	Specific	461.57	461.57	9.6	7.76	230	>FBN1 C term	1	DW091218_3.4986.4986.3	controllerType=0 controllerNumber=1 scan=4986	15.9517
04166:3	1	R.KC[+57.021]APGT[+146.058]C[+57.021]QNLDGSYR.C	518	Fuc(1)	C[+57]*2, T[+146]	624.946	3	1872.82	1872.82	0	1.1	Specific	525.69	525.69	9.6	6.98	230	>FBN1 C term	1	DW091218_3.4855.4855.3	controllerType=0 controllerNumber=1 scan=4855	15.6284
04253:3	1	R.KC[+57.021]APGT[+146.058]C[+57.021]QNLDGSYR.C	518	Fuc(1)	C[+57]*2, T[+146]	624.946	3	1872.82	1872.82	0	0.9	Specific	635.96	635.96	7.6	10.24	230	>FBN1 C term	1	DW091218_3.4942.4942.3	controllerType=0 controllerNumber=1 scan=4942	15.8438
04208:3	1	R.KC[+57.021]APGTC[+57.021]QNLDGS[+146.058]YR.C	518	Fuc(1)	C[+57]*2, S[+146]	624.946	3	1872.82	1872.82	0	1.1	Specific	755.34	755.34	3.9	13.24	230	>FBN1 C term	1	DW091218_3.4898.4898.3	controllerType=0 controllerNumber=1 scan=4898	15.7328
04800:2	1	K.C[+57.021]APGTC[+57.021]QNLDGSYR.C	519		C[+57]*2	799.837	2	1598.67	1598.67	0	-1.5	Specific	216.31	216.31	216.31	4.85	230	>FBN1 C term	1	DW091218_3.5498.5498.2	controllerType=0 controllerNumber=1 scan=5498	17.2054
04855:2	1	K.C[+57.021]APGTC[+57.021]QNLDGSYR.C	519		C[+57]*2	799.837	2	1598.67	1598.67	0	-1	Specific	281.26	281.26	281.26	5.55	230	>FBN1 C term	1	DW091218_3.5546.5546.2	controllerType=0 controllerNumber=1 scan=5546	17.3202
05270:2	1	K.C[+57.021]APGTC[+57.021]QNLDGSYR.C	519		C[+57]*2	799.84	2	1598.67	1598.67	0	2	Specific	355.53	355.53	355.53	6.12	230	>FBN1 C term	1	DW091218_3.5899.5899.2	controllerType=0 controllerNumber=1 scan=5899	18.1553
05210:2	1	K.C[+57.021]APGTC[+57.021]QNLDGSYR.C	519		C[+57]*2	799.837	2	1598.67	1598.67	0	-1.5	Specific	366.31	366.31	366.31	7.49	230	>FBN1 C term	1	DW091218_3.5850.5850.2	controllerType=0 controllerNumber=1 scan=5850	18.0388
05145:2	1	K.C[+57.021]APGTC[+57.021]QNLDGSYR.C	519		C[+57]*2	799.838	2	1598.67	1598.67	0	0.7	Specific	411.27	411.27	411.27	7.6	230	>FBN1 C term	1	DW091218_3.5797.5797.2	controllerType=0 controllerNumber=1 scan=5797	17.9144
04912:2	1	K.C[+57.021]APGTC[+57.021]QNLDGSYR.C	519		C[+57]*2	799.837	2	1598.67	1598.67	0	-1	Specific	523.66	523.66	523.66	8.17	230	>FBN1 C term	1	DW091218_3.5595.5595.2	controllerType=0 controllerNumber=1 scan=5595	17.4374
04969:2	1	K.C[+57.021]APGTC[+57.021]QNLDGSYR.C	519		C[+57]*2	799.838	2	1598.67	1598.67	0	0.2	Specific	552.89	552.89	552.89	8.17	230	>FBN1 C term	1	DW091218_3.5645.5645.2	controllerType=0 controllerNumber=1 scan=5645	17.5547
05081:2	1	K.C[+57.021]APGTC[+57.021]QNLDGSYR.C	519		C[+57]*2	799.838	2	1598.67	1598.67	0	0.6	Specific	615.49	615.49	615.49	10.24	230	>FBN1 C term	1	DW091218_3.5744.5744.2	controllerType=0 controllerNumber=1 scan=5744	17.7891
05029:2	1	K.C[+57.021]APGTC[+57.021]QNLDGSYR.C	519		C[+57]*2	799.838	2	1598.67	1598.67	0	0.6	Specific	729.46	713.78	713.78	12.24	230	>FBN1 C term	1	DW091218_3.5699.5699.2	controllerType=0 controllerNumber=1 scan=5699	17.6819
04997:3	1	K.C[+57.021]APGTC[+57.021]QNLDGS[+146.058]YR.C	519	Fuc(1)	C[+57]*2, S[+146]	582.247	3	1744.73	1744.73	0	-0.4	Specific	313.72	313.72	11.15	4.61	230	>FBN1 C term	1	DW091218_3.5668.5668.3	controllerType=0 controllerNumber=1 scan=5668	17.6087
04867:2	1	K.C[+57.021]APGT[+146.058]C[+57.021]QNLDGSYR.C	519	Fuc(1)	C[+57]*2, T[+146]	872.867	2	1744.73	1744.73	0	0.6	Specific	337.3	337.3	11.6	6.12	230	>FBN1 C term	1	DW091218_3.5555.5555.2	controllerType=0 controllerNumber=1 scan=5555	17.3422
05053:3	1	K.C[+57.021]APGTC[+57.021]QNLDGS[+146.058]YR.C	519	Fuc(1)	C[+57]*2, S[+146]	582.247	3	1744.73	1744.73	0	0.2	Specific	358.33	358.33	13.43	5.06	230	>FBN1 C term	1	DW091218_3.5721.5721.3	controllerType=0 controllerNumber=1 scan=5721	17.7332
05220:2	1	K.C[+57.021]APGT[+146.058]C[+57.021]QNLDGSYR.C	519	Fuc(1)	C[+57]*2, T[+146]	872.865	2	1744.72	1744.73	0	-1.7	Specific	361.22	361.22	11.6	6.17	230	>FBN1 C term	1	DW091218_3.5858.5858.2	controllerType=0 controllerNumber=1 scan=5858	18.058
04814:2	1	K.C[+57.021]APGT[+146.058]C[+57.021]QNLDGSYR.C	519	Fuc(1)	C[+57]*2, T[+146]	872.864	2	1744.72	1744.73	0	-3.2	Specific	364.24	364.24	11.6	6.17	230	>FBN1 C term	1	DW091218_3.5509.5509.2	controllerType=0 controllerNumber=1 scan=5509	17.2317
05157:2	1	K.C[+57.021]APGT[+146.058]C[+57.021]QNLDGSYR.C	519	Fuc(1)	C[+57]*2, T[+146]	872.868	2	1744.73	1744.73	0	1.3	Specific	415.17	415.17	11.6	7.6	230	>FBN1 C term	1	DW091218_3.5807.5807.2	controllerType=0 controllerNumber=1 scan=5807	17.9383
04926:2	1	K.C[+57.021]APGT[+146.058]C[+57.021]QNLDGSYR.C	519	Fuc(1)	C[+57]*2, T[+146]	872.868	2	1744.73	1744.73	0	1.2	Specific	416.63	416.63	11.6	7.6	230	>FBN1 C term	1	DW091218_3.5606.5606.2	controllerType=0 controllerNumber=1 scan=5606	17.4631
05092:2	1	K.C[+57.021]APGTC[+57.021]QNLDGS[+146.058]YR.C	519	Fuc(1)	C[+57]*2, S[+146]	872.867	2	1744.73	1744.73	0	0.3	Specific	579.63	579.63	0.61	9.24	230	>FBN1 C term	1	DW091218_3.5753.5753.2	controllerType=0 controllerNumber=1 scan=5753	17.8105
04984:2	1	K.C[+57.021]APGT[+146.058]C[+57.021]QNLDGSYR.C	519	Fuc(1)	C[+57]*2, T[+146]	872.867	2	1744.73	1744.73	0	0.7	Specific	623.34	623.34	11.6	10.24	230	>FBN1 C term	1	DW091218_3.5657.5657.2	controllerType=0 controllerNumber=1 scan=5657	17.5825
05040:2	1	K.C[+57.021]APGTC[+57.021]QNLDGS[+146.058]YR.C	519	Fuc(1)	C[+57]*2, S[+146]	872.867	2	1744.73	1744.73	0	0.2	Specific	741.78	741.78	2.02	12.24	230	>FBN1 C term	1	DW091218_3.5708.5708.2	controllerType=0 controllerNumber=1 scan=5708	17.7032
10156:3	1	K.C[+57.021]EDIDEC[+57.021]VEEPEIC[+57.021]ALGTC[+57.021]SNTEGSFK.C	546		C[+57]*4	1050.42	3	3149.25	3149.27	0	-5.1	Specific	638.92	638.92	623.2	8.7	230	>FBN1 C term	1	DW091218_3.10157.10157.3	controllerType=0 controllerNumber=1 scan=10157	28.0338
10086:3	1	K.C[+57.021]EDIDEC[+57.021]VEEPEIC[+57.021]ALGTC[+57.021]SNTEGSFK.C	546		C[+57]*4	1050.43	3	3149.27	3149.27	0	-0.4	Specific	723.9	716.53	543.46	10.7	230	>FBN1 C term	1	DW091218_3.10091.10091.3	controllerType=0 controllerNumber=1 scan=10091	27.8814
10000:3	1	K.C[+57.021]EDIDEC[+57.021]VEEPEIC[+57.021]ALGTC[+57.021]SNTEGSFK.C	546		C[+57]*4	1050.43	3	3149.28	3149.27	0	3.9	Specific	966.87	921.99	921.99	14.92	230	>FBN1 C term	1	DW091218_3.10019.10019.3	controllerType=0 controllerNumber=1 scan=10019	27.7166
09738:3	1	K.C[+57.021]EDIDEC[+57.021]VEEPEIC[+57.021]ALGTC[+57.021]SNTEGSFK.C	546		C[+57]*4	1050.43	3	3149.28	3149.27	0	4.6	Specific	972.44	900.99	870	14.13	230	>FBN1 C term	1	DW091218_3.9789.9789.3	controllerType=0 controllerNumber=1 scan=9789	27.1889
09927:3	1	K.C[+57.021]EDIDEC[+57.021]VEEPEIC[+57.021]ALGTC[+57.021]SNTEGSFK.C	546		C[+57]*4	1050.43	3	3149.28	3149.27	0	2.6	Specific	991.62	942.34	942.34	14.92	230	>FBN1 C term	1	DW091218_3.9952.9952.3	controllerType=0 controllerNumber=1 scan=9952	27.5632
09798:3	1	K.C[+57.021]EDIDEC[+57.021]VEEPEIC[+57.021]ALGTC[+57.021]SNTEGSFK.C	546		C[+57]*4	1050.43	3	3149.28	3149.27	0	3.1	Specific	1031.19	983.36	849.51	15.92	230	>FBN1 C term	1	DW091218_3.9841.9841.3	controllerType=0 controllerNumber=1 scan=9841	27.3103
09861:3	1	K.C[+57.021]EDIDEC[+57.021]VEEPEIC[+57.021]ALGTC[+57.021]SNTEGSFK.C	546		C[+57]*4	1050.43	3	3149.28	3149.27	0	2.3	Specific	1044.29	1013.14	865.17	16.7	230	>FBN1 C term	1	DW091218_3.9897.9897.3	controllerType=0 controllerNumber=1 scan=9897	27.4369
09338:3	1	K.C[+57.021]EDIDEC[+57.021]VEEPEIC[+57.021]ALGT[+146.058]C[+57.021]SNTEGSFK.C	546	Fuc(1)	C[+57]*4, T[+146]	1099.12	3	3295.34	3295.33	0	2.9	Specific	965.45	965.45	2.4	14.92	230	>FBN1 C term	1	DW091218_3.9459.9459.3	controllerType=0 controllerNumber=1 scan=9459	26.4144
09480:3	1	K.C[+57.021]EDIDEC[+57.021]VEEPEIC[+57.021]ALGTC[+57.021]SNT[+146.058]EGSFK.C	546	Fuc(1)	C[+57]*4, T[+146]	1099.12	3	3295.34	3295.33	0	3.2	Specific	1013.57	1013.57	3.6	15.92	230	>FBN1 C term	1	DW091218_3.9566.9566.3	controllerType=0 controllerNumber=1 scan=9566	26.6665
09409:3	1	K.C[+57.021]EDIDEC[+57.021]VEEPEIC[+57.021]ALGT[+146.058]C[+57.021]SNTEGSFK.C	546	Fuc(1)	C[+57]*4, T[+146]	1099.12	3	3295.34	3295.33	0	4.3	Specific	1110.69	1110.69	2.4	17.13	230	>FBN1 C term	1	DW091218_3.9511.9511.3	controllerType=0 controllerNumber=1 scan=9511	26.5376
09195:3	1	K.C[+57.021]EDIDEC[+57.021]VEEPEIC[+57.021]ALGT[+162.053]C[+57.021]S[+146.058]NTEGSFK.C	546	Hex(1),Fuc(1)	C[+57]*4, S[+146], T[+162]	1153.13	3	3457.38	3457.38	0	1	Specific	254.69	254.69	0	1.92	230	>FBN1 C term	1	DW091218_3.9342.9342.3	controllerType=0 controllerNumber=1 scan=9342	26.1429
09304:3	1	K.C[+57.021]EDIDEC[+57.021]VEEPEIC[+57.021]ALGT[+162.053]C[+57.021]SNT[+146.058]EGSFK.C	546	Hex(1),Fuc(1)	C[+57]*4, T[+146][+162]	1153.13	3	3457.38	3457.38	0	1.3	Specific	407.13	407.13	3.6	4.11	230	>FBN1 C term	1	DW091218_3.9432.9432.3	controllerType=0 controllerNumber=1 scan=9432	26.3509
09210:3	1	K.C[+57.021]EDIDEC[+57.021]VEEPEIC[+57.021]ALGTC[+57.021]S[+146.058]NTEGS[+162.053]FK.C	546	Fuc(1),Hex(1)	C[+57]*4, S[+146][+162]	1153.13	3	3457.38	3457.38	0	1.1	Specific	931.21	931.21	0	14.7	230	>FBN1 C term	1	DW091218_3.9353.9353.3	controllerType=0 controllerNumber=1 scan=9353	26.1687
09066:3	1	K.C[+57.021]EDIDEC[+57.021]VEEPEIC[+57.021]ALGTC[+57.021]S[+146.058]NTEGS[+162.053]FK.C	546	Fuc(1),Hex(1)	C[+57]*4, S[+146][+162]	1153.13	3	3457.39	3457.38	0	1.9	Specific	1113.43	1113.43	0	18.7	230	>FBN1 C term	1	DW091218_3.9227.9227.3	controllerType=0 controllerNumber=1 scan=9227	25.8832
09146:3	1	K.C[+57.021]EDIDEC[+57.021]VEEPEIC[+57.021]ALGT[+146.058]C[+57.021]SNTEGS[+162.053]FK.C	546	Fuc(1),Hex(1)	C[+57]*4, S[+162], T[+146]	1153.13	3	3457.38	3457.38	0	1.4	Specific	1116.08	1116.08	0	18.7	230	>FBN1 C term	1	DW091218_3.9297.9297.3	controllerType=0 controllerNumber=1 scan=9297	26.0409
03978:3	1	K.HGQC[+57.021]INTDGSYR.C	674		C[+57]	469.876	3	1407.61	1407.61	0	4	Specific	1.18	1.18	1.18	1.78	230	>FBN1 C term	1	DW091218_3.4667.4667.3	controllerType=0 controllerNumber=1 scan=4667	15.1597
03296:3	1	K.HGQC[+57.021]INTDGSYR.C	674		C[+57]	469.875	3	1407.61	1407.61	0	2.1	Specific	65.39	65.39	65.39	1.88	230	>FBN1 C term	1	DW091218_3.3890.3890.3	controllerType=0 controllerNumber=1 scan=3890	13.0081
04036:3	1	K.HGQC[+57.021]INTDGSYR.C	674		C[+57]	469.875	3	1407.61	1407.61	0	1.7	Specific	68.81	68.81	68.81	1.83	230	>FBN1 C term	1	DW091218_3.4719.4719.3	controllerType=0 controllerNumber=1 scan=4719	15.2878
03786:3	1	K.HGQC[+57.021]INTDGSYR.C	674		C[+57]	469.873	3	1407.61	1407.61	0	-0.8	Specific	91.94	91.94	91.94	2.04	230	>FBN1 C term	1	DW091218_3.4467.4467.3	controllerType=0 controllerNumber=1 scan=4467	14.5984
03676:2	1	K.HGQC[+57.021]INTDGSYR.C	674		C[+57]	704.307	2	1407.61	1407.61	0	0.3	Specific	156.12	156.12	156.12	1.79	230	>FBN1 C term	1	DW091218_3.4347.4347.2	controllerType=0 controllerNumber=1 scan=4347	14.2597
03329:3	1	K.HGQC[+57.021]INTDGSYR.C	674		C[+57]	469.875	3	1407.61	1407.61	0	2.5	Specific	156.9	156.9	156.9	2.38	230	>FBN1 C term	1	DW091218_3.3929.3929.3	controllerType=0 controllerNumber=1 scan=3929	13.1148
03852:3	1	K.HGQC[+57.021]INTDGSYR.C	674		C[+57]	469.874	3	1407.61	1407.61	0	0.1	Specific	174.04	174.04	174.04	3.05	230	>FBN1 C term	1	DW091218_3.4541.4541.3	controllerType=0 controllerNumber=1 scan=4541	14.8095
03883:3	1	K.HGQC[+57.021]INTDGSYR.C	674		C[+57]	469.876	3	1407.61	1407.61	0	4.2	Specific	178.5	178.5	178.5	2.02	230	>FBN1 C term	1	DW091218_3.4576.4576.3	controllerType=0 controllerNumber=1 scan=4576	14.917
03643:2	1	K.HGQC[+57.021]INTDGSYR.C	674		C[+57]	704.307	2	1407.61	1407.61	0	0.4	Specific	185.16	185.16	185.16	1.84	230	>FBN1 C term	1	DW091218_3.4309.4309.2	controllerType=0 controllerNumber=1 scan=4309	14.1498
03420:2	1	K.HGQC[+57.021]INTDGSYR.C	674		C[+57]	704.307	2	1407.61	1407.61	0	0.2	Specific	202.63	202.63	202.63	1.85	230	>FBN1 C term	1	DW091218_3.4037.4037.2	controllerType=0 controllerNumber=1 scan=4037	13.3892
03757:3	1	K.HGQC[+57.021]INTDGSYR.C	674		C[+57]	469.874	3	1407.61	1407.61	0	0.8	Specific	271.58	271.58	271.58	3.92	230	>FBN1 C term	1	DW091218_3.4432.4432.3	controllerType=0 controllerNumber=1 scan=4432	14.4913
03612:2	1	K.HGQC[+57.021]INTDGSYR.C	674		C[+57]	704.307	2	1407.61	1407.61	0	0.4	Specific	287.77	277.03	277.03	2.08	230	>FBN1 C term	1	DW091218_3.4269.4269.2	controllerType=0 controllerNumber=1 scan=4269	14.0333
03362:3	1	K.HGQC[+57.021]INTDGSYR.C	674		C[+57]	469.874	3	1407.61	1407.61	0	0.7	Specific	296.44	296.44	296.44	3.63	230	>FBN1 C term	1	DW091218_3.3969.3969.3	controllerType=0 controllerNumber=1 scan=3969	13.2189
03925:3	1	K.HGQC[+57.021]INTDGSYR.C	674		C[+57]	469.874	3	1407.61	1407.61	0	1.1	Specific	309.36	309.36	309.36	4.38	230	>FBN1 C term	1	DW091218_3.4616.4616.3	controllerType=0 controllerNumber=1 scan=4616	15.0302
03716:3	1	K.HGQC[+57.021]INTDGSYR.C	674		C[+57]	469.874	3	1407.61	1407.61	0	1.2	Specific	372.35	372.35	372.35	7.39	230	>FBN1 C term	1	DW091218_3.4393.4393.3	controllerType=0 controllerNumber=1 scan=4393	14.3886
03654:3	1	K.HGQC[+57.021]INTDGSYR.C	674		C[+57]	469.874	3	1407.61	1407.61	0	0.8	Specific	387.5	378.03	378.03	6.2	230	>FBN1 C term	1	DW091218_3.4321.4321.3	controllerType=0 controllerNumber=1 scan=4321	14.1815
03627:3	1	K.HGQC[+57.021]INTDGSYR.C	674		C[+57]	469.875	3	1407.61	1407.61	0	2.9	Specific	422.74	415.11	415.11	6.73	230	>FBN1 C term	1	DW091218_3.4285.4285.3	controllerType=0 controllerNumber=1 scan=4285	14.0732
03399:3	1	K.HGQC[+57.021]INTDGSYR.C	674		C[+57]	469.876	3	1407.61	1407.61	0	3.7	Specific	428.15	428.15	428.15	6.73	230	>FBN1 C term	1	DW091218_3.4013.4013.3	controllerType=0 controllerNumber=1 scan=4013	13.3308
03688:3	1	K.HGQC[+57.021]INTDGSYR.C	674		C[+57]	469.875	3	1407.61	1407.61	0	1.4	Specific	431.15	431.15	431.15	7.5	230	>FBN1 C term	1	DW091218_3.4358.4358.3	controllerType=0 controllerNumber=1 scan=4358	14.286
03588:3	1	K.HGQC[+57.021]INTDGSYR.C	674		C[+57]	469.875	3	1407.61	1407.61	0	1.7	Specific	465.33	455.05	455.05	6.47	230	>FBN1 C term	1	DW091218_3.4244.4244.3	controllerType=0 controllerNumber=1 scan=4244	13.9671
03554:3	1	K.HGQC[+57.021]INTDGSYR.C	674		C[+57]	469.875	3	1407.61	1407.61	0	1.5	Specific	482.87	482.87	482.87	6.71	230	>FBN1 C term	1	DW091218_3.4207.4207.3	controllerType=0 controllerNumber=1 scan=4207	13.8614
03468:3	1	K.HGQC[+57.021]INTDGSYR.C	674		C[+57]	469.874	3	1407.61	1407.61	0	0.9	Specific	488.66	488.66	488.66	7.9	230	>FBN1 C term	1	DW091218_3.4095.4095.3	controllerType=0 controllerNumber=1 scan=4095	13.5437
03570:2	1	K.HGQC[+57.021]INTDGSYR.C	674		C[+57]	704.306	2	1407.61	1407.61	0	-1	Specific	490.17	478.06	478.06	5.11	230	>FBN1 C term	1	DW091218_3.4227.4227.2	controllerType=0 controllerNumber=1 scan=4227	13.9148
03497:3	1	K.HGQC[+57.021]INTDGSYR.C	674		C[+57]	469.874	3	1407.61	1407.61	0	1.1	Specific	492.22	480.1	480.1	6.71	230	>FBN1 C term	1	DW091218_3.4133.4133.3	controllerType=0 controllerNumber=1 scan=4133	13.6492
03528:3	1	K.HGQC[+57.021]INTDGSYR.C	674		C[+57]	469.875	3	1407.61	1407.61	0	2.3	Specific	496.37	496.37	496.37	7.9	230	>FBN1 C term	1	DW091218_3.4172.4172.3	controllerType=0 controllerNumber=1 scan=4172	13.7551
03482:2	1	K.HGQC[+57.021]INTDGSYR.C	674		C[+57]	704.308	2	1407.61	1407.61	0	1.3	Specific	509.35	505.23	505.23	4.84	230	>FBN1 C term	1	DW091218_3.4116.4116.2	controllerType=0 controllerNumber=1 scan=4116	13.6053
03434:3	1	K.HGQC[+57.021]INTDGSYR.C	674		C[+57]	469.875	3	1407.61	1407.61	0	2	Specific	513.65	487.85	487.85	7.9	230	>FBN1 C term	1	DW091218_3.4055.4055.3	controllerType=0 controllerNumber=1 scan=4055	13.4381
03544:2	1	K.HGQC[+57.021]INTDGSYR.C	674		C[+57]	704.308	2	1407.61	1407.61	0	1.6	Specific	589.76	574.44	574.44	6.63	230	>FBN1 C term	1	DW091218_3.4192.4192.2	controllerType=0 controllerNumber=1 scan=4192	13.8124
03516:2	1	K.HGQC[+57.021]INTDGSYR.C	674		C[+57]	704.307	2	1407.61	1407.61	0	0.4	Specific	683.52	623.46	623.46	8.63	230	>FBN1 C term	1	DW091218_3.4155.4155.2	controllerType=0 controllerNumber=1 scan=4155	13.7074
03336:3	1	K.HGQC[+57.021]INTDGS[+162.053]YR.C	674	Hex(1)	C[+57], S[+162]	523.893	3	1569.66	1569.66	0	2.4	Specific	21.92	21.92	21.92	1.78	230	>FBN1 C term	1	DW091218_3.3937.3937.3	controllerType=0 controllerNumber=1 scan=3937	13.1345
03645:3	1	K.HGQC[+57.021]INT[+162.053]DGSYR.C	674	Hex(1)	C[+57], T[+162]	523.893	3	1569.66	1569.66	0	3	Specific	45.03	45.03	3.6	1.78	230	>FBN1 C term	1	DW091218_3.4312.4312.3	controllerType=0 controllerNumber=1 scan=4312	14.1575
03419:3	1	K.HGQC[+57.021]INT[+324.106]DGSYR.C	674	Hex(2)	C[+57], T[+324]	577.91	3	1731.71	1731.71	0	1.2	Specific	73.41	73.41	3.6	1.97	230	>FBN1 C term	1	DW091218_3.4036.4036.3	controllerType=0 controllerNumber=1 scan=4036	13.387
08028:3	1	K.HGQC[+57.021]INT[+162.053]DGSYR.C	674	Hex(1)	C[+57], T[+162]	523.885	3	1569.64	1569.66	0	-13.4	Specific	90.42	90.42	3.6	1.78	230	>FBN1 C term	1	DW091218_3.8374.8374.3	controllerType=0 controllerNumber=1 scan=8374	23.9176
03614:3	1	K.HGQC[+57.021]INTDGS[+162.053]YR.C	674	Hex(1)	C[+57], S[+162]	523.892	3	1569.66	1569.66	0	1.2	Specific	121.75	121.75	16.75	2.75	230	>FBN1 C term	1	DW091218_3.4272.4272.3	controllerType=0 controllerNumber=1 scan=4272	14.041
03534:3	1	K.HGQC[+57.021]INT[+162.053]DGSYR.C	674	Hex(1)	C[+57], T[+162]	523.893	3	1569.66	1569.66	0	3.1	Specific	138.37	138.37	3.6	2.29	230	>FBN1 C term	1	DW091218_3.4181.4181.3	controllerType=0 controllerNumber=1 scan=4181	13.7787
03450:2	1	K.HGQC[+57.021]INTDGS[+162.053]YR.C	674	Hex(1)	C[+57], S[+162]	785.333	2	1569.66	1569.66	0	-0.3	Specific	160.95	160.95	25.85	1.84	230	>FBN1 C term	1	DW091218_3.4077.4077.2	controllerType=0 controllerNumber=1 scan=4077	13.4975
03369:3	1	K.HGQC[+57.021]INT[+162.053]DGSYR.C	674	Hex(1)	C[+57], T[+162]	523.892	3	1569.66	1569.66	0	0.8	Specific	165.28	165.28	3.6	3.25	230	>FBN1 C term	1	DW091218_3.3977.3977.3	controllerType=0 controllerNumber=1 scan=3977	13.2399
03418:2	1	K.HGQC[+57.021]INTDGS[+162.053]YR.C	674	Hex(1)	C[+57], S[+162]	785.333	2	1569.66	1569.66	0	-1	Specific	225.7	225.7	26.52	2.02	230	>FBN1 C term	1	DW091218_3.4035.4035.2	controllerType=0 controllerNumber=1 scan=4035	13.3849
03506:3	1	K.HGQC[+57.021]INTDGS[+162.053]YR.C	674	Hex(1)	C[+57], S[+162]	523.892	3	1569.66	1569.66	0	1.8	Specific	304.98	304.98	11.46	5.57	230	>FBN1 C term	1	DW091218_3.4143.4143.3	controllerType=0 controllerNumber=1 scan=4143	13.6745
03407:3	1	K.HGQC[+57.021]INTDGS[+162.053]YR.C	674	Hex(1)	C[+57], S[+162]	523.892	3	1569.66	1569.66	0	1.2	Specific	517.13	517.13	26.97	7.9	230	>FBN1 C term	1	DW091218_3.4021.4021.3	controllerType=0 controllerNumber=1 scan=4021	13.3513
03475:3	1	K.HGQC[+57.021]INTDGS[+162.053]YR.C	674	Hex(1)	C[+57], S[+162]	523.892	3	1569.66	1569.66	0	0.8	Specific	518.64	518.64	29.7	7.9	230	>FBN1 C term	1	DW091218_3.4104.4104.3	controllerType=0 controllerNumber=1 scan=4104	13.5694
03438:3	1	K.HGQC[+57.021]INTDGS[+162.053]YR.C	674	Hex(1)	C[+57], S[+162]	523.892	3	1569.66	1569.66	0	1.5	Specific	544.31	544.31	27.68	8.07	230	>FBN1 C term	1	DW091218_3.4061.4061.3	controllerType=0 controllerNumber=1 scan=4061	13.4573
03499:3	1	K.HGQC[+57.021]IN[+15.995]TDGS[+162.053]YR.C	674	Hex(1)	C[+57], N[+16], S[+162]	529.223	3	1585.66	1585.65	0	0.6	Specific	325.34	325.34	16.73	5.72	230	>FBN1 C term	1	DW091218_3.4134.4134.3	controllerType=0 controllerNumber=1 scan=4134	13.6513
04402:2	1	R.C[+57.021]VNTYGSYEC[+57.021]K.C	756		C[+57]*2	690.783	2	1380.56	1380.56	0	1.6	Specific	291.14	291.14	291.14	3.79	230	>FBN1 C term	1	DW091218_3.5086.5086.2	controllerType=0 controllerNumber=1 scan=5086	16.1912
04443:2	1	R.C[+57.021]VNTYGSYEC[+57.021]K.C	756		C[+57]*2	690.782	2	1380.56	1380.56	0	0.1	Specific	360.99	360.99	360.99	6.08	230	>FBN1 C term	1	DW091218_3.5128.5128.2	controllerType=0 controllerNumber=1 scan=5128	16.3015
04937:2	1	R.C[+57.021]VNTYGSYEC[+57.021]K.C	756		C[+57]*2	690.784	2	1380.56	1380.56	0	2.8	Specific	462.47	462.47	462.47	6.89	230	>FBN1 C term	1	DW091218_3.5616.5616.2	controllerType=0 controllerNumber=1 scan=5616	17.4866
04871:2	1	R.C[+57.021]VNTYGSYEC[+57.021]K.C	756		C[+57]*2	690.782	2	1380.56	1380.56	0	0.6	Specific	542.95	542.95	542.95	8.07	230	>FBN1 C term	1	DW091218_3.5560.5560.2	controllerType=0 controllerNumber=1 scan=5560	17.3547
04548:2	1	R.C[+57.021]VNTYGSYEC[+57.021]K.C	756		C[+57]*2	690.786	2	1380.57	1380.56	0	6.9	Specific	571.25	571.25	571.25	6.12	230	>FBN1 C term	1	DW091218_3.5237.5237.4	controllerType=0 controllerNumber=1 scan=5237	16.5726
04817:2	1	R.C[+57.021]VNTYGSYEC[+57.021]K.C	756		C[+57]*2	690.782	2	1380.56	1380.56	0	0.5	Specific	585.09	585.09	585.09	9.15	230	>FBN1 C term	1	DW091218_3.5513.5513.2	controllerType=0 controllerNumber=1 scan=5513	17.2422
04680:2	1	R.C[+57.021]VNTYGSYEC[+57.021]K.C	756		C[+57]*2	690.782	2	1380.56	1380.56	0	0.2	Specific	633.17	633.17	633.17	10.15	230	>FBN1 C term	1	DW091218_3.5372.5372.2	controllerType=0 controllerNumber=1 scan=5372	16.9004
04720:2	1	R.C[+57.021]VNTYGSYEC[+57.021]K.C	756		C[+57]*2	690.781	2	1380.55	1380.56	0	-0.9	Specific	663.64	663.64	663.64	11.15	230	>FBN1 C term	1	DW091218_3.5416.5416.2	controllerType=0 controllerNumber=1 scan=5416	17.0068
04765:2	1	R.C[+57.021]VNTYGSYEC[+57.021]K.C	756		C[+57]*2	690.782	2	1380.56	1380.56	0	-0.1	Specific	675.38	675.38	675.38	11.15	230	>FBN1 C term	1	DW091218_3.5462.5462.2	controllerType=0 controllerNumber=1 scan=5462	17.1186
04561:2	1	R.C[+57.021]VNTYGS[+162.053]YEC[+57.021]K.C	756	Hex(1)	C[+57]*2, S[+162]	771.807	2	1542.61	1542.61	0	-1.3	Specific	370.58	370.58	16.48	5.93	230	>FBN1 C term	1	DW091218_3.5250.5250.2	controllerType=0 controllerNumber=1 scan=5250	16.6039
04651:2	1	R.C[+57.021]VNTYGS[+162.053]YEC[+57.021]K.C	756	Hex(1)	C[+57]*2, S[+162]	771.808	2	1542.61	1542.61	0	0	Specific	622.69	622.69	40.9	10.15	230	>FBN1 C term	1	DW091218_3.5342.5342.2	controllerType=0 controllerNumber=1 scan=5342	16.8276
04608:2	1	R.C[+57.021]VNTYGS[+162.053]YEC[+57.021]K.C	756	Hex(1)	C[+57]*2, S[+162]	771.808	2	1542.61	1542.61	0	-0.5	Specific	710.81	710.81	60.64	12.15	230	>FBN1 C term	1	DW091218_3.5296.5296.2	controllerType=0 controllerNumber=1 scan=5296	16.7149
04585:2	1	R.C[+57.021]VN[+15.995]T[+162.053]YGSYEC[+57.021]K.C	756	Hex(1)	C[+57]*2, N[+16], T[+162]	779.805	2	1558.6	1558.6	0	-0.9	Specific	206.19	206.19	6	3.57	230	>FBN1 C term	1	DW091218_3.5272.5272.2	controllerType=0 controllerNumber=1 scan=5272	16.656
04534:2	1	R.C[+57.021]VN[+15.995]TYGS[+162.053]YEC[+57.021]K.C	756	Hex(1)	C[+57]*2, N[+16], S[+162]	779.806	2	1558.6	1558.6	0	0.1	Specific	393.99	393.99	15.89	7.39	230	>FBN1 C term	1	DW091218_3.5222.5222.2	controllerType=0 controllerNumber=1 scan=5222	16.5365
07215:3	1	R.GSYTC[+57.021]EC[+57.021]NDGFTASPNQDEC[+57.021]LDNR.E	847		C[+57]*3	937.361	3	2810.07	2810.07	0	-1.1	Specific	790.11	790.11	790.11	11.78	230	>FBN1 C term	1	DW091218_3.7671.7671.3	controllerType=0 controllerNumber=1 scan=7671	22.321
07143:3	1	R.GSYTC[+57.021]EC[+57.021]NDGFTASPNQDEC[+57.021]LDNR.E	847		C[+57]*3	937.36	3	2810.07	2810.07	0	-2.2	Specific	904.65	904.65	904.65	14.78	230	>FBN1 C term	1	DW091218_3.7609.7609.3	controllerType=0 controllerNumber=1 scan=7609	22.1818
06635:3	1	R.GSYTC[+57.021]EC[+57.021]NDGFTASPNQDEC[+57.021]LDNR.E	847		C[+57]*3	937.362	3	2810.07	2810.07	0	-0.3	Specific	925.45	897.7	897.7	14.78	230	>FBN1 C term	1	DW091218_3.7174.7174.3	controllerType=0 controllerNumber=1 scan=7174	21.1685
07081:3	1	R.GSYTC[+57.021]EC[+57.021]NDGFTASPNQDEC[+57.021]LDNR.E	847		C[+57]*3	937.361	3	2810.07	2810.07	0	-1.4	Specific	930.75	930.75	930.75	14.78	230	>FBN1 C term	1	DW091218_3.7554.7554.3	controllerType=0 controllerNumber=1 scan=7554	22.0544
06950:3	1	R.GSYTC[+57.021]EC[+57.021]NDGFTASPNQDEC[+57.021]LDNR.E	847		C[+57]*3	937.363	3	2810.08	2810.07	0	1.1	Specific	930.97	930.97	930.97	14.78	230	>FBN1 C term	1	DW091218_3.7443.7443.3	controllerType=0 controllerNumber=1 scan=7443	21.7986
06692:3	1	R.GSYTC[+57.021]EC[+57.021]NDGFTASPNQDEC[+57.021]LDNR.E	847		C[+57]*3	937.363	3	2810.08	2810.07	0	1	Specific	966.02	963.73	963.73	15.78	230	>FBN1 C term	1	DW091218_3.7223.7223.3	controllerType=0 controllerNumber=1 scan=7223	21.2846
06825:3	1	R.GSYTC[+57.021]EC[+57.021]NDGFTASPNQDEC[+57.021]LDNR.E	847		C[+57]*3	937.363	3	2810.07	2810.07	0	0.7	Specific	972.22	972.22	972.22	15.78	230	>FBN1 C term	1	DW091218_3.7333.7333.3	controllerType=0 controllerNumber=1 scan=7333	21.5422
06760:3	1	R.GSYTC[+57.021]EC[+57.021]NDGFTASPNQDEC[+57.021]LDNR.E	847		C[+57]*3	937.363	3	2810.07	2810.07	0	0.5	Specific	973.59	950.49	950.49	15.78	230	>FBN1 C term	1	DW091218_3.7278.7278.3	controllerType=0 controllerNumber=1 scan=7278	21.4137
06889:3	1	R.GSYTC[+57.021]EC[+57.021]NDGFTASPNQDEC[+57.021]LDNR.E	847		C[+57]*3	937.363	3	2810.08	2810.07	0	1.2	Specific	986.01	927.22	927.22	15.78	230	>FBN1 C term	1	DW091218_3.7388.7388.3	controllerType=0 controllerNumber=1 scan=7388	21.6709
07015:3	1	R.GSYTC[+57.021]EC[+57.021]NDGFTASPNQDEC[+57.021]LDNR.E	847		C[+57]*3	937.363	3	2810.07	2810.07	0	0.6	Specific	995.29	968.78	968.78	15.78	230	>FBN1 C term	1	DW091218_3.7498.7498.3	controllerType=0 controllerNumber=1 scan=7498	21.9257
06471:3	1	R.GSYTC[+57.021]EC[+57.021]NDGFT[+162.053]ASPNQDEC[+57.021]LDNR.E	847	Hex(1)	C[+57]*3, T[+162]	991.381	3	2972.13	2972.13	0	0.8	Specific	671.8	671.8	0	9.78	230	>FBN1 C term	1	DW091218_3.7044.7044.3	controllerType=0 controllerNumber=1 scan=7044	20.8644
06507:3	1	R.GSYTC[+57.021]EC[+57.021]NDGFTAS[+162.053]PNQDEC[+57.021]LDNR.E	847	Hex(1)	C[+57]*3, S[+162]	991.379	3	2972.12	2972.13	0	-0.7	Specific	823.76	823.76	0	12.78	230	>FBN1 C term	1	DW091218_3.7075.7075.3	controllerType=0 controllerNumber=1 scan=7075	20.9373
06577:3	1	R.GSYTC[+57.021]EC[+57.021]NDGFT[+162.053]ASPNQDEC[+57.021]LDNR.E	847	Hex(1)	C[+57]*3, T[+162]	991.381	3	2972.13	2972.13	0	1.5	Specific	861.39	861.39	0	13.78	230	>FBN1 C term	1	DW091218_3.7126.7126.3	controllerType=0 controllerNumber=1 scan=7126	21.0572
06648:3	1	R.GSYTC[+57.021]EC[+57.021]NDGFT[+162.053]ASPNQDEC[+57.021]LDNR.E	847	Hex(1)	C[+57]*3, T[+162]	991.381	3	2972.13	2972.13	0	1.3	Specific	899.59	899.59	0	13.78	230	>FBN1 C term	1	DW091218_3.7184.7184.3	controllerType=0 controllerNumber=1 scan=7184	21.1921
06839:3	1	R.GSYTC[+57.021]EC[+57.021]NDGFT[+162.053]ASPNQDEC[+57.021]LDNR.E	847	Hex(1)	C[+57]*3, T[+162]	991.381	3	2972.13	2972.13	0	1	Specific	903.08	903.08	0	14.78	230	>FBN1 C term	1	DW091218_3.7345.7345.3	controllerType=0 controllerNumber=1 scan=7345	21.5701
06773:3	1	R.GS[+162.053]YTC[+57.021]EC[+57.021]NDGFTASPNQDEC[+57.021]LDNR.E	847	Hex(1)	C[+57]*3, S[+162]	991.38	3	2972.13	2972.13	0	0.5	Specific	967.3	967.3	1.6	15.78	230	>FBN1 C term	1	DW091218_3.7290.7290.3	controllerType=0 controllerNumber=1 scan=7290	21.4414
06706:3	1	R.GSYTC[+57.021]EC[+57.021]NDGFT[+162.053]ASPNQDEC[+57.021]LDNR.E	847	Hex(1)	C[+57]*3, T[+162]	991.381	3	2972.13	2972.13	0	0.9	Specific	976.35	976.35	0	15.78	230	>FBN1 C term	1	DW091218_3.7234.7234.3	controllerType=0 controllerNumber=1 scan=7234	21.3103
02796:2	1	R.GSYHC[+57.021]IC[+57.021]K.T	958		C[+57]*2	512.721	2	1024.43	1024.43	0	0.7	Specific	136.36	136.36	136.36	1.79	230	>FBN1 C term	1	DW091218_3.3193.3193.2	controllerType=0 controllerNumber=1 scan=3193	10.7469
02896:2	1	R.GSYHC[+57.021]IC[+57.021]K.T	958		C[+57]*2	512.722	2	1024.44	1024.43	0	1.9	Specific	162.27	162.27	162.27	1.82	230	>FBN1 C term	1	DW091218_3.3341.3341.2	controllerType=0 controllerNumber=1 scan=3341	11.2383
02720:2	1	R.GSYHC[+57.021]IC[+57.021]K.T	958		C[+57]*2	512.721	2	1024.43	1024.43	0	0.2	Specific	214.33	214.33	214.33	1.82	230	>FBN1 C term	1	DW091218_3.3090.3090.2	controllerType=0 controllerNumber=1 scan=3090	10.4153
02934:2	1	R.GSYHC[+57.021]IC[+57.021]K.T	958		C[+57]*2	512.721	2	1024.43	1024.43	0	0.4	Specific	266.18	266.18	266.18	1.96	230	>FBN1 C term	1	DW091218_3.3389.3389.2	controllerType=0 controllerNumber=1 scan=3389	11.3805
02774:2	1	R.GSYHC[+57.021]IC[+57.021]K.T	958		C[+57]*2	512.721	2	1024.43	1024.43	0	0.4	Specific	283.32	283.32	283.32	2.13	230	>FBN1 C term	1	DW091218_3.3163.3163.2	controllerType=0 controllerNumber=1 scan=3163	10.6463
02750:2	1	R.GSYHC[+57.021]IC[+57.021]K.T	958		C[+57]*2	512.72	2	1024.43	1024.43	0	-0.6	Specific	299.75	299.75	299.75	2.21	230	>FBN1 C term	1	DW091218_3.3127.3127.2	controllerType=0 controllerNumber=1 scan=3127	10.5256
03220:2	1	K.NTEGSYQC[+57.021]SC[+57.021]PK.G	996		C[+57]*2	715.786	2	1430.57	1430.57	0	-1.3	Specific	169.97	169.97	169.97	3.51	230	>FBN1 C term	1	DW091218_3.3794.3794.2	controllerType=0 controllerNumber=1 scan=3794	12.7214
03540:2	1	K.NTEGSYQC[+57.021]SC[+57.021]PK.G	996		C[+57]*2	715.788	2	1430.57	1430.57	0	0.5	Specific	201.85	201.85	201.85	4.75	230	>FBN1 C term	1	DW091218_3.4187.4187.2	controllerType=0 controllerNumber=1 scan=4187	13.7966
03250:2	1	K.NTEGSYQC[+57.021]SC[+57.021]PK.G	996		C[+57]*2	715.788	2	1430.57	1430.57	0	0.3	Specific	298.19	298.19	298.19	5.57	230	>FBN1 C term	1	DW091218_3.3830.3830.2	controllerType=0 controllerNumber=1 scan=3830	12.8297
03308:2	1	K.NTEGSYQC[+57.021]SC[+57.021]PK.G	996		C[+57]*2	715.787	2	1430.57	1430.57	0	-0.2	Specific	427.22	427.22	427.22	7.5	230	>FBN1 C term	1	DW091218_3.3902.3902.2	controllerType=0 controllerNumber=1 scan=3902	13.0382
03275:2	1	K.NTEGSYQC[+57.021]SC[+57.021]PK.G	996		C[+57]*2	715.788	2	1430.57	1430.57	0	1.6	Specific	459.12	459.12	459.12	7.67	230	>FBN1 C term	1	DW091218_3.3864.3864.2	controllerType=0 controllerNumber=1 scan=3864	12.9347
03338:2	1	K.NTEGSYQC[+57.021]SC[+57.021]PK.G	996		C[+57]*2	715.788	2	1430.57	1430.57	0	0.6	Specific	495.81	495.81	495.81	7.9	230	>FBN1 C term	1	DW091218_3.3940.3940.2	controllerType=0 controllerNumber=1 scan=3940	13.1423
03476:2	1	K.NTEGSYQC[+57.021]SC[+57.021]PK.G	996		C[+57]*2	715.788	2	1430.57	1430.57	0	0.9	Specific	525.48	525.48	525.48	8.07	230	>FBN1 C term	1	DW091218_3.4105.4105.2	controllerType=0 controllerNumber=1 scan=4105	13.5716
03373:2	1	K.NTEGSYQC[+57.021]SC[+57.021]PK.G	996		C[+57]*2	715.788	2	1430.57	1430.57	0	1.5	Specific	622.42	619.65	619.65	10.15	230	>FBN1 C term	1	DW091218_3.3982.3982.2	controllerType=0 controllerNumber=1 scan=3982	13.2523
03439:2	1	K.NTEGSYQC[+57.021]SC[+57.021]PK.G	996		C[+57]*2	715.789	2	1430.57	1430.57	0	2.5	Specific	673.81	661.44	661.44	10.37	230	>FBN1 C term	1	DW091218_3.4063.4063.2	controllerType=0 controllerNumber=1 scan=4063	13.4629
03409:2	1	K.NTEGSYQC[+57.021]SC[+57.021]PK.G	996		C[+57]*2	715.788	2	1430.57	1430.57	0	0.1	Specific	752.84	680.8	680.8	13.15	230	>FBN1 C term	1	DW091218_3.4024.4024.2	controllerType=0 controllerNumber=1 scan=4024	13.3591
03274:2	1	K.NT[+162.053]EGSYQC[+57.021]SC[+57.021]PK.G	996	Hex(1)	C[+57]*2, T[+162]	796.81	2	1592.61	1592.62	0	-5.1	Specific	75.42	75.42	3.6	1.88	230	>FBN1 C term	1	DW091218_3.3862.3862.2	controllerType=0 controllerNumber=1 scan=3862	12.9287
03309:2	1	K.NT[+162.053]EGSYQC[+57.021]SC[+57.021]PK.G	996	Hex(1)	C[+57]*2, T[+162]	796.814	2	1592.62	1592.62	0	0.5	Specific	291.42	291.42	3.6	5.45	230	>FBN1 C term	1	DW091218_3.3903.3903.2	controllerType=0 controllerNumber=1 scan=3903	13.0404
03413:2	1	K.NTEGS[+162.053]YQC[+57.021]SC[+57.021]PK.G	996	Hex(1)	C[+57]*2, S[+162]	796.814	2	1592.62	1592.62	0	-0.1	Specific	439.58	439.58	2.4	7.5	230	>FBN1 C term	1	DW091218_3.4029.4029.2	controllerType=0 controllerNumber=1 scan=4029	13.3704
03343:2	1	K.NTEGS[+162.053]YQC[+57.021]SC[+57.021]PK.G	996	Hex(1)	C[+57]*2, S[+162]	796.815	2	1592.62	1592.62	0	1	Specific	550.49	550.49	2.4	8.07	230	>FBN1 C term	1	DW091218_3.3945.3945.2	controllerType=0 controllerNumber=1 scan=3945	13.1543
03374:2	1	K.NTEGS[+162.053]YQC[+57.021]SC[+57.021]PK.G	996	Hex(1)	C[+57]*2, S[+162]	796.814	2	1592.62	1592.62	0	0.8	Specific	684.82	684.82	2.4	11.15	230	>FBN1 C term	1	DW091218_3.3984.3984.2	controllerType=0 controllerNumber=1 scan=3984	13.2584
06104:3	1	K.GIC[+57.021]QNTPGSFTC[+57.021]EC[+57.021]QR.G	1074		C[+57]*3	638.934	3	1914.79	1914.79	0	-1.6	Specific	454.34	454.34	454.34	6.7	230	>FBN1 C term	1	DW091218_3.6722.6722.3	controllerType=0 controllerNumber=1 scan=6722	20.1196
05636:3	1	K.GIC[+57.021]QNTPGSFTC[+57.021]EC[+57.021]QR.G	1074		C[+57]*3	638.934	3	1914.79	1914.79	0	0	Specific	496.09	496.09	496.09	6.94	230	>FBN1 C term	1	DW091218_3.6269.6269.3	controllerType=0 controllerNumber=1 scan=6269	19.0533
05657:2	1	K.GIC[+57.021]QNTPGSFTC[+57.021]EC[+57.021]QR.G	1074		C[+57]*3	957.898	2	1914.79	1914.79	0	-0.6	Specific	518.39	518.39	518.39	8	230	>FBN1 C term	1	DW091218_3.6289.6289.2	controllerType=0 controllerNumber=1 scan=6289	19.101
05684:3	1	K.GIC[+57.021]QNTPGSFTC[+57.021]EC[+57.021]QR.G	1074		C[+57]*3	638.936	3	1914.79	1914.79	0	2.9	Specific	528.3	528.3	528.3	6.33	230	>FBN1 C term	1	DW091218_3.6315.6315.3	controllerType=0 controllerNumber=1 scan=6315	19.164
06043:3	1	K.GIC[+57.021]QNTPGSFTC[+57.021]EC[+57.021]QR.G	1074		C[+57]*3	638.932	3	1914.78	1914.79	0	-4	Specific	541.68	541.68	541.68	7.11	230	>FBN1 C term	1	DW091218_3.6668.6668.3	controllerType=0 controllerNumber=1 scan=6668	19.9942
05708:2	1	K.GIC[+57.021]QNTPGSFTC[+57.021]EC[+57.021]QR.G	1074		C[+57]*3	957.897	2	1914.79	1914.79	0	-1.5	Specific	573.11	573.11	573.11	9.24	230	>FBN1 C term	1	DW091218_3.6341.6341.2	controllerType=0 controllerNumber=1 scan=6341	19.2246
05806:2	1	K.GIC[+57.021]QNTPGSFTC[+57.021]EC[+57.021]QR.G	1074		C[+57]*3	957.899	2	1914.79	1914.79	0	0.4	Specific	580.25	580.25	580.25	9.24	230	>FBN1 C term	1	DW091218_3.6441.6441.2	controllerType=0 controllerNumber=1 scan=6441	19.4615
05730:3	1	K.GIC[+57.021]QNTPGSFTC[+57.021]EC[+57.021]QR.G	1074		C[+57]*3	638.934	3	1914.79	1914.79	0	-1.3	Specific	605.49	605.49	605.49	9.18	230	>FBN1 C term	1	DW091218_3.6364.6364.3	controllerType=0 controllerNumber=1 scan=6364	19.2799
05758:2	1	K.GIC[+57.021]QNTPGSFTC[+57.021]EC[+57.021]QR.G	1074		C[+57]*3	957.899	2	1914.79	1914.79	0	0.3	Specific	624.5	624.5	624.5	10.24	230	>FBN1 C term	1	DW091218_3.6391.6391.2	controllerType=0 controllerNumber=1 scan=6391	19.3418
06015:2	1	K.GIC[+57.021]QNTPGSFTC[+57.021]EC[+57.021]QR.G	1074		C[+57]*3	957.897	2	1914.79	1914.79	0	-1.6	Specific	628.32	628.32	628.32	10.24	230	>FBN1 C term	1	DW091218_3.6641.6641.2	controllerType=0 controllerNumber=1 scan=6641	19.9325
05778:3	1	K.GIC[+57.021]QNTPGSFTC[+57.021]EC[+57.021]QR.G	1074		C[+57]*3	638.935	3	1914.79	1914.79	0	0.8	Specific	628.9	628.9	628.9	9.18	230	>FBN1 C term	1	DW091218_3.6412.6412.3	controllerType=0 controllerNumber=1 scan=6412	19.3908
05978:3	1	K.GIC[+57.021]QNTPGSFTC[+57.021]EC[+57.021]QR.G	1074		C[+57]*3	638.933	3	1914.79	1914.79	0	-1.6	Specific	676.5	676.5	676.5	10.18	230	>FBN1 C term	1	DW091218_3.6607.6607.3	controllerType=0 controllerNumber=1 scan=6607	19.8542
05850:2	1	K.GIC[+57.021]QNTPGSFTC[+57.021]EC[+57.021]QR.G	1074		C[+57]*3	957.897	2	1914.79	1914.79	0	-1	Specific	677.89	663.13	663.13	11.24	230	>FBN1 C term	1	DW091218_3.6485.6485.2	controllerType=0 controllerNumber=1 scan=6485	19.5692
05822:3	1	K.GIC[+57.021]QNTPGSFTC[+57.021]EC[+57.021]QR.G	1074		C[+57]*3	638.935	3	1914.79	1914.79	0	1	Specific	679.01	679.01	679.01	10.18	230	>FBN1 C term	1	DW091218_3.6458.6458.3	controllerType=0 controllerNumber=1 scan=6458	19.5031
05949:2	1	K.GIC[+57.021]QNTPGSFTC[+57.021]EC[+57.021]QR.G	1074		C[+57]*3	957.898	2	1914.79	1914.79	0	-0.5	Specific	692.62	689.41	689.41	11.24	230	>FBN1 C term	1	DW091218_3.6584.6584.2	controllerType=0 controllerNumber=1 scan=6584	19.8011
05891:2	1	K.GIC[+57.021]QNTPGSFTC[+57.021]EC[+57.021]QR.G	1074		C[+57]*3	957.898	2	1914.79	1914.79	0	-0.3	Specific	693.5	640.51	640.51	11.24	230	>FBN1 C term	1	DW091218_3.6531.6531.2	controllerType=0 controllerNumber=1 scan=6531	19.6782
05912:3	1	K.GIC[+57.021]QNTPGSFTC[+57.021]EC[+57.021]QR.G	1074		C[+57]*3	638.934	3	1914.79	1914.79	0	-0.1	Specific	711.4	711.4	711.4	11.18	230	>FBN1 C term	1	DW091218_3.6551.6551.3	controllerType=0 controllerNumber=1 scan=6551	19.7259
05865:3	1	K.GIC[+57.021]QNTPGSFTC[+57.021]EC[+57.021]QR.G	1074		C[+57]*3	638.934	3	1914.79	1914.79	0	-0.5	Specific	722.47	708.31	708.31	11.18	230	>FBN1 C term	1	DW091218_3.6502.6502.3	controllerType=0 controllerNumber=1 scan=6502	19.6104
05735:2	1	K.GIC[+57.021]QN[+15.995]TPGSFTC[+57.021]EC[+57.021]QR.G	1074		C[+57]*3, N[+16]	965.895	2	1930.78	1930.78	0	-0.4	Specific	304.39	304.39	304.39	5.67	230	>FBN1 C term	1	DW091218_3.6368.6368.2	controllerType=0 controllerNumber=1 scan=6368	19.2886
05787:2	1	K.GIC[+57.021]QN[+15.995]TPGSFTC[+57.021]EC[+57.021]QR.G	1074		C[+57]*3, N[+16]	965.894	2	1930.78	1930.78	0	-2.1	Specific	498.57	498.57	498.57	8	230	>FBN1 C term	1	DW091218_3.6419.6419.2	controllerType=0 controllerNumber=1 scan=6419	19.4072
05671:3	1	K.GIC[+57.021]QNTPGS[+162.053]FTC[+57.021]EC[+57.021]QR.G	1074	Hex(1)	C[+57]*3, S[+162]	692.952	3	2076.84	2076.84	0	-0.9	Specific	352.28	352.28	0	5.06	230	>FBN1 C term	1	DW091218_3.6302.6302.3	controllerType=0 controllerNumber=1 scan=6302	19.1315
05512:3	1	K.GIC[+57.021]QN[+15.995]TPGS[+162.053]FTC[+57.021]EC[+57.021]QR.G	1074	Hex(1)	C[+57]*3, N[+16], S[+162]	698.284	3	2092.84	2092.84	0	0.6	Specific	346.91	346.91	0	5.06	230	>FBN1 C term	1	DW091218_3.6139.6139.3	controllerType=0 controllerNumber=1 scan=6139	18.7385
05562:3	1	K.GIC[+57.021]QN[+15.995]TPGSFT[+162.053]C[+57.021]EC[+57.021]QR.G	1074	Hex(1)	C[+57]*3, N[+16], T[+162]	698.283	3	2092.83	2092.84	0	-1.3	Specific	473.97	473.97	0	6.7	230	>FBN1 C term	1	DW091218_3.6191.6191.3	controllerType=0 controllerNumber=1 scan=6191	18.8632
05542:2	1	K.GIC[+57.021]QN[+15.995]TPGSFT[+162.053]C[+57.021]EC[+57.021]QR.G	1074	Hex(1)	C[+57]*3, N[+16], T[+162]	1046.93	2	2092.84	2092.84	0	3	Specific	516.78	516.78	0	7.22	230	>FBN1 C term	1	DW091218_3.6170.6170.2	controllerType=0 controllerNumber=1 scan=6170	18.8131
08776:5	1	R.C[+57.021]SC[+57.021]PQGYLQHYQWNQC[+57.021]VDENEC[+57.021]LSAHIC[+57.021]GGASC[+57.021]HNTLGSYK.C	1125		C[+57]*6	978.607	5	4889.01	4889.01	0	-0.6	Specific	1360.67	1298.89	80.73	23.44	230	>FBN1 C term	1	DW091218_3.8981.8981.5	controllerType=0 controllerNumber=1 scan=8981	25.3094
08698:5	1	R.C[+57.021]SC[+57.021]PQGYLQHYQWNQC[+57.021]VDENEC[+57.021]LSAHIC[+57.021]GGASC[+57.021]HNTLGSYK.C	1125		C[+57]*6	978.61	5	4889.02	4889.01	0	2.4	Specific	1600.79	1511.22	74.11	27.66	230	>FBN1 C term	1	DW091218_3.8919.8919.5	controllerType=0 controllerNumber=1 scan=8919	25.1701
08563:5	1	R.C[+57.021]SC[+57.021]PQGYLQHYQWNQC[+57.021]VDENEC[+57.021]LSAHIC[+57.021]GGASC[+57.021]HNTLGSYK.C	1125		C[+57]*6	978.61	5	4889.02	4889.01	0	1.6	Specific	1739.76	1630.23	167.37	29.86	230	>FBN1 C term	1	DW091218_3.8803.8803.5	controllerType=0 controllerNumber=1 scan=8803	24.9091
08630:5	1	R.C[+57.021]SC[+57.021]PQGYLQHYQWNQC[+57.021]VDENEC[+57.021]LSAHIC[+57.021]GGASC[+57.021]HNTLGSYK.C	1125		C[+57]*6	978.611	5	4889.02	4889.01	0	2.8	Specific	1752.73	1658.78	106.36	29.91	230	>FBN1 C term	1	DW091218_3.8863.8863.5	controllerType=0 controllerNumber=1 scan=8863	25.0428
08541:5	1	R.C[+57.021]SC[+57.021]PQGYLQHYQWNQC[+57.021]VDEN[+15.995]EC[+57.021]LSAHIC[+57.021]GGASC[+57.021]HNTLGSYK.C	1125		C[+57]*6, N[+16]	982.008	5	4906.01	4905.01	1	0.1	Specific	903.75	903.75	2.16	14.44	230	>FBN1 C term	1	DW091218_3.8783.8783.5	controllerType=0 controllerNumber=1 scan=8783	24.8643
Other Peptides
03075:2	1	R.VGC[+57.021]VDTR.S	59		C[+57]	403.695	2	806.383	806.383	0	0.5	Specific	67.23	67.23	67.23	1.78	230	>FBN1 C term	1	DW091218_3.3585.3585.2	controllerType=0 controllerNumber=1 scan=3585	12.0291
03178:2	1	R.VGC[+57.021]VDTR.S	59		C[+57]	403.694	2	806.381	806.383	0	-1.3	Specific	68.09	68.09	68.09	1.78	230	>FBN1 C term	1	DW091218_3.3732.3732.2	controllerType=0 controllerNumber=1 scan=3732	12.5206
03115:2	1	R.VGC[+57.021]VDTR.S	59		C[+57]	403.695	2	806.382	806.383	0	-0.1	Specific	113.16	113.16	113.16	1.79	230	>FBN1 C term	1	DW091218_3.3641.3641.2	controllerType=0 controllerNumber=1 scan=3641	12.2151
02873:2	1	R.VGC[+57.021]VDTR.S	59		C[+57]	403.695	2	806.382	806.383	0	-0.7	Specific	119.47	119.47	119.47	1.9	230	>FBN1 C term	1	DW091218_3.3311.3311.2	controllerType=0 controllerNumber=1 scan=3311	11.1438
02849:2	1	R.VGC[+57.021]VDTR.S	59		C[+57]	403.694	2	806.381	806.383	0	-1.9	Specific	120.21	120.21	120.21	1.92	230	>FBN1 C term	1	DW091218_3.3277.3277.2	controllerType=0 controllerNumber=1 scan=3277	11.029
03144:2	1	R.VGC[+57.021]VDTR.S	59		C[+57]	403.695	2	806.383	806.383	0	0.8	Specific	131.12	131.12	131.12	1.9	230	>FBN1 C term	1	DW091218_3.3679.3679.2	controllerType=0 controllerNumber=1 scan=3679	12.3325
02938:2	1	R.VGC[+57.021]VDTR.S	59		C[+57]	403.694	2	806.381	806.383	0	-1.4	Specific	154.27	154.27	154.27	2.19	230	>FBN1 C term	1	DW091218_3.3394.3394.2	controllerType=0 controllerNumber=1 scan=3394	11.3953
03065:2	1	R.VGC[+57.021]VDTR.S	59		C[+57]	403.696	2	806.384	806.383	0	2	Specific	172.84	172.84	172.84	2.19	230	>FBN1 C term	1	DW091218_3.3568.3568.2	controllerType=0 controllerNumber=1 scan=3568	11.9669
03016:2	1	R.VGC[+57.021]VDTR.S	59		C[+57]	403.695	2	806.384	806.383	0	1.6	Specific	178.6	178.6	178.6	2.19	230	>FBN1 C term	1	DW091218_3.3516.3516.2	controllerType=0 controllerNumber=1 scan=3516	11.8094
03099:2	1	R.VGC[+57.021]VDTR.S	59		C[+57]	403.695	2	806.382	806.383	0	-0.5	Specific	188.57	188.57	188.57	2.43	230	>FBN1 C term	1	DW091218_3.3619.3619.2	controllerType=0 controllerNumber=1 scan=3619	12.1411
03028:2	1	R.VGC[+57.021]VDTR.S	59		C[+57]	403.696	2	806.384	806.383	0	1.9	Specific	224.68	224.68	224.68	2.45	230	>FBN1 C term	1	DW091218_3.3527.3527.2	controllerType=0 controllerNumber=1 scan=3527	11.838
02827:2	1	R.VGC[+57.021]VDTR.S	59		C[+57]	403.695	2	806.382	806.383	0	-0.6	Specific	255.95	255.95	255.95	2.9	230	>FBN1 C term	1	DW091218_3.3241.3241.2	controllerType=0 controllerNumber=1 scan=3241	10.9111
03002:2	1	R.VGC[+57.021]VDTR.S	59		C[+57]	403.695	2	806.382	806.383	0	-0.1	Specific	294.75	294.75	294.75	3.62	230	>FBN1 C term	1	DW091218_3.3490.3490.2	controllerType=0 controllerNumber=1 scan=3490	11.7167
02783:2	1	R.VGC[+57.021]VDTR.S	59		C[+57]	403.695	2	806.383	806.383	0	0.3	Specific	326.6	326.6	326.6	3.51	230	>FBN1 C term	1	DW091218_3.3176.3176.2	controllerType=0 controllerNumber=1 scan=3176	10.6899
02803:2	1	R.VGC[+57.021]VDTR.S	59		C[+57]	403.695	2	806.382	806.383	0	-0.9	Specific	330.33	330.33	330.33	4.07	230	>FBN1 C term	1	DW091218_3.3207.3207.2	controllerType=0 controllerNumber=1 scan=3207	10.799
02981:2	1	R.VGC[+57.021]VDTR.S	59		C[+57]	403.695	2	806.383	806.383	0	0	Specific	337.11	337.11	337.11	3.81	230	>FBN1 C term	1	DW091218_3.3458.3458.2	controllerType=0 controllerNumber=1 scan=3458	11.6094
02961:2	1	R.VGC[+57.021]VDTR.S	59		C[+57]	403.695	2	806.382	806.383	0	-0.2	Specific	343.14	343.14	343.14	3.81	230	>FBN1 C term	1	DW091218_3.3427.3427.2	controllerType=0 controllerNumber=1 scan=3427	11.5032
06273:2	1	R.SGNC[+57.021]YLDIR.P	66		C[+57]	549.257	2	1097.51	1097.5	0	2.3	Specific	378.23	355.09	355.09	5.31	230	>FBN1 C term	1	DW091218_3.6873.6873.2	controllerType=0 controllerNumber=1 scan=6873	20.468
06488:2	1	R.SGNC[+57.021]YLDIR.P	66		C[+57]	549.256	2	1097.5	1097.5	0	0.5	Specific	474.04	454.79	454.79	6.9	230	>FBN1 C term	1	DW091218_3.7061.7061.2	controllerType=0 controllerNumber=1 scan=7061	20.9046
06429:2	1	R.SGNC[+57.021]YLDIR.P	66		C[+57]	549.257	2	1097.51	1097.5	0	2.3	Specific	479.76	433.65	433.65	6.9	230	>FBN1 C term	1	DW091218_3.7010.7010.2	controllerType=0 controllerNumber=1 scan=7010	20.7873
05615:2	1	R.SGNC[+57.021]YLDIRPR.G	66		C[+57]	675.832	2	1350.66	1350.66	0	-0.7	Specific	156.31	141.38	141.38	1.78	230	>FBN1 C term	1	DW091218_3.6248.6248.2	controllerType=0 controllerNumber=1 scan=6248	19.0043
07841:3	1	R.SGNC[+57.021]YLDIRPR.G	66		C[+57]	450.891	3	1350.66	1350.66	0	0.1	Specific	236.48	236.48	236.48	2.18	230	>FBN1 C term	1	DW091218_3.8213.8213.3	controllerType=0 controllerNumber=1 scan=8213	23.5595
07769:3	1	R.SGNC[+57.021]YLDIRPR.G	66		C[+57]	450.891	3	1350.66	1350.66	0	0.3	Specific	252.41	252.41	252.41	2.68	230	>FBN1 C term	1	DW091218_3.8158.8158.3	controllerType=0 controllerNumber=1 scan=8158	23.4339
07989:3	1	R.SGNC[+57.021]YLDIRPR.G	66		C[+57]	450.891	3	1350.66	1350.66	0	-0.2	Specific	358.98	358.98	358.98	4.36	230	>FBN1 C term	1	DW091218_3.8340.8340.3	controllerType=0 controllerNumber=1 scan=8340	23.8405
10591:3	1	R.SGNC[+57.021]YLDIRPR.G	66		C[+57]	450.893	3	1350.66	1350.66	0	3.8	Specific	362.88	362.88	362.88	5.3	230	>FBN1 C term	1	DW091218_3.10518.10518.3	controllerType=0 controllerNumber=1 scan=10518	28.8844
07589:3	1	R.SGNC[+57.021]YLDIRPR.G	66		C[+57]	450.891	3	1350.66	1350.66	0	1.1	Specific	373.14	357.76	357.76	3.86	230	>FBN1 C term	1	DW091218_3.7998.7998.3	controllerType=0 controllerNumber=1 scan=7998	23.0751
08058:3	1	R.SGNC[+57.021]YLDIRPR.G	66		C[+57]	450.891	3	1350.66	1350.66	0	-0.6	Specific	388.25	388.25	388.25	5.93	230	>FBN1 C term	1	DW091218_3.8398.8398.3	controllerType=0 controllerNumber=1 scan=8398	23.9715
06962:3	1	R.SGNC[+57.021]YLDIRPR.G	66		C[+57]	450.891	3	1350.66	1350.66	0	0.4	Specific	452.26	452.26	452.26	7.67	230	>FBN1 C term	1	DW091218_3.7452.7452.3	controllerType=0 controllerNumber=1 scan=7452	21.8164
05554:3	1	R.SGNC[+57.021]YLDIRPR.G	66		C[+57]	450.89	3	1350.66	1350.66	0	-1	Specific	480.78	480.78	480.78	7.9	230	>FBN1 C term	1	DW091218_3.6182.6182.3	controllerType=0 controllerNumber=1 scan=6182	18.8412
06711:3	1	R.SGNC[+57.021]YLDIRPR.G	66		C[+57]	450.891	3	1350.66	1350.66	0	0	Specific	496.55	496.55	496.55	7.9	230	>FBN1 C term	1	DW091218_3.7238.7238.3	controllerType=0 controllerNumber=1 scan=7238	21.319
06494:3	1	R.SGNC[+57.021]YLDIRPR.G	66		C[+57]	450.891	3	1350.66	1350.66	0	-0.3	Specific	541.47	541.47	541.47	8.07	230	>FBN1 C term	1	DW091218_3.7065.7065.3	controllerType=0 controllerNumber=1 scan=7065	20.9133
06561:3	1	R.SGNC[+57.021]YLDIRPR.G	66		C[+57]	450.891	3	1350.66	1350.66	0	0.3	Specific	544.3	544.3	544.3	8.07	230	>FBN1 C term	1	DW091218_3.7114.7114.3	controllerType=0 controllerNumber=1 scan=7114	21.0297
06780:3	1	R.SGNC[+57.021]YLDIRPR.G	66		C[+57]	450.892	3	1350.66	1350.66	0	1.3	Specific	552.34	552.34	552.34	8.07	230	>FBN1 C term	1	DW091218_3.7296.7296.3	controllerType=0 controllerNumber=1 scan=7296	21.4544
05589:3	1	R.SGNC[+57.021]YLDIRPR.G	66		C[+57]	450.891	3	1350.66	1350.66	0	0.6	Specific	559.11	559.11	559.11	8.07	230	>FBN1 C term	1	DW091218_3.6224.6224.3	controllerType=0 controllerNumber=1 scan=6224	18.9487
05819:2	1	R.SGNC[+57.021]YLDIRPR.G	66		C[+57]	675.833	2	1350.66	1350.66	0	0.2	Specific	561.17	430.19	430.19	6.08	230	>FBN1 C term	1	DW091218_3.6454.6454.2	controllerType=0 controllerNumber=1 scan=6454	19.4933
06375:3	1	R.SGNC[+57.021]YLDIRPR.G	66		C[+57]	450.891	3	1350.66	1350.66	0	-0.5	Specific	561.72	561.72	561.72	9.15	230	>FBN1 C term	1	DW091218_3.6959.6959.3	controllerType=0 controllerNumber=1 scan=6959	20.6687
06643:3	1	R.SGNC[+57.021]YLDIRPR.G	66		C[+57]	450.891	3	1350.66	1350.66	0	0.1	Specific	565.13	557.42	557.42	9.15	230	>FBN1 C term	1	DW091218_3.7181.7181.3	controllerType=0 controllerNumber=1 scan=7181	21.1856
06176:3	1	R.SGNC[+57.021]YLDIRPR.G	66		C[+57]	450.891	3	1350.66	1350.66	0	0.6	Specific	589.2	589.2	589.2	9.15	230	>FBN1 C term	1	DW091218_3.6785.6785.3	controllerType=0 controllerNumber=1 scan=6785	20.2643
05923:3	1	R.SGNC[+57.021]YLDIRPR.G	66		C[+57]	450.891	3	1350.66	1350.66	0	-0.2	Specific	597.08	597.08	597.08	9.15	230	>FBN1 C term	1	DW091218_3.6561.6561.3	controllerType=0 controllerNumber=1 scan=6561	19.7477
06254:3	1	R.SGNC[+57.021]YLDIRPR.G	66		C[+57]	450.891	3	1350.66	1350.66	0	0.9	Specific	600.93	600.93	600.93	10.15	230	>FBN1 C term	1	DW091218_3.6854.6854.3	controllerType=0 controllerNumber=1 scan=6854	20.423
06048:3	1	R.SGNC[+57.021]YLDIRPR.G	66		C[+57]	450.89	3	1350.66	1350.66	0	-1.2	Specific	608.36	608.36	608.36	10.15	230	>FBN1 C term	1	DW091218_3.6673.6673.3	controllerType=0 controllerNumber=1 scan=6673	20.0061
05687:3	1	R.SGNC[+57.021]YLDIRPR.G	66		C[+57]	450.891	3	1350.66	1350.66	0	-0.7	Specific	612.79	612.79	612.79	10.15	230	>FBN1 C term	1	DW091218_3.6319.6319.3	controllerType=0 controllerNumber=1 scan=6319	19.1729
06431:3	1	R.SGNC[+57.021]YLDIRPR.G	66		C[+57]	450.89	3	1350.66	1350.66	0	-1	Specific	616.55	616.55	616.55	10.15	230	>FBN1 C term	1	DW091218_3.7012.7012.3	controllerType=0 controllerNumber=1 scan=7012	20.7916
06309:3	1	R.SGNC[+57.021]YLDIRPR.G	66		C[+57]	450.891	3	1350.66	1350.66	0	-0.5	Specific	617.42	617.42	617.42	10.15	230	>FBN1 C term	1	DW091218_3.6905.6905.3	controllerType=0 controllerNumber=1 scan=6905	20.5427
05639:3	1	R.SGNC[+57.021]YLDIRPR.G	66		C[+57]	450.891	3	1350.66	1350.66	0	-0.3	Specific	623.18	623.18	623.18	10.15	230	>FBN1 C term	1	DW091218_3.6273.6273.3	controllerType=0 controllerNumber=1 scan=6273	19.0639
05874:3	1	R.SGNC[+57.021]YLDIRPR.G	66		C[+57]	450.891	3	1350.66	1350.66	0	-0.3	Specific	631.61	631.61	631.61	10.15	230	>FBN1 C term	1	DW091218_3.6513.6513.3	controllerType=0 controllerNumber=1 scan=6513	19.6373
05792:3	1	R.SGNC[+57.021]YLDIRPR.G	66		C[+57]	450.891	3	1350.66	1350.66	0	-0.2	Specific	648.39	648.39	648.39	10.15	230	>FBN1 C term	1	DW091218_3.6424.6424.3	controllerType=0 controllerNumber=1 scan=6424	19.4192
05987:3	1	R.SGNC[+57.021]YLDIRPR.G	66		C[+57]	450.89	3	1350.66	1350.66	0	-1	Specific	656.03	656.03	656.03	11.15	230	>FBN1 C term	1	DW091218_3.6616.6616.3	controllerType=0 controllerNumber=1 scan=6616	19.8756
05740:3	1	R.SGNC[+57.021]YLDIRPR.G	66		C[+57]	450.891	3	1350.66	1350.66	0	-0.3	Specific	662.39	662.39	662.39	11.15	230	>FBN1 C term	1	DW091218_3.6373.6373.3	controllerType=0 controllerNumber=1 scan=6373	19.3003
06108:3	1	R.SGNC[+57.021]YLDIRPR.G	66		C[+57]	450.891	3	1350.66	1350.66	0	0.2	Specific	670.06	670.06	670.06	11.15	230	>FBN1 C term	1	DW091218_3.6727.6727.3	controllerType=0 controllerNumber=1 scan=6727	20.1318
05832:3	1	R.SGNC[+57.021]YLDIRPR.G	66		C[+57]	450.891	3	1350.66	1350.66	0	-0.4	Specific	674.33	674.33	674.33	11.15	230	>FBN1 C term	1	DW091218_3.6466.6466.3	controllerType=0 controllerNumber=1 scan=6466	19.5232
05861:2	1	R.SGNC[+57.021]YLDIRPR.G	66		C[+57]	675.833	2	1350.66	1350.66	0	0.1	Specific	760.22	579.36	579.36	10.84	230	>FBN1 C term	1	DW091218_3.6497.6497.2	controllerType=0 controllerNumber=1 scan=6497	19.5993
05626:3	1	R.SGN[+15.995]C[+57.021]YLDIRPR.G	66		C[+57], N[+16]	456.223	3	1366.66	1366.65	0	1.7	Specific	301.32	301.32	198.14	5.57	230	>FBN1 C term	1	DW091218_3.6259.6259.3	controllerType=0 controllerNumber=1 scan=6259	19.0298
06495:3	1	R.SGN[+0.984]C[+57.021]YLDIRPR.G	66		C[+57], N[+1]	451.224	3	1351.66	1351.64	0	10.1	Specific	440.34	440.34	440.34	5.94	230	>FBN1 C term	1	DW091218_3.7065.7065.3	controllerType=0 controllerNumber=1 scan=7065	20.9133
06177:3	1	R.SGN[+0.984]C[+57.021]YLDIRPR.G	66		C[+57], N[+1]	451.221	3	1351.65	1351.64	0	4.6	Specific	577.59	577.59	577.59	7.58	230	>FBN1 C term	1	DW091218_3.6785.6785.3	controllerType=0 controllerNumber=1 scan=6785	20.2643
05173:2	1	R.GDNGDTAC[+57.021]SNEIGVGVSK.A	77		C[+57]	890.394	2	1779.78	1779.78	0	-0.2	Specific	396.85	396.85	396.85	7.36	230	>FBN1 C term	1	DW091218_3.5820.5820.2	controllerType=0 controllerNumber=1 scan=5820	17.9684
05408:3	1	R.GDNGDTAC[+57.021]SNEIGVGVSK.A	77		C[+57]	593.932	3	1779.78	1779.78	0	0.6	Specific	477.22	477.22	477.22	6.58	230	>FBN1 C term	1	DW091218_3.6031.6031.3	controllerType=0 controllerNumber=1 scan=6031	18.4776
05230:2	1	R.GDNGDTAC[+57.021]SNEIGVGVSK.A	77		C[+57]	890.395	2	1779.78	1779.78	0	0.5	Specific	648.41	648.41	648.41	10.12	230	>FBN1 C term	1	DW091218_3.5867.5867.2	controllerType=0 controllerNumber=1 scan=5867	18.0787
05454:3	1	R.GDNGDTAC[+57.021]SNEIGVGVSK.A	77		C[+57]	593.932	3	1779.78	1779.78	0	0.6	Specific	658.26	658.26	658.26	10.06	230	>FBN1 C term	1	DW091218_3.6076.6076.3	controllerType=0 controllerNumber=1 scan=6076	18.5859
05285:2	1	R.GDNGDTAC[+57.021]SNEIGVGVSK.A	77		C[+57]	890.394	2	1779.78	1779.78	0	0.2	Specific	676.9	676.9	676.9	11.12	230	>FBN1 C term	1	DW091218_3.5915.5915.2	controllerType=0 controllerNumber=1 scan=5915	18.1933
05653:2	1	R.GDNGDTAC[+57.021]SNEIGVGVSK.A	77		C[+57]	890.392	2	1779.78	1779.78	0	-2.2	Specific	685.26	685.26	685.26	11.12	230	>FBN1 C term	1	DW091218_3.6287.6287.2	controllerType=0 controllerNumber=1 scan=6287	19.0967
05334:2	1	R.GDNGDTAC[+57.021]SNEIGVGVSK.A	77		C[+57]	890.395	2	1779.78	1779.78	0	0.7	Specific	734.3	734.3	734.3	12.12	230	>FBN1 C term	1	DW091218_3.5960.5960.2	controllerType=0 controllerNumber=1 scan=5960	18.3036
05561:2	1	R.GDNGDTAC[+57.021]SNEIGVGVSK.A	77		C[+57]	890.396	2	1779.78	1779.78	0	1.9	Specific	746.02	746.02	746.02	12.12	230	>FBN1 C term	1	DW091218_3.6190.6190.2	controllerType=0 controllerNumber=1 scan=6190	18.861
05515:2	1	R.GDNGDTAC[+57.021]SNEIGVGVSK.A	77		C[+57]	890.394	2	1779.78	1779.78	0	-0.6	Specific	752.81	752.81	752.81	13.12	230	>FBN1 C term	1	DW091218_3.6143.6143.2	controllerType=0 controllerNumber=1 scan=6143	18.7484
05377:2	1	R.GDNGDTAC[+57.021]SNEIGVGVSK.A	77		C[+57]	890.394	2	1779.78	1779.78	0	0	Specific	826.21	826.21	826.21	14.12	230	>FBN1 C term	1	DW091218_3.6004.6004.2	controllerType=0 controllerNumber=1 scan=6004	18.4121
05472:2	1	R.GDNGDTAC[+57.021]SNEIGVGVSK.A	77		C[+57]	890.395	2	1779.78	1779.78	0	0.5	Specific	882.02	882.02	882.02	15.12	230	>FBN1 C term	1	DW091218_3.6097.6097.2	controllerType=0 controllerNumber=1 scan=6097	18.6347
05428:2	1	R.GDNGDTAC[+57.021]SNEIGVGVSK.A	77		C[+57]	890.395	2	1779.78	1779.78	0	0.8	Specific	900.57	900.57	900.57	16.12	230	>FBN1 C term	1	DW091218_3.6049.6049.2	controllerType=0 controllerNumber=1 scan=6049	18.5209
05226:2	1	R.GD[+15.995]NGDTAC[+57.021]SNEIGVGVSK.A	77		C[+57], D[+16]	898.395	2	1795.78	1795.78	0	3.2	Specific	35.85	35.85	0	1.78	230	>FBN1 C term	1	DW091218_3.5862.5862.2	controllerType=0 controllerNumber=1 scan=5862	18.0667
05634:3	1	R.GDN[+0.984]GDTAC[+57.021]SNEIGVGVSK.A	77		C[+57], N[+1]	594.26	3	1780.77	1780.77	0	0	Specific	252.79	252.79	43.91	4	230	>FBN1 C term	1	DW091218_3.6267.6267.3	controllerType=0 controllerNumber=1 scan=6267	19.049
05682:3	1	R.GDN[+0.984]GDTAC[+57.021]SNEIGVGVSK.A	77		C[+57], N[+1]	594.261	3	1780.77	1780.77	0	2.1	Specific	366.01	366.01	92.5	6.3	230	>FBN1 C term	1	DW091218_3.6313.6313.3	controllerType=0 controllerNumber=1 scan=6313	19.1585
05856:2	1	R.GDN[+0.984]GDTAC[+57.021]SNEIGVGVSK.A	77		C[+57], N[+1]	890.887	2	1780.77	1780.77	0	0.3	Specific	530.2	530.2	277.54	8.05	230	>FBN1 C term	1	DW091218_3.6491.6491.2	controllerType=0 controllerNumber=1 scan=6491	19.5838
05729:3	1	R.GDN[+0.984]GDTAC[+57.021]SNEIGVGVSK.A	77		C[+57], N[+1]	594.26	3	1780.77	1780.77	0	-0.1	Specific	637.38	637.38	274.58	9.06	230	>FBN1 C term	1	DW091218_3.6363.6363.3	controllerType=0 controllerNumber=1 scan=6363	19.2777
05804:2	1	R.GDN[+0.984]GDTAC[+57.021]SNEIGVGVSK.A	77		C[+57], N[+1]	890.888	2	1780.77	1780.77	0	1.5	Specific	706.26	706.26	383.22	12.12	230	>FBN1 C term	1	DW091218_3.6438.6438.2	controllerType=0 controllerNumber=1 scan=6438	19.4537
05606:2	1	R.GDN[+0.984]GDTAC[+57.021]SNEIGVGVSK.A	77		C[+57], N[+1]	890.887	2	1780.77	1780.77	0	1	Specific	919.41	919.41	413.58	16.12	230	>FBN1 C term	1	DW091218_3.6240.6240.2	controllerType=0 controllerNumber=1 scan=6240	18.9858
05654:2	1	R.GDN[+0.984]GDTAC[+57.021]SNEIGVGVSK.A	77		C[+57], N[+1]	890.886	2	1780.77	1780.77	0	-0.1	Specific	969.11	969.11	423.9	17.12	230	>FBN1 C term	1	DW091218_3.6287.6287.2	controllerType=0 controllerNumber=1 scan=6287	19.0967
05756:2	1	R.GDN[+0.984]GDTAC[+57.021]SNEIGVGVSK.A	77		C[+57], N[+1]	890.886	2	1780.76	1780.77	0	-0.5	Specific	1033.16	1033.16	544.38	18.12	230	>FBN1 C term	1	DW091218_3.6389.6389.2	controllerType=0 controllerNumber=1 scan=6389	19.3374
05705:2	1	R.GDN[+0.984]GDTAC[+57.021]SNEIGVGVSK.A	77		C[+57], N[+1]	890.886	2	1780.77	1780.77	0	-0.2	Specific	1050.78	1050.78	500.76	19.12	230	>FBN1 C term	1	DW091218_3.6338.6338.2	controllerType=0 controllerNumber=1 scan=6338	19.2181
03191:2	1	K.ASC[+57.021]C[+57.021]C[+57.021]SLGK.A	95		C[+57]*3	521.71	2	1042.41	1042.41	0	1.1	Specific	147.95	147.95	147.95	2.16	230	>FBN1 C term	1	DW091218_3.3750.3750.2	controllerType=0 controllerNumber=1 scan=3750	12.5793
03171:2	1	K.ASC[+57.021]C[+57.021]C[+57.021]SLGK.A	95		C[+57]*3	521.711	2	1042.41	1042.41	0	2.5	Specific	191.59	191.59	191.59	2.06	230	>FBN1 C term	1	DW091218_3.3720.3720.2	controllerType=0 controllerNumber=1 scan=3720	12.481
02914:2	1	K.ASC[+57.021]C[+57.021]C[+57.021]SLGK.A	95		C[+57]*3	521.71	2	1042.41	1042.41	0	1.4	Specific	208.66	208.66	208.66	2.84	230	>FBN1 C term	1	DW091218_3.3363.3363.2	controllerType=0 controllerNumber=1 scan=3363	11.2965
03148:2	1	K.ASC[+57.021]C[+57.021]C[+57.021]SLGK.A	95		C[+57]*3	521.71	2	1042.41	1042.41	0	0.8	Specific	243.18	243.18	243.18	3.15	230	>FBN1 C term	1	DW091218_3.3689.3689.2	controllerType=0 controllerNumber=1 scan=3689	12.3725
03058:2	1	K.ASC[+57.021]C[+57.021]C[+57.021]SLGK.A	95		C[+57]*3	521.71	2	1042.41	1042.41	0	0.7	Specific	244.97	244.97	244.97	3.15	230	>FBN1 C term	1	DW091218_3.3560.3560.2	controllerType=0 controllerNumber=1 scan=3560	11.944
03129:2	1	K.ASC[+57.021]C[+57.021]C[+57.021]SLGK.A	95		C[+57]*3	521.71	2	1042.41	1042.41	0	0.8	Specific	266.43	266.43	266.43	4.61	230	>FBN1 C term	1	DW091218_3.3658.3658.2	controllerType=0 controllerNumber=1 scan=3658	12.2669
03081:2	1	K.ASC[+57.021]C[+57.021]C[+57.021]SLGK.A	95		C[+57]*3	521.71	2	1042.41	1042.41	0	1.1	Specific	308.08	308.08	308.08	4.81	230	>FBN1 C term	1	DW091218_3.3593.3593.2	controllerType=0 controllerNumber=1 scan=3593	12.0531
02939:2	1	K.ASC[+57.021]C[+57.021]C[+57.021]SLGK.A	95		C[+57]*3	521.71	2	1042.41	1042.41	0	0.9	Specific	318.29	318.29	318.29	4.81	230	>FBN1 C term	1	DW091218_3.3396.3396.2	controllerType=0 controllerNumber=1 scan=3396	11.4009
03104:2	1	K.ASC[+57.021]C[+57.021]C[+57.021]SLGK.A	95		C[+57]*3	521.71	2	1042.41	1042.41	0	0.8	Specific	351.45	351.45	351.45	5.26	230	>FBN1 C term	1	DW091218_3.3625.3625.2	controllerType=0 controllerNumber=1 scan=3625	12.1627
02963:2	1	K.ASC[+57.021]C[+57.021]C[+57.021]SLGK.A	95		C[+57]*3	521.709	2	1042.41	1042.41	0	0.1	Specific	371.82	371.82	371.82	6.63	230	>FBN1 C term	1	DW091218_3.3430.3430.2	controllerType=0 controllerNumber=1 scan=3430	11.5118
03023:2	1	K.ASC[+57.021]C[+57.021]C[+57.021]SLGK.A	95		C[+57]*3	521.71	2	1042.41	1042.41	0	2.1	Specific	392.68	392.68	392.68	6.63	230	>FBN1 C term	1	DW091218_3.3523.3523.2	controllerType=0 controllerNumber=1 scan=3523	11.8274
02983:2	1	K.ASC[+57.021]C[+57.021]C[+57.021]SLGK.A	95		C[+57]*3	521.709	2	1042.41	1042.41	0	0.1	Specific	463.46	463.46	463.46	6.9	230	>FBN1 C term	1	DW091218_3.3460.3460.2	controllerType=0 controllerNumber=1 scan=3460	11.6149
03003:2	1	K.ASC[+57.021]C[+57.021]C[+57.021]SLGK.A	95		C[+57]*3	521.71	2	1042.41	1042.41	0	0.5	Specific	464.15	454.85	454.85	6.9	230	>FBN1 C term	1	DW091218_3.3492.3492.2	controllerType=0 controllerNumber=1 scan=3492	11.7223
08578:4	1	K.AWGTPC[+57.021]EMC[+57.021]PAVN[+2059.735]TSEYK.I	104	HexNAc(4)Hex(5)Fuc(1)NeuAc(1)	C[+57]*2, N[+2060]	1040.91	4	4160.63	4160.62	0	2.2	Specific	451.69	451.69	4.52	6.58	230	>FBN1 C term	1	DW091218_3.8816.8816.4	controllerType=0 controllerNumber=1 scan=8816	24.9366
07665:3	1	K.AWGTPC[+57.021]EMC[+57.021]PAVN[+1606.587]TSEYK.I	104	HexNAc(4)Hex(4)Fuc(1)	C[+57]*2, N[+1607]	1236.5	3	3707.48	3707.47	0	3	Specific	623.63	623.63	52.96	8.28	230	>FBN1 C term	1	DW091218_3.8068.8068.3	controllerType=0 controllerNumber=1 scan=8068	23.2317
07718:3	1	K.AWGTPC[+57.021]EMC[+57.021]PAVN[+1444.534]TSEYK.I	104	HexNAc(4)Hex(3)Fuc(1)	C[+57]*2, N[+1445]	1182.48	3	3545.42	3545.42	0	0.5	Specific	631.65	631.65	53.87	9.06	230	>FBN1 C term	1	DW091218_3.8117.8117.3	controllerType=0 controllerNumber=1 scan=8117	23.3415
07730:3	1	K.AWGTPC[+57.021]EMC[+57.021]PAVN[+1565.560]TSEYK.I	104	HexNAc(3)Hex(5)Fuc(1)	C[+57]*2, N[+1566]	1222.82	3	3666.45	3666.44	0	2.3	Specific	669.36	669.36	52.72	10.06	230	>FBN1 C term	1	DW091218_3.8127.8127.3	controllerType=0 controllerNumber=1 scan=8127	23.3657
08508:3	1	K.AWGTPC[+57.021]EMC[+57.021]PAVN[+2059.735]TSEYK.I	104	HexNAc(4)Hex(5)Fuc(1)NeuAc(1)	C[+57]*2, N[+2060]	1387.55	3	4160.63	4160.62	0	2.3	Specific	671.33	671.33	30.52	10.06	230	>FBN1 C term	1	DW091218_3.8755.8755.3	controllerType=0 controllerNumber=1 scan=8755	24.8042
07729:3	1	K.AWGTPC[+57.021]EMC[+57.021]PAVN[+1606.587]TSEYK.I	104	HexNAc(4)Hex(4)Fuc(1)	C[+57]*2, N[+1607]	1236.5	3	3707.47	3707.47	0	1.6	Specific	692.65	692.65	52.76	10.06	230	>FBN1 C term	1	DW091218_3.8126.8126.3	controllerType=0 controllerNumber=1 scan=8126	23.3634
07628:3	1	K.AWGTPC[+57.021]EMC[+57.021]PAVN[+1768.640]TSEYK.I	104	HexNAc(4)Hex(5)Fuc(1)	C[+57]*2, N[+1769]	1290.51	3	3869.53	3869.52	0	1.5	Specific	737.97	737.97	47.21	11.06	230	>FBN1 C term	1	DW091218_3.8033.8033.3	controllerType=0 controllerNumber=1 scan=8033	23.1534
07682:3	1	K.AWGTPC[+57.021]EMC[+57.021]PAVN[+1768.640]TSEYK.I	104	HexNAc(4)Hex(5)Fuc(1)	C[+57]*2, N[+1769]	1290.51	3	3869.52	3869.52	0	0.2	Specific	765.22	765.22	52.23	12.06	230	>FBN1 C term	1	DW091218_3.8084.8084.3	controllerType=0 controllerNumber=1 scan=8084	23.2676
07790:3	1	K.AWGTPC[+57.021]EMC[+57.021]PAVN[+1444.534]TSEYK.I	104	HexNAc(4)Hex(3)Fuc(1)	C[+57]*2, N[+1445]	1182.48	3	3545.42	3545.42	0	1.7	Specific	853.9	853.9	53.33	14.06	230	>FBN1 C term	1	DW091218_3.8174.8174.3	controllerType=0 controllerNumber=1 scan=8174	23.4701
07773:3	1	K.AWGTPC[+57.021]EMC[+57.021]PAVN[+1216.423]TSEYK.I	104	HexNAc(2)Hex(5)	C[+57]*2, N[+1216]	1106.44	3	3317.32	3317.31	0	3.9	Specific	915.8	915.8	54.54	14.28	230	>FBN1 C term	1	DW091218_3.8161.8161.3	controllerType=0 controllerNumber=1 scan=8161	23.4403
07843:3	1	K.AWGTPC[+57.021]EMC[+57.021]PAVN[+1216.423]TSEYK.I	104	HexNAc(2)Hex(5)	C[+57]*2, N[+1216]	1106.44	3	3317.3	3317.31	0	-0.2	Specific	968.26	968.26	55.15	16.06	230	>FBN1 C term	1	DW091218_3.8214.8214.3	controllerType=0 controllerNumber=1 scan=8214	23.5617
06088:2	1	K.ILC[+57.021]PGGEGFR.P	122		C[+57]	553.276	2	1105.55	1105.55	0	-0.5	Specific	411.28	411.28	411.28	6.31	230	>FBN1 C term	1	DW091218_3.6708.6708.2	controllerType=0 controllerNumber=1 scan=6708	20.0871
06143:2	1	K.ILC[+57.021]PGGEGFR.P	122		C[+57]	553.278	2	1105.55	1105.55	0	2.4	Specific	445.7	445.7	445.7	7.67	230	>FBN1 C term	1	DW091218_3.6759.6759.2	controllerType=0 controllerNumber=1 scan=6759	20.2061
10615:2	1	K.C[+57.021][-17.027]INTFGS[+162.053]FQC[+57.021]R.C	157	Hex(1)	C[-17][+57]*2, S[+162]	767.82	2	1534.63	1534.63	0	2.2	Specific	498.93	498.93	79.37	7.9	230	>FBN1 C term	1	DW091218_3.10537.10537.2	controllerType=0 controllerNumber=1 scan=10537	28.9302
10517:2	1	K.C[+57.021][-17.027]INTFGS[+162.053]FQC[+57.021]R.C	157	Hex(1)	C[-17][+57]*2, S[+162]	767.821	2	1534.64	1534.63	0	3.3	Specific	588.92	588.92	110.75	8.37	230	>FBN1 C term	1	DW091218_3.10468.10468.2	controllerType=0 controllerNumber=1 scan=10468	28.7674
10392:2	1	K.C[+57.021][-17.027]INTFGS[+162.053]FQC[+57.021]R.C	157	Hex(1)	C[-17][+57]*2, S[+162]	767.821	2	1534.63	1534.63	0	2.8	Specific	603.39	603.39	109.99	9.37	230	>FBN1 C term	1	DW091218_3.10361.10361.2	controllerType=0 controllerNumber=1 scan=10361	28.5143
10450:2	1	K.C[+57.021][-17.027]INTFGS[+162.053]FQC[+57.021]R.C	157	Hex(1)	C[-17][+57]*2, S[+162]	767.822	2	1534.64	1534.63	0	4.4	Specific	660	660	114.54	9.58	230	>FBN1 C term	1	DW091218_3.10413.10413.2	controllerType=0 controllerNumber=1 scan=10413	28.6372
06341:2	1	R.C[+57.021]PTGYYLNEDTR.V	168		C[+57]	744.826	2	1488.64	1488.64	0	1.5	Specific	638.73	574.08	574.08	10.15	230	>FBN1 C term	1	DW091218_3.6931.6931.2	controllerType=0 controllerNumber=1 scan=6931	20.6026
06267:2	1	R.C[+57.021]PTGYYLNEDTR.V	168		C[+57]	744.824	2	1488.64	1488.64	0	-0.8	Specific	757.11	657.36	657.36	13.15	230	>FBN1 C term	1	DW091218_3.6867.6867.2	controllerType=0 controllerNumber=1 scan=6867	20.4531
05709:2	1	R.C[+57.021]PTGYYLNEDTR.V	168		C[+57]	744.824	2	1488.64	1488.64	0	-0.9	Specific	813.01	719.38	719.38	14.15	230	>FBN1 C term	1	DW091218_3.6342.6342.2	controllerType=0 controllerNumber=1 scan=6342	19.2268
05757:2	1	R.C[+57.021]PTGYYLNEDTR.V	168		C[+57]	744.824	2	1488.64	1488.64	0	-0.8	Specific	848.3	750.04	750.04	14.15	230	>FBN1 C term	1	DW091218_3.6390.6390.2	controllerType=0 controllerNumber=1 scan=6390	19.3396
05803:2	1	R.C[+57.021]PTGYYLNEDTR.V	168		C[+57]	744.824	2	1488.64	1488.64	0	-1	Specific	854.51	760.43	760.43	15.15	230	>FBN1 C term	1	DW091218_3.6437.6437.2	controllerType=0 controllerNumber=1 scan=6437	19.4515
06202:2	1	R.C[+57.021]PTGYYLNEDTR.V	168		C[+57]	744.825	2	1488.64	1488.64	0	0.2	Specific	871.35	742.7	742.7	15.15	230	>FBN1 C term	1	DW091218_3.6807.6807.2	controllerType=0 controllerNumber=1 scan=6807	20.3149
05889:2	1	R.C[+57.021]PTGYYLNEDTR.V	168		C[+57]	744.824	2	1488.64	1488.64	0	-0.7	Specific	874.32	736.46	736.46	13.95	230	>FBN1 C term	1	DW091218_3.6528.6528.2	controllerType=0 controllerNumber=1 scan=6528	19.6702
05849:2	1	R.C[+57.021]PTGYYLNEDTR.V	168		C[+57]	744.824	2	1488.64	1488.64	0	-0.9	Specific	915.72	780.31	780.31	16.15	230	>FBN1 C term	1	DW091218_3.6483.6483.2	controllerType=0 controllerNumber=1 scan=6483	19.5636
06075:2	1	R.C[+57.021]PTGYYLNEDTR.V	168		C[+57]	744.824	2	1488.64	1488.64	0	-1	Specific	916.65	770.67	770.67	16.15	230	>FBN1 C term	1	DW091218_3.6694.6694.2	controllerType=0 controllerNumber=1 scan=6694	20.0548
06134:2	1	R.C[+57.021]PTGYYLNEDTR.V	168		C[+57]	744.825	2	1488.64	1488.64	0	0	Specific	919.6	775.15	775.15	16.15	230	>FBN1 C term	1	DW091218_3.6749.6749.2	controllerType=0 controllerNumber=1 scan=6749	20.1825
05950:2	1	R.C[+57.021]PTGYYLNEDTR.V	168		C[+57]	744.824	2	1488.64	1488.64	0	-0.5	Specific	933.41	786.27	786.27	16.15	230	>FBN1 C term	1	DW091218_3.6585.6585.2	controllerType=0 controllerNumber=1 scan=6585	19.8032
06013:2	1	R.C[+57.021]PTGYYLNEDTR.V	168		C[+57]	744.824	2	1488.64	1488.64	0	-1.1	Specific	935.52	794.58	794.58	16.15	230	>FBN1 C term	1	DW091218_3.6639.6639.2	controllerType=0 controllerNumber=1 scan=6639	19.9282
08667:2	1	R.C[+57.021][-17.027]PTGYYLNEDTR.V	168		C[-17][+57]	736.312	2	1471.62	1471.62	0	1	Specific	665.42	665.42	665.42	11.15	230	>FBN1 C term	1	DW091218_3.8892.8892.2	controllerType=0 controllerNumber=1 scan=8892	25.1074
08725:2	1	R.C[+57.021][-17.027]PTGYYLNEDTR.V	168		C[-17][+57]	736.313	2	1471.62	1471.62	0	2.6	Specific	728.36	728.36	728.36	11.37	230	>FBN1 C term	1	DW091218_3.8939.8939.2	controllerType=0 controllerNumber=1 scan=8939	25.2176
10760:5	1	R.VC[+57.021]DDVNEC[+57.021]ETPGIC[+57.021]GPGTC[+57.021]YN[+0.984]TVGN[+1710.598]YTC[+57.021]IC[+57.021]PPDYMQVNGGNNC[+57.021]MDMR.R	180	HexNAc(3)Hex(5)NeuAc(1)	C[+57]*7, N[+1][+1711]	1436.36	5	7177.76	7176.71	1	7	Specific	540.41	540.41	49.47	3.32	230	>FBN1 C term	1	DW091218_3.10652.10652.5	controllerType=0 controllerNumber=1 scan=10652	29.2002
07756:3	1	K.KMC[+57.021]C[+57.021]C[+57.021]S[+146.058]YNIGR.A	252	Fuc(1)	C[+57]*3, S[+146]	532.216	3	1594.63	1594.65	0	-9.3	Specific	96.1	96.1	96.1	1.78	230	>FBN1 C term	1	DW091218_3.8149.8149.3	controllerType=0 controllerNumber=1 scan=8149	23.4132
07692:3	1	K.KMC[+57.021]C[+57.021]C[+57.021]S[+146.058]YNIGR.A	252	Fuc(1)	C[+57]*3, S[+146]	532.216	3	1594.63	1594.65	0	-9.7	Specific	119.07	119.07	119.07	1.97	230	>FBN1 C term	1	DW091218_3.8094.8094.3	controllerType=0 controllerNumber=1 scan=8094	23.2892
07634:3	1	K.KMC[+57.021]C[+57.021]C[+57.021]S[+146.058]YNIGR.A	252	Fuc(1)	C[+57]*3, S[+146]	532.216	3	1594.63	1594.65	0	-9.6	Specific	124.53	124.53	124.53	1.83	230	>FBN1 C term	1	DW091218_3.8040.8040.3	controllerType=0 controllerNumber=1 scan=8040	23.1687
07580:3	1	K.KMC[+57.021]C[+57.021]C[+57.021]S[+146.058]YNIGR.A	252	Fuc(1)	C[+57]*3, S[+146]	532.216	3	1594.63	1594.65	0	-9.8	Specific	131.26	119.34	119.34	1.83	230	>FBN1 C term	1	DW091218_3.7989.7989.3	controllerType=0 controllerNumber=1 scan=7989	23.0546
05435:2	1	K.MC[+57.021]C[+57.021]C[+57.021]SYNIGR.A	253		C[+57]*3	660.751	2	1320.5	1320.5	0	0	Specific	266.33	222.84	222.84	3.4	230	>FBN1 C term	1	DW091218_3.6058.6058.2	controllerType=0 controllerNumber=1 scan=6058	18.5428
05516:2	1	K.MC[+57.021]C[+57.021]C[+57.021]SYNIGR.A	253		C[+57]*3	660.751	2	1320.5	1320.5	0	0.5	Specific	426.3	426.3	426.3	7.5	230	>FBN1 C term	1	DW091218_3.6144.6144.2	controllerType=0 controllerNumber=1 scan=6144	18.7506
04940:2	1	K.MC[+57.021]C[+57.021]C[+57.021]SYNIGR.A	253		C[+57]*3	660.751	2	1320.5	1320.5	0	0.2	Specific	458.58	458.58	458.58	7.67	230	>FBN1 C term	1	DW091218_3.5618.5618.2	controllerType=0 controllerNumber=1 scan=5618	17.491
05563:2	1	K.MC[+57.021]C[+57.021]C[+57.021]SYNIGR.A	253		C[+57]*3	660.751	2	1320.5	1320.5	0	0.3	Specific	470.21	470.21	470.21	7.67	230	>FBN1 C term	1	DW091218_3.6192.6192.2	controllerType=0 controllerNumber=1 scan=6192	18.8653
04995:2	1	K.MC[+57.021]C[+57.021]C[+57.021]SYNIGR.A	253		C[+57]*3	660.751	2	1320.5	1320.5	0	0.3	Specific	471.29	471.29	471.29	7.67	230	>FBN1 C term	1	DW091218_3.5666.5666.2	controllerType=0 controllerNumber=1 scan=5666	17.6044
05429:2	1	K.MC[+57.021]C[+57.021]C[+57.021]SYNIGR.A	253		C[+57]*3	660.752	2	1320.5	1320.5	0	0.9	Specific	475.2	475.2	475.2	7.67	230	>FBN1 C term	1	DW091218_3.6050.6050.2	controllerType=0 controllerNumber=1 scan=6050	18.5231
05374:2	1	K.MC[+57.021]C[+57.021]C[+57.021]SYNIGR.A	253		C[+57]*3	660.752	2	1320.5	1320.5	0	0.7	Specific	491.6	491.6	491.6	7.9	230	>FBN1 C term	1	DW091218_3.6000.6000.2	controllerType=0 controllerNumber=1 scan=6000	18.4022
05169:2	1	K.MC[+57.021]C[+57.021]C[+57.021]SYNIGR.A	253		C[+57]*3	660.752	2	1320.5	1320.5	0	1.1	Specific	495.82	495.82	495.82	7.9	230	>FBN1 C term	1	DW091218_3.5817.5817.2	controllerType=0 controllerNumber=1 scan=5817	17.9619
05475:2	1	K.MC[+57.021]C[+57.021]C[+57.021]SYNIGR.A	253		C[+57]*3	660.751	2	1320.49	1320.5	0	-0.5	Specific	496.16	496.16	496.16	7.9	230	>FBN1 C term	1	DW091218_3.6099.6099.2	controllerType=0 controllerNumber=1 scan=6099	18.639
05104:2	1	K.MC[+57.021]C[+57.021]C[+57.021]SYNIGR.A	253		C[+57]*3	660.752	2	1320.5	1320.5	0	0.9	Specific	499.76	499.76	499.76	7.9	230	>FBN1 C term	1	DW091218_3.5764.5764.2	controllerType=0 controllerNumber=1 scan=5764	17.8362
05050:2	1	K.MC[+57.021]C[+57.021]C[+57.021]SYNIGR.A	253		C[+57]*3	660.751	2	1320.5	1320.5	0	0.3	Specific	510.18	510.18	510.18	7.9	230	>FBN1 C term	1	DW091218_3.5719.5719.2	controllerType=0 controllerNumber=1 scan=5719	17.7289
05228:2	1	K.MC[+57.021]C[+57.021]C[+57.021]SYNIGR.A	253		C[+57]*3	660.751	2	1320.5	1320.5	0	0.5	Specific	513.75	513.75	513.75	7.9	230	>FBN1 C term	1	DW091218_3.5865.5865.2	controllerType=0 controllerNumber=1 scan=5865	18.0744
05332:2	1	K.MC[+57.021]C[+57.021]C[+57.021]SYNIGR.A	253		C[+57]*3	660.752	2	1320.5	1320.5	0	0.8	Specific	525.17	525.17	525.17	8.07	230	>FBN1 C term	1	DW091218_3.5958.5958.2	controllerType=0 controllerNumber=1 scan=5958	18.2992
05283:2	1	K.MC[+57.021]C[+57.021]C[+57.021]SYNIGR.A	253		C[+57]*3	660.751	2	1320.5	1320.5	0	0.5	Specific	555.69	555.69	555.69	8.07	230	>FBN1 C term	1	DW091218_3.5913.5913.2	controllerType=0 controllerNumber=1 scan=5913	18.1893
04988:2	1	K.M[+15.995]C[+57.021]C[+57.021]C[+57.021]SYNIGR.A	253		C[+57]*3, M[+16]	668.748	2	1336.49	1336.49	0	-0.6	Specific	220.75	220.75	174.84	2.84	230	>FBN1 C term	1	DW091218_3.5660.5660.2	controllerType=0 controllerNumber=1 scan=5660	17.589
04866:2	1	K.M[+15.995]C[+57.021]C[+57.021]C[+57.021]SYNIGR.A	253		C[+57]*3, M[+16]	668.75	2	1336.49	1336.49	0	1.6	Specific	270.34	270.34	270.34	5.38	230	>FBN1 C term	1	DW091218_3.5554.5554.2	controllerType=0 controllerNumber=1 scan=5554	17.34
05020:2	1	K.M[+15.995]C[+57.021]C[+57.021]C[+57.021]SYNIGR.A	253		C[+57]*3, M[+16]	668.749	2	1336.49	1336.49	0	1	Specific	275.35	275.35	202.6	3.72	230	>FBN1 C term	1	DW091218_3.5690.5690.2	controllerType=0 controllerNumber=1 scan=5690	17.66
04506:2	1	K.M[+15.995]C[+57.021]C[+57.021]C[+57.021]SYNIGR.A	253		C[+57]*3, M[+16]	668.749	2	1336.49	1336.49	0	-0.3	Specific	285.82	285.82	285.82	5.45	230	>FBN1 C term	1	DW091218_3.5194.5194.2	controllerType=0 controllerNumber=1 scan=5194	16.4681
05122:2	1	K.M[+15.995]C[+57.021]C[+57.021]C[+57.021]SYNIGR.A	253		C[+57]*3, M[+16]	668.75	2	1336.49	1336.49	0	1.6	Specific	325.29	325.29	310.25	5.72	230	>FBN1 C term	1	DW091218_3.5777.5777.2	controllerType=0 controllerNumber=1 scan=5777	17.8667
04928:2	1	K.M[+15.995]C[+57.021]C[+57.021]C[+57.021]SYNIGR.A	253		C[+57]*3, M[+16]	668.749	2	1336.49	1336.49	0	0.1	Specific	332.63	332.63	308.64	6.03	230	>FBN1 C term	1	DW091218_3.5608.5608.2	controllerType=0 controllerNumber=1 scan=5608	17.4674
05179:2	1	K.M[+15.995]C[+57.021]C[+57.021]C[+57.021]SYNIGR.A	253		C[+57]*3, M[+16]	668.749	2	1336.49	1336.49	0	0.4	Specific	347.14	347.14	347.14	6.03	230	>FBN1 C term	1	DW091218_3.5826.5826.2	controllerType=0 controllerNumber=1 scan=5826	17.9826
04803:2	1	K.M[+15.995]C[+57.021]C[+57.021]C[+57.021]SYNIGR.A	253		C[+57]*3, M[+16]	668.749	2	1336.49	1336.49	0	-0.2	Specific	365.76	365.76	365.76	7.39	230	>FBN1 C term	1	DW091218_3.5501.5501.2	controllerType=0 controllerNumber=1 scan=5501	17.2131
05307:2	1	K.M[+15.995]C[+57.021]C[+57.021]C[+57.021]SYNIGR.A	253		C[+57]*3, M[+16]	668.749	2	1336.49	1336.49	0	0.1	Specific	372.06	372.06	365.99	7.39	230	>FBN1 C term	1	DW091218_3.5935.5935.2	controllerType=0 controllerNumber=1 scan=5935	18.2409
04759:2	1	K.M[+15.995]C[+57.021]C[+57.021]C[+57.021]SYNIGR.A	253		C[+57]*3, M[+16]	668.749	2	1336.49	1336.49	0	0.9	Specific	372.47	372.47	332.53	7.39	230	>FBN1 C term	1	DW091218_3.5456.5456.2	controllerType=0 controllerNumber=1 scan=5456	17.1051
05238:2	1	K.M[+15.995]C[+57.021]C[+57.021]C[+57.021]SYNIGR.A	253		C[+57]*3, M[+16]	668.748	2	1336.49	1336.49	0	-0.6	Specific	382.37	382.37	382.37	7.39	230	>FBN1 C term	1	DW091218_3.5875.5875.2	controllerType=0 controllerNumber=1 scan=5875	18.0985
04579:2	1	K.M[+15.995]C[+57.021]C[+57.021]C[+57.021]SYNIGR.A	253		C[+57]*3, M[+16]	668.749	2	1336.49	1336.49	0	0.6	Specific	432.46	432.46	432.46	7.5	230	>FBN1 C term	1	DW091218_3.5267.5267.2	controllerType=0 controllerNumber=1 scan=5267	16.644
04631:2	1	K.M[+15.995]C[+57.021]C[+57.021]C[+57.021]SYNIGR.A	253		C[+57]*3, M[+16]	668.749	2	1336.49	1336.49	0	0.4	Specific	469.9	469.9	411.2	7.67	230	>FBN1 C term	1	DW091218_3.5320.5320.2	controllerType=0 controllerNumber=1 scan=5320	16.7728
04712:2	1	K.M[+15.995]C[+57.021]C[+57.021]C[+57.021]SYNIGR.A	253		C[+57]*3, M[+16]	668.748	2	1336.49	1336.49	0	-0.4	Specific	530.75	530.75	451.76	8.07	230	>FBN1 C term	1	DW091218_3.5407.5407.2	controllerType=0 controllerNumber=1 scan=5407	16.9849
04672:2	1	K.M[+15.995]C[+57.021]C[+57.021]C[+57.021]SYNIGR.A	253		C[+57]*3, M[+16]	668.749	2	1336.49	1336.49	0	0.1	Specific	595.78	595.78	422.1	9.15	230	>FBN1 C term	1	DW091218_3.5363.5363.2	controllerType=0 controllerNumber=1 scan=5363	16.8782
04424:2	1	K.M[+15.995]C[+57.021]C[+57.021]C[+57.021]SYN[+15.995]IGR.A	253		C[+57]*3, M[+16], N[+16]	676.746	2	1352.49	1352.48	0	0.1	Specific	44.97	44.97	44.97	1.83	230	>FBN1 C term	1	DW091218_3.5107.5107.2	controllerType=0 controllerNumber=1 scan=5107	16.2427
04459:2	1	K.M[+15.995]C[+57.021]C[+57.021]C[+57.021]SYN[+15.995]IGR.A	253		C[+57]*3, M[+16], N[+16]	676.746	2	1352.48	1352.48	0	-0.8	Specific	74.21	74.21	74.21	1.83	230	>FBN1 C term	1	DW091218_3.5148.5148.2	controllerType=0 controllerNumber=1 scan=5148	16.355
08622:4	1	R.AWNKPC[+57.021]EQC[+57.021]PIPSTDEFATLC[+57.021]GSQR.P	263		C[+57]*3	738.833	4	2952.31	2952.31	0	0.9	Specific	618.28	618.28	618.28	8.78	230	>FBN1 C term	1	DW091218_3.8855.8855.4	controllerType=0 controllerNumber=1 scan=8855	25.0245
08920:3	1	R.AWNKPC[+57.021]EQC[+57.021]PIPSTDEFATLC[+57.021]GSQR.P	263		C[+57]*3	984.778	3	2952.32	2952.31	0	3.7	Specific	683.06	683.06	683.06	10.06	230	>FBN1 C term	1	DW091218_3.9110.9110.3	controllerType=0 controllerNumber=1 scan=9110	25.6097
08683:4	1	R.AWNKPC[+57.021]EQC[+57.021]PIPSTDEFATLC[+57.021]GSQR.P	263		C[+57]*3	738.834	4	2952.32	2952.31	0	2.8	Specific	733.15	733.15	733.15	10	230	>FBN1 C term	1	DW091218_3.8908.8908.4	controllerType=0 controllerNumber=1 scan=8908	25.1443
08828:3	1	R.AWNKPC[+57.021]EQC[+57.021]PIPSTDEFATLC[+57.021]GSQR.P	263		C[+57]*3	984.777	3	2952.32	2952.31	0	3.1	Specific	842.14	842.14	842.14	13.06	230	>FBN1 C term	1	DW091218_3.9031.9031.3	controllerType=0 controllerNumber=1 scan=9031	25.4248
08742:3	1	R.AWNKPC[+57.021]EQC[+57.021]PIPSTDEFATLC[+57.021]GSQR.P	263		C[+57]*3	984.777	3	2952.32	2952.31	0	2.7	Specific	895.99	895.99	895.99	14.06	230	>FBN1 C term	1	DW091218_3.8951.8951.3	controllerType=0 controllerNumber=1 scan=8951	25.243
08671:3	1	R.AWNKPC[+57.021]EQC[+57.021]PIPSTDEFATLC[+57.021]GSQR.P	263		C[+57]*3	984.777	3	2952.32	2952.31	0	2.6	Specific	959.24	959.24	959.24	16.06	230	>FBN1 C term	1	DW091218_3.8896.8896.3	controllerType=0 controllerNumber=1 scan=8896	25.1171
08613:3	1	R.AWNKPC[+57.021]EQC[+57.021]PIPSTDEFATLC[+57.021]GSQR.P	263		C[+57]*3	984.776	3	2952.31	2952.31	0	2	Specific	965.06	965.06	965.06	16.84	230	>FBN1 C term	1	DW091218_3.8846.8846.3	controllerType=0 controllerNumber=1 scan=8846	25.003
08425:3	1	R.AWN[+15.995]KPC[+57.021]EQC[+57.021]PIPSTDEFATLC[+57.021]GSQR.P	263		C[+57]*3, N[+16]	990.111	3	2968.32	2968.3	0	5.1	Specific	565.36	565.36	13.54	7.27	230	>FBN1 C term	1	DW091218_3.8682.8682.3	controllerType=0 controllerNumber=1 scan=8682	24.6386
10335:3	1	R.EIPGVC[+57.021]ENGVC[+57.021]INM[+15.995]VGSFR.C	307		C[+57]*2, M[+16]	718.668	3	2153.99	2153.98	0	4.9	Specific	316.51	316.51	30.09	1.94	230	>FBN1 C term	1	DW091218_3.10311.10311.3	controllerType=0 controllerNumber=1 scan=10311	28.3947
10390:3	1	R.EIPGVC[+57.021]ENGVC[+57.021]INM[+15.995]VGSFR.C	307		C[+57]*2, M[+16]	718.666	3	2153.98	2153.98	0	2.9	Specific	338.91	338.91	23.58	3	230	>FBN1 C term	1	DW091218_3.10359.10359.3	controllerType=0 controllerNumber=1 scan=10359	28.5099
09821:3	1	R.EIPGVC[+57.021]ENGVC[+57.021]INM[+15.995]VGSFR.C	307		C[+57]*2, M[+16]	718.659	3	2153.96	2153.98	0	-6.5	Specific	340.41	340.41	28.73	3.29	230	>FBN1 C term	1	DW091218_3.9861.9861.3	controllerType=0 controllerNumber=1 scan=9861	27.3546
09753:3	1	R.EIPGVC[+57.021]ENGVC[+57.021]INM[+15.995]VGSFR.C	307		C[+57]*2, M[+16]	718.661	3	2153.97	2153.98	0	-4.5	Specific	402.82	402.82	31.57	4.96	230	>FBN1 C term	1	DW091218_3.9803.9803.3	controllerType=0 controllerNumber=1 scan=9803	27.2211
10624:2	1	R.EIPGVC[+57.021]ENGVC[+57.021]IN[+15.995]MVGSFR.C	307		C[+57]*2, N[+16]	1077.49	2	2153.98	2153.98	0	0	Specific	408.97	408.97	4	7.48	230	>FBN1 C term	1	DW091218_3.10542.10542.2	controllerType=0 controllerNumber=1 scan=10542	28.9411
10532:3	1	R.EIPGVC[+57.021]ENGVC[+57.021]IN[+15.995]MVGSFR.C	307		C[+57]*2, N[+16]	718.666	3	2153.98	2153.98	0	2.8	Specific	416.59	416.59	5.63	4.18	230	>FBN1 C term	1	DW091218_3.10479.10479.3	controllerType=0 controllerNumber=1 scan=10479	28.7932
10470:3	1	R.EIPGVC[+57.021]ENGVC[+57.021]INM[+15.995]VGSFR.C	307		C[+57]*2, M[+16]	718.667	3	2153.99	2153.98	0	4	Specific	438.26	438.26	29.98	5.64	230	>FBN1 C term	1	DW091218_3.10430.10430.3	controllerType=0 controllerNumber=1 scan=10430	28.676
09563:3	1	R.EIPGVC[+57.021]ENGVC[+57.021]INM[+15.995]VGSFR.C	307		C[+57]*2, M[+16]	718.662	3	2153.97	2153.98	0	-2.9	Specific	466.67	466.67	31.17	5.39	230	>FBN1 C term	1	DW091218_3.9640.9640.3	controllerType=0 controllerNumber=1 scan=9640	26.838
09403:2	1	R.EIPGVC[+57.021]ENGVC[+57.021]INM[+15.995]VGSFR.C	307		C[+57]*2, M[+16]	1077.49	2	2153.98	2153.98	0	2	Specific	501.92	501.92	23.24	7.88	230	>FBN1 C term	1	DW091218_3.9505.9505.2	controllerType=0 controllerNumber=1 scan=9505	26.5226
10754:3	1	R.EIPGVC[+57.021]ENGVC[+57.021]INM[+15.995]VGSFR.C	307		C[+57]*2, M[+16]	718.663	3	2153.98	2153.98	0	-1	Specific	515.11	515.11	4.36	5.36	230	>FBN1 C term	1	DW091218_3.10647.10647.3	controllerType=0 controllerNumber=1 scan=10647	29.1893
11099:2	1	R.EIPGVC[+57.021]EN[+0.984]GVC[+57.021]INMVGSFR.C	307		C[+57]*2, N[+1]	1069.99	2	2138.98	2138.97	0	5.9	Specific	572.43	572.43	163.62	7.55	230	>FBN1 C term	1	DW091218_3.10932.10932.2	controllerType=0 controllerNumber=1 scan=10932	29.8621
09322:3	1	R.EIPGVC[+57.021]ENGVC[+57.021]INM[+15.995]VGSFR.C	307		C[+57]*2, M[+16]	718.666	3	2153.98	2153.98	0	3.3	Specific	588.64	588.64	33.05	7.28	230	>FBN1 C term	1	DW091218_3.9445.9445.3	controllerType=0 controllerNumber=1 scan=9445	26.3835
09396:3	1	R.EIPGVC[+57.021]ENGVC[+57.021]INM[+15.995]VGSFR.C	307		C[+57]*2, M[+16]	718.666	3	2153.98	2153.98	0	2.7	Specific	594.59	594.59	31.54	6.09	230	>FBN1 C term	1	DW091218_3.9500.9500.3	controllerType=0 controllerNumber=1 scan=9500	26.5117
11142:3	1	R.EIPGVC[+57.021]EN[+0.984]GVC[+57.021]INMVGSFR.C	307		C[+57]*2, N[+1]	713.664	3	2138.98	2138.97	0	5	Specific	607.41	607.41	217.02	7.49	230	>FBN1 C term	1	DW091218_3.10965.10965.3	controllerType=0 controllerNumber=1 scan=10965	29.94
09255:3	1	R.EIPGVC[+57.021]ENGVC[+57.021]INM[+15.995]VGSFR.C	307		C[+57]*2, M[+16]	718.666	3	2153.98	2153.98	0	2.1	Specific	616.33	616.33	31.46	9.06	230	>FBN1 C term	1	DW091218_3.9392.9392.3	controllerType=0 controllerNumber=1 scan=9392	26.26
09264:2	1	R.EIPGVC[+57.021]ENGVC[+57.021]INM[+15.995]VGSFR.C	307		C[+57]*2, M[+16]	1077.5	2	2153.99	2153.98	0	3.4	Specific	654.84	654.84	23.65	10.34	230	>FBN1 C term	1	DW091218_3.9398.9398.2	controllerType=0 controllerNumber=1 scan=9398	26.2731
09323:2	1	R.EIPGVC[+57.021]ENGVC[+57.021]INM[+15.995]VGSFR.C	307		C[+57]*2, M[+16]	1077.5	2	2153.98	2153.98	0	3.2	Specific	662.09	662.09	23.93	10.34	230	>FBN1 C term	1	DW091218_3.9446.9446.2	controllerType=0 controllerNumber=1 scan=9446	26.3857
09726:3	1	R.EIPGVC[+57.021]ENGVC[+57.021]IN[+15.995]M[+15.995]VGSFR.C	307		C[+57]*2, M[+16], N[+16]	723.997	3	2169.98	2169.97	0	1.9	Specific	110.08	110.08	109.29	1.61	230	>FBN1 C term	1	DW091218_3.9779.9779.3	controllerType=0 controllerNumber=1 scan=9779	27.1652
09708:2	1	R.EIPGVC[+57.021]EN[+0.984]GVC[+57.021]IN[+15.995]MVGSFR.C	307		C[+57]*2, N[+1][+16]	1077.99	2	2154.98	2154.96	0	6.5	Specific	325.57	325.57	4	3.87	230	>FBN1 C term	1	DW091218_3.9762.9762.2	controllerType=0 controllerNumber=1 scan=9762	27.1246
09266:3	1	R.EIPGVC[+57.021]EN[+15.995]GVC[+57.021]INM[+15.995]VGSFR.C	307		C[+57]*2, M[+16], N[+16]	723.997	3	2169.98	2169.97	0	2.5	Specific	335.03	335.03	103.37	2.75	230	>FBN1 C term	1	DW091218_3.9399.9399.3	controllerType=0 controllerNumber=1 scan=9399	26.2752
09754:3	1	R.EIPGVC[+57.021]EN[+0.984]GVC[+57.021]INM[+15.995]VGSFR.C	307		C[+57]*2, M[+16], N[+1]	718.994	3	2154.97	2154.96	0	2.3	Specific	434.77	434.77	31.57	6.42	230	>FBN1 C term	1	DW091218_3.9803.9803.3	controllerType=0 controllerNumber=1 scan=9803	27.2211
09685:3	1	R.EIPGVC[+57.021]EN[+0.984]GVC[+57.021]INM[+15.995]VGSFR.C	307		C[+57]*2, M[+16], N[+1]	718.994	3	2154.97	2154.96	0	3.3	Specific	491.87	491.87	32.52	6.04	230	>FBN1 C term	1	DW091218_3.9743.9743.3	controllerType=0 controllerNumber=1 scan=9743	27.0814
09621:2	1	R.EIPGVC[+57.021]EN[+0.984]GVC[+57.021]INM[+15.995]VGSFR.C	307		C[+57]*2, M[+16], N[+1]	1077.99	2	2154.97	2154.96	0	4.4	Specific	519.44	519.44	22.7	6.31	230	>FBN1 C term	1	DW091218_3.9691.9691.2	controllerType=0 controllerNumber=1 scan=9691	26.959
09618:3	1	R.EIPGVC[+57.021]EN[+0.984]GVC[+57.021]INM[+15.995]VGSFR.C	307		C[+57]*2, M[+16], N[+1]	718.995	3	2154.97	2154.96	0	3.4	Specific	552.86	552.86	31.19	6.21	230	>FBN1 C term	1	DW091218_3.9688.9688.3	controllerType=0 controllerNumber=1 scan=9688	26.9525
08473:2	1	R.C[+57.021]EC[+57.021]PVGFFYNDK.L	326		C[+57]*2	768.321	2	1535.63	1535.63	0	2.9	Specific	359.35	359.35	359.35	3.59	230	>FBN1 C term	1	DW091218_3.8725.8725.2	controllerType=0 controllerNumber=1 scan=8725	24.735
10331:2	1	R.C[+57.021]EC[+57.021]PVGFFYNDK.L	326		C[+57]*2	768.323	2	1535.64	1535.63	0	5.8	Specific	372.24	372.24	372.24	4.63	230	>FBN1 C term	1	DW091218_3.10309.10309.3	controllerType=0 controllerNumber=1 scan=10309	28.3904
09027:2	1	R.C[+57.021]EC[+57.021]PVGFFYNDK.L	326		C[+57]*2	768.319	2	1535.63	1535.63	0	1.1	Specific	428.89	428.89	428.89	6.31	230	>FBN1 C term	1	DW091218_3.9196.9196.2	controllerType=0 controllerNumber=1 scan=9196	25.8105
09241:2	1	R.C[+57.021]EC[+57.021]PVGFFYNDK.L	326		C[+57]*2	768.32	2	1535.63	1535.63	0	1.7	Specific	569.05	569.05	569.05	9.15	230	>FBN1 C term	1	DW091218_3.9377.9377.2	controllerType=0 controllerNumber=1 scan=9377	26.2245
08956:2	1	R.C[+57.021]EC[+57.021]PVGFFYNDK.L	326		C[+57]*2	768.319	2	1535.63	1535.63	0	1	Specific	718.15	718.15	718.15	12.15	230	>FBN1 C term	1	DW091218_3.9140.9140.2	controllerType=0 controllerNumber=1 scan=9140	25.6805
08869:2	1	R.C[+57.021]EC[+57.021]PVGFFYNDK.L	326		C[+57]*2	768.32	2	1535.63	1535.63	0	1.8	Specific	741.3	741.3	741.3	12.15	230	>FBN1 C term	1	DW091218_3.9067.9067.2	controllerType=0 controllerNumber=1 scan=9067	25.5079
08485:2	1	R.C[+57.021]EC[+57.021]PVGFFYNDK.L	326		C[+57]*2	768.319	2	1535.63	1535.63	0	0.6	Specific	775.42	713.68	713.68	13.15	230	>FBN1 C term	1	DW091218_3.8735.8735.2	controllerType=0 controllerNumber=1 scan=8735	24.7581
08801:2	1	R.C[+57.021]EC[+57.021]PVGFFYNDK.L	326		C[+57]*2	768.319	2	1535.63	1535.63	0	1.3	Specific	813.24	813.24	813.24	14.15	230	>FBN1 C term	1	DW091218_3.9008.9008.2	controllerType=0 controllerNumber=1 scan=9008	25.3721
08741:2	1	R.C[+57.021]EC[+57.021]PVGFFYNDK.L	326		C[+57]*2	768.32	2	1535.63	1535.63	0	2.7	Specific	817.01	817.01	817.01	13.37	230	>FBN1 C term	1	DW091218_3.8950.8950.2	controllerType=0 controllerNumber=1 scan=8950	25.2412
08606:2	1	R.C[+57.021]EC[+57.021]PVGFFYNDK.L	326		C[+57]*2	768.32	2	1535.63	1535.63	0	2.5	Specific	837.21	837.21	837.21	13.37	230	>FBN1 C term	1	DW091218_3.8840.8840.2	controllerType=0 controllerNumber=1 scan=8840	24.9914
08542:2	1	R.C[+57.021]EC[+57.021]PVGFFYNDK.L	326		C[+57]*2	768.32	2	1535.63	1535.63	0	1.8	Specific	841.99	841.99	841.99	14.15	230	>FBN1 C term	1	DW091218_3.8785.8785.2	controllerType=0 controllerNumber=1 scan=8785	24.8705
08670:2	1	R.C[+57.021]EC[+57.021]PVGFFYNDK.L	326		C[+57]*2	768.32	2	1535.63	1535.63	0	2.5	Specific	842.1	842.1	842.1	13.37	230	>FBN1 C term	1	DW091218_3.8895.8895.2	controllerType=0 controllerNumber=1 scan=8895	25.1158
08205:2	1	R.C[+57.021]EC[+57.021]PVGFFYN[+15.995]DK.L	326		C[+57]*2, N[+16]	776.318	2	1551.63	1551.62	0	3	Specific	132.43	132.43	30.5	1.9	230	>FBN1 C term	1	DW091218_3.8518.8518.2	controllerType=0 controllerNumber=1 scan=8518	24.2519
08422:2	1	R.C[+57.021]EC[+57.021]PVGFFYN[+15.995]DK.L	326		C[+57]*2, N[+16]	776.318	2	1551.63	1551.62	0	2.5	Specific	155.14	155.14	22.18	1.94	230	>FBN1 C term	1	DW091218_3.8680.8680.2	controllerType=0 controllerNumber=1 scan=8680	24.6342
08870:2	1	R.C[+57.021]EC[+57.021]PVGFFYN[+0.984]DK.L	326		C[+57]*2, N[+1]	768.819	2	1536.63	1536.61	0	11.1	Specific	596.42	596.42	596.42	7.42	230	>FBN1 C term	1	DW091218_3.9067.9067.2	controllerType=0 controllerNumber=1 scan=9067	25.5079
08129:3	1	K.LLVC[+57.021]EDIDEC[+57.021]QNGPVC[+57.021]QR.N	338		C[+57]*3	735.661	3	2204.97	2204.97	0	-2.3	Specific	513.41	513.41	513.41	5.36	230	>FBN1 C term	1	DW091218_3.8458.8458.3	controllerType=0 controllerNumber=1 scan=8458	24.1119
07984:3	1	K.LLVC[+57.021]EDIDEC[+57.021]QNGPVC[+57.021]QR.N	338		C[+57]*3	735.658	3	2204.96	2204.97	0	-6.1	Specific	580.91	580.91	580.91	8.06	230	>FBN1 C term	1	DW091218_3.8337.8337.3	controllerType=0 controllerNumber=1 scan=8337	23.8341
08064:3	1	K.LLVC[+57.021]EDIDEC[+57.021]QNGPVC[+57.021]QR.N	338		C[+57]*3	735.66	3	2204.96	2204.97	0	-4	Specific	595.9	595.9	595.9	8.06	230	>FBN1 C term	1	DW091218_3.8404.8404.3	controllerType=0 controllerNumber=1 scan=8404	23.9858
07474:3	1	K.LLVC[+57.021]EDIDEC[+57.021]QNGPVC[+57.021]QR.N	338		C[+57]*3	735.663	3	2204.98	2204.97	0	1.1	Specific	597.97	597.97	597.97	8.06	230	>FBN1 C term	1	DW091218_3.7898.7898.3	controllerType=0 controllerNumber=1 scan=7898	22.8466
07783:3	1	K.LLVC[+57.021]EDIDEC[+57.021]QNGPVC[+57.021]QR.N	338		C[+57]*3	735.659	3	2204.96	2204.97	0	-4.6	Specific	686.14	686.14	686.14	10.06	230	>FBN1 C term	1	DW091218_3.8169.8169.3	controllerType=0 controllerNumber=1 scan=8169	23.4592
07786:2	1	K.LLVC[+57.021]EDIDEC[+57.021]QNGPVC[+57.021]QR.N	338		C[+57]*3	1102.98	2	2204.96	2204.97	0	-5.5	Specific	717.43	717.43	717.43	12.12	230	>FBN1 C term	1	DW091218_3.8172.8172.2	controllerType=0 controllerNumber=1 scan=8172	23.4657
07714:3	1	K.LLVC[+57.021]EDIDEC[+57.021]QNGPVC[+57.021]QR.N	338		C[+57]*3	735.663	3	2204.97	2204.97	0	0.8	Specific	723.85	723.85	723.85	11.06	230	>FBN1 C term	1	DW091218_3.8114.8114.3	controllerType=0 controllerNumber=1 scan=8114	23.335
07596:3	1	K.LLVC[+57.021]EDIDEC[+57.021]QNGPVC[+57.021]QR.N	338		C[+57]*3	735.663	3	2204.98	2204.97	0	1.2	Specific	723.96	723.96	723.96	11.06	230	>FBN1 C term	1	DW091218_3.8004.8004.3	controllerType=0 controllerNumber=1 scan=8004	23.0892
07534:3	1	K.LLVC[+57.021]EDIDEC[+57.021]QNGPVC[+57.021]QR.N	338		C[+57]*3	735.663	3	2204.98	2204.97	0	0.9	Specific	725.02	725.02	725.02	11.06	230	>FBN1 C term	1	DW091218_3.7949.7949.3	controllerType=0 controllerNumber=1 scan=7949	22.9653
07654:3	1	K.LLVC[+57.021]EDIDEC[+57.021]QNGPVC[+57.021]QR.N	338		C[+57]*3	735.663	3	2204.98	2204.97	0	1.3	Specific	730.29	730.29	730.29	11.06	230	>FBN1 C term	1	DW091218_3.8059.8059.3	controllerType=0 controllerNumber=1 scan=8059	23.2123
07518:2	1	K.LLVC[+57.021]EDIDEC[+57.021]QNGPVC[+57.021]QR.N	338		C[+57]*3	1102.99	2	2204.98	2204.97	0	1.1	Specific	783.2	783.2	783.2	13.12	230	>FBN1 C term	1	DW091218_3.7933.7933.2	controllerType=0 controllerNumber=1 scan=7933	22.9287
07632:2	1	K.LLVC[+57.021]EDIDEC[+57.021]QNGPVC[+57.021]QR.N	338		C[+57]*3	1102.99	2	2204.98	2204.97	0	1.7	Specific	825.11	825.11	825.11	14.12	230	>FBN1 C term	1	DW091218_3.8038.8038.2	controllerType=0 controllerNumber=1 scan=8038	23.1662
07705:2	1	K.LLVC[+57.021]EDIDEC[+57.021]QNGPVC[+57.021]QR.N	338		C[+57]*3	1102.99	2	2204.98	2204.97	0	1.7	Specific	841.21	841.21	841.21	14.12	230	>FBN1 C term	1	DW091218_3.8105.8105.2	controllerType=0 controllerNumber=1 scan=8105	23.3136
07579:2	1	K.LLVC[+57.021]EDIDEC[+57.021]QNGPVC[+57.021]QR.N	338		C[+57]*3	1102.99	2	2204.98	2204.97	0	1.6	Specific	857.25	857.25	857.25	15.12	230	>FBN1 C term	1	DW091218_3.7988.7988.2	controllerType=0 controllerNumber=1 scan=7988	23.0525
07369:3	1	K.LLVC[+57.021]EDID[+15.995]EC[+57.021]QNGPVC[+57.021]QR.N	338		C[+57]*3, D[+16]	740.995	3	2220.97	2220.97	0	1.7	Specific	489.24	489.24	21.47	6.82	230	>FBN1 C term	1	DW091218_3.7806.7806.3	controllerType=0 controllerNumber=1 scan=7806	22.631
07241:3	1	K.LLVC[+57.021]EDID[+15.995]EC[+57.021]QNGPVC[+57.021]QR.N	338		C[+57]*3, D[+16]	740.995	3	2220.97	2220.97	0	0.7	Specific	493.79	493.79	45.54	6.82	230	>FBN1 C term	1	DW091218_3.7693.7693.3	controllerType=0 controllerNumber=1 scan=7693	22.3689
07431:3	1	K.LLVC[+57.021]EDID[+15.995]EC[+57.021]QNGPVC[+57.021]QR.N	338		C[+57]*3, D[+16]	740.995	3	2220.97	2220.97	0	0.6	Specific	516.08	516.08	39.51	6.82	230	>FBN1 C term	1	DW091218_3.7862.7862.3	controllerType=0 controllerNumber=1 scan=7862	22.7628
07308:3	1	K.LLVC[+57.021]EDID[+15.995]EC[+57.021]QNGPVC[+57.021]QR.N	338		C[+57]*3, D[+16]	740.996	3	2220.97	2220.97	0	2	Specific	518.27	518.27	36.87	6.82	230	>FBN1 C term	1	DW091218_3.7753.7753.3	controllerType=0 controllerNumber=1 scan=7753	22.5063
08130:3	1	K.LLVC[+57.021]EDIDEC[+57.021]QN[+0.984]GPVC[+57.021]QR.N	338		C[+57]*3, N[+1]	735.993	3	2205.97	2205.96	0	3.8	Specific	613.46	613.46	613.46	7.09	230	>FBN1 C term	1	DW091218_3.8458.8458.3	controllerType=0 controllerNumber=1 scan=8458	24.1119
08065:3	1	K.LLVC[+57.021]EDIDEC[+57.021]QN[+0.984]GPVC[+57.021]QR.N	338		C[+57]*3, N[+1]	735.994	3	2205.97	2205.96	0	4	Specific	671.21	671.21	671.21	9.28	230	>FBN1 C term	1	DW091218_3.8404.8404.3	controllerType=0 controllerNumber=1 scan=8404	23.9858
07985:3	1	K.LLVC[+57.021]EDIDEC[+57.021]QN[+0.984]GPVC[+57.021]QR.N	338		C[+57]*3, N[+1]	735.992	3	2205.96	2205.96	0	2.2	Specific	711.12	711.12	711.12	11.06	230	>FBN1 C term	1	DW091218_3.8337.8337.3	controllerType=0 controllerNumber=1 scan=8337	23.8341
07922:3	1	K.LLVC[+57.021]EDIDEC[+57.021]QN[+0.984]GPVC[+57.021]QR.N	338		C[+57]*3, N[+1]	735.992	3	2205.96	2205.96	0	1.9	Specific	742.64	742.64	742.64	11.06	230	>FBN1 C term	1	DW091218_3.8280.8280.3	controllerType=0 controllerNumber=1 scan=8280	23.7058
07858:3	1	K.LLVC[+57.021]EDIDEC[+57.021]QN[+0.984]GPVC[+57.021]QR.N	338		C[+57]*3, N[+1]	735.992	3	2205.96	2205.96	0	1.5	Specific	744.97	744.97	744.97	11.06	230	>FBN1 C term	1	DW091218_3.8225.8225.3	controllerType=0 controllerNumber=1 scan=8225	23.5864
07929:2	1	K.LLVC[+57.021]EDIDEC[+57.021]QN[+0.984]GPVC[+57.021]QR.N	338		C[+57]*3, N[+1]	1103.48	2	2205.96	2205.96	0	1.8	Specific	795.95	795.95	795.95	13.12	230	>FBN1 C term	1	DW091218_3.8286.8286.2	controllerType=0 controllerNumber=1 scan=8286	23.7174
07787:2	1	K.LLVC[+57.021]EDIDEC[+57.021]QN[+0.984]GPVC[+57.021]QR.N	338		C[+57]*3, N[+1]	1103.48	2	2205.96	2205.96	0	2.3	Specific	821.65	821.65	821.65	14.12	230	>FBN1 C term	1	DW091218_3.8172.8172.2	controllerType=0 controllerNumber=1 scan=8172	23.4657
07862:2	1	K.LLVC[+57.021]EDIDEC[+57.021]QN[+0.984]GPVC[+57.021]QR.N	338		C[+57]*3, N[+1]	1103.48	2	2205.96	2205.96	0	1.2	Specific	829.58	829.58	829.58	14.12	230	>FBN1 C term	1	DW091218_3.8228.8228.2	controllerType=0 controllerNumber=1 scan=8228	23.5919
03799:2	1	R.C[+57.021][-17.027]DC[+57.021]KPGYR.F	368		C[-17][+57]*2	519.711	2	1038.41	1038.41	0	1.6	Specific	369.79	369.79	369.79	3.83	230	>FBN1 C term	1	DW091218_3.4482.4482.2	controllerType=0 controllerNumber=1 scan=4482	14.6386
03733:2	1	R.C[+57.021][-17.027]DC[+57.021]KPGYR.F	368		C[-17][+57]*2	519.711	2	1038.41	1038.41	0	1.5	Specific	418.08	418.08	418.08	3.94	230	>FBN1 C term	1	DW091218_3.4408.4408.2	controllerType=0 controllerNumber=1 scan=4408	14.425
03769:2	1	R.C[+57.021][-17.027]DC[+57.021]KPGYR.F	368		C[-17][+57]*2	519.711	2	1038.41	1038.41	0	0.9	Specific	564.57	564.57	564.57	6.08	230	>FBN1 C term	1	DW091218_3.4446.4446.2	controllerType=0 controllerNumber=1 scan=4446	14.5321
02944:2	1	R.FTSTGQC[+57.021]NDR.N	376		C[+57]	593.252	2	1185.5	1185.5	0	0.9	Specific	310.85	310.85	310.85	5.57	230	>FBN1 C term	1	DW091218_3.3402.3402.2	controllerType=0 controllerNumber=1 scan=3402	11.4214
03033:2	1	R.FTSTGQC[+57.021]NDR.N	376		C[+57]	593.252	2	1185.5	1185.5	0	1.7	Specific	359.31	359.31	359.31	6.03	230	>FBN1 C term	1	DW091218_3.3532.3532.2	controllerType=0 controllerNumber=1 scan=3532	11.8543
03007:2	1	R.FTSTGQC[+57.021]NDR.N	376		C[+57]	593.252	2	1185.5	1185.5	0	0.7	Specific	394.04	394.04	394.04	7.39	230	>FBN1 C term	1	DW091218_3.3497.3497.2	controllerType=0 controllerNumber=1 scan=3497	11.7359
02966:2	1	R.FTSTGQC[+57.021]NDR.N	376		C[+57]	593.251	2	1185.5	1185.5	0	0	Specific	443.43	443.43	443.43	7.67	230	>FBN1 C term	1	DW091218_3.3434.3434.2	controllerType=0 controllerNumber=1 scan=3434	11.5254
02988:2	1	R.FTSTGQC[+57.021]NDR.N	376		C[+57]	593.252	2	1185.5	1185.5	0	0.6	Specific	471.78	471.78	471.78	7.67	230	>FBN1 C term	1	DW091218_3.3466.3466.2	controllerType=0 controllerNumber=1 scan=3466	11.6312
07424:3	1	K.TNDDQTMC[+57.021]LDINEC[+57.021]ER.D	417		C[+57]*2	671.939	3	2013.8	2013.79	0	3.4	Specific	531.58	531.58	531.58	6.33	230	>FBN1 C term	1	DW091218_3.7855.7855.3	controllerType=0 controllerNumber=1 scan=7855	22.7452
07357:3	1	K.TNDDQTMC[+57.021]LDINEC[+57.021]ER.D	417		C[+57]*2	671.937	3	2013.8	2013.79	0	0.6	Specific	600.29	600.29	600.29	9.18	230	>FBN1 C term	1	DW091218_3.7796.7796.3	controllerType=0 controllerNumber=1 scan=7796	22.6075
06920:3	1	K.TNDDQTMC[+57.021]LDINEC[+57.021]ER.D	417		C[+57]*2	671.938	3	2013.8	2013.79	0	2	Specific	607.29	607.29	607.29	9.18	230	>FBN1 C term	1	DW091218_3.7416.7416.3	controllerType=0 controllerNumber=1 scan=7416	21.7346
06980:3	1	K.TNDDQTMC[+57.021]LDINEC[+57.021]ER.D	417		C[+57]*2	671.938	3	2013.8	2013.79	0	2	Specific	649.75	649.75	649.75	9.18	230	>FBN1 C term	1	DW091218_3.7468.7468.3	controllerType=0 controllerNumber=1 scan=7468	21.8551
07104:3	1	K.TNDDQTMC[+57.021]LDINEC[+57.021]ER.D	417		C[+57]*2	671.937	3	2013.8	2013.79	0	0.8	Specific	669.93	669.93	669.93	10.18	230	>FBN1 C term	1	DW091218_3.7575.7575.3	controllerType=0 controllerNumber=1 scan=7575	22.1027
07040:3	1	K.TNDDQTMC[+57.021]LDINEC[+57.021]ER.D	417		C[+57]*2	671.938	3	2013.8	2013.79	0	2	Specific	681.98	681.98	681.98	10.18	230	>FBN1 C term	1	DW091218_3.7522.7522.3	controllerType=0 controllerNumber=1 scan=7522	21.9794
07232:3	1	K.TNDDQTMC[+57.021]LDINEC[+57.021]ER.D	417		C[+57]*2	671.937	3	2013.8	2013.79	0	1.2	Specific	705.49	705.49	705.49	11.18	230	>FBN1 C term	1	DW091218_3.7686.7686.3	controllerType=0 controllerNumber=1 scan=7686	22.3545
07293:3	1	K.TNDDQTMC[+57.021]LDINEC[+57.021]ER.D	417		C[+57]*2	671.937	3	2013.8	2013.79	0	1.5	Specific	711.85	711.85	711.85	11.18	230	>FBN1 C term	1	DW091218_3.7740.7740.3	controllerType=0 controllerNumber=1 scan=7740	22.4776
07167:3	1	K.TNDDQTMC[+57.021]LDINEC[+57.021]ER.D	417		C[+57]*2	671.937	3	2013.8	2013.79	0	1.5	Specific	719.3	719.3	719.3	11.18	230	>FBN1 C term	1	DW091218_3.7630.7630.3	controllerType=0 controllerNumber=1 scan=7630	22.2289
06964:2	1	K.TNDDQTMC[+57.021]LDINEC[+57.021]ER.D	417		C[+57]*2	1007.4	2	2013.8	2013.79	0	0.9	Specific	797.62	797.62	797.62	13.24	230	>FBN1 C term	1	DW091218_3.7455.7455.2	controllerType=0 controllerNumber=1 scan=7455	21.8248
07154:2	1	K.TNDDQTMC[+57.021]LDINEC[+57.021]ER.D	417		C[+57]*2	1007.4	2	2013.8	2013.79	0	1.2	Specific	813.28	813.28	813.28	14.24	230	>FBN1 C term	1	DW091218_3.7620.7620.2	controllerType=0 controllerNumber=1 scan=7620	22.2074
06912:2	1	K.TNDDQTMC[+57.021]LDINEC[+57.021]ER.D	417		C[+57]*2	1007.4	2	2013.8	2013.79	0	3.3	Specific	838.27	838.27	838.27	13.46	230	>FBN1 C term	1	DW091218_3.7408.7408.2	controllerType=0 controllerNumber=1 scan=7408	21.7154
07029:2	1	K.TNDDQTMC[+57.021]LDINEC[+57.021]ER.D	417		C[+57]*2	1007.4	2	2013.8	2013.79	0	1.7	Specific	841.16	841.16	841.16	14.24	230	>FBN1 C term	1	DW091218_3.7510.7510.2	controllerType=0 controllerNumber=1 scan=7510	21.9516
07219:2	1	K.TNDDQTMC[+57.021]LDINEC[+57.021]ER.D	417		C[+57]*2	1007.4	2	2013.8	2013.79	0	0.6	Specific	848.22	848.22	848.22	14.24	230	>FBN1 C term	1	DW091218_3.7675.7675.2	controllerType=0 controllerNumber=1 scan=7675	22.3316
07096:2	1	K.TNDDQTMC[+57.021]LDINEC[+57.021]ER.D	417		C[+57]*2	1007.4	2	2013.8	2013.79	0	2	Specific	857.63	857.63	857.63	15.24	230	>FBN1 C term	1	DW091218_3.7566.7566.2	controllerType=0 controllerNumber=1 scan=7566	22.0817
07283:2	1	K.TNDDQTMC[+57.021]LDINEC[+57.021]ER.D	417		C[+57]*2	1007.4	2	2013.8	2013.79	0	0.8	Specific	864.75	864.75	864.75	15.24	230	>FBN1 C term	1	DW091218_3.7730.7730.2	controllerType=0 controllerNumber=1 scan=7730	22.4557
07344:2	1	K.TNDDQTMC[+57.021]LDINEC[+57.021]ER.D	417		C[+57]*2	1007.4	2	2013.8	2013.79	0	0.7	Specific	874.75	874.75	874.75	15.24	230	>FBN1 C term	1	DW091218_3.7784.7784.2	controllerType=0 controllerNumber=1 scan=7784	22.5792
06106:3	1	K.TNDDQTM[+15.995]C[+57.021]LDINEC[+57.021]ER.D	417		C[+57]*2, M[+16]	677.267	3	2029.79	2029.79	0	-1.5	Specific	272.98	272.98	34.78	2.98	230	>FBN1 C term	1	DW091218_3.6724.6724.3	controllerType=0 controllerNumber=1 scan=6724	20.1239
05751:3	1	K.TNDDQTM[+15.995]C[+57.021]LDINEC[+57.021]ER.D	417		C[+57]*2, M[+16]	677.268	3	2029.79	2029.79	0	-0.1	Specific	290.42	290.42	13.42	4.49	230	>FBN1 C term	1	DW091218_3.6384.6384.3	controllerType=0 controllerNumber=1 scan=6384	19.3253
06969:3	1	K.TNDDQTM[+15.995]C[+57.021]LDINEC[+57.021]ER.D	417		C[+57]*2, M[+16]	677.269	3	2029.79	2029.79	0	1	Specific	322.57	322.57	74.46	3.11	230	>FBN1 C term	1	DW091218_3.7459.7459.3	controllerType=0 controllerNumber=1 scan=7459	21.8334
05807:3	1	K.TNDDQTM[+15.995]C[+57.021]LDINEC[+57.021]ER.D	417		C[+57]*2, M[+16]	677.269	3	2029.79	2029.79	0	0.6	Specific	332.07	332.07	73.34	5.06	230	>FBN1 C term	1	DW091218_3.6442.6442.3	controllerType=0 controllerNumber=1 scan=6442	19.4636
05733:2	1	K.TNDDQTM[+15.995]C[+57.021]LDINEC[+57.021]ER.D	417		C[+57]*2, M[+16]	1015.4	2	2029.79	2029.79	0	-1.2	Specific	386.91	386.91	50.77	7.49	230	>FBN1 C term	1	DW091218_3.6367.6367.2	controllerType=0 controllerNumber=1 scan=6367	19.2864
05847:2	1	K.TNDDQTM[+15.995]C[+57.021]LDINEC[+57.021]ER.D	417		C[+57]*2, M[+16]	1015.4	2	2029.78	2029.79	0	-3.3	Specific	455.04	455.04	121.3	7.76	230	>FBN1 C term	1	DW091218_3.6480.6480.2	controllerType=0 controllerNumber=1 scan=6480	19.5559
05843:2	1	K.TNDDQTM[+15.995]C[+57.021]LDINEC[+57.021]ER.D	417		C[+57]*2, M[+16]	1015.4	2	2029.78	2029.79	0	-3.3	Specific	469.46	469.46	138.39	7.76	230	>FBN1 C term	1	DW091218_3.6477.6477.2	controllerType=0 controllerNumber=1 scan=6477	19.5494
05896:3	1	K.TNDDQTM[+15.995]C[+57.021]LDINEC[+57.021]ER.D	417		C[+57]*2, M[+16]	677.267	3	2029.79	2029.79	0	-1.6	Specific	473.51	473.51	77.48	6.7	230	>FBN1 C term	1	DW091218_3.6536.6536.3	controllerType=0 controllerNumber=1 scan=6536	19.6903
05801:2	1	K.TNDDQTM[+15.995]C[+57.021]LDINEC[+57.021]ER.D	417		C[+57]*2, M[+16]	1015.4	2	2029.79	2029.79	0	-0.7	Specific	494.86	494.86	148.53	8	230	>FBN1 C term	1	DW091218_3.6434.6434.2	controllerType=0 controllerNumber=1 scan=6434	19.4438
05954:3	1	K.TNDDQTM[+15.995]C[+57.021]LDINEC[+57.021]ER.D	417		C[+57]*2, M[+16]	677.267	3	2029.79	2029.79	0	-1	Specific	563.18	563.18	124.89	8.18	230	>FBN1 C term	1	DW091218_3.6588.6588.3	controllerType=0 controllerNumber=1 scan=6588	19.8097
05961:2	1	K.TNDDQTM[+15.995]C[+57.021]LDINEC[+57.021]ER.D	417		C[+57]*2, M[+16]	1015.4	2	2029.79	2029.79	0	-0.8	Specific	565.42	565.42	171.47	9.24	230	>FBN1 C term	1	DW091218_3.6595.6595.2	controllerType=0 controllerNumber=1 scan=6595	19.8269
05902:2	1	K.TNDDQTM[+15.995]C[+57.021]LDINEC[+57.021]ER.D	417		C[+57]*2, M[+16]	1015.4	2	2029.79	2029.79	0	-1.3	Specific	571.38	571.38	150.06	9.24	230	>FBN1 C term	1	DW091218_3.6540.6540.2	controllerType=0 controllerNumber=1 scan=6540	19.699
06014:3	1	K.TNDDQTM[+15.995]C[+57.021]LDINEC[+57.021]ER.D	417		C[+57]*2, M[+16]	677.268	3	2029.79	2029.79	0	-0.7	Specific	579.36	579.36	123.91	8.18	230	>FBN1 C term	1	DW091218_3.6640.6640.3	controllerType=0 controllerNumber=1 scan=6640	19.9303
06025:2	1	K.TNDDQTM[+15.995]C[+57.021]LDINEC[+57.021]ER.D	417		C[+57]*2, M[+16]	1015.4	2	2029.79	2029.79	0	0	Specific	725.19	725.19	198.93	12.24	230	>FBN1 C term	1	DW091218_3.6651.6651.2	controllerType=0 controllerNumber=1 scan=6651	19.9562
02694:3	1	R.DAC[+57.021]GN[+1768.640]GTC[+57.021]R.N	433	HexNAc(4)Hex(5)Fuc(1)	C[+57]*2, N[+1769]	927.011	3	2779.02	2779.02	0	0.6	Specific	49.41	49.41	49.41	1.78	230	>FBN1 C term	1	DW091218_3.3062.3062.3	controllerType=0 controllerNumber=1 scan=3062	10.3421
04828:2	1	R.NTIGS[+426.137]FNC[+57.021]R.C	442	Hex(1)Pent(2)	C[+57], S[+426]	747.817	2	1494.63	1494.63	0	0.5	Specific	170.6	170.6	13.25	2.79	230	>FBN1 C term	1	DW091218_3.5522.5522.2	controllerType=0 controllerNumber=1 scan=5522	17.2628
05304:2	1	R.N[+0.984]TIGSFNC[+57.021]R.C	442		C[+57], N[+1]	535.24	2	1069.47	1069.47	0	0.6	Specific	206.17	206.17	11	2.07	230	>FBN1 C term	1	DW091218_3.5933.5933.2	controllerType=0 controllerNumber=1 scan=5933	18.2366
04971:2	1	R.NTIGS[+162.053]FN[+0.984]C[+57.021]R.C	442	Hex(1)	C[+57], N[+1], S[+162]	616.267	2	1231.53	1231.53	0	0.7	Specific	333.22	333.22	57.71	5.26	230	>FBN1 C term	1	DW091218_3.5646.5646.2	controllerType=0 controllerNumber=1 scan=5646	17.5569
07129:4	1	R.C[+57.021]NHGFILSHNNDC[+57.021]IDVDEC[+57.021]ASGNGNLC[+57.021]R.N	451		C[+57]*4	812.84	4	3248.34	3248.34	0	1.1	Specific	866.28	866.28	504.57	14.76	230	>FBN1 C term	1	DW091218_3.7597.7597.4	controllerType=0 controllerNumber=1 scan=7597	22.1538
07066:4	1	R.C[+57.021]NHGFILSHNNDC[+57.021]IDVDEC[+57.021]ASGNGNLC[+57.021]R.N	451		C[+57]*4	812.841	4	3248.34	3248.34	0	1.5	Specific	879.3	879.3	487.93	14.76	230	>FBN1 C term	1	DW091218_3.7542.7542.4	controllerType=0 controllerNumber=1 scan=7542	22.0265
07001:4	1	R.C[+57.021]NHGFILSHNNDC[+57.021]IDVDEC[+57.021]ASGNGNLC[+57.021]R.N	451		C[+57]*4	812.84	4	3248.34	3248.34	0	1.1	Specific	905.54	905.54	472.1	15.76	230	>FBN1 C term	1	DW091218_3.7487.7487.4	controllerType=0 controllerNumber=1 scan=7487	21.8999
06941:4	1	R.C[+57.021]NHGFILSHNNDC[+57.021]IDVDEC[+57.021]ASGNGNLC[+57.021]R.N	451		C[+57]*4	812.84	4	3248.34	3248.34	0	0.6	Specific	932.37	932.37	526.29	15.76	230	>FBN1 C term	1	DW091218_3.7434.7434.4	controllerType=0 controllerNumber=1 scan=7434	21.7772
07192:4	1	R.C[+57.021][-17.027]NHGFILSHNNDC[+57.021]IDVDEC[+57.021]ASGNGNLC[+57.021]R.N	451		C[-17][+57]*4	808.584	4	3231.31	3231.31	0	1.6	Specific	142.51	142.51	142.51	2.04	230	>FBN1 C term	1	DW091218_3.7650.7650.4	controllerType=0 controllerNumber=1 scan=7650	22.2735
07260:4	1	R.C[+57.021][-17.027]NHGFILSHNNDC[+57.021]IDVDEC[+57.021]ASGNGNLC[+57.021]R.N	451		C[-17][+57]*4	808.584	4	3231.31	3231.31	0	1.5	Specific	150.37	150.37	150.37	2.04	230	>FBN1 C term	1	DW091218_3.7709.7709.4	controllerType=0 controllerNumber=1 scan=7709	22.4073
07214:4	1	R.C[+57.021]NHGFILSHNNDC[+57.021]ID[+15.995]VDEC[+57.021]ASGNGNLC[+57.021]R.N	451		C[+57]*4, D[+16]	816.837	4	3264.32	3264.33	0	-2.1	Specific	241.82	241.82	7.69	2.56	230	>FBN1 C term	1	DW091218_3.7670.7670.4	controllerType=0 controllerNumber=1 scan=7670	22.3189
06788:4	1	R.C[+57.021]NHGFILSHNNDC[+57.021]IDVD[+15.995]EC[+57.021]ASGNGNLC[+57.021]R.N	451		C[+57]*4, D[+16]	816.841	4	3264.34	3264.33	0	3.2	Specific	268.67	268.67	39.21	2.62	230	>FBN1 C term	1	DW091218_3.7304.7304.4	controllerType=0 controllerNumber=1 scan=7304	21.4736
07139:4	1	R.C[+57.021]NHGFILSHNNDC[+57.021]IDVD[+15.995]EC[+57.021]ASGNGNLC[+57.021]R.N	451		C[+57]*4, D[+16]	816.835	4	3264.32	3264.33	0	-3.5	Specific	326.94	326.94	31.55	3.4	230	>FBN1 C term	1	DW091218_3.7605.7605.4	controllerType=0 controllerNumber=1 scan=7605	22.1712
06873:4	1	R.C[+57.021]NHGFILSHNNDC[+57.021]IDVD[+15.995]EC[+57.021]ASGNGNLC[+57.021]R.N	451		C[+57]*4, D[+16]	816.839	4	3264.33	3264.33	0	0.6	Specific	352.71	352.71	36.21	4.45	230	>FBN1 C term	1	DW091218_3.7375.7375.4	controllerType=0 controllerNumber=1 scan=7375	21.639
07006:4	1	R.C[+57.021]NHGFILSHNNDC[+57.021]IDVD[+15.995]EC[+57.021]ASGNGNLC[+57.021]R.N	451		C[+57]*4, D[+16]	816.837	4	3264.33	3264.33	0	-1	Specific	370.97	370.97	23.05	5.55	230	>FBN1 C term	1	DW091218_3.7491.7491.4	controllerType=0 controllerNumber=1 scan=7491	21.9086
06945:4	1	R.C[+57.021]NHGFILSHNNDC[+57.021]ID[+15.995]VDEC[+57.021]ASGNGNLC[+57.021]R.N	451		C[+57]*4, D[+16]	816.837	4	3264.33	3264.33	0	-0.8	Specific	389.85	389.85	7.26	7.01	230	>FBN1 C term	1	DW091218_3.7438.7438.4	controllerType=0 controllerNumber=1 scan=7438	21.7859
08079:4	1	R.C[+57.021]NHGFILSHNNDC[+57.021]IDVDEC[+57.021]ASGN[+0.984]GNLC[+57.021]R.N	451		C[+57]*4, N[+1]	813.087	4	3249.33	3249.32	0	2.6	Specific	396.24	219.61	50.24	2.58	230	>FBN1 C term	1	DW091218_3.8417.8417.4	controllerType=0 controllerNumber=1 scan=8417	24.0151
07890:4	1	R.C[+57.021]NHGFILSHNNDC[+57.021]IDVDEC[+57.021]ASGN[+0.984]GNLC[+57.021]R.N	451		C[+57]*4, N[+1]	813.085	4	3249.32	3249.32	0	-1.2	Specific	556.26	531.69	54.56	6.23	230	>FBN1 C term	1	DW091218_3.8253.8253.4	controllerType=0 controllerNumber=1 scan=8253	23.647
07641:4	1	R.C[+57.021]NHGFILSHN[+0.984]NDC[+57.021]IDVDEC[+57.021]ASGNGNLC[+57.021]R.N	451		C[+57]*4, N[+1]	813.087	4	3249.32	3249.32	0	1.3	Specific	578.46	546.21	16.75	7.3	230	>FBN1 C term	1	DW091218_3.8046.8046.4	controllerType=0 controllerNumber=1 scan=8046	23.1809
07821:4	1	R.C[+57.021]NHGFILSHNNDC[+57.021]IDVDEC[+57.021]ASGN[+0.984]GNLC[+57.021]R.N	451		C[+57]*4, N[+1]	813.083	4	3249.31	3249.32	0	-2.8	Specific	627.65	627.65	55.87	9.76	230	>FBN1 C term	1	DW091218_3.8195.8195.4	controllerType=0 controllerNumber=1 scan=8195	23.5187
07711:4	1	R.C[+57.021]NHGFILSHNNDC[+57.021]IDVDEC[+57.021]ASGN[+0.984]GNLC[+57.021]R.N	451		C[+57]*4, N[+1]	813.088	4	3249.33	3249.32	0	3.1	Specific	644.18	606.94	57.01	7.79	230	>FBN1 C term	1	DW091218_3.8110.8110.4	controllerType=0 controllerNumber=1 scan=8110	23.3244
07512:4	1	R.C[+57.021]NHGFILSHNN[+0.984]DC[+57.021]IDVDEC[+57.021]ASGNGNLC[+57.021]R.N	451		C[+57]*4, N[+1]	813.087	4	3249.32	3249.32	0	1.5	Specific	674.54	667.9	13.6	10.76	230	>FBN1 C term	1	DW091218_3.7928.7928.4	controllerType=0 controllerNumber=1 scan=7928	22.9178
07383:4	1	R.C[+57.021]NHGFILSHNNDC[+57.021]IDVDEC[+57.021]ASGN[+0.984]GNLC[+57.021]R.N	451		C[+57]*4, N[+1]	813.088	4	3249.33	3249.32	0	2.9	Specific	709.86	709.65	55.4	10.99	230	>FBN1 C term	1	DW091218_3.7817.7817.4	controllerType=0 controllerNumber=1 scan=7817	22.6567
07581:4	1	R.C[+57.021]NHGFILSHN[+0.984]NDC[+57.021]IDVDEC[+57.021]ASGNGNLC[+57.021]R.N	451		C[+57]*4, N[+1]	813.086	4	3249.32	3249.32	0	1.2	Specific	717.78	699.18	26.76	11.76	230	>FBN1 C term	1	DW091218_3.7990.7990.4	controllerType=0 controllerNumber=1 scan=7990	23.0568
07442:4	1	R.C[+57.021]NHGFILSHNNDC[+57.021]IDVDEC[+57.021]ASGN[+0.984]GNLC[+57.021]R.N	451		C[+57]*4, N[+1]	813.087	4	3249.33	3249.32	0	2	Specific	747.05	740.6	55.45	11.76	230	>FBN1 C term	1	DW091218_3.7872.7872.4	controllerType=0 controllerNumber=1 scan=7872	22.7863
07195:4	1	R.C[+57.021]NHGFILSHNNDC[+57.021]IDVDEC[+57.021]ASGN[+0.984]GNLC[+57.021]R.N	451		C[+57]*4, N[+1]	813.087	4	3249.33	3249.32	0	2	Specific	747.35	747.35	54.12	11.76	230	>FBN1 C term	1	DW091218_3.7653.7653.4	controllerType=0 controllerNumber=1 scan=7653	22.2812
07253:3	1	R.C[+57.021]NHGFILSHNNDC[+57.021]IDVDEC[+57.021]ASGN[+0.984]GNLC[+57.021]R.N	451		C[+57]*4, N[+1]	1083.78	3	3249.32	3249.32	0	0.5	Specific	809.16	809.16	61.88	12.91	230	>FBN1 C term	1	DW091218_3.7703.7703.3	controllerType=0 controllerNumber=1 scan=7703	22.3924
07317:4	1	R.C[+57.021]NHGFILSHNNDC[+57.021]IDVDEC[+57.021]ASGN[+0.984]GNLC[+57.021]R.N	451		C[+57]*4, N[+1]	813.087	4	3249.33	3249.32	0	1.8	Specific	833.86	833.86	55.45	13.76	230	>FBN1 C term	1	DW091218_3.7762.7762.4	controllerType=0 controllerNumber=1 scan=7762	22.5277
07257:4	1	R.C[+57.021]NHGFILSHNNDC[+57.021]IDVDEC[+57.021]ASGN[+0.984]GNLC[+57.021]R.N	451		C[+57]*4, N[+1]	813.087	4	3249.33	3249.32	0	1.8	Specific	900.46	900.46	55.38	15.76	230	>FBN1 C term	1	DW091218_3.7707.7707.4	controllerType=0 controllerNumber=1 scan=7707	22.4029
08269:3	1	R.C[+57.021][-17.027]NHGFILSHNNDC[+57.021]IDVDEC[+57.021]ASGNGNLC[+57.021]R.N	451		C[-17][+57]*4	1077.78	3	3231.32	3231.31	0	2.6	Specific	1308.18	1295.66	1295.66	22.14	230	>FBN1 C term	1	DW091218_3.8565.8565.3	controllerType=0 controllerNumber=1 scan=8565	24.3643
08196:3	1	R.C[+57.021][-17.027]NHGFILSHNNDC[+57.021]IDVDEC[+57.021]ASGNGNLC[+57.021]R.N	451		C[-17][+57]*4	1077.78	3	3231.32	3231.31	0	2.8	Specific	1463.42	1454.96	1454.96	25.14	230	>FBN1 C term	1	DW091218_3.8512.8512.3	controllerType=0 controllerNumber=1 scan=8512	24.2389
06730:4	1	R.C[+57.021]NHGFILSHN[+0.984]NDC[+57.021]IDVD[+15.995]EC[+57.021]ASGNGNLC[+57.021]R.N	451		C[+57]*4, D[+16], N[+1]	817.091	4	3265.34	3265.31	0	7.9	Specific	177.14	177.14	0	1.84	230	>FBN1 C term	1	DW091218_3.7251.7251.4	controllerType=0 controllerNumber=1 scan=7251	21.349
07281:4	1	R.C[+57.021]NHGFILSHNNDC[+57.021]IDVD[+15.995]EC[+57.021]ASGN[+0.984]GNLC[+57.021]R.N	451		C[+57]*4, D[+16], N[+1]	817.086	4	3265.32	3265.31	0	2.2	Specific	276.18	276.18	10.45	3.34	230	>FBN1 C term	1	DW091218_3.7727.7727.4	controllerType=0 controllerNumber=1 scan=7727	22.4482
07403:4	1	R.C[+57.021]NHGFILSH[+15.995]N[+15.995]NDC[+57.021]IDVDEC[+57.021]ASGNGNLC[+57.021]R.N	451		C[+57]*4, H[+16], N[+16]	820.838	4	3280.33	3280.33	0	1	Specific	280.37	280.37	0.32	3.41	230	>FBN1 C term	1	DW091218_3.7836.7836.4	controllerType=0 controllerNumber=1 scan=7836	22.7003
07071:4	1	R.C[+57.021]NHGFILSHNNDC[+57.021]IDVD[+15.995]EC[+57.021]ASGN[+0.984]GNLC[+57.021]R.N	451		C[+57]*4, D[+16], N[+1]	817.086	4	3265.32	3265.31	0	1.7	Specific	377.37	377.37	31.36	5.82	230	>FBN1 C term	1	DW091218_3.7546.7546.4	controllerType=0 controllerNumber=1 scan=7546	22.0352
08623:3	1	R.C[+57.021][-17.027]NHGFILSHNNDC[+57.021]IDVDEC[+57.021]ASGN[+0.984]GNLC[+57.021]R.N	451		C[-17][+57]*4, N[+1]	1078.11	3	3232.3	3232.29	0	3.4	Specific	945.36	933.77	32.63	14.14	230	>FBN1 C term	1	DW091218_3.8856.8856.3	controllerType=0 controllerNumber=1 scan=8856	25.0267
08418:3	1	R.C[+57.021][-17.027]NHGFILSHNNDC[+57.021]IDVDEC[+57.021]ASGN[+0.984]GNLC[+57.021]R.N	451		C[-17][+57]*4, N[+1]	1078.11	3	3232.3	3232.29	0	3.1	Specific	1253.44	1225.63	61.56	21.14	230	>FBN1 C term	1	DW091218_3.8677.8677.3	controllerType=0 controllerNumber=1 scan=8677	24.6277
08558:3	1	R.C[+57.021][-17.027]NHGFILSHNNDC[+57.021]IDVDEC[+57.021]ASGN[+0.984]GNLC[+57.021]R.N	451		C[-17][+57]*4, N[+1]	1078.1	3	3232.3	3232.29	0	1	Specific	1277.01	1248.27	62.75	21.91	230	>FBN1 C term	1	DW091218_3.8799.8799.3	controllerType=0 controllerNumber=1 scan=8799	24.9012
08481:3	1	R.C[+57.021][-17.027]NHGFILSHNNDC[+57.021]IDVDEC[+57.021]ASGN[+0.984]GNLC[+57.021]R.N	451		C[-17][+57]*4, N[+1]	1078.1	3	3232.3	3232.29	0	1.9	Specific	1303.13	1289.49	58.76	22.91	230	>FBN1 C term	1	DW091218_3.8731.8731.3	controllerType=0 controllerNumber=1 scan=8731	24.7499
07391:3	1	R.NGQC[+57.021]INTVGS[+324.106]FQC[+57.021]QC[+57.021]NEGYEVAPDGR.T	479	Hex(2)	C[+57]*3, S[+324]	1095.45	3	3284.34	3284.34	0	0.9	Specific	600.4	600.4	43.96	8.7	230	>FBN1 C term	1	DW091218_3.7824.7824.3	controllerType=0 controllerNumber=1 scan=7824	22.6719
08889:3	1	R.N[+0.984]GQC[+57.021]INTVGSFQC[+57.021]QC[+57.021]NEGYEVAPDGR.T	479		C[+57]*3, N[+1]	987.748	3	2961.23	2961.22	0	3.5	Specific	618.88	618.88	85.82	7.92	230	>FBN1 C term	1	DW091218_3.9083.9083.3	controllerType=0 controllerNumber=1 scan=9083	25.547
08347:3	1	R.N[+0.984]GQC[+57.021]INTVGSFQC[+57.021]QC[+57.021]NEGYEVAPDGR.T	479		C[+57]*3, N[+1]	987.747	3	2961.23	2961.22	0	2.8	Specific	830.65	780.09	50.27	11.92	230	>FBN1 C term	1	DW091218_3.8622.8622.3	controllerType=0 controllerNumber=1 scan=8622	24.498
08822:3	1	R.N[+0.984]GQC[+57.021]INTVGSFQC[+57.021]QC[+57.021]NEGYEVAPDGR.T	479		C[+57]*3, N[+1]	987.747	3	2961.23	2961.22	0	2.5	Specific	853.38	842.31	107.41	12.92	230	>FBN1 C term	1	DW091218_3.9027.9027.3	controllerType=0 controllerNumber=1 scan=9027	25.4168
08770:3	1	R.N[+0.984]GQC[+57.021]INTVGSFQC[+57.021]QC[+57.021]NEGYEVAPDGR.T	479		C[+57]*3, N[+1]	987.747	3	2961.23	2961.22	0	2.4	Specific	893.14	792.62	142.92	12.92	230	>FBN1 C term	1	DW091218_3.8976.8976.3	controllerType=0 controllerNumber=1 scan=8976	25.2986
07947:3	1	R.N[+0.984]GQC[+57.021]INTVGS[+162.053]FQC[+57.021]QC[+57.021]NEGYEVAPDGR.T	479	Hex(1)	C[+57]*3, N[+1], S[+162]	1041.76	3	3123.28	3123.27	0	1.4	Specific	860.61	832.29	56.78	13.7	230	>FBN1 C term	1	DW091218_3.8303.8303.3	controllerType=0 controllerNumber=1 scan=8303	23.758
08414:3	1	R.N[+0.984]GQC[+57.021]INTVGS[+162.053]FQC[+57.021]QC[+57.021]NEGYEVAPDGR.T	479	Hex(1)	C[+57]*3, N[+1], S[+162]	1041.77	3	3123.28	3123.27	0	2.6	Specific	984.73	923.9	61.21	14.92	230	>FBN1 C term	1	DW091218_3.8675.8675.3	controllerType=0 controllerNumber=1 scan=8675	24.6234
08264:3	1	R.NGQC[+57.021]IN[+15.995]T[+396.127]VGS[+203.079]FQC[+57.021]QC[+57.021]NEGYEVAPDGR.T	479	Pent(3),HexNAc(1)	C[+57]*3, N[+16], S[+203], T[+396]	1192.49	3	3575.45	3575.44	0	2.4	Specific	374.59	374.59	0	5.17	230	>FBN1 C term	1	DW091218_3.8561.8561.3	controllerType=0 controllerNumber=1 scan=8561	24.3532
08356:3	1	R.N[+0.984]GQC[+57.021]IN[+15.995]TVGS[+162.053]FQC[+57.021]QC[+57.021]NEGYEVAPDGR.T	479	Hex(1)	C[+57]*3, N[+1][+16], S[+162]	1047.1	3	3139.28	3139.27	0	2.6	Specific	642.29	642.29	39.19	7.92	230	>FBN1 C term	1	DW091218_3.8628.8628.3	controllerType=0 controllerNumber=1 scan=8628	24.511
08400:2	1	R.TC[+57.021]VDINEC[+57.021]LLEPR.K	505		C[+57]*2	809.882	2	1618.76	1618.76	0	0.7	Specific	359.77	359.77	359.77	6.03	230	>FBN1 C term	1	DW091218_3.8666.8666.4	controllerType=0 controllerNumber=1 scan=8666	24.6019
09379:2	1	R.TC[+57.021]VDINEC[+57.021]LLEPR.K	505		C[+57]*2	809.884	2	1618.76	1618.76	0	2.8	Specific	427.44	427.44	427.44	5.06	230	>FBN1 C term	1	DW091218_3.9489.9489.3	controllerType=0 controllerNumber=1 scan=9489	26.4854
10163:2	1	R.TC[+57.021]VDINEC[+57.021]LLEPR.K	505		C[+57]*2	809.882	2	1618.76	1618.76	0	0	Specific	498.53	498.53	498.53	7.9	230	>FBN1 C term	1	DW091218_3.10165.10165.2	controllerType=0 controllerNumber=1 scan=10165	28.0529
08709:3	1	R.TC[+57.021]VDINEC[+57.021]LLEPR.K	505		C[+57]*2	540.259	3	1618.76	1618.76	0	3.7	Specific	561.54	561.54	561.54	6.12	230	>FBN1 C term	1	DW091218_3.8928.8928.3	controllerType=0 controllerNumber=1 scan=8928	25.1919
08642:3	1	R.TC[+57.021]VDINEC[+57.021]LLEPR.K	505		C[+57]*2	540.258	3	1618.76	1618.76	0	1.8	Specific	609.68	609.68	609.68	9.09	230	>FBN1 C term	1	DW091218_3.8873.8873.3	controllerType=0 controllerNumber=1 scan=8873	25.0646
08461:3	1	R.TC[+57.021]VDINEC[+57.021]LLEPR.K	505		C[+57]*2	540.258	3	1618.76	1618.76	0	1.9	Specific	633.17	633.17	633.17	9.09	230	>FBN1 C term	1	DW091218_3.8715.8715.3	controllerType=0 controllerNumber=1 scan=8715	24.7114
08518:3	1	R.TC[+57.021]VDINEC[+57.021]LLEPR.K	505		C[+57]*2	540.258	3	1618.76	1618.76	0	2.4	Specific	641.49	641.49	641.49	9.09	230	>FBN1 C term	1	DW091218_3.8765.8765.3	controllerType=0 controllerNumber=1 scan=8765	24.8262
09002:2	1	R.TC[+57.021]VDINEC[+57.021]LLEPR.K	505		C[+57]*2	809.884	2	1618.76	1618.76	0	2.5	Specific	645.92	645.92	645.92	9.37	230	>FBN1 C term	1	DW091218_3.9177.9177.2	controllerType=0 controllerNumber=1 scan=9177	25.765
08890:2	1	R.TC[+57.021]VDINEC[+57.021]LLEPR.K	505		C[+57]*2	809.884	2	1618.76	1618.76	0	2.2	Specific	656.39	656.39	656.39	11.15	230	>FBN1 C term	1	DW091218_3.9084.9084.2	controllerType=0 controllerNumber=1 scan=9084	25.5492
08824:2	1	R.TC[+57.021]VDINEC[+57.021]LLEPR.K	505		C[+57]*2	809.883	2	1618.76	1618.76	0	1.4	Specific	703.6	703.6	703.6	12.15	230	>FBN1 C term	1	DW091218_3.9028.9028.2	controllerType=0 controllerNumber=1 scan=9028	25.419
08579:3	1	R.TC[+57.021]VDINEC[+57.021]LLEPR.K	505		C[+57]*2	540.258	3	1618.76	1618.76	0	2.6	Specific	717.24	717.24	717.24	10.31	230	>FBN1 C term	1	DW091218_3.8818.8818.3	controllerType=0 controllerNumber=1 scan=8818	24.9429
08766:2	1	R.TC[+57.021]VDINEC[+57.021]LLEPR.K	505		C[+57]*2	809.884	2	1618.76	1618.76	0	2.7	Specific	749.23	749.23	749.23	11.37	230	>FBN1 C term	1	DW091218_3.8973.8973.2	controllerType=0 controllerNumber=1 scan=8973	25.2924
08443:2	1	R.TC[+57.021]VDINEC[+57.021]LLEPR.K	505		C[+57]*2	809.883	2	1618.76	1618.76	0	1.3	Specific	760.59	760.59	760.59	13.15	230	>FBN1 C term	1	DW091218_3.8699.8699.2	controllerType=0 controllerNumber=1 scan=8699	24.679
08695:2	1	R.TC[+57.021]VDINEC[+57.021]LLEPR.K	505		C[+57]*2	809.884	2	1618.76	1618.76	0	2.5	Specific	785.28	785.28	785.28	12.37	230	>FBN1 C term	1	DW091218_3.8917.8917.2	controllerType=0 controllerNumber=1 scan=8917	25.1657
08629:2	1	R.TC[+57.021]VDINEC[+57.021]LLEPR.K	505		C[+57]*2	809.884	2	1618.76	1618.76	0	2.6	Specific	808.36	808.36	808.36	13.37	230	>FBN1 C term	1	DW091218_3.8862.8862.2	controllerType=0 controllerNumber=1 scan=8862	25.0416
08566:2	1	R.TC[+57.021]VDINEC[+57.021]LLEPR.K	505		C[+57]*2	809.884	2	1618.76	1618.76	0	2.5	Specific	808.74	808.74	808.74	13.37	230	>FBN1 C term	1	DW091218_3.8807.8807.2	controllerType=0 controllerNumber=1 scan=8807	24.9197
08505:2	1	R.TC[+57.021]VDINEC[+57.021]LLEPR.K	505		C[+57]*2	809.884	2	1618.76	1618.76	0	2.2	Specific	817.6	817.6	817.6	14.15	230	>FBN1 C term	1	DW091218_3.8752.8752.2	controllerType=0 controllerNumber=1 scan=8752	24.7987
09205:2	1	R.TC[+57.021]VDIN[+0.984]EC[+57.021]LLEPR.K	505		C[+57]*2, N[+1]	810.382	2	1619.76	1619.74	0	9.6	Specific	131.2	131.2	131.2	1.78	230	>FBN1 C term	1	DW091218_3.9350.9350.2	controllerType=0 controllerNumber=1 scan=9350	26.1622
08331:2	1	R.TC[+57.021]VD[+15.995]INEC[+57.021]LLEPR.K	505		C[+57]*2, D[+16]	817.881	2	1634.76	1634.75	0	2.8	Specific	429.14	429.14	20.29	6.73	230	>FBN1 C term	1	DW091218_3.8611.8611.2	controllerType=0 controllerNumber=1 scan=8611	24.4722
09620:3	1	R.KC[+57.021]APGT[+426.137]C[+57.021]QNLDGS[+294.095]YR.C	518	Hex(1)Pent(2),Hex(1)Pent(1)	C[+57]*2, S[+294], T[+426]	816.332	3	2446.98	2447	0	-6	Specific	55.86	50.3	19.14	1.77	230	>FBN1 C term	1	DW091218_3.9690.9690.3	controllerType=0 controllerNumber=1 scan=9690	26.9568
09458:3	1	R.KC[+57.021]APGT[+426.137]C[+57.021]QNLDGS[+294.095]YR.C	518	Hex(1)Pent(2),Hex(1)Pent(1)	C[+57]*2, S[+294], T[+426]	816.331	3	2446.98	2447	0	-7.4	Specific	95.01	74.52	12.89	1.77	230	>FBN1 C term	1	DW091218_3.9550.9550.3	controllerType=0 controllerNumber=1 scan=9550	26.6279
04080:3	1	R.KC[+57.021]APGT[+162.053]C[+57.021]QNLDGSYR.C	518	Hex(1)	C[+57]*2, T[+162]	630.278	3	1888.82	1888.82	0	1.3	Specific	155.55	155.55	1.6	2.88	230	>FBN1 C term	1	DW091218_3.4761.4761.3	controllerType=0 controllerNumber=1 scan=4761	15.3966
09516:3	1	R.KC[+57.021]APGT[+426.137]C[+57.021]QNLDGS[+294.095]YR.C	518	Hex(1)Pent(2),Hex(1)Pent(1)	C[+57]*2, S[+294], T[+426]	816.331	3	2446.98	2447	0	-6.9	Specific	97.79	63.52	19.73	1.77	230	>FBN1 C term	1	DW091218_3.9599.9599.3	controllerType=0 controllerNumber=1 scan=9599	26.7434
07004:2	1	K.C[+57.021][-17.027]APGTC[+57.021]QNLDGS[+146.058]YR.C	519	Fuc(1)	C[-17][+57]*2, S[+146]	864.356	2	1727.71	1727.7	0	3.3	Specific	485.34	485.34	23.69	7.22	230	>FBN1 C term	1	DW091218_3.7489.7489.2	controllerType=0 controllerNumber=1 scan=7489	21.9042
07086:2	1	K.C[+57.021][-17.027]APGTC[+57.021]QNLDGS[+146.058]YR.C	519	Fuc(1)	C[-17][+57]*2, S[+146]	864.354	2	1727.7	1727.7	0	1	Specific	505.35	505.35	23.4	8	230	>FBN1 C term	1	DW091218_3.7557.7557.2	controllerType=0 controllerNumber=1 scan=7557	22.0604
07270:2	1	K.C[+57.021][-17.027]APGTC[+57.021]QNLDGS[+146.058]YR.C	519	Fuc(1)	C[-17][+57]*2, S[+146]	864.355	2	1727.7	1727.7	0	1.3	Specific	510.69	510.69	24.16	8	230	>FBN1 C term	1	DW091218_3.7719.7719.2	controllerType=0 controllerNumber=1 scan=7719	22.4309
07147:2	1	K.C[+57.021][-17.027]APGTC[+57.021]QNLDGS[+146.058]YR.C	519	Fuc(1)	C[-17][+57]*2, S[+146]	864.355	2	1727.7	1727.7	0	1.4	Specific	561.61	561.61	36.35	9.24	230	>FBN1 C term	1	DW091218_3.7613.7613.2	controllerType=0 controllerNumber=1 scan=7613	22.1903
07209:2	1	K.C[+57.021][-17.027]APGTC[+57.021]QNLDGS[+146.058]YR.C	519	Fuc(1)	C[-17][+57]*2, S[+146]	864.354	2	1727.7	1727.7	0	0.5	Specific	585.63	585.63	39.06	9.24	230	>FBN1 C term	1	DW091218_3.7666.7666.2	controllerType=0 controllerNumber=1 scan=7666	22.3102
06534:3	1	R.C[+57.021]IC[+57.021]PPGYSLQNEK.C	533		C[+57]*2	522.573	3	1565.71	1565.71	0	-2.2	Specific	254	254	254	2.09	230	>FBN1 C term	1	DW091218_3.7095.7095.3	controllerType=0 controllerNumber=1 scan=7095	20.9843
06342:3	1	R.C[+57.021]IC[+57.021]PPGYSLQNEK.C	533		C[+57]*2	522.574	3	1565.71	1565.71	0	-0.9	Specific	374.46	374.46	374.46	4.87	230	>FBN1 C term	1	DW091218_3.6932.6932.3	controllerType=0 controllerNumber=1 scan=6932	20.6048
06398:3	1	R.C[+57.021]IC[+57.021]PPGYSLQNEK.C	533		C[+57]*2	522.575	3	1565.71	1565.71	0	1.4	Specific	481.42	481.42	481.42	5.39	230	>FBN1 C term	1	DW091218_3.6981.6981.3	controllerType=0 controllerNumber=1 scan=6981	20.7206
06943:2	1	R.C[+57.021]IC[+57.021]PPGYSLQNEK.C	533		C[+57]*2	783.357	2	1565.71	1565.71	0	-1.6	Specific	502.29	502.29	502.29	7.9	230	>FBN1 C term	1	DW091218_3.7436.7436.2	controllerType=0 controllerNumber=1 scan=7436	21.7816
06749:2	1	R.C[+57.021]IC[+57.021]PPGYSLQNEK.C	533		C[+57]*2	783.358	2	1565.71	1565.71	0	-0.5	Specific	589.05	589.05	589.05	9.15	230	>FBN1 C term	1	DW091218_3.7269.7269.2	controllerType=0 controllerNumber=1 scan=7269	21.3922
06858:2	1	R.C[+57.021]IC[+57.021]PPGYSLQNEK.C	533		C[+57]*2	783.359	2	1565.71	1565.71	0	0.8	Specific	598.78	598.78	598.78	9.15	230	>FBN1 C term	1	DW091218_3.7361.7361.2	controllerType=0 controllerNumber=1 scan=7361	21.6068
06112:2	1	R.C[+57.021]IC[+57.021]PPGYSLQNEK.C	533		C[+57]*2	783.359	2	1565.71	1565.71	0	0.8	Specific	611.87	611.87	611.87	10.15	230	>FBN1 C term	1	DW091218_3.6731.6731.2	controllerType=0 controllerNumber=1 scan=6731	20.1401
06681:2	1	R.C[+57.021]IC[+57.021]PPGYSLQNEK.C	533		C[+57]*2	783.358	2	1565.71	1565.71	0	0.3	Specific	658.39	658.39	658.39	11.15	230	>FBN1 C term	1	DW091218_3.7214.7214.2	controllerType=0 controllerNumber=1 scan=7214	21.2632
06473:2	1	R.C[+57.021]IC[+57.021]PPGYSLQNEK.C	533		C[+57]*2	783.359	2	1565.71	1565.71	0	0.7	Specific	665.1	665.1	665.1	11.15	230	>FBN1 C term	1	DW091218_3.7047.7047.2	controllerType=0 controllerNumber=1 scan=7047	20.8728
06614:2	1	R.C[+57.021]IC[+57.021]PPGYSLQNEK.C	533		C[+57]*2	783.359	2	1565.71	1565.71	0	1.3	Specific	677.26	677.26	677.26	11.15	230	>FBN1 C term	1	DW091218_3.7157.7157.2	controllerType=0 controllerNumber=1 scan=7157	21.1299
06175:2	1	R.C[+57.021]IC[+57.021]PPGYSLQNEK.C	533		C[+57]*2	783.358	2	1565.71	1565.71	0	0.5	Specific	685.7	685.7	685.7	11.15	230	>FBN1 C term	1	DW091218_3.6784.6784.2	controllerType=0 controllerNumber=1 scan=6784	20.2629
06358:2	1	R.C[+57.021]IC[+57.021]PPGYSLQNEK.C	533		C[+57]*2	783.358	2	1565.71	1565.71	0	0.6	Specific	687.71	687.71	687.71	11.15	230	>FBN1 C term	1	DW091218_3.6947.6947.2	controllerType=0 controllerNumber=1 scan=6947	20.6409
06237:2	1	R.C[+57.021]IC[+57.021]PPGYSLQNEK.C	533		C[+57]*2	783.358	2	1565.71	1565.71	0	-0.2	Specific	691.23	691.23	691.23	11.15	230	>FBN1 C term	1	DW091218_3.6838.6838.2	controllerType=0 controllerNumber=1 scan=6838	20.3874
06544:2	1	R.C[+57.021]IC[+57.021]PPGYSLQNEK.C	533		C[+57]*2	783.359	2	1565.71	1565.71	0	1.2	Specific	704.07	704.07	704.07	12.15	230	>FBN1 C term	1	DW091218_3.7102.7102.2	controllerType=0 controllerNumber=1 scan=7102	21.0013
06413:2	1	R.C[+57.021]IC[+57.021]PPGYSLQNEK.C	533		C[+57]*2	783.358	2	1565.71	1565.71	0	0.5	Specific	719.15	719.15	719.15	12.15	230	>FBN1 C term	1	DW091218_3.6997.6997.2	controllerType=0 controllerNumber=1 scan=6997	20.7585
06295:2	1	R.C[+57.021]IC[+57.021]PPGYSLQNEK.C	533		C[+57]*2	783.359	2	1565.71	1565.71	0	0.8	Specific	722.7	722.7	722.7	12.15	230	>FBN1 C term	1	DW091218_3.6892.6892.2	controllerType=0 controllerNumber=1 scan=6892	20.5127
09800:2	1	R.C[+57.021][-17.027]IC[+57.021]PPGYSLQNEK.C	533		C[-17][+57]*2	774.847	2	1548.69	1548.68	0	3.3	Specific	425.53	425.53	425.53	5.53	230	>FBN1 C term	1	DW091218_3.9843.9843.3	controllerType=0 controllerNumber=1 scan=9843	27.3137
09646:2	1	R.C[+57.021][-17.027]IC[+57.021]PPGYSLQNEK.C	533		C[-17][+57]*2	774.847	2	1548.69	1548.68	0	3.5	Specific	567.65	567.65	567.65	8.37	230	>FBN1 C term	1	DW091218_3.9711.9711.2	controllerType=0 controllerNumber=1 scan=9711	27.0062
09773:2	1	R.C[+57.021][-17.027]IC[+57.021]PPGYSLQNEK.C	533		C[-17][+57]*2	774.846	2	1548.69	1548.68	0	2.3	Specific	591.54	591.54	591.54	9.15	230	>FBN1 C term	1	DW091218_3.9819.9819.2	controllerType=0 controllerNumber=1 scan=9819	27.2597
09709:2	1	R.C[+57.021][-17.027]IC[+57.021]PPGYSLQNEK.C	533		C[-17][+57]*2	774.846	2	1548.69	1548.68	0	2.3	Specific	653.99	653.99	653.99	11.15	230	>FBN1 C term	1	DW091218_3.9764.9764.2	controllerType=0 controllerNumber=1 scan=9764	27.1308
09514:3	1	K.C[+57.021]EDID[+15.995]EC[+57.021]VEEPEIC[+57.021]ALGTC[+57.021]SNTEGSFK.C	546		C[+57]*4, D[+16]	1055.76	3	3165.27	3165.26	0	2.2	Specific	367.53	367.53	49.23	5.95	230	>FBN1 C term	1	DW091218_3.9596.9596.3	controllerType=0 controllerNumber=1 scan=9596	26.735
09359:3	1	K.C[+57.021]EDID[+15.995]EC[+57.021]VEEPEIC[+57.021]ALGT[+203.079]C[+57.021]SNTEGSFK.C	546	HexNAc(1)	C[+57]*4, D[+16], T[+203]	1123.47	3	3368.4	3368.34	0	16.6	Specific	512.31	512.31	4.8	4.59	230	>FBN1 C term	1	DW091218_3.9472.9472.3	controllerType=0 controllerNumber=1 scan=9472	26.4446
10359:2	1	K.C[+57.021]LC[+57.021]PEGFSLSSSGR.R	573		C[+57]*2	778.851	2	1556.69	1556.68	0	6.9	Specific	238.64	238.64	238.64	1.78	230	>FBN1 C term	1	DW091218_3.10332.10332.3	controllerType=0 controllerNumber=1 scan=10332	28.4448
07796:3	1	K.C[+57.021]LC[+57.021]PEGFSLSSSGR.R	573		C[+57]*2	519.567	3	1556.68	1556.68	0	1.2	Specific	432.69	432.69	432.69	5.35	230	>FBN1 C term	1	DW091218_3.8177.8177.3	controllerType=0 controllerNumber=1 scan=8177	23.4765
07868:3	1	K.C[+57.021]LC[+57.021]PEGFSLSSSGR.R	573		C[+57]*2	519.566	3	1556.68	1556.68	0	1	Specific	459.38	459.38	459.38	5.51	230	>FBN1 C term	1	DW091218_3.8232.8232.3	controllerType=0 controllerNumber=1 scan=8232	23.6002
08226:2	1	K.C[+57.021]LC[+57.021]PEGFSLSSSGR.R	573		C[+57]*2	778.849	2	1556.69	1556.68	0	5.3	Specific	628.36	628.36	628.36	8.67	230	>FBN1 C term	1	DW091218_3.8534.8534.2	controllerType=0 controllerNumber=1 scan=8534	24.2909
08088:2	1	K.C[+57.021]LC[+57.021]PEGFSLSSSGR.R	573		C[+57]*2	778.846	2	1556.69	1556.68	0	1.5	Specific	702.07	702.07	702.07	12.24	230	>FBN1 C term	1	DW091218_3.8425.8425.2	controllerType=0 controllerNumber=1 scan=8425	24.0343
08158:2	1	K.C[+57.021]LC[+57.021]PEGFSLSSSGR.R	573		C[+57]*2	778.847	2	1556.69	1556.68	0	2.4	Specific	706.56	706.56	706.56	11.46	230	>FBN1 C term	1	DW091218_3.8481.8481.2	controllerType=0 controllerNumber=1 scan=8481	24.1655
07514:2	1	K.C[+57.021]LC[+57.021]PEGFSLSSSGR.R	573		C[+57]*2	778.847	2	1556.69	1556.68	0	1.7	Specific	713.79	713.79	713.79	12.24	230	>FBN1 C term	1	DW091218_3.7929.7929.2	controllerType=0 controllerNumber=1 scan=7929	22.92
07959:2	1	K.C[+57.021]LC[+57.021]PEGFSLSSSGR.R	573		C[+57]*2	778.846	2	1556.68	1556.68	0	1.1	Specific	760.88	760.88	760.88	13.24	230	>FBN1 C term	1	DW091218_3.8313.8313.2	controllerType=0 controllerNumber=1 scan=8313	23.7806
07573:2	1	K.C[+57.021]LC[+57.021]PEGFSLSSSGR.R	573		C[+57]*2	778.846	2	1556.68	1556.68	0	1.2	Specific	785.11	785.11	785.11	13.24	230	>FBN1 C term	1	DW091218_3.7983.7983.2	controllerType=0 controllerNumber=1 scan=7983	23.0424
07754:2	1	K.C[+57.021]LC[+57.021]PEGFSLSSSGR.R	573		C[+57]*2	778.847	2	1556.69	1556.68	0	1.7	Specific	800.81	800.81	800.81	14.24	230	>FBN1 C term	1	DW091218_3.8147.8147.2	controllerType=0 controllerNumber=1 scan=8147	23.4109
07893:2	1	K.C[+57.021]LC[+57.021]PEGFSLSSSGR.R	573		C[+57]*2	778.846	2	1556.68	1556.68	0	1.2	Specific	814.09	814.09	814.09	14.24	230	>FBN1 C term	1	DW091218_3.8257.8257.2	controllerType=0 controllerNumber=1 scan=8257	23.6576
07690:2	1	K.C[+57.021]LC[+57.021]PEGFSLSSSGR.R	573		C[+57]*2	778.846	2	1556.68	1556.68	0	1	Specific	819.02	819.02	819.02	14.24	230	>FBN1 C term	1	DW091218_3.8092.8092.2	controllerType=0 controllerNumber=1 scan=8092	23.2868
08023:2	1	K.C[+57.021]LC[+57.021]PEGFSLSSSGR.R	573		C[+57]*2	778.846	2	1556.69	1556.68	0	1.6	Specific	824.84	824.84	824.84	14.24	230	>FBN1 C term	1	DW091218_3.8370.8370.2	controllerType=0 controllerNumber=1 scan=8370	23.909
07829:2	1	K.C[+57.021]LC[+57.021]PEGFSLSSSGR.R	573		C[+57]*2	778.846	2	1556.68	1556.68	0	0.9	Specific	827.13	827.13	827.13	14.24	230	>FBN1 C term	1	DW091218_3.8202.8202.2	controllerType=0 controllerNumber=1 scan=8202	23.5357
07631:2	1	K.C[+57.021]LC[+57.021]PEGFSLSSSGR.R	573		C[+57]*2	778.846	2	1556.69	1556.68	0	1.3	Specific	830.78	830.78	830.78	14.24	230	>FBN1 C term	1	DW091218_3.8037.8037.2	controllerType=0 controllerNumber=1 scan=8037	23.1639
04742:1	1	R.C[+57.021][-17.027]QDLR.M	588		C[-17][+57]	674.292	1	674.292	674.293	0	-0.4	Specific	286.82	286.82	286.82	2	230	>FBN1 C term	1	DW091218_3.5441.5441.2	controllerType=0 controllerNumber=1 scan=5441	17.0685
04131:2	1	R.MSYC[+57.021]YAK.F	593		C[+57]	461.694	2	922.381	922.38	0	1.3	Specific	283.38	283.38	283.38	2.78	230	>FBN1 C term	1	DW091218_3.4818.4818.2	controllerType=0 controllerNumber=1 scan=4818	15.5382
04174:2	1	R.MSYC[+57.021]YAK.F	593		C[+57]	461.695	2	922.383	922.38	0	3.3	Specific	292.84	292.84	292.84	2.53	230	>FBN1 C term	1	DW091218_3.4863.4863.2	controllerType=0 controllerNumber=1 scan=4863	15.6469
04263:2	1	R.MSYC[+57.021]YAK.F	593		C[+57]	461.694	2	922.381	922.38	0	1	Specific	296.08	296.08	296.08	2.89	230	>FBN1 C term	1	DW091218_3.4953.4953.2	controllerType=0 controllerNumber=1 scan=4953	15.8701
04216:2	1	R.MSYC[+57.021]YAK.F	593		C[+57]	461.694	2	922.381	922.38	0	1.2	Specific	299.08	299.08	299.08	2.89	230	>FBN1 C term	1	DW091218_3.4907.4907.2	controllerType=0 controllerNumber=1 scan=4907	15.7571
04578:2	1	R.MSYC[+57.021]YAK.F	593		C[+57]	461.693	2	922.378	922.38	0	-1.6	Specific	320.51	320.51	320.51	3.31	230	>FBN1 C term	1	DW091218_3.5266.5266.2	controllerType=0 controllerNumber=1 scan=5266	16.6418
04311:2	1	R.MSYC[+57.021]YAK.F	593		C[+57]	461.694	2	922.38	922.38	0	0.5	Specific	330.11	330.11	330.11	3.81	230	>FBN1 C term	1	DW091218_3.5000.5000.2	controllerType=0 controllerNumber=1 scan=5000	15.9863
04531:2	1	R.MSYC[+57.021]YAK.F	593		C[+57]	461.693	2	922.378	922.38	0	-1.5	Specific	341.01	341.01	341.01	3.6	230	>FBN1 C term	1	DW091218_3.5219.5219.2	controllerType=0 controllerNumber=1 scan=5219	16.5288
04444:2	1	R.MSYC[+57.021]YAK.F	593		C[+57]	461.693	2	922.38	922.38	0	0	Specific	346.05	346.05	346.05	3.32	230	>FBN1 C term	1	DW091218_3.5131.5131.2	controllerType=0 controllerNumber=1 scan=5131	16.3123
04410:2	1	R.MSYC[+57.021]YAK.F	593		C[+57]	461.693	2	922.379	922.38	0	-0.3	Specific	347.83	347.83	347.83	3.07	230	>FBN1 C term	1	DW091218_3.5094.5094.2	controllerType=0 controllerNumber=1 scan=5094	16.211
04486:2	1	R.MSYC[+57.021]YAK.F	593		C[+57]	461.693	2	922.38	922.38	0	-0.2	Specific	353.39	353.39	353.39	3.6	230	>FBN1 C term	1	DW091218_3.5174.5174.2	controllerType=0 controllerNumber=1 scan=5174	16.4192
04359:2	1	R.MSYC[+57.021]YAK.F	593		C[+57]	461.694	2	922.38	922.38	0	0.6	Specific	368.49	368.49	368.49	4.96	230	>FBN1 C term	1	DW091218_3.5048.5048.2	controllerType=0 controllerNumber=1 scan=5048	16.1015
04181:2	1	R.M[+15.995]SYC[+57.021]YAK.F	593		C[+57], M[+16]	469.691	2	938.375	938.375	0	0.5	Specific	77.4	77.4	77.4	1.78	230	>FBN1 C term	1	DW091218_3.4868.4868.2	controllerType=0 controllerNumber=1 scan=4868	15.6589
03653:2	1	R.M[+15.995]SYC[+57.021]YAK.F	593		C[+57], M[+16]	469.692	2	938.376	938.375	0	1.7	Specific	105.43	105.43	105.43	1.45	230	>FBN1 C term	1	DW091218_3.4321.4321.3	controllerType=0 controllerNumber=1 scan=4321	14.1815
04238:2	1	R.M[+15.995]SYC[+57.021]YAK.F	593		C[+57], M[+16]	469.691	2	938.374	938.375	0	-0.2	Specific	126.7	126.7	126.7	1.92	230	>FBN1 C term	1	DW091218_3.4927.4927.2	controllerType=0 controllerNumber=1 scan=4927	15.8073
04418:2	1	R.M[+15.995]SYC[+57.021]YAK.F	593		C[+57], M[+16]	469.691	2	938.375	938.375	0	-0.1	Specific	173.51	173.51	173.51	1.95	230	>FBN1 C term	1	DW091218_3.5101.5101.2	controllerType=0 controllerNumber=1 scan=5101	16.2273
03527:2	1	R.M[+15.995]SYC[+57.021]YAK.F	593		C[+57], M[+16]	469.692	2	938.377	938.375	0	2.2	Specific	179.72	179.72	179.72	2.02	230	>FBN1 C term	1	DW091218_3.4172.4172.3	controllerType=0 controllerNumber=1 scan=4172	13.7551
03496:2	1	R.M[+15.995]SYC[+57.021]YAK.F	593		C[+57], M[+16]	469.691	2	938.376	938.375	0	1	Specific	188.45	188.45	188.45	2.05	230	>FBN1 C term	1	DW091218_3.4133.4133.3	controllerType=0 controllerNumber=1 scan=4133	13.6492
03467:2	1	R.M[+15.995]SYC[+57.021]YAK.F	593		C[+57], M[+16]	469.691	2	938.376	938.375	0	1	Specific	191.86	191.86	191.86	2.05	230	>FBN1 C term	1	DW091218_3.4095.4095.3	controllerType=0 controllerNumber=1 scan=4095	13.5437
03626:2	1	R.M[+15.995]SYC[+57.021]YAK.F	593		C[+57], M[+16]	469.692	2	938.376	938.375	0	1.8	Specific	213.85	213.85	213.85	2.07	230	>FBN1 C term	1	DW091218_3.4285.4285.3	controllerType=0 controllerNumber=1 scan=4285	14.0732
03587:2	1	R.M[+15.995]SYC[+57.021]YAK.F	593		C[+57], M[+16]	469.692	2	938.376	938.375	0	1.5	Specific	270.13	270.13	270.13	2.45	230	>FBN1 C term	1	DW091218_3.4244.4244.3	controllerType=0 controllerNumber=1 scan=4244	13.9671
03553:2	1	R.M[+15.995]SYC[+57.021]YAK.F	593		C[+57], M[+16]	469.692	2	938.376	938.375	0	1.5	Specific	272.22	272.22	272.22	2.49	230	>FBN1 C term	1	DW091218_3.4207.4207.3	controllerType=0 controllerNumber=1 scan=4207	13.8614
04289:2	1	R.M[+15.995]SYC[+57.021]YAK.F	593		C[+57], M[+16]	469.691	2	938.375	938.375	0	0.8	Specific	280.2	280.2	280.2	2.78	230	>FBN1 C term	1	DW091218_3.4977.4977.2	controllerType=0 controllerNumber=1 scan=4977	15.9298
07963:3	1	R.N[+2372.812]HSK.Q	612	HexNAc(4)Hex(5)Fuc(1)NeuAc(2)Na(1)	N[+2373]	953.346	3	2858.02	2858.06	0	-12.6	Specific	25.77	25.77	25.77	1.79	230	>FBN1 C term	1	DW091218_3.8316.8316.3	controllerType=0 controllerNumber=1 scan=8316	23.7866
08026:3	1	R.N[+2372.812]HSK.Q	612	HexNAc(4)Hex(5)Fuc(1)NeuAc(2)Na(1)	N[+2373]	953.347	3	2858.03	2858.06	0	-11	Specific	46.63	46.63	46.63	1.81	230	>FBN1 C term	1	DW091218_3.8372.8372.3	controllerType=0 controllerNumber=1 scan=8372	23.9133
09827:3	1	R.N[+2701.983]HSK.Q	612	HexNAc(7)Hex(7)Fuc(1)	N[+2702]	1063.08	3	3187.22	3187.23	0	-1.9	Specific	70.46	31.7	31.7	1.78	230	>FBN1 C term	1	DW091218_3.9868.9868.3	controllerType=0 controllerNumber=1 scan=9868	27.3698
03368:2	1	K.QEC[+57.021]C[+57.021]C[+57.021]ALK.G	616		C[+57]*3	534.718	2	1068.43	1068.43	0	1.5	Specific	155.29	109	109	1.79	230	>FBN1 C term	1	DW091218_3.3975.3975.2	controllerType=0 controllerNumber=1 scan=3975	13.2344
03332:2	1	K.QEC[+57.021]C[+57.021]C[+57.021]ALK.G	616		C[+57]*3	534.718	2	1068.43	1068.43	0	1.9	Specific	208.79	162.36	162.36	2.04	230	>FBN1 C term	1	DW091218_3.3933.3933.2	controllerType=0 controllerNumber=1 scan=3933	13.1247
03298:2	1	K.QEC[+57.021]C[+57.021]C[+57.021]ALK.G	616		C[+57]*3	534.717	2	1068.43	1068.43	0	0	Specific	284.6	252.41	252.41	2.53	230	>FBN1 C term	1	DW091218_3.3892.3892.2	controllerType=0 controllerNumber=1 scan=3892	13.0141
03062:2	1	K.QEC[+57.021]C[+57.021]C[+57.021]ALK.G	616		C[+57]*3	534.718	2	1068.43	1068.43	0	1.7	Specific	311.59	233.61	233.61	2.32	230	>FBN1 C term	1	DW091218_3.3565.3565.2	controllerType=0 controllerNumber=1 scan=3565	11.9562
03030:2	1	K.QEC[+57.021]C[+57.021]C[+57.021]ALK.G	616		C[+57]*3	534.718	2	1068.43	1068.43	0	1.1	Specific	336.43	260.17	260.17	2.92	230	>FBN1 C term	1	DW091218_3.3528.3528.2	controllerType=0 controllerNumber=1 scan=3528	11.8402
03267:2	1	K.QEC[+57.021]C[+57.021]C[+57.021]ALK.G	616		C[+57]*3	534.717	2	1068.43	1068.43	0	0.3	Specific	355.31	279.55	279.55	2.92	230	>FBN1 C term	1	DW091218_3.3855.3855.2	controllerType=0 controllerNumber=1 scan=3855	12.9083
03084:2	1	K.QEC[+57.021]C[+57.021]C[+57.021]ALK.G	616		C[+57]*3	534.718	2	1068.43	1068.43	0	1.8	Specific	378.8	302.89	302.89	3.56	230	>FBN1 C term	1	DW091218_3.3596.3596.2	controllerType=0 controllerNumber=1 scan=3596	12.0611
03243:2	1	K.QEC[+57.021]C[+57.021]C[+57.021]ALK.G	616		C[+57]*3	534.718	2	1068.43	1068.43	0	0.9	Specific	440.78	343.67	343.67	4.13	230	>FBN1 C term	1	DW091218_3.3821.3821.2	controllerType=0 controllerNumber=1 scan=3821	12.804
03106:2	1	K.QEC[+57.021]C[+57.021]C[+57.021]ALK.G	616		C[+57]*3	534.717	2	1068.43	1068.43	0	0.4	Specific	441.43	373.05	373.05	5.71	230	>FBN1 C term	1	DW091218_3.3628.3628.2	controllerType=0 controllerNumber=1 scan=3628	12.1709
03173:2	1	K.QEC[+57.021]C[+57.021]C[+57.021]ALK.G	616		C[+57]*3	534.718	2	1068.43	1068.43	0	0.9	Specific	488.81	404.56	404.56	5.95	230	>FBN1 C term	1	DW091218_3.3723.3723.2	controllerType=0 controllerNumber=1 scan=3723	12.4887
03214:2	1	K.QEC[+57.021]C[+57.021]C[+57.021]ALK.G	616		C[+57]*3	534.718	2	1068.43	1068.43	0	1.8	Specific	491.47	401.05	401.05	5.68	230	>FBN1 C term	1	DW091218_3.3787.3787.2	controllerType=0 controllerNumber=1 scan=3787	12.6988
03195:2	1	K.QEC[+57.021]C[+57.021]C[+57.021]ALK.G	616		C[+57]*3	534.717	2	1068.43	1068.43	0	0.3	Specific	506.71	368.96	368.96	5.95	230	>FBN1 C term	1	DW091218_3.3755.3755.2	controllerType=0 controllerNumber=1 scan=3755	12.5958
03131:2	1	K.QEC[+57.021]C[+57.021]C[+57.021]ALK.G	616		C[+57]*3	534.718	2	1068.43	1068.43	0	1.9	Specific	556.96	414.1	414.1	7.31	230	>FBN1 C term	1	DW091218_3.3661.3661.2	controllerType=0 controllerNumber=1 scan=3661	12.275
03152:2	1	K.QEC[+57.021]C[+57.021]C[+57.021]ALK.G	616		C[+57]*3	534.718	2	1068.43	1068.43	0	0.9	Specific	603.18	401.22	401.22	8.19	230	>FBN1 C term	1	DW091218_3.3693.3693.2	controllerType=0 controllerNumber=1 scan=3693	12.3827
09647:3	1	K.GEGWGDPC[+57.021]ELC[+57.021]PTEPDEAFR.Q	624		C[+57]*2	774.654	3	2321.95	2321.94	0	1.2	Specific	255.46	255.46	255.46	2.23	230	>FBN1 C term	1	DW091218_3.9711.9711.2	controllerType=0 controllerNumber=1 scan=9711	27.0062
10619:3	1	K.GEGWGDPC[+57.021]ELC[+57.021]PTEPDEAFR.Q	624		C[+57]*2	774.654	3	2321.95	2321.94	0	1	Specific	267.48	267.48	267.48	2.44	230	>FBN1 C term	1	DW091218_3.10539.10539.2	controllerType=0 controllerNumber=1 scan=10539	28.9345
09774:3	1	K.GEGWGDPC[+57.021]ELC[+57.021]PTEPDEAFR.Q	624		C[+57]*2	774.654	3	2321.95	2321.94	0	1.8	Specific	453.04	445.03	445.03	5.12	230	>FBN1 C term	1	DW091218_3.9819.9819.2	controllerType=0 controllerNumber=1 scan=9819	27.2597
10369:3	1	K.GEGWGDPC[+57.021]ELC[+57.021]PTEPDEAFR.Q	624		C[+57]*2	774.655	3	2321.95	2321.94	0	2.6	Specific	629.13	629.13	629.13	8.28	230	>FBN1 C term	1	DW091218_3.10340.10340.3	controllerType=0 controllerNumber=1 scan=10340	28.4641
10396:2	1	K.GEGWGDPC[+57.021]ELC[+57.021]PTEPDEAFR.Q	624		C[+57]*2	1161.48	2	2321.95	2321.94	0	3.5	Specific	724.84	724.84	724.84	11.34	230	>FBN1 C term	1	DW091218_3.10364.10364.2	controllerType=0 controllerNumber=1 scan=10364	28.5208
10274:2	1	K.GEGWGDPC[+57.021]ELC[+57.021]PTEPDEAFR.Q	624		C[+57]*2	1161.48	2	2321.96	2321.94	0	6.8	Specific	779.55	779.55	779.55	11.29	230	>FBN1 C term	1	DW091218_3.10262.10262.2	controllerType=0 controllerNumber=1 scan=10262	28.2798
09801:3	1	K.GEGWGDPC[+57.021]ELC[+57.021]PTEPDEAFR.Q	624		C[+57]*2	774.655	3	2321.95	2321.94	0	2.6	Specific	801.93	801.93	801.93	12.28	230	>FBN1 C term	1	DW091218_3.9843.9843.3	controllerType=0 controllerNumber=1 scan=9843	27.3137
10239:3	1	K.GEGWGDPC[+57.021]ELC[+57.021]PTEPDEAFR.Q	624		C[+57]*2	774.655	3	2321.95	2321.94	0	2.4	Specific	812.11	812.11	812.11	12.28	230	>FBN1 C term	1	DW091218_3.10233.10233.3	controllerType=0 controllerNumber=1 scan=10233	28.2101
10206:2	1	K.GEGWGDPC[+57.021]ELC[+57.021]PTEPDEAFR.Q	624		C[+57]*2	1161.48	2	2321.95	2321.94	0	2.5	Specific	834.14	834.14	834.14	13.34	230	>FBN1 C term	1	DW091218_3.10206.10206.2	controllerType=0 controllerNumber=1 scan=10206	28.1476
10118:3	1	K.GEGWGDPC[+57.021]ELC[+57.021]PTEPDEAFR.Q	624		C[+57]*2	774.654	3	2321.95	2321.94	0	1.5	Specific	852.67	852.67	852.67	14.06	230	>FBN1 C term	1	DW091218_3.10123.10123.3	controllerType=0 controllerNumber=1 scan=10123	27.9552
10176:3	1	K.GEGWGDPC[+57.021]ELC[+57.021]PTEPDEAFR.Q	624		C[+57]*2	774.654	3	2321.95	2321.94	0	2	Specific	880.46	880.46	880.46	14.06	230	>FBN1 C term	1	DW091218_3.10177.10177.3	controllerType=0 controllerNumber=1 scan=10177	28.0798
10050:3	1	K.GEGWGDPC[+57.021]ELC[+57.021]PTEPDEAFR.Q	624		C[+57]*2	774.654	3	2321.95	2321.94	0	1.3	Specific	890.23	890.23	890.23	14.06	230	>FBN1 C term	1	DW091218_3.10063.10063.3	controllerType=0 controllerNumber=1 scan=10063	27.8186
09987:3	1	K.GEGWGDPC[+57.021]ELC[+57.021]PTEPDEAFR.Q	624		C[+57]*2	774.655	3	2321.95	2321.94	0	2.9	Specific	901.24	901.24	901.24	14.28	230	>FBN1 C term	1	DW091218_3.10006.10006.3	controllerType=0 controllerNumber=1 scan=10006	27.687
09926:3	1	K.GEGWGDPC[+57.021]ELC[+57.021]PTEPDEAFR.Q	624		C[+57]*2	774.655	3	2321.95	2321.94	0	2.6	Specific	910.7	910.7	910.7	14.28	230	>FBN1 C term	1	DW091218_3.9951.9951.3	controllerType=0 controllerNumber=1 scan=9951	27.561
09860:3	1	K.GEGWGDPC[+57.021]ELC[+57.021]PTEPDEAFR.Q	624		C[+57]*2	774.655	3	2321.95	2321.94	0	2.7	Specific	932.31	932.31	932.31	14.28	230	>FBN1 C term	1	DW091218_3.9896.9896.3	controllerType=0 controllerNumber=1 scan=9896	27.4351
09832:2	1	K.GEGWGDPC[+57.021]ELC[+57.021]PTEPDEAFR.Q	624		C[+57]*2	1161.48	2	2321.95	2321.94	0	2.7	Specific	963.61	963.61	963.61	16.34	230	>FBN1 C term	1	DW091218_3.9874.9874.2	controllerType=0 controllerNumber=1 scan=9874	27.3847
10090:2	1	K.GEGWGDPC[+57.021]ELC[+57.021]PTEPDEAFR.Q	624		C[+57]*2	1161.48	2	2321.95	2321.94	0	1.7	Specific	971.44	971.44	971.44	17.12	230	>FBN1 C term	1	DW091218_3.10096.10096.2	controllerType=0 controllerNumber=1 scan=10096	27.8938
09901:2	1	K.GEGWGDPC[+57.021]ELC[+57.021]PTEPDEAFR.Q	624		C[+57]*2	1161.48	2	2321.95	2321.94	0	2.1	Specific	982.01	982.01	982.01	17.12	230	>FBN1 C term	1	DW091218_3.9929.9929.2	controllerType=0 controllerNumber=1 scan=9929	27.5095
10149:2	1	K.GEGWGDPC[+57.021]ELC[+57.021]PTEPDEAFR.Q	624		C[+57]*2	1161.48	2	2321.95	2321.94	0	3	Specific	1000.06	1000.06	1000.06	17.34	230	>FBN1 C term	1	DW091218_3.10151.10151.2	controllerType=0 controllerNumber=1 scan=10151	28.0208
09780:2	1	K.GEGWGDPC[+57.021]ELC[+57.021]PTEPDEAFR.Q	624		C[+57]*2	1161.48	2	2321.95	2321.94	0	3.7	Specific	1016.82	1016.82	1016.82	17.34	230	>FBN1 C term	1	DW091218_3.9825.9825.2	controllerType=0 controllerNumber=1 scan=9825	27.2718
10023:2	1	K.GEGWGDPC[+57.021]ELC[+57.021]PTEPDEAFR.Q	624		C[+57]*2	1161.48	2	2321.95	2321.94	0	3	Specific	1019	1019	1019	17.34	230	>FBN1 C term	1	DW091218_3.10039.10039.2	controllerType=0 controllerNumber=1 scan=10039	27.7638
09960:2	1	K.GEGWGDPC[+57.021]ELC[+57.021]PTEPDEAFR.Q	624		C[+57]*2	1161.48	2	2321.95	2321.94	0	3.2	Specific	1043.2	1043.2	1043.2	17.34	230	>FBN1 C term	1	DW091218_3.9984.9984.2	controllerType=0 controllerNumber=1 scan=9984	27.6361
08833:3	1	K.GEGW[+15.995]GDPC[+57.021]ELC[+57.021]PTEPDEAFR.Q	624		C[+57]*2, W[+16]	779.986	3	2337.94	2337.94	0	1.7	Specific	260.99	260.99	0	2.44	230	>FBN1 C term	1	DW091218_3.9035.9035.2	controllerType=0 controllerNumber=1 scan=9035	25.4335
09565:3	1	K.GEGWGD[+15.995]PC[+57.021]ELC[+57.021]PTEPDEAFR.Q	624		C[+57]*2, D[+16]	779.988	3	2337.95	2337.94	0	4.6	Specific	413.63	413.63	48.4	3.66	230	>FBN1 C term	1	DW091218_3.9641.9641.3	controllerType=0 controllerNumber=1 scan=9641	26.8402
09472:2	1	K.GEGWGD[+15.995]PC[+57.021]ELC[+57.021]PTEPDEAFR.Q	624		C[+57]*2, D[+16]	1169.48	2	2337.95	2337.94	0	4.4	Specific	481.7	460.67	82.4	5.12	230	>FBN1 C term	1	DW091218_3.9560.9560.2	controllerType=0 controllerNumber=1 scan=9560	26.6515
09535:2	1	K.GEGWGD[+15.995]PC[+57.021]ELC[+57.021]PTEPDEAFR.Q	624		C[+57]*2, D[+16]	1169.48	2	2337.95	2337.94	0	3	Specific	485.25	485.25	93.91	7.1	230	>FBN1 C term	1	DW091218_3.9615.9615.2	controllerType=0 controllerNumber=1 scan=9615	26.78
09387:3	1	K.GEGWGD[+15.995]PC[+57.021]ELC[+57.021]PTEPDEAFR.Q	624		C[+57]*2, D[+16]	779.987	3	2337.95	2337.94	0	3.1	Specific	491.45	491.45	60.09	4.85	230	>FBN1 C term	1	DW091218_3.9494.9494.3	controllerType=0 controllerNumber=1 scan=9494	26.4963
08878:3	1	K.GEGW[+15.995]GDPC[+57.021]ELC[+57.021]PTEPDEAFR.Q	624		C[+57]*2, W[+16]	779.987	3	2337.95	2337.94	0	3.1	Specific	615.57	615.57	26.33	8.28	230	>FBN1 C term	1	DW091218_3.9075.9075.3	controllerType=0 controllerNumber=1 scan=9075	25.5278
09494:3	1	K.GEGWGD[+15.995]PC[+57.021]ELC[+57.021]PTEPDEAFR.Q	624		C[+57]*2, D[+16]	779.986	3	2337.95	2337.94	0	2.8	Specific	621.64	621.64	108.38	8.28	230	>FBN1 C term	1	DW091218_3.9578.9578.3	controllerType=0 controllerNumber=1 scan=9578	26.694
09234:3	1	K.GEGW[+15.995]GDPC[+57.021]ELC[+57.021]PTEPDEAFR.Q	624		C[+57]*2, W[+16]	779.984	3	2337.94	2337.94	0	0	Specific	701.19	701.19	26.12	11.06	230	>FBN1 C term	1	DW091218_3.9373.9373.3	controllerType=0 controllerNumber=1 scan=9373	26.2158
08813:3	1	K.GEGW[+15.995]GDPC[+57.021]ELC[+57.021]PTEPDEAFR.Q	624		C[+57]*2, W[+16]	779.986	3	2337.94	2337.94	0	2.5	Specific	773.28	773.28	45.42	11.28	230	>FBN1 C term	1	DW091218_3.9019.9019.3	controllerType=0 controllerNumber=1 scan=9019	25.3976
09090:3	1	K.GEGW[+15.995]GDPC[+57.021]ELC[+57.021]PTEPDEAFR.Q	624		C[+57]*2, W[+16]	779.987	3	2337.95	2337.94	0	3.4	Specific	789.27	789.27	49.07	11.28	230	>FBN1 C term	1	DW091218_3.9245.9245.3	controllerType=0 controllerNumber=1 scan=9245	25.9224
09167:3	1	K.GEGW[+15.995]GDPC[+57.021]ELC[+57.021]PTEPDEAFR.Q	624		C[+57]*2, W[+16]	779.986	3	2337.94	2337.94	0	2.5	Specific	820.1	820.1	58.49	12.28	230	>FBN1 C term	1	DW091218_3.9317.9317.3	controllerType=0 controllerNumber=1 scan=9317	26.0857
09791:3	1	R.QIC[+57.021]PYGSGIIVGPDDSAVDMDEC[+57.021]K.E	644		C[+57]*2	876.057	3	2626.15	2626.15	0	3	Specific	607.13	607.13	607.13	8	230	>FBN1 C term	1	DW091218_3.9835.9835.3	controllerType=0 controllerNumber=1 scan=9835	27.2953
09714:3	1	R.QIC[+57.021]PYGSGIIVGPDDSAVDMDEC[+57.021]K.E	644		C[+57]*2	876.055	3	2626.15	2626.15	0	1.1	Specific	733.29	733.29	733.29	10.78	230	>FBN1 C term	1	DW091218_3.9768.9768.3	controllerType=0 controllerNumber=1 scan=9768	27.1395
09003:4	1	R.QIC[+57.021]PYGSGIIVGPDDS[+802.286]AVDMDEC[+57.021]K.E	644	HexNAc(1)Hex(1)Fuc(1)NeuAc(1)	C[+57]*2, S[+802]	857.858	4	3428.41	3428.43	0	-6.8	Specific	210.65	210.65	61.58	1.93	230	>FBN1 C term	1	DW091218_3.9178.9178.4	controllerType=0 controllerNumber=1 scan=9178	25.7672
09693:3	1	R.QIC[+57.021]PYGSGIIVGPDDSAVDMDEC[+57.021]KEPDVC[+57.021]K.H	644		C[+57]*3	1118.83	3	3354.48	3354.46	0	3.7	Specific	816.64	816.64	816.64	12.38	230	>FBN1 C term	1	DW091218_3.9750.9750.3	controllerType=0 controllerNumber=1 scan=9750	27.0966
09614:3	1	R.QIC[+57.021]PYGSGIIVGPDDSAVDMDEC[+57.021]KEPDVC[+57.021]K.H	644		C[+57]*3	1118.83	3	3354.47	3354.46	0	1.6	Specific	856.82	856.82	856.82	14.16	230	>FBN1 C term	1	DW091218_3.9683.9683.3	controllerType=0 controllerNumber=1 scan=9683	26.9397
09148:4	1	R.QIC[+57.021]PYGSGIIVGPDDSAVDMDEC[+57.021]KEPDVC[+57.021]K.H	644		C[+57]*3	839.371	4	3354.46	3354.46	0	-0.6	Specific	923.43	923.43	923.43	14.1	230	>FBN1 C term	1	DW091218_3.9299.9299.4	controllerType=0 controllerNumber=1 scan=9299	26.0453
09077:4	1	R.QIC[+57.021]PYGSGIIVGPDDSAVDMDEC[+57.021]KEPDVC[+57.021]K.H	644		C[+57]*3	839.374	4	3354.47	3354.46	0	2.7	Specific	1128.95	1128.95	1128.95	17.32	230	>FBN1 C term	1	DW091218_3.9236.9236.4	controllerType=0 controllerNumber=1 scan=9236	25.9042
09011:4	1	R.QIC[+57.021]PYGSGIIVGPDDSAVDMDEC[+57.021]KEPDVC[+57.021]K.H	644		C[+57]*3	839.373	4	3354.47	3354.46	0	2.2	Specific	1130.85	1130.85	1130.85	18.1	230	>FBN1 C term	1	DW091218_3.9183.9183.4	controllerType=0 controllerNumber=1 scan=9183	25.7804
09400:3	1	R.QIC[+57.021]PYGSGIIVGPDDSAVDMDEC[+57.021]KEPDVC[+57.021]K.H	644		C[+57]*3	1118.83	3	3354.47	3354.46	0	3.2	Specific	1203.33	1203.33	1203.33	20.38	230	>FBN1 C term	1	DW091218_3.9503.9503.3	controllerType=0 controllerNumber=1 scan=9503	26.5182
09326:3	1	R.QIC[+57.021]PYGSGIIVGPDDSAVDMDEC[+57.021]KEPDVC[+57.021]K.H	644		C[+57]*3	1118.83	3	3354.47	3354.46	0	2.8	Specific	1349.69	1349.69	1349.69	22.38	230	>FBN1 C term	1	DW091218_3.9449.9449.3	controllerType=0 controllerNumber=1 scan=9449	26.3914
09064:3	1	R.QIC[+57.021]PYGSGIIVGPDDSAVDMDEC[+57.021]KEPDVC[+57.021]K.H	644		C[+57]*3	1118.83	3	3354.47	3354.46	0	3.1	Specific	1452.06	1452.06	1452.06	25.38	230	>FBN1 C term	1	DW091218_3.9225.9225.3	controllerType=0 controllerNumber=1 scan=9225	25.8792
09194:3	1	R.QIC[+57.021]PYGSGIIVGPDDSAVDMDEC[+57.021]KEPDVC[+57.021]K.H	644		C[+57]*3	1118.83	3	3354.47	3354.46	0	1.5	Specific	1456.1	1456.1	1456.1	26.16	230	>FBN1 C term	1	DW091218_3.9341.9341.3	controllerType=0 controllerNumber=1 scan=9341	26.1407
09256:3	1	R.QIC[+57.021]PYGSGIIVGPDDSAVDMDEC[+57.021]KEPDVC[+57.021]K.H	644		C[+57]*3	1118.83	3	3354.47	3354.46	0	2.2	Specific	1496.73	1496.73	1496.73	26.16	230	>FBN1 C term	1	DW091218_3.9393.9393.3	controllerType=0 controllerNumber=1 scan=9393	26.2622
08996:3	1	R.QIC[+57.021]PYGSGIIVGPDDSAVDMDEC[+57.021]KEPDVC[+57.021]K.H	644		C[+57]*3	1118.83	3	3354.47	3354.46	0	3.4	Specific	1522.91	1522.91	1522.91	26.38	230	>FBN1 C term	1	DW091218_3.9172.9172.3	controllerType=0 controllerNumber=1 scan=9172	25.7542
09129:3	1	R.QIC[+57.021]PYGSGIIVGPDDSAVDMDEC[+57.021]KEPDVC[+57.021]K.H	644		C[+57]*3	1118.83	3	3354.47	3354.46	0	2.3	Specific	1584.17	1584.17	1584.17	28.15	230	>FBN1 C term	1	DW091218_3.9281.9281.3	controllerType=0 controllerNumber=1 scan=9281	26.0059
08950:3	1	R.QIC[+57.021]PYGSGIIVGPDDSAVDM[+15.995]DEC[+57.021]KEPDVC[+57.021]K.H	644		C[+57]*3, M[+16]	1124.16	3	3370.46	3370.46	0	1.9	Specific	928.28	916.83	4.58	15.16	230	>FBN1 C term	1	DW091218_3.9135.9135.3	controllerType=0 controllerNumber=1 scan=9135	25.6677
08530:4	1	R.QIC[+57.021]PYGSGIIVGPDDSAVDM[+15.995]DEC[+57.021]KEPDVC[+57.021]K.H	644		C[+57]*3, M[+16]	843.371	4	3370.46	3370.46	0	1.8	Specific	993.68	993.68	9.36	15.1	230	>FBN1 C term	1	DW091218_3.8774.8774.4	controllerType=0 controllerNumber=1 scan=8774	24.8468
08468:4	1	R.QIC[+57.021]PYGSGIIVGPDDSAVDM[+15.995]DEC[+57.021]KEPDVC[+57.021]K.H	644		C[+57]*3, M[+16]	843.372	4	3370.47	3370.46	0	2.1	Specific	1050.9	1050.9	10.82	17.1	230	>FBN1 C term	1	DW091218_3.8722.8722.4	controllerType=0 controllerNumber=1 scan=8722	24.7285
08584:3	1	R.QIC[+57.021]PYGSGIIVGPDDSAVDM[+15.995]DEC[+57.021]KEPDVC[+57.021]K.H	644		C[+57]*3, M[+16]	1124.16	3	3370.47	3370.46	0	2.9	Specific	1312.15	1312.15	9.2	22.38	230	>FBN1 C term	1	DW091218_3.8822.8822.3	controllerType=0 controllerNumber=1 scan=8822	24.9496
08517:3	1	R.QIC[+57.021]PYGSGIIVGPDDSAVDM[+15.995]DEC[+57.021]KEPDVC[+57.021]K.H	644		C[+57]*3, M[+16]	1124.16	3	3370.46	3370.46	0	1.8	Specific	1396.54	1396.54	11.38	24.16	230	>FBN1 C term	1	DW091218_3.8764.8764.3	controllerType=0 controllerNumber=1 scan=8764	24.825
08460:3	1	R.QIC[+57.021]PYGSGIIVGPDDSAVDM[+15.995]DEC[+57.021]KEPDVC[+57.021]K.H	644		C[+57]*3, M[+16]	1124.16	3	3370.46	3370.46	0	1.6	Specific	1404.79	1404.79	21.73	25.16	230	>FBN1 C term	1	DW091218_3.8714.8714.3	controllerType=0 controllerNumber=1 scan=8714	24.7093
08395:4	1	R.QIC[+57.021]PYGSGIIVGPDDSAVDM[+15.995]D[+15.995]EC[+57.021]KEPDVC[+57.021]K.H	644		C[+57]*3, D[+16], M[+16]	847.372	4	3386.47	3386.45	0	4.2	Specific	436.69	436.69	0	2.52	230	>FBN1 C term	1	DW091218_3.8660.8660.4	controllerType=0 controllerNumber=1 scan=8660	24.5865
08364:3	1	R.QIC[+57.021]PYGSGIIVGPDD[+15.995]SAVDM[+15.995]DEC[+57.021]KEPDVC[+57.021]K.H	644		C[+57]*3, D[+16], M[+16]	1129.49	3	3386.47	3386.45	0	3.8	Specific	561.32	561.32	1.11	5.72	230	>FBN1 C term	1	DW091218_3.8636.8636.3	controllerType=0 controllerNumber=1 scan=8636	24.5307
08430:3	1	R.QIC[+57.021]PYGSGIIVGPDD[+15.995]SAVDM[+15.995]DEC[+57.021]KEPDVC[+57.021]K.H	644		C[+57]*3, D[+16], M[+16]	1129.49	3	3386.46	3386.45	0	1.8	Specific	566.55	566.55	15.49	6.7	230	>FBN1 C term	1	DW091218_3.8687.8687.3	controllerType=0 controllerNumber=1 scan=8687	24.6513
10912:4	1	R.QIC[+57.021]PYGS[+802.286]GIIVGPD[+15.995]DS[+294.095]AVDMDEC[+57.021]KEPDVC[+57.021]K.H	644	HexNAc(1)Hex(1)Fuc(1)NeuAc(1),Hex(1)Pent(1)	C[+57]*3, D[+16], S[+294][+802]	1117.72	4	4467.88	4466.84	1	8.1	Specific	397.22	397.22	0	3.68	230	>FBN1 C term	1	DW091218_3.10772.10772.3	controllerType=0 controllerNumber=1 scan=10772	29.4829
10233:4	1	R.C[+57.021]EC[+57.021]PFGYT[+132.042]LAGNEC[+57.021]VDTDEC[+57.021]SVGNPC[+57.021]GN[+1647.613]GTC[+57.021]K.N	686	Pent(1),HexNAc(5)Hex(3)Fuc(1)	C[+57]*6, N[+1648], T[+132]	1353.02	4	5409.07	5408.04	1	5.3	Specific	231.36	231.36	17.88	1.81	230	>FBN1 C term	1	DW091218_3.10228.10228.4	controllerType=0 controllerNumber=1 scan=10228	28.1993
10315:4	1	R.C[+57.021]EC[+57.021]PFGYT[+132.042]LAGNEC[+57.021]VDTDEC[+57.021]SVGNPC[+57.021]GN[+1647.613]GTC[+57.021]K.N	686	Pent(1),HexNAc(5)Hex(3)Fuc(1)	C[+57]*6, N[+1648], T[+132]	1353.03	4	5409.08	5408.04	1	7.4	Specific	235.14	235.14	49.39	1.79	230	>FBN1 C term	1	DW091218_3.10296.10296.4	controllerType=0 controllerNumber=1 scan=10296	28.3601
10415:4	1	R.C[+57.021]EC[+57.021]PFGYTLAGNEC[+57.021]VDT[+426.137]DEC[+57.021]SVGNPC[+57.021]GNGT[+802.286]C[+57.021]K.N	686	Hex(1)Pent(2),HexNAc(1)Hex(1)Fuc(1)NeuAc(1)	C[+57]*6, T[+426][+802]	1214.97	4	4856.86	4856.81	0	10.9	Specific	671.63	671.63	0	6.96	230	>FBN1 C term	1	DW091218_3.10382.10382.4	controllerType=0 controllerNumber=1 scan=10382	28.5639
07074:2	1	R.C[+57.021][-17.027]VNTYGSYEC[+57.021]K.C	756		C[-17][+57]*2	682.27	2	1363.53	1363.53	0	2	Specific	538.66	538.66	538.66	8.07	230	>FBN1 C term	1	DW091218_3.7548.7548.2	controllerType=0 controllerNumber=1 scan=7548	22.0395
07132:2	1	R.C[+57.021][-17.027]VNTYGSYEC[+57.021]K.C	756		C[-17][+57]*2	682.269	2	1363.53	1363.53	0	0.4	Specific	548	548	548	8.07	230	>FBN1 C term	1	DW091218_3.7600.7600.2	controllerType=0 controllerNumber=1 scan=7600	22.1603
07348:2	1	R.C[+57.021][-17.027]VNTYGSYEC[+57.021]K.C	756		C[-17][+57]*2	682.269	2	1363.53	1363.53	0	1	Specific	591.89	591.89	591.89	9.15	230	>FBN1 C term	1	DW091218_3.7788.7788.2	controllerType=0 controllerNumber=1 scan=7788	22.5878
07288:2	1	R.C[+57.021][-17.027]VNTYGSYEC[+57.021]K.C	756		C[-17][+57]*2	682.269	2	1363.53	1363.53	0	0.6	Specific	595	595	595	9.15	230	>FBN1 C term	1	DW091218_3.7734.7734.2	controllerType=0 controllerNumber=1 scan=7734	22.4628
07198:2	1	R.C[+57.021][-17.027]VNTYGSYEC[+57.021]K.C	756		C[-17][+57]*2	682.269	2	1363.53	1363.53	0	0.8	Specific	595.72	595.72	595.72	9.15	230	>FBN1 C term	1	DW091218_3.7656.7656.2	controllerType=0 controllerNumber=1 scan=7656	22.2871
07406:2	1	R.C[+57.021][-17.027]VNTYGSYEC[+57.021]K.C	756		C[-17][+57]*2	682.27	2	1363.53	1363.53	0	1.9	Specific	633.73	633.73	633.73	10.15	230	>FBN1 C term	1	DW091218_3.7839.7839.2	controllerType=0 controllerNumber=1 scan=7839	22.7087
07535:2	1	R.C[+57.021][-17.027]VNTYGSYEC[+57.021]K.C	756		C[-17][+57]*2	682.269	2	1363.53	1363.53	0	1.4	Specific	653.48	653.48	653.48	11.15	230	>FBN1 C term	1	DW091218_3.7950.7950.2	controllerType=0 controllerNumber=1 scan=7950	22.9675
07468:2	1	R.C[+57.021][-17.027]VNTYGSYEC[+57.021]K.C	756		C[-17][+57]*2	682.269	2	1363.53	1363.53	0	0.8	Specific	657.08	657.08	657.08	11.15	230	>FBN1 C term	1	DW091218_3.7894.7894.2	controllerType=0 controllerNumber=1 scan=7894	22.8379
06225:3	1	R.C[+57.021][-17.027]VNTYGS[+132.042]YEC[+57.021]K.C	756	Pent(1)	C[-17][+57]*2, S[+132]	499.188	3	1495.55	1495.57	0	-15.4	Specific	59.73	59.73	10.86	1.78	230	>FBN1 C term	1	DW091218_3.6828.6828.3	controllerType=0 controllerNumber=1 scan=6828	20.3641
06287:3	1	R.C[+57.021][-17.027]VNT[+132.042]YGSYEC[+57.021]K.C	756	Pent(1)	C[-17][+57]*2, T[+132]	499.188	3	1495.55	1495.57	0	-14.1	Specific	107.62	107.62	6	1.77	230	>FBN1 C term	1	DW091218_3.6885.6885.3	controllerType=0 controllerNumber=1 scan=6885	20.4958
06665:3	1	R.C[+57.021][-17.027]VNTYGS[+132.042]YEC[+57.021]K.C	756	Pent(1)	C[-17][+57]*2, S[+132]	499.189	3	1495.55	1495.57	0	-13.5	Specific	121.73	121.73	10.71	1.79	230	>FBN1 C term	1	DW091218_3.7201.7201.3	controllerType=0 controllerNumber=1 scan=7201	21.2327
06532:3	1	R.C[+57.021][-17.027]VNTYGS[+132.042]YEC[+57.021]K.C	756	Pent(1)	C[-17][+57]*2, S[+132]	499.189	3	1495.55	1495.57	0	-13.5	Specific	134.28	134.28	17.6	1.79	230	>FBN1 C term	1	DW091218_3.7093.7093.3	controllerType=0 controllerNumber=1 scan=7093	20.98
06600:3	1	R.C[+57.021][-17.027]VNTYGS[+132.042]YEC[+57.021]K.C	756	Pent(1)	C[-17][+57]*2, S[+132]	499.189	3	1495.55	1495.57	0	-13.3	Specific	137.23	137.23	16.52	1.82	230	>FBN1 C term	1	DW091218_3.7146.7146.3	controllerType=0 controllerNumber=1 scan=7146	21.1042
06578:2	1	R.C[+57.021][-17.027]VNTYGS[+132.042]YEC[+57.021]K.C	756	Pent(1)	C[-17][+57]*2, S[+132]	748.278	2	1495.55	1495.57	0	-14.7	Specific	168.36	168.36	26.77	3.05	230	>FBN1 C term	1	DW091218_3.7127.7127.2	controllerType=0 controllerNumber=1 scan=7127	21.0593
05051:3	1	R.C[+57.021]VNT[+264.085]YGS[+426.137]YEC[+57.021]K.C	756	Pent(2),Hex(1)Pent(2)	C[+57]*2, S[+426], T[+264]	690.944	3	2070.82	2070.78	0	18.7	Specific	210.37	210.37	0	1.38	230	>FBN1 C term	1	DW091218_3.5720.5720.3	controllerType=0 controllerNumber=1 scan=5720	17.7311
04999:3	1	R.C[+57.021]VNT[+294.095]YGS[+396.127]YEC[+57.021]K.C	756	Hex(1)Pent(1),Pent(3)	C[+57]*2, S[+396], T[+294]	690.942	3	2070.81	2070.78	0	16	Specific	293.67	293.67	0	2.59	230	>FBN1 C term	1	DW091218_3.5670.5670.3	controllerType=0 controllerNumber=1 scan=5670	17.613
06835:2	1	K.C[+57.021]PVGYVLR.E	767		C[+57]	482.258	2	963.509	963.508	0	1.2	Specific	433.45	433.45	433.45	5.28	230	>FBN1 C term	1	DW091218_3.7341.7341.2	controllerType=0 controllerNumber=1 scan=7341	21.5595
05715:2	1	K.C[+57.021]PVGYVLR.E	767		C[+57]	482.258	2	963.508	963.508	0	0.3	Specific	459.57	459.57	459.57	5.44	230	>FBN1 C term	1	DW091218_3.6349.6349.2	controllerType=0 controllerNumber=1 scan=6349	19.2444
06564:2	1	K.C[+57.021]PVGYVLR.E	767		C[+57]	482.258	2	963.509	963.508	0	1.2	Specific	461.66	461.66	461.66	6.9	230	>FBN1 C term	1	DW091218_3.7115.7115.2	controllerType=0 controllerNumber=1 scan=7115	21.0318
06646:2	1	K.C[+57.021]PVGYVLR.E	767		C[+57]	482.258	2	963.51	963.508	0	1.5	Specific	464.25	464.25	464.25	5.24	230	>FBN1 C term	1	DW091218_3.7182.7182.2	controllerType=0 controllerNumber=1 scan=7182	21.1878
05848:2	1	K.C[+57.021]PVGYVLR.E	767		C[+57]	482.258	2	963.508	963.508	0	-0.2	Specific	535.34	535.34	535.34	7.31	230	>FBN1 C term	1	DW091218_3.6482.6482.2	controllerType=0 controllerNumber=1 scan=6482	19.5615
06260:2	1	K.C[+57.021]PVGYVLR.E	767		C[+57]	482.258	2	963.509	963.508	0	0.8	Specific	564.24	564.24	564.24	8.38	230	>FBN1 C term	1	DW091218_3.6860.6860.2	controllerType=0 controllerNumber=1 scan=6860	20.4382
05762:2	1	K.C[+57.021]PVGYVLR.E	767		C[+57]	482.257	2	963.508	963.508	0	-0.3	Specific	564.57	564.57	564.57	6.92	230	>FBN1 C term	1	DW091218_3.6396.6396.2	controllerType=0 controllerNumber=1 scan=6396	19.3538
06199:2	1	K.C[+57.021]PVGYVLR.E	767		C[+57]	482.258	2	963.508	963.508	0	0.4	Specific	572.77	572.77	572.77	8.38	230	>FBN1 C term	1	DW091218_3.6804.6804.2	controllerType=0 controllerNumber=1 scan=6804	20.3084
06322:2	1	K.C[+57.021]PVGYVLR.E	767		C[+57]	482.258	2	963.508	963.508	0	0.2	Specific	574.53	574.53	574.53	8.38	230	>FBN1 C term	1	DW091218_3.6916.6916.2	controllerType=0 controllerNumber=1 scan=6916	20.5683
05805:2	1	K.C[+57.021]PVGYVLR.E	767		C[+57]	482.258	2	963.508	963.508	0	-0.1	Specific	590.74	590.74	590.74	7.19	230	>FBN1 C term	1	DW091218_3.6440.6440.2	controllerType=0 controllerNumber=1 scan=6440	19.4593
06074:2	1	K.C[+57.021]PVGYVLR.E	767		C[+57]	482.257	2	963.508	963.508	0	-0.6	Specific	600.33	600.33	600.33	9.38	230	>FBN1 C term	1	DW091218_3.6693.6693.2	controllerType=0 controllerNumber=1 scan=6693	20.0536
05888:2	1	K.C[+57.021]PVGYVLR.E	767		C[+57]	482.257	2	963.508	963.508	0	-0.3	Specific	605.64	605.64	605.64	9.38	230	>FBN1 C term	1	DW091218_3.6527.6527.2	controllerType=0 controllerNumber=1 scan=6527	19.6681
06133:2	1	K.C[+57.021]PVGYVLR.E	767		C[+57]	482.258	2	963.509	963.508	0	0.5	Specific	619.79	619.79	619.79	8.19	230	>FBN1 C term	1	DW091218_3.6748.6748.2	controllerType=0 controllerNumber=1 scan=6748	20.1807
06012:2	1	K.C[+57.021]PVGYVLR.E	767		C[+57]	482.257	2	963.507	963.508	0	-0.8	Specific	643.44	643.44	643.44	9.38	230	>FBN1 C term	1	DW091218_3.6638.6638.2	controllerType=0 controllerNumber=1 scan=6638	19.927
05948:2	1	K.C[+57.021]PVGYVLR.E	767		C[+57]	482.257	2	963.507	963.508	0	-0.7	Specific	654.2	654.2	654.2	9.19	230	>FBN1 C term	1	DW091218_3.6583.6583.2	controllerType=0 controllerNumber=1 scan=6583	19.7989
10084:1	1	K.C[+57.021][-17.027]PVGYVLR.E	767		C[-17][+57]	946.482	1	946.482	946.481	0	1.1	Specific	363.6	363.6	363.6	2.2	230	>FBN1 C term	1	DW091218_3.10090.10090.2	controllerType=0 controllerNumber=1 scan=10090	27.8792
10779:2	1	K.C[+57.021][-17.027]PVGYVLR.E	767		C[-17][+57]	473.745	2	946.484	946.481	0	2.4	Specific	424.47	424.47	424.47	5.96	230	>FBN1 C term	1	DW091218_3.10667.10667.2	controllerType=0 controllerNumber=1 scan=10667	29.2367
10937:2	1	K.C[+57.021][-17.027]PVGYVLR.E	767		C[-17][+57]	473.747	2	946.487	946.481	0	5.6	Specific	448.24	448.24	448.24	5.33	230	>FBN1 C term	1	DW091218_3.10795.10795.2	controllerType=0 controllerNumber=1 scan=10795	29.5375
10712:2	1	K.C[+57.021][-17.027]PVGYVLR.E	767		C[-17][+57]	473.746	2	946.484	946.481	0	2.7	Specific	453.91	453.91	453.91	6.12	230	>FBN1 C term	1	DW091218_3.10614.10614.2	controllerType=0 controllerNumber=1 scan=10614	29.1119
10567:2	1	K.C[+57.021][-17.027]PVGYVLR.E	767		C[-17][+57]	473.746	2	946.486	946.481	0	4.2	Specific	459.3	459.3	459.3	5.33	230	>FBN1 C term	1	DW091218_3.10502.10502.2	controllerType=0 controllerNumber=1 scan=10502	28.8476
10495:2	1	K.C[+57.021][-17.027]PVGYVLR.E	767		C[-17][+57]	473.746	2	946.485	946.481	0	3.4	Specific	459.54	459.54	459.54	6.12	230	>FBN1 C term	1	DW091218_3.10450.10450.2	controllerType=0 controllerNumber=1 scan=10450	28.7238
10640:2	1	K.C[+57.021][-17.027]PVGYVLR.E	767		C[-17][+57]	473.746	2	946.484	946.481	0	2.8	Specific	466.47	466.47	466.47	6.12	230	>FBN1 C term	1	DW091218_3.10556.10556.2	controllerType=0 controllerNumber=1 scan=10556	28.9755
10426:2	1	K.C[+57.021][-17.027]PVGYVLR.E	767		C[-17][+57]	473.746	2	946.485	946.481	0	3.6	Specific	483.82	483.82	483.82	6.36	230	>FBN1 C term	1	DW091218_3.10392.10392.2	controllerType=0 controllerNumber=1 scan=10392	28.5876
10111:2	1	K.C[+57.021][-17.027]PVGYVLR.E	767		C[-17][+57]	473.745	2	946.483	946.481	0	1.6	Specific	484.4	484.4	484.4	7.14	230	>FBN1 C term	1	DW091218_3.10117.10117.2	controllerType=0 controllerNumber=1 scan=10117	27.9422
10364:2	1	K.C[+57.021][-17.027]PVGYVLR.E	767		C[-17][+57]	473.746	2	946.484	946.481	0	3	Specific	484.63	484.63	484.63	6.36	230	>FBN1 C term	1	DW091218_3.10336.10336.2	controllerType=0 controllerNumber=1 scan=10336	28.4554
10048:2	1	K.C[+57.021][-17.027]PVGYVLR.E	767		C[-17][+57]	473.745	2	946.484	946.481	0	2.2	Specific	485.87	485.87	485.87	7.14	230	>FBN1 C term	1	DW091218_3.10062.10062.2	controllerType=0 controllerNumber=1 scan=10062	27.8164
10231:2	1	K.C[+57.021][-17.027]PVGYVLR.E	767		C[-17][+57]	473.746	2	946.485	946.481	0	3.6	Specific	486.14	486.14	486.14	6.36	230	>FBN1 C term	1	DW091218_3.10226.10226.2	controllerType=0 controllerNumber=1 scan=10226	28.1949
10169:2	1	K.C[+57.021][-17.027]PVGYVLR.E	767		C[-17][+57]	473.745	2	946.484	946.481	0	2.5	Specific	491.23	491.23	491.23	6.36	230	>FBN1 C term	1	DW091218_3.10171.10171.2	controllerType=0 controllerNumber=1 scan=10171	28.0678
09995:2	1	K.C[+57.021][-17.027]PVGYVLR.E	767		C[-17][+57]	473.745	2	946.482	946.481	0	0.6	Specific	503.2	503.2	503.2	7.14	230	>FBN1 C term	1	DW091218_3.10014.10014.2	controllerType=0 controllerNumber=1 scan=10014	27.7037
10295:2	1	K.C[+57.021][-17.027]PVGYVLR.E	767		C[-17][+57]	473.746	2	946.485	946.481	0	4	Specific	519.89	519.89	519.89	6.36	230	>FBN1 C term	1	DW091218_3.10281.10281.2	controllerType=0 controllerNumber=1 scan=10281	28.325
02879:5	1	R.MC[+57.021]KDEDEC[+57.021]EEGKHDC[+57.021]TEK.Q	779		C[+57]*3	460.777	5	2299.86	2299.86	0	-0.1	Specific	76.02	76.02	76.02	1.78	230	>FBN1 C term	1	DW091218_3.3320.3320.5	controllerType=0 controllerNumber=1 scan=3320	11.1723
02871:5	1	R.MC[+57.021]KDEDEC[+57.021]EEGKHDC[+57.021]TEK.Q	779		C[+57]*3	460.777	5	2299.85	2299.86	0	-1.3	Specific	134.92	134.92	134.92	2.01	230	>FBN1 C term	1	DW091218_3.3309.3309.5	controllerType=0 controllerNumber=1 scan=3309	11.1394
02804:3	1	R.MC[+57.021]KDEDEC[+57.021]EEGKHDC[+57.021]TEK.Q	779		C[+57]*3	767.289	3	2299.85	2299.86	0	-2.2	Specific	155.98	155.98	155.98	2.83	230	>FBN1 C term	1	DW091218_3.3208.3208.3	controllerType=0 controllerNumber=1 scan=3208	10.8012
02786:5	1	R.MC[+57.021]KDEDEC[+57.021]EEGKHDC[+57.021]TEK.Q	779		C[+57]*3	460.777	5	2299.86	2299.86	0	-0.3	Specific	205.26	205.26	205.26	2.22	230	>FBN1 C term	1	DW091218_3.3180.3180.5	controllerType=0 controllerNumber=1 scan=3180	10.7061
02789:4	1	R.MC[+57.021]KDEDEC[+57.021]EEGKHDC[+57.021]TEK.Q	779		C[+57]*3	575.72	4	2299.86	2299.86	0	0.7	Specific	278.49	278.49	278.49	3.48	230	>FBN1 C term	1	DW091218_3.3184.3184.4	controllerType=0 controllerNumber=1 scan=3184	10.7162
02850:4	1	R.MC[+57.021]KDEDEC[+57.021]EEGKHDC[+57.021]TEK.Q	779		C[+57]*3	575.719	4	2299.86	2299.86	0	-0.5	Specific	306.45	306.45	306.45	3.68	230	>FBN1 C term	1	DW091218_3.3279.3279.4	controllerType=0 controllerNumber=1 scan=3279	11.0346
02870:4	1	R.MC[+57.021]KDEDEC[+57.021]EEGKHDC[+57.021]TEK.Q	779		C[+57]*3	575.719	4	2299.86	2299.86	0	-0.9	Specific	371.93	371.93	371.93	5.49	230	>FBN1 C term	1	DW091218_3.3308.3308.4	controllerType=0 controllerNumber=1 scan=3308	11.1373
02848:5	1	R.MC[+57.021]KDEDEC[+57.021]EEGKHDC[+57.021]TEK.Q	779		C[+57]*3	460.777	5	2299.86	2299.86	0	-0.2	Specific	432.64	432.64	432.64	6.45	230	>FBN1 C term	1	DW091218_3.3276.3276.5	controllerType=0 controllerNumber=1 scan=3276	11.0265
02829:5	1	R.MC[+57.021]KDEDEC[+57.021]EEGKHDC[+57.021]TEK.Q	779		C[+57]*3	460.777	5	2299.86	2299.86	0	-0.6	Specific	550.86	550.86	550.86	7.02	230	>FBN1 C term	1	DW091218_3.3244.3244.5	controllerType=0 controllerNumber=1 scan=3244	10.9189
02807:5	1	R.MC[+57.021]KDEDEC[+57.021]EEGKHDC[+57.021]TEK.Q	779		C[+57]*3	460.777	5	2299.86	2299.86	0	0	Specific	578.32	578.32	578.32	8.09	230	>FBN1 C term	1	DW091218_3.3212.3212.5	controllerType=0 controllerNumber=1 scan=3212	10.8112
02832:4	1	R.MC[+57.021]KDEDEC[+57.021]EEGKHDC[+57.021]TEK.Q	779		C[+57]*3	575.72	4	2299.86	2299.86	0	-0.2	Specific	789.3	789.3	789.3	11.24	230	>FBN1 C term	1	DW091218_3.3248.3248.4	controllerType=0 controllerNumber=1 scan=3248	10.9292
02810:4	1	R.MC[+57.021]KDEDEC[+57.021]EEGKHDC[+57.021]TEK.Q	779		C[+57]*3	575.72	4	2299.86	2299.86	0	-0.1	Specific	871.53	871.53	871.53	13.24	230	>FBN1 C term	1	DW091218_3.3215.3215.4	controllerType=0 controllerNumber=1 scan=3215	10.8193
02638:5	1	R.M[+15.995]C[+57.021]KDEDEC[+57.021]EEGKHDC[+57.021]TEK.Q	779		C[+57]*3, M[+16]	463.976	5	2315.85	2315.85	0	-1.2	Specific	153.42	153.42	69.72	2.53	230	>FBN1 C term	1	DW091218_3.2981.2981.5	controllerType=0 controllerNumber=1 scan=2981	10.0822
02655:5	1	R.M[+15.995]C[+57.021]KDEDEC[+57.021]EEGKHDC[+57.021]TEK.Q	779		C[+57]*3, M[+16]	463.976	5	2315.85	2315.85	0	-0.8	Specific	170.73	170.73	60.23	3.65	230	>FBN1 C term	1	DW091218_3.3010.3010.5	controllerType=0 controllerNumber=1 scan=3010	10.1854
02651:4	1	R.M[+15.995]C[+57.021]KDEDEC[+57.021]EEGKHDC[+57.021]TEK.Q	779		C[+57]*3, M[+16]	579.719	4	2315.85	2315.85	0	0.3	Specific	425.12	425.12	62.3	5.6	230	>FBN1 C term	1	DW091218_3.3002.3002.4	controllerType=0 controllerNumber=1 scan=3002	10.1532
02632:4	1	R.M[+15.995]C[+57.021]KDEDEC[+57.021]EEGKHDC[+57.021]TEK.Q	779		C[+57]*3, M[+16]	579.719	4	2315.85	2315.85	0	0.4	Specific	574.06	574.06	59	7.24	230	>FBN1 C term	1	DW091218_3.2972.2972.4	controllerType=0 controllerNumber=1 scan=2972	10.0501
02743:4	1	K.DEDEC[+57.021]EEGKHDC[+57.021]TEK.Q	782		C[+57]*2	470.929	4	1880.69	1880.69	0	1.9	Specific	270.28	270.28	270.28	3.69	230	>FBN1 C term	1	DW091218_3.3117.3117.4	controllerType=0 controllerNumber=1 scan=3117	10.4913
02735:3	1	K.DEDEC[+57.021]EEGKHDC[+57.021]TEK.Q	782		C[+57]*2	627.569	3	1880.69	1880.69	0	0.4	Specific	368.03	368.03	368.03	6.04	230	>FBN1 C term	1	DW091218_3.3109.3109.3	controllerType=0 controllerNumber=1 scan=3109	10.4689
10693:3	1	K.NLIGTYMC[+57.021]IC[+57.021]GPGYQR.R	802		C[+57]*2	634.963	3	1902.87	1902.87	0	4.8	Specific	474.92	474.92	474.92	5.13	230	>FBN1 C term	1	DW091218_3.10598.10598.3	controllerType=0 controllerNumber=1 scan=10598	29.0728
10617:3	1	K.NLIGTYMC[+57.021]IC[+57.021]GPGYQR.R	802		C[+57]*2	634.963	3	1902.87	1902.87	0	4.3	Specific	517.72	517.72	517.72	4.18	230	>FBN1 C term	1	DW091218_3.10538.10538.3	controllerType=0 controllerNumber=1 scan=10538	28.9324
10620:2	1	K.NLIGTYMC[+57.021]IC[+57.021]GPGYQR.R	802		C[+57]*2	951.938	2	1902.87	1902.87	0	1.7	Specific	517.91	517.91	517.91	8	230	>FBN1 C term	1	DW091218_3.10540.10540.2	controllerType=0 controllerNumber=1 scan=10540	28.9367
10718:2	1	K.NLIGTYMC[+57.021]IC[+57.021]GPGYQR.R	802		C[+57]*2	951.938	2	1902.87	1902.87	0	1.6	Specific	559.17	559.17	559.17	8.17	230	>FBN1 C term	1	DW091218_3.10619.10619.2	controllerType=0 controllerNumber=1 scan=10619	29.1228
10537:3	1	K.NLIGTYMC[+57.021]IC[+57.021]GPGYQR.R	802		C[+57]*2	634.962	3	1902.87	1902.87	0	2.1	Specific	564.38	564.38	564.38	8.18	230	>FBN1 C term	1	DW091218_3.10483.10483.3	controllerType=0 controllerNumber=1 scan=10483	28.8019
10452:2	1	K.NLIGTYMC[+57.021]IC[+57.021]GPGYQR.R	802		C[+57]*2	951.941	2	1902.88	1902.87	0	5.1	Specific	620.72	620.72	620.72	8.67	230	>FBN1 C term	1	DW091218_3.10415.10415.2	controllerType=0 controllerNumber=1 scan=10415	28.6415
10454:3	1	K.NLIGTYMC[+57.021]IC[+57.021]GPGYQR.R	802		C[+57]*2	634.963	3	1902.88	1902.87	0	4.9	Specific	626.64	626.64	626.64	7.61	230	>FBN1 C term	1	DW091218_3.10417.10417.3	controllerType=0 controllerNumber=1 scan=10417	28.6458
10526:2	1	K.NLIGTYMC[+57.021]IC[+57.021]GPGYQR.R	802		C[+57]*2	951.94	2	1902.87	1902.87	0	4	Specific	648.19	648.19	648.19	9.46	230	>FBN1 C term	1	DW091218_3.10473.10473.2	controllerType=0 controllerNumber=1 scan=10473	28.7783
10382:3	1	K.NLIGTYMC[+57.021]IC[+57.021]GPGYQR.R	802		C[+57]*2	634.962	3	1902.87	1902.87	0	3.5	Specific	651.15	651.15	651.15	9.4	230	>FBN1 C term	1	DW091218_3.10351.10351.3	controllerType=0 controllerNumber=1 scan=10351	28.4901
10006:3	1	K.NLIGTYMC[+57.021]IC[+57.021]GPGYQR.R	802		C[+57]*2	634.962	3	1902.87	1902.87	0	3.2	Specific	660.18	660.18	660.18	9.4	230	>FBN1 C term	1	DW091218_3.10024.10024.3	controllerType=0 controllerNumber=1 scan=10024	27.7274
10389:2	1	K.NLIGTYMC[+57.021]IC[+57.021]GPGYQR.R	802		C[+57]*2	951.942	2	1902.88	1902.87	0	5.5	Specific	665.51	643.03	643.03	9.67	230	>FBN1 C term	1	DW091218_3.10358.10358.2	controllerType=0 controllerNumber=1 scan=10358	28.5078
10312:3	1	K.NLIGTYMC[+57.021]IC[+57.021]GPGYQR.R	802		C[+57]*2	634.964	3	1902.88	1902.87	0	5.8	Specific	706.29	706.29	706.29	9.61	230	>FBN1 C term	1	DW091218_3.10293.10293.3	controllerType=0 controllerNumber=1 scan=10293	28.3536
10180:3	1	K.NLIGTYMC[+57.021]IC[+57.021]GPGYQR.R	802		C[+57]*2	634.962	3	1902.87	1902.87	0	3.4	Specific	710.56	710.56	710.56	10.4	230	>FBN1 C term	1	DW091218_3.10182.10182.3	controllerType=0 controllerNumber=1 scan=10182	28.0926
10121:3	1	K.NLIGTYMC[+57.021]IC[+57.021]GPGYQR.R	802		C[+57]*2	634.962	3	1902.87	1902.87	0	2.2	Specific	721.5	721.5	721.5	11.18	230	>FBN1 C term	1	DW091218_3.10127.10127.3	controllerType=0 controllerNumber=1 scan=10127	27.9657
10243:3	1	K.NLIGTYMC[+57.021]IC[+57.021]GPGYQR.R	802		C[+57]*2	634.963	3	1902.87	1902.87	0	4	Specific	728.59	728.59	728.59	10.4	230	>FBN1 C term	1	DW091218_3.10237.10237.3	controllerType=0 controllerNumber=1 scan=10237	28.2209
10323:2	1	K.NLIGTYMC[+57.021]IC[+57.021]GPGYQR.R	802		C[+57]*2	951.941	2	1902.87	1902.87	0	4.1	Specific	730.96	696.46	696.46	11.46	230	>FBN1 C term	1	DW091218_3.10303.10303.2	controllerType=0 controllerNumber=1 scan=10303	28.3774
10256:2	1	K.NLIGTYMC[+57.021]IC[+57.021]GPGYQR.R	802		C[+57]*2	951.94	2	1902.87	1902.87	0	4	Specific	733.34	716.32	716.32	11.46	230	>FBN1 C term	1	DW091218_3.10248.10248.2	controllerType=0 controllerNumber=1 scan=10248	28.2468
10074:2	1	K.NLIGTYMC[+57.021]IC[+57.021]GPGYQR.R	802		C[+57]*2	951.938	2	1902.87	1902.87	0	1.8	Specific	737.32	737.32	737.32	12.24	230	>FBN1 C term	1	DW091218_3.10083.10083.2	controllerType=0 controllerNumber=1 scan=10083	27.8648
10014:2	1	K.NLIGTYMC[+57.021]IC[+57.021]GPGYQR.R	802		C[+57]*2	951.939	2	1902.87	1902.87	0	2.5	Specific	750.9	750.9	750.9	12.46	230	>FBN1 C term	1	DW091218_3.10032.10032.2	controllerType=0 controllerNumber=1 scan=10032	27.7467
10062:3	1	K.NLIGTYMC[+57.021]IC[+57.021]GPGYQR.R	802		C[+57]*2	634.962	3	1902.87	1902.87	0	2.1	Specific	772.37	772.37	772.37	12.18	230	>FBN1 C term	1	DW091218_3.10072.10072.3	controllerType=0 controllerNumber=1 scan=10072	27.84
10192:2	1	K.NLIGTYMC[+57.021]IC[+57.021]GPGYQR.R	802		C[+57]*2	951.939	2	1902.87	1902.87	0	2.4	Specific	784.46	784.46	784.46	12.46	230	>FBN1 C term	1	DW091218_3.10193.10193.2	controllerType=0 controllerNumber=1 scan=10193	28.1174
10132:2	1	K.NLIGTYMC[+57.021]IC[+57.021]GPGYQR.R	802		C[+57]*2	951.938	2	1902.87	1902.87	0	2	Specific	811.38	811.38	811.38	14.24	230	>FBN1 C term	1	DW091218_3.10138.10138.2	controllerType=0 controllerNumber=1 scan=10138	27.9905
09612:2	1	K.NLIGTYM[+15.995]C[+57.021]IC[+57.021]GPGYQR.R	802		C[+57]*2, M[+16]	959.938	2	1918.87	1918.86	0	4.2	Specific	397.88	397.88	272.46	5.92	230	>FBN1 C term	1	DW091218_3.9681.9681.2	controllerType=0 controllerNumber=1 scan=9681	26.9353
09718:3	1	K.NLIGTYM[+15.995]C[+57.021]IC[+57.021]GPGYQR.R	802		C[+57]*2, M[+16]	640.293	3	1918.86	1918.86	0	2.1	Specific	411.54	411.54	154.18	4.87	230	>FBN1 C term	1	DW091218_3.9772.9772.3	controllerType=0 controllerNumber=1 scan=9772	27.1482
08669:3	1	K.NLIGTYM[+15.995]C[+57.021]IC[+57.021]GPGYQR.R	802		C[+57]*2, M[+16]	640.292	3	1918.86	1918.86	0	0.7	Specific	420.18	420.18	144.56	5.08	230	>FBN1 C term	1	DW091218_3.8893.8893.3	controllerType=0 controllerNumber=1 scan=8893	25.1096
09789:3	1	K.NLIGTYM[+15.995]C[+57.021]IC[+57.021]GPGYQR.R	802		C[+57]*2, M[+16]	640.292	3	1918.86	1918.86	0	0.4	Specific	423.19	423.19	139.44	5.08	230	>FBN1 C term	1	DW091218_3.9833.9833.3	controllerType=0 controllerNumber=1 scan=9833	27.291
09683:2	1	K.NLIGTYM[+15.995]C[+57.021]IC[+57.021]GPGYQR.R	802		C[+57]*2, M[+16]	959.937	2	1918.87	1918.86	0	3.5	Specific	423.44	423.44	244.27	6.82	230	>FBN1 C term	1	DW091218_3.9740.9740.2	controllerType=0 controllerNumber=1 scan=9740	27.073
09651:3	1	K.NLIGTYM[+15.995]C[+57.021]IC[+57.021]GPGYQR.R	802		C[+57]*2, M[+16]	640.292	3	1918.86	1918.86	0	0.6	Specific	434.6	434.6	187.51	5.08	230	>FBN1 C term	1	DW091218_3.9714.9714.3	controllerType=0 controllerNumber=1 scan=9714	27.0127
09796:2	1	K.NLIGTYM[+15.995]C[+57.021]IC[+57.021]GPGYQR.R	802		C[+57]*2, M[+16]	959.939	2	1918.87	1918.86	0	4.9	Specific	447.21	447.21	262.17	6.19	230	>FBN1 C term	1	DW091218_3.9838.9838.2	controllerType=0 controllerNumber=1 scan=9838	27.3018
09869:3	1	K.NLIGTYM[+15.995]C[+57.021]IC[+57.021]GPGYQR.R	802		C[+57]*2, M[+16]	640.293	3	1918.87	1918.86	0	2.4	Specific	457.36	457.36	157.98	4.73	230	>FBN1 C term	1	DW091218_3.9901.9901.3	controllerType=0 controllerNumber=1 scan=9901	27.4456
10215:3	1	K.NLIGTYM[+15.995]C[+57.021]IC[+57.021]GPGYQR.R	802		C[+57]*2, M[+16]	640.292	3	1918.86	1918.86	0	0.6	Specific	457.73	457.73	194.82	6.7	230	>FBN1 C term	1	DW091218_3.10212.10212.3	controllerType=0 controllerNumber=1 scan=10212	28.1606
09930:3	1	K.NLIGTYM[+15.995]C[+57.021]IC[+57.021]GPGYQR.R	802		C[+57]*2, M[+16]	640.292	3	1918.86	1918.86	0	0.8	Specific	497.85	497.85	181.31	6.94	230	>FBN1 C term	1	DW091218_3.9954.9954.3	controllerType=0 controllerNumber=1 scan=9954	27.5676
10126:3	1	K.NLIGTYM[+15.995]C[+57.021]IC[+57.021]GPGYQR.R	802		C[+57]*2, M[+16]	640.294	3	1918.87	1918.86	0	2.9	Specific	499	499	248.55	6.16	230	>FBN1 C term	1	DW091218_3.10131.10131.3	controllerType=0 controllerNumber=1 scan=10131	27.9734
10185:2	1	K.NLIGTYM[+15.995]C[+57.021]IC[+57.021]GPGYQR.R	802		C[+57]*2, M[+16]	959.937	2	1918.87	1918.86	0	2.6	Specific	521.67	521.67	314.82	7.39	230	>FBN1 C term	1	DW091218_3.10187.10187.2	controllerType=0 controllerNumber=1 scan=10187	28.1025
10005:3	1	K.NLIGTYM[+15.995]C[+57.021]IC[+57.021]GPGYQR.R	802		C[+57]*2, M[+16]	640.294	3	1918.87	1918.86	0	3.2	Specific	537.68	537.68	190.99	5.14	230	>FBN1 C term	1	DW091218_3.10023.10023.3	controllerType=0 controllerNumber=1 scan=10023	27.7253
10065:3	1	K.NLIGTYM[+15.995]C[+57.021]IC[+57.021]GPGYQR.R	802		C[+57]*2, M[+16]	640.293	3	1918.87	1918.86	0	2.3	Specific	550.38	550.38	248.83	7.11	230	>FBN1 C term	1	DW091218_3.10075.10075.3	controllerType=0 controllerNumber=1 scan=10075	27.8455
08564:3	1	K.NLIGTYM[+15.995]C[+57.021]IC[+57.021]GPGYQR.R	802		C[+57]*2, M[+16]	640.294	3	1918.87	1918.86	0	2.9	Specific	555.36	555.36	222.62	5.14	230	>FBN1 C term	1	DW091218_3.8804.8804.3	controllerType=0 controllerNumber=1 scan=8804	24.9113
09882:2	1	K.NLIGTYM[+15.995]C[+57.021]IC[+57.021]GPGYQR.R	802		C[+57]*2, M[+16]	959.936	2	1918.87	1918.86	0	2.4	Specific	566.94	566.94	354.02	8.46	230	>FBN1 C term	1	DW091218_3.9911.9911.2	controllerType=0 controllerNumber=1 scan=9911	27.4692
09946:2	1	K.NLIGTYM[+15.995]C[+57.021]IC[+57.021]GPGYQR.R	802		C[+57]*2, M[+16]	959.937	2	1918.87	1918.86	0	3	Specific	573.81	573.81	350.11	8.46	230	>FBN1 C term	1	DW091218_3.9970.9970.2	controllerType=0 controllerNumber=1 scan=9970	27.6036
10067:2	1	K.NLIGTYM[+15.995]C[+57.021]IC[+57.021]GPGYQR.R	802		C[+57]*2, M[+16]	959.936	2	1918.86	1918.86	0	1.7	Specific	595.54	595.54	362.04	9.24	230	>FBN1 C term	1	DW091218_3.10076.10076.2	controllerType=0 controllerNumber=1 scan=10076	27.8476
08431:3	1	K.NLIGTYM[+15.995]C[+57.021]IC[+57.021]GPGYQR.R	802		C[+57]*2, M[+16]	640.292	3	1918.86	1918.86	0	-0.3	Specific	621.26	621.26	266.27	9.18	230	>FBN1 C term	1	DW091218_3.8688.8688.3	controllerType=0 controllerNumber=1 scan=8688	24.6529
10004:2	1	K.NLIGTYM[+15.995]C[+57.021]IC[+57.021]GPGYQR.R	802		C[+57]*2, M[+16]	959.937	2	1918.87	1918.86	0	3.2	Specific	650.77	650.77	432.88	10.46	230	>FBN1 C term	1	DW091218_3.10022.10022.2	controllerType=0 controllerNumber=1 scan=10022	27.7231
08491:3	1	K.NLIGTYM[+15.995]C[+57.021]IC[+57.021]GPGYQR.R	802		C[+57]*2, M[+16]	640.293	3	1918.86	1918.86	0	1.4	Specific	662.97	662.97	278.16	10.18	230	>FBN1 C term	1	DW091218_3.8741.8741.3	controllerType=0 controllerNumber=1 scan=8741	24.7729
08419:2	1	K.NLIGTYM[+15.995]C[+57.021]IC[+57.021]GPGYQR.R	802		C[+57]*2, M[+16]	959.937	2	1918.87	1918.86	0	2.8	Specific	738.08	738.08	486.85	11.46	230	>FBN1 C term	1	DW091218_3.8678.8678.2	controllerType=0 controllerNumber=1 scan=8678	24.6299
08547:2	1	K.NLIGTYM[+15.995]C[+57.021]IC[+57.021]GPGYQR.R	802		C[+57]*2, M[+16]	959.936	2	1918.87	1918.86	0	2.4	Specific	758.1	756.09	447.51	12.46	230	>FBN1 C term	1	DW091218_3.8789.8789.2	controllerType=0 controllerNumber=1 scan=8789	24.8783
08479:2	1	K.NLIGTYM[+15.995]C[+57.021]IC[+57.021]GPGYQR.R	802		C[+57]*2, M[+16]	959.936	2	1918.87	1918.86	0	2.2	Specific	781.42	766.31	457.55	13.24	230	>FBN1 C term	1	DW091218_3.8730.8730.2	controllerType=0 controllerNumber=1 scan=8730	24.7477
08334:2	1	K.N[+15.995]LIGTYM[+15.995]C[+57.021]IC[+57.021]GPGYQR.R	802		C[+57]*2, M[+16], N[+16]	967.936	2	1934.86	1934.86	0	4.2	Specific	169.87	169.87	169.87	1.97	230	>FBN1 C term	1	DW091218_3.8613.8613.2	controllerType=0 controllerNumber=1 scan=8613	24.4765
08409:2	1	K.N[+15.995]LIGTYM[+15.995]C[+57.021]IC[+57.021]GPGYQR.R	802		C[+57]*2, M[+16], N[+16]	967.934	2	1934.86	1934.86	0	3	Specific	172.91	172.91	172.91	2.06	230	>FBN1 C term	1	DW091218_3.8670.8670.2	controllerType=0 controllerNumber=1 scan=8670	24.6106
08394:3	1	K.N[+15.995]LIGTYM[+15.995]C[+57.021]IC[+57.021]GPGYQR.R	802		C[+57]*2, M[+16], N[+16]	645.625	3	1934.86	1934.86	0	2.8	Specific	188.24	188.24	188.24	1.81	230	>FBN1 C term	1	DW091218_3.8659.8659.3	controllerType=0 controllerNumber=1 scan=8659	24.5843
03429:3	1	R.RPDGEGC[+57.021]VDENEC[+57.021]QTK.P	818		C[+57]*2	631.929	3	1893.77	1893.77	0	0.8	Specific	124.11	124.11	124.11	3.03	230	>FBN1 C term	1	DW091218_3.4049.4049.3	controllerType=0 controllerNumber=1 scan=4049	13.4222
03392:3	1	R.RPDGEGC[+57.021]VDENEC[+57.021]QTK.P	818		C[+57]*2	631.929	3	1893.77	1893.77	0	0.8	Specific	540.62	540.62	540.62	8.17	230	>FBN1 C term	1	DW091218_3.4004.4004.3	controllerType=0 controllerNumber=1 scan=4004	13.3085
04439:3	1	R.RPDGEGC[+57.021]VDENEC[+57.021]QTKPGIC[+57.021]ENGR.C	818		C[+57]*3	926.393	3	2777.16	2777.17	0	-1.1	Specific	214.57	214.57	214.57	1.9	230	>FBN1 C term	1	DW091218_3.5123.5123.3	controllerType=0 controllerNumber=1 scan=5123	16.2895
04209:4	1	R.RPDGEGC[+57.021]VDENEC[+57.021]QTKPGIC[+57.021]ENGR.C	818		C[+57]*3	695.047	4	2777.17	2777.17	0	-0.5	Specific	232.86	232.86	232.86	3.3	230	>FBN1 C term	1	DW091218_3.4899.4899.4	controllerType=0 controllerNumber=1 scan=4899	15.7349
05829:4	1	R.RPDGEGC[+57.021]VDENEC[+57.021]QTKPGIC[+57.021]ENGR.C	818		C[+57]*3	695.041	4	2777.14	2777.17	0	-8.5	Specific	248.79	248.79	248.79	4.78	230	>FBN1 C term	1	DW091218_3.6463.6463.4	controllerType=0 controllerNumber=1 scan=6463	19.5155
05612:4	1	R.RPDGEGC[+57.021]VDENEC[+57.021]QTKPGIC[+57.021]ENGR.C	818		C[+57]*3	695.046	4	2777.16	2777.17	0	-1.6	Specific	416.3	416.3	416.3	7.2	230	>FBN1 C term	1	DW091218_3.6244.6244.4	controllerType=0 controllerNumber=1 scan=6244	18.9944
05680:4	1	R.RPDGEGC[+57.021]VDENEC[+57.021]QTKPGIC[+57.021]ENGR.C	818		C[+57]*3	695.046	4	2777.16	2777.17	0	-1.9	Specific	468.99	468.99	468.99	7.36	230	>FBN1 C term	1	DW091218_3.6312.6312.4	controllerType=0 controllerNumber=1 scan=6312	19.1563
05808:4	1	R.RPDGEGC[+57.021]VDENEC[+57.021]QTKPGIC[+57.021]ENGR.C	818		C[+57]*3	695.046	4	2777.16	2777.17	0	-1.7	Specific	486.12	486.12	486.12	7.6	230	>FBN1 C term	1	DW091218_3.6443.6443.4	controllerType=0 controllerNumber=1 scan=6443	19.4658
05940:4	1	R.RPDGEGC[+57.021]VDENEC[+57.021]QTKPGIC[+57.021]ENGR.C	818		C[+57]*3	695.047	4	2777.16	2777.17	0	-0.9	Specific	491.58	491.58	491.58	7.6	230	>FBN1 C term	1	DW091218_3.6577.6577.4	controllerType=0 controllerNumber=1 scan=6577	19.784
05440:4	1	R.RPDGEGC[+57.021]VDENEC[+57.021]QTKPGIC[+57.021]ENGR.C	818		C[+57]*3	695.049	4	2777.17	2777.17	0	2.2	Specific	503.8	503.8	503.8	7.6	230	>FBN1 C term	1	DW091218_3.6062.6062.4	controllerType=0 controllerNumber=1 scan=6062	18.5527
05547:4	1	R.RPDGEGC[+57.021]VDENEC[+57.021]QTKPGIC[+57.021]ENGR.C	818		C[+57]*3	695.048	4	2777.17	2777.17	0	1.5	Specific	505.81	505.81	505.81	7.6	230	>FBN1 C term	1	DW091218_3.6175.6175.4	controllerType=0 controllerNumber=1 scan=6175	18.8252
04897:4	1	R.RPDGEGC[+57.021]VDENEC[+57.021]QTKPGIC[+57.021]ENGR.C	818		C[+57]*3	695.046	4	2777.16	2777.17	0	-1.2	Specific	521.73	521.73	521.73	7.77	230	>FBN1 C term	1	DW091218_3.5582.5582.4	controllerType=0 controllerNumber=1 scan=5582	17.4061
05007:4	1	R.RPDGEGC[+57.021]VDENEC[+57.021]QTKPGIC[+57.021]ENGR.C	818		C[+57]*3	695.046	4	2777.16	2777.17	0	-1.4	Specific	531.64	531.64	531.64	7.77	230	>FBN1 C term	1	DW091218_3.5678.5678.4	controllerType=0 controllerNumber=1 scan=5678	17.6322
05239:4	1	R.RPDGEGC[+57.021]VDENEC[+57.021]QTKPGIC[+57.021]ENGR.C	818		C[+57]*3	695.048	4	2777.17	2777.17	0	1	Specific	535.43	535.43	535.43	7.77	230	>FBN1 C term	1	DW091218_3.5876.5876.4	controllerType=0 controllerNumber=1 scan=5876	18.1006
05340:4	1	R.RPDGEGC[+57.021]VDENEC[+57.021]QTKPGIC[+57.021]ENGR.C	818		C[+57]*3	695.047	4	2777.17	2777.17	0	0.3	Specific	538.55	538.55	538.55	7.77	230	>FBN1 C term	1	DW091218_3.5967.5967.4	controllerType=0 controllerNumber=1 scan=5967	18.3212
06010:4	1	R.RPDGEGC[+57.021]VDENEC[+57.021]QTKPGIC[+57.021]ENGR.C	818		C[+57]*3	695.046	4	2777.16	2777.17	0	-1.5	Specific	543.38	543.38	543.38	7.77	230	>FBN1 C term	1	DW091218_3.6635.6635.4	controllerType=0 controllerNumber=1 scan=6635	19.9186
05388:4	1	R.RPDGEGC[+57.021]VDENEC[+57.021]QTKPGIC[+57.021]ENGR.C	818		C[+57]*3	695.048	4	2777.17	2777.17	0	0.4	Specific	550.85	550.85	550.85	7.77	230	>FBN1 C term	1	DW091218_3.6014.6014.4	controllerType=0 controllerNumber=1 scan=6014	18.4366
05062:4	1	R.RPDGEGC[+57.021]VDENEC[+57.021]QTKPGIC[+57.021]ENGR.C	818		C[+57]*3	695.045	4	2777.16	2777.17	0	-3	Specific	561.05	561.05	561.05	8.84	230	>FBN1 C term	1	DW091218_3.5728.5728.4	controllerType=0 controllerNumber=1 scan=5728	17.7496
05499:4	1	R.RPDGEGC[+57.021]VDENEC[+57.021]QTKPGIC[+57.021]ENGR.C	818		C[+57]*3	695.047	4	2777.17	2777.17	0	-0.1	Specific	578.07	578.07	578.07	8.84	230	>FBN1 C term	1	DW091218_3.6124.6124.4	controllerType=0 controllerNumber=1 scan=6124	18.6997
05121:4	1	R.RPDGEGC[+57.021]VDENEC[+57.021]QTKPGIC[+57.021]ENGR.C	818		C[+57]*3	695.045	4	2777.16	2777.17	0	-2.6	Specific	584.45	584.45	584.45	8.84	230	>FBN1 C term	1	DW091218_3.5776.5776.4	controllerType=0 controllerNumber=1 scan=5776	17.8645
04435:3	1	R.RPDGEGC[+57.021]VDENEC[+57.021]QTKPGIC[+57.021]ENGR.C	818		C[+57]*3	926.393	3	2777.16	2777.17	0	-1.1	Specific	593.17	593.17	593.17	6.32	230	>FBN1 C term	1	DW091218_3.5121.5121.3	controllerType=0 controllerNumber=1 scan=5121	16.2851
05178:4	1	R.RPDGEGC[+57.021]VDENEC[+57.021]QTKPGIC[+57.021]ENGR.C	818		C[+57]*3	695.045	4	2777.16	2777.17	0	-2.9	Specific	594.73	594.73	594.73	8.84	230	>FBN1 C term	1	DW091218_3.5825.5825.4	controllerType=0 controllerNumber=1 scan=5825	17.9804
04254:4	1	R.RPDGEGC[+57.021]VDENEC[+57.021]QTKPGIC[+57.021]ENGR.C	818		C[+57]*3	695.047	4	2777.17	2777.17	0	0.2	Specific	629.28	629.28	629.28	9.84	230	>FBN1 C term	1	DW091218_3.4943.4943.4	controllerType=0 controllerNumber=1 scan=4943	15.846
04950:4	1	R.RPDGEGC[+57.021]VDENEC[+57.021]QTKPGIC[+57.021]ENGR.C	818		C[+57]*3	695.048	4	2777.17	2777.17	0	0.5	Specific	692.92	692.92	692.92	10.84	230	>FBN1 C term	1	DW091218_3.5629.5629.4	controllerType=0 controllerNumber=1 scan=5629	17.5177
04299:4	1	R.RPDGEGC[+57.021]VDENEC[+57.021]QTKPGIC[+57.021]ENGR.C	818		C[+57]*3	695.049	4	2777.17	2777.17	0	2.6	Specific	720.93	720.93	720.93	11.06	230	>FBN1 C term	1	DW091218_3.4987.4987.4	controllerType=0 controllerNumber=1 scan=4987	15.9538
04738:4	1	R.RPDGEGC[+57.021]VDENEC[+57.021]QTKPGIC[+57.021]ENGR.C	818		C[+57]*3	695.045	4	2777.16	2777.17	0	-2.5	Specific	753.09	753.09	753.09	12.84	230	>FBN1 C term	1	DW091218_3.5436.5436.4	controllerType=0 controllerNumber=1 scan=5436	17.0564
04836:4	1	R.RPDGEGC[+57.021]VDENEC[+57.021]QTKPGIC[+57.021]ENGR.C	818		C[+57]*3	695.047	4	2777.16	2777.17	0	-0.9	Specific	771.11	771.11	771.11	12.84	230	>FBN1 C term	1	DW091218_3.5529.5529.4	controllerType=0 controllerNumber=1 scan=5529	17.2804
04780:4	1	R.RPDGEGC[+57.021]VDENEC[+57.021]QTKPGIC[+57.021]ENGR.C	818		C[+57]*3	695.046	4	2777.16	2777.17	0	-1.4	Specific	858.8	858.8	858.8	14.84	230	>FBN1 C term	1	DW091218_3.5480.5480.4	controllerType=0 controllerNumber=1 scan=5480	17.1636
04345:4	1	R.RPDGEGC[+57.021]VDENEC[+57.021]QTKPGIC[+57.021]ENGR.C	818		C[+57]*3	695.048	4	2777.17	2777.17	0	0.6	Specific	861.08	861.08	861.08	14.84	230	>FBN1 C term	1	DW091218_3.5035.5035.4	controllerType=0 controllerNumber=1 scan=5035	16.0698
04441:4	1	R.RPDGEGC[+57.021]VDENEC[+57.021]QTKPGIC[+57.021]ENGR.C	818		C[+57]*3	695.047	4	2777.17	2777.17	0	-0.4	Specific	973.25	973.25	973.25	16.84	230	>FBN1 C term	1	DW091218_3.5126.5126.4	controllerType=0 controllerNumber=1 scan=5126	16.2972
04525:4	1	R.RPDGEGC[+57.021]VDENEC[+57.021]QTKPGIC[+57.021]ENGR.C	818		C[+57]*3	695.045	4	2777.16	2777.17	0	-3.3	Specific	994.1	994.1	994.1	16.84	230	>FBN1 C term	1	DW091218_3.5213.5213.4	controllerType=0 controllerNumber=1 scan=5213	16.5146
04400:4	1	R.RPDGEGC[+57.021]VDENEC[+57.021]QTKPGIC[+57.021]ENGR.C	818		C[+57]*3	695.048	4	2777.17	2777.17	0	1.6	Specific	1009.4	1009.4	1009.4	17.84	230	>FBN1 C term	1	DW091218_3.5084.5084.4	controllerType=0 controllerNumber=1 scan=5084	16.1868
04482:4	1	R.RPDGEGC[+57.021]VDENEC[+57.021]QTKPGIC[+57.021]ENGR.C	818		C[+57]*3	695.047	4	2777.17	2777.17	0	-0.4	Specific	1027.99	1027.99	1027.99	17.84	230	>FBN1 C term	1	DW091218_3.5170.5170.4	controllerType=0 controllerNumber=1 scan=5170	16.4093
04397:4	1	R.RPDGEGC[+57.021]VDEN[+15.995]EC[+57.021]QTKPGIC[+57.021]ENGR.C	818		C[+57]*3, N[+16]	699.046	4	2793.16	2793.16	0	0.4	Specific	162.19	162.19	20.87	2.96	230	>FBN1 C term	1	DW091218_3.5081.5081.4	controllerType=0 controllerNumber=1 scan=5081	16.1791
04339:4	1	R.RPDGEGC[+57.021]VDEN[+15.995]EC[+57.021]QTKPGIC[+57.021]ENGR.C	818		C[+57]*3, N[+16]	699.047	4	2793.17	2793.16	0	1.1	Specific	259.27	259.27	37.88	3.62	230	>FBN1 C term	1	DW091218_3.5028.5028.4	controllerType=0 controllerNumber=1 scan=5028	16.0534
06424:4	1	R.RPDGEGC[+57.021]VDEN[+0.984]EC[+57.021]QTKPGIC[+57.021]ENGR.C	818		C[+57]*3, N[+1]	695.297	4	2778.17	2778.15	0	5.7	Specific	285.54	285.54	196.59	3.58	230	>FBN1 C term	1	DW091218_3.7005.7005.4	controllerType=0 controllerNumber=1 scan=7005	20.7746
04545:3	1	R.RPDGEGC[+57.021]VDENEC[+57.021]QTKPGIC[+57.021]EN[+0.984]GR.C	818		C[+57]*3, N[+1]	926.722	3	2778.15	2778.15	0	0.2	Specific	298.38	298.38	59.09	2.3	230	>FBN1 C term	1	DW091218_3.5233.5233.3	controllerType=0 controllerNumber=1 scan=5233	16.5628
04598:3	1	R.RPDGEGC[+57.021]VDENEC[+57.021]QTKPGIC[+57.021]EN[+0.984]GR.C	818		C[+57]*3, N[+1]	926.724	3	2778.16	2778.15	0	2.4	Specific	325.89	325.89	90.57	1.96	230	>FBN1 C term	1	DW091218_3.5286.5286.3	controllerType=0 controllerNumber=1 scan=5286	16.6908
05293:4	1	R.RPDGEGC[+57.021]VDENEC[+57.021]QTKPGIC[+57.021]EN[+0.984]GR.C	818		C[+57]*3, N[+1]	695.297	4	2778.16	2778.15	0	5	Specific	368.31	368.31	23.39	5.51	230	>FBN1 C term	1	DW091218_3.5923.5923.4	controllerType=0 controllerNumber=1 scan=5923	18.2125
04295:4	1	R.RPDGEGC[+57.021]VDEN[+15.995]EC[+57.021]QTKPGIC[+57.021]ENGR.C	818		C[+57]*3, N[+16]	699.046	4	2793.16	2793.16	0	0.5	Specific	412.81	412.81	29.81	7.2	230	>FBN1 C term	1	DW091218_3.4982.4982.4	controllerType=0 controllerNumber=1 scan=4982	15.9418
05737:4	1	R.RPDGEGC[+57.021]VDEN[+0.984]EC[+57.021]QTKPGIC[+57.021]ENGR.C	818		C[+57]*3, N[+1]	695.298	4	2778.17	2778.15	0	7.4	Specific	413.88	413.88	143.93	5.37	230	>FBN1 C term	1	DW091218_3.6370.6370.4	controllerType=0 controllerNumber=1 scan=6370	19.2929
05587:4	1	R.RPDGEGC[+57.021]VDEN[+0.984]EC[+57.021]QTKPGIC[+57.021]ENGR.C	818		C[+57]*3, N[+1]	695.296	4	2778.16	2778.15	0	3.8	Specific	451.2	451.2	240.66	6.58	230	>FBN1 C term	1	DW091218_3.6222.6222.4	controllerType=0 controllerNumber=1 scan=6222	18.9431
05389:4	1	R.RPDGEGC[+57.021]VDEN[+0.984]EC[+57.021]QTKPGIC[+57.021]ENGR.C	818		C[+57]*3, N[+1]	695.299	4	2778.18	2778.15	0	8.6	Specific	460.06	460.06	194.98	5.69	230	>FBN1 C term	1	DW091218_3.6014.6014.4	controllerType=0 controllerNumber=1 scan=6014	18.4366
04249:4	1	R.RPDGEGC[+57.021]VD[+15.995]ENEC[+57.021]QTKPGIC[+57.021]ENGR.C	818		C[+57]*3, D[+16]	699.047	4	2793.16	2793.16	0	1.1	Specific	533.42	533.42	4.26	7.77	230	>FBN1 C term	1	DW091218_3.4936.4936.4	controllerType=0 controllerNumber=1 scan=4936	15.8279
05487:4	1	R.RPDGEGC[+57.021]VDEN[+0.984]EC[+57.021]QTKPGIC[+57.021]ENGR.C	818		C[+57]*3, N[+1]	695.296	4	2778.16	2778.15	0	3.9	Specific	544.67	544.67	298.1	6.99	230	>FBN1 C term	1	DW091218_3.6111.6111.4	controllerType=0 controllerNumber=1 scan=6111	18.6671
04656:4	1	R.RPDGEGC[+57.021]VDENEC[+57.021]QTKPGIC[+57.021]EN[+0.984]GR.C	818		C[+57]*3, N[+1]	695.293	4	2778.15	2778.15	0	0.1	Specific	860.72	860.72	95.24	14.84	230	>FBN1 C term	1	DW091218_3.5346.5346.4	controllerType=0 controllerNumber=1 scan=5346	16.8374
04699:4	1	R.RPDGEGC[+57.021]VDENEC[+57.021]QTKPGIC[+57.021]EN[+0.984]GR.C	818		C[+57]*3, N[+1]	695.295	4	2778.16	2778.15	0	2.9	Specific	868.12	868.12	185.53	14.06	230	>FBN1 C term	1	DW091218_3.5391.5391.4	controllerType=0 controllerNumber=1 scan=5391	16.9441
04611:4	1	R.RPDGEGC[+57.021]VDENEC[+57.021]QTKPGIC[+57.021]EN[+0.984]GR.C	818		C[+57]*3, N[+1]	695.294	4	2778.15	2778.15	0	1.3	Specific	966.39	966.39	188.05	16.84	230	>FBN1 C term	1	DW091218_3.5300.5300.4	controllerType=0 controllerNumber=1 scan=5300	16.7248
04566:4	1	R.RPDGEGC[+57.021]VDENEC[+57.021]QTKPGIC[+57.021]EN[+0.984]GR.C	818		C[+57]*3, N[+1]	695.293	4	2778.15	2778.15	0	0.2	Specific	987.92	987.92	188.58	16.84	230	>FBN1 C term	1	DW091218_3.5256.5256.4	controllerType=0 controllerNumber=1 scan=5256	16.6186
04398:4	1	R.RPDGEGC[+57.021]VD[+15.995]EN[+0.984]EC[+57.021]QTKPGIC[+57.021]ENGR.C	818		C[+57]*3, D[+16], N[+1]	699.297	4	2794.17	2794.15	0	7.3	Specific	130.63	130.63	74.17	1.8	230	>FBN1 C term	1	DW091218_3.5081.5081.4	controllerType=0 controllerNumber=1 scan=5081	16.1791
04437:4	1	R.RPDGEGC[+57.021]VDEN[+15.995]EC[+57.021]QTKPGIC[+57.021]EN[+0.984]GR.C	818		C[+57]*3, N[+1][+16]	699.292	4	2794.15	2794.15	0	0.7	Specific	377.22	377.22	44.62	7.08	230	>FBN1 C term	1	DW091218_3.5122.5122.4	controllerType=0 controllerNumber=1 scan=5122	16.2873
06613:3	1	R.GSYTC[+57.021]EC[+57.021]ND[+15.995]GFTASPNQDEC[+57.021]LDNR.E	847		C[+57]*3, D[+16]	942.694	3	2826.07	2826.07	0	-0.3	Specific	329.71	329.71	0	4.66	230	>FBN1 C term	1	DW091218_3.7155.7155.3	controllerType=0 controllerNumber=1 scan=7155	21.1236
06678:3	1	R.GSYTC[+57.021]EC[+57.021]N[+15.995]DGFTASPNQDEC[+57.021]LDNR.E	847		C[+57]*3, N[+16]	942.694	3	2826.07	2826.07	0	0.7	Specific	562.38	562.38	0	7.78	230	>FBN1 C term	1	DW091218_3.7210.7210.3	controllerType=0 controllerNumber=1 scan=7210	21.2521
06744:3	1	R.GSYTC[+57.021]EC[+57.021]N[+15.995]DGFTASPNQDEC[+57.021]LDNR.E	847		C[+57]*3, N[+16]	942.696	3	2826.07	2826.07	0	2.5	Specific	582.83	582.83	0	7	230	>FBN1 C term	1	DW091218_3.7263.7263.3	controllerType=0 controllerNumber=1 scan=7263	21.3773
07277:3	1	R.GSYTC[+57.021]EC[+57.021]N[+0.984]DGFTASPNQDEC[+57.021]LDNR.E	847		C[+57]*3, N[+1]	937.696	3	2811.07	2811.06	0	6.1	Specific	622.98	620.27	139.52	6.95	230	>FBN1 C term	1	DW091218_3.7724.7724.3	controllerType=0 controllerNumber=1 scan=7724	22.4417
06909:3	1	R.GSYTC[+57.021]EC[+57.021]N[+0.984]D[+15.995]GFTASPNQDEC[+57.021]LDNR.E	847		C[+57]*3, D[+16], N[+1]	943.029	3	2827.07	2827.05	0	7.8	Specific	475.81	475.81	237.65	4.47	230	>FBN1 C term	1	DW091218_3.7406.7406.3	controllerType=0 controllerNumber=1 scan=7406	21.7111
06832:3	1	R.GSYTC[+57.021]EC[+57.021]N[+0.984]D[+15.995]GFTASPNQDEC[+57.021]LDNR.E	847		C[+57]*3, D[+16], N[+1]	943.029	3	2827.07	2827.05	0	7.3	Specific	489.03	471.21	227.19	4.71	230	>FBN1 C term	1	DW091218_3.7338.7338.3	controllerType=0 controllerNumber=1 scan=7338	21.553
06821:3	1	R.GSYTC[+57.021]EC[+57.021]N[+0.984]DGFTAS[+203.079]PNQDEC[+57.021]LDNR.E	847	HexNAc(1)	C[+57]*3, N[+1], S[+203]	1005.39	3	3014.16	3014.14	0	8.3	Specific	615.32	615.32	0	7.11	230	>FBN1 C term	1	DW091218_3.7328.7328.3	controllerType=0 controllerNumber=1 scan=7328	21.5295
09434:3	1	R.EGYC[+57.021]FTEVLQNM[+15.995]C[+57.021]QIGSSNR.N	871		C[+57]*2, M[+16]	803.679	3	2409.02	2409.03	0	-1.6	Specific	352.47	352.47	19.14	3.49	230	>FBN1 C term	1	DW091218_3.9529.9529.2	controllerType=0 controllerNumber=1 scan=9529	26.5778
09764:3	1	R.EGYC[+57.021]FTEVLQNM[+15.995]C[+57.021]QIGSSNR.N	871		C[+57]*2, M[+16]	803.682	3	2409.03	2409.03	0	1.8	Specific	660.96	660.96	26.53	10.06	230	>FBN1 C term	1	DW091218_3.9812.9812.3	controllerType=0 controllerNumber=1 scan=9812	27.2426
09510:2	1	R.EGYC[+57.021]FTEVLQNM[+15.995]C[+57.021]QIGSSNR.N	871		C[+57]*2, M[+16]	1205.02	2	2409.04	2409.03	0	6	Specific	742.89	742.89	29.26	10.55	230	>FBN1 C term	1	DW091218_3.9592.9592.2	controllerType=0 controllerNumber=1 scan=9592	26.7263
09441:3	1	R.EGYC[+57.021]FTEVLQNM[+15.995]C[+57.021]QIGSSNR.N	871		C[+57]*2, M[+16]	803.681	3	2409.03	2409.03	0	0.8	Specific	828.12	828.12	59.61	13.06	230	>FBN1 C term	1	DW091218_3.9535.9535.3	controllerType=0 controllerNumber=1 scan=9535	26.5928
09630:3	1	R.EGYC[+57.021]FTEVLQNM[+15.995]C[+57.021]QIGSSNR.N	871		C[+57]*2, M[+16]	803.683	3	2409.03	2409.03	0	2.5	Specific	854.95	854.95	60.02	13.28	230	>FBN1 C term	1	DW091218_3.9698.9698.3	controllerType=0 controllerNumber=1 scan=9698	26.9761
09699:3	1	R.EGYC[+57.021]FTEVLQNM[+15.995]C[+57.021]QIGSSNR.N	871		C[+57]*2, M[+16]	803.682	3	2409.03	2409.03	0	2.4	Specific	875.81	875.81	66.05	14.06	230	>FBN1 C term	1	DW091218_3.9756.9756.3	controllerType=0 controllerNumber=1 scan=9756	27.1115
09504:3	1	R.EGYC[+57.021]FTEVLQNM[+15.995]C[+57.021]QIGSSNR.N	871		C[+57]*2, M[+16]	803.683	3	2409.03	2409.03	0	3.2	Specific	901.91	901.91	67.03	14.28	230	>FBN1 C term	1	DW091218_3.9588.9588.3	controllerType=0 controllerNumber=1 scan=9588	26.7176
09566:3	1	R.EGYC[+57.021]FTEVLQNM[+15.995]C[+57.021]QIGSSNR.N	871		C[+57]*2, M[+16]	803.683	3	2409.03	2409.03	0	3.4	Specific	922.03	922.03	72.61	14.28	230	>FBN1 C term	1	DW091218_3.9643.9643.3	controllerType=0 controllerNumber=1 scan=9643	26.8465
10278:3	1	R.EGYC[+57.021]FTEVLQN[+15.995]M[+15.995]C[+57.021]QIGSSNR.N	871		C[+57]*2, M[+16], N[+16]	809.016	3	2425.03	2425.02	0	4.8	Specific	325.35	325.35	248.07	2.13	230	>FBN1 C term	1	DW091218_3.10266.10266.3	controllerType=0 controllerNumber=1 scan=10266	28.2884
09311:3	1	R.EGYC[+57.021]FTEVLQN[+15.995]M[+15.995]C[+57.021]QIGSSNR.N	871		C[+57]*2, M[+16], N[+16]	809.015	3	2425.03	2425.02	0	3.5	Specific	366.29	366.29	256.45	4.07	230	>FBN1 C term	1	DW091218_3.9436.9436.3	controllerType=0 controllerNumber=1 scan=9436	26.362
09134:3	1	R.EGYC[+57.021]FTEVLQN[+15.995]M[+15.995]C[+57.021]QIGSSNR.N	871		C[+57]*2, M[+16], N[+16]	809.014	3	2425.03	2425.02	0	2.3	Specific	399.72	399.72	223.12	4.64	230	>FBN1 C term	1	DW091218_3.9285.9285.3	controllerType=0 controllerNumber=1 scan=9285	26.0136
09193:3	1	R.EGYC[+57.021]FTEVLQN[+15.995]M[+15.995]C[+57.021]QIGSSNR.N	871		C[+57]*2, M[+16], N[+16]	809.014	3	2425.03	2425.02	0	1.9	Specific	709.04	709.04	241.96	11.06	230	>FBN1 C term	1	DW091218_3.9340.9340.3	controllerType=0 controllerNumber=1 scan=9340	26.1385
11128:3	1	R.EGYC[+57.021]FTEVLQNMC[+57.021]QIGSSNRNPVTK.S	871		C[+57]*2	978.12	3	2932.34	2932.34	0	2.1	Specific	745.09	745.09	745.09	11.24	230	>FBN1 C term	1	DW091218_3.10953.10953.3	controllerType=0 controllerNumber=1 scan=10953	29.9117
11061:3	1	R.EGYC[+57.021]FTEVLQNMC[+57.021]QIGSSNRNPVTK.S	871		C[+57]*2	978.122	3	2932.35	2932.34	0	4.7	Specific	999.1	999.1	999.1	14.67	230	>FBN1 C term	1	DW091218_3.10900.10900.3	controllerType=0 controllerNumber=1 scan=10900	29.7859
11048:3	1	R.GWGPHC[+57.021]EIC[+57.021]PFQGTVAFK.K	905		C[+57]*2	697.659	3	2090.96	2090.96	0	2.4	Specific	581.01	581.01	581.01	9.12	230	>FBN1 C term	1	DW091218_3.10891.10891.3	controllerType=0 controllerNumber=1 scan=10891	29.764
11117:3	1	R.GWGPHC[+57.021]EIC[+57.021]PFQGTVAFK.K	905		C[+57]*2	697.66	3	2090.97	2090.96	0	3.8	Specific	596.55	596.55	596.55	8.34	230	>FBN1 C term	1	DW091218_3.10945.10945.3	controllerType=0 controllerNumber=1 scan=10945	29.8923
10916:3	1	R.GWGPHC[+57.021]EIC[+57.021]PFQGTVAFK.K	905		C[+57]*2	697.659	3	2090.96	2090.96	0	2	Specific	603.59	603.59	603.59	10.12	230	>FBN1 C term	1	DW091218_3.10777.10777.3	controllerType=0 controllerNumber=1 scan=10777	29.4958
10601:3	1	R.GWGPHC[+57.021]EIC[+57.021]PFQGTVAFK.K	905		C[+57]*2	697.66	3	2090.97	2090.96	0	4.3	Specific	625.57	625.57	625.57	8.55	230	>FBN1 C term	1	DW091218_3.10525.10525.3	controllerType=0 controllerNumber=1 scan=10525	28.9017
10245:3	1	R.GWGPHC[+57.021]EIC[+57.021]PFQGTVAFK.K	905		C[+57]*2	697.661	3	2090.97	2090.96	0	4.8	Specific	647.97	647.97	647.97	8.55	230	>FBN1 C term	1	DW091218_3.10239.10239.3	controllerType=0 controllerNumber=1 scan=10239	28.2252
10455:3	1	R.GWGPHC[+57.021]EIC[+57.021]PFQGTVAFK.K	905		C[+57]*2	697.661	3	2090.97	2090.96	0	4.8	Specific	651.28	651.28	651.28	9.55	230	>FBN1 C term	1	DW091218_3.10418.10418.3	controllerType=0 controllerNumber=1 scan=10418	28.648
10674:3	1	R.GWGPHC[+57.021]EIC[+57.021]PFQGTVAFK.K	905		C[+57]*2	697.66	3	2090.96	2090.96	0	3.3	Specific	651.71	651.71	651.71	10.34	230	>FBN1 C term	1	DW091218_3.10582.10582.3	controllerType=0 controllerNumber=1 scan=10582	29.0361
10775:3	1	R.GWGPHC[+57.021]EIC[+57.021]PFQGTVAFK.K	905		C[+57]*2	697.66	3	2090.97	2090.96	0	3.9	Specific	653.62	653.62	653.62	10.34	230	>FBN1 C term	1	DW091218_3.10663.10663.3	controllerType=0 controllerNumber=1 scan=10663	29.226
10394:3	1	R.GWGPHC[+57.021]EIC[+57.021]PFQGTVAFK.K	905		C[+57]*2	697.66	3	2090.97	2090.96	0	4.4	Specific	659.76	659.76	659.76	9.55	230	>FBN1 C term	1	DW091218_3.10362.10362.3	controllerType=0 controllerNumber=1 scan=10362	28.5164
10847:3	1	R.GWGPHC[+57.021]EIC[+57.021]PFQGTVAFK.K	905		C[+57]*2	697.659	3	2090.96	2090.96	0	2.5	Specific	667.72	667.72	667.72	10.34	230	>FBN1 C term	1	DW091218_3.10725.10725.3	controllerType=0 controllerNumber=1 scan=10725	29.3723
10978:3	1	R.GWGPHC[+57.021]EIC[+57.021]PFQGTVAFK.K	905		C[+57]*2	697.659	3	2090.96	2090.96	0	2.2	Specific	677.83	677.83	677.83	11.12	230	>FBN1 C term	1	DW091218_3.10832.10832.3	controllerType=0 controllerNumber=1 scan=10832	29.6258
10064:3	1	R.GWGPHC[+57.021]EIC[+57.021]PFQGTVAFK.K	905		C[+57]*2	697.658	3	2090.96	2090.96	0	1.5	Specific	680.32	680.32	680.32	11.12	230	>FBN1 C term	1	DW091218_3.10074.10074.3	controllerType=0 controllerNumber=1 scan=10074	27.8433
09686:3	1	R.GWGPHC[+57.021]EIC[+57.021]PFQGTVAFK.K	905		C[+57]*2	697.659	3	2090.96	2090.96	0	2.4	Specific	688.85	688.85	688.85	11.12	230	>FBN1 C term	1	DW091218_3.9744.9744.3	controllerType=0 controllerNumber=1 scan=9744	27.0836
10003:3	1	R.GWGPHC[+57.021]EIC[+57.021]PFQGTVAFK.K	905		C[+57]*2	697.66	3	2090.96	2090.96	0	3.6	Specific	699.35	699.35	699.35	10.34	230	>FBN1 C term	1	DW091218_3.10021.10021.3	controllerType=0 controllerNumber=1 scan=10021	27.7209
09879:3	1	R.GWGPHC[+57.021]EIC[+57.021]PFQGTVAFK.K	905		C[+57]*2	697.658	3	2090.96	2090.96	0	0.7	Specific	701.59	701.59	701.59	12.12	230	>FBN1 C term	1	DW091218_3.9909.9909.3	controllerType=0 controllerNumber=1 scan=9909	27.4648
09814:3	1	R.GWGPHC[+57.021]EIC[+57.021]PFQGTVAFK.K	905		C[+57]*2	697.658	3	2090.96	2090.96	0	1.3	Specific	710.96	710.96	710.96	12.12	230	>FBN1 C term	1	DW091218_3.9855.9855.3	controllerType=0 controllerNumber=1 scan=9855	27.3416
09556:3	1	R.GWGPHC[+57.021]EIC[+57.021]PFQGTVAFK.K	905		C[+57]*2	697.659	3	2090.96	2090.96	0	2.3	Specific	713.16	713.16	713.16	12.12	230	>FBN1 C term	1	DW091218_3.9634.9634.3	controllerType=0 controllerNumber=1 scan=9634	26.825
10316:3	1	R.GWGPHC[+57.021]EIC[+57.021]PFQGTVAFK.K	905		C[+57]*2	697.661	3	2090.97	2090.96	0	5.7	Specific	716.36	716.36	716.36	10.55	230	>FBN1 C term	1	DW091218_3.10297.10297.3	controllerType=0 controllerNumber=1 scan=10297	28.3623
09940:3	1	R.GWGPHC[+57.021]EIC[+57.021]PFQGTVAFK.K	905		C[+57]*2	697.66	3	2090.96	2090.96	0	3.2	Specific	716.42	716.42	716.42	11.34	230	>FBN1 C term	1	DW091218_3.9964.9964.3	controllerType=0 controllerNumber=1 scan=9964	27.5906
10123:3	1	R.GWGPHC[+57.021]EIC[+57.021]PFQGTVAFK.K	905		C[+57]*2	697.658	3	2090.96	2090.96	0	1	Specific	721.5	721.5	721.5	12.12	230	>FBN1 C term	1	DW091218_3.10129.10129.3	controllerType=0 controllerNumber=1 scan=10129	27.9691
09096:3	1	R.GWGPHC[+57.021]EIC[+57.021]PFQGTVAFK.K	905		C[+57]*2	697.659	3	2090.96	2090.96	0	2.2	Specific	721.76	721.76	721.76	12.12	230	>FBN1 C term	1	DW091218_3.9251.9251.3	controllerType=0 controllerNumber=1 scan=9251	25.9361
09352:3	1	R.GWGPHC[+57.021]EIC[+57.021]PFQGTVAFK.K	905		C[+57]*2	697.66	3	2090.96	2090.96	0	3.2	Specific	722.49	722.49	722.49	11.34	230	>FBN1 C term	1	DW091218_3.9467.9467.3	controllerType=0 controllerNumber=1 scan=9467	26.4337
09215:3	1	R.GWGPHC[+57.021]EIC[+57.021]PFQGTVAFK.K	905		C[+57]*2	697.659	3	2090.96	2090.96	0	2	Specific	729.34	729.34	729.34	12.12	230	>FBN1 C term	1	DW091218_3.9357.9357.3	controllerType=0 controllerNumber=1 scan=9357	26.1792
09751:3	1	R.GWGPHC[+57.021]EIC[+57.021]PFQGTVAFK.K	905		C[+57]*2	697.659	3	2090.96	2090.96	0	2.2	Specific	734.21	734.21	734.21	12.12	230	>FBN1 C term	1	DW091218_3.9801.9801.3	controllerType=0 controllerNumber=1 scan=9801	27.2168
09619:3	1	R.GWGPHC[+57.021]EIC[+57.021]PFQGTVAFK.K	905		C[+57]*2	697.659	3	2090.96	2090.96	0	2.2	Specific	734.83	734.83	734.83	12.12	230	>FBN1 C term	1	DW091218_3.9689.9689.3	controllerType=0 controllerNumber=1 scan=9689	26.9546
09424:3	1	R.GWGPHC[+57.021]EIC[+57.021]PFQGTVAFK.K	905		C[+57]*2	697.659	3	2090.96	2090.96	0	2.9	Specific	741.86	741.86	741.86	11.34	230	>FBN1 C term	1	DW091218_3.9523.9523.3	controllerType=0 controllerNumber=1 scan=9523	26.5648
09281:3	1	R.GWGPHC[+57.021]EIC[+57.021]PFQGTVAFK.K	905		C[+57]*2	697.659	3	2090.96	2090.96	0	3.1	Specific	744.65	744.65	744.65	11.34	230	>FBN1 C term	1	DW091218_3.9412.9412.3	controllerType=0 controllerNumber=1 scan=9412	26.3067
09150:3	1	R.GWGPHC[+57.021]EIC[+57.021]PFQGTVAFK.K	905		C[+57]*2	697.659	3	2090.96	2090.96	0	1.9	Specific	746.42	746.42	746.42	12.12	230	>FBN1 C term	1	DW091218_3.9302.9302.3	controllerType=0 controllerNumber=1 scan=9302	26.0537
09493:3	1	R.GWGPHC[+57.021]EIC[+57.021]PFQGTVAFK.K	905		C[+57]*2	697.659	3	2090.96	2090.96	0	2.8	Specific	748.22	748.22	748.22	11.34	230	>FBN1 C term	1	DW091218_3.9577.9577.3	controllerType=0 controllerNumber=1 scan=9577	26.6918
08887:3	1	R.GW[+15.995]GPHC[+57.021]EIC[+57.021]PFQGTVAFK.K	905		C[+57]*2, W[+16]	702.99	3	2106.96	2106.95	0	2.1	Specific	488.91	488.91	0.74	7.88	230	>FBN1 C term	1	DW091218_3.9080.9080.3	controllerType=0 controllerNumber=1 scan=9080	25.5386
10865:3	1	R.GWGPH[+15.995]C[+57.021]EIC[+57.021]PFQGTVAFK.K	905		C[+57]*2, H[+16]	702.991	3	2106.96	2106.95	0	2.8	Specific	507.67	507.67	67.41	7.1	230	>FBN1 C term	1	DW091218_3.10738.10738.3	controllerType=0 controllerNumber=1 scan=10738	29.4025
09143:3	1	R.GWGPH[+15.995]C[+57.021]EIC[+57.021]PFQGTVAFK.K	905		C[+57]*2, H[+16]	702.989	3	2106.95	2106.95	0	0.3	Specific	516.29	516.29	64.52	7.88	230	>FBN1 C term	1	DW091218_3.9294.9294.3	controllerType=0 controllerNumber=1 scan=9294	26.0346
09079:3	1	R.GWGPH[+15.995]C[+57.021]EIC[+57.021]PFQGTVAFK.K	905		C[+57]*2, H[+16]	702.99	3	2106.96	2106.95	0	2.1	Specific	534.22	534.22	104.64	8.05	230	>FBN1 C term	1	DW091218_3.9237.9237.3	controllerType=0 controllerNumber=1 scan=9237	25.9064
08938:3	1	R.GWGPH[+15.995]C[+57.021]EIC[+57.021]PFQGTVAFK.K	905		C[+57]*2, H[+16]	702.99	3	2106.96	2106.95	0	2.2	Specific	554.19	554.19	19.8	8.05	230	>FBN1 C term	1	DW091218_3.9126.9126.3	controllerType=0 controllerNumber=1 scan=9126	25.6483
09007:3	1	R.GWGPH[+15.995]C[+57.021]EIC[+57.021]PFQGTVAFK.K	905		C[+57]*2, H[+16]	702.99	3	2106.96	2106.95	0	1.9	Specific	557.87	557.87	64.02	8.05	230	>FBN1 C term	1	DW091218_3.9181.9181.3	controllerType=0 controllerNumber=1 scan=9181	25.7761
08693:3	1	R.GW[+15.995]GPHC[+57.021]EIC[+57.021]PFQGTVAFK.K	905		C[+57]*2, W[+16]	702.99	3	2106.96	2106.95	0	1.9	Specific	622.31	622.31	38.39	10.12	230	>FBN1 C term	1	DW091218_3.8915.8915.3	controllerType=0 controllerNumber=1 scan=8915	25.1595
08769:3	1	R.GW[+15.995]GPHC[+57.021]EIC[+57.021]PFQGTVAFK.K	905		C[+57]*2, W[+16]	702.99	3	2106.96	2106.95	0	1.9	Specific	673.89	673.89	83.85	11.12	230	>FBN1 C term	1	DW091218_3.8975.8975.3	controllerType=0 controllerNumber=1 scan=8975	25.2964
08546:3	1	R.GW[+15.995]GPHC[+57.021]EIC[+57.021]PFQGTVAFK.K	905		C[+57]*2, W[+16]	702.99	3	2106.95	2106.95	0	1.2	Specific	687.76	687.76	41.48	11.12	230	>FBN1 C term	1	DW091218_3.8788.8788.3	controllerType=0 controllerNumber=1 scan=8788	24.8761
08486:3	1	R.GW[+15.995]GPHC[+57.021]EIC[+57.021]PFQGTVAFK.K	905		C[+57]*2, W[+16]	702.99	3	2106.96	2106.95	0	1.4	Specific	727.81	727.81	71.57	12.12	230	>FBN1 C term	1	DW091218_3.8736.8736.3	controllerType=0 controllerNumber=1 scan=8736	24.7602
08609:3	1	R.GW[+15.995]GPHC[+57.021]EIC[+57.021]PFQGTVAFK.K	905		C[+57]*2, W[+16]	702.99	3	2106.96	2106.95	0	1.7	Specific	771.63	771.63	110.53	13.12	230	>FBN1 C term	1	DW091218_3.8842.8842.3	controllerType=0 controllerNumber=1 scan=8842	24.9947
10815:3	1	R.GW[+15.995]GPH[+15.995]C[+57.021]EIC[+57.021]PFQGTVAFK.K	905		C[+57]*2, H[+16], W[+16]	708.322	3	2122.95	2122.95	0	2.5	Specific	431.5	431.5	431.5	6.7	230	>FBN1 C term	1	DW091218_3.10695.10695.3	controllerType=0 controllerNumber=1 scan=10695	29.3008
10909:3	1	R.GW[+15.995]GPH[+15.995]C[+57.021]EIC[+57.021]PFQGTVAFK.K	905		C[+57]*2, H[+16], W[+16]	708.323	3	2122.96	2122.95	0	3.9	Specific	490.09	490.09	490.09	7.1	230	>FBN1 C term	1	DW091218_3.10770.10770.3	controllerType=0 controllerNumber=1 scan=10770	29.4785
08764:3	1	R.GW[+15.995]GPH[+15.995]C[+57.021]EIC[+57.021]PFQGTVAFK.K	905		C[+57]*2, H[+16], W[+16]	708.323	3	2122.95	2122.95	0	2.8	Specific	667.2	667.2	667.2	10.34	230	>FBN1 C term	1	DW091218_3.8970.8970.3	controllerType=0 controllerNumber=1 scan=8970	25.284
08009:4	1	R.GWGPHC[+57.021]EIC[+57.021]PFQGTVAFKK.L	905		C[+57]*2	555.519	4	2219.05	2219.05	0	0.8	Specific	423.15	423.15	423.15	5.42	230	>FBN1 C term	1	DW091218_3.8357.8357.4	controllerType=0 controllerNumber=1 scan=8357	23.8808
07951:4	1	R.GWGPHC[+57.021]EIC[+57.021]PFQGTVAFKK.L	905		C[+57]*2	555.519	4	2219.05	2219.05	0	0.1	Specific	558.13	558.13	558.13	7.45	230	>FBN1 C term	1	DW091218_3.8306.8306.4	controllerType=0 controllerNumber=1 scan=8306	23.7645
06203:2	1	R.GFMTNGADIDEC[+57.021]K.V	930		C[+57]	729.306	2	1457.6	1457.6	0	0.8	Specific	624.92	624.92	624.92	10.15	230	>FBN1 C term	1	DW091218_3.6808.6808.2	controllerType=0 controllerNumber=1 scan=6808	20.3171
06709:2	1	R.GFMTNGADIDEC[+57.021]K.V	930		C[+57]	729.305	2	1457.6	1457.6	0	-0.2	Specific	641.39	641.39	641.39	10.15	230	>FBN1 C term	1	DW091218_3.7237.7237.2	controllerType=0 controllerNumber=1 scan=7237	21.3168
06385:2	1	R.GFMTNGADIDEC[+57.021]K.V	930		C[+57]	729.306	2	1457.6	1457.6	0	0.1	Specific	647.13	647.13	647.13	10.15	230	>FBN1 C term	1	DW091218_3.6968.6968.2	controllerType=0 controllerNumber=1 scan=6968	20.6905
06439:2	1	R.GFMTNGADIDEC[+57.021]K.V	930		C[+57]	729.306	2	1457.61	1457.6	0	1.2	Specific	650.06	650.06	650.06	11.15	230	>FBN1 C term	1	DW091218_3.7019.7019.2	controllerType=0 controllerNumber=1 scan=7019	20.8086
06641:2	1	R.GFMTNGADIDEC[+57.021]K.V	930		C[+57]	729.306	2	1457.6	1457.6	0	0.6	Specific	653.29	653.29	653.29	11.15	230	>FBN1 C term	1	DW091218_3.7179.7179.2	controllerType=0 controllerNumber=1 scan=7179	21.1813
06259:2	1	R.GFMTNGADIDEC[+57.021]K.V	930		C[+57]	729.307	2	1457.61	1457.6	0	1.5	Specific	661.24	661.24	661.24	11.15	230	>FBN1 C term	1	DW091218_3.6859.6859.2	controllerType=0 controllerNumber=1 scan=6859	20.4361
06319:2	1	R.GFMTNGADIDEC[+57.021]K.V	930		C[+57]	729.306	2	1457.6	1457.6	0	0.2	Specific	661.81	661.81	661.81	11.15	230	>FBN1 C term	1	DW091218_3.6914.6914.2	controllerType=0 controllerNumber=1 scan=6914	20.564
06574:2	1	R.GFMTNGADIDEC[+57.021]K.V	930		C[+57]	729.306	2	1457.6	1457.6	0	0.8	Specific	716.79	716.79	716.79	12.15	230	>FBN1 C term	1	DW091218_3.7124.7124.2	controllerType=0 controllerNumber=1 scan=7124	21.0532
06498:2	1	R.GFMTNGADIDEC[+57.021]K.V	930		C[+57]	729.306	2	1457.6	1457.6	0	0.9	Specific	734.11	734.11	734.11	12.15	230	>FBN1 C term	1	DW091218_3.7069.7069.2	controllerType=0 controllerNumber=1 scan=7069	20.9244
06152:2	1	R.GFM[+15.995]TNGADIDEC[+57.021]K.V	930		C[+57], M[+16]	737.302	2	1473.6	1473.6	0	-0.7	Specific	168.32	168.32	21.11	2.56	230	>FBN1 C term	1	DW091218_3.6765.6765.2	controllerType=0 controllerNumber=1 scan=6765	20.2191
05165:2	1	R.GFM[+15.995]TNGADIDEC[+57.021]K.V	930		C[+57], M[+16]	737.304	2	1473.6	1473.6	0	1.7	Specific	354.88	354.88	107.49	6.03	230	>FBN1 C term	1	DW091218_3.5813.5813.2	controllerType=0 controllerNumber=1 scan=5813	17.9513
05336:2	1	R.GFM[+15.995]TNGADIDEC[+57.021]K.V	930		C[+57], M[+16]	737.303	2	1473.6	1473.6	0	-0.1	Specific	469.25	469.25	138.21	7.67	230	>FBN1 C term	1	DW091218_3.5963.5963.2	controllerType=0 controllerNumber=1 scan=5963	18.3113
05289:2	1	R.GFM[+15.995]TNGADIDEC[+57.021]K.V	930		C[+57], M[+16]	737.303	2	1473.6	1473.6	0	0.3	Specific	480.8	480.8	141.76	7.9	230	>FBN1 C term	1	DW091218_3.5918.5918.2	controllerType=0 controllerNumber=1 scan=5918	18.1998
06599:2	1	R.GFM[+15.995]TNGADIDEC[+57.021]K.V	930		C[+57], M[+16]	737.304	2	1473.6	1473.6	0	1.4	Specific	483.13	483.13	143.29	7.9	230	>FBN1 C term	1	DW091218_3.7144.7144.2	controllerType=0 controllerNumber=1 scan=7144	21.098
05231:2	1	R.GFM[+15.995]TNGADIDEC[+57.021]K.V	930		C[+57], M[+16]	737.303	2	1473.6	1473.6	0	0	Specific	493.47	493.47	136.05	7.9	230	>FBN1 C term	1	DW091218_3.5868.5868.2	controllerType=0 controllerNumber=1 scan=5868	18.0809
05384:2	1	R.GFM[+15.995]TNGADIDEC[+57.021]K.V	930		C[+57], M[+16]	737.303	2	1473.6	1473.6	0	0.3	Specific	499.49	499.49	135.63	7.9	230	>FBN1 C term	1	DW091218_3.6010.6010.2	controllerType=0 controllerNumber=1 scan=6010	18.4262
05569:2	1	R.GFM[+15.995]TNGADIDEC[+57.021]K.V	930		C[+57], M[+16]	737.302	2	1473.6	1473.6	0	-1.5	Specific	515.28	515.28	165.52	7.9	230	>FBN1 C term	1	DW091218_3.6200.6200.2	controllerType=0 controllerNumber=1 scan=6200	18.8851
06518:2	1	R.GFM[+15.995]TNGADIDEC[+57.021]K.V	930		C[+57], M[+16]	737.303	2	1473.6	1473.6	0	-0.2	Specific	518.86	518.86	167.82	7.9	230	>FBN1 C term	1	DW091218_3.7083.7083.2	controllerType=0 controllerNumber=1 scan=7083	20.9566
05520:2	1	R.GFM[+15.995]TNGADIDEC[+57.021]K.V	930		C[+57], M[+16]	737.303	2	1473.6	1473.6	0	0.9	Specific	527.14	527.14	187.58	8.07	230	>FBN1 C term	1	DW091218_3.6148.6148.2	controllerType=0 controllerNumber=1 scan=6148	18.7606
07289:2	1	R.GFMTN[+0.984]GADIDEC[+57.021]K.V	930		C[+57], N[+1]	729.798	2	1458.59	1458.59	0	1.2	Specific	607.35	607.35	607.35	10.15	230	>FBN1 C term	1	DW091218_3.7735.7735.2	controllerType=0 controllerNumber=1 scan=7735	22.465
07226:2	1	R.GFMTN[+0.984]GADIDEC[+57.021]K.V	930		C[+57], N[+1]	729.798	2	1458.59	1458.59	0	0.8	Specific	614.12	614.12	614.12	10.15	230	>FBN1 C term	1	DW091218_3.7681.7681.2	controllerType=0 controllerNumber=1 scan=7681	22.3426
05434:2	1	R.GFM[+15.995]TNGADIDEC[+57.021]K.V	930		C[+57], M[+16]	737.303	2	1473.6	1473.6	0	0.7	Specific	625.59	625.59	202.32	10.15	230	>FBN1 C term	1	DW091218_3.6057.6057.2	controllerType=0 controllerNumber=1 scan=6057	18.5407
05478:2	1	R.GFM[+15.995]TNGADIDEC[+57.021]K.V	930		C[+57], M[+16]	737.303	2	1473.6	1473.6	0	0.8	Specific	648.76	648.76	217.5	10.15	230	>FBN1 C term	1	DW091218_3.6102.6102.2	controllerType=0 controllerNumber=1 scan=6102	18.6468
07349:2	1	R.GFMTN[+0.984]GADIDEC[+57.021]K.V	930		C[+57], N[+1]	729.798	2	1458.59	1458.59	0	1.5	Specific	655.09	655.09	655.09	11.15	230	>FBN1 C term	1	DW091218_3.7789.7789.2	controllerType=0 controllerNumber=1 scan=7789	22.59
07156:2	1	R.GFMTN[+0.984]GADIDEC[+57.021]K.V	930		C[+57], N[+1]	729.798	2	1458.59	1458.59	0	1	Specific	664.82	664.82	664.82	11.15	230	>FBN1 C term	1	DW091218_3.7622.7622.2	controllerType=0 controllerNumber=1 scan=7622	22.2106
06785:2	1	R.GFMTN[+0.984]GADIDEC[+57.021]K.V	930		C[+57], N[+1]	729.798	2	1458.59	1458.59	0	0.9	Specific	669.3	669.3	669.3	11.15	230	>FBN1 C term	1	DW091218_3.7302.7302.2	controllerType=0 controllerNumber=1 scan=7302	21.4693
07082:2	1	R.GFMTN[+0.984]GADIDEC[+57.021]K.V	930		C[+57], N[+1]	729.798	2	1458.59	1458.59	0	1.2	Specific	691.47	691.47	691.47	11.15	230	>FBN1 C term	1	DW091218_3.7555.7555.2	controllerType=0 controllerNumber=1 scan=7555	22.0561
07020:2	1	R.GFMTN[+0.984]GADIDEC[+57.021]K.V	930		C[+57], N[+1]	729.798	2	1458.59	1458.59	0	0.7	Specific	698.69	698.69	698.69	11.15	230	>FBN1 C term	1	DW091218_3.7502.7502.2	controllerType=0 controllerNumber=1 scan=7502	21.9324
05337:2	1	R.GFM[+15.995]TN[+0.984]GADIDEC[+57.021]K.V	930		C[+57], M[+16], N[+1]	737.807	2	1474.61	1474.58	0	16.3	Specific	335.81	335.81	192.84	4.16	230	>FBN1 C term	1	DW091218_3.5963.5963.2	controllerType=0 controllerNumber=1 scan=5963	18.3113
05668:2	1	R.GFM[+15.995]TN[+0.984]GADIDEC[+57.021]K.V	930		C[+57], M[+16], N[+1]	737.795	2	1474.58	1474.58	0	0.8	Specific	419.17	419.17	294.04	7.5	230	>FBN1 C term	1	DW091218_3.6299.6299.2	controllerType=0 controllerNumber=1 scan=6299	19.1251
05867:2	1	R.GFM[+15.995]TN[+0.984]GADIDEC[+57.021]K.V	930		C[+57], M[+16], N[+1]	737.795	2	1474.58	1474.58	0	0.5	Specific	458.09	458.09	309.33	7.67	230	>FBN1 C term	1	DW091218_3.6505.6505.2	controllerType=0 controllerNumber=1 scan=6505	19.6181
05618:2	1	R.GFM[+15.995]TN[+0.984]GADIDEC[+57.021]K.V	930		C[+57], M[+16], N[+1]	737.797	2	1474.59	1474.58	0	2.8	Specific	465.08	465.08	318.91	6.89	230	>FBN1 C term	1	DW091218_3.6252.6252.2	controllerType=0 controllerNumber=1 scan=6252	19.0147
05811:2	1	R.GFM[+15.995]TN[+0.984]GADIDEC[+57.021]K.V	930		C[+57], M[+16], N[+1]	737.794	2	1474.58	1474.58	0	-1	Specific	490.27	490.27	310.44	7.9	230	>FBN1 C term	1	DW091218_3.6447.6447.2	controllerType=0 controllerNumber=1 scan=6447	19.4756
05712:2	1	R.GFM[+15.995]TN[+0.984]GADIDEC[+57.021]K.V	930		C[+57], M[+16], N[+1]	737.794	2	1474.58	1474.58	0	-0.7	Specific	512.25	512.25	317.9	7.9	230	>FBN1 C term	1	DW091218_3.6347.6347.2	controllerType=0 controllerNumber=1 scan=6347	19.2401
05763:2	1	R.GFM[+15.995]TN[+0.984]GADIDEC[+57.021]K.V	930		C[+57], M[+16], N[+1]	737.794	2	1474.58	1474.58	0	-0.5	Specific	590.06	590.06	374.78	9.15	230	>FBN1 C term	1	DW091218_3.6397.6397.2	controllerType=0 controllerNumber=1 scan=6397	19.356
04000:3	1	K.VIHDVC[+57.021]RN[+0.984]GEC[+57.021]VNDR.G	943		C[+57]*2, N[+1]	615.277	3	1843.82	1843.82	0	-0.6	Specific	85.34	85.34	47.18	1.78	230	>FBN1 C term	1	DW091218_3.4685.4685.3	controllerType=0 controllerNumber=1 scan=4685	15.2027
03972:4	1	K.VIHDVC[+57.021]RN[+0.984]GEC[+57.021]VNDR.G	943		C[+57]*2, N[+1]	461.712	4	1843.82	1843.82	0	3.9	Specific	135.45	135.45	119.79	1.93	230	>FBN1 C term	1	DW091218_3.4661.4661.4	controllerType=0 controllerNumber=1 scan=4661	15.1455
03735:3	1	K.VIHDVC[+57.021]RN[+0.984]GEC[+57.021]VNDR.G	943		C[+57]*2, N[+1]	615.28	3	1843.82	1843.82	0	3.7	Specific	148.64	148.64	58.21	1.8	230	>FBN1 C term	1	DW091218_3.4411.4411.3	controllerType=0 controllerNumber=1 scan=4411	14.4332
04069:4	1	K.VIHDVC[+57.021]RN[+0.984]GEC[+57.021]VNDR.G	943		C[+57]*2, N[+1]	461.71	4	1843.82	1843.82	0	1.1	Specific	156.58	156.58	126.96	2.05	230	>FBN1 C term	1	DW091218_3.4750.4750.4	controllerType=0 controllerNumber=1 scan=4750	15.3704
03832:3	1	K.VIHDVC[+57.021]RN[+0.984]GEC[+57.021]VNDR.G	943		C[+57]*2, N[+1]	615.277	3	1843.82	1843.82	0	0	Specific	172.76	172.76	56.94	2.3	230	>FBN1 C term	1	DW091218_3.4521.4521.3	controllerType=0 controllerNumber=1 scan=4521	14.7502
03998:3	1	K.VIHDVC[+57.021]RN[+0.984]GEC[+57.021]VNDR.G	943		C[+57]*2, N[+1]	615.277	3	1843.82	1843.82	0	-0.6	Specific	177.95	177.95	45.97	1.82	230	>FBN1 C term	1	DW091218_3.4684.4684.5	controllerType=0 controllerNumber=1 scan=4684	15.2005
03885:4	1	K.VIHDVC[+57.021]RN[+0.984]GEC[+57.021]VNDR.G	943		C[+57]*2, N[+1]	461.71	4	1843.82	1843.82	0	-0.2	Specific	191.96	191.96	135.65	2.41	230	>FBN1 C term	1	DW091218_3.4579.4579.4	controllerType=0 controllerNumber=1 scan=4579	14.9247
04047:3	1	K.VIHDVC[+57.021]RN[+0.984]GEC[+57.021]VNDR.G	943		C[+57]*2, N[+1]	615.278	3	1843.82	1843.82	0	0.9	Specific	207.48	207.48	54.41	1.87	230	>FBN1 C term	1	DW091218_3.4729.4729.3	controllerType=0 controllerNumber=1 scan=4729	15.3119
03718:4	1	K.VIHDVC[+57.021]RN[+0.984]GEC[+57.021]VNDR.G	943		C[+57]*2, N[+1]	461.71	4	1843.82	1843.82	0	1.1	Specific	230.04	230.04	138.54	2.67	230	>FBN1 C term	1	DW091218_3.4394.4394.4	controllerType=0 controllerNumber=1 scan=4394	14.3907
03927:4	1	K.VIHDVC[+57.021]RN[+0.984]GEC[+57.021]VNDR.G	943		C[+57]*2, N[+1]	461.71	4	1843.82	1843.82	0	0.8	Specific	253.81	253.81	129.84	3.14	230	>FBN1 C term	1	DW091218_3.4618.4618.4	controllerType=0 controllerNumber=1 scan=4618	15.0358
03855:4	1	K.VIHDVC[+57.021]RN[+0.984]GEC[+57.021]VNDR.G	943		C[+57]*2, N[+1]	461.711	4	1843.82	1843.82	0	1.7	Specific	299.85	299.85	174.62	3.41	230	>FBN1 C term	1	DW091218_3.4544.4544.4	controllerType=0 controllerNumber=1 scan=4544	14.8176
04021:4	1	K.VIHDVC[+57.021]RN[+0.984]GEC[+57.021]VNDR.G	943		C[+57]*2, N[+1]	461.71	4	1843.82	1843.82	0	0.8	Specific	329.21	329.21	181.56	3.56	230	>FBN1 C term	1	DW091218_3.4707.4707.4	controllerType=0 controllerNumber=1 scan=4707	15.257
03802:3	1	K.VIHDVC[+57.021]RN[+0.984]GEC[+57.021]VNDR.G	943		C[+57]*2, N[+1]	615.278	3	1843.82	1843.82	0	0.6	Specific	346.16	346.16	61.3	3.03	230	>FBN1 C term	1	DW091218_3.4485.4485.3	controllerType=0 controllerNumber=1 scan=4485	14.6467
03821:4	1	K.VIHDVC[+57.021]RN[+0.984]GEC[+57.021]VNDR.G	943		C[+57]*2, N[+1]	461.71	4	1843.82	1843.82	0	0.4	Specific	352.47	352.47	173.04	4.33	230	>FBN1 C term	1	DW091218_3.4508.4508.4	controllerType=0 controllerNumber=1 scan=4508	14.7119
03761:4	1	K.VIHDVC[+57.021]RN[+0.984]GEC[+57.021]VNDR.G	943		C[+57]*2, N[+1]	461.71	4	1843.82	1843.82	0	0.5	Specific	417.1	417.1	168.66	5.81	230	>FBN1 C term	1	DW091218_3.4437.4437.4	controllerType=0 controllerNumber=1 scan=4437	14.5034
03770:3	1	K.VIHDVC[+57.021]RN[+0.984]GEC[+57.021]VNDR.G	943		C[+57]*2, N[+1]	615.278	3	1843.82	1843.82	0	1	Specific	422.24	422.24	86.65	4.96	230	>FBN1 C term	1	DW091218_3.4448.4448.3	controllerType=0 controllerNumber=1 scan=4448	14.5377
03788:4	1	K.VIHDVC[+57.021]RN[+0.984]GEC[+57.021]VNDR.G	943		C[+57]*2, N[+1]	461.711	4	1843.82	1843.82	0	3	Specific	475.12	475.12	192.77	5.19	230	>FBN1 C term	1	DW091218_3.4470.4470.4	controllerType=0 controllerNumber=1 scan=4470	14.6061
08133:3	1	K.TGYTPDITGTSC[+57.021]VDLNEC[+57.021]NQAPK.P	966		C[+57]*2	847.714	3	2541.13	2541.12	0	1.6	Specific	713.23	713.23	713.23	10.78	230	>FBN1 C term	1	DW091218_3.8460.8460.3	controllerType=0 controllerNumber=1 scan=8460	24.1162
08063:3	1	K.TGYTPDITGTSC[+57.021]VDLNEC[+57.021]NQAPK.P	966		C[+57]*2	847.713	3	2541.13	2541.12	0	0.8	Specific	979	979	979	15.78	230	>FBN1 C term	1	DW091218_3.8403.8403.3	controllerType=0 controllerNumber=1 scan=8403	23.9836
07994:3	1	K.TGYTPDITGTSC[+57.021]VDLNEC[+57.021]NQAPK.P	966		C[+57]*2	847.714	3	2541.13	2541.12	0	1.8	Specific	1049.06	1049.06	1049.06	16.78	230	>FBN1 C term	1	DW091218_3.8345.8345.3	controllerType=0 controllerNumber=1 scan=8345	23.8532
07942:3	1	K.TGYTPDITGTSC[+57.021]VDLNEC[+57.021]NQAPK.P	966		C[+57]*2	847.713	3	2541.13	2541.12	0	1.1	Specific	1051.61	1051.61	1051.61	17.78	230	>FBN1 C term	1	DW091218_3.8298.8298.3	controllerType=0 controllerNumber=1 scan=8298	23.7452
07976:2	1	K.TGYTPDITGTSC[+57.021]VDLNEC[+57.021]NQAPK.P	966		C[+57]*2	1271.07	2	2541.12	2541.12	0	0.6	Specific	1077.7	1025.84	1025.84	18.84	230	>FBN1 C term	1	DW091218_3.8329.8329.2	controllerType=0 controllerNumber=1 scan=8329	23.8166
08359:4	1	K.TGYTPDITGT[+132.042]S[+162.053]C[+57.021]VDLN[+0.984]EC[+57.021]NQAPK.P	966	Pent(1),Hex(1)	C[+57]*2, N[+1], S[+162], T[+132]	709.796	4	2836.16	2836.2	0	-14.8	Specific	173.95	173.95	0	1.82	230	>FBN1 C term	1	DW091218_3.8632.8632.4	controllerType=0 controllerNumber=1 scan=8632	24.522
08294:4	1	K.TGYTPDITGT[+162.053]S[+132.042]C[+57.021]VDLNEC[+57.021]N[+0.984]QAPK.P	966	Hex(1),Pent(1)	C[+57]*2, N[+1], S[+132], T[+162]	709.796	4	2836.16	2836.2	0	-14.1	Specific	180.92	180.92	0	1.82	230	>FBN1 C term	1	DW091218_3.8581.8581.4	controllerType=0 controllerNumber=1 scan=8581	24.4009
08305:3	1	K.TGYTPDITGT[+132.042]S[+162.053]C[+57.021]VDLNEC[+57.021]N[+0.984]QAPK.P	966	Pent(1),Hex(1)	C[+57]*2, N[+1], S[+162], T[+132]	946.057	3	2836.16	2836.2	0	-16.1	Specific	182.91	182.91	0	1.82	230	>FBN1 C term	1	DW091218_3.8590.8590.3	controllerType=0 controllerNumber=1 scan=8590	24.4223
09211:3	1	K.TGYTPDITGTSC[+57.021]VDLNEC[+57.021]NQAPKPC[+57.021]NFIC[+57.021]K.N	966		C[+57]*4	1154.18	3	3460.54	3460.53	0	3.2	Specific	553.87	553.87	553.87	5.46	230	>FBN1 C term	1	DW091218_3.9353.9353.3	controllerType=0 controllerNumber=1 scan=9353	26.1687
10073:3	1	K.TGYTPDITGTSC[+57.021]VDLNEC[+57.021]NQAPKPC[+57.021]NFIC[+57.021]K.N	966		C[+57]*4	1154.18	3	3460.54	3460.53	0	3.1	Specific	666.67	666.67	666.67	9.99	230	>FBN1 C term	1	DW091218_3.10081.10081.3	controllerType=0 controllerNumber=1 scan=10081	27.8585
10008:3	1	K.TGYTPDITGTSC[+57.021]VDLNEC[+57.021]NQAPKPC[+57.021]NFIC[+57.021]K.N	966		C[+57]*4	1154.19	3	3460.55	3460.53	0	5.5	Specific	813.64	813.64	813.64	12.19	230	>FBN1 C term	1	DW091218_3.10026.10026.3	controllerType=0 controllerNumber=1 scan=10026	27.7318
09037:4	1	K.TGYTPDITGTSC[+57.021]VDLNEC[+57.021]NQAPKPC[+57.021]NFIC[+57.021]K.N	966		C[+57]*4	865.889	4	3460.53	3460.53	0	2.1	Specific	1233.83	1233.83	1233.83	20.7	230	>FBN1 C term	1	DW091218_3.9204.9204.4	controllerType=0 controllerNumber=1 scan=9204	25.8297
09196:3	1	K.TGYTPDITGTSC[+57.021]VDLNEC[+57.021]NQAPKPC[+57.021]NFIC[+57.021]K.N	966		C[+57]*4	1154.18	3	3460.54	3460.53	0	3.6	Specific	1266.29	1266.29	1266.29	21.99	230	>FBN1 C term	1	DW091218_3.9342.9342.3	controllerType=0 controllerNumber=1 scan=9342	26.1429
08905:4	1	K.TGYTPDITGTSC[+57.021]VDLNEC[+57.021]NQAPKPC[+57.021]NFIC[+57.021]K.N	966		C[+57]*4	865.89	4	3460.54	3460.53	0	3.4	Specific	1367.69	1367.69	1367.69	22.92	230	>FBN1 C term	1	DW091218_3.9096.9096.4	controllerType=0 controllerNumber=1 scan=9096	25.5773
08970:4	1	K.TGYTPDITGTSC[+57.021]VDLNEC[+57.021]NQAPKPC[+57.021]NFIC[+57.021]K.N	966		C[+57]*4	865.89	4	3460.54	3460.53	0	3.7	Specific	1375.88	1375.88	1375.88	22.92	230	>FBN1 C term	1	DW091218_3.9149.9149.4	controllerType=0 controllerNumber=1 scan=9149	25.701
08969:3	1	K.TGYTPDITGTSC[+57.021]VDLNEC[+57.021]NQAPKPC[+57.021]NFIC[+57.021]K.N	966		C[+57]*4	1154.18	3	3460.54	3460.53	0	2.9	Specific	1394.04	1394.04	1394.04	23.99	230	>FBN1 C term	1	DW091218_3.9148.9148.3	controllerType=0 controllerNumber=1 scan=9148	25.6998
08904:3	1	K.TGYTPDITGTSC[+57.021]VDLNEC[+57.021]NQAPKPC[+57.021]NFIC[+57.021]K.N	966		C[+57]*4	1154.18	3	3460.54	3460.53	0	2.8	Specific	1396.06	1396.06	1396.06	23.99	230	>FBN1 C term	1	DW091218_3.9095.9095.3	controllerType=0 controllerNumber=1 scan=9095	25.5751
09035:3	1	K.TGYTPDITGTSC[+57.021]VDLNEC[+57.021]NQAPKPC[+57.021]NFIC[+57.021]K.N	966		C[+57]*4	1154.18	3	3460.54	3460.53	0	2.6	Specific	1435.32	1435.32	1435.32	24.99	230	>FBN1 C term	1	DW091218_3.9203.9203.3	controllerType=0 controllerNumber=1 scan=9203	25.8276
08787:3	1	K.TGYTPDITGTSC[+57.021]VD[+15.995]LNEC[+57.021]NQAPKPC[+57.021]NFIC[+57.021]K.N	966		C[+57]*4, D[+16]	1159.52	3	3476.53	3476.52	0	2.9	Specific	671.07	671.07	62.51	9.99	230	>FBN1 C term	1	DW091218_3.8992.8992.3	controllerType=0 controllerNumber=1 scan=8992	25.3352
08856:4	1	K.TGYTPDITGTSC[+57.021]VD[+15.995]LNEC[+57.021]NQAPKPC[+57.021]NFIC[+57.021]K.N	966		C[+57]*4, D[+16]	869.888	4	3476.53	3476.52	0	1.7	Specific	764.38	764.38	78.01	11.7	230	>FBN1 C term	1	DW091218_3.9057.9057.4	controllerType=0 controllerNumber=1 scan=9057	25.485
08836:3	1	K.TGYTPDITGTSC[+57.021]VD[+15.995]LNEC[+57.021]NQAPKPC[+57.021]NFIC[+57.021]K.N	966		C[+57]*4, D[+16]	1159.52	3	3476.53	3476.52	0	2.4	Specific	821.58	821.58	59.07	12.99	230	>FBN1 C term	1	DW091218_3.9039.9039.3	controllerType=0 controllerNumber=1 scan=9039	25.4441
09170:4	1	K.TGYTPDITGTSC[+57.021]VDLN[+0.984]EC[+57.021]NQAPKPC[+57.021]NFIC[+57.021]K.N	966		C[+57]*4, N[+1]	866.139	4	3461.54	3461.51	0	7.1	Specific	1013.44	1013.44	38.05	14.87	230	>FBN1 C term	1	DW091218_3.9320.9320.4	controllerType=0 controllerNumber=1 scan=9320	26.0922
09305:3	1	K.TGYTPDITGTSC[+57.021]VDLN[+0.984]EC[+57.021]NQAPKPC[+57.021]NFIC[+57.021]K.N	966		C[+57]*4, N[+1]	1154.52	3	3461.53	3461.51	0	6.6	Specific	1014.57	1014.57	52.98	15.93	230	>FBN1 C term	1	DW091218_3.9432.9432.3	controllerType=0 controllerNumber=1 scan=9432	26.3509
04419:2	1	K.PC[+57.021]NFIC[+57.021]K.N	989		C[+57]*2	469.716	2	938.424	938.422	0	1.7	Specific	183.79	183.79	183.79	1.95	230	>FBN1 C term	1	DW091218_3.5101.5101.2	controllerType=0 controllerNumber=1 scan=5101	16.2273
04955:2	1	K.PC[+57.021]NFIC[+57.021]K.N	989		C[+57]*2	469.717	2	938.426	938.422	0	4.1	Specific	315.2	315.2	315.2	2.09	230	>FBN1 C term	1	DW091218_3.5633.5633.2	controllerType=0 controllerNumber=1 scan=5633	17.5263
04588:2	1	K.PC[+57.021]NFIC[+57.021]K.N	989		C[+57]*2	469.714	2	938.422	938.422	0	-0.7	Specific	383.72	379.12	379.12	4.96	230	>FBN1 C term	1	DW091218_3.5276.5276.2	controllerType=0 controllerNumber=1 scan=5276	16.6662
04514:2	1	K.PC[+57.021]NFIC[+57.021]K.N	989		C[+57]*2	469.715	2	938.423	938.422	0	0.6	Specific	414.16	380.86	380.86	4.79	230	>FBN1 C term	1	DW091218_3.5202.5202.2	controllerType=0 controllerNumber=1 scan=5202	16.4866
04659:2	1	K.PC[+57.021]NFIC[+57.021]K.N	989		C[+57]*2	469.715	2	938.422	938.422	0	-0.1	Specific	421.9	372.67	372.67	5.28	230	>FBN1 C term	1	DW091218_3.5349.5349.2	controllerType=0 controllerNumber=1 scan=5349	16.8439
04840:2	1	K.PC[+57.021]NFIC[+57.021]K.N	989		C[+57]*2	469.715	2	938.422	938.422	0	0	Specific	445.1	405.54	405.54	5.44	230	>FBN1 C term	1	DW091218_3.5532.5532.2	controllerType=0 controllerNumber=1 scan=5532	17.2868
04896:2	1	K.PC[+57.021]NFIC[+57.021]K.N	989		C[+57]*2	469.715	2	938.423	938.422	0	1.1	Specific	445.21	395.1	395.1	4.95	230	>FBN1 C term	1	DW091218_3.5581.5581.2	controllerType=0 controllerNumber=1 scan=5581	17.404
04783:2	1	K.PC[+57.021]NFIC[+57.021]K.N	989		C[+57]*2	469.715	2	938.423	938.422	0	0.3	Specific	492.13	401.19	401.19	5.47	230	>FBN1 C term	1	DW091218_3.5482.5482.2	controllerType=0 controllerNumber=1 scan=5482	17.1679
04700:2	1	K.PC[+57.021]NFIC[+57.021]K.N	989		C[+57]*2	469.715	2	938.423	938.422	0	0.3	Specific	518.75	361.06	361.06	4.16	230	>FBN1 C term	1	DW091218_3.5393.5393.2	controllerType=0 controllerNumber=1 scan=5393	16.9497
04737:2	1	K.PC[+57.021]NFIC[+57.021]K.N	989		C[+57]*2	469.715	2	938.422	938.422	0	0	Specific	523.81	347.99	347.99	4.05	230	>FBN1 C term	1	DW091218_3.5435.5435.2	controllerType=0 controllerNumber=1 scan=5435	17.0543
05324:2	1	K.GYILQEDGR.S	1008			525.765	2	1050.52	1050.52	0	1.1	Specific	496.76	496.76	496.76	7.14	230	>FBN1 C term	1	DW091218_3.5951.5951.2	controllerType=0 controllerNumber=1 scan=5951	18.2829
05907:2	1	K.GYILQEDGR.S	1008			525.764	2	1050.52	1050.52	0	-0.9	Specific	516.36	516.36	516.36	7.14	230	>FBN1 C term	1	DW091218_3.6545.6545.2	controllerType=0 controllerNumber=1 scan=6545	19.7117
05770:2	1	K.GYILQEDGR.S	1008			525.764	2	1050.52	1050.52	0	0	Specific	522.49	522.49	522.49	7.31	230	>FBN1 C term	1	DW091218_3.6404.6404.2	controllerType=0 controllerNumber=1 scan=6404	19.3723
05372:2	1	K.GYILQEDGR.S	1008			525.765	2	1050.52	1050.52	0	0.4	Specific	535.15	535.15	535.15	7.31	230	>FBN1 C term	1	DW091218_3.5997.5997.2	controllerType=0 controllerNumber=1 scan=5997	18.3944
05813:2	1	K.GYILQEDGR.S	1008			525.764	2	1050.52	1050.52	0	-0.3	Specific	537.51	537.51	537.51	7.31	230	>FBN1 C term	1	DW091218_3.6449.6449.2	controllerType=0 controllerNumber=1 scan=6449	19.4812
05581:2	1	K.GYILQEDGR.S	1008			525.765	2	1050.52	1050.52	0	0.8	Specific	537.8	537.8	537.8	7.31	230	>FBN1 C term	1	DW091218_3.6214.6214.2	controllerType=0 controllerNumber=1 scan=6214	18.923
05858:2	1	K.GYILQEDGR.S	1008			525.764	2	1050.52	1050.52	0	-0.3	Specific	545.37	545.37	545.37	7.31	230	>FBN1 C term	1	DW091218_3.6494.6494.2	controllerType=0 controllerNumber=1 scan=6494	19.5916
05628:2	1	K.GYILQEDGR.S	1008			525.764	2	1050.52	1050.52	0	0.3	Specific	548.45	548.45	548.45	7.31	230	>FBN1 C term	1	DW091218_3.6262.6262.2	controllerType=0 controllerNumber=1 scan=6262	19.0382
05718:2	1	K.GYILQEDGR.S	1008			525.764	2	1050.52	1050.52	0	-0.1	Specific	549.36	549.36	549.36	7.31	230	>FBN1 C term	1	DW091218_3.6353.6353.2	controllerType=0 controllerNumber=1 scan=6353	19.2543
05416:2	1	K.GYILQEDGR.S	1008			525.765	2	1050.52	1050.52	0	0.6	Specific	553.28	553.28	553.28	7.31	230	>FBN1 C term	1	DW091218_3.6039.6039.2	controllerType=0 controllerNumber=1 scan=6039	18.4974
05543:2	1	K.GYILQEDGR.S	1008			525.765	2	1050.52	1050.52	0	0.6	Specific	555.39	555.39	555.39	7.31	230	>FBN1 C term	1	DW091218_3.6172.6172.2	controllerType=0 controllerNumber=1 scan=6172	18.8187
05675:2	1	K.GYILQEDGR.S	1008			525.764	2	1050.52	1050.52	0	-0.1	Specific	564.17	564.17	564.17	8.38	230	>FBN1 C term	1	DW091218_3.6307.6307.2	controllerType=0 controllerNumber=1 scan=6307	19.1449
05503:2	1	K.GYILQEDGR.S	1008			525.765	2	1050.52	1050.52	0	1.1	Specific	576.8	576.8	576.8	8.38	230	>FBN1 C term	1	DW091218_3.6130.6130.2	controllerType=0 controllerNumber=1 scan=6130	18.7155
05463:2	1	K.GYILQEDGR.S	1008			525.765	2	1050.52	1050.52	0	0.8	Specific	578.92	578.92	578.92	8.38	230	>FBN1 C term	1	DW091218_3.6086.6086.2	controllerType=0 controllerNumber=1 scan=6086	18.61
03109:3	1	R.SC[+57.021]KDLDEC[+57.021]ATK.Q	1017		C[+57]*2	442.86	3	1326.57	1326.57	0	-0.1	Specific	1.14	1.14	1.14	1.78	230	>FBN1 C term	1	DW091218_3.3634.3634.3	controllerType=0 controllerNumber=1 scan=3634	12.1921
03041:3	1	R.SC[+57.021]KDLDEC[+57.021]ATK.Q	1017		C[+57]*2	442.862	3	1326.57	1326.57	0	3.3	Specific	135.37	135.37	135.37	1.81	230	>FBN1 C term	1	DW091218_3.3539.3539.3	controllerType=0 controllerNumber=1 scan=3539	11.8771
03089:3	1	R.SC[+57.021]KDLDEC[+57.021]ATK.Q	1017		C[+57]*2	442.861	3	1326.57	1326.57	0	1	Specific	354.84	354.84	354.84	5.42	230	>FBN1 C term	1	DW091218_3.3604.3604.3	controllerType=0 controllerNumber=1 scan=3604	12.0878
03067:3	1	R.SC[+57.021]KDLDEC[+57.021]ATK.Q	1017		C[+57]*2	442.86	3	1326.57	1326.57	0	0.3	Specific	510.56	510.56	510.56	7.3	230	>FBN1 C term	1	DW091218_3.3572.3572.3	controllerType=0 controllerNumber=1 scan=3572	11.9824
03210:2	1	K.DLDEC[+57.021]ATK.Q	1020		C[+57]	476.209	2	951.41	951.409	0	1.8	Specific	126.11	126.11	126.11	1.92	230	>FBN1 C term	1	DW091218_3.3781.3781.2	controllerType=0 controllerNumber=1 scan=3781	12.683
03239:2	1	K.DLDEC[+57.021]ATK.Q	1020		C[+57]	476.208	2	951.409	951.409	0	0.8	Specific	290.44	290.44	290.44	3.04	230	>FBN1 C term	1	DW091218_3.3816.3816.2	controllerType=0 controllerNumber=1 scan=3816	12.7882
03493:2	1	K.DLDEC[+57.021]ATK.Q	1020		C[+57]	476.208	2	951.409	951.409	0	0.7	Specific	325.3	325.3	325.3	3.77	230	>FBN1 C term	1	DW091218_3.4129.4129.2	controllerType=0 controllerNumber=1 scan=4129	13.6393
03264:2	1	K.DLDEC[+57.021]ATK.Q	1020		C[+57]	476.209	2	951.41	951.409	0	1.2	Specific	351.02	351.02	351.02	4.07	230	>FBN1 C term	1	DW091218_3.3850.3850.2	controllerType=0 controllerNumber=1 scan=3850	12.8922
03462:2	1	K.DLDEC[+57.021]ATK.Q	1020		C[+57]	476.209	2	951.41	951.409	0	1.4	Specific	357.7	357.7	357.7	5.26	230	>FBN1 C term	1	DW091218_3.4091.4091.2	controllerType=0 controllerNumber=1 scan=4091	13.5335
03294:2	1	K.DLDEC[+57.021]ATK.Q	1020		C[+57]	476.209	2	951.41	951.409	0	1	Specific	358.14	348.56	348.56	3.81	230	>FBN1 C term	1	DW091218_3.3888.3888.2	controllerType=0 controllerNumber=1 scan=3888	13.0038
03430:2	1	K.DLDEC[+57.021]ATK.Q	1020		C[+57]	476.208	2	951.409	951.409	0	0.5	Specific	379.48	379.48	379.48	5.44	230	>FBN1 C term	1	DW091218_3.4051.4051.2	controllerType=0 controllerNumber=1 scan=4051	13.4283
03328:2	1	K.DLDEC[+57.021]ATK.Q	1020		C[+57]	476.209	2	951.41	951.409	0	1.8	Specific	414.43	350.22	350.22	5.42	230	>FBN1 C term	1	DW091218_3.3927.3927.2	controllerType=0 controllerNumber=1 scan=3927	13.1067
03396:2	1	K.DLDEC[+57.021]ATK.Q	1020		C[+57]	476.209	2	951.411	951.409	0	2.7	Specific	437.23	373.15	373.15	5.96	230	>FBN1 C term	1	DW091218_3.4009.4009.2	controllerType=0 controllerNumber=1 scan=4009	13.3209
03360:2	1	K.DLDEC[+57.021]ATK.Q	1020		C[+57]	476.208	2	951.409	951.409	0	0.7	Specific	442.04	287.97	287.97	3.71	230	>FBN1 C term	1	DW091218_3.3967.3967.2	controllerType=0 controllerNumber=1 scan=3967	13.2146
08857:3	1	K.QHNC[+57.021]QFLC[+57.021]VNTIGGFTC[+57.021]K.C	1028		C[+57]*3	728.664	3	2183.98	2183.98	0	0	Specific	524.53	524.53	524.53	6.86	230	>FBN1 C term	1	DW091218_3.9058.9058.3	controllerType=0 controllerNumber=1 scan=9058	25.4872
08659:3	1	K.QHNC[+57.021]QFLC[+57.021]VNTIGGFTC[+57.021]K.C	1028		C[+57]*3	728.664	3	2183.98	2183.98	0	-0.1	Specific	712	712	712	12.12	230	>FBN1 C term	1	DW091218_3.8885.8885.3	controllerType=0 controllerNumber=1 scan=8885	25.0924
08405:3	1	K.QHNC[+57.021]QFLC[+57.021]VNTIGGFTC[+57.021]K.C	1028		C[+57]*3	728.663	3	2183.98	2183.98	0	-1.1	Specific	715.49	715.49	715.49	12.12	230	>FBN1 C term	1	DW091218_3.8668.8668.3	controllerType=0 controllerNumber=1 scan=8668	24.6063
08533:3	1	K.QHNC[+57.021]QFLC[+57.021]VNTIGGFTC[+57.021]K.C	1028		C[+57]*3	728.666	3	2183.98	2183.98	0	1.7	Specific	724.23	724.23	724.23	12.12	230	>FBN1 C term	1	DW091218_3.8776.8776.3	controllerType=0 controllerNumber=1 scan=8776	24.8502
08592:3	1	K.QHNC[+57.021]QFLC[+57.021]VNTIGGFTC[+57.021]K.C	1028		C[+57]*3	728.666	3	2183.98	2183.98	0	1.9	Specific	739.94	739.94	739.94	12.12	230	>FBN1 C term	1	DW091218_3.8829.8829.3	controllerType=0 controllerNumber=1 scan=8829	24.9667
08465:3	1	K.QHNC[+57.021]QFLC[+57.021]VNTIGGFTC[+57.021]K.C	1028		C[+57]*3	728.666	3	2183.98	2183.98	0	2.1	Specific	745.34	745.34	745.34	12.12	230	>FBN1 C term	1	DW091218_3.8719.8719.3	controllerType=0 controllerNumber=1 scan=8719	24.722
08292:3	1	K.QHNC[+57.021]QFLC[+57.021]VN[+15.995]TIGGFTC[+57.021]K.C	1028		C[+57]*3, N[+16]	733.998	3	2199.98	2199.97	0	2.5	Specific	465.44	465.44	204.29	5.4	230	>FBN1 C term	1	DW091218_3.8580.8580.3	controllerType=0 controllerNumber=1 scan=8580	24.3987
09121:3	1	K.QHN[+0.984]C[+57.021]QFLC[+57.021]VNTIGGFTC[+57.021]K.C	1028		C[+57]*3, N[+1]	728.993	3	2184.96	2184.96	0	1.2	Specific	634.31	634.31	270.96	10.12	230	>FBN1 C term	1	DW091218_3.9274.9274.3	controllerType=0 controllerNumber=1 scan=9274	25.9889
08540:3	1	K.QHNC[+57.021]QFLC[+57.021]VN[+15.995]TIGGFTC[+57.021]K.C	1028		C[+57]*3, N[+16]	733.994	3	2199.97	2199.97	0	-2.3	Specific	640.48	640.48	449.74	10.12	230	>FBN1 C term	1	DW091218_3.8782.8782.3	controllerType=0 controllerNumber=1 scan=8782	24.8621
06619:4	1	K.C[+57.021]PPGFTQHHTSC[+57.021]IDNNEC[+57.021]TSDINLC[+57.021]GSK.G	1046		C[+57]*4	813.091	4	3249.34	3249.35	0	-0.8	Specific	184.59	184.59	148.33	2.23	230	>FBN1 C term	1	DW091218_3.7160.7160.3	controllerType=0 controllerNumber=1 scan=7160	21.1364
06094:3	1	K.C[+57.021]PPGFTQHHTSC[+57.021]IDNNEC[+57.021]TSDINLC[+57.021]GSK.G	1046		C[+57]*4	1083.79	3	3249.35	3249.35	0	0.4	Specific	286.05	286.05	231.03	2.39	230	>FBN1 C term	1	DW091218_3.6712.6712.3	controllerType=0 controllerNumber=1 scan=6712	20.0958
06569:4	1	K.C[+57.021]PPGFTQHHTSC[+57.021]IDNNEC[+57.021]TSDINLC[+57.021]GSK.G	1046		C[+57]*4	813.092	4	3249.35	3249.35	0	0.2	Specific	332.97	332.97	227.85	3.98	230	>FBN1 C term	1	DW091218_3.7119.7119.4	controllerType=0 controllerNumber=1 scan=7119	21.0405
05877:4	1	K.C[+57.021]PPGFTQHHTSC[+57.021]IDNNEC[+57.021]TSDINLC[+57.021]GSK.G	1046		C[+57]*4	813.091	4	3249.34	3249.35	0	-1.1	Specific	461.91	461.91	238.27	7.28	230	>FBN1 C term	1	DW091218_3.6516.6516.4	controllerType=0 controllerNumber=1 scan=6516	19.6428
06420:4	1	K.C[+57.021]PPGFTQHHTSC[+57.021]IDNNEC[+57.021]TSDINLC[+57.021]GSK.G	1046		C[+57]*4	813.09	4	3249.34	3249.35	0	-2.2	Specific	595.06	595.06	294.79	8.76	230	>FBN1 C term	1	DW091218_3.7002.7002.4	controllerType=0 controllerNumber=1 scan=7002	20.7682
06364:4	1	K.C[+57.021]PPGFTQHHTSC[+57.021]IDNNEC[+57.021]TSDINLC[+57.021]GSK.G	1046		C[+57]*4	813.092	4	3249.35	3249.35	0	0.1	Specific	642.08	642.08	319.59	9.76	230	>FBN1 C term	1	DW091218_3.6951.6951.4	controllerType=0 controllerNumber=1 scan=6951	20.6495
05926:4	1	K.C[+57.021]PPGFTQHHTSC[+57.021]IDNNEC[+57.021]TSDINLC[+57.021]GSK.G	1046		C[+57]*4	813.092	4	3249.35	3249.35	0	0	Specific	702.8	702.8	344.87	11.76	230	>FBN1 C term	1	DW091218_3.6564.6564.4	controllerType=0 controllerNumber=1 scan=6564	19.7535
06107:4	1	K.C[+57.021]PPGFTQHHTSC[+57.021]IDNNEC[+57.021]TSDINLC[+57.021]GSK.G	1046		C[+57]*4	813.092	4	3249.34	3249.35	0	-0.1	Specific	709.97	709.97	366.49	11.76	230	>FBN1 C term	1	DW091218_3.6726.6726.4	controllerType=0 controllerNumber=1 scan=6726	20.1302
05988:4	1	K.C[+57.021]PPGFTQHHTSC[+57.021]IDNNEC[+57.021]TSDINLC[+57.021]GSK.G	1046		C[+57]*4	813.091	4	3249.34	3249.35	0	-0.4	Specific	748.84	748.84	330.61	11.76	230	>FBN1 C term	1	DW091218_3.6617.6617.4	controllerType=0 controllerNumber=1 scan=6617	19.8778
06046:4	1	K.C[+57.021]PPGFTQHHTSC[+57.021]IDNNEC[+57.021]TSDINLC[+57.021]GSK.G	1046		C[+57]*4	813.091	4	3249.34	3249.35	0	-0.5	Specific	755.37	755.37	348.49	12.76	230	>FBN1 C term	1	DW091218_3.6671.6671.4	controllerType=0 controllerNumber=1 scan=6671	20.0026
06236:4	1	K.C[+57.021]PPGFTQHHTSC[+57.021]IDNNEC[+57.021]TSDINLC[+57.021]GSK.G	1046		C[+57]*4	813.091	4	3249.34	3249.35	0	-0.5	Specific	762.4	762.4	380.15	12.76	230	>FBN1 C term	1	DW091218_3.6837.6837.4	controllerType=0 controllerNumber=1 scan=6837	20.3856
06296:4	1	K.C[+57.021]PPGFTQHHTSC[+57.021]IDNNEC[+57.021]TSDINLC[+57.021]GSK.G	1046		C[+57]*4	813.091	4	3249.34	3249.35	0	-0.4	Specific	784.5	784.5	356.51	12.76	230	>FBN1 C term	1	DW091218_3.6893.6893.4	controllerType=0 controllerNumber=1 scan=6893	20.5148
06171:4	1	K.C[+57.021]PPGFTQHHTSC[+57.021]IDNNEC[+57.021]TSDINLC[+57.021]GSK.G	1046		C[+57]*4	813.092	4	3249.34	3249.35	0	-0.1	Specific	872.66	872.66	397.69	14.76	230	>FBN1 C term	1	DW091218_3.6781.6781.4	controllerType=0 controllerNumber=1 scan=6781	20.2575
07540:4	1	K.C[+57.021][-17.027]PPGFTQHHTSC[+57.021]IDNNEC[+57.021]TSDINLC[+57.021]GSK.G	1046		C[-17][+57]*4	808.836	4	3232.32	3232.32	0	1.1	Specific	257.64	257.64	257.64	3.52	230	>FBN1 C term	1	DW091218_3.7955.7955.4	controllerType=0 controllerNumber=1 scan=7955	22.9783
06038:4	1	K.C[+57.021]PPGFTQHHTSC[+57.021]IDNN[+15.995]EC[+57.021]TSDINLC[+57.021]GSK.G	1046		C[+57]*4, N[+16]	817.09	4	3265.34	3265.34	0	-1.1	Specific	269.53	269.53	28.52	5	230	>FBN1 C term	1	DW091218_3.6664.6664.4	controllerType=0 controllerNumber=1 scan=6664	19.9856
05898:4	1	K.C[+57.021]PPGFTQHHTSC[+57.021]IDNN[+15.995]EC[+57.021]TSDINLC[+57.021]GSK.G	1046		C[+57]*4, N[+16]	817.091	4	3265.34	3265.34	0	0	Specific	314.24	314.24	33.43	5.19	230	>FBN1 C term	1	DW091218_3.6537.6537.4	controllerType=0 controllerNumber=1 scan=6537	19.6925
05878:4	1	K.C[+57.021]PPGFTQHHTSC[+57.021]IDNN[+15.995]EC[+57.021]TSDINLC[+57.021]GSK.G	1046		C[+57]*4, N[+16]	817.09	4	3265.34	3265.34	0	-1.1	Specific	322.27	322.27	36.25	5.34	230	>FBN1 C term	1	DW091218_3.6517.6517.4	controllerType=0 controllerNumber=1 scan=6517	19.645
05951:4	1	K.C[+57.021]PPGFTQHHTSC[+57.021]IDNN[+15.995]EC[+57.021]TSDINLC[+57.021]GSK.G	1046		C[+57]*4, N[+16]	817.09	4	3265.34	3265.34	0	-0.4	Specific	387.61	387.61	29.61	7.01	230	>FBN1 C term	1	DW091218_3.6586.6586.4	controllerType=0 controllerNumber=1 scan=6586	19.8054
06493:4	1	K.C[+57.021]PPGFTQHHTSC[+57.021]IDNN[+0.984]EC[+57.021]TSDINLC[+57.021]GSK.G	1046		C[+57]*4, N[+1]	813.342	4	3250.34	3250.33	0	4.7	Specific	459.8	459.8	19.01	4.52	230	>FBN1 C term	1	DW091218_3.7064.7064.4	controllerType=0 controllerNumber=1 scan=7064	20.9111
07646:3	1	K.C[+57.021][-17.027]PPGFTQHHTSC[+57.021]IDNNEC[+57.021]TSDINLC[+57.021]GSK.G	1046		C[-17][+57]*4	1078.11	3	3232.32	3232.32	0	0.8	Specific	1171.88	1126.29	1126.29	19.91	230	>FBN1 C term	1	DW091218_3.8052.8052.3	controllerType=0 controllerNumber=1 scan=8052	23.1951
07467:3	1	K.C[+57.021][-17.027]PPGFTQHHTSC[+57.021]IDNNEC[+57.021]TSDINLC[+57.021]GSK.G	1046		C[-17][+57]*4	1078.11	3	3232.32	3232.32	0	1.7	Specific	1255.72	1174.6	1174.6	21.91	230	>FBN1 C term	1	DW091218_3.7892.7892.3	controllerType=0 controllerNumber=1 scan=7892	22.8317
07586:3	1	K.C[+57.021][-17.027]PPGFTQHHTSC[+57.021]IDNNEC[+57.021]TSDINLC[+57.021]GSK.G	1046		C[-17][+57]*4	1078.11	3	3232.32	3232.32	0	0.6	Specific	1285.11	1201.46	1201.46	21.91	230	>FBN1 C term	1	DW091218_3.7996.7996.3	controllerType=0 controllerNumber=1 scan=7996	23.0708
07525:3	1	K.C[+57.021][-17.027]PPGFTQHHTSC[+57.021]IDNNEC[+57.021]TSDINLC[+57.021]GSK.G	1046		C[-17][+57]*4	1078.11	3	3232.32	3232.32	0	0.8	Specific	1330.27	1272.63	1272.63	22.91	230	>FBN1 C term	1	DW091218_3.7939.7939.3	controllerType=0 controllerNumber=1 scan=7939	22.9429
06351:4	1	K.C[+57.021]PPGFTQH[+15.995]HTSC[+57.021]ID[+15.995]NNEC[+57.021]TSDINLC[+57.021]GSK.G	1046		C[+57]*4, D[+16], H[+16]	821.093	4	3281.35	3281.34	0	4.3	Specific	266.22	266.22	0.91	2.36	230	>FBN1 C term	1	DW091218_3.6941.6941.4	controllerType=0 controllerNumber=1 scan=6941	20.6266
07330:3	1	K.C[+57.021][-17.027]PPGFTQHHTSC[+57.021]IDNN[+15.995]EC[+57.021]TSDINLC[+57.021]GSK.G	1046		C[-17][+57]*4, N[+16]	1083.44	3	3248.32	3248.31	0	1.2	Specific	435.79	394.56	8.79	6.27	230	>FBN1 C term	1	DW091218_3.7771.7771.3	controllerType=0 controllerNumber=1 scan=7771	22.5472
07401:3	1	K.C[+57.021][-17.027]PPGFTQHHTSC[+57.021]IDNN[+15.995]EC[+57.021]TSDINLC[+57.021]GSK.G	1046		C[-17][+57]*4, N[+16]	1083.44	3	3248.32	3248.31	0	1.5	Specific	498.91	498.91	13.24	6.67	230	>FBN1 C term	1	DW091218_3.7834.7834.3	controllerType=0 controllerNumber=1 scan=7834	22.6959
07844:3	1	K.C[+57.021][-17.027]PPGFTQHHTSC[+57.021]IDN[+0.984]NEC[+57.021]TSDINLC[+57.021]GSK.G	1046		C[-17][+57]*4, N[+1]	1078.44	3	3233.31	3233.3	0	1.2	Specific	845.7	834.22	14.62	12.91	230	>FBN1 C term	1	DW091218_3.8215.8215.3	controllerType=0 controllerNumber=1 scan=8215	23.5639
07011:3	1	K.C[+57.021][-17.027]PPGFTQHH[+15.995]TSC[+57.021]ID[+15.995]NNEC[+57.021]TSDINLC[+57.021]GSK.G	1046		C[-17][+57]*4, D[+16], H[+16]	1088.78	3	3264.33	3264.31	0	5.5	Specific	319.79	319.79	0	1.99	230	>FBN1 C term	1	DW091218_3.7494.7494.3	controllerType=0 controllerNumber=1 scan=7494	21.9151
06168:3	1	K.GIC[+57.021]QN[+0.984]TPGSFTC[+57.021]EC[+57.021]QR.G	1074		C[+57]*3, N[+1]	639.266	3	1915.78	1915.77	0	5.6	Specific	434.21	434.21	434.21	4.97	230	>FBN1 C term	1	DW091218_3.6777.6777.3	controllerType=0 controllerNumber=1 scan=6777	20.2466
06173:6	1	K.GIC[+57.021]QN[+0.984]TPGSFTC[+57.021]EC[+57.021]QRGFS[+396.127]LDQTGSS[+203.079]C[+57.021]EDVDEC[+57.021]EGNHR.C	1074	Pent(3),HexNAc(1)	C[+57]*5, N[+1], S[+203][+396]	833.497	6	4995.95	4994.94	1	0.9	Specific	581.25	581.25	0	5.78	230	>FBN1 C term	1	DW091218_3.6782.6782.3	controllerType=0 controllerNumber=1 scan=6782	20.2592
06752:3	1	R.GFSLDQTGSSC[+57.021]EDVDEC[+57.021]EGNHR.C	1090		C[+57]*2	833.664	3	2498.98	2498.98	0	-0.7	Specific	601.47	601.47	601.47	9.84	230	>FBN1 C term	1	DW091218_3.7271.7271.3	controllerType=0 controllerNumber=1 scan=7271	21.3966
06822:3	1	R.GFSLDQTGSSC[+57.021]EDVDEC[+57.021]EGNHR.C	1090		C[+57]*2	833.662	3	2498.97	2498.98	0	-2.4	Specific	701.17	701.17	701.17	11.84	230	>FBN1 C term	1	DW091218_3.7329.7329.3	controllerType=0 controllerNumber=1 scan=7329	21.5316
06689:3	1	R.GFSLDQTGSSC[+57.021]EDVDEC[+57.021]EGNHR.C	1090		C[+57]*2	833.662	3	2498.97	2498.98	0	-2.6	Specific	843.21	843.21	843.21	13.84	230	>FBN1 C term	1	DW091218_3.7220.7220.3	controllerType=0 controllerNumber=1 scan=7220	21.2762
06478:3	1	R.GFSLDQTGSSC[+57.021]EDVDEC[+57.021]EGNHR.C	1090		C[+57]*2	833.662	3	2498.97	2498.98	0	-2.7	Specific	1057.06	1057.06	1057.06	18.84	230	>FBN1 C term	1	DW091218_3.7051.7051.3	controllerType=0 controllerNumber=1 scan=7051	20.8815
05989:3	1	R.GFSLDQTGSSC[+57.021]EDVDEC[+57.021]EGNHR.C	1090		C[+57]*2	833.664	3	2498.98	2498.98	0	-0.7	Specific	1125.17	1125.17	1125.17	19.84	230	>FBN1 C term	1	DW091218_3.6618.6618.3	controllerType=0 controllerNumber=1 scan=6618	19.88
06414:3	1	R.GFSLDQTGSSC[+57.021]EDVDEC[+57.021]EGNHR.C	1090		C[+57]*2	833.663	3	2498.97	2498.98	0	-2	Specific	1164.65	1164.65	1164.65	20.84	230	>FBN1 C term	1	DW091218_3.6998.6998.3	controllerType=0 controllerNumber=1 scan=6998	20.7606
06172:3	1	R.GFSLDQTGSSC[+57.021]EDVDEC[+57.021]EGNHR.C	1090		C[+57]*2	833.664	3	2498.98	2498.98	0	0.2	Specific	1170.5	1170.5	1170.5	20.84	230	>FBN1 C term	1	DW091218_3.6782.6782.3	controllerType=0 controllerNumber=1 scan=6782	20.2592
06109:3	1	R.GFSLDQTGSSC[+57.021]EDVDEC[+57.021]EGNHR.C	1090		C[+57]*2	833.664	3	2498.98	2498.98	0	-0.4	Specific	1196.97	1196.97	1196.97	20.84	230	>FBN1 C term	1	DW091218_3.6728.6728.3	controllerType=0 controllerNumber=1 scan=6728	20.1336
06294:3	1	R.GFSLDQTGSSC[+57.021]EDVDEC[+57.021]EGNHR.C	1090		C[+57]*2	833.665	3	2498.98	2498.98	0	0.7	Specific	1202.1	1202.1	1202.1	21.84	230	>FBN1 C term	1	DW091218_3.6891.6891.3	controllerType=0 controllerNumber=1 scan=6891	20.5107
06357:3	1	R.GFSLDQTGSSC[+57.021]EDVDEC[+57.021]EGNHR.C	1090		C[+57]*2	833.664	3	2498.98	2498.98	0	0	Specific	1202.37	1202.37	1202.37	21.84	230	>FBN1 C term	1	DW091218_3.6946.6946.3	controllerType=0 controllerNumber=1 scan=6946	20.6393
06047:3	1	R.GFSLDQTGSSC[+57.021]EDVDEC[+57.021]EGNHR.C	1090		C[+57]*2	833.664	3	2498.98	2498.98	0	-0.6	Specific	1207.41	1207.41	1207.41	21.84	230	>FBN1 C term	1	DW091218_3.6672.6672.3	controllerType=0 controllerNumber=1 scan=6672	20.0047
06235:3	1	R.GFSLDQTGSSC[+57.021]EDVDEC[+57.021]EGNHR.C	1090		C[+57]*2	833.664	3	2498.98	2498.98	0	-0.1	Specific	1209.39	1209.39	1209.39	21.84	230	>FBN1 C term	1	DW091218_3.6836.6836.3	controllerType=0 controllerNumber=1 scan=6836	20.3834
05995:3	1	R.GFSLD[+15.995]QTGSSC[+57.021]EDVDEC[+57.021]EGNHR.C	1090		C[+57]*2, D[+16]	838.995	3	2514.97	2514.97	0	-0.8	Specific	248.28	248.28	32.65	4.78	230	>FBN1 C term	1	DW091218_3.6624.6624.3	controllerType=0 controllerNumber=1 scan=6624	19.8929
06617:3	1	R.GFSLDQTGSSC[+57.021]EDVDEC[+57.021]EGN[+0.984]HR.C	1090		C[+57]*2, N[+1]	833.993	3	2499.96	2499.96	0	0.8	Specific	1162.15	1162.15	1162.15	20.84	230	>FBN1 C term	1	DW091218_3.7159.7159.3	controllerType=0 controllerNumber=1 scan=7159	21.1342
06546:3	1	R.GFSLDQTGSSC[+57.021]EDVDEC[+57.021]EGN[+0.984]HR.C	1090		C[+57]*2, N[+1]	833.994	3	2499.97	2499.96	0	2.5	Specific	1186.17	1186.17	1186.17	20.06	230	>FBN1 C term	1	DW091218_3.7103.7103.3	controllerType=0 controllerNumber=1 scan=7103	21.0035
05306:3	1	R.C[+57.021]QHGC[+57.021]QNIIGGYR.C	1112		C[+57]*2	521.571	3	1562.7	1562.7	0	2.1	Specific	41.99	41.99	41.99	1.81	230	>FBN1 C term	1	DW091218_3.5934.5934.2	controllerType=0 controllerNumber=1 scan=5934	18.2388
05967:3	1	R.C[+57.021]QHGC[+57.021]QNIIGGYR.C	1112		C[+57]*2	521.568	3	1562.69	1562.7	0	-3.6	Specific	43.25	43.25	43.25	1.79	230	>FBN1 C term	1	DW091218_3.6599.6599.3	controllerType=0 controllerNumber=1 scan=6599	19.8355
05820:3	1	R.C[+57.021]QHGC[+57.021]QNIIGGYR.C	1112		C[+57]*2	521.572	3	1562.7	1562.7	0	3.3	Specific	43.74	43.74	43.74	1.78	230	>FBN1 C term	1	DW091218_3.6455.6455.3	controllerType=0 controllerNumber=1 scan=6455	19.4954
05442:3	1	R.C[+57.021]QHGC[+57.021]QNIIGGYR.C	1112		C[+57]*2	521.571	3	1562.7	1562.7	0	1.9	Specific	172.88	172.88	172.88	3.51	230	>FBN1 C term	1	DW091218_3.6063.6063.3	controllerType=0 controllerNumber=1 scan=6063	18.5548
05761:3	1	R.C[+57.021]QHGC[+57.021]QNIIGGYR.C	1112		C[+57]*2	521.57	3	1562.69	1562.7	0	-0.1	Specific	193.23	193.23	193.23	2.84	230	>FBN1 C term	1	DW091218_3.6394.6394.3	controllerType=0 controllerNumber=1 scan=6394	19.3482
05486:3	1	R.C[+57.021]QHGC[+57.021]QNIIGGYR.C	1112		C[+57]*2	521.571	3	1562.7	1562.7	0	1.7	Specific	206.96	206.96	206.96	3.11	230	>FBN1 C term	1	DW091218_3.6110.6110.3	controllerType=0 controllerNumber=1 scan=6110	18.665
05362:3	1	R.C[+57.021]QHGC[+57.021]QNIIGGYR.C	1112		C[+57]*2	521.57	3	1562.7	1562.7	0	0.6	Specific	261.8	261.8	261.8	5.38	230	>FBN1 C term	1	DW091218_3.5989.5989.3	controllerType=0 controllerNumber=1 scan=5989	18.3753
05148:3	1	R.C[+57.021]QHGC[+57.021]QNIIGGYR.C	1112		C[+57]*2	521.57	3	1562.7	1562.7	0	1	Specific	321.08	321.08	321.08	5.72	230	>FBN1 C term	1	DW091218_3.5799.5799.3	controllerType=0 controllerNumber=1 scan=5799	17.9187
05082:3	1	R.C[+57.021]QHGC[+57.021]QNIIGGYR.C	1112		C[+57]*2	521.571	3	1562.7	1562.7	0	1.3	Specific	332.98	332.98	332.98	6.03	230	>FBN1 C term	1	DW091218_3.5745.5745.3	controllerType=0 controllerNumber=1 scan=5745	17.7912
05584:3	1	R.C[+57.021]QHGC[+57.021]QNIIGGYR.C	1112		C[+57]*2	521.57	3	1562.7	1562.7	0	0.8	Specific	390.8	390.8	390.8	7.39	230	>FBN1 C term	1	DW091218_3.6218.6218.3	controllerType=0 controllerNumber=1 scan=6218	18.9333
05018:3	1	R.C[+57.021]QHGC[+57.021]QNIIGGYR.C	1112		C[+57]*2	521.57	3	1562.7	1562.7	0	0.6	Specific	410.41	410.41	410.41	7.5	230	>FBN1 C term	1	DW091218_3.5689.5689.3	controllerType=0 controllerNumber=1 scan=5689	17.6579
05208:3	1	R.C[+57.021]QHGC[+57.021]QNIIGGYR.C	1112		C[+57]*2	521.571	3	1562.7	1562.7	0	1.2	Specific	435.23	435.23	435.23	7.5	230	>FBN1 C term	1	DW091218_3.5848.5848.3	controllerType=0 controllerNumber=1 scan=5848	18.0345
04907:3	1	R.C[+57.021]QHGC[+57.021]QNIIGGYR.C	1112		C[+57]*2	521.571	3	1562.7	1562.7	0	1.5	Specific	443.87	443.87	443.87	7.67	230	>FBN1 C term	1	DW091218_3.5590.5590.3	controllerType=0 controllerNumber=1 scan=5590	17.4253
04958:3	1	R.C[+57.021]QHGC[+57.021]QNIIGGYR.C	1112		C[+57]*2	521.572	3	1562.7	1562.7	0	3.2	Specific	490.48	490.48	490.48	7.13	230	>FBN1 C term	1	DW091218_3.5636.5636.3	controllerType=0 controllerNumber=1 scan=5636	17.534
04746:3	1	R.C[+57.021]QHGC[+57.021]QNIIGGYR.C	1112		C[+57]*2	521.57	3	1562.7	1562.7	0	0	Specific	527.39	527.39	527.39	8.07	230	>FBN1 C term	1	DW091218_3.5445.5445.3	controllerType=0 controllerNumber=1 scan=5445	17.0784
04848:3	1	R.C[+57.021]QHGC[+57.021]QNIIGGYR.C	1112		C[+57]*2	521.571	3	1562.7	1562.7	0	1.4	Specific	537.02	537.02	537.02	8.07	230	>FBN1 C term	1	DW091218_3.5540.5540.3	controllerType=0 controllerNumber=1 scan=5540	17.306
04708:3	1	R.C[+57.021]QHGC[+57.021]QNIIGGYR.C	1112		C[+57]*2	521.57	3	1562.7	1562.7	0	0.5	Specific	548.18	548.18	548.18	8.07	230	>FBN1 C term	1	DW091218_3.5403.5403.3	controllerType=0 controllerNumber=1 scan=5403	16.975
04792:3	1	R.C[+57.021]QHGC[+57.021]QNIIGGYR.C	1112		C[+57]*2	521.57	3	1562.7	1562.7	0	0.6	Specific	599.07	599.07	599.07	9.15	230	>FBN1 C term	1	DW091218_3.5492.5492.3	controllerType=0 controllerNumber=1 scan=5492	17.1924
04668:3	1	R.C[+57.021]QHGC[+57.021]QNIIGGYR.C	1112		C[+57]*2	521.57	3	1562.7	1562.7	0	0.6	Specific	620.11	608.32	608.32	10.15	230	>FBN1 C term	1	DW091218_3.5358.5358.3	controllerType=0 controllerNumber=1 scan=5358	16.8649
04857:3	1	R.C[+57.021]QH[+15.995]GC[+57.021]QNIIGGYR.C	1112		C[+57]*2, H[+16]	526.902	3	1578.69	1578.69	0	1	Specific	60.62	60.62	0	1.81	230	>FBN1 C term	1	DW091218_3.5547.5547.3	controllerType=0 controllerNumber=1 scan=5547	17.3224
04787:3	1	R.C[+57.021]QHGC[+57.021]QN[+15.995]IIGGYR.C	1112		C[+57]*2, N[+16]	526.901	3	1578.69	1578.69	0	-0.2	Specific	272.44	272.44	92.81	3.92	230	>FBN1 C term	1	DW091218_3.5487.5487.3	controllerType=0 controllerNumber=1 scan=5487	17.1804
04741:3	1	R.C[+57.021]QHGC[+57.021]QN[+15.995]IIGGYR.C	1112		C[+57]*2, N[+16]	526.901	3	1578.69	1578.69	0	-1	Specific	299.8	299.8	140.71	4.12	230	>FBN1 C term	1	DW091218_3.5440.5440.3	controllerType=0 controllerNumber=1 scan=5440	17.0663
05944:2	1	R.C[+57.021][-17.027]QHGC[+57.021]QNIIGGYR.C	1112		C[-17][+57]*2	773.337	2	1545.67	1545.67	0	-0.9	Specific	591.53	591.53	591.53	6.84	230	>FBN1 C term	1	DW091218_3.6580.6580.2	controllerType=0 controllerNumber=1 scan=6580	19.7905
06011:2	1	R.C[+57.021][-17.027]QHGC[+57.021]QNIIGGYR.C	1112		C[-17][+57]*2	773.339	2	1545.67	1545.67	0	0.9	Specific	697.65	697.65	697.65	10.3	230	>FBN1 C term	1	DW091218_3.6636.6636.2	controllerType=0 controllerNumber=1 scan=6636	19.9207
06435:2	1	R.C[+57.021][-17.027]QHGC[+57.021]QNIIGGYR.C	1112		C[-17][+57]*2	773.341	2	1545.67	1545.67	0	4.2	Specific	703.3	703.3	703.3	9.33	230	>FBN1 C term	1	DW091218_3.7014.7014.2	controllerType=0 controllerNumber=1 scan=7014	20.796
06131:2	1	R.C[+57.021][-17.027]QHGC[+57.021]QNIIGGYR.C	1112		C[-17][+57]*2	773.339	2	1545.67	1545.67	0	1.1	Specific	750.83	750.83	750.83	11.11	230	>FBN1 C term	1	DW091218_3.6745.6745.2	controllerType=0 controllerNumber=1 scan=6745	20.1723
06062:2	1	R.C[+57.021][-17.027]QHGC[+57.021]QNIIGGYR.C	1112		C[-17][+57]*2	773.338	2	1545.67	1545.67	0	0.1	Specific	758.8	758.8	758.8	12.3	230	>FBN1 C term	1	DW091218_3.6684.6684.2	controllerType=0 controllerNumber=1 scan=6684	20.0323
06376:2	1	R.C[+57.021][-17.027]QHGC[+57.021]QNIIGGYR.C	1112		C[-17][+57]*2	773.338	2	1545.67	1545.67	0	0.7	Specific	767.2	767.2	767.2	12.3	230	>FBN1 C term	1	DW091218_3.6960.6960.2	controllerType=0 controllerNumber=1 scan=6960	20.6708
06187:2	1	R.C[+57.021][-17.027]QHGC[+57.021]QNIIGGYR.C	1112		C[-17][+57]*2	773.337	2	1545.67	1545.67	0	-0.6	Specific	807.88	807.88	807.88	13.3	230	>FBN1 C term	1	DW091218_3.6794.6794.2	controllerType=0 controllerNumber=1 scan=6794	20.2856
06247:2	1	R.C[+57.021][-17.027]QHGC[+57.021]QNIIGGYR.C	1112		C[-17][+57]*2	773.339	2	1545.67	1545.67	0	1.4	Specific	943.12	943.12	943.12	15.3	230	>FBN1 C term	1	DW091218_3.6849.6849.2	controllerType=0 controllerNumber=1 scan=6849	20.4123
06305:2	1	R.C[+57.021][-17.027]QHGC[+57.021]QNIIGGYR.C	1112		C[-17][+57]*2	773.338	2	1545.67	1545.67	0	0.1	Specific	958.23	958.23	958.23	16.3	230	>FBN1 C term	1	DW091218_3.6902.6902.2	controllerType=0 controllerNumber=1 scan=6902	20.5362
08439:5	1	R.C[+57.021]SC[+57.021]PQGYLQHYQW[+15.995]NQC[+57.021]VDENEC[+57.021]LSAHIC[+57.021]GGASC[+57.021]HNTLGSYK.C	1125		C[+57]*6, W[+16]	981.81	5	4905.02	4905.01	0	2.9	Specific	615.85	615.85	3.94	7.66	230	>FBN1 C term	1	DW091218_3.8694.8694.5	controllerType=0 controllerNumber=1 scan=8694	24.6659
08855:5	1	R.C[+57.021]SC[+57.021]PQGYLQHYQWN[+0.984]QC[+57.021]VDENEC[+57.021]LSAHIC[+57.021]GGASC[+57.021]HNTLGSYK.C	1125		C[+57]*6, N[+1]	979.01	5	4891.02	4890	1	4.8	Specific	977.11	975.77	38.48	13.87	230	>FBN1 C term	1	DW091218_3.9056.9056.5	controllerType=0 controllerNumber=1 scan=9056	25.4829
04203:3	1	R.IGQGHC[+57.021]VSGMGMGR.G	1216		C[+57]	482.885	3	1446.64	1446.64	0	-0.1	Specific	134.9	134.9	134.9	2.33	230	>FBN1 C term	1	DW091218_3.4892.4892.3	controllerType=0 controllerNumber=1 scan=4892	15.7173
05255:3	1	R.IGQGHC[+57.021]VSGMGMGR.G	1216		C[+57]	482.886	3	1446.64	1446.64	0	2.2	Specific	218.55	218.55	218.55	3.2	230	>FBN1 C term	1	DW091218_3.5887.5887.3	controllerType=0 controllerNumber=1 scan=5887	18.1263
04248:3	1	R.IGQGHC[+57.021]VSGMGMGR.G	1216		C[+57]	482.886	3	1446.64	1446.64	0	2.1	Specific	278.91	278.91	278.91	4.02	230	>FBN1 C term	1	DW091218_3.4935.4935.3	controllerType=0 controllerNumber=1 scan=4935	15.8258
05402:3	1	R.IGQGHC[+57.021]VSGMGMGR.G	1216		C[+57]	482.885	3	1446.64	1446.64	0	-0.1	Specific	317.49	317.49	317.49	5.67	230	>FBN1 C term	1	DW091218_3.6025.6025.3	controllerType=0 controllerNumber=1 scan=6025	18.4628
05078:3	1	R.IGQGHC[+57.021]VSGMGMGR.G	1216		C[+57]	482.885	3	1446.64	1446.64	0	0	Specific	325.22	325.22	325.22	4.16	230	>FBN1 C term	1	DW091218_3.5741.5741.3	controllerType=0 controllerNumber=1 scan=5741	17.7813
04296:3	1	R.IGQGHC[+57.021]VSGMGMGR.G	1216		C[+57]	482.886	3	1446.64	1446.64	0	1.8	Specific	339.11	339.11	339.11	4.67	230	>FBN1 C term	1	DW091218_3.4983.4983.3	controllerType=0 controllerNumber=1 scan=4983	15.944
05576:3	1	R.IGQGHC[+57.021]VSGMGMGR.G	1216		C[+57]	482.885	3	1446.64	1446.64	0	0.1	Specific	343.87	343.87	343.87	6.12	230	>FBN1 C term	1	DW091218_3.6207.6207.3	controllerType=0 controllerNumber=1 scan=6207	18.9055
05190:3	1	R.IGQGHC[+57.021]VSGMGMGR.G	1216		C[+57]	482.885	3	1446.64	1446.64	0	0.9	Specific	352.69	352.69	352.69	6.12	230	>FBN1 C term	1	DW091218_3.5835.5835.3	controllerType=0 controllerNumber=1 scan=5835	18.004
04734:3	1	R.IGQGHC[+57.021]VSGMGMGR.G	1216		C[+57]	482.885	3	1446.64	1446.64	0	0.3	Specific	400.45	400.45	400.45	6.14	230	>FBN1 C term	1	DW091218_3.5431.5431.3	controllerType=0 controllerNumber=1 scan=5431	17.0444
05350:3	1	R.IGQGHC[+57.021]VSGMGMGR.G	1216		C[+57]	482.884	3	1446.64	1446.64	0	-0.8	Specific	401.9	401.9	401.9	7.6	230	>FBN1 C term	1	DW091218_3.5977.5977.3	controllerType=0 controllerNumber=1 scan=5977	18.3452
05519:3	1	R.IGQGHC[+57.021]VSGMGMGR.G	1216		C[+57]	482.885	3	1446.64	1446.64	0	0.4	Specific	438.08	438.08	438.08	7.6	230	>FBN1 C term	1	DW091218_3.6146.6146.3	controllerType=0 controllerNumber=1 scan=6146	18.7549
04943:3	1	R.IGQGHC[+57.021]VSGMGMGR.G	1216		C[+57]	482.885	3	1446.64	1446.64	0	0.8	Specific	441.22	441.22	441.22	7.76	230	>FBN1 C term	1	DW091218_3.5622.5622.3	controllerType=0 controllerNumber=1 scan=5622	17.5008
05470:3	1	R.IGQGHC[+57.021]VSGMGMGR.G	1216		C[+57]	482.885	3	1446.64	1446.64	0	1.2	Specific	450.09	450.09	450.09	7.76	230	>FBN1 C term	1	DW091218_3.6094.6094.3	controllerType=0 controllerNumber=1 scan=6094	18.628
04839:3	1	R.IGQGHC[+57.021]VSGMGMGR.G	1216		C[+57]	482.885	3	1446.64	1446.64	0	1.1	Specific	451.54	451.54	451.54	7.76	230	>FBN1 C term	1	DW091218_3.5531.5531.3	controllerType=0 controllerNumber=1 scan=5531	17.2847
04776:3	1	R.IGQGHC[+57.021]VSGMGMGR.G	1216		C[+57]	482.887	3	1446.64	1446.64	0	3.5	Specific	452.19	452.19	452.19	6.99	230	>FBN1 C term	1	DW091218_3.5476.5476.3	controllerType=0 controllerNumber=1 scan=5476	17.1537
04693:3	1	R.IGQGHC[+57.021]VSGMGMGR.G	1216		C[+57]	482.885	3	1446.64	1446.64	0	0.5	Specific	468.64	468.64	468.64	7.76	230	>FBN1 C term	1	DW091218_3.5383.5383.3	controllerType=0 controllerNumber=1 scan=5383	16.9244
05134:3	1	R.IGQGHC[+57.021]VSGMGMGR.G	1216		C[+57]	482.885	3	1446.64	1446.64	0	-0.6	Specific	479.08	479.08	479.08	7.76	230	>FBN1 C term	1	DW091218_3.5788.5788.3	controllerType=0 controllerNumber=1 scan=5788	17.8929
04892:3	1	R.IGQGHC[+57.021]VSGMGMGR.G	1216		C[+57]	482.885	3	1446.64	1446.64	0	1.1	Specific	481.33	481.33	481.33	8	230	>FBN1 C term	1	DW091218_3.5578.5578.3	controllerType=0 controllerNumber=1 scan=5578	17.3975
04340:3	1	R.IGQGHC[+57.021]VSGMGMGR.G	1216		C[+57]	482.886	3	1446.64	1446.64	0	2.5	Specific	522.25	522.25	522.25	7.39	230	>FBN1 C term	1	DW091218_3.5029.5029.3	controllerType=0 controllerNumber=1 scan=5029	16.0556
04558:3	1	R.IGQGHC[+57.021]VSGMGMGR.G	1216		C[+57]	482.885	3	1446.64	1446.64	0	0	Specific	540.92	540.92	540.92	8.17	230	>FBN1 C term	1	DW091218_3.5247.5247.3	controllerType=0 controllerNumber=1 scan=5247	16.5975
04643:3	1	R.IGQGHC[+57.021]VSGMGMGR.G	1216		C[+57]	482.885	3	1446.64	1446.64	0	0.5	Specific	551.15	551.15	551.15	8.17	230	>FBN1 C term	1	DW091218_3.5335.5335.3	controllerType=0 controllerNumber=1 scan=5335	16.8108
04606:3	1	R.IGQGHC[+57.021]VSGMGMGR.G	1216		C[+57]	482.885	3	1446.64	1446.64	0	0.5	Specific	567.21	567.21	567.21	9.24	230	>FBN1 C term	1	DW091218_3.5293.5293.3	controllerType=0 controllerNumber=1 scan=5293	16.7071
04515:3	1	R.IGQGHC[+57.021]VSGMGMGR.G	1216		C[+57]	482.884	3	1446.64	1446.64	0	-1	Specific	675.84	675.84	675.84	11.24	230	>FBN1 C term	1	DW091218_3.5204.5204.3	controllerType=0 controllerNumber=1 scan=5204	16.4922
04394:3	1	R.IGQGHC[+57.021]VSGMGMGR.G	1216		C[+57]	482.885	3	1446.64	1446.64	0	0.8	Specific	689.55	681.9	681.9	11.24	230	>FBN1 C term	1	DW091218_3.5078.5078.3	controllerType=0 controllerNumber=1 scan=5078	16.1726
04431:3	1	R.IGQGHC[+57.021]VSGMGMGR.G	1216		C[+57]	482.885	3	1446.64	1446.64	0	-0.1	Specific	708.51	708.51	708.51	12.24	230	>FBN1 C term	1	DW091218_3.5117.5117.3	controllerType=0 controllerNumber=1 scan=5117	16.2752
04474:3	1	R.IGQGHC[+57.021]VSGMGMGR.G	1216		C[+57]	482.885	3	1446.64	1446.64	0	-0.3	Specific	722.88	722.88	722.88	12.24	230	>FBN1 C term	1	DW091218_3.5162.5162.3	controllerType=0 controllerNumber=1 scan=5162	16.3895
03956:3	1	R.IGQGHC[+57.021]VSGM[+15.995]GMGR.G	1216		C[+57], M[+16]	488.216	3	1462.63	1462.63	0	-0.3	Specific	42.25	42.25	0	1.85	230	>FBN1 C term	1	DW091218_3.4647.4647.3	controllerType=0 controllerNumber=1 scan=4647	15.1108
04447:3	1	R.IGQGHC[+57.021]VSGMGM[+15.995]GR.G	1216		C[+57], M[+16]	488.216	3	1462.63	1462.63	0	-1.8	Specific	53.06	53.06	35.94	1.84	230	>FBN1 C term	1	DW091218_3.5134.5134.3	controllerType=0 controllerNumber=1 scan=5134	16.3203
04056:3	1	R.IGQGHC[+57.021]VSGMGM[+15.995]GR.G	1216		C[+57], M[+16]	488.217	3	1462.64	1462.63	0	1.6	Specific	97.55	97.55	35.28	1.96	230	>FBN1 C term	1	DW091218_3.4739.4739.3	controllerType=0 controllerNumber=1 scan=4739	15.34
03843:3	1	R.IGQGHC[+57.021]VSGMGM[+15.995]GR.G	1216		C[+57], M[+16]	488.216	3	1462.63	1462.63	0	-0.3	Specific	106.33	106.33	14.62	1.96	230	>FBN1 C term	1	DW091218_3.4533.4533.3	controllerType=0 controllerNumber=1 scan=4533	14.786
03701:3	1	R.IGQGHC[+57.021]VSGMGM[+15.995]GR.G	1216		C[+57], M[+16]	488.217	3	1462.64	1462.63	0	0.2	Specific	118.88	118.88	22.1	2.58	230	>FBN1 C term	1	DW091218_3.4379.4379.3	controllerType=0 controllerNumber=1 scan=4379	14.354
03810:3	1	R.IGQGHC[+57.021]VSGM[+15.995]GMGR.G	1216		C[+57], M[+16]	488.218	3	1462.64	1462.63	0	2.3	Specific	119.91	119.91	27.47	2.58	230	>FBN1 C term	1	DW091218_3.4497.4497.3	controllerType=0 controllerNumber=1 scan=4497	14.6837
04265:3	1	R.IGQGHC[+57.021]VSGMGM[+15.995]GR.G	1216		C[+57], M[+16]	488.217	3	1462.64	1462.63	0	1.3	Specific	134.25	134.25	11.16	2.58	230	>FBN1 C term	1	DW091218_3.4954.4954.3	controllerType=0 controllerNumber=1 scan=4954	15.8722
04217:3	1	R.IGQGHC[+57.021]VSGM[+15.995]GMGR.G	1216		C[+57], M[+16]	488.217	3	1462.64	1462.63	0	1.4	Specific	144.57	144.57	40.49	2.83	230	>FBN1 C term	1	DW091218_3.4908.4908.3	controllerType=0 controllerNumber=1 scan=4908	15.7593
03640:3	1	R.IGQGHC[+57.021]VSGM[+15.995]GMGR.G	1216		C[+57], M[+16]	488.218	3	1462.64	1462.63	0	2.6	Specific	176.26	176.26	15.28	2.45	230	>FBN1 C term	1	DW091218_3.4305.4305.3	controllerType=0 controllerNumber=1 scan=4305	14.1374
04414:3	1	R.IGQGHC[+57.021]VSGM[+15.995]GMGR.G	1216		C[+57], M[+16]	488.216	3	1462.63	1462.63	0	0.2	Specific	187.08	187.08	10.07	2.64	230	>FBN1 C term	1	DW091218_3.5096.5096.3	controllerType=0 controllerNumber=1 scan=5096	16.2153
03671:3	1	R.IGQGHC[+57.021]VSGMGM[+15.995]GR.G	1216		C[+57], M[+16]	488.217	3	1462.64	1462.63	0	0.8	Specific	216.98	216.98	31.03	3.4	230	>FBN1 C term	1	DW091218_3.4343.4343.3	controllerType=0 controllerNumber=1 scan=4343	14.249
04310:3	1	R.IGQGHC[+57.021]VSGM[+15.995]GMGR.G	1216		C[+57], M[+16]	488.217	3	1462.64	1462.63	0	1.2	Specific	219.84	219.84	18.3	3.4	230	>FBN1 C term	1	DW091218_3.4999.4999.3	controllerType=0 controllerNumber=1 scan=4999	15.9842
04362:3	1	R.IGQGHC[+57.021]VSGM[+15.995]GMGR.G	1216		C[+57], M[+16]	488.217	3	1462.64	1462.63	0	1.1	Specific	263.69	263.69	24.42	3.81	230	>FBN1 C term	1	DW091218_3.5049.5049.3	controllerType=0 controllerNumber=1 scan=5049	16.1037
03610:3	1	R.IGQGHC[+57.021]VSGM[+15.995]GMGR.G	1216		C[+57], M[+16]	488.217	3	1462.64	1462.63	0	0.9	Specific	309.51	309.51	3	5.67	230	>FBN1 C term	1	DW091218_3.4267.4267.3	controllerType=0 controllerNumber=1 scan=4267	14.029
03547:3	1	R.IGQGHC[+57.021]VSGM[+15.995]GMGR.G	1216		C[+57], M[+16]	488.217	3	1462.64	1462.63	0	1	Specific	311.45	311.45	24.41	5.67	230	>FBN1 C term	1	DW091218_3.4194.4194.3	controllerType=0 controllerNumber=1 scan=4194	13.818
03483:3	1	R.IGQGHC[+57.021]VSGM[+15.995]GMGR.G	1216		C[+57], M[+16]	488.216	3	1462.63	1462.63	0	-0.2	Specific	315.27	315.27	32.47	5.67	230	>FBN1 C term	1	DW091218_3.4117.4117.3	controllerType=0 controllerNumber=1 scan=4117	13.6077
03518:3	1	R.IGQGHC[+57.021]VSGM[+15.995]GMGR.G	1216		C[+57], M[+16]	488.217	3	1462.64	1462.63	0	1.3	Specific	390.58	390.58	61.66	7.49	230	>FBN1 C term	1	DW091218_3.4158.4158.3	controllerType=0 controllerNumber=1 scan=4158	13.7155
03575:3	1	R.IGQGHC[+57.021]VSGM[+15.995]GMGR.G	1216		C[+57], M[+16]	488.217	3	1462.64	1462.63	0	1.9	Specific	402.8	402.8	0.16	7.6	230	>FBN1 C term	1	DW091218_3.4231.4231.3	controllerType=0 controllerNumber=1 scan=4231	13.9252
02977:3	1	R.IGQGHC[+57.021]VSGM[+15.995]GM[+15.995]GR.G	1216		C[+57], M[+16]*2	493.548	3	1478.63	1478.63	0	0.7	Specific	130.29	130.29	92.78	2.83	230	>FBN1 C term	1	DW091218_3.3452.3452.3	controllerType=0 controllerNumber=1 scan=3452	11.5883
02957:3	1	R.IGQGHC[+57.021]VSGM[+15.995]GM[+15.995]GR.G	1216		C[+57], M[+16]*2	493.548	3	1478.63	1478.63	0	-0.1	Specific	230.09	230.09	156.2	3.43	230	>FBN1 C term	1	DW091218_3.3421.3421.3	controllerType=0 controllerNumber=1 scan=3421	11.4847
08319:3	1	R.GNPEPPVSGEMDDNSLSPEAC[+57.021]YEC[+57.021]K.I	1230		C[+57]*2	928.049	3	2782.13	2782.13	0	2.2	Specific	625.75	625.75	625.75	8.78	230	>FBN1 C term	1	DW091218_3.8602.8602.3	controllerType=0 controllerNumber=1 scan=8602	24.4507
07856:3	1	R.GNPEPPVSGEMDDNSLSPEAC[+57.021]YEC[+57.021]K.I	1230		C[+57]*2	928.049	3	2782.13	2782.13	0	1.3	Specific	752.42	752.42	752.42	11.78	230	>FBN1 C term	1	DW091218_3.8222.8222.3	controllerType=0 controllerNumber=1 scan=8222	23.579
08212:3	1	R.GNPEPPVSGEMDDNSLSPEAC[+57.021]YEC[+57.021]K.I	1230		C[+57]*2	928.049	3	2782.13	2782.13	0	1.8	Specific	771.49	771.49	771.49	11.78	230	>FBN1 C term	1	DW091218_3.8524.8524.3	controllerType=0 controllerNumber=1 scan=8524	24.2672
07923:3	1	R.GNPEPPVSGEMDDNSLSPEAC[+57.021]YEC[+57.021]K.I	1230		C[+57]*2	928.049	3	2782.13	2782.13	0	1.7	Specific	830.92	830.92	830.92	12.78	230	>FBN1 C term	1	DW091218_3.8281.8281.3	controllerType=0 controllerNumber=1 scan=8281	23.7071
07981:3	1	R.GNPEPPVSGEMDDNSLSPEAC[+57.021]YEC[+57.021]K.I	1230		C[+57]*2	928.05	3	2782.13	2782.13	0	2.6	Specific	861.33	861.33	861.33	13	230	>FBN1 C term	1	DW091218_3.8334.8334.3	controllerType=0 controllerNumber=1 scan=8334	23.8293
08049:3	1	R.GNPEPPVSGEMDDNSLSPEAC[+57.021]YEC[+57.021]K.I	1230		C[+57]*2	928.049	3	2782.13	2782.13	0	1.8	Specific	863.62	863.62	863.62	13.78	230	>FBN1 C term	1	DW091218_3.8389.8389.3	controllerType=0 controllerNumber=1 scan=8389	23.9534
08114:3	1	R.GNPEPPVSGEMDDNSLSPEAC[+57.021]YEC[+57.021]K.I	1230		C[+57]*2	928.049	3	2782.13	2782.13	0	1.4	Specific	884.54	884.54	884.54	13.78	230	>FBN1 C term	1	DW091218_3.8445.8445.3	controllerType=0 controllerNumber=1 scan=8445	24.0814
07975:2	1	R.GNPEPPVSGEMDDNSLSPEAC[+57.021]YEC[+57.021]K.I	1230		C[+57]*2	1391.57	2	2782.13	2782.13	0	1.3	Specific	891.62	884.07	884.07	14.84	230	>FBN1 C term	1	DW091218_3.8328.8328.2	controllerType=0 controllerNumber=1 scan=8328	23.8144
07726:3	1	R.GNPEPPVSGEMDDN[+15.995]SLSPEAC[+57.021]YEC[+57.021]K.I	1230		C[+57]*2, N[+16]	933.38	3	2798.13	2798.12	0	1.1	Specific	426.45	426.45	0	6.14	230	>FBN1 C term	1	DW091218_3.8123.8123.3	controllerType=0 controllerNumber=1 scan=8123	23.3545
07338:3	1	R.GNPEPPVSGEMDD[+15.995]NSLSPEAC[+57.021]YEC[+57.021]K.I	1230		C[+57]*2, D[+16]	933.38	3	2798.12	2798.12	0	0.7	Specific	512.05	512.05	0	6.54	230	>FBN1 C term	1	DW091218_3.7778.7778.3	controllerType=0 controllerNumber=1 scan=7778	22.5642
07799:3	1	R.GNPEPPVSGEMDD[+15.995]NSLSPEAC[+57.021]YEC[+57.021]K.I	1230		C[+57]*2, D[+16]	933.381	3	2798.13	2798.12	0	1.9	Specific	558.69	558.69	4.84	6.71	230	>FBN1 C term	1	DW091218_3.8181.8181.3	controllerType=0 controllerNumber=1 scan=8181	23.4871
06895:3	1	R.GNPEPPVSGEMDD[+15.995]NSLSPEAC[+57.021]YEC[+57.021]K.I	1230		C[+57]*2, D[+16]	933.381	3	2798.13	2798.12	0	2.1	Specific	640.87	640.87	12.83	8.78	230	>FBN1 C term	1	DW091218_3.7393.7393.3	controllerType=0 controllerNumber=1 scan=7393	21.6805
07877:3	1	R.GNPEPPVSGEMDD[+15.995]NSLSPEAC[+57.021]YEC[+57.021]K.I	1230		C[+57]*2, D[+16]	933.381	3	2798.13	2798.12	0	1.7	Specific	640.91	640.91	5.69	8.78	230	>FBN1 C term	1	DW091218_3.8240.8240.3	controllerType=0 controllerNumber=1 scan=8240	23.6174
07274:3	1	R.GNPEPPVSGEMDD[+15.995]NSLSPEAC[+57.021]YEC[+57.021]K.I	1230		C[+57]*2, D[+16]	933.38	3	2798.12	2798.12	0	0.5	Specific	663.63	663.63	14.35	9.78	230	>FBN1 C term	1	DW091218_3.7722.7722.3	controllerType=0 controllerNumber=1 scan=7722	22.4373
07948:3	1	R.GNPEPPVSGEMDD[+15.995]NSLSPEAC[+57.021]YEC[+57.021]K.I	1230		C[+57]*2, D[+16]	933.38	3	2798.13	2798.12	0	1.5	Specific	686.22	686.22	0.43	9.78	230	>FBN1 C term	1	DW091218_3.8304.8304.3	controllerType=0 controllerNumber=1 scan=8304	23.7601
06953:3	1	R.GNPEPPVSGEMDD[+15.995]NSLSPEAC[+57.021]YEC[+57.021]K.I	1230		C[+57]*2, D[+16]	933.38	3	2798.13	2798.12	0	1.3	Specific	765.56	765.56	3.4	11.78	230	>FBN1 C term	1	DW091218_3.7446.7446.3	controllerType=0 controllerNumber=1 scan=7446	21.8034
07207:3	1	R.GNPEPPVSGEMDD[+15.995]NSLSPEAC[+57.021]YEC[+57.021]K.I	1230		C[+57]*2, D[+16]	933.38	3	2798.13	2798.12	0	1	Specific	778.17	778.17	14.78	11.78	230	>FBN1 C term	1	DW091218_3.7664.7664.3	controllerType=0 controllerNumber=1 scan=7664	22.3063
07142:3	1	R.GNPEPPVSGEM[+15.995]DDNSLSPEAC[+57.021]YEC[+57.021]K.I	1230		C[+57]*2, M[+16]	933.38	3	2798.13	2798.12	0	1.1	Specific	795.03	795.03	21.8	11.78	230	>FBN1 C term	1	DW091218_3.7608.7608.3	controllerType=0 controllerNumber=1 scan=7608	22.1796
07080:3	1	R.GNPEPPVSGEM[+15.995]DDNSLSPEAC[+57.021]YEC[+57.021]K.I	1230		C[+57]*2, M[+16]	933.38	3	2798.13	2798.12	0	1.1	Specific	806.32	806.32	10.35	12.78	230	>FBN1 C term	1	DW091218_3.7553.7553.3	controllerType=0 controllerNumber=1 scan=7553	22.0523
07016:3	1	R.GNPEPPVSGEMDD[+15.995]NSLSPEAC[+57.021]YEC[+57.021]K.I	1230		C[+57]*2, D[+16]	933.38	3	2798.12	2798.12	0	0.5	Specific	826.96	826.96	22.13	12.78	230	>FBN1 C term	1	DW091218_3.7499.7499.3	controllerType=0 controllerNumber=1 scan=7499	21.9271
07853:3	2	K.SHN[+1768.640]R.S	653	HexNAc(4)Hex(5)Fuc(1)	N[+1769]	761.29	3	2281.86	2281.89	0	-15.7	Specific	41.06	41.06	0.13	1.57	5	>Reverse >FBN1 C term	2	DW091218_3.8220.8220.3	controllerType=0 controllerNumber=1 scan=8220	23.5746
06859:3	2	K.S[+146.058]HN[+2188.740]R.S	653	Fuc(1),HexNAc(2)Hex(11)	N[+2189], S[+146]	950.01	3	2848.01	2848.05	0	-12.5	Specific	11.22	11.22	11.22	1.57	5	>Reverse >FBN1 C term	2	DW091218_3.7362.7362.3	controllerType=0 controllerNumber=1 scan=7362	21.609
06724:3	2	K.S[+146.058]HN[+2188.740]R.S	653	Fuc(1),HexNAc(2)Hex(11)	N[+2189], S[+146]	950.012	3	2848.02	2848.05	0	-10.2	Specific	12.93	12.93	12.93	1.58	5	>Reverse >FBN1 C term	2	DW091218_3.7248.7248.3	controllerType=0 controllerNumber=1 scan=7248	21.3425
06660:3	2	K.S[+146.058]HN[+2188.740]R.S	653	Fuc(1),HexNAc(2)Hex(11)	N[+2189], S[+146]	950.012	3	2848.02	2848.05	0	-10.3	Specific	27.63	27.63	27.63	1.58	5	>Reverse >FBN1 C term	2	DW091218_3.7196.7196.3	controllerType=0 controllerNumber=1 scan=7196	21.22
06793:3	2	K.S[+146.058]HN[+2188.740]R.S	653	Fuc(1),HexNAc(2)Hex(11)	N[+2189], S[+146]	950.014	3	2848.03	2848.05	0	-8.2	Specific	32.46	32.46	32.46	1.58	5	>Reverse >FBN1 C term	2	DW091218_3.7308.7308.3	controllerType=0 controllerNumber=1 scan=7308	21.4823
07595:3	2	K.SH[+15.995]N[+3228.173]R.S	653	HexNAc(6)Hex(7)Fuc(4)NeuAc(1)	H[+16], N[+3228]	1253.14	3	3757.4	3757.42	0	-4.7	Specific	50.29	50.29	39.33	1.59	5	>Reverse >FBN1 C term	2	DW091218_3.8002.8002.3	controllerType=0 controllerNumber=1 scan=8002	23.083
07660:3	2	K.SH[+15.995]N[+3228.173]R.S	653	HexNAc(6)Hex(7)Fuc(4)NeuAc(1)	H[+16], N[+3228]	1253.14	3	3757.41	3757.42	0	-3.3	Specific	56.66	56.66	41.07	1.63	5	>Reverse >FBN1 C term	2	DW091218_3.8064.8064.3	controllerType=0 controllerNumber=1 scan=8064	23.2231
09680:2	2	R.YSGD[+15.995]LNQC[+57.021]TGPAC[+57.021]K.R	736		C[+57]*2, D[+16]	793.822	2	1586.64	1586.66	0	-13.4	Specific	45.85	24.23	0	1.57	5	>Reverse >FBN1 C term	2	DW091218_3.9737.9737.2	controllerType=0 controllerNumber=1 scan=9737	27.0664
09736:2	2	R.YSGD[+15.995]LNQC[+57.021]TGPAC[+57.021]K.R	736		C[+57]*2, D[+16]	793.821	2	1586.64	1586.66	0	-13.7	Specific	80.99	17.29	0	1.57	5	>Reverse >FBN1 C term	2	DW091218_3.9787.9787.2	controllerType=0 controllerNumber=1 scan=9787	27.1845
08322:3	2	K.NWARGIN[+1054.370]YSC[+57.021]C[+57.021]C[+57.021]MK.K	1002	HexNAc(2)Hex(4)	C[+57]*3, N[+1054]	958.709	3	2874.11	2874.12	0	-2.8	Specific	23.74	23.74	23.74	1.57	5	>Reverse >FBN1 C term	2	DW091218_3.8604.8604.3	controllerType=0 controllerNumber=1 scan=8604	24.4551

## Sheet: DW_092618_1
Query #:z	Protein Rank	Peptide < ProteinMetrics Confidential >	Starting position	Glycans NHFAGNa	Modification Type(s)	Observed m/z	z	Observed (M+H)	Calc. mass (M+H)	Off-by-x error	Mass error (ppm)	Cleavage	Score	Delta	Delta Mod	|Log Prob|	# of unique peptides	Protein Name	Protein DB number	Comment	Scan #	Scan Time
07069:3	1	K.C[+57.021]INTFGSFQC[+57.021]R.C	157		C[+57]*2	463.874	3	1389.61	1389.6	0	3.4	Specific	292.42	292.42	292.42	2.52	294	>FBN1 C term	1	DW092618_1.7094.7094.2	controllerType=0 controllerNumber=1 scan=7094	20.2428
07569:2	1	K.C[+57.021]INTFGSFQC[+57.021]R.C	157		C[+57]*2	695.308	2	1389.61	1389.6	0	3	Specific	394.4	394.4	394.4	6.23	294	>FBN1 C term	1	DW092618_1.7492.7492.2	controllerType=0 controllerNumber=1 scan=7492	21.1574
07635:2	1	K.C[+57.021]INTFGSFQC[+57.021]R.C	157		C[+57]*2	695.308	2	1389.61	1389.6	0	3	Specific	420.47	420.47	420.47	6.32	294	>FBN1 C term	1	DW092618_1.7546.7546.2	controllerType=0 controllerNumber=1 scan=7546	21.2789
07693:3	1	K.C[+57.021]INTFGSFQC[+57.021]R.C	157		C[+57]*2	463.874	3	1389.61	1389.6	0	3	Specific	422.28	422.28	422.28	5.39	294	>FBN1 C term	1	DW092618_1.7593.7593.3	controllerType=0 controllerNumber=1 scan=7593	21.3863
07215:3	1	K.C[+57.021]INTFGSFQC[+57.021]R.C	157		C[+57]*2	463.875	3	1389.61	1389.6	0	4.6	Specific	433.38	433.38	433.38	4.5	294	>FBN1 C term	1	DW092618_1.7209.7209.3	controllerType=0 controllerNumber=1 scan=7209	20.5059
11429:2	1	K.C[+57.021]INTFGSFQC[+57.021]R.C	157		C[+57]*2	695.308	2	1389.61	1389.6	0	2.9	Specific	496.04	496.04	496.04	8.58	294	>FBN1 C term	1	DW092618_1.10772.10772.2	controllerType=0 controllerNumber=1 scan=10772	28.6227
07563:3	1	K.C[+57.021]INTFGSFQC[+57.021]R.C	157		C[+57]*2	463.874	3	1389.61	1389.6	0	2.3	Specific	546.69	546.69	546.69	5.8	294	>FBN1 C term	1	DW092618_1.7486.7486.3	controllerType=0 controllerNumber=1 scan=7486	21.1425
07625:3	1	K.C[+57.021]INTFGSFQC[+57.021]R.C	157		C[+57]*2	463.874	3	1389.61	1389.6	0	2.3	Specific	607.99	607.99	607.99	8.13	294	>FBN1 C term	1	DW092618_1.7538.7538.3	controllerType=0 controllerNumber=1 scan=7538	21.2597
07835:2	1	K.C[+57.021]INTFGSFQC[+57.021]R.C	157		C[+57]*2	695.307	2	1389.61	1389.6	0	1.8	Specific	671.86	671.86	671.86	11.77	294	>FBN1 C term	1	DW092618_1.7712.7712.2	controllerType=0 controllerNumber=1 scan=7712	21.6524
07916:2	1	K.C[+57.021]INTFGSFQC[+57.021]R.C	157		C[+57]*2	695.308	2	1389.61	1389.6	0	3.8	Specific	692.62	692.62	692.62	9.9	294	>FBN1 C term	1	DW092618_1.7774.7774.2	controllerType=0 controllerNumber=1 scan=7774	21.7931
07514:2	1	K.C[+57.021]INTFGSFQC[+57.021]R.C	157		C[+57]*2	695.307	2	1389.61	1389.6	0	2	Specific	714.92	714.92	714.92	11.54	294	>FBN1 C term	1	DW092618_1.7449.7449.2	controllerType=0 controllerNumber=1 scan=7449	21.0598
07713:2	1	K.C[+57.021]INTFGSFQC[+57.021]R.C	157		C[+57]*2	695.308	2	1389.61	1389.6	0	2.9	Specific	737.47	737.47	737.47	11.54	294	>FBN1 C term	1	DW092618_1.7611.7611.2	controllerType=0 controllerNumber=1 scan=7611	21.4291
07647:2	1	K.C[+57.021]INTFGSFQC[+57.021]R.C	157		C[+57]*2	695.308	2	1389.61	1389.6	0	3	Specific	742.8	742.8	742.8	12.77	294	>FBN1 C term	1	DW092618_1.7556.7556.2	controllerType=0 controllerNumber=1 scan=7556	21.3025
07580:2	1	K.C[+57.021]INTFGSFQC[+57.021]R.C	157		C[+57]*2	695.307	2	1389.61	1389.6	0	2.7	Specific	746.28	746.28	746.28	12.77	294	>FBN1 C term	1	DW092618_1.7501.7501.2	controllerType=0 controllerNumber=1 scan=7501	21.1788
07534:2	1	K.C[+57.021]IN[+15.995]TFGSFQC[+57.021]R.C	157		C[+57]*2, N[+16]	703.304	2	1405.6	1405.6	0	1.1	Specific	486.55	486.55	486.55	8.49	294	>FBN1 C term	1	DW092618_1.7465.7465.2	controllerType=0 controllerNumber=1 scan=7465	21.094
07103:3	1	K.C[+57.021]INTFGS[+162.053]FQC[+57.021]R.C	157	Hex(1)	C[+57]*2, S[+162]	517.892	3	1551.66	1551.66	0	3.6	Specific	292.57	292.57	14.6	2.3	294	>FBN1 C term	1	DW092618_1.7122.7122.3	controllerType=0 controllerNumber=1 scan=7122	20.3036
10574:2	1	K.C[+57.021]INTFGS[+162.053]FQC[+57.021]R.C	157	Hex(1)	C[+57]*2, S[+162]	776.34	2	1551.67	1551.66	0	10.9	Specific	357.74	357.74	18.93	4.48	294	>FBN1 C term	1	DW092618_1.10071.10071.2	controllerType=0 controllerNumber=1 scan=10071	26.9724
07240:3	1	K.C[+57.021]INTFGS[+162.053]FQC[+57.021]R.C	157	Hex(1)	C[+57]*2, S[+162]	517.893	3	1551.66	1551.66	0	4.7	Specific	404.46	404.46	17.18	4.76	294	>FBN1 C term	1	DW092618_1.7227.7227.3	controllerType=0 controllerNumber=1 scan=7227	20.5477
07171:3	1	K.C[+57.021]INTFGS[+162.053]FQC[+57.021]R.C	157	Hex(1)	C[+57]*2, S[+162]	517.892	3	1551.66	1551.66	0	3.6	Specific	491.79	491.79	33.91	6.76	294	>FBN1 C term	1	DW092618_1.7174.7174.3	controllerType=0 controllerNumber=1 scan=7174	20.4242
07466:2	1	K.C[+57.021]INTFGS[+162.053]FQC[+57.021]R.C	157	Hex(1)	C[+57]*2, S[+162]	776.333	2	1551.66	1551.66	0	0.9	Specific	586.19	586.19	71.02	9.69	294	>FBN1 C term	1	DW092618_1.7405.7405.2	controllerType=0 controllerNumber=1 scan=7405	20.9626
07365:2	1	K.C[+57.021]INTFGS[+162.053]FQC[+57.021]R.C	157	Hex(1)	C[+57]*2, S[+162]	776.334	2	1551.66	1551.66	0	2.5	Specific	650.53	650.53	79.02	11.77	294	>FBN1 C term	1	DW092618_1.7325.7325.2	controllerType=0 controllerNumber=1 scan=7325	20.7782
07151:2	1	K.C[+57.021]INTFGS[+162.053]FQC[+57.021]R.C	157	Hex(1)	C[+57]*2, S[+162]	776.336	2	1551.66	1551.66	0	5.3	Specific	746.54	746.54	89.15	12.14	294	>FBN1 C term	1	DW092618_1.7160.7160.2	controllerType=0 controllerNumber=1 scan=7160	20.393
07223:2	1	K.C[+57.021]INTFGS[+162.053]FQC[+57.021]R.C	157	Hex(1)	C[+57]*2, S[+162]	776.335	2	1551.66	1551.66	0	4	Specific	747.42	747.42	90.99	12.14	294	>FBN1 C term	1	DW092618_1.7215.7215.2	controllerType=0 controllerNumber=1 scan=7215	20.5208
07294:2	1	K.C[+57.021]INTFGS[+162.053]FQC[+57.021]R.C	157	Hex(1)	C[+57]*2, S[+162]	776.334	2	1551.66	1551.66	0	2.1	Specific	761.04	761.04	78.37	13.77	294	>FBN1 C term	1	DW092618_1.7270.7270.2	controllerType=0 controllerNumber=1 scan=7270	20.6489
07085:2	1	K.C[+57.021]INTFGS[+162.053]FQC[+57.021]R.C	157	Hex(1)	C[+57]*2, S[+162]	776.335	2	1551.66	1551.66	0	3.3	Specific	762.38	762.38	90.95	13.77	294	>FBN1 C term	1	DW092618_1.7105.7105.2	controllerType=0 controllerNumber=1 scan=7105	20.268
07127:2	1	K.C[+57.021]IN[+15.995]TFGS[+162.053]FQC[+57.021]R.C	157	Hex(1)	C[+57]*2, N[+16], S[+162]	784.331	2	1567.65	1567.65	0	1.7	Specific	555.85	555.85	57.32	7.47	294	>FBN1 C term	1	DW092618_1.7140.7140.2	controllerType=0 controllerNumber=1 scan=7140	20.3461
11794:3	1	R.EIPGVC[+57.021]ENGVC[+57.021]INMVGSFR.C	307		C[+57]*2	713.333	3	2137.98	2137.98	0	0.8	Specific	201.06	201.06	201.06	2.07	294	>FBN1 C term	1	DW092618_1.11084.11084.3	controllerType=0 controllerNumber=1 scan=11084	29.3552
11483:3	1	R.EIPGVC[+57.021]ENGVC[+57.021]INMVGSFR.C	307		C[+57]*2	713.327	3	2137.97	2137.98	0	-8	Specific	441.07	441.07	441.07	5.24	294	>FBN1 C term	1	DW092618_1.10815.10815.3	controllerType=0 controllerNumber=1 scan=10815	28.7238
11065:3	1	R.EIPGVC[+57.021]ENGVC[+57.021]INMVGSFR.C	307		C[+57]*2	713.337	3	2138	2137.98	0	6.9	Specific	551.23	551.23	551.23	5.8	294	>FBN1 C term	1	DW092618_1.10472.10472.3	controllerType=0 controllerNumber=1 scan=10472	27.9178
11139:2	1	R.EIPGVC[+57.021]ENGVC[+57.021]INMVGSFR.C	307		C[+57]*2	1069.5	2	2137.99	2137.98	0	5.4	Specific	552.76	552.76	552.76	7.6	294	>FBN1 C term	1	DW092618_1.10532.10532.2	controllerType=0 controllerNumber=1 scan=10532	28.059
11133:3	1	R.EIPGVC[+57.021]ENGVC[+57.021]INMVGSFR.C	307		C[+57]*2	713.335	3	2137.99	2137.98	0	4.1	Specific	593.16	593.16	593.16	7.48	294	>FBN1 C term	1	DW092618_1.10528.10528.3	controllerType=0 controllerNumber=1 scan=10528	28.0503
11066:2	1	R.EIPGVC[+57.021]ENGVC[+57.021]INMVGSFR.C	307		C[+57]*2	1069.5	2	2138	2137.98	0	6.4	Specific	603.18	603.18	603.18	9.05	294	>FBN1 C term	1	DW092618_1.10473.10473.2	controllerType=0 controllerNumber=1 scan=10473	27.9199
10927:3	1	R.EIPGVC[+57.021]ENGVC[+57.021]INMVGSFR.C	307		C[+57]*2	713.337	3	2137.99	2137.98	0	5.8	Specific	618.75	618.75	618.75	6.62	294	>FBN1 C term	1	DW092618_1.10362.10362.3	controllerType=0 controllerNumber=1 scan=10362	27.6571
10994:3	1	R.EIPGVC[+57.021]ENGVC[+57.021]INMVGSFR.C	307		C[+57]*2	713.338	3	2138	2137.98	0	7.5	Specific	639.9	639.9	639.9	7.86	294	>FBN1 C term	1	DW092618_1.10417.10417.3	controllerType=0 controllerNumber=1 scan=10417	27.7877
10792:3	1	R.EIPGVC[+57.021]ENGVC[+57.021]INMVGSFR.C	307		C[+57]*2	713.335	3	2137.99	2137.98	0	3.3	Specific	689.23	689.23	689.23	10.11	294	>FBN1 C term	1	DW092618_1.10251.10251.3	controllerType=0 controllerNumber=1 scan=10251	27.3975
10998:2	1	R.EIPGVC[+57.021]ENGVC[+57.021]INMVGSFR.C	307		C[+57]*2	1069.5	2	2138	2137.98	0	6.3	Specific	701.44	701.44	701.44	11.05	294	>FBN1 C term	1	DW092618_1.10420.10420.2	controllerType=0 controllerNumber=1 scan=10420	27.7942
10730:3	1	R.EIPGVC[+57.021]ENGVC[+57.021]INMVGSFR.C	307		C[+57]*2	713.336	3	2137.99	2137.98	0	4.6	Specific	702.04	702.04	702.04	10.48	294	>FBN1 C term	1	DW092618_1.10198.10198.3	controllerType=0 controllerNumber=1 scan=10198	27.2727
10929:2	1	R.EIPGVC[+57.021]ENGVC[+57.021]INMVGSFR.C	307		C[+57]*2	1069.5	2	2137.99	2137.98	0	5.1	Specific	706.71	706.71	706.71	11.67	294	>FBN1 C term	1	DW092618_1.10364.10364.2	controllerType=0 controllerNumber=1 scan=10364	27.6615
10731:2	1	R.EIPGVC[+57.021]ENGVC[+57.021]INMVGSFR.C	307		C[+57]*2	1069.5	2	2137.99	2137.98	0	3.2	Specific	714.42	714.42	714.42	12.3	294	>FBN1 C term	1	DW092618_1.10199.10199.2	controllerType=0 controllerNumber=1 scan=10199	27.2749
10801:2	1	R.EIPGVC[+57.021]ENGVC[+57.021]INMVGSFR.C	307		C[+57]*2	1069.5	2	2137.99	2137.98	0	2.9	Specific	720.84	720.84	720.84	12.3	294	>FBN1 C term	1	DW092618_1.10258.10258.2	controllerType=0 controllerNumber=1 scan=10258	27.4117
10858:3	1	R.EIPGVC[+57.021]ENGVC[+57.021]INMVGSFR.C	307		C[+57]*2	713.337	3	2138	2137.98	0	5.8	Specific	722.62	722.62	722.62	9.86	294	>FBN1 C term	1	DW092618_1.10306.10306.3	controllerType=0 controllerNumber=1 scan=10306	27.5258
10869:2	1	R.EIPGVC[+57.021]ENGVC[+57.021]INMVGSFR.C	307		C[+57]*2	1069.5	2	2137.99	2137.98	0	5.1	Specific	762.14	762.14	762.14	12.67	294	>FBN1 C term	1	DW092618_1.10313.10313.2	controllerType=0 controllerNumber=1 scan=10313	27.5402
03170:2	1	R.NAEC[+57.021]INTAGSYR.C	356		C[+57]	678.305	2	1355.6	1355.6	0	1.6	Specific	65.23	65.23	65.23	2.16	294	>FBN1 C term	1	DW092618_1.3631.3631.2	controllerType=0 controllerNumber=1 scan=3631	12.1148
03299:2	1	R.NAEC[+57.021]INTAGSYR.C	356		C[+57]	678.306	2	1355.6	1355.6	0	2.6	Specific	165.15	165.15	165.15	3.43	294	>FBN1 C term	1	DW092618_1.3760.3760.2	controllerType=0 controllerNumber=1 scan=3760	12.4643
03493:2	1	R.NAEC[+57.021]INTAGSYR.C	356		C[+57]	678.306	2	1355.6	1355.6	0	2.6	Specific	329.24	329.24	329.24	6.19	294	>FBN1 C term	1	DW092618_1.3942.3942.2	controllerType=0 controllerNumber=1 scan=3942	12.9237
03396:2	1	R.NAEC[+57.021]INTAGSYR.C	356		C[+57]	678.307	2	1355.61	1355.6	0	3.9	Specific	354.44	354.44	354.44	5.73	294	>FBN1 C term	1	DW092618_1.3850.3850.2	controllerType=0 controllerNumber=1 scan=3850	12.7024
03697:2	1	R.NAEC[+57.021]INTAGSYR.C	356		C[+57]	678.308	2	1355.61	1355.6	0	5.8	Specific	409.28	409.28	409.28	6.79	294	>FBN1 C term	1	DW092618_1.4155.4155.2	controllerType=0 controllerNumber=1 scan=4155	13.4693
03798:2	1	R.NAEC[+57.021]INTAGSYR.C	356		C[+57]	678.309	2	1355.61	1355.6	0	7.1	Specific	412.08	412.08	412.08	6.79	294	>FBN1 C term	1	DW092618_1.4244.4244.2	controllerType=0 controllerNumber=1 scan=4244	13.6894
03614:2	1	R.NAEC[+57.021]INTAGSYR.C	356		C[+57]	678.306	2	1355.6	1355.6	0	3	Specific	426.89	426.89	426.89	8.04	294	>FBN1 C term	1	DW092618_1.4070.4070.2	controllerType=0 controllerNumber=1 scan=4070	13.2547
03655:2	1	R.NAEC[+57.021]INTAGSYR.C	356		C[+57]	678.305	2	1355.6	1355.6	0	0.8	Specific	431.73	431.73	431.73	7.96	294	>FBN1 C term	1	DW092618_1.4112.4112.2	controllerType=0 controllerNumber=1 scan=4112	13.3629
03902:2	1	R.NAEC[+57.021]INTAGSYR.C	356		C[+57]	678.307	2	1355.61	1355.6	0	4.1	Specific	432.9	432.9	432.9	7.41	294	>FBN1 C term	1	DW092618_1.4333.4333.2	controllerType=0 controllerNumber=1 scan=4333	13.9078
03844:2	1	R.NAEC[+57.021]INTAGSYR.C	356		C[+57]	678.308	2	1355.61	1355.6	0	5.4	Specific	453.45	453.45	453.45	7.6	294	>FBN1 C term	1	DW092618_1.4287.4287.2	controllerType=0 controllerNumber=1 scan=4287	13.7953
05235:2	1	R.NAEC[+57.021]INTAGSYR.C	356		C[+57]	678.304	2	1355.6	1355.6	0	0.7	Specific	462.76	462.76	462.76	8.15	294	>FBN1 C term	1	DW092618_1.5511.5511.2	controllerType=0 controllerNumber=1 scan=5511	16.675
04010:2	1	R.NAEC[+57.021]INTAGSYR.C	356		C[+57]	678.307	2	1355.61	1355.6	0	3.9	Specific	468.35	468.35	468.35	7.6	294	>FBN1 C term	1	DW092618_1.4429.4429.2	controllerType=0 controllerNumber=1 scan=4429	14.1416
04061:2	1	R.NAEC[+57.021]INTAGSYR.C	356		C[+57]	678.306	2	1355.61	1355.6	0	3.1	Specific	493.08	493.08	493.08	8.58	294	>FBN1 C term	1	DW092618_1.4475.4475.2	controllerType=0 controllerNumber=1 scan=4475	14.2549
03954:2	1	R.NAEC[+57.021]INTAGSYR.C	356		C[+57]	678.306	2	1355.6	1355.6	0	2.8	Specific	509.07	509.07	509.07	8.58	294	>FBN1 C term	1	DW092618_1.4378.4378.2	controllerType=0 controllerNumber=1 scan=4378	14.0168
05307:2	1	R.NAEC[+57.021]INTAGSYR.C	356		C[+57]	678.304	2	1355.6	1355.6	0	0.5	Specific	509.14	509.14	509.14	8.49	294	>FBN1 C term	1	DW092618_1.5567.5567.2	controllerType=0 controllerNumber=1 scan=5567	16.8056
04167:2	1	R.NAEC[+57.021]INTAGSYR.C	356		C[+57]	678.306	2	1355.61	1355.6	0	3.1	Specific	518.32	518.32	518.32	8.58	294	>FBN1 C term	1	DW092618_1.4569.4569.2	controllerType=0 controllerNumber=1 scan=4569	14.483
05145:2	1	R.NAEC[+57.021]INTAGSYR.C	356		C[+57]	678.306	2	1355.6	1355.6	0	2.7	Specific	533.47	533.47	533.47	8.71	294	>FBN1 C term	1	DW092618_1.5441.5441.2	controllerType=0 controllerNumber=1 scan=5441	16.5121
04112:2	1	R.NAEC[+57.021]INTAGSYR.C	356		C[+57]	678.306	2	1355.61	1355.6	0	3.3	Specific	547.83	547.83	547.83	8.71	294	>FBN1 C term	1	DW092618_1.4519.4519.2	controllerType=0 controllerNumber=1 scan=4519	14.3632
04270:2	1	R.NAEC[+57.021]INTAGSYR.C	356		C[+57]	678.306	2	1355.6	1355.6	0	2.2	Specific	564.05	564.05	564.05	9.77	294	>FBN1 C term	1	DW092618_1.4664.4664.2	controllerType=0 controllerNumber=1 scan=4664	14.7102
04333:2	1	R.NAEC[+57.021]INTAGSYR.C	356		C[+57]	678.305	2	1355.6	1355.6	0	0.8	Specific	580.45	580.45	580.45	9.69	294	>FBN1 C term	1	DW092618_1.4721.4721.2	controllerType=0 controllerNumber=1 scan=4721	14.8446
04400:2	1	R.NAEC[+57.021]INTAGSYR.C	356		C[+57]	678.304	2	1355.6	1355.6	0	0.6	Specific	593.83	593.83	593.83	9.69	294	>FBN1 C term	1	DW092618_1.4778.4778.2	controllerType=0 controllerNumber=1 scan=4778	14.9783
04458:2	1	R.NAEC[+57.021]INTAGSYR.C	356		C[+57]	678.304	2	1355.6	1355.6	0	-0.1	Specific	608	608	608	10.69	294	>FBN1 C term	1	DW092618_1.4828.4828.2	controllerType=0 controllerNumber=1 scan=4828	15.0956
04515:2	1	R.NAEC[+57.021]INTAGSYR.C	356		C[+57]	678.304	2	1355.6	1355.6	0	0.2	Specific	610.16	610.16	610.16	10.69	294	>FBN1 C term	1	DW092618_1.4880.4880.2	controllerType=0 controllerNumber=1 scan=4880	15.2166
04215:2	1	R.NAEC[+57.021]INTAGSYR.C	356		C[+57]	678.306	2	1355.6	1355.6	0	2.6	Specific	621.25	621.25	621.25	10.77	294	>FBN1 C term	1	DW092618_1.4616.4616.2	controllerType=0 controllerNumber=1 scan=4616	14.5956
05081:2	1	R.NAEC[+57.021]INTAGSYR.C	356		C[+57]	678.305	2	1355.6	1355.6	0	1.6	Specific	629.41	629.41	629.41	10.77	294	>FBN1 C term	1	DW092618_1.5384.5384.2	controllerType=0 controllerNumber=1 scan=5384	16.3795
04566:2	1	R.NAEC[+57.021]INTAGSYR.C	356		C[+57]	678.305	2	1355.6	1355.6	0	0.8	Specific	630.06	630.06	630.06	10.69	294	>FBN1 C term	1	DW092618_1.4925.4925.2	controllerType=0 controllerNumber=1 scan=4925	15.322
04612:2	1	R.NAEC[+57.021]INTAGSYR.C	356		C[+57]	678.304	2	1355.6	1355.6	0	0.5	Specific	630.11	630.11	630.11	10.69	294	>FBN1 C term	1	DW092618_1.4969.4969.2	controllerType=0 controllerNumber=1 scan=4969	15.4261
04733:2	1	R.NAEC[+57.021]INTAGSYR.C	356		C[+57]	678.304	2	1355.6	1355.6	0	0	Specific	645.45	645.45	645.45	10.69	294	>FBN1 C term	1	DW092618_1.5080.5080.2	controllerType=0 controllerNumber=1 scan=5080	15.6863
04673:2	1	R.NAEC[+57.021]INTAGSYR.C	356		C[+57]	678.303	2	1355.6	1355.6	0	-1	Specific	646.93	646.93	646.93	10.69	294	>FBN1 C term	1	DW092618_1.5025.5025.2	controllerType=0 controllerNumber=1 scan=5025	15.5583
04912:2	1	R.NAEC[+57.021]INTAGSYR.C	356		C[+57]	678.305	2	1355.6	1355.6	0	1.1	Specific	670.6	670.6	670.6	11.69	294	>FBN1 C term	1	DW092618_1.5231.5231.2	controllerType=0 controllerNumber=1 scan=5231	16.0331
04964:2	1	R.NAEC[+57.021]INTAGSYR.C	356		C[+57]	678.305	2	1355.6	1355.6	0	1.1	Specific	676.15	637.74	637.74	11.69	294	>FBN1 C term	1	DW092618_1.5280.5280.2	controllerType=0 controllerNumber=1 scan=5280	16.1433
04853:2	1	R.NAEC[+57.021]INTAGSYR.C	356		C[+57]	678.305	2	1355.6	1355.6	0	0.9	Specific	682.26	606.77	606.77	11.69	294	>FBN1 C term	1	DW092618_1.5183.5183.2	controllerType=0 controllerNumber=1 scan=5183	15.9239
04797:2	1	R.NAEC[+57.021]INTAGSYR.C	356		C[+57]	678.304	2	1355.6	1355.6	0	0.1	Specific	688.95	688.95	688.95	11.69	294	>FBN1 C term	1	DW092618_1.5134.5134.2	controllerType=0 controllerNumber=1 scan=5134	15.8115
05026:2	1	R.NAEC[+57.021]INTAGSYR.C	356		C[+57]	678.306	2	1355.6	1355.6	0	2.3	Specific	690.45	690.45	690.45	11.77	294	>FBN1 C term	1	DW092618_1.5334.5334.2	controllerType=0 controllerNumber=1 scan=5334	16.2644
03679:2	1	R.NAEC[+57.021]INT[+162.053]AGSYR.C	356	Hex(1)	C[+57], T[+162]	759.331	2	1517.65	1517.65	0	0.5	Specific	159.44	159.44	2.4	3	294	>FBN1 C term	1	DW092618_1.4137.4137.2	controllerType=0 controllerNumber=1 scan=4137	13.4251
03743:2	1	R.NAEC[+57.021]INT[+162.053]AGSYR.C	356	Hex(1)	C[+57], T[+162]	759.334	2	1517.66	1517.65	0	4.4	Specific	223.42	223.42	2.4	4.4	294	>FBN1 C term	1	DW092618_1.4194.4194.2	controllerType=0 controllerNumber=1 scan=4194	13.5638
03791:2	1	R.NAEC[+57.021]INT[+162.053]AGSYR.C	356	Hex(1)	C[+57], T[+162]	759.337	2	1517.67	1517.65	0	8.7	Specific	277.49	277.49	2.4	4.8	294	>FBN1 C term	1	DW092618_1.4238.4238.2	controllerType=0 controllerNumber=1 scan=4238	13.6735
03949:2	1	R.NAEC[+57.021]INTAGS[+162.053]YR.C	356	Hex(1)	C[+57], S[+162]	759.332	2	1517.66	1517.65	0	1.8	Specific	435.04	435.04	11.36	8.04	294	>FBN1 C term	1	DW092618_1.4374.4374.2	controllerType=0 controllerNumber=1 scan=4374	14.0068
03843:2	1	R.NAEC[+57.021]INT[+162.053]AGSYR.C	356	Hex(1)	C[+57], T[+162]	759.332	2	1517.66	1517.65	0	1.7	Specific	446.16	446.16	2.4	8.23	294	>FBN1 C term	1	DW092618_1.4285.4285.2	controllerType=0 controllerNumber=1 scan=4285	13.7898
03898:2	1	R.NAEC[+57.021]INTAGS[+162.053]YR.C	356	Hex(1)	C[+57], S[+162]	759.334	2	1517.66	1517.65	0	4.6	Specific	449.29	449.29	12.96	7.6	294	>FBN1 C term	1	DW092618_1.4329.4329.2	controllerType=0 controllerNumber=1 scan=4329	13.8979
04003:2	1	R.NAEC[+57.021]INT[+162.053]AGSYR.C	356	Hex(1)	C[+57], T[+162]	759.333	2	1517.66	1517.65	0	3.8	Specific	503.53	503.53	2.4	7.95	294	>FBN1 C term	1	DW092618_1.4422.4422.2	controllerType=0 controllerNumber=1 scan=4422	14.1241
04051:2	1	R.NAEC[+57.021]INTAGS[+162.053]YR.C	356	Hex(1)	C[+57], S[+162]	759.333	2	1517.66	1517.65	0	3	Specific	520.47	520.47	26.42	8.71	294	>FBN1 C term	1	DW092618_1.4466.4466.2	controllerType=0 controllerNumber=1 scan=4466	14.233
04105:2	1	R.NAEC[+57.021]INTAGS[+162.053]YR.C	356	Hex(1)	C[+57], S[+162]	759.333	2	1517.66	1517.65	0	3.4	Specific	536.6	536.6	23.82	8.71	294	>FBN1 C term	1	DW092618_1.4512.4512.2	controllerType=0 controllerNumber=1 scan=4512	14.3451
04205:2	1	R.NAEC[+57.021]INTAGS[+162.053]YR.C	356	Hex(1)	C[+57], S[+162]	759.333	2	1517.66	1517.65	0	3.6	Specific	540.45	540.45	21.77	8.71	294	>FBN1 C term	1	DW092618_1.4607.4607.2	controllerType=0 controllerNumber=1 scan=4607	14.5737
04994:2	1	R.NAEC[+57.021]INTAGS[+162.053]YR.C	356	Hex(1)	C[+57], S[+162]	759.331	2	1517.65	1517.65	0	0.5	Specific	587.87	587.87	24.82	9.69	294	>FBN1 C term	1	DW092618_1.5306.5306.2	controllerType=0 controllerNumber=1 scan=5306	16.201
04155:2	1	R.NAEC[+57.021]INTAGS[+162.053]YR.C	356	Hex(1)	C[+57], S[+162]	759.332	2	1517.66	1517.65	0	2.6	Specific	592.29	592.29	21.13	9.77	294	>FBN1 C term	1	DW092618_1.4559.4559.2	controllerType=0 controllerNumber=1 scan=4559	14.4602
04307:2	1	R.NAEC[+57.021]INTAGS[+162.053]YR.C	356	Hex(1)	C[+57], S[+162]	759.33	2	1517.65	1517.65	0	-0.7	Specific	595.15	595.15	29.67	9.69	294	>FBN1 C term	1	DW092618_1.4699.4699.2	controllerType=0 controllerNumber=1 scan=4699	14.7936
04258:2	1	R.NAEC[+57.021]INTAGS[+162.053]YR.C	356	Hex(1)	C[+57], S[+162]	759.33	2	1517.65	1517.65	0	-0.1	Specific	600.55	600.55	29.26	10.69	294	>FBN1 C term	1	DW092618_1.4653.4653.2	controllerType=0 controllerNumber=1 scan=4653	14.6845
04366:2	1	R.NAEC[+57.021]INTAGS[+162.053]YR.C	356	Hex(1)	C[+57], S[+162]	759.331	2	1517.65	1517.65	0	0.6	Specific	657.1	657.1	43.14	11.69	294	>FBN1 C term	1	DW092618_1.4749.4749.2	controllerType=0 controllerNumber=1 scan=4749	14.9112
04420:2	1	R.NAEC[+57.021]INTAGS[+162.053]YR.C	356	Hex(1)	C[+57], S[+162]	759.331	2	1517.66	1517.65	0	0.9	Specific	677.72	677.72	28.99	11.69	294	>FBN1 C term	1	DW092618_1.4797.4797.2	controllerType=0 controllerNumber=1 scan=4797	15.0232
04592:2	1	R.NAEC[+57.021]INTAGS[+162.053]YR.C	356	Hex(1)	C[+57], S[+162]	759.331	2	1517.65	1517.65	0	0.5	Specific	685.56	685.56	40.29	11.69	294	>FBN1 C term	1	DW092618_1.4947.4947.2	controllerType=0 controllerNumber=1 scan=4947	15.3733
04936:2	1	R.NAEC[+57.021]INTAGS[+162.053]YR.C	356	Hex(1)	C[+57], S[+162]	759.33	2	1517.65	1517.65	0	-0.7	Specific	692.34	692.34	37.86	11.69	294	>FBN1 C term	1	DW092618_1.5252.5252.2	controllerType=0 controllerNumber=1 scan=5252	16.0805
04475:2	1	R.NAEC[+57.021]INTAGS[+162.053]YR.C	356	Hex(1)	C[+57], S[+162]	759.331	2	1517.65	1517.65	0	0.3	Specific	699.78	699.78	38.67	11.69	294	>FBN1 C term	1	DW092618_1.4845.4845.2	controllerType=0 controllerNumber=1 scan=4845	15.1348
04698:2	1	R.NAEC[+57.021]INTAGS[+162.053]YR.C	356	Hex(1)	C[+57], S[+162]	759.33	2	1517.65	1517.65	0	-1	Specific	709.93	709.93	37.31	12.69	294	>FBN1 C term	1	DW092618_1.5046.5046.2	controllerType=0 controllerNumber=1 scan=5046	15.6075
04538:2	1	R.NAEC[+57.021]INTAGS[+162.053]YR.C	356	Hex(1)	C[+57], S[+162]	759.33	2	1517.65	1517.65	0	-0.2	Specific	715.52	715.52	39.31	12.69	294	>FBN1 C term	1	DW092618_1.4899.4899.2	controllerType=0 controllerNumber=1 scan=4899	15.2608
04639:2	1	R.NAEC[+57.021]INTAGS[+162.053]YR.C	356	Hex(1)	C[+57], S[+162]	759.331	2	1517.65	1517.65	0	0.3	Specific	727.18	727.18	41.07	12.69	294	>FBN1 C term	1	DW092618_1.4995.4995.2	controllerType=0 controllerNumber=1 scan=4995	15.4877
04875:2	1	R.NAEC[+57.021]INTAGS[+162.053]YR.C	356	Hex(1)	C[+57], S[+162]	759.331	2	1517.66	1517.65	0	1	Specific	747.23	747.23	38.65	12.69	294	>FBN1 C term	1	DW092618_1.5201.5201.2	controllerType=0 controllerNumber=1 scan=5201	15.9651
04820:2	1	R.NAEC[+57.021]INTAGS[+162.053]YR.C	356	Hex(1)	C[+57], S[+162]	759.331	2	1517.65	1517.65	0	0.5	Specific	772.43	772.43	45.67	13.69	294	>FBN1 C term	1	DW092618_1.5152.5152.2	controllerType=0 controllerNumber=1 scan=5152	15.8535
04756:2	1	R.NAEC[+57.021]INTAGS[+162.053]YR.C	356	Hex(1)	C[+57], S[+162]	759.33	2	1517.65	1517.65	0	-0.6	Specific	780.91	780.91	38.78	13.69	294	>FBN1 C term	1	DW092618_1.5101.5101.2	controllerType=0 controllerNumber=1 scan=5101	15.7354
09497:5	1	R.FTSTGQC[+57.021]NDRNEC[+57.021]QEIPNIC[+57.021]SHGQC[+57.021]IDTVGSFYC[+57.021]LC[+57.021]HTGFK.T	376		C[+57]*6	980.419	5	4898.06	4898.06	0	1.2	Specific	1442.97	650.29	78.87	25.49	294	>FBN1 C term	1	DW092618_1.9137.9137.5	controllerType=0 controllerNumber=1 scan=9137	24.8138
09619:5	1	R.FTSTGQC[+57.021]NDRNEC[+57.021]QEIPNIC[+57.021]SHGQC[+57.021]IDTVGSFYC[+57.021]LC[+57.021]HTGFK.T	376		C[+57]*6	980.42	5	4898.07	4898.06	0	2.7	Specific	1456.65	703.85	124.42	26.58	294	>FBN1 C term	1	DW092618_1.9240.9240.5	controllerType=0 controllerNumber=1 scan=9240	25.0506
09550:5	1	R.FTSTGQC[+57.021]NDRNEC[+57.021]QEIPNIC[+57.021]SHGQC[+57.021]IDTVGSFYC[+57.021]LC[+57.021]HTGFK.T	376		C[+57]*6	980.42	5	4898.07	4898.06	0	2.9	Specific	1534.11	771.22	124.24	27.58	294	>FBN1 C term	1	DW092618_1.9186.9186.5	controllerType=0 controllerNumber=1 scan=9186	24.926
09433:5	1	R.FTSTGQC[+57.021]NDRNEC[+57.021]QEIPNIC[+57.021]SHGQC[+57.021]IDTVGSFYC[+57.021]LC[+57.021]HTGFK.T	376		C[+57]*6	980.42	5	4898.07	4898.06	0	2.4	Specific	1553.71	770.69	150.09	28.56	294	>FBN1 C term	1	DW092618_1.9075.9075.5	controllerType=0 controllerNumber=1 scan=9075	24.6812
09453:4	1	R.FTSTGQC[+57.021]NDRNEC[+57.021]QEIPNIC[+57.021]SHGQC[+57.021]IDTVGSFYC[+57.021]LC[+57.021]HTGFK.T	376		C[+57]*6	1225.27	4	4898.06	4898.06	0	0.1	Specific	1571.9	717.21	74.32	27.95	294	>FBN1 C term	1	DW092618_1.9093.9093.4	controllerType=0 controllerNumber=1 scan=9093	24.7195
09303:5	1	R.FTSTGQC[+57.021]NDRNEC[+57.021]QEIPNIC[+57.021]SHGQC[+57.021]IDTVGSFYC[+57.021]LC[+57.021]HT[+162.053]GFK.T	376	Hex(1)	C[+57]*6, T[+162]	1012.83	5	5060.12	5060.11	0	1	Specific	1276.88	1276.88	9.02	22.49	294	>FBN1 C term	1	DW092618_1.8964.8964.5	controllerType=0 controllerNumber=1 scan=8964	24.4326
09454:5	1	R.FTSTGQC[+57.021]NDRNEC[+57.021]QEIPNIC[+57.021]SHGQC[+57.021]IDTVGSFYC[+57.021]LC[+57.021]HT[+162.053]GFK.T	376	Hex(1)	C[+57]*6, T[+162]	1012.83	5	5060.12	5060.11	0	2.7	Specific	1284.78	1284.78	0.11	22.58	294	>FBN1 C term	1	DW092618_1.9094.9094.5	controllerType=0 controllerNumber=1 scan=9094	24.7217
09522:5	1	R.FTSTGQC[+57.021]NDRNEC[+57.021]QEIPNIC[+57.021]SHGQC[+57.021]IDTVGS[+162.053]FYC[+57.021]LC[+57.021]HTGFK.T	376	Hex(1)	C[+57]*6, S[+162]	1012.83	5	5060.1	5060.11	0	-1.6	Specific	1317.69	1317.69	1.76	23.49	294	>FBN1 C term	1	DW092618_1.9159.9159.5	controllerType=0 controllerNumber=1 scan=9159	24.863
09372:5	1	R.FTSTGQC[+57.021]NDRNEC[+57.021]QEIPNIC[+57.021]SHGQC[+57.021]IDTVGSFYC[+57.021]LC[+57.021]HT[+162.053]GFK.T	376	Hex(1)	C[+57]*6, T[+162]	1012.83	5	5060.12	5060.11	0	2.2	Specific	1389	1389	1.45	24.58	294	>FBN1 C term	1	DW092618_1.9021.9021.5	controllerType=0 controllerNumber=1 scan=9021	24.5627
09172:5	1	R.FTSTGQC[+57.021]NDRNEC[+57.021]QEIPNIC[+57.021]SHGQC[+57.021]IDTVGSFYC[+57.021]LC[+57.021]HT[+162.053]GFK.T	376	Hex(1)	C[+57]*6, T[+162]	1012.83	5	5060.12	5060.11	0	1.6	Specific	1423.34	1423.34	7.76	25.58	294	>FBN1 C term	1	DW092618_1.8854.8854.5	controllerType=0 controllerNumber=1 scan=8854	24.1824
09236:5	1	R.FTSTGQC[+57.021]NDRNEC[+57.021]QEIPNIC[+57.021]SHGQC[+57.021]IDTVGSFYC[+57.021]LC[+57.021]HT[+162.053]GFK.T	376	Hex(1)	C[+57]*6, T[+162]	1012.83	5	5060.12	5060.11	0	2	Specific	1437.9	1437.9	8.69	25.58	294	>FBN1 C term	1	DW092618_1.8909.8909.5	controllerType=0 controllerNumber=1 scan=8909	24.3052
09111:5	1	R.FTSTGQC[+57.021]NDRNEC[+57.021]QEIPNIC[+57.021]SHGQC[+57.021]IDTVGS[+162.053]FYC[+57.021]LC[+57.021]HTGFK.T	376	Hex(1)	C[+57]*6, S[+162]	1012.83	5	5060.12	5060.11	0	2.6	Specific	1442.37	1442.37	0.02	25.58	294	>FBN1 C term	1	DW092618_1.8801.8801.5	controllerType=0 controllerNumber=1 scan=8801	24.0646
09143:4	1	R.FTSTGQC[+57.021]NDRNEC[+57.021]QEIPNIC[+57.021]SHGQC[+57.021]IDTVGSFYC[+57.021]LC[+57.021]HT[+162.053]GFK.T	376	Hex(1)	C[+57]*6, T[+162]	1265.78	4	5060.11	5060.11	0	0.6	Specific	1505.56	1505.56	2.3	26.96	294	>FBN1 C term	1	DW092618_1.8830.8830.4	controllerType=0 controllerNumber=1 scan=8830	24.1278
09960:4	1	R.NEC[+57.021]QEIPNIC[+57.021]SHGQC[+57.021]IDTVGSFYC[+57.021]LC[+57.021]HTGFK.T	386		C[+57]*5	933.654	4	3731.59	3731.58	0	3.9	Specific	999.66	999.66	999.66	16.81	294	>FBN1 C term	1	DW092618_1.9538.9538.4	controllerType=0 controllerNumber=1 scan=9538	25.7484
09778:4	1	R.NEC[+57.021]QEIPNIC[+57.021]SHGQC[+57.021]IDTVGSFYC[+57.021]LC[+57.021]HTGFK.T	386		C[+57]*5	933.653	4	3731.59	3731.58	0	2.5	Specific	1097.12	1097.12	1097.12	19.44	294	>FBN1 C term	1	DW092618_1.9378.9378.4	controllerType=0 controllerNumber=1 scan=9378	25.3722
09895:4	1	R.NEC[+57.021]QEIPNIC[+57.021]SHGQC[+57.021]IDTVGSFYC[+57.021]LC[+57.021]HTGFK.T	386		C[+57]*5	933.653	4	3731.59	3731.58	0	2.6	Specific	1174.78	1174.78	1174.78	21.44	294	>FBN1 C term	1	DW092618_1.9481.9481.4	controllerType=0 controllerNumber=1 scan=9481	25.6146
09833:4	1	R.NEC[+57.021]QEIPNIC[+57.021]SHGQC[+57.021]IDTVGSFYC[+57.021]LC[+57.021]HTGFK.T	386		C[+57]*5	933.655	4	3731.6	3731.58	0	4.3	Specific	1293.03	1293.03	1293.03	22.81	294	>FBN1 C term	1	DW092618_1.9426.9426.4	controllerType=0 controllerNumber=1 scan=9426	25.4857
09492:4	1	R.NEC[+57.021]QEIPNIC[+57.021]SHGQC[+57.021]IDTVGSFYC[+57.021]LC[+57.021]HT[+162.053]GFK.T	386	Hex(1)	C[+57]*5, T[+162]	974.166	4	3893.64	3893.63	0	2	Specific	1228.16	1228.16	1.23	22.44	294	>FBN1 C term	1	DW092618_1.9133.9133.4	controllerType=0 controllerNumber=1 scan=9133	24.8061
09587:4	1	R.NEC[+57.021]QEIPNIC[+57.021]SHGQC[+57.021]IDTVGSFYC[+57.021]LC[+57.021]HT[+162.053]GFK.T	386	Hex(1)	C[+57]*5, T[+162]	974.165	4	3893.64	3893.63	0	1.7	Specific	1243.9	1243.9	0.42	22.44	294	>FBN1 C term	1	DW092618_1.9215.9215.4	controllerType=0 controllerNumber=1 scan=9215	24.9922
09669:4	1	R.NEC[+57.021]QEIPN[+15.995]IC[+57.021]SHGQC[+57.021]IDT[+162.053]VGSFYC[+57.021]LC[+57.021]HTGFK.T	386	Hex(1)	C[+57]*5, N[+16], T[+162]	978.165	4	3909.64	3909.63	0	2.6	Specific	320.1	320.1	0.4	3.51	294	>FBN1 C term	1	DW092618_1.9285.9285.5	controllerType=0 controllerNumber=1 scan=9285	25.1563
09309:4	1	R.NEC[+57.021]QEIPNIC[+57.021]SHGQC[+57.021]ID[+15.995]T[+146.058]VGS[+162.053]FYC[+57.021]LC[+57.021]HTGFK.T	386	Fuc(1),Hex(1)	C[+57]*5, D[+16], S[+162], T[+146]	1014.93	4	4056.68	4055.69	1	-1.6	Specific	741.89	741.89	7.45	12.35	294	>FBN1 C term	1	DW092618_1.8969.8969.5	controllerType=0 controllerNumber=1 scan=8969	24.4425
03099:2	1	R.NTIGSFNC[+57.021]R.C	442		C[+57]	534.749	2	1068.49	1068.49	0	1.8	Specific	96.11	96.11	96.11	0.23	294	>FBN1 C term	1	DW092618_1.3553.3553.2	controllerType=0 controllerNumber=1 scan=3553	11.8998
02963:2	1	R.NTIGSFNC[+57.021]R.C	442		C[+57]	534.75	2	1068.49	1068.49	0	3.4	Specific	174.8	174.8	174.8	2.11	294	>FBN1 C term	1	DW092618_1.3400.3400.2	controllerType=0 controllerNumber=1 scan=3400	11.4622
03063:2	1	R.NTIGSFNC[+57.021]R.C	442		C[+57]	534.751	2	1068.49	1068.49	0	5.1	Specific	183.96	183.96	183.96	1.98	294	>FBN1 C term	1	DW092618_1.3514.3514.2	controllerType=0 controllerNumber=1 scan=3514	11.7842
03248:2	1	R.NTIGSFNC[+57.021]R.C	442		C[+57]	534.751	2	1068.49	1068.49	0	5	Specific	214.29	214.29	214.29	2.07	294	>FBN1 C term	1	DW092618_1.3712.3712.2	controllerType=0 controllerNumber=1 scan=3712	12.3413
03175:2	1	R.NTIGSFNC[+57.021]R.C	442		C[+57]	534.748	2	1068.49	1068.49	0	-0.1	Specific	215.24	215.24	215.24	2.11	294	>FBN1 C term	1	DW092618_1.3635.3635.2	controllerType=0 controllerNumber=1 scan=3635	12.1247
03031:2	1	R.NTIGSFNC[+57.021]R.C	442		C[+57]	534.749	2	1068.49	1068.49	0	1.5	Specific	220.25	220.25	220.25	2.27	294	>FBN1 C term	1	DW092618_1.3479.3479.2	controllerType=0 controllerNumber=1 scan=3479	11.6808
03298:2	1	R.NTIGSFNC[+57.021]R.C	442		C[+57]	534.75	2	1068.49	1068.49	0	4.2	Specific	243.82	243.82	243.82	2.49	294	>FBN1 C term	1	DW092618_1.3759.3759.2	controllerType=0 controllerNumber=1 scan=3759	12.4617
03208:2	1	R.NTIGSFNC[+57.021]R.C	442		C[+57]	534.747	2	1068.49	1068.49	0	-2.2	Specific	249.96	249.96	249.96	2.64	294	>FBN1 C term	1	DW092618_1.3672.3672.2	controllerType=0 controllerNumber=1 scan=3672	12.2338
03255:2	1	R.NTIGSFNC[+57.021]R.C	442		C[+57]	534.75	2	1068.49	1068.49	0	2.6	Specific	284.19	284.19	284.19	3.36	294	>FBN1 C term	1	DW092618_1.3718.3718.2	controllerType=0 controllerNumber=1 scan=3718	12.3555
03343:2	1	R.NTIGSFNC[+57.021]R.C	442		C[+57]	534.75	2	1068.49	1068.49	0	3.1	Specific	301.18	301.18	301.18	3.83	294	>FBN1 C term	1	DW092618_1.3799.3799.2	controllerType=0 controllerNumber=1 scan=3799	12.565
03550:2	1	R.NTIGSFNC[+57.021]R.C	442		C[+57]	534.749	2	1068.49	1068.49	0	1.2	Specific	308.38	308.38	308.38	3.74	294	>FBN1 C term	1	DW092618_1.3999.3999.2	controllerType=0 controllerNumber=1 scan=3999	13.063
03436:2	1	R.NTIGSFNC[+57.021]R.C	442		C[+57]	534.749	2	1068.49	1068.49	0	2	Specific	311.87	311.87	311.87	5.23	294	>FBN1 C term	1	DW092618_1.3887.3887.2	controllerType=0 controllerNumber=1 scan=3887	12.7914
05650:2	1	R.NTIGSFNC[+57.021]R.C	442		C[+57]	534.75	2	1068.49	1068.49	0	2.5	Specific	313.43	313.43	313.43	3.52	294	>FBN1 C term	1	DW092618_1.5858.5858.2	controllerType=0 controllerNumber=1 scan=5858	17.4801
03623:2	1	R.NTIGSFNC[+57.021]R.C	442		C[+57]	534.749	2	1068.49	1068.49	0	0.9	Specific	334.64	334.64	334.64	5.22	294	>FBN1 C term	1	DW092618_1.4082.4082.2	controllerType=0 controllerNumber=1 scan=4082	13.2868
03668:2	1	R.NTIGSFNC[+57.021]R.C	442		C[+57]	534.749	2	1068.49	1068.49	0	2.1	Specific	336.06	336.06	336.06	4.07	294	>FBN1 C term	1	DW092618_1.4125.4125.2	controllerType=0 controllerNumber=1 scan=4125	13.3954
03388:2	1	R.NTIGSFNC[+57.021]R.C	442		C[+57]	534.75	2	1068.49	1068.49	0	3.4	Specific	343.3	343.3	343.3	5.48	294	>FBN1 C term	1	DW092618_1.3840.3840.2	controllerType=0 controllerNumber=1 scan=3840	12.672
03918:2	1	R.NTIGSFNC[+57.021]R.C	442		C[+57]	534.75	2	1068.49	1068.49	0	3.1	Specific	359.11	359.11	359.11	5.48	294	>FBN1 C term	1	DW092618_1.4349.4349.2	controllerType=0 controllerNumber=1 scan=4349	13.946
03770:2	1	R.NTIGSFNC[+57.021]R.C	442		C[+57]	534.75	2	1068.49	1068.49	0	2.5	Specific	382.62	382.62	382.62	7.07	294	>FBN1 C term	1	DW092618_1.4217.4217.2	controllerType=0 controllerNumber=1 scan=4217	13.6219
04978:2	1	R.NTIGSFNC[+57.021]R.C	442		C[+57]	534.749	2	1068.49	1068.49	0	0.7	Specific	388.62	388.62	388.62	5.74	294	>FBN1 C term	1	DW092618_1.5293.5293.3	controllerType=0 controllerNumber=1 scan=5293	16.1729
03593:2	1	R.NTIGSFNC[+57.021]R.C	442		C[+57]	534.75	2	1068.49	1068.49	0	2.6	Specific	396.59	396.59	396.59	7.07	294	>FBN1 C term	1	DW092618_1.4043.4043.2	controllerType=0 controllerNumber=1 scan=4043	13.1749
03869:2	1	R.NTIGSFNC[+57.021]R.C	442		C[+57]	534.751	2	1068.49	1068.49	0	5.6	Specific	401.36	401.36	401.36	6.53	294	>FBN1 C term	1	DW092618_1.4306.4306.2	controllerType=0 controllerNumber=1 scan=4306	13.8421
04330:2	1	R.NTIGSFNC[+57.021]R.C	442		C[+57]	534.749	2	1068.49	1068.49	0	1.1	Specific	406.17	406.17	406.17	7.07	294	>FBN1 C term	1	DW092618_1.4719.4719.2	controllerType=0 controllerNumber=1 scan=4719	14.8403
04927:2	1	R.NTIGSFNC[+57.021]R.C	442		C[+57]	534.749	2	1068.49	1068.49	0	1.2	Specific	409.03	409.03	409.03	5.62	294	>FBN1 C term	1	DW092618_1.5243.5243.3	controllerType=0 controllerNumber=1 scan=5243	16.0602
04223:2	1	R.NTIGSFNC[+57.021]R.C	442		C[+57]	534.75	2	1068.49	1068.49	0	2.5	Specific	415.11	415.11	415.11	7.16	294	>FBN1 C term	1	DW092618_1.4623.4623.2	controllerType=0 controllerNumber=1 scan=4623	14.6127
03716:2	1	R.NTIGSFNC[+57.021]R.C	442		C[+57]	534.75	2	1068.49	1068.49	0	3.3	Specific	416	416	416	7.16	294	>FBN1 C term	1	DW092618_1.4171.4171.2	controllerType=0 controllerNumber=1 scan=4171	13.5075
04169:2	1	R.NTIGSFNC[+57.021]R.C	442		C[+57]	534.749	2	1068.49	1068.49	0	1.6	Specific	416.03	416.03	416.03	7.07	294	>FBN1 C term	1	DW092618_1.4572.4572.2	controllerType=0 controllerNumber=1 scan=4572	14.4907
04022:2	1	R.NTIGSFNC[+57.021]R.C	442		C[+57]	534.751	2	1068.49	1068.49	0	5	Specific	416.48	416.48	416.48	6.53	294	>FBN1 C term	1	DW092618_1.4440.4440.2	controllerType=0 controllerNumber=1 scan=4440	14.169
05516:2	1	R.NTIGSFNC[+57.021]R.C	442		C[+57]	534.749	2	1068.49	1068.49	0	1.8	Specific	416.86	416.86	416.86	7.16	294	>FBN1 C term	1	DW092618_1.5749.5749.2	controllerType=0 controllerNumber=1 scan=5749	17.2291
04503:2	1	R.NTIGSFNC[+57.021]R.C	442		C[+57]	534.748	2	1068.49	1068.49	0	-0.3	Specific	418.41	418.41	418.41	5.62	294	>FBN1 C term	1	DW092618_1.4870.4870.2	controllerType=0 controllerNumber=1 scan=4870	15.193
03972:2	1	R.NTIGSFNC[+57.021]R.C	442		C[+57]	534.75	2	1068.49	1068.49	0	3.6	Specific	419.05	419.05	419.05	7.16	294	>FBN1 C term	1	DW092618_1.4397.4397.2	controllerType=0 controllerNumber=1 scan=4397	14.0631
05002:2	1	R.NTIGSFNC[+57.021]R.C	442		C[+57]	534.749	2	1068.49	1068.49	0	1.1	Specific	420.26	420.26	420.26	5.62	294	>FBN1 C term	1	DW092618_1.5314.5314.2	controllerType=0 controllerNumber=1 scan=5314	16.2182
04684:2	1	R.NTIGSFNC[+57.021]R.C	442		C[+57]	534.748	2	1068.49	1068.49	0	0.4	Specific	422.33	418.46	418.46	7.07	294	>FBN1 C term	1	DW092618_1.5036.5036.2	controllerType=0 controllerNumber=1 scan=5036	15.584
04072:2	1	R.NTIGSFNC[+57.021]R.C	442		C[+57]	534.749	2	1068.49	1068.49	0	2.3	Specific	423.72	423.72	423.72	7.16	294	>FBN1 C term	1	DW092618_1.4484.4484.2	controllerType=0 controllerNumber=1 scan=4484	14.2773
04613:2	1	R.NTIGSFNC[+57.021]R.C	442		C[+57]	534.748	2	1068.49	1068.49	0	-0.1	Specific	426.86	426.86	426.86	7.07	294	>FBN1 C term	1	DW092618_1.4970.4970.2	controllerType=0 controllerNumber=1 scan=4970	15.4283
03822:2	1	R.NTIGSFNC[+57.021]R.C	442		C[+57]	534.75	2	1068.49	1068.49	0	4	Specific	427.3	427.3	427.3	6.53	294	>FBN1 C term	1	DW092618_1.4264.4264.2	controllerType=0 controllerNumber=1 scan=4264	13.7378
04276:2	1	R.NTIGSFNC[+57.021]R.C	442		C[+57]	534.749	2	1068.49	1068.49	0	1.6	Specific	430.87	430.87	430.87	7.07	294	>FBN1 C term	1	DW092618_1.4670.4670.2	controllerType=0 controllerNumber=1 scan=4670	14.7244
05591:2	1	R.NTIGSFNC[+57.021]R.C	442		C[+57]	534.749	2	1068.49	1068.49	0	1.5	Specific	431.48	431.48	431.48	7.07	294	>FBN1 C term	1	DW092618_1.5808.5808.2	controllerType=0 controllerNumber=1 scan=5808	17.365
04443:2	1	R.NTIGSFNC[+57.021]R.C	442		C[+57]	534.75	2	1068.49	1068.49	0	2.4	Specific	431.69	431.69	431.69	7.16	294	>FBN1 C term	1	DW092618_1.4816.4816.2	controllerType=0 controllerNumber=1 scan=4816	15.0675
04118:2	1	R.NTIGSFNC[+57.021]R.C	442		C[+57]	534.75	2	1068.49	1068.49	0	2.9	Specific	436.12	436.12	436.12	7.16	294	>FBN1 C term	1	DW092618_1.4526.4526.2	controllerType=0 controllerNumber=1 scan=4526	14.3807
05454:2	1	R.NTIGSFNC[+57.021]R.C	442		C[+57]	534.749	2	1068.49	1068.49	0	1.9	Specific	436.28	436.28	436.28	7.16	294	>FBN1 C term	1	DW092618_1.5691.5691.2	controllerType=0 controllerNumber=1 scan=5691	17.0953
04866:2	1	R.NTIGSFNC[+57.021]R.C	442		C[+57]	534.749	2	1068.49	1068.49	0	1.2	Specific	442.7	442.7	442.7	6.02	294	>FBN1 C term	1	DW092618_1.5193.5193.2	controllerType=0 controllerNumber=1 scan=5193	15.9459
04744:2	1	R.NTIGSFNC[+57.021]R.C	442		C[+57]	534.749	2	1068.49	1068.49	0	1.6	Specific	448.37	443.55	443.55	5.81	294	>FBN1 C term	1	DW092618_1.5089.5089.2	controllerType=0 controllerNumber=1 scan=5089	15.7076
04560:2	1	R.NTIGSFNC[+57.021]R.C	442		C[+57]	534.749	2	1068.49	1068.49	0	1.7	Specific	454.7	454.7	454.7	7.35	294	>FBN1 C term	1	DW092618_1.4920.4920.2	controllerType=0 controllerNumber=1 scan=4920	15.31
04809:2	1	R.NTIGSFNC[+57.021]R.C	442		C[+57]	534.749	2	1068.49	1068.49	0	0.7	Specific	461.42	461.42	461.42	7.26	294	>FBN1 C term	1	DW092618_1.5144.5144.2	controllerType=0 controllerNumber=1 scan=5144	15.835
04386:2	1	R.NTIGSFNC[+57.021]R.C	442		C[+57]	534.749	2	1068.49	1068.49	0	0.8	Specific	465.37	465.37	465.37	7.26	294	>FBN1 C term	1	DW092618_1.4767.4767.2	controllerType=0 controllerNumber=1 scan=4767	14.9526
05055:2	1	R.NTIGSFNC[+57.021]R.C	442		C[+57]	534.749	2	1068.49	1068.49	0	0.7	Specific	484.89	484.89	484.89	6.37	294	>FBN1 C term	1	DW092618_1.5362.5362.2	controllerType=0 controllerNumber=1 scan=5362	16.3286
05390:2	1	R.NTIGSFNC[+57.021]R.C	442		C[+57]	534.75	2	1068.49	1068.49	0	2.8	Specific	496.97	496.97	496.97	7.69	294	>FBN1 C term	1	DW092618_1.5636.5636.2	controllerType=0 controllerNumber=1 scan=5636	16.9679
05322:2	1	R.NTIGSFNC[+57.021]R.C	442		C[+57]	534.75	2	1068.49	1068.49	0	3.4	Specific	504.97	473.51	473.51	7.69	294	>FBN1 C term	1	DW092618_1.5581.5581.2	controllerType=0 controllerNumber=1 scan=5581	16.8398
05113:2	1	R.NTIGSFNC[+57.021]R.C	442		C[+57]	534.75	2	1068.49	1068.49	0	2.8	Specific	507.6	495.63	495.63	6.24	294	>FBN1 C term	1	DW092618_1.5416.5416.2	controllerType=0 controllerNumber=1 scan=5416	16.455
05185:2	1	R.NTIGSFNC[+57.021]R.C	442		C[+57]	534.75	2	1068.49	1068.49	0	2.4	Specific	522.09	519.14	519.14	7.83	294	>FBN1 C term	1	DW092618_1.5471.5471.2	controllerType=0 controllerNumber=1 scan=5471	16.5833
05251:2	1	R.NTIGSFNC[+57.021]R.C	442		C[+57]	534.75	2	1068.49	1068.49	0	2.4	Specific	536.08	536.08	536.08	7.83	294	>FBN1 C term	1	DW092618_1.5526.5526.2	controllerType=0 controllerNumber=1 scan=5526	16.7118
03116:2	1	R.NT[+162.053]IGSFNC[+57.021]R.C	442	Hex(1)	C[+57], T[+162]	615.777	2	1230.55	1230.54	0	3.9	Specific	84.34	84.34	6	1.94	294	>FBN1 C term	1	DW092618_1.3572.3572.2	controllerType=0 controllerNumber=1 scan=3572	11.9557
03179:2	1	R.NTIGS[+162.053]FNC[+57.021]R.C	442	Hex(1)	C[+57], S[+162]	615.774	2	1230.54	1230.54	0	-0.8	Specific	123.87	123.87	32.61	1.98	294	>FBN1 C term	1	DW092618_1.3640.3640.2	controllerType=0 controllerNumber=1 scan=3640	12.143
03323:2	1	R.NT[+162.053]IGSFNC[+57.021]R.C	442	Hex(1)	C[+57], T[+162]	615.777	2	1230.55	1230.54	0	4.2	Specific	133.56	133.56	6	2.02	294	>FBN1 C term	1	DW092618_1.3780.3780.2	controllerType=0 controllerNumber=1 scan=3780	12.5125
03231:2	1	R.NTIGS[+162.053]FNC[+57.021]R.C	442	Hex(1)	C[+57], S[+162]	615.776	2	1230.55	1230.54	0	2.8	Specific	142.62	142.62	35.7	2.22	294	>FBN1 C term	1	DW092618_1.3695.3695.2	controllerType=0 controllerNumber=1 scan=3695	12.2913
03428:2	1	R.NTIGS[+162.053]FNC[+57.021]R.C	442	Hex(1)	C[+57], S[+162]	615.776	2	1230.54	1230.54	0	2.1	Specific	168.06	168.06	48.95	2.63	294	>FBN1 C term	1	DW092618_1.3879.3879.2	controllerType=0 controllerNumber=1 scan=3879	12.7716
03067:2	1	R.NT[+162.053]IGSFNC[+57.021]R.C	442	Hex(1)	C[+57], T[+162]	615.775	2	1230.54	1230.54	0	1.4	Specific	201.37	201.37	6	2.82	294	>FBN1 C term	1	DW092618_1.3518.3518.2	controllerType=0 controllerNumber=1 scan=3518	11.7965
03473:2	1	R.NTIGS[+162.053]FNC[+57.021]R.C	442	Hex(1)	C[+57], S[+162]	615.775	2	1230.54	1230.54	0	1.2	Specific	258.89	258.89	65.5	4.75	294	>FBN1 C term	1	DW092618_1.3925.3925.2	controllerType=0 controllerNumber=1 scan=3925	12.8829
03527:2	1	R.NTIGS[+162.053]FNC[+57.021]R.C	442	Hex(1)	C[+57], S[+162]	615.776	2	1230.54	1230.54	0	2.3	Specific	271.6	271.6	61.48	4.84	294	>FBN1 C term	1	DW092618_1.3976.3976.2	controllerType=0 controllerNumber=1 scan=3976	13.0074
03378:2	1	R.NTIGS[+162.053]FNC[+57.021]R.C	442	Hex(1)	C[+57], S[+162]	615.777	2	1230.55	1230.54	0	4.6	Specific	272.94	272.94	66.22	4.21	294	>FBN1 C term	1	DW092618_1.3828.3828.2	controllerType=0 controllerNumber=1 scan=3828	12.6387
03570:2	1	R.NTIGS[+162.053]FNC[+57.021]R.C	442	Hex(1)	C[+57], S[+162]	615.777	2	1230.55	1230.54	0	3.3	Specific	314.43	314.43	92.29	5.23	294	>FBN1 C term	1	DW092618_1.4020.4020.2	controllerType=0 controllerNumber=1 scan=4020	13.115
03997:2	1	R.NTIGS[+162.053]FNC[+57.021]R.C	442	Hex(1)	C[+57], S[+162]	615.776	2	1230.54	1230.54	0	2.2	Specific	329.75	329.75	95.07	4.07	294	>FBN1 C term	1	DW092618_1.4417.4417.2	controllerType=0 controllerNumber=1 scan=4417	14.112
03651:2	1	R.NTIGS[+162.053]FNC[+57.021]R.C	442	Hex(1)	C[+57], S[+162]	615.775	2	1230.54	1230.54	0	0.6	Specific	330.62	330.62	117.66	5.22	294	>FBN1 C term	1	DW092618_1.4108.4108.2	controllerType=0 controllerNumber=1 scan=4108	13.3526
03748:2	1	R.NTIGS[+162.053]FNC[+57.021]R.C	442	Hex(1)	C[+57], S[+162]	615.777	2	1230.55	1230.54	0	3.2	Specific	337.38	337.38	89.61	5.31	294	>FBN1 C term	1	DW092618_1.4198.4198.2	controllerType=0 controllerNumber=1 scan=4198	13.5741
03800:2	1	R.NTIGS[+162.053]FNC[+57.021]R.C	442	Hex(1)	C[+57], S[+162]	615.778	2	1230.55	1230.54	0	5.7	Specific	344.52	344.52	109.05	4.23	294	>FBN1 C term	1	DW092618_1.4246.4246.2	controllerType=0 controllerNumber=1 scan=4246	13.6937
03609:2	1	R.NTIGS[+162.053]FNC[+57.021]R.C	442	Hex(1)	C[+57], S[+162]	615.775	2	1230.54	1230.54	0	0.3	Specific	349.18	349.18	95.45	5.39	294	>FBN1 C term	1	DW092618_1.4065.4065.2	controllerType=0 controllerNumber=1 scan=4065	13.2389
05282:2	1	R.NTIGS[+162.053]FNC[+57.021]R.C	442	Hex(1)	C[+57], S[+162]	615.777	2	1230.55	1230.54	0	4.3	Specific	354.52	354.52	62.45	4.85	294	>FBN1 C term	1	DW092618_1.5550.5550.2	controllerType=0 controllerNumber=1 scan=5550	16.7671
03692:2	1	R.NTIGS[+162.053]FNC[+57.021]R.C	442	Hex(1)	C[+57], S[+162]	615.779	2	1230.55	1230.54	0	6.8	Specific	355.29	355.29	86.32	4.23	294	>FBN1 C term	1	DW092618_1.4150.4150.2	controllerType=0 controllerNumber=1 scan=4150	13.4573
03850:2	1	R.NTIGS[+162.053]FNC[+57.021]R.C	442	Hex(1)	C[+57], S[+162]	615.777	2	1230.55	1230.54	0	3.8	Specific	360.67	360.67	79.72	4.92	294	>FBN1 C term	1	DW092618_1.4292.4292.2	controllerType=0 controllerNumber=1 scan=4292	13.8077
05159:2	1	R.NTIGS[+162.053]FNC[+57.021]R.C	442	Hex(1)	C[+57], S[+162]	615.775	2	1230.54	1230.54	0	1	Specific	411.87	411.87	96.38	7.07	294	>FBN1 C term	1	DW092618_1.5450.5450.2	controllerType=0 controllerNumber=1 scan=5450	16.534
05095:2	1	R.NTIGS[+162.053]FNC[+57.021]R.C	442	Hex(1)	C[+57], S[+162]	615.775	2	1230.54	1230.54	0	0.7	Specific	421.31	421.31	85.44	7.07	294	>FBN1 C term	1	DW092618_1.5397.5397.2	controllerType=0 controllerNumber=1 scan=5397	16.4096
04048:2	1	R.NTIGS[+162.053]FNC[+57.021]R.C	442	Hex(1)	C[+57], S[+162]	615.775	2	1230.54	1230.54	0	1.5	Specific	428.85	428.85	86.61	7.07	294	>FBN1 C term	1	DW092618_1.4462.4462.2	controllerType=0 controllerNumber=1 scan=4462	14.2232
04363:2	1	R.NTIGS[+162.053]FNC[+57.021]R.C	442	Hex(1)	C[+57], S[+162]	615.776	2	1230.54	1230.54	0	2	Specific	431.53	431.53	88.03	7.16	294	>FBN1 C term	1	DW092618_1.4747.4747.2	controllerType=0 controllerNumber=1 scan=4747	14.9069
04190:2	1	R.NTIGS[+162.053]FNC[+57.021]R.C	442	Hex(1)	C[+57], S[+162]	615.777	2	1230.55	1230.54	0	3.3	Specific	432.61	432.61	99.41	7.16	294	>FBN1 C term	1	DW092618_1.4593.4593.2	controllerType=0 controllerNumber=1 scan=4593	14.541
04142:2	1	R.NTIGS[+162.053]FNC[+57.021]R.C	442	Hex(1)	C[+57], S[+162]	615.775	2	1230.54	1230.54	0	0.8	Specific	437.71	437.71	95.19	7.07	294	>FBN1 C term	1	DW092618_1.4548.4548.2	controllerType=0 controllerNumber=1 scan=4548	14.434
04095:2	1	R.NTIGS[+162.053]FNC[+57.021]R.C	442	Hex(1)	C[+57], S[+162]	615.777	2	1230.55	1230.54	0	3.1	Specific	440.45	440.45	87.17	7.35	294	>FBN1 C term	1	DW092618_1.4504.4504.2	controllerType=0 controllerNumber=1 scan=4504	14.3266
04251:2	1	R.NTIGS[+162.053]FNC[+57.021]R.C	442	Hex(1)	C[+57], S[+162]	615.775	2	1230.54	1230.54	0	1.5	Specific	445.12	445.12	96.83	7.26	294	>FBN1 C term	1	DW092618_1.4647.4647.2	controllerType=0 controllerNumber=1 scan=4647	14.6698
04422:2	1	R.NTIGS[+162.053]FNC[+57.021]R.C	442	Hex(1)	C[+57], S[+162]	615.775	2	1230.54	1230.54	0	0.8	Specific	445.71	445.71	100.66	7.26	294	>FBN1 C term	1	DW092618_1.4798.4798.2	controllerType=0 controllerNumber=1 scan=4798	15.0254
04306:2	1	R.NTIGS[+162.053]FNC[+57.021]R.C	442	Hex(1)	C[+57], S[+162]	615.775	2	1230.54	1230.54	0	1.2	Specific	460.29	460.29	97.65	7.26	294	>FBN1 C term	1	DW092618_1.4698.4698.2	controllerType=0 controllerNumber=1 scan=4698	14.7914
05033:2	1	R.NTIGS[+162.053]FNC[+57.021]R.C	442	Hex(1)	C[+57], S[+162]	615.776	2	1230.54	1230.54	0	1.8	Specific	467.37	467.37	111.66	7.35	294	>FBN1 C term	1	DW092618_1.5342.5342.2	controllerType=0 controllerNumber=1 scan=5342	16.2827
04977:2	1	R.NTIGS[+162.053]FNC[+57.021]R.C	442	Hex(1)	C[+57], S[+162]	615.775	2	1230.54	1230.54	0	1.2	Specific	468.06	468.06	96.22	7.26	294	>FBN1 C term	1	DW092618_1.5292.5292.2	controllerType=0 controllerNumber=1 scan=5292	16.1716
04584:2	1	R.NTIGS[+162.053]FNC[+57.021]R.C	442	Hex(1)	C[+57], S[+162]	615.775	2	1230.54	1230.54	0	0.3	Specific	470.46	470.46	99.27	7.26	294	>FBN1 C term	1	DW092618_1.4940.4940.2	controllerType=0 controllerNumber=1 scan=4940	15.3569
04683:2	1	R.NTIGS[+162.053]FNC[+57.021]R.C	442	Hex(1)	C[+57], S[+162]	615.774	2	1230.54	1230.54	0	-0.1	Specific	481.32	481.32	98	7.61	294	>FBN1 C term	1	DW092618_1.5035.5035.2	controllerType=0 controllerNumber=1 scan=5035	15.5818
04530:2	1	R.NTIGS[+162.053]FNC[+57.021]R.C	442	Hex(1)	C[+57], S[+162]	615.775	2	1230.54	1230.54	0	1.2	Specific	485.94	485.94	98.37	7.61	294	>FBN1 C term	1	DW092618_1.4892.4892.2	controllerType=0 controllerNumber=1 scan=4892	15.2445
04632:2	1	R.NTIGS[+162.053]FNC[+57.021]R.C	442	Hex(1)	C[+57], S[+162]	615.775	2	1230.54	1230.54	0	0.5	Specific	494.58	494.58	100.15	7.61	294	>FBN1 C term	1	DW092618_1.4988.4988.2	controllerType=0 controllerNumber=1 scan=4988	15.4714
04474:2	1	R.NTIGS[+162.053]FNC[+57.021]R.C	442	Hex(1)	C[+57], S[+162]	615.776	2	1230.54	1230.54	0	1.6	Specific	496.65	496.65	118.19	7.69	294	>FBN1 C term	1	DW092618_1.4844.4844.2	controllerType=0 controllerNumber=1 scan=4844	15.1326
04924:2	1	R.NTIGS[+162.053]FNC[+57.021]R.C	442	Hex(1)	C[+57], S[+162]	615.775	2	1230.54	1230.54	0	1.3	Specific	499.35	499.35	98.79	7.61	294	>FBN1 C term	1	DW092618_1.5241.5241.2	controllerType=0 controllerNumber=1 scan=5241	16.0565
04747:2	1	R.NTIGS[+162.053]FNC[+57.021]R.C	442	Hex(1)	C[+57], S[+162]	615.775	2	1230.54	1230.54	0	1.2	Specific	506.72	506.72	116.24	7.61	294	>FBN1 C term	1	DW092618_1.5091.5091.2	controllerType=0 controllerNumber=1 scan=5091	15.7118
04865:2	1	R.NTIGS[+162.053]FNC[+57.021]R.C	442	Hex(1)	C[+57], S[+162]	615.775	2	1230.54	1230.54	0	1.5	Specific	513.8	513.8	99.7	7.61	294	>FBN1 C term	1	DW092618_1.5192.5192.2	controllerType=0 controllerNumber=1 scan=5192	15.9444
04811:2	1	R.NTIGS[+162.053]FNC[+57.021]R.C	442	Hex(1)	C[+57], S[+162]	615.775	2	1230.54	1230.54	0	1.1	Specific	526.3	526.3	117.1	7.74	294	>FBN1 C term	1	DW092618_1.5145.5145.2	controllerType=0 controllerNumber=1 scan=5145	15.8372
11141:3	1	R.NGQC[+57.021]INTVGSFQC[+57.021]QC[+57.021]NEGYEVAPDGR.T	479		C[+57]*3	987.417	3	2960.24	2960.24	0	0.7	Specific	109.09	109.09	109.09	1.83	294	>FBN1 C term	1	DW092618_1.10534.10534.5	controllerType=0 controllerNumber=1 scan=10534	28.0634
08660:3	1	R.NGQC[+57.021]INTVGSFQC[+57.021]QC[+57.021]NEGYEVAPDGR.T	479		C[+57]*3	987.418	3	2960.24	2960.24	0	1.5	Specific	701.35	701.35	701.35	10.87	294	>FBN1 C term	1	DW092618_1.8409.8409.3	controllerType=0 controllerNumber=1 scan=8409	23.1972
08536:3	1	R.NGQC[+57.021]INTVGSFQC[+57.021]QC[+57.021]NEGYEVAPDGR.T	479		C[+57]*3	987.417	3	2960.24	2960.24	0	0.6	Specific	829.03	829.03	829.03	12.87	294	>FBN1 C term	1	DW092618_1.8308.8308.3	controllerType=0 controllerNumber=1 scan=8308	22.9617
08453:3	1	R.NGQC[+57.021]INTVGSFQC[+57.021]QC[+57.021]NEGYEVAPDGR.T	479		C[+57]*3	987.419	3	2960.24	2960.24	0	2.5	Specific	897.37	897.37	897.37	13.95	294	>FBN1 C term	1	DW092618_1.8240.8240.3	controllerType=0 controllerNumber=1 scan=8240	22.8089
08392:3	1	R.NGQC[+57.021]INTVGSFQC[+57.021]QC[+57.021]NEGYEVAPDGR.T	479		C[+57]*3	987.419	3	2960.24	2960.24	0	2.2	Specific	931.86	931.86	931.86	14.95	294	>FBN1 C term	1	DW092618_1.8184.8184.3	controllerType=0 controllerNumber=1 scan=8184	22.6854
08326:3	1	R.NGQC[+57.021]INTVGSFQC[+57.021]QC[+57.021]NEGYEVAPDGR.T	479		C[+57]*3	987.418	3	2960.24	2960.24	0	1.3	Specific	1008.88	1008.59	1008.59	16.87	294	>FBN1 C term	1	DW092618_1.8124.8124.3	controllerType=0 controllerNumber=1 scan=8124	22.5567
09155:3	1	R.NGQC[+57.021]INTVGS[+162.053]FQC[+57.021]QC[+57.021]NEGYEVAPDGR.T	479	Hex(1)	C[+57]*3, S[+162]	1041.43	3	3122.28	3122.29	0	-2.3	Specific	431.38	431.38	10.14	6.13	294	>FBN1 C term	1	DW092618_1.8840.8840.3	controllerType=0 controllerNumber=1 scan=8840	24.1507
08029:4	1	R.NGQC[+57.021]INTVGS[+162.053]FQC[+57.021]QC[+57.021]NEGYEVAPDGR.T	479	Hex(1)	C[+57]*3, S[+162]	781.332	4	3122.31	3122.29	0	5.9	Specific	642.14	635.73	56	7.7	294	>FBN1 C term	1	DW092618_1.7861.7861.4	controllerType=0 controllerNumber=1 scan=7861	21.9948
07981:3	1	R.NGQC[+57.021]INTVGS[+162.053]FQC[+57.021]QC[+57.021]NEGYEVAPDGR.T	479	Hex(1)	C[+57]*3, S[+162]	1041.44	3	3122.3	3122.29	0	4.1	Specific	909.85	881.93	55.42	14.32	294	>FBN1 C term	1	DW092618_1.7822.7822.3	controllerType=0 controllerNumber=1 scan=7822	21.9065
08174:3	1	R.NGQC[+57.021]INTVGS[+162.053]FQC[+57.021]QC[+57.021]NEGYEVAPDGR.T	479	Hex(1)	C[+57]*3, S[+162]	1041.44	3	3122.29	3122.29	0	1.8	Specific	922.43	907.17	52.56	14.95	294	>FBN1 C term	1	DW092618_1.7993.7993.3	controllerType=0 controllerNumber=1 scan=7993	22.2803
08106:3	1	R.NGQC[+57.021]INTVGS[+162.053]FQC[+57.021]QC[+57.021]NEGYEVAPDGR.T	479	Hex(1)	C[+57]*3, S[+162]	1041.44	3	3122.3	3122.29	0	2.1	Specific	960.65	954.4	56.42	15.95	294	>FBN1 C term	1	DW092618_1.7931.7931.3	controllerType=0 controllerNumber=1 scan=7931	22.1533
08045:3	1	R.NGQC[+57.021]INTVGS[+162.053]FQC[+57.021]QC[+57.021]NEGYEVAPDGR.T	479	Hex(1)	C[+57]*3, S[+162]	1041.44	3	3122.3	3122.29	0	3	Specific	1028.62	1025.15	54.44	16.95	294	>FBN1 C term	1	DW092618_1.7875.7875.3	controllerType=0 controllerNumber=1 scan=7875	22.0281
07983:3	1	R.NGQC[+57.021]IN[+15.995]TVGS[+162.053]FQC[+57.021]QC[+57.021]NEGYEVAPDGR.T	479	Hex(1)	C[+57]*3, N[+16], S[+162]	1046.77	3	3138.3	3138.28	0	5.1	Specific	780.12	780.12	50.8	11.32	294	>FBN1 C term	1	DW092618_1.7824.7824.3	controllerType=0 controllerNumber=1 scan=7824	21.9109
03664:3	1	R.KC[+57.021]APGTC[+57.021]QNLDGSYR.C	518		C[+57]*2	576.26	3	1726.77	1726.76	0	1.9	Specific	127.33	127.33	127.33	2.47	294	>FBN1 C term	1	DW092618_1.4121.4121.3	controllerType=0 controllerNumber=1 scan=4121	13.3855
04694:3	1	R.KC[+57.021]APGTC[+57.021]QNLDGSYR.C	518		C[+57]*2	576.259	3	1726.76	1726.76	0	-1	Specific	253.93	253.93	253.93	4.59	294	>FBN1 C term	1	DW092618_1.5042.5042.3	controllerType=0 controllerNumber=1 scan=5042	15.5969
03711:3	1	R.KC[+57.021]APGTC[+57.021]QNLDGSYR.C	518		C[+57]*2	576.26	3	1726.77	1726.76	0	1.1	Specific	264.57	264.57	264.57	4.81	294	>FBN1 C term	1	DW092618_1.4167.4167.3	controllerType=0 controllerNumber=1 scan=4167	13.4976
03815:3	1	R.KC[+57.021]APGTC[+57.021]QNLDGSYR.C	518		C[+57]*2	576.261	3	1726.77	1726.76	0	3.8	Specific	305.6	305.6	305.6	5.73	294	>FBN1 C term	1	DW092618_1.4258.4258.3	controllerType=0 controllerNumber=1 scan=4258	13.7237
03762:3	1	R.KC[+57.021]APGTC[+57.021]QNLDGSYR.C	518		C[+57]*2	576.26	3	1726.76	1726.76	0	0.2	Specific	343.27	343.27	343.27	6.69	294	>FBN1 C term	1	DW092618_1.4211.4211.3	controllerType=0 controllerNumber=1 scan=4211	13.6077
03866:3	1	R.KC[+57.021]APGTC[+57.021]QNLDGSYR.C	518		C[+57]*2	576.261	3	1726.77	1726.76	0	3.2	Specific	401.07	401.07	401.07	8.46	294	>FBN1 C term	1	DW092618_1.4303.4303.3	controllerType=0 controllerNumber=1 scan=4303	13.8339
04318:2	1	R.KC[+57.021]APGTC[+57.021]QNLDGSYR.C	518		C[+57]*2	863.886	2	1726.76	1726.76	0	0.3	Specific	415.73	415.73	415.73	5.77	294	>FBN1 C term	1	DW092618_1.4710.4710.2	controllerType=0 controllerNumber=1 scan=4710	14.8189
04779:3	1	R.KC[+57.021]APGTC[+57.021]QNLDGSYR.C	518		C[+57]*2	576.259	3	1726.76	1726.76	0	-0.2	Specific	463.13	463.13	463.13	8.56	294	>FBN1 C term	1	DW092618_1.5119.5119.3	controllerType=0 controllerNumber=1 scan=5119	15.7761
04615:3	1	R.KC[+57.021]APGTC[+57.021]QNLDGSYR.C	518		C[+57]*2	576.26	3	1726.77	1726.76	0	0.9	Specific	548.86	548.86	548.86	9.04	294	>FBN1 C term	1	DW092618_1.4971.4971.3	controllerType=0 controllerNumber=1 scan=4971	15.4305
03917:3	1	R.KC[+57.021]APGTC[+57.021]QNLDGSYR.C	518		C[+57]*2	576.261	3	1726.77	1726.76	0	3.5	Specific	551.54	551.54	551.54	9.13	294	>FBN1 C term	1	DW092618_1.4348.4348.3	controllerType=0 controllerNumber=1 scan=4348	13.9438
03965:3	1	R.KC[+57.021]APGTC[+57.021]QNLDGSYR.C	518		C[+57]*2	576.261	3	1726.77	1726.76	0	2.6	Specific	557.8	557.8	557.8	9.13	294	>FBN1 C term	1	DW092618_1.4391.4391.3	controllerType=0 controllerNumber=1 scan=4391	14.0489
04067:3	1	R.KC[+57.021]APGTC[+57.021]QNLDGSYR.C	518		C[+57]*2	576.261	3	1726.77	1726.76	0	2.4	Specific	563.93	563.93	563.93	10.19	294	>FBN1 C term	1	DW092618_1.4480.4480.3	controllerType=0 controllerNumber=1 scan=4480	14.2674
04559:3	1	R.KC[+57.021]APGTC[+57.021]QNLDGSYR.C	518		C[+57]*2	576.26	3	1726.77	1726.76	0	1.5	Specific	580.87	580.87	580.87	10.19	294	>FBN1 C term	1	DW092618_1.4919.4919.3	controllerType=0 controllerNumber=1 scan=4919	15.3078
04016:3	1	R.KC[+57.021]APGTC[+57.021]QNLDGSYR.C	518		C[+57]*2	576.261	3	1726.77	1726.76	0	3.8	Specific	593.66	593.66	593.66	9.56	294	>FBN1 C term	1	DW092618_1.4435.4435.3	controllerType=0 controllerNumber=1 scan=4435	14.1571
04165:3	1	R.KC[+57.021]APGTC[+57.021]QNLDGSYR.C	518		C[+57]*2	576.261	3	1726.77	1726.76	0	3.6	Specific	647.99	647.99	647.99	11.19	294	>FBN1 C term	1	DW092618_1.4567.4567.3	controllerType=0 controllerNumber=1 scan=4567	14.4787
04116:3	1	R.KC[+57.021]APGTC[+57.021]QNLDGSYR.C	518		C[+57]*2	576.261	3	1726.77	1726.76	0	3.3	Specific	649.65	649.65	649.65	11.19	294	>FBN1 C term	1	DW092618_1.4523.4523.3	controllerType=0 controllerNumber=1 scan=4523	14.373
04505:3	1	R.KC[+57.021]APGTC[+57.021]QNLDGSYR.C	518		C[+57]*2	576.259	3	1726.76	1726.76	0	-0.6	Specific	708.34	708.34	708.34	13.1	294	>FBN1 C term	1	DW092618_1.4871.4871.3	controllerType=0 controllerNumber=1 scan=4871	15.1952
04268:3	1	R.KC[+57.021]APGTC[+57.021]QNLDGSYR.C	518		C[+57]*2	576.261	3	1726.77	1726.76	0	2.1	Specific	711.6	711.6	711.6	13.19	294	>FBN1 C term	1	DW092618_1.4662.4662.3	controllerType=0 controllerNumber=1 scan=4662	14.7059
04384:3	1	R.KC[+57.021]APGTC[+57.021]QNLDGSYR.C	518		C[+57]*2	576.26	3	1726.77	1726.76	0	1.3	Specific	720.63	720.63	720.63	13.1	294	>FBN1 C term	1	DW092618_1.4765.4765.3	controllerType=0 controllerNumber=1 scan=4765	14.9483
04214:3	1	R.KC[+57.021]APGTC[+57.021]QNLDGSYR.C	518		C[+57]*2	576.261	3	1726.77	1726.76	0	2.6	Specific	726.58	726.58	726.58	13.19	294	>FBN1 C term	1	DW092618_1.4615.4615.3	controllerType=0 controllerNumber=1 scan=4615	14.5934
04441:3	1	R.KC[+57.021]APGTC[+57.021]QNLDGSYR.C	518		C[+57]*2	576.261	3	1726.77	1726.76	0	2.4	Specific	762.06	762.06	762.06	14.19	294	>FBN1 C term	1	DW092618_1.4814.4814.3	controllerType=0 controllerNumber=1 scan=4814	15.0632
04328:3	1	R.KC[+57.021]APGTC[+57.021]QNLDGSYR.C	518		C[+57]*2	576.26	3	1726.77	1726.76	0	1.2	Specific	768.01	768.01	768.01	14.1	294	>FBN1 C term	1	DW092618_1.4717.4717.3	controllerType=0 controllerNumber=1 scan=4717	14.836
04841:3	1	R.KC[+57.021]APGT[+146.058]C[+57.021]QNLDGSYR.C	518	Fuc(1)	C[+57]*2, T[+146]	624.945	3	1872.82	1872.82	0	-1	Specific	306.7	306.7	11.6	4.55	294	>FBN1 C term	1	DW092618_1.5171.5171.3	controllerType=0 controllerNumber=1 scan=5171	15.8956
04777:3	1	R.KC[+57.021]APGT[+146.058]C[+57.021]QNLDGSYR.C	518	Fuc(1)	C[+57]*2, T[+146]	624.948	3	1872.83	1872.82	0	3.7	Specific	309.44	309.44	11.6	5.73	294	>FBN1 C term	1	DW092618_1.5118.5118.3	controllerType=0 controllerNumber=1 scan=5118	15.774
03842:3	1	R.KC[+57.021]APGT[+146.058]C[+57.021]QNLDGSYR.C	518	Fuc(1)	C[+57]*2, T[+146]	624.947	3	1872.83	1872.82	0	2.7	Specific	397.32	397.32	9.6	8.36	294	>FBN1 C term	1	DW092618_1.4284.4284.3	controllerType=0 controllerNumber=1 scan=4284	13.7876
03896:3	1	R.KC[+57.021]APGT[+146.058]C[+57.021]QNLDGSYR.C	518	Fuc(1)	C[+57]*2, T[+146]	624.948	3	1872.83	1872.82	0	4.1	Specific	413.46	413.46	11.6	7.83	294	>FBN1 C term	1	DW092618_1.4328.4328.3	controllerType=0 controllerNumber=1 scan=4328	13.8957
03948:3	1	R.KC[+57.021]APGT[+146.058]C[+57.021]QNLDGSYR.C	518	Fuc(1)	C[+57]*2, T[+146]	624.948	3	1872.83	1872.82	0	4.3	Specific	469.86	469.86	9.6	8.02	294	>FBN1 C term	1	DW092618_1.4373.4373.3	controllerType=0 controllerNumber=1 scan=4373	14.0047
04708:3	1	R.KC[+57.021]APGT[+146.058]C[+57.021]QNLDGSYR.C	518	Fuc(1)	C[+57]*2, T[+146]	624.944	3	1872.82	1872.82	0	-2.3	Specific	501.7	501.7	9.6	8.91	294	>FBN1 C term	1	DW092618_1.5054.5054.3	controllerType=0 controllerNumber=1 scan=5054	15.6247
04001:3	1	R.KC[+57.021]APGT[+146.058]C[+57.021]QNLDGSYR.C	518	Fuc(1)	C[+57]*2, T[+146]	624.948	3	1872.83	1872.82	0	4.6	Specific	527.75	527.75	9.6	8.49	294	>FBN1 C term	1	DW092618_1.4421.4421.3	controllerType=0 controllerNumber=1 scan=4421	14.1219
04633:3	1	R.KC[+57.021]APGT[+146.058]C[+57.021]QNLDGSYR.C	518	Fuc(1)	C[+57]*2, T[+146]	624.943	3	1872.81	1872.82	0	-3.7	Specific	589.83	589.83	10.84	10.1	294	>FBN1 C term	1	DW092618_1.4989.4989.3	controllerType=0 controllerNumber=1 scan=4989	15.4736
04585:3	1	R.KC[+57.021]APGT[+146.058]C[+57.021]QNLDGSYR.C	518	Fuc(1)	C[+57]*2, T[+146]	624.946	3	1872.82	1872.82	0	0.4	Specific	594.2	594.2	10	10.1	294	>FBN1 C term	1	DW092618_1.4941.4941.3	controllerType=0 controllerNumber=1 scan=4941	15.359
04101:3	1	R.KC[+57.021]APGTC[+57.021]QNLDGS[+146.058]YR.C	518	Fuc(1)	C[+57]*2, S[+146]	624.948	3	1872.83	1872.82	0	3.6	Specific	634.1	634.1	5.6	10.56	294	>FBN1 C term	1	DW092618_1.4509.4509.3	controllerType=0 controllerNumber=1 scan=4509	14.3386
04150:3	1	R.KC[+57.021]APGT[+146.058]C[+57.021]QNLDGSYR.C	518	Fuc(1)	C[+57]*2, T[+146]	624.947	3	1872.83	1872.82	0	2.4	Specific	682.1	682.1	7.6	12.19	294	>FBN1 C term	1	DW092618_1.4554.4554.3	controllerType=0 controllerNumber=1 scan=4554	14.4482
04050:3	1	R.KC[+57.021]APGT[+146.058]C[+57.021]QNLDGSYR.C	518	Fuc(1)	C[+57]*2, T[+146]	624.947	3	1872.83	1872.82	0	3	Specific	725.44	725.44	7.6	13.19	294	>FBN1 C term	1	DW092618_1.4465.4465.3	controllerType=0 controllerNumber=1 scan=4465	14.2309
04257:3	1	R.KC[+57.021]APGT[+146.058]C[+57.021]QNLDGSYR.C	518	Fuc(1)	C[+57]*2, T[+146]	624.946	3	1872.82	1872.82	0	0.5	Specific	727.95	727.95	9.6	13.1	294	>FBN1 C term	1	DW092618_1.4652.4652.3	controllerType=0 controllerNumber=1 scan=4652	14.6823
04204:3	1	R.KC[+57.021]APGT[+146.058]C[+57.021]QNLDGSYR.C	518	Fuc(1)	C[+57]*2, T[+146]	624.947	3	1872.83	1872.82	0	2.7	Specific	735.66	735.66	7.6	13.19	294	>FBN1 C term	1	DW092618_1.4606.4606.3	controllerType=0 controllerNumber=1 scan=4606	14.5715
04529:3	1	R.KC[+57.021]APGT[+146.058]C[+57.021]QNLDGSYR.C	518	Fuc(1)	C[+57]*2, T[+146]	624.946	3	1872.82	1872.82	0	1.2	Specific	758.36	758.36	9.6	14.1	294	>FBN1 C term	1	DW092618_1.4891.4891.3	controllerType=0 controllerNumber=1 scan=4891	15.2423
04362:3	1	R.KC[+57.021]APGTC[+57.021]QNLDGS[+146.058]YR.C	518	Fuc(1)	C[+57]*2, S[+146]	624.946	3	1872.82	1872.82	0	1.5	Specific	786.14	786.14	10.83	14.1	294	>FBN1 C term	1	DW092618_1.4746.4746.3	controllerType=0 controllerNumber=1 scan=4746	14.9047
04473:3	1	R.KC[+57.021]APGTC[+57.021]QNLDGS[+146.058]YR.C	518	Fuc(1)	C[+57]*2, S[+146]	624.946	3	1872.82	1872.82	0	1.2	Specific	787.95	787.95	9.35	14.1	294	>FBN1 C term	1	DW092618_1.4843.4843.3	controllerType=0 controllerNumber=1 scan=4843	15.1304
04305:3	1	R.KC[+57.021]APGT[+146.058]C[+57.021]QNLDGSYR.C	518	Fuc(1)	C[+57]*2, T[+146]	624.946	3	1872.82	1872.82	0	1	Specific	797.06	797.06	3.76	14.1	294	>FBN1 C term	1	DW092618_1.4697.4697.3	controllerType=0 controllerNumber=1 scan=4697	14.7893
04419:3	1	R.KC[+57.021]APGTC[+57.021]QNLDGS[+146.058]YR.C	518	Fuc(1)	C[+57]*2, S[+146]	624.946	3	1872.82	1872.82	0	1.1	Specific	817.61	817.61	22.25	15.1	294	>FBN1 C term	1	DW092618_1.4796.4796.3	controllerType=0 controllerNumber=1 scan=4796	15.0211
04394:2	1	R.KC[+57.021]APGT[+146.058]C[+57.021]QNLDGSYR.C	518	Fuc(1)	C[+57]*2, T[+146]	936.915	2	1872.82	1872.82	0	0.4	Specific	39.39	39.39	11.6	2.09	294	>FBN1 C term	1	DW092618_1.4772.4772.2	controllerType=0 controllerNumber=1 scan=4772	14.9634
03790:3	1	R.KC[+57.021]APGT[+146.058]C[+57.021]QNLDGSYR.C	518	Fuc(1)	C[+57]*2, T[+146]	624.949	3	1872.83	1872.82	0	6.1	Specific	227.79	227.79	1.6	2.81	294	>FBN1 C term	1	DW092618_1.4237.4237.3	controllerType=0 controllerNumber=1 scan=4237	13.6713
04128:2	1	K.C[+57.021]APGTC[+57.021]QNLDGSYR.C	519		C[+57]*2	799.84	2	1598.67	1598.67	0	2.3	Specific	151.5	151.5	151.5	3.47	294	>FBN1 C term	1	DW092618_1.4534.4534.2	controllerType=0 controllerNumber=1 scan=4534	14.3992
04231:2	1	K.C[+57.021]APGTC[+57.021]QNLDGSYR.C	519		C[+57]*2	799.837	2	1598.67	1598.67	0	-0.7	Specific	252.99	252.99	252.99	6.05	294	>FBN1 C term	1	DW092618_1.4629.4629.2	controllerType=0 controllerNumber=1 scan=4629	14.6269
04358:2	1	K.C[+57.021]APGTC[+57.021]QNLDGSYR.C	519		C[+57]*2	799.84	2	1598.67	1598.67	0	2.5	Specific	299.74	299.74	299.74	6.36	294	>FBN1 C term	1	DW092618_1.4742.4742.2	controllerType=0 controllerNumber=1 scan=4742	14.8948
04465:2	1	K.C[+57.021]APGTC[+57.021]QNLDGSYR.C	519		C[+57]*2	799.838	2	1598.67	1598.67	0	0.3	Specific	367.11	367.11	367.11	6.76	294	>FBN1 C term	1	DW092618_1.4833.4833.2	controllerType=0 controllerNumber=1 scan=4833	15.1064
04525:2	1	K.C[+57.021]APGTC[+57.021]QNLDGSYR.C	519		C[+57]*2	799.838	2	1598.67	1598.67	0	-0.1	Specific	388.32	388.32	388.32	8.28	294	>FBN1 C term	1	DW092618_1.4886.4886.2	controllerType=0 controllerNumber=1 scan=4886	15.2295
05623:2	1	K.C[+57.021]APGTC[+57.021]QNLDGSYR.C	519		C[+57]*2	799.84	2	1598.67	1598.67	0	2.2	Specific	414.46	414.46	414.46	8.46	294	>FBN1 C term	1	DW092618_1.5832.5832.2	controllerType=0 controllerNumber=1 scan=5832	17.4187
04604:2	1	K.C[+57.021]APGTC[+57.021]QNLDGSYR.C	519		C[+57]*2	799.838	2	1598.67	1598.67	0	0.3	Specific	427.44	427.44	427.44	8.37	294	>FBN1 C term	1	DW092618_1.4960.4960.2	controllerType=0 controllerNumber=1 scan=4960	15.4036
05545:2	1	K.C[+57.021]APGTC[+57.021]QNLDGSYR.C	519		C[+57]*2	799.837	2	1598.67	1598.67	0	-1.1	Specific	444.23	444.23	444.23	8.56	294	>FBN1 C term	1	DW092618_1.5774.5774.2	controllerType=0 controllerNumber=1 scan=5774	17.2854
04727:2	1	K.C[+57.021]APGTC[+57.021]QNLDGSYR.C	519		C[+57]*2	799.838	2	1598.67	1598.67	0	0.2	Specific	461.15	461.15	461.15	8.56	294	>FBN1 C term	1	DW092618_1.5074.5074.2	controllerType=0 controllerNumber=1 scan=5074	15.6709
04789:2	1	K.C[+57.021]APGTC[+57.021]QNLDGSYR.C	519		C[+57]*2	799.839	2	1598.67	1598.67	0	0.9	Specific	475.68	475.68	475.68	8.56	294	>FBN1 C term	1	DW092618_1.5127.5127.2	controllerType=0 controllerNumber=1 scan=5127	15.7945
04668:2	1	K.C[+57.021]APGTC[+57.021]QNLDGSYR.C	519		C[+57]*2	799.837	2	1598.67	1598.67	0	-0.6	Specific	489.7	489.7	489.7	8.91	294	>FBN1 C term	1	DW092618_1.5019.5019.2	controllerType=0 controllerNumber=1 scan=5019	15.5434
04848:2	1	K.C[+57.021]APGTC[+57.021]QNLDGSYR.C	519		C[+57]*2	799.839	2	1598.67	1598.67	0	1.6	Specific	547.03	547.03	547.03	9.13	294	>FBN1 C term	1	DW092618_1.5178.5178.2	controllerType=0 controllerNumber=1 scan=5178	15.911
04922:2	1	K.C[+57.021]APGTC[+57.021]QNLDGSYR.C	519		C[+57]*2	799.839	2	1598.67	1598.67	0	1.3	Specific	547.82	547.82	547.82	9.04	294	>FBN1 C term	1	DW092618_1.5238.5238.2	controllerType=0 controllerNumber=1 scan=5238	16.0482
04968:2	1	K.C[+57.021]APGTC[+57.021]QNLDGSYR.C	519		C[+57]*2	799.838	2	1598.67	1598.67	0	-0.2	Specific	572.43	572.43	572.43	10.1	294	>FBN1 C term	1	DW092618_1.5285.5285.2	controllerType=0 controllerNumber=1 scan=5285	16.1553
05029:2	1	K.C[+57.021]APGTC[+57.021]QNLDGSYR.C	519		C[+57]*2	799.84	2	1598.67	1598.67	0	2.5	Specific	589.56	589.56	589.56	10.19	294	>FBN1 C term	1	DW092618_1.5337.5337.2	controllerType=0 controllerNumber=1 scan=5337	16.2706
05482:2	1	K.C[+57.021]APGTC[+57.021]QNLDGSYR.C	519		C[+57]*2	799.839	2	1598.67	1598.67	0	1.3	Specific	594.44	594.44	594.44	10.1	294	>FBN1 C term	1	DW092618_1.5715.5715.2	controllerType=0 controllerNumber=1 scan=5715	17.1499
05082:2	1	K.C[+57.021]APGTC[+57.021]QNLDGSYR.C	519		C[+57]*2	799.839	2	1598.67	1598.67	0	1.2	Specific	600.04	600.04	600.04	11.1	294	>FBN1 C term	1	DW092618_1.5385.5385.2	controllerType=0 controllerNumber=1 scan=5385	16.3817
05142:2	1	K.C[+57.021]APGTC[+57.021]QNLDGSYR.C	519		C[+57]*2	799.84	2	1598.67	1598.67	0	2	Specific	619.53	619.53	619.53	11.19	294	>FBN1 C term	1	DW092618_1.5438.5438.2	controllerType=0 controllerNumber=1 scan=5438	16.5057
05279:2	1	K.C[+57.021]APGTC[+57.021]QNLDGSYR.C	519		C[+57]*2	799.841	2	1598.67	1598.67	0	3.2	Specific	674.16	674.16	674.16	12.19	294	>FBN1 C term	1	DW092618_1.5548.5548.2	controllerType=0 controllerNumber=1 scan=5548	16.7628
05211:2	1	K.C[+57.021]APGTC[+57.021]QNLDGSYR.C	519		C[+57]*2	799.84	2	1598.67	1598.67	0	2.5	Specific	684.59	683.46	683.46	12.19	294	>FBN1 C term	1	DW092618_1.5493.5493.2	controllerType=0 controllerNumber=1 scan=5493	16.6342
05350:2	1	K.C[+57.021]APGTC[+57.021]QNLDGSYR.C	519		C[+57]*2	799.841	2	1598.67	1598.67	0	3.2	Specific	739.86	714.75	714.75	13.19	294	>FBN1 C term	1	DW092618_1.5603.5603.2	controllerType=0 controllerNumber=1 scan=5603	16.8903
05418:2	1	K.C[+57.021]APGTC[+57.021]QNLDGSYR.C	519		C[+57]*2	799.839	2	1598.67	1598.67	0	1.9	Specific	791.72	768.32	768.32	14.19	294	>FBN1 C term	1	DW092618_1.5658.5658.2	controllerType=0 controllerNumber=1 scan=5658	17.0187
03816:2	1	K.C[+57.021]APGT[+146.058]C[+57.021]QNLDGSYR.C	519	Fuc(1)	C[+57]*2, T[+146]	872.867	2	1744.73	1744.73	0	0.4	Specific	20.07	20.07	11.6	2.33	294	>FBN1 C term	1	DW092618_1.4259.4259.2	controllerType=0 controllerNumber=1 scan=4259	13.7258
04430:2	1	K.C[+57.021]APGT[+146.058]C[+57.021]QNLDGSYR.C	519	Fuc(1)	C[+57]*2, T[+146]	872.863	2	1744.72	1744.73	0	-4.1	Specific	179.15	179.15	11.6	5.2	294	>FBN1 C term	1	DW092618_1.4803.4803.2	controllerType=0 controllerNumber=1 scan=4803	15.0362
05204:3	1	K.C[+57.021]APGT[+146.058]C[+57.021]QNLDGSYR.C	519	Fuc(1)	C[+57]*2, T[+146]	582.247	3	1744.73	1744.73	0	0.1	Specific	209.94	209.94	11.6	4.11	294	>FBN1 C term	1	DW092618_1.5487.5487.3	controllerType=0 controllerNumber=1 scan=5487	16.6193
04235:2	1	K.C[+57.021]APGT[+146.058]C[+57.021]QNLDGSYR.C	519	Fuc(1)	C[+57]*2, T[+146]	872.866	2	1744.72	1744.73	0	-0.9	Specific	215.83	215.83	11.6	5.3	294	>FBN1 C term	1	DW092618_1.4632.4632.2	controllerType=0 controllerNumber=1 scan=4632	14.6334
04181:2	1	K.C[+57.021]APGT[+146.058]C[+57.021]QNLDGSYR.C	519	Fuc(1)	C[+57]*2, T[+146]	872.866	2	1744.72	1744.73	0	-1	Specific	218.78	218.78	11.6	5.3	294	>FBN1 C term	1	DW092618_1.4582.4582.2	controllerType=0 controllerNumber=1 scan=4582	14.5135
05066:3	1	K.C[+57.021]APGT[+146.058]C[+57.021]QNLDGSYR.C	519	Fuc(1)	C[+57]*2, T[+146]	582.246	3	1744.72	1744.73	0	-1	Specific	241.41	241.41	11.6	4.72	294	>FBN1 C term	1	DW092618_1.5369.5369.3	controllerType=0 controllerNumber=1 scan=5369	16.3437
04396:2	1	K.C[+57.021]APGT[+146.058]C[+57.021]QNLDGSYR.C	519	Fuc(1)	C[+57]*2, T[+146]	872.864	2	1744.72	1744.73	0	-3.2	Specific	253.98	253.98	11.6	6.05	294	>FBN1 C term	1	DW092618_1.4774.4774.2	controllerType=0 controllerNumber=1 scan=4774	14.9677
04580:2	1	K.C[+57.021]APGT[+146.058]C[+57.021]QNLDGSYR.C	519	Fuc(1)	C[+57]*2, T[+146]	872.865	2	1744.72	1744.73	0	-2	Specific	359.96	359.96	11.6	6.69	294	>FBN1 C term	1	DW092618_1.4936.4936.2	controllerType=0 controllerNumber=1 scan=4936	15.347
04646:2	1	K.C[+57.021]APGT[+146.058]C[+57.021]QNLDGSYR.C	519	Fuc(1)	C[+57]*2, T[+146]	872.866	2	1744.72	1744.73	0	-0.9	Specific	379.69	379.69	11.6	8.28	294	>FBN1 C term	1	DW092618_1.5000.5000.2	controllerType=0 controllerNumber=1 scan=5000	15.4985
05315:3	1	K.C[+57.021]APGT[+146.058]C[+57.021]QNLDGSYR.C	519	Fuc(1)	C[+57]*2, T[+146]	582.249	3	1744.73	1744.73	0	2.7	Specific	388.26	388.26	11.6	7.17	294	>FBN1 C term	1	DW092618_1.5575.5575.3	controllerType=0 controllerNumber=1 scan=5575	16.8249
05387:3	1	K.C[+57.021]APGTC[+57.021]QNLDGS[+146.058]YR.C	519	Fuc(1)	C[+57]*2, S[+146]	582.249	3	1744.73	1744.73	0	2.5	Specific	391.48	391.48	12.32	7.17	294	>FBN1 C term	1	DW092618_1.5632.5632.3	controllerType=0 controllerNumber=1 scan=5632	16.9573
04713:2	1	K.C[+57.021]APGT[+146.058]C[+57.021]QNLDGSYR.C	519	Fuc(1)	C[+57]*2, T[+146]	872.868	2	1744.73	1744.73	0	0.8	Specific	420.59	420.59	11.6	8.37	294	>FBN1 C term	1	DW092618_1.5060.5060.2	controllerType=0 controllerNumber=1 scan=5060	15.6396
05587:2	1	K.C[+57.021]APGT[+146.058]C[+57.021]QNLDGSYR.C	519	Fuc(1)	C[+57]*2, T[+146]	872.868	2	1744.73	1744.73	0	1.3	Specific	438.92	438.92	11.6	8.37	294	>FBN1 C term	1	DW092618_1.5805.5805.2	controllerType=0 controllerNumber=1 scan=5805	17.3585
04831:2	1	K.C[+57.021]APGT[+146.058]C[+57.021]QNLDGSYR.C	519	Fuc(1)	C[+57]*2, T[+146]	872.868	2	1744.73	1744.73	0	1.1	Specific	474.43	474.43	12.92	8.56	294	>FBN1 C term	1	DW092618_1.5162.5162.2	controllerType=0 controllerNumber=1 scan=5162	15.875
04770:2	1	K.C[+57.021]APGT[+146.058]C[+57.021]QNLDGSYR.C	519	Fuc(1)	C[+57]*2, T[+146]	872.868	2	1744.73	1744.73	0	1.1	Specific	478.57	478.57	11.6	8.56	294	>FBN1 C term	1	DW092618_1.5113.5113.2	controllerType=0 controllerNumber=1 scan=5113	15.7632
04984:2	1	K.C[+57.021]APGT[+146.058]C[+57.021]QNLDGSYR.C	519	Fuc(1)	C[+57]*2, T[+146]	872.867	2	1744.73	1744.73	0	-0.3	Specific	510.61	510.61	13.23	8.91	294	>FBN1 C term	1	DW092618_1.5297.5297.2	controllerType=0 controllerNumber=1 scan=5297	16.1806
04919:2	1	K.C[+57.021]APGT[+146.058]C[+57.021]QNLDGSYR.C	519	Fuc(1)	C[+57]*2, T[+146]	872.868	2	1744.73	1744.73	0	1.6	Specific	536.66	536.66	11.6	9.13	294	>FBN1 C term	1	DW092618_1.5236.5236.2	controllerType=0 controllerNumber=1 scan=5236	16.0438
05504:2	1	K.C[+57.021]APGT[+146.058]C[+57.021]QNLDGSYR.C	519	Fuc(1)	C[+57]*2, T[+146]	872.868	2	1744.73	1744.73	0	1.1	Specific	540.83	540.83	11.6	9.04	294	>FBN1 C term	1	DW092618_1.5738.5738.2	controllerType=0 controllerNumber=1 scan=5738	17.2035
05448:3	1	K.C[+57.021]APGTC[+57.021]QNLDGS[+146.058]YR.C	519	Fuc(1)	C[+57]*2, S[+146]	582.248	3	1744.73	1744.73	0	2.3	Specific	543.57	543.57	10.57	7.93	294	>FBN1 C term	1	DW092618_1.5685.5685.3	controllerType=0 controllerNumber=1 scan=5685	17.08
05047:2	1	K.C[+57.021]APGT[+146.058]C[+57.021]QNLDGSYR.C	519	Fuc(1)	C[+57]*2, T[+146]	872.869	2	1744.73	1744.73	0	2	Specific	566.77	566.77	11.6	10.19	294	>FBN1 C term	1	DW092618_1.5354.5354.2	controllerType=0 controllerNumber=1 scan=5354	16.3102
05175:2	1	K.C[+57.021]APGTC[+57.021]QNLDGS[+146.058]YR.C	519	Fuc(1)	C[+57]*2, S[+146]	872.869	2	1744.73	1744.73	0	2.2	Specific	635.18	635.18	4.79	11.19	294	>FBN1 C term	1	DW092618_1.5463.5463.2	controllerType=0 controllerNumber=1 scan=5463	16.564
05310:2	1	K.C[+57.021]APGTC[+57.021]QNLDGS[+146.058]YR.C	519	Fuc(1)	C[+57]*2, S[+146]	872.869	2	1744.73	1744.73	0	1.8	Specific	640.57	640.57	6.52	11.19	294	>FBN1 C term	1	DW092618_1.5571.5571.2	controllerType=0 controllerNumber=1 scan=5571	16.8163
05105:2	1	K.C[+57.021]APGTC[+57.021]QNLDGS[+146.058]YR.C	519	Fuc(1)	C[+57]*2, S[+146]	872.868	2	1744.73	1744.73	0	1.6	Specific	664.03	664.03	6.36	12.19	294	>FBN1 C term	1	DW092618_1.5407.5407.2	controllerType=0 controllerNumber=1 scan=5407	16.4336
05240:2	1	K.C[+57.021]APGT[+146.058]C[+57.021]QNLDGSYR.C	519	Fuc(1)	C[+57]*2, T[+146]	872.869	2	1744.73	1744.73	0	2.6	Specific	687.34	687.34	11.6	12.19	294	>FBN1 C term	1	DW092618_1.5517.5517.2	controllerType=0 controllerNumber=1 scan=5517	16.6904
05380:2	1	K.C[+57.021]APGTC[+57.021]QNLDGS[+146.058]YR.C	519	Fuc(1)	C[+57]*2, S[+146]	872.869	2	1744.73	1744.73	0	2.4	Specific	711.94	711.94	4.46	13.19	294	>FBN1 C term	1	DW092618_1.5626.5626.2	controllerType=0 controllerNumber=1 scan=5626	16.9444
05443:2	1	K.C[+57.021]APGTC[+57.021]QNLDGS[+146.058]YR.C	519	Fuc(1)	C[+57]*2, S[+146]	872.869	2	1744.73	1744.73	0	2.5	Specific	751.32	751.32	18.15	14.19	294	>FBN1 C term	1	DW092618_1.5680.5680.2	controllerType=0 controllerNumber=1 scan=5680	17.0697
10276:3	1	K.C[+57.021]EDIDEC[+57.021]VEEPEIC[+57.021]ALGTC[+57.021]SNTEGSFK.C	546		C[+57]*4	1050.43	3	3149.29	3149.27	0	5.6	Specific	384.44	384.44	384.44	4.26	294	>FBN1 C term	1	DW092618_1.9826.9826.2	controllerType=0 controllerNumber=1 scan=9826	26.4
10315:3	1	K.C[+57.021]EDIDEC[+57.021]VEEPEIC[+57.021]ALGTC[+57.021]SNTEGSFK.C	546		C[+57]*4	1050.43	3	3149.27	3149.27	0	-0.5	Specific	699.79	673.24	565.79	9.87	294	>FBN1 C term	1	DW092618_1.9861.9861.4	controllerType=0 controllerNumber=1 scan=9861	26.478
10141:3	1	K.C[+57.021]EDIDEC[+57.021]VEEPEIC[+57.021]ALGTC[+57.021]SNTEGSFK.C	546		C[+57]*4	1050.43	3	3149.27	3149.27	0	-1	Specific	992.9	936.02	936.02	15.87	294	>FBN1 C term	1	DW092618_1.9702.9702.3	controllerType=0 controllerNumber=1 scan=9702	26.1206
10078:3	1	K.C[+57.021]EDIDEC[+57.021]VEEPEIC[+57.021]ALGTC[+57.021]SNTEGSFK.C	546		C[+57]*4	1050.43	3	3149.27	3149.27	0	1.2	Specific	1030.06	991.47	979.51	16.87	294	>FBN1 C term	1	DW092618_1.9646.9646.3	controllerType=0 controllerNumber=1 scan=9646	25.9975
10018:3	1	K.C[+57.021]EDIDEC[+57.021]VEEPEIC[+57.021]ALGTC[+57.021]SNTEGSFK.C	546		C[+57]*4	1050.43	3	3149.28	3149.27	0	2.4	Specific	1075.16	1016.96	925.1	17.95	294	>FBN1 C term	1	DW092618_1.9592.9592.3	controllerType=0 controllerNumber=1 scan=9592	25.875
09873:3	1	K.C[+57.021]EDIDEC[+57.021]VEEPEIC[+57.021]ALGT[+146.058]C[+57.021]SNTEGSFK.C	546	Fuc(1)	C[+57]*4, T[+146]	1099.12	3	3295.34	3295.33	0	2.9	Specific	960.32	960.32	1.57	15.95	294	>FBN1 C term	1	DW092618_1.9462.9462.3	controllerType=0 controllerNumber=1 scan=9462	25.5695
09746:3	1	K.C[+57.021]EDIDEC[+57.021]VEEPEIC[+57.021]ALGTC[+57.021]SNT[+146.058]EGSFK.C	546	Fuc(1)	C[+57]*4, T[+146]	1099.12	3	3295.34	3295.33	0	4.4	Specific	1042.99	1042.99	2.78	16.32	294	>FBN1 C term	1	DW092618_1.9353.9353.3	controllerType=0 controllerNumber=1 scan=9353	25.3136
09805:3	1	K.C[+57.021]EDIDEC[+57.021]VEEPEIC[+57.021]ALGT[+146.058]C[+57.021]SNTEGSFK.C	546	Fuc(1)	C[+57]*4, T[+146]	1099.12	3	3295.34	3295.33	0	4.3	Specific	1075.13	1075.13	2.4	17.32	294	>FBN1 C term	1	DW092618_1.9404.9404.3	controllerType=0 controllerNumber=1 scan=9404	25.4345
09639:3	1	K.C[+57.021]EDIDEC[+57.021]VEEPEIC[+57.021]ALGT[+146.058]C[+57.021]S[+162.053]NTEGSFK.C	546	Fuc(1),Hex(1)	C[+57]*4, S[+162], T[+146]	1153.14	3	3457.39	3457.38	0	3.2	Specific	296.52	296.52	0	2.3	294	>FBN1 C term	1	DW092618_1.9258.9258.3	controllerType=0 controllerNumber=1 scan=9258	25.0916
09518:3	1	K.C[+57.021]EDIDEC[+57.021]VEEPEIC[+57.021]ALGTC[+57.021]S[+162.053]NT[+146.058]EGSFK.C	546	Hex(1),Fuc(1)	C[+57]*4, S[+162], T[+146]	1153.13	3	3457.39	3457.38	0	2.2	Specific	461.85	461.85	0	4.69	294	>FBN1 C term	1	DW092618_1.9157.9157.3	controllerType=0 controllerNumber=1 scan=9157	24.8586
09514:3	1	K.C[+57.021]EDIDEC[+57.021]VEEPEIC[+57.021]ALGTC[+57.021]S[+146.058]NTEGS[+162.053]FK.C	546	Fuc(1),Hex(1)	C[+57]*4, S[+146][+162]	1153.13	3	3457.39	3457.38	0	2.2	Specific	1136.34	1136.34	0	18.95	294	>FBN1 C term	1	DW092618_1.9153.9153.3	controllerType=0 controllerNumber=1 scan=9153	24.8502
03122:3	1	K.HGQC[+57.021]INTDGSYR.C	674		C[+57]	469.877	3	1407.62	1407.61	0	6.6	Specific	91.17	91.17	91.17	1.94	294	>FBN1 C term	1	DW092618_1.3578.3578.3	controllerType=0 controllerNumber=1 scan=3578	11.9699
04464:3	1	K.HGQC[+57.021]INTDGSYR.C	674		C[+57]	469.874	3	1407.61	1407.61	0	0	Specific	152.7	152.7	152.7	2.16	294	>FBN1 C term	1	DW092618_1.4832.4832.3	controllerType=0 controllerNumber=1 scan=4832	15.1042
03221:2	1	K.HGQC[+57.021]INTDGSYR.C	674		C[+57]	704.31	2	1407.61	1407.61	0	4.4	Specific	156.43	156.43	156.43	0.91	294	>FBN1 C term	1	DW092618_1.3684.3684.2	controllerType=0 controllerNumber=1 scan=3684	12.263
03773:2	1	K.HGQC[+57.021]INTDGSYR.C	674		C[+57]	704.308	2	1407.61	1407.61	0	0.7	Specific	175.77	175.77	175.77	2	294	>FBN1 C term	1	DW092618_1.4219.4219.2	controllerType=0 controllerNumber=1 scan=4219	13.6263
03318:2	1	K.HGQC[+57.021]INTDGSYR.C	674		C[+57]	704.309	2	1407.61	1407.61	0	2.3	Specific	203.44	203.44	203.44	2.03	294	>FBN1 C term	1	DW092618_1.3776.3776.2	controllerType=0 controllerNumber=1 scan=3776	12.5026
04122:3	1	K.HGQC[+57.021]INTDGSYR.C	674		C[+57]	469.875	3	1407.61	1407.61	0	3.3	Specific	214.39	214.39	214.39	3.06	294	>FBN1 C term	1	DW092618_1.4528.4528.3	controllerType=0 controllerNumber=1 scan=4528	14.385
03262:2	1	K.HGQC[+57.021]INTDGSYR.C	674		C[+57]	704.31	2	1407.61	1407.61	0	4.6	Specific	279.78	279.78	279.78	2.39	294	>FBN1 C term	1	DW092618_1.3726.3726.2	controllerType=0 controllerNumber=1 scan=3726	12.3753
03984:3	1	K.HGQC[+57.021]INTDGSYR.C	674		C[+57]	469.874	3	1407.61	1407.61	0	1.2	Specific	302.89	302.89	302.89	4.14	294	>FBN1 C term	1	DW092618_1.4407.4407.3	controllerType=0 controllerNumber=1 scan=4407	14.0875
03404:2	1	K.HGQC[+57.021]INTDGSYR.C	674		C[+57]	704.307	2	1407.61	1407.61	0	-0.1	Specific	303.14	303.14	303.14	3	294	>FBN1 C term	1	DW092618_1.3858.3858.2	controllerType=0 controllerNumber=1 scan=3858	12.7221
03366:2	1	K.HGQC[+57.021]INTDGSYR.C	674		C[+57]	704.308	2	1407.61	1407.61	0	1.1	Specific	361.42	361.42	361.42	3.47	294	>FBN1 C term	1	DW092618_1.3818.3818.2	controllerType=0 controllerNumber=1 scan=3818	12.6143
03718:2	1	K.HGQC[+57.021]INTDGSYR.C	674		C[+57]	704.312	2	1407.62	1407.61	0	6.6	Specific	391.1	391.1	391.1	3.81	294	>FBN1 C term	1	DW092618_1.4174.4174.2	controllerType=0 controllerNumber=1 scan=4174	13.5157
04036:3	1	K.HGQC[+57.021]INTDGSYR.C	674		C[+57]	469.876	3	1407.61	1407.61	0	5.4	Specific	405.6	405.6	405.6	5.95	294	>FBN1 C term	1	DW092618_1.4453.4453.3	controllerType=0 controllerNumber=1 scan=4453	14.2013
03455:2	1	K.HGQC[+57.021]INTDGSYR.C	674		C[+57]	704.312	2	1407.62	1407.61	0	6.9	Specific	431.12	396.36	396.36	4.19	294	>FBN1 C term	1	DW092618_1.3906.3906.2	controllerType=0 controllerNumber=1 scan=3906	12.8362
03162:3	1	K.HGQC[+57.021]INTDGSYR.C	674		C[+57]	469.873	3	1407.61	1407.61	0	-0.7	Specific	433.92	433.92	433.92	7.96	294	>FBN1 C term	1	DW092618_1.3622.3622.3	controllerType=0 controllerNumber=1 scan=3622	12.0924
03278:3	1	K.HGQC[+57.021]INTDGSYR.C	674		C[+57]	469.876	3	1407.61	1407.61	0	4.2	Specific	446.32	446.32	446.32	7.6	294	>FBN1 C term	1	DW092618_1.3742.3742.3	controllerType=0 controllerNumber=1 scan=3742	12.4147
03195:3	1	K.HGQC[+57.021]INTDGSYR.C	674		C[+57]	469.875	3	1407.61	1407.61	0	2.1	Specific	456.24	456.24	456.24	8.23	294	>FBN1 C term	1	DW092618_1.3659.3659.3	controllerType=0 controllerNumber=1 scan=3659	12.2013
03674:2	1	K.HGQC[+57.021]INTDGSYR.C	674		C[+57]	704.307	2	1407.61	1407.61	0	0.4	Specific	474.94	449.51	449.51	5.54	294	>FBN1 C term	1	DW092618_1.4131.4131.2	controllerType=0 controllerNumber=1 scan=4131	13.4108
03852:3	1	K.HGQC[+57.021]INTDGSYR.C	674		C[+57]	469.877	3	1407.62	1407.61	0	6.6	Specific	478.54	478.54	478.54	6.98	294	>FBN1 C term	1	DW092618_1.4293.4293.3	controllerType=0 controllerNumber=1 scan=4293	13.8098
03328:3	1	K.HGQC[+57.021]INTDGSYR.C	674		C[+57]	469.876	3	1407.61	1407.61	0	3.8	Specific	486.12	486.12	486.12	7.95	294	>FBN1 C term	1	DW092618_1.3785.3785.3	controllerType=0 controllerNumber=1 scan=3785	12.5245
03754:3	1	K.HGQC[+57.021]INTDGSYR.C	674		C[+57]	469.876	3	1407.61	1407.61	0	5.3	Specific	488.37	480.47	480.47	7.95	294	>FBN1 C term	1	DW092618_1.4203.4203.3	controllerType=0 controllerNumber=1 scan=4203	13.5877
03376:3	1	K.HGQC[+57.021]INTDGSYR.C	674		C[+57]	469.875	3	1407.61	1407.61	0	3.4	Specific	489.5	478.34	478.34	8.58	294	>FBN1 C term	1	DW092618_1.3826.3826.3	controllerType=0 controllerNumber=1 scan=3826	12.6343
03701:3	1	K.HGQC[+57.021]INTDGSYR.C	674		C[+57]	469.876	3	1407.61	1407.61	0	3.9	Specific	490.32	490.32	490.32	6.71	294	>FBN1 C term	1	DW092618_1.4159.4159.3	controllerType=0 controllerNumber=1 scan=4159	13.4792
03237:3	1	K.HGQC[+57.021]INTDGSYR.C	674		C[+57]	469.875	3	1407.61	1407.61	0	2.3	Specific	491.28	466.34	466.34	8.58	294	>FBN1 C term	1	DW092618_1.3701.3701.3	controllerType=0 controllerNumber=1 scan=3701	12.3055
03805:3	1	K.HGQC[+57.021]INTDGSYR.C	674		C[+57]	469.876	3	1407.61	1407.61	0	3.8	Specific	492.77	492.77	492.77	7.95	294	>FBN1 C term	1	DW092618_1.4249.4249.3	controllerType=0 controllerNumber=1 scan=4249	13.7014
03504:3	1	K.HGQC[+57.021]INTDGSYR.C	674		C[+57]	469.875	3	1407.61	1407.61	0	2.9	Specific	492.81	492.81	492.81	8.58	294	>FBN1 C term	1	DW092618_1.3954.3954.3	controllerType=0 controllerNumber=1 scan=3954	12.9534
03461:3	1	K.HGQC[+57.021]INTDGSYR.C	674		C[+57]	469.876	3	1407.61	1407.61	0	4.1	Specific	498.75	454.96	454.96	7.95	294	>FBN1 C term	1	DW092618_1.3912.3912.3	controllerType=0 controllerNumber=1 scan=3912	12.8508
03659:3	1	K.HGQC[+57.021]INTDGSYR.C	674		C[+57]	469.876	3	1407.61	1407.61	0	4.5	Specific	503.19	492.62	492.62	7.95	294	>FBN1 C term	1	DW092618_1.4116.4116.3	controllerType=0 controllerNumber=1 scan=4116	13.3728
03413:3	1	K.HGQC[+57.021]INTDGSYR.C	674		C[+57]	469.875	3	1407.61	1407.61	0	1.3	Specific	506.57	485.68	485.68	8.49	294	>FBN1 C term	1	DW092618_1.3865.3865.3	controllerType=0 controllerNumber=1 scan=3865	12.7385
03617:3	1	K.HGQC[+57.021]INTDGSYR.C	674		C[+57]	469.874	3	1407.61	1407.61	0	1.2	Specific	511.26	489.76	489.76	7.25	294	>FBN1 C term	1	DW092618_1.4075.4075.3	controllerType=0 controllerNumber=1 scan=4075	13.2705
03587:3	1	K.HGQC[+57.021]INTDGSYR.C	674		C[+57]	469.874	3	1407.61	1407.61	0	0.8	Specific	518.71	498.1	498.1	8.49	294	>FBN1 C term	1	DW092618_1.4037.4037.3	controllerType=0 controllerNumber=1 scan=4037	13.1607
03505:2	1	K.HGQC[+57.021]INTDGSYR.C	674		C[+57]	704.31	2	1407.61	1407.61	0	3.9	Specific	543.83	514.93	514.93	5.6	294	>FBN1 C term	1	DW092618_1.3955.3955.2	controllerType=0 controllerNumber=1 scan=3955	12.9555
03546:3	1	K.HGQC[+57.021]INTDGSYR.C	674		C[+57]	469.875	3	1407.61	1407.61	0	2.1	Specific	549.81	475.47	475.47	7.25	294	>FBN1 C term	1	DW092618_1.3996.3996.3	controllerType=0 controllerNumber=1 scan=3996	13.0565
03627:2	1	K.HGQC[+57.021]INTDGSYR.C	674		C[+57]	704.309	2	1407.61	1407.61	0	2.6	Specific	684.12	616.77	616.77	9.52	294	>FBN1 C term	1	DW092618_1.4087.4087.2	controllerType=0 controllerNumber=1 scan=4087	13.2988
03554:2	1	K.HGQC[+57.021]INTDGSYR.C	674		C[+57]	704.308	2	1407.61	1407.61	0	1	Specific	751.13	686.46	686.46	11.7	294	>FBN1 C term	1	DW092618_1.4003.4003.2	controllerType=0 controllerNumber=1 scan=4003	13.0728
03596:2	1	K.HGQC[+57.021]INTDGSYR.C	674		C[+57]	704.308	2	1407.61	1407.61	0	0.9	Specific	846.85	713.51	713.51	12.7	294	>FBN1 C term	1	DW092618_1.4047.4047.2	controllerType=0 controllerNumber=1 scan=4047	13.1848
03449:2	1	K.HGQC[+57.021]INTDGS[+162.053]YR.C	674	Hex(1)	C[+57], S[+162]	785.336	2	1569.66	1569.66	0	3.1	Specific	179.56	179.56	25.36	2.13	294	>FBN1 C term	1	DW092618_1.3899.3899.2	controllerType=0 controllerNumber=1 scan=3899	12.8186
03362:3	1	K.HGQC[+57.021]INTDGS[+162.053]YR.C	674	Hex(1)	C[+57], S[+162]	523.892	3	1569.66	1569.66	0	0.6	Specific	336.58	336.58	17.35	6.11	294	>FBN1 C term	1	DW092618_1.3813.3813.3	controllerType=0 controllerNumber=1 scan=3813	12.6022
03161:3	1	K.HGQC[+57.021]INTDGS[+162.053]YR.C	674	Hex(1)	C[+57], S[+162]	523.892	3	1569.66	1569.66	0	1.2	Specific	359.86	359.86	16.6	6.27	294	>FBN1 C term	1	DW092618_1.3621.3621.3	controllerType=0 controllerNumber=1 scan=3621	12.0903
03400:3	1	K.HGQC[+57.021]INTDGS[+162.053]YR.C	674	Hex(1)	C[+57], S[+162]	523.894	3	1569.67	1569.66	0	5.2	Specific	399.66	399.66	17.83	6.08	294	>FBN1 C term	1	DW092618_1.3853.3853.3	controllerType=0 controllerNumber=1 scan=3853	12.7101
03498:2	1	K.HGQC[+57.021]INTDGS[+162.053]YR.C	674	Hex(1)	C[+57], S[+162]	785.335	2	1569.66	1569.66	0	2	Specific	495.34	495.34	16.21	6.32	294	>FBN1 C term	1	DW092618_1.3947.3947.2	controllerType=0 controllerNumber=1 scan=3947	12.9358
03536:3	1	K.HGQC[+57.021]INTDGS[+162.053]YR.C	674	Hex(1)	C[+57], S[+162]	523.891	3	1569.66	1569.66	0	-0.1	Specific	496.64	496.64	20.47	8.49	294	>FBN1 C term	1	DW092618_1.3988.3988.3	controllerType=0 controllerNumber=1 scan=3988	13.0376
03452:3	1	K.HGQC[+57.021]INTDGS[+162.053]YR.C	674	Hex(1)	C[+57], S[+162]	523.893	3	1569.66	1569.66	0	3	Specific	556.92	556.92	26.48	8.71	294	>FBN1 C term	1	DW092618_1.3902.3902.3	controllerType=0 controllerNumber=1 scan=3902	12.8263
03495:3	1	K.HGQC[+57.021]INTDGS[+162.053]YR.C	674	Hex(1)	C[+57], S[+162]	523.893	3	1569.66	1569.66	0	1.9	Specific	623.75	623.75	26.11	10.77	294	>FBN1 C term	1	DW092618_1.3945.3945.3	controllerType=0 controllerNumber=1 scan=3945	12.9315
03584:3	1	K.HGQC[+57.021]IN[+15.995]TDGS[+162.053]YR.C	674	Hex(1)	C[+57], N[+16], S[+162]	529.223	3	1585.66	1585.65	0	0.7	Specific	230.71	230.71	3.45	4.95	294	>FBN1 C term	1	DW092618_1.4033.4033.3	controllerType=0 controllerNumber=1 scan=4033	13.1508
03538:3	1	K.HGQC[+57.021]IN[+15.995]TDGS[+162.053]YR.C	674	Hex(1)	C[+57], N[+16], S[+162]	529.223	3	1585.65	1585.65	0	0	Specific	328.97	328.97	2.63	6.11	294	>FBN1 C term	1	DW092618_1.3989.3989.3	controllerType=0 controllerNumber=1 scan=3989	13.0401
03124:2	1	R.C[+57.021]VNTYGSYEC[+57.021]K.C	756		C[+57]*2	690.784	2	1380.56	1380.56	0	4.1	Specific	8.34	8.34	8.34	1.95	294	>FBN1 C term	1	DW092618_1.3580.3580.2	controllerType=0 controllerNumber=1 scan=3580	11.9755
03394:2	1	R.C[+57.021]VNTYGSYEC[+57.021]K.C	756		C[+57]*2	690.783	2	1380.56	1380.56	0	2.3	Specific	150.06	150.06	150.06	3.08	294	>FBN1 C term	1	DW092618_1.3848.3848.2	controllerType=0 controllerNumber=1 scan=3848	12.698
03169:2	1	R.C[+57.021]VNTYGSYEC[+57.021]K.C	756		C[+57]*2	690.782	2	1380.56	1380.56	0	0.6	Specific	160.84	160.84	160.84	3.34	294	>FBN1 C term	1	DW092618_1.3630.3630.2	controllerType=0 controllerNumber=1 scan=3630	12.1127
03355:2	1	R.C[+57.021]VNTYGSYEC[+57.021]K.C	756		C[+57]*2	690.784	2	1380.56	1380.56	0	2.8	Specific	175.42	175.42	175.42	3.43	294	>FBN1 C term	1	DW092618_1.3809.3809.2	controllerType=0 controllerNumber=1 scan=3809	12.5899
03475:2	1	R.C[+57.021]VNTYGSYEC[+57.021]K.C	756		C[+57]*2	690.781	2	1380.55	1380.56	0	-1	Specific	207.23	207.23	207.23	3.44	294	>FBN1 C term	1	DW092618_1.3926.3926.2	controllerType=0 controllerNumber=1 scan=3926	12.8851
03417:2	1	R.C[+57.021]VNTYGSYEC[+57.021]K.C	756		C[+57]*2	690.782	2	1380.56	1380.56	0	1.1	Specific	220.74	220.74	220.74	3.5	294	>FBN1 C term	1	DW092618_1.3868.3868.2	controllerType=0 controllerNumber=1 scan=3868	12.745
03562:2	1	R.C[+57.021]VNTYGSYEC[+57.021]K.C	756		C[+57]*2	690.783	2	1380.56	1380.56	0	1.3	Specific	288.82	288.82	288.82	4.62	294	>FBN1 C term	1	DW092618_1.4013.4013.2	controllerType=0 controllerNumber=1 scan=4013	13.0987
03520:2	1	R.C[+57.021]VNTYGSYEC[+57.021]K.C	756		C[+57]*2	690.783	2	1380.56	1380.56	0	1.7	Specific	289.69	289.69	289.69	5.94	294	>FBN1 C term	1	DW092618_1.3970.3970.2	controllerType=0 controllerNumber=1 scan=3970	12.9932
03607:2	1	R.C[+57.021]VNTYGSYEC[+57.021]K.C	756		C[+57]*2	690.783	2	1380.56	1380.56	0	2.1	Specific	302.06	302.06	302.06	4.49	294	>FBN1 C term	1	DW092618_1.4062.4062.2	controllerType=0 controllerNumber=1 scan=4062	13.2312
03649:2	1	R.C[+57.021]VNTYGSYEC[+57.021]K.C	756		C[+57]*2	690.783	2	1380.56	1380.56	0	2.6	Specific	311.46	311.46	311.46	6.11	294	>FBN1 C term	1	DW092618_1.4106.4106.2	controllerType=0 controllerNumber=1 scan=4106	13.3483
03772:2	1	R.C[+57.021]VNTYGSYEC[+57.021]K.C	756		C[+57]*2	690.784	2	1380.56	1380.56	0	3	Specific	388.28	388.28	388.28	7.95	294	>FBN1 C term	1	DW092618_1.4218.4218.2	controllerType=0 controllerNumber=1 scan=4218	13.6241
[truncated: 1,546 more rows]
