# Supplementary material for: POGLUT2 and POGLUT3 O-glucosylate multiple EGF repeats in fibrillin-1, -2, and LTBP1 and promote secretion of fibrillin-1
Source: J Biol Chem. 2021 Aug 17;297(3):101055. doi: 10.1016/j.jbc.2021.101055 (PMC8405936; doi:10.1016/j.jbc.2021.101055)
Supplement: Supplemental Table S12 [file mmc10.xlsx]

## Sheet: Sheet1
Table S12: Trypsin digestion of recombinant human FBN1-C expressed in POGLUT2/3 double knockout HEK293T cells.
Each tab is a biological replicate.

## Sheet: DW_111518_1
Query #:z	Protein Rank	Peptide < ProteinMetrics Confidential >	Starting position	Glycans NHFAGNa	Modification Type(s)	Observed m/z	z	Observed (M+H)	Calc. mass (M+H)	Off-by-x error	Mass error (ppm)	Cleavage	Score	Delta	Delta Mod	|Log Prob|	# of unique peptides	Protein Name	Protein DB number	Comment	Scan #	Scan Time
05333:3	1	K.C[+57.021]INTFGSFQC[+57.021]R.C	157		C[+57]*2	463.873	3	1389.6	1389.6	0	-0.4	Specific	439.67	439.67	439.67	6.02	333	>FBN1 C term	1	DW111518_1.6545.6545.3	controllerType=0 controllerNumber=1 scan=6545	19.7693
05456:3	1	K.C[+57.021]INTFGSFQC[+57.021]R.C	157		C[+57]*2	463.873	3	1389.6	1389.6	0	-0.2	Specific	468.17	468.17	468.17	5.87	333	>FBN1 C term	1	DW111518_1.6653.6653.3	controllerType=0 controllerNumber=1 scan=6653	20.0181
05932:2	1	K.C[+57.021]INTFGSFQC[+57.021]R.C	157		C[+57]*2	695.303	2	1389.6	1389.6	0	-3.1	Specific	496.89	496.89	496.89	4.79	333	>FBN1 C term	1	DW111518_1.7050.7050.4	controllerType=0 controllerNumber=1 scan=7050	20.9268
05388:3	1	K.C[+57.021]INTFGSFQC[+57.021]R.C	157		C[+57]*2	463.873	3	1389.6	1389.6	0	-0.1	Specific	557.62	557.62	557.62	6.97	333	>FBN1 C term	1	DW111518_1.6594.6594.3	controllerType=0 controllerNumber=1 scan=6594	19.8832
05742:2	1	K.C[+57.021]INTFGSFQC[+57.021]R.C	157		C[+57]*2	695.307	2	1389.61	1389.6	0	1.4	Specific	638.4	638.4	638.4	8.82	333	>FBN1 C term	1	DW111518_1.6888.6888.2	controllerType=0 controllerNumber=1 scan=6888	20.5579
05294:2	1	K.C[+57.021]INTFGSFQC[+57.021]R.C	157		C[+57]*2	695.306	2	1389.6	1389.6	0	0.3	Specific	658.41	658.41	658.41	11.29	333	>FBN1 C term	1	DW111518_1.6509.6509.2	controllerType=0 controllerNumber=1 scan=6509	19.6885
05473:2	1	K.C[+57.021]INTFGSFQC[+57.021]R.C	157		C[+57]*2	695.306	2	1389.6	1389.6	0	0.5	Specific	688.99	688.99	688.99	11.29	333	>FBN1 C term	1	DW111518_1.6668.6668.2	controllerType=0 controllerNumber=1 scan=6668	20.054
05410:2	1	K.C[+57.021]INTFGSFQC[+57.021]R.C	157		C[+57]*2	695.308	2	1389.61	1389.6	0	4.1	Specific	709.49	709.49	709.49	10.64	333	>FBN1 C term	1	DW111518_1.6613.6613.2	controllerType=0 controllerNumber=1 scan=6613	19.9272
05670:2	1	K.C[+57.021]INTFGSFQC[+57.021]R.C	157		C[+57]*2	695.307	2	1389.61	1389.6	0	1.9	Specific	712.31	712.31	712.31	12.29	333	>FBN1 C term	1	DW111518_1.6833.6833.2	controllerType=0 controllerNumber=1 scan=6833	20.4293
05603:2	1	K.C[+57.021]INTFGSFQC[+57.021]R.C	157		C[+57]*2	695.305	2	1389.6	1389.6	0	-0.2	Specific	712.72	712.72	712.72	11.18	333	>FBN1 C term	1	DW111518_1.6778.6778.2	controllerType=0 controllerNumber=1 scan=6778	20.3046
05539:2	1	K.C[+57.021]INTFGSFQC[+57.021]R.C	157		C[+57]*2	695.307	2	1389.61	1389.6	0	1.6	Specific	719.22	719.22	719.22	12.29	333	>FBN1 C term	1	DW111518_1.6723.6723.2	controllerType=0 controllerNumber=1 scan=6723	20.1827
05345:2	1	K.C[+57.021]INTFGSFQC[+57.021]R.C	157		C[+57]*2	695.307	2	1389.61	1389.6	0	2.1	Specific	731.55	731.55	731.55	12.29	333	>FBN1 C term	1	DW111518_1.6558.6558.2	controllerType=0 controllerNumber=1 scan=6558	19.8003
05072:2	1	K.C[+57.021]IN[+15.995]TFGSFQC[+57.021]R.C	157		C[+57]*2, N[+16]	703.304	2	1405.6	1405.6	0	1.7	Specific	107.04	107.04	107.04	2.02	333	>FBN1 C term	1	DW111518_1.6330.6330.2	controllerType=0 controllerNumber=1 scan=6330	19.2708
05243:2	1	K.C[+57.021]IN[+15.995]TFGSFQC[+57.021]R.C	157		C[+57]*2, N[+16]	703.303	2	1405.6	1405.6	0	0.6	Specific	137.36	137.36	137.36	2.24	333	>FBN1 C term	1	DW111518_1.6465.6465.2	controllerType=0 controllerNumber=1 scan=6465	19.5864
05016:2	1	K.C[+57.021]IN[+15.995]TFGSFQC[+57.021]R.C	157		C[+57]*2, N[+16]	703.304	2	1405.6	1405.6	0	1.5	Specific	157.68	157.68	157.68	2.24	333	>FBN1 C term	1	DW111518_1.6281.6281.2	controllerType=0 controllerNumber=1 scan=6281	19.1529
04358:2	1	K.C[+57.021]IN[+15.995]TFGSFQC[+57.021]R.C	157		C[+57]*2, N[+16]	703.308	2	1405.61	1405.6	0	6.7	Specific	199.22	199.22	199.22	2.04	333	>FBN1 C term	1	DW111518_1.5719.5719.2	controllerType=0 controllerNumber=1 scan=5719	17.8584
05486:2	1	K.C[+57.021]IN[+15.995]TFGSFQC[+57.021]R.C	157		C[+57]*2, N[+16]	703.305	2	1405.6	1405.6	0	2.4	Specific	354.87	354.87	354.87	5.75	333	>FBN1 C term	1	DW111518_1.6680.6680.2	controllerType=0 controllerNumber=1 scan=6680	20.0813
05422:2	1	K.C[+57.021]IN[+15.995]TFGSFQC[+57.021]R.C	157		C[+57]*2, N[+16]	703.302	2	1405.6	1405.6	0	-1	Specific	442.21	442.21	442.21	6.37	333	>FBN1 C term	1	DW111518_1.6625.6625.2	controllerType=0 controllerNumber=1 scan=6625	19.9546
05302:2	1	K.C[+57.021]IN[+15.995]TFGSFQC[+57.021]R.C	157		C[+57]*2, N[+16]	703.304	2	1405.6	1405.6	0	1.4	Specific	503.26	503.26	503.26	6.42	333	>FBN1 C term	1	DW111518_1.6516.6516.2	controllerType=0 controllerNumber=1 scan=6516	19.7056
05359:2	1	K.C[+57.021]IN[+15.995]TFGSFQC[+57.021]R.C	157		C[+57]*2, N[+16]	703.303	2	1405.6	1405.6	0	-0.3	Specific	534.88	534.88	534.88	6.81	333	>FBN1 C term	1	DW111518_1.6570.6570.2	controllerType=0 controllerNumber=1 scan=6570	19.8282
09234:3	1	R.EIPGVC[+57.021]ENGVC[+57.021]INMVGSFR.C	307		C[+57]*2	713.327	3	2137.97	2137.98	0	-8	Specific	118.64	118.64	118.64	2.02	333	>FBN1 C term	1	DW111518_1.9934.9934.3	controllerType=0 controllerNumber=1 scan=9934	27.584
09101:3	1	R.EIPGVC[+57.021]ENGVC[+57.021]INMVGSFR.C	307		C[+57]*2	713.328	3	2137.97	2137.98	0	-6.5	Specific	313.09	313.09	313.09	2.82	333	>FBN1 C term	1	DW111518_1.9820.9820.3	controllerType=0 controllerNumber=1 scan=9820	27.313
08753:2	1	R.EIPGVC[+57.021]ENGVC[+57.021]INMVGSFR.C	307		C[+57]*2	1069.49	2	2137.98	2137.98	0	-3.3	Specific	617.84	617.84	617.84	9.61	333	>FBN1 C term	1	DW111518_1.9527.9527.2	controllerType=0 controllerNumber=1 scan=9527	26.6161
08688:2	1	R.EIPGVC[+57.021]ENGVC[+57.021]INMVGSFR.C	307		C[+57]*2	1069.5	2	2137.99	2137.98	0	2.8	Specific	636.27	636.27	636.27	10.41	333	>FBN1 C term	1	DW111518_1.9470.9470.2	controllerType=0 controllerNumber=1 scan=9470	26.4816
08421:3	1	R.EIPGVC[+57.021]ENGVC[+57.021]INMVGSFR.C	307		C[+57]*2	713.335	3	2137.99	2137.98	0	3.8	Specific	642.58	642.58	642.58	10.41	333	>FBN1 C term	1	DW111518_1.9240.9240.3	controllerType=0 controllerNumber=1 scan=9240	25.9412
08737:3	1	R.EIPGVC[+57.021]ENGVC[+57.021]INMVGSFR.C	307		C[+57]*2	713.333	3	2137.98	2137.98	0	0.4	Specific	644.69	644.69	644.69	10.85	333	>FBN1 C term	1	DW111518_1.9513.9513.3	controllerType=0 controllerNumber=1 scan=9513	26.5837
08676:3	1	R.EIPGVC[+57.021]ENGVC[+57.021]INMVGSFR.C	307		C[+57]*2	713.335	3	2137.99	2137.98	0	3.5	Specific	693.2	693.2	693.2	11.41	333	>FBN1 C term	1	DW111518_1.9458.9458.3	controllerType=0 controllerNumber=1 scan=9458	26.4535
08475:3	1	R.EIPGVC[+57.021]ENGVC[+57.021]INMVGSFR.C	307		C[+57]*2	713.335	3	2137.99	2137.98	0	3	Specific	709.22	709.22	709.22	12.41	333	>FBN1 C term	1	DW111518_1.9292.9292.3	controllerType=0 controllerNumber=1 scan=9292	26.0637
08433:2	1	R.EIPGVC[+57.021]ENGVC[+57.021]INMVGSFR.C	307		C[+57]*2	1069.5	2	2137.99	2137.98	0	4.2	Specific	712.63	712.63	712.63	12.41	333	>FBN1 C term	1	DW111518_1.9251.9251.2	controllerType=0 controllerNumber=1 scan=9251	25.967
08603:3	1	R.EIPGVC[+57.021]ENGVC[+57.021]INMVGSFR.C	307		C[+57]*2	713.336	3	2137.99	2137.98	0	5.4	Specific	714.26	714.26	714.26	12.41	333	>FBN1 C term	1	DW111518_1.9403.9403.3	controllerType=0 controllerNumber=1 scan=9403	26.3228
08538:3	1	R.EIPGVC[+57.021]ENGVC[+57.021]INMVGSFR.C	307		C[+57]*2	713.335	3	2137.99	2137.98	0	3.3	Specific	715.53	715.53	715.53	12.41	333	>FBN1 C term	1	DW111518_1.9348.9348.3	controllerType=0 controllerNumber=1 scan=9348	26.1938
08487:2	1	R.EIPGVC[+57.021]ENGVC[+57.021]INMVGSFR.C	307		C[+57]*2	1069.5	2	2137.99	2137.98	0	4	Specific	733.39	733.39	733.39	12.41	333	>FBN1 C term	1	DW111518_1.9303.9303.2	controllerType=0 controllerNumber=1 scan=9303	26.089
08621:2	1	R.EIPGVC[+57.021]ENGVC[+57.021]INMVGSFR.C	307		C[+57]*2	1069.5	2	2137.99	2137.98	0	4.4	Specific	747.78	747.78	747.78	12.41	333	>FBN1 C term	1	DW111518_1.9416.9416.2	controllerType=0 controllerNumber=1 scan=9416	26.3536
08550:2	1	R.EIPGVC[+57.021]ENGVC[+57.021]INMVGSFR.C	307		C[+57]*2	1069.5	2	2137.99	2137.98	0	4.2	Specific	748.25	748.25	748.25	12.41	333	>FBN1 C term	1	DW111518_1.9358.9358.2	controllerType=0 controllerNumber=1 scan=9358	26.2174
08599:2	1	R.EIPGVC[+57.021]ENGVC[+57.021]IN[+15.995]MVGSFR.C	307		C[+57]*2, N[+16]	1077.49	2	2153.98	2153.98	0	0.1	Specific	412.82	412.82	4	6.31	333	>FBN1 C term	1	DW111518_1.9399.9399.2	controllerType=0 controllerNumber=1 scan=9399	26.3121
08250:2	1	R.EIPGVC[+57.021]ENGVC[+57.021]IN[+15.995]MVGSFR.C	307		C[+57]*2, N[+16]	1077.5	2	2153.99	2153.98	0	8	Specific	472.91	472.91	4	7.38	333	>FBN1 C term	1	DW111518_1.9099.9099.2	controllerType=0 controllerNumber=1 scan=9099	25.607
03510:2	1	R.NAEC[+57.021]INTAGSYR.C	356		C[+57]	678.304	2	1355.6	1355.6	0	0	Specific	476.28	476.28	476.28	8.51	333	>FBN1 C term	1	DW111518_1.4946.4946.2	controllerType=0 controllerNumber=1 scan=4946	16.1122
03438:2	1	R.NAEC[+57.021]INTAGSYR.C	356		C[+57]	678.304	2	1355.6	1355.6	0	0.2	Specific	499.94	499.94	499.94	8.67	333	>FBN1 C term	1	DW111518_1.4877.4877.2	controllerType=0 controllerNumber=1 scan=4877	15.9516
03301:2	1	R.NAEC[+57.021]INTAGSYR.C	356		C[+57]	678.304	2	1355.6	1355.6	0	-0.4	Specific	522.81	522.81	522.81	9.05	333	>FBN1 C term	1	DW111518_1.4746.4746.2	controllerType=0 controllerNumber=1 scan=4746	15.6562
03233:2	1	R.NAEC[+57.021]INTAGSYR.C	356		C[+57]	678.303	2	1355.6	1355.6	0	-2.3	Specific	527.12	527.12	527.12	9.05	333	>FBN1 C term	1	DW111518_1.4686.4686.2	controllerType=0 controllerNumber=1 scan=4686	15.5186
03175:2	1	R.NAEC[+57.021]INTAGSYR.C	356		C[+57]	678.303	2	1355.6	1355.6	0	-1.3	Specific	528.9	528.9	528.9	9.05	333	>FBN1 C term	1	DW111518_1.4634.4634.2	controllerType=0 controllerNumber=1 scan=4634	15.3972
03381:2	1	R.NAEC[+57.021]INTAGSYR.C	356		C[+57]	678.302	2	1355.6	1355.6	0	-2.7	Specific	535.51	535.51	535.51	9.05	333	>FBN1 C term	1	DW111518_1.4821.4821.2	controllerType=0 controllerNumber=1 scan=4821	15.8235
02518:2	1	R.NAEC[+57.021]INTAGSYR.C	356		C[+57]	678.304	2	1355.6	1355.6	0	0.4	Specific	564.75	564.75	564.75	10.07	333	>FBN1 C term	1	DW111518_1.3958.3958.2	controllerType=0 controllerNumber=1 scan=3958	13.7903
03106:2	1	R.NAEC[+57.021]INTAGSYR.C	356		C[+57]	678.303	2	1355.6	1355.6	0	-2.1	Specific	584.92	570.71	570.71	10.16	333	>FBN1 C term	1	DW111518_1.4575.4575.2	controllerType=0 controllerNumber=1 scan=4575	15.2613
02642:2	1	R.NAEC[+57.021]INTAGSYR.C	356		C[+57]	678.303	2	1355.6	1355.6	0	-1.6	Specific	625.24	625.24	625.24	11.16	333	>FBN1 C term	1	DW111518_1.4096.4096.2	controllerType=0 controllerNumber=1 scan=4096	14.1222
02846:2	1	R.NAEC[+57.021]INTAGSYR.C	356		C[+57]	678.303	2	1355.6	1355.6	0	-1.8	Specific	631.09	623.99	623.99	11.16	333	>FBN1 C term	1	DW111518_1.4327.4327.2	controllerType=0 controllerNumber=1 scan=4327	14.6778
02982:2	1	R.NAEC[+57.021]INTAGSYR.C	356		C[+57]	678.303	2	1355.6	1355.6	0	-1	Specific	634.15	634.15	634.15	11.16	333	>FBN1 C term	1	DW111518_1.4466.4466.2	controllerType=0 controllerNumber=1 scan=4466	15.0048
02769:2	1	R.NAEC[+57.021]INTAGSYR.C	356		C[+57]	678.303	2	1355.6	1355.6	0	-1.3	Specific	650.04	646.2	646.2	12.16	333	>FBN1 C term	1	DW111518_1.4237.4237.2	controllerType=0 controllerNumber=1 scan=4237	14.4549
02601:2	1	R.NAEC[+57.021]INTAGSYR.C	356		C[+57]	678.303	2	1355.6	1355.6	0	-1.4	Specific	650.6	650.6	650.6	12.16	333	>FBN1 C term	1	DW111518_1.4049.4049.2	controllerType=0 controllerNumber=1 scan=4049	14.0071
02683:2	1	R.NAEC[+57.021]INTAGSYR.C	356		C[+57]	678.303	2	1355.6	1355.6	0	-1.4	Specific	651.92	651.92	651.92	12.16	333	>FBN1 C term	1	DW111518_1.4143.4143.2	controllerType=0 controllerNumber=1 scan=4143	14.2329
02888:2	1	R.NAEC[+57.021]INTAGSYR.C	356		C[+57]	678.303	2	1355.6	1355.6	0	-1.3	Specific	656.46	644.38	644.38	12.16	333	>FBN1 C term	1	DW111518_1.4371.4371.2	controllerType=0 controllerNumber=1 scan=4371	14.782
02727:2	1	R.NAEC[+57.021]INTAGSYR.C	356		C[+57]	678.303	2	1355.6	1355.6	0	-1.3	Specific	658.96	658.96	658.96	12.16	333	>FBN1 C term	1	DW111518_1.4191.4191.2	controllerType=0 controllerNumber=1 scan=4191	14.3446
03048:2	1	R.NAEC[+57.021]INTAGSYR.C	356		C[+57]	678.304	2	1355.6	1355.6	0	-0.4	Specific	664.62	664.62	664.62	12.16	333	>FBN1 C term	1	DW111518_1.4522.4522.2	controllerType=0 controllerNumber=1 scan=4522	15.1352
02807:2	1	R.NAEC[+57.021]INTAGSYR.C	356		C[+57]	678.303	2	1355.6	1355.6	0	-1.3	Specific	670.34	646.53	646.53	12.16	333	>FBN1 C term	1	DW111518_1.4282.4282.2	controllerType=0 controllerNumber=1 scan=4282	14.5682
02560:2	1	R.NAEC[+57.021]INTAGSYR.C	356		C[+57]	678.303	2	1355.6	1355.6	0	-1.1	Specific	671.88	671.88	671.88	12.16	333	>FBN1 C term	1	DW111518_1.4003.4003.2	controllerType=0 controllerNumber=1 scan=4003	13.8963
02935:2	1	R.NAEC[+57.021]INTAGSYR.C	356		C[+57]	678.303	2	1355.6	1355.6	0	-1	Specific	681.92	618.87	618.87	12.16	333	>FBN1 C term	1	DW111518_1.4418.4418.2	controllerType=0 controllerNumber=1 scan=4418	14.8938
02021:2	1	R.NAEC[+57.021]IN[+15.995]TAGSYR.C	356		C[+57], N[+16]	686.301	2	1371.59	1371.6	0	-0.9	Specific	285.66	285.66	285.66	4.66	333	>FBN1 C term	1	DW111518_1.3471.3471.2	controllerType=0 controllerNumber=1 scan=3471	12.6062
02072:2	1	R.NAEC[+57.021]IN[+15.995]TAGSYR.C	356		C[+57], N[+16]	686.301	2	1371.59	1371.6	0	-0.9	Specific	309.24	309.24	309.24	5.2	333	>FBN1 C term	1	DW111518_1.3519.3519.2	controllerType=0 controllerNumber=1 scan=3519	12.7256
02578:2	1	R.NAEC[+57.021]IN[+15.995]TAGSYR.C	356		C[+57], N[+16]	686.302	2	1371.6	1371.6	0	0.4	Specific	388.39	388.39	299.66	8.06	333	>FBN1 C term	1	DW111518_1.4023.4023.2	controllerType=0 controllerNumber=1 scan=4023	13.9466
02638:2	1	R.NAEC[+57.021]IN[+15.995]TAGSYR.C	356		C[+57], N[+16]	686.301	2	1371.6	1371.6	0	-0.5	Specific	395.13	395.13	276.22	8.16	333	>FBN1 C term	1	DW111518_1.4091.4091.2	controllerType=0 controllerNumber=1 scan=4091	14.1122
02733:2	1	R.NAEC[+57.021]IN[+15.995]TAGSYR.C	356		C[+57], N[+16]	686.302	2	1371.6	1371.6	0	-0.1	Specific	469.13	469.13	270.6	8.51	333	>FBN1 C term	1	DW111518_1.4196.4196.2	controllerType=0 controllerNumber=1 scan=4196	14.3556
02819:2	1	R.NAEC[+57.021]IN[+15.995]TAGSYR.C	356		C[+57], N[+16]	686.3	2	1371.59	1371.6	0	-2	Specific	505.01	505.01	281.5	8.76	333	>FBN1 C term	1	DW111518_1.4296.4296.2	controllerType=0 controllerNumber=1 scan=4296	14.6002
02917:2	1	R.NAEC[+57.021]IN[+15.995]TAGSYR.C	356		C[+57], N[+16]	686.301	2	1371.59	1371.6	0	-0.9	Specific	571.6	571.6	429	10.16	333	>FBN1 C term	1	DW111518_1.4398.4398.2	controllerType=0 controllerNumber=1 scan=4398	14.8453
08797:5	1	R.FTSTGQC[+57.021]NDRNEC[+57.021]QEIPNIC[+57.021]SHGQC[+57.021]IDTVGSFYC[+57.021]LC[+57.021]HTGFK.T	376		C[+57]*6	980.621	5	4899.08	4898.06	1	3.6	Specific	171.66	171.66	32.2	2.19	333	>FBN1 C term	1	DW111518_1.9563.9563.5	controllerType=0 controllerNumber=1 scan=9563	26.7009
07925:5	1	R.FTSTGQC[+57.021]NDRNEC[+57.021]QEIPNIC[+57.021]SHGQC[+57.021]IDTVGSFYC[+57.021]LC[+57.021]HTGFK.T	376		C[+57]*6	980.418	5	4898.06	4898.06	0	0.7	Specific	589.95	460.64	54.82	8.26	333	>FBN1 C term	1	DW111518_1.8793.8793.5	controllerType=0 controllerNumber=1 scan=8793	24.8931
07402:4	1	R.FTSTGQC[+57.021]NDRNEC[+57.021]QEIPNIC[+57.021]SHGQC[+57.021]IDTVGSFYC[+57.021]LC[+57.021]HTGFK.T	376		C[+57]*6	1225.52	4	4899.07	4898.06	1	1.3	Specific	1289.95	482.7	95.94	21.5	333	>FBN1 C term	1	DW111518_1.8336.8336.4	controllerType=0 controllerNumber=1 scan=8336	23.8349
07237:5	1	R.FTSTGQC[+57.021]NDRNEC[+57.021]QEIPNIC[+57.021]SHGQC[+57.021]IDTVGSFYC[+57.021]LC[+57.021]HTGFK.T	376		C[+57]*6	980.418	5	4898.06	4898.06	0	0.5	Specific	1381.91	718.79	114.14	24.26	333	>FBN1 C term	1	DW111518_1.8186.8186.5	controllerType=0 controllerNumber=1 scan=8186	23.5012
07727:5	1	R.FTSTGQC[+57.021]NDRNEC[+57.021]QEIPNIC[+57.021]SHGQC[+57.021]IDTVGSFYC[+57.021]LC[+57.021]HTGFK.T	376		C[+57]*6	980.419	5	4898.07	4898.06	0	1.8	Specific	1393.4	534.21	58.32	24.26	333	>FBN1 C term	1	DW111518_1.8623.8623.5	controllerType=0 controllerNumber=1 scan=8623	24.5024
07294:5	1	R.FTSTGQC[+57.021]NDRNEC[+57.021]QEIPNIC[+57.021]SHGQC[+57.021]IDTVGSFYC[+57.021]LC[+57.021]HTGFK.T	376		C[+57]*6	980.418	5	4898.06	4898.06	0	0.3	Specific	1399.44	691.17	138.24	24.26	333	>FBN1 C term	1	DW111518_1.8241.8241.5	controllerType=0 controllerNumber=1 scan=8241	23.6205
07489:5	1	R.FTSTGQC[+57.021]NDRNEC[+57.021]QEIPNIC[+57.021]SHGQC[+57.021]IDTVGSFYC[+57.021]LC[+57.021]HTGFK.T	376		C[+57]*6	980.618	5	4899.06	4898.06	1	0.2	Specific	1499.83	728.48	100.59	26.26	333	>FBN1 C term	1	DW111518_1.8411.8411.5	controllerType=0 controllerNumber=1 scan=8411	24.0076
07357:5	1	R.FTSTGQC[+57.021]NDRNEC[+57.021]QEIPNIC[+57.021]SHGQC[+57.021]IDTVGSFYC[+57.021]LC[+57.021]HTGFK.T	376		C[+57]*6	980.418	5	4898.06	4898.06	0	1.2	Specific	1500.92	733.88	118.55	27.25	333	>FBN1 C term	1	DW111518_1.8296.8296.5	controllerType=0 controllerNumber=1 scan=8296	23.7441
07180:5	1	R.FTSTGQC[+57.021]NDRNEC[+57.021]QEIPNIC[+57.021]SHGQC[+57.021]IDTVGSFYC[+57.021]LC[+57.021]HTGFK.T	376		C[+57]*6	980.42	5	4898.07	4898.06	0	2.4	Specific	1516.49	723.04	86.21	27.25	333	>FBN1 C term	1	DW111518_1.8133.8133.5	controllerType=0 controllerNumber=1 scan=8133	23.3803
07316:4	1	R.FTSTGQC[+57.021]NDRNEC[+57.021]QEIPNIC[+57.021]SHGQC[+57.021]IDTVGSFYC[+57.021]LC[+57.021]HTGFK.T	376		C[+57]*6	1225.27	4	4898.05	4898.06	0	-1.3	Specific	1597.98	679.13	200.1	27.59	333	>FBN1 C term	1	DW111518_1.8260.8260.4	controllerType=0 controllerNumber=1 scan=8260	23.6598
07428:5	1	R.FTSTGQC[+57.021]NDRNEC[+57.021]QEIPNIC[+57.021]SHGQC[+57.021]IDTVGSFYC[+57.021]LC[+57.021]HTGFK.T	376		C[+57]*6	980.618	5	4899.06	4898.06	1	0.1	Specific	1607.84	736.31	56.07	29.18	333	>FBN1 C term	1	DW111518_1.8358.8358.5	controllerType=0 controllerNumber=1 scan=8358	23.8852
07197:4	1	R.FTSTGQC[+57.021]NDRNEC[+57.021]QEIPNIC[+57.021]SHGQC[+57.021]IDTVGSFYC[+57.021]LC[+57.021]HTGFK.T	376		C[+57]*6	1225.27	4	4898.06	4898.06	0	1.4	Specific	1783.14	1039.21	300.32	29.99	333	>FBN1 C term	1	DW111518_1.8149.8149.4	controllerType=0 controllerNumber=1 scan=8149	23.4169
07248:4	1	R.FTSTGQC[+57.021]NDRNEC[+57.021]QEIPNIC[+57.021]SHGQC[+57.021]IDTVGSFYC[+57.021]LC[+57.021]HTGFK.T	376		C[+57]*6	1225.27	4	4898.06	4898.06	0	0.1	Specific	1785.94	1011.65	319	29.99	333	>FBN1 C term	1	DW111518_1.8198.8198.4	controllerType=0 controllerNumber=1 scan=8198	23.5251
07644:5	1	R.FTSTGQC[+57.021]NDRNEC[+57.021]QEIPNIC[+57.021]SHGQC[+57.021]ID[+15.995]TVGSFYC[+57.021]LC[+57.021]HTGFK.T	376		C[+57]*6, D[+16]	983.602	5	4913.98	4914.05	0	-14.5	Specific	621.7	175.46	14.49	5.17	333	>FBN1 C term	1	DW111518_1.8546.8546.5	controllerType=0 controllerNumber=1 scan=8546	24.3223
07381:5	1	R.FTSTGQC[+57.021]NDRNEC[+57.021]QEIPN[+15.995]IC[+57.021]SHGQC[+57.021]IDTVGSFYC[+57.021]LC[+57.021]HTGFK.T	376		C[+57]*6, N[+16]	983.617	5	4914.06	4914.05	0	0.9	Specific	708.73	336.95	3.86	9.72	333	>FBN1 C term	1	DW111518_1.8316.8316.5	controllerType=0 controllerNumber=1 scan=8316	23.7892
07288:5	1	R.FTSTGQC[+57.021]NDRNEC[+57.021]QEIPN[+15.995]IC[+57.021]SHGQC[+57.021]IDTVGSFYC[+57.021]LC[+57.021]HTGFK.T	376		C[+57]*6, N[+16]	983.414	5	4913.04	4914.05	-1	-1.8	Specific	764.98	764.98	15.15	12.35	333	>FBN1 C term	1	DW111518_1.8235.8235.5	controllerType=0 controllerNumber=1 scan=8235	23.6056
07044:5	1	R.FTSTGQC[+57.021]NDRNEC[+57.021]QEIPN[+15.995]IC[+57.021]SHGQC[+57.021]IDTVGSFYC[+57.021]LC[+57.021]HTGFK.T	376		C[+57]*6, N[+16]	983.62	5	4914.07	4914.05	0	3.8	Specific	785.19	466.02	37.41	11.81	333	>FBN1 C term	1	DW111518_1.8016.8016.5	controllerType=0 controllerNumber=1 scan=8016	23.1126
07583:5	1	R.FTSTGQC[+57.021]NDRNEC[+57.021]QEIPNIC[+57.021]SHGQC[+57.021]ID[+15.995]TVGSFYC[+57.021]LC[+57.021]HTGFK.T	376		C[+57]*6, D[+16]	983.613	5	4914.04	4914.05	0	-3.6	Specific	913.9	305.07	1.16	12.29	333	>FBN1 C term	1	DW111518_1.8492.8492.5	controllerType=0 controllerNumber=1 scan=8492	24.1963
07233:5	1	R.FTSTGQC[+57.021]NDRNEC[+57.021]QEIPN[+15.995]IC[+57.021]SHGQC[+57.021]IDTVGSFYC[+57.021]LC[+57.021]HTGFK.T	376		C[+57]*6, N[+16]	983.409	5	4913.02	4914.05	-1	-6.7	Specific	976.87	976.87	31.26	14.61	333	>FBN1 C term	1	DW111518_1.8181.8181.5	controllerType=0 controllerNumber=1 scan=8181	23.4884
07174:5	1	R.FTSTGQC[+57.021]NDRNEC[+57.021]QEIPN[+15.995]IC[+57.021]SHGQC[+57.021]IDTVGSFYC[+57.021]LC[+57.021]HTGFK.T	376		C[+57]*6, N[+16]	983.618	5	4914.06	4914.05	0	1.6	Specific	1008.76	540.73	55.04	17.26	333	>FBN1 C term	1	DW111518_1.8127.8127.5	controllerType=0 controllerNumber=1 scan=8127	23.3674
07436:5	1	R.FTSTGQC[+57.021]NDRNEC[+57.021]QEIPNIC[+57.021]SHGQC[+57.021]ID[+15.995]TVGSFYC[+57.021]LC[+57.021]HTGFK.T	376		C[+57]*6, D[+16]	983.618	5	4914.06	4914.05	0	1.9	Specific	1525.07	737.75	120.25	27.25	333	>FBN1 C term	1	DW111518_1.8364.8364.5	controllerType=0 controllerNumber=1 scan=8364	23.9
07497:5	1	R.FTSTGQC[+57.021]NDRNEC[+57.021]QEIPNIC[+57.021]SHGQC[+57.021]ID[+15.995]TVGSFYC[+57.021]LC[+57.021]HTGFK.T	376		C[+57]*6, D[+16]	983.618	5	4914.06	4914.05	0	1.7	Specific	1620.66	741.28	106.48	29.18	333	>FBN1 C term	1	DW111518_1.8417.8417.5	controllerType=0 controllerNumber=1 scan=8417	24.0231
07646:3	1	R.NEC[+57.021]QEIPNIC[+57.021]SHGQC[+57.021]IDTVGSFYC[+57.021]LC[+57.021]HTGFK.T	386		C[+57]*5	1244.53	3	3731.59	3731.58	0	1.9	Specific	654.53	654.53	654.53	9.86	333	>FBN1 C term	1	DW111518_1.8547.8547.3	controllerType=0 controllerNumber=1 scan=8547	24.3245
07926:4	1	R.NEC[+57.021]QEIPNIC[+57.021]SHGQC[+57.021]IDTVGSFYC[+57.021]LC[+57.021]HTGFK.T	386		C[+57]*5	933.652	4	3731.58	3731.58	0	1.1	Specific	705.9	705.9	705.9	11.61	333	>FBN1 C term	1	DW111518_1.8794.8794.4	controllerType=0 controllerNumber=1 scan=8794	24.8953
07753:4	1	R.NEC[+57.021]QEIPNIC[+57.021]SHGQC[+57.021]IDTVGSFYC[+57.021]LC[+57.021]HTGFK.T	386		C[+57]*5	933.653	4	3731.59	3731.58	0	3.1	Specific	1197.58	1197.58	1197.58	20.17	333	>FBN1 C term	1	DW111518_1.8648.8648.4	controllerType=0 controllerNumber=1 scan=8648	24.563
07573:4	1	R.NEC[+57.021]QEIPNIC[+57.021]SHGQC[+57.021]IDTVGSFYC[+57.021]LC[+57.021]HTGFK.T	386		C[+57]*5	933.653	4	3731.59	3731.58	0	3	Specific	1217.1	1217.1	1217.1	21.17	333	>FBN1 C term	1	DW111518_1.8485.8485.4	controllerType=0 controllerNumber=1 scan=8485	24.1811
07635:4	1	R.NEC[+57.021]QEIPNIC[+57.021]SHGQC[+57.021]IDTVGSFYC[+57.021]LC[+57.021]HTGFK.T	386		C[+57]*5	933.652	4	3731.59	3731.58	0	1.9	Specific	1291.56	1291.56	1291.56	22.61	333	>FBN1 C term	1	DW111518_1.8538.8538.4	controllerType=0 controllerNumber=1 scan=8538	24.305
07694:4	1	R.NEC[+57.021]QEIPNIC[+57.021]SHGQC[+57.021]IDTVGSFYC[+57.021]LC[+57.021]HTGFK.T	386		C[+57]*5	933.653	4	3731.59	3731.58	0	2.6	Specific	1322.27	1322.27	1322.27	23.61	333	>FBN1 C term	1	DW111518_1.8593.8593.4	controllerType=0 controllerNumber=1 scan=8593	24.4339
07922:4	1	R.NEC[+57.021]QEIPNIC[+57.021]SHGQC[+57.021]ID[+15.995]TVGSFYC[+57.021]LC[+57.021]HTGFK.T	386		C[+57]*5, D[+16]	937.651	4	3747.58	3747.58	0	2	Specific	1018.27	1018.27	79.54	17.61	333	>FBN1 C term	1	DW111518_1.8789.8789.4	controllerType=0 controllerNumber=1 scan=8789	24.8845
03096:2	1	R.NTIGSFNC[+57.021]R.C	442		C[+57]	534.748	2	1068.49	1068.49	0	-0.4	Specific	364.66	364.66	364.66	4.64	333	>FBN1 C term	1	DW111518_1.4565.4565.2	controllerType=0 controllerNumber=1 scan=4565	15.2373
03398:2	1	R.NTIGSFNC[+57.021]R.C	442		C[+57]	534.748	2	1068.49	1068.49	0	-0.6	Specific	407.31	407.31	407.31	7.7	333	>FBN1 C term	1	DW111518_1.4839.4839.2	controllerType=0 controllerNumber=1 scan=4839	15.8666
02730:2	1	R.NTIGSFNC[+57.021]R.C	442		C[+57]	534.748	2	1068.49	1068.49	0	-0.8	Specific	410.96	410.96	410.96	7.7	333	>FBN1 C term	1	DW111518_1.4194.4194.2	controllerType=0 controllerNumber=1 scan=4194	14.3514
03349:2	1	R.NTIGSFNC[+57.021]R.C	442		C[+57]	534.748	2	1068.49	1068.49	0	0.3	Specific	416.8	416.8	416.8	6.4	333	>FBN1 C term	1	DW111518_1.4790.4790.2	controllerType=0 controllerNumber=1 scan=4790	15.7556
03453:2	1	R.NTIGSFNC[+57.021]R.C	442		C[+57]	534.748	2	1068.49	1068.49	0	0.2	Specific	419.14	419.14	419.14	7.6	333	>FBN1 C term	1	DW111518_1.4892.4892.2	controllerType=0 controllerNumber=1 scan=4892	15.9872
03507:2	1	R.NTIGSFNC[+57.021]R.C	442		C[+57]	534.747	2	1068.49	1068.49	0	-1.7	Specific	419.16	419.16	419.16	6.24	333	>FBN1 C term	1	DW111518_1.4944.4944.2	controllerType=0 controllerNumber=1 scan=4944	16.1079
02689:2	1	R.NTIGSFNC[+57.021]R.C	442		C[+57]	534.747	2	1068.49	1068.49	0	-1.5	Specific	420.08	420.08	420.08	6.49	333	>FBN1 C term	1	DW111518_1.4150.4150.2	controllerType=0 controllerNumber=1 scan=4150	14.2486
02936:2	1	R.NTIGSFNC[+57.021]R.C	442		C[+57]	534.748	2	1068.49	1068.49	0	-0.7	Specific	433.7	433.7	433.7	7.7	333	>FBN1 C term	1	DW111518_1.4420.4420.2	controllerType=0 controllerNumber=1 scan=4420	14.8994
02848:2	1	R.NTIGSFNC[+57.021]R.C	442		C[+57]	534.747	2	1068.49	1068.49	0	-1.6	Specific	439.94	439.94	439.94	7.7	333	>FBN1 C term	1	DW111518_1.4330.4330.2	controllerType=0 controllerNumber=1 scan=4330	14.6846
02808:2	1	R.NTIGSFNC[+57.021]R.C	442		C[+57]	534.747	2	1068.49	1068.49	0	-1.4	Specific	440.72	440.72	440.72	7.83	333	>FBN1 C term	1	DW111518_1.4283.4283.2	controllerType=0 controllerNumber=1 scan=4283	14.5694
03219:2	1	R.NTIGSFNC[+57.021]R.C	442		C[+57]	534.748	2	1068.49	1068.49	0	-0.4	Specific	446.24	446.24	446.24	7.83	333	>FBN1 C term	1	DW111518_1.4673.4673.2	controllerType=0 controllerNumber=1 scan=4673	15.4881
03283:2	1	R.NTIGSFNC[+57.021]R.C	442		C[+57]	534.748	2	1068.49	1068.49	0	-0.1	Specific	446.58	446.58	446.58	7.83	333	>FBN1 C term	1	DW111518_1.4728.4728.2	controllerType=0 controllerNumber=1 scan=4728	15.6164
03157:2	1	R.NTIGSFNC[+57.021]R.C	442		C[+57]	534.748	2	1068.49	1068.49	0	-0.5	Specific	447.84	447.84	447.84	7.83	333	>FBN1 C term	1	DW111518_1.4618.4618.2	controllerType=0 controllerNumber=1 scan=4618	15.3607
02770:2	1	R.NTIGSFNC[+57.021]R.C	442		C[+57]	534.747	2	1068.49	1068.49	0	-1.4	Specific	455.94	455.94	455.94	7.83	333	>FBN1 C term	1	DW111518_1.4239.4239.2	controllerType=0 controllerNumber=1 scan=4239	14.4604
02648:2	1	R.NTIGSFNC[+57.021]R.C	442		C[+57]	534.747	2	1068.49	1068.49	0	-1.4	Specific	467.93	455.48	455.48	7.83	333	>FBN1 C term	1	DW111518_1.4103.4103.2	controllerType=0 controllerNumber=1 scan=4103	14.1386
02992:2	1	R.NTIGSFNC[+57.021]R.C	442		C[+57]	534.748	2	1068.49	1068.49	0	-0.7	Specific	468.02	468.02	468.02	7.83	333	>FBN1 C term	1	DW111518_1.4475.4475.2	controllerType=0 controllerNumber=1 scan=4475	15.0262
02890:2	1	R.NTIGSFNC[+57.021]R.C	442		C[+57]	534.747	2	1068.49	1068.49	0	-1.6	Specific	480.52	480.52	480.52	7.98	333	>FBN1 C term	1	DW111518_1.4374.4374.2	controllerType=0 controllerNumber=1 scan=4374	14.789
03046:2	1	R.NTIGSFNC[+57.021]R.C	442		C[+57]	534.748	2	1068.49	1068.49	0	-0.3	Specific	484.9	484.9	484.9	7.98	333	>FBN1 C term	1	DW111518_1.4520.4520.2	controllerType=0 controllerNumber=1 scan=4520	15.131
02996:2	1	R.N[+15.995]TIGSFNC[+57.021]R.C	442		C[+57], N[+16]	542.744	2	1084.48	1084.48	0	-2.2	Specific	306.98	306.98	148.41	4.16	333	>FBN1 C term	1	DW111518_1.4478.4478.2	controllerType=0 controllerNumber=1 scan=4478	15.0318
02943:2	1	R.N[+15.995]TIGSFNC[+57.021]R.C	442		C[+57], N[+16]	542.745	2	1084.48	1084.48	0	-1.2	Specific	314.76	314.76	151.58	5.62	333	>FBN1 C term	1	DW111518_1.4426.4426.2	controllerType=0 controllerNumber=1 scan=4426	14.9098
03126:2	1	R.N[+15.995]TIGSFNC[+57.021]R.C	442		C[+57], N[+16]	542.745	2	1084.48	1084.48	0	-0.9	Specific	370.68	370.68	232.57	7.38	333	>FBN1 C term	1	DW111518_1.4590.4590.2	controllerType=0 controllerNumber=1 scan=4590	15.2949
03062:2	1	R.N[+15.995]TIGSFNC[+57.021]R.C	442		C[+57], N[+16]	542.745	2	1084.48	1084.48	0	-1.3	Specific	418.55	418.55	284.03	7.7	333	>FBN1 C term	1	DW111518_1.4534.4534.2	controllerType=0 controllerNumber=1 scan=4534	15.163
09440:3	1	R.NGQC[+57.021]INTVGSFQC[+57.021]QC[+57.021]NEGYEVAPDGR.T	479		C[+57]*3	987.413	3	2960.23	2960.24	0	-3.5	Specific	48.22	48.22	48.22	2.04	333	>FBN1 C term	1	DW111518_1.10111.10111.3	controllerType=0 controllerNumber=1 scan=10111	28.0054
09169:3	1	R.NGQC[+57.021]INTVGSFQC[+57.021]QC[+57.021]NEGYEVAPDGR.T	479		C[+57]*3	987.414	3	2960.23	2960.24	0	-2.2	Specific	52.3	52.3	52.3	2.57	333	>FBN1 C term	1	DW111518_1.9879.9879.3	controllerType=0 controllerNumber=1 scan=9879	27.4534
09070:3	1	R.NGQC[+57.021]INTVGSFQC[+57.021]QC[+57.021]NEGYEVAPDGR.T	479		C[+57]*3	987.413	3	2960.23	2960.24	0	-3.5	Specific	124.25	124.25	124.25	3.34	333	>FBN1 C term	1	DW111518_1.9794.9794.3	controllerType=0 controllerNumber=1 scan=9794	27.2493
06230:4	1	R.NGQC[+57.021]INTVGSFQC[+57.021]QC[+57.021]NEGYEVAPDGR.T	479		C[+57]*3	740.814	4	2960.23	2960.24	0	-0.7	Specific	174.45	174.45	174.45	2.62	333	>FBN1 C term	1	DW111518_1.7315.7315.3	controllerType=0 controllerNumber=1 scan=7315	21.5198
10207:3	1	R.NGQC[+57.021]INTVGSFQC[+57.021]QC[+57.021]NEGYEVAPDGR.T	479		C[+57]*3	987.414	3	2960.23	2960.24	0	-3	Specific	314.36	314.36	314.36	4.62	333	>FBN1 C term	1	DW111518_1.10750.10750.3	controllerType=0 controllerNumber=1 scan=10750	29.5205
10269:3	1	R.NGQC[+57.021]INTVGSFQC[+57.021]QC[+57.021]NEGYEVAPDGR.T	479		C[+57]*3	987.42	3	2960.24	2960.24	0	2.9	Specific	372.42	372.42	372.42	7.17	333	>FBN1 C term	1	DW111518_1.10803.10803.3	controllerType=0 controllerNumber=1 scan=10803	29.6465
08884:3	1	R.NGQC[+57.021]INTVGSFQC[+57.021]QC[+57.021]NEGYEVAPDGR.T	479		C[+57]*3	987.418	3	2960.24	2960.24	0	1.1	Specific	434.53	434.53	434.53	7.93	333	>FBN1 C term	1	DW111518_1.9638.9638.3	controllerType=0 controllerNumber=1 scan=9638	26.8784
10004:3	1	R.NGQC[+57.021]INTVGSFQC[+57.021]QC[+57.021]NEGYEVAPDGR.T	479		C[+57]*3	987.417	3	2960.24	2960.24	0	0.6	Specific	456.81	456.81	456.81	8.06	333	>FBN1 C term	1	DW111518_1.10575.10575.3	controllerType=0 controllerNumber=1 scan=10575	29.1043
08673:3	1	R.NGQC[+57.021]INTVGSFQC[+57.021]QC[+57.021]NEGYEVAPDGR.T	479		C[+57]*3	987.417	3	2960.24	2960.24	0	0.6	Specific	489.26	489.26	489.26	8.21	333	>FBN1 C term	1	DW111518_1.9455.9455.3	controllerType=0 controllerNumber=1 scan=9455	26.4449
08533:3	1	R.NGQC[+57.021]INTVGSFQC[+57.021]QC[+57.021]NEGYEVAPDGR.T	479		C[+57]*3	987.418	3	2960.24	2960.24	0	1.6	Specific	491.77	491.77	491.77	8.21	333	>FBN1 C term	1	DW111518_1.9342.9342.3	controllerType=0 controllerNumber=1 scan=9342	26.1797
07362:3	1	R.NGQC[+57.021]INTVGSFQC[+57.021]QC[+57.021]NEGYEVAPDGR.T	479		C[+57]*3	987.412	3	2960.22	2960.24	0	-4.3	Specific	583.73	565.8	565.8	8.38	333	>FBN1 C term	1	DW111518_1.8300.8300.3	controllerType=0 controllerNumber=1 scan=8300	23.7526
08346:3	1	R.NGQC[+57.021]INTVGSFQC[+57.021]QC[+57.021]NEGYEVAPDGR.T	479		C[+57]*3	987.416	3	2960.23	2960.24	0	-0.5	Specific	612.09	612.09	612.09	10.71	333	>FBN1 C term	1	DW111518_1.9175.9175.3	controllerType=0 controllerNumber=1 scan=9175	25.7873
08190:3	1	R.NGQC[+57.021]INTVGSFQC[+57.021]QC[+57.021]NEGYEVAPDGR.T	479		C[+57]*3	987.415	3	2960.23	2960.24	0	-1.5	Specific	614.6	614.6	614.6	10.71	333	>FBN1 C term	1	DW111518_1.9045.9045.3	controllerType=0 controllerNumber=1 scan=9045	25.4785
08471:3	1	R.NGQC[+57.021]INTVGSFQC[+57.021]QC[+57.021]NEGYEVAPDGR.T	479		C[+57]*3	987.419	3	2960.24	2960.24	0	2.7	Specific	615.13	615.13	615.13	10.61	333	>FBN1 C term	1	DW111518_1.9287.9287.3	controllerType=0 controllerNumber=1 scan=9287	26.0509
08407:3	1	R.NGQC[+57.021]INTVGSFQC[+57.021]QC[+57.021]NEGYEVAPDGR.T	479		C[+57]*3	987.417	3	2960.24	2960.24	0	0.4	Specific	630.77	630.77	630.77	10.61	333	>FBN1 C term	1	DW111518_1.9228.9228.3	controllerType=0 controllerNumber=1 scan=9228	25.9127
07809:3	1	R.NGQC[+57.021]INTVGSFQC[+57.021]QC[+57.021]NEGYEVAPDGR.T	479		C[+57]*3	987.417	3	2960.24	2960.24	0	0.2	Specific	630.99	630.99	630.99	10.61	333	>FBN1 C term	1	DW111518_1.8692.8692.3	controllerType=0 controllerNumber=1 scan=8692	24.6651
07882:3	1	R.NGQC[+57.021]INTVGSFQC[+57.021]QC[+57.021]NEGYEVAPDGR.T	479		C[+57]*3	987.413	3	2960.23	2960.24	0	-3.3	Specific	632.18	632.18	632.18	9.38	333	>FBN1 C term	1	DW111518_1.8755.8755.3	controllerType=0 controllerNumber=1 scan=8755	24.8089
08269:3	1	R.NGQC[+57.021]INTVGSFQC[+57.021]QC[+57.021]NEGYEVAPDGR.T	479		C[+57]*3	987.421	3	2960.25	2960.24	0	4.5	Specific	640.13	640.13	640.13	10.17	333	>FBN1 C term	1	DW111518_1.9114.9114.3	controllerType=0 controllerNumber=1 scan=9114	25.6417
08011:3	1	R.NGQC[+57.021]INTVGSFQC[+57.021]QC[+57.021]NEGYEVAPDGR.T	479		C[+57]*3	987.414	3	2960.23	2960.24	0	-2.2	Specific	641.64	641.64	641.64	10.71	333	>FBN1 C term	1	DW111518_1.8875.8875.3	controllerType=0 controllerNumber=1 scan=8875	25.0767
07691:3	1	R.NGQC[+57.021]INTVGSFQC[+57.021]QC[+57.021]NEGYEVAPDGR.T	479		C[+57]*3	987.417	3	2960.24	2960.24	0	0.1	Specific	659.42	659.42	659.42	11.61	333	>FBN1 C term	1	DW111518_1.8589.8589.3	controllerType=0 controllerNumber=1 scan=8589	24.4231
06989:3	1	R.NGQC[+57.021]INTVGSFQC[+57.021]QC[+57.021]NEGYEVAPDGR.T	479		C[+57]*3	987.415	3	2960.23	2960.24	0	-1.2	Specific	676.72	676.72	676.72	11.71	333	>FBN1 C term	1	DW111518_1.7971.7971.3	controllerType=0 controllerNumber=1 scan=7971	23.0103
06405:3	1	R.NGQC[+57.021]INTVGSFQC[+57.021]QC[+57.021]NEGYEVAPDGR.T	479		C[+57]*3	987.412	3	2960.22	2960.24	0	-4.4	Specific	730.04	730.04	730.04	11.38	333	>FBN1 C term	1	DW111518_1.7469.7469.3	controllerType=0 controllerNumber=1 scan=7469	21.8757
06919:3	1	R.NGQC[+57.021]INTVGSFQC[+57.021]QC[+57.021]NEGYEVAPDGR.T	479		C[+57]*3	987.416	3	2960.23	2960.24	0	-0.7	Specific	745.11	745.11	745.11	12.71	333	>FBN1 C term	1	DW111518_1.7913.7913.3	controllerType=0 controllerNumber=1 scan=7913	22.8812
06527:3	1	R.NGQC[+57.021]INTVGSFQC[+57.021]QC[+57.021]NEGYEVAPDGR.T	479		C[+57]*3	987.418	3	2960.24	2960.24	0	1.6	Specific	750.45	750.45	750.45	13.61	333	>FBN1 C term	1	DW111518_1.7574.7574.3	controllerType=0 controllerNumber=1 scan=7574	22.1217
06592:3	1	R.NGQC[+57.021]INTVGSFQC[+57.021]QC[+57.021]NEGYEVAPDGR.T	479		C[+57]*3	987.416	3	2960.23	2960.24	0	-0.8	Specific	772.81	772.81	772.81	13.71	333	>FBN1 C term	1	DW111518_1.7632.7632.3	controllerType=0 controllerNumber=1 scan=7632	22.2537
06462:3	1	R.NGQC[+57.021]INTVGSFQC[+57.021]QC[+57.021]NEGYEVAPDGR.T	479		C[+57]*3	987.416	3	2960.23	2960.24	0	-1.1	Specific	838.06	838.06	838.06	14.71	333	>FBN1 C term	1	DW111518_1.7517.7517.3	controllerType=0 controllerNumber=1 scan=7517	21.9901
06256:3	1	R.NGQC[+57.021]INTVGSFQC[+57.021]QC[+57.021]NEGYEVAPDGR.T	479		C[+57]*3	987.419	3	2960.24	2960.24	0	2	Specific	881.18	881.18	881.18	15.61	333	>FBN1 C term	1	DW111518_1.7339.7339.3	controllerType=0 controllerNumber=1 scan=7339	21.5774
06134:3	1	R.NGQC[+57.021]INTVGSFQC[+57.021]QC[+57.021]NEGYEVAPDGR.T	479		C[+57]*3	987.418	3	2960.24	2960.24	0	1.4	Specific	892.86	892.86	892.86	15.61	333	>FBN1 C term	1	DW111518_1.7231.7231.3	controllerType=0 controllerNumber=1 scan=7231	21.3339
06190:3	1	R.NGQC[+57.021]INTVGSFQC[+57.021]QC[+57.021]NEGYEVAPDGR.T	479		C[+57]*3	987.418	3	2960.24	2960.24	0	1.7	Specific	897.83	897.83	897.83	15.61	333	>FBN1 C term	1	DW111518_1.7284.7284.3	controllerType=0 controllerNumber=1 scan=7284	21.4537
06317:3	1	R.NGQC[+57.021]INTVGSFQC[+57.021]QC[+57.021]NEGYEVAPDGR.T	479		C[+57]*3	987.416	3	2960.23	2960.24	0	-1	Specific	914.04	914.04	914.04	16.71	333	>FBN1 C term	1	DW111518_1.7394.7394.3	controllerType=0 controllerNumber=1 scan=7394	21.702
06285:3	1	R.NGQC[+57.021]IN[+15.995]TVGSFQC[+57.021]QC[+57.021]NEGYEVAPDGR.T	479		C[+57]*3, N[+16]	992.755	3	2976.25	2976.23	0	6.6	Specific	553.04	553.04	17.25	7.58	333	>FBN1 C term	1	DW111518_1.7367.7367.3	controllerType=0 controllerNumber=1 scan=7367	21.6377
06122:3	1	R.NGQC[+57.021]IN[+15.995]TVGSFQC[+57.021]QC[+57.021]NEGYEVAPDGR.T	479		C[+57]*3, N[+16]	992.751	3	2976.24	2976.23	0	2.9	Specific	659.85	659.85	113.49	11.17	333	>FBN1 C term	1	DW111518_1.7221.7221.3	controllerType=0 controllerNumber=1 scan=7221	21.3112
06185:3	1	R.NGQC[+57.021]IN[+15.995]TVGSFQC[+57.021]QC[+57.021]NEGYEVAPDGR.T	479		C[+57]*3, N[+16]	992.754	3	2976.25	2976.23	0	6	Specific	697.46	697.46	19.39	10.69	333	>FBN1 C term	1	DW111518_1.7280.7280.3	controllerType=0 controllerNumber=1 scan=7280	21.4431
01985:3	1	R.KC[+57.021]APGTC[+57.021]QNLDGSYR.C	518		C[+57]*2	576.259	3	1726.76	1726.76	0	-0.5	Specific	62.35	62.35	62.35	2.76	333	>FBN1 C term	1	DW111518_1.3426.3426.3	controllerType=0 controllerNumber=1 scan=3426	12.4811
02222:2	1	R.KC[+57.021]APGTC[+57.021]QNLDGSYR.C	518		C[+57]*2	863.886	2	1726.76	1726.76	0	0.3	Specific	136.87	136.87	136.87	2.08	333	>FBN1 C term	1	DW111518_1.3657.3657.2	controllerType=0 controllerNumber=1 scan=3657	13.0625
02655:3	1	R.KC[+57.021]APGTC[+57.021]QNLDGSYR.C	518		C[+57]*2	576.256	3	1726.75	1726.76	0	-5.5	Specific	204.33	204.33	204.33	2.37	333	>FBN1 C term	1	DW111518_1.4109.4109.3	controllerType=0 controllerNumber=1 scan=4109	14.1522
01989:3	1	R.KC[+57.021]APGTC[+57.021]QNLDGSYR.C	518		C[+57]*2	576.258	3	1726.76	1726.76	0	-2	Specific	238.58	238.58	238.58	4.38	333	>FBN1 C term	1	DW111518_1.3431.3431.3	controllerType=0 controllerNumber=1 scan=3431	12.4935
02287:2	1	R.KC[+57.021]APGTC[+57.021]QNLDGSYR.C	518		C[+57]*2	863.885	2	1726.76	1726.76	0	-0.7	Specific	328.8	328.8	328.8	3.49	333	>FBN1 C term	1	DW111518_1.3719.3719.2	controllerType=0 controllerNumber=1 scan=3719	13.212
02608:3	1	R.KC[+57.021]APGTC[+57.021]QNLDGSYR.C	518		C[+57]*2	576.259	3	1726.76	1726.76	0	-0.9	Specific	381.77	381.77	381.77	6.7	333	>FBN1 C term	1	DW111518_1.4056.4056.3	controllerType=0 controllerNumber=1 scan=4056	14.0276
02340:2	1	R.KC[+57.021]APGTC[+57.021]QNLDGSYR.C	518		C[+57]*2	863.885	2	1726.76	1726.76	0	-0.7	Specific	491.49	487.67	487.67	5.8	333	>FBN1 C term	1	DW111518_1.3765.3765.2	controllerType=0 controllerNumber=1 scan=3765	13.3224
02383:2	1	R.KC[+57.021]APGTC[+57.021]QNLDGSYR.C	518		C[+57]*2	863.879	2	1726.75	1726.76	0	-7.3	Specific	517.22	476.45	476.45	4.4	333	>FBN1 C term	1	DW111518_1.3809.3809.2	controllerType=0 controllerNumber=1 scan=3809	13.4308
02577:3	1	R.KC[+57.021]APGTC[+57.021]QNLDGSYR.C	518		C[+57]*2	576.259	3	1726.76	1726.76	0	-0.7	Specific	582	582	582	10.16	333	>FBN1 C term	1	DW111518_1.4022.4022.3	controllerType=0 controllerNumber=1 scan=4022	13.9444
02017:3	1	R.KC[+57.021]APGTC[+57.021]QNLDGSYR.C	518		C[+57]*2	576.259	3	1726.76	1726.76	0	0	Specific	630.73	630.73	630.73	11.07	333	>FBN1 C term	1	DW111518_1.3468.3468.3	controllerType=0 controllerNumber=1 scan=3468	12.5997
02306:3	1	R.KC[+57.021]APGTC[+57.021]QNLDGSYR.C	518		C[+57]*2	576.259	3	1726.76	1726.76	0	0.1	Specific	646.05	646.05	646.05	11.07	333	>FBN1 C term	1	DW111518_1.3735.3735.3	controllerType=0 controllerNumber=1 scan=3735	13.2503
02533:3	1	R.KC[+57.021]APGTC[+57.021]QNLDGSYR.C	518		C[+57]*2	576.259	3	1726.76	1726.76	0	-1	Specific	656.66	656.66	656.66	12.16	333	>FBN1 C term	1	DW111518_1.3974.3974.3	controllerType=0 controllerNumber=1 scan=3974	13.8276
02360:3	1	R.KC[+57.021]APGTC[+57.021]QNLDGSYR.C	518		C[+57]*2	576.259	3	1726.76	1726.76	0	-0.8	Specific	661.01	661.01	661.01	12.16	333	>FBN1 C term	1	DW111518_1.3783.3783.3	controllerType=0 controllerNumber=1 scan=3783	13.3668
02403:3	1	R.KC[+57.021]APGTC[+57.021]QNLDGSYR.C	518		C[+57]*2	576.259	3	1726.76	1726.76	0	0	Specific	663.36	663.36	663.36	12.07	333	>FBN1 C term	1	DW111518_1.3829.3829.3	controllerType=0 controllerNumber=1 scan=3829	13.4793
02112:3	1	R.KC[+57.021]APGTC[+57.021]QNLDGSYR.C	518		C[+57]*2	576.26	3	1726.77	1726.76	0	0.9	Specific	664.14	664.14	664.14	12.07	333	>FBN1 C term	1	DW111518_1.3556.3556.3	controllerType=0 controllerNumber=1 scan=3556	12.8159
02160:3	1	R.KC[+57.021]APGTC[+57.021]QNLDGSYR.C	518		C[+57]*2	576.26	3	1726.76	1726.76	0	0.8	Specific	687.08	687.08	687.08	12.07	333	>FBN1 C term	1	DW111518_1.3600.3600.3	controllerType=0 controllerNumber=1 scan=3600	12.9249
02060:3	1	R.KC[+57.021]APGTC[+57.021]QNLDGSYR.C	518		C[+57]*2	576.26	3	1726.76	1726.76	0	0.3	Specific	698.13	698.13	698.13	12.07	333	>FBN1 C term	1	DW111518_1.3510.3510.3	controllerType=0 controllerNumber=1 scan=3510	12.705
02210:3	1	R.KC[+57.021]APGTC[+57.021]QNLDGSYR.C	518		C[+57]*2	576.26	3	1726.76	1726.76	0	0.6	Specific	717.81	717.81	717.81	13.07	333	>FBN1 C term	1	DW111518_1.3646.3646.3	controllerType=0 controllerNumber=1 scan=3646	13.0363
02257:3	1	R.KC[+57.021]APGTC[+57.021]QNLDGSYR.C	518		C[+57]*2	576.259	3	1726.76	1726.76	0	0.1	Specific	720.63	720.63	720.63	13.07	333	>FBN1 C term	1	DW111518_1.3690.3690.3	controllerType=0 controllerNumber=1 scan=3690	13.1429
02443:3	1	R.KC[+57.021]APGTC[+57.021]QNLDGSYR.C	518		C[+57]*2	576.259	3	1726.76	1726.76	0	-0.6	Specific	756.35	756.35	756.35	14.16	333	>FBN1 C term	1	DW111518_1.3874.3874.3	controllerType=0 controllerNumber=1 scan=3874	13.5895
02487:3	1	R.KC[+57.021]APGTC[+57.021]QNLDGSYR.C	518		C[+57]*2	576.26	3	1726.76	1726.76	0	0.4	Specific	762.66	762.66	762.66	14.07	333	>FBN1 C term	1	DW111518_1.3922.3922.3	controllerType=0 controllerNumber=1 scan=3922	13.7062
02164:3	1	R.KC[+57.021]APGTC[+57.021]QN[+15.995]LDGSYR.C	518		C[+57]*2, N[+16]	581.591	3	1742.76	1742.76	0	-0.9	Specific	57.18	57.18	57.18	2.18	333	>FBN1 C term	1	DW111518_1.3604.3604.3	controllerType=0 controllerNumber=1 scan=3604	12.9348
02489:2	1	R.KC[+57.021]APGT[+146.058]C[+57.021]QNLDGSYR.C	518	Fuc(1)	C[+57]*2, T[+146]	936.913	2	1872.82	1872.82	0	-0.9	Specific	129.94	129.94	11.6	2.94	333	>FBN1 C term	1	DW111518_1.3924.3924.2	controllerType=0 controllerNumber=1 scan=3924	13.7106
02082:3	1	R.KC[+57.021]APGT[+146.058]C[+57.021]QNLDGSYR.C	518	Fuc(1)	C[+57]*2, T[+146]	624.945	3	1872.82	1872.82	0	-0.7	Specific	249.96	249.96	11.6	4.53	333	>FBN1 C term	1	DW111518_1.3529.3529.3	controllerType=0 controllerNumber=1 scan=3529	12.7497
02407:2	1	R.KC[+57.021]APGT[+146.058]C[+57.021]QNLDGSYR.C	518	Fuc(1)	C[+57]*2, T[+146]	936.916	2	1872.83	1872.82	0	2.2	Specific	259.27	259.27	11.6	5.14	333	>FBN1 C term	1	DW111518_1.3834.3834.2	controllerType=0 controllerNumber=1 scan=3834	13.4929
02637:3	1	R.KC[+57.021]APGT[+146.058]C[+57.021]QNLDGSYR.C	518	Fuc(1)	C[+57]*2, T[+146]	624.942	3	1872.81	1872.82	0	-4.8	Specific	319.27	319.27	11.6	3.86	333	>FBN1 C term	1	DW111518_1.4090.4090.3	controllerType=0 controllerNumber=1 scan=4090	14.11
02444:2	1	R.KC[+57.021]APGT[+146.058]C[+57.021]QNLDGSYR.C	518	Fuc(1)	C[+57]*2, T[+146]	936.911	2	1872.82	1872.82	0	-3.3	Specific	377.95	377.95	7.6	6.07	333	>FBN1 C term	1	DW111518_1.3876.3876.2	controllerType=0 controllerNumber=1 scan=3876	13.5951
02636:3	1	R.KC[+57.021]APGT[+146.058]C[+57.021]QNLDGSYR.C	518	Fuc(1)	C[+57]*2, T[+146]	624.942	3	1872.81	1872.82	0	-4.8	Specific	515.97	515.97	9.6	7.43	333	>FBN1 C term	1	DW111518_1.4089.4089.3	controllerType=0 controllerNumber=1 scan=4089	14.1078
02591:3	1	R.KC[+57.021]APGT[+146.058]C[+57.021]QNLDGSYR.C	518	Fuc(1)	C[+57]*2, T[+146]	624.944	3	1872.82	1872.82	0	-1.5	Specific	649.46	649.46	9.6	11.16	333	>FBN1 C term	1	DW111518_1.4039.4039.3	controllerType=0 controllerNumber=1 scan=4039	13.985
02454:3	1	R.KC[+57.021]APGTC[+57.021]QNLDGS[+146.058]YR.C	518	Fuc(1)	C[+57]*2, S[+146]	624.945	3	1872.82	1872.82	0	-0.8	Specific	703	703	5.44	13.16	333	>FBN1 C term	1	DW111518_1.3888.3888.3	controllerType=0 controllerNumber=1 scan=3888	13.6247
02185:3	1	R.KC[+57.021]APGTC[+57.021]QNLDGS[+146.058]YR.C	518	Fuc(1)	C[+57]*2, S[+146]	624.945	3	1872.82	1872.82	0	-0.2	Specific	707.28	707.28	5.97	13.16	333	>FBN1 C term	1	DW111518_1.3622.3622.3	controllerType=0 controllerNumber=1 scan=3622	12.9778
02499:3	1	R.KC[+57.021]APGTC[+57.021]QNLDGS[+146.058]YR.C	518	Fuc(1)	C[+57]*2, S[+146]	624.945	3	1872.82	1872.82	0	-1.2	Specific	743.95	743.95	5.18	13.16	333	>FBN1 C term	1	DW111518_1.3937.3937.3	controllerType=0 controllerNumber=1 scan=3937	13.7404
02133:3	1	R.KC[+57.021]APGT[+146.058]C[+57.021]QNLDGSYR.C	518	Fuc(1)	C[+57]*2, T[+146]	624.946	3	1872.82	1872.82	0	0.7	Specific	749.01	749.01	0.5	13.07	333	>FBN1 C term	1	DW111518_1.3574.3574.3	controllerType=0 controllerNumber=1 scan=3574	12.8605
02541:3	1	R.KC[+57.021]APGTC[+57.021]QNLDGS[+146.058]YR.C	518	Fuc(1)	C[+57]*2, S[+146]	624.944	3	1872.82	1872.82	0	-1.7	Specific	750.51	750.51	4.03	14.16	333	>FBN1 C term	1	DW111518_1.3984.3984.3	controllerType=0 controllerNumber=1 scan=3984	13.8506
02233:3	1	R.KC[+57.021]APGTC[+57.021]QNLDGS[+146.058]YR.C	518	Fuc(1)	C[+57]*2, S[+146]	624.945	3	1872.82	1872.82	0	-0.6	Specific	780.8	780.8	5.54	14.16	333	>FBN1 C term	1	DW111518_1.3666.3666.3	controllerType=0 controllerNumber=1 scan=3666	13.0844
02329:3	1	R.KC[+57.021]APGTC[+57.021]QNLDGS[+146.058]YR.C	518	Fuc(1)	C[+57]*2, S[+146]	624.945	3	1872.82	1872.82	0	-1.1	Specific	783.33	783.33	8.54	14.16	333	>FBN1 C term	1	DW111518_1.3755.3755.3	controllerType=0 controllerNumber=1 scan=3755	13.2983
02278:3	1	R.KC[+57.021]APGTC[+57.021]QNLDGS[+146.058]YR.C	518	Fuc(1)	C[+57]*2, S[+146]	624.945	3	1872.82	1872.82	0	0	Specific	796.58	796.58	7.2	14.07	333	>FBN1 C term	1	DW111518_1.3710.3710.3	controllerType=0 controllerNumber=1 scan=3710	13.1897
02377:3	1	R.KC[+57.021]APGTC[+57.021]QNLDGS[+146.058]YR.C	518	Fuc(1)	C[+57]*2, S[+146]	624.945	3	1872.82	1872.82	0	-0.7	Specific	799.15	799.15	12.27	14.16	333	>FBN1 C term	1	DW111518_1.3801.3801.3	controllerType=0 controllerNumber=1 scan=3801	13.4106
02413:3	1	R.KC[+57.021]APGTC[+57.021]QNLDGS[+146.058]YR.C	518	Fuc(1)	C[+57]*2, S[+146]	624.945	3	1872.82	1872.82	0	-1	Specific	824.83	824.83	33.13	15.16	333	>FBN1 C term	1	DW111518_1.3843.3843.3	controllerType=0 controllerNumber=1 scan=3843	13.5161
05733:2	1	K.C[+57.021]APGTC[+57.021]QNLDGSYR.C	519		C[+57]*2	799.842	2	1598.68	1598.67	0	4.8	Specific	422.38	422.38	422.38	7.94	333	>FBN1 C term	1	DW111518_1.6880.6880.2	controllerType=0 controllerNumber=1 scan=6880	20.5386
03515:2	1	K.C[+57.021]APGTC[+57.021]QNLDGSYR.C	519		C[+57]*2	799.838	2	1598.67	1598.67	0	-0.4	Specific	459.11	459.11	459.11	8.61	333	>FBN1 C term	1	DW111518_1.4949.4949.2	controllerType=0 controllerNumber=1 scan=4949	16.1188
03441:2	1	K.C[+57.021]APGTC[+57.021]QNLDGSYR.C	519		C[+57]*2	799.837	2	1598.67	1598.67	0	-1.3	Specific	530.81	530.81	530.81	9.05	333	>FBN1 C term	1	DW111518_1.4881.4881.2	controllerType=0 controllerNumber=1 scan=4881	15.9615
02881:2	1	K.C[+57.021]APGTC[+57.021]QNLDGSYR.C	519		C[+57]*2	799.835	2	1598.66	1598.67	0	-3.1	Specific	638.14	620.28	620.28	9.83	333	>FBN1 C term	1	DW111518_1.4363.4363.2	controllerType=0 controllerNumber=1 scan=4363	14.7642
02926:2	1	K.C[+57.021]APGTC[+57.021]QNLDGSYR.C	519		C[+57]*2	799.837	2	1598.67	1598.67	0	-1.5	Specific	669.39	642.72	642.72	12.16	333	>FBN1 C term	1	DW111518_1.4409.4409.2	controllerType=0 controllerNumber=1 scan=4409	14.8728
03329:2	1	K.C[+57.021]APGTC[+57.021]QNLDGSYR.C	519		C[+57]*2	799.838	2	1598.67	1598.67	0	-0.4	Specific	714.72	693.2	693.2	13.16	333	>FBN1 C term	1	DW111518_1.4772.4772.2	controllerType=0 controllerNumber=1 scan=4772	15.7154
03087:2	1	K.C[+57.021]APGTC[+57.021]QNLDGSYR.C	519		C[+57]*2	799.837	2	1598.67	1598.67	0	-0.5	Specific	728.8	701.73	701.73	13.16	333	>FBN1 C term	1	DW111518_1.4556.4556.2	controllerType=0 controllerNumber=1 scan=4556	15.216
03386:2	1	K.C[+57.021]APGTC[+57.021]QNLDGSYR.C	519		C[+57]*2	799.837	2	1598.67	1598.67	0	-1.2	Specific	729.3	706.84	706.84	13.16	333	>FBN1 C term	1	DW111518_1.4827.4827.2	controllerType=0 controllerNumber=1 scan=4827	15.8384
02968:2	1	K.C[+57.021]APGTC[+57.021]QNLDGSYR.C	519		C[+57]*2	799.837	2	1598.67	1598.67	0	-1.2	Specific	730.84	705.86	705.86	13.16	333	>FBN1 C term	1	DW111518_1.4454.4454.2	controllerType=0 controllerNumber=1 scan=4454	14.9788
03206:2	1	K.C[+57.021]APGTC[+57.021]QNLDGSYR.C	519		C[+57]*2	799.838	2	1598.67	1598.67	0	0.5	Specific	742.84	702.81	702.81	13.07	333	>FBN1 C term	1	DW111518_1.4662.4662.2	controllerType=0 controllerNumber=1 scan=4662	15.4625
03268:2	1	K.C[+57.021]APGTC[+57.021]QNLDGSYR.C	519		C[+57]*2	799.838	2	1598.67	1598.67	0	0	Specific	748.74	691.74	691.74	13.07	333	>FBN1 C term	1	DW111518_1.4717.4717.2	controllerType=0 controllerNumber=1 scan=4717	15.5908
03034:2	1	K.C[+57.021]APGTC[+57.021]QNLDGSYR.C	519		C[+57]*2	799.837	2	1598.67	1598.67	0	-1	Specific	749.36	701.94	701.94	13.16	333	>FBN1 C term	1	DW111518_1.4509.4509.2	controllerType=0 controllerNumber=1 scan=4509	15.1054
03146:2	1	K.C[+57.021]APGTC[+57.021]QNLDGSYR.C	519		C[+57]*2	799.837	2	1598.67	1598.67	0	-1	Specific	792.22	775.27	775.27	14.16	333	>FBN1 C term	1	DW111518_1.4607.4607.2	controllerType=0 controllerNumber=1 scan=4607	15.335
02962:3	1	K.C[+57.021]APGT[+146.058]C[+57.021]QNLDGSYR.C	519	Fuc(1)	C[+57]*2, T[+146]	582.246	3	1744.72	1744.73	0	-1.8	Specific	329.78	329.78	11.6	6.44	333	>FBN1 C term	1	DW111518_1.4447.4447.3	controllerType=0 controllerNumber=1 scan=4447	14.9613
03580:2	1	K.C[+57.021]APGT[+146.058]C[+57.021]QNLDGSYR.C	519	Fuc(1)	C[+57]*2, T[+146]	872.865	2	1744.72	1744.73	0	-2.3	Specific	384.33	384.33	11.6	8.16	333	>FBN1 C term	1	DW111518_1.5004.5004.2	controllerType=0 controllerNumber=1 scan=5004	16.2446
03151:3	1	K.C[+57.021]APGTC[+57.021]QNLDGS[+146.058]YR.C	519	Fuc(1)	C[+57]*2, S[+146]	582.247	3	1744.73	1744.73	0	0.2	Specific	424.71	424.71	7.06	8.38	333	>FBN1 C term	1	DW111518_1.4612.4612.3	controllerType=0 controllerNumber=1 scan=4612	15.3458
03481:2	1	K.C[+57.021]APGT[+146.058]C[+57.021]QNLDGSYR.C	519	Fuc(1)	C[+57]*2, T[+146]	872.865	2	1744.72	1744.73	0	-2.4	Specific	450.23	450.23	11.6	8.61	333	>FBN1 C term	1	DW111518_1.4919.4919.2	controllerType=0 controllerNumber=1 scan=4919	16.0505
03089:3	1	K.C[+57.021]APGTC[+57.021]QNLDGS[+146.058]YR.C	519	Fuc(1)	C[+57]*2, S[+146]	582.247	3	1744.73	1744.73	0	0.6	Specific	493.34	493.34	8.89	8.67	333	>FBN1 C term	1	DW111518_1.4558.4558.3	controllerType=0 controllerNumber=1 scan=4558	15.2203
02949:2	1	K.C[+57.021]APGTC[+57.021]QNLDGS[+146.058]YR.C	519	Fuc(1)	C[+57]*2, S[+146]	872.865	2	1744.72	1744.73	0	-2.6	Specific	588.86	588.86	3.9	10.16	333	>FBN1 C term	1	DW111518_1.4432.4432.2	controllerType=0 controllerNumber=1 scan=4432	14.9253
03211:3	1	K.C[+57.021]APGT[+146.058]C[+57.021]QNLDGSYR.C	519	Fuc(1)	C[+57]*2, T[+146]	582.247	3	1744.73	1744.73	0	0.2	Specific	626.23	626.23	11.6	11.07	333	>FBN1 C term	1	DW111518_1.4666.4666.3	controllerType=0 controllerNumber=1 scan=4666	15.4711
03424:2	1	K.C[+57.021]APGTC[+57.021]QNLDGS[+146.058]YR.C	519	Fuc(1)	C[+57]*2, S[+146]	872.866	2	1744.72	1744.73	0	-1.5	Specific	664.2	664.2	3.39	12.16	333	>FBN1 C term	1	DW111518_1.4864.4864.2	controllerType=0 controllerNumber=1 scan=4864	15.9229
03365:2	1	K.C[+57.021]APGTC[+57.021]QNLDGS[+146.058]YR.C	519	Fuc(1)	C[+57]*2, S[+146]	872.865	2	1744.72	1744.73	0	-1.5	Specific	669.17	669.17	4.06	12.16	333	>FBN1 C term	1	DW111518_1.4806.4806.2	controllerType=0 controllerNumber=1 scan=4806	15.7923
03308:2	1	K.C[+57.021]APGTC[+57.021]QNLDGS[+146.058]YR.C	519	Fuc(1)	C[+57]*2, S[+146]	872.867	2	1744.73	1744.73	0	-0.2	Specific	673.58	673.58	3.76	12.16	333	>FBN1 C term	1	DW111518_1.4752.4752.2	controllerType=0 controllerNumber=1 scan=4752	15.6691
03182:2	1	K.C[+57.021]APGTC[+57.021]QNLDGS[+146.058]YR.C	519	Fuc(1)	C[+57]*2, S[+146]	872.867	2	1744.73	1744.73	0	-0.3	Specific	683.26	683.26	1.91	12.16	333	>FBN1 C term	1	DW111518_1.4641.4641.2	controllerType=0 controllerNumber=1 scan=4641	15.4137
03387:3	1	K.C[+57.021]APGTC[+57.021]QNLDGS[+146.058]YR.C	519	Fuc(1)	C[+57]*2, S[+146]	582.246	3	1744.72	1744.73	0	-0.8	Specific	688.11	688.11	21.83	12.16	333	>FBN1 C term	1	DW111518_1.4828.4828.3	controllerType=0 controllerNumber=1 scan=4828	15.8406
03006:2	1	K.C[+57.021]APGTC[+57.021]QNLDGS[+146.058]YR.C	519	Fuc(1)	C[+57]*2, S[+146]	872.866	2	1744.72	1744.73	0	-1.2	Specific	688.34	688.34	3.35	12.16	333	>FBN1 C term	1	DW111518_1.4486.4486.2	controllerType=0 controllerNumber=1 scan=4486	15.051
03120:2	1	K.C[+57.021]APGTC[+57.021]QNLDGS[+146.058]YR.C	519	Fuc(1)	C[+57]*2, S[+146]	872.866	2	1744.73	1744.73	0	-0.6	Specific	701.65	701.65	18.19	13.16	333	>FBN1 C term	1	DW111518_1.4586.4586.2	controllerType=0 controllerNumber=1 scan=4586	15.287
03058:2	1	K.C[+57.021]APGTC[+57.021]QNLDGS[+146.058]YR.C	519	Fuc(1)	C[+57]*2, S[+146]	872.866	2	1744.73	1744.73	0	-0.8	Specific	716.46	716.46	4.99	13.16	333	>FBN1 C term	1	DW111518_1.4531.4531.2	controllerType=0 controllerNumber=1 scan=4531	15.1565
03271:3	1	K.C[+57.021]APGTC[+57.021]QNLDGS[+146.058]YR.C	519	Fuc(1)	C[+57]*2, S[+146]	582.247	3	1744.73	1744.73	0	0.6	Specific	718.21	718.21	10.7	13.07	333	>FBN1 C term	1	DW111518_1.4720.4720.3	controllerType=0 controllerNumber=1 scan=4720	15.5972
03243:2	1	K.C[+57.021]APGTC[+57.021]QNLDGS[+146.058]YR.C	519	Fuc(1)	C[+57]*2, S[+146]	872.867	2	1744.73	1744.73	0	0.1	Specific	731.2	731.2	9.6	13.07	333	>FBN1 C term	1	DW111518_1.4696.4696.2	controllerType=0 controllerNumber=1 scan=4696	15.5416
03331:3	1	K.C[+57.021]APGTC[+57.021]QNLDGS[+146.058]YR.C	519	Fuc(1)	C[+57]*2, S[+146]	582.247	3	1744.73	1744.73	0	0	Specific	733.74	733.74	47.43	13.07	333	>FBN1 C term	1	DW111518_1.4774.4774.3	controllerType=0 controllerNumber=1 scan=4774	15.7192
08061:3	1	K.C[+57.021]EDIDEC[+57.021]VEEPEIC[+57.021]ALGTC[+57.021]SNTEGSFK.C	546		C[+57]*4	1050.43	3	3149.27	3149.27	0	0.4	Specific	721.86	721.86	712.23	12.61	333	>FBN1 C term	1	DW111518_1.8923.8923.3	controllerType=0 controllerNumber=1 scan=8923	25.1874
07825:3	1	K.C[+57.021]EDIDEC[+57.021]VEEPEIC[+57.021]ALGTC[+57.021]SNTEGSFK.C	546		C[+57]*4	1050.43	3	3149.27	3149.27	0	0.3	Specific	958.26	900.77	827.16	17.61	333	>FBN1 C term	1	DW111518_1.8705.8705.3	controllerType=0 controllerNumber=1 scan=8705	24.6958
07950:3	1	K.C[+57.021]EDIDEC[+57.021]VEEPEIC[+57.021]ALGTC[+57.021]SNTEGSFK.C	546		C[+57]*4	1050.43	3	3149.27	3149.27	0	0.6	Specific	969.76	926.18	919.16	17.61	333	>FBN1 C term	1	DW111518_1.8818.8818.3	controllerType=0 controllerNumber=1 scan=8818	24.9473
08008:3	1	K.C[+57.021]EDIDEC[+57.021]VEEPEIC[+57.021]ALGTC[+57.021]SNTEGSFK.C	546		C[+57]*4	1050.43	3	3149.27	3149.27	0	-0.5	Specific	995.86	929.33	906.53	17.71	333	>FBN1 C term	1	DW111518_1.8873.8873.3	controllerType=0 controllerNumber=1 scan=8873	25.0723
07885:3	1	K.C[+57.021]EDIDEC[+57.021]VEEPEIC[+57.021]ALGTC[+57.021]SNTEGSFK.C	546		C[+57]*4	1050.43	3	3149.27	3149.27	0	1.3	Specific	1079.69	1042.75	903.56	19.61	333	>FBN1 C term	1	DW111518_1.8758.8758.3	controllerType=0 controllerNumber=1 scan=8758	24.8174
07820:3	1	K.C[+57.021]EDIDEC[+57.021]VEEPEIC[+57.021]ALGT[+146.058]C[+57.021]SNTEGSFK.C	546	Fuc(1)	C[+57]*4, T[+146]	1099.12	3	3295.33	3295.33	0	1.7	Specific	744.79	744.79	2.4	12.61	333	>FBN1 C term	1	DW111518_1.8700.8700.3	controllerType=0 controllerNumber=1 scan=8700	24.6825
07741:3	1	K.C[+57.021]EDIDEC[+57.021]VEEPEIC[+57.021]ALGTC[+57.021]SNT[+146.058]EGSFK.C	546	Fuc(1)	C[+57]*4, T[+146]	1099.12	3	3295.33	3295.33	0	2.1	Specific	1010.83	1010.83	3.6	18.61	333	>FBN1 C term	1	DW111518_1.8637.8637.3	controllerType=0 controllerNumber=1 scan=8637	24.5372
07559:3	1	K.C[+57.021]EDIDEC[+57.021]VEEPEIC[+57.021]ALGTC[+57.021]SNT[+146.058]EGSFK.C	546	Fuc(1)	C[+57]*4, T[+146]	1099.12	3	3295.34	3295.33	0	3.9	Specific	1023.35	1023.35	3.48	18.17	333	>FBN1 C term	1	DW111518_1.8474.8474.3	controllerType=0 controllerNumber=1 scan=8474	24.1555
07622:3	1	K.C[+57.021]EDIDEC[+57.021]VEEPEIC[+57.021]ALGT[+146.058]C[+57.021]SNTEGSFK.C	546	Fuc(1)	C[+57]*4, T[+146]	1099.12	3	3295.34	3295.33	0	2.6	Specific	1083.77	1083.77	2.4	19.61	333	>FBN1 C term	1	DW111518_1.8527.8527.3	controllerType=0 controllerNumber=1 scan=8527	24.2801
07683:3	1	K.C[+57.021]EDIDEC[+57.021]VEEPEIC[+57.021]ALGT[+146.058]C[+57.021]SNTEGSFK.C	546	Fuc(1)	C[+57]*4, T[+146]	1099.12	3	3295.34	3295.33	0	2.9	Specific	1134.4	1134.4	2.4	20.17	333	>FBN1 C term	1	DW111518_1.8582.8582.3	controllerType=0 controllerNumber=1 scan=8582	24.4079
02318:3	1	K.HGQC[+57.021]INTDGSYR.C	674		C[+57]	469.873	3	1407.61	1407.61	0	-0.8	Specific	3.5	3.5	3.5	1.99	333	>FBN1 C term	1	DW111518_1.3745.3745.2	controllerType=0 controllerNumber=1 scan=3745	13.2748
01361:3	1	K.HGQC[+57.021]INTDGSYR.C	674		C[+57]	469.874	3	1407.61	1407.61	0	0.2	Specific	41.54	41.54	41.54	2.31	333	>FBN1 C term	1	DW111518_1.2767.2767.3	controllerType=0 controllerNumber=1 scan=2767	10.7951
02371:3	1	K.HGQC[+57.021]INTDGSYR.C	674		C[+57]	469.873	3	1407.6	1407.61	0	-1.9	Specific	91.3	91.3	91.3	2.04	333	>FBN1 C term	1	DW111518_1.3795.3795.2	controllerType=0 controllerNumber=1 scan=3795	13.3964
01999:2	1	K.HGQC[+57.021]INTDGSYR.C	674		C[+57]	704.306	2	1407.6	1407.61	0	-1.5	Specific	124.33	124.33	124.33	1.99	333	>FBN1 C term	1	DW111518_1.3446.3446.2	controllerType=0 controllerNumber=1 scan=3446	12.5393
01373:2	1	K.HGQC[+57.021]INTDGSYR.C	674		C[+57]	704.307	2	1407.61	1407.61	0	-0.3	Specific	132.84	132.84	132.84	2.04	333	>FBN1 C term	1	DW111518_1.2778.2778.2	controllerType=0 controllerNumber=1 scan=2778	10.8229
02597:3	1	K.HGQC[+57.021]INTDGSYR.C	674		C[+57]	469.873	3	1407.6	1407.61	0	-2.2	Specific	179.38	167.3	167.3	2.87	333	>FBN1 C term	1	DW111518_1.4044.4044.2	controllerType=0 controllerNumber=1 scan=4044	13.9971
01937:2	1	K.HGQC[+57.021]INTDGSYR.C	674		C[+57]	704.307	2	1407.61	1407.61	0	0.4	Specific	197.3	197.3	197.3	2.76	333	>FBN1 C term	1	DW111518_1.3378.3378.2	controllerType=0 controllerNumber=1 scan=3378	12.3581
02091:3	1	K.HGQC[+57.021]INTDGSYR.C	674		C[+57]	469.874	3	1407.61	1407.61	0	0.5	Specific	322.06	322.06	322.06	4.66	333	>FBN1 C term	1	DW111518_1.3538.3538.2	controllerType=0 controllerNumber=1 scan=3538	12.7721
01886:2	1	K.HGQC[+57.021]INTDGSYR.C	674		C[+57]	704.307	2	1407.61	1407.61	0	0.1	Specific	369.56	339.33	339.33	3.92	333	>FBN1 C term	1	DW111518_1.3334.3334.2	controllerType=0 controllerNumber=1 scan=3334	12.2488
01842:2	1	K.HGQC[+57.021]INTDGSYR.C	674		C[+57]	704.307	2	1407.61	1407.61	0	-0.4	Specific	433.84	433.84	433.84	5.52	333	>FBN1 C term	1	DW111518_1.3293.3293.2	controllerType=0 controllerNumber=1 scan=3293	12.1466
01408:2	1	K.HGQC[+57.021]INTDGSYR.C	674		C[+57]	704.305	2	1407.6	1407.61	0	-2.6	Specific	436.12	387.75	387.75	5.29	333	>FBN1 C term	1	DW111518_1.2819.2819.2	controllerType=0 controllerNumber=1 scan=2819	10.9298
01970:3	1	K.HGQC[+57.021]INTDGSYR.C	674		C[+57]	469.874	3	1407.61	1407.61	0	0.6	Specific	437.49	437.49	437.49	8.38	333	>FBN1 C term	1	DW111518_1.3412.3412.3	controllerType=0 controllerNumber=1 scan=3412	12.4446
01913:3	1	K.HGQC[+57.021]INTDGSYR.C	674		C[+57]	469.874	3	1407.61	1407.61	0	0.8	Specific	451.6	451.6	451.6	7.3	333	>FBN1 C term	1	DW111518_1.3355.3355.3	controllerType=0 controllerNumber=1 scan=3355	12.2992
01863:3	1	K.HGQC[+57.021]INTDGSYR.C	674		C[+57]	469.874	3	1407.61	1407.61	0	-0.5	Specific	463.57	449.97	449.97	7.4	333	>FBN1 C term	1	DW111518_1.3311.3311.3	controllerType=0 controllerNumber=1 scan=3311	12.1912
01820:3	1	K.HGQC[+57.021]INTDGSYR.C	674		C[+57]	469.873	3	1407.61	1407.61	0	-0.9	Specific	474.82	461.01	461.01	7.4	333	>FBN1 C term	1	DW111518_1.3267.3267.3	controllerType=0 controllerNumber=1 scan=3267	12.0806
01445:3	1	K.HGQC[+57.021]INTDGSYR.C	674		C[+57]	469.873	3	1407.6	1407.61	0	-1.6	Specific	479.19	473	473	7.4	333	>FBN1 C term	1	DW111518_1.2854.2854.3	controllerType=0 controllerNumber=1 scan=2854	11.0139
01528:3	1	K.HGQC[+57.021]INTDGSYR.C	674		C[+57]	469.873	3	1407.61	1407.61	0	-0.9	Specific	480.86	445.87	445.87	7.55	333	>FBN1 C term	1	DW111518_1.2939.2939.3	controllerType=0 controllerNumber=1 scan=2939	11.2277
01771:3	1	K.HGQC[+57.021]INTDGSYR.C	674		C[+57]	469.874	3	1407.61	1407.61	0	-0.3	Specific	486.35	474.62	474.62	8.76	333	>FBN1 C term	1	DW111518_1.3222.3222.3	controllerType=0 controllerNumber=1 scan=3222	11.9697
01693:3	1	K.HGQC[+57.021]INTDGSYR.C	674		C[+57]	469.873	3	1407.6	1407.61	0	-1.6	Specific	486.79	459.92	459.92	8.76	333	>FBN1 C term	1	DW111518_1.3138.3138.3	controllerType=0 controllerNumber=1 scan=3138	11.7572
01668:3	1	K.HGQC[+57.021]INTDGSYR.C	674		C[+57]	469.873	3	1407.6	1407.61	0	-1.9	Specific	491.34	480.42	480.42	8.76	333	>FBN1 C term	1	DW111518_1.3102.3102.3	controllerType=0 controllerNumber=1 scan=3102	11.6518
01641:3	1	K.HGQC[+57.021]INTDGSYR.C	674		C[+57]	469.873	3	1407.6	1407.61	0	-1.7	Specific	494.96	461.55	461.55	8.76	333	>FBN1 C term	1	DW111518_1.3065.3065.3	controllerType=0 controllerNumber=1 scan=3065	11.5492
01566:3	1	K.HGQC[+57.021]INTDGSYR.C	674		C[+57]	469.873	3	1407.6	1407.61	0	-1.9	Specific	495.86	468.09	468.09	7.3	333	>FBN1 C term	1	DW111518_1.2980.2980.3	controllerType=0 controllerNumber=1 scan=2980	11.3322
01729:3	1	K.HGQC[+57.021]INTDGSYR.C	674		C[+57]	469.874	3	1407.61	1407.61	0	0.1	Specific	496.25	470.01	470.01	8.67	333	>FBN1 C term	1	DW111518_1.3179.3179.3	controllerType=0 controllerNumber=1 scan=3179	11.8635
01606:3	1	K.HGQC[+57.021]INTDGSYR.C	674		C[+57]	469.873	3	1407.6	1407.61	0	-1.7	Specific	497.37	446.81	446.81	7.3	333	>FBN1 C term	1	DW111518_1.3023.3023.3	controllerType=0 controllerNumber=1 scan=3023	11.4399
01398:3	1	K.HGQC[+57.021]INTDGSYR.C	674		C[+57]	469.873	3	1407.6	1407.61	0	-2.3	Specific	499.67	491.07	491.07	8.76	333	>FBN1 C term	1	DW111518_1.2806.2806.3	controllerType=0 controllerNumber=1 scan=2806	10.8971
01488:3	1	K.HGQC[+57.021]INTDGSYR.C	674		C[+57]	469.873	3	1407.6	1407.61	0	-1.5	Specific	501.3	488.41	488.41	8.76	333	>FBN1 C term	1	DW111518_1.2896.2896.3	controllerType=0 controllerNumber=1 scan=2896	11.1189
01456:2	1	K.HGQC[+57.021]INTDGSYR.C	674		C[+57]	704.307	2	1407.61	1407.61	0	-0.9	Specific	530.93	480.5	480.5	6.44	333	>FBN1 C term	1	DW111518_1.2867.2867.2	controllerType=0 controllerNumber=1 scan=2867	11.0446
01803:2	1	K.HGQC[+57.021]INTDGSYR.C	674		C[+57]	704.307	2	1407.61	1407.61	0	-0.6	Specific	538.44	519.84	519.84	6.84	333	>FBN1 C term	1	DW111518_1.3251.3251.2	controllerType=0 controllerNumber=1 scan=3251	12.0404
01545:2	1	K.HGQC[+57.021]INTDGSYR.C	674		C[+57]	704.307	2	1407.61	1407.61	0	-0.4	Specific	589.72	547.18	547.18	7.73	333	>FBN1 C term	1	DW111518_1.2958.2958.2	controllerType=0 controllerNumber=1 scan=2958	11.2744
01509:2	1	K.HGQC[+57.021]INTDGSYR.C	674		C[+57]	704.305	2	1407.6	1407.61	0	-2.4	Specific	625.29	555.91	555.91	8.73	333	>FBN1 C term	1	DW111518_1.2916.2916.2	controllerType=0 controllerNumber=1 scan=2916	11.1659
01751:2	1	K.HGQC[+57.021]INTDGSYR.C	674		C[+57]	704.307	2	1407.61	1407.61	0	0.3	Specific	645.29	578.55	578.55	8.63	333	>FBN1 C term	1	DW111518_1.3205.3205.2	controllerType=0 controllerNumber=1 scan=3205	11.9281
01585:2	1	K.HGQC[+57.021]INTDGSYR.C	674		C[+57]	704.306	2	1407.61	1407.61	0	-1.4	Specific	691.21	623.71	623.71	9.73	333	>FBN1 C term	1	DW111518_1.3001.3001.2	controllerType=0 controllerNumber=1 scan=3001	11.3837
01712:2	1	K.HGQC[+57.021]INTDGSYR.C	674		C[+57]	704.306	2	1407.61	1407.61	0	-1	Specific	766.41	664.18	664.18	11.94	333	>FBN1 C term	1	DW111518_1.3161.3161.2	controllerType=0 controllerNumber=1 scan=3161	11.8159
01622:2	1	K.HGQC[+57.021]INTDGSYR.C	674		C[+57]	704.306	2	1407.6	1407.61	0	-2.3	Specific	811.88	726.94	726.94	12.73	333	>FBN1 C term	1	DW111518_1.3044.3044.2	controllerType=0 controllerNumber=1 scan=3044	11.4951
01679:2	1	K.HGQC[+57.021]INTDGSYR.C	674		C[+57]	704.306	2	1407.6	1407.61	0	-2	Specific	815.82	688.32	688.32	12.94	333	>FBN1 C term	1	DW111518_1.3121.3121.2	controllerType=0 controllerNumber=1 scan=3121	11.7099
01656:2	1	K.HGQC[+57.021]INTDGSYR.C	674		C[+57]	704.306	2	1407.6	1407.61	0	-2.3	Specific	829.66	707.8	707.8	12.73	333	>FBN1 C term	1	DW111518_1.3085.3085.2	controllerType=0 controllerNumber=1 scan=3085	11.6022
01638:3	1	K.HGQC[+57.021]IN[+15.995]TDGSYR.C	674		C[+57], N[+16]	475.205	3	1423.6	1423.6	0	-1.7	Specific	201.1	201.1	36.34	2.89	333	>FBN1 C term	1	DW111518_1.3061.3061.3	controllerType=0 controllerNumber=1 scan=3061	11.5392
01731:2	1	K.HGQC[+57.021]IN[+15.995]TDGSYR.C	674		C[+57], N[+16]	712.306	2	1423.6	1423.6	0	1.6	Specific	244.28	244.28	0	2.66	333	>FBN1 C term	1	DW111518_1.3181.3181.2	controllerType=0 controllerNumber=1 scan=3181	11.8679
01812:3	1	K.HGQC[+57.021]IN[+15.995]TDGSYR.C	674		C[+57], N[+16]	475.206	3	1423.6	1423.6	0	1.2	Specific	285.25	285.25	95.1	6.03	333	>FBN1 C term	1	DW111518_1.3261.3261.3	controllerType=0 controllerNumber=1 scan=3261	12.0652
01826:3	1	K.HGQC[+57.021]IN[+15.995]TDGSYR.C	674		C[+57], N[+16]	475.206	3	1423.6	1423.6	0	0.2	Specific	309.51	309.51	97.75	6.31	333	>FBN1 C term	1	DW111518_1.3274.3274.3	controllerType=0 controllerNumber=1 scan=3274	12.0991
01682:3	1	K.HGQC[+57.021]IN[+15.995]TDGSYR.C	674		C[+57], N[+16]	475.206	3	1423.6	1423.6	0	0.9	Specific	323.45	319.13	72.96	4.14	333	>FBN1 C term	1	DW111518_1.3124.3124.3	controllerType=0 controllerNumber=1 scan=3124	11.7176
01701:3	1	K.HGQC[+57.021]IN[+15.995]TDGSYR.C	674		C[+57], N[+16]	475.208	3	1423.61	1423.6	0	5.1	Specific	377.46	377.46	75.83	5.94	333	>FBN1 C term	1	DW111518_1.3147.3147.3	controllerType=0 controllerNumber=1 scan=3147	11.7799
01784:3	1	K.HGQC[+57.021]IN[+15.995]TDGSYR.C	674		C[+57], N[+16]	475.206	3	1423.6	1423.6	0	1.6	Specific	434.03	434.03	82.45	7.18	333	>FBN1 C term	1	DW111518_1.3232.3232.3	controllerType=0 controllerNumber=1 scan=3232	11.9938
01735:3	1	K.HGQC[+57.021]IN[+15.995]TDGSYR.C	674		C[+57], N[+16]	475.206	3	1423.6	1423.6	0	1.1	Specific	461.43	454.02	86.61	6.83	333	>FBN1 C term	1	DW111518_1.3187.3187.3	controllerType=0 controllerNumber=1 scan=3187	11.8837
03483:2	1	R.C[+57.021]VNTYGSYEC[+57.021]K.C	756		C[+57]*2	690.781	2	1380.56	1380.56	0	-0.5	Specific	157.64	157.64	157.64	2.29	333	>FBN1 C term	1	DW111518_1.4922.4922.3	controllerType=0 controllerNumber=1 scan=4922	16.0582
05902:2	1	R.C[+57.021]VNTYGSYEC[+57.021]K.C	756		C[+57]*2	690.781	2	1380.56	1380.56	0	-0.3	Specific	294.92	294.92	294.92	2.5	333	>FBN1 C term	1	DW111518_1.7024.7024.5	controllerType=0 controllerNumber=1 scan=7024	20.8717
02584:2	1	R.C[+57.021]VNTYGSYEC[+57.021]K.C	756		C[+57]*2	690.781	2	1380.55	1380.56	0	-1.4	Specific	608.54	608.54	608.54	10.38	333	>FBN1 C term	1	DW111518_1.4031.4031.2	controllerType=0 controllerNumber=1 scan=4031	13.9653
02542:2	1	R.C[+57.021]VNTYGSYEC[+57.021]K.C	756		C[+57]*2	690.782	2	1380.56	1380.56	0	0.4	Specific	613.89	613.89	613.89	10.29	333	>FBN1 C term	1	DW111518_1.3986.3986.2	controllerType=0 controllerNumber=1 scan=3986	13.8562
02629:2	1	R.C[+57.021]VNTYGSYEC[+57.021]K.C	756		C[+57]*2	690.781	2	1380.55	1380.56	0	-1.2	Specific	625.61	625.61	625.61	10.38	333	>FBN1 C term	1	DW111518_1.4080.4080.2	controllerType=0 controllerNumber=1 scan=4080	14.0859
02931:2	1	R.C[+57.021]VNTYGSYEC[+57.021]K.C	756		C[+57]*2	690.781	2	1380.55	1380.56	0	-1	Specific	626.26	626.26	626.26	10.38	333	>FBN1 C term	1	DW111518_1.4413.4413.2	controllerType=0 controllerNumber=1 scan=4413	14.8827
02793:2	1	R.C[+57.021]VNTYGSYEC[+57.021]K.C	756		C[+57]*2	690.781	2	1380.55	1380.56	0	-1.2	Specific	638.96	638.96	638.96	10.38	333	>FBN1 C term	1	DW111518_1.4268.4268.2	controllerType=0 controllerNumber=1 scan=4268	14.5341
02670:2	1	R.C[+57.021]VNTYGSYEC[+57.021]K.C	756		C[+57]*2	690.78	2	1380.55	1380.56	0	-1.7	Specific	648.84	648.84	648.84	10.38	333	>FBN1 C term	1	DW111518_1.4128.4128.2	controllerType=0 controllerNumber=1 scan=4128	14.1962
02980:2	1	R.C[+57.021]VNTYGSYEC[+57.021]K.C	756		C[+57]*2	690.781	2	1380.55	1380.56	0	-0.9	Specific	652.53	652.53	652.53	11.38	333	>FBN1 C term	1	DW111518_1.4464.4464.2	controllerType=0 controllerNumber=1 scan=4464	15.0023
02884:2	1	R.C[+57.021]VNTYGSYEC[+57.021]K.C	756		C[+57]*2	690.781	2	1380.55	1380.56	0	-1	Specific	661.1	661.1	661.1	11.38	333	>FBN1 C term	1	DW111518_1.4367.4367.2	controllerType=0 controllerNumber=1 scan=4367	14.7731
02728:2	1	R.C[+57.021]VNTYGSYEC[+57.021]K.C	756		C[+57]*2	690.782	2	1380.56	1380.56	0	0.3	Specific	664.94	664.94	664.94	11.29	333	>FBN1 C term	1	DW111518_1.4193.4193.2	controllerType=0 controllerNumber=1 scan=4193	14.3502
01980:2	1	R.C[+57.021]VN[+15.995]TYGSYEC[+57.021]K.C	756		C[+57]*2, N[+16]	698.777	2	1396.55	1396.55	0	-2.5	Specific	54.14	54.14	54.14	2.04	333	>FBN1 C term	1	DW111518_1.3422.3422.2	controllerType=0 controllerNumber=1 scan=3422	12.4712
05748:3	1	R.GSYTC[+57.021]EC[+57.021]NDGFTASPNQDEC[+57.021]LDNR.E	847		C[+57]*3	937.362	3	2810.07	2810.07	0	-0.7	Specific	471.12	471.12	471.12	7.89	333	>FBN1 C term	1	DW111518_1.6892.6892.3	controllerType=0 controllerNumber=1 scan=6892	20.5666
05291:2	1	R.GSYTC[+57.021]EC[+57.021]NDGFTASPNQDEC[+57.021]LDNR.E	847		C[+57]*3	1405.54	2	2810.08	2810.07	0	1.3	Specific	869.31	854.69	854.69	15.35	333	>FBN1 C term	1	DW111518_1.6507.6507.2	controllerType=0 controllerNumber=1 scan=6507	19.6841
05605:3	1	R.GSYTC[+57.021]EC[+57.021]NDGFTASPNQDEC[+57.021]LDNR.E	847		C[+57]*3	937.36	3	2810.07	2810.07	0	-2.4	Specific	912.62	912.62	912.62	16.45	333	>FBN1 C term	1	DW111518_1.6780.6780.3	controllerType=0 controllerNumber=1 scan=6780	20.309
05346:2	1	R.GSYTC[+57.021]EC[+57.021]NDGFTASPNQDEC[+57.021]LDNR.E	847		C[+57]*3	1405.54	2	2810.08	2810.07	0	1.9	Specific	941.42	885.46	885.46	16.35	333	>FBN1 C term	1	DW111518_1.6559.6559.2	controllerType=0 controllerNumber=1 scan=6559	19.8026
05266:3	1	R.GSYTC[+57.021]EC[+57.021]NDGFTASPNQDEC[+57.021]LDNR.E	847		C[+57]*3	937.363	3	2810.07	2810.07	0	0.3	Specific	948.64	905.19	905.19	16.35	333	>FBN1 C term	1	DW111518_1.6484.6484.3	controllerType=0 controllerNumber=1 scan=6484	19.6319
05385:3	1	R.GSYTC[+57.021]EC[+57.021]NDGFTASPNQDEC[+57.021]LDNR.E	847		C[+57]*3	937.363	3	2810.07	2810.07	0	0.8	Specific	965.19	939.37	939.37	17.35	333	>FBN1 C term	1	DW111518_1.6591.6591.3	controllerType=0 controllerNumber=1 scan=6591	19.8776
05323:3	1	R.GSYTC[+57.021]EC[+57.021]NDGFTASPNQDEC[+57.021]LDNR.E	847		C[+57]*3	937.365	3	2810.08	2810.07	0	3.3	Specific	969.63	914.81	914.81	16.91	333	>FBN1 C term	1	DW111518_1.6536.6536.3	controllerType=0 controllerNumber=1 scan=6536	19.7528
05450:3	1	R.GSYTC[+57.021]EC[+57.021]NDGFTASPNQDEC[+57.021]LDNR.E	847		C[+57]*3	937.362	3	2810.07	2810.07	0	0.1	Specific	976.64	933.56	933.56	17.35	333	>FBN1 C term	1	DW111518_1.6648.6648.3	controllerType=0 controllerNumber=1 scan=6648	20.0074
09649:4	1	R.GSYTC[+57.021]EC[+57.021]NDGFTASPNQDEC[+57.021]LDNREGYC[+57.021]FTEVLQNMC[+57.021]QIGSSNR.N	847		C[+57]*5	1296.78	4	5184.08	5184.09	0	-0.4	Specific	289.76	289.76	3.2	3.91	333	>FBN1 C term	1	DW111518_1.10274.10274.4	controllerType=0 controllerNumber=1 scan=10274	28.3922
09916:4	1	R.GSYTC[+57.021]EC[+57.021]NDGFTASPNQDEC[+57.021]LDNREGYC[+57.021]FTEVLQNMC[+57.021]QIGSSNR.N	847		C[+57]*5	1296.77	4	5184.08	5184.09	0	-2.1	Specific	615.03	615.03	59.89	8.94	333	>FBN1 C term	1	DW111518_1.10496.10496.4	controllerType=0 controllerNumber=1 scan=10496	28.9196
09764:4	1	R.GSYTC[+57.021]EC[+57.021]NDGFTASPNQDEC[+57.021]LDNREGYC[+57.021]FTEVLQNMC[+57.021]QIGSSNR.N	847		C[+57]*5	1296.78	4	5184.09	5184.09	0	1.1	Specific	898.81	898.81	47.37	13.85	333	>FBN1 C term	1	DW111518_1.10372.10372.4	controllerType=0 controllerNumber=1 scan=10372	28.6266
09712:4	1	R.GSYTC[+57.021]EC[+57.021]NDGFTASPNQDEC[+57.021]LDNREGYC[+57.021]FTEVLQNMC[+57.021]QIGSSNR.N	847		C[+57]*5	1296.78	4	5184.09	5184.09	0	1.7	Specific	1006.72	1006.72	117.65	16.85	333	>FBN1 C term	1	DW111518_1.10326.10326.4	controllerType=0 controllerNumber=1 scan=10326	28.5173
09030:4	1	R.GSYTC[+57.021]EC[+57.021]NDGFTASPNQDEC[+57.021]LDNREGYC[+57.021]FTEVLQNMC[+57.021]QIGSSNRNPVTK.S	847		C[+57]*5	1431.61	4	5723.43	5723.39	0	5.6	Specific	577.75	577.75	71.56	6.14	333	>FBN1 C term	1	DW111518_1.9762.9762.4	controllerType=0 controllerNumber=1 scan=9762	27.1724
08899:4	1	R.GSYTC[+57.021]EC[+57.021]NDGFTASPNQDEC[+57.021]LDNREGYC[+57.021]FTEVLQNMC[+57.021]QIGSSNRNPVTK.S	847		C[+57]*5	1431.61	4	5723.4	5723.39	0	1.1	Specific	593.6	593.6	41.47	7.06	333	>FBN1 C term	1	DW111518_1.9650.9650.4	controllerType=0 controllerNumber=1 scan=9650	26.9066
08962:4	1	R.GSYTC[+57.021]EC[+57.021]NDGFTASPNQDEC[+57.021]LDNREGYC[+57.021]FTEVLQNMC[+57.021]QIGSSNRNPVTK.S	847		C[+57]*5	1431.36	4	5722.4	5723.39	-1	2.5	Specific	924.67	924.67	924.67	14.06	333	>FBN1 C term	1	DW111518_1.9704.9704.4	controllerType=0 controllerNumber=1 scan=9704	27.0348
08910:5	1	R.GSYTC[+57.021]EC[+57.021]NDGFTASPNQDEC[+57.021]LDNREGYC[+57.021]FTEVLQNMC[+57.021]QIGSSNRNPVTK.S	847		C[+57]*5	1145.49	5	5723.41	5723.39	0	2.4	Specific	995.29	995.29	71.97	15.06	333	>FBN1 C term	1	DW111518_1.9660.9660.5	controllerType=0 controllerNumber=1 scan=9660	26.9305
01925:2	1	K.NTEGSYQC[+57.021]SC[+57.021]PK.G	996		C[+57]*2	715.788	2	1430.57	1430.57	0	0.7	Specific	76.97	76.97	76.97	2.54	333	>FBN1 C term	1	DW111518_1.3365.3365.2	controllerType=0 controllerNumber=1 scan=3365	12.3232
01292:2	1	K.NTEGSYQC[+57.021]SC[+57.021]PK.G	996		C[+57]*2	715.787	2	1430.57	1430.57	0	-0.9	Specific	165.78	165.78	165.78	4.18	333	>FBN1 C term	1	DW111518_1.2697.2697.2	controllerType=0 controllerNumber=1 scan=2697	10.6079
02083:2	1	K.NTEGSYQC[+57.021]SC[+57.021]PK.G	996		C[+57]*2	715.787	2	1430.57	1430.57	0	-1.1	Specific	200.04	200.04	200.04	5.4	333	>FBN1 C term	1	DW111518_1.3530.3530.2	controllerType=0 controllerNumber=1 scan=3530	12.7519
01963:2	1	K.NTEGSYQC[+57.021]SC[+57.021]PK.G	996		C[+57]*2	715.786	2	1430.56	1430.57	0	-2.5	Specific	271.67	271.67	271.67	5.99	333	>FBN1 C term	1	DW111518_1.3406.3406.2	controllerType=0 controllerNumber=1 scan=3406	12.4304
01830:2	1	K.NTEGSYQC[+57.021]SC[+57.021]PK.G	996		C[+57]*2	715.787	2	1430.57	1430.57	0	-1.1	Specific	305.86	305.86	305.86	6.4	333	>FBN1 C term	1	DW111518_1.3279.3279.2	controllerType=0 controllerNumber=1 scan=3279	12.1111
02035:2	1	K.NTEGSYQC[+57.021]SC[+57.021]PK.G	996		C[+57]*2	715.785	2	1430.56	1430.57	0	-2.9	Specific	404.65	404.65	404.65	7.15	333	>FBN1 C term	1	DW111518_1.3484.3484.2	controllerType=0 controllerNumber=1 scan=3484	12.638
01873:2	1	K.NTEGSYQC[+57.021]SC[+57.021]PK.G	996		C[+57]*2	715.788	2	1430.57	1430.57	0	1.3	Specific	434.99	434.99	434.99	8.38	333	>FBN1 C term	1	DW111518_1.3321.3321.2	controllerType=0 controllerNumber=1 scan=3321	12.2169
01785:2	1	K.NTEGSYQC[+57.021]SC[+57.021]PK.G	996		C[+57]*2	715.789	2	1430.57	1430.57	0	2.2	Specific	436.29	436.29	436.29	8.38	333	>FBN1 C term	1	DW111518_1.3233.3233.2	controllerType=0 controllerNumber=1 scan=3233	11.996
01736:2	1	K.NTEGSYQC[+57.021]SC[+57.021]PK.G	996		C[+57]*2	715.787	2	1430.57	1430.57	0	0	Specific	490.78	490.78	490.78	8.67	333	>FBN1 C term	1	DW111518_1.3188.3188.2	controllerType=0 controllerNumber=1 scan=3188	11.8859
01699:2	1	K.NTEGSYQC[+57.021]SC[+57.021]PK.G	996		C[+57]*2	715.784	2	1430.56	1430.57	0	-4	Specific	557.14	557.14	557.14	7.72	333	>FBN1 C term	1	DW111518_1.3146.3146.2	controllerType=0 controllerNumber=1 scan=3146	11.7778
01331:2	1	K.NTEGSYQC[+57.021]SC[+57.021]PK.G	996		C[+57]*2	715.786	2	1430.57	1430.57	0	-1.3	Specific	585.51	585.51	585.51	10.16	333	>FBN1 C term	1	DW111518_1.2738.2738.2	controllerType=0 controllerNumber=1 scan=2738	10.7184
01672:2	1	K.NTEGSYQC[+57.021]SC[+57.021]PK.G	996		C[+57]*2	715.786	2	1430.57	1430.57	0	-1.7	Specific	621.69	602.08	602.08	11.16	333	>FBN1 C term	1	DW111518_1.3109.3109.2	controllerType=0 controllerNumber=1 scan=3109	11.6731
01374:2	1	K.NTEGSYQC[+57.021]SC[+57.021]PK.G	996		C[+57]*2	715.787	2	1430.57	1430.57	0	-0.7	Specific	633.41	620.06	620.06	11.16	333	>FBN1 C term	1	DW111518_1.2780.2780.2	controllerType=0 controllerNumber=1 scan=2780	10.8285
01454:2	1	K.NTEGSYQC[+57.021]SC[+57.021]PK.G	996		C[+57]*2	715.787	2	1430.57	1430.57	0	-1.1	Specific	649.58	636.05	636.05	11.16	333	>FBN1 C term	1	DW111518_1.2865.2865.2	controllerType=0 controllerNumber=1 scan=2865	11.0403
01409:2	1	K.NTEGSYQC[+57.021]SC[+57.021]PK.G	996		C[+57]*2	715.787	2	1430.57	1430.57	0	-1.1	Specific	663.28	661.95	661.95	12.16	333	>FBN1 C term	1	DW111518_1.2821.2821.2	controllerType=0 controllerNumber=1 scan=2821	10.9354
01577:2	1	K.NTEGSYQC[+57.021]SC[+57.021]PK.G	996		C[+57]*2	715.786	2	1430.56	1430.57	0	-2	Specific	705.77	664.34	664.34	13.16	333	>FBN1 C term	1	DW111518_1.2991.2991.2	controllerType=0 controllerNumber=1 scan=2991	11.3593
01498:2	1	K.NTEGSYQC[+57.021]SC[+57.021]PK.G	996		C[+57]*2	715.785	2	1430.56	1430.57	0	-2.7	Specific	706.97	654.23	654.23	13.16	333	>FBN1 C term	1	DW111518_1.2906.2906.2	controllerType=0 controllerNumber=1 scan=2906	11.143
01613:2	1	K.NTEGSYQC[+57.021]SC[+57.021]PK.G	996		C[+57]*2	715.786	2	1430.57	1430.57	0	-1.6	Specific	707.78	666.95	666.95	13.16	333	>FBN1 C term	1	DW111518_1.3032.3032.2	controllerType=0 controllerNumber=1 scan=3032	11.4634
01648:2	1	K.NTEGSYQC[+57.021]SC[+57.021]PK.G	996		C[+57]*2	715.786	2	1430.56	1430.57	0	-1.8	Specific	710.04	664.04	664.04	13.16	333	>FBN1 C term	1	DW111518_1.3074.3074.2	controllerType=0 controllerNumber=1 scan=3074	11.5714
01534:2	1	K.NTEGSYQC[+57.021]SC[+57.021]PK.G	996		C[+57]*2	715.787	2	1430.57	1430.57	0	-0.7	Specific	723.83	655.24	655.24	13.16	333	>FBN1 C term	1	DW111518_1.2947.2947.2	controllerType=0 controllerNumber=1 scan=2947	11.2478
01629:2	1	K.N[+15.995]TEGSYQC[+57.021]SC[+57.021]PK.G	996		C[+57]*2, N[+16]	723.783	2	1446.56	1446.56	0	-2.2	Specific	248.9	248.9	248.9	5.99	333	>FBN1 C term	1	DW111518_1.3052.3052.2	controllerType=0 controllerNumber=1 scan=3052	11.5156
01593:2	1	K.N[+15.995]TEGSYQC[+57.021]SC[+57.021]PK.G	996		C[+57]*2, N[+16]	723.783	2	1446.56	1446.56	0	-2.4	Specific	336.36	336.36	336.36	6.63	333	>FBN1 C term	1	DW111518_1.3010.3010.2	controllerType=0 controllerNumber=1 scan=3010	11.4057
04821:2	1	K.GIC[+57.021]QNTPGSFTC[+57.021]EC[+57.021]QR.G	1074		C[+57]*3	957.9	2	1914.79	1914.79	0	1.6	Specific	253.86	253.86	253.86	5.68	333	>FBN1 C term	1	DW111518_1.6116.6116.2	controllerType=0 controllerNumber=1 scan=6116	18.7678
04610:3	1	K.GIC[+57.021]QNTPGSFTC[+57.021]EC[+57.021]QR.G	1074		C[+57]*3	638.932	3	1914.78	1914.79	0	-4.1	Specific	348.38	348.38	348.38	3.62	333	>FBN1 C term	1	DW111518_1.5936.5936.4	controllerType=0 controllerNumber=1 scan=5936	18.3579
04499:3	1	K.GIC[+57.021]QNTPGSFTC[+57.021]EC[+57.021]QR.G	1074		C[+57]*3	638.934	3	1914.79	1914.79	0	-0.2	Specific	566.08	566.08	566.08	9.95	333	>FBN1 C term	1	DW111518_1.5844.5844.3	controllerType=0 controllerNumber=1 scan=5844	18.1462
04314:3	1	K.GIC[+57.021]QNTPGSFTC[+57.021]EC[+57.021]QR.G	1074		C[+57]*3	638.935	3	1914.79	1914.79	0	0.4	Specific	629.79	629.79	629.79	10.85	333	>FBN1 C term	1	DW111518_1.5678.5678.3	controllerType=0 controllerNumber=1 scan=5678	17.7674
04137:3	1	K.GIC[+57.021]QNTPGSFTC[+57.021]EC[+57.021]QR.G	1074		C[+57]*3	638.936	3	1914.79	1914.79	0	1.4	Specific	652.57	633.81	633.81	11.85	333	>FBN1 C term	1	DW111518_1.5522.5522.3	controllerType=0 controllerNumber=1 scan=5522	17.4144
04437:3	1	K.GIC[+57.021]QNTPGSFTC[+57.021]EC[+57.021]QR.G	1074		C[+57]*3	638.934	3	1914.79	1914.79	0	-0.2	Specific	665.35	639.93	639.93	11.95	333	>FBN1 C term	1	DW111518_1.5790.5790.3	controllerType=0 controllerNumber=1 scan=5790	18.0222
04375:2	1	K.GIC[+57.021]QNTPGSFTC[+57.021]EC[+57.021]QR.G	1074		C[+57]*3	957.899	2	1914.79	1914.79	0	0.6	Specific	692.83	667.79	667.79	11.85	333	>FBN1 C term	1	DW111518_1.5734.5734.2	controllerType=0 controllerNumber=1 scan=5734	17.8937
04140:2	1	K.GIC[+57.021]QNTPGSFTC[+57.021]EC[+57.021]QR.G	1074		C[+57]*3	957.898	2	1914.79	1914.79	0	0.2	Specific	695.71	675.05	675.05	11.85	333	>FBN1 C term	1	DW111518_1.5524.5524.2	controllerType=0 controllerNumber=1 scan=5524	17.4188
04196:3	1	K.GIC[+57.021]QNTPGSFTC[+57.021]EC[+57.021]QR.G	1074		C[+57]*3	638.934	3	1914.79	1914.79	0	0	Specific	706.43	674.76	674.76	12.85	333	>FBN1 C term	1	DW111518_1.5572.5572.3	controllerType=0 controllerNumber=1 scan=5572	17.5311
04507:2	1	K.GIC[+57.021]QNTPGSFTC[+57.021]EC[+57.021]QR.G	1074		C[+57]*3	957.898	2	1914.79	1914.79	0	-0.3	Specific	707.13	707.13	707.13	12.95	333	>FBN1 C term	1	DW111518_1.5850.5850.2	controllerType=0 controllerNumber=1 scan=5850	18.1593
04197:2	1	K.GIC[+57.021]QNTPGSFTC[+57.021]EC[+57.021]QR.G	1074		C[+57]*3	957.898	2	1914.79	1914.79	0	0.1	Specific	731	687.78	687.78	12.85	333	>FBN1 C term	1	DW111518_1.5573.5573.2	controllerType=0 controllerNumber=1 scan=5573	17.5323
04257:2	1	K.GIC[+57.021]QNTPGSFTC[+57.021]EC[+57.021]QR.G	1074		C[+57]*3	957.898	2	1914.79	1914.79	0	0.2	Specific	739.73	684.97	684.97	12.85	333	>FBN1 C term	1	DW111518_1.5627.5627.2	controllerType=0 controllerNumber=1 scan=5627	17.6531
04438:2	1	K.GIC[+57.021]QNTPGSFTC[+57.021]EC[+57.021]QR.G	1074		C[+57]*3	957.898	2	1914.79	1914.79	0	0.2	Specific	740.72	713.31	713.31	12.85	333	>FBN1 C term	1	DW111518_1.5791.5791.2	controllerType=0 controllerNumber=1 scan=5791	18.0244
04315:2	1	K.GIC[+57.021]QNTPGSFTC[+57.021]EC[+57.021]QR.G	1074		C[+57]*3	957.899	2	1914.79	1914.79	0	0.3	Specific	740.89	692.43	692.43	12.85	333	>FBN1 C term	1	DW111518_1.5679.5679.2	controllerType=0 controllerNumber=1 scan=5679	17.7686
04374:3	1	K.GIC[+57.021]QNTPGSFTC[+57.021]EC[+57.021]QR.G	1074		C[+57]*3	638.935	3	1914.79	1914.79	0	0.5	Specific	741.76	716.66	716.66	12.85	333	>FBN1 C term	1	DW111518_1.5733.5733.3	controllerType=0 controllerNumber=1 scan=5733	17.8915
04256:3	1	K.GIC[+57.021]QNTPGSFTC[+57.021]EC[+57.021]QR.G	1074		C[+57]*3	638.934	3	1914.79	1914.79	0	-0.1	Specific	761.45	751.1	751.1	13.95	333	>FBN1 C term	1	DW111518_1.5626.5626.3	controllerType=0 controllerNumber=1 scan=5626	17.6519
03996:3	1	K.GIC[+57.021]QN[+15.995]TPGSFTC[+57.021]EC[+57.021]QR.G	1074		C[+57]*3, N[+16]	644.265	3	1930.78	1930.78	0	-2.4	Specific	286.07	286.07	286.07	4.45	333	>FBN1 C term	1	DW111518_1.5389.5389.3	controllerType=0 controllerNumber=1 scan=5389	17.1163
04268:2	1	K.GIC[+57.021]QN[+15.995]TPGSFTC[+57.021]EC[+57.021]QR.G	1074		C[+57]*3, N[+16]	965.893	2	1930.78	1930.78	0	-2.8	Specific	417.23	417.23	417.23	8.27	333	>FBN1 C term	1	DW111518_1.5635.5635.2	controllerType=0 controllerNumber=1 scan=5635	17.6678
04014:2	1	K.GIC[+57.021]QN[+15.995]TPGSFTC[+57.021]EC[+57.021]QR.G	1074		C[+57]*3, N[+16]	965.895	2	1930.78	1930.78	0	-0.2	Specific	493.15	493.15	493.15	8.55	333	>FBN1 C term	1	DW111518_1.5406.5406.2	controllerType=0 controllerNumber=1 scan=5406	17.1553
04200:2	1	K.GIC[+57.021]QN[+15.995]TPGSFTC[+57.021]EC[+57.021]QR.G	1074		C[+57]*3, N[+16]	965.895	2	1930.78	1930.78	0	-0.7	Specific	556.72	556.72	556.72	8.84	333	>FBN1 C term	1	DW111518_1.5576.5576.2	controllerType=0 controllerNumber=1 scan=5576	17.5379
04185:3	1	K.GIC[+57.021]QN[+15.995]TPGSFTC[+57.021]EC[+57.021]QR.G	1074		C[+57]*3, N[+16]	644.265	3	1930.78	1930.78	0	-1.7	Specific	614.38	573.5	573.5	10.95	333	>FBN1 C term	1	DW111518_1.5563.5563.3	controllerType=0 controllerNumber=1 scan=5563	17.5107
04119:3	1	K.GIC[+57.021]QN[+15.995]TPGSFTC[+57.021]EC[+57.021]QR.G	1074		C[+57]*3, N[+16]	644.272	3	1930.8	1930.78	0	9	Specific	691.76	691.76	691.76	10.03	333	>FBN1 C term	1	DW111518_1.5506.5506.3	controllerType=0 controllerNumber=1 scan=5506	17.3793
04080:2	1	K.GIC[+57.021]QN[+15.995]TPGSFTC[+57.021]EC[+57.021]QR.G	1074		C[+57]*3, N[+16]	965.896	2	1930.78	1930.78	0	0.2	Specific	713.56	705.48	705.48	12.85	333	>FBN1 C term	1	DW111518_1.5467.5467.2	controllerType=0 controllerNumber=1 scan=5467	17.2887
04060:3	1	K.GIC[+57.021]QN[+15.995]TPGSFTC[+57.021]EC[+57.021]QR.G	1074		C[+57]*3, N[+16]	644.266	3	1930.78	1930.78	0	-0.8	Specific	716.34	674.29	674.29	12.95	333	>FBN1 C term	1	DW111518_1.5448.5448.3	controllerType=0 controllerNumber=1 scan=5448	17.2473
04131:2	1	K.GIC[+57.021]QN[+15.995]TPGSFTC[+57.021]EC[+57.021]QR.G	1074		C[+57]*3, N[+16]	965.896	2	1930.79	1930.78	0	0.8	Specific	722.75	722.75	722.75	12.85	333	>FBN1 C term	1	DW111518_1.5517.5517.2	controllerType=0 controllerNumber=1 scan=5517	17.405
09273:5	1	R.C[+57.021]SC[+57.021]PQGYLQHYQWNQC[+57.021]VDENEC[+57.021]LSAHIC[+57.021]GGASC[+57.021]HNTLGSYK.C	1125		C[+57]*6	978.81	5	4890.02	4889.01	1	1.6	Specific	49.5	49.5	28.99	1.98	333	>FBN1 C term	1	DW111518_1.9968.9968.3	controllerType=0 controllerNumber=1 scan=9968	27.6644
09682:5	1	R.C[+57.021]SC[+57.021]PQGYLQHYQWNQC[+57.021]VDENEC[+57.021]LSAHIC[+57.021]GGASC[+57.021]HNTLGSYK.C	1125		C[+57]*6	978.611	5	4889.03	4889.01	0	3.5	Specific	109.26	109.26	24.21	2.3	333	>FBN1 C term	1	DW111518_1.10299.10299.5	controllerType=0 controllerNumber=1 scan=10299	28.4515
10108:5	1	R.C[+57.021]SC[+57.021]PQGYLQHYQWNQC[+57.021]VDENEC[+57.021]LSAHIC[+57.021]GGASC[+57.021]HNTLGSYK.C	1125		C[+57]*6	978.605	5	4889	4889.01	0	-2.8	Specific	118.33	118.33	8.24	2.69	333	>FBN1 C term	1	DW111518_1.10664.10664.5	controllerType=0 controllerNumber=1 scan=10664	29.3154
09336:5	1	R.C[+57.021]SC[+57.021]PQGYLQHYQWNQC[+57.021]VDENEC[+57.021]LSAHIC[+57.021]GGASC[+57.021]HNTLGSYK.C	1125		C[+57]*6	978.611	5	4889.02	4889.01	0	2.6	Specific	151.99	151.99	38.91	2.52	333	>FBN1 C term	1	DW111518_1.10022.10022.5	controllerType=0 controllerNumber=1 scan=10022	27.7934
10373:5	1	R.C[+57.021]SC[+57.021]PQGYLQHYQWNQC[+57.021]VDENEC[+57.021]LSAHIC[+57.021]GGASC[+57.021]HNTLGSYK.C	1125		C[+57]*6	978.611	5	4889.02	4889.01	0	2.5	Specific	152.93	152.93	39.17	2.65	333	>FBN1 C term	1	DW111518_1.10893.10893.5	controllerType=0 controllerNumber=1 scan=10893	29.8612
09500:5	1	R.C[+57.021]SC[+57.021]PQGYLQHYQWNQC[+57.021]VDENEC[+57.021]LSAHIC[+57.021]GGASC[+57.021]HNTLGSYK.C	1125		C[+57]*6	978.808	5	4890.01	4889.01	1	-0.6	Specific	169.35	169.35	1.36	4.36	333	>FBN1 C term	1	DW111518_1.10157.10157.5	controllerType=0 controllerNumber=1 scan=10157	28.1146
09237:5	1	R.C[+57.021]SC[+57.021]PQGYLQHYQWNQC[+57.021]VDENEC[+57.021]LSAHIC[+57.021]GGASC[+57.021]HNTLGSYK.C	1125		C[+57]*6	978.607	5	4889.01	4889.01	0	-1.1	Specific	192.84	192.84	31.18	2.6	333	>FBN1 C term	1	DW111518_1.9936.9936.5	controllerType=0 controllerNumber=1 scan=9936	27.5884
09545:5	1	R.C[+57.021]SC[+57.021]PQGYLQHYQWNQC[+57.021]VDENEC[+57.021]LSAHIC[+57.021]GGASC[+57.021]HNTLGSYK.C	1125		C[+57]*6	978.607	5	4889	4889.01	0	-1.4	Specific	212.77	212.77	66.39	3.03	333	>FBN1 C term	1	DW111518_1.10191.10191.5	controllerType=0 controllerNumber=1 scan=10191	28.1953
08620:5	1	R.C[+57.021]SC[+57.021]PQGYLQHYQWNQC[+57.021]VDENEC[+57.021]LSAHIC[+57.021]GGASC[+57.021]HNTLGSYK.C	1125		C[+57]*6	978.613	5	4889.03	4889.01	0	4.7	Specific	223.74	223.74	37.17	2.44	333	>FBN1 C term	1	DW111518_1.9415.9415.3	controllerType=0 controllerNumber=1 scan=9415	26.3514
09738:5	1	R.C[+57.021]SC[+57.021]PQGYLQHYQWNQC[+57.021]VDENEC[+57.021]LSAHIC[+57.021]GGASC[+57.021]HNTLGSYK.C	1125		C[+57]*6	978.808	5	4890.01	4889.01	1	-0.4	Specific	228.82	228.82	17.79	3.24	333	>FBN1 C term	1	DW111518_1.10349.10349.5	controllerType=0 controllerNumber=1 scan=10349	28.5717
10433:5	1	R.C[+57.021]SC[+57.021]PQGYLQHYQWNQC[+57.021]VDENEC[+57.021]LSAHIC[+57.021]GGASC[+57.021]HNTLGSYK.C	1125		C[+57]*6	978.606	5	4889	4889.01	0	-2.2	Specific	290.89	290.89	77.58	3.88	333	>FBN1 C term	1	DW111518_1.10947.10947.5	controllerType=0 controllerNumber=1 scan=10947	29.9898
09172:5	1	R.C[+57.021]SC[+57.021]PQGYLQHYQWNQC[+57.021]VDENEC[+57.021]LSAHIC[+57.021]GGASC[+57.021]HNTLGSYK.C	1125		C[+57]*6	978.609	5	4889.02	4889.01	0	1.3	Specific	329.43	329.43	31.77	5.29	333	>FBN1 C term	1	DW111518_1.9881.9881.5	controllerType=0 controllerNumber=1 scan=9881	27.4578
09016:5	1	R.C[+57.021]SC[+57.021]PQGYLQHYQWNQC[+57.021]VDENEC[+57.021]LSAHIC[+57.021]GGASC[+57.021]HNTLGSYK.C	1125		C[+57]*6	978.609	5	4889.01	4889.01	0	0.7	Specific	475.3	475.3	33.57	7.47	333	>FBN1 C term	1	DW111518_1.9751.9751.3	controllerType=0 controllerNumber=1 scan=9751	27.1463
09106:5	1	R.C[+57.021]SC[+57.021]PQGYLQHYQWNQC[+57.021]VDENEC[+57.021]LSAHIC[+57.021]GGASC[+57.021]HNTLGSYK.C	1125		C[+57]*6	978.611	5	4889.03	4889.01	0	3.3	Specific	502.18	502.18	33.24	7.18	333	>FBN1 C term	1	DW111518_1.9823.9823.5	controllerType=0 controllerNumber=1 scan=9823	27.3194
09044:5	1	R.C[+57.021]SC[+57.021]PQGYLQHYQWNQC[+57.021]VDENEC[+57.021]LSAHIC[+57.021]GGASC[+57.021]HNTLGSYK.C	1125		C[+57]*6	978.611	5	4889.03	4889.01	0	3.2	Specific	691.5	691.5	62.56	10.58	333	>FBN1 C term	1	DW111518_1.9773.9773.5	controllerType=0 controllerNumber=1 scan=9773	27.199
07496:4	1	R.C[+57.021]SC[+57.021]PQGYLQHYQWNQC[+57.021]VDENEC[+57.021]LSAHIC[+57.021]GGASC[+57.021]HNTLGSYK.C	1125		C[+57]*6	1222.75	4	4887.99	4889.01	-1	-4.1	Specific	698.39	698.39	256.52	9.03	333	>FBN1 C term	1	DW111518_1.8415.8415.4	controllerType=0 controllerNumber=1 scan=8415	24.0163
08923:5	1	R.C[+57.021]SC[+57.021]PQGYLQHYQWNQC[+57.021]VDENEC[+57.021]LSAHIC[+57.021]GGASC[+57.021]HNTLGSYK.C	1125		C[+57]*6	978.612	5	4889.03	4889.01	0	3.6	Specific	865.23	865.23	38.3	14.58	333	>FBN1 C term	1	DW111518_1.9670.9670.5	controllerType=0 controllerNumber=1 scan=9670	26.9542
06925:4	1	R.C[+57.021]SC[+57.021]PQGYLQHYQWNQC[+57.021]VDENEC[+57.021]LSAHIC[+57.021]GGASC[+57.021]HNTLGSYK.C	1125		C[+57]*6	1223	4	4888.99	4889.01	0	-3.4	Specific	1078.84	991.78	67.75	17.03	333	>FBN1 C term	1	DW111518_1.7916.7916.4	controllerType=0 controllerNumber=1 scan=7916	22.8877
10224:5	1	R.C[+57.021]SC[+57.021]PQGYLQHYQWNQC[+57.021]VDENEC[+57.021]LSAHIC[+57.021]GGASC[+57.021]HNTLGSYK.C	1125		C[+57]*6	978.61	5	4889.02	4889.01	0	1.5	Specific	1149.23	1133.91	37.37	20.02	333	>FBN1 C term	1	DW111518_1.10767.10767.5	controllerType=0 controllerNumber=1 scan=10767	29.5617
09934:5	1	R.C[+57.021]SC[+57.021]PQGYLQHYQWNQC[+57.021]VDENEC[+57.021]LSAHIC[+57.021]GGASC[+57.021]HNTLGSYK.C	1125		C[+57]*6	978.409	5	4888.02	4889.01	-1	2	Specific	1203.14	1203.14	483.98	22.02	333	>FBN1 C term	1	DW111518_1.10511.10511.5	controllerType=0 controllerNumber=1 scan=10511	28.9548
09987:5	1	R.C[+57.021]SC[+57.021]PQGYLQHYQWNQC[+57.021]VDENEC[+57.021]LSAHIC[+57.021]GGASC[+57.021]HNTLGSYK.C	1125		C[+57]*6	978.609	5	4889.02	4889.01	0	1.1	Specific	1276.07	1236.25	81.9	23.02	333	>FBN1 C term	1	DW111518_1.10560.10560.5	controllerType=0 controllerNumber=1 scan=10560	29.0696
10167:5	1	R.C[+57.021]SC[+57.021]PQGYLQHYQWNQC[+57.021]VDENEC[+57.021]LSAHIC[+57.021]GGASC[+57.021]HNTLGSYK.C	1125		C[+57]*6	978.613	5	4889.04	4889.01	0	5.4	Specific	1281.11	1261.05	90.99	22.58	333	>FBN1 C term	1	DW111518_1.10715.10715.5	controllerType=0 controllerNumber=1 scan=10715	29.4374
10048:5	1	R.C[+57.021]SC[+57.021]PQGYLQHYQWNQC[+57.021]VDENEC[+57.021]LSAHIC[+57.021]GGASC[+57.021]HNTLGSYK.C	1125		C[+57]*6	978.614	5	4889.04	4889.01	0	5.6	Specific	1341.88	1331.89	85.54	23.1	333	>FBN1 C term	1	DW111518_1.10612.10612.5	controllerType=0 controllerNumber=1 scan=10612	29.1934
08005:5	1	R.C[+57.021]SC[+57.021]PQGYLQHYQWNQC[+57.021]VDENEC[+57.021]LSAHIC[+57.021]GGASC[+57.021]HNTLGSYK.C	1125		C[+57]*6	978.607	5	4889.01	4889.01	0	-1.1	Specific	1401.56	1323.44	103.74	26.12	333	>FBN1 C term	1	DW111518_1.8871.8871.5	controllerType=0 controllerNumber=1 scan=8871	25.068
08571:5	1	R.C[+57.021]SC[+57.021]PQGYLQHYQWNQC[+57.021]VDENEC[+57.021]LSAHIC[+57.021]GGASC[+57.021]HNTLGSYK.C	1125		C[+57]*6	978.613	5	4889.04	4889.01	0	5.1	Specific	1438.83	1389.85	37.8	25.58	333	>FBN1 C term	1	DW111518_1.9374.9374.5	controllerType=0 controllerNumber=1 scan=9374	26.2542
07952:5	1	R.C[+57.021]SC[+57.021]PQGYLQHYQWNQC[+57.021]VDENEC[+57.021]LSAHIC[+57.021]GGASC[+57.021]HNTLGSYK.C	1125		C[+57]*6	978.611	5	4889.02	4889.01	0	2.6	Specific	1466.01	1374.87	65.96	27.02	333	>FBN1 C term	1	DW111518_1.8819.8819.5	controllerType=0 controllerNumber=1 scan=8819	24.9495
08314:5	1	R.C[+57.021]SC[+57.021]PQGYLQHYQWNQC[+57.021]VDENEC[+57.021]LSAHIC[+57.021]GGASC[+57.021]HNTLGSYK.C	1125		C[+57]*6	978.615	5	4889.04	4889.01	0	6.7	Specific	1483.76	1412.74	99.92	26.1	333	>FBN1 C term	1	DW111518_1.9149.9149.5	controllerType=0 controllerNumber=1 scan=9149	25.7266
06700:4	1	R.C[+57.021]SC[+57.021]PQGYLQHYQWNQC[+57.021]VDENEC[+57.021]LSAHIC[+57.021]GGASC[+57.021]HNTLGSYK.C	1125		C[+57]*6	1223.01	4	4889.01	4889.01	0	0.6	Specific	1486.19	1367.52	245.01	26.26	333	>FBN1 C term	1	DW111518_1.7727.7727.4	controllerType=0 controllerNumber=1 scan=7727	22.4683
08504:5	1	R.C[+57.021]SC[+57.021]PQGYLQHYQWNQC[+57.021]VDENEC[+57.021]LSAHIC[+57.021]GGASC[+57.021]HNTLGSYK.C	1125		C[+57]*6	978.612	5	4889.03	4889.01	0	3.6	Specific	1497.04	1461.52	76.31	26.58	333	>FBN1 C term	1	DW111518_1.9317.9317.5	controllerType=0 controllerNumber=1 scan=9317	26.1215
08448:5	1	R.C[+57.021]SC[+57.021]PQGYLQHYQWNQC[+57.021]VDENEC[+57.021]LSAHIC[+57.021]GGASC[+57.021]HNTLGSYK.C	1125		C[+57]*6	978.612	5	4889.03	4889.01	0	3.7	Specific	1527.58	1481.34	74.6	27.58	333	>FBN1 C term	1	DW111518_1.9265.9265.5	controllerType=0 controllerNumber=1 scan=9265	25.9986
08380:5	1	R.C[+57.021]SC[+57.021]PQGYLQHYQWNQC[+57.021]VDENEC[+57.021]LSAHIC[+57.021]GGASC[+57.021]HNTLGSYK.C	1125		C[+57]*6	978.612	5	4889.03	4889.01	0	3.7	Specific	1532.66	1454.24	69.76	27.58	333	>FBN1 C term	1	DW111518_1.9206.9206.5	controllerType=0 controllerNumber=1 scan=9206	25.861
07796:5	1	R.C[+57.021]SC[+57.021]PQGYLQHYQWNQC[+57.021]VDENEC[+57.021]LSAHIC[+57.021]GGASC[+57.021]HNTLGSYK.C	1125		C[+57]*6	978.61	5	4889.02	4889.01	0	1.9	Specific	1557.67	1493.01	67.36	28.98	333	>FBN1 C term	1	DW111518_1.8682.8682.5	controllerType=0 controllerNumber=1 scan=8682	24.6423
08059:5	1	R.C[+57.021]SC[+57.021]PQGYLQHYQWNQC[+57.021]VDENEC[+57.021]LSAHIC[+57.021]GGASC[+57.021]HNTLGSYK.C	1125		C[+57]*6	978.605	5	4889	4889.01	0	-2.9	Specific	1561.31	1499.01	131.15	27.78	333	>FBN1 C term	1	DW111518_1.8921.8921.5	controllerType=0 controllerNumber=1 scan=8921	25.183
07736:5	1	R.C[+57.021]SC[+57.021]PQGYLQHYQWNQC[+57.021]VDENEC[+57.021]LSAHIC[+57.021]GGASC[+57.021]HNTLGSYK.C	1125		C[+57]*6	978.611	5	4889.03	4889.01	0	3.1	Specific	1610.35	1547.28	105.65	29.44	333	>FBN1 C term	1	DW111518_1.8632.8632.5	controllerType=0 controllerNumber=1 scan=8632	24.5243
08110:5	1	R.C[+57.021]SC[+57.021]PQGYLQHYQWNQC[+57.021]VDENEC[+57.021]LSAHIC[+57.021]GGASC[+57.021]HNTLGSYK.C	1125		C[+57]*6	978.608	5	4889.01	4889.01	0	-0.3	Specific	1620.33	1530.83	108.8	29.75	333	>FBN1 C term	1	DW111518_1.8974.8974.5	controllerType=0 controllerNumber=1 scan=8974	25.3119
08246:5	1	R.C[+57.021]SC[+57.021]PQGYLQHYQWNQC[+57.021]VDENEC[+57.021]LSAHIC[+57.021]GGASC[+57.021]HNTLGSYK.C	1125		C[+57]*6	978.615	5	4889.05	4889.01	0	7.1	Specific	1629.01	1537.83	106.71	29.05	333	>FBN1 C term	1	DW111518_1.9096.9096.5	controllerType=0 controllerNumber=1 scan=9096	25.6004
06984:5	1	R.C[+57.021]SC[+57.021]PQGYLQHYQWNQC[+57.021]VDENEC[+57.021]LSAHIC[+57.021]GGASC[+57.021]HNTLGSYK.C	1125		C[+57]*6	978.609	5	4889.02	4889.01	0	0.8	Specific	1634.56	1565.89	89.82	29.71	333	>FBN1 C term	1	DW111518_1.7967.7967.5	controllerType=0 controllerNumber=1 scan=7967	23.0016
08171:5	1	R.C[+57.021]SC[+57.021]PQGYLQHYQWNQC[+57.021]VDENEC[+57.021]LSAHIC[+57.021]GGASC[+57.021]HNTLGSYK.C	1125		C[+57]*6	978.611	5	4889.03	4889.01	0	3.6	Specific	1641.81	1574.95	78.29	29.44	333	>FBN1 C term	1	DW111518_1.9029.9029.5	controllerType=0 controllerNumber=1 scan=9029	25.4418
06658:5	1	R.C[+57.021]SC[+57.021]PQGYLQHYQWNQC[+57.021]VDENEC[+57.021]LSAHIC[+57.021]GGASC[+57.021]HNTLGSYK.C	1125		C[+57]*6	978.61	5	4889.02	4889.01	0	1.4	Specific	1654.1	1620.93	138.35	29.96	333	>FBN1 C term	1	DW111518_1.7689.7689.5	controllerType=0 controllerNumber=1 scan=7689	22.3844
07660:5	1	R.C[+57.021]SC[+57.021]PQGYLQHYQWNQC[+57.021]VDENEC[+57.021]LSAHIC[+57.021]GGASC[+57.021]HNTLGSYK.C	1125		C[+57]*6	978.611	5	4889.03	4889.01	0	3.6	Specific	1665.31	1566.24	116.18	29.9	333	>FBN1 C term	1	DW111518_1.8562.8562.5	controllerType=0 controllerNumber=1 scan=8562	24.3606
07115:5	1	R.C[+57.021]SC[+57.021]PQGYLQHYQWNQC[+57.021]VDENEC[+57.021]LSAHIC[+57.021]GGASC[+57.021]HNTLGSYK.C	1125		C[+57]*6	978.611	5	4889.03	4889.01	0	3.1	Specific	1668.25	1604.24	103.79	29.9	333	>FBN1 C term	1	DW111518_1.8078.8078.5	controllerType=0 controllerNumber=1 scan=8078	23.2566
07052:5	1	R.C[+57.021]SC[+57.021]PQGYLQHYQWNQC[+57.021]VDENEC[+57.021]LSAHIC[+57.021]GGASC[+57.021]HNTLGSYK.C	1125		C[+57]*6	978.611	5	4889.03	4889.01	0	3.5	Specific	1688.17	1566.17	101.99	29.9	333	>FBN1 C term	1	DW111518_1.8023.8023.5	controllerType=0 controllerNumber=1 scan=8023	23.1296
06917:5	1	R.C[+57.021]SC[+57.021]PQGYLQHYQWNQC[+57.021]VDENEC[+57.021]LSAHIC[+57.021]GGASC[+57.021]HNTLGSYK.C	1125		C[+57]*6	978.609	5	4889.01	4889.01	0	0.5	Specific	1706.27	1660.57	56.97	30	333	>FBN1 C term	1	DW111518_1.7911.7911.5	controllerType=0 controllerNumber=1 scan=7911	22.8777
06722:5	1	R.C[+57.021]SC[+57.021]PQGYLQHYQWNQC[+57.021]VDENEC[+57.021]LSAHIC[+57.021]GGASC[+57.021]HNTLGSYK.C	1125		C[+57]*6	978.609	5	4889.01	4889.01	0	0.5	Specific	1722.01	1610.79	115.5	30	333	>FBN1 C term	1	DW111518_1.7746.7746.5	controllerType=0 controllerNumber=1 scan=7746	22.5123
06851:5	1	R.C[+57.021]SC[+57.021]PQGYLQHYQWNQC[+57.021]VDENEC[+57.021]LSAHIC[+57.021]GGASC[+57.021]HNTLGSYK.C	1125		C[+57]*6	978.61	5	4889.02	4889.01	0	2.1	Specific	1756.9	1661.88	132.45	30	333	>FBN1 C term	1	DW111518_1.7856.7856.5	controllerType=0 controllerNumber=1 scan=7856	22.7554
06783:5	1	R.C[+57.021]SC[+57.021]PQGYLQHYQWNQC[+57.021]VDENEC[+57.021]LSAHIC[+57.021]GGASC[+57.021]HNTLGSYK.C	1125		C[+57]*6	978.609	5	4889.02	4889.01	0	1	Specific	1848.28	1737.6	110.9	30	333	>FBN1 C term	1	DW111518_1.7801.7801.5	controllerType=0 controllerNumber=1 scan=7801	22.633
06643:5	1	R.C[+57.021]SC[+57.021]PQGYLQHYQWNQC[+57.021]VDEN[+15.995]EC[+57.021]LSAHIC[+57.021]GGASC[+57.021]HNTLGSYK.C	1125		C[+57]*6, N[+16]	981.807	5	4905.01	4905.01	0	-0.1	Specific	864.81	864.81	4.84	15.12	333	>FBN1 C term	1	DW111518_1.7675.7675.5	controllerType=0 controllerNumber=1 scan=7675	22.3535
06790:5	1	R.C[+57.021]SC[+57.021]PQGYLQHYQWNQC[+57.021]VDENEC[+57.021]LSAHIC[+57.021]GGASC[+57.021]HN[+15.995]TLGSYK.C	1125		C[+57]*6, N[+16]	981.806	5	4905	4905.01	0	-0.9	Specific	1109.08	1109.08	3.77	20.12	333	>FBN1 C term	1	DW111518_1.7807.7807.5	controllerType=0 controllerNumber=1 scan=7807	22.645
06544:5	1	R.C[+57.021]SC[+57.021]PQGYLQHYQWN[+15.995]QC[+57.021]VDENEC[+57.021]LSAHIC[+57.021]GGASC[+57.021]HNTLGSYK.C	1125		C[+57]*6, N[+16]	981.808	5	4905.01	4905.01	0	0.7	Specific	1201.67	1201.67	3.56	22.02	333	>FBN1 C term	1	DW111518_1.7589.7589.5	controllerType=0 controllerNumber=1 scan=7589	22.1549
06716:5	1	R.C[+57.021]SC[+57.021]PQGYLQHYQWNQC[+57.021]VDENEC[+57.021]LSAHIC[+57.021]GGASC[+57.021]HN[+15.995]TLGSYK.C	1125		C[+57]*6, N[+16]	981.606	5	4904	4905.01	-1	-0.3	Specific	1399.61	1347.98	5.63	25.12	333	>FBN1 C term	1	DW111518_1.7741.7741.5	controllerType=0 controllerNumber=1 scan=7741	22.4995
Other Peptides
04583:2	1	R.SGNC[+57.021]YLDIR.P	66		C[+57]	549.256	2	1097.5	1097.5	0	0.4	Specific	464.19	454.77	454.77	6.52	333	>FBN1 C term	1	DW111518_1.5914.5914.2	controllerType=0 controllerNumber=1 scan=5914	18.306
04708:2	1	R.SGNC[+57.021]YLDIR.P	66		C[+57]	549.257	2	1097.51	1097.5	0	1.4	Specific	503.33	474.19	474.19	7.89	333	>FBN1 C term	1	DW111518_1.6022.6022.2	controllerType=0 controllerNumber=1 scan=6022	18.5542
04648:2	1	R.SGNC[+57.021]YLDIR.P	66		C[+57]	549.255	2	1097.5	1097.5	0	-0.7	Specific	536.04	513.69	513.69	8.28	333	>FBN1 C term	1	DW111518_1.5968.5968.2	controllerType=0 controllerNumber=1 scan=5968	18.4298
05277:3	1	R.SGNC[+57.021]YLDIRPR.G	66		C[+57]	450.892	3	1350.66	1350.66	0	1.8	Specific	87.76	87.76	87.76	1.98	333	>FBN1 C term	1	DW111518_1.6495.6495.3	controllerType=0 controllerNumber=1 scan=6495	19.6557
05216:3	1	R.SGNC[+57.021]YLDIRPR.G	66		C[+57]	450.891	3	1350.66	1350.66	0	-0.1	Specific	227.45	227.45	227.45	3.4	333	>FBN1 C term	1	DW111518_1.6445.6445.3	controllerType=0 controllerNumber=1 scan=6445	19.539
05061:3	1	R.SGNC[+57.021]YLDIRPR.G	66		C[+57]	450.892	3	1350.66	1350.66	0	1.3	Specific	233	233	233	4.85	333	>FBN1 C term	1	DW111518_1.6322.6322.3	controllerType=0 controllerNumber=1 scan=6322	19.2509
05354:3	1	R.SGNC[+57.021]YLDIRPR.G	66		C[+57]	450.891	3	1350.66	1350.66	0	-0.6	Specific	266.07	266.07	266.07	3.76	333	>FBN1 C term	1	DW111518_1.6565.6565.3	controllerType=0 controllerNumber=1 scan=6565	19.8155
05765:3	1	R.SGNC[+57.021]YLDIRPR.G	66		C[+57]	450.891	3	1350.66	1350.66	0	0.9	Specific	294.01	294.01	294.01	4.05	333	>FBN1 C term	1	DW111518_1.6905.6905.4	controllerType=0 controllerNumber=1 scan=6905	20.5968
05133:3	1	R.SGNC[+57.021]YLDIRPR.G	66		C[+57]	450.891	3	1350.66	1350.66	0	0.4	Specific	426.1	426.1	426.1	7.6	333	>FBN1 C term	1	DW111518_1.6376.6376.3	controllerType=0 controllerNumber=1 scan=6376	19.379
04839:3	1	R.SGNC[+57.021]YLDIRPR.G	66		C[+57]	450.892	3	1350.66	1350.66	0	1.4	Specific	445.53	445.53	445.53	7.73	333	>FBN1 C term	1	DW111518_1.6134.6134.3	controllerType=0 controllerNumber=1 scan=6134	18.8106
04077:3	1	R.SGNC[+57.021]YLDIRPR.G	66		C[+57]	450.891	3	1350.66	1350.66	0	1.1	Specific	449.33	449.33	449.33	7.73	333	>FBN1 C term	1	DW111518_1.5464.5464.3	controllerType=0 controllerNumber=1 scan=5464	17.2847
04997:3	1	R.SGNC[+57.021]YLDIRPR.G	66		C[+57]	450.891	3	1350.66	1350.66	0	1.1	Specific	468.13	468.13	468.13	7.73	333	>FBN1 C term	1	DW111518_1.6267.6267.3	controllerType=0 controllerNumber=1 scan=6267	19.1205
04921:3	1	R.SGNC[+57.021]YLDIRPR.G	66		C[+57]	450.892	3	1350.66	1350.66	0	2.9	Specific	492.96	492.96	492.96	7.44	333	>FBN1 C term	1	DW111518_1.6204.6204.3	controllerType=0 controllerNumber=1 scan=6204	18.9719
04688:3	1	R.SGNC[+57.021]YLDIRPR.G	66		C[+57]	450.892	3	1350.66	1350.66	0	2.8	Specific	508.61	508.61	508.61	7.44	333	>FBN1 C term	1	DW111518_1.6004.6004.3	controllerType=0 controllerNumber=1 scan=6004	18.5131
04497:3	1	R.SGNC[+57.021]YLDIRPR.G	66		C[+57]	450.891	3	1350.66	1350.66	0	0.6	Specific	547.08	547.08	547.08	8.18	333	>FBN1 C term	1	DW111518_1.5843.5843.3	controllerType=0 controllerNumber=1 scan=5843	18.1441
04435:3	1	R.SGNC[+57.021]YLDIRPR.G	66		C[+57]	450.891	3	1350.66	1350.66	0	-0.4	Specific	581.99	581.99	581.99	9.38	333	>FBN1 C term	1	DW111518_1.5789.5789.3	controllerType=0 controllerNumber=1 scan=5789	18.02
03906:3	1	R.SGNC[+57.021]YLDIRPR.G	66		C[+57]	450.89	3	1350.66	1350.66	0	-1	Specific	592.36	592.36	592.36	9.38	333	>FBN1 C term	1	DW111518_1.5308.5308.3	controllerType=0 controllerNumber=1 scan=5308	16.9329
04195:3	1	R.SGNC[+57.021]YLDIRPR.G	66		C[+57]	450.891	3	1350.66	1350.66	0	-0.4	Specific	599.43	599.43	599.43	9.38	333	>FBN1 C term	1	DW111518_1.5571.5571.3	controllerType=0 controllerNumber=1 scan=5571	17.5299
04386:3	1	R.SGNC[+57.021]YLDIRPR.G	66		C[+57]	450.891	3	1350.66	1350.66	0	-0.2	Specific	617.42	617.42	617.42	10.38	333	>FBN1 C term	1	DW111518_1.5741.5741.3	controllerType=0 controllerNumber=1 scan=5741	17.9087
04316:3	1	R.SGNC[+57.021]YLDIRPR.G	66		C[+57]	450.89	3	1350.66	1350.66	0	-0.9	Specific	628.89	628.89	628.89	10.38	333	>FBN1 C term	1	DW111518_1.5680.5680.3	controllerType=0 controllerNumber=1 scan=5680	17.7698
04258:3	1	R.SGNC[+57.021]YLDIRPR.G	66		C[+57]	450.89	3	1350.66	1350.66	0	-1.5	Specific	631.83	631.83	631.83	10.38	333	>FBN1 C term	1	DW111518_1.5628.5628.3	controllerType=0 controllerNumber=1 scan=5628	17.6542
04023:3	1	R.SGNC[+57.021]YLDIRPR.G	66		C[+57]	450.891	3	1350.66	1350.66	0	0.4	Specific	635.02	635.02	635.02	10.29	333	>FBN1 C term	1	DW111518_1.5413.5413.3	controllerType=0 controllerNumber=1 scan=5413	17.1723
03967:3	1	R.SGNC[+57.021]YLDIRPR.G	66		C[+57]	450.891	3	1350.66	1350.66	0	-0.3	Specific	637.41	637.41	637.41	10.38	333	>FBN1 C term	1	DW111518_1.5362.5362.3	controllerType=0 controllerNumber=1 scan=5362	17.0572
04130:3	1	R.SGNC[+57.021]YLDIRPR.G	66		C[+57]	450.892	3	1350.66	1350.66	0	2.4	Specific	676.89	676.89	676.89	11.29	333	>FBN1 C term	1	DW111518_1.5516.5516.3	controllerType=0 controllerNumber=1 scan=5516	17.4028
04170:2	1	R.SGNC[+57.021]YLDIRPR.G	66		C[+57]	675.833	2	1350.66	1350.66	0	0	Specific	703.49	496.16	496.16	9.67	333	>FBN1 C term	1	DW111518_1.5549.5549.2	controllerType=0 controllerNumber=1 scan=5549	17.4792
03944:2	1	R.SGNC[+57.021]YLDIRPR.G	66		C[+57]	675.832	2	1350.66	1350.66	0	-1.2	Specific	713.76	506.38	506.38	9.77	333	>FBN1 C term	1	DW111518_1.5341.5341.2	controllerType=0 controllerNumber=1 scan=5341	17.009
04106:2	1	R.SGNC[+57.021]YLDIRPR.G	66		C[+57]	675.832	2	1350.66	1350.66	0	-0.9	Specific	785.5	581.09	581.09	10.95	333	>FBN1 C term	1	DW111518_1.5494.5494.2	controllerType=0 controllerNumber=1 scan=5494	17.3501
03997:2	1	R.SGNC[+57.021]YLDIRPR.G	66		C[+57]	675.832	2	1350.66	1350.66	0	-1	Specific	791.43	588.85	588.85	11.16	333	>FBN1 C term	1	DW111518_1.5391.5391.2	controllerType=0 controllerNumber=1 scan=5391	17.1226
04053:2	1	R.SGNC[+57.021]YLDIRPR.G	66		C[+57]	675.832	2	1350.66	1350.66	0	-1	Specific	793.09	590.37	590.37	10.95	333	>FBN1 C term	1	DW111518_1.5442.5442.2	controllerType=0 controllerNumber=1 scan=5442	17.236
03079:3	1	R.SGNC[+57.021]YLD[+15.995]IRPR.G	66		C[+57], D[+16]	456.223	3	1366.65	1366.65	0	0.8	Specific	259.55	259.55	7.35	3.66	333	>FBN1 C term	1	DW111518_1.4550.4550.3	controllerType=0 controllerNumber=1 scan=4550	15.2011
03010:3	1	R.SGN[+15.995]C[+57.021]YLDIRPR.G	66		C[+57], N[+16]	456.222	3	1366.65	1366.65	0	-1.8	Specific	356.33	356.33	7.55	5.85	333	>FBN1 C term	1	DW111518_1.4489.4489.3	controllerType=0 controllerNumber=1 scan=4489	15.0575
02956:3	1	R.SGN[+15.995]C[+57.021]YLDIRPR.G	66		C[+57], N[+16]	456.222	3	1366.65	1366.65	0	-1.1	Specific	367.94	367.94	3.4	7.38	333	>FBN1 C term	1	DW111518_1.4439.4439.3	controllerType=0 controllerNumber=1 scan=4439	14.9416
04564:3	1	R.SGN[+0.984]C[+57.021]YLDIRPR.G	66		C[+57], N[+1]	451.219	3	1351.64	1351.64	0	0	Specific	581.04	581.04	581.04	9.29	333	>FBN1 C term	1	DW111518_1.5899.5899.3	controllerType=0 controllerNumber=1 scan=5899	18.2726
04498:3	1	R.SGN[+0.984]C[+57.021]YLDIRPR.G	66		C[+57], N[+1]	451.219	3	1351.64	1351.64	0	0.1	Specific	647.98	647.98	647.98	10.29	333	>FBN1 C term	1	DW111518_1.5843.5843.3	controllerType=0 controllerNumber=1 scan=5843	18.1441
04436:3	1	R.SGN[+0.984]C[+57.021]YLDIRPR.G	66		C[+57], N[+1]	451.218	3	1351.64	1351.64	0	-1.5	Specific	670.8	670.8	670.8	11.38	333	>FBN1 C term	1	DW111518_1.5789.5789.3	controllerType=0 controllerNumber=1 scan=5789	18.02
03461:3	1	R.GDNGDTAC[+57.021]SNEIGVGVSK.A	77		C[+57]	593.931	3	1779.78	1779.78	0	-2.1	Specific	445.66	445.66	445.66	8.4	333	>FBN1 C term	1	DW111518_1.4900.4900.3	controllerType=0 controllerNumber=1 scan=4900	16.0053
03520:3	1	R.GDNGDTAC[+57.021]SNEIGVGVSK.A	77		C[+57]	593.93	3	1779.78	1779.78	0	-3.5	Specific	618.95	618.95	618.95	9.61	333	>FBN1 C term	1	DW111518_1.4954.4954.3	controllerType=0 controllerNumber=1 scan=4954	16.1314
03907:2	1	R.GDNGDTAC[+57.021]SNEIGVGVSK.A	77		C[+57]	890.395	2	1779.78	1779.78	0	0.7	Specific	629.96	629.96	629.96	10.85	333	>FBN1 C term	1	DW111518_1.5309.5309.2	controllerType=0 controllerNumber=1 scan=5309	16.9341
03811:3	1	R.GDNGDTAC[+57.021]SNEIGVGVSK.A	77		C[+57]	593.931	3	1779.78	1779.78	0	-1.5	Specific	640.7	640.7	640.7	10.95	333	>FBN1 C term	1	DW111518_1.5222.5222.3	controllerType=0 controllerNumber=1 scan=5222	16.7367
03698:3	1	R.GDNGDTAC[+57.021]SNEIGVGVSK.A	77		C[+57]	593.931	3	1779.78	1779.78	0	-1	Specific	664.16	664.16	664.16	11.95	333	>FBN1 C term	1	DW111518_1.5117.5117.3	controllerType=0 controllerNumber=1 scan=5117	16.5026
03750:3	1	R.GDNGDTAC[+57.021]SNEIGVGVSK.A	77		C[+57]	593.931	3	1779.78	1779.78	0	-1.1	Specific	665.2	665.2	665.2	11.95	333	>FBN1 C term	1	DW111518_1.5169.5169.3	controllerType=0 controllerNumber=1 scan=5169	16.6201
03638:3	1	R.GDNGDTAC[+57.021]SNEIGVGVSK.A	77		C[+57]	593.932	3	1779.78	1779.78	0	-0.9	Specific	736.44	736.44	736.44	12.95	333	>FBN1 C term	1	DW111518_1.5064.5064.3	controllerType=0 controllerNumber=1 scan=5064	16.3832
03587:3	1	R.GDNGDTAC[+57.021]SNEIGVGVSK.A	77		C[+57]	593.931	3	1779.78	1779.78	0	-1.3	Specific	763.36	763.36	763.36	13.95	333	>FBN1 C term	1	DW111518_1.5011.5011.3	controllerType=0 controllerNumber=1 scan=5011	16.2606
03857:2	1	R.GDNGDTAC[+57.021]SNEIGVGVSK.A	77		C[+57]	890.394	2	1779.78	1779.78	0	0	Specific	766.03	766.03	766.03	13.85	333	>FBN1 C term	1	DW111518_1.5260.5260.2	controllerType=0 controllerNumber=1 scan=5260	16.8226
03619:2	1	R.GDNGDTAC[+57.021]SNEIGVGVSK.A	77		C[+57]	890.394	2	1779.78	1779.78	0	-0.9	Specific	812.33	812.33	812.33	14.95	333	>FBN1 C term	1	DW111518_1.5045.5045.2	controllerType=0 controllerNumber=1 scan=5045	16.3419
03787:2	1	R.GDNGDTAC[+57.021]SNEIGVGVSK.A	77		C[+57]	890.394	2	1779.78	1779.78	0	-0.2	Specific	818.02	818.02	818.02	14.95	333	>FBN1 C term	1	DW111518_1.5198.5198.2	controllerType=0 controllerNumber=1 scan=5198	16.6845
03449:2	1	R.GDNGDTAC[+57.021]SNEIGVGVSK.A	77		C[+57]	890.394	2	1779.78	1779.78	0	0	Specific	832.35	832.35	832.35	14.85	333	>FBN1 C term	1	DW111518_1.4888.4888.2	controllerType=0 controllerNumber=1 scan=4888	15.9766
03725:2	1	R.GDNGDTAC[+57.021]SNEIGVGVSK.A	77		C[+57]	890.393	2	1779.78	1779.78	0	-1	Specific	862.71	862.71	862.71	15.95	333	>FBN1 C term	1	DW111518_1.5144.5144.2	controllerType=0 controllerNumber=1 scan=5144	16.5662
03673:2	1	R.GDNGDTAC[+57.021]SNEIGVGVSK.A	77		C[+57]	890.394	2	1779.78	1779.78	0	-0.6	Specific	899.99	899.99	899.99	15.95	333	>FBN1 C term	1	DW111518_1.5095.5095.2	controllerType=0 controllerNumber=1 scan=5095	16.4545
03574:2	1	R.GDNGDTAC[+57.021]SNEIGVGVSK.A	77		C[+57]	890.393	2	1779.78	1779.78	0	-1.2	Specific	908.7	908.7	908.7	16.95	333	>FBN1 C term	1	DW111518_1.4998.4998.2	controllerType=0 controllerNumber=1 scan=4998	16.2316
03506:2	1	R.GDNGDTAC[+57.021]SNEIGVGVSK.A	77		C[+57]	890.393	2	1779.78	1779.78	0	-1.3	Specific	957.86	957.86	957.86	17.95	333	>FBN1 C term	1	DW111518_1.4943.4943.2	controllerType=0 controllerNumber=1 scan=4943	16.1057
04253:3	1	R.GDN[+0.984]GDTAC[+57.021]SNEIGVGVSK.A	77		C[+57], N[+1]	594.26	3	1780.76	1780.77	0	-0.4	Specific	440.4	440.4	162.47	7.19	333	>FBN1 C term	1	DW111518_1.5623.5623.3	controllerType=0 controllerNumber=1 scan=5623	17.6435
03886:3	1	R.GDN[+0.984]GDTAC[+57.021]SNEIGVGVSK.A	77		C[+57], N[+1]	594.261	3	1780.77	1780.77	0	1.8	Specific	556.28	556.28	211.59	8.74	333	>FBN1 C term	1	DW111518_1.5290.5290.3	controllerType=0 controllerNumber=1 scan=5290	16.8921
03951:3	1	R.GDN[+0.984]GDTAC[+57.021]SNEIGVGVSK.A	77		C[+57], N[+1]	594.26	3	1780.76	1780.77	0	-0.6	Specific	726.91	726.91	376.48	12.95	333	>FBN1 C term	1	DW111518_1.5346.5346.3	controllerType=0 controllerNumber=1 scan=5346	17.0198
04409:2	1	R.GDN[+0.984]GDTAC[+57.021]SNEIGVGVSK.A	77		C[+57], N[+1]	890.888	2	1780.77	1780.77	0	1.8	Specific	755.8	755.8	260.25	13.85	333	>FBN1 C term	1	DW111518_1.5764.5764.2	controllerType=0 controllerNumber=1 scan=5764	17.9614
04065:3	1	R.GDN[+0.984]GDTAC[+57.021]SNEIGVGVSK.A	77		C[+57], N[+1]	594.26	3	1780.76	1780.77	0	-0.8	Specific	771.07	771.07	395.66	13.95	333	>FBN1 C term	1	DW111518_1.5454.5454.3	controllerType=0 controllerNumber=1 scan=5454	17.2611
04118:3	1	R.GDN[+0.984]GDTAC[+57.021]SNEIGVGVSK.A	77		C[+57], N[+1]	594.266	3	1780.78	1780.77	0	10.3	Specific	777.5	777.5	401.78	12.03	333	>FBN1 C term	1	DW111518_1.5505.5505.3	controllerType=0 controllerNumber=1 scan=5505	17.3774
04182:3	1	R.GDN[+0.984]GDTAC[+57.021]SNEIGVGVSK.A	77		C[+57], N[+1]	594.26	3	1780.77	1780.77	0	0.1	Specific	778.43	778.43	389.76	13.85	333	>FBN1 C term	1	DW111518_1.5560.5560.3	controllerType=0 controllerNumber=1 scan=5560	17.5049
04009:3	1	R.GDN[+0.984]GDTAC[+57.021]SNEIGVGVSK.A	77		C[+57], N[+1]	594.26	3	1780.76	1780.77	0	-0.3	Specific	791.95	791.95	386.86	13.95	333	>FBN1 C term	1	DW111518_1.5402.5402.3	controllerType=0 controllerNumber=1 scan=5402	17.1473
04078:2	1	R.GDN[+0.984]GDTAC[+57.021]SNEIGVGVSK.A	77		C[+57], N[+1]	890.886	2	1780.76	1780.77	0	-0.4	Specific	865.57	865.57	493.49	15.95	333	>FBN1 C term	1	DW111518_1.5465.5465.2	controllerType=0 controllerNumber=1 scan=5465	17.2859
03908:2	1	R.GDN[+0.984]GDTAC[+57.021]SNEIGVGVSK.A	77		C[+57], N[+1]	890.887	2	1780.77	1780.77	0	0.4	Specific	869.56	869.56	397.13	15.85	333	>FBN1 C term	1	DW111518_1.5309.5309.2	controllerType=0 controllerNumber=1 scan=5309	16.9341
04318:2	1	R.GDN[+0.984]GDTAC[+57.021]SNEIGVGVSK.A	77		C[+57], N[+1]	890.886	2	1780.77	1780.77	0	0.2	Specific	910.83	910.83	462.26	16.85	333	>FBN1 C term	1	DW111518_1.5682.5682.2	controllerType=0 controllerNumber=1 scan=5682	17.7732
04198:2	1	R.GDN[+0.984]GDTAC[+57.021]SNEIGVGVSK.A	77		C[+57], N[+1]	890.886	2	1780.77	1780.77	0	0.2	Specific	980.33	980.33	528.32	17.85	333	>FBN1 C term	1	DW111518_1.5574.5574.2	controllerType=0 controllerNumber=1 scan=5574	17.5335
04262:2	1	R.GDN[+0.984]GDTAC[+57.021]SNEIGVGVSK.A	77		C[+57], N[+1]	890.886	2	1780.76	1780.77	0	-0.4	Specific	996.34	996.34	501.49	17.95	333	>FBN1 C term	1	DW111518_1.5631.5631.2	controllerType=0 controllerNumber=1 scan=5631	17.6594
03968:2	1	R.GDN[+0.984]GDTAC[+57.021]SNEIGVGVSK.A	77		C[+57], N[+1]	890.886	2	1780.77	1780.77	0	-0.1	Specific	1012.61	1012.61	528.88	18.95	333	>FBN1 C term	1	DW111518_1.5363.5363.2	controllerType=0 controllerNumber=1 scan=5363	17.0584
04024:2	1	R.GDN[+0.984]GDTAC[+57.021]SNEIGVGVSK.A	77		C[+57], N[+1]	890.886	2	1780.76	1780.77	0	-0.4	Specific	1046.49	1046.49	534.54	18.95	333	>FBN1 C term	1	DW111518_1.5414.5414.2	controllerType=0 controllerNumber=1 scan=5414	17.1735
04132:2	1	R.GDN[+0.984]GDTAC[+57.021]SNEIGVGVSK.A	77		C[+57], N[+1]	890.888	2	1780.77	1780.77	0	1.3	Specific	1058.97	1058.97	526.23	19.85	333	>FBN1 C term	1	DW111518_1.5518.5518.2	controllerType=0 controllerNumber=1 scan=5518	17.4062
04022:2	1	R.GDN[+0.984]GDTAC[+57.021]SN[+15.995]EIGVGVSK.A	77		C[+57], N[+1][+16]	898.884	2	1796.76	1796.76	0	-0.2	Specific	319.95	319.95	93.61	6.19	333	>FBN1 C term	1	DW111518_1.5411.5411.2	controllerType=0 controllerNumber=1 scan=5411	17.1661
03953:2	1	R.GDN[+0.984]GDTAC[+57.021]SN[+15.995]EIGVGVSK.A	77		C[+57], N[+1][+16]	898.884	2	1796.76	1796.76	0	-0.3	Specific	349.11	349.11	75.16	6.41	333	>FBN1 C term	1	DW111518_1.5348.5348.2	controllerType=0 controllerNumber=1 scan=5348	17.0242
01138:2	1	K.ASC[+57.021]C[+57.021]C[+57.021]SLGK.A	95		C[+57]*3	521.709	2	1042.41	1042.41	0	-0.9	Specific	11.85	11.85	11.85	1.99	333	>FBN1 C term	1	DW111518_1.2523.2523.2	controllerType=0 controllerNumber=1 scan=2523	10.1489
01066:2	1	K.ASC[+57.021]C[+57.021]C[+57.021]SLGK.A	95		C[+57]*3	521.709	2	1042.41	1042.41	0	-1.5	Specific	157.31	157.31	157.31	2.97	333	>FBN1 C term	1	DW111518_1.2442.2442.2	controllerType=0 controllerNumber=1 scan=2442	9.9124
00864:2	1	K.ASC[+57.021]C[+57.021]C[+57.021]SLGK.A	95		C[+57]*3	521.71	2	1042.41	1042.41	0	0.9	Specific	330.29	330.29	330.29	5.56	333	>FBN1 C term	1	DW111518_1.2207.2207.2	controllerType=0 controllerNumber=1 scan=2207	9.2558
01024:2	1	K.ASC[+57.021]C[+57.021]C[+57.021]SLGK.A	95		C[+57]*3	521.708	2	1042.41	1042.41	0	-1.8	Specific	409.86	409.86	409.86	7.7	333	>FBN1 C term	1	DW111518_1.2399.2399.2	controllerType=0 controllerNumber=1 scan=2399	9.8009
00989:2	1	K.ASC[+57.021]C[+57.021]C[+57.021]SLGK.A	95		C[+57]*3	521.709	2	1042.41	1042.41	0	0	Specific	437.89	437.89	437.89	6.4	333	>FBN1 C term	1	DW111518_1.2359.2359.2	controllerType=0 controllerNumber=1 scan=2359	9.6865
00899:2	1	K.ASC[+57.021]C[+57.021]C[+57.021]SLGK.A	95		C[+57]*3	521.709	2	1042.41	1042.41	0	-0.4	Specific	449.14	420.87	420.87	7.83	333	>FBN1 C term	1	DW111518_1.2247.2247.2	controllerType=0 controllerNumber=1 scan=2247	9.3657
00932:2	1	K.ASC[+57.021]C[+57.021]C[+57.021]SLGK.A	95		C[+57]*3	521.709	2	1042.41	1042.41	0	-0.1	Specific	470.41	470.41	470.41	7.73	333	>FBN1 C term	1	DW111518_1.2286.2286.2	controllerType=0 controllerNumber=1 scan=2286	9.4721
00962:2	1	K.ASC[+57.021]C[+57.021]C[+57.021]SLGK.A	95		C[+57]*3	521.709	2	1042.41	1042.41	0	-0.2	Specific	483.89	434.12	434.12	7.98	333	>FBN1 C term	1	DW111518_1.2324.2324.2	controllerType=0 controllerNumber=1 scan=2324	9.5826
07739:4	1	K.AWGTPC[+57.021]EMC[+57.021]PAVN[+3081.095]TSEYK.I	104	HexNAc(6)Hex(7)Fuc(1)NeuAc(2)	C[+57]*2, N[+3081]	1296.01	4	5181	5181.98	-1	5.1	Specific	334.3	334.3	5.52	5.88	333	>FBN1 C term	1	DW111518_1.8634.8634.4	controllerType=0 controllerNumber=1 scan=8634	24.5287
05952:3	1	K.AWGTPC[+57.021]EMC[+57.021]PAVN[+1971.719]TSEYK.I	104	HexNAc(5)Hex(5)Fuc(1)	C[+57]*2, N[+1972]	1358.54	3	4073.6	4072.6	1	-1.4	Specific	443.51	443.51	52.11	8.4	333	>FBN1 C term	1	DW111518_1.7070.7070.3	controllerType=0 controllerNumber=1 scan=7070	20.9713
07752:4	1	K.AWGTPC[+57.021]EMC[+57.021]PAVN[+2715.963]TSEYK.I	104	HexNAc(5)Hex(6)Fuc(1)NeuAc(2)	C[+57]*2, N[+2716]	1204.97	4	4816.85	4816.84	0	1.1	Specific	447.92	447.92	14.68	8.3	333	>FBN1 C term	1	DW111518_1.8646.8646.4	controllerType=0 controllerNumber=1 scan=8646	24.5568
07824:4	1	K.AWGTPC[+57.021]EMC[+57.021]PAVN[+2716.983]TSEYK.I	104	HexNAc(5)Hex(6)Fuc(3)NeuAc(1)	C[+57]*2, N[+2717]	1205.22	4	4817.86	4817.87	0	-1.5	Specific	459.12	459.12	2.16	8.4	333	>FBN1 C term	1	DW111518_1.8704.8704.4	controllerType=0 controllerNumber=1 scan=8704	24.6936
06894:3	1	K.AWGTPC[+57.021]EMC[+57.021]PAVN[+2059.735]TSEYK.I	104	HexNAc(4)Hex(5)Fuc(1)NeuAc(1)	C[+57]*2, N[+2060]	1387.88	3	4161.62	4160.62	1	0.3	Specific	529.91	529.91	39.32	8.74	333	>FBN1 C term	1	DW111518_1.7895.7895.3	controllerType=0 controllerNumber=1 scan=7895	22.8408
07897:4	1	K.AWGTPC[+57.021]EMC[+57.021]PAVN[+2351.851]TSEYK.I	104	HexNAc(4)Hex(5)Fuc(3)NeuAc(1)	C[+57]*2, N[+2352]	1113.69	4	4451.72	4452.73	-1	-2	Specific	533.27	533.27	7.95	8.84	333	>FBN1 C term	1	DW111518_1.8767.8767.4	controllerType=0 controllerNumber=1 scan=8767	24.8345
06782:4	1	K.AWGTPC[+57.021]EMC[+57.021]PAVN[+2059.735]TSEYK.I	104	HexNAc(4)Hex(5)Fuc(1)NeuAc(1)	C[+57]*2, N[+2060]	1040.66	4	4159.62	4160.62	-1	1.7	Specific	549.16	549.16	54.18	8.74	333	>FBN1 C term	1	DW111518_1.7799.7799.4	controllerType=0 controllerNumber=1 scan=7799	22.6268
05934:4	1	K.AWGTPC[+57.021]EMC[+57.021]PAVN[+1971.719]TSEYK.I	104	HexNAc(5)Hex(5)Fuc(1)	C[+57]*2, N[+1972]	1018.91	4	4072.6	4072.6	0	-0.1	Specific	623.46	623.46	6.52	10.95	333	>FBN1 C term	1	DW111518_1.7051.7051.4	controllerType=0 controllerNumber=1 scan=7051	20.929
06819:3	1	K.AWGTPC[+57.021]EMC[+57.021]PAVN[+2059.735]TSEYK.I	104	HexNAc(4)Hex(5)Fuc(1)NeuAc(1)	C[+57]*2, N[+2060]	1387.55	3	4160.63	4160.62	0	3.4	Specific	687.62	687.62	24.73	11.41	333	>FBN1 C term	1	DW111518_1.7830.7830.3	controllerType=0 controllerNumber=1 scan=7830	22.6948
05951:3	1	K.AWGTPC[+57.021]EMC[+57.021]PAVN[+1768.640]TSEYK.I	104	HexNAc(4)Hex(5)Fuc(1)	C[+57]*2, N[+1769]	1290.51	3	3869.53	3869.52	0	2.2	Specific	689.72	689.72	52.78	11.85	333	>FBN1 C term	1	DW111518_1.7069.7069.3	controllerType=0 controllerNumber=1 scan=7069	20.969
06859:4	1	K.AWGTPC[+57.021]EMC[+57.021]PAVN[+1935.659]T[+162.053]SEYK.I	104	HexNAc(4)Hex(5)NeuAc(1)Na(1),Hex(1)	C[+57]*2, N[+1936], T[+162]	1050.4	4	4198.57	4198.59	0	-5.5	Specific	84.99	84.99	0.8	2.88	333	>FBN1 C term	1	DW111518_1.7864.7864.4	controllerType=0 controllerNumber=1 scan=7864	22.7718
06781:4	1	K.AWGTPC[+57.021]EMC[+57.021]PAVN[+1935.659]T[+162.053]SEYK.I	104	HexNAc(4)Hex(5)NeuAc(1)Na(1),Hex(1)	C[+57]*2, N[+1936], T[+162]	1050.4	4	4198.57	4198.59	0	-5.1	Specific	106.15	106.15	0.8	3.57	333	>FBN1 C term	1	DW111518_1.7798.7798.4	controllerType=0 controllerNumber=1 scan=7798	22.6246
09259:2	1	K.C[+57.021][-17.027]INTFGSFQC[+57.021]R.C	157		C[-17][+57]*2	686.793	2	1372.58	1372.58	0	1.1	Specific	156.87	156.87	156.87	3.08	333	>FBN1 C term	1	DW111518_1.9956.9956.2	controllerType=0 controllerNumber=1 scan=9956	27.6362
09486:2	1	K.C[+57.021][-17.027]INTFGSFQC[+57.021]R.C	157		C[-17][+57]*2	686.794	2	1372.58	1372.58	0	1.9	Specific	315.44	315.44	315.44	5.53	333	>FBN1 C term	1	DW111518_1.10147.10147.2	controllerType=0 controllerNumber=1 scan=10147	28.0903
09194:2	1	K.C[+57.021][-17.027]INTFGSFQC[+57.021]R.C	157		C[-17][+57]*2	686.793	2	1372.58	1372.58	0	1.7	Specific	340.08	340.08	340.08	4.54	333	>FBN1 C term	1	DW111518_1.9900.9900.2	controllerType=0 controllerNumber=1 scan=9900	27.5036
09138:2	1	K.C[+57.021][-17.027]INTFGSFQC[+57.021]R.C	157		C[-17][+57]*2	686.793	2	1372.58	1372.58	0	1.3	Specific	455.04	455.04	455.04	7.73	333	>FBN1 C term	1	DW111518_1.9853.9853.2	controllerType=0 controllerNumber=1 scan=9853	27.392
09090:2	1	K.C[+57.021][-17.027]INTFGSFQC[+57.021]R.C	157		C[-17][+57]*2	686.794	2	1372.58	1372.58	0	2.8	Specific	481.97	481.97	481.97	7.44	333	>FBN1 C term	1	DW111518_1.9809.9809.2	controllerType=0 controllerNumber=1 scan=9809	27.2868
08863:2	1	K.C[+57.021][-17.027]INTFGSFQC[+57.021]R.C	157		C[-17][+57]*2	686.792	2	1372.58	1372.58	0	-0.1	Specific	503.62	503.62	503.62	7.89	333	>FBN1 C term	1	DW111518_1.9618.9618.2	controllerType=0 controllerNumber=1 scan=9618	26.831
05743:2	1	K.C[+57.021]IN[+0.984]TFGSFQC[+57.021]R.C	157		C[+57]*2, N[+1]	695.8	2	1390.59	1390.59	0	3.2	Specific	587.45	587.45	587.45	7.17	333	>FBN1 C term	1	DW111518_1.6888.6888.2	controllerType=0 controllerNumber=1 scan=6888	20.5579
09032:2	1	K.C[+57.021][-17.027]INTFGSFQC[+57.021]R.C	157		C[-17][+57]*2	686.795	2	1372.58	1372.58	0	3.6	Specific	621.93	621.93	621.93	9.84	333	>FBN1 C term	1	DW111518_1.9765.9765.2	controllerType=0 controllerNumber=1 scan=9765	27.1817
08981:2	1	K.C[+57.021][-17.027]INTFGSFQC[+57.021]R.C	157		C[-17][+57]*2	686.793	2	1372.58	1372.58	0	0.8	Specific	635.66	635.66	635.66	10.29	333	>FBN1 C term	1	DW111518_1.9721.9721.2	controllerType=0 controllerNumber=1 scan=9721	27.0761
08916:2	1	K.C[+57.021][-17.027]INTFGSFQC[+57.021]R.C	157		C[-17][+57]*2	686.794	2	1372.58	1372.58	0	3.1	Specific	650.47	650.47	650.47	10.84	333	>FBN1 C term	1	DW111518_1.9666.9666.2	controllerType=0 controllerNumber=1 scan=9666	26.9455
09487:2	1	K.C[+57.021][-17.027]IN[+0.984]TFGSFQC[+57.021]R.C	157		C[-17][+57]*2, N[+1]	687.286	2	1373.57	1373.56	0	2.7	Specific	313.63	313.63	313.63	5.53	333	>FBN1 C term	1	DW111518_1.10147.10147.2	controllerType=0 controllerNumber=1 scan=10147	28.0903
08654:2	1	K.C[+57.021][-17.027]IN[+15.995]TFGSFQC[+57.021]R.C	157		C[-17][+57]*2, N[+16]	694.793	2	1388.58	1388.57	0	4.5	Specific	331.36	331.36	331.36	3.92	333	>FBN1 C term	1	DW111518_1.9439.9439.2	controllerType=0 controllerNumber=1 scan=9439	26.4076
09019:2	1	K.C[+57.021][-17.027]IN[+15.995]TFGSFQC[+57.021]R.C	157		C[-17][+57]*2, N[+16]	694.789	2	1388.57	1388.57	0	-0.7	Specific	342.89	342.89	342.89	4.64	333	>FBN1 C term	1	DW111518_1.9754.9754.2	controllerType=0 controllerNumber=1 scan=9754	27.155
08958:2	1	K.C[+57.021][-17.027]IN[+15.995]TFGSFQC[+57.021]R.C	157		C[-17][+57]*2, N[+16]	694.789	2	1388.57	1388.57	0	-0.5	Specific	416.54	416.54	416.54	7.7	333	>FBN1 C term	1	DW111518_1.9701.9701.2	controllerType=0 controllerNumber=1 scan=9701	27.0283
08895:2	1	K.C[+57.021][-17.027]IN[+15.995]TFGSFQC[+57.021]R.C	157		C[-17][+57]*2, N[+16]	694.789	2	1388.57	1388.57	0	-0.9	Specific	495.69	420.5	420.5	7.98	333	>FBN1 C term	1	DW111518_1.9647.9647.2	controllerType=0 controllerNumber=1 scan=9647	26.9
05218:2	1	R.C[+57.021]PTGYYLNEDTR.V	168		C[+57]	744.831	2	1488.65	1488.64	0	7.8	Specific	258.1	258.1	258.1	3.14	333	>FBN1 C term	1	DW111518_1.6446.6446.2	controllerType=0 controllerNumber=1 scan=6446	19.5412
07152:2	1	R.C[+57.021]PTGYYLNEDTR.V	168		C[+57]	744.827	2	1488.65	1488.64	0	2.6	Specific	477.96	477.96	477.96	8.51	333	>FBN1 C term	1	DW111518_1.8109.8109.2	controllerType=0 controllerNumber=1 scan=8109	23.3279
07089:2	1	R.C[+57.021]PTGYYLNEDTR.V	168		C[+57]	744.827	2	1488.65	1488.64	0	2.8	Specific	508.19	508.19	508.19	8.22	333	>FBN1 C term	1	DW111518_1.8056.8056.2	controllerType=0 controllerNumber=1 scan=8056	23.206
04956:2	1	R.C[+57.021]PTGYYLNEDTR.V	168		C[+57]	744.826	2	1488.65	1488.64	0	2.1	Specific	533.65	426.73	426.73	7.75	333	>FBN1 C term	1	DW111518_1.6234.6234.2	controllerType=0 controllerNumber=1 scan=6234	19.043
04810:2	1	R.C[+57.021]PTGYYLNEDTR.V	168		C[+57]	744.824	2	1488.64	1488.64	0	-0.6	Specific	574.1	563.46	563.46	10.16	333	>FBN1 C term	1	DW111518_1.6108.6108.2	controllerType=0 controllerNumber=1 scan=6108	18.7505
04747:2	1	R.C[+57.021]PTGYYLNEDTR.V	168		C[+57]	744.823	2	1488.64	1488.64	0	-1.9	Specific	646.19	596.69	596.69	11.16	333	>FBN1 C term	1	DW111518_1.6057.6057.2	controllerType=0 controllerNumber=1 scan=6057	18.6331
04685:2	1	R.C[+57.021]PTGYYLNEDTR.V	168		C[+57]	744.826	2	1488.65	1488.64	0	2	Specific	861.8	780.51	780.51	16.07	333	>FBN1 C term	1	DW111518_1.6002.6002.2	controllerType=0 controllerNumber=1 scan=6002	18.5088
04189:2	1	R.C[+57.021]PTGYYLNEDTR.V	168		C[+57]	744.825	2	1488.64	1488.64	0	0.5	Specific	868.57	771.19	771.19	16.07	333	>FBN1 C term	1	DW111518_1.5566.5566.2	controllerType=0 controllerNumber=1 scan=5566	17.5172
04620:2	1	R.C[+57.021]PTGYYLNEDTR.V	168		C[+57]	744.826	2	1488.64	1488.64	0	1.3	Specific	905.11	805.75	805.75	17.07	333	>FBN1 C term	1	DW111518_1.5945.5945.2	controllerType=0 controllerNumber=1 scan=5945	18.3781
04549:2	1	R.C[+57.021]PTGYYLNEDTR.V	168		C[+57]	744.826	2	1488.64	1488.64	0	1.7	Specific	918.17	781.27	781.27	17.07	333	>FBN1 C term	1	DW111518_1.5887.5887.2	controllerType=0 controllerNumber=1 scan=5887	18.2458
04362:2	1	R.C[+57.021]PTGYYLNEDTR.V	168		C[+57]	744.828	2	1488.65	1488.64	0	4.9	Specific	919.8	785.52	785.52	16.62	333	>FBN1 C term	1	DW111518_1.5724.5724.2	controllerType=0 controllerNumber=1 scan=5724	17.8701
04301:2	1	R.C[+57.021]PTGYYLNEDTR.V	168		C[+57]	744.825	2	1488.64	1488.64	0	0.5	Specific	920.78	791.57	791.57	17.07	333	>FBN1 C term	1	DW111518_1.5667.5667.2	controllerType=0 controllerNumber=1 scan=5667	17.7422
04484:2	1	R.C[+57.021]PTGYYLNEDTR.V	168		C[+57]	744.825	2	1488.64	1488.64	0	0.8	Specific	942.57	804.33	804.33	17.07	333	>FBN1 C term	1	DW111518_1.5832.5832.2	controllerType=0 controllerNumber=1 scan=5832	18.1203
04423:2	1	R.C[+57.021]PTGYYLNEDTR.V	168		C[+57]	744.825	2	1488.64	1488.64	0	0.6	Specific	957.71	819.45	819.45	18.07	333	>FBN1 C term	1	DW111518_1.5777.5777.2	controllerType=0 controllerNumber=1 scan=5777	17.9934
04243:2	1	R.C[+57.021]PTGYYLNEDTR.V	168		C[+57]	744.824	2	1488.64	1488.64	0	-0.7	Specific	958.07	815	815	18.16	333	>FBN1 C term	1	DW111518_1.5615.5615.2	controllerType=0 controllerNumber=1 scan=5615	17.6274
04276:2	1	R.C[+57.021]PTGYYLN[+15.995]EDTR.V	168		C[+57], N[+16]	752.822	2	1504.64	1504.64	0	0.2	Specific	238.82	238.82	39.27	3.33	333	>FBN1 C term	1	DW111518_1.5644.5644.2	controllerType=0 controllerNumber=1 scan=5644	17.6883
03876:2	1	R.C[+57.021]PTGYYLNED[+15.995]TR.V	168		C[+57], D[+16]	752.819	2	1504.63	1504.64	0	-4.1	Specific	356.42	356.37	0.53	3.62	333	>FBN1 C term	1	DW111518_1.5280.5280.2	controllerType=0 controllerNumber=1 scan=5280	16.8686
04383:2	1	R.C[+57.021]PTGYYLN[+15.995]EDTR.V	168		C[+57], N[+16]	752.823	2	1504.64	1504.64	0	0.5	Specific	433.61	415.53	40.37	6.7	333	>FBN1 C term	1	DW111518_1.5739.5739.2	controllerType=0 controllerNumber=1 scan=5739	17.9045
03554:2	1	R.C[+57.021]PTGYYLN[+15.995]EDTR.V	168		C[+57], N[+16]	752.822	2	1504.64	1504.64	0	0.2	Specific	449.36	387.4	24.23	6.65	333	>FBN1 C term	1	DW111518_1.4982.4982.2	controllerType=0 controllerNumber=1 scan=4982	16.1953
03933:2	1	R.C[+57.021]PTGYYLN[+15.995]EDTR.V	168		C[+57], N[+16]	752.822	2	1504.64	1504.64	0	-1.1	Specific	472.13	422.51	20.58	6.93	333	>FBN1 C term	1	DW111518_1.5332.5332.2	controllerType=0 controllerNumber=1 scan=5332	16.9877
03603:2	1	R.C[+57.021]PTGYYLN[+15.995]EDTR.V	168		C[+57], N[+16]	752.823	2	1504.64	1504.64	0	1.5	Specific	503.89	494.04	18.23	7.46	333	>FBN1 C term	1	DW111518_1.5029.5029.2	controllerType=0 controllerNumber=1 scan=5029	16.3039
03993:2	1	R.C[+57.021]PTGYYLN[+15.995]EDTR.V	168		C[+57], N[+16]	752.819	2	1504.63	1504.64	0	-3.7	Specific	527.28	486.2	40.9	6.04	333	>FBN1 C term	1	DW111518_1.5386.5386.2	controllerType=0 controllerNumber=1 scan=5386	17.1099
03676:2	1	R.C[+57.021]PTGYYLN[+15.995]EDTR.V	168		C[+57], N[+16]	752.822	2	1504.64	1504.64	0	-0.4	Specific	553.08	513.9	23.59	7.38	333	>FBN1 C term	1	DW111518_1.5098.5098.2	controllerType=0 controllerNumber=1 scan=5098	16.4603
04059:2	1	R.C[+57.021]PTGYYLN[+15.995]EDTR.V	168		C[+57], N[+16]	752.821	2	1504.63	1504.64	0	-2.3	Specific	553.96	541.36	36.5	7.59	333	>FBN1 C term	1	DW111518_1.5447.5447.2	controllerType=0 controllerNumber=1 scan=5447	17.2452
03801:2	1	R.C[+57.021]PTGYYLN[+15.995]EDTR.V	168		C[+57], N[+16]	752.821	2	1504.63	1504.64	0	-1.7	Specific	565.37	525.09	38.25	8.7	333	>FBN1 C term	1	DW111518_1.5212.5212.2	controllerType=0 controllerNumber=1 scan=5212	16.7152
03735:2	1	R.C[+57.021]PTGYYLN[+15.995]EDTR.V	168		C[+57], N[+16]	752.822	2	1504.64	1504.64	0	-1.1	Specific	571.3	529.35	24.14	8.7	333	>FBN1 C term	1	DW111518_1.5154.5154.2	controllerType=0 controllerNumber=1 scan=5154	16.5887
07167:2	1	R.C[+57.021][-17.027]PTGYYLNEDTR.V	168		C[-17][+57]	736.312	2	1471.62	1471.62	0	1	Specific	689.87	689.87	689.87	12.07	333	>FBN1 C term	1	DW111518_1.8121.8121.2	controllerType=0 controllerNumber=1 scan=8121	23.3543
07105:2	1	R.C[+57.021][-17.027]PTGYYLNEDTR.V	168		C[-17][+57]	736.314	2	1471.62	1471.62	0	3.9	Specific	726.63	726.63	726.63	12.62	333	>FBN1 C term	1	DW111518_1.8067.8067.2	controllerType=0 controllerNumber=1 scan=8067	23.2309
04686:2	1	R.C[+57.021]PTGYYLN[+0.984]EDTR.V	168		C[+57], N[+1]	745.32	2	1489.63	1489.63	0	4.6	Specific	827.64	784.29	784.29	14.62	333	>FBN1 C term	1	DW111518_1.6002.6002.2	controllerType=0 controllerNumber=1 scan=6002	18.5088
04621:2	1	R.C[+57.021]PTGYYLN[+0.984]EDTR.V	168		C[+57], N[+1]	745.322	2	1489.64	1489.63	0	6.6	Specific	850.85	791.31	791.31	15.14	333	>FBN1 C term	1	DW111518_1.5945.5945.2	controllerType=0 controllerNumber=1 scan=5945	18.3781
08658:5	1	R.VC[+57.021]DDVNEC[+57.021]ETPGIC[+57.021]GPGTC[+57.021]YNTVGN[+1954.704]YTC[+57.021]IC[+57.021]PPDYMQVNGGNNC[+57.021]MDMR.R	180	HexNAc(5)Hex(4)NeuAc(1)	C[+57]*7, N[+1955]	1484.98	5	7420.85	7419.83	1	2.1	Specific	182.08	182.08	5.97	4.08	333	>FBN1 C term	1	DW111518_1.9443.9443.5	controllerType=0 controllerNumber=1 scan=9443	26.4163
08708:5	1	R.VC[+57.021]DDVNEC[+57.021]ETPGIC[+57.021]GPGTC[+57.021]YNTVGN[+1914.697]YTC[+57.021]IC[+57.021]PPDYMQVNGGNN[+0.984]C[+57.021]MDMR.R	180	HexNAc(4)Hex(5)Fuc(2)	C[+57]*7, N[+1][+1915]	1476.97	5	7380.83	7380.81	0	2.5	Specific	76.32	76.32	0	3.08	333	>FBN1 C term	1	DW111518_1.9487.9487.5	controllerType=0 controllerNumber=1 scan=9487	26.5205
02143:3	1	K.KMC[+57.021]C[+57.021]C[+57.021]SYNIGR.A	252		C[+57]*3	483.534	3	1448.59	1448.59	0	-0.7	Specific	306.91	297.86	297.86	3.68	333	>FBN1 C term	1	DW111518_1.3584.3584.3	controllerType=0 controllerNumber=1 scan=3584	12.8846
02197:3	1	K.KMC[+57.021]C[+57.021]C[+57.021]SYNIGR.A	252		C[+57]*3	483.535	3	1448.59	1448.59	0	0.7	Specific	424.62	424.62	424.62	6.14	333	>FBN1 C term	1	DW111518_1.3632.3632.3	controllerType=0 controllerNumber=1 scan=3632	13.0019
03853:2	1	K.MC[+57.021]C[+57.021]C[+57.021]SYNIGR.A	253		C[+57]*3	660.752	2	1320.5	1320.5	0	0.7	Specific	385.72	385.72	385.72	5.82	333	>FBN1 C term	1	DW111518_1.5258.5258.2	controllerType=0 controllerNumber=1 scan=5258	16.8183
03823:2	1	K.MC[+57.021]C[+57.021]C[+57.021]SYNIGR.A	253		C[+57]*3	660.75	2	1320.49	1320.5	0	-1.5	Specific	419.38	419.38	419.38	7.7	333	>FBN1 C term	1	DW111518_1.5233.5233.2	controllerType=0 controllerNumber=1 scan=5233	16.7625
03706:2	1	K.MC[+57.021]C[+57.021]C[+57.021]SYNIGR.A	253		C[+57]*3	660.75	2	1320.49	1320.5	0	-1.6	Specific	486.47	486.47	486.47	7.98	333	>FBN1 C term	1	DW111518_1.5124.5124.2	controllerType=0 controllerNumber=1 scan=5124	16.519
03761:2	1	K.MC[+57.021]C[+57.021]C[+57.021]SYNIGR.A	253		C[+57]*3	660.749	2	1320.49	1320.5	0	-3.1	Specific	490.54	490.54	490.54	6.65	333	>FBN1 C term	1	DW111518_1.5179.5179.2	controllerType=0 controllerNumber=1 scan=5179	16.6426
03061:2	1	K.MC[+57.021]C[+57.021]C[+57.021]SYNIGR.A	253		C[+57]*3	660.751	2	1320.49	1320.5	0	-0.5	Specific	497.58	497.58	497.58	7.98	333	>FBN1 C term	1	DW111518_1.4533.4533.2	controllerType=0 controllerNumber=1 scan=4533	15.1608
03642:2	1	K.MC[+57.021]C[+57.021]C[+57.021]SYNIGR.A	253		C[+57]*3	660.75	2	1320.49	1320.5	0	-1	Specific	519.95	519.95	519.95	6.77	333	>FBN1 C term	1	DW111518_1.5069.5069.2	controllerType=0 controllerNumber=1 scan=5069	16.3952
03421:2	1	K.MC[+57.021]C[+57.021]C[+57.021]SYNIGR.A	253		C[+57]*3	660.751	2	1320.49	1320.5	0	-0.7	Specific	521.74	521.74	521.74	8.28	333	>FBN1 C term	1	DW111518_1.4861.4861.2	controllerType=0 controllerNumber=1 scan=4861	15.917
03469:2	1	K.MC[+57.021]C[+57.021]C[+57.021]SYNIGR.A	253		C[+57]*3	660.751	2	1320.49	1320.5	0	-0.8	Specific	523.42	523.42	523.42	8.28	333	>FBN1 C term	1	DW111518_1.4910.4910.2	controllerType=0 controllerNumber=1 scan=4910	16.0311
03366:2	1	K.MC[+57.021]C[+57.021]C[+57.021]SYNIGR.A	253		C[+57]*3	660.75	2	1320.49	1320.5	0	-1.8	Specific	531.9	531.9	531.9	8.28	333	>FBN1 C term	1	DW111518_1.4807.4807.2	controllerType=0 controllerNumber=1 scan=4807	15.7934
03242:2	1	K.MC[+57.021]C[+57.021]C[+57.021]SYNIGR.A	253		C[+57]*3	660.751	2	1320.49	1320.5	0	-0.4	Specific	556.99	556.99	556.99	8.28	333	>FBN1 C term	1	DW111518_1.4695.4695.2	controllerType=0 controllerNumber=1 scan=4695	15.54
03307:2	1	K.MC[+57.021]C[+57.021]C[+57.021]SYNIGR.A	253		C[+57]*3	660.751	2	1320.49	1320.5	0	-0.6	Specific	559.81	559.81	559.81	8.28	333	>FBN1 C term	1	DW111518_1.4751.4751.2	controllerType=0 controllerNumber=1 scan=4751	15.6679
03593:2	1	K.MC[+57.021]C[+57.021]C[+57.021]SYNIGR.A	253		C[+57]*3	660.751	2	1320.49	1320.5	0	-0.9	Specific	561.51	561.51	561.51	9.38	333	>FBN1 C term	1	DW111518_1.5018.5018.2	controllerType=0 controllerNumber=1 scan=5018	16.2777
03181:2	1	K.MC[+57.021]C[+57.021]C[+57.021]SYNIGR.A	253		C[+57]*3	660.751	2	1320.49	1320.5	0	-0.7	Specific	587.45	587.45	587.45	9.38	333	>FBN1 C term	1	DW111518_1.4640.4640.2	controllerType=0 controllerNumber=1 scan=4640	15.4121
03530:2	1	K.MC[+57.021]C[+57.021]C[+57.021]SYNIGR.A	253		C[+57]*3	660.75	2	1320.49	1320.5	0	-1	Specific	594.2	594.2	594.2	9.38	333	>FBN1 C term	1	DW111518_1.4963.4963.2	controllerType=0 controllerNumber=1 scan=4963	16.1528
03119:2	1	K.MC[+57.021]C[+57.021]C[+57.021]SYNIGR.A	253		C[+57]*3	660.751	2	1320.49	1320.5	0	-0.7	Specific	616.46	616.46	616.46	10.38	333	>FBN1 C term	1	DW111518_1.4585.4585.2	controllerType=0 controllerNumber=1 scan=4585	15.2848
03600:2	1	K.M[+15.995]C[+57.021]C[+57.021]C[+57.021]SYNIGR.A	253		C[+57]*3, M[+16]	668.748	2	1336.49	1336.49	0	-0.7	Specific	423.79	423.79	363.42	7.7	333	>FBN1 C term	1	DW111518_1.5025.5025.2	controllerType=0 controllerNumber=1 scan=5025	16.294
02513:2	1	K.M[+15.995]C[+57.021]C[+57.021]C[+57.021]SYNIGR.A	253		C[+57]*3, M[+16]	668.747	2	1336.49	1336.49	0	-1.8	Specific	438.08	438.08	428.86	7.7	333	>FBN1 C term	1	DW111518_1.3952.3952.2	controllerType=0 controllerNumber=1 scan=3952	13.7768
02592:2	1	K.M[+15.995]C[+57.021]C[+57.021]C[+57.021]SYNIGR.A	253		C[+57]*3, M[+16]	668.748	2	1336.49	1336.49	0	-1.2	Specific	510.84	510.84	471.58	7.98	333	>FBN1 C term	1	DW111518_1.4040.4040.2	controllerType=0 controllerNumber=1 scan=4040	13.9872
02631:2	1	K.M[+15.995]C[+57.021]C[+57.021]C[+57.021]SYNIGR.A	253		C[+57]*3, M[+16]	668.748	2	1336.49	1336.49	0	-1.1	Specific	511.17	511.17	438.33	7.98	333	>FBN1 C term	1	DW111518_1.4083.4083.2	controllerType=0 controllerNumber=1 scan=4083	14.0937
02966:2	1	K.M[+15.995]C[+57.021]C[+57.021]C[+57.021]SYNIGR.A	253		C[+57]*3, M[+16]	668.748	2	1336.49	1336.49	0	-1.7	Specific	511.9	511.9	395.9	7.98	333	>FBN1 C term	1	DW111518_1.4451.4451.2	controllerType=0 controllerNumber=1 scan=4451	14.9712
03135:2	1	K.M[+15.995]C[+57.021]C[+57.021]C[+57.021]SYNIGR.A	253		C[+57]*3, M[+16]	668.748	2	1336.49	1336.49	0	-1	Specific	515.2	515.2	345.6	7.98	333	>FBN1 C term	1	DW111518_1.4597.4597.2	controllerType=0 controllerNumber=1 scan=4597	15.312
03547:2	1	K.M[+15.995]C[+57.021]C[+57.021]C[+57.021]SYNIGR.A	253		C[+57]*3, M[+16]	668.748	2	1336.49	1336.49	0	-1.4	Specific	518.85	518.85	390.62	7.98	333	>FBN1 C term	1	DW111518_1.4976.4976.2	controllerType=0 controllerNumber=1 scan=4976	16.1823
03021:2	1	K.M[+15.995]C[+57.021]C[+57.021]C[+57.021]SYNIGR.A	253		C[+57]*3, M[+16]	668.748	2	1336.49	1336.49	0	-1	Specific	523.23	523.23	382.2	8.28	333	>FBN1 C term	1	DW111518_1.4500.4500.2	controllerType=0 controllerNumber=1 scan=4500	15.0837
02714:2	1	K.M[+15.995]C[+57.021]C[+57.021]C[+57.021]SYNIGR.A	253		C[+57]*3, M[+16]	668.747	2	1336.49	1336.49	0	-2.6	Specific	529.48	529.48	458.92	8.28	333	>FBN1 C term	1	DW111518_1.4177.4177.2	controllerType=0 controllerNumber=1 scan=4177	14.3127
03195:2	1	K.M[+15.995]C[+57.021]C[+57.021]C[+57.021]SYNIGR.A	253		C[+57]*3, M[+16]	668.748	2	1336.49	1336.49	0	-0.9	Specific	531.9	531.9	360.89	8.28	333	>FBN1 C term	1	DW111518_1.4652.4652.2	controllerType=0 controllerNumber=1 scan=4652	15.439
02792:2	1	K.M[+15.995]C[+57.021]C[+57.021]C[+57.021]SYNIGR.A	253		C[+57]*3, M[+16]	668.746	2	1336.49	1336.49	0	-3.2	Specific	540.5	540.5	482.17	6.94	333	>FBN1 C term	1	DW111518_1.4267.4267.2	controllerType=0 controllerNumber=1 scan=4267	14.5329
03254:2	1	K.M[+15.995]C[+57.021]C[+57.021]C[+57.021]SYNIGR.A	253		C[+57]*3, M[+16]	668.748	2	1336.49	1336.49	0	-0.7	Specific	541.55	541.55	436.97	8.28	333	>FBN1 C term	1	DW111518_1.4707.4707.2	controllerType=0 controllerNumber=1 scan=4707	15.5673
03075:2	1	K.M[+15.995]C[+57.021]C[+57.021]C[+57.021]SYNIGR.A	253		C[+57]*3, M[+16]	668.748	2	1336.49	1336.49	0	-0.5	Specific	541.74	541.74	324	8.28	333	>FBN1 C term	1	DW111518_1.4547.4547.2	controllerType=0 controllerNumber=1 scan=4547	15.1947
03378:2	1	K.M[+15.995]C[+57.021]C[+57.021]C[+57.021]SYNIGR.A	253		C[+57]*3, M[+16]	668.748	2	1336.49	1336.49	0	-1	Specific	560.64	560.64	392.09	9.38	333	>FBN1 C term	1	DW111518_1.4818.4818.2	controllerType=0 controllerNumber=1 scan=4818	15.8176
02673:2	1	K.M[+15.995]C[+57.021]C[+57.021]C[+57.021]SYNIGR.A	253		C[+57]*3, M[+16]	668.748	2	1336.49	1336.49	0	-1.1	Specific	562.76	562.76	468.35	9.38	333	>FBN1 C term	1	DW111518_1.4131.4131.2	controllerType=0 controllerNumber=1 scan=4131	14.204
02876:2	1	K.M[+15.995]C[+57.021]C[+57.021]C[+57.021]SYNIGR.A	253		C[+57]*3, M[+16]	668.749	2	1336.49	1336.49	0	-0.1	Specific	574.38	574.38	489.12	9.38	333	>FBN1 C term	1	DW111518_1.4358.4358.2	controllerType=0 controllerNumber=1 scan=4358	14.7532
03320:2	1	K.M[+15.995]C[+57.021]C[+57.021]C[+57.021]SYNIGR.A	253		C[+57]*3, M[+16]	668.748	2	1336.49	1336.49	0	-0.5	Specific	575.41	575.41	411.12	9.38	333	>FBN1 C term	1	DW111518_1.4764.4764.2	controllerType=0 controllerNumber=1 scan=4764	15.6962
02755:2	1	K.M[+15.995]C[+57.021]C[+57.021]C[+57.021]SYNIGR.A	253		C[+57]*3, M[+16]	668.745	2	1336.48	1336.49	0	-5.2	Specific	579.33	579.33	490.94	8.05	333	>FBN1 C term	1	DW111518_1.4223.4223.2	controllerType=0 controllerNumber=1 scan=4223	14.4229
02923:2	1	K.M[+15.995]C[+57.021]C[+57.021]C[+57.021]SYNIGR.A	253		C[+57]*3, M[+16]	668.748	2	1336.49	1336.49	0	-1	Specific	585.6	585.6	442.7	9.38	333	>FBN1 C term	1	DW111518_1.4405.4405.2	controllerType=0 controllerNumber=1 scan=4405	14.8629
03485:2	1	K.M[+15.995]C[+57.021]C[+57.021]C[+57.021]SYNIGR.A	253		C[+57]*3, M[+16]	668.748	2	1336.49	1336.49	0	-1.3	Specific	602.38	602.38	381.73	10.38	333	>FBN1 C term	1	DW111518_1.4923.4923.2	controllerType=0 controllerNumber=1 scan=4923	16.0603
02832:2	1	K.M[+15.995]C[+57.021]C[+57.021]C[+57.021]SYNIGR.A	253		C[+57]*3, M[+16]	668.747	2	1336.49	1336.49	0	-2	Specific	607.13	607.13	496.58	10.38	333	>FBN1 C term	1	DW111518_1.4311.4311.2	controllerType=0 controllerNumber=1 scan=4311	14.64
03433:2	1	K.M[+15.995]C[+57.021]C[+57.021]C[+57.021]SYNIGR.A	253		C[+57]*3, M[+16]	668.748	2	1336.49	1336.49	0	-0.7	Specific	610.82	610.82	415.16	10.38	333	>FBN1 C term	1	DW111518_1.4873.4873.2	controllerType=0 controllerNumber=1 scan=4873	15.943
06933:5	1	K.MC[+57.021]C[+57.021]C[+57.021]S[+264.085]YNIGRAWNKPC[+57.021]EQC[+57.021]PIPSTDEFAT[+396.127]LC[+57.021]GSQR.P	253	Pent(2),Pent(3)	C[+57]*6, S[+264], T[+396]	983.817	5	4915.06	4914	1	11.8	Specific	475.47	475.47	0.46	2.33	333	>FBN1 C term	1	DW111518_1.7924.7924.3	controllerType=0 controllerNumber=1 scan=7924	22.906
06864:3	1	R.AWNKPC[+57.021]EQC[+57.021]PIPSTDEFATLC[+57.021]GSQR.P	263		C[+57]*3	984.775	3	2952.31	2952.31	0	1.1	Specific	890.01	890.01	890.01	15.61	333	>FBN1 C term	1	DW111518_1.7870.7870.3	controllerType=0 controllerNumber=1 scan=7870	22.7846
06932:3	1	R.AWNKPC[+57.021]EQC[+57.021]PIPSTDEFATLC[+57.021]GSQR.P	263		C[+57]*3	984.775	3	2952.31	2952.31	0	0.8	Specific	907.89	907.89	907.89	16.61	333	>FBN1 C term	1	DW111518_1.7924.7924.3	controllerType=0 controllerNumber=1 scan=7924	22.906
06797:3	1	R.AWNKPC[+57.021]EQC[+57.021]PIPSTDEFATLC[+57.021]GSQR.P	263		C[+57]*3	984.774	3	2952.31	2952.31	0	0.5	Specific	909.65	909.65	909.65	16.61	333	>FBN1 C term	1	DW111518_1.7814.7814.3	controllerType=0 controllerNumber=1 scan=7814	22.6605
10127:5	1	R.AWNKPC[+57.021]EQC[+57.021]PIPSTDEFATLC[+57.021]GSQRPGFVIDIYTGLPVDIDEC[+57.021]R.E	263		C[+57]*4	1023.28	5	5112.37	5112.36	0	1.3	Specific	181.2	181.2	91.45	2.52	333	>FBN1 C term	1	DW111518_1.10682.10682.5	controllerType=0 controllerNumber=1 scan=10682	29.3593
10365:5	1	R.AWNKPC[+57.021]EQC[+57.021]PIPSTDEFATLC[+57.021]GSQRPGFVIDIYTGLPVDIDEC[+57.021]R.E	263		C[+57]*4	1023.28	5	5112.36	5112.36	0	-0.8	Specific	263.3	263.3	126.3	4.54	333	>FBN1 C term	1	DW111518_1.10888.10888.5	controllerType=0 controllerNumber=1 scan=10888	29.8503
10195:3	1	R.AWNKPC[+57.021]EQC[+57.021]PIPSTDEFATLC[+57.021]GSQRPGFVIDIYTGLPVDIDEC[+57.021]R.E	263		C[+57]*4	1704.47	3	5111.4	5112.36	-1	8.2	Specific	378.46	378.46	378.46	3.48	333	>FBN1 C term	1	DW111518_1.10738.10738.3	controllerType=0 controllerNumber=1 scan=10738	29.4917
10313:5	1	R.AWNKPC[+57.021]EQC[+57.021]PIPSTDEFATLC[+57.021]GSQRPGFVIDIYTGLPVDIDEC[+57.021]R.E	263		C[+57]*4	1023.28	5	5112.36	5112.36	0	0.1	Specific	520.23	520.23	240.03	7.5	333	>FBN1 C term	1	DW111518_1.10843.10843.5	controllerType=0 controllerNumber=1 scan=10843	29.7426
10251:5	1	R.AWNKPC[+57.021]EQC[+57.021]PIPSTDEFATLC[+57.021]GSQRPGFVIDIYTGLPVDIDEC[+57.021]R.E	263		C[+57]*4	1023.28	5	5112.37	5112.36	0	2	Specific	637.67	637.67	209.95	9.61	333	>FBN1 C term	1	DW111518_1.10789.10789.5	controllerType=0 controllerNumber=1 scan=10789	29.614
10415:4	1	R.AWNKPC[+57.021]EQC[+57.021]PIPSTDEFATLC[+57.021]GSQRPGFVIDIYTGLPVDIDEC[+57.021]R.E	263		C[+57]*4	1278.85	4	5112.36	5112.36	0	-0.1	Specific	824.01	824.01	160.54	13.61	333	>FBN1 C term	1	DW111518_1.10932.10932.4	controllerType=0 controllerNumber=1 scan=10932	29.9551
10191:5	1	R.AWNKPC[+57.021]EQC[+57.021]PIPSTDEFATLC[+57.021]GSQRPGFVIDIYTGLPVDIDEC[+57.021]R.E	263		C[+57]*4	1023.28	5	5112.38	5112.36	0	2.7	Specific	917.17	917.17	327.89	15.61	333	>FBN1 C term	1	DW111518_1.10735.10735.5	controllerType=0 controllerNumber=1 scan=10735	29.4851
10350:4	1	R.AWNKPC[+57.021]EQC[+57.021]PIPSTDEFATLC[+57.021]GSQRPGFVIDIYTGLPVDIDEC[+57.021]R.E	263		C[+57]*4	1278.85	4	5112.37	5112.36	0	1.6	Specific	1319.13	1319.13	354.53	23.61	333	>FBN1 C term	1	DW111518_1.10877.10877.4	controllerType=0 controllerNumber=1 scan=10877	29.8238
10126:4	1	R.AWNKPC[+57.021]EQC[+57.021]PIPSTDEFATLC[+57.021]GSQRPGFVIDIYTGLPVDIDEC[+57.021]R.E	263		C[+57]*4	1278.85	4	5112.37	5112.36	0	0.6	Specific	1333.84	1333.84	322.44	23.61	333	>FBN1 C term	1	DW111518_1.10681.10681.4	controllerType=0 controllerNumber=1 scan=10681	29.3571
10301:4	1	R.AWNKPC[+57.021]EQC[+57.021]PIPSTDEFATLC[+57.021]GSQRPGFVIDIYTGLPVDIDEC[+57.021]R.E	263		C[+57]*4	1278.85	4	5112.39	5112.36	0	4.8	Specific	1353.05	1353.05	273.29	24.17	333	>FBN1 C term	1	DW111518_1.10832.10832.4	controllerType=0 controllerNumber=1 scan=10832	29.7166
10236:4	1	R.AWNKPC[+57.021]EQC[+57.021]PIPSTDEFATLC[+57.021]GSQRPGFVIDIYTGLPVDIDEC[+57.021]R.E	263		C[+57]*4	1278.85	4	5112.38	5112.36	0	3.5	Specific	1378.97	1378.97	319.58	24.17	333	>FBN1 C term	1	DW111518_1.10777.10777.4	controllerType=0 controllerNumber=1 scan=10777	29.5855
10189:4	1	R.AWNKPC[+57.021]EQC[+57.021]PIPSTDEFATLC[+57.021]GSQRPGFVIDIYTGLPVDIDEC[+57.021]R.E	263		C[+57]*4	1278.85	4	5112.38	5112.36	0	3.1	Specific	1433	1433	285	25.17	333	>FBN1 C term	1	DW111518_1.10733.10733.4	controllerType=0 controllerNumber=1 scan=10733	29.4807
10106:5	1	R.AW[+15.995]NKPC[+57.021]EQC[+57.021]PIPSTDEFATLC[+57.021]GSQRPGFVIDIYTGLPVDIDEC[+57.021]R.E	263		C[+57]*4, W[+16]	1026.48	5	5128.35	5128.36	0	-1.4	Specific	36.71	36.71	0	2.01	333	>FBN1 C term	1	DW111518_1.10663.10663.5	controllerType=0 controllerNumber=1 scan=10663	29.3132
10290:4	1	R.AWNKPC[+57.021]EQC[+57.021]PIPSTD[+15.995]EFATLC[+57.021]GSQRPGFVIDIYTGLPVDIDEC[+57.021]R.E	263		C[+57]*4, D[+16]	1282.84	4	5128.35	5128.36	0	-0.9	Specific	122.11	122.11	3.32	2.56	333	>FBN1 C term	1	DW111518_1.10822.10822.4	controllerType=0 controllerNumber=1 scan=10822	29.6927
10096:4	1	R.AW[+15.995]NKPC[+57.021]EQC[+57.021]PIPSTDEFATLC[+57.021]GSQRPGFVIDIYTGLPVDIDEC[+57.021]R.E	263		C[+57]*4, W[+16]	1282.85	4	5128.37	5128.36	0	1.7	Specific	284.44	284.44	0	4.58	333	>FBN1 C term	1	DW111518_1.10653.10653.4	controllerType=0 controllerNumber=1 scan=10653	29.2893
10044:4	1	R.AW[+15.995]NKPC[+57.021]EQC[+57.021]PIPSTDEFATLC[+57.021]GSQRPGFVIDIYTGLPVDIDEC[+57.021]R.E	263		C[+57]*4, W[+16]	1282.6	4	5127.39	5128.36	-1	6.1	Specific	290.13	290.13	0	3.66	333	>FBN1 C term	1	DW111518_1.10608.10608.4	controllerType=0 controllerNumber=1 scan=10608	29.1822
10155:4	1	R.AW[+15.995]NKPC[+57.021]EQC[+57.021]PIPSTDEFATLC[+57.021]GSQRPGFVIDIYTGLPVDIDEC[+57.021]R.E	263		C[+57]*4, W[+16]	1282.59	4	5127.35	5128.36	-1	-0.9	Specific	314.09	54.86	0	3.22	333	>FBN1 C term	1	DW111518_1.10704.10704.4	controllerType=0 controllerNumber=1 scan=10704	29.4113
10283:4	1	R.AW[+15.995]N[+15.995]KPC[+57.021]EQC[+57.021]PIPSTDEFATLC[+57.021]GSQRPGFVIDIYTGLPVDIDEC[+57.021]R.E	263		C[+57]*4, N[+16], W[+16]	1286.59	4	5143.34	5144.35	-1	-1.9	Specific	243.85	243.85	55.52	4.54	333	>FBN1 C term	1	DW111518_1.10815.10815.4	controllerType=0 controllerNumber=1 scan=10815	29.6748
10154:4	1	R.AW[+15.995]N[+15.995]KPC[+57.021]EQC[+57.021]PIPSTDEFATLC[+57.021]GSQRPGFVIDIYTGLPVDIDEC[+57.021]R.E	263		C[+57]*4, N[+16], W[+16]	1286.84	4	5144.35	5144.35	0	-0.2	Specific	389.54	389.54	73.98	6.71	333	>FBN1 C term	1	DW111518_1.10703.10703.4	controllerType=0 controllerNumber=1 scan=10703	29.4091
10088:4	1	R.AW[+15.995]N[+15.995]KPC[+57.021]EQC[+57.021]PIPSTDEFATLC[+57.021]GSQRPGFVIDIYTGLPVDIDEC[+57.021]R.E	263		C[+57]*4, N[+16], W[+16]	1286.85	4	5144.36	5144.35	0	1.2	Specific	1009.35	1009.35	287.07	17.61	333	>FBN1 C term	1	DW111518_1.10647.10647.4	controllerType=0 controllerNumber=1 scan=10647	29.2763
10158:4	1	K.PC[+57.021]EQC[+57.021]PIPS[+162.053]T[+396.127]DEFATLC[+57.021]GSQRPGFVIDIYTGLPVDIDEC[+57.021]R.E	267	Hex(1),Pent(3)	C[+57]*4, S[+162], T[+396]	1293.35	4	5170.39	5171.29	-1	19.5	Specific	325.41	325.41	8.8	3.59	333	>FBN1 C term	1	DW111518_1.10706.10706.4	controllerType=0 controllerNumber=1 scan=10706	29.4157
09235:3	1	R.EIPGVC[+57.021]ENGVC[+57.021]IN[+0.984]MVGSFR.C	307		C[+57]*2, N[+1]	713.658	3	2138.96	2138.97	0	-3.5	Specific	106.42	106.42	2.79	2.21	333	>FBN1 C term	1	DW111518_1.9934.9934.3	controllerType=0 controllerNumber=1 scan=9934	27.584
09158:2	1	R.EIPGVC[+57.021]EN[+0.984]GVC[+57.021]INMVGSFR.C	307		C[+57]*2, N[+1]	1069.99	2	2138.97	2138.97	0	2.3	Specific	232.26	232.26	139.26	5.41	333	>FBN1 C term	1	DW111518_1.9868.9868.2	controllerType=0 controllerNumber=1 scan=9868	27.4269
09135:3	1	R.EIPGVC[+57.021]ENGVC[+57.021]INM[+15.995]VGSFR.C	307		C[+57]*2, M[+16]	718.662	3	2153.97	2153.98	0	-3.3	Specific	248.23	248.23	48.45	2.83	333	>FBN1 C term	1	DW111518_1.9849.9849.3	controllerType=0 controllerNumber=1 scan=9849	27.381
09162:3	1	R.EIPGVC[+57.021]EN[+0.984]GVC[+57.021]INMVGSFR.C	307		C[+57]*2, N[+1]	713.663	3	2138.97	2138.97	0	3.5	Specific	300.65	300.65	158.74	5.65	333	>FBN1 C term	1	DW111518_1.9872.9872.3	controllerType=0 controllerNumber=1 scan=9872	27.4356
09102:3	1	R.EIPGVC[+57.021]EN[+0.984]GVC[+57.021]INMVGSFR.C	307		C[+57]*2, N[+1]	713.662	3	2138.97	2138.97	0	1.7	Specific	365.27	365.27	173.86	4.85	333	>FBN1 C term	1	DW111518_1.9820.9820.3	controllerType=0 controllerNumber=1 scan=9820	27.313
08830:3	1	R.EIPGVC[+57.021]ENGVC[+57.021]INM[+15.995]VGSFR.C	307		C[+57]*2, M[+16]	718.66	3	2153.96	2153.98	0	-6	Specific	385.37	385.37	30.09	4.74	333	>FBN1 C term	1	DW111518_1.9590.9590.3	controllerType=0 controllerNumber=1 scan=9590	26.766
09078:2	1	R.EIPGVC[+57.021]EN[+0.984]GVC[+57.021]INMVGSFR.C	307		C[+57]*2, N[+1]	1069.99	2	2138.97	2138.97	0	2.6	Specific	386.08	386.08	160.42	7.85	333	>FBN1 C term	1	DW111518_1.9800.9800.2	controllerType=0 controllerNumber=1 scan=9800	27.2648
08572:3	1	R.EIPGVC[+57.021]ENGVC[+57.021]INM[+15.995]VGSFR.C	307		C[+57]*2, M[+16]	718.662	3	2153.97	2153.98	0	-3.3	Specific	403.22	403.22	5.69	5.07	333	>FBN1 C term	1	DW111518_1.9375.9375.3	controllerType=0 controllerNumber=1 scan=9375	26.2564
09046:3	1	R.EIPGVC[+57.021]EN[+0.984]GVC[+57.021]INMVGSFR.C	307		C[+57]*2, N[+1]	713.663	3	2138.98	2138.97	0	4	Specific	445.1	445.1	182.37	6.65	333	>FBN1 C term	1	DW111518_1.9776.9776.3	controllerType=0 controllerNumber=1 scan=9776	27.2078
07513:2	1	R.EIPGVC[+57.021]ENGVC[+57.021]INM[+15.995]VGSFR.C	307		C[+57]*2, M[+16]	1077.5	2	2153.98	2153.98	0	2.5	Specific	460.98	460.98	13.33	8.3	333	>FBN1 C term	1	DW111518_1.8430.8430.2	controllerType=0 controllerNumber=1 scan=8430	24.0526
08456:2	1	R.EIPGVC[+57.021]ENGVC[+57.021]INM[+15.995]VGSFR.C	307		C[+57]*2, M[+16]	1077.5	2	2153.98	2153.98	0	3.1	Specific	479.07	479.07	13.62	7.86	333	>FBN1 C term	1	DW111518_1.9273.9273.2	controllerType=0 controllerNumber=1 scan=9273	26.0185
08247:3	1	R.EIPGVC[+57.021]ENGVC[+57.021]INM[+15.995]VGSFR.C	307		C[+57]*2, M[+16]	718.669	3	2153.99	2153.98	0	6.5	Specific	488.34	488.34	31.65	7.53	333	>FBN1 C term	1	DW111518_1.9097.9097.3	controllerType=0 controllerNumber=1 scan=9097	25.6026
08502:3	1	R.EIPGVC[+57.021]ENGVC[+57.021]INM[+15.995]VGSFR.C	307		C[+57]*2, M[+16]	718.665	3	2153.98	2153.98	0	1.1	Specific	502.02	502.02	8.5	8.45	333	>FBN1 C term	1	DW111518_1.9315.9315.3	controllerType=0 controllerNumber=1 scan=9315	26.1171
08995:3	1	R.EIPGVC[+57.021]EN[+0.984]GVC[+57.021]INMVGSFR.C	307		C[+57]*2, N[+1]	713.661	3	2138.97	2138.97	0	0.4	Specific	508.88	508.88	196.75	8.45	333	>FBN1 C term	1	DW111518_1.9732.9732.3	controllerType=0 controllerNumber=1 scan=9732	27.1027
08186:3	1	R.EIPGVC[+57.021]ENGVC[+57.021]INM[+15.995]VGSFR.C	307		C[+57]*2, M[+16]	718.666	3	2153.98	2153.98	0	2.5	Specific	511.21	511.21	32.29	8.45	333	>FBN1 C term	1	DW111518_1.9042.9042.3	controllerType=0 controllerNumber=1 scan=9042	25.472
08704:3	1	R.EIPGVC[+57.021]ENGVC[+57.021]INM[+15.995]VGSFR.C	307		C[+57]*2, M[+16]	718.663	3	2153.97	2153.98	0	-1.6	Specific	524.24	524.24	33.74	7.38	333	>FBN1 C term	1	DW111518_1.9483.9483.3	controllerType=0 controllerNumber=1 scan=9483	26.5118
08395:2	1	R.EIPGVC[+57.021]ENGVC[+57.021]INM[+15.995]VGSFR.C	307		C[+57]*2, M[+16]	1077.5	2	2153.98	2153.98	0	2.9	Specific	541.52	541.52	15.72	8.3	333	>FBN1 C term	1	DW111518_1.9219.9219.2	controllerType=0 controllerNumber=1 scan=9219	25.8912
08377:3	1	R.EIPGVC[+57.021]ENGVC[+57.021]INM[+15.995]VGSFR.C	307		C[+57]*2, M[+16]	718.667	3	2153.99	2153.98	0	3.5	Specific	557.04	557.04	32.85	7.09	333	>FBN1 C term	1	DW111518_1.9204.9204.3	controllerType=0 controllerNumber=1 scan=9204	25.8566
08932:3	1	R.EIPGVC[+57.021]EN[+0.984]GVC[+57.021]INMVGSFR.C	307		C[+57]*2, N[+1]	713.66	3	2138.97	2138.97	0	-0.1	Specific	557.35	557.35	192.66	8.74	333	>FBN1 C term	1	DW111518_1.9679.9679.3	controllerType=0 controllerNumber=1 scan=9679	26.9758
08696:2	1	R.EIPGVC[+57.021]ENGVC[+57.021]INM[+15.995]VGSFR.C	307		C[+57]*2, M[+16]	1077.49	2	2153.97	2153.98	0	-1.7	Specific	557.42	557.42	24.62	8.84	333	>FBN1 C term	1	DW111518_1.9476.9476.2	controllerType=0 controllerNumber=1 scan=9476	26.4946
07439:3	1	R.EIPGVC[+57.021]ENGVC[+57.021]INM[+15.995]VGSFR.C	307		C[+57]*2, M[+16]	718.665	3	2153.98	2153.98	0	1.9	Specific	567.58	567.58	31.5	9.85	333	>FBN1 C term	1	DW111518_1.8366.8366.3	controllerType=0 controllerNumber=1 scan=8366	23.9043
08764:3	1	R.EIPGVC[+57.021]ENGVC[+57.021]INM[+15.995]VGSFR.C	307		C[+57]*2, M[+16]	718.662	3	2153.97	2153.98	0	-2.3	Specific	571.69	571.69	33.62	8.74	333	>FBN1 C term	1	DW111518_1.9536.9536.3	controllerType=0 controllerNumber=1 scan=9536	26.6376
08442:3	1	R.EIPGVC[+57.021]ENGVC[+57.021]INM[+15.995]VGSFR.C	307		C[+57]*2, M[+16]	718.666	3	2153.98	2153.98	0	2.8	Specific	575.3	575.3	21.68	9.41	333	>FBN1 C term	1	DW111518_1.9259.9259.3	controllerType=0 controllerNumber=1 scan=9259	25.9855
08334:2	1	R.EIPGVC[+57.021]ENGVC[+57.021]INM[+15.995]VGSFR.C	307		C[+57]*2, M[+16]	1077.5	2	2153.99	2153.98	0	6.2	Specific	581.01	581.01	21.69	8.93	333	>FBN1 C term	1	DW111518_1.9165.9165.2	controllerType=0 controllerNumber=1 scan=9165	25.7635
07452:2	1	R.EIPGVC[+57.021]ENGVC[+57.021]INM[+15.995]VGSFR.C	307		C[+57]*2, M[+16]	1077.49	2	2153.98	2153.98	0	2.3	Specific	604.05	604.05	23.06	10.85	333	>FBN1 C term	1	DW111518_1.8377.8377.2	controllerType=0 controllerNumber=1 scan=8377	23.9302
08315:3	1	R.EIPGVC[+57.021]ENGVC[+57.021]INM[+15.995]VGSFR.C	307		C[+57]*2, M[+16]	718.668	3	2153.99	2153.98	0	5.8	Specific	605.36	605.36	32.48	9.93	333	>FBN1 C term	1	DW111518_1.9150.9150.3	controllerType=0 controllerNumber=1 scan=9150	25.7288
07498:3	1	R.EIPGVC[+57.021]ENGVC[+57.021]INM[+15.995]VGSFR.C	307		C[+57]*2, M[+16]	718.665	3	2153.98	2153.98	0	1.4	Specific	615.13	615.13	32.45	10.85	333	>FBN1 C term	1	DW111518_1.8418.8418.3	controllerType=0 controllerNumber=1 scan=8418	24.0253
08941:2	1	R.EIPGVC[+57.021]EN[+0.984]GVC[+57.021]INMVGSFR.C	307		C[+57]*2, N[+1]	1069.99	2	2138.97	2138.97	0	1	Specific	619.34	619.34	161.13	10.85	333	>FBN1 C term	1	DW111518_1.9688.9688.2	controllerType=0 controllerNumber=1 scan=9688	26.9975
09006:2	1	R.EIPGVC[+57.021]EN[+0.984]GVC[+57.021]INMVGSFR.C	307		C[+57]*2, N[+1]	1069.99	2	2138.97	2138.97	0	0.3	Specific	620.83	620.83	160.65	10.85	333	>FBN1 C term	1	DW111518_1.9744.9744.2	controllerType=0 controllerNumber=1 scan=9744	27.131
08803:3	1	R.EIPGVC[+57.021]EN[+0.984]GVC[+57.021]INMVGSFR.C	307		C[+57]*2, N[+1]	713.663	3	2138.97	2138.97	0	3.1	Specific	624.03	624.03	212.05	10.41	333	>FBN1 C term	1	DW111518_1.9568.9568.3	controllerType=0 controllerNumber=1 scan=9568	26.7138
08754:2	1	R.EIPGVC[+57.021]EN[+0.984]GVC[+57.021]INMVGSFR.C	307		C[+57]*2, N[+1]	1069.99	2	2138.98	2138.97	0	5.8	Specific	649.53	649.53	156.48	9.93	333	>FBN1 C term	1	DW111518_1.9527.9527.2	controllerType=0 controllerNumber=1 scan=9527	26.6161
08818:2	1	R.EIPGVC[+57.021]EN[+0.984]GVC[+57.021]INMVGSFR.C	307		C[+57]*2, N[+1]	1069.99	2	2138.97	2138.97	0	3.4	Specific	649.77	649.77	167.27	10.41	333	>FBN1 C term	1	DW111518_1.9580.9580.2	controllerType=0 controllerNumber=1 scan=9580	26.7418
08868:3	1	R.EIPGVC[+57.021]EN[+0.984]GVC[+57.021]INMVGSFR.C	307		C[+57]*2, N[+1]	713.66	3	2138.97	2138.97	0	-0.1	Specific	663.68	663.68	248.87	11.85	333	>FBN1 C term	1	DW111518_1.9623.9623.3	controllerType=0 controllerNumber=1 scan=9623	26.8438
08879:2	1	R.EIPGVC[+57.021]EN[+0.984]GVC[+57.021]INMVGSFR.C	307		C[+57]*2, N[+1]	1069.99	2	2138.98	2138.97	0	4	Specific	698.84	698.84	166.23	11.41	333	>FBN1 C term	1	DW111518_1.9633.9633.2	controllerType=0 controllerNumber=1 scan=9633	26.8676
09041:2	1	R.EIPGVC[+57.021]EN[+0.984]GVC[+57.021]IN[+15.995]MVGSFR.C	307		C[+57]*2, N[+1][+16]	1077.99	2	2154.97	2154.96	0	5.4	Specific	41.98	41.98	4	2.16	333	>FBN1 C term	1	DW111518_1.9771.9771.2	controllerType=0 controllerNumber=1 scan=9771	27.1947
07714:3	1	R.EIPGVC[+57.021]EN[+0.984]GVC[+57.021]INM[+15.995]VGSFR.C	307		C[+57]*2, M[+16], N[+1]	718.997	3	2154.98	2154.96	0	7.2	Specific	247.98	247.98	26.25	2.95	333	>FBN1 C term	1	DW111518_1.8610.8610.3	controllerType=0 controllerNumber=1 scan=8610	24.4728
08886:2	1	R.EIPGVC[+57.021]EN[+0.984]GVC[+57.021]INM[+15.995]VGSFR.C	307		C[+57]*2, M[+16], N[+1]	1077.99	2	2154.97	2154.96	0	4.4	Specific	347.25	347.25	24.04	5.88	333	>FBN1 C term	1	DW111518_1.9639.9639.2	controllerType=0 controllerNumber=1 scan=9639	26.8806
08756:2	1	R.EIPGVC[+57.021]EN[+0.984]GVC[+57.021]IN[+15.995]MVGSFR.C	307		C[+57]*2, N[+1][+16]	1077.99	2	2154.98	2154.96	0	7.7	Specific	397.62	397.62	4	6.93	333	>FBN1 C term	1	DW111518_1.9529.9529.2	controllerType=0 controllerNumber=1 scan=9529	26.6205
08820:2	1	R.EIPGVC[+57.021]EN[+0.984]GVC[+57.021]IN[+15.995]MVGSFR.C	307		C[+57]*2, N[+1][+16]	1077.99	2	2154.97	2154.96	0	1.6	Specific	402.87	402.87	4	8.17	333	>FBN1 C term	1	DW111518_1.9582.9582.2	controllerType=0 controllerNumber=1 scan=9582	26.7462
08961:3	1	R.EIPGVC[+57.021]EN[+0.984]GVC[+57.021]INM[+15.995]VGSFR.C	307		C[+57]*2, M[+16], N[+1]	718.992	3	2154.96	2154.96	0	0.1	Specific	452.2	452.2	32.14	7.09	333	>FBN1 C term	1	DW111518_1.9703.9703.3	controllerType=0 controllerNumber=1 scan=9703	27.0326
08892:3	1	R.EIPGVC[+57.021]EN[+0.984]GVC[+57.021]INM[+15.995]VGSFR.C	307		C[+57]*2, M[+16], N[+1]	718.991	3	2154.96	2154.96	0	-1.6	Specific	492.18	492.18	10.16	8.55	333	>FBN1 C term	1	DW111518_1.9645.9645.3	controllerType=0 controllerNumber=1 scan=9645	26.8957
07758:2	1	R.EIPGVC[+57.021]EN[+0.984]GVC[+57.021]IN[+15.995]MVGSFR.C	307		C[+57]*2, N[+1][+16]	1077.99	2	2154.97	2154.96	0	4.4	Specific	493.29	493.29	4	8.01	333	>FBN1 C term	1	DW111518_1.8651.8651.2	controllerType=0 controllerNumber=1 scan=8651	24.5696
07772:3	1	R.EIPGVC[+57.021]EN[+0.984]GVC[+57.021]INM[+15.995]VGSFR.C	307		C[+57]*2, M[+16], N[+1]	718.994	3	2154.97	2154.96	0	2.1	Specific	582.35	582.35	33.56	9.85	333	>FBN1 C term	1	DW111518_1.8662.8662.3	controllerType=0 controllerNumber=1 scan=8662	24.5954
07416:2	1	R.C[+57.021]EC[+57.021]PVGFFYNDK.L	326		C[+57]*2	768.318	2	1535.63	1535.63	0	-0.3	Specific	611.56	611.56	611.56	11.16	333	>FBN1 C term	1	DW111518_1.8347.8347.2	controllerType=0 controllerNumber=1 scan=8347	23.8603
07338:2	1	R.C[+57.021]EC[+57.021]PVGFFYNDK.L	326		C[+57]*2	768.318	2	1535.63	1535.63	0	-1	Specific	667.08	667.08	667.08	12.16	333	>FBN1 C term	1	DW111518_1.8280.8280.2	controllerType=0 controllerNumber=1 scan=8280	23.7056
07208:2	1	R.C[+57.021]EC[+57.021]PVGFFYNDK.L	326		C[+57]*2	768.318	2	1535.63	1535.63	0	-0.2	Specific	681.41	681.41	681.41	12.16	333	>FBN1 C term	1	DW111518_1.8158.8158.2	controllerType=0 controllerNumber=1 scan=8158	23.4374
07035:2	1	R.C[+57.021]EC[+57.021]PVGFFYNDK.L	326		C[+57]*2	768.32	2	1535.63	1535.63	0	1.7	Specific	694.37	694.37	694.37	12.07	333	>FBN1 C term	1	DW111518_1.8011.8011.2	controllerType=0 controllerNumber=1 scan=8011	23.1018
07102:2	1	R.C[+57.021]EC[+57.021]PVGFFYNDK.L	326		C[+57]*2	768.32	2	1535.63	1535.63	0	2.8	Specific	707.12	707.12	707.12	12.62	333	>FBN1 C term	1	DW111518_1.8065.8065.2	controllerType=0 controllerNumber=1 scan=8065	23.2275
06654:2	1	R.C[+57.021]EC[+57.021]PVGFFYNDK.L	326		C[+57]*2	768.318	2	1535.63	1535.63	0	0.3	Specific	787.47	787.47	787.47	14.07	333	>FBN1 C term	1	DW111518_1.7685.7685.2	controllerType=0 controllerNumber=1 scan=7685	22.3758
06772:2	1	R.C[+57.021]EC[+57.021]PVGFFYNDK.L	326		C[+57]*2	768.319	2	1535.63	1535.63	0	0.5	Specific	797.86	797.86	797.86	14.07	333	>FBN1 C term	1	DW111518_1.7790.7790.2	controllerType=0 controllerNumber=1 scan=7790	22.6085
06838:2	1	R.C[+57.021]EC[+57.021]PVGFFYNDK.L	326		C[+57]*2	768.319	2	1535.63	1535.63	0	1.2	Specific	810.05	810.05	810.05	15.07	333	>FBN1 C term	1	DW111518_1.7845.7845.2	controllerType=0 controllerNumber=1 scan=7845	22.7302
06969:2	1	R.C[+57.021]EC[+57.021]PVGFFYNDK.L	326		C[+57]*2	768.319	2	1535.63	1535.63	0	0.6	Specific	817.1	817.1	817.1	15.07	333	>FBN1 C term	1	DW111518_1.7955.7955.2	controllerType=0 controllerNumber=1 scan=7955	22.9755
06709:2	1	R.C[+57.021]EC[+57.021]PVGFFYNDK.L	326		C[+57]*2	768.318	2	1535.63	1535.63	0	-0.2	Specific	823.99	823.99	823.99	15.16	333	>FBN1 C term	1	DW111518_1.7735.7735.2	controllerType=0 controllerNumber=1 scan=7735	22.4868
06901:2	1	R.C[+57.021]EC[+57.021]PVGFFYNDK.L	326		C[+57]*2	768.318	2	1535.63	1535.63	0	-0.4	Specific	837.36	837.36	837.36	15.16	333	>FBN1 C term	1	DW111518_1.7900.7900.2	controllerType=0 controllerNumber=1 scan=7900	22.8535
06640:2	1	R.C[+57.021]EC[+57.021]PVGFFYN[+15.995]DK.L	326		C[+57]*2, N[+16]	776.316	2	1551.63	1551.62	0	0.8	Specific	205.09	205.09	32.11	3.43	333	>FBN1 C term	1	DW111518_1.7672.7672.2	controllerType=0 controllerNumber=1 scan=7672	22.347
06706:2	1	R.C[+57.021]EC[+57.021]PVGFFYN[+15.995]DK.L	326		C[+57]*2, N[+16]	776.316	2	1551.62	1551.62	0	-0.1	Specific	286.48	286.48	22.74	3.7	333	>FBN1 C term	1	DW111518_1.7732.7732.2	controllerType=0 controllerNumber=1 scan=7732	22.4784
07019:2	1	R.C[+57.021]EC[+57.021]PVGFFYN[+15.995]DK.L	326		C[+57]*2, N[+16]	776.315	2	1551.62	1551.62	0	-1	Specific	423.9	423.9	22.6	8.48	333	>FBN1 C term	1	DW111518_1.7997.7997.2	controllerType=0 controllerNumber=1 scan=7997	23.0686
06832:2	1	R.C[+57.021]EC[+57.021]PVGFFYN[+15.995]DK.L	326		C[+57]*2, N[+16]	776.316	2	1551.62	1551.62	0	-0.1	Specific	447.47	447.47	18.72	8.61	333	>FBN1 C term	1	DW111518_1.7840.7840.2	controllerType=0 controllerNumber=1 scan=7840	22.7174
10036:2	1	R.C[+57.021][-17.027]EC[+57.021]PVGFFYNDK.L	326		C[-17][+57]*2	759.807	2	1518.61	1518.6	0	2.3	Specific	454.89	454.89	454.89	8.51	333	>FBN1 C term	1	DW111518_1.10602.10602.2	controllerType=0 controllerNumber=1 scan=10602	29.1691
06446:2	1	R.C[+57.021]EC[+57.021]PVGFFYN[+15.995]DK.L	326		C[+57]*2, N[+16]	776.316	2	1551.62	1551.62	0	0.2	Specific	482.4	482.4	19.4	8.67	333	>FBN1 C term	1	DW111518_1.7504.7504.2	controllerType=0 controllerNumber=1 scan=7504	21.96
06386:2	1	R.C[+57.021]EC[+57.021]PVGFFYN[+15.995]DK.L	326		C[+57]*2, N[+16]	776.317	2	1551.63	1551.62	0	1.5	Specific	508.17	508.17	22.78	8.67	333	>FBN1 C term	1	DW111518_1.7455.7455.2	controllerType=0 controllerNumber=1 scan=7455	21.8434
09750:2	1	R.C[+57.021][-17.027]EC[+57.021]PVGFFYNDK.L	326		C[-17][+57]*2	759.805	2	1518.6	1518.6	0	-0.4	Specific	537.05	537.05	537.05	9.05	333	>FBN1 C term	1	DW111518_1.10360.10360.2	controllerType=0 controllerNumber=1 scan=10360	28.5983
09688:2	1	R.C[+57.021][-17.027]EC[+57.021]PVGFFYNDK.L	326		C[-17][+57]*2	759.806	2	1518.6	1518.6	0	0.7	Specific	597.42	597.42	597.42	10.07	333	>FBN1 C term	1	DW111518_1.10305.10305.2	controllerType=0 controllerNumber=1 scan=10305	28.4667
09476:2	1	R.C[+57.021][-17.027]EC[+57.021]PVGFFYNDK.L	326		C[-17][+57]*2	759.806	2	1518.6	1518.6	0	1.2	Specific	617.36	617.36	617.36	11.07	333	>FBN1 C term	1	DW111518_1.10141.10141.2	controllerType=0 controllerNumber=1 scan=10141	28.0772
09621:2	1	R.C[+57.021][-17.027]EC[+57.021]PVGFFYNDK.L	326		C[-17][+57]*2	759.806	2	1518.61	1518.6	0	1.8	Specific	652.9	652.9	652.9	12.07	333	>FBN1 C term	1	DW111518_1.10250.10250.2	controllerType=0 controllerNumber=1 scan=10250	28.3353
09548:2	1	R.C[+57.021][-17.027]EC[+57.021]PVGFFYNDK.L	326		C[-17][+57]*2	759.806	2	1518.6	1518.6	0	0.6	Specific	669.18	669.18	669.18	12.07	333	>FBN1 C term	1	DW111518_1.10194.10194.2	controllerType=0 controllerNumber=1 scan=10194	28.2038
07103:2	1	R.C[+57.021]EC[+57.021]PVGFFYN[+0.984]DK.L	326		C[+57]*2, N[+1]	768.813	2	1536.62	1536.61	0	4.2	Specific	752.56	752.56	752.56	13.62	333	>FBN1 C term	1	DW111518_1.8065.8065.2	controllerType=0 controllerNumber=1 scan=8065	23.2275
07036:2	1	R.C[+57.021]EC[+57.021]PVGFFYN[+0.984]DK.L	326		C[+57]*2, N[+1]	768.813	2	1536.62	1536.61	0	3.7	Specific	769	769	769	13.62	333	>FBN1 C term	1	DW111518_1.8011.8011.2	controllerType=0 controllerNumber=1 scan=8011	23.1018
09491:2	1	R.C[+57.021][-17.027]EC[+57.021]PVGFFYN[+15.995]DK.L	326		C[-17][+57]*2, N[+16]	767.801	2	1534.59	1534.6	0	-1.8	Specific	34.25	34.25	32.7	2.18	333	>FBN1 C term	1	DW111518_1.10151.10151.2	controllerType=0 controllerNumber=1 scan=10151	28.1015
10037:2	1	R.C[+57.021][-17.027]EC[+57.021]PVGFFYN[+0.984]DK.L	326		C[-17][+57]*2, N[+1]	760.301	2	1519.6	1519.59	0	5.7	Specific	466.96	466.96	466.96	7.59	333	>FBN1 C term	1	DW111518_1.10602.10602.2	controllerType=0 controllerNumber=1 scan=10602	29.1691
09922:2	1	R.C[+57.021][-17.027]EC[+57.021]PVGFFYN[+0.984]DK.L	326		C[-17][+57]*2, N[+1]	760.297	2	1519.59	1519.59	0	-0.4	Specific	549.88	549.88	549.88	9.05	333	>FBN1 C term	1	DW111518_1.10500.10500.2	controllerType=0 controllerNumber=1 scan=10500	28.9283
09971:2	1	R.C[+57.021][-17.027]EC[+57.021]PVGFFYN[+0.984]DK.L	326		C[-17][+57]*2, N[+1]	760.298	2	1519.59	1519.59	0	2	Specific	577.01	577.01	577.01	10.07	333	>FBN1 C term	1	DW111518_1.10547.10547.2	controllerType=0 controllerNumber=1 scan=10547	29.0394
09209:4	1	R.C[+57.021]EC[+57.021]PVGFFYN[+0.984]DKLLVC[+57.021]EDIDEC[+57.021]QNGPVC[+57.021]QR.N	326		C[+57]*5, N[+1]	931.398	4	3722.57	3722.57	0	0.1	Specific	167.16	167.16	142.78	3.1	333	>FBN1 C term	1	DW111518_1.9913.9913.4	controllerType=0 controllerNumber=1 scan=9913	27.5341
06421:3	1	K.LLVC[+57.021]EDIDEC[+57.021]QNGPVC[+57.021]QR.N	338		C[+57]*3	735.66	3	2204.96	2204.97	0	-3.9	Specific	508.15	508.15	508.15	6.01	333	>FBN1 C term	1	DW111518_1.7483.7483.3	controllerType=0 controllerNumber=1 scan=7483	21.9101
06560:3	1	K.LLVC[+57.021]EDIDEC[+57.021]QNGPVC[+57.021]QR.N	338		C[+57]*3	735.656	3	2204.95	2204.97	0	-9	Specific	538.02	538.02	538.02	5.63	333	>FBN1 C term	1	DW111518_1.7606.7606.3	controllerType=0 controllerNumber=1 scan=7606	22.1945
05862:3	1	K.LLVC[+57.021]EDIDEC[+57.021]QNGPVC[+57.021]QR.N	338		C[+57]*3	735.663	3	2204.97	2204.97	0	0.3	Specific	710.69	710.69	710.69	12.85	333	>FBN1 C term	1	DW111518_1.6989.6989.3	controllerType=0 controllerNumber=1 scan=6989	20.7934
06042:3	1	K.LLVC[+57.021]EDIDEC[+57.021]QNGPVC[+57.021]QR.N	338		C[+57]*3	735.663	3	2204.97	2204.97	0	-0.1	Specific	719.86	719.86	719.86	12.85	333	>FBN1 C term	1	DW111518_1.7152.7152.3	controllerType=0 controllerNumber=1 scan=7152	21.1539
05978:3	1	K.LLVC[+57.021]EDIDEC[+57.021]QNGPVC[+57.021]QR.N	338		C[+57]*3	735.666	3	2204.98	2204.97	0	4.8	Specific	722.43	722.43	722.43	12.41	333	>FBN1 C term	1	DW111518_1.7097.7097.3	controllerType=0 controllerNumber=1 scan=7097	21.0301
05922:3	1	K.LLVC[+57.021]EDIDEC[+57.021]QNGPVC[+57.021]QR.N	338		C[+57]*3	735.663	3	2204.98	2204.97	0	0.9	Specific	750.54	750.54	750.54	13.85	333	>FBN1 C term	1	DW111518_1.7042.7042.3	controllerType=0 controllerNumber=1 scan=7042	20.9117
05990:2	1	K.LLVC[+57.021]EDIDEC[+57.021]QNGPVC[+57.021]QR.N	338		C[+57]*3	1102.99	2	2204.98	2204.97	0	1.8	Specific	796.1	796.1	796.1	13.85	333	>FBN1 C term	1	DW111518_1.7109.7109.2	controllerType=0 controllerNumber=1 scan=7109	21.0574
05877:2	1	K.LLVC[+57.021]EDIDEC[+57.021]QNGPVC[+57.021]QR.N	338		C[+57]*3	1102.99	2	2204.97	2204.97	0	0.5	Specific	829.55	829.55	829.55	14.85	333	>FBN1 C term	1	DW111518_1.7004.7004.2	controllerType=0 controllerNumber=1 scan=7004	20.8277
05937:2	1	K.LLVC[+57.021]EDIDEC[+57.021]QNGPVC[+57.021]QR.N	338		C[+57]*3	1102.99	2	2204.97	2204.97	0	-0.1	Specific	830.53	830.53	830.53	14.85	333	>FBN1 C term	1	DW111518_1.7054.7054.2	controllerType=0 controllerNumber=1 scan=7054	20.9365
06416:3	1	K.LLVC[+57.021]EDID[+15.995]EC[+57.021]QNGPVC[+57.021]QR.N	338		C[+57]*3, D[+16]	740.991	3	2220.96	2220.97	0	-4.5	Specific	239.52	239.52	12.49	2.56	333	>FBN1 C term	1	DW111518_1.7478.7478.3	controllerType=0 controllerNumber=1 scan=7478	21.8973
06297:3	1	K.LLVC[+57.021]EDID[+15.995]EC[+57.021]QNGPVC[+57.021]QR.N	338		C[+57]*3, D[+16]	740.989	3	2220.95	2220.97	0	-7	Specific	400.56	400.56	0.34	5.06	333	>FBN1 C term	1	DW111518_1.7377.7377.3	controllerType=0 controllerNumber=1 scan=7377	21.6613
05780:3	1	K.LLVC[+57.021]EDID[+15.995]EC[+57.021]QNGPVC[+57.021]QR.N	338		C[+57]*3, D[+16]	740.995	3	2220.97	2220.97	0	1.1	Specific	405.15	405.15	38.65	8.17	333	>FBN1 C term	1	DW111518_1.6918.6918.3	controllerType=0 controllerNumber=1 scan=6918	20.6269
05689:3	1	K.LLVC[+57.021]EDID[+15.995]EC[+57.021]QNGPVC[+57.021]QR.N	338		C[+57]*3, D[+16]	740.995	3	2220.97	2220.97	0	0.8	Specific	475.47	475.47	47.54	8.3	333	>FBN1 C term	1	DW111518_1.6848.6848.3	controllerType=0 controllerNumber=1 scan=6848	20.4638
05854:3	1	K.LLVC[+57.021]EDID[+15.995]EC[+57.021]QNGPVC[+57.021]QR.N	338		C[+57]*3, D[+16]	740.996	3	2220.97	2220.97	0	2	Specific	555.29	555.29	48.24	8.74	333	>FBN1 C term	1	DW111518_1.6982.6982.3	controllerType=0 controllerNumber=1 scan=6982	20.7763
05940:3	1	K.LLVC[+57.021]EDID[+15.995]EC[+57.021]QNGPVC[+57.021]QR.N	338		C[+57]*3, D[+16]	740.993	3	2220.97	2220.97	0	-1.3	Specific	612.07	612.07	29.43	10.95	333	>FBN1 C term	1	DW111518_1.7057.7057.3	controllerType=0 controllerNumber=1 scan=7057	20.9412
06290:3	1	K.LLVC[+57.021]EDIDEC[+57.021]QN[+0.984]GPVC[+57.021]QR.N	338		C[+57]*3, N[+1]	735.991	3	2205.96	2205.96	0	1.1	Specific	710.76	710.76	710.76	12.85	333	>FBN1 C term	1	DW111518_1.7372.7372.3	controllerType=0 controllerNumber=1 scan=7372	21.6505
06075:2	1	K.LLVC[+57.021]EDIDEC[+57.021]QN[+0.984]GPVC[+57.021]QR.N	338		C[+57]*3, N[+1]	1103.49	2	2205.97	2205.96	0	8	Specific	712.41	712.41	712.41	11.93	333	>FBN1 C term	1	DW111518_1.7180.7180.2	controllerType=0 controllerNumber=1 scan=7180	21.2168
06357:3	1	K.LLVC[+57.021]EDIDEC[+57.021]QN[+0.984]GPVC[+57.021]QR.N	338		C[+57]*3, N[+1]	735.991	3	2205.96	2205.96	0	1.2	Specific	714.86	714.86	714.86	12.85	333	>FBN1 C term	1	DW111518_1.7429.7429.3	controllerType=0 controllerNumber=1 scan=7429	21.7831
06231:3	1	K.LLVC[+57.021]EDIDEC[+57.021]QN[+0.984]GPVC[+57.021]QR.N	338		C[+57]*3, N[+1]	735.991	3	2205.96	2205.96	0	0.6	Specific	732.67	732.67	732.67	12.85	333	>FBN1 C term	1	DW111518_1.7317.7317.3	controllerType=0 controllerNumber=1 scan=7317	21.526
06165:3	1	K.LLVC[+57.021]EDIDEC[+57.021]QN[+0.984]GPVC[+57.021]QR.N	338		C[+57]*3, N[+1]	735.992	3	2205.96	2205.96	0	1.6	Specific	750.66	750.66	750.66	13.85	333	>FBN1 C term	1	DW111518_1.7262.7262.3	controllerType=0 controllerNumber=1 scan=7262	21.4042
06105:3	1	K.LLVC[+57.021]EDIDEC[+57.021]QN[+0.984]GPVC[+57.021]QR.N	338		C[+57]*3, N[+1]	735.991	3	2205.96	2205.96	0	0	Specific	779.83	779.83	779.83	13.85	333	>FBN1 C term	1	DW111518_1.7207.7207.3	controllerType=0 controllerNumber=1 scan=7207	21.2804
06132:2	1	K.LLVC[+57.021]EDIDEC[+57.021]QN[+0.984]GPVC[+57.021]QR.N	338		C[+57]*3, N[+1]	1103.48	2	2205.96	2205.96	0	1.3	Specific	850.17	850.17	850.17	15.85	333	>FBN1 C term	1	DW111518_1.7229.7229.2	controllerType=0 controllerNumber=1 scan=7229	21.3305
06259:2	1	K.LLVC[+57.021]EDIDEC[+57.021]QN[+0.984]GPVC[+57.021]QR.N	338		C[+57]*3, N[+1]	1103.48	2	2205.96	2205.96	0	2.4	Specific	850.65	850.65	850.65	15.85	333	>FBN1 C term	1	DW111518_1.7342.7342.2	controllerType=0 controllerNumber=1 scan=7342	21.5826
06192:2	1	K.LLVC[+57.021]EDIDEC[+57.021]QN[+0.984]GPVC[+57.021]QR.N	338		C[+57]*3, N[+1]	1103.48	2	2205.96	2205.96	0	1.1	Specific	875.41	875.41	875.41	15.85	333	>FBN1 C term	1	DW111518_1.7286.7286.2	controllerType=0 controllerNumber=1 scan=7286	21.4562
06417:3	1	K.LLVC[+57.021]EDID[+15.995]EC[+57.021]QN[+0.984]GPVC[+57.021]QR.N	338		C[+57]*3, D[+16], N[+1]	741.325	3	2221.96	2221.95	0	3.1	Specific	243.42	243.42	32.29	3.4	333	>FBN1 C term	1	DW111518_1.7478.7478.3	controllerType=0 controllerNumber=1 scan=7478	21.8973
06139:2	1	K.LLVC[+57.021]EDID[+15.995]EC[+57.021]QN[+0.984]GPVC[+57.021]QR.N	338		C[+57]*3, D[+16], N[+1]	1111.48	2	2221.96	2221.95	0	2.4	Specific	380.09	380.09	8.4	7.85	333	>FBN1 C term	1	DW111518_1.7236.7236.2	controllerType=0 controllerNumber=1 scan=7236	21.3432
06229:3	1	K.LLVC[+57.021]EDID[+15.995]EC[+57.021]QN[+0.984]GPVC[+57.021]QR.N	338		C[+57]*3, D[+16], N[+1]	741.324	3	2221.96	2221.95	0	2.9	Specific	522.83	522.83	73.46	7.09	333	>FBN1 C term	1	DW111518_1.7315.7315.3	controllerType=0 controllerNumber=1 scan=7315	21.5198
06156:3	1	K.LLVC[+57.021]EDID[+15.995]EC[+57.021]QN[+0.984]GPVC[+57.021]QR.N	338		C[+57]*3, D[+16], N[+1]	741.33	3	2221.97	2221.95	0	10	Specific	558.74	558.74	60.38	5.71	333	>FBN1 C term	1	DW111518_1.7253.7253.3	controllerType=0 controllerNumber=1 scan=7253	21.3828
05846:2	1	R.NAEC[+57.021]INT[+365.132]AGSYR.C	356	HexNAc(1)Hex(1)	C[+57], T[+365]	860.868	2	1720.73	1720.73	0	-2	Specific	9.06	9.06	2.4	1.99	333	>FBN1 C term	1	DW111518_1.6973.6973.2	controllerType=0 controllerNumber=1 scan=6973	20.7558
03536:2	1	R.N[+0.984]AEC[+57.021]INTAGSYR.C	356		C[+57], N[+1]	678.793	2	1356.58	1356.58	0	-4.4	Specific	246.83	246.83	83.98	3.22	333	>FBN1 C term	1	DW111518_1.4967.4967.2	controllerType=0 controllerNumber=1 scan=4967	16.1605
03176:2	1	R.NAEC[+57.021]IN[+0.984]TAGSYR.C	356		C[+57], N[+1]	678.803	2	1356.6	1356.58	0	11	Specific	440.32	440.32	103.58	6.69	333	>FBN1 C term	1	DW111518_1.4634.4634.2	controllerType=0 controllerNumber=1 scan=4634	15.3972
03234:2	1	R.NAEC[+57.021]IN[+0.984]TAGSYR.C	356		C[+57], N[+1]	678.797	2	1356.59	1356.58	0	1.9	Specific	445.47	445.47	72.83	7.05	333	>FBN1 C term	1	DW111518_1.4686.4686.2	controllerType=0 controllerNumber=1 scan=4686	15.5186
03511:2	1	R.N[+0.984]AEC[+57.021]INTAGSYR.C	356		C[+57], N[+1]	678.796	2	1356.58	1356.58	0	-0.6	Specific	510.11	510.11	277.35	8.76	333	>FBN1 C term	1	DW111518_1.4946.4946.2	controllerType=0 controllerNumber=1 scan=4946	16.1122
03827:2	1	R.N[+0.984]AEC[+57.021]INTAGSYR.C	356		C[+57], N[+1]	678.796	2	1356.58	1356.58	0	-0.3	Specific	531.94	531.94	286.56	9.05	333	>FBN1 C term	1	DW111518_1.5235.5235.2	controllerType=0 controllerNumber=1 scan=5235	16.7668
03880:2	1	R.N[+0.984]AEC[+57.021]INTAGSYR.C	356		C[+57], N[+1]	678.795	2	1356.58	1356.58	0	-1	Specific	558.19	558.19	355.74	9.05	333	>FBN1 C term	1	DW111518_1.5285.5285.2	controllerType=0 controllerNumber=1 scan=5285	16.8813
04112:2	1	R.N[+0.984]AEC[+57.021]INTAGSYR.C	356		C[+57], N[+1]	678.795	2	1356.58	1356.58	0	-1.4	Specific	625.33	625.33	420.2	11.16	333	>FBN1 C term	1	DW111518_1.5499.5499.2	controllerType=0 controllerNumber=1 scan=5499	17.3609
04055:2	1	R.N[+0.984]AEC[+57.021]INTAGSYR.C	356		C[+57], N[+1]	678.795	2	1356.58	1356.58	0	-1.1	Specific	657.89	657.89	452.73	12.16	333	>FBN1 C term	1	DW111518_1.5444.5444.2	controllerType=0 controllerNumber=1 scan=5444	17.239
03943:2	1	R.N[+0.984]AEC[+57.021]INTAGSYR.C	356		C[+57], N[+1]	678.795	2	1356.58	1356.58	0	-1	Specific	663.74	663.74	453.49	12.16	333	>FBN1 C term	1	DW111518_1.5340.5340.2	controllerType=0 controllerNumber=1 scan=5340	17.0069
03999:2	1	R.N[+0.984]AEC[+57.021]INTAGSYR.C	356		C[+57], N[+1]	678.795	2	1356.58	1356.58	0	-1	Specific	683.52	683.52	465.34	12.16	333	>FBN1 C term	1	DW111518_1.5393.5393.2	controllerType=0 controllerNumber=1 scan=5393	17.1259
01688:2	1	R.C[+57.021][-17.027]DC[+57.021]KPGYR.F	368		C[-17][+57]*2	519.71	2	1038.41	1038.41	0	0.5	Specific	196.71	196.71	196.71	2.09	333	>FBN1 C term	1	DW111518_1.3132.3132.2	controllerType=0 controllerNumber=1 scan=3132	11.7414
01724:2	1	R.C[+57.021][-17.027]DC[+57.021]KPGYR.F	368		C[-17][+57]*2	519.71	2	1038.41	1038.41	0	-0.1	Specific	235.38	235.38	235.38	2.57	333	>FBN1 C term	1	DW111518_1.3173.3173.2	controllerType=0 controllerNumber=1 scan=3173	11.8481
01765:2	1	R.C[+57.021][-17.027]DC[+57.021]KPGYR.F	368		C[-17][+57]*2	519.71	2	1038.41	1038.41	0	0	Specific	239.41	239.41	239.41	2.49	333	>FBN1 C term	1	DW111518_1.3217.3217.2	controllerType=0 controllerNumber=1 scan=3217	11.9581
01861:2	1	R.C[+57.021][-17.027]DC[+57.021]KPGYR.F	368		C[-17][+57]*2	519.71	2	1038.41	1038.41	0	0	Specific	350.31	350.31	350.31	3.33	333	>FBN1 C term	1	DW111518_1.3308.3308.2	controllerType=0 controllerNumber=1 scan=3308	12.1835
01818:2	1	R.C[+57.021][-17.027]DC[+57.021]KPGYR.F	368		C[-17][+57]*2	519.711	2	1038.41	1038.41	0	0.8	Specific	355.49	355.49	355.49	3.16	333	>FBN1 C term	1	DW111518_1.3265.3265.2	controllerType=0 controllerNumber=1 scan=3265	12.0751
02067:2	1	R.C[+57.021][-17.027]DC[+57.021]KPGYR.F	368		C[-17][+57]*2	519.71	2	1038.41	1038.41	0	0.5	Specific	359.88	359.88	359.88	3.33	333	>FBN1 C term	1	DW111518_1.3516.3516.2	controllerType=0 controllerNumber=1 scan=3516	12.7191
01910:2	1	R.C[+57.021][-17.027]DC[+57.021]KPGYR.F	368		C[-17][+57]*2	519.71	2	1038.41	1038.41	0	0.3	Specific	407.94	407.94	407.94	4.99	333	>FBN1 C term	1	DW111518_1.3351.3351.2	controllerType=0 controllerNumber=1 scan=3351	12.2893
01952:2	1	R.C[+57.021][-17.027]DC[+57.021]KPGYR.F	368		C[-17][+57]*2	519.71	2	1038.41	1038.41	0	0	Specific	505.03	505.03	505.03	5.92	333	>FBN1 C term	1	DW111518_1.3393.3393.2	controllerType=0 controllerNumber=1 scan=3393	12.3978
02023:2	1	R.C[+57.021][-17.027]DC[+57.021]KPGYR.F	368		C[-17][+57]*2	519.71	2	1038.41	1038.41	0	-0.1	Specific	519.18	519.18	519.18	5.55	333	>FBN1 C term	1	DW111518_1.3473.3473.2	controllerType=0 controllerNumber=1 scan=3473	12.6118
01992:2	1	R.C[+57.021][-17.027]DC[+57.021]KPGYR.F	368		C[-17][+57]*2	519.71	2	1038.41	1038.41	0	-0.6	Specific	576.7	576.7	576.7	8.63	333	>FBN1 C term	1	DW111518_1.3436.3436.2	controllerType=0 controllerNumber=1 scan=3436	12.5093
00909:2	1	R.FTSTGQC[+57.021]NDR.N	376		C[+57]	593.25	2	1185.49	1185.5	0	-1.4	Specific	299.64	299.64	299.64	5.35	333	>FBN1 C term	1	DW111518_1.2256.2256.2	controllerType=0 controllerNumber=1 scan=2256	9.3864
00940:2	1	R.FTSTGQC[+57.021]NDR.N	376		C[+57]	593.251	2	1185.49	1185.5	0	-0.9	Specific	388.44	388.44	388.44	7.38	333	>FBN1 C term	1	DW111518_1.2295.2295.2	controllerType=0 controllerNumber=1 scan=2295	9.4956
01028:2	1	R.FTSTGQC[+57.021]NDR.N	376		C[+57]	593.25	2	1185.49	1185.5	0	-1.4	Specific	398.96	398.96	398.96	7.38	333	>FBN1 C term	1	DW111518_1.2402.2402.2	controllerType=0 controllerNumber=1 scan=2402	9.8086
00966:2	1	R.FTSTGQC[+57.021]NDR.N	376		C[+57]	593.251	2	1185.5	1185.5	0	0.1	Specific	446.77	446.77	446.77	7.73	333	>FBN1 C term	1	DW111518_1.2329.2329.2	controllerType=0 controllerNumber=1 scan=2329	9.5979
00997:2	1	R.FTSTGQC[+57.021]NDR.N	376		C[+57]	593.251	2	1185.49	1185.5	0	-0.8	Specific	456.47	456.47	456.47	7.83	333	>FBN1 C term	1	DW111518_1.2367.2367.2	controllerType=0 controllerNumber=1 scan=2367	9.7062
06980:5	1	R.FTSTGQC[+57.021]NDRNEC[+57.021]QEIPNIC[+57.021]SHGQC[+57.021]IDTVGSFYC[+57.021]LC[+57.021]H[+15.995]TGFK.T	376		C[+57]*6, H[+16]	983.617	5	4914.06	4914.05	0	0.7	Specific	708.24	407.18	26.81	10.05	333	>FBN1 C term	1	DW111518_1.7962.7962.5	controllerType=0 controllerNumber=1 scan=7962	22.9897
07107:5	1	R.FTSTGQC[+57.021]NDRNEC[+57.021]QEIPNIC[+57.021]SH[+15.995]GQC[+57.021]IDTVGSFYC[+57.021]LC[+57.021]HTGFK.T	376		C[+57]*6, H[+16]	983.619	5	4914.06	4914.05	0	2.5	Specific	1100.32	522.16	13.2	19.26	333	>FBN1 C term	1	DW111518_1.8069.8069.5	controllerType=0 controllerNumber=1 scan=8069	23.2352
07562:5	1	R.FTSTGQC[+57.021]N[+0.984]DRNEC[+57.021]QEIPNIC[+57.021]SHGQC[+57.021]IDTVGSFYC[+57.021]LC[+57.021]HTGFK.T	376		C[+57]*6, N[+1]	980.618	5	4899.06	4899.04	0	4.3	Specific	1474.54	698.72	10.76	25.81	333	>FBN1 C term	1	DW111518_1.8476.8476.5	controllerType=0 controllerNumber=1 scan=8476	24.1596
07625:5	1	R.FTSTGQC[+57.021]N[+0.984]DRNEC[+57.021]QEIPNIC[+57.021]SHGQC[+57.021]IDTVGSFYC[+57.021]LC[+57.021]HTGFK.T	376		C[+57]*6, N[+1]	980.617	5	4899.06	4899.04	0	2.8	Specific	1501.62	721.89	15.53	26.81	333	>FBN1 C term	1	DW111518_1.8529.8529.5	controllerType=0 controllerNumber=1 scan=8529	24.2835
08226:4	1	R.N[+0.984]EC[+57.021]QEIPNIC[+57.021]SHGQC[+57.021]IDTVGSFYC[+57.021]LC[+57.021]HTGFK.T	386		C[+57]*5, N[+1]	933.902	4	3732.59	3732.56	0	6.3	Specific	801.22	801.22	212.03	12.69	333	>FBN1 C term	1	DW111518_1.9078.9078.4	controllerType=0 controllerNumber=1 scan=9078	25.5564
08284:4	1	R.N[+0.984]EC[+57.021]QEIPNIC[+57.021]SHGQC[+57.021]IDTVGSFYC[+57.021]LC[+57.021]HTGFK.T	386		C[+57]*5, N[+1]	933.903	4	3732.59	3732.56	0	6.9	Specific	849.02	849.02	293.15	12.69	333	>FBN1 C term	1	DW111518_1.9127.9127.4	controllerType=0 controllerNumber=1 scan=9127	25.6746
07823:4	1	R.NEC[+57.021]QEIPN[+0.984]IC[+57.021]SHGQC[+57.021]IDTVGSFYC[+57.021]LC[+57.021]HTGFK.T	386		C[+57]*5, N[+1]	933.907	4	3732.6	3732.56	0	10.7	Specific	929.97	929.97	121.93	13.79	333	>FBN1 C term	1	DW111518_1.8703.8703.4	controllerType=0 controllerNumber=1 scan=8703	24.6914
07492:5	1	R.NEC[+57.021]QEIPNIC[+57.021]S[+802.286]HGQC[+57.021]IDT[+426.137]VGSFYC[+57.021]LC[+57.021]HTGFK.T	386	HexNAc(1)Hex(1)Fuc(1)NeuAc(1),Hex(1)Pent(2)	C[+57]*5, S[+802], T[+426]	992.816	5	4960.05	4960	0	9.7	Specific	385.2	385.2	1.2	3.59	333	>FBN1 C term	1	DW111518_1.8413.8413.5	controllerType=0 controllerNumber=1 scan=8413	24.012
05722:3	1	K.TNDDQTMC[+57.021]LDINEC[+57.021]ER.D	417		C[+57]*2	671.937	3	2013.8	2013.79	0	1.2	Specific	601.52	601.52	601.52	10.85	333	>FBN1 C term	1	DW111518_1.6872.6872.3	controllerType=0 controllerNumber=1 scan=6872	20.5192
05644:3	1	K.TNDDQTMC[+57.021]LDINEC[+57.021]ER.D	417		C[+57]*2	671.937	3	2013.8	2013.79	0	1.4	Specific	637.05	637.05	637.05	10.85	333	>FBN1 C term	1	DW111518_1.6813.6813.3	controllerType=0 controllerNumber=1 scan=6813	20.3847
05580:3	1	K.TNDDQTMC[+57.021]LDINEC[+57.021]ER.D	417		C[+57]*2	671.937	3	2013.8	2013.79	0	0.8	Specific	665.16	665.16	665.16	11.85	333	>FBN1 C term	1	DW111518_1.6757.6757.3	controllerType=0 controllerNumber=1 scan=6757	20.259
05518:3	1	K.TNDDQTMC[+57.021]LDINEC[+57.021]ER.D	417		C[+57]*2	671.938	3	2013.8	2013.79	0	2.1	Specific	689.93	689.93	689.93	11.85	333	>FBN1 C term	1	DW111518_1.6707.6707.3	controllerType=0 controllerNumber=1 scan=6707	20.1441
05906:2	1	K.TNDDQTMC[+57.021]LDINEC[+57.021]ER.D	417		C[+57]*2	1007.4	2	2013.79	2013.79	0	-4.3	Specific	716.17	716.17	716.17	11.61	333	>FBN1 C term	1	DW111518_1.7027.7027.2	controllerType=0 controllerNumber=1 scan=7027	20.8782
05786:2	1	K.TNDDQTMC[+57.021]LDINEC[+57.021]ER.D	417		C[+57]*2	1007.4	2	2013.79	2013.79	0	-0.6	Specific	767.85	767.85	767.85	13.95	333	>FBN1 C term	1	DW111518_1.6925.6925.2	controllerType=0 controllerNumber=1 scan=6925	20.6438
05514:2	1	K.TNDDQTMC[+57.021]LDINEC[+57.021]ER.D	417		C[+57]*2	1007.4	2	2013.8	2013.79	0	2.4	Specific	808.22	808.22	808.22	14.85	333	>FBN1 C term	1	DW111518_1.6704.6704.2	controllerType=0 controllerNumber=1 scan=6704	20.1377
05718:2	1	K.TNDDQTMC[+57.021]LDINEC[+57.021]ER.D	417		C[+57]*2	1007.4	2	2013.8	2013.79	0	2.1	Specific	826.26	826.26	826.26	14.85	333	>FBN1 C term	1	DW111518_1.6869.6869.2	controllerType=0 controllerNumber=1 scan=6869	20.5128
05643:2	1	K.TNDDQTMC[+57.021]LDINEC[+57.021]ER.D	417		C[+57]*2	1007.4	2	2013.8	2013.79	0	1.5	Specific	832.18	832.18	832.18	14.85	333	>FBN1 C term	1	DW111518_1.6812.6812.2	controllerType=0 controllerNumber=1 scan=6812	20.3836
05579:2	1	K.TNDDQTMC[+57.021]LDINEC[+57.021]ER.D	417		C[+57]*2	1007.4	2	2013.8	2013.79	0	0.9	Specific	850.87	850.87	850.87	15.85	333	>FBN1 C term	1	DW111518_1.6756.6756.2	controllerType=0 controllerNumber=1 scan=6756	20.2578
05701:3	1	K.TNDDQTM[+15.995]C[+57.021]LDINEC[+57.021]ER.D	417		C[+57]*2, M[+16]	677.269	3	2029.79	2029.79	0	1.9	Specific	422.24	422.24	106.53	8.17	333	>FBN1 C term	1	DW111518_1.6856.6856.3	controllerType=0 controllerNumber=1 scan=6856	20.483
04490:3	1	K.TNDDQTM[+15.995]C[+57.021]LDINEC[+57.021]ER.D	417		C[+57]*2, M[+16]	677.27	3	2029.79	2029.79	0	2.3	Specific	459.72	459.72	101.31	8.3	333	>FBN1 C term	1	DW111518_1.5836.5836.3	controllerType=0 controllerNumber=1 scan=5836	18.128
05320:3	1	K.TNDDQTM[+15.995]C[+57.021]LDINEC[+57.021]ER.D	417		C[+57]*2, M[+16]	677.27	3	2029.8	2029.79	0	2.7	Specific	528.63	528.63	119.11	7.09	333	>FBN1 C term	1	DW111518_1.6533.6533.3	controllerType=0 controllerNumber=1 scan=6533	19.7444
05378:3	1	K.TNDDQTM[+15.995]C[+57.021]LDINEC[+57.021]ER.D	417		C[+57]*2, M[+16]	677.269	3	2029.79	2029.79	0	1.1	Specific	537.31	537.31	114.5	8.74	333	>FBN1 C term	1	DW111518_1.6585.6585.3	controllerType=0 controllerNumber=1 scan=6585	19.8627
05502:3	1	K.TNDDQTM[+15.995]C[+57.021]LDINEC[+57.021]ER.D	417		C[+57]*2, M[+16]	677.269	3	2029.79	2029.79	0	0.9	Specific	560.33	560.33	137.68	9.85	333	>FBN1 C term	1	DW111518_1.6693.6693.3	controllerType=0 controllerNumber=1 scan=6693	20.1118
05439:3	1	K.TNDDQTM[+15.995]C[+57.021]LDINEC[+57.021]ER.D	417		C[+57]*2, M[+16]	677.269	3	2029.79	2029.79	0	0.7	Specific	570.2	570.2	125.5	9.85	333	>FBN1 C term	1	DW111518_1.6640.6640.3	controllerType=0 controllerNumber=1 scan=6640	19.989
05259:2	1	K.TNDDQTM[+15.995]C[+57.021]LDINEC[+57.021]ER.D	417		C[+57]*2, M[+16]	1015.4	2	2029.79	2029.79	0	1.8	Specific	574.86	561.7	152.17	9.85	333	>FBN1 C term	1	DW111518_1.6477.6477.2	controllerType=0 controllerNumber=1 scan=6477	19.6148
04363:3	1	K.TNDDQTM[+15.995]C[+57.021]LDINEC[+57.021]ER.D	417		C[+57]*2, M[+16]	677.269	3	2029.79	2029.79	0	1.1	Specific	603.52	603.52	136.8	10.85	333	>FBN1 C term	1	DW111518_1.5725.5725.3	controllerType=0 controllerNumber=1 scan=5725	17.8723
05630:3	1	K.TNDDQTM[+15.995]C[+57.021]LDINEC[+57.021]ER.D	417		C[+57]*2, M[+16]	677.268	3	2029.79	2029.79	0	-0.1	Specific	612.58	612.58	144.73	10.95	333	>FBN1 C term	1	DW111518_1.6801.6801.3	controllerType=0 controllerNumber=1 scan=6801	20.3588
04472:2	1	K.TNDDQTM[+15.995]C[+57.021]LDINEC[+57.021]ER.D	417		C[+57]*2, M[+16]	1015.4	2	2029.79	2029.79	0	-0.5	Specific	628.25	628.25	170.02	10.95	333	>FBN1 C term	1	DW111518_1.5821.5821.2	controllerType=0 controllerNumber=1 scan=5821	18.0946
04426:3	1	K.TNDDQTM[+15.995]C[+57.021]LDINEC[+57.021]ER.D	417		C[+57]*2, M[+16]	677.268	3	2029.79	2029.79	0	0.1	Specific	634.21	634.21	162.58	10.85	333	>FBN1 C term	1	DW111518_1.5780.5780.3	controllerType=0 controllerNumber=1 scan=5780	17.9996
05568:3	1	K.TNDDQTM[+15.995]C[+57.021]LDINEC[+57.021]ER.D	417		C[+57]*2, M[+16]	677.268	3	2029.79	2029.79	0	-0.5	Specific	648.23	648.23	143.01	10.95	333	>FBN1 C term	1	DW111518_1.6745.6745.3	controllerType=0 controllerNumber=1 scan=6745	20.2338
04354:2	1	K.TNDDQTM[+15.995]C[+57.021]LDINEC[+57.021]ER.D	417		C[+57]*2, M[+16]	1015.4	2	2029.79	2029.79	0	2.5	Specific	648.3	648.3	179.71	10.85	333	>FBN1 C term	1	DW111518_1.5716.5716.2	controllerType=0 controllerNumber=1 scan=5716	17.8519
05315:2	1	K.TNDDQTM[+15.995]C[+57.021]LDINEC[+57.021]ER.D	417		C[+57]*2, M[+16]	1015.4	2	2029.79	2029.79	0	-0.2	Specific	669.02	669.02	184.55	11.95	333	>FBN1 C term	1	DW111518_1.6528.6528.2	controllerType=0 controllerNumber=1 scan=6528	19.7336
05377:2	1	K.TNDDQTM[+15.995]C[+57.021]LDINEC[+57.021]ER.D	417		C[+57]*2, M[+16]	1015.4	2	2029.79	2029.79	0	0.8	Specific	674.02	674.02	164.71	11.85	333	>FBN1 C term	1	DW111518_1.6584.6584.2	controllerType=0 controllerNumber=1 scan=6584	19.8605
05529:2	1	K.TNDDQTM[+15.995]C[+57.021]LDINEC[+57.021]ER.D	417		C[+57]*2, M[+16]	1015.4	2	2029.79	2029.79	0	2.3	Specific	710.74	710.74	144.83	12.85	333	>FBN1 C term	1	DW111518_1.6715.6715.2	controllerType=0 controllerNumber=1 scan=6715	20.1634
06239:2	1	K.TN[+0.984]DDQTMC[+57.021]LDINEC[+57.021]ER.D	417		C[+57]*2, N[+1]	1007.89	2	2014.78	2014.78	0	-0.3	Specific	732.44	682.34	592.12	12.95	333	>FBN1 C term	1	DW111518_1.7324.7324.2	controllerType=0 controllerNumber=1 scan=7324	21.5411
05438:2	1	K.TNDDQTM[+15.995]C[+57.021]LDINEC[+57.021]ER.D	417		C[+57]*2, M[+16]	1015.4	2	2029.79	2029.79	0	0.6	Specific	734.22	734.22	197.85	12.85	333	>FBN1 C term	1	DW111518_1.6639.6639.2	controllerType=0 controllerNumber=1 scan=6639	19.9869
05659:2	1	K.TNDDQTM[+15.995]C[+57.021]LDINEC[+57.021]ER.D	417		C[+57]*2, M[+16]	1015.4	2	2029.8	2029.79	0	3	Specific	764.27	764.27	241.43	13.41	333	>FBN1 C term	1	DW111518_1.6825.6825.2	controllerType=0 controllerNumber=1 scan=6825	20.4095
05590:2	1	K.TNDDQTM[+15.995]C[+57.021]LDINEC[+57.021]ER.D	417		C[+57]*2, M[+16]	1015.4	2	2029.79	2029.79	0	-0.3	Specific	861.51	833.7	243.8	15.95	333	>FBN1 C term	1	DW111518_1.6767.6767.2	controllerType=0 controllerNumber=1 scan=6767	20.2798
04410:2	1	K.TNDDQTM[+15.995]C[+57.021]LDINEC[+57.021]ER.D	417		C[+57]*2, M[+16]	1015.4	2	2029.79	2029.79	0	1.1	Specific	870.06	830.32	263.25	15.85	333	>FBN1 C term	1	DW111518_1.5766.5766.2	controllerType=0 controllerNumber=1 scan=5766	17.9677
05589:4	1	K.TNDDQTMC[+57.021]LDINEC[+57.021]ERDAC[+57.021]GN[+2059.735]GTC[+57.021]R.N	417	HexNAc(4)Hex(5)Fuc(1)NeuAc(1)	C[+57]*4, N[+2060]	1266.98	4	5064.89	5064.89	0	-0.7	Specific	136.78	136.78	7.6	4.17	333	>FBN1 C term	1	DW111518_1.6765.6765.4	controllerType=0 controllerNumber=1 scan=6765	20.2736
01414:3	1	R.DAC[+57.021]GN[+2628.967]GTC[+57.021]R.N	433	HexNAc(6)Hex(6)Fuc(3)	C[+57]*2, N[+2629]	1213.78	3	3639.33	3639.34	0	-4.8	Specific	13.14	13.14	13.14	2.43	333	>FBN1 C term	1	DW111518_1.2825.2825.3	controllerType=0 controllerNumber=1 scan=2825	10.9441
00762:3	1	R.DAC[+57.021]GN[+1767.619]GTC[+57.021]R.N	433	HexNAc(4)Hex(4)NeuGc(1)	C[+57]*2, N[+1768]	926.674	3	2778.01	2778	0	3.8	Specific	19.35	19.35	19.35	2.1	333	>FBN1 C term	1	DW111518_1.2072.2072.3	controllerType=0 controllerNumber=1 scan=2072	8.8434
00873:3	1	R.DAC[+57.021]GN[+1971.719]GTC[+57.021]R.N	433	HexNAc(5)Hex(5)Fuc(1)	C[+57]*2, N[+1972]	994.707	3	2982.11	2982.1	0	3	Specific	21.1	21.1	21.1	2.1	333	>FBN1 C term	1	DW111518_1.2218.2218.3	controllerType=0 controllerNumber=1 scan=2218	9.2837
00717:3	1	R.DAC[+57.021]GN[+1444.534]GTC[+57.021]R.N	433	HexNAc(4)Hex(3)Fuc(1)	C[+57]*2, N[+1445]	818.976	3	2454.91	2454.91	0	1.2	Specific	40.57	40.57	40.57	2.02	333	>FBN1 C term	1	DW111518_1.2026.2026.3	controllerType=0 controllerNumber=1 scan=2026	8.7182
01034:3	1	R.DAC[+57.021]GN[+2424.867]GTC[+57.021]R.N	433	HexNAc(5)Hex(6)Fuc(1)NeuAc(1)	C[+57]*2, N[+2425]	1145.75	3	3435.23	3435.24	0	-3.4	Specific	46.72	46.72	46.72	2.43	333	>FBN1 C term	1	DW111518_1.2407.2407.3	controllerType=0 controllerNumber=1 scan=2407	9.8207
01106:3	1	R.DAC[+57.021]GN[+2059.735]GTC[+57.021]R.N	433	HexNAc(4)Hex(5)Fuc(1)NeuAc(1)	C[+57]*2, N[+2060]	1024.04	3	3070.11	3070.11	0	-0.6	Specific	59.29	59.29	51.57	3.6	333	>FBN1 C term	1	DW111518_1.2490.2490.3	controllerType=0 controllerNumber=1 scan=2490	10.0556
00910:3	1	R.DAC[+57.021]GN[+1971.719]GTC[+57.021]R.N	433	HexNAc(5)Hex(5)Fuc(1)	C[+57]*2, N[+1972]	994.703	3	2982.1	2982.1	0	-0.3	Specific	67.94	67.94	50.61	3.6	333	>FBN1 C term	1	DW111518_1.2258.2258.3	controllerType=0 controllerNumber=1 scan=2258	9.392
01181:3	1	R.DAC[+57.021]GN[+2059.735]GTC[+57.021]R.N	433	HexNAc(4)Hex(5)Fuc(1)NeuAc(1)	C[+57]*2, N[+2060]	1024.04	3	3070.12	3070.11	0	0.9	Specific	70.39	70.39	52.21	3.51	333	>FBN1 C term	1	DW111518_1.2573.2573.3	controllerType=0 controllerNumber=1 scan=2573	10.2812
00730:3	1	R.DAC[+57.021]GN[+1606.587]GTC[+57.021]R.N	433	HexNAc(4)Hex(4)Fuc(1)	C[+57]*2, N[+1607]	872.994	3	2616.97	2616.96	0	1.2	Specific	71.01	71.01	54.93	2.45	333	>FBN1 C term	1	DW111518_1.2039.2039.3	controllerType=0 controllerNumber=1 scan=2039	8.7507
01653:3	1	R.DAC[+57.021]GN[+2350.830]GTC[+57.021]R.N	433	HexNAc(4)Hex(5)Fuc(1)NeuAc(2)	C[+57]*2, N[+2351]	1121.07	3	3361.2	3361.21	0	-1.5	Specific	80.81	80.81	61.36	3.6	333	>FBN1 C term	1	DW111518_1.3080.3080.3	controllerType=0 controllerNumber=1 scan=3080	11.5885
01665:3	1	R.DAC[+57.021]GN[+2350.830]GTC[+57.021]R.N	433	HexNAc(4)Hex(5)Fuc(1)NeuAc(2)	C[+57]*2, N[+2351]	1121.07	3	3361.2	3361.21	0	-2.7	Specific	80.86	80.86	61.36	3.6	333	>FBN1 C term	1	DW111518_1.3098.3098.3	controllerType=0 controllerNumber=1 scan=3098	11.6406
01732:3	1	R.DAC[+57.021]GN[+2351.851]GTC[+57.021]R.N	433	HexNAc(4)Hex(5)Fuc(3)NeuAc(1)	C[+57]*2, N[+2352]	1121.41	3	3362.21	3362.23	0	-6	Specific	92.98	44.6	44.6	2.19	333	>FBN1 C term	1	DW111518_1.3182.3182.3	controllerType=0 controllerNumber=1 scan=3182	11.8701
01147:3	1	R.DAC[+57.021]GN[+2059.735]GTC[+57.021]R.N	433	HexNAc(4)Hex(5)Fuc(1)NeuAc(1)	C[+57]*2, N[+2060]	1024.04	3	3070.11	3070.11	0	-0.8	Specific	95.37	95.37	51.57	3.6	333	>FBN1 C term	1	DW111518_1.2532.2532.3	controllerType=0 controllerNumber=1 scan=2532	10.1709
01427:3	1	R.DAC[+57.021]GN[+2627.947]GTC[+57.021]R.N	433	HexNAc(6)Hex(6)Fuc(1)NeuAc(1)	C[+57]*2, N[+2628]	1213.44	3	3638.32	3638.32	0	-1.9	Specific	100.66	93.38	50.61	3.6	333	>FBN1 C term	1	DW111518_1.2837.2837.3	controllerType=0 controllerNumber=1 scan=2837	10.9726
01781:3	1	R.DAC[+57.021]GN[+2350.830]GTC[+57.021]R.N	433	HexNAc(4)Hex(5)Fuc(1)NeuAc(2)	C[+57]*2, N[+2351]	1121.08	3	3361.22	3361.21	0	2.5	Specific	106.87	106.87	61.36	4.24	333	>FBN1 C term	1	DW111518_1.3229.3229.3	controllerType=0 controllerNumber=1 scan=3229	11.9861
01075:3	1	R.DAC[+57.021]GN[+2059.735]GTC[+57.021]R.N	433	HexNAc(4)Hex(5)Fuc(1)NeuAc(1)	C[+57]*2, N[+2060]	1024.04	3	3070.11	3070.11	0	-0.3	Specific	109.27	109.27	50.61	4.33	333	>FBN1 C term	1	DW111518_1.2454.2454.3	controllerType=0 controllerNumber=1 scan=2454	9.9484
01300:3	1	R.DAC[+57.021]GN[+2262.814]GTC[+57.021]R.N	433	HexNAc(5)Hex(5)Fuc(1)NeuAc(1)	C[+57]*2, N[+2263]	1091.74	3	3273.2	3273.19	0	1.3	Specific	121.28	121.28	51.56	4.24	333	>FBN1 C term	1	DW111518_1.2706.2706.3	controllerType=0 controllerNumber=1 scan=2706	10.6336
04275:2	1	R.N[+0.984]TIGSFNC[+57.021]R.C	442		C[+57], N[+1]	535.239	2	1069.47	1069.47	0	-2.1	Specific	343.51	343.51	321.57	3.65	333	>FBN1 C term	1	DW111518_1.5643.5643.2	controllerType=0 controllerNumber=1 scan=5643	17.6861
04402:2	1	R.N[+0.984]TIGSFNC[+57.021]R.C	442		C[+57], N[+1]	535.24	2	1069.47	1069.47	0	0.2	Specific	385.5	385.5	372.03	7.28	333	>FBN1 C term	1	DW111518_1.5758.5758.2	controllerType=0 controllerNumber=1 scan=5758	17.9484
04343:2	1	R.N[+0.984]TIGSFNC[+57.021]R.C	442		C[+57], N[+1]	535.241	2	1069.47	1069.47	0	1.7	Specific	401.49	401.49	388.93	6.14	333	>FBN1 C term	1	DW111518_1.5705.5705.2	controllerType=0 controllerNumber=1 scan=5705	17.8256
03575:2	1	R.NTIGSFN[+0.984]C[+57.021]R.C	442		C[+57], N[+1]	535.239	2	1069.47	1069.47	0	-1.5	Specific	404.91	404.91	234.47	7.7	333	>FBN1 C term	1	DW111518_1.4999.4999.2	controllerType=0 controllerNumber=1 scan=4999	16.2338
03399:2	1	R.NTIGSFN[+0.984]C[+57.021]R.C	442		C[+57], N[+1]	535.239	2	1069.47	1069.47	0	-1.8	Specific	413.77	413.77	206.27	6.49	333	>FBN1 C term	1	DW111518_1.4839.4839.2	controllerType=0 controllerNumber=1 scan=4839	15.8666
04460:2	1	R.N[+0.984]TIGSFNC[+57.021]R.C	442		C[+57], N[+1]	535.24	2	1069.47	1069.47	0	0.6	Specific	431.08	431.08	431.08	7.6	333	>FBN1 C term	1	DW111518_1.5812.5812.2	controllerType=0 controllerNumber=1 scan=5812	18.0726
03454:2	1	R.NTIGSFN[+0.984]C[+57.021]R.C	442		C[+57], N[+1]	535.24	2	1069.47	1069.47	0	-1.2	Specific	446.34	446.34	250.46	7.83	333	>FBN1 C term	1	DW111518_1.4892.4892.2	controllerType=0 controllerNumber=1 scan=4892	15.9872
03508:2	1	R.NTIGSFN[+0.984]C[+57.021]R.C	442		C[+57], N[+1]	535.239	2	1069.47	1069.47	0	-1.9	Specific	508.44	504.87	240.88	6.52	333	>FBN1 C term	1	DW111518_1.4944.4944.2	controllerType=0 controllerNumber=1 scan=4944	16.1079
09339:4	1	R.C[+57.021]NHGFILSHNNDC[+57.021]IDVDEC[+57.021]ASGNGNLC[+57.021]R.N	451		C[+57]*4	812.838	4	3248.33	3248.34	0	-1.5	Specific	178.76	178.76	114.37	3.75	333	>FBN1 C term	1	DW111518_1.10024.10024.4	controllerType=0 controllerNumber=1 scan=10024	27.7977
09047:4	1	R.C[+57.021]NHGFILSHNNDC[+57.021]IDVDEC[+57.021]ASGNGNLC[+57.021]R.N	451		C[+57]*4	812.842	4	3248.35	3248.34	0	3.3	Specific	226.03	226.03	151.49	3.53	333	>FBN1 C term	1	DW111518_1.9777.9777.4	controllerType=0 controllerNumber=1 scan=9777	27.21
09197:4	1	R.C[+57.021]NHGFILSHNNDC[+57.021]IDVDEC[+57.021]ASGNGNLC[+57.021]R.N	451		C[+57]*4	812.839	4	3248.33	3248.34	0	-0.9	Specific	258.92	258.92	208.17	5.54	333	>FBN1 C term	1	DW111518_1.9902.9902.4	controllerType=0 controllerNumber=1 scan=9902	27.5079
08987:4	1	R.C[+57.021]NHGFILSHNNDC[+57.021]IDVDEC[+57.021]ASGNGNLC[+57.021]R.N	451		C[+57]*4	812.839	4	3248.34	3248.34	0	-0.1	Specific	293.12	293.12	145.27	5.58	333	>FBN1 C term	1	DW111518_1.9725.9725.4	controllerType=0 controllerNumber=1 scan=9725	27.0848
08795:4	1	R.C[+57.021]NHGFILSHNNDC[+57.021]IDVDEC[+57.021]ASGNGNLC[+57.021]R.N	451		C[+57]*4	812.841	4	3248.34	3248.34	0	1.3	Specific	349.17	349.17	162.51	6.08	333	>FBN1 C term	1	DW111518_1.9562.9562.4	controllerType=0 controllerNumber=1 scan=9562	26.6987
10080:4	1	R.C[+57.021]NHGFILSHNNDC[+57.021]IDVDEC[+57.021]ASGNGNLC[+57.021]R.N	451		C[+57]*4	812.84	4	3248.34	3248.34	0	1	Specific	360.93	360.93	200.42	6.08	333	>FBN1 C term	1	DW111518_1.10639.10639.4	controllerType=0 controllerNumber=1 scan=10639	29.2562
10266:4	1	R.C[+57.021]NHGFILSHNNDC[+57.021]IDVDEC[+57.021]ASGNGNLC[+57.021]R.N	451		C[+57]*4	812.838	4	3248.33	3248.34	0	-1.2	Specific	435.5	435.5	239.37	8.03	333	>FBN1 C term	1	DW111518_1.10801.10801.4	controllerType=0 controllerNumber=1 scan=10801	29.6421
09990:4	1	R.C[+57.021]NHGFILSHNNDC[+57.021]IDVDEC[+57.021]ASGNGNLC[+57.021]R.N	451		C[+57]*4	812.839	4	3248.33	3248.34	0	-0.4	Specific	530.13	530.13	306.6	8.6	333	>FBN1 C term	1	DW111518_1.10562.10562.4	controllerType=0 controllerNumber=1 scan=10562	29.074
06338:4	1	R.C[+57.021]NHGFILSHNNDC[+57.021]IDVDEC[+57.021]ASGNGNLC[+57.021]R.N	451		C[+57]*4	812.84	4	3248.34	3248.34	0	0.9	Specific	552.69	552.69	331.11	8.51	333	>FBN1 C term	1	DW111518_1.7412.7412.4	controllerType=0 controllerNumber=1 scan=7412	21.7421
07330:4	1	R.C[+57.021]NHGFILSHNNDC[+57.021]IDVDEC[+57.021]ASGNGNLC[+57.021]R.N	451		C[+57]*4	812.84	4	3248.34	3248.34	0	0	Specific	560.3	560.3	236.9	8.15	333	>FBN1 C term	1	DW111518_1.8272.8272.4	controllerType=0 controllerNumber=1 scan=8272	23.6879
08924:4	1	R.C[+57.021]NHGFILSHNNDC[+57.021]IDVDEC[+57.021]ASGNGNLC[+57.021]R.N	451		C[+57]*4	812.841	4	3248.34	3248.34	0	1.7	Specific	573.8	573.8	306.64	9.61	333	>FBN1 C term	1	DW111518_1.9671.9671.4	controllerType=0 controllerNumber=1 scan=9671	26.9564
08860:4	1	R.C[+57.021]NHGFILSHNNDC[+57.021]IDVDEC[+57.021]ASGNGNLC[+57.021]R.N	451		C[+57]*4	812.838	4	3248.33	3248.34	0	-1.3	Specific	575.03	575.03	286.71	9.71	333	>FBN1 C term	1	DW111518_1.9616.9616.4	controllerType=0 controllerNumber=1 scan=9616	26.8266
08267:4	1	R.C[+57.021]NHGFILSHNNDC[+57.021]IDVDEC[+57.021]ASGNGNLC[+57.021]R.N	451		C[+57]*4	812.843	4	3248.35	3248.34	0	4.8	Specific	586.78	586.78	307.27	7.71	333	>FBN1 C term	1	DW111518_1.9113.9113.4	controllerType=0 controllerNumber=1 scan=9113	25.6395
05736:3	1	R.C[+57.021]NHGFILSHNNDC[+57.021]IDVDEC[+57.021]ASGNGNLC[+57.021]R.N	451		C[+57]*4	1083.45	3	3248.32	3248.34	0	-3.8	Specific	616.19	192.05	192.05	6.18	333	>FBN1 C term	1	DW111518_1.6882.6882.3	controllerType=0 controllerNumber=1 scan=6882	20.5429
06408:4	1	R.C[+57.021]NHGFILSHNNDC[+57.021]IDVDEC[+57.021]ASGNGNLC[+57.021]R.N	451		C[+57]*4	812.84	4	3248.34	3248.34	0	0.9	Specific	618.04	617.26	331.03	10.61	333	>FBN1 C term	1	DW111518_1.7473.7473.4	controllerType=0 controllerNumber=1 scan=7473	21.8864
08449:4	1	R.C[+57.021]NHGFILSHNNDC[+57.021]IDVDEC[+57.021]ASGNGNLC[+57.021]R.N	451		C[+57]*4	812.841	4	3248.34	3248.34	0	1.5	Specific	619.88	619.88	356.11	9.41	333	>FBN1 C term	1	DW111518_1.9266.9266.4	controllerType=0 controllerNumber=1 scan=9266	26.0008
07466:4	1	R.C[+57.021]NHGFILSHNNDC[+57.021]IDVDEC[+57.021]ASGNGNLC[+57.021]R.N	451		C[+57]*4	812.84	4	3248.34	3248.34	0	0.3	Specific	626.55	626.55	361.28	10.61	333	>FBN1 C term	1	DW111518_1.8390.8390.4	controllerType=0 controllerNumber=1 scan=8390	23.9587
07811:4	1	R.C[+57.021]NHGFILSHNNDC[+57.021]IDVDEC[+57.021]ASGNGNLC[+57.021]R.N	451		C[+57]*4	812.84	4	3248.34	3248.34	0	0.4	Specific	627.95	627.95	362.72	10.61	333	>FBN1 C term	1	DW111518_1.8693.8693.4	controllerType=0 controllerNumber=1 scan=8693	24.6673
08672:4	1	R.C[+57.021]NHGFILSHNNDC[+57.021]IDVDEC[+57.021]ASGNGNLC[+57.021]R.N	451		C[+57]*4	812.841	4	3248.34	3248.34	0	1.8	Specific	652.53	652.53	378.47	11.61	333	>FBN1 C term	1	DW111518_1.9454.9454.4	controllerType=0 controllerNumber=1 scan=9454	26.4428
06937:4	1	R.C[+57.021]NHGFILSHNNDC[+57.021]IDVDEC[+57.021]ASGNGNLC[+57.021]R.N	451		C[+57]*4	812.837	4	3248.33	3248.34	0	-3.1	Specific	670.93	670.93	352.87	10.38	333	>FBN1 C term	1	DW111518_1.7928.7928.4	controllerType=0 controllerNumber=1 scan=7928	22.9147
07665:4	1	R.C[+57.021]NHGFILSHNNDC[+57.021]IDVDEC[+57.021]ASGNGNLC[+57.021]R.N	451		C[+57]*4	812.839	4	3248.34	3248.34	0	-0.2	Specific	671.15	671.15	372.04	11.71	333	>FBN1 C term	1	DW111518_1.8566.8566.4	controllerType=0 controllerNumber=1 scan=8566	24.3693
07175:4	1	R.C[+57.021]NHGFILSHNNDC[+57.021]IDVDEC[+57.021]ASGNGNLC[+57.021]R.N	451		C[+57]*4	812.841	4	3248.34	3248.34	0	1.5	Specific	684.3	676.97	423.82	11.61	333	>FBN1 C term	1	DW111518_1.8128.8128.4	controllerType=0 controllerNumber=1 scan=8128	23.3695
07256:4	1	R.C[+57.021]NHGFILSHNNDC[+57.021]IDVDEC[+57.021]ASGNGNLC[+57.021]R.N	451		C[+57]*4	812.839	4	3248.34	3248.34	0	-0.3	Specific	686.87	686.87	373.9	11.71	333	>FBN1 C term	1	DW111518_1.8204.8204.4	controllerType=0 controllerNumber=1 scan=8204	23.5373
07607:4	1	R.C[+57.021]NHGFILSHNNDC[+57.021]IDVDEC[+57.021]ASGNGNLC[+57.021]R.N	451		C[+57]*4	812.838	4	3248.33	3248.34	0	-1.5	Specific	696.08	696.08	334.69	11.71	333	>FBN1 C term	1	DW111518_1.8512.8512.4	controllerType=0 controllerNumber=1 scan=8512	24.2437
06479:4	1	R.C[+57.021]NHGFILSHNNDC[+57.021]IDVDEC[+57.021]ASGNGNLC[+57.021]R.N	451		C[+57]*4	812.841	4	3248.34	3248.34	0	2	Specific	701.03	701.03	341.55	12.61	333	>FBN1 C term	1	DW111518_1.7533.7533.4	controllerType=0 controllerNumber=1 scan=7533	22.0268
06607:4	1	R.C[+57.021]NHGFILSHNNDC[+57.021]IDVDEC[+57.021]ASGNGNLC[+57.021]R.N	451		C[+57]*4	812.84	4	3248.34	3248.34	0	0	Specific	704.74	704.74	356.8	12.61	333	>FBN1 C term	1	DW111518_1.7645.7645.4	controllerType=0 controllerNumber=1 scan=7645	22.2843
07543:4	1	R.C[+57.021]NHGFILSHNNDC[+57.021]IDVDEC[+57.021]ASGNGNLC[+57.021]R.N	451		C[+57]*4	812.84	4	3248.34	3248.34	0	0.9	Specific	705.62	705.62	265.44	12.61	333	>FBN1 C term	1	DW111518_1.8458.8458.4	controllerType=0 controllerNumber=1 scan=8458	24.1169
07006:4	1	R.C[+57.021]NHGFILSHNNDC[+57.021]IDVDEC[+57.021]ASGNGNLC[+57.021]R.N	451		C[+57]*4	812.839	4	3248.34	3248.34	0	-0.2	Specific	724.51	663.71	405.22	12.71	333	>FBN1 C term	1	DW111518_1.7986.7986.4	controllerType=0 controllerNumber=1 scan=7986	23.0438
07719:4	1	R.C[+57.021]NHGFILSHNNDC[+57.021]IDVDEC[+57.021]ASGNGNLC[+57.021]R.N	451		C[+57]*4	812.84	4	3248.34	3248.34	0	0.3	Specific	730.54	730.54	409.52	12.61	333	>FBN1 C term	1	DW111518_1.8615.8615.4	controllerType=0 controllerNumber=1 scan=8615	24.4856
05420:3	1	R.C[+57.021]NHGFILSHNNDC[+57.021]IDVDEC[+57.021]ASGNGNLC[+57.021]R.N	451		C[+57]*4	1083.45	3	3248.34	3248.34	0	1.2	Specific	792.05	788.31	418.45	12.86	333	>FBN1 C term	1	DW111518_1.6622.6622.3	controllerType=0 controllerNumber=1 scan=6622	19.9462
05209:4	1	R.C[+57.021]NHGFILSHNNDC[+57.021]IDVDEC[+57.021]ASGNGNLC[+57.021]R.N	451		C[+57]*4	812.842	4	3248.35	3248.34	0	2.9	Specific	810.73	810.73	428.76	14.17	333	>FBN1 C term	1	DW111518_1.6439.6439.4	controllerType=0 controllerNumber=1 scan=6439	19.5269
05397:4	1	R.C[+57.021]NHGFILSHNNDC[+57.021]IDVDEC[+57.021]ASGNGNLC[+57.021]R.N	451		C[+57]*4	812.84	4	3248.34	3248.34	0	0.1	Specific	837.44	837.44	466.99	14.61	333	>FBN1 C term	1	DW111518_1.6602.6602.4	controllerType=0 controllerNumber=1 scan=6602	19.9024
05274:4	1	R.C[+57.021]NHGFILSHNNDC[+57.021]IDVDEC[+57.021]ASGNGNLC[+57.021]R.N	451		C[+57]*4	812.844	4	3248.35	3248.34	0	5.8	Specific	898.54	898.54	898.54	14.69	333	>FBN1 C term	1	DW111518_1.6492.6492.4	controllerType=0 controllerNumber=1 scan=6492	19.6512
05334:4	1	R.C[+57.021]NHGFILSHNNDC[+57.021]IDVDEC[+57.021]ASGNGNLC[+57.021]R.N	451		C[+57]*4	812.84	4	3248.34	3248.34	0	0	Specific	923.76	923.76	467.06	16.61	333	>FBN1 C term	1	DW111518_1.6547.6547.4	controllerType=0 controllerNumber=1 scan=6547	19.7756
05245:3	1	R.C[+57.021]NHGFILSHNNDC[+57.021]IDVDEC[+57.021]ASGNGNLC[+57.021]R.N	451		C[+57]*4	1083.45	3	3248.34	3248.34	0	1.2	Specific	1118.41	1118.41	584.59	19.86	333	>FBN1 C term	1	DW111518_1.6467.6467.3	controllerType=0 controllerNumber=1 scan=6467	19.5907
05303:3	1	R.C[+57.021]NHGFILSHNNDC[+57.021]IDVDEC[+57.021]ASGNGNLC[+57.021]R.N	451		C[+57]*4	1083.45	3	3248.34	3248.34	0	1.3	Specific	1207.36	1207.36	603.39	21.86	333	>FBN1 C term	1	DW111518_1.6517.6517.3	controllerType=0 controllerNumber=1 scan=6517	19.7078
04959:4	1	R.C[+57.021]NHGFILSHN[+15.995]NDC[+57.021]IDVDEC[+57.021]ASGNGNLC[+57.021]R.N	451		C[+57]*4, N[+16]	816.842	4	3264.34	3264.33	0	4.1	Specific	0.89	0.89	0	1.98	333	>FBN1 C term	1	DW111518_1.6236.6236.4	controllerType=0 controllerNumber=1 scan=6236	19.0473
09403:4	1	R.C[+57.021]NHGFILSHNNDC[+57.021]IDVDEC[+57.021]ASGN[+0.984]GNLC[+57.021]R.N	451		C[+57]*4, N[+1]	813.088	4	3249.33	3249.32	0	2.7	Specific	5.19	5.19	0	2.08	333	>FBN1 C term	1	DW111518_1.10079.10079.4	controllerType=0 controllerNumber=1 scan=10079	27.9287
05463:4	1	R.C[+57.021][-17.027]NHGFILSHNNDC[+57.021]IDVDEC[+57.021]ASGNGNLC[+57.021]R.N	451		C[-17][+57]*4	808.584	4	3231.32	3231.31	0	1.9	Specific	76.32	76.32	76.32	2.02	333	>FBN1 C term	1	DW111518_1.6659.6659.4	controllerType=0 controllerNumber=1 scan=6659	20.0335
05059:4	1	R.C[+57.021]NHGFILSHNNDC[+57.021]IDVD[+15.995]EC[+57.021]ASGNGNLC[+57.021]R.N	451		C[+57]*4, D[+16]	816.84	4	3264.34	3264.33	0	1.6	Specific	87.81	87.81	40.55	2.25	333	>FBN1 C term	1	DW111518_1.6320.6320.4	controllerType=0 controllerNumber=1 scan=6320	19.2466
05136:4	1	R.C[+57.021]NHGFILSHNNDC[+57.021]IDVD[+15.995]EC[+57.021]ASGNGNLC[+57.021]R.N	451		C[+57]*4, D[+16]	816.839	4	3264.34	3264.33	0	1.5	Specific	103.01	103.01	79.72	2.93	333	>FBN1 C term	1	DW111518_1.6379.6379.4	controllerType=0 controllerNumber=1 scan=6379	19.3855
10412:4	1	R.C[+57.021]NHGFILSHNNDC[+57.021]IDVDEC[+57.021]ASGN[+0.984]GNLC[+57.021]R.N	451		C[+57]*4, N[+1]	813.091	4	3249.34	3249.32	0	6.8	Specific	124.65	124.65	36.8	2.05	333	>FBN1 C term	1	DW111518_1.10928.10928.4	controllerType=0 controllerNumber=1 scan=10928	29.9442
09048:4	1	R.C[+57.021]NHGFILSHNNDC[+57.021]IDVDEC[+57.021]ASGN[+0.984]GNLC[+57.021]R.N	451		C[+57]*4, N[+1]	813.092	4	3249.35	3249.32	0	7.8	Specific	154.59	154.59	29.68	2.41	333	>FBN1 C term	1	DW111518_1.9777.9777.4	controllerType=0 controllerNumber=1 scan=9777	27.21
05197:4	1	R.C[+57.021]NHGFILSHNNDC[+57.021]IDVD[+15.995]EC[+57.021]ASGNGNLC[+57.021]R.N	451		C[+57]*4, D[+16]	816.839	4	3264.33	3264.33	0	0.8	Specific	162.67	162.67	8.21	3.18	333	>FBN1 C term	1	DW111518_1.6430.6430.4	controllerType=0 controllerNumber=1 scan=6430	19.5053
10267:4	1	R.C[+57.021]NHGFILSHNNDC[+57.021]IDVDEC[+57.021]ASGN[+0.984]GNLC[+57.021]R.N	451		C[+57]*4, N[+1]	813.088	4	3249.33	3249.32	0	3.2	Specific	400.38	400.38	51.61	7.49	333	>FBN1 C term	1	DW111518_1.10801.10801.4	controllerType=0 controllerNumber=1 scan=10801	29.6421
10205:4	1	R.C[+57.021]NHGFILSHNNDC[+57.021]IDVDEC[+57.021]ASGN[+0.984]GNLC[+57.021]R.N	451		C[+57]*4, N[+1]	813.09	4	3249.34	3249.32	0	5.4	Specific	410.02	410.02	53.82	7.49	333	>FBN1 C term	1	DW111518_1.10748.10748.4	controllerType=0 controllerNumber=1 scan=10748	29.5161
05316:4	1	R.C[+57.021]NHGFILSHNNDC[+57.021]IDVD[+15.995]EC[+57.021]ASGNGNLC[+57.021]R.N	451		C[+57]*4, D[+16]	816.835	4	3264.32	3264.33	0	-4.2	Specific	427.3	427.3	26.51	6.69	333	>FBN1 C term	1	DW111518_1.6529.6529.4	controllerType=0 controllerNumber=1 scan=6529	19.7358
05595:4	1	R.C[+57.021]NHGFILSHNNDC[+57.021]IDVDEC[+57.021]ASGN[+15.995]GNLC[+57.021]R.N	451		C[+57]*4, N[+16]	816.834	4	3264.32	3264.33	0	-4.7	Specific	427.93	427.93	17.05	4.83	333	>FBN1 C term	1	DW111518_1.6772.6772.4	controllerType=0 controllerNumber=1 scan=6772	20.2897
09119:4	1	R.C[+57.021]NHGFILSHNNDC[+57.021]IDVDEC[+57.021]ASGN[+0.984]GNLC[+57.021]R.N	451		C[+57]*4, N[+1]	813.09	4	3249.34	3249.32	0	5.1	Specific	475.45	475.45	55.03	7.62	333	>FBN1 C term	1	DW111518_1.9835.9835.4	controllerType=0 controllerNumber=1 scan=9835	27.3479
08135:4	1	R.C[+57.021]NHGFILSHNNDC[+57.021]IDVDEC[+57.021]ASGN[+0.984]GNLC[+57.021]R.N	451		C[+57]*4, N[+1]	813.088	4	3249.33	3249.32	0	3.8	Specific	478.07	478.07	53.24	7.62	333	>FBN1 C term	1	DW111518_1.8995.8995.4	controllerType=0 controllerNumber=1 scan=8995	25.3619
08726:4	1	R.C[+57.021]NHGFILSHNNDC[+57.021]IDVDEC[+57.021]ASGN[+0.984]GNLC[+57.021]R.N	451		C[+57]*4, N[+1]	813.091	4	3249.34	3249.32	0	6.6	Specific	491.28	491.28	53.17	7.29	333	>FBN1 C term	1	DW111518_1.9502.9502.4	controllerType=0 controllerNumber=1 scan=9502	26.5577
06339:4	1	R.C[+57.021]NHGFILSHNNDC[+57.021]IDVDEC[+57.021]ASGN[+0.984]GNLC[+57.021]R.N	451		C[+57]*4, N[+1]	813.087	4	3249.33	3249.32	0	2.5	Specific	510.36	510.36	54.45	7.01	333	>FBN1 C term	1	DW111518_1.7412.7412.4	controllerType=0 controllerNumber=1 scan=7412	21.7421
08360:4	1	R.C[+57.021]NHGFILSHNNDC[+57.021]IDVDEC[+57.021]ASGN[+0.984]GNLC[+57.021]R.N	451		C[+57]*4, N[+1]	813.089	4	3249.33	3249.32	0	4	Specific	533.46	504.35	53.49	8.06	333	>FBN1 C term	1	DW111518_1.9188.9188.4	controllerType=0 controllerNumber=1 scan=9188	25.8174
08592:4	1	R.C[+57.021]NHGFILSHNNDC[+57.021]IDVDEC[+57.021]ASGN[+0.984]GNLC[+57.021]R.N	451		C[+57]*4, N[+1]	813.091	4	3249.34	3249.32	0	7	Specific	541.22	518.62	55.09	6.12	333	>FBN1 C term	1	DW111518_1.9394.9394.4	controllerType=0 controllerNumber=1 scan=9394	26.3011
07467:4	1	R.C[+57.021]NHGFILSHNNDC[+57.021]IDVDEC[+57.021]ASGN[+0.984]GNLC[+57.021]R.N	451		C[+57]*4, N[+1]	813.089	4	3249.33	3249.32	0	4	Specific	570.66	568.97	54.96	9.17	333	>FBN1 C term	1	DW111518_1.8390.8390.4	controllerType=0 controllerNumber=1 scan=8390	23.9587
07972:4	1	R.C[+57.021]NHGFILSHNNDC[+57.021]IDVDEC[+57.021]ASGN[+0.984]GNLC[+57.021]R.N	451		C[+57]*4, N[+1]	813.087	4	3249.32	3249.32	0	1.4	Specific	571.58	563.28	54.6	9.61	333	>FBN1 C term	1	DW111518_1.8840.8840.4	controllerType=0 controllerNumber=1 scan=8840	24.9978
06409:4	1	R.C[+57.021]NHGFILSHNNDC[+57.021]IDVDEC[+57.021]ASGN[+0.984]GNLC[+57.021]R.N	451		C[+57]*4, N[+1]	813.09	4	3249.34	3249.32	0	5	Specific	578.49	539.79	54.39	7.96	333	>FBN1 C term	1	DW111518_1.7473.7473.4	controllerType=0 controllerNumber=1 scan=7473	21.8864
08268:4	1	R.C[+57.021]NHGFILSHNNDC[+57.021]IDVDEC[+57.021]ASGN[+0.984]GNLC[+57.021]R.N	451		C[+57]*4, N[+1]	813.093	4	3249.35	3249.32	0	8.7	Specific	580.25	580.25	53.44	6.58	333	>FBN1 C term	1	DW111518_1.9113.9113.4	controllerType=0 controllerNumber=1 scan=9113	25.6395
08036:4	1	R.C[+57.021]NHGFILSHNNDC[+57.021]IDVDEC[+57.021]ASGN[+0.984]GNLC[+57.021]R.N	451		C[+57]*4, N[+1]	813.089	4	3249.33	3249.32	0	4	Specific	589.26	589.26	54.59	9.17	333	>FBN1 C term	1	DW111518_1.8898.8898.4	controllerType=0 controllerNumber=1 scan=8898	25.1295
07075:4	1	R.C[+57.021]NHGFILSHNNDC[+57.021]IDVDEC[+57.021]ASGN[+0.984]GNLC[+57.021]R.N	451		C[+57]*4, N[+1]	813.09	4	3249.34	3249.32	0	5.3	Specific	593.53	515.41	54.22	9.17	333	>FBN1 C term	1	DW111518_1.8040.8040.4	controllerType=0 controllerNumber=1 scan=8040	23.1669
07881:4	1	R.C[+57.021]NHGFILSHNNDC[+57.021]IDVDEC[+57.021]ASGN[+0.984]GNLC[+57.021]R.N	451		C[+57]*4, N[+1]	813.089	4	3249.33	3249.32	0	4.2	Specific	596.05	575.63	53.52	7.96	333	>FBN1 C term	1	DW111518_1.8754.8754.4	controllerType=0 controllerNumber=1 scan=8754	24.8068
08202:4	1	R.C[+57.021]NHGFILSHNNDC[+57.021]IDVDEC[+57.021]ASGN[+0.984]GNLC[+57.021]R.N	451		C[+57]*4, N[+1]	813.09	4	3249.34	3249.32	0	6.1	Specific	598.09	590.83	51.52	7.48	333	>FBN1 C term	1	DW111518_1.9057.9057.4	controllerType=0 controllerNumber=1 scan=9057	25.5066
08532:4	1	R.C[+57.021]NHGFILSHNNDC[+57.021]IDVDEC[+57.021]ASGN[+0.984]GNLC[+57.021]R.N	451		C[+57]*4, N[+1]	813.091	4	3249.34	3249.32	0	6.5	Specific	603.28	584.1	54.36	8.48	333	>FBN1 C term	1	DW111518_1.9341.9341.4	controllerType=0 controllerNumber=1 scan=9341	26.1775
06780:4	1	R.C[+57.021]NHGFILSHNNDC[+57.021]IDVDEC[+57.021]ASGN[+0.984]GNLC[+57.021]R.N	451		C[+57]*4, N[+1]	813.088	4	3249.33	3249.32	0	3.6	Specific	608.98	539.84	55.08	8.71	333	>FBN1 C term	1	DW111518_1.7797.7797.4	controllerType=0 controllerNumber=1 scan=7797	22.6224
07176:4	1	R.C[+57.021]NHGFILSHNNDC[+57.021]IDVDEC[+57.021]ASGN[+0.984]GNLC[+57.021]R.N	451		C[+57]*4, N[+1]	813.091	4	3249.34	3249.32	0	6.5	Specific	608.98	539.22	54.53	8.48	333	>FBN1 C term	1	DW111518_1.8128.8128.4	controllerType=0 controllerNumber=1 scan=8128	23.3695
07666:4	1	R.C[+57.021]NHGFILSHNNDC[+57.021]IDVDEC[+57.021]ASGN[+0.984]GNLC[+57.021]R.N	451		C[+57]*4, N[+1]	813.088	4	3249.33	3249.32	0	2.8	Specific	623.4	623.4	54.28	8.96	333	>FBN1 C term	1	DW111518_1.8566.8566.4	controllerType=0 controllerNumber=1 scan=8566	24.3693
08080:4	1	R.C[+57.021]NHGFILSHNNDC[+57.021]IDVDEC[+57.021]ASGN[+0.984]GNLC[+57.021]R.N	451		C[+57]*4, N[+1]	813.088	4	3249.33	3249.32	0	3.8	Specific	644.36	644.36	55.01	10.17	333	>FBN1 C term	1	DW111518_1.8944.8944.4	controllerType=0 controllerNumber=1 scan=8944	25.2413
05925:4	1	R.C[+57.021]NHGFILSHNNDC[+57.021]IDVDEC[+57.021]ASGN[+0.984]GNLC[+57.021]R.N	451		C[+57]*4, N[+1]	813.086	4	3249.32	3249.32	0	0.6	Specific	647.58	624.11	6.37	9.41	333	>FBN1 C term	1	DW111518_1.7045.7045.4	controllerType=0 controllerNumber=1 scan=7045	20.916
06480:4	1	R.C[+57.021]NHGFILSHNNDC[+57.021]IDVDEC[+57.021]ASGN[+0.984]GNLC[+57.021]R.N	451		C[+57]*4, N[+1]	813.088	4	3249.33	3249.32	0	3.2	Specific	652.14	621.04	54.21	11.17	333	>FBN1 C term	1	DW111518_1.7533.7533.4	controllerType=0 controllerNumber=1 scan=7533	22.0268
06860:4	1	R.C[+57.021]NHGFILSHNNDC[+57.021]IDVDEC[+57.021]ASGN[+0.984]GNLC[+57.021]R.N	451		C[+57]*4, N[+1]	813.088	4	3249.33	3249.32	0	3.5	Specific	656.71	565.23	53.58	9.96	333	>FBN1 C term	1	DW111518_1.7865.7865.4	controllerType=0 controllerNumber=1 scan=7865	22.774
06541:4	1	R.C[+57.021]NHGFILSHNNDC[+57.021]IDVDEC[+57.021]ASGN[+0.984]GNLC[+57.021]R.N	451		C[+57]*4, N[+1]	813.087	4	3249.33	3249.32	0	2	Specific	658.55	593.1	54.73	11.61	333	>FBN1 C term	1	DW111518_1.7587.7587.4	controllerType=0 controllerNumber=1 scan=7587	22.1506
06162:4	1	R.C[+57.021]NHGFILSHN[+0.984]NDC[+57.021]IDVDEC[+57.021]ASGNGNLC[+57.021]R.N	451		C[+57]*4, N[+1]	813.085	4	3249.32	3249.32	0	-1	Specific	663.45	663.45	3.79	11.71	333	>FBN1 C term	1	DW111518_1.7258.7258.4	controllerType=0 controllerNumber=1 scan=7258	21.3936
06226:4	1	R.C[+57.021]NHGFILSHNNDC[+57.021]IDVDEC[+57.021]ASGN[+0.984]GNLC[+57.021]R.N	451		C[+57]*4, N[+1]	813.086	4	3249.32	3249.32	0	0.5	Specific	689.08	689.08	53.57	11.61	333	>FBN1 C term	1	DW111518_1.7313.7313.4	controllerType=0 controllerNumber=1 scan=7313	21.5154
06051:4	1	R.C[+57.021]NHGFILSHNNDC[+57.021]IDVDEC[+57.021]ASGN[+0.984]GNLC[+57.021]R.N	451		C[+57]*4, N[+1]	813.083	4	3249.31	3249.32	0	-3.5	Specific	689.64	689.64	54.61	10.38	333	>FBN1 C term	1	DW111518_1.7159.7159.4	controllerType=0 controllerNumber=1 scan=7159	21.169
07388:4	1	R.C[+57.021]NHGFILSHNNDC[+57.021]IDVDEC[+57.021]ASGN[+0.984]GNLC[+57.021]R.N	451		C[+57]*4, N[+1]	813.087	4	3249.33	3249.32	0	2	Specific	708.66	644.77	55.11	12.61	333	>FBN1 C term	1	DW111518_1.8323.8323.4	controllerType=0 controllerNumber=1 scan=8323	23.8064
06117:4	1	R.C[+57.021]NHGFILSHNNDC[+57.021]IDVDEC[+57.021]ASGN[+0.984]GNLC[+57.021]R.N	451		C[+57]*4, N[+1]	813.082	4	3249.31	3249.32	0	-4.3	Specific	737.58	727.24	55.19	11.38	333	>FBN1 C term	1	DW111518_1.7216.7216.4	controllerType=0 controllerNumber=1 scan=7216	21.2998
05715:4	1	R.C[+57.021]NHGFILSHNNDC[+57.021]IDVDEC[+57.021]ASGN[+0.984]GNLC[+57.021]R.N	451		C[+57]*4, N[+1]	813.088	4	3249.33	3249.32	0	2.9	Specific	755.45	738.46	54.62	13.17	333	>FBN1 C term	1	DW111518_1.6866.6866.4	controllerType=0 controllerNumber=1 scan=6866	20.5066
05850:4	1	R.C[+57.021]NHGFILSHN[+0.984]NDC[+57.021]IDVDEC[+57.021]ASGNGNLC[+57.021]R.N	451		C[+57]*4, N[+1]	813.089	4	3249.33	3249.32	0	4.2	Specific	766.21	715.82	3.78	13.17	333	>FBN1 C term	1	DW111518_1.6978.6978.4	controllerType=0 controllerNumber=1 scan=6978	20.7677
05783:4	1	R.C[+57.021]NHGFILSHNNDC[+57.021]IDVDEC[+57.021]ASGN[+0.984]GNLC[+57.021]R.N	451		C[+57]*4, N[+1]	813.088	4	3249.33	3249.32	0	3.2	Specific	780.42	745.01	55.12	13.17	333	>FBN1 C term	1	DW111518_1.6922.6922.4	controllerType=0 controllerNumber=1 scan=6922	20.6372
05981:4	1	R.C[+57.021]NHGFILSHNNDC[+57.021]IDVDEC[+57.021]ASGN[+0.984]GNLC[+57.021]R.N	451		C[+57]*4, N[+1]	813.089	4	3249.33	3249.32	0	4.4	Specific	812.69	757.75	53.76	14.17	333	>FBN1 C term	1	DW111518_1.7100.7100.4	controllerType=0 controllerNumber=1 scan=7100	21.0359
06554:3	1	R.C[+57.021][-17.027]NHGFILSHNNDC[+57.021]IDVDEC[+57.021]ASGNGNLC[+57.021]R.N	451		C[-17][+57]*4	1077.77	3	3231.31	3231.31	0	-0.2	Specific	832.77	832.77	832.77	13.95	333	>FBN1 C term	1	DW111518_1.7599.7599.3	controllerType=0 controllerNumber=1 scan=7599	22.1784
05578:4	1	R.C[+57.021]NHGFILSHNNDC[+57.021]IDVDEC[+57.021]ASGN[+0.984]GNLC[+57.021]R.N	451		C[+57]*4, N[+1]	813.088	4	3249.33	3249.32	0	3.8	Specific	840.52	840.52	56.79	14.17	333	>FBN1 C term	1	DW111518_1.6754.6754.4	controllerType=0 controllerNumber=1 scan=6754	20.2516
05472:4	1	R.C[+57.021]NHGFILSHNNDC[+57.021]IDVDEC[+57.021]ASGN[+0.984]GNLC[+57.021]R.N	451		C[+57]*4, N[+1]	813.087	4	3249.33	3249.32	0	2.4	Specific	851.97	851.97	56.9	15.61	333	>FBN1 C term	1	DW111518_1.6666.6666.4	controllerType=0 controllerNumber=1 scan=6666	20.0477
05642:4	1	R.C[+57.021]NHGFILSHNNDC[+57.021]IDVDEC[+57.021]ASGN[+0.984]GNLC[+57.021]R.N	451		C[+57]*4, N[+1]	813.089	4	3249.33	3249.32	0	4.2	Specific	872.59	872.59	54.45	15.17	333	>FBN1 C term	1	DW111518_1.6811.6811.4	controllerType=0 controllerNumber=1 scan=6811	20.3824
06489:3	1	R.C[+57.021][-17.027]NHGFILSHNNDC[+57.021]IDVDEC[+57.021]ASGNGNLC[+57.021]R.N	451		C[-17][+57]*4	1077.78	3	3231.31	3231.31	0	1.1	Specific	1176.55	1176.55	1176.55	20.86	333	>FBN1 C term	1	DW111518_1.7541.7541.3	controllerType=0 controllerNumber=1 scan=7541	22.0458
05623:3	1	R.C[+57.021]NHGFILSHNNDC[+57.021]IDVDEC[+57.021]ASGN[+0.984]GNLC[+57.021]R.N	451		C[+57]*4, N[+1]	1083.78	3	3249.32	3249.32	0	0.3	Specific	1183.57	973.47	52.11	20.86	333	>FBN1 C term	1	DW111518_1.6795.6795.3	controllerType=0 controllerNumber=1 scan=6795	20.3434
05478:3	1	R.C[+57.021]NHGFILSHNNDC[+57.021]IDVDEC[+57.021]ASGN[+0.984]GNLC[+57.021]R.N	451		C[+57]*4, N[+1]	1083.78	3	3249.33	3249.32	0	2.2	Specific	1218.39	1211.91	51.06	21.86	333	>FBN1 C term	1	DW111518_1.6673.6673.3	controllerType=0 controllerNumber=1 scan=6673	20.0642
06423:3	1	R.C[+57.021][-17.027]NHGFILSHNNDC[+57.021]IDVDEC[+57.021]ASGNGNLC[+57.021]R.N	451		C[-17][+57]*4	1077.78	3	3231.32	3231.31	0	2.5	Specific	1252.16	1249.06	1249.06	22.86	333	>FBN1 C term	1	DW111518_1.7484.7484.3	controllerType=0 controllerNumber=1 scan=7484	21.9123
05557:3	1	R.C[+57.021]NHGFILSHNNDC[+57.021]IDVDEC[+57.021]ASGN[+0.984]GNLC[+57.021]R.N	451		C[+57]*4, N[+1]	1083.78	3	3249.32	3249.32	0	0.6	Specific	1274.51	1270.95	62.64	22.86	333	>FBN1 C term	1	DW111518_1.6736.6736.3	controllerType=0 controllerNumber=1 scan=6736	20.2128
08725:4	1	R.C[+57.021][-17.027]NHGFILSHNNDC[+57.021]IDVD[+15.995]EC[+57.021]ASGNGNLC[+57.021]R.N	451		C[-17][+57]*4, D[+16]	812.59	4	3247.34	3247.3	0	10.5	Specific	240.77	240.77	1.25	2.16	333	>FBN1 C term	1	DW111518_1.9502.9502.4	controllerType=0 controllerNumber=1 scan=9502	26.5577
05987:4	1	R.C[+57.021]NHGFILSHNNDC[+57.021]IDVD[+15.995]EC[+57.021]ASGN[+0.984]GNLC[+57.021]R.N	451		C[+57]*4, D[+16], N[+1]	817.087	4	3265.33	3265.31	0	3.8	Specific	242.04	242.04	1.8	3.34	333	>FBN1 C term	1	DW111518_1.7105.7105.4	controllerType=0 controllerNumber=1 scan=7105	21.0468
08079:4	1	R.C[+57.021][-17.027]NHGFILSHN[+15.995]NDC[+57.021]IDVDEC[+57.021]ASGNGNLC[+57.021]R.N	451		C[-17][+57]*4, N[+16]	812.591	4	3247.34	3247.3	0	11.3	Specific	323.37	323.37	0	2.39	333	>FBN1 C term	1	DW111518_1.8944.8944.4	controllerType=0 controllerNumber=1 scan=8944	25.2413
05680:4	1	R.C[+57.021]NHGFILSHNNDC[+57.021]IDVD[+15.995]EC[+57.021]ASGN[+0.984]GNLC[+57.021]R.N	451		C[+57]*4, D[+16], N[+1]	817.086	4	3265.32	3265.31	0	2.4	Specific	347.69	347.69	6.15	4.62	333	>FBN1 C term	1	DW111518_1.6840.6840.4	controllerType=0 controllerNumber=1 scan=6840	20.4445
05464:4	1	R.C[+57.021]NHGFILSHNNDC[+57.021]ID[+15.995]VDEC[+57.021]ASGN[+0.984]GNLC[+57.021]R.N	451		C[+57]*4, D[+16], N[+1]	817.084	4	3265.31	3265.31	0	-0.2	Specific	388.78	388.78	0.1	6.24	333	>FBN1 C term	1	DW111518_1.6660.6660.4	controllerType=0 controllerNumber=1 scan=6660	20.0357
05381:4	1	R.C[+57.021]NHGFILSHNNDC[+57.021]IDVD[+15.995]EC[+57.021]ASGN[+0.984]GNLC[+57.021]R.N	451		C[+57]*4, D[+16], N[+1]	817.086	4	3265.32	3265.31	0	2.8	Specific	398.9	398.9	11.23	5.96	333	>FBN1 C term	1	DW111518_1.6586.6586.4	controllerType=0 controllerNumber=1 scan=6586	19.8648
05596:4	1	R.C[+57.021]NHGFILSHNNDC[+57.021]IDVD[+15.995]EC[+57.021]ASGN[+0.984]GNLC[+57.021]R.N	451		C[+57]*4, D[+16], N[+1]	817.084	4	3265.31	3265.31	0	0	Specific	437.99	437.99	11.59	6.25	333	>FBN1 C term	1	DW111518_1.6772.6772.4	controllerType=0 controllerNumber=1 scan=6772	20.2897
05556:3	1	R.C[+57.021][-17.027]NHGFILSH[+15.995]NNDC[+57.021]IDVDEC[+57.021]ASGNGNLC[+57.021]R.N	451		C[-17][+57]*4, H[+16]	1083.11	3	3247.32	3247.3	0	4.1	Specific	493.09	493.09	5.97	5.55	333	>FBN1 C term	1	DW111518_1.6736.6736.3	controllerType=0 controllerNumber=1 scan=6736	20.2128
05528:4	1	R.C[+57.021]NHGFILSHNNDC[+57.021]IDVD[+15.995]EC[+57.021]ASGN[+0.984]GNLC[+57.021]R.N	451		C[+57]*4, D[+16], N[+1]	817.083	4	3265.31	3265.31	0	-1.7	Specific	501.63	501.63	17.1	6.85	333	>FBN1 C term	1	DW111518_1.6714.6714.4	controllerType=0 controllerNumber=1 scan=6714	20.1612
06664:3	1	R.C[+57.021][-17.027]NHGFILSHNNDC[+57.021]IDVDEC[+57.021]ASGN[+0.984]GNLC[+57.021]R.N	451		C[-17][+57]*4, N[+1]	1078.1	3	3232.3	3232.29	0	0.5	Specific	1015.15	929.4	43.12	17.86	333	>FBN1 C term	1	DW111518_1.7695.7695.3	controllerType=0 controllerNumber=1 scan=7695	22.3993
06941:3	1	R.C[+57.021][-17.027]NHGFILSHNNDC[+57.021]IDVDEC[+57.021]ASGN[+0.984]GNLC[+57.021]R.N	451		C[-17][+57]*4, N[+1]	1078.1	3	3232.3	3232.29	0	1.4	Specific	1016.33	930.16	60.45	17.86	333	>FBN1 C term	1	DW111518_1.7931.7931.3	controllerType=0 controllerNumber=1 scan=7931	22.9212
06728:3	1	R.C[+57.021][-17.027]NHGFILSHNNDC[+57.021]IDVDEC[+57.021]ASGN[+0.984]GNLC[+57.021]R.N	451		C[-17][+57]*4, N[+1]	1078.11	3	3232.3	3232.29	0	2.4	Specific	1048.13	1048.13	60.7	17.86	333	>FBN1 C term	1	DW111518_1.7751.7751.3	controllerType=0 controllerNumber=1 scan=7751	22.522
06867:3	1	R.C[+57.021][-17.027]NHGFILSHNNDC[+57.021]IDVDEC[+57.021]ASGN[+0.984]GNLC[+57.021]R.N	451		C[-17][+57]*4, N[+1]	1078.1	3	3232.3	3232.29	0	1.4	Specific	1104.91	986.98	45.49	19.86	333	>FBN1 C term	1	DW111518_1.7873.7873.3	controllerType=0 controllerNumber=1 scan=7873	22.791
06789:3	1	R.C[+57.021][-17.027]NHGFILSHNNDC[+57.021]IDVDEC[+57.021]ASGN[+0.984]GNLC[+57.021]R.N	451		C[-17][+57]*4, N[+1]	1078.1	3	3232.3	3232.29	0	0.9	Specific	1193.42	1177.95	36.88	20.86	333	>FBN1 C term	1	DW111518_1.7806.7806.3	controllerType=0 controllerNumber=1 scan=7806	22.6428
09512:3	1	R.NGQC[+57.021]IN[+0.984]TVGSFQC[+57.021]QC[+57.021]NEGYEVAPDGR.T	479		C[+57]*3, N[+1]	987.749	3	2961.23	2961.22	0	3.9	Specific	89.21	89.21	0	2.37	333	>FBN1 C term	1	DW111518_1.10167.10167.3	controllerType=0 controllerNumber=1 scan=10167	28.1385
09341:3	1	R.NGQC[+57.021]IN[+0.984]TVGSFQC[+57.021]QC[+57.021]NEGYEVAPDGR.T	479		C[+57]*3, N[+1]	987.749	3	2961.23	2961.22	0	4.2	Specific	125.98	125.98	0	2.96	333	>FBN1 C term	1	DW111518_1.10025.10025.3	controllerType=0 controllerNumber=1 scan=10025	27.7999
08990:3	1	R.N[+0.984]GQC[+57.021]INTVGSFQC[+57.021]QC[+57.021]NEGYEVAPDGR.T	479		C[+57]*3, N[+1]	987.746	3	2961.22	2961.22	0	1.1	Specific	271.68	271.68	32.77	5.44	333	>FBN1 C term	1	DW111518_1.9728.9728.3	controllerType=0 controllerNumber=1 scan=9728	27.0913
08789:3	1	R.NGQC[+57.021]IN[+0.984]TVGSFQC[+57.021]QC[+57.021]NEGYEVAPDGR.T	479		C[+57]*3, N[+1]	987.749	3	2961.23	2961.22	0	4.6	Specific	371.67	371.67	1.76	7.17	333	>FBN1 C term	1	DW111518_1.9558.9558.3	controllerType=0 controllerNumber=1 scan=9558	26.69
08728:3	1	R.N[+0.984]GQC[+57.021]INTVGSFQC[+57.021]QC[+57.021]NEGYEVAPDGR.T	479		C[+57]*3, N[+1]	987.747	3	2961.23	2961.22	0	2.2	Specific	584.92	584.92	32.86	9.61	333	>FBN1 C term	1	DW111518_1.9504.9504.3	controllerType=0 controllerNumber=1 scan=9504	26.5621
08885:3	1	R.N[+0.984]GQC[+57.021]INTVGSFQC[+57.021]QC[+57.021]NEGYEVAPDGR.T	479		C[+57]*3, N[+1]	987.75	3	2961.24	2961.22	0	5.2	Specific	604.01	604.01	91.01	10.17	333	>FBN1 C term	1	DW111518_1.9638.9638.3	controllerType=0 controllerNumber=1 scan=9638	26.8784
08593:3	1	R.N[+0.984]GQC[+57.021]INTVGSFQC[+57.021]QC[+57.021]NEGYEVAPDGR.T	479		C[+57]*3, N[+1]	987.75	3	2961.24	2961.22	0	5.3	Specific	644.04	644.04	12.41	10.17	333	>FBN1 C term	1	DW111518_1.9395.9395.3	controllerType=0 controllerNumber=1 scan=9395	26.3033
07956:3	1	R.N[+0.984]GQC[+57.021]INTVGSFQC[+57.021]QC[+57.021]NEGYEVAPDGR.T	479		C[+57]*3, N[+1]	987.75	3	2961.23	2961.22	0	4.8	Specific	694.77	675.53	78.13	11.17	333	>FBN1 C term	1	DW111518_1.8822.8822.3	controllerType=0 controllerNumber=1 scan=8822	24.9554
08408:3	1	R.N[+0.984]GQC[+57.021]INTVGSFQC[+57.021]QC[+57.021]NEGYEVAPDGR.T	479		C[+57]*3, N[+1]	987.75	3	2961.24	2961.22	0	5.6	Specific	698.77	698.77	21.84	10.69	333	>FBN1 C term	1	DW111518_1.9228.9228.3	controllerType=0 controllerNumber=1 scan=9228	25.9127
08347:3	1	R.N[+0.984]GQC[+57.021]INTVGSFQC[+57.021]QC[+57.021]NEGYEVAPDGR.T	479		C[+57]*3, N[+1]	987.75	3	2961.23	2961.22	0	4.8	Specific	731.09	714.73	46.78	12.17	333	>FBN1 C term	1	DW111518_1.9175.9175.3	controllerType=0 controllerNumber=1 scan=9175	25.7873
08129:3	1	R.N[+0.984]GQC[+57.021]INTVGSFQC[+57.021]QC[+57.021]NEGYEVAPDGR.T	479		C[+57]*3, N[+1]	987.747	3	2961.23	2961.22	0	2.2	Specific	734.22	724.24	32.22	12.61	333	>FBN1 C term	1	DW111518_1.8989.8989.3	controllerType=0 controllerNumber=1 scan=8989	25.3465
06858:3	1	R.NGQC[+57.021]IN[+0.984]TVGSFQC[+57.021]QC[+57.021]NEGYEVAPDGR.T	479		C[+57]*3, N[+1]	987.749	3	2961.23	2961.22	0	4.5	Specific	762.79	724.91	1.84	13.17	333	>FBN1 C term	1	DW111518_1.7863.7863.3	controllerType=0 controllerNumber=1 scan=7863	22.7696
07749:3	1	R.N[+0.984]GQC[+57.021]INTVGSFQC[+57.021]QC[+57.021]NEGYEVAPDGR.T	479		C[+57]*3, N[+1]	987.749	3	2961.23	2961.22	0	4.5	Specific	763.08	738.57	29.49	13.17	333	>FBN1 C term	1	DW111518_1.8643.8643.3	controllerType=0 controllerNumber=1 scan=8643	24.5502
07298:3	1	R.N[+0.984]GQC[+57.021]INTVGSFQC[+57.021]QC[+57.021]NEGYEVAPDGR.T	479		C[+57]*3, N[+1]	987.744	3	2961.22	2961.22	0	-0.4	Specific	787.16	712.99	40.67	13.71	333	>FBN1 C term	1	DW111518_1.8245.8245.3	controllerType=0 controllerNumber=1 scan=8245	23.6264
07563:3	1	R.N[+0.984]GQC[+57.021]INTVGSFQC[+57.021]QC[+57.021]NEGYEVAPDGR.T	479		C[+57]*3, N[+1]	987.749	3	2961.23	2961.22	0	4.3	Specific	801.42	756.76	10.61	14.17	333	>FBN1 C term	1	DW111518_1.8477.8477.3	controllerType=0 controllerNumber=1 scan=8477	24.1618
07420:3	1	R.N[+0.984]GQC[+57.021]INTVGSFQC[+57.021]QC[+57.021]NEGYEVAPDGR.T	479		C[+57]*3, N[+1]	987.747	3	2961.23	2961.22	0	2.5	Specific	811.44	761.87	56.14	14.61	333	>FBN1 C term	1	DW111518_1.8351.8351.3	controllerType=0 controllerNumber=1 scan=8351	23.8709
06748:3	1	R.N[+0.984]GQC[+57.021]INTVGSFQC[+57.021]QC[+57.021]NEGYEVAPDGR.T	479		C[+57]*3, N[+1]	987.745	3	2961.22	2961.22	0	0.3	Specific	823.33	771.79	58.19	14.61	333	>FBN1 C term	1	DW111518_1.7769.7769.3	controllerType=0 controllerNumber=1 scan=7769	22.5628
07363:3	1	R.N[+0.984]GQC[+57.021]INTVGSFQC[+57.021]QC[+57.021]NEGYEVAPDGR.T	479		C[+57]*3, N[+1]	987.746	3	2961.22	2961.22	0	1.4	Specific	836.47	750.49	63.27	14.61	333	>FBN1 C term	1	DW111518_1.8300.8300.3	controllerType=0 controllerNumber=1 scan=8300	23.7526
07628:3	1	R.N[+0.984]GQC[+57.021]INTVGSFQC[+57.021]QC[+57.021]NEGYEVAPDGR.T	479		C[+57]*3, N[+1]	987.747	3	2961.23	2961.22	0	2.1	Specific	837.16	783.37	39.32	14.61	333	>FBN1 C term	1	DW111518_1.8532.8532.3	controllerType=0 controllerNumber=1 scan=8532	24.29
07490:3	1	R.N[+0.984]GQC[+57.021]INTVGSFQC[+57.021]QC[+57.021]NEGYEVAPDGR.T	479		C[+57]*3, N[+1]	987.746	3	2961.22	2961.22	0	1.8	Specific	846.53	796.91	42.26	14.61	333	>FBN1 C term	1	DW111518_1.8412.8412.3	controllerType=0 controllerNumber=1 scan=8412	24.0098
07140:3	1	R.N[+0.984]GQC[+57.021]INTVGSFQC[+57.021]QC[+57.021]NEGYEVAPDGR.T	479		C[+57]*3, N[+1]	987.747	3	2961.23	2961.22	0	2.1	Specific	850.16	788.85	94.62	15.61	333	>FBN1 C term	1	DW111518_1.8100.8100.3	controllerType=0 controllerNumber=1 scan=8100	23.3066
06693:3	1	R.N[+0.984]GQC[+57.021]INTVGSFQC[+57.021]QC[+57.021]NEGYEVAPDGR.T	479		C[+57]*3, N[+1]	987.745	3	2961.22	2961.22	0	0.6	Specific	860.07	834.37	54.22	15.61	333	>FBN1 C term	1	DW111518_1.7720.7720.3	controllerType=0 controllerNumber=1 scan=7720	22.4534
07202:3	1	R.N[+0.984]GQC[+57.021]INTVGSFQC[+57.021]QC[+57.021]NEGYEVAPDGR.T	479		C[+57]*3, N[+1]	987.745	3	2961.22	2961.22	0	-0.2	Specific	883.01	811.53	82.81	15.71	333	>FBN1 C term	1	DW111518_1.8154.8154.3	controllerType=0 controllerNumber=1 scan=8154	23.4287
08642:2	1	R.TC[+57.021]VDINEC[+57.021]LLEPR.K	505		C[+57]*2	809.885	2	1618.76	1618.76	0	4.2	Specific	341.66	310.43	310.43	3.48	333	>FBN1 C term	1	DW111518_1.9431.9431.2	controllerType=0 controllerNumber=1 scan=9431	26.3881
07343:2	1	R.TC[+57.021]VDINEC[+57.021]LLEPR.K	505		C[+57]*2	809.882	2	1618.76	1618.76	0	0.3	Specific	357.23	357.23	357.23	4.85	333	>FBN1 C term	1	DW111518_1.8285.8285.3	controllerType=0 controllerNumber=1 scan=8285	23.7183
07013:3	1	R.TC[+57.021]VDINEC[+57.021]LLEPR.K	505		C[+57]*2	540.258	3	1618.76	1618.76	0	2	Specific	503.37	503.37	503.37	8.67	333	>FBN1 C term	1	DW111518_1.7993.7993.3	controllerType=0 controllerNumber=1 scan=7993	23.0599
07651:2	1	R.TC[+57.021]VDINEC[+57.021]LLEPR.K	505		C[+57]*2	809.885	2	1618.76	1618.76	0	4.3	Specific	520.04	520.04	520.04	8.52	333	>FBN1 C term	1	DW111518_1.8553.8553.2	controllerType=0 controllerNumber=1 scan=8553	24.3391
07560:2	1	R.TC[+57.021]VDINEC[+57.021]LLEPR.K	505		C[+57]*2	809.882	2	1618.76	1618.76	0	0.7	Specific	549.93	549.93	549.93	8.96	333	>FBN1 C term	1	DW111518_1.8475.8475.2	controllerType=0 controllerNumber=1 scan=8475	24.1577
06629:3	1	R.TC[+57.021]VDINEC[+57.021]LLEPR.K	505		C[+57]*2	540.258	3	1618.76	1618.76	0	1.4	Specific	564.02	564.02	564.02	10.07	333	>FBN1 C term	1	DW111518_1.7663.7663.3	controllerType=0 controllerNumber=1 scan=7663	22.3256
07802:2	1	R.TC[+57.021]VDINEC[+57.021]LLEPR.K	505		C[+57]*2	809.884	2	1618.76	1618.76	0	2.8	Specific	565.77	565.77	565.77	9.62	333	>FBN1 C term	1	DW111518_1.8687.8687.2	controllerType=0 controllerNumber=1 scan=8687	24.6524
07274:2	1	R.TC[+57.021]VDINEC[+57.021]LLEPR.K	505		C[+57]*2	809.881	2	1618.75	1618.76	0	-1.1	Specific	574.85	574.85	574.85	10.16	333	>FBN1 C term	1	DW111518_1.8222.8222.2	controllerType=0 controllerNumber=1 scan=8222	23.5758
07724:2	1	R.TC[+57.021]VDINEC[+57.021]LLEPR.K	505		C[+57]*2	809.883	2	1618.76	1618.76	0	1.5	Specific	580.38	580.38	580.38	10.07	333	>FBN1 C term	1	DW111518_1.8620.8620.2	controllerType=0 controllerNumber=1 scan=8620	24.4964
07501:2	1	R.TC[+57.021]VDINEC[+57.021]LLEPR.K	505		C[+57]*2	809.884	2	1618.76	1618.76	0	2.5	Specific	581.28	581.28	581.28	10.07	333	>FBN1 C term	1	DW111518_1.8421.8421.2	controllerType=0 controllerNumber=1 scan=8421	24.0311
06948:3	1	R.TC[+57.021]VDINEC[+57.021]LLEPR.K	505		C[+57]*2	540.257	3	1618.76	1618.76	0	-0.1	Specific	589.39	589.39	589.39	10.16	333	>FBN1 C term	1	DW111518_1.7938.7938.3	controllerType=0 controllerNumber=1 scan=7938	22.935
07082:3	1	R.TC[+57.021]VDINEC[+57.021]LLEPR.K	505		C[+57]*2	540.259	3	1618.76	1618.76	0	3.3	Specific	594.69	594.69	594.69	9.62	333	>FBN1 C term	1	DW111518_1.8048.8048.3	controllerType=0 controllerNumber=1 scan=8048	23.1867
07373:2	1	R.TC[+57.021]VDINEC[+57.021]LLEPR.K	505		C[+57]*2	809.883	2	1618.76	1618.76	0	0.9	Specific	632.91	632.91	632.91	11.07	333	>FBN1 C term	1	DW111518_1.8310.8310.2	controllerType=0 controllerNumber=1 scan=8310	23.7762
06809:3	1	R.TC[+57.021]VDINEC[+57.021]LLEPR.K	505		C[+57]*2	540.257	3	1618.76	1618.76	0	0.9	Specific	661.39	661.39	661.39	12.07	333	>FBN1 C term	1	DW111518_1.7823.7823.3	controllerType=0 controllerNumber=1 scan=7823	22.6805
06872:3	1	R.TC[+57.021]VDINEC[+57.021]LLEPR.K	505		C[+57]*2	540.257	3	1618.76	1618.76	0	0.3	Specific	669.79	669.79	669.79	12.07	333	>FBN1 C term	1	DW111518_1.7878.7878.3	controllerType=0 controllerNumber=1 scan=7878	22.8036
07435:2	1	R.TC[+57.021]VDINEC[+57.021]LLEPR.K	505		C[+57]*2	809.883	2	1618.76	1618.76	0	1.7	Specific	681.7	681.7	681.7	12.07	333	>FBN1 C term	1	DW111518_1.8363.8363.2	controllerType=0 controllerNumber=1 scan=8363	23.898
07157:2	1	R.TC[+57.021]VDINEC[+57.021]LLEPR.K	505		C[+57]*2	809.883	2	1618.76	1618.76	0	1.8	Specific	691.26	691.26	691.26	12.07	333	>FBN1 C term	1	DW111518_1.8112.8112.2	controllerType=0 controllerNumber=1 scan=8112	23.3339
06685:3	1	R.TC[+57.021]VDINEC[+57.021]LLEPR.K	505		C[+57]*2	540.257	3	1618.76	1618.76	0	-0.1	Specific	695.43	695.43	695.43	12.16	333	>FBN1 C term	1	DW111518_1.7714.7714.3	controllerType=0 controllerNumber=1 scan=7714	22.4413
06747:3	1	R.TC[+57.021]VDINEC[+57.021]LLEPR.K	505		C[+57]*2	540.257	3	1618.76	1618.76	0	0	Specific	707.69	707.69	707.69	13.07	333	>FBN1 C term	1	DW111518_1.7768.7768.3	controllerType=0 controllerNumber=1 scan=7768	22.5607
07216:2	1	R.TC[+57.021]VDINEC[+57.021]LLEPR.K	505		C[+57]*2	809.881	2	1618.75	1618.76	0	-0.9	Specific	734.89	734.89	734.89	13.16	333	>FBN1 C term	1	DW111518_1.8165.8165.2	controllerType=0 controllerNumber=1 scan=8165	23.4536
06996:2	1	R.TC[+57.021]VDINEC[+57.021]LLEPR.K	505		C[+57]*2	809.883	2	1618.76	1618.76	0	1.6	Specific	743.88	743.88	743.88	13.07	333	>FBN1 C term	1	DW111518_1.7978.7978.2	controllerType=0 controllerNumber=1 scan=7978	23.0265
07066:2	1	R.TC[+57.021]VDINEC[+57.021]LLEPR.K	505		C[+57]*2	809.885	2	1618.76	1618.76	0	3.4	Specific	747.68	747.68	747.68	12.62	333	>FBN1 C term	1	DW111518_1.8034.8034.2	controllerType=0 controllerNumber=1 scan=8034	23.1543
06931:2	1	R.TC[+57.021]VDINEC[+57.021]LLEPR.K	505		C[+57]*2	809.882	2	1618.76	1618.76	0	-0.3	Specific	771.39	771.39	771.39	14.16	333	>FBN1 C term	1	DW111518_1.7923.7923.2	controllerType=0 controllerNumber=1 scan=7923	22.9038
06795:2	1	R.TC[+57.021]VDINEC[+57.021]LLEPR.K	505		C[+57]*2	809.882	2	1618.76	1618.76	0	0.6	Specific	781.9	781.9	781.9	14.07	333	>FBN1 C term	1	DW111518_1.7812.7812.2	controllerType=0 controllerNumber=1 scan=7812	22.6577
06861:2	1	R.TC[+57.021]VDINEC[+57.021]LLEPR.K	505		C[+57]*2	809.882	2	1618.76	1618.76	0	0.8	Specific	787.66	787.66	787.66	14.07	333	>FBN1 C term	1	DW111518_1.7867.7867.2	controllerType=0 controllerNumber=1 scan=7867	22.7802
06616:2	1	R.TC[+57.021]VDINEC[+57.021]LLEPR.K	505		C[+57]*2	809.883	2	1618.76	1618.76	0	1.6	Specific	789.38	789.38	789.38	14.07	333	>FBN1 C term	1	DW111518_1.7653.7653.2	controllerType=0 controllerNumber=1 scan=7653	22.3024
06735:2	1	R.TC[+57.021]VDINEC[+57.021]LLEPR.K	505		C[+57]*2	809.882	2	1618.76	1618.76	0	0.3	Specific	790.61	790.61	790.61	14.07	333	>FBN1 C term	1	DW111518_1.7757.7757.2	controllerType=0 controllerNumber=1 scan=7757	22.5369
06672:2	1	R.TC[+57.021]VDINEC[+57.021]LLEPR.K	505		C[+57]*2	809.883	2	1618.76	1618.76	0	1.6	Specific	809.12	809.12	809.12	15.07	333	>FBN1 C term	1	DW111518_1.7702.7702.2	controllerType=0 controllerNumber=1 scan=7702	22.4164
06500:2	1	R.TC[+57.021]VD[+15.995]INEC[+57.021]LLEPR.K	505		C[+57]*2, D[+16]	817.881	2	1634.75	1634.75	0	2.1	Specific	265.42	265.42	2.21	3.48	333	>FBN1 C term	1	DW111518_1.7550.7550.2	controllerType=0 controllerNumber=1 scan=7550	22.0668
06598:2	1	R.TC[+57.021]VDIN[+15.995]EC[+57.021]LLEPR.K	505		C[+57]*2, N[+16]	817.88	2	1634.75	1634.75	0	1.2	Specific	432.07	432.07	41.55	6.92	333	>FBN1 C term	1	DW111518_1.7638.7638.2	controllerType=0 controllerNumber=1 scan=7638	22.2691
06680:2	1	R.TC[+57.021]VDIN[+15.995]EC[+57.021]LLEPR.K	505		C[+57]*2, N[+16]	817.879	2	1634.75	1634.75	0	-0.7	Specific	442.86	442.86	17	6.93	333	>FBN1 C term	1	DW111518_1.7709.7709.2	controllerType=0 controllerNumber=1 scan=7709	22.4296
02290:3	1	R.KC[+57.021]APGT[+162.053]C[+57.021]QNLDGSYR.C	518	Hex(1)	C[+57]*2, T[+162]	630.277	3	1888.82	1888.82	0	0.2	Specific	63.33	63.33	11.6	2.14	333	>FBN1 C term	1	DW111518_1.3721.3721.3	controllerType=0 controllerNumber=1 scan=3721	13.2163
02526:3	1	R.KC[+57.021]APGT[+203.079]C[+57.021]QNLDGSYR.C	518	HexNAc(1)	C[+57]*2, T[+203]	643.952	3	1929.84	1929.84	0	0.1	Specific	97.32	97.32	11.6	2.31	333	>FBN1 C term	1	DW111518_1.3967.3967.3	controllerType=0 controllerNumber=1 scan=3967	13.8122
02381:3	1	R.KC[+57.021]APGT[+162.053]C[+57.021]QNLDGSYR.C	518	Hex(1)	C[+57]*2, T[+162]	630.276	3	1888.81	1888.82	0	-1.7	Specific	130.07	130.07	11.6	3.27	333	>FBN1 C term	1	DW111518_1.3806.3806.3	controllerType=0 controllerNumber=1 scan=3806	13.4226
02438:3	1	R.KC[+57.021]APGT[+203.079]C[+57.021]QNLDGSYR.C	518	HexNAc(1)	C[+57]*2, T[+203]	643.952	3	1929.84	1929.84	0	-1	Specific	131.58	131.58	11.6	2.75	333	>FBN1 C term	1	DW111518_1.3868.3868.3	controllerType=0 controllerNumber=1 scan=3868	13.5762
02399:3	1	R.KC[+57.021]APGT[+203.079]C[+57.021]QNLDGSYR.C	518	HexNAc(1)	C[+57]*2, T[+203]	643.953	3	1929.84	1929.84	0	1	Specific	158.88	158.88	11.6	2.9	333	>FBN1 C term	1	DW111518_1.3825.3825.3	controllerType=0 controllerNumber=1 scan=3825	13.4694
02436:3	1	R.KC[+57.021]APGTC[+57.021]QNLDGS[+162.053]YR.C	518	Hex(1)	C[+57]*2, S[+162]	630.275	3	1888.81	1888.82	0	-3.1	Specific	259.08	259.08	12.42	3.22	333	>FBN1 C term	1	DW111518_1.3865.3865.3	controllerType=0 controllerNumber=1 scan=3865	13.5685
02481:3	1	R.KC[+57.021]APGT[+203.079]C[+57.021]QNLDGSYR.C	518	HexNAc(1)	C[+57]*2, T[+203]	643.952	3	1929.84	1929.84	0	-1.2	Specific	422.55	422.55	11.6	8.48	333	>FBN1 C term	1	DW111518_1.3916.3916.3	controllerType=0 controllerNumber=1 scan=3916	13.692
02241:3	1	R.KC[+57.021]APGT[+146.058]C[+57.021]QN[+15.995]LDGSYR.C	518	Fuc(1)	C[+57]*2, N[+16], T[+146]	630.277	3	1888.82	1888.82	0	-0.7	Specific	70.97	70.97	1.6	2.24	333	>FBN1 C term	1	DW111518_1.3672.3672.3	controllerType=0 controllerNumber=1 scan=3672	13.099
03045:3	1	R.KC[+57.021]APGT[+146.058]C[+57.021]QN[+0.984]LDGSYR.C	518	Fuc(1)	C[+57]*2, N[+1], T[+146]	625.276	3	1873.81	1873.81	0	4	Specific	431.26	431.26	9.6	7.94	333	>FBN1 C term	1	DW111518_1.4518.4518.3	controllerType=0 controllerNumber=1 scan=4518	15.1248
05801:2	1	K.C[+57.021][-17.027]APGTC[+57.021]QNLDGSYR.C	519		C[-17][+57]*2	791.326	2	1581.64	1581.64	0	1.3	Specific	555.41	555.41	555.41	8.96	333	>FBN1 C term	1	DW111518_1.6936.6936.2	controllerType=0 controllerNumber=1 scan=6936	20.6695
05652:2	1	K.C[+57.021][-17.027]APGTC[+57.021]QNLDGSYR.C	519		C[-17][+57]*2	791.324	2	1581.64	1581.64	0	-1.1	Specific	614.02	614.02	614.02	11.16	333	>FBN1 C term	1	DW111518_1.6819.6819.2	controllerType=0 controllerNumber=1 scan=6819	20.3958
05717:2	1	K.C[+57.021][-17.027]APGTC[+57.021]QNLDGSYR.C	519		C[-17][+57]*2	791.326	2	1581.64	1581.64	0	1.7	Specific	675.81	675.81	675.81	12.07	333	>FBN1 C term	1	DW111518_1.6868.6868.2	controllerType=0 controllerNumber=1 scan=6868	20.5106
03028:3	1	K.C[+57.021]APGT[+146.058]C[+57.021]QN[+0.984]LDGSYR.C	519	Fuc(1)	C[+57]*2, N[+1], T[+146]	582.581	3	1745.73	1745.71	0	10.1	Specific	210.72	210.72	11.6	2.24	333	>FBN1 C term	1	DW111518_1.4504.4504.3	controllerType=0 controllerNumber=1 scan=4504	15.0923
05737:2	1	K.C[+57.021][-17.027]APGTC[+57.021]QNLDGS[+146.058]YR.C	519	Fuc(1)	C[-17][+57]*2, S[+146]	864.355	2	1727.7	1727.7	0	2	Specific	414.08	414.08	8.84	8.38	333	>FBN1 C term	1	DW111518_1.6883.6883.2	controllerType=0 controllerNumber=1 scan=6883	20.5451
05592:2	1	K.C[+57.021][-17.027]APGTC[+57.021]QNLDGS[+146.058]YR.C	519	Fuc(1)	C[-17][+57]*2, S[+146]	864.354	2	1727.7	1727.7	0	0.5	Specific	635.32	635.32	43.46	11.07	333	>FBN1 C term	1	DW111518_1.6769.6769.2	controllerType=0 controllerNumber=1 scan=6769	20.2832
05655:2	1	K.C[+57.021][-17.027]APGTC[+57.021]QNLDGS[+146.058]YR.C	519	Fuc(1)	C[-17][+57]*2, S[+146]	864.356	2	1727.7	1727.7	0	2.2	Specific	635.63	635.63	64.63	11.07	333	>FBN1 C term	1	DW111518_1.6822.6822.2	controllerType=0 controllerNumber=1 scan=6822	20.4042
05549:2	1	R.C[+57.021]IC[+57.021]PPGYSLQNEK.C	533		C[+57]*2	783.359	2	1565.71	1565.71	0	1.3	Specific	260.74	260.74	260.74	4.22	333	>FBN1 C term	1	DW111518_1.6731.6731.2	controllerType=0 controllerNumber=1 scan=6731	20.2
04704:2	1	R.C[+57.021]IC[+57.021]PPGYSLQNEK.C	533		C[+57]*2	783.361	2	1565.71	1565.71	0	3.8	Specific	355.78	355.78	355.78	6.09	333	>FBN1 C term	1	DW111518_1.6019.6019.2	controllerType=0 controllerNumber=1 scan=6019	18.5485
05178:2	1	R.C[+57.021]IC[+57.021]PPGYSLQNEK.C	533		C[+57]*2	783.356	2	1565.7	1565.71	0	-3.2	Specific	410.44	410.44	410.44	7.15	333	>FBN1 C term	1	DW111518_1.6413.6413.2	controllerType=0 controllerNumber=1 scan=6413	19.4655
04796:3	1	R.C[+57.021]IC[+57.021]PPGYSLQNEK.C	533		C[+57]*2	522.575	3	1565.71	1565.71	0	1.5	Specific	492.47	492.47	492.47	8.67	333	>FBN1 C term	1	DW111518_1.6097.6097.3	controllerType=0 controllerNumber=1 scan=6097	18.7268
05034:2	1	R.C[+57.021]IC[+57.021]PPGYSLQNEK.C	533		C[+57]*2	783.359	2	1565.71	1565.71	0	1.7	Specific	513	513	513	8.67	333	>FBN1 C term	1	DW111518_1.6298.6298.2	controllerType=0 controllerNumber=1 scan=6298	19.1944
04968:2	1	R.C[+57.021]IC[+57.021]PPGYSLQNEK.C	533		C[+57]*2	783.359	2	1565.71	1565.71	0	0.7	Specific	530.92	530.92	530.92	8.96	333	>FBN1 C term	1	DW111518_1.6244.6244.2	controllerType=0 controllerNumber=1 scan=6244	19.0667
05103:2	1	R.C[+57.021]IC[+57.021]PPGYSLQNEK.C	533		C[+57]*2	783.361	2	1565.72	1565.71	0	4.2	Specific	531.12	531.12	531.12	8.52	333	>FBN1 C term	1	DW111518_1.6353.6353.2	controllerType=0 controllerNumber=1 scan=6353	19.325
04677:3	1	R.C[+57.021]IC[+57.021]PPGYSLQNEK.C	533		C[+57]*2	522.576	3	1565.71	1565.71	0	3	Specific	577.06	577.06	577.06	9.62	333	>FBN1 C term	1	DW111518_1.5994.5994.3	controllerType=0 controllerNumber=1 scan=5994	18.4898
04647:2	1	R.C[+57.021]IC[+57.021]PPGYSLQNEK.C	533		C[+57]*2	783.358	2	1565.71	1565.71	0	-0.3	Specific	596.02	596.02	596.02	10.16	333	>FBN1 C term	1	DW111518_1.5967.5967.2	controllerType=0 controllerNumber=1 scan=5967	18.4277
04897:2	1	R.C[+57.021]IC[+57.021]PPGYSLQNEK.C	533		C[+57]*2	783.359	2	1565.71	1565.71	0	1.3	Specific	629.34	629.34	629.34	11.07	333	>FBN1 C term	1	DW111518_1.6184.6184.2	controllerType=0 controllerNumber=1 scan=6184	18.9266
04731:3	1	R.C[+57.021]IC[+57.021]PPGYSLQNEK.C	533		C[+57]*2	522.575	3	1565.71	1565.71	0	0.7	Specific	693.44	693.44	693.44	12.07	333	>FBN1 C term	1	DW111518_1.6043.6043.3	controllerType=0 controllerNumber=1 scan=6043	18.601
04832:2	1	R.C[+57.021]IC[+57.021]PPGYSLQNEK.C	533		C[+57]*2	783.359	2	1565.71	1565.71	0	1.1	Specific	705.8	705.8	705.8	13.07	333	>FBN1 C term	1	DW111518_1.6129.6129.2	controllerType=0 controllerNumber=1 scan=6129	18.7998
04766:2	1	R.C[+57.021]IC[+57.021]PPGYSLQNEK.C	533		C[+57]*2	783.359	2	1565.71	1565.71	0	0.6	Specific	710.67	710.67	710.67	13.07	333	>FBN1 C term	1	DW111518_1.6074.6074.2	controllerType=0 controllerNumber=1 scan=6074	18.6738
08305:2	1	R.C[+57.021][-17.027]IC[+57.021]PPGYSLQNEK.C	533		C[-17][+57]*2	774.849	2	1548.69	1548.68	0	5.6	Specific	206.6	206.6	206.6	2.44	333	>FBN1 C term	1	DW111518_1.9142.9142.3	controllerType=0 controllerNumber=1 scan=9142	25.7093
08224:2	1	R.C[+57.021][-17.027]IC[+57.021]PPGYSLQNEK.C	533		C[-17][+57]*2	774.848	2	1548.69	1548.68	0	4.1	Specific	250.38	250.38	250.38	3.27	333	>FBN1 C term	1	DW111518_1.9077.9077.3	controllerType=0 controllerNumber=1 scan=9077	25.5543
07887:2	1	R.C[+57.021][-17.027]IC[+57.021]PPGYSLQNEK.C	533		C[-17][+57]*2	774.845	2	1548.68	1548.68	0	0	Specific	444.94	444.94	444.94	7.05	333	>FBN1 C term	1	DW111518_1.8760.8760.3	controllerType=0 controllerNumber=1 scan=8760	24.82
07871:2	1	R.C[+57.021][-17.027]IC[+57.021]PPGYSLQNEK.C	533		C[-17][+57]*2	774.845	2	1548.68	1548.68	0	0	Specific	521.51	521.51	521.51	8.96	333	>FBN1 C term	1	DW111518_1.8747.8747.2	controllerType=0 controllerNumber=1 scan=8747	24.7934
05104:2	1	R.C[+57.021]IC[+57.021]PPGYSLQN[+0.984]EK.C	533		C[+57]*2, N[+1]	783.855	2	1566.7	1566.69	0	6.5	Specific	531.29	531.29	531.29	8.04	333	>FBN1 C term	1	DW111518_1.6353.6353.2	controllerType=0 controllerNumber=1 scan=6353	19.325
07812:2	1	R.C[+57.021][-17.027]IC[+57.021]PPGYSLQNEK.C	533		C[-17][+57]*2	774.846	2	1548.68	1548.68	0	1.1	Specific	588.08	588.08	588.08	10.07	333	>FBN1 C term	1	DW111518_1.8694.8694.2	controllerType=0 controllerNumber=1 scan=8694	24.6695
08119:3	1	R.C[+57.021]IC[+57.021]PPGYSLQNEKC[+57.021]EDIDEC[+57.021]VEEPEIC[+57.021]ALGTC[+57.021]SNTEGSFK.C	533		C[+57]*6	1565.99	3	4695.96	4695.96	0	0.5	Specific	659.65	659.65	77.32	10.26	333	>FBN1 C term	1	DW111518_1.8981.8981.3	controllerType=0 controllerNumber=1 scan=8981	25.3272
08281:4	1	R.C[+57.021]IC[+57.021]PPGYSLQNEKC[+57.021]EDIDEC[+57.021]VEEPEIC[+57.021]ALGTC[+57.021]SNTEGSFK.C	533		C[+57]*6	1174.75	4	4695.99	4695.96	0	5.7	Specific	734.63	734.63	98.49	10.33	333	>FBN1 C term	1	DW111518_1.9123.9123.4	controllerType=0 controllerNumber=1 scan=9123	25.6633
08207:4	1	R.C[+57.021]IC[+57.021]PPGYSLQNEKC[+57.021]EDIDEC[+57.021]VEEPEIC[+57.021]ALGTC[+57.021]SNTEGSFK.C	533		C[+57]*6	1174.75	4	4695.98	4695.96	0	4.1	Specific	983.13	983.13	147.18	15.81	333	>FBN1 C term	1	DW111518_1.9063.9063.4	controllerType=0 controllerNumber=1 scan=9063	25.5218
07983:4	1	R.C[+57.021]IC[+57.021]PPGYSLQNEKC[+57.021]EDIDEC[+57.021]VEEPEIC[+57.021]ALGTC[+57.021]SNTEGSFK.C	533		C[+57]*6	1174.75	4	4695.98	4695.96	0	3.6	Specific	1033.66	1033.66	109.47	16.81	333	>FBN1 C term	1	DW111518_1.8849.8849.4	controllerType=0 controllerNumber=1 scan=8849	25.0177
08033:3	1	R.C[+57.021]IC[+57.021]PPGYSLQNEKC[+57.021]EDIDEC[+57.021]VEEPEIC[+57.021]ALGTC[+57.021]SNTEGSFK.C	533		C[+57]*6	1565.99	3	4695.96	4695.96	0	0.2	Specific	1042.41	1042.41	108.62	17.26	333	>FBN1 C term	1	DW111518_1.8895.8895.3	controllerType=0 controllerNumber=1 scan=8895	25.123
08041:4	1	R.C[+57.021]IC[+57.021]PPGYSLQNEKC[+57.021]EDIDEC[+57.021]VEEPEIC[+57.021]ALGTC[+57.021]SNTEGSFK.C	533		C[+57]*6	1174.75	4	4695.96	4695.96	0	0	Specific	1100.92	1100.92	118.52	19.26	333	>FBN1 C term	1	DW111518_1.8902.8902.4	controllerType=0 controllerNumber=1 scan=8902	25.1391
08087:4	1	R.C[+57.021]IC[+57.021]PPGYSLQNEKC[+57.021]EDIDEC[+57.021]VEEPEIC[+57.021]ALGTC[+57.021]SNTEGSFK.C	533		C[+57]*6	1174.75	4	4695.96	4695.96	0	0.2	Specific	1107.14	1107.14	129.09	19.26	333	>FBN1 C term	1	DW111518_1.8951.8951.4	controllerType=0 controllerNumber=1 scan=8951	25.2584
08050:3	1	R.C[+57.021]IC[+57.021]PPGYSLQNEKC[+57.021]EDIDEC[+57.021]VEEPEIC[+57.021]ALGTC[+57.021]SNTEGSFK.C	533		C[+57]*6	1565.66	3	4694.96	4695.96	-1	-0.2	Specific	1139.58	1139.58	522.41	19.35	333	>FBN1 C term	1	DW111518_1.8912.8912.3	controllerType=0 controllerNumber=1 scan=8912	25.1622
08150:4	1	R.C[+57.021]IC[+57.021]PPGYSLQNEKC[+57.021]EDIDEC[+57.021]VEEPEIC[+57.021]ALGTC[+57.021]SNTEGSFK.C	533		C[+57]*6	1174.75	4	4695.97	4695.96	0	1.4	Specific	1143.18	1143.18	194.81	19.26	333	>FBN1 C term	1	DW111518_1.9008.9008.4	controllerType=0 controllerNumber=1 scan=9008	25.3919
09809:4	1	R.C[+57.021][-17.027]IC[+57.021]PPGYSLQNEKC[+57.021]EDIDEC[+57.021]VEEPEIC[+57.021]ALGTC[+57.021]SNTEGSFK.C	533		C[-17][+57]*6	1170.49	4	4678.93	4678.93	0	-1.2	Specific	267.21	267.21	36.15	4.19	333	>FBN1 C term	1	DW111518_1.10408.10408.4	controllerType=0 controllerNumber=1 scan=10408	28.7119
08111:4	1	R.C[+57.021]IC[+57.021]PPGYSLQNEKC[+57.021]EDIDEC[+57.021]VEEPEIC[+57.021]ALGT[+203.079]C[+57.021]SNTEGSFK.C	533	HexNAc(1)	C[+57]*6, T[+203]	1225.52	4	4899.06	4899.04	0	3.7	Specific	308.72	308.72	4.62	4.06	333	>FBN1 C term	1	DW111518_1.8975.8975.4	controllerType=0 controllerNumber=1 scan=8975	25.3141
08116:4	1	R.C[+57.021]IC[+57.021]PPGYSLQNEKC[+57.021]EDID[+15.995]EC[+57.021]VEEPEIC[+57.021]ALGTC[+57.021]SNTEGSFK.C	533		C[+57]*6, D[+16]	1179	4	4712.98	4711.95	1	4.8	Specific	543.73	543.73	12.64	6.7	333	>FBN1 C term	1	DW111518_1.8979.8979.4	controllerType=0 controllerNumber=1 scan=8979	25.3228
07859:4	1	R.C[+57.021]IC[+57.021]PPGYS[+203.079]LQNEKC[+57.021]EDIDEC[+57.021]VEEPEIC[+57.021]ALGTC[+57.021]SNTEGSFK.C	533	HexNAc(1)	C[+57]*6, S[+203]	1225.77	4	4900.04	4899.04	1	0.2	Specific	545.86	545.86	8	7.15	333	>FBN1 C term	1	DW111518_1.8734.8734.4	controllerType=0 controllerNumber=1 scan=8734	24.7624
09874:4	1	R.C[+57.021][-17.027]IC[+57.021]PPGYSLQNEKC[+57.021]EDIDEC[+57.021]VEEPEIC[+57.021]ALGTC[+57.021]SNTEGSFK.C	533		C[-17][+57]*6	1170.49	4	4678.93	4678.93	0	-0.8	Specific	768.14	768.14	63.47	12.35	333	>FBN1 C term	1	DW111518_1.10461.10461.4	controllerType=0 controllerNumber=1 scan=10461	28.8375
08019:4	1	R.C[+57.021]IC[+57.021]PPGYSLQNEKC[+57.021]EDID[+15.995]EC[+57.021]VEEPEIC[+57.021]ALGTC[+57.021]SNTEGSFK.C	533		C[+57]*6, D[+16]	1179	4	4712.98	4711.95	1	5.2	Specific	777.82	777.82	41.53	11.81	333	>FBN1 C term	1	DW111518_1.8883.8883.4	controllerType=0 controllerNumber=1 scan=8883	25.0949
08361:4	1	R.C[+57.021]IC[+57.021]PPGYSLQN[+0.984]EKC[+57.021]EDIDEC[+57.021]VEEPEIC[+57.021]ALGTC[+57.021]SNTEGSFK.C	533		C[+57]*6, N[+1]	1174.99	4	4696.96	4696.94	0	2.7	Specific	814.09	814.09	19.69	12.81	333	>FBN1 C term	1	DW111518_1.9189.9189.4	controllerType=0 controllerNumber=1 scan=9189	25.8196
08142:4	1	R.C[+57.021]IC[+57.021]PPGYS[+146.058]LQNEKC[+57.021]EDIDEC[+57.021]VEEPEIC[+57.021]ALGTC[+57.021]SNTEGSFK.C	533	Fuc(1)	C[+57]*6, S[+146]	1211.51	4	4843.02	4842.02	1	-0.1	Specific	909.59	909.59	21.51	15.26	333	>FBN1 C term	1	DW111518_1.9001.9001.4	controllerType=0 controllerNumber=1 scan=9001	25.3749
07997:4	1	R.C[+57.021]IC[+57.021]PPGYS[+146.058]LQNEKC[+57.021]EDIDEC[+57.021]VEEPEIC[+57.021]ALGTC[+57.021]SNTEGSFK.C	533	Fuc(1)	C[+57]*6, S[+146]	1211.26	4	4842.01	4842.02	0	-2.1	Specific	943.19	943.19	1.47	15.35	333	>FBN1 C term	1	DW111518_1.8862.8862.4	controllerType=0 controllerNumber=1 scan=8862	25.0476
07895:4	1	R.C[+57.021]IC[+57.021]PPGYSLQNEKC[+57.021]EDIDEC[+57.021]VEEPEIC[+57.021]ALGTC[+57.021]SNTEGS[+162.053]FK.C	533	Hex(1)	C[+57]*6, S[+162]	1215.52	4	4859.04	4858.01	1	5.1	Specific	962.78	962.78	6.31	15.81	333	>FBN1 C term	1	DW111518_1.8765.8765.4	controllerType=0 controllerNumber=1 scan=8765	24.8301
07832:4	1	R.C[+57.021]IC[+57.021]PPGYSLQNEKC[+57.021]EDIDEC[+57.021]VEEPEIC[+57.021]ALGTC[+57.021]SNTEGS[+162.053]FK.C	533	Hex(1)	C[+57]*6, S[+162]	1215.52	4	4859.05	4858.01	1	6.1	Specific	978.07	978.07	3.19	15.33	333	>FBN1 C term	1	DW111518_1.8710.8710.4	controllerType=0 controllerNumber=1 scan=8710	24.7063
07798:4	1	R.C[+57.021]IC[+57.021]PPGYSLQNEKC[+57.021]EDIDEC[+57.021]VEEPEIC[+57.021]ALGTC[+57.021]SNT[+146.058]EGSFK.C	533	Fuc(1)	C[+57]*6, T[+146]	1211.26	4	4842.03	4842.02	0	2.5	Specific	1075.06	1075.06	3.6	18.26	333	>FBN1 C term	1	DW111518_1.8684.8684.4	controllerType=0 controllerNumber=1 scan=8684	24.6459
07935:4	1	R.C[+57.021]IC[+57.021]PPGYSLQNEKC[+57.021]EDIDEC[+57.021]VEEPEIC[+57.021]ALGT[+146.058]C[+57.021]SNTEGSFK.C	533	Fuc(1)	C[+57]*6, T[+146]	1211.26	4	4842.02	4842.02	0	1.1	Specific	1117.66	1117.66	2.4	19.26	333	>FBN1 C term	1	DW111518_1.8804.8804.4	controllerType=0 controllerNumber=1 scan=8804	24.9179
07861:4	1	R.C[+57.021]IC[+57.021]PPGYSLQNEKC[+57.021]EDIDEC[+57.021]VEEPEIC[+57.021]ALGTC[+57.021]SNT[+146.058]EGSFK.C	533	Fuc(1)	C[+57]*6, T[+146]	1211.26	4	4842.03	4842.02	0	1.7	Specific	1231.97	1231.97	3.6	21.26	333	>FBN1 C term	1	DW111518_1.8737.8737.4	controllerType=0 controllerNumber=1 scan=8737	24.7698
09607:4	1	R.C[+57.021][-17.027]IC[+57.021]PPGYS[+146.058]LQNEKC[+57.021]EDIDEC[+57.021]VEEPEIC[+57.021]ALGTC[+57.021]SNTEGSFK.C	533	Fuc(1)	C[-17][+57]*6, S[+146]	1207.01	4	4825	4824.99	0	1.6	Specific	628.6	628.6	6.45	9.26	333	>FBN1 C term	1	DW111518_1.10239.10239.4	controllerType=0 controllerNumber=1 scan=10239	28.3092
08038:4	1	R.C[+57.021]IC[+57.021]PPGYSLQN[+0.984]EKC[+57.021]EDID[+15.995]EC[+57.021]VEEPEIC[+57.021]ALGTC[+57.021]SNTEGSFK.C	533		C[+57]*6, D[+16], N[+1]	1179.25	4	4713.98	4712.94	1	8.2	Specific	662.97	662.97	30.36	8.43	333	>FBN1 C term	1	DW111518_1.8899.8899.4	controllerType=0 controllerNumber=1 scan=8899	25.1317
07855:3	1	R.C[+57.021]IC[+57.021]PPGYSLQN[+0.984]EKC[+57.021]EDIDEC[+57.021]VEEPEIC[+57.021]ALGT[+146.058]C[+57.021]SNTEGSFK.C	533	Fuc(1)	C[+57]*6, N[+1], T[+146]	1615.01	3	4843.02	4843	0	3.9	Specific	1069.75	1069.75	2.4	17.81	333	>FBN1 C term	1	DW111518_1.8731.8731.3	controllerType=0 controllerNumber=1 scan=8731	24.7558
09570:3	1	R.C[+57.021][-17.027]IC[+57.021]PPGYS[+132.042]LQNEKC[+57.021]EDID[+15.995]EC[+57.021]VEEPEIC[+57.021]ALGTC[+57.021]SNTEGSFK.C	533	Pent(1)	C[-17][+57]*6, D[+16], S[+132]	1609.34	3	4825.99	4826.97	-1	5	Specific	216.42	216.42	0	3.39	333	>FBN1 C term	1	DW111518_1.10211.10211.3	controllerType=0 controllerNumber=1 scan=10211	28.2421
09538:4	1	R.C[+57.021][-17.027]IC[+57.021]PPGYS[+146.058]LQN[+0.984]EKC[+57.021]EDIDEC[+57.021]VEEPEIC[+57.021]ALGTC[+57.021]SNTEGSFK.C	533	Fuc(1)	C[-17][+57]*6, N[+1], S[+146]	1207	4	4824.99	4825.98	-1	3.2	Specific	575.98	575.98	8.63	7.81	333	>FBN1 C term	1	DW111518_1.10187.10187.4	controllerType=0 controllerNumber=1 scan=10187	28.1866
10034:3	1	K.C[+57.021][-17.027]EDIDEC[+57.021]VEEPEIC[+57.021]ALGTC[+57.021]SNTEGSFK.C	546		C[-17][+57]*4	1044.76	3	3132.25	3132.24	0	3.8	Specific	519.14	452	452	7.77	333	>FBN1 C term	1	DW111518_1.10599.10599.3	controllerType=0 controllerNumber=1 scan=10599	29.1606
09888:3	1	K.C[+57.021][-17.027]EDIDEC[+57.021]VEEPEIC[+57.021]ALGTC[+57.021]SNTEGSFK.C	546		C[-17][+57]*4	1044.75	3	3132.24	3132.24	0	-0.9	Specific	627.62	627.62	627.62	10.71	333	>FBN1 C term	1	DW111518_1.10472.10472.3	controllerType=0 controllerNumber=1 scan=10472	28.8634
08143:3	1	K.C[+57.021]EDIDEC[+57.021]VEEPEIC[+57.021]ALGTC[+57.021]SN[+0.984]TEGSFK.C	546		C[+57]*4, N[+1]	1050.76	3	3150.26	3150.25	0	1.1	Specific	718.52	718.52	718.52	12.61	333	>FBN1 C term	1	DW111518_1.9002.9002.3	controllerType=0 controllerNumber=1 scan=9002	25.3771
09960:3	1	K.C[+57.021][-17.027]EDIDEC[+57.021]VEEPEIC[+57.021]ALGTC[+57.021]SNTEGSFK.C	546		C[-17][+57]*4	1044.75	3	3132.25	3132.24	0	2	Specific	750.08	585.39	585.39	13.61	333	>FBN1 C term	1	DW111518_1.10537.10537.3	controllerType=0 controllerNumber=1 scan=10537	29.0157
07884:3	1	K.C[+57.021]EDID[+15.995]EC[+57.021]VEEPEIC[+57.021]ALGTC[+57.021]SN[+0.984]TEGSFK.C	546		C[+57]*4, D[+16], N[+1]	1056.1	3	3166.29	3166.25	0	12.9	Specific	269.75	269.75	94.51	2.16	333	>FBN1 C term	1	DW111518_1.8756.8756.3	controllerType=0 controllerNumber=1 scan=8756	24.8111
09411:3	1	K.C[+57.021][-17.027]EDIDEC[+57.021]VEEPEIC[+57.021]ALGT[+146.058]C[+57.021]SNTEGSFK.C	546	Fuc(1)	C[-17][+57]*4, T[+146]	1093.44	3	3278.31	3278.3	0	1.9	Specific	325.86	325.86	2.4	5.89	333	>FBN1 C term	1	DW111518_1.10086.10086.3	controllerType=0 controllerNumber=1 scan=10086	27.9466
07670:3	1	K.C[+57.021]EDIDEC[+57.021]VEEPEIC[+57.021]ALGT[+162.053]C[+57.021]SN[+0.984]TEGSFK.C	546	Hex(1)	C[+57]*4, N[+1], T[+162]	1104.79	3	3312.35	3312.31	0	14.6	Specific	405.88	405.88	2.4	6.04	333	>FBN1 C term	1	DW111518_1.8569.8569.3	controllerType=0 controllerNumber=1 scan=8569	24.3758
07606:3	1	K.C[+57.021]EDIDEC[+57.021]VEEPEIC[+57.021]ALGT[+162.053]C[+57.021]SN[+0.984]TEGSFK.C	546	Hex(1)	C[+57]*4, N[+1], T[+162]	1104.79	3	3312.35	3312.31	0	12.2	Specific	524.88	524.88	2.04	6.68	333	>FBN1 C term	1	DW111518_1.8511.8511.3	controllerType=0 controllerNumber=1 scan=8511	24.2415
09474:3	1	K.C[+57.021][-17.027]EDIDEC[+57.021]VEEPEIC[+57.021]ALGT[+146.058]C[+57.021]SNTEGSFK.C	546	Fuc(1)	C[-17][+57]*4, T[+146]	1093.44	3	3278.3	3278.3	0	1.4	Specific	647.65	647.65	2.4	10.61	333	>FBN1 C term	1	DW111518_1.10139.10139.3	controllerType=0 controllerNumber=1 scan=10139	28.0729
09572:3	1	K.C[+57.021][-17.027]EDIDEC[+57.021]VEEPEIC[+57.021]ALGT[+146.058]C[+57.021]SN[+0.984]TEGSFK.C	546	Fuc(1)	C[-17][+57]*4, N[+1], T[+146]	1093.77	3	3279.3	3279.28	0	5.2	Specific	135.12	135.12	2.4	4.39	333	>FBN1 C term	1	DW111518_1.10213.10213.3	controllerType=0 controllerNumber=1 scan=10213	28.2465
06124:3	1	K.C[+57.021]LC[+57.021]PEGFSLSSSGR.R	573		C[+57]*2	519.566	3	1556.68	1556.68	0	1	Specific	515.09	515.09	515.09	8.67	333	>FBN1 C term	1	DW111518_1.7222.7222.3	controllerType=0 controllerNumber=1 scan=7222	21.3134
05994:3	1	K.C[+57.021]LC[+57.021]PEGFSLSSSGR.R	573		C[+57]*2	519.566	3	1556.68	1556.68	0	0.6	Specific	539.85	539.85	539.85	8.96	333	>FBN1 C term	1	DW111518_1.7113.7113.3	controllerType=0 controllerNumber=1 scan=7113	21.0651
06403:2	1	K.C[+57.021]LC[+57.021]PEGFSLSSSGR.R	573		C[+57]*2	778.844	2	1556.68	1556.68	0	-1.3	Specific	604.4	604.4	604.4	11.16	333	>FBN1 C term	1	DW111518_1.7468.7468.2	controllerType=0 controllerNumber=1 scan=7468	21.8735
06058:3	1	K.C[+57.021]LC[+57.021]PEGFSLSSSGR.R	573		C[+57]*2	519.566	3	1556.68	1556.68	0	0.4	Specific	638.07	638.07	638.07	11.07	333	>FBN1 C term	1	DW111518_1.7165.7165.3	controllerType=0 controllerNumber=1 scan=7165	21.1839
06142:2	1	K.C[+57.021]LC[+57.021]PEGFSLSSSGR.R	573		C[+57]*2	778.846	2	1556.68	1556.68	0	0.3	Specific	668.54	668.54	668.54	12.07	333	>FBN1 C term	1	DW111518_1.7240.7240.2	controllerType=0 controllerNumber=1 scan=7240	21.3537
06331:2	1	K.C[+57.021]LC[+57.021]PEGFSLSSSGR.R	573		C[+57]*2	778.845	2	1556.68	1556.68	0	-0.2	Specific	708.63	708.63	708.63	13.16	333	>FBN1 C term	1	DW111518_1.7406.7406.2	controllerType=0 controllerNumber=1 scan=7406	21.7301
05960:2	1	K.C[+57.021]LC[+57.021]PEGFSLSSSGR.R	573		C[+57]*2	778.845	2	1556.68	1556.68	0	0.2	Specific	752.21	752.21	752.21	14.07	333	>FBN1 C term	1	DW111518_1.7079.7079.2	controllerType=0 controllerNumber=1 scan=7079	20.9907
06204:2	1	K.C[+57.021]LC[+57.021]PEGFSLSSSGR.R	573		C[+57]*2	778.846	2	1556.68	1556.68	0	0.6	Specific	761.81	761.81	761.81	14.07	333	>FBN1 C term	1	DW111518_1.7296.7296.2	controllerType=0 controllerNumber=1 scan=7296	21.4786
06271:2	1	K.C[+57.021]LC[+57.021]PEGFSLSSSGR.R	573		C[+57]*2	778.847	2	1556.69	1556.68	0	1.8	Specific	772.41	772.41	772.41	14.07	333	>FBN1 C term	1	DW111518_1.7354.7354.2	controllerType=0 controllerNumber=1 scan=7354	21.6086
06080:2	1	K.C[+57.021]LC[+57.021]PEGFSLSSSGR.R	573		C[+57]*2	778.845	2	1556.68	1556.68	0	0.2	Specific	806.85	806.85	806.85	15.07	333	>FBN1 C term	1	DW111518_1.7185.7185.2	controllerType=0 controllerNumber=1 scan=7185	21.2295
06014:2	1	K.C[+57.021]LC[+57.021]PEGFSLSSSGR.R	573		C[+57]*2	778.845	2	1556.68	1556.68	0	0	Specific	854.25	854.25	854.25	16.07	333	>FBN1 C term	1	DW111518_1.7130.7130.2	controllerType=0 controllerNumber=1 scan=7130	21.1054
09460:2	1	K.C[+57.021][-17.027]LC[+57.021]PEGFSLSSSGR.R	573		C[-17][+57]*2	770.334	2	1539.66	1539.66	0	2.2	Specific	200.21	200.21	200.21	3.46	333	>FBN1 C term	1	DW111518_1.10128.10128.3	controllerType=0 controllerNumber=1 scan=10128	28.0467
09790:2	1	K.C[+57.021][-17.027]LC[+57.021]PEGFSLSSSGR.R	573		C[-17][+57]*2	770.333	2	1539.66	1539.66	0	1.2	Specific	462.52	462.52	462.52	8.51	333	>FBN1 C term	1	DW111518_1.10393.10393.2	controllerType=0 controllerNumber=1 scan=10393	28.6771
10024:2	1	K.C[+57.021][-17.027]LC[+57.021]PEGFSLSSSGR.R	573		C[-17][+57]*2	770.332	2	1539.66	1539.66	0	-0.1	Specific	504.47	504.47	504.47	8.76	333	>FBN1 C term	1	DW111518_1.10591.10591.2	controllerType=0 controllerNumber=1 scan=10591	29.143
09725:2	1	K.C[+57.021][-17.027]LC[+57.021]PEGFSLSSSGR.R	573		C[-17][+57]*2	770.331	2	1539.66	1539.66	0	-0.7	Specific	520.4	520.4	520.4	9.05	333	>FBN1 C term	1	DW111518_1.10338.10338.2	controllerType=0 controllerNumber=1 scan=10338	28.5456
09961:2	1	K.C[+57.021][-17.027]LC[+57.021]PEGFSLSSSGR.R	573		C[-17][+57]*2	770.334	2	1539.66	1539.66	0	3	Specific	590.64	590.64	590.64	9.62	333	>FBN1 C term	1	DW111518_1.10538.10538.2	controllerType=0 controllerNumber=1 scan=10538	29.0178
09477:2	1	K.C[+57.021][-17.027]LC[+57.021]PEGFSLSSSGR.R	573		C[-17][+57]*2	770.333	2	1539.66	1539.66	0	1.5	Specific	623.96	623.96	623.96	11.07	333	>FBN1 C term	1	DW111518_1.10142.10142.2	controllerType=0 controllerNumber=1 scan=10142	28.0794
09673:2	1	K.C[+57.021][-17.027]LC[+57.021]PEGFSLSSSGR.R	573		C[-17][+57]*2	770.333	2	1539.66	1539.66	0	0.8	Specific	647.7	647.7	647.7	11.07	333	>FBN1 C term	1	DW111518_1.10293.10293.2	controllerType=0 controllerNumber=1 scan=10293	28.4384
09620:2	1	K.C[+57.021][-17.027]LC[+57.021]PEGFSLSSSGR.R	573		C[-17][+57]*2	770.333	2	1539.66	1539.66	0	1.3	Specific	706.08	706.08	706.08	13.07	333	>FBN1 C term	1	DW111518_1.10249.10249.2	controllerType=0 controllerNumber=1 scan=10249	28.3332
09549:2	1	K.C[+57.021][-17.027]LC[+57.021]PEGFSLSSSGR.R	573		C[-17][+57]*2	770.332	2	1539.66	1539.66	0	0	Specific	712.07	712.07	712.07	13.07	333	>FBN1 C term	1	DW111518_1.10195.10195.2	controllerType=0 controllerNumber=1 scan=10195	28.2053
04737:3	1	K.C[+57.021]LC[+57.021]PEGFSLSSSGRR.C	573		C[+57]*2	571.599	3	1712.78	1712.78	0	-0.4	Specific	206.53	206.53	206.53	2.62	333	>FBN1 C term	1	DW111518_1.6048.6048.3	controllerType=0 controllerNumber=1 scan=6048	18.6118
04807:3	1	K.C[+57.021]LC[+57.021]PEGFSLSSSGRR.C	573		C[+57]*2	571.601	3	1712.79	1712.78	0	2	Specific	353.01	353.01	353.01	4.09	333	>FBN1 C term	1	DW111518_1.6105.6105.3	controllerType=0 controllerNumber=1 scan=6105	18.742
02690:2	1	R.MSYC[+57.021]YAK.F	593		C[+57]	461.692	2	922.378	922.38	0	-2.1	Specific	309.39	309.39	309.39	3.95	333	>FBN1 C term	1	DW111518_1.4151.4151.2	controllerType=0 controllerNumber=1 scan=4151	14.2507
02319:2	1	R.MSYC[+57.021]YAK.F	593		C[+57]	461.693	2	922.379	922.38	0	-0.4	Specific	315.93	315.93	315.93	3.77	333	>FBN1 C term	1	DW111518_1.3746.3746.2	controllerType=0 controllerNumber=1 scan=3746	13.2765
02490:2	1	R.MSYC[+57.021]YAK.F	593		C[+57]	461.693	2	922.379	922.38	0	-1.4	Specific	325.16	325.16	325.16	3.81	333	>FBN1 C term	1	DW111518_1.3926.3926.2	controllerType=0 controllerNumber=1 scan=3926	13.7161
02609:2	1	R.MSYC[+57.021]YAK.F	593		C[+57]	461.693	2	922.378	922.38	0	-1.8	Specific	326.15	326.15	326.15	3.98	333	>FBN1 C term	1	DW111518_1.4058.4058.2	controllerType=0 controllerNumber=1 scan=4058	14.0331
02408:2	1	R.MSYC[+57.021]YAK.F	593		C[+57]	461.693	2	922.379	922.38	0	-1.1	Specific	333.73	333.73	333.73	3.98	333	>FBN1 C term	1	DW111518_1.3836.3836.2	controllerType=0 controllerNumber=1 scan=3836	13.4985
02368:2	1	R.MSYC[+57.021]YAK.F	593		C[+57]	461.693	2	922.379	922.38	0	-1.4	Specific	334.44	334.44	334.44	4.17	333	>FBN1 C term	1	DW111518_1.3792.3792.2	controllerType=0 controllerNumber=1 scan=3792	13.3887
02531:2	1	R.MSYC[+57.021]YAK.F	593		C[+57]	461.693	2	922.379	922.38	0	-1.4	Specific	340.33	340.33	340.33	4.64	333	>FBN1 C term	1	DW111518_1.3972.3972.2	controllerType=0 controllerNumber=1 scan=3972	13.8232
02573:2	1	R.MSYC[+57.021]YAK.F	593		C[+57]	461.693	2	922.378	922.38	0	-1.4	Specific	343.92	343.92	343.92	4.17	333	>FBN1 C term	1	DW111518_1.4017.4017.2	controllerType=0 controllerNumber=1 scan=4017	13.9308
02650:2	1	R.MSYC[+57.021]YAK.F	593		C[+57]	461.692	2	922.378	922.38	0	-2.2	Specific	360.19	360.19	360.19	4.17	333	>FBN1 C term	1	DW111518_1.4105.4105.2	controllerType=0 controllerNumber=1 scan=4105	14.1441
02447:2	1	R.MSYC[+57.021]YAK.F	593		C[+57]	461.693	2	922.378	922.38	0	-1.5	Specific	394.84	394.84	394.84	5.52	333	>FBN1 C term	1	DW111518_1.3880.3880.2	controllerType=0 controllerNumber=1 scan=3880	13.605
01605:2	1	R.M[+15.995]SYC[+57.021]YAK.F	593		C[+57], M[+16]	469.69	2	938.373	938.375	0	-1.7	Specific	118.94	118.94	118.94	2.03	333	>FBN1 C term	1	DW111518_1.3023.3023.3	controllerType=0 controllerNumber=1 scan=3023	11.4399
01487:2	1	R.M[+15.995]SYC[+57.021]YAK.F	593		C[+57], M[+16]	469.69	2	938.373	938.375	0	-2.2	Specific	124.77	124.77	124.77	2.16	333	>FBN1 C term	1	DW111518_1.2896.2896.3	controllerType=0 controllerNumber=1 scan=2896	11.1189
01444:2	1	R.M[+15.995]SYC[+57.021]YAK.F	593		C[+57], M[+16]	469.69	2	938.373	938.375	0	-2	Specific	139.04	139.04	139.04	2.29	333	>FBN1 C term	1	DW111518_1.2854.2854.3	controllerType=0 controllerNumber=1 scan=2854	11.0139
01565:2	1	R.M[+15.995]SYC[+57.021]YAK.F	593		C[+57], M[+16]	469.69	2	938.373	938.375	0	-1.4	Specific	150.97	150.97	150.97	2.37	333	>FBN1 C term	1	DW111518_1.2980.2980.3	controllerType=0 controllerNumber=1 scan=2980	11.3322
01527:2	1	R.M[+15.995]SYC[+57.021]YAK.F	593		C[+57], M[+16]	469.69	2	938.374	938.375	0	-1.2	Specific	162.26	162.26	162.26	2.37	333	>FBN1 C term	1	DW111518_1.2939.2939.3	controllerType=0 controllerNumber=1 scan=2939	11.2277
01770:2	1	R.M[+15.995]SYC[+57.021]YAK.F	593		C[+57], M[+16]	469.691	2	938.375	938.375	0	-0.1	Specific	187.76	187.76	187.76	2.32	333	>FBN1 C term	1	DW111518_1.3222.3222.3	controllerType=0 controllerNumber=1 scan=3222	11.9697
01728:2	1	R.M[+15.995]SYC[+57.021]YAK.F	593		C[+57], M[+16]	469.691	2	938.375	938.375	0	0	Specific	200.82	200.82	200.82	2.32	333	>FBN1 C term	1	DW111518_1.3179.3179.3	controllerType=0 controllerNumber=1 scan=3179	11.8635
01819:2	1	R.M[+15.995]SYC[+57.021]YAK.F	593		C[+57], M[+16]	469.69	2	938.374	938.375	0	-1	Specific	218.95	218.95	218.95	2.8	333	>FBN1 C term	1	DW111518_1.3267.3267.3	controllerType=0 controllerNumber=1 scan=3267	12.0806
02090:2	1	R.M[+15.995]SYC[+57.021]YAK.F	593		C[+57], M[+16]	469.691	2	938.375	938.375	0	-0.2	Specific	230.08	230.08	230.08	2.8	333	>FBN1 C term	1	DW111518_1.3538.3538.2	controllerType=0 controllerNumber=1 scan=3538	12.7721
02596:2	1	R.M[+15.995]SYC[+57.021]YAK.F	593		C[+57], M[+16]	469.691	2	938.374	938.375	0	-0.3	Specific	247.72	247.72	247.72	2.73	333	>FBN1 C term	1	DW111518_1.4044.4044.2	controllerType=0 controllerNumber=1 scan=4044	13.9971
01969:2	1	R.M[+15.995]SYC[+57.021]YAK.F	593		C[+57], M[+16]	469.691	2	938.375	938.375	0	-0.2	Specific	278.75	278.75	278.75	3.37	333	>FBN1 C term	1	DW111518_1.3412.3412.3	controllerType=0 controllerNumber=1 scan=3412	12.4446
02555:2	1	R.M[+15.995]SYC[+57.021]YAK.F	593		C[+57], M[+16]	469.69	2	938.372	938.375	0	-2.3	Specific	321.6	321.6	321.6	3.46	333	>FBN1 C term	1	DW111518_1.3998.3998.2	controllerType=0 controllerNumber=1 scan=3998	13.8853
02317:2	1	R.M[+15.995]SYC[+57.021]YAK.F	593		C[+57], M[+16]	469.691	2	938.374	938.375	0	-0.5	Specific	329.51	329.51	329.51	3.98	333	>FBN1 C term	1	DW111518_1.3745.3745.2	controllerType=0 controllerNumber=1 scan=3745	13.2748
02267:2	1	R.M[+15.995]SYC[+57.021]YAK.F	593		C[+57], M[+16]	469.691	2	938.375	938.375	0	0.1	Specific	334.65	334.65	334.65	4.29	333	>FBN1 C term	1	DW111518_1.3700.3700.2	controllerType=0 controllerNumber=1 scan=3700	13.1656
02412:2	1	R.M[+15.995]SYC[+57.021]YAK.F	593		C[+57], M[+16]	469.69	2	938.373	938.375	0	-1.5	Specific	344.97	344.97	344.97	3.99	333	>FBN1 C term	1	DW111518_1.3841.3841.2	controllerType=0 controllerNumber=1 scan=3841	13.5105
02492:2	1	R.M[+15.995]SYC[+57.021]YAK.F	593		C[+57], M[+16]	469.69	2	938.373	938.375	0	-1.5	Specific	366.91	366.91	366.91	5.17	333	>FBN1 C term	1	DW111518_1.3929.3929.2	controllerType=0 controllerNumber=1 scan=3929	13.7238
02370:2	1	R.M[+15.995]SYC[+57.021]YAK.F	593		C[+57], M[+16]	469.69	2	938.373	938.375	0	-1.4	Specific	374.78	374.78	374.78	5.7	333	>FBN1 C term	1	DW111518_1.3795.3795.2	controllerType=0 controllerNumber=1 scan=3795	13.3964
02452:2	1	R.M[+15.995]SYC[+57.021]YAK.F	593		C[+57], M[+16]	469.69	2	938.373	938.375	0	-1.5	Specific	391.7	391.7	391.7	5.52	333	>FBN1 C term	1	DW111518_1.3885.3885.2	controllerType=0 controllerNumber=1 scan=3885	13.617
09541:3	1	R.N[+3663.286]HSK.Q	612	HexNAc(6)Hex(7)Fuc(1)NeuAc(4)	N[+3663]	1383.83	3	4149.48	4148.53	1	-13.7	Specific	5.13	5.13	5.13	2.19	333	>FBN1 C term	1	DW111518_1.10189.10189.3	controllerType=0 controllerNumber=1 scan=10189	28.1909
01378:4	1	R.N[+2876.995]HSK.Q	612	HexNAc(5)Hex(6)NeuAc(2)NeuGc(1)	N[+2877]	841.321	4	3362.26	3362.24	0	6.2	Specific	8.97	8.97	8.97	2.04	333	>FBN1 C term	1	DW111518_1.2783.2783.4	controllerType=0 controllerNumber=1 scan=2783	10.8349
01521:4	1	R.N[+3607.259]HSK.Q	612	HexNAc(7)Hex(7)Fuc(1)NeuAc(1)NeuGc(2)	N[+3607]	1024.12	4	4093.47	4092.51	1	-9.2	Specific	17.37	17.37	17.37	2.19	333	>FBN1 C term	1	DW111518_1.2929.2929.4	controllerType=0 controllerNumber=1 scan=2929	11.1983
01903:3	1	R.N[+3081.095]HSK.Q	612	HexNAc(6)Hex(7)Fuc(1)NeuAc(2)	N[+3081]	1189.43	3	3566.28	3566.34	0	-16.7	Specific	28.85	28.85	28.85	2.19	333	>FBN1 C term	1	DW111518_1.3346.3346.3	controllerType=0 controllerNumber=1 scan=3346	12.2773
01237:4	1	R.N[+3517.228]HSK.Q	612	HexNAc(6)Hex(7)NeuAc(4)	N[+3517]	1001.62	4	4003.46	4002.47	1	-5.3	Specific	31.34	31.34	31.34	2.43	333	>FBN1 C term	1	DW111518_1.2634.2634.4	controllerType=0 controllerNumber=1 scan=2634	10.4384
01483:4	1	R.N[+2861.000]HSK.Q	612	HexNAc(5)Hex(6)NeuAc(3)	N[+2861]	837.321	4	3346.26	3346.25	0	4.6	Specific	45.61	45.61	45.61	3.08	333	>FBN1 C term	1	DW111518_1.2892.2892.4	controllerType=0 controllerNumber=1 scan=2892	11.109
01632:3	1	R.N[+3607.259]HSK.Q	612	HexNAc(7)Hex(7)Fuc(1)NeuAc(1)NeuGc(2)	N[+3607]	1365.16	3	4093.46	4092.51	1	-12.7	Specific	46.99	46.99	20	2.19	333	>FBN1 C term	1	DW111518_1.3055.3055.3	controllerType=0 controllerNumber=1 scan=3055	11.5222
01059:3	1	R.N[+2952.052]HSK.Q	612	HexNAc(6)Hex(8)Fuc(1)NeuAc(1)	N[+2952]	1146.42	3	3437.24	3437.3	0	-17.4	Specific	49.95	49.95	49.95	2.19	333	>FBN1 C term	1	DW111518_1.2437.2437.3	controllerType=0 controllerNumber=1 scan=2437	9.9004
01046:3	1	R.N[+2586.920]HSK.Q	612	HexNAc(5)Hex(7)Fuc(1)NeuAc(1)	N[+2587]	1024.71	3	3072.12	3072.17	0	-14.5	Specific	51.5	51.5	20	2.19	333	>FBN1 C term	1	DW111518_1.2423.2423.3	controllerType=0 controllerNumber=1 scan=2423	9.8628
01640:4	1	R.N[+3607.259]HSK.Q	612	HexNAc(7)Hex(7)Fuc(1)NeuAc(1)NeuGc(2)	N[+3607]	1023.62	4	4091.47	4092.51	-1	-7.1	Specific	52.8	43.13	20	2.19	333	>FBN1 C term	1	DW111518_1.3063.3063.4	controllerType=0 controllerNumber=1 scan=3063	11.5436
01436:4	1	R.N[+2861.000]HSK.Q	612	HexNAc(5)Hex(6)NeuAc(3)	N[+2861]	837.321	4	3346.26	3346.25	0	4.3	Specific	55.69	55.69	55.69	3.08	333	>FBN1 C term	1	DW111518_1.2846.2846.4	controllerType=0 controllerNumber=1 scan=2846	10.9942
01428:4	1	R.N[+2876.995]HSK.Q	612	HexNAc(5)Hex(6)NeuAc(2)NeuGc(1)	N[+2877]	841.319	4	3362.26	3362.24	0	4.2	Specific	67.34	67.34	35.56	3.08	333	>FBN1 C term	1	DW111518_1.2838.2838.4	controllerType=0 controllerNumber=1 scan=2838	10.9748
01240:3	1	R.N[+3517.228]HSK.Q	612	HexNAc(6)Hex(7)NeuAc(4)	N[+3517]	1334.82	3	4002.45	4002.47	0	-5.9	Specific	68.26	68.26	68.26	2.19	333	>FBN1 C term	1	DW111518_1.2636.2636.3	controllerType=0 controllerNumber=1 scan=2636	10.4428
07869:3	1	R.N[+2701.983]HSK.Q	612	HexNAc(7)Hex(7)Fuc(1)	N[+2702]	1063.08	3	3187.22	3187.23	0	-2.5	Specific	85.72	47.3	47.01	1.99	333	>FBN1 C term	1	DW111518_1.8744.8744.3	controllerType=0 controllerNumber=1 scan=8744	24.7849
02191:4	1	R.N[+3007.058]HS[+146.058]K.Q	612	HexNAc(5)Hex(6)Fuc(1)NeuAc(3),Fuc(1)	N[+3007], S[+146]	910.346	4	3638.36	3638.36	0	-0.4	Specific	1.1	1.1	1.1	2.52	333	>FBN1 C term	1	DW111518_1.3627.3627.4	controllerType=0 controllerNumber=1 scan=3627	12.9899
01525:4	1	R.N[+2715.963]HS[+146.058]K.Q	612	HexNAc(5)Hex(6)Fuc(1)NeuAc(2),Fuc(1)	N[+2716], S[+146]	837.572	4	3347.27	3347.27	0	-0.3	Specific	8.41	8.41	2.4	2.34	333	>FBN1 C term	1	DW111518_1.2936.2936.4	controllerType=0 controllerNumber=1 scan=2936	11.2196
08499:5	1	R.N[+3242.127]HS[+426.137]K.Q	612	HexNAc(6)Hex(7)NeuAc(2)NeuGc(1),Hex(1)Pent(2)	N[+3242], S[+426]	831.507	5	4153.51	4153.51	0	-0.8	Specific	20.79	20.79	1.69	2.15	333	>FBN1 C term	1	DW111518_1.9312.9312.4	controllerType=0 controllerNumber=1 scan=9312	26.1082
08214:4	1	R.NHS[+132.042]KQEC[+57.021]C[+57.021]C[+57.021]ALKGEGWGDPC[+57.021]ELC[+57.021]PT[+349.137]EPDEAFR.Q	612	Pent(1),HexNAc(1)Fuc(1)	C[+57]*5, S[+132], T[+349]	1080.43	4	4318.71	4318.76	0	-11.1	Specific	372.33	372.33	19.39	2.55	333	>FBN1 C term	1	DW111518_1.9068.9068.4	controllerType=0 controllerNumber=1 scan=9068	25.5327
08156:4	1	R.NHS[+132.042]KQEC[+57.021]C[+57.021]C[+57.021]ALKGEGWGDPC[+57.021]ELC[+57.021]PT[+349.137]EPDEAFR.Q	612	Pent(1),HexNAc(1)Fuc(1)	C[+57]*5, S[+132], T[+349]	1080.42	4	4318.68	4318.76	0	-19.4	Specific	487.84	487.84	19.09	3.06	333	>FBN1 C term	1	DW111518_1.9013.9013.4	controllerType=0 controllerNumber=1 scan=9013	25.4028
08097:4	1	R.NHS[+132.042]KQEC[+57.021]C[+57.021]C[+57.021]ALKGEGWGDPC[+57.021]ELC[+57.021]PT[+349.137]EPDEAFR.Q	612	Pent(1),HexNAc(1)Fuc(1)	C[+57]*5, S[+132], T[+349]	1080.43	4	4318.68	4318.76	0	-18.1	Specific	509.08	502.71	19.42	3.06	333	>FBN1 C term	1	DW111518_1.8960.8960.4	controllerType=0 controllerNumber=1 scan=8960	25.2776
01267:2	1	K.QEC[+57.021]C[+57.021]C[+57.021]ALK.G	616		C[+57]*3	534.717	2	1068.43	1068.43	0	0.5	Specific	264.98	234.62	234.62	3.45	333	>FBN1 C term	1	DW111518_1.2670.2670.2	controllerType=0 controllerNumber=1 scan=2670	10.5335
01012:2	1	K.QEC[+57.021]C[+57.021]C[+57.021]ALK.G	616		C[+57]*3	534.716	2	1068.43	1068.43	0	-1.7	Specific	353.51	259.88	259.88	3.71	333	>FBN1 C term	1	DW111518_1.2386.2386.2	controllerType=0 controllerNumber=1 scan=2386	9.7646
01050:2	1	K.QEC[+57.021]C[+57.021]C[+57.021]ALK.G	616		C[+57]*3	534.717	2	1068.43	1068.43	0	-0.9	Specific	503.53	382.71	382.71	6.77	333	>FBN1 C term	1	DW111518_1.2427.2427.2	controllerType=0 controllerNumber=1 scan=2427	9.8727
01234:2	1	K.QEC[+57.021]C[+57.021]C[+57.021]ALK.G	616		C[+57]*3	534.716	2	1068.43	1068.43	0	-1.5	Specific	504.4	425.94	425.94	6.77	333	>FBN1 C term	1	DW111518_1.2630.2630.2	controllerType=0 controllerNumber=1 scan=2630	10.4284
01088:2	1	K.QEC[+57.021]C[+57.021]C[+57.021]ALK.G	616		C[+57]*3	534.716	2	1068.43	1068.43	0	-1.4	Specific	544.71	411.11	411.11	7.07	333	>FBN1 C term	1	DW111518_1.2466.2466.2	controllerType=0 controllerNumber=1 scan=2466	9.9843
01159:2	1	K.QEC[+57.021]C[+57.021]C[+57.021]ALK.G	616		C[+57]*3	534.717	2	1068.43	1068.43	0	-0.9	Specific	551.08	331.28	331.28	5.34	333	>FBN1 C term	1	DW111518_1.2545.2545.2	controllerType=0 controllerNumber=1 scan=2545	10.2048
01194:2	1	K.QEC[+57.021]C[+57.021]C[+57.021]ALK.G	616		C[+57]*3	534.716	2	1068.43	1068.43	0	-1.9	Specific	569.12	370.56	370.56	9.38	333	>FBN1 C term	1	DW111518_1.2588.2588.2	controllerType=0 controllerNumber=1 scan=2588	10.3215
01192:2	1	K.QEC[+57.021]C[+57.021]C[+57.021]ALK.G	616		C[+57]*3	534.716	2	1068.43	1068.43	0	-1.9	Specific	570.54	387.45	387.45	9.38	333	>FBN1 C term	1	DW111518_1.2586.2586.2	controllerType=0 controllerNumber=1 scan=2586	10.3171
01117:2	1	K.QEC[+57.021]C[+57.021]C[+57.021]ALK.G	616		C[+57]*3	534.717	2	1068.43	1068.43	0	-0.5	Specific	579.82	361.34	361.34	6.39	333	>FBN1 C term	1	DW111518_1.2503.2503.2	controllerType=0 controllerNumber=1 scan=2503	10.0941
07767:3	1	K.QEC[+57.021]C[+57.021]C[+57.021]ALKGEGWGDPC[+57.021]ELC[+57.021]PTEPDEAFR.Q	616		C[+57]*5	1124.46	3	3371.36	3371.35	0	1.4	Specific	708.35	708.35	708.35	11.85	333	>FBN1 C term	1	DW111518_1.8656.8656.3	controllerType=0 controllerNumber=1 scan=8656	24.5804
07473:4	1	K.QEC[+57.021]C[+57.021]C[+57.021]ALKGEGWGDPC[+57.021]ELC[+57.021]PTEPDEAFR.Q	616		C[+57]*5	843.596	4	3371.36	3371.35	0	2.1	Specific	845.66	845.66	845.66	13.85	333	>FBN1 C term	1	DW111518_1.8396.8396.4	controllerType=0 controllerNumber=1 scan=8396	23.9736
07650:3	1	K.QEC[+57.021]C[+57.021]C[+57.021]ALKGEGWGDPC[+57.021]ELC[+57.021]PTEPDEAFR.Q	616		C[+57]*5	1124.46	3	3371.37	3371.35	0	5.7	Specific	889.69	889.69	889.69	13.93	333	>FBN1 C term	1	DW111518_1.8552.8552.3	controllerType=0 controllerNumber=1 scan=8552	24.3369
07350:4	1	K.QEC[+57.021]C[+57.021]C[+57.021]ALKGEGWGDPC[+57.021]ELC[+57.021]PTEPDEAFR.Q	616		C[+57]*5	843.594	4	3371.35	3371.35	0	0.5	Specific	907.71	907.71	907.71	15.85	333	>FBN1 C term	1	DW111518_1.8289.8289.4	controllerType=0 controllerNumber=1 scan=8289	23.727
07407:4	1	K.QEC[+57.021]C[+57.021]C[+57.021]ALKGEGWGDPC[+57.021]ELC[+57.021]PTEPDEAFR.Q	616		C[+57]*5	843.595	4	3371.36	3371.35	0	1.3	Specific	982.16	982.16	982.16	16.85	333	>FBN1 C term	1	DW111518_1.8341.8341.4	controllerType=0 controllerNumber=1 scan=8341	23.8473
07582:3	1	K.QEC[+57.021]C[+57.021]C[+57.021]ALKGEGWGDPC[+57.021]ELC[+57.021]PTEPDEAFR.Q	616		C[+57]*5	1124.46	3	3371.36	3371.35	0	2.2	Specific	1162.09	1162.09	1162.09	20.85	333	>FBN1 C term	1	DW111518_1.8491.8491.3	controllerType=0 controllerNumber=1 scan=8491	24.1941
07326:3	1	K.QEC[+57.021]C[+57.021]C[+57.021]ALKGEGWGDPC[+57.021]ELC[+57.021]PTEPDEAFR.Q	616		C[+57]*5	1124.45	3	3371.34	3371.35	0	-4.2	Specific	1218.33	1218.33	1218.33	20.61	333	>FBN1 C term	1	DW111518_1.8269.8269.3	controllerType=0 controllerNumber=1 scan=8269	23.6813
07510:3	1	K.QEC[+57.021]C[+57.021]C[+57.021]ALKGEGWGDPC[+57.021]ELC[+57.021]PTEPDEAFR.Q	616		C[+57]*5	1124.46	3	3371.36	3371.35	0	1.9	Specific	1342.63	1342.63	1342.63	23.85	333	>FBN1 C term	1	DW111518_1.8428.8428.3	controllerType=0 controllerNumber=1 scan=8428	24.0482
07382:3	1	K.QEC[+57.021]C[+57.021]C[+57.021]ALKGEGWGDPC[+57.021]ELC[+57.021]PTEPDEAFR.Q	616		C[+57]*5	1124.46	3	3371.36	3371.35	0	1.1	Specific	1418.43	1418.43	1418.43	25.85	333	>FBN1 C term	1	DW111518_1.8318.8318.3	controllerType=0 controllerNumber=1 scan=8318	23.7955
07447:3	1	K.QEC[+57.021]C[+57.021]C[+57.021]ALKGEGWGDPC[+57.021]ELC[+57.021]PTEPDEAFR.Q	616		C[+57]*5	1124.46	3	3371.36	3371.35	0	1.9	Specific	1419.31	1419.31	1419.31	25.85	333	>FBN1 C term	1	DW111518_1.8373.8373.3	controllerType=0 controllerNumber=1 scan=8373	23.9215
07379:3	1	K.QEC[+57.021]C[+57.021]C[+57.021]ALKGEGW[+15.995]GDPC[+57.021]ELC[+57.021]PTEPDEAFR.Q	616		C[+57]*5, W[+16]	1129.79	3	3387.34	3387.35	0	-2	Specific	955.99	917.88	32.2	16.95	333	>FBN1 C term	1	DW111518_1.8315.8315.3	controllerType=0 controllerNumber=1 scan=8315	23.7871
08306:3	1	K.GEGWGDPC[+57.021]ELC[+57.021]PTEPDEAFR.Q	624		C[+57]*2	774.657	3	2321.96	2321.94	0	5.4	Specific	504.77	504.77	504.77	7.51	333	>FBN1 C term	1	DW111518_1.9142.9142.3	controllerType=0 controllerNumber=1 scan=9142	25.7093
08084:3	1	K.GEGWGDPC[+57.021]ELC[+57.021]PTEPDEAFR.Q	624		C[+57]*2	774.657	3	2321.96	2321.94	0	6	Specific	559.29	559.29	559.29	7.32	333	>FBN1 C term	1	DW111518_1.8948.8948.3	controllerType=0 controllerNumber=1 scan=8948	25.2499
08229:2	1	K.GEGWGDPC[+57.021]ELC[+57.021]PTEPDEAFR.Q	624		C[+57]*2	1161.48	2	2321.95	2321.94	0	2.3	Specific	578.88	578.88	578.88	9.35	333	>FBN1 C term	1	DW111518_1.9080.9080.2	controllerType=0 controllerNumber=1 scan=9080	25.5608
07872:3	1	K.GEGWGDPC[+57.021]ELC[+57.021]PTEPDEAFR.Q	624		C[+57]*2	774.653	3	2321.94	2321.94	0	0.1	Specific	606.49	606.49	606.49	10.35	333	>FBN1 C term	1	DW111518_1.8747.8747.2	controllerType=0 controllerNumber=1 scan=8747	24.7934
08225:3	1	K.GEGWGDPC[+57.021]ELC[+57.021]PTEPDEAFR.Q	624		C[+57]*2	774.656	3	2321.95	2321.94	0	4.3	Specific	692.41	692.41	692.41	10.91	333	>FBN1 C term	1	DW111518_1.9077.9077.3	controllerType=0 controllerNumber=1 scan=9077	25.5543
08075:2	1	K.GEGWGDPC[+57.021]ELC[+57.021]PTEPDEAFR.Q	624		C[+57]*2	1161.47	2	2321.93	2321.94	0	-4.3	Specific	719.95	707.64	707.64	11.11	333	>FBN1 C term	1	DW111518_1.8940.8940.2	controllerType=0 controllerNumber=1 scan=8940	25.2313
08155:3	1	K.GEGWGDPC[+57.021]ELC[+57.021]PTEPDEAFR.Q	624		C[+57]*2	774.654	3	2321.95	2321.94	0	2.1	Specific	725.07	725.07	725.07	12.35	333	>FBN1 C term	1	DW111518_1.9012.9012.3	controllerType=0 controllerNumber=1 scan=9012	25.4006
07888:3	1	K.GEGWGDPC[+57.021]ELC[+57.021]PTEPDEAFR.Q	624		C[+57]*2	774.653	3	2321.94	2321.94	0	0.1	Specific	781.43	781.43	781.43	13.35	333	>FBN1 C term	1	DW111518_1.8760.8760.3	controllerType=0 controllerNumber=1 scan=8760	24.82
08060:3	1	K.GEGWGDPC[+57.021]ELC[+57.021]PTEPDEAFR.Q	624		C[+57]*2	774.653	3	2321.94	2321.94	0	0.1	Specific	834.96	834.96	834.96	14.35	333	>FBN1 C term	1	DW111518_1.8922.8922.3	controllerType=0 controllerNumber=1 scan=8922	25.1852
08004:3	1	K.GEGWGDPC[+57.021]ELC[+57.021]PTEPDEAFR.Q	624		C[+57]*2	774.652	3	2321.94	2321.94	0	-1.2	Specific	931.39	931.39	931.39	16.45	333	>FBN1 C term	1	DW111518_1.8870.8870.3	controllerType=0 controllerNumber=1 scan=8870	25.0658
07946:3	1	K.GEGWGDPC[+57.021]ELC[+57.021]PTEPDEAFR.Q	624		C[+57]*2	774.653	3	2321.94	2321.94	0	-0.1	Specific	932.83	932.83	932.83	16.35	333	>FBN1 C term	1	DW111518_1.8814.8814.3	controllerType=0 controllerNumber=1 scan=8814	24.9405
07853:2	1	K.GEGWGDPC[+57.021]ELC[+57.021]PTEPDEAFR.Q	624		C[+57]*2	1161.48	2	2321.95	2321.94	0	3.8	Specific	965.27	963.79	963.79	16.91	333	>FBN1 C term	1	DW111518_1.8729.8729.2	controllerType=0 controllerNumber=1 scan=8729	24.7514
07967:2	1	K.GEGWGDPC[+57.021]ELC[+57.021]PTEPDEAFR.Q	624		C[+57]*2	1161.48	2	2321.94	2321.94	0	0.2	Specific	997.97	997.97	997.97	17.35	333	>FBN1 C term	1	DW111518_1.8835.8835.2	controllerType=0 controllerNumber=1 scan=8835	24.9874
07911:2	1	K.GEGWGDPC[+57.021]ELC[+57.021]PTEPDEAFR.Q	624		C[+57]*2	1161.48	2	2321.95	2321.94	0	1.1	Specific	1015.03	1015.03	1015.03	18.35	333	>FBN1 C term	1	DW111518_1.8780.8780.2	controllerType=0 controllerNumber=1 scan=8780	24.8658
07069:3	1	K.GEGW[+15.995]GDPC[+57.021]ELC[+57.021]PTEPDEAFR.Q	624		C[+57]*2, W[+16]	779.986	3	2337.94	2337.94	0	2.6	Specific	607.52	607.52	8.71	10.35	333	>FBN1 C term	1	DW111518_1.8036.8036.3	controllerType=0 controllerNumber=1 scan=8036	23.1583
07355:3	1	K.GEGW[+15.995]GDPC[+57.021]ELC[+57.021]PTEPDEAFR.Q	624		C[+57]*2, W[+16]	779.984	3	2337.94	2337.94	0	-1	Specific	723.01	723.01	34.03	12.45	333	>FBN1 C term	1	DW111518_1.8293.8293.3	controllerType=0 controllerNumber=1 scan=8293	23.7357
07151:3	1	K.GEGW[+15.995]GD[+15.995]PC[+57.021]ELC[+57.021]PTEPDEAFR.Q	624		C[+57]*2, D[+16], W[+16]	785.316	3	2353.93	2353.93	0	-0.3	Specific	519.41	519.41	414.86	8.05	333	>FBN1 C term	1	DW111518_1.8107.8107.3	controllerType=0 controllerNumber=1 scan=8107	23.3217
07422:4	1	R.QIC[+57.021]PYGSGIIVGPDDSAVDMDEC[+57.021]KEPDVC[+57.021]K.H	644		C[+57]*3	839.373	4	3354.47	3354.46	0	2.5	Specific	1091.42	1091.42	1091.42	17.85	333	>FBN1 C term	1	DW111518_1.8352.8352.4	controllerType=0 controllerNumber=1 scan=8352	23.8731
07358:4	1	R.QIC[+57.021]PYGSGIIVGPDDSAVDMDEC[+57.021]KEPDVC[+57.021]K.H	644		C[+57]*3	839.372	4	3354.46	3354.46	0	0.5	Specific	1147	1147	1147	18.85	333	>FBN1 C term	1	DW111518_1.8297.8297.4	controllerType=0 controllerNumber=1 scan=8297	23.7462
07295:4	1	R.QIC[+57.021]PYGSGIIVGPDDSAVDMDEC[+57.021]KEPDVC[+57.021]K.H	644		C[+57]*3	839.371	4	3354.46	3354.46	0	0	Specific	1150.93	1150.93	1150.93	19.85	333	>FBN1 C term	1	DW111518_1.8242.8242.4	controllerType=0 controllerNumber=1 scan=8242	23.6217
07617:3	1	R.QIC[+57.021]PYGSGIIVGPDDSAVDMDEC[+57.021]KEPDVC[+57.021]K.H	644		C[+57]*3	1118.83	3	3354.47	3354.46	0	3.5	Specific	1151.64	1151.64	1151.64	19.4	333	>FBN1 C term	1	DW111518_1.8522.8522.3	controllerType=0 controllerNumber=1 scan=8522	24.2673
07242:4	1	R.QIC[+57.021]PYGSGIIVGPDDSAVDMDEC[+57.021]KEPDVC[+57.021]K.H	644		C[+57]*3	839.37	4	3354.46	3354.46	0	-1.1	Specific	1212.22	1212.22	1212.22	20.94	333	>FBN1 C term	1	DW111518_1.8191.8191.4	controllerType=0 controllerNumber=1 scan=8191	23.51
07533:3	1	R.QIC[+57.021]PYGSGIIVGPDDSAVDMDEC[+57.021]KEPDVC[+57.021]K.H	644		C[+57]*3	1118.83	3	3354.47	3354.46	0	3.3	Specific	1405.66	1405.66	1405.66	24.4	333	>FBN1 C term	1	DW111518_1.8448.8448.3	controllerType=0 controllerNumber=1 scan=8448	24.0928
07464:3	1	R.QIC[+57.021]PYGSGIIVGPDDSAVDMDEC[+57.021]KEPDVC[+57.021]K.H	644		C[+57]*3	1118.83	3	3354.47	3354.46	0	2.4	Specific	1417.51	1417.51	1417.51	24.85	333	>FBN1 C term	1	DW111518_1.8388.8388.3	controllerType=0 controllerNumber=1 scan=8388	23.9543
07332:3	1	R.QIC[+57.021]PYGSGIIVGPDDSAVDMDEC[+57.021]KEPDVC[+57.021]K.H	644		C[+57]*3	1118.83	3	3354.47	3354.46	0	2.2	Specific	1463.85	1463.85	1463.85	25.85	333	>FBN1 C term	1	DW111518_1.8275.8275.3	controllerType=0 controllerNumber=1 scan=8275	23.6953
07395:3	1	R.QIC[+57.021]PYGSGIIVGPDDSAVDMDEC[+57.021]KEPDVC[+57.021]K.H	644		C[+57]*3	1118.83	3	3354.48	3354.46	0	3.6	Specific	1486.1	1486.1	1486.1	25.4	333	>FBN1 C term	1	DW111518_1.8330.8330.3	controllerType=0 controllerNumber=1 scan=8330	23.8229
07272:3	1	R.QIC[+57.021]PYGSGIIVGPDDSAVDMDEC[+57.021]KEPDVC[+57.021]K.H	644		C[+57]*3	1118.83	3	3354.46	3354.46	0	0.1	Specific	1487.53	1487.53	1487.53	25.85	333	>FBN1 C term	1	DW111518_1.8220.8220.3	controllerType=0 controllerNumber=1 scan=8220	23.5724
07220:3	1	R.QIC[+57.021]PYGSGIIVGPDDSAVDMDEC[+57.021]KEPDVC[+57.021]K.H	644		C[+57]*3	1118.83	3	3354.46	3354.46	0	-0.4	Specific	1542.67	1542.67	1542.67	26.94	333	>FBN1 C term	1	DW111518_1.8168.8168.3	controllerType=0 controllerNumber=1 scan=8168	23.4592
07223:4	1	R.QIC[+57.021]PYGSGIIVGPDDSAVDM[+15.995]DEC[+57.021]KEPDVC[+57.021]K.H	644		C[+57]*3, M[+16]	843.37	4	3370.46	3370.46	0	0	Specific	991.14	991.14	13.56	15.85	333	>FBN1 C term	1	DW111518_1.8171.8171.4	controllerType=0 controllerNumber=1 scan=8171	23.465
06731:4	1	R.QIC[+57.021]PYGSGIIVGPDDSAVDM[+15.995]DEC[+57.021]KEPDVC[+57.021]K.H	644		C[+57]*3, M[+16]	843.369	4	3370.45	3370.46	0	-1.4	Specific	1029.79	1029.79	6.63	16.94	333	>FBN1 C term	1	DW111518_1.7753.7753.4	controllerType=0 controllerNumber=1 scan=7753	22.5264
06992:3	1	R.QIC[+57.021]PYGSGIIVGPDDSAVDM[+15.995]DEC[+57.021]KEPDVC[+57.021]K.H	644		C[+57]*3, M[+16]	1124.16	3	3370.47	3370.46	0	2.4	Specific	1049.55	1049.55	14.2	16.85	333	>FBN1 C term	1	DW111518_1.7973.7973.3	controllerType=0 controllerNumber=1 scan=7973	23.0147
07076:3	1	R.QIC[+57.021]PYGSGIIVGPDDSAVD[+15.995]MDEC[+57.021]KEPDVC[+57.021]K.H	644		C[+57]*3, D[+16]	1124.16	3	3370.48	3370.46	0	5.2	Specific	1066.29	1066.29	0.81	17.4	333	>FBN1 C term	1	DW111518_1.8041.8041.3	controllerType=0 controllerNumber=1 scan=8041	23.1691
06911:3	1	R.QIC[+57.021]PYGSGIIVGPDDSAVDM[+15.995]DEC[+57.021]KEPDVC[+57.021]K.H	644		C[+57]*3, M[+16]	1124.16	3	3370.47	3370.46	0	3.6	Specific	1111.19	1111.19	8.84	18.4	333	>FBN1 C term	1	DW111518_1.7907.7907.3	controllerType=0 controllerNumber=1 scan=7907	22.8671
06842:3	1	R.QIC[+57.021]PYGSGIIVGPDDSAVDM[+15.995]DEC[+57.021]KEPDVC[+57.021]K.H	644		C[+57]*3, M[+16]	1124.16	3	3370.47	3370.46	0	2.1	Specific	1297.26	1297.26	20.09	21.85	333	>FBN1 C term	1	DW111518_1.7848.7848.3	controllerType=0 controllerNumber=1 scan=7848	22.7361
07126:3	1	R.QIC[+57.021]PYGSGIIVGPDDSAVDM[+15.995]DEC[+57.021]KEPDVC[+57.021]K.H	644		C[+57]*3, M[+16]	1124.16	3	3370.47	3370.46	0	4.4	Specific	1329.58	1329.58	8.96	22.4	333	>FBN1 C term	1	DW111518_1.8089.8089.3	controllerType=0 controllerNumber=1 scan=8089	23.2817
07196:3	1	R.QIC[+57.021]PYGSGIIVGPDDSAVDM[+15.995]DEC[+57.021]KEPDVC[+57.021]K.H	644		C[+57]*3, M[+16]	1124.16	3	3370.46	3370.46	0	0.6	Specific	1372.09	1372.09	19.1	23.85	333	>FBN1 C term	1	DW111518_1.8148.8148.3	controllerType=0 controllerNumber=1 scan=8148	23.4148
07250:3	1	R.QIC[+57.021]PYGSGIIVGPDDSAVDM[+15.995]DEC[+57.021]KEPDVC[+57.021]K.H	644		C[+57]*3, M[+16]	1124.16	3	3370.46	3370.46	0	-0.6	Specific	1376.78	1376.78	9.47	23.94	333	>FBN1 C term	1	DW111518_1.8200.8200.3	controllerType=0 controllerNumber=1 scan=8200	23.5286
06773:3	1	R.QIC[+57.021]PYGSGIIVGPDDSAVDM[+15.995]DEC[+57.021]KEPDVC[+57.021]K.H	644		C[+57]*3, M[+16]	1124.16	3	3370.46	3370.46	0	0.7	Specific	1432.58	1432.58	8.69	24.85	333	>FBN1 C term	1	DW111518_1.7791.7791.3	controllerType=0 controllerNumber=1 scan=7791	22.61
06713:3	1	R.QIC[+57.021]PYGSGIIVGPDDSAVDM[+15.995]DEC[+57.021]KEPDVC[+57.021]K.H	644		C[+57]*3, M[+16]	1124.16	3	3370.46	3370.46	0	1.4	Specific	1452.86	1452.86	10.99	25.85	333	>FBN1 C term	1	DW111518_1.7738.7738.3	controllerType=0 controllerNumber=1 scan=7738	22.493
01938:2	1	K.HGQC[+57.021]IN[+0.984]TDGSYR.C	674		C[+57], N[+1]	704.802	2	1408.6	1408.59	0	3.8	Specific	381.45	374.8	374.8	4.66	333	>FBN1 C term	1	DW111518_1.3378.3378.2	controllerType=0 controllerNumber=1 scan=3378	12.3581
01864:3	1	K.HGQC[+57.021]IN[+0.984]TDGSYR.C	674		C[+57], N[+1]	470.204	3	1408.6	1408.59	0	4.1	Specific	457.27	457.27	457.27	6.86	333	>FBN1 C term	1	DW111518_1.3311.3311.3	controllerType=0 controllerNumber=1 scan=3311	12.1912
01914:3	1	K.HGQC[+57.021]IN[+0.984]TDGSYR.C	674		C[+57], N[+1]	470.203	3	1408.59	1408.59	0	2.8	Specific	473.88	473.88	473.88	6.86	333	>FBN1 C term	1	DW111518_1.3355.3355.3	controllerType=0 controllerNumber=1 scan=3355	12.2992
08115:4	1	R.C[+57.021]EC[+57.021]PFGYT[+132.042]LAGNEC[+57.021]VDTDEC[+57.021]SVGNPC[+57.021]GN[+1850.693]GTC[+57.021]K.N	686	Pent(1),HexNAc(6)Hex(3)Fuc(1)	C[+57]*6, N[+1851], T[+132]	1403.79	4	5612.14	5611.12	1	3.6	Specific	44.2	44.2	10.66	2.51	333	>FBN1 C term	1	DW111518_1.8978.8978.4	controllerType=0 controllerNumber=1 scan=8978	25.3206
09140:4	1	R.C[+57.021]EC[+57.021]PFGYTLAGN[+0.984]EC[+57.021]VDTDEC[+57.021]SVGNPC[+57.021]GN[+2069.767]GTC[+57.021]K.N	686	HexNAc(7)Hex(4)	C[+57]*6, N[+1][+2070]	1425.8	4	5700.17	5699.14	1	5.4	Specific	49.4	49.4	13.21	2.51	333	>FBN1 C term	1	DW111518_1.9854.9854.4	controllerType=0 controllerNumber=1 scan=9854	27.3942
09204:4	1	R.C[+57.021]EC[+57.021]PFGYTLAGN[+0.984]EC[+57.021]VDTDEC[+57.021]SVGNPC[+57.021]GN[+2069.767]GTC[+57.021]K.N	686	HexNAc(7)Hex(4)	C[+57]*6, N[+1][+2070]	1425.8	4	5700.17	5699.14	1	5.5	Specific	77.13	77.13	23.6	2.51	333	>FBN1 C term	1	DW111518_1.9909.9909.4	controllerType=0 controllerNumber=1 scan=9909	27.5254
08102:4	1	R.C[+57.021]EC[+57.021]PFGYT[+132.042]LAGNEC[+57.021]VDTDEC[+57.021]SVGNPC[+57.021]GN[+1647.613]GTC[+57.021]K.N	686	Pent(1),HexNAc(5)Hex(3)Fuc(1)	C[+57]*6, N[+1648], T[+132]	1353.03	4	5409.08	5408.04	1	7.4	Specific	162.87	162.87	39.99	2.95	333	>FBN1 C term	1	DW111518_1.8966.8966.4	controllerType=0 controllerNumber=1 scan=8966	25.2925
08181:4	1	R.C[+57.021]EC[+57.021]PFGYTLAGNEC[+57.021]VDTDEC[+57.021]S[+426.137]VGNPC[+57.021]GNGT[+802.286]C[+57.021]K.N	686	Hex(1)Pent(2),HexNAc(1)Hex(1)Fuc(1)NeuAc(1)	C[+57]*6, S[+426], T[+802]	1214.97	4	4856.85	4856.81	0	7.8	Specific	461.19	461.19	0	6.13	333	>FBN1 C term	1	DW111518_1.9037.9037.4	controllerType=0 controllerNumber=1 scan=9037	25.4591
08233:4	1	R.C[+57.021]EC[+57.021]PFGYT[+802.286]LAGNEC[+57.021]VDTDEC[+57.021]SVGNPC[+57.021]GNGT[+426.137]C[+57.021]K.N	686	HexNAc(1)Hex(1)Fuc(1)NeuAc(1),Hex(1)Pent(2)	C[+57]*6, T[+426][+802]	1214.97	4	4856.88	4856.81	0	14.1	Specific	479.6	479.6	1.15	5.17	333	>FBN1 C term	1	DW111518_1.9085.9085.4	controllerType=0 controllerNumber=1 scan=9085	25.5739
09865:4	1	K.NVIGGFEC[+57.021]TC[+57.021]EEGFEPGPMMTC[+57.021]EDINEC[+57.021]AQNPLLC[+57.021]AFR.C	718		C[+57]*5	1113.97	4	4452.86	4452.85	0	3.8	Specific	249.66	249.66	28.99	4.41	333	>FBN1 C term	1	DW111518_1.10452.10452.4	controllerType=0 controllerNumber=1 scan=10452	28.8159
09920:4	1	K.NVIGGFEC[+57.021]TC[+57.021]EEGFEPGPMMT[+132.042]C[+57.021]EDINEC[+57.021]AQNPLLC[+57.021]AFR.C	718	Pent(1)	C[+57]*5, T[+132]	1146.72	4	4583.86	4584.89	-1	-5.2	Specific	83.37	83.37	14.12	2.26	333	>FBN1 C term	1	DW111518_1.10499.10499.4	controllerType=0 controllerNumber=1 scan=10499	28.9262
09852:4	1	K.NVIGGFEC[+57.021]TC[+57.021]EEGFEPGPMMT[+132.042]C[+57.021]EDINEC[+57.021]AQNPLLC[+57.021]AFR.C	718	Pent(1)	C[+57]*5, T[+132]	1146.97	4	4584.86	4584.89	0	-5.8	Specific	293.42	293.42	3.82	3.35	333	>FBN1 C term	1	DW111518_1.10441.10441.4	controllerType=0 controllerNumber=1 scan=10441	28.7899
09921:4	1	K.NVIGGFEC[+57.021]TC[+57.021]EEGFEPGPMMT[+132.042]C[+57.021]EDIN[+0.984]EC[+57.021]AQNPLLC[+57.021]AFR.C	718	Pent(1)	C[+57]*5, N[+1], T[+132]	1147.47	4	4586.87	4585.87	1	-2.4	Specific	71.07	71.07	14.13	3.34	333	>FBN1 C term	1	DW111518_1.10499.10499.4	controllerType=0 controllerNumber=1 scan=10499	28.9262
03136:3	1	R.C[+57.021]VNT[+264.085]YGS[+426.137]YEC[+57.021]K.C	756	Pent(2),Hex(1)Pent(2)	C[+57]*2, S[+426], T[+264]	690.943	3	2070.81	2070.78	0	17.9	Specific	314.94	314.94	3.87	2.24	333	>FBN1 C term	1	DW111518_1.4598.4598.3	controllerType=0 controllerNumber=1 scan=4598	15.3136
03194:3	1	R.C[+57.021]VNT[+264.085]YGS[+426.137]YEC[+57.021]K.C	756	Pent(2),Hex(1)Pent(2)	C[+57]*2, S[+426], T[+264]	690.943	3	2070.81	2070.78	0	17.2	Specific	315.47	315.47	0.52	2.24	333	>FBN1 C term	1	DW111518_1.4651.4651.3	controllerType=0 controllerNumber=1 scan=4651	15.4368
04251:1	1	K.C[+57.021]PVGYVLR.E	767		C[+57]	963.507	1	963.507	963.508	0	-0.7	Specific	214.32	214.32	214.32	1.97	333	>FBN1 C term	1	DW111518_1.5622.5622.2	controllerType=0 controllerNumber=1 scan=5622	17.6413
05551:2	1	K.C[+57.021]PVGYVLR.E	767		C[+57]	482.258	2	963.509	963.508	0	0.7	Specific	223.82	223.82	223.82	3.02	333	>FBN1 C term	1	DW111518_1.6732.6732.2	controllerType=0 controllerNumber=1 scan=6732	20.2021
04815:2	1	K.C[+57.021]PVGYVLR.E	767		C[+57]	482.258	2	963.509	963.508	0	0.9	Specific	478.57	478.57	478.57	6.27	333	>FBN1 C term	1	DW111518_1.6112.6112.2	controllerType=0 controllerNumber=1 scan=6112	18.7591
04710:2	1	K.C[+57.021]PVGYVLR.E	767		C[+57]	482.258	2	963.509	963.508	0	0.8	Specific	487.9	487.9	487.9	7.89	333	>FBN1 C term	1	DW111518_1.6023.6023.2	controllerType=0 controllerNumber=1 scan=6023	18.5563
04034:2	1	K.C[+57.021]PVGYVLR.E	767		C[+57]	482.257	2	963.507	963.508	0	-1.3	Specific	527.12	527.12	527.12	7.07	333	>FBN1 C term	1	DW111518_1.5424.5424.2	controllerType=0 controllerNumber=1 scan=5424	17.196
04650:2	1	K.C[+57.021]PVGYVLR.E	767		C[+57]	482.257	2	963.506	963.508	0	-1.8	Specific	536.97	536.97	536.97	6.6	333	>FBN1 C term	1	DW111518_1.5970.5970.2	controllerType=0 controllerNumber=1 scan=5970	18.4342
04578:2	1	K.C[+57.021]PVGYVLR.E	767		C[+57]	482.257	2	963.508	963.508	0	-0.4	Specific	555.74	555.74	555.74	7.07	333	>FBN1 C term	1	DW111518_1.5910.5910.2	controllerType=0 controllerNumber=1 scan=5910	18.2983
03860:2	1	K.C[+57.021]PVGYVLR.E	767		C[+57]	482.258	2	963.509	963.508	0	1	Specific	558.46	558.46	558.46	8.18	333	>FBN1 C term	1	DW111518_1.5264.5264.2	controllerType=0 controllerNumber=1 scan=5264	16.8331
04511:2	1	K.C[+57.021]PVGYVLR.E	767		C[+57]	482.258	2	963.509	963.508	0	1.3	Specific	558.7	558.7	558.7	6.72	333	>FBN1 C term	1	DW111518_1.5855.5855.2	controllerType=0 controllerNumber=1 scan=5855	18.172
04088:2	1	K.C[+57.021]PVGYVLR.E	767		C[+57]	482.257	2	963.507	963.508	0	-1	Specific	595.43	595.43	595.43	9.38	333	>FBN1 C term	1	DW111518_1.5475.5475.2	controllerType=0 controllerNumber=1 scan=5475	17.3079
04389:2	1	K.C[+57.021]PVGYVLR.E	767		C[+57]	482.258	2	963.509	963.508	0	0.5	Specific	607.24	607.24	607.24	9.08	333	>FBN1 C term	1	DW111518_1.5745.5745.2	controllerType=0 controllerNumber=1 scan=5745	17.9184
04326:2	1	K.C[+57.021]PVGYVLR.E	767		C[+57]	482.258	2	963.509	963.508	0	0.5	Specific	622.57	622.57	622.57	10.29	333	>FBN1 C term	1	DW111518_1.5689.5689.2	controllerType=0 controllerNumber=1 scan=5689	17.7902
03976:2	1	K.C[+57.021]PVGYVLR.E	767		C[+57]	482.257	2	963.507	963.508	0	-1.1	Specific	627.61	627.61	627.61	10.38	333	>FBN1 C term	1	DW111518_1.5372.5372.2	controllerType=0 controllerNumber=1 scan=5372	17.0792
04446:2	1	K.C[+57.021]PVGYVLR.E	767		C[+57]	482.258	2	963.509	963.508	0	0.8	Specific	633.21	633.21	633.21	9.08	333	>FBN1 C term	1	DW111518_1.5799.5799.2	controllerType=0 controllerNumber=1 scan=5799	18.0435
04205:2	1	K.C[+57.021]PVGYVLR.E	767		C[+57]	482.257	2	963.508	963.508	0	-0.2	Specific	640.4	640.4	640.4	10.38	333	>FBN1 C term	1	DW111518_1.5582.5582.2	controllerType=0 controllerNumber=1 scan=5582	17.5527
03918:2	1	K.C[+57.021]PVGYVLR.E	767		C[+57]	482.257	2	963.507	963.508	0	-0.8	Specific	641.76	641.76	641.76	10.38	333	>FBN1 C term	1	DW111518_1.5317.5317.2	controllerType=0 controllerNumber=1 scan=5317	16.9533
04269:2	1	K.C[+57.021]PVGYVLR.E	767		C[+57]	482.258	2	963.509	963.508	0	1.1	Specific	646.66	646.66	646.66	9.08	333	>FBN1 C term	1	DW111518_1.5637.5637.2	controllerType=0 controllerNumber=1 scan=5637	17.6741
04142:2	1	K.C[+57.021]PVGYVLR.E	767		C[+57]	482.261	2	963.515	963.508	0	7	Specific	663.39	663.39	663.39	8.9	333	>FBN1 C term	1	DW111518_1.5527.5527.2	controllerType=0 controllerNumber=1 scan=5527	17.4288
08689:2	1	K.C[+57.021][-17.027]PVGYVLR.E	767		C[-17][+57]	473.746	2	946.484	946.481	0	3	Specific	361.28	361.28	361.28	5.31	333	>FBN1 C term	1	DW111518_1.9471.9471.2	controllerType=0 controllerNumber=1 scan=9471	26.4838
08752:2	1	K.C[+57.021][-17.027]PVGYVLR.E	767		C[-17][+57]	473.745	2	946.483	946.481	0	1.9	Specific	386.14	386.14	386.14	7.28	333	>FBN1 C term	1	DW111518_1.9526.9526.2	controllerType=0 controllerNumber=1 scan=9526	26.6139
08580:2	1	K.C[+57.021][-17.027]PVGYVLR.E	767		C[-17][+57]	473.746	2	946.484	946.481	0	2.5	Specific	414.8	414.8	414.8	7.6	333	>FBN1 C term	1	DW111518_1.9382.9382.2	controllerType=0 controllerNumber=1 scan=9382	26.2731
08520:2	1	K.C[+57.021][-17.027]PVGYVLR.E	767		C[-17][+57]	473.746	2	946.484	946.481	0	2.5	Specific	426.8	426.8	426.8	7.6	333	>FBN1 C term	1	DW111518_1.9330.9330.2	controllerType=0 controllerNumber=1 scan=9330	26.1517
08438:2	1	K.C[+57.021][-17.027]PVGYVLR.E	767		C[-17][+57]	473.746	2	946.485	946.481	0	3.8	Specific	439.81	439.81	439.81	7.16	333	>FBN1 C term	1	DW111518_1.9255.9255.2	controllerType=0 controllerNumber=1 scan=9255	25.9757
08303:2	1	K.C[+57.021][-17.027]PVGYVLR.E	767		C[-17][+57]	473.747	2	946.486	946.481	0	4.9	Specific	445.38	445.38	445.38	7.29	333	>FBN1 C term	1	DW111518_1.9140.9140.2	controllerType=0 controllerNumber=1 scan=9140	25.705
08231:2	1	K.C[+57.021][-17.027]PVGYVLR.E	767		C[-17][+57]	473.747	2	946.486	946.481	0	5.1	Specific	457.87	457.87	457.87	7.29	333	>FBN1 C term	1	DW111518_1.9083.9083.2	controllerType=0 controllerNumber=1 scan=9083	25.5695
08062:2	1	K.C[+57.021][-17.027]PVGYVLR.E	767		C[-17][+57]	473.744	2	946.48	946.481	0	-1.1	Specific	462.81	462.81	462.81	7.83	333	>FBN1 C term	1	DW111518_1.8925.8925.2	controllerType=0 controllerNumber=1 scan=8925	25.1929
08170:2	1	K.C[+57.021][-17.027]PVGYVLR.E	767		C[-17][+57]	473.745	2	946.483	946.481	0	1.7	Specific	473.52	473.52	473.52	7.73	333	>FBN1 C term	1	DW111518_1.9028.9028.2	controllerType=0 controllerNumber=1 scan=9028	25.4396
07960:2	1	K.C[+57.021][-17.027]PVGYVLR.E	767		C[-17][+57]	473.744	2	946.481	946.481	0	-0.2	Specific	475.23	475.23	475.23	7.83	333	>FBN1 C term	1	DW111518_1.8827.8827.2	controllerType=0 controllerNumber=1 scan=8827	24.9681
08015:2	1	K.C[+57.021][-17.027]PVGYVLR.E	767		C[-17][+57]	473.744	2	946.481	946.481	0	-0.9	Specific	480.06	480.06	480.06	7.98	333	>FBN1 C term	1	DW111518_1.8879.8879.2	controllerType=0 controllerNumber=1 scan=8879	25.0873
08364:2	1	K.C[+57.021][-17.027]PVGYVLR.E	767		C[-17][+57]	473.746	2	946.484	946.481	0	3	Specific	480.15	480.15	480.15	7.44	333	>FBN1 C term	1	DW111518_1.9193.9193.2	controllerType=0 controllerNumber=1 scan=9193	25.8303
08109:2	1	K.C[+57.021][-17.027]PVGYVLR.E	767		C[-17][+57]	473.744	2	946.481	946.481	0	-0.8	Specific	480.49	480.49	480.49	7.98	333	>FBN1 C term	1	DW111518_1.8973.8973.2	controllerType=0 controllerNumber=1 scan=8973	25.3097
03956:3	1	K.C[+57.021]PVGYVLREDR.R	767		C[+57]	455.23	3	1363.68	1363.68	0	-1.8	Specific	289.07	289.07	289.07	2.36	333	>FBN1 C term	1	DW111518_1.5352.5352.4	controllerType=0 controllerNumber=1 scan=5352	17.0346
03639:2	1	K.C[+57.021]PVGYVLREDR.R	767		C[+57]	682.342	2	1363.68	1363.68	0	-1.3	Specific	372.5	372.5	372.5	2.92	333	>FBN1 C term	1	DW111518_1.5065.5065.2	controllerType=0 controllerNumber=1 scan=5065	16.3853
03699:2	1	K.C[+57.021]PVGYVLREDR.R	767		C[+57]	682.343	2	1363.68	1363.68	0	-0.5	Specific	380.48	380.48	380.48	2.63	333	>FBN1 C term	1	DW111518_1.5118.5118.2	controllerType=0 controllerNumber=1 scan=5118	16.5048
03752:2	1	K.C[+57.021]PVGYVLREDR.R	767		C[+57]	682.342	2	1363.68	1363.68	0	-1.5	Specific	508.61	508.61	508.61	3.9	333	>FBN1 C term	1	DW111518_1.5171.5171.2	controllerType=0 controllerNumber=1 scan=5171	16.6245
03685:3	1	K.C[+57.021]PVGYVLREDR.R	767		C[+57]	455.23	3	1363.68	1363.68	0	-1.8	Specific	559.27	559.27	559.27	6.3	333	>FBN1 C term	1	DW111518_1.5106.5106.3	controllerType=0 controllerNumber=1 scan=5106	16.4785
03833:3	1	K.C[+57.021]PVGYVLREDR.R	767		C[+57]	455.23	3	1363.68	1363.68	0	-1.9	Specific	561.36	561.36	561.36	8.62	333	>FBN1 C term	1	DW111518_1.5240.5240.3	controllerType=0 controllerNumber=1 scan=5240	16.7795
03819:2	1	K.C[+57.021]PVGYVLREDR.R	767		C[+57]	682.342	2	1363.68	1363.68	0	-1.1	Specific	577.94	577.94	577.94	5.3	333	>FBN1 C term	1	DW111518_1.5230.5230.2	controllerType=0 controllerNumber=1 scan=5230	16.756
03773:3	1	K.C[+57.021]PVGYVLREDR.R	767		C[+57]	455.23	3	1363.68	1363.68	0	-2	Specific	579.77	579.77	579.77	7.16	333	>FBN1 C term	1	DW111518_1.5187.5187.3	controllerType=0 controllerNumber=1 scan=5187	16.6608
03890:3	1	K.C[+57.021]PVGYVLREDR.R	767		C[+57]	455.23	3	1363.68	1363.68	0	-1.9	Specific	596.64	596.64	596.64	7.16	333	>FBN1 C term	1	DW111518_1.5295.5295.3	controllerType=0 controllerNumber=1 scan=5295	16.9049
06879:2	1	K.C[+57.021][-17.027]PVGYVLREDR.R	767		C[-17][+57]	673.829	2	1346.65	1346.65	0	-0.4	Specific	566.78	566.78	566.78	5.43	333	>FBN1 C term	1	DW111518_1.7883.7883.2	controllerType=0 controllerNumber=1 scan=7883	22.8128
06944:2	1	K.C[+57.021][-17.027]PVGYVLREDR.R	767		C[-17][+57]	673.829	2	1346.65	1346.65	0	-1	Specific	586.92	586.92	586.92	5.3	333	>FBN1 C term	1	DW111518_1.7935.7935.2	controllerType=0 controllerNumber=1 scan=7935	22.93
00938:5	1	R.MC[+57.021]KDEDEC[+57.021]EEGKHDC[+57.021]TEK.Q	779		C[+57]*3	460.777	5	2299.86	2299.86	0	-0.6	Specific	139.74	139.74	139.74	2.23	333	>FBN1 C term	1	DW111518_1.2293.2293.5	controllerType=0 controllerNumber=1 scan=2293	9.49
00905:5	1	R.MC[+57.021]KDEDEC[+57.021]EEGKHDC[+57.021]TEK.Q	779		C[+57]*3	460.777	5	2299.85	2299.86	0	-1.3	Specific	343.84	343.84	343.84	4.64	333	>FBN1 C term	1	DW111518_1.2253.2253.5	controllerType=0 controllerNumber=1 scan=2253	9.3799
00724:5	1	R.MC[+57.021]KDEDEC[+57.021]EEGKHDC[+57.021]TEK.Q	779		C[+57]*3	460.776	5	2299.85	2299.86	0	-2.2	Specific	361.74	361.74	361.74	4.63	333	>FBN1 C term	1	DW111518_1.2031.2031.5	controllerType=0 controllerNumber=1 scan=2031	8.7302
00845:5	1	R.MC[+57.021]KDEDEC[+57.021]EEGKHDC[+57.021]TEK.Q	779		C[+57]*3	460.776	5	2299.85	2299.86	0	-1.5	Specific	434.99	434.99	434.99	5.28	333	>FBN1 C term	1	DW111518_1.2180.2180.5	controllerType=0 controllerNumber=1 scan=2180	9.1652
00760:5	1	R.MC[+57.021]KDEDEC[+57.021]EEGKHDC[+57.021]TEK.Q	779		C[+57]*3	460.776	5	2299.85	2299.86	0	-2.2	Specific	456.7	456.7	456.7	6.62	333	>FBN1 C term	1	DW111518_1.2071.2071.5	controllerType=0 controllerNumber=1 scan=2071	8.8412
00866:5	1	R.MC[+57.021]KDEDEC[+57.021]EEGKHDC[+57.021]TEK.Q	779		C[+57]*3	460.776	5	2299.85	2299.86	0	-1.5	Specific	524.29	524.29	524.29	7.06	333	>FBN1 C term	1	DW111518_1.2211.2211.5	controllerType=0 controllerNumber=1 scan=2211	9.2669
00796:3	1	R.MC[+57.021]KDEDEC[+57.021]EEGKHDC[+57.021]TEK.Q	779		C[+57]*3	767.288	3	2299.85	2299.86	0	-2.8	Specific	532.07	532.07	532.07	4.39	333	>FBN1 C term	1	DW111518_1.2114.2114.3	controllerType=0 controllerNumber=1 scan=2114	8.9626
00793:5	1	R.MC[+57.021]KDEDEC[+57.021]EEGKHDC[+57.021]TEK.Q	779		C[+57]*3	460.776	5	2299.85	2299.86	0	-1.7	Specific	560.54	560.54	560.54	8.17	333	>FBN1 C term	1	DW111518_1.2109.2109.5	controllerType=0 controllerNumber=1 scan=2109	8.9474
00824:5	1	R.MC[+57.021]KDEDEC[+57.021]EEGKHDC[+57.021]TEK.Q	779		C[+57]*3	460.776	5	2299.85	2299.86	0	-1.5	Specific	601.3	601.3	601.3	9.17	333	>FBN1 C term	1	DW111518_1.2147.2147.5	controllerType=0 controllerNumber=1 scan=2147	9.0586
00933:4	1	R.MC[+57.021]KDEDEC[+57.021]EEGKHDC[+57.021]TEK.Q	779		C[+57]*3	575.719	4	2299.86	2299.86	0	-0.9	Specific	623.22	623.22	623.22	8.41	333	>FBN1 C term	1	DW111518_1.2288.2288.4	controllerType=0 controllerNumber=1 scan=2288	9.4776
00865:4	1	R.MC[+57.021]KDEDEC[+57.021]EEGKHDC[+57.021]TEK.Q	779		C[+57]*3	575.719	4	2299.86	2299.86	0	-0.5	Specific	665.13	665.13	665.13	9.41	333	>FBN1 C term	1	DW111518_1.2209.2209.4	controllerType=0 controllerNumber=1 scan=2209	9.2613
00825:3	1	R.MC[+57.021]KDEDEC[+57.021]EEGKHDC[+57.021]TEK.Q	779		C[+57]*3	767.289	3	2299.85	2299.86	0	-1.3	Specific	695.06	695.06	695.06	7.49	333	>FBN1 C term	1	DW111518_1.2149.2149.3	controllerType=0 controllerNumber=1 scan=2149	9.0642
00900:4	1	R.MC[+57.021]KDEDEC[+57.021]EEGKHDC[+57.021]TEK.Q	779		C[+57]*3	575.719	4	2299.85	2299.86	0	-1.1	Specific	732.03	732.03	732.03	10.41	333	>FBN1 C term	1	DW111518_1.2248.2248.4	controllerType=0 controllerNumber=1 scan=2248	9.3679
00757:4	1	R.MC[+57.021]KDEDEC[+57.021]EEGKHDC[+57.021]TEK.Q	779		C[+57]*3	575.72	4	2299.86	2299.86	0	-0.2	Specific	737.54	737.54	737.54	10.41	333	>FBN1 C term	1	DW111518_1.2068.2068.4	controllerType=0 controllerNumber=1 scan=2068	8.8332
00848:3	1	R.MC[+57.021]KDEDEC[+57.021]EEGKHDC[+57.021]TEK.Q	779		C[+57]*3	767.29	3	2299.85	2299.86	0	-0.9	Specific	764.18	764.18	764.18	9.49	333	>FBN1 C term	1	DW111518_1.2183.2183.3	controllerType=0 controllerNumber=1 scan=2183	9.1733
00842:4	1	R.MC[+57.021]KDEDEC[+57.021]EEGKHDC[+57.021]TEK.Q	779		C[+57]*3	575.719	4	2299.85	2299.86	0	-1.1	Specific	765.17	765.17	765.17	11.41	333	>FBN1 C term	1	DW111518_1.2175.2175.4	controllerType=0 controllerNumber=1 scan=2175	9.1516
00722:4	1	R.MC[+57.021]KDEDEC[+57.021]EEGKHDC[+57.021]TEK.Q	779		C[+57]*3	575.719	4	2299.86	2299.86	0	-0.9	Specific	768.12	768.12	768.12	11.41	333	>FBN1 C term	1	DW111518_1.2030.2030.4	controllerType=0 controllerNumber=1 scan=2030	8.7281
00821:4	1	R.MC[+57.021]KDEDEC[+57.021]EEGKHDC[+57.021]TEK.Q	779		C[+57]*3	575.719	4	2299.85	2299.86	0	-1.4	Specific	856.33	856.33	856.33	13.41	333	>FBN1 C term	1	DW111518_1.2143.2143.4	controllerType=0 controllerNumber=1 scan=2143	9.0487
00792:4	1	R.MC[+57.021]KDEDEC[+57.021]EEGKHDC[+57.021]TEK.Q	779		C[+57]*3	575.719	4	2299.86	2299.86	0	-0.9	Specific	879.89	879.89	879.89	13.41	333	>FBN1 C term	1	DW111518_1.2108.2108.4	controllerType=0 controllerNumber=1 scan=2108	8.9453
00819:4	1	R.MC[+57.021]KDEDEC[+57.021]EEGKHDC[+57.021]TEK.Q	779		C[+57]*3	575.719	4	2299.85	2299.86	0	-1.4	Specific	901.1	901.1	901.1	14.41	333	>FBN1 C term	1	DW111518_1.2140.2140.4	controllerType=0 controllerNumber=1 scan=2140	9.041
00784:4	1	R.M[+15.995]C[+57.021]KDEDEC[+57.021]EEGKHDC[+57.021]TEK.Q	779		C[+57]*3, M[+16]	579.718	4	2315.85	2315.85	0	-1.1	Specific	132.21	132.21	28.29	1.97	333	>FBN1 C term	1	DW111518_1.2100.2100.4	controllerType=0 controllerNumber=1 scan=2100	8.9252
00662:5	1	R.M[+15.995]C[+57.021]KDEDEC[+57.021]EEGKHDC[+57.021]TEK.Q	779		C[+57]*3, M[+16]	463.976	5	2315.85	2315.85	0	-1.6	Specific	174.58	174.58	57.02	3.42	333	>FBN1 C term	1	DW111518_1.1959.1959.5	controllerType=0 controllerNumber=1 scan=1959	8.5214
00609:4	1	R.M[+15.995]C[+57.021]KDEDEC[+57.021]EEGKHDC[+57.021]TEK.Q	779		C[+57]*3, M[+16]	579.718	4	2315.85	2315.85	0	-1.4	Specific	180.43	180.43	20.99	2.73	333	>FBN1 C term	1	DW111518_1.1887.1887.4	controllerType=0 controllerNumber=1 scan=1887	8.2962
00818:4	1	R.M[+15.995]C[+57.021]KDEDEC[+57.021]EEGKHDC[+57.021]TEK.Q	779		C[+57]*3, M[+16]	579.718	4	2315.85	2315.85	0	-1.3	Specific	385.38	385.38	53.29	5.41	333	>FBN1 C term	1	DW111518_1.2138.2138.4	controllerType=0 controllerNumber=1 scan=2138	9.0354
00641:5	1	R.M[+15.995]C[+57.021]KDEDEC[+57.021]EEGKHDC[+57.021]TEK.Q	779		C[+57]*3, M[+16]	463.975	5	2315.85	2315.85	0	-1.9	Specific	398.51	398.51	83.71	6.17	333	>FBN1 C term	1	DW111518_1.1927.1927.5	controllerType=0 controllerNumber=1 scan=1927	8.4159
00684:4	1	R.M[+15.995]C[+57.021]KDEDEC[+57.021]EEGKHDC[+57.021]TEK.Q	779		C[+57]*3, M[+16]	579.718	4	2315.85	2315.85	0	-0.9	Specific	457.92	457.92	65.35	5.86	333	>FBN1 C term	1	DW111518_1.1988.1988.4	controllerType=0 controllerNumber=1 scan=1988	8.6121
00659:4	1	R.M[+15.995]C[+57.021]KDEDEC[+57.021]EEGKHDC[+57.021]TEK.Q	779		C[+57]*3, M[+16]	579.718	4	2315.85	2315.85	0	-0.7	Specific	663.09	663.09	66.24	9.41	333	>FBN1 C term	1	DW111518_1.1954.1954.4	controllerType=0 controllerNumber=1 scan=1954	8.5082
00638:4	1	R.M[+15.995]C[+57.021]KDEDEC[+57.021]EEGKHDC[+57.021]TEK.Q	779		C[+57]*3, M[+16]	579.717	4	2315.85	2315.85	0	-1.6	Specific	761.73	761.73	153.59	11.41	333	>FBN1 C term	1	DW111518_1.1922.1922.4	controllerType=0 controllerNumber=1 scan=1922	8.4029
00688:3	1	K.DEDEC[+57.021]EEGKHDC[+57.021]TEK.Q	782		C[+57]*2	627.567	3	1880.69	1880.69	0	-2.1	Specific	55.72	55.72	55.72	2.04	333	>FBN1 C term	1	DW111518_1.1993.1993.3	controllerType=0 controllerNumber=1 scan=1993	8.6257
00691:4	1	K.DEDEC[+57.021]EEGKHDC[+57.021]TEK.Q	782		C[+57]*2	470.927	4	1880.69	1880.69	0	-2.6	Specific	129.79	129.79	129.79	3.17	333	>FBN1 C term	1	DW111518_1.1998.1998.4	controllerType=0 controllerNumber=1 scan=1998	8.6419
00728:4	1	K.DEDEC[+57.021]EEGKHDC[+57.021]TEK.Q	782		C[+57]*2	470.928	4	1880.69	1880.69	0	-1.1	Specific	151.18	151.18	151.18	2.98	333	>FBN1 C term	1	DW111518_1.2037.2037.4	controllerType=0 controllerNumber=1 scan=2037	8.746
00726:3	1	K.DEDEC[+57.021]EEGKHDC[+57.021]TEK.Q	782		C[+57]*2	627.569	3	1880.69	1880.69	0	0.7	Specific	283.99	283.99	283.99	4.51	333	>FBN1 C term	1	DW111518_1.2034.2034.3	controllerType=0 controllerNumber=1 scan=2034	8.738
08645:3	1	K.NLIGTYMC[+57.021]IC[+57.021]GPGYQR.R	802		C[+57]*2	634.968	3	1902.89	1902.87	0	12.9	Specific	334.33	334.33	334.33	2.87	333	>FBN1 C term	1	DW111518_1.9433.9433.4	controllerType=0 controllerNumber=1 scan=9433	26.3925
08575:3	1	K.NLIGTYMC[+57.021]IC[+57.021]GPGYQR.R	802		C[+57]*2	634.963	3	1902.87	1902.87	0	4.2	Specific	426.61	426.61	426.61	6.27	333	>FBN1 C term	1	DW111518_1.9378.9378.4	controllerType=0 controllerNumber=1 scan=9378	26.2629
08711:2	1	K.NLIGTYMC[+57.021]IC[+57.021]GPGYQR.R	802		C[+57]*2	951.943	2	1902.88	1902.87	0	7.2	Specific	448.76	448.76	448.76	7.38	333	>FBN1 C term	1	DW111518_1.9490.9490.2	controllerType=0 controllerNumber=1 scan=9490	26.5296
08508:3	1	K.NLIGTYMC[+57.021]IC[+57.021]GPGYQR.R	802		C[+57]*2	634.962	3	1902.87	1902.87	0	3.3	Specific	450.51	450.51	450.51	7.86	333	>FBN1 C term	1	DW111518_1.9320.9320.3	controllerType=0 controllerNumber=1 scan=9320	26.128
08739:3	1	K.NLIGTYMC[+57.021]IC[+57.021]GPGYQR.R	802		C[+57]*2	634.962	3	1902.87	1902.87	0	2.8	Specific	466.65	466.65	466.65	7.86	333	>FBN1 C term	1	DW111518_1.9515.9515.3	controllerType=0 controllerNumber=1 scan=9515	26.588
08652:2	1	K.NLIGTYMC[+57.021]IC[+57.021]GPGYQR.R	802		C[+57]*2	951.939	2	1902.87	1902.87	0	2.4	Specific	499.96	499.96	499.96	8.45	333	>FBN1 C term	1	DW111518_1.9438.9438.2	controllerType=0 controllerNumber=1 scan=9438	26.4054
08413:3	1	K.NLIGTYMC[+57.021]IC[+57.021]GPGYQR.R	802		C[+57]*2	634.962	3	1902.87	1902.87	0	2.9	Specific	514.93	514.93	514.93	8.01	333	>FBN1 C term	1	DW111518_1.9233.9233.3	controllerType=0 controllerNumber=1 scan=9233	25.9235
08557:2	1	K.NLIGTYMC[+57.021]IC[+57.021]GPGYQR.R	802		C[+57]*2	951.94	2	1902.87	1902.87	0	3.3	Specific	521.59	521.59	521.59	8.3	333	>FBN1 C term	1	DW111518_1.9363.9363.2	controllerType=0 controllerNumber=1 scan=9363	26.2283
08495:2	1	K.NLIGTYMC[+57.021]IC[+57.021]GPGYQR.R	802		C[+57]*2	951.939	2	1902.87	1902.87	0	3.1	Specific	530.08	530.08	530.08	8.3	333	>FBN1 C term	1	DW111518_1.9310.9310.2	controllerType=0 controllerNumber=1 scan=9310	26.1039
08345:3	1	K.NLIGTYMC[+57.021]IC[+57.021]GPGYQR.R	802		C[+57]*2	634.963	3	1902.87	1902.87	0	4	Specific	595.1	595.1	595.1	9.41	333	>FBN1 C term	1	DW111518_1.9174.9174.3	controllerType=0 controllerNumber=1 scan=9174	25.7851
08273:3	1	K.NLIGTYMC[+57.021]IC[+57.021]GPGYQR.R	802		C[+57]*2	634.964	3	1902.88	1902.87	0	5.9	Specific	632.72	632.72	632.72	9.93	333	>FBN1 C term	1	DW111518_1.9117.9117.3	controllerType=0 controllerNumber=1 scan=9117	25.6502
08410:2	1	K.NLIGTYMC[+57.021]IC[+57.021]GPGYQR.R	802		C[+57]*2	951.941	2	1902.88	1902.87	0	4.9	Specific	633.76	633.76	633.76	10.41	333	>FBN1 C term	1	DW111518_1.9230.9230.2	controllerType=0 controllerNumber=1 scan=9230	25.9171
08343:2	1	K.NLIGTYMC[+57.021]IC[+57.021]GPGYQR.R	802		C[+57]*2	951.94	2	1902.87	1902.87	0	3.8	Specific	641.73	641.73	641.73	10.41	333	>FBN1 C term	1	DW111518_1.9173.9173.2	controllerType=0 controllerNumber=1 scan=9173	25.7829
08053:3	1	K.NLIGTYMC[+57.021]IC[+57.021]GPGYQR.R	802		C[+57]*2	634.96	3	1902.86	1902.87	0	-0.9	Specific	645.44	645.44	645.44	10.95	333	>FBN1 C term	1	DW111518_1.8915.8915.3	controllerType=0 controllerNumber=1 scan=8915	25.1699
08217:3	1	K.NLIGTYMC[+57.021]IC[+57.021]GPGYQR.R	802		C[+57]*2	634.963	3	1902.87	1902.87	0	4.4	Specific	666.86	666.86	666.86	11.41	333	>FBN1 C term	1	DW111518_1.9072.9072.3	controllerType=0 controllerNumber=1 scan=9072	25.5434
08002:3	1	K.NLIGTYMC[+57.021]IC[+57.021]GPGYQR.R	802		C[+57]*2	634.96	3	1902.86	1902.87	0	-0.6	Specific	688.25	688.25	688.25	11.95	333	>FBN1 C term	1	DW111518_1.8868.8868.3	controllerType=0 controllerNumber=1 scan=8868	25.0624
08098:3	1	K.NLIGTYMC[+57.021]IC[+57.021]GPGYQR.R	802		C[+57]*2	634.959	3	1902.86	1902.87	0	-1.1	Specific	721.22	721.22	721.22	12.95	333	>FBN1 C term	1	DW111518_1.8962.8962.3	controllerType=0 controllerNumber=1 scan=8962	25.2838
08151:2	1	K.NLIGTYMC[+57.021]IC[+57.021]GPGYQR.R	802		C[+57]*2	951.937	2	1902.87	1902.87	0	0.1	Specific	723.82	723.82	723.82	12.85	333	>FBN1 C term	1	DW111518_1.9009.9009.2	controllerType=0 controllerNumber=1 scan=9009	25.3941
07945:3	1	K.NLIGTYMC[+57.021]IC[+57.021]GPGYQR.R	802		C[+57]*2	634.96	3	1902.87	1902.87	0	0	Specific	726.45	726.45	726.45	12.85	333	>FBN1 C term	1	DW111518_1.8813.8813.3	controllerType=0 controllerNumber=1 scan=8813	24.9393
07890:3	1	K.NLIGTYMC[+57.021]IC[+57.021]GPGYQR.R	802		C[+57]*2	634.961	3	1902.87	1902.87	0	1.1	Specific	736.54	736.54	736.54	12.85	333	>FBN1 C term	1	DW111518_1.8762.8762.3	controllerType=0 controllerNumber=1 scan=8762	24.8236
08160:3	1	K.NLIGTYMC[+57.021]IC[+57.021]GPGYQR.R	802		C[+57]*2	634.961	3	1902.87	1902.87	0	1.9	Specific	741.64	741.64	741.64	12.85	333	>FBN1 C term	1	DW111518_1.9017.9017.3	controllerType=0 controllerNumber=1 scan=9017	25.4135
07878:2	1	K.NLIGTYMC[+57.021]IC[+57.021]GPGYQR.R	802		C[+57]*2	951.938	2	1902.87	1902.87	0	1	Specific	765.87	765.87	765.87	13.85	333	>FBN1 C term	1	DW111518_1.8751.8751.2	controllerType=0 controllerNumber=1 scan=8751	24.8011
07992:2	1	K.NLIGTYMC[+57.021]IC[+57.021]GPGYQR.R	802		C[+57]*2	951.936	2	1902.87	1902.87	0	-0.3	Specific	778.94	778.94	778.94	13.95	333	>FBN1 C term	1	DW111518_1.8857.8857.2	controllerType=0 controllerNumber=1 scan=8857	25.0369
08274:2	1	K.NLIGTYMC[+57.021]IC[+57.021]GPGYQR.R	802		C[+57]*2	951.942	2	1902.88	1902.87	0	5.9	Specific	780.31	780.31	780.31	12.93	333	>FBN1 C term	1	DW111518_1.9118.9118.2	controllerType=0 controllerNumber=1 scan=9118	25.6524
08088:2	1	K.NLIGTYMC[+57.021]IC[+57.021]GPGYQR.R	802		C[+57]*2	951.935	2	1902.86	1902.87	0	-1.7	Specific	780.53	755.68	755.68	13.95	333	>FBN1 C term	1	DW111518_1.8952.8952.2	controllerType=0 controllerNumber=1 scan=8952	25.2605
08208:2	1	K.NLIGTYMC[+57.021]IC[+57.021]GPGYQR.R	802		C[+57]*2	951.942	2	1902.88	1902.87	0	6.2	Specific	788.44	754.9	754.9	12.93	333	>FBN1 C term	1	DW111518_1.9064.9064.2	controllerType=0 controllerNumber=1 scan=9064	25.524
08046:2	1	K.NLIGTYMC[+57.021]IC[+57.021]GPGYQR.R	802		C[+57]*2	951.937	2	1902.87	1902.87	0	0	Specific	794.16	794.16	794.16	13.85	333	>FBN1 C term	1	DW111518_1.8908.8908.2	controllerType=0 controllerNumber=1 scan=8908	25.1534
07933:2	1	K.NLIGTYMC[+57.021]IC[+57.021]GPGYQR.R	802		C[+57]*2	951.937	2	1902.87	1902.87	0	0.2	Specific	802.32	802.32	802.32	14.85	333	>FBN1 C term	1	DW111518_1.8802.8802.2	controllerType=0 controllerNumber=1 scan=8802	24.9146
08590:2	1	K.NLIGTYM[+15.995]C[+57.021]IC[+57.021]GPGYQR.R	802		C[+57]*2, M[+16]	959.943	2	1918.88	1918.86	0	9.9	Specific	125.42	125.42	125.42	2.02	333	>FBN1 C term	1	DW111518_1.9392.9392.2	controllerType=0 controllerNumber=1 scan=9392	26.2968
08921:2	1	K.N[+0.984]LIGTYMC[+57.021]IC[+57.021]GPGYQR.R	802		C[+57]*2, N[+1]	952.438	2	1903.87	1903.85	0	10.2	Specific	236.12	236.12	236.12	3.72	333	>FBN1 C term	1	DW111518_1.9669.9669.2	controllerType=0 controllerNumber=1 scan=9669	26.952
07072:3	1	K.NLIGTYM[+15.995]C[+57.021]IC[+57.021]GPGYQR.R	802		C[+57]*2, M[+16]	640.294	3	1918.87	1918.86	0	3.1	Specific	376.5	376.5	131.92	5.94	333	>FBN1 C term	1	DW111518_1.8038.8038.3	controllerType=0 controllerNumber=1 scan=8038	23.1626
08262:3	1	K.NLIGTYM[+15.995]C[+57.021]IC[+57.021]GPGYQR.R	802		C[+57]*2, M[+16]	640.295	3	1918.87	1918.86	0	5	Specific	384.9	384.9	132.37	7.41	333	>FBN1 C term	1	DW111518_1.9110.9110.3	controllerType=0 controllerNumber=1 scan=9110	25.633
08586:3	1	K.NLIGTYM[+15.995]C[+57.021]IC[+57.021]GPGYQR.R	802		C[+57]*2, M[+16]	640.294	3	1918.87	1918.86	0	3.6	Specific	398.53	398.53	138.28	6.2	333	>FBN1 C term	1	DW111518_1.9388.9388.3	controllerType=0 controllerNumber=1 scan=9388	26.2861
07598:3	1	K.NLIGTYM[+15.995]C[+57.021]IC[+57.021]GPGYQR.R	802		C[+57]*2, M[+16]	640.292	3	1918.86	1918.86	0	0.8	Specific	421.52	421.52	147.53	6.96	333	>FBN1 C term	1	DW111518_1.8503.8503.3	controllerType=0 controllerNumber=1 scan=8503	24.2222
07641:2	1	K.NLIGTYM[+15.995]C[+57.021]IC[+57.021]GPGYQR.R	802		C[+57]*2, M[+16]	959.939	2	1918.87	1918.86	0	4.9	Specific	545.54	545.54	300.83	8.3	333	>FBN1 C term	1	DW111518_1.8544.8544.2	controllerType=0 controllerNumber=1 scan=8544	24.318
07720:3	1	K.NLIGTYM[+15.995]C[+57.021]IC[+57.021]GPGYQR.R	802		C[+57]*2, M[+16]	640.293	3	1918.87	1918.86	0	2.3	Specific	558.75	558.75	224.83	8.74	333	>FBN1 C term	1	DW111518_1.8616.8616.3	controllerType=0 controllerNumber=1 scan=8616	24.4877
06595:3	1	K.NLIGTYM[+15.995]C[+57.021]IC[+57.021]GPGYQR.R	802		C[+57]*2, M[+16]	640.291	3	1918.86	1918.86	0	-0.8	Specific	561.44	561.44	216.82	9.95	333	>FBN1 C term	1	DW111518_1.7634.7634.3	controllerType=0 controllerNumber=1 scan=7634	22.258
06710:3	1	K.NLIGTYM[+15.995]C[+57.021]IC[+57.021]GPGYQR.R	802		C[+57]*2, M[+16]	640.292	3	1918.86	1918.86	0	-0.5	Specific	577.56	577.56	260.76	8.74	333	>FBN1 C term	1	DW111518_1.7736.7736.3	controllerType=0 controllerNumber=1 scan=7736	22.4888
07663:3	1	K.NLIGTYM[+15.995]C[+57.021]IC[+57.021]GPGYQR.R	802		C[+57]*2, M[+16]	640.293	3	1918.86	1918.86	0	2	Specific	593.41	593.41	246.63	9.85	333	>FBN1 C term	1	DW111518_1.8564.8564.3	controllerType=0 controllerNumber=1 scan=8564	24.3649
07912:3	1	K.NLIGTYM[+15.995]C[+57.021]IC[+57.021]GPGYQR.R	802		C[+57]*2, M[+16]	640.292	3	1918.86	1918.86	0	-0.3	Specific	610.45	610.45	271.41	10.95	333	>FBN1 C term	1	DW111518_1.8781.8781.3	controllerType=0 controllerNumber=1 scan=8781	24.8672
07982:3	1	K.NLIGTYM[+15.995]C[+57.021]IC[+57.021]GPGYQR.R	802		C[+57]*2, M[+16]	640.29	3	1918.86	1918.86	0	-2.4	Specific	619.37	619.37	225.69	10.95	333	>FBN1 C term	1	DW111518_1.8848.8848.3	controllerType=0 controllerNumber=1 scan=8848	25.0155
07848:3	1	K.NLIGTYM[+15.995]C[+57.021]IC[+57.021]GPGYQR.R	802		C[+57]*2, M[+16]	640.292	3	1918.86	1918.86	0	0.7	Specific	652.11	652.11	275.33	11.85	333	>FBN1 C term	1	DW111518_1.8725.8725.3	controllerType=0 controllerNumber=1 scan=8725	24.7427
06714:2	1	K.NLIGTYM[+15.995]C[+57.021]IC[+57.021]GPGYQR.R	802		C[+57]*2, M[+16]	959.933	2	1918.86	1918.86	0	-1.1	Specific	667.85	667.8	417.2	11.95	333	>FBN1 C term	1	DW111518_1.7739.7739.2	controllerType=0 controllerNumber=1 scan=7739	22.4952
07710:2	1	K.NLIGTYM[+15.995]C[+57.021]IC[+57.021]GPGYQR.R	802		C[+57]*2, M[+16]	959.937	2	1918.87	1918.86	0	3.4	Specific	677.35	677.35	378.32	11.41	333	>FBN1 C term	1	DW111518_1.8606.8606.2	controllerType=0 controllerNumber=1 scan=8606	24.4641
07781:3	1	K.NLIGTYM[+15.995]C[+57.021]IC[+57.021]GPGYQR.R	802		C[+57]*2, M[+16]	640.293	3	1918.86	1918.86	0	1.5	Specific	687.14	687.14	328.34	11.85	333	>FBN1 C term	1	DW111518_1.8670.8670.3	controllerType=0 controllerNumber=1 scan=8670	24.6152
06651:3	1	K.NLIGTYM[+15.995]C[+57.021]IC[+57.021]GPGYQR.R	802		C[+57]*2, M[+16]	640.293	3	1918.86	1918.86	0	1.1	Specific	692.8	692.8	317.3	11.85	333	>FBN1 C term	1	DW111518_1.7682.7682.3	controllerType=0 controllerNumber=1 scan=7682	22.3692
07962:2	1	K.NLIGTYM[+15.995]C[+57.021]IC[+57.021]GPGYQR.R	802		C[+57]*2, M[+16]	959.934	2	1918.86	1918.86	0	-0.1	Specific	695.46	695.46	425.9	11.95	333	>FBN1 C term	1	DW111518_1.8829.8829.2	controllerType=0 controllerNumber=1 scan=8829	24.9725
06590:2	1	K.NLIGTYM[+15.995]C[+57.021]IC[+57.021]GPGYQR.R	802		C[+57]*2, M[+16]	959.936	2	1918.86	1918.86	0	1.8	Specific	698.05	698.05	436.1	11.85	333	>FBN1 C term	1	DW111518_1.7630.7630.2	controllerType=0 controllerNumber=1 scan=7630	22.2494
07899:2	1	K.NLIGTYM[+15.995]C[+57.021]IC[+57.021]GPGYQR.R	802		C[+57]*2, M[+16]	959.935	2	1918.86	1918.86	0	1.2	Specific	718.95	707	432.29	12.85	333	>FBN1 C term	1	DW111518_1.8770.8770.2	controllerType=0 controllerNumber=1 scan=8770	24.8431
07837:2	1	K.NLIGTYM[+15.995]C[+57.021]IC[+57.021]GPGYQR.R	802		C[+57]*2, M[+16]	959.935	2	1918.86	1918.86	0	1.3	Specific	733.54	733.54	460.14	12.85	333	>FBN1 C term	1	DW111518_1.8715.8715.2	controllerType=0 controllerNumber=1 scan=8715	24.719
07771:2	1	K.NLIGTYM[+15.995]C[+57.021]IC[+57.021]GPGYQR.R	802		C[+57]*2, M[+16]	959.936	2	1918.86	1918.86	0	1.9	Specific	749.26	749.26	469.66	12.85	333	>FBN1 C term	1	DW111518_1.8661.8661.2	controllerType=0 controllerNumber=1 scan=8661	24.5932
06652:2	1	K.NLIGTYM[+15.995]C[+57.021]IC[+57.021]GPGYQR.R	802		C[+57]*2, M[+16]	959.935	2	1918.86	1918.86	0	1.4	Specific	774.16	774.16	487.64	13.85	333	>FBN1 C term	1	DW111518_1.7683.7683.2	controllerType=0 controllerNumber=1 scan=7683	22.3714
05749:2	1	K.N[+15.995]LIGTYM[+15.995]C[+57.021]IC[+57.021]GPGYQR.R	802		C[+57]*2, M[+16], N[+16]	967.934	2	1934.86	1934.86	0	2.5	Specific	134.38	134.38	134.38	3.36	333	>FBN1 C term	1	DW111518_1.6893.6893.2	controllerType=0 controllerNumber=1 scan=6893	20.5688
01625:3	1	R.RPDGEGC[+57.021]VDENEC[+57.021]QTK.P	818		C[+57]*2	631.927	3	1893.77	1893.77	0	-1.5	Specific	313.04	313.04	313.04	6.19	333	>FBN1 C term	1	DW111518_1.3048.3048.3	controllerType=0 controllerNumber=1 scan=3048	11.5053
01590:3	1	R.RPDGEGC[+57.021]VDEN[+0.984]EC[+57.021]QTK.P	818		C[+57]*2, N[+1]	632.26	3	1894.77	1894.75	0	6.4	Specific	360.78	360.78	360.78	5.39	333	>FBN1 C term	1	DW111518_1.3007.3007.3	controllerType=0 controllerNumber=1 scan=3007	11.3979
05000:4	1	R.RPDGEGC[+57.021]VDENEC[+57.021]QTKPGIC[+57.021]ENGR.C	818		C[+57]*3	695.046	4	2777.16	2777.17	0	-1.6	Specific	81.29	81.29	81.29	2.17	333	>FBN1 C term	1	DW111518_1.6269.6269.4	controllerType=0 controllerNumber=1 scan=6269	19.1248
03412:4	1	R.RPDGEGC[+57.021]VDENEC[+57.021]QTKPGIC[+57.021]ENGR.C	818		C[+57]*3	695.043	4	2777.15	2777.17	0	-6.1	Specific	419.52	419.52	419.52	6.02	333	>FBN1 C term	1	DW111518_1.4852.4852.4	controllerType=0 controllerNumber=1 scan=4852	15.8966
03781:4	1	R.RPDGEGC[+57.021]VDENEC[+57.021]QTKPGIC[+57.021]ENGR.C	818		C[+57]*3	695.042	4	2777.14	2777.17	0	-8	Specific	429.94	429.94	429.94	6.02	333	>FBN1 C term	1	DW111518_1.5192.5192.4	controllerType=0 controllerNumber=1 scan=5192	16.6715
02420:3	1	R.RPDGEGC[+57.021]VDENEC[+57.021]QTKPGIC[+57.021]ENGR.C	818		C[+57]*3	926.391	3	2777.16	2777.17	0	-2.9	Specific	436.69	436.69	436.69	3.82	333	>FBN1 C term	1	DW111518_1.3851.3851.3	controllerType=0 controllerNumber=1 scan=3851	13.5346
02463:3	1	R.RPDGEGC[+57.021]VDENEC[+57.021]QTKPGIC[+57.021]ENGR.C	818		C[+57]*3	926.393	3	2777.17	2777.17	0	-0.5	Specific	562.87	562.87	562.87	7.01	333	>FBN1 C term	1	DW111518_1.3897.3897.3	controllerType=0 controllerNumber=1 scan=3897	13.6457
03299:4	1	R.RPDGEGC[+57.021]VDENEC[+57.021]QTKPGIC[+57.021]ENGR.C	818		C[+57]*3	695.042	4	2777.14	2777.17	0	-8.1	Specific	647.23	647.23	647.23	8.7	333	>FBN1 C term	1	DW111518_1.4744.4744.4	controllerType=0 controllerNumber=1 scan=4744	15.6519
02504:3	1	R.RPDGEGC[+57.021]VDENEC[+57.021]QTKPGIC[+57.021]ENGR.C	818		C[+57]*3	926.393	3	2777.17	2777.17	0	-0.7	Specific	719.59	679.21	679.21	10.23	333	>FBN1 C term	1	DW111518_1.3942.3942.3	controllerType=0 controllerNumber=1 scan=3942	13.7524
02550:3	1	R.RPDGEGC[+57.021]VDENEC[+57.021]QTKPGIC[+57.021]ENGR.C	818		C[+57]*3	926.393	3	2777.16	2777.17	0	-0.9	Specific	789.85	789.85	789.85	12.69	333	>FBN1 C term	1	DW111518_1.3992.3992.3	controllerType=0 controllerNumber=1 scan=3992	13.8708
02682:4	1	R.RPDGEGC[+57.021]VDENEC[+57.021]QTKPGIC[+57.021]ENGR.C	818		C[+57]*3	695.046	4	2777.16	2777.17	0	-1.8	Specific	800.62	800.62	800.62	14.45	333	>FBN1 C term	1	DW111518_1.4142.4142.4	controllerType=0 controllerNumber=1 scan=4142	14.2317
02398:4	1	R.RPDGEGC[+57.021]VDENEC[+57.021]QTKPGIC[+57.021]ENGR.C	818		C[+57]*3	695.047	4	2777.16	2777.17	0	-0.8	Specific	872.16	872.16	872.16	15.45	333	>FBN1 C term	1	DW111518_1.3824.3824.4	controllerType=0 controllerNumber=1 scan=3824	13.4673
02725:4	1	R.RPDGEGC[+57.021]VDENEC[+57.021]QTKPGIC[+57.021]ENGR.C	818		C[+57]*3	695.045	4	2777.16	2777.17	0	-3.3	Specific	897.99	897.99	897.99	14.11	333	>FBN1 C term	1	DW111518_1.4188.4188.4	controllerType=0 controllerNumber=1 scan=4188	14.3379
02749:3	1	R.RPDGEGC[+57.021]VDENEC[+57.021]QTKPGIC[+57.021]ENGR.C	818		C[+57]*3	926.389	3	2777.15	2777.17	0	-5.5	Specific	912.19	840.45	840.45	14.36	333	>FBN1 C term	1	DW111518_1.4215.4215.3	controllerType=0 controllerNumber=1 scan=4215	14.4032
02519:4	1	R.RPDGEGC[+57.021]VDENEC[+57.021]QTKPGIC[+57.021]ENGR.C	818		C[+57]*3	695.047	4	2777.16	2777.17	0	-0.9	Specific	939.08	939.08	939.08	16.45	333	>FBN1 C term	1	DW111518_1.3960.3960.4	controllerType=0 controllerNumber=1 scan=3960	13.7959
02599:4	1	R.RPDGEGC[+57.021]VDENEC[+57.021]QTKPGIC[+57.021]ENGR.C	818		C[+57]*3	695.046	4	2777.16	2777.17	0	-2.2	Specific	941.72	941.72	941.72	16.45	333	>FBN1 C term	1	DW111518_1.4047.4047.4	controllerType=0 controllerNumber=1 scan=4047	14.0048
02640:4	1	R.RPDGEGC[+57.021]VDENEC[+57.021]QTKPGIC[+57.021]ENGR.C	818		C[+57]*3	695.046	4	2777.16	2777.17	0	-2	Specific	958.6	958.6	958.6	17.45	333	>FBN1 C term	1	DW111518_1.4094.4094.4	controllerType=0 controllerNumber=1 scan=4094	14.1199
02480:4	1	R.RPDGEGC[+57.021]VDENEC[+57.021]QTKPGIC[+57.021]ENGR.C	818		C[+57]*3	695.047	4	2777.16	2777.17	0	-0.8	Specific	995.28	995.28	995.28	17.45	333	>FBN1 C term	1	DW111518_1.3915.3915.4	controllerType=0 controllerNumber=1 scan=3915	13.6899
02561:4	1	R.RPDGEGC[+57.021]VDENEC[+57.021]QTKPGIC[+57.021]ENGR.C	818		C[+57]*3	695.046	4	2777.16	2777.17	0	-1.7	Specific	1013.82	1013.82	1013.82	18.45	333	>FBN1 C term	1	DW111518_1.4005.4005.4	controllerType=0 controllerNumber=1 scan=4005	13.9019
02437:4	1	R.RPDGEGC[+57.021]VDENEC[+57.021]QTKPGIC[+57.021]ENGR.C	818		C[+57]*3	695.047	4	2777.16	2777.17	0	-0.8	Specific	1030.4	1030.4	1030.4	18.45	333	>FBN1 C term	1	DW111518_1.3867.3867.4	controllerType=0 controllerNumber=1 scan=3867	13.5741
02587:3	1	R.RPDGEGC[+57.021]VDENEC[+57.021]QTKPGIC[+57.021]ENGR.C	818		C[+57]*3	926.392	3	2777.16	2777.17	0	-1.6	Specific	1125.97	999.33	999.33	19.69	333	>FBN1 C term	1	DW111518_1.4035.4035.3	controllerType=0 controllerNumber=1 scan=4035	13.9752
02709:3	1	R.RPDGEGC[+57.021]VDENEC[+57.021]QTKPGIC[+57.021]ENGR.C	818		C[+57]*3	926.392	3	2777.16	2777.17	0	-2.2	Specific	1150.14	1063.64	1063.64	20.69	333	>FBN1 C term	1	DW111518_1.4171.4171.3	controllerType=0 controllerNumber=1 scan=4171	14.2985
03097:3	1	R.RPDGEGC[+57.021]VDENEC[+57.021]QTKPGIC[+57.021]EN[+0.984]GR.C	818		C[+57]*3, N[+1]	926.722	3	2778.15	2778.15	0	0	Specific	179.94	179.94	105.53	2.02	333	>FBN1 C term	1	DW111518_1.4566.4566.3	controllerType=0 controllerNumber=1 scan=4566	15.2395
02465:4	1	R.RPDGEGC[+57.021]VDEN[+15.995]EC[+57.021]QTKPGIC[+57.021]ENGR.C	818		C[+57]*3, N[+16]	699.046	4	2793.16	2793.16	0	-0.6	Specific	198.7	198.7	11.12	2.88	333	>FBN1 C term	1	DW111518_1.3898.3898.4	controllerType=0 controllerNumber=1 scan=3898	13.6478
02416:4	1	R.RPDGEGC[+57.021]VDEN[+15.995]EC[+57.021]QTKPGIC[+57.021]ENGR.C	818		C[+57]*3, N[+16]	699.046	4	2793.16	2793.16	0	0.2	Specific	275.13	275.13	2.72	5.18	333	>FBN1 C term	1	DW111518_1.3846.3846.4	controllerType=0 controllerNumber=1 scan=3846	13.5225
02557:4	1	R.RPDGEGC[+57.021]VDEN[+15.995]EC[+57.021]QTKPGIC[+57.021]ENGR.C	818		C[+57]*3, N[+16]	699.042	4	2793.14	2793.16	0	-6.3	Specific	350.73	350.73	35.36	3	333	>FBN1 C term	1	DW111518_1.3999.3999.4	controllerType=0 controllerNumber=1 scan=3999	13.8874
03037:3	1	R.RPDGEGC[+57.021]VDENEC[+57.021]QTKPGIC[+57.021]EN[+0.984]GR.C	818		C[+57]*3, N[+1]	926.719	3	2778.14	2778.15	0	-2.7	Specific	365.08	365.08	95.99	2.99	333	>FBN1 C term	1	DW111518_1.4512.4512.3	controllerType=0 controllerNumber=1 scan=4512	15.1119
02677:4	1	R.RPDGEGC[+57.021]VDEN[+15.995]EC[+57.021]QTKPGIC[+57.021]ENGR.C	818		C[+57]*3, N[+16]	699.041	4	2793.14	2793.16	0	-6.7	Specific	379.73	379.73	34.56	4.24	333	>FBN1 C term	1	DW111518_1.4135.4135.4	controllerType=0 controllerNumber=1 scan=4135	14.2138
02505:4	1	R.RPDGEGC[+57.021]VD[+15.995]ENEC[+57.021]QTKPGIC[+57.021]ENGR.C	818		C[+57]*3, D[+16]	699.047	4	2793.17	2793.16	0	1.5	Specific	413.97	413.97	0.91	7.67	333	>FBN1 C term	1	DW111518_1.3944.3944.4	controllerType=0 controllerNumber=1 scan=3944	13.7583
02635:4	1	R.RPDGEGC[+57.021]VDEN[+15.995]EC[+57.021]QTKPGIC[+57.021]ENGR.C	818		C[+57]*3, N[+16]	699.043	4	2793.15	2793.16	0	-5	Specific	442.3	442.3	25.15	6.56	333	>FBN1 C term	1	DW111518_1.4088.4088.4	controllerType=0 controllerNumber=1 scan=4088	14.1057
03539:4	1	R.RPDGEGC[+57.021]VDENEC[+57.021]QTKPGIC[+57.021]EN[+0.984]GR.C	818		C[+57]*3, N[+1]	695.292	4	2778.14	2778.15	0	-2.5	Specific	603.39	603.39	199.71	10.45	333	>FBN1 C term	1	DW111518_1.4969.4969.4	controllerType=0 controllerNumber=1 scan=4969	16.1648
03693:4	1	R.RPDGEGC[+57.021]VDENEC[+57.021]QTKPGIC[+57.021]EN[+0.984]GR.C	818		C[+57]*3, N[+1]	695.293	4	2778.15	2778.15	0	-0.5	Specific	605.18	605.18	144.55	10.45	333	>FBN1 C term	1	DW111518_1.5112.5112.4	controllerType=0 controllerNumber=1 scan=5112	16.4915
03604:4	1	R.RPDGEGC[+57.021]VDENEC[+57.021]QTKPGIC[+57.021]EN[+0.984]GR.C	818		C[+57]*3, N[+1]	695.293	4	2778.15	2778.15	0	0.3	Specific	631.34	631.34	106.14	10.35	333	>FBN1 C term	1	DW111518_1.5030.5030.4	controllerType=0 controllerNumber=1 scan=5030	16.3061
03359:4	1	R.RPDGEGC[+57.021]VDENEC[+57.021]QTKPGIC[+57.021]EN[+0.984]GR.C	818		C[+57]*3, N[+1]	695.293	4	2778.15	2778.15	0	0.2	Specific	727.62	727.62	162.2	12.35	333	>FBN1 C term	1	DW111518_1.4799.4799.4	controllerType=0 controllerNumber=1 scan=4799	15.7762
03232:4	1	R.RPDGEGC[+57.021]VDENEC[+57.021]QTKPGIC[+57.021]EN[+0.984]GR.C	818		C[+57]*3, N[+1]	695.293	4	2778.15	2778.15	0	-0.2	Specific	841.11	841.11	174.06	14.45	333	>FBN1 C term	1	DW111518_1.4685.4685.4	controllerType=0 controllerNumber=1 scan=4685	15.5164
03107:4	1	R.RPDGEGC[+57.021]VDENEC[+57.021]QTKPGIC[+57.021]EN[+0.984]GR.C	818		C[+57]*3, N[+1]	695.292	4	2778.15	2778.15	0	-1.2	Specific	908.14	908.14	276.4	16.45	333	>FBN1 C term	1	DW111518_1.4576.4576.4	controllerType=0 controllerNumber=1 scan=4576	15.2635
03169:4	1	R.RPDGEGC[+57.021]VDENEC[+57.021]QTKPGIC[+57.021]EN[+0.984]GR.C	818		C[+57]*3, N[+1]	695.293	4	2778.15	2778.15	0	-0.5	Specific	909.14	909.14	238.12	16.45	333	>FBN1 C term	1	DW111518_1.4629.4629.4	controllerType=0 controllerNumber=1 scan=4629	15.3864
02843:4	1	R.RPDGEGC[+57.021]VDENEC[+57.021]QTKPGIC[+57.021]EN[+0.984]GR.C	818		C[+57]*3, N[+1]	695.292	4	2778.15	2778.15	0	-1.6	Specific	927.21	927.21	419.31	16.45	333	>FBN1 C term	1	DW111518_1.4323.4323.4	controllerType=0 controllerNumber=1 scan=4323	14.6687
02887:4	1	R.RPDGEGC[+57.021]VDENEC[+57.021]QTKPGIC[+57.021]EN[+0.984]GR.C	818		C[+57]*3, N[+1]	695.292	4	2778.15	2778.15	0	-1.3	Specific	928.03	928.03	408.12	16.45	333	>FBN1 C term	1	DW111518_1.4370.4370.4	controllerType=0 controllerNumber=1 scan=4370	14.7808
02668:3	1	R.RPDGEGC[+57.021]VDEN[+0.984]EC[+57.021]QTKPGIC[+57.021]ENGR.C	818		C[+57]*3, N[+1]	926.724	3	2778.16	2778.15	0	2.7	Specific	949.88	892.28	114.24	15.15	333	>FBN1 C term	1	DW111518_1.4126.4126.3	controllerType=0 controllerNumber=1 scan=4126	14.1929
02767:4	1	R.RPDGEGC[+57.021]VDENEC[+57.021]QTKPGIC[+57.021]EN[+0.984]GR.C	818		C[+57]*3, N[+1]	695.293	4	2778.15	2778.15	0	-0.1	Specific	958.37	958.37	254.96	17.35	333	>FBN1 C term	1	DW111518_1.4235.4235.4	controllerType=0 controllerNumber=1 scan=4235	14.4525
02959:3	1	R.RPDGEGC[+57.021]VDENEC[+57.021]QTKPGIC[+57.021]EN[+0.984]GR.C	818		C[+57]*3, N[+1]	926.722	3	2778.15	2778.15	0	-0.2	Specific	962.29	940.85	404.76	16.69	333	>FBN1 C term	1	DW111518_1.4444.4444.3	controllerType=0 controllerNumber=1 scan=4444	14.9549
02934:4	1	R.RPDGEGC[+57.021]VDENEC[+57.021]QTKPGIC[+57.021]EN[+0.984]GR.C	818		C[+57]*3, N[+1]	695.292	4	2778.15	2778.15	0	-1.5	Specific	963.28	963.28	405.61	17.45	333	>FBN1 C term	1	DW111518_1.4417.4417.4	controllerType=0 controllerNumber=1 scan=4417	14.8926
02803:4	1	R.RPDGEGC[+57.021]VDENEC[+57.021]QTKPGIC[+57.021]EN[+0.984]GR.C	818		C[+57]*3, N[+1]	695.293	4	2778.15	2778.15	0	-1.1	Specific	965.32	965.32	350.14	17.45	333	>FBN1 C term	1	DW111518_1.4277.4277.4	controllerType=0 controllerNumber=1 scan=4277	14.5572
02630:3	1	R.RPDGEGC[+57.021]VDEN[+0.984]EC[+57.021]QTKPGIC[+57.021]ENGR.C	818		C[+57]*3, N[+1]	926.725	3	2778.16	2778.15	0	3	Specific	978.81	903.87	118.67	16.15	333	>FBN1 C term	1	DW111518_1.4081.4081.3	controllerType=0 controllerNumber=1 scan=4081	14.0881
02981:4	1	R.RPDGEGC[+57.021]VDENEC[+57.021]QTKPGIC[+57.021]EN[+0.984]GR.C	818		C[+57]*3, N[+1]	695.292	4	2778.15	2778.15	0	-2.1	Specific	997.23	997.23	409.83	17.45	333	>FBN1 C term	1	DW111518_1.4465.4465.4	controllerType=0 controllerNumber=1 scan=4465	15.0035
03047:4	1	R.RPDGEGC[+57.021]VDENEC[+57.021]QTKPGIC[+57.021]EN[+0.984]GR.C	818		C[+57]*3, N[+1]	695.292	4	2778.15	2778.15	0	-1.2	Specific	1008.85	1008.85	330.23	18.45	333	>FBN1 C term	1	DW111518_1.4521.4521.4	controllerType=0 controllerNumber=1 scan=4521	15.133
02873:3	1	R.RPDGEGC[+57.021]VDENEC[+57.021]QTKPGIC[+57.021]EN[+0.984]GR.C	818		C[+57]*3, N[+1]	926.721	3	2778.15	2778.15	0	-0.7	Specific	1092.38	1026.09	486.36	18.69	333	>FBN1 C term	1	DW111518_1.4355.4355.3	controllerType=0 controllerNumber=1 scan=4355	14.7476
02788:3	1	R.RPDGEGC[+57.021]VDENEC[+57.021]QTKPGIC[+57.021]EN[+0.984]GR.C	818		C[+57]*3, N[+1]	926.722	3	2778.15	2778.15	0	0.4	Specific	1108.3	1042.31	382.11	19.6	333	>FBN1 C term	1	DW111518_1.4260.4260.3	controllerType=0 controllerNumber=1 scan=4260	14.5144
02918:3	1	R.RPDGEGC[+57.021]VDENEC[+57.021]QTKPGIC[+57.021]EN[+0.984]GR.C	818		C[+57]*3, N[+1]	926.722	3	2778.15	2778.15	0	0	Specific	1116.62	1066.5	506.3	19.6	333	>FBN1 C term	1	DW111518_1.4400.4400.3	controllerType=0 controllerNumber=1 scan=4400	14.8509
02830:3	1	R.RPDGEGC[+57.021]VDENEC[+57.021]QTKPGIC[+57.021]EN[+0.984]GR.C	818		C[+57]*3, N[+1]	926.721	3	2778.15	2778.15	0	-0.9	Specific	1119.44	1068.13	478.29	19.69	333	>FBN1 C term	1	DW111518_1.4308.4308.3	controllerType=0 controllerNumber=1 scan=4308	14.6323
02800:4	1	R.RPDGEGC[+57.021]VDEN[+15.995]EC[+57.021]QTKPGIC[+57.021]EN[+0.984]GR.C	818		C[+57]*3, N[+1][+16]	699.29	4	2794.14	2794.15	0	-2	Specific	404.67	404.67	24.79	6.56	333	>FBN1 C term	1	DW111518_1.4274.4274.4	controllerType=0 controllerNumber=1 scan=4274	14.5495
02802:4	1	R.RPDGEGC[+57.021]VD[+15.995]ENEC[+57.021]QTKPGIC[+57.021]EN[+0.984]GR.C	818		C[+57]*3, D[+16], N[+1]	699.29	4	2794.14	2794.15	0	-2	Specific	412.37	412.37	0.3	6.56	333	>FBN1 C term	1	DW111518_1.4275.4275.4	controllerType=0 controllerNumber=1 scan=4275	14.5517
02718:4	1	R.RPDGEGC[+57.021]VDEN[+15.995]EC[+57.021]QTKPGIC[+57.021]EN[+0.984]GR.C	818		C[+57]*3, N[+1][+16]	699.29	4	2794.14	2794.15	0	-2.4	Specific	475.7	475.7	28.13	7.89	333	>FBN1 C term	1	DW111518_1.4182.4182.4	controllerType=0 controllerNumber=1 scan=4182	14.3247
02713:4	1	R.PD[+15.995]GEGC[+57.021]VDEN[+15.995]EC[+57.021]QT[+162.053]KPGIC[+57.021]ENGR.C	819	Hex(1)	C[+57]*3, D[+16], N[+16], T[+162]	704.532	4	2815.11	2815.11	0	-0.8	Specific	141.97	141.97	11.64	2.58	333	>FBN1 C term	1	DW111518_1.4176.4176.4	controllerType=0 controllerNumber=1 scan=4176	14.3105
02626:4	1	R.PD[+15.995]GEGC[+57.021]VDEN[+15.995]EC[+57.021]QT[+162.053]KPGIC[+57.021]ENGR.C	819	Hex(1)	C[+57]*3, D[+16], N[+16], T[+162]	704.533	4	2815.11	2815.11	0	0.1	Specific	181.37	181.37	10.95	2.51	333	>FBN1 C term	1	DW111518_1.4078.4078.4	controllerType=0 controllerNumber=1 scan=4078	14.0825
02669:4	1	R.PD[+15.995]GEGC[+57.021]VDEN[+15.995]EC[+57.021]QT[+162.053]KPGIC[+57.021]ENGR.C	819	Hex(1)	C[+57]*3, D[+16], N[+16], T[+162]	704.532	4	2815.11	2815.11	0	-1	Specific	204.86	204.86	9.54	2.66	333	>FBN1 C term	1	DW111518_1.4127.4127.4	controllerType=0 controllerNumber=1 scan=4127	14.195
02580:5	1	R.PD[+15.995]GEGC[+57.021]VDEN[+15.995]EC[+57.021]QT[+162.053]KPGIC[+57.021]ENGR.C	819	Hex(1)	C[+57]*3, D[+16], N[+16], T[+162]	563.827	5	2815.1	2815.11	0	-1.8	Specific	225.44	225.44	53.56	3.17	333	>FBN1 C term	1	DW111518_1.4026.4026.5	controllerType=0 controllerNumber=1 scan=4026	13.9543
02685:5	1	R.PD[+15.995]GEGC[+57.021]VDEN[+15.995]EC[+57.021]QT[+162.053]KPGIC[+57.021]ENGR.C	819	Hex(1)	C[+57]*3, D[+16], N[+16], T[+162]	563.827	5	2815.11	2815.11	0	-0.2	Specific	306.91	306.91	33.04	4.01	333	>FBN1 C term	1	DW111518_1.4146.4146.5	controllerType=0 controllerNumber=1 scan=4146	14.2397
05137:3	1	R.GSYTC[+57.021]EC[+57.021]ND[+15.995]GFTASPNQDEC[+57.021]LDNR.E	847		C[+57]*3, D[+16]	942.698	3	2826.08	2826.07	0	4	Specific	79.93	79.93	0	2.05	333	>FBN1 C term	1	DW111518_1.6380.6380.3	controllerType=0 controllerNumber=1 scan=6380	19.3877
04858:3	1	R.GSYTC[+57.021]EC[+57.021]ND[+15.995]GFTASPNQDEC[+57.021]LDNR.E	847		C[+57]*3, D[+16]	942.695	3	2826.07	2826.07	0	1.5	Specific	232.41	232.41	0	4.91	333	>FBN1 C term	1	DW111518_1.6149.6149.3	controllerType=0 controllerNumber=1 scan=6149	18.8441
05149:3	1	R.GSYTC[+57.021]EC[+57.021]NDGFTAS[+203.079]PNQDEC[+57.021]LDNR.E	847	HexNAc(1)	C[+57]*3, S[+203]	1005.06	3	3013.16	3013.15	0	1.8	Specific	252.91	252.91	0	5.18	333	>FBN1 C term	1	DW111518_1.6390.6390.3	controllerType=0 controllerNumber=1 scan=6390	19.4115
05681:3	1	R.GSYTC[+57.021]EC[+57.021]N[+0.984]DGFTASPNQDEC[+57.021]LDNR.E	847		C[+57]*3, N[+1]	937.696	3	2811.07	2811.06	0	6.3	Specific	600.49	600.49	165.02	9.43	333	>FBN1 C term	1	DW111518_1.6841.6841.3	controllerType=0 controllerNumber=1 scan=6841	20.4467
05212:3	1	R.GSYTC[+57.021]EC[+57.021]NDGFTAS[+203.079]PNQDEC[+57.021]LDNR.E	847	HexNAc(1)	C[+57]*3, S[+203]	1005.06	3	3013.16	3013.15	0	3.4	Specific	664.13	664.13	0	10.91	333	>FBN1 C term	1	DW111518_1.6441.6441.3	controllerType=0 controllerNumber=1 scan=6441	19.5304
05273:3	1	R.GSYTC[+57.021]EC[+57.021]N[+15.995]DGFTASPNQDEC[+57.021]LDNR.E	847		C[+57]*3, N[+16]	942.697	3	2826.08	2826.07	0	3.7	Specific	691.57	691.57	0	10.91	333	>FBN1 C term	1	DW111518_1.6490.6490.3	controllerType=0 controllerNumber=1 scan=6490	19.6449
05541:3	1	R.GSYTC[+57.021]EC[+57.021]N[+0.984]DGFTASPNQDEC[+57.021]LDNR.E	847		C[+57]*3, N[+1]	937.693	3	2811.06	2811.06	0	3.1	Specific	935.4	935.4	276	15.91	333	>FBN1 C term	1	DW111518_1.6725.6725.3	controllerType=0 controllerNumber=1 scan=6725	20.187
06262:4	1	R.GSYTC[+57.021]EC[+57.021]NDGFT[+511.190]AS[+802.286]PNQDEC[+57.021]LDNR.E	847	HexNAc(1)Hex(1)Fuc(1),HexNAc(1)Hex(1)Fuc(1)NeuAc(1)	C[+57]*3, S[+802], T[+511]	1031.39	4	4122.53	4123.55	-1	-3.4	Specific	480.69	435.44	0	6.71	333	>FBN1 C term	1	DW111518_1.7345.7345.4	controllerType=0 controllerNumber=1 scan=7345	21.5891
05394:3	1	R.GSYTC[+57.021]EC[+57.021]N[+0.984]D[+15.995]GFTASPNQDEC[+57.021]LDNR.E	847		C[+57]*3, D[+16], N[+1]	943.038	3	2827.1	2827.05	0	17.4	Specific	639.82	639.82	252.24	8.64	333	>FBN1 C term	1	DW111518_1.6598.6598.3	controllerType=0 controllerNumber=1 scan=6598	19.8918
05328:3	1	R.GSYTC[+57.021]EC[+57.021]N[+0.984]D[+15.995]GFTASPNQDEC[+57.021]LDNR.E	847		C[+57]*3, D[+16], N[+1]	943.037	3	2827.1	2827.05	0	16.3	Specific	668.76	668.76	202.47	9.46	333	>FBN1 C term	1	DW111518_1.6540.6540.3	controllerType=0 controllerNumber=1 scan=6540	19.7586
06318:3	1	R.GS[+146.058]YTC[+57.021]EC[+57.021]N[+0.984]DGFT[+802.286]ASPNQDEC[+57.021]LDNR.E	847	Fuc(1),HexNAc(1)Hex(1)Fuc(1)NeuAc(1)	C[+57]*3, N[+1], S[+146], T[+802]	1253.81	3	3759.4	3759.4	0	0.8	Specific	824.01	802.13	0.83	14.35	333	>FBN1 C term	1	DW111518_1.7395.7395.3	controllerType=0 controllerNumber=1 scan=7395	21.7042
09743:4	1	R.GSYTC[+57.021]EC[+57.021]NDGFTASPNQDEC[+57.021]LDN[+15.995]REGYC[+57.021]FTEVLQNMC[+57.021]QIGSSNR.N	847		C[+57]*5, N[+16]	1300.78	4	5200.08	5200.08	0	-0.5	Specific	80.48	80.48	0	2.36	333	>FBN1 C term	1	DW111518_1.10353.10353.4	controllerType=0 controllerNumber=1 scan=10353	28.5804
09681:4	1	R.GSYTC[+57.021]EC[+57.021]NDGFTASPN[+15.995]QDEC[+57.021]LDNREGYC[+57.021]FTEVLQNMC[+57.021]QIGSSNR.N	847		C[+57]*5, N[+16]	1300.78	4	5200.09	5200.08	0	1.3	Specific	129.37	129.37	0	2.85	333	>FBN1 C term	1	DW111518_1.10298.10298.4	controllerType=0 controllerNumber=1 scan=10298	28.4493
09995:4	1	R.GSYTC[+57.021]EC[+57.021]NDGFTASPNQDEC[+57.021]LDN[+0.984]REGYC[+57.021]FTEVLQNMC[+57.021]QIGSSNR.N	847		C[+57]*5, N[+1]	1296.78	4	5184.11	5185.07	-1	8.1	Specific	331.92	331.92	4.77	3.22	333	>FBN1 C term	1	DW111518_1.10566.10566.4	controllerType=0 controllerNumber=1 scan=10566	29.0828
09832:4	1	R.GSYTC[+57.021]EC[+57.021]NDGFTASPNQDEC[+57.021]LDN[+0.984]REGYC[+57.021]FTEVLQNMC[+57.021]QIGSSNR.N	847		C[+57]*5, N[+1]	1297.03	4	5185.1	5185.07	0	6.6	Specific	341.54	341.54	9.76	3.4	333	>FBN1 C term	1	DW111518_1.10426.10426.4	controllerType=0 controllerNumber=1 scan=10426	28.7553
08972:5	1	R.GSYTC[+57.021]EC[+57.021]NDGFTASPN[+0.984]QDEC[+57.021]LDNREGYC[+57.021]FTEVLQNMC[+57.021]QIGSSNRNPVTK.S	847		C[+57]*5, N[+1]	1145.49	5	5723.4	5724.38	-1	4.7	Specific	724.74	724.74	7.01	9.62	333	>FBN1 C term	1	DW111518_1.9713.9713.5	controllerType=0 controllerNumber=1 scan=9713	27.0565
09991:5	1	R.GSYTC[+57.021]EC[+57.021]NDGFTASPNQDEC[+57.021]LDNREGYC[+57.021]FT[+146.058]EVLQNMC[+57.021]QIGS[+802.286]SNRNPVTK.S	847	Fuc(1),HexNAc(1)Hex(1)Fuc(1)NeuAc(1)	C[+57]*5, S[+802], T[+146]	1334.95	5	6670.74	6671.74	-1	0.6	Specific	729.22	729.22	1.94	10.06	333	>FBN1 C term	1	DW111518_1.10563.10563.5	controllerType=0 controllerNumber=1 scan=10563	29.0762
09868:4	1	R.EGYC[+57.021]FTEVLQNMC[+57.021]QIGSSNR.N	871		C[+57]*2	599.014	4	2393.03	2393.03	0	1.2	Specific	212.21	212.21	212.21	2.77	333	>FBN1 C term	1	DW111518_1.10455.10455.4	controllerType=0 controllerNumber=1 scan=10455	28.8224
10333:3	1	R.EGYC[+57.021]FTEVLQNMC[+57.021]QIGSSNR.N	871		C[+57]*2	798.349	3	2393.03	2393.03	0	0.4	Specific	260.36	260.36	260.36	3.73	333	>FBN1 C term	1	DW111518_1.10861.10861.3	controllerType=0 controllerNumber=1 scan=10861	29.7846
09755:3	1	R.EGYC[+57.021]FTEVLQNMC[+57.021]QIGSSNR.N	871		C[+57]*2	798.351	3	2393.04	2393.03	0	3.1	Specific	348.42	348.42	348.42	5.37	333	>FBN1 C term	1	DW111518_1.10364.10364.3	controllerType=0 controllerNumber=1 scan=10364	28.6071
10265:3	1	R.EGYC[+57.021]FTEVLQNMC[+57.021]QIGSSNR.N	871		C[+57]*2	798.352	3	2393.04	2393.03	0	3.5	Specific	602.96	602.96	602.96	9.91	333	>FBN1 C term	1	DW111518_1.10800.10800.3	controllerType=0 controllerNumber=1 scan=10800	29.6399
10200:3	1	R.EGYC[+57.021]FTEVLQNMC[+57.021]QIGSSNR.N	871		C[+57]*2	798.351	3	2393.04	2393.03	0	2.7	Specific	622	622	622	9.91	333	>FBN1 C term	1	DW111518_1.10744.10744.3	controllerType=0 controllerNumber=1 scan=10744	29.5074
10136:3	1	R.EGYC[+57.021]FTEVLQNMC[+57.021]QIGSSNR.N	871		C[+57]*2	798.353	3	2393.04	2393.03	0	5	Specific	717.04	717.04	717.04	11.91	333	>FBN1 C term	1	DW111518_1.10689.10689.3	controllerType=0 controllerNumber=1 scan=10689	29.3766
09799:2	1	R.EGYC[+57.021]FTEVLQNMC[+57.021]QIGSSNR.N	871		C[+57]*2	1197.02	2	2393.04	2393.03	0	3.6	Specific	766.53	766.53	766.53	12.91	333	>FBN1 C term	1	DW111518_1.10399.10399.2	controllerType=0 controllerNumber=1 scan=10399	28.6903
10074:3	1	R.EGYC[+57.021]FTEVLQNMC[+57.021]QIGSSNR.N	871		C[+57]*2	798.35	3	2393.04	2393.03	0	2	Specific	825.66	825.66	825.66	14.35	333	>FBN1 C term	1	DW111518_1.10634.10634.3	controllerType=0 controllerNumber=1 scan=10634	29.2453
09885:3	1	R.EGYC[+57.021]FTEVLQNMC[+57.021]QIGSSNR.N	871		C[+57]*2	798.349	3	2393.03	2393.03	0	0.4	Specific	828.02	828.02	828.02	14.35	333	>FBN1 C term	1	DW111518_1.10469.10469.3	controllerType=0 controllerNumber=1 scan=10469	28.8569
10008:3	1	R.EGYC[+57.021]FTEVLQNMC[+57.021]QIGSSNR.N	871		C[+57]*2	798.351	3	2393.04	2393.03	0	3	Specific	873.04	873.04	873.04	14.91	333	>FBN1 C term	1	DW111518_1.10579.10579.3	controllerType=0 controllerNumber=1 scan=10579	29.115
09817:3	1	R.EGYC[+57.021]FTEVLQNMC[+57.021]QIGSSNR.N	871		C[+57]*2	798.35	3	2393.04	2393.03	0	1.9	Specific	899.38	899.38	899.38	15.35	333	>FBN1 C term	1	DW111518_1.10414.10414.3	controllerType=0 controllerNumber=1 scan=10414	28.727
09947:3	1	R.EGYC[+57.021]FTEVLQNMC[+57.021]QIGSSNR.N	871		C[+57]*2	798.351	3	2393.04	2393.03	0	2.2	Specific	901.15	901.15	901.15	16.35	333	>FBN1 C term	1	DW111518_1.10524.10524.3	controllerType=0 controllerNumber=1 scan=10524	28.9855
10021:2	1	R.EGYC[+57.021]FTEVLQNMC[+57.021]QIGSSNR.N	871		C[+57]*2	1197.02	2	2393.04	2393.03	0	4.5	Specific	905.48	905.48	905.48	15.91	333	>FBN1 C term	1	DW111518_1.10588.10588.2	controllerType=0 controllerNumber=1 scan=10588	29.1345
09860:2	1	R.EGYC[+57.021]FTEVLQNMC[+57.021]QIGSSNR.N	871		C[+57]*2	1197.02	2	2393.03	2393.03	0	0.9	Specific	953.46	953.46	953.46	17.35	333	>FBN1 C term	1	DW111518_1.10448.10448.2	controllerType=0 controllerNumber=1 scan=10448	28.8071
09924:2	1	R.EGYC[+57.021]FTEVLQNMC[+57.021]QIGSSNR.N	871		C[+57]*2	1197.02	2	2393.03	2393.03	0	1	Specific	955.51	950.98	950.98	17.35	333	>FBN1 C term	1	DW111518_1.10503.10503.2	controllerType=0 controllerNumber=1 scan=10503	28.9374
09449:3	1	R.EGYC[+57.021]FTEVLQN[+15.995]MC[+57.021]QIGSSNR.N	871		C[+57]*2, N[+16]	803.682	3	2409.03	2409.03	0	2	Specific	126.43	126.43	4	2.56	333	>FBN1 C term	1	DW111518_1.10120.10120.3	controllerType=0 controllerNumber=1 scan=10120	28.0271
10018:3	1	R.EGYC[+57.021]FTEVLQN[+15.995]MC[+57.021]QIGSSNR.N	871		C[+57]*2, N[+16]	803.686	3	2409.04	2409.03	0	6.7	Specific	244.54	244.54	4	2.67	333	>FBN1 C term	1	DW111518_1.10586.10586.3	controllerType=0 controllerNumber=1 scan=10586	29.1302
09037:3	1	R.EGYC[+57.021]FTEVLQN[+0.984]MC[+57.021]QIGSSNR.N	871		C[+57]*2, N[+1]	798.68	3	2394.03	2394.02	0	4.1	Specific	283.03	283.03	249.87	4.87	333	>FBN1 C term	1	DW111518_1.9768.9768.3	controllerType=0 controllerNumber=1 scan=9768	27.1882
10075:3	1	R.EGYC[+57.021]FTEVLQNM[+15.995]C[+57.021]QIGSSNR.N	871		C[+57]*2, M[+16]	803.682	3	2409.03	2409.03	0	2.2	Specific	323.32	323.32	30.09	5.63	333	>FBN1 C term	1	DW111518_1.10635.10635.3	controllerType=0 controllerNumber=1 scan=10635	29.2475
09867:2	1	R.EGYC[+57.021]FTEVLQN[+15.995]MC[+57.021]QIGSSNR.N	871		C[+57]*2, N[+16]	1205.02	2	2409.03	2409.03	0	0.9	Specific	398.01	398.01	36.23	7.35	333	>FBN1 C term	1	DW111518_1.10454.10454.2	controllerType=0 controllerNumber=1 scan=10454	28.8203
08977:3	1	R.EGYC[+57.021]FTEVLQN[+0.984]MC[+57.021]QIGSSNR.N	871		C[+57]*2, N[+1]	798.678	3	2394.02	2394.02	0	1.4	Specific	431.33	431.33	304.6	7.67	333	>FBN1 C term	1	DW111518_1.9717.9717.3	controllerType=0 controllerNumber=1 scan=9717	27.0652
09519:3	1	R.EGYC[+57.021]FTEVLQNM[+15.995]C[+57.021]QIGSSNR.N	871		C[+57]*2, M[+16]	803.685	3	2409.04	2409.03	0	5.3	Specific	440.77	440.77	33.06	7.35	333	>FBN1 C term	1	DW111518_1.10173.10173.3	controllerType=0 controllerNumber=1 scan=10173	28.1537
07721:3	1	R.EGYC[+57.021]FTEVLQNM[+15.995]C[+57.021]QIGSSNR.N	871		C[+57]*2, M[+16]	803.683	3	2409.03	2409.03	0	2.7	Specific	803.66	803.66	64.9	13.91	333	>FBN1 C term	1	DW111518_1.8617.8617.3	controllerType=0 controllerNumber=1 scan=8617	24.4899
07605:3	1	R.EGYC[+57.021]FTEVLQNM[+15.995]C[+57.021]QIGSSNR.N	871		C[+57]*2, M[+16]	803.681	3	2409.03	2409.03	0	0.6	Specific	870.17	870.17	65.99	15.35	333	>FBN1 C term	1	DW111518_1.8510.8510.3	controllerType=0 controllerNumber=1 scan=8510	24.2393
07659:3	1	R.EGYC[+57.021]FTEVLQNM[+15.995]C[+57.021]QIGSSNR.N	871		C[+57]*2, M[+16]	803.682	3	2409.03	2409.03	0	2.1	Specific	910.13	910.13	69.65	16.35	333	>FBN1 C term	1	DW111518_1.8561.8561.3	controllerType=0 controllerNumber=1 scan=8561	24.3584
09870:2	1	R.EGYC[+57.021]FTEVLQN[+15.995]M[+15.995]C[+57.021]QIGSSNR.N	871		C[+57]*2, M[+16], N[+16]	1213.01	2	2425.02	2425.02	0	-0.9	Specific	168.59	168.59	168.59	3.24	333	>FBN1 C term	1	DW111518_1.10456.10456.2	controllerType=0 controllerNumber=1 scan=10456	28.8246
09846:3	1	R.EGYC[+57.021]FTEVLQN[+15.995]M[+15.995]C[+57.021]QIGSSNR.N	871		C[+57]*2, M[+16], N[+16]	809.011	3	2425.02	2425.02	0	-0.9	Specific	456.4	456.4	314.72	7.89	333	>FBN1 C term	1	DW111518_1.10438.10438.3	controllerType=0 controllerNumber=1 scan=10438	28.7834
09911:3	1	R.EGYC[+57.021]FTEVLQN[+15.995]M[+15.995]C[+57.021]QIGSSNR.N	871		C[+57]*2, M[+16], N[+16]	809.011	3	2425.02	2425.02	0	-1.5	Specific	458.48	458.48	323.9	7.89	333	>FBN1 C term	1	DW111518_1.10492.10492.3	controllerType=0 controllerNumber=1 scan=10492	28.9109
09105:3	1	R.EGYC[+57.021]FTEVLQNMC[+57.021]QIGSSNRNPVTK.S	871		C[+57]*2	978.118	3	2932.34	2932.34	0	0.4	Specific	132.75	132.75	132.75	2.01	333	>FBN1 C term	1	DW111518_1.9823.9823.5	controllerType=0 controllerNumber=1 scan=9823	27.3194
09171:3	1	R.EGYC[+57.021]FTEVLQNMC[+57.021]QIGSSNRNPVTK.S	871		C[+57]*2	978.118	3	2932.34	2932.34	0	0.2	Specific	203.61	203.61	203.61	2.64	333	>FBN1 C term	1	DW111518_1.9881.9881.5	controllerType=0 controllerNumber=1 scan=9881	27.4578
09043:3	1	R.EGYC[+57.021]FTEVLQNMC[+57.021]QIGSSNRNPVTK.S	871		C[+57]*2	978.12	3	2932.35	2932.34	0	2.2	Specific	580.17	580.17	580.17	7.39	333	>FBN1 C term	1	DW111518_1.9773.9773.5	controllerType=0 controllerNumber=1 scan=9773	27.199
09015:3	1	R.EGYC[+57.021]FTEVLQNMC[+57.021]QIGSSNRNPVTK.S	871		C[+57]*2	978.114	3	2932.33	2932.34	0	-3.7	Specific	598.55	598.55	598.55	7.61	333	>FBN1 C term	1	DW111518_1.9751.9751.3	controllerType=0 controllerNumber=1 scan=9751	27.1463
08943:3	1	R.EGYC[+57.021]FTEVLQNMC[+57.021]QIGSSNRNPVTK.S	871		C[+57]*2	978.114	3	2932.33	2932.34	0	-3.4	Specific	757.12	757.12	757.12	11.61	333	>FBN1 C term	1	DW111518_1.9690.9690.3	controllerType=0 controllerNumber=1 scan=9690	27.0019
08623:4	1	R.EGYC[+57.021]FTEVLQNMC[+57.021]QIGSSNRNPVTK.S	871		C[+57]*2	733.844	4	2932.35	2932.34	0	4.8	Specific	833.86	833.86	833.86	13.41	333	>FBN1 C term	1	DW111518_1.9418.9418.4	controllerType=0 controllerNumber=1 scan=9418	26.3579
08880:3	1	R.EGYC[+57.021]FTEVLQNMC[+57.021]QIGSSNRNPVTK.S	871		C[+57]*2	978.12	3	2932.34	2932.34	0	1.9	Specific	952.81	952.81	952.81	16.85	333	>FBN1 C term	1	DW111518_1.9634.9634.3	controllerType=0 controllerNumber=1 scan=9634	26.8698
08750:4	1	R.EGYC[+57.021]FTEVLQNMC[+57.021]QIGSSNRNPVTK.S	871		C[+57]*2	733.842	4	2932.35	2932.34	0	3.2	Specific	990.42	990.42	990.42	16.41	333	>FBN1 C term	1	DW111518_1.9524.9524.4	controllerType=0 controllerNumber=1 scan=9524	26.6095
08687:4	1	R.EGYC[+57.021]FTEVLQNMC[+57.021]QIGSSNRNPVTK.S	871		C[+57]*2	733.843	4	2932.35	2932.34	0	3.3	Specific	1007.52	1007.52	1007.52	17.41	333	>FBN1 C term	1	DW111518_1.9469.9469.4	controllerType=0 controllerNumber=1 scan=9469	26.4794
08815:3	1	R.EGYC[+57.021]FTEVLQNMC[+57.021]QIGSSNRNPVTK.S	871		C[+57]*2	978.119	3	2932.34	2932.34	0	1.1	Specific	1082.16	1082.16	1082.16	18.85	333	>FBN1 C term	1	DW111518_1.9578.9578.3	controllerType=0 controllerNumber=1 scan=9578	26.7375
08619:3	1	R.EGYC[+57.021]FTEVLQNMC[+57.021]QIGSSNRNPVTK.S	871		C[+57]*2	978.122	3	2932.35	2932.34	0	4.5	Specific	1207.48	1207.48	1207.48	21.41	333	>FBN1 C term	1	DW111518_1.9415.9415.3	controllerType=0 controllerNumber=1 scan=9415	26.3514
08686:3	1	R.EGYC[+57.021]FTEVLQNMC[+57.021]QIGSSNRNPVTK.S	871		C[+57]*2	978.123	3	2932.35	2932.34	0	5.4	Specific	1258.24	1258.24	1258.24	22.41	333	>FBN1 C term	1	DW111518_1.9468.9468.3	controllerType=0 controllerNumber=1 scan=9468	26.4772
08749:3	1	R.EGYC[+57.021]FTEVLQNMC[+57.021]QIGSSNRNPVTK.S	871		C[+57]*2	978.122	3	2932.35	2932.34	0	4.1	Specific	1266.71	1266.71	1266.71	22.41	333	>FBN1 C term	1	DW111518_1.9523.9523.3	controllerType=0 controllerNumber=1 scan=9523	26.6074
08915:4	1	R.EGYC[+57.021]FTEVLQNMC[+57.021]QIGSSN[+0.984]RNPVTK.S	871		C[+57]*2, N[+1]	734.087	4	2933.32	2933.32	0	0.6	Specific	195.37	195.37	0	2.12	333	>FBN1 C term	1	DW111518_1.9664.9664.4	controllerType=0 controllerNumber=1 scan=9664	26.9392
08828:4	1	R.EGYC[+57.021]FTEVLQN[+0.984]MC[+57.021]QIGSSNRNPVTK.S	871		C[+57]*2, N[+1]	734.091	4	2933.34	2933.32	0	7.1	Specific	199.11	199.11	120.17	2.13	333	>FBN1 C term	1	DW111518_1.9587.9587.4	controllerType=0 controllerNumber=1 scan=9587	26.757
08838:3	1	R.EGYC[+57.021]FTEVLQN[+15.995]MC[+57.021]QIGSSNRNPVTK.S	871		C[+57]*2, N[+16]	983.452	3	2948.34	2948.33	0	3.2	Specific	286.33	286.33	4	2.95	333	>FBN1 C term	1	DW111518_1.9597.9597.3	controllerType=0 controllerNumber=1 scan=9597	26.7813
08573:3	1	R.EGYC[+57.021]FTEVLQN[+15.995]MC[+57.021]QIGSSNRNPVTK.S	871		C[+57]*2, N[+16]	983.453	3	2948.34	2948.33	0	3.7	Specific	535.12	535.12	4	6.09	333	>FBN1 C term	1	DW111518_1.9376.9376.3	controllerType=0 controllerNumber=1 scan=9376	26.2586
08505:3	1	R.EGYC[+57.021]FTEVLQN[+15.995]MC[+57.021]QIGSSNRNPVTK.S	871		C[+57]*2, N[+16]	983.454	3	2948.35	2948.33	0	4.7	Specific	581.41	581.41	4	7.2	333	>FBN1 C term	1	DW111518_1.9318.9318.3	controllerType=0 controllerNumber=1 scan=9318	26.1237
08633:3	1	R.EGYC[+57.021]FTEVLQN[+15.995]MC[+57.021]QIGSSNRNPVTK.S	871		C[+57]*2, N[+16]	983.453	3	2948.34	2948.33	0	3.6	Specific	747.31	747.31	4	11.41	333	>FBN1 C term	1	DW111518_1.9425.9425.3	controllerType=0 controllerNumber=1 scan=9425	26.3751
08765:3	1	R.EGYC[+57.021]FTEVLQNM[+15.995]C[+57.021]QIGSSNRNPVTK.S	871		C[+57]*2, M[+16]	983.451	3	2948.34	2948.33	0	1.1	Specific	895.96	895.96	13.9	14.85	333	>FBN1 C term	1	DW111518_1.9537.9537.3	controllerType=0 controllerNumber=1 scan=9537	26.6398
08922:3	1	R.EGYC[+57.021]FTEVLQNMC[+57.021]QIGSSN[+0.984]RNPVTK.S	871		C[+57]*2, N[+1]	978.451	3	2933.34	2933.32	0	5.1	Specific	918.2	918.2	25.93	15.41	333	>FBN1 C term	1	DW111518_1.9670.9670.5	controllerType=0 controllerNumber=1 scan=9670	26.9542
08701:3	1	R.EGYC[+57.021]FTEVLQNM[+15.995]C[+57.021]QIGSSNRNPVTK.S	871		C[+57]*2, M[+16]	983.453	3	2948.34	2948.33	0	3.8	Specific	1026.35	1026.35	15.36	17.41	333	>FBN1 C term	1	DW111518_1.9481.9481.3	controllerType=0 controllerNumber=1 scan=9481	26.5075
08944:3	1	R.EGYC[+57.021]FTEVLQNMC[+57.021]QIGSSN[+0.984]RNPVTK.S	871		C[+57]*2, N[+1]	978.447	3	2933.33	2933.32	0	1.4	Specific	1037.43	1037.43	48.88	17.85	333	>FBN1 C term	1	DW111518_1.9690.9690.3	controllerType=0 controllerNumber=1 scan=9690	27.0019
08506:3	1	R.EGYC[+57.021]FTEVLQN[+0.984]M[+15.995]C[+57.021]QIGSSNRNPVTK.S	871		C[+57]*2, M[+16], N[+1]	983.785	3	2949.34	2949.32	0	8.2	Specific	497.17	497.17	75.61	5.06	333	>FBN1 C term	1	DW111518_1.9318.9318.3	controllerType=0 controllerNumber=1 scan=9318	26.1237
10139:3	1	R.GWGPHC[+57.021]EIC[+57.021]PFQGTVAFK.K	905		C[+57]*2	697.66	3	2090.97	2090.96	0	3.9	Specific	0.18	0.18	0.18	2.01	333	>FBN1 C term	1	DW111518_1.10691.10691.3	controllerType=0 controllerNumber=1 scan=10691	29.381
09159:3	1	R.GWGPHC[+57.021]EIC[+57.021]PFQGTVAFK.K	905		C[+57]*2	697.659	3	2090.96	2090.96	0	1.8	Specific	23.45	23.45	23.45	2.11	333	>FBN1 C term	1	DW111518_1.9869.9869.3	controllerType=0 controllerNumber=1 scan=9869	27.429
10272:3	1	R.GWGPHC[+57.021]EIC[+57.021]PFQGTVAFK.K	905		C[+57]*2	697.657	3	2090.95	2090.96	0	-1.2	Specific	284.06	284.06	284.06	4.71	333	>FBN1 C term	1	DW111518_1.10805.10805.3	controllerType=0 controllerNumber=1 scan=10805	29.6508
10015:3	1	R.GWGPHC[+57.021]EIC[+57.021]PFQGTVAFK.K	905		C[+57]*2	697.658	3	2090.96	2090.96	0	1.1	Specific	405.37	405.37	405.37	8.17	333	>FBN1 C term	1	DW111518_1.10584.10584.3	controllerType=0 controllerNumber=1 scan=10584	29.1258
08794:3	1	R.GWGPHC[+57.021]EIC[+57.021]PFQGTVAFK.K	905		C[+57]*2	697.66	3	2090.96	2090.96	0	3.3	Specific	432.71	432.71	432.71	7.73	333	>FBN1 C term	1	DW111518_1.9561.9561.3	controllerType=0 controllerNumber=1 scan=9561	26.6965
09957:3	1	R.GWGPHC[+57.021]EIC[+57.021]PFQGTVAFK.K	905		C[+57]*2	697.659	3	2090.96	2090.96	0	1.9	Specific	453.58	453.58	453.58	8.3	333	>FBN1 C term	1	DW111518_1.10533.10533.3	controllerType=0 controllerNumber=1 scan=10533	29.005
10202:3	1	R.GWGPHC[+57.021]EIC[+57.021]PFQGTVAFK.K	905		C[+57]*2	697.66	3	2090.97	2090.96	0	4.2	Specific	456.32	456.32	456.32	7.86	333	>FBN1 C term	1	DW111518_1.10745.10745.3	controllerType=0 controllerNumber=1 scan=10745	29.5095
08659:3	1	R.GWGPHC[+57.021]EIC[+57.021]PFQGTVAFK.K	905		C[+57]*2	697.661	3	2090.97	2090.96	0	4.9	Specific	567.91	567.91	567.91	9.41	333	>FBN1 C term	1	DW111518_1.9444.9444.3	controllerType=0 controllerNumber=1 scan=9444	26.4185
08329:3	1	R.GWGPHC[+57.021]EIC[+57.021]PFQGTVAFK.K	905		C[+57]*2	697.661	3	2090.97	2090.96	0	4.6	Specific	573.86	573.86	573.86	9.41	333	>FBN1 C term	1	DW111518_1.9161.9161.3	controllerType=0 controllerNumber=1 scan=9161	25.7548
08713:3	1	R.GWGPHC[+57.021]EIC[+57.021]PFQGTVAFK.K	905		C[+57]*2	697.66	3	2090.97	2090.96	0	4.3	Specific	592.81	592.81	592.81	9.41	333	>FBN1 C term	1	DW111518_1.9492.9492.3	controllerType=0 controllerNumber=1 scan=9492	26.534
08581:3	1	R.GWGPHC[+57.021]EIC[+57.021]PFQGTVAFK.K	905		C[+57]*2	697.659	3	2090.96	2090.96	0	3	Specific	596.77	596.77	596.77	9.41	333	>FBN1 C term	1	DW111518_1.9383.9383.3	controllerType=0 controllerNumber=1 scan=9383	26.2752
08257:3	1	R.GWGPHC[+57.021]EIC[+57.021]PFQGTVAFK.K	905		C[+57]*2	697.662	3	2090.97	2090.96	0	6.4	Specific	600.33	600.33	600.33	9.93	333	>FBN1 C term	1	DW111518_1.9105.9105.3	controllerType=0 controllerNumber=1 scan=9105	25.6221
08458:3	1	R.GWGPHC[+57.021]EIC[+57.021]PFQGTVAFK.K	905		C[+57]*2	697.66	3	2090.97	2090.96	0	4.1	Specific	610.64	610.64	610.64	10.41	333	>FBN1 C term	1	DW111518_1.9274.9274.3	controllerType=0 controllerNumber=1 scan=9274	26.0206
08141:3	1	R.GWGPHC[+57.021]EIC[+57.021]PFQGTVAFK.K	905		C[+57]*2	697.658	3	2090.96	2090.96	0	1	Specific	618	618	618	10.85	333	>FBN1 C term	1	DW111518_1.9000.9000.3	controllerType=0 controllerNumber=1 scan=9000	25.3727
08513:3	1	R.GWGPHC[+57.021]EIC[+57.021]PFQGTVAFK.K	905		C[+57]*2	697.66	3	2090.97	2090.96	0	3.8	Specific	627.31	627.31	627.31	10.41	333	>FBN1 C term	1	DW111518_1.9325.9325.3	controllerType=0 controllerNumber=1 scan=9325	26.1408
08396:3	1	R.GWGPHC[+57.021]EIC[+57.021]PFQGTVAFK.K	905		C[+57]*2	697.659	3	2090.96	2090.96	0	2.2	Specific	634.05	634.05	634.05	10.85	333	>FBN1 C term	1	DW111518_1.9220.9220.3	controllerType=0 controllerNumber=1 scan=9220	25.8933
08045:3	1	R.GWGPHC[+57.021]EIC[+57.021]PFQGTVAFK.K	905		C[+57]*2	697.655	3	2090.95	2090.96	0	-3.5	Specific	640.95	640.95	640.95	9.61	333	>FBN1 C term	1	DW111518_1.8906.8906.3	controllerType=0 controllerNumber=1 scan=8906	25.1478
07906:3	1	R.GWGPHC[+57.021]EIC[+57.021]PFQGTVAFK.K	905		C[+57]*2	697.658	3	2090.96	2090.96	0	0.2	Specific	650.32	650.32	650.32	11.85	333	>FBN1 C term	1	DW111518_1.8775.8775.3	controllerType=0 controllerNumber=1 scan=8775	24.853
07986:3	1	R.GWGPHC[+57.021]EIC[+57.021]PFQGTVAFK.K	905		C[+57]*2	697.658	3	2090.96	2090.96	0	1	Specific	668.63	668.63	668.63	11.85	333	>FBN1 C term	1	DW111518_1.8851.8851.3	controllerType=0 controllerNumber=1 scan=8851	25.022
07155:3	1	R.GWGPHC[+57.021]EIC[+57.021]PFQGTVAFK.K	905		C[+57]*2	697.659	3	2090.96	2090.96	0	2.5	Specific	685.57	685.57	685.57	11.85	333	>FBN1 C term	1	DW111518_1.8111.8111.3	controllerType=0 controllerNumber=1 scan=8111	23.3317
07648:3	1	R.GWGPHC[+57.021]EIC[+57.021]PFQGTVAFK.K	905		C[+57]*2	697.659	3	2090.96	2090.96	0	1.9	Specific	687.28	687.28	687.28	11.85	333	>FBN1 C term	1	DW111518_1.8550.8550.3	controllerType=0 controllerNumber=1 scan=8550	24.333
07587:3	1	R.GWGPHC[+57.021]EIC[+57.021]PFQGTVAFK.K	905		C[+57]*2	697.659	3	2090.96	2090.96	0	2	Specific	696.59	696.59	696.59	11.85	333	>FBN1 C term	1	DW111518_1.8495.8495.3	controllerType=0 controllerNumber=1 scan=8495	24.2047
07709:3	1	R.GWGPHC[+57.021]EIC[+57.021]PFQGTVAFK.K	905		C[+57]*2	697.659	3	2090.96	2090.96	0	2.7	Specific	699.41	699.41	699.41	11.41	333	>FBN1 C term	1	DW111518_1.8605.8605.3	controllerType=0 controllerNumber=1 scan=8605	24.4619
08195:3	1	R.GWGPHC[+57.021]EIC[+57.021]PFQGTVAFK.K	905		C[+57]*2	697.66	3	2090.97	2090.96	0	3.7	Specific	708.8	708.8	708.8	12.41	333	>FBN1 C term	1	DW111518_1.9051.9051.3	controllerType=0 controllerNumber=1 scan=9051	25.4936
07215:3	1	R.GWGPHC[+57.021]EIC[+57.021]PFQGTVAFK.K	905		C[+57]*2	697.658	3	2090.96	2090.96	0	0.2	Specific	714.63	714.63	714.63	12.85	333	>FBN1 C term	1	DW111518_1.8164.8164.3	controllerType=0 controllerNumber=1 scan=8164	23.4514
07460:3	1	R.GWGPHC[+57.021]EIC[+57.021]PFQGTVAFK.K	905		C[+57]*2	697.658	3	2090.96	2090.96	0	0.8	Specific	724.54	724.54	724.54	12.85	333	>FBN1 C term	1	DW111518_1.8385.8385.3	controllerType=0 controllerNumber=1 scan=8385	23.9484
07394:3	1	R.GWGPHC[+57.021]EIC[+57.021]PFQGTVAFK.K	905		C[+57]*2	697.658	3	2090.96	2090.96	0	1	Specific	732.44	732.44	732.44	12.85	333	>FBN1 C term	1	DW111518_1.8329.8329.3	controllerType=0 controllerNumber=1 scan=8329	23.8213
07770:3	1	R.GWGPHC[+57.021]EIC[+57.021]PFQGTVAFK.K	905		C[+57]*2	697.659	3	2090.96	2090.96	0	2	Specific	733.54	733.54	733.54	12.85	333	>FBN1 C term	1	DW111518_1.8660.8660.3	controllerType=0 controllerNumber=1 scan=8660	24.5911
07523:3	1	R.GWGPHC[+57.021]EIC[+57.021]PFQGTVAFK.K	905		C[+57]*2	697.659	3	2090.96	2090.96	0	2.3	Specific	739.17	739.17	739.17	12.85	333	>FBN1 C term	1	DW111518_1.8440.8440.3	controllerType=0 controllerNumber=1 scan=8440	24.0756
07271:3	1	R.GWGPHC[+57.021]EIC[+57.021]PFQGTVAFK.K	905		C[+57]*2	697.657	3	2090.96	2090.96	0	-0.8	Specific	743.75	743.75	743.75	12.95	333	>FBN1 C term	1	DW111518_1.8219.8219.3	controllerType=0 controllerNumber=1 scan=8219	23.5712
07838:3	1	R.GWGPHC[+57.021]EIC[+57.021]PFQGTVAFK.K	905		C[+57]*2	697.657	3	2090.96	2090.96	0	0.1	Specific	748.43	748.43	748.43	12.85	333	>FBN1 C term	1	DW111518_1.8716.8716.3	controllerType=0 controllerNumber=1 scan=8716	24.7212
07331:3	1	R.GWGPHC[+57.021]EIC[+57.021]PFQGTVAFK.K	905		C[+57]*2	697.658	3	2090.96	2090.96	0	0.8	Specific	755.82	755.82	755.82	13.85	333	>FBN1 C term	1	DW111518_1.8274.8274.3	controllerType=0 controllerNumber=1 scan=8274	23.6941
07319:2	1	R.GWGPHC[+57.021]EIC[+57.021]PFQGTVAFK.K	905		C[+57]*2	1045.99	2	2090.96	2090.96	0	2.9	Specific	815.64	777.9	777.9	12.19	333	>FBN1 C term	1	DW111518_1.8264.8264.2	controllerType=0 controllerNumber=1 scan=8264	23.6705
07204:2	1	R.GWGPHC[+57.021]EIC[+57.021]PFQGTVAFK.K	905		C[+57]*2	1045.98	2	2090.96	2090.96	0	1	Specific	947.91	928.3	928.3	14.89	333	>FBN1 C term	1	DW111518_1.8155.8155.2	controllerType=0 controllerNumber=1 scan=8155	23.4309
07265:2	1	R.GWGPHC[+57.021]EIC[+57.021]PFQGTVAFK.K	905		C[+57]*2	1045.98	2	2090.96	2090.96	0	1.5	Specific	975.02	936.35	936.35	15.89	333	>FBN1 C term	1	DW111518_1.8213.8213.2	controllerType=0 controllerNumber=1 scan=8213	23.5568
07172:3	1	R.GW[+15.995]GPHC[+57.021]EIC[+57.021]PFQGTVAFK.K	905		C[+57]*2, W[+16]	702.99	3	2106.95	2106.95	0	0.9	Specific	230.54	230.54	6.12	2.9	333	>FBN1 C term	1	DW111518_1.8126.8126.5	controllerType=0 controllerNumber=1 scan=8126	23.3652
07488:3	1	R.GWGPH[+15.995]C[+57.021]EIC[+57.021]PFQGTVAFK.K	905		C[+57]*2, H[+16]	702.99	3	2106.95	2106.95	0	1.2	Specific	333.2	333.2	3.3	4.67	333	>FBN1 C term	1	DW111518_1.8410.8410.3	controllerType=0 controllerNumber=1 scan=8410	24.0059
07385:3	1	R.GWGPH[+15.995]C[+57.021]EIC[+57.021]PFQGTVAFK.K	905		C[+57]*2, H[+16]	702.987	3	2106.95	2106.95	0	-2.1	Specific	468.61	468.61	10.87	6.93	333	>FBN1 C term	1	DW111518_1.8320.8320.3	controllerType=0 controllerNumber=1 scan=8320	23.7998
06576:3	1	R.GW[+15.995]GPHC[+57.021]EIC[+57.021]PFQGTVAFK.K	905		C[+57]*2, W[+16]	703.001	3	2106.99	2106.95	0	17.8	Specific	499.66	499.66	51.6	5.53	333	>FBN1 C term	1	DW111518_1.7619.7619.3	controllerType=0 controllerNumber=1 scan=7619	22.2246
06967:3	1	R.GWGPH[+15.995]C[+57.021]EIC[+57.021]PFQGTVAFK.K	905		C[+57]*2, H[+16]	702.987	3	2106.95	2106.95	0	-2.6	Specific	500.72	500.72	56.09	7.34	333	>FBN1 C term	1	DW111518_1.7952.7952.3	controllerType=0 controllerNumber=1 scan=7952	22.967
07225:3	1	R.GWGPH[+15.995]C[+57.021]EIC[+57.021]PFQGTVAFK.K	905		C[+57]*2, H[+16]	702.988	3	2106.95	2106.95	0	-1.6	Specific	552.87	552.87	64.62	8.84	333	>FBN1 C term	1	DW111518_1.8173.8173.3	controllerType=0 controllerNumber=1 scan=8173	23.4692
07027:3	1	R.GWGPH[+15.995]C[+57.021]EIC[+57.021]PFQGTVAFK.K	905		C[+57]*2, H[+16]	702.99	3	2106.95	2106.95	0	1.1	Specific	562.25	562.25	87.09	9.85	333	>FBN1 C term	1	DW111518_1.8004.8004.3	controllerType=0 controllerNumber=1 scan=8004	23.0857
06625:3	1	R.GW[+15.995]GPHC[+57.021]EIC[+57.021]PFQGTVAFK.K	905		C[+57]*2, W[+16]	702.99	3	2106.95	2106.95	0	0.8	Specific	593.23	593.23	37.45	9.85	333	>FBN1 C term	1	DW111518_1.7661.7661.4	controllerType=0 controllerNumber=1 scan=7661	22.3213
07087:3	1	R.GWGPH[+15.995]C[+57.021]EIC[+57.021]PFQGTVAFK.K	905		C[+57]*2, H[+16]	702.991	3	2106.96	2106.95	0	2.4	Specific	598.01	598.01	100.47	9.85	333	>FBN1 C term	1	DW111518_1.8054.8054.3	controllerType=0 controllerNumber=1 scan=8054	23.2017
06755:3	1	R.GW[+15.995]GPHC[+57.021]EIC[+57.021]PFQGTVAFK.K	905		C[+57]*2, W[+16]	702.985	3	2106.94	2106.95	0	-5	Specific	619	619	35.16	9.61	333	>FBN1 C term	1	DW111518_1.7775.7775.3	controllerType=0 controllerNumber=1 scan=7775	22.5741
06690:3	1	R.GW[+15.995]GPHC[+57.021]EIC[+57.021]PFQGTVAFK.K	905		C[+57]*2, W[+16]	702.988	3	2106.95	2106.95	0	-2	Specific	658.04	658.04	50.51	11.95	333	>FBN1 C term	1	DW111518_1.7718.7718.3	controllerType=0 controllerNumber=1 scan=7718	22.4492
07039:3	1	R.GW[+15.995]GPH[+15.995]C[+57.021]EIC[+57.021]PFQGTVAFK.K	905		C[+57]*2, H[+16], W[+16]	708.323	3	2122.95	2122.95	0	3.1	Specific	415.57	415.57	415.57	7.73	333	>FBN1 C term	1	DW111518_1.8013.8013.3	controllerType=0 controllerNumber=1 scan=8013	23.1061
06429:3	1	R.GW[+15.995]GPH[+15.995]C[+57.021]EIC[+57.021]PFQGTVAFK.K	905		C[+57]*2, H[+16], W[+16]	708.322	3	2122.95	2122.95	0	1.9	Specific	507.08	507.08	507.08	8.45	333	>FBN1 C term	1	DW111518_1.7488.7488.3	controllerType=0 controllerNumber=1 scan=7488	21.921
06964:3	1	R.GW[+15.995]GPH[+15.995]C[+57.021]EIC[+57.021]PFQGTVAFK.K	905		C[+57]*2, H[+16], W[+16]	708.321	3	2122.95	2122.95	0	0.7	Specific	589.14	589.14	589.14	9.85	333	>FBN1 C term	1	DW111518_1.7950.7950.3	controllerType=0 controllerNumber=1 scan=7950	22.9627
06888:3	1	R.GW[+15.995]GPH[+15.995]C[+57.021]EIC[+57.021]PFQGTVAFK.K	905		C[+57]*2, H[+16], W[+16]	708.321	3	2122.95	2122.95	0	0.6	Specific	654.98	654.98	654.98	11.85	333	>FBN1 C term	1	DW111518_1.7890.7890.3	controllerType=0 controllerNumber=1 scan=7890	22.8298
06828:3	1	R.GW[+15.995]GPH[+15.995]C[+57.021]EIC[+57.021]PFQGTVAFK.K	905		C[+57]*2, H[+16], W[+16]	708.321	3	2122.95	2122.95	0	0.7	Specific	656.69	656.69	656.69	11.85	333	>FBN1 C term	1	DW111518_1.7836.7836.3	controllerType=0 controllerNumber=1 scan=7836	22.7087
06369:4	1	R.GWGPHC[+57.021]EIC[+57.021]PFQGTVAFKK.L	905		C[+57]*2	555.519	4	2219.06	2219.05	0	1.4	Specific	290.92	290.92	290.92	3.85	333	>FBN1 C term	1	DW111518_1.7441.7441.4	controllerType=0 controllerNumber=1 scan=7441	21.811
06305:4	1	R.GWGPHC[+57.021]EIC[+57.021]PFQGTVAFKK.L	905		C[+57]*2	555.519	4	2219.05	2219.05	0	0.9	Specific	449.53	449.53	449.53	7.53	333	>FBN1 C term	1	DW111518_1.7385.7385.4	controllerType=0 controllerNumber=1 scan=7385	21.6806
06176:4	1	R.GWGPHC[+57.021]EIC[+57.021]PFQGTVAFKK.L	905		C[+57]*2	555.519	4	2219.05	2219.05	0	0.4	Specific	640.36	640.36	640.36	10.09	333	>FBN1 C term	1	DW111518_1.7273.7273.4	controllerType=0 controllerNumber=1 scan=7273	21.4279
05992:4	1	R.GWGPHC[+57.021]EIC[+57.021]PFQGTVAFKK.L	905		C[+57]*2	555.519	4	2219.05	2219.05	0	1.1	Specific	644.25	644.25	644.25	10.09	333	>FBN1 C term	1	DW111518_1.7111.7111.4	controllerType=0 controllerNumber=1 scan=7111	21.0607
06056:4	1	R.GWGPHC[+57.021]EIC[+57.021]PFQGTVAFKK.L	905		C[+57]*2	555.518	4	2219.05	2219.05	0	-1.2	Specific	688.47	688.47	688.47	11.19	333	>FBN1 C term	1	DW111518_1.7163.7163.4	controllerType=0 controllerNumber=1 scan=7163	21.1796
06119:4	1	R.GWGPHC[+57.021]EIC[+57.021]PFQGTVAFKK.L	905		C[+57]*2	555.519	4	2219.05	2219.05	0	0.8	Specific	704.58	704.58	704.58	12.09	333	>FBN1 C term	1	DW111518_1.7219.7219.4	controllerType=0 controllerNumber=1 scan=7219	21.3073
06243:4	1	R.GWGPHC[+57.021]EIC[+57.021]PFQGTVAFKK.L	905		C[+57]*2	555.519	4	2219.05	2219.05	0	0.5	Specific	755.25	755.25	755.25	13.09	333	>FBN1 C term	1	DW111518_1.7328.7328.4	controllerType=0 controllerNumber=1 scan=7328	21.5516
06023:3	1	R.GWGPHC[+57.021]EIC[+57.021]PFQGTVAFKK.L	905		C[+57]*2	740.355	3	2219.05	2219.05	0	-0.9	Specific	765.83	765.83	765.83	12.43	333	>FBN1 C term	1	DW111518_1.7136.7136.3	controllerType=0 controllerNumber=1 scan=7136	21.1162
06082:3	1	R.GWGPHC[+57.021]EIC[+57.021]PFQGTVAFKK.L	905		C[+57]*2	740.356	3	2219.05	2219.05	0	-0.1	Specific	837.05	837.05	837.05	13.43	333	>FBN1 C term	1	DW111518_1.7187.7187.3	controllerType=0 controllerNumber=1 scan=7187	21.2333
05741:4	1	R.GW[+15.995]GPH[+15.995]C[+57.021]EIC[+57.021]PFQGTVAFKK.L	905		C[+57]*2, H[+16], W[+16]	563.517	4	2251.05	2251.04	0	1.5	Specific	202.24	202.24	202.24	3.45	333	>FBN1 C term	1	DW111518_1.6886.6886.4	controllerType=0 controllerNumber=1 scan=6886	20.5516
05169:2	1	R.GFMTNGADIDEC[+57.021]K.V	930		C[+57]	729.307	2	1457.61	1457.6	0	2.7	Specific	50.72	50.72	50.72	1.97	333	>FBN1 C term	1	DW111518_1.6408.6408.2	controllerType=0 controllerNumber=1 scan=6408	19.4547
05239:2	1	R.GFMTNGADIDEC[+57.021]K.V	930		C[+57]	729.308	2	1457.61	1457.6	0	4.1	Specific	246.68	246.68	246.68	4.25	333	>FBN1 C term	1	DW111518_1.6463.6463.2	controllerType=0 controllerNumber=1 scan=6463	19.582
05043:2	1	R.GFMTNGADIDEC[+57.021]K.V	930		C[+57]	729.306	2	1457.61	1457.6	0	1.4	Specific	530.47	530.47	530.47	8.96	333	>FBN1 C term	1	DW111518_1.6305.6305.2	controllerType=0 controllerNumber=1 scan=6305	19.2119
05118:2	1	R.GFMTNGADIDEC[+57.021]K.V	930		C[+57]	729.307	2	1457.61	1457.6	0	1.9	Specific	556.79	556.79	556.79	7.75	333	>FBN1 C term	1	DW111518_1.6364.6364.2	controllerType=0 controllerNumber=1 scan=6364	19.3509
04783:2	1	R.GFMTNGADIDEC[+57.021]K.V	930		C[+57]	729.307	2	1457.61	1457.6	0	2.5	Specific	608.2	608.2	608.2	11.07	333	>FBN1 C term	1	DW111518_1.6087.6087.2	controllerType=0 controllerNumber=1 scan=6087	18.704
04976:2	1	R.GFMTNGADIDEC[+57.021]K.V	930		C[+57]	729.305	2	1457.6	1457.6	0	-0.6	Specific	671.07	671.07	671.07	12.16	333	>FBN1 C term	1	DW111518_1.6250.6250.2	controllerType=0 controllerNumber=1 scan=6250	19.0817
04911:2	1	R.GFMTNGADIDEC[+57.021]K.V	930		C[+57]	729.307	2	1457.61	1457.6	0	2.6	Specific	702.92	702.92	702.92	13.07	333	>FBN1 C term	1	DW111518_1.6195.6195.2	controllerType=0 controllerNumber=1 scan=6195	18.9525
04846:2	1	R.GFMTNGADIDEC[+57.021]K.V	930		C[+57]	729.307	2	1457.61	1457.6	0	2.5	Specific	707.41	707.41	707.41	13.07	333	>FBN1 C term	1	DW111518_1.6140.6140.2	controllerType=0 controllerNumber=1 scan=6140	18.8255
04862:3	1	R.GFMT[+146.058]NGADIDEC[+57.021]K.V	930	Fuc(1)	C[+57], T[+146]	535.224	3	1603.66	1603.66	0	-2.4	Specific	80.61	51.7	51.7	1.99	333	>FBN1 C term	1	DW111518_1.6154.6154.3	controllerType=0 controllerNumber=1 scan=6154	18.8568
05310:2	1	R.GFMTN[+0.984]GADIDEC[+57.021]K.V	930		C[+57], N[+1]	729.798	2	1458.59	1458.59	0	0.9	Specific	99.06	99.06	99.06	2.14	333	>FBN1 C term	1	DW111518_1.6523.6523.2	controllerType=0 controllerNumber=1 scan=6523	19.7208
04598:2	1	R.GFM[+15.995]TNGADIDEC[+57.021]K.V	930		C[+57], M[+16]	737.303	2	1473.6	1473.6	0	0.2	Specific	292	292	60.33	4.35	333	>FBN1 C term	1	DW111518_1.5927.5927.2	controllerType=0 controllerNumber=1 scan=5927	18.3361
04372:2	1	R.GFM[+15.995]TNGADIDEC[+57.021]K.V	930		C[+57], M[+16]	737.306	2	1473.6	1473.6	0	4.2	Specific	399.19	399.19	89.66	5.94	333	>FBN1 C term	1	DW111518_1.5731.5731.2	controllerType=0 controllerNumber=1 scan=5731	17.8853
03439:2	1	R.GFM[+15.995]TNGADIDEC[+57.021]K.V	930		C[+57], M[+16]	737.302	2	1473.6	1473.6	0	-1.6	Specific	423.31	423.31	140.62	8.48	333	>FBN1 C term	1	DW111518_1.4878.4878.2	controllerType=0 controllerNumber=1 scan=4878	15.9538
03949:2	1	R.GFM[+15.995]TNGADIDEC[+57.021]K.V	930		C[+57], M[+16]	737.303	2	1473.6	1473.6	0	-0.3	Specific	432.68	432.68	124.22	8.48	333	>FBN1 C term	1	DW111518_1.5345.5345.2	controllerType=0 controllerNumber=1 scan=5345	17.0177
05044:2	1	R.GFM[+15.995]TNGADIDEC[+57.021]K.V	930		C[+57], M[+16]	737.303	2	1473.6	1473.6	0	0.4	Specific	432.7	432.7	79.49	8.38	333	>FBN1 C term	1	DW111518_1.6306.6306.2	controllerType=0 controllerNumber=1 scan=6306	19.214
04304:2	1	R.GFM[+15.995]TNGADIDEC[+57.021]K.V	930		C[+57], M[+16]	737.304	2	1473.6	1473.6	0	2.2	Specific	435.84	435.84	106.31	8.38	333	>FBN1 C term	1	DW111518_1.5670.5670.2	controllerType=0 controllerNumber=1 scan=5670	17.7483
04978:2	1	R.GFM[+15.995]TNGADIDEC[+57.021]K.V	930		C[+57], M[+16]	737.302	2	1473.6	1473.6	0	-0.9	Specific	454.62	454.62	109.38	8.61	333	>FBN1 C term	1	DW111518_1.6252.6252.2	controllerType=0 controllerNumber=1 scan=6252	19.086
04462:2	1	R.GFM[+15.995]TNGADIDEC[+57.021]K.V	930		C[+57], M[+16]	737.302	2	1473.6	1473.6	0	-1.7	Specific	490.55	490.55	100.24	8.76	333	>FBN1 C term	1	DW111518_1.5813.5813.2	controllerType=0 controllerNumber=1 scan=5813	18.0747
04012:2	1	R.GFM[+15.995]TNGADIDEC[+57.021]K.V	930		C[+57], M[+16]	737.303	2	1473.6	1473.6	0	0.3	Specific	496.13	496.13	154.08	8.67	333	>FBN1 C term	1	DW111518_1.5405.5405.2	controllerType=0 controllerNumber=1 scan=5405	17.1531
03512:2	1	R.GFM[+15.995]TNGADIDEC[+57.021]K.V	930		C[+57], M[+16]	737.301	2	1473.6	1473.6	0	-2	Specific	501.41	501.41	138.27	8.76	333	>FBN1 C term	1	DW111518_1.4947.4947.2	controllerType=0 controllerNumber=1 scan=4947	16.1144
03861:2	1	R.GFM[+15.995]TNGADIDEC[+57.021]K.V	930		C[+57], M[+16]	737.303	2	1473.6	1473.6	0	0.5	Specific	506.59	506.59	171.28	8.67	333	>FBN1 C term	1	DW111518_1.5265.5265.2	controllerType=0 controllerNumber=1 scan=5265	16.8353
03577:2	1	R.GFM[+15.995]TNGADIDEC[+57.021]K.V	930		C[+57], M[+16]	737.302	2	1473.6	1473.6	0	-1.5	Specific	539.16	539.16	174.41	7.85	333	>FBN1 C term	1	DW111518_1.5001.5001.2	controllerType=0 controllerNumber=1 scan=5001	16.2381
04533:2	1	R.GFM[+15.995]TNGADIDEC[+57.021]K.V	930		C[+57], M[+16]	737.304	2	1473.6	1473.6	0	1.6	Specific	553.39	553.39	172.95	8.96	333	>FBN1 C term	1	DW111518_1.5872.5872.2	controllerType=0 controllerNumber=1 scan=5872	18.2093
05792:2	1	R.GFMTN[+0.984]GADIDEC[+57.021]K.V	930		C[+57], N[+1]	729.798	2	1458.59	1458.59	0	1.3	Specific	560.7	560.7	560.7	10.07	333	>FBN1 C term	1	DW111518_1.6929.6929.2	controllerType=0 controllerNumber=1 scan=6929	20.6524
04847:2	1	R.GFM[+15.995]TNGADIDEC[+57.021]K.V	930		C[+57], M[+16]	737.303	2	1473.6	1473.6	0	0.3	Specific	583.36	583.36	179.17	10.07	333	>FBN1 C term	1	DW111518_1.6141.6141.2	controllerType=0 controllerNumber=1 scan=6141	18.8268
05269:2	1	R.GFMTN[+0.984]GADIDEC[+57.021]K.V	930		C[+57], N[+1]	729.798	2	1458.59	1458.59	0	1.1	Specific	606.18	606.18	606.18	11.07	333	>FBN1 C term	1	DW111518_1.6487.6487.2	controllerType=0 controllerNumber=1 scan=6487	19.6383
04912:2	1	R.GFM[+15.995]TNGADIDEC[+57.021]K.V	930		C[+57], M[+16]	737.304	2	1473.6	1473.6	0	1.5	Specific	607.84	607.84	211.04	11.07	333	>FBN1 C term	1	DW111518_1.6196.6196.2	controllerType=0 controllerNumber=1 scan=6196	18.9546
04781:2	1	R.GFM[+15.995]TNGADIDEC[+57.021]K.V	930		C[+57], M[+16]	737.304	2	1473.6	1473.6	0	1.8	Specific	625.85	625.85	196.71	11.07	333	>FBN1 C term	1	DW111518_1.6085.6085.2	controllerType=0 controllerNumber=1 scan=6085	18.6996
05325:2	1	R.GFMTN[+0.984]GADIDEC[+57.021]K.V	930		C[+57], N[+1]	729.798	2	1458.59	1458.59	0	1	Specific	634.69	634.69	634.69	9.86	333	>FBN1 C term	1	DW111518_1.6538.6538.2	controllerType=0 controllerNumber=1 scan=6538	19.7552
03627:2	1	R.GFM[+15.995]TNGADIDEC[+57.021]K.V	930		C[+57], M[+16]	737.302	2	1473.6	1473.6	0	-1	Specific	634.86	634.86	199.18	11.16	333	>FBN1 C term	1	DW111518_1.5054.5054.2	controllerType=0 controllerNumber=1 scan=5054	16.3612
04659:2	1	R.GFM[+15.995]TNGADIDEC[+57.021]K.V	930		C[+57], M[+16]	737.303	2	1473.6	1473.6	0	0.5	Specific	640.32	640.32	215.39	11.07	333	>FBN1 C term	1	DW111518_1.5977.5977.2	controllerType=0 controllerNumber=1 scan=5977	18.4506
03798:2	1	R.GFM[+15.995]TNGADIDEC[+57.021]K.V	930		C[+57], M[+16]	737.302	2	1473.6	1473.6	0	-1.2	Specific	640.34	640.34	191.24	11.16	333	>FBN1 C term	1	DW111518_1.5209.5209.2	controllerType=0 controllerNumber=1 scan=5209	16.7087
05719:2	1	R.GFMTN[+0.984]GADIDEC[+57.021]K.V	930		C[+57], N[+1]	729.798	2	1458.59	1458.59	0	1.5	Specific	644.45	644.45	644.45	11.07	333	>FBN1 C term	1	DW111518_1.6870.6870.2	controllerType=0 controllerNumber=1 scan=6870	20.5149
05586:2	1	R.GFMTN[+0.984]GADIDEC[+57.021]K.V	930		C[+57], N[+1]	729.798	2	1458.59	1458.59	0	0.5	Specific	652.13	652.13	652.13	12.07	333	>FBN1 C term	1	DW111518_1.6762.6762.2	controllerType=0 controllerNumber=1 scan=6762	20.2671
03737:2	1	R.GFM[+15.995]TNGADIDEC[+57.021]K.V	930		C[+57], M[+16]	737.302	2	1473.6	1473.6	0	-1.2	Specific	652.56	652.56	211.33	12.16	333	>FBN1 C term	1	DW111518_1.5157.5157.2	controllerType=0 controllerNumber=1 scan=5157	16.5958
03684:2	1	R.GFM[+15.995]TNGADIDEC[+57.021]K.V	930		C[+57], M[+16]	737.301	2	1473.59	1473.6	0	-3	Specific	669.2	669.2	209.66	9.62	333	>FBN1 C term	1	DW111518_1.5105.5105.2	controllerType=0 controllerNumber=1 scan=5105	16.4774
05511:2	1	R.GFMTN[+0.984]GADIDEC[+57.021]K.V	930		C[+57], N[+1]	729.798	2	1458.59	1458.59	0	1.5	Specific	712.26	712.26	712.26	13.07	333	>FBN1 C term	1	DW111518_1.6701.6701.2	controllerType=0 controllerNumber=1 scan=6701	20.1312
05387:2	1	R.GFMTN[+0.984]GADIDEC[+57.021]K.V	930		C[+57], N[+1]	729.797	2	1458.59	1458.59	0	-0.2	Specific	713.8	713.8	713.8	13.16	333	>FBN1 C term	1	DW111518_1.6593.6593.2	controllerType=0 controllerNumber=1 scan=6593	19.881
05648:2	1	R.GFMTN[+0.984]GADIDEC[+57.021]K.V	930		C[+57], N[+1]	729.798	2	1458.59	1458.59	0	0.7	Specific	720.37	720.37	720.37	13.07	333	>FBN1 C term	1	DW111518_1.6816.6816.2	controllerType=0 controllerNumber=1 scan=6816	20.3893
05447:2	1	R.GFMTN[+0.984]GADIDEC[+57.021]K.V	930		C[+57], N[+1]	729.798	2	1458.59	1458.59	0	0.4	Specific	733.46	733.46	733.46	13.07	333	>FBN1 C term	1	DW111518_1.6646.6646.2	controllerType=0 controllerNumber=1 scan=6646	20.0039
04373:2	1	R.GFM[+15.995]TN[+0.984]GADIDEC[+57.021]K.V	930		C[+57], M[+16], N[+1]	737.798	2	1474.59	1474.58	0	4.2	Specific	417.56	417.56	253.98	7.94	333	>FBN1 C term	1	DW111518_1.5731.5731.2	controllerType=0 controllerNumber=1 scan=5731	17.8853
05668:2	1	R.GFM[+15.995]TN[+0.984]GADIDEC[+57.021]K.V	930		C[+57], M[+16], N[+1]	737.796	2	1474.58	1474.58	0	1.5	Specific	442.26	442.26	284.59	8.51	333	>FBN1 C term	1	DW111518_1.6830.6830.2	controllerType=0 controllerNumber=1 scan=6830	20.4203
04979:2	1	R.GFM[+15.995]TN[+0.984]GADIDEC[+57.021]K.V	930		C[+57], M[+16], N[+1]	737.794	2	1474.58	1474.58	0	-0.9	Specific	482.18	482.18	287.07	8.76	333	>FBN1 C term	1	DW111518_1.6252.6252.2	controllerType=0 controllerNumber=1 scan=6252	19.086
05114:2	1	R.GFM[+15.995]TN[+0.984]GADIDEC[+57.021]K.V	930		C[+57], M[+16], N[+1]	737.796	2	1474.58	1474.58	0	1.1	Specific	497.93	497.93	303.19	8.67	333	>FBN1 C term	1	DW111518_1.6361.6361.2	controllerType=0 controllerNumber=1 scan=6361	19.3444
05179:2	1	R.GFM[+15.995]TN[+0.984]GADIDEC[+57.021]K.V	930		C[+57], M[+16], N[+1]	737.795	2	1474.58	1474.58	0	0.9	Specific	499	499	326.49	8.67	333	>FBN1 C term	1	DW111518_1.6415.6415.2	controllerType=0 controllerNumber=1 scan=6415	19.4718
05530:2	1	R.GFM[+15.995]TN[+0.984]GADIDEC[+57.021]K.V	930		C[+57], M[+16], N[+1]	737.796	2	1474.58	1474.58	0	1.3	Specific	528.49	528.49	325.24	8.96	333	>FBN1 C term	1	DW111518_1.6716.6716.2	controllerType=0 controllerNumber=1 scan=6716	20.1656
05045:2	1	R.GFM[+15.995]TN[+0.984]GADIDEC[+57.021]K.V	930		C[+57], M[+16], N[+1]	737.796	2	1474.58	1474.58	0	1.4	Specific	552.87	552.87	351.28	8.96	333	>FBN1 C term	1	DW111518_1.6306.6306.2	controllerType=0 controllerNumber=1 scan=6306	19.214
04248:2	1	R.GFM[+15.995]TN[+0.984]GADIDEC[+57.021]K.V	930		C[+57], M[+16], N[+1]	737.795	2	1474.58	1474.58	0	-0.1	Specific	573.8	573.8	336.44	10.07	333	>FBN1 C term	1	DW111518_1.5619.5619.2	controllerType=0 controllerNumber=1 scan=5619	17.6348
05249:2	1	R.GFM[+15.995]TN[+0.984]GADIDEC[+57.021]K.V	930		C[+57], M[+16], N[+1]	737.795	2	1474.58	1474.58	0	0.6	Specific	623.61	623.61	400.7	11.07	333	>FBN1 C term	1	DW111518_1.6471.6471.2	controllerType=0 controllerNumber=1 scan=6471	19.6018
04013:2	1	R.GFM[+15.995]TN[+0.984]GADIDEC[+57.021]K.V	930		C[+57], M[+16], N[+1]	737.795	2	1474.58	1474.58	0	0.8	Specific	627.73	627.73	420.28	11.07	333	>FBN1 C term	1	DW111518_1.5405.5405.2	controllerType=0 controllerNumber=1 scan=5405	17.1531
05375:2	1	R.GFM[+15.995]TN[+0.984]GADIDEC[+57.021]K.V	930		C[+57], M[+16], N[+1]	737.795	2	1474.58	1474.58	0	0	Specific	633.93	633.93	388.06	11.07	333	>FBN1 C term	1	DW111518_1.6582.6582.2	controllerType=0 controllerNumber=1 scan=6582	19.8561
05434:2	1	R.GFM[+15.995]TN[+0.984]GADIDEC[+57.021]K.V	930		C[+57], M[+16], N[+1]	737.795	2	1474.58	1474.58	0	-0.2	Specific	647.47	647.47	373.53	11.16	333	>FBN1 C term	1	DW111518_1.6636.6636.2	controllerType=0 controllerNumber=1 scan=6636	19.9804
05313:2	1	R.GFM[+15.995]TN[+0.984]GADIDEC[+57.021]K.V	930		C[+57], M[+16], N[+1]	737.795	2	1474.58	1474.58	0	0.5	Specific	665.14	665.14	421.66	12.07	333	>FBN1 C term	1	DW111518_1.6526.6526.2	controllerType=0 controllerNumber=1 scan=6526	19.7293
04122:2	1	R.GFM[+15.995]TN[+0.984]GADIDEC[+57.021]K.V	930		C[+57], M[+16], N[+1]	737.803	2	1474.6	1474.58	0	10.4	Specific	667.64	667.64	392.51	10.24	333	>FBN1 C term	1	DW111518_1.5509.5509.2	controllerType=0 controllerNumber=1 scan=5509	17.3858
04184:2	1	R.GFM[+15.995]TN[+0.984]GADIDEC[+57.021]K.V	930		C[+57], M[+16], N[+1]	737.795	2	1474.58	1474.58	0	-0.2	Specific	674.78	674.78	427.61	12.16	333	>FBN1 C term	1	DW111518_1.5562.5562.2	controllerType=0 controllerNumber=1 scan=5562	17.5085
04066:2	1	R.GFM[+15.995]TN[+0.984]GADIDEC[+57.021]K.V	930		C[+57], M[+16], N[+1]	737.794	2	1474.58	1474.58	0	-0.5	Specific	682.22	682.22	417.51	12.16	333	>FBN1 C term	1	DW111518_1.5455.5455.2	controllerType=0 controllerNumber=1 scan=5455	17.2633
06031:4	1	R.GFMTNGADIDEC[+57.021]KVIHDVC[+57.021]R.N	930		C[+57]*2	585.016	4	2337.04	2337.04	0	-0.2	Specific	686.97	686.97	686.97	10.68	333	>FBN1 C term	1	DW111518_1.7141.7141.4	controllerType=0 controllerNumber=1 scan=7141	21.1289
06159:4	1	R.GFMTNGADIDEC[+57.021]KVIHDVC[+57.021]R.N	930		C[+57]*2	585.016	4	2337.04	2337.04	0	0.2	Specific	901.62	901.62	901.62	15.59	333	>FBN1 C term	1	DW111518_1.7255.7255.4	controllerType=0 controllerNumber=1 scan=7255	21.3871
05973:4	1	R.GFMTNGADIDEC[+57.021]KVIHDVC[+57.021]R.N	930		C[+57]*2	585.015	4	2337.04	2337.04	0	-2.1	Specific	911.37	911.37	911.37	15.68	333	>FBN1 C term	1	DW111518_1.7091.7091.4	controllerType=0 controllerNumber=1 scan=7091	21.0154
06093:4	1	R.GFMTNGADIDEC[+57.021]KVIHDVC[+57.021]R.N	930		C[+57]*2	585.016	4	2337.04	2337.04	0	-0.4	Specific	958.88	958.88	958.88	16.68	333	>FBN1 C term	1	DW111518_1.7196.7196.4	controllerType=0 controllerNumber=1 scan=7196	21.2547
06648:4	1	R.GFMTN[+0.984]GADIDEC[+57.021]KVIHDVC[+57.021]R.N	930		C[+57]*2, N[+1]	585.263	4	2338.03	2338.03	0	1.4	Specific	251.41	251.41	251.41	2.65	333	>FBN1 C term	1	DW111518_1.7680.7680.4	controllerType=0 controllerNumber=1 scan=7680	22.3663
06585:4	1	R.GFMTN[+0.984]GADIDEC[+57.021]KVIHDVC[+57.021]R.N	930		C[+57]*2, N[+1]	585.262	4	2338.03	2338.03	0	-0.4	Specific	417.28	417.28	417.28	5.79	333	>FBN1 C term	1	DW111518_1.7627.7627.4	controllerType=0 controllerNumber=1 scan=7627	22.2429
06153:4	1	R.GFM[+15.995]TNGADIDEC[+57.021]KVIHDVC[+57.021]R.N	930		C[+57]*2, M[+16]	589.014	4	2353.04	2353.04	0	-0.3	Specific	542.32	542.32	30.24	7.58	333	>FBN1 C term	1	DW111518_1.7249.7249.4	controllerType=0 controllerNumber=1 scan=7249	21.3722
05988:4	1	R.GFM[+15.995]TNGADIDEC[+57.021]KVIHDVC[+57.021]R.N	930		C[+57]*2, M[+16]	589.016	4	2353.04	2353.04	0	1.9	Specific	807.12	807.12	122.02	13.59	333	>FBN1 C term	1	DW111518_1.7106.7106.4	controllerType=0 controllerNumber=1 scan=7106	21.0489
05318:4	1	R.GFM[+15.995]TNGADIDEC[+57.021]KVIHDVC[+57.021]R.N	930		C[+57]*2, M[+16]	589.014	4	2353.04	2353.04	0	-0.3	Specific	809.1	809.1	131.37	13.68	333	>FBN1 C term	1	DW111518_1.6531.6531.4	controllerType=0 controllerNumber=1 scan=6531	19.7401
05376:4	1	R.GFM[+15.995]TNGADIDEC[+57.021]KVIHDVC[+57.021]R.N	930		C[+57]*2, M[+16]	589.015	4	2353.04	2353.04	0	0	Specific	869.1	869.1	128.55	14.59	333	>FBN1 C term	1	DW111518_1.6583.6583.4	controllerType=0 controllerNumber=1 scan=6583	19.8583
06471:4	1	R.GFMTN[+0.984]GADIDEC[+57.021]KVIHDVC[+57.021]R.N	930		C[+57]*2, N[+1]	585.263	4	2338.03	2338.03	0	1.1	Specific	935.96	935.96	935.96	15.59	333	>FBN1 C term	1	DW111518_1.7526.7526.4	controllerType=0 controllerNumber=1 scan=7526	22.0115
06346:4	1	R.GFMTN[+0.984]GADIDEC[+57.021]KVIHDVC[+57.021]R.N	930		C[+57]*2, N[+1]	585.263	4	2338.03	2338.03	0	1.1	Specific	940.17	940.17	940.17	15.59	333	>FBN1 C term	1	DW111518_1.7420.7420.4	controllerType=0 controllerNumber=1 scan=7420	21.7612
06535:4	1	R.GFMTN[+0.984]GADIDEC[+57.021]KVIHDVC[+57.021]R.N	930		C[+57]*2, N[+1]	585.262	4	2338.03	2338.03	0	0.4	Specific	944.31	944.31	944.31	15.59	333	>FBN1 C term	1	DW111518_1.7581.7581.4	controllerType=0 controllerNumber=1 scan=7581	22.1379
06406:4	1	R.GFMTN[+0.984]GADIDEC[+57.021]KVIHDVC[+57.021]R.N	930		C[+57]*2, N[+1]	585.263	4	2338.03	2338.03	0	2.1	Specific	950.68	950.68	950.68	16.59	333	>FBN1 C term	1	DW111518_1.7471.7471.4	controllerType=0 controllerNumber=1 scan=7471	21.8821
06521:3	1	R.GFMTN[+0.984]GADIDEC[+57.021]KVIHDVC[+57.021]R.N	930		C[+57]*2, N[+1]	780.015	3	2338.03	2338.03	0	2.2	Specific	957.98	957.98	957.98	15.83	333	>FBN1 C term	1	DW111518_1.7570.7570.3	controllerType=0 controllerNumber=1 scan=7570	22.1133
06461:3	1	R.GFMTN[+0.984]GADIDEC[+57.021]KVIHDVC[+57.021]R.N	930		C[+57]*2, N[+1]	780.014	3	2338.03	2338.03	0	0.4	Specific	999.62	999.62	999.62	15.83	333	>FBN1 C term	1	DW111518_1.7516.7516.3	controllerType=0 controllerNumber=1 scan=7516	21.9879
06419:3	1	R.GFM[+15.995]TN[+0.984]GADIDEC[+57.021]KVIHDVC[+57.021]R.N	930		C[+57]*2, M[+16], N[+1]	785.348	3	2354.03	2354.02	0	3.8	Specific	424.85	424.85	289.79	5.71	333	>FBN1 C term	1	DW111518_1.7480.7480.3	controllerType=0 controllerNumber=1 scan=7480	21.9016
05598:4	1	R.GFM[+15.995]TN[+0.984]GADIDEC[+57.021]KVIHDVC[+57.021]R.N	930		C[+57]*2, M[+16], N[+1]	589.262	4	2354.03	2354.02	0	2.8	Specific	494.34	494.34	177.33	6.74	333	>FBN1 C term	1	DW111518_1.6773.6773.3	controllerType=0 controllerNumber=1 scan=6773	20.2919
05657:4	1	R.GFM[+15.995]TN[+0.984]GADIDEC[+57.021]KVIHDVC[+57.021]R.N	930		C[+57]*2, M[+16], N[+1]	589.263	4	2354.03	2354.02	0	3.1	Specific	536.94	536.94	179.58	7.04	333	>FBN1 C term	1	DW111518_1.6823.6823.3	controllerType=0 controllerNumber=1 scan=6823	20.4059
05699:4	1	R.GFM[+15.995]TN[+0.984]GADIDEC[+57.021]KVIHDVC[+57.021]R.N	930		C[+57]*2, M[+16], N[+1]	589.261	4	2354.02	2354.02	0	1	Specific	767.05	767.05	309.21	12.59	333	>FBN1 C term	1	DW111518_1.6853.6853.4	controllerType=0 controllerNumber=1 scan=6853	20.4746
05757:4	1	R.GFM[+15.995]TN[+0.984]GADIDEC[+57.021]KVIHDVC[+57.021]R.N	930		C[+57]*2, M[+16], N[+1]	589.262	4	2354.03	2354.02	0	2.6	Specific	827.28	827.28	349.65	13.59	333	>FBN1 C term	1	DW111518_1.6899.6899.4	controllerType=0 controllerNumber=1 scan=6899	20.5838
06358:4	1	R.GFM[+15.995]TN[+0.984]GADIDEC[+57.021]KVIHDVC[+57.021]R.N	930		C[+57]*2, M[+16], N[+1]	589.261	4	2354.02	2354.02	0	0.9	Specific	872.65	872.65	321.94	14.59	333	>FBN1 C term	1	DW111518_1.7430.7430.4	controllerType=0 controllerNumber=1 scan=7430	21.7853
06420:4	1	R.GFM[+15.995]TN[+0.984]GADIDEC[+57.021]KVIHDVC[+57.021]R.N	930		C[+57]*2, M[+16], N[+1]	589.262	4	2354.03	2354.02	0	1.9	Specific	873.16	873.16	362.31	14.59	333	>FBN1 C term	1	DW111518_1.7482.7482.4	controllerType=0 controllerNumber=1 scan=7482	21.9079
06515:4	1	R.GFM[+15.995]TN[+0.984]GADIDEC[+57.021]KVIHDVC[+57.021]R.N	930		C[+57]*2, M[+16], N[+1]	589.261	4	2354.02	2354.02	0	0.9	Specific	898.84	898.84	352.29	14.59	333	>FBN1 C term	1	DW111518_1.7564.7564.4	controllerType=0 controllerNumber=1 scan=7564	22.0979
05967:4	1	R.GFMTNGADIDEC[+57.021]KVIHDVC[+57.021]RN[+0.984]GEC[+57.021]VNDR.G	930		C[+57]*3, N[+1]	821.358	4	3282.41	3282.4	0	2.6	Specific	814.85	814.85	66.39	12.08	333	>FBN1 C term	1	DW111518_1.7084.7084.4	controllerType=0 controllerNumber=1 scan=7084	21.0013
05945:5	1	R.GFMTNGADIDEC[+57.021]KVIHDVC[+57.021]RN[+0.984]GEC[+57.021]VNDR.G	930		C[+57]*3, N[+1]	657.286	5	3282.4	3282.4	0	-0.4	Specific	839.04	839.04	54.48	12.93	333	>FBN1 C term	1	DW111518_1.7062.7062.5	controllerType=0 controllerNumber=1 scan=7062	20.952
06003:5	1	R.GFMTNGADIDEC[+57.021]KVIHDVC[+57.021]RN[+0.984]GEC[+57.021]VNDR.G	930		C[+57]*3, N[+1]	657.287	5	3282.41	3282.4	0	0.9	Specific	955.9	955.9	85.46	15.83	333	>FBN1 C term	1	DW111518_1.7121.7121.5	controllerType=0 controllerNumber=1 scan=7121	21.0842
00735:2	1	K.VIHDVC[+57.021]R.N	943		C[+57]	449.732	2	898.457	898.456	0	0.2	Specific	287.06	287.06	287.06	4.49	333	>FBN1 C term	1	DW111518_1.2045.2045.2	controllerType=0 controllerNumber=1 scan=2045	8.7692
02310:3	1	K.VIHDVC[+57.021]RN[+0.984]GEC[+57.021]VNDR.G	943		C[+57]*2, N[+1]	615.278	3	1843.82	1843.82	0	0.3	Specific	122.41	122.41	41.8	2.02	333	>FBN1 C term	1	DW111518_1.3740.3740.3	controllerType=0 controllerNumber=1 scan=3740	13.2628
01706:3	1	K.VIHDVC[+57.021]RN[+0.984]GEC[+57.021]VNDR.G	943		C[+57]*2, N[+1]	615.277	3	1843.82	1843.82	0	-1.1	Specific	177.81	177.81	77.68	2.28	333	>FBN1 C term	1	DW111518_1.3152.3152.3	controllerType=0 controllerNumber=1 scan=3152	11.7923
01747:3	1	K.VIHDVC[+57.021]RN[+0.984]GEC[+57.021]VNDR.G	943		C[+57]*2, N[+1]	615.276	3	1843.81	1843.82	0	-1.4	Specific	223.91	223.91	57.13	2.62	333	>FBN1 C term	1	DW111518_1.3200.3200.3	controllerType=0 controllerNumber=1 scan=3200	11.9156
02260:3	1	K.VIHDVC[+57.021]RN[+0.984]GEC[+57.021]VNDR.G	943		C[+57]*2, N[+1]	615.276	3	1843.81	1843.82	0	-1.4	Specific	227.19	227.19	37.43	2.49	333	>FBN1 C term	1	DW111518_1.3693.3693.3	controllerType=0 controllerNumber=1 scan=3693	13.1493
01795:3	1	K.VIHDVC[+57.021]RN[+0.984]GEC[+57.021]VNDR.G	943		C[+57]*2, N[+1]	615.277	3	1843.82	1843.82	0	-1	Specific	230.02	230.02	45.91	2.8	333	>FBN1 C term	1	DW111518_1.3243.3243.3	controllerType=0 controllerNumber=1 scan=3243	12.0206
01827:4	1	K.VIHDVC[+57.021]RN[+0.984]GEC[+57.021]VNDR.G	943		C[+57]*2, N[+1]	461.71	4	1843.82	1843.82	0	-0.4	Specific	246.29	246.29	155.87	3.56	333	>FBN1 C term	1	DW111518_1.3275.3275.4	controllerType=0 controllerNumber=1 scan=3275	12.1012
02188:3	1	K.VIHDVC[+57.021]RNGEC[+57.021]VN[+0.984]DR.G	943		C[+57]*2, N[+1]	615.276	3	1843.81	1843.82	0	-2.2	Specific	261.27	261.27	2.15	2.85	333	>FBN1 C term	1	DW111518_1.3624.3624.3	controllerType=0 controllerNumber=1 scan=3624	12.9821
02139:3	1	K.VIHDVC[+57.021]RN[+0.984]GEC[+57.021]VNDR.G	943		C[+57]*2, N[+1]	615.277	3	1843.82	1843.82	0	-0.3	Specific	303.98	303.98	72.04	3.68	333	>FBN1 C term	1	DW111518_1.3580.3580.3	controllerType=0 controllerNumber=1 scan=3580	12.8747
02127:4	1	K.VIHDVC[+57.021]RN[+0.984]GEC[+57.021]VNDR.G	943		C[+57]*2, N[+1]	461.709	4	1843.82	1843.82	0	-0.7	Specific	315.55	315.55	164.54	3.96	333	>FBN1 C term	1	DW111518_1.3569.3569.4	controllerType=0 controllerNumber=1 scan=3569	12.8485
01837:3	1	K.VIHDVC[+57.021]RN[+0.984]GEC[+57.021]VNDR.G	943		C[+57]*2, N[+1]	615.278	3	1843.82	1843.82	0	0.3	Specific	323.11	323.11	83.59	4.82	333	>FBN1 C term	1	DW111518_1.3286.3286.3	controllerType=0 controllerNumber=1 scan=3286	12.129
01884:3	1	K.VIHDVC[+57.021]RN[+0.984]GEC[+57.021]VNDR.G	943		C[+57]*2, N[+1]	615.277	3	1843.82	1843.82	0	-1.2	Specific	348.18	348.18	59.14	3.65	333	>FBN1 C term	1	DW111518_1.3331.3331.3	controllerType=0 controllerNumber=1 scan=3331	12.241
01871:4	1	K.VIHDVC[+57.021]RN[+0.984]GEC[+57.021]VNDR.G	943		C[+57]*2, N[+1]	461.709	4	1843.82	1843.82	0	-0.9	Specific	355.87	355.87	157.33	4.19	333	>FBN1 C term	1	DW111518_1.3318.3318.4	controllerType=0 controllerNumber=1 scan=3318	12.2092
01923:4	1	K.VIHDVC[+57.021]RN[+0.984]GEC[+57.021]VNDR.G	943		C[+57]*2, N[+1]	461.71	4	1843.82	1843.82	0	1	Specific	408.93	408.93	190.68	6.41	333	>FBN1 C term	1	DW111518_1.3362.3362.4	controllerType=0 controllerNumber=1 scan=3362	12.3155
01995:4	1	K.VIHDVC[+57.021]RN[+0.984]GEC[+57.021]VNDR.G	943		C[+57]*2, N[+1]	461.71	4	1843.82	1843.82	0	-0.4	Specific	424.42	424.42	183.59	6.51	333	>FBN1 C term	1	DW111518_1.3441.3441.4	controllerType=0 controllerNumber=1 scan=3441	12.5245
02079:4	1	K.VIHDVC[+57.021]RN[+0.984]GEC[+57.021]VNDR.G	943		C[+57]*2, N[+1]	461.71	4	1843.82	1843.82	0	-0.2	Specific	428.43	428.43	183.49	6.51	333	>FBN1 C term	1	DW111518_1.3527.3527.4	controllerType=0 controllerNumber=1 scan=3527	12.7454
01931:3	1	K.VIHDVC[+57.021]RN[+0.984]GEC[+57.021]VNDR.G	943		C[+57]*2, N[+1]	615.278	3	1843.82	1843.82	0	0.9	Specific	436.46	436.46	86.06	6.86	333	>FBN1 C term	1	DW111518_1.3372.3372.3	controllerType=0 controllerNumber=1 scan=3372	12.3438
02033:4	1	K.VIHDVC[+57.021]RN[+0.984]GEC[+57.021]VNDR.G	943		C[+57]*2, N[+1]	461.709	4	1843.82	1843.82	0	-0.8	Specific	437.23	437.23	202.28	6.25	333	>FBN1 C term	1	DW111518_1.3482.3482.4	controllerType=0 controllerNumber=1 scan=3482	12.6336
02089:3	1	K.VIHDVC[+57.021]RN[+0.984]GEC[+57.021]VNDR.G	943		C[+57]*2, N[+1]	615.278	3	1843.82	1843.82	0	0.6	Specific	447.98	447.98	88.98	5.78	333	>FBN1 C term	1	DW111518_1.3537.3537.3	controllerType=0 controllerNumber=1 scan=3537	12.77
01959:4	1	K.VIHDVC[+57.021]RN[+0.984]GEC[+57.021]VNDR.G	943		C[+57]*2, N[+1]	461.71	4	1843.82	1843.82	0	-0.5	Specific	454.14	454.14	203.91	7.84	333	>FBN1 C term	1	DW111518_1.3401.3401.4	controllerType=0 controllerNumber=1 scan=3401	12.4175
02044:3	1	K.VIHDVC[+57.021]RN[+0.984]GEC[+57.021]VNDR.G	943		C[+57]*2, N[+1]	615.277	3	1843.82	1843.82	0	0.1	Specific	547.11	547.11	114.72	7.44	333	>FBN1 C term	1	DW111518_1.3494.3494.3	controllerType=0 controllerNumber=1 scan=3494	12.6661
02005:3	1	K.VIHDVC[+57.021]RN[+0.984]GEC[+57.021]VNDR.G	943		C[+57]*2, N[+1]	615.277	3	1843.82	1843.82	0	-1	Specific	576.73	576.73	127.7	7.18	333	>FBN1 C term	1	DW111518_1.3454.3454.3	controllerType=0 controllerNumber=1 scan=3454	12.5629
01974:3	1	K.VIHDVC[+57.021]RN[+0.984]GEC[+57.021]VNDR.G	943		C[+57]*2, N[+1]	615.277	3	1843.82	1843.82	0	-0.1	Specific	580.63	580.63	121.3	7.18	333	>FBN1 C term	1	DW111518_1.3416.3416.3	controllerType=0 controllerNumber=1 scan=3416	12.4545
02528:4	1	R.NGEC[+57.021]VN[+0.984]DRGSYHC[+57.021]IC[+57.021]K.T	950		C[+57]*3, N[+1]	493.204	4	1969.79	1969.79	0	-1.4	Specific	213.08	213.08	53.2	2.63	333	>FBN1 C term	1	DW111518_1.3968.3968.3	controllerType=0 controllerNumber=1 scan=3968	13.8144
02469:4	1	R.NGEC[+57.021]VN[+0.984]DRGSYHC[+57.021]IC[+57.021]K.T	950		C[+57]*3, N[+1]	493.204	4	1969.79	1969.79	0	-0.7	Specific	381.46	381.46	157.53	5.97	333	>FBN1 C term	1	DW111518_1.3902.3902.4	controllerType=0 controllerNumber=1 scan=3902	13.6577
05602:6	1	R.NGEC[+57.021]VNDRGS[+294.095]YHC[+57.021]IC[+57.021]KTGYTPDITGT[+132.042]SC[+57.021]VDLNEC[+57.021]NQAPKPC[+57.021]NFIC[+57.021]K.N	950	Hex(1)Pent(1),Pent(1)	C[+57]*7, S[+294], T[+132]	973.584	6	5836.47	5836.46	0	2	Specific	416.99	416.99	0.3	5.38	333	>FBN1 C term	1	DW111518_1.6776.6776.6	controllerType=0 controllerNumber=1 scan=6776	20.2984
06337:3	1	K.TGYTPDITGTSC[+57.021]VDLNEC[+57.021]NQAPK.P	966		C[+57]*2	847.713	3	2541.13	2541.12	0	0.8	Specific	928.17	928.17	928.17	16.35	333	>FBN1 C term	1	DW111518_1.7411.7411.3	controllerType=0 controllerNumber=1 scan=7411	21.74
06264:3	1	K.TGYTPDITGTSC[+57.021]VDLNEC[+57.021]NQAPK.P	966		C[+57]*2	847.714	3	2541.13	2541.12	0	1.6	Specific	988.41	988.41	988.41	17.35	333	>FBN1 C term	1	DW111518_1.7347.7347.3	controllerType=0 controllerNumber=1 scan=7347	21.5935
08293:3	1	K.TGYTPDITGTSC[+57.021]VDLNEC[+57.021]NQAPKPC[+57.021]NFIC[+57.021]K.N	966		C[+57]*4	1154.19	3	3460.55	3460.53	0	5.2	Specific	637.91	637.91	637.91	9.17	333	>FBN1 C term	1	DW111518_1.9133.9133.3	controllerType=0 controllerNumber=1 scan=9133	25.6877
08782:3	1	K.TGYTPDITGTSC[+57.021]VDLNEC[+57.021]NQAPKPC[+57.021]NFIC[+57.021]K.N	966		C[+57]*4	1154.17	3	3460.51	3460.53	0	-5.3	Specific	648.18	648.18	648.18	6.91	333	>FBN1 C term	1	DW111518_1.9552.9552.5	controllerType=0 controllerNumber=1 scan=9552	26.6744
07740:3	1	K.TGYTPDITGTSC[+57.021]VDLNEC[+57.021]NQAPKPC[+57.021]NFIC[+57.021]K.N	966		C[+57]*4	1154.18	3	3460.53	3460.53	0	1.6	Specific	836.95	836.95	836.95	13.61	333	>FBN1 C term	1	DW111518_1.8635.8635.3	controllerType=0 controllerNumber=1 scan=8635	24.5309
07549:4	1	K.TGYTPDITGTSC[+57.021]VDLNEC[+57.021]NQAPKPC[+57.021]NFIC[+57.021]K.N	966		C[+57]*4	865.886	4	3460.52	3460.53	0	-1.5	Specific	976.18	976.18	976.18	16.71	333	>FBN1 C term	1	DW111518_1.8464.8464.4	controllerType=0 controllerNumber=1 scan=8464	24.1319
07283:4	1	K.TGYTPDITGTSC[+57.021]VDLNEC[+57.021]NQAPKPC[+57.021]NFIC[+57.021]K.N	966		C[+57]*4	865.886	4	3460.52	3460.53	0	-1.8	Specific	1101.54	1101.54	1101.54	19.71	333	>FBN1 C term	1	DW111518_1.8230.8230.4	controllerType=0 controllerNumber=1 scan=8230	23.595
07348:4	1	K.TGYTPDITGTSC[+57.021]VDLNEC[+57.021]NQAPKPC[+57.021]NFIC[+57.021]K.N	966		C[+57]*4	865.886	4	3460.52	3460.53	0	-1	Specific	1116.73	1116.73	1116.73	19.71	333	>FBN1 C term	1	DW111518_1.8287.8287.4	controllerType=0 controllerNumber=1 scan=8287	23.7227
07493:4	1	K.TGYTPDITGTSC[+57.021]VDLNEC[+57.021]NQAPKPC[+57.021]NFIC[+57.021]K.N	966		C[+57]*4	865.888	4	3460.53	3460.53	0	0.3	Specific	1178.83	1178.83	1178.83	20.61	333	>FBN1 C term	1	DW111518_1.8414.8414.4	controllerType=0 controllerNumber=1 scan=8414	24.0142
07415:4	1	K.TGYTPDITGTSC[+57.021]VDLNEC[+57.021]NQAPKPC[+57.021]NFIC[+57.021]K.N	966		C[+57]*4	865.886	4	3460.52	3460.53	0	-1.5	Specific	1238.28	1238.28	1238.28	21.71	333	>FBN1 C term	1	DW111518_1.8346.8346.4	controllerType=0 controllerNumber=1 scan=8346	23.8582
07667:3	1	K.TGYTPDITGTSC[+57.021]VDLNEC[+57.021]NQAPKPC[+57.021]NFIC[+57.021]K.N	966		C[+57]*4	1154.18	3	3460.53	3460.53	0	0.9	Specific	1286.04	1286.04	1286.04	22.61	333	>FBN1 C term	1	DW111518_1.8567.8567.3	controllerType=0 controllerNumber=1 scan=8567	24.3715
07201:3	1	K.TGYTPDITGTSC[+57.021]VDLNEC[+57.021]NQAPKPC[+57.021]NFIC[+57.021]K.N	966		C[+57]*4	1154.18	3	3460.53	3460.53	0	0.3	Specific	1295.25	1295.25	1295.25	22.61	333	>FBN1 C term	1	DW111518_1.8153.8153.3	controllerType=0 controllerNumber=1 scan=8153	23.4275
07083:3	1	K.TGYTPDITGTSC[+57.021]VDLNEC[+57.021]NQAPKPC[+57.021]NFIC[+57.021]K.N	966		C[+57]*4	1154.18	3	3460.54	3460.53	0	3.3	Specific	1303.74	1303.74	1303.74	23.17	333	>FBN1 C term	1	DW111518_1.8049.8049.3	controllerType=0 controllerNumber=1 scan=8049	23.1889
07601:3	1	K.TGYTPDITGTSC[+57.021]VDLNEC[+57.021]NQAPKPC[+57.021]NFIC[+57.021]K.N	966		C[+57]*4	1154.18	3	3460.53	3460.53	0	0	Specific	1319.84	1319.84	1319.84	23.61	333	>FBN1 C term	1	DW111518_1.8507.8507.3	controllerType=0 controllerNumber=1 scan=8507	24.2328
07465:3	1	K.TGYTPDITGTSC[+57.021]VDLNEC[+57.021]NQAPKPC[+57.021]NFIC[+57.021]K.N	966		C[+57]*4	1154.18	3	3460.53	3460.53	0	0.4	Specific	1361.5	1361.5	1361.5	24.61	333	>FBN1 C term	1	DW111518_1.8389.8389.3	controllerType=0 controllerNumber=1 scan=8389	23.9565
07106:4	1	K.TGYTPDITGTSC[+57.021]VDLNEC[+57.021]NQAPKPC[+57.021]NFIC[+57.021]K.N	966		C[+57]*4	865.889	4	3460.53	3460.53	0	1.8	Specific	1374.54	1374.54	1374.54	24.61	333	>FBN1 C term	1	DW111518_1.8068.8068.4	controllerType=0 controllerNumber=1 scan=8068	23.233
07260:3	1	K.TGYTPDITGTSC[+57.021]VDLNEC[+57.021]NQAPKPC[+57.021]NFIC[+57.021]K.N	966		C[+57]*4	1154.18	3	3460.53	3460.53	0	-0.3	Specific	1374.57	1374.57	1374.57	24.71	333	>FBN1 C term	1	DW111518_1.8209.8209.3	controllerType=0 controllerNumber=1 scan=8209	23.5491
07542:3	1	K.TGYTPDITGTSC[+57.021]VDLNEC[+57.021]NQAPKPC[+57.021]NFIC[+57.021]K.N	966		C[+57]*4	1154.18	3	3460.53	3460.53	0	0.6	Specific	1384.66	1384.66	1384.66	24.61	333	>FBN1 C term	1	DW111518_1.8457.8457.3	controllerType=0 controllerNumber=1 scan=8457	24.1148
07166:4	1	K.TGYTPDITGTSC[+57.021]VDLNEC[+57.021]NQAPKPC[+57.021]NFIC[+57.021]K.N	966		C[+57]*4	865.889	4	3460.54	3460.53	0	2.3	Specific	1425.92	1425.92	1425.92	25.61	333	>FBN1 C term	1	DW111518_1.8120.8120.4	controllerType=0 controllerNumber=1 scan=8120	23.3531
07137:3	1	K.TGYTPDITGTSC[+57.021]VDLNEC[+57.021]NQAPKPC[+57.021]NFIC[+57.021]K.N	966		C[+57]*4	1154.18	3	3460.53	3460.53	0	1.9	Specific	1428.81	1428.81	1428.81	25.61	333	>FBN1 C term	1	DW111518_1.8098.8098.3	controllerType=0 controllerNumber=1 scan=8098	23.3022
07318:3	1	K.TGYTPDITGTSC[+57.021]VDLNEC[+57.021]NQAPKPC[+57.021]NFIC[+57.021]K.N	966		C[+57]*4	1154.18	3	3460.53	3460.53	0	0.1	Specific	1434.77	1434.77	1434.77	25.61	333	>FBN1 C term	1	DW111518_1.8263.8263.3	controllerType=0 controllerNumber=1 scan=8263	23.6683
07226:4	1	K.TGYTPDITGTSC[+57.021]VDLNEC[+57.021]NQAPKPC[+57.021]NFIC[+57.021]K.N	966		C[+57]*4	865.887	4	3460.53	3460.53	0	-0.7	Specific	1436.83	1436.83	1436.83	25.71	333	>FBN1 C term	1	DW111518_1.8175.8175.4	controllerType=0 controllerNumber=1 scan=8175	23.4754
07050:3	1	K.TGYTPD[+15.995]ITGTSC[+57.021]VDLNEC[+57.021]NQAPKPC[+57.021]NFIC[+57.021]K.N	966		C[+57]*4, D[+16]	1159.52	3	3476.53	3476.52	0	2.6	Specific	665.06	665.06	19.6	10.61	333	>FBN1 C term	1	DW111518_1.8022.8022.3	controllerType=0 controllerNumber=1 scan=8022	23.1277
07122:3	1	K.TGYTPDITGTSC[+57.021]VD[+15.995]LNEC[+57.021]NQAPKPC[+57.021]NFIC[+57.021]K.N	966		C[+57]*4, D[+16]	1159.51	3	3476.53	3476.52	0	2.1	Specific	822.47	822.47	34.38	13.61	333	>FBN1 C term	1	DW111518_1.8084.8084.3	controllerType=0 controllerNumber=1 scan=8084	23.2697
06991:3	1	K.TGYTPD[+15.995]ITGTSC[+57.021]VDLNEC[+57.021]NQAPKPC[+57.021]NFIC[+57.021]K.N	966		C[+57]*4, D[+16]	1159.51	3	3476.52	3476.52	0	0	Specific	829.02	829.02	160.68	13.61	333	>FBN1 C term	1	DW111518_1.7972.7972.3	controllerType=0 controllerNumber=1 scan=7972	23.0125
06846:3	1	K.TGYTPD[+15.995]ITGTSC[+57.021]VDLNEC[+57.021]NQAPKPC[+57.021]NFIC[+57.021]K.N	966		C[+57]*4, D[+16]	1159.52	3	3476.53	3476.52	0	2.6	Specific	956.15	956.15	169.45	16.61	333	>FBN1 C term	1	DW111518_1.7851.7851.3	controllerType=0 controllerNumber=1 scan=7851	22.7427
07386:3	1	K.TGYTPDITGTSC[+57.021]VDLN[+0.984]EC[+57.021]NQAPKPC[+57.021]NFIC[+57.021]K.N	966		C[+57]*4, N[+1]	1154.51	3	3461.52	3461.51	0	2.9	Specific	1349.75	1349.75	14.46	23.17	333	>FBN1 C term	1	DW111518_1.8321.8321.3	controllerType=0 controllerNumber=1 scan=8321	23.802
08014:4	1	K.TGYTPDITGT[+802.286]S[+146.058]C[+57.021]VDLNEC[+57.021]NQAPKPC[+57.021]NFIC[+57.021]K.N	966	HexNAc(1)Hex(1)Fuc(1)NeuAc(1),Fuc(1)	C[+57]*4, S[+146], T[+802]	1102.72	4	4407.85	4408.87	-1	-3	Specific	888.65	888.65	0	13.37	333	>FBN1 C term	1	DW111518_1.8877.8877.4	controllerType=0 controllerNumber=1 scan=8877	25.0811
08063:4	1	K.TGYTPDITGT[+802.286]S[+146.058]C[+57.021]VDLNEC[+57.021]NQAPKPC[+57.021]NFIC[+57.021]K.N	966	HexNAc(1)Hex(1)Fuc(1)NeuAc(1),Fuc(1)	C[+57]*4, S[+146], T[+802]	1102.72	4	4407.85	4408.87	-1	-3.4	Specific	895.53	895.53	0	13.37	333	>FBN1 C term	1	DW111518_1.8926.8926.4	controllerType=0 controllerNumber=1 scan=8926	25.1951
[truncated: 354 more rows]
