# Supplementary material for: POGLUT2 and POGLUT3 O-glucosylate multiple EGF repeats in fibrillin-1, -2, and LTBP1 and promote secretion of fibrillin-1
Source: J Biol Chem. 2021 Aug 17;297(3):101055. doi: 10.1016/j.jbc.2021.101055 (PMC8405936; doi:10.1016/j.jbc.2021.101055)
Supplement: Supplemental Table S13 [file mmc11.xlsx]

## Sheet: Sheet1
Table S13: Trypsin digestion of recombinant human FBN2-N expressed in WT HEK293T cells.
Each tab is a biological replicate.

## Sheet: DW_092618_2
Query #:z	Protein Rank	Peptide < ProteinMetrics Confidential >	Starting position	Modification Type(s)	Observed m/z	z	Observed (M+H)	Calc. mass (M+H)	Off-by-x error	Mass error (ppm)		Cleavage	Score	Delta	Delta Mod	|Log Prob|	# of unique peptides	Protein Name	Protein DB number	Comment	Scan #	Scan Time
08274:4	1	R.TGAC[+57.021]QDVDEC[+57.021]QAIPGIC[+57.021]QGGNC[+57.021]INTVGS[+162.053]FEC[+57.021]R.C	271	C[+57]*5, S[+162]	934.644	4	3735.55	3735.54	0	2.6		Specific	687.57	687.57	28.36	9.73	245	>Fibrillin-2 N-term	1	dw092618_2_fbn2 n term ab3 t.8531.8531.4	controllerType=0 controllerNumber=1 scan=8531	24.6136
08340:4	1	R.TGAC[+57.021]QDVDEC[+57.021]QAIPGIC[+57.021]QGGNC[+57.021]INTVGS[+162.053]FEC[+57.021]R.C	271	C[+57]*5, S[+162]	934.645	4	3735.56	3735.54	0	3.1		Specific	801.74	801.74	30.3	12.75	245	>Fibrillin-2 N-term	1	dw092618_2_fbn2 n term ab3 t.8583.8583.4	controllerType=0 controllerNumber=1 scan=8583	24.7328
08354:3	1	R.TGAC[+57.021]QDVDEC[+57.021]QAIPGIC[+57.021]QGGNC[+57.021]INTVGS[+162.053]FEC[+57.021]R.C	271	C[+57]*5, S[+162]	1245.86	3	3735.55	3735.54	0	1.6		Specific	928.38	928.38	31.77	14.73	245	>Fibrillin-2 N-term	1	dw092618_2_fbn2 n term ab3 t.8595.8595.3	controllerType=0 controllerNumber=1 scan=8595	24.7611
08283:3	1	R.TGAC[+57.021]QDVDEC[+57.021]QAIPGIC[+57.021]QGGNC[+57.021]INTVGS[+162.053]FEC[+57.021]R.C	271	C[+57]*5, S[+162]	1245.86	3	3735.56	3735.54	0	2.9		Specific	971.73	971.73	32.08	15.75	245	>Fibrillin-2 N-term	1	dw092618_2_fbn2 n term ab3 t.8537.8537.3	controllerType=0 controllerNumber=1 scan=8537	24.6266
08338:3	1	R.TGAC[+57.021]QDVDEC[+57.021]QAIPGIC[+57.021]QGGNC[+57.021]IN[+15.995]TVGS[+162.053]FEC[+57.021]R.C	271	C[+57]*5, N[+16], S[+162]	1251.19	3	3751.55	3751.54	0	3.2		Specific	773.24	773.24	22.66	11.75	245	>Fibrillin-2 N-term	1	dw092618_2_fbn2 n term ab3 t.8581.8581.3	controllerType=0 controllerNumber=1 scan=8581	24.7264
10734:4	1	K.C[+57.021]EDIDEC[+57.021]SIIPGIC[+57.021]ETGEC[+57.021]SNTVGS[+162.053]YFC[+57.021]VC[+57.021]PR.G	316	C[+57]*6, S[+162]	987.414	4	3946.64	3946.59	0	11.7		Specific	530.11	530.11	5.71	5.51	245	>Fibrillin-2 N-term	1	dw092618_2_fbn2 n term ab3 t.10602.10602.4	controllerType=0 controllerNumber=1 scan=10602	29.5125
10795:4	1	K.C[+57.021]EDIDEC[+57.021]SIIPGIC[+57.021]ETGEC[+57.021]SNTVGS[+162.053]YFC[+57.021]VC[+57.021]PR.G	316	C[+57]*6, S[+162]	987.41	4	3946.62	3946.59	0	7		Specific	564.79	564.79	7.59	7.24	245	>Fibrillin-2 N-term	1	dw092618_2_fbn2 n term ab3 t.10650.10650.4	controllerType=0 controllerNumber=1 scan=10650	29.6281
10717:3	1	K.C[+57.021]EDIDEC[+57.021]SIIPGIC[+57.021]ETGEC[+57.021]SNTVGS[+162.053]YFC[+57.021]VC[+57.021]PR.G	316	C[+57]*6, S[+162]	1316.21	3	3946.61	3946.59	0	5		Specific	766.88	766.88	6.45	11.24	245	>Fibrillin-2 N-term	1	dw092618_2_fbn2 n term ab3 t.10589.10589.3	controllerType=0 controllerNumber=1 scan=10589	29.4821
10782:3	1	K.C[+57.021]EDIDEC[+57.021]SIIPGIC[+57.021]ETGEC[+57.021]SNTVGS[+162.053]YFC[+57.021]VC[+57.021]PR.G	316	C[+57]*6, S[+162]	1316.21	3	3946.61	3946.59	0	5.4		Specific	1022.67	1022.67	18.26	16.24	245	>Fibrillin-2 N-term	1	dw092618_2_fbn2 n term ab3 t.10640.10640.3	controllerType=0 controllerNumber=1 scan=10640	29.6043
10702:4	1	K.C[+57.021]EDIDEC[+57.021]SIIPGIC[+57.021]ETGEC[+57.021]SN[+15.995]TVGS[+162.053]YFC[+57.021]VC[+57.021]PR.G	316	C[+57]*6, N[+16], S[+162]	991.407	4	3962.61	3962.58	0	5.9		Specific	568.87	568.87	3.76	7.24	245	>Fibrillin-2 N-term	1	dw092618_2_fbn2 n term ab3 t.10577.10577.4	controllerType=0 controllerNumber=1 scan=10577	29.454
10741:3	1	K.C[+57.021]EDIDEC[+57.021]SIIPGIC[+57.021]ETGEC[+57.021]SN[+15.995]TVGS[+162.053]YFC[+57.021]VC[+57.021]PR.G	316	C[+57]*6, N[+16], S[+162]	1321.54	3	3962.6	3962.58	0	5.1		Specific	832.29	832.29	13.27	12.24	245	>Fibrillin-2 N-term	1	dw092618_2_fbn2 n term ab3 t.10609.10609.3	controllerType=0 controllerNumber=1 scan=10609	29.5303
04452:2	1	R.C[+57.021]IPTVS[+162.053]SYR.C	510	C[+57], S[+162]	622.796	2	1244.58	1244.58	0	1.3		Specific	147.81	147.81	0	1.7	245	>Fibrillin-2 N-term	1	dw092618_2_fbn2 n term ab3 t.5323.5323.3	controllerType=0 controllerNumber=1 scan=5323	17.1678
04395:2	1	R.C[+57.021]IPTVS[+162.053]SYR.C	510	C[+57], S[+162]	622.796	2	1244.58	1244.58	0	1.6		Specific	175.66	175.66	0	1.7	245	>Fibrillin-2 N-term	1	dw092618_2_fbn2 n term ab3 t.5267.5267.3	controllerType=0 controllerNumber=1 scan=5267	17.0343
04349:2	1	R.C[+57.021]IPTVS[+162.053]SYR.C	510	C[+57], S[+162]	622.796	2	1244.58	1244.58	0	1		Specific	198.18	198.18	0	2.1	245	>Fibrillin-2 N-term	1	dw092618_2_fbn2 n term ab3 t.5222.5222.3	controllerType=0 controllerNumber=1 scan=5222	16.9282
04856:2	1	R.C[+57.021]IPTVS[+162.053]SYR.C	510	C[+57], S[+162]	622.797	2	1244.59	1244.58	0	3.8		Specific	325.42	325.42	0	3.49	245	>Fibrillin-2 N-term	1	dw092618_2_fbn2 n term ab3 t.5709.5709.2	controllerType=0 controllerNumber=1 scan=5709	18.0675
04256:2	1	R.C[+57.021]IPTVS[+162.053]SYR.C	510	C[+57], S[+162]	622.797	2	1244.59	1244.58	0	2.9		Specific	352.9	303.27	0	3.53	245	>Fibrillin-2 N-term	1	dw092618_2_fbn2 n term ab3 t.5141.5141.2	controllerType=0 controllerNumber=1 scan=5141	16.7381
04792:2	1	R.C[+57.021]IPTVS[+162.053]SYR.C	510	C[+57], S[+162]	622.796	2	1244.59	1244.58	0	1.8		Specific	362.55	362.55	0	5.08	245	>Fibrillin-2 N-term	1	dw092618_2_fbn2 n term ab3 t.5651.5651.2	controllerType=0 controllerNumber=1 scan=5651	17.9342
04368:2	1	R.C[+57.021]IPTVSS[+162.053]YR.C	510	C[+57], S[+162]	622.796	2	1244.59	1244.58	0	2		Specific	417.27	372.27	11.38	6.45	245	>Fibrillin-2 N-term	1	dw092618_2_fbn2 n term ab3 t.5237.5237.2	controllerType=0 controllerNumber=1 scan=5237	16.9634
04720:2	1	R.C[+57.021]IPTVSS[+162.053]YR.C	510	C[+57], S[+162]	622.796	2	1244.58	1244.58	0	1.6		Specific	419.98	399.18	10.68	5.33	245	>Fibrillin-2 N-term	1	dw092618_2_fbn2 n term ab3 t.5592.5592.2	controllerType=0 controllerNumber=1 scan=5592	17.7988
04464:2	1	R.C[+57.021]IPTVSS[+162.053]YR.C	510	C[+57], S[+162]	622.796	2	1244.58	1244.58	0	1.6		Specific	432.07	390.93	11.66	6.45	245	>Fibrillin-2 N-term	1	dw092618_2_fbn2 n term ab3 t.5334.5334.2	controllerType=0 controllerNumber=1 scan=5334	17.1943
04665:2	1	R.C[+57.021]IPTVSS[+162.053]YR.C	510	C[+57], S[+162]	622.796	2	1244.58	1244.58	0	1.1		Specific	432.1	398.02	11.84	5.33	245	>Fibrillin-2 N-term	1	dw092618_2_fbn2 n term ab3 t.5540.5540.2	controllerType=0 controllerNumber=1 scan=5540	17.6789
04618:2	1	R.C[+57.021]IPTVSS[+162.053]YR.C	510	C[+57], S[+162]	622.795	2	1244.58	1244.58	0	0.8		Specific	440.74	405.71	11.99	5.52	245	>Fibrillin-2 N-term	1	dw092618_2_fbn2 n term ab3 t.5490.5490.2	controllerType=0 controllerNumber=1 scan=5490	17.5621
04313:2	1	R.C[+57.021]IPTVSS[+162.053]YR.C	510	C[+57], S[+162]	622.795	2	1244.58	1244.58	0	0.9		Specific	441.08	399.06	11.4	6.65	245	>Fibrillin-2 N-term	1	dw092618_2_fbn2 n term ab3 t.5189.5189.2	controllerType=0 controllerNumber=1 scan=5189	16.8508
04517:2	1	R.C[+57.021]IPTVSS[+162.053]YR.C	510	C[+57], S[+162]	622.796	2	1244.58	1244.58	0	1.1		Specific	460.02	441.49	12.04	5.52	245	>Fibrillin-2 N-term	1	dw092618_2_fbn2 n term ab3 t.5384.5384.2	controllerType=0 controllerNumber=1 scan=5384	17.3111
04414:2	1	R.C[+57.021]IPTVSS[+162.053]YR.C	510	C[+57], S[+162]	622.796	2	1244.58	1244.58	0	1.5		Specific	465.12	366.46	10.57	5.52	245	>Fibrillin-2 N-term	1	dw092618_2_fbn2 n term ab3 t.5285.5285.2	controllerType=0 controllerNumber=1 scan=5285	17.0776
04573:2	1	R.C[+57.021]IPTVSS[+162.053]YR.C	510	C[+57], S[+162]	622.795	2	1244.58	1244.58	0	0.7		Specific	482.4	464.77	12.17	5.65	245	>Fibrillin-2 N-term	1	dw092618_2_fbn2 n term ab3 t.5442.5442.2	controllerType=0 controllerNumber=1 scan=5442	17.4497
08804:3	1	R.C[+57.021]VNTDGS[+162.053]FQC[+57.021]IC[+57.021]NAGFELTTDGK.N	591	C[+57]*3, S[+162]	919.387	3	2756.15	2756.15	0	-0.9		Specific	498.53	498.53	0	6.18	245	>Fibrillin-2 N-term	1	dw092618_2_fbn2 n term ab3 t.8963.8963.3	controllerType=0 controllerNumber=1 scan=8963	25.6277
08732:3	1	R.C[+57.021]VNTDGS[+162.053]FQC[+57.021]IC[+57.021]NAGFELTTDGK.N	591	C[+57]*3, S[+162]	919.39	3	2756.16	2756.15	0	2.4		Specific	708.98	708.98	0	11.16	245	>Fibrillin-2 N-term	1	dw092618_2_fbn2 n term ab3 t.8903.8903.3	controllerType=0 controllerNumber=1 scan=8903	25.4875
08602:3	1	R.C[+57.021]VNTDGS[+162.053]FQC[+57.021]IC[+57.021]NAGFELTTDGK.N	591	C[+57]*3, S[+162]	919.391	3	2756.16	2756.15	0	3.8		Specific	822.89	822.89	2.4	13.18	245	>Fibrillin-2 N-term	1	dw092618_2_fbn2 n term ab3 t.8795.8795.3	controllerType=0 controllerNumber=1 scan=8795	25.2325
08664:3	1	R.C[+57.021]VNTDGS[+162.053]FQC[+57.021]IC[+57.021]NAGFELTTDGK.N	591	C[+57]*3, S[+162]	919.39	3	2756.16	2756.15	0	3		Specific	876.58	876.58	2.4	14.18	245	>Fibrillin-2 N-term	1	dw092618_2_fbn2 n term ab3 t.8847.8847.3	controllerType=0 controllerNumber=1 scan=8847	25.3558
08690:3	1	R.C[+57.021]VN[+15.995]TDGSFQC[+57.021]IC[+57.021]NAGFELT[+162.053]TDGK.N	591	C[+57]*3, N[+16], T[+162]	924.722	3	2772.15	2772.14	0	3.3		Specific	693.87	693.87	1.2	10.18	245	>Fibrillin-2 N-term	1	dw092618_2_fbn2 n term ab3 t.8869.8869.3	controllerType=0 controllerNumber=1 scan=8869	25.4076
08626:3	1	R.C[+57.021]VN[+15.995]TDGS[+162.053]FQC[+57.021]IC[+57.021]NAGFELTTDGK.N	591	C[+57]*3, N[+16], S[+162]	924.723	3	2772.15	2772.14	0	3.6		Specific	806.83	806.83	3.6	13.18	245	>Fibrillin-2 N-term	1	dw092618_2_fbn2 n term ab3 t.8816.8816.3	controllerType=0 controllerNumber=1 scan=8816	25.2821
07486:3	1	K.NC[+57.021]VDHDEC[+57.021]TTTNMC[+57.021]LNGMC[+57.021]INEDGS[+162.053]FK.C	614	C[+57]*4, S[+162]	1128.76	3	3384.28	3384.29	0	-2.9		Specific	676.85	676.85	51.36	8.79	245	>Fibrillin-2 N-term	1	dw092618_2_fbn2 n term ab3 t.7888.7888.3	controllerType=0 controllerNumber=1 scan=7888	23.1163
07306:3	1	K.NC[+57.021]VDHDEC[+57.021]TTTNMC[+57.021]LNGMC[+57.021]INEDGS[+162.053]FK.C	614	C[+57]*4, S[+162]	1128.77	3	3384.29	3384.29	0	0.4		Specific	823.89	823.89	48.73	12.78	245	>Fibrillin-2 N-term	1	dw092618_2_fbn2 n term ab3 t.7739.7739.3	controllerType=0 controllerNumber=1 scan=7739	22.7724
07238:3	1	K.NC[+57.021]VDHDEC[+57.021]TTTNMC[+57.021]LNGMC[+57.021]INEDGS[+162.053]FK.C	614	C[+57]*4, S[+162]	1128.77	3	3384.31	3384.29	0	5		Specific	851.05	851.05	67.64	13.29	245	>Fibrillin-2 N-term	1	dw092618_2_fbn2 n term ab3 t.7689.7689.3	controllerType=0 controllerNumber=1 scan=7689	22.653
07156:3	1	K.NC[+57.021]VDHDEC[+57.021]TTTNMC[+57.021]LNGMC[+57.021]INEDGS[+162.053]FK.C	614	C[+57]*4, S[+162]	1128.77	3	3384.3	3384.29	0	4		Specific	991	991	75.51	15.81	245	>Fibrillin-2 N-term	1	dw092618_2_fbn2 n term ab3 t.7627.7627.3	controllerType=0 controllerNumber=1 scan=7627	22.509
06887:4	1	R.YC[+57.021]TDVDEC[+57.021]QTPGIC[+57.021]MNGHC[+57.021]INSEGS[+162.053]FR.C	655	C[+57]*4, S[+162]	843.088	4	3369.33	3369.32	0	2.9		Specific	864.54	864.54	22.31	13.63	245	>Fibrillin-2 N-term	1	dw092618_2_fbn2 n term ab3 t.7392.7392.4	controllerType=0 controllerNumber=1 scan=7392	21.9728
06998:3	1	R.YC[+57.021]TDVDEC[+57.021]QTPGIC[+57.021]MNGHC[+57.021]INSEGS[+162.053]FR.C	655	C[+57]*4, S[+162]	1123.78	3	3369.33	3369.32	0	1.5		Specific	907.62	907.62	19.87	14.78	245	>Fibrillin-2 N-term	1	dw092618_2_fbn2 n term ab3 t.7492.7492.3	controllerType=0 controllerNumber=1 scan=7492	22.1982
06860:3	1	R.YC[+57.021]TDVDEC[+57.021]QTPGIC[+57.021]MNGHC[+57.021]INSEGS[+162.053]FR.C	655	C[+57]*4, S[+162]	1123.78	3	3369.33	3369.32	0	3		Specific	1063.53	1063.53	26.62	17.81	245	>Fibrillin-2 N-term	1	dw092618_2_fbn2 n term ab3 t.7367.7367.3	controllerType=0 controllerNumber=1 scan=7367	21.9209
06916:3	1	R.YC[+57.021]TDVDEC[+57.021]QTPGIC[+57.021]MNGHC[+57.021]INSEGS[+162.053]FR.C	655	C[+57]*4, S[+162]	1123.78	3	3369.33	3369.32	0	3.4		Specific	1180.27	1180.27	29.15	19.81	245	>Fibrillin-2 N-term	1	dw092618_2_fbn2 n term ab3 t.7420.7420.3	controllerType=0 controllerNumber=1 scan=7420	22.0384
06532:3	1	R.NT[+162.053]PGSYSC[+57.021]TC[+57.021]PPGYVFR.T	828	C[+57]*2, T[+162]	708.973	3	2124.9	2124.9	0	1.9		Specific	586.99	586.99	2.9	8.33	245	>Fibrillin-2 N-term	1	dw092618_2_fbn2 n term ab3 t.7086.7086.3	controllerType=0 controllerNumber=1 scan=7086	21.2807
06724:2	1	R.NTPGSYS[+162.053]C[+57.021]TC[+57.021]PPGYVFR.T	828	C[+57]*2, S[+162]	1062.95	2	2124.9	2124.9	0	-0.7		Specific	606.4	606.4	0	8.49	245	>Fibrillin-2 N-term	1	dw092618_2_fbn2 n term ab3 t.7249.7249.2	controllerType=0 controllerNumber=1 scan=7249	21.6569
06528:2	1	R.NTPGSYSC[+57.021]T[+162.053]C[+57.021]PPGYVFR.T	828	C[+57]*2, T[+162]	1062.96	2	2124.91	2124.9	0	6.3		Specific	642.83	642.83	0	9.01	245	>Fibrillin-2 N-term	1	dw092618_2_fbn2 n term ab3 t.7083.7083.2	controllerType=0 controllerNumber=1 scan=7083	21.2742
06659:3	1	R.NT[+162.053]PGSYSC[+57.021]TC[+57.021]PPGYVFR.T	828	C[+57]*2, T[+162]	708.972	3	2124.9	2124.9	0	1.2		Specific	734.57	734.57	2.9	11.33	245	>Fibrillin-2 N-term	1	dw092618_2_fbn2 n term ab3 t.7190.7190.3	controllerType=0 controllerNumber=1 scan=7190	21.5206
06595:3	1	R.NTPGSYSC[+57.021]T[+162.053]C[+57.021]PPGYVFR.T	828	C[+57]*2, T[+162]	708.973	3	2124.9	2124.9	0	1.9		Specific	737.99	737.99	0	11.33	245	>Fibrillin-2 N-term	1	dw092618_2_fbn2 n term ab3 t.7134.7134.3	controllerType=0 controllerNumber=1 scan=7134	21.3927
06594:2	1	R.NTPGSYS[+162.053]C[+57.021]TC[+57.021]PPGYVFR.T	828	C[+57]*2, S[+162]	1062.96	2	2124.9	2124.9	0	1.6		Specific	784.85	784.85	0	12.5	245	>Fibrillin-2 N-term	1	dw092618_2_fbn2 n term ab3 t.7133.7133.2	controllerType=0 controllerNumber=1 scan=7133	21.3913
06658:2	1	R.NTPGSYSC[+57.021]T[+162.053]C[+57.021]PPGYVFR.T	828	C[+57]*2, T[+162]	1062.96	2	2124.9	2124.9	0	1.9		Specific	836.05	836.05	0	13.5	245	>Fibrillin-2 N-term	1	dw092618_2_fbn2 n term ab3 t.7189.7189.2	controllerType=0 controllerNumber=1 scan=7189	21.5184
06519:3	1	R.N[+15.995]T[+162.053]PGSYSC[+57.021]TC[+57.021]PPGYVFR.T	828	C[+57]*2, N[+16], T[+162]	714.308	3	2140.91	2140.89	0	6.9		Specific	426.31	426.31	2.9	6.54	245	>Fibrillin-2 N-term	1	dw092618_2_fbn2 n term ab3 t.7074.7074.3	controllerType=0 controllerNumber=1 scan=7074	21.2537
06581:3	1	R.N[+15.995]TPGSYSC[+57.021]T[+162.053]C[+57.021]PPGYVFR.T	828	C[+57]*2, N[+16], T[+162]	714.306	3	2140.9	2140.89	0	3.2		Specific	585.47	574.74	0	8.35	245	>Fibrillin-2 N-term	1	dw092618_2_fbn2 n term ab3 t.7124.7124.3	controllerType=0 controllerNumber=1 scan=7124	21.3698
06527:2	1	R.N[+15.995]TPGS[+162.053]YSC[+57.021]TC[+57.021]PPGYVFR.T	828	C[+57]*2, N[+16], S[+162]	1070.96	2	2140.91	2140.89	0	5		Specific	659.36	659.36	0	10.01	245	>Fibrillin-2 N-term	1	dw092618_2_fbn2 n term ab3 t.7082.7082.2	controllerType=0 controllerNumber=1 scan=7082	21.272
06599:2	1	R.N[+15.995]TPGSYS[+162.053]C[+57.021]TC[+57.021]PPGYVFR.T	828	C[+57]*2, N[+16], S[+162]	1070.95	2	2140.9	2140.89	0	1.1		Specific	688.76	682.69	0	10.5	245	>Fibrillin-2 N-term	1	dw092618_2_fbn2 n term ab3 t.7138.7138.2	controllerType=0 controllerNumber=1 scan=7138	21.4009
04074:2	1	R.NNLGSFNC[+57.021]EC[+57.021]SPGS[+162.053]K.L	868	C[+57]*2, S[+162]	916.874	2	1832.74	1832.74	0	-0.9		Specific	432.4	432.4	0	6.19	245	>Fibrillin-2 N-term	1	dw092618_2_fbn2 n term ab3 t.4978.4978.2	controllerType=0 controllerNumber=1 scan=4978	16.3488
04582:2	1	R.NNLGS[+162.053]FNC[+57.021]EC[+57.021]SPGSK.L	868	C[+57]*2, S[+162]	916.875	2	1832.74	1832.74	0	0.6		Specific	559.19	559.19	9.6	7.59	245	>Fibrillin-2 N-term	1	dw092618_2_fbn2 n term ab3 t.5451.5451.2	controllerType=0 controllerNumber=1 scan=5451	17.4698
04124:2	1	R.NNLGSFNC[+57.021]EC[+57.021]SPGS[+162.053]K.L	868	C[+57]*2, S[+162]	916.877	2	1832.75	1832.74	0	2.6		Specific	576.38	576.38	0	8.5	245	>Fibrillin-2 N-term	1	dw092618_2_fbn2 n term ab3 t.5023.5023.2	controllerType=0 controllerNumber=1 scan=5023	16.4572
04172:2	1	R.NNLGSFNC[+57.021]EC[+57.021]S[+162.053]PGSK.L	868	C[+57]*2, S[+162]	916.876	2	1832.74	1832.74	0	1.2		Specific	590.99	590.99	0	8.5	245	>Fibrillin-2 N-term	1	dw092618_2_fbn2 n term ab3 t.5067.5067.2	controllerType=0 controllerNumber=1 scan=5067	16.5621
04287:2	1	R.NNLGSFNC[+57.021]EC[+57.021]SPGS[+162.053]K.L	868	C[+57]*2, S[+162]	916.876	2	1832.74	1832.74	0	1		Specific	593.89	593.89	0	8.5	245	>Fibrillin-2 N-term	1	dw092618_2_fbn2 n term ab3 t.5166.5166.2	controllerType=0 controllerNumber=1 scan=5166	16.797
04223:2	1	R.NNLGSFNC[+57.021]EC[+57.021]S[+162.053]PGSK.L	868	C[+57]*2, S[+162]	916.876	2	1832.74	1832.74	0	1.1		Specific	616.14	616.14	0	9.5	245	>Fibrillin-2 N-term	1	dw092618_2_fbn2 n term ab3 t.5114.5114.2	controllerType=0 controllerNumber=1 scan=5114	16.6743
04344:2	1	R.NNLGSFNC[+57.021]EC[+57.021]S[+162.053]PGSK.L	868	C[+57]*2, S[+162]	916.876	2	1832.75	1832.74	0	1.8		Specific	677.14	677.14	0	10.5	245	>Fibrillin-2 N-term	1	dw092618_2_fbn2 n term ab3 t.5216.5216.2	controllerType=0 controllerNumber=1 scan=5216	16.9142
04436:2	1	R.NNLGSFNC[+57.021]EC[+57.021]SPGS[+162.053]K.L	868	C[+57]*2, S[+162]	916.877	2	1832.75	1832.74	0	1.9		Specific	716.38	716.38	0	11.5	245	>Fibrillin-2 N-term	1	dw092618_2_fbn2 n term ab3 t.5309.5309.2	controllerType=0 controllerNumber=1 scan=5309	17.1352
04393:2	1	R.NNLGSFNC[+57.021]EC[+57.021]S[+162.053]PGSK.L	868	C[+57]*2, S[+162]	916.878	2	1832.75	1832.74	0	3		Specific	718.16	718.16	0.71	11.52	245	>Fibrillin-2 N-term	1	dw092618_2_fbn2 n term ab3 t.5264.5264.2	controllerType=0 controllerNumber=1 scan=5264	17.0266
04541:2	1	R.NNLGSFNC[+57.021]EC[+57.021]S[+162.053]PGSK.L	868	C[+57]*2, S[+162]	916.876	2	1832.74	1832.74	0	1.1		Specific	746.88	746.88	0	11.5	245	>Fibrillin-2 N-term	1	dw092618_2_fbn2 n term ab3 t.5407.5407.2	controllerType=0 controllerNumber=1 scan=5407	17.3636
04489:2	1	R.NNLGSFNC[+57.021]EC[+57.021]S[+162.053]PGSK.L	868	C[+57]*2, S[+162]	916.876	2	1832.74	1832.74	0	1		Specific	753.51	753.51	0.57	12.5	245	>Fibrillin-2 N-term	1	dw092618_2_fbn2 n term ab3 t.5359.5359.2	controllerType=0 controllerNumber=1 scan=5359	17.2526
06103:3	1	K.GS[+162.053]FHC[+57.021]EC[+57.021]PEGLTLDGTGR.V	976	C[+57]*2, S[+162]	718.978	3	2154.92	2154.91	0	6		Specific	204.9	204.9	10.12	2.92	245	>Fibrillin-2 N-term	1	dw092618_2_fbn2 n term ab3 t.6723.6723.3	controllerType=0 controllerNumber=1 scan=6723	20.4309
05767:3	1	K.GS[+132.042]FHC[+57.021]EC[+57.021]PEGLTLDGTGR.V	976	C[+57]*2, S[+132]	708.971	3	2124.9	2124.9	0	1.8		Specific	267.33	267.33	125.04	4.1	245	>Fibrillin-2 N-term	1	dw092618_2_fbn2 n term ab3 t.6448.6448.3	controllerType=0 controllerNumber=1 scan=6448	19.7876
06014:3	1	K.GS[+162.053]FHC[+57.021]EC[+57.021]PEGLTLDGTGR.V	976	C[+57]*2, S[+162]	718.976	3	2154.91	2154.91	0	3.3		Specific	401.74	401.74	10.12	6.34	245	>Fibrillin-2 N-term	1	dw092618_2_fbn2 n term ab3 t.6653.6653.3	controllerType=0 controllerNumber=1 scan=6653	20.2684
05938:3	1	K.GSFHC[+57.021]EC[+57.021]PEGLT[+162.053]LDGTGR.V	976	C[+57]*2, T[+162]	718.978	3	2154.92	2154.91	0	6.4		Specific	542.7	542.7	0.41	6.22	245	>Fibrillin-2 N-term	1	dw092618_2_fbn2 n term ab3 t.6595.6595.3	controllerType=0 controllerNumber=1 scan=6595	20.1325
05884:3	1	K.GS[+162.053]FHC[+57.021]EC[+57.021]PEGLTLDGTGR.V	976	C[+57]*2, S[+162]	718.975	3	2154.91	2154.91	0	1.8		Specific	646.13	646.13	5.4	8.62	245	>Fibrillin-2 N-term	1	dw092618_2_fbn2 n term ab3 t.6546.6546.3	controllerType=0 controllerNumber=1 scan=6546	20.0153
05815:3	1	K.GS[+162.053]FHC[+57.021]EC[+57.021]PEGLTLDGTGR.V	976	C[+57]*2, S[+162]	718.975	3	2154.91	2154.91	0	1.7		Specific	777.05	777.05	17.21	11.62	245	>Fibrillin-2 N-term	1	dw092618_2_fbn2 n term ab3 t.6488.6488.3	controllerType=0 controllerNumber=1 scan=6488	19.8794
05745:3	1	K.GS[+162.053]FHC[+57.021]EC[+57.021]PEGLTLDGTGR.V	976	C[+57]*2, S[+162]	718.976	3	2154.91	2154.91	0	3.8		Specific	809.02	809.02	7.3	12.64	245	>Fibrillin-2 N-term	1	dw092618_2_fbn2 n term ab3 t.6429.6429.3	controllerType=0 controllerNumber=1 scan=6429	19.7451
05613:3	1	K.GS[+162.053]FHC[+57.021]EC[+57.021]PEGLTLDGTGR.V	976	C[+57]*2, S[+162]	718.977	3	2154.92	2154.91	0	4.6		Specific	856.14	856.14	7.08	13.64	245	>Fibrillin-2 N-term	1	dw092618_2_fbn2 n term ab3 t.6320.6320.3	controllerType=0 controllerNumber=1 scan=6320	19.4915
05674:3	1	K.GS[+162.053]FHC[+57.021]EC[+57.021]PEGLTLDGTGR.V	976	C[+57]*2, S[+162]	718.976	3	2154.91	2154.91	0	3.3		Specific	864.55	864.55	7.74	13.64	245	>Fibrillin-2 N-term	1	dw092618_2_fbn2 n term ab3 t.6373.6373.3	controllerType=0 controllerNumber=1 scan=6373	19.6167
03147:2	1	R.NT[+162.053]IGSFK.C	1091	T[+162]	464.735	2	928.463	928.462	0	1.4		Specific	61.67	61.67	6	1.62	245	>Fibrillin-2 N-term	1	dw092618_2_fbn2 n term ab3 t.4117.4117.2	controllerType=0 controllerNumber=1 scan=4117	14.2941
02922:2	1	R.NT[+162.053]IGSFK.C	1091	T[+162]	464.736	2	928.464	928.462	0	2.2		Specific	74.81	74.81	6	1.62	245	>Fibrillin-2 N-term	1	dw092618_2_fbn2 n term ab3 t.3899.3899.2	controllerType=0 controllerNumber=1 scan=3899	13.7576
02968:2	1	R.NTIGS[+162.053]FK.C	1091	S[+162]	464.736	2	928.464	928.462	0	2		Specific	193.1	193.1	37.6	2.2	245	>Fibrillin-2 N-term	1	dw092618_2_fbn2 n term ab3 t.3944.3944.2	controllerType=0 controllerNumber=1 scan=3944	13.8684
03102:2	1	R.NTIGS[+162.053]FK.C	1091	S[+162]	464.737	2	928.466	928.462	0	4.2		Specific	199.15	199.15	47.56	2.22	245	>Fibrillin-2 N-term	1	dw092618_2_fbn2 n term ab3 t.4074.4074.2	controllerType=0 controllerNumber=1 scan=4074	14.188
03010:2	1	R.NTIGS[+162.053]FK.C	1091	S[+162]	464.736	2	928.466	928.462	0	3.6		Specific	303.01	303.01	85.69	4.62	245	>Fibrillin-2 N-term	1	dw092618_2_fbn2 n term ab3 t.3985.3985.2	controllerType=0 controllerNumber=1 scan=3985	13.971
03054:2	1	R.NTIGS[+162.053]FK.C	1091	S[+162]	464.735	2	928.463	928.462	0	1.2		Specific	315.13	315.13	85.34	4.6	245	>Fibrillin-2 N-term	1	dw092618_2_fbn2 n term ab3 t.4028.4028.2	controllerType=0 controllerNumber=1 scan=4028	14.0755
03050:2	1	R.N[+15.995]TIGS[+162.053]FK.C	1091	N[+16], S[+162]	472.733	2	944.458	944.457	0	1		Specific	183.7	183.7	51.3	2.2	245	>Fibrillin-2 N-term	1	dw092618_2_fbn2 n term ab3 t.4023.4023.2	controllerType=0 controllerNumber=1 scan=4023	14.0634
03003:2	1	R.N[+15.995]TIGS[+162.053]FK.C	1091	N[+16], S[+162]	472.735	2	944.462	944.457	0	5.2		Specific	238.12	238.12	70.63	2.16	245	>Fibrillin-2 N-term	1	dw092618_2_fbn2 n term ab3 t.3977.3977.2	controllerType=0 controllerNumber=1 scan=3977	13.9513
08041:5	1	R.GGTC[+57.021]VNTEGSFQC[+57.021]DC[+57.021]PLGHELS[+162.053]PSREDC[+57.021]VDINEC[+57.021]SLSDNLC[+57.021]R.N	1171	C[+57]*6, S[+162]	1002.22	5	5007.07	5007.05	0	3.5		Specific	500.95	500.95	0	6.98	245	>Fibrillin-2 N-term	1	dw092618_2_fbn2 n term ab3 t.8346.8346.5	controllerType=0 controllerNumber=1 scan=8346	24.1794
08207:4	1	R.GGTC[+57.021]VNTEGSFQC[+57.021]DC[+57.021]PLGHELS[+162.053]PSREDC[+57.021]VDINEC[+57.021]SLSDNLC[+57.021]R.N	1171	C[+57]*6, S[+162]	1252.52	4	5007.06	5007.05	0	1.3		Specific	1012.93	1012.93	0	17.1	245	>Fibrillin-2 N-term	1	dw092618_2_fbn2 n term ab3 t.8482.8482.4	controllerType=0 controllerNumber=1 scan=8482	24.4975
07991:4	1	R.GGTC[+57.021]VNTEGSFQC[+57.021]DC[+57.021]PLGHELS[+162.053]PSREDC[+57.021]VDINEC[+57.021]SLSDNLC[+57.021]R.N	1171	C[+57]*6, S[+162]	1252.52	4	5007.07	5007.05	0	3.1		Specific	1250.03	1250.03	0	22.12	245	>Fibrillin-2 N-term	1	dw092618_2_fbn2 n term ab3 t.8306.8306.4	controllerType=0 controllerNumber=1 scan=8306	24.0858
08121:4	1	R.GGTC[+57.021]VNTEGSFQC[+57.021]DC[+57.021]PLGHELS[+162.053]PSREDC[+57.021]VDINEC[+57.021]SLSDNLC[+57.021]R.N	1171	C[+57]*6, S[+162]	1252.52	4	5007.07	5007.05	0	3.4		Specific	1340.91	1340.91	0	23.12	245	>Fibrillin-2 N-term	1	dw092618_2_fbn2 n term ab3 t.8409.8409.4	controllerType=0 controllerNumber=1 scan=8409	24.3284
08050:4	1	R.GGTC[+57.021]VNTEGSFQC[+57.021]DC[+57.021]PLGHELS[+162.053]PSREDC[+57.021]VDINEC[+57.021]SLSDNLC[+57.021]R.N	1171	C[+57]*6, S[+162]	1252.52	4	5007.07	5007.05	0	2.3		Specific	1488.71	1488.71	0	26.1	245	>Fibrillin-2 N-term	1	dw092618_2_fbn2 n term ab3 t.8352.8352.4	controllerType=0 controllerNumber=1 scan=8352	24.1944
06794:3	1	K.C[+57.021]VNMIGTYQC[+57.021]SC[+57.021]NPGYQATPDR.Q	1216	C[+57]*3	864.696	3	2592.07	2592.07	0	0.5		Specific	535.87	535.87	273.36	6.13	245	>Fibrillin-2 N-term	1	dw092618_2_fbn2 n term ab3 t.7310.7310.2	controllerType=0 controllerNumber=1 scan=7310	21.7954
06875:3	1	K.C[+57.021]VNMIGTYQC[+57.021]SC[+57.021]NPGYQATPDR.Q	1216	C[+57]*3	864.697	3	2592.08	2592.07	0	1.4		Specific	721.47	721.47	309.58	11.16	245	>Fibrillin-2 N-term	1	dw092618_2_fbn2 n term ab3 t.7381.7381.3	controllerType=0 controllerNumber=1 scan=7381	21.948
06681:3	1	K.C[+57.021]VNMIGTYQC[+57.021]SC[+57.021]NPGYQATPDR.Q	1216	C[+57]*3	864.699	3	2592.08	2592.07	0	3.2		Specific	1081	1081	1081	18.18	245	>Fibrillin-2 N-term	1	dw092618_2_fbn2 n term ab3 t.7212.7212.3	controllerType=0 controllerNumber=1 scan=7212	21.5718
06741:3	1	K.C[+57.021]VNMIGTYQC[+57.021]SC[+57.021]NPGYQATPDR.Q	1216	C[+57]*3	864.698	3	2592.08	2592.07	0	2.3		Specific	1088.58	1088.58	1088.58	18.16	245	>Fibrillin-2 N-term	1	dw092618_2_fbn2 n term ab3 t.7266.7266.3	controllerType=0 controllerNumber=1 scan=7266	21.6958
05849:3	1	K.C[+57.021]VN[+15.995]MIGTYQC[+57.021]SC[+57.021]NPGYQATPDR.Q	1216	C[+57]*3, N[+16]	870.029	3	2608.07	2608.07	0	1.9		Specific	299.23	299.23	4	5.02	245	>Fibrillin-2 N-term	1	dw092618_2_fbn2 n term ab3 t.6517.6517.3	controllerType=0 controllerNumber=1 scan=6517	19.9486
06706:3	1	K.C[+57.021]VN[+15.995]MIGTYQC[+57.021]SC[+57.021]NPGYQATPDR.Q	1216	C[+57]*3, N[+16]	870.032	3	2608.08	2608.07	0	4.6		Specific	705.57	705.57	5.04	11.18	245	>Fibrillin-2 N-term	1	dw092618_2_fbn2 n term ab3 t.7234.7234.3	controllerType=0 controllerNumber=1 scan=7234	21.6226
06769:3	1	K.C[+57.021]VN[+15.995]MIGTYQC[+57.021]SC[+57.021]NPGYQATPDR.Q	1216	C[+57]*3, N[+16]	870.029	3	2608.07	2608.07	0	1		Specific	812.79	812.79	13.04	13.16	245	>Fibrillin-2 N-term	1	dw092618_2_fbn2 n term ab3 t.7290.7290.3	controllerType=0 controllerNumber=1 scan=7290	21.7502
06386:3	1	K.C[+57.021]VNMIGT[+162.053]YQC[+57.021]SC[+57.021]NPGYQATPDR.Q	1216	C[+57]*3, T[+162]	918.715	3	2754.13	2754.13	0	1.7		Specific	625.69	625.69	5.6	9.16	245	>Fibrillin-2 N-term	1	dw092618_2_fbn2 n term ab3 t.6964.6964.3	controllerType=0 controllerNumber=1 scan=6964	20.9956
06448:3	1	K.C[+57.021]VNMIGTYQC[+57.021]S[+162.053]C[+57.021]NPGYQATPDR.Q	1216	C[+57]*3, S[+162]	918.716	3	2754.14	2754.13	0	3.2		Specific	650.98	650.98	6	10.18	245	>Fibrillin-2 N-term	1	dw092618_2_fbn2 n term ab3 t.7014.7014.3	controllerType=0 controllerNumber=1 scan=7014	21.1137
06478:3	1	K.C[+57.021]VN[+15.995]MIGT[+162.053]YQC[+57.021]SC[+57.021]NPGYQATPDR.Q	1216	C[+57]*3, N[+16], T[+162]	924.047	3	2770.13	2770.12	0	1.8		Specific	443.48	443.48	3.17	7.06	245	>Fibrillin-2 N-term	1	dw092618_2_fbn2 n term ab3 t.7038.7038.3	controllerType=0 controllerNumber=1 scan=7038	21.1695
06417:3	1	K.C[+57.021]VN[+15.995]MIGTYQC[+57.021]S[+162.053]C[+57.021]NPGYQATPDR.Q	1216	C[+57]*3, N[+16], S[+162]	924.051	3	2770.14	2770.12	0	6		Specific	666.5	666.5	6	9.67	245	>Fibrillin-2 N-term	1	dw092618_2_fbn2 n term ab3 t.6987.6987.3	controllerType=0 controllerNumber=1 scan=6987	21.0498
09372:4	1	R.QGC[+57.021]TDIDEC[+57.021]MIMNGGC[+57.021]DT[+162.053]QC[+57.021]TNSEGSYEC[+57.021]SC[+57.021]SEGYALMPDGR.S	1238	C[+57]*6, T[+162]	1245.46	4	4978.83	4977.83	1	-0.1		Specific	225.86	225.86	0	2.77	245	>Fibrillin-2 N-term	1	dw092618_2_fbn2 n term ab3 t.9446.9446.4	controllerType=0 controllerNumber=1 scan=9446	26.7689
09239:4	1	R.QGC[+57.021]TDIDEC[+57.021]MIMNGGC[+57.021]DT[+162.053]QC[+57.021]TNSEGSYEC[+57.021]SC[+57.021]SEGYALMPDGR.S	1238	C[+57]*6, T[+162]	1245.22	4	4977.86	4977.83	0	6.4		Specific	617.77	617.77	0	8.38	245	>Fibrillin-2 N-term	1	dw092618_2_fbn2 n term ab3 t.9336.9336.4	controllerType=0 controllerNumber=1 scan=9336	26.5081
09158:4	1	R.QGC[+57.021]TDIDEC[+57.021]MIMNGGC[+57.021]DT[+162.053]QC[+57.021]TNSEGSYEC[+57.021]SC[+57.021]SEGYALMPDGR.S	1238	C[+57]*6, T[+162]	1244.96	4	4976.84	4977.83	-1	2.7		Specific	741.61	741.61	0	10.9	245	>Fibrillin-2 N-term	1	dw092618_2_fbn2 n term ab3 t.9268.9268.4	controllerType=0 controllerNumber=1 scan=9268	26.3465
05590:3	1	K.GSFIC[+57.021]HC[+57.021]QLGYSVK.K	1346	C[+57]*2	552.597	3	1655.78	1655.77	0	5.4		Specific	674.75	635.19	635.19	10.01	245	>Fibrillin-2 N-term	1	dw092618_2_fbn2 n term ab3 t.6300.6300.3	controllerType=0 controllerNumber=1 scan=6300	19.4442
05520:3	1	K.GSFIC[+57.021]HC[+57.021]QLGYSVK.K	1346	C[+57]*2	552.597	3	1655.78	1655.77	0	5		Specific	677.04	677.04	677.04	10.01	245	>Fibrillin-2 N-term	1	dw092618_2_fbn2 n term ab3 t.6247.6247.3	controllerType=0 controllerNumber=1 scan=6247	19.3207
05580:3	1	K.GSFIC[+57.021]HC[+57.021]QLGYS[+162.053]VK.K	1346	C[+57]*2, S[+162]	606.612	3	1817.82	1817.82	0	1.7		Specific	183.54	183.54	2.3	2.71	245	>Fibrillin-2 N-term	1	dw092618_2_fbn2 n term ab3 t.6292.6292.4	controllerType=0 controllerNumber=1 scan=6292	19.426
05502:3	1	K.GSFIC[+57.021]HC[+57.021]QLGYS[+162.053]VK.K	1346	C[+57]*2, S[+162]	606.613	3	1817.82	1817.82	0	2.8		Specific	226.75	226.75	4.25	2.84	245	>Fibrillin-2 N-term	1	dw092618_2_fbn2 n term ab3 t.6232.6232.4	controllerType=0 controllerNumber=1 scan=6232	19.2869
05057:2	1	K.GSFIC[+57.021]HC[+57.021]QLGYS[+162.053]VK.K	1346	C[+57]*2, S[+162]	909.412	2	1817.82	1817.82	0	-1.6		Specific	445.26	445.26	11.02	6.12	245	>Fibrillin-2 N-term	1	dw092618_2_fbn2 n term ab3 t.5874.5874.2	controllerType=0 controllerNumber=1 scan=5874	18.4507
05433:3	1	K.GSFIC[+57.021]HC[+57.021]QLGYS[+162.053]VK.K	1346	C[+57]*2, S[+162]	606.616	3	1817.84	1817.82	0	8.4		Specific	474.71	474.71	10.9	6.82	245	>Fibrillin-2 N-term	1	dw092618_2_fbn2 n term ab3 t.6178.6178.3	controllerType=0 controllerNumber=1 scan=6178	19.1608
05369:3	1	K.GSFIC[+57.021]HC[+57.021]QLGYS[+162.053]VK.K	1346	C[+57]*2, S[+162]	606.615	3	1817.83	1817.82	0	6.1		Specific	589.78	589.78	10.29	8.01	245	>Fibrillin-2 N-term	1	dw092618_2_fbn2 n term ab3 t.6123.6123.3	controllerType=0 controllerNumber=1 scan=6123	19.0311
05299:3	1	K.GSFIC[+57.021]HC[+57.021]QLGYS[+162.053]VK.K	1346	C[+57]*2, S[+162]	606.614	3	1817.83	1817.82	0	4.6		Specific	686.25	686.25	11.68	10.52	245	>Fibrillin-2 N-term	1	dw092618_2_fbn2 n term ab3 t.6067.6067.3	controllerType=0 controllerNumber=1 scan=6067	18.9002
05118:2	1	K.GSFIC[+57.021]HC[+57.021]QLGYS[+162.053]VK.K	1346	C[+57]*2, S[+162]	909.416	2	1817.82	1817.82	0	2.9		Specific	701.76	701.76	12.21	11.26	245	>Fibrillin-2 N-term	1	dw092618_2_fbn2 n term ab3 t.5925.5925.2	controllerType=0 controllerNumber=1 scan=5925	18.5682
05021:3	1	K.GSFIC[+57.021]HC[+57.021]QLGYS[+162.053]VK.K	1346	C[+57]*2, S[+162]	606.614	3	1817.83	1817.82	0	4.6		Specific	769.04	769.04	11.41	12.52	245	>Fibrillin-2 N-term	1	dw092618_2_fbn2 n term ab3 t.5847.5847.3	controllerType=0 controllerNumber=1 scan=5847	18.3892
05157:3	1	K.GSFIC[+57.021]HC[+57.021]QLGYS[+162.053]VK.K	1346	C[+57]*2, S[+162]	606.614	3	1817.83	1817.82	0	5		Specific	815.28	778.41	32.77	13.01	245	>Fibrillin-2 N-term	1	dw092618_2_fbn2 n term ab3 t.5955.5955.3	controllerType=0 controllerNumber=1 scan=5955	18.6389
05228:3	1	K.GSFIC[+57.021]HC[+57.021]QLGYS[+162.053]VK.K	1346	C[+57]*2, S[+162]	606.614	3	1817.83	1817.82	0	4.5		Specific	815.6	813.94	11.24	13.52	245	>Fibrillin-2 N-term	1	dw092618_2_fbn2 n term ab3 t.6011.6011.3	controllerType=0 controllerNumber=1 scan=6011	18.7693
05087:3	1	K.GSFIC[+57.021]HC[+57.021]QLGYS[+162.053]VK.K	1346	C[+57]*2, S[+162]	606.614	3	1817.83	1817.82	0	4.9		Specific	819.92	803.22	10.48	13.52	245	>Fibrillin-2 N-term	1	dw092618_2_fbn2 n term ab3 t.5900.5900.3	controllerType=0 controllerNumber=1 scan=5900	18.5112
06629:5	1	K.KGTTGC[+57.021]TDVDEC[+57.021]EIGAHNC[+57.021]DMHASC[+57.021]LNIPGSFK.C	1360	C[+57]*4	737.118	5	3681.56	3681.55	0	3		Specific	533.23	533.23	533.23	7.01	245	>Fibrillin-2 N-term	1	dw092618_2_fbn2 n term ab3 t.7166.7166.5	controllerType=0 controllerNumber=1 scan=7166	21.4659
06427:4	1	K.KGTTGC[+57.021]TDVDEC[+57.021]EIGAHNC[+57.021]DMHASC[+57.021]LNIPGSFK.C	1360	C[+57]*4	921.145	4	3681.56	3681.55	0	2.2		Specific	858.51	858.51	858.51	13.64	245	>Fibrillin-2 N-term	1	dw092618_2_fbn2 n term ab3 t.6995.6995.4	controllerType=0 controllerNumber=1 scan=6995	21.069
06516:4	1	K.KGTTGC[+57.021]TDVDEC[+57.021]EIGAHNC[+57.021]DMHASC[+57.021]LNIPGSFK.C	1360	C[+57]*4	921.147	4	3681.57	3681.55	0	4.2		Specific	875.19	875.19	875.19	13.66	245	>Fibrillin-2 N-term	1	dw092618_2_fbn2 n term ab3 t.7071.7071.4	controllerType=0 controllerNumber=1 scan=7071	21.2472
06534:5	1	K.KGTTGC[+57.021]TDVDEC[+57.021]EIGAHNC[+57.021]DMHASC[+57.021]LNIPGSFK.C	1360	C[+57]*4	737.12	5	3681.57	3681.55	0	5.1		Specific	1000.62	1000.62	1000.62	16.41	245	>Fibrillin-2 N-term	1	dw092618_2_fbn2 n term ab3 t.7089.7089.5	controllerType=0 controllerNumber=1 scan=7089	21.2892
06475:5	1	K.KGTTGC[+57.021]TDVDEC[+57.021]EIGAHNC[+57.021]DMHASC[+57.021]LNIPGSFK.C	1360	C[+57]*4	737.117	5	3681.56	3681.55	0	2.2		Specific	1038.96	1038.96	1038.96	16.9	245	>Fibrillin-2 N-term	1	dw092618_2_fbn2 n term ab3 t.7035.7035.5	controllerType=0 controllerNumber=1 scan=7035	21.163
06414:5	1	K.KGTTGC[+57.021]TDVDEC[+57.021]EIGAHNC[+57.021]DMHASC[+57.021]LNIPGSFK.C	1360	C[+57]*4	737.118	5	3681.56	3681.55	0	2.9		Specific	1065.83	1065.83	1065.83	17.92	245	>Fibrillin-2 N-term	1	dw092618_2_fbn2 n term ab3 t.6985.6985.5	controllerType=0 controllerNumber=1 scan=6985	21.0454
05959:5	1	K.KGTTGC[+57.021]TDVDEC[+57.021]EIGAHN[+15.995]C[+57.021]DMHASC[+57.021]LNIPGSFK.C	1360	C[+57]*4, N[+16]	740.318	5	3697.56	3697.54	0	4.1		Specific	243.17	243.17	0	4.26	245	>Fibrillin-2 N-term	1	dw092618_2_fbn2 n term ab3 t.6610.6610.5	controllerType=0 controllerNumber=1 scan=6610	20.167
06383:4	1	K.KGTTGC[+57.021]TDVDEC[+57.021]EIGAHNC[+57.021]DMHASC[+57.021]LNIPGS[+162.053]FK.C	1360	C[+57]*4, S[+162]	961.659	4	3843.61	3843.6	0	2.8		Specific	472.59	472.59	8.65	6.56	245	>Fibrillin-2 N-term	1	dw092618_2_fbn2 n term ab3 t.6961.6961.4	controllerType=0 controllerNumber=1 scan=6961	20.989
06246:4	1	K.KGTTGC[+57.021]TDVDEC[+57.021]EIGAHNC[+57.021]DMHASC[+57.021]LNIPGS[+162.053]FK.C	1360	C[+57]*4, S[+162]	961.66	4	3843.62	3843.6	0	4.3		Specific	611.84	611.84	15.65	8.66	245	>Fibrillin-2 N-term	1	dw092618_2_fbn2 n term ab3 t.6849.6849.4	controllerType=0 controllerNumber=1 scan=6849	20.7264
06447:5	1	K.KGTTGC[+57.021]TDVDEC[+57.021]EIGAHNC[+57.021]DMHASC[+57.021]LNIPGS[+162.053]FK.C	1360	C[+57]*4, S[+162]	769.528	5	3843.61	3843.6	0	2.5		Specific	705.72	705.72	34.27	10.9	245	>Fibrillin-2 N-term	1	dw092618_2_fbn2 n term ab3 t.7013.7013.5	controllerType=0 controllerNumber=1 scan=7013	21.1115
06238:5	1	K.KGTTGC[+57.021]TDVDEC[+57.021]EIGAHNC[+57.021]DMHASC[+57.021]LNIPGS[+162.053]FK.C	1360	C[+57]*4, S[+162]	769.529	5	3843.61	3843.6	0	3		Specific	805.76	805.76	34.63	12.92	245	>Fibrillin-2 N-term	1	dw092618_2_fbn2 n term ab3 t.6841.6841.5	controllerType=0 controllerNumber=1 scan=6841	20.707
06362:5	1	K.KGTTGC[+57.021]TDVDEC[+57.021]EIGAHNC[+57.021]DMHASC[+57.021]LNIPGS[+162.053]FK.C	1360	C[+57]*4, S[+162]	769.529	5	3843.62	3843.6	0	3.8		Specific	986.97	986.97	40.92	15.92	245	>Fibrillin-2 N-term	1	dw092618_2_fbn2 n term ab3 t.6945.6945.5	controllerType=0 controllerNumber=1 scan=6945	20.9531
06309:4	1	K.KGTTGC[+57.021]TDVDEC[+57.021]EIGAHNC[+57.021]DMHASC[+57.021]LNIPGS[+162.053]FK.C	1360	C[+57]*4, S[+162]	961.659	4	3843.61	3843.6	0	2.6		Specific	1048.67	1048.67	35.79	16.64	245	>Fibrillin-2 N-term	1	dw092618_2_fbn2 n term ab3 t.6901.6901.4	controllerType=0 controllerNumber=1 scan=6901	20.8499
06295:5	1	K.KGTTGC[+57.021]TDVDEC[+57.021]EIGAHNC[+57.021]DMHASC[+57.021]LNIPGS[+162.053]FK.C	1360	C[+57]*4, S[+162]	769.53	5	3843.62	3843.6	0	4.8		Specific	1146.76	1146.76	40.75	18.92	245	>Fibrillin-2 N-term	1	dw092618_2_fbn2 n term ab3 t.6890.6890.5	controllerType=0 controllerNumber=1 scan=6890	20.8236
06245:4	1	K.KGTTGC[+57.021]TDVDEC[+57.021]EIGAHNC[+57.021]DMHASC[+57.021]LN[+15.995]IPGS[+162.053]FK.C	1360	C[+57]*4, N[+16], S[+162]	965.657	4	3859.6	3859.6	0	1.8		Specific	368.09	368.09	8.15	4.97	245	>Fibrillin-2 N-term	1	dw092618_2_fbn2 n term ab3 t.6848.6848.4	controllerType=0 controllerNumber=1 scan=6848	20.7242
06359:5	1	K.KGTTGC[+57.021]TDVDEC[+57.021]EIGAHNC[+57.021]DMHASC[+57.021]LN[+15.995]IPGS[+162.053]FK.C	1360	C[+57]*4, N[+16], S[+162]	772.728	5	3859.61	3859.6	0	3		Specific	487.51	487.51	15.3	6.95	245	>Fibrillin-2 N-term	1	dw092618_2_fbn2 n term ab3 t.6942.6942.5	controllerType=0 controllerNumber=1 scan=6942	20.9447
06229:5	1	K.KGTTGC[+57.021]TDVDEC[+57.021]EIGAHNC[+57.021]DMHASC[+57.021]LN[+15.995]IPGS[+162.053]FK.C	1360	C[+57]*4, N[+16], S[+162]	772.728	5	3859.61	3859.6	0	3.3		Specific	910.22	910.22	33.05	14.92	245	>Fibrillin-2 N-term	1	dw092618_2_fbn2 n term ab3 t.6833.6833.5	controllerType=0 controllerNumber=1 scan=6833	20.6885
06283:5	1	K.KGTTGC[+57.021]TDVDEC[+57.021]EIGAHNC[+57.021]DMHASC[+57.021]LN[+15.995]IPGS[+162.053]FK.C	1360	C[+57]*4, N[+16], S[+162]	772.726	5	3859.6	3859.6	0	1.3		Specific	949.9	949.9	40.73	14.9	245	>Fibrillin-2 N-term	1	dw092618_2_fbn2 n term ab3 t.6881.6881.5	controllerType=0 controllerNumber=1 scan=6881	20.8021
Other Peptides
06515:3	1	R.SATAGSEGGFLAPEYR.E	49		538.261	3	1612.77	1612.76	0	4.8		Specific	528.71	528.71	528.71	7.44	245	>Fibrillin-2 N-term	1	dw092618_2_fbn2 n term ab3 t.7070.7070.3	controllerType=0 controllerNumber=1 scan=7070	21.2451
06710:2	1	R.SATAGSEGGFLAPEYR.E	49		806.886	2	1612.76	1612.76	0	2.5		Specific	633.05	633.05	633.05	9.5	245	>Fibrillin-2 N-term	1	dw092618_2_fbn2 n term ab3 t.7237.7237.2	controllerType=0 controllerNumber=1 scan=7237	21.629
06464:2	1	R.SATAGSEGGFLAPEYR.E	49		806.886	2	1612.77	1612.76	0	3.5		Specific	774.13	774.13	774.13	12.52	245	>Fibrillin-2 N-term	1	dw092618_2_fbn2 n term ab3 t.7026.7026.2	controllerType=0 controllerNumber=1 scan=7026	21.1416
06597:2	1	R.SATAGSEGGFLAPEYR.E	49		806.885	2	1612.76	1612.76	0	1.7		Specific	886.8	886.8	886.8	14.5	245	>Fibrillin-2 N-term	1	dw092618_2_fbn2 n term ab3 t.7136.7136.2	controllerType=0 controllerNumber=1 scan=7136	21.3965
06522:2	1	R.SATAGSEGGFLAPEYR.E	49		806.887	2	1612.77	1612.76	0	3.7		Specific	923.86	923.86	923.86	15.52	245	>Fibrillin-2 N-term	1	dw092618_2_fbn2 n term ab3 t.7077.7077.2	controllerType=0 controllerNumber=1 scan=7077	21.2622
06490:3	1	R.SATAGSEGGFLAPEYREEGAAVASR.V	49		828.4	3	2483.19	2483.18	0	2.7		Specific	938.21	938.21	938.21	14.86	245	>Fibrillin-2 N-term	1	dw092618_2_fbn2 n term ab3 t.7049.7049.3	controllerType=0 controllerNumber=1 scan=7049	21.1958
06686:3	1	R.SATAGSEGGFLAPEYREEGAAVASR.V	49		828.4	3	2483.19	2483.18	0	2.7		Specific	980.84	980.84	980.84	15.86	245	>Fibrillin-2 N-term	1	dw092618_2_fbn2 n term ab3 t.7216.7216.3	controllerType=0 controllerNumber=1 scan=7216	21.5804
06547:3	1	R.SATAGSEGGFLAPEYREEGAAVASR.V	49		828.401	3	2483.19	2483.18	0	3.5		Specific	1127.47	1127.47	1127.47	18.86	245	>Fibrillin-2 N-term	1	dw092618_2_fbn2 n term ab3 t.7099.7099.3	controllerType=0 controllerNumber=1 scan=7099	21.3128
06616:3	1	R.SATAGSEGGFLAPEYREEGAAVASR.V	49		828.401	3	2483.19	2483.18	0	3.5		Specific	1130.69	1130.69	1130.69	18.86	245	>Fibrillin-2 N-term	1	dw092618_2_fbn2 n term ab3 t.7154.7154.3	controllerType=0 controllerNumber=1 scan=7154	21.4387
02057:2	1	R.RGQQDVLR.G	77		486.274	2	971.54	971.538	0	2.4		Specific	53.2	9.8	9.8	0.47	245	>Fibrillin-2 N-term	1	dw092618_2_fbn2 n term ab3 t.2908.2908.2	controllerType=0 controllerNumber=1 scan=2908	10.8444
02028:2	1	R.RGQQDVLR.G	77		486.274	2	971.54	971.538	0	2.2		Specific	106.76	84.13	84.13	0.5	245	>Fibrillin-2 N-term	1	dw092618_2_fbn2 n term ab3 t.2867.2867.2	controllerType=0 controllerNumber=1 scan=2867	10.7054
01998:2	1	R.RGQQDVLR.G	77		486.274	2	971.541	971.538	0	3.2		Specific	192.19	131.13	131.13	0.94	245	>Fibrillin-2 N-term	1	dw092618_2_fbn2 n term ab3 t.2824.2824.2	controllerType=0 controllerNumber=1 scan=2824	10.5558
01933:2	1	R.RGQQDVLR.G	77		486.274	2	971.54	971.538	0	2.4		Specific	229.4	135.95	135.95	0.87	245	>Fibrillin-2 N-term	1	dw092618_2_fbn2 n term ab3 t.2731.2731.2	controllerType=0 controllerNumber=1 scan=2731	10.2361
01979:2	1	R.RGQQDVLR.G	77		486.273	2	971.54	971.538	0	1.5		Specific	344.28	260.32	260.32	1.75	245	>Fibrillin-2 N-term	1	dw092618_2_fbn2 n term ab3 t.2793.2793.2	controllerType=0 controllerNumber=1 scan=2793	10.4507
01950:2	1	R.RGQQDVLR.G	77		486.273	2	971.538	971.538	0	0.2		Specific	371.95	222.76	222.76	1.65	245	>Fibrillin-2 N-term	1	dw092618_2_fbn2 n term ab3 t.2759.2759.2	controllerType=0 controllerNumber=1 scan=2759	10.3402
02474:2	1	R.GQQDVLR.G	78		408.223	2	815.439	815.437	0	2.9		Specific	272.72	272.72	272.72	2.7	245	>Fibrillin-2 N-term	1	dw092618_2_fbn2 n term ab3 t.3429.3429.2	controllerType=0 controllerNumber=1 scan=3429	12.4878
02443:2	1	R.GQQDVLR.G	78		408.222	2	815.437	815.437	0	0.4		Specific	319.47	314.92	314.92	3.48	245	>Fibrillin-2 N-term	1	dw092618_2_fbn2 n term ab3 t.3394.3394.2	controllerType=0 controllerNumber=1 scan=3394	12.3852
02410:2	1	R.GQQDVLR.G	78		408.223	2	815.439	815.437	0	2.6		Specific	351.56	351.56	351.56	3.78	245	>Fibrillin-2 N-term	1	dw092618_2_fbn2 n term ab3 t.3356.3356.2	controllerType=0 controllerNumber=1 scan=3356	12.2752
03752:3	1	R.GQQDVLRGPNVC[+57.021]GSR.F	78	C[+57]	548.273	3	1642.81	1642.81	0	-1.5		Specific	60.37	60.37	60.37	1.63	245	>Fibrillin-2 N-term	1	dw092618_2_fbn2 n term ab3 t.4692.4692.2	controllerType=0 controllerNumber=1 scan=4692	15.6746
03808:3	1	R.GQQDVLRGPNVC[+57.021]GSR.F	78	C[+57]	548.274	3	1642.81	1642.81	0	-0.1		Specific	141.51	141.51	141.51	1.94	245	>Fibrillin-2 N-term	1	dw092618_2_fbn2 n term ab3 t.4748.4748.3	controllerType=0 controllerNumber=1 scan=4748	15.8079
03981:3	1	R.GQQDVLRGPNVC[+57.021]GSR.F	78	C[+57]	548.274	3	1642.81	1642.81	0	-0.2		Specific	164.44	164.44	164.44	1.94	245	>Fibrillin-2 N-term	1	dw092618_2_fbn2 n term ab3 t.4899.4899.3	controllerType=0 controllerNumber=1 scan=4899	16.1631
03910:3	1	R.GQQDVLRGPNVC[+57.021]GSR.F	78	C[+57]	548.276	3	1642.81	1642.81	0	4		Specific	264.33	264.33	264.33	5.06	245	>Fibrillin-2 N-term	1	dw092618_2_fbn2 n term ab3 t.4836.4836.3	controllerType=0 controllerNumber=1 scan=4836	16.0139
04058:3	1	R.GQQDVLRGPNVC[+57.021]GSR.F	78	C[+57]	548.276	3	1642.81	1642.81	0	3.9		Specific	284	284	284	5.21	245	>Fibrillin-2 N-term	1	dw092618_2_fbn2 n term ab3 t.4965.4965.3	controllerType=0 controllerNumber=1 scan=4965	16.3186
04129:3	1	R.GQQDVLRGPNVC[+57.021]GSR.F	78	C[+57]	548.274	3	1642.81	1642.81	0	-0.5		Specific	311.93	311.93	311.93	4.39	245	>Fibrillin-2 N-term	1	dw092618_2_fbn2 n term ab3 t.5027.5027.3	controllerType=0 controllerNumber=1 scan=5027	16.4659
04209:3	1	R.GQQDVLRGPNVC[+57.021]GSR.F	78	C[+57]	548.276	3	1642.81	1642.81	0	4.2		Specific	396.53	396.53	396.53	7.03	245	>Fibrillin-2 N-term	1	dw092618_2_fbn2 n term ab3 t.5100.5100.3	controllerType=0 controllerNumber=1 scan=5100	16.6403
04196:2	1	R.FHSYC[+57.021]C[+57.021]PGWK.T	93	C[+57]*2	671.281	2	1341.56	1341.55	0	3.7		Specific	250.67	250.67	250.67	2.59	245	>Fibrillin-2 N-term	1	dw092618_2_fbn2 n term ab3 t.5089.5089.2	controllerType=0 controllerNumber=1 scan=5089	16.6134
04087:2	1	R.FHSYC[+57.021]C[+57.021]PGWK.T	93	C[+57]*2	671.28	2	1341.55	1341.55	0	2.6		Specific	273.72	273.72	273.72	2.44	245	>Fibrillin-2 N-term	1	dw092618_2_fbn2 n term ab3 t.4989.4989.2	controllerType=0 controllerNumber=1 scan=4989	16.3751
04171:2	1	R.FHSYC[+57.021]C[+57.021]PGWK.T	93	C[+57]*2	671.282	2	1341.56	1341.55	0	4.3		Specific	287.08	287.08	287.08	3.04	245	>Fibrillin-2 N-term	1	dw092618_2_fbn2 n term ab3 t.5065.5065.2	controllerType=0 controllerNumber=1 scan=5065	16.5558
04146:2	1	R.FHSYC[+57.021]C[+57.021]PGWK.T	93	C[+57]*2	671.279	2	1341.55	1341.55	0	0.9		Specific	309.01	309.01	309.01	2.92	245	>Fibrillin-2 N-term	1	dw092618_2_fbn2 n term ab3 t.5041.5041.2	controllerType=0 controllerNumber=1 scan=5041	16.4986
04824:3	1	R.FHSYC[+57.021]C[+57.021]PGWK.T	93	C[+57]*2	447.855	3	1341.55	1341.55	0	0.7		Specific	344.98	344.98	344.98	3.32	245	>Fibrillin-2 N-term	1	dw092618_2_fbn2 n term ab3 t.5682.5682.3	controllerType=0 controllerNumber=1 scan=5682	18.0061
04391:2	1	R.FHSYC[+57.021]C[+57.021]PGWK.T	93	C[+57]*2	671.28	2	1341.55	1341.55	0	1.4		Specific	417.51	417.51	417.51	4.75	245	>Fibrillin-2 N-term	1	dw092618_2_fbn2 n term ab3 t.5261.5261.2	controllerType=0 controllerNumber=1 scan=5261	17.0188
04653:3	1	R.FHSYC[+57.021]C[+57.021]PGWK.T	93	C[+57]*2	447.855	3	1341.55	1341.55	0	0.3		Specific	490.86	490.86	490.86	5.33	245	>Fibrillin-2 N-term	1	dw092618_2_fbn2 n term ab3 t.5528.5528.3	controllerType=0 controllerNumber=1 scan=5528	17.65
04376:3	1	R.FHSYC[+57.021]C[+57.021]PGWK.T	93	C[+57]*2	447.855	3	1341.55	1341.55	0	0.6		Specific	512.9	512.9	512.9	5.33	245	>Fibrillin-2 N-term	1	dw092618_2_fbn2 n term ab3 t.5245.5245.3	controllerType=0 controllerNumber=1 scan=5245	16.9819
04002:3	1	R.FHSYC[+57.021]C[+57.021]PGWK.T	93	C[+57]*2	447.857	3	1341.56	1341.55	0	3.9		Specific	514.45	514.45	514.45	5.35	245	>Fibrillin-2 N-term	1	dw092618_2_fbn2 n term ab3 t.4918.4918.3	controllerType=0 controllerNumber=1 scan=4918	16.2087
04324:3	1	R.FHSYC[+57.021]C[+57.021]PGWK.T	93	C[+57]*2	447.856	3	1341.55	1341.55	0	1.8		Specific	537.77	537.77	537.77	6.83	245	>Fibrillin-2 N-term	1	dw092618_2_fbn2 n term ab3 t.5197.5197.3	controllerType=0 controllerNumber=1 scan=5197	16.8699
04212:3	1	R.FHSYC[+57.021]C[+57.021]PGWK.T	93	C[+57]*2	447.856	3	1341.55	1341.55	0	1.5		Specific	538.79	538.79	538.79	5.71	245	>Fibrillin-2 N-term	1	dw092618_2_fbn2 n term ab3 t.5104.5104.3	controllerType=0 controllerNumber=1 scan=5104	16.6502
04492:2	1	R.FHSYC[+57.021]C[+57.021]PGWK.T	93	C[+57]*2	671.281	2	1341.55	1341.55	0	3		Specific	544.82	544.82	544.82	5.15	245	>Fibrillin-2 N-term	1	dw092618_2_fbn2 n term ab3 t.5362.5362.2	controllerType=0 controllerNumber=1 scan=5362	17.2591
04605:3	1	R.FHSYC[+57.021]C[+57.021]PGWK.T	93	C[+57]*2	447.855	3	1341.55	1341.55	0	0.8		Specific	556.42	556.42	556.42	5.71	245	>Fibrillin-2 N-term	1	dw092618_2_fbn2 n term ab3 t.5476.5476.3	controllerType=0 controllerNumber=1 scan=5476	17.5303
04515:3	1	R.FHSYC[+57.021]C[+57.021]PGWK.T	93	C[+57]*2	447.855	3	1341.55	1341.55	0	0.9		Specific	556.46	556.46	556.46	5.71	245	>Fibrillin-2 N-term	1	dw092618_2_fbn2 n term ab3 t.5382.5382.3	controllerType=0 controllerNumber=1 scan=5382	17.3073
04269:3	1	R.FHSYC[+57.021]C[+57.021]PGWK.T	93	C[+57]*2	447.855	3	1341.55	1341.55	0	0.7		Specific	557.89	557.89	557.89	5.71	245	>Fibrillin-2 N-term	1	dw092618_2_fbn2 n term ab3 t.5152.5152.3	controllerType=0 controllerNumber=1 scan=5152	16.7643
04437:2	1	R.FHSYC[+57.021]C[+57.021]PGWK.T	93	C[+57]*2	671.279	2	1341.55	1341.55	0	1		Specific	573.62	573.62	573.62	6.04	245	>Fibrillin-2 N-term	1	dw092618_2_fbn2 n term ab3 t.5310.5310.2	controllerType=0 controllerNumber=1 scan=5310	17.1374
04113:3	1	R.FHSYC[+57.021]C[+57.021]PGWK.T	93	C[+57]*2	447.855	3	1341.55	1341.55	0	1		Specific	575.21	575.21	575.21	6.62	245	>Fibrillin-2 N-term	1	dw092618_2_fbn2 n term ab3 t.5014.5014.3	controllerType=0 controllerNumber=1 scan=5014	16.4359
04064:3	1	R.FHSYC[+57.021]C[+57.021]PGWK.T	93	C[+57]*2	447.856	3	1341.55	1341.55	0	2.8		Specific	576.26	576.26	576.26	7.77	245	>Fibrillin-2 N-term	1	dw092618_2_fbn2 n term ab3 t.4970.4970.3	controllerType=0 controllerNumber=1 scan=4970	16.3314
04559:3	1	R.FHSYC[+57.021]C[+57.021]PGWK.T	93	C[+57]*2	447.855	3	1341.55	1341.55	0	0.6		Specific	577.22	577.22	577.22	7.75	245	>Fibrillin-2 N-term	1	dw092618_2_fbn2 n term ab3 t.5427.5427.3	controllerType=0 controllerNumber=1 scan=5427	17.4113
04161:3	1	R.FHSYC[+57.021]C[+57.021]PGWK.T	93	C[+57]*2	447.856	3	1341.55	1341.55	0	1.3		Specific	577.28	577.28	577.28	7.75	245	>Fibrillin-2 N-term	1	dw092618_2_fbn2 n term ab3 t.5058.5058.3	controllerType=0 controllerNumber=1 scan=5058	16.5407
04463:3	1	R.FHSYC[+57.021]C[+57.021]PGWK.T	93	C[+57]*2	447.855	3	1341.55	1341.55	0	0.9		Specific	578.67	578.67	578.67	6.62	245	>Fibrillin-2 N-term	1	dw092618_2_fbn2 n term ab3 t.5333.5333.3	controllerType=0 controllerNumber=1 scan=5333	17.1924
04417:3	1	R.FHSYC[+57.021]C[+57.021]PGWK.T	93	C[+57]*2	447.856	3	1341.55	1341.55	0	1.2		Specific	582.74	582.74	582.74	7.75	245	>Fibrillin-2 N-term	1	dw092618_2_fbn2 n term ab3 t.5289.5289.3	controllerType=0 controllerNumber=1 scan=5289	17.0874
04544:2	1	R.FHSYC[+57.021]C[+57.021]PGWK.T	93	C[+57]*2	671.28	2	1341.55	1341.55	0	1.2		Specific	599.15	599.15	599.15	6.36	245	>Fibrillin-2 N-term	1	dw092618_2_fbn2 n term ab3 t.5410.5410.2	controllerType=0 controllerNumber=1 scan=5410	17.3696
04006:3	1	R.FHSYC[+57.021]C[+57.021]PGW[+15.995]K.T	93	C[+57]*2, W[+16]	453.189	3	1357.55	1357.55	0	5.2		Specific	195.19	195.19	85.31	1.63	245	>Fibrillin-2 N-term	1	dw092618_2_fbn2 n term ab3 t.4920.4920.3	controllerType=0 controllerNumber=1 scan=4920	16.213
04072:3	1	R.FHSYC[+57.021]C[+57.021]PGW[+15.995]K.T	93	C[+57]*2, W[+16]	453.188	3	1357.55	1357.55	0	2.3		Specific	303.17	303.17	210.58	2.59	245	>Fibrillin-2 N-term	1	dw092618_2_fbn2 n term ab3 t.4976.4976.3	controllerType=0 controllerNumber=1 scan=4976	16.3444
06697:3	1	K.TLPGGNQC[+57.021]IVPIC[+57.021]R.N	103	C[+57]*2	528.94	3	1584.81	1584.8	0	4.3		Specific	411.52	411.52	411.52	7.05	245	>Fibrillin-2 N-term	1	dw092618_2_fbn2 n term ab3 t.7227.7227.3	controllerType=0 controllerNumber=1 scan=7227	21.6055
07094:2	1	K.TLPGGNQC[+57.021]IVPIC[+57.021]R.N	103	C[+57]*2	792.904	2	1584.8	1584.8	0	1.9		Specific	454.35	454.35	454.35	7.4	245	>Fibrillin-2 N-term	1	dw092618_2_fbn2 n term ab3 t.7575.7575.2	controllerType=0 controllerNumber=1 scan=7575	22.3866
07287:2	1	K.TLPGGNQC[+57.021]IVPIC[+57.021]R.N	103	C[+57]*2	792.907	2	1584.81	1584.8	0	5.2		Specific	469.06	469.06	469.06	6.91	245	>Fibrillin-2 N-term	1	dw092618_2_fbn2 n term ab3 t.7724.7724.2	controllerType=0 controllerNumber=1 scan=7724	22.7353
07211:2	1	K.TLPGGNQC[+57.021]IVPIC[+57.021]R.N	103	C[+57]*2	792.905	2	1584.8	1584.8	0	3.2		Specific	477.92	477.92	477.92	7.42	245	>Fibrillin-2 N-term	1	dw092618_2_fbn2 n term ab3 t.7669.7669.2	controllerType=0 controllerNumber=1 scan=7669	22.6052
06968:2	1	K.TLPGGNQC[+57.021]IVPIC[+57.021]R.N	103	C[+57]*2	792.904	2	1584.8	1584.8	0	1.6		Specific	481.6	481.6	481.6	7.53	245	>Fibrillin-2 N-term	1	dw092618_2_fbn2 n term ab3 t.7465.7465.2	controllerType=0 controllerNumber=1 scan=7465	22.1415
07349:2	1	K.TLPGGNQC[+57.021]IVPIC[+57.021]R.N	103	C[+57]*2	792.909	2	1584.81	1584.8	0	7.8		Specific	522.22	522.22	522.22	7.01	245	>Fibrillin-2 N-term	1	dw092618_2_fbn2 n term ab3 t.7771.7771.2	controllerType=0 controllerNumber=1 scan=7771	22.8482
07031:2	1	K.TLPGGNQC[+57.021]IVPIC[+57.021]R.N	103	C[+57]*2	792.907	2	1584.81	1584.8	0	4.9		Specific	536.08	536.08	536.08	7.61	245	>Fibrillin-2 N-term	1	dw092618_2_fbn2 n term ab3 t.7518.7518.2	controllerType=0 controllerNumber=1 scan=7518	22.2588
06848:2	1	K.TLPGGNQC[+57.021]IVPIC[+57.021]R.N	103	C[+57]*2	792.904	2	1584.8	1584.8	0	1.8		Specific	543.05	543.05	543.05	7.59	245	>Fibrillin-2 N-term	1	dw092618_2_fbn2 n term ab3 t.7356.7356.2	controllerType=0 controllerNumber=1 scan=7356	21.8966
06907:2	1	K.TLPGGNQC[+57.021]IVPIC[+57.021]R.N	103	C[+57]*2	792.905	2	1584.8	1584.8	0	3.2		Specific	543.52	543.52	543.52	7.61	245	>Fibrillin-2 N-term	1	dw092618_2_fbn2 n term ab3 t.7412.7412.2	controllerType=0 controllerNumber=1 scan=7412	22.0199
06663:2	1	K.TLPGGNQC[+57.021]IVPIC[+57.021]R.N	103	C[+57]*2	792.904	2	1584.8	1584.8	0	1.1		Specific	571.78	571.78	571.78	8.5	245	>Fibrillin-2 N-term	1	dw092618_2_fbn2 n term ab3 t.7193.7193.2	controllerType=0 controllerNumber=1 scan=7193	21.5271
06779:2	1	K.TLPGGNQC[+57.021]IVPIC[+57.021]R.N	103	C[+57]*2	792.904	2	1584.8	1584.8	0	1.7		Specific	710.49	710.49	710.49	11.5	245	>Fibrillin-2 N-term	1	dw092618_2_fbn2 n term ab3 t.7297.7297.2	controllerType=0 controllerNumber=1 scan=7297	21.7663
06715:2	1	K.TLPGGNQC[+57.021]IVPIC[+57.021]R.N	103	C[+57]*2	792.904	2	1584.8	1584.8	0	1.3		Specific	724.35	724.35	724.35	11.5	245	>Fibrillin-2 N-term	1	dw092618_2_fbn2 n term ab3 t.7242.7242.2	controllerType=0 controllerNumber=1 scan=7242	21.6417
07350:2	1	K.TLPGGN[+0.984]QC[+57.021]IVPIC[+57.021]R.N	103	C[+57]*2, N[+1]	793.401	2	1585.8	1585.78	0	7.9		Specific	490.51	490.51	490.51	6.95	245	>Fibrillin-2 N-term	1	dw092618_2_fbn2 n term ab3 t.7771.7771.2	controllerType=0 controllerNumber=1 scan=7771	22.8482
02595:2	1	R.NSC[+57.021]GDGFC[+57.021]SR.P	117	C[+57]*2	580.217	2	1159.43	1159.43	0	1.4		Specific	91.32	91.32	91.32	1.63	245	>Fibrillin-2 N-term	1	dw092618_2_fbn2 n term ab3 t.3579.3579.2	controllerType=0 controllerNumber=1 scan=3579	12.9415
04839:4	1	R.NSC[+57.021]GDGFC[+57.021]SRPNMC[+57.021]TC[+57.021]SSGQISSTC[+57.021]GSK.S	117	C[+57]*5	776.306	4	3102.2	3102.19	0	4.2		Specific	492.62	466.08	466.08	6.5	245	>Fibrillin-2 N-term	1	dw092618_2_fbn2 n term ab3 t.5695.5695.4	controllerType=0 controllerNumber=1 scan=5695	18.0352
04783:4	1	R.NSC[+57.021]GDGFC[+57.021]SRPNMC[+57.021]TC[+57.021]SSGQISSTC[+57.021]GSK.S	117	C[+57]*5	776.304	4	3102.2	3102.19	0	1.9		Specific	603.24	537.28	537.28	8.44	245	>Fibrillin-2 N-term	1	dw092618_2_fbn2 n term ab3 t.5643.5643.4	controllerType=0 controllerNumber=1 scan=5643	17.9145
04741:3	1	R.NSC[+57.021]GDGFC[+57.021]SRPNMC[+57.021]TC[+57.021]SSGQISSTC[+57.021]GSK.S	117	C[+57]*5	1034.73	3	3102.19	3102.19	0	-1.4		Specific	779.15	779.15	779.15	10.6	245	>Fibrillin-2 N-term	1	dw092618_2_fbn2 n term ab3 t.5609.5609.3	controllerType=0 controllerNumber=1 scan=5609	17.8362
04929:3	1	R.NSC[+57.021]GDGFC[+57.021]SRPNMC[+57.021]TC[+57.021]SSGQISSTC[+57.021]GSK.S	117	C[+57]*5	1034.74	3	3102.2	3102.19	0	3.6		Specific	841.36	841.36	841.36	12.64	245	>Fibrillin-2 N-term	1	dw092618_2_fbn2 n term ab3 t.5772.5772.3	controllerType=0 controllerNumber=1 scan=5772	18.2131
04862:3	1	R.NSC[+57.021]GDGFC[+57.021]SRPNMC[+57.021]TC[+57.021]SSGQISSTC[+57.021]GSK.S	117	C[+57]*5	1034.74	3	3102.2	3102.19	0	2		Specific	1199.69	1102.21	1102.21	19.62	245	>Fibrillin-2 N-term	1	dw092618_2_fbn2 n term ab3 t.5716.5716.3	controllerType=0 controllerNumber=1 scan=5716	18.083
04800:3	1	R.NSC[+57.021]GDGFC[+57.021]SRPNMC[+57.021]TC[+57.021]SSGQISSTC[+57.021]GSK.S	117	C[+57]*5	1034.74	3	3102.19	3102.19	0	1.3		Specific	1310.26	1150.9	1150.9	22.62	245	>Fibrillin-2 N-term	1	dw092618_2_fbn2 n term ab3 t.5659.5659.3	controllerType=0 controllerNumber=1 scan=5659	17.9535
04148:3	1	R.NSC[+57.021]GDGFC[+57.021]SRPN[+15.995]MC[+57.021]TC[+57.021]SSGQISSTC[+57.021]GSK.S	117	C[+57]*5, N[+16]	1040.07	3	3118.21	3118.18	0	6.7		Specific	382.06	382.06	4	5.58	245	>Fibrillin-2 N-term	1	dw092618_2_fbn2 n term ab3 t.5044.5044.3	controllerType=0 controllerNumber=1 scan=5044	16.5063
04096:3	1	R.NSC[+57.021]GDGFC[+57.021]SRPNM[+15.995]C[+57.021]TC[+57.021]SSGQISSTC[+57.021]GSK.S	117	C[+57]*5, M[+16]	1040.07	3	3118.19	3118.18	0	1.7		Specific	418.46	418.46	9.3	6.32	245	>Fibrillin-2 N-term	1	dw092618_2_fbn2 n term ab3 t.4998.4998.3	controllerType=0 controllerNumber=1 scan=4998	16.3965
05194:3	1	R.N[+0.984]SC[+57.021]GDGFC[+57.021]SRPNMC[+57.021]TC[+57.021]SSGQISSTC[+57.021]GSK.S	117	C[+57]*5, N[+1]	1035.07	3	3103.2	3103.17	0	6.9		Specific	421.11	421.11	185.01	5.83	245	>Fibrillin-2 N-term	1	dw092618_2_fbn2 n term ab3 t.5985.5985.3	controllerType=0 controllerNumber=1 scan=5985	18.7076
04796:3	1	R.NSC[+57.021]GDGFC[+57.021]SRPN[+15.995]MC[+57.021]TC[+57.021]SSGQISSTC[+57.021]GSK.S	117	C[+57]*5, N[+16]	1040.07	3	3118.18	3118.18	0	-1.2		Specific	485.03	485.03	4	5.63	245	>Fibrillin-2 N-term	1	dw092618_2_fbn2 n term ab3 t.5654.5654.3	controllerType=0 controllerNumber=1 scan=5654	17.9407
05452:3	1	R.N[+0.984]SC[+57.021]GDGFC[+57.021]SRPNMC[+57.021]TC[+57.021]SSGQISSTC[+57.021]GSK.S	117	C[+57]*5, N[+1]	1035.07	3	3103.18	3103.17	0	3.2		Specific	698.93	698.93	236.66	9.64	245	>Fibrillin-2 N-term	1	dw092618_2_fbn2 n term ab3 t.6192.6192.3	controllerType=0 controllerNumber=1 scan=6192	19.1925
03704:3	1	R.PNMC[+57.021]TC[+57.021]SSGQISSTC[+57.021]GSK.S	127	C[+57]*3	654.602	3	1961.79	1961.78	0	5		Specific	270.72	270.72	270.72	3.44	245	>Fibrillin-2 N-term	1	dw092618_2_fbn2 n term ab3 t.4646.4646.3	controllerType=0 controllerNumber=1 scan=4646	15.5656
03710:2	1	R.PNMC[+57.021]TC[+57.021]SSGQISSTC[+57.021]GSK.S	127	C[+57]*3	981.398	2	1961.79	1961.78	0	3.7		Specific	461.67	461.67	461.67	6.54	245	>Fibrillin-2 N-term	1	dw092618_2_fbn2 n term ab3 t.4651.4651.2	controllerType=0 controllerNumber=1 scan=4651	15.5765
02557:2	1	K.SIQQC[+57.021]SVR.C	145	C[+57]	489.249	2	977.49	977.483	0	7.2		Specific	42.8	42.8	42.8	0.17	245	>Fibrillin-2 N-term	1	dw092618_2_fbn2 n term ab3 t.3526.3526.2	controllerType=0 controllerNumber=1 scan=3526	12.7766
02520:2	1	K.SIQQC[+57.021]SVR.C	145	C[+57]	489.247	2	977.486	977.483	0	2.7		Specific	45.16	45.16	45.16	0.65	245	>Fibrillin-2 N-term	1	dw092618_2_fbn2 n term ab3 t.3480.3480.2	controllerType=0 controllerNumber=1 scan=3480	12.6419
02489:2	1	K.SIQQC[+57.021]SVR.C	145	C[+57]	489.247	2	977.486	977.483	0	2.5		Specific	152.57	152.57	152.57	1.82	245	>Fibrillin-2 N-term	1	dw092618_2_fbn2 n term ab3 t.3444.3444.2	controllerType=0 controllerNumber=1 scan=3444	12.5342
02450:2	1	K.SIQQC[+57.021]SVR.C	145	C[+57]	489.247	2	977.488	977.483	0	4.4		Specific	185.66	185.66	185.66	2.22	245	>Fibrillin-2 N-term	1	dw092618_2_fbn2 n term ab3 t.3406.3406.2	controllerType=0 controllerNumber=1 scan=3406	12.4254
02147:2	1	K.SIQQC[+57.021]SVR.C	145	C[+57]	489.247	2	977.486	977.483	0	2.7		Specific	193.63	193.63	193.63	2.22	245	>Fibrillin-2 N-term	1	dw092618_2_fbn2 n term ab3 t.3050.3050.2	controllerType=0 controllerNumber=1 scan=3050	11.3427
02421:2	1	K.SIQQC[+57.021]SVR.C	145	C[+57]	489.246	2	977.485	977.483	0	1.3		Specific	215.78	215.78	215.78	2.18	245	>Fibrillin-2 N-term	1	dw092618_2_fbn2 n term ab3 t.3369.3369.2	controllerType=0 controllerNumber=1 scan=3369	12.3138
02173:2	1	K.SIQQC[+57.021]SVR.C	145	C[+57]	489.247	2	977.487	977.483	0	4		Specific	244.88	244.88	244.88	2.99	245	>Fibrillin-2 N-term	1	dw092618_2_fbn2 n term ab3 t.3081.3081.2	controllerType=0 controllerNumber=1 scan=3081	11.4466
02196:2	1	K.SIQQC[+57.021]SVR.C	145	C[+57]	489.247	2	977.487	977.483	0	4.3		Specific	275.06	275.06	275.06	2.83	245	>Fibrillin-2 N-term	1	dw092618_2_fbn2 n term ab3 t.3112.3112.2	controllerType=0 controllerNumber=1 scan=3112	11.5508
02223:2	1	K.SIQQC[+57.021]SVR.C	145	C[+57]	489.247	2	977.486	977.483	0	2.6		Specific	287.65	287.65	287.65	3.5	245	>Fibrillin-2 N-term	1	dw092618_2_fbn2 n term ab3 t.3147.3147.2	controllerType=0 controllerNumber=1 scan=3147	11.6611
02104:2	1	K.SIQQC[+57.021]SVR.C	145	C[+57]	489.247	2	977.487	977.483	0	3.9		Specific	310.59	310.59	310.59	3.5	245	>Fibrillin-2 N-term	1	dw092618_2_fbn2 n term ab3 t.2986.2986.2	controllerType=0 controllerNumber=1 scan=2986	11.1293
02389:2	1	K.SIQQC[+57.021]SVR.C	145	C[+57]	489.247	2	977.487	977.483	0	4.1		Specific	312.08	312.08	312.08	3.5	245	>Fibrillin-2 N-term	1	dw092618_2_fbn2 n term ab3 t.3332.3332.2	controllerType=0 controllerNumber=1 scan=3332	12.2037
02357:2	1	K.SIQQC[+57.021]SVR.C	145	C[+57]	489.247	2	977.487	977.483	0	3.7		Specific	359.73	359.73	359.73	4.92	245	>Fibrillin-2 N-term	1	dw092618_2_fbn2 n term ab3 t.3297.3297.2	controllerType=0 controllerNumber=1 scan=3297	12.0998
02252:2	1	K.SIQQC[+57.021]SVR.C	145	C[+57]	489.247	2	977.487	977.483	0	3.9		Specific	408.61	408.61	408.61	5.35	245	>Fibrillin-2 N-term	1	dw092618_2_fbn2 n term ab3 t.3181.3181.2	controllerType=0 controllerNumber=1 scan=3181	11.7713
02319:2	1	K.SIQQC[+57.021]SVR.C	145	C[+57]	489.248	2	977.488	977.483	0	5.2		Specific	428.63	428.63	428.63	5.96	245	>Fibrillin-2 N-term	1	dw092618_2_fbn2 n term ab3 t.3257.3257.2	controllerType=0 controllerNumber=1 scan=3257	11.9888
02280:2	1	K.SIQQC[+57.021]SVR.C	145	C[+57]	489.248	2	977.488	977.483	0	4.5		Specific	458.37	458.37	458.37	6.67	245	>Fibrillin-2 N-term	1	dw092618_2_fbn2 n term ab3 t.3216.3216.2	controllerType=0 controllerNumber=1 scan=3216	11.8817
02161:3	1	R.C[+57.021]MNGGT[+146.058]C[+57.021]ADDHC[+57.021]QC[+57.021]QK.G	153	C[+57]*4, T[+146]	696.584	3	2087.74	2087.73	0	2.1		Specific	64.51	64.51	64.51	1.86	245	>Fibrillin-2 N-term	1	dw092618_2_fbn2 n term ab3 t.3068.3068.3	controllerType=0 controllerNumber=1 scan=3068	11.402
02118:3	1	R.C[+57.021]MNGGT[+146.058]C[+57.021]ADDHC[+57.021]QC[+57.021]QK.G	153	C[+57]*4, T[+146]	696.583	3	2087.74	2087.73	0	0.6		Specific	156.46	156.46	156.46	3.74	245	>Fibrillin-2 N-term	1	dw092618_2_fbn2 n term ab3 t.3006.3006.3	controllerType=0 controllerNumber=1 scan=3006	11.1933
02117:3	1	R.C[+57.021]MNGGT[+146.058]C[+57.021]ADDHC[+57.021]QC[+57.021]QK.G	153	C[+57]*4, T[+146]	696.585	3	2087.74	2087.73	0	2.4		Specific	208.23	208.23	193.24	4.27	245	>Fibrillin-2 N-term	1	dw092618_2_fbn2 n term ab3 t.3004.3004.3	controllerType=0 controllerNumber=1 scan=3004	11.1852
02139:3	1	R.C[+57.021]MNGGT[+146.058]C[+57.021]ADDHC[+57.021]QC[+57.021]QK.G	153	C[+57]*4, T[+146]	696.585	3	2087.74	2087.73	0	3.1		Specific	494.2	494.2	211.76	7.55	245	>Fibrillin-2 N-term	1	dw092618_2_fbn2 n term ab3 t.3036.3036.3	controllerType=0 controllerNumber=1 scan=3036	11.2934
02273:3	1	R.C[+57.021]MN[+0.984]GGT[+146.058]C[+57.021]ADDHC[+57.021]QC[+57.021]QK.G	153	C[+57]*4, N[+1], T[+146]	696.914	3	2088.73	2088.72	0	3.8		Specific	292.66	292.66	217.1	5.38	245	>Fibrillin-2 N-term	1	dw092618_2_fbn2 n term ab3 t.3204.3204.3	controllerType=0 controllerNumber=1 scan=3204	11.8413
02303:3	1	R.C[+57.021]MN[+0.984]GGT[+146.058]C[+57.021]ADDHC[+57.021]QC[+57.021]QK.G	153	C[+57]*4, N[+1], T[+146]	696.912	3	2088.72	2088.72	0	1		Specific	346.12	346.12	215.33	5.66	245	>Fibrillin-2 N-term	1	dw092618_2_fbn2 n term ab3 t.3241.3241.3	controllerType=0 controllerNumber=1 scan=3241	11.9468
05504:2	1	K.GYIGTYC[+57.021]GQPVC[+57.021]ENGC[+57.021]QNGGR.C	169	C[+57]*3	1173.99	2	2346.97	2346.96	0	1.5		Specific	530.57	530.57	530.57	7.43	245	>Fibrillin-2 N-term	1	dw092618_2_fbn2 n term ab3 t.6233.6233.2	controllerType=0 controllerNumber=1 scan=6233	19.2891
05582:2	1	K.GYIGTYC[+57.021]GQPVC[+57.021]ENGC[+57.021]QNGGR.C	169	C[+57]*3	1173.99	2	2346.97	2346.96	0	3		Specific	580	580	580	8.36	245	>Fibrillin-2 N-term	1	dw092618_2_fbn2 n term ab3 t.6293.6293.2	controllerType=0 controllerNumber=1 scan=6293	19.4282
05677:3	1	K.GYIGTYC[+57.021]GQPVC[+57.021]ENGC[+57.021]QNGGR.C	169	C[+57]*3	782.992	3	2346.96	2346.96	0	-1.6		Specific	600.65	600.65	600.65	8.15	245	>Fibrillin-2 N-term	1	dw092618_2_fbn2 n term ab3 t.6376.6376.3	controllerType=0 controllerNumber=1 scan=6376	19.6212
05615:3	1	K.GYIGTYC[+57.021]GQPVC[+57.021]ENGC[+57.021]QNGGR.C	169	C[+57]*3	782.996	3	2346.97	2346.96	0	4.2		Specific	824.75	824.75	824.75	13.18	245	>Fibrillin-2 N-term	1	dw092618_2_fbn2 n term ab3 t.6322.6322.3	controllerType=0 controllerNumber=1 scan=6322	19.4958
05481:3	1	K.GYIGTYC[+57.021]GQPVC[+57.021]ENGC[+57.021]QNGGR.C	169	C[+57]*3	782.996	3	2346.97	2346.96	0	3.8		Specific	902.08	902.08	902.08	15.18	245	>Fibrillin-2 N-term	1	dw092618_2_fbn2 n term ab3 t.6217.6217.3	controllerType=0 controllerNumber=1 scan=6217	19.2507
05542:3	1	K.GYIGTYC[+57.021]GQPVC[+57.021]ENGC[+57.021]QNGGR.C	169	C[+57]*3	782.996	3	2346.97	2346.96	0	3.4		Specific	963.42	963.42	963.42	16.18	245	>Fibrillin-2 N-term	1	dw092618_2_fbn2 n term ab3 t.6263.6263.3	controllerType=0 controllerNumber=1 scan=6263	19.3598
05922:2	1	K.GYIGTYC[+57.021]GQPVC[+57.021]EN[+0.984]GC[+57.021]QNGGR.C	169	C[+57]*3, N[+1]	1174.48	2	2347.95	2347.95	0	1.8		Specific	513.31	513.31	18.61	7.37	245	>Fibrillin-2 N-term	1	dw092618_2_fbn2 n term ab3 t.6580.6580.2	controllerType=0 controllerNumber=1 scan=6580	20.0955
05678:3	1	K.GYIGTYC[+57.021]GQPVC[+57.021]ENGC[+57.021]QN[+0.984]GGR.C	169	C[+57]*3, N[+1]	783.325	3	2347.96	2347.95	0	4.4		Specific	669.18	669.18	2.39	10.18	245	>Fibrillin-2 N-term	1	dw092618_2_fbn2 n term ab3 t.6376.6376.3	controllerType=0 controllerNumber=1 scan=6376	19.6212
05844:2	1	K.GYIGTYC[+57.021]GQPVC[+57.021]EN[+0.984]GC[+57.021]QNGGR.C	169	C[+57]*3, N[+1]	1174.48	2	2347.95	2347.95	0	1		Specific	728.33	728.33	29.77	11.34	245	>Fibrillin-2 N-term	1	dw092618_2_fbn2 n term ab3 t.6511.6511.2	controllerType=0 controllerNumber=1 scan=6511	19.9331
05982:3	1	K.GYIGTYC[+57.021]GQPVC[+57.021]ENGC[+57.021]QN[+0.984]GGR.C	169	C[+57]*3, N[+1]	783.323	3	2347.96	2347.95	0	3		Specific	737.99	737.99	97.49	11.18	245	>Fibrillin-2 N-term	1	dw092618_2_fbn2 n term ab3 t.6629.6629.3	controllerType=0 controllerNumber=1 scan=6629	20.2121
05759:3	1	K.GYIGTYC[+57.021]GQPVC[+57.021]EN[+0.984]GC[+57.021]QNGGR.C	169	C[+57]*3, N[+1]	783.325	3	2347.96	2347.95	0	5		Specific	829.01	829.01	147.88	13.18	245	>Fibrillin-2 N-term	1	dw092618_2_fbn2 n term ab3 t.6441.6441.3	controllerType=0 controllerNumber=1 scan=6441	19.7725
05886:3	1	K.GYIGTYC[+57.021]GQPVC[+57.021]ENGC[+57.021]QN[+0.984]GGR.C	169	C[+57]*3, N[+1]	783.322	3	2347.95	2347.95	0	1.3		Specific	884.83	875.72	21.73	14.16	245	>Fibrillin-2 N-term	1	dw092618_2_fbn2 n term ab3 t.6549.6549.3	controllerType=0 controllerNumber=1 scan=6549	20.0244
05821:3	1	K.GYIGTYC[+57.021]GQPVC[+57.021]EN[+0.984]GC[+57.021]QNGGR.C	169	C[+57]*3, N[+1]	783.324	3	2347.96	2347.95	0	3.8		Specific	892.6	890.52	91.04	14.18	245	>Fibrillin-2 N-term	1	dw092618_2_fbn2 n term ab3 t.6494.6494.3	controllerType=0 controllerNumber=1 scan=6494	19.8944
06247:2	1	R.C[+57.021]AC[+57.021]VYGFTGPQC[+57.021]ER.D	196	C[+57]*3	852.854	2	1704.7	1704.69	0	4.7		Specific	473.71	473.71	473.71	7.42	245	>Fibrillin-2 N-term	1	dw092618_2_fbn2 n term ab3 t.6850.6850.2	controllerType=0 controllerNumber=1 scan=6850	20.7286
06001:3	1	R.C[+57.021]AC[+57.021]VYGFTGPQC[+57.021]ER.D	196	C[+57]*3	568.905	3	1704.7	1704.69	0	4.5		Specific	511.91	499.53	499.53	5.94	245	>Fibrillin-2 N-term	1	dw092618_2_fbn2 n term ab3 t.6642.6642.3	controllerType=0 controllerNumber=1 scan=6642	20.2422
06188:2	1	R.C[+57.021]AC[+57.021]VYGFTGPQC[+57.021]ER.D	196	C[+57]*3	852.851	2	1704.69	1704.69	0	1.3		Specific	594.12	594.12	594.12	8.5	245	>Fibrillin-2 N-term	1	dw092618_2_fbn2 n term ab3 t.6794.6794.2	controllerType=0 controllerNumber=1 scan=6794	20.5983
05981:2	1	R.C[+57.021]AC[+57.021]VYGFTGPQC[+57.021]ER.D	196	C[+57]*3	852.855	2	1704.7	1704.69	0	5.7		Specific	640.24	640.24	640.24	9.01	245	>Fibrillin-2 N-term	1	dw092618_2_fbn2 n term ab3 t.6628.6628.2	controllerType=0 controllerNumber=1 scan=6628	20.2099
06064:3	1	R.C[+57.021]AC[+57.021]VYGFTGPQC[+57.021]ER.D	196	C[+57]*3	568.905	3	1704.7	1704.69	0	3.8		Specific	660.49	593.35	593.35	10.35	245	>Fibrillin-2 N-term	1	dw092618_2_fbn2 n term ab3 t.6692.6692.3	controllerType=0 controllerNumber=1 scan=6692	20.3599
06120:2	1	R.C[+57.021]AC[+57.021]VYGFTGPQC[+57.021]ER.D	196	C[+57]*3	852.852	2	1704.7	1704.69	0	2.2		Specific	771.56	769.54	769.54	12.5	245	>Fibrillin-2 N-term	1	dw092618_2_fbn2 n term ab3 t.6737.6737.2	controllerType=0 controllerNumber=1 scan=6737	20.4657
06050:2	1	R.C[+57.021]AC[+57.021]VYGFTGPQC[+57.021]ER.D	196	C[+57]*3	852.854	2	1704.7	1704.69	0	4.4		Specific	821.1	802.13	802.13	13.52	245	>Fibrillin-2 N-term	1	dw092618_2_fbn2 n term ab3 t.6681.6681.2	controllerType=0 controllerNumber=1 scan=6681	20.3341
08780:2	1	R.C[+57.021][-17.027]AC[+57.021]VYGFTGPQC[+57.021]ER.D	196	C[-17][+57]*3	844.339	2	1687.67	1687.67	0	2.2		Specific	598.03	598.03	598.03	8.5	245	>Fibrillin-2 N-term	1	dw092618_2_fbn2 n term ab3 t.8941.8941.2	controllerType=0 controllerNumber=1 scan=8941	25.5763
08831:2	1	R.C[+57.021][-17.027]AC[+57.021]VYGFTGPQC[+57.021]ER.D	196	C[-17][+57]*3	844.337	2	1687.67	1687.67	0	0.2		Specific	682.3	682.3	682.3	9.49	245	>Fibrillin-2 N-term	1	dw092618_2_fbn2 n term ab3 t.8988.8988.2	controllerType=0 controllerNumber=1 scan=8988	25.6866
08568:3	1	R.TGPC[+57.021]FTQVNNQMC[+57.021]QGQLTGIVC[+57.021]TK.T	213	C[+57]*3	914.754	3	2742.25	2742.25	0	-0.1		Specific	334.47	334.47	334.47	4.31	245	>Fibrillin-2 N-term	1	dw092618_2_fbn2 n term ab3 t.8764.8764.3	controllerType=0 controllerNumber=1 scan=8764	25.1587
08300:3	1	R.TGPC[+57.021]FTQVNNQMC[+57.021]QGQLTGIVC[+57.021]TK.T	213	C[+57]*3	914.755	3	2742.25	2742.25	0	1.8		Specific	837.94	837.94	837.94	13.16	245	>Fibrillin-2 N-term	1	dw092618_2_fbn2 n term ab3 t.8553.8553.3	controllerType=0 controllerNumber=1 scan=8553	24.6614
08223:3	1	R.TGPC[+57.021]FTQVNNQMC[+57.021]QGQLTGIVC[+57.021]TK.T	213	C[+57]*3	914.756	3	2742.25	2742.25	0	3		Specific	882.41	882.41	882.41	14.18	245	>Fibrillin-2 N-term	1	dw092618_2_fbn2 n term ab3 t.8495.8495.3	controllerType=0 controllerNumber=1 scan=8495	24.5296
08116:3	1	R.TGPC[+57.021]FTQVN[+15.995]NQMC[+57.021]QGQLTGIVC[+57.021]TK.T	213	C[+57]*3, N[+16]	920.089	3	2758.25	2758.24	0	3.8		Specific	315.78	315.78	0	5.04	245	>Fibrillin-2 N-term	1	dw092618_2_fbn2 n term ab3 t.8405.8405.3	controllerType=0 controllerNumber=1 scan=8405	24.3177
08181:3	1	R.TGPC[+57.021]FTQVNNQM[+15.995]C[+57.021]QGQLTGIVC[+57.021]TK.T	213	C[+57]*3, M[+16]	920.088	3	2758.25	2758.24	0	2.4		Specific	432.18	432.18	26.91	6.87	245	>Fibrillin-2 N-term	1	dw092618_2_fbn2 n term ab3 t.8459.8459.3	controllerType=0 controllerNumber=1 scan=8459	24.4441
07458:3	1	R.TGPC[+57.021]FTQVNNQM[+15.995]C[+57.021]QGQLTGIVC[+57.021]TK.T	213	C[+57]*3, M[+16]	920.087	3	2758.25	2758.24	0	1.6		Specific	652.79	652.79	28.73	10.16	245	>Fibrillin-2 N-term	1	dw092618_2_fbn2 n term ab3 t.7862.7862.3	controllerType=0 controllerNumber=1 scan=7862	23.0577
02629:2	1	K.TLC[+57.021]C[+57.021]ATIGR.A	237	C[+57]*2	526.256	2	1051.5	1051.5	0	2.4		Specific	201.92	201.92	201.92	2.2	245	>Fibrillin-2 N-term	1	dw092618_2_fbn2 n term ab3 t.3620.3620.2	controllerType=0 controllerNumber=1 scan=3620	13.0563
02597:2	1	K.TLC[+57.021]C[+57.021]ATIGR.A	237	C[+57]*2	526.257	2	1051.51	1051.5	0	3.8		Specific	207.35	207.35	207.35	2.22	245	>Fibrillin-2 N-term	1	dw092618_2_fbn2 n term ab3 t.3582.3582.2	controllerType=0 controllerNumber=1 scan=3582	12.9496
02671:2	1	K.TLC[+57.021]C[+57.021]ATIGR.A	237	C[+57]*2	526.256	2	1051.51	1051.5	0	3.1		Specific	282.81	282.81	282.81	4.41	245	>Fibrillin-2 N-term	1	dw092618_2_fbn2 n term ab3 t.3661.3661.2	controllerType=0 controllerNumber=1 scan=3661	13.1614
02716:2	1	K.TLC[+57.021]C[+57.021]ATIGR.A	237	C[+57]*2	526.257	2	1051.51	1051.5	0	3.4		Specific	298.14	298.14	298.14	4.62	245	>Fibrillin-2 N-term	1	dw092618_2_fbn2 n term ab3 t.3703.3703.2	controllerType=0 controllerNumber=1 scan=3703	13.2663
02810:2	1	K.TLC[+57.021]C[+57.021]ATIGR.A	237	C[+57]*2	526.257	2	1051.51	1051.5	0	4.5		Specific	309.34	309.34	309.34	4.62	245	>Fibrillin-2 N-term	1	dw092618_2_fbn2 n term ab3 t.3791.3791.2	controllerType=0 controllerNumber=1 scan=3791	13.485
02895:2	1	K.TLC[+57.021]C[+57.021]ATIGR.A	237	C[+57]*2	526.256	2	1051.5	1051.5	0	1.8		Specific	320.24	320.24	320.24	4.62	245	>Fibrillin-2 N-term	1	dw092618_2_fbn2 n term ab3 t.3874.3874.2	controllerType=0 controllerNumber=1 scan=3874	13.6975
04367:2	1	K.TLC[+57.021]C[+57.021]ATIGR.A	237	C[+57]*2	526.256	2	1051.51	1051.5	0	3.2		Specific	329.15	329.15	329.15	4.92	245	>Fibrillin-2 N-term	1	dw092618_2_fbn2 n term ab3 t.5235.5235.2	controllerType=0 controllerNumber=1 scan=5235	16.9572
02942:2	1	K.TLC[+57.021]C[+57.021]ATIGR.A	237	C[+57]*2	526.256	2	1051.5	1051.5	0	1.7		Specific	333.6	333.6	333.6	4.9	245	>Fibrillin-2 N-term	1	dw092618_2_fbn2 n term ab3 t.3921.3921.2	controllerType=0 controllerNumber=1 scan=3921	13.8118
03036:2	1	K.TLC[+57.021]C[+57.021]ATIGR.A	237	C[+57]*2	526.257	2	1051.51	1051.5	0	4.1		Specific	337.09	337.09	337.09	4.92	245	>Fibrillin-2 N-term	1	dw092618_2_fbn2 n term ab3 t.4010.4010.2	controllerType=0 controllerNumber=1 scan=4010	14.0316
02763:2	1	K.TLC[+57.021]C[+57.021]ATIGR.A	237	C[+57]*2	526.256	2	1051.51	1051.5	0	3.1		Specific	350.04	350.04	350.04	4.92	245	>Fibrillin-2 N-term	1	dw092618_2_fbn2 n term ab3 t.3748.3748.2	controllerType=0 controllerNumber=1 scan=3748	13.3796
04245:2	1	K.TLC[+57.021]C[+57.021]ATIGR.A	237	C[+57]*2	526.256	2	1051.51	1051.5	0	2.8		Specific	359.8	359.8	359.8	3.8	245	>Fibrillin-2 N-term	1	dw092618_2_fbn2 n term ab3 t.5134.5134.2	controllerType=0 controllerNumber=1 scan=5134	16.7216
02852:2	1	K.TLC[+57.021]C[+57.021]ATIGR.A	237	C[+57]*2	526.256	2	1051.51	1051.5	0	3.3		Specific	366	366	366	6.22	245	>Fibrillin-2 N-term	1	dw092618_2_fbn2 n term ab3 t.3832.3832.2	controllerType=0 controllerNumber=1 scan=3832	13.5907
03082:2	1	K.TLC[+57.021]C[+57.021]ATIGR.A	237	C[+57]*2	526.256	2	1051.5	1051.5	0	1.9		Specific	367.66	367.66	367.66	6.2	245	>Fibrillin-2 N-term	1	dw092618_2_fbn2 n term ab3 t.4054.4054.2	controllerType=0 controllerNumber=1 scan=4054	14.1386
02991:2	1	K.TLC[+57.021]C[+57.021]ATIGR.A	237	C[+57]*2	526.257	2	1051.51	1051.5	0	4.9		Specific	369.61	369.61	369.61	6.22	245	>Fibrillin-2 N-term	1	dw092618_2_fbn2 n term ab3 t.3966.3966.2	controllerType=0 controllerNumber=1 scan=3966	13.9246
03126:2	1	K.TLC[+57.021]C[+57.021]ATIGR.A	237	C[+57]*2	526.255	2	1051.5	1051.5	0	1		Specific	393.34	393.34	393.34	6.2	245	>Fibrillin-2 N-term	1	dw092618_2_fbn2 n term ab3 t.4098.4098.2	controllerType=0 controllerNumber=1 scan=4098	14.2481
03370:2	1	K.TLC[+57.021]C[+57.021]ATIGR.A	237	C[+57]*2	526.257	2	1051.51	1051.5	0	3.5		Specific	402.69	402.69	402.69	6.47	245	>Fibrillin-2 N-term	1	dw092618_2_fbn2 n term ab3 t.4328.4328.2	controllerType=0 controllerNumber=1 scan=4328	14.8043
04188:2	1	K.TLC[+57.021]C[+57.021]ATIGR.A	237	C[+57]*2	526.255	2	1051.5	1051.5	0	1.3		Specific	402.83	402.83	402.83	6.45	245	>Fibrillin-2 N-term	1	dw092618_2_fbn2 n term ab3 t.5081.5081.2	controllerType=0 controllerNumber=1 scan=5081	16.5942
03177:2	1	K.TLC[+57.021]C[+57.021]ATIGR.A	237	C[+57]*2	526.256	2	1051.5	1051.5	0	2.3		Specific	406.71	406.71	406.71	6.45	245	>Fibrillin-2 N-term	1	dw092618_2_fbn2 n term ab3 t.4146.4146.2	controllerType=0 controllerNumber=1 scan=4146	14.3639
04128:2	1	K.TLC[+57.021]C[+57.021]ATIGR.A	237	C[+57]*2	526.256	2	1051.5	1051.5	0	1.8		Specific	406.97	406.97	406.97	6.45	245	>Fibrillin-2 N-term	1	dw092618_2_fbn2 n term ab3 t.5026.5026.2	controllerType=0 controllerNumber=1 scan=5026	16.4637
03269:2	1	K.TLC[+57.021]C[+57.021]ATIGR.A	237	C[+57]*2	526.256	2	1051.5	1051.5	0	2.4		Specific	417.66	417.66	417.66	6.45	245	>Fibrillin-2 N-term	1	dw092618_2_fbn2 n term ab3 t.4231.4231.2	controllerType=0 controllerNumber=1 scan=4231	14.57
03321:2	1	K.TLC[+57.021]C[+57.021]ATIGR.A	237	C[+57]*2	526.256	2	1051.51	1051.5	0	2.6		Specific	437.68	437.68	437.68	6.45	245	>Fibrillin-2 N-term	1	dw092618_2_fbn2 n term ab3 t.4281.4281.2	controllerType=0 controllerNumber=1 scan=4281	14.6917
03418:2	1	K.TLC[+57.021]C[+57.021]ATIGR.A	237	C[+57]*2	526.256	2	1051.5	1051.5	0	2.5		Specific	455.9	455.9	455.9	6.65	245	>Fibrillin-2 N-term	1	dw092618_2_fbn2 n term ab3 t.4374.4374.2	controllerType=0 controllerNumber=1 scan=4374	14.9173
03466:2	1	K.TLC[+57.021]C[+57.021]ATIGR.A	237	C[+57]*2	526.257	2	1051.51	1051.5	0	3.5		Specific	456.24	456.24	456.24	6.67	245	>Fibrillin-2 N-term	1	dw092618_2_fbn2 n term ab3 t.4420.4420.2	controllerType=0 controllerNumber=1 scan=4420	15.0277
03224:2	1	K.TLC[+57.021]C[+57.021]ATIGR.A	237	C[+57]*2	526.257	2	1051.51	1051.5	0	4.3		Specific	463.03	463.03	463.03	6.67	245	>Fibrillin-2 N-term	1	dw092618_2_fbn2 n term ab3 t.4189.4189.2	controllerType=0 controllerNumber=1 scan=4189	14.4669
03602:2	1	K.TLC[+57.021]C[+57.021]ATIGR.A	237	C[+57]*2	526.256	2	1051.51	1051.5	0	2.7		Specific	464.26	464.26	464.26	6.67	245	>Fibrillin-2 N-term	1	dw092618_2_fbn2 n term ab3 t.4557.4557.2	controllerType=0 controllerNumber=1 scan=4557	15.3556
04065:2	1	K.TLC[+57.021]C[+57.021]ATIGR.A	237	C[+57]*2	526.257	2	1051.51	1051.5	0	3.4		Specific	478.76	478.76	478.76	6.67	245	>Fibrillin-2 N-term	1	dw092618_2_fbn2 n term ab3 t.4971.4971.2	controllerType=0 controllerNumber=1 scan=4971	16.3336
03817:2	1	K.TLC[+57.021]C[+57.021]ATIGR.A	237	C[+57]*2	526.256	2	1051.5	1051.5	0	1.9		Specific	480.39	480.39	480.39	6.78	245	>Fibrillin-2 N-term	1	dw092618_2_fbn2 n term ab3 t.4757.4757.2	controllerType=0 controllerNumber=1 scan=4757	15.8293
03507:2	1	K.TLC[+57.021]C[+57.021]ATIGR.A	237	C[+57]*2	526.255	2	1051.5	1051.5	0	-0.3		Specific	484	484	484	5.76	245	>Fibrillin-2 N-term	1	dw092618_2_fbn2 n term ab3 t.4464.4464.2	controllerType=0 controllerNumber=1 scan=4464	15.1345
03816:2	1	K.TLC[+57.021]C[+57.021]ATIGR.A	237	C[+57]*2	526.256	2	1051.5	1051.5	0	1.9		Specific	490.28	490.28	490.28	6.78	245	>Fibrillin-2 N-term	1	dw092618_2_fbn2 n term ab3 t.4756.4756.2	controllerType=0 controllerNumber=1 scan=4756	15.8272
03653:2	1	K.TLC[+57.021]C[+57.021]ATIGR.A	237	C[+57]*2	526.256	2	1051.5	1051.5	0	2		Specific	492.7	492.7	492.7	6.78	245	>Fibrillin-2 N-term	1	dw092618_2_fbn2 n term ab3 t.4603.4603.2	controllerType=0 controllerNumber=1 scan=4603	15.4647
03712:2	1	K.TLC[+57.021]C[+57.021]ATIGR.A	237	C[+57]*2	526.256	2	1051.5	1051.5	0	1.7		Specific	498.02	498.02	498.02	6.78	245	>Fibrillin-2 N-term	1	dw092618_2_fbn2 n term ab3 t.4654.4654.2	controllerType=0 controllerNumber=1 scan=4654	15.5849
03559:2	1	K.TLC[+57.021]C[+57.021]ATIGR.A	237	C[+57]*2	526.255	2	1051.5	1051.5	0	0.4		Specific	502.74	502.74	502.74	6.78	245	>Fibrillin-2 N-term	1	dw092618_2_fbn2 n term ab3 t.4511.4511.2	controllerType=0 controllerNumber=1 scan=4511	15.2463
03760:2	1	K.TLC[+57.021]C[+57.021]ATIGR.A	237	C[+57]*2	526.255	2	1051.5	1051.5	0	1		Specific	511.57	511.57	511.57	6.78	245	>Fibrillin-2 N-term	1	dw092618_2_fbn2 n term ab3 t.4701.4701.2	controllerType=0 controllerNumber=1 scan=4701	15.697
03877:2	1	K.TLC[+57.021]C[+57.021]ATIGR.A	237	C[+57]*2	526.256	2	1051.5	1051.5	0	2.1		Specific	525.89	525.89	525.89	6.83	245	>Fibrillin-2 N-term	1	dw092618_2_fbn2 n term ab3 t.4808.4808.2	controllerType=0 controllerNumber=1 scan=4808	15.9493
04000:2	1	K.TLC[+57.021]C[+57.021]ATIGR.A	237	C[+57]*2	526.257	2	1051.51	1051.5	0	4.5		Specific	559.77	559.77	559.77	6.86	245	>Fibrillin-2 N-term	1	dw092618_2_fbn2 n term ab3 t.4916.4916.2	controllerType=0 controllerNumber=1 scan=4916	16.2044
03936:2	1	K.TLC[+57.021]C[+57.021]ATIGR.A	237	C[+57]*2	526.255	2	1051.5	1051.5	0	0.6		Specific	574.33	574.33	574.33	7.75	245	>Fibrillin-2 N-term	1	dw092618_2_fbn2 n term ab3 t.4861.4861.2	controllerType=0 controllerNumber=1 scan=4861	16.0744
05121:3	1	R.AWGHPC[+57.021]EMC[+57.021]PAQPQPC[+57.021]R.R	246	C[+57]*3	694.624	3	2081.86	2081.86	0	1.1		Specific	395.63	395.63	395.63	6.95	245	>Fibrillin-2 N-term	1	dw092618_2_fbn2 n term ab3 t.5927.5927.3	controllerType=0 controllerNumber=1 scan=5927	18.5725
05019:3	1	R.AWGHPC[+57.021]EMC[+57.021]PAQPQPC[+57.021]R.R	246	C[+57]*3	694.626	3	2081.86	2081.86	0	3.8		Specific	488.31	488.31	488.31	7.55	245	>Fibrillin-2 N-term	1	dw092618_2_fbn2 n term ab3 t.5845.5845.3	controllerType=0 controllerNumber=1 scan=5845	18.3849
04954:3	1	R.AWGHPC[+57.021]EMC[+57.021]PAQPQPC[+57.021]R.R	246	C[+57]*3	694.625	3	2081.86	2081.86	0	2.5		Specific	557.62	557.62	557.62	7.59	245	>Fibrillin-2 N-term	1	dw092618_2_fbn2 n term ab3 t.5792.5792.3	controllerType=0 controllerNumber=1 scan=5792	18.2602
04885:3	1	R.AWGHPC[+57.021]EMC[+57.021]PAQPQPC[+57.021]R.R	246	C[+57]*3	694.625	3	2081.86	2081.86	0	2.6		Specific	644.96	644.96	644.96	9.5	245	>Fibrillin-2 N-term	1	dw092618_2_fbn2 n term ab3 t.5735.5735.3	controllerType=0 controllerNumber=1 scan=5735	18.1285
04759:3	1	R.AWGHPC[+57.021]EMC[+57.021]PAQPQPC[+57.021]R.R	246	C[+57]*3	694.625	3	2081.86	2081.86	0	2		Specific	679.42	679.42	679.42	10.5	245	>Fibrillin-2 N-term	1	dw092618_2_fbn2 n term ab3 t.5625.5625.3	controllerType=0 controllerNumber=1 scan=5625	17.8752
04821:3	1	R.AWGHPC[+57.021]EMC[+57.021]PAQPQPC[+57.021]R.R	246	C[+57]*3	694.625	3	2081.86	2081.86	0	2.1		Specific	681.67	681.67	681.67	10.5	245	>Fibrillin-2 N-term	1	dw092618_2_fbn2 n term ab3 t.5680.5680.3	controllerType=0 controllerNumber=1 scan=5680	18.0018
03924:3	1	R.AW[+15.995]GHPC[+57.021]EMC[+57.021]PAQPQPC[+57.021]R.R	246	C[+57]*3, W[+16]	699.959	3	2097.86	2097.85	0	4.9		Specific	57.85	57.85	0	1.86	245	>Fibrillin-2 N-term	1	dw092618_2_fbn2 n term ab3 t.4849.4849.3	controllerType=0 controllerNumber=1 scan=4849	16.0445
04906:3	1	R.AW[+15.995]GHPC[+57.021]EMC[+57.021]PAQPQPC[+57.021]R.R	246	C[+57]*3, W[+16]	699.958	3	2097.86	2097.85	0	3.6		Specific	94.09	94.09	0	1.63	245	>Fibrillin-2 N-term	1	dw092618_2_fbn2 n term ab3 t.5753.5753.3	controllerType=0 controllerNumber=1 scan=5753	18.1686
04596:3	1	R.AWGHPC[+57.021]EM[+15.995]C[+57.021]PAQPQPC[+57.021]R.R	246	C[+57]*3, M[+16]	699.957	3	2097.86	2097.85	0	3.1		Specific	127.17	127.17	62.04	1.66	245	>Fibrillin-2 N-term	1	dw092618_2_fbn2 n term ab3 t.5466.5466.3	controllerType=0 controllerNumber=1 scan=5466	17.5062
04667:3	1	R.AWGHPC[+57.021]EM[+15.995]C[+57.021]PAQPQPC[+57.021]R.R	246	C[+57]*3, M[+16]	699.956	3	2097.85	2097.85	0	1.5		Specific	414.47	414.47	66.39	7.2	245	>Fibrillin-2 N-term	1	dw092618_2_fbn2 n term ab3 t.5542.5542.3	controllerType=0 controllerNumber=1 scan=5542	17.6832
04028:3	1	R.AWGHPC[+57.021]EM[+15.995]C[+57.021]PAQPQPC[+57.021]R.R	246	C[+57]*3, M[+16]	699.958	3	2097.86	2097.85	0	4.2		Specific	419.82	419.82	50.61	7.23	245	>Fibrillin-2 N-term	1	dw092618_2_fbn2 n term ab3 t.4940.4940.3	controllerType=0 controllerNumber=1 scan=4940	16.2602
04835:3	1	R.AWGHPC[+57.021]EM[+15.995]C[+57.021]PAQPQPC[+57.021]R.R	246	C[+57]*3, M[+16]	699.957	3	2097.86	2097.85	0	2.2		Specific	437.7	437.7	58.79	7.2	245	>Fibrillin-2 N-term	1	dw092618_2_fbn2 n term ab3 t.5693.5693.3	controllerType=0 controllerNumber=1 scan=5693	18.0309
04716:3	1	R.AWGHPC[+57.021]EM[+15.995]C[+57.021]PAQPQPC[+57.021]R.R	246	C[+57]*3, M[+16]	699.958	3	2097.86	2097.85	0	3.6		Specific	471.66	471.66	91.29	7.42	245	>Fibrillin-2 N-term	1	dw092618_2_fbn2 n term ab3 t.5587.5587.3	controllerType=0 controllerNumber=1 scan=5587	17.786
04093:3	1	R.AWGHPC[+57.021]EM[+15.995]C[+57.021]PAQPQPC[+57.021]R.R	246	C[+57]*3, M[+16]	699.956	3	2097.85	2097.85	0	1.4		Specific	473.17	473.17	73.26	7.4	245	>Fibrillin-2 N-term	1	dw092618_2_fbn2 n term ab3 t.4995.4995.3	controllerType=0 controllerNumber=1 scan=4995	16.39
04779:3	1	R.AWGHPC[+57.021]EM[+15.995]C[+57.021]PAQPQPC[+57.021]R.R	246	C[+57]*3, M[+16]	699.956	3	2097.85	2097.85	0	1.1		Specific	587.53	587.53	110.99	8.5	245	>Fibrillin-2 N-term	1	dw092618_2_fbn2 n term ab3 t.5640.5640.3	controllerType=0 controllerNumber=1 scan=5640	17.908
04643:2	1	R.RGFIPNIR.T	263		486.791	2	972.576	972.574	0	1.9		Specific	369.73	252.25	252.25	2.72	245	>Fibrillin-2 N-term	1	dw092618_2_fbn2 n term ab3 t.5518.5518.2	controllerType=0 controllerNumber=1 scan=5518	17.6272
05148:2	1	R.RGFIPNIR.T	263		486.791	2	972.575	972.574	0	1.5		Specific	379.4	238.7	238.7	1.87	245	>Fibrillin-2 N-term	1	dw092618_2_fbn2 n term ab3 t.5947.5947.2	controllerType=0 controllerNumber=1 scan=5947	18.6196
04693:2	1	R.RGFIPNIR.T	263		486.791	2	972.575	972.574	0	1.1		Specific	448.34	297.39	297.39	3.36	245	>Fibrillin-2 N-term	1	dw092618_2_fbn2 n term ab3 t.5566.5566.2	controllerType=0 controllerNumber=1 scan=5566	17.739
04746:2	1	R.RGFIPNIR.T	263		486.792	2	972.577	972.574	0	2.8		Specific	466.83	306.98	306.98	2.92	245	>Fibrillin-2 N-term	1	dw092618_2_fbn2 n term ab3 t.5614.5614.2	controllerType=0 controllerNumber=1 scan=5614	17.8495
04810:2	1	R.RGFIPNIR.T	263		486.792	2	972.577	972.574	0	3		Specific	492.76	341.58	341.58	3.32	245	>Fibrillin-2 N-term	1	dw092618_2_fbn2 n term ab3 t.5669.5669.2	controllerType=0 controllerNumber=1 scan=5669	17.9761
05075:2	1	R.RGFIPNIR.T	263		486.792	2	972.577	972.574	0	2.8		Specific	511.35	387.28	387.28	4.94	245	>Fibrillin-2 N-term	1	dw092618_2_fbn2 n term ab3 t.5889.5889.2	controllerType=0 controllerNumber=1 scan=5889	18.4854
04936:2	1	R.RGFIPNIR.T	263		486.792	2	972.576	972.574	0	2.4		Specific	543.15	380.89	380.89	4.51	245	>Fibrillin-2 N-term	1	dw092618_2_fbn2 n term ab3 t.5779.5779.2	controllerType=0 controllerNumber=1 scan=5779	18.2301
05005:2	1	R.RGFIPNIR.T	263		486.791	2	972.575	972.574	0	1.6		Specific	550.89	402	402	4.98	245	>Fibrillin-2 N-term	1	dw092618_2_fbn2 n term ab3 t.5834.5834.2	controllerType=0 controllerNumber=1 scan=5834	18.3591
04872:2	1	R.RGFIPNIR.T	263		486.791	2	972.574	972.574	0	0.7		Specific	557.84	405.49	405.49	5.13	245	>Fibrillin-2 N-term	1	dw092618_2_fbn2 n term ab3 t.5724.5724.2	controllerType=0 controllerNumber=1 scan=5724	18.1027
06470:2	1	R.GFIPNIR.T	264		408.741	2	816.475	816.473	0	3		Specific	272.5	251.82	251.82	2.7	245	>Fibrillin-2 N-term	1	dw092618_2_fbn2 n term ab3 t.7031.7031.2	controllerType=0 controllerNumber=1 scan=7031	21.1523
06816:2	1	R.GFIPNIR.T	264		408.74	2	816.473	816.473	0	0.7		Specific	273.01	273.01	273.01	2.68	245	>Fibrillin-2 N-term	1	dw092618_2_fbn2 n term ab3 t.7327.7327.2	controllerType=0 controllerNumber=1 scan=7327	21.8297
06656:2	1	R.GFIPNIR.T	264		408.741	2	816.474	816.473	0	1.5		Specific	334.59	246.73	246.73	2.7	245	>Fibrillin-2 N-term	1	dw092618_2_fbn2 n term ab3 t.7187.7187.2	controllerType=0 controllerNumber=1 scan=7187	21.5151
06523:2	1	R.GFIPNIR.T	264		408.741	2	816.476	816.473	0	3.4		Specific	345.37	260.97	260.97	3.01	245	>Fibrillin-2 N-term	1	dw092618_2_fbn2 n term ab3 t.7078.7078.2	controllerType=0 controllerNumber=1 scan=7078	21.2634
06593:2	1	R.GFIPNIR.T	264		408.741	2	816.474	816.473	0	1.6		Specific	345.69	258.54	258.54	2.84	245	>Fibrillin-2 N-term	1	dw092618_2_fbn2 n term ab3 t.7132.7132.2	controllerType=0 controllerNumber=1 scan=7132	21.3891
06716:2	1	R.GFIPNIR.T	264		408.74	2	816.473	816.473	0	0.7		Specific	357.86	252.75	252.75	2.42	245	>Fibrillin-2 N-term	1	dw092618_2_fbn2 n term ab3 t.7243.7243.2	controllerType=0 controllerNumber=1 scan=7243	21.6439
09438:5	1	K.QSETTQKC[+57.021]EDIDEC[+57.021]SIIPGIC[+57.021]ET[+203.079]GEC[+57.021]SNTVGSYFC[+57.021]VC[+57.021]PR.G	309	C[+57]*6, T[+203]	958.594	5	4788.94	4790	-1	-10.7		Specific	234.19	234.19	0	1.82	245	>Fibrillin-2 N-term	1	dw092618_2_fbn2 n term ab3 t.9501.9501.5	controllerType=0 controllerNumber=1 scan=9501	26.8988
09405:4	1	K.QSETTQKC[+57.021]EDIDEC[+57.021]SIIPGIC[+57.021]ETGEC[+57.021]SNTVGS[+162.053]YFC[+57.021]VC[+57.021]PR.G	309	C[+57]*6, S[+162]	1188	4	4748.98	4748.97	0	0.9		Specific	460.57	460.57	9.14	6.83	245	>Fibrillin-2 N-term	1	dw092618_2_fbn2 n term ab3 t.9476.9476.4	controllerType=0 controllerNumber=1 scan=9476	26.8401
09529:4	1	K.QSETTQKC[+57.021]EDIDEC[+57.021]SIIPGIC[+57.021]ETGEC[+57.021]SNTVGS[+162.053]YFC[+57.021]VC[+57.021]PR.G	309	C[+57]*6, S[+162]	1188	4	4748.99	4748.97	0	4.4		Specific	884.02	884.02	17.58	13.95	245	>Fibrillin-2 N-term	1	dw092618_2_fbn2 n term ab3 t.9581.9581.4	controllerType=0 controllerNumber=1 scan=9581	27.0889
09462:4	1	K.QSETTQKC[+57.021]EDIDEC[+57.021]SIIPGIC[+57.021]ETGEC[+57.021]SNTVGS[+162.053]YFC[+57.021]VC[+57.021]PR.G	309	C[+57]*6, S[+162]	1188	4	4748.99	4748.97	0	3.9		Specific	994.41	994.41	12.17	15.95	245	>Fibrillin-2 N-term	1	dw092618_2_fbn2 n term ab3 t.9525.9525.4	controllerType=0 controllerNumber=1 scan=9525	26.9574
10612:4	1	K.Q[-17.027]SETTQKC[+57.021]EDIDEC[+57.021]SIIPGIC[+57.021]ETGEC[+57.021]SNTVGS[+162.053]YFC[+57.021]VC[+57.021]PR.G	309	C[+57]*6, Q[-17], S[+162]	1183.75	4	4731.98	4731.94	0	6.6		Specific	284.26	284.26	5.05	4.07	245	>Fibrillin-2 N-term	1	dw092618_2_fbn2 n term ab3 t.10501.10501.4	controllerType=0 controllerNumber=1 scan=10501	29.2742
09381:4	1	K.QSETTQKC[+57.021]EDIDEC[+57.021]SIIPGIC[+57.021]ET[+162.053]GEC[+57.021]SN[+15.995]TVGSYFC[+57.021]VC[+57.021]PR.G	309	C[+57]*6, N[+16], T[+162]	1192.26	4	4766.01	4764.97	1	7.5		Specific	449.83	449.83	0	6.25	245	>Fibrillin-2 N-term	1	dw092618_2_fbn2 n term ab3 t.9454.9454.4	controllerType=0 controllerNumber=1 scan=9454	26.7883
09441:4	1	K.QSETTQKC[+57.021]EDIDEC[+57.021]SIIPGIC[+57.021]ETGEC[+57.021]SN[+15.995]TVGS[+162.053]YFC[+57.021]VC[+57.021]PR.G	309	C[+57]*6, N[+16], S[+162]	1192	4	4764.98	4764.97	0	2.8		Specific	800.49	800.49	3.14	12.95	245	>Fibrillin-2 N-term	1	dw092618_2_fbn2 n term ab3 t.9505.9505.4	controllerType=0 controllerNumber=1 scan=9505	26.9095
10738:4	1	K.C[+57.021]EDIDEC[+57.021]SIIPGIC[+57.021]E[+14.016]T[+203.079]GEC[+57.021]SNTVGSYFC[+57.021]VC[+57.021]PR.G	316	C[+57]*6, E[+14], T[+203]	1000.89	4	4000.55	4001.63	-1	-18.8		Specific	340.22	340.22	0	2.8	245	>Fibrillin-2 N-term	1	dw092618_2_fbn2 n term ab3 t.10607.10607.4	controllerType=0 controllerNumber=1 scan=10607	29.526
10680:4	1	K.C[+57.021]EDIDEC[+57.021]SIIPGIC[+57.021][+14.016]ET[+203.079]GEC[+57.021]SNTVGSYFC[+57.021]VC[+57.021]PR.G	316	C[+14][+57]*6, T[+203]	1000.89	4	4000.55	4001.63	-1	-19.6		Specific	380.3	380.3	0	5.19	245	>Fibrillin-2 N-term	1	dw092618_2_fbn2 n term ab3 t.10556.10556.4	controllerType=0 controllerNumber=1 scan=10556	29.4038
10846:3	1	K.C[+57.021]EDIDEC[+57.021]SIIPGIC[+57.021]ETGEC[+57.021]SN[+0.984]TVGS[+162.053]YFC[+57.021]VC[+57.021]PR.G	316	C[+57]*6, N[+1], S[+162]	1316.54	3	3947.62	3947.57	0	11.5		Specific	439.57	439.57	7.8	5.12	245	>Fibrillin-2 N-term	1	dw092618_2_fbn2 n term ab3 t.10695.10695.3	controllerType=0 controllerNumber=1 scan=10695	29.7345
10682:3	1	K.C[+57.021]EDID[+15.995]EC[+57.021]SIIPGIC[+57.021]ETGEC[+57.021]SN[+0.984]TVGS[+162.053]YFC[+57.021]VC[+57.021]PR.G	316	C[+57]*6, D[+16], N[+1], S[+162]	1321.87	3	3963.6	3963.57	0	9.2		Specific	207.04	207.04	3.98	2.02	245	>Fibrillin-2 N-term	1	dw092618_2_fbn2 n term ab3 t.10558.10558.3	controllerType=0 controllerNumber=1 scan=10558	29.4082
02462:2	1	R.GYVTSTDGSR.C	348		521.746	2	1042.49	1042.48	0	5.4		Specific	425.68	388.83	388.83	5.96	245	>Fibrillin-2 N-term	1	dw092618_2_fbn2 n term ab3 t.3417.3417.2	controllerType=0 controllerNumber=1 scan=3417	12.4519
02496:2	1	R.GYVTSTDGSR.C	348		521.746	2	1042.48	1042.48	0	4.7		Specific	469.99	416.91	416.91	6.67	245	>Fibrillin-2 N-term	1	dw092618_2_fbn2 n term ab3 t.3453.3453.2	controllerType=0 controllerNumber=1 scan=3453	12.5591
07305:2	1	R.TGMC[+57.021]FSGLVNGR.C	363	C[+57]	649.806	2	1298.6	1298.6	0	4.6		Specific	428.71	428.71	428.71	6.83	245	>Fibrillin-2 N-term	1	dw092618_2_fbn2 n term ab3 t.7738.7738.2	controllerType=0 controllerNumber=1 scan=7738	22.7702
07229:2	1	R.TGMC[+57.021]FSGLVNGR.C	363	C[+57]	649.806	2	1298.6	1298.6	0	4.6		Specific	563.5	563.5	563.5	8.13	245	>Fibrillin-2 N-term	1	dw092618_2_fbn2 n term ab3 t.7683.7683.2	controllerType=0 controllerNumber=1 scan=7683	22.64
07032:2	1	R.TGMC[+57.021]FSGLVNGR.C	363	C[+57]	649.804	2	1298.6	1298.6	0	2.5		Specific	708.28	708.28	708.28	11.11	245	>Fibrillin-2 N-term	1	dw092618_2_fbn2 n term ab3 t.7519.7519.2	controllerType=0 controllerNumber=1 scan=7519	22.2609
07158:2	1	R.TGMC[+57.021]FSGLVNGR.C	363	C[+57]	649.805	2	1298.6	1298.6	0	3.8		Specific	728.09	728.09	728.09	11.13	245	>Fibrillin-2 N-term	1	dw092618_2_fbn2 n term ab3 t.7629.7629.2	controllerType=0 controllerNumber=1 scan=7629	22.5128
07091:2	1	R.TGMC[+57.021]FSGLVNGR.C	363	C[+57]	649.805	2	1298.6	1298.6	0	3.1		Specific	780.95	776.3	776.3	12.13	245	>Fibrillin-2 N-term	1	dw092618_2_fbn2 n term ab3 t.7572.7572.2	controllerType=0 controllerNumber=1 scan=7572	22.3801
05470:2	1	R.TGM[+15.995]C[+57.021]FSGLVNGR.C	363	C[+57], M[+16]	657.803	2	1314.6	1314.59	0	4.3		Specific	382.68	382.68	382.68	6.58	245	>Fibrillin-2 N-term	1	dw092618_2_fbn2 n term ab3 t.6206.6206.2	controllerType=0 controllerNumber=1 scan=6206	19.2249
07074:2	1	R.TGM[+15.995]C[+57.021]FSGLVNGR.C	363	C[+57], M[+16]	657.801	2	1314.59	1314.59	0	1.2		Specific	410.66	410.66	410.66	6.81	245	>Fibrillin-2 N-term	1	dw092618_2_fbn2 n term ab3 t.7558.7558.2	controllerType=0 controllerNumber=1 scan=7558	22.3463
05604:2	1	R.TGM[+15.995]C[+57.021]FSGLVNGR.C	363	C[+57], M[+16]	657.802	2	1314.6	1314.59	0	2.2		Specific	424.79	424.79	415.61	6.81	245	>Fibrillin-2 N-term	1	dw092618_2_fbn2 n term ab3 t.6311.6311.2	controllerType=0 controllerNumber=1 scan=6311	19.47
05532:2	1	R.TGM[+15.995]C[+57.021]FSGLVNGR.C	363	C[+57], M[+16]	657.802	2	1314.6	1314.59	0	2.4		Specific	435.12	435.12	435.12	6.81	245	>Fibrillin-2 N-term	1	dw092618_2_fbn2 n term ab3 t.6256.6256.2	controllerType=0 controllerNumber=1 scan=6256	19.3422
07638:2	1	R.TGMC[+57.021]FSGLVN[+0.984]GR.C	363	C[+57], N[+1]	650.296	2	1299.58	1299.58	0	1.7		Specific	526.56	526.56	526.56	7.2	245	>Fibrillin-2 N-term	1	dw092618_2_fbn2 n term ab3 t.8015.8015.2	controllerType=0 controllerNumber=1 scan=8015	23.4115
07566:2	1	R.TGMC[+57.021]FSGLVN[+0.984]GR.C	363	C[+57], N[+1]	650.296	2	1299.59	1299.58	0	2.5		Specific	704.24	704.24	704.24	11.11	245	>Fibrillin-2 N-term	1	dw092618_2_fbn2 n term ab3 t.7958.7958.2	controllerType=0 controllerNumber=1 scan=7958	23.2785
07501:2	1	R.TGMC[+57.021]FSGLVN[+0.984]GR.C	363	C[+57], N[+1]	650.296	2	1299.58	1299.58	0	1.5		Specific	750.6	709.81	709.81	12.11	245	>Fibrillin-2 N-term	1	dw092618_2_fbn2 n term ab3 t.7902.7902.2	controllerType=0 controllerNumber=1 scan=7902	23.1498
07376:2	1	R.TGMC[+57.021]FSGLVN[+0.984]GR.C	363	C[+57], N[+1]	650.297	2	1299.59	1299.58	0	3.5		Specific	757.47	721.41	721.41	12.13	245	>Fibrillin-2 N-term	1	dw092618_2_fbn2 n term ab3 t.7794.7794.2	controllerType=0 controllerNumber=1 scan=7794	22.9021
07441:2	1	R.TGMC[+57.021]FSGLVN[+0.984]GR.C	363	C[+57], N[+1]	650.296	2	1299.59	1299.58	0	2.8		Specific	825.8	765.29	765.29	13.13	245	>Fibrillin-2 N-term	1	dw092618_2_fbn2 n term ab3 t.7847.7847.2	controllerType=0 controllerNumber=1 scan=7847	23.0255
05946:2	1	R.TGM[+15.995]C[+57.021]FSGLVN[+0.984]GR.C	363	C[+57], M[+16], N[+1]	658.295	2	1315.58	1315.58	0	3.8		Specific	123.62	88.38	88.38	1.65	245	>Fibrillin-2 N-term	1	dw092618_2_fbn2 n term ab3 t.6599.6599.2	controllerType=0 controllerNumber=1 scan=6599	20.1412
05775:2	1	R.TGM[+15.995]C[+57.021]FSGLVN[+0.984]GR.C	363	C[+57], M[+16], N[+1]	658.295	2	1315.58	1315.58	0	3.8		Specific	344.04	344.04	344.04	5.29	245	>Fibrillin-2 N-term	1	dw092618_2_fbn2 n term ab3 t.6454.6454.2	controllerType=0 controllerNumber=1 scan=6454	19.8025
07300:2	1	R.TGM[+15.995]C[+57.021]FSGLVN[+0.984]GR.C	363	C[+57], M[+16], N[+1]	658.295	2	1315.58	1315.58	0	4.8		Specific	353.09	353.09	353.09	5.29	245	>Fibrillin-2 N-term	1	dw092618_2_fbn2 n term ab3 t.7733.7733.2	controllerType=0 controllerNumber=1 scan=7733	22.7568
05857:2	1	R.TGM[+15.995]C[+57.021]FSGLVN[+0.984]GR.C	363	C[+57], M[+16], N[+1]	658.297	2	1315.59	1315.58	0	6.9		Specific	393.89	393.89	393.89	6.07	245	>Fibrillin-2 N-term	1	dw092618_2_fbn2 n term ab3 t.6523.6523.2	controllerType=0 controllerNumber=1 scan=6523	19.9616
03481:2	1	R.C[+57.021]AQELPGR.M	375	C[+57]	465.728	2	930.448	930.446	0	1.7		Specific	101.47	101.47	101.47	1.65	245	>Fibrillin-2 N-term	1	dw092618_2_fbn2 n term ab3 t.4438.4438.2	controllerType=0 controllerNumber=1 scan=4438	15.0716
02399:2	1	R.C[+57.021]AQELPGR.M	375	C[+57]	465.727	2	930.447	930.446	0	1.4		Specific	102.69	102.69	102.69	1.65	245	>Fibrillin-2 N-term	1	dw092618_2_fbn2 n term ab3 t.3345.3345.2	controllerType=0 controllerNumber=1 scan=3345	12.2435
02429:2	1	R.C[+57.021]AQELPGR.M	375	C[+57]	465.729	2	930.45	930.446	0	4.1		Specific	225.34	225.34	225.34	2.58	245	>Fibrillin-2 N-term	1	dw092618_2_fbn2 n term ab3 t.3381.3381.2	controllerType=0 controllerNumber=1 scan=3381	12.3472
02528:2	1	R.C[+57.021]AQELPGR.M	375	C[+57]	465.728	2	930.448	930.446	0	2.5		Specific	353.3	353.3	353.3	4.9	245	>Fibrillin-2 N-term	1	dw092618_2_fbn2 n term ab3 t.3488.3488.2	controllerType=0 controllerNumber=1 scan=3488	12.6617
02920:2	1	R.C[+57.021]AQELPGR.M	375	C[+57]	465.728	2	930.448	930.446	0	2.1		Specific	376.94	376.94	376.94	6.2	245	>Fibrillin-2 N-term	1	dw092618_2_fbn2 n term ab3 t.3897.3897.2	controllerType=0 controllerNumber=1 scan=3897	13.7533
02556:2	1	R.C[+57.021]AQELPGR.M	375	C[+57]	465.728	2	930.448	930.446	0	2		Specific	396.2	396.2	396.2	6.2	245	>Fibrillin-2 N-term	1	dw092618_2_fbn2 n term ab3 t.3524.3524.2	controllerType=0 controllerNumber=1 scan=3524	12.7686
02578:2	1	R.C[+57.021]AQELPGR.M	375	C[+57]	465.728	2	930.449	930.446	0	2.7		Specific	417.67	417.67	417.67	6.47	245	>Fibrillin-2 N-term	1	dw092618_2_fbn2 n term ab3 t.3557.3557.2	controllerType=0 controllerNumber=1 scan=3557	12.8728
02877:2	1	R.C[+57.021]AQELPGR.M	375	C[+57]	465.727	2	930.448	930.446	0	1.5		Specific	432.75	432.75	432.75	6.45	245	>Fibrillin-2 N-term	1	dw092618_2_fbn2 n term ab3 t.3856.3856.2	controllerType=0 controllerNumber=1 scan=3856	13.6496
02461:2	1	R.C[+57.021]AQELPGR.M	375	C[+57]	465.729	2	930.451	930.446	0	4.9		Specific	434.5	434.5	434.5	6.47	245	>Fibrillin-2 N-term	1	dw092618_2_fbn2 n term ab3 t.3416.3416.2	controllerType=0 controllerNumber=1 scan=3416	12.4494
02608:2	1	R.C[+57.021]AQELPGR.M	375	C[+57]	465.728	2	930.45	930.446	0	3.9		Specific	440.64	431.09	431.09	6.67	245	>Fibrillin-2 N-term	1	dw092618_2_fbn2 n term ab3 t.3597.3597.2	controllerType=0 controllerNumber=1 scan=3597	12.9897
02651:2	1	R.C[+57.021]AQELPGR.M	375	C[+57]	465.728	2	930.448	930.446	0	2.2		Specific	455.37	453.91	453.91	6.65	245	>Fibrillin-2 N-term	1	dw092618_2_fbn2 n term ab3 t.3641.3641.2	controllerType=0 controllerNumber=1 scan=3641	13.1083
02832:2	1	R.C[+57.021]AQELPGR.M	375	C[+57]	465.728	2	930.449	930.446	0	2.7		Specific	541.73	512.72	512.72	6.86	245	>Fibrillin-2 N-term	1	dw092618_2_fbn2 n term ab3 t.3814.3814.2	controllerType=0 controllerNumber=1 scan=3814	13.5466
02696:2	1	R.C[+57.021]AQELPGR.M	375	C[+57]	465.728	2	930.448	930.446	0	1.9		Specific	544.91	530.66	530.66	6.83	245	>Fibrillin-2 N-term	1	dw092618_2_fbn2 n term ab3 t.3684.3684.2	controllerType=0 controllerNumber=1 scan=3684	13.2187
02788:2	1	R.C[+57.021]AQELPGR.M	375	C[+57]	465.728	2	930.448	930.446	0	1.7		Specific	613.98	593.22	593.22	8.75	245	>Fibrillin-2 N-term	1	dw092618_2_fbn2 n term ab3 t.3771.3771.2	controllerType=0 controllerNumber=1 scan=3771	13.4366
02743:2	1	R.C[+57.021]AQELPGR.M	375	C[+57]	465.729	2	930.45	930.446	0	4.5		Specific	649.3	563.6	563.6	8.77	245	>Fibrillin-2 N-term	1	dw092618_2_fbn2 n term ab3 t.3728.3728.2	controllerType=0 controllerNumber=1 scan=3728	13.3272
05730:2	1	R.C[+57.021][-17.027]AQELPGR.M	375	C[-17][+57]	457.215	2	913.422	913.42	0	2.8		Specific	295.39	209.37	209.37	1.75	245	>Fibrillin-2 N-term	1	dw092618_2_fbn2 n term ab3 t.6417.6417.2	controllerType=0 controllerNumber=1 scan=6417	19.718
05771:2	1	R.C[+57.021][-17.027]AQELPGR.M	375	C[-17][+57]	457.215	2	913.422	913.42	0	2.8		Specific	397.81	325.4	325.4	3.47	245	>Fibrillin-2 N-term	1	dw092618_2_fbn2 n term ab3 t.6452.6452.2	controllerType=0 controllerNumber=1 scan=6452	19.7982
05964:2	1	R.C[+57.021][-17.027]AQELPGR.M	375	C[-17][+57]	457.216	2	913.424	913.42	0	4.8		Specific	401.65	387.63	387.63	6.47	245	>Fibrillin-2 N-term	1	dw092618_2_fbn2 n term ab3 t.6616.6616.2	controllerType=0 controllerNumber=1 scan=6616	20.182
05837:2	1	R.C[+57.021][-17.027]AQELPGR.M	375	C[-17][+57]	457.214	2	913.422	913.42	0	2.1		Specific	464.64	427.05	427.05	6.65	245	>Fibrillin-2 N-term	1	dw092618_2_fbn2 n term ab3 t.6506.6506.2	controllerType=0 controllerNumber=1 scan=6506	19.9222
05899:2	1	R.C[+57.021][-17.027]AQELPGR.M	375	C[-17][+57]	457.215	2	913.423	913.42	0	3.5		Specific	474.34	440.53	440.53	6.67	245	>Fibrillin-2 N-term	1	dw092618_2_fbn2 n term ab3 t.6561.6561.2	controllerType=0 controllerNumber=1 scan=6561	20.0523
02440:2	1	K.MQC[+57.021]C[+57.021]C[+57.021]EPGR.C	386	C[+57]*3	599.218	2	1197.43	1197.43	0	1.7		Specific	77.53	77.53	77.53	1.63	245	>Fibrillin-2 N-term	1	dw092618_2_fbn2 n term ab3 t.3391.3391.2	controllerType=0 controllerNumber=1 scan=3391	12.3775
02135:2	1	K.MQC[+57.021]C[+57.021]C[+57.021]EPGR.C	386	C[+57]*3	599.218	2	1197.43	1197.43	0	2.3		Specific	89.55	89.55	89.55	1.66	245	>Fibrillin-2 N-term	1	dw092618_2_fbn2 n term ab3 t.3032.3032.2	controllerType=0 controllerNumber=1 scan=3032	11.2835
02260:2	1	K.MQC[+57.021]C[+57.021]C[+57.021]EPGR.C	386	C[+57]*3	599.218	2	1197.43	1197.43	0	2.4		Specific	116.86	116.86	116.86	1.69	245	>Fibrillin-2 N-term	1	dw092618_2_fbn2 n term ab3 t.3188.3188.2	controllerType=0 controllerNumber=1 scan=3188	11.7896
02226:2	1	K.MQC[+57.021]C[+57.021]C[+57.021]EPGR.C	386	C[+57]*3	599.218	2	1197.43	1197.43	0	1.9		Specific	135.12	135.12	135.12	1.72	245	>Fibrillin-2 N-term	1	dw092618_2_fbn2 n term ab3 t.3152.3152.2	controllerType=0 controllerNumber=1 scan=3152	11.6772
02425:2	1	K.MQC[+57.021]C[+57.021]C[+57.021]EPGR.C	386	C[+57]*3	599.218	2	1197.43	1197.43	0	1.7		Specific	166.56	166.56	166.56	2.06	245	>Fibrillin-2 N-term	1	dw092618_2_fbn2 n term ab3 t.3374.3374.2	controllerType=0 controllerNumber=1 scan=3374	12.3258
02285:2	1	K.MQC[+57.021]C[+57.021]C[+57.021]EPGR.C	386	C[+57]*3	599.218	2	1197.43	1197.43	0	2.1		Specific	214.3	214.3	214.3	3.63	245	>Fibrillin-2 N-term	1	dw092618_2_fbn2 n term ab3 t.3223.3223.2	controllerType=0 controllerNumber=1 scan=3223	11.8998
02394:2	1	K.MQC[+57.021]C[+57.021]C[+57.021]EPGR.C	386	C[+57]*3	599.219	2	1197.43	1197.43	0	2.7		Specific	363.82	363.82	363.82	6.22	245	>Fibrillin-2 N-term	1	dw092618_2_fbn2 n term ab3 t.3338.3338.2	controllerType=0 controllerNumber=1 scan=3338	12.2192
02324:2	1	K.MQC[+57.021]C[+57.021]C[+57.021]EPGR.C	386	C[+57]*3	599.219	2	1197.43	1197.43	0	3.1		Specific	424.72	424.72	424.72	6.47	245	>Fibrillin-2 N-term	1	dw092618_2_fbn2 n term ab3 t.3263.3263.2	controllerType=0 controllerNumber=1 scan=3263	12.0043
02362:2	1	K.MQC[+57.021]C[+57.021]C[+57.021]EPGR.C	386	C[+57]*3	599.219	2	1197.43	1197.43	0	3.5		Specific	435.03	435.03	435.03	6.47	245	>Fibrillin-2 N-term	1	dw092618_2_fbn2 n term ab3 t.3302.3302.2	controllerType=0 controllerNumber=1 scan=3302	12.1134
10043:2	1	R.C[+57.021]WGIGTIPEAC[+57.021]PVR.G	395	C[+57]*2	808.399	2	1615.79	1615.77	0	11		Specific	228.14	228.14	228.14	2.12	245	>Fibrillin-2 N-term	1	dw092618_2_fbn2 n term ab3 t.10014.10014.2	controllerType=0 controllerNumber=1 scan=10014	28.118
10116:2	1	R.C[+57.021]WGIGTIPEAC[+57.021]PVR.G	395	C[+57]*2	808.398	2	1615.79	1615.77	0	9.8		Specific	250.99	250.99	250.99	3.67	245	>Fibrillin-2 N-term	1	dw092618_2_fbn2 n term ab3 t.10073.10073.2	controllerType=0 controllerNumber=1 scan=10073	28.2574
08763:2	1	R.C[+57.021]WGIGTIPEAC[+57.021]PVR.G	395	C[+57]*2	808.388	2	1615.77	1615.77	0	-1.5		Specific	267.15	267.15	267.15	2.45	245	>Fibrillin-2 N-term	1	dw092618_2_fbn2 n term ab3 t.8927.8927.2	controllerType=0 controllerNumber=1 scan=8927	25.544
08269:3	1	R.C[+57.021]WGIGTIPEAC[+57.021]PVR.G	395	C[+57]*2	539.264	3	1615.78	1615.77	0	3.4		Specific	320.54	320.54	320.54	3.79	245	>Fibrillin-2 N-term	1	dw092618_2_fbn2 n term ab3 t.8529.8529.3	controllerType=0 controllerNumber=1 scan=8529	24.6093
08630:2	1	R.C[+57.021]WGIGTIPEAC[+57.021]PVR.G	395	C[+57]*2	808.392	2	1615.78	1615.77	0	3.3		Specific	493.57	493.57	493.57	7.55	245	>Fibrillin-2 N-term	1	dw092618_2_fbn2 n term ab3 t.8820.8820.2	controllerType=0 controllerNumber=1 scan=8820	25.2908
08717:2	1	R.C[+57.021]WGIGTIPEAC[+57.021]PVR.G	395	C[+57]*2	808.392	2	1615.78	1615.77	0	3.1		Specific	553.18	553.18	553.18	7.61	245	>Fibrillin-2 N-term	1	dw092618_2_fbn2 n term ab3 t.8889.8889.2	controllerType=0 controllerNumber=1 scan=8889	25.453
08213:2	1	R.C[+57.021]WGIGTIPEAC[+57.021]PVR.G	395	C[+57]*2	808.391	2	1615.78	1615.77	0	2.3		Specific	710.6	705.56	705.56	11.5	245	>Fibrillin-2 N-term	1	dw092618_2_fbn2 n term ab3 t.8488.8488.2	controllerType=0 controllerNumber=1 scan=8488	24.5125
08563:2	1	R.C[+57.021]WGIGTIPEAC[+57.021]PVR.G	395	C[+57]*2	808.392	2	1615.78	1615.77	0	3.4		Specific	718.36	718.36	718.36	11.52	245	>Fibrillin-2 N-term	1	dw092618_2_fbn2 n term ab3 t.8761.8761.2	controllerType=0 controllerNumber=1 scan=8761	25.1522
08494:2	1	R.C[+57.021]WGIGTIPEAC[+57.021]PVR.G	395	C[+57]*2	808.392	2	1615.78	1615.77	0	2.8		Specific	718.91	718.91	718.91	11.52	245	>Fibrillin-2 N-term	1	dw092618_2_fbn2 n term ab3 t.8708.8708.2	controllerType=0 controllerNumber=1 scan=8708	25.0268
08417:2	1	R.C[+57.021]WGIGTIPEAC[+57.021]PVR.G	395	C[+57]*2	808.393	2	1615.78	1615.77	0	3.6		Specific	746.26	746.26	746.26	11.52	245	>Fibrillin-2 N-term	1	dw092618_2_fbn2 n term ab3 t.8649.8649.2	controllerType=0 controllerNumber=1 scan=8649	24.8882
08353:2	1	R.C[+57.021]WGIGTIPEAC[+57.021]PVR.G	395	C[+57]*2	808.391	2	1615.78	1615.77	0	2.2		Specific	812.11	785.14	785.14	13.5	245	>Fibrillin-2 N-term	1	dw092618_2_fbn2 n term ab3 t.8594.8594.2	controllerType=0 controllerNumber=1 scan=8594	24.7588
08284:2	1	R.C[+57.021]WGIGTIPEAC[+57.021]PVR.G	395	C[+57]*2	808.392	2	1615.78	1615.77	0	2.8		Specific	825.98	811.72	811.72	13.52	245	>Fibrillin-2 N-term	1	dw092618_2_fbn2 n term ab3 t.8539.8539.2	controllerType=0 controllerNumber=1 scan=8539	24.6329
04601:2	1	R.C[+57.021]IPT[+132.042]VSSYR.C	510	C[+57], T[+132]	607.791	2	1214.58	1214.57	0	2.7		Specific	99.47	99.47	4	1.63	245	>Fibrillin-2 N-term	1	dw092618_2_fbn2 n term ab3 t.5472.5472.3	controllerType=0 controllerNumber=1 scan=5472	17.5205
08521:2	1	R.C[+57.021][-17.027]IPTVSS[+162.053]YR.C	510	C[-17][+57], S[+162]	614.284	2	1227.56	1227.56	0	3.1		Specific	380.22	380.22	9.37	6.22	245	>Fibrillin-2 N-term	1	dw092618_2_fbn2 n term ab3 t.8728.8728.2	controllerType=0 controllerNumber=1 scan=8728	25.0742
08449:2	1	R.C[+57.021][-17.027]IPTVSS[+162.053]YR.C	510	C[-17][+57], S[+162]	614.284	2	1227.56	1227.56	0	2.9		Specific	470.18	375.9	11.13	6.67	245	>Fibrillin-2 N-term	1	dw092618_2_fbn2 n term ab3 t.8673.8673.2	controllerType=0 controllerNumber=1 scan=8673	24.9443
02568:2	1	R.C[+57.021]EC[+57.021]NMGYK.Q	519	C[+57]*2	531.197	2	1061.39	1061.38	0	2.1		Specific	270.24	270.24	270.24	2.81	245	>Fibrillin-2 N-term	1	dw092618_2_fbn2 n term ab3 t.3541.3541.2	controllerType=0 controllerNumber=1 scan=3541	12.8242
02621:2	1	R.C[+57.021]EC[+57.021]NMGYK.Q	519	C[+57]*2	531.197	2	1061.39	1061.38	0	0.7		Specific	426.84	426.84	426.84	5.33	245	>Fibrillin-2 N-term	1	dw092618_2_fbn2 n term ab3 t.3611.3611.2	controllerType=0 controllerNumber=1 scan=3611	13.034
02591:2	1	R.C[+57.021]EC[+57.021]NMGYK.Q	519	C[+57]*2	531.196	2	1061.39	1061.38	0	0.1		Specific	495.24	495.24	495.24	5.76	245	>Fibrillin-2 N-term	1	dw092618_2_fbn2 n term ab3 t.3574.3574.2	controllerType=0 controllerNumber=1 scan=3574	12.9279
06665:4	1	R.C[+57.021]EC[+57.021]NMGYKQDANGDC[+57.021]IDVDEC[+57.021]TSNPC[+57.021]TNGDC[+57.021]VNT[+162.053]PGS[+162.053]YYC[+57.021]K.C	519	C[+57]*7, S[+162], T[+162]	1289.23	4	5153.9	5152.91	1	-3		Specific	278.39	278.39	1.44	3.43	245	>Fibrillin-2 N-term	1	dw092618_2_fbn2 n term ab3 t.7195.7195.4	controllerType=0 controllerNumber=1 scan=7195	21.5315
06625:4	1	K.QDANGDC[+57.021]IDVDEC[+57.021]T[+324.106]SNPC[+57.021]TNGDC[+57.021]VNTPGSYYC[+57.021]K.C	527	C[+57]*5, T[+324]	1028.39	4	4110.56	4110.54	0	3.7		Specific	609.23	609.23	0.8	8.75	245	>Fibrillin-2 N-term	1	dw092618_2_fbn2 n term ab3 t.7161.7161.4	controllerType=0 controllerNumber=1 scan=7161	21.4532
06854:3	1	K.QDANGDC[+57.021]IDVDEC[+57.021]T[+324.106]SNPC[+57.021]TN[+0.984]GDC[+57.021]VNTPGSYYC[+57.021]K.C	527	C[+57]*5, N[+1], T[+324]	1371.18	3	4111.53	4111.52	0	1.5		Specific	288.22	288.22	0.8	4.58	245	>Fibrillin-2 N-term	1	dw092618_2_fbn2 n term ab3 t.7361.7361.3	controllerType=0 controllerNumber=1 scan=7361	21.907
06790:4	1	K.Q[-17.027]DANGDC[+57.021]IDVDEC[+57.021]TS[+365.132]N[+15.995]PC[+57.021]TNGDC[+57.021]VNTPGSYYC[+57.021]K.C	527	C[+57]*5, N[+16], Q[-17], S[+365]	1038.13	4	4149.48	4150.54	-1	-12.7		Specific	383.56	383.56	0	5.19	245	>Fibrillin-2 N-term	1	dw092618_2_fbn2 n term ab3 t.7306.7306.4	controllerType=0 controllerNumber=1 scan=7306	21.7848
06784:3	1	K.QDANGDC[+57.021]IDVDEC[+57.021]TS[+162.053]NPC[+57.021]TN[+0.984]GDC[+57.021]VNTPGS[+162.053]YYC[+57.021]K.C	527	C[+57]*5, N[+1], S[+162]*2	1371.18	3	4111.53	4111.52	0	0.4		Specific	1064.28	1064.28	0	17.73	245	>Fibrillin-2 N-term	1	dw092618_2_fbn2 n term ab3 t.7302.7302.3	controllerType=0 controllerNumber=1 scan=7302	21.7764
06615:4	1	K.Q[-17.027]DANGDC[+57.021]IDVDEC[+57.021][+14.016]TS[+365.132]N[+0.984]PC[+57.021]TNGDC[+57.021]VNTPGSYYC[+57.021]K.C	527	C[+14][+57]*5, N[+1], Q[-17], S[+365]	1037.88	4	4148.5	4149.54	-1	-10.1		Specific	174.36	174.36	0	1.7	245	>Fibrillin-2 N-term	1	dw092618_2_fbn2 n term ab3 t.7152.7152.4	controllerType=0 controllerNumber=1 scan=7152	21.4321
06601:3	1	K.QDANGDC[+57.021]IDVDEC[+57.021]TS[+162.053]NPC[+57.021]TNGDC[+57.021]VNTPGS[+162.053]YYC[+57.021]K.C	527	C[+57]*5, S[+162]*2	1370.52	3	4109.55	4110.54	-1	2		Specific	993.7	993.7	0	15.73	245	>Fibrillin-2 N-term	1	dw092618_2_fbn2 n term ab3 t.7140.7140.3	controllerType=0 controllerNumber=1 scan=7140	21.4052
02993:2	1	K.C[+57.021][-17.027]HAGFQR.T	560	C[-17][+57]	429.689	2	858.371	858.367	0	4.4		Specific	282.43	282.43	282.43	2.6	245	>Fibrillin-2 N-term	1	dw092618_2_fbn2 n term ab3 t.3967.3967.2	controllerType=0 controllerNumber=1 scan=3967	13.9268
08482:3	1	K.QAC[+57.021]IDIDEC[+57.021]IQNGVLC[+57.021]K.N	571	C[+57]*3	679.312	3	2035.92	2035.92	0	-2		Specific	509.55	509.55	509.55	6.34	245	>Fibrillin-2 N-term	1	dw092618_2_fbn2 n term ab3 t.8698.8698.3	controllerType=0 controllerNumber=1 scan=8698	25.0026
08485:2	1	K.QAC[+57.021]IDIDEC[+57.021]IQNGVLC[+57.021]K.N	571	C[+57]*3	1018.46	2	2035.92	2035.92	0	-2.9		Specific	590.31	590.31	590.31	7.51	245	>Fibrillin-2 N-term	1	dw092618_2_fbn2 n term ab3 t.8700.8700.2	controllerType=0 controllerNumber=1 scan=8700	25.007
08409:3	1	K.QAC[+57.021]IDIDEC[+57.021]IQNGVLC[+57.021]K.N	571	C[+57]*3	679.314	3	2035.93	2035.92	0	1.8		Specific	698.39	678.48	678.48	10.33	245	>Fibrillin-2 N-term	1	dw092618_2_fbn2 n term ab3 t.8642.8642.3	controllerType=0 controllerNumber=1 scan=8642	24.871
08393:2	1	K.QAC[+57.021]IDIDEC[+57.021]IQNGVLC[+57.021]K.N	571	C[+57]*3	1018.47	2	2035.93	2035.92	0	1.3		Specific	717.22	710.52	710.52	11.5	245	>Fibrillin-2 N-term	1	dw092618_2_fbn2 n term ab3 t.8628.8628.2	controllerType=0 controllerNumber=1 scan=8628	24.8383
08257:3	1	K.QAC[+57.021]IDIDEC[+57.021]IQNGVLC[+57.021]K.N	571	C[+57]*3	679.314	3	2035.93	2035.92	0	1.9		Specific	782.28	712.38	712.38	12.33	245	>Fibrillin-2 N-term	1	dw092618_2_fbn2 n term ab3 t.8520.8520.3	controllerType=0 controllerNumber=1 scan=8520	24.5874
08325:3	1	K.QAC[+57.021]IDIDEC[+57.021]IQNGVLC[+57.021]K.N	571	C[+57]*3	679.315	3	2035.93	2035.92	0	2.8		Specific	790.51	696.34	696.34	12.35	245	>Fibrillin-2 N-term	1	dw092618_2_fbn2 n term ab3 t.8572.8572.3	controllerType=0 controllerNumber=1 scan=8572	24.7069
08326:2	1	K.QAC[+57.021]IDIDEC[+57.021]IQNGVLC[+57.021]K.N	571	C[+57]*3	1018.47	2	2035.93	2035.92	0	2.2		Specific	909.52	740.44	740.44	15.5	245	>Fibrillin-2 N-term	1	dw092618_2_fbn2 n term ab3 t.8573.8573.2	controllerType=0 controllerNumber=1 scan=8573	24.7091
08262:2	1	K.QAC[+57.021]IDIDEC[+57.021]IQNGVLC[+57.021]K.N	571	C[+57]*3	1018.47	2	2035.93	2035.92	0	1.3		Specific	920.42	822.54	822.54	15.5	245	>Fibrillin-2 N-term	1	dw092618_2_fbn2 n term ab3 t.8523.8523.2	controllerType=0 controllerNumber=1 scan=8523	24.5939
08194:3	1	K.QAC[+57.021]IDIDEC[+57.021]IQN[+0.984]GVLC[+57.021]K.N	571	C[+57]*3, N[+1]	679.642	3	2036.91	2036.91	0	1.3		Specific	345.26	345.26	345.26	4.04	245	>Fibrillin-2 N-term	1	dw092618_2_fbn2 n term ab3 t.8471.8471.3	controllerType=0 controllerNumber=1 scan=8471	24.472
08587:3	1	K.QAC[+57.021]IDIDEC[+57.021]IQN[+0.984]GVLC[+57.021]K.N	571	C[+57]*3, N[+1]	679.63	3	2036.88	2036.91	0	-15.5		Specific	430.13	430.13	430.13	6.04	245	>Fibrillin-2 N-term	1	dw092618_2_fbn2 n term ab3 t.8783.8783.5	controllerType=0 controllerNumber=1 scan=8783	25.2044
08547:3	1	K.QAC[+57.021]IDIDEC[+57.021]IQN[+0.984]GVLC[+57.021]K.N	571	C[+57]*3, N[+1]	679.646	3	2036.92	2036.91	0	7.2		Specific	569.22	569.22	569.22	7.83	245	>Fibrillin-2 N-term	1	dw092618_2_fbn2 n term ab3 t.8749.8749.3	controllerType=0 controllerNumber=1 scan=8749	25.1242
08113:3	1	K.QAC[+57.021]IDIDEC[+57.021]IQN[+0.984]GVLC[+57.021]K.N	571	C[+57]*3, N[+1]	679.644	3	2036.92	2036.91	0	3.7		Specific	570.58	565.62	565.62	8.35	245	>Fibrillin-2 N-term	1	dw092618_2_fbn2 n term ab3 t.8402.8402.3	controllerType=0 controllerNumber=1 scan=8402	24.3112
08036:3	1	K.QAC[+57.021]IDIDEC[+57.021]IQN[+0.984]GVLC[+57.021]K.N	571	C[+57]*3, N[+1]	679.642	3	2036.91	2036.91	0	1.8		Specific	686.21	663.15	663.15	10.33	245	>Fibrillin-2 N-term	1	dw092618_2_fbn2 n term ab3 t.8342.8342.3	controllerType=0 controllerNumber=1 scan=8342	24.1707
07969:3	1	K.QAC[+57.021]IDIDEC[+57.021]IQN[+0.984]GVLC[+57.021]K.N	571	C[+57]*3, N[+1]	679.644	3	2036.92	2036.91	0	4.2		Specific	731.12	691.63	691.63	11.35	245	>Fibrillin-2 N-term	1	dw092618_2_fbn2 n term ab3 t.8290.8290.3	controllerType=0 controllerNumber=1 scan=8290	24.0491
08550:2	1	K.QAC[+57.021]IDIDEC[+57.021]IQN[+0.984]GVLC[+57.021]K.N	571	C[+57]*3, N[+1]	1018.96	2	2036.92	2036.91	0	3.8		Specific	774.18	757.56	757.56	12.52	245	>Fibrillin-2 N-term	1	dw092618_2_fbn2 n term ab3 t.8751.8751.2	controllerType=0 controllerNumber=1 scan=8751	25.1285
07973:2	1	K.QAC[+57.021]IDIDEC[+57.021]IQN[+0.984]GVLC[+57.021]K.N	571	C[+57]*3, N[+1]	1018.96	2	2036.92	2036.91	0	4		Specific	846.97	798.88	798.88	13.52	245	>Fibrillin-2 N-term	1	dw092618_2_fbn2 n term ab3 t.8293.8293.2	controllerType=0 controllerNumber=1 scan=8293	24.0556
08862:3	1	R.C[+57.021]VNT[+162.053]DGSFQC[+57.021]IC[+57.021]N[+0.984]AGFELTTDGK.N	591	C[+57]*3, N[+1], T[+162]	919.721	3	2757.15	2757.13	0	6.1		Specific	205.86	205.86	0	2.4	245	>Fibrillin-2 N-term	1	dw092618_2_fbn2 n term ab3 t.9021.9021.3	controllerType=0 controllerNumber=1 scan=9021	25.763
08931:3	1	R.C[+57.021]VN[+0.984]T[+162.053]DGSFQC[+57.021]IC[+57.021]NAGFELTTDGK.N	591	C[+57]*3, N[+1], T[+162]	919.72	3	2757.15	2757.13	0	5		Specific	328.61	328.61	0	4.83	245	>Fibrillin-2 N-term	1	dw092618_2_fbn2 n term ab3 t.9083.9083.3	controllerType=0 controllerNumber=1 scan=9083	25.9093
08793:3	1	R.C[+57.021]VN[+0.984]TD[+15.995]GSFQC[+57.021]IC[+57.021]NAGFELT[+162.053]TDGK.N	591	C[+57]*3, D[+16], N[+1], T[+162]	925.057	3	2773.16	2773.13	0	10.9		Specific	298.49	298.49	1.2	3.71	245	>Fibrillin-2 N-term	1	dw092618_2_fbn2 n term ab3 t.8953.8953.3	controllerType=0 controllerNumber=1 scan=8953	25.6041
05332:4	1	K.NC[+57.021]VDHDEC[+57.021]TTT[+203.079]N[+15.995]MC[+57.021]LNGMC[+57.021]INEDGSFK.C	614	C[+57]*4, N[+16], T[+203]	861.086	4	3441.32	3441.31	0	3.8		Specific	350.64	350.64	2.4	3.67	245	>Fibrillin-2 N-term	1	dw092618_2_fbn2 n term ab3 t.6096.6096.4	controllerType=0 controllerNumber=1 scan=6096	18.967
06316:3	1	K.NC[+57.021]VDHDEC[+57.021]TTTNM[+15.995]C[+57.021]LNGMC[+57.021]INEDGS[+162.053]FK.C	614	C[+57]*4, M[+16], S[+162]	1134.1	3	3400.28	3400.28	0	0		Specific	380.31	380.31	11.3	5.22	245	>Fibrillin-2 N-term	1	dw092618_2_fbn2 n term ab3 t.6906.6906.3	controllerType=0 controllerNumber=1 scan=6906	20.8607
05391:4	1	K.NC[+57.021]VDHDEC[+57.021]TTT[+203.079]NM[+15.995]C[+57.021]LNGMC[+57.021]INEDGSFK.C	614	C[+57]*4, M[+16], T[+203]	861.087	4	3441.33	3441.31	0	4.9		Specific	408.19	408.19	2.4	4.89	245	>Fibrillin-2 N-term	1	dw092618_2_fbn2 n term ab3 t.6143.6143.4	controllerType=0 controllerNumber=1 scan=6143	19.0785
05536:4	1	K.NC[+57.021]VDHDEC[+57.021]TTT[+203.079]N[+15.995]MC[+57.021]LNGMC[+57.021]INEDGSFK.C	614	C[+57]*4, N[+16], T[+203]	861.084	4	3441.32	3441.31	0	1.6		Specific	434.72	434.72	2.06	6.31	245	>Fibrillin-2 N-term	1	dw092618_2_fbn2 n term ab3 t.6259.6259.4	controllerType=0 controllerNumber=1 scan=6259	19.3487
05457:4	1	K.NC[+57.021]VDHDEC[+57.021]TTT[+203.079]NM[+15.995]C[+57.021]LNGMC[+57.021]INEDGSFK.C	614	C[+57]*4, M[+16], T[+203]	861.087	4	3441.33	3441.31	0	4.5		Specific	443.63	443.63	0.1	6.53	245	>Fibrillin-2 N-term	1	dw092618_2_fbn2 n term ab3 t.6198.6198.4	controllerType=0 controllerNumber=1 scan=6198	19.2076
07101:3	1	K.NC[+57.021]VDHDEC[+57.021]TTTN[+0.984]MC[+57.021]LNGMC[+57.021]INEDGS[+162.053]FK.C	614	C[+57]*4, N[+1], S[+162]	1129.11	3	3385.3	3385.27	0	8.8		Specific	645.13	645.13	19.28	8.2	245	>Fibrillin-2 N-term	1	dw092618_2_fbn2 n term ab3 t.7581.7581.3	controllerType=0 controllerNumber=1 scan=7581	22.3996
07487:3	1	K.NC[+57.021]VDHDEC[+57.021]TTTNMC[+57.021]LN[+0.984]GMC[+57.021]INEDGS[+162.053]FK.C	614	C[+57]*4, N[+1], S[+162]	1129.1	3	3385.28	3385.27	0	2		Specific	742.61	742.61	58.41	10.78	245	>Fibrillin-2 N-term	1	dw092618_2_fbn2 n term ab3 t.7888.7888.3	controllerType=0 controllerNumber=1 scan=7888	23.1163
07375:3	1	K.NC[+57.021]VDHDEC[+57.021]TTTNMC[+57.021]LN[+0.984]GMC[+57.021]INEDGS[+162.053]FK.C	614	C[+57]*4, N[+1], S[+162]	1129.1	3	3385.29	3385.27	0	4.9		Specific	824.54	824.54	65.71	12.29	245	>Fibrillin-2 N-term	1	dw092618_2_fbn2 n term ab3 t.7793.7793.3	controllerType=0 controllerNumber=1 scan=7793	22.8999
07307:3	1	K.NC[+57.021]VDHDEC[+57.021]TTTNMC[+57.021]LN[+0.984]GMC[+57.021]INEDGS[+162.053]FK.C	614	C[+57]*4, N[+1], S[+162]	1129.1	3	3385.29	3385.27	0	5.1		Specific	846.6	846.6	60.92	12.29	245	>Fibrillin-2 N-term	1	dw092618_2_fbn2 n term ab3 t.7739.7739.3	controllerType=0 controllerNumber=1 scan=7739	22.7724
05664:4	1	K.NC[+57.021]VDHDEC[+57.021]TTT[+203.079]NM[+15.995]C[+57.021]LN[+0.984]GMC[+57.021]INEDGSFK.C	614	C[+57]*4, M[+16], N[+1], T[+203]	861.332	4	3442.31	3442.29	0	3.5		Specific	232.24	232.24	2.4	2.1	245	>Fibrillin-2 N-term	1	dw092618_2_fbn2 n term ab3 t.6364.6364.4	controllerType=0 controllerNumber=1 scan=6364	19.5952
05610:4	1	K.NC[+57.021]VDHDEC[+57.021]TTT[+203.079]N[+0.984]M[+15.995]C[+57.021]LNGMC[+57.021]INEDGSFK.C	614	C[+57]*4, M[+16], N[+1], T[+203]	861.332	4	3442.31	3442.29	0	3.8		Specific	303.02	303.02	2.4	3.37	245	>Fibrillin-2 N-term	1	dw092618_2_fbn2 n term ab3 t.6316.6316.4	controllerType=0 controllerNumber=1 scan=6316	19.4808
05537:4	1	K.NC[+57.021]VDHDEC[+57.021]TTT[+203.079]N[+0.984]M[+15.995]C[+57.021]LNGMC[+57.021]INEDGSFK.C	614	C[+57]*4, M[+16], N[+1], T[+203]	861.334	4	3442.31	3442.29	0	5.8		Specific	359	359	0.06	4.28	245	>Fibrillin-2 N-term	1	dw092618_2_fbn2 n term ab3 t.6259.6259.4	controllerType=0 controllerNumber=1 scan=6259	19.3487
10416:3	1	K.C[+57.021]IC[+57.021]KPGFVLAPNGR.Y	641	C[+57]*2	530.267	3	1588.79	1588.81	0	-14.5		Specific	73.34	73.34	73.34	0.52	245	>Fibrillin-2 N-term	1	dw092618_2_fbn2 n term ab3 t.10333.10333.3	controllerType=0 controllerNumber=1 scan=10333	28.8761
06399:3	1	K.C[+57.021]IC[+57.021]KPGFVLAPNGR.Y	641	C[+57]*2	530.275	3	1588.81	1588.81	0	1.2		Specific	164.86	164.86	164.86	1.95	245	>Fibrillin-2 N-term	1	dw092618_2_fbn2 n term ab3 t.6975.6975.3	controllerType=0 controllerNumber=1 scan=6975	21.0213
06330:3	1	K.C[+57.021]IC[+57.021]KPGFVLAPNGR.Y	641	C[+57]*2	530.277	3	1588.82	1588.81	0	4.3		Specific	327.02	327.02	327.02	5.68	245	>Fibrillin-2 N-term	1	dw092618_2_fbn2 n term ab3 t.6919.6919.3	controllerType=0 controllerNumber=1 scan=6919	20.8908
05757:3	1	K.C[+57.021]IC[+57.021]KPGFVLAPNGR.Y	641	C[+57]*2	530.276	3	1588.81	1588.81	0	2.7		Specific	458.15	458.15	458.15	7.42	245	>Fibrillin-2 N-term	1	dw092618_2_fbn2 n term ab3 t.6440.6440.3	controllerType=0 controllerNumber=1 scan=6440	19.7703
05694:3	1	K.C[+57.021]IC[+57.021]KPGFVLAPNGR.Y	641	C[+57]*2	530.276	3	1588.81	1588.81	0	2.4		Specific	469.37	469.37	469.37	7.4	245	>Fibrillin-2 N-term	1	dw092618_2_fbn2 n term ab3 t.6388.6388.3	controllerType=0 controllerNumber=1 scan=6388	19.649
05423:3	1	K.C[+57.021]IC[+57.021]KPGFVLAPNGR.Y	641	C[+57]*2	530.276	3	1588.81	1588.81	0	3.7		Specific	563.46	563.46	563.46	8.52	245	>Fibrillin-2 N-term	1	dw092618_2_fbn2 n term ab3 t.6168.6168.3	controllerType=0 controllerNumber=1 scan=6168	19.1372
05627:3	1	K.C[+57.021]IC[+57.021]KPGFVLAPNGR.Y	641	C[+57]*2	530.276	3	1588.81	1588.81	0	3.2		Specific	629.29	629.29	629.29	9.52	245	>Fibrillin-2 N-term	1	dw092618_2_fbn2 n term ab3 t.6332.6332.3	controllerType=0 controllerNumber=1 scan=6332	19.5198
05555:3	1	K.C[+57.021]IC[+57.021]KPGFVLAPNGR.Y	641	C[+57]*2	530.277	3	1588.82	1588.81	0	5		Specific	734.29	734.29	734.29	11.52	245	>Fibrillin-2 N-term	1	dw092618_2_fbn2 n term ab3 t.6274.6274.3	controllerType=0 controllerNumber=1 scan=6274	19.3852
05483:3	1	K.C[+57.021]IC[+57.021]KPGFVLAPNGR.Y	641	C[+57]*2	530.277	3	1588.82	1588.81	0	4.2		Specific	741.08	741.08	741.08	11.52	245	>Fibrillin-2 N-term	1	dw092618_2_fbn2 n term ab3 t.6219.6219.3	controllerType=0 controllerNumber=1 scan=6219	19.257
06400:3	1	K.C[+57.021]IC[+57.021]KPGFVLAPN[+0.984]GR.Y	641	C[+57]*2, N[+1]	530.608	3	1589.81	1589.79	0	10.4		Specific	242.21	242.21	242.21	2.21	245	>Fibrillin-2 N-term	1	dw092618_2_fbn2 n term ab3 t.6975.6975.3	controllerType=0 controllerNumber=1 scan=6975	21.0213
06266:3	1	K.C[+57.021]IC[+57.021]KPGFVLAPN[+0.984]GR.Y	641	C[+57]*2, N[+1]	530.605	3	1589.8	1589.79	0	5.1		Specific	258.07	258.07	258.07	2.92	245	>Fibrillin-2 N-term	1	dw092618_2_fbn2 n term ab3 t.6865.6865.3	controllerType=0 controllerNumber=1 scan=6865	20.763
06331:3	1	K.C[+57.021]IC[+57.021]KPGFVLAPN[+0.984]GR.Y	641	C[+57]*2, N[+1]	530.605	3	1589.8	1589.79	0	4		Specific	350.96	350.96	350.96	4.56	245	>Fibrillin-2 N-term	1	dw092618_2_fbn2 n term ab3 t.6919.6919.3	controllerType=0 controllerNumber=1 scan=6919	20.8908
08324:2	1	K.C[+57.021][-17.027]IC[+57.021]KPGFVLAPNGR.Y	641	C[-17][+57]*2	786.398	2	1571.79	1571.78	0	3.6		Specific	352.15	352.15	352.15	3.83	245	>Fibrillin-2 N-term	1	dw092618_2_fbn2 n term ab3 t.8570.8570.2	controllerType=0 controllerNumber=1 scan=8570	24.7006
06020:3	1	K.C[+57.021]IC[+57.021]KPGFVLAPN[+0.984]GR.Y	641	C[+57]*2, N[+1]	530.605	3	1589.8	1589.79	0	3.9		Specific	452.62	452.62	452.62	7.42	245	>Fibrillin-2 N-term	1	dw092618_2_fbn2 n term ab3 t.6659.6659.3	controllerType=0 controllerNumber=1 scan=6659	20.2834
05890:3	1	K.C[+57.021]IC[+57.021]KPGFVLAPN[+0.984]GR.Y	641	C[+57]*2, N[+1]	530.603	3	1589.8	1589.79	0	1.7		Specific	639.61	639.61	639.61	9.5	245	>Fibrillin-2 N-term	1	dw092618_2_fbn2 n term ab3 t.6552.6552.3	controllerType=0 controllerNumber=1 scan=6552	20.0308
08175:2	1	K.C[+57.021][-17.027]IC[+57.021]KPGFVLAPNGR.Y	641	C[-17][+57]*2	786.396	2	1571.78	1571.78	0	1.5		Specific	688.11	642.6	642.6	10.24	245	>Fibrillin-2 N-term	1	dw092618_2_fbn2 n term ab3 t.8454.8454.2	controllerType=0 controllerNumber=1 scan=8454	24.4333
08240:2	1	K.C[+57.021][-17.027]IC[+57.021]KPGFVLAPNGR.Y	641	C[-17][+57]*2	786.396	2	1571.79	1571.78	0	1.9		Specific	706.41	680.38	680.38	11.24	245	>Fibrillin-2 N-term	1	dw092618_2_fbn2 n term ab3 t.8508.8508.2	controllerType=0 controllerNumber=1 scan=8508	24.5595
06022:3	1	K.C[+57.021]IC[+57.021]KPGFVLAPN[+0.984]GR.Y	641	C[+57]*2, N[+1]	530.605	3	1589.8	1589.79	0	3.9		Specific	736.98	736.98	736.98	11.52	245	>Fibrillin-2 N-term	1	dw092618_2_fbn2 n term ab3 t.6661.6661.3	controllerType=0 controllerNumber=1 scan=6661	20.2869
05822:3	1	K.C[+57.021]IC[+57.021]KPGFVLAPN[+0.984]GR.Y	641	C[+57]*2, N[+1]	530.605	3	1589.8	1589.79	0	3.9		Specific	743.34	743.34	743.34	11.52	245	>Fibrillin-2 N-term	1	dw092618_2_fbn2 n term ab3 t.6495.6495.3	controllerType=0 controllerNumber=1 scan=6495	19.8965
05951:3	1	K.C[+57.021]IC[+57.021]KPGFVLAPN[+0.984]GR.Y	641	C[+57]*2, N[+1]	530.606	3	1589.8	1589.79	0	6.3		Specific	767.92	767.92	767.92	12.01	245	>Fibrillin-2 N-term	1	dw092618_2_fbn2 n term ab3 t.6604.6604.3	controllerType=0 controllerNumber=1 scan=6604	20.154
08613:2	1	K.C[+57.021][-17.027]IC[+57.021]KPGFVLAPN[+0.984]GR.Y	641	C[-17][+57]*2, N[+1]	786.889	2	1572.77	1572.77	0	3		Specific	405.26	405.26	405.26	5.37	245	>Fibrillin-2 N-term	1	dw092618_2_fbn2 n term ab3 t.8804.8804.2	controllerType=0 controllerNumber=1 scan=8804	25.2541
08553:2	1	K.C[+57.021][-17.027]IC[+57.021]KPGFVLAPN[+0.984]GR.Y	641	C[-17][+57]*2, N[+1]	786.889	2	1572.77	1572.77	0	2.8		Specific	419.85	419.85	419.85	5.37	245	>Fibrillin-2 N-term	1	dw092618_2_fbn2 n term ab3 t.8753.8753.2	controllerType=0 controllerNumber=1 scan=8753	25.1329
08812:2	1	K.C[+57.021][-17.027]IC[+57.021]KPGFVLAPN[+0.984]GR.Y	641	C[-17][+57]*2, N[+1]	786.887	2	1572.77	1572.77	0	-0.1		Specific	602.22	545.3	545.3	6.63	245	>Fibrillin-2 N-term	1	dw092618_2_fbn2 n term ab3 t.8970.8970.2	controllerType=0 controllerNumber=1 scan=8970	25.6438
08751:2	1	K.C[+57.021][-17.027]IC[+57.021]KPGFVLAPN[+0.984]GR.Y	641	C[-17][+57]*2, N[+1]	786.889	2	1572.77	1572.77	0	3.5		Specific	695.56	632.5	632.5	10.26	245	>Fibrillin-2 N-term	1	dw092618_2_fbn2 n term ab3 t.8918.8918.2	controllerType=0 controllerNumber=1 scan=8918	25.5226
05197:4	1	R.YC[+57.021]TDVDEC[+57.021]QT[+203.079]PGIC[+57.021]M[+15.995]NGHC[+57.021]INSEGSFR.C	655	C[+57]*4, M[+16], T[+203]	857.345	4	3426.36	3426.34	0	4.6		Specific	251.01	251.01	9.6	2.19	245	>Fibrillin-2 N-term	1	dw092618_2_fbn2 n term ab3 t.5988.5988.4	controllerType=0 controllerNumber=1 scan=5988	18.7161
06019:3	1	R.YC[+57.021]TDVDEC[+57.021]QTPGIC[+57.021]M[+15.995]NGHC[+57.021]INSEGS[+162.053]FR.C	655	C[+57]*4, M[+16], S[+162]	1129.12	3	3385.33	3385.32	0	4.6		Specific	390.74	390.74	12.73	6.26	245	>Fibrillin-2 N-term	1	dw092618_2_fbn2 n term ab3 t.6657.6657.3	controllerType=0 controllerNumber=1 scan=6657	20.2771
07264:4	1	R.YC[+57.021]TDVDEC[+57.021]QTPGIC[+57.021]MN[+0.984]GHC[+57.021]INSEGS[+162.053]FR.C	655	C[+57]*4, N[+1], S[+162]	843.334	4	3370.32	3370.31	0	2.9		Specific	599.61	599.61	8.12	7.63	245	>Fibrillin-2 N-term	1	dw092618_2_fbn2 n term ab3 t.7709.7709.4	controllerType=0 controllerNumber=1 scan=7709	22.7009
07332:4	1	R.YC[+57.021]TDVDEC[+57.021]QTPGIC[+57.021]MN[+0.984]GHC[+57.021]INSEGS[+162.053]FR.C	655	C[+57]*4, N[+1], S[+162]	843.337	4	3370.33	3370.31	0	5.9		Specific	836.68	836.68	12.56	12.12	245	>Fibrillin-2 N-term	1	dw092618_2_fbn2 n term ab3 t.7759.7759.4	controllerType=0 controllerNumber=1 scan=7759	22.8198
07248:3	1	R.YC[+57.021]TDVDEC[+57.021]QTPGIC[+57.021]MN[+0.984]GHC[+57.021]INSEGS[+162.053]FR.C	655	C[+57]*4, N[+1], S[+162]	1124.11	3	3370.32	3370.31	0	3.6		Specific	987.58	987.58	9.14	15.81	245	>Fibrillin-2 N-term	1	dw092618_2_fbn2 n term ab3 t.7697.7697.3	controllerType=0 controllerNumber=1 scan=7697	22.6724
07387:3	1	R.YC[+57.021]TDVDEC[+57.021]QTPGIC[+57.021]MN[+0.984]GHC[+57.021]INSEGS[+162.053]FR.C	655	C[+57]*4, N[+1], S[+162]	1124.11	3	3370.31	3370.31	0	2.4		Specific	1004.95	1004.95	21.47	16.78	245	>Fibrillin-2 N-term	1	dw092618_2_fbn2 n term ab3 t.7803.7803.3	controllerType=0 controllerNumber=1 scan=7803	22.924
07317:3	1	R.YC[+57.021]TDVDEC[+57.021]QTPGIC[+57.021]MN[+0.984]GHC[+57.021]INSEGS[+162.053]FR.C	655	C[+57]*4, N[+1], S[+162]	1124.11	3	3370.32	3370.31	0	3.4		Specific	1144.22	1144.22	25.74	18.81	245	>Fibrillin-2 N-term	1	dw092618_2_fbn2 n term ab3 t.7748.7748.3	controllerType=0 controllerNumber=1 scan=7748	22.7939
05629:4	1	R.YC[+57.021]TDVDEC[+57.021]QT[+203.079]PGIC[+57.021]M[+15.995]N[+0.984]GHC[+57.021]INSEGSFR.C	655	C[+57]*4, M[+16], N[+1], T[+203]	857.59	4	3427.34	3427.33	0	3.4		Specific	180.56	180.56	9.6	1.8	245	>Fibrillin-2 N-term	1	dw092618_2_fbn2 n term ab3 t.6334.6334.4	controllerType=0 controllerNumber=1 scan=6334	19.5242
05693:4	1	R.YC[+57.021]TDVDEC[+57.021]QT[+203.079]PGIC[+57.021]M[+15.995]N[+0.984]GHC[+57.021]INSEGSFR.C	655	C[+57]*4, M[+16], N[+1], T[+203]	857.59	4	3427.34	3427.33	0	2.9		Specific	302.59	302.59	9.6	2.92	245	>Fibrillin-2 N-term	1	dw092618_2_fbn2 n term ab3 t.6387.6387.4	controllerType=0 controllerNumber=1 scan=6387	19.6468
08506:2	1	R.C[+57.021]DC[+57.021]PPGLAVGMDGR.V	682	C[+57]*2	752.822	2	1504.64	1504.63	0	2.4		Specific	196.07	196.07	196.07	2.31	245	>Fibrillin-2 N-term	1	dw092618_2_fbn2 n term ab3 t.8716.8716.2	controllerType=0 controllerNumber=1 scan=8716	25.0461
06302:2	1	R.C[+57.021]DC[+57.021]PPGLAVGMDGR.V	682	C[+57]*2	752.824	2	1504.64	1504.63	0	4		Specific	293.61	293.61	293.61	3.79	245	>Fibrillin-2 N-term	1	dw092618_2_fbn2 n term ab3 t.6896.6896.2	controllerType=0 controllerNumber=1 scan=6896	20.8365
06251:3	1	R.C[+57.021]DC[+57.021]PPGLAVGMDGR.V	682	C[+57]*2	502.218	3	1504.64	1504.63	0	4.1		Specific	317.23	317.23	317.23	5.2	245	>Fibrillin-2 N-term	1	dw092618_2_fbn2 n term ab3 t.6852.6852.3	controllerType=0 controllerNumber=1 scan=6852	20.7329
06542:2	1	R.C[+57.021]DC[+57.021]PPGLAVGMDGR.V	682	C[+57]*2	752.824	2	1504.64	1504.63	0	3.9		Specific	329.52	329.52	329.52	4.56	245	>Fibrillin-2 N-term	1	dw092618_2_fbn2 n term ab3 t.7095.7095.2	controllerType=0 controllerNumber=1 scan=7095	21.3022
06614:2	1	R.C[+57.021]DC[+57.021]PPGLAVGMDGR.V	682	C[+57]*2	752.823	2	1504.64	1504.63	0	2.8		Specific	370.5	370.5	370.5	6.97	245	>Fibrillin-2 N-term	1	dw092618_2_fbn2 n term ab3 t.7151.7151.2	controllerType=0 controllerNumber=1 scan=7151	21.4299
06167:3	1	R.C[+57.021]DC[+57.021]PPGLAVGMDGR.V	682	C[+57]*2	502.217	3	1504.64	1504.63	0	1		Specific	427.25	427.25	427.25	7.03	245	>Fibrillin-2 N-term	1	dw092618_2_fbn2 n term ab3 t.6778.6778.3	controllerType=0 controllerNumber=1 scan=6778	20.5606
06435:2	1	R.C[+57.021]DC[+57.021]PPGLAVGMDGR.V	682	C[+57]*2	752.823	2	1504.64	1504.63	0	2.5		Specific	675.66	675.66	675.66	10.5	245	>Fibrillin-2 N-term	1	dw092618_2_fbn2 n term ab3 t.7004.7004.2	controllerType=0 controllerNumber=1 scan=7004	21.0896
06106:2	1	R.C[+57.021]DC[+57.021]PPGLAVGMDGR.V	682	C[+57]*2	752.823	2	1504.64	1504.63	0	3		Specific	709.95	688.77	688.77	11.52	245	>Fibrillin-2 N-term	1	dw092618_2_fbn2 n term ab3 t.6727.6727.2	controllerType=0 controllerNumber=1 scan=6727	20.4421
06364:2	1	R.C[+57.021]DC[+57.021]PPGLAVGMDGR.V	682	C[+57]*2	752.823	2	1504.64	1504.63	0	3.5		Specific	767.53	767.53	767.53	12.52	245	>Fibrillin-2 N-term	1	dw092618_2_fbn2 n term ab3 t.6947.6947.2	controllerType=0 controllerNumber=1 scan=6947	20.9568
06296:2	1	R.C[+57.021]DC[+57.021]PPGLAVGMDGR.V	682	C[+57]*2	752.824	2	1504.64	1504.63	0	4		Specific	774.05	774.05	774.05	12.52	245	>Fibrillin-2 N-term	1	dw092618_2_fbn2 n term ab3 t.6891.6891.2	controllerType=0 controllerNumber=1 scan=6891	20.8257
06231:2	1	R.C[+57.021]DC[+57.021]PPGLAVGMDGR.V	682	C[+57]*2	752.823	2	1504.64	1504.63	0	3.4		Specific	827.01	827.01	827.01	13.52	245	>Fibrillin-2 N-term	1	dw092618_2_fbn2 n term ab3 t.6836.6836.2	controllerType=0 controllerNumber=1 scan=6836	20.6962
06170:2	1	R.C[+57.021]DC[+57.021]PPGLAVGMDGR.V	682	C[+57]*2	752.821	2	1504.64	1504.63	0	0.9		Specific	836.48	836.48	836.48	13.5	245	>Fibrillin-2 N-term	1	dw092618_2_fbn2 n term ab3 t.6781.6781.2	controllerType=0 controllerNumber=1 scan=6781	20.568
05071:2	1	R.C[+57.021]DC[+57.021]PPGLAVGMD[+15.995]GR.V	682	C[+57]*2, D[+16]	760.821	2	1520.63	1520.63	0	3.3		Specific	405.8	405.8	4	7.23	245	>Fibrillin-2 N-term	1	dw092618_2_fbn2 n term ab3 t.5885.5885.2	controllerType=0 controllerNumber=1 scan=5885	18.4748
04990:2	1	R.C[+57.021]DC[+57.021]PPGLAVGMD[+15.995]GR.V	682	C[+57]*2, D[+16]	760.819	2	1520.63	1520.63	0	0.7		Specific	407.55	407.55	4	7.2	245	>Fibrillin-2 N-term	1	dw092618_2_fbn2 n term ab3 t.5819.5819.2	controllerType=0 controllerNumber=1 scan=5819	18.3226
05909:2	1	R.C[+57.021]DC[+57.021]PPGLAVGMD[+15.995]GR.V	682	C[+57]*2, D[+16]	760.82	2	1520.63	1520.63	0	2.3		Specific	433.61	433.61	4	7.2	245	>Fibrillin-2 N-term	1	dw092618_2_fbn2 n term ab3 t.6569.6569.2	controllerType=0 controllerNumber=1 scan=6569	20.0696
06017:2	1	R.C[+57.021]DC[+57.021]PPGLAVGMD[+15.995]GR.V	682	C[+57]*2, D[+16]	760.821	2	1520.64	1520.63	0	4		Specific	434.91	434.91	4	7.23	245	>Fibrillin-2 N-term	1	dw092618_2_fbn2 n term ab3 t.6655.6655.2	controllerType=0 controllerNumber=1 scan=6655	20.2727
06228:2	1	R.C[+57.021]DC[+57.021]PPGLAVGMD[+15.995]GR.V	682	C[+57]*2, D[+16]	760.82	2	1520.63	1520.63	0	2.5		Specific	438.75	438.75	4	7.2	245	>Fibrillin-2 N-term	1	dw092618_2_fbn2 n term ab3 t.6832.6832.2	controllerType=0 controllerNumber=1 scan=6832	20.6863
06099:2	1	R.C[+57.021]DC[+57.021]PPGLAVGM[+15.995]DGR.V	682	C[+57]*2, M[+16]	760.821	2	1520.64	1520.63	0	4.3		Specific	475.67	475.67	17.25	7.42	245	>Fibrillin-2 N-term	1	dw092618_2_fbn2 n term ab3 t.6720.6720.2	controllerType=0 controllerNumber=1 scan=6720	20.4244
08476:2	1	R.C[+57.021][-17.027]DC[+57.021]PPGLAVGMDGR.V	682	C[-17][+57]*2	744.31	2	1487.61	1487.61	0	3.1		Specific	566.03	566.03	566.03	8.52	245	>Fibrillin-2 N-term	1	dw092618_2_fbn2 n term ab3 t.8695.8695.2	controllerType=0 controllerNumber=1 scan=8695	24.9961
08505:2	1	R.C[+57.021][-17.027]DC[+57.021]PPGLAVGMD[+15.995]GR.V	682	C[-17][+57]*2, D[+16]	752.3	2	1503.59	1503.6	0	-6.8		Specific	155.97	155.97	4	1.67	245	>Fibrillin-2 N-term	1	dw092618_2_fbn2 n term ab3 t.8716.8716.2	controllerType=0 controllerNumber=1 scan=8716	25.0461
02758:2	1	R.VC[+57.021]VDTHMR.S	696	C[+57]	509.234	2	1017.46	1017.46	0	1.1		Specific	228.63	228.63	228.63	2.34	245	>Fibrillin-2 N-term	1	dw092618_2_fbn2 n term ab3 t.3744.3744.2	controllerType=0 controllerNumber=1 scan=3744	13.3697
03517:3	1	K.KGVC[+57.021]VRPFPGAVTK.S	712	C[+57]	505.954	3	1515.85	1515.85	0	1.4		Specific	3.43	3.43	3.43	1.63	245	>Fibrillin-2 N-term	1	dw092618_2_fbn2 n term ab3 t.4473.4473.3	controllerType=0 controllerNumber=1 scan=4473	15.1551
03592:3	1	K.KGVC[+57.021]VRPFPGAVTK.S	712	C[+57]	505.954	3	1515.85	1515.85	0	1.4		Specific	91.23	91.23	91.23	1.63	245	>Fibrillin-2 N-term	1	dw092618_2_fbn2 n term ab3 t.4546.4546.3	controllerType=0 controllerNumber=1 scan=4546	15.3293
03685:3	1	K.KGVC[+57.021]VRPFPGAVTK.S	712	C[+57]	505.955	3	1515.85	1515.85	0	2.1		Specific	102.53	102.53	102.53	1.63	245	>Fibrillin-2 N-term	1	dw092618_2_fbn2 n term ab3 t.4628.4628.3	controllerType=0 controllerNumber=1 scan=4628	15.5229
03738:3	1	K.KGVC[+57.021]VRPFPGAVTK.S	712	C[+57]	505.954	3	1515.85	1515.85	0	1.7		Specific	117.89	117.89	117.89	1.7	245	>Fibrillin-2 N-term	1	dw092618_2_fbn2 n term ab3 t.4679.4679.3	controllerType=0 controllerNumber=1 scan=4679	15.6434
04084:3	1	K.KGVC[+57.021]VRPFPGAVTK.S	712	C[+57]	505.955	3	1515.85	1515.85	0	2.5		Specific	131.03	131.03	131.03	1.64	245	>Fibrillin-2 N-term	1	dw092618_2_fbn2 n term ab3 t.4988.4988.3	controllerType=0 controllerNumber=1 scan=4988	16.3729
03905:3	1	K.KGVC[+57.021]VRPFPGAVTK.S	712	C[+57]	505.955	3	1515.85	1515.85	0	2.9		Specific	225.81	225.81	225.81	2.21	245	>Fibrillin-2 N-term	1	dw092618_2_fbn2 n term ab3 t.4832.4832.3	controllerType=0 controllerNumber=1 scan=4832	16.0053
03786:3	1	K.KGVC[+57.021]VRPFPGAVTK.S	712	C[+57]	505.955	3	1515.85	1515.85	0	2		Specific	230.4	230.4	230.4	2.2	245	>Fibrillin-2 N-term	1	dw092618_2_fbn2 n term ab3 t.4727.4727.3	controllerType=0 controllerNumber=1 scan=4727	15.7594
03842:3	1	K.KGVC[+57.021]VRPFPGAVTK.S	712	C[+57]	505.955	3	1515.85	1515.85	0	3		Specific	231.27	231.27	231.27	2.21	245	>Fibrillin-2 N-term	1	dw092618_2_fbn2 n term ab3 t.4780.4780.3	controllerType=0 controllerNumber=1 scan=4780	15.8835
03963:3	1	K.KGVC[+57.021]VRPFPGAVTK.S	712	C[+57]	505.955	3	1515.85	1515.85	0	2.7		Specific	301.02	301.02	301.02	3.53	245	>Fibrillin-2 N-term	1	dw092618_2_fbn2 n term ab3 t.4885.4885.3	controllerType=0 controllerNumber=1 scan=4885	16.1309
05339:3	1	K.GVC[+57.021]VRPFPGAVTK.S	713	C[+57]	463.257	3	1387.75	1387.75	0	2.5		Specific	169.49	169.49	169.49	2.32	245	>Fibrillin-2 N-term	1	dw092618_2_fbn2 n term ab3 t.6102.6102.3	controllerType=0 controllerNumber=1 scan=6102	18.982
04683:3	1	K.GVC[+57.021]VRPFPGAVTK.S	713	C[+57]	463.258	3	1387.76	1387.75	0	6.2		Specific	405.42	380.84	380.84	6.32	245	>Fibrillin-2 N-term	1	dw092618_2_fbn2 n term ab3 t.5557.5557.3	controllerType=0 controllerNumber=1 scan=5557	17.7175
04997:3	1	K.GVC[+57.021]VRPFPGAVTK.S	713	C[+57]	463.257	3	1387.76	1387.75	0	3.4		Specific	483.88	483.88	483.88	7.16	245	>Fibrillin-2 N-term	1	dw092618_2_fbn2 n term ab3 t.5827.5827.3	controllerType=0 controllerNumber=1 scan=5827	18.3415
04926:3	1	K.GVC[+57.021]VRPFPGAVTK.S	713	C[+57]	463.257	3	1387.76	1387.75	0	2.8		Specific	494.34	420.58	420.58	7.16	245	>Fibrillin-2 N-term	1	dw092618_2_fbn2 n term ab3 t.5769.5769.3	controllerType=0 controllerNumber=1 scan=5769	18.2066
04737:3	1	K.GVC[+57.021]VRPFPGAVTK.S	713	C[+57]	463.256	3	1387.75	1387.75	0	1.1		Specific	502.66	444.47	444.47	7.14	245	>Fibrillin-2 N-term	1	dw092618_2_fbn2 n term ab3 t.5606.5606.3	controllerType=0 controllerNumber=1 scan=5606	17.8297
04861:3	1	K.GVC[+57.021]VRPFPGAVTK.S	713	C[+57]	463.256	3	1387.75	1387.75	0	2		Specific	522	436.22	436.22	7.2	245	>Fibrillin-2 N-term	1	dw092618_2_fbn2 n term ab3 t.5715.5715.3	controllerType=0 controllerNumber=1 scan=5715	18.0808
04802:3	1	K.GVC[+57.021]VRPFPGAVTK.S	713	C[+57]	463.255	3	1387.75	1387.75	0	0.2		Specific	522.81	359.23	359.23	5.01	245	>Fibrillin-2 N-term	1	dw092618_2_fbn2 n term ab3 t.5661.5661.3	controllerType=0 controllerNumber=1 scan=5661	17.9568
06211:3	1	K.SEC[+57.021]C[+57.021]C[+57.021]ANPDYGFGEPC[+57.021]QPC[+57.021]PAK.N	726	C[+57]*5	868.664	3	2603.98	2603.97	0	2.3		Specific	671.83	671.83	671.83	10.16	245	>Fibrillin-2 N-term	1	dw092618_2_fbn2 n term ab3 t.6816.6816.3	controllerType=0 controllerNumber=1 scan=6816	20.6498
06082:3	1	K.SEC[+57.021]C[+57.021]C[+57.021]ANPDYGFGEPC[+57.021]QPC[+57.021]PAK.N	726	C[+57]*5	868.664	3	2603.98	2603.97	0	2.7		Specific	731.6	731.6	731.6	11.18	245	>Fibrillin-2 N-term	1	dw092618_2_fbn2 n term ab3 t.6706.6706.3	controllerType=0 controllerNumber=1 scan=6706	20.3921
06144:3	1	K.SEC[+57.021]C[+57.021]C[+57.021]ANPDYGFGEPC[+57.021]QPC[+57.021]PAK.N	726	C[+57]*5	868.664	3	2603.98	2603.97	0	2.6		Specific	888.94	888.94	888.94	14.18	245	>Fibrillin-2 N-term	1	dw092618_2_fbn2 n term ab3 t.6758.6758.3	controllerType=0 controllerNumber=1 scan=6758	20.5154
06621:3	1	K.NSAEFHGLC[+57.021]SSGVGITVDGR.D	748	C[+57]	688.327	3	2062.97	2062.96	0	3		Specific	855.56	855.56	855.56	13.64	245	>Fibrillin-2 N-term	1	dw092618_2_fbn2 n term ab3 t.7158.7158.3	controllerType=0 controllerNumber=1 scan=7158	21.4466
06678:3	1	K.NSAEFHGLC[+57.021]SSGVGITVDGR.D	748	C[+57]	688.328	3	2062.97	2062.96	0	4.1		Specific	921.61	921.61	921.61	14.64	245	>Fibrillin-2 N-term	1	dw092618_2_fbn2 n term ab3 t.7209.7209.3	controllerType=0 controllerNumber=1 scan=7209	21.5653
09801:3	1	R.DINEC[+57.021]ALDPDIC[+57.021]ANGIC[+57.021]ENLR.G	768	C[+57]*3	821.368	3	2462.09	2462.07	0	6.1		Specific	117.34	117.34	117.34	1.68	245	>Fibrillin-2 N-term	1	dw092618_2_fbn2 n term ab3 t.9804.9804.3	controllerType=0 controllerNumber=1 scan=9804	27.6197
09273:2	1	R.DINEC[+57.021]ALDPDIC[+57.021]ANGIC[+57.021]ENLR.G	768	C[+57]*3	1231.54	2	2462.07	2462.07	0	-3.2		Specific	567.69	567.69	567.69	7.35	245	>Fibrillin-2 N-term	1	dw092618_2_fbn2 n term ab3 t.9366.9366.2	controllerType=0 controllerNumber=1 scan=9366	26.5802
09201:2	1	R.DINEC[+57.021]ALDPDIC[+57.021]ANGIC[+57.021]ENLR.G	768	C[+57]*3	1231.55	2	2462.09	2462.07	0	8.3		Specific	671.61	671.61	671.61	9.76	245	>Fibrillin-2 N-term	1	dw092618_2_fbn2 n term ab3 t.9307.9307.2	controllerType=0 controllerNumber=1 scan=9307	26.4407
09147:2	1	R.DINEC[+57.021]ALDPDIC[+57.021]ANGIC[+57.021]ENLR.G	768	C[+57]*3	1231.54	2	2462.08	2462.07	0	2.6		Specific	738.02	738.02	738.02	11.36	245	>Fibrillin-2 N-term	1	dw092618_2_fbn2 n term ab3 t.9258.9258.2	controllerType=0 controllerNumber=1 scan=9258	26.3227
09125:3	1	R.DINEC[+57.021]ALDPDIC[+57.021]ANGIC[+57.021]ENLR.G	768	C[+57]*3	821.367	3	2462.09	2462.07	0	4.6		Specific	814.19	814.19	814.19	13.18	245	>Fibrillin-2 N-term	1	dw092618_2_fbn2 n term ab3 t.9241.9241.3	controllerType=0 controllerNumber=1 scan=9241	26.2838
09187:3	1	R.DINEC[+57.021]ALDPDIC[+57.021]ANGIC[+57.021]ENLR.G	768	C[+57]*3	821.369	3	2462.09	2462.07	0	7.4		Specific	816.41	816.41	816.41	12.58	245	>Fibrillin-2 N-term	1	dw092618_2_fbn2 n term ab3 t.9294.9294.3	controllerType=0 controllerNumber=1 scan=9294	26.4099
09366:3	1	R.DINEC[+57.021]ALDPDIC[+57.021]AN[+0.984]GIC[+57.021]ENLR.G	768	C[+57]*3, N[+1]	821.696	3	2463.07	2463.06	0	5.5		Specific	555.64	555.64	156.23	6.76	245	>Fibrillin-2 N-term	1	dw092618_2_fbn2 n term ab3 t.9441.9441.3	controllerType=0 controllerNumber=1 scan=9441	26.758
09274:2	1	R.DINEC[+57.021]ALDPDIC[+57.021]AN[+0.984]GIC[+57.021]ENLR.G	768	C[+57]*3, N[+1]	1232.04	2	2463.07	2463.06	0	5.5		Specific	655.55	655.55	116.8	9.85	245	>Fibrillin-2 N-term	1	dw092618_2_fbn2 n term ab3 t.9366.9366.2	controllerType=0 controllerNumber=1 scan=9366	26.5802
09490:3	1	R.DINEC[+57.021]ALDPDIC[+57.021]AN[+0.984]GIC[+57.021]ENLR.G	768	C[+57]*3, N[+1]	821.697	3	2463.07	2463.06	0	6.7		Specific	657.32	657.32	163.14	9.67	245	>Fibrillin-2 N-term	1	dw092618_2_fbn2 n term ab3 t.9548.9548.3	controllerType=0 controllerNumber=1 scan=9548	27.0113
09426:3	1	R.DINEC[+57.021]ALDPDIC[+57.021]AN[+0.984]GIC[+57.021]ENLR.G	768	C[+57]*3, N[+1]	821.695	3	2463.07	2463.06	0	4.5		Specific	728.57	728.57	167.24	11.18	245	>Fibrillin-2 N-term	1	dw092618_2_fbn2 n term ab3 t.9494.9494.3	controllerType=0 controllerNumber=1 scan=9494	26.8836
09283:3	1	R.DINEC[+57.021]ALDPDIC[+57.021]AN[+0.984]GIC[+57.021]ENLR.G	768	C[+57]*3, N[+1]	821.697	3	2463.08	2463.06	0	7.9		Specific	846.71	846.71	150.74	12.58	245	>Fibrillin-2 N-term	1	dw092618_2_fbn2 n term ab3 t.9373.9373.3	controllerType=0 controllerNumber=1 scan=9373	26.5981
02604:2	1	R.C[+57.021]NC[+57.021]NSGYEPDASGR.N	793	C[+57]*2	793.801	2	1586.59	1586.6	0	-1		Specific	52.64	52.64	52.64	1.63	245	>Fibrillin-2 N-term	1	dw092618_2_fbn2 n term ab3 t.3592.3592.2	controllerType=0 controllerNumber=1 scan=3592	12.9773
03169:2	1	R.C[+57.021]NC[+57.021]NSGYEPDASGR.N	793	C[+57]*2	793.802	2	1586.6	1586.6	0	0.6		Specific	67.35	67.35	67.35	1.81	245	>Fibrillin-2 N-term	1	dw092618_2_fbn2 n term ab3 t.4137.4137.2	controllerType=0 controllerNumber=1 scan=4137	14.3414
02647:2	1	R.C[+57.021]NC[+57.021]NSGYEPDASGR.N	793	C[+57]*2	793.803	2	1586.6	1586.6	0	1.8		Specific	162.04	162.04	162.04	2.65	245	>Fibrillin-2 N-term	1	dw092618_2_fbn2 n term ab3 t.3638.3638.2	controllerType=0 controllerNumber=1 scan=3638	13.1006
02690:2	1	R.C[+57.021]NC[+57.021]NSGYEPDASGR.N	793	C[+57]*2	793.802	2	1586.6	1586.6	0	1.1		Specific	194.91	194.91	194.91	4.27	245	>Fibrillin-2 N-term	1	dw092618_2_fbn2 n term ab3 t.3679.3679.2	controllerType=0 controllerNumber=1 scan=3679	13.2068
02738:2	1	R.C[+57.021]NC[+57.021]NSGYEPDASGR.N	793	C[+57]*2	793.802	2	1586.6	1586.6	0	0.2		Specific	263.95	263.95	263.95	3.97	245	>Fibrillin-2 N-term	1	dw092618_2_fbn2 n term ab3 t.3723.3723.2	controllerType=0 controllerNumber=1 scan=3723	13.3151
02833:2	1	R.C[+57.021]NC[+57.021]NSGYEPDASGR.N	793	C[+57]*2	793.804	2	1586.6	1586.6	0	3.1		Specific	349.8	349.8	349.8	5.68	245	>Fibrillin-2 N-term	1	dw092618_2_fbn2 n term ab3 t.3815.3815.2	controllerType=0 controllerNumber=1 scan=3815	13.5488
02791:2	1	R.C[+57.021]NC[+57.021]NSGYEPDASGR.N	793	C[+57]*2	793.801	2	1586.6	1586.6	0	-0.3		Specific	364.01	364.01	364.01	5.94	245	>Fibrillin-2 N-term	1	dw092618_2_fbn2 n term ab3 t.3773.3773.2	controllerType=0 controllerNumber=1 scan=3773	13.4409
03110:2	1	R.C[+57.021]NC[+57.021]NSGYEPDASGR.N	793	C[+57]*2	793.807	2	1586.61	1586.6	0	6.4		Specific	426.17	426.17	426.17	6.71	245	>Fibrillin-2 N-term	1	dw092618_2_fbn2 n term ab3 t.4081.4081.2	controllerType=0 controllerNumber=1 scan=4081	14.2048
02926:2	1	R.C[+57.021]NC[+57.021]NSGYEPDASGR.N	793	C[+57]*2	793.803	2	1586.6	1586.6	0	2.3		Specific	474.73	474.73	474.73	7.4	245	>Fibrillin-2 N-term	1	dw092618_2_fbn2 n term ab3 t.3903.3903.2	controllerType=0 controllerNumber=1 scan=3903	13.768
02973:2	1	R.C[+57.021]NC[+57.021]NSGYEPDASGR.N	793	C[+57]*2	793.803	2	1586.6	1586.6	0	1.6		Specific	518.45	518.45	518.45	7.53	245	>Fibrillin-2 N-term	1	dw092618_2_fbn2 n term ab3 t.3949.3949.2	controllerType=0 controllerNumber=1 scan=3949	13.8804
03061:2	1	R.C[+57.021]NC[+57.021]NSGYEPDASGR.N	793	C[+57]*2	793.804	2	1586.6	1586.6	0	2.6		Specific	697.13	697.13	697.13	10.52	245	>Fibrillin-2 N-term	1	dw092618_2_fbn2 n term ab3 t.4035.4035.2	controllerType=0 controllerNumber=1 scan=4035	14.0924
03016:2	1	R.C[+57.021]NC[+57.021]NSGYEPDASGR.N	793	C[+57]*2	793.806	2	1586.6	1586.6	0	5.1		Specific	760.56	760.56	760.56	12.01	245	>Fibrillin-2 N-term	1	dw092618_2_fbn2 n term ab3 t.3991.3991.2	controllerType=0 controllerNumber=1 scan=3991	13.9852
04622:2	1	R.C[+57.021][-17.027]NC[+57.021]NSGYEPDASGR.N	793	C[-17][+57]*2	785.289	2	1569.57	1569.57	0	0.8		Specific	489.41	489.41	489.41	7.53	245	>Fibrillin-2 N-term	1	dw092618_2_fbn2 n term ab3 t.5494.5494.2	controllerType=0 controllerNumber=1 scan=5494	17.5708
04722:2	1	R.C[+57.021][-17.027]NC[+57.021]NSGYEPDASGR.N	793	C[-17][+57]*2	785.29	2	1569.57	1569.57	0	2.6		Specific	519.55	519.55	519.55	7.53	245	>Fibrillin-2 N-term	1	dw092618_2_fbn2 n term ab3 t.5594.5594.2	controllerType=0 controllerNumber=1 scan=5594	17.8032
07324:2	1	R.NC[+57.021]IDIDEC[+57.021]LVNR.L	807	C[+57]*2	760.846	2	1520.69	1520.68	0	1.6		Specific	467.47	397.77	397.77	7.01	245	>Fibrillin-2 N-term	1	dw092618_2_fbn2 n term ab3 t.7752.7752.2	controllerType=0 controllerNumber=1 scan=7752	22.8026
07257:2	1	R.NC[+57.021]IDIDEC[+57.021]LVNR.L	807	C[+57]*2	760.848	2	1520.69	1520.68	0	3.7		Specific	477.47	414.17	414.17	7.03	245	>Fibrillin-2 N-term	1	dw092618_2_fbn2 n term ab3 t.7702.7702.2	controllerType=0 controllerNumber=1 scan=7702	22.6832
07046:3	1	R.NC[+57.021]IDIDEC[+57.021]LVNR.L	807	C[+57]*2	507.568	3	1520.69	1520.68	0	3.3		Specific	511.62	302.13	302.13	5.54	245	>Fibrillin-2 N-term	1	dw092618_2_fbn2 n term ab3 t.7531.7531.3	controllerType=0 controllerNumber=1 scan=7531	22.2885
06923:3	1	R.NC[+57.021]IDIDEC[+57.021]LVNR.L	807	C[+57]*2	507.567	3	1520.69	1520.68	0	1.7		Specific	564.57	345.89	345.89	6.77	245	>Fibrillin-2 N-term	1	dw092618_2_fbn2 n term ab3 t.7426.7426.3	controllerType=0 controllerNumber=1 scan=7426	22.051
06982:3	1	R.NC[+57.021]IDIDEC[+57.021]LVNR.L	807	C[+57]*2	507.567	3	1520.69	1520.68	0	3.1		Specific	584.02	348.21	348.21	6.79	245	>Fibrillin-2 N-term	1	dw092618_2_fbn2 n term ab3 t.7477.7477.3	controllerType=0 controllerNumber=1 scan=7477	22.1666
06917:2	1	R.NC[+57.021]IDIDEC[+57.021]LVNR.L	807	C[+57]*2	760.847	2	1520.69	1520.68	0	3		Specific	624.81	467.32	467.32	9.13	245	>Fibrillin-2 N-term	1	dw092618_2_fbn2 n term ab3 t.7421.7421.2	controllerType=0 controllerNumber=1 scan=7421	22.0402
07044:2	1	R.NC[+57.021]IDIDEC[+57.021]LVNR.L	807	C[+57]*2	760.847	2	1520.69	1520.68	0	2		Specific	634.06	470.12	470.12	9.11	245	>Fibrillin-2 N-term	1	dw092618_2_fbn2 n term ab3 t.7529.7529.2	controllerType=0 controllerNumber=1 scan=7529	22.2842
06978:2	1	R.NC[+57.021]IDIDEC[+57.021]LVNR.L	807	C[+57]*2	760.847	2	1520.69	1520.68	0	2.6		Specific	638.95	482.87	482.87	9.11	245	>Fibrillin-2 N-term	1	dw092618_2_fbn2 n term ab3 t.7473.7473.2	controllerType=0 controllerNumber=1 scan=7473	22.1607
08233:3	1	R.N[+0.984]C[+57.021]IDIDEC[+57.021]LVNR.L	807	C[+57]*2, N[+1]	507.895	3	1521.67	1521.67	0	2.3		Specific	49.8	49.8	49.8	1.64	245	>Fibrillin-2 N-term	1	dw092618_2_fbn2 n term ab3 t.8502.8502.3	controllerType=0 controllerNumber=1 scan=8502	24.5445
08193:2	1	R.N[+0.984]C[+57.021]IDIDEC[+57.021]LVNR.L	807	C[+57]*2, N[+1]	761.339	2	1521.67	1521.67	0	2.6		Specific	628.14	495.27	495.27	9.11	245	>Fibrillin-2 N-term	1	dw092618_2_fbn2 n term ab3 t.8470.8470.2	controllerType=0 controllerNumber=1 scan=8470	24.4699
06920:4	1	R.[+14.016]NC[+57.021]IDIDEC[+57.021]LVNRLLC[+57.021]DNGLC[+57.021]R.N	807	.[14], C[+57]*4	659.812	4	2636.23	2636.2	0	8.2		Specific	48.62	48.62	18.8	0.16	245	>Fibrillin-2 N-term	1	dw092618_2_fbn2 n term ab3 t.7423.7423.4	controllerType=0 controllerNumber=1 scan=7423	22.0445
06983:4	1	R.[+14.016]NC[+57.021]IDIDEC[+57.021]LVNRLLC[+57.021]DNGLC[+57.021]R.N	807	.[14], C[+57]*4	659.811	4	2636.22	2636.2	0	7.1		Specific	59.42	59.42	18.8	0.17	245	>Fibrillin-2 N-term	1	dw092618_2_fbn2 n term ab3 t.7478.7478.4	controllerType=0 controllerNumber=1 scan=7478	22.1688
04311:2	1	R.LLC[+57.021]DNGLC[+57.021]R.N	819	C[+57]*2	560.766	2	1120.53	1120.52	0	1.5		Specific	345.86	213.98	213.98	2.7	245	>Fibrillin-2 N-term	1	dw092618_2_fbn2 n term ab3 t.5188.5188.2	controllerType=0 controllerNumber=1 scan=5188	16.8486
04846:2	1	R.LLC[+57.021]DNGLC[+57.021]R.N	819	C[+57]*2	560.767	2	1120.53	1120.52	0	2.1		Specific	413.68	326.19	326.19	4.16	245	>Fibrillin-2 N-term	1	dw092618_2_fbn2 n term ab3 t.5702.5702.2	controllerType=0 controllerNumber=1 scan=5702	18.0524
04786:2	1	R.LLC[+57.021]DNGLC[+57.021]R.N	819	C[+57]*2	560.766	2	1120.53	1120.52	0	1.8		Specific	415.96	345.68	345.68	5.28	245	>Fibrillin-2 N-term	1	dw092618_2_fbn2 n term ab3 t.5647.5647.2	controllerType=0 controllerNumber=1 scan=5647	17.9256
04347:2	1	R.LLC[+57.021]DNGLC[+57.021]R.N	819	C[+57]*2	560.766	2	1120.52	1120.52	0	0.8		Specific	443.75	290.98	290.98	5.2	245	>Fibrillin-2 N-term	1	dw092618_2_fbn2 n term ab3 t.5219.5219.2	controllerType=0 controllerNumber=1 scan=5219	16.92
04668:2	1	R.LLC[+57.021]DNGLC[+57.021]R.N	819	C[+57]*2	560.766	2	1120.53	1120.52	0	1.4		Specific	466.61	342.73	342.73	5.48	245	>Fibrillin-2 N-term	1	dw092618_2_fbn2 n term ab3 t.5544.5544.2	controllerType=0 controllerNumber=1 scan=5544	17.6888
04392:2	1	R.LLC[+57.021]DNGLC[+57.021]R.N	819	C[+57]*2	560.766	2	1120.53	1120.52	0	1.8		Specific	468.13	366.68	366.68	6.65	245	>Fibrillin-2 N-term	1	dw092618_2_fbn2 n term ab3 t.5263.5263.2	controllerType=0 controllerNumber=1 scan=5263	17.0244
04531:2	1	R.LLC[+57.021]DNGLC[+57.021]R.N	819	C[+57]*2	560.766	2	1120.53	1120.52	0	1		Specific	469.81	326.01	326.01	5.48	245	>Fibrillin-2 N-term	1	dw092618_2_fbn2 n term ab3 t.5399.5399.2	controllerType=0 controllerNumber=1 scan=5399	17.3453
04723:2	1	R.LLC[+57.021]DNGLC[+57.021]R.N	819	C[+57]*2	560.767	2	1120.53	1120.52	0	2		Specific	471.84	355.46	355.46	5.48	245	>Fibrillin-2 N-term	1	dw092618_2_fbn2 n term ab3 t.5595.5595.2	controllerType=0 controllerNumber=1 scan=5595	17.805
04482:2	1	R.LLC[+57.021]DNGLC[+57.021]R.N	819	C[+57]*2	560.766	2	1120.52	1120.52	0	0.9		Specific	472.91	329.49	329.49	5.48	245	>Fibrillin-2 N-term	1	dw092618_2_fbn2 n term ab3 t.5352.5352.2	controllerType=0 controllerNumber=1 scan=5352	17.2362
04435:2	1	R.LLC[+57.021]DNGLC[+57.021]R.N	819	C[+57]*2	560.767	2	1120.53	1120.52	0	1.9		Specific	473.04	337.55	337.55	5.48	245	>Fibrillin-2 N-term	1	dw092618_2_fbn2 n term ab3 t.5307.5307.2	controllerType=0 controllerNumber=1 scan=5307	17.1296
04576:2	1	R.LLC[+57.021]DNGLC[+57.021]R.N	819	C[+57]*2	560.766	2	1120.53	1120.52	0	1.2		Specific	477.45	362.8	362.8	6.65	245	>Fibrillin-2 N-term	1	dw092618_2_fbn2 n term ab3 t.5446.5446.2	controllerType=0 controllerNumber=1 scan=5446	17.4586
04625:2	1	R.LLC[+57.021]DNGLC[+57.021]R.N	819	C[+57]*2	560.766	2	1120.53	1120.52	0	1.3		Specific	487.52	319.05	319.05	3.89	245	>Fibrillin-2 N-term	1	dw092618_2_fbn2 n term ab3 t.5498.5498.2	controllerType=0 controllerNumber=1 scan=5498	17.5807
05146:2	1	R.LLC[+57.021]DN[+0.984]GLC[+57.021]R.N	819	C[+57]*2, N[+1]	561.258	2	1121.51	1121.51	0	1.4		Specific	225.34	225.34	225.34	1.9	245	>Fibrillin-2 N-term	1	dw092618_2_fbn2 n term ab3 t.5946.5946.3	controllerType=0 controllerNumber=1 scan=5946	18.6175
05114:2	1	R.LLC[+57.021]DN[+0.984]GLC[+57.021]R.N	819	C[+57]*2, N[+1]	561.259	2	1121.51	1121.51	0	2.8		Specific	424.03	348.6	348.6	3.72	245	>Fibrillin-2 N-term	1	dw092618_2_fbn2 n term ab3 t.5923.5923.2	controllerType=0 controllerNumber=1 scan=5923	18.5638
04787:2	1	R.LLC[+57.021]DN[+0.984]GLC[+57.021]R.N	819	C[+57]*2, N[+1]	561.257	2	1121.51	1121.51	0	-0.3		Specific	433.56	382.41	382.41	5.44	245	>Fibrillin-2 N-term	1	dw092618_2_fbn2 n term ab3 t.5647.5647.2	controllerType=0 controllerNumber=1 scan=5647	17.9256
04977:2	1	R.LLC[+57.021]DN[+0.984]GLC[+57.021]R.N	819	C[+57]*2, N[+1]	561.259	2	1121.51	1121.51	0	2.2		Specific	439.22	339.05	339.05	4.16	245	>Fibrillin-2 N-term	1	dw092618_2_fbn2 n term ab3 t.5812.5812.2	controllerType=0 controllerNumber=1 scan=5812	18.3074
04911:2	1	R.LLC[+57.021]DN[+0.984]GLC[+57.021]R.N	819	C[+57]*2, N[+1]	561.259	2	1121.51	1121.51	0	1.8		Specific	447.83	378.6	378.6	5.52	245	>Fibrillin-2 N-term	1	dw092618_2_fbn2 n term ab3 t.5757.5757.2	controllerType=0 controllerNumber=1 scan=5757	18.1796
04847:2	1	R.LLC[+57.021]DN[+0.984]GLC[+57.021]R.N	819	C[+57]*2, N[+1]	561.259	2	1121.51	1121.51	0	1.9		Specific	457.83	373.43	373.43	5.52	245	>Fibrillin-2 N-term	1	dw092618_2_fbn2 n term ab3 t.5702.5702.2	controllerType=0 controllerNumber=1 scan=5702	18.0524
05047:2	1	R.LLC[+57.021]DN[+0.984]GLC[+57.021]R.N	819	C[+57]*2, N[+1]	561.259	2	1121.51	1121.51	0	3.1		Specific	474.51	416.65	416.65	6.67	245	>Fibrillin-2 N-term	1	dw092618_2_fbn2 n term ab3 t.5867.5867.2	controllerType=0 controllerNumber=1 scan=5867	18.4356
04938:3	1	R.TETETC[+57.021]EDINEC[+57.021]ES[+162.053]NPC[+57.021]VNGAC[+57.021]R.N	845	C[+57]*4, S[+162]	969.709	3	2907.11	2907.1	0	3.2		Specific	718.13	718.13	6	11.18	245	>Fibrillin-2 N-term	1	dw092618_2_fbn2 n term ab3 t.5781.5781.3	controllerType=0 controllerNumber=1 scan=5781	18.2345
04884:3	1	R.TETETC[+57.021]EDINEC[+57.021]ES[+162.053]NPC[+57.021]VNGAC[+57.021]R.N	845	C[+57]*4, S[+162]	969.708	3	2907.11	2907.1	0	2.9		Specific	748.46	748.46	6	11.18	245	>Fibrillin-2 N-term	1	dw092618_2_fbn2 n term ab3 t.5733.5733.3	controllerType=0 controllerNumber=1 scan=5733	18.1222
04904:3	1	R.TETETC[+57.021]EDINEC[+57.021]ES[+426.137]NPC[+57.021]VNGAC[+57.021]R.N	845	C[+57]*4, S[+426]	1057.74	3	3171.19	3171.19	0	2.7		Specific	930.96	930.96	6	15.18	245	>Fibrillin-2 N-term	1	dw092618_2_fbn2 n term ab3 t.5751.5751.3	controllerType=0 controllerNumber=1 scan=5751	18.1642
04965:3	1	R.TETETC[+57.021]EDINEC[+57.021]ES[+426.137]NPC[+57.021]VNGAC[+57.021]R.N	845	C[+57]*4, S[+426]	1057.74	3	3171.2	3171.19	0	3.5		Specific	1054.44	1054.44	6	18.18	245	>Fibrillin-2 N-term	1	dw092618_2_fbn2 n term ab3 t.5802.5802.3	controllerType=0 controllerNumber=1 scan=5802	18.2839
05249:3	1	R.TETETC[+57.021]EDINEC[+57.021]ES[+426.137]NPC[+57.021]VN[+0.984]GAC[+57.021]R.N	845	C[+57]*4, N[+1], S[+426]	1058.06	3	3172.17	3172.17	0	-1.3		Specific	386.41	386.41	6	5.6	245	>Fibrillin-2 N-term	1	dw092618_2_fbn2 n term ab3 t.6028.6028.3	controllerType=0 controllerNumber=1 scan=6028	18.8081
05016:3	1	R.TETETC[+57.021]EDINEC[+57.021]ES[+162.053]NPC[+57.021]VN[+0.984]GAC[+57.021]R.N	845	C[+57]*4, N[+1], S[+162]	970.036	3	2908.09	2908.09	0	3		Specific	504.52	504.52	6	7.21	245	>Fibrillin-2 N-term	1	dw092618_2_fbn2 n term ab3 t.5842.5842.3	controllerType=0 controllerNumber=1 scan=5842	18.3764
05178:3	1	R.TETETC[+57.021]EDINEC[+57.021]ES[+426.137]NPC[+57.021]VN[+0.984]GAC[+57.021]R.N	845	C[+57]*4, N[+1], S[+426]	1058.07	3	3172.18	3172.17	0	4.5		Specific	831.52	831.52	6	13.18	245	>Fibrillin-2 N-term	1	dw092618_2_fbn2 n term ab3 t.5972.5972.3	controllerType=0 controllerNumber=1 scan=5972	18.6774
05103:3	1	R.TETETC[+57.021]EDINEC[+57.021]ES[+426.137]NPC[+57.021]VN[+0.984]GAC[+57.021]R.N	845	C[+57]*4, N[+1], S[+426]	1058.07	3	3172.18	3172.17	0	4.3		Specific	1012.92	1012.92	6	17.18	245	>Fibrillin-2 N-term	1	dw092618_2_fbn2 n term ab3 t.5914.5914.3	controllerType=0 controllerNumber=1 scan=5914	18.5425
05035:3	1	R.TETETC[+57.021]EDINEC[+57.021]ES[+426.137]NPC[+57.021]VN[+0.984]GAC[+57.021]R.N	845	C[+57]*4, N[+1], S[+426]	1058.07	3	3172.19	3172.17	0	4.7		Specific	1022.68	1022.68	6	17.18	245	>Fibrillin-2 N-term	1	dw092618_2_fbn2 n term ab3 t.5858.5858.3	controllerType=0 controllerNumber=1 scan=5858	18.414
04961:3	1	R.TETETC[+57.021]ED[+15.995]IN[+0.984]EC[+57.021]ES[+426.137]NPC[+57.021]VNGAC[+57.021]R.N	845	C[+57]*4, D[+16], N[+1], S[+426]	1063.41	3	3188.22	3188.17	0	17.7		Specific	432.1	432.1	6	5.64	245	>Fibrillin-2 N-term	1	dw092618_2_fbn2 n term ab3 t.5798.5798.3	controllerType=0 controllerNumber=1 scan=5798	18.2732
05034:3	1	R.TETET[+264.085]C[+57.021]EDINE[+14.016]C[+57.021]ES[+146.058]NPC[+57.021]VN[+0.984]GAC[+57.021]R.N	845	C[+57]*4, E[+14], N[+1], S[+146], T[+264]	1057.4	3	3170.2	3170.19	0	1.2		Specific	708.39	708.39	2.4	11.16	245	>Fibrillin-2 N-term	1	dw092618_2_fbn2 n term ab3 t.5858.5858.3	controllerType=0 controllerNumber=1 scan=5858	18.414
05102:3	1	R.TET[+146.058]ET[+264.085]C[+57.021]EDINE[+14.016]C[+57.021]ESNPC[+57.021]VN[+0.984]GAC[+57.021]R.N	845	C[+57]*4, E[+14], N[+1], T[+146][+264]	1057.4	3	3170.2	3170.19	0	1.7		Specific	754.85	754.85	0	12.16	245	>Fibrillin-2 N-term	1	dw092618_2_fbn2 n term ab3 t.5914.5914.3	controllerType=0 controllerNumber=1 scan=5914	18.5425
04688:2	1	R.NNLGS[+162.053]FN[+0.984]C[+57.021]EC[+57.021]SPGSK.L	868	C[+57]*2, N[+1], S[+162]	917.374	2	1833.74	1833.73	0	7.3		Specific	210.41	210.41	9.6	3.78	245	>Fibrillin-2 N-term	1	dw092618_2_fbn2 n term ab3 t.5561.5561.2	controllerType=0 controllerNumber=1 scan=5561	17.7262
04468:3	1	R.NNLGS[+162.053]FN[+0.984]C[+57.021]EC[+57.021]SPGSK.L	868	C[+57]*2, N[+1], S[+162]	611.921	3	1833.75	1833.73	0	11.3		Specific	224.29	224.29	9.6	2.01	245	>Fibrillin-2 N-term	1	dw092618_2_fbn2 n term ab3 t.5337.5337.3	controllerType=0 controllerNumber=1 scan=5337	17.2008
05416:2	1	R.N[+0.984]NLGS[+162.053]FNC[+57.021]EC[+57.021]SPGSK.L	868	C[+57]*2, N[+1], S[+162]	917.374	2	1833.74	1833.73	0	7.4		Specific	451.53	451.53	0	6.82	245	>Fibrillin-2 N-term	1	dw092618_2_fbn2 n term ab3 t.6161.6161.2	controllerType=0 controllerNumber=1 scan=6161	19.12
05507:2	1	R.N[+0.984]NLGSFNC[+57.021]EC[+57.021]SPGS[+162.053]K.L	868	C[+57]*2, N[+1], S[+162]	917.371	2	1833.73	1833.73	0	4.4		Specific	548.9	548.9	0	7.61	245	>Fibrillin-2 N-term	1	dw092618_2_fbn2 n term ab3 t.6235.6235.2	controllerType=0 controllerNumber=1 scan=6235	19.2935
08293:2	1	K.LSSTGLIC[+57.021]IDSLK.G	883	C[+57]	703.883	2	1406.76	1406.76	0	2.4		Specific	423.35	302.88	302.88	5.37	245	>Fibrillin-2 N-term	1	dw092618_2_fbn2 n term ab3 t.8547.8547.2	controllerType=0 controllerNumber=1 scan=8547	24.6483
08593:2	1	K.LSSTGLIC[+57.021]IDSLK.G	883	C[+57]	703.884	2	1406.76	1406.76	0	2.9		Specific	455.05	342.2	342.2	5.86	245	>Fibrillin-2 N-term	1	dw092618_2_fbn2 n term ab3 t.8787.8787.2	controllerType=0 controllerNumber=1 scan=8787	25.2131
08864:2	1	K.LSSTGLIC[+57.021]IDSLK.G	883	C[+57]	703.883	2	1406.76	1406.76	0	2.3		Specific	541.64	401.08	401.08	7.2	245	>Fibrillin-2 N-term	1	dw092618_2_fbn2 n term ab3 t.9023.9023.2	controllerType=0 controllerNumber=1 scan=9023	25.7673
08503:2	1	K.LSSTGLIC[+57.021]IDSLK.G	883	C[+57]	703.884	2	1406.76	1406.76	0	3.5		Specific	611.02	507.87	507.87	9.13	245	>Fibrillin-2 N-term	1	dw092618_2_fbn2 n term ab3 t.8715.8715.2	controllerType=0 controllerNumber=1 scan=8715	25.044
08432:2	1	K.LSSTGLIC[+57.021]IDSLK.G	883	C[+57]	703.884	2	1406.76	1406.76	0	3.8		Specific	661.19	524.24	524.24	10.13	245	>Fibrillin-2 N-term	1	dw092618_2_fbn2 n term ab3 t.8661.8661.2	controllerType=0 controllerNumber=1 scan=8661	24.9162
08225:2	1	K.LSSTGLIC[+57.021]IDSLK.G	883	C[+57]	703.883	2	1406.76	1406.76	0	2.1		Specific	742.75	500.88	500.88	11.11	245	>Fibrillin-2 N-term	1	dw092618_2_fbn2 n term ab3 t.8497.8497.2	controllerType=0 controllerNumber=1 scan=8497	24.5337
08367:2	1	K.LSSTGLIC[+57.021]IDSLK.G	883	C[+57]	703.883	2	1406.76	1406.76	0	2		Specific	746.24	466.69	466.69	11.11	245	>Fibrillin-2 N-term	1	dw092618_2_fbn2 n term ab3 t.8606.8606.2	controllerType=0 controllerNumber=1 scan=8606	24.7866
08296:2	1	K.LSSTGLIC[+57.021]IDSLK.G	883	C[+57]	703.883	2	1406.76	1406.76	0	1.9		Specific	751.55	477.79	477.79	12.11	245	>Fibrillin-2 N-term	1	dw092618_2_fbn2 n term ab3 t.8550.8550.2	controllerType=0 controllerNumber=1 scan=8550	24.6567
08226:3	1	K.[+14.016]LSS[+396.127]T[+294.095]GLIC[+57.021]IDSLK.G	883	.[14], C[+57], S[+396], T[+294]	704.332	3	2110.98	2110.99	0	-6		Specific	382.62	382.62	0.4	4.27	245	>Fibrillin-2 N-term	1	dw092618_2_fbn2 n term ab3 t.8497.8497.2	controllerType=0 controllerNumber=1 scan=8497	24.5337
07384:2	1	K.GTC[+57.021]WLNIQDSR.C	896	C[+57]	675.319	2	1349.63	1349.63	0	2.8		Specific	232.85	232.85	232.85	2.62	245	>Fibrillin-2 N-term	1	dw092618_2_fbn2 n term ab3 t.7800.7800.2	controllerType=0 controllerNumber=1 scan=7800	22.9151
07313:2	1	K.GTC[+57.021]WLNIQDSR.C	896	C[+57]	675.321	2	1349.63	1349.63	0	5.6		Specific	507.78	507.78	507.78	6.64	245	>Fibrillin-2 N-term	1	dw092618_2_fbn2 n term ab3 t.7744.7744.2	controllerType=0 controllerNumber=1 scan=7744	22.7832
07028:2	1	K.GTC[+57.021]WLNIQDSR.C	896	C[+57]	675.318	2	1349.63	1349.63	0	1.5		Specific	564.67	547.4	547.4	8.11	245	>Fibrillin-2 N-term	1	dw092618_2_fbn2 n term ab3 t.7515.7515.4	controllerType=0 controllerNumber=1 scan=7515	22.2499
07202:2	1	K.GTC[+57.021]WLNIQDSR.C	896	C[+57]	675.32	2	1349.63	1349.63	0	4.2		Specific	584.22	584.22	584.22	8.13	245	>Fibrillin-2 N-term	1	dw092618_2_fbn2 n term ab3 t.7663.7663.2	controllerType=0 controllerNumber=1 scan=7663	22.5922
07068:2	1	K.GTC[+57.021]WLNIQDSR.C	896	C[+57]	675.318	2	1349.63	1349.63	0	1.5		Specific	648.47	628.23	628.23	9.11	245	>Fibrillin-2 N-term	1	dw092618_2_fbn2 n term ab3 t.7552.7552.2	controllerType=0 controllerNumber=1 scan=7552	22.3349
04866:2	1	R.C[+57.021]EVNINGATLK.S	907	C[+57]	609.813	2	1218.62	1218.61	0	4.2		Specific	609.67	609.67	609.67	9.13	245	>Fibrillin-2 N-term	1	dw092618_2_fbn2 n term ab3 t.5719.5719.2	controllerType=0 controllerNumber=1 scan=5719	18.0895
05266:2	1	R.C[+57.021]EVNINGATLK.S	907	C[+57]	609.813	2	1218.62	1218.61	0	3.1		Specific	652.13	652.13	652.13	10.13	245	>Fibrillin-2 N-term	1	dw092618_2_fbn2 n term ab3 t.6043.6043.2	controllerType=0 controllerNumber=1 scan=6043	18.8445
05199:2	1	R.C[+57.021]EVNINGATLK.S	907	C[+57]	609.813	2	1218.62	1218.61	0	4		Specific	694.47	694.47	694.47	10.13	245	>Fibrillin-2 N-term	1	dw092618_2_fbn2 n term ab3 t.5990.5990.2	controllerType=0 controllerNumber=1 scan=5990	18.7197
04994:2	1	R.C[+57.021]EVNINGATLK.S	907	C[+57]	609.813	2	1218.62	1218.61	0	3.5		Specific	802.41	802.41	802.41	13.13	245	>Fibrillin-2 N-term	1	dw092618_2_fbn2 n term ab3 t.5824.5824.2	controllerType=0 controllerNumber=1 scan=5824	18.3354
05064:2	1	R.C[+57.021]EVNINGATLK.S	907	C[+57]	609.812	2	1218.62	1218.61	0	2.2		Specific	806.74	806.74	806.74	13.11	245	>Fibrillin-2 N-term	1	dw092618_2_fbn2 n term ab3 t.5880.5880.2	controllerType=0 controllerNumber=1 scan=5880	18.464
04927:2	1	R.C[+57.021]EVNINGATLK.S	907	C[+57]	609.813	2	1218.62	1218.61	0	3.4		Specific	807.99	807.99	807.99	13.13	245	>Fibrillin-2 N-term	1	dw092618_2_fbn2 n term ab3 t.5770.5770.2	controllerType=0 controllerNumber=1 scan=5770	18.2087
05129:2	1	R.C[+57.021]EVNINGATLK.S	907	C[+57]	609.812	2	1218.62	1218.61	0	1.7		Specific	820.01	820.01	820.01	13.11	245	>Fibrillin-2 N-term	1	dw092618_2_fbn2 n term ab3 t.5933.5933.2	controllerType=0 controllerNumber=1 scan=5933	18.5874
07839:2	1	R.C[+57.021][-17.027]EVNINGATLK.S	907	C[-17][+57]	601.298	2	1201.59	1201.59	0	1		Specific	494.7	494.7	494.7	7.14	245	>Fibrillin-2 N-term	1	dw092618_2_fbn2 n term ab3 t.8178.8178.2	controllerType=0 controllerNumber=1 scan=8178	23.79
05685:2	1	R.C[+57.021]EVNIN[+0.984]GATLK.S	907	C[+57], N[+1]	610.305	2	1219.6	1219.6	0	3.4		Specific	502.84	502.84	137	7.16	245	>Fibrillin-2 N-term	1	dw092618_2_fbn2 n term ab3 t.6380.6380.2	controllerType=0 controllerNumber=1 scan=6380	19.6298
07772:2	1	R.C[+57.021][-17.027]EVNINGATLK.S	907	C[-17][+57]	601.299	2	1201.59	1201.59	0	1.4		Specific	591.64	591.64	591.64	8.11	245	>Fibrillin-2 N-term	1	dw092618_2_fbn2 n term ab3 t.8124.8124.2	controllerType=0 controllerNumber=1 scan=8124	23.6651
05200:2	1	R.C[+57.021]EVNIN[+0.984]GATLK.S	907	C[+57], N[+1]	610.306	2	1219.6	1219.6	0	4.7		Specific	741.92	741.92	120.98	11.13	245	>Fibrillin-2 N-term	1	dw092618_2_fbn2 n term ab3 t.5990.5990.2	controllerType=0 controllerNumber=1 scan=5990	18.7197
05544:2	1	R.C[+57.021]EVNIN[+0.984]GATLK.S	907	C[+57], N[+1]	610.305	2	1219.6	1219.6	0	3.4		Specific	742.31	742.31	211.08	11.13	245	>Fibrillin-2 N-term	1	dw092618_2_fbn2 n term ab3 t.6265.6265.2	controllerType=0 controllerNumber=1 scan=6265	19.3638
05472:2	1	R.C[+57.021]EVNIN[+0.984]GATLK.S	907	C[+57], N[+1]	610.305	2	1219.6	1219.6	0	3.7		Specific	755.37	755.37	198.5	12.13	245	>Fibrillin-2 N-term	1	dw092618_2_fbn2 n term ab3 t.6209.6209.2	controllerType=0 controllerNumber=1 scan=6209	19.2334
05612:2	1	R.C[+57.021]EVNIN[+0.984]GATLK.S	907	C[+57], N[+1]	610.306	2	1219.6	1219.6	0	4.3		Specific	757.63	757.63	212.97	12.13	245	>Fibrillin-2 N-term	1	dw092618_2_fbn2 n term ab3 t.6319.6319.2	controllerType=0 controllerNumber=1 scan=6319	19.4893
05404:2	1	R.C[+57.021]EVNIN[+0.984]GATLK.S	907	C[+57], N[+1]	610.305	2	1219.6	1219.6	0	4		Specific	772.74	772.74	189.76	12.13	245	>Fibrillin-2 N-term	1	dw092618_2_fbn2 n term ab3 t.6153.6153.2	controllerType=0 controllerNumber=1 scan=6153	19.1027
05333:2	1	R.C[+57.021]EVNIN[+0.984]GATLK.S	907	C[+57], N[+1]	610.306	2	1219.6	1219.6	0	5		Specific	785.78	785.78	191.75	12.13	245	>Fibrillin-2 N-term	1	dw092618_2_fbn2 n term ab3 t.6098.6098.2	controllerType=0 controllerNumber=1 scan=6098	18.9733
05267:2	1	R.C[+57.021]EVNIN[+0.984]GATLK.S	907	C[+57], N[+1]	610.304	2	1219.6	1219.6	0	2		Specific	804.24	804.24	157.37	13.11	245	>Fibrillin-2 N-term	1	dw092618_2_fbn2 n term ab3 t.6043.6043.2	controllerType=0 controllerNumber=1 scan=6043	18.8445
08276:2	1	R.C[+57.021][-17.027]EVNIN[+0.984]GATLK.S	907	C[-17][+57], N[+1]	601.791	2	1202.58	1202.57	0	2.6		Specific	441.53	441.53	218.15	7.01	245	>Fibrillin-2 N-term	1	dw092618_2_fbn2 n term ab3 t.8532.8532.2	controllerType=0 controllerNumber=1 scan=8532	24.6158
07980:2	1	R.C[+57.021][-17.027]EVNIN[+0.984]GATLK.S	907	C[-17][+57], N[+1]	601.792	2	1202.58	1202.57	0	3.7		Specific	517.79	517.79	206.91	7.16	245	>Fibrillin-2 N-term	1	dw092618_2_fbn2 n term ab3 t.8299.8299.2	controllerType=0 controllerNumber=1 scan=8299	24.0706
06559:2	1	K.SEC[+57.021]C[+57.021]ATLGAAWGSPC[+57.021]ER.C	918	C[+57]*3	956.399	2	1911.79	1911.78	0	6.4		Specific	658.86	658.86	658.86	10.01	245	>Fibrillin-2 N-term	1	dw092618_2_fbn2 n term ab3 t.7107.7107.2	controllerType=0 controllerNumber=1 scan=7107	21.3301
06605:3	1	K.SEC[+57.021]C[+57.021]ATLGAAWGSPC[+57.021]ER.C	918	C[+57]*3	637.932	3	1911.78	1911.78	0	1		Specific	680.04	680.04	680.04	10.33	245	>Fibrillin-2 N-term	1	dw092618_2_fbn2 n term ab3 t.7145.7145.3	controllerType=0 controllerNumber=1 scan=7145	21.4169
06668:3	1	K.SEC[+57.021]C[+57.021]ATLGAAWGSPC[+57.021]ER.C	918	C[+57]*3	637.932	3	1911.78	1911.78	0	2.2		Specific	692.96	692.96	692.96	10.33	245	>Fibrillin-2 N-term	1	dw092618_2_fbn2 n term ab3 t.7199.7199.3	controllerType=0 controllerNumber=1 scan=7199	21.5417
06750:2	1	K.SEC[+57.021]C[+57.021]ATLGAAWGSPC[+57.021]ER.C	918	C[+57]*3	956.396	2	1911.78	1911.78	0	2.9		Specific	773.99	773.99	773.99	12.52	245	>Fibrillin-2 N-term	1	dw092618_2_fbn2 n term ab3 t.7273.7273.2	controllerType=0 controllerNumber=1 scan=7273	21.7104
06679:2	1	K.SEC[+57.021]C[+57.021]ATLGAAWGSPC[+57.021]ER.C	918	C[+57]*3	956.396	2	1911.79	1911.78	0	3.6		Specific	920.15	898.85	898.85	15.52	245	>Fibrillin-2 N-term	1	dw092618_2_fbn2 n term ab3 t.7210.7210.2	controllerType=0 controllerNumber=1 scan=7210	21.5675
06617:2	1	K.SEC[+57.021]C[+57.021]ATLGAAWGSPC[+57.021]ER.C	918	C[+57]*3	956.396	2	1911.78	1911.78	0	3.4		Specific	926.76	926.76	926.76	15.52	245	>Fibrillin-2 N-term	1	dw092618_2_fbn2 n term ab3 t.7155.7155.2	controllerType=0 controllerNumber=1 scan=7155	21.4402
02536:2	1	R.C[+57.021]ELDTAC[+57.021]PR.G	935	C[+57]*2	561.24	2	1121.47	1121.47	0	1.2		Specific	189	189	189	2.2	245	>Fibrillin-2 N-term	1	dw092618_2_fbn2 n term ab3 t.3498.3498.3	controllerType=0 controllerNumber=1 scan=3498	12.6921
02607:2	1	R.C[+57.021]ELDTAC[+57.021]PR.G	935	C[+57]*2	561.242	2	1121.48	1121.47	0	4.1		Specific	217.55	217.55	217.55	2.58	245	>Fibrillin-2 N-term	1	dw092618_2_fbn2 n term ab3 t.3596.3596.2	controllerType=0 controllerNumber=1 scan=3596	12.9872
02581:2	1	R.C[+57.021]ELDTAC[+57.021]PR.G	935	C[+57]*2	561.24	2	1121.47	1121.47	0	1.3		Specific	263.79	263.79	263.79	3.12	245	>Fibrillin-2 N-term	1	dw092618_2_fbn2 n term ab3 t.3560.3560.2	controllerType=0 controllerNumber=1 scan=3560	12.8834
03531:2	1	R.C[+57.021]ELDTAC[+57.021]PR.G	935	C[+57]*2	561.241	2	1121.47	1121.47	0	3.2		Specific	305.63	305.63	305.63	3.05	245	>Fibrillin-2 N-term	1	dw092618_2_fbn2 n term ab3 t.4489.4489.2	controllerType=0 controllerNumber=1 scan=4489	15.1939
02689:2	1	R.C[+57.021]ELDTAC[+57.021]PR.G	935	C[+57]*2	561.24	2	1121.47	1121.47	0	1.3		Specific	324.55	324.55	324.55	3.51	245	>Fibrillin-2 N-term	1	dw092618_2_fbn2 n term ab3 t.3678.3678.2	controllerType=0 controllerNumber=1 scan=3678	13.2046
02739:2	1	R.C[+57.021]ELDTAC[+57.021]PR.G	935	C[+57]*2	561.24	2	1121.47	1121.47	0	1.9		Specific	337.54	337.54	337.54	4.9	245	>Fibrillin-2 N-term	1	dw092618_2_fbn2 n term ab3 t.3724.3724.2	controllerType=0 controllerNumber=1 scan=3724	13.3173
02781:2	1	R.C[+57.021]ELDTAC[+57.021]PR.G	935	C[+57]*2	561.241	2	1121.48	1121.47	0	3.8		Specific	362.9	362.9	362.9	6.22	245	>Fibrillin-2 N-term	1	dw092618_2_fbn2 n term ab3 t.3765.3765.2	controllerType=0 controllerNumber=1 scan=3765	13.422
02869:2	1	R.C[+57.021]ELDTAC[+57.021]PR.G	935	C[+57]*2	561.24	2	1121.47	1121.47	0	0.9		Specific	364.5	364.5	364.5	6.2	245	>Fibrillin-2 N-term	1	dw092618_2_fbn2 n term ab3 t.3850.3850.2	controllerType=0 controllerNumber=1 scan=3850	13.6354
02826:2	1	R.C[+57.021]ELDTAC[+57.021]PR.G	935	C[+57]*2	561.241	2	1121.48	1121.47	0	3.4		Specific	411.35	411.35	411.35	6.47	245	>Fibrillin-2 N-term	1	dw092618_2_fbn2 n term ab3 t.3808.3808.2	controllerType=0 controllerNumber=1 scan=3808	13.5287
02969:2	1	R.C[+57.021]ELDTAC[+57.021]PR.G	935	C[+57]*2	561.24	2	1121.47	1121.47	0	1.6		Specific	416.77	416.77	416.77	6.45	245	>Fibrillin-2 N-term	1	dw092618_2_fbn2 n term ab3 t.3945.3945.2	controllerType=0 controllerNumber=1 scan=3945	13.8706
03019:2	1	R.C[+57.021]ELDTAC[+57.021]PR.G	935	C[+57]*2	561.242	2	1121.48	1121.47	0	4.6		Specific	434.29	434.29	434.29	6.47	245	>Fibrillin-2 N-term	1	dw092618_2_fbn2 n term ab3 t.3993.3993.2	controllerType=0 controllerNumber=1 scan=3993	13.9895
02921:2	1	R.C[+57.021]ELDTAC[+57.021]PR.G	935	C[+57]*2	561.241	2	1121.47	1121.47	0	2.2		Specific	440.14	440.14	440.14	6.65	245	>Fibrillin-2 N-term	1	dw092618_2_fbn2 n term ab3 t.3898.3898.2	controllerType=0 controllerNumber=1 scan=3898	13.7555
03488:2	1	R.C[+57.021]ELDTAC[+57.021]PR.G	935	C[+57]*2	561.239	2	1121.47	1121.47	0	-1.5		Specific	447.04	447.04	447.04	4.51	245	>Fibrillin-2 N-term	1	dw092618_2_fbn2 n term ab3 t.4446.4446.2	controllerType=0 controllerNumber=1 scan=4446	15.0914
03160:2	1	R.C[+57.021]ELDTAC[+57.021]PR.G	935	C[+57]*2	561.242	2	1121.48	1121.47	0	4.9		Specific	466.75	466.75	466.75	6.67	245	>Fibrillin-2 N-term	1	dw092618_2_fbn2 n term ab3 t.4129.4129.2	controllerType=0 controllerNumber=1 scan=4129	14.3229
03066:2	1	R.C[+57.021]ELDTAC[+57.021]PR.G	935	C[+57]*2	561.24	2	1121.47	1121.47	0	2.1		Specific	467.57	437.49	437.49	6.65	245	>Fibrillin-2 N-term	1	dw092618_2_fbn2 n term ab3 t.4041.4041.2	controllerType=0 controllerNumber=1 scan=4041	14.1065
03112:2	1	R.C[+57.021]ELDTAC[+57.021]PR.G	935	C[+57]*2	561.241	2	1121.47	1121.47	0	2.4		Specific	482.02	482.02	482.02	6.78	245	>Fibrillin-2 N-term	1	dw092618_2_fbn2 n term ab3 t.4084.4084.2	controllerType=0 controllerNumber=1 scan=4084	14.2125
03209:2	1	R.C[+57.021]ELDTAC[+57.021]PR.G	935	C[+57]*2	561.241	2	1121.47	1121.47	0	2.9		Specific	532.17	532.17	532.17	5.73	245	>Fibrillin-2 N-term	1	dw092618_2_fbn2 n term ab3 t.4174.4174.2	controllerType=0 controllerNumber=1 scan=4174	14.4308
03255:2	1	R.C[+57.021]ELDTAC[+57.021]PR.G	935	C[+57]*2	561.24	2	1121.47	1121.47	0	0.6		Specific	557.84	551.02	551.02	6.83	245	>Fibrillin-2 N-term	1	dw092618_2_fbn2 n term ab3 t.4218.4218.2	controllerType=0 controllerNumber=1 scan=4218	14.5386
03300:2	1	R.C[+57.021]ELDTAC[+57.021]PR.G	935	C[+57]*2	561.24	2	1121.47	1121.47	0	0.7		Specific	585.09	578.28	578.28	6.62	245	>Fibrillin-2 N-term	1	dw092618_2_fbn2 n term ab3 t.4263.4263.2	controllerType=0 controllerNumber=1 scan=4263	14.6486
03351:2	1	R.C[+57.021]ELDTAC[+57.021]PR.G	935	C[+57]*2	561.242	2	1121.48	1121.47	0	4.7		Specific	603.67	601.69	601.69	8.77	245	>Fibrillin-2 N-term	1	dw092618_2_fbn2 n term ab3 t.4309.4309.2	controllerType=0 controllerNumber=1 scan=4309	14.7596
03444:2	1	R.C[+57.021]ELDTAC[+57.021]PR.G	935	C[+57]*2	561.241	2	1121.48	1121.47	0	3.3		Specific	617.1	589.46	589.46	8.77	245	>Fibrillin-2 N-term	1	dw092618_2_fbn2 n term ab3 t.4399.4399.2	controllerType=0 controllerNumber=1 scan=4399	14.9775
03398:2	1	R.C[+57.021]ELDTAC[+57.021]PR.G	935	C[+57]*2	561.24	2	1121.47	1121.47	0	1.8		Specific	647.63	632.02	632.02	7.3	245	>Fibrillin-2 N-term	1	dw092618_2_fbn2 n term ab3 t.4354.4354.2	controllerType=0 controllerNumber=1 scan=4354	14.8671
05818:2	1	R.C[+57.021][-17.027]ELDTAC[+57.021]PR.G	935	C[-17][+57]*2	552.727	2	1104.45	1104.44	0	1.3		Specific	446.9	446.9	446.9	6.65	245	>Fibrillin-2 N-term	1	dw092618_2_fbn2 n term ab3 t.6491.6491.2	controllerType=0 controllerNumber=1 scan=6491	19.8859
05937:2	1	R.C[+57.021][-17.027]ELDTAC[+57.021]PR.G	935	C[-17][+57]*2	552.729	2	1104.45	1104.44	0	5.7		Specific	453.82	453.82	453.82	6.15	245	>Fibrillin-2 N-term	1	dw092618_2_fbn2 n term ab3 t.6594.6594.2	controllerType=0 controllerNumber=1 scan=6594	20.1304
05751:2	1	R.C[+57.021][-17.027]ELDTAC[+57.021]PR.G	935	C[-17][+57]*2	552.728	2	1104.45	1104.44	0	3.7		Specific	486.01	486.01	486.01	6.8	245	>Fibrillin-2 N-term	1	dw092618_2_fbn2 n term ab3 t.6434.6434.2	controllerType=0 controllerNumber=1 scan=6434	19.7549
05878:2	1	R.C[+57.021][-17.027]ELDTAC[+57.021]PR.G	935	C[-17][+57]*2	552.727	2	1104.45	1104.44	0	2.3		Specific	525	525	525	6.83	245	>Fibrillin-2 N-term	1	dw092618_2_fbn2 n term ab3 t.6542.6542.2	controllerType=0 controllerNumber=1 scan=6542	20.0066
07310:3	1	R.IKGVTC[+57.021]EDVNEC[+57.021]EVFPGVC[+57.021][+14.016]PNGR.C	948	C[+14][+57]*3	884.077	3	2650.22	2650.21	0	3.8		Specific	522.21	522.21	307.33	7.5	245	>Fibrillin-2 N-term	1	dw092618_2_fbn2 n term ab3 t.7742.7742.3	controllerType=0 controllerNumber=1 scan=7742	22.7789
07517:3	1	R.IKGVTC[+57.021]EDVNEC[+57.021]EVFPGVC[+57.021][+14.016]PNGR.C	948	C[+14][+57]*3	884.076	3	2650.21	2650.21	0	2.8		Specific	533.46	533.46	322.43	7.5	245	>Fibrillin-2 N-term	1	dw092618_2_fbn2 n term ab3 t.7915.7915.3	controllerType=0 controllerNumber=1 scan=7915	23.1801
07444:3	1	R.IKGVTC[+57.021]EDVNEC[+57.021]EVFPGVC[+57.021][+14.016]PNGR.C	948	C[+14][+57]*3	884.076	3	2650.21	2650.21	0	3.3		Specific	636.61	636.61	330.16	9.41	245	>Fibrillin-2 N-term	1	dw092618_2_fbn2 n term ab3 t.7850.7850.3	controllerType=0 controllerNumber=1 scan=7850	23.0306
07374:3	1	R.IKGVTC[+57.021]EDVNEC[+57.021]EVFPGVC[+57.021][+14.016]PNGR.C	948	C[+14][+57]*3	884.077	3	2650.22	2650.21	0	4.3		Specific	675.77	675.77	331.41	10.41	245	>Fibrillin-2 N-term	1	dw092618_2_fbn2 n term ab3 t.7792.7792.3	controllerType=0 controllerNumber=1 scan=7792	22.8977
07883:3	1	R.IKGVTC[+57.021]EDVNEC[+57.021]EVFPGVC[+57.021][+14.016]PN[+0.984]GR.C	948	C[+14][+57]*3, N[+1]	884.405	3	2651.2	2651.19	0	4.2		Specific	329.39	329.39	200.78	5.57	245	>Fibrillin-2 N-term	1	dw092618_2_fbn2 n term ab3 t.8214.8214.3	controllerType=0 controllerNumber=1 scan=8214	23.8711
07784:3	1	R.IKGVTC[+57.021]EDVNEC[+57.021]EVFPGVC[+57.021][+14.016]PN[+0.984]GR.C	948	C[+14][+57]*3, N[+1]	884.404	3	2651.2	2651.19	0	2.7		Specific	544.77	544.77	196.56	7.5	245	>Fibrillin-2 N-term	1	dw092618_2_fbn2 n term ab3 t.8133.8133.3	controllerType=0 controllerNumber=1 scan=8133	23.6869
07579:3	1	R.IKGVTC[+57.021]EDVNEC[+57.021]EVFPGVC[+57.021][+14.016]PN[+0.984]GR.C	948	C[+14][+57]*3, N[+1]	884.405	3	2651.2	2651.19	0	4.3		Specific	655.18	655.18	132.27	10.41	245	>Fibrillin-2 N-term	1	dw092618_2_fbn2 n term ab3 t.7968.7968.3	controllerType=0 controllerNumber=1 scan=7968	23.3021
07717:3	1	R.IKGVTC[+57.021]EDVNEC[+57.021]EVFPGVC[+57.021][+14.016]PN[+0.984]GR.C	948	C[+14][+57]*3, N[+1]	884.404	3	2651.2	2651.19	0	2.5		Specific	705.93	705.93	209.12	11.39	245	>Fibrillin-2 N-term	1	dw092618_2_fbn2 n term ab3 t.8078.8078.3	controllerType=0 controllerNumber=1 scan=8078	23.5584
07649:3	1	R.IKGVTC[+57.021]EDVNEC[+57.021]EVFPGVC[+57.021][+14.016]PN[+0.984]GR.C	948	C[+14][+57]*3, N[+1]	884.404	3	2651.2	2651.19	0	3.2		Specific	707.71	707.71	292.14	11.41	245	>Fibrillin-2 N-term	1	dw092618_2_fbn2 n term ab3 t.8023.8023.3	controllerType=0 controllerNumber=1 scan=8023	23.4313
08157:3	1	K.GVTC[+57.021]EDVNEC[+57.021]EVFPGVC[+57.021][+14.016]PNGR.C	950	C[+14][+57]*3	803.682	3	2409.03	2409.03	0	2.1		Specific	277.74	277.74	277.74	4.64	245	>Fibrillin-2 N-term	1	dw092618_2_fbn2 n term ab3 t.8441.8441.3	controllerType=0 controllerNumber=1 scan=8441	24.4031
08027:3	1	K.GVTC[+57.021]EDVNEC[+57.021]EVFPGVC[+57.021][+14.016]PNGR.C	950	C[+14][+57]*3	803.682	3	2409.03	2409.03	0	2.4		Specific	505.58	505.58	311.89	7.19	245	>Fibrillin-2 N-term	1	dw092618_2_fbn2 n term ab3 t.8334.8334.3	controllerType=0 controllerNumber=1 scan=8334	24.1514
08075:2	1	K.GVTC[+57.021]EDVNEC[+57.021]EVFPGVC[+57.021][+14.016]PNGR.C	950	C[+14][+57]*3	1205.02	2	2409.03	2409.03	0	3.4		Specific	600.22	600.22	196.42	9.36	245	>Fibrillin-2 N-term	1	dw092618_2_fbn2 n term ab3 t.8370.8370.2	controllerType=0 controllerNumber=1 scan=8370	24.2355
08093:3	1	K.GVTC[+57.021]EDVNEC[+57.021]EVFPGVC[+57.021][+14.016]PNGR.C	950	C[+14][+57]*3	803.683	3	2409.03	2409.03	0	2.5		Specific	666.1	666.1	345.95	10.16	245	>Fibrillin-2 N-term	1	dw092618_2_fbn2 n term ab3 t.8386.8386.3	controllerType=0 controllerNumber=1 scan=8386	24.2746
08570:3	1	K.GVTC[+57.021]EDVNEC[+57.021]EVFPGVC[+57.021][+14.016]PN[+0.984]GR.C	950	C[+14][+57]*3, N[+1]	804.01	3	2410.02	2410.01	0	2		Specific	176.26	176.26	176.26	2.84	245	>Fibrillin-2 N-term	1	dw092618_2_fbn2 n term ab3 t.8766.8766.3	controllerType=0 controllerNumber=1 scan=8766	25.1631
08344:3	1	K.GVTC[+57.021]EDVNEC[+57.021]EVFPGVC[+57.021][+14.016]PN[+0.984]GR.C	950	C[+14][+57]*3, N[+1]	804.01	3	2410.02	2410.01	0	1.9		Specific	337.48	337.48	280.33	5.32	245	>Fibrillin-2 N-term	1	dw092618_2_fbn2 n term ab3 t.8587.8587.3	controllerType=0 controllerNumber=1 scan=8587	24.7414
08427:2	1	K.GVTC[+57.021]EDVNEC[+57.021]EVFPGVC[+57.021][+14.016]PN[+0.984]GR.C	950	C[+14][+57]*3, N[+1]	1205.52	2	2410.03	2410.01	0	6.4		Specific	530.23	530.23	204.82	6.93	245	>Fibrillin-2 N-term	1	dw092618_2_fbn2 n term ab3 t.8657.8657.2	controllerType=0 controllerNumber=1 scan=8657	24.9055
08473:3	1	K.GVTC[+57.021]EDVNEC[+57.021]EVFPGVC[+57.021][+14.016]PN[+0.984]GR.C	950	C[+14][+57]*3, N[+1]	804.012	3	2410.02	2410.01	0	4.8		Specific	566.8	566.8	328.85	8.18	245	>Fibrillin-2 N-term	1	dw092618_2_fbn2 n term ab3 t.8693.8693.3	controllerType=0 controllerNumber=1 scan=8693	24.9918
08406:3	1	K.GVTC[+57.021]EDVNEC[+57.021]EVFPGVC[+57.021][+14.016]PN[+0.984]GR.C	950	C[+14][+57]*3, N[+1]	804.01	3	2410.02	2410.01	0	2		Specific	574.06	574.06	301.45	8.16	245	>Fibrillin-2 N-term	1	dw092618_2_fbn2 n term ab3 t.8639.8639.3	controllerType=0 controllerNumber=1 scan=8639	24.8645
05843:3	1	K.GSFHC[+57.021]EC[+57.021]PEGLTLDGTGR.V	976	C[+57]*2	664.958	3	1992.86	1992.85	0	2.9		Specific	718.83	718.83	718.83	10.64	245	>Fibrillin-2 N-term	1	dw092618_2_fbn2 n term ab3 t.6510.6510.3	controllerType=0 controllerNumber=1 scan=6510	19.9309
05651:3	1	K.GS[+203.079]FH[+15.995]C[+57.021]EC[+57.021]PEGLTLDGTGR.V	976	C[+57]*2, H[+16], S[+203]	737.983	3	2211.94	2211.93	0	3.2		Specific	180.25	180.25	31.81	2.03	245	>Fibrillin-2 N-term	1	dw092618_2_fbn2 n term ab3 t.6353.6353.3	controllerType=0 controllerNumber=1 scan=6353	19.569
05717:3	1	K.GS[+203.079]FH[+15.995]C[+57.021]EC[+57.021]PEGLTLDGTGR.V	976	C[+57]*2, H[+16], S[+203]	737.983	3	2211.93	2211.93	0	2.6		Specific	206.47	206.47	32.57	2.02	245	>Fibrillin-2 N-term	1	dw092618_2_fbn2 n term ab3 t.6406.6406.3	controllerType=0 controllerNumber=1 scan=6406	19.6923
03007:2	1	R.MEQC[+57.021]YLK.W	1000	C[+57]	486.221	2	971.435	971.433	0	2.5		Specific	43.31	43.31	43.31	0.63	245	>Fibrillin-2 N-term	1	dw092618_2_fbn2 n term ab3 t.3982.3982.2	controllerType=0 controllerNumber=1 scan=3982	13.9633
02940:2	1	R.MEQC[+57.021]YLK.W	1000	C[+57]	486.221	2	971.434	971.433	0	1.3		Specific	77.18	77.18	77.18	1.62	245	>Fibrillin-2 N-term	1	dw092618_2_fbn2 n term ab3 t.3918.3918.2	controllerType=0 controllerNumber=1 scan=3918	13.8041
03084:2	1	R.MEQC[+57.021]YLK.W	1000	C[+57]	486.223	2	971.438	971.433	0	5.8		Specific	164.35	164.35	164.35	1.7	245	>Fibrillin-2 N-term	1	dw092618_2_fbn2 n term ab3 t.4056.4056.2	controllerType=0 controllerNumber=1 scan=4056	14.1429
03176:2	1	R.MEQC[+57.021]YLK.W	1000	C[+57]	486.223	2	971.438	971.433	0	5.4		Specific	220.5	220.5	220.5	1.96	245	>Fibrillin-2 N-term	1	dw092618_2_fbn2 n term ab3 t.4144.4144.2	controllerType=0 controllerNumber=1 scan=4144	14.3583
03278:2	1	R.MEQC[+57.021]YLK.W	1000	C[+57]	486.221	2	971.435	971.433	0	2.7		Specific	241.14	241.14	241.14	2.69	245	>Fibrillin-2 N-term	1	dw092618_2_fbn2 n term ab3 t.4241.4241.2	controllerType=0 controllerNumber=1 scan=4241	14.5946
03376:2	1	R.MEQC[+57.021]YLK.W	1000	C[+57]	486.222	2	971.437	971.433	0	4.8		Specific	284.69	284.69	284.69	2.84	245	>Fibrillin-2 N-term	1	dw092618_2_fbn2 n term ab3 t.4334.4334.2	controllerType=0 controllerNumber=1 scan=4334	14.8185
03326:2	1	R.MEQC[+57.021]YLK.W	1000	C[+57]	486.22	2	971.433	971.433	0	0.2		Specific	290.09	290.09	290.09	3.03	245	>Fibrillin-2 N-term	1	dw092618_2_fbn2 n term ab3 t.4286.4286.2	controllerType=0 controllerNumber=1 scan=4286	14.7037
03474:2	1	R.MEQC[+57.021]YLK.W	1000	C[+57]	486.221	2	971.436	971.433	0	3.4		Specific	337.42	337.42	337.42	4.92	245	>Fibrillin-2 N-term	1	dw092618_2_fbn2 n term ab3 t.4429.4429.2	controllerType=0 controllerNumber=1 scan=4429	15.0497
03779:2	1	R.MEQC[+57.021]YLK.W	1000	C[+57]	486.221	2	971.434	971.433	0	2		Specific	340.78	340.78	340.78	3.47	245	>Fibrillin-2 N-term	1	dw092618_2_fbn2 n term ab3 t.4719.4719.2	controllerType=0 controllerNumber=1 scan=4719	15.7396
03427:2	1	R.MEQC[+57.021]YLK.W	1000	C[+57]	486.22	2	971.433	971.433	0	0.2		Specific	362.8	362.8	362.8	4.06	245	>Fibrillin-2 N-term	1	dw092618_2_fbn2 n term ab3 t.4382.4382.2	controllerType=0 controllerNumber=1 scan=4382	14.9362
03622:2	1	R.MEQC[+57.021]YLK.W	1000	C[+57]	486.221	2	971.434	971.433	0	1.4		Specific	363.12	363.12	363.12	5.08	245	>Fibrillin-2 N-term	1	dw092618_2_fbn2 n term ab3 t.4575.4575.2	controllerType=0 controllerNumber=1 scan=4575	15.3989
03521:2	1	R.MEQC[+57.021]YLK.W	1000	C[+57]	486.22	2	971.433	971.433	0	1		Specific	373.9	373.9	373.9	5.08	245	>Fibrillin-2 N-term	1	dw092618_2_fbn2 n term ab3 t.4478.4478.2	controllerType=0 controllerNumber=1 scan=4478	15.1672
03575:2	1	R.MEQC[+57.021]YLK.W	1000	C[+57]	486.22	2	971.433	971.433	0	0.5		Specific	392.28	392.28	392.28	4.76	245	>Fibrillin-2 N-term	1	dw092618_2_fbn2 n term ab3 t.4527.4527.2	controllerType=0 controllerNumber=1 scan=4527	15.2846
03677:2	1	R.MEQC[+57.021]YLK.W	1000	C[+57]	486.221	2	971.435	971.433	0	2.4		Specific	401.04	401.04	401.04	5.01	245	>Fibrillin-2 N-term	1	dw092618_2_fbn2 n term ab3 t.4623.4623.2	controllerType=0 controllerNumber=1 scan=4623	15.5121
03733:2	1	R.MEQC[+57.021]YLK.W	1000	C[+57]	486.221	2	971.434	971.433	0	1.3		Specific	453.55	453.55	453.55	6.65	245	>Fibrillin-2 N-term	1	dw092618_2_fbn2 n term ab3 t.4674.4674.2	controllerType=0 controllerNumber=1 scan=4674	15.6326
06967:4	1	R.MEQC[+57.021]YLKWDEDEC[+57.021]IHPVPGK.F	1000	C[+57]*2	634.285	4	2534.12	2534.11	0	2		Specific	403.29	403.29	403.29	4.93	245	>Fibrillin-2 N-term	1	dw092618_2_fbn2 n term ab3 t.7464.7464.4	controllerType=0 controllerNumber=1 scan=7464	22.1393
06880:4	1	R.MEQC[+57.021]YLKWDEDEC[+57.021]IHPVPGK.F	1000	C[+57]*2	634.285	4	2534.12	2534.11	0	2.1		Specific	973.57	973.57	973.57	15.67	245	>Fibrillin-2 N-term	1	dw092618_2_fbn2 n term ab3 t.7387.7387.4	controllerType=0 controllerNumber=1 scan=7387	21.962
06823:4	1	R.MEQC[+57.021]YLKWDEDEC[+57.021]IHPVPGK.F	1000	C[+57]*2	634.285	4	2534.12	2534.11	0	0.9		Specific	1004.27	1004.27	1004.27	16.67	245	>Fibrillin-2 N-term	1	dw092618_2_fbn2 n term ab3 t.7334.7334.4	controllerType=0 controllerNumber=1 scan=7334	21.8458
05425:3	1	K.WDEDEC[+57.021]IHPVPGK.F	1007	C[+57]	527.907	3	1581.71	1581.7	0	4.1		Specific	118.77	99.75	99.75	1.63	245	>Fibrillin-2 N-term	1	dw092618_2_fbn2 n term ab3 t.6170.6170.3	controllerType=0 controllerNumber=1 scan=6170	19.1415
05011:2	1	K.WDEDEC[+57.021]IHPVPGK.F	1007	C[+57]	791.356	2	1581.7	1581.7	0	2.3		Specific	469	469	469	6.74	245	>Fibrillin-2 N-term	1	dw092618_2_fbn2 n term ab3 t.5838.5838.2	controllerType=0 controllerNumber=1 scan=5838	18.3677
05241:3	1	K.WDEDEC[+57.021]IHPVPGK.F	1007	C[+57]	527.907	3	1581.71	1581.7	0	3.8		Specific	553.94	528.79	528.79	7.22	245	>Fibrillin-2 N-term	1	dw092618_2_fbn2 n term ab3 t.6022.6022.3	controllerType=0 controllerNumber=1 scan=6022	18.7951
05076:2	1	K.WDEDEC[+57.021]IHPVPGK.F	1007	C[+57]	791.359	2	1581.71	1581.7	0	6		Specific	577.86	529.76	529.76	7.35	245	>Fibrillin-2 N-term	1	dw092618_2_fbn2 n term ab3 t.5890.5890.2	controllerType=0 controllerNumber=1 scan=5890	18.4876
05171:3	1	K.WDEDEC[+57.021]IHPVPGK.F	1007	C[+57]	527.907	3	1581.71	1581.7	0	4.5		Specific	592.68	472.52	472.52	8.13	245	>Fibrillin-2 N-term	1	dw092618_2_fbn2 n term ab3 t.5967.5967.3	controllerType=0 controllerNumber=1 scan=5967	18.6666
04968:3	1	K.WDEDEC[+57.021]IHPVPGK.F	1007	C[+57]	527.907	3	1581.71	1581.7	0	4.1		Specific	594.18	584.36	584.36	8.13	245	>Fibrillin-2 N-term	1	dw092618_2_fbn2 n term ab3 t.5805.5805.3	controllerType=0 controllerNumber=1 scan=5805	18.2903
05099:3	1	K.WDEDEC[+57.021]IHPVPGK.F	1007	C[+57]	527.907	3	1581.71	1581.7	0	3.4		Specific	619.13	474.93	474.93	9.13	245	>Fibrillin-2 N-term	1	dw092618_2_fbn2 n term ab3 t.5911.5911.3	controllerType=0 controllerNumber=1 scan=5911	18.5369
05033:3	1	K.WDEDEC[+57.021]IHPVPGK.F	1007	C[+57]	527.907	3	1581.71	1581.7	0	4.3		Specific	643.2	508.54	508.54	9.13	245	>Fibrillin-2 N-term	1	dw092618_2_fbn2 n term ab3 t.5857.5857.3	controllerType=0 controllerNumber=1 scan=5857	18.4119
06339:3	1	R.MDAC[+57.021]C[+57.021]C[+57.021]AVGAAWGTEC[+57.021]EEC[+57.021]PKPGTK.E	1022	C[+57]*5	949.049	3	2845.13	2845.12	0	4.8		Specific	733.19	733.19	733.19	10.81	245	>Fibrillin-2 N-term	1	dw092618_2_fbn2 n term ab3 t.6926.6926.3	controllerType=0 controllerNumber=1 scan=6926	20.9081
06159:4	1	R.MDAC[+57.021]C[+57.021]C[+57.021]AVGAAWGTEC[+57.021]EEC[+57.021]PKPGTK.E	1022	C[+57]*5	712.036	4	2845.12	2845.12	0	1.2		Specific	898.26	898.26	898.26	13.61	245	>Fibrillin-2 N-term	1	dw092618_2_fbn2 n term ab3 t.6772.6772.4	controllerType=0 controllerNumber=1 scan=6772	20.5476
06271:3	1	R.MDAC[+57.021]C[+57.021]C[+57.021]AVGAAWGTEC[+57.021]EEC[+57.021]PKPGTK.E	1022	C[+57]*5	949.049	3	2845.13	2845.12	0	5.2		Specific	1050.97	1050.97	1050.97	17.29	245	>Fibrillin-2 N-term	1	dw092618_2_fbn2 n term ab3 t.6870.6870.3	controllerType=0 controllerNumber=1 scan=6870	20.7763
06207:3	1	R.MDAC[+57.021]C[+57.021]C[+57.021]AVGAAWGTEC[+57.021]EEC[+57.021]PKPGTK.E	1022	C[+57]*5	949.046	3	2845.12	2845.12	0	2.4		Specific	1247.16	1247.16	1247.16	20.78	245	>Fibrillin-2 N-term	1	dw092618_2_fbn2 n term ab3 t.6813.6813.3	controllerType=0 controllerNumber=1 scan=6813	20.6433
06146:3	1	R.MDAC[+57.021]C[+57.021]C[+57.021]AVGAAWGTEC[+57.021]EEC[+57.021]PKPGTK.E	1022	C[+57]*5	949.047	3	2845.13	2845.12	0	3		Specific	1262.05	1262.05	1262.05	21.81	245	>Fibrillin-2 N-term	1	dw092618_2_fbn2 n term ab3 t.6760.6760.3	controllerType=0 controllerNumber=1 scan=6760	20.5197
05725:3	1	R.MD[+15.995]AC[+57.021]C[+57.021]C[+57.021]AVGAAWGTEC[+57.021]EEC[+57.021]PKPGTK.E	1022	C[+57]*5, D[+16]	954.379	3	2861.12	2861.11	0	3.1		Specific	716.68	716.68	4	10.81	245	>Fibrillin-2 N-term	1	dw092618_2_fbn2 n term ab3 t.6411.6411.3	controllerType=0 controllerNumber=1 scan=6411	19.7031
04410:2	1	K.EYETLC[+57.021]PR.G	1047	C[+57]	534.246	2	1067.49	1067.48	0	2.7		Specific	335.13	335.13	335.13	4.92	245	>Fibrillin-2 N-term	1	dw092618_2_fbn2 n term ab3 t.5281.5281.2	controllerType=0 controllerNumber=1 scan=5281	17.067
04352:2	1	K.EYETLC[+57.021]PR.G	1047	C[+57]	534.246	2	1067.48	1067.48	0	2.3		Specific	418.4	418.4	418.4	6.45	245	>Fibrillin-2 N-term	1	dw092618_2_fbn2 n term ab3 t.5223.5223.2	controllerType=0 controllerNumber=1 scan=5223	16.9304
03707:2	1	K.EYETLC[+57.021]PR.G	1047	C[+57]	534.246	2	1067.49	1067.48	0	2.4		Specific	443.67	443.67	443.67	5.52	245	>Fibrillin-2 N-term	1	dw092618_2_fbn2 n term ab3 t.4648.4648.2	controllerType=0 controllerNumber=1 scan=4648	15.5699
03805:2	1	K.EYETLC[+57.021]PR.G	1047	C[+57]	534.245	2	1067.48	1067.48	0	0.8		Specific	444.46	444.46	444.46	6.65	245	>Fibrillin-2 N-term	1	dw092618_2_fbn2 n term ab3 t.4745.4745.2	controllerType=0 controllerNumber=1 scan=4745	15.8014
03594:2	1	K.EYETLC[+57.021]PR.G	1047	C[+57]	534.247	2	1067.49	1067.48	0	3.1		Specific	449.89	449.89	449.89	6.67	245	>Fibrillin-2 N-term	1	dw092618_2_fbn2 n term ab3 t.4549.4549.2	controllerType=0 controllerNumber=1 scan=4549	15.337
03642:2	1	K.EYETLC[+57.021]PR.G	1047	C[+57]	534.245	2	1067.48	1067.48	0	0.3		Specific	450.07	450.07	450.07	5.63	245	>Fibrillin-2 N-term	1	dw092618_2_fbn2 n term ab3 t.4594.4594.2	controllerType=0 controllerNumber=1 scan=4594	15.4441
03754:2	1	K.EYETLC[+57.021]PR.G	1047	C[+57]	534.246	2	1067.48	1067.48	0	1.9		Specific	450.5	450.5	450.5	5.52	245	>Fibrillin-2 N-term	1	dw092618_2_fbn2 n term ab3 t.4695.4695.2	controllerType=0 controllerNumber=1 scan=4695	15.6828
03869:2	1	K.EYETLC[+57.021]PR.G	1047	C[+57]	534.246	2	1067.48	1067.48	0	1.7		Specific	450.85	450.85	450.85	6.65	245	>Fibrillin-2 N-term	1	dw092618_2_fbn2 n term ab3 t.4801.4801.2	controllerType=0 controllerNumber=1 scan=4801	15.9321
03950:2	1	K.EYETLC[+57.021]PR.G	1047	C[+57]	534.246	2	1067.49	1067.48	0	2.4		Specific	467	467	467	6.65	245	>Fibrillin-2 N-term	1	dw092618_2_fbn2 n term ab3 t.4874.4874.2	controllerType=0 controllerNumber=1 scan=4874	16.1051
04017:2	1	K.EYETLC[+57.021]PR.G	1047	C[+57]	534.245	2	1067.48	1067.48	0	0.7		Specific	469.73	469.73	469.73	6.65	245	>Fibrillin-2 N-term	1	dw092618_2_fbn2 n term ab3 t.4929.4929.2	controllerType=0 controllerNumber=1 scan=4929	16.2344
04295:2	1	K.EYETLC[+57.021]PR.G	1047	C[+57]	534.246	2	1067.48	1067.48	0	1.2		Specific	476.69	476.69	476.69	6.65	245	>Fibrillin-2 N-term	1	dw092618_2_fbn2 n term ab3 t.5174.5174.2	controllerType=0 controllerNumber=1 scan=5174	16.8162
04132:2	1	K.EYETLC[+57.021]PR.G	1047	C[+57]	534.246	2	1067.48	1067.48	0	1.7		Specific	492.74	492.74	492.74	6.78	245	>Fibrillin-2 N-term	1	dw092618_2_fbn2 n term ab3 t.5030.5030.2	controllerType=0 controllerNumber=1 scan=5030	16.4736
04075:2	1	K.EYETLC[+57.021]PR.G	1047	C[+57]	534.246	2	1067.49	1067.48	0	2.7		Specific	499.85	499.85	499.85	5.67	245	>Fibrillin-2 N-term	1	dw092618_2_fbn2 n term ab3 t.4980.4980.2	controllerType=0 controllerNumber=1 scan=4980	16.3556
04229:2	1	K.EYETLC[+57.021]PR.G	1047	C[+57]	534.246	2	1067.48	1067.48	0	1.3		Specific	514.09	514.09	514.09	6.78	245	>Fibrillin-2 N-term	1	dw092618_2_fbn2 n term ab3 t.5122.5122.2	controllerType=0 controllerNumber=1 scan=5122	16.6945
04185:2	1	K.EYETLC[+57.021]PR.G	1047	C[+57]	534.246	2	1067.48	1067.48	0	1.9		Specific	517.57	517.57	517.57	5.65	245	>Fibrillin-2 N-term	1	dw092618_2_fbn2 n term ab3 t.5078.5078.2	controllerType=0 controllerNumber=1 scan=5078	16.5877
05460:3	1	R.GDVLTGRPFYK.D	1062		418.229	3	1252.67	1252.67	0	3.8		Specific	546.42	546.42	546.42	7.22	245	>Fibrillin-2 N-term	1	dw092618_2_fbn2 n term ab3 t.6200.6200.3	controllerType=0 controllerNumber=1 scan=6200	19.2119
05396:2	1	R.GDVLTGRPFYK.D	1062		626.84	2	1252.67	1252.67	0	3.8		Specific	570.23	570.23	570.23	6.74	245	>Fibrillin-2 N-term	1	dw092618_2_fbn2 n term ab3 t.6146.6146.2	controllerType=0 controllerNumber=1 scan=6146	19.085
05390:3	1	R.GDVLTGRPFYK.D	1062		418.229	3	1252.67	1252.67	0	4.2		Specific	581.97	581.97	581.97	8.13	245	>Fibrillin-2 N-term	1	dw092618_2_fbn2 n term ab3 t.6142.6142.3	controllerType=0 controllerNumber=1 scan=6142	19.0764
05183:3	1	R.GDVLTGRPFYK.D	1062		418.229	3	1252.67	1252.67	0	4.1		Specific	603.18	603.18	603.18	9.13	245	>Fibrillin-2 N-term	1	dw092618_2_fbn2 n term ab3 t.5977.5977.3	controllerType=0 controllerNumber=1 scan=5977	18.6902
05253:3	1	R.GDVLTGRPFYK.D	1062		418.229	3	1252.67	1252.67	0	4.3		Specific	604.95	604.95	604.95	9.13	245	>Fibrillin-2 N-term	1	dw092618_2_fbn2 n term ab3 t.6032.6032.3	controllerType=0 controllerNumber=1 scan=6032	18.8187
05322:3	1	R.GDVLTGRPFYK.D	1062		418.23	3	1252.67	1252.67	0	5		Specific	608.6	608.6	608.6	8.62	245	>Fibrillin-2 N-term	1	dw092618_2_fbn2 n term ab3 t.6087.6087.3	controllerType=0 controllerNumber=1 scan=6087	18.9475
05116:3	1	R.GDVLTGRPFYK.D	1062		418.229	3	1252.67	1252.67	0	2.5		Specific	620.91	620.91	620.91	9.11	245	>Fibrillin-2 N-term	1	dw092618_2_fbn2 n term ab3 t.5924.5924.3	controllerType=0 controllerNumber=1 scan=5924	18.566
05185:2	1	R.GDVLTGRPFYK.D	1062		626.84	2	1252.67	1252.67	0	3.8		Specific	738.46	738.46	738.46	10.87	245	>Fibrillin-2 N-term	1	dw092618_2_fbn2 n term ab3 t.5979.5979.2	controllerType=0 controllerNumber=1 scan=5979	18.6945
05323:2	1	R.GDVLTGRPFYK.D	1062		626.841	2	1252.67	1252.67	0	4.5		Specific	782.48	782.48	782.48	10.74	245	>Fibrillin-2 N-term	1	dw092618_2_fbn2 n term ab3 t.6088.6088.2	controllerType=0 controllerNumber=1 scan=6088	18.9497
05254:2	1	R.GDVLTGRPFYK.D	1062		626.84	2	1252.67	1252.67	0	3.7		Specific	822.99	822.99	822.99	12.87	245	>Fibrillin-2 N-term	1	dw092618_2_fbn2 n term ab3 t.6033.6033.2	controllerType=0 controllerNumber=1 scan=6033	18.8209
05785:3	1	R.GDVLTGRPFYKDINEC[+57.021]K.A	1062	C[+57]	671.335	3	2011.99	2011.99	0	-0.4		Specific	448.36	448.36	448.36	4.73	245	>Fibrillin-2 N-term	1	dw092618_2_fbn2 n term ab3 t.6463.6463.3	controllerType=0 controllerNumber=1 scan=6463	19.824
05783:4	1	R.GDVLTGRPFYKDINEC[+57.021]K.A	1062	C[+57]	503.754	4	2011.99	2011.99	0	1.3		Specific	528.48	528.48	528.48	7.64	245	>Fibrillin-2 N-term	1	dw092618_2_fbn2 n term ab3 t.6461.6461.4	controllerType=0 controllerNumber=1 scan=6461	19.8197
05721:4	1	R.GDVLTGRPFYKDINEC[+57.021]K.A	1062	C[+57]	503.754	4	2012	2011.99	0	2.6		Specific	624.08	624.08	624.08	9.57	245	>Fibrillin-2 N-term	1	dw092618_2_fbn2 n term ab3 t.6408.6408.4	controllerType=0 controllerNumber=1 scan=6408	19.6966
05722:3	1	R.GDVLTGRPFYKDINEC[+57.021]K.A	1062	C[+57]	671.337	3	2012	2011.99	0	3.5		Specific	637.81	637.81	637.81	9.31	245	>Fibrillin-2 N-term	1	dw092618_2_fbn2 n term ab3 t.6409.6409.3	controllerType=0 controllerNumber=1 scan=6409	19.6987
06028:2	1	K.AFPGMC[+57.021]TYGK.C	1079	C[+57]	566.253	2	1131.5	1131.5	0	2.6		Specific	362	362	362	3.91	245	>Fibrillin-2 N-term	1	dw092618_2_fbn2 n term ab3 t.6665.6665.2	controllerType=0 controllerNumber=1 scan=6665	20.2955
05614:2	1	K.AFPGMC[+57.021]TYGK.C	1079	C[+57]	566.254	2	1131.5	1131.5	0	4.7		Specific	416.81	394.72	394.72	6.47	245	>Fibrillin-2 N-term	1	dw092618_2_fbn2 n term ab3 t.6321.6321.2	controllerType=0 controllerNumber=1 scan=6321	19.4936
05953:2	1	K.AFPGMC[+57.021]TYGK.C	1079	C[+57]	566.255	2	1131.5	1131.5	0	6.3		Specific	420.03	420.03	420.03	5.96	245	>Fibrillin-2 N-term	1	dw092618_2_fbn2 n term ab3 t.6606.6606.2	controllerType=0 controllerNumber=1 scan=6606	20.1583
05875:2	1	K.AFPGMC[+57.021]TYGK.C	1079	C[+57]	566.253	2	1131.5	1131.5	0	2.7		Specific	445.14	300.08	300.08	5.22	245	>Fibrillin-2 N-term	1	dw092618_2_fbn2 n term ab3 t.6539.6539.2	controllerType=0 controllerNumber=1 scan=6539	20.0002
05744:2	1	K.AFPGMC[+57.021]TYGK.C	1079	C[+57]	566.254	2	1131.5	1131.5	0	4		Specific	465.48	312.14	312.14	4.1	245	>Fibrillin-2 N-term	1	dw092618_2_fbn2 n term ab3 t.6428.6428.2	controllerType=0 controllerNumber=1 scan=6428	19.7438
05811:2	1	K.AFPGMC[+57.021]TYGK.C	1079	C[+57]	566.253	2	1131.5	1131.5	0	1.8		Specific	466.37	428.07	428.07	6.65	245	>Fibrillin-2 N-term	1	dw092618_2_fbn2 n term ab3 t.6484.6484.2	controllerType=0 controllerNumber=1 scan=6484	19.8725
05675:2	1	K.AFPGMC[+57.021]TYGK.C	1079	C[+57]	566.254	2	1131.5	1131.5	0	3.2		Specific	472.04	400.5	400.5	6.67	245	>Fibrillin-2 N-term	1	dw092618_2_fbn2 n term ab3 t.6374.6374.2	controllerType=0 controllerNumber=1 scan=6374	19.6178
04303:2	1	K.AFPGM[+15.995]C[+57.021]TYGK.C	1079	C[+57], M[+16]	574.25	2	1147.49	1147.49	0	1.3		Specific	184.59	184.59	184.59	2.2	245	>Fibrillin-2 N-term	1	dw092618_2_fbn2 n term ab3 t.5180.5180.2	controllerType=0 controllerNumber=1 scan=5180	16.8291
04385:2	1	K.AFPGM[+15.995]C[+57.021]TYGK.C	1079	C[+57], M[+16]	574.25	2	1147.49	1147.49	0	1.1		Specific	188.17	188.17	188.17	2.2	245	>Fibrillin-2 N-term	1	dw092618_2_fbn2 n term ab3 t.5255.5255.2	controllerType=0 controllerNumber=1 scan=5255	17.0047
05443:2	1	K.AFPGM[+15.995]C[+57.021]TYGK.C	1079	C[+57], M[+16]	574.252	2	1147.5	1147.49	0	4.8		Specific	250.94	250.94	250.94	4.25	245	>Fibrillin-2 N-term	1	dw092618_2_fbn2 n term ab3 t.6184.6184.2	controllerType=0 controllerNumber=1 scan=6184	19.1738
05770:2	1	K.AFPGM[+15.995]C[+57.021]TYGK.C	1079	C[+57], M[+16]	574.251	2	1147.49	1147.49	0	3.5		Specific	299.72	299.72	299.72	4.62	245	>Fibrillin-2 N-term	1	dw092618_2_fbn2 n term ab3 t.6451.6451.2	controllerType=0 controllerNumber=1 scan=6451	19.7961
05499:2	1	K.AFPGM[+15.995]C[+57.021]TYGK.C	1079	C[+57], M[+16]	574.251	2	1147.49	1147.49	0	3.5		Specific	332.22	332.22	332.22	3.49	245	>Fibrillin-2 N-term	1	dw092618_2_fbn2 n term ab3 t.6230.6230.2	controllerType=0 controllerNumber=1 scan=6230	19.2826
05573:2	1	K.AFPGM[+15.995]C[+57.021]TYGK.C	1079	C[+57], M[+16]	574.251	2	1147.5	1147.49	0	3.6		Specific	341.33	341.33	341.33	3.49	245	>Fibrillin-2 N-term	1	dw092618_2_fbn2 n term ab3 t.6288.6288.2	controllerType=0 controllerNumber=1 scan=6288	19.4174
05636:2	1	K.AFPGM[+15.995]C[+57.021]TYGK.C	1079	C[+57], M[+16]	574.251	2	1147.5	1147.49	0	3.7		Specific	342.15	342.15	342.15	4.92	245	>Fibrillin-2 N-term	1	dw092618_2_fbn2 n term ab3 t.6340.6340.2	controllerType=0 controllerNumber=1 scan=6340	19.5391
05702:2	1	K.AFPGM[+15.995]C[+57.021]TYGK.C	1079	C[+57], M[+16]	574.25	2	1147.49	1147.49	0	1.6		Specific	365.21	365.21	365.21	6.2	245	>Fibrillin-2 N-term	1	dw092618_2_fbn2 n term ab3 t.6395.6395.2	controllerType=0 controllerNumber=1 scan=6395	19.6661
02333:3	1	K.C[+57.021]RN[+15.995]TIGS[+162.053]FK.C	1089	C[+57], N[+16], S[+162]	420.868	3	1260.59	1260.59	0	1.6		Specific	56.1	56.1	15.41	1.62	245	>Fibrillin-2 N-term	1	dw092618_2_fbn2 n term ab3 t.3274.3274.3	controllerType=0 controllerNumber=1 scan=3274	12.0352
02374:3	1	K.C[+57.021]RN[+15.995]TIGS[+162.053]FK.C	1089	C[+57], N[+16], S[+162]	420.869	3	1260.59	1260.59	0	3		Specific	209.9	209.9	9.63	2.52	245	>Fibrillin-2 N-term	1	dw092618_2_fbn2 n term ab3 t.3314.3314.3	controllerType=0 controllerNumber=1 scan=3314	12.1475
04510:4	1	K.C[+57.021]RC[+57.021]NSGFALDMEERN[+1549.565]C[+57.021]TDIDEC[+57.021]R.I	1098	C[+57]*4, N[+1550]	1115.18	4	4457.72	4457.72	0	-0.4		Specific	39.15	39.15	25.27	2.01	245	>Fibrillin-2 N-term	1	dw092618_2_fbn2 n term ab3 t.5377.5377.4	controllerType=0 controllerNumber=1 scan=5377	17.2952
04555:4	1	K.C[+57.021]RC[+57.021]N[+0.984]SGFALDMEERN[+1549.565]C[+57.021]TDIDEC[+57.021]R.I	1098	C[+57]*4, N[+1][+1550]	1115.19	4	4457.72	4458.7	-1	5		Specific	45.58	45.58	7.74	1.75	245	>Fibrillin-2 N-term	1	dw092618_2_fbn2 n term ab3 t.5422.5422.4	controllerType=0 controllerNumber=1 scan=5422	17.3993
06690:2	1	R.C[+57.021]NSGFALDMEER.N	1100	C[+57]	714.8	2	1428.59	1428.59	0	2.9		Specific	562.83	562.83	562.83	8.13	245	>Fibrillin-2 N-term	1	dw092618_2_fbn2 n term ab3 t.7221.7221.2	controllerType=0 controllerNumber=1 scan=7221	21.5932
06630:2	1	R.C[+57.021]NSGFALDMEER.N	1100	C[+57]	714.8	2	1428.59	1428.59	0	2.5		Specific	759.56	741.07	741.07	12.11	245	>Fibrillin-2 N-term	1	dw092618_2_fbn2 n term ab3 t.7167.7167.2	controllerType=0 controllerNumber=1 scan=7167	21.4681
09091:2	1	R.C[+57.021][-17.027]NSGFALDMEER.N	1100	C[-17][+57]	706.287	2	1411.57	1411.56	0	3.6		Specific	557.75	557.75	557.75	7.22	245	>Fibrillin-2 N-term	1	dw092618_2_fbn2 n term ab3 t.9211.9211.2	controllerType=0 controllerNumber=1 scan=9211	26.2119
06242:4	1	R.C[+57.021]NSGFALDMEERN[+1622.582]C[+57.021]TDIDEC[+57.021]R.I	1100	C[+57]*3, N[+1623]	1054.41	4	4214.62	4214.6	0	3.7		Specific	102.11	102.11	43.25	2.99	245	>Fibrillin-2 N-term	1	dw092618_2_fbn2 n term ab3 t.6844.6844.4	controllerType=0 controllerNumber=1 scan=6844	20.7136
06240:4	1	R.C[+57.021]NSGFALDMEERN[+1663.608]C[+57.021]TDIDEC[+57.021]R.I	1100	C[+57]*3, N[+1664]	1064.42	4	4254.65	4255.63	-1	4.7		Specific	146.58	84.79	44.83	2.71	245	>Fibrillin-2 N-term	1	dw092618_2_fbn2 n term ab3 t.6842.6842.4	controllerType=0 controllerNumber=1 scan=6842	20.7092
06255:4	1	R.C[+57.021]NSGFALDMEERN[+1809.666]C[+57.021]TDIDEC[+57.021]R.I	1100	C[+57]*3, N[+1810]	1100.93	4	4400.7	4401.69	-1	2.6		Specific	174.02	174.02	33.13	3.48	245	>Fibrillin-2 N-term	1	dw092618_2_fbn2 n term ab3 t.6855.6855.4	controllerType=0 controllerNumber=1 scan=6855	20.7394
06192:4	1	R.C[+57.021]NSGFALDMEERN[+1809.666]C[+57.021]TDIDEC[+57.021]R.I	1100	C[+57]*3, N[+1810]	1101.43	4	4402.69	4401.69	1	-0.3		Specific	180.59	180.59	45.3	2.99	245	>Fibrillin-2 N-term	1	dw092618_2_fbn2 n term ab3 t.6798.6798.4	controllerType=0 controllerNumber=1 scan=6798	20.607
06190:4	1	R.C[+57.021]NSGFALDMEERN[+1768.640]C[+57.021]TDIDEC[+57.021]R.I	1100	C[+57]*3, N[+1769]	1090.93	4	4360.69	4360.66	0	5.5		Specific	198.58	198.58	38.31	3.5	245	>Fibrillin-2 N-term	1	dw092618_2_fbn2 n term ab3 t.6796.6796.4	controllerType=0 controllerNumber=1 scan=6796	20.6026
06206:5	1	R.[+28.031]N[+3228.173]C[+57.021]TDIDEC[+57.021]R.I	1112	.[28], C[+57]*2, N[+3228]	888.536	5	4438.65	4438.66	0	-0.8		Specific	115.23	115.23	14.22	1.79	245	>Fibrillin-2 N-term	1	dw092618_2_fbn2 n term ab3 t.6811.6811.5	controllerType=0 controllerNumber=1 scan=6811	20.637
03960:4	1	R.N[+1589.571]C[+57.021]TDIDEC[+57.021][+14.016]R.I	1112	C[+14][+57]*2, N[+1590]	697.251	4	2785.98	2786.04	0	-19.9		Specific	18.9	18.9	18.9	1.62	245	>Fibrillin-2 N-term	1	dw092618_2_fbn2 n term ab3 t.4881.4881.4	controllerType=0 controllerNumber=1 scan=4881	16.1202
06194:5	1	R.N[+2937.078]C[+57.021]T[+264.085]D[+15.995]IDEC[+57.021]R.I	1112	C[+57]*2, D[+16], N[+2937], T[+264]	880.528	5	4398.61	4399.61	-1	1.6		Specific	36.98	36.98	5.86	1.65	245	>Fibrillin-2 N-term	1	dw092618_2_fbn2 n term ab3 t.6800.6800.5	controllerType=0 controllerNumber=1 scan=6800	20.6113
04086:2	1	K.NC[+57.021]MDIDEC[+57.021]ER.N	1155	C[+57]*2	671.249	2	1341.49	1341.49	0	2.8		Specific	246.02	246.02	246.02	2.69	245	>Fibrillin-2 N-term	1	dw092618_2_fbn2 n term ab3 t.4989.4989.2	controllerType=0 controllerNumber=1 scan=4989	16.3751
04170:2	1	K.NC[+57.021]MDIDEC[+57.021]ER.N	1155	C[+57]*2	671.249	2	1341.49	1341.49	0	3.5		Specific	266.14	266.14	266.14	4.25	245	>Fibrillin-2 N-term	1	dw092618_2_fbn2 n term ab3 t.5065.5065.2	controllerType=0 controllerNumber=1 scan=5065	16.5558
04145:2	1	K.NC[+57.021]MDIDEC[+57.021]ER.N	1155	C[+57]*2	671.248	2	1341.49	1341.49	0	1.6		Specific	284.91	284.91	284.91	3.27	245	>Fibrillin-2 N-term	1	dw092618_2_fbn2 n term ab3 t.5041.5041.2	controllerType=0 controllerNumber=1 scan=5041	16.4986
06689:3	1	K.NC[+57.021]MDIDEC[+57.021]ERNPLLC[+57.021]R.G	1155	C[+57]*3	698.968	3	2094.89	2094.88	0	3.9		Specific	614.07	614.07	614.07	9.57	245	>Fibrillin-2 N-term	1	dw092618_2_fbn2 n term ab3 t.7220.7220.3	controllerType=0 controllerNumber=1 scan=7220	21.591
06751:3	1	K.NC[+57.021]MDIDEC[+57.021]ERNPLLC[+57.021]R.G	1155	C[+57]*3	698.967	3	2094.89	2094.88	0	2.1		Specific	616.97	616.97	616.97	9.55	245	>Fibrillin-2 N-term	1	dw092618_2_fbn2 n term ab3 t.7275.7275.3	controllerType=0 controllerNumber=1 scan=7275	21.7167
06632:3	1	K.NC[+57.021]MDIDEC[+57.021]ERNPLLC[+57.021]R.G	1155	C[+57]*3	698.967	3	2094.89	2094.88	0	2.1		Specific	618.25	618.25	618.25	9.55	245	>Fibrillin-2 N-term	1	dw092618_2_fbn2 n term ab3 t.7169.7169.3	controllerType=0 controllerNumber=1 scan=7169	21.4724
06822:3	1	K.NC[+57.021]MDIDEC[+57.021]ERNPLLC[+57.021]R.G	1155	C[+57]*3	698.966	3	2094.88	2094.88	0	0.9		Specific	626.4	626.4	626.4	9.55	245	>Fibrillin-2 N-term	1	dw092618_2_fbn2 n term ab3 t.7333.7333.3	controllerType=0 controllerNumber=1 scan=7333	21.8436
07656:3	1	K.N[+0.984]C[+57.021]MDIDEC[+57.021]ERNPLLC[+57.021]R.G	1155	C[+57]*3, N[+1]	699.295	3	2095.87	2095.87	0	1.5		Specific	364.73	364.73	306.02	5.56	245	>Fibrillin-2 N-term	1	dw092618_2_fbn2 n term ab3 t.8027.8027.4	controllerType=0 controllerNumber=1 scan=8027	23.4399
05907:3	1	K.NC[+57.021]M[+15.995]DIDEC[+57.021]ERNPLLC[+57.021]R.G	1155	C[+57]*3, M[+16]	704.3	3	2110.89	2110.88	0	3.7		Specific	366.28	366.28	68.31	7.03	245	>Fibrillin-2 N-term	1	dw092618_2_fbn2 n term ab3 t.6567.6567.3	controllerType=0 controllerNumber=1 scan=6567	20.0653
07227:3	1	K.N[+0.984]C[+57.021]MDIDEC[+57.021]ERNPLLC[+57.021]R.G	1155	C[+57]*3, N[+1]	699.298	3	2095.88	2095.87	0	6		Specific	405.8	405.8	329.05	6.77	245	>Fibrillin-2 N-term	1	dw092618_2_fbn2 n term ab3 t.7680.7680.3	controllerType=0 controllerNumber=1 scan=7680	22.6315
06888:3	1	K.N[+0.984]C[+57.021]MDIDEC[+57.021]ERNPLLC[+57.021]R.G	1155	C[+57]*3, N[+1]	699.3	3	2095.89	2095.87	0	9.1		Specific	414.73	414.73	57.68	5.24	245	>Fibrillin-2 N-term	1	dw092618_2_fbn2 n term ab3 t.7393.7393.3	controllerType=0 controllerNumber=1 scan=7393	21.975
06670:3	1	K.NC[+57.021]M[+15.995]DIDEC[+57.021]ERNPLLC[+57.021]R.G	1155	C[+57]*3, M[+16]	704.299	3	2110.88	2110.88	0	2.9		Specific	490.9	490.9	107.81	7.6	245	>Fibrillin-2 N-term	1	dw092618_2_fbn2 n term ab3 t.7201.7201.3	controllerType=0 controllerNumber=1 scan=7201	21.5461
05780:3	1	K.NC[+57.021]M[+15.995]DIDEC[+57.021]ERNPLLC[+57.021]R.G	1155	C[+57]*3, M[+16]	704.298	3	2110.88	2110.88	0	0.2		Specific	522.55	522.55	81.26	6.63	245	>Fibrillin-2 N-term	1	dw092618_2_fbn2 n term ab3 t.6458.6458.3	controllerType=0 controllerNumber=1 scan=6458	19.8112
05836:3	1	K.NC[+57.021]M[+15.995]DIDEC[+57.021]ERNPLLC[+57.021]R.G	1155	C[+57]*3, M[+16]	704.299	3	2110.88	2110.88	0	2.6		Specific	544.55	544.55	102.54	7.66	245	>Fibrillin-2 N-term	1	dw092618_2_fbn2 n term ab3 t.6505.6505.3	controllerType=0 controllerNumber=1 scan=6505	19.9201
06413:4	1	R.N[+15.995]PLLC[+57.021]RGGTC[+57.021]VN[+0.984]TEGS[+365.132]FQC[+57.021]DC[+57.021]PLGHELSPSR.E	1165	C[+57]*4, N[+1][+16], S[+365]	975.913	4	3900.63	3900.68	0	-12		Specific	290.44	290.44	2.4	3.54	245	>Fibrillin-2 N-term	1	dw092618_2_fbn2 n term ab3 t.6984.6984.3	controllerType=0 controllerNumber=1 scan=6984	21.0433
06412:3	1	R.GGTC[+57.021]VNTEGS[+162.053]FQC[+57.021]DC[+57.021]PLGHELSPSR.E	1171	C[+57]*3, S[+162]	976.415	3	2927.23	2927.22	0	2.4		Specific	727.93	727.93	3.6	10.78	245	>Fibrillin-2 N-term	1	dw092618_2_fbn2 n term ab3 t.6984.6984.3	controllerType=0 controllerNumber=1 scan=6984	21.0433
06274:3	1	R.GGTC[+57.021]VNTEGS[+162.053]FQC[+57.021]DC[+57.021]PLGHELSPSR.E	1171	C[+57]*3, S[+162]	976.417	3	2927.24	2927.22	0	4.7		Specific	1006.02	1006.02	3.6	16.81	245	>Fibrillin-2 N-term	1	dw092618_2_fbn2 n term ab3 t.6873.6873.3	controllerType=0 controllerNumber=1 scan=6873	20.7828
06336:3	1	R.GGTC[+57.021]VNTEGS[+162.053]FQC[+57.021]DC[+57.021]PLGHELSPSR.E	1171	C[+57]*3, S[+162]	976.417	3	2927.24	2927.22	0	4.3		Specific	1133.46	1133.46	3.6	18.81	245	>Fibrillin-2 N-term	1	dw092618_2_fbn2 n term ab3 t.6924.6924.3	controllerType=0 controllerNumber=1 scan=6924	20.9037
08040:4	1	R.[+14.016]GGTC[+57.021]VN[+0.984]TEGSFQC[+57.021]DC[+57.021]PLGHELS[+203.079]PSREDC[+57.021]VDINEC[+57.021]SLSDNLC[+57.021]R.N	1171	.[14], C[+57]*6, N[+1], S[+203]	1266.78	4	5064.09	5063.08	1	2.1		Specific	725.86	725.86	0	11.1	245	>Fibrillin-2 N-term	1	dw092618_2_fbn2 n term ab3 t.8345.8345.4	controllerType=0 controllerNumber=1 scan=8345	24.1772
07426:2	1	R.EDC[+57.021]VDINEC[+57.021]SLSDNLC[+57.021]R.N	1196	C[+57]*3	1049.93	2	2098.84	2098.85	0	-1.3		Specific	783.27	783.27	783.27	11.49	245	>Fibrillin-2 N-term	1	dw092618_2_fbn2 n term ab3 t.7831.7831.2	controllerType=0 controllerNumber=1 scan=7831	22.9878
05786:3	1	K.C[+57.021]VNM[+15.995]IGTYQC[+57.021]SC[+57.021]NPGYQATPDR.Q	1216	C[+57]*3, M[+16]	870.029	3	2608.07	2608.07	0	1.2		Specific	732.51	732.51	30.74	11.16	245	>Fibrillin-2 N-term	1	dw092618_2_fbn2 n term ab3 t.6464.6464.3	controllerType=0 controllerNumber=1 scan=6464	19.8262
09676:3	1	K.C[+57.021][-17.027]VNMIGTYQC[+57.021]SC[+57.021]NPGYQATPDR.Q	1216	C[-17][+57]*3	859.028	3	2575.07	2575.05	0	8.3		Specific	499.41	499.41	499.41	6.61	245	>Fibrillin-2 N-term	1	dw092618_2_fbn2 n term ab3 t.9702.9702.3	controllerType=0 controllerNumber=1 scan=9702	27.3771
09608:3	1	K.C[+57.021][-17.027]VNMIGTYQC[+57.021]SC[+57.021]NPGYQATPDR.Q	1216	C[-17][+57]*3	859.027	3	2575.07	2575.05	0	7		Specific	680.89	680.89	680.89	9.67	245	>Fibrillin-2 N-term	1	dw092618_2_fbn2 n term ab3 t.9648.9648.3	controllerType=0 controllerNumber=1 scan=9648	27.2476
09547:3	1	K.C[+57.021][-17.027]VNMIGTYQC[+57.021]SC[+57.021]NPGYQATPDR.Q	1216	C[-17][+57]*3	859.025	3	2575.06	2575.05	0	5.5		Specific	719.26	719.26	719.26	10.67	245	>Fibrillin-2 N-term	1	dw092618_2_fbn2 n term ab3 t.9597.9597.3	controllerType=0 controllerNumber=1 scan=9597	27.1258
09250:4	1	R.QGC[+57.021]TDIDEC[+57.021]MIMNGGC[+57.021]DT[+203.079]QC[+57.021]TN[+15.995]SEGSYEC[+57.021]SC[+57.021]SEGYALMPDGR.S	1238	C[+57]*6, N[+16], T[+203]	1259.2	4	5033.79	5034.85	-1	-11.1		Specific	167.57	167.57	0	2.24	245	>Fibrillin-2 N-term	1	dw092618_2_fbn2 n term ab3 t.9346.9346.4	controllerType=0 controllerNumber=1 scan=9346	26.5326
09303:4	1	R.QGC[+57.021]TDIDEC[+57.021]MIMN[+0.984]GGC[+57.021]DTQC[+57.021]TNSEGS[+162.053]YEC[+57.021]SC[+57.021]SEGYALMPDGR.S	1238	C[+57]*6, N[+1], S[+162]	1245.72	4	4979.84	4978.81	1	5.5		Specific	299.4	299.4	0	4.24	245	>Fibrillin-2 N-term	1	dw092618_2_fbn2 n term ab3 t.9389.9389.4	controllerType=0 controllerNumber=1 scan=9389	26.6349
09168:4	1	R.QGC[+57.021]TDIDEC[+57.021]MIMNGGC[+57.021][+14.016]DTQC[+57.021]T[+203.079]NSEGSYEC[+57.021]SC[+57.021]SEGYALMPDGR.S	1238	C[+14][+57]*6, T[+203]	1258.71	4	5031.8	5032.87	-1	-13.2		Specific	319.41	319.41	0	3.74	245	>Fibrillin-2 N-term	1	dw092618_2_fbn2 n term ab3 t.9276.9276.4	controllerType=0 controllerNumber=1 scan=9276	26.3665
07756:4	1	R.QGC[+57.021]TDIDEC[+57.021]MIMNGGC[+57.021]DTQC[+57.021]TN[+15.995]SEGSYEC[+57.021]S[+203.079]C[+57.021]SEGYALMPDGR.S	1238	C[+57]*6, N[+16], S[+203]	1259.72	4	5035.86	5034.85	1	1		Specific	356.73	356.73	0.73	5.03	245	>Fibrillin-2 N-term	1	dw092618_2_fbn2 n term ab3 t.8109.8109.4	controllerType=0 controllerNumber=1 scan=8109	23.6291
09249:4	1	R.QGC[+57.021]TDIDEC[+57.021]MIMN[+15.995]GGC[+57.021]DTQC[+57.021]TNSEGS[+162.053]YEC[+57.021]SC[+57.021]SEGYALMPDGR.S	1238	C[+57]*6, N[+16], S[+162]	1249.47	4	4994.86	4993.82	1	7.9		Specific	407.44	407.44	0	6	245	>Fibrillin-2 N-term	1	dw092618_2_fbn2 n term ab3 t.9345.9345.4	controllerType=0 controllerNumber=1 scan=9345	26.5303
09160:4	1	R.QGC[+57.021]TDIDEC[+57.021]MIMN[+15.995]GGC[+57.021]DTQC[+57.021]TNSEGS[+162.053]YEC[+57.021]SC[+57.021]SEGYALMPDGR.S	1238	C[+57]*6, N[+16], S[+162]	1249.22	4	4993.84	4993.82	0	4.6		Specific	538.14	538.14	0	6.99	245	>Fibrillin-2 N-term	1	dw092618_2_fbn2 n term ab3 t.9270.9270.4	controllerType=0 controllerNumber=1 scan=9270	26.351
07898:4	1	R.Q[-17.027]GC[+57.021]TDIDEC[+57.021]M[+31.990]IMNGGC[+57.021]DTQC[+57.021]TNSEGS[+203.079]YEC[+57.021]SC[+57.021]SEGYALMPDGR.S	1238	C[+57]*6, M[+32], Q[-17], S[+203]	1259.47	4	5034.84	5033.82	1	3.9		Specific	134.62	134.62	0	2.67	245	>Fibrillin-2 N-term	1	dw092618_2_fbn2 n term ab3 t.8226.8226.4	controllerType=0 controllerNumber=1 scan=8226	23.899
09159:4	1	R.Q[-17.027]GC[+57.021]TDIDEC[+57.021]MIMNGGC[+57.021]DT[+203.079]QC[+57.021][+14.016]TNSEGSYEC[+57.021]SC[+57.021]SEGYALMPDGR.S	1238	C[+14][+57]*6, Q[-17], T[+203]	1254.71	4	5015.8	5015.84	0	-8.4		Specific	213.8	213.8	0	2.8	245	>Fibrillin-2 N-term	1	dw092618_2_fbn2 n term ab3 t.9269.9269.4	controllerType=0 controllerNumber=1 scan=9269	26.3488
09223:4	1	R.Q[-17.027]GC[+57.021]TDIDEC[+57.021]MIMNGGC[+57.021]DT[+203.079]QC[+57.021]TNSEGSYE[+14.016]C[+57.021]SC[+57.021]SEGYALMPDGR.S	1238	C[+57]*6, E[+14], Q[-17], T[+203]	1254.71	4	5015.81	5015.84	0	-7		Specific	411.3	411.3	0	5.59	245	>Fibrillin-2 N-term	1	dw092618_2_fbn2 n term ab3 t.9325.9325.4	controllerType=0 controllerNumber=1 scan=9325	26.482
06922:3	1	R.SC[+57.021]ADIDEC[+57.021]ENNPDIC[+57.021]DGGQC[+57.021]TNIPGEYR.C	1280	C[+57]*4	1087.1	3	3259.28	3259.27	0	4.1		Specific	826.8	826.8	826.8	12.47	245	>Fibrillin-2 N-term	1	dw092618_2_fbn2 n term ab3 t.7425.7425.3	controllerType=0 controllerNumber=1 scan=7425	22.0489
07048:3	1	R.SC[+57.021]ADIDEC[+57.021]ENNPDIC[+57.021]DGGQC[+57.021]TNIPGEYR.C	1280	C[+57]*4	1087.1	3	3259.27	3259.27	0	2		Specific	885.58	885.58	885.58	13.44	245	>Fibrillin-2 N-term	1	dw092618_2_fbn2 n term ab3 t.7533.7533.3	controllerType=0 controllerNumber=1 scan=7533	22.2924
06981:3	1	R.SC[+57.021]ADIDEC[+57.021]ENNPDIC[+57.021]DGGQC[+57.021]TNIPGEYR.C	1280	C[+57]*4	1087.1	3	3259.28	3259.27	0	2.8		Specific	933.04	933.04	933.04	14.47	245	>Fibrillin-2 N-term	1	dw092618_2_fbn2 n term ab3 t.7476.7476.3	controllerType=0 controllerNumber=1 scan=7476	22.1648
06985:3	1	R.SC[+57.021]ADIDEC[+57.021]ENNPDIC[+57.021]DGGQC[+57.021]TN[+15.995]IPGEYR.C	1280	C[+57]*4, N[+16]	1092.43	3	3275.28	3275.26	0	7		Specific	646.7	646.7	19.7	7.95	245	>Fibrillin-2 N-term	1	dw092618_2_fbn2 n term ab3 t.7480.7480.3	controllerType=0 controllerNumber=1 scan=7480	22.1731
06852:3	1	R.SC[+57.021]ADIDEC[+57.021]ENNPDIC[+57.021]DGGQC[+57.021]TN[+15.995]IPGEYR.C	1280	C[+57]*4, N[+16]	1092.43	3	3275.26	3275.26	0	0.4		Specific	853.97	853.97	177.43	13.44	245	>Fibrillin-2 N-term	1	dw092618_2_fbn2 n term ab3 t.7359.7359.3	controllerType=0 controllerNumber=1 scan=7359	21.9026
06918:3	1	R.SC[+57.021]ADIDEC[+57.021]ENNPDIC[+57.021]DGGQC[+57.021]TN[+15.995]IPGEYR.C	1280	C[+57]*4, N[+16]	1092.43	3	3275.27	3275.26	0	3.7		Specific	982.61	982.61	214.91	15.47	245	>Fibrillin-2 N-term	1	dw092618_2_fbn2 n term ab3 t.7422.7422.3	controllerType=0 controllerNumber=1 scan=7422	22.0424
09420:3	1	R.C[+57.021]LC[+57.021]YDGFMASMDMK.T	1308	C[+57]*2	576.893	3	1728.66	1728.66	0	5.3		Specific	343.35	343.35	343.35	4.99	245	>Fibrillin-2 N-term	1	dw092618_2_fbn2 n term ab3 t.9488.9488.3	controllerType=0 controllerNumber=1 scan=9488	26.8686
09685:2	1	R.C[+57.021]LC[+57.021]YDGFMASMDMK.T	1308	C[+57]*2	864.834	2	1728.66	1728.66	0	2.4		Specific	375.42	375.42	375.42	6.95	245	>Fibrillin-2 N-term	1	dw092618_2_fbn2 n term ab3 t.9710.9710.2	controllerType=0 controllerNumber=1 scan=9710	27.3946
09561:2	1	R.C[+57.021]LC[+57.021]YDGFMASMDMK.T	1308	C[+57]*2	864.836	2	1728.66	1728.66	0	4.9		Specific	490.77	490.77	490.77	7.55	245	>Fibrillin-2 N-term	1	dw092618_2_fbn2 n term ab3 t.9610.9610.2	controllerType=0 controllerNumber=1 scan=9610	27.1562
09480:2	1	R.C[+57.021]LC[+57.021]YDGFMASMDMK.T	1308	C[+57]*2	864.836	2	1728.67	1728.66	0	5.3		Specific	593.65	593.65	593.65	8.01	245	>Fibrillin-2 N-term	1	dw092618_2_fbn2 n term ab3 t.9541.9541.2	controllerType=0 controllerNumber=1 scan=9541	26.9936
09357:2	1	R.C[+57.021]LC[+57.021]YDGFMASMDMK.T	1308	C[+57]*2	864.835	2	1728.66	1728.66	0	3.5		Specific	669.17	669.17	669.17	10.52	245	>Fibrillin-2 N-term	1	dw092618_2_fbn2 n term ab3 t.9433.9433.2	controllerType=0 controllerNumber=1 scan=9433	26.7387
09412:2	1	R.C[+57.021]LC[+57.021]YDGFMASMDMK.T	1308	C[+57]*2	864.836	2	1728.66	1728.66	0	4.8		Specific	788.5	788.5	788.5	12.52	245	>Fibrillin-2 N-term	1	dw092618_2_fbn2 n term ab3 t.9481.9481.2	controllerType=0 controllerNumber=1 scan=9481	26.8534
09207:2	1	R.C[+57.021]LC[+57.021]YDGFMASMD[+15.995]MK.T	1308	C[+57]*2, D[+16]	872.838	2	1744.67	1744.65	0	10		Specific	330.77	330.77	4	3.23	245	>Fibrillin-2 N-term	1	dw092618_2_fbn2 n term ab3 t.9311.9311.2	controllerType=0 controllerNumber=1 scan=9311	26.4493
08624:2	1	R.C[+57.021]LC[+57.021]YDGFMASMDM[+15.995]K.T	1308	C[+57]*2, M[+16]	872.833	2	1744.66	1744.65	0	4.6		Specific	355.81	355.81	19.7	5.68	245	>Fibrillin-2 N-term	1	dw092618_2_fbn2 n term ab3 t.8815.8815.2	controllerType=0 controllerNumber=1 scan=8815	25.2799
08566:2	1	R.C[+57.021]LC[+57.021]YDGFMASMDM[+15.995]K.T	1308	C[+57]*2, M[+16]	872.832	2	1744.66	1744.65	0	3.5		Specific	399.38	399.38	19.72	6.97	245	>Fibrillin-2 N-term	1	dw092618_2_fbn2 n term ab3 t.8763.8763.2	controllerType=0 controllerNumber=1 scan=8763	25.1565
07912:2	1	R.C[+57.021]LC[+57.021]YDGFMASM[+15.995]DMK.T	1308	C[+57]*2, M[+16]	872.83	2	1744.65	1744.65	0	1		Specific	435.86	435.86	16.71	7.2	245	>Fibrillin-2 N-term	1	dw092618_2_fbn2 n term ab3 t.8240.8240.2	controllerType=0 controllerNumber=1 scan=8240	23.9308
09182:3	1	K.TC[+57.021]IDVNEC[+57.021]DLNSNIC[+57.021]MFGEC[+57.021]ENTK.G	1322	C[+57]*4	975.065	3	2923.18	2923.17	0	4.3		Specific	195.33	195.33	195.33	2.43	245	>Fibrillin-2 N-term	1	dw092618_2_fbn2 n term ab3 t.9289.9289.5	controllerType=0 controllerNumber=1 scan=9289	26.3968
09113:3	1	K.TC[+57.021]IDVNEC[+57.021]DLNSNIC[+57.021]MFGEC[+57.021]ENTK.G	1322	C[+57]*4	975.062	3	2923.17	2923.17	0	1.3		Specific	503.96	503.96	503.96	7.19	245	>Fibrillin-2 N-term	1	dw092618_2_fbn2 n term ab3 t.9230.9230.3	controllerType=0 controllerNumber=1 scan=9230	26.2572
09018:3	1	K.TC[+57.021]IDVNEC[+57.021]DLNSNIC[+57.021]MFGEC[+57.021]ENTK.G	1322	C[+57]*4	975.064	3	2923.18	2923.17	0	4		Specific	757.54	757.54	757.54	12.18	245	>Fibrillin-2 N-term	1	dw092618_2_fbn2 n term ab3 t.9152.9152.3	controllerType=0 controllerNumber=1 scan=9152	26.0729
08886:3	1	K.TC[+57.021]IDVNEC[+57.021]DLNSNIC[+57.021]MFGEC[+57.021]ENTK.G	1322	C[+57]*4	975.063	3	2923.17	2923.17	0	2.2		Specific	835.11	835.11	835.11	13.16	245	>Fibrillin-2 N-term	1	dw092618_2_fbn2 n term ab3 t.9042.9042.3	controllerType=0 controllerNumber=1 scan=9042	25.8135
08946:3	1	K.TC[+57.021]IDVNEC[+57.021]DLNSNIC[+57.021]MFGEC[+57.021]ENTK.G	1322	C[+57]*4	975.062	3	2923.17	2923.17	0	1.7		Specific	912.19	912.19	912.19	15.16	245	>Fibrillin-2 N-term	1	dw092618_2_fbn2 n term ab3 t.9096.9096.3	controllerType=0 controllerNumber=1 scan=9096	25.9418
09246:3	1	K.TC[+57.021]IDVNEC[+57.021]DLN[+0.984]SNIC[+57.021]MFGEC[+57.021]ENTK.G	1322	C[+57]*4, N[+1]	975.397	3	2924.18	2924.15	0	9		Specific	156.44	156.44	0	1.77	245	>Fibrillin-2 N-term	1	dw092618_2_fbn2 n term ab3 t.9343.9343.5	controllerType=0 controllerNumber=1 scan=9343	26.5259
08236:3	1	K.TC[+57.021]IDVNEC[+57.021]DLNSNIC[+57.021]M[+15.995]FGEC[+57.021]ENTK.G	1322	C[+57]*4, M[+16]	980.395	3	2939.17	2939.16	0	2.9		Specific	582.97	582.97	171.76	8.18	245	>Fibrillin-2 N-term	1	dw092618_2_fbn2 n term ab3 t.8504.8504.3	controllerType=0 controllerNumber=1 scan=8504	24.5488
08913:3	1	K.TC[+57.021]IDVN[+0.984]EC[+57.021]D[+15.995]LNSNIC[+57.021]MFGEC[+57.021]ENTK.G	1322	C[+57]*4, D[+16], N[+1]	980.732	3	2940.18	2940.15	0	11.8		Specific	399.53	399.53	29.78	5.3	245	>Fibrillin-2 N-term	1	dw092618_2_fbn2 n term ab3 t.9069.9069.3	controllerType=0 controllerNumber=1 scan=9069	25.877
05083:3	1	K.GSFIC[+57.021]H[+15.995]C[+57.021]QLGYS[+203.079]VK.K	1346	C[+57]*2, H[+16], S[+203]	625.621	3	1874.85	1874.84	0	3.6		Specific	8.36	8.36	8.36	1.62	245	>Fibrillin-2 N-term	1	dw092618_2_fbn2 n term ab3 t.5896.5896.3	controllerType=0 controllerNumber=1 scan=5896	18.5006
05142:3	1	K.GSFIC[+57.021]H[+15.995]C[+57.021]QLGYS[+203.079]VK.K	1346	C[+57]*2, H[+16], S[+203]	625.619	3	1874.84	1874.84	0	1.4		Specific	54.49	42.45	18.51	1.63	245	>Fibrillin-2 N-term	1	dw092618_2_fbn2 n term ab3 t.5944.5944.3	controllerType=0 controllerNumber=1 scan=5944	18.6132
05255:5	1	K.KGTTGC[+57.021]T[+203.079]DVDEC[+57.021]EIGAHNC[+57.021]DMH[+15.995]ASC[+57.021]LNIPGSFK.C	1360	C[+57]*4, H[+16], T[+203]	780.933	5	3900.64	3900.62	0	3.3		Specific	56.14	56.14	4	1.63	245	>Fibrillin-2 N-term	1	dw092618_2_fbn2 n term ab3 t.6034.6034.5	controllerType=0 controllerNumber=1 scan=6034	18.8231
05779:5	1	K.KGTTGC[+57.021]TDVDEC[+57.021]EIGAH[+15.995]NC[+57.021]DMHASC[+57.021]LNIPGS[+162.053]FK.C	1360	C[+57]*4, H[+16], S[+162]	772.727	5	3859.61	3859.6	0	2.7		Specific	190.74	190.74	14.03	2.34	245	>Fibrillin-2 N-term	1	dw092618_2_fbn2 n term ab3 t.6457.6457.5	controllerType=0 controllerNumber=1 scan=6457	19.809
06239:5	1	K.KGTTGC[+57.021]TDVDEC[+57.021]EIGAHN[+0.984]C[+57.021]DMHASC[+57.021]LNIPGS[+162.053]FK.C	1360	C[+57]*4, N[+1], S[+162]	769.728	5	3844.61	3844.59	0	6.4		Specific	678.13	678.13	34.63	9.41	245	>Fibrillin-2 N-term	1	dw092618_2_fbn2 n term ab3 t.6841.6841.5	controllerType=0 controllerNumber=1 scan=6841	20.707
07104:4	1	K.GTTGC[+57.021]TDVDEC[+57.021]EIGAHNC[+57.021]DMHASC[+57.021]LNIPGSFK.C	1361	C[+57]*4	889.12	4	3553.46	3553.45	0	1.5		Specific	734.19	734.19	734.19	10.9	245	>Fibrillin-2 N-term	1	dw092618_2_fbn2 n term ab3 t.7585.7585.4	controllerType=0 controllerNumber=1 scan=7585	22.4098
07061:4	1	K.GTTGC[+57.021]TDVDEC[+57.021]EIGAHN[+0.984]C[+57.021]DMHASC[+57.021]LNIPGSFK.C	1361	C[+57]*4, N[+1]	889.373	4	3554.47	3554.44	0	8.5		Specific	439.5	439.5	166.68	4.59	245	>Fibrillin-2 N-term	1	dw092618_2_fbn2 n term ab3 t.7545.7545.3	controllerType=0 controllerNumber=1 scan=7545	22.319
06961:4	1	K.GTTGC[+57.021]TDVDEC[+57.021]EIGAHNC[+57.021]DMHASC[+57.021]LNIPGS[+162.053]FK.C	1361	C[+57]*4, S[+162]	929.634	4	3715.51	3715.51	0	1.7		Specific	496.2	496.2	11.07	6.93	245	>Fibrillin-2 N-term	1	dw092618_2_fbn2 n term ab3 t.7458.7458.4	controllerType=0 controllerNumber=1 scan=7458	22.1244
06837:4	1	K.GTTGC[+57.021]TDVDEC[+57.021]EIGAHNC[+57.021]DMHASC[+57.021]LNIPGS[+162.053]FK.C	1361	C[+57]*4, S[+162]	929.632	4	3715.51	3715.51	0	-0.5		Specific	1015.15	1015.15	26.34	15.89	245	>Fibrillin-2 N-term	1	dw092618_2_fbn2 n term ab3 t.7345.7345.4	controllerType=0 controllerNumber=1 scan=7345	21.8719
06892:4	1	K.GTTGC[+57.021]TDVDEC[+57.021]EIGAHNC[+57.021]DMHASC[+57.021]LNIPGS[+162.053]FK.C	1361	C[+57]*4, S[+162]	929.634	4	3715.51	3715.51	0	1.6		Specific	1059.69	1059.69	19.62	17.9	245	>Fibrillin-2 N-term	1	dw092618_2_fbn2 n term ab3 t.7398.7398.4	controllerType=0 controllerNumber=1 scan=7398	21.9877
05939:2	1	R.EGWIGNGIK.C	1397		487.262	2	973.516	973.51	0	5.8		Specific	117.45	117.45	117.45	0.55	245	>Fibrillin-2 N-term	1	dw092618_2_fbn2 n term ab3 t.6596.6596.2	controllerType=0 controllerNumber=1 scan=6596	20.1347
05971:2	1	R.EGWIGNGIK.C	1397		487.262	2	973.516	973.51	0	5.7		Specific	302.56	302.56	302.56	2.19	245	>Fibrillin-2 N-term	1	dw092618_2_fbn2 n term ab3 t.6620.6620.2	controllerType=0 controllerNumber=1 scan=6620	20.1906
05476:2	1	R.EGWIGNGIK.C	1397		487.261	2	973.515	973.51	0	5.2		Specific	362.12	362.12	362.12	2.97	245	>Fibrillin-2 N-term	1	dw092618_2_fbn2 n term ab3 t.6212.6212.2	controllerType=0 controllerNumber=1 scan=6212	19.2398
05877:2	1	R.EGWIGNGIK.C	1397		487.26	2	973.513	973.51	0	3		Specific	417.76	417.76	417.76	4.88	245	>Fibrillin-2 N-term	1	dw092618_2_fbn2 n term ab3 t.6541.6541.2	controllerType=0 controllerNumber=1 scan=6541	20.0045
05813:2	1	R.EGWIGNGIK.C	1397		487.259	2	973.512	973.51	0	1.5		Specific	457.19	457.19	457.19	5.52	245	>Fibrillin-2 N-term	1	dw092618_2_fbn2 n term ab3 t.6486.6486.2	controllerType=0 controllerNumber=1 scan=6486	19.8751
05611:2	1	R.EGWIGNGIK.C	1397		487.261	2	973.515	973.51	0	4.5		Specific	464.84	464.84	464.84	5.08	245	>Fibrillin-2 N-term	1	dw092618_2_fbn2 n term ab3 t.6318.6318.2	controllerType=0 controllerNumber=1 scan=6318	19.4871
05746:2	1	R.EGWIGNGIK.C	1397		487.261	2	973.514	973.51	0	3.9		Specific	465.36	465.36	465.36	5.54	245	>Fibrillin-2 N-term	1	dw092618_2_fbn2 n term ab3 t.6430.6430.2	controllerType=0 controllerNumber=1 scan=6430	19.7462
05676:2	1	R.EGWIGNGIK.C	1397		487.26	2	973.513	973.51	0	3.2		Specific	470.17	470.17	470.17	5.22	245	>Fibrillin-2 N-term	1	dw092618_2_fbn2 n term ab3 t.6375.6375.2	controllerType=0 controllerNumber=1 scan=6375	19.619
05543:2	1	R.EGWIGNGIK.C	1397		487.26	2	973.513	973.51	0	3.3		Specific	504.87	504.87	504.87	5.35	245	>Fibrillin-2 N-term	1	dw092618_2_fbn2 n term ab3 t.6264.6264.2	controllerType=0 controllerNumber=1 scan=6264	19.3617
06305:2	1	R.EGWIGN[+0.984]GIK.C	1397	N[+1]	487.753	2	974.498	974.494	0	3.9		Specific	139.12	139.12	139.12	1.63	245	>Fibrillin-2 N-term	1	dw092618_2_fbn2 n term ab3 t.6898.6898.3	controllerType=0 controllerNumber=1 scan=6898	20.8409
06236:2	1	R.EGWIGN[+0.984]GIK.C	1397	N[+1]	487.752	2	974.497	974.494	0	2.7		Specific	355.28	355.28	355.28	2.89	245	>Fibrillin-2 N-term	1	dw092618_2_fbn2 n term ab3 t.6840.6840.6	controllerType=0 controllerNumber=1 scan=6840	20.7049
06561:2	1	R.EGWIGN[+0.984]GIK.C	1397	N[+1]	487.753	2	974.498	974.494	0	4.3		Specific	391.5	391.5	391.5	4.63	245	>Fibrillin-2 N-term	1	dw092618_2_fbn2 n term ab3 t.7110.7110.2	controllerType=0 controllerNumber=1 scan=7110	21.3386
06298:2	1	R.EGWIGN[+0.984]GIK.C	1397	N[+1]	487.753	2	974.498	974.494	0	3.9		Specific	429.56	429.56	429.56	4.41	245	>Fibrillin-2 N-term	1	dw092618_2_fbn2 n term ab3 t.6893.6893.2	controllerType=0 controllerNumber=1 scan=6893	20.8301
06363:2	1	R.EGWIGN[+0.984]GIK.C	1397	N[+1]	487.752	2	974.498	974.494	0	3.5		Specific	435.48	435.48	435.48	4.88	245	>Fibrillin-2 N-term	1	dw092618_2_fbn2 n term ab3 t.6946.6946.2	controllerType=0 controllerNumber=1 scan=6946	20.9546
06785:2	1	R.EGWIGN[+0.984]GIK.C	1397	N[+1]	487.752	2	974.496	974.494	0	2.3		Specific	437.31	437.31	437.31	4.39	245	>Fibrillin-2 N-term	1	dw092618_2_fbn2 n term ab3 t.7303.7303.2	controllerType=0 controllerNumber=1 scan=7303	21.7786
06849:2	1	R.EGWIGN[+0.984]GIK.C	1397	N[+1]	487.751	2	974.495	974.494	0	1.2		Specific	445.87	445.87	445.87	5.05	245	>Fibrillin-2 N-term	1	dw092618_2_fbn2 n term ab3 t.7357.7357.2	controllerType=0 controllerNumber=1 scan=7357	21.8988
06431:2	1	R.EGWIGN[+0.984]GIK.C	1397	N[+1]	487.753	2	974.498	974.494	0	3.8		Specific	474.82	474.82	474.82	5.08	245	>Fibrillin-2 N-term	1	dw092618_2_fbn2 n term ab3 t.7000.7000.2	controllerType=0 controllerNumber=1 scan=7000	21.0819
06497:2	1	R.EGWIGN[+0.984]GIK.C	1397	N[+1]	487.752	2	974.497	974.494	0	2.9		Specific	479.26	479.26	479.26	5.08	245	>Fibrillin-2 N-term	1	dw092618_2_fbn2 n term ab3 t.7055.7055.2	controllerType=0 controllerNumber=1 scan=7055	21.2107
06518:2	1	R.E[-18.011]GWIGN[+0.984]GIK.C	1397	E[-18], N[+1]	478.747	2	956.487	956.484	0	3.4		Specific	194.43	194.43	194.43	1.66	245	>Fibrillin-2 N-term	1	dw092618_2_fbn2 n term ab3 t.7073.7073.2	controllerType=0 controllerNumber=1 scan=7073	21.2516
05921:4	1	K.C[+57.021]IDLDEC[+57.021]SN[+1809.666]GTHQC[+57.021]SINAQC[+57.021]VNTPGSYR.C	1406	C[+57]*4, N[+1810]	1267.26	4	5066.01	5066.02	0	-0.5		Specific	47.12	2.95	2.95	1.69	245	>Fibrillin-2 N-term	1	dw092618_2_fbn2 n term ab3 t.6579.6579.4	controllerType=0 controllerNumber=1 scan=6579	20.0933
05817:4	1	K.C[+57.021]IDLDEC[+57.021]SN[+1768.640]GTHQC[+57.021]SINAQC[+57.021]VNTPGSYR.C	1406	C[+57]*4, N[+1769]	1257	4	5024.99	5024.99	0	0.8		Specific	310.94	310.94	46.09	4.3	245	>Fibrillin-2 N-term	1	dw092618_2_fbn2 n term ab3 t.6490.6490.4	controllerType=0 controllerNumber=1 scan=6490	19.8837
05672:4	1	K.C[+57.021]IDLDE[+14.016]C[+57.021]SN[+1930.692]GTHQC[+57.021]SINAQC[+57.021]VN[+0.984]TPGSYR.C	1406	C[+57]*4, E[+14], N[+1][+1931]	1301.27	4	5202.05	5202.04	0	1.1		Specific	10.89	10.89	0	1.65	245	>Fibrillin-2 N-term	1	dw092618_2_fbn2 n term ab3 t.6370.6370.4	controllerType=0 controllerNumber=1 scan=6370	19.6082
05885:4	1	K.C[+57.021][-17.027]IDLD[+15.995]EC[+57.021]SN[+1768.640]GTHQC[+57.021]SINAQC[+57.021]VNTPGSYR.C	1406	C[-17][+57]*4, D[+16], N[+1769]	1257.01	4	5025.01	5023.96	1	10		Specific	181.84	181.84	0	2.08	245	>Fibrillin-2 N-term	1	dw092618_2_fbn2 n term ab3 t.6547.6547.4	controllerType=0 controllerNumber=1 scan=6547	20.0175
06384:4	1	K.C[+57.021][-17.027]ID[+15.995]LDEC[+57.021]SN[+2059.735]GTHQC[+57.021]SINAQC[+57.021]VNTPGSYR.C	1406	C[-17][+57]*4, D[+16], N[+2060]	1329.78	4	5316.1	5315.05	1	7.3		Specific	287.72	287.72	0	3.81	245	>Fibrillin-2 N-term	1	dw092618_2_fbn2 n term ab3 t.6962.6962.4	controllerType=0 controllerNumber=1 scan=6962	20.9912
09767:4	1	R.C[+57.021]AC[+57.021]SEGFTGDGFTC[+57.021]S[+365.132]DVDEC[+57.021]AENINLC[+57.021]ENGQC[+57.021]LNVPGAYR.C	1434	C[+57]*6, S[+365]	1229	4	4912.96	4911.94	1	4.8		Specific	67.27	67.27	3.6	2.41	245	>Fibrillin-2 N-term	1	dw092618_2_fbn2 n term ab3 t.9775.9775.4	controllerType=0 controllerNumber=1 scan=9775	27.55
09604:4	1	R.C[+57.021]AC[+57.021]SEGFTGDGFTC[+57.021]S[+203.079]DVDEC[+57.021]AENINLC[+57.021]ENGQC[+57.021]LNVPGAYR.C	1434	C[+57]*6, S[+203]	1188.25	4	4749.97	4749.88	0	19		Specific	289.22	144.27	4.8	2.54	245	>Fibrillin-2 N-term	1	dw092618_2_fbn2 n term ab3 t.9644.9644.4	controllerType=0 controllerNumber=1 scan=9644	27.2368
09663:4	1	R.C[+57.021]AC[+57.021]SEGFTGDGFTC[+57.021]S[+203.079]DVDEC[+57.021]AENINLC[+57.021]ENGQC[+57.021]LNVPGAYR.C	1434	C[+57]*6, S[+203]	1188.24	4	4749.92	4749.88	0	7.4		Specific	462.72	462.72	1.34	6.19	245	>Fibrillin-2 N-term	1	dw092618_2_fbn2 n term ab3 t.9692.9692.4	controllerType=0 controllerNumber=1 scan=9692	27.3532
09900:4	1	R.C[+57.021]AC[+57.021]SEGFTGDGFTC[+57.021]S[+203.079]DVDEC[+57.021]AENINLC[+57.021]ENGQC[+57.021]LN[+15.995]VPGAYR.C	1434	C[+57]*6, N[+16], S[+203]	1192.48	4	4766.91	4765.88	1	5.4		Specific	17.34	17.34	4.8	1.67	245	>Fibrillin-2 N-term	1	dw092618_2_fbn2 n term ab3 t.9886.9886.4	controllerType=0 controllerNumber=1 scan=9886	27.8134
09699:4	1	R.C[+57.021]AC[+57.021]SEGFTGDGFTC[+57.021]S[+365.132]DVDEC[+57.021]AENINLC[+57.021]ENGQC[+57.021]LN[+15.995]VPGAYR.C	1434	C[+57]*6, N[+16], S[+365]	1232.99	4	4928.95	4927.93	1	3.1		Specific	170.75	170.75	3.6	3.14	245	>Fibrillin-2 N-term	1	dw092618_2_fbn2 n term ab3 t.9721.9721.4	controllerType=0 controllerNumber=1 scan=9721	27.4207
09539:4	1	R.C[+57.021]AC[+57.021]SEGFTGDGFTC[+57.021]S[+365.132]DVDEC[+57.021]AENINLC[+57.021]ENGQC[+57.021]LN[+15.995]VPGAYR.C	1434	C[+57]*6, N[+16], S[+365]	1232.75	4	4927.97	4927.93	0	8.6		Specific	228.23	228.23	3.6	3.19	245	>Fibrillin-2 N-term	1	dw092618_2_fbn2 n term ab3 t.9589.9589.4	controllerType=0 controllerNumber=1 scan=9589	27.1063
09897:4	1	R.C[+57.021]AC[+57.021]SEGFTGDGFTC[+57.021]S[+203.079]DVDEC[+57.021]AENINLC[+57.021]EN[+0.984]GQC[+57.021]LNVPGAYR.C	1434	C[+57]*6, N[+1], S[+203]	1188.48	4	4750.89	4750.87	0	4.3		Specific	237.08	237.08	4.8	3.78	245	>Fibrillin-2 N-term	1	dw092618_2_fbn2 n term ab3 t.9883.9883.4	controllerType=0 controllerNumber=1 scan=9883	27.8069
09692:4	1	R.C[+57.021]AC[+57.021]SEGFTGDGFTC[+57.021]S[+203.079]DVDEC[+57.021]AENINLC[+57.021]ENGQC[+57.021]LN[+15.995]VPGAYR.C	1434	C[+57]*6, N[+16], S[+203]	1192.23	4	4765.9	4765.88	0	5		Specific	261.27	261.27	4.8	3.87	245	>Fibrillin-2 N-term	1	dw092618_2_fbn2 n term ab3 t.9715.9715.4	controllerType=0 controllerNumber=1 scan=9715	27.4077
09832:4	1	R.C[+57.021]AC[+57.021]SEGFTGDGFTC[+57.021]S[+203.079]DVDEC[+57.021]AENINLC[+57.021]EN[+0.984]GQC[+57.021]LNVPGAYR.C	1434	C[+57]*6, N[+1], S[+203]	1188.48	4	4750.9	4750.87	0	7.4		Specific	370.84	370.84	4.8	5.75	245	>Fibrillin-2 N-term	1	dw092618_2_fbn2 n term ab3 t.9830.9830.4	controllerType=0 controllerNumber=1 scan=9830	27.6804
09538:4	1	R.C[+57.021]AC[+57.021]SEGFTGDGFTC[+57.021]S[+203.079]DVDEC[+57.021]AENINLC[+57.021]ENGQC[+57.021]LN[+15.995]VPGAYR.C	1434	C[+57]*6, N[+16], S[+203]	1192.25	4	4765.97	4765.88	0	18.2		Specific	413.81	413.81	4.8	5.35	245	>Fibrillin-2 N-term	1	dw092618_2_fbn2 n term ab3 t.9588.9588.4	controllerType=0 controllerNumber=1 scan=9588	27.1041
09623:4	1	R.C[+57.021]AC[+57.021]SEGFTGDGFTC[+57.021]S[+203.079]DVDEC[+57.021]AENINLC[+57.021]ENGQC[+57.021]LN[+15.995]VPGAYR.C	1434	C[+57]*6, N[+16], S[+203]	1192.23	4	4765.91	4765.88	0	6.7		Specific	420.39	420.39	4.8	6.09	245	>Fibrillin-2 N-term	1	dw092618_2_fbn2 n term ab3 t.9659.9659.4	controllerType=0 controllerNumber=1 scan=9659	27.2743
09468:4	1	R.C[+57.021]AC[+57.021]SEGFTGDGFTC[+57.021]S[+365.132]DVDEC[+57.021]AENINLC[+57.021]ENGQC[+57.021]LN[+15.995]VPGAYR.C	1434	C[+57]*6, N[+16], S[+365]	1232.74	4	4927.95	4927.93	0	4.8		Specific	482.05	482.05	3.6	6.93	245	>Fibrillin-2 N-term	1	dw092618_2_fbn2 n term ab3 t.9530.9530.4	controllerType=0 controllerNumber=1 scan=9530	26.9683
09554:4	1	R.C[+57.021]AC[+57.021]SEGFTGDGFTC[+57.021]S[+203.079]DVDEC[+57.021]AENINLC[+57.021]ENGQC[+57.021]LN[+15.995]VPGAYR.C	1434	C[+57]*6, N[+16], S[+203]	1192.23	4	4765.89	4765.88	0	3		Specific	523.41	523.41	4.8	6.99	245	>Fibrillin-2 N-term	1	dw092618_2_fbn2 n term ab3 t.9604.9604.4	controllerType=0 controllerNumber=1 scan=9604	27.1431
10486:4	1	R.C[+57.021]AC[+57.021]SEGFTGDGFT[+146.058]C[+57.021]S[+511.190]DVDEC[+57.021]AENINLC[+57.021]ENGQC[+57.021]LN[+15.995]VPGAYR.C	1434	C[+57]*6, N[+16], S[+511], T[+146]	1305.77	4	5220.07	5220.05	0	4.8		Specific	63.37	63.37	0	2.41	245	>Fibrillin-2 N-term	1	dw092618_2_fbn2 n term ab3 t.10393.10393.4	controllerType=0 controllerNumber=1 scan=10393	29.0171
10944:4	1	R.C[+57.021]AC[+57.021]SEGFTGDGFTC[+57.021]S[+349.137]DVDEC[+57.021]AENINLC[+57.021]EN[+0.984]GQC[+57.021]LN[+15.995]VPGAYR.C	1434	C[+57]*6, N[+1][+16], S[+349]	1229.24	4	4913.94	4912.92	1	2.8		Specific	143.6	143.6	3.6	3.14	245	>Fibrillin-2 N-term	1	dw092618_2_fbn2 n term ab3 t.10781.10781.4	controllerType=0 controllerNumber=1 scan=10781	29.9385
09766:4	1	R.C[+57.021]AC[+57.021]SEGFTGDGFTC[+57.021]S[+203.079]DVDEC[+57.021]AENINLC[+57.021]EN[+0.984]GQC[+57.021]LN[+15.995]VPGAYR.C	1434	C[+57]*6, N[+1][+16], S[+203]	1192.48	4	4766.89	4766.86	0	5.6		Specific	251.74	251.74	4.8	3.87	245	>Fibrillin-2 N-term	1	dw092618_2_fbn2 n term ab3 t.9774.9774.4	controllerType=0 controllerNumber=1 scan=9774	27.5477
09828:4	1	R.C[+57.021]AC[+57.021]SEGFTGDGFTC[+57.021]S[+203.079]DVDEC[+57.021]AENINLC[+57.021]EN[+0.984]GQC[+57.021]LN[+15.995]VPGAYR.C	1434	C[+57]*6, N[+1][+16], S[+203]	1192.48	4	4766.9	4766.86	0	8.4		Specific	296.33	296.33	4.8	4.15	245	>Fibrillin-2 N-term	1	dw092618_2_fbn2 n term ab3 t.9827.9827.4	controllerType=0 controllerNumber=1 scan=9827	27.6739
05259:3	1	R.C[+57.021]EC[+57.021]EMGFTPASDSR.S	1474	C[+57]*2	549.549	3	1646.63	1646.62	0	4.6		Specific	61.16	61.16	61.16	1.75	245	>Fibrillin-2 N-term	1	dw092618_2_fbn2 n term ab3 t.6037.6037.3	controllerType=0 controllerNumber=1 scan=6037	18.8295
05195:3	1	R.C[+57.021]EC[+57.021]EMGFTPASDSR.S	1474	C[+57]*2	549.55	3	1646.63	1646.62	0	5.9		Specific	201.98	201.98	201.98	2.27	245	>Fibrillin-2 N-term	1	dw092618_2_fbn2 n term ab3 t.5986.5986.3	controllerType=0 controllerNumber=1 scan=5986	18.7097
05468:2	1	R.C[+57.021]EC[+57.021]EMGFTPASDSR.S	1474	C[+57]*2	823.821	2	1646.64	1646.62	0	6.7		Specific	433.15	433.15	433.15	6.71	245	>Fibrillin-2 N-term	1	dw092618_2_fbn2 n term ab3 t.6205.6205.2	controllerType=0 controllerNumber=1 scan=6205	19.2227
05365:2	1	R.C[+57.021]EC[+57.021]EMGFTPASDSR.S	1474	C[+57]*2	823.82	2	1646.63	1646.62	0	4.9		Specific	757.42	757.42	757.42	12.52	245	>Fibrillin-2 N-term	1	dw092618_2_fbn2 n term ab3 t.6120.6120.2	controllerType=0 controllerNumber=1 scan=6120	19.0246
05089:2	1	R.C[+57.021]EC[+57.021]EMGFTPASDSR.S	1474	C[+57]*2	823.819	2	1646.63	1646.62	0	3.5		Specific	815	815	815	13.52	245	>Fibrillin-2 N-term	1	dw092618_2_fbn2 n term ab3 t.5902.5902.2	controllerType=0 controllerNumber=1 scan=5902	18.5156
05158:2	1	R.C[+57.021]EC[+57.021]EMGFTPASDSR.S	1474	C[+57]*2	823.819	2	1646.63	1646.62	0	4		Specific	853.62	848.29	848.29	14.52	245	>Fibrillin-2 N-term	1	dw092618_2_fbn2 n term ab3 t.5956.5956.2	controllerType=0 controllerNumber=1 scan=5956	18.6408
05227:2	1	R.C[+57.021]EC[+57.021]EMGFTPASDSR.S	1474	C[+57]*2	823.819	2	1646.63	1646.62	0	4.2		Specific	859.77	859.77	859.77	14.52	245	>Fibrillin-2 N-term	1	dw092618_2_fbn2 n term ab3 t.6010.6010.2	controllerType=0 controllerNumber=1 scan=6010	18.7671
05297:2	1	R.C[+57.021]EC[+57.021]EMGFTPASDSR.S	1474	C[+57]*2	823.819	2	1646.63	1646.62	0	4.3		Specific	901.37	901.37	901.37	15.52	245	>Fibrillin-2 N-term	1	dw092618_2_fbn2 n term ab3 t.6065.6065.2	controllerType=0 controllerNumber=1 scan=6065	18.8959
08089:2	1	R.C[+57.021][-17.027]EC[+57.021]EMGFTPASDSR.S	1474	C[-17][+57]*2	815.303	2	1629.6	1629.6	0	1.1		Specific	104.42	104.42	104.42	1.93	245	>Fibrillin-2 N-term	1	dw092618_2_fbn2 n term ab3 t.8382.8382.3	controllerType=0 controllerNumber=1 scan=8382	24.2634
03939:2	1	R.C[+57.021]EC[+57.021]EM[+15.995]GFTPASDSR.S	1474	C[+57]*2, M[+16]	831.814	2	1662.62	1662.62	0	1.1		Specific	195.57	195.57	195.57	4.27	245	>Fibrillin-2 N-term	1	dw092618_2_fbn2 n term ab3 t.4864.4864.2	controllerType=0 controllerNumber=1 scan=4864	16.081
04019:2	1	R.C[+57.021]EC[+57.021]EM[+15.995]GFTPASDSR.S	1474	C[+57]*2, M[+16]	831.813	2	1662.62	1662.62	0	-0.5		Specific	309.94	309.94	259.58	4.34	245	>Fibrillin-2 N-term	1	dw092618_2_fbn2 n term ab3 t.4931.4931.2	controllerType=0 controllerNumber=1 scan=4931	16.2388
04082:2	1	R.C[+57.021]EC[+57.021]EM[+15.995]GFTPASDSR.S	1474	C[+57]*2, M[+16]	831.816	2	1662.62	1662.62	0	3.3		Specific	386.28	386.28	265.41	6.97	245	>Fibrillin-2 N-term	1	dw092618_2_fbn2 n term ab3 t.4986.4986.2	controllerType=0 controllerNumber=1 scan=4986	16.3685
05258:2	1	R.C[+57.021]EC[+57.021]EM[+15.995]GFTPASDSR.S	1474	C[+57]*2, M[+16]	831.815	2	1662.62	1662.62	0	1.6		Specific	479.44	479.44	279.75	7.4	245	>Fibrillin-2 N-term	1	dw092618_2_fbn2 n term ab3 t.6036.6036.2	controllerType=0 controllerNumber=1 scan=6036	18.8274
05122:2	1	R.C[+57.021]EC[+57.021]EM[+15.995]GFTPASDSR.S	1474	C[+57]*2, M[+16]	831.813	2	1662.62	1662.62	0	-0.7		Specific	482.02	482.02	289.58	6.52	245	>Fibrillin-2 N-term	1	dw092618_2_fbn2 n term ab3 t.5928.5928.2	controllerType=0 controllerNumber=1 scan=5928	18.5747
05187:2	1	R.C[+57.021]EC[+57.021]EM[+15.995]GFTPASDSR.S	1474	C[+57]*2, M[+16]	831.816	2	1662.62	1662.62	0	3.4		Specific	516.35	516.35	298.7	7.55	245	>Fibrillin-2 N-term	1	dw092618_2_fbn2 n term ab3 t.5980.5980.2	controllerType=0 controllerNumber=1 scan=5980	18.6967
07995:2	1	R.C[+57.021][-17.027]EC[+57.021]EMGFTPASDSR.S	1474	C[-17][+57]*2	815.307	2	1629.61	1629.6	0	5.3		Specific	696.42	696.42	696.42	10.01	245	>Fibrillin-2 N-term	1	dw092618_2_fbn2 n term ab3 t.8310.8310.2	controllerType=0 controllerNumber=1 scan=8310	24.0965
10733:4	1	R.SC[+57.021]QDIDEC[+57.021]SFQNIC[+57.021]VFGTC[+57.021]NNLPGMFH[+15.995]C[+57.021]IC[+57.021]DDGYELDR.T	1488	C[+57]*6, H[+16]	1166.47	4	4662.87	4662.85	0	4		Specific	225.92	225.92	0	2.59	245	>Fibrillin-2 N-term	1	dw092618_2_fbn2 n term ab3 t.10601.10601.4	controllerType=0 controllerNumber=1 scan=10601	29.5104
08224:3	1	R.YEC[+57.021]NC[+57.021]PPDFQLNPTGVGC[+57.021]VDNR.V	1554	C[+57]*3	871.373	3	2612.11	2612.1	0	3.4		Specific	650.95	650.95	650.95	10.18	245	>Fibrillin-2 N-term	1	dw092618_2_fbn2 n term ab3 t.8496.8496.3	controllerType=0 controllerNumber=1 scan=8496	24.5318
07955:3	1	R.YEC[+57.021]NC[+57.021]PPDFQLNPTGVGC[+57.021]VDNR.V	1554	C[+57]*3	871.372	3	2612.1	2612.1	0	2		Specific	823.94	823.94	823.94	13.16	245	>Fibrillin-2 N-term	1	dw092618_2_fbn2 n term ab3 t.8277.8277.3	controllerType=0 controllerNumber=1 scan=8277	24.0189
08156:3	1	R.YEC[+57.021]NC[+57.021]PPDFQLNPTGVGC[+57.021]VDNR.V	1554	C[+57]*3	871.373	3	2612.1	2612.1	0	3.3		Specific	859.46	859.46	859.46	14.18	245	>Fibrillin-2 N-term	1	dw092618_2_fbn2 n term ab3 t.8440.8440.3	controllerType=0 controllerNumber=1 scan=8440	24.401
08092:3	1	R.YEC[+57.021]NC[+57.021]PPDFQLNPTGVGC[+57.021]VDNR.V	1554	C[+57]*3	871.373	3	2612.1	2612.1	0	2.7		Specific	894.25	894.25	894.25	14.18	245	>Fibrillin-2 N-term	1	dw092618_2_fbn2 n term ab3 t.8385.8385.3	controllerType=0 controllerNumber=1 scan=8385	24.2724
08021:3	1	R.YEC[+57.021]NC[+57.021]PPDFQLNPTGVGC[+57.021]VDNR.V	1554	C[+57]*3	871.373	3	2612.1	2612.1	0	3.1		Specific	921.03	921.03	921.03	15.18	245	>Fibrillin-2 N-term	1	dw092618_2_fbn2 n term ab3 t.8330.8330.3	controllerType=0 controllerNumber=1 scan=8330	24.1437
02881:2	1	R.VGNC[+57.021]YLK.F	1576	C[+57]	427.218	2	853.428	853.424	0	5.3		Specific	180.74	180.74	180.74	1.84	245	>Fibrillin-2 N-term	1	dw092618_2_fbn2 n term ab3 t.3861.3861.2	controllerType=0 controllerNumber=1 scan=3861	13.6657
02752:2	1	R.VGNC[+57.021]YLK.F	1576	C[+57]	427.217	2	853.428	853.424	0	4.7		Specific	190.77	190.77	190.77	2.11	245	>Fibrillin-2 N-term	1	dw092618_2_fbn2 n term ab3 t.3738.3738.2	controllerType=0 controllerNumber=1 scan=3738	13.3555
02955:2	1	R.VGNC[+57.021]YLK.F	1576	C[+57]	427.217	2	853.427	853.424	0	4.4		Specific	226.04	226.04	226.04	2.31	245	>Fibrillin-2 N-term	1	dw092618_2_fbn2 n term ab3 t.3932.3932.2	controllerType=0 controllerNumber=1 scan=3932	13.838
03062:2	1	R.VGNC[+57.021]YLK.F	1576	C[+57]	427.217	2	853.426	853.424	0	2.7		Specific	269.99	269.99	269.99	2.83	245	>Fibrillin-2 N-term	1	dw092618_2_fbn2 n term ab3 t.4036.4036.2	controllerType=0 controllerNumber=1 scan=4036	14.0945
03012:2	1	R.VGNC[+57.021]YLK.F	1576	C[+57]	427.217	2	853.426	853.424	0	2.8		Specific	295.62	295.62	295.62	3.19	245	>Fibrillin-2 N-term	1	dw092618_2_fbn2 n term ab3 t.3987.3987.2	controllerType=0 controllerNumber=1 scan=3987	13.9753
03153:2	1	R.VGNC[+57.021]YLK.F	1576	C[+57]	427.217	2	853.427	853.424	0	4.3		Specific	340.79	340.79	340.79	4.92	245	>Fibrillin-2 N-term	1	dw092618_2_fbn2 n term ab3 t.4123.4123.2	controllerType=0 controllerNumber=1 scan=4123	14.3087
03107:2	1	R.VGNC[+57.021]YLK.F	1576	C[+57]	427.217	2	853.428	853.424	0	4.6		Specific	357.35	357.35	357.35	3.49	245	>Fibrillin-2 N-term	1	dw092618_2_fbn2 n term ab3 t.4079.4079.2	controllerType=0 controllerNumber=1 scan=4079	14.2004
05754:3	1	R.GDGSLSC[+57.021]NTEIGVGVSR.S	1587	C[+57]	569.939	3	1707.8	1707.8	0	3.6		Specific	403.78	403.78	403.78	7.05	245	>Fibrillin-2 N-term	1	dw092618_2_fbn2 n term ab3 t.6436.6436.3	controllerType=0 controllerNumber=1 scan=6436	19.7592
05814:3	1	R.GDGSLSC[+57.021]NTEIGVGVSR.S	1587	C[+57]	569.938	3	1707.8	1707.8	0	1.7		Specific	550.67	550.67	550.67	7.42	245	>Fibrillin-2 N-term	1	dw092618_2_fbn2 n term ab3 t.6487.6487.3	controllerType=0 controllerNumber=1 scan=6487	19.8772
05936:2	1	R.GDGSLSC[+57.021]NTEIGVGVSR.S	1587	C[+57]	854.407	2	1707.81	1707.8	0	5.6		Specific	731.69	731.69	731.69	11.01	245	>Fibrillin-2 N-term	1	dw092618_2_fbn2 n term ab3 t.6593.6593.2	controllerType=0 controllerNumber=1 scan=6593	20.1282
05874:2	1	R.GDGSLSC[+57.021]NTEIGVGVSR.S	1587	C[+57]	854.404	2	1707.8	1707.8	0	2.8		Specific	936.29	936.29	936.29	15.52	245	>Fibrillin-2 N-term	1	dw092618_2_fbn2 n term ab3 t.6538.6538.2	controllerType=0 controllerNumber=1 scan=6538	19.998
05749:2	1	R.GDGSLSC[+57.021]NTEIGVGVSR.S	1587	C[+57]	854.405	2	1707.8	1707.8	0	4.1		Specific	943	943	943	15.52	245	>Fibrillin-2 N-term	1	dw092618_2_fbn2 n term ab3 t.6432.6432.2	controllerType=0 controllerNumber=1 scan=6432	19.7506
05810:2	1	R.GDGSLSC[+57.021]NTEIGVGVSR.S	1587	C[+57]	854.403	2	1707.8	1707.8	0	1.6		Specific	981.45	981.45	981.45	16.5	245	>Fibrillin-2 N-term	1	dw092618_2_fbn2 n term ab3 t.6483.6483.2	controllerType=0 controllerNumber=1 scan=6483	19.8713
02021:2	1	R.SSC[+57.021]C[+57.021]C[+57.021]SLGK.A	1604	C[+57]*3	529.708	2	1058.41	1058.41	0	2.8		Specific	285.26	285.26	285.26	4.41	245	>Fibrillin-2 N-term	1	dw092618_2_fbn2 n term ab3 t.2857.2857.2	controllerType=0 controllerNumber=1 scan=2857	10.6705
02040:2	1	R.SSC[+57.021]C[+57.021]C[+57.021]SLGK.A	1604	C[+57]*3	529.708	2	1058.41	1058.41	0	2.8		Specific	351.78	351.78	351.78	4.92	245	>Fibrillin-2 N-term	1	dw092618_2_fbn2 n term ab3 t.2886.2886.2	controllerType=0 controllerNumber=1 scan=2886	10.7728
10654:3	2	R.[+28.031]SVGVGIETN[+2204.772]C[+57.021]SLSGDGR.P	139	.[28], C[+57], N[+2205]	1314.23	3	3940.67	3940.6	0	17.5		Specific	15.58	15.58	1.52	1.48	8	>Reverse >Fibrillin-2 N-term	2	dw092618_2_fbn2 n term ab3 t.10535.10535.3	controllerType=0 controllerNumber=1 scan=10535	29.3542
07937:4	2	R.C[+57.021]LN[+714.269]D[+15.995]S[+802.286]LSC[+57.021]EN[+15.995]IDVC[+57.021]DER.S	530	C[+57]*3, D[+16], N[+16][+714], S[+802]	912.604	4	3647.39	3647.39	0	0.3		Specific	32.8	32.8	5.19	1.59	8	>Reverse >Fibrillin-2 N-term	2	dw092618_2_fbn2 n term ab3 t.8261.8261.4	controllerType=0 controllerNumber=1 scan=8261	23.9802
05264:6	2	K.[+14.016]MMMFGSEYGEFC[+57.021]EC[+57.021]EFSGPTNVC[+57.021]IGSGC[+57.021]LDPSIR.C	588	.[14], C[+57]*4	657.27	6	3938.59	3938.6	0	-3		Specific	3.46	3.46	3.46	0.54	8	>Reverse >Fibrillin-2 N-term	2	dw092618_2_fbn2 n term ab3 t.6040.6040.4	controllerType=0 controllerNumber=1 scan=6040	18.836
08201:3	2	K.[+28.031]GPVPHIC[+57.021]EDEDWK.L	723	.[28], C[+57]	537.25	3	1609.73	1609.73	0	1.5		Specific	103.31	54.31	20	0.55	8	>Reverse >Fibrillin-2 N-term	2	dw092618_2_fbn2 n term ab3 t.8478.8478.3	controllerType=0 controllerNumber=1 scan=8478	24.4888
09447:3	2	R.[+14.016]S[+426.137]DQINLWC[+57.021]T[+426.137]GK.L	836	.[14], C[+57], S[+426], T[+426]	729.976	3	2187.91	2187.91	0	1.9		Specific	16.76	16.76	16.76	1.47	8	>Reverse >Fibrillin-2 N-term	2	dw092618_2_fbn2 n term ab3 t.9510.9510.4	controllerType=0 controllerNumber=1 scan=9510	26.9204
03700:2	2	R.C[+57.021]LGN[+0.984]DC[+57.021]LLR.N	915	C[+57]*2, N[+1]	561.258	2	1121.51	1121.51	0	0.6		Specific	88.44	88.44	88.44	1.47	8	>Reverse >Fibrillin-2 N-term	2	dw092618_2_fbn2 n term ab3 t.4643.4643.2	controllerType=0 controllerNumber=1 scan=4643	15.5592
03637:2	2	R.C[+57.021]LGN[+0.984]DC[+57.021]LLR.N	915	C[+57]*2, N[+1]	561.258	2	1121.51	1121.51	0	0.5		Specific	114.87	114.87	114.87	1.49	8	>Reverse >Fibrillin-2 N-term	2	dw092618_2_fbn2 n term ab3 t.4589.4589.2	controllerType=0 controllerNumber=1 scan=4589	15.432
03586:2	2	R.C[+57.021]LGN[+0.984]DC[+57.021]LLR.N	915	C[+57]*2, N[+1]	561.258	2	1121.51	1121.51	0	0.7		Specific	122.97	122.97	122.97	1.47	8	>Reverse >Fibrillin-2 N-term	2	dw092618_2_fbn2 n term ab3 t.4539.4539.2	controllerType=0 controllerNumber=1 scan=4539	15.3129
03532:2	2	R.C[+57.021]LGN[+0.984]DC[+57.021]LLR.N	915	C[+57]*2, N[+1]	561.26	2	1121.51	1121.51	0	4.2		Specific	134.38	134.38	134.38	1.47	8	>Reverse >Fibrillin-2 N-term	2	dw092618_2_fbn2 n term ab3 t.4489.4489.2	controllerType=0 controllerNumber=1 scan=4489	15.1939
05581:4	2	R.[+14.016]GS[+426.137]ADPEYGS[+396.127]NC[+57.021]NC[+57.021]R.Y	936	.[14], C[+57]*2, S[+396][+426]	606.472	4	2422.87	2422.88	0	-4.3		Specific	11.6	11.6	11.6	1.47	8	>Reverse >Fibrillin-2 N-term	2	dw092618_2_fbn2 n term ab3 t.6292.6292.4	controllerType=0 controllerNumber=1 scan=6292	19.426
05856:3	2	R.C[+57.021]IPVIC[+57.021][+14.016]QN[+0.984]GGPLTK.W	1626	C[+14][+57]*2, N[+1]	524.601	3	1571.79	1571.79	0	-2.2		Specific	124.76	124.76	124.76	1.47	8	>Reverse >Fibrillin-2 N-term	2	dw092618_2_fbn2 n term ab3 t.6522.6522.3	controllerType=0 controllerNumber=1 scan=6522	19.9594

## Sheet: DW_092820_1
Query #:z	Protein Rank	Peptide < ProteinMetrics Confidential >	Starting position	Glycans NHFAGNa	Modification Type(s)	Observed m/z	z	Observed (M+H)	Calc. mass (M+H)	Off-by-x error	Mass error (ppm)	Cleavage	Score	Delta	Delta Mod	|Log Prob|	# of unique peptides	Protein Name	Protein DB number	Comment	Scan #	Scan Time
06509:4	1	R.TGAC[+57.021]QDVDEC[+57.021]QAIPGIC[+57.021]QGGNC[+57.021]INTVGS[+162.053]FEC[+57.021]R.C	271	Hex(1)	C[+57]*5, S[+162]	934.637	4	3735.52	3735.54	0	-5.4	Specific	723.52	723.52	18.98	10.16	113	>Fibrillin-2 N-term	1	DW092820_1.5697.5697.4	controllerType=0 controllerNumber=1 scan=5697	14.2116
06506:3	1	R.TGAC[+57.021]QDVDEC[+57.021]QAIPGIC[+57.021]QGGNC[+57.021]INTVGS[+162.053]FEC[+57.021]R.C	271	Hex(1)	C[+57]*5, S[+162]	1245.85	3	3735.52	3735.54	0	-6.3	Specific	807.46	807.46	29.97	12.16	113	>Fibrillin-2 N-term	1	DW092820_1.5695.5695.3	controllerType=0 controllerNumber=1 scan=5695	14.2072
08218:3	1	K.C[+57.021]EDIDEC[+57.021]SIIPGIC[+57.021]ETGEC[+57.021]SNTVGS[+162.053]YFC[+57.021]VC[+57.021]PR.G	316	Hex(1)	C[+57]*6, S[+162]	1316.19	3	3946.57	3946.59	0	-6	Specific	736.55	736.55	16.56	10.16	113	>Fibrillin-2 N-term	1	DW092820_1.7107.7107.3	controllerType=0 controllerNumber=1 scan=7107	17.3538
03912:2	1	R.C[+57.021]IPTVSS[+162.053]YR.C	510	Hex(1)	C[+57], S[+162]	622.791	2	1244.57	1244.58	0	-6.7	Specific	405.8	387.87	11.21	4.83	113	>Fibrillin-2 N-term	1	DW092820_1.3625.3625.2	controllerType=0 controllerNumber=1 scan=3625	9.6464
03844:2	1	R.C[+57.021]IPTVSS[+162.053]YR.C	510	Hex(1)	C[+57], S[+162]	622.791	2	1244.57	1244.58	0	-6.5	Specific	406.61	385.59	10.21	4.83	113	>Fibrillin-2 N-term	1	DW092820_1.3570.3570.2	controllerType=0 controllerNumber=1 scan=3570	9.5275
06773:3	1	R.C[+57.021]VNTDGS[+162.053]FQC[+57.021]IC[+57.021]NAGFELTTDGK.N	591	Hex(1)	C[+57]*3, S[+162]	919.381	3	2756.13	2756.15	0	-7.6	Specific	709.06	709.06	2.4	9.45	113	>Fibrillin-2 N-term	1	DW092820_1.5909.5909.3	controllerType=0 controllerNumber=1 scan=5909	14.6838
05702:3	1	K.NC[+57.021]VDHDEC[+57.021]TTTNMC[+57.021]LNGMC[+57.021]INEDGS[+162.053]FK.C	614	Hex(1)	C[+57]*4, S[+162]	1128.76	3	3384.27	3384.29	0	-4.9	Specific	836.6	836.6	38.44	12.21	113	>Fibrillin-2 N-term	1	DW092820_1.5055.5055.3	controllerType=0 controllerNumber=1 scan=5055	12.7689
05490:4	1	R.YC[+57.021]TDVDEC[+57.021]QTPGIC[+57.021]MNGHC[+57.021]INSEGS[+162.053]FR.C	655	Hex(1)	C[+57]*4, S[+162]	843.082	4	3369.31	3369.32	0	-4.1	Specific	878.73	878.73	30.05	12.86	113	>Fibrillin-2 N-term	1	DW092820_1.4881.4881.4	controllerType=0 controllerNumber=1 scan=4881	12.3924
05478:3	1	R.YC[+57.021]TDVDEC[+57.021]QTPGIC[+57.021]MNGHC[+57.021]INSEGS[+162.053]FR.C	655	Hex(1)	C[+57]*4, S[+162]	1123.77	3	3369.3	3369.32	0	-5.4	Specific	1000.78	1000.78	25.02	16.21	113	>Fibrillin-2 N-term	1	DW092820_1.4871.4871.3	controllerType=0 controllerNumber=1 scan=4871	12.3706
05394:3	1	R.NT[+162.053]PGSYSC[+57.021]TC[+57.021]PPGYVFR.T	828	Hex(1)	C[+57]*2, T[+162]	708.969	3	2124.89	2124.9	0	-3.7	Specific	443.74	443.74	2.9	4.8	113	>Fibrillin-2 N-term	1	DW092820_1.4801.4801.3	controllerType=0 controllerNumber=1 scan=4801	12.2201
05335:3	1	R.NTPGSYS[+162.053]C[+57.021]TC[+57.021]PPGYVFR.T	828	Hex(1)	C[+57]*2, S[+162]	708.968	3	2124.89	2124.9	0	-5.1	Specific	516.87	516.87	0	6.36	113	>Fibrillin-2 N-term	1	DW092820_1.4749.4749.3	controllerType=0 controllerNumber=1 scan=4749	12.1057
05381:2	1	R.NTPGS[+162.053]YSC[+57.021]TC[+57.021]PPGYVFR.T	828	Hex(1)	C[+57]*2, S[+162]	1062.95	2	2124.89	2124.9	0	-5.3	Specific	596.17	596.17	0	7.81	113	>Fibrillin-2 N-term	1	DW092820_1.4790.4790.2	controllerType=0 controllerNumber=1 scan=4790	12.1965
05323:2	1	R.NTPGSYSC[+57.021]T[+162.053]C[+57.021]PPGYVFR.T	828	Hex(1)	C[+57]*2, T[+162]	1062.95	2	2124.89	2124.9	0	-6	Specific	662.43	662.43	0	9.81	113	>Fibrillin-2 N-term	1	DW092820_1.4740.4740.2	controllerType=0 controllerNumber=1 scan=4740	12.0852
05324:2	1	R.N[+15.995]TPGSYSC[+57.021]T[+162.053]C[+57.021]PPGYVFR.T	828	Hex(1)	C[+57]*2, N[+16], T[+162]	1070.94	2	2140.88	2140.89	0	-5.9	Specific	543.65	543.65	0	6.99	113	>Fibrillin-2 N-term	1	DW092820_1.4741.4741.2	controllerType=0 controllerNumber=1 scan=4741	12.0874
03765:2	1	R.NNLGS[+162.053]FNC[+57.021]EC[+57.021]SPGSK.L	868	Hex(1)	C[+57]*2, S[+162]	916.869	2	1832.73	1832.74	0	-6.8	Specific	426.12	426.12	9.6	6.46	113	>Fibrillin-2 N-term	1	DW092820_1.3509.3509.2	controllerType=0 controllerNumber=1 scan=3509	9.3928
03632:2	1	R.NNLGSFNC[+57.021]EC[+57.021]S[+162.053]PGSK.L	868	Hex(1)	C[+57]*2, S[+162]	916.87	2	1832.73	1832.74	0	-5.6	Specific	542.08	542.08	0	6.99	113	>Fibrillin-2 N-term	1	DW092820_1.3396.3396.2	controllerType=0 controllerNumber=1 scan=3396	9.1487
03692:2	1	R.NNLGSFNC[+57.021]EC[+57.021]S[+162.053]PGSK.L	868	Hex(1)	C[+57]*2, S[+162]	916.869	2	1832.73	1832.74	0	-6.1	Specific	573.57	573.57	0	7.81	113	>Fibrillin-2 N-term	1	DW092820_1.3447.3447.2	controllerType=0 controllerNumber=1 scan=3447	9.2598
04774:3	1	K.GSFHC[+57.021]EC[+57.021]PEGLT[+162.053]LDGTGR.V	976	Hex(1)	C[+57]*2, T[+162]	718.97	3	2154.9	2154.91	0	-5	Specific	589.89	589.89	0.69	7.57	113	>Fibrillin-2 N-term	1	DW092820_1.4290.4290.3	controllerType=0 controllerNumber=1 scan=4290	11.1262
04692:3	1	K.GSFHC[+57.021]EC[+57.021]PEGLT[+162.053]LDGTGR.V	976	Hex(1)	C[+57]*2, T[+162]	718.97	3	2154.89	2154.91	0	-5.9	Specific	685.64	685.64	0.85	9.57	113	>Fibrillin-2 N-term	1	DW092820_1.4228.4228.3	controllerType=0 controllerNumber=1 scan=4228	10.9935
04625:3	1	K.GSFHC[+57.021]EC[+57.021]PEGLT[+162.053]LDGTGR.V	976	Hex(1)	C[+57]*2, T[+162]	718.97	3	2154.9	2154.91	0	-5	Specific	803.07	803.07	1.2	12.57	113	>Fibrillin-2 N-term	1	DW092820_1.4175.4175.3	controllerType=0 controllerNumber=1 scan=4175	10.876
06375:4	1	R.GGTC[+57.021]VNTEGSFQC[+57.021]DC[+57.021]PLGHELS[+162.053]PSREDC[+57.021]VDINEC[+57.021]SLSDNLC[+57.021]R.N	1171	Hex(1)	C[+57]*6, S[+162]	1252.51	4	5007.03	5007.05	0	-5.6	Specific	1021.89	1021.89	0	15.8	113	>Fibrillin-2 N-term	1	DW092820_1.5585.5585.4	controllerType=0 controllerNumber=1 scan=5585	13.961
06304:4	1	R.GGTC[+57.021]VNTEGS[+162.053]FQC[+57.021]DC[+57.021]PLGHELSPSREDC[+57.021]VDINEC[+57.021]SLSDNLC[+57.021]R.N	1171	Hex(1)	C[+57]*6, S[+162]	1252.51	4	5007.03	5007.05	0	-5.4	Specific	1078.03	1078.03	3.6	16.8	113	>Fibrillin-2 N-term	1	DW092820_1.5528.5528.4	controllerType=0 controllerNumber=1 scan=5528	13.8325
05402:3	1	K.C[+57.021]VNMIGTYQC[+57.021]SC[+57.021]NPGYQATPDR.Q	1216		C[+57]*3	864.692	3	2592.06	2592.07	0	-4.8	Specific	785.89	785.89	372.76	11.76	113	>Fibrillin-2 N-term	1	DW092820_1.4806.4806.3	controllerType=0 controllerNumber=1 scan=4806	12.2292
05418:3	1	K.C[+57.021]VN[+15.995]MIGTYQC[+57.021]SC[+57.021]NPGYQATPDR.Q	1216		C[+57]*3, N[+16]	870.023	3	2608.05	2608.07	0	-5.8	Specific	654.61	654.61	37.13	9.76	113	>Fibrillin-2 N-term	1	DW092820_1.4819.4819.3	controllerType=0 controllerNumber=1 scan=4819	12.2583
04610:3	1	K.GSFIC[+57.021]HC[+57.021]QLGYSVK.K	1346		C[+57]*2	552.591	3	1655.76	1655.77	0	-5.5	Specific	503.88	441.24	441.24	6.26	113	>Fibrillin-2 N-term	1	DW092820_1.4159.4159.3	controllerType=0 controllerNumber=1 scan=4159	10.8408
04388:3	1	K.GSFIC[+57.021]HC[+57.021]QLGYS[+162.053]VK.K	1346	Hex(1)	C[+57]*2, S[+162]	606.608	3	1817.81	1817.82	0	-5	Specific	528.67	528.67	10.91	7.65	113	>Fibrillin-2 N-term	1	DW092820_1.3987.3987.3	controllerType=0 controllerNumber=1 scan=3987	10.4625
04283:3	1	K.GSFIC[+57.021]HC[+57.021]QLGYS[+162.053]VK.K	1346	Hex(1)	C[+57]*2, S[+162]	606.608	3	1817.81	1817.82	0	-5.4	Specific	625.5	625.5	10.39	9.47	113	>Fibrillin-2 N-term	1	DW092820_1.3909.3909.3	controllerType=0 controllerNumber=1 scan=3909	10.287
04215:3	1	K.GSFIC[+57.021]HC[+57.021]QLGYS[+162.053]VK.K	1346	Hex(1)	C[+57]*2, S[+162]	606.607	3	1817.81	1817.82	0	-6.4	Specific	686.45	624.68	20.85	10.47	113	>Fibrillin-2 N-term	1	DW092820_1.3856.3856.3	controllerType=0 controllerNumber=1 scan=3856	10.1656
04241:2	1	K.GSFIC[+57.021]HC[+57.021]QLGYS[+162.053]VK.K	1346	Hex(1)	C[+57]*2, S[+162]	909.409	2	1817.81	1817.82	0	-4.8	Specific	760.9	734.91	45.46	12	113	>Fibrillin-2 N-term	1	DW092820_1.3879.3879.2	controllerType=0 controllerNumber=1 scan=3879	10.2165
05195:5	1	K.KGTTGC[+57.021]TDVDEC[+57.021]EIGAHNC[+57.021]DMHASC[+57.021]LNIPGSFK.C	1360		C[+57]*4	737.112	5	3681.53	3681.55	0	-5.5	Specific	892.96	892.96	892.96	13.51	113	>Fibrillin-2 N-term	1	DW092820_1.4632.4632.5	controllerType=0 controllerNumber=1 scan=4632	11.8515
05136:5	1	K.KGTTGC[+57.021]TDVDEC[+57.021]EIGAHNC[+57.021]DMHASC[+57.021]LNIPGS[+162.053]FK.C	1360	Hex(1)	C[+57]*4, S[+162]	769.521	5	3843.58	3843.6	0	-6.7	Specific	606.77	606.77	20	8.51	113	>Fibrillin-2 N-term	1	DW092820_1.4584.4584.5	controllerType=0 controllerNumber=1 scan=4584	11.7516
05051:5	1	K.KGTTGC[+57.021]TDVDEC[+57.021]EIGAHNC[+57.021]DMHASC[+57.021]LNIPGS[+162.053]FK.C	1360	Hex(1)	C[+57]*4, S[+162]	769.521	5	3843.58	3843.6	0	-6.6	Specific	786.61	786.61	30.47	11.51	113	>Fibrillin-2 N-term	1	DW092820_1.4516.4516.5	controllerType=0 controllerNumber=1 scan=4516	11.6067
05072:5	1	K.KGTTGC[+57.021]TDVDEC[+57.021]EIGAHNC[+57.021]DMHASC[+57.021]LN[+15.995]IPGS[+162.053]FK.C	1360	Hex(1)	C[+57]*4, N[+16], S[+162]	772.72	5	3859.57	3859.6	0	-6.6	Specific	768.33	768.33	32.07	11.51	113	>Fibrillin-2 N-term	1	DW092820_1.4533.4533.5	controllerType=0 controllerNumber=1 scan=4533	11.6417
Other Peptides
05391:2	1	R.SATAGSEGGFLAPEYR.E	49			806.879	2	1612.75	1612.76	0	-5.8	Specific	606.61	606.61	606.61	8.81	113	>Fibrillin-2 N-term	1	DW092820_1.4798.4798.2	controllerType=0 controllerNumber=1 scan=4798	12.2117
05314:2	1	R.SATAGSEGGFLAPEYR.E	49			806.879	2	1612.75	1612.76	0	-6.3	Specific	669.12	669.12	669.12	9.81	113	>Fibrillin-2 N-term	1	DW092820_1.4732.4732.2	controllerType=0 controllerNumber=1 scan=4732	12.0677
05282:3	1	R.SATAGSEGGFLAPEYREEGAAVASR.V	49			828.394	3	2483.17	2483.18	0	-5.2	Specific	912.05	912.05	912.05	14.14	113	>Fibrillin-2 N-term	1	DW092820_1.4707.4707.3	controllerType=0 controllerNumber=1 scan=4707	12.0117
03730:3	1	R.FHSYC[+57.021]C[+57.021]PGWK.T	93		C[+57]*2	447.852	3	1341.54	1341.55	0	-6.8	Specific	422.43	422.43	422.43	4.61	113	>Fibrillin-2 N-term	1	DW092820_1.3480.3480.3	controllerType=0 controllerNumber=1 scan=3480	9.3331
03670:3	1	R.FHSYC[+57.021]C[+57.021]PGWK.T	93		C[+57]*2	447.852	3	1341.54	1341.55	0	-6.4	Specific	502.14	502.14	502.14	5.43	113	>Fibrillin-2 N-term	1	DW092820_1.3429.3429.3	controllerType=0 controllerNumber=1 scan=3429	9.2189
03684:2	1	R.FHSYC[+57.021]C[+57.021]PGWK.T	93		C[+57]*2	671.275	2	1341.54	1341.55	0	-5.5	Specific	557.39	557.39	557.39	6.54	113	>Fibrillin-2 N-term	1	DW092820_1.3440.3440.2	controllerType=0 controllerNumber=1 scan=3440	9.2427
03357:3	1	R.FHSYC[+57.021]C[+57.021]PGW[+15.995]K.T	93		C[+57]*2, W[+16]	453.184	3	1357.54	1357.55	0	-6.7	Specific	289.5	289.5	236.91	2.13	113	>Fibrillin-2 N-term	1	DW092820_1.3181.3181.3	controllerType=0 controllerNumber=1 scan=3181	8.6742
05480:3	1	K.TLPGGNQC[+57.021]IVPIC[+57.021]R.N	103		C[+57]*2	528.935	3	1584.79	1584.8	0	-4.9	Specific	434.87	434.87	434.87	6.77	113	>Fibrillin-2 N-term	1	DW092820_1.4873.4873.3	controllerType=0 controllerNumber=1 scan=4873	12.3743
05452:2	1	K.TLPGGNQC[+57.021]IVPIC[+57.021]R.N	103		C[+57]*2	792.899	2	1584.79	1584.8	0	-5.4	Specific	516.15	516.15	516.15	7.37	113	>Fibrillin-2 N-term	1	DW092820_1.4849.4849.2	controllerType=0 controllerNumber=1 scan=4849	12.3243
05515:2	1	K.TLPGGNQC[+57.021]IVPIC[+57.021]R.N	103		C[+57]*2	792.899	2	1584.79	1584.8	0	-5.4	Specific	553.37	553.37	553.37	7.65	113	>Fibrillin-2 N-term	1	DW092820_1.4899.4899.2	controllerType=0 controllerNumber=1 scan=4899	12.4337
03975:3	1	R.NSC[+57.021]GDGFC[+57.021]SRPNMC[+57.021]TC[+57.021]SSGQISSTC[+57.021]GSK.S	117		C[+57]*5	1034.73	3	3102.17	3102.19	0	-6.8	Specific	523.48	436.3	436.3	6.51	113	>Fibrillin-2 N-term	1	DW092820_1.3674.3674.3	controllerType=0 controllerNumber=1 scan=3674	9.7499
03899:3	1	R.NSC[+57.021]GDGFC[+57.021]SRPNMC[+57.021]TC[+57.021]SSGQISSTC[+57.021]GSK.S	117		C[+57]*5	1034.73	3	3102.17	3102.19	0	-6.2	Specific	945.35	801.76	801.76	14.33	113	>Fibrillin-2 N-term	1	DW092820_1.3614.3614.3	controllerType=0 controllerNumber=1 scan=3614	9.6235
03082:3	1	R.PNMC[+57.021]TC[+57.021]SSGQISSTC[+57.021]GSK.S	127		C[+57]*3	654.593	3	1961.76	1961.78	0	-9.1	Specific	414.55	414.55	414.55	4.83	113	>Fibrillin-2 N-term	1	DW092820_1.2959.2959.3	controllerType=0 controllerNumber=1 scan=2959	8.1755
03070:2	1	R.PNMC[+57.021]TC[+57.021]SSGQISSTC[+57.021]GSK.S	127		C[+57]*3	981.389	2	1961.77	1961.78	0	-6.1	Specific	673.37	673.37	673.37	9.57	113	>Fibrillin-2 N-term	1	DW092820_1.2947.2947.2	controllerType=0 controllerNumber=1 scan=2947	8.1492
01290:3	1	R.C[+57.021]MN[+0.984]GGT[+146.058]C[+57.021]ADDHC[+57.021]QC[+57.021]QK.G	153	Fuc(1)	C[+57]*4, N[+1], T[+146]	696.907	3	2088.71	2088.72	0	-6.1	Specific	310.18	310.18	201.48	4.18	113	>Fibrillin-2 N-term	1	DW092820_1.1477.1477.3	controllerType=0 controllerNumber=1 scan=1477	4.6931
01399:3	1	R.C[+57.021]MN[+0.984]GGT[+146.058]C[+57.021]ADDHC[+57.021]QC[+57.021]QK.G	153	Fuc(1)	C[+57]*4, N[+1], T[+146]	696.907	3	2088.71	2088.72	0	-6.2	Specific	360.2	360.2	162.15	4.72	113	>Fibrillin-2 N-term	1	DW092820_1.1572.1572.3	controllerType=0 controllerNumber=1 scan=1572	4.9209
01343:3	1	R.C[+57.021]MN[+0.984]GGT[+146.058]C[+57.021]ADDHC[+57.021]QC[+57.021]QK.G	153	Fuc(1)	C[+57]*4, N[+1], T[+146]	696.907	3	2088.71	2088.72	0	-6	Specific	431.89	431.89	215.48	6.46	113	>Fibrillin-2 N-term	1	DW092820_1.1521.1521.3	controllerType=0 controllerNumber=1 scan=1521	4.7983
03074:2	1	R.C[+57.021][-17.027]MNGGT[+146.058]C[+57.021]ADDHC[+57.021]QC[+57.021]QK.G	153	Fuc(1)	C[-17][+57]*4, T[+146]	1035.85	2	2070.69	2070.71	0	-7.3	Specific	622.62	622.62	291.67	7.29	113	>Fibrillin-2 N-term	1	DW092820_1.2950.2950.2	controllerType=0 controllerNumber=1 scan=2950	8.1557
04543:2	1	K.GYIGTYC[+57.021]GQPVC[+57.021]ENGC[+57.021]QNGGR.C	169		C[+57]*3	1173.98	2	2346.95	2346.96	0	-5.8	Specific	440.98	440.98	440.98	6.76	113	>Fibrillin-2 N-term	1	DW092820_1.4104.4104.2	controllerType=0 controllerNumber=1 scan=4104	10.7194
04536:3	1	K.GYIGTYC[+57.021]GQPVC[+57.021]ENGC[+57.021]QNGGR.C	169		C[+57]*3	782.988	3	2346.95	2346.96	0	-6.3	Specific	732.95	732.95	732.95	10.76	113	>Fibrillin-2 N-term	1	DW092820_1.4098.4098.3	controllerType=0 controllerNumber=1 scan=4098	10.7064
04726:3	1	K.GYIGTYC[+57.021]GQPVC[+57.021]EN[+0.984]GC[+57.021]QNGGR.C	169		C[+57]*3, N[+1]	783.317	3	2347.94	2347.95	0	-5.5	Specific	706.48	706.48	155.57	10.76	113	>Fibrillin-2 N-term	1	DW092820_1.4255.4255.3	controllerType=0 controllerNumber=1 scan=4255	11.0495
04793:3	1	K.GYIGTYC[+57.021]GQPVC[+57.021]ENGC[+57.021]QN[+0.984]GGR.C	169		C[+57]*3, N[+1]	783.317	3	2347.94	2347.95	0	-5.7	Specific	709.51	709.51	21.77	10.76	113	>Fibrillin-2 N-term	1	DW092820_1.4306.4306.3	controllerType=0 controllerNumber=1 scan=4306	11.1624
04959:3	1	R.C[+57.021]AC[+57.021]VYGFTGPQC[+57.021]ER.D	196		C[+57]*3	568.9	3	1704.68	1704.69	0	-4.9	Specific	564.64	513.38	513.38	7.01	113	>Fibrillin-2 N-term	1	DW092820_1.4440.4440.3	controllerType=0 controllerNumber=1 scan=4440	11.451
04934:2	1	R.C[+57.021]AC[+57.021]VYGFTGPQC[+57.021]ER.D	196		C[+57]*3	852.845	2	1704.68	1704.69	0	-5.7	Specific	616.25	606.89	606.89	9.47	113	>Fibrillin-2 N-term	1	DW092820_1.4420.4420.2	controllerType=0 controllerNumber=1 scan=4420	11.4045
04998:2	1	R.C[+57.021]AC[+57.021]VYGFTGPQC[+57.021]ER.D	196		C[+57]*3	852.845	2	1704.68	1704.69	0	-5.5	Specific	638.31	638.31	638.31	9.47	113	>Fibrillin-2 N-term	1	DW092820_1.4470.4470.2	controllerType=0 controllerNumber=1 scan=4470	11.5143
06924:2	1	R.C[+57.021][-17.027]AC[+57.021]VYGFTGPQC[+57.021]ER.D	196		C[-17][+57]*3	844.332	2	1687.66	1687.67	0	-6.2	Specific	582.27	582.27	582.27	8.47	113	>Fibrillin-2 N-term	1	DW092820_1.6039.6039.2	controllerType=0 controllerNumber=1 scan=6039	14.9775
06489:2	1	R.TGPC[+57.021]FTQVNNQMC[+57.021]QGQLTGIVC[+57.021]TK.T	213		C[+57]*3	1371.62	2	2742.23	2742.25	0	-5.6	Specific	643.15	643.15	643.15	8.84	113	>Fibrillin-2 N-term	1	DW092820_1.5682.5682.2	controllerType=0 controllerNumber=1 scan=5682	14.1773
06528:3	1	R.TGPC[+57.021]FTQVNNQMC[+57.021]QGQLTGIVC[+57.021]TK.T	213		C[+57]*3	914.748	3	2742.23	2742.25	0	-5.8	Specific	707.84	707.84	707.84	10.49	113	>Fibrillin-2 N-term	1	DW092820_1.5713.5713.3	controllerType=0 controllerNumber=1 scan=5713	14.2476
06465:3	1	R.TGPC[+57.021]FTQVNNQMC[+57.021]QGQLTGIVC[+57.021]TK.T	213		C[+57]*3	914.749	3	2742.23	2742.25	0	-4.9	Specific	735.29	735.29	735.29	10.49	113	>Fibrillin-2 N-term	1	DW092820_1.5661.5661.3	controllerType=0 controllerNumber=1 scan=5661	14.1308
05936:3	1	R.TGPC[+57.021]FTQVNN[+15.995]QMC[+57.021]QGQLTGIVC[+57.021]TK.T	213		C[+57]*3, N[+16]	920.081	3	2758.23	2758.24	0	-4.8	Specific	522.92	522.92	4	6.67	113	>Fibrillin-2 N-term	1	DW092820_1.5233.5233.3	controllerType=0 controllerNumber=1 scan=5233	13.1727
03269:2	1	K.TLC[+57.021]C[+57.021]ATIGR.A	237		C[+57]*2	526.251	2	1051.5	1051.5	0	-6.3	Specific	300.23	300.23	300.23	3.86	113	>Fibrillin-2 N-term	1	DW092820_1.3109.3109.2	controllerType=0 controllerNumber=1 scan=3109	8.5147
03414:2	1	K.TLC[+57.021]C[+57.021]ATIGR.A	237		C[+57]*2	526.252	2	1051.5	1051.5	0	-5.7	Specific	352.61	352.61	352.61	2.99	113	>Fibrillin-2 N-term	1	DW092820_1.3227.3227.2	controllerType=0 controllerNumber=1 scan=3227	8.7735
03344:2	1	K.TLC[+57.021]C[+57.021]ATIGR.A	237		C[+57]*2	526.251	2	1051.49	1051.5	0	-7	Specific	442.88	442.88	442.88	5.1	113	>Fibrillin-2 N-term	1	DW092820_1.3172.3172.2	controllerType=0 controllerNumber=1 scan=3172	8.6551
03282:2	1	K.TLC[+57.021]C[+57.021]ATIGR.A	237		C[+57]*2	526.251	2	1051.5	1051.5	0	-6.8	Specific	468.51	468.51	468.51	6.14	113	>Fibrillin-2 N-term	1	DW092820_1.3119.3119.2	controllerType=0 controllerNumber=1 scan=3119	8.5374
03967:3	1	R.AWGHPC[+57.021]EMC[+57.021]PAQPQPC[+57.021]R.R	246		C[+57]*3	694.619	3	2081.84	2081.86	0	-6.6	Specific	586.75	586.75	586.75	7.81	113	>Fibrillin-2 N-term	1	DW092820_1.3667.3667.3	controllerType=0 controllerNumber=1 scan=3667	9.7355
03891:3	1	R.AWGHPC[+57.021]EMC[+57.021]PAQPQPC[+57.021]R.R	246		C[+57]*3	694.62	3	2081.84	2081.86	0	-5.8	Specific	594.79	594.79	594.79	7.81	113	>Fibrillin-2 N-term	1	DW092820_1.3607.3607.3	controllerType=0 controllerNumber=1 scan=3607	9.607
03278:3	1	R.AWGHPC[+57.021]EM[+15.995]C[+57.021]PAQPQPC[+57.021]R.R	246		C[+57]*3, M[+16]	699.951	3	2097.84	2097.85	0	-6.7	Specific	475.52	475.52	93.28	6.46	113	>Fibrillin-2 N-term	1	DW092820_1.3115.3115.3	controllerType=0 controllerNumber=1 scan=3115	8.5277
04313:2	1	R.RGFIPNIR.T	263			486.788	2	972.568	972.574	0	-6	Specific	435.72	325.63	325.63	2.49	113	>Fibrillin-2 N-term	1	DW092820_1.3931.3931.2	controllerType=0 controllerNumber=1 scan=3931	10.3371
04316:2	1	R.RGFIPNIR.T	263			486.788	2	972.568	972.574	0	-6	Specific	442.74	314.72	314.72	2.49	113	>Fibrillin-2 N-term	1	DW092820_1.3933.3933.2	controllerType=0 controllerNumber=1 scan=3933	10.3405
04242:2	1	R.RGFIPNIR.T	263			486.788	2	972.569	972.574	0	-5	Specific	502.71	359.95	359.95	2.94	113	>Fibrillin-2 N-term	1	DW092820_1.3880.3880.2	controllerType=0 controllerNumber=1 scan=3880	10.2186
05551:2	1	R.GFIPNIR.T	264			408.737	2	816.467	816.473	0	-6.9	Specific	251.21	230.85	230.85	2.06	113	>Fibrillin-2 N-term	1	DW092820_1.4933.4933.2	controllerType=0 controllerNumber=1 scan=4933	12.5044
05424:2	1	R.GFIPNIR.T	264			408.737	2	816.468	816.473	0	-6.2	Specific	310.3	163.66	163.66	1.53	113	>Fibrillin-2 N-term	1	DW092820_1.4826.4826.2	controllerType=0 controllerNumber=1 scan=4826	12.2736
05484:2	1	R.GFIPNIR.T	264			408.737	2	816.468	816.473	0	-6.2	Specific	311.22	230.58	230.58	2.19	113	>Fibrillin-2 N-term	1	DW092820_1.4877.4877.2	controllerType=0 controllerNumber=1 scan=4877	12.3849
09312:3	1	K.C[+57.021][-17.027]EDIDEC[+57.021]SIIPGIC[+57.021]ETGEC[+57.021]SNTVGS[+162.053]YFC[+57.021]VC[+57.021]PR.G	316	Hex(1)	C[-17][+57]*6, S[+162]	1310.52	3	3929.54	3929.56	0	-6	Specific	451.01	451.01	0.42	5.81	113	>Fibrillin-2 N-term	1	DW092820_1.8074.8074.3	controllerType=0 controllerNumber=1 scan=8074	19.5477
05799:2	1	R.TGMC[+57.021]FSGLVNGR.C	363		C[+57]	649.799	2	1298.59	1298.6	0	-5.1	Specific	575.31	575.31	575.31	6.72	113	>Fibrillin-2 N-term	1	DW092820_1.5130.5130.2	controllerType=0 controllerNumber=1 scan=5130	12.9382
05735:2	1	R.TGMC[+57.021]FSGLVNGR.C	363		C[+57]	649.799	2	1298.59	1298.6	0	-5.3	Specific	580.57	580.57	580.57	6.26	113	>Fibrillin-2 N-term	1	DW092820_1.5080.5080.2	controllerType=0 controllerNumber=1 scan=5080	12.8244
06028:2	1	R.TGMC[+57.021]FSGLVN[+0.984]GR.C	363		C[+57], N[+1]	650.291	2	1299.57	1299.58	0	-6	Specific	595.64	587.62	587.62	7.83	113	>Fibrillin-2 N-term	1	DW092820_1.5306.5306.2	controllerType=0 controllerNumber=1 scan=5306	13.3405
05963:2	1	R.TGMC[+57.021]FSGLVN[+0.984]GR.C	363		C[+57], N[+1]	650.291	2	1299.57	1299.58	0	-5.9	Specific	597.06	585.97	585.97	7.83	113	>Fibrillin-2 N-term	1	DW092820_1.5256.5256.2	controllerType=0 controllerNumber=1 scan=5256	13.2252
04843:2	1	R.C[+57.021][-17.027]AQELPGR.M	375		C[-17][+57]	457.211	2	913.414	913.42	0	-6.5	Specific	403.21	374.61	374.61	4.58	113	>Fibrillin-2 N-term	1	DW092820_1.4344.4344.2	controllerType=0 controllerNumber=1 scan=4344	11.2427
06608:3	1	R.C[+57.021]WGIGTIPEAC[+57.021]PVR.G	395		C[+57]*2	539.26	3	1615.76	1615.77	0	-4.8	Specific	474.76	431.68	431.68	5.46	113	>Fibrillin-2 N-term	1	DW092820_1.5775.5775.3	controllerType=0 controllerNumber=1 scan=5775	14.3867
06640:2	1	R.C[+57.021]WGIGTIPEAC[+57.021]PVR.G	395		C[+57]*2	808.385	2	1615.76	1615.77	0	-6	Specific	614.46	521.71	521.71	8.36	113	>Fibrillin-2 N-term	1	DW092820_1.5801.5801.2	controllerType=0 controllerNumber=1 scan=5801	14.4452
06568:2	1	R.C[+57.021]WGIGTIPEAC[+57.021]PVR.G	395		C[+57]*2	808.386	2	1615.76	1615.77	0	-4.9	Specific	657.68	619.72	619.72	10.47	113	>Fibrillin-2 N-term	1	DW092820_1.5744.5744.2	controllerType=0 controllerNumber=1 scan=5744	14.3173
08617:2	1	R.C[+57.021][-17.027]WGIGTIPEAC[+57.021]PVR.G	395		C[-17][+57]*2	799.872	2	1598.74	1598.75	0	-5.7	Specific	505.28	505.28	505.28	7.37	113	>Fibrillin-2 N-term	1	DW092820_1.7454.7454.2	controllerType=0 controllerNumber=1 scan=7454	18.126
06546:3	1	K.QAC[+57.021]IDIDEC[+57.021]IQNGVLC[+57.021]K.N	571		C[+57]*3	679.309	3	2035.91	2035.92	0	-5.6	Specific	587.4	529.69	529.69	7.46	113	>Fibrillin-2 N-term	1	DW092820_1.5726.5726.3	controllerType=0 controllerNumber=1 scan=5726	14.2765
06613:2	1	K.QAC[+57.021]IDIDEC[+57.021]IQNGVLC[+57.021]K.N	571		C[+57]*3	1018.46	2	2035.91	2035.92	0	-6.7	Specific	657.82	639.59	639.59	9.81	113	>Fibrillin-2 N-term	1	DW092820_1.5780.5780.2	controllerType=0 controllerNumber=1 scan=5780	14.3995
06547:2	1	K.QAC[+57.021]IDIDEC[+57.021]IQNGVLC[+57.021]K.N	571		C[+57]*3	1018.46	2	2035.91	2035.92	0	-6.3	Specific	814.79	671.48	671.48	12.81	113	>Fibrillin-2 N-term	1	DW092820_1.5727.5727.2	controllerType=0 controllerNumber=1 scan=5727	14.2787
06327:3	1	K.QAC[+57.021]IDIDEC[+57.021]IQN[+0.984]GVLC[+57.021]K.N	571		C[+57]*3, N[+1]	679.637	3	2036.9	2036.91	0	-6.2	Specific	579.24	540.01	540.01	7.46	113	>Fibrillin-2 N-term	1	DW092820_1.5546.5546.3	controllerType=0 controllerNumber=1 scan=5546	13.8717
06331:2	1	K.QAC[+57.021]IDIDEC[+57.021]IQN[+0.984]GVLC[+57.021]K.N	571		C[+57]*3, N[+1]	1018.95	2	2036.9	2036.91	0	-5.8	Specific	794.24	704.99	704.99	11.81	113	>Fibrillin-2 N-term	1	DW092820_1.5550.5550.2	controllerType=0 controllerNumber=1 scan=5550	13.8823
05805:3	1	K.NC[+57.021]VDHDEC[+57.021]TTTNMC[+57.021]LN[+0.984]GMC[+57.021]INEDGS[+162.053]FK.C	614	Hex(1)	C[+57]*4, N[+1], S[+162]	1129.09	3	3385.26	3385.27	0	-4	Specific	688.53	688.53	38.39	9.21	113	>Fibrillin-2 N-term	1	DW092820_1.5135.5135.3	controllerType=0 controllerNumber=1 scan=5135	12.9483
04650:3	1	K.C[+57.021]IC[+57.021]KPGFVLAPNGR.Y	641		C[+57]*2	530.271	3	1588.8	1588.81	0	-5.4	Specific	496.22	496.22	496.22	7.37	113	>Fibrillin-2 N-term	1	DW092820_1.4195.4195.3	controllerType=0 controllerNumber=1 scan=4195	10.9211
04585:3	1	K.C[+57.021]IC[+57.021]KPGFVLAPNGR.Y	641		C[+57]*2	530.272	3	1588.8	1588.81	0	-4.6	Specific	579.02	579.02	579.02	8.47	113	>Fibrillin-2 N-term	1	DW092820_1.4142.4142.3	controllerType=0 controllerNumber=1 scan=4142	10.804
04875:3	1	K.C[+57.021]IC[+57.021]KPGFVLAPN[+0.984]GR.Y	641		C[+57]*2, N[+1]	530.599	3	1589.78	1589.79	0	-5.6	Specific	418.49	418.49	418.49	6.01	113	>Fibrillin-2 N-term	1	DW092820_1.4373.4373.3	controllerType=0 controllerNumber=1 scan=4373	11.304
05012:3	1	K.C[+57.021]IC[+57.021]KPGFVLAPN[+0.984]GR.Y	641		C[+57]*2, N[+1]	530.599	3	1589.78	1589.79	0	-5.7	Specific	466.41	466.41	466.41	7.12	113	>Fibrillin-2 N-term	1	DW092820_1.4481.4481.3	controllerType=0 controllerNumber=1 scan=4481	11.5368
04943:3	1	K.C[+57.021]IC[+57.021]KPGFVLAPN[+0.984]GR.Y	641		C[+57]*2, N[+1]	530.6	3	1589.78	1589.79	0	-5.4	Specific	558.08	558.08	558.08	7.65	113	>Fibrillin-2 N-term	1	DW092820_1.4428.4428.3	controllerType=0 controllerNumber=1 scan=4428	11.4232
06559:2	1	K.C[+57.021][-17.027]IC[+57.021]KPGFVLAPNGR.Y	641		C[-17][+57]*2	786.39	2	1571.77	1571.78	0	-5.5	Specific	625.46	625.46	625.46	9	113	>Fibrillin-2 N-term	1	DW092820_1.5737.5737.2	controllerType=0 controllerNumber=1 scan=5737	14.3021
07022:2	1	K.C[+57.021][-17.027]IC[+57.021]KPGFVLAPN[+0.984]GR.Y	641		C[-17][+57]*2, N[+1]	786.883	2	1572.76	1572.77	0	-5	Specific	329.26	329.26	329.26	3.03	113	>Fibrillin-2 N-term	1	DW092820_1.6118.6118.2	controllerType=0 controllerNumber=1 scan=6118	15.1567
06947:2	1	K.C[+57.021][-17.027]IC[+57.021]KPGFVLAPN[+0.984]GR.Y	641		C[-17][+57]*2, N[+1]	786.881	2	1572.75	1572.77	0	-7.2	Specific	517.13	517.13	517.13	4.29	113	>Fibrillin-2 N-term	1	DW092820_1.6059.6059.2	controllerType=0 controllerNumber=1 scan=6059	15.0234
05768:4	1	R.YC[+57.021]TDVDEC[+57.021]QTPGIC[+57.021]MN[+0.984]GHC[+57.021]INSEGS[+162.053]FR.C	655	Hex(1)	C[+57]*4, N[+1], S[+162]	843.328	4	3370.29	3370.31	0	-5	Specific	750.88	750.88	16.94	10.86	113	>Fibrillin-2 N-term	1	DW092820_1.5105.5105.4	controllerType=0 controllerNumber=1 scan=5105	12.88
05762:3	1	R.YC[+57.021]TDVDEC[+57.021]QTPGIC[+57.021]MN[+0.984]GHC[+57.021]INSEGS[+162.053]FR.C	655	Hex(1)	C[+57]*4, N[+1], S[+162]	1124.1	3	3370.29	3370.31	0	-5.1	Specific	972	972	25.62	15.21	113	>Fibrillin-2 N-term	1	DW092820_1.5101.5101.3	controllerType=0 controllerNumber=1 scan=5101	12.8714
05119:2	1	R.C[+57.021]DC[+57.021]PPGLAVGMDGR.V	682		C[+57]*2	752.816	2	1504.62	1504.63	0	-6.2	Specific	610.74	610.74	610.74	9.47	113	>Fibrillin-2 N-term	1	DW092820_1.4571.4571.2	controllerType=0 controllerNumber=1 scan=4571	11.7251
05052:2	1	R.C[+57.021]DC[+57.021]PPGLAVGMDGR.V	682		C[+57]*2	752.816	2	1504.62	1504.63	0	-6.4	Specific	631.33	631.33	631.33	9.47	113	>Fibrillin-2 N-term	1	DW092820_1.4517.4517.2	controllerType=0 controllerNumber=1 scan=4517	11.6081
02214:2	1	R.VC[+57.021]VDTHMR.S	696		C[+57]	509.231	2	1017.45	1017.46	0	-5.9	Specific	387.57	387.57	387.57	5.24	113	>Fibrillin-2 N-term	1	DW092820_1.2262.2262.2	controllerType=0 controllerNumber=1 scan=2262	6.5532
03359:3	1	K.KGVC[+57.021]VRPFPGAVTK.S	712		C[+57]	505.95	3	1515.83	1515.85	0	-7.9	Specific	413.71	378.52	378.52	4.04	113	>Fibrillin-2 N-term	1	DW092820_1.3183.3183.3	controllerType=0 controllerNumber=1 scan=3183	8.6804
03302:3	1	K.KGVC[+57.021]VRPFPGAVTK.S	712		C[+57]	505.951	3	1515.84	1515.85	0	-5.7	Specific	468.52	423.98	423.98	5.54	113	>Fibrillin-2 N-term	1	DW092820_1.3134.3134.3	controllerType=0 controllerNumber=1 scan=3134	8.5705
04157:2	1	K.GVC[+57.021]VRPFPGAVTK.S	713		C[+57]	694.376	2	1387.74	1387.75	0	-5	Specific	455.98	343.6	343.6	3.65	113	>Fibrillin-2 N-term	1	DW092820_1.3810.3810.2	controllerType=0 controllerNumber=1 scan=3810	10.0629
04116:3	1	K.GVC[+57.021]VRPFPGAVTK.S	713		C[+57]	463.253	3	1387.74	1387.75	0	-5.9	Specific	459.03	294.44	294.44	5.4	113	>Fibrillin-2 N-term	1	DW092820_1.3780.3780.3	controllerType=0 controllerNumber=1 scan=3780	9.9937
04186:3	1	K.GVC[+57.021]VRPFPGAVTK.S	713		C[+57]	463.252	3	1387.74	1387.75	0	-6.1	Specific	473.53	380.32	380.32	7.12	113	>Fibrillin-2 N-term	1	DW092820_1.3832.3832.3	controllerType=0 controllerNumber=1 scan=3832	10.1109
05022:3	1	K.SEC[+57.021]C[+57.021]C[+57.021]ANPDYGFGEPC[+57.021]QPC[+57.021]PAK.N	726		C[+57]*5	868.657	3	2603.96	2603.97	0	-5.7	Specific	422.3	422.3	422.3	6.41	113	>Fibrillin-2 N-term	1	DW092820_1.4490.4490.3	controllerType=0 controllerNumber=1 scan=4490	11.5547
04937:3	1	K.SEC[+57.021]C[+57.021]C[+57.021]ANPDYGFGEPC[+57.021]QPC[+57.021]PAK.N	726		C[+57]*5	868.657	3	2603.96	2603.97	0	-5.9	Specific	666.38	651.53	651.53	9.76	113	>Fibrillin-2 N-term	1	DW092820_1.4422.4422.3	controllerType=0 controllerNumber=1 scan=4422	11.4089
05784:3	1	K.NSAEFHGLC[+57.021]SSGVGITVDGR.D	748		C[+57]	688.322	3	2062.95	2062.96	0	-4.6	Specific	503.09	503.09	503.09	7.01	113	>Fibrillin-2 N-term	1	DW092820_1.5117.5117.3	controllerType=0 controllerNumber=1 scan=5117	12.9078
05573:3	1	K.NSAEFHGLC[+57.021]SSGVGITVDGR.D	748		C[+57]	688.322	3	2062.95	2062.96	0	-4.9	Specific	553.65	553.65	553.65	7.29	113	>Fibrillin-2 N-term	1	DW092820_1.4950.4950.3	controllerType=0 controllerNumber=1 scan=4950	12.5413
05446:3	1	K.NSAEFHGLC[+57.021]SSGVGITVDGR.D	748		C[+57]	688.322	3	2062.95	2062.96	0	-5.2	Specific	722.6	722.6	722.6	11.11	113	>Fibrillin-2 N-term	1	DW092820_1.4844.4844.3	controllerType=0 controllerNumber=1 scan=4844	12.3148
05383:3	1	K.NSAEFHGLC[+57.021]SSGVGITVDGR.D	748		C[+57]	688.322	3	2062.95	2062.96	0	-5.4	Specific	758.14	758.14	758.14	12.11	113	>Fibrillin-2 N-term	1	DW092820_1.4792.4792.3	controllerType=0 controllerNumber=1 scan=4792	12.1994
07180:3	1	R.DINEC[+57.021]ALDPDIC[+57.021]ANGIC[+57.021]ENLR.G	768		C[+57]*3	821.357	3	2462.06	2462.07	0	-6.9	Specific	186.49	186.49	186.49	1.21	113	>Fibrillin-2 N-term	1	DW092820_1.6250.6250.4	controllerType=0 controllerNumber=1 scan=6250	15.4524
07258:3	1	R.DINEC[+57.021]ALDPDIC[+57.021]ANGIC[+57.021]ENLR.G	768		C[+57]*3	821.352	3	2462.04	2462.07	0	-13.2	Specific	519.5	479.37	479.37	3.38	113	>Fibrillin-2 N-term	1	DW092820_1.6312.6312.3	controllerType=0 controllerNumber=1 scan=6312	15.5808
07185:3	1	R.DINEC[+57.021]ALDPDIC[+57.021]ANGIC[+57.021]ENLR.G	768		C[+57]*3	821.358	3	2462.06	2462.07	0	-6.5	Specific	640.42	640.42	640.42	8.76	113	>Fibrillin-2 N-term	1	DW092820_1.6255.6255.3	controllerType=0 controllerNumber=1 scan=6255	15.4627
07220:2	1	R.DINEC[+57.021]ALDPDIC[+57.021]ANGIC[+57.021]ENLR.G	768		C[+57]*3	1231.53	2	2462.06	2462.07	0	-5.6	Specific	658.64	600.87	600.87	10.11	113	>Fibrillin-2 N-term	1	DW092820_1.6282.6282.2	controllerType=0 controllerNumber=1 scan=6282	15.5188
07396:3	1	R.DINEC[+57.021]ALDPDIC[+57.021]AN[+0.984]GIC[+57.021]ENLR.G	768		C[+57]*3, N[+1]	821.687	3	2463.05	2463.06	0	-4.8	Specific	224.07	224.07	92.64	1.61	113	>Fibrillin-2 N-term	1	DW092820_1.6423.6423.3	controllerType=0 controllerNumber=1 scan=6423	15.8296
02405:3	1	R.C[+57.021]NC[+57.021]NSGYEPDASGR.N	793		C[+57]*2	529.534	3	1586.59	1586.6	0	-6.2	Specific	262.18	262.18	262.18	2.62	113	>Fibrillin-2 N-term	1	DW092820_1.2418.2418.3	controllerType=0 controllerNumber=1 scan=2418	6.9206
02592:2	1	R.C[+57.021]NC[+57.021]NSGYEPDASGR.N	793		C[+57]*2	793.794	2	1586.58	1586.6	0	-8.9	Specific	400.27	400.27	400.27	6.07	113	>Fibrillin-2 N-term	1	DW092820_1.2563.2563.2	controllerType=0 controllerNumber=1 scan=2563	7.258
02661:2	1	R.C[+57.021]NC[+57.021]NSGYEPDASGR.N	793		C[+57]*2	793.795	2	1586.58	1586.6	0	-7.9	Specific	408.87	408.87	408.87	6.07	113	>Fibrillin-2 N-term	1	DW092820_1.2620.2620.2	controllerType=0 controllerNumber=1 scan=2620	7.3914
02515:2	1	R.C[+57.021]NC[+57.021]NSGYEPDASGR.N	793		C[+57]*2	793.796	2	1586.58	1586.6	0	-7.3	Specific	466.84	466.84	466.84	6.07	113	>Fibrillin-2 N-term	1	DW092820_1.2502.2502.2	controllerType=0 controllerNumber=1 scan=2502	7.1169
02371:2	1	R.C[+57.021]NC[+57.021]NSGYEPDASGR.N	793		C[+57]*2	793.797	2	1586.59	1586.6	0	-6.3	Specific	552.91	552.91	552.91	7.65	113	>Fibrillin-2 N-term	1	DW092820_1.2393.2393.2	controllerType=0 controllerNumber=1 scan=2393	6.8626
02443:2	1	R.C[+57.021]NC[+57.021]NSGYEPDASGR.N	793		C[+57]*2	793.797	2	1586.59	1586.6	0	-6.3	Specific	748.86	748.86	748.86	11.47	113	>Fibrillin-2 N-term	1	DW092820_1.2446.2446.2	controllerType=0 controllerNumber=1 scan=2446	6.9876
02662:2	1	R.C[+57.021]NC[+57.021]N[+0.984]SGYEPDASGR.N	793		C[+57]*2, N[+1]	794.291	2	1587.58	1587.58	0	-3	Specific	437.01	437.01	142.52	5.84	113	>Fibrillin-2 N-term	1	DW092820_1.2620.2620.2	controllerType=0 controllerNumber=1 scan=2620	7.3914
03961:2	1	R.C[+57.021][-17.027]NC[+57.021]NSGYEPDASGR.N	793		C[-17][+57]*2	785.283	2	1569.56	1569.57	0	-6.3	Specific	598.31	598.31	598.31	8.47	113	>Fibrillin-2 N-term	1	DW092820_1.3662.3662.2	controllerType=0 controllerNumber=1 scan=3662	9.7228
05678:3	1	R.NC[+57.021]IDIDEC[+57.021]LVNR.L	807		C[+57]*2	507.563	3	1520.68	1520.68	0	-4.7	Specific	281.29	192.85	192.85	1.7	113	>Fibrillin-2 N-term	1	DW092820_1.5037.5037.4	controllerType=0 controllerNumber=1 scan=5037	12.7267
05613:3	1	R.NC[+57.021]IDIDEC[+57.021]LVNR.L	807		C[+57]*2	507.563	3	1520.68	1520.68	0	-5.2	Specific	420.08	245.7	245.7	2.96	113	>Fibrillin-2 N-term	1	DW092820_1.4981.4981.4	controllerType=0 controllerNumber=1 scan=4981	12.6072
05635:3	1	R.NC[+57.021]IDIDEC[+57.021]LVNR.L	807		C[+57]*2	507.563	3	1520.67	1520.68	0	-5.8	Specific	441.67	281.04	281.04	2.94	113	>Fibrillin-2 N-term	1	DW092820_1.5000.5000.3	controllerType=0 controllerNumber=1 scan=5000	12.6502
05604:2	1	R.NC[+57.021]IDIDEC[+57.021]LVNR.L	807		C[+57]*2	760.841	2	1520.67	1520.68	0	-5.6	Specific	520.25	417.94	417.94	7.01	113	>Fibrillin-2 N-term	1	DW092820_1.4974.4974.2	controllerType=0 controllerNumber=1 scan=4974	12.5914
05671:2	1	R.NC[+57.021]IDIDEC[+57.021]LVNR.L	807		C[+57]*2	760.841	2	1520.67	1520.68	0	-5.5	Specific	521.59	454.97	454.97	7.01	113	>Fibrillin-2 N-term	1	DW092820_1.5031.5031.2	controllerType=0 controllerNumber=1 scan=5031	12.7138
04036:2	1	R.LLC[+57.021]DNGLC[+57.021]R.N	819		C[+57]*2	560.762	2	1120.52	1120.52	0	-5.6	Specific	421.29	348.01	348.01	3.53	113	>Fibrillin-2 N-term	1	DW092820_1.3720.3720.2	controllerType=0 controllerNumber=1 scan=3720	9.8533
03951:2	1	R.LLC[+57.021]DNGLC[+57.021]R.N	819		C[+57]*2	560.762	2	1120.52	1120.52	0	-6.1	Specific	432.09	319.4	319.4	4.64	113	>Fibrillin-2 N-term	1	DW092820_1.3656.3656.2	controllerType=0 controllerNumber=1 scan=3656	9.7118
03890:2	1	R.LLC[+57.021]DNGLC[+57.021]R.N	819		C[+57]*2	560.762	2	1120.52	1120.52	0	-6.3	Specific	438.01	253.82	253.82	3.17	113	>Fibrillin-2 N-term	1	DW092820_1.3606.3606.2	controllerType=0 controllerNumber=1 scan=3606	9.6048
04219:2	1	R.LLC[+57.021]DN[+0.984]GLC[+57.021]R.N	819		C[+57]*2, N[+1]	561.254	2	1121.5	1121.51	0	-6.9	Specific	409.22	249.84	249.84	2.98	113	>Fibrillin-2 N-term	1	DW092820_1.3858.3858.2	controllerType=0 controllerNumber=1 scan=3858	10.1693
04284:2	1	R.LLC[+57.021]DN[+0.984]GLC[+57.021]R.N	819		C[+57]*2, N[+1]	561.254	2	1121.5	1121.51	0	-5.7	Specific	420.33	374.06	374.06	6.14	113	>Fibrillin-2 N-term	1	DW092820_1.3910.3910.2	controllerType=0 controllerNumber=1 scan=3910	10.2885
03972:3	1	R.TETETC[+57.021]EDINEC[+57.021]ES[+426.137]NPC[+57.021]VNGAC[+57.021]R.N	845	Hex(1)Pent(2)	C[+57]*4, S[+426]	1057.73	3	3171.17	3171.19	0	-6.1	Specific	810.6	810.6	6	12.49	113	>Fibrillin-2 N-term	1	DW092820_1.3671.3671.3	controllerType=0 controllerNumber=1 scan=3671	9.7434
04132:3	1	R.TETETC[+57.021]EDINEC[+57.021]ES[+426.137]NPC[+57.021]VN[+0.984]GAC[+57.021]R.N	845	Hex(1)Pent(2)	C[+57]*4, N[+1], S[+426]	1058.06	3	3172.16	3172.17	0	-4.4	Specific	639.14	639.14	6	8.49	113	>Fibrillin-2 N-term	1	DW092820_1.3792.3792.3	controllerType=0 controllerNumber=1 scan=3792	10.0215
04038:3	1	R.TETETC[+57.021]EDINEC[+57.021]ES[+426.137]NPC[+57.021]VN[+0.984]GAC[+57.021]R.N	845	Hex(1)Pent(2)	C[+57]*4, N[+1], S[+426]	1058.06	3	3172.16	3172.17	0	-3.1	Specific	724.34	724.34	6	9.22	113	>Fibrillin-2 N-term	1	DW092820_1.3723.3723.3	controllerType=0 controllerNumber=1 scan=3723	9.8617
06718:2	1	K.LSSTGLIC[+57.021]IDSLK.G	883		C[+57]	703.878	2	1406.75	1406.76	0	-4.7	Specific	592.87	327.51	327.51	6.96	113	>Fibrillin-2 N-term	1	DW092820_1.5867.5867.2	controllerType=0 controllerNumber=1 scan=5867	14.5944
06585:2	1	K.LSSTGLIC[+57.021]IDSLK.G	883		C[+57]	703.878	2	1406.75	1406.76	0	-5.6	Specific	614.67	337.65	337.65	7.96	113	>Fibrillin-2 N-term	1	DW092820_1.5759.5759.2	controllerType=0 controllerNumber=1 scan=5759	14.3509
06651:2	1	K.LSSTGLIC[+57.021]IDSLK.G	883		C[+57]	703.878	2	1406.75	1406.76	0	-5.6	Specific	620.47	349.68	349.68	8.17	113	>Fibrillin-2 N-term	1	DW092820_1.5812.5812.2	controllerType=0 controllerNumber=1 scan=5812	14.4704
05814:2	1	K.GTC[+57.021]WLNIQDSR.C	896		C[+57]	675.314	2	1349.62	1349.63	0	-4.6	Specific	295.25	295.25	295.25	2.52	113	>Fibrillin-2 N-term	1	DW092820_1.5144.5144.2	controllerType=0 controllerNumber=1 scan=5144	12.968
05704:2	1	K.GTC[+57.021]WLNIQDSR.C	896		C[+57]	675.313	2	1349.62	1349.63	0	-5.2	Specific	535.16	521.62	521.62	7.01	113	>Fibrillin-2 N-term	1	DW092820_1.5057.5057.2	controllerType=0 controllerNumber=1 scan=5057	12.7732
05771:2	1	K.GTC[+57.021]WLNIQDSR.C	896		C[+57]	675.313	2	1349.62	1349.63	0	-5.4	Specific	539.81	539.81	539.81	7.01	113	>Fibrillin-2 N-term	1	DW092820_1.5108.5108.2	controllerType=0 controllerNumber=1 scan=5108	12.8884
04358:2	1	R.C[+57.021]EVNINGATLK.S	907		C[+57]	609.808	2	1218.61	1218.61	0	-5.5	Specific	651.79	651.79	651.79	9.83	113	>Fibrillin-2 N-term	1	DW092820_1.3964.3964.2	controllerType=0 controllerNumber=1 scan=3964	10.4115
04285:2	1	R.C[+57.021]EVNINGATLK.S	907		C[+57]	609.807	2	1218.61	1218.61	0	-6	Specific	676.35	676.35	676.35	9.83	113	>Fibrillin-2 N-term	1	DW092820_1.3911.3911.2	controllerType=0 controllerNumber=1 scan=3911	10.2901
04521:2	1	R.C[+57.021]EVNIN[+0.984]GATLK.S	907		C[+57], N[+1]	610.299	2	1219.59	1219.6	0	-5.8	Specific	446.55	446.55	117.68	5.17	113	>Fibrillin-2 N-term	1	DW092820_1.4088.4088.2	controllerType=0 controllerNumber=1 scan=4088	10.6829
06210:2	1	R.C[+57.021][-17.027]EVNINGATLK.S	907		C[-17][+57]	601.294	2	1201.58	1201.59	0	-5.6	Specific	521.92	521.92	521.92	7.01	113	>Fibrillin-2 N-term	1	DW092820_1.5452.5452.2	controllerType=0 controllerNumber=1 scan=5452	13.6637
04504:2	1	R.C[+57.021]EVNIN[+0.984]GATLK.S	907		C[+57], N[+1]	610.299	2	1219.59	1219.6	0	-5.8	Specific	537.06	537.06	110.05	7.01	113	>Fibrillin-2 N-term	1	DW092820_1.4075.4075.2	controllerType=0 controllerNumber=1 scan=4075	10.6566
04580:2	1	R.C[+57.021]EVNIN[+0.984]GATLK.S	907		C[+57], N[+1]	610.299	2	1219.59	1219.6	0	-6.3	Specific	563.05	563.05	136.75	7.83	113	>Fibrillin-2 N-term	1	DW092820_1.4137.4137.2	controllerType=0 controllerNumber=1 scan=4137	10.7918
04433:2	1	R.C[+57.021]EVNIN[+0.984]GATLK.S	907		C[+57], N[+1]	610.299	2	1219.59	1219.6	0	-6.2	Specific	637.82	637.82	135.39	8.83	113	>Fibrillin-2 N-term	1	DW092820_1.4022.4022.2	controllerType=0 controllerNumber=1 scan=4022	10.5369
04652:2	1	R.C[+57.021]EVNIN[+0.984]GATLK.S	907		C[+57], N[+1]	610.299	2	1219.59	1219.6	0	-5.8	Specific	652.42	652.42	171.61	9.83	113	>Fibrillin-2 N-term	1	DW092820_1.4197.4197.2	controllerType=0 controllerNumber=1 scan=4197	10.9247
06352:2	1	R.C[+57.021][-17.027]EVNIN[+0.984]GATLK.S	907		C[-17][+57], N[+1]	601.786	2	1202.57	1202.57	0	-5.5	Specific	427.45	427.45	214.1	6.48	113	>Fibrillin-2 N-term	1	DW092820_1.5565.5565.2	controllerType=0 controllerNumber=1 scan=5565	13.9148
05434:3	1	K.SEC[+57.021]C[+57.021]ATLGAAWGSPC[+57.021]ER.C	918		C[+57]*3	637.927	3	1911.77	1911.78	0	-5.6	Specific	439.97	439.97	439.97	4.8	113	>Fibrillin-2 N-term	1	DW092820_1.4834.4834.3	controllerType=0 controllerNumber=1 scan=4834	12.2914
05369:3	1	K.SEC[+57.021]C[+57.021]ATLGAAWGSPC[+57.021]ER.C	918		C[+57]*3	637.927	3	1911.77	1911.78	0	-5.5	Specific	615.14	615.14	615.14	8.46	113	>Fibrillin-2 N-term	1	DW092820_1.4780.4780.3	controllerType=0 controllerNumber=1 scan=4780	12.1739
05361:2	1	K.SEC[+57.021]C[+57.021]ATLGAAWGSPC[+57.021]ER.C	918		C[+57]*3	956.387	2	1911.77	1911.78	0	-5.9	Specific	682.58	682.58	682.58	9.81	113	>Fibrillin-2 N-term	1	DW092820_1.4771.4771.2	controllerType=0 controllerNumber=1 scan=4771	12.1527
05420:2	1	K.SEC[+57.021]C[+57.021]ATLGAAWGSPC[+57.021]ER.C	918		C[+57]*3	956.387	2	1911.77	1911.78	0	-5.7	Specific	699.48	699.48	699.48	9.81	113	>Fibrillin-2 N-term	1	DW092820_1.4822.4822.2	controllerType=0 controllerNumber=1 scan=4822	12.267
02973:2	1	R.C[+57.021]ELDTAC[+57.021]PR.G	935		C[+57]*2	561.236	2	1121.46	1121.47	0	-6.9	Specific	381.85	381.85	381.85	4.6	113	>Fibrillin-2 N-term	1	DW092820_1.2871.2871.2	controllerType=0 controllerNumber=1 scan=2871	7.9736
02899:2	1	R.C[+57.021]ELDTAC[+57.021]PR.G	935		C[+57]*2	561.236	2	1121.46	1121.47	0	-5.8	Specific	512.88	512.88	512.88	5.29	113	>Fibrillin-2 N-term	1	DW092820_1.2809.2809.2	controllerType=0 controllerNumber=1 scan=2809	7.8309
02833:2	1	R.C[+57.021]ELDTAC[+57.021]PR.G	935		C[+57]*2	561.236	2	1121.46	1121.47	0	-6.4	Specific	560.26	554.24	554.24	6.18	113	>Fibrillin-2 N-term	1	DW092820_1.2756.2756.2	controllerType=0 controllerNumber=1 scan=2756	7.7086
04877:2	1	R.C[+57.021][-17.027]ELDTAC[+57.021]PR.G	935		C[-17][+57]*2	552.723	2	1104.44	1104.44	0	-5.5	Specific	393.14	393.14	393.14	4.4	113	>Fibrillin-2 N-term	1	DW092820_1.4375.4375.2	controllerType=0 controllerNumber=1 scan=4375	11.3073
06409:3	1	K.GVTC[+57.021]EDVNEC[+57.021]E[+14.016]VFPGVC[+57.021]PNGR.C	950		C[+57]*3, E[+14]	803.676	3	2409.01	2409.03	0	-5.8	Specific	276.01	276.01	54.15	2.28	113	>Fibrillin-2 N-term	1	DW092820_1.5610.5610.3	controllerType=0 controllerNumber=1 scan=5610	14.0178
03153:2	1	R.MEQC[+57.021]YLK.W	1000		C[+57]	486.216	2	971.426	971.433	0	-7	Specific	398.68	398.68	398.68	4.6	113	>Fibrillin-2 N-term	1	DW092820_1.3019.3019.2	controllerType=0 controllerNumber=1 scan=3019	8.3123
03095:2	1	R.MEQC[+57.021]YLK.W	1000		C[+57]	486.217	2	971.426	971.433	0	-6.7	Specific	412.4	412.4	412.4	4.28	113	>Fibrillin-2 N-term	1	DW092820_1.2971.2971.2	controllerType=0 controllerNumber=1 scan=2971	8.2005
05521:4	1	R.MEQC[+57.021]YLKWDEDEC[+57.021]IHPVPGK.F	1000		C[+57]*2	634.281	4	2534.1	2534.11	0	-5.6	Specific	659.55	655.63	655.63	9.41	113	>Fibrillin-2 N-term	1	DW092820_1.4904.4904.4	controllerType=0 controllerNumber=1 scan=4904	12.4414
04344:3	1	K.WDEDEC[+57.021]IHPVPGK.F	1007		C[+57]	527.902	3	1581.69	1581.7	0	-4.9	Specific	214.4	156.99	156.99	1.44	113	>Fibrillin-2 N-term	1	DW092820_1.3950.3950.3	controllerType=0 controllerNumber=1 scan=3950	10.3774
04251:3	1	K.WDEDEC[+57.021]IHPVPGK.F	1007		C[+57]	527.902	3	1581.69	1581.7	0	-5.1	Specific	451.05	368.25	368.25	4.51	113	>Fibrillin-2 N-term	1	DW092820_1.3887.3887.3	controllerType=0 controllerNumber=1 scan=3887	10.2356
04233:2	1	K.WDEDEC[+57.021]IHPVPGK.F	1007		C[+57]	791.349	2	1581.69	1581.7	0	-6	Specific	463.68	463.68	463.68	6.65	113	>Fibrillin-2 N-term	1	DW092820_1.3871.3871.2	controllerType=0 controllerNumber=1 scan=3871	10.1976
04188:3	1	K.WDEDEC[+57.021]IHPVPGK.F	1007		C[+57]	527.902	3	1581.69	1581.7	0	-5.7	Specific	518.55	405.05	405.05	7.37	113	>Fibrillin-2 N-term	1	DW092820_1.3834.3834.3	controllerType=0 controllerNumber=1 scan=3834	10.1151
04971:3	1	R.MDAC[+57.021]C[+57.021]C[+57.021]AVGAAWGTEC[+57.021]EEC[+57.021]PKPGTK.E	1022		C[+57]*5	949.039	3	2845.1	2845.12	0	-4.8	Specific	1018.96	1018.96	1018.96	16.84	113	>Fibrillin-2 N-term	1	DW092820_1.4450.4450.3	controllerType=0 controllerNumber=1 scan=4450	11.473
03596:2	1	K.EYETLC[+57.021]PR.G	1047		C[+57]	534.241	2	1067.47	1067.48	0	-7.8	Specific	395.04	395.04	395.04	4.67	113	>Fibrillin-2 N-term	1	DW092820_1.3367.3367.2	controllerType=0 controllerNumber=1 scan=3367	9.0815
03516:2	1	K.EYETLC[+57.021]PR.G	1047		C[+57]	534.242	2	1067.48	1067.48	0	-6.3	Specific	408.91	408.91	408.91	5.04	113	>Fibrillin-2 N-term	1	DW092820_1.3305.3305.2	controllerType=0 controllerNumber=1 scan=3305	8.9478
03453:2	1	K.EYETLC[+57.021]PR.G	1047		C[+57]	534.242	2	1067.48	1067.48	0	-5.3	Specific	430.57	430.57	430.57	5.04	113	>Fibrillin-2 N-term	1	DW092820_1.3257.3257.2	controllerType=0 controllerNumber=1 scan=3257	8.8391
04487:3	1	R.GDVLTGRPFYK.D	1062			418.225	3	1252.66	1252.67	0	-6.1	Specific	437.94	437.94	437.94	6.48	113	>Fibrillin-2 N-term	1	DW092820_1.4063.4063.3	controllerType=0 controllerNumber=1 scan=4063	10.6295
04418:3	1	R.GDVLTGRPFYK.D	1062			418.225	3	1252.66	1252.67	0	-5.9	Specific	495.43	495.43	495.43	6.74	113	>Fibrillin-2 N-term	1	DW092820_1.4010.4010.3	controllerType=0 controllerNumber=1 scan=4010	10.512
04488:2	1	R.GDVLTGRPFYK.D	1062			626.834	2	1252.66	1252.67	0	-5.6	Specific	648.07	648.07	648.07	7.05	113	>Fibrillin-2 N-term	1	DW092820_1.4064.4064.2	controllerType=0 controllerNumber=1 scan=4064	10.6312
04419:2	1	R.GDVLTGRPFYK.D	1062			626.834	2	1252.66	1252.67	0	-5.8	Specific	685.31	685.31	685.31	8.05	113	>Fibrillin-2 N-term	1	DW092820_1.4011.4011.2	controllerType=0 controllerNumber=1 scan=4011	10.5136
03276:3	1	R.PFYKDINEC[+57.021]K.A	1069		C[+57]	438.542	3	1313.61	1313.62	0	-6.7	Specific	428.15	428.15	428.15	4.67	113	>Fibrillin-2 N-term	1	DW092820_1.3113.3113.3	controllerType=0 controllerNumber=1 scan=3113	8.5233
04780:2	1	K.AFPGMC[+57.021]TYGK.C	1079		C[+57]	566.248	2	1131.49	1131.5	0	-5.9	Specific	421.37	322.43	322.43	4.98	113	>Fibrillin-2 N-term	1	DW092820_1.4296.4296.2	controllerType=0 controllerNumber=1 scan=4296	11.1401
04849:2	1	K.AFPGMC[+57.021]TYGK.C	1079		C[+57]	566.248	2	1131.49	1131.5	0	-5.8	Specific	423.58	351.4	351.4	5.18	113	>Fibrillin-2 N-term	1	DW092820_1.4350.4350.2	controllerType=0 controllerNumber=1 scan=4350	11.2566
05435:2	1	R.C[+57.021]NSGFALDMEER.N	1100		C[+57]	714.793	2	1428.58	1428.59	0	-6.2	Specific	650.69	650.69	650.69	9.83	113	>Fibrillin-2 N-term	1	DW092820_1.4835.4835.2	controllerType=0 controllerNumber=1 scan=4835	12.2936
03494:2	1	K.NC[+57.021]MDIDEC[+57.021]ER.N	1155		C[+57]*2	671.242	2	1341.48	1341.49	0	-6.9	Specific	425.87	425.87	425.87	6.48	113	>Fibrillin-2 N-term	1	DW092820_1.3289.3289.2	controllerType=0 controllerNumber=1 scan=3289	8.9104
05401:3	1	K.NC[+57.021]MDIDEC[+57.021]ERNPLLC[+57.021]R.G	1155		C[+57]*3	698.962	3	2094.87	2094.88	0	-5.3	Specific	548.9	548.9	548.9	6.29	113	>Fibrillin-2 N-term	1	DW092820_1.4805.4805.3	controllerType=0 controllerNumber=1 scan=4805	12.227
05459:3	1	K.NC[+57.021]MDIDEC[+57.021]ERNPLLC[+57.021]R.G	1155		C[+57]*3	698.961	3	2094.87	2094.88	0	-6.1	Specific	558.71	558.71	558.71	6.29	113	>Fibrillin-2 N-term	1	DW092820_1.4855.4855.3	controllerType=0 controllerNumber=1 scan=4855	12.3386
05108:3	1	R.GGTC[+57.021]VNTEGS[+162.053]FQC[+57.021]DC[+57.021]PLGHELSPSR.E	1171	Hex(1)	C[+57]*3, S[+162]	976.406	3	2927.2	2927.22	0	-7	Specific	974.79	974.79	0.49	15.84	113	>Fibrillin-2 N-term	1	DW092820_1.4562.4562.3	controllerType=0 controllerNumber=1 scan=4562	11.7053
05900:2	1	R.EDC[+57.021]VDINEC[+57.021]SLSDNLC[+57.021]R.N	1196		C[+57]*3	1049.92	2	2098.84	2098.85	0	-2.8	Specific	658.2	658.2	658.2	8.53	113	>Fibrillin-2 N-term	1	DW092820_1.5205.5205.2	controllerType=0 controllerNumber=1 scan=5205	13.1088
07507:3	1	K.C[+57.021][-17.027]VNMIGTYQC[+57.021]SC[+57.021]NPGYQATPDR.Q	1216		C[-17][+57]*3	859.016	3	2575.03	2575.05	0	-5.3	Specific	444.03	444.03	444.03	6.41	113	>Fibrillin-2 N-term	1	DW092820_1.6513.6513.3	controllerType=0 controllerNumber=1 scan=6513	16.0276
05533:3	1	R.SC[+57.021]ADIDEC[+57.021]ENNPDIC[+57.021]DGGQC[+57.021]TNIPGEYR.C	1280		C[+57]*4	1087.09	3	3259.25	3259.27	0	-4.6	Specific	787.91	787.91	787.91	10.98	113	>Fibrillin-2 N-term	1	DW092820_1.4914.4914.3	controllerType=0 controllerNumber=1 scan=4914	12.4628
05467:3	1	R.SC[+57.021]ADIDEC[+57.021]ENNPDIC[+57.021]DGGQC[+57.021]TN[+15.995]IPGEYR.C	1280		C[+57]*4, N[+16]	1092.42	3	3275.25	3275.26	0	-4.6	Specific	709.53	709.53	196.88	9.98	113	>Fibrillin-2 N-term	1	DW092820_1.4862.4862.3	controllerType=0 controllerNumber=1 scan=4862	12.3516
07458:2	1	R.C[+57.021]LC[+57.021]YDGFMASMDMK.T	1308		C[+57]*2	864.826	2	1728.64	1728.66	0	-6.6	Specific	315.09	315.09	315.09	3.74	113	>Fibrillin-2 N-term	1	DW092820_1.6474.6474.3	controllerType=0 controllerNumber=1 scan=6474	15.9438
07392:2	1	R.C[+57.021]LC[+57.021]YDGFMASMDMK.T	1308		C[+57]*2	864.827	2	1728.65	1728.66	0	-5.7	Specific	597.65	597.65	597.65	8.47	113	>Fibrillin-2 N-term	1	DW092820_1.6421.6421.2	controllerType=0 controllerNumber=1 scan=6421	15.8252
09642:2	1	R.C[+57.021][-17.027]LC[+57.021]YDGFMASMDMK.T	1308		C[-17][+57]*2	856.312	2	1711.62	1711.63	0	-6.8	Specific	518	518	518	7.37	113	>Fibrillin-2 N-term	1	DW092820_1.8361.8361.2	controllerType=0 controllerNumber=1 scan=8361	20.2272
09589:2	1	R.C[+57.021][-17.027]LC[+57.021]YDGFMASMDMK.T	1308		C[-17][+57]*2	856.312	2	1711.62	1711.63	0	-7.2	Specific	570.67	570.67	570.67	7.42	113	>Fibrillin-2 N-term	1	DW092820_1.8314.8314.2	controllerType=0 controllerNumber=1 scan=8314	20.1149
07052:3	1	K.TC[+57.021]IDVNEC[+57.021]DLNSNIC[+57.021]MFGEC[+57.021]ENTK.G	1322		C[+57]*4	975.056	3	2923.15	2923.17	0	-5	Specific	651.08	645.9	645.9	9.49	113	>Fibrillin-2 N-term	1	DW092820_1.6143.6143.3	controllerType=0 controllerNumber=1 scan=6143	15.215
06992:3	1	K.TC[+57.021]IDVNEC[+57.021]DLNSNIC[+57.021]MFGEC[+57.021]ENTK.G	1322		C[+57]*4	975.055	3	2923.15	2923.17	0	-5.4	Specific	653.67	641.07	641.07	9.49	113	>Fibrillin-2 N-term	1	DW092820_1.6094.6094.3	controllerType=0 controllerNumber=1 scan=6094	15.1037
07014:2	1	K.TC[+57.021]IDVNEC[+57.021]DLNSNIC[+57.021]MFGEC[+57.021]ENTK.G	1322		C[+57]*4	1462.08	2	2923.15	2923.17	0	-5.7	Specific	656.11	641.04	641.04	9.84	113	>Fibrillin-2 N-term	1	DW092820_1.6113.6113.2	controllerType=0 controllerNumber=1 scan=6113	15.1459
04282:5	1	K.KGTTGC[+57.021]T[+203.079]DVDEC[+57.021]EIGAHNC[+57.021]DMH[+15.995]ASC[+57.021]LNIPGSFK.C	1360	HexNAc(1)	C[+57]*4, H[+16], T[+203]	780.926	5	3900.6	3900.62	0	-5.6	Specific	272.86	272.86	3.81	2.48	113	>Fibrillin-2 N-term	1	DW092820_1.3907.3907.5	controllerType=0 controllerNumber=1 scan=3907	10.2807
05505:4	1	K.GTTGC[+57.021]TDVDEC[+57.021]EIGAHNC[+57.021]DMHASC[+57.021]LNIPGS[+162.053]FK.C	1361	Hex(1)	C[+57]*4, S[+162]	929.627	4	3715.49	3715.51	0	-5.4	Specific	644.95	644.95	18.63	8.51	113	>Fibrillin-2 N-term	1	DW092820_1.4892.4892.4	controllerType=0 controllerNumber=1 scan=4892	12.4166
04832:2	1	R.EGWIGNGIK.C	1397			487.256	2	973.505	973.51	0	-5.5	Specific	451.67	451.67	451.67	4.58	113	>Fibrillin-2 N-term	1	DW092820_1.4336.4336.2	controllerType=0 controllerNumber=1 scan=4336	11.2259
05345:2	1	R.EGWIGN[+0.984]GIK.C	1397		N[+1]	487.748	2	974.488	974.494	0	-6	Specific	404.21	404.21	404.21	4.28	113	>Fibrillin-2 N-term	1	DW092820_1.4758.4758.2	controllerType=0 controllerNumber=1 scan=4758	12.125
04429:2	1	R.C[+57.021]EC[+57.021]EMGFTPASDSR.S	1474		C[+57]*2	823.811	2	1646.61	1646.62	0	-5.9	Specific	624.11	624.11	624.11	9.47	113	>Fibrillin-2 N-term	1	DW092820_1.4019.4019.2	controllerType=0 controllerNumber=1 scan=4019	10.532
04367:2	1	R.C[+57.021]EC[+57.021]EMGFTPASDSR.S	1474		C[+57]*2	823.812	2	1646.62	1646.62	0	-5.2	Specific	653.69	643.71	643.71	10.47	113	>Fibrillin-2 N-term	1	DW092820_1.3971.3971.2	controllerType=0 controllerNumber=1 scan=3971	10.4245
03343:2	1	R.C[+57.021]EC[+57.021]EM[+15.995]GFTPASDSR.S	1474		C[+57]*2, M[+16]	831.809	2	1662.61	1662.62	0	-5.2	Specific	387.02	387.02	241.78	6.68	113	>Fibrillin-2 N-term	1	DW092820_1.3170.3170.2	controllerType=0 controllerNumber=1 scan=3170	8.6489
06354:2	1	R.C[+57.021][-17.027]EC[+57.021]EMGFTPASDSR.S	1474		C[-17][+57]*2	815.299	2	1629.59	1629.6	0	-4.7	Specific	552.1	552.1	552.1	7.65	113	>Fibrillin-2 N-term	1	DW092820_1.5567.5567.2	controllerType=0 controllerNumber=1 scan=5567	13.9191
06400:3	1	R.YEC[+57.021]NC[+57.021]PPDFQLNPTGVGC[+57.021]VDNR.V	1554		C[+57]*3	871.366	3	2612.08	2612.1	0	-5	Specific	721.37	721.37	721.37	10.76	113	>Fibrillin-2 N-term	1	DW092820_1.5603.5603.3	controllerType=0 controllerNumber=1 scan=5603	14.0035
06333:3	1	R.YEC[+57.021]NC[+57.021]PPDFQLNPTGVGC[+57.021]VDNR.V	1554		C[+57]*3	871.365	3	2612.08	2612.1	0	-5.8	Specific	754.27	754.27	754.27	11.76	113	>Fibrillin-2 N-term	1	DW092820_1.5551.5551.3	controllerType=0 controllerNumber=1 scan=5551	13.8845
02490:2	1	R.VGNC[+57.021]YLK.F	1576		C[+57]	427.213	2	853.418	853.424	0	-6.2	Specific	281.22	281.22	281.22	2.16	113	>Fibrillin-2 N-term	1	DW092820_1.2481.2481.2	controllerType=0 controllerNumber=1 scan=2481	7.0677
02557:2	1	R.VGNC[+57.021]YLK.F	1576		C[+57]	427.212	2	853.417	853.424	0	-7.7	Specific	289.17	289.17	289.17	1.47	113	>Fibrillin-2 N-term	1	DW092820_1.2534.2534.2	controllerType=0 controllerNumber=1 scan=2534	7.1924
04786:3	1	R.GDGSLSC[+57.021]NTEIGVGVSR.S	1587		C[+57]	569.934	3	1707.79	1707.8	0	-6.1	Specific	451.8	451.8	451.8	4.8	113	>Fibrillin-2 N-term	1	DW092820_1.4299.4299.3	controllerType=0 controllerNumber=1 scan=4299	11.1453
05068:2	1	R.GDGSLSC[+57.021]NTEIGVGVSR.S	1587		C[+57]	854.396	2	1707.78	1707.8	0	-7	Specific	551.96	551.96	551.96	5.95	113	>Fibrillin-2 N-term	1	DW092820_1.4530.4530.2	controllerType=0 controllerNumber=1 scan=4530	11.6352
04915:2	1	R.GDGSLSC[+57.021]NTEIGVGVSR.S	1587		C[+57]	854.398	2	1707.79	1707.8	0	-5.2	Specific	579.31	579.31	579.31	7.81	113	>Fibrillin-2 N-term	1	DW092820_1.4402.4402.2	controllerType=0 controllerNumber=1 scan=4402	11.3632
04770:2	1	R.GDGSLSC[+57.021]NTEIGVGVSR.S	1587		C[+57]	854.397	2	1707.79	1707.8	0	-5.4	Specific	667.96	667.96	667.96	9.81	113	>Fibrillin-2 N-term	1	DW092820_1.4287.4287.2	controllerType=0 controllerNumber=1 scan=4287	11.1197
04833:2	1	R.GDGSLSC[+57.021]NTEIGVGVSR.S	1587		C[+57]	854.396	2	1707.79	1707.8	0	-6.5	Specific	703.53	703.53	703.53	10.81	113	>Fibrillin-2 N-term	1	DW092820_1.4338.4338.2	controllerType=0 controllerNumber=1 scan=4338	11.2321

## Sheet: DW_011321_1
Query #:z	Protein Rank	Peptide < ProteinMetrics Confidential >	Starting position	Glycans NHFAGNa	Modification Type(s)	Observed m/z	z	Observed (M+H)	Calc. mass (M+H)	Off-by-x error	Mass error (ppm)	Cleavage	Score	Delta	Delta Mod	|Log Prob|	# of unique peptides	Protein Name	Protein DB number	Comment	Scan #	Scan Time
05213:4	1	R.TGAC[+57.021]QDVDEC[+57.021]QAIPGIC[+57.021]QGGNC[+57.021]INTVGSFEC[+57.021]R.C	271		C[+57]*5	894.128	4	3573.49	3573.49	0	-0.8	Specific	25.3	25.3	25.3	1.99	153	>Fibrillin-2 N-term	1	DW011321_1.5072.5072.4	controllerType=0 controllerNumber=1 scan=5072	14.5142
05148:4	1	R.TGAC[+57.021]QDVDEC[+57.021]QAIPGIC[+57.021]QGGNC[+57.021]INTVGSFEC[+57.021]R.C	271		C[+57]*5	894.127	4	3573.49	3573.49	0	-1.4	Specific	422.13	422.13	422.13	6.2	153	>Fibrillin-2 N-term	1	DW011321_1.5018.5018.4	controllerType=0 controllerNumber=1 scan=5018	14.3868
05200:4	1	R.TGAC[+57.021]QDVDEC[+57.021]QAIPGIC[+57.021]QGGNC[+57.021]INTVGS[+162.053]FEC[+57.021]R.C	271	Hex(1)	C[+57]*5, S[+162]	934.641	4	3735.54	3735.54	0	-0.8	Specific	149.72	149.72	4.39	2.61	153	>Fibrillin-2 N-term	1	DW011321_1.5061.5061.4	controllerType=0 controllerNumber=1 scan=5061	14.4885
05142:4	1	R.T[+162.053]GAC[+57.021]QDVDEC[+57.021]QAIPGIC[+57.021]QGGNC[+57.021]INTVGSFEC[+57.021]R.C	271	Hex(1)	C[+57]*5, T[+162]	934.64	4	3735.54	3735.54	0	-2.1	Specific	158.08	158.08	3.63	3.35	153	>Fibrillin-2 N-term	1	DW011321_1.5011.5011.4	controllerType=0 controllerNumber=1 scan=5011	14.3696
05162:3	1	R.TGAC[+57.021]QDVDEC[+57.021]QAIPGIC[+57.021]QGGNC[+57.021]INTVGS[+162.053]FEC[+57.021]R.C	271	Hex(1)	C[+57]*5, S[+162]	1245.85	3	3735.54	3735.54	0	-0.3	Specific	227.74	227.74	13.36	3	153	>Fibrillin-2 N-term	1	DW011321_1.5029.5029.3	controllerType=0 controllerNumber=1 scan=5029	14.4127
06651:4	1	K.C[+57.021]EDIDEC[+57.021]SIIPGIC[+57.021]ET[+162.053]GEC[+57.021]SNTVGSYFC[+57.021]VC[+57.021]PR.G	316	Hex(1)	C[+57]*6, T[+162]	987.401	4	3946.58	3946.59	0	-1.6	Specific	206.52	206.52	1.08	3.74	153	>Fibrillin-2 N-term	1	DW011321_1.6254.6254.4	controllerType=0 controllerNumber=1 scan=6254	17.2916
03118:2	1	R.C[+57.021]IPTVSSYR.C	510		C[+57]	541.767	2	1082.53	1082.53	0	-3	Specific	358.47	358.47	358.47	3.13	153	>Fibrillin-2 N-term	1	DW011321_1.3392.3392.2	controllerType=0 controllerNumber=1 scan=3392	10.5647
02853:2	1	R.C[+57.021]IPTVSSYR.C	510		C[+57]	541.768	2	1082.53	1082.53	0	-1	Specific	377.06	377.06	377.06	6.46	153	>Fibrillin-2 N-term	1	DW011321_1.3188.3188.2	controllerType=0 controllerNumber=1 scan=3188	10.087
02944:2	1	R.C[+57.021]IPTVSSYR.C	510		C[+57]	541.768	2	1082.53	1082.53	0	-1.9	Specific	431.2	343.65	343.65	4.41	153	>Fibrillin-2 N-term	1	DW011321_1.3261.3261.2	controllerType=0 controllerNumber=1 scan=3261	10.2582
03129:2	1	R.C[+57.021]IPTVS[+162.053]SYR.C	510	Hex(1)	C[+57], S[+162]	622.794	2	1244.58	1244.58	0	-1.4	Specific	369.99	369.99	0	4.47	153	>Fibrillin-2 N-term	1	DW011321_1.3400.3400.2	controllerType=0 controllerNumber=1 scan=3400	10.5842
02777:2	1	R.C[+57.021]IPTVSS[+162.053]YR.C	510	Hex(1)	C[+57], S[+162]	622.79	2	1244.57	1244.58	0	-7.2	Specific	383.09	184.32	0.45	1.58	153	>Fibrillin-2 N-term	1	DW011321_1.3126.3126.2	controllerType=0 controllerNumber=1 scan=3126	9.9431
03056:2	1	R.C[+57.021]IPTVS[+162.053]SYR.C	510	Hex(1)	C[+57], S[+162]	622.794	2	1244.58	1244.58	0	-1.7	Specific	418.61	418.5	0	5.46	153	>Fibrillin-2 N-term	1	DW011321_1.3345.3345.2	controllerType=0 controllerNumber=1 scan=3345	10.4546
02981:2	1	R.C[+57.021]IPTVSS[+162.053]YR.C	510	Hex(1)	C[+57], S[+162]	622.794	2	1244.58	1244.58	0	-1.8	Specific	440.35	338.67	11.57	4.66	153	>Fibrillin-2 N-term	1	DW011321_1.3289.3289.2	controllerType=0 controllerNumber=1 scan=3289	10.3252
02911:2	1	R.C[+57.021]IPTVSS[+162.053]YR.C	510	Hex(1)	C[+57], S[+162]	622.794	2	1244.58	1244.58	0	-1.8	Specific	445.14	329.12	11.43	4.32	153	>Fibrillin-2 N-term	1	DW011321_1.3235.3235.2	controllerType=0 controllerNumber=1 scan=3235	10.1981
02841:2	1	R.C[+57.021]IPTVSS[+162.053]YR.C	510	Hex(1)	C[+57], S[+162]	622.794	2	1244.58	1244.58	0	-1.7	Specific	460.32	372.01	10.05	5.59	153	>Fibrillin-2 N-term	1	DW011321_1.3179.3179.2	controllerType=0 controllerNumber=1 scan=3179	10.0682
05414:3	1	R.C[+57.021]VNTDGSFQC[+57.021]IC[+57.021]NAGFELTTDGK.N	591		C[+57]*3	865.371	3	2594.1	2594.1	0	0.8	Specific	130.89	130.89	130.89	1.76	153	>Fibrillin-2 N-term	1	DW011321_1.5228.5228.3	controllerType=0 controllerNumber=1 scan=5228	14.8805
05382:3	1	R.C[+57.021]VNT[+162.053]DGSFQC[+57.021]IC[+57.021]NAGFELTTDGK.N	591	Hex(1)	C[+57]*3, T[+162]	919.387	3	2756.15	2756.15	0	-0.8	Specific	237.91	237.91	0	3.43	153	>Fibrillin-2 N-term	1	DW011321_1.5205.5205.3	controllerType=0 controllerNumber=1 scan=5205	14.8261
05448:3	1	R.C[+57.021]VNT[+162.053]DGSFQC[+57.021]IC[+57.021]NAGFELTTDGK.N	591	Hex(1)	C[+57]*3, T[+162]	919.387	3	2756.15	2756.15	0	-0.2	Specific	358.04	358.04	0	4.31	153	>Fibrillin-2 N-term	1	DW011321_1.5258.5258.3	controllerType=0 controllerNumber=1 scan=5258	14.9519
05388:3	1	R.C[+57.021]VNT[+162.053]DGSFQC[+57.021]IC[+57.021]N[+15.995]AGFELTTDGK.N	591	Hex(1)	C[+57]*3, N[+16], T[+162]	924.718	3	2772.14	2772.14	0	-1.5	Specific	158.19	158.19	16.31	2.85	153	>Fibrillin-2 N-term	1	DW011321_1.5209.5209.3	controllerType=0 controllerNumber=1 scan=5209	14.8348
04441:4	1	K.NC[+57.021]VDHDEC[+57.021]TTTNMC[+57.021]LNGMC[+57.021]INEDGSFK.C	614		C[+57]*4	806.314	4	3222.24	3222.24	0	-0.2	Specific	24.46	24.46	24.46	1.47	153	>Fibrillin-2 N-term	1	DW011321_1.4464.4464.4	controllerType=0 controllerNumber=1 scan=4464	13.0763
04213:4	1	R.YC[+57.021]TDVDEC[+57.021]QTPGIC[+57.021]MNGHC[+57.021]INSEGSFR.C	655		C[+57]*4	802.572	4	3207.27	3207.27	0	-0.8	Specific	517.31	517.31	517.31	6.29	153	>Fibrillin-2 N-term	1	DW011321_1.4282.4282.4	controllerType=0 controllerNumber=1 scan=4282	12.6508
04268:4	1	R.YC[+57.021]TDVDEC[+57.021]QTPGIC[+57.021]MNGHC[+57.021]INSEGS[+162.053]FR.C	655	Hex(1)	C[+57]*4, S[+162]	843.085	4	3369.32	3369.32	0	-1.1	Specific	259.28	259.28	17.52	3.2	153	>Fibrillin-2 N-term	1	DW011321_1.4331.4331.4	controllerType=0 controllerNumber=1 scan=4331	12.7646
04205:4	1	R.YC[+57.021]TDVDEC[+57.021]QTPGIC[+57.021]MNGHC[+57.021]INSEGS[+162.053]FR.C	655	Hex(1)	C[+57]*4, S[+162]	843.085	4	3369.32	3369.32	0	-1.6	Specific	647.9	647.9	24.74	7.79	153	>Fibrillin-2 N-term	1	DW011321_1.4274.4274.4	controllerType=0 controllerNumber=1 scan=4274	12.6314
04087:3	1	R.NTPGSYSC[+57.021]TC[+57.021]PPGYVFR.T	828		C[+57]*2	654.953	3	1962.84	1962.85	0	-2	Specific	409.62	409.62	409.62	6.87	153	>Fibrillin-2 N-term	1	DW011321_1.4173.4173.3	controllerType=0 controllerNumber=1 scan=4173	12.3968
04146:3	1	R.NTPGSYSC[+57.021]TC[+57.021]PPGYVFR.T	828		C[+57]*2	654.953	3	1962.84	1962.85	0	-1.8	Specific	428.42	428.42	428.42	5.68	153	>Fibrillin-2 N-term	1	DW011321_1.4225.4225.3	controllerType=0 controllerNumber=1 scan=4225	12.5186
04088:3	1	R.N[+15.995]TPGSYSC[+57.021]TC[+57.021]PPGYVFR.T	828		C[+57]*2, N[+16]	660.285	3	1978.84	1978.84	0	-1.5	Specific	294.2	294.2	294.2	3.99	153	>Fibrillin-2 N-term	1	DW011321_1.4174.4174.3	controllerType=0 controllerNumber=1 scan=4174	12.399
04208:2	1	R.NT[+162.053]PGSYSC[+57.021]TC[+57.021]PPGYVFR.T	828	Hex(1)	C[+57]*2, T[+162]	1062.95	2	2124.9	2124.9	0	-1.1	Specific	44.6	44.6	2.9	1.92	153	>Fibrillin-2 N-term	1	DW011321_1.4277.4277.2	controllerType=0 controllerNumber=1 scan=4277	12.638
04074:2	1	R.NT[+162.053]PGSYSC[+57.021]TC[+57.021]PPGYVFR.T	828	Hex(1)	C[+57]*2, T[+162]	1062.95	2	2124.9	2124.9	0	0	Specific	74.14	74.14	2.9	1.77	153	>Fibrillin-2 N-term	1	DW011321_1.4162.4162.2	controllerType=0 controllerNumber=1 scan=4162	12.3714
04206:3	1	R.NT[+162.053]PGSYSC[+57.021]TC[+57.021]PPGYVFR.T	828	Hex(1)	C[+57]*2, T[+162]	708.97	3	2124.9	2124.9	0	-2	Specific	236.45	236.45	2.9	3.07	153	>Fibrillin-2 N-term	1	DW011321_1.4275.4275.3	controllerType=0 controllerNumber=1 scan=4275	12.6336
04076:3	1	R.NTPGSYSC[+57.021]T[+162.053]C[+57.021]PPGYVFR.T	828	Hex(1)	C[+57]*2, T[+162]	708.971	3	2124.9	2124.9	0	-1.5	Specific	367.71	367.71	0	4.69	153	>Fibrillin-2 N-term	1	DW011321_1.4163.4163.3	controllerType=0 controllerNumber=1 scan=4163	12.3735
04133:3	1	R.NT[+162.053]PGSYSC[+57.021]TC[+57.021]PPGYVFR.T	828	Hex(1)	C[+57]*2, T[+162]	708.971	3	2124.9	2124.9	0	-1.2	Specific	430.93	419.76	2.9	6.96	153	>Fibrillin-2 N-term	1	DW011321_1.4214.4214.3	controllerType=0 controllerNumber=1 scan=4214	12.4928
04132:2	1	R.NT[+162.053]PGSYSC[+57.021]TC[+57.021]PPGYVFR.T	828	Hex(1)	C[+57]*2, T[+162]	1062.95	2	2124.9	2124.9	0	-0.4	Specific	523.38	523.38	2.9	7.21	153	>Fibrillin-2 N-term	1	DW011321_1.4213.4213.2	controllerType=0 controllerNumber=1 scan=4213	12.4909
04135:2	1	R.N[+15.995]T[+162.053]PGSYSC[+57.021]TC[+57.021]PPGYVFR.T	828	Hex(1)	C[+57]*2, N[+16], T[+162]	1070.95	2	2140.89	2140.89	0	-0.6	Specific	13.84	13.84	2.9	1.92	153	>Fibrillin-2 N-term	1	DW011321_1.4216.4216.2	controllerType=0 controllerNumber=1 scan=4216	12.4972
04061:3	1	R.N[+15.995]T[+162.053]PGSYSC[+57.021]TC[+57.021]PPGYVFR.T	828	Hex(1)	C[+57]*2, N[+16], T[+162]	714.303	3	2140.89	2140.89	0	-1	Specific	234	234	2.9	3.42	153	>Fibrillin-2 N-term	1	DW011321_1.4152.4152.3	controllerType=0 controllerNumber=1 scan=4152	12.3472
04125:3	1	R.N[+15.995]T[+162.053]PGSYSC[+57.021]TC[+57.021]PPGYVFR.T	828	Hex(1)	C[+57]*2, N[+16], T[+162]	714.303	3	2140.89	2140.89	0	-0.9	Specific	263.85	263.85	2.9	3.43	153	>Fibrillin-2 N-term	1	DW011321_1.4206.4206.3	controllerType=0 controllerNumber=1 scan=4206	12.4737
02687:3	1	R.NNLGSFNC[+57.021]EC[+57.021]SPGSK.L	868		C[+57]*2	557.567	3	1670.69	1670.69	0	-1.7	Specific	93.52	93.52	93.52	2.72	153	>Fibrillin-2 N-term	1	DW011321_1.3055.3055.3	controllerType=0 controllerNumber=1 scan=3055	9.7745
02822:3	1	R.NNLGSFNC[+57.021]EC[+57.021]SPGSK.L	868		C[+57]*2	557.567	3	1670.69	1670.69	0	-1.9	Specific	283.72	283.72	283.72	5.37	153	>Fibrillin-2 N-term	1	DW011321_1.3164.3164.3	controllerType=0 controllerNumber=1 scan=3164	10.0316
02755:3	1	R.NNLGSFNC[+57.021]EC[+57.021]SPGSK.L	868		C[+57]*2	557.567	3	1670.69	1670.69	0	-1.4	Specific	339.57	339.57	339.57	5.44	153	>Fibrillin-2 N-term	1	DW011321_1.3107.3107.3	controllerType=0 controllerNumber=1 scan=3107	9.8974
02901:2	1	R.NNLGS[+162.053]FNC[+57.021]EC[+57.021]SPGSK.L	868	Hex(1)	C[+57]*2, S[+162]	916.873	2	1832.74	1832.74	0	-1.8	Specific	147.36	147.36	9.6	3.43	153	>Fibrillin-2 N-term	1	DW011321_1.3227.3227.2	controllerType=0 controllerNumber=1 scan=3227	10.1794
02747:3	1	R.NNLGS[+162.053]FNC[+57.021]EC[+57.021]SPGSK.L	868	Hex(1)	C[+57]*2, S[+162]	611.585	3	1832.74	1832.74	0	-1.3	Specific	205	205	9.6	4.76	153	>Fibrillin-2 N-term	1	DW011321_1.3100.3100.3	controllerType=0 controllerNumber=1 scan=3100	9.8802
02693:2	1	R.NNLGS[+162.053]FNC[+57.021]EC[+57.021]SPGSK.L	868	Hex(1)	C[+57]*2, S[+162]	916.874	2	1832.74	1832.74	0	-1.5	Specific	252.98	252.98	9.6	4.81	153	>Fibrillin-2 N-term	1	DW011321_1.3060.3060.2	controllerType=0 controllerNumber=1 scan=3060	9.7874
02810:3	1	R.NNLGS[+162.053]FNC[+57.021]EC[+57.021]SPGSK.L	868	Hex(1)	C[+57]*2, S[+162]	611.585	3	1832.74	1832.74	0	-1.4	Specific	328.29	328.29	9.6	5.44	153	>Fibrillin-2 N-term	1	DW011321_1.3152.3152.3	controllerType=0 controllerNumber=1 scan=3152	10.0032
02762:2	1	R.NNLGS[+162.053]FNC[+57.021]EC[+57.021]SPGSK.L	868	Hex(1)	C[+57]*2, S[+162]	916.874	2	1832.74	1832.74	0	-1.3	Specific	427.38	427.38	9.6	7.22	153	>Fibrillin-2 N-term	1	DW011321_1.3114.3114.2	controllerType=0 controllerNumber=1 scan=3114	9.9147
02828:2	1	R.NNLGS[+162.053]FNC[+57.021]EC[+57.021]SPGSK.L	868	Hex(1)	C[+57]*2, S[+162]	916.874	2	1832.74	1832.74	0	-1.4	Specific	430.91	430.91	9.6	7.13	153	>Fibrillin-2 N-term	1	DW011321_1.3169.3169.2	controllerType=0 controllerNumber=1 scan=3169	10.0445
03905:3	1	K.GS[+162.053]FHC[+57.021]EC[+57.021]PEGLTLDGTGR.V	976	Hex(1)	C[+57]*2, S[+162]	718.973	3	2154.9	2154.91	0	-1.5	Specific	76.12	76.12	10.12	2.73	153	>Fibrillin-2 N-term	1	DW011321_1.4022.4022.3	controllerType=0 controllerNumber=1 scan=4022	12.0409
03793:3	1	K.GSFHC[+57.021]EC[+57.021]PEGLT[+162.053]LDGTGR.V	976	Hex(1)	C[+57]*2, T[+162]	718.973	3	2154.9	2154.91	0	-1.4	Specific	436.66	436.66	1.2	6.96	153	>Fibrillin-2 N-term	1	DW011321_1.3933.3933.3	controllerType=0 controllerNumber=1 scan=3933	11.8349
03719:3	1	K.GSFHC[+57.021]EC[+57.021]PEGLT[+162.053]LDGTGR.V	976	Hex(1)	C[+57]*2, T[+162]	718.973	3	2154.9	2154.91	0	-1.1	Specific	469.01	469.01	1.2	7.08	153	>Fibrillin-2 N-term	1	DW011321_1.3874.3874.3	controllerType=0 controllerNumber=1 scan=3874	11.6977
03512:3	1	K.GSFHC[+57.021]EC[+57.021]PEGLT[+162.053]LDGTGR.V	976	Hex(1)	C[+57]*2, T[+162]	718.973	3	2154.9	2154.91	0	-1.2	Specific	497.01	497.01	1.2	7.14	153	>Fibrillin-2 N-term	1	DW011321_1.3709.3709.3	controllerType=0 controllerNumber=1 scan=3709	11.3109
03646:3	1	K.GSFHC[+57.021]EC[+57.021]PEGLT[+162.053]LDGTGR.V	976	Hex(1)	C[+57]*2, T[+162]	718.973	3	2154.9	2154.91	0	-1.1	Specific	605.48	605.48	1.2	8.72	153	>Fibrillin-2 N-term	1	DW011321_1.3817.3817.3	controllerType=0 controllerNumber=1 scan=3817	11.5645
03578:3	1	K.GSFHC[+57.021]EC[+57.021]PEGLT[+162.053]LDGTGR.V	976	Hex(1)	C[+57]*2, T[+162]	718.973	3	2154.9	2154.91	0	-1.3	Specific	613.25	613.25	1.2	8.72	153	>Fibrillin-2 N-term	1	DW011321_1.3762.3762.3	controllerType=0 controllerNumber=1 scan=3762	11.4351
01979:2	1	R.NT[+162.053]IGSFK.C	1091	Hex(1)	T[+162]	464.735	2	928.462	928.462	0	-0.5	Specific	65.54	65.54	6	1.78	153	>Fibrillin-2 N-term	1	DW011321_1.2491.2491.2	controllerType=0 controllerNumber=1 scan=2491	8.432
02109:2	1	R.NTIGS[+162.053]FK.C	1091	Hex(1)	S[+162]	464.734	2	928.461	928.462	0	-1.5	Specific	200.11	200.11	28.92	2.8	153	>Fibrillin-2 N-term	1	DW011321_1.2593.2593.2	controllerType=0 controllerNumber=1 scan=2593	8.6786
02043:2	1	R.NTIGS[+162.053]FK.C	1091	Hex(1)	S[+162]	464.734	2	928.461	928.462	0	-1.4	Specific	315.96	315.96	70.39	5.03	153	>Fibrillin-2 N-term	1	DW011321_1.2539.2539.2	controllerType=0 controllerNumber=1 scan=2539	8.5495
02016:2	1	R.N[+15.995]TIGS[+162.053]FK.C	1091	Hex(1)	N[+16], S[+162]	472.731	2	944.456	944.457	0	-1.5	Specific	199.03	199.03	27.48	2.8	153	>Fibrillin-2 N-term	1	DW011321_1.2518.2518.2	controllerType=0 controllerNumber=1 scan=2518	8.4985
02086:2	1	R.N[+15.995]TIGS[+162.053]FK.C	1091	Hex(1)	N[+16], S[+162]	472.731	2	944.456	944.457	0	-1.4	Specific	245.42	245.42	47.56	3.58	153	>Fibrillin-2 N-term	1	DW011321_1.2571.2571.2	controllerType=0 controllerNumber=1 scan=2571	8.6263
04989:5	1	R.GGTC[+57.021]VNTEGSFQC[+57.021]DC[+57.021]PLGHELSPS[+162.053]REDC[+57.021]VDINEC[+57.021]SLSDNLC[+57.021]R.N	1171	Hex(1)	C[+57]*6, S[+162]	1002.22	5	5007.05	5007.05	0	-0.4	Specific	80.68	80.68	0	1.68	153	>Fibrillin-2 N-term	1	DW011321_1.4886.4886.5	controllerType=0 controllerNumber=1 scan=4886	14.0753
04923:5	1	R.GGTC[+57.021]VNTEGSFQC[+57.021]DC[+57.021]PLGHELS[+162.053]PSREDC[+57.021]VDINEC[+57.021]SLSDNLC[+57.021]R.N	1171	Hex(1)	C[+57]*6, S[+162]	1002.22	5	5007.05	5007.05	0	-0.8	Specific	81.41	81.41	0	1.68	153	>Fibrillin-2 N-term	1	DW011321_1.4835.4835.5	controllerType=0 controllerNumber=1 scan=4835	13.9544
04971:4	1	R.GGTC[+57.021]VNTEGSFQC[+57.021]DC[+57.021]PLGHELS[+162.053]PSREDC[+57.021]VDINEC[+57.021]SLSDNLC[+57.021]R.N	1171	Hex(1)	C[+57]*6, S[+162]	1252.52	4	5007.05	5007.05	0	-0.7	Specific	141.95	141.95	0	2.58	153	>Fibrillin-2 N-term	1	DW011321_1.4873.4873.4	controllerType=0 controllerNumber=1 scan=4873	14.0451
04285:3	1	K.C[+57.021]VNMIGTYQC[+57.021]SC[+57.021]NPGYQATPDR.Q	1216		C[+57]*3	864.695	3	2592.07	2592.07	0	-0.9	Specific	20.06	20.06	20.06	1.46	153	>Fibrillin-2 N-term	1	DW011321_1.4345.4345.2	controllerType=0 controllerNumber=1 scan=4345	12.7996
04212:3	1	K.C[+57.021]VNMIGTYQC[+57.021]SC[+57.021]NPGYQATPDR.Q	1216		C[+57]*3	864.695	3	2592.07	2592.07	0	-1.4	Specific	571.8	571.8	571.8	7.3	153	>Fibrillin-2 N-term	1	DW011321_1.4281.4281.3	controllerType=0 controllerNumber=1 scan=4281	12.6486
04147:3	1	K.C[+57.021]VNMIGTYQC[+57.021]SC[+57.021]NPGYQATPDR.Q	1216		C[+57]*3	864.695	3	2592.07	2592.07	0	-1.4	Specific	638.78	638.78	638.78	8.3	153	>Fibrillin-2 N-term	1	DW011321_1.4226.4226.3	controllerType=0 controllerNumber=1 scan=4226	12.5208
04167:3	1	K.C[+57.021]VN[+15.995]MIGTYQC[+57.021]SC[+57.021]NPGYQATPDR.Q	1216		C[+57]*3, N[+16]	870.027	3	2608.07	2608.07	0	-1.2	Specific	411.14	411.14	13.21	6.63	153	>Fibrillin-2 N-term	1	DW011321_1.4240.4240.3	controllerType=0 controllerNumber=1 scan=4240	12.5528
03962:3	1	K.C[+57.021]VNMIGT[+162.053]YQC[+57.021]SC[+57.021]NPGYQATPDR.Q	1216	Hex(1)	C[+57]*3, T[+162]	918.71	3	2754.12	2754.13	0	-3.5	Specific	207.36	207.36	5.6	1.85	153	>Fibrillin-2 N-term	1	DW011321_1.4067.4067.3	controllerType=0 controllerNumber=1 scan=4067	12.1467
03972:3	1	K.C[+57.021]VN[+15.995]MIGT[+162.053]YQC[+57.021]SC[+57.021]NPGYQATPDR.Q	1216	Hex(1)	C[+57]*3, N[+16], T[+162]	924.045	3	2770.12	2770.12	0	-0.3	Specific	140.77	140.77	4	1.68	153	>Fibrillin-2 N-term	1	DW011321_1.4075.4075.3	controllerType=0 controllerNumber=1 scan=4075	12.166
03488:3	1	K.GSFIC[+57.021]HC[+57.021]QLGYSVK.K	1346		C[+57]*2	552.593	3	1655.76	1655.77	0	-1.4	Specific	434.7	434.7	434.7	6.28	153	>Fibrillin-2 N-term	1	DW011321_1.3687.3687.3	controllerType=0 controllerNumber=1 scan=3687	11.2592
03197:3	1	K.GSFIC[+57.021]HC[+57.021]QLGYSVK.K	1346		C[+57]*2	552.593	3	1655.76	1655.77	0	-1.6	Specific	552.99	484.58	484.58	7.38	153	>Fibrillin-2 N-term	1	DW011321_1.3456.3456.3	controllerType=0 controllerNumber=1 scan=3456	10.7158
03509:3	1	K.GSFIC[+57.021]HC[+57.021]QLGYS[+162.053]VK.K	1346	Hex(1)	C[+57]*2, S[+162]	606.611	3	1817.82	1817.82	0	-0.9	Specific	121.48	121.48	20	2.12	153	>Fibrillin-2 N-term	1	DW011321_1.3705.3705.3	controllerType=0 controllerNumber=1 scan=3705	11.3002
03439:3	1	K.GSFIC[+57.021]HC[+57.021]QLGYS[+162.053]VK.K	1346	Hex(1)	C[+57]*2, S[+162]	606.611	3	1817.82	1817.82	0	0.1	Specific	277.24	277.24	20.46	3.46	153	>Fibrillin-2 N-term	1	DW011321_1.3649.3649.3	controllerType=0 controllerNumber=1 scan=3649	11.1683
03357:3	1	K.GSFIC[+57.021]HC[+57.021]QLGYS[+162.053]VK.K	1346	Hex(1)	C[+57]*2, S[+162]	606.612	3	1817.82	1817.82	0	1	Specific	379.22	379.22	11.07	4.79	153	>Fibrillin-2 N-term	1	DW011321_1.3588.3588.3	controllerType=0 controllerNumber=1 scan=3588	11.0259
03184:2	1	K.GSFIC[+57.021]HC[+57.021]QLGYS[+162.053]VK.K	1346	Hex(1)	C[+57]*2, S[+162]	909.412	2	1817.82	1817.82	0	-1.3	Specific	434.16	434.16	20.56	6.56	153	>Fibrillin-2 N-term	1	DW011321_1.3445.3445.2	controllerType=0 controllerNumber=1 scan=3445	10.6901
03217:3	1	K.GSFIC[+57.021]HC[+57.021]QLGYS[+162.053]VK.K	1346	Hex(1)	C[+57]*2, S[+162]	606.611	3	1817.82	1817.82	0	-0.6	Specific	580.33	580.28	8.46	7.98	153	>Fibrillin-2 N-term	1	DW011321_1.3476.3476.3	controllerType=0 controllerNumber=1 scan=3476	10.763
03280:3	1	K.GSFIC[+57.021]HC[+57.021]QLGYS[+162.053]VK.K	1346	Hex(1)	C[+57]*2, S[+162]	606.611	3	1817.82	1817.82	0	-0.1	Specific	582.32	582.32	9.28	7.14	153	>Fibrillin-2 N-term	1	DW011321_1.3531.3531.3	controllerType=0 controllerNumber=1 scan=3531	10.8926
03160:3	1	K.GSFIC[+57.021]HC[+57.021]QLGYS[+162.053]VK.K	1346	Hex(1)	C[+57]*2, S[+162]	606.611	3	1817.82	1817.82	0	-1.3	Specific	587.57	587.57	10.53	7.98	153	>Fibrillin-2 N-term	1	DW011321_1.3424.3424.3	controllerType=0 controllerNumber=1 scan=3424	10.6401
04044:5	1	K.KGTTGC[+57.021]TDVDEC[+57.021]EIGAHNC[+57.021]DMHASC[+57.021]LNIPGSFK.C	1360		C[+57]*4	737.114	5	3681.54	3681.55	0	-1.8	Specific	109.23	109.23	109.23	2.13	153	>Fibrillin-2 N-term	1	DW011321_1.4138.4138.5	controllerType=0 controllerNumber=1 scan=4138	12.3149
03919:5	1	K.KGTTGC[+57.021]TDVDEC[+57.021]EIGAHNC[+57.021]DMHASC[+57.021]LNIPGSFK.C	1360		C[+57]*4	737.115	5	3681.55	3681.55	0	-0.4	Specific	459.13	459.13	459.13	6.41	153	>Fibrillin-2 N-term	1	DW011321_1.4033.4033.5	controllerType=0 controllerNumber=1 scan=4033	12.0666
03980:5	1	K.KGTTGC[+57.021]TDVDEC[+57.021]EIGAHNC[+57.021]DMHASC[+57.021]LNIPGSFK.C	1360		C[+57]*4	737.115	5	3681.54	3681.55	0	-1.4	Specific	532.63	532.63	532.63	6.45	153	>Fibrillin-2 N-term	1	DW011321_1.4081.4081.5	controllerType=0 controllerNumber=1 scan=4081	12.1815
03883:5	1	K.KGTTGC[+57.021]TDVDEC[+57.021]EIGAHNC[+57.021]DMHASC[+57.021]LNIPGS[+162.053]FK.C	1360	Hex(1)	C[+57]*4, S[+162]	769.525	5	3843.6	3843.6	0	-1.5	Specific	550.02	550.02	33.91	6.45	153	>Fibrillin-2 N-term	1	DW011321_1.4005.4005.5	controllerType=0 controllerNumber=1 scan=4005	12.0031
03814:5	1	K.KGTTGC[+57.021]TDVDEC[+57.021]EIGAHNC[+57.021]DMHASC[+57.021]LNIPGS[+162.053]FK.C	1360	Hex(1)	C[+57]*4, S[+162]	769.525	5	3843.6	3843.6	0	-1.7	Specific	567.81	567.81	22.99	6.96	153	>Fibrillin-2 N-term	1	DW011321_1.3951.3951.5	controllerType=0 controllerNumber=1 scan=3951	11.8778
03540:5	1	K.KGTTGC[+57.021]TDVDEC[+57.021]EIGAHNC[+57.021]DMHASC[+57.021]LN[+15.995]IPGS[+162.053]FK.C	1360	Hex(1)	C[+57]*4, N[+16], S[+162]	772.724	5	3859.59	3859.6	0	-1.4	Specific	10.37	10.37	5.23	1.81	153	>Fibrillin-2 N-term	1	DW011321_1.3732.3732.5	controllerType=0 controllerNumber=1 scan=3732	11.3651
03803:5	1	K.KGTTGC[+57.021]TDVDEC[+57.021]EIGAHNC[+57.021]DMHASC[+57.021]LN[+15.995]IPGS[+162.053]FK.C	1360	Hex(1)	C[+57]*4, N[+16], S[+162]	772.724	5	3859.59	3859.6	0	-1.8	Specific	300.99	300.99	12.76	4.51	153	>Fibrillin-2 N-term	1	DW011321_1.3942.3942.5	controllerType=0 controllerNumber=1 scan=3942	11.8564
Other Peptides
04157:3	1	R.SATAGSEGGFLAPEYR.E	49			538.258	3	1612.76	1612.76	0	-1.2	Specific	252.47	252.47	252.47	3.29	153	>Fibrillin-2 N-term	1	DW011321_1.4235.4235.3	controllerType=0 controllerNumber=1 scan=4235	12.5422
04277:2	1	R.SATAGSEGGFLAPEYR.E	49			806.883	2	1612.76	1612.76	0	-1	Specific	350.27	350.27	350.27	5.75	153	>Fibrillin-2 N-term	1	DW011321_1.4339.4339.2	controllerType=0 controllerNumber=1 scan=4339	12.7844
04098:3	1	R.SATAGSEGGFLAPEYR.E	49			538.258	3	1612.76	1612.76	0	-0.8	Specific	354.85	354.85	354.85	5.75	153	>Fibrillin-2 N-term	1	DW011321_1.4183.4183.3	controllerType=0 controllerNumber=1 scan=4183	12.4204
04086:2	1	R.SATAGSEGGFLAPEYR.E	49			806.883	2	1612.76	1612.76	0	-0.8	Specific	521.29	521.29	521.29	7.47	153	>Fibrillin-2 N-term	1	DW011321_1.4172.4172.2	controllerType=0 controllerNumber=1 scan=4172	12.3947
04209:2	1	R.SATAGSEGGFLAPEYR.E	49			806.883	2	1612.76	1612.76	0	-1.4	Specific	522.33	522.33	522.33	7.38	153	>Fibrillin-2 N-term	1	DW011321_1.4279.4279.2	controllerType=0 controllerNumber=1 scan=4279	12.6443
04145:2	1	R.SATAGSEGGFLAPEYR.E	49			806.883	2	1612.76	1612.76	0	-1.3	Specific	635.71	635.71	635.71	8.98	153	>Fibrillin-2 N-term	1	DW011321_1.4224.4224.2	controllerType=0 controllerNumber=1 scan=4224	12.5165
04247:3	1	R.SATAGSEGGFLAPEYREEGAAVASR.V	49			828.399	3	2483.18	2483.18	0	1.4	Specific	62.88	62.88	62.88	1.41	153	>Fibrillin-2 N-term	1	DW011321_1.4310.4310.3	controllerType=0 controllerNumber=1 scan=4310	12.7152
04149:3	1	R.SATAGSEGGFLAPEYREEGAAVASR.V	49			828.397	3	2483.18	2483.18	0	-1	Specific	621.21	621.21	621.21	7.35	153	>Fibrillin-2 N-term	1	DW011321_1.4228.4228.3	controllerType=0 controllerNumber=1 scan=4228	12.5251
04021:3	1	R.SATAGSEGGFLAPEYREEGAAVASR.V	49			828.398	3	2483.18	2483.18	0	-0.4	Specific	851.57	843.25	843.25	12.35	153	>Fibrillin-2 N-term	1	DW011321_1.4118.4118.3	controllerType=0 controllerNumber=1 scan=4118	12.2676
04083:3	1	R.SATAGSEGGFLAPEYREEGAAVASR.V	49			828.397	3	2483.18	2483.18	0	-1	Specific	945.65	896.3	896.3	13.35	153	>Fibrillin-2 N-term	1	DW011321_1.4169.4169.3	controllerType=0 controllerNumber=1 scan=4169	12.3885
01077:2	1	R.RGQQDVLR.G	77			486.273	2	971.538	971.538	0	0	Specific	34.48	34.48	34.48	1.4	153	>Fibrillin-2 N-term	1	DW011321_1.1711.1711.2	controllerType=0 controllerNumber=1 scan=1711	6.4561
01152:2	1	R.RGQQDVLR.G	77			486.272	2	971.537	971.538	0	-0.8	Specific	241.6	191.24	191.24	1.61	153	>Fibrillin-2 N-term	1	DW011321_1.1790.1790.2	controllerType=0 controllerNumber=1 scan=1790	6.6811
01113:2	1	R.RGQQDVLR.G	77			486.273	2	971.538	971.538	0	-0.3	Specific	369.49	293.52	293.52	2.11	153	>Fibrillin-2 N-term	1	DW011321_1.1750.1750.2	controllerType=0 controllerNumber=1 scan=1750	6.5685
07308:2	1	R.RGQQD[+15.995]VLR.G	77		D[+16]	494.269	2	987.531	987.533	0	-1.6	Specific	41.06	9.8	9.8	1.4	153	>Fibrillin-2 N-term	1	DW011321_1.6837.6837.2	controllerType=0 controllerNumber=1 scan=6837	18.6674
01593:2	1	R.GQQDVLR.G	78			408.222	2	815.436	815.437	0	-0.9	Specific	19.45	19.45	19.45	1.48	153	>Fibrillin-2 N-term	1	DW011321_1.2177.2177.2	controllerType=0 controllerNumber=1 scan=2177	7.6678
01715:2	1	R.GQQDVLR.G	78			408.222	2	815.436	815.437	0	-1.1	Specific	320.3	320.3	320.3	3.6	153	>Fibrillin-2 N-term	1	DW011321_1.2276.2276.2	controllerType=0 controllerNumber=1 scan=2276	7.9112
01656:2	1	R.GQQDVLR.G	78			408.221	2	815.436	815.437	0	-1.8	Specific	322.33	303.55	303.55	3.44	153	>Fibrillin-2 N-term	1	DW011321_1.2227.2227.2	controllerType=0 controllerNumber=1 scan=2227	7.7908
02605:3	1	R.GQQDVLRGPNVC[+57.021]GSR.F	78		C[+57]	548.274	3	1642.81	1642.81	0	-0.7	Specific	215.34	215.34	215.34	3.14	153	>Fibrillin-2 N-term	1	DW011321_1.2988.2988.3	controllerType=0 controllerNumber=1 scan=2988	9.6174
02667:2	1	R.FHSYC[+57.021]C[+57.021]PGWK.T	93		C[+57]*2	671.278	2	1341.55	1341.55	0	-1.4	Specific	35.9	35.9	35.9	1.41	153	>Fibrillin-2 N-term	1	DW011321_1.3039.3039.2	controllerType=0 controllerNumber=1 scan=3039	9.7388
02620:2	1	R.FHSYC[+57.021]C[+57.021]PGWK.T	93		C[+57]*2	671.278	2	1341.55	1341.55	0	-1.9	Specific	150.74	150.74	150.74	1.76	153	>Fibrillin-2 N-term	1	DW011321_1.2999.2999.2	controllerType=0 controllerNumber=1 scan=2999	9.6433
03075:3	1	R.FHSYC[+57.021]C[+57.021]PGWK.T	93		C[+57]*2	447.854	3	1341.55	1341.55	0	-2.9	Specific	175.43	175.43	175.43	1.41	153	>Fibrillin-2 N-term	1	DW011321_1.3361.3361.3	controllerType=0 controllerNumber=1 scan=3361	10.4912
02960:3	1	R.FHSYC[+57.021]C[+57.021]PGWK.T	93		C[+57]*2	447.854	3	1341.55	1341.55	0	-2.3	Specific	309.94	309.94	309.94	2.91	153	>Fibrillin-2 N-term	1	DW011321_1.3271.3271.3	controllerType=0 controllerNumber=1 scan=3271	10.2822
02738:2	1	R.FHSYC[+57.021]C[+57.021]PGWK.T	93		C[+57]*2	671.278	2	1341.55	1341.55	0	-1.3	Specific	333.48	333.48	333.48	3.22	153	>Fibrillin-2 N-term	1	DW011321_1.3093.3093.2	controllerType=0 controllerNumber=1 scan=3093	9.8651
02597:3	1	R.FHSYC[+57.021]C[+57.021]PGWK.T	93		C[+57]*2	447.854	3	1341.55	1341.55	0	-1.6	Specific	376.25	376.25	376.25	4.75	153	>Fibrillin-2 N-term	1	DW011321_1.2983.2983.3	controllerType=0 controllerNumber=1 scan=2983	9.6067
02871:3	1	R.FHSYC[+57.021]C[+57.021]PGWK.T	93		C[+57]*2	447.854	3	1341.55	1341.55	0	-2	Specific	434.35	434.35	434.35	5.19	153	>Fibrillin-2 N-term	1	DW011321_1.3202.3202.3	controllerType=0 controllerNumber=1 scan=3202	10.1218
02806:2	1	R.FHSYC[+57.021]C[+57.021]PGWK.T	93		C[+57]*2	671.278	2	1341.55	1341.55	0	-1.7	Specific	443.81	443.81	443.81	5.27	153	>Fibrillin-2 N-term	1	DW011321_1.3149.3149.2	controllerType=0 controllerNumber=1 scan=3149	9.9968
02662:3	1	R.FHSYC[+57.021]C[+57.021]PGWK.T	93		C[+57]*2	447.854	3	1341.55	1341.55	0	-1.7	Specific	481.64	481.64	481.64	5.64	153	>Fibrillin-2 N-term	1	DW011321_1.3036.3036.3	controllerType=0 controllerNumber=1 scan=3036	9.7324
02803:3	1	R.FHSYC[+57.021]C[+57.021]PGWK.T	93		C[+57]*2	447.854	3	1341.55	1341.55	0	-1.9	Specific	487.41	487.41	487.41	5.37	153	>Fibrillin-2 N-term	1	DW011321_1.3146.3146.3	controllerType=0 controllerNumber=1 scan=3146	9.9903
02735:3	1	R.FHSYC[+57.021]C[+57.021]PGWK.T	93		C[+57]*2	447.854	3	1341.55	1341.55	0	-2.2	Specific	533.24	533.24	533.24	5.71	153	>Fibrillin-2 N-term	1	DW011321_1.3091.3091.3	controllerType=0 controllerNumber=1 scan=3091	9.8608
02594:3	1	R.FHSYC[+57.021]C[+57.021]PGW[+15.995]K.T	93		C[+57]*2, W[+16]	453.186	3	1357.54	1357.55	0	-0.5	Specific	5.31	5.31	5.31	1.43	153	>Fibrillin-2 N-term	1	DW011321_1.2979.2979.3	controllerType=0 controllerNumber=1 scan=2979	9.5954
02441:3	1	R.FHSYC[+57.021]C[+57.021]PGW[+15.995]K.T	93		C[+57]*2, W[+16]	453.186	3	1357.54	1357.55	0	-1.4	Specific	121.54	121.54	121.54	1.56	153	>Fibrillin-2 N-term	1	DW011321_1.2864.2864.3	controllerType=0 controllerNumber=1 scan=2864	9.3252
02519:3	1	R.FHSYC[+57.021]C[+57.021]PGW[+15.995]K.T	93		C[+57]*2, W[+16]	453.186	3	1357.54	1357.55	0	-2.2	Specific	255.86	255.86	133.3	2.19	153	>Fibrillin-2 N-term	1	DW011321_1.2922.2922.3	controllerType=0 controllerNumber=1 scan=2922	9.461
04449:3	1	K.TLPGGNQC[+57.021]IVPIC[+57.021]R.N	103		C[+57]*2	528.938	3	1584.8	1584.8	0	1.1	Specific	105.82	105.82	105.82	1.48	153	>Fibrillin-2 N-term	1	DW011321_1.4472.4472.3	controllerType=0 controllerNumber=1 scan=4472	13.0957
04602:2	1	K.TLPGGNQC[+57.021]IVPIC[+57.021]R.N	103		C[+57]*2	792.903	2	1584.8	1584.8	0	0.7	Specific	248.92	248.92	248.92	4.07	153	>Fibrillin-2 N-term	1	DW011321_1.4590.4590.2	controllerType=0 controllerNumber=1 scan=4590	13.3754
04466:2	1	K.TLPGGNQC[+57.021]IVPIC[+57.021]R.N	103		C[+57]*2	792.902	2	1584.8	1584.8	0	-1.4	Specific	282.76	282.76	282.76	5.37	153	>Fibrillin-2 N-term	1	DW011321_1.4485.4485.2	controllerType=0 controllerNumber=1 scan=4485	13.1264
04325:3	1	K.TLPGGNQC[+57.021]IVPIC[+57.021]R.N	103		C[+57]*2	528.937	3	1584.8	1584.8	0	-0.7	Specific	296.11	296.11	296.11	4.69	153	>Fibrillin-2 N-term	1	DW011321_1.4378.4378.3	controllerType=0 controllerNumber=1 scan=4378	12.8771
04201:3	1	K.TLPGGNQC[+57.021]IVPIC[+57.021]R.N	103		C[+57]*2	528.937	3	1584.8	1584.8	0	-1.2	Specific	327.18	327.18	327.18	4.69	153	>Fibrillin-2 N-term	1	DW011321_1.4271.4271.3	controllerType=0 controllerNumber=1 scan=4271	12.6249
04387:2	1	K.TLPGGNQC[+57.021]IVPIC[+57.021]R.N	103		C[+57]*2	792.902	2	1584.8	1584.8	0	-1	Specific	384.26	384.26	384.26	6.94	153	>Fibrillin-2 N-term	1	DW011321_1.4426.4426.2	controllerType=0 controllerNumber=1 scan=4426	12.9889
04260:3	1	K.TLPGGNQC[+57.021]IVPIC[+57.021]R.N	103		C[+57]*2	528.937	3	1584.8	1584.8	0	-0.6	Specific	395.33	395.33	395.33	6.94	153	>Fibrillin-2 N-term	1	DW011321_1.4323.4323.3	controllerType=0 controllerNumber=1 scan=4323	12.7472
04313:2	1	K.TLPGGNQC[+57.021]IVPIC[+57.021]R.N	103		C[+57]*2	792.902	2	1584.8	1584.8	0	-0.7	Specific	496.55	496.55	496.55	7.4	153	>Fibrillin-2 N-term	1	DW011321_1.4367.4367.2	controllerType=0 controllerNumber=1 scan=4367	12.8513
04248:2	1	K.TLPGGNQC[+57.021]IVPIC[+57.021]R.N	103		C[+57]*2	792.902	2	1584.8	1584.8	0	-0.7	Specific	516.66	516.66	516.66	7.4	153	>Fibrillin-2 N-term	1	DW011321_1.4312.4312.2	controllerType=0 controllerNumber=1 scan=4312	12.7216
04195:2	1	K.TLPGGNQC[+57.021]IVPIC[+57.021]R.N	103		C[+57]*2	792.903	2	1584.8	1584.8	0	-0.4	Specific	522.13	522.13	522.13	7.47	153	>Fibrillin-2 N-term	1	DW011321_1.4264.4264.2	controllerType=0 controllerNumber=1 scan=4264	12.6086
04603:2	1	K.TLPGGN[+0.984]QC[+57.021]IVPIC[+57.021]R.N	103		C[+57]*2, N[+1]	793.396	2	1585.79	1585.78	0	1.8	Specific	228.07	228.07	228.07	3.46	153	>Fibrillin-2 N-term	1	DW011321_1.4590.4590.2	controllerType=0 controllerNumber=1 scan=4590	13.3754
01754:2	1	R.NSC[+57.021]GDGFC[+57.021]SR.P	117		C[+57]*2	580.216	2	1159.42	1159.43	0	-0.5	Specific	79.24	79.24	79.24	1.88	153	>Fibrillin-2 N-term	1	DW011321_1.2309.2309.2	controllerType=0 controllerNumber=1 scan=2309	7.9914
02894:3	1	R.NSC[+57.021]GDGFC[+57.021]SRPNMC[+57.021]TC[+57.021]SSGQISSTC[+57.021]GSK.S	117		C[+57]*5	1034.73	3	3102.19	3102.19	0	-1.3	Specific	121.79	121.79	121.79	2.35	153	>Fibrillin-2 N-term	1	DW011321_1.3221.3221.3	controllerType=0 controllerNumber=1 scan=3221	10.1643
02992:4	1	R.NSC[+57.021]GDGFC[+57.021]SRPNMC[+57.021]TC[+57.021]SSGQISSTC[+57.021]GSK.S	117		C[+57]*5	776.302	4	3102.19	3102.19	0	-1.2	Specific	143.96	143.96	143.96	3.15	153	>Fibrillin-2 N-term	1	DW011321_1.3298.3298.4	controllerType=0 controllerNumber=1 scan=3298	10.3432
02915:4	1	R.NSC[+57.021]GDGFC[+57.021]SRPNMC[+57.021]TC[+57.021]SSGQISSTC[+57.021]GSK.S	117		C[+57]*5	776.301	4	3102.18	3102.19	0	-2.2	Specific	308.97	308.97	308.97	4.34	153	>Fibrillin-2 N-term	1	DW011321_1.3238.3238.4	controllerType=0 controllerNumber=1 scan=3238	10.2045
02953:3	1	R.NSC[+57.021]GDGFC[+57.021]SRPNMC[+57.021]TC[+57.021]SSGQISSTC[+57.021]GSK.S	117		C[+57]*5	1034.73	3	3102.19	3102.19	0	-1.3	Specific	333.16	333.16	333.16	4.43	153	>Fibrillin-2 N-term	1	DW011321_1.3267.3267.3	controllerType=0 controllerNumber=1 scan=3267	10.2737
02383:4	1	R.NSC[+57.021]GD[+15.995]GFC[+57.021]SRPNMC[+57.021]TC[+57.021]SSGQISSTC[+57.021]GSK.S	117		C[+57]*5, D[+16]	780.301	4	3118.18	3118.18	0	-1.3	Specific	67.24	67.24	0	2.06	153	>Fibrillin-2 N-term	1	DW011321_1.2813.2813.4	controllerType=0 controllerNumber=1 scan=2813	9.2041
01371:2	1	K.SIQQC[+57.021]SVR.C	145		C[+57]	489.246	2	977.486	977.483	0	2.3	Specific	93.36	93.36	93.36	1.4	153	>Fibrillin-2 N-term	1	DW011321_1.1991.1991.2	controllerType=0 controllerNumber=1 scan=1991	7.2007
01556:2	1	K.SIQQC[+57.021]SVR.C	145		C[+57]	489.245	2	977.484	977.483	0	0.4	Specific	324.65	324.65	324.65	3.38	153	>Fibrillin-2 N-term	1	DW011321_1.2144.2144.2	controllerType=0 controllerNumber=1 scan=2144	7.5856
01436:2	1	K.SIQQC[+57.021]SVR.C	145		C[+57]	489.245	2	977.484	977.483	0	0.3	Specific	403.06	403.06	403.06	5.9	153	>Fibrillin-2 N-term	1	DW011321_1.2043.2043.2	controllerType=0 controllerNumber=1 scan=2043	7.3328
01492:2	1	K.SIQQC[+57.021]SVR.C	145		C[+57]	489.245	2	977.483	977.483	0	-0.3	Specific	453.51	453.51	453.51	6.87	153	>Fibrillin-2 N-term	1	DW011321_1.2092.2092.2	controllerType=0 controllerNumber=1 scan=2092	7.4562
01212:3	1	R.C[+57.021]MNGGT[+146.058]C[+57.021]ADDHC[+57.021]QC[+57.021]QK.G	153	Fuc(1)	C[+57]*4, T[+146]	696.583	3	2087.73	2087.73	0	-0.1	Specific	53.92	53.92	53.92	1.94	153	>Fibrillin-2 N-term	1	DW011321_1.1848.1848.3	controllerType=0 controllerNumber=1 scan=1848	6.8311
03593:3	1	K.GYIGTYC[+57.021]GQPVC[+57.021]ENGC[+57.021]QNGGR.C	169		C[+57]*3	782.987	3	2346.95	2346.96	0	-7.5	Specific	312.84	312.84	312.84	1.98	153	>Fibrillin-2 N-term	1	DW011321_1.3775.3775.3	controllerType=0 controllerNumber=1 scan=3775	11.4649
03431:3	1	K.GYIGTYC[+57.021]GQPVC[+57.021]ENGC[+57.021]QNGGR.C	169		C[+57]*3	782.992	3	2346.96	2346.96	0	-1	Specific	494.13	494.13	494.13	5.96	153	>Fibrillin-2 N-term	1	DW011321_1.3644.3644.3	controllerType=0 controllerNumber=1 scan=3644	11.1575
03500:3	1	K.GYIGTYC[+57.021]GQPVC[+57.021]ENGC[+57.021]QNGGR.C	169		C[+57]*3	782.992	3	2346.96	2346.96	0	-1.5	Specific	545.93	545.93	545.93	6.78	153	>Fibrillin-2 N-term	1	DW011321_1.3697.3697.3	controllerType=0 controllerNumber=1 scan=3697	11.2828
03731:3	1	K.GYIGTYC[+57.021]GQPVC[+57.021]EN[+0.984]GC[+57.021]QNGGR.C	169		C[+57]*3, N[+1]	783.32	3	2347.95	2347.95	0	-1.4	Specific	275.38	275.38	20.04	3.37	153	>Fibrillin-2 N-term	1	DW011321_1.3884.3884.3	controllerType=0 controllerNumber=1 scan=3884	11.7213
03594:3	1	K.GYIGTYC[+57.021]GQPVC[+57.021]EN[+0.984]GC[+57.021]QNGGR.C	169		C[+57]*3, N[+1]	783.322	3	2347.95	2347.95	0	0.9	Specific	364.27	364.27	145.16	3.15	153	>Fibrillin-2 N-term	1	DW011321_1.3775.3775.3	controllerType=0 controllerNumber=1 scan=3775	11.4649
03660:3	1	K.GYIGTYC[+57.021]GQPVC[+57.021]EN[+0.984]GC[+57.021]QNGGR.C	169		C[+57]*3, N[+1]	783.321	3	2347.95	2347.95	0	-0.5	Specific	572.87	572.87	50.98	7.39	153	>Fibrillin-2 N-term	1	DW011321_1.3829.3829.3	controllerType=0 controllerNumber=1 scan=3829	11.5924
03948:3	1	R.C[+57.021]AC[+57.021]VYGFTGPQC[+57.021]ER.D	196		C[+57]*3	568.902	3	1704.69	1704.69	0	-0.5	Specific	320.44	309.72	309.72	3.84	153	>Fibrillin-2 N-term	1	DW011321_1.4055.4055.3	controllerType=0 controllerNumber=1 scan=4055	12.1187
03855:2	1	R.C[+57.021]AC[+57.021]VYGFTGPQC[+57.021]ER.D	196		C[+57]*3	852.849	2	1704.69	1704.69	0	-1.5	Specific	385.16	385.16	385.16	6.85	153	>Fibrillin-2 N-term	1	DW011321_1.3985.3985.2	controllerType=0 controllerNumber=1 scan=3985	11.956
03938:2	1	R.C[+57.021]AC[+57.021]VYGFTGPQC[+57.021]ER.D	196		C[+57]*3	852.851	2	1704.69	1704.69	0	1.2	Specific	392.66	392.66	392.66	5.64	153	>Fibrillin-2 N-term	1	DW011321_1.4049.4049.2	controllerType=0 controllerNumber=1 scan=4049	12.1057
03868:3	1	R.C[+57.021]AC[+57.021]VYGFTGPQC[+57.021]ER.D	196		C[+57]*3	568.901	3	1704.69	1704.69	0	-1.8	Specific	509.86	484.49	484.49	6.46	153	>Fibrillin-2 N-term	1	DW011321_1.3994.3994.3	controllerType=0 controllerNumber=1 scan=3994	11.9774
03802:3	1	R.C[+57.021]AC[+57.021]VYGFTGPQC[+57.021]ER.D	196		C[+57]*3	568.902	3	1704.69	1704.69	0	-1.3	Specific	532.68	511.94	511.94	6.62	153	>Fibrillin-2 N-term	1	DW011321_1.3941.3941.3	controllerType=0 controllerNumber=1 scan=3941	11.8543
03801:2	1	R.C[+57.021]AC[+57.021]VYGFTGPQC[+57.021]ER.D	196		C[+57]*3	852.849	2	1704.69	1704.69	0	-1	Specific	599.93	524.21	524.21	7.98	153	>Fibrillin-2 N-term	1	DW011321_1.3940.3940.2	controllerType=0 controllerNumber=1 scan=3940	11.8521
03867:2	1	R.C[+57.021]AC[+57.021]VYGFTGPQC[+57.021]ER.D	196		C[+57]*3	852.849	2	1704.69	1704.69	0	-1.4	Specific	610.58	536.14	536.14	8.89	153	>Fibrillin-2 N-term	1	DW011321_1.3993.3993.2	controllerType=0 controllerNumber=1 scan=3993	11.9752
05261:3	1	R.TGPC[+57.021]FTQVNNQMC[+57.021]QGQLTGIVC[+57.021]TK.T	213		C[+57]*3	914.745	3	2742.22	2742.25	0	-9.5	Specific	236.7	236.7	236.7	1.46	153	>Fibrillin-2 N-term	1	DW011321_1.5111.5111.3	controllerType=0 controllerNumber=1 scan=5111	14.6044
05170:3	1	R.TGPC[+57.021]FTQVNNQMC[+57.021]QGQLTGIVC[+57.021]TK.T	213		C[+57]*3	914.753	3	2742.24	2742.25	0	-0.7	Specific	454.47	454.47	454.47	6.48	153	>Fibrillin-2 N-term	1	DW011321_1.5038.5038.3	controllerType=0 controllerNumber=1 scan=5038	14.4347
05109:3	1	R.TGPC[+57.021]FTQVNNQMC[+57.021]QGQLTGIVC[+57.021]TK.T	213		C[+57]*3	914.753	3	2742.25	2742.25	0	-0.6	Specific	634.68	634.68	634.68	8.12	153	>Fibrillin-2 N-term	1	DW011321_1.4985.4985.3	controllerType=0 controllerNumber=1 scan=4985	14.3092
05150:3	1	R.TGPC[+57.021]FTQVN[+15.995]NQMC[+57.021]QGQLTGIVC[+57.021]TK.T	213		C[+57]*3, N[+16]	920.085	3	2758.24	2758.24	0	-0.8	Specific	75.17	75.17	0	2.57	153	>Fibrillin-2 N-term	1	DW011321_1.5020.5020.3	controllerType=0 controllerNumber=1 scan=5020	14.3912
04667:3	1	R.TGPC[+57.021]FTQVN[+15.995]NQMC[+57.021]QGQLTGIVC[+57.021]TK.T	213		C[+57]*3, N[+16]	920.085	3	2758.24	2758.24	0	-0.1	Specific	150.67	150.67	0	1.95	153	>Fibrillin-2 N-term	1	DW011321_1.4642.4642.3	controllerType=0 controllerNumber=1 scan=4642	13.4995
04601:3	1	R.TGPC[+57.021]FTQVN[+15.995]NQMC[+57.021]QGQLTGIVC[+57.021]TK.T	213		C[+57]*3, N[+16]	920.085	3	2758.24	2758.24	0	-0.1	Specific	386.2	386.2	0	5.24	153	>Fibrillin-2 N-term	1	DW011321_1.4589.4589.3	controllerType=0 controllerNumber=1 scan=4589	13.3733
02368:2	1	K.TLC[+57.021]C[+57.021]ATIGR.A	237		C[+57]*2	526.254	2	1051.5	1051.5	0	-2.4	Specific	406.59	406.59	406.59	6.65	153	>Fibrillin-2 N-term	1	DW011321_1.2800.2800.2	controllerType=0 controllerNumber=1 scan=2800	9.1733
02639:2	1	K.TLC[+57.021]C[+57.021]ATIGR.A	237		C[+57]*2	526.254	2	1051.5	1051.5	0	-1.1	Specific	415.94	415.94	415.94	6.74	153	>Fibrillin-2 N-term	1	DW011321_1.3016.3016.2	controllerType=0 controllerNumber=1 scan=3016	9.685
02428:2	1	K.TLC[+57.021]C[+57.021]ATIGR.A	237		C[+57]*2	526.254	2	1051.5	1051.5	0	-1.7	Specific	455.61	455.61	455.61	6.78	153	>Fibrillin-2 N-term	1	DW011321_1.2852.2852.2	controllerType=0 controllerNumber=1 scan=2852	9.2972
02568:2	1	K.TLC[+57.021]C[+57.021]ATIGR.A	237		C[+57]*2	526.254	2	1051.5	1051.5	0	-1.4	Specific	477.57	477.57	477.57	6.78	153	>Fibrillin-2 N-term	1	DW011321_1.2961.2961.2	controllerType=0 controllerNumber=1 scan=2961	9.5542
02499:2	1	K.TLC[+57.021]C[+57.021]ATIGR.A	237		C[+57]*2	526.254	2	1051.5	1051.5	0	-1.6	Specific	503.99	503.99	503.99	6.83	153	>Fibrillin-2 N-term	1	DW011321_1.2905.2905.2	controllerType=0 controllerNumber=1 scan=2905	9.4224
02851:3	1	R.AWGHPC[+57.021]EMC[+57.021]PAQPQPC[+57.021]R.R	246		C[+57]*3	694.622	3	2081.85	2081.86	0	-1.9	Specific	231.15	231.15	231.15	3.07	153	>Fibrillin-2 N-term	1	DW011321_1.3186.3186.3	controllerType=0 controllerNumber=1 scan=3186	10.0826
03057:3	1	R.AWGHPC[+57.021]EMC[+57.021]PAQPQPC[+57.021]R.R	246		C[+57]*3	694.623	3	2081.85	2081.86	0	-1.4	Specific	507.4	507.4	507.4	7.14	153	>Fibrillin-2 N-term	1	DW011321_1.3346.3346.3	controllerType=0 controllerNumber=1 scan=3346	10.4567
02914:3	1	R.AWGHPC[+57.021]EMC[+57.021]PAQPQPC[+57.021]R.R	246		C[+57]*3	694.622	3	2081.85	2081.86	0	-1.7	Specific	553.74	525.45	525.45	7.12	153	>Fibrillin-2 N-term	1	DW011321_1.3237.3237.3	controllerType=0 controllerNumber=1 scan=3237	10.2024
02983:3	1	R.AWGHPC[+57.021]EMC[+57.021]PAQPQPC[+57.021]R.R	246		C[+57]*3	694.622	3	2081.85	2081.86	0	-1.8	Specific	583.77	562.41	562.41	7.63	153	>Fibrillin-2 N-term	1	DW011321_1.3291.3291.3	controllerType=0 controllerNumber=1 scan=3291	10.3282
02323:3	1	R.AW[+15.995]GHPC[+57.021]EMC[+57.021]PAQPQPC[+57.021]R.R	246		C[+57]*3, W[+16]	699.955	3	2097.85	2097.85	0	-0.9	Specific	48.5	48.5	0	2.41	153	>Fibrillin-2 N-term	1	DW011321_1.2766.2766.3	controllerType=0 controllerNumber=1 scan=2766	9.0919
02770:3	1	R.AW[+15.995]GHPC[+57.021]EMC[+57.021]PAQPQPC[+57.021]R.R	246		C[+57]*3, W[+16]	699.953	3	2097.84	2097.85	0	-2.9	Specific	85.75	85.75	0	1.44	153	>Fibrillin-2 N-term	1	DW011321_1.3119.3119.3	controllerType=0 controllerNumber=1 scan=3119	9.9255
02453:3	1	R.AW[+15.995]GHPC[+57.021]EMC[+57.021]PAQPQPC[+57.021]R.R	246		C[+57]*3, W[+16]	699.955	3	2097.85	2097.85	0	-0.3	Specific	107.22	107.22	0	2.82	153	>Fibrillin-2 N-term	1	DW011321_1.2873.2873.3	controllerType=0 controllerNumber=1 scan=2873	9.3471
02835:3	1	R.AWGHPC[+57.021]EM[+15.995]C[+57.021]PAQPQPC[+57.021]R.R	246		C[+57]*3, M[+16]	699.954	3	2097.85	2097.85	0	-1.9	Specific	263.05	263.05	95.48	3.95	153	>Fibrillin-2 N-term	1	DW011321_1.3173.3173.3	controllerType=0 controllerNumber=1 scan=3173	10.0531
02990:3	1	R.AWGHPC[+57.021]EM[+15.995]C[+57.021]PAQPQPC[+57.021]R.R	246		C[+57]*3, M[+16]	699.95	3	2097.84	2097.85	0	-6.9	Specific	269.78	269.78	52.43	1.76	153	>Fibrillin-2 N-term	1	DW011321_1.3297.3297.4	controllerType=0 controllerNumber=1 scan=3297	10.3411
02919:3	1	R.AWGHPC[+57.021]EM[+15.995]C[+57.021]PAQPQPC[+57.021]R.R	246		C[+57]*3, M[+16]	699.954	3	2097.85	2097.85	0	-1.6	Specific	384.55	384.55	52.38	6.59	153	>Fibrillin-2 N-term	1	DW011321_1.3242.3242.3	controllerType=0 controllerNumber=1 scan=3242	10.2131
02387:3	1	R.AWGHPC[+57.021]EM[+15.995]C[+57.021]PAQPQPC[+57.021]R.R	246		C[+57]*3, M[+16]	699.954	3	2097.85	2097.85	0	-1.2	Specific	426.27	426.27	97.53	6.96	153	>Fibrillin-2 N-term	1	DW011321_1.2818.2818.3	controllerType=0 controllerNumber=1 scan=2818	9.2171
02469:4	1	R.AWGHPC[+57.021]EMC[+57.021]PAQPQPC[+57.021]RR.G	246		C[+57]*3	560.244	4	2237.96	2237.96	0	-0.9	Specific	385.91	385.91	385.91	5.91	153	>Fibrillin-2 N-term	1	DW011321_1.2882.2882.4	controllerType=0 controllerNumber=1 scan=2882	9.3665
03136:2	1	R.RGFIPNIR.T	263			486.79	2	972.573	972.574	0	-1.1	Specific	384.05	333.9	333.9	2.51	153	>Fibrillin-2 N-term	1	DW011321_1.3406.3406.2	controllerType=0 controllerNumber=1 scan=3406	10.5971
03328:2	1	R.RGFIPNIR.T	263			486.79	2	972.573	972.574	0	-1	Specific	442.42	345.68	345.68	3.54	153	>Fibrillin-2 N-term	1	DW011321_1.3564.3564.2	controllerType=0 controllerNumber=1 scan=3564	10.97
03195:2	1	R.RGFIPNIR.T	263			486.79	2	972.572	972.574	0	-1.7	Specific	554.73	393.84	393.84	5.4	153	>Fibrillin-2 N-term	1	DW011321_1.3455.3455.2	controllerType=0 controllerNumber=1 scan=3455	10.7136
03258:2	1	R.RGFIPNIR.T	263			486.79	2	972.572	972.574	0	-1.7	Specific	560.27	349.12	349.12	4.52	153	>Fibrillin-2 N-term	1	DW011321_1.3509.3509.2	controllerType=0 controllerNumber=1 scan=3509	10.8409
04174:2	1	R.GFIPNIR.T	264			408.739	2	816.471	816.473	0	-1.9	Specific	258.88	173.33	173.33	2.66	153	>Fibrillin-2 N-term	1	DW011321_1.4247.4247.2	controllerType=0 controllerNumber=1 scan=4247	12.57
04298:2	1	R.GFIPNIR.T	264			408.739	2	816.471	816.473	0	-1.7	Specific	259.85	156.57	156.57	2.27	153	>Fibrillin-2 N-term	1	DW011321_1.4356.4356.2	controllerType=0 controllerNumber=1 scan=4356	12.8255
04372:2	1	R.GFIPNIR.T	264			408.739	2	816.471	816.473	0	-2.1	Specific	262.46	223.96	223.96	2.78	153	>Fibrillin-2 N-term	1	DW011321_1.4415.4415.2	controllerType=0 controllerNumber=1 scan=4415	12.9631
04236:2	1	R.GFIPNIR.T	264			408.739	2	816.471	816.473	0	-2.2	Specific	305.06	144.25	144.25	2.45	153	>Fibrillin-2 N-term	1	DW011321_1.4301.4301.2	controllerType=0 controllerNumber=1 scan=4301	12.6958
01755:2	1	R.GYVTSTDGSR.C	348			521.744	2	1042.48	1042.48	0	0.3	Specific	128.92	128.92	128.92	1.66	153	>Fibrillin-2 N-term	1	DW011321_1.2310.2310.2	controllerType=0 controllerNumber=1 scan=2310	7.9936
01535:2	1	R.GYVTSTDGSR.C	348			521.744	2	1042.48	1042.48	0	0.2	Specific	224.42	215.62	215.62	2.31	153	>Fibrillin-2 N-term	1	DW011321_1.2125.2125.2	controllerType=0 controllerNumber=1 scan=2125	7.5376
01698:2	1	R.GYVTSTDGSR.C	348			521.743	2	1042.48	1042.48	0	-0.5	Specific	277.75	274.96	274.96	4.67	153	>Fibrillin-2 N-term	1	DW011321_1.2265.2265.2	controllerType=0 controllerNumber=1 scan=2265	7.8845
01585:2	1	R.GYVTSTDGSR.C	348			521.743	2	1042.48	1042.48	0	-0.4	Specific	427.65	379.12	379.12	6.74	153	>Fibrillin-2 N-term	1	DW011321_1.2169.2169.2	controllerType=0 controllerNumber=1 scan=2169	7.6486
01645:2	1	R.GYVTSTDGSR.C	348			521.743	2	1042.48	1042.48	0	-1.2	Specific	446.76	362.12	362.12	5.81	153	>Fibrillin-2 N-term	1	DW011321_1.2218.2218.2	controllerType=0 controllerNumber=1 scan=2218	7.769
04499:3	1	R.TGMC[+57.021]FSGLVNGR.C	363		C[+57]	433.537	3	1298.6	1298.6	0	-1.6	Specific	231.2	231.2	231.2	3.09	153	>Fibrillin-2 N-term	1	DW011321_1.4513.4513.3	controllerType=0 controllerNumber=1 scan=4513	13.193
04656:2	1	R.TGMC[+57.021]FSGLVNGR.C	363		C[+57]	649.802	2	1298.6	1298.6	0	-0.7	Specific	408.37	408.37	408.37	6.98	153	>Fibrillin-2 N-term	1	DW011321_1.4632.4632.2	controllerType=0 controllerNumber=1 scan=4632	13.4757
04445:2	1	R.TGMC[+57.021]FSGLVNGR.C	363		C[+57]	649.802	2	1298.6	1298.6	0	-1.5	Specific	426.23	426.23	426.23	6.89	153	>Fibrillin-2 N-term	1	DW011321_1.4469.4469.2	controllerType=0 controllerNumber=1 scan=4469	13.0892
04585:2	1	R.TGMC[+57.021]FSGLVNGR.C	363		C[+57]	649.803	2	1298.6	1298.6	0	-0.1	Specific	453.22	453.22	453.22	6.27	153	>Fibrillin-2 N-term	1	DW011321_1.4577.4577.2	controllerType=0 controllerNumber=1 scan=4577	13.3452
04509:2	1	R.TGMC[+57.021]FSGLVNGR.C	363		C[+57]	649.802	2	1298.6	1298.6	0	-0.9	Specific	546.63	546.63	546.63	7.23	153	>Fibrillin-2 N-term	1	DW011321_1.4521.4521.2	controllerType=0 controllerNumber=1 scan=4521	13.2124
04722:3	1	R.TGMC[+57.021]FSGLVN[+0.984]GR.C	363		C[+57], N[+1]	433.865	3	1299.58	1299.58	0	-1.6	Specific	63.93	63.93	63.93	1.62	153	>Fibrillin-2 N-term	1	DW011321_1.4682.4682.3	controllerType=0 controllerNumber=1 scan=4682	13.5927
04613:2	1	R.TGM[+15.995]C[+57.021]FSGLVNGR.C	363		C[+57], M[+16]	657.798	2	1314.59	1314.59	0	-3.9	Specific	181.68	181.68	181.68	1.61	153	>Fibrillin-2 N-term	1	DW011321_1.4599.4599.2	controllerType=0 controllerNumber=1 scan=4599	13.3971
03723:2	1	R.TGM[+15.995]C[+57.021]FSGLVNGR.C	363		C[+57], M[+16]	657.8	2	1314.59	1314.59	0	0.1	Specific	235.74	235.74	195.19	2.96	153	>Fibrillin-2 N-term	1	DW011321_1.3878.3878.2	controllerType=0 controllerNumber=1 scan=3878	11.7063
03656:2	1	R.TGM[+15.995]C[+57.021]FSGLVNGR.C	363		C[+57], M[+16]	657.799	2	1314.59	1314.59	0	-1.6	Specific	266.76	266.76	266.76	4.82	153	>Fibrillin-2 N-term	1	DW011321_1.3825.3825.2	controllerType=0 controllerNumber=1 scan=3825	11.5818
04292:2	1	R.TGM[+15.995]C[+57.021]FSGLVNGR.C	363		C[+57], M[+16]	657.799	2	1314.59	1314.59	0	-2.2	Specific	267.74	267.74	267.74	3.63	153	>Fibrillin-2 N-term	1	DW011321_1.4352.4352.2	controllerType=0 controllerNumber=1 scan=4352	12.8147
04472:2	1	R.TGM[+15.995]C[+57.021]FSGLVNGR.C	363		C[+57], M[+16]	657.8	2	1314.59	1314.59	0	-0.6	Specific	334.64	334.64	334.64	5.3	153	>Fibrillin-2 N-term	1	DW011321_1.4492.4492.2	controllerType=0 controllerNumber=1 scan=4492	13.1435
04363:2	1	R.TGM[+15.995]C[+57.021]FSGLVNGR.C	363		C[+57], M[+16]	657.799	2	1314.59	1314.59	0	-2.3	Specific	341.44	341.44	341.44	5.2	153	>Fibrillin-2 N-term	1	DW011321_1.4408.4408.2	controllerType=0 controllerNumber=1 scan=4408	12.946
04538:2	1	R.TGM[+15.995]C[+57.021]FSGLVNGR.C	363		C[+57], M[+16]	657.799	2	1314.59	1314.59	0	-1.2	Specific	348.5	348.5	348.5	5.51	153	>Fibrillin-2 N-term	1	DW011321_1.4544.4544.2	controllerType=0 controllerNumber=1 scan=4544	13.2668
03518:2	1	R.TGM[+15.995]C[+57.021]FSGLVNGR.C	363		C[+57], M[+16]	657.799	2	1314.59	1314.59	0	-1.2	Specific	360.43	360.43	360.43	5.65	153	>Fibrillin-2 N-term	1	DW011321_1.3713.3713.2	controllerType=0 controllerNumber=1 scan=3713	11.3195
04870:2	1	R.TGMC[+57.021]FSGLVN[+0.984]GR.C	363		C[+57], N[+1]	650.294	2	1299.58	1299.58	0	-1.2	Specific	398.15	398.15	398.15	6.7	153	>Fibrillin-2 N-term	1	DW011321_1.4797.4797.2	controllerType=0 controllerNumber=1 scan=4797	13.8655
03580:2	1	R.TGM[+15.995]C[+57.021]FSGLVNGR.C	363		C[+57], M[+16]	657.799	2	1314.59	1314.59	0	-1.3	Specific	408.09	408.09	408.09	6.98	153	>Fibrillin-2 N-term	1	DW011321_1.3764.3764.2	controllerType=0 controllerNumber=1 scan=3764	11.4394
04800:2	1	R.TGMC[+57.021]FSGLVN[+0.984]GR.C	363		C[+57], N[+1]	650.294	2	1299.58	1299.58	0	-1.2	Specific	424.41	424.41	424.41	6.98	153	>Fibrillin-2 N-term	1	DW011321_1.4742.4742.2	controllerType=0 controllerNumber=1 scan=4742	13.7354
04725:2	1	R.TGMC[+57.021]FSGLVN[+0.984]GR.C	363		C[+57], N[+1]	650.294	2	1299.58	1299.58	0	-0.9	Specific	502.09	502.09	502.09	7.16	153	>Fibrillin-2 N-term	1	DW011321_1.4686.4686.2	controllerType=0 controllerNumber=1 scan=4686	13.6035
04614:2	1	R.TGM[+15.995]C[+57.021]FSGLVN[+0.984]GR.C	363		C[+57], M[+16], N[+1]	658.293	2	1315.58	1315.58	0	1.1	Specific	137.08	137.08	137.08	1.63	153	>Fibrillin-2 N-term	1	DW011321_1.4599.4599.2	controllerType=0 controllerNumber=1 scan=4599	13.3971
04755:2	1	R.TGM[+15.995]C[+57.021]FSGLVN[+0.984]GR.C	363		C[+57], M[+16], N[+1]	658.289	2	1315.57	1315.58	0	-4	Specific	237.87	211.85	211.85	1.54	153	>Fibrillin-2 N-term	1	DW011321_1.4709.4709.2	controllerType=0 controllerNumber=1 scan=4709	13.6572
04687:2	1	R.TGM[+15.995]C[+57.021]FSGLVN[+0.984]GR.C	363		C[+57], M[+16], N[+1]	658.291	2	1315.57	1315.58	0	-2.2	Specific	289.09	275.72	275.72	3.94	153	>Fibrillin-2 N-term	1	DW011321_1.4656.4656.2	controllerType=0 controllerNumber=1 scan=4656	13.5323
03724:2	1	R.TGM[+15.995]C[+57.021]FSGLVN[+0.984]GR.C	363		C[+57], M[+16], N[+1]	658.291	2	1315.58	1315.58	0	-1.3	Specific	386.46	351.45	351.45	5.65	153	>Fibrillin-2 N-term	1	DW011321_1.3878.3878.2	controllerType=0 controllerNumber=1 scan=3878	11.7063
03787:2	1	R.TGM[+15.995]C[+57.021]FSGLVN[+0.984]GR.C	363		C[+57], M[+16], N[+1]	658.291	2	1315.57	1315.58	0	-1.6	Specific	392.25	361.06	361.06	5.56	153	>Fibrillin-2 N-term	1	DW011321_1.3928.3928.2	controllerType=0 controllerNumber=1 scan=3928	11.8241
01942:2	1	R.C[+57.021]AQELPGR.M	375		C[+57]	465.726	2	930.445	930.446	0	-0.9	Specific	307.81	307.81	307.81	5.06	153	>Fibrillin-2 N-term	1	DW011321_1.2463.2463.2	controllerType=0 controllerNumber=1 scan=2463	8.3663
01724:2	1	R.C[+57.021]AQELPGR.M	375		C[+57]	465.726	2	930.445	930.446	0	-0.8	Specific	347.85	347.85	347.85	5.27	153	>Fibrillin-2 N-term	1	DW011321_1.2283.2283.2	controllerType=0 controllerNumber=1 scan=2283	7.9263
01777:2	1	R.C[+57.021]AQELPGR.M	375		C[+57]	465.726	2	930.445	930.446	0	-1.2	Specific	495.47	479.55	479.55	6.92	153	>Fibrillin-2 N-term	1	DW011321_1.2328.2328.2	controllerType=0 controllerNumber=1 scan=2328	8.038
01825:2	1	R.C[+57.021]AQELPGR.M	375		C[+57]	465.726	2	930.445	930.446	0	-0.8	Specific	595.29	501.59	501.59	7.51	153	>Fibrillin-2 N-term	1	DW011321_1.2374.2374.2	controllerType=0 controllerNumber=1 scan=2374	8.1498
01408:2	1	K.MQC[+57.021]C[+57.021]C[+57.021]EPGR.C	386		C[+57]*3	599.217	2	1197.43	1197.43	0	-0.3	Specific	64.4	64.4	64.4	1.88	153	>Fibrillin-2 N-term	1	DW011321_1.2024.2024.2	controllerType=0 controllerNumber=1 scan=2024	7.2849
01512:2	1	K.MQC[+57.021]C[+57.021]C[+57.021]EPGR.C	386		C[+57]*3	599.217	2	1197.43	1197.43	0	-0.4	Specific	223.47	223.47	223.47	4.28	153	>Fibrillin-2 N-term	1	DW011321_1.2111.2111.2	controllerType=0 controllerNumber=1 scan=2111	7.5037
01463:2	1	K.MQC[+57.021]C[+57.021]C[+57.021]EPGR.C	386		C[+57]*3	599.217	2	1197.43	1197.43	0	-0.1	Specific	433.01	433.01	433.01	5.9	153	>Fibrillin-2 N-term	1	DW011321_1.2068.2068.2	controllerType=0 controllerNumber=1 scan=2068	7.3968
01098:2	1	K.M[+15.995]QC[+57.021]C[+57.021]C[+57.021]EPGR.C	386		C[+57]*3, M[+16]	607.214	2	1213.42	1213.42	0	-1.2	Specific	99.14	99.14	99.14	2.22	153	>Fibrillin-2 N-term	1	DW011321_1.1735.1735.2	controllerType=0 controllerNumber=1 scan=1735	6.5293
05337:3	1	R.C[+57.021]WGIGTIPEAC[+57.021]PVR.G	395		C[+57]*2	539.261	3	1615.77	1615.77	0	-1.8	Specific	219.12	219.12	219.12	3.48	153	>Fibrillin-2 N-term	1	DW011321_1.5171.5171.3	controllerType=0 controllerNumber=1 scan=5171	14.7463
05395:2	1	R.C[+57.021]WGIGTIPEAC[+57.021]PVR.G	395		C[+57]*2	808.389	2	1615.77	1615.77	0	-0.6	Specific	378.52	378.52	378.52	6.94	153	>Fibrillin-2 N-term	1	DW011321_1.5216.5216.2	controllerType=0 controllerNumber=1 scan=5216	14.8525
05268:3	1	R.C[+57.021]WGIGTIPEAC[+57.021]PVR.G	395		C[+57]*2	539.261	3	1615.77	1615.77	0	-1.1	Specific	429.6	372.72	372.72	6.37	153	>Fibrillin-2 N-term	1	DW011321_1.5117.5117.3	controllerType=0 controllerNumber=1 scan=5117	14.6187
05201:3	1	R.C[+57.021]WGIGTIPEAC[+57.021]PVR.G	395		C[+57]*2	539.262	3	1615.77	1615.77	0	-0.8	Specific	455.93	420.89	420.89	6.5	153	>Fibrillin-2 N-term	1	DW011321_1.5062.5062.3	controllerType=0 controllerNumber=1 scan=5062	14.4906
05321:2	1	R.C[+57.021]WGIGTIPEAC[+57.021]PVR.G	395		C[+57]*2	808.389	2	1615.77	1615.77	0	-1.3	Specific	530.46	507.09	507.09	7.47	153	>Fibrillin-2 N-term	1	DW011321_1.5160.5160.2	controllerType=0 controllerNumber=1 scan=5160	14.7204
05186:2	1	R.C[+57.021]WGIGTIPEAC[+57.021]PVR.G	395		C[+57]*2	808.389	2	1615.77	1615.77	0	-0.8	Specific	560.31	487.24	487.24	7.98	153	>Fibrillin-2 N-term	1	DW011321_1.5052.5052.2	controllerType=0 controllerNumber=1 scan=5052	14.467
05253:2	1	R.C[+57.021]WGIGTIPEAC[+57.021]PVR.G	395		C[+57]*2	808.388	2	1615.77	1615.77	0	-1.6	Specific	602.7	543.19	543.19	8.89	153	>Fibrillin-2 N-term	1	DW011321_1.5104.5104.2	controllerType=0 controllerNumber=1 scan=5104	14.5892
05233:2	1	R.C[+57.021]W[+15.995]GIGTIPEAC[+57.021]PVR.G	395		C[+57]*2, W[+16]	816.385	2	1631.76	1631.77	0	-3.2	Specific	294	294	294	4.23	153	>Fibrillin-2 N-term	1	DW011321_1.5088.5088.2	controllerType=0 controllerNumber=1 scan=5088	14.5507
03020:2	1	R.C[+57.021]IPT[+132.042]VSSYR.C	510	Pent(1)	C[+57], T[+132]	607.788	2	1214.57	1214.57	0	-2.2	Specific	203.07	203.07	4	2.75	153	>Fibrillin-2 N-term	1	DW011321_1.3317.3317.2	controllerType=0 controllerNumber=1 scan=3317	10.3873
03087:2	1	R.C[+57.021]IPT[+132.042]VSSYR.C	510	Pent(1)	C[+57], T[+132]	607.789	2	1214.57	1214.57	0	-0.5	Specific	275.51	275.51	77.98	3.48	153	>Fibrillin-2 N-term	1	DW011321_1.3370.3370.2	controllerType=0 controllerNumber=1 scan=3370	10.5128
01716:2	1	R.C[+57.021]EC[+57.021]NMGYK.Q	519		C[+57]*2	531.196	2	1061.38	1061.38	0	-0.6	Specific	466.71	466.71	466.71	5.68	153	>Fibrillin-2 N-term	1	DW011321_1.2277.2277.2	controllerType=0 controllerNumber=1 scan=2277	7.9133
05424:2	1	K.QAC[+57.021]IDIDEC[+57.021]IQNGVLC[+57.021]K.N	571		C[+57]*3	1018.46	2	2035.91	2035.92	0	-7.5	Specific	22.9	22.9	22.9	1.41	153	>Fibrillin-2 N-term	1	DW011321_1.5236.5236.2	controllerType=0 controllerNumber=1 scan=5236	14.8999
05363:2	1	K.QAC[+57.021]IDIDEC[+57.021]IQNGVLC[+57.021]K.N	571		C[+57]*3	1018.46	2	2035.91	2035.92	0	-8.2	Specific	213.77	213.77	213.77	1.9	153	>Fibrillin-2 N-term	1	DW011321_1.5189.5189.2	controllerType=0 controllerNumber=1 scan=5189	14.7874
05411:3	1	K.QAC[+57.021]IDIDEC[+57.021]IQNGVLC[+57.021]K.N	571		C[+57]*3	679.308	3	2035.91	2035.92	0	-7.9	Specific	253.7	253.7	253.7	1.58	153	>Fibrillin-2 N-term	1	DW011321_1.5226.5226.3	controllerType=0 controllerNumber=1 scan=5226	14.8762
05348:3	1	K.QAC[+57.021]IDIDEC[+57.021]IQNGVLC[+57.021]K.N	571		C[+57]*3	679.311	3	2035.92	2035.92	0	-3.5	Specific	439.11	424.18	424.18	5.66	153	>Fibrillin-2 N-term	1	DW011321_1.5179.5179.3	controllerType=0 controllerNumber=1 scan=5179	14.7636
05254:2	1	K.QAC[+57.021]IDIDEC[+57.021]IQNGVLC[+57.021]K.N	571		C[+57]*3	1018.46	2	2035.92	2035.92	0	-1.1	Specific	444.64	397.01	397.01	7.08	153	>Fibrillin-2 N-term	1	DW011321_1.5105.5105.2	controllerType=0 controllerNumber=1 scan=5105	14.5914
05269:3	1	K.QAC[+57.021]IDIDEC[+57.021]IQNGVLC[+57.021]K.N	571		C[+57]*3	679.312	3	2035.92	2035.92	0	-1.7	Specific	533.06	504.13	504.13	6.27	153	>Fibrillin-2 N-term	1	DW011321_1.5118.5118.3	controllerType=0 controllerNumber=1 scan=5118	14.6208
05185:2	1	K.QAC[+57.021]IDIDEC[+57.021]IQNGVLC[+57.021]K.N	571		C[+57]*3	1018.47	2	2035.92	2035.92	0	-0.6	Specific	583.93	548.58	548.58	7.72	153	>Fibrillin-2 N-term	1	DW011321_1.5051.5051.2	controllerType=0 controllerNumber=1 scan=5051	14.4648
05198:3	1	K.QAC[+57.021]IDIDEC[+57.021]IQNGVLC[+57.021]K.N	571		C[+57]*3	679.312	3	2035.92	2035.92	0	-1.3	Specific	606.51	507.39	507.39	8.72	153	>Fibrillin-2 N-term	1	DW011321_1.5060.5060.3	controllerType=0 controllerNumber=1 scan=5060	14.4863
05056:2	1	K.QAC[+57.021]IDIDEC[+57.021]IQN[+0.984]GVLC[+57.021]K.N	571		C[+57]*3, N[+1]	1018.96	2	2036.91	2036.91	0	-0.5	Specific	201.27	201.27	201.27	3.1	153	>Fibrillin-2 N-term	1	DW011321_1.4943.4943.2	controllerType=0 controllerNumber=1 scan=4943	14.2095
05143:3	1	K.QAC[+57.021]IDIDEC[+57.021]IQN[+0.984]GVLC[+57.021]K.N	571		C[+57]*3, N[+1]	679.641	3	2036.91	2036.91	0	0.6	Specific	202.16	202.16	202.16	1.95	153	>Fibrillin-2 N-term	1	DW011321_1.5012.5012.3	controllerType=0 controllerNumber=1 scan=5012	14.3718
04991:2	1	K.QAC[+57.021]IDIDEC[+57.021]IQN[+0.984]GVLC[+57.021]K.N	571		C[+57]*3, N[+1]	1018.96	2	2036.91	2036.91	0	-1.5	Specific	225.65	225.65	225.65	3.22	153	>Fibrillin-2 N-term	1	DW011321_1.4888.4888.2	controllerType=0 controllerNumber=1 scan=4888	14.0796
05052:3	1	K.QAC[+57.021]IDIDEC[+57.021]IQN[+0.984]GVLC[+57.021]K.N	571		C[+57]*3, N[+1]	679.64	3	2036.91	2036.91	0	-1.1	Specific	451.37	447.26	447.26	7.08	153	>Fibrillin-2 N-term	1	DW011321_1.4940.4940.3	controllerType=0 controllerNumber=1 scan=4940	14.203
04990:3	1	K.QAC[+57.021]IDIDEC[+57.021]IQN[+0.984]GVLC[+57.021]K.N	571		C[+57]*3, N[+1]	679.64	3	2036.91	2036.91	0	-1.2	Specific	484.46	476.05	476.05	7.14	153	>Fibrillin-2 N-term	1	DW011321_1.4887.4887.3	controllerType=0 controllerNumber=1 scan=4887	14.0774
05449:3	1	R.C[+57.021]VNT[+162.053]D[+15.995]GSFQC[+57.021]IC[+57.021]NAGFELTTDGK.N	591	Hex(1)	C[+57]*3, D[+16], T[+162]	924.719	3	2772.14	2772.14	0	0	Specific	277.42	277.42	0	2.88	153	>Fibrillin-2 N-term	1	DW011321_1.5259.5259.3	controllerType=0 controllerNumber=1 scan=5259	14.954
03774:3	1	K.C[+57.021]IC[+57.021]KPGFVLAPNGR.Y	641		C[+57]*2	530.273	3	1588.8	1588.81	0	-2.4	Specific	372.29	372.29	372.29	5.66	153	>Fibrillin-2 N-term	1	DW011321_1.3917.3917.3	controllerType=0 controllerNumber=1 scan=3917	11.7983
03490:2	1	K.C[+57.021]IC[+57.021]KPGFVLAPNGR.Y	641		C[+57]*2	794.907	2	1588.81	1588.81	0	-1.2	Specific	457.46	457.46	457.46	6.69	153	>Fibrillin-2 N-term	1	DW011321_1.3689.3689.2	controllerType=0 controllerNumber=1 scan=3689	11.2635
03632:3	1	K.C[+57.021]IC[+57.021]KPGFVLAPNGR.Y	641		C[+57]*2	530.274	3	1588.81	1588.81	0	-1.3	Specific	486.06	486.06	486.06	7.4	153	>Fibrillin-2 N-term	1	DW011321_1.3806.3806.3	controllerType=0 controllerNumber=1 scan=3806	11.5386
03563:3	1	K.C[+57.021]IC[+57.021]KPGFVLAPNGR.Y	641		C[+57]*2	530.274	3	1588.81	1588.81	0	-1.3	Specific	568.79	568.79	568.79	7.98	153	>Fibrillin-2 N-term	1	DW011321_1.3751.3751.3	controllerType=0 controllerNumber=1 scan=3751	11.4093
03499:3	1	K.C[+57.021]IC[+57.021]KPGFVLAPNGR.Y	641		C[+57]*2	530.275	3	1588.81	1588.81	0	0.6	Specific	583.82	583.82	583.82	7.14	153	>Fibrillin-2 N-term	1	DW011321_1.3696.3696.3	controllerType=0 controllerNumber=1 scan=3696	11.2807
03808:3	1	K.C[+57.021]IC[+57.021]KPGFVLAPN[+0.984]GR.Y	641		C[+57]*2, N[+1]	530.602	3	1589.79	1589.79	0	-0.8	Specific	55.95	55.95	55.95	1.5	153	>Fibrillin-2 N-term	1	DW011321_1.3946.3946.4	controllerType=0 controllerNumber=1 scan=3946	11.865
03823:2	1	K.C[+57.021]IC[+57.021]KPGFVLAPN[+0.984]GR.Y	641		C[+57]*2, N[+1]	795.399	2	1589.79	1589.79	0	-1.8	Specific	294.92	294.92	294.92	3.94	153	>Fibrillin-2 N-term	1	DW011321_1.3957.3957.2	controllerType=0 controllerNumber=1 scan=3957	11.8908
03911:3	1	K.C[+57.021]IC[+57.021]KPGFVLAPN[+0.984]GR.Y	641		C[+57]*2, N[+1]	530.602	3	1589.79	1589.79	0	-1.3	Specific	373.91	373.91	373.91	6.94	153	>Fibrillin-2 N-term	1	DW011321_1.4027.4027.3	controllerType=0 controllerNumber=1 scan=4027	12.0537
03775:3	1	K.C[+57.021]IC[+57.021]KPGFVLAPN[+0.984]GR.Y	641		C[+57]*2, N[+1]	530.602	3	1589.79	1589.79	0	-0.5	Specific	506.84	506.84	506.84	7.4	153	>Fibrillin-2 N-term	1	DW011321_1.3917.3917.3	controllerType=0 controllerNumber=1 scan=3917	11.7983
03837:3	1	K.C[+57.021]IC[+57.021]KPGFVLAPN[+0.984]GR.Y	641		C[+57]*2, N[+1]	530.602	3	1589.79	1589.79	0	-1.3	Specific	539.05	539.05	539.05	7.47	153	>Fibrillin-2 N-term	1	DW011321_1.3971.3971.3	controllerType=0 controllerNumber=1 scan=3971	11.9241
03703:3	1	K.C[+57.021]IC[+57.021]KPGFVLAPN[+0.984]GR.Y	641		C[+57]*2, N[+1]	530.602	3	1589.79	1589.79	0	-0.4	Specific	540.79	540.79	540.79	7.47	153	>Fibrillin-2 N-term	1	DW011321_1.3862.3862.3	controllerType=0 controllerNumber=1 scan=3862	11.6697
04234:2	1	K.PGFVLAPN[+0.984]GR.Y	645		N[+1]	514.778	2	1028.55	1028.55	0	-3.1	Specific	430.98	430.98	430.98	5.44	153	>Fibrillin-2 N-term	1	DW011321_1.4298.4298.2	controllerType=0 controllerNumber=1 scan=4298	12.6874
04492:4	1	R.YC[+57.021]TDVDEC[+57.021]QTPGIC[+57.021]MN[+0.984]GHC[+57.021]INSEGSFR.C	655		C[+57]*4, N[+1]	802.818	4	3208.25	3208.25	0	-0.9	Specific	58.75	58.75	58.75	1.57	153	>Fibrillin-2 N-term	1	DW011321_1.4506.4506.4	controllerType=0 controllerNumber=1 scan=4506	13.1758
03159:4	1	R.YC[+57.021]TDVDEC[+57.021]QT[+203.079]PGIC[+57.021]MN[+15.995]GHC[+57.021]INSEGSFR.C	655	HexNAc(1)	C[+57]*4, N[+16], T[+203]	857.341	4	3426.34	3426.34	0	-1	Specific	44.08	44.08	4	1.44	153	>Fibrillin-2 N-term	1	DW011321_1.3423.3423.4	controllerType=0 controllerNumber=1 scan=3423	10.6379
04457:4	1	R.YC[+57.021]TDVDEC[+57.021]QTPGIC[+57.021]MN[+0.984]GHC[+57.021]INSEGS[+162.053]FR.C	655	Hex(1)	C[+57]*4, N[+1], S[+162]	843.332	4	3370.3	3370.31	0	-0.4	Specific	461.62	461.62	12.31	6.24	153	>Fibrillin-2 N-term	1	DW011321_1.4479.4479.4	controllerType=0 controllerNumber=1 scan=4479	13.1134
04046:3	1	R.C[+57.021]DC[+57.021]PPGLAVGMDGR.V	682		C[+57]*2	502.216	3	1504.63	1504.63	0	-0.7	Specific	171.79	171.79	171.79	2.35	153	>Fibrillin-2 N-term	1	DW011321_1.4140.4140.3	controllerType=0 controllerNumber=1 scan=4140	12.3192
03976:2	1	R.C[+57.021]DC[+57.021]PPGLAVGMDGR.V	682		C[+57]*2	752.819	2	1504.63	1504.63	0	-1.6	Specific	326.85	326.85	326.85	4.6	153	>Fibrillin-2 N-term	1	DW011321_1.4078.4078.2	controllerType=0 controllerNumber=1 scan=4078	12.1725
04159:2	1	R.C[+57.021]DC[+57.021]PPGLAVGMDGR.V	682		C[+57]*2	752.819	2	1504.63	1504.63	0	-2.4	Specific	376.5	376.5	376.5	6.85	153	>Fibrillin-2 N-term	1	DW011321_1.4236.4236.2	controllerType=0 controllerNumber=1 scan=4236	12.5444
03981:3	1	R.C[+57.021]DC[+57.021]PPGLAVGMDGR.V	682		C[+57]*2	502.216	3	1504.63	1504.63	0	-1.3	Specific	399.54	399.54	399.54	6.94	153	>Fibrillin-2 N-term	1	DW011321_1.4082.4082.3	controllerType=0 controllerNumber=1 scan=4082	12.1836
04097:2	1	R.C[+57.021]DC[+57.021]PPGLAVGMDGR.V	682		C[+57]*2	752.82	2	1504.63	1504.63	0	-1.1	Specific	444.66	444.66	444.66	7.34	153	>Fibrillin-2 N-term	1	DW011321_1.4182.4182.2	controllerType=0 controllerNumber=1 scan=4182	12.4182
03912:3	1	R.C[+57.021]DC[+57.021]PPGLAVGMDGR.V	682		C[+57]*2	502.215	3	1504.63	1504.63	0	-1.6	Specific	472.17	472.17	472.17	7.25	153	>Fibrillin-2 N-term	1	DW011321_1.4028.4028.3	controllerType=0 controllerNumber=1 scan=4028	12.0558
04030:2	1	R.C[+57.021]DC[+57.021]PPGLAVGMDGR.V	682		C[+57]*2	752.82	2	1504.63	1504.63	0	-1.4	Specific	516.89	516.89	516.89	7.31	153	>Fibrillin-2 N-term	1	DW011321_1.4126.4126.2	controllerType=0 controllerNumber=1 scan=4126	12.2869
03899:2	1	R.C[+57.021]DC[+57.021]PPGLAVGMDGR.V	682		C[+57]*2	752.819	2	1504.63	1504.63	0	-1.5	Specific	571.78	571.78	571.78	7.89	153	>Fibrillin-2 N-term	1	DW011321_1.4017.4017.2	controllerType=0 controllerNumber=1 scan=4017	12.03
03966:2	1	R.C[+57.021]DC[+57.021]PPGLAVGMDGR.V	682		C[+57]*2	752.819	2	1504.63	1504.63	0	-1.6	Specific	577.68	577.68	577.68	7.89	153	>Fibrillin-2 N-term	1	DW011321_1.4071.4071.2	controllerType=0 controllerNumber=1 scan=4071	12.1574
03154:2	1	R.C[+57.021]DC[+57.021]PPGLAVGMD[+15.995]GR.V	682		C[+57]*2, D[+16]	760.818	2	1520.63	1520.63	0	0.1	Specific	13.61	13.61	4	1.6	153	>Fibrillin-2 N-term	1	DW011321_1.3419.3419.2	controllerType=0 controllerNumber=1 scan=3419	10.6272
03712:2	1	R.C[+57.021]DC[+57.021]PPGLAVGMD[+15.995]GR.V	682		C[+57]*2, D[+16]	760.817	2	1520.63	1520.63	0	-0.9	Specific	29.18	29.18	4	2.12	153	>Fibrillin-2 N-term	1	DW011321_1.3868.3868.2	controllerType=0 controllerNumber=1 scan=3868	11.6827
03273:3	1	R.C[+57.021]DC[+57.021]PPGLAVGMD[+15.995]GR.V	682		C[+57]*2, D[+16]	507.548	3	1520.63	1520.63	0	-0.5	Specific	69.47	69.47	13.65	1.78	153	>Fibrillin-2 N-term	1	DW011321_1.3525.3525.3	controllerType=0 controllerNumber=1 scan=3525	10.8775
04038:2	1	R.C[+57.021]DC[+57.021]PPGLAVGMD[+15.995]GR.V	682		C[+57]*2, D[+16]	760.817	2	1520.63	1520.63	0	-1.8	Specific	94.27	94.27	4	2.57	153	>Fibrillin-2 N-term	1	DW011321_1.4132.4132.2	controllerType=0 controllerNumber=1 scan=4132	12.2999
03964:2	1	R.C[+57.021]DC[+57.021]PPGLAVGMD[+15.995]GR.V	682		C[+57]*2, D[+16]	760.817	2	1520.63	1520.63	0	-1.9	Specific	134.33	134.33	4	2.57	153	>Fibrillin-2 N-term	1	DW011321_1.4068.4068.2	controllerType=0 controllerNumber=1 scan=4068	12.1489
03213:3	1	R.C[+57.021]DC[+57.021]PPGLAVGM[+15.995]DGR.V	682		C[+57]*2, M[+16]	507.547	3	1520.63	1520.63	0	-1	Specific	187.49	187.49	28.06	3.09	153	>Fibrillin-2 N-term	1	DW011321_1.3472.3472.3	controllerType=0 controllerNumber=1 scan=3472	10.7524
03347:2	1	R.C[+57.021]DC[+57.021]PPGLAVGMD[+15.995]GR.V	682		C[+57]*2, D[+16]	760.817	2	1520.63	1520.63	0	-0.9	Specific	224.2	224.2	4	3.91	153	>Fibrillin-2 N-term	1	DW011321_1.3579.3579.2	controllerType=0 controllerNumber=1 scan=3579	11.0044
03209:2	1	R.C[+57.021]DC[+57.021]PPGLAVGMD[+15.995]GR.V	682		C[+57]*2, D[+16]	760.817	2	1520.63	1520.63	0	-1.1	Specific	330.49	330.49	4	5.53	153	>Fibrillin-2 N-term	1	DW011321_1.3468.3468.2	controllerType=0 controllerNumber=1 scan=3468	10.7437
03270:2	1	R.C[+57.021]DC[+57.021]PPGLAVGMD[+15.995]GR.V	682		C[+57]*2, D[+16]	760.817	2	1520.63	1520.63	0	-1.4	Specific	333.59	333.59	4	5.44	153	>Fibrillin-2 N-term	1	DW011321_1.3522.3522.2	controllerType=0 controllerNumber=1 scan=3522	10.8711
01812:2	1	R.VC[+57.021]VDTHMR.S	696		C[+57]	509.234	2	1017.46	1017.46	0	-0.5	Specific	387.19	387.19	387.19	5.81	153	>Fibrillin-2 N-term	1	DW011321_1.2359.2359.2	controllerType=0 controllerNumber=1 scan=2359	8.1135
02541:3	1	K.KGVC[+57.021]VRPFPGAVTK.S	712		C[+57]	505.953	3	1515.84	1515.85	0	-1.8	Specific	21.1	21.1	21.1	1.44	153	>Fibrillin-2 N-term	1	DW011321_1.2939.2939.3	controllerType=0 controllerNumber=1 scan=2939	9.5019
02400:3	1	K.KGVC[+57.021]VRPFPGAVTK.S	712		C[+57]	505.953	3	1515.84	1515.85	0	-1.7	Specific	225.29	225.29	225.29	2.43	153	>Fibrillin-2 N-term	1	DW011321_1.2829.2829.3	controllerType=0 controllerNumber=1 scan=2829	9.243
02471:3	1	K.KGVC[+57.021]VRPFPGAVTK.S	712		C[+57]	505.952	3	1515.84	1515.85	0	-2.2	Specific	269.39	269.39	269.39	2.95	153	>Fibrillin-2 N-term	1	DW011321_1.2885.2885.3	controllerType=0 controllerNumber=1 scan=2885	9.3751
03369:3	1	K.GVC[+57.021]VRPFPGAVTK.S	713		C[+57]	463.255	3	1387.75	1387.75	0	-1.5	Specific	213.1	213.1	213.1	3.24	153	>Fibrillin-2 N-term	1	DW011321_1.3598.3598.3	controllerType=0 controllerNumber=1 scan=3598	11.0495
03297:3	1	K.GVC[+57.021]VRPFPGAVTK.S	713		C[+57]	463.255	3	1387.75	1387.75	0	-1.6	Specific	282.31	282.31	282.31	4.28	153	>Fibrillin-2 N-term	1	DW011321_1.3542.3542.3	controllerType=0 controllerNumber=1 scan=3542	10.9184
03029:3	1	K.GVC[+57.021]VRPFPGAVTK.S	713		C[+57]	463.254	3	1387.75	1387.75	0	-2	Specific	394.89	394.89	394.89	6.61	153	>Fibrillin-2 N-term	1	DW011321_1.3324.3324.3	controllerType=0 controllerNumber=1 scan=3324	10.4045
03231:3	1	K.GVC[+57.021]VRPFPGAVTK.S	713		C[+57]	463.255	3	1387.75	1387.75	0	-1.5	Specific	461.4	429.84	429.84	7.01	153	>Fibrillin-2 N-term	1	DW011321_1.3487.3487.3	controllerType=0 controllerNumber=1 scan=3487	10.7888
03169:3	1	K.GVC[+57.021]VRPFPGAVTK.S	713		C[+57]	463.255	3	1387.75	1387.75	0	-1.4	Specific	467.54	271.45	271.45	5.61	153	>Fibrillin-2 N-term	1	DW011321_1.3432.3432.3	controllerType=0 controllerNumber=1 scan=3432	10.6595
03096:3	1	K.GVC[+57.021]VRPFPGAVTK.S	713		C[+57]	463.255	3	1387.75	1387.75	0	-1.2	Specific	468.15	312.3	312.3	5.77	153	>Fibrillin-2 N-term	1	DW011321_1.3377.3377.3	controllerType=0 controllerNumber=1 scan=3377	10.5302
03988:3	1	K.SEC[+57.021]C[+57.021]C[+57.021]ANPDYGFGEPC[+57.021]QPC[+57.021]PAK.N	726		C[+57]*5	868.66	3	2603.97	2603.97	0	-2.4	Specific	104.61	104.61	104.61	2.42	153	>Fibrillin-2 N-term	1	DW011321_1.4088.4088.3	controllerType=0 controllerNumber=1 scan=4088	12.1966
03854:3	1	K.SEC[+57.021]C[+57.021]C[+57.021]ANPDYGFGEPC[+57.021]QPC[+57.021]PAK.N	726		C[+57]*5	868.661	3	2603.97	2603.97	0	-1.1	Specific	293.32	293.32	293.32	4.94	153	>Fibrillin-2 N-term	1	DW011321_1.3984.3984.3	controllerType=0 controllerNumber=1 scan=3984	11.9538
03789:3	1	K.SEC[+57.021]C[+57.021]C[+57.021]ANPDYGFGEPC[+57.021]QPC[+57.021]PAK.N	726		C[+57]*5	868.662	3	2603.97	2603.97	0	-0.6	Specific	316.01	286.23	286.23	4.87	153	>Fibrillin-2 N-term	1	DW011321_1.3930.3930.3	controllerType=0 controllerNumber=1 scan=3930	11.8284
04862:3	1	K.NSAEFHGLC[+57.021]SSGVGITVDGR.D	748		C[+57]	688.325	3	2062.96	2062.96	0	0.2	Specific	3.33	3.33	3.33	1.51	153	>Fibrillin-2 N-term	1	DW011321_1.4790.4790.3	controllerType=0 controllerNumber=1 scan=4790	13.8478
05065:3	1	K.NSAEFHGLC[+57.021]SSGVGITVDGR.D	748		C[+57]	688.324	3	2062.96	2062.96	0	-1.9	Specific	21.55	21.55	21.55	1.41	153	>Fibrillin-2 N-term	1	DW011321_1.4951.4951.3	controllerType=0 controllerNumber=1 scan=4951	14.2289
04936:3	1	K.NSAEFHGLC[+57.021]SSGVGITVDGR.D	748		C[+57]	688.324	3	2062.96	2062.96	0	-1.6	Specific	23.25	23.25	23.25	1.84	153	>Fibrillin-2 N-term	1	DW011321_1.4846.4846.3	controllerType=0 controllerNumber=1 scan=4846	13.9804
04557:3	1	K.NSAEFHGLC[+57.021]SSGVGITVDGR.D	748		C[+57]	688.325	3	2062.96	2062.96	0	-0.8	Specific	130.81	130.81	130.81	2.54	153	>Fibrillin-2 N-term	1	DW011321_1.4557.4557.3	controllerType=0 controllerNumber=1 scan=4557	13.2971
04634:3	1	K.NSAEFHGLC[+57.021]SSGVGITVDGR.D	748		C[+57]	688.326	3	2062.96	2062.96	0	0.6	Specific	191.37	191.37	191.37	2.06	153	>Fibrillin-2 N-term	1	DW011321_1.4615.4615.3	controllerType=0 controllerNumber=1 scan=4615	13.434
04491:3	1	K.NSAEFHGLC[+57.021]SSGVGITVDGR.D	748		C[+57]	688.324	3	2062.96	2062.96	0	-1.3	Specific	259.38	259.38	259.38	4.25	153	>Fibrillin-2 N-term	1	DW011321_1.4505.4505.3	controllerType=0 controllerNumber=1 scan=4505	13.1736
04777:3	1	K.NSAEFHGLC[+57.021]SSGVGITVDGR.D	748		C[+57]	688.324	3	2062.96	2062.96	0	-1.5	Specific	275.61	275.61	275.61	4.16	153	>Fibrillin-2 N-term	1	DW011321_1.4723.4723.3	controllerType=0 controllerNumber=1 scan=4723	13.69
04406:3	1	K.NSAEFHGLC[+57.021]SSGVGITVDGR.D	748		C[+57]	688.325	3	2062.96	2062.96	0	0.1	Specific	295.72	295.72	295.72	3.8	153	>Fibrillin-2 N-term	1	DW011321_1.4439.4439.3	controllerType=0 controllerNumber=1 scan=4439	13.0191
04150:2	1	K.NSAEFHGLC[+57.021]SSGVGITVDGR.D	748		C[+57]	1031.98	2	2062.96	2062.96	0	-0.2	Specific	395.33	395.33	395.33	4.55	153	>Fibrillin-2 N-term	1	DW011321_1.4229.4229.2	controllerType=0 controllerNumber=1 scan=4229	12.5273
04317:3	1	K.NSAEFHGLC[+57.021]SSGVGITVDGR.D	748		C[+57]	688.325	3	2062.96	2062.96	0	-0.8	Specific	402.06	402.06	402.06	6.32	153	>Fibrillin-2 N-term	1	DW011321_1.4370.4370.3	controllerType=0 controllerNumber=1 scan=4370	12.8578
04259:3	1	K.NSAEFHGLC[+57.021]SSGVGITVDGR.D	748		C[+57]	688.325	3	2062.96	2062.96	0	-0.8	Specific	474.94	474.94	474.94	6.45	153	>Fibrillin-2 N-term	1	DW011321_1.4321.4321.3	controllerType=0 controllerNumber=1 scan=4321	12.7409
04123:3	1	K.NSAEFHGLC[+57.021]SSGVGITVDGR.D	748		C[+57]	688.324	3	2062.96	2062.96	0	-1	Specific	668.86	668.86	668.86	9.09	153	>Fibrillin-2 N-term	1	DW011321_1.4204.4204.3	controllerType=0 controllerNumber=1 scan=4204	12.4694
04185:3	1	K.NSAEFHGLC[+57.021]SSGVGITVDGR.D	748		C[+57]	688.324	3	2062.96	2062.96	0	-1.1	Specific	691.77	691.77	691.77	9.09	153	>Fibrillin-2 N-term	1	DW011321_1.4257.4257.3	controllerType=0 controllerNumber=1 scan=4257	12.5936
05867:3	1	R.DINEC[+57.021]ALDPDIC[+57.021]ANGIC[+57.021]ENLR.G	768		C[+57]*3	821.361	3	2462.07	2462.07	0	-2.1	Specific	486.47	427.03	427.03	5.87	153	>Fibrillin-2 N-term	1	DW011321_1.5589.5589.3	controllerType=0 controllerNumber=1 scan=5589	15.7289
05801:3	1	R.DINEC[+57.021]ALDPDIC[+57.021]ANGIC[+57.021]ENLR.G	768		C[+57]*3	821.362	3	2462.07	2462.07	0	-1.7	Specific	566.08	500.95	500.95	7.3	153	>Fibrillin-2 N-term	1	DW011321_1.5536.5536.3	controllerType=0 controllerNumber=1 scan=5536	15.6049
05971:3	1	R.DINEC[+57.021]ALDPDIC[+57.021]AN[+0.984]GIC[+57.021]ENLR.G	768		C[+57]*3, N[+1]	821.691	3	2463.06	2463.06	0	0	Specific	382.58	378.89	103.11	4.32	153	>Fibrillin-2 N-term	1	DW011321_1.5678.5678.3	controllerType=0 controllerNumber=1 scan=5678	15.9382
01860:3	1	R.C[+57.021]NC[+57.021]NSGYEPDASGR.N	793		C[+57]*2	529.537	3	1586.6	1586.6	0	0.6	Specific	55.3	55.3	55.3	1.6	153	>Fibrillin-2 N-term	1	DW011321_1.2400.2400.3	controllerType=0 controllerNumber=1 scan=2400	8.212
02048:2	1	R.C[+57.021]NC[+57.021]NSGYEPDASGR.N	793		C[+57]*2	793.801	2	1586.59	1586.6	0	-1	Specific	62.74	62.74	62.74	2.65	153	>Fibrillin-2 N-term	1	DW011321_1.2542.2542.2	controllerType=0 controllerNumber=1 scan=2542	8.556
01927:3	1	R.C[+57.021]NC[+57.021]NSGYEPDASGR.N	793		C[+57]*2	529.537	3	1586.6	1586.6	0	-0.4	Specific	93.85	93.85	93.85	2.25	153	>Fibrillin-2 N-term	1	DW011321_1.2451.2451.3	controllerType=0 controllerNumber=1 scan=2451	8.3372
01982:2	1	R.C[+57.021]NC[+57.021]NSGYEPDASGR.N	793		C[+57]*2	793.801	2	1586.59	1586.6	0	-0.9	Specific	233.79	233.79	233.79	4.87	153	>Fibrillin-2 N-term	1	DW011321_1.2494.2494.2	controllerType=0 controllerNumber=1 scan=2494	8.4416
01856:2	1	R.C[+57.021]NC[+57.021]NSGYEPDASGR.N	793		C[+57]*2	793.801	2	1586.59	1586.6	0	-0.7	Specific	265.09	265.09	265.09	5.14	153	>Fibrillin-2 N-term	1	DW011321_1.2398.2398.2	controllerType=0 controllerNumber=1 scan=2398	8.2077
01925:2	1	R.C[+57.021]NC[+57.021]NSGYEPDASGR.N	793		C[+57]*2	793.801	2	1586.59	1586.6	0	-0.7	Specific	582.53	582.53	582.53	7.98	153	>Fibrillin-2 N-term	1	DW011321_1.2450.2450.2	controllerType=0 controllerNumber=1 scan=2450	8.335
05344:2	1	R.NC[+57.021]IDIDEC[+57.021]LVNR.L	807		C[+57]*2	760.847	2	1520.69	1520.68	0	1.8	Specific	107.85	51.6	51.6	1.4	153	>Fibrillin-2 N-term	1	DW011321_1.5177.5177.2	controllerType=0 controllerNumber=1 scan=5177	14.7593
04986:2	1	R.NC[+57.021]IDIDEC[+57.021]LVNR.L	807		C[+57]*2	760.843	2	1520.68	1520.68	0	-3.1	Specific	224.3	177.07	177.07	3.01	153	>Fibrillin-2 N-term	1	DW011321_1.4882.4882.2	controllerType=0 controllerNumber=1 scan=4882	14.0646
04497:3	1	R.NC[+57.021]IDIDEC[+57.021]LVNR.L	807		C[+57]*2	507.565	3	1520.68	1520.68	0	-1.3	Specific	291.41	270.32	270.32	3.6	153	>Fibrillin-2 N-term	1	DW011321_1.4511.4511.3	controllerType=0 controllerNumber=1 scan=4511	13.1886
04911:2	1	R.NC[+57.021]IDIDEC[+57.021]LVNR.L	807		C[+57]*2	760.845	2	1520.68	1520.68	0	-0.9	Specific	298.36	266.87	266.87	5.22	153	>Fibrillin-2 N-term	1	DW011321_1.4825.4825.2	controllerType=0 controllerNumber=1 scan=4825	13.9302
04368:3	1	R.NC[+57.021]IDIDEC[+57.021]LVNR.L	807		C[+57]*2	507.565	3	1520.68	1520.68	0	-1.1	Specific	331.51	245.83	245.83	3.73	153	>Fibrillin-2 N-term	1	DW011321_1.4412.4412.2	controllerType=0 controllerNumber=1 scan=4412	12.9566
04702:2	1	R.NC[+57.021]IDIDEC[+57.021]LVNR.L	807		C[+57]*2	760.844	2	1520.68	1520.68	0	-1	Specific	404.22	336.06	336.06	5.72	153	>Fibrillin-2 N-term	1	DW011321_1.4668.4668.2	controllerType=0 controllerNumber=1 scan=4668	13.5604
04771:2	1	R.NC[+57.021]IDIDEC[+57.021]LVNR.L	807		C[+57]*2	760.845	2	1520.68	1520.68	0	-0.7	Specific	448.74	378.99	378.99	7.11	153	>Fibrillin-2 N-term	1	DW011321_1.4720.4720.2	controllerType=0 controllerNumber=1 scan=4720	13.6835
04427:3	1	R.NC[+57.021]IDIDEC[+57.021]LVNR.L	807		C[+57]*2	507.565	3	1520.68	1520.68	0	-1	Specific	451.36	287.55	287.55	4.93	153	>Fibrillin-2 N-term	1	DW011321_1.4455.4455.3	controllerType=0 controllerNumber=1 scan=4455	13.0568
04342:2	1	R.NC[+57.021]IDIDEC[+57.021]LVNR.L	807		C[+57]*2	760.845	2	1520.68	1520.68	0	-0.9	Specific	491.1	398.7	398.7	7.16	153	>Fibrillin-2 N-term	1	DW011321_1.4391.4391.2	controllerType=0 controllerNumber=1 scan=4391	12.9072
04413:2	1	R.NC[+57.021]IDIDEC[+57.021]LVNR.L	807		C[+57]*2	760.845	2	1520.68	1520.68	0	-0.7	Specific	491.18	398.39	398.39	7.16	153	>Fibrillin-2 N-term	1	DW011321_1.4444.4444.2	controllerType=0 controllerNumber=1 scan=4444	13.032
04354:3	1	R.NC[+57.021]IDIDEC[+57.021]LVNR.L	807		C[+57]*2	507.565	3	1520.68	1520.68	0	-1	Specific	498.88	279.24	279.24	5.75	153	>Fibrillin-2 N-term	1	DW011321_1.4402.4402.3	controllerType=0 controllerNumber=1 scan=4402	12.933
04480:2	1	R.NC[+57.021]IDIDEC[+57.021]LVNR.L	807		C[+57]*2	760.844	2	1520.68	1520.68	0	-1	Specific	499.71	405.14	405.14	7.16	153	>Fibrillin-2 N-term	1	DW011321_1.4499.4499.2	controllerType=0 controllerNumber=1 scan=4499	13.1607
04552:2	1	R.NC[+57.021]IDIDEC[+57.021]LVNR.L	807		C[+57]*2	760.844	2	1520.68	1520.68	0	-1.9	Specific	502.98	415.09	415.09	7.07	153	>Fibrillin-2 N-term	1	DW011321_1.4554.4554.2	controllerType=0 controllerNumber=1 scan=4554	13.2906
04627:2	1	R.NC[+57.021]IDIDEC[+57.021]LVNR.L	807		C[+57]*2	760.845	2	1520.68	1520.68	0	-0.1	Specific	522.68	458.13	458.13	6.39	153	>Fibrillin-2 N-term	1	DW011321_1.4609.4609.2	controllerType=0 controllerNumber=1 scan=4609	13.421
03245:2	1	R.LLC[+57.021]DNGLC[+57.021]R.N	819		C[+57]*2	560.765	2	1120.52	1120.52	0	-0.8	Specific	358.7	281.04	281.04	4.07	153	>Fibrillin-2 N-term	1	DW011321_1.3498.3498.2	controllerType=0 controllerNumber=1 scan=3498	10.8145
03185:2	1	R.LLC[+57.021]DNGLC[+57.021]R.N	819		C[+57]*2	560.765	2	1120.52	1120.52	0	-1.7	Specific	387.99	370.36	370.36	5.32	153	>Fibrillin-2 N-term	1	DW011321_1.3446.3446.2	controllerType=0 controllerNumber=1 scan=3446	10.6922
03142:2	1	R.LLC[+57.021]DNGLC[+57.021]R.N	819		C[+57]*2	560.765	2	1120.52	1120.52	0	-1.1	Specific	432.01	379.31	379.31	6.74	153	>Fibrillin-2 N-term	1	DW011321_1.3410.3410.2	controllerType=0 controllerNumber=1 scan=3410	10.6078
02857:2	1	R.LLC[+57.021]DNGLC[+57.021]R.N	819		C[+57]*2	560.765	2	1120.52	1120.52	0	-1.5	Specific	455.41	363.31	363.31	4.53	153	>Fibrillin-2 N-term	1	DW011321_1.3192.3192.2	controllerType=0 controllerNumber=1 scan=3192	10.0982
02922:2	1	R.LLC[+57.021]DNGLC[+57.021]R.N	819		C[+57]*2	560.765	2	1120.52	1120.52	0	-1.7	Specific	460.26	306.15	306.15	5.44	153	>Fibrillin-2 N-term	1	DW011321_1.3245.3245.2	controllerType=0 controllerNumber=1 scan=3245	10.2216
02993:2	1	R.LLC[+57.021]DNGLC[+57.021]R.N	819		C[+57]*2	560.765	2	1120.52	1120.52	0	-1.7	Specific	461.38	254.81	254.81	5.13	153	>Fibrillin-2 N-term	1	DW011321_1.3300.3300.2	controllerType=0 controllerNumber=1 scan=3300	10.3496
03068:2	1	R.LLC[+57.021]DNGLC[+57.021]R.N	819		C[+57]*2	560.765	2	1120.52	1120.52	0	-1.3	Specific	462.64	323.98	323.98	5.51	153	>Fibrillin-2 N-term	1	DW011321_1.3355.3355.2	controllerType=0 controllerNumber=1 scan=3355	10.4783
02846:2	1	R.LLC[+57.021]D[+15.995]NGLC[+57.021]R.N	819		C[+57]*2, D[+16]	568.762	2	1136.52	1136.52	0	-1	Specific	7.77	7.77	7.77	1.43	153	>Fibrillin-2 N-term	1	DW011321_1.3183.3183.2	controllerType=0 controllerNumber=1 scan=3183	10.0762
02908:2	1	R.LLC[+57.021]D[+15.995]NGLC[+57.021]R.N	819		C[+57]*2, D[+16]	568.761	2	1136.52	1136.52	0	-2.8	Specific	26.7	26.7	26.7	1.4	153	>Fibrillin-2 N-term	1	DW011321_1.3232.3232.2	controllerType=0 controllerNumber=1 scan=3232	10.1902
02987:2	1	R.LLC[+57.021]D[+15.995]NGLC[+57.021]R.N	819		C[+57]*2, D[+16]	568.762	2	1136.52	1136.52	0	-2.4	Specific	59.06	59.06	52.73	1.46	153	>Fibrillin-2 N-term	1	DW011321_1.3295.3295.2	controllerType=0 controllerNumber=1 scan=3295	10.3368
03460:2	1	R.LLC[+57.021]DN[+0.984]GLC[+57.021]R.N	819		C[+57]*2, N[+1]	561.256	2	1121.51	1121.51	0	-2.2	Specific	396.61	396.61	396.61	6.37	153	>Fibrillin-2 N-term	1	DW011321_1.3667.3667.2	controllerType=0 controllerNumber=1 scan=3667	11.2118
03186:2	1	R.LLC[+57.021]DN[+0.984]GLC[+57.021]R.N	819		C[+57]*2, N[+1]	561.255	2	1121.5	1121.51	0	-3.9	Specific	417.54	417.54	417.54	3.65	153	>Fibrillin-2 N-term	1	DW011321_1.3446.3446.2	controllerType=0 controllerNumber=1 scan=3446	10.6922
03246:2	1	R.LLC[+57.021]DN[+0.984]GLC[+57.021]R.N	819		C[+57]*2, N[+1]	561.257	2	1121.51	1121.51	0	-1.5	Specific	426.24	369.01	369.01	4.75	153	>Fibrillin-2 N-term	1	DW011321_1.3498.3498.2	controllerType=0 controllerNumber=1 scan=3498	10.8145
03312:2	1	R.LLC[+57.021]DN[+0.984]GLC[+57.021]R.N	819		C[+57]*2, N[+1]	561.257	2	1121.51	1121.51	0	-1.3	Specific	429.22	317.43	317.43	4.54	153	>Fibrillin-2 N-term	1	DW011321_1.3553.3553.2	controllerType=0 controllerNumber=1 scan=3553	10.9442
03382:2	1	R.LLC[+57.021]DN[+0.984]GLC[+57.021]R.N	819		C[+57]*2, N[+1]	561.257	2	1121.51	1121.51	0	-1.1	Specific	437.18	413.43	413.43	5.55	153	>Fibrillin-2 N-term	1	DW011321_1.3609.3609.2	controllerType=0 controllerNumber=1 scan=3609	11.0752
03047:3	1	R.TETETC[+57.021]EDINEC[+57.021]ESNPC[+57.021]VNGAC[+57.021]R.N	845		C[+57]*4	915.687	3	2745.05	2745.05	0	-0.5	Specific	146.47	146.47	146.47	3.77	153	>Fibrillin-2 N-term	1	DW011321_1.3336.3336.3	controllerType=0 controllerNumber=1 scan=3336	10.433
03053:3	1	R.TETETC[+57.021]EDINEC[+57.021]ES[+162.053]NPC[+57.021]VNGAC[+57.021]R.N	845	Hex(1)	C[+57]*4, S[+162]	969.705	3	2907.1	2907.1	0	-0.4	Specific	9.3	9.3	6	2.5	153	>Fibrillin-2 N-term	1	DW011321_1.3341.3341.3	controllerType=0 controllerNumber=1 scan=3341	10.4438
05622:2	1	K.LSSTGLIC[+57.021]IDSLK.G	883		C[+57]	703.88	2	1406.75	1406.76	0	-2.6	Specific	402.87	318.2	318.2	4.42	153	>Fibrillin-2 N-term	1	DW011321_1.5391.5391.2	controllerType=0 controllerNumber=1 scan=5391	15.266
05296:3	1	K.LSSTGLIC[+57.021]IDSLK.G	883		C[+57]	469.589	3	1406.75	1406.76	0	-1.4	Specific	405.3	271.9	271.9	4.73	153	>Fibrillin-2 N-term	1	DW011321_1.5137.5137.3	controllerType=0 controllerNumber=1 scan=5137	14.666
05549:2	1	K.LSSTGLIC[+57.021]IDSLK.G	883		C[+57]	703.881	2	1406.75	1406.76	0	-1.2	Specific	420.62	305.51	305.51	5.65	153	>Fibrillin-2 N-term	1	DW011321_1.5338.5338.2	controllerType=0 controllerNumber=1 scan=5338	15.1401
05476:2	1	K.LSSTGLIC[+57.021]IDSLK.G	883		C[+57]	703.881	2	1406.75	1406.76	0	-1.1	Specific	479.79	245.54	245.54	5.46	153	>Fibrillin-2 N-term	1	DW011321_1.5280.5280.2	controllerType=0 controllerNumber=1 scan=5280	15.0037
05227:3	1	K.LSSTGLIC[+57.021]IDSLK.G	883		C[+57]	469.589	3	1406.75	1406.76	0	-1.8	Specific	491.81	276.82	276.82	5.66	153	>Fibrillin-2 N-term	1	DW011321_1.5083.5083.3	controllerType=0 controllerNumber=1 scan=5083	14.5399
05408:2	1	K.LSSTGLIC[+57.021]IDSLK.G	883		C[+57]	703.881	2	1406.75	1406.76	0	-0.9	Specific	536.88	281.96	281.96	5.82	153	>Fibrillin-2 N-term	1	DW011321_1.5225.5225.2	controllerType=0 controllerNumber=1 scan=5225	14.874
05265:2	1	K.LSSTGLIC[+57.021]IDSLK.G	883		C[+57]	703.881	2	1406.75	1406.76	0	-1	Specific	544.82	249.08	249.08	5.58	153	>Fibrillin-2 N-term	1	DW011321_1.5115.5115.2	controllerType=0 controllerNumber=1 scan=5115	14.615
05203:2	1	K.LSSTGLIC[+57.021]IDSLK.G	883		C[+57]	703.881	2	1406.75	1406.76	0	-1.5	Specific	584.62	282.1	282.1	6.25	153	>Fibrillin-2 N-term	1	DW011321_1.5064.5064.2	controllerType=0 controllerNumber=1 scan=5064	14.4949
05336:2	1	K.LSSTGLIC[+57.021]IDSLK.G	883		C[+57]	703.881	2	1406.75	1406.76	0	-1.2	Specific	623.04	304.42	304.42	7.41	153	>Fibrillin-2 N-term	1	DW011321_1.5170.5170.2	controllerType=0 controllerNumber=1 scan=5170	14.7441
05181:2	1	K.LSSTGLIC[+57.021]ID[+15.995]SLK.G	883		C[+57], D[+16]	711.879	2	1422.75	1422.75	0	-0.5	Specific	97.46	65.79	65.79	1.93	153	>Fibrillin-2 N-term	1	DW011321_1.5047.5047.2	controllerType=0 controllerNumber=1 scan=5047	14.4542
05245:2	1	K.LSSTGLIC[+57.021]ID[+15.995]SLK.G	883		C[+57], D[+16]	711.877	2	1422.75	1422.75	0	-2.6	Specific	139.85	71.83	71.83	1.46	153	>Fibrillin-2 N-term	1	DW011321_1.5096.5096.2	controllerType=0 controllerNumber=1 scan=5096	14.57
04657:2	1	K.GTC[+57.021]WLNIQDSR.C	896		C[+57]	675.317	2	1349.63	1349.63	0	-0.3	Specific	276.93	276.93	276.93	3.21	153	>Fibrillin-2 N-term	1	DW011321_1.4633.4633.2	controllerType=0 controllerNumber=1 scan=4633	13.4778
04735:2	1	K.GTC[+57.021]WLNIQDSR.C	896		C[+57]	675.316	2	1349.62	1349.63	0	-1.5	Specific	398.48	398.48	398.48	5.52	153	>Fibrillin-2 N-term	1	DW011321_1.4693.4693.2	controllerType=0 controllerNumber=1 scan=4693	13.6186
04639:2	1	K.GTC[+57.021]WLNIQDSR.C	896		C[+57]	675.316	2	1349.62	1349.63	0	-1.2	Specific	412.31	412.31	412.31	6.74	153	>Fibrillin-2 N-term	1	DW011321_1.4620.4620.2	controllerType=0 controllerNumber=1 scan=4620	13.4475
04467:3	1	K.GTC[+57.021]WLNIQDSR.C	896		C[+57]	450.546	3	1349.62	1349.63	0	-2	Specific	439.08	439.08	439.08	5.8	153	>Fibrillin-2 N-term	1	DW011321_1.4486.4486.3	controllerType=0 controllerNumber=1 scan=4486	13.1286
04569:2	1	K.GTC[+57.021]WLNIQDSR.C	896		C[+57]	675.317	2	1349.63	1349.63	0	-0.6	Specific	456.65	456.65	456.65	6.02	153	>Fibrillin-2 N-term	1	DW011321_1.4565.4565.2	controllerType=0 controllerNumber=1 scan=4565	13.3165
04495:2	1	K.GTC[+57.021]WLNIQDSR.C	896		C[+57]	675.316	2	1349.63	1349.63	0	-0.8	Specific	498.94	498.94	498.94	6.92	153	>Fibrillin-2 N-term	1	DW011321_1.4510.4510.2	controllerType=0 controllerNumber=1 scan=4510	13.1865
04437:2	1	K.GTC[+57.021]WLNIQDSR.C	896		C[+57]	675.316	2	1349.63	1349.63	0	-1.1	Specific	505.28	505.28	505.28	6.92	153	>Fibrillin-2 N-term	1	DW011321_1.4461.4461.2	controllerType=0 controllerNumber=1 scan=4461	13.0698
04476:2	1	K.GTC[+57.021]W[+15.995]LNIQDSR.C	896		C[+57], W[+16]	683.315	2	1365.62	1365.62	0	0.4	Specific	321.49	290.13	147.28	2.97	153	>Fibrillin-2 N-term	1	DW011321_1.4495.4495.2	controllerType=0 controllerNumber=1 scan=4495	13.15
04519:2	1	K.GTC[+57.021]W[+15.995]LN[+15.995]IQDSR.C	896		C[+57], N[+16], W[+16]	691.311	2	1381.61	1381.62	0	-1.8	Specific	259.05	259.05	152.18	2.96	153	>Fibrillin-2 N-term	1	DW011321_1.4527.4527.2	controllerType=0 controllerNumber=1 scan=4527	13.2254
03274:3	1	R.C[+57.021]EVNINGATLK.S	907		C[+57]	406.876	3	1218.61	1218.61	0	-1.3	Specific	139.47	139.47	139.47	1.78	153	>Fibrillin-2 N-term	1	DW011321_1.3526.3526.3	controllerType=0 controllerNumber=1 scan=3526	10.8797
03210:2	1	R.C[+57.021]EVNINGATLK.S	907		C[+57]	609.81	2	1218.61	1218.61	0	-2.1	Specific	496.28	496.28	496.28	6.83	153	>Fibrillin-2 N-term	1	DW011321_1.3469.3469.2	controllerType=0 controllerNumber=1 scan=3469	10.7459
03342:2	1	R.C[+57.021]EVNINGATLK.S	907		C[+57]	609.81	2	1218.61	1218.61	0	-1.3	Specific	617.42	617.42	617.42	8.51	153	>Fibrillin-2 N-term	1	DW011321_1.3575.3575.2	controllerType=0 controllerNumber=1 scan=3575	10.9958
03268:2	1	R.C[+57.021]EVNINGATLK.S	907		C[+57]	609.81	2	1218.61	1218.61	0	-1.2	Specific	628.05	628.05	628.05	8.51	153	>Fibrillin-2 N-term	1	DW011321_1.3520.3520.2	controllerType=0 controllerNumber=1 scan=3520	10.8667
03756:2	1	R.C[+57.021]EVNIN[+0.984]GATLK.S	907		C[+57], N[+1]	610.303	2	1219.6	1219.6	0	-0.3	Specific	240.72	240.72	81.74	3.58	153	>Fibrillin-2 N-term	1	DW011321_1.3903.3903.4	controllerType=0 controllerNumber=1 scan=3903	11.7642
03689:2	1	R.C[+57.021]EVNIN[+0.984]GATLK.S	907		C[+57], N[+1]	610.303	2	1219.6	1219.6	0	-0.5	Specific	435.76	435.76	105.96	6.74	153	>Fibrillin-2 N-term	1	DW011321_1.3851.3851.2	controllerType=0 controllerNumber=1 scan=3851	11.6439
03552:2	1	R.C[+57.021]EVNIN[+0.984]GATLK.S	907		C[+57], N[+1]	610.302	2	1219.6	1219.6	0	-2.3	Specific	555.43	555.43	161.05	6.9	153	>Fibrillin-2 N-term	1	DW011321_1.3741.3741.2	controllerType=0 controllerNumber=1 scan=3741	11.3866
03412:2	1	R.C[+57.021]EVNIN[+0.984]GATLK.S	907		C[+57], N[+1]	610.302	2	1219.6	1219.6	0	-1.4	Specific	578.19	578.19	132.02	7.41	153	>Fibrillin-2 N-term	1	DW011321_1.3630.3630.2	controllerType=0 controllerNumber=1 scan=3630	11.1251
03484:2	1	R.C[+57.021]EVNIN[+0.984]GATLK.S	907		C[+57], N[+1]	610.302	2	1219.6	1219.6	0	-1.9	Specific	578.61	578.61	147.41	7.41	153	>Fibrillin-2 N-term	1	DW011321_1.3685.3685.2	controllerType=0 controllerNumber=1 scan=3685	11.2549
03617:2	1	R.C[+57.021]EVNIN[+0.984]GATLK.S	907		C[+57], N[+1]	610.302	2	1219.6	1219.6	0	-1.9	Specific	587.38	587.38	156.74	7.41	153	>Fibrillin-2 N-term	1	DW011321_1.3795.3795.2	controllerType=0 controllerNumber=1 scan=3795	11.5128
04337:3	1	K.SEC[+57.021]C[+57.021]ATLGAAWGSPC[+57.021]ER.C	918		C[+57]*3	637.93	3	1911.78	1911.78	0	-0.8	Specific	183.72	183.72	183.72	2.14	153	>Fibrillin-2 N-term	1	DW011321_1.4387.4387.3	controllerType=0 controllerNumber=1 scan=4387	12.8965
04250:2	1	K.SEC[+57.021]C[+57.021]ATLGAAWGSPC[+57.021]ER.C	918		C[+57]*3	956.392	2	1911.78	1911.78	0	-0.6	Specific	297.82	297.82	297.82	5.27	153	>Fibrillin-2 N-term	1	DW011321_1.4314.4314.2	controllerType=0 controllerNumber=1 scan=4314	12.7258
04267:3	1	K.SEC[+57.021]C[+57.021]ATLGAAWGSPC[+57.021]ER.C	918		C[+57]*3	637.93	3	1911.77	1911.78	0	-1.9	Specific	309.7	309.7	309.7	3.72	153	>Fibrillin-2 N-term	1	DW011321_1.4330.4330.3	controllerType=0 controllerNumber=1 scan=4330	12.7624
04128:2	1	K.SEC[+57.021]C[+57.021]ATLGAAWGSPC[+57.021]ER.C	918		C[+57]*3	956.392	2	1911.78	1911.78	0	-0.9	Specific	399.84	399.84	399.84	6.68	153	>Fibrillin-2 N-term	1	DW011321_1.4209.4209.2	controllerType=0 controllerNumber=1 scan=4209	12.4802
04186:2	1	K.SEC[+57.021]C[+57.021]ATLGAAWGSPC[+57.021]ER.C	918		C[+57]*3	956.392	2	1911.78	1911.78	0	-0.8	Specific	490.56	490.56	490.56	7.14	153	>Fibrillin-2 N-term	1	DW011321_1.4258.4258.2	controllerType=0 controllerNumber=1 scan=4258	12.5956
04134:3	1	K.SEC[+57.021]C[+57.021]ATLGAAWGSPC[+57.021]ER.C	918		C[+57]*3	637.93	3	1911.77	1911.78	0	-2	Specific	507.43	507.43	507.43	7.04	153	>Fibrillin-2 N-term	1	DW011321_1.4215.4215.3	controllerType=0 controllerNumber=1 scan=4215	12.495
04198:3	1	K.SEC[+57.021]C[+57.021]ATLGAAWGSPC[+57.021]ER.C	918		C[+57]*3	637.93	3	1911.78	1911.78	0	-1.6	Specific	543.24	543.24	543.24	7.12	153	>Fibrillin-2 N-term	1	DW011321_1.4268.4268.3	controllerType=0 controllerNumber=1 scan=4268	12.6192
02078:2	1	R.C[+57.021]ELDTAC[+57.021]PR.G	935		C[+57]*2	561.239	2	1121.47	1121.47	0	-1.4	Specific	358.09	358.09	358.09	5.18	153	>Fibrillin-2 N-term	1	DW011321_1.2564.2564.2	controllerType=0 controllerNumber=1 scan=2564	8.6088
02337:2	1	R.C[+57.021]ELDTAC[+57.021]PR.G	935		C[+57]*2	561.239	2	1121.47	1121.47	0	0.2	Specific	427.03	427.03	427.03	5.06	153	>Fibrillin-2 N-term	1	DW011321_1.2776.2776.2	controllerType=0 controllerNumber=1 scan=2776	9.1166
02252:2	1	R.C[+57.021]ELDTAC[+57.021]PR.G	935		C[+57]*2	561.239	2	1121.47	1121.47	0	-1.1	Specific	495.07	495.07	495.07	6.92	153	>Fibrillin-2 N-term	1	DW011321_1.2708.2708.2	controllerType=0 controllerNumber=1 scan=2708	8.9536
02200:2	1	R.C[+57.021]ELDTAC[+57.021]PR.G	935		C[+57]*2	561.239	2	1121.47	1121.47	0	-0.6	Specific	520.94	520.94	520.94	6.14	153	>Fibrillin-2 N-term	1	DW011321_1.2664.2664.2	controllerType=0 controllerNumber=1 scan=2664	8.8482
02136:2	1	R.C[+57.021]ELDTAC[+57.021]PR.G	935		C[+57]*2	561.239	2	1121.47	1121.47	0	-0.8	Specific	547.49	547.49	547.49	6.99	153	>Fibrillin-2 N-term	1	DW011321_1.2614.2614.2	controllerType=0 controllerNumber=1 scan=2614	8.729
03670:3	1	K.GSFHC[+57.021]EC[+57.021]PEGLTLDGTGR.V	976		C[+57]*2	664.955	3	1992.85	1992.85	0	-1.2	Specific	208	208	208	3.65	153	>Fibrillin-2 N-term	1	DW011321_1.3837.3837.3	controllerType=0 controllerNumber=1 scan=3837	11.6097
03556:3	1	K.GS[+203.079]FH[+15.995]C[+57.021]EC[+57.021]PEGLTLDGTGR.V	976	HexNAc(1)	C[+57]*2, H[+16], S[+203]	737.98	3	2211.92	2211.93	0	-1.8	Specific	67.3	67.3	7.72	1.86	153	>Fibrillin-2 N-term	1	DW011321_1.3744.3744.3	controllerType=0 controllerNumber=1 scan=3744	11.3922
02281:2	1	R.MEQC[+57.021]YLK.W	1000		C[+57]	486.219	2	971.431	971.433	0	-1.8	Specific	325.87	325.87	325.87	3.51	153	>Fibrillin-2 N-term	1	DW011321_1.2732.2732.2	controllerType=0 controllerNumber=1 scan=2732	9.0106
02352:2	1	R.MEQC[+57.021]YLK.W	1000		C[+57]	486.219	2	971.431	971.433	0	-1.5	Specific	370.04	370.04	370.04	3.86	153	>Fibrillin-2 N-term	1	DW011321_1.2786.2786.2	controllerType=0 controllerNumber=1 scan=2786	9.1406
02414:2	1	R.MEQC[+57.021]YLK.W	1000		C[+57]	486.219	2	971.431	971.433	0	-2	Specific	409.62	409.62	409.62	5.46	153	>Fibrillin-2 N-term	1	DW011321_1.2840.2840.2	controllerType=0 controllerNumber=1 scan=2840	9.2692
02282:2	1	R.M[+15.995]EQC[+57.021]YLK.W	1000		C[+57], M[+16]	494.216	2	987.426	987.427	0	-1.9	Specific	69.97	69.97	69.97	1.43	153	>Fibrillin-2 N-term	1	DW011321_1.2733.2733.2	controllerType=0 controllerNumber=1 scan=2733	9.0128
01930:2	1	R.M[+15.995]EQC[+57.021]YLK.W	1000		C[+57], M[+16]	494.217	2	987.426	987.427	0	-1.2	Specific	153.43	153.43	153.43	1.85	153	>Fibrillin-2 N-term	1	DW011321_1.2454.2454.2	controllerType=0 controllerNumber=1 scan=2454	8.3437
02354:2	1	R.M[+15.995]EQC[+57.021]YLK.W	1000		C[+57], M[+16]	494.217	2	987.426	987.427	0	-1.4	Specific	164.42	164.42	164.42	1.79	153	>Fibrillin-2 N-term	1	DW011321_1.2788.2788.2	controllerType=0 controllerNumber=1 scan=2788	9.1449
01996:2	1	R.M[+15.995]EQC[+57.021]YLK.W	1000		C[+57], M[+16]	494.217	2	987.426	987.427	0	-1.1	Specific	297.52	297.52	297.52	3.6	153	>Fibrillin-2 N-term	1	DW011321_1.2505.2505.2	controllerType=0 controllerNumber=1 scan=2505	8.468
04320:4	1	R.MEQC[+57.021]YLKWDEDEC[+57.021]IHPVPGK.F	1000		C[+57]*2	634.284	4	2534.11	2534.11	0	-1	Specific	11.08	11.08	11.08	1.4	153	>Fibrillin-2 N-term	1	DW011321_1.4373.4373.4	controllerType=0 controllerNumber=1 scan=4373	12.8643
04235:4	1	R.MEQC[+57.021]YLKWDEDEC[+57.021]IHPVPGK.F	1000		C[+57]*2	634.284	4	2534.11	2534.11	0	-1	Specific	434.49	434.49	434.49	4.36	153	>Fibrillin-2 N-term	1	DW011321_1.4299.4299.4	controllerType=0 controllerNumber=1 scan=4299	12.6895
04048:4	1	R.M[+15.995]EQC[+57.021]YLKWDEDEC[+57.021]IHPVPGK.F	1000		C[+57]*2, M[+16]	638.282	4	2550.1	2550.11	0	-2.1	Specific	129.76	129.76	85.64	1.42	153	>Fibrillin-2 N-term	1	DW011321_1.4141.4141.4	controllerType=0 controllerNumber=1 scan=4141	12.3214
04110:4	1	R.M[+15.995]EQC[+57.021]YLKWDEDEC[+57.021]IHPVPGK.F	1000		C[+57]*2, M[+16]	638.282	4	2550.11	2550.11	0	-1.9	Specific	182.11	182.11	95.66	1.45	153	>Fibrillin-2 N-term	1	DW011321_1.4194.4194.4	controllerType=0 controllerNumber=1 scan=4194	12.4461
03523:3	1	K.WDEDEC[+57.021]IHPVPGK.F	1007		C[+57]	527.905	3	1581.7	1581.7	0	-0.2	Specific	67.14	54.51	54.51	1.44	153	>Fibrillin-2 N-term	1	DW011321_1.3719.3719.3	controllerType=0 controllerNumber=1 scan=3719	11.3345
03633:3	1	K.WDEDEC[+57.021]IHPVPGK.F	1007		C[+57]	527.904	3	1581.7	1581.7	0	-1.2	Specific	108.55	108.55	108.55	1.65	153	>Fibrillin-2 N-term	1	DW011321_1.3807.3807.3	controllerType=0 controllerNumber=1 scan=3807	11.5408
03189:2	1	K.WDEDEC[+57.021]IHPVPGK.F	1007		C[+57]	791.355	2	1581.7	1581.7	0	1.4	Specific	126.64	126.64	126.64	1.44	153	>Fibrillin-2 N-term	1	DW011321_1.3448.3448.2	controllerType=0 controllerNumber=1 scan=3448	10.6966
03148:3	1	K.WDEDEC[+57.021]IHPVPGK.F	1007		C[+57]	527.904	3	1581.7	1581.7	0	-1.4	Specific	187.88	187.88	187.88	2.21	153	>Fibrillin-2 N-term	1	DW011321_1.3415.3415.3	controllerType=0 controllerNumber=1 scan=3415	10.6186
03344:3	1	K.WDEDEC[+57.021]IHPVPGK.F	1007		C[+57]	527.904	3	1581.7	1581.7	0	-0.8	Specific	255.68	255.68	255.68	3.05	153	>Fibrillin-2 N-term	1	DW011321_1.3577.3577.3	controllerType=0 controllerNumber=1 scan=3577	11
03269:3	1	K.WDEDEC[+57.021]IHPVPGK.F	1007		C[+57]	527.904	3	1581.7	1581.7	0	-0.9	Specific	410.75	357.22	357.22	5.08	153	>Fibrillin-2 N-term	1	DW011321_1.3521.3521.3	controllerType=0 controllerNumber=1 scan=3521	10.8689
03206:3	1	K.WDEDEC[+57.021]IHPVPGK.F	1007		C[+57]	527.904	3	1581.7	1581.7	0	-1	Specific	447.79	334.08	334.08	4.99	153	>Fibrillin-2 N-term	1	DW011321_1.3465.3465.3	controllerType=0 controllerNumber=1 scan=3465	10.7372
03853:4	1	R.MDAC[+57.021]C[+57.021]C[+57.021]AVGAAWGTEC[+57.021]EEC[+57.021]PKPGTK.E	1022		C[+57]*5	712.034	4	2845.12	2845.12	0	-0.6	Specific	264.69	264.69	264.69	3.1	153	>Fibrillin-2 N-term	1	DW011321_1.3983.3983.4	controllerType=0 controllerNumber=1 scan=3983	11.9517
03838:3	1	R.MDAC[+57.021]C[+57.021]C[+57.021]AVGAAWGTEC[+57.021]EEC[+57.021]PKPGTK.E	1022		C[+57]*5	949.043	3	2845.12	2845.12	0	-0.7	Specific	505.16	505.16	505.16	6.53	153	>Fibrillin-2 N-term	1	DW011321_1.3972.3972.3	controllerType=0 controllerNumber=1 scan=3972	11.9263
03790:4	1	R.MDAC[+57.021]C[+57.021]C[+57.021]AVGAAWGTEC[+57.021]EEC[+57.021]PKPGTK.E	1022		C[+57]*5	712.034	4	2845.11	2845.12	0	-1.4	Specific	529.99	529.99	529.99	6.51	153	>Fibrillin-2 N-term	1	DW011321_1.3931.3931.4	controllerType=0 controllerNumber=1 scan=3931	11.8306
03782:3	1	R.MDAC[+57.021]C[+57.021]C[+57.021]AVGAAWGTEC[+57.021]EEC[+57.021]PKPGTK.E	1022		C[+57]*5	949.043	3	2845.12	2845.12	0	-0.9	Specific	645.07	645.07	645.07	8.12	153	>Fibrillin-2 N-term	1	DW011321_1.3923.3923.3	controllerType=0 controllerNumber=1 scan=3923	11.8113
03085:2	1	K.EYETLC[+57.021]PR.G	1047		C[+57]	534.244	2	1067.48	1067.48	0	-2	Specific	95.9	95.9	95.9	1.46	153	>Fibrillin-2 N-term	1	DW011321_1.3369.3369.2	controllerType=0 controllerNumber=1 scan=3369	10.5107
02545:2	1	K.EYETLC[+57.021]PR.G	1047		C[+57]	534.244	2	1067.48	1067.48	0	-2.1	Specific	414.61	414.61	414.61	5.8	153	>Fibrillin-2 N-term	1	DW011321_1.2942.2942.2	controllerType=0 controllerNumber=1 scan=2942	9.5083
02612:2	1	K.EYETLC[+57.021]PR.G	1047		C[+57]	534.244	2	1067.48	1067.48	0	-1.4	Specific	435.09	435.09	435.09	6.65	153	>Fibrillin-2 N-term	1	DW011321_1.2994.2994.2	controllerType=0 controllerNumber=1 scan=2994	9.6326
02677:2	1	K.EYETLC[+57.021]PR.G	1047		C[+57]	534.244	2	1067.48	1067.48	0	-1.6	Specific	440.09	440.09	440.09	5.93	153	>Fibrillin-2 N-term	1	DW011321_1.3048.3048.2	controllerType=0 controllerNumber=1 scan=3048	9.7594
02749:2	1	K.EYETLC[+57.021]PR.G	1047		C[+57]	534.244	2	1067.48	1067.48	0	-1.6	Specific	442.39	442.39	442.39	6.78	153	>Fibrillin-2 N-term	1	DW011321_1.3103.3103.2	controllerType=0 controllerNumber=1 scan=3103	9.8888
03375:2	1	R.GDVLTGRPFYK.D	1062			626.837	2	1252.67	1252.67	0	-1.5	Specific	18.23	18.23	18.23	1.4	153	>Fibrillin-2 N-term	1	DW011321_1.3603.3603.3	controllerType=0 controllerNumber=1 scan=3603	11.0602
03315:2	1	R.GDVLTGRPFYK.D	1062			626.837	2	1252.67	1252.67	0	-1.7	Specific	336.9	336.9	336.9	3.47	153	>Fibrillin-2 N-term	1	DW011321_1.3555.3555.2	controllerType=0 controllerNumber=1 scan=3555	10.9486
03454:2	1	R.GDVLTGRPFYK.D	1062			626.837	2	1252.67	1252.67	0	-1.6	Specific	356.81	356.81	356.81	3.68	153	>Fibrillin-2 N-term	1	DW011321_1.3664.3664.2	controllerType=0 controllerNumber=1 scan=3664	11.2053
03501:3	1	R.GDVLTGRPFYK.D	1062			418.227	3	1252.67	1252.67	0	-2.4	Specific	392.82	392.82	392.82	6.37	153	>Fibrillin-2 N-term	1	DW011321_1.3698.3698.3	controllerType=0 controllerNumber=1 scan=3698	11.285
03355:3	1	R.GDVLTGRPFYK.D	1062			418.227	3	1252.67	1252.67	0	-1.3	Specific	471.09	471.09	471.09	6.87	153	>Fibrillin-2 N-term	1	DW011321_1.3586.3586.3	controllerType=0 controllerNumber=1 scan=3586	11.0215
03427:3	1	R.GDVLTGRPFYK.D	1062			418.227	3	1252.67	1252.67	0	-1.5	Specific	471.23	471.23	471.23	6.78	153	>Fibrillin-2 N-term	1	DW011321_1.3641.3641.3	controllerType=0 controllerNumber=1 scan=3641	11.151
03381:2	1	R.GDVLTGRPFYK.D	1062			626.837	2	1252.67	1252.67	0	-1.6	Specific	634.76	634.76	634.76	6.91	153	>Fibrillin-2 N-term	1	DW011321_1.3608.3608.2	controllerType=0 controllerNumber=1 scan=3608	11.073
03583:3	1	R.GDVLTGRPFYKDINEC[+57.021]K.A	1062		C[+57]	671.334	3	2011.99	2011.99	0	-1.5	Specific	271.49	271.49	271.49	2.55	153	>Fibrillin-2 N-term	1	DW011321_1.3767.3767.3	controllerType=0 controllerNumber=1 scan=3767	11.4459
02434:3	1	R.PFYKDINEC[+57.021]K.A	1069		C[+57]	438.544	3	1313.62	1313.62	0	-2.3	Specific	241.11	241.11	241.11	2.05	153	>Fibrillin-2 N-term	1	DW011321_1.2857.2857.3	controllerType=0 controllerNumber=1 scan=2857	9.308
03991:2	1	K.AFPGMC[+57.021]TYGK.C	1079		C[+57]	566.252	2	1131.5	1131.5	0	0.1	Specific	24.61	24.61	24.61	1.4	153	>Fibrillin-2 N-term	1	DW011321_1.4090.4090.2	controllerType=0 controllerNumber=1 scan=4090	12.2009
03876:2	1	K.AFPGMC[+57.021]TYGK.C	1079		C[+57]	566.251	2	1131.49	1131.5	0	-1.4	Specific	290.27	290.27	290.27	3.35	153	>Fibrillin-2 N-term	1	DW011321_1.4000.4000.3	controllerType=0 controllerNumber=1 scan=4000	11.9903
03634:2	1	K.AFPGMC[+57.021]TYGK.C	1079		C[+57]	566.251	2	1131.49	1131.5	0	-1.6	Specific	416.17	389.02	389.02	6.65	153	>Fibrillin-2 N-term	1	DW011321_1.3808.3808.2	controllerType=0 controllerNumber=1 scan=3808	11.5429
03773:2	1	K.AFPGMC[+57.021]TYGK.C	1079		C[+57]	566.251	2	1131.49	1131.5	0	-1.1	Specific	433.94	288.5	288.5	5.41	153	>Fibrillin-2 N-term	1	DW011321_1.3916.3916.2	controllerType=0 controllerNumber=1 scan=3916	11.7961
03702:2	1	K.AFPGMC[+57.021]TYGK.C	1079		C[+57]	566.251	2	1131.5	1131.5	0	-0.9	Specific	443.41	313.25	313.25	4.69	153	>Fibrillin-2 N-term	1	DW011321_1.3861.3861.2	controllerType=0 controllerNumber=1 scan=3861	11.6675
03263:2	1	K.AFPGM[+15.995]C[+57.021]TYGK.C	1079		C[+57], M[+16]	574.248	2	1147.49	1147.49	0	-1.8	Specific	7.52	7.52	7.52	1.54	153	>Fibrillin-2 N-term	1	DW011321_1.3514.3514.2	controllerType=0 controllerNumber=1 scan=3514	10.8517
[truncated: 95 more rows]
