# Supplementary material for: POGLUT2 and POGLUT3 O-glucosylate multiple EGF repeats in fibrillin-1, -2, and LTBP1 and promote secretion of fibrillin-1
Source: J Biol Chem. 2021 Aug 17;297(3):101055. doi: 10.1016/j.jbc.2021.101055 (PMC8405936; doi:10.1016/j.jbc.2021.101055)
Supplement: Supplemental Table S14 [file mmc12.xlsx]

## Sheet: Sheet1
Table S14: V8 digestion of recombinant human FBN2-N expressed in WT HEK293T cells.
Each tab is a biological replicate. Only EGF27 is analyzed.

## Sheet: DW_111518_7
Query #:z	Protein Rank	Peptide < ProteinMetrics Confidential >	Starting position	Glycans NHFAGNa	Modification Type(s)	Observed m/z	z	Observed (M+H)	Calc. mass (M+H)	Off-by-x error	Mass error (ppm)	Cleavage	Score	Delta	Delta Mod	|Log Prob|	# of unique peptides	Protein Name	Protein DB number	Comment	Scan #	Scan Time
11701:4	1	E.C[+57.021]QELPGLC[+57.021]QGGNC[+57.021]INT[+162.053]FGSFQC[+57.021]EC[+57.021]PQGYYLSE.D	1654	Hex(1)	C[+57]*5, T[+162]	984.656	4	3935.6	3935.6	0	1.2	Specific	390.03	390.03	9.9	5.64	80	>Fibrillin-2 N-term	1	DW111518_7.11067.11067.4	controllerType=0 controllerNumber=1 scan=11067	29.8706
11765:4	1	E.C[+57.021]QELPGLC[+57.021]QGGNC[+57.021]INT[+162.053]FGSFQC[+57.021]EC[+57.021]PQGYYLSE.D	1654	Hex(1)	C[+57]*5, T[+162]	984.657	4	3935.61	3935.6	0	2.5	Specific	490.29	490.29	0.8	6.36	80	>Fibrillin-2 N-term	1	DW111518_7.11116.11116.4	controllerType=0 controllerNumber=1 scan=11116	29.9875
11764:3	1	E.C[+57.021]QELPGLC[+57.021]QGGNC[+57.021]INT[+162.053]FGSFQC[+57.021]EC[+57.021]PQGYYLSE.D	1654	Hex(1)	C[+57]*5, T[+162]	1312.54	3	3935.61	3935.6	0	3.1	Specific	646.32	586.65	0.8	8.17	80	>Fibrillin-2 N-term	1	DW111518_7.11115.11115.3	controllerType=0 controllerNumber=1 scan=11115	29.9853
11700:3	1	E.C[+57.021]QELPGLC[+57.021]QGGNC[+57.021]INT[+162.053]FGSFQC[+57.021]EC[+57.021]PQGYYLSE.D	1654	Hex(1)	C[+57]*5, T[+162]	1312.54	3	3935.6	3935.6	0	0.5	Specific	657.31	583.06	0.8	9.17	80	>Fibrillin-2 N-term	1	DW111518_7.11066.11066.3	controllerType=0 controllerNumber=1 scan=11066	29.8684
11715:4	1	E.C[+57.021]QELPGLC[+57.021]QGGNC[+57.021]IN[+15.995]T[+162.053]FGSFQC[+57.021]EC[+57.021]PQGYYLSE.D	1654	Hex(1)	C[+57]*5, N[+16], T[+162]	988.656	4	3951.6	3951.59	0	3.1	Specific	277.03	277.03	0	2.56	80	>Fibrillin-2 N-term	1	DW111518_7.11077.11077.4	controllerType=0 controllerNumber=1 scan=11077	29.8944
Other Peptides
06422:2	1	E.GGFLAPEYREE.G	56			634.302	2	1267.6	1267.6	0	1.5	Specific	279.7	279.7	279.7	3.4	80	>Fibrillin-2 N-term	1	DW111518_7.6827.6827.2	controllerType=0 controllerNumber=1 scan=6827	19.9008
06489:2	1	E.GGFLAPEYREE.G	56			634.302	2	1267.6	1267.6	0	1.4	Specific	454.85	351.27	351.27	5.89	80	>Fibrillin-2 N-term	1	DW111518_7.6888.6888.2	controllerType=0 controllerNumber=1 scan=6888	20.042
06364:2	1	E.GGFLAPEYREE.G	56			634.305	2	1267.6	1267.6	0	5.2	Specific	507.31	372.41	372.41	7.21	80	>Fibrillin-2 N-term	1	DW111518_7.6780.6780.2	controllerType=0 controllerNumber=1 scan=6780	19.7907
06429:2	1	E.GGFLAPEYREE.G	56			634.302	2	1267.6	1267.6	0	0.8	Specific	526.63	379.52	379.52	6.18	80	>Fibrillin-2 N-term	1	DW111518_7.6833.6833.2	controllerType=0 controllerNumber=1 scan=6833	19.9157
06332:3	1	E.NGC[+57.021]QNGGRC[+57.021]IGPNRC[+57.021]AC[+57.021]VYGFTGPQC[+57.021]E.R	182		C[+57]*5	1030.43	3	3089.27	3089.27	0	0.7	Specific	295.67	295.67	295.67	4.43	80	>Fibrillin-2 N-term	1	DW111518_7.6752.6752.3	controllerType=0 controllerNumber=1 scan=6752	19.7234
06206:4	1	E.NGC[+57.021]QNGGRC[+57.021]IGPNRC[+57.021]AC[+57.021]VYGFTGPQC[+57.021]E.R	182		C[+57]*5	773.073	4	3089.27	3089.27	0	1.2	Specific	431.88	409.46	409.46	4.85	80	>Fibrillin-2 N-term	1	DW111518_7.6649.6649.4	controllerType=0 controllerNumber=1 scan=6649	19.4811
06256:3	1	E.NGC[+57.021]QNGGRC[+57.021]IGPNRC[+57.021]AC[+57.021]VYGFTGPQC[+57.021]E.R	182		C[+57]*5	1030.43	3	3089.27	3089.27	0	1.9	Specific	443.49	420.11	420.11	6.32	80	>Fibrillin-2 N-term	1	DW111518_7.6691.6691.3	controllerType=0 controllerNumber=1 scan=6691	19.5801
06143:4	1	E.NGC[+57.021]QNGGRC[+57.021]IGPNRC[+57.021]AC[+57.021]VYGFTGPQC[+57.021]E.R	182		C[+57]*5	773.072	4	3089.27	3089.27	0	0.1	Specific	444.71	444.71	444.71	6.16	80	>Fibrillin-2 N-term	1	DW111518_7.6597.6597.4	controllerType=0 controllerNumber=1 scan=6597	19.3604
06129:3	1	E.NGC[+57.021]QNGGRC[+57.021]IGPNRC[+57.021]AC[+57.021]VYGFTGPQC[+57.021]E.R	182		C[+57]*5	1030.43	3	3089.27	3089.27	0	1.3	Specific	654.47	559.71	559.71	9.42	80	>Fibrillin-2 N-term	1	DW111518_7.6585.6585.3	controllerType=0 controllerNumber=1 scan=6585	19.3325
06191:3	1	E.NGC[+57.021]QNGGRC[+57.021]IGPNRC[+57.021]AC[+57.021]VYGFTGPQC[+57.021]E.R	182		C[+57]*5	1030.43	3	3089.27	3089.27	0	2	Specific	668.15	522.35	522.35	9.42	80	>Fibrillin-2 N-term	1	DW111518_7.6636.6636.3	controllerType=0 controllerNumber=1 scan=6636	19.451
06958:4	1	E.N[+0.984]GC[+57.021]QNGGRC[+57.021]IGPNRC[+57.021]AC[+57.021]VYGFTGPQC[+57.021]E.R	182		C[+57]*5, N[+1]	773.318	4	3090.25	3090.25	0	0.4	Specific	290.75	290.75	0	2.67	80	>Fibrillin-2 N-term	1	DW111518_7.7278.7278.5	controllerType=0 controllerNumber=1 scan=7278	20.9356
06426:4	1	E.NGC[+57.021]QN[+0.984]GGRC[+57.021]IGPNRC[+57.021]AC[+57.021]VYGFTGPQC[+57.021]E.R	182		C[+57]*5, N[+1]	773.321	4	3090.26	3090.25	0	4	Specific	297.16	297.16	42.86	3.01	80	>Fibrillin-2 N-term	1	DW111518_7.6830.6830.4	controllerType=0 controllerNumber=1 scan=6830	19.9073
06736:4	1	E.NGC[+57.021]QN[+0.984]GGRC[+57.021]IGPNRC[+57.021]AC[+57.021]VYGFTGPQC[+57.021]E.R	182		C[+57]*5, N[+1]	773.319	4	3090.26	3090.25	0	2.3	Specific	391.87	391.87	8.7	4.48	80	>Fibrillin-2 N-term	1	DW111518_7.7086.7086.4	controllerType=0 controllerNumber=1 scan=7086	20.4931
06683:3	1	E.NGC[+57.021]QN[+0.984]GGRC[+57.021]IGPNRC[+57.021]AC[+57.021]VYGFTGPQC[+57.021]E.R	182		C[+57]*5, N[+1]	1030.76	3	3090.26	3090.25	0	3.1	Specific	437.36	423.57	9.86	6.13	80	>Fibrillin-2 N-term	1	DW111518_7.7043.7043.3	controllerType=0 controllerNumber=1 scan=7043	20.3949
06672:4	1	E.NGC[+57.021]QN[+0.984]GGRC[+57.021]IGPNRC[+57.021]AC[+57.021]VYGFTGPQC[+57.021]E.R	182		C[+57]*5, N[+1]	773.317	4	3090.25	3090.25	0	-0.7	Specific	443.91	349.69	23.96	3.71	80	>Fibrillin-2 N-term	1	DW111518_7.7035.7035.4	controllerType=0 controllerNumber=1 scan=7035	20.3755
07062:3	1	E.N[+0.984]GC[+57.021]QNGGRC[+57.021]IGPNRC[+57.021]AC[+57.021]VYGFTGPQC[+57.021]E.R	182		C[+57]*5, N[+1]	1030.76	3	3090.26	3090.25	0	2.7	Specific	488.06	439.83	7.32	6.61	80	>Fibrillin-2 N-term	1	DW111518_7.7362.7362.3	controllerType=0 controllerNumber=1 scan=7362	21.1318
06454:3	1	E.NGC[+57.021]QN[+0.984]GGRC[+57.021]IGPNRC[+57.021]AC[+57.021]VYGFTGPQC[+57.021]E.R	182		C[+57]*5, N[+1]	1030.76	3	3090.25	3090.25	0	0.9	Specific	577.07	474.1	43.37	7.42	80	>Fibrillin-2 N-term	1	DW111518_7.6856.6856.3	controllerType=0 controllerNumber=1 scan=6856	19.9674
06394:3	1	E.NGC[+57.021]QN[+0.984]GGRC[+57.021]IGPNRC[+57.021]AC[+57.021]VYGFTGPQC[+57.021]E.R	182		C[+57]*5, N[+1]	1030.76	3	3090.26	3090.25	0	2.1	Specific	580.98	413.11	28.55	7.42	80	>Fibrillin-2 N-term	1	DW111518_7.6803.6803.3	controllerType=0 controllerNumber=1 scan=6803	19.8444
06623:3	1	E.NGC[+57.021]QN[+0.984]GGRC[+57.021]IGPNRC[+57.021]AC[+57.021]VYGFTGPQC[+57.021]E.R	182		C[+57]*5, N[+1]	1030.76	3	3090.26	3090.25	0	3.8	Specific	588.68	433.74	28.74	6.3	80	>Fibrillin-2 N-term	1	DW111518_7.6993.6993.3	controllerType=0 controllerNumber=1 scan=6993	20.2823
06933:3	1	E.N[+0.984]GC[+57.021]QNGGRC[+57.021]IGPNRC[+57.021]AC[+57.021]VYGFTGPQC[+57.021]E.R	182		C[+57]*5, N[+1]	1030.76	3	3090.25	3090.25	0	0.8	Specific	599.18	426.31	9.36	7.42	80	>Fibrillin-2 N-term	1	DW111518_7.7256.7256.3	controllerType=0 controllerNumber=1 scan=7256	20.8844
06993:3	1	E.N[+0.984]GC[+57.021]QNGGRC[+57.021]IGPNRC[+57.021]AC[+57.021]VYGFTGPQC[+57.021]E.R	182		C[+57]*5, N[+1]	1030.76	3	3090.25	3090.25	0	1.6	Specific	603.68	406.03	32.35	8.42	80	>Fibrillin-2 N-term	1	DW111518_7.7306.7306.3	controllerType=0 controllerNumber=1 scan=7306	21.0013
06751:3	1	E.NGC[+57.021]QN[+0.984]GGRC[+57.021]IGPNRC[+57.021]AC[+57.021]VYGFTGPQC[+57.021]E.R	182		C[+57]*5, N[+1]	1030.76	3	3090.26	3090.25	0	2.2	Specific	645.5	475.51	58.49	8.42	80	>Fibrillin-2 N-term	1	DW111518_7.7098.7098.3	controllerType=0 controllerNumber=1 scan=7098	20.5206
08703:6	1	E.RDYRTGPC[+57.021]FTQVNNQMC[+57.021]QGQLTGIVC[+57.021]TKTLC[+57.021]C[+57.021]ATIGRAWGHPC[+57.021]E.M	209		C[+57]*6	868.066	6	5203.36	5202.35	1	1.9	Specific	698.37	698.37	78.75	8.72	80	>Fibrillin-2 N-term	1	DW111518_7.8708.8708.6	controllerType=0 controllerNumber=1 scan=8708	24.2613
08662:5	1	E.RDYRTGPC[+57.021]FTQVNNQMC[+57.021]QGQLTGIVC[+57.021]TKTLC[+57.021]C[+57.021]ATIGRAWGHPC[+57.021]E.M	209		C[+57]*6	1041.28	5	5202.36	5202.35	0	3	Specific	779.92	779.92	175.55	10.45	80	>Fibrillin-2 N-term	1	DW111518_7.8676.8676.5	controllerType=0 controllerNumber=1 scan=8676	24.1867
08637:6	1	E.RDYRTGPC[+57.021]FTQVNNQMC[+57.021]QGQLTGIVC[+57.021]TKTLC[+57.021]C[+57.021]ATIGRAWGHPC[+57.021]E.M	209		C[+57]*6	868.065	6	5203.35	5202.35	1	0.5	Specific	816.26	816.26	86.95	11.72	80	>Fibrillin-2 N-term	1	DW111518_7.8652.8652.6	controllerType=0 controllerNumber=1 scan=8652	24.1319
08675:5	1	E.RDYRTGPC[+57.021]FTQVNNQMC[+57.021]QGQLTGIVC[+57.021]TKTLC[+57.021]C[+57.021]ATIGRAWGHPC[+57.021]E.M	209		C[+57]*6	1041.07	5	5201.34	5202.35	-1	0.2	Specific	983.35	983.35	983.35	14.45	80	>Fibrillin-2 N-term	1	DW111518_7.8687.8687.5	controllerType=0 controllerNumber=1 scan=8687	24.2125
06278:4	1	E.MC[+57.021]PAQPQPC[+57.021]RRGFIPNIRTGAC[+57.021]QDVDE.C	253		C[+57]*3	794.12	4	3173.46	3173.45	0	2.5	Specific	208.49	208.49	208.49	2.88	80	>Fibrillin-2 N-term	1	DW111518_7.6712.6712.4	controllerType=0 controllerNumber=1 scan=6712	19.6302
06154:4	1	E.MC[+57.021]PAQPQPC[+57.021]RRGFIPNIRTGAC[+57.021]QDVDE.C	253		C[+57]*3	794.118	4	3173.45	3173.45	0	0.1	Specific	264.99	237.52	237.52	2.92	80	>Fibrillin-2 N-term	1	DW111518_7.6605.6605.4	controllerType=0 controllerNumber=1 scan=6605	19.3796
06216:4	1	E.MC[+57.021]PAQPQPC[+57.021]RRGFIPNIRTGAC[+57.021]QDVDE.C	253		C[+57]*3	794.119	4	3173.46	3173.45	0	2	Specific	278.13	278.13	278.13	3.21	80	>Fibrillin-2 N-term	1	DW111518_7.6657.6657.4	controllerType=0 controllerNumber=1 scan=6657	19.5004
05960:4	1	E.M[+15.995]C[+57.021]PAQPQPC[+57.021]RRGFIPNIRTGAC[+57.021]QDVDE.C	253		C[+57]*3, M[+16]	798.118	4	3189.45	3189.44	0	1.3	Specific	75.43	75.43	75.43	1.68	80	>Fibrillin-2 N-term	1	DW111518_7.6445.6445.4	controllerType=0 controllerNumber=1 scan=6445	19.008
06022:4	1	E.M[+15.995]C[+57.021]PAQPQPC[+57.021]RRGFIPNIRTGAC[+57.021]QDVDE.C	253		C[+57]*3, M[+16]	798.119	4	3189.45	3189.44	0	2.9	Specific	100.66	100.66	100.66	2.06	80	>Fibrillin-2 N-term	1	DW111518_7.6498.6498.4	controllerType=0 controllerNumber=1 scan=6498	19.1337
09422:3	1	E.C[+57.021]QAIPGIC[+57.021]QGGNC[+57.021]INT[+162.053]VGSFE.C	280	Hex(1)	C[+57]*3, T[+162]	815.358	3	2444.06	2444.05	0	2.6	Specific	265.53	265.53	5.6	1.48	80	>Fibrillin-2 N-term	1	DW111518_7.9309.9309.3	controllerType=0 controllerNumber=1 scan=9309	25.6667
09352:3	1	E.C[+57.021]QAIPGIC[+57.021]QGGNC[+57.021]INT[+162.053]VGSFE.C	280	Hex(1)	C[+57]*3, T[+162]	815.356	3	2444.05	2444.05	0	-0.2	Specific	549.07	499.1	5.6	4.29	80	>Fibrillin-2 N-term	1	DW111518_7.9257.9257.3	controllerType=0 controllerNumber=1 scan=9257	25.5442
06595:4	1	E.C[+57.021]QAIPGIC[+57.021]QGGNC[+57.021]INT[+162.053]VGSFEC[+57.021]RC[+57.021]PAGHKQSE.T	280	Hex(1)	C[+57]*5, T[+162]	939.41	4	3754.62	3754.61	0	1.3	Specific	85.44	85.44	2	2.05	80	>Fibrillin-2 N-term	1	DW111518_7.6972.6972.4	controllerType=0 controllerNumber=1 scan=6972	20.2338
06402:4	1	E.C[+57.021]QAIPGIC[+57.021]QGGNC[+57.021]INTVGS[+162.053]FEC[+57.021]RC[+57.021]PAGHKQSE.T	280	Hex(1)	C[+57]*5, S[+162]	939.41	4	3754.62	3754.61	0	1.2	Specific	1005.02	985.32	5.37	16.69	80	>Fibrillin-2 N-term	1	DW111518_7.6809.6809.4	controllerType=0 controllerNumber=1 scan=6809	19.8574
06453:4	1	E.C[+57.021]QAIPGIC[+57.021]QGGNC[+57.021]INTVGS[+162.053]FEC[+57.021]RC[+57.021]PAGHKQSE.T	280	Hex(1)	C[+57]*5, S[+162]	939.41	4	3754.62	3754.61	0	1	Specific	1140.27	1131.87	6.35	18.69	80	>Fibrillin-2 N-term	1	DW111518_7.6855.6855.4	controllerType=0 controllerNumber=1 scan=6855	19.9652
06516:4	1	E.C[+57.021]QAIPGIC[+57.021]QGGNC[+57.021]INTVGS[+162.053]FEC[+57.021]RC[+57.021]PAGHKQSE.T	280	Hex(1)	C[+57]*5, S[+162]	939.41	4	3754.62	3754.61	0	1.2	Specific	1204.11	1204.11	13.2	20.69	80	>Fibrillin-2 N-term	1	DW111518_7.6910.6910.4	controllerType=0 controllerNumber=1 scan=6910	20.0918
06662:4	1	E.C[+57.021]QAIPGIC[+57.021]QGGNC[+57.021]IN[+0.984]T[+162.053]VGSFEC[+57.021]RC[+57.021]PAGHKQSE.T	280	Hex(1)	C[+57]*5, N[+1], T[+162]	939.66	4	3755.62	3755.6	0	5.5	Specific	483.32	483.32	2	5.89	80	>Fibrillin-2 N-term	1	DW111518_7.7027.7027.4	controllerType=0 controllerNumber=1 scan=7027	20.3562
07786:4	1	E.C[+57.021][-17.027]QAIPGIC[+57.021]QGGNC[+57.021]INTVGS[+162.053]FEC[+57.021]RC[+57.021]PAGHKQSE.T	280	Hex(1)	C[-17][+57]*5, S[+162]	935.158	4	3737.61	3737.59	0	6.6	Specific	499.44	394.27	8.88	5.29	80	>Fibrillin-2 N-term	1	DW111518_7.7941.7941.4	controllerType=0 controllerNumber=1 scan=7941	22.4647
07714:4	1	E.C[+57.021][-17.027]QAIPGIC[+57.021]QGGNC[+57.021]INT[+162.053]VGSFEC[+57.021]RC[+57.021]PAGHKQSE.T	280	Hex(1)	C[-17][+57]*5, T[+162]	935.158	4	3737.61	3737.59	0	5.9	Specific	501.41	390.89	2	5.89	80	>Fibrillin-2 N-term	1	DW111518_7.7886.7886.4	controllerType=0 controllerNumber=1 scan=7886	22.335
06539:4	1	E.C[+57.021]QAIPGIC[+57.021]QGGNC[+57.021]IN[+15.995]T[+162.053]VGSFEC[+57.021]RC[+57.021]PAGHKQSE.T	280	Hex(1)	C[+57]*5, N[+16], T[+162]	943.409	4	3770.61	3770.61	0	1.1	Specific	612.95	612.95	2	8.69	80	>Fibrillin-2 N-term	1	DW111518_7.6929.6929.4	controllerType=0 controllerNumber=1 scan=6929	20.1342
06752:4	1	E.C[+57.021]QAIPGIC[+57.021]QGGN[+0.984]C[+57.021]INTVGS[+162.053]FEC[+57.021]RC[+57.021]PAGHKQSE.T	280	Hex(1)	C[+57]*5, N[+1], S[+162]	939.658	4	3755.61	3755.6	0	3.7	Specific	687.04	687.04	5.84	9.69	80	>Fibrillin-2 N-term	1	DW111518_7.7099.7099.4	controllerType=0 controllerNumber=1 scan=7099	20.5228
06466:4	1	E.C[+57.021]QAIPGIC[+57.021]QGGNC[+57.021]IN[+15.995]T[+162.053]VGSFEC[+57.021]RC[+57.021]PAGHKQSE.T	280	Hex(1)	C[+57]*5, N[+16], T[+162]	943.407	4	3770.61	3770.61	0	-0.4	Specific	864.36	864.36	2	13.69	80	>Fibrillin-2 N-term	1	DW111518_7.6869.6869.4	controllerType=0 controllerNumber=1 scan=6869	19.9966
06414:4	1	E.C[+57.021]QAIPGIC[+57.021]QGGN[+0.984]C[+57.021]IN[+15.995]T[+162.053]VGSFEC[+57.021]RC[+57.021]PAGHKQSE.T	280	Hex(1)	C[+57]*5, N[+1][+16], T[+162]	943.659	4	3771.61	3771.59	0	5.4	Specific	449.39	449.39	2	5.6	80	>Fibrillin-2 N-term	1	DW111518_7.6820.6820.4	controllerType=0 controllerNumber=1 scan=6820	19.8837
09323:2	1	E.C[+57.021]SIIPGIC[+57.021]E.T	322		C[+57]*2	524.744	2	1048.48	1048.48	0	0.2	Specific	492.54	297.95	297.95	3.94	80	>Fibrillin-2 N-term	1	DW111518_7.9232.9232.2	controllerType=0 controllerNumber=1 scan=9232	25.4842
09149:2	1	E.C[+57.021]SIIPGIC[+57.021]E.T	322		C[+57]*2	524.744	2	1048.48	1048.48	0	1.4	Specific	499.4	305.84	305.84	3.94	80	>Fibrillin-2 N-term	1	DW111518_7.9084.9084.2	controllerType=0 controllerNumber=1 scan=9084	25.1345
09210:2	1	E.C[+57.021]SIIPGIC[+57.021]E.T	322		C[+57]*2	524.745	2	1048.48	1048.48	0	2.7	Specific	606.3	339.93	339.93	6.04	80	>Fibrillin-2 N-term	1	DW111518_7.9132.9132.2	controllerType=0 controllerNumber=1 scan=9132	25.2464
09277:2	1	E.C[+57.021]SIIPGIC[+57.021]E.T	322		C[+57]*2	524.744	2	1048.48	1048.48	0	1	Specific	637.12	338.52	338.52	6.04	80	>Fibrillin-2 N-term	1	DW111518_7.9187.9187.2	controllerType=0 controllerNumber=1 scan=9187	25.3763
05836:2	1	E.C[+57.021]QTPGIC[+57.021]MNGHC[+57.021]INSE.G	662		C[+57]*3	939.377	2	1877.75	1877.74	0	3.3	Specific	313.51	313.51	313.51	4.23	80	>Fibrillin-2 N-term	1	DW111518_7.6344.6344.2	controllerType=0 controllerNumber=1 scan=6344	18.7708
06361:3	1	E.C[+57.021]C[+57.021]C[+57.021]ANPDYGFGEPC[+57.021]QPC[+57.021]PAKNSAE.F	728		C[+57]*5	930.361	3	2789.07	2789.05	0	5.5	Specific	767.84	738.01	738.01	10.64	80	>Fibrillin-2 N-term	1	DW111518_7.6778.6778.3	controllerType=0 controllerNumber=1 scan=6778	19.7869
06305:3	1	E.C[+57.021]C[+57.021]C[+57.021]ANPDYGFGEPC[+57.021]QPC[+57.021]PAKNSAE.F	728		C[+57]*5	930.353	3	2789.05	2789.05	0	-2.1	Specific	825.65	768.78	521.36	12.64	80	>Fibrillin-2 N-term	1	DW111518_7.6731.6731.3	controllerType=0 controllerNumber=1 scan=6731	19.6734
07545:3	1	E.FHGLC[+57.021]SSGVGITVDGRDINE.C	752		C[+57]	711.672	3	2133	2133	0	-0.4	Specific	488.34	488.34	488.34	6.86	80	>Fibrillin-2 N-term	1	DW111518_7.7744.7744.3	controllerType=0 controllerNumber=1 scan=7744	22.0053
07444:3	1	E.FHGLC[+57.021]SSGVGITVDGRDINE.C	752		C[+57]	711.673	3	2133	2133	0	0.3	Specific	710.64	662.02	662.02	10.67	80	>Fibrillin-2 N-term	1	DW111518_7.7661.7661.3	controllerType=0 controllerNumber=1 scan=7661	21.8245
07308:3	1	E.FHGLC[+57.021]SSGVGITVDGRDINE.C	752		C[+57]	711.672	3	2133	2133	0	-0.7	Specific	716.32	706.72	706.72	10.67	80	>Fibrillin-2 N-term	1	DW111518_7.7553.7553.3	controllerType=0 controllerNumber=1 scan=7553	21.5785
07376:3	1	E.FHGLC[+57.021]SSGVGITVDGRDINE.C	752		C[+57]	711.674	3	2133.01	2133	0	2.1	Specific	752.9	715.29	715.29	11.67	80	>Fibrillin-2 N-term	1	DW111518_7.7604.7604.3	controllerType=0 controllerNumber=1 scan=7604	21.6972
08839:2	1	E.C[+57.021]ALDPDIC[+57.021]AN[+0.984]GIC[+57.021]E.N	772		C[+57]*3, N[+1]	804.824	2	1608.64	1608.63	0	4.2	Specific	576.06	445.37	445.37	6.56	80	>Fibrillin-2 N-term	1	DW111518_7.8826.8826.2	controllerType=0 controllerNumber=1 scan=8826	24.5311
07210:3	1	D.IC[+57.021]ANGIC[+57.021]ENLRGS[+324.106]YRC[+57.021]NC[+57.021]NSGYEPD.A	778	Hex(2)	C[+57]*4, S[+324]	1101.78	3	3303.33	3303.33	0	-0.6	Specific	102.94	102.94	8.4	1.36	80	>Fibrillin-2 N-term	1	DW111518_7.7473.7473.3	controllerType=0 controllerNumber=1 scan=7473	21.3931
03768:3	1	E.NLRGSYRC[+57.021]NC[+57.021]NSGYEPD.A	786		C[+57]*2	687.956	3	2061.85	2061.85	0	1.8	Specific	93.93	93.93	93.93	1.64	80	>Fibrillin-2 N-term	1	DW111518_7.4639.4639.3	controllerType=0 controllerNumber=1 scan=4639	14.7611
05569:5	1	E.NLRGS[+264.085]YRC[+57.021]NC[+57.021]NSGYEPDAS[+132.042]GRNC[+57.021]ID.I	786	Pent(2),Pent(1)	C[+57]*3, S[+132][+264]	667.071	5	3331.33	3331.35	0	-8.2	Specific	7.14	7.14	5.6	1.36	80	>Fibrillin-2 N-term	1	DW111518_7.6115.6115.5	controllerType=0 controllerNumber=1 scan=6115	18.2317
05332:2	1	D.ASGRN[+15.995]C[+57.021]IDIDE.C	803		C[+57], N[+16]	633.271	2	1265.54	1265.54	0	-6	Specific	139.51	139.51	48.03	2.33	80	>Fibrillin-2 N-term	1	DW111518_7.5923.5923.2	controllerType=0 controllerNumber=1 scan=5923	17.7842
05535:2	1	D.ASGRN[+15.995]C[+57.021]IDIDE.C	803		C[+57], N[+16]	633.27	2	1265.53	1265.54	0	-7	Specific	210.95	210.95	63.78	2.58	80	>Fibrillin-2 N-term	1	DW111518_7.6088.6088.2	controllerType=0 controllerNumber=1 scan=6088	18.1693
05462:2	1	D.ASGRN[+15.995]C[+57.021]IDIDE.C	803		C[+57], N[+16]	633.271	2	1265.53	1265.54	0	-6.6	Specific	226.19	226.19	26.24	2.56	80	>Fibrillin-2 N-term	1	DW111518_7.6030.6030.2	controllerType=0 controllerNumber=1 scan=6030	18.0359
05397:2	1	D.ASGRN[+15.995]C[+57.021]IDIDE.C	803		C[+57], N[+16]	633.271	2	1265.53	1265.54	0	-6.8	Specific	261.78	261.78	64.25	2.37	80	>Fibrillin-2 N-term	1	DW111518_7.5975.5975.2	controllerType=0 controllerNumber=1 scan=5975	17.9085
08718:4	1	E.C[+57.021]LVNRLLC[+57.021]DNGLC[+57.021]RNTPGS[+162.053]YSC[+57.021]TC[+57.021]PPGYVFRTE.T	814	Hex(1)	C[+57]*5, S[+162]	1025.46	4	4098.83	4098.82	0	2.7	Specific	644.68	220.89	0	6.45	80	>Fibrillin-2 N-term	1	DW111518_7.8722.8722.4	controllerType=0 controllerNumber=1 scan=8722	24.2929
08781:4	1	E.C[+57.021]LVNRLLC[+57.021]DNGLC[+57.021]RNT[+162.053]PGSYSC[+57.021]TC[+57.021]PPGYVFRTE.T	814	Hex(1)	C[+57]*5, T[+162]	1025.72	4	4099.84	4098.82	1	3.3	Specific	661.34	661.34	0	9.02	80	>Fibrillin-2 N-term	1	DW111518_7.8776.8776.4	controllerType=0 controllerNumber=1 scan=8776	24.4158
08911:4	1	E.C[+57.021]LVNRLLC[+57.021]DN[+0.984]GLC[+57.021]RNT[+162.053]PGSYSC[+57.021]TC[+57.021]PPGYVFRTE.T	814	Hex(1)	C[+57]*5, N[+1], T[+162]	1025.71	4	4099.82	4099.81	0	3.3	Specific	641.11	641.11	0	8.02	80	>Fibrillin-2 N-term	1	DW111518_7.8886.8886.4	controllerType=0 controllerNumber=1 scan=8886	24.6709
05614:3	1	E.C[+57.021]ES[+426.137]NPC[+57.021]VNGAC[+57.021]RNNLGS[+162.053]FNC[+57.021]E.C	856	Hex(1)Pent(2),Hex(1)	C[+57]*4, S[+162][+426]	1016.39	3	3047.15	3047.15	0	1.6	Specific	631.52	536.11	4.84	8.33	80	>Fibrillin-2 N-term	1	DW111518_7.6155.6155.3	controllerType=0 controllerNumber=1 scan=6155	18.3257
05676:3	1	E.C[+57.021]ES[+162.053]NPC[+57.021]VNGAC[+57.021]RNNLGS[+426.137]FNC[+57.021]E.C	856	Hex(1),Hex(1)Pent(2)	C[+57]*4, S[+162][+426]	1016.39	3	3047.16	3047.15	0	2	Specific	671.34	440.75	0	9.33	80	>Fibrillin-2 N-term	1	DW111518_7.6207.6207.3	controllerType=0 controllerNumber=1 scan=6207	18.449
05989:3	1	E.C[+57.021]ES[+264.085]NPC[+57.021]VNGAC[+57.021]RNN[+0.984]LGS[+324.106]FNC[+57.021]E.C	856	Pent(2),Hex(2)	C[+57]*4, N[+1], S[+264][+324]	1016.71	3	3048.13	3048.13	0	-1.8	Specific	198.06	198.06	0	3.81	80	>Fibrillin-2 N-term	1	DW111518_7.6467.6467.3	controllerType=0 controllerNumber=1 scan=6467	19.0601
05910:3	1	E.C[+57.021]ES[+426.137]NPC[+57.021]VN[+0.984]GAC[+57.021]RNNLGS[+162.053]FNC[+57.021]E.C	856	Hex(1)Pent(2),Hex(1)	C[+57]*4, N[+1], S[+162][+426]	1016.72	3	3048.14	3048.13	0	3.3	Specific	544.13	544.13	0	6.62	80	>Fibrillin-2 N-term	1	DW111518_7.6405.6405.3	controllerType=0 controllerNumber=1 scan=6405	18.9149
05845:3	1	E.C[+57.021]ES[+162.053]NPC[+57.021]VN[+0.984]GAC[+57.021]RNNLGS[+426.137]FNC[+57.021]E.C	856	Hex(1),Hex(1)Pent(2)	C[+57]*4, N[+1], S[+162][+426]	1016.72	3	3048.15	3048.13	0	3.9	Specific	642.75	642.75	0	8.33	80	>Fibrillin-2 N-term	1	DW111518_7.6351.6351.3	controllerType=0 controllerNumber=1 scan=6351	18.7879
09534:4	1	E.C[+57.021]SPGSKLSSTGLIC[+57.021]IDSLKGTC[+57.021]WLNIQDSRC[+57.021]E.V	877		C[+57]*4	911.438	4	3642.73	3642.7	0	7.8	Specific	660.92	660.92	660.92	8.27	80	>Fibrillin-2 N-term	1	DW111518_7.9388.9388.4	controllerType=0 controllerNumber=1 scan=9388	25.8545
09812:4	1	E.C[+57.021]SPGSKLSSTGLIC[+57.021]IDSLKGTC[+57.021]WLNIQDSRC[+57.021]E.V	877		C[+57]*4	911.434	4	3642.71	3642.7	0	3.3	Specific	689.93	689.93	672.06	9.87	80	>Fibrillin-2 N-term	1	DW111518_7.9595.9595.4	controllerType=0 controllerNumber=1 scan=9595	26.3476
09738:4	1	E.C[+57.021]SPGSKLSSTGLIC[+57.021]IDSLKGTC[+57.021]WLNIQDSRC[+57.021]E.V	877		C[+57]*4	911.435	4	3642.72	3642.7	0	4.8	Specific	889.35	889.35	759.86	13.87	80	>Fibrillin-2 N-term	1	DW111518_7.9539.9539.4	controllerType=0 controllerNumber=1 scan=9539	26.2152
09680:4	1	E.C[+57.021]SPGSKLSSTGLIC[+57.021]IDSLKGTC[+57.021]WLNIQDSRC[+57.021]E.V	877		C[+57]*4	911.435	4	3642.72	3642.7	0	4.7	Specific	1114.77	1114.77	966.77	18.87	80	>Fibrillin-2 N-term	1	DW111518_7.9495.9495.4	controllerType=0 controllerNumber=1 scan=9495	26.1102
09608:4	1	E.C[+57.021]SPGSKLSSTGLIC[+57.021]IDSLKGTC[+57.021]WLNIQDSRC[+57.021]E.V	877		C[+57]*4	911.436	4	3642.72	3642.7	0	6.1	Specific	1215.93	1215.93	1065.93	19.87	80	>Fibrillin-2 N-term	1	DW111518_7.9440.9440.4	controllerType=0 controllerNumber=1 scan=9440	25.979
10985:4	1	E.C[+57.021][-17.027]SPGSKLSSTGLIC[+57.021]IDSLKGTC[+57.021]WLNIQDSRC[+57.021]E.V	877		C[-17][+57]*4	907.176	4	3625.68	3625.68	0	2.2	Specific	88.98	88.98	88.98	1.83	80	>Fibrillin-2 N-term	1	DW111518_7.10521.10521.4	controllerType=0 controllerNumber=1 scan=10521	28.5794
09703:4	1	E.C[+57.021]SPGSKLSSTGLIC[+57.021]IDSLKGTC[+57.021]W[+15.995]LNIQDSRC[+57.021]E.V	877		C[+57]*4, W[+16]	915.433	4	3658.71	3658.7	0	3.1	Specific	206.68	206.68	14.87	2.92	80	>Fibrillin-2 N-term	1	DW111518_7.9511.9511.4	controllerType=0 controllerNumber=1 scan=9511	26.1471
09565:4	1	E.C[+57.021]SPGSKLSSTGLIC[+57.021]ID[+15.995]SLKGTC[+57.021]W[+15.995]LNIQDSRC[+57.021]E.V	877		C[+57]*4, D[+16], W[+16]	919.436	4	3674.72	3674.69	0	8.1	Specific	200.56	200.56	90.43	1.31	80	>Fibrillin-2 N-term	1	DW111518_7.9410.9410.4	controllerType=0 controllerNumber=1 scan=9410	25.907
09636:4	1	E.C[+57.021]SPGSKLSSTGLIC[+57.021]ID[+15.995]SLKGTC[+57.021]W[+15.995]LNIQDSRC[+57.021]E.V	877		C[+57]*4, D[+16], W[+16]	919.432	4	3674.71	3674.69	0	4.1	Specific	366.1	366.1	37.5	5.09	80	>Fibrillin-2 N-term	1	DW111518_7.9464.9464.4	controllerType=0 controllerNumber=1 scan=9464	26.0359
06845:3	1	D.SLKGTC[+57.021]WLNIQDSRC[+57.021]E.V	893		C[+57]*2	656.309	3	1966.91	1966.91	0	0.8	Specific	478.02	478.02	478.02	6.65	80	>Fibrillin-2 N-term	1	DW111518_7.7178.7178.3	controllerType=0 controllerNumber=1 scan=7178	20.7037
04742:2	1	E.VNINGATLKSE.C	909			573.313	2	1145.62	1145.62	0	2.6	Specific	468.05	468.05	468.05	6.21	80	>Fibrillin-2 N-term	1	DW111518_7.5438.5438.2	controllerType=0 controllerNumber=1 scan=5438	16.6367
04675:2	1	E.VNINGATLKSE.C	909			573.312	2	1145.62	1145.62	0	-0.3	Specific	504.8	458.73	458.73	6.5	80	>Fibrillin-2 N-term	1	DW111518_7.5382.5382.2	controllerType=0 controllerNumber=1 scan=5382	16.5078
04612:2	1	E.VNINGATLKSE.C	909			573.312	2	1145.62	1145.62	0	0.9	Specific	512.98	504.98	504.98	6.5	80	>Fibrillin-2 N-term	1	DW111518_7.5330.5330.2	controllerType=0 controllerNumber=1 scan=5330	16.3862
05223:2	1	E.VNIN[+0.984]GATLKSE.C	909		N[+1]	573.805	2	1146.6	1146.6	0	2.6	Specific	429.35	429.35	279.31	6.02	80	>Fibrillin-2 N-term	1	DW111518_7.5832.5832.2	controllerType=0 controllerNumber=1 scan=5832	17.5682
05035:2	1	E.VNIN[+0.984]GATLKSE.C	909		N[+1]	573.804	2	1146.6	1146.6	0	0	Specific	465.05	415.69	316.03	6.21	80	>Fibrillin-2 N-term	1	DW111518_7.5669.5669.2	controllerType=0 controllerNumber=1 scan=5669	17.1869
05291:2	1	E.VNIN[+0.984]GATLKSE.C	909		N[+1]	573.806	2	1146.6	1146.6	0	4	Specific	499.32	498.41	308.75	6.5	80	>Fibrillin-2 N-term	1	DW111518_7.5888.5888.2	controllerType=0 controllerNumber=1 scan=5888	17.7012
05095:2	1	E.VNIN[+0.984]GATLKSE.C	909		N[+1]	573.804	2	1146.6	1146.6	0	0.2	Specific	512.76	365.5	297.94	6.5	80	>Fibrillin-2 N-term	1	DW111518_7.5722.5722.2	controllerType=0 controllerNumber=1 scan=5722	17.31
05161:2	1	E.VNIN[+0.984]GATLKSE.C	909		N[+1]	573.805	2	1146.6	1146.6	0	2.2	Specific	518.68	497	295.58	6.5	80	>Fibrillin-2 N-term	1	DW111518_7.5779.5779.2	controllerType=0 controllerNumber=1 scan=5779	17.4432
08063:3	1	E.VNINGATLKSEC[+57.021]C[+57.021]ATLGAAWGSPC[+57.021]ERC[+57.021]E.L	909		C[+57]*4	1037.8	3	3111.38	3111.38	0	2.5	Specific	414.88	414.88	414.88	6.84	80	>Fibrillin-2 N-term	1	DW111518_7.8149.8149.3	controllerType=0 controllerNumber=1 scan=8149	22.9532
08476:3	1	E.VNIN[+0.984]GATLKSEC[+57.021]C[+57.021]ATLGAAWGSPC[+57.021]ERC[+57.021]E.L	909		C[+57]*4, N[+1]	1038.12	3	3112.36	3112.36	0	-0.7	Specific	392.12	392.12	47.13	6.61	80	>Fibrillin-2 N-term	1	DW111518_7.8503.8503.3	controllerType=0 controllerNumber=1 scan=8503	23.7881
06849:3	1	E.C[+57.021]C[+57.021]ATLGAAWGSPC[+57.021]ERC[+57.021]E.L	920		C[+57]*4	662.265	3	1984.78	1984.78	0	1.8	Specific	532.52	532.52	532.52	6.89	80	>Fibrillin-2 N-term	1	DW111518_7.7181.7181.3	controllerType=0 controllerNumber=1 scan=7181	20.7102
06893:2	1	E.C[+57.021]C[+57.021]ATLGAAWGSPC[+57.021]ERC[+57.021]E.L	920		C[+57]*4	992.895	2	1984.78	1984.78	0	2.7	Specific	557.66	557.66	557.66	7.05	80	>Fibrillin-2 N-term	1	DW111518_7.7221.7221.2	controllerType=0 controllerNumber=1 scan=7221	20.8037
06713:3	1	E.C[+57.021]C[+57.021]ATLGAAWGSPC[+57.021]ERC[+57.021]E.L	920		C[+57]*4	662.265	3	1984.78	1984.78	0	2.3	Specific	586.19	586.19	586.19	7.6	80	>Fibrillin-2 N-term	1	DW111518_7.7068.7068.3	controllerType=0 controllerNumber=1 scan=7068	20.4528
06776:3	1	E.C[+57.021]C[+57.021]ATLGAAWGSPC[+57.021]ERC[+57.021]E.L	920		C[+57]*4	662.265	3	1984.78	1984.78	0	1.9	Specific	630.81	630.81	630.81	8.6	80	>Fibrillin-2 N-term	1	DW111518_7.7120.7120.3	controllerType=0 controllerNumber=1 scan=7120	20.5712
06700:2	1	E.C[+57.021]C[+57.021]ATLGAAWGSPC[+57.021]ERC[+57.021]E.L	920		C[+57]*4	992.889	2	1984.77	1984.78	0	-3.1	Specific	636.53	636.53	636.53	8.76	80	>Fibrillin-2 N-term	1	DW111518_7.7056.7056.2	controllerType=0 controllerNumber=1 scan=7056	20.425
06828:2	1	E.C[+57.021]C[+57.021]ATLGAAWGSPC[+57.021]ERC[+57.021]E.L	920		C[+57]*4	992.892	2	1984.78	1984.78	0	0	Specific	755.72	755.72	755.72	11.76	80	>Fibrillin-2 N-term	1	DW111518_7.7165.7165.2	controllerType=0 controllerNumber=1 scan=7165	20.6735
06763:2	1	E.C[+57.021]C[+57.021]ATLGAAWGSPC[+57.021]ERC[+57.021]E.L	920		C[+57]*4	992.894	2	1984.78	1984.78	0	1.9	Specific	883.75	844.01	844.01	13.76	80	>Fibrillin-2 N-term	1	DW111518_7.7108.7108.2	controllerType=0 controllerNumber=1 scan=7108	20.5442
09460:3	1	E.C[+57.021][-17.027]C[+57.021]ATLGAAWGSPC[+57.021]ERC[+57.021]E.L	920		C[-17][+57]*4	656.591	3	1967.76	1967.75	0	4.7	Specific	468.41	468.41	468.41	6.49	80	>Fibrillin-2 N-term	1	DW111518_7.9335.9335.3	controllerType=0 controllerNumber=1 scan=9335	25.7275
09473:2	1	E.C[+57.021][-17.027]C[+57.021]ATLGAAWGSPC[+57.021]ERC[+57.021]E.L	920		C[-17][+57]*4	984.388	2	1967.77	1967.75	0	9.1	Specific	604.84	604.84	604.84	7.34	80	>Fibrillin-2 N-term	1	DW111518_7.9345.9345.2	controllerType=0 controllerNumber=1 scan=9345	25.7512
06887:4	1	E.C[+57.021]EVFPGVC[+57.021]PN[+15.995]GRC[+57.021]VNS[+162.053]KGSFHC[+57.021]EC[+57.021]PE.G	959	Hex(1)	C[+57]*5, N[+16], S[+162]	816.083	4	3261.31	3261.32	0	-2.3	Specific	333.32	333.32	3.6	4.41	80	>Fibrillin-2 N-term	1	DW111518_7.7216.7216.4	controllerType=0 controllerNumber=1 scan=7216	20.7909
09502:3	1	E.GLTLDGTGRVC[+57.021]LDIRME.Q	985		C[+57]	635.992	3	1905.96	1905.95	0	4.4	Specific	296.57	296.57	296.57	3.81	80	>Fibrillin-2 N-term	1	DW111518_7.9366.9366.3	controllerType=0 controllerNumber=1 scan=9366	25.8019
09117:3	1	E.GLTLDGTGRVC[+57.021]LDIRME.Q	985		C[+57]	635.99	3	1905.96	1905.95	0	2.2	Specific	494.26	494.26	494.26	7.12	80	>Fibrillin-2 N-term	1	DW111518_7.9059.9059.3	controllerType=0 controllerNumber=1 scan=9059	25.0769
08896:3	1	E.GLTLDGTGRVC[+57.021]LDIRME.Q	985		C[+57]	635.991	3	1905.96	1905.95	0	3.8	Specific	629.36	629.36	629.36	8.93	80	>Fibrillin-2 N-term	1	DW111518_7.8872.8872.3	controllerType=0 controllerNumber=1 scan=8872	24.6384
08834:3	1	E.GLTLDGTGRVC[+57.021]LDIRME.Q	985		C[+57]	635.991	3	1905.96	1905.95	0	4.1	Specific	635.13	635.13	635.13	8.93	80	>Fibrillin-2 N-term	1	DW111518_7.8821.8821.3	controllerType=0 controllerNumber=1 scan=8821	24.5178
08961:3	1	E.GLTLDGTGRVC[+57.021]LDIRME.Q	985		C[+57]	635.99	3	1905.96	1905.95	0	2.2	Specific	673.01	673.01	673.01	9.93	80	>Fibrillin-2 N-term	1	DW111518_7.8926.8926.3	controllerType=0 controllerNumber=1 scan=8926	24.7663
07861:3	1	E.GLTLDGTGRVC[+57.021]LDIRM[+15.995]E.Q	985		C[+57], M[+16]	641.322	3	1921.95	1921.95	0	1.7	Specific	432.96	432.96	48.16	5.38	80	>Fibrillin-2 N-term	1	DW111518_7.7996.7996.3	controllerType=0 controllerNumber=1 scan=7996	22.5938
06725:2	1	E.QC[+57.021]YLKWDE.D	1002		C[+57]	571.254	2	1141.5	1141.5	0	1.4	Specific	511.75	206.41	206.41	2.66	80	>Fibrillin-2 N-term	1	DW111518_7.7078.7078.2	controllerType=0 controllerNumber=1 scan=7078	20.475
07190:5	1	E.TLC[+57.021]PRGAGFANRGDVLTGRPFYKDINE.C	1050		C[+57]	605.71	5	3024.52	3024.51	0	3.1	Specific	186	186	186	2.53	80	>Fibrillin-2 N-term	1	DW111518_7.7456.7456.5	controllerType=0 controllerNumber=1 scan=7456	21.3518
06904:4	1	E.TLC[+57.021]PRGAGFANRGDVLTGRPFYKDINE.C	1050		C[+57]	756.885	4	3024.52	3024.51	0	2.1	Specific	297.46	216.45	216.45	2.4	80	>Fibrillin-2 N-term	1	DW111518_7.7232.7232.4	controllerType=0 controllerNumber=1 scan=7232	20.829
07036:4	1	E.TLC[+57.021]PRGAGFANRGDVLTGRPFYKDINE.C	1050		C[+57]	756.885	4	3024.52	3024.51	0	2.1	Specific	303.36	223.92	223.92	2.38	80	>Fibrillin-2 N-term	1	DW111518_7.7340.7340.4	controllerType=0 controllerNumber=1 scan=7340	21.0802
07106:5	1	E.TLC[+57.021]PRGAGFANRGDVLTGRPFYKDINE.C	1050		C[+57]	605.71	5	3024.52	3024.51	0	3.1	Specific	303.83	303.83	303.83	3.71	80	>Fibrillin-2 N-term	1	DW111518_7.7394.7394.5	controllerType=0 controllerNumber=1 scan=7394	21.2071
06967:4	1	E.TLC[+57.021]PRGAGFANRGDVLTGRPFYKDINE.C	1050		C[+57]	756.884	4	3024.51	3024.51	0	1.3	Specific	325.42	202.96	202.96	2.64	80	>Fibrillin-2 N-term	1	DW111518_7.7285.7285.4	controllerType=0 controllerNumber=1 scan=7285	20.9527
06903:5	1	E.TLC[+57.021]PRGAGFANRGDVLTGRPFYKDINE.C	1050		C[+57]	605.709	5	3024.52	3024.51	0	2.2	Specific	403.29	403.29	403.29	5.58	80	>Fibrillin-2 N-term	1	DW111518_7.7231.7231.5	controllerType=0 controllerNumber=1 scan=7231	20.8269
06966:5	1	E.TLC[+57.021]PRGAGFANRGDVLTGRPFYKDINE.C	1050		C[+57]	605.709	5	3024.51	3024.51	0	1.3	Specific	408.64	408.64	408.64	5.58	80	>Fibrillin-2 N-term	1	DW111518_7.7284.7284.5	controllerType=0 controllerNumber=1 scan=7284	20.9506
07035:5	1	E.TLC[+57.021]PRGAGFANRGDVLTGRPFYKDINE.C	1050		C[+57]	605.709	5	3024.52	3024.51	0	2	Specific	425.63	425.63	425.63	5.58	80	>Fibrillin-2 N-term	1	DW111518_7.7339.7339.5	controllerType=0 controllerNumber=1 scan=7339	21.078
06326:2	1	E.C[+57.021]EC[+57.021]FEGYE.S	1140		C[+57]*2	547.185	2	1093.36	1093.36	0	2.5	Specific	323.39	203.35	203.35	2.06	80	>Fibrillin-2 N-term	1	DW111518_7.6749.6749.2	controllerType=0 controllerNumber=1 scan=6749	19.7169
06390:2	1	E.C[+57.021]EC[+57.021]FEGYE.S	1140		C[+57]*2	547.185	2	1093.36	1093.36	0	1.8	Specific	352.51	258.58	258.58	2.34	80	>Fibrillin-2 N-term	1	DW111518_7.6800.6800.2	controllerType=0 controllerNumber=1 scan=6800	19.8379
04836:3	1	E.C[+57.021]ERNPLLC[+57.021]RGGTC[+57.021]VNTE.G	1162		C[+57]*3	679.309	3	2035.91	2035.91	0	1.2	Specific	121.8	121.8	121.8	1.65	80	>Fibrillin-2 N-term	1	DW111518_7.5513.5513.3	controllerType=0 controllerNumber=1 scan=5513	16.8158
04766:3	1	E.C[+57.021]ERNPLLC[+57.021]RGGTC[+57.021]VNTE.G	1162		C[+57]*3	679.308	3	2035.91	2035.91	0	0.1	Specific	127.89	127.89	127.89	1.65	80	>Fibrillin-2 N-term	1	DW111518_7.5460.5460.3	controllerType=0 controllerNumber=1 scan=5460	16.6894
04392:3	1	E.RNPLLC[+57.021]RGGTC[+57.021]VNTE.G	1164		C[+57]*2	582.952	3	1746.84	1746.84	0	2.8	Specific	152.98	152.98	152.98	1.7	80	>Fibrillin-2 N-term	1	DW111518_7.5146.5146.3	controllerType=0 controllerNumber=1 scan=5146	15.9536
04031:3	1	E.RNPLLC[+57.021]RGGTC[+57.021]VNTE.G	1164		C[+57]*2	582.952	3	1746.84	1746.84	0	2.1	Specific	165.46	165.46	165.46	1.65	80	>Fibrillin-2 N-term	1	DW111518_7.4858.4858.3	controllerType=0 controllerNumber=1 scan=4858	15.2774
04375:3	1	E.RNPLLC[+57.021]RGGTC[+57.021]VNTE.G	1164		C[+57]*2	582.951	3	1746.84	1746.84	0	-0.1	Specific	224.37	207.54	207.54	1.84	80	>Fibrillin-2 N-term	1	DW111518_7.5133.5133.3	controllerType=0 controllerNumber=1 scan=5133	15.923
04303:3	1	E.RNPLLC[+57.021]RGGTC[+57.021]VNTE.G	1164		C[+57]*2	582.952	3	1746.84	1746.84	0	3	Specific	332.74	243.23	243.23	2.53	80	>Fibrillin-2 N-term	1	DW111518_7.5075.5075.3	controllerType=0 controllerNumber=1 scan=5075	15.7878
04093:3	1	E.RNPLLC[+57.021]RGGTC[+57.021]VNTE.G	1164		C[+57]*2	582.951	3	1746.84	1746.84	0	-0.2	Specific	332.82	241.71	241.71	2.53	80	>Fibrillin-2 N-term	1	DW111518_7.4910.4910.3	controllerType=0 controllerNumber=1 scan=4910	15.4002
04229:3	1	E.RNPLLC[+57.021]RGGTC[+57.021]VNTE.G	1164		C[+57]*2	582.952	3	1746.84	1746.84	0	1.8	Specific	337.23	248.56	248.56	2.53	80	>Fibrillin-2 N-term	1	DW111518_7.5020.5020.3	controllerType=0 controllerNumber=1 scan=5020	15.6584
04161:3	1	E.RNPLLC[+57.021]RGGTC[+57.021]VNTE.G	1164		C[+57]*2	582.952	3	1746.84	1746.84	0	2.7	Specific	379.65	289.54	289.54	2.54	80	>Fibrillin-2 N-term	1	DW111518_7.4965.4965.3	controllerType=0 controllerNumber=1 scan=4965	15.5291
04125:3	1	E.RNPLLC[+57.021]RGGTC[+57.021]VN[+15.995]TE.G	1164		C[+57]*2, N[+16]	588.283	3	1762.83	1762.83	0	1.3	Specific	130.58	130.58	130.58	1.43	80	>Fibrillin-2 N-term	1	DW111518_7.4935.4935.3	controllerType=0 controllerNumber=1 scan=4935	15.4583
04188:3	1	E.RNPLLC[+57.021]RGGTC[+57.021]VN[+15.995]TE.G	1164		C[+57]*2, N[+16]	588.283	3	1762.83	1762.83	0	0.3	Specific	178.99	178.99	178.99	1.7	80	>Fibrillin-2 N-term	1	DW111518_7.4987.4987.3	controllerType=0 controllerNumber=1 scan=4987	15.5806
04276:3	1	E.RNPLLC[+57.021]RGGT[+146.058]C[+57.021]VNTE.G	1164	Fuc(1)	C[+57]*2, T[+146]	631.637	3	1892.9	1892.9	0	0	Specific	180.72	180.72	8	1.51	80	>Fibrillin-2 N-term	1	DW111518_7.5055.5055.3	controllerType=0 controllerNumber=1 scan=5055	15.7402
04345:3	1	E.RNPLLC[+57.021]RGGT[+146.058]C[+57.021]VNTE.G	1164	Fuc(1)	C[+57]*2, T[+146]	631.638	3	1892.9	1892.9	0	2.2	Specific	201.1	201.1	8	1.84	80	>Fibrillin-2 N-term	1	DW111518_7.5108.5108.3	controllerType=0 controllerNumber=1 scan=5108	15.8652
06175:4	1	E.RNPLLC[+57.021]RGGT[+162.053]C[+57.021]VN[+0.984]TEGSFQC[+57.021]DC[+57.021]PLGHE.L	1164	Hex(1)	C[+57]*4, N[+1], T[+162]	825.113	4	3297.43	3297.4	0	8.2	Specific	220.56	220.56	4.4	1.94	80	>Fibrillin-2 N-term	1	DW111518_7.6621.6621.4	controllerType=0 controllerNumber=1 scan=6621	19.4156
05259:2	1	E.GS[+162.053]FQC[+57.021]DC[+57.021]PLGHE.L	1179	Hex(1)	C[+57]*2, S[+162]	784.805	2	1568.6	1568.6	0	1.9	Specific	322.32	322.32	270.1	5.1	80	>Fibrillin-2 N-term	1	DW111518_7.5861.5861.2	controllerType=0 controllerNumber=1 scan=5861	17.6358
05066:2	1	E.GS[+162.053]FQC[+57.021]DC[+57.021]PLGHE.L	1179	Hex(1)	C[+57]*2, S[+162]	784.804	2	1568.6	1568.6	0	0.5	Specific	472.69	414.77	275.67	6.74	80	>Fibrillin-2 N-term	1	DW111518_7.5694.5694.2	controllerType=0 controllerNumber=1 scan=5694	17.2432
05184:2	1	E.GS[+162.053]FQC[+57.021]DC[+57.021]PLGHE.L	1179	Hex(1)	C[+57]*2, S[+162]	784.806	2	1568.61	1568.6	0	4	Specific	512.92	366.57	330.56	7.04	80	>Fibrillin-2 N-term	1	DW111518_7.5799.5799.2	controllerType=0 controllerNumber=1 scan=5799	17.4899
05118:2	1	E.GS[+162.053]FQC[+57.021]DC[+57.021]PLGHE.L	1179	Hex(1)	C[+57]*2, S[+162]	784.803	2	1568.6	1568.6	0	0.4	Specific	524.44	353.95	317.55	6.11	80	>Fibrillin-2 N-term	1	DW111518_7.5745.5745.2	controllerType=0 controllerNumber=1 scan=5745	17.3628
05101:2	1	E.GS[+162.053]FQC[+57.021]D[+15.995]C[+57.021]PLGHE.L	1179	Hex(1)	C[+57]*2, D[+16], S[+162]	792.798	2	1584.59	1584.59	0	-3.3	Specific	92.46	92.46	92.46	1.76	80	>Fibrillin-2 N-term	1	DW111518_7.5726.5726.2	controllerType=0 controllerNumber=1 scan=5726	17.3186
04463:2	1	E.YRC[+57.021]LC[+57.021]YD.G	1306		C[+57]*2	525.213	2	1049.42	1049.42	0	0.6	Specific	435.36	435.36	435.36	3.81	80	>Fibrillin-2 N-term	1	DW111518_7.5201.5201.2	controllerType=0 controllerNumber=1 scan=5201	16.0813
04517:2	1	E.YRC[+57.021]LC[+57.021]YD.G	1306		C[+57]*2	525.213	2	1049.42	1049.42	0	1.5	Specific	443.5	443.5	443.5	3.86	80	>Fibrillin-2 N-term	1	DW111518_7.5250.5250.2	controllerType=0 controllerNumber=1 scan=5250	16.1983
09669:2	1	E.C[+57.021]DLNSNIC[+57.021]MFGEC[+57.021]E.N	1329		C[+57]*3	874.827	2	1748.65	1748.64	0	4.4	Specific	283.72	91.08	91.08	2.47	80	>Fibrillin-2 N-term	1	DW111518_7.9486.9486.2	controllerType=0 controllerNumber=1 scan=9486	26.0879
09740:2	1	E.C[+57.021]DLNSNIC[+57.021]MFGEC[+57.021]E.N	1329		C[+57]*3	874.828	2	1748.65	1748.64	0	5.8	Specific	470.8	273.01	273.01	3.15	80	>Fibrillin-2 N-term	1	DW111518_7.9540.9540.2	controllerType=0 controllerNumber=1 scan=9540	26.2173
05827:5	1	E.C[+57.021]EIGAHN[+0.984]C[+57.021]DMHAS[+162.053]C[+57.021]LNIPGSFKC[+57.021]SC[+57.021]RE.G	1371	Hex(1)	C[+57]*5, N[+1], S[+162]	675.479	5	3373.36	3373.35	0	4.9	Specific	134.67	134.67	5.65	2.73	80	>Fibrillin-2 N-term	1	DW111518_7.6335.6335.5	controllerType=0 controllerNumber=1 scan=6335	18.7488
05753:5	1	E.IGAHNC[+57.021]DMHASC[+57.021]LNIPGSFKC[+57.021]SC[+57.021]RE.G	1373		C[+57]*4	585.055	5	2921.24	2921.24	0	2.8	Specific	422.15	422.15	422.15	6.5	80	>Fibrillin-2 N-term	1	DW111518_7.6273.6273.5	controllerType=0 controllerNumber=1 scan=6273	18.6043
05552:4	1	E.IGAHNC[+57.021]DMHASC[+57.021]LNIPGSFKC[+57.021]SC[+57.021]RE.G	1373		C[+57]*4	731.067	4	2921.25	2921.24	0	3.1	Specific	507.99	507.99	507.99	6.72	80	>Fibrillin-2 N-term	1	DW111518_7.6101.6101.4	controllerType=0 controllerNumber=1 scan=6101	18.1994
05624:5	1	E.IGAHNC[+57.021]DMHASC[+57.021]LNIPGSFKC[+57.021]SC[+57.021]RE.G	1373		C[+57]*4	585.055	5	2921.24	2921.24	0	2.6	Specific	654.47	654.47	654.47	9.8	80	>Fibrillin-2 N-term	1	DW111518_7.6162.6162.5	controllerType=0 controllerNumber=1 scan=6162	18.3432
05692:5	1	E.IGAHNC[+57.021]DMHASC[+57.021]LNIPGSFKC[+57.021]SC[+57.021]RE.G	1373		C[+57]*4	585.053	5	2921.24	2921.24	0	-0.1	Specific	657.36	657.36	657.36	9.8	80	>Fibrillin-2 N-term	1	DW111518_7.6219.6219.5	controllerType=0 controllerNumber=1 scan=6219	18.4769
05741:4	1	E.IGAHNC[+57.021]DMHASC[+57.021]LNIPGSFKC[+57.021]SC[+57.021]RE.G	1373		C[+57]*4	731.065	4	2921.24	2921.24	0	0.5	Specific	664.92	664.92	664.92	9.53	80	>Fibrillin-2 N-term	1	DW111518_7.6261.6261.4	controllerType=0 controllerNumber=1 scan=6261	18.5763
05561:5	1	E.IGAHNC[+57.021]DMHASC[+57.021]LNIPGSFKC[+57.021]SC[+57.021]RE.G	1373		C[+57]*4	585.053	5	2921.24	2921.24	0	-0.3	Specific	668.66	668.66	668.66	9.8	80	>Fibrillin-2 N-term	1	DW111518_7.6109.6109.5	controllerType=0 controllerNumber=1 scan=6109	18.2186
05674:4	1	E.IGAHNC[+57.021]DMHASC[+57.021]LNIPGSFKC[+57.021]SC[+57.021]RE.G	1373		C[+57]*4	731.064	4	2921.24	2921.24	0	-0.2	Specific	992.94	992.94	992.94	15.53	80	>Fibrillin-2 N-term	1	DW111518_7.6206.6206.4	controllerType=0 controllerNumber=1 scan=6206	18.4468
05609:4	1	E.IGAHNC[+57.021]DMHASC[+57.021]LNIPGSFKC[+57.021]SC[+57.021]RE.G	1373		C[+57]*4	731.066	4	2921.24	2921.24	0	1.4	Specific	1061.76	1061.76	1061.76	17.53	80	>Fibrillin-2 N-term	1	DW111518_7.6151.6151.4	controllerType=0 controllerNumber=1 scan=6151	18.317
05605:4	1	E.IGAHNC[+57.021]DMHAS[+162.053]C[+57.021]LNIPGSFKC[+57.021]SC[+57.021]RE.G	1373	Hex(1)	C[+57]*4, S[+162]	771.58	4	3083.3	3083.29	0	2.8	Specific	358.91	358.91	6.92	5.07	80	>Fibrillin-2 N-term	1	DW111518_7.6147.6147.4	controllerType=0 controllerNumber=1 scan=6147	18.3064
05386:5	1	E.IGAHNC[+57.021]DMHAS[+162.053]C[+57.021]LNIPGSFKC[+57.021]SC[+57.021]RE.G	1373	Hex(1)	C[+57]*4, S[+162]	617.466	5	3083.3	3083.29	0	4	Specific	555.78	555.78	6.92	7.08	80	>Fibrillin-2 N-term	1	DW111518_7.5967.5967.5	controllerType=0 controllerNumber=1 scan=5967	17.889
05449:5	1	E.IGAHNC[+57.021]DMHAS[+162.053]C[+57.021]LNIPGSFKC[+57.021]SC[+57.021]RE.G	1373	Hex(1)	C[+57]*4, S[+162]	617.464	5	3083.29	3083.29	0	0.6	Specific	716.05	716.05	2.11	10.8	80	>Fibrillin-2 N-term	1	DW111518_7.6019.6019.5	controllerType=0 controllerNumber=1 scan=6019	18.0101
05463:4	1	E.IGAHNC[+57.021]DMHASC[+57.021]LNIPGS[+162.053]FKC[+57.021]SC[+57.021]RE.G	1373	Hex(1)	C[+57]*4, S[+162]	771.58	4	3083.3	3083.29	0	2.4	Specific	885.22	885.22	4.8	13.53	80	>Fibrillin-2 N-term	1	DW111518_7.6031.6031.4	controllerType=0 controllerNumber=1 scan=6031	18.0381
05400:4	1	E.IGAHNC[+57.021]DMHASC[+57.021]LNIPGS[+162.053]FKC[+57.021]SC[+57.021]RE.G	1373	Hex(1)	C[+57]*4, S[+162]	771.58	4	3083.3	3083.29	0	2.4	Specific	905.39	905.39	4.8	14.53	80	>Fibrillin-2 N-term	1	DW111518_7.5978.5978.4	controllerType=0 controllerNumber=1 scan=5978	17.915
05531:4	1	E.IGAHNC[+57.021]DMHASC[+57.021]LNIPGS[+162.053]FKC[+57.021]SC[+57.021]RE.G	1373	Hex(1)	C[+57]*4, S[+162]	771.578	4	3083.29	3083.29	0	-0.2	Specific	939	939	4.8	14.53	80	>Fibrillin-2 N-term	1	DW111518_7.6085.6085.4	controllerType=0 controllerNumber=1 scan=6085	18.1628
05339:5	1	E.IGAHNC[+57.021]DMHAS[+162.053]C[+57.021]LN[+15.995]IPGSFKC[+57.021]SC[+57.021]RE.G	1373	Hex(1)	C[+57]*4, N[+16], S[+162]	620.666	5	3099.3	3099.28	0	4.9	Specific	95.16	95.16	5.01	1.57	80	>Fibrillin-2 N-term	1	DW111518_7.5927.5927.5	controllerType=0 controllerNumber=1 scan=5927	17.7929
05537:5	1	E.IGAHNC[+57.021]DMHAS[+162.053]C[+57.021]LN[+15.995]IPGSFKC[+57.021]SC[+57.021]RE.G	1373	Hex(1)	C[+57]*4, N[+16], S[+162]	620.662	5	3099.28	3099.28	0	-1.1	Specific	95.28	95.28	6.92	1.72	80	>Fibrillin-2 N-term	1	DW111518_7.6089.6089.6	controllerType=0 controllerNumber=1 scan=6089	18.1715
04357:5	1	E.IGAHN[+15.995]C[+57.021]DMHAS[+203.079]C[+57.021]LNIPGSFKC[+57.021]SC[+57.021]RE.G	1373	HexNAc(1)	C[+57]*4, N[+16], S[+203]	628.869	5	3140.32	3140.31	0	2	Specific	141.35	141.35	0	2.12	80	>Fibrillin-2 N-term	1	DW111518_7.5119.5119.5	controllerType=0 controllerNumber=1 scan=5119	15.8908
04356:4	1	E.IGAH[+15.995]NC[+57.021]DMHAS[+203.079]C[+57.021]LNIPGSFKC[+57.021]SC[+57.021]RE.G	1373	HexNAc(1)	C[+57]*4, H[+16], S[+203]	785.835	4	3140.32	3140.31	0	2.8	Specific	157.97	157.97	0	2.37	80	>Fibrillin-2 N-term	1	DW111518_7.5117.5117.4	controllerType=0 controllerNumber=1 scan=5117	15.8845
04223:5	1	E.IGAHNC[+57.021]D[+15.995]MHAS[+203.079]C[+57.021]LNIPGSFKC[+57.021]SC[+57.021]RE.G	1373	HexNAc(1)	C[+57]*4, D[+16], S[+203]	628.869	5	3140.31	3140.31	0	1.1	Specific	213.55	213.55	6.3	2.85	80	>Fibrillin-2 N-term	1	DW111518_7.5014.5014.5	controllerType=0 controllerNumber=1 scan=5014	15.6435
04288:5	1	E.IGAHNC[+57.021]D[+15.995]MHAS[+203.079]C[+57.021]LNIPGSFKC[+57.021]SC[+57.021]RE.G	1373	HexNAc(1)	C[+57]*4, D[+16], S[+203]	628.869	5	3140.32	3140.31	0	2.1	Specific	222.3	222.3	6.15	2.85	80	>Fibrillin-2 N-term	1	DW111518_7.5064.5064.5	controllerType=0 controllerNumber=1 scan=5064	15.7621
04931:4	1	E.IGAHNC[+57.021]DMH[+15.995]ASC[+57.021]LNIPGS[+162.053]FKC[+57.021]SC[+57.021]RE.G	1373	Hex(1)	C[+57]*4, H[+16], S[+162]	775.578	4	3099.29	3099.28	0	2.3	Specific	256.12	256.12	4	4.25	80	>Fibrillin-2 N-term	1	DW111518_7.5586.5586.4	controllerType=0 controllerNumber=1 scan=5586	16.9891
04206:4	1	E.IGAHNC[+57.021]D[+15.995]MHAS[+203.079]C[+57.021]LNIPGSFKC[+57.021]SC[+57.021]RE.G	1373	HexNAc(1)	C[+57]*4, D[+16], S[+203]	785.834	4	3140.31	3140.31	0	0.5	Specific	258.13	258.13	0	4.25	80	>Fibrillin-2 N-term	1	DW111518_7.5001.5001.4	controllerType=0 controllerNumber=1 scan=5001	15.6135
04950:5	1	E.IGAHNC[+57.021]DMH[+15.995]AS[+162.053]C[+57.021]LNIPGSFKC[+57.021]SC[+57.021]RE.G	1373	Hex(1)	C[+57]*4, H[+16], S[+162]	620.662	5	3099.28	3099.28	0	-1.6	Specific	331.75	331.75	0.46	5.33	80	>Fibrillin-2 N-term	1	DW111518_7.5601.5601.5	controllerType=0 controllerNumber=1 scan=5601	17.0263
04279:4	1	E.IGAHNC[+57.021]D[+15.995]MHAS[+203.079]C[+57.021]LNIPGSFKC[+57.021]SC[+57.021]RE.G	1373	HexNAc(1)	C[+57]*4, D[+16], S[+203]	785.833	4	3140.31	3140.31	0	0.4	Specific	340.76	340.76	11.72	5.07	80	>Fibrillin-2 N-term	1	DW111518_7.5057.5057.4	controllerType=0 controllerNumber=1 scan=5057	15.7445
05395:5	1	E.IGAHNC[+57.021]DMHAS[+162.053]C[+57.021]LN[+15.995]IPGSFKC[+57.021]SC[+57.021]RE.G	1373	Hex(1)	C[+57]*4, N[+16], S[+162]	620.665	5	3099.3	3099.28	0	4.4	Specific	545.99	545.99	6.92	7.08	80	>Fibrillin-2 N-term	1	DW111518_7.5972.5972.5	controllerType=0 controllerNumber=1 scan=5972	17.8999
05448:4	1	E.IGAHNC[+57.021]DMHASC[+57.021]LN[+15.995]IPGS[+162.053]FKC[+57.021]SC[+57.021]RE.G	1373	Hex(1)	C[+57]*4, N[+16], S[+162]	775.576	4	3099.28	3099.28	0	-0.3	Specific	554.13	554.13	4.8	6.82	80	>Fibrillin-2 N-term	1	DW111518_7.6017.6017.4	controllerType=0 controllerNumber=1 scan=6017	18.0036
05455:5	1	E.IGAHNC[+57.021]DMHASC[+57.021]LN[+15.995]IPGS[+162.053]FKC[+57.021]SC[+57.021]RE.G	1373	Hex(1)	C[+57]*4, N[+16], S[+162]	620.662	5	3099.28	3099.28	0	-0.6	Specific	609.99	609.99	0.24	8.8	80	>Fibrillin-2 N-term	1	DW111518_7.6024.6024.5	controllerType=0 controllerNumber=1 scan=6024	18.0209
08297:3	1	E.NINLC[+57.021]EN[+0.984]GQC[+57.021]LNVPGAYRC[+57.021]EC[+57.021]E.M	1456		C[+57]*4, N[+1]	891.042	3	2671.11	2671.1	0	4.1	Specific	298.11	298.11	0	3.69	80	>Fibrillin-2 N-term	1	DW111518_7.8346.8346.3	controllerType=0 controllerNumber=1 scan=8346	23.4166
05601:2	1	E.NGQC[+57.021]LN[+15.995]VPGAYRC[+57.021]E.C	1462		C[+57]*2, N[+16]	827.359	2	1653.71	1653.71	0	0.2	Specific	455.07	455.07	306.44	6.21	80	>Fibrillin-2 N-term	1	DW111518_7.6144.6144.2	controllerType=0 controllerNumber=1 scan=6144	18.2999
05662:2	1	E.NGQC[+57.021]LN[+15.995]VPGAYRC[+57.021]E.C	1462		C[+57]*2, N[+16]	827.361	2	1653.71	1653.71	0	2	Specific	479.38	479.38	298.85	6.21	80	>Fibrillin-2 N-term	1	DW111518_7.6196.6196.2	controllerType=0 controllerNumber=1 scan=6196	18.4228
05924:2	1	E.NGQC[+57.021]LNVPGAYRC[+57.021]EC[+57.021]E.M	1462		C[+57]*3	963.9	2	1926.79	1926.79	0	2.2	Specific	394.85	394.85	394.85	6.23	80	>Fibrillin-2 N-term	1	DW111518_7.6416.6416.2	controllerType=0 controllerNumber=1 scan=6416	18.9411
05783:3	1	E.NGQC[+57.021]LNVPGAYRC[+57.021]EC[+57.021]E.M	1462		C[+57]*3	642.936	3	1926.79	1926.79	0	2.3	Specific	397.04	397.04	397.04	6.07	80	>Fibrillin-2 N-term	1	DW111518_7.6296.6296.3	controllerType=0 controllerNumber=1 scan=6296	18.6581
05915:3	1	E.NGQC[+57.021]LNVPGAYRC[+57.021]EC[+57.021]E.M	1462		C[+57]*3	642.936	3	1926.79	1926.79	0	1.6	Specific	461.28	461.28	461.28	6.49	80	>Fibrillin-2 N-term	1	DW111518_7.6408.6408.3	controllerType=0 controllerNumber=1 scan=6408	18.9214
05795:2	1	E.NGQC[+57.021]LNVPGAYRC[+57.021]EC[+57.021]E.M	1462		C[+57]*3	963.899	2	1926.79	1926.79	0	0.9	Specific	469.85	469.85	469.85	6.65	80	>Fibrillin-2 N-term	1	DW111518_7.6307.6307.2	controllerType=0 controllerNumber=1 scan=6307	18.6845
05842:3	1	E.NGQC[+57.021]LNVPGAYRC[+57.021]EC[+57.021]E.M	1462		C[+57]*3	642.936	3	1926.79	1926.79	0	1.9	Specific	497.68	405.33	405.33	6.79	80	>Fibrillin-2 N-term	1	DW111518_7.6349.6349.3	controllerType=0 controllerNumber=1 scan=6349	18.7836
05857:2	1	E.NGQC[+57.021]LNVPGAYRC[+57.021]EC[+57.021]E.M	1462		C[+57]*3	963.902	2	1926.8	1926.79	0	3.9	Specific	527.54	527.54	527.54	7.05	80	>Fibrillin-2 N-term	1	DW111518_7.6361.6361.2	controllerType=0 controllerNumber=1 scan=6361	18.8117
05856:3	1	E.NGQC[+57.021]LN[+15.995]VPGAYRC[+57.021]EC[+57.021]E.M	1462		C[+57]*3, N[+16]	648.268	3	1942.79	1942.78	0	2.6	Specific	427.07	427.07	99.04	6.3	80	>Fibrillin-2 N-term	1	DW111518_7.6360.6360.3	controllerType=0 controllerNumber=1 scan=6360	18.8095
05738:3	1	E.NGQC[+57.021]LN[+15.995]VPGAYRC[+57.021]EC[+57.021]E.M	1462		C[+57]*3, N[+16]	648.267	3	1942.79	1942.78	0	1.7	Specific	454.7	454.7	97.33	6.49	80	>Fibrillin-2 N-term	1	DW111518_7.6258.6258.3	controllerType=0 controllerNumber=1 scan=6258	18.5678
05744:2	1	E.NGQC[+57.021]LN[+15.995]VPGAYRC[+57.021]EC[+57.021]E.M	1462		C[+57]*3, N[+16]	971.897	2	1942.79	1942.78	0	1.8	Specific	456.51	456.51	232.45	6.65	80	>Fibrillin-2 N-term	1	DW111518_7.6263.6263.2	controllerType=0 controllerNumber=1 scan=6263	18.5806
06978:3	1	E.N[+0.984]GQC[+57.021]LNVPGAYRC[+57.021]EC[+57.021]E.M	1462		C[+57]*3, N[+1]	643.264	3	1927.78	1927.77	0	2.7	Specific	475.15	475.15	115.64	6.49	80	>Fibrillin-2 N-term	1	DW111518_7.7292.7292.3	controllerType=0 controllerNumber=1 scan=7292	20.9672
05868:2	1	E.NGQC[+57.021]LN[+15.995]VPGAYRC[+57.021]EC[+57.021]E.M	1462		C[+57]*3, N[+16]	971.897	2	1942.79	1942.78	0	1.7	Specific	477.14	477.14	234.6	6.65	80	>Fibrillin-2 N-term	1	DW111518_7.6371.6371.2	controllerType=0 controllerNumber=1 scan=6371	18.8353
05793:3	1	E.NGQC[+57.021]LN[+15.995]VPGAYRC[+57.021]EC[+57.021]E.M	1462		C[+57]*3, N[+16]	648.268	3	1942.79	1942.78	0	2.2	Specific	502.75	345.04	121.01	5.76	80	>Fibrillin-2 N-term	1	DW111518_7.6305.6305.3	controllerType=0 controllerNumber=1 scan=6305	18.6801
06909:3	1	E.N[+0.984]GQC[+57.021]LNVPGAYRC[+57.021]EC[+57.021]E.M	1462		C[+57]*3, N[+1]	643.264	3	1927.78	1927.77	0	1.8	Specific	513.44	513.44	115.87	6.79	80	>Fibrillin-2 N-term	1	DW111518_7.7234.7234.3	controllerType=0 controllerNumber=1 scan=7234	20.8334
06941:2	1	E.N[+0.984]GQC[+57.021]LNVPGAYRC[+57.021]EC[+57.021]E.M	1462		C[+57]*3, N[+1]	964.391	2	1927.77	1927.77	0	0.9	Specific	529.01	529.01	179.92	7.05	80	>Fibrillin-2 N-term	1	DW111518_7.7265.7265.2	controllerType=0 controllerNumber=1 scan=7265	20.9059
05804:2	1	E.NGQC[+57.021]LN[+15.995]VPGAYRC[+57.021]EC[+57.021]E.M	1462		C[+57]*3, N[+16]	971.898	2	1942.79	1942.78	0	2.9	Specific	581.74	581.74	250.92	7.76	80	>Fibrillin-2 N-term	1	DW111518_7.6316.6316.2	controllerType=0 controllerNumber=1 scan=6316	18.706
06906:3	1	E.N[+0.984]GQC[+57.021]LN[+15.995]VPGAYRC[+57.021]EC[+57.021]E.M	1462		C[+57]*3, N[+1][+16]	648.597	3	1943.78	1943.77	0	3.9	Specific	440.26	440.26	107.02	6.49	80	>Fibrillin-2 N-term	1	DW111518_7.7233.7233.3	controllerType=0 controllerNumber=1 scan=7233	20.8312
06843:3	1	E.N[+0.984]GQC[+57.021]LN[+15.995]VPGAYRC[+57.021]EC[+57.021]E.M	1462		C[+57]*3, N[+1][+16]	648.595	3	1943.77	1943.77	0	0.6	Specific	477.86	445.28	143	6.49	80	>Fibrillin-2 N-term	1	DW111518_7.7177.7177.3	controllerType=0 controllerNumber=1 scan=7177	20.7016
06841:2	1	E.N[+0.984]GQC[+57.021]LN[+15.995]VPGAYRC[+57.021]EC[+57.021]E.M	1462		C[+57]*3, N[+1][+16]	972.389	2	1943.77	1943.77	0	1	Specific	561.94	561.94	271.3	7.76	80	>Fibrillin-2 N-term	1	DW111518_7.7176.7176.2	controllerType=0 controllerNumber=1 scan=7176	20.6994
08073:3	1	E.C[+57.021]ADPINC[+57.021]VNGLC[+57.021]VNTPGRYE.C	1536		C[+57]*3	770.343	3	2309.01	2309.01	0	1.6	Specific	469.04	469.04	469.04	5.69	80	>Fibrillin-2 N-term	1	DW111518_7.8157.8157.3	controllerType=0 controllerNumber=1 scan=8157	22.9726
06969:2	1	E.YYTLC[+57.021]PGGE.G	1629		C[+57]	530.227	2	1059.45	1059.45	0	1.3	Specific	460.33	337.5	337.5	2.52	80	>Fibrillin-2 N-term	1	DW111518_7.7286.7286.2	controllerType=0 controllerNumber=1 scan=7286	20.9542
10293:2	1	E.GFRPNPITIILE.D	1638			685.395	2	1369.78	1369.78	0	0	Specific	357.74	348.52	348.52	4.85	80	>Fibrillin-2 N-term	1	DW111518_7.9977.9977.2	controllerType=0 controllerNumber=1 scan=9977	27.2837
11703:3	1	E.C[+57.021]QELPGLC[+57.021]QGGN[+0.984]C[+57.021]IN[+15.995]TFGS[+162.053]FQC[+57.021]EC[+57.021]PQGYYLSE.D	1654	Hex(1)	C[+57]*5, N[+1][+16], S[+162]	1318.21	3	3952.61	3952.57	0	9.3	Specific	369.85	369.85	0	4.23	80	>Fibrillin-2 N-term	1	DW111518_7.11068.11068.3	controllerType=0 controllerNumber=1 scan=11068	29.8728
