# Supplementary material for: POGLUT2 and POGLUT3 O-glucosylate multiple EGF repeats in fibrillin-1, -2, and LTBP1 and promote secretion of fibrillin-1
Source: J Biol Chem. 2021 Aug 17;297(3):101055. doi: 10.1016/j.jbc.2021.101055 (PMC8405936; doi:10.1016/j.jbc.2021.101055)
Supplement: Supplemental Table S15 [file mmc13.xlsx]

## Sheet: Sheet1
Table S15: Trypsin digestion of recombinant human FBN2-N expressed in POGLUT2/3 double knockout HEK293T cells.
Each tab is a biological replicate.

## Sheet: DW_110518110618_1
Query #:z	Protein Rank	Peptide < ProteinMetrics Confidential >	Starting position	Glycans NHFAGNa	Modification Type(s)	Observed m/z	z	Observed (M+H)	Calc. mass (M+H)	Off-by-x error	Mass error (ppm)	Cleavage	Score	Delta	Delta Mod	|Log Prob|	# of unique peptides	Protein Name	Protein DB number	Comment	Scan #	Scan Time
08004:3	1	R.TGAC[+57.021]QDVDEC[+57.021]QAIPGIC[+57.021]QGGNC[+57.021]INTVGSFEC[+57.021]R.C	271		C[+57]*5	1191.84	3	3573.5	3573.49	0	1.4	Specific	758.31	758.31	758.31	10.49	69	>Fibrillin-2 N-term	1	DW110518110618_1.8399.8399.3	controllerType=0 controllerNumber=1 scan=8399	23.4053
04493:2	1	R.C[+57.021]IPTVSSYR.C	510		C[+57]	541.768	2	1082.53	1082.53	0	-1.7	Specific	410.41	368.25	368.25	4.2	69	>Fibrillin-2 N-term	1	DW110518110618_1.5379.5379.2	controllerType=0 controllerNumber=1 scan=5379	16.3584
04541:2	1	R.C[+57.021]IPTVSSYR.C	510		C[+57]	541.768	2	1082.53	1082.53	0	-0.6	Specific	459.4	414.02	414.02	4.52	69	>Fibrillin-2 N-term	1	DW110518110618_1.5426.5426.2	controllerType=0 controllerNumber=1 scan=5426	16.4703
06205:2	1	R.N[+15.995]TPGSYSC[+57.021]TC[+57.021]PPGYVFR.T	828		C[+57]*2, N[+16]	989.924	2	1978.84	1978.84	0	-0.4	Specific	562.44	562.44	562.44	7.81	69	>Fibrillin-2 N-term	1	DW110518110618_1.6888.6888.2	controllerType=0 controllerNumber=1 scan=6888	19.8955
04440:2	1	R.NNLGSFNC[+57.021]EC[+57.021]SPGSK.L	868		C[+57]*2	835.846	2	1670.68	1670.69	0	-2.9	Specific	562.03	562.03	562.03	6.76	69	>Fibrillin-2 N-term	1	DW110518110618_1.5325.5325.2	controllerType=0 controllerNumber=1 scan=5325	16.2285
04397:2	1	R.NNLGSFNC[+57.021]EC[+57.021]SPGSK.L	868		C[+57]*2	835.846	2	1670.69	1670.69	0	-2.8	Specific	635.21	635.21	635.21	7.76	69	>Fibrillin-2 N-term	1	DW110518110618_1.5279.5279.2	controllerType=0 controllerNumber=1 scan=5279	16.1126
05456:3	1	K.GSFHC[+57.021]EC[+57.021]PEGLTLDGTGR.V	976		C[+57]*2	664.956	3	1992.85	1992.85	0	-0.9	Specific	678.58	678.58	678.58	8.97	69	>Fibrillin-2 N-term	1	DW110518110618_1.6246.6246.3	controllerType=0 controllerNumber=1 scan=6246	18.4171
05353:3	1	K.GSFHC[+57.021]EC[+57.021]PEGLTLDGTGR.V	976		C[+57]*2	664.957	3	1992.86	1992.85	0	1	Specific	738.28	738.28	738.28	10.01	69	>Fibrillin-2 N-term	1	DW110518110618_1.6151.6151.3	controllerType=0 controllerNumber=1 scan=6151	18.196
05400:3	1	K.GSFHC[+57.021]EC[+57.021]PEGLTLDGTGR.V	976		C[+57]*2	664.956	3	1992.85	1992.85	0	-0.7	Specific	829.64	829.64	829.64	11.97	69	>Fibrillin-2 N-term	1	DW110518110618_1.6197.6197.3	controllerType=0 controllerNumber=1 scan=6197	18.3038
07629:4	1	R.GGTC[+57.021]VNTEGSFQC[+57.021]DC[+57.021]PLGHELSPSREDC[+57.021]VDINEC[+57.021]SLSDNLC[+57.021]R.N	1171		C[+57]*6	1212.01	4	4845.02	4845	0	3.3	Specific	660.53	660.53	79.56	7.87	69	>Fibrillin-2 N-term	1	DW110518110618_1.8095.8095.4	controllerType=0 controllerNumber=1 scan=8095	22.6903
05098:3	1	K.GSFIC[+57.021]HC[+57.021]QLGYSVK.K	1346		C[+57]*2	552.593	3	1655.76	1655.77	0	-1.2	Specific	668.89	668.89	668.89	9.81	69	>Fibrillin-2 N-term	1	DW110518110618_1.5935.5935.3	controllerType=0 controllerNumber=1 scan=5935	17.7027
05156:3	1	K.GSFIC[+57.021]HC[+57.021]QLGYSVK.K	1346		C[+57]*2	552.593	3	1655.77	1655.77	0	-1	Specific	701.94	695	695	10.81	69	>Fibrillin-2 N-term	1	DW110518110618_1.5988.5988.3	controllerType=0 controllerNumber=1 scan=5988	17.8224
05977:5	1	K.KGTTGC[+57.021]TDVDEC[+57.021]EIGAHNC[+57.021]DMHASC[+57.021]LNIPGSFK.C	1360		C[+57]*4	737.114	5	3681.54	3681.55	0	-1.9	Specific	264.83	264.83	264.83	2.58	69	>Fibrillin-2 N-term	1	DW110518110618_1.6701.6701.5	controllerType=0 controllerNumber=1 scan=6701	19.4619
05923:5	1	K.KGTTGC[+57.021]TDVDEC[+57.021]EIGAHNC[+57.021]DMHASC[+57.021]LNIPGSFK.C	1360		C[+57]*4	737.114	5	3681.54	3681.55	0	-2.2	Specific	724.97	724.97	724.97	9.97	69	>Fibrillin-2 N-term	1	DW110518110618_1.6655.6655.5	controllerType=0 controllerNumber=1 scan=6655	19.3561
05982:5	1	K.KGTTGC[+57.021]TDVDEC[+57.021]EIGAHNC[+57.021]DMHASC[+57.021]LN[+15.995]IPGSFK.C	1360		C[+57]*4, N[+16]	740.314	5	3697.54	3697.54	0	-0.4	Specific	297.79	297.79	31.48	3.86	69	>Fibrillin-2 N-term	1	DW110518110618_1.6704.6704.5	controllerType=0 controllerNumber=1 scan=6704	19.4684
05915:5	1	K.KGTTGC[+57.021]TDVDEC[+57.021]EIGAHNC[+57.021]DMHASC[+57.021]LN[+15.995]IPGSFK.C	1360		C[+57]*4, N[+16]	740.314	5	3697.54	3697.54	0	-1.2	Specific	461.89	461.89	88.78	6.01	69	>Fibrillin-2 N-term	1	DW110518110618_1.6648.6648.5	controllerType=0 controllerNumber=1 scan=6648	19.339
Other Peptides
05990:2	1	R.SATAGSEGGFLAPEYR.E	49			806.884	2	1612.76	1612.76	0	0.6	Specific	663.49	663.49	663.49	9.84	69	>Fibrillin-2 N-term	1	DW110518110618_1.6711.6711.2	controllerType=0 controllerNumber=1 scan=6711	19.4855
06070:3	1	R.SATAGSEGGFLAPEYREEGAAVASR.V	49			828.398	3	2483.18	2483.18	0	-0.2	Specific	843.39	843.39	843.39	11.43	69	>Fibrillin-2 N-term	1	DW110518110618_1.6778.6778.3	controllerType=0 controllerNumber=1 scan=6778	19.6399
06000:3	1	R.SATAGSEGGFLAPEYREEGAAVASR.V	49			828.397	3	2483.18	2483.18	0	-1.1	Specific	921.75	921.75	921.75	13.43	69	>Fibrillin-2 N-term	1	DW110518110618_1.6720.6720.3	controllerType=0 controllerNumber=1 scan=6720	19.506
04322:3	1	R.FHSYC[+57.021]C[+57.021]PGWK.T	93		C[+57]*2	447.854	3	1341.55	1341.55	0	-3	Specific	427.46	419.2	419.2	3.16	69	>Fibrillin-2 N-term	1	DW110518110618_1.5186.5186.3	controllerType=0 controllerNumber=1 scan=5186	15.8569
04245:3	1	R.FHSYC[+57.021]C[+57.021]PGWK.T	93		C[+57]*2	447.854	3	1341.55	1341.55	0	-2.7	Specific	476.81	476.81	476.81	3.63	69	>Fibrillin-2 N-term	1	DW110518110618_1.5100.5100.3	controllerType=0 controllerNumber=1 scan=5100	15.6261
06144:2	1	K.TLPGGNQC[+57.021]IVPIC[+57.021]R.N	103		C[+57]*2	792.902	2	1584.8	1584.8	0	-1.3	Specific	583.63	583.63	583.63	7.81	69	>Fibrillin-2 N-term	1	DW110518110618_1.6836.6836.2	controllerType=0 controllerNumber=1 scan=6836	19.7741
06199:2	1	K.TLPGGNQC[+57.021]IVPIC[+57.021]R.N	103		C[+57]*2	792.902	2	1584.8	1584.8	0	-0.8	Specific	586.86	586.86	586.86	7.81	69	>Fibrillin-2 N-term	1	DW110518110618_1.6882.6882.2	controllerType=0 controllerNumber=1 scan=6882	19.8834
04494:3	1	R.NSC[+57.021]GDGFC[+57.021]SRPNMC[+57.021]TC[+57.021]SSGQISSTC[+57.021]GSK.S	117		C[+57]*5	1034.73	3	3102.19	3102.19	0	-0.8	Specific	895.74	774.65	774.65	12.5	69	>Fibrillin-2 N-term	1	DW110518110618_1.5380.5380.3	controllerType=0 controllerNumber=1 scan=5380	16.3606
04531:3	1	R.NSC[+57.021]GDGFC[+57.021]SRPNMC[+57.021]TC[+57.021]SSGQISSTC[+57.021]GSK.S	117		C[+57]*5	1034.73	3	3102.18	3102.19	0	-1.5	Specific	915.56	768.36	768.36	13.5	69	>Fibrillin-2 N-term	1	DW110518110618_1.5416.5416.3	controllerType=0 controllerNumber=1 scan=5416	16.4458
02184:2	1	K.SIQQC[+57.021]SVR.C	145		C[+57]	489.245	2	977.483	977.483	0	-0.4	Specific	323.72	323.72	323.72	2.52	69	>Fibrillin-2 N-term	1	DW110518110618_1.3041.3041.2	controllerType=0 controllerNumber=1 scan=3041	10.5252
02159:2	1	K.SIQQC[+57.021]SVR.C	145		C[+57]	489.244	2	977.481	977.483	0	-2.3	Specific	436.04	436.04	436.04	4.35	69	>Fibrillin-2 N-term	1	DW110518110618_1.3014.3014.2	controllerType=0 controllerNumber=1 scan=3014	10.4562
02088:2	1	K.SIQQC[+57.021]SVR.C	145		C[+57]	489.245	2	977.483	977.483	0	-0.6	Specific	461.17	461.17	461.17	5.91	69	>Fibrillin-2 N-term	1	DW110518110618_1.2931.2931.2	controllerType=0 controllerNumber=1 scan=2931	10.2406
02120:2	1	K.SIQQC[+57.021]SVR.C	145		C[+57]	489.244	2	977.482	977.483	0	-1.8	Specific	473.77	473.77	473.77	5.91	69	>Fibrillin-2 N-term	1	DW110518110618_1.2971.2971.2	controllerType=0 controllerNumber=1 scan=2971	10.3494
01993:3	1	R.C[+57.021]MNGGT[+146.058]C[+57.021]ADDHC[+57.021]QC[+57.021]QK.G	153	Fuc(1)	C[+57]*4, T[+146]	696.582	3	2087.73	2087.73	0	-0.7	Specific	355.53	355.53	214.15	5.18	69	>Fibrillin-2 N-term	1	DW110518110618_1.2827.2827.3	controllerType=0 controllerNumber=1 scan=2827	9.9704
02212:3	1	R.C[+57.021]MN[+0.984]GGT[+146.058]C[+57.021]ADDHC[+57.021]QC[+57.021]QK.G	153	Fuc(1)	C[+57]*4, N[+1], T[+146]	696.91	3	2088.72	2088.72	0	-1.4	Specific	359.66	359.66	220.41	5.18	69	>Fibrillin-2 N-term	1	DW110518110618_1.3070.3070.3	controllerType=0 controllerNumber=1 scan=3070	10.5985
05140:3	1	K.GYIGTYC[+57.021]GQPVC[+57.021]ENGC[+57.021]QNGGR.C	169		C[+57]*3	782.993	3	2346.96	2346.96	0	0	Specific	575.11	575.11	575.11	6.71	69	>Fibrillin-2 N-term	1	DW110518110618_1.5973.5973.3	controllerType=0 controllerNumber=1 scan=5973	17.7869
05556:2	1	R.C[+57.021]AC[+57.021]VYGFTGPQC[+57.021]ER.D	196		C[+57]*3	852.849	2	1704.69	1704.69	0	-1.1	Specific	578.28	578.28	578.28	7.81	69	>Fibrillin-2 N-term	1	DW110518110618_1.6329.6329.2	controllerType=0 controllerNumber=1 scan=6329	18.6097
05614:2	1	R.C[+57.021]AC[+57.021]VYGFTGPQC[+57.021]ER.D	196		C[+57]*3	852.848	2	1704.69	1704.69	0	-2.1	Specific	585.69	585.69	585.69	7.81	69	>Fibrillin-2 N-term	1	DW110518110618_1.6380.6380.2	controllerType=0 controllerNumber=1 scan=6380	18.7244
08173:2	1	R.C[+57.021][-17.027]AC[+57.021]VYGFTGPQC[+57.021]ER.D	196		C[-17][+57]*3	844.337	2	1687.67	1687.67	0	-0.3	Specific	374.54	374.54	374.54	6.44	69	>Fibrillin-2 N-term	1	DW110518110618_1.8542.8542.2	controllerType=0 controllerNumber=1 scan=8542	23.7419
07619:3	1	R.TGPC[+57.021]FTQVNNQMC[+57.021]QGQLTGIVC[+57.021]TK.T	213		C[+57]*3	914.755	3	2742.25	2742.25	0	2	Specific	526.68	526.68	526.68	5.93	69	>Fibrillin-2 N-term	1	DW110518110618_1.8088.8088.3	controllerType=0 controllerNumber=1 scan=8088	22.6751
07557:3	1	R.TGPC[+57.021]FTQVNNQMC[+57.021]QGQLTGIVC[+57.021]TK.T	213		C[+57]*3	914.755	3	2742.25	2742.25	0	1.2	Specific	758.83	758.83	758.83	10.71	69	>Fibrillin-2 N-term	1	DW110518110618_1.8036.8036.3	controllerType=0 controllerNumber=1 scan=8036	22.5524
03877:2	1	K.TLC[+57.021]C[+57.021]ATIGR.A	237		C[+57]*2	526.255	2	1051.5	1051.5	0	-0.5	Specific	369.06	369.06	369.06	5.51	69	>Fibrillin-2 N-term	1	DW110518110618_1.4735.4735.2	controllerType=0 controllerNumber=1 scan=4735	14.7461
03821:2	1	K.TLC[+57.021]C[+57.021]ATIGR.A	237		C[+57]*2	526.254	2	1051.5	1051.5	0	-1.2	Specific	441.4	441.4	441.4	5.91	69	>Fibrillin-2 N-term	1	DW110518110618_1.4685.4685.2	controllerType=0 controllerNumber=1 scan=4685	14.6305
03707:2	1	K.TLC[+57.021]C[+57.021]ATIGR.A	237		C[+57]*2	526.253	2	1051.5	1051.5	0	-2.6	Specific	467.02	467.02	467.02	4.87	69	>Fibrillin-2 N-term	1	DW110518110618_1.4583.4583.2	controllerType=0 controllerNumber=1 scan=4583	14.3936
03760:2	1	K.TLC[+57.021]C[+57.021]ATIGR.A	237		C[+57]*2	526.254	2	1051.5	1051.5	0	-1.8	Specific	490.3	490.3	490.3	5.89	69	>Fibrillin-2 N-term	1	DW110518110618_1.4630.4630.2	controllerType=0 controllerNumber=1 scan=4630	14.5032
04495:3	1	R.AWGHPC[+57.021]EMC[+57.021]PAQPQPC[+57.021]R.R	246		C[+57]*3	694.623	3	2081.85	2081.86	0	-0.8	Specific	482.89	482.89	482.89	6.82	69	>Fibrillin-2 N-term	1	DW110518110618_1.5381.5381.3	controllerType=0 controllerNumber=1 scan=5381	16.3628
04540:3	1	R.AWGHPC[+57.021]EMC[+57.021]PAQPQPC[+57.021]R.R	246		C[+57]*3	694.622	3	2081.85	2081.86	0	-2.2	Specific	565.8	565.8	565.8	7.81	69	>Fibrillin-2 N-term	1	DW110518110618_1.5425.5425.3	controllerType=0 controllerNumber=1 scan=5425	16.4681
03990:4	1	R.AWGHPC[+57.021]EMC[+57.021]PAQPQPC[+57.021]RR.G	246		C[+57]*3	560.243	4	2237.95	2237.96	0	-2.4	Specific	391.77	391.77	391.77	5.54	69	>Fibrillin-2 N-term	1	DW110518110618_1.4842.4842.2	controllerType=0 controllerNumber=1 scan=4842	14.9948
04661:2	1	R.RGFIPNIR.T	263			486.79	2	972.573	972.574	0	-1.1	Specific	361.19	268.39	268.39	1.38	69	>Fibrillin-2 N-term	1	DW110518110618_1.5557.5557.2	controllerType=0 controllerNumber=1 scan=5557	16.8214
05992:2	1	R.GFIPNIR.T	264			408.739	2	816.47	816.473	0	-3.3	Specific	260.54	260.54	260.54	1.19	69	>Fibrillin-2 N-term	1	DW110518110618_1.6712.6712.2	controllerType=0 controllerNumber=1 scan=6712	19.4876
06124:2	1	R.GFIPNIR.T	264			408.739	2	816.471	816.473	0	-1.8	Specific	330.44	330.44	330.44	3.02	69	>Fibrillin-2 N-term	1	DW110518110618_1.6821.6821.2	controllerType=0 controllerNumber=1 scan=6821	19.7397
06049:2	1	R.GFIPNIR.T	264			408.739	2	816.471	816.473	0	-1.6	Specific	339.26	251.97	251.97	2.54	69	>Fibrillin-2 N-term	1	DW110518110618_1.6761.6761.2	controllerType=0 controllerNumber=1 scan=6761	19.6022
02336:2	1	R.GYVTSTDGSR.C	348			521.742	2	1042.48	1042.48	0	-2.9	Specific	374.81	345.32	345.32	3.37	69	>Fibrillin-2 N-term	1	DW110518110618_1.3186.3186.2	controllerType=0 controllerNumber=1 scan=3186	10.8743
02381:2	1	R.GYVTSTDGSR.C	348			521.743	2	1042.48	1042.48	0	-1.2	Specific	448.56	405.48	405.48	5.91	69	>Fibrillin-2 N-term	1	DW110518110618_1.3229.3229.2	controllerType=0 controllerNumber=1 scan=3229	10.9791
02425:2	1	R.GYVTSTDGSR.C	348			521.743	2	1042.48	1042.48	0	-0.9	Specific	448.64	404.93	404.93	5.91	69	>Fibrillin-2 N-term	1	DW110518110618_1.3274.3274.2	controllerType=0 controllerNumber=1 scan=3274	11.0868
06532:2	1	R.TGMC[+57.021]FSGLVNGR.C	363		C[+57]	649.802	2	1298.6	1298.6	0	-1.4	Specific	586.89	586.89	586.89	5.86	69	>Fibrillin-2 N-term	1	DW110518110618_1.7178.7178.2	controllerType=0 controllerNumber=1 scan=7178	20.5489
06468:2	1	R.TGMC[+57.021]FSGLVNGR.C	363		C[+57]	649.803	2	1298.6	1298.6	0	0.8	Specific	595.83	595.83	595.83	6.93	69	>Fibrillin-2 N-term	1	DW110518110618_1.7124.7124.2	controllerType=0 controllerNumber=1 scan=7124	20.4237
06791:2	1	R.TGMC[+57.021]FSGLVN[+0.984]GR.C	363		C[+57], N[+1]	650.296	2	1299.58	1299.58	0	1.5	Specific	415.65	415.65	415.65	5.64	69	>Fibrillin-2 N-term	1	DW110518110618_1.7379.7379.2	controllerType=0 controllerNumber=1 scan=7379	21.0177
06852:2	1	R.TGMC[+57.021]FSGLVN[+0.984]GR.C	363		C[+57], N[+1]	650.295	2	1299.58	1299.58	0	0.7	Specific	540.67	540.67	540.67	6.14	69	>Fibrillin-2 N-term	1	DW110518110618_1.7429.7429.2	controllerType=0 controllerNumber=1 scan=7429	21.1362
02709:2	1	R.C[+57.021]AQELPGR.M	375		C[+57]	465.726	2	930.445	930.446	0	-1.2	Specific	551.86	536.54	536.54	6.09	69	>Fibrillin-2 N-term	1	DW110518110618_1.3595.3595.2	controllerType=0 controllerNumber=1 scan=3595	11.9222
02665:2	1	R.C[+57.021]AQELPGR.M	375		C[+57]	465.726	2	930.444	930.446	0	-2.4	Specific	623.47	603.84	603.84	7.88	69	>Fibrillin-2 N-term	1	DW110518110618_1.3551.3551.2	controllerType=0 controllerNumber=1 scan=3551	11.8161
02324:2	1	K.MQC[+57.021]C[+57.021]C[+57.021]EPGR.C	386		C[+57]*3	599.216	2	1197.42	1197.43	0	-2	Specific	269.56	269.56	269.56	3.52	69	>Fibrillin-2 N-term	1	DW110518110618_1.3174.3174.2	controllerType=0 controllerNumber=1 scan=3174	10.8453
02260:2	1	K.MQC[+57.021]C[+57.021]C[+57.021]EPGR.C	386		C[+57]*3	599.216	2	1197.42	1197.43	0	-1.5	Specific	464.18	464.18	464.18	5.91	69	>Fibrillin-2 N-term	1	DW110518110618_1.3117.3117.2	controllerType=0 controllerNumber=1 scan=3117	10.7108
07720:2	1	R.C[+57.021]WGIGTIPEAC[+57.021]PVR.G	395		C[+57]*2	808.39	2	1615.77	1615.77	0	0	Specific	577.89	577.89	577.89	7.84	69	>Fibrillin-2 N-term	1	DW110518110618_1.8168.8168.2	controllerType=0 controllerNumber=1 scan=8168	22.8613
07586:2	1	R.C[+57.021]WGIGTIPEAC[+57.021]PVR.G	395		C[+57]*2	808.391	2	1615.77	1615.77	0	1.4	Specific	680.65	680.65	680.65	9.84	69	>Fibrillin-2 N-term	1	DW110518110618_1.8059.8059.2	controllerType=0 controllerNumber=1 scan=8059	22.6058
07647:2	1	R.C[+57.021]WGIGTIPEAC[+57.021]PVR.G	395		C[+57]*2	808.391	2	1615.77	1615.77	0	1.5	Specific	770.04	758.22	758.22	11.84	69	>Fibrillin-2 N-term	1	DW110518110618_1.8112.8112.2	controllerType=0 controllerNumber=1 scan=8112	22.7308
10262:2	1	R.C[+57.021][-17.027]WGIGTIPEAC[+57.021]PVR.G	395		C[-17][+57]*2	799.881	2	1598.76	1598.75	0	6.4	Specific	302.79	302.79	302.79	3.77	69	>Fibrillin-2 N-term	1	DW110518110618_1.10397.10397.2	controllerType=0 controllerNumber=1 scan=10397	28.1798
10326:2	1	R.C[+57.021][-17.027]WGIGTIPEAC[+57.021]PVR.G	395		C[-17][+57]*2	799.879	2	1598.75	1598.75	0	3.5	Specific	389.43	389.43	389.43	5.89	69	>Fibrillin-2 N-term	1	DW110518110618_1.10450.10450.2	controllerType=0 controllerNumber=1 scan=10450	28.3076
02502:2	1	R.C[+57.021]EC[+57.021]NMGYK.Q	519		C[+57]*2	531.196	2	1061.39	1061.38	0	0.5	Specific	364.28	364.28	364.28	4.51	69	>Fibrillin-2 N-term	1	DW110518110618_1.3363.3363.2	controllerType=0 controllerNumber=1 scan=3363	11.3224
07628:2	1	K.QAC[+57.021]IDIDEC[+57.021]IQNGVLC[+57.021]K.N	571		C[+57]*3	1018.47	2	2035.93	2035.92	0	1.7	Specific	723.98	723.98	723.98	10.84	69	>Fibrillin-2 N-term	1	DW110518110618_1.8094.8094.2	controllerType=0 controllerNumber=1 scan=8094	22.6881
08497:3	1	R.C[+57.021]VN[+15.995]TDGSFQC[+57.021]IC[+57.021]NAGFELTTDGK.N	591		C[+57]*3, N[+16]	870.706	3	2610.1	2610.09	0	4.4	Specific	497.04	497.04	0	5.14	69	>Fibrillin-2 N-term	1	DW110518110618_1.8837.8837.3	controllerType=0 controllerNumber=1 scan=8837	24.4597
05036:3	1	K.C[+57.021]IC[+57.021]KPGFVLAPNGR.Y	641		C[+57]*2	530.272	3	1588.8	1588.81	0	-5	Specific	321.22	321.22	321.22	2.49	69	>Fibrillin-2 N-term	1	DW110518110618_1.5879.5879.2	controllerType=0 controllerNumber=1 scan=5879	17.5714
05071:3	1	K.C[+57.021]IC[+57.021]KPGFVLAPNGR.Y	641		C[+57]*2	530.273	3	1588.81	1588.81	0	-1.8	Specific	551.32	551.32	551.32	7.02	69	>Fibrillin-2 N-term	1	DW110518110618_1.5913.5913.3	controllerType=0 controllerNumber=1 scan=5913	17.6517
05558:3	1	K.C[+57.021]IC[+57.021]KPGFVLAPN[+0.984]GR.Y	641		C[+57]*2, N[+1]	530.602	3	1589.79	1589.79	0	-1.1	Specific	425.17	425.17	425.17	5.49	69	>Fibrillin-2 N-term	1	DW110518110618_1.6331.6331.6	controllerType=0 controllerNumber=1 scan=6331	18.614
06474:3	1	R.YC[+57.021]TDVDEC[+57.021]QTPGIC[+57.021]MN[+0.984]GHC[+57.021]INSEGSFR.C	655		C[+57]*4, N[+1]	1070.09	3	3208.26	3208.25	0	3.5	Specific	649.64	649.64	148.79	6.94	69	>Fibrillin-2 N-term	1	DW110518110618_1.7128.7128.3	controllerType=0 controllerNumber=1 scan=7128	20.4324
05797:2	1	R.C[+57.021]DC[+57.021]PPGLAVGMDGR.V	682		C[+57]*2	752.821	2	1504.63	1504.63	0	-0.1	Specific	488.22	488.22	488.22	6.86	69	>Fibrillin-2 N-term	1	DW110518110618_1.6547.6547.2	controllerType=0 controllerNumber=1 scan=6547	19.1061
05734:2	1	R.C[+57.021]DC[+57.021]PPGLAVGMDGR.V	682		C[+57]*2	752.819	2	1504.63	1504.63	0	-1.5	Specific	610.96	610.96	610.96	8.81	69	>Fibrillin-2 N-term	1	DW110518110618_1.6492.6492.2	controllerType=0 controllerNumber=1 scan=6492	18.9797
05680:2	1	R.C[+57.021]DC[+57.021]PPGLAVGMDGR.V	682		C[+57]*2	752.817	2	1504.63	1504.63	0	-4.2	Specific	677.58	677.58	677.58	8.76	69	>Fibrillin-2 N-term	1	DW110518110618_1.6441.6441.2	controllerType=0 controllerNumber=1 scan=6441	18.8644
04592:3	1	K.GVC[+57.021]VRPFPGAVTK.S	713		C[+57]	463.255	3	1387.75	1387.75	0	-1	Specific	368.82	368.82	368.82	4.49	69	>Fibrillin-2 N-term	1	DW110518110618_1.5492.5492.3	controllerType=0 controllerNumber=1 scan=5492	16.6621
06140:3	1	K.NSAEFHGLC[+57.021]SSGVGITVDGR.D	748		C[+57]	688.324	3	2062.96	2062.96	0	-1.1	Specific	591.47	591.47	591.47	6.97	69	>Fibrillin-2 N-term	1	DW110518110618_1.6833.6833.3	controllerType=0 controllerNumber=1 scan=6833	19.7676
08446:3	1	R.DINEC[+57.021]ALDPDIC[+57.021]ANGIC[+57.021]ENLR.G	768		C[+57]*3	821.365	3	2462.08	2462.07	0	2.8	Specific	735.24	735.24	735.24	9.13	69	>Fibrillin-2 N-term	1	DW110518110618_1.8800.8800.3	controllerType=0 controllerNumber=1 scan=8800	24.3726
03009:2	1	R.C[+57.021]NC[+57.021]NSGYEPDASGR.N	793		C[+57]*2	793.801	2	1586.59	1586.6	0	-1.2	Specific	508.05	508.05	508.05	6.82	69	>Fibrillin-2 N-term	1	DW110518110618_1.3899.3899.2	controllerType=0 controllerNumber=1 scan=3899	12.6807
02919:2	1	R.C[+57.021]NC[+57.021]NSGYEPDASGR.N	793		C[+57]*2	793.802	2	1586.6	1586.6	0	0.3	Specific	564.37	564.37	564.37	7.84	69	>Fibrillin-2 N-term	1	DW110518110618_1.3806.3806.2	controllerType=0 controllerNumber=1 scan=3806	12.4477
02969:2	1	R.C[+57.021]NC[+57.021]NSGYEPDASGR.N	793		C[+57]*2	793.799	2	1586.59	1586.6	0	-3.2	Specific	879.12	879.12	879.12	12.76	69	>Fibrillin-2 N-term	1	DW110518110618_1.3853.3853.2	controllerType=0 controllerNumber=1 scan=3853	12.5606
06435:3	1	R.NC[+57.021]IDIDEC[+57.021]LVNR.L	807		C[+57]*2	507.565	3	1520.68	1520.68	0	-1.2	Specific	336.72	311.71	311.71	2.46	69	>Fibrillin-2 N-term	1	DW110518110618_1.7094.7094.3	controllerType=0 controllerNumber=1 scan=7094	20.3543
06426:2	1	R.NC[+57.021]IDIDEC[+57.021]LVNR.L	807		C[+57]*2	760.844	2	1520.68	1520.68	0	-1	Specific	540.1	470.06	470.06	6.11	69	>Fibrillin-2 N-term	1	DW110518110618_1.7087.7087.2	controllerType=0 controllerNumber=1 scan=7087	20.3402
06371:2	1	R.NC[+57.021]IDIDEC[+57.021]LVNR.L	807		C[+57]*2	760.844	2	1520.68	1520.68	0	-1.7	Specific	565.01	480.33	480.33	6.9	69	>Fibrillin-2 N-term	1	DW110518110618_1.7037.7037.2	controllerType=0 controllerNumber=1 scan=7037	20.2239
04372:2	1	R.LLC[+57.021]DNGLC[+57.021]R.N	819		C[+57]*2	560.764	2	1120.52	1120.52	0	-2.1	Specific	466.07	331.57	331.57	4.82	69	>Fibrillin-2 N-term	1	DW110518110618_1.5255.5255.2	controllerType=0 controllerNumber=1 scan=5255	16.0552
04414:2	1	R.LLC[+57.021]DNGLC[+57.021]R.N	819		C[+57]*2	560.764	2	1120.52	1120.52	0	-1.8	Specific	535.76	440.88	440.88	4.85	69	>Fibrillin-2 N-term	1	DW110518110618_1.5300.5300.2	controllerType=0 controllerNumber=1 scan=5300	16.1687
04669:2	1	R.LLC[+57.021]DN[+0.984]GLC[+57.021]R.N	819		C[+57]*2, N[+1]	561.258	2	1121.51	1121.51	0	0.8	Specific	439.62	422.63	422.63	4.59	69	>Fibrillin-2 N-term	1	DW110518110618_1.5562.5562.2	controllerType=0 controllerNumber=1 scan=5562	16.8322
04720:2	1	R.LLC[+57.021]DN[+0.984]GLC[+57.021]R.N	819		C[+57]*2, N[+1]	561.256	2	1121.51	1121.51	0	-2	Specific	441.88	441.88	441.88	5.91	69	>Fibrillin-2 N-term	1	DW110518110618_1.5609.5609.2	controllerType=0 controllerNumber=1 scan=5609	16.9432
04628:3	1	R.TETETC[+57.021]EDINEC[+57.021]ES[+426.137]NPC[+57.021]VNGAC[+57.021]R.N	845	Hex(1)Pent(2)	C[+57]*4, S[+426]	1057.73	3	3171.19	3171.19	0	0.6	Specific	673.31	673.31	6	8.71	69	>Fibrillin-2 N-term	1	DW110518110618_1.5527.5527.3	controllerType=0 controllerNumber=1 scan=5527	16.7509
04597:3	1	R.TETETC[+57.021]EDINEC[+57.021]ES[+426.137]NPC[+57.021]VNGAC[+57.021]R.N	845	Hex(1)Pent(2)	C[+57]*4, S[+426]	1057.73	3	3171.19	3171.19	0	0.6	Specific	768.05	768.05	6	10.71	69	>Fibrillin-2 N-term	1	DW110518110618_1.5497.5497.3	controllerType=0 controllerNumber=1 scan=5497	16.6755
04688:3	1	R.TETETC[+57.021]ED[+15.995]IN[+15.995]EC[+57.021]ES[+396.127]NPC[+57.021]VNGAC[+57.021]R.N	845	Pent(3)	C[+57]*4, D[+16], N[+16], S[+396]	1058.4	3	3173.18	3173.17	0	3.5	Specific	279.86	279.86	6	2.77	69	>Fibrillin-2 N-term	1	DW110518110618_1.5579.5579.3	controllerType=0 controllerNumber=1 scan=5579	16.8727
07656:2	1	K.LSSTGLIC[+57.021]IDSLK.G	883		C[+57]	703.882	2	1406.76	1406.76	0	0.9	Specific	472.7	350.21	350.21	4.87	69	>Fibrillin-2 N-term	1	DW110518110618_1.8118.8118.5	controllerType=0 controllerNumber=1 scan=8118	22.7438
06487:2	1	K.GTC[+57.021]WLNIQDSR.C	896		C[+57]	675.316	2	1349.63	1349.63	0	-1	Specific	599.44	580.91	580.91	6.9	69	>Fibrillin-2 N-term	1	DW110518110618_1.7139.7139.2	controllerType=0 controllerNumber=1 scan=7139	20.4585
04722:2	1	R.C[+57.021]EVNINGATLK.S	907		C[+57]	609.81	2	1218.61	1218.61	0	-2.2	Specific	587.11	587.11	587.11	6.9	69	>Fibrillin-2 N-term	1	DW110518110618_1.5611.5611.2	controllerType=0 controllerNumber=1 scan=5611	16.9475
04783:2	1	R.C[+57.021]EVNINGATLK.S	907		C[+57]	609.81	2	1218.61	1218.61	0	-1.2	Specific	813.74	813.74	813.74	11.9	69	>Fibrillin-2 N-term	1	DW110518110618_1.5662.5662.2	controllerType=0 controllerNumber=1 scan=5662	17.0672
04928:2	1	R.C[+57.021]EVNIN[+0.984]GATLK.S	907		C[+57], N[+1]	610.302	2	1219.6	1219.6	0	-2.3	Specific	445.71	445.71	117.51	5.93	69	>Fibrillin-2 N-term	1	DW110518110618_1.5777.5777.2	controllerType=0 controllerNumber=1 scan=5777	17.3329
05202:2	1	R.C[+57.021]EVNIN[+0.984]GATLK.S	907		C[+57], N[+1]	610.302	2	1219.6	1219.6	0	-1.5	Specific	450.4	450.4	106.87	5.93	69	>Fibrillin-2 N-term	1	DW110518110618_1.6026.6026.2	controllerType=0 controllerNumber=1 scan=6026	17.91
06086:3	1	K.SEC[+57.021]C[+57.021]ATLGAAWGSPC[+57.021]ER.C	918		C[+57]*3	637.929	3	1911.77	1911.78	0	-3.1	Specific	474.62	474.62	474.62	5.28	69	>Fibrillin-2 N-term	1	DW110518110618_1.6790.6790.3	controllerType=0 controllerNumber=1 scan=6790	19.6674
06169:2	1	K.SEC[+57.021]C[+57.021]ATLGAAWGSPC[+57.021]ER.C	918		C[+57]*3	956.395	2	1911.78	1911.78	0	2.1	Specific	495.05	495.05	495.05	6.86	69	>Fibrillin-2 N-term	1	DW110518110618_1.6857.6857.2	controllerType=0 controllerNumber=1 scan=6857	19.8238
06080:2	1	K.SEC[+57.021]C[+57.021]ATLGAAWGSPC[+57.021]ER.C	918		C[+57]*3	956.392	2	1911.78	1911.78	0	-0.6	Specific	736.16	736.16	736.16	10.81	69	>Fibrillin-2 N-term	1	DW110518110618_1.6786.6786.2	controllerType=0 controllerNumber=1 scan=6786	19.6587
03366:2	1	R.C[+57.021]ELDTAC[+57.021]PR.G	935		C[+57]*2	561.238	2	1121.47	1121.47	0	-2.5	Specific	511.76	505.34	505.34	3.61	69	>Fibrillin-2 N-term	1	DW110518110618_1.4240.4240.2	controllerType=0 controllerNumber=1 scan=4240	13.512
03274:2	1	R.C[+57.021]ELDTAC[+57.021]PR.G	935		C[+57]*2	561.238	2	1121.47	1121.47	0	-3	Specific	517.35	517.35	517.35	4.85	69	>Fibrillin-2 N-term	1	DW110518110618_1.4148.4148.2	controllerType=0 controllerNumber=1 scan=4148	13.2882
03311:2	1	R.C[+57.021]ELDTAC[+57.021]PR.G	935		C[+57]*2	561.238	2	1121.47	1121.47	0	-2.1	Specific	607.38	579.25	579.25	6.84	69	>Fibrillin-2 N-term	1	DW110518110618_1.4191.4191.2	controllerType=0 controllerNumber=1 scan=4191	13.3948
06300:4	1	R.MEQC[+57.021]YLKWDEDEC[+57.021]IHPVPGK.F	1000		C[+57]*2	634.284	4	2534.11	2534.11	0	-0.3	Specific	367.65	367.65	367.65	4.3	69	>Fibrillin-2 N-term	1	DW110518110618_1.6968.6968.4	controllerType=0 controllerNumber=1 scan=6968	20.0721
04704:3	1	K.WDEDEC[+57.021]IHPVPGK.F	1007		C[+57]	527.905	3	1581.7	1581.7	0	1	Specific	493	478.87	478.87	4.91	69	>Fibrillin-2 N-term	1	DW110518110618_1.5594.5594.3	controllerType=0 controllerNumber=1 scan=5594	16.9069
04757:3	1	K.WDEDEC[+57.021]IHPVPGK.F	1007		C[+57]	527.905	3	1581.7	1581.7	0	-0.5	Specific	536.04	502.96	502.96	6.11	69	>Fibrillin-2 N-term	1	DW110518110618_1.5641.5641.3	controllerType=0 controllerNumber=1 scan=5641	17.018
05685:3	1	R.MDAC[+57.021]C[+57.021]C[+57.021]AVGAAWGTEC[+57.021]EEC[+57.021]PKPGTK.E	1022		C[+57]*5	949.042	3	2845.11	2845.12	0	-2.3	Specific	876.47	876.47	876.47	12.5	69	>Fibrillin-2 N-term	1	DW110518110618_1.6445.6445.3	controllerType=0 controllerNumber=1 scan=6445	18.8731
04014:2	1	K.EYETLC[+57.021]PR.G	1047		C[+57]	534.244	2	1067.48	1067.48	0	-1.4	Specific	461.68	461.68	461.68	5.91	69	>Fibrillin-2 N-term	1	DW110518110618_1.4865.4865.4	controllerType=0 controllerNumber=1 scan=4865	15.0482
04858:3	1	R.GDVLTGRPFYK.D	1062			418.226	3	1252.66	1252.67	0	-3.9	Specific	512.21	512.21	512.21	4.87	69	>Fibrillin-2 N-term	1	DW110518110618_1.5722.5722.3	controllerType=0 controllerNumber=1 scan=5722	17.2061
04921:3	1	R.GDVLTGRPFYK.D	1062			418.227	3	1252.67	1252.67	0	-2	Specific	578.51	578.51	578.51	6.9	69	>Fibrillin-2 N-term	1	DW110518110618_1.5772.5772.3	controllerType=0 controllerNumber=1 scan=5772	17.3234
04877:2	1	R.GDVLTGRPFYK.D	1062			626.837	2	1252.67	1252.67	0	-1.9	Specific	606.08	606.08	606.08	5.87	69	>Fibrillin-2 N-term	1	DW110518110618_1.5735.5735.2	controllerType=0 controllerNumber=1 scan=5735	17.2361
05413:2	1	K.AFPGMC[+57.021]TYGK.C	1079		C[+57]	566.251	2	1131.49	1131.5	0	-1.2	Specific	314.69	314.69	314.69	2.53	69	>Fibrillin-2 N-term	1	DW110518110618_1.6208.6208.2	controllerType=0 controllerNumber=1 scan=6208	18.3288
05286:2	1	K.AFPGMC[+57.021]TYGK.C	1079		C[+57]	566.25	2	1131.49	1131.5	0	-3.1	Specific	381.08	381.08	381.08	4.47	69	>Fibrillin-2 N-term	1	DW110518110618_1.6093.6093.2	controllerType=0 controllerNumber=1 scan=6093	18.0643
06133:3	1	K.NC[+57.021]MDIDEC[+57.021]ERNPLLC[+57.021]R.G	1155		C[+57]*3	698.965	3	2094.88	2094.88	0	-1.6	Specific	606.75	606.75	606.75	8.74	69	>Fibrillin-2 N-term	1	DW110518110618_1.6829.6829.3	controllerType=0 controllerNumber=1 scan=6829	19.7589
06200:3	1	K.NC[+57.021]MDIDEC[+57.021]ERNPLLC[+57.021]R.G	1155		C[+57]*3	698.965	3	2094.88	2094.88	0	-1.4	Specific	622.21	622.21	622.21	8.74	69	>Fibrillin-2 N-term	1	DW110518110618_1.6883.6883.3	controllerType=0 controllerNumber=1 scan=6883	19.8856
06198:3	1	K.NC[+57.021]M[+15.995]DIDEC[+57.021]ERNPLLC[+57.021]R.G	1155		C[+57]*3, M[+16]	704.296	3	2110.87	2110.88	0	-2	Specific	268.37	268.37	64.41	4.38	69	>Fibrillin-2 N-term	1	DW110518110618_1.6880.6880.3	controllerType=0 controllerNumber=1 scan=6880	19.8772
06442:3	1	R.SC[+57.021]ADIDEC[+57.021]ENNPDIC[+57.021]DGGQC[+57.021]TNIPGEYR.C	1280		C[+57]*4	1087.1	3	3259.27	3259.27	0	1.5	Specific	718.87	718.87	718.87	9.01	69	>Fibrillin-2 N-term	1	DW110518110618_1.7101.7101.3	controllerType=0 controllerNumber=1 scan=7101	20.371
08595:2	1	R.C[+57.021]LC[+57.021]YDGFMASMDMK.T	1308		C[+57]*2	864.833	2	1728.66	1728.66	0	2.1	Specific	546.26	546.26	546.26	7.06	69	>Fibrillin-2 N-term	1	DW110518110618_1.8928.8928.2	controllerType=0 controllerNumber=1 scan=8928	24.6742
08253:3	1	K.TC[+57.021]IDVNEC[+57.021]DLNSNIC[+57.021]MFGEC[+57.021]ENTK.G	1322		C[+57]*4	975.065	3	2923.18	2923.17	0	4.8	Specific	616.31	616.31	616.31	6.76	69	>Fibrillin-2 N-term	1	DW110518110618_1.8613.8613.3	controllerType=0 controllerNumber=1 scan=8613	23.9081
05281:2	1	R.EGWIGNGIK.C	1397			487.258	2	973.508	973.51	0	-2.2	Specific	446.77	446.77	446.77	4.67	69	>Fibrillin-2 N-term	1	DW110518110618_1.6090.6090.3	controllerType=0 controllerNumber=1 scan=6090	18.0578
05348:2	1	R.EGWIGNGIK.C	1397			487.258	2	973.509	973.51	0	-1.1	Specific	488.96	488.96	488.96	4.5	69	>Fibrillin-2 N-term	1	DW110518110618_1.6148.6148.2	controllerType=0 controllerNumber=1 scan=6148	18.1895
04938:2	1	R.C[+57.021]EC[+57.021]EMGFTPASDSR.S	1474		C[+57]*2	823.815	2	1646.62	1646.62	0	-0.5	Specific	654.62	654.62	654.62	9.81	69	>Fibrillin-2 N-term	1	DW110518110618_1.5785.5785.2	controllerType=0 controllerNumber=1 scan=5785	17.3517
04873:2	1	R.C[+57.021]EC[+57.021]EMGFTPASDSR.S	1474		C[+57]*2	823.814	2	1646.62	1646.62	0	-2.4	Specific	659.94	659.94	659.94	9.81	69	>Fibrillin-2 N-term	1	DW110518110618_1.5733.5733.2	controllerType=0 controllerNumber=1 scan=5733	17.2318
03022:2	1	R.VGNC[+57.021]YLK.F	1576		C[+57]	427.214	2	853.422	853.424	0	-2.2	Specific	274.59	274.59	274.59	2.14	69	>Fibrillin-2 N-term	1	DW110518110618_1.3912.3912.2	controllerType=0 controllerNumber=1 scan=3912	12.7124
02937:2	1	R.VGNC[+57.021]YLK.F	1576		C[+57]	427.214	2	853.422	853.424	0	-2.1	Specific	279.18	279.18	279.18	2.14	69	>Fibrillin-2 N-term	1	DW110518110618_1.3824.3824.2	controllerType=0 controllerNumber=1 scan=3824	12.4908
02983:2	1	R.VGNC[+57.021]YLK.F	1576		C[+57]	427.214	2	853.422	853.424	0	-2.2	Specific	307.9	307.9	307.9	2.04	69	>Fibrillin-2 N-term	1	DW110518110618_1.3868.3868.2	controllerType=0 controllerNumber=1 scan=3868	12.5968
05362:2	1	R.GDGSLSC[+57.021]NTEIGVGVSR.S	1587		C[+57]	854.4	2	1707.79	1707.8	0	-2	Specific	706.19	706.19	706.19	10.81	69	>Fibrillin-2 N-term	1	DW110518110618_1.6161.6161.2	controllerType=0 controllerNumber=1 scan=6161	18.2181

## Sheet: DW_121318_1
Query #:z	Protein Rank	Peptide < ProteinMetrics Confidential >	Starting position	Glycans NHFAGNa	Modification Type(s)	Observed m/z	z	Observed (M+H)	Calc. mass (M+H)	Off-by-x error	Mass error (ppm)	Cleavage	Score	Delta	Delta Mod	|Log Prob|	# of unique peptides	Protein Name	Protein DB number	Comment	Scan #	Scan Time
10619:3	1	R.TGAC[+57.021]QDVDEC[+57.021]QAIPGIC[+57.021]QGGNC[+57.021]INTVGSFEC[+57.021]R.C	271		C[+57]*5	1191.84	3	3573.49	3573.49	0	-0.4	Specific	895.29	895.29	895.29	12.41	86	>Fibrillin-2 N-term	1	DW121318_1.9763.9763.3	controllerType=0 controllerNumber=1 scan=9763	25.0769
06278:2	1	R.C[+57.021]IPTVSSYR.C	510		C[+57]	541.767	2	1082.53	1082.53	0	-3.7	Specific	383.4	334.48	334.48	2.7	86	>Fibrillin-2 N-term	1	DW121318_1.6347.6347.2	controllerType=0 controllerNumber=1 scan=6347	17.4285
06200:2	1	R.C[+57.021]IPTVSSYR.C	510		C[+57]	541.767	2	1082.53	1082.53	0	-3.1	Specific	411.02	383.83	383.83	4.63	86	>Fibrillin-2 N-term	1	DW121318_1.6285.6285.2	controllerType=0 controllerNumber=1 scan=6285	17.2895
06131:2	1	R.C[+57.021]IPTVSSYR.C	510		C[+57]	541.767	2	1082.53	1082.53	0	-2.4	Specific	437.29	339.85	339.85	3.08	86	>Fibrillin-2 N-term	1	DW121318_1.6232.6232.2	controllerType=0 controllerNumber=1 scan=6232	17.1673
11186:3	1	R.C[+57.021]VN[+15.995]TDGSFQC[+57.021]IC[+57.021]NAGFELTTDGK.N	591		C[+57]*3, N[+16]	870.698	3	2610.08	2610.09	0	-4.5	Specific	673.06	606.82	53.98	9.14	86	>Fibrillin-2 N-term	1	DW121318_1.10219.10219.3	controllerType=0 controllerNumber=1 scan=10219	26.1281
08840:3	1	R.YC[+57.021]TDVDEC[+57.021]QTPGIC[+57.021]MNGHC[+57.021]INSEGSFR.C	655		C[+57]*4	1069.76	3	3207.26	3207.27	0	-1.7	Specific	905.67	905.67	905.67	13.79	86	>Fibrillin-2 N-term	1	DW121318_1.8338.8338.3	controllerType=0 controllerNumber=1 scan=8338	21.832
08528:2	1	R.NTPGSYSC[+57.021]TC[+57.021]PPGYVFR.T	828		C[+57]*2	981.928	2	1962.85	1962.85	0	0.8	Specific	662.35	662.35	662.35	8.49	86	>Fibrillin-2 N-term	1	DW121318_1.8094.8094.2	controllerType=0 controllerNumber=1 scan=8094	21.2872
08476:2	1	R.N[+15.995]TPGSYSC[+57.021]TC[+57.021]PPGYVFR.T	828		C[+57]*2, N[+16]	989.923	2	1978.84	1978.84	0	-1.4	Specific	609.65	609.65	609.65	8.77	86	>Fibrillin-2 N-term	1	DW121318_1.8053.8053.2	controllerType=0 controllerNumber=1 scan=8053	21.2018
06050:2	1	R.NNLGSFNC[+57.021]EC[+57.021]SPGSK.L	868		C[+57]*2	835.846	2	1670.69	1670.69	0	-2.5	Specific	655.28	655.28	655.28	9.77	86	>Fibrillin-2 N-term	1	DW121318_1.6165.6165.2	controllerType=0 controllerNumber=1 scan=6165	17.0191
05985:2	1	R.NNLGSFNC[+57.021]EC[+57.021]SPGSK.L	868		C[+57]*2	835.846	2	1670.69	1670.69	0	-2.8	Specific	656.19	656.19	656.19	9.89	86	>Fibrillin-2 N-term	1	DW121318_1.6111.6111.2	controllerType=0 controllerNumber=1 scan=6111	16.9083
07297:3	1	K.GSFHC[+57.021]EC[+57.021]PEGLTLDGTGR.V	976		C[+57]*2	664.954	3	1992.85	1992.85	0	-2.6	Specific	764.1	764.1	764.1	11.27	86	>Fibrillin-2 N-term	1	DW121318_1.7123.7123.3	controllerType=0 controllerNumber=1 scan=7123	19.1704
07362:3	1	K.GSFHC[+57.021]EC[+57.021]PEGLTLDGTGR.V	976		C[+57]*2	664.954	3	1992.85	1992.85	0	-2.7	Specific	793.24	793.24	793.24	11.27	86	>Fibrillin-2 N-term	1	DW121318_1.7175.7175.3	controllerType=0 controllerNumber=1 scan=7175	19.2859
10105:4	1	R.GGTC[+57.021]VNTEGSFQC[+57.021]DC[+57.021]PLGHELSPSREDC[+57.021]VDINEC[+57.021]SLSDNLC[+57.021]R.N	1171		C[+57]*6	1212	4	4844.99	4845	0	-1.2	Specific	1277.73	1277.73	111.93	20.73	86	>Fibrillin-2 N-term	1	DW121318_1.9344.9344.4	controllerType=0 controllerNumber=1 scan=9344	24.1155
08472:3	1	K.C[+57.021]VNMIGTYQC[+57.021]SC[+57.021]NPGYQATPDR.Q	1216		C[+57]*3	864.695	3	2592.07	2592.07	0	-0.7	Specific	389.57	389.57	201.4	4.17	86	>Fibrillin-2 N-term	1	DW121318_1.8050.8050.2	controllerType=0 controllerNumber=1 scan=8050	21.1953
08497:3	1	K.C[+57.021]VN[+15.995]MIGTYQC[+57.021]SC[+57.021]NPGYQATPDR.Q	1216		C[+57]*3, N[+16]	870.025	3	2608.06	2608.07	0	-2.7	Specific	673.95	673.95	15.3	9.24	86	>Fibrillin-2 N-term	1	DW121318_1.8070.8070.3	controllerType=0 controllerNumber=1 scan=8070	21.2375
07103:3	1	K.GSFIC[+57.021]HC[+57.021]QLGYSVK.K	1346		C[+57]*2	552.592	3	1655.76	1655.77	0	-2.8	Specific	648.61	648.61	648.61	8.66	86	>Fibrillin-2 N-term	1	DW121318_1.6978.6978.3	controllerType=0 controllerNumber=1 scan=6978	18.85
07035:3	1	K.GSFIC[+57.021]HC[+57.021]QLGYSVK.K	1346		C[+57]*2	552.592	3	1655.76	1655.77	0	-2.6	Specific	699.59	611.95	611.95	9.53	86	>Fibrillin-2 N-term	1	DW121318_1.6922.6922.3	controllerType=0 controllerNumber=1 scan=6922	18.7252
06965:3	1	K.GSFIC[+57.021]HC[+57.021]QLGYSVK.K	1346		C[+57]*2	552.592	3	1655.76	1655.77	0	-2.4	Specific	713.2	579.13	579.13	10.53	86	>Fibrillin-2 N-term	1	DW121318_1.6870.6870.3	controllerType=0 controllerNumber=1 scan=6870	18.6048
07017:2	1	K.GSFIC[+57.021]HC[+57.021]QLGYSVK.K	1346		C[+57]*2	828.386	2	1655.76	1655.77	0	-1.2	Specific	715.94	682.77	682.77	9.19	86	>Fibrillin-2 N-term	1	DW121318_1.6907.6907.2	controllerType=0 controllerNumber=1 scan=6907	18.6897
08178:5	1	K.KGTTGC[+57.021]TDVDEC[+57.021]EIGAHNC[+57.021]DMHASC[+57.021]LNIPGSFK.C	1360		C[+57]*4	737.114	5	3681.54	3681.55	0	-2.6	Specific	603.18	603.18	603.18	7.79	86	>Fibrillin-2 N-term	1	DW121318_1.7818.7818.5	controllerType=0 controllerNumber=1 scan=7818	20.6918
08090:5	1	K.KGTTGC[+57.021]TDVDEC[+57.021]EIGAHNC[+57.021]DMHASC[+57.021]LNIPGSFK.C	1360		C[+57]*4	737.114	5	3681.54	3681.55	0	-2.4	Specific	1008.22	1008.22	1008.22	15.79	86	>Fibrillin-2 N-term	1	DW121318_1.7749.7749.5	controllerType=0 controllerNumber=1 scan=7749	20.536
08072:5	1	K.KGTTGC[+57.021]TDVDEC[+57.021]EIGAHNC[+57.021]DMHASC[+57.021]LN[+15.995]IPGSFK.C	1360		C[+57]*4, N[+16]	740.315	5	3697.55	3697.54	0	0.5	Specific	972.55	972.55	135.8	13.51	86	>Fibrillin-2 N-term	1	DW121318_1.7733.7733.5	controllerType=0 controllerNumber=1 scan=7733	20.5001
Other Peptides
08148:2	1	R.SATAGSEGGFLAPEYR.E	49			806.882	2	1612.76	1612.76	0	-2.2	Specific	797.14	797.14	797.14	11.77	86	>Fibrillin-2 N-term	1	DW121318_1.7794.7794.2	controllerType=0 controllerNumber=1 scan=7794	20.6376
08216:3	1	R.SATAGSEGGFLAPEYREEGAAVASR.V	49			828.397	3	2483.18	2483.18	0	-0.8	Specific	883.2	883.2	883.2	13.33	86	>Fibrillin-2 N-term	1	DW121318_1.7847.7847.3	controllerType=0 controllerNumber=1 scan=7847	20.7577
08151:3	1	R.SATAGSEGGFLAPEYREEGAAVASR.V	49			828.396	3	2483.17	2483.18	0	-2.4	Specific	925.6	907.94	907.94	14.33	86	>Fibrillin-2 N-term	1	DW121318_1.7796.7796.3	controllerType=0 controllerNumber=1 scan=7796	20.6418
02735:2	1	R.GQQDVLR.G	78			408.221	2	815.434	815.437	0	-3.9	Specific	273.83	269.52	269.52	2.19	86	>Fibrillin-2 N-term	1	DW121318_1.3495.3495.3	controllerType=0 controllerNumber=1 scan=3495	11.0911
05792:3	1	R.FHSYC[+57.021]C[+57.021]PGWK.T	93		C[+57]*2	447.853	3	1341.55	1341.55	0	-3.4	Specific	293.75	293.75	293.75	2.22	86	>Fibrillin-2 N-term	1	DW121318_1.5946.5946.2	controllerType=0 controllerNumber=1 scan=5946	16.5549
05702:3	1	R.FHSYC[+57.021]C[+57.021]PGWK.T	93		C[+57]*2	447.853	3	1341.54	1341.55	0	-4.4	Specific	529.54	529.54	529.54	5.17	86	>Fibrillin-2 N-term	1	DW121318_1.5878.5878.3	controllerType=0 controllerNumber=1 scan=5878	16.4069
05633:3	1	R.FHSYC[+57.021]C[+57.021]PGWK.T	93		C[+57]*2	447.853	3	1341.54	1341.55	0	-4.7	Specific	545.33	545.33	545.33	5.17	86	>Fibrillin-2 N-term	1	DW121318_1.5825.5825.3	controllerType=0 controllerNumber=1 scan=5825	16.2955
05677:2	1	R.FHSYC[+57.021]C[+57.021]PGWK.T	93		C[+57]*2	671.276	2	1341.54	1341.55	0	-4.2	Specific	583.25	583.25	583.25	5.97	86	>Fibrillin-2 N-term	1	DW121318_1.5860.5860.2	controllerType=0 controllerNumber=1 scan=5860	16.3703
05755:2	1	R.FHSYC[+57.021]C[+57.021]PGWK.T	93		C[+57]*2	671.276	2	1341.55	1341.55	0	-3.9	Specific	591.06	591.06	591.06	5.71	86	>Fibrillin-2 N-term	1	DW121318_1.5917.5917.2	controllerType=0 controllerNumber=1 scan=5917	16.4917
05064:3	1	R.FHSYC[+57.021]C[+57.021]PGW[+15.995]K.T	93		C[+57]*2, W[+16]	453.186	3	1357.54	1357.55	0	-2	Specific	393.23	393.23	334.63	3.98	86	>Fibrillin-2 N-term	1	DW121318_1.5365.5365.3	controllerType=0 controllerNumber=1 scan=5365	15.3023
08561:2	1	K.TLPGGNQC[+57.021]IVPIC[+57.021]R.N	103		C[+57]*2	792.901	2	1584.79	1584.8	0	-2.8	Specific	489.44	489.44	489.44	6.4	86	>Fibrillin-2 N-term	1	DW121318_1.8119.8119.2	controllerType=0 controllerNumber=1 scan=8119	21.3402
08401:2	1	K.TLPGGNQC[+57.021]IVPIC[+57.021]R.N	103		C[+57]*2	792.901	2	1584.79	1584.8	0	-2.3	Specific	639.76	639.76	639.76	8.53	86	>Fibrillin-2 N-term	1	DW121318_1.7994.7994.2	controllerType=0 controllerNumber=1 scan=7994	21.0807
08483:2	1	K.TLPGGNQC[+57.021]IVPIC[+57.021]R.N	103		C[+57]*2	792.9	2	1584.79	1584.8	0	-3.3	Specific	669.51	669.51	669.51	9.66	86	>Fibrillin-2 N-term	1	DW121318_1.8059.8059.2	controllerType=0 controllerNumber=1 scan=8059	21.2137
06191:3	1	R.NSC[+57.021]GDGFC[+57.021]SRPNMC[+57.021]TC[+57.021]SSGQISSTC[+57.021]GSK.S	117		C[+57]*5	1034.73	3	3102.18	3102.19	0	-1.8	Specific	1163.3	994.52	994.52	18.79	86	>Fibrillin-2 N-term	1	DW121318_1.6277.6277.3	controllerType=0 controllerNumber=1 scan=6277	17.2712
04161:4	1	R.[+14.016]PN[+15.995]MC[+57.021]T[+365.132]C[+57.021]S[+802.286]SGQISSTC[+57.021]GSK.S	127	HexNAc(1)Hex(1),HexNAc(1)Hex(1)Fuc(1)NeuAc(1)	.[14], C[+57]*3, N[+16], S[+802], T[+365]	790.557	4	3159.21	3159.21	0	-1.3	Specific	277.28	277.28	4	2.34	86	>Fibrillin-2 N-term	1	DW121318_1.4646.4646.4	controllerType=0 controllerNumber=1 scan=4646	13.7308
04098:4	1	R.[+14.016]PN[+15.995]MC[+57.021]T[+365.132]C[+57.021]S[+802.286]SGQISSTC[+57.021]GSK.S	127	HexNAc(1)Hex(1),HexNAc(1)Hex(1)Fuc(1)NeuAc(1)	.[14], C[+57]*3, N[+16], S[+802], T[+365]	790.556	4	3159.2	3159.21	0	-2.1	Specific	280.67	280.67	2.4	3.62	86	>Fibrillin-2 N-term	1	DW121318_1.4597.4597.4	controllerType=0 controllerNumber=1 scan=4597	13.6212
02564:2	1	K.SIQQC[+57.021]SVR.C	145		C[+57]	489.244	2	977.481	977.483	0	-2.6	Specific	329.61	329.61	329.61	2.55	86	>Fibrillin-2 N-term	1	DW121318_1.3353.3353.2	controllerType=0 controllerNumber=1 scan=3353	10.758
02701:2	1	K.SIQQC[+57.021]SVR.C	145		C[+57]	489.244	2	977.48	977.483	0	-3.5	Specific	364.05	364.05	364.05	3.86	86	>Fibrillin-2 N-term	1	DW121318_1.3463.3463.2	controllerType=0 controllerNumber=1 scan=3463	11.0168
02625:2	1	K.SIQQC[+57.021]SVR.C	145		C[+57]	489.244	2	977.481	977.483	0	-2.5	Specific	411.2	411.2	411.2	4.17	86	>Fibrillin-2 N-term	1	DW121318_1.3405.3405.2	controllerType=0 controllerNumber=1 scan=3405	10.8811
02385:3	1	R.C[+57.021]MNGGT[+146.058]C[+57.021]ADDHC[+57.021]QC[+57.021]QK.G	153	Fuc(1)	C[+57]*4, T[+146]	696.581	3	2087.73	2087.73	0	-3.2	Specific	184.34	184.34	155.91	3.33	86	>Fibrillin-2 N-term	1	DW121318_1.3194.3194.3	controllerType=0 controllerNumber=1 scan=3194	10.387
02463:3	1	R.C[+57.021]MNGGT[+146.058]C[+57.021]ADDHC[+57.021]QC[+57.021]QK.G	153	Fuc(1)	C[+57]*4, T[+146]	696.582	3	2087.73	2087.73	0	-1.1	Specific	626.62	626.62	270.89	8.77	86	>Fibrillin-2 N-term	1	DW121318_1.3264.3264.3	controllerType=0 controllerNumber=1 scan=3264	10.5517
02671:3	1	R.C[+57.021]MN[+0.984]GGT[+146.058]C[+57.021]ADDHC[+57.021]QC[+57.021]QK.G	153	Fuc(1)	C[+57]*4, N[+1], T[+146]	696.909	3	2088.71	2088.72	0	-2.2	Specific	281.86	281.86	210.15	4.5	86	>Fibrillin-2 N-term	1	DW121318_1.3440.3440.3	controllerType=0 controllerNumber=1 scan=3440	10.9628
07045:3	1	K.GYIGTYC[+57.021]GQPVC[+57.021]ENGC[+57.021]QNGGR.C	169		C[+57]*3	782.991	3	2346.96	2346.96	0	-2.6	Specific	733.65	733.65	733.65	10.11	86	>Fibrillin-2 N-term	1	DW121318_1.6930.6930.3	controllerType=0 controllerNumber=1 scan=6930	18.7408
07666:2	1	R.C[+57.021]AC[+57.021]VYGFTGPQC[+57.021]ER.D	196		C[+57]*3	852.848	2	1704.69	1704.69	0	-2.1	Specific	538.92	538.92	538.92	6.63	86	>Fibrillin-2 N-term	1	DW121318_1.7411.7411.2	controllerType=0 controllerNumber=1 scan=7411	19.791
07569:2	1	R.C[+57.021]AC[+57.021]VYGFTGPQC[+57.021]ER.D	196		C[+57]*3	852.848	2	1704.69	1704.69	0	-2.4	Specific	660.64	660.64	660.64	9.53	86	>Fibrillin-2 N-term	1	DW121318_1.7335.7335.2	controllerType=0 controllerNumber=1 scan=7335	19.6341
10748:2	1	R.C[+57.021][-17.027]AC[+57.021]VYGFTGPQC[+57.021]ER.D	196		C[-17][+57]*3	844.334	2	1687.66	1687.67	0	-2.9	Specific	377.47	377.47	377.47	5.96	86	>Fibrillin-2 N-term	1	DW121318_1.9862.9862.2	controllerType=0 controllerNumber=1 scan=9862	25.3096
10204:3	1	R.TGPC[+57.021]FTQVNNQMC[+57.021]QGQLTGIVC[+57.021]TK.T	213		C[+57]*3	914.753	3	2742.25	2742.25	0	-0.3	Specific	544.97	544.97	544.97	6.12	86	>Fibrillin-2 N-term	1	DW121318_1.9423.9423.3	controllerType=0 controllerNumber=1 scan=9423	24.2953
10132:3	1	R.TGPC[+57.021]FTQVNNQMC[+57.021]QGQLTGIVC[+57.021]TK.T	213		C[+57]*3	914.753	3	2742.24	2742.25	0	-1.1	Specific	790.98	790.98	790.98	11.01	86	>Fibrillin-2 N-term	1	DW121318_1.9366.9366.3	controllerType=0 controllerNumber=1 scan=9366	24.1656
05057:2	1	K.TLC[+57.021]C[+57.021]ATIGR.A	237		C[+57]*2	526.254	2	1051.5	1051.5	0	-2.2	Specific	486.53	486.53	486.53	5.69	86	>Fibrillin-2 N-term	1	DW121318_1.5361.5361.2	controllerType=0 controllerNumber=1 scan=5361	15.2944
04985:2	1	K.TLC[+57.021]C[+57.021]ATIGR.A	237		C[+57]*2	526.253	2	1051.5	1051.5	0	-3.5	Specific	502.56	502.56	502.56	5.81	86	>Fibrillin-2 N-term	1	DW121318_1.5305.5305.2	controllerType=0 controllerNumber=1 scan=5305	15.1731
04921:2	1	K.TLC[+57.021]C[+57.021]ATIGR.A	237		C[+57]*2	526.254	2	1051.5	1051.5	0	-2.1	Specific	524.68	524.68	524.68	6.05	86	>Fibrillin-2 N-term	1	DW121318_1.5254.5254.2	controllerType=0 controllerNumber=1 scan=5254	15.0565
06268:3	1	R.AWGHPC[+57.021]EMC[+57.021]PAQPQPC[+57.021]R.R	246		C[+57]*3	694.621	3	2081.85	2081.86	0	-3.7	Specific	549.96	549.96	549.96	7	86	>Fibrillin-2 N-term	1	DW121318_1.6340.6340.3	controllerType=0 controllerNumber=1 scan=6340	17.4147
06141:3	1	R.AWGHPC[+57.021]EMC[+57.021]PAQPQPC[+57.021]R.R	246		C[+57]*3	694.622	3	2081.85	2081.86	0	-2.3	Specific	590.8	590.8	590.8	7.77	86	>Fibrillin-2 N-term	1	DW121318_1.6238.6238.3	controllerType=0 controllerNumber=1 scan=6238	17.1802
06202:3	1	R.AWGHPC[+57.021]EMC[+57.021]PAQPQPC[+57.021]R.R	246		C[+57]*3	694.621	3	2081.85	2081.86	0	-2.9	Specific	647.66	647.66	647.66	8.89	86	>Fibrillin-2 N-term	1	DW121318_1.6287.6287.3	controllerType=0 controllerNumber=1 scan=6287	17.2924
08244:2	1	R.GFIPNIR.T	264			408.738	2	816.47	816.473	0	-3.9	Specific	319.73	207.11	207.11	2.1	86	>Fibrillin-2 N-term	1	DW121318_1.7868.7868.2	controllerType=0 controllerNumber=1 scan=7868	20.8062
08112:2	1	R.GFIPNIR.T	264			408.739	2	816.47	816.473	0	-3.3	Specific	324.58	214.93	214.93	2.3	86	>Fibrillin-2 N-term	1	DW121318_1.7766.7766.2	controllerType=0 controllerNumber=1 scan=7766	20.5737
08171:2	1	R.GFIPNIR.T	264			408.738	2	816.469	816.473	0	-3.9	Specific	332.73	241.9	241.9	2.3	86	>Fibrillin-2 N-term	1	DW121318_1.7813.7813.2	controllerType=0 controllerNumber=1 scan=7813	20.6816
02786:2	1	R.GYVTSTDGSR.C	348			521.742	2	1042.48	1042.48	0	-3.2	Specific	330.79	250.88	250.88	4.07	86	>Fibrillin-2 N-term	1	DW121318_1.3535.3535.2	controllerType=0 controllerNumber=1 scan=3535	11.1862
02948:2	1	R.GYVTSTDGSR.C	348			521.741	2	1042.48	1042.48	0	-4.5	Specific	419.83	370.4	370.4	4.88	86	>Fibrillin-2 N-term	1	DW121318_1.3669.3669.2	controllerType=0 controllerNumber=1 scan=3669	11.4979
08803:2	1	R.TGMC[+57.021]FSGLVNGR.C	363		C[+57]	649.801	2	1298.59	1298.6	0	-2.4	Specific	670.91	670.91	670.91	8.21	86	>Fibrillin-2 N-term	1	DW121318_1.8309.8309.2	controllerType=0 controllerNumber=1 scan=8309	21.7665
08732:2	1	R.TGMC[+57.021]FSGLVNGR.C	363		C[+57]	649.801	2	1298.59	1298.6	0	-2.7	Specific	673.16	673.16	673.16	9.32	86	>Fibrillin-2 N-term	1	DW121318_1.8255.8255.2	controllerType=0 controllerNumber=1 scan=8255	21.6434
09136:2	1	R.TGMC[+57.021]FSGLVN[+0.984]GR.C	363		C[+57], N[+1]	650.293	2	1299.58	1299.58	0	-2.7	Specific	575.64	575.64	575.64	7.19	86	>Fibrillin-2 N-term	1	DW121318_1.8566.8566.2	controllerType=0 controllerNumber=1 scan=8566	22.3567
09199:2	1	R.TGMC[+57.021]FSGLVN[+0.984]GR.C	363		C[+57], N[+1]	650.293	2	1299.58	1299.58	0	-2.3	Specific	687.48	641.3	641.3	9.19	86	>Fibrillin-2 N-term	1	DW121318_1.8619.8619.2	controllerType=0 controllerNumber=1 scan=8619	22.4744
03173:2	1	R.C[+57.021]AQELPGR.M	375		C[+57]	465.724	2	930.442	930.446	0	-5.1	Specific	434.93	375.39	375.39	4.29	86	>Fibrillin-2 N-term	1	DW121318_1.3867.3867.2	controllerType=0 controllerNumber=1 scan=3867	11.9541
03340:2	1	R.C[+57.021]AQELPGR.M	375		C[+57]	465.725	2	930.444	930.446	0	-2.8	Specific	562.81	501.29	501.29	6.09	86	>Fibrillin-2 N-term	1	DW121318_1.3998.3998.2	controllerType=0 controllerNumber=1 scan=3998	12.2533
03482:2	1	R.C[+57.021]AQELPGR.M	375		C[+57]	465.726	2	930.444	930.446	0	-2	Specific	606.35	539.84	539.84	7.95	86	>Fibrillin-2 N-term	1	DW121318_1.4107.4107.2	controllerType=0 controllerNumber=1 scan=4107	12.5063
03410:2	1	R.C[+57.021]AQELPGR.M	375		C[+57]	465.726	2	930.444	930.446	0	-2.6	Specific	625.21	535.52	535.52	6.96	86	>Fibrillin-2 N-term	1	DW121318_1.4053.4053.2	controllerType=0 controllerNumber=1 scan=4053	12.3799
02665:2	1	K.MQC[+57.021]C[+57.021]C[+57.021]EPGR.C	386		C[+57]*3	599.214	2	1197.42	1197.43	0	-4.7	Specific	285.01	285.01	285.01	3.84	86	>Fibrillin-2 N-term	1	DW121318_1.3435.3435.2	controllerType=0 controllerNumber=1 scan=3435	10.9501
02731:2	1	K.MQC[+57.021]C[+57.021]C[+57.021]EPGR.C	386		C[+57]*3	599.215	2	1197.42	1197.43	0	-4.2	Specific	414.35	414.35	414.35	5.62	86	>Fibrillin-2 N-term	1	DW121318_1.3492.3492.2	controllerType=0 controllerNumber=1 scan=3492	11.0846
02801:2	1	K.MQC[+57.021]C[+57.021]C[+57.021]EPGR.C	386		C[+57]*3	599.215	2	1197.42	1197.43	0	-3.7	Specific	416.44	416.44	416.44	5.62	86	>Fibrillin-2 N-term	1	DW121318_1.3547.3547.2	controllerType=0 controllerNumber=1 scan=3547	11.214
10264:2	1	R.C[+57.021]WGIGTIPEAC[+57.021]PVR.G	395		C[+57]*2	808.388	2	1615.77	1615.77	0	-1.9	Specific	654.6	643.55	643.55	8.55	86	>Fibrillin-2 N-term	1	DW121318_1.9469.9469.2	controllerType=0 controllerNumber=1 scan=9469	24.402
10187:2	1	R.C[+57.021]WGIGTIPEAC[+57.021]PVR.G	395		C[+57]*2	808.388	2	1615.77	1615.77	0	-1.5	Specific	780.34	750.47	750.47	11.53	86	>Fibrillin-2 N-term	1	DW121318_1.9409.9409.2	controllerType=0 controllerNumber=1 scan=9409	24.2648
10121:2	1	R.C[+57.021]WGIGTIPEAC[+57.021]PVR.G	395		C[+57]*2	808.389	2	1615.77	1615.77	0	-0.4	Specific	797.45	726.48	726.48	11.53	86	>Fibrillin-2 N-term	1	DW121318_1.9356.9356.2	controllerType=0 controllerNumber=1 scan=9356	24.1422
10228:3	1	K.QAC[+57.021]IDIDEC[+57.021]IQNGVLC[+57.021]K.N	571		C[+57]*3	679.312	3	2035.92	2035.92	0	-2.3	Specific	724.48	680.77	680.77	10.39	86	>Fibrillin-2 N-term	1	DW121318_1.9442.9442.3	controllerType=0 controllerNumber=1 scan=9442	24.3392
10159:3	1	K.QAC[+57.021]IDIDEC[+57.021]IQNGVLC[+57.021]K.N	571		C[+57]*3	679.311	3	2035.92	2035.92	0	-2.3	Specific	726.45	654.92	654.92	10.39	86	>Fibrillin-2 N-term	1	DW121318_1.9388.9388.3	controllerType=0 controllerNumber=1 scan=9388	24.2165
10166:2	1	K.QAC[+57.021]IDIDEC[+57.021]IQNGVLC[+57.021]K.N	571		C[+57]*3	1018.46	2	2035.92	2035.92	0	-2.4	Specific	924.18	833.35	833.35	14.77	86	>Fibrillin-2 N-term	1	DW121318_1.9393.9393.2	controllerType=0 controllerNumber=1 scan=9393	24.2274
09303:3	1	K.NC[+57.021]VDHDEC[+57.021]TTTNMC[+57.021]LNGMC[+57.021]INEDGSFK.C	614		C[+57]*4	1074.75	3	3222.23	3222.24	0	-0.7	Specific	719.13	719.13	719.13	9.79	86	>Fibrillin-2 N-term	1	DW121318_1.8696.8696.3	controllerType=0 controllerNumber=1 scan=8696	22.6483
06993:3	1	K.C[+57.021]IC[+57.021]KPGFVLAPNGR.Y	641		C[+57]*2	530.273	3	1588.81	1588.81	0	-1.9	Specific	621.4	621.4	621.4	8.53	86	>Fibrillin-2 N-term	1	DW121318_1.6891.6891.3	controllerType=0 controllerNumber=1 scan=6891	18.6533
07550:3	1	K.C[+57.021]IC[+57.021]KPGFVLAPN[+0.984]GR.Y	641		C[+57]*2, N[+1]	530.601	3	1589.79	1589.79	0	-2.3	Specific	558.59	558.59	558.59	6.63	86	>Fibrillin-2 N-term	1	DW121318_1.7321.7321.3	controllerType=0 controllerNumber=1 scan=7321	19.6041
09298:3	1	R.YC[+57.021]TDVDEC[+57.021]QTPGIC[+57.021]MN[+0.984]GHC[+57.021]INSEGSFR.C	655		C[+57]*4, N[+1]	1070.09	3	3208.25	3208.25	0	-1.6	Specific	811.91	811.91	156.3	11.79	86	>Fibrillin-2 N-term	1	DW121318_1.8691.8691.3	controllerType=0 controllerNumber=1 scan=8691	22.6358
07934:2	1	R.C[+57.021]DC[+57.021]PPGLAVGMDGR.V	682		C[+57]*2	752.819	2	1504.63	1504.63	0	-1.9	Specific	562.99	562.99	562.99	7.53	86	>Fibrillin-2 N-term	1	DW121318_1.7621.7621.2	controllerType=0 controllerNumber=1 scan=7621	20.2481
07856:2	1	R.C[+57.021]DC[+57.021]PPGLAVGMDGR.V	682		C[+57]*2	752.819	2	1504.63	1504.63	0	-2.7	Specific	722.05	722.05	722.05	10.53	86	>Fibrillin-2 N-term	1	DW121318_1.7563.7563.2	controllerType=0 controllerNumber=1 scan=7563	20.1179
07788:2	1	R.C[+57.021]DC[+57.021]PPGLAVGMDGR.V	682		C[+57]*2	752.818	2	1504.63	1504.63	0	-3.2	Specific	732.95	732.95	732.95	10.66	86	>Fibrillin-2 N-term	1	DW121318_1.7512.7512.2	controllerType=0 controllerNumber=1 scan=7512	20.0031
04996:3	1	K.KGVC[+57.021]VRPFPGAVTK.S	712		C[+57]	505.952	3	1515.84	1515.85	0	-3.4	Specific	526.22	448.55	448.55	5.15	86	>Fibrillin-2 N-term	1	DW121318_1.5313.5313.3	controllerType=0 controllerNumber=1 scan=5313	15.189
06323:3	1	K.GVC[+57.021]VRPFPGAVTK.S	713		C[+57]	463.253	3	1387.75	1387.75	0	-4.1	Specific	490.81	358.9	358.9	5.23	86	>Fibrillin-2 N-term	1	DW121318_1.6383.6383.3	controllerType=0 controllerNumber=1 scan=6383	17.5129
06258:3	1	K.GVC[+57.021]VRPFPGAVTK.S	713		C[+57]	463.253	3	1387.75	1387.75	0	-3.9	Specific	492.09	370.83	370.83	6.4	86	>Fibrillin-2 N-term	1	DW121318_1.6332.6332.3	controllerType=0 controllerNumber=1 scan=6332	17.3955
07777:3	1	K.SEC[+57.021]C[+57.021]C[+57.021]ANPDYGFGEPC[+57.021]QPC[+57.021]PAK.N	726		C[+57]*5	868.66	3	2603.97	2603.97	0	-2.5	Specific	764.54	764.54	764.54	11.11	86	>Fibrillin-2 N-term	1	DW121318_1.7500.7500.3	controllerType=0 controllerNumber=1 scan=7500	19.977
08293:3	1	K.NSAEFHGLC[+57.021]SSGVGITVDGR.D	748		C[+57]	688.323	3	2062.95	2062.96	0	-3.1	Specific	683.73	683.73	683.73	9.62	86	>Fibrillin-2 N-term	1	DW121318_1.7907.7907.3	controllerType=0 controllerNumber=1 scan=7907	20.8911
11193:3	1	R.DINEC[+57.021]ALDPDIC[+57.021]ANGIC[+57.021]ENLR.G	768		C[+57]*3	821.361	3	2462.07	2462.07	0	-2.5	Specific	726.86	706.54	706.54	9.13	86	>Fibrillin-2 N-term	1	DW121318_1.10225.10225.3	controllerType=0 controllerNumber=1 scan=10225	26.141
11320:3	1	R.DINEC[+57.021]ALDPDIC[+57.021]AN[+0.984]GIC[+57.021]ENLR.G	768		C[+57]*3, N[+1]	821.691	3	2463.06	2463.06	0	-0.4	Specific	412.5	411.42	99.69	4.67	86	>Fibrillin-2 N-term	1	DW121318_1.10336.10336.3	controllerType=0 controllerNumber=1 scan=10336	26.384
03591:2	1	R.C[+57.021]NC[+57.021]NSGYEPDASGR.N	793		C[+57]*2	793.8	2	1586.59	1586.6	0	-2.1	Specific	687.8	687.8	687.8	9.53	86	>Fibrillin-2 N-term	1	DW121318_1.4196.4196.2	controllerType=0 controllerNumber=1 scan=4196	12.7122
03657:2	1	R.C[+57.021]NC[+57.021]NSGYEPDASGR.N	793		C[+57]*2	793.799	2	1586.59	1586.6	0	-2.8	Specific	852.76	852.76	852.76	13.66	86	>Fibrillin-2 N-term	1	DW121318_1.4249.4249.2	controllerType=0 controllerNumber=1 scan=4249	12.835
03869:2	1	R.C[+57.021]NC[+57.021]NSGYEPDASGR.N	793		C[+57]*2	793.8	2	1586.59	1586.6	0	-1.9	Specific	873.04	873.04	873.04	13.53	86	>Fibrillin-2 N-term	1	DW121318_1.4415.4415.2	controllerType=0 controllerNumber=1 scan=4415	13.2113
03796:2	1	R.C[+57.021]NC[+57.021]NSGYEPDASGR.N	793		C[+57]*2	793.8	2	1586.59	1586.6	0	-2.3	Specific	876.09	876.09	876.09	13.53	86	>Fibrillin-2 N-term	1	DW121318_1.4359.4359.2	controllerType=0 controllerNumber=1 scan=4359	13.0838
03725:2	1	R.C[+57.021]NC[+57.021]NSGYEPDASGR.N	793		C[+57]*2	793.8	2	1586.59	1586.6	0	-2.2	Specific	885.66	885.66	885.66	13.53	86	>Fibrillin-2 N-term	1	DW121318_1.4304.4304.2	controllerType=0 controllerNumber=1 scan=4304	12.9601
06319:2	1	R.C[+57.021][-17.027]NC[+57.021]NSGYEPDASGR.N	793		C[-17][+57]*2	785.287	2	1569.57	1569.57	0	-1.7	Specific	639.94	639.94	639.94	8.53	86	>Fibrillin-2 N-term	1	DW121318_1.6379.6379.2	controllerType=0 controllerNumber=1 scan=6379	17.5024
08801:2	1	R.NC[+57.021]IDIDEC[+57.021]LVNR.L	807		C[+57]*2	760.843	2	1520.68	1520.68	0	-2.3	Specific	496.56	453.26	453.26	5.93	86	>Fibrillin-2 N-term	1	DW121318_1.8306.8306.2	controllerType=0 controllerNumber=1 scan=8306	21.7581
08681:3	1	R.NC[+57.021]IDIDEC[+57.021]LVNR.L	807		C[+57]*2	507.565	3	1520.68	1520.68	0	-2.3	Specific	500.47	247.7	247.7	3.05	86	>Fibrillin-2 N-term	1	DW121318_1.8215.8215.3	controllerType=0 controllerNumber=1 scan=8215	21.5528
08714:2	1	R.NC[+57.021]IDIDEC[+57.021]LVNR.L	807		C[+57]*2	760.844	2	1520.68	1520.68	0	-2	Specific	530.6	464.19	464.19	6.29	86	>Fibrillin-2 N-term	1	DW121318_1.8242.8242.2	controllerType=0 controllerNumber=1 scan=8242	21.6149
08648:2	1	R.NC[+57.021]IDIDEC[+57.021]LVNR.L	807		C[+57]*2	760.844	2	1520.68	1520.68	0	-1.9	Specific	595.4	433.8	433.8	7.19	86	>Fibrillin-2 N-term	1	DW121318_1.8185.8185.2	controllerType=0 controllerNumber=1 scan=8185	21.487
05961:2	1	R.LLC[+57.021]DNGLC[+57.021]R.N	819		C[+57]*2	560.763	2	1120.52	1120.52	0	-3.7	Specific	448.88	448.88	448.88	5.79	86	>Fibrillin-2 N-term	1	DW121318_1.6089.6089.2	controllerType=0 controllerNumber=1 scan=6089	16.8608
06020:2	1	R.LLC[+57.021]DNGLC[+57.021]R.N	819		C[+57]*2	560.763	2	1120.52	1120.52	0	-3.7	Specific	452.31	321.41	321.41	4.31	86	>Fibrillin-2 N-term	1	DW121318_1.6141.6141.2	controllerType=0 controllerNumber=1 scan=6141	16.9698
06481:2	1	R.LLC[+57.021]DN[+0.984]GLC[+57.021]R.N	819		C[+57]*2, N[+1]	561.256	2	1121.5	1121.51	0	-3.4	Specific	433.21	407.2	407.2	5.62	86	>Fibrillin-2 N-term	1	DW121318_1.6500.6500.2	controllerType=0 controllerNumber=1 scan=6500	17.773
06544:2	1	R.LLC[+57.021]DN[+0.984]GLC[+57.021]R.N	819		C[+57]*2, N[+1]	561.256	2	1121.5	1121.51	0	-3.2	Specific	450.61	434.72	434.72	5.79	86	>Fibrillin-2 N-term	1	DW121318_1.6550.6550.2	controllerType=0 controllerNumber=1 scan=6550	17.888
06477:3	1	R.TETETC[+57.021]EDINEC[+57.021]ES[+426.137]NPC[+57.021]VNGAC[+57.021]R.N	845	Hex(1)Pent(2)	C[+57]*4, S[+426]	1057.73	3	3171.18	3171.19	0	-1.3	Specific	759.23	759.23	6	11.01	86	>Fibrillin-2 N-term	1	DW121318_1.6497.6497.3	controllerType=0 controllerNumber=1 scan=6497	17.7665
06554:3	1	R.TETETC[+57.021]EDINEC[+57.021]ES[+426.137]NPC[+57.021]VN[+0.984]GAC[+57.021]R.N	845	Hex(1)Pent(2)	C[+57]*4, N[+1], S[+426]	1058.06	3	3172.17	3172.17	0	-0.9	Specific	830.61	830.61	6	12.01	86	>Fibrillin-2 N-term	1	DW121318_1.6557.6557.3	controllerType=0 controllerNumber=1 scan=6557	17.9031
10185:2	1	K.LSSTGLIC[+57.021]IDSLK.G	883		C[+57]	703.88	2	1406.75	1406.76	0	-1.8	Specific	679.41	437.29	437.29	9.53	86	>Fibrillin-2 N-term	1	DW121318_1.9408.9408.2	controllerType=0 controllerNumber=1 scan=9408	24.2636
10119:2	1	K.LSSTGLIC[+57.021]IDSLK.G	883		C[+57]	703.88	2	1406.75	1406.76	0	-1.7	Specific	693	469.2	469.2	9.53	86	>Fibrillin-2 N-term	1	DW121318_1.9355.9355.2	controllerType=0 controllerNumber=1 scan=9355	24.1402
08757:2	1	K.GTC[+57.021]WLNIQDSR.C	896		C[+57]	675.315	2	1349.62	1349.63	0	-2.6	Specific	693.59	642.88	642.88	9.19	86	>Fibrillin-2 N-term	1	DW121318_1.8273.8273.4	controllerType=0 controllerNumber=1 scan=8273	21.6834
06612:2	1	R.C[+57.021]EVNINGATLK.S	907		C[+57]	609.809	2	1218.61	1218.61	0	-2.7	Specific	774.28	774.28	774.28	11.19	86	>Fibrillin-2 N-term	1	DW121318_1.6603.6603.2	controllerType=0 controllerNumber=1 scan=6603	18.0091
06540:2	1	R.C[+57.021]EVNINGATLK.S	907		C[+57]	609.809	2	1218.61	1218.61	0	-3.3	Specific	775.35	775.35	775.35	11.32	86	>Fibrillin-2 N-term	1	DW121318_1.6546.6546.2	controllerType=0 controllerNumber=1 scan=6546	17.8779
06809:2	1	R.C[+57.021]EVNIN[+0.984]GATLK.S	907		C[+57], N[+1]	610.301	2	1219.59	1219.6	0	-3.4	Specific	344.66	344.66	93.22	3.18	86	>Fibrillin-2 N-term	1	DW121318_1.6749.6749.2	controllerType=0 controllerNumber=1 scan=6749	18.3335
09687:2	1	R.C[+57.021][-17.027]EVNINGATLK.S	907		C[-17][+57]	601.295	2	1201.58	1201.59	0	-4.2	Specific	516.37	516.37	516.37	6.06	86	>Fibrillin-2 N-term	1	DW121318_1.8997.8997.2	controllerType=0 controllerNumber=1 scan=8997	23.3296
06907:2	1	R.C[+57.021]EVNIN[+0.984]GATLK.S	907		C[+57], N[+1]	610.301	2	1219.6	1219.6	0	-2.7	Specific	604.82	604.82	162.43	8.19	86	>Fibrillin-2 N-term	1	DW121318_1.6826.6826.2	controllerType=0 controllerNumber=1 scan=6826	18.5064
07080:2	1	R.C[+57.021]EVNIN[+0.984]GATLK.S	907		C[+57], N[+1]	610.301	2	1219.59	1219.6	0	-3.1	Specific	640.23	640.23	168.04	8.32	86	>Fibrillin-2 N-term	1	DW121318_1.6960.6960.2	controllerType=0 controllerNumber=1 scan=6960	18.8085
06832:2	1	R.C[+57.021]EVNIN[+0.984]GATLK.S	907		C[+57], N[+1]	610.301	2	1219.59	1219.6	0	-3.5	Specific	654.89	654.89	191.81	9.32	86	>Fibrillin-2 N-term	1	DW121318_1.6770.6770.2	controllerType=0 controllerNumber=1 scan=6770	18.3817
08265:3	1	K.SEC[+57.021]C[+57.021]ATLGAAWGSPC[+57.021]ER.C	918		C[+57]*3	637.93	3	1911.77	1911.78	0	-1.9	Specific	651.41	651.41	651.41	9.39	86	>Fibrillin-2 N-term	1	DW121318_1.7885.7885.3	controllerType=0 controllerNumber=1 scan=7885	20.842
08240:2	1	K.SEC[+57.021]C[+57.021]ATLGAAWGSPC[+57.021]ER.C	918		C[+57]*3	956.389	2	1911.77	1911.78	0	-4.4	Specific	798.57	798.57	798.57	11.89	86	>Fibrillin-2 N-term	1	DW121318_1.7864.7864.2	controllerType=0 controllerNumber=1 scan=7864	20.7956
08301:2	1	K.SEC[+57.021]C[+57.021]ATLGAAWGSPC[+57.021]ER.C	918		C[+57]*3	956.391	2	1911.77	1911.78	0	-2.1	Specific	804.45	804.45	804.45	12.77	86	>Fibrillin-2 N-term	1	DW121318_1.7915.7915.2	controllerType=0 controllerNumber=1 scan=7915	20.9091
04146:2	1	R.C[+57.021]ELDTAC[+57.021]PR.G	935		C[+57]*2	561.238	2	1121.47	1121.47	0	-2.4	Specific	512.64	507.87	507.87	5.69	86	>Fibrillin-2 N-term	1	DW121318_1.4632.4632.2	controllerType=0 controllerNumber=1 scan=4632	13.6991
04215:2	1	R.C[+57.021]ELDTAC[+57.021]PR.G	935		C[+57]*2	561.238	2	1121.47	1121.47	0	-2.8	Specific	589.46	589.46	589.46	7.07	86	>Fibrillin-2 N-term	1	DW121318_1.4691.4691.2	controllerType=0 controllerNumber=1 scan=4691	13.8298
04285:2	1	R.C[+57.021]ELDTAC[+57.021]PR.G	935		C[+57]*2	561.238	2	1121.47	1121.47	0	-2.5	Specific	603.61	595.64	595.64	6.62	86	>Fibrillin-2 N-term	1	DW121318_1.4747.4747.2	controllerType=0 controllerNumber=1 scan=4747	13.9486
04352:2	1	R.C[+57.021]ELDTAC[+57.021]PR.G	935		C[+57]*2	561.238	2	1121.47	1121.47	0	-1.6	Specific	619.42	616.67	616.67	7.95	86	>Fibrillin-2 N-term	1	DW121318_1.4799.4799.2	controllerType=0 controllerNumber=1 scan=4799	14.0634
09211:3	1	R.IKGVTC[+57.021]EDVNEC[+57.021]E[+14.016]VFPGVC[+57.021]PNGR.C	948		C[+57]*3, E[+14]	884.071	3	2650.2	2650.21	0	-2.7	Specific	277.2	277.2	97.87	2.37	86	>Fibrillin-2 N-term	1	DW121318_1.8629.8629.3	controllerType=0 controllerNumber=1 scan=8629	22.4969
07435:3	1	K.GSFHC[+57.021]EC[+57.021]PEGLTLDGTGR.V	976		C[+57]*2	664.954	3	1992.85	1992.85	0	-2.7	Specific	605.77	605.77	605.77	8.27	86	>Fibrillin-2 N-term	1	DW121318_1.7234.7234.3	controllerType=0 controllerNumber=1 scan=7234	19.4135
04646:2	1	R.MEQC[+57.021]YLK.W	1000		C[+57]	486.219	2	971.43	971.433	0	-2.7	Specific	408.01	408.01	408.01	3.97	86	>Fibrillin-2 N-term	1	DW121318_1.5035.5035.2	controllerType=0 controllerNumber=1 scan=5035	14.5817
04507:2	1	R.MEQC[+57.021]YLK.W	1000		C[+57]	486.219	2	971.43	971.433	0	-2.5	Specific	419	419	419	4.17	86	>Fibrillin-2 N-term	1	DW121318_1.4925.4925.2	controllerType=0 controllerNumber=1 scan=4925	14.3452
04574:2	1	R.MEQC[+57.021]YLK.W	1000		C[+57]	486.218	2	971.429	971.433	0	-3.2	Specific	439.82	439.82	439.82	4.29	86	>Fibrillin-2 N-term	1	DW121318_1.4979.4979.2	controllerType=0 controllerNumber=1 scan=4979	14.4629
08559:4	1	R.MEQC[+57.021]YLKWDEDEC[+57.021]IHPVPGK.F	1000		C[+57]*2	634.282	4	2534.11	2534.11	0	-3.1	Specific	497.6	497.6	497.6	6.29	86	>Fibrillin-2 N-term	1	DW121318_1.8117.8117.4	controllerType=0 controllerNumber=1 scan=8117	21.3359
06491:3	1	K.WDEDEC[+57.021]IHPVPGK.F	1007		C[+57]	527.903	3	1581.7	1581.7	0	-2.8	Specific	551.15	432.35	432.35	6.76	86	>Fibrillin-2 N-term	1	DW121318_1.6508.6508.3	controllerType=0 controllerNumber=1 scan=6508	17.7913
06557:3	1	K.WDEDEC[+57.021]IHPVPGK.F	1007		C[+57]	527.904	3	1581.7	1581.7	0	-2.7	Specific	579.99	459.39	459.39	7.53	86	>Fibrillin-2 N-term	1	DW121318_1.6560.6560.3	controllerType=0 controllerNumber=1 scan=6560	17.9112
07755:3	1	R.MDAC[+57.021]C[+57.021]C[+57.021]AVGAAWGTEC[+57.021]EEC[+57.021]PKPGTK.E	1022		C[+57]*5	949.043	3	2845.11	2845.12	0	-1.4	Specific	1110.86	1110.86	1110.86	18.39	86	>Fibrillin-2 N-term	1	DW121318_1.7481.7481.3	controllerType=0 controllerNumber=1 scan=7481	19.9373
05296:2	1	K.EYETLC[+57.021]PR.G	1047		C[+57]	534.244	2	1067.48	1067.48	0	-2.2	Specific	375.55	375.55	375.55	3.93	86	>Fibrillin-2 N-term	1	DW121318_1.5545.5545.2	controllerType=0 controllerNumber=1 scan=5545	15.6994
05427:2	1	K.EYETLC[+57.021]PR.G	1047		C[+57]	534.243	2	1067.48	1067.48	0	-3.3	Specific	455.08	455.08	455.08	4.54	86	>Fibrillin-2 N-term	1	DW121318_1.5659.5659.2	controllerType=0 controllerNumber=1 scan=5659	15.9428
05368:2	1	K.EYETLC[+57.021]PR.G	1047		C[+57]	534.243	2	1067.48	1067.48	0	-3.2	Specific	482.02	482.02	482.02	5.81	86	>Fibrillin-2 N-term	1	DW121318_1.5606.5606.2	controllerType=0 controllerNumber=1 scan=5606	15.8312
06764:3	1	R.GDVLTGRPFYK.D	1062			418.226	3	1252.66	1252.67	0	-3.6	Specific	464.7	464.7	464.7	6.03	86	>Fibrillin-2 N-term	1	DW121318_1.6713.6713.3	controllerType=0 controllerNumber=1 scan=6713	18.2579
06619:3	1	R.GDVLTGRPFYK.D	1062			418.226	3	1252.66	1252.67	0	-4	Specific	532.47	532.47	532.47	6.42	86	>Fibrillin-2 N-term	1	DW121318_1.6608.6608.3	controllerType=0 controllerNumber=1 scan=6608	18.0188
06689:3	1	R.GDVLTGRPFYK.D	1062			418.226	3	1252.66	1252.67	0	-3.4	Specific	571.94	571.94	571.94	7.32	86	>Fibrillin-2 N-term	1	DW121318_1.6658.6658.3	controllerType=0 controllerNumber=1 scan=6658	18.1361
06625:2	1	R.GDVLTGRPFYK.D	1062			626.837	2	1252.67	1252.67	0	-1.8	Specific	614.52	614.52	614.52	6.51	86	>Fibrillin-2 N-term	1	DW121318_1.6611.6611.2	controllerType=0 controllerNumber=1 scan=6611	18.0253
06691:2	1	R.GDVLTGRPFYK.D	1062			626.836	2	1252.67	1252.67	0	-2.5	Specific	701.01	701.01	701.01	8.58	86	>Fibrillin-2 N-term	1	DW121318_1.6660.6660.2	controllerType=0 controllerNumber=1 scan=6660	18.1395
07211:4	1	R.GDVLTGRPFYKDINEC[+57.021]K.A	1062		C[+57]	503.752	4	2011.98	2011.99	0	-3.3	Specific	179.04	179.04	179.04	1.52	86	>Fibrillin-2 N-term	1	DW121318_1.7054.7054.3	controllerType=0 controllerNumber=1 scan=7054	19.0189
07202:2	1	K.AFPGMC[+57.021]TYGK.C	1079		C[+57]	566.25	2	1131.49	1131.5	0	-2.6	Specific	386.78	327.3	327.3	3.35	86	>Fibrillin-2 N-term	1	DW121318_1.7048.7048.2	controllerType=0 controllerNumber=1 scan=7048	19.004
05941:2	1	K.C[+57.021][-17.027]RN[+15.995]TIGSFK.C	1089		C[-17][+57], N[+16]	541.258	2	1081.51	1081.51	0	-1.4	Specific	558.82	381.35	381.35	3.74	86	>Fibrillin-2 N-term	1	DW121318_1.6071.6071.2	controllerType=0 controllerNumber=1 scan=6071	16.8227
05473:2	1	K.NC[+57.021]MDIDEC[+57.021]ER.N	1155		C[+57]*2	671.244	2	1341.48	1341.49	0	-4.8	Specific	423.15	423.15	423.15	5.86	86	>Fibrillin-2 N-term	1	DW121318_1.5695.5695.2	controllerType=0 controllerNumber=1 scan=5695	16.0189
08429:3	1	K.NC[+57.021]MDIDEC[+57.021]ERNPLLC[+57.021]R.G	1155		C[+57]*3	698.963	3	2094.87	2094.88	0	-3.5	Specific	561.05	561.05	561.05	7.83	86	>Fibrillin-2 N-term	1	DW121318_1.8016.8016.3	controllerType=0 controllerNumber=1 scan=8016	21.1252
08295:3	1	K.NC[+57.021]MDIDEC[+57.021]ERNPLLC[+57.021]R.G	1155		C[+57]*3	698.964	3	2094.88	2094.88	0	-2.8	Specific	581.75	581.75	581.75	7.83	86	>Fibrillin-2 N-term	1	DW121318_1.7909.7909.3	controllerType=0 controllerNumber=1 scan=7909	20.8955
08354:3	1	K.NC[+57.021]MDIDEC[+57.021]ERNPLLC[+57.021]R.G	1155		C[+57]*3	698.963	3	2094.88	2094.88	0	-3	Specific	584.51	584.51	584.51	7.83	86	>Fibrillin-2 N-term	1	DW121318_1.7957.7957.3	controllerType=0 controllerNumber=1 scan=7957	21.0042
08806:3	1	R.SC[+57.021]ADIDEC[+57.021]ENNPDIC[+57.021]DGGQC[+57.021]TNIPGEYR.C	1280		C[+57]*4	1087.09	3	3259.26	3259.27	0	-1.6	Specific	667.3	667.3	667.3	8.41	86	>Fibrillin-2 N-term	1	DW121318_1.8312.8312.3	controllerType=0 controllerNumber=1 scan=8312	21.773
08726:3	1	R.SC[+57.021]ADIDEC[+57.021]ENNPDIC[+57.021]DGGQC[+57.021]TN[+15.995]IPGEYR.C	1280		C[+57]*4, N[+16]	1092.42	3	3275.26	3275.26	0	-1.1	Specific	805.77	805.77	196.66	11.41	86	>Fibrillin-2 N-term	1	DW121318_1.8250.8250.3	controllerType=0 controllerNumber=1 scan=8250	21.6311
11350:2	1	R.C[+57.021]LC[+57.021]YDGFMASMDMK.T	1308		C[+57]*2	864.829	2	1728.65	1728.66	0	-3.3	Specific	548.95	548.95	548.95	6.76	86	>Fibrillin-2 N-term	1	DW121318_1.10359.10359.2	controllerType=0 controllerNumber=1 scan=10359	26.4344
11275:2	1	R.C[+57.021]LC[+57.021]YDGFMASMDMK.T	1308		C[+57]*2	864.83	2	1728.65	1728.66	0	-1.8	Specific	710.48	710.48	710.48	10.53	86	>Fibrillin-2 N-term	1	DW121318_1.10297.10297.2	controllerType=0 controllerNumber=1 scan=10297	26.2985
10944:3	1	K.TC[+57.021]IDVNEC[+57.021]DLNSNIC[+57.021]MFGEC[+57.021]ENTK.G	1322		C[+57]*4	975.064	3	2923.18	2923.17	0	3.3	Specific	612.62	612.62	612.62	6.73	86	>Fibrillin-2 N-term	1	DW121318_1.10022.10022.3	controllerType=0 controllerNumber=1 scan=10022	25.678
10870:3	1	K.TC[+57.021]IDVNEC[+57.021]DLNSNIC[+57.021]MFGEC[+57.021]ENTK.G	1322		C[+57]*4	975.059	3	2923.16	2923.17	0	-1.3	Specific	792.37	792.37	792.37	11.01	86	>Fibrillin-2 N-term	1	DW121318_1.9963.9963.3	controllerType=0 controllerNumber=1 scan=9963	25.5424
07269:2	1	R.EGWIGNGIK.C	1397			487.258	2	973.509	973.51	0	-1.1	Specific	485.84	485.84	485.84	4.36	86	>Fibrillin-2 N-term	1	DW121318_1.7101.7101.2	controllerType=0 controllerNumber=1 scan=7101	19.1205
07198:2	1	R.EGWIGNGIK.C	1397			487.258	2	973.508	973.51	0	-2.1	Specific	510.38	510.38	510.38	4.44	86	>Fibrillin-2 N-term	1	DW121318_1.7045.7045.2	controllerType=0 controllerNumber=1 scan=7045	18.9983
08530:2	1	R.EGWIGN[+0.984]GIK.C	1397		N[+1]	487.75	2	974.492	974.494	0	-2.5	Specific	343.64	343.64	343.64	2.55	86	>Fibrillin-2 N-term	1	DW121318_1.8096.8096.2	controllerType=0 controllerNumber=1 scan=8096	21.2915
08091:2	1	R.EGWIGN[+0.984]GIK.C	1397		N[+1]	487.749	2	974.491	974.494	0	-3.5	Specific	451.88	451.88	451.88	4.27	86	>Fibrillin-2 N-term	1	DW121318_1.7750.7750.2	controllerType=0 controllerNumber=1 scan=7750	20.5373
06723:2	1	R.C[+57.021]EC[+57.021]EMGFTPASDSR.S	1474		C[+57]*2	823.813	2	1646.62	1646.62	0	-2.8	Specific	710.23	710.23	710.23	10.66	86	>Fibrillin-2 N-term	1	DW121318_1.6686.6686.2	controllerType=0 controllerNumber=1 scan=6686	18.1956
06811:2	1	R.C[+57.021]EC[+57.021]EMGFTPASDSR.S	1474		C[+57]*2	823.813	2	1646.62	1646.62	0	-2.7	Specific	718.13	718.13	718.13	10.66	86	>Fibrillin-2 N-term	1	DW121318_1.6750.6750.2	controllerType=0 controllerNumber=1 scan=6750	18.3357
09900:3	1	R.YEC[+57.021]NC[+57.021]PPDFQLNPTGVGC[+57.021]VDNR.V	1554		C[+57]*3	871.367	3	2612.09	2612.1	0	-3.4	Specific	655.16	655.16	655.16	9.24	86	>Fibrillin-2 N-term	1	DW121318_1.9175.9175.3	controllerType=0 controllerNumber=1 scan=9175	23.7336
09974:3	1	R.YEC[+57.021]NC[+57.021]PPDFQLNPTGVGC[+57.021]VDNR.V	1554		C[+57]*3	871.369	3	2612.09	2612.1	0	-1.5	Specific	823.69	823.69	823.69	12.11	86	>Fibrillin-2 N-term	1	DW121318_1.9237.9237.3	controllerType=0 controllerNumber=1 scan=9237	23.8741
03620:2	1	R.VGNC[+57.021]YLK.F	1576		C[+57]	427.214	2	853.421	853.424	0	-3.3	Specific	268.81	268.81	268.81	1.69	86	>Fibrillin-2 N-term	1	DW121318_1.4218.4218.2	controllerType=0 controllerNumber=1 scan=4218	12.7625
03826:2	1	R.VGNC[+57.021]YLK.F	1576		C[+57]	427.214	2	853.421	853.424	0	-3.1	Specific	322.58	322.58	322.58	2.86	86	>Fibrillin-2 N-term	1	DW121318_1.4382.4382.2	controllerType=0 controllerNumber=1 scan=4382	13.1367
03689:2	1	R.VGNC[+57.021]YLK.F	1576		C[+57]	427.214	2	853.421	853.424	0	-3.1	Specific	357.84	357.84	357.84	2.25	86	>Fibrillin-2 N-term	1	DW121318_1.4274.4274.2	controllerType=0 controllerNumber=1 scan=4274	12.8923
03754:2	1	R.VGNC[+57.021]YLK.F	1576		C[+57]	427.214	2	853.42	853.424	0	-3.7	Specific	376.79	376.79	376.79	4.05	86	>Fibrillin-2 N-term	1	DW121318_1.4327.4327.2	controllerType=0 controllerNumber=1 scan=4327	13.0132
07456:2	1	R.GDGSLSC[+57.021]NTEIGVGVSR.S	1587		C[+57]	854.4	2	1707.79	1707.8	0	-2.5	Specific	607.17	607.17	607.17	8.77	86	>Fibrillin-2 N-term	1	DW121318_1.7249.7249.2	controllerType=0 controllerNumber=1 scan=7249	19.4462
07375:2	1	R.GDGSLSC[+57.021]NTEIGVGVSR.S	1587		C[+57]	854.399	2	1707.79	1707.8	0	-3.7	Specific	782.15	782.15	782.15	11.89	86	>Fibrillin-2 N-term	1	DW121318_1.7183.7183.2	controllerType=0 controllerNumber=1 scan=7183	19.3032

## Sheet: DW_092820_6
Query #:z	Protein Rank	Peptide < ProteinMetrics Confidential >	Starting position	Glycans NHFAGNa	Modification Type(s)	Observed m/z	z	Observed (M+H)	Calc. mass (M+H)	Off-by-x error	Mass error (ppm)	Cleavage	Score	Delta	Delta Mod	|Log Prob|	# of unique peptides	Protein Name	Protein DB number	Comment	Scan #	Scan Time
05323:3	1	R.TGAC[+57.021]QDVDEC[+57.021]QAIPGIC[+57.021]QGGNC[+57.021]INTVGSFEC[+57.021]R.C	271		C[+57]*5	1191.83	3	3573.47	3573.49	0	-5.9	Specific	727.85	727.85	727.85	10.02	106	>Fibrillin-2 N-term	1	DW092820_6.5442.5442.3	controllerType=0 controllerNumber=1 scan=5442	15.0862
05324:3	1	R.TGAC[+57.021]QDVDEC[+57.021]QAIPGIC[+57.021]QGGNC[+57.021]IN[+15.995]TVGSFEC[+57.021]R.C	271		C[+57]*5, N[+16]	1197.16	3	3589.47	3589.49	0	-6	Specific	797.62	797.62	73.19	11.02	106	>Fibrillin-2 N-term	1	DW092820_6.5443.5443.3	controllerType=0 controllerNumber=1 scan=5443	15.0884
07945:3	1	K.C[+57.021]EDIDEC[+57.021]SIIPGIC[+57.021]ETGEC[+57.021]SNTVGSYFC[+57.021]VC[+57.021]PR.G	316		C[+57]*6	1262.17	3	3784.48	3784.54	0	-14.3	Specific	247.87	247.87	43.32	3.01	106	>Fibrillin-2 N-term	1	DW092820_6.7687.7687.3	controllerType=0 controllerNumber=1 scan=7687	20.2686
06835:3	1	K.C[+57.021]EDIDEC[+57.021]SIIPGIC[+57.021]ETGEC[+57.021]SN[+15.995]TVGSYFC[+57.021]VC[+57.021]PR.G	316		C[+57]*6, N[+16]	1267.51	3	3800.5	3800.53	0	-7.1	Specific	751.14	720.15	429.74	11.02	106	>Fibrillin-2 N-term	1	DW092820_6.6729.6729.3	controllerType=0 controllerNumber=1 scan=6729	18.0339
02563:2	1	R.C[+57.021]IPTVSSYR.C	510		C[+57]	541.765	2	1082.52	1082.53	0	-7.2	Specific	419.96	347.53	347.53	3.23	106	>Fibrillin-2 N-term	1	DW092820_6.3192.3192.2	controllerType=0 controllerNumber=1 scan=3192	10.0929
02621:2	1	R.C[+57.021]IPTVSSYR.C	510		C[+57]	541.765	2	1082.52	1082.53	0	-6.6	Specific	442.96	363.65	363.65	3.06	106	>Fibrillin-2 N-term	1	DW092820_6.3239.3239.2	controllerType=0 controllerNumber=1 scan=3239	10.2033
05760:3	1	R.C[+57.021]VNTDGSFQC[+57.021]IC[+57.021]NAGFELTTDGK.N	591		C[+57]*3	865.365	3	2594.08	2594.1	0	-5.9	Specific	692.89	692.89	381.56	9.54	106	>Fibrillin-2 N-term	1	DW092820_6.5818.5818.3	controllerType=0 controllerNumber=1 scan=5818	15.9495
05757:3	1	R.C[+57.021]VN[+15.995]TDGSFQC[+57.021]IC[+57.021]NAGFELTTDGK.N	591		C[+57]*3, N[+16]	870.696	3	2610.07	2610.09	0	-6.2	Specific	662.31	662.31	34.67	9.54	106	>Fibrillin-2 N-term	1	DW092820_6.5816.5816.3	controllerType=0 controllerNumber=1 scan=5816	15.9452
04496:3	1	R.YC[+57.021]TDVDEC[+57.021]QTPGIC[+57.021]MNGHC[+57.021]INSEGSFR.C	655		C[+57]*4	1069.75	3	3207.24	3207.27	0	-10.3	Specific	374.93	374.93	374.93	5.8	106	>Fibrillin-2 N-term	1	DW092820_6.4765.4765.3	controllerType=0 controllerNumber=1 scan=4765	13.5468
04188:4	1	R.YC[+57.021]TDVDEC[+57.021]QTPGIC[+57.021]MNGHC[+57.021]INSEGSFR.C	655		C[+57]*4	802.568	4	3207.25	3207.27	0	-6.2	Specific	749.49	749.49	749.49	10.15	106	>Fibrillin-2 N-term	1	DW092820_6.4521.4521.4	controllerType=0 controllerNumber=1 scan=4521	12.9867
04162:3	1	R.YC[+57.021]TDVDEC[+57.021]QTPGIC[+57.021]MNGHC[+57.021]INSEGSFR.C	655		C[+57]*4	1069.76	3	3207.25	3207.27	0	-5.7	Specific	934.18	934.18	934.18	14.43	106	>Fibrillin-2 N-term	1	DW092820_6.4498.4498.3	controllerType=0 controllerNumber=1 scan=4498	12.9371
04093:2	1	R.NTPGSYSC[+57.021]TC[+57.021]PPGYVFR.T	828		C[+57]*2	981.923	2	1962.84	1962.85	0	-4.8	Specific	545.54	545.54	545.54	6.78	106	>Fibrillin-2 N-term	1	DW092820_6.4442.4442.2	controllerType=0 controllerNumber=1 scan=4442	12.8151
04030:2	1	R.NTPGSYSC[+57.021]TC[+57.021]PPGYVFR.T	828		C[+57]*2	981.922	2	1962.84	1962.85	0	-5.2	Specific	556.81	556.81	556.81	6.78	106	>Fibrillin-2 N-term	1	DW092820_6.4389.4389.2	controllerType=0 controllerNumber=1 scan=4389	12.6977
04043:3	1	R.N[+15.995]TPGSYSC[+57.021]TC[+57.021]PPGYVFR.T	828		C[+57]*2, N[+16]	660.282	3	1978.83	1978.84	0	-5.7	Specific	491.98	488.49	488.49	6.24	106	>Fibrillin-2 N-term	1	DW092820_6.4400.4400.3	controllerType=0 controllerNumber=1 scan=4400	12.7206
04001:2	1	R.N[+15.995]TPGSYSC[+57.021]TC[+57.021]PPGYVFR.T	828		C[+57]*2, N[+16]	989.919	2	1978.83	1978.84	0	-5.9	Specific	519.61	519.61	519.61	6.52	106	>Fibrillin-2 N-term	1	DW092820_6.4365.4365.2	controllerType=0 controllerNumber=1 scan=4365	12.647
04064:2	1	R.N[+15.995]TPGSYSC[+57.021]TC[+57.021]PPGYVFR.T	828		C[+57]*2, N[+16]	989.919	2	1978.83	1978.84	0	-5.6	Specific	554.83	554.83	554.83	6.78	106	>Fibrillin-2 N-term	1	DW092820_6.4417.4417.2	controllerType=0 controllerNumber=1 scan=4417	12.7601
02483:2	1	R.NNLGSFNC[+57.021]EC[+57.021]SPGSK.L	868		C[+57]*2	835.842	2	1670.68	1670.69	0	-7.3	Specific	475.27	475.27	475.27	6.75	106	>Fibrillin-2 N-term	1	DW092820_6.3129.3129.2	controllerType=0 controllerNumber=1 scan=3129	9.9573
02419:2	1	R.NNLGSFNC[+57.021]EC[+57.021]SPGSK.L	868		C[+57]*2	835.841	2	1670.67	1670.69	0	-9.6	Specific	501.18	501.18	501.18	6.97	106	>Fibrillin-2 N-term	1	DW092820_6.3072.3072.2	controllerType=0 controllerNumber=1 scan=3072	9.8317
03396:3	1	K.GSFHC[+57.021]EC[+57.021]PEGLTLDGTGR.V	976		C[+57]*2	664.951	3	1992.84	1992.85	0	-7	Specific	658.26	658.26	658.26	9.73	106	>Fibrillin-2 N-term	1	DW092820_6.3855.3855.3	controllerType=0 controllerNumber=1 scan=3855	11.5666
03335:3	1	K.GSFHC[+57.021]EC[+57.021]PEGLTLDGTGR.V	976		C[+57]*2	664.951	3	1992.84	1992.85	0	-7.3	Specific	704.13	704.13	704.13	10.73	106	>Fibrillin-2 N-term	1	DW092820_6.3806.3806.3	controllerType=0 controllerNumber=1 scan=3806	11.4576
05055:4	1	R.GGTC[+57.021]VNTEGSFQC[+57.021]DC[+57.021]PLGHELSPSREDC[+57.021]VDINEC[+57.021]SLSDNLC[+57.021]R.N	1171		C[+57]*6	1212	4	4844.97	4845	0	-6	Specific	1004.53	1004.53	70.9	15.87	106	>Fibrillin-2 N-term	1	DW092820_6.5220.5220.4	controllerType=0 controllerNumber=1 scan=5220	14.5818
04997:4	1	R.GGTC[+57.021]VNTEGSFQC[+57.021]DC[+57.021]PLGHELSPSREDC[+57.021]VDINEC[+57.021]SLSDNLC[+57.021]R.N	1171		C[+57]*6	1212	4	4844.97	4845	0	-5.8	Specific	1019.8	1019.8	112.99	15.87	106	>Fibrillin-2 N-term	1	DW092820_6.5168.5168.4	controllerType=0 controllerNumber=1 scan=5168	14.4636
05019:4	1	R.GGTC[+57.021]VN[+15.995]TEGSFQC[+57.021]DC[+57.021]PLGHELSPSREDC[+57.021]VDINEC[+57.021]SLSDNLC[+57.021]R.N	1171		C[+57]*6, N[+16]	1216	4	4860.96	4861	0	-6.4	Specific	967.2	967.2	86.57	14.87	106	>Fibrillin-2 N-term	1	DW092820_6.5189.5189.4	controllerType=0 controllerNumber=1 scan=5189	14.5109
03963:3	1	K.C[+57.021]VNMIGTYQC[+57.021]SC[+57.021]NPGYQATPDR.Q	1216		C[+57]*3	864.691	3	2592.06	2592.07	0	-6.1	Specific	795.32	795.32	396.01	11.54	106	>Fibrillin-2 N-term	1	DW092820_6.4332.4332.3	controllerType=0 controllerNumber=1 scan=4332	12.5743
03969:3	1	K.C[+57.021]VN[+15.995]MIGTYQC[+57.021]SC[+57.021]NPGYQATPDR.Q	1216		C[+57]*3, N[+16]	870.023	3	2608.05	2608.07	0	-5.6	Specific	670.08	670.08	23.94	9.54	106	>Fibrillin-2 N-term	1	DW092820_6.4336.4336.3	controllerType=0 controllerNumber=1 scan=4336	12.583
03176:2	1	K.GSFIC[+57.021]HC[+57.021]QLGYSVK.K	1346		C[+57]*2	828.38	2	1655.75	1655.77	0	-8.7	Specific	232.97	232.97	232.97	1.48	106	>Fibrillin-2 N-term	1	DW092820_6.3680.3680.2	controllerType=0 controllerNumber=1 scan=3680	11.1855
03194:2	1	K.GSFIC[+57.021]HC[+57.021]QLGYSVK.K	1346		C[+57]*2	828.38	2	1655.75	1655.77	0	-9	Specific	306.82	306.82	306.82	1.87	106	>Fibrillin-2 N-term	1	DW092820_6.3692.3692.2	controllerType=0 controllerNumber=1 scan=3692	11.2113
03166:3	1	K.GSFIC[+57.021]HC[+57.021]QLGYSVK.K	1346		C[+57]*2	552.59	3	1655.76	1655.77	0	-6.5	Specific	565.15	450	450	8.18	106	>Fibrillin-2 N-term	1	DW092820_6.3670.3670.3	controllerType=0 controllerNumber=1 scan=3670	11.162
03819:5	1	K.KGTTGC[+57.021]TDVDEC[+57.021]EIGAHNC[+57.021]DMHASC[+57.021]LNIPGSFK.C	1360		C[+57]*4	737.111	5	3681.53	3681.55	0	-5.9	Specific	829.87	829.87	829.87	12.31	106	>Fibrillin-2 N-term	1	DW092820_6.4208.4208.5	controllerType=0 controllerNumber=1 scan=4208	12.3075
03741:5	1	K.KGTTGC[+57.021]TDVDEC[+57.021]EIGAHNC[+57.021]DMHASC[+57.021]LNIPGSFK.C	1360		C[+57]*4	737.111	5	3681.53	3681.55	0	-5.7	Specific	894.63	894.63	894.63	13.31	106	>Fibrillin-2 N-term	1	DW092820_6.4145.4145.5	controllerType=0 controllerNumber=1 scan=4145	12.1781
03757:4	1	K.KGTTGC[+57.021]TDVDEC[+57.021]EIGAHNC[+57.021]DMHASC[+57.021]LNIPGSFK.C	1360		C[+57]*4	921.137	4	3681.53	3681.55	0	-6.2	Specific	1063.8	1063.8	1063.8	16.49	106	>Fibrillin-2 N-term	1	DW092820_6.4158.4158.4	controllerType=0 controllerNumber=1 scan=4158	12.2022
03771:4	1	K.KGTTGC[+57.021]TDVDEC[+57.021]EIGAHNC[+57.021]DMHASC[+57.021]LN[+15.995]IPGSFK.C	1360		C[+57]*4, N[+16]	925.136	4	3697.52	3697.54	0	-6.2	Specific	753.57	753.57	134.73	10.49	106	>Fibrillin-2 N-term	1	DW092820_6.4170.4170.4	controllerType=0 controllerNumber=1 scan=4170	12.2275
03827:5	1	K.KGTTGC[+57.021]TDVDEC[+57.021]EIGAHNC[+57.021]DMHASC[+57.021]LN[+15.995]IPGSFK.C	1360		C[+57]*4, N[+16]	740.31	5	3697.52	3697.54	0	-6.2	Specific	812.93	812.93	159.78	12.31	106	>Fibrillin-2 N-term	1	DW092820_6.4214.4214.5	controllerType=0 controllerNumber=1 scan=4214	12.3185
03740:5	1	K.KGTTGC[+57.021]TDVDEC[+57.021]EIGAHNC[+57.021]DMHASC[+57.021]LN[+15.995]IPGSFK.C	1360		C[+57]*4, N[+16]	740.31	5	3697.52	3697.54	0	-6.1	Specific	910.31	910.31	119.97	14.31	106	>Fibrillin-2 N-term	1	DW092820_6.4144.4144.5	controllerType=0 controllerNumber=1 scan=4144	12.1759
Other Peptides
03937:2	1	R.SATAGSEGGFLAPEYR.E	49			806.879	2	1612.75	1612.76	0	-6.4	Specific	674.93	674.93	674.93	10.18	106	>Fibrillin-2 N-term	1	DW092820_6.4309.4309.2	controllerType=0 controllerNumber=1 scan=4309	12.5254
03876:2	1	R.SATAGSEGGFLAPEYR.E	49			806.879	2	1612.75	1612.76	0	-5.8	Specific	718.6	718.6	718.6	11.18	106	>Fibrillin-2 N-term	1	DW092820_6.4257.4257.2	controllerType=0 controllerNumber=1 scan=4257	12.4136
03922:3	1	R.SATAGSEGGFLAPEYREEGAAVASR.V	49			828.391	3	2483.16	2483.18	0	-8.1	Specific	685.93	685.93	685.93	9.17	106	>Fibrillin-2 N-term	1	DW092820_6.4295.4295.3	controllerType=0 controllerNumber=1 scan=4295	12.4955
03858:3	1	R.SATAGSEGGFLAPEYREEGAAVASR.V	49			828.393	3	2483.17	2483.18	0	-5.6	Specific	1008.94	966.79	966.79	16.17	106	>Fibrillin-2 N-term	1	DW092820_6.4242.4242.3	controllerType=0 controllerNumber=1 scan=4242	12.3812
02031:3	1	R.GQQDVLRGPNVC[+57.021]GSR.F	78		C[+57]	548.27	3	1642.8	1642.81	0	-7.5	Specific	312.41	312.41	312.41	2.65	106	>Fibrillin-2 N-term	1	DW092820_6.2725.2725.3	controllerType=0 controllerNumber=1 scan=2725	9.0583
02249:3	1	R.FHSYC[+57.021]C[+57.021]PGWK.T	93		C[+57]*2	447.851	3	1341.54	1341.55	0	-7.9	Specific	461.82	461.82	461.82	4.34	106	>Fibrillin-2 N-term	1	DW092820_6.2929.2929.3	controllerType=0 controllerNumber=1 scan=2929	9.52
02306:3	1	R.FHSYC[+57.021]C[+57.021]PGWK.T	93		C[+57]*2	447.851	3	1341.54	1341.55	0	-8.1	Specific	470.44	470.44	470.44	4.43	106	>Fibrillin-2 N-term	1	DW092820_6.2978.2978.3	controllerType=0 controllerNumber=1 scan=2978	9.631
02275:2	1	R.FHSYC[+57.021]C[+57.021]PGWK.T	93		C[+57]*2	671.273	2	1341.54	1341.55	0	-8.4	Specific	613.36	613.36	613.36	7.52	106	>Fibrillin-2 N-term	1	DW092820_6.2950.2950.2	controllerType=0 controllerNumber=1 scan=2950	9.5677
01823:3	1	R.FHSYC[+57.021]C[+57.021]PGW[+15.995]K.T	93		C[+57]*2, W[+16]	453.184	3	1357.54	1357.55	0	-6.3	Specific	308.27	308.27	249.28	1.85	106	>Fibrillin-2 N-term	1	DW092820_6.2561.2561.3	controllerType=0 controllerNumber=1 scan=2561	8.6854
04129:2	1	K.TLPGGNQC[+57.021]IVPIC[+57.021]R.N	103		C[+57]*2	792.9	2	1584.79	1584.8	0	-4.1	Specific	453.64	453.64	453.64	6.75	106	>Fibrillin-2 N-term	1	DW092820_6.4472.4472.2	controllerType=0 controllerNumber=1 scan=4472	12.883
04044:3	1	K.TLPGGNQC[+57.021]IVPIC[+57.021]R.N	103		C[+57]*2	528.934	3	1584.79	1584.8	0	-6.1	Specific	508.23	508.23	508.23	6.69	106	>Fibrillin-2 N-term	1	DW092820_6.4401.4401.3	controllerType=0 controllerNumber=1 scan=4401	12.7228
04002:2	1	K.TLPGGNQC[+57.021]IVPIC[+57.021]R.N	103		C[+57]*2	792.899	2	1584.79	1584.8	0	-5.4	Specific	520.99	520.99	520.99	7.23	106	>Fibrillin-2 N-term	1	DW092820_6.4366.4366.2	controllerType=0 controllerNumber=1 scan=4366	12.6492
04063:2	1	K.TLPGGNQC[+57.021]IVPIC[+57.021]R.N	103		C[+57]*2	792.898	2	1584.79	1584.8	0	-5.8	Specific	525.14	525.14	525.14	7.23	106	>Fibrillin-2 N-term	1	DW092820_6.4416.4416.2	controllerType=0 controllerNumber=1 scan=4416	12.7579
02582:3	1	R.NSC[+57.021]GDGFC[+57.021]SRPNMC[+57.021]TC[+57.021]SSGQISSTC[+57.021]GSK.S	117		C[+57]*5	1034.73	3	3102.17	3102.19	0	-7.2	Specific	812.76	684.2	684.2	12.43	106	>Fibrillin-2 N-term	1	DW092820_6.3208.3208.3	controllerType=0 controllerNumber=1 scan=3208	10.1317
02512:3	1	R.NSC[+57.021]GDGFC[+57.021]SRPNMC[+57.021]TC[+57.021]SSGQISSTC[+57.021]GSK.S	117		C[+57]*5	1034.73	3	3102.17	3102.19	0	-7.2	Specific	976.68	842.54	842.54	15.43	106	>Fibrillin-2 N-term	1	DW092820_6.3153.3153.3	controllerType=0 controllerNumber=1 scan=3153	10.0088
01582:2	1	R.PNMC[+57.021]TC[+57.021]SSGQISSTC[+57.021]GSK.S	127		C[+57]*3	981.391	2	1961.77	1961.78	0	-4.1	Specific	577.59	577.59	577.59	7.73	106	>Fibrillin-2 N-term	1	DW092820_6.2348.2348.2	controllerType=0 controllerNumber=1 scan=2348	8.1865
01555:2	1	R.C[+57.021][-17.027]MNGGT[+146.058]C[+57.021]ADDHC[+57.021]QC[+57.021]QK.G	153	Fuc(1)	C[-17][+57]*4, T[+146]	1035.85	2	2070.69	2070.71	0	-7	Specific	202.14	202.14	158.25	2.46	106	>Fibrillin-2 N-term	1	DW092820_6.2327.2327.2	controllerType=0 controllerNumber=1 scan=2327	8.1369
03123:3	1	K.GYIGTYC[+57.021]GQPVC[+57.021]ENGC[+57.021]QNGGR.C	169		C[+57]*3	782.988	3	2346.95	2346.96	0	-6.1	Specific	683.46	682	682	9.54	106	>Fibrillin-2 N-term	1	DW092820_6.3633.3633.3	controllerType=0 controllerNumber=1 scan=3633	11.0821
03348:3	1	K.GYIGTYC[+57.021]GQPVC[+57.021]ENGC[+57.021]QN[+0.984]GGR.C	169		C[+57]*3, N[+1]	783.316	3	2347.93	2347.95	0	-6.4	Specific	716.45	716.45	15.77	10.54	106	>Fibrillin-2 N-term	1	DW092820_6.3817.3817.3	controllerType=0 controllerNumber=1 scan=3817	11.4806
03541:3	1	R.C[+57.021]AC[+57.021]VYGFTGPQC[+57.021]ER.D	196		C[+57]*3	568.899	3	1704.68	1704.69	0	-5.3	Specific	497	472.72	472.72	5.12	106	>Fibrillin-2 N-term	1	DW092820_6.3974.3974.3	controllerType=0 controllerNumber=1 scan=3974	11.8203
03584:2	1	R.C[+57.021]AC[+57.021]VYGFTGPQC[+57.021]ER.D	196		C[+57]*3	852.843	2	1704.68	1704.69	0	-7.7	Specific	554.64	551.59	551.59	7.23	106	>Fibrillin-2 N-term	1	DW092820_6.4012.4012.2	controllerType=0 controllerNumber=1 scan=4012	11.9006
03508:2	1	R.C[+57.021]AC[+57.021]VYGFTGPQC[+57.021]ER.D	196		C[+57]*3	852.845	2	1704.68	1704.69	0	-5.9	Specific	566.94	503.64	503.64	8.18	106	>Fibrillin-2 N-term	1	DW092820_6.3948.3948.2	controllerType=0 controllerNumber=1 scan=3948	11.7654
05515:2	1	R.C[+57.021][-17.027]AC[+57.021]VYGFTGPQC[+57.021]ER.D	196		C[-17][+57]*3	844.332	2	1687.66	1687.67	0	-6	Specific	529	529	529	7.23	106	>Fibrillin-2 N-term	1	DW092820_6.5605.5605.2	controllerType=0 controllerNumber=1 scan=5605	15.4619
05456:2	1	R.C[+57.021][-17.027]AC[+57.021]VYGFTGPQC[+57.021]ER.D	196		C[-17][+57]*3	844.331	2	1687.66	1687.67	0	-6.3	Specific	551.05	551.05	551.05	7.23	106	>Fibrillin-2 N-term	1	DW092820_6.5555.5555.2	controllerType=0 controllerNumber=1 scan=5555	15.3468
05065:2	1	R.TGPC[+57.021]FTQVNNQMC[+57.021]QGQLTGIVC[+57.021]TK.T	213		C[+57]*3	1371.62	2	2742.23	2742.25	0	-5.7	Specific	263.64	263.64	263.64	3.54	106	>Fibrillin-2 N-term	1	DW092820_6.5228.5228.2	controllerType=0 controllerNumber=1 scan=5228	14.5986
05067:3	1	R.TGPC[+57.021]FTQVNNQMC[+57.021]QGQLTGIVC[+57.021]TK.T	213		C[+57]*3	914.748	3	2742.23	2742.25	0	-6.2	Specific	670.47	670.47	670.47	9.15	106	>Fibrillin-2 N-term	1	DW092820_6.5231.5231.3	controllerType=0 controllerNumber=1 scan=5231	14.6067
05009:3	1	R.TGPC[+57.021]FTQVNNQMC[+57.021]QGQLTGIVC[+57.021]TK.T	213		C[+57]*3	914.747	3	2742.23	2742.25	0	-7.1	Specific	749.94	749.94	749.94	10.15	106	>Fibrillin-2 N-term	1	DW092820_6.5178.5178.3	controllerType=0 controllerNumber=1 scan=5178	14.4871
04494:3	1	R.TGPC[+57.021]FTQVNN[+15.995]QMC[+57.021]QGQLTGIVC[+57.021]TK.T	213		C[+57]*3, N[+16]	920.081	3	2758.23	2758.24	0	-5	Specific	441.07	441.07	4	5.72	106	>Fibrillin-2 N-term	1	DW092820_6.4763.4763.3	controllerType=0 controllerNumber=1 scan=4763	13.5424
02650:3	1	R.AWGHPC[+57.021]EMC[+57.021]PAQPQPC[+57.021]R.R	246		C[+57]*3	694.62	3	2081.84	2081.86	0	-5.6	Specific	435.1	435.1	435.1	6.26	106	>Fibrillin-2 N-term	1	DW092820_6.3262.3262.3	controllerType=0 controllerNumber=1 scan=3262	10.2548
02579:3	1	R.AWGHPC[+57.021]EMC[+57.021]PAQPQPC[+57.021]R.R	246		C[+57]*3	694.619	3	2081.84	2081.86	0	-7.1	Specific	599.71	592.22	592.22	7.73	106	>Fibrillin-2 N-term	1	DW092820_6.3206.3206.3	controllerType=0 controllerNumber=1 scan=3206	10.1274
02517:3	1	R.AWGHPC[+57.021]EMC[+57.021]PAQPQPC[+57.021]R.R	246		C[+57]*3	694.619	3	2081.84	2081.86	0	-7.1	Specific	608.46	608.46	608.46	8.73	106	>Fibrillin-2 N-term	1	DW092820_6.3157.3157.3	controllerType=0 controllerNumber=1 scan=3157	10.0168
02548:3	1	R.AWGHPC[+57.021]EM[+15.995]C[+57.021]PAQPQPC[+57.021]R.R	246		C[+57]*3, M[+16]	699.947	3	2097.83	2097.85	0	-11.8	Specific	414.25	414.25	82.06	6.26	106	>Fibrillin-2 N-term	1	DW092820_6.3181.3181.3	controllerType=0 controllerNumber=1 scan=3181	10.0688
01994:4	1	R.AWGHPC[+57.021]EMC[+57.021]PAQPQPC[+57.021]RR.G	246		C[+57]*3	560.24	4	2237.94	2237.96	0	-9	Specific	226.89	226.89	226.89	1.46	106	>Fibrillin-2 N-term	1	DW092820_6.2693.2693.4	controllerType=0 controllerNumber=1 scan=2693	8.9866
02865:2	1	R.RGFIPNIR.T	263			486.787	2	972.568	972.574	0	-6.4	Specific	449.19	362.36	362.36	1.71	106	>Fibrillin-2 N-term	1	DW092820_6.3437.3437.2	controllerType=0 controllerNumber=1 scan=3437	10.6524
02798:2	1	R.RGFIPNIR.T	263			486.787	2	972.566	972.574	0	-7.7	Specific	504.78	334.34	334.34	2.05	106	>Fibrillin-2 N-term	1	DW092820_6.3383.3383.2	controllerType=0 controllerNumber=1 scan=3383	10.5307
04098:2	1	R.GFIPNIR.T	264			408.737	2	816.468	816.473	0	-6.2	Specific	242.68	162.43	162.43	1.5	106	>Fibrillin-2 N-term	1	DW092820_6.4446.4446.2	controllerType=0 controllerNumber=1 scan=4446	12.8237
04022:2	1	R.GFIPNIR.T	264			408.737	2	816.467	816.473	0	-6.6	Specific	308.12	225.79	225.79	1.78	106	>Fibrillin-2 N-term	1	DW092820_6.4383.4383.2	controllerType=0 controllerNumber=1 scan=4383	12.6874
04295:2	1	R.TGMC[+57.021]FSGLVNGR.C	363		C[+57]	649.799	2	1298.59	1298.6	0	-5.9	Specific	576.18	576.18	576.18	7.72	106	>Fibrillin-2 N-term	1	DW092820_6.4606.4606.2	controllerType=0 controllerNumber=1 scan=4606	13.1814
04365:2	1	R.TGMC[+57.021]FSGLVNGR.C	363		C[+57]	649.799	2	1298.59	1298.6	0	-5.3	Specific	582.29	582.29	582.29	7.72	106	>Fibrillin-2 N-term	1	DW092820_6.4659.4659.2	controllerType=0 controllerNumber=1 scan=4659	13.3048
04580:2	1	R.TGMC[+57.021]FSGLVN[+0.984]GR.C	363		C[+57], N[+1]	650.29	2	1299.57	1299.58	0	-6.3	Specific	575.13	540.57	540.57	7.72	106	>Fibrillin-2 N-term	1	DW092820_6.4834.4834.2	controllerType=0 controllerNumber=1 scan=4834	13.7061
04517:2	1	R.TGMC[+57.021]FSGLVN[+0.984]GR.C	363		C[+57], N[+1]	650.291	2	1299.57	1299.58	0	-5.8	Specific	634.55	595.16	595.16	8.72	106	>Fibrillin-2 N-term	1	DW092820_6.4782.4782.2	controllerType=0 controllerNumber=1 scan=4782	13.5863
03400:2	1	R.C[+57.021][-17.027]AQELPGR.M	375		C[-17][+57]	457.21	2	913.414	913.42	0	-6.6	Specific	403.66	373.63	373.63	5.86	106	>Fibrillin-2 N-term	1	DW092820_6.3859.3859.2	controllerType=0 controllerNumber=1 scan=3859	11.5718
05166:3	1	R.C[+57.021]WGIGTIPEAC[+57.021]PVR.G	395		C[+57]*2	539.259	3	1615.76	1615.77	0	-5.7	Specific	282.59	282.59	282.59	2.33	106	>Fibrillin-2 N-term	1	DW092820_6.5314.5314.3	controllerType=0 controllerNumber=1 scan=5314	14.7933
05170:2	1	R.C[+57.021]WGIGTIPEAC[+57.021]PVR.G	395		C[+57]*2	808.385	2	1615.76	1615.77	0	-6.3	Specific	592.81	563.28	563.28	8.18	106	>Fibrillin-2 N-term	1	DW092820_6.5318.5318.2	controllerType=0 controllerNumber=1 scan=5318	14.8039
05111:2	1	R.C[+57.021]WGIGTIPEAC[+57.021]PVR.G	395		C[+57]*2	808.385	2	1615.76	1615.77	0	-5.7	Specific	644.44	612.69	612.69	9.18	106	>Fibrillin-2 N-term	1	DW092820_6.5266.5266.2	controllerType=0 controllerNumber=1 scan=5266	14.6859
07095:2	1	R.C[+57.021][-17.027]WGIGTIPEAC[+57.021]PVR.G	395		C[-17][+57]*2	799.871	2	1598.74	1598.75	0	-6.4	Specific	493.85	493.85	493.85	6.97	106	>Fibrillin-2 N-term	1	DW092820_6.6951.6951.2	controllerType=0 controllerNumber=1 scan=6951	18.5489
07031:2	1	R.C[+57.021][-17.027]WGIGTIPEAC[+57.021]PVR.G	395		C[-17][+57]*2	799.872	2	1598.74	1598.75	0	-5.4	Specific	524.59	524.59	524.59	7.23	106	>Fibrillin-2 N-term	1	DW092820_6.6896.6896.2	controllerType=0 controllerNumber=1 scan=6896	18.4217
05442:2	1	R.C[+57.021][-17.027]IPTVSSYR.C	510		C[-17][+57]	533.252	2	1065.5	1065.5	0	-5.7	Specific	359.08	359.08	359.08	4.25	106	>Fibrillin-2 N-term	1	DW092820_6.5542.5542.2	controllerType=0 controllerNumber=1 scan=5542	15.3167
05505:2	1	R.C[+57.021][-17.027]IPTVSSYR.C	510		C[-17][+57]	533.252	2	1065.5	1065.5	0	-5.4	Specific	397.82	397.82	397.82	5.7	106	>Fibrillin-2 N-term	1	DW092820_6.5597.5597.2	controllerType=0 controllerNumber=1 scan=5597	15.4426
05097:3	1	K.QAC[+57.021]IDIDEC[+57.021]IQNGVLC[+57.021]K.N	571		C[+57]*3	679.309	3	2035.91	2035.92	0	-6.3	Specific	487	487	487	6.24	106	>Fibrillin-2 N-term	1	DW092820_6.5254.5254.3	controllerType=0 controllerNumber=1 scan=5254	14.6584
05085:2	1	K.QAC[+57.021]IDIDEC[+57.021]IQNGVLC[+57.021]K.N	571		C[+57]*3	1018.46	2	2035.91	2035.92	0	-6.1	Specific	794.45	665.55	665.55	11.73	106	>Fibrillin-2 N-term	1	DW092820_6.5245.5245.2	controllerType=0 controllerNumber=1 scan=5245	14.6383
05277:3	1	K.QAC[+57.021]IDIDEC[+57.021]IQN[+0.984]GVLC[+57.021]K.N	571		C[+57]*3, N[+1]	679.637	3	2036.9	2036.91	0	-5.3	Specific	284.95	284.95	284.95	1.8	106	>Fibrillin-2 N-term	1	DW092820_6.5404.5404.3	controllerType=0 controllerNumber=1 scan=5404	14.9993
04871:3	1	K.QAC[+57.021]IDIDEC[+57.021]IQN[+0.984]GVLC[+57.021]K.N	571		C[+57]*3, N[+1]	679.637	3	2036.9	2036.91	0	-5.9	Specific	593.46	543.38	543.38	7.45	106	>Fibrillin-2 N-term	1	DW092820_6.5069.5069.3	controllerType=0 controllerNumber=1 scan=5069	14.2378
05287:2	1	K.QAC[+57.021]IDIDEC[+57.021]IQN[+0.984]GVLC[+57.021]K.N	571		C[+57]*3, N[+1]	1018.95	2	2036.9	2036.91	0	-5	Specific	650.52	621.02	621.02	9.73	106	>Fibrillin-2 N-term	1	DW092820_6.5412.5412.2	controllerType=0 controllerNumber=1 scan=5412	15.0184
04873:2	1	K.QAC[+57.021]IDIDEC[+57.021]IQN[+0.984]GVLC[+57.021]K.N	571		C[+57]*3, N[+1]	1018.95	2	2036.9	2036.91	0	-5.6	Specific	779.15	680.2	680.2	11.73	106	>Fibrillin-2 N-term	1	DW092820_6.5070.5070.2	controllerType=0 controllerNumber=1 scan=5070	14.24
04502:3	1	K.NC[+57.021]VDHDEC[+57.021]TTTNMC[+57.021]LNGMC[+57.021]INEDGSFK.C	614		C[+57]*4	1074.74	3	3222.22	3222.24	0	-4.9	Specific	764.47	764.47	764.47	11.43	106	>Fibrillin-2 N-term	1	DW092820_6.4770.4770.3	controllerType=0 controllerNumber=1 scan=4770	13.5586
04607:3	1	K.NC[+57.021]VDHDEC[+57.021]TTTNMC[+57.021]LN[+0.984]GMC[+57.021]INEDGSFK.C	614		C[+57]*4, N[+1]	1075.07	3	3223.2	3223.22	0	-6.4	Specific	687.04	687.04	63.26	9.43	106	>Fibrillin-2 N-term	1	DW092820_6.4854.4854.3	controllerType=0 controllerNumber=1 scan=4854	13.7491
03200:2	1	K.C[+57.021]IC[+57.021]KPGFVLAPNGR.Y	641		C[+57]*2	794.903	2	1588.8	1588.81	0	-6.9	Specific	539.53	539.53	539.53	5.27	106	>Fibrillin-2 N-term	1	DW092820_6.3696.3696.2	controllerType=0 controllerNumber=1 scan=3696	11.2193
03178:3	1	K.C[+57.021]IC[+57.021]KPGFVLAPNGR.Y	641		C[+57]*2	530.271	3	1588.8	1588.81	0	-6.3	Specific	558.6	558.6	558.6	7.23	106	>Fibrillin-2 N-term	1	DW092820_6.3681.3681.3	controllerType=0 controllerNumber=1 scan=3681	11.1867
03518:3	1	K.C[+57.021]IC[+57.021]KPGFVLAPN[+0.984]GR.Y	641		C[+57]*2, N[+1]	530.599	3	1589.78	1589.79	0	-5.8	Specific	412.37	412.37	412.37	6.71	106	>Fibrillin-2 N-term	1	DW092820_6.3956.3956.3	controllerType=0 controllerNumber=1 scan=3956	11.7834
03427:3	1	K.C[+57.021]IC[+57.021]KPGFVLAPN[+0.984]GR.Y	641		C[+57]*2, N[+1]	530.599	3	1589.78	1589.79	0	-5.7	Specific	460.52	460.52	460.52	6.75	106	>Fibrillin-2 N-term	1	DW092820_6.3880.3880.3	controllerType=0 controllerNumber=1 scan=3880	11.6162
05099:2	1	K.C[+57.021][-17.027]IC[+57.021]KPGFVLAPNGR.Y	641		C[-17][+57]*2	786.39	2	1571.77	1571.78	0	-6.1	Specific	647.17	647.17	647.17	8.36	106	>Fibrillin-2 N-term	1	DW092820_6.5256.5256.2	controllerType=0 controllerNumber=1 scan=5256	14.6622
05489:2	1	K.C[+57.021][-17.027]IC[+57.021]KPGFVLAPN[+0.984]GR.Y	641		C[-17][+57]*2, N[+1]	786.881	2	1572.76	1572.77	0	-7	Specific	553.78	553.78	553.78	6.41	106	>Fibrillin-2 N-term	1	DW092820_6.5584.5584.2	controllerType=0 controllerNumber=1 scan=5584	15.4134
04497:3	1	R.YC[+57.021]TDVDEC[+57.021]QTPGIC[+57.021]MN[+0.984]GHC[+57.021]INSEGSFR.C	655		C[+57]*4, N[+1]	1070.08	3	3208.24	3208.25	0	-4.5	Specific	569.28	569.28	162.18	7.43	106	>Fibrillin-2 N-term	1	DW092820_6.4765.4765.3	controllerType=0 controllerNumber=1 scan=4765	13.5468
04453:4	1	R.YC[+57.021]TDVDEC[+57.021]QTPGIC[+57.021]MN[+0.984]GHC[+57.021]INSEGSFR.C	655		C[+57]*4, N[+1]	802.814	4	3208.24	3208.25	0	-5.4	Specific	683.35	683.35	178.29	9.15	106	>Fibrillin-2 N-term	1	DW092820_6.4728.4728.4	controllerType=0 controllerNumber=1 scan=4728	13.4609
04418:3	1	R.YC[+57.021]TDVDEC[+57.021]QTPGIC[+57.021]MN[+0.984]GHC[+57.021]INSEGSFR.C	655		C[+57]*4, N[+1]	1070.08	3	3208.24	3208.25	0	-5.3	Specific	904.75	904.75	194.07	14.43	106	>Fibrillin-2 N-term	1	DW092820_6.4700.4700.3	controllerType=0 controllerNumber=1 scan=4700	13.398
03609:2	1	R.C[+57.021]DC[+57.021]PPGLAVGMDGR.V	682		C[+57]*2	752.815	2	1504.62	1504.63	0	-8	Specific	618.38	618.38	618.38	9.18	106	>Fibrillin-2 N-term	1	DW092820_6.4035.4035.2	controllerType=0 controllerNumber=1 scan=4035	11.9476
03677:2	1	R.C[+57.021]DC[+57.021]PPGLAVGMDGR.V	682		C[+57]*2	752.816	2	1504.62	1504.63	0	-6.7	Specific	631.27	631.27	631.27	9.18	106	>Fibrillin-2 N-term	1	DW092820_6.4091.4091.2	controllerType=0 controllerNumber=1 scan=4091	12.0639
01972:3	1	K.KGVC[+57.021]VRPFPGAVTK.S	712		C[+57]	505.95	3	1515.83	1515.85	0	-8	Specific	321.49	314.84	314.84	2.1	106	>Fibrillin-2 N-term	1	DW092820_6.2677.2677.3	controllerType=0 controllerNumber=1 scan=2677	8.9502
01905:3	1	K.KGVC[+57.021]VRPFPGAVTK.S	712		C[+57]	505.95	3	1515.84	1515.85	0	-7.2	Specific	331.64	330.8	330.8	2.43	106	>Fibrillin-2 N-term	1	DW092820_6.2624.2624.3	controllerType=0 controllerNumber=1 scan=2624	8.8304
02767:3	1	K.GVC[+57.021]VRPFPGAVTK.S	713		C[+57]	463.252	3	1387.74	1387.75	0	-7.2	Specific	436.71	413.11	413.11	6.24	106	>Fibrillin-2 N-term	1	DW092820_6.3360.3360.3	controllerType=0 controllerNumber=1 scan=3360	10.4796
02705:3	1	K.GVC[+57.021]VRPFPGAVTK.S	713		C[+57]	463.252	3	1387.74	1387.75	0	-7.6	Specific	464.75	415.59	415.59	6.29	106	>Fibrillin-2 N-term	1	DW092820_6.3309.3309.3	controllerType=0 controllerNumber=1 scan=3309	10.3614
02734:2	1	K.GVC[+57.021]VRPFPGAVTK.S	713		C[+57]	694.376	2	1387.75	1387.75	0	-4.2	Specific	518.61	373.2	373.2	4.13	106	>Fibrillin-2 N-term	1	DW092820_6.3335.3335.2	controllerType=0 controllerNumber=1 scan=3335	10.4209
03581:3	1	K.SEC[+57.021]C[+57.021]C[+57.021]ANPDYGFGEPC[+57.021]QPC[+57.021]PAK.N	726		C[+57]*5	868.657	3	2603.95	2603.97	0	-6.4	Specific	634.69	634.69	634.69	8.54	106	>Fibrillin-2 N-term	1	DW092820_6.4010.4010.3	controllerType=0 controllerNumber=1 scan=4010	11.8972
03519:3	1	K.SEC[+57.021]C[+57.021]C[+57.021]ANPDYGFGEPC[+57.021]QPC[+57.021]PAK.N	726		C[+57]*5	868.657	3	2603.96	2603.97	0	-6.1	Specific	699.35	659.31	659.31	9.54	106	>Fibrillin-2 N-term	1	DW092820_6.3957.3957.3	controllerType=0 controllerNumber=1 scan=3957	11.7856
03947:3	1	K.NSAEFHGLC[+57.021]SSGVGITVDGR.D	748		C[+57]	688.321	3	2062.95	2062.96	0	-5.9	Specific	737.69	737.69	737.69	10.73	106	>Fibrillin-2 N-term	1	DW092820_6.4319.4319.3	controllerType=0 controllerNumber=1 scan=4319	12.5467
04008:3	1	K.NSAEFHGLC[+57.021]SSGVGITVDGR.D	748		C[+57]	688.322	3	2062.95	2062.96	0	-4.9	Specific	743.09	743.09	743.09	10.73	106	>Fibrillin-2 N-term	1	DW092820_6.4372.4372.3	controllerType=0 controllerNumber=1 scan=4372	12.664
05701:3	1	R.DINEC[+57.021]ALDPDIC[+57.021]ANGIC[+57.021]ENLR.G	768		C[+57]*3	821.357	3	2462.06	2462.07	0	-7.2	Specific	625.73	609.65	609.65	8.54	106	>Fibrillin-2 N-term	1	DW092820_6.5772.5772.3	controllerType=0 controllerNumber=1 scan=5772	15.8474
05905:3	1	R.DINEC[+57.021]ALDPDIC[+57.021]AN[+0.984]GIC[+57.021]ENLR.G	768		C[+57]*3, N[+1]	821.687	3	2463.05	2463.06	0	-4.7	Specific	232.48	232.48	107.22	1.51	106	>Fibrillin-2 N-term	1	DW092820_6.5937.5937.3	controllerType=0 controllerNumber=1 scan=5937	16.2196
05776:3	1	R.DINEC[+57.021]ALDPDIC[+57.021]AN[+0.984]GIC[+57.021]ENLR.G	768		C[+57]*3, N[+1]	821.687	3	2463.05	2463.06	0	-5.1	Specific	657.26	618.18	155.06	9.54	106	>Fibrillin-2 N-term	1	DW092820_6.5833.5833.3	controllerType=0 controllerNumber=1 scan=5833	15.9821
02490:2	1	R.C[+57.021][-17.027]NC[+57.021]NSGYEPDASGR.N	793		C[-17][+57]*2	785.282	2	1569.56	1569.57	0	-8.6	Specific	614	614	614	9.18	106	>Fibrillin-2 N-term	1	DW092820_6.3134.3134.2	controllerType=0 controllerNumber=1 scan=3134	9.9666
04236:2	1	R.NC[+57.021]IDIDEC[+57.021]LVNR.L	807		C[+57]*2	760.84	2	1520.67	1520.68	0	-6.4	Specific	497.83	449.94	449.94	6.51	106	>Fibrillin-2 N-term	1	DW092820_6.4560.4560.2	controllerType=0 controllerNumber=1 scan=4560	13.0759
04169:2	1	R.NC[+57.021]IDIDEC[+57.021]LVNR.L	807		C[+57]*2	760.84	2	1520.67	1520.68	0	-6.7	Specific	518.42	408.85	408.85	6.51	106	>Fibrillin-2 N-term	1	DW092820_6.4505.4505.2	controllerType=0 controllerNumber=1 scan=4505	12.9522
02401:2	1	R.LLC[+57.021]DNGLC[+57.021]R.N	819		C[+57]*2	560.761	2	1120.52	1120.52	0	-7.5	Specific	435.48	370.13	370.13	3.56	106	>Fibrillin-2 N-term	1	DW092820_6.3056.3056.2	controllerType=0 controllerNumber=1 scan=3056	9.7993
02461:2	1	R.LLC[+57.021]DNGLC[+57.021]R.N	819		C[+57]*2	560.761	2	1120.52	1120.52	0	-7.1	Specific	436.56	387.56	387.56	5.86	106	>Fibrillin-2 N-term	1	DW092820_6.3108.3108.2	controllerType=0 controllerNumber=1 scan=3108	9.9101
02887:2	1	R.LLC[+57.021]DN[+0.984]GLC[+57.021]R.N	819		C[+57]*2, N[+1]	561.254	2	1121.5	1121.51	0	-7.1	Specific	388.27	347.07	347.07	3.07	106	>Fibrillin-2 N-term	1	DW092820_6.3455.3455.2	controllerType=0 controllerNumber=1 scan=3455	10.6904
02742:2	1	R.LLC[+57.021]DN[+0.984]GLC[+57.021]R.N	819		C[+57]*2, N[+1]	561.253	2	1121.5	1121.51	0	-8.8	Specific	406.49	350.96	350.96	3.23	106	>Fibrillin-2 N-term	1	DW092820_6.3341.3341.2	controllerType=0 controllerNumber=1 scan=3341	10.4363
02810:2	1	R.LLC[+57.021]DN[+0.984]GLC[+57.021]R.N	819		C[+57]*2, N[+1]	561.254	2	1121.5	1121.51	0	-7.2	Specific	413.52	315.17	315.17	3.04	106	>Fibrillin-2 N-term	1	DW092820_6.3393.3393.2	controllerType=0 controllerNumber=1 scan=3393	10.5531
02620:3	1	R.TETETC[+57.021]EDINEC[+57.021]ES[+426.137]NPC[+57.021]VNGAC[+57.021]R.N	845	Hex(1)Pent(2)	C[+57]*4, S[+426]	1057.73	3	3171.17	3171.19	0	-6.5	Specific	806.17	806.17	6	12.54	106	>Fibrillin-2 N-term	1	DW092820_6.3237.3237.3	controllerType=0 controllerNumber=1 scan=3237	10.1971
02691:3	1	R.TETETC[+57.021]EDINEC[+57.021]ES[+426.137]NPC[+57.021]VN[+0.984]GAC[+57.021]R.N	845	Hex(1)Pent(2)	C[+57]*4, N[+1], S[+426]	1058.06	3	3172.15	3172.17	0	-6.3	Specific	657.1	657.1	1.24	9.54	106	>Fibrillin-2 N-term	1	DW092820_6.3297.3297.3	controllerType=0 controllerNumber=1 scan=3297	10.3337
05123:2	1	K.LSSTGLIC[+57.021]IDSLK.G	883		C[+57]	703.877	2	1406.75	1406.76	0	-6.3	Specific	619.41	359.38	359.38	7.56	106	>Fibrillin-2 N-term	1	DW092820_6.5277.5277.2	controllerType=0 controllerNumber=1 scan=5277	14.7096
05180:2	1	K.LSSTGLIC[+57.021]IDSLK.G	883		C[+57]	703.877	2	1406.75	1406.76	0	-6.2	Specific	635.95	417.78	417.78	8.72	106	>Fibrillin-2 N-term	1	DW092820_6.5329.5329.2	controllerType=0 controllerNumber=1 scan=5329	14.8282
04366:2	1	K.GTC[+57.021]WLNIQDSR.C	896		C[+57]	675.313	2	1349.62	1349.63	0	-5.6	Specific	339.87	339.87	339.87	2.78	106	>Fibrillin-2 N-term	1	DW092820_6.4660.4660.2	controllerType=0 controllerNumber=1 scan=4660	13.3064
04265:2	1	K.GTC[+57.021]WLNIQDSR.C	896		C[+57]	675.313	2	1349.62	1349.63	0	-5.6	Specific	546.41	528.07	528.07	6.77	106	>Fibrillin-2 N-term	1	DW092820_6.4583.4583.2	controllerType=0 controllerNumber=1 scan=4583	13.1293
04334:2	1	K.GTC[+57.021]WLNIQDSR.C	896		C[+57]	675.313	2	1349.62	1349.63	0	-5.5	Specific	562.07	550.45	550.45	7.72	106	>Fibrillin-2 N-term	1	DW092820_6.4636.4636.2	controllerType=0 controllerNumber=1 scan=4636	13.2522
02927:2	1	R.C[+57.021]EVNINGATLK.S	907		C[+57]	609.807	2	1218.61	1218.61	0	-6.5	Specific	622.14	622.14	622.14	8.72	106	>Fibrillin-2 N-term	1	DW092820_6.3482.3482.2	controllerType=0 controllerNumber=1 scan=3482	10.7528
02856:2	1	R.C[+57.021]EVNINGATLK.S	907		C[+57]	609.807	2	1218.61	1218.61	0	-6.1	Specific	680.33	680.33	680.33	9.72	106	>Fibrillin-2 N-term	1	DW092820_6.3429.3429.2	controllerType=0 controllerNumber=1 scan=3429	10.6338
03083:2	1	R.C[+57.021]EVNIN[+0.984]GATLK.S	907		C[+57], N[+1]	610.299	2	1219.59	1219.6	0	-6.6	Specific	340.51	340.51	95.88	3.2	106	>Fibrillin-2 N-term	1	DW092820_6.3605.3605.2	controllerType=0 controllerNumber=1 scan=3605	11.0197
03150:2	1	R.C[+57.021]EVNIN[+0.984]GATLK.S	907		C[+57], N[+1]	610.298	2	1219.59	1219.6	0	-7.3	Specific	490.44	490.44	135.46	6.51	106	>Fibrillin-2 N-term	1	DW092820_6.3657.3657.2	controllerType=0 controllerNumber=1 scan=3657	11.1342
04752:2	1	R.C[+57.021][-17.027]EVNINGATLK.S	907		C[-17][+57]	601.295	2	1201.58	1201.59	0	-5.1	Specific	519.7	519.7	519.7	6.51	106	>Fibrillin-2 N-term	1	DW092820_6.4968.4968.2	controllerType=0 controllerNumber=1 scan=4968	14.0091
03065:2	1	R.C[+57.021]EVNIN[+0.984]GATLK.S	907		C[+57], N[+1]	610.299	2	1219.59	1219.6	0	-6.3	Specific	526.05	526.05	156.02	6.77	106	>Fibrillin-2 N-term	1	DW092820_6.3592.3592.2	controllerType=0 controllerNumber=1 scan=3592	10.9932
02999:2	1	R.C[+57.021]EVNIN[+0.984]GATLK.S	907		C[+57], N[+1]	610.299	2	1219.59	1219.6	0	-7.2	Specific	656.88	656.88	142.3	9.72	106	>Fibrillin-2 N-term	1	DW092820_6.3539.3539.2	controllerType=0 controllerNumber=1 scan=3539	10.8786
03237:2	1	R.C[+57.021]EVNIN[+0.984]GATLK.S	907		C[+57], N[+1]	610.299	2	1219.59	1219.6	0	-6.9	Specific	704.1	704.1	184.41	10.72	106	>Fibrillin-2 N-term	1	DW092820_6.3727.3727.2	controllerType=0 controllerNumber=1 scan=3727	11.2836
04888:2	1	R.C[+57.021][-17.027]EVNIN[+0.984]GATLK.S	907		C[-17][+57], N[+1]	601.786	2	1202.57	1202.57	0	-5.9	Specific	426.38	426.38	207.65	6.24	106	>Fibrillin-2 N-term	1	DW092820_6.5082.5082.2	controllerType=0 controllerNumber=1 scan=5082	14.2667
03998:3	1	K.SEC[+57.021]C[+57.021]ATLGAAWGSPC[+57.021]ER.C	918		C[+57]*3	637.927	3	1911.77	1911.78	0	-6.6	Specific	499.93	499.93	499.93	6.24	106	>Fibrillin-2 N-term	1	DW092820_6.4362.4362.3	controllerType=0 controllerNumber=1 scan=4362	12.641
03929:3	1	K.SEC[+57.021]C[+57.021]ATLGAAWGSPC[+57.021]ER.C	918		C[+57]*3	637.925	3	1911.76	1911.78	0	-8.6	Specific	588.02	588.02	588.02	7.45	106	>Fibrillin-2 N-term	1	DW092820_6.4301.4301.3	controllerType=0 controllerNumber=1 scan=4301	12.5082
03985:2	1	K.SEC[+57.021]C[+57.021]ATLGAAWGSPC[+57.021]ER.C	918		C[+57]*3	956.387	2	1911.77	1911.78	0	-6.1	Specific	702.06	702.06	702.06	10.73	106	>Fibrillin-2 N-term	1	DW092820_6.4350.4350.2	controllerType=0 controllerNumber=1 scan=4350	12.6144
03925:2	1	K.SEC[+57.021]C[+57.021]ATLGAAWGSPC[+57.021]ER.C	918		C[+57]*3	956.387	2	1911.77	1911.78	0	-6.1	Specific	728.18	728.18	728.18	10.73	106	>Fibrillin-2 N-term	1	DW092820_6.4298.4298.2	controllerType=0 controllerNumber=1 scan=4298	12.5021
03417:2	1	R.C[+57.021][-17.027]ELDTAC[+57.021]PR.G	935		C[-17][+57]*2	552.722	2	1104.44	1104.44	0	-6.9	Specific	460.9	460.9	460.9	5.91	106	>Fibrillin-2 N-term	1	DW092820_6.3871.3871.2	controllerType=0 controllerNumber=1 scan=3871	11.5953
04461:3	1	R.IKGVTC[+57.021]EDVNEC[+57.021]E[+14.016]VFPGVC[+57.021]PNGR.C	948		C[+57]*3, E[+14]	884.069	3	2650.19	2650.21	0	-5.3	Specific	242.14	242.14	75.16	1.79	106	>Fibrillin-2 N-term	1	DW092820_6.4735.4735.3	controllerType=0 controllerNumber=1 scan=4735	13.478
04653:3	1	R.IKGVTC[+57.021]EDVNEC[+57.021]E[+14.016]VFPGVC[+57.021]PN[+0.984]GR.C	948		C[+57]*3, E[+14], N[+1]	884.396	3	2651.17	2651.19	0	-6.5	Specific	242.75	242.75	54.67	1.92	106	>Fibrillin-2 N-term	1	DW092820_6.4892.4892.3	controllerType=0 controllerNumber=1 scan=4892	13.8366
04938:3	1	K.GVTC[+57.021]EDVNEC[+57.021]E[+14.016]VFPGVC[+57.021]PNGR.C	950		C[+57]*3, E[+14]	803.675	3	2409.01	2409.03	0	-6.4	Specific	263.82	263.82	34.51	2.13	106	>Fibrillin-2 N-term	1	DW092820_6.5123.5123.3	controllerType=0 controllerNumber=1 scan=5123	14.3617
04105:4	1	R.MEQC[+57.021]YLKWDEDEC[+57.021]IHPVPGK.F	1000		C[+57]*2	634.28	4	2534.1	2534.11	0	-6.2	Specific	613.52	613.52	613.52	8.47	106	>Fibrillin-2 N-term	1	DW092820_6.4453.4453.4	controllerType=0 controllerNumber=1 scan=4453	12.8396
02950:3	1	K.WDEDEC[+57.021]IHPVPGK.F	1007		C[+57]	527.901	3	1581.69	1581.7	0	-7.3	Specific	244.34	237.19	237.19	1.92	106	>Fibrillin-2 N-term	1	DW092820_6.3501.3501.3	controllerType=0 controllerNumber=1 scan=3501	10.7941
02852:3	1	K.WDEDEC[+57.021]IHPVPGK.F	1007		C[+57]	527.902	3	1581.69	1581.7	0	-6.3	Specific	389.79	340.99	340.99	3.48	106	>Fibrillin-2 N-term	1	DW092820_6.3426.3426.3	controllerType=0 controllerNumber=1 scan=3426	10.6273
02783:3	1	K.WDEDEC[+57.021]IHPVPGK.F	1007		C[+57]	527.901	3	1581.69	1581.7	0	-6.7	Specific	469.06	356.64	356.64	3.99	106	>Fibrillin-2 N-term	1	DW092820_6.3373.3373.3	controllerType=0 controllerNumber=1 scan=3373	10.5072
03565:4	1	R.MDAC[+57.021]C[+57.021]C[+57.021]AVGAAWGTEC[+57.021]EEC[+57.021]PKPGTK.E	1022		C[+57]*5	712.031	4	2845.1	2845.12	0	-4.9	Specific	661.58	661.58	661.58	9.15	106	>Fibrillin-2 N-term	1	DW092820_6.3995.3995.4	controllerType=0 controllerNumber=1 scan=3995	11.863
03592:3	1	R.MDAC[+57.021]C[+57.021]C[+57.021]AVGAAWGTEC[+57.021]EEC[+57.021]PKPGTK.E	1022		C[+57]*5	949.038	3	2845.1	2845.12	0	-6.4	Specific	960.48	960.48	960.48	15.43	106	>Fibrillin-2 N-term	1	DW092820_6.4021.4021.3	controllerType=0 controllerNumber=1 scan=4021	11.9219
03525:3	1	R.MDAC[+57.021]C[+57.021]C[+57.021]AVGAAWGTEC[+57.021]EEC[+57.021]PKPGTK.E	1022		C[+57]*5	949.038	3	2845.1	2845.12	0	-6.8	Specific	1007.16	1007.16	1007.16	16.43	106	>Fibrillin-2 N-term	1	DW092820_6.3963.3963.3	controllerType=0 controllerNumber=1 scan=3963	11.7981
03051:3	1	R.GDVLTGRPFYK.D	1062			418.225	3	1252.66	1252.67	0	-6.4	Specific	494.07	494.07	494.07	6.51	106	>Fibrillin-2 N-term	1	DW092820_6.3581.3581.3	controllerType=0 controllerNumber=1 scan=3581	10.9686
02986:3	1	R.GDVLTGRPFYK.D	1062			418.224	3	1252.66	1252.67	0	-8	Specific	512.9	512.9	512.9	5.04	106	>Fibrillin-2 N-term	1	DW092820_6.3529.3529.3	controllerType=0 controllerNumber=1 scan=3529	10.857
02990:2	1	R.GDVLTGRPFYK.D	1062			626.834	2	1252.66	1252.67	0	-6	Specific	661.73	661.73	661.73	7.76	106	>Fibrillin-2 N-term	1	DW092820_6.3532.3532.2	controllerType=0 controllerNumber=1 scan=3532	10.8635
03064:2	1	R.GDVLTGRPFYK.D	1062			626.834	2	1252.66	1252.67	0	-6.5	Specific	662.2	662.2	662.2	7.34	106	>Fibrillin-2 N-term	1	DW092820_6.3591.3591.2	controllerType=0 controllerNumber=1 scan=3591	10.991
01727:3	1	R.PFYKDINEC[+57.021]K.A	1069		C[+57]	438.542	3	1313.61	1313.62	0	-6.6	Specific	341.33	341.33	341.33	2.56	106	>Fibrillin-2 N-term	1	DW092820_6.2476.2476.3	controllerType=0 controllerNumber=1 scan=2476	8.4885
03344:2	1	K.AFPGMC[+57.021]TYGK.C	1079		C[+57]	566.247	2	1131.49	1131.5	0	-7.7	Specific	397.82	370.28	370.28	3.4	106	>Fibrillin-2 N-term	1	DW092820_6.3814.3814.2	controllerType=0 controllerNumber=1 scan=3814	11.4745
03411:2	1	K.AFPGMC[+57.021]TYGK.C	1079		C[+57]	566.248	2	1131.49	1131.5	0	-6.9	Specific	402.99	357.07	357.07	4.7	106	>Fibrillin-2 N-term	1	DW092820_6.3868.3868.2	controllerType=0 controllerNumber=1 scan=3868	11.5909
02415:2	1	K.C[+57.021][-17.027]RN[+15.995]TIGSFK.C	1089		C[-17][+57], N[+16]	541.253	2	1081.5	1081.51	0	-9.3	Specific	581.36	432.92	432.92	4.41	106	>Fibrillin-2 N-term	1	DW092820_6.3068.3068.2	controllerType=0 controllerNumber=1 scan=3068	9.823
07306:3	1	R.ISPDLC[+57.021]GSGIC[+57.021]VN[+15.995]TPGSFEC[+57.021]EC[+57.021]FEGYESGFMMMK.N	1121		C[+57]*4, N[+16]	1304.85	3	3912.55	3912.57	0	-5.9	Specific	696.97	696.97	256.98	8.54	106	>Fibrillin-2 N-term	1	DW092820_6.7136.7136.3	controllerType=0 controllerNumber=1 scan=7136	18.9754
01966:2	1	K.NC[+57.021]MDIDEC[+57.021]ER.N	1155		C[+57]*2	671.242	2	1341.48	1341.49	0	-7.8	Specific	400.95	400.95	400.95	5.86	106	>Fibrillin-2 N-term	1	DW092820_6.2671.2671.2	controllerType=0 controllerNumber=1 scan=2671	8.9367
03952:3	1	K.NC[+57.021]MDIDEC[+57.021]ERNPLLC[+57.021]R.G	1155		C[+57]*3	698.961	3	2094.87	2094.88	0	-6.1	Specific	552.35	552.35	552.35	6.97	106	>Fibrillin-2 N-term	1	DW092820_6.4322.4322.3	controllerType=0 controllerNumber=1 scan=4322	12.5522
04011:3	1	K.NC[+57.021]MDIDEC[+57.021]ERNPLLC[+57.021]R.G	1155		C[+57]*3	698.962	3	2094.87	2094.88	0	-5.9	Specific	576.78	576.78	576.78	7.92	106	>Fibrillin-2 N-term	1	DW092820_6.4374.4374.3	controllerType=0 controllerNumber=1 scan=4374	12.6673
05003:4	1	R.GGTC[+57.021]VNTEGS[+146.058]FQC[+57.021]DC[+57.021]PLGHELSPSREDC[+57.021]VDINEC[+57.021]SLSDNLC[+57.021]R.N	1171	Fuc(1)	C[+57]*6, S[+146]	1248.51	4	4991.03	4991.06	0	-5.9	Specific	874.2	874.2	3.6	12.87	106	>Fibrillin-2 N-term	1	DW092820_6.5172.5172.4	controllerType=0 controllerNumber=1 scan=5172	14.4723
04468:2	1	R.EDC[+57.021]VDINEC[+57.021]SLSDNLC[+57.021]R.N	1196		C[+57]*3	1049.92	2	2098.84	2098.85	0	-3.5	Specific	642.36	642.36	642.36	8.73	106	>Fibrillin-2 N-term	1	DW092820_6.4741.4741.2	controllerType=0 controllerNumber=1 scan=4741	13.4904
04080:3	1	R.SC[+57.021]ADIDEC[+57.021]ENNPDIC[+57.021]DGGQC[+57.021]TNIPGEYR.C	1280		C[+57]*4	1087.09	3	3259.25	3259.27	0	-4.9	Specific	714.02	691.27	691.27	10.15	106	>Fibrillin-2 N-term	1	DW092820_6.4431.4431.3	controllerType=0 controllerNumber=1 scan=4431	12.7903
04040:3	1	R.SC[+57.021]ADIDEC[+57.021]ENNPDIC[+57.021]DGGQC[+57.021]TN[+15.995]IPGEYR.C	1280		C[+57]*4, N[+16]	1092.42	3	3275.24	3275.26	0	-5.1	Specific	768.48	768.48	197.17	11.15	106	>Fibrillin-2 N-term	1	DW092820_6.4397.4397.3	controllerType=0 controllerNumber=1 scan=4397	12.7146
05957:2	1	R.C[+57.021]LC[+57.021]YDGFMASMDMK.T	1308		C[+57]*2	864.824	2	1728.64	1728.66	0	-8.1	Specific	407.76	407.76	407.76	5.56	106	>Fibrillin-2 N-term	1	DW092820_6.5979.5979.2	controllerType=0 controllerNumber=1 scan=5979	16.3162
05959:2	1	R.C[+57.021]LC[+57.021]YDGFMASMDMK.T	1308		C[+57]*2	864.824	2	1728.64	1728.66	0	-8.1	Specific	439.1	439.1	439.1	6.71	106	>Fibrillin-2 N-term	1	DW092820_6.5980.5980.3	controllerType=0 controllerNumber=1 scan=5980	16.3183
05894:2	1	R.C[+57.021]LC[+57.021]YDGFMASMDMK.T	1308		C[+57]*2	864.824	2	1728.64	1728.66	0	-8.3	Specific	504.16	504.16	504.16	6.97	106	>Fibrillin-2 N-term	1	DW092820_6.5928.5928.2	controllerType=0 controllerNumber=1 scan=5928	16.1988
08094:2	1	R.C[+57.021][-17.027]LC[+57.021]YDGFMASMDMK.T	1308		C[-17][+57]*2	856.312	2	1711.62	1711.63	0	-6.9	Specific	531.9	531.9	531.9	7.23	106	>Fibrillin-2 N-term	1	DW092820_6.7807.7807.2	controllerType=0 controllerNumber=1 scan=7807	20.5535
08029:2	1	R.C[+57.021][-17.027]LC[+57.021]YDGFMASMDMK.T	1308		C[-17][+57]*2	856.314	2	1711.62	1711.63	0	-5	Specific	544.47	544.47	544.47	7.23	106	>Fibrillin-2 N-term	1	DW092820_6.7754.7754.2	controllerType=0 controllerNumber=1 scan=7754	20.4269
05536:3	1	K.TC[+57.021]IDVNEC[+57.021]DLNSNIC[+57.021]MFGEC[+57.021]ENTK.G	1322		C[+57]*4	975.054	3	2923.15	2923.17	0	-7	Specific	663.44	663.44	663.44	9.15	106	>Fibrillin-2 N-term	1	DW092820_6.5620.5620.3	controllerType=0 controllerNumber=1 scan=5620	15.4954
04198:4	1	K.GTTGC[+57.021]TDVDEC[+57.021]EIGAHNC[+57.021]DMHASC[+57.021]LNIPGSFK.C	1361		C[+57]*4	889.114	4	3553.43	3553.45	0	-5.9	Specific	782.76	782.76	782.76	11.31	106	>Fibrillin-2 N-term	1	DW092820_6.4529.4529.4	controllerType=0 controllerNumber=1 scan=4529	13.0059
04190:4	1	K.GTTGC[+57.021]TDVDEC[+57.021]EIGAHNC[+57.021]DMHASC[+57.021]LN[+15.995]IPGSFK.C	1361		C[+57]*4, N[+16]	893.112	4	3569.43	3569.45	0	-6.8	Specific	554.8	554.8	158.08	6.35	106	>Fibrillin-2 N-term	1	DW092820_6.4522.4522.4	controllerType=0 controllerNumber=1 scan=4522	12.9889
03384:2	1	R.EGWIGNGIK.C	1397			487.256	2	973.504	973.51	0	-6.3	Specific	450.69	450.69	450.69	4.76	106	>Fibrillin-2 N-term	1	DW092820_6.3844.3844.2	controllerType=0 controllerNumber=1 scan=3844	11.5424
03910:2	1	R.EGWIGN[+0.984]GIK.C	1397		N[+1]	487.748	2	974.488	974.494	0	-6.5	Specific	399.64	399.64	399.64	4.01	106	>Fibrillin-2 N-term	1	DW092820_6.4286.4286.2	controllerType=0 controllerNumber=1 scan=4286	12.4757
05885:4	1	R.C[+57.021]AC[+57.021]SEGFTGDGFTC[+57.021]S[+365.132]DVDEC[+57.021]AENINLC[+57.021]ENGQC[+57.021]LN[+15.995]VPGAYR.C	1434	HexNAc(1)Hex(1)	C[+57]*6, N[+16], S[+365]	1232.73	4	4927.9	4927.93	0	-5.6	Specific	393.32	393.32	3.6	4.08	106	>Fibrillin-2 N-term	1	DW092820_6.5921.5921.4	controllerType=0 controllerNumber=1 scan=5921	16.1834
03008:2	1	R.C[+57.021]EC[+57.021]EMGFTPASDSR.S	1474		C[+57]*2	823.81	2	1646.61	1646.62	0	-6.7	Specific	600.08	600.08	600.08	9.18	106	>Fibrillin-2 N-term	1	DW092820_6.3547.3547.2	controllerType=0 controllerNumber=1 scan=3547	10.8971
02939:2	1	R.C[+57.021]EC[+57.021]EMGFTPASDSR.S	1474		C[+57]*2	823.811	2	1646.61	1646.62	0	-6.2	Specific	629.1	629.1	629.1	9.18	106	>Fibrillin-2 N-term	1	DW092820_6.3494.3494.2	controllerType=0 controllerNumber=1 scan=3494	10.7798
04889:2	1	R.C[+57.021][-17.027]EC[+57.021]EMGFTPASDSR.S	1474		C[-17][+57]*2	815.298	2	1629.59	1629.6	0	-5.9	Specific	599.41	599.41	599.41	8.18	106	>Fibrillin-2 N-term	1	DW092820_6.5083.5083.2	controllerType=0 controllerNumber=1 scan=5083	14.2689
07366:3	1	R.SC[+57.021]QDID[+15.995]EC[+57.021]SFQNIC[+57.021]VFGTC[+57.021]NNLPGMFHC[+57.021]IC[+57.021]DDGYELDR.T	1488		C[+57]*6, D[+16]	1555.28	3	4663.81	4662.85	1	-8.5	Specific	173.53	173.53	0	2.28	106	>Fibrillin-2 N-term	1	DW092820_6.7184.7184.3	controllerType=0 controllerNumber=1 scan=7184	19.0859
07390:4	1	R.SC[+57.021]QDIDEC[+57.021]SFQNIC[+57.021]VFGTC[+57.021]NN[+15.995]LPGMFHC[+57.021]IC[+57.021]DDGYELDR.T	1488		C[+57]*6, N[+16]	1166.71	4	4663.83	4662.85	1	-4.6	Specific	417.06	417.06	0	5.37	106	>Fibrillin-2 N-term	1	DW092820_6.7206.7206.4	controllerType=0 controllerNumber=1 scan=7206	19.1376
07321:4	1	R.SC[+57.021]QDIDEC[+57.021]SFQNIC[+57.021]VFGTC[+57.021]NN[+15.995]LPGMFHC[+57.021]IC[+57.021]DDGYELDR.T	1488		C[+57]*6, N[+16]	1166.71	4	4663.82	4662.85	1	-6.7	Specific	1059.78	1019.42	26.87	16.85	106	>Fibrillin-2 N-term	1	DW092820_6.7149.7149.4	controllerType=0 controllerNumber=1 scan=7149	19.005
05024:3	1	R.YEC[+57.021]NC[+57.021]PPDFQLNPTGVGC[+57.021]VDNR.V	1554		C[+57]*3	871.365	3	2612.08	2612.1	0	-5.9	Specific	581.94	581.94	581.94	7.54	106	>Fibrillin-2 N-term	1	DW092820_6.5194.5194.3	controllerType=0 controllerNumber=1 scan=5194	14.5216
04858:3	1	R.YEC[+57.021]NC[+57.021]PPDFQLNPTGVGC[+57.021]VDNR.V	1554		C[+57]*3	871.365	3	2612.08	2612.1	0	-5.8	Specific	690.98	690.98	690.98	9.54	106	>Fibrillin-2 N-term	1	DW092820_6.5058.5058.3	controllerType=0 controllerNumber=1 scan=5058	14.2122
04924:3	1	R.YEC[+57.021]NC[+57.021]PPDFQLNPTGVGC[+57.021]VDNR.V	1554		C[+57]*3	871.365	3	2612.08	2612.1	0	-5.8	Specific	713.8	713.8	713.8	10.54	106	>Fibrillin-2 N-term	1	DW092820_6.5110.5110.3	controllerType=0 controllerNumber=1 scan=5110	14.3317
03359:3	1	R.GDGSLSC[+57.021]NTEIGVGVSR.S	1587		C[+57]	569.933	3	1707.79	1707.8	0	-6.2	Specific	526.71	526.71	526.71	6.49	106	>Fibrillin-2 N-term	1	DW092820_6.3824.3824.3	controllerType=0 controllerNumber=1 scan=3824	11.4976
03397:2	1	R.GDGSLSC[+57.021]NTEIGVGVSR.S	1587		C[+57]	854.396	2	1707.78	1707.8	0	-7.4	Specific	657.82	657.82	657.82	9.73	106	>Fibrillin-2 N-term	1	DW092820_6.3856.3856.2	controllerType=0 controllerNumber=1 scan=3856	11.5683
03328:2	1	R.GDGSLSC[+57.021]NTEIGVGVSR.S	1587		C[+57]	854.396	2	1707.79	1707.8	0	-6.4	Specific	705.17	705.17	705.17	10.73	106	>Fibrillin-2 N-term	1	DW092820_6.3802.3802.2	controllerType=0 controllerNumber=1 scan=3802	11.4511
