# Supplementary material for: POGLUT2 and POGLUT3 O-glucosylate multiple EGF repeats in fibrillin-1, -2, and LTBP1 and promote secretion of fibrillin-1
Source: J Biol Chem. 2021 Aug 17;297(3):101055. doi: 10.1016/j.jbc.2021.101055 (PMC8405936; doi:10.1016/j.jbc.2021.101055)
Supplement: Supplemental Table S17 [file mmc15.xlsx]

## Sheet: Sheet1
Table S17: Trypsin and V8 double digestion of recombinant human LTBP1 expressed in WT HEK293T cells.
Each tab is a biological replicate.

## Sheet: DW_091820_5
EGF	Protein Rank	Peptide < ProteinMetrics Confidential >	Starting position	Glycans NHFAGNa	Modification Type(s)	Observed m/z	z	Observed (M+H)	Calc. mass (M+H)	Off-by-x error	Mass error (ppm)		Cleavage	Score	Delta	Delta Mod	|Log Prob|	# of unique peptides	Protein Name	Protein DB number	Comment	Scan #	Scan Time
3	1	E.C[+57.021]QLQGVC[+57.021]PNGEC[+57.021]LNTMGSYR.C	630		C[+57]*3	781.998	3	2343.98	2343.99	0	-5.8		Specific	674.21	674.21	674.21	9.97	184	>sp|Q14766|LTBP1_HUMAN Latent-transforming growth factor beta-binding protein 1	1	File22374_Scan5194	controllerType=0 controllerNumber=1 scan=5194	13.8834
3	1	E.C[+57.021]QLQGVC[+57.021]PNGEC[+57.021]LN[+15.995]TMGSYR.C	630		C[+57]*3, N[+16]	787.331	3	2359.98	2359.99	0	-5		Specific	592.97	592.97	51.62	7.97	184	>sp|Q14766|LTBP1_HUMAN Latent-transforming growth factor beta-binding protein 1	1	File22374_Scan5056	controllerType=0 controllerNumber=1 scan=5056	13.5747
3	1	E.C[+57.021]QLQGVC[+57.021]PNGEC[+57.021]LNTMGS[+162.053]YR.C	630	Hex(1)	C[+57]*3, S[+162]	836.015	3	2506.03	2506.05	0	-6.5		Specific	666.07	666.07	6.63	9.97	184	>sp|Q14766|LTBP1_HUMAN Latent-transforming growth factor beta-binding protein 1	1	File22374_Scan5010	controllerType=0 controllerNumber=1 scan=5010	13.478
3	1	E.C[+57.021]QLQGVC[+57.021]PNGEC[+57.021]LNTMGS[+162.053]YR.C	630	Hex(1)	C[+57]*3, S[+162]	836.016	3	2506.03	2506.05	0	-5.6		Specific	666.32	666.32	6.16	9.97	184	>sp|Q14766|LTBP1_HUMAN Latent-transforming growth factor beta-binding protein 1	1	File22374_Scan5062	controllerType=0 controllerNumber=1 scan=5062	13.5887
3	1	E.C[+57.021]QLQGVC[+57.021]PNGEC[+57.021]LNTMGS[+162.053]YR.C	630	Hex(1)	C[+57]*3, S[+162]	1253.52	2	2506.03	2506.05	0	-4.7		Specific	737.42	711.66	11.92	10.97	184	>sp|Q14766|LTBP1_HUMAN Latent-transforming growth factor beta-binding protein 1	1	File22374_Scan5043	controllerType=0 controllerNumber=1 scan=5043	13.5467
3	1	E.C[+57.021]QLQGVC[+57.021]PNGEC[+57.021]LN[+15.995]T[+162.053]MGSYR.C	630	Hex(1)	C[+57]*3, N[+16], T[+162]	841.348	3	2522.03	2522.04	0	-5.2		Specific	242.47	242.47	4.4	3.36	184	>sp|Q14766|LTBP1_HUMAN Latent-transforming growth factor beta-binding protein 1	1	File22374_Scan5074	controllerType=0 controllerNumber=1 scan=5074	13.6159
3	1	E.C[+57.021]QLQGVC[+57.021]PNGEC[+57.021]LN[+15.995]TMGS[+162.053]YR.C	630	Hex(1)	C[+57]*3, N[+16], S[+162]	841.347	3	2522.03	2522.04	0	-6.1		Specific	679.14	679.14	11.85	9.97	184	>sp|Q14766|LTBP1_HUMAN Latent-transforming growth factor beta-binding protein 1	1	File22374_Scan5031	controllerType=0 controllerNumber=1 scan=5031	13.522
3	1	E.C[+57.021]QLQGVC[+57.021]PNGEC[+57.021]LN[+15.995]TMGS[+162.053]YR.C	630	Hex(1)	C[+57]*3, N[+16], S[+162]	1261.52	2	2522.03	2522.04	0	-5.8		Specific	732.5	732.5	21.49	10.97	184	>sp|Q14766|LTBP1_HUMAN Latent-transforming growth factor beta-binding protein 1	1	File22374_Scan5055	controllerType=0 controllerNumber=1 scan=5055	13.5725
5	1	E.GSFLC[+57.021]IC[+57.021]PAGFMASEE.G	936		C[+57]*2	888.367	2	1775.73	1775.74	0	-9.6		Specific	184.73	176.82	176.82	2.46	184	>sp|Q14766|LTBP1_HUMAN Latent-transforming growth factor beta-binding protein 1	1	File22374_Scan7773	controllerType=0 controllerNumber=1 scan=7773	19.8713
5	1	E.GSFLC[+57.021]IC[+57.021]PAGFMASEE.G	936		C[+57]*2	888.372	2	1775.74	1775.74	0	-3.6		Specific	322.98	186.1	186.1	3.25	184	>sp|Q14766|LTBP1_HUMAN Latent-transforming growth factor beta-binding protein 1	1	File22374_Scan8198	controllerType=0 controllerNumber=1 scan=8198	20.8764
5	1	E.GSFLC[+57.021]IC[+57.021]PAGFMASEE.G	936		C[+57]*2	888.371	2	1775.73	1775.74	0	-5		Specific	374.77	171.04	171.04	3.43	184	>sp|Q14766|LTBP1_HUMAN Latent-transforming growth factor beta-binding protein 1	1	File22374_Scan8251	controllerType=0 controllerNumber=1 scan=8251	21.0018
5	1	E.GSFLC[+57.021]IC[+57.021]PAGFMAS[+162.053]EE.G	936	Hex(1)	C[+57]*2, S[+162]	969.397	2	1937.79	1937.8	0	-5		Specific	234.78	234.78	55.55	2.92	184	>sp|Q14766|LTBP1_HUMAN Latent-transforming growth factor beta-binding protein 1	1	File22374_Scan7855	controllerType=0 controllerNumber=1 scan=7855	20.066
5	1	E.GSFLC[+57.021]IC[+57.021]PAGFMAS[+162.053]EE.G	936	Hex(1)	C[+57]*2, S[+162]	969.397	2	1937.79	1937.8	0	-4.6		Specific	474.74	275.81	96.19	5.36	184	>sp|Q14766|LTBP1_HUMAN Latent-transforming growth factor beta-binding protein 1	1	File22374_Scan7800	controllerType=0 controllerNumber=1 scan=7800	19.9362
5	1	E.GSFLC[+57.021]IC[+57.021]PAGFMAS[+162.053]EE.G	936	Hex(1)	C[+57]*2, S[+162]	969.397	2	1937.79	1937.8	0	-5.3		Specific	517.73	330.48	132.09	5.69	184	>sp|Q14766|LTBP1_HUMAN Latent-transforming growth factor beta-binding protein 1	1	File22374_Scan7747	controllerType=0 controllerNumber=1 scan=7747	19.8127
10	1	R.NTEGSFQC[+57.021]VC[+57.021]DQGYR.A	1137		C[+57]*2	607.579	3	1820.72	1820.73	0	-5.4		Specific	521.45	521.45	521.45	7.47	184	>sp|Q14766|LTBP1_HUMAN Latent-transforming growth factor beta-binding protein 1	1	File22374_Scan4129	controllerType=0 controllerNumber=1 scan=4129	11.5438
10	1	R.NTEGSFQC[+57.021]VC[+57.021]DQGYR.A	1137		C[+57]*2	607.579	3	1820.72	1820.73	0	-5.7		Specific	545.42	545.42	545.42	7.47	184	>sp|Q14766|LTBP1_HUMAN Latent-transforming growth factor beta-binding protein 1	1	File22374_Scan4182	controllerType=0 controllerNumber=1 scan=4182	11.6631
10	1	R.NTEGSFQC[+57.021]VC[+57.021]DQGYR.A	1137		C[+57]*2	607.58	3	1820.73	1820.73	0	-4.1		Specific	548.34	548.34	548.34	7.47	184	>sp|Q14766|LTBP1_HUMAN Latent-transforming growth factor beta-binding protein 1	1	File22374_Scan3913	controllerType=0 controllerNumber=1 scan=3913	11.0756
10	1	R.NTEGSFQC[+57.021]VC[+57.021]DQGYR.A	1137		C[+57]*2	910.865	2	1820.72	1820.73	0	-5.1		Specific	585.13	585.13	585.13	8.19	184	>sp|Q14766|LTBP1_HUMAN Latent-transforming growth factor beta-binding protein 1	1	File22374_Scan4291	controllerType=0 controllerNumber=1 scan=4291	11.9036
10	1	R.NTEGSFQC[+57.021]VC[+57.021]DQGYR.A	1137		C[+57]*2	910.864	2	1820.72	1820.73	0	-6.3		Specific	615.72	615.72	615.72	9.19	184	>sp|Q14766|LTBP1_HUMAN Latent-transforming growth factor beta-binding protein 1	1	File22374_Scan4242	controllerType=0 controllerNumber=1 scan=4242	11.7955
10	1	R.NTEGSFQC[+57.021]VC[+57.021]DQGYR.A	1137		C[+57]*2	910.865	2	1820.72	1820.73	0	-5.9		Specific	633.6	633.6	633.6	9.19	184	>sp|Q14766|LTBP1_HUMAN Latent-transforming growth factor beta-binding protein 1	1	File22374_Scan4181	controllerType=0 controllerNumber=1 scan=4181	11.6619
10	1	R.NTEGSFQC[+57.021]VC[+57.021]DQGYR.A	1137		C[+57]*2	910.864	2	1820.72	1820.73	0	-6.1		Specific	657.95	657.95	657.95	10.19	184	>sp|Q14766|LTBP1_HUMAN Latent-transforming growth factor beta-binding protein 1	1	File22374_Scan4128	controllerType=0 controllerNumber=1 scan=4128	11.5416
10	1	R.N[+15.995]TEGSFQC[+57.021]VC[+57.021]DQGYR.A	1137		C[+57]*2, N[+16]	918.861	2	1836.71	1836.73	0	-6.9		Specific	593.32	593.32	441.06	8.19	184	>sp|Q14766|LTBP1_HUMAN Latent-transforming growth factor beta-binding protein 1	1	File22374_Scan4174	controllerType=0 controllerNumber=1 scan=4174	11.6448
10	1	R.NTEGS[+162.053]FQC[+57.021]VC[+57.021]DQGYR.A	1137	Hex(1)	C[+57]*2, S[+162]	991.891	2	1982.77	1982.79	0	-5.7		Specific	505.6	505.6	31.88	7.18	184	>sp|Q14766|LTBP1_HUMAN Latent-transforming growth factor beta-binding protein 1	1	File22374_Scan4064	controllerType=0 controllerNumber=1 scan=4064	11.4015
10	1	R.NTEGS[+162.053]FQC[+57.021]VC[+57.021]DQGYR.A	1137	Hex(1)	C[+57]*2, S[+162]	661.596	3	1982.77	1982.79	0	-6.7		Specific	560.89	560.89	29.04	8.19	184	>sp|Q14766|LTBP1_HUMAN Latent-transforming growth factor beta-binding protein 1	1	File22374_Scan3887	controllerType=0 controllerNumber=1 scan=3887	11.0172
10	1	R.NTEGS[+162.053]FQC[+57.021]VC[+57.021]DQGYR.A	1137	Hex(1)	C[+57]*2, S[+162]	991.889	2	1982.77	1982.79	0	-7		Specific	561.65	561.65	39.67	8.19	184	>sp|Q14766|LTBP1_HUMAN Latent-transforming growth factor beta-binding protein 1	1	File22374_Scan4001	controllerType=0 controllerNumber=1 scan=4001	11.2674
10	1	R.NTEGS[+162.053]FQC[+57.021]VC[+57.021]DQGYR.A	1137	Hex(1)	C[+57]*2, S[+162]	991.89	2	1982.77	1982.79	0	-6.7		Specific	587.64	587.64	42.32	8.19	184	>sp|Q14766|LTBP1_HUMAN Latent-transforming growth factor beta-binding protein 1	1	File22374_Scan3940	controllerType=0 controllerNumber=1 scan=3940	11.1366
10	1	R.NTEGS[+162.053]FQC[+57.021]VC[+57.021]DQGYR.A	1137	Hex(1)	C[+57]*2, S[+162]	661.595	3	1982.77	1982.79	0	-7.6		Specific	589.38	589.38	29.98	8.19	184	>sp|Q14766|LTBP1_HUMAN Latent-transforming growth factor beta-binding protein 1	1	File22374_Scan3941	controllerType=0 controllerNumber=1 scan=3941	11.1378
10	1	R.NTEGS[+162.053]FQC[+57.021]VC[+57.021]DQGYR.A	1137	Hex(1)	C[+57]*2, S[+162]	991.891	2	1982.77	1982.79	0	-5.8		Specific	611.74	611.74	51.18	9.19	184	>sp|Q14766|LTBP1_HUMAN Latent-transforming growth factor beta-binding protein 1	1	File22374_Scan3888	controllerType=0 controllerNumber=1 scan=3888	11.0194
10	1	R.N[+15.995]TEGS[+162.053]FQC[+57.021]VC[+57.021]DQGYR.A	1137	Hex(1)	C[+57]*2, N[+16], S[+162]	999.886	2	1998.77	1998.78	0	-7.3		Specific	610.98	610.98	32.55	9.19	184	>sp|Q14766|LTBP1_HUMAN Latent-transforming growth factor beta-binding protein 1	1	File22374_Scan3919	controllerType=0 controllerNumber=1 scan=3919	11.0905
10	1	R.N[+15.995]TEGS[+162.053]FQC[+57.021]VC[+57.021]DQGYR.A	1137	Hex(1)	C[+57]*2, N[+16], S[+162]	999.887	2	1998.77	1998.78	0	-6.5		Specific	631.7	631.7	25.14	9.19	184	>sp|Q14766|LTBP1_HUMAN Latent-transforming growth factor beta-binding protein 1	1	File22374_Scan3973	controllerType=0 controllerNumber=1 scan=3973	11.2071
12	1	E.GSFHC[+57.021]VC[+57.021]QQGFSISADGR.T	1223		C[+57]*2	671.625	3	2012.86	2012.87	0	-4.5		Specific	529.44	529.44	529.44	7.25	184	>sp|Q14766|LTBP1_HUMAN Latent-transforming growth factor beta-binding protein 1	1	File22374_Scan4507	controllerType=0 controllerNumber=1 scan=4507	12.3669
12	1	E.GSFHC[+57.021]VC[+57.021]QQGFS[+162.053]ISADGR.T	1223	Hex(1)	C[+57]*2, S[+162]	725.643	3	2174.91	2174.92	0	-4.2		Specific	476.68	476.68	0	6.94	184	>sp|Q14766|LTBP1_HUMAN Latent-transforming growth factor beta-binding protein 1	1	File22374_Scan4630	controllerType=0 controllerNumber=1 scan=4630	12.6376
12	1	E.GSFHC[+57.021]VC[+57.021]QQGFS[+162.053]ISADGR.T	1223	Hex(1)	C[+57]*2, S[+162]	725.64	3	2174.91	2174.92	0	-7.7		Specific	536.08	536.08	0	7.25	184	>sp|Q14766|LTBP1_HUMAN Latent-transforming growth factor beta-binding protein 1	1	File22374_Scan4527	controllerType=0 controllerNumber=1 scan=4527	12.412
12	1	E.GSFHC[+57.021]VC[+57.021]QQGFS[+162.053]ISADGR.T	1223	Hex(1)	C[+57]*2, S[+162]	725.642	3	2174.91	2174.92	0	-5.5		Specific	653.47	653.47	0	9.97	184	>sp|Q14766|LTBP1_HUMAN Latent-transforming growth factor beta-binding protein 1	1	File22374_Scan4434	controllerType=0 controllerNumber=1 scan=4434	12.2112
12	1	E.GSFHC[+57.021]VC[+57.021]QQGFS[+162.053]ISADGR.T	1223	Hex(1)	C[+57]*2, S[+162]	1087.96	2	2174.91	2174.92	0	-4.5		Specific	673.88	673.88	0	9.87	184	>sp|Q14766|LTBP1_HUMAN Latent-transforming growth factor beta-binding protein 1	1	File22374_Scan4391	controllerType=0 controllerNumber=1 scan=4391	12.1151
12	1	E.GSFHC[+57.021]VC[+57.021]QQGFS[+162.053]ISADGR.T	1223	Hex(1)	C[+57]*2, S[+162]	725.641	3	2174.91	2174.92	0	-6.2		Specific	690.65	690.65	0	9.97	184	>sp|Q14766|LTBP1_HUMAN Latent-transforming growth factor beta-binding protein 1	1	File22374_Scan4379	controllerType=0 controllerNumber=1 scan=4379	12.0883
12	1	E.GSFHC[+57.021]VC[+57.021]QQGFS[+162.053]ISADGR.T	1223	Hex(1)	C[+57]*2, S[+162]	725.641	3	2174.91	2174.92	0	-6.5		Specific	692.79	692.79	0	9.97	184	>sp|Q14766|LTBP1_HUMAN Latent-transforming growth factor beta-binding protein 1	1	File22374_Scan4326	controllerType=0 controllerNumber=1 scan=4326	11.9753
12	1	E.GSFHC[+57.021]VC[+57.021]QQGFS[+162.053]ISADGR.T	1223	Hex(1)	C[+57]*2, S[+162]	1087.96	2	2174.91	2174.92	0	-6		Specific	780.64	780.64	0	11.87	184	>sp|Q14766|LTBP1_HUMAN Latent-transforming growth factor beta-binding protein 1	1	File22374_Scan4338	controllerType=0 controllerNumber=1 scan=4338	12.0006
13	1	D.SHGFC[+57.021]DNTAGS[+162.053]FR.C	1256	Hex(1)	C[+57], S[+162]	539.888	3	1617.65	1617.66	0	-5.9		Specific	370.06	370.06	31.5	4.76	184	>sp|Q14766|LTBP1_HUMAN Latent-transforming growth factor beta-binding protein 1	1	File22374_Scan2982	controllerType=0 controllerNumber=1 scan=2982	8.9622
13	1	D.SHGFC[+57.021]DN[+15.995]TAGS[+162.053]FR.C	1256	Hex(1)	C[+57], N[+16], S[+162]	545.22	3	1633.64	1633.65	0	-6.5		Specific	441.1	441.1	35.53	7.29	184	>sp|Q14766|LTBP1_HUMAN Latent-transforming growth factor beta-binding protein 1	1	File22374_Scan2967	controllerType=0 controllerNumber=1 scan=2967	8.9275
14	1	E.GSFLC[+57.021]VC[+57.021]ADENQE.Y	1307		C[+57]*2	764.803	2	1528.6	1528.6	0	-4.3		Specific	74.3	30.06	30.06	1.59	184	>sp|Q14766|LTBP1_HUMAN Latent-transforming growth factor beta-binding protein 1	1	File22374_Scan6247	controllerType=0 controllerNumber=1 scan=6247	16.3193
14	1	E.GSFLC[+57.021]VC[+57.021]ADENQE.Y	1307		C[+57]*2	764.802	2	1528.6	1528.6	0	-5.5		Specific	85.73	30.56	30.56	1.63	184	>sp|Q14766|LTBP1_HUMAN Latent-transforming growth factor beta-binding protein 1	1	File22374_Scan6162	controllerType=0 controllerNumber=1 scan=6162	16.1212
14	1	E.GSFLC[+57.021]VC[+57.021]ADENQE.Y	1307		C[+57]*2	764.801	2	1528.59	1528.6	0	-6.1		Specific	153.23	124.88	124.88	1.96	184	>sp|Q14766|LTBP1_HUMAN Latent-transforming growth factor beta-binding protein 1	1	File22374_Scan6106	controllerType=0 controllerNumber=1 scan=6106	15.9897
14	1	E.GSFLC[+57.021]VC[+57.021]ADENQE.Y	1307		C[+57]*2	764.801	2	1528.59	1528.6	0	-6.4		Specific	244.5	93.13	93.13	2.41	184	>sp|Q14766|LTBP1_HUMAN Latent-transforming growth factor beta-binding protein 1	1	File22374_Scan6056	controllerType=0 controllerNumber=1 scan=6056	15.8741
14	1	E.GSFLC[+57.021]VC[+57.021]ADENQE.Y	1307		C[+57]*2	764.802	2	1528.6	1528.6	0	-4.6		Specific	249.09	6.22	6.22	2.35	184	>sp|Q14766|LTBP1_HUMAN Latent-transforming growth factor beta-binding protein 1	1	File22374_Scan5886	controllerType=0 controllerNumber=1 scan=5886	15.4795
14	1	E.GSFLC[+57.021]VC[+57.021]ADENQE.Y	1307		C[+57]*2	764.802	2	1528.6	1528.6	0	-5.2		Specific	265.07	98.85	98.85	2.35	184	>sp|Q14766|LTBP1_HUMAN Latent-transforming growth factor beta-binding protein 1	1	File22374_Scan5997	controllerType=0 controllerNumber=1 scan=5997	15.7397
14	1	E.GSFLC[+57.021]VC[+57.021]ADENQE.Y	1307		C[+57]*2	764.801	2	1528.6	1528.6	0	-5.8		Specific	278.27	31.55	31.55	2.41	184	>sp|Q14766|LTBP1_HUMAN Latent-transforming growth factor beta-binding protein 1	1	File22374_Scan5779	controllerType=0 controllerNumber=1 scan=5779	15.2291
14	1	E.GSFLC[+57.021]VC[+57.021]ADENQE.Y	1307		C[+57]*2	764.802	2	1528.6	1528.6	0	-4.5		Specific	294.5	54.43	54.43	2.3	184	>sp|Q14766|LTBP1_HUMAN Latent-transforming growth factor beta-binding protein 1	1	File22374_Scan5941	controllerType=0 controllerNumber=1 scan=5941	15.6091
14	1	E.GSFLC[+57.021]VC[+57.021]ADENQE.Y	1307		C[+57]*2	764.803	2	1528.6	1528.6	0	-4.1		Specific	297.48	31	31	2.55	184	>sp|Q14766|LTBP1_HUMAN Latent-transforming growth factor beta-binding protein 1	1	File22374_Scan5831	controllerType=0 controllerNumber=1 scan=5831	15.351
16	1	E.GSYNC[+57.021]FC[+57.021]THPMVLDASEK.R	1487		C[+57]*2	705.966	3	2115.88	2115.89	0	-4.2		Specific	462.59	462.59	462.59	7.02	184	>sp|Q14766|LTBP1_HUMAN Latent-transforming growth factor beta-binding protein 1	1	File22374_Scan4947	controllerType=0 controllerNumber=1 scan=4947	13.3349
16	1	E.GSYNC[+57.021]FC[+57.021]THPMVLDASEK.R	1487		C[+57]*2	705.964	3	2115.88	2115.89	0	-7.1		Specific	628.75	628.75	628.75	9.05	184	>sp|Q14766|LTBP1_HUMAN Latent-transforming growth factor beta-binding protein 1	1	File22374_Scan4890	controllerType=0 controllerNumber=1 scan=4890	13.2075
16	1	E.GSYNC[+57.021]FC[+57.021]T[+162.053]HPMVLDASEK.R	1487	Hex(1)	C[+57]*2, T[+162]	759.983	3	2277.93	2277.95	0	-5.3		Specific	651.58	651.58	0.15	10.05	184	>sp|Q14766|LTBP1_HUMAN Latent-transforming growth factor beta-binding protein 1	1	File22374_Scan4819	controllerType=0 controllerNumber=1 scan=4819	13.0555
16	1	E.GSYNC[+57.021]FC[+57.021]T[+162.053]HPMVLDASEK.R	1487	Hex(1)	C[+57]*2, T[+162]	759.983	3	2277.93	2277.95	0	-5.3		Specific	661.18	661.18	2.4	10.05	184	>sp|Q14766|LTBP1_HUMAN Latent-transforming growth factor beta-binding protein 1	1	File22374_Scan4767	controllerType=0 controllerNumber=1 scan=4767	12.9379
Other Peptides
	2	R.SC[+57.021]VYED[+15.995]SLHE.W	185		C[+57], D[+16]	627.749	2	1254.49	1254.49	0	-3.1		Specific	24.69	10.85	10.85	1.39	9	>Reverse >sp|Q14766|LTBP1_HUMAN Latent-transforming growth factor beta-binding protein 1	2	File22374_Scan5144	controllerType=0 controllerNumber=1 scan=5144	13.7708
	2	E.SADLVMPHTC[+57.021]FC[+57.021]N[+2142.808]YSGETNVC[+57.021]QGD.I	220	HexNAc(6)Hex(3)Fuc(3)	C[+57]*3, N[+2143]	1226.98	4	4904.89	4904.9	0	-3.1		Specific	30	30	0.12	1.41	9	>Reverse >sp|Q14766|LTBP1_HUMAN Latent-transforming growth factor beta-binding protein 1	2	File22374_Scan5751	controllerType=0 controllerNumber=1 scan=5751	15.1643
	2	D.LVMPHT[+132.042]C[+57.021]FC[+57.021]N[+2220.767]YSGETNVC[+57.021]QGDIC[+57.021]SSPD.Q	223	Pent(1),HexNAc(4)Hex(5)NeuAc(1)NeuGc(1)	C[+57]*4, N[+2221], T[+132]	1376.26	4	5502.03	5501.07	1	-8		Specific	30	30	14.76	1.94	9	>Reverse >sp|Q14766|LTBP1_HUMAN Latent-transforming growth factor beta-binding protein 1	2	File22374_Scan5356	controllerType=0 controllerNumber=1 scan=5356	14.2557
	1	R.YVQDQVAAPFQLSN[+1825.661]HTGR.I	334	HexNAc(5)Hex(5)	N[+1826]	964.918	4	3856.65	3856.67	0	-3.4		Specific	29.98	15.43	15.43	1.55	184	>sp|Q14766|LTBP1_HUMAN Latent-transforming growth factor beta-binding protein 1	1	File22374_Scan2451	controllerType=0 controllerNumber=1 scan=2451	7.6039
	1	R.YVQDQVAAPFQLSN[+2149.767]HTGR.I	334	HexNAc(5)Hex(7)	N[+2150]	1394.59	3	4181.76	4180.77	1	-2.8		Specific	29.98	19.14	9.51	1.53	184	>sp|Q14766|LTBP1_HUMAN Latent-transforming growth factor beta-binding protein 1	1	File22374_Scan7577	controllerType=0 controllerNumber=1 scan=7577	19.4111
	1	R.IKVVFTPSIC[+57.021]K.V	352		C[+57]	431.251	3	1291.74	1291.74	0	-4.2		Specific	189.09	189.09	189.09	2.36	184	>sp|Q14766|LTBP1_HUMAN Latent-transforming growth factor beta-binding protein 1	1	File22374_Scan4815	controllerType=0 controllerNumber=1 scan=4815	13.045
	1	R.IKVVFTPSIC[+57.021]K.V	352		C[+57]	431.25	3	1291.74	1291.74	0	-5.5		Specific	235.65	235.65	235.65	2.65	184	>sp|Q14766|LTBP1_HUMAN Latent-transforming growth factor beta-binding protein 1	1	File22374_Scan4742	controllerType=0 controllerNumber=1 scan=4742	12.8844
	1	R.IKVVFTPSIC[+57.021]K.V	352		C[+57]	431.251	3	1291.74	1291.74	0	-4.2		Specific	236.79	236.79	236.79	3.4	184	>sp|Q14766|LTBP1_HUMAN Latent-transforming growth factor beta-binding protein 1	1	File22374_Scan4632	controllerType=0 controllerNumber=1 scan=4632	12.6438
	1	R.IKVVFTPSIC[+57.021]K.V	352		C[+57]	431.25	3	1291.74	1291.74	0	-5.6		Specific	243.13	243.13	243.13	2.87	184	>sp|Q14766|LTBP1_HUMAN Latent-transforming growth factor beta-binding protein 1	1	File22374_Scan4689	controllerType=0 controllerNumber=1 scan=4689	12.7675
	1	R.IKVVFTPSIC[+57.021]K.V	352		C[+57]	431.25	3	1291.74	1291.74	0	-5.6		Specific	345.85	345.85	345.85	4.49	184	>sp|Q14766|LTBP1_HUMAN Latent-transforming growth factor beta-binding protein 1	1	File22374_Scan4580	controllerType=0 controllerNumber=1 scan=4580	12.528
	1	R.IKVVFTPSIC[+57.021]K.V	352		C[+57]	646.373	2	1291.74	1291.74	0	-4.6		Specific	496.02	496.02	496.02	7.14	184	>sp|Q14766|LTBP1_HUMAN Latent-transforming growth factor beta-binding protein 1	1	File22374_Scan4643	controllerType=0 controllerNumber=1 scan=4643	12.6676
	1	R.IKVVFTPSIC[+57.021]K.V	352		C[+57]	646.373	2	1291.74	1291.74	0	-4.8		Specific	543.85	543.85	543.85	7.42	184	>sp|Q14766|LTBP1_HUMAN Latent-transforming growth factor beta-binding protein 1	1	File22374_Scan4590	controllerType=0 controllerNumber=1 scan=4590	12.5507
	1	K.VVFTPSIC[+57.021]K.V	354		C[+57]	525.783	2	1050.56	1050.57	0	-5.4		Specific	352.57	324.56	324.56	3.12	184	>sp|Q14766|LTBP1_HUMAN Latent-transforming growth factor beta-binding protein 1	1	File22374_Scan4759	controllerType=0 controllerNumber=1 scan=4759	12.9207
	1	K.VVFTPSIC[+57.021]K.V	354		C[+57]	525.784	2	1050.56	1050.57	0	-5		Specific	363.78	258.05	258.05	4.33	184	>sp|Q14766|LTBP1_HUMAN Latent-transforming growth factor beta-binding protein 1	1	File22374_Scan4644	controllerType=0 controllerNumber=1 scan=4644	12.6687
	1	K.VVFTPSIC[+57.021]K.V	354		C[+57]	525.784	2	1050.56	1050.57	0	-3.8		Specific	367.85	359.36	359.36	3.79	184	>sp|Q14766|LTBP1_HUMAN Latent-transforming growth factor beta-binding protein 1	1	File22374_Scan4809	controllerType=0 controllerNumber=1 scan=4809	13.0322
	1	K.VVFTPSIC[+57.021]K.V	354		C[+57]	525.784	2	1050.56	1050.57	0	-4.7		Specific	370.53	339.07	339.07	4.63	184	>sp|Q14766|LTBP1_HUMAN Latent-transforming growth factor beta-binding protein 1	1	File22374_Scan4588	controllerType=0 controllerNumber=1 scan=4588	12.5472
	1	K.VVFTPSIC[+57.021]K.V	354		C[+57]	525.784	2	1050.56	1050.57	0	-5.1		Specific	373.45	295.85	295.85	4.38	184	>sp|Q14766|LTBP1_HUMAN Latent-transforming growth factor beta-binding protein 1	1	File22374_Scan4533	controllerType=0 controllerNumber=1 scan=4533	12.4269
	1	K.VVFTPSIC[+57.021]K.V	354		C[+57]	525.784	2	1050.56	1050.57	0	-5		Specific	393.64	283.75	283.75	4.38	184	>sp|Q14766|LTBP1_HUMAN Latent-transforming growth factor beta-binding protein 1	1	File22374_Scan4482	controllerType=0 controllerNumber=1 scan=4482	12.3146
	1	K.VVFTPSIC[+57.021]K.V	354		C[+57]	525.783	2	1050.56	1050.57	0	-5.3		Specific	413.62	307.21	307.21	4.5	184	>sp|Q14766|LTBP1_HUMAN Latent-transforming growth factor beta-binding protein 1	1	File22374_Scan4699	controllerType=0 controllerNumber=1 scan=4699	12.7888
	1	K.GSC[+57.021]QNSC[+57.021]EKGN[+1768.640]TTTLISE.N	368	HexNAc(4)Hex(5)Fuc(1)	C[+57]*2, N[+1769]	939.371	4	3754.46	3754.49	0	-7.8		Specific	29.99	12.77	12.77	2.11	184	>sp|Q14766|LTBP1_HUMAN Latent-transforming growth factor beta-binding protein 1	1	File22374_Scan3121	controllerType=0 controllerNumber=1 scan=3121	9.2822
	1	K.GSC[+57.021]QNSC[+57.021]EKGN[+1971.719]TTTLISE.N	368	HexNAc(5)Hex(5)Fuc(1)	C[+57]*2, N[+1972]	1319.85	3	3957.55	3957.57	0	-6.9		Specific	29.99	11.6	11.6	2.59	184	>sp|Q14766|LTBP1_HUMAN Latent-transforming growth factor beta-binding protein 1	1	File22374_Scan3180	controllerType=0 controllerNumber=1 scan=3180	9.4183
	1	K.GSC[+57.021]QNSC[+57.021]EKGN[+1809.666]TTTLISE.N	368	HexNAc(5)Hex(4)Fuc(1)	C[+57]*2, N[+1810]	949.63	4	3795.5	3795.52	0	-6.1		Specific	29.99	2.4	2.4	2.11	184	>sp|Q14766|LTBP1_HUMAN Latent-transforming growth factor beta-binding protein 1	1	File22374_Scan3194	controllerType=0 controllerNumber=1 scan=3194	9.451
	1	K.GSC[+57.021]QNSC[+57.021]EKGN[+1809.666]TTTLISE.N	368	HexNAc(5)Hex(4)Fuc(1)	C[+57]*2, N[+1810]	1265.84	3	3795.5	3795.52	0	-5.4		Specific	30	30	30	2.59	184	>sp|Q14766|LTBP1_HUMAN Latent-transforming growth factor beta-binding protein 1	1	File22374_Scan3149	controllerType=0 controllerNumber=1 scan=3149	9.3461
	1	K.GSC[+57.021]QNSC[+57.021]EKGN[+1444.534]TTTLISE.N	368	HexNAc(4)Hex(3)Fuc(1)	C[+57]*2, N[+1445]	1144.13	3	3430.37	3430.39	0	-4.9		Specific	51.32	51.32	51.32	3.64	184	>sp|Q14766|LTBP1_HUMAN Latent-transforming growth factor beta-binding protein 1	1	File22374_Scan3209	controllerType=0 controllerNumber=1 scan=3209	9.4872
	1	K.GSC[+57.021]QNSC[+57.021]EKGN[+1809.666]TTTLISE.N	368	HexNAc(5)Hex(4)Fuc(1)	C[+57]*2, N[+1810]	1265.84	3	3795.5	3795.52	0	-5.1		Specific	53.39	53.39	53.39	3.64	184	>sp|Q14766|LTBP1_HUMAN Latent-transforming growth factor beta-binding protein 1	1	File22374_Scan3204	controllerType=0 controllerNumber=1 scan=3204	9.4745
	1	K.GSC[+57.021]QNSC[+57.021]EKGN[+1606.587]TTTLISE.N	368	HexNAc(4)Hex(4)Fuc(1)	C[+57]*2, N[+1607]	1198.14	3	3592.42	3592.44	0	-6.5		Specific	69.53	69.53	60.72	3.64	184	>sp|Q14766|LTBP1_HUMAN Latent-transforming growth factor beta-binding protein 1	1	File22374_Scan3131	controllerType=0 controllerNumber=1 scan=3131	9.3058
	1	K.GSC[+57.021]QNSC[+57.021]EKGN[+1606.587]TTTLISE.N	368	HexNAc(4)Hex(4)Fuc(1)	C[+57]*2, N[+1607]	1198.15	3	3592.43	3592.44	0	-4.3		Specific	80.65	80.65	60.72	3.64	184	>sp|Q14766|LTBP1_HUMAN Latent-transforming growth factor beta-binding protein 1	1	File22374_Scan3185	controllerType=0 controllerNumber=1 scan=3185	9.4311
	1	K.GSC[+57.021]QNSC[+57.021]EKGN[+1768.640]TTTLISE.N	368	HexNAc(4)Hex(5)Fuc(1)	C[+57]*2, N[+1769]	1252.16	3	3754.47	3754.49	0	-5.4		Specific	117.12	117.12	60.72	3.64	184	>sp|Q14766|LTBP1_HUMAN Latent-transforming growth factor beta-binding protein 1	1	File22374_Scan3112	controllerType=0 controllerNumber=1 scan=3112	9.2617
	1	K.GSC[+57.021]QNSC[+57.021]EKGN[+1647.613]TTTLISE.N	368	HexNAc(5)Hex(3)Fuc(1)	C[+57]*2, N[+1648]	1211.82	3	3633.44	3633.47	0	-8.2		Specific	130.68	130.68	60.72	3.64	184	>sp|Q14766|LTBP1_HUMAN Latent-transforming growth factor beta-binding protein 1	1	File22374_Scan3165	controllerType=0 controllerNumber=1 scan=3165	9.3822
	1	K.GSC[+57.021]QNSC[+57.021]EKGN[+1647.613]TTTLISE.N	368	HexNAc(5)Hex(3)Fuc(1)	C[+57]*2, N[+1648]	1211.82	3	3633.45	3633.47	0	-5.2		Specific	154.7	154.7	60.72	4.01	184	>sp|Q14766|LTBP1_HUMAN Latent-transforming growth factor beta-binding protein 1	1	File22374_Scan3222	controllerType=0 controllerNumber=1 scan=3222	9.5169
	1	K.GSC[+57.021]QNSC[+57.021]EKGN[+1444.534]TTTLISE.N	368	HexNAc(4)Hex(3)Fuc(1)	C[+57]*2, N[+1445]	1144.13	3	3430.38	3430.39	0	-2.8		Specific	162.65	162.65	60.72	4.01	184	>sp|Q14766|LTBP1_HUMAN Latent-transforming growth factor beta-binding protein 1	1	File22374_Scan3163	controllerType=0 controllerNumber=1 scan=3163	9.3779
	1	K.GN[+2393.873]T[+426.137]TTLISE.N	377	HexNAc(7)Hex(6),Hex(1)Pent(2)	N[+2394], T[+426]	1252.49	3	3755.46	3755.48	0	-4.2		Specific	29.99	18.5	0	1.85	184	>sp|Q14766|LTBP1_HUMAN Latent-transforming growth factor beta-binding protein 1	1	File22374_Scan3160	controllerType=0 controllerNumber=1 scan=3160	9.3714
	1	K.GN[+2861.000]TTTLISENGHAADTLTATNFR.V	377	HexNAc(5)Hex(6)NeuAc(3)	N[+2861]	1317.55	4	5267.17	5266.17	1	-0.5		Specific	194.84	194.84	63.83	1.94	184	>sp|Q14766|LTBP1_HUMAN Latent-transforming growth factor beta-binding protein 1	1	File22374_Scan4541	controllerType=0 controllerNumber=1 scan=4541	12.4422
	1	K.GN[+2658.941]TTTLISENGHAADTLTATNFR.V	377	HexNAc(4)Hex(5)Fuc(3)NeuAc(1)NeuGc(1)	N[+2659]	1266.53	4	5063.1	5064.11	-1	-1.7		Specific	291.04	291.04	49.55	4.63	184	>sp|Q14766|LTBP1_HUMAN Latent-transforming growth factor beta-binding protein 1	1	File22374_Scan4650	controllerType=0 controllerNumber=1 scan=4650	12.6808
	1	K.GN[+2272.846]T[+426.137]TTLISENGHAADTLTATNFR.V	377	HexNAc(8)Hex(4),Hex(1)Pent(2)	N[+2273], T[+426]	1021.63	5	5104.12	5104.15	0	-5.5		Specific	105.71	105.71	0	2.48	184	>sp|Q14766|LTBP1_HUMAN Latent-transforming growth factor beta-binding protein 1	1	File22374_Scan4574	controllerType=0 controllerNumber=1 scan=4574	12.5156
	1	K.GN[+2715.963]T[+396.127]TTLISENGHAADTLTATNFR.V	377	HexNAc(5)Hex(6)Fuc(1)NeuAc(2),Pent(3)	N[+2716], T[+396]	1104.06	5	5516.25	5517.26	-1	-1.4		Specific	140.29	140.29	2	2.83	184	>sp|Q14766|LTBP1_HUMAN Latent-transforming growth factor beta-binding protein 1	1	File22374_Scan4882	controllerType=0 controllerNumber=1 scan=4882	13.1909
	1	K.GN[+2804.974]TTTLISEN[+15.995]GHAADTLTATNFR.V	377	HexNAc(6)Hex(6)NeuGc(2)	N[+16][+2805]	1045.83	5	5225.13	5226.14	-1	-1.7		Specific	153.31	153.31	20.45	2.83	184	>sp|Q14766|LTBP1_HUMAN Latent-transforming growth factor beta-binding protein 1	1	File22374_Scan4542	controllerType=0 controllerNumber=1 scan=4542	12.4443
	1	K.GN[+2272.846]T[+426.137]TTLISENGHAADTLTATNFR.V	377	HexNAc(8)Hex(4),Hex(1)Pent(2)	N[+2273], T[+426]	1276.79	4	5104.12	5104.15	0	-6.3		Specific	153.7	153.7	0	3.89	184	>sp|Q14766|LTBP1_HUMAN Latent-transforming growth factor beta-binding protein 1	1	File22374_Scan4601	controllerType=0 controllerNumber=1 scan=4601	12.5748
	1	K.GN[+2393.873]T[+426.137]TTLISENGHAADTLTATNFR.V	377	HexNAc(7)Hex(6),Hex(1)Pent(2)	N[+2394], T[+426]	1307.04	4	5225.15	5225.18	0	-5.1		Specific	184.91	184.91	0	4.2	184	>sp|Q14766|LTBP1_HUMAN Latent-transforming growth factor beta-binding protein 1	1	File22374_Scan4585	controllerType=0 controllerNumber=1 scan=4585	12.5388
	1	K.GN[+2272.846]T[+426.137]TTLISENGHAADTLTATNFR.V	377	HexNAc(8)Hex(4),Hex(1)Pent(2)	N[+2273], T[+426]	1276.54	4	5103.14	5104.15	-1	-1.4		Specific	286.5	286.5	0	4.63	184	>sp|Q14766|LTBP1_HUMAN Latent-transforming growth factor beta-binding protein 1	1	File22374_Scan4454	controllerType=0 controllerNumber=1 scan=4454	12.255
	1	E.NGHAADTLTATNFR.V	386			496.908	3	1488.71	1488.72	0	-6.5		Specific	359.26	359.26	359.26	5.45	184	>sp|Q14766|LTBP1_HUMAN Latent-transforming growth factor beta-binding protein 1	1	File22374_Scan3721	controllerType=0 controllerNumber=1 scan=3721	10.6485
	1	E.NGHAADTLTATNFR.V	386			496.908	3	1488.71	1488.72	0	-7		Specific	374.86	374.86	374.86	6.69	184	>sp|Q14766|LTBP1_HUMAN Latent-transforming growth factor beta-binding protein 1	1	File22374_Scan3620	controllerType=0 controllerNumber=1 scan=3620	10.4132
	1	E.NGHAADTLTATNFR.V	386			496.907	3	1488.71	1488.72	0	-7.8		Specific	403.7	403.7	403.7	5.47	184	>sp|Q14766|LTBP1_HUMAN Latent-transforming growth factor beta-binding protein 1	1	File22374_Scan3669	controllerType=0 controllerNumber=1 scan=3669	10.532
	1	E.NGHAADTLTATNFR.V	386			496.908	3	1488.71	1488.72	0	-6		Specific	438.38	438.38	438.38	6.81	184	>sp|Q14766|LTBP1_HUMAN Latent-transforming growth factor beta-binding protein 1	1	File22374_Scan3515	controllerType=0 controllerNumber=1 scan=3515	10.1788
	1	E.NGHAADTLTATNFR.V	386			496.908	3	1488.71	1488.72	0	-6.6		Specific	450.98	450.98	450.98	7.08	184	>sp|Q14766|LTBP1_HUMAN Latent-transforming growth factor beta-binding protein 1	1	File22374_Scan3563	controllerType=0 controllerNumber=1 scan=3563	10.2887
	1	E.NGHAADTLTATNFR.V	386			496.908	3	1488.71	1488.72	0	-6.8		Specific	468.25	468.25	468.25	7.08	184	>sp|Q14766|LTBP1_HUMAN Latent-transforming growth factor beta-binding protein 1	1	File22374_Scan3465	controllerType=0 controllerNumber=1 scan=3465	10.0683
	1	E.NGHAADTLTATNFR.V	386			744.858	2	1488.71	1488.72	0	-6.5		Specific	622.95	622.95	622.95	9.01	184	>sp|Q14766|LTBP1_HUMAN Latent-transforming growth factor beta-binding protein 1	1	File22374_Scan3526	controllerType=0 controllerNumber=1 scan=3526	10.2031
	1	E.NGHAADTLTATNFR.V	386			744.858	2	1488.71	1488.72	0	-7.2		Specific	627.17	627.17	627.17	9.01	184	>sp|Q14766|LTBP1_HUMAN Latent-transforming growth factor beta-binding protein 1	1	File22374_Scan3476	controllerType=0 controllerNumber=1 scan=3476	10.0909
	2	R.S[+132.042]RC[+57.021]QGTMPSYEQNE.D	393	Pent(1)	C[+57], S[+132]	909.862	2	1818.72	1818.73	0	-5.3		Specific	23.8	21.89	21.89	1.44	9	>Reverse >sp|Q14766|LTBP1_HUMAN Latent-transforming growth factor beta-binding protein 1	2	File22374_Scan4611	controllerType=0 controllerNumber=1 scan=4611	12.5971
	1	R.VVIC[+57.021]HLPC[+57.021]MNGGQC[+57.021]SSR.D	400		C[+57]*3	987.936	2	1974.86	1974.88	0	-6.4		Specific	405.38	369.07	369.07	5.55	184	>sp|Q14766|LTBP1_HUMAN Latent-transforming growth factor beta-binding protein 1	1	File22374_Scan4232	controllerType=0 controllerNumber=1 scan=4232	11.772
	1	R.VVIC[+57.021]HLPC[+57.021]MNGGQC[+57.021]SSR.D	400		C[+57]*3	658.958	3	1974.86	1974.88	0	-8		Specific	483.7	483.7	483.7	6.99	184	>sp|Q14766|LTBP1_HUMAN Latent-transforming growth factor beta-binding protein 1	1	File22374_Scan4298	controllerType=0 controllerNumber=1 scan=4298	11.9148
	1	R.VVIC[+57.021]HLPC[+57.021]MNGGQC[+57.021]SSR.D	400		C[+57]*3	658.959	3	1974.86	1974.88	0	-6.4		Specific	512.83	512.83	512.83	6.99	184	>sp|Q14766|LTBP1_HUMAN Latent-transforming growth factor beta-binding protein 1	1	File22374_Scan4259	controllerType=0 controllerNumber=1 scan=4259	11.8332
	1	R.VVIC[+57.021]HLPC[+57.021]MNGGQC[+57.021]SSR.D	400		C[+57]*3	658.96	3	1974.87	1974.88	0	-5		Specific	560.84	560.84	560.84	8	184	>sp|Q14766|LTBP1_HUMAN Latent-transforming growth factor beta-binding protein 1	1	File22374_Scan4099	controllerType=0 controllerNumber=1 scan=4099	11.4793
	1	R.VVIC[+57.021]HLPC[+57.021]MNGGQC[+57.021]SSR.D	400		C[+57]*3	658.96	3	1974.87	1974.88	0	-5.8		Specific	589.52	589.52	589.52	8	184	>sp|Q14766|LTBP1_HUMAN Latent-transforming growth factor beta-binding protein 1	1	File22374_Scan4203	controllerType=0 controllerNumber=1 scan=4203	11.7084
	1	R.VVIC[+57.021]HLPC[+57.021]MNGGQC[+57.021]SSR.D	400		C[+57]*3	658.96	3	1974.86	1974.88	0	-5.9		Specific	603.45	603.45	603.45	9	184	>sp|Q14766|LTBP1_HUMAN Latent-transforming growth factor beta-binding protein 1	1	File22374_Scan4148	controllerType=0 controllerNumber=1 scan=4148	11.5877
	1	R.VVIC[+57.021]HLPC[+57.021]MNGGQC[+57.021]SSR.D	400		C[+57]*3	987.937	2	1974.87	1974.88	0	-4.8		Specific	612.88	612.88	612.88	8.9	184	>sp|Q14766|LTBP1_HUMAN Latent-transforming growth factor beta-binding protein 1	1	File22374_Scan4166	controllerType=0 controllerNumber=1 scan=4166	11.6268
	1	R.VVIC[+57.021]HLPC[+57.021]M[+15.995]NGGQC[+57.021]SSR.D	400		C[+57]*3, M[+16]	664.291	3	1990.86	1990.87	0	-6.4		Specific	397.79	397.79	28.92	6.58	184	>sp|Q14766|LTBP1_HUMAN Latent-transforming growth factor beta-binding protein 1	1	File22374_Scan4065	controllerType=0 controllerNumber=1 scan=4065	11.4036
	1	R.VVIC[+57.021]HLPC[+57.021]M[+15.995]NGGQC[+57.021]SSR.D	400		C[+57]*3, M[+16]	664.291	3	1990.86	1990.87	0	-6.7		Specific	497.81	497.81	28.93	6.99	184	>sp|Q14766|LTBP1_HUMAN Latent-transforming growth factor beta-binding protein 1	1	File22374_Scan3426	controllerType=0 controllerNumber=1 scan=3426	9.9849
	1	R.VVIC[+57.021]HLPC[+57.021]M[+15.995]NGGQC[+57.021]SSR.D	400		C[+57]*3, M[+16]	664.291	3	1990.86	1990.87	0	-6.6		Specific	506.11	506.11	26.37	6.99	184	>sp|Q14766|LTBP1_HUMAN Latent-transforming growth factor beta-binding protein 1	1	File22374_Scan3375	controllerType=0 controllerNumber=1 scan=3375	9.8664
	1	R.VVIC[+57.021]HLPC[+57.021]M[+15.995]NGGQC[+57.021]SSR.D	400		C[+57]*3, M[+16]	664.292	3	1990.86	1990.87	0	-5.7		Specific	507.86	507.86	28.92	6.99	184	>sp|Q14766|LTBP1_HUMAN Latent-transforming growth factor beta-binding protein 1	1	File22374_Scan4130	controllerType=0 controllerNumber=1 scan=4130	11.5459
	1	R.VVIC[+57.021]HLPC[+57.021]M[+15.995]NGGQC[+57.021]SSR.D	400		C[+57]*3, M[+16]	664.29	3	1990.85	1990.87	0	-8.3		Specific	572.91	572.91	29.26	8	184	>sp|Q14766|LTBP1_HUMAN Latent-transforming growth factor beta-binding protein 1	1	File22374_Scan4194	controllerType=0 controllerNumber=1 scan=4194	11.6874
	1	R.DKC[+57.021]QC[+57.021]PPNFTGK.L	417		C[+57]*2	484.549	3	1451.63	1451.64	0	-6.5		Specific	284.37	284.37	284.37	3.17	184	>sp|Q14766|LTBP1_HUMAN Latent-transforming growth factor beta-binding protein 1	1	File22374_Scan3023	controllerType=0 controllerNumber=1 scan=3023	9.0564
	1	R.DKC[+57.021]QC[+57.021]PPNFTGK.L	417		C[+57]*2	484.548	3	1451.63	1451.64	0	-6.6		Specific	286.23	286.23	286.23	3.68	184	>sp|Q14766|LTBP1_HUMAN Latent-transforming growth factor beta-binding protein 1	1	File22374_Scan2770	controllerType=0 controllerNumber=1 scan=2770	8.4582
	1	R.DKC[+57.021]QC[+57.021]PPNFTGK.L	417		C[+57]*2	484.548	3	1451.63	1451.64	0	-6.8		Specific	345.43	345.43	345.43	4.32	184	>sp|Q14766|LTBP1_HUMAN Latent-transforming growth factor beta-binding protein 1	1	File22374_Scan2685	controllerType=0 controllerNumber=1 scan=2685	8.2426
	1	R.DKC[+57.021]QC[+57.021]PPNFTGK.L	417		C[+57]*2	484.549	3	1451.63	1451.64	0	-6.4		Specific	350.74	350.74	350.74	4.32	184	>sp|Q14766|LTBP1_HUMAN Latent-transforming growth factor beta-binding protein 1	1	File22374_Scan2922	controllerType=0 controllerNumber=1 scan=2922	8.8231
	1	R.DKC[+57.021]QC[+57.021]PPNFTGK.L	417		C[+57]*2	484.548	3	1451.63	1451.64	0	-6.8		Specific	351.39	351.39	351.39	4.57	184	>sp|Q14766|LTBP1_HUMAN Latent-transforming growth factor beta-binding protein 1	1	File22374_Scan2645	controllerType=0 controllerNumber=1 scan=2645	8.1318
	1	R.DKC[+57.021]QC[+57.021]PPNFTGK.L	417		C[+57]*2	484.548	3	1451.63	1451.64	0	-6.8		Specific	351.88	351.88	351.88	4.57	184	>sp|Q14766|LTBP1_HUMAN Latent-transforming growth factor beta-binding protein 1	1	File22374_Scan2726	controllerType=0 controllerNumber=1 scan=2726	8.3477
	1	R.DKC[+57.021]QC[+57.021]PPNFTGK.L	417		C[+57]*2	484.548	3	1451.63	1451.64	0	-7		Specific	354.25	354.25	354.25	4.32	184	>sp|Q14766|LTBP1_HUMAN Latent-transforming growth factor beta-binding protein 1	1	File22374_Scan2970	controllerType=0 controllerNumber=1 scan=2970	8.9353
	1	R.DKC[+57.021]QC[+57.021]PPNFTGK.L	417		C[+57]*2	484.548	3	1451.63	1451.64	0	-7.4		Specific	354.81	354.81	354.81	4.01	184	>sp|Q14766|LTBP1_HUMAN Latent-transforming growth factor beta-binding protein 1	1	File22374_Scan2877	controllerType=0 controllerNumber=1 scan=2877	8.7092
	1	R.DKC[+57.021]QC[+57.021]PPNFTGK.L	417		C[+57]*2	484.549	3	1451.63	1451.64	0	-6.4		Specific	356.96	356.96	356.96	4.57	184	>sp|Q14766|LTBP1_HUMAN Latent-transforming growth factor beta-binding protein 1	1	File22374_Scan2581	controllerType=0 controllerNumber=1 scan=2581	7.9186
	1	R.DKC[+57.021]QC[+57.021]PPNFTGK.L	417		C[+57]*2	484.548	3	1451.63	1451.64	0	-6.6		Specific	368.77	368.77	368.77	4.51	184	>sp|Q14766|LTBP1_HUMAN Latent-transforming growth factor beta-binding protein 1	1	File22374_Scan2612	controllerType=0 controllerNumber=1 scan=2612	8.0244
	1	R.DKC[+57.021]QC[+57.021]PPNFTGK.L	417		C[+57]*2	484.549	3	1451.63	1451.64	0	-6.3		Specific	388.48	388.48	388.48	5.82	184	>sp|Q14766|LTBP1_HUMAN Latent-transforming growth factor beta-binding protein 1	1	File22374_Scan2822	controllerType=0 controllerNumber=1 scan=2822	8.5801
	1	R.DKC[+57.021]QC[+57.021]PPNFTGK.L	417		C[+57]*2	726.32	2	1451.63	1451.64	0	-5.3		Specific	461.06	461.06	461.06	7.19	184	>sp|Q14766|LTBP1_HUMAN Latent-transforming growth factor beta-binding protein 1	1	File22374_Scan2867	controllerType=0 controllerNumber=1 scan=2867	8.6856
	1	R.DKC[+57.021]QC[+57.021]PPNFTGK.L	417		C[+57]*2	726.319	2	1451.63	1451.64	0	-6.2		Specific	482.77	482.77	482.77	7.22	184	>sp|Q14766|LTBP1_HUMAN Latent-transforming growth factor beta-binding protein 1	1	File22374_Scan2813	controllerType=0 controllerNumber=1 scan=2813	8.5587
	1	R.DKC[+57.021]QC[+57.021]PPNFTGK.L	417		C[+57]*2	726.319	2	1451.63	1451.64	0	-6.7		Specific	494.93	494.93	494.93	6.13	184	>sp|Q14766|LTBP1_HUMAN Latent-transforming growth factor beta-binding protein 1	1	File22374_Scan2722	controllerType=0 controllerNumber=1 scan=2722	8.3374
	1	R.DKC[+57.021]QC[+57.021]PPNFTGK.L	417		C[+57]*2	726.319	2	1451.63	1451.64	0	-6.1		Specific	518.79	518.79	518.79	7.22	184	>sp|Q14766|LTBP1_HUMAN Latent-transforming growth factor beta-binding protein 1	1	File22374_Scan2643	controllerType=0 controllerNumber=1 scan=2643	8.1262
	1	R.DKC[+57.021]QC[+57.021]PPNFTGK.L	417		C[+57]*2	726.319	2	1451.63	1451.64	0	-6.7		Specific	523.9	523.9	523.9	7.5	184	>sp|Q14766|LTBP1_HUMAN Latent-transforming growth factor beta-binding protein 1	1	File22374_Scan2609	controllerType=0 controllerNumber=1 scan=2609	8.0136
	1	R.DKC[+57.021]QC[+57.021]PPNFTGK.L	417		C[+57]*2	726.319	2	1451.63	1451.64	0	-6.9		Specific	529.54	529.54	529.54	7.5	184	>sp|Q14766|LTBP1_HUMAN Latent-transforming growth factor beta-binding protein 1	1	File22374_Scan2766	controllerType=0 controllerNumber=1 scan=2766	8.4484
	1	R.DKC[+57.021]QC[+57.021]PPNFTGK.L	417		C[+57]*2	726.32	2	1451.63	1451.64	0	-5.9		Specific	561.41	561.41	561.41	8.22	184	>sp|Q14766|LTBP1_HUMAN Latent-transforming growth factor beta-binding protein 1	1	File22374_Scan2681	controllerType=0 controllerNumber=1 scan=2681	8.2324
	1	R.D[+15.995]KC[+57.021]QC[+57.021]PPNFTGK.L	417		C[+57]*2, D[+16]	489.881	3	1467.63	1467.64	0	-5.6		Specific	14.54	14.54	14.54	2.1	184	>sp|Q14766|LTBP1_HUMAN Latent-transforming growth factor beta-binding protein 1	1	File22374_Scan2533	controllerType=0 controllerNumber=1 scan=2533	7.7992
	1	R.D[+15.995]KC[+57.021]QC[+57.021]PPNFTGK.L	417		C[+57]*2, D[+16]	489.88	3	1467.62	1467.64	0	-7.4		Specific	37.25	37.25	37.25	1.91	184	>sp|Q14766|LTBP1_HUMAN Latent-transforming growth factor beta-binding protein 1	1	File22374_Scan2674	controllerType=0 controllerNumber=1 scan=2674	8.2148
	1	K.C[+57.021]QC[+57.021]PPNFTGK.L	419		C[+57]*2	604.759	2	1208.51	1208.52	0	-6.4		Specific	404.76	404.76	404.76	5.85	184	>sp|Q14766|LTBP1_HUMAN Latent-transforming growth factor beta-binding protein 1	1	File22374_Scan2879	controllerType=0 controllerNumber=1 scan=2879	8.7125
	1	K.C[+57.021]QC[+57.021]PPNFTGK.L	419		C[+57]*2	604.759	2	1208.51	1208.52	0	-5.9		Specific	488.51	488.51	488.51	7.23	184	>sp|Q14766|LTBP1_HUMAN Latent-transforming growth factor beta-binding protein 1	1	File22374_Scan3372	controllerType=0 controllerNumber=1 scan=3372	9.8612
	1	K.C[+57.021]QC[+57.021]PPNFTGK.L	419		C[+57]*2	604.759	2	1208.51	1208.52	0	-6.2		Specific	503.05	495.52	495.52	7.23	184	>sp|Q14766|LTBP1_HUMAN Latent-transforming growth factor beta-binding protein 1	1	File22374_Scan2920	controllerType=0 controllerNumber=1 scan=2920	8.8203
	1	K.C[+57.021]QC[+57.021]PPNFTGK.L	419		C[+57]*2	604.759	2	1208.51	1208.52	0	-6.6		Specific	503.25	493.61	493.61	7.23	184	>sp|Q14766|LTBP1_HUMAN Latent-transforming growth factor beta-binding protein 1	1	File22374_Scan2969	controllerType=0 controllerNumber=1 scan=2969	8.9337
	1	K.C[+57.021]QC[+57.021]PPNFTGK.L	419		C[+57]*2	604.759	2	1208.51	1208.52	0	-7.1		Specific	503.46	484.6	484.6	7.23	184	>sp|Q14766|LTBP1_HUMAN Latent-transforming growth factor beta-binding protein 1	1	File22374_Scan3167	controllerType=0 controllerNumber=1 scan=3167	9.3878
	1	K.C[+57.021]QC[+57.021]PPNFTGK.L	419		C[+57]*2	604.759	2	1208.51	1208.52	0	-7.1		Specific	505.23	472.44	472.44	7.23	184	>sp|Q14766|LTBP1_HUMAN Latent-transforming growth factor beta-binding protein 1	1	File22374_Scan3276	controllerType=0 controllerNumber=1 scan=3276	9.6403
	1	K.C[+57.021]QC[+57.021]PPNFTGK.L	419		C[+57]*2	604.759	2	1208.51	1208.52	0	-6.5		Specific	507.79	507.79	507.79	6.15	184	>sp|Q14766|LTBP1_HUMAN Latent-transforming growth factor beta-binding protein 1	1	File22374_Scan3015	controllerType=0 controllerNumber=1 scan=3015	9.0391
	1	K.C[+57.021]QC[+57.021]PPNFTGK.L	419		C[+57]*2	604.758	2	1208.51	1208.52	0	-7.6		Specific	507.88	507.88	507.88	7.23	184	>sp|Q14766|LTBP1_HUMAN Latent-transforming growth factor beta-binding protein 1	1	File22374_Scan3116	controllerType=0 controllerNumber=1 scan=3116	9.2722
	1	K.C[+57.021]QC[+57.021]PPNFTGK.L	419		C[+57]*2	604.759	2	1208.51	1208.52	0	-7		Specific	510.48	510.48	510.48	7.23	184	>sp|Q14766|LTBP1_HUMAN Latent-transforming growth factor beta-binding protein 1	1	File22374_Scan3061	controllerType=0 controllerNumber=1 scan=3061	9.1462
	1	K.C[+57.021]QC[+57.021]PPNFTGK.L	419		C[+57]*2	604.759	2	1208.51	1208.52	0	-6.4		Specific	518.65	499.19	499.19	6.15	184	>sp|Q14766|LTBP1_HUMAN Latent-transforming growth factor beta-binding protein 1	1	File22374_Scan3323	controllerType=0 controllerNumber=1 scan=3323	9.749
	1	K.C[+57.021]QC[+57.021]PPNFTGK.L	419		C[+57]*2	604.759	2	1208.51	1208.52	0	-6.6		Specific	527.53	479.2	479.2	6.43	184	>sp|Q14766|LTBP1_HUMAN Latent-transforming growth factor beta-binding protein 1	1	File22374_Scan3220	controllerType=0 controllerNumber=1 scan=3220	9.5125
	1	K.LC[+57.021]QIPVHGASVPK.L	429		C[+57]	469.255	3	1405.75	1405.76	0	-7.2		Specific	304.05	174.57	174.57	3.11	184	>sp|Q14766|LTBP1_HUMAN Latent-transforming growth factor beta-binding protein 1	1	File22374_Scan4239	controllerType=0 controllerNumber=1 scan=4239	11.789
	1	K.LC[+57.021]QIPVHGASVPK.L	429		C[+57]	469.256	3	1405.75	1405.76	0	-6.7		Specific	364.69	217.47	217.47	5.09	184	>sp|Q14766|LTBP1_HUMAN Latent-transforming growth factor beta-binding protein 1	1	File22374_Scan3682	controllerType=0 controllerNumber=1 scan=3682	10.5614
	1	K.LC[+57.021]QIPVHGASVPK.L	429		C[+57]	703.379	2	1405.75	1405.76	0	-8.1		Specific	367.12	260.98	260.98	5.2	184	>sp|Q14766|LTBP1_HUMAN Latent-transforming growth factor beta-binding protein 1	1	File22374_Scan3794	controllerType=0 controllerNumber=1 scan=3794	10.8077
	1	K.LC[+57.021]QIPVHGASVPK.L	429		C[+57]	469.256	3	1405.75	1405.76	0	-6.5		Specific	399.76	258.43	258.43	5.3	184	>sp|Q14766|LTBP1_HUMAN Latent-transforming growth factor beta-binding protein 1	1	File22374_Scan3841	controllerType=0 controllerNumber=1 scan=3841	10.9156
	1	K.LC[+57.021]QIPVHGASVPK.L	429		C[+57]	469.256	3	1405.75	1405.76	0	-6.7		Specific	422.91	289.07	289.07	5.46	184	>sp|Q14766|LTBP1_HUMAN Latent-transforming growth factor beta-binding protein 1	1	File22374_Scan3786	controllerType=0 controllerNumber=1 scan=3786	10.7911
	1	K.LC[+57.021]QIPVHGASVPK.L	429		C[+57]	469.256	3	1405.75	1405.76	0	-6.6		Specific	424.67	271.62	271.62	5.41	184	>sp|Q14766|LTBP1_HUMAN Latent-transforming growth factor beta-binding protein 1	1	File22374_Scan4121	controllerType=0 controllerNumber=1 scan=4121	11.5259
	1	K.LC[+57.021]QIPVHGASVPK.L	429		C[+57]	469.256	3	1405.75	1405.76	0	-6.3		Specific	431.61	279.59	279.59	5.41	184	>sp|Q14766|LTBP1_HUMAN Latent-transforming growth factor beta-binding protein 1	1	File22374_Scan3730	controllerType=0 controllerNumber=1 scan=3730	10.6705
	1	K.LC[+57.021]QIPVHGASVPK.L	429		C[+57]	469.255	3	1405.75	1405.76	0	-7.4		Specific	487.76	342.43	342.43	6.26	184	>sp|Q14766|LTBP1_HUMAN Latent-transforming growth factor beta-binding protein 1	1	File22374_Scan3896	controllerType=0 controllerNumber=1 scan=3896	11.0381
	1	K.LC[+57.021]QIPVHGASVPK.L	429		C[+57]	469.256	3	1405.75	1405.76	0	-6.1		Specific	493.31	362.02	362.02	6.26	184	>sp|Q14766|LTBP1_HUMAN Latent-transforming growth factor beta-binding protein 1	1	File22374_Scan3637	controllerType=0 controllerNumber=1 scan=3637	10.4529
	1	K.LC[+57.021]QIPVHGASVPK.L	429		C[+57]	469.255	3	1405.75	1405.76	0	-7.4		Specific	501.58	354.05	354.05	6.26	184	>sp|Q14766|LTBP1_HUMAN Latent-transforming growth factor beta-binding protein 1	1	File22374_Scan4020	controllerType=0 controllerNumber=1 scan=4020	11.3082
	1	K.LC[+57.021]QIPVHGASVPK.L	429		C[+57]	469.255	3	1405.75	1405.76	0	-7.6		Specific	539.97	391.22	391.22	7.59	184	>sp|Q14766|LTBP1_HUMAN Latent-transforming growth factor beta-binding protein 1	1	File22374_Scan3956	controllerType=0 controllerNumber=1 scan=3956	11.1675
	1	K.LC[+57.021]QIPVHGASVPK.L	429		C[+57]	469.256	3	1405.75	1405.76	0	-6.3		Specific	575.74	380.38	380.38	8.32	184	>sp|Q14766|LTBP1_HUMAN Latent-transforming growth factor beta-binding protein 1	1	File22374_Scan3591	controllerType=0 controllerNumber=1 scan=3591	10.3478
	1	K.LC[+57.021]QIPVHGASVPK.L	429		C[+57]	703.38	2	1405.75	1405.76	0	-7.2		Specific	664.37	474.83	474.83	10.22	184	>sp|Q14766|LTBP1_HUMAN Latent-transforming growth factor beta-binding protein 1	1	File22374_Scan3712	controllerType=0 controllerNumber=1 scan=3712	10.6284
	1	K.LC[+57.021]QIPVHGASVPK.L	429		C[+57]	703.38	2	1405.75	1405.76	0	-6.6		Specific	730.75	521.62	521.62	11.22	184	>sp|Q14766|LTBP1_HUMAN Latent-transforming growth factor beta-binding protein 1	1	File22374_Scan3652	controllerType=0 controllerNumber=1 scan=3652	10.4945
	1	K.LC[+57.021]QIPVHGASVPK.L	429		C[+57]	703.379	2	1405.75	1405.76	0	-8		Specific	749.32	524.87	524.87	11.22	184	>sp|Q14766|LTBP1_HUMAN Latent-transforming growth factor beta-binding protein 1	1	File22374_Scan3608	controllerType=0 controllerNumber=1 scan=3608	10.3873
	1	K.ALGTHVIHSTHTLPLTVTSQQGVK.V	452			505.879	5	2525.37	2525.38	0	-6.1		Specific	13.73	13.73	13.73	1.68	184	>sp|Q14766|LTBP1_HUMAN Latent-transforming growth factor beta-binding protein 1	1	File22374_Scan4342	controllerType=0 controllerNumber=1 scan=4342	12.0085
	1	K.ALGTHVIHSTHTLPLTVTSQQGVK.V	452			632.097	4	2525.37	2525.38	0	-7.1		Specific	46.9	46.9	46.9	1.65	184	>sp|Q14766|LTBP1_HUMAN Latent-transforming growth factor beta-binding protein 1	1	File22374_Scan4304	controllerType=0 controllerNumber=1 scan=4304	11.9279
	1	K.ALGTHVIHSTHTLPLTVTSQQGVK.V	452			632.1	4	2525.38	2525.38	0	-2.6		Specific	129.37	129.37	129.37	1.76	184	>sp|Q14766|LTBP1_HUMAN Latent-transforming growth factor beta-binding protein 1	1	File22374_Scan4505	controllerType=0 controllerNumber=1 scan=4505	12.3626
	1	K.ALGTHVIHSTHTLPLTVTSQQGVK.V	452			632.098	4	2525.37	2525.38	0	-5.9		Specific	327.61	327.61	327.61	4.85	184	>sp|Q14766|LTBP1_HUMAN Latent-transforming growth factor beta-binding protein 1	1	File22374_Scan4597	controllerType=0 controllerNumber=1 scan=4597	12.5652
	1	K.ALGTHVIHSTHTLPLTVTSQQGVK.V	452			505.879	5	2525.37	2525.38	0	-6.2		Specific	338.65	338.65	338.65	4.95	184	>sp|Q14766|LTBP1_HUMAN Latent-transforming growth factor beta-binding protein 1	1	File22374_Scan4171	controllerType=0 controllerNumber=1 scan=4171	11.6388
	1	K.ALGTHVIHSTHTLPLTVTSQQGVK.V	452			505.879	5	2525.37	2525.38	0	-6.1		Specific	351.42	351.42	351.42	5.19	184	>sp|Q14766|LTBP1_HUMAN Latent-transforming growth factor beta-binding protein 1	1	File22374_Scan4006	controllerType=0 controllerNumber=1 scan=4006	11.2791
	1	K.ALGTHVIHSTHTLPLTVTSQQGVK.V	452			505.88	5	2525.37	2525.38	0	-6		Specific	373.99	373.99	373.99	6.44	184	>sp|Q14766|LTBP1_HUMAN Latent-transforming growth factor beta-binding protein 1	1	File22374_Scan4116	controllerType=0 controllerNumber=1 scan=4116	11.5166
	1	K.ALGTHVIHSTHTLPLTVTSQQGVK.V	452			505.88	5	2525.37	2525.38	0	-5.5		Specific	381.83	381.83	381.83	6.44	184	>sp|Q14766|LTBP1_HUMAN Latent-transforming growth factor beta-binding protein 1	1	File22374_Scan4061	controllerType=0 controllerNumber=1 scan=4061	11.3959
	1	K.ALGTHVIHSTHTLPLTVTSQQGVK.V	452			505.879	5	2525.37	2525.38	0	-6.6		Specific	395.47	395.47	395.47	6.44	184	>sp|Q14766|LTBP1_HUMAN Latent-transforming growth factor beta-binding protein 1	1	File22374_Scan4225	controllerType=0 controllerNumber=1 scan=4225	11.7587
	1	K.ALGTHVIHSTHTLPLTVTSQQGVK.V	452			632.097	4	2525.37	2525.38	0	-7.2		Specific	457.99	457.99	457.99	6.73	184	>sp|Q14766|LTBP1_HUMAN Latent-transforming growth factor beta-binding protein 1	1	File22374_Scan4383	controllerType=0 controllerNumber=1 scan=4383	12.0966
	1	K.ALGTHVIHSTHTLPLTVTSQQGVK.V	452			505.879	5	2525.36	2525.38	0	-7.8		Specific	464.16	464.16	464.16	6.82	184	>sp|Q14766|LTBP1_HUMAN Latent-transforming growth factor beta-binding protein 1	1	File22374_Scan3954	controllerType=0 controllerNumber=1 scan=3954	11.1632
	1	K.ALGTHVIHSTHTLPLTVTSQQGVK.V	452			632.097	4	2525.37	2525.38	0	-6.3		Specific	593.81	593.81	593.81	7.76	184	>sp|Q14766|LTBP1_HUMAN Latent-transforming growth factor beta-binding protein 1	1	File22374_Scan4005	controllerType=0 controllerNumber=1 scan=4005	11.2779
	1	K.ALGTHVIHSTHTLPLTVTSQQGVK.V	452			632.098	4	2525.37	2525.38	0	-5.9		Specific	607.09	607.09	607.09	8.76	184	>sp|Q14766|LTBP1_HUMAN Latent-transforming growth factor beta-binding protein 1	1	File22374_Scan4060	controllerType=0 controllerNumber=1 scan=4060	11.3947
	1	K.ALGTHVIHSTHTLPLTVTSQQGVK.V	452			842.461	3	2525.37	2525.38	0	-6.4		Specific	611.22	611.22	611.22	7.69	184	>sp|Q14766|LTBP1_HUMAN Latent-transforming growth factor beta-binding protein 1	1	File22374_Scan4072	controllerType=0 controllerNumber=1 scan=4072	11.4207
	1	K.ALGTHVIHSTHTLPLTVTSQQGVK.V	452			632.097	4	2525.37	2525.38	0	-6.6		Specific	616.39	616.39	616.39	8.76	184	>sp|Q14766|LTBP1_HUMAN Latent-transforming growth factor beta-binding protein 1	1	File22374_Scan4115	controllerType=0 controllerNumber=1 scan=4115	11.5154
	1	K.ALGTHVIHSTHTLPLTVTSQQGVK.V	452			632.098	4	2525.37	2525.38	0	-5.9		Specific	631.24	631.24	631.24	8.76	184	>sp|Q14766|LTBP1_HUMAN Latent-transforming growth factor beta-binding protein 1	1	File22374_Scan4170	controllerType=0 controllerNumber=1 scan=4170	11.6373
	1	K.ALGTHVIHSTHTLPLTVTSQQGVK.V	452			632.097	4	2525.37	2525.38	0	-6.7		Specific	646.63	646.63	646.63	8.76	184	>sp|Q14766|LTBP1_HUMAN Latent-transforming growth factor beta-binding protein 1	1	File22374_Scan3955	controllerType=0 controllerNumber=1 scan=3955	11.1654
	1	K.ALGTHVIHSTHTLPLTVTSQQGVK.V	452			632.096	4	2525.36	2525.38	0	-7.8		Specific	666.47	666.47	666.47	9.76	184	>sp|Q14766|LTBP1_HUMAN Latent-transforming growth factor beta-binding protein 1	1	File22374_Scan4241	controllerType=0 controllerNumber=1 scan=4241	11.7933
	1	K.ALGTHVIHSTHTLPLTVTSQQGVK.V	452			842.461	3	2525.37	2525.38	0	-6.5		Specific	808.82	808.82	808.82	11.69	184	>sp|Q14766|LTBP1_HUMAN Latent-transforming growth factor beta-binding protein 1	1	File22374_Scan4016	controllerType=0 controllerNumber=1 scan=4016	11.3008
	1	K.ALGTHVIHSTHTLPLTVTSQQGVK.V	452			842.461	3	2525.37	2525.38	0	-6		Specific	891.16	891.16	891.16	12.69	184	>sp|Q14766|LTBP1_HUMAN Latent-transforming growth factor beta-binding protein 1	1	File22374_Scan3965	controllerType=0 controllerNumber=1 scan=3965	11.1878
	1	K.ALGTHVIHSTHTLPLTVTSQQGVK.V	452			1263.18	2	2525.36	2525.38	0	-8.7		Specific	892.01	798.22	798.22	12.69	184	>sp|Q14766|LTBP1_HUMAN Latent-transforming growth factor beta-binding protein 1	1	File22374_Scan3981	controllerType=0 controllerNumber=1 scan=3981	11.2238
	1	K.VKFPPNIVNIHVK.H	476			502.302	3	1504.89	1504.9	0	-5.7		Specific	377.01	232.73	232.73	4.96	184	>sp|Q14766|LTBP1_HUMAN Latent-transforming growth factor beta-binding protein 1	1	File22374_Scan5326	controllerType=0 controllerNumber=1 scan=5326	14.1871
	1	K.VKFPPNIVNIHVK.H	476			502.301	3	1504.89	1504.9	0	-6.8		Specific	395.68	217.04	217.04	5	184	>sp|Q14766|LTBP1_HUMAN Latent-transforming growth factor beta-binding protein 1	1	File22374_Scan4834	controllerType=0 controllerNumber=1 scan=4834	13.0857
	1	K.VKFPPNIVNIHVK.H	476			502.302	3	1504.89	1504.9	0	-5.1		Specific	398.81	335.41	335.41	5.5	184	>sp|Q14766|LTBP1_HUMAN Latent-transforming growth factor beta-binding protein 1	1	File22374_Scan5399	controllerType=0 controllerNumber=1 scan=5399	14.355
	1	K.VKFPPNIVNIHVK.H	476			502.302	3	1504.89	1504.9	0	-4.7		Specific	399.28	257.31	257.31	5.2	184	>sp|Q14766|LTBP1_HUMAN Latent-transforming growth factor beta-binding protein 1	1	File22374_Scan5162	controllerType=0 controllerNumber=1 scan=5162	13.8106
	1	K.VKFPPNIVNIHVK.H	476			502.302	3	1504.89	1504.9	0	-5.1		Specific	400.25	238.11	238.11	5.08	184	>sp|Q14766|LTBP1_HUMAN Latent-transforming growth factor beta-binding protein 1	1	File22374_Scan5217	controllerType=0 controllerNumber=1 scan=5217	13.9357
	1	K.VKFPPNIVNIHVK.H	476			502.302	3	1504.89	1504.9	0	-5.4		Specific	401.59	266.41	266.41	5.32	184	>sp|Q14766|LTBP1_HUMAN Latent-transforming growth factor beta-binding protein 1	1	File22374_Scan4777	controllerType=0 controllerNumber=1 scan=4777	12.9599
	1	K.VKFPPNIVNIHVK.H	476			752.949	2	1504.89	1504.9	0	-6.5		Specific	414.13	414.13	414.13	5.85	184	>sp|Q14766|LTBP1_HUMAN Latent-transforming growth factor beta-binding protein 1	1	File22374_Scan5147	controllerType=0 controllerNumber=1 scan=5147	13.7773
	1	K.VKFPPNIVNIHVK.H	476			752.95	2	1504.89	1504.9	0	-4.5		Specific	416.84	410.21	410.21	5.85	184	>sp|Q14766|LTBP1_HUMAN Latent-transforming growth factor beta-binding protein 1	1	File22374_Scan5233	controllerType=0 controllerNumber=1 scan=5233	13.9704
	1	K.VKFPPNIVNIHVK.H	476			502.302	3	1504.89	1504.9	0	-5.9		Specific	439.46	264.28	264.28	5.32	184	>sp|Q14766|LTBP1_HUMAN Latent-transforming growth factor beta-binding protein 1	1	File22374_Scan4888	controllerType=0 controllerNumber=1 scan=4888	13.2035
	1	K.VKFPPNIVNIHVK.H	476			502.303	3	1504.89	1504.9	0	-4.2		Specific	446.55	304.9	304.9	5.64	184	>sp|Q14766|LTBP1_HUMAN Latent-transforming growth factor beta-binding protein 1	1	File22374_Scan4941	controllerType=0 controllerNumber=1 scan=4941	13.3227
	1	K.VKFPPNIVNIHVK.H	476			752.949	2	1504.89	1504.9	0	-5.7		Specific	454.73	287.6	287.6	4.57	184	>sp|Q14766|LTBP1_HUMAN Latent-transforming growth factor beta-binding protein 1	1	File22374_Scan4625	controllerType=0 controllerNumber=1 scan=4625	12.6267
	1	K.VKFPPNIVNIHVK.H	476			502.302	3	1504.89	1504.9	0	-5.3		Specific	459.76	309.4	309.4	5.64	184	>sp|Q14766|LTBP1_HUMAN Latent-transforming growth factor beta-binding protein 1	1	File22374_Scan4996	controllerType=0 controllerNumber=1 scan=4996	13.4458
	1	K.VKFPPNIVNIHVK.H	476			502.302	3	1504.89	1504.9	0	-5.3		Specific	461.16	293.08	293.08	5.64	184	>sp|Q14766|LTBP1_HUMAN Latent-transforming growth factor beta-binding protein 1	1	File22374_Scan4723	controllerType=0 controllerNumber=1 scan=4723	12.8414
	1	K.VKFPPNIVNIHVK.H	476			502.301	3	1504.89	1504.9	0	-6.5		Specific	490.04	352.79	352.79	6.16	184	>sp|Q14766|LTBP1_HUMAN Latent-transforming growth factor beta-binding protein 1	1	File22374_Scan5051	controllerType=0 controllerNumber=1 scan=5051	13.564
	1	K.VKFPPNIVNIHVK.H	476			502.303	3	1504.89	1504.9	0	-4.3		Specific	492.92	319.58	319.58	5.91	184	>sp|Q14766|LTBP1_HUMAN Latent-transforming growth factor beta-binding protein 1	1	File22374_Scan5270	controllerType=0 controllerNumber=1 scan=5270	14.0572
	1	K.VKFPPNIVNIHVK.H	476			502.302	3	1504.89	1504.9	0	-5.7		Specific	505.16	332.23	332.23	5.91	184	>sp|Q14766|LTBP1_HUMAN Latent-transforming growth factor beta-binding protein 1	1	File22374_Scan4612	controllerType=0 controllerNumber=1 scan=4612	12.5983
	1	K.VKFPPNIVNIHVK.H	476			502.302	3	1504.89	1504.9	0	-4.8		Specific	506.03	360.81	360.81	6.16	184	>sp|Q14766|LTBP1_HUMAN Latent-transforming growth factor beta-binding protein 1	1	File22374_Scan4665	controllerType=0 controllerNumber=1 scan=4665	12.7152
	1	K.VKFPPNIVNIHVK.H	476			502.302	3	1504.89	1504.9	0	-5.3		Specific	507.46	364.82	364.82	6.16	184	>sp|Q14766|LTBP1_HUMAN Latent-transforming growth factor beta-binding protein 1	1	File22374_Scan5105	controllerType=0 controllerNumber=1 scan=5105	13.6826
	1	K.FPPNIVNIHVK.H	478			426.581	3	1277.73	1277.74	0	-6.7		Specific	331.01	182.65	182.65	4.81	184	>sp|Q14766|LTBP1_HUMAN Latent-transforming growth factor beta-binding protein 1	1	File22374_Scan5678	controllerType=0 controllerNumber=1 scan=5678	14.9969
	1	K.FPPNIVNIHVK.H	478			426.58	3	1277.72	1277.74	0	-9.4		Specific	365.54	216.88	216.88	5.01	184	>sp|Q14766|LTBP1_HUMAN Latent-transforming growth factor beta-binding protein 1	1	File22374_Scan5733	controllerType=0 controllerNumber=1 scan=5733	15.1233
	1	K.FPPNIVNIHVK.H	478			426.581	3	1277.73	1277.74	0	-6.5		Specific	368.98	137.27	137.27	4.69	184	>sp|Q14766|LTBP1_HUMAN Latent-transforming growth factor beta-binding protein 1	1	File22374_Scan5018	controllerType=0 controllerNumber=1 scan=5018	13.4957
	1	K.FPPNIVNIHVK.H	478			426.581	3	1277.73	1277.74	0	-6		Specific	375.87	187.99	187.99	5	184	>sp|Q14766|LTBP1_HUMAN Latent-transforming growth factor beta-binding protein 1	1	File22374_Scan5127	controllerType=0 controllerNumber=1 scan=5127	13.7338
	1	K.FPPNIVNIHVK.H	478			426.581	3	1277.73	1277.74	0	-6.1		Specific	378.07	137.58	137.58	4.69	184	>sp|Q14766|LTBP1_HUMAN Latent-transforming growth factor beta-binding protein 1	1	File22374_Scan5073	controllerType=0 controllerNumber=1 scan=5073	13.614
	1	K.FPPNIVNIHVK.H	478			426.582	3	1277.73	1277.74	0	-5.1		Specific	383.45	137.89	137.89	4.69	184	>sp|Q14766|LTBP1_HUMAN Latent-transforming growth factor beta-binding protein 1	1	File22374_Scan5292	controllerType=0 controllerNumber=1 scan=5292	14.1083
	1	K.FPPNIVNIHVK.H	478			426.581	3	1277.73	1277.74	0	-5.3		Specific	393.44	166.48	166.48	5	184	>sp|Q14766|LTBP1_HUMAN Latent-transforming growth factor beta-binding protein 1	1	File22374_Scan5240	controllerType=0 controllerNumber=1 scan=5240	13.986
	1	K.FPPNIVNIHVK.H	478			426.581	3	1277.73	1277.74	0	-6.1		Specific	393.7	138.68	138.68	4.69	184	>sp|Q14766|LTBP1_HUMAN Latent-transforming growth factor beta-binding protein 1	1	File22374_Scan5513	controllerType=0 controllerNumber=1 scan=5513	14.6178
	1	K.FPPNIVNIHVK.H	478			426.581	3	1277.73	1277.74	0	-6		Specific	393.79	136.2	136.2	4.69	184	>sp|Q14766|LTBP1_HUMAN Latent-transforming growth factor beta-binding protein 1	1	File22374_Scan5185	controllerType=0 controllerNumber=1 scan=5185	13.8623
	1	K.FPPNIVNIHVK.H	478			639.368	2	1277.73	1277.74	0	-5.6		Specific	397.31	316.21	316.21	5.42	184	>sp|Q14766|LTBP1_HUMAN Latent-transforming growth factor beta-binding protein 1	1	File22374_Scan5637	controllerType=0 controllerNumber=1 scan=5637	14.904
	1	K.FPPNIVNIHVK.H	478			426.581	3	1277.73	1277.74	0	-5.6		Specific	403.2	160.1	160.1	4.81	184	>sp|Q14766|LTBP1_HUMAN Latent-transforming growth factor beta-binding protein 1	1	File22374_Scan4798	controllerType=0 controllerNumber=1 scan=4798	13.0063
	1	K.FPPNIVNIHVK.H	478			426.581	3	1277.73	1277.74	0	-5.6		Specific	411.15	163.53	163.53	4.81	184	>sp|Q14766|LTBP1_HUMAN Latent-transforming growth factor beta-binding protein 1	1	File22374_Scan5567	controllerType=0 controllerNumber=1 scan=5567	14.7424
	1	K.FPPNIVNIHVK.H	478			426.581	3	1277.73	1277.74	0	-5.8		Specific	412.28	145.87	145.87	4.81	184	>sp|Q14766|LTBP1_HUMAN Latent-transforming growth factor beta-binding protein 1	1	File22374_Scan5459	controllerType=0 controllerNumber=1 scan=5459	14.4934
	1	K.FPPNIVNIHVK.H	478			426.581	3	1277.73	1277.74	0	-5.5		Specific	414.36	156.28	156.28	4.81	184	>sp|Q14766|LTBP1_HUMAN Latent-transforming growth factor beta-binding protein 1	1	File22374_Scan5403	controllerType=0 controllerNumber=1 scan=5403	14.3648
	1	K.FPPNIVNIHVK.H	478			426.581	3	1277.73	1277.74	0	-5.6		Specific	415.73	177.51	177.51	5.12	184	>sp|Q14766|LTBP1_HUMAN Latent-transforming growth factor beta-binding protein 1	1	File22374_Scan4854	controllerType=0 controllerNumber=1 scan=4854	13.1294
	1	K.FPPNIVNIHVK.H	478			426.581	3	1277.73	1277.74	0	-6.6		Specific	419.5	175.77	175.77	5.12	184	>sp|Q14766|LTBP1_HUMAN Latent-transforming growth factor beta-binding protein 1	1	File22374_Scan5347	controllerType=0 controllerNumber=1 scan=5347	14.2361
	1	K.FPPNIVNIHVK.H	478			426.582	3	1277.73	1277.74	0	-5.1		Specific	425.01	170.52	170.52	5.12	184	>sp|Q14766|LTBP1_HUMAN Latent-transforming growth factor beta-binding protein 1	1	File22374_Scan4747	controllerType=0 controllerNumber=1 scan=4747	12.8939
	1	K.FPPNIVNIHVK.H	478			426.581	3	1277.73	1277.74	0	-5.4		Specific	434.22	211.1	211.1	5.13	184	>sp|Q14766|LTBP1_HUMAN Latent-transforming growth factor beta-binding protein 1	1	File22374_Scan4963	controllerType=0 controllerNumber=1 scan=4963	13.3717
	1	K.FPPNIVNIHVK.H	478			426.581	3	1277.73	1277.74	0	-5.5		Specific	439.19	190.64	190.64	5.12	184	>sp|Q14766|LTBP1_HUMAN Latent-transforming growth factor beta-binding protein 1	1	File22374_Scan4911	controllerType=0 controllerNumber=1 scan=4911	13.2539
	1	K.FPPNIVNIHVK.H	478			426.581	3	1277.73	1277.74	0	-6		Specific	466.93	221.64	221.64	5.4	184	>sp|Q14766|LTBP1_HUMAN Latent-transforming growth factor beta-binding protein 1	1	File22374_Scan5622	controllerType=0 controllerNumber=1 scan=5622	14.8698
	1	K.HPPEASVQIHQVSR.I	489			792.91	2	1584.81	1584.82	0	-7.1		Specific	464.06	464.06	464.06	4.83	184	>sp|Q14766|LTBP1_HUMAN Latent-transforming growth factor beta-binding protein 1	1	File22374_Scan2564	controllerType=0 controllerNumber=1 scan=2564	7.8735
	1	K.HPPEASVQIHQVSR.I	489			528.942	3	1584.81	1584.82	0	-7.1		Specific	584.26	584.26	584.26	8.01	184	>sp|Q14766|LTBP1_HUMAN Latent-transforming growth factor beta-binding protein 1	1	File22374_Scan3580	controllerType=0 controllerNumber=1 scan=3580	10.3256
	1	K.HPPEASVQIHQVSR.I	489			528.943	3	1584.81	1584.82	0	-6.2		Specific	600.8	600.8	600.8	9.01	184	>sp|Q14766|LTBP1_HUMAN Latent-transforming growth factor beta-binding protein 1	1	File22374_Scan3429	controllerType=0 controllerNumber=1 scan=3429	9.9914
	1	K.HPPEASVQIHQVSR.I	489			528.942	3	1584.81	1584.82	0	-8.1		Specific	624.51	624.51	624.51	9.01	184	>sp|Q14766|LTBP1_HUMAN Latent-transforming growth factor beta-binding protein 1	1	File22374_Scan3289	controllerType=0 controllerNumber=1 scan=3289	9.6691
	1	K.HPPEASVQIHQVSR.I	489			528.943	3	1584.81	1584.82	0	-6.9		Specific	642.55	642.55	642.55	9.01	184	>sp|Q14766|LTBP1_HUMAN Latent-transforming growth factor beta-binding protein 1	1	File22374_Scan3048	controllerType=0 controllerNumber=1 scan=3048	9.115
	1	K.HPPEASVQIHQVSR.I	489			528.942	3	1584.81	1584.82	0	-7.3		Specific	654.64	654.64	654.64	10.01	184	>sp|Q14766|LTBP1_HUMAN Latent-transforming growth factor beta-binding protein 1	1	File22374_Scan3151	controllerType=0 controllerNumber=1 scan=3151	9.3504
	1	K.HPPEASVQIHQVSR.I	489			528.943	3	1584.81	1584.82	0	-6.1		Specific	656.47	656.47	656.47	10.01	184	>sp|Q14766|LTBP1_HUMAN Latent-transforming growth factor beta-binding protein 1	1	File22374_Scan2532	controllerType=0 controllerNumber=1 scan=2532	7.7971
	1	K.HPPEASVQIHQVSR.I	489			792.91	2	1584.81	1584.82	0	-7.1		Specific	705.02	705.02	705.02	9.94	184	>sp|Q14766|LTBP1_HUMAN Latent-transforming growth factor beta-binding protein 1	1	File22374_Scan2597	controllerType=0 controllerNumber=1 scan=2597	7.9751
	1	K.HPPEASVQIHQVSR.I	489			528.943	3	1584.81	1584.82	0	-6.7		Specific	743	743	743	11.01	184	>sp|Q14766|LTBP1_HUMAN Latent-transforming growth factor beta-binding protein 1	1	File22374_Scan3205	controllerType=0 controllerNumber=1 scan=3205	9.4767
	1	K.HPPEASVQIHQVSR.I	489			528.943	3	1584.82	1584.82	0	-5.2		Specific	751.99	751.99	751.99	12.01	184	>sp|Q14766|LTBP1_HUMAN Latent-transforming growth factor beta-binding protein 1	1	File22374_Scan3343	controllerType=0 controllerNumber=1 scan=3343	9.7952
	1	K.HPPEASVQIHQVSR.I	489			528.943	3	1584.81	1584.82	0	-6.8		Specific	753.7	753.7	753.7	12.01	184	>sp|Q14766|LTBP1_HUMAN Latent-transforming growth factor beta-binding protein 1	1	File22374_Scan2714	controllerType=0 controllerNumber=1 scan=2714	8.3127
	1	K.HPPEASVQIHQVSR.I	489			528.943	3	1584.81	1584.82	0	-6.8		Specific	768.73	768.73	768.73	12.01	184	>sp|Q14766|LTBP1_HUMAN Latent-transforming growth factor beta-binding protein 1	1	File22374_Scan3099	controllerType=0 controllerNumber=1 scan=3099	9.2325
	1	K.HPPEASVQIHQVSR.I	489			528.943	3	1584.82	1584.82	0	-5.8		Specific	771.59	771.59	771.59	12.01	184	>sp|Q14766|LTBP1_HUMAN Latent-transforming growth factor beta-binding protein 1	1	File22374_Scan2603	controllerType=0 controllerNumber=1 scan=2603	7.9992
	1	K.HPPEASVQIHQVSR.I	489			528.943	3	1584.81	1584.82	0	-6.3		Specific	795.82	795.82	795.82	12.01	184	>sp|Q14766|LTBP1_HUMAN Latent-transforming growth factor beta-binding protein 1	1	File22374_Scan2671	controllerType=0 controllerNumber=1 scan=2671	8.208
	1	K.HPPEASVQIHQVSR.I	489			528.943	3	1584.82	1584.82	0	-5.6		Specific	818.42	818.42	818.42	13.01	184	>sp|Q14766|LTBP1_HUMAN Latent-transforming growth factor beta-binding protein 1	1	File22374_Scan2900	controllerType=0 controllerNumber=1 scan=2900	8.7641
	1	K.HPPEASVQIHQVSR.I	489			528.942	3	1584.81	1584.82	0	-7.1		Specific	820	820	820	13.01	184	>sp|Q14766|LTBP1_HUMAN Latent-transforming growth factor beta-binding protein 1	1	File22374_Scan2992	controllerType=0 controllerNumber=1 scan=2992	8.9862
	1	K.HPPEASVQIHQVSR.I	489			528.943	3	1584.81	1584.82	0	-6.6		Specific	820.11	820.11	820.11	13.01	184	>sp|Q14766|LTBP1_HUMAN Latent-transforming growth factor beta-binding protein 1	1	File22374_Scan2945	controllerType=0 controllerNumber=1 scan=2945	8.8791
	1	K.HPPEASVQIHQVSR.I	489			528.943	3	1584.81	1584.82	0	-6.3		Specific	822.86	822.86	822.86	13.01	184	>sp|Q14766|LTBP1_HUMAN Latent-transforming growth factor beta-binding protein 1	1	File22374_Scan2801	controllerType=0 controllerNumber=1 scan=2801	8.5315
	1	K.HPPEASVQIHQVSR.I	489			528.943	3	1584.81	1584.82	0	-6.3		Specific	823.45	823.45	823.45	13.01	184	>sp|Q14766|LTBP1_HUMAN Latent-transforming growth factor beta-binding protein 1	1	File22374_Scan2856	controllerType=0 controllerNumber=1 scan=2856	8.6595
	1	K.HPPEASVQIHQVSR.I	489			528.943	3	1584.81	1584.82	0	-6		Specific	823.68	823.68	823.68	13.01	184	>sp|Q14766|LTBP1_HUMAN Latent-transforming growth factor beta-binding protein 1	1	File22374_Scan2757	controllerType=0 controllerNumber=1 scan=2757	8.4261
	1	K.HPPEASVQIHQVSR.I	489			528.943	3	1584.81	1584.82	0	-6.2		Specific	844.42	844.42	844.42	13.01	184	>sp|Q14766|LTBP1_HUMAN Latent-transforming growth factor beta-binding protein 1	1	File22374_Scan2635	controllerType=0 controllerNumber=1 scan=2635	8.1026
	1	K.HPPEASVQIHQVSR.I	489			528.943	3	1584.81	1584.82	0	-6.3		Specific	847.33	847.33	847.33	13.01	184	>sp|Q14766|LTBP1_HUMAN Latent-transforming growth factor beta-binding protein 1	1	File22374_Scan2571	controllerType=0 controllerNumber=1 scan=2571	7.8925
	1	K.TKEAQPGQSQVSYQGLPVQK.T	511			544.033	4	2173.11	2173.12	0	-6.4		Specific	403.88	403.88	403.88	6.75	184	>sp|Q14766|LTBP1_HUMAN Latent-transforming growth factor beta-binding protein 1	1	File22374_Scan3768	controllerType=0 controllerNumber=1 scan=3768	10.7508
	1	K.TKEAQPGQSQVSYQGLPVQK.T	511			725.042	3	2173.11	2173.12	0	-6.2		Specific	573.41	573.41	573.41	8.05	184	>sp|Q14766|LTBP1_HUMAN Latent-transforming growth factor beta-binding protein 1	1	File22374_Scan3901	controllerType=0 controllerNumber=1 scan=3901	11.0488
	1	K.TKEAQPGQSQVSYQGLPVQK.T	511			725.042	3	2173.11	2173.12	0	-6.4		Specific	623.94	623.94	623.94	9.05	184	>sp|Q14766|LTBP1_HUMAN Latent-transforming growth factor beta-binding protein 1	1	File22374_Scan3840	controllerType=0 controllerNumber=1 scan=3840	10.9144
	1	K.TKEAQPGQSQVSYQGLPVQK.T	511			725.042	3	2173.11	2173.12	0	-6.4		Specific	635.65	635.65	635.65	9.05	184	>sp|Q14766|LTBP1_HUMAN Latent-transforming growth factor beta-binding protein 1	1	File22374_Scan3785	controllerType=0 controllerNumber=1 scan=3785	10.7899
	1	K.TKEAQPGQSQVSYQGLPVQK.T	511			725.043	3	2173.11	2173.12	0	-5.4		Specific	709.2	709.2	709.2	11.05	184	>sp|Q14766|LTBP1_HUMAN Latent-transforming growth factor beta-binding protein 1	1	File22374_Scan3736	controllerType=0 controllerNumber=1 scan=3736	10.6812
	1	K.TKEAQPGQSQVSYQGLPVQK.T	511			1087.06	2	2173.11	2173.12	0	-4.8		Specific	795.36	795.36	795.36	11.95	184	>sp|Q14766|LTBP1_HUMAN Latent-transforming growth factor beta-binding protein 1	1	File22374_Scan3758	controllerType=0 controllerNumber=1 scan=3758	10.7272
	1	K.EAQPGQSQVSYQGLPVQK.T	513			648.662	3	1943.97	1943.98	0	-5.8		Specific	424.42	424.42	424.42	6.67	184	>sp|Q14766|LTBP1_HUMAN Latent-transforming growth factor beta-binding protein 1	1	File22374_Scan4606	controllerType=0 controllerNumber=1 scan=4606	12.5854
	1	K.EAQPGQSQVSYQGLPVQK.T	513			648.662	3	1943.97	1943.98	0	-5		Specific	496.62	496.62	496.62	6.96	184	>sp|Q14766|LTBP1_HUMAN Latent-transforming growth factor beta-binding protein 1	1	File22374_Scan4549	controllerType=0 controllerNumber=1 scan=4549	12.4592
	1	K.EAQPGQSQVSYQGLPVQK.T	513			648.662	3	1943.97	1943.98	0	-5.4		Specific	510.39	510.39	510.39	6.96	184	>sp|Q14766|LTBP1_HUMAN Latent-transforming growth factor beta-binding protein 1	1	File22374_Scan4424	controllerType=0 controllerNumber=1 scan=4424	12.1887
	1	K.EAQPGQSQVSYQGLPVQK.T	513			648.662	3	1943.97	1943.98	0	-4.8		Specific	536.59	536.59	536.59	7.25	184	>sp|Q14766|LTBP1_HUMAN Latent-transforming growth factor beta-binding protein 1	1	File22374_Scan4481	controllerType=0 controllerNumber=1 scan=4481	12.3129
	1	K.EAQPGQSQVSYQGLPVQK.T	513			972.49	2	1943.97	1943.98	0	-5.4		Specific	547.23	547.23	547.23	7.25	184	>sp|Q14766|LTBP1_HUMAN Latent-transforming growth factor beta-binding protein 1	1	File22374_Scan4486	controllerType=0 controllerNumber=1 scan=4486	12.3232
	1	K.EAQPGQSQVSYQGLPVQK.T	513			648.662	3	1943.97	1943.98	0	-6.2		Specific	570.05	570.05	570.05	7.97	184	>sp|Q14766|LTBP1_HUMAN Latent-transforming growth factor beta-binding protein 1	1	File22374_Scan4368	controllerType=0 controllerNumber=1 scan=4368	12.0661
	1	K.EAQPGQSQVSYQGLPVQK.T	513			972.489	2	1943.97	1943.98	0	-6.2		Specific	586.67	586.67	586.67	7.97	184	>sp|Q14766|LTBP1_HUMAN Latent-transforming growth factor beta-binding protein 1	1	File22374_Scan4369	controllerType=0 controllerNumber=1 scan=4369	12.0673
	1	K.EAQPGQSQVSYQGLPVQK.T	513			972.489	2	1943.97	1943.98	0	-5.9		Specific	590.98	571.19	571.19	7.97	184	>sp|Q14766|LTBP1_HUMAN Latent-transforming growth factor beta-binding protein 1	1	File22374_Scan4426	controllerType=0 controllerNumber=1 scan=4426	12.193
	1	K.EAQPGQSQVSYQGLPVQK.T	513			648.662	3	1943.97	1943.98	0	-6.2		Specific	592.46	592.46	592.46	7.97	184	>sp|Q14766|LTBP1_HUMAN Latent-transforming growth factor beta-binding protein 1	1	File22374_Scan4316	controllerType=0 controllerNumber=1 scan=4316	11.9527
	1	K.EAQPGQSQVSYQGLPVQK.T	513			972.488	2	1943.97	1943.98	0	-6.6		Specific	606.72	583.63	583.63	8.97	184	>sp|Q14766|LTBP1_HUMAN Latent-transforming growth factor beta-binding protein 1	1	File22374_Scan4318	controllerType=0 controllerNumber=1 scan=4318	11.9571
	1	E.AQPGQSQVSYQGLPVQK.T	514			605.647	3	1814.93	1814.94	0	-7.2		Specific	509.2	509.2	509.2	6.99	184	>sp|Q14766|LTBP1_HUMAN Latent-transforming growth factor beta-binding protein 1	1	File22374_Scan4280	controllerType=0 controllerNumber=1 scan=4280	11.8789
	1	E.AQPGQSQVSYQGLPVQK.T	514			907.968	2	1814.93	1814.94	0	-6.3		Specific	514.89	514.89	514.89	6.99	184	>sp|Q14766|LTBP1_HUMAN Latent-transforming growth factor beta-binding protein 1	1	File22374_Scan4281	controllerType=0 controllerNumber=1 scan=4281	11.881
	1	E.AQPGQSQVSYQGLPVQK.T	514			907.968	2	1814.93	1814.94	0	-6.3		Specific	573.99	573.99	573.99	8	184	>sp|Q14766|LTBP1_HUMAN Latent-transforming growth factor beta-binding protein 1	1	File22374_Scan4227	controllerType=0 controllerNumber=1 scan=4227	11.763
	1	E.AQPGQSQVSYQGLPVQK.T	514			605.648	3	1814.93	1814.94	0	-6.2		Specific	580.38	580.38	580.38	8	184	>sp|Q14766|LTBP1_HUMAN Latent-transforming growth factor beta-binding protein 1	1	File22374_Scan4228	controllerType=0 controllerNumber=1 scan=4228	11.7642
	1	E.AQPGQS[+264.085]QVS[+132.042]YQGLPVQK.T	514	Pent(2),Pent(1)	S[+132][+264]	553.519	4	2211.05	2211.07	0	-5.4		Specific	146.98	146.98	3.7	1.94	184	>sp|Q14766|LTBP1_HUMAN Latent-transforming growth factor beta-binding protein 1	1	File22374_Scan3766	controllerType=0 controllerNumber=1 scan=3766	10.7464
	1	K.TQTIHSTYSHQQVIPHVYPVAAK.T	531			521.874	5	2605.34	2605.35	0	-5.2		Specific	447.65	447.65	447.65	6.82	184	>sp|Q14766|LTBP1_HUMAN Latent-transforming growth factor beta-binding protein 1	1	File22374_Scan4361	controllerType=0 controllerNumber=1 scan=4361	12.0491
	1	K.TQTIHSTYSHQQVIPHVYPVAAK.T	531			521.873	5	2605.34	2605.35	0	-5.5		Specific	466.58	466.58	466.58	6.82	184	>sp|Q14766|LTBP1_HUMAN Latent-transforming growth factor beta-binding protein 1	1	File22374_Scan3834	controllerType=0 controllerNumber=1 scan=3834	10.8995
	1	K.TQTIHSTYSHQQVIPHVYPVAAK.T	531			521.873	5	2605.34	2605.35	0	-5.6		Specific	473.06	473.06	473.06	6.82	184	>sp|Q14766|LTBP1_HUMAN Latent-transforming growth factor beta-binding protein 1	1	File22374_Scan4215	controllerType=0 controllerNumber=1 scan=4215	11.7348
	1	K.TQTIHSTYSHQQVIPHVYPVAAK.T	531			521.873	5	2605.33	2605.35	0	-6.6		Specific	477.69	477.69	477.69	6.82	184	>sp|Q14766|LTBP1_HUMAN Latent-transforming growth factor beta-binding protein 1	1	File22374_Scan4269	controllerType=0 controllerNumber=1 scan=4269	11.8564
	1	K.TQTIHSTYSHQQVIPHVYPVAAK.T	531			521.873	5	2605.33	2605.35	0	-6.8		Specific	493.17	493.17	493.17	6.85	184	>sp|Q14766|LTBP1_HUMAN Latent-transforming growth factor beta-binding protein 1	1	File22374_Scan3994	controllerType=0 controllerNumber=1 scan=3994	11.2522
	1	K.TQTIHSTYSHQQVIPHVYPVAAK.T	531			521.873	5	2605.34	2605.35	0	-6.1		Specific	494.92	494.92	494.92	6.85	184	>sp|Q14766|LTBP1_HUMAN Latent-transforming growth factor beta-binding protein 1	1	File22374_Scan4049	controllerType=0 controllerNumber=1 scan=4049	11.37
	1	K.TQTIHSTYSHQQVIPHVYPVAAK.T	531			521.873	5	2605.34	2605.35	0	-5.8		Specific	507.14	507.14	507.14	6.85	184	>sp|Q14766|LTBP1_HUMAN Latent-transforming growth factor beta-binding protein 1	1	File22374_Scan4107	controllerType=0 controllerNumber=1 scan=4107	11.4963
	1	K.TQTIHSTYSHQQVIPHVYPVAAK.T	531			521.873	5	2605.34	2605.35	0	-5.9		Specific	520.74	520.74	520.74	7.13	184	>sp|Q14766|LTBP1_HUMAN Latent-transforming growth factor beta-binding protein 1	1	File22374_Scan3939	controllerType=0 controllerNumber=1 scan=3939	11.1354
	1	K.TQTIHSTYSHQQVIPHVYPVAAK.T	531			652.09	4	2605.34	2605.35	0	-6		Specific	535.6	535.6	535.6	7.03	184	>sp|Q14766|LTBP1_HUMAN Latent-transforming growth factor beta-binding protein 1	1	File22374_Scan4231	controllerType=0 controllerNumber=1 scan=4231	11.7698
	1	K.TQTIHSTYSHQQVIPHVYPVAAK.T	531			521.873	5	2605.34	2605.35	0	-5.7		Specific	549.13	549.13	549.13	7.13	184	>sp|Q14766|LTBP1_HUMAN Latent-transforming growth factor beta-binding protein 1	1	File22374_Scan3884	controllerType=0 controllerNumber=1 scan=3884	11.0107
	1	K.TQTIHSTYSHQQVIPHVYPVAAK.T	531			521.873	5	2605.34	2605.35	0	-5.8		Specific	559.28	559.28	559.28	7.13	184	>sp|Q14766|LTBP1_HUMAN Latent-transforming growth factor beta-binding protein 1	1	File22374_Scan4161	controllerType=0 controllerNumber=1 scan=4161	11.6168
	1	K.TQTIHSTYSHQQVIPHVYPVAAK.T	531			652.089	4	2605.34	2605.35	0	-6.5		Specific	668.85	668.85	668.85	9.76	184	>sp|Q14766|LTBP1_HUMAN Latent-transforming growth factor beta-binding protein 1	1	File22374_Scan4126	controllerType=0 controllerNumber=1 scan=4126	11.5386
	1	K.TQTIHSTYSHQQVIPHVYPVAAK.T	531			652.089	4	2605.33	2605.35	0	-7		Specific	859.04	859.04	859.04	13.76	184	>sp|Q14766|LTBP1_HUMAN Latent-transforming growth factor beta-binding protein 1	1	File22374_Scan3961	controllerType=0 controllerNumber=1 scan=3961	11.1802
	1	K.TQTIHSTYSHQQVIPHVYPVAAK.T	531			652.089	4	2605.34	2605.35	0	-6.2		Specific	864.22	864.22	864.22	13.76	184	>sp|Q14766|LTBP1_HUMAN Latent-transforming growth factor beta-binding protein 1	1	File22374_Scan4017	controllerType=0 controllerNumber=1 scan=4017	11.302
	1	K.TQTIHSTYSHQQVIPHVYPVAAK.T	531			652.089	4	2605.34	2605.35	0	-6.4		Specific	896.81	896.81	896.81	13.76	184	>sp|Q14766|LTBP1_HUMAN Latent-transforming growth factor beta-binding protein 1	1	File22374_Scan3853	controllerType=0 controllerNumber=1 scan=3853	10.9419
	1	K.TQTIHSTYSHQQVIPHVYPVAAK.T	531			652.089	4	2605.33	2605.35	0	-6.8		Specific	901.84	901.84	901.84	14.76	184	>sp|Q14766|LTBP1_HUMAN Latent-transforming growth factor beta-binding protein 1	1	File22374_Scan4071	controllerType=0 controllerNumber=1 scan=4071	11.4185
	1	K.TQTIHSTYSHQQVIPHVYPVAAK.T	531			869.116	3	2605.33	2605.35	0	-7.4		Specific	909.09	909.09	909.09	13.69	184	>sp|Q14766|LTBP1_HUMAN Latent-transforming growth factor beta-binding protein 1	1	File22374_Scan3988	controllerType=0 controllerNumber=1 scan=3988	11.2373
	1	K.TQTIHSTYSHQQVIPHVYPVAAK.T	531			652.089	4	2605.33	2605.35	0	-7		Specific	951.87	951.87	951.87	15.76	184	>sp|Q14766|LTBP1_HUMAN Latent-transforming growth factor beta-binding protein 1	1	File22374_Scan3906	controllerType=0 controllerNumber=1 scan=3906	11.0615
	1	K.TQTIHSTYSHQQVIPHVYPVAAK.T	531			869.116	3	2605.33	2605.35	0	-7.5		Specific	970.83	970.83	970.83	14.69	184	>sp|Q14766|LTBP1_HUMAN Latent-transforming growth factor beta-binding protein 1	1	File22374_Scan3876	controllerType=0 controllerNumber=1 scan=3876	10.9915
	1	K.TQTIHSTYSHQQVIPHVYPVAAK.T	531			869.116	3	2605.33	2605.35	0	-6.9		Specific	1063.29	1063.29	1063.29	16.69	184	>sp|Q14766|LTBP1_HUMAN Latent-transforming growth factor beta-binding protein 1	1	File22374_Scan3928	controllerType=0 controllerNumber=1 scan=3928	11.1119
	1	R.C[+57.021]FQETIGSQC[+57.021]GK.A	559		C[+57]*2	472.205	3	1414.6	1414.61	0	-6.7		Specific	361.25	361.25	361.25	4.76	184	>sp|Q14766|LTBP1_HUMAN Latent-transforming growth factor beta-binding protein 1	1	File22374_Scan3419	controllerType=0 controllerNumber=1 scan=3419	9.9682
	1	R.C[+57.021]FQETIGSQC[+57.021]GK.A	559		C[+57]*2	472.205	3	1414.6	1414.61	0	-6.7		Specific	432.34	432.34	432.34	5.93	184	>sp|Q14766|LTBP1_HUMAN Latent-transforming growth factor beta-binding protein 1	1	File22374_Scan3373	controllerType=0 controllerNumber=1 scan=3373	9.8624
	1	R.C[+57.021]FQETIGSQC[+57.021]GK.A	559		C[+57]*2	707.803	2	1414.6	1414.61	0	-6.7		Specific	589.59	589.59	589.59	8.32	184	>sp|Q14766|LTBP1_HUMAN Latent-transforming growth factor beta-binding protein 1	1	File22374_Scan3455	controllerType=0 controllerNumber=1 scan=3455	10.0476
	1	R.C[+57.021]FQETIGSQC[+57.021]GK.A	559		C[+57]*2	707.804	2	1414.6	1414.61	0	-6.4		Specific	596.11	596.11	596.11	8.32	184	>sp|Q14766|LTBP1_HUMAN Latent-transforming growth factor beta-binding protein 1	1	File22374_Scan3401	controllerType=0 controllerNumber=1 scan=3401	9.9266
	1	R.C[+57.021]FQETIGSQC[+57.021]GK.A	559		C[+57]*2	707.803	2	1414.6	1414.61	0	-6.6		Specific	611.75	611.75	611.75	9.32	184	>sp|Q14766|LTBP1_HUMAN Latent-transforming growth factor beta-binding protein 1	1	File22374_Scan3566	controllerType=0 controllerNumber=1 scan=3566	10.2945
	1	R.C[+57.021]FQETIGSQC[+57.021]GK.A	559		C[+57]*2	707.803	2	1414.6	1414.61	0	-6.6		Specific	651.71	651.71	651.71	10.32	184	>sp|Q14766|LTBP1_HUMAN Latent-transforming growth factor beta-binding protein 1	1	File22374_Scan3507	controllerType=0 controllerNumber=1 scan=3507	10.1623
	1	R.C[+57.021]FQETIGSQC[+57.021]GK.A	559		C[+57]*2	707.803	2	1414.6	1414.61	0	-6.6		Specific	659.04	659.04	659.04	10.32	184	>sp|Q14766|LTBP1_HUMAN Latent-transforming growth factor beta-binding protein 1	1	File22374_Scan3352	controllerType=0 controllerNumber=1 scan=3352	9.8146
	1	K.QEDC[+57.021]C[+57.021]GTVGTSWGFNK.C	578		C[+57]*2	615.92	3	1845.74	1845.75	0	-4.8		Specific	87.58	87.58	87.58	1.56	184	>sp|Q14766|LTBP1_HUMAN Latent-transforming growth factor beta-binding protein 1	1	File22374_Scan5182	controllerType=0 controllerNumber=1 scan=5182	13.8573
	1	K.QEDC[+57.021]C[+57.021]GTVGTSWGFNK.C	578		C[+57]*2	923.373	2	1845.74	1845.75	0	-7.4		Specific	372.76	372.76	372.76	6.66	184	>sp|Q14766|LTBP1_HUMAN Latent-transforming growth factor beta-binding protein 1	1	File22374_Scan6137	controllerType=0 controllerNumber=1 scan=6137	16.061
	1	K.QEDC[+57.021]C[+57.021]GTVGTSWGFNK.C	578		C[+57]*2	615.919	3	1845.74	1845.75	0	-5.7		Specific	426.44	426.44	426.44	6.78	184	>sp|Q14766|LTBP1_HUMAN Latent-transforming growth factor beta-binding protein 1	1	File22374_Scan5041	controllerType=0 controllerNumber=1 scan=5041	13.5433
	1	K.QEDC[+57.021]C[+57.021]GTVGTSWGFNK.C	578		C[+57]*2	615.92	3	1845.75	1845.75	0	-4		Specific	443.42	443.42	443.42	5.96	184	>sp|Q14766|LTBP1_HUMAN Latent-transforming growth factor beta-binding protein 1	1	File22374_Scan5099	controllerType=0 controllerNumber=1 scan=5099	13.6682
	1	K.QEDC[+57.021]C[+57.021]GTVGTSWGFNK.C	578		C[+57]*2	615.92	3	1845.74	1845.75	0	-4.3		Specific	462.49	424.29	424.29	5.96	184	>sp|Q14766|LTBP1_HUMAN Latent-transforming growth factor beta-binding protein 1	1	File22374_Scan4990	controllerType=0 controllerNumber=1 scan=4990	13.4311
	1	K.QEDC[+57.021]C[+57.021]GTVGTSWGFNK.C	578		C[+57]*2	923.378	2	1845.75	1845.75	0	-2.7		Specific	482.8	482.8	482.8	7.07	184	>sp|Q14766|LTBP1_HUMAN Latent-transforming growth factor beta-binding protein 1	1	File22374_Scan5440	controllerType=0 controllerNumber=1 scan=5440	14.4493
	1	K.QEDC[+57.021]C[+57.021]GTVGTSWGFNK.C	578		C[+57]*2	923.375	2	1845.74	1845.75	0	-5.8		Specific	627.25	627.25	627.25	9.08	184	>sp|Q14766|LTBP1_HUMAN Latent-transforming growth factor beta-binding protein 1	1	File22374_Scan5206	controllerType=0 controllerNumber=1 scan=5206	13.9113
	1	K.QEDC[+57.021]C[+57.021]GTVGTSWGFNK.C	578		C[+57]*2	923.377	2	1845.75	1845.75	0	-3.9		Specific	632.81	632.81	632.81	9.08	184	>sp|Q14766|LTBP1_HUMAN Latent-transforming growth factor beta-binding protein 1	1	File22374_Scan5264	controllerType=0 controllerNumber=1 scan=5264	14.0423
	1	K.QEDC[+57.021]C[+57.021]GTVGTSWGFNK.C	578		C[+57]*2	923.378	2	1845.75	1845.75	0	-2.9		Specific	637.52	637.52	637.52	9.08	184	>sp|Q14766|LTBP1_HUMAN Latent-transforming growth factor beta-binding protein 1	1	File22374_Scan5330	controllerType=0 controllerNumber=1 scan=5330	14.1958
	1	K.QEDC[+57.021]C[+57.021]GTVGTSWGFNK.C	578		C[+57]*2	923.375	2	1845.74	1845.75	0	-6.1		Specific	727.5	691.91	691.91	11.08	184	>sp|Q14766|LTBP1_HUMAN Latent-transforming growth factor beta-binding protein 1	1	File22374_Scan5152	controllerType=0 controllerNumber=1 scan=5152	13.7891
	1	K.QEDC[+57.021]C[+57.021]GTVGTSWGFNK.C	578		C[+57]*2	923.375	2	1845.74	1845.75	0	-5.6		Specific	731.86	714.14	714.14	11.08	184	>sp|Q14766|LTBP1_HUMAN Latent-transforming growth factor beta-binding protein 1	1	File22374_Scan5040	controllerType=0 controllerNumber=1 scan=5040	13.5422
	1	K.QEDC[+57.021]C[+57.021]GTVGTSWGFNK.C	578		C[+57]*2	923.375	2	1845.74	1845.75	0	-5.3		Specific	735.93	719.02	719.02	11.08	184	>sp|Q14766|LTBP1_HUMAN Latent-transforming growth factor beta-binding protein 1	1	File22374_Scan5095	controllerType=0 controllerNumber=1 scan=5095	13.6621
	1	K.QEDC[+57.021]C[+57.021]GTVGTSWGFNK.C	578		C[+57]*2	923.377	2	1845.75	1845.75	0	-3.6		Specific	775.44	689.57	689.57	12.08	184	>sp|Q14766|LTBP1_HUMAN Latent-transforming growth factor beta-binding protein 1	1	File22374_Scan4987	controllerType=0 controllerNumber=1 scan=4987	13.4256
	1	K.QEDC[+57.021]C[+57.021]GTVGTSWGFN[+15.995]K.C	578		C[+57]*2, N[+16]	621.25	3	1861.74	1861.75	0	-6.3		Specific	229.58	229.58	208.54	2.7	184	>sp|Q14766|LTBP1_HUMAN Latent-transforming growth factor beta-binding protein 1	1	File22374_Scan5077	controllerType=0 controllerNumber=1 scan=5077	13.6214
	1	E.DC[+57.021]C[+57.021]GTVGTSWGFNK.C	580		C[+57]*2	794.826	2	1588.64	1588.65	0	-4.8		Specific	196.24	196.24	196.24	3.06	184	>sp|Q14766|LTBP1_HUMAN Latent-transforming growth factor beta-binding protein 1	1	File22374_Scan5298	controllerType=0 controllerNumber=1 scan=5298	14.1214
	1	E.DC[+57.021]C[+57.021]GTVGTSWGFNK.C	580		C[+57]*2	794.825	2	1588.64	1588.65	0	-5.5		Specific	536.13	536.13	536.13	7.38	184	>sp|Q14766|LTBP1_HUMAN Latent-transforming growth factor beta-binding protein 1	1	File22374_Scan5250	controllerType=0 controllerNumber=1 scan=5250	14.0097
	1	K.KPSYHGYNQMME.C	600			742.813	2	1484.62	1484.63	0	-7.1		Specific	129.63	129.63	129.63	2.08	184	>sp|Q14766|LTBP1_HUMAN Latent-transforming growth factor beta-binding protein 1	1	File22374_Scan3355	controllerType=0 controllerNumber=1 scan=3355	9.8211
	1	K.KPSYHGYNQMME.C	600			742.813	2	1484.62	1484.63	0	-8		Specific	202.9	202.9	202.9	2.61	184	>sp|Q14766|LTBP1_HUMAN Latent-transforming growth factor beta-binding protein 1	1	File22374_Scan3258	controllerType=0 controllerNumber=1 scan=3258	9.5986
	1	K.KPSYHGYNQMME.C	600			495.545	3	1484.62	1484.63	0	-6.6		Specific	211.44	211.44	211.44	2.7	184	>sp|Q14766|LTBP1_HUMAN Latent-transforming growth factor beta-binding protein 1	1	File22374_Scan3294	controllerType=0 controllerNumber=1 scan=3294	9.6802
	1	K.KPSYHGYNQMME.C	600			495.545	3	1484.62	1484.63	0	-6.5		Specific	217.57	217.57	217.57	2.7	184	>sp|Q14766|LTBP1_HUMAN Latent-transforming growth factor beta-binding protein 1	1	File22374_Scan3350	controllerType=0 controllerNumber=1 scan=3350	9.8113
	1	K.KPSYHGYNQMME.C	600			742.813	2	1484.62	1484.63	0	-6.9		Specific	221.84	221.84	221.84	2.61	184	>sp|Q14766|LTBP1_HUMAN Latent-transforming growth factor beta-binding protein 1	1	File22374_Scan3304	controllerType=0 controllerNumber=1 scan=3304	9.7044
	1	K.KPSYHGYNQMME.C	600			495.545	3	1484.62	1484.63	0	-6.4		Specific	222.46	222.46	222.46	2.7	184	>sp|Q14766|LTBP1_HUMAN Latent-transforming growth factor beta-binding protein 1	1	File22374_Scan3244	controllerType=0 controllerNumber=1 scan=3244	9.5666
	1	K.KPSYHGYNQMME.C	600			495.545	3	1484.62	1484.63	0	-5.5		Specific	250.5	250.5	250.5	2.94	184	>sp|Q14766|LTBP1_HUMAN Latent-transforming growth factor beta-binding protein 1	1	File22374_Scan3403	controllerType=0 controllerNumber=1 scan=3403	9.9292
	1	K.KPSYHGYNQMM[+15.995]E.C	600		M[+16]	500.877	3	1500.62	1500.62	0	-5.6		Specific	72.42	72.42	26.53	1.57	184	>sp|Q14766|LTBP1_HUMAN Latent-transforming growth factor beta-binding protein 1	1	File22374_Scan2653	controllerType=0 controllerNumber=1 scan=2653	8.1548
	1	K.KPSYHGYNQM[+15.995]ME.C	600		M[+16]	500.876	3	1500.61	1500.62	0	-7		Specific	131.07	131.07	37.21	1.61	184	>sp|Q14766|LTBP1_HUMAN Latent-transforming growth factor beta-binding protein 1	1	File22374_Scan2614	controllerType=0 controllerNumber=1 scan=2614	8.0287
	1	K.KPSYHGYNQMM[+15.995]E.C	600		M[+16]	500.876	3	1500.61	1500.62	0	-8		Specific	153.29	153.29	34.87	2.41	184	>sp|Q14766|LTBP1_HUMAN Latent-transforming growth factor beta-binding protein 1	1	File22374_Scan2692	controllerType=0 controllerNumber=1 scan=2692	8.2579
	1	K.KPSYHGYNQM[+15.995]ME.C	600		M[+16]	500.876	3	1500.61	1500.62	0	-6.8		Specific	162.88	162.88	0.31	2.17	184	>sp|Q14766|LTBP1_HUMAN Latent-transforming growth factor beta-binding protein 1	1	File22374_Scan3302	controllerType=0 controllerNumber=1 scan=3302	9.6989
	1	K.KPSYHGYNQMM[+15.995]E.C	600		M[+16]	750.809	2	1500.61	1500.62	0	-9.1		Specific	167.79	167.79	70.04	3.16	184	>sp|Q14766|LTBP1_HUMAN Latent-transforming growth factor beta-binding protein 1	1	File22374_Scan3284	controllerType=0 controllerNumber=1 scan=3284	9.6574
	1	K.KPSYHGYNQM[+15.995]ME.C	600		M[+16]	500.877	3	1500.62	1500.62	0	-6.2		Specific	182.61	182.61	6.61	2.69	184	>sp|Q14766|LTBP1_HUMAN Latent-transforming growth factor beta-binding protein 1	1	File22374_Scan3255	controllerType=0 controllerNumber=1 scan=3255	9.592
	1	K.KPSYHGYNQM[+15.995]ME.C	600		M[+16]	500.876	3	1500.61	1500.62	0	-6.9		Specific	196.02	196.02	6.97	2.7	184	>sp|Q14766|LTBP1_HUMAN Latent-transforming growth factor beta-binding protein 1	1	File22374_Scan3357	controllerType=0 controllerNumber=1 scan=3357	9.8254
	1	K.KPSYHGYNQMMEC[+57.021]LPGYK.R	600		C[+57]	551.495	4	2202.96	2202.98	0	-9.4		Specific	248.57	248.57	248.57	2.61	184	>sp|Q14766|LTBP1_HUMAN Latent-transforming growth factor beta-binding protein 1	1	File22374_Scan4893	controllerType=0 controllerNumber=1 scan=4893	13.214
	1	K.KPSYHGYNQMMEC[+57.021]LPGYK.R	600		C[+57]	551.497	4	2202.97	2202.98	0	-4.9		Specific	375.77	359.72	359.72	4.41	184	>sp|Q14766|LTBP1_HUMAN Latent-transforming growth factor beta-binding protein 1	1	File22374_Scan4656	controllerType=0 controllerNumber=1 scan=4656	12.6944
	1	K.KPSYHGYNQMMEC[+57.021]LPGYK.R	600		C[+57]	551.497	4	2202.97	2202.98	0	-4.3		Specific	387.32	373.75	373.75	4.9	184	>sp|Q14766|LTBP1_HUMAN Latent-transforming growth factor beta-binding protein 1	1	File22374_Scan4709	controllerType=0 controllerNumber=1 scan=4709	12.8121
	1	K.KPSYHGYNQMMEC[+57.021]LPGYK.R	600		C[+57]	734.994	3	2202.97	2202.98	0	-4.9		Specific	511.99	482.03	482.03	6.87	184	>sp|Q14766|LTBP1_HUMAN Latent-transforming growth factor beta-binding protein 1	1	File22374_Scan4732	controllerType=0 controllerNumber=1 scan=4732	12.8619
	1	K.KPSYHGYNQMMEC[+57.021]LPGYK.R	600		C[+57]	734.994	3	2202.97	2202.98	0	-5		Specific	530.53	516.8	516.8	7.15	184	>sp|Q14766|LTBP1_HUMAN Latent-transforming growth factor beta-binding protein 1	1	File22374_Scan4678	controllerType=0 controllerNumber=1 scan=4678	12.7438
	1	K.KPSYHGYNQM[+15.995]MEC[+57.021]LPGYK.R	600		C[+57], M[+16]	555.497	4	2218.97	2218.97	0	-2.8		Specific	27.17	27.17	4.15	1.53	184	>sp|Q14766|LTBP1_HUMAN Latent-transforming growth factor beta-binding protein 1	1	File22374_Scan4624	controllerType=0 controllerNumber=1 scan=4624	12.6245
	1	K.KPSYHGYNQM[+15.995]MEC[+57.021]LPGYK.R	600		C[+57], M[+16]	555.495	4	2218.96	2218.97	0	-5.7		Specific	128.37	128.37	9.23	1.87	184	>sp|Q14766|LTBP1_HUMAN Latent-transforming growth factor beta-binding protein 1	1	File22374_Scan4659	controllerType=0 controllerNumber=1 scan=4659	12.7003
	1	K.KPSYHGYNQM[+15.995]MEC[+57.021]LPGYK.R	600		C[+57], M[+16]	555.495	4	2218.96	2218.97	0	-6.1		Specific	279.68	279.68	21.56	2.84	184	>sp|Q14766|LTBP1_HUMAN Latent-transforming growth factor beta-binding protein 1	1	File22374_Scan4710	controllerType=0 controllerNumber=1 scan=4710	12.8134
	1	K.KPSYHGYNQMM[+15.995]EC[+57.021]LPGYK.R	600		C[+57], M[+16]	555.496	4	2218.96	2218.97	0	-4.1		Specific	388.62	381.37	37.93	5.22	184	>sp|Q14766|LTBP1_HUMAN Latent-transforming growth factor beta-binding protein 1	1	File22374_Scan4000	controllerType=0 controllerNumber=1 scan=4000	11.2652
	1	K.KPSYHGYNQMMEC[+57.021]LPGYKR.V	600		C[+57]	590.521	4	2359.06	2359.08	0	-6.1		Specific	531.93	531.93	531.93	7.23	184	>sp|Q14766|LTBP1_HUMAN Latent-transforming growth factor beta-binding protein 1	1	File22374_Scan4294	controllerType=0 controllerNumber=1 scan=4294	11.9072
	1	K.RVN[+1767.619]NTFC[+57.021]QDINE.C	618	HexNAc(4)Hex(4)NeuGc(1)	C[+57], N[+1768]	1093.1	3	3277.28	3277.29	0	-2.9		Specific	73.6	73.6	56.58	2.84	184	>sp|Q14766|LTBP1_HUMAN Latent-transforming growth factor beta-binding protein 1	1	File22374_Scan3602	controllerType=0 controllerNumber=1 scan=3602	10.373
	1	K.RVN[+1971.719]NTFC[+57.021]QDINE.C	618	HexNAc(5)Hex(5)Fuc(1)	C[+57], N[+1972]	1161.13	3	3481.37	3481.39	0	-8.1		Specific	96.44	96.44	56.58	3.91	184	>sp|Q14766|LTBP1_HUMAN Latent-transforming growth factor beta-binding protein 1	1	File22374_Scan3546	controllerType=0 controllerNumber=1 scan=3546	10.2485
	1	K.RVN[+203.079]NTFC[+57.021]QDINE.C	618	HexNAc(1)	C[+57], N[+203]	856.877	2	1712.75	1712.75	0	-4.2		Specific	162.97	162.97	18.13	2.66	184	>sp|Q14766|LTBP1_HUMAN Latent-transforming growth factor beta-binding protein 1	1	File22374_Scan3793	controllerType=0 controllerNumber=1 scan=3793	10.8056
	1	K.RVN[+1403.507]NTFC[+57.021]QDINE.C	618	HexNAc(3)Hex(4)Fuc(1)	C[+57], N[+1404]	971.725	3	2913.16	2913.18	0	-7.3		Specific	183.03	183.03	57.78	4.58	184	>sp|Q14766|LTBP1_HUMAN Latent-transforming growth factor beta-binding protein 1	1	File22374_Scan3598	controllerType=0 controllerNumber=1 scan=3598	10.3643
	1	K.RVN[+1955.724]NTFC[+57.021]QDINE.C	618	HexNAc(5)Hex(4)Fuc(2)	C[+57], N[+1956]	1155.8	3	3465.38	3465.4	0	-4.9		Specific	197.58	197.58	45.68	4.59	184	>sp|Q14766|LTBP1_HUMAN Latent-transforming growth factor beta-binding protein 1	1	File22374_Scan3510	controllerType=0 controllerNumber=1 scan=3510	10.1674
	1	K.RVN[+1809.666]NTFC[+57.021]QDINE.C	618	HexNAc(5)Hex(4)Fuc(1)	C[+57], N[+1810]	1107.11	3	3319.32	3319.34	0	-7.3		Specific	229.06	229.06	53.03	4.56	184	>sp|Q14766|LTBP1_HUMAN Latent-transforming growth factor beta-binding protein 1	1	File22374_Scan3528	controllerType=0 controllerNumber=1 scan=3528	10.2065
	1	K.RVN[+1809.666]NTFC[+57.021]QDINE.C	618	HexNAc(5)Hex(4)Fuc(1)	C[+57], N[+1810]	1107.11	3	3319.32	3319.34	0	-6.1		Specific	241.14	241.14	56.58	4.79	184	>sp|Q14766|LTBP1_HUMAN Latent-transforming growth factor beta-binding protein 1	1	File22374_Scan3588	controllerType=0 controllerNumber=1 scan=3588	10.3419
	1	K.RVN[+1606.587]NTFC[+57.021]QDINE.C	618	HexNAc(4)Hex(4)Fuc(1)	C[+57], N[+1607]	1039.42	3	3116.24	3116.26	0	-7.5		Specific	247.74	247.74	46.42	4.79	184	>sp|Q14766|LTBP1_HUMAN Latent-transforming growth factor beta-binding protein 1	1	File22374_Scan3542	controllerType=0 controllerNumber=1 scan=3542	10.2382
	1	K.RVN[+1647.613]NTFC[+57.021]QDINE.C	618	HexNAc(5)Hex(3)Fuc(1)	C[+57], N[+1648]	1053.09	3	3157.27	3157.29	0	-6.6		Specific	254.71	254.71	49.04	5.02	184	>sp|Q14766|LTBP1_HUMAN Latent-transforming growth factor beta-binding protein 1	1	File22374_Scan3567	controllerType=0 controllerNumber=1 scan=3567	10.2967
	1	K.RVN[+1768.640]NTFC[+57.021]QDINE.C	618	HexNAc(4)Hex(5)Fuc(1)	C[+57], N[+1769]	1093.44	3	3278.29	3278.31	0	-6.6		Specific	275.21	275.21	49.82	5.02	184	>sp|Q14766|LTBP1_HUMAN Latent-transforming growth factor beta-binding protein 1	1	File22374_Scan3519	controllerType=0 controllerNumber=1 scan=3519	10.1855
	1	K.RVN[+1647.613]NTFC[+57.021]QDINE.C	618	HexNAc(5)Hex(3)Fuc(1)	C[+57], N[+1648]	1053.1	3	3157.27	3157.29	0	-4.4		Specific	275.7	275.7	56.58	5.02	184	>sp|Q14766|LTBP1_HUMAN Latent-transforming growth factor beta-binding protein 1	1	File22374_Scan3621	controllerType=0 controllerNumber=1 scan=3621	10.4154
	1	K.RVN[+1606.587]NTFC[+57.021]QDINE.C	618	HexNAc(4)Hex(4)Fuc(1)	C[+57], N[+1607]	1039.42	3	3116.24	3116.26	0	-6.5		Specific	318.52	318.52	55.64	5.27	184	>sp|Q14766|LTBP1_HUMAN Latent-transforming growth factor beta-binding protein 1	1	File22374_Scan3596	controllerType=0 controllerNumber=1 scan=3596	10.36
	1	K.RVN[+1444.534]NTFC[+57.021]QDINE.C	618	HexNAc(4)Hex(3)Fuc(1)	C[+57], N[+1445]	985.403	3	2954.19	2954.21	0	-5.4		Specific	358.09	358.09	50.83	5.66	184	>sp|Q14766|LTBP1_HUMAN Latent-transforming growth factor beta-binding protein 1	1	File22374_Scan3576	controllerType=0 controllerNumber=1 scan=3576	10.317
	1	K.RVNNT[+349.137]FC[+57.021]QDINE.C	618	HexNAc(1)Fuc(1)	C[+57], T[+349]	929.904	2	1858.8	1858.81	0	-6.2		Specific	365.19	365.19	18.33	5.84	184	>sp|Q14766|LTBP1_HUMAN Latent-transforming growth factor beta-binding protein 1	1	File22374_Scan3818	controllerType=0 controllerNumber=1 scan=3818	10.8642
	1	K.RVN[+349.137]NTFC[+57.021]QDINE.C	618	HexNAc(1)Fuc(1)	C[+57], N[+349]	929.903	2	1858.8	1858.81	0	-7.4		Specific	439.05	439.05	42.18	7.02	184	>sp|Q14766|LTBP1_HUMAN Latent-transforming growth factor beta-binding protein 1	1	File22374_Scan3765	controllerType=0 controllerNumber=1 scan=3765	10.7443
	1	R.VN[+1929.672]NTFC[+57.021]QDINE.C	619	HexNAc(4)Hex(5)NeuGc(1)	C[+57], N[+1930]	1095.08	3	3283.23	3283.25	0	-6.2		Specific	29.99	28.65	20	2.09	184	>sp|Q14766|LTBP1_HUMAN Latent-transforming growth factor beta-binding protein 1	1	File22374_Scan2754	controllerType=0 controllerNumber=1 scan=2754	8.4194
	1	R.VN[+1606.587]NTFC[+57.021]QDINE.C	619	HexNAc(4)Hex(4)Fuc(1)	C[+57], N[+1607]	987.385	3	2960.14	2960.16	0	-7.1		Specific	60.04	52.75	11.13	2.26	184	>sp|Q14766|LTBP1_HUMAN Latent-transforming growth factor beta-binding protein 1	1	File22374_Scan4232	controllerType=0 controllerNumber=1 scan=4232	11.772
	1	R.VN[+1768.640]NTFC[+57.021]QDINE.C	619	HexNAc(4)Hex(5)Fuc(1)	C[+57], N[+1769]	1041.4	3	3122.2	3122.21	0	-5.4		Specific	239.82	212.02	73.99	4.51	184	>sp|Q14766|LTBP1_HUMAN Latent-transforming growth factor beta-binding protein 1	1	File22374_Scan4209	controllerType=0 controllerNumber=1 scan=4209	11.7203
	1	R.VN[+1054.370]NTFC[+57.021]QDINEC[+57.021]QLQGVC[+57.021]PNGE.C	619	HexNAc(2)Hex(4)	C[+57]*3, N[+1054]	1217.48	3	3650.43	3650.46	0	-6.3		Specific	29.99	7.38	7.38	1.88	184	>sp|Q14766|LTBP1_HUMAN Latent-transforming growth factor beta-binding protein 1	1	File22374_Scan3182	controllerType=0 controllerNumber=1 scan=3182	9.4227
	1	R.VN[+1419.502]NTFC[+57.021]QDINEC[+57.021]QLQGVC[+57.021]PNGE.C	619	HexNAc(3)Hex(5)	C[+57]*3, N[+1420]	1004.9	4	4016.58	4015.59	1	-2		Specific	29.99	6.11	6.11	1.52	184	>sp|Q14766|LTBP1_HUMAN Latent-transforming growth factor beta-binding protein 1	1	File22374_Scan5880	controllerType=0 controllerNumber=1 scan=5880	15.4644
	1	E.C[+57.021]QLQGVC[+57.021]PNGE.C	630		C[+57]*2	631.265	2	1261.52	1261.53	0	-5.2		Specific	421.29	347.3	347.3	4.55	184	>sp|Q14766|LTBP1_HUMAN Latent-transforming growth factor beta-binding protein 1	1	File22374_Scan3870	controllerType=0 controllerNumber=1 scan=3870	10.9784
	1	E.C[+57.021]QLQGVC[+57.021]PN[+15.995]GEC[+57.021]LNT[+203.079]MGSYR.C	630	HexNAc(1)	C[+57]*3, N[+16], T[+203]	855.021	3	2563.05	2563.07	0	-7.7		Specific	88.23	88.23	8	1.72	184	>sp|Q14766|LTBP1_HUMAN Latent-transforming growth factor beta-binding protein 1	1	File22374_Scan3921	controllerType=0 controllerNumber=1 scan=3921	11.0948
	1	E.C[+57.021]QLQGVC[+57.021]PN[+15.995]GEC[+57.021]LNT[+203.079]MGSYR.C	630	HexNAc(1)	C[+57]*3, N[+16], T[+203]	855.023	3	2563.05	2563.07	0	-5.6		Specific	119.72	119.72	8	1.72	184	>sp|Q14766|LTBP1_HUMAN Latent-transforming growth factor beta-binding protein 1	1	File22374_Scan3867	controllerType=0 controllerNumber=1 scan=3867	10.9719
	1	E.C[+57.021]QLQGVC[+57.021]PNGEC[+57.021]LNT[+162.053]M[+15.995]GSYR.C	630	Hex(1)	C[+57]*3, M[+16], T[+162]	841.347	3	2522.03	2522.04	0	-6.3		Specific	403.28	403.28	4.4	6.67	184	>sp|Q14766|LTBP1_HUMAN Latent-transforming growth factor beta-binding protein 1	1	File22374_Scan4465	controllerType=0 controllerNumber=1 scan=4465	12.2798
	1	E.C[+57.021]LNTMGSYR.C	641		C[+57]	551.241	2	1101.47	1101.48	0	-6.7		Specific	475.24	475.24	475.24	4.67	184	>sp|Q14766|LTBP1_HUMAN Latent-transforming growth factor beta-binding protein 1	1	File22374_Scan3353	controllerType=0 controllerNumber=1 scan=3353	9.8168
	1	E.C[+57.021]LNTMGS[+162.053]YR.C	641	Hex(1)	C[+57], S[+162]	632.267	2	1263.53	1263.53	0	-6.5		Specific	329.15	329.15	19.12	2.82	184	>sp|Q14766|LTBP1_HUMAN Latent-transforming growth factor beta-binding protein 1	1	File22374_Scan3254	controllerType=0 controllerNumber=1 scan=3254	9.5901
	1	E.C[+57.021]LNTMGS[+162.053]YR.C	641	Hex(1)	C[+57], S[+162]	632.267	2	1263.53	1263.53	0	-6.2		Specific	520.41	520.41	49.14	5.54	184	>sp|Q14766|LTBP1_HUMAN Latent-transforming growth factor beta-binding protein 1	1	File22374_Scan3200	controllerType=0 controllerNumber=1 scan=3200	9.4658
	1	E.C[+57.021]LN[+15.995]TMGS[+162.053]YR.C	641	Hex(1)	C[+57], N[+16], S[+162]	640.263	2	1279.52	1279.53	0	-7.7		Specific	370.11	370.11	17.3	3.79	184	>sp|Q14766|LTBP1_HUMAN Latent-transforming growth factor beta-binding protein 1	1	File22374_Scan3120	controllerType=0 controllerNumber=1 scan=3120	9.2801
	1	E.C[+57.021]LNT[+162.053]M[+15.995]GSYR.C	641	Hex(1)	C[+57], M[+16], T[+162]	640.265	2	1279.52	1279.53	0	-5.8		Specific	274.66	274.66	6	2.28	184	>sp|Q14766|LTBP1_HUMAN Latent-transforming growth factor beta-binding protein 1	1	File22374_Scan3196	controllerType=0 controllerNumber=1 scan=3196	9.4553
	1	K.IGFGPDPTFSSC[+57.021]VPD.P	654		C[+57]	798.352	2	1595.7	1595.7	0	-4.6		Specific	263.07	263.07	263.07	3.17	184	>sp|Q14766|LTBP1_HUMAN Latent-transforming growth factor beta-binding protein 1	1	File22374_Scan7151	controllerType=0 controllerNumber=1 scan=7151	18.4103
	1	K.IGFGPDPTFSSC[+57.021]VPD.P	654		C[+57]	798.351	2	1595.69	1595.7	0	-6.2		Specific	393.55	393.55	393.55	5.61	184	>sp|Q14766|LTBP1_HUMAN Latent-transforming growth factor beta-binding protein 1	1	File22374_Scan7100	controllerType=0 controllerNumber=1 scan=7100	18.2898
	1	K.IGFGPDPTFSSC[+57.021]VPDPPVISE.E	654		C[+57]	1109.52	2	2218.03	2218.04	0	-3.6		Specific	242.62	242.62	242.62	4.31	184	>sp|Q14766|LTBP1_HUMAN Latent-transforming growth factor beta-binding protein 1	1	File22374_Scan8021	controllerType=0 controllerNumber=1 scan=8021	20.4576
	1	K.IGFGPDPTFSSC[+57.021]VPDPPVISE.E	654		C[+57]	740.015	3	2218.03	2218.04	0	-3.6		Specific	251.48	251.48	251.48	2.99	184	>sp|Q14766|LTBP1_HUMAN Latent-transforming growth factor beta-binding protein 1	1	File22374_Scan7914	controllerType=0 controllerNumber=1 scan=7914	20.2051
	1	K.IGFGPDPTFSSC[+57.021]VPDPPVISE.E	654		C[+57]	1109.52	2	2218.03	2218.04	0	-3.3		Specific	350.39	350.39	350.39	5.18	184	>sp|Q14766|LTBP1_HUMAN Latent-transforming growth factor beta-binding protein 1	1	File22374_Scan7916	controllerType=0 controllerNumber=1 scan=7916	20.2095
	1	K.IGFGPDPTFSSC[+57.021]VPDPPVISE.E	654		C[+57]	1109.52	2	2218.03	2218.04	0	-5.4		Specific	481.25	481.25	481.25	6.84	184	>sp|Q14766|LTBP1_HUMAN Latent-transforming growth factor beta-binding protein 1	1	File22374_Scan7966	controllerType=0 controllerNumber=1 scan=7966	20.3277
	1	K.IGFGPDPTFSSC[+57.021]VPDPPVISE.E	654		C[+57]	740.013	3	2218.03	2218.04	0	-5.4		Specific	510.86	510.86	510.86	6.84	184	>sp|Q14766|LTBP1_HUMAN Latent-transforming growth factor beta-binding protein 1	1	File22374_Scan7967	controllerType=0 controllerNumber=1 scan=7967	20.3296
	1	K.IGFGPDPTFS[+146.058]SC[+57.021]VPDPPVISE.E	654	Fuc(1)	C[+57], S[+146]	1182.55	2	2364.09	2364.1	0	-1		Specific	301.45	301.45	0	3.46	184	>sp|Q14766|LTBP1_HUMAN Latent-transforming growth factor beta-binding protein 1	1	File22374_Scan7946	controllerType=0 controllerNumber=1 scan=7946	20.2802
	1	K.IGFGPD[+15.995]PTFSS[+802.286]C[+57.021]VPDPPVISE.E	654	HexNAc(1)Hex(1)Fuc(1)NeuAc(1)	C[+57], D[+16], S[+802]	1012.78	3	3036.31	3036.32	0	-1.2		Specific	7.48	7.48	0	1.83	184	>sp|Q14766|LTBP1_HUMAN Latent-transforming growth factor beta-binding protein 1	1	File22374_Scan5745	controllerType=0 controllerNumber=1 scan=5745	15.1512
	1	K.IGFGPDPTFSSC[+57.021]VPDPPVISEE.K	654		C[+57]	783.029	3	2347.07	2347.08	0	-2.7		Specific	86.37	86.37	86.37	1.83	184	>sp|Q14766|LTBP1_HUMAN Latent-transforming growth factor beta-binding protein 1	1	File22374_Scan8145	controllerType=0 controllerNumber=1 scan=8145	20.7502
	1	K.IGFGPDPTFSSC[+57.021]VPDPPVISEE.K	654		C[+57]	1174.04	2	2347.07	2347.08	0	-4.2		Specific	146.16	146.16	146.16	2.74	184	>sp|Q14766|LTBP1_HUMAN Latent-transforming growth factor beta-binding protein 1	1	File22374_Scan8131	controllerType=0 controllerNumber=1 scan=8131	20.7178
	1	K.IGFGPDPTFSSC[+57.021]VPDPPVISEE.K	654		C[+57]	1174.04	2	2347.07	2347.08	0	-3.7		Specific	164.89	164.89	164.89	3.04	184	>sp|Q14766|LTBP1_HUMAN Latent-transforming growth factor beta-binding protein 1	1	File22374_Scan8186	controllerType=0 controllerNumber=1 scan=8186	20.8483
	1	K.IGFGPDPTFSSC[+57.021]VPDPPVISEE.K	654		C[+57]	1174.04	2	2347.07	2347.08	0	-4.4		Specific	166.05	166.05	166.05	3.04	184	>sp|Q14766|LTBP1_HUMAN Latent-transforming growth factor beta-binding protein 1	1	File22374_Scan7859	controllerType=0 controllerNumber=1 scan=7859	20.0747
	1	K.IGFGPDPTFSSC[+57.021]VPDPPVISEE.K	654		C[+57]	783.028	3	2347.07	2347.08	0	-5.1		Specific	204.85	204.85	204.85	2.51	184	>sp|Q14766|LTBP1_HUMAN Latent-transforming growth factor beta-binding protein 1	1	File22374_Scan7868	controllerType=0 controllerNumber=1 scan=7868	20.0967
	1	K.IGFGPDPTFSSC[+57.021]VPDPPVISEE.K	654		C[+57]	1174.04	2	2347.07	2347.08	0	-5.2		Specific	285.69	285.69	285.69	4.54	184	>sp|Q14766|LTBP1_HUMAN Latent-transforming growth factor beta-binding protein 1	1	File22374_Scan8076	controllerType=0 controllerNumber=1 scan=8076	20.5876
	1	K.IGFGPDPTFSSC[+57.021]VPDPPVISEE.K	654		C[+57]	783.027	3	2347.07	2347.08	0	-5.8		Specific	309.13	309.13	309.13	3.46	184	>sp|Q14766|LTBP1_HUMAN Latent-transforming growth factor beta-binding protein 1	1	File22374_Scan8089	controllerType=0 controllerNumber=1 scan=8089	20.618
	1	K.IGFGPDPTFSSC[+57.021]VPDPPVISEE.K	654		C[+57]	1174.04	2	2347.07	2347.08	0	-4.4		Specific	401.34	401.34	401.34	6.54	184	>sp|Q14766|LTBP1_HUMAN Latent-transforming growth factor beta-binding protein 1	1	File22374_Scan8020	controllerType=0 controllerNumber=1 scan=8020	20.4554
	1	K.IGFGPDPTFSSC[+57.021]VPDPPVISEE.K	654		C[+57]	783.028	3	2347.07	2347.08	0	-4.5		Specific	404.41	404.41	404.41	6.54	184	>sp|Q14766|LTBP1_HUMAN Latent-transforming growth factor beta-binding protein 1	1	File22374_Scan8031	controllerType=0 controllerNumber=1 scan=8031	20.4813
	1	K.IGFGPDPTFSSC[+57.021]VPDPPVISEE.K	654		C[+57]	1174.04	2	2347.07	2347.08	0	-4.4		Specific	492.18	492.18	492.18	6.84	184	>sp|Q14766|LTBP1_HUMAN Latent-transforming growth factor beta-binding protein 1	1	File22374_Scan7910	controllerType=0 controllerNumber=1 scan=7910	20.1964
	1	K.IGFGPDPTFSSC[+57.021]VPDPPVISEE.K	654		C[+57]	1174.04	2	2347.07	2347.08	0	-5.2		Specific	518.93	518.93	518.93	6.84	184	>sp|Q14766|LTBP1_HUMAN Latent-transforming growth factor beta-binding protein 1	1	File22374_Scan7965	controllerType=0 controllerNumber=1 scan=7965	20.3255
	1	K.IGFGPDPTFSSC[+57.021]VPDPPVISEE.K	654		C[+57]	783.028	3	2347.07	2347.08	0	-4.8		Specific	522.45	522.45	522.45	7.12	184	>sp|Q14766|LTBP1_HUMAN Latent-transforming growth factor beta-binding protein 1	1	File22374_Scan7921	controllerType=0 controllerNumber=1 scan=7921	20.2223
	1	K.IGFGPDPTFSSC[+57.021]VPDPPVISEE.K	654		C[+57]	783.028	3	2347.07	2347.08	0	-5.1		Specific	537.49	537.49	537.49	7.12	184	>sp|Q14766|LTBP1_HUMAN Latent-transforming growth factor beta-binding protein 1	1	File22374_Scan7976	controllerType=0 controllerNumber=1 scan=7976	20.3512
	1	K.IGFGPDPTFSSC[+57.021]VPDPPVISEEK.G	654		C[+57]	825.726	3	2475.16	2475.17	0	-4.7		Specific	67.43	67.43	67.43	2.02	184	>sp|Q14766|LTBP1_HUMAN Latent-transforming growth factor beta-binding protein 1	1	File22374_Scan7334	controllerType=0 controllerNumber=1 scan=7334	18.8385
	1	K.IGFGPDPTFSSC[+57.021]VPDPPVISEEK.G	654		C[+57]	825.725	3	2475.16	2475.17	0	-5.6		Specific	258.41	258.41	258.41	4.64	184	>sp|Q14766|LTBP1_HUMAN Latent-transforming growth factor beta-binding protein 1	1	File22374_Scan7254	controllerType=0 controllerNumber=1 scan=7254	18.6513
	1	K.IGFGPDPTFSSC[+57.021]VPDPPVISEEK.G	654		C[+57]	825.725	3	2475.16	2475.17	0	-5.3		Specific	477.94	477.94	477.94	6.91	184	>sp|Q14766|LTBP1_HUMAN Latent-transforming growth factor beta-binding protein 1	1	File22374_Scan7179	controllerType=0 controllerNumber=1 scan=7179	18.4751
	1	K.IGFGPDPTFSSC[+57.021]VPDPPVISEEK.G	654		C[+57]	825.725	3	2475.16	2475.17	0	-5.3		Specific	509.15	509.15	509.15	6.93	184	>sp|Q14766|LTBP1_HUMAN Latent-transforming growth factor beta-binding protein 1	1	File22374_Scan7108	controllerType=0 controllerNumber=1 scan=7108	18.3091
	1	K.IGFGPDPTFSSC[+57.021]VPDPPVISEEK.G	654		C[+57]	825.726	3	2475.16	2475.17	0	-4.6		Specific	545.49	545.49	545.49	7.21	184	>sp|Q14766|LTBP1_HUMAN Latent-transforming growth factor beta-binding protein 1	1	File22374_Scan7052	controllerType=0 controllerNumber=1 scan=7052	18.179
	1	K.IGFGPDPTFSSC[+57.021]VPDPPVISEEK.G	654		C[+57]	1238.09	2	2475.16	2475.17	0	-4.4		Specific	552.24	552.24	552.24	7.21	184	>sp|Q14766|LTBP1_HUMAN Latent-transforming growth factor beta-binding protein 1	1	File22374_Scan6958	controllerType=0 controllerNumber=1 scan=6958	17.9655
	1	K.IGFGPDPTFSSC[+57.021]VPDPPVISEEK.G	654		C[+57]	825.725	3	2475.16	2475.17	0	-6.2		Specific	559.15	559.15	559.15	7.21	184	>sp|Q14766|LTBP1_HUMAN Latent-transforming growth factor beta-binding protein 1	1	File22374_Scan6999	controllerType=0 controllerNumber=1 scan=6999	18.0577
	1	K.IGFGPDPTFSSC[+57.021]VPDPPVISEEK.G	654		C[+57]	825.726	3	2475.16	2475.17	0	-4.9		Specific	562.66	562.66	562.66	7.93	184	>sp|Q14766|LTBP1_HUMAN Latent-transforming growth factor beta-binding protein 1	1	File22374_Scan6944	controllerType=0 controllerNumber=1 scan=6944	17.934
	1	K.IGFGPDPTFSSC[+57.021]VPDPPVISEEK.G	654		C[+57]	1238.09	2	2475.16	2475.17	0	-4.4		Specific	608.3	608.3	608.3	8.93	184	>sp|Q14766|LTBP1_HUMAN Latent-transforming growth factor beta-binding protein 1	1	File22374_Scan7064	controllerType=0 controllerNumber=1 scan=7064	18.2061
	1	K.IGFGPDPTFSSC[+57.021]VPDPPVISEEK.G	654		C[+57]	1238.08	2	2475.16	2475.17	0	-5.4		Specific	667.27	667.27	667.27	9.93	184	>sp|Q14766|LTBP1_HUMAN Latent-transforming growth factor beta-binding protein 1	1	File22374_Scan7010	controllerType=0 controllerNumber=1 scan=7010	18.0817
	1	D.PTFSSC[+57.021]VPDPPVISEE.K	660		C[+57]	880.9	2	1760.79	1760.8	0	-6.4		Specific	314.02	314.02	314.02	3.87	184	>sp|Q14766|LTBP1_HUMAN Latent-transforming growth factor beta-binding protein 1	1	File22374_Scan6563	controllerType=0 controllerNumber=1 scan=6563	17.0541
	1	E.KC[+57.021]PLPGTAAFK.E	716		C[+57]	595.32	2	1189.63	1189.64	0	-6		Specific	450.13	318.07	318.07	5.81	184	>sp|Q14766|LTBP1_HUMAN Latent-transforming growth factor beta-binding protein 1	1	File22374_Scan3504	controllerType=0 controllerNumber=1 scan=3504	10.1553
	1	E.KC[+57.021]PLPGTAAFK.E	716		C[+57]	595.32	2	1189.63	1189.64	0	-6.6		Specific	504.18	343.94	343.94	6.08	184	>sp|Q14766|LTBP1_HUMAN Latent-transforming growth factor beta-binding protein 1	1	File22374_Scan3445	controllerType=0 controllerNumber=1 scan=3445	10.0286
	1	E.KC[+57.021]PLPGTAAFK.E	716		C[+57]	595.32	2	1189.63	1189.64	0	-6.4		Specific	548.05	343.98	343.98	6.36	184	>sp|Q14766|LTBP1_HUMAN Latent-transforming growth factor beta-binding protein 1	1	File22374_Scan3395	controllerType=0 controllerNumber=1 scan=3395	9.9127
	1	E.KC[+57.021]PLPGTAAFKE.I	716		C[+57]	440.229	3	1318.67	1318.68	0	-6.9		Specific	161.61	161.61	161.61	2.17	184	>sp|Q14766|LTBP1_HUMAN Latent-transforming growth factor beta-binding protein 1	1	File22374_Scan3878	controllerType=0 controllerNumber=1 scan=3878	10.9958
	1	E.KC[+57.021]PLPGTAAFKE.I	716		C[+57]	659.841	2	1318.67	1318.68	0	-6.1		Specific	201.67	201.67	201.67	3.17	184	>sp|Q14766|LTBP1_HUMAN Latent-transforming growth factor beta-binding protein 1	1	File22374_Scan3819	controllerType=0 controllerNumber=1 scan=3819	10.8664
	1	E.KC[+57.021]PLPGTAAFKE.I	716		C[+57]	440.229	3	1318.67	1318.68	0	-6.9		Specific	270.28	270.28	270.28	3.69	184	>sp|Q14766|LTBP1_HUMAN Latent-transforming growth factor beta-binding protein 1	1	File22374_Scan3701	controllerType=0 controllerNumber=1 scan=3701	10.6039
	1	E.KC[+57.021]PLPGTAAFKE.I	716		C[+57]	440.229	3	1318.67	1318.68	0	-7		Specific	270.97	270.97	270.97	3.38	184	>sp|Q14766|LTBP1_HUMAN Latent-transforming growth factor beta-binding protein 1	1	File22374_Scan3755	controllerType=0 controllerNumber=1 scan=3755	10.7227
	1	E.KC[+57.021]PLPGTAAFKE.I	716		C[+57]	440.23	3	1318.67	1318.68	0	-6.2		Specific	321.27	296.05	296.05	3.51	184	>sp|Q14766|LTBP1_HUMAN Latent-transforming growth factor beta-binding protein 1	1	File22374_Scan3808	controllerType=0 controllerNumber=1 scan=3808	10.8405
	1	E.KC[+57.021]PLPGTAAFKE.I	716		C[+57]	440.229	3	1318.67	1318.68	0	-6.3		Specific	372.96	297.98	297.98	4.01	184	>sp|Q14766|LTBP1_HUMAN Latent-transforming growth factor beta-binding protein 1	1	File22374_Scan3653	controllerType=0 controllerNumber=1 scan=3653	10.4964
	1	E.KC[+57.021]PLPGTAAFKE.I	716		C[+57]	659.841	2	1318.67	1318.68	0	-6.4		Specific	498.84	370.35	370.35	6.16	184	>sp|Q14766|LTBP1_HUMAN Latent-transforming growth factor beta-binding protein 1	1	File22374_Scan3711	controllerType=0 controllerNumber=1 scan=3711	10.6263
	1	E.KC[+57.021]PLPGTAAFKE.I	716		C[+57]	659.84	2	1318.67	1318.68	0	-7.3		Specific	520.36	334.64	334.64	6.2	184	>sp|Q14766|LTBP1_HUMAN Latent-transforming growth factor beta-binding protein 1	1	File22374_Scan3663	controllerType=0 controllerNumber=1 scan=3663	10.5193
	1	E.KC[+57.021]PLPGTAAFKE.I	716		C[+57]	659.841	2	1318.67	1318.68	0	-6		Specific	526.65	400.61	400.61	7.5	184	>sp|Q14766|LTBP1_HUMAN Latent-transforming growth factor beta-binding protein 1	1	File22374_Scan3763	controllerType=0 controllerNumber=1 scan=3763	10.7399
	1	K.C[+57.021]PLPGTAAFK.E	717		C[+57]	531.273	2	1061.54	1061.54	0	-6.7		Specific	485.66	369.73	369.73	6.18	184	>sp|Q14766|LTBP1_HUMAN Latent-transforming growth factor beta-binding protein 1	1	File22374_Scan4401	controllerType=0 controllerNumber=1 scan=4401	12.1387
	1	K.C[+57.021]PLPGTAAFK.E	717		C[+57]	531.273	2	1061.54	1061.54	0	-6.5		Specific	503.54	378.74	378.74	7.23	184	>sp|Q14766|LTBP1_HUMAN Latent-transforming growth factor beta-binding protein 1	1	File22374_Scan4293	controllerType=0 controllerNumber=1 scan=4293	11.906
	1	K.C[+57.021]PLPGTAAFK.E	717		C[+57]	531.273	2	1061.54	1061.54	0	-6.3		Specific	517.8	358.55	358.55	6.18	184	>sp|Q14766|LTBP1_HUMAN Latent-transforming growth factor beta-binding protein 1	1	File22374_Scan4346	controllerType=0 controllerNumber=1 scan=4346	12.0178
	1	K.C[+57.021]PLPGTAAFKE.I	717		C[+57]	595.793	2	1190.58	1190.59	0	-6.8		Specific	357.13	293.78	293.78	3.75	184	>sp|Q14766|LTBP1_HUMAN Latent-transforming growth factor beta-binding protein 1	1	File22374_Scan4795	controllerType=0 controllerNumber=1 scan=4795	12.9989
	1	K.C[+57.021]PLPGTAAFKE.I	717		C[+57]	595.794	2	1190.58	1190.59	0	-5.3		Specific	407.12	316.36	316.36	4.3	184	>sp|Q14766|LTBP1_HUMAN Latent-transforming growth factor beta-binding protein 1	1	File22374_Scan4715	controllerType=0 controllerNumber=1 scan=4715	12.8242
	1	K.C[+57.021]PLPGTAAFKE.I	717		C[+57]	595.793	2	1190.58	1190.59	0	-6.8		Specific	418.28	330.94	330.94	4.55	184	>sp|Q14766|LTBP1_HUMAN Latent-transforming growth factor beta-binding protein 1	1	File22374_Scan4635	controllerType=0 controllerNumber=1 scan=4635	12.6484
	1	K.C[+57.021]PLPGTAAFKE.I	717		C[+57]	595.794	2	1190.58	1190.59	0	-5.6		Specific	452.32	323.99	323.99	4.57	184	>sp|Q14766|LTBP1_HUMAN Latent-transforming growth factor beta-binding protein 1	1	File22374_Scan4655	controllerType=0 controllerNumber=1 scan=4655	12.6932
	1	K.C[+57.021]PLPGTAAFKE.I	717		C[+57]	595.794	2	1190.58	1190.59	0	-5.4		Specific	481.03	312.27	312.27	4.6	184	>sp|Q14766|LTBP1_HUMAN Latent-transforming growth factor beta-binding protein 1	1	File22374_Scan4599	controllerType=0 controllerNumber=1 scan=4599	12.5715
	1	K.C[+57.021]PLPGTAAFKE.I	717		C[+57]	595.794	2	1190.58	1190.59	0	-6		Specific	487.24	284.58	284.58	4.34	184	>sp|Q14766|LTBP1_HUMAN Latent-transforming growth factor beta-binding protein 1	1	File22374_Scan4491	controllerType=0 controllerNumber=1 scan=4491	12.3346
	1	K.C[+57.021]PLPGTAAFKE.I	717		C[+57]	595.794	2	1190.58	1190.59	0	-5.9		Specific	531.67	330.39	330.39	6.21	184	>sp|Q14766|LTBP1_HUMAN Latent-transforming growth factor beta-binding protein 1	1	File22374_Scan4545	controllerType=0 controllerNumber=1 scan=4545	12.4517
	1	K.EIC[+57.021]PGGMGYTVSGVHR.R	727		C[+57]	573.933	3	1719.79	1719.79	0	-4.7		Specific	257.73	257.73	257.73	2.87	184	>sp|Q14766|LTBP1_HUMAN Latent-transforming growth factor beta-binding protein 1	1	File22374_Scan4471	controllerType=0 controllerNumber=1 scan=4471	12.2919
	1	K.EIC[+57.021]PGGMGYTVSGVHR.R	727		C[+57]	573.933	3	1719.78	1719.79	0	-5.5		Specific	556.69	526.3	526.3	7.28	184	>sp|Q14766|LTBP1_HUMAN Latent-transforming growth factor beta-binding protein 1	1	File22374_Scan4302	controllerType=0 controllerNumber=1 scan=4302	11.9246
	1	K.EIC[+57.021]PGGMGYTVSGVHR.R	727		C[+57]	860.394	2	1719.78	1719.79	0	-7.2		Specific	629.48	611.94	611.94	8.9	184	>sp|Q14766|LTBP1_HUMAN Latent-transforming growth factor beta-binding protein 1	1	File22374_Scan4262	controllerType=0 controllerNumber=1 scan=4262	11.8389
	1	K.EIC[+57.021]PGGMGYTVSGVHR.R	727		C[+57]	573.933	3	1719.78	1719.79	0	-5.4		Specific	652.54	567.06	567.06	10	184	>sp|Q14766|LTBP1_HUMAN Latent-transforming growth factor beta-binding protein 1	1	File22374_Scan4413	controllerType=0 controllerNumber=1 scan=4413	12.1655
	1	K.EIC[+57.021]PGGMGYTVSGVHR.R	727		C[+57]	573.933	3	1719.78	1719.79	0	-6.2		Specific	655.06	570.95	570.95	10	184	>sp|Q14766|LTBP1_HUMAN Latent-transforming growth factor beta-binding protein 1	1	File22374_Scan4358	controllerType=0 controllerNumber=1 scan=4358	12.0434
	1	K.EIC[+57.021]PGGMGYTVSGVHR.R	727		C[+57]	573.933	3	1719.78	1719.79	0	-5.5		Specific	677.84	513.16	513.16	10	184	>sp|Q14766|LTBP1_HUMAN Latent-transforming growth factor beta-binding protein 1	1	File22374_Scan4249	controllerType=0 controllerNumber=1 scan=4249	11.8106
	1	K.EIC[+57.021]PGGM[+15.995]GYTVSGVHR.R	727		C[+57], M[+16]	579.264	3	1735.78	1735.79	0	-6.8		Specific	396.84	396.84	396.84	5.25	184	>sp|Q14766|LTBP1_HUMAN Latent-transforming growth factor beta-binding protein 1	1	File22374_Scan4141	controllerType=0 controllerNumber=1 scan=4141	11.5707
	1	K.EIC[+57.021]PGGM[+15.995]GYTVSGVHR.R	727		C[+57], M[+16]	579.263	3	1735.77	1735.79	0	-8.2		Specific	480.39	480.39	480.39	5.91	184	>sp|Q14766|LTBP1_HUMAN Latent-transforming growth factor beta-binding protein 1	1	File22374_Scan4199	controllerType=0 controllerNumber=1 scan=4199	11.6979
	1	K.EIC[+57.021]PGGM[+15.995]GYTVSGVHR.R	727		C[+57], M[+16]	579.263	3	1735.78	1735.79	0	-7.9		Specific	530.56	530.56	530.56	7.28	184	>sp|Q14766|LTBP1_HUMAN Latent-transforming growth factor beta-binding protein 1	1	File22374_Scan4272	controllerType=0 controllerNumber=1 scan=4272	11.861
	1	K.EIC[+57.021]PGGM[+15.995]GYTVSGVHR.R	727		C[+57], M[+16]	579.264	3	1735.78	1735.79	0	-7.3		Specific	627.43	592.43	592.43	9	184	>sp|Q14766|LTBP1_HUMAN Latent-transforming growth factor beta-binding protein 1	1	File22374_Scan3645	controllerType=0 controllerNumber=1 scan=3645	10.4735
	1	E.IC[+57.021]PGGMGYTVSGVHR.R	728		C[+57]	530.919	3	1590.74	1590.75	0	-5.2		Specific	177.21	177.21	177.21	2.5	184	>sp|Q14766|LTBP1_HUMAN Latent-transforming growth factor beta-binding protein 1	1	File22374_Scan4401	controllerType=0 controllerNumber=1 scan=4401	12.1387
	1	E.IC[+57.021]PGGMGYTVSGVHR.R	728		C[+57]	530.919	3	1590.74	1590.75	0	-5.3		Specific	405.78	405.78	405.78	5.72	184	>sp|Q14766|LTBP1_HUMAN Latent-transforming growth factor beta-binding protein 1	1	File22374_Scan4277	controllerType=0 controllerNumber=1 scan=4277	11.8705
	1	E.IC[+57.021]PGGMGYTVSGVHR.R	728		C[+57]	530.919	3	1590.74	1590.75	0	-5.8		Specific	471.39	471.39	471.39	7.08	184	>sp|Q14766|LTBP1_HUMAN Latent-transforming growth factor beta-binding protein 1	1	File22374_Scan4150	controllerType=0 controllerNumber=1 scan=4150	11.5914
	1	E.IC[+57.021]PGGMGYTVSGVHR.R	728		C[+57]	530.919	3	1590.74	1590.75	0	-6.4		Specific	479.62	479.62	479.62	7.08	184	>sp|Q14766|LTBP1_HUMAN Latent-transforming growth factor beta-binding protein 1	1	File22374_Scan4096	controllerType=0 controllerNumber=1 scan=4096	11.4729
	1	E.IC[+57.021]PGGMGYTVSGVHR.R	728		C[+57]	530.919	3	1590.74	1590.75	0	-6.1		Specific	486.01	486.01	486.01	7.1	184	>sp|Q14766|LTBP1_HUMAN Latent-transforming growth factor beta-binding protein 1	1	File22374_Scan4208	controllerType=0 controllerNumber=1 scan=4208	11.7181
	1	E.IC[+57.021]PGGMGYTVSGVHR.R	728		C[+57]	795.875	2	1590.74	1590.75	0	-6.1		Specific	499.61	499.61	499.61	7.01	184	>sp|Q14766|LTBP1_HUMAN Latent-transforming growth factor beta-binding protein 1	1	File22374_Scan3995	controllerType=0 controllerNumber=1 scan=3995	11.2542
	1	E.IC[+57.021]PGGMGYTVSGVHR.R	728		C[+57]	795.875	2	1590.74	1590.75	0	-6.1		Specific	536.27	536.27	536.27	7.29	184	>sp|Q14766|LTBP1_HUMAN Latent-transforming growth factor beta-binding protein 1	1	File22374_Scan3943	controllerType=0 controllerNumber=1 scan=3943	11.1403
	1	E.IC[+57.021]PGGMGYTVSGVHR.R	728		C[+57]	530.918	3	1590.74	1590.75	0	-6.7		Specific	587.4	587.4	587.4	8.11	184	>sp|Q14766|LTBP1_HUMAN Latent-transforming growth factor beta-binding protein 1	1	File22374_Scan3983	controllerType=0 controllerNumber=1 scan=3983	11.23
	1	E.IC[+57.021]PGGMGYTVSGVHR.R	728		C[+57]	530.919	3	1590.74	1590.75	0	-6.5		Specific	601.12	601.12	601.12	9.11	184	>sp|Q14766|LTBP1_HUMAN Latent-transforming growth factor beta-binding protein 1	1	File22374_Scan4042	controllerType=0 controllerNumber=1 scan=4042	11.3538
	1	E.IC[+57.021]PGGMGYTVSGVHR.R	728		C[+57]	530.918	3	1590.74	1590.75	0	-7.8		Specific	630.42	630.42	630.42	9.11	184	>sp|Q14766|LTBP1_HUMAN Latent-transforming growth factor beta-binding protein 1	1	File22374_Scan3930	controllerType=0 controllerNumber=1 scan=3930	11.1152
	1	E.IC[+57.021]PGGM[+15.995]GYTVSGVHR.R	728		C[+57], M[+16]	536.251	3	1606.74	1606.75	0	-5.7		Specific	374.6	374.6	374.6	5.36	184	>sp|Q14766|LTBP1_HUMAN Latent-transforming growth factor beta-binding protein 1	1	File22374_Scan4027	controllerType=0 controllerNumber=1 scan=4027	11.3244
	1	E.IC[+57.021]PGGM[+15.995]GYTVSGVHR.R	728		C[+57], M[+16]	536.25	3	1606.73	1606.75	0	-7.7		Specific	470.79	470.79	470.79	7.08	184	>sp|Q14766|LTBP1_HUMAN Latent-transforming growth factor beta-binding protein 1	1	File22374_Scan3809	controllerType=0 controllerNumber=1 scan=3809	10.8424
	1	E.IC[+57.021]PGGM[+15.995]GYTVSGVHR.R	728		C[+57], M[+16]	536.25	3	1606.74	1606.75	0	-6.6		Specific	475.52	475.52	475.52	7.08	184	>sp|Q14766|LTBP1_HUMAN Latent-transforming growth factor beta-binding protein 1	1	File22374_Scan3351	controllerType=0 controllerNumber=1 scan=3351	9.8125
	1	E.IC[+57.021]PGGM[+15.995]GYTVSGVHR.R	728		C[+57], M[+16]	536.25	3	1606.74	1606.75	0	-6.5		Specific	480.41	480.41	480.41	7.1	184	>sp|Q14766|LTBP1_HUMAN Latent-transforming growth factor beta-binding protein 1	1	File22374_Scan3863	controllerType=0 controllerNumber=1 scan=3863	10.9634
	1	E.IC[+57.021]PGGM[+15.995]GYTVSGVHR.R	728		C[+57], M[+16]	536.25	3	1606.73	1606.75	0	-7.3		Specific	482.53	482.53	482.53	7.1	184	>sp|Q14766|LTBP1_HUMAN Latent-transforming growth factor beta-binding protein 1	1	File22374_Scan3917	controllerType=0 controllerNumber=1 scan=3917	11.0861
	1	E.IC[+57.021]PGGM[+15.995]GYTVSGVHR.R	728		C[+57], M[+16]	536.25	3	1606.74	1606.75	0	-6.8		Specific	548.48	548.48	548.48	7.38	184	>sp|Q14766|LTBP1_HUMAN Latent-transforming growth factor beta-binding protein 1	1	File22374_Scan3298	controllerType=0 controllerNumber=1 scan=3298	9.6904
	1	E.IC[+57.021]PGGM[+15.995]GYTVSGVHR.R	728		C[+57], M[+16]	536.25	3	1606.73	1606.75	0	-7.3		Specific	575.9	575.9	575.9	8.11	184	>sp|Q14766|LTBP1_HUMAN Latent-transforming growth factor beta-binding protein 1	1	File22374_Scan3972	controllerType=0 controllerNumber=1 scan=3972	11.2049
	1	E.IC[+57.021]PGGMGYTVSGVHRR.R	728		C[+57]	582.953	3	1746.84	1746.85	0	-4.7		Specific	204.25	204.25	204.25	2.86	184	>sp|Q14766|LTBP1_HUMAN Latent-transforming growth factor beta-binding protein 1	1	File22374_Scan3310	controllerType=0 controllerNumber=1 scan=3310	9.7169
	1	E.IC[+57.021]PGGMGYTVSGVHRR.R	728		C[+57]	437.465	4	1746.84	1746.85	0	-7.6		Specific	520.45	520.45	520.45	7.28	184	>sp|Q14766|LTBP1_HUMAN Latent-transforming growth factor beta-binding protein 1	1	File22374_Scan3288	controllerType=0 controllerNumber=1 scan=3288	9.667
	1	K.EEPVEALTFSR.E	778			639.319	2	1277.63	1277.64	0	-5.1		Specific	467.67	326.34	326.34	5.91	184	>sp|Q14766|LTBP1_HUMAN Latent-transforming growth factor beta-binding protein 1	1	File22374_Scan5435	controllerType=0 controllerNumber=1 scan=5435	14.4385
	1	K.EEPVEALTFSR.E	778			639.319	2	1277.63	1277.64	0	-5.2		Specific	523.28	298.79	298.79	5.96	184	>sp|Q14766|LTBP1_HUMAN Latent-transforming growth factor beta-binding protein 1	1	File22374_Scan5382	controllerType=0 controllerNumber=1 scan=5382	14.3162
	1	K.EIPSLDQE.K	807			465.722	2	930.437	930.442	0	-4.4		Specific	193.74	193.74	193.74	1.56	184	>sp|Q14766|LTBP1_HUMAN Latent-transforming growth factor beta-binding protein 1	1	File22374_Scan4967	controllerType=0 controllerNumber=1 scan=4967	13.3804
	1	K.EIPSLDQE.K	807			465.721	2	930.435	930.442	0	-6.8		Specific	327.4	153.81	153.81	2.09	184	>sp|Q14766|LTBP1_HUMAN Latent-transforming growth factor beta-binding protein 1	1	File22374_Scan4849	controllerType=0 controllerNumber=1 scan=4849	13.1178
	1	K.EIPSLDQE.K	807			465.722	2	930.436	930.442	0	-5.6		Specific	327.54	298.5	298.5	2.58	184	>sp|Q14766|LTBP1_HUMAN Latent-transforming growth factor beta-binding protein 1	1	File22374_Scan4907	controllerType=0 controllerNumber=1 scan=4907	13.2461
	2	D.PN[+2215.825]VT[+349.137]C[+57.021]E.N	841	HexNAc(7)Hex(4)Fuc(1),HexNAc(1)Fuc(1)	C[+57], N[+2216], T[+349]	1095.42	3	3284.24	3284.26	0	-6.9		Specific	29.99	16.5	16.5	1.51	9	>Reverse >sp|Q14766|LTBP1_HUMAN Latent-transforming growth factor beta-binding protein 1	2	File22374_Scan2739	controllerType=0 controllerNumber=1 scan=2739	8.3822
	1	E.KT[+162.053]S[+203.079]PPVPVEVAPE.A	844	Hex(1),HexNAc(1)	S[+203], T[+162]	857.93	2	1714.85	1714.86	0	-6		Specific	267.58	245.32	0	3.7	184	>sp|Q14766|LTBP1_HUMAN Latent-transforming growth factor beta-binding protein 1	1	File22374_Scan4233	controllerType=0 controllerNumber=1 scan=4233	11.7742
	1	K.T[+162.053]S[+203.079]PPVPVEVAPE.A	845	Hex(1),HexNAc(1)	S[+203], T[+162]	793.882	2	1586.76	1586.77	0	-7.7		Specific	289.13	289.13	0	5.02	184	>sp|Q14766|LTBP1_HUMAN Latent-transforming growth factor beta-binding protein 1	1	File22374_Scan5199	controllerType=0 controllerNumber=1 scan=5199	13.8942
	1	K.TSPPVPVEVAPEASTSSASQVIAPTQVTE.I	845			960.483	3	2879.43	2879.45	0	-5.9		Specific	259.61	259.61	259.61	4.12	184	>sp|Q14766|LTBP1_HUMAN Latent-transforming growth factor beta-binding protein 1	1	File22374_Scan6642	controllerType=0 controllerNumber=1 scan=6642	17.2377
	1	E.INEC[+57.021]TVNPDIC[+57.021]GAGHC[+57.021]INLPVR.Y	874		C[+57]*3	628.044	4	2509.15	2509.17	0	-8.3		Specific	123.22	123.22	123.22	1.84	184	>sp|Q14766|LTBP1_HUMAN Latent-transforming growth factor beta-binding protein 1	1	File22374_Scan5439	controllerType=0 controllerNumber=1 scan=5439	14.4472
	1	E.INEC[+57.021]TVNPDIC[+57.021]GAGHC[+57.021]INLPVR.Y	874		C[+57]*3	628.045	4	2509.16	2509.17	0	-6		Specific	623.71	623.71	623.71	8.92	184	>sp|Q14766|LTBP1_HUMAN Latent-transforming growth factor beta-binding protein 1	1	File22374_Scan5381	controllerType=0 controllerNumber=1 scan=5381	14.315
	1	E.INEC[+57.021]TVNPDIC[+57.021]GAGHC[+57.021]INLPVR.Y	874		C[+57]*3	1255.09	2	2509.16	2509.17	0	-4.4		Specific	737.83	737.83	737.83	10.83	184	>sp|Q14766|LTBP1_HUMAN Latent-transforming growth factor beta-binding protein 1	1	File22374_Scan5340	controllerType=0 controllerNumber=1 scan=5340	14.219
	1	E.INEC[+57.021]TVNPDIC[+57.021]GAGHC[+57.021]INLPVR.Y	874		C[+57]*3	837.059	3	2509.16	2509.17	0	-5.1		Specific	797.1	797.1	797.1	11.92	184	>sp|Q14766|LTBP1_HUMAN Latent-transforming growth factor beta-binding protein 1	1	File22374_Scan5316	controllerType=0 controllerNumber=1 scan=5316	14.1631
	1	E.INEC[+57.021]TVNPDIC[+57.021]GAGHC[+57.021]INLPVR.Y	874		C[+57]*3	628.046	4	2509.16	2509.17	0	-4.9		Specific	800.18	800.18	800.18	12.92	184	>sp|Q14766|LTBP1_HUMAN Latent-transforming growth factor beta-binding protein 1	1	File22374_Scan5327	controllerType=0 controllerNumber=1 scan=5327	14.1893
	1	E.INEC[+57.021]TVNPDIC[+57.021]GAGHC[+57.021]INLPVR.Y	874		C[+57]*3	837.059	3	2509.16	2509.17	0	-4.5		Specific	818	818	818	12.92	184	>sp|Q14766|LTBP1_HUMAN Latent-transforming growth factor beta-binding protein 1	1	File22374_Scan5369	controllerType=0 controllerNumber=1 scan=5369	14.2877
	1	E.INEC[+57.021]TVNPDIC[+57.021]GAGHC[+57.021]INLPVR.Y	874		C[+57]*3	837.059	3	2509.16	2509.17	0	-5.2		Specific	828.93	828.93	828.93	12.92	184	>sp|Q14766|LTBP1_HUMAN Latent-transforming growth factor beta-binding protein 1	1	File22374_Scan5424	controllerType=0 controllerNumber=1 scan=5424	14.4141
	1	E.INEC[+57.021]TVNPDIC[+57.021]GAGHC[+57.021]INLPVR.Y	874		C[+57]*3	837.057	3	2509.16	2509.17	0	-6.7		Specific	838.35	838.35	838.35	12.92	184	>sp|Q14766|LTBP1_HUMAN Latent-transforming growth factor beta-binding protein 1	1	File22374_Scan5479	controllerType=0 controllerNumber=1 scan=5479	14.5405
	1	E.INEC[+57.021]TVNPDIC[+57.021]GAGHC[+57.021]IN[+15.995]LPVR.Y	874		C[+57]*3, N[+16]	842.39	3	2525.16	2525.17	0	-4.9		Specific	533.09	533.09	353.65	7.2	184	>sp|Q14766|LTBP1_HUMAN Latent-transforming growth factor beta-binding protein 1	1	File22374_Scan5394	controllerType=0 controllerNumber=1 scan=5394	14.3441
	1	E.INEC[+57.021]TVNPDIC[+57.021]GAGHC[+57.021]IN[+15.995]LPVR.Y	874		C[+57]*3, N[+16]	842.387	3	2525.15	2525.17	0	-9.1		Specific	753.34	753.34	373.91	11.92	184	>sp|Q14766|LTBP1_HUMAN Latent-transforming growth factor beta-binding protein 1	1	File22374_Scan5338	controllerType=0 controllerNumber=1 scan=5338	14.2146
	1	E.C[+57.021]TVNPDIC[+57.021]GAGHC[+57.021]INLPVR.Y	877		C[+57]*3	718.336	3	2152.99	2153	0	-5.8		Specific	96.49	96.49	96.49	1.72	184	>sp|Q14766|LTBP1_HUMAN Latent-transforming growth factor beta-binding protein 1	1	File22374_Scan5029	controllerType=0 controllerNumber=1 scan=5029	13.5196
	1	E.C[+57.021]TVNPDIC[+57.021]GAGHC[+57.021]INLPVR.Y	877		C[+57]*3	718.336	3	2152.99	2153	0	-4.8		Specific	600.21	600.21	600.21	8.97	184	>sp|Q14766|LTBP1_HUMAN Latent-transforming growth factor beta-binding protein 1	1	File22374_Scan5418	controllerType=0 controllerNumber=1 scan=5418	14.3992
	1	E.C[+57.021]TVNPDIC[+57.021]GAGHC[+57.021]INLPVR.Y	877		C[+57]*3	1077	2	2152.99	2153	0	-5.4		Specific	608.08	608.08	608.08	8.87	184	>sp|Q14766|LTBP1_HUMAN Latent-transforming growth factor beta-binding protein 1	1	File22374_Scan5091	controllerType=0 controllerNumber=1 scan=5091	13.6525
	1	E.C[+57.021]TVNPDIC[+57.021]GAGHC[+57.021]INLPVR.Y	877		C[+57]*3	539.003	4	2152.99	2153	0	-6.7		Specific	707.68	707.68	707.68	10.97	184	>sp|Q14766|LTBP1_HUMAN Latent-transforming growth factor beta-binding protein 1	1	File22374_Scan5048	controllerType=0 controllerNumber=1 scan=5048	13.5564
	1	E.C[+57.021]TVNPDIC[+57.021]GAGHC[+57.021]INLPVR.Y	877		C[+57]*3	718.337	3	2152.99	2153	0	-4.6		Specific	721.53	721.53	721.53	10.97	184	>sp|Q14766|LTBP1_HUMAN Latent-transforming growth factor beta-binding protein 1	1	File22374_Scan5303	controllerType=0 controllerNumber=1 scan=5303	14.1342
	1	E.C[+57.021]TVNPDIC[+57.021]GAGHC[+57.021]INLPVR.Y	877		C[+57]*3	718.337	3	2153	2153	0	-4.3		Specific	752.44	752.44	752.44	11.97	184	>sp|Q14766|LTBP1_HUMAN Latent-transforming growth factor beta-binding protein 1	1	File22374_Scan5248	controllerType=0 controllerNumber=1 scan=5248	14.0053
	1	E.C[+57.021]TVNPDIC[+57.021]GAGHC[+57.021]INLPVR.Y	877		C[+57]*3	718.336	3	2152.99	2153	0	-5.5		Specific	781.18	781.18	781.18	11.97	184	>sp|Q14766|LTBP1_HUMAN Latent-transforming growth factor beta-binding protein 1	1	File22374_Scan5193	controllerType=0 controllerNumber=1 scan=5193	13.8815
	1	E.C[+57.021]TVNPDIC[+57.021]GAGHC[+57.021]INLPVR.Y	877		C[+57]*3	718.336	3	2152.99	2153	0	-5.8		Specific	803.48	803.48	803.48	12.97	184	>sp|Q14766|LTBP1_HUMAN Latent-transforming growth factor beta-binding protein 1	1	File22374_Scan5030	controllerType=0 controllerNumber=1 scan=5030	13.5208
	1	E.C[+57.021]TVNPDIC[+57.021]GAGHC[+57.021]INLPVR.Y	877		C[+57]*3	718.336	3	2152.99	2153	0	-5.3		Specific	810.63	810.63	810.63	12.97	184	>sp|Q14766|LTBP1_HUMAN Latent-transforming growth factor beta-binding protein 1	1	File22374_Scan5083	controllerType=0 controllerNumber=1 scan=5083	13.6363
	1	E.C[+57.021]TVNPDIC[+57.021]GAGHC[+57.021]INLPVR.Y	877		C[+57]*3	718.337	3	2153	2153	0	-4.4		Specific	814.96	814.96	814.96	12.97	184	>sp|Q14766|LTBP1_HUMAN Latent-transforming growth factor beta-binding protein 1	1	File22374_Scan5140	controllerType=0 controllerNumber=1 scan=5140	13.7621
	1	E.C[+57.021]TVNPDIC[+57.021]GAGHC[+57.021]INLPVR.Y	877		C[+57]*3	1077	2	2152.99	2153	0	-5.5		Specific	840.16	840.16	840.16	12.87	184	>sp|Q14766|LTBP1_HUMAN Latent-transforming growth factor beta-binding protein 1	1	File22374_Scan5033	controllerType=0 controllerNumber=1 scan=5033	13.5264
	1	E.C[+57.021]TVNPDIC[+57.021]GAGHC[+57.021]IN[+15.995]LPVR.Y	877		C[+57]*3, N[+16]	723.666	3	2168.98	2169	0	-7		Specific	797.17	797.17	334.07	11.97	184	>sp|Q14766|LTBP1_HUMAN Latent-transforming growth factor beta-binding protein 1	1	File22374_Scan5047	controllerType=0 controllerNumber=1 scan=5047	13.5549
	1	R.YTC[+57.021]IC[+57.021]YE.G	896		C[+57]*2	504.691	2	1008.37	1008.38	0	-5.3		Specific	324.12	324.12	324.12	2.31	184	>sp|Q14766|LTBP1_HUMAN Latent-transforming growth factor beta-binding protein 1	1	File22374_Scan4577	controllerType=0 controllerNumber=1 scan=4577	12.524
	1	R.YTC[+57.021]IC[+57.021]YE.G	896		C[+57]*2	504.691	2	1008.37	1008.38	0	-6.1		Specific	324.57	324.57	324.57	2.56	184	>sp|Q14766|LTBP1_HUMAN Latent-transforming growth factor beta-binding protein 1	1	File22374_Scan4636	controllerType=0 controllerNumber=1 scan=4636	12.6506
	1	R.YTC[+57.021]IC[+57.021]YE.G	896		C[+57]*2	504.691	2	1008.37	1008.38	0	-6.1		Specific	329.67	329.67	329.67	2.56	184	>sp|Q14766|LTBP1_HUMAN Latent-transforming growth factor beta-binding protein 1	1	File22374_Scan4522	controllerType=0 controllerNumber=1 scan=4522	12.4032
	1	R.YTC[+57.021]IC[+57.021]YE.G	896		C[+57]*2	504.691	2	1008.37	1008.38	0	-5.9		Specific	333.14	333.14	333.14	2.56	184	>sp|Q14766|LTBP1_HUMAN Latent-transforming growth factor beta-binding protein 1	1	File22374_Scan4469	controllerType=0 controllerNumber=1 scan=4469	12.2889
	1	R.YTC[+57.021]IC[+57.021]YEGYR.F	896		C[+57]*2	692.782	2	1384.56	1384.57	0	-6.2		Specific	419.01	330.16	330.16	4.3	184	>sp|Q14766|LTBP1_HUMAN Latent-transforming growth factor beta-binding protein 1	1	File22374_Scan4382	controllerType=0 controllerNumber=1 scan=4382	12.0945
	1	E.GSFLC[+57.021]IC[+57.021]PAGFM[+15.995]ASEE.G	936		C[+57]*2, M[+16]	896.368	2	1791.73	1791.74	0	-5.7		Specific	25.69	25.69	25.69	1.55	184	>sp|Q14766|LTBP1_HUMAN Latent-transforming growth factor beta-binding protein 1	1	File22374_Scan8229	controllerType=0 controllerNumber=1 scan=8229	20.95
	1	E.GSFLC[+57.021]IC[+57.021]PAGFM[+15.995]AS[+203.079]EE.G	936	HexNAc(1)	C[+57]*2, M[+16], S[+203]	997.906	2	1994.81	1994.82	0	-6.2		Specific	169.12	169.12	98.66	2.16	184	>sp|Q14766|LTBP1_HUMAN Latent-transforming growth factor beta-binding protein 1	1	File22374_Scan6034	controllerType=0 controllerNumber=1 scan=6034	15.8238
	1	E.GSFLC[+57.021]IC[+57.021]PAGFM[+15.995]AS[+162.053]EE.G	936	Hex(1)	C[+57]*2, M[+16], S[+162]	977.403	2	1953.8	1953.79	0	3.3		Specific	245.59	245.59	84.63	1.6	184	>sp|Q14766|LTBP1_HUMAN Latent-transforming growth factor beta-binding protein 1	1	File22374_Scan7782	controllerType=0 controllerNumber=1 scan=7782	19.8928
	1	E.GSFLC[+57.021]IC[+57.021]PAGFM[+15.995]AS[+162.053]EE.G	936	Hex(1)	C[+57]*2, M[+16], S[+162]	977.392	2	1953.78	1953.79	0	-8		Specific	289.35	258.24	66.91	3.57	184	>sp|Q14766|LTBP1_HUMAN Latent-transforming growth factor beta-binding protein 1	1	File22374_Scan7036	controllerType=0 controllerNumber=1 scan=7036	18.1404
	1	E.C[+57.021]LRPDVC[+57.021]GE.G	961		C[+57]*2	553.238	2	1105.47	1105.48	0	-6.3		Specific	519.15	453.42	453.42	6.35	184	>sp|Q14766|LTBP1_HUMAN Latent-transforming growth factor beta-binding protein 1	1	File22374_Scan3161	controllerType=0 controllerNumber=1 scan=3161	9.3736
	1	E.C[+57.021]LRPDVC[+57.021]GEGHC[+57.021]VNTVGAFR.C	961		C[+57]*3	576.763	4	2304.03	2304.04	0	-6.2		Specific	549.29	549.29	549.29	7.33	184	>sp|Q14766|LTBP1_HUMAN Latent-transforming growth factor beta-binding protein 1	1	File22374_Scan4106	controllerType=0 controllerNumber=1 scan=4106	11.4951
	1	E.GHC[+57.021]VNTVGAFR.C	970		C[+57]	406.53	3	1217.58	1217.58	0	-6.5		Specific	344.27	344.27	344.27	5.58	184	>sp|Q14766|LTBP1_HUMAN Latent-transforming growth factor beta-binding protein 1	1	File22374_Scan2988	controllerType=0 controllerNumber=1 scan=2988	8.9763
	1	E.GHC[+57.021]VNTVGAFR.C	970		C[+57]	406.529	3	1217.57	1217.58	0	-8.8		Specific	356.81	356.81	356.81	5.58	184	>sp|Q14766|LTBP1_HUMAN Latent-transforming growth factor beta-binding protein 1	1	File22374_Scan2896	controllerType=0 controllerNumber=1 scan=2896	8.753
	1	E.GHC[+57.021]VNTVGAFR.C	970		C[+57]	406.53	3	1217.58	1217.58	0	-6.6		Specific	357.42	357.42	357.42	4.49	184	>sp|Q14766|LTBP1_HUMAN Latent-transforming growth factor beta-binding protein 1	1	File22374_Scan3075	controllerType=0 controllerNumber=1 scan=3075	9.1779
	1	E.GHC[+57.021]VNTVGAFR.C	970		C[+57]	406.53	3	1217.58	1217.58	0	-7.1		Specific	368.95	368.95	368.95	5.76	184	>sp|Q14766|LTBP1_HUMAN Latent-transforming growth factor beta-binding protein 1	1	File22374_Scan2749	controllerType=0 controllerNumber=1 scan=2749	8.4066
	1	E.GHC[+57.021]VNTVGAFR.C	970		C[+57]	406.53	3	1217.58	1217.58	0	-7.3		Specific	370.27	370.27	370.27	5.76	184	>sp|Q14766|LTBP1_HUMAN Latent-transforming growth factor beta-binding protein 1	1	File22374_Scan2798	controllerType=0 controllerNumber=1 scan=2798	8.5238
	1	E.GHC[+57.021]VNTVGAFR.C	970		C[+57]	406.53	3	1217.57	1217.58	0	-7.9		Specific	383.17	383.17	383.17	6.82	184	>sp|Q14766|LTBP1_HUMAN Latent-transforming growth factor beta-binding protein 1	1	File22374_Scan2938	controllerType=0 controllerNumber=1 scan=2938	8.8615
	1	E.GHC[+57.021]VNTVGAFR.C	970		C[+57]	406.53	3	1217.58	1217.58	0	-6.4		Specific	402.64	402.64	402.64	6.94	184	>sp|Q14766|LTBP1_HUMAN Latent-transforming growth factor beta-binding protein 1	1	File22374_Scan2844	controllerType=0 controllerNumber=1 scan=2844	8.6319
	1	E.GHC[+57.021]VNTVGAFR.C	970		C[+57]	406.53	3	1217.58	1217.58	0	-6.7		Specific	406.02	406.02	406.02	6.94	184	>sp|Q14766|LTBP1_HUMAN Latent-transforming growth factor beta-binding protein 1	1	File22374_Scan2669	controllerType=0 controllerNumber=1 scan=2669	8.2024
	1	E.GHC[+57.021]VNTVGAFR.C	970		C[+57]	406.53	3	1217.58	1217.58	0	-6.9		Specific	418.57	418.57	418.57	6.94	184	>sp|Q14766|LTBP1_HUMAN Latent-transforming growth factor beta-binding protein 1	1	File22374_Scan2710	controllerType=0 controllerNumber=1 scan=2710	8.3024
	1	E.GHC[+57.021]VNTVGAFR.C	970		C[+57]	609.292	2	1217.58	1217.58	0	-6.5		Specific	483.49	483.49	483.49	7.14	184	>sp|Q14766|LTBP1_HUMAN Latent-transforming growth factor beta-binding protein 1	1	File22374_Scan2756	controllerType=0 controllerNumber=1 scan=2756	8.4249
	1	E.GHC[+57.021]VNTVGAFR.C	970		C[+57]	609.292	2	1217.58	1217.58	0	-6.7		Specific	498.94	498.94	498.94	7.14	184	>sp|Q14766|LTBP1_HUMAN Latent-transforming growth factor beta-binding protein 1	1	File22374_Scan2716	controllerType=0 controllerNumber=1 scan=2716	8.3183
	1	E.GHC[+57.021]VNTVGAFR.C	970		C[+57]	609.292	2	1217.58	1217.58	0	-6.6		Specific	510.15	510.15	510.15	7.14	184	>sp|Q14766|LTBP1_HUMAN Latent-transforming growth factor beta-binding protein 1	1	File22374_Scan2673	controllerType=0 controllerNumber=1 scan=2673	8.2127
	1	E.GHC[+57.021]VNTVGAFR.C	970		C[+57]	609.291	2	1217.58	1217.58	0	-7.7		Specific	511.92	511.92	511.92	7.14	184	>sp|Q14766|LTBP1_HUMAN Latent-transforming growth factor beta-binding protein 1	1	File22374_Scan2802	controllerType=0 controllerNumber=1 scan=2802	8.5337
	1	E.GHC[+57.021]VN[+15.995]TVGAFR.C	970		C[+57], N[+16]	411.861	3	1233.57	1233.58	0	-7.6		Specific	353.16	353.16	353.16	5.58	184	>sp|Q14766|LTBP1_HUMAN Latent-transforming growth factor beta-binding protein 1	1	File22374_Scan2729	controllerType=0 controllerNumber=1 scan=2729	8.3544
	1	E.GHC[+57.021]VN[+15.995]TVGAFR.C	970		C[+57], N[+16]	411.861	3	1233.57	1233.58	0	-7.5		Specific	371.8	371.8	371.8	5.74	184	>sp|Q14766|LTBP1_HUMAN Latent-transforming growth factor beta-binding protein 1	1	File22374_Scan2686	controllerType=0 controllerNumber=1 scan=2686	8.2438
	1	E.GHC[+57.021]VN[+15.995]TVGAFR.C	970		C[+57], N[+16]	617.289	2	1233.57	1233.58	0	-7.3		Specific	380.27	380.27	380.27	6.73	184	>sp|Q14766|LTBP1_HUMAN Latent-transforming growth factor beta-binding protein 1	1	File22374_Scan2665	controllerType=0 controllerNumber=1 scan=2665	8.1842
	1	E.GHC[+57.021]VN[+15.995]TVGAFR.C	970		C[+57], N[+16]	617.29	2	1233.57	1233.58	0	-6.1		Specific	431.67	431.67	431.67	6.84	184	>sp|Q14766|LTBP1_HUMAN Latent-transforming growth factor beta-binding protein 1	1	File22374_Scan2706	controllerType=0 controllerNumber=1 scan=2706	8.2922
	1	R.C[+57.021]EYC[+57.021]DSGYR.M	981		C[+57]*2	605.217	2	1209.43	1209.43	0	-3		Specific	313.57	313.57	313.57	3.3	184	>sp|Q14766|LTBP1_HUMAN Latent-transforming growth factor beta-binding protein 1	1	File22374_Scan2848	controllerType=0 controllerNumber=1 scan=2848	8.6405
	1	R.C[+57.021]EYC[+57.021]DSGYR.M	981		C[+57]*2	605.214	2	1209.42	1209.43	0	-7.6		Specific	422.05	422.05	422.05	6.13	184	>sp|Q14766|LTBP1_HUMAN Latent-transforming growth factor beta-binding protein 1	1	File22374_Scan2723	controllerType=0 controllerNumber=1 scan=2723	8.34
	1	R.C[+57.021]EYC[+57.021]DSGYR.M	981		C[+57]*2	605.216	2	1209.42	1209.43	0	-4.6		Specific	456.25	456.25	456.25	6.4	184	>sp|Q14766|LTBP1_HUMAN Latent-transforming growth factor beta-binding protein 1	1	File22374_Scan2767	controllerType=0 controllerNumber=1 scan=2767	8.4505
	1	R.C[+57.021]EYC[+57.021]DSGYR.M	981		C[+57]*2	605.215	2	1209.42	1209.43	0	-6.5		Specific	470.09	436.42	436.42	6.4	184	>sp|Q14766|LTBP1_HUMAN Latent-transforming growth factor beta-binding protein 1	1	File22374_Scan2639	controllerType=0 controllerNumber=1 scan=2639	8.1162
	1	R.C[+57.021]EYC[+57.021]DSGYR.M	981		C[+57]*2	605.214	2	1209.42	1209.43	0	-7.8		Specific	475.57	425.51	425.51	6.4	184	>sp|Q14766|LTBP1_HUMAN Latent-transforming growth factor beta-binding protein 1	1	File22374_Scan2676	controllerType=0 controllerNumber=1 scan=2676	8.2204
	1	R.C[+57.021]EYC[+57.021]DSGYR.M	981		C[+57]*2	605.214	2	1209.42	1209.43	0	-6.9		Specific	482.24	382.35	382.35	5.34	184	>sp|Q14766|LTBP1_HUMAN Latent-transforming growth factor beta-binding protein 1	1	File22374_Scan2607	controllerType=0 controllerNumber=1 scan=2607	8.0089
	1	R.C[+57.021]EYC[+57.021]DSGYR.M	981		C[+57]*2	605.214	2	1209.42	1209.43	0	-7.1		Specific	500.74	371.81	371.81	6.43	184	>sp|Q14766|LTBP1_HUMAN Latent-transforming growth factor beta-binding protein 1	1	File22374_Scan2575	controllerType=0 controllerNumber=1 scan=2575	7.9024
	1	E.C[+57.021]LNPSTC[+57.021]PDEQC[+57.021]VNSPGSYQC[+57.021]VPC[+57.021]TE.G	1002		C[+57]*5	1020.4	3	3059.18	3059.19	0	-4.1		Specific	228.73	228.73	228.73	2.16	184	>sp|Q14766|LTBP1_HUMAN Latent-transforming growth factor beta-binding protein 1	1	File22374_Scan5299	controllerType=0 controllerNumber=1 scan=5299	14.1236
	1	R.GWNGQC[+57.021]LDVDE.C	1031		C[+57]	646.76	2	1292.51	1292.52	0	-6.1		Specific	209.25	209.25	209.25	2.44	184	>sp|Q14766|LTBP1_HUMAN Latent-transforming growth factor beta-binding protein 1	1	File22374_Scan5464	controllerType=0 controllerNumber=1 scan=5464	14.5043
	1	D.EC[+57.021]LEPNVC[+57.021]ANGD[+15.995]C[+57.021]SNLE.G	1041		C[+57]*3, D[+16]	666.257	3	1996.76	1996.77	0	-6.1		Specific	118.87	118.87	0	1.53	184	>sp|Q14766|LTBP1_HUMAN Latent-transforming growth factor beta-binding protein 1	1	File22374_Scan6977	controllerType=0 controllerNumber=1 scan=6977	18.0081
	1	E.C[+57.021]LEPNVC[+57.021]ANGDC[+57.021]SNLE.G	1042		C[+57]*3	926.365	2	1851.72	1851.73	0	-4.7		Specific	352.88	184.77	184.77	3.49	184	>sp|Q14766|LTBP1_HUMAN Latent-transforming growth factor beta-binding protein 1	1	File22374_Scan4969	controllerType=0 controllerNumber=1 scan=4969	13.3848
	1	E.PNVC[+57.021]ANGDC[+57.021]S[+146.058]NLE.G	1045	Fuc(1)	C[+57]*2, S[+146]	532.546	3	1595.62	1595.63	0	-5		Specific	57.77	21.52	21.52	1.57	184	>sp|Q14766|LTBP1_HUMAN Latent-transforming growth factor beta-binding protein 1	1	File22374_Scan5145	controllerType=0 controllerNumber=1 scan=5145	13.773
	1	R.C[+57.021]TC[+57.021]GQGYQLSAAK.D	1103		C[+57]*2	722.318	2	1443.63	1443.64	0	-4		Specific	3.36	3.36	3.36	1.51	184	>sp|Q14766|LTBP1_HUMAN Latent-transforming growth factor beta-binding protein 1	1	File22374_Scan3100	controllerType=0 controllerNumber=1 scan=3100	9.2347
	1	E.GSFQC[+57.021]VC[+57.021]DQGYR.A	1140		C[+57]*2	738.798	2	1476.59	1476.6	0	-7.1		Specific	168.22	168.22	168.22	2.95	184	>sp|Q14766|LTBP1_HUMAN Latent-transforming growth factor beta-binding protein 1	1	File22374_Scan3914	controllerType=0 controllerNumber=1 scan=3914	11.0778
	1	E.GSFQC[+57.021]VC[+57.021]DQGYR.A	1140		C[+57]*2	738.798	2	1476.59	1476.6	0	-6.5		Specific	314.5	314.5	314.5	5.27	184	>sp|Q14766|LTBP1_HUMAN Latent-transforming growth factor beta-binding protein 1	1	File22374_Scan4069	controllerType=0 controllerNumber=1 scan=4069	11.4123
	1	E.GSFQC[+57.021]VC[+57.021]DQGYR.A	1140		C[+57]*2	492.868	3	1476.59	1476.6	0	-6.1		Specific	497.49	497.49	497.49	6.23	184	>sp|Q14766|LTBP1_HUMAN Latent-transforming growth factor beta-binding protein 1	1	File22374_Scan3843	controllerType=0 controllerNumber=1 scan=3843	10.919
	1	E.GSFQC[+57.021]VC[+57.021]DQGYR.A	1140		C[+57]*2	738.799	2	1476.59	1476.6	0	-6.4		Specific	526	526	526	7.59	184	>sp|Q14766|LTBP1_HUMAN Latent-transforming growth factor beta-binding protein 1	1	File22374_Scan3862	controllerType=0 controllerNumber=1 scan=3862	10.9619
	1	E.GSFQC[+57.021]VC[+57.021]DQGYR.A	1140		C[+57]*2	738.799	2	1476.59	1476.6	0	-5.9		Specific	529.76	529.76	529.76	7.59	184	>sp|Q14766|LTBP1_HUMAN Latent-transforming growth factor beta-binding protein 1	1	File22374_Scan3813	controllerType=0 controllerNumber=1 scan=3813	10.851
	1	E.GS[+162.053]FQC[+57.021]VC[+57.021]DQGYR.A	1140	Hex(1)	C[+57]*2, S[+162]	819.824	2	1638.64	1638.65	0	-6.6		Specific	452.86	452.86	295.4	7.29	184	>sp|Q14766|LTBP1_HUMAN Latent-transforming growth factor beta-binding protein 1	1	File22374_Scan3674	controllerType=0 controllerNumber=1 scan=3674	10.5431
	1	E.GS[+162.053]FQC[+57.021]VC[+57.021]DQGYR.A	1140	Hex(1)	C[+57]*2, S[+162]	546.885	3	1638.64	1638.65	0	-6.9		Specific	468.51	468.51	241.02	7.29	184	>sp|Q14766|LTBP1_HUMAN Latent-transforming growth factor beta-binding protein 1	1	File22374_Scan3644	controllerType=0 controllerNumber=1 scan=3644	10.4713
	1	E.GS[+162.053]FQC[+57.021]VC[+57.021]DQGYR.A	1140	Hex(1)	C[+57]*2, S[+162]	819.824	2	1638.64	1638.65	0	-7.2		Specific	486.2	486.2	305.63	7.31	184	>sp|Q14766|LTBP1_HUMAN Latent-transforming growth factor beta-binding protein 1	1	File22374_Scan3631	controllerType=0 controllerNumber=1 scan=3631	10.4375
	1	D.DN[+1501.555]K.T	1196	HexNAc(5)Hex(3)	N[+1502]	939.369	2	1877.73	1877.74	0	-3.9		Specific	40.14	40.14	40.14	1.56	184	>sp|Q14766|LTBP1_HUMAN Latent-transforming growth factor beta-binding protein 1	1	File22374_Scan5058	controllerType=0 controllerNumber=1 scan=5058	13.5791
	1	E.C[+57.021]EHPGLC[+57.021]GPQGE.C	1206		C[+57]*2	670.767	2	1340.53	1340.54	0	-7.2		Specific	253.43	253.43	253.43	5.02	184	>sp|Q14766|LTBP1_HUMAN Latent-transforming growth factor beta-binding protein 1	1	File22374_Scan2953	controllerType=0 controllerNumber=1 scan=2953	8.8968
	1	E.C[+57.021]EHPGLC[+57.021]GPQGE.C	1206		C[+57]*2	670.766	2	1340.53	1340.54	0	-7.9		Specific	320.5	320.5	320.5	5.41	184	>sp|Q14766|LTBP1_HUMAN Latent-transforming growth factor beta-binding protein 1	1	File22374_Scan2977	controllerType=0 controllerNumber=1 scan=2977	8.9495
	1	E.C[+57.021]EHPGLC[+57.021]GPQGEC[+57.021]LNTE.G	1206		C[+57]*3	979.39	2	1957.77	1957.78	0	-5.5		Specific	388.79	373.33	373.33	6.66	184	>sp|Q14766|LTBP1_HUMAN Latent-transforming growth factor beta-binding protein 1	1	File22374_Scan4131	controllerType=0 controllerNumber=1 scan=4131	11.5481
	1	E.C[+57.021]LNTEGS[+162.053]FHC[+57.021]VC[+57.021]QQGFSISADGR.T	1218	Hex(1)	C[+57]*3, S[+162]	931.39	3	2792.15	2792.17	0	-5.7		Specific	653.59	653.59	1.2	9.93	184	>sp|Q14766|LTBP1_HUMAN Latent-transforming growth factor beta-binding protein 1	1	File22374_Scan5000	controllerType=0 controllerNumber=1 scan=5000	13.4544
	1	E.C[+57.021]LNTEGS[+162.053]FHC[+57.021]VC[+57.021]QQGFSISADGR.T	1218	Hex(1)	C[+57]*3, S[+162]	931.392	3	2792.16	2792.17	0	-3.8		Specific	818.32	818.32	2.4	12.93	184	>sp|Q14766|LTBP1_HUMAN Latent-transforming growth factor beta-binding protein 1	1	File22374_Scan4942	controllerType=0 controllerNumber=1 scan=4942	13.3242
	1	E.GSFHC[+57.021]VC[+57.021]QQGFS[+132.042]ISADGR.T	1223	Pent(1)	C[+57]*2, S[+132]	715.638	3	2144.9	2144.91	0	-6.2		Specific	375.45	375.45	39.72	5.22	184	>sp|Q14766|LTBP1_HUMAN Latent-transforming growth factor beta-binding protein 1	1	File22374_Scan4410	controllerType=0 controllerNumber=1 scan=4410	12.1571
	1	D.IDEC[+57.021]VN[+2717.978]NTVC[+57.021]D[+15.995].S	1245	HexNAc(7)Hex(8)	C[+57]*2, D[+16], N[+2718]	1018.63	4	4071.49	4072.5	-1	-1.6		Specific	30	3.93	3.93	2.11	184	>sp|Q14766|LTBP1_HUMAN Latent-transforming growth factor beta-binding protein 1	1	File22374_Scan5498	controllerType=0 controllerNumber=1 scan=5498	14.5818
	1	D.IDEC[+57.021]VN[+2717.978]N[+15.995]TVC[+57.021]D[+15.995].S	1245	HexNAc(7)Hex(8)	C[+57]*2, D[+16], N[+16][+2718]	1022.62	4	4087.47	4088.5	-1	-6.9		Specific	37.52	22.14	2.65	2.11	184	>sp|Q14766|LTBP1_HUMAN Latent-transforming growth factor beta-binding protein 1	1	File22374_Scan5499	controllerType=0 controllerNumber=1 scan=5499	14.584
	1	E.C[+57.021]VN[+2204.772]NT[+264.085]VC[+57.021]DSHGFC[+57.021]DNTAGSFR.C	1248	HexNAc(4)Hex(5)NeuAc(2),Pent(2)	C[+57]*3, N[+2205], T[+264]	1222.46	4	4886.83	4886.82	0	0.8		Specific	56.34	56.34	9.07	1.73	184	>sp|Q14766|LTBP1_HUMAN Latent-transforming growth factor beta-binding protein 1	1	File22374_Scan5019	controllerType=0 controllerNumber=1 scan=5019	13.4974
	1	E.C[+57.021]VN[+2366.825]NT[+426.137]VC[+57.021]DSHGFC[+57.021]DNTAGSFR.C	1248	HexNAc(4)Hex(5)Fuc(1)NeuAc(1)NeuGc(1),Hex(1)Pent(2)	C[+57]*3, N[+2367], T[+426]	1303.49	4	5210.94	5210.93	0	1.9		Specific	90.2	90.2	3.67	1.62	184	>sp|Q14766|LTBP1_HUMAN Latent-transforming growth factor beta-binding protein 1	1	File22374_Scan4964	controllerType=0 controllerNumber=1 scan=4964	13.3739
	1	E.C[+57.021]VN[+2204.772]NT[+426.137]VC[+57.021]DSHGFC[+57.021]DNTAGSFR.C	1248	HexNAc(4)Hex(5)NeuAc(2),Hex(1)Pent(2)	C[+57]*3, N[+2205], T[+426]	1262.98	4	5048.89	5048.88	0	2.5		Specific	105.59	105.59	4.69	1.73	184	>sp|Q14766|LTBP1_HUMAN Latent-transforming growth factor beta-binding protein 1	1	File22374_Scan4989	controllerType=0 controllerNumber=1 scan=4989	13.429
	1	E.C[+57.021]VN[+1241.454]NT[+132.042]VC[+57.021]DSHGFC[+57.021]DNTAGSFR.C	1248	HexNAc(3)Hex(3)Fuc(1),Pent(1)	C[+57]*3, N[+1241], T[+132]	1264.48	3	3791.44	3791.46	0	-6.2		Specific	321.59	321.59	189.19	5.02	184	>sp|Q14766|LTBP1_HUMAN Latent-transforming growth factor beta-binding protein 1	1	File22374_Scan5109	controllerType=0 controllerNumber=1 scan=5109	13.691
	1	E.C[+57.021]VN[+1241.454]NT[+132.042]VC[+57.021]DSHGFC[+57.021]DNTAGSFR.C	1248	HexNAc(3)Hex(3)Fuc(1),Pent(1)	C[+57]*3, N[+1241], T[+132]	948.615	4	3791.44	3791.46	0	-6.7		Specific	327.01	327.01	196	5.02	184	>sp|Q14766|LTBP1_HUMAN Latent-transforming growth factor beta-binding protein 1	1	File22374_Scan5119	controllerType=0 controllerNumber=1 scan=5119	13.7146
	1	E.C[+57.021]VN[+730.264]NT[+294.095]VC[+57.021]DSHGFC[+57.021]DNTAGSFR.C	1248	HexNAc(2)Hex(2),Hex(1)Pent(1)	C[+57]*3, N[+730], T[+294]	861.332	4	3442.3	3442.32	0	-6		Specific	350.61	350.61	14.49	5.26	184	>sp|Q14766|LTBP1_HUMAN Latent-transforming growth factor beta-binding protein 1	1	File22374_Scan5318	controllerType=0 controllerNumber=1 scan=5318	14.1674
	1	E.C[+57.021]VN[+730.264]NT[+294.095]VC[+57.021]DSHGFC[+57.021]DNTAGSFR.C	1248	HexNAc(2)Hex(2),Hex(1)Pent(1)	C[+57]*3, N[+730], T[+294]	1148.11	3	3442.3	3442.32	0	-6.8		Specific	386.94	386.94	20.43	6.51	184	>sp|Q14766|LTBP1_HUMAN Latent-transforming growth factor beta-binding protein 1	1	File22374_Scan5359	controllerType=0 controllerNumber=1 scan=5359	14.2641
	1	E.C[+57.021]VN[+730.264]NT[+294.095]VC[+57.021]DSHGFC[+57.021]DNTAGSFR.C	1248	HexNAc(2)Hex(2),Hex(1)Pent(1)	C[+57]*3, N[+730], T[+294]	1148.11	3	3442.31	3442.32	0	-5.6		Specific	518.33	518.33	17.48	6.92	184	>sp|Q14766|LTBP1_HUMAN Latent-transforming growth factor beta-binding protein 1	1	File22374_Scan5311	controllerType=0 controllerNumber=1 scan=5311	14.1513
	1	E.C[+57.021]VN[+1241.454]NT[+132.042]VC[+57.021]DSHGFC[+57.021]DN[+15.995]TAGSFR.C	1248	HexNAc(3)Hex(3)Fuc(1),Pent(1)	C[+57]*3, N[+16][+1241], T[+132]	1269.81	3	3807.43	3807.46	0	-7.6		Specific	143.59	143.59	72.02	3.88	184	>sp|Q14766|LTBP1_HUMAN Latent-transforming growth factor beta-binding protein 1	1	File22374_Scan5111	controllerType=0 controllerNumber=1 scan=5111	13.6953
	1	E.C[+57.021]VN[+730.264]NT[+294.095]VC[+57.021]DSHGFC[+57.021]DN[+15.995]TAGSFR.C	1248	HexNAc(2)Hex(2),Hex(1)Pent(1)	C[+57]*3, N[+16][+730], T[+294]	1153.44	3	3458.3	3458.32	0	-6.9		Specific	289.38	289.38	17.47	4.62	184	>sp|Q14766|LTBP1_HUMAN Latent-transforming growth factor beta-binding protein 1	1	File22374_Scan5363	controllerType=0 controllerNumber=1 scan=5363	14.2728
	1	E.C[+57.021]VN[+730.264]NT[+294.095]VC[+57.021]DSHGFC[+57.021]DN[+15.995]TAGSFR.C	1248	HexNAc(2)Hex(2),Hex(1)Pent(1)	C[+57]*3, N[+16][+730], T[+294]	1153.44	3	3458.3	3458.32	0	-6		Specific	508	508	8.21	6.92	184	>sp|Q14766|LTBP1_HUMAN Latent-transforming growth factor beta-binding protein 1	1	File22374_Scan5308	controllerType=0 controllerNumber=1 scan=5308	14.1447
	1	R.C[+57.021]LC[+57.021]YQGFQAPQDGQGC[+57.021]VDVNE.C	1269		C[+57]*3	815.664	3	2444.98	2444.99	0	-4.9		Specific	152.52	152.52	152.52	2.13	184	>sp|Q14766|LTBP1_HUMAN Latent-transforming growth factor beta-binding protein 1	1	File22374_Scan6286	controllerType=0 controllerNumber=1 scan=6286	16.412
	1	R.C[+57.021]LC[+57.021]YQGFQAPQDGQGC[+57.021]VDVNE.C	1269		C[+57]*3	815.663	3	2444.97	2444.99	0	-6.7		Specific	171.19	171.19	171.19	2.39	184	>sp|Q14766|LTBP1_HUMAN Latent-transforming growth factor beta-binding protein 1	1	File22374_Scan6397	controllerType=0 controllerNumber=1 scan=6397	16.6685
	1	R.C[+57.021]LC[+57.021]YQGFQAPQDGQGC[+57.021]VDVNE.C	1269		C[+57]*3	815.663	3	2444.97	2444.99	0	-6.7		Specific	173.65	173.65	173.65	2.1	184	>sp|Q14766|LTBP1_HUMAN Latent-transforming growth factor beta-binding protein 1	1	File22374_Scan6338	controllerType=0 controllerNumber=1 scan=6338	16.5331
	1	R.C[+57.021]LC[+57.021]YQGFQAPQDGQGC[+57.021]VDVNE.C	1269		C[+57]*3	1222.99	2	2444.98	2444.99	0	-3.8		Specific	258.43	258.43	258.43	3.55	184	>sp|Q14766|LTBP1_HUMAN Latent-transforming growth factor beta-binding protein 1	1	File22374_Scan6122	controllerType=0 controllerNumber=1 scan=6122	16.0265
	1	R.C[+57.021]LC[+57.021]YQGFQAPQDGQGC[+57.021]VDVNE.C	1269		C[+57]*3	815.666	3	2444.98	2444.99	0	-3.2		Specific	297.23	297.23	297.23	3.29	184	>sp|Q14766|LTBP1_HUMAN Latent-transforming growth factor beta-binding protein 1	1	File22374_Scan6172	controllerType=0 controllerNumber=1 scan=6172	16.1448
	1	R.C[+57.021]LC[+57.021]YQGFQAPQDGQGC[+57.021]VDVNE.C	1269		C[+57]*3	815.665	3	2444.98	2444.99	0	-4.3		Specific	352.27	352.27	352.27	3.93	184	>sp|Q14766|LTBP1_HUMAN Latent-transforming growth factor beta-binding protein 1	1	File22374_Scan6118	controllerType=0 controllerNumber=1 scan=6118	16.0178
	1	R.C[+57.021]LC[+57.021]YQGFQAPQDGQGC[+57.021]VDVNE.C	1269		C[+57]*3	815.664	3	2444.98	2444.99	0	-4.7		Specific	364.11	364.11	364.11	4.12	184	>sp|Q14766|LTBP1_HUMAN Latent-transforming growth factor beta-binding protein 1	1	File22374_Scan6062	controllerType=0 controllerNumber=1 scan=6062	15.889
	1	R.C[+57.021]LC[+57.021]YQGFQAPQDGQGC[+57.021]VDVNE.C	1269		C[+57]*3	815.664	3	2444.98	2444.99	0	-4.9		Specific	388.25	388.25	388.25	5.17	184	>sp|Q14766|LTBP1_HUMAN Latent-transforming growth factor beta-binding protein 1	1	File22374_Scan6009	controllerType=0 controllerNumber=1 scan=6009	15.7667
	1	R.C[+57.021]LC[+57.021]YQGFQAPQDGQGC[+57.021]VDVNE.C	1269		C[+57]*3	1222.99	2	2444.98	2444.99	0	-5		Specific	482.44	482.44	482.44	6.92	184	>sp|Q14766|LTBP1_HUMAN Latent-transforming growth factor beta-binding protein 1	1	File22374_Scan6063	controllerType=0 controllerNumber=1 scan=6063	15.8912
	1	R.C[+57.021]LC[+57.021]YQGFQAPQDGQGC[+57.021]VDVNE.C	1269		C[+57]*3	1222.99	2	2444.98	2444.99	0	-4.2		Specific	496.41	496.41	496.41	6.92	184	>sp|Q14766|LTBP1_HUMAN Latent-transforming growth factor beta-binding protein 1	1	File22374_Scan6010	controllerType=0 controllerNumber=1 scan=6010	15.7689
	1	E.C[+57.021]ELLSGVC[+57.021]GE.A	1290		C[+57]*2	562.239	2	1123.47	1123.48	0	-5.5		Specific	155.63	137.81	137.81	2.11	184	>sp|Q14766|LTBP1_HUMAN Latent-transforming growth factor beta-binding protein 1	1	File22374_Scan5584	controllerType=0 controllerNumber=1 scan=5584	14.7818
	1	E.C[+57.021]ELLSGVC[+57.021]GE.A	1290		C[+57]*2	562.239	2	1123.47	1123.48	0	-5.2		Specific	444.26	371.53	371.53	5.87	184	>sp|Q14766|LTBP1_HUMAN Latent-transforming growth factor beta-binding protein 1	1	File22374_Scan5523	controllerType=0 controllerNumber=1 scan=5523	14.6413
	1	E.C[+57.021]ELLSGVC[+57.021]GE.A	1290		C[+57]*2	562.239	2	1123.47	1123.48	0	-5.4		Specific	445.24	359.46	359.46	4.5	184	>sp|Q14766|LTBP1_HUMAN Latent-transforming growth factor beta-binding protein 1	1	File22374_Scan5472	controllerType=0 controllerNumber=1 scan=5472	14.5235
	1	E.C[+57.021]ELLSGVC[+57.021]GEAFC[+57.021]E.N	1290		C[+57]*3	815.826	2	1630.64	1630.65	0	-6.1		Specific	186.87	186.87	186.87	2.63	184	>sp|Q14766|LTBP1_HUMAN Latent-transforming growth factor beta-binding protein 1	1	File22374_Scan6896	controllerType=0 controllerNumber=1 scan=6896	17.8212
	1	E.C[+57.021]ELLSGVC[+57.021]GEAFC[+57.021]E.N	1290		C[+57]*3	815.827	2	1630.65	1630.65	0	-4.4		Specific	548.25	421.53	421.53	7.47	184	>sp|Q14766|LTBP1_HUMAN Latent-transforming growth factor beta-binding protein 1	1	File22374_Scan6832	controllerType=0 controllerNumber=1 scan=6832	17.6746
	1	E.C[+57.021]ELLSGVC[+57.021]GEAFC[+57.021]E.N	1290		C[+57]*3	815.827	2	1630.65	1630.65	0	-5.4		Specific	567.69	461.93	461.93	8.19	184	>sp|Q14766|LTBP1_HUMAN Latent-transforming growth factor beta-binding protein 1	1	File22374_Scan6785	controllerType=0 controllerNumber=1 scan=6785	17.5648
	1	E.LLSGVC[+57.021]GEAFC[+57.021]E.N	1292		C[+57]*2	671.29	2	1341.57	1341.58	0	-6.1		Specific	395.03	330.43	330.43	4.27	184	>sp|Q14766|LTBP1_HUMAN Latent-transforming growth factor beta-binding protein 1	1	File22374_Scan6021	controllerType=0 controllerNumber=1 scan=6021	15.7947
	1	E.LLSGVC[+57.021]GEAFC[+57.021]ENVE.G	1292		C[+57]*2	842.367	2	1683.73	1683.74	0	-5.2		Specific	418.75	166.37	166.37	3.98	184	>sp|Q14766|LTBP1_HUMAN Latent-transforming growth factor beta-binding protein 1	1	File22374_Scan6326	controllerType=0 controllerNumber=1 scan=6326	16.5056
	1	E.GSFLC[+57.021]VC[+57.021]ADE.N	1307		C[+57]*2	579.231	2	1157.45	1157.46	0	-5.3		Specific	287.51	114.73	114.73	2.17	184	>sp|Q14766|LTBP1_HUMAN Latent-transforming growth factor beta-binding protein 1	1	File22374_Scan6029	controllerType=0 controllerNumber=1 scan=6029	15.8139
	1	E.GSFLC[+57.021]VC[+57.021]ADE.N	1307		C[+57]*2	579.231	2	1157.45	1157.46	0	-4.6		Specific	341.28	142.28	142.28	2.87	184	>sp|Q14766|LTBP1_HUMAN Latent-transforming growth factor beta-binding protein 1	1	File22374_Scan5976	controllerType=0 controllerNumber=1 scan=5976	15.6911
	1	E.GSFLC[+57.021]VC[+57.021]AD[+15.995]ENQE.Y	1307		C[+57]*2, D[+16]	772.797	2	1544.59	1544.6	0	-7.5		Specific	208.74	208.74	14.3	2.84	184	>sp|Q14766|LTBP1_HUMAN Latent-transforming growth factor beta-binding protein 1	1	File22374_Scan5838	controllerType=0 controllerNumber=1 scan=5838	15.3652
	1	E.NQEYSPMTGQC[+57.021]R.S	1317		C[+57]	735.803	2	1470.6	1470.61	0	-8.2		Specific	401.87	401.87	401.87	7.02	184	>sp|Q14766|LTBP1_HUMAN Latent-transforming growth factor beta-binding protein 1	1	File22374_Scan3148	controllerType=0 controllerNumber=1 scan=3148	9.3439
	1	E.NQEYSPMTGQC[+57.021]R.S	1317		C[+57]	735.803	2	1470.6	1470.61	0	-7		Specific	413.86	413.86	413.86	7.02	184	>sp|Q14766|LTBP1_HUMAN Latent-transforming growth factor beta-binding protein 1	1	File22374_Scan3042	controllerType=0 controllerNumber=1 scan=3042	9.1002
	1	E.NQEYSPMTGQC[+57.021]R.S	1317		C[+57]	735.803	2	1470.6	1470.61	0	-7		Specific	516.24	516.24	516.24	7.31	184	>sp|Q14766|LTBP1_HUMAN Latent-transforming growth factor beta-binding protein 1	1	File22374_Scan3095	controllerType=0 controllerNumber=1 scan=3095	9.2245
	1	E.NQEYSPM[+15.995]TGQC[+57.021]R.S	1317		C[+57], M[+16]	743.8	2	1486.59	1486.6	0	-7.7		Specific	209.59	209.59	209.59	3.27	184	>sp|Q14766|LTBP1_HUMAN Latent-transforming growth factor beta-binding protein 1	1	File22374_Scan3066	controllerType=0 controllerNumber=1 scan=3066	9.1566
	1	E.YSPMTGQC[+57.021]R.S	1320		C[+57]	550.233	2	1099.46	1099.47	0	-6.5		Specific	62.05	62.05	62.05	1.56	184	>sp|Q14766|LTBP1_HUMAN Latent-transforming growth factor beta-binding protein 1	1	File22374_Scan2538	controllerType=0 controllerNumber=1 scan=2538	7.81
	1	E.YSPMTGQC[+57.021]R.S	1320		C[+57]	550.234	2	1099.46	1099.47	0	-5.3		Specific	174.31	174.31	174.31	2.09	184	>sp|Q14766|LTBP1_HUMAN Latent-transforming growth factor beta-binding protein 1	1	File22374_Scan2469	controllerType=0 controllerNumber=1 scan=2469	7.6469
	1	E.C[+57.021]YYNLNDASLC[+57.021]DNVLAPN[+2350.830]VTK.Q	1349	HexNAc(4)Hex(5)Fuc(1)NeuAc(2)	C[+57]*2, N[+2351]	1199.49	4	4794.93	4794.95	0	-5.1		Specific	97.22	55.3	9.2	3.52	184	>sp|Q14766|LTBP1_HUMAN Latent-transforming growth factor beta-binding protein 1	1	File22374_Scan7042	controllerType=0 controllerNumber=1 scan=7042	18.1554
	1	E.C[+57.021]YYNLNDASLC[+57.021]DNVLAPN[+1589.571]VTK.Q	1349	HexNAc(4)Hex(3)NeuAc(1)	C[+57]*2, N[+1590]	1345.23	3	4033.66	4033.69	0	-7.4		Specific	101.29	92.3	92.3	3.52	184	>sp|Q14766|LTBP1_HUMAN Latent-transforming growth factor beta-binding protein 1	1	File22374_Scan7180	controllerType=0 controllerNumber=1 scan=7180	18.4773
	1	E.C[+57.021]YYNLNDASLC[+57.021]DNVLAPN[+2059.735]VTK.Q	1349	HexNAc(4)Hex(5)Fuc(1)NeuAc(1)	C[+57]*2, N[+2060]	1501.95	3	4503.83	4503.86	0	-5.5		Specific	121.04	34.06	25.93	3.52	184	>sp|Q14766|LTBP1_HUMAN Latent-transforming growth factor beta-binding protein 1	1	File22374_Scan6521	controllerType=0 controllerNumber=1 scan=6521	16.9566
	1	E.C[+57.021]YYNLNDASLC[+57.021]DNVLAPN[+1767.619]VTK.Q	1349	HexNAc(4)Hex(4)NeuGc(1)	C[+57]*2, N[+1768]	1053.94	4	4212.75	4211.74	1	0.2		Specific	207.46	207.46	9.4	2.16	184	>sp|Q14766|LTBP1_HUMAN Latent-transforming growth factor beta-binding protein 1	1	File22374_Scan6033	controllerType=0 controllerNumber=1 scan=6033	15.8216
	1	E.C[+57.021]YYNLNDASLC[+57.021]DNVLAPN[+2059.735]VTK.Q	1349	HexNAc(4)Hex(5)Fuc(1)NeuAc(1)	C[+57]*2, N[+2060]	1126.71	4	4503.83	4503.86	0	-5.3		Specific	212.03	212.03	32.14	4.2	184	>sp|Q14766|LTBP1_HUMAN Latent-transforming growth factor beta-binding protein 1	1	File22374_Scan6507	controllerType=0 controllerNumber=1 scan=6507	16.9237
	1	E.C[+57.021]YYNLNDASLC[+57.021]DNVLAPN[+1444.534]VTK.Q	1349	HexNAc(4)Hex(3)Fuc(1)	C[+57]*2, N[+1445]	1296.88	3	3888.64	3888.66	0	-5.3		Specific	219.5	181.65	59.48	4.19	184	>sp|Q14766|LTBP1_HUMAN Latent-transforming growth factor beta-binding protein 1	1	File22374_Scan6082	controllerType=0 controllerNumber=1 scan=6082	15.9328
	1	D.NVLAPN[+2352.846]VTKQE.C	1361	HexNAc(6)Hex(7)	N[+2353]	892.129	4	3565.49	3565.5	0	-3		Specific	29.98	29.98	6.09	1.56	184	>sp|Q14766|LTBP1_HUMAN Latent-transforming growth factor beta-binding protein 1	1	File22374_Scan8281	controllerType=0 controllerNumber=1 scan=8281	21.0715
	1	E.IFPC[+57.021]PVLGTAE.F	1386		C[+57]	602.304	2	1203.6	1203.61	0	-5.1		Specific	62.91	62.91	62.91	1.56	184	>sp|Q14766|LTBP1_HUMAN Latent-transforming growth factor beta-binding protein 1	1	File22374_Scan7306	controllerType=0 controllerNumber=1 scan=7306	18.7737
	1	E.IFPC[+57.021]PVLGTAE.F	1386		C[+57]	602.304	2	1203.6	1203.61	0	-6.2		Specific	95.58	93.57	93.57	1.59	184	>sp|Q14766|LTBP1_HUMAN Latent-transforming growth factor beta-binding protein 1	1	File22374_Scan7185	controllerType=0 controllerNumber=1 scan=7185	18.4901
	1	E.IFPC[+57.021]PVLGTAE.F	1386		C[+57]	602.304	2	1203.6	1203.61	0	-5.9		Specific	115.88	115.88	115.88	2.05	184	>sp|Q14766|LTBP1_HUMAN Latent-transforming growth factor beta-binding protein 1	1	File22374_Scan7105	controllerType=0 controllerNumber=1 scan=7105	18.3006
	1	E.IFPC[+57.021]PVLGTAE.F	1386		C[+57]	602.305	2	1203.6	1203.61	0	-4.3		Specific	240.86	161.71	161.71	2.79	184	>sp|Q14766|LTBP1_HUMAN Latent-transforming growth factor beta-binding protein 1	1	File22374_Scan7046	controllerType=0 controllerNumber=1 scan=7046	18.1641
	1	E.IFPC[+57.021]PVLGTAE.F	1386		C[+57]	602.304	2	1203.6	1203.61	0	-6.3		Specific	320.39	165.13	165.13	3.73	184	>sp|Q14766|LTBP1_HUMAN Latent-transforming growth factor beta-binding protein 1	1	File22374_Scan6921	controllerType=0 controllerNumber=1 scan=6921	17.8802
	1	E.IFPC[+57.021]PVLGTAE.F	1386		C[+57]	602.304	2	1203.6	1203.61	0	-5		Specific	331.03	157.01	157.01	2.87	184	>sp|Q14766|LTBP1_HUMAN Latent-transforming growth factor beta-binding protein 1	1	File22374_Scan6866	controllerType=0 controllerNumber=1 scan=6866	17.7533
	1	E.IFPC[+57.021]PVLGTAE.F	1386		C[+57]	602.304	2	1203.6	1203.61	0	-5.2		Specific	357.35	165.54	165.54	3.73	184	>sp|Q14766|LTBP1_HUMAN Latent-transforming growth factor beta-binding protein 1	1	File22374_Scan6700	controllerType=0 controllerNumber=1 scan=6700	17.3719
	1	E.IFPC[+57.021]PVLGTAE.F	1386		C[+57]	602.304	2	1203.6	1203.61	0	-5.1		Specific	362.1	178.85	178.85	5	184	>sp|Q14766|LTBP1_HUMAN Latent-transforming growth factor beta-binding protein 1	1	File22374_Scan6755	controllerType=0 controllerNumber=1 scan=6755	17.4967
	1	E.IFPC[+57.021]PVLGTAE.F	1386		C[+57]	602.305	2	1203.6	1203.61	0	-4.7		Specific	393.75	181.81	181.81	3.92	184	>sp|Q14766|LTBP1_HUMAN Latent-transforming growth factor beta-binding protein 1	1	File22374_Scan6811	controllerType=0 controllerNumber=1 scan=6811	17.6251
	1	E.IFPC[+57.021]PVLGTAE.F	1386		C[+57]	602.304	2	1203.6	1203.61	0	-6.1		Specific	403.74	214.33	214.33	4.04	184	>sp|Q14766|LTBP1_HUMAN Latent-transforming growth factor beta-binding protein 1	1	File22374_Scan6648	controllerType=0 controllerNumber=1 scan=6648	17.2522
	1	E.IFPC[+57.021]PVLGTAEFTE.M	1386		C[+57]	790.883	2	1580.76	1580.77	0	-5.1		Specific	138.22	138.22	138.22	2.23	184	>sp|Q14766|LTBP1_HUMAN Latent-transforming growth factor beta-binding protein 1	1	File22374_Scan7902	controllerType=0 controllerNumber=1 scan=7902	20.1766
	1	E.IFPC[+57.021]PVLGTAEFTE.M	1386		C[+57]	790.883	2	1580.76	1580.77	0	-4.4		Specific	161.52	122.63	122.63	2	184	>sp|Q14766|LTBP1_HUMAN Latent-transforming growth factor beta-binding protein 1	1	File22374_Scan7867	controllerType=0 controllerNumber=1 scan=7867	20.0946
	1	E.IFPC[+57.021]PVLGTAEFTE.M	1386		C[+57]	790.883	2	1580.76	1580.77	0	-5.1		Specific	291.51	163.93	163.93	3.21	184	>sp|Q14766|LTBP1_HUMAN Latent-transforming growth factor beta-binding protein 1	1	File22374_Scan7811	controllerType=0 controllerNumber=1 scan=7811	19.962
	1	E.IFPC[+57.021]PVLGTAEFTE.M	1386		C[+57]	790.883	2	1580.76	1580.77	0	-5.4		Specific	364.58	197.79	197.79	4.88	184	>sp|Q14766|LTBP1_HUMAN Latent-transforming growth factor beta-binding protein 1	1	File22374_Scan7756	controllerType=0 controllerNumber=1 scan=7756	19.8342
	1	E.IFPC[+57.021]PVLGTAEFTE.M	1386		C[+57]	790.882	2	1580.76	1580.77	0	-6.4		Specific	393.07	213.77	213.77	4.88	184	>sp|Q14766|LTBP1_HUMAN Latent-transforming growth factor beta-binding protein 1	1	File22374_Scan7705	controllerType=0 controllerNumber=1 scan=7705	19.7145
	1	E.FTEMC[+57.021]PK.G	1397		C[+57]	456.698	2	912.388	912.395	0	-7.8		Specific	325.24	325.24	325.24	2.82	184	>sp|Q14766|LTBP1_HUMAN Latent-transforming growth factor beta-binding protein 1	1	File22374_Scan2695	controllerType=0 controllerNumber=1 scan=2695	8.2644
	1	K.GKGFVPAGESSSE.A	1404			626.291	2	1251.58	1251.59	0	-7.6		Specific	322.49	322.49	322.49	5.49	184	>sp|Q14766|LTBP1_HUMAN Latent-transforming growth factor beta-binding protein 1	1	File22374_Scan2914	controllerType=0 controllerNumber=1 scan=2914	8.8024
	1	E.C[+57.021]LLFGQEIC[+57.021]K.N	1428		C[+57]*2	634.31	2	1267.61	1267.62	0	-4		Specific	491.96	430.65	430.65	6.15	184	>sp|Q14766|LTBP1_HUMAN Latent-transforming growth factor beta-binding protein 1	1	File22374_Scan5645	controllerType=0 controllerNumber=1 scan=5645	14.9224
	1	E.C[+57.021]LLFGQEIC[+57.021]K.N	1428		C[+57]*2	634.309	2	1267.61	1267.62	0	-5.2		Specific	545.19	480.1	480.1	6.18	184	>sp|Q14766|LTBP1_HUMAN Latent-transforming growth factor beta-binding protein 1	1	File22374_Scan5592	controllerType=0 controllerNumber=1 scan=5592	14.799
	1	K.NGFC[+57.021]LNTR.P	1438		C[+57]	491.229	2	981.451	981.457	0	-6.6		Specific	206.45	206.45	206.45	1.76	184	>sp|Q14766|LTBP1_HUMAN Latent-transforming growth factor beta-binding protein 1	1	File22374_Scan3722	controllerType=0 controllerNumber=1 scan=3722	10.6507
	1	K.NGFC[+57.021]LNTR.P	1438		C[+57]	491.229	2	981.451	981.457	0	-6.2		Specific	334.98	334.98	334.98	2.82	184	>sp|Q14766|LTBP1_HUMAN Latent-transforming growth factor beta-binding protein 1	1	File22374_Scan3734	controllerType=0 controllerNumber=1 scan=3734	10.6773
	1	K.NGFC[+57.021]LNTRPGYE.C	1438		C[+57]	714.319	2	1427.63	1427.64	0	-4.9		Specific	461.06	461.06	461.06	6.2	184	>sp|Q14766|LTBP1_HUMAN Latent-transforming growth factor beta-binding protein 1	1	File22374_Scan4985	controllerType=0 controllerNumber=1 scan=4985	13.4231
	1	K.NGFC[+57.021]LNTRPGYE.C	1438		C[+57]	714.32	2	1427.63	1427.64	0	-3.6		Specific	479.31	479.31	479.31	7.29	184	>sp|Q14766|LTBP1_HUMAN Latent-transforming growth factor beta-binding protein 1	1	File22374_Scan4935	controllerType=0 controllerNumber=1 scan=4935	13.3083
	1	K.NGFC[+57.021]LNTRPGYE.C	1438		C[+57]	714.319	2	1427.63	1427.64	0	-4.8		Specific	537.07	537.07	537.07	7.59	184	>sp|Q14766|LTBP1_HUMAN Latent-transforming growth factor beta-binding protein 1	1	File22374_Scan4724	controllerType=0 controllerNumber=1 scan=4724	12.8432
	1	K.NGFC[+57.021]LNTRPGYE.C	1438		C[+57]	714.318	2	1427.63	1427.64	0	-5.5		Specific	537.57	537.57	537.57	7.59	184	>sp|Q14766|LTBP1_HUMAN Latent-transforming growth factor beta-binding protein 1	1	File22374_Scan4830	controllerType=0 controllerNumber=1 scan=4830	13.0801
	1	K.NGFC[+57.021]LNTRPGYE.C	1438		C[+57]	714.319	2	1427.63	1427.64	0	-4.8		Specific	567.64	567.64	567.64	8.32	184	>sp|Q14766|LTBP1_HUMAN Latent-transforming growth factor beta-binding protein 1	1	File22374_Scan4775	controllerType=0 controllerNumber=1 scan=4775	12.9571
	1	K.NGFC[+57.021]LNTRPGYEC[+57.021]YC[+57.021]K.Q	1438		C[+57]*3	680.287	3	2038.85	2038.86	0	-5.1		Specific	429.6	429.6	429.6	5.61	184	>sp|Q14766|LTBP1_HUMAN Latent-transforming growth factor beta-binding protein 1	1	File22374_Scan4578	controllerType=0 controllerNumber=1 scan=4578	12.5256
	1	K.NGFC[+57.021]LNTRPGYEC[+57.021]YC[+57.021]K.Q	1438		C[+57]*3	1019.93	2	2038.84	2038.86	0	-5.8		Specific	489.87	485.91	485.91	5.81	184	>sp|Q14766|LTBP1_HUMAN Latent-transforming growth factor beta-binding protein 1	1	File22374_Scan4551	controllerType=0 controllerNumber=1 scan=4551	12.4635
	1	K.NGFC[+57.021]LNTRPGYEC[+57.021]YC[+57.021]K.Q	1438		C[+57]*3	680.286	3	2038.84	2038.86	0	-6		Specific	539.08	511.47	511.47	7.28	184	>sp|Q14766|LTBP1_HUMAN Latent-transforming growth factor beta-binding protein 1	1	File22374_Scan4470	controllerType=0 controllerNumber=1 scan=4470	12.2904
	1	K.NGFC[+57.021]LNTRPGYEC[+57.021]YC[+57.021]K.Q	1438		C[+57]*3	680.286	3	2038.84	2038.86	0	-6		Specific	553.55	514.77	514.77	7.28	184	>sp|Q14766|LTBP1_HUMAN Latent-transforming growth factor beta-binding protein 1	1	File22374_Scan4523	controllerType=0 controllerNumber=1 scan=4523	12.4043
	1	K.NGFC[+57.021]LNTRPGYEC[+57.021]YC[+57.021]K.Q	1438		C[+57]*3	1019.93	2	2038.84	2038.86	0	-6.4		Specific	633.82	557.47	557.47	7.57	184	>sp|Q14766|LTBP1_HUMAN Latent-transforming growth factor beta-binding protein 1	1	File22374_Scan4487	controllerType=0 controllerNumber=1 scan=4487	12.3254
	1	K.QGTYYDPVK.L	1454			535.757	2	1070.51	1070.52	0	-7.2		Specific	485.26	269.37	269.37	3.66	184	>sp|Q14766|LTBP1_HUMAN Latent-transforming growth factor beta-binding protein 1	1	File22374_Scan3675	controllerType=0 controllerNumber=1 scan=3675	10.5453
	1	K.QGTYYDPVK.L	1454			535.758	2	1070.51	1070.52	0	-6.4		Specific	492.86	282.17	282.17	4.79	184	>sp|Q14766|LTBP1_HUMAN Latent-transforming growth factor beta-binding protein 1	1	File22374_Scan3573	controllerType=0 controllerNumber=1 scan=3573	10.3115
	1	K.QGTYYDPVK.L	1454			535.758	2	1070.51	1070.52	0	-6.5		Specific	497.84	327.66	327.66	5.04	184	>sp|Q14766|LTBP1_HUMAN Latent-transforming growth factor beta-binding protein 1	1	File22374_Scan3737	controllerType=0 controllerNumber=1 scan=3737	10.6834
	1	K.QGTYYDPVK.L	1454			535.758	2	1070.51	1070.52	0	-6.9		Specific	507.24	272.59	272.59	3.41	184	>sp|Q14766|LTBP1_HUMAN Latent-transforming growth factor beta-binding protein 1	1	File22374_Scan3468	controllerType=0 controllerNumber=1 scan=3468	10.0737
	1	K.QGTYYDPVK.L	1454			535.758	2	1070.51	1070.52	0	-6		Specific	524.91	305.07	305.07	5.07	184	>sp|Q14766|LTBP1_HUMAN Latent-transforming growth factor beta-binding protein 1	1	File22374_Scan3516	controllerType=0 controllerNumber=1 scan=3516	10.18
	1	K.QGTYYDPVK.L	1454			535.758	2	1070.51	1070.52	0	-5.5		Specific	540.77	324.57	324.57	5.33	184	>sp|Q14766|LTBP1_HUMAN Latent-transforming growth factor beta-binding protein 1	1	File22374_Scan3627	controllerType=0 controllerNumber=1 scan=3627	10.4276
	1	D.GQC[+57.021]VNTEGSYNC[+57.021]FC[+57.021]T[+349.137]HPMVLDASE.K	1480	HexNAc(1)Fuc(1)	C[+57]*3, T[+349]	1563.11	2	3125.22	3125.25	0	-8.8		Specific	9.96	9.96	2.4	1.54	184	>sp|Q14766|LTBP1_HUMAN Latent-transforming growth factor beta-binding protein 1	1	File22374_Scan6990	controllerType=0 controllerNumber=1 scan=6990	18.0381
	1	E.GSYNC[+57.021]FC[+57.021]T[+162.053]HPMVLD.A	1487	Hex(1)	C[+57]*2, T[+162]	931.869	2	1862.73	1862.74	0	-4.9		Specific	214.56	208.39	40.81	2.56	184	>sp|Q14766|LTBP1_HUMAN Latent-transforming growth factor beta-binding protein 1	1	File22374_Scan5540	controllerType=0 controllerNumber=1 scan=5540	14.6785
	1	E.GSYNC[+57.021]FC[+57.021]T[+162.053]HPMVLD.A	1487	Hex(1)	C[+57]*2, T[+162]	931.868	2	1862.73	1862.74	0	-5.4		Specific	414.42	293.62	41.17	5.25	184	>sp|Q14766|LTBP1_HUMAN Latent-transforming growth factor beta-binding protein 1	1	File22374_Scan5483	controllerType=0 controllerNumber=1 scan=5483	14.5474
	1	E.GS[+203.079]YN[+15.995]C[+57.021]FC[+57.021]THPMVLDASEK.R	1487	HexNAc(1)	C[+57]*2, N[+16], S[+203]	778.989	3	2334.95	2334.97	0	-6.9		Specific	259.12	259.12	7.12	2.91	184	>sp|Q14766|LTBP1_HUMAN Latent-transforming growth factor beta-binding protein 1	1	File22374_Scan4791	controllerType=0 controllerNumber=1 scan=4791	12.9903
	1	E.GSYNC[+57.021]FC[+57.021]T[+162.053]HPM[+15.995]VLDASEK.R	1487	Hex(1)	C[+57]*2, M[+16], T[+162]	765.313	3	2293.92	2293.94	0	-7.1		Specific	530.58	530.58	2.4	7.33	184	>sp|Q14766|LTBP1_HUMAN Latent-transforming growth factor beta-binding protein 1	1	File22374_Scan4350	controllerType=0 controllerNumber=1 scan=4350	12.0255
	1	E.TDVYQDLC[+57.021]WE.H	1519		C[+57]	664.775	2	1328.54	1328.55	0	-3		Specific	51.8	2.52	2.52	1.57	184	>sp|Q14766|LTBP1_HUMAN Latent-transforming growth factor beta-binding protein 1	1	File22374_Scan7191	controllerType=0 controllerNumber=1 scan=7191	18.5031
	1	E.TDVYQDLC[+57.021]WE.H	1519		C[+57]	664.774	2	1328.54	1328.55	0	-4.8		Specific	214.6	88.67	88.67	1.91	184	>sp|Q14766|LTBP1_HUMAN Latent-transforming growth factor beta-binding protein 1	1	File22374_Scan7136	controllerType=0 controllerNumber=1 scan=7136	18.3737
	1	E.TDVYQDLC[+57.021]WE.H	1519		C[+57]	664.773	2	1328.54	1328.55	0	-5.9		Specific	440.98	320.65	320.65	4.34	184	>sp|Q14766|LTBP1_HUMAN Latent-transforming growth factor beta-binding protein 1	1	File22374_Scan7021	controllerType=0 controllerNumber=1 scan=7021	18.1059
	1	E.TDVYQDLC[+57.021]WE.H	1519		C[+57]	664.774	2	1328.54	1328.55	0	-4.2		Specific	465.17	345.05	345.05	4.58	184	>sp|Q14766|LTBP1_HUMAN Latent-transforming growth factor beta-binding protein 1	1	File22374_Scan6893	controllerType=0 controllerNumber=1 scan=6893	17.8146
	1	E.TDVYQDLC[+57.021]WE.H	1519		C[+57]	664.773	2	1328.54	1328.55	0	-5.3		Specific	467.79	352.93	352.93	4.58	184	>sp|Q14766|LTBP1_HUMAN Latent-transforming growth factor beta-binding protein 1	1	File22374_Scan6942	controllerType=0 controllerNumber=1 scan=6942	17.9297
	1	E.HLSDEYVC[+57.021]SR.P	1529		C[+57]	422.521	3	1265.55	1265.56	0	-8.3		Specific	433.89	414.13	414.13	5.68	184	>sp|Q14766|LTBP1_HUMAN Latent-transforming growth factor beta-binding protein 1	1	File22374_Scan2677	controllerType=0 controllerNumber=1 scan=2677	8.2225
	1	E.HLSDEYVC[+57.021]SR.P	1529		C[+57]	422.52	3	1265.55	1265.56	0	-9.6		Specific	443.37	443.37	443.37	6.2	184	>sp|Q14766|LTBP1_HUMAN Latent-transforming growth factor beta-binding protein 1	1	File22374_Scan2637	controllerType=0 controllerNumber=1 scan=2637	8.1106
	1	E.HLSDEYVC[+57.021]SR.P	1529		C[+57]	633.278	2	1265.55	1265.56	0	-7.7		Specific	595.07	553.48	553.48	7.14	184	>sp|Q14766|LTBP1_HUMAN Latent-transforming growth factor beta-binding protein 1	1	File22374_Scan2623	controllerType=0 controllerNumber=1 scan=2623	8.0598
	1	E.HLSDEYVC[+57.021]SR.P	1529		C[+57]	633.278	2	1265.55	1265.56	0	-6.5		Specific	665.17	613.2	613.2	9.14	184	>sp|Q14766|LTBP1_HUMAN Latent-transforming growth factor beta-binding protein 1	1	File22374_Scan2660	controllerType=0 controllerNumber=1 scan=2660	8.1727
	1	E.HLSDEYVC[+57.021]SRPLVGK.Q	1529		C[+57]	880.438	2	1759.87	1759.88	0	-5.6		Specific	593.05	593.05	593.05	7.02	184	>sp|Q14766|LTBP1_HUMAN Latent-transforming growth factor beta-binding protein 1	1	File22374_Scan3679	controllerType=0 controllerNumber=1 scan=3679	10.5537
	1	E.HLSDEYVC[+57.021]SRPLVGK.Q	1529		C[+57]	587.294	3	1759.87	1759.88	0	-6.1		Specific	597.46	597.46	597.46	8.09	184	>sp|Q14766|LTBP1_HUMAN Latent-transforming growth factor beta-binding protein 1	1	File22374_Scan3935	controllerType=0 controllerNumber=1 scan=3935	11.1249
	1	E.HLSDEYVC[+57.021]SRPLVGK.Q	1529		C[+57]	587.295	3	1759.87	1759.88	0	-5.7		Specific	605.18	605.18	605.18	9.09	184	>sp|Q14766|LTBP1_HUMAN Latent-transforming growth factor beta-binding protein 1	1	File22374_Scan3869	controllerType=0 controllerNumber=1 scan=3869	10.9762
	1	E.HLSDEYVC[+57.021]SRPLVGK.Q	1529		C[+57]	587.294	3	1759.87	1759.88	0	-7.5		Specific	653.93	653.93	653.93	10.09	184	>sp|Q14766|LTBP1_HUMAN Latent-transforming growth factor beta-binding protein 1	1	File22374_Scan3756	controllerType=0 controllerNumber=1 scan=3756	10.7238
	1	E.HLSDEYVC[+57.021]SRPLVGK.Q	1529		C[+57]	587.294	3	1759.87	1759.88	0	-7.1		Specific	721.65	721.65	721.65	11.09	184	>sp|Q14766|LTBP1_HUMAN Latent-transforming growth factor beta-binding protein 1	1	File22374_Scan3700	controllerType=0 controllerNumber=1 scan=3700	10.6027
	1	E.HLSDEYVC[+57.021]SRPLVGK.Q	1529		C[+57]	587.294	3	1759.87	1759.88	0	-6.2		Specific	737.86	737.86	737.86	11.09	184	>sp|Q14766|LTBP1_HUMAN Latent-transforming growth factor beta-binding protein 1	1	File22374_Scan3654	controllerType=0 controllerNumber=1 scan=3654	10.4976
	1	E.HLSDEYVC[+57.021]SRPLVGK.Q	1529		C[+57]	587.294	3	1759.87	1759.88	0	-6.3		Specific	766.6	766.6	766.6	12.09	184	>sp|Q14766|LTBP1_HUMAN Latent-transforming growth factor beta-binding protein 1	1	File22374_Scan3810	controllerType=0 controllerNumber=1 scan=3810	10.8446
	1	E.C[+57.021]C[+57.021]C[+57.021]LYGE.A	1550		C[+57]*3	481.16	2	961.313	961.321	0	-8.1		Specific	308.21	210.15	210.15	2.02	184	>sp|Q14766|LTBP1_HUMAN Latent-transforming growth factor beta-binding protein 1	1	File22374_Scan4012	controllerType=0 controllerNumber=1 scan=4012	11.2903
	1	E.C[+57.021]C[+57.021]C[+57.021]LYGE.A	1550		C[+57]*3	481.161	2	961.314	961.321	0	-7.3		Specific	359.21	260.98	260.98	2.53	184	>sp|Q14766|LTBP1_HUMAN Latent-transforming growth factor beta-binding protein 1	1	File22374_Scan3951	controllerType=0 controllerNumber=1 scan=3951	11.1583
	1	E.C[+57.021]C[+57.021]C[+57.021]LYGE.A	1550		C[+57]*3	481.161	2	961.314	961.321	0	-7.7		Specific	373.05	274.59	274.59	3.25	184	>sp|Q14766|LTBP1_HUMAN Latent-transforming growth factor beta-binding protein 1	1	File22374_Scan3899	controllerType=0 controllerNumber=1 scan=3899	11.0445
	1	E.C[+57.021]C[+57.021]C[+57.021]LYGEAWGMQC[+57.021]ALC[+57.021]PLK.D	1550		C[+57]*5	792.991	3	2376.96	2376.97	0	-5.5		Specific	498.54	498.54	498.54	6.96	184	>sp|Q14766|LTBP1_HUMAN Latent-transforming growth factor beta-binding protein 1	1	File22374_Scan7188	controllerType=0 controllerNumber=1 scan=7188	18.4966
	1	E.C[+57.021]C[+57.021]C[+57.021]LYGEAWGMQC[+57.021]ALC[+57.021]PLK.D	1550		C[+57]*5	1188.99	2	2376.96	2376.97	0	-3.9		Specific	635.24	635.24	635.24	8.97	184	>sp|Q14766|LTBP1_HUMAN Latent-transforming growth factor beta-binding protein 1	1	File22374_Scan7137	controllerType=0 controllerNumber=1 scan=7137	18.3759
	1	E.AWGMQC[+57.021]ALC[+57.021]PLK.D	1557		C[+57]*2	717.834	2	1434.66	1434.67	0	-5.9		Specific	505.24	505.24	505.24	7.31	184	>sp|Q14766|LTBP1_HUMAN Latent-transforming growth factor beta-binding protein 1	1	File22374_Scan6097	controllerType=0 controllerNumber=1 scan=6097	15.9681
	1	E.AWGMQC[+57.021]ALC[+57.021]PLK.D	1557		C[+57]*2	717.834	2	1434.66	1434.67	0	-5.2		Specific	544.33	544.33	544.33	7.59	184	>sp|Q14766|LTBP1_HUMAN Latent-transforming growth factor beta-binding protein 1	1	File22374_Scan6151	controllerType=0 controllerNumber=1 scan=6151	16.0953
	1	E.ADPYFIQDR.F	1604			562.77	2	1124.53	1124.54	0	-4.6		Specific	243.3	243.3	243.3	1.85	184	>sp|Q14766|LTBP1_HUMAN Latent-transforming growth factor beta-binding protein 1	1	File22374_Scan4823	controllerType=0 controllerNumber=1 scan=4823	13.0634
	1	E.ADPYFIQDR.F	1604			562.769	2	1124.53	1124.54	0	-5.1		Specific	247.31	247.31	247.31	2.04	184	>sp|Q14766|LTBP1_HUMAN Latent-transforming growth factor beta-binding protein 1	1	File22374_Scan4915	controllerType=0 controllerNumber=1 scan=4915	13.2625
	1	E.ADPYFIQDR.F	1604			562.769	2	1124.53	1124.54	0	-5.8		Specific	286.98	286.98	286.98	2.27	184	>sp|Q14766|LTBP1_HUMAN Latent-transforming growth factor beta-binding protein 1	1	File22374_Scan4764	controllerType=0 controllerNumber=1 scan=4764	12.9334
	1	E.ADPYFIQDR.F	1604			562.769	2	1124.53	1124.54	0	-5.7		Specific	360.79	360.79	360.79	3.55	184	>sp|Q14766|LTBP1_HUMAN Latent-transforming growth factor beta-binding protein 1	1	File22374_Scan4544	controllerType=0 controllerNumber=1 scan=4544	12.4505
	1	E.ADPYFIQDR.F	1604			562.769	2	1124.53	1124.54	0	-5.5		Specific	363.11	363.11	363.11	3.55	184	>sp|Q14766|LTBP1_HUMAN Latent-transforming growth factor beta-binding protein 1	1	File22374_Scan4600	controllerType=0 controllerNumber=1 scan=4600	12.5726
	1	E.ADPYFIQDR.F	1604			562.769	2	1124.53	1124.54	0	-5.1		Specific	384.61	384.61	384.61	5.94	184	>sp|Q14766|LTBP1_HUMAN Latent-transforming growth factor beta-binding protein 1	1	File22374_Scan4654	controllerType=0 controllerNumber=1 scan=4654	12.6916
	1	E.ADPYFIQDR.F	1604			562.769	2	1124.53	1124.54	0	-5.3		Specific	408.3	408.3	408.3	4.72	184	>sp|Q14766|LTBP1_HUMAN Latent-transforming growth factor beta-binding protein 1	1	File22374_Scan4493	controllerType=0 controllerNumber=1 scan=4493	12.3374
	1	D.PYFIQDR.F	1606			469.737	2	938.467	938.473	0	-6.5		Specific	332.51	332.51	332.51	2.82	184	>sp|Q14766|LTBP1_HUMAN Latent-transforming growth factor beta-binding protein 1	1	File22374_Scan4185	controllerType=0 controllerNumber=1 scan=4185	11.6671
	1	R.FLNSFEE.L	1613			443.2	2	885.394	885.399	0	-5.9		Specific	166.66	166.66	166.66	1.75	184	>sp|Q14766|LTBP1_HUMAN Latent-transforming growth factor beta-binding protein 1	1	File22374_Scan5755	controllerType=0 controllerNumber=1 scan=5755	15.1739
	1	R.FLNSFEE.L	1613			443.2	2	885.394	885.399	0	-5.7		Specific	195.31	195.31	195.31	1.76	184	>sp|Q14766|LTBP1_HUMAN Latent-transforming growth factor beta-binding protein 1	1	File22374_Scan5703	controllerType=0 controllerNumber=1 scan=5703	15.0537
	1	E.C[+57.021]GILNGC[+57.021]ENGR.C	1625		C[+57]*2	625.27	2	1249.53	1249.54	0	-6.3		Specific	534.66	534.66	534.66	7.51	184	>sp|Q14766|LTBP1_HUMAN Latent-transforming growth factor beta-binding protein 1	1	File22374_Scan3153	controllerType=0 controllerNumber=1 scan=3153	9.356
	1	E.C[+57.021]GILNGC[+57.021]ENGR.C	1625		C[+57]*2	625.27	2	1249.53	1249.54	0	-6.7		Specific	551.84	551.84	551.84	7.51	184	>sp|Q14766|LTBP1_HUMAN Latent-transforming growth factor beta-binding protein 1	1	File22374_Scan3199	controllerType=0 controllerNumber=1 scan=3199	9.4637
	1	E.C[+57.021]GILNGC[+57.021]ENGR.C	1625		C[+57]*2	625.269	2	1249.53	1249.54	0	-7.5		Specific	572.18	572.18	572.18	8.24	184	>sp|Q14766|LTBP1_HUMAN Latent-transforming growth factor beta-binding protein 1	1	File22374_Scan3003	controllerType=0 controllerNumber=1 scan=3003	9.0118
	1	E.C[+57.021]GILNGC[+57.021]ENGR.C	1625		C[+57]*2	625.27	2	1249.53	1249.54	0	-6.8		Specific	611.94	611.94	611.94	9.24	184	>sp|Q14766|LTBP1_HUMAN Latent-transforming growth factor beta-binding protein 1	1	File22374_Scan3050	controllerType=0 controllerNumber=1 scan=3050	9.1206
	1	E.C[+57.021]GILNGC[+57.021]ENGR.C	1625		C[+57]*2	625.27	2	1249.53	1249.54	0	-7.1		Specific	614.55	614.55	614.55	9.24	184	>sp|Q14766|LTBP1_HUMAN Latent-transforming growth factor beta-binding protein 1	1	File22374_Scan3105	controllerType=0 controllerNumber=1 scan=3105	9.2473
	1	E.C[+57.021]GILN[+15.995]GC[+57.021]ENGR.C	1625		C[+57]*2, N[+16]	633.268	2	1265.53	1265.54	0	-5.3		Specific	88.61	88.61	72.88	1.59	184	>sp|Q14766|LTBP1_HUMAN Latent-transforming growth factor beta-binding protein 1	1	File22374_Scan3030	controllerType=0 controllerNumber=1 scan=3030	9.0728
	1	E.C[+57.021]GILN[+15.995]GC[+57.021]ENGR.C	1625		C[+57]*2, N[+16]	633.267	2	1265.53	1265.54	0	-6.9		Specific	177.32	177.32	128.31	2.62	184	>sp|Q14766|LTBP1_HUMAN Latent-transforming growth factor beta-binding protein 1	1	File22374_Scan3087	controllerType=0 controllerNumber=1 scan=3087	9.2062
	1	D.C[+57.021]FDGYHLDTAK.M	1647		C[+57]	442.861	3	1326.57	1326.58	0	-6.5		Specific	432.09	432.09	432.09	5.68	184	>sp|Q14766|LTBP1_HUMAN Latent-transforming growth factor beta-binding protein 1	1	File22374_Scan3860	controllerType=0 controllerNumber=1 scan=3860	10.9556
	1	K.MTC[+57.021]VDVNE.C	1658		C[+57]	484.193	2	967.379	967.386	0	-7		Specific	258.17	258.17	258.17	2.28	184	>sp|Q14766|LTBP1_HUMAN Latent-transforming growth factor beta-binding protein 1	1	File22374_Scan3691	controllerType=0 controllerNumber=1 scan=3691	10.5816
	1	K.MTC[+57.021]VDVNE.C	1658		C[+57]	484.193	2	967.379	967.386	0	-6.8		Specific	260.82	260.82	260.82	2.22	184	>sp|Q14766|LTBP1_HUMAN Latent-transforming growth factor beta-binding protein 1	1	File22374_Scan3741	controllerType=0 controllerNumber=1 scan=3741	10.6939
	1	K.MTC[+57.021]VDVNE.C	1658		C[+57]	484.193	2	967.379	967.386	0	-6.8		Specific	316.91	316.91	316.91	2.43	184	>sp|Q14766|LTBP1_HUMAN Latent-transforming growth factor beta-binding protein 1	1	File22374_Scan3643	controllerType=0 controllerNumber=1 scan=3643	10.4694
	1	K.M[+15.995]TC[+57.021]VDVNE.C	1658		C[+57], M[+16]	492.191	2	983.375	983.381	0	-6		Specific	223.36	223.36	139.65	1.74	184	>sp|Q14766|LTBP1_HUMAN Latent-transforming growth factor beta-binding protein 1	1	File22374_Scan3722	controllerType=0 controllerNumber=1 scan=3722	10.6507
	1	K.M[+15.995]TC[+57.021]VDVNE.C	1658		C[+57], M[+16]	492.191	2	983.375	983.381	0	-5.7		Specific	224.31	224.31	86.53	1.74	184	>sp|Q14766|LTBP1_HUMAN Latent-transforming growth factor beta-binding protein 1	1	File22374_Scan3672	controllerType=0 controllerNumber=1 scan=3672	10.5375
	2	R.SYRANLAVN[+3372.190]FTR.S	1659	HexNAc(6)Hex(7)Fuc(1)NeuAc(3)	N[+3372]	1595.65	3	4784.93	4783.93	1	-1.6		Specific	29.96	3.57	3.57	1.39	9	>Reverse >sp|Q14766|LTBP1_HUMAN Latent-transforming growth factor beta-binding protein 1	2	File22374_Scan9370	controllerType=0 controllerNumber=1 scan=9370	23.7313
	2	R.SYRANLAVN[+3023.053]FTR.S	1659	HexNAc(5)Hex(6)Fuc(1)NeuAc(2)NeuGc(1)	N[+3023]	634.259	7	4433.77	4434.8	-1	-5		Specific	29.98	29.98	29.98	1.39	9	>Reverse >sp|Q14766|LTBP1_HUMAN Latent-transforming growth factor beta-binding protein 1	2	File22374_Scan5910	controllerType=0 controllerNumber=1 scan=5910	15.5358
	2	R.ANLAVN[+2018.708]FT[+294.095]R.S	1662	HexNAc(3)Hex(6)Fuc(1)NeuAc(1),Hex(1)Pent(1)	N[+2019], T[+294]	1106.78	3	3318.33	3318.35	0	-5.3		Specific	29.99	4.19	4.19	1.5	9	>Reverse >sp|Q14766|LTBP1_HUMAN Latent-transforming growth factor beta-binding protein 1	2	File22374_Scan4838	controllerType=0 controllerNumber=1 scan=4838	13.0944
	2	R.ANLAVN[+2391.857]FTRSR.P	1662	HexNAc(5)Hex(4)Fuc(1)NeuAc(2)	N[+2392]	1214.18	3	3640.53	3640.54	0	-3.1		Specific	30	30	30	1.98	9	>Reverse >sp|Q14766|LTBP1_HUMAN Latent-transforming growth factor beta-binding protein 1	2	File22374_Scan7677	controllerType=0 controllerNumber=1 scan=7677	19.648
	1	K.C[+57.021]LC[+57.021]LPGYVPSDKPNYC[+57.021]TPLNTALNLE.K	1690		C[+57]*3	1003.81	3	3009.4	3009.42	0	-4.3		Specific	221.63	221.63	221.63	1.77	184	>sp|Q14766|LTBP1_HUMAN Latent-transforming growth factor beta-binding protein 1	1	File22374_Scan7560	controllerType=0 controllerNumber=1 scan=7560	19.3721
	1	K.C[+57.021]LC[+57.021]LPGYVPSDKPNYC[+57.021]TPLNTALNLE.K	1690		C[+57]*3	1003.81	3	3009.4	3009.42	0	-3.9		Specific	279.14	279.14	279.14	1.85	184	>sp|Q14766|LTBP1_HUMAN Latent-transforming growth factor beta-binding protein 1	1	File22374_Scan7613	controllerType=0 controllerNumber=1 scan=7613	19.4979
	1	K.C[+57.021]LC[+57.021]LPGYVPSDKPNYC[+57.021]TPLNTALNLEK.D	1690		C[+57]*3	1046.5	3	3137.5	3137.51	0	-3.7		Specific	82.34	82.34	82.34	1.57	184	>sp|Q14766|LTBP1_HUMAN Latent-transforming growth factor beta-binding protein 1	1	File22374_Scan7625	controllerType=0 controllerNumber=1 scan=7625	19.5265
	1	K.C[+57.021]LC[+57.021]LPGYVPSDKPNYC[+57.021]TPLNTALNLEK.D	1690		C[+57]*3	1046.5	3	3137.49	3137.51	0	-5.1		Specific	112.2	112.2	112.2	1.65	184	>sp|Q14766|LTBP1_HUMAN Latent-transforming growth factor beta-binding protein 1	1	File22374_Scan8148	controllerType=0 controllerNumber=1 scan=8148	20.7568
	1	K.C[+57.021]LC[+57.021]LPGYVPSDKPNYC[+57.021]TPLNTALNLEK.D	1690		C[+57]*3	1046.5	3	3137.49	3137.51	0	-7.7		Specific	168.18	168.18	168.18	1.99	184	>sp|Q14766|LTBP1_HUMAN Latent-transforming growth factor beta-binding protein 1	1	File22374_Scan7688	controllerType=0 controllerNumber=1 scan=7688	19.6732
	1	K.C[+57.021]LC[+57.021]LPGYVPSDKPNYC[+57.021]TPLNTALNLEK.D	1690		C[+57]*3	1046.5	3	3137.5	3137.51	0	-4.8		Specific	257.12	257.12	257.12	2.81	184	>sp|Q14766|LTBP1_HUMAN Latent-transforming growth factor beta-binding protein 1	1	File22374_Scan7398	controllerType=0 controllerNumber=1 scan=7398	18.9904
	1	K.C[+57.021]LC[+57.021]LPGYVPSDKPNYC[+57.021]TPLNTALNLEK.D	1690		C[+57]*3	1046.5	3	3137.49	3137.51	0	-5.2		Specific	265.28	265.28	265.28	4.12	184	>sp|Q14766|LTBP1_HUMAN Latent-transforming growth factor beta-binding protein 1	1	File22374_Scan7344	controllerType=0 controllerNumber=1 scan=7344	18.8627
	1	K.C[+57.021]LC[+57.021]LPGYVPSDKPNYC[+57.021]TPLNTALNLEK.D	1690		C[+57]*3	1046.51	3	3137.5	3137.51	0	-2.1		Specific	496.3	496.3	496.3	6.41	184	>sp|Q14766|LTBP1_HUMAN Latent-transforming growth factor beta-binding protein 1	1	File22374_Scan7243	controllerType=0 controllerNumber=1 scan=7243	18.6255
	1	K.C[+57.021]LC[+57.021]LPGYVPSDKPNYC[+57.021]TPLNTALNLEK.D	1690		C[+57]*3	1046.5	3	3137.5	3137.51	0	-4.8		Specific	545.91	545.91	545.91	6.69	184	>sp|Q14766|LTBP1_HUMAN Latent-transforming growth factor beta-binding protein 1	1	File22374_Scan7158	controllerType=0 controllerNumber=1 scan=7158	18.4256
	1	K.C[+57.021]LC[+57.021]LPGYVPSDKPNYC[+57.021]TPLNTALNLEK.D	1690		C[+57]*3	785.129	4	3137.49	3137.51	0	-5.2		Specific	636.06	636.06	636.06	8.41	184	>sp|Q14766|LTBP1_HUMAN Latent-transforming growth factor beta-binding protein 1	1	File22374_Scan6920	controllerType=0 controllerNumber=1 scan=6920	17.878
	1	K.C[+57.021]LC[+57.021]LPGYVPSDKPNYC[+57.021]TPLNTALNLEK.D	1690		C[+57]*3	1046.5	3	3137.49	3137.51	0	-7.2		Specific	644.04	644.04	644.04	8.41	184	>sp|Q14766|LTBP1_HUMAN Latent-transforming growth factor beta-binding protein 1	1	File22374_Scan7026	controllerType=0 controllerNumber=1 scan=7026	18.1168
	1	K.C[+57.021]LC[+57.021]LPGYVPSDKPNYC[+57.021]TPLNTALNLEK.D	1690		C[+57]*3	1046.51	3	3137.5	3137.51	0	-2.2		Specific	690	690	690	9.41	184	>sp|Q14766|LTBP1_HUMAN Latent-transforming growth factor beta-binding protein 1	1	File22374_Scan6910	controllerType=0 controllerNumber=1 scan=6910	17.8544
	1	K.C[+57.021]LC[+57.021]LPGYVPSDKPNYC[+57.021]TPLNTALNLEK.D	1690		C[+57]*3	785.129	4	3137.5	3137.51	0	-4.6		Specific	695.43	695.43	695.43	9.41	184	>sp|Q14766|LTBP1_HUMAN Latent-transforming growth factor beta-binding protein 1	1	File22374_Scan6867	controllerType=0 controllerNumber=1 scan=6867	17.7554
	1	K.C[+57.021]LC[+57.021]LPGYVPSDKPNYC[+57.021]TPLNTALNLEK.D	1690		C[+57]*3	1046.5	3	3137.49	3137.51	0	-5.4		Specific	752.48	752.48	752.48	11.41	184	>sp|Q14766|LTBP1_HUMAN Latent-transforming growth factor beta-binding protein 1	1	File22374_Scan6964	controllerType=0 controllerNumber=1 scan=6964	17.9803
	1	K.C[+57.021]LC[+57.021]LPGYVPSDKPNYC[+57.021]TPLNTALNLEK.D	1690		C[+57]*3	1046.5	3	3137.5	3137.51	0	-4.1		Specific	752.63	752.63	752.63	11.41	184	>sp|Q14766|LTBP1_HUMAN Latent-transforming growth factor beta-binding protein 1	1	File22374_Scan6854	controllerType=0 controllerNumber=1 scan=6854	17.7254

## Sheet: DW_091820_4
EGF	Protein Rank	Peptide < ProteinMetrics Confidential >	Starting position	Glycans NHFAGNa	Modification Type(s)	Observed m/z	z	Observed (M+H)	Calc. mass (M+H)	Off-by-x error	Mass error (ppm)	Cleavage	Score	Delta	Delta Mod	|Log Prob|	# of unique peptides	Protein Name	Protein DB number	Comment	Scan #	Scan Time
3	1	E.C[+57.021]QLQGVC[+57.021]PNGEC[+57.021]LNTMGSYR.C	630		C[+57]*3	1172.49	2	2343.98	2343.99	0	-5.6	Specific	591.1	578.38	578.38	8.22	172	>sp|Q14766|LTBP1_HUMAN Latent-transforming growth factor beta-binding protein 1	1	File22371_Scan5080	controllerType=0 controllerNumber=1 scan=5080	13.8505
3	1	E.C[+57.021]QLQGVC[+57.021]PNGEC[+57.021]LNTMGSYR.C	630		C[+57]*3	781.998	3	2343.98	2343.99	0	-6.1	Specific	599.72	584.1	584.1	7.43	172	>sp|Q14766|LTBP1_HUMAN Latent-transforming growth factor beta-binding protein 1	1	File22371_Scan5066	controllerType=0 controllerNumber=1 scan=5066	13.8185
3	1	E.C[+57.021]QLQGVC[+57.021]PNGEC[+57.021]LNTMGS[+162.053]YR.C	630	Hex(1)	C[+57]*3, S[+162]	836.016	3	2506.03	2506.05	0	-5.6	Specific	592.95	592.95	6.79	7.43	172	>sp|Q14766|LTBP1_HUMAN Latent-transforming growth factor beta-binding protein 1	1	File22371_Scan4966	controllerType=0 controllerNumber=1 scan=4966	13.5945
3	1	E.C[+57.021]QLQGVC[+57.021]PNGEC[+57.021]LNTMGS[+162.053]YR.C	630	Hex(1)	C[+57]*3, S[+162]	836.015	3	2506.03	2506.05	0	-6.4	Specific	669.94	663.08	6.16	9.43	172	>sp|Q14766|LTBP1_HUMAN Latent-transforming growth factor beta-binding protein 1	1	File22371_Scan4912	controllerType=0 controllerNumber=1 scan=4912	13.4772
3	1	E.C[+57.021]QLQGVC[+57.021]PNGEC[+57.021]LNTMGS[+162.053]YR.C	630	Hex(1)	C[+57]*3, S[+162]	1253.52	2	2506.03	2506.05	0	-4.8	Specific	720.3	698.76	8.02	11.22	172	>sp|Q14766|LTBP1_HUMAN Latent-transforming growth factor beta-binding protein 1	1	File22371_Scan4926	controllerType=0 controllerNumber=1 scan=4926	13.5052
3	1	E.C[+57.021]QLQGVC[+57.021]PNGEC[+57.021]LN[+15.995]TMGS[+162.053]YR.C	630	Hex(1)	C[+57]*3, N[+16], S[+162]	841.347	3	2522.03	2522.04	0	-5.9	Specific	677.54	677.54	13.84	9.43	172	>sp|Q14766|LTBP1_HUMAN Latent-transforming growth factor beta-binding protein 1	1	File22371_Scan4904	controllerType=0 controllerNumber=1 scan=4904	13.4594
3	1	E.C[+57.021]QLQGVC[+57.021]PNGEC[+57.021]LN[+15.995]TMGS[+162.053]YR.C	630	Hex(1)	C[+57]*3, N[+16], S[+162]	1261.52	2	2522.03	2522.04	0	-5.5	Specific	694.81	694.81	16.38	10.22	172	>sp|Q14766|LTBP1_HUMAN Latent-transforming growth factor beta-binding protein 1	1	File22371_Scan4924	controllerType=0 controllerNumber=1 scan=4924	13.5014
5	1	E.GSFLC[+57.021]IC[+57.021]PAGFMASEE.G	936		C[+57]*2	888.367	2	1775.73	1775.74	0	-9.3	Specific	202.43	130.77	130.77	2.44	172	>sp|Q14766|LTBP1_HUMAN Latent-transforming growth factor beta-binding protein 1	1	File22371_Scan7664	controllerType=0 controllerNumber=1 scan=7664	19.8405
5	1	E.GSFLC[+57.021]IC[+57.021]PAGFMASEE.G	936		C[+57]*2	888.371	2	1775.73	1775.74	0	-5.5	Specific	420.81	240.2	240.2	4.07	172	>sp|Q14766|LTBP1_HUMAN Latent-transforming growth factor beta-binding protein 1	1	File22371_Scan8133	controllerType=0 controllerNumber=1 scan=8133	20.9473
5	1	E.GSFLC[+57.021]IC[+57.021]PAGFMAS[+162.053]EE.G	936	Hex(1)	C[+57]*2, S[+162]	969.397	2	1937.79	1937.8	0	-4.8	Specific	270.06	250.26	70.17	4.77	172	>sp|Q14766|LTBP1_HUMAN Latent-transforming growth factor beta-binding protein 1	1	File22371_Scan7737	controllerType=0 controllerNumber=1 scan=7737	20.0131
5	1	E.GSFLC[+57.021]IC[+57.021]PAGFMAS[+162.053]EE.G	936	Hex(1)	C[+57]*2, S[+162]	969.396	2	1937.79	1937.8	0	-5.8	Specific	420.44	253.45	94.08	5.31	172	>sp|Q14766|LTBP1_HUMAN Latent-transforming growth factor beta-binding protein 1	1	File22371_Scan7632	controllerType=0 controllerNumber=1 scan=7632	19.7663
5	1	E.GSFLC[+57.021]IC[+57.021]PAGFMAS[+162.053]EE.G	936	Hex(1)	C[+57]*2, S[+162]	969.396	2	1937.79	1937.8	0	-5.7	Specific	448.9	271.14	100.23	5.64	172	>sp|Q14766|LTBP1_HUMAN Latent-transforming growth factor beta-binding protein 1	1	File22371_Scan7682	controllerType=0 controllerNumber=1 scan=7682	19.8836
10	1	R.NTEGSFQC[+57.021]VC[+57.021]DQGYR.A	1137		C[+57]*2	607.579	3	1820.72	1820.73	0	-5.8	Specific	305.58	305.58	305.58	3.45	172	>sp|Q14766|LTBP1_HUMAN Latent-transforming growth factor beta-binding protein 1	1	File22371_Scan4098	controllerType=0 controllerNumber=1 scan=4098	11.6804
10	1	R.NTEGSFQC[+57.021]VC[+57.021]DQGYR.A	1137		C[+57]*2	910.864	2	1820.72	1820.73	0	-6.7	Specific	458.39	458.39	458.39	7.35	172	>sp|Q14766|LTBP1_HUMAN Latent-transforming growth factor beta-binding protein 1	1	File22371_Scan4281	controllerType=0 controllerNumber=1 scan=4281	12.0766
10	1	R.NTEGSFQC[+57.021]VC[+57.021]DQGYR.A	1137		C[+57]*2	607.578	3	1820.72	1820.73	0	-7.3	Specific	503.91	503.91	503.91	6.56	172	>sp|Q14766|LTBP1_HUMAN Latent-transforming growth factor beta-binding protein 1	1	File22371_Scan3802	controllerType=0 controllerNumber=1 scan=3802	11.0254
10	1	R.NTEGSFQC[+57.021]VC[+57.021]DQGYR.A	1137		C[+57]*2	607.579	3	1820.72	1820.73	0	-5.2	Specific	520.64	520.64	520.64	6.76	172	>sp|Q14766|LTBP1_HUMAN Latent-transforming growth factor beta-binding protein 1	1	File22371_Scan4075	controllerType=0 controllerNumber=1 scan=4075	11.6282
10	1	R.NTEGSFQC[+57.021]VC[+57.021]DQGYR.A	1137		C[+57]*2	607.579	3	1820.72	1820.73	0	-5	Specific	534.07	534.07	534.07	6.76	172	>sp|Q14766|LTBP1_HUMAN Latent-transforming growth factor beta-binding protein 1	1	File22371_Scan4024	controllerType=0 controllerNumber=1 scan=4024	11.512
10	1	R.NTEGSFQC[+57.021]VC[+57.021]DQGYR.A	1137		C[+57]*2	910.865	2	1820.72	1820.73	0	-4.9	Specific	568.41	568.41	568.41	8.2	172	>sp|Q14766|LTBP1_HUMAN Latent-transforming growth factor beta-binding protein 1	1	File22371_Scan4184	controllerType=0 controllerNumber=1 scan=4184	11.8709
10	1	R.NTEGSFQC[+57.021]VC[+57.021]DQGYR.A	1137		C[+57]*2	910.864	2	1820.72	1820.73	0	-6.1	Specific	585.42	585.42	585.42	8.2	172	>sp|Q14766|LTBP1_HUMAN Latent-transforming growth factor beta-binding protein 1	1	File22371_Scan4021	controllerType=0 controllerNumber=1 scan=4021	11.5077
10	1	R.NTEGSFQC[+57.021]VC[+57.021]DQGYR.A	1137		C[+57]*2	910.864	2	1820.72	1820.73	0	-6.3	Specific	621.7	621.7	621.7	9.2	172	>sp|Q14766|LTBP1_HUMAN Latent-transforming growth factor beta-binding protein 1	1	File22371_Scan4130	controllerType=0 controllerNumber=1 scan=4130	11.7517
10	1	R.NTEGSFQC[+57.021]VC[+57.021]DQGYR.A	1137		C[+57]*2	910.865	2	1820.72	1820.73	0	-5.6	Specific	631.21	631.21	631.21	9.2	172	>sp|Q14766|LTBP1_HUMAN Latent-transforming growth factor beta-binding protein 1	1	File22371_Scan4074	controllerType=0 controllerNumber=1 scan=4074	11.627
10	1	R.N[+15.995]TEGSFQC[+57.021]VC[+57.021]DQGYR.A	1137		C[+57]*2, N[+16]	918.86	2	1836.71	1836.73	0	-8.6	Specific	561.32	561.32	442.15	8.2	172	>sp|Q14766|LTBP1_HUMAN Latent-transforming growth factor beta-binding protein 1	1	File22371_Scan4056	controllerType=0 controllerNumber=1 scan=4056	11.5851
10	1	R.NTEGS[+162.053]FQC[+57.021]VC[+57.021]DQGYR.A	1137	Hex(1)	C[+57]*2, S[+162]	991.888	2	1982.77	1982.79	0	-8	Specific	389.71	389.71	29.83	6.98	172	>sp|Q14766|LTBP1_HUMAN Latent-transforming growth factor beta-binding protein 1	1	File22371_Scan4138	controllerType=0 controllerNumber=1 scan=4138	11.7691
10	1	R.NTEGS[+162.053]FQC[+57.021]VC[+57.021]DQGYR.A	1137	Hex(1)	C[+57]*2, S[+162]	991.89	2	1982.77	1982.79	0	-6.2	Specific	488.16	488.16	33.11	7.35	172	>sp|Q14766|LTBP1_HUMAN Latent-transforming growth factor beta-binding protein 1	1	File22371_Scan3949	controllerType=0 controllerNumber=1 scan=3949	11.3452
10	1	R.NTEGS[+162.053]FQC[+57.021]VC[+57.021]DQGYR.A	1137	Hex(1)	C[+57]*2, S[+162]	661.596	3	1982.77	1982.79	0	-5.9	Specific	513.82	513.82	28.61	6.56	172	>sp|Q14766|LTBP1_HUMAN Latent-transforming growth factor beta-binding protein 1	1	File22371_Scan3898	controllerType=0 controllerNumber=1 scan=3898	11.2339
10	1	R.NTEGS[+162.053]FQC[+57.021]VC[+57.021]DQGYR.A	1137	Hex(1)	C[+57]*2, S[+162]	991.891	2	1982.78	1982.79	0	-5.1	Specific	522.55	522.55	33.63	7.56	172	>sp|Q14766|LTBP1_HUMAN Latent-transforming growth factor beta-binding protein 1	1	File22371_Scan4014	controllerType=0 controllerNumber=1 scan=4014	11.4913
10	1	R.NTEGS[+162.053]FQC[+57.021]VC[+57.021]DQGYR.A	1137	Hex(1)	C[+57]*2, S[+162]	661.596	3	1982.77	1982.79	0	-6.7	Specific	567.03	567.03	28.65	7.41	172	>sp|Q14766|LTBP1_HUMAN Latent-transforming growth factor beta-binding protein 1	1	File22371_Scan3843	controllerType=0 controllerNumber=1 scan=3843	11.1171
10	1	R.NTEGS[+162.053]FQC[+57.021]VC[+57.021]DQGYR.A	1137	Hex(1)	C[+57]*2, S[+162]	991.891	2	1982.77	1982.79	0	-5.4	Specific	583.02	583.02	45.17	8.2	172	>sp|Q14766|LTBP1_HUMAN Latent-transforming growth factor beta-binding protein 1	1	File22371_Scan3892	controllerType=0 controllerNumber=1 scan=3892	11.219
10	1	R.NTEGS[+162.053]FQC[+57.021]VC[+57.021]DQGYR.A	1137	Hex(1)	C[+57]*2, S[+162]	991.891	2	1982.77	1982.79	0	-5.5	Specific	597.55	597.55	38.99	8.2	172	>sp|Q14766|LTBP1_HUMAN Latent-transforming growth factor beta-binding protein 1	1	File22371_Scan3780	controllerType=0 controllerNumber=1 scan=3780	10.9751
10	1	R.NTEGS[+162.053]FQC[+57.021]VC[+57.021]DQGYR.A	1137	Hex(1)	C[+57]*2, S[+162]	991.89	2	1982.77	1982.79	0	-6.2	Specific	599.17	599.17	45.72	8.2	172	>sp|Q14766|LTBP1_HUMAN Latent-transforming growth factor beta-binding protein 1	1	File22371_Scan3832	controllerType=0 controllerNumber=1 scan=3832	11.0935
10	1	R.NTEGS[+162.053]FQC[+57.021]VC[+57.021]DQGYR.A	1137	Hex(1)	C[+57]*2, S[+162]	661.596	3	1982.77	1982.79	0	-5.8	Specific	607.95	607.95	27.1	8.41	172	>sp|Q14766|LTBP1_HUMAN Latent-transforming growth factor beta-binding protein 1	1	File22371_Scan3790	controllerType=0 controllerNumber=1 scan=3790	10.998
10	1	R.N[+15.995]TEGS[+162.053]FQC[+57.021]VC[+57.021]DQGYR.A	1137	Hex(1)	C[+57]*2, N[+16], S[+162]	666.927	3	1998.77	1998.78	0	-6.7	Specific	453.84	453.84	6.73	6.56	172	>sp|Q14766|LTBP1_HUMAN Latent-transforming growth factor beta-binding protein 1	1	File22371_Scan3833	controllerType=0 controllerNumber=1 scan=3833	11.0947
10	1	R.N[+15.995]TEGS[+162.053]FQC[+57.021]VC[+57.021]DQGYR.A	1137	Hex(1)	C[+57]*2, N[+16], S[+162]	999.888	2	1998.77	1998.78	0	-6	Specific	557.95	557.95	31	7.56	172	>sp|Q14766|LTBP1_HUMAN Latent-transforming growth factor beta-binding protein 1	1	File22371_Scan3803	controllerType=0 controllerNumber=1 scan=3803	11.0276
10	1	R.N[+15.995]TEGS[+162.053]FQC[+57.021]VC[+57.021]DQGYR.A	1137	Hex(1)	C[+57]*2, N[+16], S[+162]	999.888	2	1998.77	1998.78	0	-6.1	Specific	582.67	582.67	38.38	8.2	172	>sp|Q14766|LTBP1_HUMAN Latent-transforming growth factor beta-binding protein 1	1	File22371_Scan3854	controllerType=0 controllerNumber=1 scan=3854	11.1419
12	1	E.GSFHC[+57.021]VC[+57.021]QQGFS[+162.053]ISADGR.T	1223	Hex(1)	C[+57]*2, S[+162]	725.641	3	2174.91	2174.92	0	-6.8	Specific	458.26	458.26	0	7.59	172	>sp|Q14766|LTBP1_HUMAN Latent-transforming growth factor beta-binding protein 1	1	File22371_Scan4393	controllerType=0 controllerNumber=1 scan=4393	12.3201
12	1	E.GSFHC[+57.021]VC[+57.021]QQGFS[+162.053]ISADGR.T	1223	Hex(1)	C[+57]*2, S[+162]	725.641	3	2174.91	2174.92	0	-6.4	Specific	511.34	511.34	0	7.59	172	>sp|Q14766|LTBP1_HUMAN Latent-transforming growth factor beta-binding protein 1	1	File22371_Scan4457	controllerType=0 controllerNumber=1 scan=4457	12.4599
12	1	E.GS[+162.053]FHC[+57.021]VC[+57.021]QQGFSISADGR.T	1223	Hex(1)	C[+57]*2, S[+162]	1087.96	2	2174.9	2174.92	0	-8.3	Specific	512.99	512.99	0.89	7.01	172	>sp|Q14766|LTBP1_HUMAN Latent-transforming growth factor beta-binding protein 1	1	File22371_Scan4284	controllerType=0 controllerNumber=1 scan=4284	12.085
12	1	E.GSFHC[+57.021]VC[+57.021]QQGFS[+162.053]ISADGR.T	1223	Hex(1)	C[+57]*2, S[+162]	725.641	3	2174.91	2174.92	0	-6.5	Specific	606.61	606.61	0	9.43	172	>sp|Q14766|LTBP1_HUMAN Latent-transforming growth factor beta-binding protein 1	1	File22371_Scan4262	controllerType=0 controllerNumber=1 scan=4262	12.0384
12	1	E.GSFHC[+57.021]VC[+57.021]QQGFS[+162.053]ISADGR.T	1223	Hex(1)	C[+57]*2, S[+162]	725.641	3	2174.91	2174.92	0	-6.5	Specific	618.24	618.24	0	9.43	172	>sp|Q14766|LTBP1_HUMAN Latent-transforming growth factor beta-binding protein 1	1	File22371_Scan4208	controllerType=0 controllerNumber=1 scan=4208	11.9227
12	1	E.GSFHC[+57.021]VC[+57.021]QQGFS[+162.053]ISADGR.T	1223	Hex(1)	C[+57]*2, S[+162]	725.641	3	2174.91	2174.92	0	-6.2	Specific	659.55	659.55	0	10.43	172	>sp|Q14766|LTBP1_HUMAN Latent-transforming growth factor beta-binding protein 1	1	File22371_Scan4317	controllerType=0 controllerNumber=1 scan=4317	12.1576
12	1	E.GSFHC[+57.021]VC[+57.021]QQGFS[+162.053]ISADGR.T	1223	Hex(1)	C[+57]*2, S[+162]	1087.96	2	2174.91	2174.92	0	-7.5	Specific	749.73	749.73	0	10.85	172	>sp|Q14766|LTBP1_HUMAN Latent-transforming growth factor beta-binding protein 1	1	File22371_Scan4224	controllerType=0 controllerNumber=1 scan=4224	11.9551
13	1	D.SHGFC[+57.021]DNTAGS[+162.053]FR.C	1256	Hex(1)	C[+57], S[+162]	539.889	3	1617.65	1617.66	0	-5.1	Specific	162.09	162.09	40.72	3.58	172	>sp|Q14766|LTBP1_HUMAN Latent-transforming growth factor beta-binding protein 1	1	File22371_Scan2848	controllerType=0 controllerNumber=1 scan=2848	8.8561
13	1	D.SHGFC[+57.021]DNTAGS[+162.053]FR.C	1256	Hex(1)	C[+57], S[+162]	539.888	3	1617.65	1617.66	0	-5.9	Specific	394.4	394.4	38.07	7.08	172	>sp|Q14766|LTBP1_HUMAN Latent-transforming growth factor beta-binding protein 1	1	File22371_Scan2901	controllerType=0 controllerNumber=1 scan=2901	8.9808
13	1	D.SHGFC[+57.021]DN[+15.995]TAGS[+162.053]FR.C	1256	Hex(1)	C[+57], N[+16], S[+162]	545.22	3	1633.64	1633.65	0	-6.1	Specific	157.22	157.22	32.56	3.23	172	>sp|Q14766|LTBP1_HUMAN Latent-transforming growth factor beta-binding protein 1	1	File22371_Scan2836	controllerType=0 controllerNumber=1 scan=2836	8.8291
13	1	D.SHGFC[+57.021]DN[+15.995]TAGS[+162.053]FR.C	1256	Hex(1)	C[+57], N[+16], S[+162]	545.219	3	1633.64	1633.65	0	-6.7	Specific	179.38	179.38	35.67	3.78	172	>sp|Q14766|LTBP1_HUMAN Latent-transforming growth factor beta-binding protein 1	1	File22371_Scan2890	controllerType=0 controllerNumber=1 scan=2890	8.9555
14	1	E.GSFLC[+57.021]VC[+57.021]ADENQE.Y	1307		C[+57]*2	764.801	2	1528.6	1528.6	0	-6	Specific	177.74	147.99	147.99	1.67	172	>sp|Q14766|LTBP1_HUMAN Latent-transforming growth factor beta-binding protein 1	1	File22371_Scan6129	controllerType=0 controllerNumber=1 scan=6129	16.2677
14	1	E.GSFLC[+57.021]VC[+57.021]ADENQE.Y	1307		C[+57]*2	764.801	2	1528.6	1528.6	0	-5.9	Specific	180.1	121.47	121.47	1.6	172	>sp|Q14766|LTBP1_HUMAN Latent-transforming growth factor beta-binding protein 1	1	File22371_Scan6001	controllerType=0 controllerNumber=1 scan=6001	15.9682
14	1	E.GSFLC[+57.021]VC[+57.021]ADENQE.Y	1307		C[+57]*2	764.801	2	1528.59	1528.6	0	-6.8	Specific	236.87	117.26	117.26	1.58	172	>sp|Q14766|LTBP1_HUMAN Latent-transforming growth factor beta-binding protein 1	1	File22371_Scan5947	controllerType=0 controllerNumber=1 scan=5947	15.8431
14	1	E.GSFLC[+57.021]VC[+57.021]ADENQE.Y	1307		C[+57]*2	764.801	2	1528.6	1528.6	0	-6	Specific	266.72	103.7	103.7	1.81	172	>sp|Q14766|LTBP1_HUMAN Latent-transforming growth factor beta-binding protein 1	1	File22371_Scan5878	controllerType=0 controllerNumber=1 scan=5878	15.6848
14	1	E.GSFLC[+57.021]VC[+57.021]ADENQE.Y	1307		C[+57]*2	764.801	2	1528.6	1528.6	0	-5.7	Specific	291.53	64.15	64.15	1.5	172	>sp|Q14766|LTBP1_HUMAN Latent-transforming growth factor beta-binding protein 1	1	File22371_Scan5660	controllerType=0 controllerNumber=1 scan=5660	15.1801
14	1	E.GSFLC[+57.021]VC[+57.021]ADENQE.Y	1307		C[+57]*2	764.802	2	1528.6	1528.6	0	-5.2	Specific	322.12	72.11	72.11	1.6	172	>sp|Q14766|LTBP1_HUMAN Latent-transforming growth factor beta-binding protein 1	1	File22371_Scan5768	controllerType=0 controllerNumber=1 scan=5768	15.4299
16	1	E.GSYNC[+57.021]FC[+57.021]THPMVLDASEK.R	1487		C[+57]*2	705.964	3	2115.88	2115.89	0	-7.4	Specific	586.93	586.93	586.93	7.94	172	>sp|Q14766|LTBP1_HUMAN Latent-transforming growth factor beta-binding protein 1	1	File22371_Scan4780	controllerType=0 controllerNumber=1 scan=4780	13.1783
16	1	E.GSYNC[+57.021]FC[+57.021]T[+162.053]HPMVLDASEK.R	1487	Hex(1)	C[+57]*2, T[+162]	759.98	3	2277.93	2277.95	0	-8.6	Specific	479.93	479.93	1.64	7.1	172	>sp|Q14766|LTBP1_HUMAN Latent-transforming growth factor beta-binding protein 1	1	File22371_Scan4773	controllerType=0 controllerNumber=1 scan=4773	13.1609
16	1	E.GSYNC[+57.021]FC[+57.021]T[+162.053]HPMVLDASEK.R	1487	Hex(1)	C[+57]*2, T[+162]	759.982	3	2277.93	2277.95	0	-6	Specific	605.52	605.52	2.4	8.94	172	>sp|Q14766|LTBP1_HUMAN Latent-transforming growth factor beta-binding protein 1	1	File22371_Scan4712	controllerType=0 controllerNumber=1 scan=4712	13.0299
16	1	E.GSYNC[+57.021]FC[+57.021]T[+162.053]HPMVLDASEK.R	1487	Hex(1)	C[+57]*2, T[+162]	759.982	3	2277.93	2277.95	0	-6.1	Specific	621.64	621.64	2.4	8.94	172	>sp|Q14766|LTBP1_HUMAN Latent-transforming growth factor beta-binding protein 1	1	File22371_Scan4659	controllerType=0 controllerNumber=1 scan=4659	12.912
18	1	K.C[+57.021]INT[+162.053]DGSYK.C	1681	Hex(1)	C[+57], T[+162]	610.259	2	1219.51	1219.51	0	-4.1	Specific	22.96	22.96	3.6	1.96	172	>sp|Q14766|LTBP1_HUMAN Latent-transforming growth factor beta-binding protein 1	1	File22371_Scan2092	controllerType=0 controllerNumber=1 scan=2092	7.0328
Other Peptides
	1	K.QQLQGVNVC[+57.021]GGR.C	161		C[+57]	658.33	2	1315.65	1315.65	0	-0.7	Specific	458.08	458.08	458.08	6.49	172	>sp|Q14766|LTBP1_HUMAN Latent-transforming growth factor beta-binding protein 1	1	File22371_Scan3258	controllerType=0 controllerNumber=1 scan=3258	9.8039
	1	D.QVAAPFQLSNHTGR.I	338			763.391	2	1525.78	1525.79	0	-7.5	Specific	88.38	88.38	88.38	1.54	172	>sp|Q14766|LTBP1_HUMAN Latent-transforming growth factor beta-binding protein 1	1	File22371_Scan3939	controllerType=0 controllerNumber=1 scan=3939	11.3245
	1	R.IKVVFTPSIC[+57.021]K.V	352		C[+57]	431.251	3	1291.74	1291.74	0	-5.1	Specific	142.85	142.85	142.85	2.79	172	>sp|Q14766|LTBP1_HUMAN Latent-transforming growth factor beta-binding protein 1	1	File22371_Scan4697	controllerType=0 controllerNumber=1 scan=4697	12.9959
	1	R.IKVVFTPSIC[+57.021]K.V	352		C[+57]	431.25	3	1291.74	1291.74	0	-6	Specific	202.39	202.39	202.39	3.39	172	>sp|Q14766|LTBP1_HUMAN Latent-transforming growth factor beta-binding protein 1	1	File22371_Scan4636	controllerType=0 controllerNumber=1 scan=4636	12.8615
	1	R.IKVVFTPSIC[+57.021]K.V	352		C[+57]	646.371	2	1291.73	1291.74	0	-7.3	Specific	213.25	213.25	213.25	3.77	172	>sp|Q14766|LTBP1_HUMAN Latent-transforming growth factor beta-binding protein 1	1	File22371_Scan4609	controllerType=0 controllerNumber=1 scan=4609	12.7991
	1	R.IKVVFTPSIC[+57.021]K.V	352		C[+57]	431.251	3	1291.74	1291.74	0	-4.8	Specific	218.91	218.91	218.91	4.18	172	>sp|Q14766|LTBP1_HUMAN Latent-transforming growth factor beta-binding protein 1	1	File22371_Scan4525	controllerType=0 controllerNumber=1 scan=4525	12.6111
	1	R.IKVVFTPSIC[+57.021]K.V	352		C[+57]	431.25	3	1291.74	1291.74	0	-6.5	Specific	279.45	279.45	279.45	4.71	172	>sp|Q14766|LTBP1_HUMAN Latent-transforming growth factor beta-binding protein 1	1	File22371_Scan4583	controllerType=0 controllerNumber=1 scan=4583	12.7405
	1	R.IKVVFTPSIC[+57.021]K.V	352		C[+57]	431.25	3	1291.74	1291.74	0	-6.1	Specific	329.48	329.48	329.48	4.96	172	>sp|Q14766|LTBP1_HUMAN Latent-transforming growth factor beta-binding protein 1	1	File22371_Scan4473	controllerType=0 controllerNumber=1 scan=4473	12.4965
	1	R.IKVVFTPSIC[+57.021]K.V	352		C[+57]	646.372	2	1291.74	1291.74	0	-5.7	Specific	461.7	461.7	461.7	7.51	172	>sp|Q14766|LTBP1_HUMAN Latent-transforming growth factor beta-binding protein 1	1	File22371_Scan4536	controllerType=0 controllerNumber=1 scan=4536	12.6352
	1	R.IKVVFTPSIC[+57.021]K.V	352		C[+57]	646.373	2	1291.74	1291.74	0	-4.6	Specific	541.89	541.89	541.89	7.71	172	>sp|Q14766|LTBP1_HUMAN Latent-transforming growth factor beta-binding protein 1	1	File22371_Scan4484	controllerType=0 controllerNumber=1 scan=4484	12.5222
	1	R.IKVVFT[+162.053]PS[+203.079]IC[+57.021]K.V	352	Hex(1),HexNAc(1)	C[+57], S[+203], T[+162]	552.961	3	1656.87	1656.88	0	-5.4	Specific	451.96	451.96	0	8.09	172	>sp|Q14766|LTBP1_HUMAN Latent-transforming growth factor beta-binding protein 1	1	File22371_Scan4145	controllerType=0 controllerNumber=1 scan=4145	11.7842
	1	K.VVFTPSIC[+57.021]K.V	354		C[+57]	525.783	2	1050.56	1050.57	0	-5.7	Specific	327.06	312.43	312.43	4.36	172	>sp|Q14766|LTBP1_HUMAN Latent-transforming growth factor beta-binding protein 1	1	File22371_Scan4664	controllerType=0 controllerNumber=1 scan=4664	12.9229
	1	K.VVFTPSIC[+57.021]K.V	354		C[+57]	525.783	2	1050.56	1050.57	0	-6	Specific	337.84	303.7	303.7	4.77	172	>sp|Q14766|LTBP1_HUMAN Latent-transforming growth factor beta-binding protein 1	1	File22371_Scan4603	controllerType=0 controllerNumber=1 scan=4603	12.7862
	1	K.VVFTPSIC[+57.021]K.V	354		C[+57]	525.783	2	1050.56	1050.57	0	-6.2	Specific	351.91	218.58	218.58	4.47	172	>sp|Q14766|LTBP1_HUMAN Latent-transforming growth factor beta-binding protein 1	1	File22371_Scan4384	controllerType=0 controllerNumber=1 scan=4384	12.302
	1	K.VVFTPSIC[+57.021]K.V	354		C[+57]	525.783	2	1050.56	1050.57	0	-5.6	Specific	352.81	305.6	305.6	5.91	172	>sp|Q14766|LTBP1_HUMAN Latent-transforming growth factor beta-binding protein 1	1	File22371_Scan4437	controllerType=0 controllerNumber=1 scan=4437	12.4171
	1	K.VVFTPSIC[+57.021]K.V	354		C[+57]	525.783	2	1050.56	1050.57	0	-6	Specific	392.27	361.36	361.36	6.31	172	>sp|Q14766|LTBP1_HUMAN Latent-transforming growth factor beta-binding protein 1	1	File22371_Scan4493	controllerType=0 controllerNumber=1 scan=4493	12.5426
	1	K.VVFTPSIC[+57.021]K.V	354		C[+57]	525.783	2	1050.56	1050.57	0	-5.8	Specific	394.43	363.87	363.87	7.32	172	>sp|Q14766|LTBP1_HUMAN Latent-transforming growth factor beta-binding protein 1	1	File22371_Scan4547	controllerType=0 controllerNumber=1 scan=4547	12.6595
	1	K.GSC[+57.021]QNSC[+57.021]EKGN[+1809.666]TTTLISE.N	368	HexNAc(5)Hex(4)Fuc(1)	C[+57]*2, N[+1810]	1265.84	3	3795.5	3795.52	0	-5.6	Specific	60.48	60.48	60.48	2.56	172	>sp|Q14766|LTBP1_HUMAN Latent-transforming growth factor beta-binding protein 1	1	File22371_Scan3011	controllerType=0 controllerNumber=1 scan=3011	9.2358
	1	K.GSC[+57.021]QNSC[+57.021]EKGN[+1647.613]TTTLISE.N	368	HexNAc(5)Hex(3)Fuc(1)	C[+57]*2, N[+1648]	1211.82	3	3633.45	3633.47	0	-5.4	Specific	97.13	97.13	60.72	2.6	172	>sp|Q14766|LTBP1_HUMAN Latent-transforming growth factor beta-binding protein 1	1	File22371_Scan3066	controllerType=0 controllerNumber=1 scan=3066	9.3647
	1	K.GSC[+57.021]QNSC[+57.021]EKGN[+1606.587]TTTLISE.N	368	HexNAc(4)Hex(4)Fuc(1)	C[+57]*2, N[+1607]	1198.14	3	3592.42	3592.44	0	-5.7	Specific	118.26	118.26	60.72	3.39	172	>sp|Q14766|LTBP1_HUMAN Latent-transforming growth factor beta-binding protein 1	1	File22371_Scan3033	controllerType=0 controllerNumber=1 scan=3033	9.2874
	1	K.GSC[+57.021]QNSC[+57.021]EKGN[+1768.640]TTTLISE.N	368	HexNAc(4)Hex(5)Fuc(1)	C[+57]*2, N[+1769]	1252.16	3	3754.47	3754.49	0	-5.9	Specific	134.44	134.44	60.72	3.39	172	>sp|Q14766|LTBP1_HUMAN Latent-transforming growth factor beta-binding protein 1	1	File22371_Scan3027	controllerType=0 controllerNumber=1 scan=3027	9.2723
	1	K.GSC[+57.021]QNSC[+57.021]EKGN[+1606.587]TTTLISE.N	368	HexNAc(4)Hex(4)Fuc(1)	C[+57]*2, N[+1607]	1198.14	3	3592.42	3592.44	0	-5.6	Specific	143.38	143.38	60.72	3.63	172	>sp|Q14766|LTBP1_HUMAN Latent-transforming growth factor beta-binding protein 1	1	File22371_Scan3085	controllerType=0 controllerNumber=1 scan=3085	9.4098
	1	K.GSC[+57.021]QNSC[+57.021]EKGN[+1444.534]TTTLISE.N	368	HexNAc(4)Hex(3)Fuc(1)	C[+57]*2, N[+1445]	1144.13	3	3430.37	3430.39	0	-5.3	Specific	235.45	235.45	50.03	3.95	172	>sp|Q14766|LTBP1_HUMAN Latent-transforming growth factor beta-binding protein 1	1	File22371_Scan3086	controllerType=0 controllerNumber=1 scan=3086	9.412
	1	K.GSC[+57.021]QNSC[+57.021]EKGN[+1647.613]TTTLISE.N	368	HexNAc(5)Hex(3)Fuc(1)	C[+57]*2, N[+1648]	1211.82	3	3633.45	3633.47	0	-5.3	Specific	249.34	249.34	60.72	4.03	172	>sp|Q14766|LTBP1_HUMAN Latent-transforming growth factor beta-binding protein 1	1	File22371_Scan3117	controllerType=0 controllerNumber=1 scan=3117	9.4851
	1	E.KGN[+2569.905]TTTLISE.N	376	HexNAc(5)Hex(6)NeuAc(2)	N[+2570]	909.118	4	3633.45	3633.47	0	-5	Specific	29.99	29.99	29.99	2.04	172	>sp|Q14766|LTBP1_HUMAN Latent-transforming growth factor beta-binding protein 1	1	File22371_Scan3111	controllerType=0 controllerNumber=1 scan=3111	9.47
	1	K.GN[+1768.640]TTTLISENGHAADTLTATNFR.V	377	HexNAc(4)Hex(5)Fuc(1)	N[+1769]	1044.45	4	4174.77	4173.81	1	-9.3	Specific	283.28	283.28	59.2	4.16	172	>sp|Q14766|LTBP1_HUMAN Latent-transforming growth factor beta-binding protein 1	1	File22371_Scan4962	controllerType=0 controllerNumber=1 scan=4962	13.584
	1	K.GN[+2804.974]TTTLISEN[+15.995]GHAADTLTATNFR.V	377	HexNAc(6)Hex(6)NeuGc(2)	N[+16][+2805]	1307.04	4	5225.15	5226.14	-1	2.3	Specific	172.98	172.98	30.2	1.84	172	>sp|Q14766|LTBP1_HUMAN Latent-transforming growth factor beta-binding protein 1	1	File22371_Scan4423	controllerType=0 controllerNumber=1 scan=4423	12.3838
	1	E.NGHAADTLTATNFR.V	386			496.908	3	1488.71	1488.72	0	-6.8	Specific	311.47	311.47	311.47	3.79	172	>sp|Q14766|LTBP1_HUMAN Latent-transforming growth factor beta-binding protein 1	1	File22371_Scan3569	controllerType=0 controllerNumber=1 scan=3569	10.4999
	1	E.NGHAADTLTATNFR.V	386			496.909	3	1488.71	1488.72	0	-4.6	Specific	359.22	359.22	359.22	4.68	172	>sp|Q14766|LTBP1_HUMAN Latent-transforming growth factor beta-binding protein 1	1	File22371_Scan3513	controllerType=0 controllerNumber=1 scan=3513	10.3782
	1	E.NGHAADTLTATNFR.V	386			496.908	3	1488.71	1488.72	0	-7.2	Specific	366.53	366.53	366.53	5.94	172	>sp|Q14766|LTBP1_HUMAN Latent-transforming growth factor beta-binding protein 1	1	File22371_Scan3629	controllerType=0 controllerNumber=1 scan=3629	10.6318
	1	E.NGHAADTLTATNFR.V	386			496.908	3	1488.71	1488.72	0	-5.7	Specific	380.53	380.53	380.53	7.08	172	>sp|Q14766|LTBP1_HUMAN Latent-transforming growth factor beta-binding protein 1	1	File22371_Scan3403	controllerType=0 controllerNumber=1 scan=3403	10.1316
	1	E.NGHAADTLTATNFR.V	386			496.908	3	1488.71	1488.72	0	-5.7	Specific	413.18	413.18	413.18	7.13	172	>sp|Q14766|LTBP1_HUMAN Latent-transforming growth factor beta-binding protein 1	1	File22371_Scan3458	controllerType=0 controllerNumber=1 scan=3458	10.2549
	1	E.NGHAADTLTATNFR.V	386			496.908	3	1488.71	1488.72	0	-6.2	Specific	455.22	455.22	455.22	7.46	172	>sp|Q14766|LTBP1_HUMAN Latent-transforming growth factor beta-binding protein 1	1	File22371_Scan3350	controllerType=0 controllerNumber=1 scan=3350	10.0127
	1	E.NGHAADTLTATNFR.V	386			744.858	2	1488.71	1488.72	0	-7	Specific	606.16	606.16	606.16	8.72	172	>sp|Q14766|LTBP1_HUMAN Latent-transforming growth factor beta-binding protein 1	1	File22371_Scan3404	controllerType=0 controllerNumber=1 scan=3404	10.1328
	1	E.NGHAADTLTATNFR.V	386			744.858	2	1488.71	1488.72	0	-6.8	Specific	629.63	629.63	629.63	8.72	172	>sp|Q14766|LTBP1_HUMAN Latent-transforming growth factor beta-binding protein 1	1	File22371_Scan3355	controllerType=0 controllerNumber=1 scan=3355	10.0235
	1	R.VVIC[+57.021]HLPC[+57.021]MNGGQC[+57.021]SSR.D	400		C[+57]*3	658.96	3	1974.87	1974.88	0	-5.3	Specific	484.76	484.76	484.76	7.59	172	>sp|Q14766|LTBP1_HUMAN Latent-transforming growth factor beta-binding protein 1	1	File22371_Scan4162	controllerType=0 controllerNumber=1 scan=4162	11.8235
	1	R.VVIC[+57.021]HLPC[+57.021]MNGGQC[+57.021]SSR.D	400		C[+57]*3	987.935	2	1974.86	1974.88	0	-6.7	Specific	485.29	485.29	485.29	7.01	172	>sp|Q14766|LTBP1_HUMAN Latent-transforming growth factor beta-binding protein 1	1	File22371_Scan4079	controllerType=0 controllerNumber=1 scan=4079	11.6359
	1	R.VVIC[+57.021]HLPC[+57.021]MNGGQC[+57.021]SSR.D	400		C[+57]*3	658.96	3	1974.87	1974.88	0	-5.2	Specific	557.75	557.75	557.75	7.79	172	>sp|Q14766|LTBP1_HUMAN Latent-transforming growth factor beta-binding protein 1	1	File22371_Scan4003	controllerType=0 controllerNumber=1 scan=4003	11.4656
	1	R.VVIC[+57.021]HLPC[+57.021]MNGGQC[+57.021]SSR.D	400		C[+57]*3	658.96	3	1974.86	1974.88	0	-6.2	Specific	591.46	591.46	591.46	8.43	172	>sp|Q14766|LTBP1_HUMAN Latent-transforming growth factor beta-binding protein 1	1	File22371_Scan4107	controllerType=0 controllerNumber=1 scan=4107	11.7013
	1	R.VVIC[+57.021]HLPC[+57.021]MNGGQC[+57.021]SSR.D	400		C[+57]*3	658.96	3	1974.86	1974.88	0	-5.9	Specific	620.52	620.52	620.52	9.43	172	>sp|Q14766|LTBP1_HUMAN Latent-transforming growth factor beta-binding protein 1	1	File22371_Scan4052	controllerType=0 controllerNumber=1 scan=4052	11.5769
	1	R.VVIC[+57.021]HLPC[+57.021]M[+15.995]NGGQC[+57.021]SSR.D	400		C[+57]*3, M[+16]	664.292	3	1990.86	1990.87	0	-5.8	Specific	343.31	343.31	26.9	6.01	172	>sp|Q14766|LTBP1_HUMAN Latent-transforming growth factor beta-binding protein 1	1	File22371_Scan3969	controllerType=0 controllerNumber=1 scan=3969	11.3915
	1	R.VVIC[+57.021]HLPC[+57.021]M[+15.995]NGGQC[+57.021]SSR.D	400		C[+57]*3, M[+16]	664.292	3	1990.86	1990.87	0	-5.8	Specific	361.51	361.51	30.04	6.21	172	>sp|Q14766|LTBP1_HUMAN Latent-transforming growth factor beta-binding protein 1	1	File22371_Scan3321	controllerType=0 controllerNumber=1 scan=3321	9.9465
	1	R.VVIC[+57.021]HLPC[+57.021]M[+15.995]NGGQC[+57.021]SSR.D	400		C[+57]*3, M[+16]	664.292	3	1990.86	1990.87	0	-5.4	Specific	393.9	393.9	23.5	7.21	172	>sp|Q14766|LTBP1_HUMAN Latent-transforming growth factor beta-binding protein 1	1	File22371_Scan3264	controllerType=0 controllerNumber=1 scan=3264	9.8179
	1	R.VVIC[+57.021]HLPC[+57.021]M[+15.995]NGGQC[+57.021]SSR.D	400		C[+57]*3, M[+16]	664.291	3	1990.86	1990.87	0	-6.2	Specific	516.27	516.27	29.67	7.59	172	>sp|Q14766|LTBP1_HUMAN Latent-transforming growth factor beta-binding protein 1	1	File22371_Scan4026	controllerType=0 controllerNumber=1 scan=4026	11.5163
	1	R.VVIC[+57.021]HLPC[+57.021]M[+15.995]NGGQC[+57.021]SSR.D	400		C[+57]*3, M[+16]	664.29	3	1990.85	1990.87	0	-8.4	Specific	519.95	519.95	30.78	7.59	172	>sp|Q14766|LTBP1_HUMAN Latent-transforming growth factor beta-binding protein 1	1	File22371_Scan4077	controllerType=0 controllerNumber=1 scan=4077	11.6316
	1	R.DKC[+57.021]QC[+57.021]PPNFTGK.L	417		C[+57]*2	726.32	2	1451.63	1451.64	0	-5.3	Specific	149.26	149.26	149.26	3.63	172	>sp|Q14766|LTBP1_HUMAN Latent-transforming growth factor beta-binding protein 1	1	File22371_Scan2794	controllerType=0 controllerNumber=1 scan=2794	8.7319
	1	R.DKC[+57.021]QC[+57.021]PPNFTGK.L	417		C[+57]*2	484.548	3	1451.63	1451.64	0	-6.9	Specific	214.82	214.82	214.82	3.99	172	>sp|Q14766|LTBP1_HUMAN Latent-transforming growth factor beta-binding protein 1	1	File22371_Scan2435	controllerType=0 controllerNumber=1 scan=2435	7.8942
	1	R.DKC[+57.021]QC[+57.021]PPNFTGK.L	417		C[+57]*2	726.32	2	1451.63	1451.64	0	-5.4	Specific	300.33	300.33	300.33	5.58	172	>sp|Q14766|LTBP1_HUMAN Latent-transforming growth factor beta-binding protein 1	1	File22371_Scan2726	controllerType=0 controllerNumber=1 scan=2726	8.5731
	1	R.DKC[+57.021]QC[+57.021]PPNFTGK.L	417		C[+57]*2	726.319	2	1451.63	1451.64	0	-6.6	Specific	306.06	306.06	306.06	5.58	172	>sp|Q14766|LTBP1_HUMAN Latent-transforming growth factor beta-binding protein 1	1	File22371_Scan2456	controllerType=0 controllerNumber=1 scan=2456	7.9435
	1	R.DKC[+57.021]QC[+57.021]PPNFTGK.L	417		C[+57]*2	484.548	3	1451.63	1451.64	0	-6.7	Specific	314.97	314.97	314.97	4.61	172	>sp|Q14766|LTBP1_HUMAN Latent-transforming growth factor beta-binding protein 1	1	File22371_Scan2484	controllerType=0 controllerNumber=1 scan=2484	8.0098
	1	R.DKC[+57.021]QC[+57.021]PPNFTGK.L	417		C[+57]*2	726.319	2	1451.63	1451.64	0	-6.3	Specific	316.62	316.62	316.62	4.44	172	>sp|Q14766|LTBP1_HUMAN Latent-transforming growth factor beta-binding protein 1	1	File22371_Scan2667	controllerType=0 controllerNumber=1 scan=2667	8.4348
	1	R.DKC[+57.021]QC[+57.021]PPNFTGK.L	417		C[+57]*2	484.549	3	1451.63	1451.64	0	-5.4	Specific	324.07	324.07	324.07	5.1	172	>sp|Q14766|LTBP1_HUMAN Latent-transforming growth factor beta-binding protein 1	1	File22371_Scan2589	controllerType=0 controllerNumber=1 scan=2589	8.254
	1	R.DKC[+57.021]QC[+57.021]PPNFTGK.L	417		C[+57]*2	484.549	3	1451.63	1451.64	0	-5.9	Specific	332.48	332.48	332.48	4.96	172	>sp|Q14766|LTBP1_HUMAN Latent-transforming growth factor beta-binding protein 1	1	File22371_Scan2812	controllerType=0 controllerNumber=1 scan=2812	8.7732
	1	R.DKC[+57.021]QC[+57.021]PPNFTGK.L	417		C[+57]*2	484.549	3	1451.63	1451.64	0	-5.7	Specific	336.55	336.55	336.55	5.31	172	>sp|Q14766|LTBP1_HUMAN Latent-transforming growth factor beta-binding protein 1	1	File22371_Scan2756	controllerType=0 controllerNumber=1 scan=2756	8.6434
	1	R.DKC[+57.021]QC[+57.021]PPNFTGK.L	417		C[+57]*2	484.549	3	1451.63	1451.64	0	-6.2	Specific	344.62	344.62	344.62	5.37	172	>sp|Q14766|LTBP1_HUMAN Latent-transforming growth factor beta-binding protein 1	1	File22371_Scan2868	controllerType=0 controllerNumber=1 scan=2868	8.9034
	1	R.DKC[+57.021]QC[+57.021]PPNFTGK.L	417		C[+57]*2	484.549	3	1451.63	1451.64	0	-5.5	Specific	346.98	346.98	346.98	5.31	172	>sp|Q14766|LTBP1_HUMAN Latent-transforming growth factor beta-binding protein 1	1	File22371_Scan2535	controllerType=0 controllerNumber=1 scan=2535	8.1282
	1	R.DKC[+57.021]QC[+57.021]PPNFTGK.L	417		C[+57]*2	484.549	3	1451.63	1451.64	0	-6.1	Specific	361.58	361.58	361.58	5.5	172	>sp|Q14766|LTBP1_HUMAN Latent-transforming growth factor beta-binding protein 1	1	File22371_Scan2644	controllerType=0 controllerNumber=1 scan=2644	8.3805
	1	R.DKC[+57.021]QC[+57.021]PPNFTGK.L	417		C[+57]*2	484.549	3	1451.63	1451.64	0	-5	Specific	362.04	362.04	362.04	5.5	172	>sp|Q14766|LTBP1_HUMAN Latent-transforming growth factor beta-binding protein 1	1	File22371_Scan2699	controllerType=0 controllerNumber=1 scan=2699	8.5102
	1	R.DKC[+57.021]QC[+57.021]PPNFTGK.L	417		C[+57]*2	726.319	2	1451.63	1451.64	0	-6.5	Specific	446.06	446.06	446.06	7.51	172	>sp|Q14766|LTBP1_HUMAN Latent-transforming growth factor beta-binding protein 1	1	File22371_Scan2615	controllerType=0 controllerNumber=1 scan=2615	8.3136
	1	R.DKC[+57.021]QC[+57.021]PPNFTGK.L	417		C[+57]*2	726.319	2	1451.63	1451.64	0	-6.4	Specific	479.8	479.8	479.8	7.51	172	>sp|Q14766|LTBP1_HUMAN Latent-transforming growth factor beta-binding protein 1	1	File22371_Scan2558	controllerType=0 controllerNumber=1 scan=2558	8.1824
	1	R.DKC[+57.021]QC[+57.021]PPNFTGK.L	417		C[+57]*2	726.319	2	1451.63	1451.64	0	-7	Specific	498.19	498.19	498.19	7.5	172	>sp|Q14766|LTBP1_HUMAN Latent-transforming growth factor beta-binding protein 1	1	File22371_Scan2505	controllerType=0 controllerNumber=1 scan=2505	8.0578
	1	R.D[+15.995]KC[+57.021]QC[+57.021]PPNFTGK.L	417		C[+57]*2, D[+16]	489.88	3	1467.63	1467.64	0	-6.7	Specific	25.74	25.74	25.74	2.22	172	>sp|Q14766|LTBP1_HUMAN Latent-transforming growth factor beta-binding protein 1	1	File22371_Scan2634	controllerType=0 controllerNumber=1 scan=2634	8.3569
	1	K.C[+57.021]QC[+57.021]PPNFTGK.L	419		C[+57]*2	604.76	2	1208.51	1208.52	0	-5.4	Specific	354.5	354.5	354.5	4.91	172	>sp|Q14766|LTBP1_HUMAN Latent-transforming growth factor beta-binding protein 1	1	File22371_Scan3256	controllerType=0 controllerNumber=1 scan=3256	9.7996
	1	K.C[+57.021]QC[+57.021]PPNFTGK.L	419		C[+57]*2	604.759	2	1208.51	1208.52	0	-6.1	Specific	438.84	438.84	438.84	7.36	172	>sp|Q14766|LTBP1_HUMAN Latent-transforming growth factor beta-binding protein 1	1	File22371_Scan2761	controllerType=0 controllerNumber=1 scan=2761	8.6542
	1	K.C[+57.021]QC[+57.021]PPNFTGK.L	419		C[+57]*2	604.759	2	1208.51	1208.52	0	-6.3	Specific	445.49	445.49	445.49	7.69	172	>sp|Q14766|LTBP1_HUMAN Latent-transforming growth factor beta-binding protein 1	1	File22371_Scan3201	controllerType=0 controllerNumber=1 scan=3201	9.6738
	1	K.C[+57.021]QC[+57.021]PPNFTGK.L	419		C[+57]*2	604.76	2	1208.51	1208.52	0	-5.8	Specific	461.87	461.87	461.87	7.69	172	>sp|Q14766|LTBP1_HUMAN Latent-transforming growth factor beta-binding protein 1	1	File22371_Scan3140	controllerType=0 controllerNumber=1 scan=3140	9.5392
	1	K.C[+57.021]QC[+57.021]PPNFTGK.L	419		C[+57]*2	604.759	2	1208.51	1208.52	0	-5.9	Specific	493.71	493.71	493.71	7.69	172	>sp|Q14766|LTBP1_HUMAN Latent-transforming growth factor beta-binding protein 1	1	File22371_Scan2975	controllerType=0 controllerNumber=1 scan=2975	9.1527
	1	K.C[+57.021]QC[+57.021]PPNFTGK.L	419		C[+57]*2	604.76	2	1208.51	1208.52	0	-5.8	Specific	495.69	481.8	481.8	7.69	172	>sp|Q14766|LTBP1_HUMAN Latent-transforming growth factor beta-binding protein 1	1	File22371_Scan2811	controllerType=0 controllerNumber=1 scan=2811	8.771
	1	K.C[+57.021]QC[+57.021]PPNFTGK.L	419		C[+57]*2	604.759	2	1208.51	1208.52	0	-6.3	Specific	499.73	462.18	462.18	6.55	172	>sp|Q14766|LTBP1_HUMAN Latent-transforming growth factor beta-binding protein 1	1	File22371_Scan3029	controllerType=0 controllerNumber=1 scan=3029	9.2788
	1	K.C[+57.021]QC[+57.021]PPNFTGK.L	419		C[+57]*2	604.759	2	1208.51	1208.52	0	-6	Specific	500.24	470.12	470.12	7.69	172	>sp|Q14766|LTBP1_HUMAN Latent-transforming growth factor beta-binding protein 1	1	File22371_Scan3084	controllerType=0 controllerNumber=1 scan=3084	9.4076
	1	K.C[+57.021]QC[+57.021]PPNFTGK.L	419		C[+57]*2	604.76	2	1208.51	1208.52	0	-5.6	Specific	513.38	497.5	497.5	7.69	172	>sp|Q14766|LTBP1_HUMAN Latent-transforming growth factor beta-binding protein 1	1	File22371_Scan2864	controllerType=0 controllerNumber=1 scan=2864	8.8948
	1	K.C[+57.021]QC[+57.021]PPNFTGK.L	419		C[+57]*2	604.76	2	1208.51	1208.52	0	-5.8	Specific	523.69	508.38	508.38	7.89	172	>sp|Q14766|LTBP1_HUMAN Latent-transforming growth factor beta-binding protein 1	1	File22371_Scan2919	controllerType=0 controllerNumber=1 scan=2919	9.0237
	1	K.LC[+57.021]QIPVHGASVPK.L	429		C[+57]	469.257	3	1405.76	1405.76	0	-4.4	Specific	105.13	105.13	105.13	1.64	172	>sp|Q14766|LTBP1_HUMAN Latent-transforming growth factor beta-binding protein 1	1	File22371_Scan5236	controllerType=0 controllerNumber=1 scan=5236	14.2122
	1	K.LC[+57.021]QIPVHGASVPK.L	429		C[+57]	469.255	3	1405.75	1405.76	0	-7.1	Specific	330.53	200.28	200.28	4	172	>sp|Q14766|LTBP1_HUMAN Latent-transforming growth factor beta-binding protein 1	1	File22371_Scan3880	controllerType=0 controllerNumber=1 scan=3880	11.1933
	1	K.LC[+57.021]QIPVHGASVPK.L	429		C[+57]	469.255	3	1405.75	1405.76	0	-8.3	Specific	339.46	156.99	156.99	5.05	172	>sp|Q14766|LTBP1_HUMAN Latent-transforming growth factor beta-binding protein 1	1	File22371_Scan4015	controllerType=0 controllerNumber=1 scan=4015	11.4934
	1	K.LC[+57.021]QIPVHGASVPK.L	429		C[+57]	469.256	3	1405.75	1405.76	0	-6	Specific	374.07	230.84	230.84	5.57	172	>sp|Q14766|LTBP1_HUMAN Latent-transforming growth factor beta-binding protein 1	1	File22371_Scan4192	controllerType=0 controllerNumber=1 scan=4192	11.8868
	1	K.LC[+57.021]QIPVHGASVPK.L	429		C[+57]	469.256	3	1405.75	1405.76	0	-5.7	Specific	467.9	328.95	328.95	6.45	172	>sp|Q14766|LTBP1_HUMAN Latent-transforming growth factor beta-binding protein 1	1	File22371_Scan3712	controllerType=0 controllerNumber=1 scan=3712	10.8183
	1	K.LC[+57.021]QIPVHGASVPK.L	429		C[+57]	469.257	3	1405.76	1405.76	0	-4.2	Specific	475.26	332.39	332.39	6.45	172	>sp|Q14766|LTBP1_HUMAN Latent-transforming growth factor beta-binding protein 1	1	File22371_Scan3546	controllerType=0 controllerNumber=1 scan=3546	10.4505
	1	K.LC[+57.021]QIPVHGASVPK.L	429		C[+57]	469.256	3	1405.75	1405.76	0	-6.1	Specific	488.9	343.2	343.2	6.45	172	>sp|Q14766|LTBP1_HUMAN Latent-transforming growth factor beta-binding protein 1	1	File22371_Scan3602	controllerType=0 controllerNumber=1 scan=3602	10.5726
	1	K.LC[+57.021]QIPVHGASVPK.L	429		C[+57]	469.256	3	1405.75	1405.76	0	-6	Specific	512.37	366.93	366.93	7.45	172	>sp|Q14766|LTBP1_HUMAN Latent-transforming growth factor beta-binding protein 1	1	File22371_Scan3656	controllerType=0 controllerNumber=1 scan=3656	10.6915
	1	K.LC[+57.021]QIPVHGASVPK.L	429		C[+57]	469.256	3	1405.75	1405.76	0	-6.4	Specific	541.73	410.89	410.89	7.66	172	>sp|Q14766|LTBP1_HUMAN Latent-transforming growth factor beta-binding protein 1	1	File22371_Scan3493	controllerType=0 controllerNumber=1 scan=3493	10.3322
	1	K.LC[+57.021]QIPVHGASVPK.L	429		C[+57]	469.256	3	1405.75	1405.76	0	-6	Specific	563.04	386.94	386.94	8.3	172	>sp|Q14766|LTBP1_HUMAN Latent-transforming growth factor beta-binding protein 1	1	File22371_Scan3770	controllerType=0 controllerNumber=1 scan=3770	10.9514
	1	K.LC[+57.021]QIPVHGASVPK.L	429		C[+57]	703.38	2	1405.75	1405.76	0	-6.2	Specific	701.9	470.19	470.19	10.72	172	>sp|Q14766|LTBP1_HUMAN Latent-transforming growth factor beta-binding protein 1	1	File22371_Scan3548	controllerType=0 controllerNumber=1 scan=3548	10.4529
	1	K.LC[+57.021]QIPVHGASVPK.L	429		C[+57]	703.38	2	1405.75	1405.76	0	-6.2	Specific	722.56	510.96	510.96	10.72	172	>sp|Q14766|LTBP1_HUMAN Latent-transforming growth factor beta-binding protein 1	1	File22371_Scan3496	controllerType=0 controllerNumber=1 scan=3496	10.3387
	1	K.ALGTHVIHSTHTLPLTVTSQQGVK.V	452			505.88	5	2525.37	2525.38	0	-5.8	Specific	333.59	333.59	333.59	5.98	172	>sp|Q14766|LTBP1_HUMAN Latent-transforming growth factor beta-binding protein 1	1	File22371_Scan4085	controllerType=0 controllerNumber=1 scan=4085	11.6508
	1	K.ALGTHVIHSTHTLPLTVTSQQGVK.V	452			505.88	5	2525.37	2525.38	0	-5.8	Specific	374.46	374.46	374.46	7.19	172	>sp|Q14766|LTBP1_HUMAN Latent-transforming growth factor beta-binding protein 1	1	File22371_Scan4179	controllerType=0 controllerNumber=1 scan=4179	11.8581
	1	K.ALGTHVIHSTHTLPLTVTSQQGVK.V	452			505.88	5	2525.37	2525.38	0	-5.7	Specific	378.3	378.3	378.3	7.19	172	>sp|Q14766|LTBP1_HUMAN Latent-transforming growth factor beta-binding protein 1	1	File22371_Scan3975	controllerType=0 controllerNumber=1 scan=3975	11.4064
	1	K.ALGTHVIHSTHTLPLTVTSQQGVK.V	452			505.88	5	2525.37	2525.38	0	-4.3	Specific	379.14	379.14	379.14	7.19	172	>sp|Q14766|LTBP1_HUMAN Latent-transforming growth factor beta-binding protein 1	1	File22371_Scan3920	controllerType=0 controllerNumber=1 scan=3920	11.2848
	1	K.ALGTHVIHSTHTLPLTVTSQQGVK.V	452			505.88	5	2525.37	2525.38	0	-5.8	Specific	389.76	389.76	389.76	7.19	172	>sp|Q14766|LTBP1_HUMAN Latent-transforming growth factor beta-binding protein 1	1	File22371_Scan4030	controllerType=0 controllerNumber=1 scan=4030	11.5269
	1	K.ALGTHVIHSTHTLPLTVTSQQGVK.V	452			505.88	5	2525.37	2525.38	0	-5.6	Specific	472.98	472.98	472.98	7.56	172	>sp|Q14766|LTBP1_HUMAN Latent-transforming growth factor beta-binding protein 1	1	File22371_Scan3867	controllerType=0 controllerNumber=1 scan=3867	11.1673
	1	K.ALGTHVIHSTHTLPLTVTSQQGVK.V	452			632.098	4	2525.37	2525.38	0	-5.2	Specific	524.7	524.7	524.7	7.18	172	>sp|Q14766|LTBP1_HUMAN Latent-transforming growth factor beta-binding protein 1	1	File22371_Scan3965	controllerType=0 controllerNumber=1 scan=3965	11.3831
	1	K.ALGTHVIHSTHTLPLTVTSQQGVK.V	452			632.097	4	2525.37	2525.38	0	-6.2	Specific	536.86	536.86	536.86	7.18	172	>sp|Q14766|LTBP1_HUMAN Latent-transforming growth factor beta-binding protein 1	1	File22371_Scan4144	controllerType=0 controllerNumber=1 scan=4144	11.782
	1	K.ALGTHVIHSTHTLPLTVTSQQGVK.V	452			632.098	4	2525.37	2525.38	0	-5.7	Specific	552.03	552.03	552.03	7.18	172	>sp|Q14766|LTBP1_HUMAN Latent-transforming growth factor beta-binding protein 1	1	File22371_Scan4019	controllerType=0 controllerNumber=1 scan=4019	11.5039
	1	K.ALGTHVIHSTHTLPLTVTSQQGVK.V	452			632.098	4	2525.37	2525.38	0	-5.9	Specific	565.56	565.56	565.56	7.82	172	>sp|Q14766|LTBP1_HUMAN Latent-transforming growth factor beta-binding protein 1	1	File22371_Scan3909	controllerType=0 controllerNumber=1 scan=3909	11.2595
	1	K.ALGTHVIHSTHTLPLTVTSQQGVK.V	452			632.097	4	2525.37	2525.38	0	-6.8	Specific	587.26	587.26	587.26	7.82	172	>sp|Q14766|LTBP1_HUMAN Latent-transforming growth factor beta-binding protein 1	1	File22371_Scan3858	controllerType=0 controllerNumber=1 scan=3858	11.1486
	1	K.ALGTHVIHSTHTLPLTVTSQQGVK.V	452			632.097	4	2525.37	2525.38	0	-6.1	Specific	599.38	599.38	599.38	7.82	172	>sp|Q14766|LTBP1_HUMAN Latent-transforming growth factor beta-binding protein 1	1	File22371_Scan4088	controllerType=0 controllerNumber=1 scan=4088	11.6573
	1	K.ALGTHVIHSTHTLPLTVTSQQGVK.V	452			842.46	3	2525.37	2525.38	0	-6.6	Specific	807.85	807.85	807.85	11.74	172	>sp|Q14766|LTBP1_HUMAN Latent-transforming growth factor beta-binding protein 1	1	File22371_Scan3872	controllerType=0 controllerNumber=1 scan=3872	11.1761
	1	K.ALGTHVIHSTHTLPLTVTSQQGVK.V	452			842.461	3	2525.37	2525.38	0	-6.3	Specific	830.73	830.73	830.73	11.74	172	>sp|Q14766|LTBP1_HUMAN Latent-transforming growth factor beta-binding protein 1	1	File22371_Scan3923	controllerType=0 controllerNumber=1 scan=3923	11.2894
	1	K.ALGT[+162.053]HVIHS[+203.079]THTLPLTVTSQQGVK.V	452	Hex(1),HexNAc(1)	S[+203], T[+162]	578.905	5	2890.5	2890.52	0	-6.2	Specific	386.11	386.11	0.8	7.19	172	>sp|Q14766|LTBP1_HUMAN Latent-transforming growth factor beta-binding protein 1	1	File22371_Scan3746	controllerType=0 controllerNumber=1 scan=3746	10.898
	1	K.ALGTHVIHS[+162.053]T[+203.079]HTLPLTVTSQQGVK.V	452	Hex(1),HexNAc(1)	S[+162], T[+203]	578.905	5	2890.5	2890.52	0	-6.2	Specific	519.22	519.22	1.2	7.56	172	>sp|Q14766|LTBP1_HUMAN Latent-transforming growth factor beta-binding protein 1	1	File22371_Scan3680	controllerType=0 controllerNumber=1 scan=3680	10.7463
	1	K.VKFPPNIVNIHVK.H	476			502.302	3	1504.89	1504.9	0	-5.4	Specific	324.51	287.33	287.33	4.89	172	>sp|Q14766|LTBP1_HUMAN Latent-transforming growth factor beta-binding protein 1	1	File22371_Scan5277	controllerType=0 controllerNumber=1 scan=5277	14.3044
	1	K.VKFPPNIVNIHVK.H	476			502.302	3	1504.89	1504.9	0	-5.4	Specific	364.55	225.92	225.92	4.99	172	>sp|Q14766|LTBP1_HUMAN Latent-transforming growth factor beta-binding protein 1	1	File22371_Scan5218	controllerType=0 controllerNumber=1 scan=5218	14.1723
	1	K.VKFPPNIVNIHVK.H	476			502.302	3	1504.89	1504.9	0	-6.3	Specific	400.8	236.26	236.26	5.04	172	>sp|Q14766|LTBP1_HUMAN Latent-transforming growth factor beta-binding protein 1	1	File22371_Scan4723	controllerType=0 controllerNumber=1 scan=4723	13.0542
	1	K.VKFPPNIVNIHVK.H	476			752.949	2	1504.89	1504.9	0	-6.3	Specific	417.45	320.77	320.77	4.25	172	>sp|Q14766|LTBP1_HUMAN Latent-transforming growth factor beta-binding protein 1	1	File22371_Scan5133	controllerType=0 controllerNumber=1 scan=5133	13.9734
	1	K.VKFPPNIVNIHVK.H	476			502.301	3	1504.89	1504.9	0	-6.5	Specific	417.53	283.51	283.51	5.13	172	>sp|Q14766|LTBP1_HUMAN Latent-transforming growth factor beta-binding protein 1	1	File22371_Scan4944	controllerType=0 controllerNumber=1 scan=4944	13.5461
	1	K.VKFPPNIVNIHVK.H	476			502.301	3	1504.89	1504.9	0	-6.5	Specific	427.72	266.94	266.94	5.13	172	>sp|Q14766|LTBP1_HUMAN Latent-transforming growth factor beta-binding protein 1	1	File22371_Scan4505	controllerType=0 controllerNumber=1 scan=4505	12.5676
	1	K.VKFPPNIVNIHVK.H	476			502.302	3	1504.89	1504.9	0	-5.8	Specific	429.12	268.32	268.32	5.13	172	>sp|Q14766|LTBP1_HUMAN Latent-transforming growth factor beta-binding protein 1	1	File22371_Scan4613	controllerType=0 controllerNumber=1 scan=4613	12.8097
	1	K.VKFPPNIVNIHVK.H	476			502.302	3	1504.89	1504.9	0	-5.3	Specific	431.5	303.97	303.97	5.33	172	>sp|Q14766|LTBP1_HUMAN Latent-transforming growth factor beta-binding protein 1	1	File22371_Scan5163	controllerType=0 controllerNumber=1 scan=5163	14.0446
	1	K.VKFPPNIVNIHVK.H	476			502.302	3	1504.89	1504.9	0	-5.6	Specific	436.08	320.44	320.44	5.33	172	>sp|Q14766|LTBP1_HUMAN Latent-transforming growth factor beta-binding protein 1	1	File22371_Scan4833	controllerType=0 controllerNumber=1 scan=4833	13.2979
	1	K.VKFPPNIVNIHVK.H	476			502.301	3	1504.89	1504.9	0	-6.6	Specific	439.51	284.85	284.85	5.13	172	>sp|Q14766|LTBP1_HUMAN Latent-transforming growth factor beta-binding protein 1	1	File22371_Scan4779	controllerType=0 controllerNumber=1 scan=4779	13.1762
	1	K.VKFPPNIVNIHVK.H	476			502.302	3	1504.89	1504.9	0	-6.3	Specific	441.56	299.55	299.55	5.66	172	>sp|Q14766|LTBP1_HUMAN Latent-transforming growth factor beta-binding protein 1	1	File22371_Scan4669	controllerType=0 controllerNumber=1 scan=4669	12.9356
	1	K.VKFPPNIVNIHVK.H	476			752.949	2	1504.89	1504.9	0	-6.2	Specific	443.67	333.37	333.37	4.78	172	>sp|Q14766|LTBP1_HUMAN Latent-transforming growth factor beta-binding protein 1	1	File22371_Scan4528	controllerType=0 controllerNumber=1 scan=4528	12.616
	1	K.VKFPPNIVNIHVK.H	476			502.302	3	1504.89	1504.9	0	-6	Specific	460.8	309.89	309.89	5.66	172	>sp|Q14766|LTBP1_HUMAN Latent-transforming growth factor beta-binding protein 1	1	File22371_Scan4558	controllerType=0 controllerNumber=1 scan=4558	12.6853
	1	K.VKFPPNIVNIHVK.H	476			502.301	3	1504.89	1504.9	0	-6.5	Specific	470.15	308.3	308.3	5.66	172	>sp|Q14766|LTBP1_HUMAN Latent-transforming growth factor beta-binding protein 1	1	File22371_Scan4888	controllerType=0 controllerNumber=1 scan=4888	13.4265
	1	K.VKFPPNIVNIHVK.H	476			502.302	3	1504.89	1504.9	0	-5.9	Specific	474.42	297.68	297.68	5.66	172	>sp|Q14766|LTBP1_HUMAN Latent-transforming growth factor beta-binding protein 1	1	File22371_Scan4998	controllerType=0 controllerNumber=1 scan=4998	13.6658
	1	K.VKFPPNIVNIHVK.H	476			502.302	3	1504.89	1504.9	0	-5.2	Specific	477.77	347.57	347.57	5.87	172	>sp|Q14766|LTBP1_HUMAN Latent-transforming growth factor beta-binding protein 1	1	File22371_Scan5054	controllerType=0 controllerNumber=1 scan=5054	13.7919
	1	K.VKFPPNIVNIHVK.H	476			502.302	3	1504.89	1504.9	0	-5.8	Specific	522.22	369.63	369.63	7.08	172	>sp|Q14766|LTBP1_HUMAN Latent-transforming growth factor beta-binding protein 1	1	File22371_Scan5108	controllerType=0 controllerNumber=1 scan=5108	13.9162
	1	K.FPPNIVNIHVK.H	478			639.369	2	1277.73	1277.74	0	-5.3	Specific	205.2	201.28	201.28	3.23	172	>sp|Q14766|LTBP1_HUMAN Latent-transforming growth factor beta-binding protein 1	1	File22371_Scan5376	controllerType=0 controllerNumber=1 scan=5376	14.5319
	1	K.FPPNIVNIHVK.H	478			426.581	3	1277.73	1277.74	0	-6.6	Specific	255.86	109.05	109.05	4.1	172	>sp|Q14766|LTBP1_HUMAN Latent-transforming growth factor beta-binding protein 1	1	File22371_Scan5571	controllerType=0 controllerNumber=1 scan=5571	14.979
	1	K.FPPNIVNIHVK.H	478			426.581	3	1277.73	1277.74	0	-7.2	Specific	318.37	80.1	80.1	4.49	172	>sp|Q14766|LTBP1_HUMAN Latent-transforming growth factor beta-binding protein 1	1	File22371_Scan4746	controllerType=0 controllerNumber=1 scan=4746	13.1024
	1	K.FPPNIVNIHVK.H	478			426.581	3	1277.73	1277.74	0	-6.4	Specific	356.14	124.17	124.17	4.3	172	>sp|Q14766|LTBP1_HUMAN Latent-transforming growth factor beta-binding protein 1	1	File22371_Scan5021	controllerType=0 controllerNumber=1 scan=5021	13.7166
	1	K.FPPNIVNIHVK.H	478			639.367	2	1277.73	1277.74	0	-7.5	Specific	362.3	263.8	263.8	4.58	172	>sp|Q14766|LTBP1_HUMAN Latent-transforming growth factor beta-binding protein 1	1	File22371_Scan5531	controllerType=0 controllerNumber=1 scan=5531	14.8859
	1	K.FPPNIVNIHVK.H	478			426.581	3	1277.73	1277.74	0	-6.1	Specific	381.49	153.46	153.46	5.88	172	>sp|Q14766|LTBP1_HUMAN Latent-transforming growth factor beta-binding protein 1	1	File22371_Scan5408	controllerType=0 controllerNumber=1 scan=5408	14.6044
	1	K.FPPNIVNIHVK.H	478			426.581	3	1277.73	1277.74	0	-6.1	Specific	383.56	141.53	141.53	5.88	172	>sp|Q14766|LTBP1_HUMAN Latent-transforming growth factor beta-binding protein 1	1	File22371_Scan5185	controllerType=0 controllerNumber=1 scan=5185	14.0967
	1	K.FPPNIVNIHVK.H	478			426.581	3	1277.73	1277.74	0	-7.1	Specific	385.12	155.91	155.91	5.88	172	>sp|Q14766|LTBP1_HUMAN Latent-transforming growth factor beta-binding protein 1	1	File22371_Scan4968	controllerType=0 controllerNumber=1 scan=4968	13.5987
	1	K.FPPNIVNIHVK.H	478			426.581	3	1277.73	1277.74	0	-7	Specific	395.12	181.92	181.92	6.02	172	>sp|Q14766|LTBP1_HUMAN Latent-transforming growth factor beta-binding protein 1	1	File22371_Scan4911	controllerType=0 controllerNumber=1 scan=4911	13.4757
	1	K.FPPNIVNIHVK.H	478			426.581	3	1277.73	1277.74	0	-6.9	Specific	408.17	178.34	178.34	6.07	172	>sp|Q14766|LTBP1_HUMAN Latent-transforming growth factor beta-binding protein 1	1	File22371_Scan5351	controllerType=0 controllerNumber=1 scan=5351	14.4759
	1	K.FPPNIVNIHVK.H	478			426.581	3	1277.73	1277.74	0	-6.3	Specific	409.99	162.68	162.68	5.93	172	>sp|Q14766|LTBP1_HUMAN Latent-transforming growth factor beta-binding protein 1	1	File22371_Scan5295	controllerType=0 controllerNumber=1 scan=5295	14.3473
	1	K.FPPNIVNIHVK.H	478			426.581	3	1277.73	1277.74	0	-6.6	Specific	411.53	189.31	189.31	6.07	172	>sp|Q14766|LTBP1_HUMAN Latent-transforming growth factor beta-binding protein 1	1	File22371_Scan5517	controllerType=0 controllerNumber=1 scan=5517	14.8538
	1	K.FPPNIVNIHVK.H	478			426.581	3	1277.73	1277.74	0	-6.7	Specific	420.35	167.05	167.05	5.93	172	>sp|Q14766|LTBP1_HUMAN Latent-transforming growth factor beta-binding protein 1	1	File22371_Scan4803	controllerType=0 controllerNumber=1 scan=4803	13.2285
	1	K.FPPNIVNIHVK.H	478			426.581	3	1277.73	1277.74	0	-6.6	Specific	422.51	165.36	165.36	5.93	172	>sp|Q14766|LTBP1_HUMAN Latent-transforming growth factor beta-binding protein 1	1	File22371_Scan5244	controllerType=0 controllerNumber=1 scan=5244	14.2292
	1	K.FPPNIVNIHVK.H	478			426.581	3	1277.73	1277.74	0	-7	Specific	428.42	213.67	213.67	6.07	172	>sp|Q14766|LTBP1_HUMAN Latent-transforming growth factor beta-binding protein 1	1	File22371_Scan5076	controllerType=0 controllerNumber=1 scan=5076	13.8418
	1	K.FPPNIVNIHVK.H	478			426.581	3	1277.73	1277.74	0	-5.9	Specific	438.6	214.11	214.11	6.07	172	>sp|Q14766|LTBP1_HUMAN Latent-transforming growth factor beta-binding protein 1	1	File22371_Scan4855	controllerType=0 controllerNumber=1 scan=4855	13.3489
	1	K.FPPNIVNIHVK.H	478			426.581	3	1277.73	1277.74	0	-6.6	Specific	447.14	229.05	229.05	6.58	172	>sp|Q14766|LTBP1_HUMAN Latent-transforming growth factor beta-binding protein 1	1	File22371_Scan4641	controllerType=0 controllerNumber=1 scan=4641	12.8713
	1	K.FPPNIVNIHVK.H	478			426.581	3	1277.73	1277.74	0	-6.4	Specific	449.96	197.98	197.98	6.4	172	>sp|Q14766|LTBP1_HUMAN Latent-transforming growth factor beta-binding protein 1	1	File22371_Scan4690	controllerType=0 controllerNumber=1 scan=4690	12.9811
	1	K.FPPNIVNIHVK.H	478			426.581	3	1277.73	1277.74	0	-6.5	Specific	461.29	229.02	229.02	6.58	172	>sp|Q14766|LTBP1_HUMAN Latent-transforming growth factor beta-binding protein 1	1	File22371_Scan5130	controllerType=0 controllerNumber=1 scan=5130	13.9669
	1	K.FPPNIVNIHVK.H	478			426.581	3	1277.73	1277.74	0	-6.4	Specific	479.13	231.93	231.93	6.58	172	>sp|Q14766|LTBP1_HUMAN Latent-transforming growth factor beta-binding protein 1	1	File22371_Scan5460	controllerType=0 controllerNumber=1 scan=5460	14.7263
	1	K.HPPEASVQIHQVSR.I	489			792.911	2	1584.81	1584.82	0	-6.2	Specific	246.1	246.1	246.1	2.07	172	>sp|Q14766|LTBP1_HUMAN Latent-transforming growth factor beta-binding protein 1	1	File22371_Scan2428	controllerType=0 controllerNumber=1 scan=2428	7.8771
	1	K.HPPEASVQIHQVSR.I	489			792.91	2	1584.81	1584.82	0	-7.4	Specific	279.8	279.8	279.8	2.45	172	>sp|Q14766|LTBP1_HUMAN Latent-transforming growth factor beta-binding protein 1	1	File22371_Scan2527	controllerType=0 controllerNumber=1 scan=2527	8.1099
	1	K.HPPEASVQIHQVSR.I	489			528.943	3	1584.81	1584.82	0	-6.7	Specific	314.93	314.93	314.93	4.95	172	>sp|Q14766|LTBP1_HUMAN Latent-transforming growth factor beta-binding protein 1	1	File22371_Scan3202	controllerType=0 controllerNumber=1 scan=3202	9.676
	1	K.HPPEASVQIHQVSR.I	489			528.942	3	1584.81	1584.82	0	-7.1	Specific	386.62	386.62	386.62	6.5	172	>sp|Q14766|LTBP1_HUMAN Latent-transforming growth factor beta-binding protein 1	1	File22371_Scan3345	controllerType=0 controllerNumber=1 scan=3345	10.001
	1	K.HPPEASVQIHQVSR.I	489			792.91	2	1584.81	1584.82	0	-6.9	Specific	478.13	478.13	478.13	4.24	172	>sp|Q14766|LTBP1_HUMAN Latent-transforming growth factor beta-binding protein 1	1	File22371_Scan2476	controllerType=0 controllerNumber=1 scan=2476	7.9907
	1	K.HPPEASVQIHQVSR.I	489			528.943	3	1584.81	1584.82	0	-6	Specific	493.01	493.01	493.01	6.87	172	>sp|Q14766|LTBP1_HUMAN Latent-transforming growth factor beta-binding protein 1	1	File22371_Scan2933	controllerType=0 controllerNumber=1 scan=2933	9.0552
	1	K.HPPEASVQIHQVSR.I	489			528.943	3	1584.81	1584.82	0	-6	Specific	508.43	508.43	508.43	6.87	172	>sp|Q14766|LTBP1_HUMAN Latent-transforming growth factor beta-binding protein 1	1	File22371_Scan2989	controllerType=0 controllerNumber=1 scan=2989	9.1849
	1	K.HPPEASVQIHQVSR.I	489			528.943	3	1584.82	1584.82	0	-5.4	Specific	611.03	611.03	611.03	8.72	172	>sp|Q14766|LTBP1_HUMAN Latent-transforming growth factor beta-binding protein 1	1	File22371_Scan2821	controllerType=0 controllerNumber=1 scan=2821	8.7947
	1	K.HPPEASVQIHQVSR.I	489			528.943	3	1584.81	1584.82	0	-6.3	Specific	632.73	632.73	632.73	8.72	172	>sp|Q14766|LTBP1_HUMAN Latent-transforming growth factor beta-binding protein 1	1	File22371_Scan2875	controllerType=0 controllerNumber=1 scan=2875	8.9206
	1	K.HPPEASVQIHQVSR.I	489			528.943	3	1584.82	1584.82	0	-5.2	Specific	734.76	734.76	734.76	10.72	172	>sp|Q14766|LTBP1_HUMAN Latent-transforming growth factor beta-binding protein 1	1	File22371_Scan2710	controllerType=0 controllerNumber=1 scan=2710	8.5363
	1	K.HPPEASVQIHQVSR.I	489			528.943	3	1584.81	1584.82	0	-6.4	Specific	752.19	752.19	752.19	11.72	172	>sp|Q14766|LTBP1_HUMAN Latent-transforming growth factor beta-binding protein 1	1	File22371_Scan2765	controllerType=0 controllerNumber=1 scan=2765	8.6649
	1	K.HPPEASVQIHQVSR.I	489			528.944	3	1584.82	1584.82	0	-4.1	Specific	770.57	770.57	770.57	11.72	172	>sp|Q14766|LTBP1_HUMAN Latent-transforming growth factor beta-binding protein 1	1	File22371_Scan2498	controllerType=0 controllerNumber=1 scan=2498	8.0415
	1	K.HPPEASVQIHQVSR.I	489			528.943	3	1584.82	1584.82	0	-5.8	Specific	792.64	792.64	792.64	11.72	172	>sp|Q14766|LTBP1_HUMAN Latent-transforming growth factor beta-binding protein 1	1	File22371_Scan2600	controllerType=0 controllerNumber=1 scan=2600	8.2792
	1	K.HPPEASVQIHQVSR.I	489			528.943	3	1584.82	1584.82	0	-5.8	Specific	800.17	800.17	800.17	12.72	172	>sp|Q14766|LTBP1_HUMAN Latent-transforming growth factor beta-binding protein 1	1	File22371_Scan2655	controllerType=0 controllerNumber=1 scan=2655	8.4063
	1	K.HPPEASVQIHQVSR.I	489			528.944	3	1584.82	1584.82	0	-3.3	Specific	810.22	810.22	810.22	10.97	172	>sp|Q14766|LTBP1_HUMAN Latent-transforming growth factor beta-binding protein 1	1	File22371_Scan2545	controllerType=0 controllerNumber=1 scan=2545	8.1518
	1	K.HPPEASVQIHQVSR.I	489			528.944	3	1584.82	1584.82	0	-4	Specific	835.07	835.07	835.07	12.72	172	>sp|Q14766|LTBP1_HUMAN Latent-transforming growth factor beta-binding protein 1	1	File22371_Scan2454	controllerType=0 controllerNumber=1 scan=2454	7.9392
	1	K.HPPEASVQIHQVSR.I	489			528.944	3	1584.82	1584.82	0	-4.9	Specific	854.2	854.2	854.2	13.72	172	>sp|Q14766|LTBP1_HUMAN Latent-transforming growth factor beta-binding protein 1	1	File22371_Scan2399	controllerType=0 controllerNumber=1 scan=2399	7.8095
	1	K.TKEAQPGQSQVSYQGLPVQK.T	511			544.033	4	2173.11	2173.12	0	-7.2	Specific	360.94	360.94	360.94	3.58	172	>sp|Q14766|LTBP1_HUMAN Latent-transforming growth factor beta-binding protein 1	1	File22371_Scan3672	controllerType=0 controllerNumber=1 scan=3672	10.7271
	1	K.TKEAQPGQSQVSYQGLPVQK.T	511			725.042	3	2173.11	2173.12	0	-5.8	Specific	424.14	424.14	424.14	6.56	172	>sp|Q14766|LTBP1_HUMAN Latent-transforming growth factor beta-binding protein 1	1	File22371_Scan3940	controllerType=0 controllerNumber=1 scan=3940	11.3266
	1	K.TKEAQPGQSQVSYQGLPVQK.T	511			725.042	3	2173.11	2173.12	0	-6.3	Specific	570.83	570.83	570.83	7.73	172	>sp|Q14766|LTBP1_HUMAN Latent-transforming growth factor beta-binding protein 1	1	File22371_Scan3800	controllerType=0 controllerNumber=1 scan=3800	11.0216
	1	K.TKEAQPGQSQVSYQGLPVQK.T	511			725.042	3	2173.11	2173.12	0	-5.6	Specific	599.8	599.8	599.8	7.73	172	>sp|Q14766|LTBP1_HUMAN Latent-transforming growth factor beta-binding protein 1	1	File22371_Scan3689	controllerType=0 controllerNumber=1 scan=3689	10.7678
	1	K.TKEAQPGQSQVSYQGLPVQK.T	511			725.042	3	2173.11	2173.12	0	-5.8	Specific	616.5	616.5	616.5	8.73	172	>sp|Q14766|LTBP1_HUMAN Latent-transforming growth factor beta-binding protein 1	1	File22371_Scan3637	controllerType=0 controllerNumber=1 scan=3637	10.6485
	1	K.TKEAQPGQSQVSYQGLPVQK.T	511			725.042	3	2173.11	2173.12	0	-5.6	Specific	626.73	626.73	626.73	8.73	172	>sp|Q14766|LTBP1_HUMAN Latent-transforming growth factor beta-binding protein 1	1	File22371_Scan3744	controllerType=0 controllerNumber=1 scan=3744	10.8937
	1	K.TKEAQPGQSQVSYQGLPVQK.T	511			1087.06	2	2173.11	2173.12	0	-5.1	Specific	680.14	680.14	680.14	9.15	172	>sp|Q14766|LTBP1_HUMAN Latent-transforming growth factor beta-binding protein 1	1	File22371_Scan3663	controllerType=0 controllerNumber=1 scan=3663	10.7061
	1	K.EAQPGQSQVSYQGLPVQK.T	513			648.662	3	1943.97	1943.98	0	-6	Specific	451.96	451.96	451.96	6.8	172	>sp|Q14766|LTBP1_HUMAN Latent-transforming growth factor beta-binding protein 1	1	File22371_Scan4449	controllerType=0 controllerNumber=1 scan=4449	12.4426
	1	K.EAQPGQSQVSYQGLPVQK.T	513			972.489	2	1943.97	1943.98	0	-5.7	Specific	495.25	495.25	495.25	7.59	172	>sp|Q14766|LTBP1_HUMAN Latent-transforming growth factor beta-binding protein 1	1	File22371_Scan4375	controllerType=0 controllerNumber=1 scan=4375	12.2823
	1	K.EAQPGQSQVSYQGLPVQK.T	513			648.662	3	1943.97	1943.98	0	-6	Specific	519.21	519.21	519.21	6.8	172	>sp|Q14766|LTBP1_HUMAN Latent-transforming growth factor beta-binding protein 1	1	File22371_Scan4318	controllerType=0 controllerNumber=1 scan=4318	12.1588
	1	K.EAQPGQSQVSYQGLPVQK.T	513			648.661	3	1943.97	1943.98	0	-6.4	Specific	523.22	523.22	523.22	7	172	>sp|Q14766|LTBP1_HUMAN Latent-transforming growth factor beta-binding protein 1	1	File22371_Scan4261	controllerType=0 controllerNumber=1 scan=4261	12.0372
	1	K.EAQPGQSQVSYQGLPVQK.T	513			648.661	3	1943.97	1943.98	0	-7	Specific	531.41	531.41	531.41	7	172	>sp|Q14766|LTBP1_HUMAN Latent-transforming growth factor beta-binding protein 1	1	File22371_Scan4389	controllerType=0 controllerNumber=1 scan=4389	12.3096
	1	K.EAQPGQSQVSYQGLPVQK.T	513			648.662	3	1943.97	1943.98	0	-6.3	Specific	559.57	557.17	557.17	7	172	>sp|Q14766|LTBP1_HUMAN Latent-transforming growth factor beta-binding protein 1	1	File22371_Scan4209	controllerType=0 controllerNumber=1 scan=4209	11.9239
	1	K.EAQPGQSQVSYQGLPVQK.T	513			972.489	2	1943.97	1943.98	0	-5.5	Specific	604.99	604.99	604.99	9.43	172	>sp|Q14766|LTBP1_HUMAN Latent-transforming growth factor beta-binding protein 1	1	File22371_Scan4323	controllerType=0 controllerNumber=1 scan=4323	12.1679
	1	K.EAQPGQSQVSYQGLPVQK.T	513			972.489	2	1943.97	1943.98	0	-6.1	Specific	624.12	594.13	594.13	9.43	172	>sp|Q14766|LTBP1_HUMAN Latent-transforming growth factor beta-binding protein 1	1	File22371_Scan4212	controllerType=0 controllerNumber=1 scan=4212	11.9304
	1	K.EAQPGQSQVSYQGLPVQK.T	513			972.488	2	1943.97	1943.98	0	-6.6	Specific	636.2	636.2	636.2	9.43	172	>sp|Q14766|LTBP1_HUMAN Latent-transforming growth factor beta-binding protein 1	1	File22371_Scan4263	controllerType=0 controllerNumber=1 scan=4263	12.0396
	1	E.AQPGQSQVSYQGLPVQK.T	514			605.648	3	1814.93	1814.94	0	-6.3	Specific	472.92	472.92	472.92	6.8	172	>sp|Q14766|LTBP1_HUMAN Latent-transforming growth factor beta-binding protein 1	1	File22371_Scan4173	controllerType=0 controllerNumber=1 scan=4173	11.8479
	1	E.AQPGQSQVSYQGLPVQK.T	514			907.967	2	1814.93	1814.94	0	-7	Specific	500.52	500.52	500.52	7.59	172	>sp|Q14766|LTBP1_HUMAN Latent-transforming growth factor beta-binding protein 1	1	File22371_Scan4174	controllerType=0 controllerNumber=1 scan=4174	11.8501
	1	E.AQPGQSQVSYQGLPVQK.T	514			907.967	2	1814.93	1814.94	0	-6.6	Specific	546.77	546.77	546.77	7.79	172	>sp|Q14766|LTBP1_HUMAN Latent-transforming growth factor beta-binding protein 1	1	File22371_Scan4125	controllerType=0 controllerNumber=1 scan=4125	11.739
	1	E.AQPGQSQVSYQGLPVQK.T	514			605.648	3	1814.93	1814.94	0	-6.2	Specific	569.07	569.07	569.07	7.64	172	>sp|Q14766|LTBP1_HUMAN Latent-transforming growth factor beta-binding protein 1	1	File22371_Scan4122	controllerType=0 controllerNumber=1 scan=4122	11.7332
	1	K.TQTIHSTYSHQQVIPHVYPVAAK.T	531			521.874	5	2605.34	2605.35	0	-4.9	Specific	260.04	260.04	260.04	4.18	172	>sp|Q14766|LTBP1_HUMAN Latent-transforming growth factor beta-binding protein 1	1	File22371_Scan4465	controllerType=0 controllerNumber=1 scan=4465	12.4791
	1	K.TQTIHSTYSHQQVIPHVYPVAAK.T	531			521.873	5	2605.34	2605.35	0	-6.3	Specific	327.44	327.44	327.44	4.84	172	>sp|Q14766|LTBP1_HUMAN Latent-transforming growth factor beta-binding protein 1	1	File22371_Scan4210	controllerType=0 controllerNumber=1 scan=4210	11.926
	1	K.TQTIHSTYSHQQVIPHVYPVAAK.T	531			521.874	5	2605.34	2605.35	0	-5.4	Specific	365.11	365.11	365.11	7.19	172	>sp|Q14766|LTBP1_HUMAN Latent-transforming growth factor beta-binding protein 1	1	File22371_Scan4155	controllerType=0 controllerNumber=1 scan=4155	11.8065
	1	K.TQTIHSTYSHQQVIPHVYPVAAK.T	531			521.873	5	2605.34	2605.35	0	-6.3	Specific	397.75	397.75	397.75	7.19	172	>sp|Q14766|LTBP1_HUMAN Latent-transforming growth factor beta-binding protein 1	1	File22371_Scan4268	controllerType=0 controllerNumber=1 scan=4268	12.0476
	1	K.TQTIHSTYSHQQVIPHVYPVAAK.T	531			521.873	5	2605.34	2605.35	0	-6.2	Specific	428.13	428.13	428.13	7.23	172	>sp|Q14766|LTBP1_HUMAN Latent-transforming growth factor beta-binding protein 1	1	File22371_Scan3921	controllerType=0 controllerNumber=1 scan=3921	11.286
	1	K.TQTIHSTYSHQQVIPHVYPVAAK.T	531			521.873	5	2605.34	2605.35	0	-6.3	Specific	431.69	431.69	431.69	7.23	172	>sp|Q14766|LTBP1_HUMAN Latent-transforming growth factor beta-binding protein 1	1	File22371_Scan3990	controllerType=0 controllerNumber=1 scan=3990	11.4358
	1	K.TQTIHSTYSHQQVIPHVYPVAAK.T	531			521.873	5	2605.34	2605.35	0	-5.9	Specific	438.01	438.01	438.01	7.23	172	>sp|Q14766|LTBP1_HUMAN Latent-transforming growth factor beta-binding protein 1	1	File22371_Scan3757	controllerType=0 controllerNumber=1 scan=3757	10.9227
	1	K.TQTIHSTYSHQQVIPHVYPVAAK.T	531			521.873	5	2605.34	2605.35	0	-5.9	Specific	451.64	451.64	451.64	7.56	172	>sp|Q14766|LTBP1_HUMAN Latent-transforming growth factor beta-binding protein 1	1	File22371_Scan4043	controllerType=0 controllerNumber=1 scan=4043	11.5555
	1	K.TQTIHSTYSHQQVIPHVYPVAAK.T	531			521.873	5	2605.34	2605.35	0	-5.7	Specific	453.07	453.07	453.07	7.56	172	>sp|Q14766|LTBP1_HUMAN Latent-transforming growth factor beta-binding protein 1	1	File22371_Scan4101	controllerType=0 controllerNumber=1 scan=4101	11.6863
	1	K.TQTIHSTYSHQQVIPHVYPVAAK.T	531			521.874	5	2605.34	2605.35	0	-4.9	Specific	483.1	483.1	483.1	7.56	172	>sp|Q14766|LTBP1_HUMAN Latent-transforming growth factor beta-binding protein 1	1	File22371_Scan3865	controllerType=0 controllerNumber=1 scan=3865	11.1649
	1	K.TQTIHSTYSHQQVIPHVYPVAAK.T	531			1303.17	2	2605.34	2605.35	0	-6.3	Specific	535.85	490.13	490.13	5.55	172	>sp|Q14766|LTBP1_HUMAN Latent-transforming growth factor beta-binding protein 1	1	File22371_Scan3826	controllerType=0 controllerNumber=1 scan=3826	11.0785
	1	K.TQTIHSTYSHQQVIPHVYPVAAK.T	531			521.874	5	2605.34	2605.35	0	-5	Specific	557.89	557.89	557.89	7.76	172	>sp|Q14766|LTBP1_HUMAN Latent-transforming growth factor beta-binding protein 1	1	File22371_Scan3810	controllerType=0 controllerNumber=1 scan=3810	11.0447
	1	K.TQTIHSTYSHQQVIPHVYPVAAK.T	531			652.089	4	2605.33	2605.35	0	-6.7	Specific	639.32	639.32	639.32	8.82	172	>sp|Q14766|LTBP1_HUMAN Latent-transforming growth factor beta-binding protein 1	1	File22371_Scan3981	controllerType=0 controllerNumber=1 scan=3981	11.4183
	1	K.TQTIHSTYSHQQVIPHVYPVAAK.T	531			652.09	4	2605.34	2605.35	0	-5.6	Specific	738.56	738.56	738.56	10.82	172	>sp|Q14766|LTBP1_HUMAN Latent-transforming growth factor beta-binding protein 1	1	File22371_Scan3760	controllerType=0 controllerNumber=1 scan=3760	10.9292
	1	K.TQTIHSTYSHQQVIPHVYPVAAK.T	531			652.089	4	2605.34	2605.35	0	-6.4	Specific	744.36	744.36	744.36	10.82	172	>sp|Q14766|LTBP1_HUMAN Latent-transforming growth factor beta-binding protein 1	1	File22371_Scan3866	controllerType=0 controllerNumber=1 scan=3866	11.1661
	1	K.TQTIHSTYSHQQVIPHVYPVAAK.T	531			869.117	3	2605.34	2605.35	0	-5.6	Specific	833.51	833.51	833.51	11.74	172	>sp|Q14766|LTBP1_HUMAN Latent-transforming growth factor beta-binding protein 1	1	File22371_Scan3792	controllerType=0 controllerNumber=1 scan=3792	11.0024
	1	K.TQTIHSTYSHQQVIPHVYPVAAK.T	531			652.09	4	2605.34	2605.35	0	-5.5	Specific	833.95	830.12	830.12	12.82	172	>sp|Q14766|LTBP1_HUMAN Latent-transforming growth factor beta-binding protein 1	1	File22371_Scan3924	controllerType=0 controllerNumber=1 scan=3924	11.2912
	1	K.TQTIHSTYSHQQVIPHVYPVAAK.T	531			652.09	4	2605.34	2605.35	0	-5.8	Specific	899.45	899.45	899.45	13.82	172	>sp|Q14766|LTBP1_HUMAN Latent-transforming growth factor beta-binding protein 1	1	File22371_Scan3811	controllerType=0 controllerNumber=1 scan=3811	11.0458
	1	K.TQTIHSTYSHQQVIPHVYPVAAK.T	531			869.117	3	2605.34	2605.35	0	-6.2	Specific	1124.62	1124.62	1124.62	17.74	172	>sp|Q14766|LTBP1_HUMAN Latent-transforming growth factor beta-binding protein 1	1	File22371_Scan3844	controllerType=0 controllerNumber=1 scan=3844	11.1192
	1	K.TQTIHST[+162.053]YS[+203.079]HQQVIPHVYPVAAK.T	531	Hex(1),HexNAc(1)	S[+203], T[+162]	594.899	5	2970.47	2970.48	0	-5.8	Specific	526.44	526.44	1.2	7.76	172	>sp|Q14766|LTBP1_HUMAN Latent-transforming growth factor beta-binding protein 1	1	File22371_Scan3750	controllerType=0 controllerNumber=1 scan=3750	10.9066
	1	R.C[+57.021]FQETIGSQC[+57.021]GK.A	559		C[+57]*2	472.205	3	1414.6	1414.61	0	-5.8	Specific	379.4	379.4	379.4	5.78	172	>sp|Q14766|LTBP1_HUMAN Latent-transforming growth factor beta-binding protein 1	1	File22371_Scan3232	controllerType=0 controllerNumber=1 scan=3232	9.7435
	1	R.C[+57.021]FQETIGSQC[+57.021]GK.A	559		C[+57]*2	472.205	3	1414.6	1414.61	0	-6.2	Specific	420.88	420.88	420.88	6.97	172	>sp|Q14766|LTBP1_HUMAN Latent-transforming growth factor beta-binding protein 1	1	File22371_Scan3283	controllerType=0 controllerNumber=1 scan=3283	9.8608
	1	R.C[+57.021]FQETIGSQC[+57.021]GK.A	559		C[+57]*2	707.803	2	1414.6	1414.61	0	-6.8	Specific	468.01	468.01	468.01	8.09	172	>sp|Q14766|LTBP1_HUMAN Latent-transforming growth factor beta-binding protein 1	1	File22371_Scan3685	controllerType=0 controllerNumber=1 scan=3685	10.7572
	1	R.C[+57.021]FQETIGSQC[+57.021]GK.A	559		C[+57]*2	707.804	2	1414.6	1414.61	0	-6.3	Specific	555.21	555.21	555.21	8.29	172	>sp|Q14766|LTBP1_HUMAN Latent-transforming growth factor beta-binding protein 1	1	File22371_Scan3495	controllerType=0 controllerNumber=1 scan=3495	10.3365
	1	R.C[+57.021]FQETIGSQC[+57.021]GK.A	559		C[+57]*2	707.804	2	1414.6	1414.61	0	-6.4	Specific	555.51	555.51	555.51	8.29	172	>sp|Q14766|LTBP1_HUMAN Latent-transforming growth factor beta-binding protein 1	1	File22371_Scan3564	controllerType=0 controllerNumber=1 scan=3564	10.4872
	1	R.C[+57.021]FQETIGSQC[+57.021]GK.A	559		C[+57]*2	707.804	2	1414.6	1414.61	0	-6.4	Specific	577.64	577.64	577.64	8.93	172	>sp|Q14766|LTBP1_HUMAN Latent-transforming growth factor beta-binding protein 1	1	File22371_Scan3437	controllerType=0 controllerNumber=1 scan=3437	10.2068
	1	R.C[+57.021]FQETIGSQC[+57.021]GK.A	559		C[+57]*2	707.803	2	1414.6	1414.61	0	-6.6	Specific	590.27	590.27	590.27	8.93	172	>sp|Q14766|LTBP1_HUMAN Latent-transforming growth factor beta-binding protein 1	1	File22371_Scan3383	controllerType=0 controllerNumber=1 scan=3383	10.0853
	1	R.C[+57.021]FQETIGSQC[+57.021]GK.A	559		C[+57]*2	707.803	2	1414.6	1414.61	0	-6.6	Specific	606.93	606.93	606.93	9.93	172	>sp|Q14766|LTBP1_HUMAN Latent-transforming growth factor beta-binding protein 1	1	File22371_Scan3326	controllerType=0 controllerNumber=1 scan=3326	9.9593
	1	R.C[+57.021]FQETIGSQC[+57.021]GK.A	559		C[+57]*2	707.805	2	1414.6	1414.61	0	-5	Specific	609.26	609.26	609.26	9.93	172	>sp|Q14766|LTBP1_HUMAN Latent-transforming growth factor beta-binding protein 1	1	File22371_Scan3271	controllerType=0 controllerNumber=1 scan=3271	9.835
	1	R.C[+57.021]FQETIGSQC[+57.021]GK.A	559		C[+57]*2	707.804	2	1414.6	1414.61	0	-6	Specific	616.39	616.39	616.39	9.93	172	>sp|Q14766|LTBP1_HUMAN Latent-transforming growth factor beta-binding protein 1	1	File22371_Scan3219	controllerType=0 controllerNumber=1 scan=3219	9.7152
	1	K.QEDC[+57.021]C[+57.021]GTVGTSWGFNK.C	578		C[+57]*2	923.373	2	1845.74	1845.75	0	-7.6	Specific	395.6	395.6	395.6	6.98	172	>sp|Q14766|LTBP1_HUMAN Latent-transforming growth factor beta-binding protein 1	1	File22371_Scan6008	controllerType=0 controllerNumber=1 scan=6008	15.9834
	1	K.QEDC[+57.021]C[+57.021]GTVGTSWGFNK.C	578		C[+57]*2	615.919	3	1845.74	1845.75	0	-5.9	Specific	425.62	425.62	425.62	6.24	172	>sp|Q14766|LTBP1_HUMAN Latent-transforming growth factor beta-binding protein 1	1	File22371_Scan4932	controllerType=0 controllerNumber=1 scan=4932	13.52
	1	K.QEDC[+57.021]C[+57.021]GTVGTSWGFNK.C	578		C[+57]*2	615.919	3	1845.74	1845.75	0	-5.7	Specific	431.39	431.39	431.39	5.04	172	>sp|Q14766|LTBP1_HUMAN Latent-transforming growth factor beta-binding protein 1	1	File22371_Scan4874	controllerType=0 controllerNumber=1 scan=4874	13.3921
	1	K.QEDC[+57.021]C[+57.021]GTVGTSWGFNK.C	578		C[+57]*2	615.919	3	1845.74	1845.75	0	-5.2	Specific	433.64	433.64	433.64	5.09	172	>sp|Q14766|LTBP1_HUMAN Latent-transforming growth factor beta-binding protein 1	1	File22371_Scan4987	controllerType=0 controllerNumber=1 scan=4987	13.6425
	1	K.QEDC[+57.021]C[+57.021]GTVGTSWGFNK.C	578		C[+57]*2	923.375	2	1845.74	1845.75	0	-5.7	Specific	533.78	533.78	533.78	7.56	172	>sp|Q14766|LTBP1_HUMAN Latent-transforming growth factor beta-binding protein 1	1	File22371_Scan5211	controllerType=0 controllerNumber=1 scan=5211	14.1552
	1	K.QEDC[+57.021]C[+57.021]GTVGTSWGFNK.C	578		C[+57]*2	923.375	2	1845.74	1845.75	0	-5.9	Specific	598.01	598.01	598.01	8.2	172	>sp|Q14766|LTBP1_HUMAN Latent-transforming growth factor beta-binding protein 1	1	File22371_Scan5142	controllerType=0 controllerNumber=1 scan=5142	13.9949
	1	K.QEDC[+57.021]C[+57.021]GTVGTSWGFNK.C	578		C[+57]*2	923.373	2	1845.74	1845.75	0	-7.6	Specific	630.24	624.14	624.14	9.2	172	>sp|Q14766|LTBP1_HUMAN Latent-transforming growth factor beta-binding protein 1	1	File22371_Scan5032	controllerType=0 controllerNumber=1 scan=5032	13.7414
	1	K.QEDC[+57.021]C[+57.021]GTVGTSWGFNK.C	578		C[+57]*2	923.374	2	1845.74	1845.75	0	-6.8	Specific	638.86	638.86	638.86	9.2	172	>sp|Q14766|LTBP1_HUMAN Latent-transforming growth factor beta-binding protein 1	1	File22371_Scan5089	controllerType=0 controllerNumber=1 scan=5089	13.872
	1	K.QEDC[+57.021]C[+57.021]GTVGTSWGFNK.C	578		C[+57]*2	923.375	2	1845.74	1845.75	0	-5.6	Specific	683.36	683.36	683.36	10.2	172	>sp|Q14766|LTBP1_HUMAN Latent-transforming growth factor beta-binding protein 1	1	File22371_Scan4922	controllerType=0 controllerNumber=1 scan=4922	13.4981
	1	K.QEDC[+57.021]C[+57.021]GTVGTSWGFNK.C	578		C[+57]*2	923.375	2	1845.74	1845.75	0	-6.2	Specific	700.86	700.86	700.86	11.2	172	>sp|Q14766|LTBP1_HUMAN Latent-transforming growth factor beta-binding protein 1	1	File22371_Scan4977	controllerType=0 controllerNumber=1 scan=4977	13.6192
	1	K.QEDC[+57.021]C[+57.021]GTVGTSWGFNK.C	578		C[+57]*2	923.376	2	1845.74	1845.75	0	-4.5	Specific	710.4	650.54	650.54	11.2	172	>sp|Q14766|LTBP1_HUMAN Latent-transforming growth factor beta-binding protein 1	1	File22371_Scan4869	controllerType=0 controllerNumber=1 scan=4869	13.3813
	1	E.DC[+57.021]C[+57.021]GTVGTSWGFNK.C	580		C[+57]*2	794.825	2	1588.64	1588.65	0	-5.4	Specific	298.6	298.6	298.6	5.53	172	>sp|Q14766|LTBP1_HUMAN Latent-transforming growth factor beta-binding protein 1	1	File22371_Scan5175	controllerType=0 controllerNumber=1 scan=5175	14.0725
	1	E.DC[+57.021]C[+57.021]GTVGTSWGFNK.C	580		C[+57]*2	794.824	2	1588.64	1588.65	0	-7.1	Specific	440.68	440.68	440.68	7.46	172	>sp|Q14766|LTBP1_HUMAN Latent-transforming growth factor beta-binding protein 1	1	File22371_Scan5124	controllerType=0 controllerNumber=1 scan=5124	13.952
	1	K.KPSYHGYNQMME.C	600			742.812	2	1484.62	1484.63	0	-8.4	Specific	79.75	79.75	79.75	1.82	172	>sp|Q14766|LTBP1_HUMAN Latent-transforming growth factor beta-binding protein 1	1	File22371_Scan3246	controllerType=0 controllerNumber=1 scan=3246	9.7761
	1	K.KPSYHGYNQMME.C	600			742.814	2	1484.62	1484.63	0	-5.5	Specific	166.09	166.09	166.09	2.69	172	>sp|Q14766|LTBP1_HUMAN Latent-transforming growth factor beta-binding protein 1	1	File22371_Scan3130	controllerType=0 controllerNumber=1 scan=3130	9.5156
	1	K.KPSYHGYNQMME.C	600			495.545	3	1484.62	1484.63	0	-6.1	Specific	186.15	186.15	186.15	3.46	172	>sp|Q14766|LTBP1_HUMAN Latent-transforming growth factor beta-binding protein 1	1	File22371_Scan3286	controllerType=0 controllerNumber=1 scan=3286	9.8659
	1	K.KPSYHGYNQMME.C	600			495.545	3	1484.62	1484.63	0	-5.9	Specific	219.92	219.92	219.92	3.57	172	>sp|Q14766|LTBP1_HUMAN Latent-transforming growth factor beta-binding protein 1	1	File22371_Scan3228	controllerType=0 controllerNumber=1 scan=3228	9.7356
	1	K.KPSYHGYNQMME.C	600			495.545	3	1484.62	1484.63	0	-5.8	Specific	258.79	258.79	258.79	4.16	172	>sp|Q14766|LTBP1_HUMAN Latent-transforming growth factor beta-binding protein 1	1	File22371_Scan3119	controllerType=0 controllerNumber=1 scan=3119	9.4894
	1	K.KPSYHGYNQMME.C	600			495.546	3	1484.62	1484.63	0	-5.3	Specific	263.43	263.43	263.43	3.74	172	>sp|Q14766|LTBP1_HUMAN Latent-transforming growth factor beta-binding protein 1	1	File22371_Scan3173	controllerType=0 controllerNumber=1 scan=3173	9.6123
	1	K.KPSYHGYNQMME.C	600			742.814	2	1484.62	1484.63	0	-6.4	Specific	346.52	346.52	346.52	4.73	172	>sp|Q14766|LTBP1_HUMAN Latent-transforming growth factor beta-binding protein 1	1	File22371_Scan3183	controllerType=0 controllerNumber=1 scan=3183	9.634
	1	K.KPSYHGYNQM[+15.995]ME.C	600		M[+16]	500.876	3	1500.61	1500.62	0	-7.1	Specific	65.53	65.53	29.75	1.86	172	>sp|Q14766|LTBP1_HUMAN Latent-transforming growth factor beta-binding protein 1	1	File22371_Scan2537	controllerType=0 controllerNumber=1 scan=2537	8.1325
	1	K.KPSYHGYNQMM[+15.995]E.C	600		M[+16]	500.877	3	1500.62	1500.62	0	-6	Specific	105.67	105.67	10.82	3.08	172	>sp|Q14766|LTBP1_HUMAN Latent-transforming growth factor beta-binding protein 1	1	File22371_Scan3020	controllerType=0 controllerNumber=1 scan=3020	9.2571
	1	K.KPSYHGYNQM[+15.995]ME.C	600		M[+16]	500.877	3	1500.62	1500.62	0	-6.4	Specific	141.87	141.87	4.87	3.32	172	>sp|Q14766|LTBP1_HUMAN Latent-transforming growth factor beta-binding protein 1	1	File22371_Scan3250	controllerType=0 controllerNumber=1 scan=3250	9.7866
	1	K.KPSYHGYNQM[+15.995]ME.C	600		M[+16]	500.876	3	1500.61	1500.62	0	-6.6	Specific	166.43	166.43	3.79	3.32	172	>sp|Q14766|LTBP1_HUMAN Latent-transforming growth factor beta-binding protein 1	1	File22371_Scan3194	controllerType=0 controllerNumber=1 scan=3194	9.6597
	1	K.KPSYHGYNQMM[+15.995]E.C	600		M[+16]	500.876	3	1500.61	1500.62	0	-6.7	Specific	184.72	184.72	4.93	3.81	172	>sp|Q14766|LTBP1_HUMAN Latent-transforming growth factor beta-binding protein 1	1	File22371_Scan3141	controllerType=0 controllerNumber=1 scan=3141	9.5407
	1	K.KPSYHGYNQMMEC[+57.021]LPGYK.R	600		C[+57]	551.495	4	2202.96	2202.98	0	-9	Specific	259.32	259.32	259.32	3.67	172	>sp|Q14766|LTBP1_HUMAN Latent-transforming growth factor beta-binding protein 1	1	File22371_Scan4783	controllerType=0 controllerNumber=1 scan=4783	13.1849
	1	K.KPSYHGYNQMMEC[+57.021]LPGYK.R	600		C[+57]	551.496	4	2202.96	2202.98	0	-6.3	Specific	320.37	246.28	246.28	3.96	172	>sp|Q14766|LTBP1_HUMAN Latent-transforming growth factor beta-binding protein 1	1	File22371_Scan4527	controllerType=0 controllerNumber=1 scan=4527	12.6139
	1	K.KPSYHGYNQMMEC[+57.021]LPGYK.R	600		C[+57]	551.496	4	2202.96	2202.98	0	-5.8	Specific	366.32	366.32	366.32	6.07	172	>sp|Q14766|LTBP1_HUMAN Latent-transforming growth factor beta-binding protein 1	1	File22371_Scan4635	controllerType=0 controllerNumber=1 scan=4635	12.8593
	1	K.KPSYHGYNQMMEC[+57.021]LPGYK.R	600		C[+57]	551.497	4	2202.96	2202.98	0	-5.5	Specific	372.17	359.07	359.07	5.01	172	>sp|Q14766|LTBP1_HUMAN Latent-transforming growth factor beta-binding protein 1	1	File22371_Scan4580	controllerType=0 controllerNumber=1 scan=4580	12.7367
	1	K.KPSYHGYNQMMEC[+57.021]LPGYK.R	600		C[+57]	734.993	3	2202.96	2202.98	0	-5.6	Specific	411.97	411.97	411.97	6.68	172	>sp|Q14766|LTBP1_HUMAN Latent-transforming growth factor beta-binding protein 1	1	File22371_Scan4631	controllerType=0 controllerNumber=1 scan=4631	12.8488
	1	K.KPSYHGYNQMMEC[+57.021]LPGYK.R	600		C[+57]	734.993	3	2202.96	2202.98	0	-5.7	Specific	572.08	520.75	520.75	7.85	172	>sp|Q14766|LTBP1_HUMAN Latent-transforming growth factor beta-binding protein 1	1	File22371_Scan4560	controllerType=0 controllerNumber=1 scan=4560	12.6896
	1	K.KPSYHGYNQMM[+15.995]EC[+57.021]LPGYK.R	600		C[+57], M[+16]	555.495	4	2218.96	2218.97	0	-5.6	Specific	204.85	204.85	33.18	2.97	172	>sp|Q14766|LTBP1_HUMAN Latent-transforming growth factor beta-binding protein 1	1	File22371_Scan3895	controllerType=0 controllerNumber=1 scan=3895	11.2255
	1	K.KPSYHGYNQM[+15.995]MEC[+57.021]LPGYK.R	600		C[+57], M[+16]	555.494	4	2218.96	2218.97	0	-7.2	Specific	306.78	306.78	20.58	4.12	172	>sp|Q14766|LTBP1_HUMAN Latent-transforming growth factor beta-binding protein 1	1	File22371_Scan4585	controllerType=0 controllerNumber=1 scan=4585	12.7447
	1	K.KPSYHGYNQM[+15.995]MEC[+57.021]LPGYK.R	600		C[+57], M[+16]	555.495	4	2218.96	2218.97	0	-6.6	Specific	328.94	328.94	36.51	4.81	172	>sp|Q14766|LTBP1_HUMAN Latent-transforming growth factor beta-binding protein 1	1	File22371_Scan3819	controllerType=0 controllerNumber=1 scan=3819	11.0614
	1	K.KPSYHGYNQMMEC[+57.021]LPGYKR.V	600		C[+57]	590.521	4	2359.06	2359.08	0	-5.9	Specific	330.46	330.46	330.46	3.19	172	>sp|Q14766|LTBP1_HUMAN Latent-transforming growth factor beta-binding protein 1	1	File22371_Scan4221	controllerType=0 controllerNumber=1 scan=4221	11.9488
	1	K.KPSYHGYNQMMEC[+57.021]LPGYKR.V	600		C[+57]	590.523	4	2359.07	2359.08	0	-4.2	Specific	447.23	447.23	447.23	5.11	172	>sp|Q14766|LTBP1_HUMAN Latent-transforming growth factor beta-binding protein 1	1	File22371_Scan4157	controllerType=0 controllerNumber=1 scan=4157	11.8108
	1	K.RVN[+1996.750]NTFC[+57.021]QDINE.C	618	HexNAc(6)Hex(3)Fuc(2)	C[+57], N[+1997]	1169.47	3	3506.4	3506.43	0	-7.4	Specific	52.2	52.2	34.97	3.52	172	>sp|Q14766|LTBP1_HUMAN Latent-transforming growth factor beta-binding protein 1	1	File22371_Scan3410	controllerType=0 controllerNumber=1 scan=3410	10.1458
	1	K.RVN[+1768.640]NTFC[+57.021]QDINE.C	618	HexNAc(4)Hex(5)Fuc(1)	C[+57], N[+1769]	1093.44	3	3278.3	3278.31	0	-5.2	Specific	108.94	108.94	56.58	4.38	172	>sp|Q14766|LTBP1_HUMAN Latent-transforming growth factor beta-binding protein 1	1	File22371_Scan3462	controllerType=0 controllerNumber=1 scan=3462	10.2636
	1	K.RVN[+1955.724]NTFC[+57.021]QDINE.C	618	HexNAc(5)Hex(4)Fuc(2)	C[+57], N[+1956]	1155.8	3	3465.38	3465.4	0	-6	Specific	109.21	109.21	43.92	4.38	172	>sp|Q14766|LTBP1_HUMAN Latent-transforming growth factor beta-binding protein 1	1	File22371_Scan3367	controllerType=0 controllerNumber=1 scan=3367	10.0514
	1	K.RVN[+1241.454]NTFC[+57.021]QDINE.C	618	HexNAc(3)Hex(3)Fuc(1)	C[+57], N[+1241]	1376.06	2	2751.11	2751.13	0	-5.8	Specific	125.4	125.4	56.58	4.03	172	>sp|Q14766|LTBP1_HUMAN Latent-transforming growth factor beta-binding protein 1	1	File22371_Scan3464	controllerType=0 controllerNumber=1 scan=3464	10.268
	1	K.RVN[+1444.534]NTFC[+57.021]QDINE.C	618	HexNAc(4)Hex(3)Fuc(1)	C[+57], N[+1445]	1477.6	2	2954.19	2954.21	0	-5.2	Specific	126.83	126.83	58.98	5.17	172	>sp|Q14766|LTBP1_HUMAN Latent-transforming growth factor beta-binding protein 1	1	File22371_Scan3484	controllerType=0 controllerNumber=1 scan=3484	10.3129
	1	K.RVN[+1647.613]NTFC[+57.021]QDINE.C	618	HexNAc(5)Hex(3)Fuc(1)	C[+57], N[+1648]	1053.09	3	3157.27	3157.29	0	-6.5	Specific	128.75	128.75	56.58	4.38	172	>sp|Q14766|LTBP1_HUMAN Latent-transforming growth factor beta-binding protein 1	1	File22371_Scan3510	controllerType=0 controllerNumber=1 scan=3510	10.3698
	1	K.RVN[+1809.666]NTFC[+57.021]QDINE.C	618	HexNAc(5)Hex(4)Fuc(1)	C[+57], N[+1810]	1107.11	3	3319.32	3319.34	0	-6.2	Specific	148.46	148.46	56.58	4.62	172	>sp|Q14766|LTBP1_HUMAN Latent-transforming growth factor beta-binding protein 1	1	File22371_Scan3409	controllerType=0 controllerNumber=1 scan=3409	10.1436
	1	K.RVN[+1606.587]NTFC[+57.021]QDINE.C	618	HexNAc(4)Hex(4)Fuc(1)	C[+57], N[+1607]	1558.62	2	3116.24	3116.26	0	-7.1	Specific	154.34	154.34	56.58	5.41	172	>sp|Q14766|LTBP1_HUMAN Latent-transforming growth factor beta-binding protein 1	1	File22371_Scan3465	controllerType=0 controllerNumber=1 scan=3465	10.2703
	1	K.RVN[+1444.534]NTFC[+57.021]QDINE.C	618	HexNAc(4)Hex(3)Fuc(1)	C[+57], N[+1445]	985.401	3	2954.19	2954.21	0	-6.9	Specific	159.93	159.93	58.98	4.62	172	>sp|Q14766|LTBP1_HUMAN Latent-transforming growth factor beta-binding protein 1	1	File22371_Scan3514	controllerType=0 controllerNumber=1 scan=3514	10.3804
	1	K.RVNNT[+203.079]FC[+57.021]QDINE.C	618	HexNAc(1)	C[+57], T[+203]	856.875	2	1712.74	1712.75	0	-6.3	Specific	164.01	164.01	12.73	3.86	172	>sp|Q14766|LTBP1_HUMAN Latent-transforming growth factor beta-binding protein 1	1	File22371_Scan3684	controllerType=0 controllerNumber=1 scan=3684	10.755
	1	K.RVN[+1971.719]NTFC[+57.021]QDINE.C	618	HexNAc(5)Hex(5)Fuc(1)	C[+57], N[+1972]	1161.13	3	3481.38	3481.39	0	-5.2	Specific	165.98	165.98	56.58	4.62	172	>sp|Q14766|LTBP1_HUMAN Latent-transforming growth factor beta-binding protein 1	1	File22371_Scan3433	controllerType=0 controllerNumber=1 scan=3433	10.1962
	1	K.RVN[+1606.587]NTFC[+57.021]QDINE.C	618	HexNAc(4)Hex(4)Fuc(1)	C[+57], N[+1607]	1039.42	3	3116.24	3116.26	0	-5.9	Specific	182.68	182.68	56.58	4.76	172	>sp|Q14766|LTBP1_HUMAN Latent-transforming growth factor beta-binding protein 1	1	File22371_Scan3417	controllerType=0 controllerNumber=1 scan=3417	10.1629
	1	K.RVN[+1647.613]NTFC[+57.021]QDINE.C	618	HexNAc(5)Hex(3)Fuc(1)	C[+57], N[+1648]	1053.1	3	3157.28	3157.29	0	-3.9	Specific	204.38	204.38	56.58	4.76	172	>sp|Q14766|LTBP1_HUMAN Latent-transforming growth factor beta-binding protein 1	1	File22371_Scan3443	controllerType=0 controllerNumber=1 scan=3443	10.2195
	1	K.RVN[+1809.666]NTFC[+57.021]QDINE.C	618	HexNAc(5)Hex(4)Fuc(1)	C[+57], N[+1810]	1107.11	3	3319.32	3319.34	0	-5.1	Specific	247.85	247.85	45.91	5.02	172	>sp|Q14766|LTBP1_HUMAN Latent-transforming growth factor beta-binding protein 1	1	File22371_Scan3460	controllerType=0 controllerNumber=1 scan=3460	10.2592
	1	K.RVNNT[+349.137]FC[+57.021]QDINE.C	618	HexNAc(1)Fuc(1)	C[+57], T[+349]	929.905	2	1858.8	1858.81	0	-5.3	Specific	270.85	270.85	10.22	4.76	172	>sp|Q14766|LTBP1_HUMAN Latent-transforming growth factor beta-binding protein 1	1	File22371_Scan3716	controllerType=0 controllerNumber=1 scan=3716	10.8269
	1	K.RVN[+1768.640]NTFC[+57.021]QDINE.C	618	HexNAc(4)Hex(5)Fuc(1)	C[+57], N[+1769]	1093.44	3	3278.29	3278.31	0	-6.2	Specific	356.41	356.41	51.75	5.72	172	>sp|Q14766|LTBP1_HUMAN Latent-transforming growth factor beta-binding protein 1	1	File22371_Scan3407	controllerType=0 controllerNumber=1 scan=3407	10.1393
	1	K.RVN[+349.137]NTFC[+57.021]QDINE.C	618	HexNAc(1)Fuc(1)	C[+57], N[+349]	929.904	2	1858.8	1858.81	0	-6.2	Specific	368.93	368.93	3.51	6.51	172	>sp|Q14766|LTBP1_HUMAN Latent-transforming growth factor beta-binding protein 1	1	File22371_Scan3659	controllerType=0 controllerNumber=1 scan=3659	10.6974
	1	K.RVN[+1444.534]NTFC[+57.021]QDINE.C	618	HexNAc(4)Hex(3)Fuc(1)	C[+57], N[+1445]	985.403	3	2954.19	2954.21	0	-5.4	Specific	369.82	369.82	50.66	6.92	172	>sp|Q14766|LTBP1_HUMAN Latent-transforming growth factor beta-binding protein 1	1	File22371_Scan3461	controllerType=0 controllerNumber=1 scan=3461	10.2614
	1	K.RVN[+1606.587]NTFC[+57.021]QDINE.C	618	HexNAc(4)Hex(4)Fuc(1)	C[+57], N[+1607]	1039.42	3	3116.24	3116.26	0	-5.5	Specific	396.51	396.51	56.58	6.92	172	>sp|Q14766|LTBP1_HUMAN Latent-transforming growth factor beta-binding protein 1	1	File22371_Scan3469	controllerType=0 controllerNumber=1 scan=3469	10.2813
	1	R.VN[+1930.692]NTFC[+57.021]QDINE.C	619	HexNAc(4)Hex(6)Fuc(1)	C[+57], N[+1931]	1095.42	3	3284.25	3284.27	0	-6.2	Specific	29.99	5.7	5.7	1.93	172	>sp|Q14766|LTBP1_HUMAN Latent-transforming growth factor beta-binding protein 1	1	File22371_Scan2674	controllerType=0 controllerNumber=1 scan=2674	8.45
	1	R.VN[+2262.814]NTFC[+57.021]QDINE.C	619	HexNAc(5)Hex(5)Fuc(1)NeuAc(1)	C[+57], N[+2263]	904.849	4	3616.37	3616.39	0	-4	Specific	29.99	10.08	10.08	1.93	172	>sp|Q14766|LTBP1_HUMAN Latent-transforming growth factor beta-binding protein 1	1	File22371_Scan3073	controllerType=0 controllerNumber=1 scan=3073	9.3818
	1	R.VN[+1444.534]NTFC[+57.021]QDINE.C	619	HexNAc(4)Hex(3)Fuc(1)	C[+57], N[+1445]	933.369	3	2798.09	2798.11	0	-5	Specific	156.88	154.59	54.82	4.62	172	>sp|Q14766|LTBP1_HUMAN Latent-transforming growth factor beta-binding protein 1	1	File22371_Scan4152	controllerType=0 controllerNumber=1 scan=4152	11.8012
	1	R.VN[+1768.640]NTFC[+57.021]QDINE.C	619	HexNAc(4)Hex(5)Fuc(1)	C[+57], N[+1769]	1041.4	3	3122.2	3122.21	0	-5.2	Specific	156.94	140.72	52.75	4.62	172	>sp|Q14766|LTBP1_HUMAN Latent-transforming growth factor beta-binding protein 1	1	File22371_Scan4071	controllerType=0 controllerNumber=1 scan=4071	11.6185
	1	R.VN[+1809.666]NTFC[+57.021]QDINE.C	619	HexNAc(5)Hex(4)Fuc(1)	C[+57], N[+1810]	1055.08	3	3163.22	3163.24	0	-5.5	Specific	195.2	173.5	59.7	4.62	172	>sp|Q14766|LTBP1_HUMAN Latent-transforming growth factor beta-binding protein 1	1	File22371_Scan4082	controllerType=0 controllerNumber=1 scan=4082	11.6424
	1	E.C[+57.021]QLQGVC[+57.021]PNGE.C	630		C[+57]*2	631.265	2	1261.52	1261.53	0	-6.1	Specific	414.32	340.27	340.27	4.76	172	>sp|Q14766|LTBP1_HUMAN Latent-transforming growth factor beta-binding protein 1	1	File22371_Scan3761	controllerType=0 controllerNumber=1 scan=3761	10.9314
	1	E.C[+57.021]QLQGVC[+57.021]PN[+15.995]GEC[+57.021]LNT[+203.079]MGSYR.C	630	HexNAc(1)	C[+57]*3, N[+16], T[+203]	855.023	3	2563.06	2563.07	0	-5	Specific	161.22	161.22	6.55	1.95	172	>sp|Q14766|LTBP1_HUMAN Latent-transforming growth factor beta-binding protein 1	1	File22371_Scan3773	controllerType=0 controllerNumber=1 scan=3773	10.9579
	1	E.C[+57.021]QLQGVC[+57.021]PN[+15.995]GEC[+57.021]LNT[+203.079]M[+15.995]GSYR.C	630	HexNAc(1)	C[+57]*3, M[+16], N[+16], T[+203]	860.354	3	2579.05	2579.06	0	-5.6	Specific	250.73	250.73	8	2.77	172	>sp|Q14766|LTBP1_HUMAN Latent-transforming growth factor beta-binding protein 1	1	File22371_Scan3768	controllerType=0 controllerNumber=1 scan=3768	10.9475
	1	E.C[+57.021]LNTMGSYR.C	641		C[+57]	551.241	2	1101.48	1101.48	0	-5.3	Specific	393.59	393.59	393.59	5.15	172	>sp|Q14766|LTBP1_HUMAN Latent-transforming growth factor beta-binding protein 1	1	File22371_Scan3244	controllerType=0 controllerNumber=1 scan=3244	9.7718
	1	E.C[+57.021]LNTMGS[+162.053]YR.C	641	Hex(1)	C[+57], S[+162]	632.267	2	1263.53	1263.53	0	-6.6	Specific	447.24	447.24	42.34	7.69	172	>sp|Q14766|LTBP1_HUMAN Latent-transforming growth factor beta-binding protein 1	1	File22371_Scan3054	controllerType=0 controllerNumber=1 scan=3054	9.3367
	1	E.C[+57.021]LNTMGS[+162.053]YR.C	641	Hex(1)	C[+57], S[+162]	632.267	2	1263.53	1263.53	0	-6.5	Specific	490.35	490.35	50.18	6.55	172	>sp|Q14766|LTBP1_HUMAN Latent-transforming growth factor beta-binding protein 1	1	File22371_Scan3107	controllerType=0 controllerNumber=1 scan=3107	9.4614
	1	E.C[+57.021]LN[+15.995]T[+162.053]MGSYR.C	641	Hex(1)	C[+57], N[+16], T[+162]	640.263	2	1279.52	1279.53	0	-8.9	Specific	249.98	249.98	11.28	3.86	172	>sp|Q14766|LTBP1_HUMAN Latent-transforming growth factor beta-binding protein 1	1	File22371_Scan2950	controllerType=0 controllerNumber=1 scan=2950	9.0934
	1	E.C[+57.021]LN[+15.995]TMGS[+162.053]YR.C	641	Hex(1)	C[+57], N[+16], S[+162]	640.264	2	1279.52	1279.53	0	-7.3	Specific	303.02	303.02	19.43	4.57	172	>sp|Q14766|LTBP1_HUMAN Latent-transforming growth factor beta-binding protein 1	1	File22371_Scan3003	controllerType=0 controllerNumber=1 scan=3003	9.2171
	1	E.C[+57.021]LNT[+162.053]M[+15.995]GSYR.C	641	Hex(1)	C[+57], M[+16], T[+162]	640.264	2	1279.52	1279.53	0	-7.1	Specific	167.35	167.35	6	2.93	172	>sp|Q14766|LTBP1_HUMAN Latent-transforming growth factor beta-binding protein 1	1	File22371_Scan3080	controllerType=0 controllerNumber=1 scan=3080	9.3969
	1	K.IGFGPDPTFSSC[+57.021]VPD.P	654		C[+57]	798.351	2	1595.69	1595.7	0	-6.4	Specific	218.29	218.29	218.29	2.63	172	>sp|Q14766|LTBP1_HUMAN Latent-transforming growth factor beta-binding protein 1	1	File22371_Scan7003	controllerType=0 controllerNumber=1 scan=7003	18.2856
	1	K.IGFGPDPTFSSC[+57.021]VPD.P	654		C[+57]	798.351	2	1595.7	1595.7	0	-5.7	Specific	347.86	347.86	347.86	4.28	172	>sp|Q14766|LTBP1_HUMAN Latent-transforming growth factor beta-binding protein 1	1	File22371_Scan6982	controllerType=0 controllerNumber=1 scan=6982	18.2372
	1	K.IGFGPDPTFSSC[+57.021]VPD.P	654		C[+57]	798.351	2	1595.69	1595.7	0	-6	Specific	370.04	370.04	370.04	5.48	172	>sp|Q14766|LTBP1_HUMAN Latent-transforming growth factor beta-binding protein 1	1	File22371_Scan7033	controllerType=0 controllerNumber=1 scan=7033	18.3569
	1	K.IGFGPDPTFSSC[+57.021]VPDPPVISE.E	654		C[+57]	1109.52	2	2218.02	2218.04	0	-6.5	Specific	303.96	303.96	303.96	4.83	172	>sp|Q14766|LTBP1_HUMAN Latent-transforming growth factor beta-binding protein 1	1	File22371_Scan7809	controllerType=0 controllerNumber=1 scan=7809	20.182
	1	K.IGFGPDPTFSSC[+57.021]VPDPPVISE.E	654		C[+57]	1109.52	2	2218.03	2218.04	0	-4.4	Specific	339.4	339.4	339.4	5.17	172	>sp|Q14766|LTBP1_HUMAN Latent-transforming growth factor beta-binding protein 1	1	File22371_Scan7913	controllerType=0 controllerNumber=1 scan=7913	20.4272
	1	K.IGFGPDPTFSSC[+57.021]VPDPPVISE.E	654		C[+57]	740.014	3	2218.03	2218.04	0	-4	Specific	438.6	438.6	438.6	6.42	172	>sp|Q14766|LTBP1_HUMAN Latent-transforming growth factor beta-binding protein 1	1	File22371_Scan7823	controllerType=0 controllerNumber=1 scan=7823	20.2144
	1	K.IGFGPDPTFSSC[+57.021]VPDPPVISE.E	654		C[+57]	740.013	3	2218.02	2218.04	0	-5.9	Specific	481.9	481.9	481.9	6.75	172	>sp|Q14766|LTBP1_HUMAN Latent-transforming growth factor beta-binding protein 1	1	File22371_Scan7871	controllerType=0 controllerNumber=1 scan=7871	20.3282
	1	K.IGFGPDPTFSSC[+57.021]VPDPPVISE.E	654		C[+57]	1109.52	2	2218.02	2218.04	0	-6	Specific	502.27	502.27	502.27	6.75	172	>sp|Q14766|LTBP1_HUMAN Latent-transforming growth factor beta-binding protein 1	1	File22371_Scan7858	controllerType=0 controllerNumber=1 scan=7858	20.298
	1	K.IGFGPDPTFS[+146.058]SC[+57.021]VPDPPVISE.E	654	Fuc(1)	C[+57], S[+146]	1182.55	2	2364.09	2364.1	0	-1.7	Specific	266.99	266.99	0	1.93	172	>sp|Q14766|LTBP1_HUMAN Latent-transforming growth factor beta-binding protein 1	1	File22371_Scan7859	controllerType=0 controllerNumber=1 scan=7859	20.3002
	1	K.IGFGPDPTFSSC[+57.021]VPDPPVISEE.K	654		C[+57]	1174.04	2	2347.07	2347.08	0	-3.4	Specific	132.5	132.5	132.5	1.53	172	>sp|Q14766|LTBP1_HUMAN Latent-transforming growth factor beta-binding protein 1	1	File22371_Scan8045	controllerType=0 controllerNumber=1 scan=8045	20.7387
	1	K.IGFGPDPTFSSC[+57.021]VPDPPVISEE.K	654		C[+57]	783.026	3	2347.06	2347.08	0	-7.2	Specific	207.31	207.31	207.31	2.69	172	>sp|Q14766|LTBP1_HUMAN Latent-transforming growth factor beta-binding protein 1	1	File22371_Scan7763	controllerType=0 controllerNumber=1 scan=7763	20.0735
	1	K.IGFGPDPTFSSC[+57.021]VPDPPVISEE.K	654		C[+57]	783.027	3	2347.07	2347.08	0	-5.7	Specific	211.56	211.56	211.56	3.03	172	>sp|Q14766|LTBP1_HUMAN Latent-transforming growth factor beta-binding protein 1	1	File22371_Scan8035	controllerType=0 controllerNumber=1 scan=8035	20.7151
	1	K.IGFGPDPTFSSC[+57.021]VPDPPVISEE.K	654		C[+57]	1174.04	2	2347.07	2347.08	0	-4.9	Specific	320.94	320.94	320.94	4.97	172	>sp|Q14766|LTBP1_HUMAN Latent-transforming growth factor beta-binding protein 1	1	File22371_Scan7992	controllerType=0 controllerNumber=1 scan=7992	20.6136
	1	K.IGFGPDPTFSSC[+57.021]VPDPPVISEE.K	654		C[+57]	783.027	3	2347.07	2347.08	0	-5.2	Specific	330.43	330.43	330.43	5.17	172	>sp|Q14766|LTBP1_HUMAN Latent-transforming growth factor beta-binding protein 1	1	File22371_Scan7981	controllerType=0 controllerNumber=1 scan=7981	20.5877
	1	K.IGFGPDPTFSSC[+57.021]VPDPPVISEE.K	654		C[+57]	1174.04	2	2347.07	2347.08	0	-5	Specific	345.01	345.01	345.01	5.17	172	>sp|Q14766|LTBP1_HUMAN Latent-transforming growth factor beta-binding protein 1	1	File22371_Scan7772	controllerType=0 controllerNumber=1 scan=7772	20.0956
	1	K.IGFGPDPTFSSC[+57.021]VPDPPVISEE.K	654		C[+57]	1174.04	2	2347.07	2347.08	0	-5.2	Specific	400.05	400.05	400.05	6.42	172	>sp|Q14766|LTBP1_HUMAN Latent-transforming growth factor beta-binding protein 1	1	File22371_Scan7935	controllerType=0 controllerNumber=1 scan=7935	20.4791
	1	K.IGFGPDPTFSSC[+57.021]VPDPPVISEE.K	654		C[+57]	783.028	3	2347.07	2347.08	0	-5	Specific	435.78	435.78	435.78	6.42	172	>sp|Q14766|LTBP1_HUMAN Latent-transforming growth factor beta-binding protein 1	1	File22371_Scan7924	controllerType=0 controllerNumber=1 scan=7924	20.4532
	1	K.IGFGPDPTFSSC[+57.021]VPDPPVISEE.K	654		C[+57]	783.027	3	2347.07	2347.08	0	-5.8	Specific	453.64	453.64	453.64	6.75	172	>sp|Q14766|LTBP1_HUMAN Latent-transforming growth factor beta-binding protein 1	1	File22371_Scan7869	controllerType=0 controllerNumber=1 scan=7869	20.3239
	1	K.IGFGPDPTFSSC[+57.021]VPDPPVISEE.K	654		C[+57]	783.027	3	2347.07	2347.08	0	-5.6	Specific	468.74	468.74	468.74	6.75	172	>sp|Q14766|LTBP1_HUMAN Latent-transforming growth factor beta-binding protein 1	1	File22371_Scan7814	controllerType=0 controllerNumber=1 scan=7814	20.1948
	1	K.IGFGPDPTFSSC[+57.021]VPDPPVISEE.K	654		C[+57]	1174.04	2	2347.07	2347.08	0	-5.6	Specific	477.88	477.88	477.88	6.75	172	>sp|Q14766|LTBP1_HUMAN Latent-transforming growth factor beta-binding protein 1	1	File22371_Scan7825	controllerType=0 controllerNumber=1 scan=7825	20.2206
	1	K.IGFGPDPTFSSC[+57.021]VPDPPVISEE.K	654		C[+57]	1174.04	2	2347.07	2347.08	0	-5.3	Specific	504.08	504.08	504.08	6.75	172	>sp|Q14766|LTBP1_HUMAN Latent-transforming growth factor beta-binding protein 1	1	File22371_Scan7880	controllerType=0 controllerNumber=1 scan=7880	20.3498
	1	K.IGFGPDPTFSSC[+57.021]VPDPPVISEEK.G	654		C[+57]	825.726	3	2475.16	2475.17	0	-5	Specific	310.47	310.47	310.47	4.36	172	>sp|Q14766|LTBP1_HUMAN Latent-transforming growth factor beta-binding protein 1	1	File22371_Scan7117	controllerType=0 controllerNumber=1 scan=7117	18.5539
	1	K.IGFGPDPTFSSC[+57.021]VPDPPVISEEK.G	654		C[+57]	825.726	3	2475.16	2475.17	0	-5.2	Specific	430.01	430.01	430.01	5.95	172	>sp|Q14766|LTBP1_HUMAN Latent-transforming growth factor beta-binding protein 1	1	File22371_Scan7060	controllerType=0 controllerNumber=1 scan=7060	18.4194
	1	K.IGFGPDPTFSSC[+57.021]VPDPPVISEEK.G	654		C[+57]	825.725	3	2475.16	2475.17	0	-5.8	Specific	532.58	532.58	532.58	6.48	172	>sp|Q14766|LTBP1_HUMAN Latent-transforming growth factor beta-binding protein 1	1	File22371_Scan6945	controllerType=0 controllerNumber=1 scan=6945	18.1528
	1	K.IGFGPDPTFSSC[+57.021]VPDPPVISEEK.G	654		C[+57]	825.725	3	2475.16	2475.17	0	-5.3	Specific	542.11	542.11	542.11	6.48	172	>sp|Q14766|LTBP1_HUMAN Latent-transforming growth factor beta-binding protein 1	1	File22371_Scan6825	controllerType=0 controllerNumber=1 scan=6825	17.8802
	1	K.IGFGPDPTFSSC[+57.021]VPDPPVISEEK.G	654		C[+57]	825.725	3	2475.16	2475.17	0	-6.1	Specific	556.73	556.73	556.73	6.48	172	>sp|Q14766|LTBP1_HUMAN Latent-transforming growth factor beta-binding protein 1	1	File22371_Scan6838	controllerType=0 controllerNumber=1 scan=6838	17.9086
	1	K.IGFGPDPTFSSC[+57.021]VPDPPVISEEK.G	654		C[+57]	1238.08	2	2475.16	2475.17	0	-5.5	Specific	561.13	561.13	561.13	7.91	172	>sp|Q14766|LTBP1_HUMAN Latent-transforming growth factor beta-binding protein 1	1	File22371_Scan6956	controllerType=0 controllerNumber=1 scan=6956	18.1776
	1	K.IGFGPDPTFSSC[+57.021]VPDPPVISEEK.G	654		C[+57]	825.725	3	2475.16	2475.17	0	-5.8	Specific	571.99	571.99	571.99	7.12	172	>sp|Q14766|LTBP1_HUMAN Latent-transforming growth factor beta-binding protein 1	1	File22371_Scan7006	controllerType=0 controllerNumber=1 scan=7006	18.2921
	1	K.IGFGPDPTFSSC[+57.021]VPDPPVISEEK.G	654		C[+57]	825.724	3	2475.16	2475.17	0	-6.5	Specific	594.02	594.02	594.02	7.12	172	>sp|Q14766|LTBP1_HUMAN Latent-transforming growth factor beta-binding protein 1	1	File22371_Scan6892	controllerType=0 controllerNumber=1 scan=6892	18.0288
	1	K.IGFGPDPTFSSC[+57.021]VPDPPVISEEK.G	654		C[+57]	1238.08	2	2475.16	2475.17	0	-6.6	Specific	680.56	680.56	680.56	9.91	172	>sp|Q14766|LTBP1_HUMAN Latent-transforming growth factor beta-binding protein 1	1	File22371_Scan6902	controllerType=0 controllerNumber=1 scan=6902	18.0524
	1	K.IGFGPDPTFSSC[+57.021]VPDPPVISEEK.G	654		C[+57]	1238.08	2	2475.16	2475.17	0	-6.4	Specific	699.24	699.24	699.24	9.91	172	>sp|Q14766|LTBP1_HUMAN Latent-transforming growth factor beta-binding protein 1	1	File22371_Scan6855	controllerType=0 controllerNumber=1 scan=6855	17.9439
	1	D.PTFSSC[+57.021]VPDPPVISEE.K	660		C[+57]	880.899	2	1760.79	1760.8	0	-8	Specific	314.03	314.03	314.03	3.99	172	>sp|Q14766|LTBP1_HUMAN Latent-transforming growth factor beta-binding protein 1	1	File22371_Scan6445	controllerType=0 controllerNumber=1 scan=6445	17.0019
	1	E.KC[+57.021]PLPGTAAFK.E	716		C[+57]	595.321	2	1189.63	1189.64	0	-4.6	Specific	421.84	368.12	368.12	7.18	172	>sp|Q14766|LTBP1_HUMAN Latent-transforming growth factor beta-binding protein 1	1	File22371_Scan3268	controllerType=0 controllerNumber=1 scan=3268	9.8266
	1	E.KC[+57.021]PLPGTAAFK.E	716		C[+57]	595.32	2	1189.63	1189.64	0	-6.5	Specific	470.71	310.21	310.21	6.29	172	>sp|Q14766|LTBP1_HUMAN Latent-transforming growth factor beta-binding protein 1	1	File22371_Scan3376	controllerType=0 controllerNumber=1 scan=3376	10.0697
	1	E.KC[+57.021]PLPGTAAFK.E	716		C[+57]	595.32	2	1189.63	1189.64	0	-6.5	Specific	493.08	304.99	304.99	6.29	172	>sp|Q14766|LTBP1_HUMAN Latent-transforming growth factor beta-binding protein 1	1	File22371_Scan3315	controllerType=0 controllerNumber=1 scan=3315	9.9338
	1	E.KC[+57.021]PLPGTAAFKE.I	716		C[+57]	440.23	3	1318.67	1318.68	0	-5.7	Specific	172.36	172.36	172.36	3.32	172	>sp|Q14766|LTBP1_HUMAN Latent-transforming growth factor beta-binding protein 1	1	File22371_Scan3762	controllerType=0 controllerNumber=1 scan=3762	10.9335
	1	E.KC[+57.021]PLPGTAAFKE.I	716		C[+57]	440.23	3	1318.68	1318.68	0	-4.9	Specific	212.29	212.29	212.29	3.81	172	>sp|Q14766|LTBP1_HUMAN Latent-transforming growth factor beta-binding protein 1	1	File22371_Scan3701	controllerType=0 controllerNumber=1 scan=3701	10.7944
	1	E.KC[+57.021]PLPGTAAFKE.I	716		C[+57]	659.842	2	1318.68	1318.68	0	-4.6	Specific	240.88	228.59	228.59	3.68	172	>sp|Q14766|LTBP1_HUMAN Latent-transforming growth factor beta-binding protein 1	1	File22371_Scan3686	controllerType=0 controllerNumber=1 scan=3686	10.7593
	1	E.KC[+57.021]PLPGTAAFKE.I	716		C[+57]	440.23	3	1318.67	1318.68	0	-6.1	Specific	256.69	256.69	256.69	4.35	172	>sp|Q14766|LTBP1_HUMAN Latent-transforming growth factor beta-binding protein 1	1	File22371_Scan3646	controllerType=0 controllerNumber=1 scan=3646	10.668
	1	E.KC[+57.021]PLPGTAAFKE.I	716		C[+57]	440.23	3	1318.67	1318.68	0	-5.7	Specific	290.17	266.31	266.31	4.41	172	>sp|Q14766|LTBP1_HUMAN Latent-transforming growth factor beta-binding protein 1	1	File22371_Scan3591	controllerType=0 controllerNumber=1 scan=3591	10.5489
	1	E.KC[+57.021]PLPGTAAFKE.I	716		C[+57]	440.23	3	1318.67	1318.68	0	-6	Specific	321.21	291.53	291.53	4.56	172	>sp|Q14766|LTBP1_HUMAN Latent-transforming growth factor beta-binding protein 1	1	File22371_Scan3539	controllerType=0 controllerNumber=1 scan=3539	10.4335
	1	E.KC[+57.021]PLPGTAAFKE.I	716		C[+57]	659.84	2	1318.67	1318.68	0	-6.7	Specific	465.79	326.29	326.29	6.5	172	>sp|Q14766|LTBP1_HUMAN Latent-transforming growth factor beta-binding protein 1	1	File22371_Scan3612	controllerType=0 controllerNumber=1 scan=3612	10.5942
	1	E.KC[+57.021]PLPGTAAFKE.I	716		C[+57]	659.841	2	1318.67	1318.68	0	-6.2	Specific	528.35	360.71	360.71	6.7	172	>sp|Q14766|LTBP1_HUMAN Latent-transforming growth factor beta-binding protein 1	1	File22371_Scan3559	controllerType=0 controllerNumber=1 scan=3559	10.4773
	1	K.C[+57.021]PLPGTAAFK.E	717		C[+57]	531.272	2	1061.54	1061.54	0	-7.3	Specific	482.57	384.74	384.74	6.55	172	>sp|Q14766|LTBP1_HUMAN Latent-transforming growth factor beta-binding protein 1	1	File22371_Scan4294	controllerType=0 controllerNumber=1 scan=4294	12.1082
	1	K.C[+57.021]PLPGTAAFK.E	717		C[+57]	531.273	2	1061.54	1061.54	0	-6	Specific	500.68	317	317	6.48	172	>sp|Q14766|LTBP1_HUMAN Latent-transforming growth factor beta-binding protein 1	1	File22371_Scan4186	controllerType=0 controllerNumber=1 scan=4186	11.8742
	1	K.C[+57.021]PLPGTAAFK.E	717		C[+57]	531.273	2	1061.54	1061.54	0	-6.3	Specific	510.41	324.26	324.26	6.48	172	>sp|Q14766|LTBP1_HUMAN Latent-transforming growth factor beta-binding protein 1	1	File22371_Scan4239	controllerType=0 controllerNumber=1 scan=4239	11.9898
	1	K.C[+57.021]PLPGTAAFKE.I	717		C[+57]	595.793	2	1190.58	1190.59	0	-6.7	Specific	407.95	363.23	363.23	6.56	172	>sp|Q14766|LTBP1_HUMAN Latent-transforming growth factor beta-binding protein 1	1	File22371_Scan4564	controllerType=0 controllerNumber=1 scan=4564	12.6983
	1	K.C[+57.021]PLPGTAAFKE.I	717		C[+57]	595.794	2	1190.58	1190.59	0	-6.1	Specific	478.33	302	302	5.67	172	>sp|Q14766|LTBP1_HUMAN Latent-transforming growth factor beta-binding protein 1	1	File22371_Scan4494	controllerType=0 controllerNumber=1 scan=4494	12.5439
	1	K.C[+57.021]PLPGTAAFKE.I	717		C[+57]	595.794	2	1190.58	1190.59	0	-6.2	Specific	511	343.42	343.42	7.08	172	>sp|Q14766|LTBP1_HUMAN Latent-transforming growth factor beta-binding protein 1	1	File22371_Scan4439	controllerType=0 controllerNumber=1 scan=4439	12.4195
	1	K.C[+57.021]PLPGTAAFKE.I	717		C[+57]	595.793	2	1190.58	1190.59	0	-6.6	Specific	516.77	347.53	347.53	5.94	172	>sp|Q14766|LTBP1_HUMAN Latent-transforming growth factor beta-binding protein 1	1	File22371_Scan4385	controllerType=0 controllerNumber=1 scan=4385	12.3032
	1	K.EIC[+57.021]PGGMGYTVSGVHR.R	727		C[+57]	573.934	3	1719.79	1719.79	0	-3.3	Specific	142.8	142.8	142.8	1.67	172	>sp|Q14766|LTBP1_HUMAN Latent-transforming growth factor beta-binding protein 1	1	File22371_Scan4367	controllerType=0 controllerNumber=1 scan=4367	12.264
	1	K.EIC[+57.021]PGGMGYTVSGVHR.R	727		C[+57]	573.934	3	1719.79	1719.79	0	-3.3	Specific	236.93	236.93	236.93	1.84	172	>sp|Q14766|LTBP1_HUMAN Latent-transforming growth factor beta-binding protein 1	1	File22371_Scan4360	controllerType=0 controllerNumber=1 scan=4360	12.2534
	1	K.EIC[+57.021]PGGMGYTVSGVHR.R	727		C[+57]	573.933	3	1719.79	1719.79	0	-4.8	Specific	251.89	251.89	251.89	3.92	172	>sp|Q14766|LTBP1_HUMAN Latent-transforming growth factor beta-binding protein 1	1	File22371_Scan4489	controllerType=0 controllerNumber=1 scan=4489	12.533
	1	K.EIC[+57.021]PGGMGYTVSGVHR.R	727		C[+57]	573.933	3	1719.79	1719.79	0	-5	Specific	506.2	506.2	506.2	7.84	172	>sp|Q14766|LTBP1_HUMAN Latent-transforming growth factor beta-binding protein 1	1	File22371_Scan4305	controllerType=0 controllerNumber=1 scan=4305	12.1323
	1	K.EIC[+57.021]PGGMGYTVSGVHR.R	727		C[+57]	573.933	3	1719.78	1719.79	0	-5.9	Specific	521.84	491.9	491.9	8.04	172	>sp|Q14766|LTBP1_HUMAN Latent-transforming growth factor beta-binding protein 1	1	File22371_Scan4195	controllerType=0 controllerNumber=1 scan=4195	11.8951
	1	K.EIC[+57.021]PGGMGYTVSGVHR.R	727		C[+57]	860.396	2	1719.78	1719.79	0	-5.5	Specific	586.74	586.74	586.74	8.1	172	>sp|Q14766|LTBP1_HUMAN Latent-transforming growth factor beta-binding protein 1	1	File22371_Scan4165	controllerType=0 controllerNumber=1 scan=4165	11.8285
	1	K.EIC[+57.021]PGGMGYTVSGVHR.R	727		C[+57]	573.933	3	1719.78	1719.79	0	-6.2	Specific	591.34	521.74	521.74	8.68	172	>sp|Q14766|LTBP1_HUMAN Latent-transforming growth factor beta-binding protein 1	1	File22371_Scan4251	controllerType=0 controllerNumber=1 scan=4251	12.0135
	1	K.EIC[+57.021]PGGMGYTVSGVHR.R	727		C[+57]	573.933	3	1719.78	1719.79	0	-5.4	Specific	696.78	559.92	559.92	10.68	172	>sp|Q14766|LTBP1_HUMAN Latent-transforming growth factor beta-binding protein 1	1	File22371_Scan4142	controllerType=0 controllerNumber=1 scan=4142	11.7787
	1	K.EIC[+57.021]PGGM[+15.995]GYTVSGVHR.R	727		C[+57], M[+16]	579.264	3	1735.78	1735.79	0	-6.2	Specific	317.53	317.53	317.53	4.18	172	>sp|Q14766|LTBP1_HUMAN Latent-transforming growth factor beta-binding protein 1	1	File22371_Scan4119	controllerType=0 controllerNumber=1 scan=4119	11.7288
	1	K.EIC[+57.021]PGGM[+15.995]GYTVSGVHR.R	727		C[+57], M[+16]	579.265	3	1735.78	1735.79	0	-5	Specific	337.56	337.56	337.56	4.71	172	>sp|Q14766|LTBP1_HUMAN Latent-transforming growth factor beta-binding protein 1	1	File22371_Scan4070	controllerType=0 controllerNumber=1 scan=4070	11.6163
	1	K.EIC[+57.021]PGGM[+15.995]GYTVSGVHR.R	727		C[+57], M[+16]	579.263	3	1735.78	1735.79	0	-7.8	Specific	448.49	411.59	411.59	7.84	172	>sp|Q14766|LTBP1_HUMAN Latent-transforming growth factor beta-binding protein 1	1	File22371_Scan4177	controllerType=0 controllerNumber=1 scan=4177	11.8543
	1	K.EIC[+57.021]PGGM[+15.995]GYTVSGVHR.R	727		C[+57], M[+16]	579.264	3	1735.78	1735.79	0	-6.4	Specific	479.76	479.76	479.76	7.84	172	>sp|Q14766|LTBP1_HUMAN Latent-transforming growth factor beta-binding protein 1	1	File22371_Scan3537	controllerType=0 controllerNumber=1 scan=3537	10.4292
	1	E.IC[+57.021]PGGMGYTVSGVHR.R	728		C[+57]	530.919	3	1590.74	1590.75	0	-5.7	Specific	431.39	431.39	431.39	7.51	172	>sp|Q14766|LTBP1_HUMAN Latent-transforming growth factor beta-binding protein 1	1	File22371_Scan4163	controllerType=0 controllerNumber=1 scan=4163	11.8257
	1	E.IC[+57.021]PGGMGYTVSGVHR.R	728		C[+57]	530.919	3	1590.74	1590.75	0	-6.3	Specific	433.38	433.38	433.38	7.51	172	>sp|Q14766|LTBP1_HUMAN Latent-transforming growth factor beta-binding protein 1	1	File22371_Scan4112	controllerType=0 controllerNumber=1 scan=4112	11.7118
	1	E.IC[+57.021]PGGMGYTVSGVHR.R	728		C[+57]	795.876	2	1590.75	1590.75	0	-3.8	Specific	444.61	444.61	444.61	7.26	172	>sp|Q14766|LTBP1_HUMAN Latent-transforming growth factor beta-binding protein 1	1	File22371_Scan3901	controllerType=0 controllerNumber=1 scan=3901	11.2404
	1	E.IC[+57.021]PGGMGYTVSGVHR.R	728		C[+57]	530.919	3	1590.74	1590.75	0	-5.8	Specific	473.3	473.3	473.3	7.84	172	>sp|Q14766|LTBP1_HUMAN Latent-transforming growth factor beta-binding protein 1	1	File22371_Scan4055	controllerType=0 controllerNumber=1 scan=4055	11.5829
	1	E.IC[+57.021]PGGMGYTVSGVHR.R	728		C[+57]	530.918	3	1590.74	1590.75	0	-6.6	Specific	488.8	488.8	488.8	7.84	172	>sp|Q14766|LTBP1_HUMAN Latent-transforming growth factor beta-binding protein 1	1	File22371_Scan3887	controllerType=0 controllerNumber=1 scan=3887	11.2097
	1	E.IC[+57.021]PGGMGYTVSGVHR.R	728		C[+57]	530.919	3	1590.74	1590.75	0	-6.3	Specific	534.25	534.25	534.25	8.04	172	>sp|Q14766|LTBP1_HUMAN Latent-transforming growth factor beta-binding protein 1	1	File22371_Scan3943	controllerType=0 controllerNumber=1 scan=3943	11.3341
	1	E.IC[+57.021]PGGMGYTVSGVHR.R	728		C[+57]	795.874	2	1590.74	1590.75	0	-6.4	Specific	548.81	548.81	548.81	7.46	172	>sp|Q14766|LTBP1_HUMAN Latent-transforming growth factor beta-binding protein 1	1	File22371_Scan3845	controllerType=0 controllerNumber=1 scan=3845	11.1213
	1	E.IC[+57.021]PGGMGYTVSGVHR.R	728		C[+57]	530.918	3	1590.74	1590.75	0	-7.6	Specific	628.1	628.1	628.1	9.68	172	>sp|Q14766|LTBP1_HUMAN Latent-transforming growth factor beta-binding protein 1	1	File22371_Scan3834	controllerType=0 controllerNumber=1 scan=3834	11.0958
	1	E.IC[+57.021]PGGM[+15.995]GYTVSGVHR.R	728		C[+57], M[+16]	536.25	3	1606.74	1606.75	0	-6.3	Specific	347.9	347.9	347.9	4.71	172	>sp|Q14766|LTBP1_HUMAN Latent-transforming growth factor beta-binding protein 1	1	File22371_Scan3249	controllerType=0 controllerNumber=1 scan=3249	9.7845
	1	E.IC[+57.021]PGGM[+15.995]GYTVSGVHR.R	728		C[+57], M[+16]	536.249	3	1606.73	1606.75	0	-8.7	Specific	360.88	360.88	360.88	4.91	172	>sp|Q14766|LTBP1_HUMAN Latent-transforming growth factor beta-binding protein 1	1	File22371_Scan3662	controllerType=0 controllerNumber=1 scan=3662	10.7039
	1	E.IC[+57.021]PGGM[+15.995]GYTVSGVHR.R	728		C[+57], M[+16]	536.25	3	1606.74	1606.75	0	-6.4	Specific	371.59	371.59	371.59	6.33	172	>sp|Q14766|LTBP1_HUMAN Latent-transforming growth factor beta-binding protein 1	1	File22371_Scan3713	controllerType=0 controllerNumber=1 scan=3713	10.8204
	1	E.IC[+57.021]PGGM[+15.995]GYTVSGVHR.R	728		C[+57], M[+16]	536.249	3	1606.73	1606.75	0	-9	Specific	454.93	454.93	454.93	6.64	172	>sp|Q14766|LTBP1_HUMAN Latent-transforming growth factor beta-binding protein 1	1	File22371_Scan3837	controllerType=0 controllerNumber=1 scan=3837	11.1023
	1	E.IC[+57.021]PGGM[+15.995]GYTVSGVHR.R	728		C[+57], M[+16]	536.25	3	1606.74	1606.75	0	-6.8	Specific	469.19	469.19	469.19	6.7	172	>sp|Q14766|LTBP1_HUMAN Latent-transforming growth factor beta-binding protein 1	1	File22371_Scan3772	controllerType=0 controllerNumber=1 scan=3772	10.9558
	1	E.IC[+57.021]PGGM[+15.995]GYTVSGVHR.R	728		C[+57], M[+16]	536.249	3	1606.73	1606.75	0	-8.4	Specific	517.59	517.59	517.59	7.84	172	>sp|Q14766|LTBP1_HUMAN Latent-transforming growth factor beta-binding protein 1	1	File22371_Scan3890	controllerType=0 controllerNumber=1 scan=3890	11.2147
	1	E.IC[+57.021]PGGM[+15.995]GYTVSGVHR.R	728		C[+57], M[+16]	536.25	3	1606.74	1606.75	0	-6.3	Specific	521.84	521.84	521.84	8.04	172	>sp|Q14766|LTBP1_HUMAN Latent-transforming growth factor beta-binding protein 1	1	File22371_Scan3196	controllerType=0 controllerNumber=1 scan=3196	9.663
	1	E.IC[+57.021]PGGMGYTVSGVHRR.R	728		C[+57]	437.466	4	1746.84	1746.85	0	-6.7	Specific	512.86	512.86	512.86	7.84	172	>sp|Q14766|LTBP1_HUMAN Latent-transforming growth factor beta-binding protein 1	1	File22371_Scan3179	controllerType=0 controllerNumber=1 scan=3179	9.6234
	1	K.EEPVEALTFSR.E	778			639.318	2	1277.63	1277.64	0	-6	Specific	343.32	343.32	343.32	5.31	172	>sp|Q14766|LTBP1_HUMAN Latent-transforming growth factor beta-binding protein 1	1	File22371_Scan5376	controllerType=0 controllerNumber=1 scan=5376	14.5319
	1	K.EEPVEALTFSR.E	778			639.318	2	1277.63	1277.64	0	-5.8	Specific	471.85	309.16	309.16	6.87	172	>sp|Q14766|LTBP1_HUMAN Latent-transforming growth factor beta-binding protein 1	1	File22371_Scan5317	controllerType=0 controllerNumber=1 scan=5317	14.3969
	1	K.EEPVEALTFSR.E	778			639.318	2	1277.63	1277.64	0	-5.8	Specific	512.03	326.79	326.79	7.08	172	>sp|Q14766|LTBP1_HUMAN Latent-transforming growth factor beta-binding protein 1	1	File22371_Scan5264	controllerType=0 controllerNumber=1 scan=5264	14.2752
	1	K.EIPSLDQE.K	807			465.721	2	930.436	930.442	0	-6.2	Specific	281.73	190.43	190.43	1.78	172	>sp|Q14766|LTBP1_HUMAN Latent-transforming growth factor beta-binding protein 1	1	File22371_Scan4737	controllerType=0 controllerNumber=1 scan=4737	13.0822
	1	K.EIPSLDQE.K	807			465.721	2	930.435	930.442	0	-6.5	Specific	284.83	237.73	237.73	2.39	172	>sp|Q14766|LTBP1_HUMAN Latent-transforming growth factor beta-binding protein 1	1	File22371_Scan4790	controllerType=0 controllerNumber=1 scan=4790	13.201
	1	E.IPSLDQEK.T	808			465.247	2	929.487	929.494	0	-7.7	Specific	156.24	156.24	156.24	1.84	172	>sp|Q14766|LTBP1_HUMAN Latent-transforming growth factor beta-binding protein 1	1	File22371_Scan3147	controllerType=0 controllerNumber=1 scan=3147	9.5536
	1	E.INEC[+57.021]TVNPDIC[+57.021]GAGHC[+57.021]INLPVR.Y	874		C[+57]*3	837.061	3	2509.17	2509.17	0	-2.6	Specific	531.27	531.27	531.27	5.51	172	>sp|Q14766|LTBP1_HUMAN Latent-transforming growth factor beta-binding protein 1	1	File22371_Scan5633	controllerType=0 controllerNumber=1 scan=5633	15.1178
	1	E.INEC[+57.021]TVNPDIC[+57.021]GAGHC[+57.021]INLPVR.Y	874		C[+57]*3	837.059	3	2509.16	2509.17	0	-4.8	Specific	578.48	578.48	578.48	7.9	172	>sp|Q14766|LTBP1_HUMAN Latent-transforming growth factor beta-binding protein 1	1	File22371_Scan5577	controllerType=0 controllerNumber=1 scan=5577	14.9917
	1	E.INEC[+57.021]TVNPDIC[+57.021]GAGHC[+57.021]INLPVR.Y	874		C[+57]*3	628.046	4	2509.16	2509.17	0	-5.2	Specific	630.74	630.74	630.74	8.1	172	>sp|Q14766|LTBP1_HUMAN Latent-transforming growth factor beta-binding protein 1	1	File22371_Scan5262	controllerType=0 controllerNumber=1 scan=5262	14.2718
	1	E.INEC[+57.021]TVNPDIC[+57.021]GAGHC[+57.021]INLPVR.Y	874		C[+57]*3	1255.08	2	2509.16	2509.17	0	-5.8	Specific	736.56	736.56	736.56	10.32	172	>sp|Q14766|LTBP1_HUMAN Latent-transforming growth factor beta-binding protein 1	1	File22371_Scan5222	controllerType=0 controllerNumber=1 scan=5222	14.181
	1	E.INEC[+57.021]TVNPDIC[+57.021]GAGHC[+57.021]INLPVR.Y	874		C[+57]*3	837.058	3	2509.16	2509.17	0	-5.6	Specific	803.07	803.07	803.07	12.9	172	>sp|Q14766|LTBP1_HUMAN Latent-transforming growth factor beta-binding protein 1	1	File22371_Scan5306	controllerType=0 controllerNumber=1 scan=5306	14.3724
	1	E.INEC[+57.021]TVNPDIC[+57.021]GAGHC[+57.021]INLPVR.Y	874		C[+57]*3	628.046	4	2509.16	2509.17	0	-5.5	Specific	805.33	805.33	805.33	12.1	172	>sp|Q14766|LTBP1_HUMAN Latent-transforming growth factor beta-binding protein 1	1	File22371_Scan5209	controllerType=0 controllerNumber=1 scan=5209	14.1509
	1	E.INEC[+57.021]TVNPDIC[+57.021]GAGHC[+57.021]INLPVR.Y	874		C[+57]*3	837.056	3	2509.15	2509.17	0	-8.6	Specific	813.4	813.4	813.4	12.9	172	>sp|Q14766|LTBP1_HUMAN Latent-transforming growth factor beta-binding protein 1	1	File22371_Scan5362	controllerType=0 controllerNumber=1 scan=5362	14.4998
	1	E.INEC[+57.021]TVNPDIC[+57.021]GAGHC[+57.021]INLPVR.Y	874		C[+57]*3	837.058	3	2509.16	2509.17	0	-5.6	Specific	829.95	829.95	829.95	12.9	172	>sp|Q14766|LTBP1_HUMAN Latent-transforming growth factor beta-binding protein 1	1	File22371_Scan5251	controllerType=0 controllerNumber=1 scan=5251	14.2462
	1	E.INEC[+57.021]TVNPDIC[+57.021]GAGHC[+57.021]INLPVR.Y	874		C[+57]*3	837.058	3	2509.16	2509.17	0	-6.1	Specific	836.05	836.05	836.05	12.9	172	>sp|Q14766|LTBP1_HUMAN Latent-transforming growth factor beta-binding protein 1	1	File22371_Scan5198	controllerType=0 controllerNumber=1 scan=5198	14.1257
	1	E.INEC[+57.021]TVNPDIC[+57.021]GAGHC[+57.021]IN[+15.995]LPVR.Y	874		C[+57]*3, N[+16]	842.387	3	2525.15	2525.17	0	-8.8	Specific	724.21	724.21	377.04	10.9	172	>sp|Q14766|LTBP1_HUMAN Latent-transforming growth factor beta-binding protein 1	1	File22371_Scan5231	controllerType=0 controllerNumber=1 scan=5231	14.202
	1	E.C[+57.021]TVNPDIC[+57.021]GAGHC[+57.021]INLPVR.Y	877		C[+57]*3	718.336	3	2152.99	2153	0	-5.9	Specific	229.47	229.47	229.47	3.82	172	>sp|Q14766|LTBP1_HUMAN Latent-transforming growth factor beta-binding protein 1	1	File22371_Scan5652	controllerType=0 controllerNumber=1 scan=5652	15.1625
	1	E.C[+57.021]TVNPDIC[+57.021]GAGHC[+57.021]INLPVR.Y	877		C[+57]*3	718.336	3	2152.99	2153	0	-4.8	Specific	295.79	295.79	295.79	3.36	172	>sp|Q14766|LTBP1_HUMAN Latent-transforming growth factor beta-binding protein 1	1	File22371_Scan5575	controllerType=0 controllerNumber=1 scan=5575	14.9874
	1	E.C[+57.021]TVNPDIC[+57.021]GAGHC[+57.021]INLPVR.Y	877		C[+57]*3	718.335	3	2152.99	2153	0	-6.2	Specific	506.75	506.75	506.75	7.37	172	>sp|Q14766|LTBP1_HUMAN Latent-transforming growth factor beta-binding protein 1	1	File22371_Scan5344	controllerType=0 controllerNumber=1 scan=5344	14.4599
	1	E.C[+57.021]TVNPDIC[+57.021]GAGHC[+57.021]INLPVR.Y	877		C[+57]*3	539.003	4	2152.99	2153	0	-6.3	Specific	665.6	665.6	665.6	9.43	172	>sp|Q14766|LTBP1_HUMAN Latent-transforming growth factor beta-binding protein 1	1	File22371_Scan4945	controllerType=0 controllerNumber=1 scan=4945	13.5473
	1	E.C[+57.021]TVNPDIC[+57.021]GAGHC[+57.021]INLPVR.Y	877		C[+57]*3	718.334	3	2152.99	2153	0	-8.4	Specific	688.66	688.66	688.66	10.22	172	>sp|Q14766|LTBP1_HUMAN Latent-transforming growth factor beta-binding protein 1	1	File22371_Scan5256	controllerType=0 controllerNumber=1 scan=5256	14.2569
	1	E.C[+57.021]TVNPDIC[+57.021]GAGHC[+57.021]INLPVR.Y	877		C[+57]*3	718.335	3	2152.99	2153	0	-6.2	Specific	744.11	744.11	744.11	11.22	172	>sp|Q14766|LTBP1_HUMAN Latent-transforming growth factor beta-binding protein 1	1	File22371_Scan5202	controllerType=0 controllerNumber=1 scan=5202	14.1339
	1	E.C[+57.021]TVNPDIC[+57.021]GAGHC[+57.021]INLPVR.Y	877		C[+57]*3	1077	2	2152.99	2153	0	-6	Specific	749.07	749.07	749.07	10.64	172	>sp|Q14766|LTBP1_HUMAN Latent-transforming growth factor beta-binding protein 1	1	File22371_Scan4941	controllerType=0 controllerNumber=1 scan=4941	13.5387
	1	E.C[+57.021]TVNPDIC[+57.021]GAGHC[+57.021]INLPVR.Y	877		C[+57]*3	718.336	3	2152.99	2153	0	-5.8	Specific	759.23	759.23	759.23	12.22	172	>sp|Q14766|LTBP1_HUMAN Latent-transforming growth factor beta-binding protein 1	1	File22371_Scan4965	controllerType=0 controllerNumber=1 scan=4965	13.5924
	1	E.C[+57.021]TVNPDIC[+57.021]GAGHC[+57.021]INLPVR.Y	877		C[+57]*3	718.336	3	2152.99	2153	0	-5.6	Specific	760.01	760.01	760.01	12.22	172	>sp|Q14766|LTBP1_HUMAN Latent-transforming growth factor beta-binding protein 1	1	File22371_Scan5075	controllerType=0 controllerNumber=1 scan=5075	13.8399
	1	E.C[+57.021]TVNPDIC[+57.021]GAGHC[+57.021]INLPVR.Y	877		C[+57]*3	718.336	3	2152.99	2153	0	-5.4	Specific	767.81	767.81	767.81	12.22	172	>sp|Q14766|LTBP1_HUMAN Latent-transforming growth factor beta-binding protein 1	1	File22371_Scan5132	controllerType=0 controllerNumber=1 scan=5132	13.9712
	1	E.C[+57.021]TVNPDIC[+57.021]GAGHC[+57.021]INLPVR.Y	877		C[+57]*3	718.337	3	2153	2153	0	-4.2	Specific	779.38	779.38	779.38	12.22	172	>sp|Q14766|LTBP1_HUMAN Latent-transforming growth factor beta-binding protein 1	1	File22371_Scan5020	controllerType=0 controllerNumber=1 scan=5020	13.7144
	1	E.C[+57.021]TVNPDIC[+57.021]GAGHC[+57.021]INLPVR.Y	877		C[+57]*3	718.335	3	2152.99	2153	0	-7	Specific	800.34	800.34	800.34	13.22	172	>sp|Q14766|LTBP1_HUMAN Latent-transforming growth factor beta-binding protein 1	1	File22371_Scan4914	controllerType=0 controllerNumber=1 scan=4914	13.4808
	1	E.C[+57.021]TVNPDIC[+57.021]GAGHC[+57.021]IN[+15.995]LPVR.Y	877		C[+57]*3, N[+16]	723.666	3	2168.98	2169	0	-7.3	Specific	764.93	764.93	327.94	12.22	172	>sp|Q14766|LTBP1_HUMAN Latent-transforming growth factor beta-binding protein 1	1	File22371_Scan4940	controllerType=0 controllerNumber=1 scan=4940	13.5365
	1	R.YTC[+57.021]IC[+57.021]YE.G	896		C[+57]*2	504.69	2	1008.37	1008.38	0	-6.5	Specific	310.7	310.7	310.7	2.17	172	>sp|Q14766|LTBP1_HUMAN Latent-transforming growth factor beta-binding protein 1	1	File22371_Scan4416	controllerType=0 controllerNumber=1 scan=4416	12.3713
	1	R.YTC[+57.021]IC[+57.021]YE.G	896		C[+57]*2	504.691	2	1008.37	1008.38	0	-5.3	Specific	311.89	311.89	311.89	2.17	172	>sp|Q14766|LTBP1_HUMAN Latent-transforming growth factor beta-binding protein 1	1	File22371_Scan4471	controllerType=0 controllerNumber=1 scan=4471	12.4937
	1	R.YTC[+57.021]IC[+57.021]YE.G	896		C[+57]*2	504.691	2	1008.37	1008.38	0	-6.1	Specific	315.73	315.73	315.73	2.17	172	>sp|Q14766|LTBP1_HUMAN Latent-transforming growth factor beta-binding protein 1	1	File22371_Scan4534	controllerType=0 controllerNumber=1 scan=4534	12.629
	1	R.YTC[+57.021]IC[+57.021]YE.G	896		C[+57]*2	504.691	2	1008.37	1008.38	0	-6.2	Specific	330.85	330.85	330.85	2.41	172	>sp|Q14766|LTBP1_HUMAN Latent-transforming growth factor beta-binding protein 1	1	File22371_Scan4362	controllerType=0 controllerNumber=1 scan=4362	12.2568
	1	R.YTC[+57.021]IC[+57.021]YEGYR.F	896		C[+57]*2	692.782	2	1384.56	1384.57	0	-7.4	Specific	460.82	329.01	329.01	5.48	172	>sp|Q14766|LTBP1_HUMAN Latent-transforming growth factor beta-binding protein 1	1	File22371_Scan4267	controllerType=0 controllerNumber=1 scan=4267	12.0455
	1	E.GSFLC[+57.021]IC[+57.021]PAGFM[+15.995]AS[+203.079]EE.G	936	HexNAc(1)	C[+57]*2, M[+16], S[+203]	997.908	2	1994.81	1994.82	0	-4.6	Specific	138.72	138.72	70.23	2.07	172	>sp|Q14766|LTBP1_HUMAN Latent-transforming growth factor beta-binding protein 1	1	File22371_Scan5918	controllerType=0 controllerNumber=1 scan=5918	15.7762
	1	E.GSFLC[+57.021]IC[+57.021]PAGFM[+15.995]AS[+203.079]EE.G	936	HexNAc(1)	C[+57]*2, M[+16], S[+203]	997.907	2	1994.81	1994.82	0	-5.9	Specific	158.68	158.68	97.14	2.27	172	>sp|Q14766|LTBP1_HUMAN Latent-transforming growth factor beta-binding protein 1	1	File22371_Scan5969	controllerType=0 controllerNumber=1 scan=5969	15.8939
	1	E.GSFLC[+57.021]IC[+57.021]PAGFM[+15.995]AS[+162.053]EE.G	936	Hex(1)	C[+57]*2, M[+16], S[+162]	977.394	2	1953.78	1953.79	0	-5.1	Specific	265.13	246.87	68.78	3.58	172	>sp|Q14766|LTBP1_HUMAN Latent-transforming growth factor beta-binding protein 1	1	File22371_Scan6925	controllerType=0 controllerNumber=1 scan=6925	18.1056
	1	E.C[+57.021]LRPDVC[+57.021]GE.G	961		C[+57]*2	553.241	2	1105.48	1105.48	0	-0.7	Specific	348.09	330.04	330.04	3.38	172	>sp|Q14766|LTBP1_HUMAN Latent-transforming growth factor beta-binding protein 1	1	File22371_Scan3004	controllerType=0 controllerNumber=1 scan=3004	9.2193
	1	E.C[+57.021]LRPDVC[+57.021]GE.G	961		C[+57]*2	553.239	2	1105.47	1105.48	0	-5.8	Specific	447.27	371.6	371.6	7.69	172	>sp|Q14766|LTBP1_HUMAN Latent-transforming growth factor beta-binding protein 1	1	File22371_Scan3053	controllerType=0 controllerNumber=1 scan=3053	9.3345
	1	E.C[+57.021]LRPDVC[+57.021]GEGHC[+57.021]VNTVGAFR.C	961		C[+57]*3	576.763	4	2304.03	2304.04	0	-6.4	Specific	521.16	521.16	521.16	7.09	172	>sp|Q14766|LTBP1_HUMAN Latent-transforming growth factor beta-binding protein 1	1	File22371_Scan3999	controllerType=0 controllerNumber=1 scan=3999	11.4571
	1	E.GHC[+57.021]VNTVGAFR.C	970		C[+57]	609.292	2	1217.58	1217.58	0	-6	Specific	212.97	212.97	212.97	3.42	172	>sp|Q14766|LTBP1_HUMAN Latent-transforming growth factor beta-binding protein 1	1	File22371_Scan2773	controllerType=0 controllerNumber=1 scan=2773	8.6822
	1	E.GHC[+57.021]VNTVGAFR.C	970		C[+57]	406.531	3	1217.58	1217.58	0	-6.1	Specific	270.95	270.95	270.95	4.71	172	>sp|Q14766|LTBP1_HUMAN Latent-transforming growth factor beta-binding protein 1	1	File22371_Scan3008	controllerType=0 controllerNumber=1 scan=3008	9.2299
	1	E.GHC[+57.021]VNTVGAFR.C	970		C[+57]	406.53	3	1217.58	1217.58	0	-6.3	Specific	282.07	282.07	282.07	4.82	172	>sp|Q14766|LTBP1_HUMAN Latent-transforming growth factor beta-binding protein 1	1	File22371_Scan2960	controllerType=0 controllerNumber=1 scan=2960	9.117
	1	E.GHC[+57.021]VNTVGAFR.C	970		C[+57]	406.531	3	1217.58	1217.58	0	-5.9	Specific	283.24	283.24	283.24	4.77	172	>sp|Q14766|LTBP1_HUMAN Latent-transforming growth factor beta-binding protein 1	1	File22371_Scan2847	controllerType=0 controllerNumber=1 scan=2847	8.854
	1	E.GHC[+57.021]VNTVGAFR.C	970		C[+57]	406.531	3	1217.58	1217.58	0	-6.2	Specific	320.56	320.56	320.56	6.3	172	>sp|Q14766|LTBP1_HUMAN Latent-transforming growth factor beta-binding protein 1	1	File22371_Scan2902	controllerType=0 controllerNumber=1 scan=2902	8.9829
	1	E.GHC[+57.021]VNTVGAFR.C	970		C[+57]	406.53	3	1217.57	1217.58	0	-7.8	Specific	323.8	323.8	323.8	6.3	172	>sp|Q14766|LTBP1_HUMAN Latent-transforming growth factor beta-binding protein 1	1	File22371_Scan2793	controllerType=0 controllerNumber=1 scan=2793	8.7297
	1	E.GHC[+57.021]VNTVGAFR.C	970		C[+57]	406.531	3	1217.58	1217.58	0	-6.1	Specific	382.3	382.3	382.3	7.71	172	>sp|Q14766|LTBP1_HUMAN Latent-transforming growth factor beta-binding protein 1	1	File22371_Scan2732	controllerType=0 controllerNumber=1 scan=2732	8.5882
	1	E.GHC[+57.021]VNTVGAFR.C	970		C[+57]	406.531	3	1217.58	1217.58	0	-5.5	Specific	411.67	411.67	411.67	7.76	172	>sp|Q14766|LTBP1_HUMAN Latent-transforming growth factor beta-binding protein 1	1	File22371_Scan2677	controllerType=0 controllerNumber=1 scan=2677	8.4587
	1	E.GHC[+57.021]VNTVGAFR.C	970		C[+57]	406.531	3	1217.58	1217.58	0	-5.3	Specific	412.06	412.06	412.06	7.76	172	>sp|Q14766|LTBP1_HUMAN Latent-transforming growth factor beta-binding protein 1	1	File22371_Scan2622	controllerType=0 controllerNumber=1 scan=2622	8.3307
	1	E.GHC[+57.021]VNTVGAFR.C	970		C[+57]	609.292	2	1217.58	1217.58	0	-5.8	Specific	412.63	412.63	412.63	7.18	172	>sp|Q14766|LTBP1_HUMAN Latent-transforming growth factor beta-binding protein 1	1	File22371_Scan2681	controllerType=0 controllerNumber=1 scan=2681	8.4666
	1	E.GHC[+57.021]VNTVGAFR.C	970		C[+57]	406.531	3	1217.58	1217.58	0	-6.1	Specific	414.64	414.64	414.64	7.76	172	>sp|Q14766|LTBP1_HUMAN Latent-transforming growth factor beta-binding protein 1	1	File22371_Scan2569	controllerType=0 controllerNumber=1 scan=2569	8.2077
	1	E.GHC[+57.021]VNTVGAFR.C	970		C[+57]	609.292	2	1217.58	1217.58	0	-6.6	Specific	468.06	468.06	468.06	7.51	172	>sp|Q14766|LTBP1_HUMAN Latent-transforming growth factor beta-binding protein 1	1	File22371_Scan2570	controllerType=0 controllerNumber=1 scan=2570	8.2098
	1	E.GHC[+57.021]VNTVGAFR.C	970		C[+57]	609.292	2	1217.58	1217.58	0	-6.4	Specific	550.57	550.57	550.57	7.71	172	>sp|Q14766|LTBP1_HUMAN Latent-transforming growth factor beta-binding protein 1	1	File22371_Scan2623	controllerType=0 controllerNumber=1 scan=2623	8.3319
	1	E.GHC[+57.021]VN[+15.995]TVGAFR.C	970		C[+57], N[+16]	617.29	2	1233.57	1233.58	0	-5.6	Specific	264.61	264.61	264.61	5.32	172	>sp|Q14766|LTBP1_HUMAN Latent-transforming growth factor beta-binding protein 1	1	File22371_Scan2551	controllerType=0 controllerNumber=1 scan=2551	8.1648
	1	E.GHC[+57.021]VN[+15.995]TVGAFR.C	970		C[+57], N[+16]	617.29	2	1233.57	1233.58	0	-5.3	Specific	292.81	292.81	292.81	5.58	172	>sp|Q14766|LTBP1_HUMAN Latent-transforming growth factor beta-binding protein 1	1	File22371_Scan2659	controllerType=0 controllerNumber=1 scan=2659	8.4149
	1	E.GHC[+57.021]VN[+15.995]TVGAFR.C	970		C[+57], N[+16]	617.289	2	1233.57	1233.58	0	-6.3	Specific	367.23	367.23	367.23	7.13	172	>sp|Q14766|LTBP1_HUMAN Latent-transforming growth factor beta-binding protein 1	1	File22371_Scan2603	controllerType=0 controllerNumber=1 scan=2603	8.2856
	1	E.GHC[+57.021]VN[+15.995]TVGAFR.C	970		C[+57], N[+16]	411.862	3	1233.57	1233.58	0	-6.6	Specific	381.67	381.67	381.67	7.71	172	>sp|Q14766|LTBP1_HUMAN Latent-transforming growth factor beta-binding protein 1	1	File22371_Scan2580	controllerType=0 controllerNumber=1 scan=2580	8.2326
	1	E.GHC[+57.021]VN[+15.995]TVGAFR.C	970		C[+57], N[+16]	411.862	3	1233.57	1233.58	0	-7.3	Specific	392.01	392.01	392.01	7.71	172	>sp|Q14766|LTBP1_HUMAN Latent-transforming growth factor beta-binding protein 1	1	File22371_Scan2633	controllerType=0 controllerNumber=1 scan=2633	8.3548
	1	R.C[+57.021]EYC[+57.021]DSGYR.M	981		C[+57]*2	605.215	2	1209.42	1209.43	0	-6.4	Specific	162.46	162.46	162.46	2.47	172	>sp|Q14766|LTBP1_HUMAN Latent-transforming growth factor beta-binding protein 1	1	File22371_Scan2761	controllerType=0 controllerNumber=1 scan=2761	8.6542
	1	R.C[+57.021]EYC[+57.021]DSGYR.M	981		C[+57]*2	605.215	2	1209.42	1209.43	0	-5.4	Specific	343.53	343.53	343.53	4.48	172	>sp|Q14766|LTBP1_HUMAN Latent-transforming growth factor beta-binding protein 1	1	File22371_Scan2725	controllerType=0 controllerNumber=1 scan=2725	8.5709
	1	R.C[+57.021]EYC[+57.021]DSGYR.M	981		C[+57]*2	605.215	2	1209.42	1209.43	0	-6.1	Specific	386.34	386.34	386.34	5.69	172	>sp|Q14766|LTBP1_HUMAN Latent-transforming growth factor beta-binding protein 1	1	File22371_Scan2668	controllerType=0 controllerNumber=1 scan=2668	8.437
	1	R.C[+57.021]EYC[+57.021]DSGYR.M	981		C[+57]*2	605.214	2	1209.42	1209.43	0	-7	Specific	427.1	427.1	427.1	6.87	172	>sp|Q14766|LTBP1_HUMAN Latent-transforming growth factor beta-binding protein 1	1	File22371_Scan2412	controllerType=0 controllerNumber=1 scan=2412	7.84
	1	R.C[+57.021]EYC[+57.021]DSGYR.M	981		C[+57]*2	605.215	2	1209.42	1209.43	0	-6.2	Specific	442.56	442.56	442.56	7.2	172	>sp|Q14766|LTBP1_HUMAN Latent-transforming growth factor beta-binding protein 1	1	File22371_Scan2612	controllerType=0 controllerNumber=1 scan=2612	8.3071
	1	R.C[+57.021]EYC[+57.021]DSGYR.M	981		C[+57]*2	605.214	2	1209.42	1209.43	0	-7.2	Specific	473.56	376.28	376.28	6	172	>sp|Q14766|LTBP1_HUMAN Latent-transforming growth factor beta-binding protein 1	1	File22371_Scan2465	controllerType=0 controllerNumber=1 scan=2465	7.9649
	1	R.C[+57.021]EYC[+57.021]DSGYR.M	981		C[+57]*2	605.215	2	1209.42	1209.43	0	-6.1	Specific	478.09	478.09	478.09	7.2	172	>sp|Q14766|LTBP1_HUMAN Latent-transforming growth factor beta-binding protein 1	1	File22371_Scan2556	controllerType=0 controllerNumber=1 scan=2556	8.1781
	1	R.C[+57.021]EYC[+57.021]DSGYR.M	981		C[+57]*2	605.215	2	1209.42	1209.43	0	-6.5	Specific	486.49	412.46	412.46	6	172	>sp|Q14766|LTBP1_HUMAN Latent-transforming growth factor beta-binding protein 1	1	File22371_Scan2511	controllerType=0 controllerNumber=1 scan=2511	8.0721
	1	R.GWNGQC[+57.021]LDVDE.C	1031		C[+57]	646.76	2	1292.51	1292.52	0	-6.1	Specific	237.6	232.12	232.12	2.4	172	>sp|Q14766|LTBP1_HUMAN Latent-transforming growth factor beta-binding protein 1	1	File22371_Scan5342	controllerType=0 controllerNumber=1 scan=5342	14.4555
	1	E.C[+57.021]LEPNVC[+57.021]ANGDC[+57.021]SNLE.G	1042		C[+57]*3	926.365	2	1851.72	1851.73	0	-4.5	Specific	249.76	134.22	134.22	3.02	172	>sp|Q14766|LTBP1_HUMAN Latent-transforming growth factor beta-binding protein 1	1	File22371_Scan4864	controllerType=0 controllerNumber=1 scan=4864	13.3684
	1	R.C[+57.021]TC[+57.021]GQGYQLSAAK.D	1103		C[+57]*2	722.32	2	1443.63	1443.64	0	-2.2	Specific	232.33	232.33	232.33	1.64	172	>sp|Q14766|LTBP1_HUMAN Latent-transforming growth factor beta-binding protein 1	1	File22371_Scan2964	controllerType=0 controllerNumber=1 scan=2964	9.1277
	1	E.GSFQC[+57.021]VC[+57.021]DQGYR.A	1140		C[+57]*2	492.869	3	1476.59	1476.6	0	-5.2	Specific	235.32	235.32	235.32	2.86	172	>sp|Q14766|LTBP1_HUMAN Latent-transforming growth factor beta-binding protein 1	1	File22371_Scan3777	controllerType=0 controllerNumber=1 scan=3777	10.9685
	1	E.GSFQC[+57.021]VC[+57.021]DQGYR.A	1140		C[+57]*2	492.868	3	1476.59	1476.6	0	-5.9	Specific	444.88	444.88	444.88	6.1	172	>sp|Q14766|LTBP1_HUMAN Latent-transforming growth factor beta-binding protein 1	1	File22371_Scan3724	controllerType=0 controllerNumber=1 scan=3724	10.8467
	1	E.GSFQC[+57.021]VC[+57.021]DQGYR.A	1140		C[+57]*2	738.799	2	1476.59	1476.6	0	-5.8	Specific	471.31	471.31	471.31	8.09	172	>sp|Q14766|LTBP1_HUMAN Latent-transforming growth factor beta-binding protein 1	1	File22371_Scan3704	controllerType=0 controllerNumber=1 scan=3704	10.7999
	1	E.GSFQC[+57.021]VC[+57.021]DQGYR.A	1140		C[+57]*2	738.799	2	1476.59	1476.6	0	-6.2	Specific	508.38	508.38	508.38	8.08	172	>sp|Q14766|LTBP1_HUMAN Latent-transforming growth factor beta-binding protein 1	1	File22371_Scan3755	controllerType=0 controllerNumber=1 scan=3755	10.9194
	1	E.GS[+162.053]FQC[+57.021]VC[+57.021]DQGYR.A	1140	Hex(1)	C[+57]*2, S[+162]	819.824	2	1638.64	1638.65	0	-7.4	Specific	302.12	302.12	302.12	6.16	172	>sp|Q14766|LTBP1_HUMAN Latent-transforming growth factor beta-binding protein 1	1	File22371_Scan3665	controllerType=0 controllerNumber=1 scan=3665	10.7104
	1	E.GS[+162.053]FQC[+57.021]VC[+57.021]DQGYR.A	1140	Hex(1)	C[+57]*2, S[+162]	819.825	2	1638.64	1638.65	0	-5.6	Specific	339.81	339.81	292.98	6.51	172	>sp|Q14766|LTBP1_HUMAN Latent-transforming growth factor beta-binding protein 1	1	File22371_Scan3607	controllerType=0 controllerNumber=1 scan=3607	10.5815
	1	E.GS[+162.053]FQC[+57.021]VC[+57.021]DQGYR.A	1140	Hex(1)	C[+57]*2, S[+162]	819.825	2	1638.64	1638.65	0	-6.2	Specific	389.36	389.36	265.78	7.71	172	>sp|Q14766|LTBP1_HUMAN Latent-transforming growth factor beta-binding protein 1	1	File22371_Scan3547	controllerType=0 controllerNumber=1 scan=3547	10.4517
	1	E.GS[+162.053]FQC[+57.021]VC[+57.021]DQGYR.A	1140	Hex(1)	C[+57]*2, S[+162]	546.885	3	1638.64	1638.65	0	-6.7	Specific	409.4	409.4	201.68	5.42	172	>sp|Q14766|LTBP1_HUMAN Latent-transforming growth factor beta-binding protein 1	1	File22371_Scan3518	controllerType=0 controllerNumber=1 scan=3518	10.387
	1	E.GS[+162.053]FQC[+57.021]VC[+57.021]DQGYR.A	1140	Hex(1)	C[+57]*2, S[+162]	819.825	2	1638.64	1638.65	0	-6.1	Specific	418.67	418.67	280.95	7.76	172	>sp|Q14766|LTBP1_HUMAN Latent-transforming growth factor beta-binding protein 1	1	File22371_Scan3498	controllerType=0 controllerNumber=1 scan=3498	10.343
	1	D.N[+1606.587]K.T	1197	HexNAc(4)Hex(4)Fuc(1)	N[+1607]	934.367	2	1867.73	1867.74	0	-8.9	Specific	109.87	109.87	109.87	1.96	172	>sp|Q14766|LTBP1_HUMAN Latent-transforming growth factor beta-binding protein 1	1	File22371_Scan4928	controllerType=0 controllerNumber=1 scan=4928	13.5095
	1	D.N[+2921.058]KTC[+57.021]QD.I	1197	HexNAc(8)Hex(8)	C[+57], N[+2921]	922.346	4	3686.36	3686.38	0	-4.1	Specific	30	30	30	2.38	172	>sp|Q14766|LTBP1_HUMAN Latent-transforming growth factor beta-binding protein 1	1	File22371_Scan3126	controllerType=0 controllerNumber=1 scan=3126	9.5045
	1	E.C[+57.021]EHPGLC[+57.021]GPQGE.C	1206		C[+57]*2	670.767	2	1340.53	1340.54	0	-7.1	Specific	80.03	80.03	80.03	2.64	172	>sp|Q14766|LTBP1_HUMAN Latent-transforming growth factor beta-binding protein 1	1	File22371_Scan2838	controllerType=0 controllerNumber=1 scan=2838	8.8335
	1	E.C[+57.021]LNTEGS[+162.053]FHC[+57.021]VC[+57.021]QQGFSISADGR.T	1218	Hex(1)	C[+57]*3, S[+162]	931.389	3	2792.15	2792.17	0	-6.5	Specific	512.65	512.65	3.7	7.07	172	>sp|Q14766|LTBP1_HUMAN Latent-transforming growth factor beta-binding protein 1	1	File22371_Scan4897	controllerType=0 controllerNumber=1 scan=4897	13.445
	1	E.C[+57.021]LNTEGS[+162.053]FHC[+57.021]VC[+57.021]QQGFSISADGR.T	1218	Hex(1)	C[+57]*3, S[+162]	931.39	3	2792.16	2792.17	0	-5.3	Specific	787.31	787.31	1.2	11.91	172	>sp|Q14766|LTBP1_HUMAN Latent-transforming growth factor beta-binding protein 1	1	File22371_Scan4835	controllerType=0 controllerNumber=1 scan=4835	13.3018
	1	E.C[+57.021]LN[+15.995]TEGS[+162.053]FHC[+57.021]VC[+57.021]QQGFSISADGR.T	1218	Hex(1)	C[+57]*3, N[+16], S[+162]	936.721	3	2808.15	2808.17	0	-6.3	Specific	391.95	391.95	0	6.7	172	>sp|Q14766|LTBP1_HUMAN Latent-transforming growth factor beta-binding protein 1	1	File22371_Scan4829	controllerType=0 controllerNumber=1 scan=4829	13.2873
	1	E.GSFHC[+57.021]VC[+57.021]QQGFS[+132.042]ISADGR.T	1223	Pent(1)	C[+57]*2, S[+132]	715.638	3	2144.9	2144.91	0	-6.1	Specific	351.19	351.19	48.72	4.87	172	>sp|Q14766|LTBP1_HUMAN Latent-transforming growth factor beta-binding protein 1	1	File22371_Scan4314	controllerType=0 controllerNumber=1 scan=4314	12.1498
	1	E.C[+57.021]VN[+1241.454]NT[+132.042]VC[+57.021]DSHGFC[+57.021]DNTAGSFR.C	1248	HexNAc(3)Hex(3)Fuc(1),Pent(1)	C[+57]*3, N[+1241], T[+132]	948.615	4	3791.44	3791.46	0	-6.6	Specific	187.07	187.07	117.89	3.73	172	>sp|Q14766|LTBP1_HUMAN Latent-transforming growth factor beta-binding protein 1	1	File22371_Scan4984	controllerType=0 controllerNumber=1 scan=4984	13.6341
	1	E.C[+57.021]VN[+730.264]NT[+294.095]VC[+57.021]DSHGFC[+57.021]DNTAGSFR.C	1248	HexNAc(2)Hex(2),Hex(1)Pent(1)	C[+57]*3, N[+730], T[+294]	1148.1	3	3442.3	3442.32	0	-8.1	Specific	233.07	233.07	18.02	4.7	172	>sp|Q14766|LTBP1_HUMAN Latent-transforming growth factor beta-binding protein 1	1	File22371_Scan5229	controllerType=0 controllerNumber=1 scan=5229	14.1986
	1	E.C[+57.021]VN[+1241.454]NT[+132.042]VC[+57.021]DSHGFC[+57.021]DNTAGSFR.C	1248	HexNAc(3)Hex(3)Fuc(1),Pent(1)	C[+57]*3, N[+1241], T[+132]	1264.48	3	3791.43	3791.46	0	-7.5	Specific	270.77	270.77	174.66	4.87	172	>sp|Q14766|LTBP1_HUMAN Latent-transforming growth factor beta-binding protein 1	1	File22371_Scan5001	controllerType=0 controllerNumber=1 scan=5001	13.6714
	1	E.C[+57.021]VN[+730.264]NT[+294.095]VC[+57.021]DSHGFC[+57.021]DNTAGSFR.C	1248	HexNAc(2)Hex(2),Hex(1)Pent(1)	C[+57]*3, N[+730], T[+294]	1148.11	3	3442.3	3442.32	0	-6.2	Specific	381.6	381.6	12.9	6.68	172	>sp|Q14766|LTBP1_HUMAN Latent-transforming growth factor beta-binding protein 1	1	File22371_Scan5178	controllerType=0 controllerNumber=1 scan=5178	14.0791
	1	E.C[+57.021]VN[+730.264]NTVC[+57.021]DS[+294.095]HGFC[+57.021]DNTAGSFR.C	1248	HexNAc(2)Hex(2),Hex(1)Pent(1)	C[+57]*3, N[+730], S[+294]	861.331	4	3442.3	3442.32	0	-6.8	Specific	425.43	425.43	3.18	5.93	172	>sp|Q14766|LTBP1_HUMAN Latent-transforming growth factor beta-binding protein 1	1	File22371_Scan5192	controllerType=0 controllerNumber=1 scan=5192	14.1117
	1	E.C[+57.021]VN[+1241.454]NT[+132.042]VC[+57.021]DSHGFC[+57.021]DN[+15.995]TAGSFR.C	1248	HexNAc(3)Hex(3)Fuc(1),Pent(1)	C[+57]*3, N[+16][+1241], T[+132]	1269.81	3	3807.43	3807.46	0	-8	Specific	72.47	72.47	72.47	3.32	172	>sp|Q14766|LTBP1_HUMAN Latent-transforming growth factor beta-binding protein 1	1	File22371_Scan5006	controllerType=0 controllerNumber=1 scan=5006	13.6823
	1	E.C[+57.021]VN[+730.264]NTVC[+57.021]DS[+294.095]HGFC[+57.021]DN[+15.995]TAGSFR.C	1248	HexNAc(2)Hex(2),Hex(1)Pent(1)	C[+57]*3, N[+16][+730], S[+294]	865.329	4	3458.29	3458.32	0	-7.3	Specific	311.97	311.97	4.46	4.34	172	>sp|Q14766|LTBP1_HUMAN Latent-transforming growth factor beta-binding protein 1	1	File22371_Scan5203	controllerType=0 controllerNumber=1 scan=5203	14.1361
	1	E.C[+57.021]VN[+730.264]NT[+294.095]VC[+57.021]DSHGFC[+57.021]DN[+15.995]TAGSFR.C	1248	HexNAc(2)Hex(2),Hex(1)Pent(1)	C[+57]*3, N[+16][+730], T[+294]	1153.44	3	3458.3	3458.32	0	-6.6	Specific	462.04	462.04	20.21	7.05	172	>sp|Q14766|LTBP1_HUMAN Latent-transforming growth factor beta-binding protein 1	1	File22371_Scan5188	controllerType=0 controllerNumber=1 scan=5188	14.103
	1	R.C[+57.021]LC[+57.021]YQGFQAPQDGQGC[+57.021]VDVNE.C	1269		C[+57]*3	1222.99	2	2444.98	2444.99	0	-5.8	Specific	134.73	134.73	134.73	1.82	172	>sp|Q14766|LTBP1_HUMAN Latent-transforming growth factor beta-binding protein 1	1	File22371_Scan6000	controllerType=0 controllerNumber=1 scan=6000	15.966
	1	R.C[+57.021]LC[+57.021]YQGFQAPQDGQGC[+57.021]VDVNE.C	1269		C[+57]*3	815.664	3	2444.98	2444.99	0	-5.5	Specific	211.39	211.39	211.39	2.56	172	>sp|Q14766|LTBP1_HUMAN Latent-transforming growth factor beta-binding protein 1	1	File22371_Scan6304	controllerType=0 controllerNumber=1 scan=6304	16.673
	1	R.C[+57.021]LC[+57.021]YQGFQAPQDGQGC[+57.021]VDVNE.C	1269		C[+57]*3	815.663	3	2444.98	2444.99	0	-6.1	Specific	218.12	218.12	218.12	2.73	172	>sp|Q14766|LTBP1_HUMAN Latent-transforming growth factor beta-binding protein 1	1	File22371_Scan6184	controllerType=0 controllerNumber=1 scan=6184	16.3953
	1	R.C[+57.021]LC[+57.021]YQGFQAPQDGQGC[+57.021]VDVNE.C	1269		C[+57]*3	815.665	3	2444.98	2444.99	0	-4.4	Specific	262.55	262.55	262.55	2.9	172	>sp|Q14766|LTBP1_HUMAN Latent-transforming growth factor beta-binding protein 1	1	File22371_Scan6098	controllerType=0 controllerNumber=1 scan=6098	16.1971
	1	R.C[+57.021]LC[+57.021]YQGFQAPQDGQGC[+57.021]VDVNE.C	1269		C[+57]*3	815.665	3	2444.98	2444.99	0	-4	Specific	365.19	365.19	365.19	4.69	172	>sp|Q14766|LTBP1_HUMAN Latent-transforming growth factor beta-binding protein 1	1	File22371_Scan6043	controllerType=0 controllerNumber=1 scan=6043	16.0672
	1	R.C[+57.021]LC[+57.021]YQGFQAPQDGQGC[+57.021]VDVNE.C	1269		C[+57]*3	815.664	3	2444.98	2444.99	0	-5.3	Specific	365.65	365.65	365.65	4.69	172	>sp|Q14766|LTBP1_HUMAN Latent-transforming growth factor beta-binding protein 1	1	File22371_Scan5933	controllerType=0 controllerNumber=1 scan=5933	15.812
	1	R.C[+57.021]LC[+57.021]YQGFQAPQDGQGC[+57.021]VDVNE.C	1269		C[+57]*3	815.664	3	2444.98	2444.99	0	-5.8	Specific	365.92	365.92	365.92	4.34	172	>sp|Q14766|LTBP1_HUMAN Latent-transforming growth factor beta-binding protein 1	1	File22371_Scan5883	controllerType=0 controllerNumber=1 scan=5883	15.695
	1	R.C[+57.021]LC[+57.021]YQGFQAPQDGQGC[+57.021]VDVNE.C	1269		C[+57]*3	815.663	3	2444.98	2444.99	0	-5.8	Specific	376.59	376.59	376.59	4.75	172	>sp|Q14766|LTBP1_HUMAN Latent-transforming growth factor beta-binding protein 1	1	File22371_Scan5988	controllerType=0 controllerNumber=1 scan=5988	15.9381
	1	R.C[+57.021]LC[+57.021]YQGFQAPQDGQGC[+57.021]VDVNE.C	1269		C[+57]*3	1222.99	2	2444.98	2444.99	0	-5.5	Specific	446.36	446.36	446.36	6.26	172	>sp|Q14766|LTBP1_HUMAN Latent-transforming growth factor beta-binding protein 1	1	File22371_Scan5892	controllerType=0 controllerNumber=1 scan=5892	15.7163
	1	R.C[+57.021]LC[+57.021]YQGFQAPQDGQGC[+57.021]VDVNE.C	1269		C[+57]*3	1222.99	2	2444.98	2444.99	0	-5.8	Specific	454.93	454.93	454.93	6.26	172	>sp|Q14766|LTBP1_HUMAN Latent-transforming growth factor beta-binding protein 1	1	File22371_Scan5944	controllerType=0 controllerNumber=1 scan=5944	15.8366
	1	E.C[+57.021]ELLSGVC[+57.021]GE.A	1290		C[+57]*2	562.238	2	1123.47	1123.48	0	-5.7	Specific	343.51	261.9	261.9	3.19	172	>sp|Q14766|LTBP1_HUMAN Latent-transforming growth factor beta-binding protein 1	1	File22371_Scan5407	controllerType=0 controllerNumber=1 scan=5407	14.6032
	1	E.C[+57.021]ELLSGVC[+57.021]GE.A	1290		C[+57]*2	562.238	2	1123.47	1123.48	0	-6.1	Specific	483.72	381.13	381.13	5.7	172	>sp|Q14766|LTBP1_HUMAN Latent-transforming growth factor beta-binding protein 1	1	File22371_Scan5354	controllerType=0 controllerNumber=1 scan=5354	14.4805
	1	E.C[+57.021]ELLSGVC[+57.021]GEAFC[+57.021]E.N	1290		C[+57]*3	815.827	2	1630.65	1630.65	0	-5.4	Specific	548.55	446.25	446.25	6.38	172	>sp|Q14766|LTBP1_HUMAN Latent-transforming growth factor beta-binding protein 1	1	File22371_Scan6714	controllerType=0 controllerNumber=1 scan=6714	17.6206
	1	E.C[+57.021]ELLSGVC[+57.021]GEAFC[+57.021]E.N	1290		C[+57]*3	815.826	2	1630.64	1630.65	0	-6.1	Specific	580.97	436.97	436.97	7.02	172	>sp|Q14766|LTBP1_HUMAN Latent-transforming growth factor beta-binding protein 1	1	File22371_Scan6663	controllerType=0 controllerNumber=1 scan=6663	17.501
	1	E.LLSGVC[+57.021]GEAFC[+57.021]E.N	1292		C[+57]*2	671.29	2	1341.57	1341.58	0	-6.9	Specific	402.03	324.26	324.26	4.2	172	>sp|Q14766|LTBP1_HUMAN Latent-transforming growth factor beta-binding protein 1	1	File22371_Scan5917	controllerType=0 controllerNumber=1 scan=5917	15.774
	1	E.LLSGVC[+57.021]GEAFC[+57.021]ENVE.G	1292		C[+57]*2	842.366	2	1683.72	1683.74	0	-6.4	Specific	373.77	158.14	158.14	3.17	172	>sp|Q14766|LTBP1_HUMAN Latent-transforming growth factor beta-binding protein 1	1	File22371_Scan6219	controllerType=0 controllerNumber=1 scan=6219	16.4773
	1	E.LLSGVC[+57.021]GEAFC[+57.021]ENVE.G	1292		C[+57]*2	842.367	2	1683.73	1683.74	0	-5.3	Specific	445.22	189.99	189.99	3.68	172	>sp|Q14766|LTBP1_HUMAN Latent-transforming growth factor beta-binding protein 1	1	File22371_Scan6166	controllerType=0 controllerNumber=1 scan=6166	16.3556
	1	E.GSFLC[+57.021]VC[+57.021]ADE.N	1307		C[+57]*2	579.23	2	1157.45	1157.46	0	-6.3	Specific	279.13	141.22	141.22	2.59	172	>sp|Q14766|LTBP1_HUMAN Latent-transforming growth factor beta-binding protein 1	1	File22371_Scan5911	controllerType=0 controllerNumber=1 scan=5911	15.7613
	1	E.GSFLC[+57.021]VC[+57.021]ADE.N	1307		C[+57]*2	579.231	2	1157.45	1157.46	0	-5.4	Specific	314.4	124.98	124.98	2.06	172	>sp|Q14766|LTBP1_HUMAN Latent-transforming growth factor beta-binding protein 1	1	File22371_Scan5859	controllerType=0 controllerNumber=1 scan=5859	15.6402
	1	E.NQEYSPMTGQC[+57.021]R.S	1317		C[+57]	735.805	2	1470.6	1470.61	0	-5.5	Specific	342.3	342.3	342.3	6.51	172	>sp|Q14766|LTBP1_HUMAN Latent-transforming growth factor beta-binding protein 1	1	File22371_Scan3035	controllerType=0 controllerNumber=1 scan=3035	9.2918
	1	E.NQEYSPMTGQC[+57.021]R.S	1317		C[+57]	735.804	2	1470.6	1470.61	0	-6.1	Specific	393.34	393.34	393.34	7.71	172	>sp|Q14766|LTBP1_HUMAN Latent-transforming growth factor beta-binding protein 1	1	File22371_Scan2872	controllerType=0 controllerNumber=1 scan=2872	8.9121
	1	E.NQEYSPMTGQC[+57.021]R.S	1317		C[+57]	735.804	2	1470.6	1470.61	0	-6	Specific	450.52	450.52	450.52	8.09	172	>sp|Q14766|LTBP1_HUMAN Latent-transforming growth factor beta-binding protein 1	1	File22371_Scan2920	controllerType=0 controllerNumber=1 scan=2920	9.0258
	1	E.NQEYSPMTGQC[+57.021]R.S	1317		C[+57]	735.804	2	1470.6	1470.61	0	-6.4	Specific	495.09	495.09	495.09	8.08	172	>sp|Q14766|LTBP1_HUMAN Latent-transforming growth factor beta-binding protein 1	1	File22371_Scan2976	controllerType=0 controllerNumber=1 scan=2976	9.1548
	1	E.NQEYSPM[+15.995]TGQC[+57.021]R.S	1317		C[+57], M[+16]	743.801	2	1486.59	1486.6	0	-7	Specific	188.26	188.26	188.26	5.55	172	>sp|Q14766|LTBP1_HUMAN Latent-transforming growth factor beta-binding protein 1	1	File22371_Scan2892	controllerType=0 controllerNumber=1 scan=2892	8.9598
	1	E.NQEYSPM[+15.995]TGQC[+57.021]R.S	1317		C[+57], M[+16]	743.801	2	1486.6	1486.6	0	-6.4	Specific	197.76	197.76	197.76	4.41	172	>sp|Q14766|LTBP1_HUMAN Latent-transforming growth factor beta-binding protein 1	1	File22371_Scan2946	controllerType=0 controllerNumber=1 scan=2946	9.0848
	1	E.NQEYSPM[+15.995]TGQC[+57.021]R.S	1317		C[+57], M[+16]	743.802	2	1486.6	1486.6	0	-6.3	Specific	263.6	263.6	263.6	4.76	172	>sp|Q14766|LTBP1_HUMAN Latent-transforming growth factor beta-binding protein 1	1	File22371_Scan3001	controllerType=0 controllerNumber=1 scan=3001	9.2128
	1	E.YSPMTGQC[+57.021]R.S	1320		C[+57]	550.234	2	1099.46	1099.47	0	-5.3	Specific	128.46	128.46	128.46	3.04	172	>sp|Q14766|LTBP1_HUMAN Latent-transforming growth factor beta-binding protein 1	1	File22371_Scan2303	controllerType=0 controllerNumber=1 scan=2303	7.5749
	1	E.C[+57.021]YYNLNDASLC[+57.021]DNVLAPN[+1444.534]VTK.Q	1349	HexNAc(4)Hex(3)Fuc(1)	C[+57]*2, N[+1445]	972.913	4	3888.63	3888.66	0	-6.1	Specific	107.11	107.11	63.56	3.35	172	>sp|Q14766|LTBP1_HUMAN Latent-transforming growth factor beta-binding protein 1	1	File22371_Scan5974	controllerType=0 controllerNumber=1 scan=5974	15.9048
	1	E.C[+57.021]YYNLNDASLC[+57.021]DNVLAPN[+2059.735]VTK.Q	1349	HexNAc(4)Hex(5)Fuc(1)NeuAc(1)	C[+57]*2, N[+2060]	1126.71	4	4503.83	4503.86	0	-6.2	Specific	148.1	148.1	22.64	2.48	172	>sp|Q14766|LTBP1_HUMAN Latent-transforming growth factor beta-binding protein 1	1	File22371_Scan6365	controllerType=0 controllerNumber=1 scan=6365	16.8153
	1	E.C[+57.021]YYNLNDASLC[+57.021]DNVLAPN[+1605.566]VTK.Q	1349	HexNAc(4)Hex(3)NeuGc(1)	C[+57]*2, N[+1606]	1350.9	3	4050.69	4049.69	1	-1.4	Specific	205.53	205.53	10.08	2.2	172	>sp|Q14766|LTBP1_HUMAN Latent-transforming growth factor beta-binding protein 1	1	File22371_Scan5927	controllerType=0 controllerNumber=1 scan=5927	15.7971
	1	E.C[+57.021]YYNLNDASLC[+57.021]DNVLAPN[+2059.735]VTK.Q	1349	HexNAc(4)Hex(5)Fuc(1)NeuAc(1)	C[+57]*2, N[+2060]	1126.71	4	4503.84	4503.86	0	-4.5	Specific	271.63	271.63	39.9	4.08	172	>sp|Q14766|LTBP1_HUMAN Latent-transforming growth factor beta-binding protein 1	1	File22371_Scan6418	controllerType=0 controllerNumber=1 scan=6418	16.9399
	1	E.C[+57.021]YYNLNDASLC[+57.021]DNVLAPN[+1767.619]VTK.Q	1349	HexNAc(4)Hex(4)NeuGc(1)	C[+57]*2, N[+1768]	1404.92	3	4212.73	4211.74	1	-2.9	Specific	296.45	296.45	10.08	2.62	172	>sp|Q14766|LTBP1_HUMAN Latent-transforming growth factor beta-binding protein 1	1	File22371_Scan5919	controllerType=0 controllerNumber=1 scan=5919	15.7784
	1	E.C[+57.021]YYNLNDASLC[+57.021]DNVLAPN[+1767.619]VTK.Q	1349	HexNAc(4)Hex(4)NeuGc(1)	C[+57]*2, N[+1768]	1053.94	4	4212.74	4211.74	1	-1.9	Specific	342.36	342.36	11.68	3.1	172	>sp|Q14766|LTBP1_HUMAN Latent-transforming growth factor beta-binding protein 1	1	File22371_Scan5898	controllerType=0 controllerNumber=1 scan=5898	15.7293
	1	E.IFPC[+57.021]PVLGTAE.F	1386		C[+57]	602.304	2	1203.6	1203.61	0	-5.6	Specific	20.29	20.29	20.29	1.52	172	>sp|Q14766|LTBP1_HUMAN Latent-transforming growth factor beta-binding protein 1	1	File22371_Scan7556	controllerType=0 controllerNumber=1 scan=7556	19.5881
	1	E.IFPC[+57.021]PVLGTAE.F	1386		C[+57]	602.304	2	1203.6	1203.61	0	-5	Specific	25.62	25.62	25.62	1.52	172	>sp|Q14766|LTBP1_HUMAN Latent-transforming growth factor beta-binding protein 1	1	File22371_Scan7281	controllerType=0 controllerNumber=1 scan=7281	18.9393
	1	E.IFPC[+57.021]PVLGTAE.F	1386		C[+57]	602.303	2	1203.6	1203.61	0	-7.3	Specific	159.62	151.42	151.42	2.89	172	>sp|Q14766|LTBP1_HUMAN Latent-transforming growth factor beta-binding protein 1	1	File22371_Scan7050	controllerType=0 controllerNumber=1 scan=7050	18.3958
	1	E.IFPC[+57.021]PVLGTAE.F	1386		C[+57]	602.304	2	1203.6	1203.61	0	-5.7	Specific	199.68	133.21	133.21	2.66	172	>sp|Q14766|LTBP1_HUMAN Latent-transforming growth factor beta-binding protein 1	1	File22371_Scan6962	controllerType=0 controllerNumber=1 scan=6962	18.1905
	1	E.IFPC[+57.021]PVLGTAE.F	1386		C[+57]	602.302	2	1203.6	1203.61	0	-8.6	Specific	239.54	140.76	140.76	2.89	172	>sp|Q14766|LTBP1_HUMAN Latent-transforming growth factor beta-binding protein 1	1	File22371_Scan6882	controllerType=0 controllerNumber=1 scan=6882	18.0072
	1	E.IFPC[+57.021]PVLGTAE.F	1386		C[+57]	602.303	2	1203.6	1203.61	0	-7	Specific	277.38	121.02	121.02	2.92	172	>sp|Q14766|LTBP1_HUMAN Latent-transforming growth factor beta-binding protein 1	1	File22371_Scan6821	controllerType=0 controllerNumber=1 scan=6821	17.8696
	1	E.IFPC[+57.021]PVLGTAE.F	1386		C[+57]	602.304	2	1203.6	1203.61	0	-5.7	Specific	332.79	134.99	134.99	4.65	172	>sp|Q14766|LTBP1_HUMAN Latent-transforming growth factor beta-binding protein 1	1	File22371_Scan6593	controllerType=0 controllerNumber=1 scan=6593	17.3409
	1	E.IFPC[+57.021]PVLGTAE.F	1386		C[+57]	602.304	2	1203.6	1203.61	0	-5.5	Specific	387.5	202.59	202.59	5.23	172	>sp|Q14766|LTBP1_HUMAN Latent-transforming growth factor beta-binding protein 1	1	File22371_Scan6648	controllerType=0 controllerNumber=1 scan=6648	17.4664
	1	E.IFPC[+57.021]PVLGTAE.F	1386		C[+57]	602.304	2	1203.6	1203.61	0	-6.2	Specific	394.09	229.29	229.29	5.41	172	>sp|Q14766|LTBP1_HUMAN Latent-transforming growth factor beta-binding protein 1	1	File22371_Scan6703	controllerType=0 controllerNumber=1 scan=6703	17.5948
	1	E.IFPC[+57.021]PVLGTAE.F	1386		C[+57]	602.303	2	1203.6	1203.61	0	-6.7	Specific	399.85	224.63	224.63	4.27	172	>sp|Q14766|LTBP1_HUMAN Latent-transforming growth factor beta-binding protein 1	1	File22371_Scan6541	controllerType=0 controllerNumber=1 scan=6541	17.2216
	1	E.IFPC[+57.021]PVLGTAE.F	1386		C[+57]	602.304	2	1203.6	1203.61	0	-6	Specific	423.45	228.26	228.26	5.46	172	>sp|Q14766|LTBP1_HUMAN Latent-transforming growth factor beta-binding protein 1	1	File22371_Scan6759	controllerType=0 controllerNumber=1 scan=6759	17.7259
	1	E.IFPC[+57.021]PVLGTAEFTE.M	1386		C[+57]	790.883	2	1580.76	1580.77	0	-5.1	Specific	212.73	119.34	119.34	2.26	172	>sp|Q14766|LTBP1_HUMAN Latent-transforming growth factor beta-binding protein 1	1	File22371_Scan7759	controllerType=0 controllerNumber=1 scan=7759	20.0648
	1	E.IFPC[+57.021]PVLGTAEFTE.M	1386		C[+57]	790.882	2	1580.76	1580.77	0	-5.7	Specific	272.64	122.26	122.26	2.33	172	>sp|Q14766|LTBP1_HUMAN Latent-transforming growth factor beta-binding protein 1	1	File22371_Scan7704	controllerType=0 controllerNumber=1 scan=7704	19.9349
	1	E.IFPC[+57.021]PVLGTAEFTE.M	1386		C[+57]	790.882	2	1580.76	1580.77	0	-5.9	Specific	362.22	237.94	237.94	4.78	172	>sp|Q14766|LTBP1_HUMAN Latent-transforming growth factor beta-binding protein 1	1	File22371_Scan7649	controllerType=0 controllerNumber=1 scan=7649	19.8069
	1	E.IFPC[+57.021]PVLGTAEFTE.M	1386		C[+57]	790.882	2	1580.76	1580.77	0	-6.6	Specific	379.27	249.12	249.12	3.64	172	>sp|Q14766|LTBP1_HUMAN Latent-transforming growth factor beta-binding protein 1	1	File22371_Scan7596	controllerType=0 controllerNumber=1 scan=7596	19.6833
	1	E.FTEMC[+57.021]PK.G	1397		C[+57]	456.698	2	912.389	912.395	0	-6.9	Specific	317.34	317.34	317.34	3.84	172	>sp|Q14766|LTBP1_HUMAN Latent-transforming growth factor beta-binding protein 1	1	File22371_Scan2573	controllerType=0 controllerNumber=1 scan=2573	8.2163
	1	K.GKGFVPAGESSSE.A	1404			626.292	2	1251.58	1251.59	0	-7.4	Specific	253.75	253.75	253.75	4.78	172	>sp|Q14766|LTBP1_HUMAN Latent-transforming growth factor beta-binding protein 1	1	File22371_Scan2806	controllerType=0 controllerNumber=1 scan=2806	8.7598
	1	E.C[+57.021]LLFGQEIC[+57.021]K.N	1428		C[+57]*2	634.309	2	1267.61	1267.62	0	-5.3	Specific	518.76	473.95	473.95	6.49	172	>sp|Q14766|LTBP1_HUMAN Latent-transforming growth factor beta-binding protein 1	1	File22371_Scan5463	controllerType=0 controllerNumber=1 scan=5463	14.7313
	1	E.C[+57.021]LLFGQEIC[+57.021]K.N	1428		C[+57]*2	634.308	2	1267.61	1267.62	0	-6	Specific	537.06	462.48	462.48	7.89	172	>sp|Q14766|LTBP1_HUMAN Latent-transforming growth factor beta-binding protein 1	1	File22371_Scan5516	controllerType=0 controllerNumber=1 scan=5516	14.8526
	1	K.NGFC[+57.021]LNTR.P	1438		C[+57]	491.229	2	981.452	981.457	0	-5.6	Specific	171.88	171.88	171.88	1.81	172	>sp|Q14766|LTBP1_HUMAN Latent-transforming growth factor beta-binding protein 1	1	File22371_Scan3583	controllerType=0 controllerNumber=1 scan=3583	10.5307
	1	K.NGFC[+57.021]LNTR.P	1438		C[+57]	491.229	2	981.451	981.457	0	-6.3	Specific	352.16	352.16	352.16	3.58	172	>sp|Q14766|LTBP1_HUMAN Latent-transforming growth factor beta-binding protein 1	1	File22371_Scan3595	controllerType=0 controllerNumber=1 scan=3595	10.5566
	1	K.NGFC[+57.021]LNTRPGYE.C	1438		C[+57]	714.318	2	1427.63	1427.64	0	-5.2	Specific	442.36	442.36	442.36	6.89	172	>sp|Q14766|LTBP1_HUMAN Latent-transforming growth factor beta-binding protein 1	1	File22371_Scan4860	controllerType=0 controllerNumber=1 scan=4860	13.3597
	1	K.NGFC[+57.021]LNTRPGYE.C	1438		C[+57]	714.318	2	1427.63	1427.64	0	-6.3	Specific	483.15	483.15	483.15	6.89	172	>sp|Q14766|LTBP1_HUMAN Latent-transforming growth factor beta-binding protein 1	1	File22371_Scan4724	controllerType=0 controllerNumber=1 scan=4724	13.0561
	1	K.NGFC[+57.021]LNTRPGYE.C	1438		C[+57]	714.318	2	1427.63	1427.64	0	-5.9	Specific	503.22	503.22	503.22	8.08	172	>sp|Q14766|LTBP1_HUMAN Latent-transforming growth factor beta-binding protein 1	1	File22371_Scan4668	controllerType=0 controllerNumber=1 scan=4668	12.9334
	1	K.NGFC[+57.021]LNTRPGYE.C	1438		C[+57]	714.318	2	1427.63	1427.64	0	-5.4	Specific	544.82	544.82	544.82	8.29	172	>sp|Q14766|LTBP1_HUMAN Latent-transforming growth factor beta-binding protein 1	1	File22371_Scan4615	controllerType=0 controllerNumber=1 scan=4615	12.8131
	1	K.NGFC[+57.021]LNTRPGYEC[+57.021]YC[+57.021]K.Q	1438		C[+57]*3	680.287	3	2038.85	2038.86	0	-5.6	Specific	431.47	424.93	424.93	6.32	172	>sp|Q14766|LTBP1_HUMAN Latent-transforming growth factor beta-binding protein 1	1	File22371_Scan4470	controllerType=0 controllerNumber=1 scan=4470	12.4919
	1	K.NGFC[+57.021]LNTRPGYEC[+57.021]YC[+57.021]K.Q	1438		C[+57]*3	680.286	3	2038.84	2038.86	0	-6.7	Specific	500.8	484.85	484.85	7.84	172	>sp|Q14766|LTBP1_HUMAN Latent-transforming growth factor beta-binding protein 1	1	File22371_Scan4415	controllerType=0 controllerNumber=1 scan=4415	12.3701
	1	K.NGFC[+57.021]LNTRPGYEC[+57.021]YC[+57.021]K.Q	1438		C[+57]*3	680.285	3	2038.84	2038.86	0	-8	Specific	536.14	507.13	507.13	8.04	172	>sp|Q14766|LTBP1_HUMAN Latent-transforming growth factor beta-binding protein 1	1	File22371_Scan4354	controllerType=0 controllerNumber=1 scan=4354	12.2385
	1	K.NGFC[+57.021]LNTRPGYEC[+57.021]YC[+57.021]K.Q	1438		C[+57]*3	1019.93	2	2038.85	2038.86	0	-5.7	Specific	540.06	494.41	494.41	6.27	172	>sp|Q14766|LTBP1_HUMAN Latent-transforming growth factor beta-binding protein 1	1	File22371_Scan4426	controllerType=0 controllerNumber=1 scan=4426	12.3922
	1	K.NGFC[+57.021]LNTRPGYEC[+57.021]YC[+57.021]K.Q	1438		C[+57]*3	1019.93	2	2038.84	2038.86	0	-5.8	Specific	638.61	536.29	536.29	9.1	172	>sp|Q14766|LTBP1_HUMAN Latent-transforming growth factor beta-binding protein 1	1	File22371_Scan4373	controllerType=0 controllerNumber=1 scan=4373	12.2779
	1	R.PGYEC[+57.021]YC[+57.021]K.Q	1446		C[+57]*2	538.709	2	1076.41	1076.42	0	-5.8	Specific	216.62	216.62	216.62	2.82	172	>sp|Q14766|LTBP1_HUMAN Latent-transforming growth factor beta-binding protein 1	1	File22371_Scan2543	controllerType=0 controllerNumber=1 scan=2543	8.1455
	1	K.QGTYYDPVK.L	1454			535.758	2	1070.51	1070.52	0	-6	Specific	367.94	325.1	325.1	4.36	172	>sp|Q14766|LTBP1_HUMAN Latent-transforming growth factor beta-binding protein 1	1	File22371_Scan3662	controllerType=0 controllerNumber=1 scan=3662	10.7039
	1	K.QGTYYDPVK.L	1454			535.758	2	1070.51	1070.52	0	-6.7	Specific	399.21	207.94	207.94	4.07	172	>sp|Q14766|LTBP1_HUMAN Latent-transforming growth factor beta-binding protein 1	1	File22371_Scan3317	controllerType=0 controllerNumber=1 scan=3317	9.9379
	1	K.QGTYYDPVK.L	1454			535.758	2	1070.51	1070.52	0	-6	Specific	463.12	307.53	307.53	5.34	172	>sp|Q14766|LTBP1_HUMAN Latent-transforming growth factor beta-binding protein 1	1	File22371_Scan3596	controllerType=0 controllerNumber=1 scan=3596	10.5587
	1	K.QGTYYDPVK.L	1454			535.758	2	1070.51	1070.52	0	-5.5	Specific	464.83	258.74	258.74	5.14	172	>sp|Q14766|LTBP1_HUMAN Latent-transforming growth factor beta-binding protein 1	1	File22371_Scan3425	controllerType=0 controllerNumber=1 scan=3425	10.1821
	1	K.QGTYYDPVK.L	1454			535.758	2	1070.51	1070.52	0	-6.3	Specific	473.48	264.96	264.96	6.28	172	>sp|Q14766|LTBP1_HUMAN Latent-transforming growth factor beta-binding protein 1	1	File22371_Scan3371	controllerType=0 controllerNumber=1 scan=3371	10.0609
	1	K.QGTYYDPVK.L	1454			535.758	2	1070.51	1070.52	0	-6.4	Specific	478.71	310.18	310.18	6.48	172	>sp|Q14766|LTBP1_HUMAN Latent-transforming growth factor beta-binding protein 1	1	File22371_Scan3535	controllerType=0 controllerNumber=1 scan=3535	10.4255
	1	K.QGTYYDPVK.L	1454			535.758	2	1070.51	1070.52	0	-6.3	Specific	507.82	279.06	279.06	5.13	172	>sp|Q14766|LTBP1_HUMAN Latent-transforming growth factor beta-binding protein 1	1	File22371_Scan3480	controllerType=0 controllerNumber=1 scan=3480	10.3061
	1	E.GSYNC[+57.021]FC[+57.021]T[+162.053]HPMVLD.A	1487	Hex(1)	C[+57]*2, T[+162]	931.868	2	1862.73	1862.74	0	-5.5	Specific	283.03	261.97	33.22	3.78	172	>sp|Q14766|LTBP1_HUMAN Latent-transforming growth factor beta-binding protein 1	1	File22371_Scan5412	controllerType=0 controllerNumber=1 scan=5412	14.6125
	1	E.GSYNC[+57.021]FC[+57.021]T[+162.053]HPMVLD.A	1487	Hex(1)	C[+57]*2, T[+162]	931.867	2	1862.73	1862.74	0	-6.5	Specific	399.61	306.27	38.89	5.87	172	>sp|Q14766|LTBP1_HUMAN Latent-transforming growth factor beta-binding protein 1	1	File22371_Scan5357	controllerType=0 controllerNumber=1 scan=5357	14.487
	1	E.GS[+203.079]YN[+15.995]C[+57.021]FC[+57.021]THPMVLDASEK.R	1487	HexNAc(1)	C[+57]*2, N[+16], S[+203]	778.989	3	2334.95	2334.97	0	-6.8	Specific	237.82	237.82	4.8	3.01	172	>sp|Q14766|LTBP1_HUMAN Latent-transforming growth factor beta-binding protein 1	1	File22371_Scan4705	controllerType=0 controllerNumber=1 scan=4705	13.0128
	1	E.GSYNC[+57.021]FC[+57.021]T[+162.053]HPM[+15.995]VLDASEK.R	1487	Hex(1)	C[+57]*2, M[+16], T[+162]	765.315	3	2293.93	2293.94	0	-5	Specific	519.06	519.06	2.4	7.1	172	>sp|Q14766|LTBP1_HUMAN Latent-transforming growth factor beta-binding protein 1	1	File22371_Scan4235	controllerType=0 controllerNumber=1 scan=4235	11.9793
	1	E.TDVYQDLC[+57.021]WE.H	1519		C[+57]	664.772	2	1328.54	1328.55	0	-7.6	Specific	260.7	127.77	127.77	1.53	172	>sp|Q14766|LTBP1_HUMAN Latent-transforming growth factor beta-binding protein 1	1	File22371_Scan6954	controllerType=0 controllerNumber=1 scan=6954	18.1714
	1	E.TDVYQDLC[+57.021]WE.H	1519		C[+57]	664.771	2	1328.54	1328.55	0	-7.9	Specific	396.24	282.07	282.07	2.9	172	>sp|Q14766|LTBP1_HUMAN Latent-transforming growth factor beta-binding protein 1	1	File22371_Scan6893	controllerType=0 controllerNumber=1 scan=6893	18.031
	1	E.TDVYQDLC[+57.021]WE.H	1519		C[+57]	664.773	2	1328.54	1328.55	0	-6	Specific	442.38	275.99	275.99	3.45	172	>sp|Q14766|LTBP1_HUMAN Latent-transforming growth factor beta-binding protein 1	1	File22371_Scan6772	controllerType=0 controllerNumber=1 scan=6772	17.756
	1	E.TDVYQDLC[+57.021]WE.H	1519		C[+57]	664.773	2	1328.54	1328.55	0	-6.2	Specific	504.07	392	392	5.21	172	>sp|Q14766|LTBP1_HUMAN Latent-transforming growth factor beta-binding protein 1	1	File22371_Scan6824	controllerType=0 controllerNumber=1 scan=6824	17.878
	1	E.HLSDEYVC[+57.021]SR.P	1529		C[+57]	633.278	2	1265.55	1265.56	0	-6.5	Specific	277.5	277.5	277.5	3.25	172	>sp|Q14766|LTBP1_HUMAN Latent-transforming growth factor beta-binding protein 1	1	File22371_Scan2478	controllerType=0 controllerNumber=1 scan=2478	7.995
	1	E.HLSDEYVC[+57.021]SR.P	1529		C[+57]	633.279	2	1265.55	1265.56	0	-6.2	Specific	330.19	330.19	330.19	3.31	172	>sp|Q14766|LTBP1_HUMAN Latent-transforming growth factor beta-binding protein 1	1	File22371_Scan2579	controllerType=0 controllerNumber=1 scan=2579	8.2313
	1	E.HLSDEYVC[+57.021]SR.P	1529		C[+57]	422.521	3	1265.55	1265.56	0	-6.9	Specific	369.47	369.47	369.47	5.63	172	>sp|Q14766|LTBP1_HUMAN Latent-transforming growth factor beta-binding protein 1	1	File22371_Scan2567	controllerType=0 controllerNumber=1 scan=2567	8.2039
	1	E.HLSDEYVC[+57.021]SR.P	1529		C[+57]	422.521	3	1265.55	1265.56	0	-7	Specific	460.91	460.91	460.91	6.06	172	>sp|Q14766|LTBP1_HUMAN Latent-transforming growth factor beta-binding protein 1	1	File22371_Scan2514	controllerType=0 controllerNumber=1 scan=2514	8.0798
	1	E.HLSDEYVC[+57.021]SR.P	1529		C[+57]	633.279	2	1265.55	1265.56	0	-6.4	Specific	496.07	451.71	451.71	5.48	172	>sp|Q14766|LTBP1_HUMAN Latent-transforming growth factor beta-binding protein 1	1	File22371_Scan2526	controllerType=0 controllerNumber=1 scan=2526	8.1078
	1	E.HLSDEYVC[+57.021]SRPLVGK.Q	1529		C[+57]	440.722	4	1759.87	1759.88	0	-7.3	Specific	114.82	114.82	114.82	1.95	172	>sp|Q14766|LTBP1_HUMAN Latent-transforming growth factor beta-binding protein 1	1	File22371_Scan3591	controllerType=0 controllerNumber=1 scan=3591	10.5489
	1	E.HLSDEYVC[+57.021]SRPLVGK.Q	1529		C[+57]	587.294	3	1759.87	1759.88	0	-6.9	Specific	392.55	392.55	392.55	5.2	172	>sp|Q14766|LTBP1_HUMAN Latent-transforming growth factor beta-binding protein 1	1	File22371_Scan3775	controllerType=0 controllerNumber=1 scan=3775	10.9623
	1	E.HLSDEYVC[+57.021]SRPLVGK.Q	1529		C[+57]	880.437	2	1759.87	1759.88	0	-7.6	Specific	599.08	599.08	599.08	5.39	172	>sp|Q14766|LTBP1_HUMAN Latent-transforming growth factor beta-binding protein 1	1	File22371_Scan3572	controllerType=0 controllerNumber=1 scan=3572	10.5054
	1	E.HLSDEYVC[+57.021]SRPLVGK.Q	1529		C[+57]	587.294	3	1759.87	1759.88	0	-6.8	Specific	669.66	669.66	669.66	9.62	172	>sp|Q14766|LTBP1_HUMAN Latent-transforming growth factor beta-binding protein 1	1	File22371_Scan3715	controllerType=0 controllerNumber=1 scan=3715	10.8247
	1	E.HLSDEYVC[+57.021]SRPLVGK.Q	1529		C[+57]	587.295	3	1759.87	1759.88	0	-5.8	Specific	731.06	731.06	731.06	10.62	172	>sp|Q14766|LTBP1_HUMAN Latent-transforming growth factor beta-binding protein 1	1	File22371_Scan3544	controllerType=0 controllerNumber=1 scan=3544	10.4443
	1	E.HLSDEYVC[+57.021]SRPLVGK.Q	1529		C[+57]	587.294	3	1759.87	1759.88	0	-6.6	Specific	740.28	740.28	740.28	10.62	172	>sp|Q14766|LTBP1_HUMAN Latent-transforming growth factor beta-binding protein 1	1	File22371_Scan3657	controllerType=0 controllerNumber=1 scan=3657	10.693
	1	E.HLSDEYVC[+57.021]SRPLVGK.Q	1529		C[+57]	587.294	3	1759.87	1759.88	0	-6.9	Specific	780.28	780.28	780.28	11.62	172	>sp|Q14766|LTBP1_HUMAN Latent-transforming growth factor beta-binding protein 1	1	File22371_Scan3601	controllerType=0 controllerNumber=1 scan=3601	10.5714
	1	E.YVC[+57.021]SRPLVGK.Q	1534		C[+57]	589.818	2	1178.63	1178.63	0	-5	Specific	97.42	97.42	97.42	1.62	172	>sp|Q14766|LTBP1_HUMAN Latent-transforming growth factor beta-binding protein 1	1	File22371_Scan2416	controllerType=0 controllerNumber=1 scan=2416	7.8486
	1	E.C[+57.021]C[+57.021]C[+57.021]LYGE.A	1550		C[+57]*3	481.161	2	961.315	961.321	0	-6.3	Specific	351.65	254.12	254.12	2.43	172	>sp|Q14766|LTBP1_HUMAN Latent-transforming growth factor beta-binding protein 1	1	File22371_Scan3821	controllerType=0 controllerNumber=1 scan=3821	11.0676
	1	E.C[+57.021]C[+57.021]C[+57.021]LYGE.A	1550		C[+57]*3	481.161	2	961.315	961.321	0	-6.5	Specific	355.07	271.01	271.01	2.94	172	>sp|Q14766|LTBP1_HUMAN Latent-transforming growth factor beta-binding protein 1	1	File22371_Scan3774	controllerType=0 controllerNumber=1 scan=3774	10.9601
	1	E.C[+57.021]C[+57.021]C[+57.021]LYGE.A	1550		C[+57]*3	481.161	2	961.315	961.321	0	-6.2	Specific	356.59	259.7	259.7	2.94	172	>sp|Q14766|LTBP1_HUMAN Latent-transforming growth factor beta-binding protein 1	1	File22371_Scan3877	controllerType=0 controllerNumber=1 scan=3877	11.1888
	1	E.C[+57.021]C[+57.021]C[+57.021]LYGEAWGMQC[+57.021]ALC[+57.021]PLK.D	1550		C[+57]*5	792.991	3	2376.96	2376.97	0	-6.3	Specific	537.65	537.65	537.65	6.79	172	>sp|Q14766|LTBP1_HUMAN Latent-transforming growth factor beta-binding protein 1	1	File22371_Scan6991	controllerType=0 controllerNumber=1 scan=6991	18.2587
	1	E.C[+57.021]C[+57.021]C[+57.021]LYGEAWGMQC[+57.021]ALC[+57.021]PLK.D	1550		C[+57]*5	792.991	3	2376.96	2376.97	0	-5.2	Specific	623.88	623.88	623.88	8.43	172	>sp|Q14766|LTBP1_HUMAN Latent-transforming growth factor beta-binding protein 1	1	File22371_Scan7053	controllerType=0 controllerNumber=1 scan=7053	18.4023
	1	E.C[+57.021]C[+57.021]C[+57.021]LYGEAWGMQC[+57.021]ALC[+57.021]PLK.D	1550		C[+57]*5	1188.98	2	2376.96	2376.97	0	-6.1	Specific	625.53	625.53	625.53	9.22	172	>sp|Q14766|LTBP1_HUMAN Latent-transforming growth factor beta-binding protein 1	1	File22371_Scan7019	controllerType=0 controllerNumber=1 scan=7019	18.3224
	1	E.AWGMQC[+57.021]ALC[+57.021]PLK.D	1557		C[+57]*2	717.834	2	1434.66	1434.67	0	-6.3	Specific	490.47	490.47	490.47	8.08	172	>sp|Q14766|LTBP1_HUMAN Latent-transforming growth factor beta-binding protein 1	1	File22371_Scan6033	controllerType=0 controllerNumber=1 scan=6033	16.0435
	1	E.AWGMQC[+57.021]ALC[+57.021]PLK.D	1557		C[+57]*2	717.833	2	1434.66	1434.67	0	-7.1	Specific	523.61	523.61	523.61	8.29	172	>sp|Q14766|LTBP1_HUMAN Latent-transforming growth factor beta-binding protein 1	1	File22371_Scan5979	controllerType=0 controllerNumber=1 scan=5979	15.9166
	1	E.QYTPEADPYFIQDR.F	1599			871.899	2	1742.79	1742.8	0	-6.3	Specific	448.96	448.96	448.96	6.97	172	>sp|Q14766|LTBP1_HUMAN Latent-transforming growth factor beta-binding protein 1	1	File22371_Scan5402	controllerType=0 controllerNumber=1 scan=5402	14.5921
	1	E.ADPYFIQDR.F	1604			562.769	2	1124.53	1124.54	0	-6	Specific	334.91	334.91	334.91	4.91	172	>sp|Q14766|LTBP1_HUMAN Latent-transforming growth factor beta-binding protein 1	1	File22371_Scan4495	controllerType=0 controllerNumber=1 scan=4495	12.5451
	1	E.ADPYFIQDR.F	1604			562.769	2	1124.53	1124.54	0	-5.8	Specific	369.87	369.87	369.87	6.17	172	>sp|Q14766|LTBP1_HUMAN Latent-transforming growth factor beta-binding protein 1	1	File22371_Scan4548	controllerType=0 controllerNumber=1 scan=4548	12.6617
	1	E.ADPYFIQDR.F	1604			562.769	2	1124.53	1124.54	0	-6.1	Specific	370.27	370.27	370.27	6.12	172	>sp|Q14766|LTBP1_HUMAN Latent-transforming growth factor beta-binding protein 1	1	File22371_Scan4438	controllerType=0 controllerNumber=1 scan=4438	12.4183
	1	E.ADPYFIQDR.F	1604			562.768	2	1124.53	1124.54	0	-6.7	Specific	398.06	398.06	398.06	6.17	172	>sp|Q14766|LTBP1_HUMAN Latent-transforming growth factor beta-binding protein 1	1	File22371_Scan4386	controllerType=0 controllerNumber=1 scan=4386	12.3043
	1	D.PYFIQDR.F	1606			469.737	2	938.467	938.473	0	-6	Specific	344.88	344.88	344.88	3.77	172	>sp|Q14766|LTBP1_HUMAN Latent-transforming growth factor beta-binding protein 1	1	File22371_Scan4078	controllerType=0 controllerNumber=1 scan=4078	11.6337
	1	R.FLNSFEE.L	1613			443.2	2	885.393	885.399	0	-6.7	Specific	144.91	144.91	144.91	1.5	172	>sp|Q14766|LTBP1_HUMAN Latent-transforming growth factor beta-binding protein 1	1	File22371_Scan5636	controllerType=0 controllerNumber=1 scan=5636	15.1262
	1	R.FLNSFEE.L	1613			443.2	2	885.393	885.399	0	-6.4	Specific	182.56	182.56	182.56	1.53	172	>sp|Q14766|LTBP1_HUMAN Latent-transforming growth factor beta-binding protein 1	1	File22371_Scan5583	controllerType=0 controllerNumber=1 scan=5583	15.0057
	1	E.C[+57.021]GILNGC[+57.021]ENGR.C	1625		C[+57]*2	625.271	2	1249.53	1249.54	0	-5.9	Specific	520.93	520.93	520.93	8.29	172	>sp|Q14766|LTBP1_HUMAN Latent-transforming growth factor beta-binding protein 1	1	File22371_Scan2888	controllerType=0 controllerNumber=1 scan=2888	8.9512
	1	E.C[+57.021]GILNGC[+57.021]ENGR.C	1625		C[+57]*2	625.27	2	1249.53	1249.54	0	-6.3	Specific	548.46	548.46	548.46	8.29	172	>sp|Q14766|LTBP1_HUMAN Latent-transforming growth factor beta-binding protein 1	1	File22371_Scan3052	controllerType=0 controllerNumber=1 scan=3052	9.3324
	1	E.C[+57.021]GILNGC[+57.021]ENGR.C	1625		C[+57]*2	625.27	2	1249.53	1249.54	0	-6	Specific	592.95	592.95	592.95	8.93	172	>sp|Q14766|LTBP1_HUMAN Latent-transforming growth factor beta-binding protein 1	1	File22371_Scan2996	controllerType=0 controllerNumber=1 scan=2996	9.2021
	1	E.C[+57.021]GILNGC[+57.021]ENGR.C	1625		C[+57]*2	625.27	2	1249.53	1249.54	0	-6	Specific	612.74	612.74	612.74	9.93	172	>sp|Q14766|LTBP1_HUMAN Latent-transforming growth factor beta-binding protein 1	1	File22371_Scan2941	controllerType=0 controllerNumber=1 scan=2941	9.0745
	1	E.C[+57.021]GILN[+15.995]GC[+57.021]ENGR.C	1625		C[+57]*2, N[+16]	633.269	2	1265.53	1265.54	0	-4.2	Specific	67.38	67.38	67.38	1.89	172	>sp|Q14766|LTBP1_HUMAN Latent-transforming growth factor beta-binding protein 1	1	File22371_Scan2936	controllerType=0 controllerNumber=1 scan=2936	9.0617
	1	E.C[+57.021]GILN[+15.995]GC[+57.021]ENGR.C	1625		C[+57]*2, N[+16]	633.268	2	1265.53	1265.54	0	-5.9	Specific	119.67	119.67	61.98	3.43	172	>sp|Q14766|LTBP1_HUMAN Latent-transforming growth factor beta-binding protein 1	1	File22371_Scan3225	controllerType=0 controllerNumber=1 scan=3225	9.7281
	1	E.C[+57.021]GILN[+15.995]GC[+57.021]ENGR.C	1625		C[+57]*2, N[+16]	633.268	2	1265.53	1265.54	0	-5.1	Specific	161.49	161.49	136.22	3.67	172	>sp|Q14766|LTBP1_HUMAN Latent-transforming growth factor beta-binding protein 1	1	File22371_Scan2991	controllerType=0 controllerNumber=1 scan=2991	9.1892
	1	K.MTC[+57.021]VDVNE.C	1658		C[+57]	484.193	2	967.379	967.386	0	-6.7	Specific	230.98	230.98	230.98	1.85	172	>sp|Q14766|LTBP1_HUMAN Latent-transforming growth factor beta-binding protein 1	1	File22371_Scan3568	controllerType=0 controllerNumber=1 scan=3568	10.4977
	1	K.MTC[+57.021]VDVNE.C	1658		C[+57]	484.194	2	967.38	967.386	0	-5.8	Specific	242.46	242.46	242.46	1.86	172	>sp|Q14766|LTBP1_HUMAN Latent-transforming growth factor beta-binding protein 1	1	File22371_Scan3623	controllerType=0 controllerNumber=1 scan=3623	10.6188
	1	K.MTC[+57.021]VDVNE.C	1658		C[+57]	484.193	2	967.378	967.386	0	-8.1	Specific	262.19	262.19	262.19	1.65	172	>sp|Q14766|LTBP1_HUMAN Latent-transforming growth factor beta-binding protein 1	1	File22371_Scan3515	controllerType=0 controllerNumber=1 scan=3515	10.3815
	1	K.M[+15.995]TC[+57.021]VDVNE.C	1658		C[+57], M[+16]	492.191	2	983.374	983.381	0	-6.5	Specific	206.08	206.08	73.23	1.74	172	>sp|Q14766|LTBP1_HUMAN Latent-transforming growth factor beta-binding protein 1	1	File22371_Scan3583	controllerType=0 controllerNumber=1 scan=3583	10.5307
	2	R.ANLAVN[+2788.979]FTR.S	1662	HexNAc(6)Hex(6)NeuAc(1)NeuGc(1)	N[+2789]	949.38	4	3794.5	3794.53	0	-7.1	Specific	29.99	15.3	14.48	1.6	1	>Reverse >sp|Q14766|LTBP1_HUMAN Latent-transforming growth factor beta-binding protein 1	2	File22371_Scan3049	controllerType=0 controllerNumber=1 scan=3049	9.3239
	1	K.C[+57.021]LC[+57.021]LPGYVPSDKPNYC[+57.021]TPLNTALNLE.K	1690		C[+57]*3	1003.8	3	3009.4	3009.42	0	-5.8	Specific	250.79	250.79	250.79	2.3	172	>sp|Q14766|LTBP1_HUMAN Latent-transforming growth factor beta-binding protein 1	1	File22371_Scan7459	controllerType=0 controllerNumber=1 scan=7459	19.3586
	1	K.C[+57.021]LC[+57.021]LPGYVPSDKPNYC[+57.021]TPLNTALNLE.K	1690		C[+57]*3	1003.81	3	3009.4	3009.42	0	-4.5	Specific	347.2	347.2	347.2	2.95	172	>sp|Q14766|LTBP1_HUMAN Latent-transforming growth factor beta-binding protein 1	1	File22371_Scan7506	controllerType=0 controllerNumber=1 scan=7506	19.4711
	1	K.C[+57.021]LC[+57.021]LPGYVPSDKPNYC[+57.021]TPLNTALNLEK.D	1690		C[+57]*3	1046.5	3	3137.5	3137.51	0	-4.4	Specific	239.32	239.32	239.32	3.01	172	>sp|Q14766|LTBP1_HUMAN Latent-transforming growth factor beta-binding protein 1	1	File22371_Scan7214	controllerType=0 controllerNumber=1 scan=7214	18.781
	1	K.C[+57.021]LC[+57.021]LPGYVPSDKPNYC[+57.021]TPLNTALNLEK.D	1690		C[+57]*3	1046.5	3	3137.49	3137.51	0	-6.3	Specific	251.13	251.13	251.13	3.09	172	>sp|Q14766|LTBP1_HUMAN Latent-transforming growth factor beta-binding protein 1	1	File22371_Scan7278	controllerType=0 controllerNumber=1 scan=7278	18.9328
	1	K.C[+57.021]LC[+57.021]LPGYVPSDKPNYC[+57.021]TPLNTALNLEK.D	1690		C[+57]*3	1046.5	3	3137.5	3137.51	0	-4	Specific	452.37	452.37	452.37	6.56	172	>sp|Q14766|LTBP1_HUMAN Latent-transforming growth factor beta-binding protein 1	1	File22371_Scan7149	controllerType=0 controllerNumber=1 scan=7149	18.6291
	1	K.C[+57.021]LC[+57.021]LPGYVPSDKPNYC[+57.021]TPLNTALNLEK.D	1690		C[+57]*3	1046.5	3	3137.49	3137.51	0	-5.6	Specific	560.52	560.52	560.52	7.4	172	>sp|Q14766|LTBP1_HUMAN Latent-transforming growth factor beta-binding protein 1	1	File22371_Scan7078	controllerType=0 controllerNumber=1 scan=7078	18.4629
	1	K.C[+57.021]LC[+57.021]LPGYVPSDKPNYC[+57.021]TPLNTALNLEK.D	1690		C[+57]*3	785.128	4	3137.49	3137.51	0	-5.9	Specific	609.87	609.87	609.87	7.61	172	>sp|Q14766|LTBP1_HUMAN Latent-transforming growth factor beta-binding protein 1	1	File22371_Scan6791	controllerType=0 controllerNumber=1 scan=6791	17.8016
	1	K.C[+57.021]LC[+57.021]LPGYVPSDKPNYC[+57.021]TPLNTALNLEK.D	1690		C[+57]*3	1046.5	3	3137.48	3137.51	0	-8.2	Specific	661.42	661.42	661.42	9.4	172	>sp|Q14766|LTBP1_HUMAN Latent-transforming growth factor beta-binding protein 1	1	File22371_Scan6967	controllerType=0 controllerNumber=1 scan=6967	18.2033
	1	K.C[+57.021]LC[+57.021]LPGYVPSDKPNYC[+57.021]TPLNTALNLEK.D	1690		C[+57]*3	1046.5	3	3137.49	3137.51	0	-5.1	Specific	671.58	671.58	671.58	9.4	172	>sp|Q14766|LTBP1_HUMAN Latent-transforming growth factor beta-binding protein 1	1	File22371_Scan6738	controllerType=0 controllerNumber=1 scan=6738	17.6764
	1	K.C[+57.021]LC[+57.021]LPGYVPSDKPNYC[+57.021]TPLNTALNLEK.D	1690		C[+57]*3	1046.5	3	3137.49	3137.51	0	-6.8	Specific	674.47	674.47	674.47	9.4	172	>sp|Q14766|LTBP1_HUMAN Latent-transforming growth factor beta-binding protein 1	1	File22371_Scan6857	controllerType=0 controllerNumber=1 scan=6857	17.9501
	1	K.C[+57.021]LC[+57.021]LPGYVPSDKPNYC[+57.021]TPLNTALNLEK.D	1690		C[+57]*3	1046.5	3	3137.48	3137.51	0	-9.6	Specific	686.54	686.54	686.54	9.4	172	>sp|Q14766|LTBP1_HUMAN Latent-transforming growth factor beta-binding protein 1	1	File22371_Scan6915	controllerType=0 controllerNumber=1 scan=6915	18.0814
	1	K.C[+57.021]LC[+57.021]LPGYVPSDKPNYC[+57.021]TPLNTALNLEK.D	1690		C[+57]*3	1046.5	3	3137.5	3137.51	0	-3.5	Specific	751.03	751.03	751.03	11.4	172	>sp|Q14766|LTBP1_HUMAN Latent-transforming growth factor beta-binding protein 1	1	File22371_Scan6804	controllerType=0 controllerNumber=1 scan=6804	17.8308

## Sheet: DW_102820_2
EGF	Protein Rank	Peptide < ProteinMetrics Confidential >	Starting position	Glycans NHFAGNa	Modification Type(s)	Observed m/z	z	Observed (M+H)	Calc. mass (M+H)	Off-by-x error	Mass error (ppm)	Cleavage	Score	Delta	Delta Mod	|Log Prob|	# of unique peptides	Protein Name	Protein DB number	Comment	Scan #	Scan Time
3	1	E.C[+57.021]QLQGVC[+57.021]PNGEC[+57.021]LNTMGSYR.C	630		C[+57]*3	781.998	3	2343.98	2343.99	0	-5.9	Specific	611.31	590.37	391.5	9.56	223	>sp|Q14766|LTBP1_HUMAN Latent-transforming growth factor beta-binding protein 1	1	DW102820_2.4811.4811.3	controllerType=0 controllerNumber=1 scan=4811	13.0515
3	1	E.C[+57.021]QLQGVC[+57.021]PNGEC[+57.021]LNTMGSYR.C	630		C[+57]*3	781.997	3	2343.98	2343.99	0	-7.2	Specific	638.05	622.68	464.55	9.56	223	>sp|Q14766|LTBP1_HUMAN Latent-transforming growth factor beta-binding protein 1	1	DW102820_2.4895.4895.3	controllerType=0 controllerNumber=1 scan=4895	13.2239
3	1	E.C[+57.021]QLQGVC[+57.021]PNGEC[+57.021]LN[+15.995]TMGSYR.C	630		C[+57]*3, N[+16]	787.329	3	2359.97	2359.99	0	-6.8	Specific	604.48	604.48	53.56	9.56	223	>sp|Q14766|LTBP1_HUMAN Latent-transforming growth factor beta-binding protein 1	1	DW102820_2.4787.4787.3	controllerType=0 controllerNumber=1 scan=4787	13.0017
3	1	E.C[+57.021]QLQGVC[+57.021]PNGEC[+57.021]LNTMGS[+162.053]YR.C	630	Hex(1)	C[+57]*3, S[+162]	836.015	3	2506.03	2506.05	0	-6.6	Specific	640.58	635.89	6.18	9.56	223	>sp|Q14766|LTBP1_HUMAN Latent-transforming growth factor beta-binding protein 1	1	DW102820_2.4784.4784.3	controllerType=0 controllerNumber=1 scan=4784	12.9973
3	1	E.C[+57.021]QLQGVC[+57.021]PNGEC[+57.021]LNTMGS[+162.053]YR.C	630	Hex(1)	C[+57]*3, S[+162]	1253.52	2	2506.03	2506.05	0	-6.9	Specific	792.73	741.75	9.67	12.29	223	>sp|Q14766|LTBP1_HUMAN Latent-transforming growth factor beta-binding protein 1	1	DW102820_2.4769.4769.2	controllerType=0 controllerNumber=1 scan=4769	12.9662
3	1	E.C[+57.021]QLQGVC[+57.021]PNGEC[+57.021]LN[+15.995]TMGS[+162.053]YR.C	630	Hex(1)	C[+57]*3, N[+16], S[+162]	841.346	3	2522.02	2522.04	0	-6.8	Specific	601.71	601.71	11.35	9.56	223	>sp|Q14766|LTBP1_HUMAN Latent-transforming growth factor beta-binding protein 1	1	DW102820_2.4823.4823.3	controllerType=0 controllerNumber=1 scan=4823	13.0751
3	1	E.C[+57.021]QLQGVC[+57.021]PNGEC[+57.021]LN[+15.995]TMGS[+162.053]YR.C	630	Hex(1)	C[+57]*3, N[+16], S[+162]	841.346	3	2522.02	2522.04	0	-7.3	Specific	653.64	653.64	13.98	10.56	223	>sp|Q14766|LTBP1_HUMAN Latent-transforming growth factor beta-binding protein 1	1	DW102820_2.4757.4757.3	controllerType=0 controllerNumber=1 scan=4757	12.9423
3	1	E.C[+57.021]QLQGVC[+57.021]PNGEC[+57.021]LN[+15.995]TMGS[+162.053]YR.C	630	Hex(1)	C[+57]*3, N[+16], S[+162]	1261.52	2	2522.02	2522.04	0	-6.7	Specific	751.56	712.97	19.16	12.29	223	>sp|Q14766|LTBP1_HUMAN Latent-transforming growth factor beta-binding protein 1	1	DW102820_2.4766.4766.2	controllerType=0 controllerNumber=1 scan=4766	12.9606
5	1	E.GSFLC[+57.021]IC[+57.021]PAGFMASEE.G	936		C[+57]*2	888.371	2	1775.73	1775.74	0	-4.9	Specific	281.44	160.79	160.79	3.08	223	>sp|Q14766|LTBP1_HUMAN Latent-transforming growth factor beta-binding protein 1	1	DW102820_2.7676.7676.2	controllerType=0 controllerNumber=1 scan=7676	19.3977
5	1	E.GSFLC[+57.021]IC[+57.021]PAGFMASEE.G	936		C[+57]*2	888.371	2	1775.73	1775.74	0	-5.1	Specific	290.16	136.62	136.62	3.49	223	>sp|Q14766|LTBP1_HUMAN Latent-transforming growth factor beta-binding protein 1	1	DW102820_2.7623.7623.2	controllerType=0 controllerNumber=1 scan=7623	19.2722
5	1	E.GSFLC[+57.021]IC[+57.021]PAGFMAS[+162.053]EE.G	936	Hex(1)	C[+57]*2, S[+162]	969.395	2	1937.78	1937.8	0	-6.8	Specific	424.88	224.33	103.11	4.69	223	>sp|Q14766|LTBP1_HUMAN Latent-transforming growth factor beta-binding protein 1	1	DW102820_2.7251.7251.2	controllerType=0 controllerNumber=1 scan=7251	18.4076
5	1	E.GSFLC[+57.021]IC[+57.021]PAGFMAS[+162.053]EE.G	936	Hex(1)	C[+57]*2, S[+162]	969.395	2	1937.78	1937.8	0	-6.9	Specific	456.66	258.1	112.04	4.81	223	>sp|Q14766|LTBP1_HUMAN Latent-transforming growth factor beta-binding protein 1	1	DW102820_2.7302.7302.2	controllerType=0 controllerNumber=1 scan=7302	18.5244
10	1	R.NTEGSFQC[+57.021]VC[+57.021]DQGYR.A	1137		C[+57]*2	607.579	3	1820.72	1820.73	0	-5.6	Specific	505.86	500.62	500.62	8.32	223	>sp|Q14766|LTBP1_HUMAN Latent-transforming growth factor beta-binding protein 1	1	DW102820_2.3812.3812.3	controllerType=0 controllerNumber=1 scan=3812	11.0933
10	1	R.NTEGSFQC[+57.021]VC[+57.021]DQGYR.A	1137		C[+57]*2	607.579	3	1820.72	1820.73	0	-5.2	Specific	525.05	525.05	525.05	7.5	223	>sp|Q14766|LTBP1_HUMAN Latent-transforming growth factor beta-binding protein 1	1	DW102820_2.3741.3741.3	controllerType=0 controllerNumber=1 scan=3741	10.9578
10	1	R.NTEGSFQC[+57.021]VC[+57.021]DQGYR.A	1137		C[+57]*2	607.578	3	1820.72	1820.73	0	-6.4	Specific	553.28	524.01	524.01	8.51	223	>sp|Q14766|LTBP1_HUMAN Latent-transforming growth factor beta-binding protein 1	1	DW102820_2.3962.3962.3	controllerType=0 controllerNumber=1 scan=3962	11.3899
10	1	R.NTEGSFQC[+57.021]VC[+57.021]DQGYR.A	1137		C[+57]*2	607.579	3	1820.72	1820.73	0	-6.2	Specific	569.34	569.34	569.34	9.31	223	>sp|Q14766|LTBP1_HUMAN Latent-transforming growth factor beta-binding protein 1	1	DW102820_2.4025.4025.3	controllerType=0 controllerNumber=1 scan=4025	11.5148
10	1	R.NTEGSFQC[+57.021]VC[+57.021]DQGYR.A	1137		C[+57]*2	910.864	2	1820.72	1820.73	0	-6.4	Specific	630.82	630.82	630.82	10.03	223	>sp|Q14766|LTBP1_HUMAN Latent-transforming growth factor beta-binding protein 1	1	DW102820_2.3961.3961.2	controllerType=0 controllerNumber=1 scan=3961	11.3886
10	1	R.NTEGSFQC[+57.021]VC[+57.021]DQGYR.A	1137		C[+57]*2	910.864	2	1820.72	1820.73	0	-6.1	Specific	632.3	632.3	632.3	10.03	223	>sp|Q14766|LTBP1_HUMAN Latent-transforming growth factor beta-binding protein 1	1	DW102820_2.4024.4024.2	controllerType=0 controllerNumber=1 scan=4024	11.5137
10	1	R.N[+15.995]TEGSFQC[+57.021]VC[+57.021]DQGYR.A	1137		C[+57]*2, N[+16]	612.909	3	1836.71	1836.73	0	-8.3	Specific	552.01	530.89	441.01	8.51	223	>sp|Q14766|LTBP1_HUMAN Latent-transforming growth factor beta-binding protein 1	1	DW102820_2.3786.3786.3	controllerType=0 controllerNumber=1 scan=3786	11.0428
10	1	R.NTEGS[+162.053]FQC[+57.021]VC[+57.021]DQGYR.A	1137	Hex(1)	C[+57]*2, S[+162]	991.892	2	1982.78	1982.79	0	-4.7	Specific	525.23	525.23	34.83	8.23	223	>sp|Q14766|LTBP1_HUMAN Latent-transforming growth factor beta-binding protein 1	1	DW102820_2.3878.3878.2	controllerType=0 controllerNumber=1 scan=3878	11.2241
10	1	R.NTEGS[+162.053]FQC[+57.021]VC[+57.021]DQGYR.A	1137	Hex(1)	C[+57]*2, S[+162]	661.596	3	1982.77	1982.79	0	-6.8	Specific	542.2	542.2	28.77	8.51	223	>sp|Q14766|LTBP1_HUMAN Latent-transforming growth factor beta-binding protein 1	1	DW102820_2.3808.3808.3	controllerType=0 controllerNumber=1 scan=3808	11.0874
10	1	R.NTEGS[+162.053]FQC[+57.021]VC[+57.021]DQGYR.A	1137	Hex(1)	C[+57]*2, S[+162]	661.596	3	1982.77	1982.79	0	-6.8	Specific	563.04	563.04	28.18	9.31	223	>sp|Q14766|LTBP1_HUMAN Latent-transforming growth factor beta-binding protein 1	1	DW102820_2.3740.3740.3	controllerType=0 controllerNumber=1 scan=3740	10.9557
10	1	R.NTEGS[+162.053]FQC[+57.021]VC[+57.021]DQGYR.A	1137	Hex(1)	C[+57]*2, S[+162]	991.889	2	1982.77	1982.79	0	-7.3	Specific	583.38	583.38	45.29	9.03	223	>sp|Q14766|LTBP1_HUMAN Latent-transforming growth factor beta-binding protein 1	1	DW102820_2.3746.3746.2	controllerType=0 controllerNumber=1 scan=3746	10.9668
10	1	R.NTEGS[+162.053]FQC[+57.021]VC[+57.021]DQGYR.A	1137	Hex(1)	C[+57]*2, S[+162]	991.89	2	1982.77	1982.79	0	-6.6	Specific	593.9	593.9	43.13	9.03	223	>sp|Q14766|LTBP1_HUMAN Latent-transforming growth factor beta-binding protein 1	1	DW102820_2.3807.3807.2	controllerType=0 controllerNumber=1 scan=3807	11.0862
10	1	R.N[+15.995]TEGS[+162.053]FQC[+57.021]VC[+57.021]DQGYR.A	1137	Hex(1)	C[+57]*2, N[+16], S[+162]	999.887	2	1998.77	1998.78	0	-6.5	Specific	629.99	629.99	39.34	10.03	223	>sp|Q14766|LTBP1_HUMAN Latent-transforming growth factor beta-binding protein 1	1	DW102820_2.3767.3767.2	controllerType=0 controllerNumber=1 scan=3767	11.0047
12	1	E.GSFHC[+57.021]VC[+57.021]QQGFSISADGR.T	1223		C[+57]*2	671.625	3	2012.86	2012.87	0	-4	Specific	636.52	636.52	636.52	9.29	223	>sp|Q14766|LTBP1_HUMAN Latent-transforming growth factor beta-binding protein 1	1	DW102820_2.4272.4272.3	controllerType=0 controllerNumber=1 scan=4272	11.9955
12	1	E.GSFHC[+57.021]VC[+57.021]QQGFS[+162.053]ISADGR.T	1223	Hex(1)	C[+57]*2, S[+162]	725.641	3	2174.91	2174.92	0	-7.2	Specific	661.94	661.94	0	10.29	223	>sp|Q14766|LTBP1_HUMAN Latent-transforming growth factor beta-binding protein 1	1	DW102820_2.4326.4326.3	controllerType=0 controllerNumber=1 scan=4326	12.103
12	1	E.GSFHC[+57.021]VC[+57.021]QQGFSIS[+162.053]ADGR.T	1223	Hex(1)	C[+57]*2, S[+162]	725.641	3	2174.91	2174.92	0	-7.2	Specific	685.86	685.86	0	10.29	223	>sp|Q14766|LTBP1_HUMAN Latent-transforming growth factor beta-binding protein 1	1	DW102820_2.4211.4211.3	controllerType=0 controllerNumber=1 scan=4211	11.874
12	1	E.GSFHC[+57.021]VC[+57.021]QQGFSIS[+162.053]ADGR.T	1223	Hex(1)	C[+57]*2, S[+162]	725.641	3	2174.91	2174.92	0	-6.6	Specific	698.73	698.73	0	10.29	223	>sp|Q14766|LTBP1_HUMAN Latent-transforming growth factor beta-binding protein 1	1	DW102820_2.4156.4156.3	controllerType=0 controllerNumber=1 scan=4156	11.7679
12	1	E.GSFHC[+57.021]VC[+57.021]QQGFS[+162.053]ISADGR.T	1223	Hex(1)	C[+57]*2, S[+162]	725.641	3	2174.91	2174.92	0	-6.2	Specific	699.6	699.6	0	10.29	223	>sp|Q14766|LTBP1_HUMAN Latent-transforming growth factor beta-binding protein 1	1	DW102820_2.4266.4266.3	controllerType=0 controllerNumber=1 scan=4266	11.9848
12	1	E.GSFHC[+57.021]VC[+57.021]QQGFS[+162.053]ISADGR.T	1223	Hex(1)	C[+57]*2, S[+162]	725.641	3	2174.91	2174.92	0	-6.1	Specific	721.97	721.97	0	11.29	223	>sp|Q14766|LTBP1_HUMAN Latent-transforming growth factor beta-binding protein 1	1	DW102820_2.4098.4098.3	controllerType=0 controllerNumber=1 scan=4098	11.6506
12	1	E.GSFHC[+57.021]VC[+57.021]QQGFSIS[+162.053]ADGR.T	1223	Hex(1)	C[+57]*2, S[+162]	1087.96	2	2174.91	2174.92	0	-6	Specific	825.35	825.35	0	13.32	223	>sp|Q14766|LTBP1_HUMAN Latent-transforming growth factor beta-binding protein 1	1	DW102820_2.4116.4116.2	controllerType=0 controllerNumber=1 scan=4116	11.6862
13	1	D.SHGFC[+57.021]DNTAGS[+162.053]FR.C	1256	Hex(1)	C[+57], S[+162]	539.888	3	1617.65	1617.66	0	-7	Specific	596.93	588.75	41.5	8.2	223	>sp|Q14766|LTBP1_HUMAN Latent-transforming growth factor beta-binding protein 1	1	DW102820_2.3004.3004.3	controllerType=0 controllerNumber=1 scan=3004	9.4777
14	1	E.GSFLC[+57.021]VC[+57.021]ADENQE.Y	1307		C[+57]*2	764.801	2	1528.59	1528.6	0	-6.4	Specific	156.33	61.43	61.43	2.31	223	>sp|Q14766|LTBP1_HUMAN Latent-transforming growth factor beta-binding protein 1	1	DW102820_2.5884.5884.2	controllerType=0 controllerNumber=1 scan=5884	15.3351
14	1	E.GSFLC[+57.021]VC[+57.021]ADENQE.Y	1307		C[+57]*2	764.801	2	1528.59	1528.6	0	-6.5	Specific	161.37	57.65	57.65	2.31	223	>sp|Q14766|LTBP1_HUMAN Latent-transforming growth factor beta-binding protein 1	1	DW102820_2.5945.5945.2	controllerType=0 controllerNumber=1 scan=5945	15.4701
14	1	E.GSFLC[+57.021]VC[+57.021]ADENQE.Y	1307		C[+57]*2	764.801	2	1528.59	1528.6	0	-6.2	Specific	242.6	9.07	9.07	2.76	223	>sp|Q14766|LTBP1_HUMAN Latent-transforming growth factor beta-binding protein 1	1	DW102820_2.5775.5775.2	controllerType=0 controllerNumber=1 scan=5775	15.0912
14	1	E.GSFLC[+57.021]VC[+57.021]ADENQE.Y	1307		C[+57]*2	764.801	2	1528.59	1528.6	0	-6.5	Specific	249.87	67.65	67.65	3.14	223	>sp|Q14766|LTBP1_HUMAN Latent-transforming growth factor beta-binding protein 1	1	DW102820_2.5721.5721.2	controllerType=0 controllerNumber=1 scan=5721	14.9728
14	1	E.GSFLC[+57.021]VC[+57.021]ADENQE.Y	1307		C[+57]*2	764.801	2	1528.59	1528.6	0	-6.4	Specific	258.24	98.6	98.6	3.43	223	>sp|Q14766|LTBP1_HUMAN Latent-transforming growth factor beta-binding protein 1	1	DW102820_2.5829.5829.2	controllerType=0 controllerNumber=1 scan=5829	15.2143
14	1	E.GSFLC[+57.021]VC[+57.021]ADENQE.Y	1307		C[+57]*2	764.801	2	1528.6	1528.6	0	-5.7	Specific	263.89	38.04	38.04	3.2	223	>sp|Q14766|LTBP1_HUMAN Latent-transforming growth factor beta-binding protein 1	1	DW102820_2.5608.5608.2	controllerType=0 controllerNumber=1 scan=5608	14.7308
14	1	E.GSFLC[+57.021]VC[+57.021]ADENQE.Y	1307		C[+57]*2	764.801	2	1528.59	1528.6	0	-6.6	Specific	266.37	50.94	50.94	3	223	>sp|Q14766|LTBP1_HUMAN Latent-transforming growth factor beta-binding protein 1	1	DW102820_2.5664.5664.2	controllerType=0 controllerNumber=1 scan=5664	14.8516
14	1	E.GSFLC[+57.021]VC[+57.021]ADENQE.Y	1307		C[+57]*2	764.801	2	1528.6	1528.6	0	-5.7	Specific	305.88	46.68	46.68	3.19	223	>sp|Q14766|LTBP1_HUMAN Latent-transforming growth factor beta-binding protein 1	1	DW102820_2.5550.5550.2	controllerType=0 controllerNumber=1 scan=5550	14.6053
16	1	E.GSYNC[+57.021]FC[+57.021]THPMVLDASEK.R	1487		C[+57]*2	705.965	3	2115.88	2115.89	0	-6.1	Specific	603.72	603.72	603.72	10.08	223	>sp|Q14766|LTBP1_HUMAN Latent-transforming growth factor beta-binding protein 1	1	DW102820_2.4638.4638.3	controllerType=0 controllerNumber=1 scan=4638	12.7026
16	1	E.GSYNC[+57.021]FC[+57.021]T[+162.053]HPMVLDASEK.R	1487	Hex(1)	C[+57]*2, T[+162]	1139.47	2	2277.93	2277.95	0	-5.1	Specific	626.17	626.17	2.4	10.11	223	>sp|Q14766|LTBP1_HUMAN Latent-transforming growth factor beta-binding protein 1	1	DW102820_2.4549.4549.2	controllerType=0 controllerNumber=1 scan=4549	12.5243
16	1	E.GSYNC[+57.021]FC[+57.021]T[+162.053]HPMVLDASEK.R	1487	Hex(1)	C[+57]*2, T[+162]	759.983	3	2277.93	2277.95	0	-5.6	Specific	643.76	643.76	2.4	10.08	223	>sp|Q14766|LTBP1_HUMAN Latent-transforming growth factor beta-binding protein 1	1	DW102820_2.4521.4521.3	controllerType=0 controllerNumber=1 scan=4521	12.4734
16	1	E.GSYNC[+57.021]FC[+57.021]T[+162.053]HPMVLDASEK.R	1487	Hex(1)	C[+57]*2, T[+162]	759.982	3	2277.93	2277.95	0	-6.5	Specific	666.6	666.6	2.4	11.08	223	>sp|Q14766|LTBP1_HUMAN Latent-transforming growth factor beta-binding protein 1	1	DW102820_2.4585.4585.3	controllerType=0 controllerNumber=1 scan=4585	12.6004
Other Peptides
	1	K.QQLQGVNVC[+57.021]GGR.C	161		C[+57]	658.327	2	1315.65	1315.65	0	-4.9	Specific	570.24	517.82	517.82	8.36	223	>sp|Q14766|LTBP1_HUMAN Latent-transforming growth factor beta-binding protein 1	1	DW102820_2.3341.3341.2	controllerType=0 controllerNumber=1 scan=3341	10.1613
	2	E.T[+511.190]NVC[+57.021]QGDIC[+57.021]S[+511.190]SPD[+15.995]QC[+57.021]E.D	237	HexNAc(1)Hex(1)Fuc(1),HexNAc(1)Hex(1)Fuc(1)	C[+57]*3, D[+16], S[+511], T[+511]	1454.54	2	2908.06	2908.08	0	-5.3	Specific	49.83	13.24	4.4	1.74	4	>Reverse >sp|Q14766|LTBP1_HUMAN Latent-transforming growth factor beta-binding protein 1	2	DW102820_2.5911.5911.2	controllerType=0 controllerNumber=1 scan=5911	15.3952
	1	D.QVAAPFQLSNHTGR.I	338			763.391	2	1525.77	1525.79	0	-8	Specific	164.61	164.61	164.61	2.31	223	>sp|Q14766|LTBP1_HUMAN Latent-transforming growth factor beta-binding protein 1	1	DW102820_2.3900.3900.2	controllerType=0 controllerNumber=1 scan=3900	11.2699
	1	R.IKVVFTPSIC[+57.021]K.V	352		C[+57]	431.25	3	1291.74	1291.74	0	-6.7	Specific	171.64	171.64	171.64	2.18	223	>sp|Q14766|LTBP1_HUMAN Latent-transforming growth factor beta-binding protein 1	1	DW102820_2.4398.4398.3	controllerType=0 controllerNumber=1 scan=4398	12.2441
	1	R.IKVVFTPSIC[+57.021]K.V	352		C[+57]	431.25	3	1291.73	1291.74	0	-7.4	Specific	225.82	225.82	225.82	2.16	223	>sp|Q14766|LTBP1_HUMAN Latent-transforming growth factor beta-binding protein 1	1	DW102820_2.4537.4537.3	controllerType=0 controllerNumber=1 scan=4537	12.5017
	1	R.IKVVFTPSIC[+57.021]K.V	352		C[+57]	431.25	3	1291.74	1291.74	0	-7.1	Specific	238.53	238.53	238.53	2.37	223	>sp|Q14766|LTBP1_HUMAN Latent-transforming growth factor beta-binding protein 1	1	DW102820_2.4467.4467.3	controllerType=0 controllerNumber=1 scan=4467	12.368
	1	R.IKVVFTPSIC[+57.021]K.V	352		C[+57]	431.25	3	1291.73	1291.74	0	-7.3	Specific	239.96	239.96	239.96	2.37	223	>sp|Q14766|LTBP1_HUMAN Latent-transforming growth factor beta-binding protein 1	1	DW102820_2.4334.4334.3	controllerType=0 controllerNumber=1 scan=4334	12.1198
	1	R.IKVVFTPSIC[+57.021]K.V	352		C[+57]	646.372	2	1291.74	1291.74	0	-6.5	Specific	414.19	414.19	414.19	6.65	223	>sp|Q14766|LTBP1_HUMAN Latent-transforming growth factor beta-binding protein 1	1	DW102820_2.4410.4410.2	controllerType=0 controllerNumber=1 scan=4410	12.2671
	1	R.IKVVFTPSIC[+57.021]K.V	352		C[+57]	646.372	2	1291.74	1291.74	0	-6.1	Specific	539.67	539.67	539.67	7.08	223	>sp|Q14766|LTBP1_HUMAN Latent-transforming growth factor beta-binding protein 1	1	DW102820_2.4350.4350.2	controllerType=0 controllerNumber=1 scan=4350	12.1459
	1	R.IKVVFTPS[+365.132]IC[+57.021]K.V	352	HexNAc(1)Hex(1)	C[+57], S[+365]	552.96	3	1656.86	1656.88	0	-7.4	Specific	508.91	508.91	16.4	6.87	223	>sp|Q14766|LTBP1_HUMAN Latent-transforming growth factor beta-binding protein 1	1	DW102820_2.4033.4033.3	controllerType=0 controllerNumber=1 scan=4033	11.5281
	1	K.VVFTPSIC[+57.021]K.V	354		C[+57]	525.783	2	1050.56	1050.57	0	-6.9	Specific	332.84	229.96	229.96	2.4	223	>sp|Q14766|LTBP1_HUMAN Latent-transforming growth factor beta-binding protein 1	1	DW102820_2.4635.4635.2	controllerType=0 controllerNumber=1 scan=4635	12.6961
	1	K.VVFTPSIC[+57.021]K.V	354		C[+57]	525.782	2	1050.56	1050.57	0	-7.4	Specific	339.76	238.15	238.15	2.4	223	>sp|Q14766|LTBP1_HUMAN Latent-transforming growth factor beta-binding protein 1	1	DW102820_2.4557.4557.2	controllerType=0 controllerNumber=1 scan=4557	12.5406
	1	K.VVFTPSIC[+57.021]K.V	354		C[+57]	525.783	2	1050.56	1050.57	0	-6.4	Specific	378.02	288.32	288.32	4.4	223	>sp|Q14766|LTBP1_HUMAN Latent-transforming growth factor beta-binding protein 1	1	DW102820_2.4365.4365.2	controllerType=0 controllerNumber=1 scan=4365	12.1779
	1	K.VVFTPSIC[+57.021]K.V	354		C[+57]	525.783	2	1050.56	1050.57	0	-6.8	Specific	390.56	301.14	301.14	4.4	223	>sp|Q14766|LTBP1_HUMAN Latent-transforming growth factor beta-binding protein 1	1	DW102820_2.4421.4421.2	controllerType=0 controllerNumber=1 scan=4421	12.2888
	1	K.VVFTPSIC[+57.021]K.V	354		C[+57]	525.783	2	1050.56	1050.57	0	-6.2	Specific	401.81	247.03	247.03	3.28	223	>sp|Q14766|LTBP1_HUMAN Latent-transforming growth factor beta-binding protein 1	1	DW102820_2.4301.4301.2	controllerType=0 controllerNumber=1 scan=4301	12.0577
	1	K.VVFTPSIC[+57.021]K.V	354		C[+57]	525.783	2	1050.56	1050.57	0	-6.6	Specific	403.87	287.77	287.77	3.64	223	>sp|Q14766|LTBP1_HUMAN Latent-transforming growth factor beta-binding protein 1	1	DW102820_2.4490.4490.2	controllerType=0 controllerNumber=1 scan=4490	12.4142
	1	K.GN[+2393.873]T[+264.085]TTLISEN[+0.984]GHAADTLTATNFR.V	377	HexNAc(7)Hex(6),Pent(2)	N[+1][+2394], T[+264]	1013.42	5	5063.09	5064.11	-1	-3.1	Specific	330.1	330.1	1.59	3.35	223	>sp|Q14766|LTBP1_HUMAN Latent-transforming growth factor beta-binding protein 1	1	DW102820_2.4340.4340.5	controllerType=0 controllerNumber=1 scan=4340	12.1297
	1	K.GN[+2393.873]T[+426.137]TTLISEN[+0.984]GHAADTLTATNFR.V	377	HexNAc(7)Hex(6),Hex(1)Pent(2)	N[+1][+2394], T[+426]	1045.83	5	5225.14	5226.16	-1	-3.7	Specific	358.79	358.79	0	3.35	223	>sp|Q14766|LTBP1_HUMAN Latent-transforming growth factor beta-binding protein 1	1	DW102820_2.4341.4341.5	controllerType=0 controllerNumber=1 scan=4341	12.1314
	1	K.GN[+2393.873]T[+426.137]TTLISEN[+0.984]GHAADTLTATNFR.V	377	HexNAc(7)Hex(6),Hex(1)Pent(2)	N[+1][+2394], T[+426]	1307.04	4	5225.15	5226.16	-1	-2	Specific	372.72	372.72	0	6.15	223	>sp|Q14766|LTBP1_HUMAN Latent-transforming growth factor beta-binding protein 1	1	DW102820_2.4294.4294.4	controllerType=0 controllerNumber=1 scan=4294	12.0425
	1	E.NGHAADTLTATNFR.V	386			496.908	3	1488.71	1488.72	0	-6.6	Specific	326.79	326.79	326.79	4.02	223	>sp|Q14766|LTBP1_HUMAN Latent-transforming growth factor beta-binding protein 1	1	DW102820_2.3435.3435.3	controllerType=0 controllerNumber=1 scan=3435	10.3476
	1	E.NGHAADTLTATNFR.V	386			496.908	3	1488.71	1488.72	0	-7.3	Specific	468.68	468.68	468.68	7.11	223	>sp|Q14766|LTBP1_HUMAN Latent-transforming growth factor beta-binding protein 1	1	DW102820_2.3371.3371.3	controllerType=0 controllerNumber=1 scan=3371	10.2228
	1	E.NGHAADTLTATNFR.V	386			744.858	2	1488.71	1488.72	0	-7.3	Specific	627.63	627.63	627.63	9.27	223	>sp|Q14766|LTBP1_HUMAN Latent-transforming growth factor beta-binding protein 1	1	DW102820_2.3381.3381.2	controllerType=0 controllerNumber=1 scan=3381	10.2414
	1	E.N[+0.984]GHAADTLTATNFR.V	386		N[+1]	497.236	3	1489.69	1489.7	0	-6	Specific	398.66	398.66	398.66	5.61	223	>sp|Q14766|LTBP1_HUMAN Latent-transforming growth factor beta-binding protein 1	1	DW102820_2.3830.3830.3	controllerType=0 controllerNumber=1 scan=3830	11.1287
	1	D.TLTATNFR.V	392			462.247	2	923.486	923.495	0	-9.3	Specific	184.87	184.87	184.87	1.61	223	>sp|Q14766|LTBP1_HUMAN Latent-transforming growth factor beta-binding protein 1	1	DW102820_2.3429.3429.2	controllerType=0 controllerNumber=1 scan=3429	10.333
	2	R.S[+132.042]RC[+57.021]QGTMPSYEQNE.D	393	Pent(1)	C[+57], S[+132]	909.86	2	1818.71	1818.73	0	-7.9	Specific	69.89	36.08	36.08	1.59	4	>Reverse >sp|Q14766|LTBP1_HUMAN Latent-transforming growth factor beta-binding protein 1	2	DW102820_2.4581.4581.2	controllerType=0 controllerNumber=1 scan=4581	12.5899
	2	R.S[+132.042]RC[+57.021]QGTMPSYEQNE.D	393	Pent(1)	C[+57], S[+132]	909.861	2	1818.71	1818.73	0	-6.6	Specific	73.2	73.2	68.8	1.65	4	>Reverse >sp|Q14766|LTBP1_HUMAN Latent-transforming growth factor beta-binding protein 1	2	DW102820_2.4453.4453.2	controllerType=0 controllerNumber=1 scan=4453	12.3433
	1	R.VVIC[+57.021]HLPC[+57.021]MNGGQC[+57.021]SSR.D	400		C[+57]*3	494.472	4	1974.87	1974.88	0	-5.7	Specific	165.11	165.11	165.11	2.55	223	>sp|Q14766|LTBP1_HUMAN Latent-transforming growth factor beta-binding protein 1	1	DW102820_2.3974.3974.3	controllerType=0 controllerNumber=1 scan=3974	11.4143
	1	R.VVIC[+57.021]HLPC[+57.021]MNGGQC[+57.021]SSR.D	400		C[+57]*3	658.954	3	1974.85	1974.88	0	-14.3	Specific	451.77	451.77	451.77	7.29	223	>sp|Q14766|LTBP1_HUMAN Latent-transforming growth factor beta-binding protein 1	1	DW102820_2.4096.4096.3	controllerType=0 controllerNumber=1 scan=4096	11.6472
	1	R.VVIC[+57.021]HLPC[+57.021]MNGGQC[+57.021]SSR.D	400		C[+57]*3	658.96	3	1974.86	1974.88	0	-6.2	Specific	516.9	516.9	516.9	7.44	223	>sp|Q14766|LTBP1_HUMAN Latent-transforming growth factor beta-binding protein 1	1	DW102820_2.4013.4013.3	controllerType=0 controllerNumber=1 scan=4013	11.4909
	1	R.VVIC[+57.021]HLPC[+57.021]MNGGQC[+57.021]SSR.D	400		C[+57]*3	658.96	3	1974.86	1974.88	0	-6.2	Specific	545.45	545.45	545.45	7.63	223	>sp|Q14766|LTBP1_HUMAN Latent-transforming growth factor beta-binding protein 1	1	DW102820_2.3898.3898.3	controllerType=0 controllerNumber=1 scan=3898	11.2655
	1	R.VVIC[+57.021]HLPC[+57.021]MNGGQC[+57.021]SSR.D	400		C[+57]*3	658.96	3	1974.86	1974.88	0	-6.3	Specific	574.11	574.11	574.11	8.43	223	>sp|Q14766|LTBP1_HUMAN Latent-transforming growth factor beta-binding protein 1	1	DW102820_2.3958.3958.3	controllerType=0 controllerNumber=1 scan=3958	11.3848
	1	R.VVIC[+57.021]HLPC[+57.021]MNGGQC[+57.021]SSR.D	400		C[+57]*3	987.936	2	1974.86	1974.88	0	-6.1	Specific	576.49	576.49	576.49	8.46	223	>sp|Q14766|LTBP1_HUMAN Latent-transforming growth factor beta-binding protein 1	1	DW102820_2.3954.3954.2	controllerType=0 controllerNumber=1 scan=3954	11.3743
	1	R.VVIC[+57.021]HLPC[+57.021]MNGGQC[+57.021]SSR.D	400		C[+57]*3	987.936	2	1974.86	1974.88	0	-6.4	Specific	578.45	578.45	578.45	8.46	223	>sp|Q14766|LTBP1_HUMAN Latent-transforming growth factor beta-binding protein 1	1	DW102820_2.4014.4014.2	controllerType=0 controllerNumber=1 scan=4014	11.4931
	1	R.VVIC[+57.021]HLPC[+57.021]MN[+0.984]GGQC[+57.021]SSR.D	400		C[+57]*3, N[+1]	494.718	4	1975.85	1975.86	0	-5.9	Specific	232.42	232.42	232.42	3.17	223	>sp|Q14766|LTBP1_HUMAN Latent-transforming growth factor beta-binding protein 1	1	DW102820_2.4262.4262.4	controllerType=0 controllerNumber=1 scan=4262	11.9742
	1	R.VVIC[+57.021]HLPC[+57.021]MN[+0.984]GGQC[+57.021]SSR.D	400		C[+57]*3, N[+1]	659.288	3	1975.85	1975.86	0	-5.4	Specific	325.33	325.33	325.33	4.38	223	>sp|Q14766|LTBP1_HUMAN Latent-transforming growth factor beta-binding protein 1	1	DW102820_2.4531.4531.4	controllerType=0 controllerNumber=1 scan=4531	12.4921
	1	R.VVIC[+57.021]HLPC[+57.021]MN[+0.984]GGQC[+57.021]SSR.D	400		C[+57]*3, N[+1]	659.287	3	1975.85	1975.86	0	-7.1	Specific	360.39	360.39	360.39	5.77	223	>sp|Q14766|LTBP1_HUMAN Latent-transforming growth factor beta-binding protein 1	1	DW102820_2.4473.4473.4	controllerType=0 controllerNumber=1 scan=4473	12.3809
	1	R.VVIC[+57.021]HLPC[+57.021]M[+15.995]NGGQC[+57.021]SSR.D	400		C[+57]*3, M[+16]	664.288	3	1990.85	1990.87	0	-10.8	Specific	396.98	396.98	22.6	6.94	223	>sp|Q14766|LTBP1_HUMAN Latent-transforming growth factor beta-binding protein 1	1	DW102820_2.3940.3940.3	controllerType=0 controllerNumber=1 scan=3940	11.3469
	1	R.VVIC[+57.021]HLPC[+57.021]M[+15.995]NGGQC[+57.021]SSR.D	400		C[+57]*3, M[+16]	664.291	3	1990.86	1990.87	0	-7.2	Specific	471.17	471.17	27.44	7.29	223	>sp|Q14766|LTBP1_HUMAN Latent-transforming growth factor beta-binding protein 1	1	DW102820_2.3845.3845.3	controllerType=0 controllerNumber=1 scan=3845	11.1561
	1	R.VVIC[+57.021]HLPC[+57.021]MN[+0.984]GGQC[+57.021]SSR.D	400		C[+57]*3, N[+1]	659.287	3	1975.85	1975.86	0	-7	Specific	486.96	486.96	486.96	7.44	223	>sp|Q14766|LTBP1_HUMAN Latent-transforming growth factor beta-binding protein 1	1	DW102820_2.4344.4344.3	controllerType=0 controllerNumber=1 scan=4344	12.1388
	1	R.VVIC[+57.021]HLPC[+57.021]MN[+0.984]GGQC[+57.021]SSR.D	400		C[+57]*3, N[+1]	659.288	3	1975.85	1975.86	0	-4.9	Specific	494.71	494.71	494.71	7.44	223	>sp|Q14766|LTBP1_HUMAN Latent-transforming growth factor beta-binding protein 1	1	DW102820_2.4417.4417.3	controllerType=0 controllerNumber=1 scan=4417	12.2792
[truncated: 580 more rows]
