# Supplementary material for: POGLUT2 and POGLUT3 O-glucosylate multiple EGF repeats in fibrillin-1, -2, and LTBP1 and promote secretion of fibrillin-1
Source: J Biol Chem. 2021 Aug 17;297(3):101055. doi: 10.1016/j.jbc.2021.101055 (PMC8405936; doi:10.1016/j.jbc.2021.101055)
Supplement: Supplemental Table S18 [file mmc16.xlsx]

## Sheet: Sheet1
Table S18: Trypsin digestion of recombinant human LTBP1 expressed in POGLUT2/3 double knockout HEK293T cells.
Each tab is a biological replicate.

## Sheet: DW_091620_1
Query #:z	Protein Rank	Peptide < ProteinMetrics Confidential >	Starting position	Glycans NHFAGNa	Modification Type(s)	Observed m/z	z	Observed (M+H)	Calc. mass (M+H)	Off-by-x error	Mass error (ppm)	Cleavage	Score	Delta	Delta Mod	|Log Prob|	# of unique peptides	Protein Name	Protein DB number	Comment	Scan #	Scan Time
06500:3	1	R.GWNGQC[+57.021]LDVDEC[+57.021]LEPNVC[+57.021]ANGDC[+57.021]SNLEGSYMC[+57.021]SC[+57.021]HK.G	1031		C[+57]*6	1412.54	3	4235.6	4235.64	0	-8	Specific	419.5	419.5	3.92	7.14	118	>sp|Q14766|LTBP1_HUMAN Latent-transforming growth factor beta-binding protein 1	1	DW091620_1.6103.6103.3	controllerType=0 controllerNumber=1 scan=6103	16.593
06491:4	1	R.GWNGQC[+57.021]LDVDEC[+57.021]LEPNVC[+57.021]ANGDC[+57.021]SNLEGSYMC[+57.021]SC[+57.021]HK.G	1031		C[+57]*6	1059.91	4	4236.61	4235.64	1	-7.2	Specific	811.29	811.29	30.9	12.81	118	>sp|Q14766|LTBP1_HUMAN Latent-transforming growth factor beta-binding protein 1	1	DW091620_1.6094.6094.4	controllerType=0 controllerNumber=1 scan=6094	16.5716
01845:2	1	K.C[+57.021]INTDGSYK.C	1681		C[+57]	529.232	2	1057.46	1057.46	0	-5.1	Specific	248.72	248.72	248.72	5.28	118	>sp|Q14766|LTBP1_HUMAN Latent-transforming growth factor beta-binding protein 1	1	DW091620_1.2346.2346.2	controllerType=0 controllerNumber=1 scan=2346	7.8264
01729:2	1	K.C[+57.021]INTDGSYK.C	1681		C[+57]	529.23	2	1057.45	1057.46	0	-8.6	Specific	338.5	338.5	338.5	4.18	118	>sp|Q14766|LTBP1_HUMAN Latent-transforming growth factor beta-binding protein 1	1	DW091620_1.2241.2241.2	controllerType=0 controllerNumber=1 scan=2241	7.5779
01783:2	1	K.C[+57.021]INTDGSYK.C	1681		C[+57]	529.231	2	1057.46	1057.46	0	-6.3	Specific	445.83	363.39	363.39	6.06	118	>sp|Q14766|LTBP1_HUMAN Latent-transforming growth factor beta-binding protein 1	1	DW091620_1.2291.2291.2	controllerType=0 controllerNumber=1 scan=2291	7.6972
01767:2	1	K.C[+57.021]IN[+15.995]TDGSYK.C	1681		C[+57], N[+16]	537.228	2	1073.45	1073.46	0	-7.2	Specific	324.58	324.58	80.8	5.05	118	>sp|Q14766|LTBP1_HUMAN Latent-transforming growth factor beta-binding protein 1	1	DW091620_1.2275.2275.2	controllerType=0 controllerNumber=1 scan=2275	7.658
01821:2	1	K.C[+57.021]IN[+15.995]TDGSYK.C	1681		C[+57], N[+16]	537.227	2	1073.45	1073.46	0	-8.5	Specific	327.09	327.09	49.72	3.92	118	>sp|Q14766|LTBP1_HUMAN Latent-transforming growth factor beta-binding protein 1	1	DW091620_1.2326.2326.2	controllerType=0 controllerNumber=1 scan=2326	7.7792
Other Peptides
08065:2	1	R.RT[+324.106]SK.P	86	Hex(2)	T[+324]	408.201	2	815.395	815.399	0	-5.5	Specific	103.08	103.08	2	2.14	118	>sp|Q14766|LTBP1_HUMAN Latent-transforming growth factor beta-binding protein 1	1	DW091620_1.7450.7450.2	controllerType=0 controllerNumber=1 scan=7450	19.8104
08026:2	1	R.RT[+324.106]SK.P	86	Hex(2)	T[+324]	408.201	2	815.394	815.399	0	-6.3	Specific	107.44	107.44	2	1.76	118	>sp|Q14766|LTBP1_HUMAN Latent-transforming growth factor beta-binding protein 1	1	DW091620_1.7406.7406.2	controllerType=0 controllerNumber=1 scan=7406	19.6925
08010:2	1	R.RT[+324.106]SK.P	86	Hex(2)	T[+324]	408.201	2	815.395	815.399	0	-4.8	Specific	107.98	107.98	2	2.14	118	>sp|Q14766|LTBP1_HUMAN Latent-transforming growth factor beta-binding protein 1	1	DW091620_1.7378.7378.2	controllerType=0 controllerNumber=1 scan=7378	19.5887
02516:2	1	K.ADT[+146.058]LPR.V	257	Fuc(1)	T[+146]	409.709	2	818.412	818.425	0	-16.9	Specific	39.2	39.2	39.2	1.69	118	>sp|Q14766|LTBP1_HUMAN Latent-transforming growth factor beta-binding protein 1	1	DW091620_1.2903.2903.2	controllerType=0 controllerNumber=1 scan=2903	9.1349
04683:3	1	R.IKVVFTPSIC[+57.021]K.V	352		C[+57]	431.25	3	1291.74	1291.74	0	-6.7	Specific	107.71	107.71	107.71	2.61	118	>sp|Q14766|LTBP1_HUMAN Latent-transforming growth factor beta-binding protein 1	1	DW091620_1.4643.4643.3	controllerType=0 controllerNumber=1 scan=4643	13.1843
04550:3	1	R.IKVVFTPSIC[+57.021]K.V	352		C[+57]	431.25	3	1291.74	1291.74	0	-6.4	Specific	319.54	319.54	319.54	4.35	118	>sp|Q14766|LTBP1_HUMAN Latent-transforming growth factor beta-binding protein 1	1	DW091620_1.4535.4535.3	controllerType=0 controllerNumber=1 scan=4535	12.9325
04602:3	1	R.IKVVFTPSIC[+57.021]K.V	352		C[+57]	431.251	3	1291.74	1291.74	0	-5.3	Specific	326.73	326.73	326.73	5.04	118	>sp|Q14766|LTBP1_HUMAN Latent-transforming growth factor beta-binding protein 1	1	DW091620_1.4581.4581.3	controllerType=0 controllerNumber=1 scan=4581	13.0422
04570:2	1	R.IKVVFTPSIC[+57.021]K.V	352		C[+57]	646.373	2	1291.74	1291.74	0	-4.9	Specific	434.94	434.94	434.94	7.34	118	>sp|Q14766|LTBP1_HUMAN Latent-transforming growth factor beta-binding protein 1	1	DW091620_1.4552.4552.2	controllerType=0 controllerNumber=1 scan=4552	12.9733
04631:2	1	K.VVFTPSIC[+57.021]K.V	354		C[+57]	525.783	2	1050.56	1050.57	0	-5.8	Specific	216.77	216.77	216.77	4.2	118	>sp|Q14766|LTBP1_HUMAN Latent-transforming growth factor beta-binding protein 1	1	DW091620_1.4603.4603.3	controllerType=0 controllerNumber=1 scan=4603	13.0931
04701:2	1	K.VVFTPSIC[+57.021]K.V	354		C[+57]	525.785	2	1050.56	1050.57	0	-1.6	Specific	227.04	227.04	227.04	3.58	118	>sp|Q14766|LTBP1_HUMAN Latent-transforming growth factor beta-binding protein 1	1	DW091620_1.4658.4658.3	controllerType=0 controllerNumber=1 scan=4658	13.2207
04567:2	1	K.VVFTPSIC[+57.021]K.V	354		C[+57]	525.784	2	1050.56	1050.57	0	-4.6	Specific	278.33	263.86	263.86	5.35	118	>sp|Q14766|LTBP1_HUMAN Latent-transforming growth factor beta-binding protein 1	1	DW091620_1.4550.4550.3	controllerType=0 controllerNumber=1 scan=4550	12.9689
04499:2	1	K.VVFTPSIC[+57.021]K.V	354		C[+57]	525.784	2	1050.56	1050.57	0	-5.2	Specific	419.48	329.35	329.35	7.88	118	>sp|Q14766|LTBP1_HUMAN Latent-transforming growth factor beta-binding protein 1	1	DW091620_1.4493.4493.2	controllerType=0 controllerNumber=1 scan=4493	12.8359
04434:2	1	K.VVFTPSIC[+57.021]K.V	354		C[+57]	525.784	2	1050.56	1050.57	0	-5.2	Specific	428.61	397.69	397.69	9.29	118	>sp|Q14766|LTBP1_HUMAN Latent-transforming growth factor beta-binding protein 1	1	DW091620_1.4444.4444.2	controllerType=0 controllerNumber=1 scan=4444	12.7204
04357:5	1	K.GSC[+57.021]QNSC[+57.021]EKGN[+1809.666]TTTLISENGHAADTLTATNFR.V	368	HexNAc(5)Hex(4)Fuc(1)	C[+57]*2, N[+1810]	1053.85	5	5265.2	5265.22	0	-3.2	Specific	185.37	185.37	48.45	3.02	118	>sp|Q14766|LTBP1_HUMAN Latent-transforming growth factor beta-binding protein 1	1	DW091620_1.4391.4391.5	controllerType=0 controllerNumber=1 scan=4391	12.5962
04358:4	1	K.GSC[+57.021]QNSC[+57.021]EKGN[+1809.666]TTTLISENGHAADTLTATNFR.V	368	HexNAc(5)Hex(4)Fuc(1)	C[+57]*2, N[+1810]	1317.05	4	5265.19	5265.22	0	-5.2	Specific	199.32	199.32	3.8	4.7	118	>sp|Q14766|LTBP1_HUMAN Latent-transforming growth factor beta-binding protein 1	1	DW091620_1.4392.4392.4	controllerType=0 controllerNumber=1 scan=4392	12.5984
04340:4	1	K.GSC[+57.021]QNSC[+57.021]EKGN[+1767.619]TTTLISENGHAADTLTATNFR.V	368	HexNAc(4)Hex(4)NeuGc(1)	C[+57]*2, N[+1768]	1306.8	4	5224.17	5223.17	1	-1.2	Specific	252.84	252.84	3.3	3.88	118	>sp|Q14766|LTBP1_HUMAN Latent-transforming growth factor beta-binding protein 1	1	DW091620_1.4377.4377.4	controllerType=0 controllerNumber=1 scan=4377	12.5639
05059:4	1	K.GN[+1767.619]TTTLISEN[+0.984]GHAADTLTATNFR.V	377	HexNAc(4)Hex(4)NeuGc(1)	N[+1][+1768]	1044.44	4	4174.76	4173.77	1	-4.9	Specific	314.93	314.93	11.68	5.89	118	>sp|Q14766|LTBP1_HUMAN Latent-transforming growth factor beta-binding protein 1	1	DW091620_1.4940.4940.4	controllerType=0 controllerNumber=1 scan=4940	13.8751
05085:4	1	K.GN[+1809.666]TTTLISEN[+0.984]GHAADTLTATNFR.V	377	HexNAc(5)Hex(4)Fuc(1)	N[+1][+1810]	1054.71	4	4215.8	4215.82	0	-4.6	Specific	349.4	349.4	47.52	6.62	118	>sp|Q14766|LTBP1_HUMAN Latent-transforming growth factor beta-binding protein 1	1	DW091620_1.4962.4962.4	controllerType=0 controllerNumber=1 scan=4962	13.923
04035:3	1	R.VVIC[+57.021]HLPC[+57.021]MNGGQC[+57.021]SSR.D	400		C[+57]*3	658.961	3	1974.87	1974.88	0	-3.6	Specific	394.6	394.6	394.6	8.94	118	>sp|Q14766|LTBP1_HUMAN Latent-transforming growth factor beta-binding protein 1	1	DW091620_1.4123.4123.3	controllerType=0 controllerNumber=1 scan=4123	11.9756
04097:3	1	R.VVIC[+57.021]HLPC[+57.021]MNGGQC[+57.021]SSR.D	400		C[+57]*3	658.961	3	1974.87	1974.88	0	-4.8	Specific	603.73	603.73	603.73	11.44	118	>sp|Q14766|LTBP1_HUMAN Latent-transforming growth factor beta-binding protein 1	1	DW091620_1.4175.4175.3	controllerType=0 controllerNumber=1 scan=4175	12.0965
04286:3	1	R.VVIC[+57.021]HLPC[+57.021]MN[+0.984]GGQC[+57.021]SSR.D	400		C[+57]*3, N[+1]	659.29	3	1975.86	1975.86	0	-2.6	Specific	285.01	285.01	285.01	4.61	118	>sp|Q14766|LTBP1_HUMAN Latent-transforming growth factor beta-binding protein 1	1	DW091620_1.4334.4334.3	controllerType=0 controllerNumber=1 scan=4334	12.463
03196:3	1	R.VVIC[+57.021]HLPC[+57.021]M[+15.995]NGGQC[+57.021]SSR.D	400		C[+57]*3, M[+16]	664.291	3	1990.86	1990.87	0	-6.6	Specific	286.67	286.67	28.31	6.33	118	>sp|Q14766|LTBP1_HUMAN Latent-transforming growth factor beta-binding protein 1	1	DW091620_1.3443.3443.3	controllerType=0 controllerNumber=1 scan=3443	10.3995
04354:3	1	R.VVIC[+57.021]HLPC[+57.021]MN[+0.984]GGQC[+57.021]SSR.D	400		C[+57]*3, N[+1]	659.288	3	1975.85	1975.86	0	-5	Specific	534.2	534.2	534.2	9.52	118	>sp|Q14766|LTBP1_HUMAN Latent-transforming growth factor beta-binding protein 1	1	DW091620_1.4389.4389.3	controllerType=0 controllerNumber=1 scan=4389	12.5919
03512:3	1	R.VVIC[+57.021]HLPC[+57.021]M[+15.995]N[+0.984]GGQC[+57.021]SSR.D	400		C[+57]*3, M[+16], N[+1]	664.62	3	1991.85	1991.86	0	-4.6	Specific	220.2	220.2	126.63	5.42	118	>sp|Q14766|LTBP1_HUMAN Latent-transforming growth factor beta-binding protein 1	1	DW091620_1.3699.3699.3	controllerType=0 controllerNumber=1 scan=3699	10.9969
02349:2	1	R.DKC[+57.021]QC[+57.021]PPNFTGK.L	417		C[+57]*2	726.319	2	1451.63	1451.64	0	-6.6	Specific	22.6	22.6	22.6	1.72	118	>sp|Q14766|LTBP1_HUMAN Latent-transforming growth factor beta-binding protein 1	1	DW091620_1.2764.2764.2	controllerType=0 controllerNumber=1 scan=2764	8.8127
02292:2	1	R.DKC[+57.021]QC[+57.021]PPNFTGK.L	417		C[+57]*2	726.319	2	1451.63	1451.64	0	-6.9	Specific	52.68	52.68	52.68	1.85	118	>sp|Q14766|LTBP1_HUMAN Latent-transforming growth factor beta-binding protein 1	1	DW091620_1.2713.2713.2	controllerType=0 controllerNumber=1 scan=2713	8.6915
02277:3	1	R.DKC[+57.021]QC[+57.021]PPNFTGK.L	417		C[+57]*2	484.55	3	1451.63	1451.64	0	-4.6	Specific	183.81	183.81	183.81	3.67	118	>sp|Q14766|LTBP1_HUMAN Latent-transforming growth factor beta-binding protein 1	1	DW091620_1.2701.2701.3	controllerType=0 controllerNumber=1 scan=2701	8.6628
02613:3	1	R.DKC[+57.021]QC[+57.021]PPNFTGK.L	417		C[+57]*2	484.55	3	1451.63	1451.64	0	-4.1	Specific	277.88	277.88	277.88	4.63	118	>sp|Q14766|LTBP1_HUMAN Latent-transforming growth factor beta-binding protein 1	1	DW091620_1.2987.2987.3	controllerType=0 controllerNumber=1 scan=2987	9.3327
02547:3	1	R.DKC[+57.021]QC[+57.021]PPNFTGK.L	417		C[+57]*2	484.549	3	1451.63	1451.64	0	-5.9	Specific	314.86	314.86	314.86	3.68	118	>sp|Q14766|LTBP1_HUMAN Latent-transforming growth factor beta-binding protein 1	1	DW091620_1.2929.2929.3	controllerType=0 controllerNumber=1 scan=2929	9.1975
02485:3	1	R.DKC[+57.021]QC[+57.021]PPNFTGK.L	417		C[+57]*2	484.549	3	1451.63	1451.64	0	-5.9	Specific	328.39	328.39	328.39	4.57	118	>sp|Q14766|LTBP1_HUMAN Latent-transforming growth factor beta-binding protein 1	1	DW091620_1.2877.2877.3	controllerType=0 controllerNumber=1 scan=2877	9.0761
02335:3	1	R.DKC[+57.021]QC[+57.021]PPNFTGK.L	417		C[+57]*2	484.549	3	1451.63	1451.64	0	-5.2	Specific	349.43	349.43	349.43	4.62	118	>sp|Q14766|LTBP1_HUMAN Latent-transforming growth factor beta-binding protein 1	1	DW091620_1.2752.2752.3	controllerType=0 controllerNumber=1 scan=2752	8.7847
02403:3	1	R.DKC[+57.021]QC[+57.021]PPNFTGK.L	417		C[+57]*2	484.55	3	1451.63	1451.64	0	-4	Specific	367.96	367.96	367.96	5.47	118	>sp|Q14766|LTBP1_HUMAN Latent-transforming growth factor beta-binding protein 1	1	DW091620_1.2807.2807.3	controllerType=0 controllerNumber=1 scan=2807	8.9134
03098:2	1	K.C[+57.021]QC[+57.021]PPNFTGK.L	419		C[+57]*2	604.76	2	1208.51	1208.52	0	-5.1	Specific	429.99	429.99	429.99	8.19	118	>sp|Q14766|LTBP1_HUMAN Latent-transforming growth factor beta-binding protein 1	1	DW091620_1.3368.3368.2	controllerType=0 controllerNumber=1 scan=3368	10.2254
02954:2	1	K.C[+57.021]QC[+57.021]PPNFTGK.L	419		C[+57]*2	604.76	2	1208.51	1208.52	0	-4.2	Specific	462.66	452.69	452.69	8.11	118	>sp|Q14766|LTBP1_HUMAN Latent-transforming growth factor beta-binding protein 1	1	DW091620_1.3260.3260.2	controllerType=0 controllerNumber=1 scan=3260	9.9708
03026:2	1	K.C[+57.021]QC[+57.021]PPNFTGK.L	419		C[+57]*2	604.761	2	1208.51	1208.52	0	-4	Specific	489.36	489.36	489.36	9.48	118	>sp|Q14766|LTBP1_HUMAN Latent-transforming growth factor beta-binding protein 1	1	DW091620_1.3314.3314.2	controllerType=0 controllerNumber=1 scan=3314	10.0988
02681:2	1	K.C[+57.021]QC[+57.021]PPNFTGK.L	419		C[+57]*2	604.759	2	1208.51	1208.52	0	-6.2	Specific	498.55	454.79	454.79	9.01	118	>sp|Q14766|LTBP1_HUMAN Latent-transforming growth factor beta-binding protein 1	1	DW091620_1.3041.3041.2	controllerType=0 controllerNumber=1 scan=3041	9.4581
02746:2	1	K.C[+57.021]QC[+57.021]PPNFTGK.L	419		C[+57]*2	604.76	2	1208.51	1208.52	0	-5.5	Specific	530.14	470.65	470.65	9.64	118	>sp|Q14766|LTBP1_HUMAN Latent-transforming growth factor beta-binding protein 1	1	DW091620_1.3095.3095.2	controllerType=0 controllerNumber=1 scan=3095	9.5817
02882:2	1	K.C[+57.021]QC[+57.021]PPNFTGK.L	419		C[+57]*2	604.761	2	1208.51	1208.52	0	-3.9	Specific	536.99	507.7	507.7	9.64	118	>sp|Q14766|LTBP1_HUMAN Latent-transforming growth factor beta-binding protein 1	1	DW091620_1.3203.3203.2	controllerType=0 controllerNumber=1 scan=3203	9.8361
02813:2	1	K.C[+57.021]QC[+57.021]PPNFTGK.L	419		C[+57]*2	604.76	2	1208.51	1208.52	0	-4.8	Specific	552.65	526.11	526.11	9.64	118	>sp|Q14766|LTBP1_HUMAN Latent-transforming growth factor beta-binding protein 1	1	DW091620_1.3148.3148.2	controllerType=0 controllerNumber=1 scan=3148	9.7066
04539:2	1	K.C[+57.021][-17.027]QC[+57.021]PPNFTGK.L	419		C[-17][+57]*2	596.247	2	1191.49	1191.49	0	-4	Specific	407.56	407.56	407.56	8	118	>sp|Q14766|LTBP1_HUMAN Latent-transforming growth factor beta-binding protein 1	1	DW091620_1.4527.4527.2	controllerType=0 controllerNumber=1 scan=4527	12.9153
03929:3	1	K.LC[+57.021]QIPVHGASVPK.L	429		C[+57]	469.257	3	1405.76	1405.76	0	-4.9	Specific	65.48	65.48	65.48	4.16	118	>sp|Q14766|LTBP1_HUMAN Latent-transforming growth factor beta-binding protein 1	1	DW091620_1.4039.4039.3	controllerType=0 controllerNumber=1 scan=4039	11.7794
03825:3	1	K.LC[+57.021]QIPVHGASVPK.L	429		C[+57]	469.255	3	1405.75	1405.76	0	-7.5	Specific	230.53	189.62	189.62	4.31	118	>sp|Q14766|LTBP1_HUMAN Latent-transforming growth factor beta-binding protein 1	1	DW091620_1.3952.3952.3	controllerType=0 controllerNumber=1 scan=3952	11.5791
03482:2	1	K.LC[+57.021]QIPVHGASVPK.L	429		C[+57]	703.38	2	1405.75	1405.76	0	-6.5	Specific	330.19	194.03	194.03	5.56	118	>sp|Q14766|LTBP1_HUMAN Latent-transforming growth factor beta-binding protein 1	1	DW091620_1.3676.3676.2	controllerType=0 controllerNumber=1 scan=3676	10.9446
03737:3	1	K.LC[+57.021]QIPVHGASVPK.L	429		C[+57]	469.257	3	1405.76	1405.76	0	-4.4	Specific	354.72	278.09	278.09	7.14	118	>sp|Q14766|LTBP1_HUMAN Latent-transforming growth factor beta-binding protein 1	1	DW091620_1.3882.3882.3	controllerType=0 controllerNumber=1 scan=3882	11.4164
03671:3	1	K.LC[+57.021]QIPVHGASVPK.L	429		C[+57]	469.256	3	1405.75	1405.76	0	-5.7	Specific	373.68	309	309	7.36	118	>sp|Q14766|LTBP1_HUMAN Latent-transforming growth factor beta-binding protein 1	1	DW091620_1.3831.3831.3	controllerType=0 controllerNumber=1 scan=3831	11.2962
03599:3	1	K.LC[+57.021]QIPVHGASVPK.L	429		C[+57]	469.256	3	1405.75	1405.76	0	-6.1	Specific	387.58	239.16	239.16	6.81	118	>sp|Q14766|LTBP1_HUMAN Latent-transforming growth factor beta-binding protein 1	1	DW091620_1.3771.3771.3	controllerType=0 controllerNumber=1 scan=3771	11.1589
03470:3	1	K.LC[+57.021]QIPVHGASVPK.L	429		C[+57]	469.256	3	1405.75	1405.76	0	-6.4	Specific	505.47	358.78	358.78	7.81	118	>sp|Q14766|LTBP1_HUMAN Latent-transforming growth factor beta-binding protein 1	1	DW091620_1.3664.3664.3	controllerType=0 controllerNumber=1 scan=3664	10.9153
03405:3	1	K.LC[+57.021]QIPVHGASVPK.L	429		C[+57]	469.256	3	1405.75	1405.76	0	-6.6	Specific	559.98	397.27	397.27	9.17	118	>sp|Q14766|LTBP1_HUMAN Latent-transforming growth factor beta-binding protein 1	1	DW091620_1.3612.3612.3	controllerType=0 controllerNumber=1 scan=3612	10.7965
03527:3	1	K.LC[+57.021]QIPVHGASVPK.L	429		C[+57]	469.256	3	1405.75	1405.76	0	-5.9	Specific	560.06	413.1	413.1	10.1	118	>sp|Q14766|LTBP1_HUMAN Latent-transforming growth factor beta-binding protein 1	1	DW091620_1.3712.3712.3	controllerType=0 controllerNumber=1 scan=3712	11.0269
03424:2	1	K.LC[+57.021]QIPVHGASVPK.L	429		C[+57]	703.379	2	1405.75	1405.76	0	-8.6	Specific	681.09	471	471	10.38	118	>sp|Q14766|LTBP1_HUMAN Latent-transforming growth factor beta-binding protein 1	1	DW091620_1.3626.3626.2	controllerType=0 controllerNumber=1 scan=3626	10.8286
04121:4	1	K.ALGTHVIHSTHTLPLTVTSQQGVK.V	452			632.097	4	2525.37	2525.38	0	-6.7	Specific	180.41	180.41	180.41	3.28	118	>sp|Q14766|LTBP1_HUMAN Latent-transforming growth factor beta-binding protein 1	1	DW091620_1.4194.4194.4	controllerType=0 controllerNumber=1 scan=4194	12.1392
03916:3	1	K.ALGTHVIHSTHTLPLTVTSQQGVK.V	452			842.462	3	2525.37	2525.38	0	-4.7	Specific	230.47	230.47	230.47	4.74	118	>sp|Q14766|LTBP1_HUMAN Latent-transforming growth factor beta-binding protein 1	1	DW091620_1.4031.4031.3	controllerType=0 controllerNumber=1 scan=4031	11.7622
03974:5	1	K.ALGTHVIHSTHTLPLTVTSQQGVK.V	452			505.88	5	2525.37	2525.38	0	-4.9	Specific	313.59	313.59	313.59	6.49	118	>sp|Q14766|LTBP1_HUMAN Latent-transforming growth factor beta-binding protein 1	1	DW091620_1.4076.4076.5	controllerType=0 controllerNumber=1 scan=4076	11.8663
03906:5	1	K.ALGTHVIHSTHTLPLTVTSQQGVK.V	452			505.88	5	2525.37	2525.38	0	-4.4	Specific	407.6	407.6	407.6	8.86	118	>sp|Q14766|LTBP1_HUMAN Latent-transforming growth factor beta-binding protein 1	1	DW091620_1.4021.4021.5	controllerType=0 controllerNumber=1 scan=4021	11.7386
03975:4	1	K.ALGTHVIHSTHTLPLTVTSQQGVK.V	452			632.098	4	2525.37	2525.38	0	-5.3	Specific	537.84	537.84	537.84	8.37	118	>sp|Q14766|LTBP1_HUMAN Latent-transforming growth factor beta-binding protein 1	1	DW091620_1.4077.4077.4	controllerType=0 controllerNumber=1 scan=4077	11.8685
03844:5	1	K.ALGTHVIHSTHTLPLTVTSQQGVK.V	452			505.88	5	2525.37	2525.38	0	-4.9	Specific	562.63	562.63	562.63	10.13	118	>sp|Q14766|LTBP1_HUMAN Latent-transforming growth factor beta-binding protein 1	1	DW091620_1.3968.3968.5	controllerType=0 controllerNumber=1 scan=3968	11.6151
03843:4	1	K.ALGTHVIHSTHTLPLTVTSQQGVK.V	452			632.098	4	2525.37	2525.38	0	-5.4	Specific	654.52	654.52	654.52	11.29	118	>sp|Q14766|LTBP1_HUMAN Latent-transforming growth factor beta-binding protein 1	1	DW091620_1.3967.3967.4	controllerType=0 controllerNumber=1 scan=3967	11.6138
03905:4	1	K.ALGTHVIHSTHTLPLTVTSQQGVK.V	452			632.098	4	2525.37	2525.38	0	-5	Specific	674.41	674.41	674.41	11.29	118	>sp|Q14766|LTBP1_HUMAN Latent-transforming growth factor beta-binding protein 1	1	DW091620_1.4020.4020.4	controllerType=0 controllerNumber=1 scan=4020	11.7374
03859:3	1	K.ALGTHVIHSTHTLPLTVTSQQGVK.V	452			842.462	3	2525.37	2525.38	0	-4.4	Specific	747.11	747.11	747.11	11.47	118	>sp|Q14766|LTBP1_HUMAN Latent-transforming growth factor beta-binding protein 1	1	DW091620_1.3980.3980.3	controllerType=0 controllerNumber=1 scan=3980	11.643
05084:3	1	K.VKFPPNIVNIHVK.H	476			502.302	3	1504.89	1504.9	0	-4.8	Specific	140.52	140.52	140.52	2.25	118	>sp|Q14766|LTBP1_HUMAN Latent-transforming growth factor beta-binding protein 1	1	DW091620_1.4961.4961.3	controllerType=0 controllerNumber=1 scan=4961	13.9208
05146:3	1	K.VKFPPNIVNIHVK.H	476			502.303	3	1504.89	1504.9	0	-4	Specific	288.76	250.09	250.09	3.6	118	>sp|Q14766|LTBP1_HUMAN Latent-transforming growth factor beta-binding protein 1	1	DW091620_1.5015.5015.3	controllerType=0 controllerNumber=1 scan=5015	14.0467
04646:3	1	K.VKFPPNIVNIHVK.H	476			502.302	3	1504.89	1504.9	0	-5.3	Specific	321.43	277.04	277.04	4.09	118	>sp|Q14766|LTBP1_HUMAN Latent-transforming growth factor beta-binding protein 1	1	DW091620_1.4615.4615.3	controllerType=0 controllerNumber=1 scan=4615	13.121
05335:3	1	K.VKFPPNIVNIHVK.H	476			502.303	3	1504.89	1504.9	0	-3.9	Specific	414.69	278.9	278.9	5.64	118	>sp|Q14766|LTBP1_HUMAN Latent-transforming growth factor beta-binding protein 1	1	DW091620_1.5167.5167.3	controllerType=0 controllerNumber=1 scan=5167	14.4
04584:3	1	K.VKFPPNIVNIHVK.H	476			502.302	3	1504.89	1504.9	0	-5.3	Specific	446.22	294.23	294.23	5.75	118	>sp|Q14766|LTBP1_HUMAN Latent-transforming growth factor beta-binding protein 1	1	DW091620_1.4565.4565.3	controllerType=0 controllerNumber=1 scan=4565	13.0033
05092:3	1	K.FPPNIVNIHVK.H	478			426.581	3	1277.73	1277.74	0	-5.5	Specific	305.32	246.9	246.9	6.83	118	>sp|Q14766|LTBP1_HUMAN Latent-transforming growth factor beta-binding protein 1	1	DW091620_1.4970.4970.3	controllerType=0 controllerNumber=1 scan=4970	13.9427
05834:3	1	K.FPPNIVNIHVK.H	478			426.582	3	1277.73	1277.74	0	-5.1	Specific	306.97	218.71	218.71	6.79	118	>sp|Q14766|LTBP1_HUMAN Latent-transforming growth factor beta-binding protein 1	1	DW091620_1.5571.5571.3	controllerType=0 controllerNumber=1 scan=5571	15.3474
05296:3	1	K.FPPNIVNIHVK.H	478			426.582	3	1277.73	1277.74	0	-4.9	Specific	317.07	189.92	189.92	6.64	118	>sp|Q14766|LTBP1_HUMAN Latent-transforming growth factor beta-binding protein 1	1	DW091620_1.5136.5136.3	controllerType=0 controllerNumber=1 scan=5136	14.3266
05030:3	1	K.FPPNIVNIHVK.H	478			426.581	3	1277.73	1277.74	0	-5.5	Specific	338.68	208.05	208.05	7.01	118	>sp|Q14766|LTBP1_HUMAN Latent-transforming growth factor beta-binding protein 1	1	DW091620_1.4918.4918.3	controllerType=0 controllerNumber=1 scan=4918	13.8232
05159:3	1	K.FPPNIVNIHVK.H	478			426.582	3	1277.73	1277.74	0	-4.1	Specific	342.99	248.66	248.66	7.06	118	>sp|Q14766|LTBP1_HUMAN Latent-transforming growth factor beta-binding protein 1	1	DW091620_1.5025.5025.3	controllerType=0 controllerNumber=1 scan=5025	14.0704
05432:3	1	K.FPPNIVNIHVK.H	478			426.582	3	1277.73	1277.74	0	-3.4	Specific	348.16	167.29	167.29	6.51	118	>sp|Q14766|LTBP1_HUMAN Latent-transforming growth factor beta-binding protein 1	1	DW091620_1.5241.5241.3	controllerType=0 controllerNumber=1 scan=5241	14.5752
04962:3	1	K.FPPNIVNIHVK.H	478			426.582	3	1277.73	1277.74	0	-4.8	Specific	359.67	218.62	218.62	7.01	118	>sp|Q14766|LTBP1_HUMAN Latent-transforming growth factor beta-binding protein 1	1	DW091620_1.4863.4863.3	controllerType=0 controllerNumber=1 scan=4863	13.6945
04889:3	1	K.FPPNIVNIHVK.H	478			426.582	3	1277.73	1277.74	0	-4.9	Specific	373.22	270.76	270.76	7.36	118	>sp|Q14766|LTBP1_HUMAN Latent-transforming growth factor beta-binding protein 1	1	DW091620_1.4806.4806.3	controllerType=0 controllerNumber=1 scan=4806	13.5614
05636:3	1	K.FPPNIVNIHVK.H	478			426.581	3	1277.73	1277.74	0	-6.2	Specific	377.33	122.51	122.51	6.27	118	>sp|Q14766|LTBP1_HUMAN Latent-transforming growth factor beta-binding protein 1	1	DW091620_1.5407.5407.3	controllerType=0 controllerNumber=1 scan=5407	14.9637
05363:3	1	K.FPPNIVNIHVK.H	478			426.582	3	1277.73	1277.74	0	-4.1	Specific	384.04	247.57	247.57	7.28	118	>sp|Q14766|LTBP1_HUMAN Latent-transforming growth factor beta-binding protein 1	1	DW091620_1.5188.5188.3	controllerType=0 controllerNumber=1 scan=5188	14.4499
05503:3	1	K.FPPNIVNIHVK.H	478			426.581	3	1277.73	1277.74	0	-6.3	Specific	395.39	235.81	235.81	6.81	118	>sp|Q14766|LTBP1_HUMAN Latent-transforming growth factor beta-binding protein 1	1	DW091620_1.5299.5299.3	controllerType=0 controllerNumber=1 scan=5299	14.7108
05700:3	1	K.FPPNIVNIHVK.H	478			426.581	3	1277.73	1277.74	0	-5.7	Specific	399.05	152.72	152.72	6.73	118	>sp|Q14766|LTBP1_HUMAN Latent-transforming growth factor beta-binding protein 1	1	DW091620_1.5461.5461.3	controllerType=0 controllerNumber=1 scan=5461	15.0905
04739:3	1	K.FPPNIVNIHVK.H	478			426.582	3	1277.73	1277.74	0	-5	Specific	406.64	222.92	222.92	7.46	118	>sp|Q14766|LTBP1_HUMAN Latent-transforming growth factor beta-binding protein 1	1	DW091620_1.4686.4686.3	controllerType=0 controllerNumber=1 scan=4686	13.2855
05568:3	1	K.FPPNIVNIHVK.H	478			426.581	3	1277.73	1277.74	0	-5.3	Specific	407.69	186.85	186.85	7.31	118	>sp|Q14766|LTBP1_HUMAN Latent-transforming growth factor beta-binding protein 1	1	DW091620_1.5351.5351.3	controllerType=0 controllerNumber=1 scan=5351	14.8329
04821:3	1	K.FPPNIVNIHVK.H	478			426.581	3	1277.73	1277.74	0	-5.4	Specific	407.93	213.74	213.74	7.46	118	>sp|Q14766|LTBP1_HUMAN Latent-transforming growth factor beta-binding protein 1	1	DW091620_1.4752.4752.3	controllerType=0 controllerNumber=1 scan=4752	13.436
05770:3	1	K.FPPNIVNIHVK.H	478			426.581	3	1277.73	1277.74	0	-6.2	Specific	409.61	134.91	134.91	6.49	118	>sp|Q14766|LTBP1_HUMAN Latent-transforming growth factor beta-binding protein 1	1	DW091620_1.5517.5517.3	controllerType=0 controllerNumber=1 scan=5517	15.2217
05225:3	1	K.FPPNIVNIHVK.H	478			426.581	3	1277.73	1277.74	0	-6.1	Specific	428.1	277.34	277.34	7.12	118	>sp|Q14766|LTBP1_HUMAN Latent-transforming growth factor beta-binding protein 1	1	DW091620_1.5080.5080.3	controllerType=0 controllerNumber=1 scan=5080	14.1971
03032:3	1	K.HPPEASVQIHQVSR.I	489			528.944	3	1584.82	1584.82	0	-3.7	Specific	27.18	27.18	27.18	2.47	118	>sp|Q14766|LTBP1_HUMAN Latent-transforming growth factor beta-binding protein 1	1	DW091620_1.3318.3318.3	controllerType=0 controllerNumber=1 scan=3318	10.1074
02785:3	1	K.HPPEASVQIHQVSR.I	489			528.943	3	1584.81	1584.82	0	-6.6	Specific	66.61	66.61	66.61	2.7	118	>sp|Q14766|LTBP1_HUMAN Latent-transforming growth factor beta-binding protein 1	1	DW091620_1.3123.3123.3	controllerType=0 controllerNumber=1 scan=3123	9.6467
02861:3	1	K.HPPEASVQIHQVSR.I	489			528.944	3	1584.82	1584.82	0	-4.1	Specific	150.64	150.64	150.64	4.2	118	>sp|Q14766|LTBP1_HUMAN Latent-transforming growth factor beta-binding protein 1	1	DW091620_1.3187.3187.3	controllerType=0 controllerNumber=1 scan=3187	9.7973
02210:2	1	K.HPPEASVQIHQVSR.I	489			792.912	2	1584.82	1584.82	0	-5.1	Specific	230.05	230.05	230.05	3.5	118	>sp|Q14766|LTBP1_HUMAN Latent-transforming growth factor beta-binding protein 1	1	DW091620_1.2647.2647.2	controllerType=0 controllerNumber=1 scan=2647	8.5358
02630:3	1	K.HPPEASVQIHQVSR.I	489			528.944	3	1584.82	1584.82	0	-4.5	Specific	232.17	232.17	232.17	4.93	118	>sp|Q14766|LTBP1_HUMAN Latent-transforming growth factor beta-binding protein 1	1	DW091620_1.3000.3000.3	controllerType=0 controllerNumber=1 scan=3000	9.3633
02558:3	1	K.HPPEASVQIHQVSR.I	489			528.943	3	1584.82	1584.82	0	-5.8	Specific	264.78	264.78	264.78	6.18	118	>sp|Q14766|LTBP1_HUMAN Latent-transforming growth factor beta-binding protein 1	1	DW091620_1.2939.2939.3	controllerType=0 controllerNumber=1 scan=2939	9.2212
02498:3	1	K.HPPEASVQIHQVSR.I	489			528.942	3	1584.81	1584.82	0	-7.3	Specific	382.29	382.29	382.29	7.75	118	>sp|Q14766|LTBP1_HUMAN Latent-transforming growth factor beta-binding protein 1	1	DW091620_1.2887.2887.3	controllerType=0 controllerNumber=1 scan=2887	9.1002
02430:3	1	K.HPPEASVQIHQVSR.I	489			528.944	3	1584.82	1584.82	0	-4.1	Specific	581.51	581.51	581.51	9.72	118	>sp|Q14766|LTBP1_HUMAN Latent-transforming growth factor beta-binding protein 1	1	DW091620_1.2829.2829.3	controllerType=0 controllerNumber=1 scan=2829	8.9654
02364:3	1	K.HPPEASVQIHQVSR.I	489			528.943	3	1584.82	1584.82	0	-5.1	Specific	695.74	695.74	695.74	11.72	118	>sp|Q14766|LTBP1_HUMAN Latent-transforming growth factor beta-binding protein 1	1	DW091620_1.2775.2775.3	controllerType=0 controllerNumber=1 scan=2775	8.8373
02172:3	1	K.HPPEASVQIHQVSR.I	489			528.944	3	1584.82	1584.82	0	-4.8	Specific	726.63	726.63	726.63	12.72	118	>sp|Q14766|LTBP1_HUMAN Latent-transforming growth factor beta-binding protein 1	1	DW091620_1.2615.2615.3	controllerType=0 controllerNumber=1 scan=2615	8.4601
02232:3	1	K.HPPEASVQIHQVSR.I	489			528.945	3	1584.82	1584.82	0	-3	Specific	872.5	872.5	872.5	14.63	118	>sp|Q14766|LTBP1_HUMAN Latent-transforming growth factor beta-binding protein 1	1	DW091620_1.2664.2664.3	controllerType=0 controllerNumber=1 scan=2664	8.5766
02299:3	1	K.HPPEASVQIHQVSR.I	489			528.945	3	1584.82	1584.82	0	-3	Specific	873.48	873.48	873.48	14.63	118	>sp|Q14766|LTBP1_HUMAN Latent-transforming growth factor beta-binding protein 1	1	DW091620_1.2719.2719.3	controllerType=0 controllerNumber=1 scan=2719	8.7066
04337:2	1	K.EAQPGQSQVSYQGLPVQK.T	513			972.49	2	1943.97	1943.98	0	-4.9	Specific	431.71	431.71	431.71	9.17	118	>sp|Q14766|LTBP1_HUMAN Latent-transforming growth factor beta-binding protein 1	1	DW091620_1.4375.4375.2	controllerType=0 controllerNumber=1 scan=4375	12.5596
04411:3	1	K.EAQPGQSQVSYQGLPVQK.T	513			648.663	3	1943.97	1943.98	0	-4	Specific	489.33	489.33	489.33	8.76	118	>sp|Q14766|LTBP1_HUMAN Latent-transforming growth factor beta-binding protein 1	1	DW091620_1.4428.4428.3	controllerType=0 controllerNumber=1 scan=4428	12.6838
04335:3	1	K.EAQPGQSQVSYQGLPVQK.T	513			648.663	3	1943.97	1943.98	0	-4.7	Specific	562.4	562.4	562.4	9.84	118	>sp|Q14766|LTBP1_HUMAN Latent-transforming growth factor beta-binding protein 1	1	DW091620_1.4373.4373.3	controllerType=0 controllerNumber=1 scan=4373	12.5552
04267:3	1	K.EAQPGQSQVSYQGLPVQK.T	513			648.662	3	1943.97	1943.98	0	-6.2	Specific	611.73	611.73	611.73	10.38	118	>sp|Q14766|LTBP1_HUMAN Latent-transforming growth factor beta-binding protein 1	1	DW091620_1.4317.4317.3	controllerType=0 controllerNumber=1 scan=4317	12.4269
04208:2	1	K.EAQPGQSQVSYQGLPVQK.T	513			972.49	2	1943.97	1943.98	0	-5.2	Specific	638.53	631.56	631.56	11.44	118	>sp|Q14766|LTBP1_HUMAN Latent-transforming growth factor beta-binding protein 1	1	DW091620_1.4268.4268.2	controllerType=0 controllerNumber=1 scan=4268	12.3124
04204:3	1	K.EAQPGQSQVSYQGLPVQK.T	513			648.662	3	1943.97	1943.98	0	-5.6	Specific	676.05	639.52	639.52	11.84	118	>sp|Q14766|LTBP1_HUMAN Latent-transforming growth factor beta-binding protein 1	1	DW091620_1.4265.4265.3	controllerType=0 controllerNumber=1 scan=4265	12.3058
04269:2	1	K.EAQPGQSQVSYQGLPVQK.T	513			972.489	2	1943.97	1943.98	0	-6.2	Specific	693.14	675.65	675.65	11.98	118	>sp|Q14766|LTBP1_HUMAN Latent-transforming growth factor beta-binding protein 1	1	DW091620_1.4319.4319.2	controllerType=0 controllerNumber=1 scan=4319	12.4298
03960:5	1	K.TQTIHSTYSHQQVIPHVYPVAAK.T	531			521.873	5	2605.34	2605.35	0	-5.6	Specific	220.19	220.19	220.19	4.49	118	>sp|Q14766|LTBP1_HUMAN Latent-transforming growth factor beta-binding protein 1	1	DW091620_1.4065.4065.5	controllerType=0 controllerNumber=1 scan=4065	11.8408
04039:5	1	K.TQTIHSTYSHQQVIPHVYPVAAK.T	531			521.874	5	2605.34	2605.35	0	-5	Specific	346.73	346.73	346.73	7.21	118	>sp|Q14766|LTBP1_HUMAN Latent-transforming growth factor beta-binding protein 1	1	DW091620_1.4126.4126.5	controllerType=0 controllerNumber=1 scan=4126	11.982
03892:5	1	K.TQTIHSTYSHQQVIPHVYPVAAK.T	531			521.874	5	2605.34	2605.35	0	-5.2	Specific	456.8	456.8	456.8	8.97	118	>sp|Q14766|LTBP1_HUMAN Latent-transforming growth factor beta-binding protein 1	1	DW091620_1.4009.4009.5	controllerType=0 controllerNumber=1 scan=4009	11.7116
03826:5	1	K.TQTIHSTYSHQQVIPHVYPVAAK.T	531			521.874	5	2605.34	2605.35	0	-4.8	Specific	486.12	486.12	486.12	9.05	118	>sp|Q14766|LTBP1_HUMAN Latent-transforming growth factor beta-binding protein 1	1	DW091620_1.3954.3954.5	controllerType=0 controllerNumber=1 scan=3954	11.5853
03742:3	1	K.TQTIHSTYSHQQVIPHVYPVAAK.T	531			869.118	3	2605.34	2605.35	0	-4.4	Specific	487.64	487.64	487.64	7.38	118	>sp|Q14766|LTBP1_HUMAN Latent-transforming growth factor beta-binding protein 1	1	DW091620_1.3886.3886.3	controllerType=0 controllerNumber=1 scan=3886	11.425
03693:5	1	K.TQTIHSTYSHQQVIPHVYPVAAK.T	531			521.874	5	2605.34	2605.35	0	-3.8	Specific	509.36	509.36	509.36	9.05	118	>sp|Q14766|LTBP1_HUMAN Latent-transforming growth factor beta-binding protein 1	1	DW091620_1.3848.3848.5	controllerType=0 controllerNumber=1 scan=3848	11.3363
03938:4	1	K.TQTIHSTYSHQQVIPHVYPVAAK.T	531			652.091	4	2605.34	2605.35	0	-3	Specific	519.16	519.16	519.16	7.12	118	>sp|Q14766|LTBP1_HUMAN Latent-transforming growth factor beta-binding protein 1	1	DW091620_1.4047.4047.4	controllerType=0 controllerNumber=1 scan=4047	11.7986
03757:5	1	K.TQTIHSTYSHQQVIPHVYPVAAK.T	531			521.874	5	2605.34	2605.35	0	-4.8	Specific	620.03	620.03	620.03	11.13	118	>sp|Q14766|LTBP1_HUMAN Latent-transforming growth factor beta-binding protein 1	1	DW091620_1.3899.3899.5	controllerType=0 controllerNumber=1 scan=3899	11.4564
03707:4	1	K.TQTIHSTYSHQQVIPHVYPVAAK.T	531			652.09	4	2605.34	2605.35	0	-5.2	Specific	712.41	712.41	712.41	12.29	118	>sp|Q14766|LTBP1_HUMAN Latent-transforming growth factor beta-binding protein 1	1	DW091620_1.3858.3858.4	controllerType=0 controllerNumber=1 scan=3858	11.3604
03801:3	1	K.TQTIHSTYSHQQVIPHVYPVAAK.T	531			869.117	3	2605.34	2605.35	0	-5.4	Specific	747.28	747.28	747.28	11.47	118	>sp|Q14766|LTBP1_HUMAN Latent-transforming growth factor beta-binding protein 1	1	DW091620_1.3934.3934.3	controllerType=0 controllerNumber=1 scan=3934	11.5382
03841:4	1	K.TQTIHSTYSHQQVIPHVYPVAAK.T	531			652.09	4	2605.34	2605.35	0	-5.5	Specific	883.31	883.31	883.31	15.29	118	>sp|Q14766|LTBP1_HUMAN Latent-transforming growth factor beta-binding protein 1	1	DW091620_1.3965.3965.4	controllerType=0 controllerNumber=1 scan=3965	11.6101
03769:4	1	K.TQTIHSTYSHQQVIPHVYPVAAK.T	531			652.09	4	2605.34	2605.35	0	-5.8	Specific	1007.85	1007.85	1007.85	17.82	118	>sp|Q14766|LTBP1_HUMAN Latent-transforming growth factor beta-binding protein 1	1	DW091620_1.3910.3910.4	controllerType=0 controllerNumber=1 scan=3910	11.4821
03169:3	1	R.C[+57.021]FQETIGSQC[+57.021]GK.A	559		C[+57]*2	472.206	3	1414.6	1414.61	0	-4.6	Specific	388.15	388.15	388.15	7.36	118	>sp|Q14766|LTBP1_HUMAN Latent-transforming growth factor beta-binding protein 1	1	DW091620_1.3426.3426.3	controllerType=0 controllerNumber=1 scan=3426	10.3608
03305:2	1	R.C[+57.021]FQETIGSQC[+57.021]GK.A	559		C[+57]*2	707.806	2	1414.6	1414.61	0	-3.6	Specific	467.93	467.93	467.93	9.4	118	>sp|Q14766|LTBP1_HUMAN Latent-transforming growth factor beta-binding protein 1	1	DW091620_1.3528.3528.2	controllerType=0 controllerNumber=1 scan=3528	10.5986
03155:2	1	R.C[+57.021]FQETIGSQC[+57.021]GK.A	559		C[+57]*2	707.804	2	1414.6	1414.61	0	-5.4	Specific	638.09	638.09	638.09	11.56	118	>sp|Q14766|LTBP1_HUMAN Latent-transforming growth factor beta-binding protein 1	1	DW091620_1.3415.3415.2	controllerType=0 controllerNumber=1 scan=3415	10.3353
03227:2	1	R.C[+57.021]FQETIGSQC[+57.021]GK.A	559		C[+57]*2	707.804	2	1414.6	1414.61	0	-5.4	Specific	687.29	687.29	687.29	12.56	118	>sp|Q14766|LTBP1_HUMAN Latent-transforming growth factor beta-binding protein 1	1	DW091620_1.3467.3467.2	controllerType=0 controllerNumber=1 scan=3467	10.4573
06032:2	1	R.C[+57.021][-17.027]FQETIGSQC[+57.021]GK.A	559		C[-17][+57]*2	699.291	2	1397.57	1397.58	0	-6	Specific	523.19	523.19	523.19	9.17	118	>sp|Q14766|LTBP1_HUMAN Latent-transforming growth factor beta-binding protein 1	1	DW091620_1.5726.5726.2	controllerType=0 controllerNumber=1 scan=5726	15.7083
05966:2	1	R.C[+57.021][-17.027]FQETIGSQC[+57.021]GK.A	559		C[-17][+57]*2	699.291	2	1397.58	1397.58	0	-5	Specific	580.51	580.51	580.51	10.56	118	>sp|Q14766|LTBP1_HUMAN Latent-transforming growth factor beta-binding protein 1	1	DW091620_1.5670.5670.2	controllerType=0 controllerNumber=1 scan=5670	15.5782
05892:2	1	R.C[+57.021][-17.027]FQETIGSQC[+57.021]GK.A	559		C[-17][+57]*2	699.291	2	1397.58	1397.58	0	-5	Specific	617.48	617.48	617.48	11.56	118	>sp|Q14766|LTBP1_HUMAN Latent-transforming growth factor beta-binding protein 1	1	DW091620_1.5617.5617.2	controllerType=0 controllerNumber=1 scan=5617	15.454
05077:3	1	K.QEDC[+57.021]C[+57.021]GTVGTSWGFNK.C	578		C[+57]*2	615.92	3	1845.74	1845.75	0	-4.8	Specific	450.6	450.6	450.6	7.39	118	>sp|Q14766|LTBP1_HUMAN Latent-transforming growth factor beta-binding protein 1	1	DW091620_1.4956.4956.3	controllerType=0 controllerNumber=1 scan=4956	13.91
05008:3	1	K.QEDC[+57.021]C[+57.021]GTVGTSWGFNK.C	578		C[+57]*2	615.919	3	1845.74	1845.75	0	-5	Specific	473.01	473.01	473.01	7.58	118	>sp|Q14766|LTBP1_HUMAN Latent-transforming growth factor beta-binding protein 1	1	DW091620_1.4902.4902.3	controllerType=0 controllerNumber=1 scan=4902	13.7867
05201:2	1	K.QEDC[+57.021]C[+57.021]GTVGTSWGFNK.C	578		C[+57]*2	923.376	2	1845.74	1845.75	0	-4.4	Specific	526.9	526.9	526.9	9.52	118	>sp|Q14766|LTBP1_HUMAN Latent-transforming growth factor beta-binding protein 1	1	DW091620_1.5061.5061.2	controllerType=0 controllerNumber=1 scan=5061	14.1531
05137:2	1	K.QEDC[+57.021]C[+57.021]GTVGTSWGFNK.C	578		C[+57]*2	923.377	2	1845.75	1845.75	0	-3.3	Specific	602.09	602.09	602.09	10.36	118	>sp|Q14766|LTBP1_HUMAN Latent-transforming growth factor beta-binding protein 1	1	DW091620_1.5006.5006.2	controllerType=0 controllerNumber=1 scan=5006	14.0253
04999:2	1	K.QEDC[+57.021]C[+57.021]GTVGTSWGFNK.C	578		C[+57]*2	923.376	2	1845.75	1845.75	0	-3.9	Specific	731.25	674.22	674.22	13.44	118	>sp|Q14766|LTBP1_HUMAN Latent-transforming growth factor beta-binding protein 1	1	DW091620_1.4894.4894.2	controllerType=0 controllerNumber=1 scan=4894	13.7675
05064:2	1	K.QEDC[+57.021]C[+57.021]GTVGTSWGFNK.C	578		C[+57]*2	923.375	2	1845.74	1845.75	0	-5.7	Specific	761.62	706.67	706.67	14.44	118	>sp|Q14766|LTBP1_HUMAN Latent-transforming growth factor beta-binding protein 1	1	DW091620_1.4945.4945.2	controllerType=0 controllerNumber=1 scan=4945	13.887
04703:4	1	K.KPSYHGYNQMMEC[+57.021]LPGYK.R	600		C[+57]	551.497	4	2202.97	2202.98	0	-5	Specific	270.42	270.42	270.42	5.23	118	>sp|Q14766|LTBP1_HUMAN Latent-transforming growth factor beta-binding protein 1	1	DW091620_1.4659.4659.4	controllerType=0 controllerNumber=1 scan=4659	13.2228
04634:4	1	K.KPSYHGYNQMMEC[+57.021]LPGYK.R	600		C[+57]	551.497	4	2202.97	2202.98	0	-5.3	Specific	369.57	327.19	327.19	6.24	118	>sp|Q14766|LTBP1_HUMAN Latent-transforming growth factor beta-binding protein 1	1	DW091620_1.4605.4605.4	controllerType=0 controllerNumber=1 scan=4605	13.0975
03848:4	1	K.KPSYHGYNQMM[+15.995]EC[+57.021]LPGYK.R	600		C[+57], M[+16]	555.495	4	2218.96	2218.97	0	-5.8	Specific	174.72	174.72	16	3.58	118	>sp|Q14766|LTBP1_HUMAN Latent-transforming growth factor beta-binding protein 1	1	DW091620_1.3971.3971.4	controllerType=0 controllerNumber=1 scan=3971	11.6216
03762:4	1	K.KPSYHGYNQM[+15.995]MEC[+57.021]LPGYK.R	600		C[+57], M[+16]	555.495	4	2218.96	2218.97	0	-6	Specific	256.24	256.24	31.97	4.69	118	>sp|Q14766|LTBP1_HUMAN Latent-transforming growth factor beta-binding protein 1	1	DW091620_1.3903.3903.4	controllerType=0 controllerNumber=1 scan=3903	11.465
07587:3	1	K.IGFGPDPTFSSC[+57.021]VPDPPVISEEK.G	654		C[+57]	825.726	3	2475.16	2475.17	0	-4.7	Specific	188.84	188.84	188.84	4.37	118	>sp|Q14766|LTBP1_HUMAN Latent-transforming growth factor beta-binding protein 1	1	DW091620_1.7008.7008.3	controllerType=0 controllerNumber=1 scan=7008	18.7193
07513:3	1	K.IGFGPDPTFSSC[+57.021]VPDPPVISEEK.G	654		C[+57]	825.724	3	2475.16	2475.17	0	-6.5	Specific	360.67	360.67	360.67	6.37	118	>sp|Q14766|LTBP1_HUMAN Latent-transforming growth factor beta-binding protein 1	1	DW091620_1.6946.6946.3	controllerType=0 controllerNumber=1 scan=6946	18.5726
07360:2	1	K.IGFGPDPTFSSC[+57.021]VPDPPVISEEK.G	654		C[+57]	1238.08	2	2475.16	2475.17	0	-6.7	Specific	503.27	503.27	503.27	8.58	118	>sp|Q14766|LTBP1_HUMAN Latent-transforming growth factor beta-binding protein 1	1	DW091620_1.6806.6806.2	controllerType=0 controllerNumber=1 scan=6806	18.2398
07334:3	1	K.IGFGPDPTFSSC[+57.021]VPDPPVISEEK.G	654		C[+57]	825.726	3	2475.16	2475.17	0	-5.2	Specific	564.43	564.43	564.43	9.53	118	>sp|Q14766|LTBP1_HUMAN Latent-transforming growth factor beta-binding protein 1	1	DW091620_1.6785.6785.3	controllerType=0 controllerNumber=1 scan=6785	18.1903
07461:3	1	K.IGFGPDPTFSSC[+57.021]VPDPPVISEEK.G	654		C[+57]	825.725	3	2475.16	2475.17	0	-5.8	Specific	660.51	660.51	660.51	11.07	118	>sp|Q14766|LTBP1_HUMAN Latent-transforming growth factor beta-binding protein 1	1	DW091620_1.6891.6891.3	controllerType=0 controllerNumber=1 scan=6891	18.4401
07399:3	1	K.IGFGPDPTFSSC[+57.021]VPDPPVISEEK.G	654		C[+57]	825.725	3	2475.16	2475.17	0	-5.6	Specific	709.4	709.4	709.4	12.53	118	>sp|Q14766|LTBP1_HUMAN Latent-transforming growth factor beta-binding protein 1	1	DW091620_1.6836.6836.3	controllerType=0 controllerNumber=1 scan=6836	18.3109
07427:2	1	K.IGFGPDPTFSSC[+57.021]VPDPPVISEEK.G	654		C[+57]	1238.08	2	2475.16	2475.17	0	-5.6	Specific	755.5	755.5	755.5	14.13	118	>sp|Q14766|LTBP1_HUMAN Latent-transforming growth factor beta-binding protein 1	1	DW091620_1.6859.6859.2	controllerType=0 controllerNumber=1 scan=6859	18.3649
08606:1	1	K.GPC[+57.021]YR.L	677		C[+57]	652.284	1	652.284	652.287	0	-4	Specific	11.12	11.12	11.12	2.14	118	>sp|Q14766|LTBP1_HUMAN Latent-transforming growth factor beta-binding protein 1	1	DW091620_1.7907.7907.3	controllerType=0 controllerNumber=1 scan=7907	20.8975
01701:2	1	K.QLC[+57.021]C[+57.021]C[+57.021]SVGK.A	700		C[+57]*3	556.235	2	1111.46	1111.47	0	-5.9	Specific	447.45	427.18	427.18	7.83	118	>sp|Q14766|LTBP1_HUMAN Latent-transforming growth factor beta-binding protein 1	1	DW091620_1.2218.2218.2	controllerType=0 controllerNumber=1 scan=2218	7.5238
01763:2	1	K.QLC[+57.021]C[+57.021]C[+57.021]SVGK.A	700		C[+57]*3	556.235	2	1111.46	1111.47	0	-6.8	Specific	511.09	467.77	467.77	7.91	118	>sp|Q14766|LTBP1_HUMAN Latent-transforming growth factor beta-binding protein 1	1	DW091620_1.2272.2272.2	controllerType=0 controllerNumber=1 scan=2272	7.6515
04334:2	1	K.C[+57.021]PLPGTAAFK.E	717		C[+57]	531.274	2	1061.54	1061.54	0	-4.4	Specific	484.14	386.09	386.09	9.48	118	>sp|Q14766|LTBP1_HUMAN Latent-transforming growth factor beta-binding protein 1	1	DW091620_1.4372.4372.2	controllerType=0 controllerNumber=1 scan=4372	12.5531
04268:2	1	K.C[+57.021]PLPGTAAFK.E	717		C[+57]	531.273	2	1061.54	1061.54	0	-6.2	Specific	550.98	402.25	402.25	9.17	118	>sp|Q14766|LTBP1_HUMAN Latent-transforming growth factor beta-binding protein 1	1	DW091620_1.4318.4318.2	controllerType=0 controllerNumber=1 scan=4318	12.4281
04203:2	1	K.C[+57.021]PLPGTAAFK.E	717		C[+57]	531.273	2	1061.54	1061.54	0	-5.5	Specific	609.15	340.3	340.3	9.05	118	>sp|Q14766|LTBP1_HUMAN Latent-transforming growth factor beta-binding protein 1	1	DW091620_1.4264.4264.2	controllerType=0 controllerNumber=1 scan=4264	12.3037
06777:2	1	K.C[+57.021][-17.027]PLPGTAAFK.E	717		C[-17][+57]	522.76	2	1044.51	1044.52	0	-5.4	Specific	245.01	245.01	245.01	5.85	118	>sp|Q14766|LTBP1_HUMAN Latent-transforming growth factor beta-binding protein 1	1	DW091620_1.6330.6330.2	controllerType=0 controllerNumber=1 scan=6330	17.1246
06709:2	1	K.C[+57.021][-17.027]PLPGTAAFK.E	717		C[-17][+57]	522.76	2	1044.51	1044.52	0	-6.3	Specific	277.28	277.28	277.28	5.46	118	>sp|Q14766|LTBP1_HUMAN Latent-transforming growth factor beta-binding protein 1	1	DW091620_1.6276.6276.2	controllerType=0 controllerNumber=1 scan=6276	16.9979
06642:2	1	K.C[+57.021][-17.027]PLPGTAAFK.E	717		C[-17][+57]	522.76	2	1044.51	1044.52	0	-6.1	Specific	292.76	292.76	292.76	6.45	118	>sp|Q14766|LTBP1_HUMAN Latent-transforming growth factor beta-binding protein 1	1	DW091620_1.6221.6221.2	controllerType=0 controllerNumber=1 scan=6221	16.8695
06577:2	1	K.C[+57.021][-17.027]PLPGTAAFK.E	717		C[-17][+57]	522.76	2	1044.51	1044.52	0	-6.1	Specific	336.01	336.01	336.01	6.97	118	>sp|Q14766|LTBP1_HUMAN Latent-transforming growth factor beta-binding protein 1	1	DW091620_1.6167.6167.2	controllerType=0 controllerNumber=1 scan=6167	16.7436
04164:3	1	K.EIC[+57.021]PGGMGYTVSGVHR.R	727		C[+57]	573.934	3	1719.79	1719.79	0	-4.6	Specific	442.54	442.54	442.54	9.28	118	>sp|Q14766|LTBP1_HUMAN Latent-transforming growth factor beta-binding protein 1	1	DW091620_1.4231.4231.3	controllerType=0 controllerNumber=1 scan=4231	12.2269
04171:2	1	K.EIC[+57.021]PGGMGYTVSGVHR.R	727		C[+57]	860.393	2	1719.78	1719.79	0	-8.4	Specific	538.96	538.96	538.96	7.34	118	>sp|Q14766|LTBP1_HUMAN Latent-transforming growth factor beta-binding protein 1	1	DW091620_1.4237.4237.2	controllerType=0 controllerNumber=1 scan=4237	12.24
04201:3	1	K.EIC[+57.021]PGGMGYTVSGVHR.R	727		C[+57]	573.933	3	1719.78	1719.79	0	-5.4	Specific	740.79	740.79	740.79	13.44	118	>sp|Q14766|LTBP1_HUMAN Latent-transforming growth factor beta-binding protein 1	1	DW091620_1.4262.4262.3	controllerType=0 controllerNumber=1 scan=4262	12.3003
04141:3	1	K.EIC[+57.021]PGGMGYTVSGVHR.R	727		C[+57]	573.933	3	1719.78	1719.79	0	-5.3	Specific	773.33	773.33	773.33	14.44	118	>sp|Q14766|LTBP1_HUMAN Latent-transforming growth factor beta-binding protein 1	1	DW091620_1.4212.4212.3	controllerType=0 controllerNumber=1 scan=4212	12.182
04167:3	1	K.EIC[+57.021]PGGM[+15.995]GYTVSGVHR.R	727		C[+57], M[+16]	579.265	3	1735.78	1735.79	0	-5.4	Specific	506.16	506.16	314.58	8.07	118	>sp|Q14766|LTBP1_HUMAN Latent-transforming growth factor beta-binding protein 1	1	DW091620_1.4234.4234.3	controllerType=0 controllerNumber=1 scan=4234	12.2334
03445:3	1	K.EIC[+57.021]PGGM[+15.995]GYTVSGVHR.R	727		C[+57], M[+16]	579.264	3	1735.78	1735.79	0	-6.4	Specific	636.78	636.78	351.99	10.98	118	>sp|Q14766|LTBP1_HUMAN Latent-transforming growth factor beta-binding protein 1	1	DW091620_1.3645.3645.3	controllerType=0 controllerNumber=1 scan=3645	10.8721
01874:2	1	K.GPVFVKPK.N	753			436.27	2	871.534	871.54	0	-7.3	Specific	200.81	200.81	200.81	4.09	118	>sp|Q14766|LTBP1_HUMAN Latent-transforming growth factor beta-binding protein 1	1	DW091620_1.2373.2373.2	controllerType=0 controllerNumber=1 scan=2373	7.8895
01813:2	1	K.GPVFVKPK.N	753			436.271	2	871.534	871.54	0	-6.5	Specific	250.22	250.22	250.22	4.54	118	>sp|Q14766|LTBP1_HUMAN Latent-transforming growth factor beta-binding protein 1	1	DW091620_1.2319.2319.2	controllerType=0 controllerNumber=1 scan=2319	7.7621
01543:4	1	K.NTQPVAKS[+365.132]T[+203.079]HPPPLPAK.E	761	HexNAc(1)Hex(1),HexNAc(1)	S[+365], T[+203]	588.552	4	2351.19	2351.2	0	-4.7	Specific	28.83	28.83	0	3.44	118	>sp|Q14766|LTBP1_HUMAN Latent-transforming growth factor beta-binding protein 1	1	DW091620_1.2084.2084.4	controllerType=0 controllerNumber=1 scan=2084	7.204
03007:4	1	K.NT[+146.058]QPVAKS[+802.286]THPPPLPAK.E	761	Fuc(1),HexNAc(1)Hex(1)Fuc(1)NeuAc(1)	S[+802], T[+146]	683.579	4	2731.29	2731.33	0	-13.4	Specific	61.63	61.63	3.2	2.3	118	>sp|Q14766|LTBP1_HUMAN Latent-transforming growth factor beta-binding protein 1	1	DW091620_1.3298.3298.4	controllerType=0 controllerNumber=1 scan=3298	10.0596
01364:4	1	K.NTQPVAKS[+365.132]T[+365.132]HPPPLPAK.E	761	HexNAc(1)Hex(1),HexNAc(1)Hex(1)	S[+365], T[+365]	629.063	4	2513.23	2513.25	0	-7.7	Specific	66.38	66.38	2.3	3.36	118	>sp|Q14766|LTBP1_HUMAN Latent-transforming growth factor beta-binding protein 1	1	DW091620_1.1935.1935.4	controllerType=0 controllerNumber=1 scan=1935	6.8404
01422:4	1	K.NTQPVAKS[+365.132]T[+365.132]HPPPLPAK.E	761	HexNAc(1)Hex(1),HexNAc(1)Hex(1)	S[+365], T[+365]	629.065	4	2513.24	2513.25	0	-5.1	Specific	352.13	352.13	54.96	6.42	118	>sp|Q14766|LTBP1_HUMAN Latent-transforming growth factor beta-binding protein 1	1	DW091620_1.1982.1982.4	controllerType=0 controllerNumber=1 scan=1982	6.9563
01873:4	1	K.N[+15.995]T[+203.079]QPVAKS[+802.286]THPPPLPAK.E	761	HexNAc(1),HexNAc(1)Hex(1)Fuc(1)NeuAc(1)	N[+16], S[+802], T[+203]	701.837	4	2804.33	2804.35	0	-6.5	Specific	88.97	88.97	2.5	4.65	118	>sp|Q14766|LTBP1_HUMAN Latent-transforming growth factor beta-binding protein 1	1	DW091620_1.2372.2372.4	controllerType=0 controllerNumber=1 scan=2372	7.8874
01925:4	1	K.N[+15.995]T[+203.079]QPVAKS[+802.286]THPPPLPAK.E	761	HexNAc(1),HexNAc(1)Hex(1)Fuc(1)NeuAc(1)	N[+16], S[+802], T[+203]	701.837	4	2804.33	2804.35	0	-6.6	Specific	161.09	161.09	2.5	4.65	118	>sp|Q14766|LTBP1_HUMAN Latent-transforming growth factor beta-binding protein 1	1	DW091620_1.2415.2415.3	controllerType=0 controllerNumber=1 scan=2415	7.9893
01387:2	1	K.S[+203.079]THPPPLPAK.E	768	HexNAc(1)	S[+203]	624.332	2	1247.66	1247.66	0	-5.8	Specific	77.97	77.97	0	3.32	118	>sp|Q14766|LTBP1_HUMAN Latent-transforming growth factor beta-binding protein 1	1	DW091620_1.1951.1951.2	controllerType=0 controllerNumber=1 scan=1951	6.8808
01448:2	1	K.S[+203.079]THPPPLPAK.E	768	HexNAc(1)	S[+203]	624.332	2	1247.66	1247.66	0	-5.1	Specific	192.46	192.46	0	4.74	118	>sp|Q14766|LTBP1_HUMAN Latent-transforming growth factor beta-binding protein 1	1	DW091620_1.2004.2004.2	controllerType=0 controllerNumber=1 scan=2004	7.0096
01401:3	1	K.S[+203.079]T[+203.079]HPPPLPAK.E	768	HexNAc(1),HexNAc(1)	S[+203], T[+203]	484.25	3	1450.74	1450.74	0	-5	Specific	1.88	1.88	1.88	4	118	>sp|Q14766|LTBP1_HUMAN Latent-transforming growth factor beta-binding protein 1	1	DW091620_1.1962.1962.3	controllerType=0 controllerNumber=1 scan=1962	6.9073
01413:2	1	K.S[+203.079]T[+203.079]HPPPLPAK.E	768	HexNAc(1),HexNAc(1)	S[+203], T[+203]	725.871	2	1450.73	1450.74	0	-5.2	Specific	65.8	65.8	65.8	3.32	118	>sp|Q14766|LTBP1_HUMAN Latent-transforming growth factor beta-binding protein 1	1	DW091620_1.1973.1973.2	controllerType=0 controllerNumber=1 scan=1973	6.9342
01286:3	1	K.S[+365.132]T[+365.132]HPPPLPAK.E	768	HexNAc(1)Hex(1),HexNAc(1)Hex(1)	S[+365], T[+365]	592.284	3	1774.84	1774.85	0	-5.1	Specific	321	321	249.33	7.43	118	>sp|Q14766|LTBP1_HUMAN Latent-transforming growth factor beta-binding protein 1	1	DW091620_1.1868.1868.3	controllerType=0 controllerNumber=1 scan=1868	6.6816
01196:3	1	K.S[+365.132]T[+365.132]HPPPLPAK.E	768	HexNAc(1)Hex(1),HexNAc(1)Hex(1)	S[+365], T[+365]	592.284	3	1774.84	1774.85	0	-5	Specific	347.17	347.17	224.72	7.64	118	>sp|Q14766|LTBP1_HUMAN Latent-transforming growth factor beta-binding protein 1	1	DW091620_1.1781.1781.3	controllerType=0 controllerNumber=1 scan=1781	6.4669
01243:3	1	K.S[+365.132]T[+365.132]HPPPLPAK.E	768	HexNAc(1)Hex(1),HexNAc(1)Hex(1)	S[+365], T[+365]	592.285	3	1774.84	1774.85	0	-4.7	Specific	387.44	348.87	254.65	7.86	118	>sp|Q14766|LTBP1_HUMAN Latent-transforming growth factor beta-binding protein 1	1	DW091620_1.1824.1824.3	controllerType=0 controllerNumber=1 scan=1824	6.5743
02332:3	1	K.S[+802.286]T[+203.079]H[+15.995]PPPLPAK.E	768	HexNAc(1)Hex(1)Fuc(1)NeuAc(1),HexNAc(1)	H[+16], S[+802], T[+203]	689.315	3	2065.93	2065.94	0	-6.2	Specific	18.72	18.72	0	3.95	118	>sp|Q14766|LTBP1_HUMAN Latent-transforming growth factor beta-binding protein 1	1	DW091620_1.2749.2749.3	controllerType=0 controllerNumber=1 scan=2749	8.7762
02259:3	1	K.S[+802.286]T[+203.079]H[+15.995]PPPLPAK.E	768	HexNAc(1)Hex(1)Fuc(1)NeuAc(1),HexNAc(1)	H[+16], S[+802], T[+203]	689.317	3	2065.94	2065.94	0	-3.8	Specific	47.85	47.85	0	4.66	118	>sp|Q14766|LTBP1_HUMAN Latent-transforming growth factor beta-binding protein 1	1	DW091620_1.2687.2687.3	controllerType=0 controllerNumber=1 scan=2687	8.6305
02199:3	1	K.S[+802.286]T[+203.079]H[+15.995]PPPLPAK.E	768	HexNAc(1)Hex(1)Fuc(1)NeuAc(1),HexNAc(1)	H[+16], S[+802], T[+203]	689.316	3	2065.93	2065.94	0	-5.2	Specific	57.75	57.75	0	4.66	118	>sp|Q14766|LTBP1_HUMAN Latent-transforming growth factor beta-binding protein 1	1	DW091620_1.2636.2636.3	controllerType=0 controllerNumber=1 scan=2636	8.5095
02124:3	1	K.S[+802.286]T[+203.079]H[+15.995]PPPLPAK.E	768	HexNAc(1)Hex(1)Fuc(1)NeuAc(1),HexNAc(1)	H[+16], S[+802], T[+203]	689.317	3	2065.94	2065.94	0	-3.9	Specific	83.16	83.16	0	4.66	118	>sp|Q14766|LTBP1_HUMAN Latent-transforming growth factor beta-binding protein 1	1	DW091620_1.2578.2578.3	controllerType=0 controllerNumber=1 scan=2578	8.3746
02057:3	1	K.S[+203.079]T[+802.286]H[+15.995]PPPLPAK.E	768	HexNAc(1),HexNAc(1)Hex(1)Fuc(1)NeuAc(1)	H[+16], S[+203], T[+802]	689.316	3	2065.93	2065.94	0	-5.2	Specific	95.46	95.46	0	5.04	118	>sp|Q14766|LTBP1_HUMAN Latent-transforming growth factor beta-binding protein 1	1	DW091620_1.2523.2523.3	controllerType=0 controllerNumber=1 scan=2523	8.2449
01860:3	1	K.S[+802.286]T[+203.079]H[+15.995]PPPLPAK.E	768	HexNAc(1)Hex(1)Fuc(1)NeuAc(1),HexNAc(1)	H[+16], S[+802], T[+203]	689.315	3	2065.93	2065.94	0	-5.7	Specific	98.47	98.47	0	5.04	118	>sp|Q14766|LTBP1_HUMAN Latent-transforming growth factor beta-binding protein 1	1	DW091620_1.2359.2359.3	controllerType=0 controllerNumber=1 scan=2359	7.8571
01990:3	1	K.S[+802.286]T[+203.079]H[+15.995]PPPLPAK.E	768	HexNAc(1)Hex(1)Fuc(1)NeuAc(1),HexNAc(1)	H[+16], S[+802], T[+203]	689.317	3	2065.94	2065.94	0	-3.3	Specific	117.29	117.29	0	3.96	118	>sp|Q14766|LTBP1_HUMAN Latent-transforming growth factor beta-binding protein 1	1	DW091620_1.2467.2467.3	controllerType=0 controllerNumber=1 scan=2467	8.1137
01921:3	1	K.S[+802.286]T[+203.079]H[+15.995]PPPLPAK.E	768	HexNAc(1)Hex(1)Fuc(1)NeuAc(1),HexNAc(1)	H[+16], S[+802], T[+203]	689.316	3	2065.93	2065.94	0	-5.5	Specific	117.57	117.57	0	5.04	118	>sp|Q14766|LTBP1_HUMAN Latent-transforming growth factor beta-binding protein 1	1	DW091620_1.2412.2412.3	controllerType=0 controllerNumber=1 scan=2412	7.9829
05878:2	1	K.EEPVEALTFSR.E	778			639.321	2	1277.63	1277.64	0	-1.9	Specific	203.16	203.16	203.16	3.43	118	>sp|Q14766|LTBP1_HUMAN Latent-transforming growth factor beta-binding protein 1	1	DW091620_1.5606.5606.2	controllerType=0 controllerNumber=1 scan=5606	15.4292
05731:2	1	K.EEPVEALTFSR.E	778			639.317	2	1277.63	1277.64	0	-8	Specific	466.25	466.25	466.25	8.93	118	>sp|Q14766|LTBP1_HUMAN Latent-transforming growth factor beta-binding protein 1	1	DW091620_1.5484.5484.2	controllerType=0 controllerNumber=1 scan=5484	15.1443
05663:2	1	K.EEPVEALTFSR.E	778			639.319	2	1277.63	1277.64	0	-5.6	Specific	467.07	467.07	467.07	9.4	118	>sp|Q14766|LTBP1_HUMAN Latent-transforming growth factor beta-binding protein 1	1	DW091620_1.5430.5430.2	controllerType=0 controllerNumber=1 scan=5430	15.018
05579:2	1	K.EEPVEALTFSR.E	778			639.319	2	1277.63	1277.64	0	-5.7	Specific	497.62	497.62	497.62	9.48	118	>sp|Q14766|LTBP1_HUMAN Latent-transforming growth factor beta-binding protein 1	1	DW091620_1.5362.5362.2	controllerType=0 controllerNumber=1 scan=5362	14.8583
05514:2	1	K.EEPVEALTFSR.E	778			639.319	2	1277.63	1277.64	0	-5.5	Specific	516.61	516.61	516.61	9.48	118	>sp|Q14766|LTBP1_HUMAN Latent-transforming growth factor beta-binding protein 1	1	DW091620_1.5307.5307.2	controllerType=0 controllerNumber=1 scan=5307	14.7301
05449:2	1	K.EEPVEALTFSR.E	778			639.32	2	1277.63	1277.64	0	-3.1	Specific	529.08	529.08	529.08	8.55	118	>sp|Q14766|LTBP1_HUMAN Latent-transforming growth factor beta-binding protein 1	1	DW091620_1.5254.5254.2	controllerType=0 controllerNumber=1 scan=5254	14.6058
03216:3	1	R.EHGPGVAEPEVAT[+203.079]APPEK.E	789	HexNAc(1)	T[+203]	673.325	3	2017.96	2017.97	0	-5	Specific	342.63	342.63	342.63	7.31	118	>sp|Q14766|LTBP1_HUMAN Latent-transforming growth factor beta-binding protein 1	1	DW091620_1.3457.3457.3	controllerType=0 controllerNumber=1 scan=3457	10.4337
03141:3	1	R.EHGPGVAEPEVAT[+203.079]APPEK.E	789	HexNAc(1)	T[+203]	673.325	3	2017.96	2017.97	0	-4.7	Specific	652.28	652.28	652.28	12.44	118	>sp|Q14766|LTBP1_HUMAN Latent-transforming growth factor beta-binding protein 1	1	DW091620_1.3404.3404.3	controllerType=0 controllerNumber=1 scan=3404	10.3095
03011:3	1	R.EHGPGVAEPEVAT[+365.132]APPEK.E	789	HexNAc(1)Hex(1)	T[+365]	727.343	3	2180.01	2180.02	0	-4.9	Specific	695.51	695.51	467.75	12.44	118	>sp|Q14766|LTBP1_HUMAN Latent-transforming growth factor beta-binding protein 1	1	DW091620_1.3302.3302.3	controllerType=0 controllerNumber=1 scan=3302	10.0703
02942:3	1	R.EHGPGVAEPEVAT[+365.132]APPEK.E	789	HexNAc(1)Hex(1)	T[+365]	727.343	3	2180.02	2180.02	0	-3.8	Specific	703.51	703.51	462.62	13.44	118	>sp|Q14766|LTBP1_HUMAN Latent-transforming growth factor beta-binding protein 1	1	DW091620_1.3250.3250.3	controllerType=0 controllerNumber=1 scan=3250	9.9471
04073:2	1	K.EIPSLDQEK.T	807			529.765	2	1058.52	1058.54	0	-13.7	Specific	99.76	93.54	93.54	1.48	118	>sp|Q14766|LTBP1_HUMAN Latent-transforming growth factor beta-binding protein 1	1	DW091620_1.4154.4154.2	controllerType=0 controllerNumber=1 scan=4154	12.0469
04800:2	1	K.EIPSLDQEK.T	807			529.771	2	1058.53	1058.54	0	-1.6	Specific	147.46	147.46	147.46	2.45	118	>sp|Q14766|LTBP1_HUMAN Latent-transforming growth factor beta-binding protein 1	1	DW091620_1.4733.4733.3	controllerType=0 controllerNumber=1 scan=4733	13.3931
04140:2	1	K.EIPSLDQEK.T	807			529.764	2	1058.52	1058.54	0	-13.9	Specific	152.72	152.72	152.72	1.87	118	>sp|Q14766|LTBP1_HUMAN Latent-transforming growth factor beta-binding protein 1	1	DW091620_1.4211.4211.2	controllerType=0 controllerNumber=1 scan=4211	12.1798
03882:2	1	K.EIPSLDQEK.T	807			529.77	2	1058.53	1058.54	0	-3.6	Specific	361.19	361.19	361.19	6.76	118	>sp|Q14766|LTBP1_HUMAN Latent-transforming growth factor beta-binding protein 1	1	DW091620_1.4001.4001.2	controllerType=0 controllerNumber=1 scan=4001	11.6924
03816:2	1	K.EIPSLDQEK.T	807			529.769	2	1058.53	1058.54	0	-5.8	Specific	427.25	338.42	338.42	7.88	118	>sp|Q14766|LTBP1_HUMAN Latent-transforming growth factor beta-binding protein 1	1	DW091620_1.3947.3947.2	controllerType=0 controllerNumber=1 scan=3947	11.5683
03607:2	1	K.EIPSLDQEK.T	807			529.769	2	1058.53	1058.54	0	-5.4	Specific	430.71	202.39	202.39	7.31	118	>sp|Q14766|LTBP1_HUMAN Latent-transforming growth factor beta-binding protein 1	1	DW091620_1.3778.3778.2	controllerType=0 controllerNumber=1 scan=3778	11.1759
03745:2	1	K.EIPSLDQEK.T	807			529.769	2	1058.53	1058.54	0	-6.3	Specific	431.13	224.85	224.85	6.99	118	>sp|Q14766|LTBP1_HUMAN Latent-transforming growth factor beta-binding protein 1	1	DW091620_1.3890.3890.2	controllerType=0 controllerNumber=1 scan=3890	11.435
03541:2	1	K.EIPSLDQEK.T	807			529.769	2	1058.53	1058.54	0	-5.8	Specific	431.4	231.9	231.9	6.35	118	>sp|Q14766|LTBP1_HUMAN Latent-transforming growth factor beta-binding protein 1	1	DW091620_1.3725.3725.2	controllerType=0 controllerNumber=1 scan=3725	11.0553
03674:2	1	K.EIPSLDQEK.T	807			529.769	2	1058.53	1058.54	0	-5.2	Specific	450.82	216.89	216.89	6.28	118	>sp|Q14766|LTBP1_HUMAN Latent-transforming growth factor beta-binding protein 1	1	DW091620_1.3834.3834.2	controllerType=0 controllerNumber=1 scan=3834	11.3042
04639:2	1	R.YTC[+57.021]IC[+57.021]YEGYR.F	896		C[+57]*2	692.782	2	1384.56	1384.57	0	-6.7	Specific	431.33	410.72	410.72	7.53	118	>sp|Q14766|LTBP1_HUMAN Latent-transforming growth factor beta-binding protein 1	1	DW091620_1.4609.4609.2	controllerType=0 controllerNumber=1 scan=4609	13.1061
04575:2	1	R.YTC[+57.021]IC[+57.021]YEGYR.F	896		C[+57]*2	692.783	2	1384.56	1384.57	0	-6	Specific	433.69	405.59	405.59	7.72	118	>sp|Q14766|LTBP1_HUMAN Latent-transforming growth factor beta-binding protein 1	1	DW091620_1.4556.4556.2	controllerType=0 controllerNumber=1 scan=4556	12.9819
04501:2	1	R.YTC[+57.021]IC[+57.021]YEGYR.F	896		C[+57]*2	692.784	2	1384.56	1384.57	0	-4.5	Specific	439.12	397.67	397.67	8	118	>sp|Q14766|LTBP1_HUMAN Latent-transforming growth factor beta-binding protein 1	1	DW091620_1.4495.4495.2	controllerType=0 controllerNumber=1 scan=4495	12.8402
04427:2	1	R.YTC[+57.021]IC[+57.021]YEGYR.F	896		C[+57]*2	692.783	2	1384.56	1384.57	0	-5.1	Specific	483.12	355.86	355.86	6.99	118	>sp|Q14766|LTBP1_HUMAN Latent-transforming growth factor beta-binding protein 1	1	DW091620_1.4439.4439.2	controllerType=0 controllerNumber=1 scan=4439	12.7096
04278:2	1	R.YTC[+57.021]IC[+57.021]YEGYR.F	896		C[+57]*2	692.783	2	1384.56	1384.57	0	-4.8	Specific	493.4	331.33	331.33	6.96	118	>sp|Q14766|LTBP1_HUMAN Latent-transforming growth factor beta-binding protein 1	1	DW091620_1.4328.4328.2	controllerType=0 controllerNumber=1 scan=4328	12.451
04346:2	1	R.YTC[+57.021]IC[+57.021]YEGYR.F	896		C[+57]*2	692.783	2	1384.56	1384.57	0	-4.9	Specific	527.23	344.86	344.86	7.15	118	>sp|Q14766|LTBP1_HUMAN Latent-transforming growth factor beta-binding protein 1	1	DW091620_1.4383.4383.2	controllerType=0 controllerNumber=1 scan=4383	12.5789
03621:3	1	R.KC[+57.021]VDIDEC[+57.021]TQVQHLC[+57.021]SQGR.C	912		C[+57]*3	778.349	3	2333.03	2333.04	0	-4.1	Specific	82.08	82.08	82.08	3.2	118	>sp|Q14766|LTBP1_HUMAN Latent-transforming growth factor beta-binding protein 1	1	DW091620_1.3790.3790.3	controllerType=0 controllerNumber=1 scan=3790	11.2028
03888:4	1	R.KC[+57.021]VDIDEC[+57.021]TQVQHLC[+57.021]SQGR.C	912		C[+57]*3	584.012	4	2333.03	2333.04	0	-6.5	Specific	196.27	196.27	196.27	4.43	118	>sp|Q14766|LTBP1_HUMAN Latent-transforming growth factor beta-binding protein 1	1	DW091620_1.4005.4005.4	controllerType=0 controllerNumber=1 scan=4005	11.701
03735:4	1	R.KC[+57.021]VDIDEC[+57.021]TQVQHLC[+57.021]SQGR.C	912		C[+57]*3	584.014	4	2333.03	2333.04	0	-3.5	Specific	378.63	378.63	378.63	8.94	118	>sp|Q14766|LTBP1_HUMAN Latent-transforming growth factor beta-binding protein 1	1	DW091620_1.3881.3881.4	controllerType=0 controllerNumber=1 scan=3881	11.4142
03587:4	1	R.KC[+57.021]VDIDEC[+57.021]TQVQHLC[+57.021]SQGR.C	912		C[+57]*3	584.013	4	2333.03	2333.04	0	-6.2	Specific	547.64	547.64	547.64	9.05	118	>sp|Q14766|LTBP1_HUMAN Latent-transforming growth factor beta-binding protein 1	1	DW091620_1.3761.3761.4	controllerType=0 controllerNumber=1 scan=3761	11.1374
03537:3	1	R.KC[+57.021]VDIDEC[+57.021]TQVQHLC[+57.021]SQGR.C	912		C[+57]*3	778.348	3	2333.03	2333.04	0	-6.1	Specific	576.22	576.22	576.22	9.13	118	>sp|Q14766|LTBP1_HUMAN Latent-transforming growth factor beta-binding protein 1	1	DW091620_1.3720.3720.3	controllerType=0 controllerNumber=1 scan=3720	11.0429
03515:4	1	R.KC[+57.021]VDIDEC[+57.021]TQVQHLC[+57.021]SQGR.C	912		C[+57]*3	584.013	4	2333.03	2333.04	0	-5.8	Specific	587.79	587.79	587.79	10.44	118	>sp|Q14766|LTBP1_HUMAN Latent-transforming growth factor beta-binding protein 1	1	DW091620_1.3702.3702.4	controllerType=0 controllerNumber=1 scan=3702	11.0043
03648:4	1	R.KC[+57.021]VDIDEC[+57.021]TQVQHLC[+57.021]SQGR.C	912		C[+57]*3	584.014	4	2333.03	2333.04	0	-3.6	Specific	615.69	615.69	615.69	11.44	118	>sp|Q14766|LTBP1_HUMAN Latent-transforming growth factor beta-binding protein 1	1	DW091620_1.3812.3812.4	controllerType=0 controllerNumber=1 scan=3812	11.2542
03447:4	1	R.KC[+57.021]VDIDEC[+57.021]TQVQHLC[+57.021]SQGR.C	912		C[+57]*3	584.013	4	2333.03	2333.04	0	-5	Specific	740	740	740	13.44	118	>sp|Q14766|LTBP1_HUMAN Latent-transforming growth factor beta-binding protein 1	1	DW091620_1.3646.3646.4	controllerType=0 controllerNumber=1 scan=3646	10.8736
03461:3	1	R.KC[+57.021]VDIDEC[+57.021]TQVQHLC[+57.021]SQGR.C	912		C[+57]*3	778.348	3	2333.03	2333.04	0	-6	Specific	1044.65	1044.65	1044.65	18.13	118	>sp|Q14766|LTBP1_HUMAN Latent-transforming growth factor beta-binding protein 1	1	DW091620_1.3656.3656.3	controllerType=0 controllerNumber=1 scan=3656	10.8971
04534:3	1	K.C[+57.021]VDIDEC[+57.021]TQVQHLC[+57.021]SQGR.C	913		C[+57]*3	735.651	3	2204.94	2204.95	0	-4.3	Specific	367.02	367.02	367.02	6.64	118	>sp|Q14766|LTBP1_HUMAN Latent-transforming growth factor beta-binding protein 1	1	DW091620_1.4521.4521.3	controllerType=0 controllerNumber=1 scan=4521	12.9007
04424:3	1	K.C[+57.021]VDIDEC[+57.021]TQVQHLC[+57.021]SQGR.C	913		C[+57]*3	735.649	3	2204.93	2204.95	0	-7.3	Specific	510.97	510.97	510.97	8.89	118	>sp|Q14766|LTBP1_HUMAN Latent-transforming growth factor beta-binding protein 1	1	DW091620_1.4436.4436.3	controllerType=0 controllerNumber=1 scan=4436	12.7011
04341:3	1	K.C[+57.021]VDIDEC[+57.021]TQVQHLC[+57.021]SQGR.C	913		C[+57]*3	735.651	3	2204.94	2204.95	0	-3.8	Specific	613.13	613.13	613.13	11.44	118	>sp|Q14766|LTBP1_HUMAN Latent-transforming growth factor beta-binding protein 1	1	DW091620_1.4378.4378.3	controllerType=0 controllerNumber=1 scan=4378	12.5661
04271:3	1	K.C[+57.021]VDIDEC[+57.021]TQVQHLC[+57.021]SQGR.C	913		C[+57]*3	735.649	3	2204.93	2204.95	0	-7.3	Specific	748.68	748.68	748.68	12.98	118	>sp|Q14766|LTBP1_HUMAN Latent-transforming growth factor beta-binding protein 1	1	DW091620_1.4321.4321.3	controllerType=0 controllerNumber=1 scan=4321	12.4339
04205:3	1	K.C[+57.021]VDIDEC[+57.021]TQVQHLC[+57.021]SQGR.C	913		C[+57]*3	735.65	3	2204.94	2204.95	0	-5.7	Specific	760.16	760.16	760.16	14.44	118	>sp|Q14766|LTBP1_HUMAN Latent-transforming growth factor beta-binding protein 1	1	DW091620_1.4266.4266.3	controllerType=0 controllerNumber=1 scan=4266	12.308
04107:2	1	K.C[+57.021]VDIDEC[+57.021]TQVQHLC[+57.021]SQGR.C	913		C[+57]*3	1102.97	2	2204.94	2204.95	0	-2.4	Specific	787.46	787.46	787.46	12.51	118	>sp|Q14766|LTBP1_HUMAN Latent-transforming growth factor beta-binding protein 1	1	DW091620_1.4181.4181.2	controllerType=0 controllerNumber=1 scan=4181	12.1095
04136:3	1	K.C[+57.021]VDIDEC[+57.021]TQVQHLC[+57.021]SQGR.C	913		C[+57]*3	735.65	3	2204.94	2204.95	0	-5.3	Specific	833.24	833.24	833.24	15.44	118	>sp|Q14766|LTBP1_HUMAN Latent-transforming growth factor beta-binding protein 1	1	DW091620_1.4207.4207.3	controllerType=0 controllerNumber=1 scan=4207	12.1712
04077:3	1	K.C[+57.021]VDIDEC[+57.021]TQVQHLC[+57.021]SQGR.C	913		C[+57]*3	735.651	3	2204.94	2204.95	0	-4.7	Specific	889.21	889.21	889.21	16.44	118	>sp|Q14766|LTBP1_HUMAN Latent-transforming growth factor beta-binding protein 1	1	DW091620_1.4157.4157.3	controllerType=0 controllerNumber=1 scan=4157	12.0532
05857:3	1	K.C[+57.021][-17.027]VDIDEC[+57.021]TQVQHLC[+57.021]SQGR.C	913		C[-17][+57]*3	729.975	3	2187.91	2187.92	0	-5.7	Specific	617.32	617.32	617.32	11.44	118	>sp|Q14766|LTBP1_HUMAN Latent-transforming growth factor beta-binding protein 1	1	DW091620_1.5588.5588.3	controllerType=0 controllerNumber=1 scan=5588	15.3862
05723:3	1	K.C[+57.021][-17.027]VDIDEC[+57.021]TQVQHLC[+57.021]SQGR.C	913		C[-17][+57]*3	729.975	3	2187.91	2187.92	0	-4.8	Specific	721.57	721.57	721.57	13.44	118	>sp|Q14766|LTBP1_HUMAN Latent-transforming growth factor beta-binding protein 1	1	DW091620_1.5478.5478.3	controllerType=0 controllerNumber=1 scan=5478	15.1294
05783:3	1	K.C[+57.021][-17.027]VDIDEC[+57.021]TQVQHLC[+57.021]SQGR.C	913		C[-17][+57]*3	729.975	3	2187.91	2187.92	0	-5.7	Specific	784.98	784.98	784.98	14.44	118	>sp|Q14766|LTBP1_HUMAN Latent-transforming growth factor beta-binding protein 1	1	DW091620_1.5528.5528.3	controllerType=0 controllerNumber=1 scan=5528	15.2468
05795:2	1	K.C[+57.021][-17.027]VDIDEC[+57.021]TQVQHLC[+57.021]SQGR.C	913		C[-17][+57]*3	1094.46	2	2187.91	2187.92	0	-5	Specific	850.43	827.55	827.55	15.6	118	>sp|Q14766|LTBP1_HUMAN Latent-transforming growth factor beta-binding protein 1	1	DW091620_1.5539.5539.2	controllerType=0 controllerNumber=1 scan=5539	15.2723
05734:2	1	K.C[+57.021][-17.027]VDIDEC[+57.021]TQVQHLC[+57.021]SQGR.C	913		C[-17][+57]*3	1094.46	2	2187.91	2187.92	0	-5.2	Specific	876.59	856.96	856.96	15.6	118	>sp|Q14766|LTBP1_HUMAN Latent-transforming growth factor beta-binding protein 1	1	DW091620_1.5486.5486.2	controllerType=0 controllerNumber=1 scan=5486	15.1487
02592:2	1	R.C[+57.021]EYC[+57.021]DSGYR.M	981		C[+57]*2	605.215	2	1209.42	1209.43	0	-5.3	Specific	257.75	257.75	257.75	5.66	118	>sp|Q14766|LTBP1_HUMAN Latent-transforming growth factor beta-binding protein 1	1	DW091620_1.2967.2967.2	controllerType=0 controllerNumber=1 scan=2967	9.2854
02431:2	1	R.C[+57.021]EYC[+57.021]DSGYR.M	981		C[+57]*2	605.215	2	1209.42	1209.43	0	-6	Specific	436.43	436.43	436.43	7.72	118	>sp|Q14766|LTBP1_HUMAN Latent-transforming growth factor beta-binding protein 1	1	DW091620_1.2830.2830.2	controllerType=0 controllerNumber=1 scan=2830	8.9675
02363:2	1	R.C[+57.021]EYC[+57.021]DSGYR.M	981		C[+57]*2	605.216	2	1209.42	1209.43	0	-5	Specific	527.77	441.13	441.13	9.64	118	>sp|Q14766|LTBP1_HUMAN Latent-transforming growth factor beta-binding protein 1	1	DW091620_1.2774.2774.2	controllerType=0 controllerNumber=1 scan=2774	8.8352
02303:2	1	R.C[+57.021]EYC[+57.021]DSGYR.M	981		C[+57]*2	605.216	2	1209.43	1209.43	0	-3.6	Specific	533.46	475.94	475.94	8.54	118	>sp|Q14766|LTBP1_HUMAN Latent-transforming growth factor beta-binding protein 1	1	DW091620_1.2722.2722.2	controllerType=0 controllerNumber=1 scan=2722	8.7131
04074:2	1	R.C[+57.021][-17.027]EYC[+57.021]DSGYR.M	981		C[-17][+57]*2	596.702	2	1192.4	1192.4	0	-4.9	Specific	408.95	408.95	408.95	8	118	>sp|Q14766|LTBP1_HUMAN Latent-transforming growth factor beta-binding protein 1	1	DW091620_1.4155.4155.2	controllerType=0 controllerNumber=1 scan=4155	12.0489
04137:2	1	R.C[+57.021][-17.027]EYC[+57.021]DSGYR.M	981		C[-17][+57]*2	596.702	2	1192.4	1192.4	0	-5.2	Specific	418.25	418.25	418.25	7.62	118	>sp|Q14766|LTBP1_HUMAN Latent-transforming growth factor beta-binding protein 1	1	DW091620_1.4208.4208.2	controllerType=0 controllerNumber=1 scan=4208	12.1733
06364:3	1	R.C[+57.021]EDIDEC[+57.021]LNPSTC[+57.021]PDEQC[+57.021]VNSPGSYQC[+57.021]VPC[+57.021]TEGFR.G	996		C[+57]*6	1394.54	3	4181.61	4180.64	1	-7.9	Specific	554.67	554.67	13.01	7.69	118	>sp|Q14766|LTBP1_HUMAN Latent-transforming growth factor beta-binding protein 1	1	DW091620_1.5985.5985.3	controllerType=0 controllerNumber=1 scan=5985	16.3153
06294:3	1	R.C[+57.021]EDIDEC[+57.021]LNPSTC[+57.021]PDEQC[+57.021]VNSPGSYQC[+57.021]VPC[+57.021]TEGFR.G	996		C[+57]*6	1394.21	3	4180.62	4180.64	0	-5	Specific	791.78	791.78	18.85	13.08	118	>sp|Q14766|LTBP1_HUMAN Latent-transforming growth factor beta-binding protein 1	1	DW091620_1.5926.5926.3	controllerType=0 controllerNumber=1 scan=5926	16.1768
07402:3	1	R.C[+57.021][-17.027]EDIDEC[+57.021]LNPSTC[+57.021]PDEQC[+57.021]VNSPGSYQC[+57.021]VPC[+57.021]TEGFR.G	996		C[-17][+57]*6	1388.54	3	4163.59	4163.61	0	-5.2	Specific	374.42	374.42	11.01	7.58	118	>sp|Q14766|LTBP1_HUMAN Latent-transforming growth factor beta-binding protein 1	1	DW091620_1.6839.6839.3	controllerType=0 controllerNumber=1 scan=6839	18.3175
06316:4	1	R.C[+57.021]EDIDEC[+57.021]LNPSTC[+57.021]PD[+15.995]EQC[+57.021]VNSPGSYQC[+57.021]VPC[+57.021]TEGFR.G	996		C[+57]*6, D[+16]	1050.16	4	4197.61	4196.63	1	-7.3	Specific	427.1	427.1	4	6.48	118	>sp|Q14766|LTBP1_HUMAN Latent-transforming growth factor beta-binding protein 1	1	DW091620_1.5943.5943.4	controllerType=0 controllerNumber=1 scan=5943	16.2157
07465:3	1	R.C[+57.021][-17.027]EDIDEC[+57.021]LNPSTC[+57.021]PDEQC[+57.021]VNSPGSYQC[+57.021]VPC[+57.021]TEGFR.G	996		C[-17][+57]*6	1388.87	3	4164.59	4163.61	1	-5.4	Specific	597.35	597.35	11.01	9.08	118	>sp|Q14766|LTBP1_HUMAN Latent-transforming growth factor beta-binding protein 1	1	DW091620_1.6894.6894.3	controllerType=0 controllerNumber=1 scan=6894	18.4467
06343:4	1	R.C[+57.021]EDIDEC[+57.021]LNPSTC[+57.021]PDEQC[+57.021]VN[+0.984]SPGSYQC[+57.021]VPC[+57.021]TEGFR.G	996		C[+57]*6, N[+1]	1045.91	4	4180.6	4181.62	-1	-3.8	Specific	683.65	683.65	6.08	8.41	118	>sp|Q14766|LTBP1_HUMAN Latent-transforming growth factor beta-binding protein 1	1	DW091620_1.5967.5967.4	controllerType=0 controllerNumber=1 scan=5967	16.2741
06287:4	1	R.C[+57.021]EDIDEC[+57.021]LNPSTC[+57.021]PDEQC[+57.021]VN[+0.984]SPGSYQC[+57.021]VPC[+57.021]TEGFR.G	996		C[+57]*6, N[+1]	1045.91	4	4180.61	4181.62	-1	-1.6	Specific	705.44	705.44	7.53	8.32	118	>sp|Q14766|LTBP1_HUMAN Latent-transforming growth factor beta-binding protein 1	1	DW091620_1.5919.5919.4	controllerType=0 controllerNumber=1 scan=5919	16.1596
07422:4	1	R.C[+57.021][-17.027]EDIDEC[+57.021]LNPSTC[+57.021]PDEQC[+57.021]VN[+0.984]SPGSYQC[+57.021]VPC[+57.021]TEGFR.G	996		C[-17][+57]*6, N[+1]	1041.65	4	4163.59	4164.6	-1	-0.6	Specific	527.59	527.59	17.97	3.75	118	>sp|Q14766|LTBP1_HUMAN Latent-transforming growth factor beta-binding protein 1	1	DW091620_1.6853.6853.4	controllerType=0 controllerNumber=1 scan=6853	18.3499
07405:3	1	R.C[+57.021][-17.027]EDIDEC[+57.021]LNPSTC[+57.021]PD[+15.995]EQC[+57.021]VN[+0.984]SPGSYQC[+57.021]VPC[+57.021]TEGFR.G	996		C[-17][+57]*6, D[+16], N[+1]	1394.53	3	4181.59	4180.59	1	-1.7	Specific	334.49	334.49	0	4.87	118	>sp|Q14766|LTBP1_HUMAN Latent-transforming growth factor beta-binding protein 1	1	DW091620_1.6841.6841.3	controllerType=0 controllerNumber=1 scan=6841	18.3219
06164:4	1	R.GWNGQC[+57.021]LDVDEC[+57.021]LEPNVC[+57.021]ANGDC[+57.021]SNLEGSYM[+15.995]C[+57.021]SC[+57.021]HK.G	1031		C[+57]*6, M[+16]	1063.66	4	4251.6	4251.63	0	-7.6	Specific	67.65	67.65	12.21	2.33	118	>sp|Q14766|LTBP1_HUMAN Latent-transforming growth factor beta-binding protein 1	1	DW091620_1.5820.5820.4	controllerType=0 controllerNumber=1 scan=5820	15.9284
03917:2	1	R.DIDEC[+57.021]QQGNLC[+57.021]VNGQC[+57.021]K.N	1079		C[+57]*3	1019.41	2	2037.82	2037.84	0	-12.8	Specific	136.09	136.09	136.09	3.19	118	>sp|Q14766|LTBP1_HUMAN Latent-transforming growth factor beta-binding protein 1	1	DW091620_1.4032.4032.2	controllerType=0 controllerNumber=1 scan=4032	11.7644
03760:3	1	R.DIDEC[+57.021]QQGNLC[+57.021]VNGQC[+57.021]K.N	1079		C[+57]*3	679.949	3	2037.83	2037.84	0	-5.3	Specific	412.99	412.99	412.99	8.57	118	>sp|Q14766|LTBP1_HUMAN Latent-transforming growth factor beta-binding protein 1	1	DW091620_1.3902.3902.3	controllerType=0 controllerNumber=1 scan=3902	11.4629
03794:2	1	R.DIDEC[+57.021]QQGNLC[+57.021]VNGQC[+57.021]K.N	1079		C[+57]*3	1019.42	2	2037.83	2037.84	0	-8.1	Specific	435.37	435.37	435.37	8.7	118	>sp|Q14766|LTBP1_HUMAN Latent-transforming growth factor beta-binding protein 1	1	DW091620_1.3927.3927.2	controllerType=0 controllerNumber=1 scan=3927	11.5211
03623:3	1	R.DIDEC[+57.021]QQGNLC[+57.021]VNGQC[+57.021]K.N	1079		C[+57]*3	679.948	3	2037.83	2037.84	0	-5.5	Specific	580.91	580.91	580.91	9.84	118	>sp|Q14766|LTBP1_HUMAN Latent-transforming growth factor beta-binding protein 1	1	DW091620_1.3792.3792.3	controllerType=0 controllerNumber=1 scan=3792	11.2071
03687:3	1	R.DIDEC[+57.021]QQGNLC[+57.021]VNGQC[+57.021]K.N	1079		C[+57]*3	679.949	3	2037.83	2037.84	0	-4.7	Specific	628.4	628.4	628.4	10.84	118	>sp|Q14766|LTBP1_HUMAN Latent-transforming growth factor beta-binding protein 1	1	DW091620_1.3844.3844.3	controllerType=0 controllerNumber=1 scan=3844	11.3276
03624:2	1	R.DIDEC[+57.021]QQGNLC[+57.021]VNGQC[+57.021]K.N	1079		C[+57]*3	1019.42	2	2037.83	2037.84	0	-5.7	Specific	644.49	644.49	644.49	11.44	118	>sp|Q14766|LTBP1_HUMAN Latent-transforming growth factor beta-binding protein 1	1	DW091620_1.3793.3793.2	controllerType=0 controllerNumber=1 scan=3793	11.2093
03688:2	1	R.DIDEC[+57.021]QQGNLC[+57.021]VNGQC[+57.021]K.N	1079		C[+57]*3	1019.42	2	2037.83	2037.84	0	-4.2	Specific	709.59	709.59	709.59	13.44	118	>sp|Q14766|LTBP1_HUMAN Latent-transforming growth factor beta-binding protein 1	1	DW091620_1.3845.3845.2	controllerType=0 controllerNumber=1 scan=3845	11.3298
03918:2	1	R.DIDEC[+57.021]QQGNLC[+57.021]VN[+0.984]GQC[+57.021]K.N	1079		C[+57]*3, N[+1]	1019.91	2	2038.82	2038.83	0	-4.4	Specific	475.64	475.64	182.28	9.28	118	>sp|Q14766|LTBP1_HUMAN Latent-transforming growth factor beta-binding protein 1	1	DW091620_1.4032.4032.2	controllerType=0 controllerNumber=1 scan=4032	11.7644
03894:3	1	R.DIDEC[+57.021]QQGNLC[+57.021]VN[+0.984]GQC[+57.021]K.N	1079		C[+57]*3, N[+1]	680.277	3	2038.82	2038.83	0	-4.9	Specific	568.17	548.52	126.57	9.84	118	>sp|Q14766|LTBP1_HUMAN Latent-transforming growth factor beta-binding protein 1	1	DW091620_1.4011.4011.3	controllerType=0 controllerNumber=1 scan=4011	11.716
03827:3	1	R.DIDEC[+57.021]QQGNLC[+57.021]VN[+0.984]GQC[+57.021]K.N	1079		C[+57]*3, N[+1]	680.277	3	2038.82	2038.83	0	-5.5	Specific	617.3	617.3	168.3	10.84	118	>sp|Q14766|LTBP1_HUMAN Latent-transforming growth factor beta-binding protein 1	1	DW091620_1.3955.3955.3	controllerType=0 controllerNumber=1 scan=3955	11.5865
03855:2	1	R.DIDEC[+57.021]QQGNLC[+57.021]VN[+0.984]GQC[+57.021]K.N	1079		C[+57]*3, N[+1]	1019.91	2	2038.82	2038.83	0	-4.6	Specific	705.79	676.13	178.76	13.44	118	>sp|Q14766|LTBP1_HUMAN Latent-transforming growth factor beta-binding protein 1	1	DW091620_1.3976.3976.2	controllerType=0 controllerNumber=1 scan=3976	11.6344
02345:3	1	K.DQC[+57.021]EDIDEC[+57.021]QHR.H	1116		C[+57]*2	535.538	3	1604.6	1604.61	0	-5.1	Specific	124.74	124.74	124.74	4.42	118	>sp|Q14766|LTBP1_HUMAN Latent-transforming growth factor beta-binding protein 1	1	DW091620_1.2759.2759.3	controllerType=0 controllerNumber=1 scan=2759	8.7998
01955:2	1	K.DQC[+57.021]EDIDEC[+57.021]QHR.H	1116		C[+57]*2	802.802	2	1604.6	1604.61	0	-5.8	Specific	129.36	129.36	129.36	4.2	118	>sp|Q14766|LTBP1_HUMAN Latent-transforming growth factor beta-binding protein 1	1	DW091620_1.2439.2439.2	controllerType=0 controllerNumber=1 scan=2439	8.0462
01822:3	1	K.DQC[+57.021]EDIDEC[+57.021]QHR.H	1116		C[+57]*2	535.538	3	1604.6	1604.61	0	-4.7	Specific	131.49	131.49	131.49	4	118	>sp|Q14766|LTBP1_HUMAN Latent-transforming growth factor beta-binding protein 1	1	DW091620_1.2326.2326.2	controllerType=0 controllerNumber=1 scan=2326	7.7792
02425:3	1	K.DQC[+57.021]EDIDEC[+57.021]QHR.H	1116		C[+57]*2	535.538	3	1604.6	1604.61	0	-4.5	Specific	160.32	160.32	160.32	5.04	118	>sp|Q14766|LTBP1_HUMAN Latent-transforming growth factor beta-binding protein 1	1	DW091620_1.2825.2825.3	controllerType=0 controllerNumber=1 scan=2825	8.9548
02596:3	1	K.DQC[+57.021]EDIDEC[+57.021]QHR.H	1116		C[+57]*2	535.538	3	1604.6	1604.61	0	-3.8	Specific	199.71	199.71	199.71	5.4	118	>sp|Q14766|LTBP1_HUMAN Latent-transforming growth factor beta-binding protein 1	1	DW091620_1.2970.2970.3	controllerType=0 controllerNumber=1 scan=2970	9.2918
02209:3	1	K.DQC[+57.021]EDIDEC[+57.021]QHR.H	1116		C[+57]*2	535.536	3	1604.59	1604.61	0	-7.3	Specific	357.39	357.39	357.39	7.18	118	>sp|Q14766|LTBP1_HUMAN Latent-transforming growth factor beta-binding protein 1	1	DW091620_1.2646.2646.3	controllerType=0 controllerNumber=1 scan=2646	8.5336
02138:3	1	K.DQC[+57.021]EDIDEC[+57.021]QHR.H	1116		C[+57]*2	535.538	3	1604.6	1604.61	0	-4.4	Specific	402.37	402.37	402.37	9.29	118	>sp|Q14766|LTBP1_HUMAN Latent-transforming growth factor beta-binding protein 1	1	DW091620_1.2589.2589.3	controllerType=0 controllerNumber=1 scan=2589	8.4004
02069:3	1	K.DQC[+57.021]EDIDEC[+57.021]QHR.H	1116		C[+57]*2	535.538	3	1604.6	1604.61	0	-4.7	Specific	431.97	431.97	431.97	9.29	118	>sp|Q14766|LTBP1_HUMAN Latent-transforming growth factor beta-binding protein 1	1	DW091620_1.2533.2533.3	controllerType=0 controllerNumber=1 scan=2533	8.2685
01812:2	1	K.DQC[+57.021]EDIDEC[+57.021]QHR.H	1116		C[+57]*2	802.803	2	1604.6	1604.61	0	-5.4	Specific	447.42	447.42	447.42	8.55	118	>sp|Q14766|LTBP1_HUMAN Latent-transforming growth factor beta-binding protein 1	1	DW091620_1.2318.2318.2	controllerType=0 controllerNumber=1 scan=2318	7.76
01934:3	1	K.DQC[+57.021]EDIDEC[+57.021]QHR.H	1116		C[+57]*2	535.537	3	1604.6	1604.61	0	-5.4	Specific	562.35	562.35	562.35	10.56	118	>sp|Q14766|LTBP1_HUMAN Latent-transforming growth factor beta-binding protein 1	1	DW091620_1.2423.2423.3	controllerType=0 controllerNumber=1 scan=2423	8.0094
02003:3	1	K.DQC[+57.021]EDIDEC[+57.021]QHR.H	1116		C[+57]*2	535.538	3	1604.6	1604.61	0	-4.6	Specific	597.79	597.79	597.79	10.56	118	>sp|Q14766|LTBP1_HUMAN Latent-transforming growth factor beta-binding protein 1	1	DW091620_1.2478.2478.3	controllerType=0 controllerNumber=1 scan=2478	8.1395
01869:3	1	K.DQC[+57.021]EDIDEC[+57.021]QHR.H	1116		C[+57]*2	535.538	3	1604.6	1604.61	0	-4.3	Specific	610.98	610.98	610.98	11.56	118	>sp|Q14766|LTBP1_HUMAN Latent-transforming growth factor beta-binding protein 1	1	DW091620_1.2368.2368.3	controllerType=0 controllerNumber=1 scan=2368	7.8787
01870:2	1	K.DQC[+57.021]EDIDEC[+57.021]QHR.H	1116		C[+57]*2	802.801	2	1604.6	1604.61	0	-6.8	Specific	614.83	614.83	614.83	10.25	118	>sp|Q14766|LTBP1_HUMAN Latent-transforming growth factor beta-binding protein 1	1	DW091620_1.2369.2369.2	controllerType=0 controllerNumber=1 scan=2369	7.8809
01809:3	1	K.DQC[+57.021]EDIDEC[+57.021]QHR.H	1116		C[+57]*2	535.537	3	1604.6	1604.61	0	-5.8	Specific	633.85	633.85	633.85	11.56	118	>sp|Q14766|LTBP1_HUMAN Latent-transforming growth factor beta-binding protein 1	1	DW091620_1.2315.2315.3	controllerType=0 controllerNumber=1 scan=2315	7.7535
04231:2	1	R.NTEGSFQC[+57.021]VC[+57.021]DQGYR.A	1137		C[+57]*2	910.86	2	1820.71	1820.73	0	-10.8	Specific	216.32	216.32	216.32	3.3	118	>sp|Q14766|LTBP1_HUMAN Latent-transforming growth factor beta-binding protein 1	1	DW091620_1.4289.4289.2	controllerType=0 controllerNumber=1 scan=4289	12.3606
04187:2	1	R.NTEGSFQC[+57.021]VC[+57.021]DQGYR.A	1137		C[+57]*2	910.856	2	1820.7	1820.73	0	-15.2	Specific	436.24	436.24	436.24	7.43	118	>sp|Q14766|LTBP1_HUMAN Latent-transforming growth factor beta-binding protein 1	1	DW091620_1.4251.4251.2	controllerType=0 controllerNumber=1 scan=4251	12.2746
04122:2	1	R.NTEGSFQC[+57.021]VC[+57.021]DQGYR.A	1137		C[+57]*2	910.865	2	1820.72	1820.73	0	-5	Specific	595.06	595.06	595.06	10.44	118	>sp|Q14766|LTBP1_HUMAN Latent-transforming growth factor beta-binding protein 1	1	DW091620_1.4196.4196.2	controllerType=0 controllerNumber=1 scan=4196	12.1454
04060:3	1	R.NTEGSFQC[+57.021]VC[+57.021]DQGYR.A	1137		C[+57]*2	607.58	3	1820.72	1820.73	0	-4.8	Specific	626.23	626.23	626.23	10.84	118	>sp|Q14766|LTBP1_HUMAN Latent-transforming growth factor beta-binding protein 1	1	DW091620_1.4142.4142.3	controllerType=0 controllerNumber=1 scan=4142	12.0196
03992:3	1	R.NTEGSFQC[+57.021]VC[+57.021]DQGYR.A	1137		C[+57]*2	607.579	3	1820.72	1820.73	0	-5.8	Specific	667.05	667.05	667.05	11.38	118	>sp|Q14766|LTBP1_HUMAN Latent-transforming growth factor beta-binding protein 1	1	DW091620_1.4089.4089.3	controllerType=0 controllerNumber=1 scan=4089	11.8964
04059:2	1	R.NTEGSFQC[+57.021]VC[+57.021]DQGYR.A	1137		C[+57]*2	910.866	2	1820.72	1820.73	0	-4.7	Specific	678.02	678.02	678.02	12.44	118	>sp|Q14766|LTBP1_HUMAN Latent-transforming growth factor beta-binding protein 1	1	DW091620_1.4141.4141.2	controllerType=0 controllerNumber=1 scan=4141	12.0184
03991:2	1	R.NTEGSFQC[+57.021]VC[+57.021]DQGYR.A	1137		C[+57]*2	910.865	2	1820.72	1820.73	0	-5.2	Specific	711.25	711.25	711.25	13.44	118	>sp|Q14766|LTBP1_HUMAN Latent-transforming growth factor beta-binding protein 1	1	DW091620_1.4088.4088.2	controllerType=0 controllerNumber=1 scan=4088	11.8942
04085:3	1	R.N[+15.995]TEGSFQC[+57.021]VC[+57.021]DQGYR.A	1137		C[+57]*2, N[+16]	612.911	3	1836.72	1836.73	0	-5.3	Specific	587.08	587.08	423.73	9.84	118	>sp|Q14766|LTBP1_HUMAN Latent-transforming growth factor beta-binding protein 1	1	DW091620_1.4164.4164.3	controllerType=0 controllerNumber=1 scan=4164	12.0703
04024:3	1	R.N[+15.995]TEGSFQC[+57.021]VC[+57.021]DQGYR.A	1137		C[+57]*2, N[+16]	612.91	3	1836.72	1836.73	0	-6.5	Specific	594.64	570.82	455.41	9.38	118	>sp|Q14766|LTBP1_HUMAN Latent-transforming growth factor beta-binding protein 1	1	DW091620_1.4114.4114.3	controllerType=0 controllerNumber=1 scan=4114	11.9542
04084:2	1	R.N[+15.995]TEGSFQC[+57.021]VC[+57.021]DQGYR.A	1137		C[+57]*2, N[+16]	918.863	2	1836.72	1836.73	0	-5.2	Specific	645.93	645.93	599.45	11.44	118	>sp|Q14766|LTBP1_HUMAN Latent-transforming growth factor beta-binding protein 1	1	DW091620_1.4163.4163.2	controllerType=0 controllerNumber=1 scan=4163	12.0682
04018:2	1	R.N[+15.995]TEGSFQC[+57.021]VC[+57.021]DQGYR.A	1137		C[+57]*2, N[+16]	918.86	2	1836.71	1836.73	0	-7.8	Specific	652.03	652.03	533.87	11.98	118	>sp|Q14766|LTBP1_HUMAN Latent-transforming growth factor beta-binding protein 1	1	DW091620_1.4110.4110.2	controllerType=0 controllerNumber=1 scan=4110	11.9456
03877:3	1	R.ASGLGDHC[+57.021]EDINEC[+57.021]LEDK.S	1152		C[+57]*2	687.959	3	2061.86	2061.85	0	6.3	Specific	81.9	81.9	81.9	1.56	118	>sp|Q14766|LTBP1_HUMAN Latent-transforming growth factor beta-binding protein 1	1	DW091620_1.3996.3996.4	controllerType=0 controllerNumber=1 scan=3996	11.6796
04003:2	1	R.ASGLGDHC[+57.021]EDINEC[+57.021]LEDK.S	1152		C[+57]*2	1031.42	2	2061.84	2061.85	0	-5.3	Specific	365.87	365.87	365.87	5.61	118	>sp|Q14766|LTBP1_HUMAN Latent-transforming growth factor beta-binding protein 1	1	DW091620_1.4098.4098.2	controllerType=0 controllerNumber=1 scan=4098	11.9177
04289:3	1	R.ASGLGDHC[+57.021]EDINEC[+57.021]LEDK.S	1152		C[+57]*2	687.952	3	2061.84	2061.85	0	-2.9	Specific	433.91	433.91	433.91	8.08	118	>sp|Q14766|LTBP1_HUMAN Latent-transforming growth factor beta-binding protein 1	1	DW091620_1.4336.4336.3	controllerType=0 controllerNumber=1 scan=4336	12.4674
04168:3	1	R.ASGLGDHC[+57.021]EDINEC[+57.021]LEDK.S	1152		C[+57]*2	687.952	3	2061.84	2061.85	0	-4	Specific	559.74	559.74	559.74	9.52	118	>sp|Q14766|LTBP1_HUMAN Latent-transforming growth factor beta-binding protein 1	1	DW091620_1.4235.4235.3	controllerType=0 controllerNumber=1 scan=4235	12.2356
04071:3	1	R.ASGLGDHC[+57.021]EDINEC[+57.021]LEDK.S	1152		C[+57]*2	687.951	3	2061.84	2061.85	0	-5.2	Specific	675.04	675.04	675.04	12.44	118	>sp|Q14766|LTBP1_HUMAN Latent-transforming growth factor beta-binding protein 1	1	DW091620_1.4152.4152.3	controllerType=0 controllerNumber=1 scan=4152	12.0431
04002:3	1	R.ASGLGDHC[+57.021]EDINEC[+57.021]LEDK.S	1152		C[+57]*2	687.951	3	2061.84	2061.85	0	-5.8	Specific	724.99	724.99	724.99	12.98	118	>sp|Q14766|LTBP1_HUMAN Latent-transforming growth factor beta-binding protein 1	1	DW091620_1.4097.4097.3	controllerType=0 controllerNumber=1 scan=4097	11.9155
03932:3	1	R.ASGLGDHC[+57.021]EDINEC[+57.021]LEDK.S	1152		C[+57]*2	687.951	3	2061.84	2061.85	0	-5	Specific	731.87	731.87	731.87	13.44	118	>sp|Q14766|LTBP1_HUMAN Latent-transforming growth factor beta-binding protein 1	1	DW091620_1.4042.4042.3	controllerType=0 controllerNumber=1 scan=4042	11.7878
03944:2	1	R.ASGLGDHC[+57.021]EDINEC[+57.021]LEDK.S	1152		C[+57]*2	1031.42	2	2061.84	2061.85	0	-6.3	Specific	869.61	838.74	838.74	15.13	118	>sp|Q14766|LTBP1_HUMAN Latent-transforming growth factor beta-binding protein 1	1	DW091620_1.4051.4051.2	controllerType=0 controllerNumber=1 scan=4051	11.8073
03804:3	1	R.ASGLGDHC[+57.021]EDIN[+0.984]EC[+57.021]LEDK.S	1152		C[+57]*2, N[+1]	688.279	3	2062.82	2062.83	0	-5	Specific	487.58	487.58	487.58	9.36	118	>sp|Q14766|LTBP1_HUMAN Latent-transforming growth factor beta-binding protein 1	1	DW091620_1.3937.3937.3	controllerType=0 controllerNumber=1 scan=3937	11.5447
03921:4	1	R.ASGLGDHC[+57.021]EDINEC[+57.021]LEDKSVC[+57.021]QR.G	1152		C[+57]*3	673.787	4	2692.13	2692.14	0	-4.5	Specific	822.59	822.59	822.59	14.03	118	>sp|Q14766|LTBP1_HUMAN Latent-transforming growth factor beta-binding protein 1	1	DW091620_1.4034.4034.4	controllerType=0 controllerNumber=1 scan=4034	11.7687
05517:3	1	R.GDC[+57.021]INTAGSYDC[+57.021]TC[+57.021]PDGFQLDDNK.T	1175		C[+57]*3	908.355	3	2723.05	2723.07	0	-5.7	Specific	682.52	682.52	682.52	11.53	118	>sp|Q14766|LTBP1_HUMAN Latent-transforming growth factor beta-binding protein 1	1	DW091620_1.5309.5309.3	controllerType=0 controllerNumber=1 scan=5309	14.7344
05507:3	1	R.GDC[+57.021]IN[+15.995]TAGSYDC[+57.021]TC[+57.021]PDGFQLDDNK.T	1175		C[+57]*3, N[+16]	913.687	3	2739.05	2739.06	0	-4.9	Specific	538.68	538.68	35.79	8.61	118	>sp|Q14766|LTBP1_HUMAN Latent-transforming growth factor beta-binding protein 1	1	DW091620_1.5302.5302.3	controllerType=0 controllerNumber=1 scan=5302	14.7173
05518:4	1	R.GDC[+57.021]IN[+0.984]TAGSYDC[+57.021]T[+349.137]C[+57.021]PDGFQLDDN[+552.217]K.T	1175	HexNAc(1)Fuc(1),HexNAc(2)Fuc(1)	C[+57]*3, N[+1][+552], T[+349]	907.11	4	3625.42	3625.4	0	4	Specific	423.9	423.9	9.6	4.26	118	>sp|Q14766|LTBP1_HUMAN Latent-transforming growth factor beta-binding protein 1	1	DW091620_1.5309.5309.3	controllerType=0 controllerNumber=1 scan=5309	14.7344
05769:8	1	R.GDC[+57.021]INTAGSYDC[+57.021]TC[+57.021]PDGFQLDDN[+2100.761]KTC[+57.021]QDIN[+0.984]EC[+57.021]EHPGLC[+57.021]GPQGEC[+57.021]LNTEGSFHC[+57.021]VC[+57.021]QQGFSISADGR.T	1175	HexNAc(5)Hex(4)Fuc(1)NeuAc(1)	C[+57]*9, N[+1][+2101]	1203.37	8	9619.87	9617.76	2	10.7	Specific	781.57	781.57	4.22	7.8	118	>sp|Q14766|LTBP1_HUMAN Latent-transforming growth factor beta-binding protein 1	1	DW091620_1.5516.5516.4	controllerType=0 controllerNumber=1 scan=5516	15.22
05864:4	1	K.TC[+57.021]QDINEC[+57.021]EHPGLC[+57.021]GPQGEC[+57.021]LNTEGSFHC[+57.021]VC[+57.021]QQGFSISADGR.T	1199		C[+57]*6	1203.74	4	4811.94	4811.97	0	-6.3	Specific	58.92	58.92	11.01	4.19	118	>sp|Q14766|LTBP1_HUMAN Latent-transforming growth factor beta-binding protein 1	1	DW091620_1.5593.5593.3	controllerType=0 controllerNumber=1 scan=5593	15.399
05741:5	1	K.TC[+57.021]QDINEC[+57.021]EHPGLC[+57.021]GPQGEC[+57.021]LNTEGSFHC[+57.021]VC[+57.021]QQGFSISADGR.T	1199		C[+57]*6	963.196	5	4811.95	4811.97	0	-3.6	Specific	589.55	589.55	32.2	8.28	118	>sp|Q14766|LTBP1_HUMAN Latent-transforming growth factor beta-binding protein 1	1	DW091620_1.5492.5492.5	controllerType=0 controllerNumber=1 scan=5492	15.1617
05768:4	1	K.TC[+57.021]QDINEC[+57.021]EHPGLC[+57.021]GPQGEC[+57.021]LNTEGSFHC[+57.021]VC[+57.021]QQGFSISADGR.T	1199		C[+57]*6	1203.74	4	4811.94	4811.97	0	-5.5	Specific	1074.65	1049.67	35.12	18.88	118	>sp|Q14766|LTBP1_HUMAN Latent-transforming growth factor beta-binding protein 1	1	DW091620_1.5516.5516.4	controllerType=0 controllerNumber=1 scan=5516	15.22
05739:4	1	K.TC[+57.021]QDINEC[+57.021]EHPGLC[+57.021]GPQGEC[+57.021]LN[+15.995]TEGSFHC[+57.021]VC[+57.021]QQGFSISADGR.T	1199		C[+57]*6, N[+16]	1207.74	4	4827.94	4827.96	0	-5.4	Specific	915.93	915.93	76.05	15.88	118	>sp|Q14766|LTBP1_HUMAN Latent-transforming growth factor beta-binding protein 1	1	DW091620_1.5490.5490.4	controllerType=0 controllerNumber=1 scan=5490	15.1574
05157:4	1	R.TC[+57.021]EDIDEC[+57.021]VN[+1768.640]NTVC[+57.021]DSHGFC[+57.021]DNTAGSFR.C	1241	HexNAc(4)Hex(5)Fuc(1)	C[+57]*4, N[+1769]	1262.98	4	5048.89	5048.91	0	-3.4	Specific	382.54	382.54	1.52	8.03	118	>sp|Q14766|LTBP1_HUMAN Latent-transforming growth factor beta-binding protein 1	1	DW091620_1.5023.5023.4	controllerType=0 controllerNumber=1 scan=5023	14.0661
05559:3	1	R.TC[+57.021]EDIDEC[+57.021]VNNTVC[+57.021]DSHGFC[+57.021]DN[+15.995]TAGSFR.C	1241		C[+57]*4, N[+16]	1099.42	3	3296.25	3296.26	0	-5	Specific	915.7	915.7	50.37	17.13	118	>sp|Q14766|LTBP1_HUMAN Latent-transforming growth factor beta-binding protein 1	1	DW091620_1.5343.5343.3	controllerType=0 controllerNumber=1 scan=5343	14.8137
05181:4	1	R.TC[+57.021]EDIDEC[+57.021]VN[+1768.640]NTVC[+57.021]DSHGFC[+57.021]DN[+15.995]TAGSFR.C	1241	HexNAc(4)Hex(5)Fuc(1)	C[+57]*4, N[+16][+1769]	1266.98	4	5064.89	5064.9	0	-2.9	Specific	80.69	80.69	1.52	4.22	118	>sp|Q14766|LTBP1_HUMAN Latent-transforming growth factor beta-binding protein 1	1	DW091620_1.5044.5044.4	controllerType=0 controllerNumber=1 scan=5044	14.115
05160:4	1	R.TC[+57.021]EDIDEC[+57.021]VN[+1809.666]NTVC[+57.021]DSHGFC[+57.021]DN[+15.995]TAGSFR.C	1241	HexNAc(5)Hex(4)Fuc(1)	C[+57]*4, N[+16][+1810]	1277.23	4	5105.9	5105.93	0	-4.7	Specific	183.65	183.65	17.96	5.66	118	>sp|Q14766|LTBP1_HUMAN Latent-transforming growth factor beta-binding protein 1	1	DW091620_1.5026.5026.4	controllerType=0 controllerNumber=1 scan=5026	14.0726
03962:3	1	R.TSTDLDVDVDQPK.E	1331			478.23	3	1432.68	1432.68	0	-3	Specific	372.1	372.1	372.1	6.28	118	>sp|Q14766|LTBP1_HUMAN Latent-transforming growth factor beta-binding protein 1	1	DW091620_1.4067.4067.3	controllerType=0 controllerNumber=1 scan=4067	11.845
04273:2	1	R.TSTDLDVDVDQPK.E	1331			716.84	2	1432.67	1432.68	0	-5.9	Specific	523.82	523.82	523.82	9.17	118	>sp|Q14766|LTBP1_HUMAN Latent-transforming growth factor beta-binding protein 1	1	DW091620_1.4323.4323.2	controllerType=0 controllerNumber=1 scan=4323	12.4382
04149:2	1	R.TSTDLDVDVDQPK.E	1331			716.84	2	1432.67	1432.68	0	-5.3	Specific	585.35	585.35	585.35	10.56	118	>sp|Q14766|LTBP1_HUMAN Latent-transforming growth factor beta-binding protein 1	1	DW091620_1.4218.4218.2	controllerType=0 controllerNumber=1 scan=4218	12.1969
04086:2	1	R.TSTDLDVDVDQPK.E	1331			716.84	2	1432.67	1432.68	0	-5.6	Specific	610.12	610.12	610.12	11.56	118	>sp|Q14766|LTBP1_HUMAN Latent-transforming growth factor beta-binding protein 1	1	DW091620_1.4165.4165.2	controllerType=0 controllerNumber=1 scan=4165	12.0725
04014:2	1	R.TSTDLDVDVDQPK.E	1331			716.839	2	1432.67	1432.68	0	-6.3	Specific	626.65	626.65	626.65	11.1	118	>sp|Q14766|LTBP1_HUMAN Latent-transforming growth factor beta-binding protein 1	1	DW091620_1.4108.4108.2	controllerType=0 controllerNumber=1 scan=4108	11.9412
03947:2	1	R.TSTDLDVDVDQPK.E	1331			716.84	2	1432.67	1432.68	0	-5.9	Specific	666.81	666.81	666.81	12.1	118	>sp|Q14766|LTBP1_HUMAN Latent-transforming growth factor beta-binding protein 1	1	DW091620_1.4055.4055.2	controllerType=0 controllerNumber=1 scan=4055	11.8173
06030:4	1	K.KEC[+57.021]YYNLNDASLC[+57.021]DNVLAPN[+2059.735]VTK.Q	1347	HexNAc(4)Hex(5)Fuc(1)NeuAc(1)	C[+57]*2, N[+2060]	1191	4	4760.98	4760.99	0	-3.2	Specific	124.38	124.38	33.1	4.22	118	>sp|Q14766|LTBP1_HUMAN Latent-transforming growth factor beta-binding protein 1	1	DW091620_1.5723.5723.4	controllerType=0 controllerNumber=1 scan=5723	15.6998
05551:4	1	K.KEC[+57.021]YYNLNDASLC[+57.021]DNVLAPN[+1767.619]VTK.Q	1347	HexNAc(4)Hex(4)NeuGc(1)	C[+57]*2, N[+1768]	1118.22	4	4469.87	4468.88	1	-2.9	Specific	187.11	187.11	11.68	4.57	118	>sp|Q14766|LTBP1_HUMAN Latent-transforming growth factor beta-binding protein 1	1	DW091620_1.5334.5334.4	controllerType=0 controllerNumber=1 scan=5334	14.7922
06812:4	1	K.EC[+57.021]YYNLNDASLC[+57.021]DNVLAPN[+2059.735]VTK.Q	1348	HexNAc(4)Hex(5)Fuc(1)NeuAc(1)	C[+57]*2, N[+2060]	1158.72	4	4631.87	4632.9	-1	-4.7	Specific	77.74	77.74	20	2.65	118	>sp|Q14766|LTBP1_HUMAN Latent-transforming growth factor beta-binding protein 1	1	DW091620_1.6361.6361.4	controllerType=0 controllerNumber=1 scan=6361	17.1958
06876:4	1	K.EC[+57.021]YYNLNDASLC[+57.021]DNVLAPN[+2059.735]VTK.Q	1348	HexNAc(4)Hex(5)Fuc(1)NeuAc(1)	C[+57]*2, N[+2060]	1158.98	4	4632.88	4632.9	0	-4.4	Specific	90.84	90.84	11.01	4.45	118	>sp|Q14766|LTBP1_HUMAN Latent-transforming growth factor beta-binding protein 1	1	DW091620_1.6412.6412.4	controllerType=0 controllerNumber=1 scan=6412	17.3167
06301:3	1	K.EC[+57.021]YYNLNDASLC[+57.021]DNVLAPN[+1767.619]VTK.Q	1348	HexNAc(4)Hex(4)NeuGc(1)	C[+57]*2, N[+1768]	1447.59	3	4340.76	4340.78	0	-4.5	Specific	234.7	234.7	10.08	5.85	118	>sp|Q14766|LTBP1_HUMAN Latent-transforming growth factor beta-binding protein 1	1	DW091620_1.5931.5931.3	controllerType=0 controllerNumber=1 scan=5931	16.1877
06840:3	1	K.EC[+57.021]YYN[+0.984]LNDASLC[+57.021]DNVLAPN[+2059.735]VTK.Q	1348	HexNAc(4)Hex(5)Fuc(1)NeuAc(1)	C[+57]*2, N[+1][+2060]	1545.63	3	4634.88	4633.88	1	-0.9	Specific	28.65	28.65	0	2.49	118	>sp|Q14766|LTBP1_HUMAN Latent-transforming growth factor beta-binding protein 1	1	DW091620_1.6382.6382.3	controllerType=0 controllerNumber=1 scan=6382	17.2453
02904:3	1	K.GKGFVPAGESSSEAGGENYK.D	1404			657.638	3	1970.9	1970.91	0	-5.2	Specific	77.4	77.4	77.4	3.44	118	>sp|Q14766|LTBP1_HUMAN Latent-transforming growth factor beta-binding protein 1	1	DW091620_1.3221.3221.3	controllerType=0 controllerNumber=1 scan=3221	9.8775
03866:2	1	K.GFVPAGESSSEAGGENYK.D	1406			893.396	2	1785.78	1785.79	0	-4.3	Specific	494.24	494.24	494.24	9.36	118	>sp|Q14766|LTBP1_HUMAN Latent-transforming growth factor beta-binding protein 1	1	DW091620_1.3988.3988.2	controllerType=0 controllerNumber=1 scan=3988	11.6622
03759:3	1	K.GFVPAGESSSEAGGENYK.D	1406			595.932	3	1785.78	1785.79	0	-5.7	Specific	504.37	474.46	474.46	8.76	118	>sp|Q14766|LTBP1_HUMAN Latent-transforming growth factor beta-binding protein 1	1	DW091620_1.3901.3901.3	controllerType=0 controllerNumber=1 scan=3901	11.4607
03799:2	1	K.GFVPAGESSSEAGGENYK.D	1406			893.395	2	1785.78	1785.79	0	-5.7	Specific	592.54	545.15	545.15	10.44	118	>sp|Q14766|LTBP1_HUMAN Latent-transforming growth factor beta-binding protein 1	1	DW091620_1.3932.3932.2	controllerType=0 controllerNumber=1 scan=3932	11.5339
03733:2	1	K.GFVPAGESSSEAGGENYK.D	1406			893.396	2	1785.78	1785.79	0	-4.7	Specific	605.74	549.72	549.72	11.44	118	>sp|Q14766|LTBP1_HUMAN Latent-transforming growth factor beta-binding protein 1	1	DW091620_1.3879.3879.2	controllerType=0 controllerNumber=1 scan=3879	11.4099
06868:3	1	K.GFVPAGESSSEAGGENYKDADEC[+57.021]LLFGQEIC[+57.021]K.N	1406		C[+57]*2	1155.51	3	3464.51	3464.53	0	-3.4	Specific	205.69	205.69	205.69	3.76	118	>sp|Q14766|LTBP1_HUMAN Latent-transforming growth factor beta-binding protein 1	1	DW091620_1.6405.6405.3	controllerType=0 controllerNumber=1 scan=6405	17.2995
06714:4	1	K.GFVPAGESSSEAGGENYKDADEC[+57.021]LLFGQEIC[+57.021]K.N	1406		C[+57]*2	866.883	4	3464.51	3464.53	0	-4.7	Specific	219.21	219.21	219.21	2.96	118	>sp|Q14766|LTBP1_HUMAN Latent-transforming growth factor beta-binding protein 1	1	DW091620_1.6280.6280.4	controllerType=0 controllerNumber=1 scan=6280	17.0067
06783:3	1	K.GFVPAGESSSEAGGENYKDADEC[+57.021]LLFGQEIC[+57.021]K.N	1406		C[+57]*2	1155.51	3	3464.51	3464.53	0	-5.8	Specific	389.94	389.94	389.94	6.61	118	>sp|Q14766|LTBP1_HUMAN Latent-transforming growth factor beta-binding protein 1	1	DW091620_1.6335.6335.3	controllerType=0 controllerNumber=1 scan=6335	17.1355
06579:4	1	K.GFVPAGESSSEAGGENYKDADEC[+57.021]LLFGQEIC[+57.021]K.N	1406		C[+57]*2	866.881	4	3464.5	3464.53	0	-7.1	Specific	404.43	404.43	404.43	5.14	118	>sp|Q14766|LTBP1_HUMAN Latent-transforming growth factor beta-binding protein 1	1	DW091620_1.6168.6168.4	controllerType=0 controllerNumber=1 scan=6168	16.7457
06643:4	1	K.GFVPAGESSSEAGGENYKDADEC[+57.021]LLFGQEIC[+57.021]K.N	1406		C[+57]*2	866.882	4	3464.51	3464.53	0	-5.6	Specific	504.94	504.94	504.94	6.89	118	>sp|Q14766|LTBP1_HUMAN Latent-transforming growth factor beta-binding protein 1	1	DW091620_1.6222.6222.4	controllerType=0 controllerNumber=1 scan=6222	16.8709
06712:3	1	K.GFVPAGESSSEAGGENYKDADEC[+57.021]LLFGQEIC[+57.021]K.N	1406		C[+57]*2	1155.51	3	3464.51	3464.53	0	-4.8	Specific	524.13	524.13	524.13	7.65	118	>sp|Q14766|LTBP1_HUMAN Latent-transforming growth factor beta-binding protein 1	1	DW091620_1.6278.6278.3	controllerType=0 controllerNumber=1 scan=6278	17.0023
06641:3	1	K.GFVPAGESSSEAGGENYKDADEC[+57.021]LLFGQEIC[+57.021]K.N	1406		C[+57]*2	1155.51	3	3464.51	3464.53	0	-5.2	Specific	766.59	753.28	753.28	12.57	118	>sp|Q14766|LTBP1_HUMAN Latent-transforming growth factor beta-binding protein 1	1	DW091620_1.6220.6220.3	controllerType=0 controllerNumber=1 scan=6220	16.8683
06583:3	1	K.GFVPAGESSSEAGGENYKDADEC[+57.021]LLFGQEIC[+57.021]K.N	1406		C[+57]*2	1155.51	3	3464.51	3464.53	0	-5.8	Specific	848.98	848.98	848.98	13.11	118	>sp|Q14766|LTBP1_HUMAN Latent-transforming growth factor beta-binding protein 1	1	DW091620_1.6172.6172.3	controllerType=0 controllerNumber=1 scan=6172	16.7545
06878:5	1	K.GFVPAGESSSEAGGENYKDADEC[+57.021]LLFGQEIC[+57.021]KN[+0.984]GFC[+57.021]LNTRPGYEC[+57.021]YC[+57.021]K.Q	1406		C[+57]*5, N[+1]	1097.87	5	5485.33	5485.35	0	-3.5	Specific	119.67	119.67	13.81	2.66	118	>sp|Q14766|LTBP1_HUMAN Latent-transforming growth factor beta-binding protein 1	1	DW091620_1.6414.6414.5	controllerType=0 controllerNumber=1 scan=6414	17.321
06805:5	1	K.GFVPAGESSSEAGGENYKDADEC[+57.021]LLFGQEIC[+57.021]KN[+0.984]GFC[+57.021]LNTRPGYEC[+57.021]YC[+57.021]K.Q	1406		C[+57]*5, N[+1]	1098.07	5	5486.33	5485.35	1	-4	Specific	573.74	573.74	19.8	6.87	118	>sp|Q14766|LTBP1_HUMAN Latent-transforming growth factor beta-binding protein 1	1	DW091620_1.6355.6355.5	controllerType=0 controllerNumber=1 scan=6355	17.1827
06885:2	1	K.DADEC[+57.021]LLFGQEIC[+57.021]K.N	1424		C[+57]*2	849.375	2	1697.74	1697.75	0	-5	Specific	417.38	417.38	417.38	9.29	118	>sp|Q14766|LTBP1_HUMAN Latent-transforming growth factor beta-binding protein 1	1	DW091620_1.6419.6419.2	controllerType=0 controllerNumber=1 scan=6419	17.3339
06760:3	1	K.DADEC[+57.021]LLFGQEIC[+57.021]K.N	1424		C[+57]*2	566.586	3	1697.74	1697.75	0	-4.7	Specific	488.09	425.26	425.26	8.88	118	>sp|Q14766|LTBP1_HUMAN Latent-transforming growth factor beta-binding protein 1	1	DW091620_1.6319.6319.3	controllerType=0 controllerNumber=1 scan=6319	17.0988
06816:2	1	K.DADEC[+57.021]LLFGQEIC[+57.021]K.N	1424		C[+57]*2	849.371	2	1697.74	1697.75	0	-9.3	Specific	510.15	498.81	498.81	8.14	118	>sp|Q14766|LTBP1_HUMAN Latent-transforming growth factor beta-binding protein 1	1	DW091620_1.6365.6365.2	controllerType=0 controllerNumber=1 scan=6365	17.2064
06697:3	1	K.DADEC[+57.021]LLFGQEIC[+57.021]K.N	1424		C[+57]*2	566.586	3	1697.74	1697.75	0	-4.5	Specific	528.2	412.85	412.85	7.94	118	>sp|Q14766|LTBP1_HUMAN Latent-transforming growth factor beta-binding protein 1	1	DW091620_1.6268.6268.3	controllerType=0 controllerNumber=1 scan=6268	16.9786
06748:2	1	K.DADEC[+57.021]LLFGQEIC[+57.021]K.N	1424		C[+57]*2	849.374	2	1697.74	1697.75	0	-5.6	Specific	626.47	530.86	530.86	11.56	118	>sp|Q14766|LTBP1_HUMAN Latent-transforming growth factor beta-binding protein 1	1	DW091620_1.6308.6308.2	controllerType=0 controllerNumber=1 scan=6308	17.0734
06691:2	1	K.DADEC[+57.021]LLFGQEIC[+57.021]K.N	1424		C[+57]*2	849.373	2	1697.74	1697.75	0	-7.3	Specific	628.93	516.02	516.02	11.1	118	>sp|Q14766|LTBP1_HUMAN Latent-transforming growth factor beta-binding protein 1	1	DW091620_1.6262.6262.2	controllerType=0 controllerNumber=1 scan=6262	16.9637
04486:2	1	K.NGFC[+57.021]LNTRPGYEC[+57.021]YC[+57.021]K.Q	1438		C[+57]*3	1019.93	2	2038.85	2038.86	0	-3.8	Specific	127.44	127.44	127.44	3.2	118	>sp|Q14766|LTBP1_HUMAN Latent-transforming growth factor beta-binding protein 1	1	DW091620_1.4482.4482.2	controllerType=0 controllerNumber=1 scan=4482	12.8103
04640:3	1	K.NGFC[+57.021]LNTRPGYEC[+57.021]YC[+57.021]K.Q	1438		C[+57]*3	680.283	3	2038.83	2038.86	0	-11.2	Specific	469.06	469.06	469.06	7.54	118	>sp|Q14766|LTBP1_HUMAN Latent-transforming growth factor beta-binding protein 1	1	DW091620_1.4610.4610.3	controllerType=0 controllerNumber=1 scan=4610	13.1083
04396:3	1	K.NGFC[+57.021]LNTRPGYEC[+57.021]YC[+57.021]K.Q	1438		C[+57]*3	680.287	3	2038.85	2038.86	0	-4.4	Specific	592.04	532.72	532.72	10.44	118	>sp|Q14766|LTBP1_HUMAN Latent-transforming growth factor beta-binding protein 1	1	DW091620_1.4418.4418.3	controllerType=0 controllerNumber=1 scan=4418	12.6597
04418:2	1	K.NGFC[+57.021]LNTRPGYEC[+57.021]YC[+57.021]K.Q	1438		C[+57]*3	1019.93	2	2038.85	2038.86	0	-4.5	Specific	600.23	540.39	540.39	9.5	118	>sp|Q14766|LTBP1_HUMAN Latent-transforming growth factor beta-binding protein 1	1	DW091620_1.4432.4432.2	controllerType=0 controllerNumber=1 scan=4432	12.6925
04472:3	1	K.NGFC[+57.021]LNTRPGYEC[+57.021]YC[+57.021]K.Q	1438		C[+57]*3	680.287	3	2038.85	2038.86	0	-5	Specific	603.46	502.32	502.32	11.44	118	>sp|Q14766|LTBP1_HUMAN Latent-transforming growth factor beta-binding protein 1	1	DW091620_1.4471.4471.3	controllerType=0 controllerNumber=1 scan=4471	12.7846
05060:2	1	K.NGFC[+57.021]LN[+0.984]TRPGYEC[+57.021]YC[+57.021]K.Q	1438		C[+57]*3, N[+1]	1020.42	2	2039.83	2039.84	0	-6.4	Specific	123.36	123.36	2.54	2.75	118	>sp|Q14766|LTBP1_HUMAN Latent-transforming growth factor beta-binding protein 1	1	DW091620_1.4941.4941.5	controllerType=0 controllerNumber=1 scan=4941	13.8773
04882:3	1	K.N[+0.984]GFC[+57.021]LNTRPGYEC[+57.021]YC[+57.021]K.Q	1438		C[+57]*3, N[+1]	680.615	3	2039.83	2039.84	0	-4.6	Specific	388.15	388.15	100.99	7.84	118	>sp|Q14766|LTBP1_HUMAN Latent-transforming growth factor beta-binding protein 1	1	DW091620_1.4799.4799.3	controllerType=0 controllerNumber=1 scan=4799	13.5443
05239:3	1	K.N[+0.984]GFC[+57.021]LNTRPGYEC[+57.021]YC[+57.021]K.Q	1438		C[+57]*3, N[+1]	680.612	3	2039.82	2039.84	0	-8.8	Specific	461.38	461.38	162.47	7.94	118	>sp|Q14766|LTBP1_HUMAN Latent-transforming growth factor beta-binding protein 1	1	DW091620_1.5092.5092.3	controllerType=0 controllerNumber=1 scan=5092	14.225
05134:3	1	K.N[+0.984]GFC[+57.021]LNTRPGYEC[+57.021]YC[+57.021]K.Q	1438		C[+57]*3, N[+1]	680.616	3	2039.83	2039.84	0	-4.1	Specific	493.59	491.43	225.21	9.36	118	>sp|Q14766|LTBP1_HUMAN Latent-transforming growth factor beta-binding protein 1	1	DW091620_1.5003.5003.3	controllerType=0 controllerNumber=1 scan=5003	14.0188
04805:3	1	K.N[+0.984]GFC[+57.021]LNTRPGYEC[+57.021]YC[+57.021]K.Q	1438		C[+57]*3, N[+1]	680.614	3	2039.83	2039.84	0	-6.9	Specific	554.95	477.82	207.4	9.05	118	>sp|Q14766|LTBP1_HUMAN Latent-transforming growth factor beta-binding protein 1	1	DW091620_1.4738.4738.3	controllerType=0 controllerNumber=1 scan=4738	13.4048
05066:3	1	K.N[+0.984]GFC[+57.021]LNTRPGYEC[+57.021]YC[+57.021]K.Q	1438		C[+57]*3, N[+1]	680.615	3	2039.83	2039.84	0	-5.9	Specific	574.5	519.44	224.22	9.98	118	>sp|Q14766|LTBP1_HUMAN Latent-transforming growth factor beta-binding protein 1	1	DW091620_1.4947.4947.3	controllerType=0 controllerNumber=1 scan=4947	13.8893
04997:3	1	K.N[+0.984]GFC[+57.021]LNTRPGYEC[+57.021]YC[+57.021]K.Q	1438		C[+57]*3, N[+1]	680.616	3	2039.83	2039.84	0	-3.7	Specific	583.6	521.23	199.91	9.34	118	>sp|Q14766|LTBP1_HUMAN Latent-transforming growth factor beta-binding protein 1	1	DW091620_1.4892.4892.3	controllerType=0 controllerNumber=1 scan=4892	13.7631
02469:2	1	R.PGYEC[+57.021]YC[+57.021]K.Q	1446		C[+57]*2	538.709	2	1076.41	1076.42	0	-6.2	Specific	346.25	346.25	346.25	7.18	118	>sp|Q14766|LTBP1_HUMAN Latent-transforming growth factor beta-binding protein 1	1	DW091620_1.2863.2863.2	controllerType=0 controllerNumber=1 scan=2863	9.044
02408:2	1	R.PGYEC[+57.021]YC[+57.021]K.Q	1446		C[+57]*2	538.71	2	1076.41	1076.42	0	-4.3	Specific	479.02	479.02	479.02	9.4	118	>sp|Q14766|LTBP1_HUMAN Latent-transforming growth factor beta-binding protein 1	1	DW091620_1.2811.2811.2	controllerType=0 controllerNumber=1 scan=2811	8.922
03434:2	1	K.QGTYYDPVK.L	1454			535.757	2	1070.51	1070.52	0	-7.2	Specific	474.06	278.16	278.16	5.31	118	>sp|Q14766|LTBP1_HUMAN Latent-transforming growth factor beta-binding protein 1	1	DW091620_1.3635.3635.2	controllerType=0 controllerNumber=1 scan=3635	10.8495
03308:2	1	K.QGTYYDPVK.L	1454			535.759	2	1070.51	1070.52	0	-4.1	Specific	480.9	299.83	299.83	7.77	118	>sp|Q14766|LTBP1_HUMAN Latent-transforming growth factor beta-binding protein 1	1	DW091620_1.3531.3531.2	controllerType=0 controllerNumber=1 scan=3531	10.6051
03360:2	1	K.QGTYYDPVK.L	1454			535.758	2	1070.51	1070.52	0	-5.3	Specific	531.79	296.09	296.09	7.94	118	>sp|Q14766|LTBP1_HUMAN Latent-transforming growth factor beta-binding protein 1	1	DW091620_1.3577.3577.2	controllerType=0 controllerNumber=1 scan=3577	10.7151
07014:4	1	R.C[+57.021]IRPAESNEQIEETDVYQDLC[+57.021]WEHLSDEYVC[+57.021]SRPLVGK.Q	1506		C[+57]*3	1157.03	4	4625.08	4625.1	0	-4.6	Specific	336.75	336.75	124.07	4.91	118	>sp|Q14766|LTBP1_HUMAN Latent-transforming growth factor beta-binding protein 1	1	DW091620_1.6518.6518.4	controllerType=0 controllerNumber=1 scan=6518	17.5657
06942:4	1	R.C[+57.021]IRPAESNEQIEETDVYQDLC[+57.021]WEHLSDEYVC[+57.021]SRPLVGK.Q	1506		C[+57]*3	1157.02	4	4625.07	4625.1	0	-5.8	Specific	876.42	541.57	124.23	14.03	118	>sp|Q14766|LTBP1_HUMAN Latent-transforming growth factor beta-binding protein 1	1	DW091620_1.6464.6464.4	controllerType=0 controllerNumber=1 scan=6464	17.4397
07001:5	1	R.C[+57.021]IRPAESNEQIEETDVYQDLC[+57.021]WEHLSDEYVC[+57.021]SRPLVGK.Q	1506		C[+57]*3	925.82	5	4625.07	4625.1	0	-6.2	Specific	1280.6	487.4	111.14	22.41	118	>sp|Q14766|LTBP1_HUMAN Latent-transforming growth factor beta-binding protein 1	1	DW091620_1.6507.6507.5	controllerType=0 controllerNumber=1 scan=6507	17.5399
06928:5	1	R.C[+57.021]IRPAESNEQIEETDVYQDLC[+57.021]WEHLSDEYVC[+57.021]SRPLVGK.Q	1506		C[+57]*3	925.822	5	4625.08	4625.1	0	-4.6	Specific	1327.09	547.84	142.57	23.88	118	>sp|Q14766|LTBP1_HUMAN Latent-transforming growth factor beta-binding protein 1	1	DW091620_1.6453.6453.5	controllerType=0 controllerNumber=1 scan=6453	17.4139
07779:3	1	K.QTTYTEC[+57.021]C[+57.021]C[+57.021]LYGEAWGMQC[+57.021]ALC[+57.021]PLK.D	1544		C[+57]*5	1034.09	3	3100.27	3100.28	0	-4.1	Specific	657.59	606.32	606.32	11.53	118	>sp|Q14766|LTBP1_HUMAN Latent-transforming growth factor beta-binding protein 1	1	DW091620_1.7179.7179.3	controllerType=0 controllerNumber=1 scan=7179	19.12
05793:2	1	K.DSDDYAQLC[+57.021]NIPVTGR.R	1569		C[+57]	912.41	2	1823.81	1823.82	0	-5.5	Specific	303.94	303.94	303.94	5.51	118	>sp|Q14766|LTBP1_HUMAN Latent-transforming growth factor beta-binding protein 1	1	DW091620_1.5538.5538.3	controllerType=0 controllerNumber=1 scan=5538	15.2701
05821:3	1	K.DSDDYAQLC[+57.021]NIPVTGR.R	1569		C[+57]	608.609	3	1823.81	1823.82	0	-5.1	Specific	633.79	633.79	633.79	10.84	118	>sp|Q14766|LTBP1_HUMAN Latent-transforming growth factor beta-binding protein 1	1	DW091620_1.5560.5560.3	controllerType=0 controllerNumber=1 scan=5560	15.3216
05784:2	1	K.DSDDYAQLC[+57.021]NIPVTGR.R	1569		C[+57]	912.41	2	1823.81	1823.82	0	-5.2	Specific	780.52	780.52	780.52	14.44	118	>sp|Q14766|LTBP1_HUMAN Latent-transforming growth factor beta-binding protein 1	1	DW091620_1.5529.5529.2	controllerType=0 controllerNumber=1 scan=5529	15.2482
08115:2	1	R.DALVDFSEQYTPEADPYFIQDR.F	1591			1310.09	2	2619.17	2619.19	0	-5.3	Specific	360.84	360.84	360.84	7.43	118	>sp|Q14766|LTBP1_HUMAN Latent-transforming growth factor beta-binding protein 1	1	DW091620_1.7493.7493.2	controllerType=0 controllerNumber=1 scan=7493	19.9121
08170:3	1	R.DALVDFSEQYTPEADPYFIQDR.F	1591			873.73	3	2619.18	2619.19	0	-4.7	Specific	414.37	414.37	414.37	8.26	118	>sp|Q14766|LTBP1_HUMAN Latent-transforming growth factor beta-binding protein 1	1	DW091620_1.7533.7533.3	controllerType=0 controllerNumber=1 scan=7533	20.0077
08100:3	1	R.DALVDFSEQYTPEADPYFIQDR.F	1591			873.729	3	2619.17	2619.19	0	-5.7	Specific	452.04	452.04	452.04	8.37	118	>sp|Q14766|LTBP1_HUMAN Latent-transforming growth factor beta-binding protein 1	1	DW091620_1.7481.7481.3	controllerType=0 controllerNumber=1 scan=7481	19.884
07929:4	1	R.FLNSFEELQAEEC[+57.021]GILNGC[+57.021]ENGR.C	1613		C[+57]*2	672.298	4	2686.17	2686.19	0	-6	Specific	116.41	116.41	116.41	2.7	118	>sp|Q14766|LTBP1_HUMAN Latent-transforming growth factor beta-binding protein 1	1	DW091620_1.7305.7305.4	controllerType=0 controllerNumber=1 scan=7305	19.4152
07993:3	1	R.FLNSFEELQAEEC[+57.021]GILNGC[+57.021]ENGR.C	1613		C[+57]*2	896.058	3	2686.16	2686.19	0	-10.2	Specific	420.85	420.85	420.85	6.92	118	>sp|Q14766|LTBP1_HUMAN Latent-transforming growth factor beta-binding protein 1	1	DW091620_1.7362.7362.3	controllerType=0 controllerNumber=1 scan=7362	19.552
07943:2	1	R.FLNSFEELQAEEC[+57.021]GILNGC[+57.021]ENGR.C	1613		C[+57]*2	1343.59	2	2686.17	2686.19	0	-5.9	Specific	538.48	538.48	538.48	8.74	118	>sp|Q14766|LTBP1_HUMAN Latent-transforming growth factor beta-binding protein 1	1	DW091620_1.7318.7318.2	controllerType=0 controllerNumber=1 scan=7318	19.4479
07883:2	1	R.FLNSFEELQAEEC[+57.021]GILNGC[+57.021]ENGR.C	1613		C[+57]*2	1343.59	2	2686.17	2686.19	0	-6.7	Specific	588.55	588.55	588.55	9.67	118	>sp|Q14766|LTBP1_HUMAN Latent-transforming growth factor beta-binding protein 1	1	DW091620_1.7267.7267.2	controllerType=0 controllerNumber=1 scan=7267	19.3268
07866:3	1	R.FLNSFEELQAEEC[+57.021]GILNGC[+57.021]ENGR.C	1613		C[+57]*2	896.062	3	2686.17	2686.19	0	-6.3	Specific	596.55	596.55	596.55	9.07	118	>sp|Q14766|LTBP1_HUMAN Latent-transforming growth factor beta-binding protein 1	1	DW091620_1.7254.7254.3	controllerType=0 controllerNumber=1 scan=7254	19.2966
07930:3	1	R.FLNSFEELQAEEC[+57.021]GILNGC[+57.021]ENGR.C	1613		C[+57]*2	896.063	3	2686.17	2686.19	0	-4.8	Specific	713.42	713.42	713.42	12.53	118	>sp|Q14766|LTBP1_HUMAN Latent-transforming growth factor beta-binding protein 1	1	DW091620_1.7307.7307.3	controllerType=0 controllerNumber=1 scan=7307	19.4215
08149:3	1	R.FLN[+0.984]SFEELQAEEC[+57.021]GILNGC[+57.021]ENGR.C	1613		C[+57]*2, N[+1]	896.396	3	2687.17	2687.17	0	0.6	Specific	30.5	30.5	30.5	1.97	118	>sp|Q14766|LTBP1_HUMAN Latent-transforming growth factor beta-binding protein 1	1	DW091620_1.7516.7516.3	controllerType=0 controllerNumber=1 scan=7516	19.9666
08080:3	1	R.FLNSFEELQAEEC[+57.021]GILNGC[+57.021]EN[+0.984]GR.C	1613		C[+57]*2, N[+1]	896.393	3	2687.17	2687.17	0	-2.3	Specific	173.58	173.58	12.71	3.12	118	>sp|Q14766|LTBP1_HUMAN Latent-transforming growth factor beta-binding protein 1	1	DW091620_1.7462.7462.3	controllerType=0 controllerNumber=1 scan=7462	19.8383
07728:2	1	R.FLNSFEELQAEEC[+57.021]GILN[+0.984]GC[+57.021]ENGR.C	1613		C[+57]*2, N[+1]	1344.08	2	2687.16	2687.17	0	-5.4	Specific	335.16	335.16	129.97	7	118	>sp|Q14766|LTBP1_HUMAN Latent-transforming growth factor beta-binding protein 1	1	DW091620_1.7137.7137.2	controllerType=0 controllerNumber=1 scan=7137	19.0202
07716:3	1	R.FLNSFEELQAEEC[+57.021]GILN[+0.984]GC[+57.021]ENGR.C	1613		C[+57]*2, N[+1]	896.393	3	2687.16	2687.17	0	-2.4	Specific	557.16	557.16	99.22	7.53	118	>sp|Q14766|LTBP1_HUMAN Latent-transforming growth factor beta-binding protein 1	1	DW091620_1.7125.7125.3	controllerType=0 controllerNumber=1 scan=7125	18.9922
08029:3	1	R.FLNSFEELQAEEC[+57.021]GILNGC[+57.021]EN[+0.984]GR.C	1613		C[+57]*2, N[+1]	896.388	3	2687.15	2687.17	0	-8.2	Specific	560.62	560.62	54.13	8.19	118	>sp|Q14766|LTBP1_HUMAN Latent-transforming growth factor beta-binding protein 1	1	DW091620_1.7411.7411.3	controllerType=0 controllerNumber=1 scan=7411	19.7108
08021:3	1	R.FLNSFEELQAEEC[+57.021]GILN[+0.984]GC[+57.021]ENGR.C	1613		C[+57]*2, N[+1]	896.387	3	2687.15	2687.17	0	-8.9	Specific	564.19	564.19	24.48	8.19	118	>sp|Q14766|LTBP1_HUMAN Latent-transforming growth factor beta-binding protein 1	1	DW091620_1.7397.7397.3	controllerType=0 controllerNumber=1 scan=7397	19.6585
05531:3	1	R.VQEGYTC[+57.021]DC[+57.021]FDGYHLDTAK.M	1639		C[+57]*2	760.313	3	2278.93	2278.94	0	-5.6	Specific	74.7	74.7	74.7	3.17	118	>sp|Q14766|LTBP1_HUMAN Latent-transforming growth factor beta-binding protein 1	1	DW091620_1.5319.5319.2	controllerType=0 controllerNumber=1 scan=5319	14.758
05466:3	1	R.VQEGYTC[+57.021]DC[+57.021]FDGYHLDTAK.M	1639		C[+57]*2	760.314	3	2278.93	2278.94	0	-4.1	Specific	158.43	158.43	158.43	3.88	118	>sp|Q14766|LTBP1_HUMAN Latent-transforming growth factor beta-binding protein 1	1	DW091620_1.5266.5266.2	controllerType=0 controllerNumber=1 scan=5266	14.6338
05561:3	1	R.VQEGYTC[+57.021]DC[+57.021]FDGYHLDTAK.M	1639		C[+57]*2	760.313	3	2278.92	2278.94	0	-5.8	Specific	423.29	423.29	423.29	7.41	118	>sp|Q14766|LTBP1_HUMAN Latent-transforming growth factor beta-binding protein 1	1	DW091620_1.5344.5344.3	controllerType=0 controllerNumber=1 scan=5344	14.8158
05408:3	1	R.VQEGYTC[+57.021]DC[+57.021]FDGYHLDTAK.M	1639		C[+57]*2	760.316	3	2278.93	2278.94	0	-2.7	Specific	464.32	464.32	464.32	8.19	118	>sp|Q14766|LTBP1_HUMAN Latent-transforming growth factor beta-binding protein 1	1	DW091620_1.5222.5222.3	controllerType=0 controllerNumber=1 scan=5222	14.5301
05332:3	1	R.VQEGYTC[+57.021]DC[+57.021]FDGYHLDTAK.M	1639		C[+57]*2	760.313	3	2278.93	2278.94	0	-5.6	Specific	590.75	590.75	590.75	10.44	118	>sp|Q14766|LTBP1_HUMAN Latent-transforming growth factor beta-binding protein 1	1	DW091620_1.5165.5165.3	controllerType=0 controllerNumber=1 scan=5165	14.3957
05262:3	1	R.VQEGYTC[+57.021]DC[+57.021]FDGYHLDTAK.M	1639		C[+57]*2	760.313	3	2278.93	2278.94	0	-5.2	Specific	647.04	647.04	647.04	11.44	118	>sp|Q14766|LTBP1_HUMAN Latent-transforming growth factor beta-binding protein 1	1	DW091620_1.5112.5112.3	controllerType=0 controllerNumber=1 scan=5112	14.2707
05194:3	1	R.VQEGYTC[+57.021]DC[+57.021]FDGYHLDTAK.M	1639		C[+57]*2	760.314	3	2278.93	2278.94	0	-5.1	Specific	658.51	658.51	658.51	12.44	118	>sp|Q14766|LTBP1_HUMAN Latent-transforming growth factor beta-binding protein 1	1	DW091620_1.5056.5056.3	controllerType=0 controllerNumber=1 scan=5056	14.1423
05023:2	1	R.VQEGYTC[+57.021]DC[+57.021]FDGYHLDTAK.M	1639		C[+57]*2	1139.96	2	2278.92	2278.94	0	-7	Specific	667.14	667.14	667.14	11.13	118	>sp|Q14766|LTBP1_HUMAN Latent-transforming growth factor beta-binding protein 1	1	DW091620_1.4913.4913.2	controllerType=0 controllerNumber=1 scan=4913	13.8124
04996:3	1	R.VQEGYTC[+57.021]DC[+57.021]FDGYHLDTAK.M	1639		C[+57]*2	760.314	3	2278.93	2278.94	0	-4	Specific	679.02	679.02	679.02	12.44	118	>sp|Q14766|LTBP1_HUMAN Latent-transforming growth factor beta-binding protein 1	1	DW091620_1.4891.4891.3	controllerType=0 controllerNumber=1 scan=4891	13.761
05130:3	1	R.VQEGYTC[+57.021]DC[+57.021]FDGYHLDTAK.M	1639		C[+57]*2	760.314	3	2278.93	2278.94	0	-4.1	Specific	713.12	713.12	713.12	13.44	118	>sp|Q14766|LTBP1_HUMAN Latent-transforming growth factor beta-binding protein 1	1	DW091620_1.5000.5000.3	controllerType=0 controllerNumber=1 scan=5000	14.0129
05063:3	1	R.VQEGYTC[+57.021]DC[+57.021]FDGYHLDTAK.M	1639		C[+57]*2	760.313	3	2278.93	2278.94	0	-5.4	Specific	721.38	721.38	721.38	13.44	118	>sp|Q14766|LTBP1_HUMAN Latent-transforming growth factor beta-binding protein 1	1	DW091620_1.4944.4944.3	controllerType=0 controllerNumber=1 scan=4944	13.8857
04387:2	1	K.MTC[+57.021]VDVNEC[+57.021]DELNNR.M	1658		C[+57]*2	934.869	2	1868.73	1868.76	0	-13.9	Specific	117.48	117.48	117.48	2.81	118	>sp|Q14766|LTBP1_HUMAN Latent-transforming growth factor beta-binding protein 1	1	DW091620_1.4412.4412.3	controllerType=0 controllerNumber=1 scan=4412	12.6455
04232:3	1	K.MTC[+57.021]VDVNEC[+57.021]DELNNR.M	1658		C[+57]*2	623.587	3	1868.75	1868.76	0	-5.1	Specific	263.02	263.02	263.02	4.64	118	>sp|Q14766|LTBP1_HUMAN Latent-transforming growth factor beta-binding protein 1	1	DW091620_1.4290.4290.3	controllerType=0 controllerNumber=1 scan=4290	12.3628
04284:2	1	K.MTC[+57.021]VDVNEC[+57.021]DELNNR.M	1658		C[+57]*2	934.869	2	1868.73	1868.76	0	-14	Specific	536.4	536.4	536.4	7.78	118	>sp|Q14766|LTBP1_HUMAN Latent-transforming growth factor beta-binding protein 1	1	DW091620_1.4332.4332.2	controllerType=0 controllerNumber=1 scan=4332	12.4587
04157:3	1	K.MTC[+57.021]VDVNEC[+57.021]DELNNR.M	1658		C[+57]*2	623.587	3	1868.75	1868.76	0	-5.4	Specific	594.13	594.13	594.13	9.84	118	>sp|Q14766|LTBP1_HUMAN Latent-transforming growth factor beta-binding protein 1	1	DW091620_1.4224.4224.3	controllerType=0 controllerNumber=1 scan=4224	12.2099
04213:2	1	K.MTC[+57.021]VDVNEC[+57.021]DELNNR.M	1658		C[+57]*2	934.877	2	1868.75	1868.76	0	-5.8	Specific	623.24	623.24	623.24	11.44	118	>sp|Q14766|LTBP1_HUMAN Latent-transforming growth factor beta-binding protein 1	1	DW091620_1.4273.4273.2	controllerType=0 controllerNumber=1 scan=4273	12.3251
04152:2	1	K.MTC[+57.021]VDVNEC[+57.021]DELNNR.M	1658		C[+57]*2	934.877	2	1868.75	1868.76	0	-5.3	Specific	639.9	639.9	639.9	11.44	118	>sp|Q14766|LTBP1_HUMAN Latent-transforming growth factor beta-binding protein 1	1	DW091620_1.4220.4220.2	controllerType=0 controllerNumber=1 scan=4220	12.2012
03784:3	1	K.M[+15.995]TC[+57.021]VDVNEC[+57.021]DELNNR.M	1658		C[+57]*2, M[+16]	628.919	3	1884.74	1884.75	0	-5.7	Specific	252.3	252.3	62.59	4.31	118	>sp|Q14766|LTBP1_HUMAN Latent-transforming growth factor beta-binding protein 1	1	DW091620_1.3919.3919.4	controllerType=0 controllerNumber=1 scan=3919	11.5014
03734:2	1	K.M[+15.995]TC[+57.021]VDVNEC[+57.021]DELNNR.M	1658		C[+57]*2, M[+16]	942.875	2	1884.74	1884.75	0	-5.4	Specific	630.61	630.61	267.17	11.44	118	>sp|Q14766|LTBP1_HUMAN Latent-transforming growth factor beta-binding protein 1	1	DW091620_1.3880.3880.2	controllerType=0 controllerNumber=1 scan=3880	11.4121
03836:2	1	K.M[+15.995]TC[+57.021]VDVN[+0.984]EC[+57.021]DELNNR.M	1658		C[+57]*2, M[+16], N[+1]	943.369	2	1885.73	1885.74	0	-2.6	Specific	120.06	120.06	43	2.8	118	>sp|Q14766|LTBP1_HUMAN Latent-transforming growth factor beta-binding protein 1	1	DW091620_1.3961.3961.2	controllerType=0 controllerNumber=1 scan=3961	11.5995
02108:2	1	K.C[+57.021]IN[+0.984]TDGSYK.C	1681		C[+57], N[+1]	529.725	2	1058.44	1058.45	0	-3.3	Specific	131.27	131.27	131.27	2.92	118	>sp|Q14766|LTBP1_HUMAN Latent-transforming growth factor beta-binding protein 1	1	DW091620_1.2561.2561.2	controllerType=0 controllerNumber=1 scan=2561	8.3331
04676:2	1	K.C[+57.021][-17.027]INTDGSYK.C	1681		C[-17][+57]	520.719	2	1040.43	1040.44	0	-5	Specific	387.4	387.4	387.4	7.77	118	>sp|Q14766|LTBP1_HUMAN Latent-transforming growth factor beta-binding protein 1	1	DW091620_1.4637.4637.2	controllerType=0 controllerNumber=1 scan=4637	13.1719
04606:2	1	K.C[+57.021][-17.027]INTDGSYK.C	1681		C[-17][+57]	520.719	2	1040.43	1040.44	0	-4.8	Specific	402.38	402.38	402.38	9.29	118	>sp|Q14766|LTBP1_HUMAN Latent-transforming growth factor beta-binding protein 1	1	DW091620_1.4584.4584.2	controllerType=0 controllerNumber=1 scan=4584	13.0477
05389:2	1	K.C[+57.021]LC[+57.021]LPGYVPS[+132.042]DK.P	1690	Pent(1)	C[+57]*2, S[+132]	770.849	2	1540.69	1540.7	0	-6.9	Specific	42.7	42.7	42.7	2.5	118	>sp|Q14766|LTBP1_HUMAN Latent-transforming growth factor beta-binding protein 1	1	DW091620_1.5209.5209.6	controllerType=0 controllerNumber=1 scan=5209	14.4994
08547:3	1	K.C[+57.021]LC[+57.021]LPGYVPSDKPNYC[+57.021]TPLNTALNLEK.D	1690		C[+57]*3	1046.5	3	3137.48	3137.51	0	-9.6	Specific	26.32	26.32	26.32	2.66	118	>sp|Q14766|LTBP1_HUMAN Latent-transforming growth factor beta-binding protein 1	1	DW091620_1.7856.7856.3	controllerType=0 controllerNumber=1 scan=7856	20.7754
07375:3	1	K.C[+57.021]LC[+57.021]LPGYVPSDKPNYC[+57.021]TPLNTALNLEK.D	1690		C[+57]*3	1046.5	3	3137.49	3137.51	0	-6.1	Specific	255.14	255.14	255.14	4.95	118	>sp|Q14766|LTBP1_HUMAN Latent-transforming growth factor beta-binding protein 1	1	DW091620_1.6816.6816.3	controllerType=0 controllerNumber=1 scan=6816	18.2636
07244:3	1	K.C[+57.021]LC[+57.021]LPGYVPSDKPNYC[+57.021]TPLNTALNLEK.D	1690		C[+57]*3	1046.5	3	3137.49	3137.51	0	-5.6	Specific	727.45	727.45	561.17	13.13	118	>sp|Q14766|LTBP1_HUMAN Latent-transforming growth factor beta-binding protein 1	1	DW091620_1.6709.6709.3	controllerType=0 controllerNumber=1 scan=6709	18.0134
07302:3	1	K.C[+57.021]LC[+57.021]LPGYVPSDKPNYC[+57.021]TPLNTALNLEK.D	1690		C[+57]*3	1046.5	3	3137.49	3137.51	0	-5.4	Specific	811	811	555.78	15.13	118	>sp|Q14766|LTBP1_HUMAN Latent-transforming growth factor beta-binding protein 1	1	DW091620_1.6759.6759.3	controllerType=0 controllerNumber=1 scan=6759	18.1296
08734:3	1	K.C[+57.021][-17.027]LC[+57.021]LPGYVPSDKPNYC[+57.021]TPLNTALNLEK.D	1690		C[-17][+57]*3	1040.82	3	3120.46	3120.48	0	-8.2	Specific	10.96	10.96	10.96	2.66	118	>sp|Q14766|LTBP1_HUMAN Latent-transforming growth factor beta-binding protein 1	1	DW091620_1.8029.8029.3	controllerType=0 controllerNumber=1 scan=8029	21.1923
08569:2	1	K.C[+57.021][-17.027]LC[+57.021]LPGYVPSDKPNYC[+57.021]TPLNTALNLEK.D	1690		C[-17][+57]*3	1560.74	2	3120.47	3120.48	0	-5.9	Specific	131.25	131.25	131.25	3.5	118	>sp|Q14766|LTBP1_HUMAN Latent-transforming growth factor beta-binding protein 1	1	DW091620_1.7876.7876.2	controllerType=0 controllerNumber=1 scan=7876	20.8231
08683:3	1	K.C[+57.021][-17.027]LC[+57.021]LPGYVPSDKPNYC[+57.021]TPLNTALNLEK.D	1690		C[-17][+57]*3	1040.83	3	3120.47	3120.48	0	-3.5	Specific	306.37	306.37	306.37	6.49	118	>sp|Q14766|LTBP1_HUMAN Latent-transforming growth factor beta-binding protein 1	1	DW091620_1.7981.7981.3	controllerType=0 controllerNumber=1 scan=7981	21.0764
08531:3	1	K.C[+57.021][-17.027]LC[+57.021]LPGYVPSDKPNYC[+57.021]TPLNTALNLEK.D	1690		C[-17][+57]*3	1040.83	3	3120.47	3120.48	0	-5.2	Specific	530.9	530.9	530.9	9.21	118	>sp|Q14766|LTBP1_HUMAN Latent-transforming growth factor beta-binding protein 1	1	DW091620_1.7843.7843.3	controllerType=0 controllerNumber=1 scan=7843	20.7446
07306:4	1	K.C[+57.021]LC[+57.021]LPGYVPSDKPN[+0.984]YC[+57.021]TPLNTALNLEK.D	1690		C[+57]*3, N[+1]	785.379	4	3138.5	3138.49	0	0.5	Specific	608.96	608.96	167.71	8.8	118	>sp|Q14766|LTBP1_HUMAN Latent-transforming growth factor beta-binding protein 1	1	DW091620_1.6763.6763.4	controllerType=0 controllerNumber=1 scan=6763	18.1383
08634:3	1	K.C[+57.021][-17.027]LC[+57.021]LPGYVPSDKPNYC[+57.021]TPLNTALNLEK.D	1690		C[-17][+57]*3	1040.83	3	3120.47	3120.48	0	-4	Specific	781.67	781.67	781.67	14.13	118	>sp|Q14766|LTBP1_HUMAN Latent-transforming growth factor beta-binding protein 1	1	DW091620_1.7933.7933.3	controllerType=0 controllerNumber=1 scan=7933	20.9603
08582:3	1	K.C[+57.021][-17.027]LC[+57.021]LPGYVPSDKPNYC[+57.021]TPLNTALNLEK.D	1690		C[-17][+57]*3	1040.83	3	3120.47	3120.48	0	-3.9	Specific	857.04	857.04	857.04	16.13	118	>sp|Q14766|LTBP1_HUMAN Latent-transforming growth factor beta-binding protein 1	1	DW091620_1.7887.7887.3	controllerType=0 controllerNumber=1 scan=7887	20.8499
08304:3	1	K.C[+57.021][-17.027]LC[+57.021]LPGYVPSDKPNYC[+57.021]TPLN[+0.984]TALNLEK.D	1690		C[-17][+57]*3, N[+1]	1041.16	3	3121.45	3121.47	0	-4.8	Specific	55.73	55.73	55.73	3.99	118	>sp|Q14766|LTBP1_HUMAN Latent-transforming growth factor beta-binding protein 1	1	DW091620_1.7648.7648.3	controllerType=0 controllerNumber=1 scan=7648	20.2785
05094:2	2	R.NNLEDC[+57.021]ENVDVC[+57.021]T[+203.079]MK.A	51	HexNAc(1)	C[+57]*2, T[+203]	1022.42	2	2043.82	2043.83	0	-2.8	Specific	47.78	47.78	47.78	1.78	4	>Reverse >sp|Q14766|LTBP1_HUMAN Latent-transforming growth factor beta-binding protein 1	2	DW091620_1.4972.4972.2	controllerType=0 controllerNumber=1 scan=4972	13.947
03407:2	2	R.SFTLAEVPEEK.A	935			625.308	2	1249.61	1249.63	0	-18.2	Specific	30.46	30.46	30.46	1.42	4	>Reverse >sp|Q14766|LTBP1_HUMAN Latent-transforming growth factor beta-binding protein 1	2	DW091620_1.3614.3614.3	controllerType=0 controllerNumber=1 scan=3614	10.8009
04810:2	2	K.QGT[+324.106]PGDIR.S	1213	Hex(2)	T[+324]	584.27	2	1167.53	1167.54	0	-4.5	Specific	88.82	55.64	55.64	2.89	4	>Reverse >sp|Q14766|LTBP1_HUMAN Latent-transforming growth factor beta-binding protein 1	2	DW091620_1.4742.4742.2	controllerType=0 controllerNumber=1 scan=4742	13.4135
11133:1	2	R.SYR.A	1659			425.212	1	425.212	425.214	0	-6	Specific	12.27	3.2	3.2	1.7	4	>Reverse >sp|Q14766|LTBP1_HUMAN Latent-transforming growth factor beta-binding protein 1	2	DW091620_1.11087.11087.2	controllerType=0 controllerNumber=1 scan=11087	30.774

## Sheet: DW_121320_1
EGF	Protein Rank	Peptide < ProteinMetrics Confidential >	Starting position	Glycans NHFAGNa	Modification Type(s)	Observed m/z	z	Observed (M+H)	Calc. mass (M+H)	Off-by-x error	Mass error (ppm)	Cleavage	Score	Delta	Delta Mod	|Log Prob|	# of unique peptides	Protein Name	Protein DB number	Comment	Scan #	Scan Time
7	1	R.GRC[+57.021]EDIDEC[+57.021]LNPSTC[+57.021]PDEQC[+57.021]VNSPGSYQC[+57.021]VPC[+57.021]TEGFR.G	994		C[+57]*6	1465.26	3	4393.75	4393.76	0	-2.3	Specific	248.51	248.51	18.68	4.51	153	>sp|Q14766|LTBP1_HUMAN Latent-transforming growth factor beta-binding protein 1	1	DW121320_1.4644.4644.3	controllerType=0 controllerNumber=1 scan=4644	12.6013
7	1	R.GRC[+57.021]EDIDEC[+57.021]LNPSTC[+57.021]PDEQC[+57.021]VNSPGSYQC[+57.021]VPC[+57.021]TEGFR.G	994		C[+57]*6	1099.19	4	4393.75	4393.76	0	-3	Specific	294.55	294.55	15.68	4.8	153	>sp|Q14766|LTBP1_HUMAN Latent-transforming growth factor beta-binding protein 1	1	DW121320_1.4797.4797.4	controllerType=0 controllerNumber=1 scan=4797	12.9593
7	1	R.GRC[+57.021]EDIDEC[+57.021]LNPSTC[+57.021]PDEQC[+57.021]VNSPGSYQC[+57.021]VPC[+57.021]TEGFR.G	994		C[+57]*6	1099.19	4	4393.75	4393.76	0	-1.9	Specific	392.07	392.07	20.56	5.76	153	>sp|Q14766|LTBP1_HUMAN Latent-transforming growth factor beta-binding protein 1	1	DW121320_1.4736.4736.4	controllerType=0 controllerNumber=1 scan=4736	12.8162
7	1	R.GRC[+57.021]EDIDEC[+57.021]LNPSTC[+57.021]PDEQC[+57.021]VNSPGSYQC[+57.021]VPC[+57.021]TEGFR.G	994		C[+57]*6	879.557	5	4393.76	4393.76	0	-1.4	Specific	420.87	420.87	22.74	5.91	153	>sp|Q14766|LTBP1_HUMAN Latent-transforming growth factor beta-binding protein 1	1	DW121320_1.4658.4658.5	controllerType=0 controllerNumber=1 scan=4658	12.6336
7	1	R.GRC[+57.021]EDIDEC[+57.021]LNPSTC[+57.021]PDEQC[+57.021]VNSPGSYQC[+57.021]VPC[+57.021]TEGFR.G	994		C[+57]*6	1099.19	4	4393.75	4393.76	0	-1.6	Specific	489.02	489.02	15.31	6.16	153	>sp|Q14766|LTBP1_HUMAN Latent-transforming growth factor beta-binding protein 1	1	DW121320_1.4622.4622.4	controllerType=0 controllerNumber=1 scan=4622	12.5493
7	1	R.GRC[+57.021]EDIDEC[+57.021]LNPSTC[+57.021]PDEQC[+57.021]VNSPGSYQC[+57.021]VPC[+57.021]TEGFR.G	994		C[+57]*6	1099.19	4	4393.75	4393.76	0	-1.8	Specific	535.66	532.14	14.75	6.27	153	>sp|Q14766|LTBP1_HUMAN Latent-transforming growth factor beta-binding protein 1	1	DW121320_1.4675.4675.4	controllerType=0 controllerNumber=1 scan=4675	12.6745
8	1	R.GWNGQC[+57.021]LDVDEC[+57.021]LEPNVC[+57.021]ANGDC[+57.021]SNLEGSYMC[+57.021]SC[+57.021]HK.G	1031		C[+57]*6	1412.55	3	4235.63	4235.64	0	-2.1	Specific	30.65	30.65	20.15	1.83	153	>sp|Q14766|LTBP1_HUMAN Latent-transforming growth factor beta-binding protein 1	1	DW121320_1.5157.5157.3	controllerType=0 controllerNumber=1 scan=5157	13.8057
8	1	R.GWNGQC[+57.021]LDVDEC[+57.021]LEPNVC[+57.021]ANGDC[+57.021]SNLEGSYMC[+57.021]SC[+57.021]HK.G	1031		C[+57]*6	1412.55	3	4235.63	4235.64	0	-2.3	Specific	31	31	19.41	1.7	153	>sp|Q14766|LTBP1_HUMAN Latent-transforming growth factor beta-binding protein 1	1	DW121320_1.5203.5203.3	controllerType=0 controllerNumber=1 scan=5203	13.9159
8	1	R.GWNGQC[+57.021]LDVDEC[+57.021]LEPNVC[+57.021]ANGDC[+57.021]SNLEGSYMC[+57.021]SC[+57.021]HK.G	1031		C[+57]*6	1059.41	4	4234.62	4235.64	-1	-4.1	Specific	172.82	172.82	172.82	2.88	153	>sp|Q14766|LTBP1_HUMAN Latent-transforming growth factor beta-binding protein 1	1	DW121320_1.5419.5419.4	controllerType=0 controllerNumber=1 scan=5419	14.423
8	1	R.GWNGQC[+57.021]LDVDEC[+57.021]LEPNVC[+57.021]ANGDC[+57.021]SNLEGSYMC[+57.021]SC[+57.021]HK.G	1031		C[+57]*6	1059.66	4	4235.63	4235.64	0	-2	Specific	382.56	382.56	38.47	6.63	153	>sp|Q14766|LTBP1_HUMAN Latent-transforming growth factor beta-binding protein 1	1	DW121320_1.5146.5146.4	controllerType=0 controllerNumber=1 scan=5146	13.7798
8	1	R.GWNGQC[+57.021]LDVDEC[+57.021]LEPNVC[+57.021]ANGDC[+57.021]SNLEGSYMC[+57.021]SC[+57.021]HK.G	1031		C[+57]*6	1059.66	4	4235.62	4235.64	0	-3.5	Specific	578.15	578.15	45.28	7.83	153	>sp|Q14766|LTBP1_HUMAN Latent-transforming growth factor beta-binding protein 1	1	DW121320_1.5255.5255.4	controllerType=0 controllerNumber=1 scan=5255	14.0372
8	1	R.GWNGQC[+57.021]LDVDEC[+57.021]LEPNVC[+57.021]ANGDC[+57.021]SNLEGSYMC[+57.021]SC[+57.021]HK.G	1031		C[+57]*6	1059.66	4	4235.63	4235.64	0	-2	Specific	741.82	741.82	41.07	10.83	153	>sp|Q14766|LTBP1_HUMAN Latent-transforming growth factor beta-binding protein 1	1	DW121320_1.5192.5192.4	controllerType=0 controllerNumber=1 scan=5192	13.8901
18	1	K.C[+57.021]INTDGSYK.C	1681		C[+57]	529.234	2	1057.46	1057.46	0	-1.4	Specific	92.99	92.99	92.99	1.54	153	>sp|Q14766|LTBP1_HUMAN Latent-transforming growth factor beta-binding protein 1	1	DW121320_1.2392.2392.3	controllerType=0 controllerNumber=1 scan=2392	7.3906
18	1	K.C[+57.021]INTDGSYK.C	1681		C[+57]	529.232	2	1057.46	1057.46	0	-4	Specific	300	300	300	3.96	153	>sp|Q14766|LTBP1_HUMAN Latent-transforming growth factor beta-binding protein 1	1	DW121320_1.2255.2255.2	controllerType=0 controllerNumber=1 scan=2255	7.0526
18	1	K.C[+57.021]INTDGSYK.C	1681		C[+57]	529.233	2	1057.46	1057.46	0	-3.5	Specific	366.68	323.77	323.77	4.02	153	>sp|Q14766|LTBP1_HUMAN Latent-transforming growth factor beta-binding protein 1	1	DW121320_1.2297.2297.2	controllerType=0 controllerNumber=1 scan=2297	7.1574
18	1	K.C[+57.021]INTDGSYK.C	1681		C[+57]	529.233	2	1057.46	1057.46	0	-3.3	Specific	421.61	342.77	342.77	4.78	153	>sp|Q14766|LTBP1_HUMAN Latent-transforming growth factor beta-binding protein 1	1	DW121320_1.2342.2342.2	controllerType=0 controllerNumber=1 scan=2342	7.271
18	1	K.C[+57.021]IN[+15.995]TDGSYK.C	1681		C[+57], N[+16]	537.23	2	1073.45	1073.46	0	-3.4	Specific	381.48	364.28	68.57	5.61	153	>sp|Q14766|LTBP1_HUMAN Latent-transforming growth factor beta-binding protein 1	1	DW121320_1.2351.2351.2	controllerType=0 controllerNumber=1 scan=2351	7.2926
18	1	K.C[+57.021]IN[+15.995]TDGSYK.C	1681		C[+57], N[+16]	537.229	2	1073.45	1073.46	0	-5.2	Specific	393.13	393.13	69.95	5.61	153	>sp|Q14766|LTBP1_HUMAN Latent-transforming growth factor beta-binding protein 1	1	DW121320_1.2301.2301.2	controllerType=0 controllerNumber=1 scan=2301	7.1673
Other Peptides
	2	R.NNLEDC[+57.021]ENVDVC[+57.021]T[+203.079]MK.A	51	HexNAc(1)	C[+57]*2, T[+203]	1022.42	2	2043.83	2043.83	0	1.2	Specific	32.15	32.15	32.15	1.39	8	>Reverse >sp|Q14766|LTBP1_HUMAN Latent-transforming growth factor beta-binding protein 1	2	DW121320_1.4339.4339.2	controllerType=0 controllerNumber=1 scan=4339	11.884
	1	K.PGGAALQGLR.P	90			470.267	2	939.527	939.537	0	-10.2	Specific	62.11	62.11	62.11	1.56	153	>sp|Q14766|LTBP1_HUMAN Latent-transforming growth factor beta-binding protein 1	1	DW121320_1.5120.5120.2	controllerType=0 controllerNumber=1 scan=5120	13.7194
	1	R.IKVVFTPSIC[+57.021]K.V	352		C[+57]	431.252	3	1291.74	1291.74	0	-1.2	Specific	90.18	90.18	90.18	1.54	153	>sp|Q14766|LTBP1_HUMAN Latent-transforming growth factor beta-binding protein 1	1	DW121320_1.4178.4178.3	controllerType=0 controllerNumber=1 scan=4178	11.5115
	1	R.IKVVFTPSIC[+57.021]K.V	352		C[+57]	431.251	3	1291.74	1291.74	0	-3.7	Specific	152.51	152.51	152.51	2.51	153	>sp|Q14766|LTBP1_HUMAN Latent-transforming growth factor beta-binding protein 1	1	DW121320_1.4005.4005.3	controllerType=0 controllerNumber=1 scan=4005	11.1153
	1	R.IKVVFTPSIC[+57.021]K.V	352		C[+57]	431.251	3	1291.74	1291.74	0	-4.2	Specific	178.16	178.16	178.16	2.86	153	>sp|Q14766|LTBP1_HUMAN Latent-transforming growth factor beta-binding protein 1	1	DW121320_1.4062.4062.3	controllerType=0 controllerNumber=1 scan=4062	11.2429
	1	R.IKVVFTPSIC[+57.021]K.V	352		C[+57]	431.251	3	1291.74	1291.74	0	-4	Specific	203.33	203.33	203.33	2.86	153	>sp|Q14766|LTBP1_HUMAN Latent-transforming growth factor beta-binding protein 1	1	DW121320_1.3951.3951.3	controllerType=0 controllerNumber=1 scan=3951	10.9911
	1	R.IKVVFTPSIC[+57.021]K.V	352		C[+57]	431.252	3	1291.74	1291.74	0	-3.3	Specific	206.97	206.97	206.97	3.15	153	>sp|Q14766|LTBP1_HUMAN Latent-transforming growth factor beta-binding protein 1	1	DW121320_1.4121.4121.3	controllerType=0 controllerNumber=1 scan=4121	11.3804
	1	R.IKVVFTPSIC[+57.021]K.V	352		C[+57]	646.374	2	1291.74	1291.74	0	-3.3	Specific	407.59	407.59	407.59	7.31	153	>sp|Q14766|LTBP1_HUMAN Latent-transforming growth factor beta-binding protein 1	1	DW121320_1.4016.4016.2	controllerType=0 controllerNumber=1 scan=4016	11.1391
	1	R.IKVVFTPSIC[+57.021]K.V	352		C[+57]	646.374	2	1291.74	1291.74	0	-3.4	Specific	430.46	430.46	430.46	7.31	153	>sp|Q14766|LTBP1_HUMAN Latent-transforming growth factor beta-binding protein 1	1	DW121320_1.3963.3963.2	controllerType=0 controllerNumber=1 scan=3963	11.0195
	1	K.VVFTPSIC[+57.021]K.V	354		C[+57]	525.785	2	1050.56	1050.57	0	-2.2	Specific	300.34	279.7	279.7	4.53	153	>sp|Q14766|LTBP1_HUMAN Latent-transforming growth factor beta-binding protein 1	1	DW121320_1.4177.4177.2	controllerType=0 controllerNumber=1 scan=4177	11.5094
	1	K.VVFTPSIC[+57.021]K.V	354		C[+57]	525.784	2	1050.56	1050.57	0	-3.3	Specific	331	214.14	214.14	4.51	153	>sp|Q14766|LTBP1_HUMAN Latent-transforming growth factor beta-binding protein 1	1	DW121320_1.4063.4063.2	controllerType=0 controllerNumber=1 scan=4063	11.245
	1	K.VVFTPSIC[+57.021]K.V	354		C[+57]	525.785	2	1050.56	1050.57	0	-2.8	Specific	343.93	298.52	298.52	4.75	153	>sp|Q14766|LTBP1_HUMAN Latent-transforming growth factor beta-binding protein 1	1	DW121320_1.4115.4115.2	controllerType=0 controllerNumber=1 scan=4115	11.3674
	1	K.VVFTPSIC[+57.021]K.V	354		C[+57]	525.785	2	1050.56	1050.57	0	-3	Specific	366.65	248.45	248.45	4.68	153	>sp|Q14766|LTBP1_HUMAN Latent-transforming growth factor beta-binding protein 1	1	DW121320_1.3899.3899.2	controllerType=0 controllerNumber=1 scan=3899	10.8728
	1	K.VVFTPSIC[+57.021]K.V	354		C[+57]	525.785	2	1050.56	1050.57	0	-2.4	Specific	385.46	288.96	288.96	6.11	153	>sp|Q14766|LTBP1_HUMAN Latent-transforming growth factor beta-binding protein 1	1	DW121320_1.3949.3949.2	controllerType=0 controllerNumber=1 scan=3949	10.9883
	1	K.VVFTPSIC[+57.021]K.V	354		C[+57]	525.784	2	1050.56	1050.57	0	-3.5	Specific	386.32	294.6	294.6	4.92	153	>sp|Q14766|LTBP1_HUMAN Latent-transforming growth factor beta-binding protein 1	1	DW121320_1.4006.4006.2	controllerType=0 controllerNumber=1 scan=4006	11.1165
	1	K.GSC[+57.021]QN[+0.984]SC[+57.021]EKGN[+1809.666]TTTLISENGHAADTLTATNFR.V	368	HexNAc(5)Hex(4)Fuc(1)	C[+57]*2, N[+1][+1810]	1053.85	5	5265.21	5266.21	-1	1.4	Specific	381.52	381.52	3.5	4.51	153	>sp|Q14766|LTBP1_HUMAN Latent-transforming growth factor beta-binding protein 1	1	DW121320_1.3803.3803.5	controllerType=0 controllerNumber=1 scan=3803	10.651
	1	K.GSC[+57.021]QNSC[+57.021]EKGN[+1767.619]TTTLISEN[+0.984]GHAADTLTATNFR.V	368	HexNAc(4)Hex(4)NeuGc(1)	C[+57]*2, N[+1][+1768]	1045.84	5	5225.16	5224.16	1	0.6	Specific	391.4	391.4	2.48	4.51	153	>sp|Q14766|LTBP1_HUMAN Latent-transforming growth factor beta-binding protein 1	1	DW121320_1.3913.3913.5	controllerType=0 controllerNumber=1 scan=3913	10.9049
	1	R.VVIC[+57.021]HLPC[+57.021]MNGGQC[+57.021]SSR.D	400		C[+57]*3	987.938	2	1974.87	1974.88	0	-3.6	Specific	389.41	389.41	389.41	7.39	153	>sp|Q14766|LTBP1_HUMAN Latent-transforming growth factor beta-binding protein 1	1	DW121320_1.3610.3610.2	controllerType=0 controllerNumber=1 scan=3610	10.2164
	1	R.VVIC[+57.021]HLPC[+57.021]MNGGQC[+57.021]SSR.D	400		C[+57]*3	658.96	3	1974.87	1974.88	0	-5.6	Specific	466.58	466.58	466.58	7.67	153	>sp|Q14766|LTBP1_HUMAN Latent-transforming growth factor beta-binding protein 1	1	DW121320_1.3721.3721.3	controllerType=0 controllerNumber=1 scan=3721	10.468
	1	R.VVIC[+57.021]HLPC[+57.021]MNGGQC[+57.021]SSR.D	400		C[+57]*3	658.962	3	1974.87	1974.88	0	-2.9	Specific	468.55	468.55	468.55	7.67	153	>sp|Q14766|LTBP1_HUMAN Latent-transforming growth factor beta-binding protein 1	1	DW121320_1.3549.3549.3	controllerType=0 controllerNumber=1 scan=3549	10.077
	1	R.VVIC[+57.021]HLPC[+57.021]MNGGQC[+57.021]SSR.D	400		C[+57]*3	658.962	3	1974.87	1974.88	0	-3.3	Specific	498.06	498.06	498.06	7.79	153	>sp|Q14766|LTBP1_HUMAN Latent-transforming growth factor beta-binding protein 1	1	DW121320_1.3652.3652.3	controllerType=0 controllerNumber=1 scan=3652	10.3111
	1	R.VVIC[+57.021]HLPC[+57.021]MNGGQC[+57.021]SSR.D	400		C[+57]*3	658.961	3	1974.87	1974.88	0	-3.5	Specific	555.75	555.75	555.75	7.9	153	>sp|Q14766|LTBP1_HUMAN Latent-transforming growth factor beta-binding protein 1	1	DW121320_1.3598.3598.3	controllerType=0 controllerNumber=1 scan=3598	10.1891
	1	R.VVIC[+57.021]HLPC[+57.021]M[+15.995]NGGQC[+57.021]SSR.D	400		C[+57]*3, M[+16]	664.293	3	1990.87	1990.87	0	-3.1	Specific	280.53	280.53	30.78	5.67	153	>sp|Q14766|LTBP1_HUMAN Latent-transforming growth factor beta-binding protein 1	1	DW121320_1.2968.2968.3	controllerType=0 controllerNumber=1 scan=2968	8.7496
	1	R.VVIC[+57.021]HLPC[+57.021]M[+15.995]NGGQC[+57.021]SSR.D	400		C[+57]*3, M[+16]	664.293	3	1990.86	1990.87	0	-3.5	Specific	319.05	319.05	30.78	5.74	153	>sp|Q14766|LTBP1_HUMAN Latent-transforming growth factor beta-binding protein 1	1	DW121320_1.3019.3019.3	controllerType=0 controllerNumber=1 scan=3019	8.8679
	1	R.VVIC[+57.021]HLPC[+57.021]MN[+0.984]GGQC[+57.021]SSR.D	400		C[+57]*3, N[+1]	988.43	2	1975.85	1975.86	0	-3.8	Specific	339.25	339.25	339.25	6.24	153	>sp|Q14766|LTBP1_HUMAN Latent-transforming growth factor beta-binding protein 1	1	DW121320_1.3855.3855.2	controllerType=0 controllerNumber=1 scan=3855	10.7719
	1	R.VVIC[+57.021]HLPC[+57.021]M[+15.995]NGGQC[+57.021]SSR.D	400		C[+57]*3, M[+16]	664.293	3	1990.86	1990.87	0	-3.4	Specific	351.63	351.63	30.07	5.08	153	>sp|Q14766|LTBP1_HUMAN Latent-transforming growth factor beta-binding protein 1	1	DW121320_1.3513.3513.3	controllerType=0 controllerNumber=1 scan=3513	9.9956
	1	R.VVIC[+57.021]HLPC[+57.021]M[+15.995]NGGQC[+57.021]SSR.D	400		C[+57]*3, M[+16]	664.291	3	1990.86	1990.87	0	-6.2	Specific	397.98	397.98	35.02	7.39	153	>sp|Q14766|LTBP1_HUMAN Latent-transforming growth factor beta-binding protein 1	1	DW121320_1.3693.3693.3	controllerType=0 controllerNumber=1 scan=3693	10.4035
	1	R.VVIC[+57.021]HLPC[+57.021]M[+15.995]NGGQC[+57.021]SSR.D	400		C[+57]*3, M[+16]	664.293	3	1990.86	1990.87	0	-3.4	Specific	408.9	408.9	28.56	7.53	153	>sp|Q14766|LTBP1_HUMAN Latent-transforming growth factor beta-binding protein 1	1	DW121320_1.3565.3565.3	controllerType=0 controllerNumber=1 scan=3565	10.1147
	1	R.VVIC[+57.021]HLPC[+57.021]MN[+0.984]GGQC[+57.021]SSR.D	400		C[+57]*3, N[+1]	659.29	3	1975.85	1975.86	0	-3.2	Specific	466.23	466.23	466.23	7.67	153	>sp|Q14766|LTBP1_HUMAN Latent-transforming growth factor beta-binding protein 1	1	DW121320_1.4000.4000.3	controllerType=0 controllerNumber=1 scan=4000	11.1036
	1	R.VVIC[+57.021]HLPC[+57.021]M[+15.995]NGGQC[+57.021]SSR.D	400		C[+57]*3, M[+16]	664.294	3	1990.87	1990.87	0	-2.5	Specific	472.03	472.03	29.96	7.67	153	>sp|Q14766|LTBP1_HUMAN Latent-transforming growth factor beta-binding protein 1	1	DW121320_1.3623.3623.3	controllerType=0 controllerNumber=1 scan=3623	10.2445
	1	R.VVIC[+57.021]HLPC[+57.021]MN[+0.984]GGQC[+57.021]SSR.D	400		C[+57]*3, N[+1]	659.29	3	1975.86	1975.86	0	-2.6	Specific	475.21	475.21	475.21	7.67	153	>sp|Q14766|LTBP1_HUMAN Latent-transforming growth factor beta-binding protein 1	1	DW121320_1.3774.3774.3	controllerType=0 controllerNumber=1 scan=3774	10.5885
	1	R.VVIC[+57.021]HLPC[+57.021]MN[+0.984]GGQC[+57.021]SSR.D	400		C[+57]*3, N[+1]	659.29	3	1975.85	1975.86	0	-2.8	Specific	477.37	477.37	477.37	7.67	153	>sp|Q14766|LTBP1_HUMAN Latent-transforming growth factor beta-binding protein 1	1	DW121320_1.3884.3884.3	controllerType=0 controllerNumber=1 scan=3884	10.8388
	1	R.VVIC[+57.021]HLPC[+57.021]MN[+0.984]GGQC[+57.021]SSR.D	400		C[+57]*3, N[+1]	659.289	3	1975.85	1975.86	0	-3.3	Specific	506.92	506.92	506.92	7.79	153	>sp|Q14766|LTBP1_HUMAN Latent-transforming growth factor beta-binding protein 1	1	DW121320_1.3941.3941.3	controllerType=0 controllerNumber=1 scan=3941	10.9691
	1	R.VVIC[+57.021]HLPC[+57.021]MN[+0.984]GGQC[+57.021]SSR.D	400		C[+57]*3, N[+1]	659.29	3	1975.85	1975.86	0	-2.9	Specific	510.35	510.35	510.35	7.79	153	>sp|Q14766|LTBP1_HUMAN Latent-transforming growth factor beta-binding protein 1	1	DW121320_1.3830.3830.3	controllerType=0 controllerNumber=1 scan=3830	10.7139
	1	R.VVIC[+57.021]HLPC[+57.021]M[+15.995]N[+0.984]GGQC[+57.021]SSR.D	400		C[+57]*3, M[+16], N[+1]	664.62	3	1991.85	1991.86	0	-4.9	Specific	208.12	208.12	91.09	3.99	153	>sp|Q14766|LTBP1_HUMAN Latent-transforming growth factor beta-binding protein 1	1	DW121320_1.3271.3271.3	controllerType=0 controllerNumber=1 scan=3271	9.4404
	1	R.VVIC[+57.021]HLPC[+57.021]M[+15.995]N[+0.984]GGQC[+57.021]SSR.D	400		C[+57]*3, M[+16], N[+1]	664.621	3	1991.85	1991.86	0	-2.8	Specific	301.25	301.25	107.6	4.54	153	>sp|Q14766|LTBP1_HUMAN Latent-transforming growth factor beta-binding protein 1	1	DW121320_1.3220.3220.3	controllerType=0 controllerNumber=1 scan=3220	9.3232
	1	R.VVIC[+57.021]HLPC[+57.021]M[+15.995]N[+0.984]GGQC[+57.021]SSR.D	400		C[+57]*3, M[+16], N[+1]	664.621	3	1991.85	1991.86	0	-3.9	Specific	342.19	342.19	143.69	5.04	153	>sp|Q14766|LTBP1_HUMAN Latent-transforming growth factor beta-binding protein 1	1	DW121320_1.3841.3841.3	controllerType=0 controllerNumber=1 scan=3841	10.7397
	1	R.VVIC[+57.021]HLPC[+57.021]M[+15.995]N[+0.984]GGQC[+57.021]SSR.D	400		C[+57]*3, M[+16], N[+1]	664.621	3	1991.85	1991.86	0	-2.8	Specific	357.57	357.57	152.89	6.24	153	>sp|Q14766|LTBP1_HUMAN Latent-transforming growth factor beta-binding protein 1	1	DW121320_1.3895.3895.3	controllerType=0 controllerNumber=1 scan=3895	10.8641
	1	R.DKC[+57.021]QC[+57.021]PPNFTGK.L	417		C[+57]*2	726.321	2	1451.64	1451.64	0	-3.5	Specific	47.66	47.66	47.66	1.97	153	>sp|Q14766|LTBP1_HUMAN Latent-transforming growth factor beta-binding protein 1	1	DW121320_1.2503.2503.2	controllerType=0 controllerNumber=1 scan=2503	7.6654
	1	R.DKC[+57.021]QC[+57.021]PPNFTGK.L	417		C[+57]*2	726.326	2	1451.64	1451.64	0	2.2	Specific	140.58	140.58	140.58	1.52	153	>sp|Q14766|LTBP1_HUMAN Latent-transforming growth factor beta-binding protein 1	1	DW121320_1.2715.2715.2	controllerType=0 controllerNumber=1 scan=2715	8.1616
	1	R.DKC[+57.021]QC[+57.021]PPNFTGK.L	417		C[+57]*2	726.321	2	1451.64	1451.64	0	-3.7	Specific	200.51	200.51	200.51	3.77	153	>sp|Q14766|LTBP1_HUMAN Latent-transforming growth factor beta-binding protein 1	1	DW121320_1.2658.2658.2	controllerType=0 controllerNumber=1 scan=2658	8.0292
	1	R.DKC[+57.021]QC[+57.021]PPNFTGK.L	417		C[+57]*2	484.55	3	1451.64	1451.64	0	-3.7	Specific	283.15	283.15	283.15	4.29	153	>sp|Q14766|LTBP1_HUMAN Latent-transforming growth factor beta-binding protein 1	1	DW121320_1.2476.2476.3	controllerType=0 controllerNumber=1 scan=2476	7.6016
	1	R.DKC[+57.021]QC[+57.021]PPNFTGK.L	417		C[+57]*2	484.55	3	1451.64	1451.64	0	-3.2	Specific	322.54	322.54	322.54	4.16	153	>sp|Q14766|LTBP1_HUMAN Latent-transforming growth factor beta-binding protein 1	1	DW121320_1.2787.2787.3	controllerType=0 controllerNumber=1 scan=2787	8.3308
	1	R.DKC[+57.021]QC[+57.021]PPNFTGK.L	417		C[+57]*2	484.55	3	1451.63	1451.64	0	-3.8	Specific	336.56	336.56	336.56	4.23	153	>sp|Q14766|LTBP1_HUMAN Latent-transforming growth factor beta-binding protein 1	1	DW121320_1.2677.2677.3	controllerType=0 controllerNumber=1 scan=2677	8.074
	1	R.DKC[+57.021]QC[+57.021]PPNFTGK.L	417		C[+57]*2	484.55	3	1451.64	1451.64	0	-3.6	Specific	340.55	340.55	340.55	4.82	153	>sp|Q14766|LTBP1_HUMAN Latent-transforming growth factor beta-binding protein 1	1	DW121320_1.2569.2569.3	controllerType=0 controllerNumber=1 scan=2569	7.8212
	1	R.DKC[+57.021]QC[+57.021]PPNFTGK.L	417		C[+57]*2	726.321	2	1451.63	1451.64	0	-4	Specific	344.95	344.95	344.95	6.02	153	>sp|Q14766|LTBP1_HUMAN Latent-transforming growth factor beta-binding protein 1	1	DW121320_1.2603.2603.2	controllerType=0 controllerNumber=1 scan=2603	7.9009
	1	R.DKC[+57.021]QC[+57.021]PPNFTGK.L	417		C[+57]*2	726.321	2	1451.63	1451.64	0	-4.3	Specific	352.2	352.2	352.2	6.02	153	>sp|Q14766|LTBP1_HUMAN Latent-transforming growth factor beta-binding protein 1	1	DW121320_1.2552.2552.2	controllerType=0 controllerNumber=1 scan=2552	7.7814
	1	R.DKC[+57.021]QC[+57.021]PPNFTGK.L	417		C[+57]*2	484.55	3	1451.64	1451.64	0	-3.3	Specific	382.35	382.35	382.35	5.97	153	>sp|Q14766|LTBP1_HUMAN Latent-transforming growth factor beta-binding protein 1	1	DW121320_1.2521.2521.3	controllerType=0 controllerNumber=1 scan=2521	7.7084
	1	R.DKC[+57.021]QC[+57.021]PPNFTGK.L	417		C[+57]*2	484.55	3	1451.64	1451.64	0	-3.6	Specific	386.01	386.01	386.01	5.97	153	>sp|Q14766|LTBP1_HUMAN Latent-transforming growth factor beta-binding protein 1	1	DW121320_1.2732.2732.3	controllerType=0 controllerNumber=1 scan=2732	8.2027
	1	R.DKC[+57.021]QC[+57.021]PPNFTGK.L	417		C[+57]*2	484.55	3	1451.63	1451.64	0	-3.8	Specific	389.59	389.59	389.59	6	153	>sp|Q14766|LTBP1_HUMAN Latent-transforming growth factor beta-binding protein 1	1	DW121320_1.2623.2623.3	controllerType=0 controllerNumber=1 scan=2623	7.9481
	1	K.C[+57.021]QC[+57.021]PPNFTGK.L	419		C[+57]*2	604.761	2	1208.51	1208.52	0	-4	Specific	420.07	401.5	401.5	6.39	153	>sp|Q14766|LTBP1_HUMAN Latent-transforming growth factor beta-binding protein 1	1	DW121320_1.2875.2875.2	controllerType=0 controllerNumber=1 scan=2875	8.5367
	1	K.C[+57.021]QC[+57.021]PPNFTGK.L	419		C[+57]*2	604.76	2	1208.51	1208.52	0	-4.6	Specific	431.48	431.48	431.48	6.36	153	>sp|Q14766|LTBP1_HUMAN Latent-transforming growth factor beta-binding protein 1	1	DW121320_1.2930.2930.2	controllerType=0 controllerNumber=1 scan=2930	8.6632
	1	K.C[+57.021]QC[+57.021]PPNFTGK.L	419		C[+57]*2	604.761	2	1208.51	1208.52	0	-3.7	Specific	448.72	396.59	396.59	6.49	153	>sp|Q14766|LTBP1_HUMAN Latent-transforming growth factor beta-binding protein 1	1	DW121320_1.2765.2765.2	controllerType=0 controllerNumber=1 scan=2765	8.2795
	1	K.C[+57.021]QC[+57.021]PPNFTGK.L	419		C[+57]*2	604.761	2	1208.51	1208.52	0	-3.9	Specific	464.54	410.27	410.27	7.69	153	>sp|Q14766|LTBP1_HUMAN Latent-transforming growth factor beta-binding protein 1	1	DW121320_1.2820.2820.2	controllerType=0 controllerNumber=1 scan=2820	8.4083
	1	K.C[+57.021]QC[+57.021]PPN[+3083.110]FTGK.L	419	HexNAc(8)Hex(9)	C[+57]*2, N[+3083]	1073.92	4	4292.65	4291.63	1	4.4	Specific	19.24	19.24	4.44	1.51	153	>sp|Q14766|LTBP1_HUMAN Latent-transforming growth factor beta-binding protein 1	1	DW121320_1.4556.4556.4	controllerType=0 controllerNumber=1 scan=4556	12.3935
	1	K.C[+57.021][-17.027]QC[+57.021]PPNFTGK.L	419		C[-17][+57]*2	596.248	2	1191.49	1191.49	0	-2.4	Specific	350.81	350.81	350.81	4.72	153	>sp|Q14766|LTBP1_HUMAN Latent-transforming growth factor beta-binding protein 1	1	DW121320_1.4027.4027.2	controllerType=0 controllerNumber=1 scan=4027	11.1641
	1	K.LC[+57.021]QIPVHGASVPK.L	429		C[+57]	469.257	3	1405.76	1405.76	0	-4.5	Specific	22.49	22.49	22.49	1.55	153	>sp|Q14766|LTBP1_HUMAN Latent-transforming growth factor beta-binding protein 1	1	DW121320_1.4187.4187.3	controllerType=0 controllerNumber=1 scan=4187	11.5329
	1	K.LC[+57.021]QIPVHGASVPK.L	429		C[+57]	469.257	3	1405.76	1405.76	0	-3.1	Specific	185.23	24.31	24.31	2.14	153	>sp|Q14766|LTBP1_HUMAN Latent-transforming growth factor beta-binding protein 1	1	DW121320_1.3725.3725.3	controllerType=0 controllerNumber=1 scan=3725	10.4766
	1	K.LC[+57.021]QIPVHGASVPK.L	429		C[+57]	469.257	3	1405.76	1405.76	0	-3.3	Specific	216.21	147.35	147.35	3.27	153	>sp|Q14766|LTBP1_HUMAN Latent-transforming growth factor beta-binding protein 1	1	DW121320_1.3605.3605.4	controllerType=0 controllerNumber=1 scan=3605	10.2037
	1	K.LC[+57.021]QIPVHGASVPK.L	429		C[+57]	469.257	3	1405.76	1405.76	0	-4.2	Specific	337.67	129.16	129.16	4.84	153	>sp|Q14766|LTBP1_HUMAN Latent-transforming growth factor beta-binding protein 1	1	DW121320_1.3524.3524.3	controllerType=0 controllerNumber=1 scan=3524	10.0217
	1	K.LC[+57.021]QIPVHGASVPK.L	429		C[+57]	469.257	3	1405.76	1405.76	0	-3.8	Specific	359.75	139.19	139.19	4.12	153	>sp|Q14766|LTBP1_HUMAN Latent-transforming growth factor beta-binding protein 1	1	DW121320_1.3400.3400.3	controllerType=0 controllerNumber=1 scan=3400	9.7372
	1	K.LC[+57.021]QIPVHGASVPK.L	429		C[+57]	469.257	3	1405.76	1405.76	0	-3.8	Specific	370.31	197.57	197.57	5.82	153	>sp|Q14766|LTBP1_HUMAN Latent-transforming growth factor beta-binding protein 1	1	DW121320_1.3182.3182.3	controllerType=0 controllerNumber=1 scan=3182	9.2402
	1	K.LC[+57.021]QIPVHGASVPK.L	429		C[+57]	469.257	3	1405.76	1405.76	0	-3.8	Specific	384.72	174.81	174.81	5.82	153	>sp|Q14766|LTBP1_HUMAN Latent-transforming growth factor beta-binding protein 1	1	DW121320_1.3077.3077.3	controllerType=0 controllerNumber=1 scan=3077	9.0012
	1	K.LC[+57.021]QIPVHGASVPK.L	429		C[+57]	469.257	3	1405.76	1405.76	0	-3.6	Specific	386.88	201.83	201.83	5.82	153	>sp|Q14766|LTBP1_HUMAN Latent-transforming growth factor beta-binding protein 1	1	DW121320_1.3468.3468.3	controllerType=0 controllerNumber=1 scan=3468	9.8908
	1	K.LC[+57.021]QIPVHGASVPK.L	429		C[+57]	469.257	3	1405.76	1405.76	0	-3.5	Specific	398.63	204.74	204.74	5.82	153	>sp|Q14766|LTBP1_HUMAN Latent-transforming growth factor beta-binding protein 1	1	DW121320_1.3234.3234.3	controllerType=0 controllerNumber=1 scan=3234	9.3573
	1	K.LC[+57.021]QIPVHGASVPK.L	429		C[+57]	469.257	3	1405.76	1405.76	0	-4.8	Specific	422.98	254.48	254.48	6.2	153	>sp|Q14766|LTBP1_HUMAN Latent-transforming growth factor beta-binding protein 1	1	DW121320_1.3346.3346.3	controllerType=0 controllerNumber=1 scan=3346	9.6134
	1	K.LC[+57.021]QIPVHGASVPK.L	429		C[+57]	703.382	2	1405.76	1405.76	0	-3.4	Specific	425.2	188.21	188.21	5.97	153	>sp|Q14766|LTBP1_HUMAN Latent-transforming growth factor beta-binding protein 1	1	DW121320_1.3091.3091.2	controllerType=0 controllerNumber=1 scan=3091	9.0315
	1	K.LC[+57.021]QIPVHGASVPK.L	429		C[+57]	469.257	3	1405.76	1405.76	0	-3.5	Specific	433.52	230.28	230.28	4.86	153	>sp|Q14766|LTBP1_HUMAN Latent-transforming growth factor beta-binding protein 1	1	DW121320_1.3289.3289.3	controllerType=0 controllerNumber=1 scan=3289	9.4831
	1	K.LC[+57.021]QIPVHGASVPK.L	429		C[+57]	469.257	3	1405.76	1405.76	0	-2.8	Specific	443.68	235.52	235.52	6.16	153	>sp|Q14766|LTBP1_HUMAN Latent-transforming growth factor beta-binding protein 1	1	DW121320_1.3128.3128.3	controllerType=0 controllerNumber=1 scan=3128	9.1163
	1	K.LC[+57.021]QIPVHGASVPK.L	429		C[+57]	703.381	2	1405.75	1405.76	0	-5.1	Specific	670.96	433.48	433.48	10.61	153	>sp|Q14766|LTBP1_HUMAN Latent-transforming growth factor beta-binding protein 1	1	DW121320_1.3194.3194.2	controllerType=0 controllerNumber=1 scan=3194	9.2644
	1	K.LC[+57.021]QIPVHGASVPK.L	429		C[+57]	703.382	2	1405.76	1405.76	0	-4.2	Specific	713.9	479.33	479.33	11.61	153	>sp|Q14766|LTBP1_HUMAN Latent-transforming growth factor beta-binding protein 1	1	DW121320_1.3138.3138.2	controllerType=0 controllerNumber=1 scan=3138	9.1393
	1	K.ALGTHVIHSTHTLPLTVTSQQGVK.V	452			1263.19	2	2525.37	2525.38	0	-3.8	Specific	203.73	203.73	203.73	2.95	153	>sp|Q14766|LTBP1_HUMAN Latent-transforming growth factor beta-binding protein 1	1	DW121320_1.3425.3425.2	controllerType=0 controllerNumber=1 scan=3425	9.7935
	1	K.ALGTHVIHSTHTLPLTVTSQQGVK.V	452			505.881	5	2525.38	2525.38	0	-3.3	Specific	229.78	229.78	229.78	5.14	153	>sp|Q14766|LTBP1_HUMAN Latent-transforming growth factor beta-binding protein 1	1	DW121320_1.3718.3718.5	controllerType=0 controllerNumber=1 scan=3718	10.4625
	1	K.ALGTHVIHSTHTLPLTVTSQQGVK.V	452			505.881	5	2525.37	2525.38	0	-3.4	Specific	247.72	247.72	247.72	4.21	153	>sp|Q14766|LTBP1_HUMAN Latent-transforming growth factor beta-binding protein 1	1	DW121320_1.3671.3671.5	controllerType=0 controllerNumber=1 scan=3671	10.3535
	1	K.ALGTHVIHSTHTLPLTVTSQQGVK.V	452			505.881	5	2525.38	2525.38	0	-3.1	Specific	351.12	351.12	351.12	6.17	153	>sp|Q14766|LTBP1_HUMAN Latent-transforming growth factor beta-binding protein 1	1	DW121320_1.3443.3443.5	controllerType=0 controllerNumber=1 scan=3443	9.836
	1	K.ALGTHVIHSTHTLPLTVTSQQGVK.V	452			505.881	5	2525.37	2525.38	0	-3.4	Specific	364.13	364.13	364.13	7.32	153	>sp|Q14766|LTBP1_HUMAN Latent-transforming growth factor beta-binding protein 1	1	DW121320_1.3554.3554.5	controllerType=0 controllerNumber=1 scan=3554	10.0891
	1	K.ALGTHVIHSTHTLPLTVTSQQGVK.V	452			505.881	5	2525.37	2525.38	0	-3.7	Specific	366.87	366.87	366.87	7.32	153	>sp|Q14766|LTBP1_HUMAN Latent-transforming growth factor beta-binding protein 1	1	DW121320_1.3609.3609.5	controllerType=0 controllerNumber=1 scan=3609	10.2142
	1	K.ALGTHVIHSTHTLPLTVTSQQGVK.V	452			632.099	4	2525.37	2525.38	0	-3.8	Specific	462.19	462.19	462.19	7.6	153	>sp|Q14766|LTBP1_HUMAN Latent-transforming growth factor beta-binding protein 1	1	DW121320_1.3672.3672.4	controllerType=0 controllerNumber=1 scan=3672	10.3556
	1	K.ALGTHVIHSTHTLPLTVTSQQGVK.V	452			505.881	5	2525.38	2525.38	0	-3.1	Specific	470.03	470.03	470.03	7.6	153	>sp|Q14766|LTBP1_HUMAN Latent-transforming growth factor beta-binding protein 1	1	DW121320_1.3498.3498.5	controllerType=0 controllerNumber=1 scan=3498	9.9619
	1	K.ALGTHVIHSTHTLPLTVTSQQGVK.V	452			505.881	5	2525.37	2525.38	0	-3.7	Specific	505.51	505.51	505.51	7.73	153	>sp|Q14766|LTBP1_HUMAN Latent-transforming growth factor beta-binding protein 1	1	DW121320_1.3390.3390.5	controllerType=0 controllerNumber=1 scan=3390	9.7138
	1	K.ALGTHVIHSTHTLPLTVTSQQGVK.V	452			842.463	3	2525.38	2525.38	0	-2.9	Specific	571.4	571.4	571.4	7.07	153	>sp|Q14766|LTBP1_HUMAN Latent-transforming growth factor beta-binding protein 1	1	DW121320_1.3458.3458.3	controllerType=0 controllerNumber=1 scan=3458	9.8683
	1	K.ALGTHVIHSTHTLPLTVTSQQGVK.V	452			632.099	4	2525.37	2525.38	0	-3.7	Specific	599.23	599.23	599.23	8.52	153	>sp|Q14766|LTBP1_HUMAN Latent-transforming growth factor beta-binding protein 1	1	DW121320_1.3444.3444.4	controllerType=0 controllerNumber=1 scan=3444	9.8372
	1	K.ALGTHVIHSTHTLPLTVTSQQGVK.V	452			632.099	4	2525.38	2525.38	0	-3.2	Specific	678.61	678.61	678.61	10.52	153	>sp|Q14766|LTBP1_HUMAN Latent-transforming growth factor beta-binding protein 1	1	DW121320_1.3555.3555.4	controllerType=0 controllerNumber=1 scan=3555	10.0912
	1	K.ALGTHVIHSTHTLPLTVTSQQGVK.V	452			632.099	4	2525.37	2525.38	0	-3.4	Specific	713.02	713.02	713.02	11.52	153	>sp|Q14766|LTBP1_HUMAN Latent-transforming growth factor beta-binding protein 1	1	DW121320_1.3499.3499.4	controllerType=0 controllerNumber=1 scan=3499	9.9634
	1	K.ALGTHVIHSTHTLPLTVTSQQGVK.V	452			632.099	4	2525.38	2525.38	0	-3.2	Specific	749.46	749.46	749.46	11.52	153	>sp|Q14766|LTBP1_HUMAN Latent-transforming growth factor beta-binding protein 1	1	DW121320_1.3396.3396.4	controllerType=0 controllerNumber=1 scan=3396	9.7266
	1	K.ALGTHVIHSTHTLPLTVTSQQGVK.V	452			842.463	3	2525.37	2525.38	0	-3.7	Specific	750.41	750.41	750.41	11.07	153	>sp|Q14766|LTBP1_HUMAN Latent-transforming growth factor beta-binding protein 1	1	DW121320_1.3403.3403.3	controllerType=0 controllerNumber=1 scan=3403	9.7436
	1	K.VKFPPNIVNIHVK.H	476			752.95	2	1504.89	1504.9	0	-4.9	Specific	83.54	83.54	83.54	1.52	153	>sp|Q14766|LTBP1_HUMAN Latent-transforming growth factor beta-binding protein 1	1	DW121320_1.4238.4238.2	controllerType=0 controllerNumber=1 scan=4238	11.6516
	1	K.VKFPPNIVNIHVK.H	476			752.948	2	1504.89	1504.9	0	-7.4	Specific	147.03	147.03	147.03	2.05	153	>sp|Q14766|LTBP1_HUMAN Latent-transforming growth factor beta-binding protein 1	1	DW121320_1.4046.4046.2	controllerType=0 controllerNumber=1 scan=4046	11.2069
	1	K.VKFPPNIVNIHVK.H	476			502.303	3	1504.9	1504.9	0	-2.9	Specific	211.83	173.35	173.35	4.56	153	>sp|Q14766|LTBP1_HUMAN Latent-transforming growth factor beta-binding protein 1	1	DW121320_1.4554.4554.3	controllerType=0 controllerNumber=1 scan=4554	12.3891
	1	K.VKFPPNIVNIHVK.H	476			502.304	3	1504.9	1504.9	0	-0.8	Specific	309.4	188.18	188.18	4.53	153	>sp|Q14766|LTBP1_HUMAN Latent-transforming growth factor beta-binding protein 1	1	DW121320_1.4500.4500.3	controllerType=0 controllerNumber=1 scan=4500	12.2616
	1	K.VKFPPNIVNIHVK.H	476			502.303	3	1504.9	1504.9	0	-3.1	Specific	350.64	197.91	197.91	5.41	153	>sp|Q14766|LTBP1_HUMAN Latent-transforming growth factor beta-binding protein 1	1	DW121320_1.4227.4227.3	controllerType=0 controllerNumber=1 scan=4227	11.6258
	1	K.VKFPPNIVNIHVK.H	476			752.95	2	1504.89	1504.9	0	-4.2	Specific	351.22	296.93	296.93	4.25	153	>sp|Q14766|LTBP1_HUMAN Latent-transforming growth factor beta-binding protein 1	1	DW121320_1.4285.4285.2	controllerType=0 controllerNumber=1 scan=4285	11.7602
	1	K.VKFPPNIVNIHVK.H	476			502.303	3	1504.89	1504.9	0	-3.3	Specific	375.63	217.6	217.6	5.63	153	>sp|Q14766|LTBP1_HUMAN Latent-transforming growth factor beta-binding protein 1	1	DW121320_1.4065.4065.3	controllerType=0 controllerNumber=1 scan=4065	11.2493
	1	K.VKFPPNIVNIHVK.H	476			502.303	3	1504.89	1504.9	0	-3.7	Specific	378.69	200.27	200.27	5.58	153	>sp|Q14766|LTBP1_HUMAN Latent-transforming growth factor beta-binding protein 1	1	DW121320_1.4279.4279.3	controllerType=0 controllerNumber=1 scan=4279	11.7475
	1	K.VKFPPNIVNIHVK.H	476			502.303	3	1504.9	1504.9	0	-3.1	Specific	378.86	236.73	236.73	5.63	153	>sp|Q14766|LTBP1_HUMAN Latent-transforming growth factor beta-binding protein 1	1	DW121320_1.4169.4169.3	controllerType=0 controllerNumber=1 scan=4169	11.4921
	1	K.VKFPPNIVNIHVK.H	476			502.303	3	1504.89	1504.9	0	-3.7	Specific	394.81	202.56	202.56	5.58	153	>sp|Q14766|LTBP1_HUMAN Latent-transforming growth factor beta-binding protein 1	1	DW121320_1.4340.4340.3	controllerType=0 controllerNumber=1 scan=4340	11.8862
	1	K.VKFPPNIVNIHVK.H	476			502.303	3	1504.89	1504.9	0	-3.2	Specific	396.93	299.03	299.03	5.87	153	>sp|Q14766|LTBP1_HUMAN Latent-transforming growth factor beta-binding protein 1	1	DW121320_1.4120.4120.3	controllerType=0 controllerNumber=1 scan=4120	11.3782
	1	K.VKFPPNIVNIHVK.H	476			752.952	2	1504.9	1504.9	0	-2.5	Specific	411.76	252.92	252.92	4.5	153	>sp|Q14766|LTBP1_HUMAN Latent-transforming growth factor beta-binding protein 1	1	DW121320_1.4395.4395.2	controllerType=0 controllerNumber=1 scan=4395	12.0137
	1	K.VKFPPNIVNIHVK.H	476			752.951	2	1504.9	1504.9	0	-2.9	Specific	412.57	370.5	370.5	5.86	153	>sp|Q14766|LTBP1_HUMAN Latent-transforming growth factor beta-binding protein 1	1	DW121320_1.4342.4342.2	controllerType=0 controllerNumber=1 scan=4342	11.8906
	1	K.VKFPPNIVNIHVK.H	476			752.95	2	1504.89	1504.9	0	-5.1	Specific	414.71	256.35	256.35	4.5	153	>sp|Q14766|LTBP1_HUMAN Latent-transforming growth factor beta-binding protein 1	1	DW121320_1.3967.3967.2	controllerType=0 controllerNumber=1 scan=3967	11.0281
	1	K.VKFPPNIVNIHVK.H	476			502.303	3	1504.9	1504.9	0	-2.9	Specific	418.87	209.64	209.64	5.73	153	>sp|Q14766|LTBP1_HUMAN Latent-transforming growth factor beta-binding protein 1	1	DW121320_1.3953.3953.3	controllerType=0 controllerNumber=1 scan=3953	10.9954
	1	K.VKFPPNIVNIHVK.H	476			502.303	3	1504.9	1504.9	0	-2.5	Specific	428.83	251.16	251.16	5.96	153	>sp|Q14766|LTBP1_HUMAN Latent-transforming growth factor beta-binding protein 1	1	DW121320_1.4444.4444.3	controllerType=0 controllerNumber=1 scan=4444	12.1303
	1	K.VKFPPNIVNIHVK.H	476			502.303	3	1504.89	1504.9	0	-3.5	Specific	439.31	209.18	209.18	5.73	153	>sp|Q14766|LTBP1_HUMAN Latent-transforming growth factor beta-binding protein 1	1	DW121320_1.4008.4008.3	controllerType=0 controllerNumber=1 scan=4008	11.1199
	1	K.VKFPPNIVNIHVK.H	476			502.303	3	1504.9	1504.9	0	-2.7	Specific	456.3	234.4	234.4	5.91	153	>sp|Q14766|LTBP1_HUMAN Latent-transforming growth factor beta-binding protein 1	1	DW121320_1.4390.4390.3	controllerType=0 controllerNumber=1 scan=4390	12.0028
	1	K.FPPNIVNIHVK.H	478			426.582	3	1277.73	1277.74	0	-3.9	Specific	159.28	141.65	141.65	3.6	153	>sp|Q14766|LTBP1_HUMAN Latent-transforming growth factor beta-binding protein 1	1	DW121320_1.4796.4796.3	controllerType=0 controllerNumber=1 scan=4796	12.9571
	1	K.FPPNIVNIHVK.H	478			639.369	2	1277.73	1277.74	0	-3.8	Specific	262.65	198.04	198.04	4.25	153	>sp|Q14766|LTBP1_HUMAN Latent-transforming growth factor beta-binding protein 1	1	DW121320_1.4703.4703.2	controllerType=0 controllerNumber=1 scan=4703	12.7383
	1	K.FPPNIVNIHVK.H	478			639.37	2	1277.73	1277.74	0	-2.6	Specific	273.01	171.91	171.91	3.88	153	>sp|Q14766|LTBP1_HUMAN Latent-transforming growth factor beta-binding protein 1	1	DW121320_1.4714.4714.2	controllerType=0 controllerNumber=1 scan=4714	12.7641
	1	K.FPPNIVNIHVK.H	478			426.582	3	1277.73	1277.74	0	-3.5	Specific	300.67	77.66	77.66	4.5	153	>sp|Q14766|LTBP1_HUMAN Latent-transforming growth factor beta-binding protein 1	1	DW121320_1.4742.4742.3	controllerType=0 controllerNumber=1 scan=4742	12.8311
	1	K.FPPNIVNIHVK.H	478			426.582	3	1277.73	1277.74	0	-3.2	Specific	305.27	64.8	64.8	4.5	153	>sp|Q14766|LTBP1_HUMAN Latent-transforming growth factor beta-binding protein 1	1	DW121320_1.4247.4247.3	controllerType=0 controllerNumber=1 scan=4247	11.673
	1	K.FPPNIVNIHVK.H	478			426.582	3	1277.73	1277.74	0	-3	Specific	310.46	87.77	87.77	4.5	153	>sp|Q14766|LTBP1_HUMAN Latent-transforming growth factor beta-binding protein 1	1	DW121320_1.4467.4467.3	controllerType=0 controllerNumber=1 scan=4467	12.1837
	1	K.FPPNIVNIHVK.H	478			426.582	3	1277.73	1277.74	0	-2.8	Specific	311.2	62.87	62.87	3.34	153	>sp|Q14766|LTBP1_HUMAN Latent-transforming growth factor beta-binding protein 1	1	DW121320_1.4140.4140.3	controllerType=0 controllerNumber=1 scan=4140	11.424
	1	K.FPPNIVNIHVK.H	478			426.582	3	1277.73	1277.74	0	-2.9	Specific	319.38	117.33	117.33	4.65	153	>sp|Q14766|LTBP1_HUMAN Latent-transforming growth factor beta-binding protein 1	1	DW121320_1.4194.4194.3	controllerType=0 controllerNumber=1 scan=4194	11.5498
	1	K.FPPNIVNIHVK.H	478			426.582	3	1277.73	1277.74	0	-5	Specific	320.84	139.18	139.18	4.12	153	>sp|Q14766|LTBP1_HUMAN Latent-transforming growth factor beta-binding protein 1	1	DW121320_1.4305.4305.3	controllerType=0 controllerNumber=1 scan=4305	11.807
	1	K.FPPNIVNIHVK.H	478			426.582	3	1277.73	1277.74	0	-3.4	Specific	323.97	72.14	72.14	3.53	153	>sp|Q14766|LTBP1_HUMAN Latent-transforming growth factor beta-binding protein 1	1	DW121320_1.4359.4359.3	controllerType=0 controllerNumber=1 scan=4359	11.9312
	1	K.FPPNIVNIHVK.H	478			426.582	3	1277.73	1277.74	0	-3.5	Specific	326.72	38.94	38.94	4.6	153	>sp|Q14766|LTBP1_HUMAN Latent-transforming growth factor beta-binding protein 1	1	DW121320_1.4411.4411.3	controllerType=0 controllerNumber=1 scan=4411	12.0527
	1	K.FPPNIVNIHVK.H	478			426.582	3	1277.73	1277.74	0	-3.5	Specific	328.54	41.43	41.43	4.6	153	>sp|Q14766|LTBP1_HUMAN Latent-transforming growth factor beta-binding protein 1	1	DW121320_1.4634.4634.3	controllerType=0 controllerNumber=1 scan=4634	12.5772
	1	K.FPPNIVNIHVK.H	478			426.583	3	1277.73	1277.74	0	-2.3	Specific	329.28	36.64	36.64	4.6	153	>sp|Q14766|LTBP1_HUMAN Latent-transforming growth factor beta-binding protein 1	1	DW121320_1.4521.4521.3	controllerType=0 controllerNumber=1 scan=4521	12.3111
	1	K.FPPNIVNIHVK.H	478			426.582	3	1277.73	1277.74	0	-3.5	Specific	334.23	40.54	40.54	4.6	153	>sp|Q14766|LTBP1_HUMAN Latent-transforming growth factor beta-binding protein 1	1	DW121320_1.4576.4576.3	controllerType=0 controllerNumber=1 scan=4576	12.4414
	1	K.FPPNIVNIHVK.H	478			426.582	3	1277.73	1277.74	0	-3.9	Specific	336.61	54.59	54.59	4.6	153	>sp|Q14766|LTBP1_HUMAN Latent-transforming growth factor beta-binding protein 1	1	DW121320_1.4086.4086.3	controllerType=0 controllerNumber=1 scan=4086	11.2984
	1	K.FPPNIVNIHVK.H	478			426.582	3	1277.73	1277.74	0	-3.1	Specific	357.01	70.64	70.64	4.69	153	>sp|Q14766|LTBP1_HUMAN Latent-transforming growth factor beta-binding protein 1	1	DW121320_1.4686.4686.3	controllerType=0 controllerNumber=1 scan=4686	12.7003
	1	K.HPPEASVQIHQVSR.I	489			792.911	2	1584.82	1584.82	0	-5.4	Specific	245.36	245.36	245.36	4.02	153	>sp|Q14766|LTBP1_HUMAN Latent-transforming growth factor beta-binding protein 1	1	DW121320_1.2421.2421.2	controllerType=0 controllerNumber=1 scan=2421	7.459
	1	K.HPPEASVQIHQVSR.I	489			528.943	3	1584.82	1584.82	0	-5.5	Specific	285.33	285.33	285.33	4.15	153	>sp|Q14766|LTBP1_HUMAN Latent-transforming growth factor beta-binding protein 1	1	DW121320_1.2982.2982.5	controllerType=0 controllerNumber=1 scan=2982	8.7821
	1	K.HPPEASVQIHQVSR.I	489			792.913	2	1584.82	1584.82	0	-3.8	Specific	443.23	443.23	443.23	6.24	153	>sp|Q14766|LTBP1_HUMAN Latent-transforming growth factor beta-binding protein 1	1	DW121320_1.2466.2466.2	controllerType=0 controllerNumber=1 scan=2466	7.5771
	1	K.HPPEASVQIHQVSR.I	489			528.944	3	1584.82	1584.82	0	-3.2	Specific	451.9	451.9	451.9	7.69	153	>sp|Q14766|LTBP1_HUMAN Latent-transforming growth factor beta-binding protein 1	1	DW121320_1.2846.2846.3	controllerType=0 controllerNumber=1 scan=2846	8.4688
	1	K.HPPEASVQIHQVSR.I	489			528.944	3	1584.82	1584.82	0	-3.7	Specific	462.1	462.1	462.1	7.69	153	>sp|Q14766|LTBP1_HUMAN Latent-transforming growth factor beta-binding protein 1	1	DW121320_1.2735.2735.3	controllerType=0 controllerNumber=1 scan=2735	8.2083
	1	K.HPPEASVQIHQVSR.I	489			528.944	3	1584.82	1584.82	0	-3.2	Specific	469.3	469.3	469.3	7.69	153	>sp|Q14766|LTBP1_HUMAN Latent-transforming growth factor beta-binding protein 1	1	DW121320_1.2790.2790.3	controllerType=0 controllerNumber=1 scan=2790	8.3373
	1	K.HPPEASVQIHQVSR.I	489			528.944	3	1584.82	1584.82	0	-3.7	Specific	511.27	511.27	511.27	7.81	153	>sp|Q14766|LTBP1_HUMAN Latent-transforming growth factor beta-binding protein 1	1	DW121320_1.2681.2681.3	controllerType=0 controllerNumber=1 scan=2681	8.0818
	1	K.HPPEASVQIHQVSR.I	489			528.945	3	1584.82	1584.82	0	-2.6	Specific	702.15	702.15	702.15	11.61	153	>sp|Q14766|LTBP1_HUMAN Latent-transforming growth factor beta-binding protein 1	1	DW121320_1.2479.2479.3	controllerType=0 controllerNumber=1 scan=2479	7.6093
	1	K.HPPEASVQIHQVSR.I	489			528.944	3	1584.82	1584.82	0	-3.7	Specific	786.82	786.82	786.82	12.61	153	>sp|Q14766|LTBP1_HUMAN Latent-transforming growth factor beta-binding protein 1	1	DW121320_1.2576.2576.3	controllerType=0 controllerNumber=1 scan=2576	7.8375
	1	K.HPPEASVQIHQVSR.I	489			528.944	3	1584.82	1584.82	0	-3.7	Specific	787.91	787.91	787.91	12.61	153	>sp|Q14766|LTBP1_HUMAN Latent-transforming growth factor beta-binding protein 1	1	DW121320_1.2624.2624.3	controllerType=0 controllerNumber=1 scan=2624	7.9502
	1	K.HPPEASVQIHQVSR.I	489			528.944	3	1584.82	1584.82	0	-3.6	Specific	832.62	832.62	832.62	13.61	153	>sp|Q14766|LTBP1_HUMAN Latent-transforming growth factor beta-binding protein 1	1	DW121320_1.2528.2528.3	controllerType=0 controllerNumber=1 scan=2528	7.7247
	1	K.HPPEASVQIHQVSR.I	489			528.945	3	1584.82	1584.82	0	-2.4	Specific	847.84	847.84	847.84	13.61	153	>sp|Q14766|LTBP1_HUMAN Latent-transforming growth factor beta-binding protein 1	1	DW121320_1.2437.2437.3	controllerType=0 controllerNumber=1 scan=2437	7.498
	1	K.HPPEASVQIHQVSR.I	489			528.944	3	1584.82	1584.82	0	-3.6	Specific	872.9	872.9	872.9	14.61	153	>sp|Q14766|LTBP1_HUMAN Latent-transforming growth factor beta-binding protein 1	1	DW121320_1.2392.2392.3	controllerType=0 controllerNumber=1 scan=2392	7.3906
	1	K.TKEAQPGQSQVSYQGLPVQK.T	511			544.035	4	2173.12	2173.12	0	-3	Specific	97.48	97.48	97.48	2.24	153	>sp|Q14766|LTBP1_HUMAN Latent-transforming growth factor beta-binding protein 1	1	DW121320_1.3295.3295.4	controllerType=0 controllerNumber=1 scan=3295	9.4954
	1	K.TKEAQPGQSQVSYQGLPVQK.T	511			1087.06	2	2173.12	2173.12	0	-2.3	Specific	248.72	248.72	248.72	5.2	153	>sp|Q14766|LTBP1_HUMAN Latent-transforming growth factor beta-binding protein 1	1	DW121320_1.3263.3263.2	controllerType=0 controllerNumber=1 scan=3263	9.4223
	1	K.TKEAQPGQSQVSYQGLPVQK.T	511			725.044	3	2173.12	2173.12	0	-3.3	Specific	277.65	277.65	277.65	5.38	153	>sp|Q14766|LTBP1_HUMAN Latent-transforming growth factor beta-binding protein 1	1	DW121320_1.3460.3460.3	controllerType=0 controllerNumber=1 scan=3460	9.8726
	1	K.TKEAQPGQSQVSYQGLPVQK.T	511			544.035	4	2173.12	2173.12	0	-3.3	Specific	280.85	280.85	280.85	3.89	153	>sp|Q14766|LTBP1_HUMAN Latent-transforming growth factor beta-binding protein 1	1	DW121320_1.3240.3240.4	controllerType=0 controllerNumber=1 scan=3240	9.3693
	1	K.TKEAQPGQSQVSYQGLPVQK.T	511			725.043	3	2173.11	2173.12	0	-5	Specific	494.95	494.95	494.95	7.55	153	>sp|Q14766|LTBP1_HUMAN Latent-transforming growth factor beta-binding protein 1	1	DW121320_1.3382.3382.3	controllerType=0 controllerNumber=1 scan=3382	9.6956
	1	K.TKEAQPGQSQVSYQGLPVQK.T	511			725.043	3	2173.11	2173.12	0	-5.3	Specific	596.96	596.96	596.96	8.35	153	>sp|Q14766|LTBP1_HUMAN Latent-transforming growth factor beta-binding protein 1	1	DW121320_1.3219.3219.3	controllerType=0 controllerNumber=1 scan=3219	9.3211
	1	K.TKEAQPGQSQVSYQGLPVQK.T	511			725.044	3	2173.12	2173.12	0	-3.7	Specific	625.64	620.41	620.41	9.35	153	>sp|Q14766|LTBP1_HUMAN Latent-transforming growth factor beta-binding protein 1	1	DW121320_1.3322.3322.3	controllerType=0 controllerNumber=1 scan=3322	9.56
	1	K.TKEAQPGQSQVSYQGLPVQK.T	511			725.044	3	2173.12	2173.12	0	-3.8	Specific	631.92	631.92	631.92	9.35	153	>sp|Q14766|LTBP1_HUMAN Latent-transforming growth factor beta-binding protein 1	1	DW121320_1.3267.3267.3	controllerType=0 controllerNumber=1 scan=3267	9.4329
	1	K.EAQPGQSQVSYQGLPVQK.T	513			972.49	2	1943.97	1943.98	0	-4.4	Specific	41.95	41.95	41.95	2.13	153	>sp|Q14766|LTBP1_HUMAN Latent-transforming growth factor beta-binding protein 1	1	DW121320_1.3923.3923.2	controllerType=0 controllerNumber=1 scan=3923	10.9275
	1	K.EAQPGQSQVSYQGLPVQK.T	513			972.492	2	1943.98	1943.98	0	-3.1	Specific	357.1	357.1	357.1	6.24	153	>sp|Q14766|LTBP1_HUMAN Latent-transforming growth factor beta-binding protein 1	1	DW121320_1.3865.3865.2	controllerType=0 controllerNumber=1 scan=3865	10.7954
	1	K.EAQPGQSQVSYQGLPVQK.T	513			648.664	3	1943.98	1943.98	0	-2.2	Specific	367.55	367.55	367.55	7.39	153	>sp|Q14766|LTBP1_HUMAN Latent-transforming growth factor beta-binding protein 1	1	DW121320_1.3956.3956.3	controllerType=0 controllerNumber=1 scan=3956	11.0019
	1	K.EAQPGQSQVSYQGLPVQK.T	513			648.664	3	1943.98	1943.98	0	-2	Specific	467.79	458.89	458.89	7.67	153	>sp|Q14766|LTBP1_HUMAN Latent-transforming growth factor beta-binding protein 1	1	DW121320_1.3861.3861.3	controllerType=0 controllerNumber=1 scan=3861	10.7867
	1	K.EAQPGQSQVSYQGLPVQK.T	513			648.663	3	1943.98	1943.98	0	-3.2	Specific	496.16	496.16	496.16	7.79	153	>sp|Q14766|LTBP1_HUMAN Latent-transforming growth factor beta-binding protein 1	1	DW121320_1.3806.3806.3	controllerType=0 controllerNumber=1 scan=3806	10.6594
	1	K.EAQPGQSQVSYQGLPVQK.T	513			648.663	3	1943.97	1943.98	0	-3.7	Specific	514.35	459.64	459.64	7.79	153	>sp|Q14766|LTBP1_HUMAN Latent-transforming growth factor beta-binding protein 1	1	DW121320_1.3753.3753.3	controllerType=0 controllerNumber=1 scan=3753	10.5421
	1	K.EAQPGQSQVSYQGLPVQK.T	513			972.492	2	1943.98	1943.98	0	-2.9	Specific	525.08	518.43	518.43	7.9	153	>sp|Q14766|LTBP1_HUMAN Latent-transforming growth factor beta-binding protein 1	1	DW121320_1.3807.3807.2	controllerType=0 controllerNumber=1 scan=3807	10.6606
	1	K.EAQPGQSQVSYQGLPVQK.T	513			972.49	2	1943.97	1943.98	0	-4.3	Specific	543.52	541.85	541.85	7.9	153	>sp|Q14766|LTBP1_HUMAN Latent-transforming growth factor beta-binding protein 1	1	DW121320_1.3754.3754.2	controllerType=0 controllerNumber=1 scan=3754	10.5443
	1	K.TQTIHSTYSHQQVIPHVYPVAAK.T	531			521.875	5	2605.35	2605.35	0	-1.8	Specific	82.47	82.47	82.47	1.73	153	>sp|Q14766|LTBP1_HUMAN Latent-transforming growth factor beta-binding protein 1	1	DW121320_1.4544.4544.5	controllerType=0 controllerNumber=1 scan=4544	12.3654
	1	K.TQTIHSTYSHQQVIPHVYPVAAK.T	531			521.875	5	2605.34	2605.35	0	-3	Specific	149.54	149.54	149.54	2.65	153	>sp|Q14766|LTBP1_HUMAN Latent-transforming growth factor beta-binding protein 1	1	DW121320_1.4210.4210.5	controllerType=0 controllerNumber=1 scan=4210	11.5858
	1	K.TQTIHSTYSHQQVIPHVYPVAAK.T	531			521.875	5	2605.34	2605.35	0	-2.8	Specific	245.45	245.45	245.45	4.18	153	>sp|Q14766|LTBP1_HUMAN Latent-transforming growth factor beta-binding protein 1	1	DW121320_1.4074.4074.5	controllerType=0 controllerNumber=1 scan=4074	11.2707
	1	K.TQTIHSTYSHQQVIPHVYPVAAK.T	531			521.875	5	2605.35	2605.35	0	-2.3	Specific	272.83	272.83	272.83	4.35	153	>sp|Q14766|LTBP1_HUMAN Latent-transforming growth factor beta-binding protein 1	1	DW121320_1.3293.3293.5	controllerType=0 controllerNumber=1 scan=3293	9.4911
	1	K.TQTIHSTYSHQQVIPHVYPVAAK.T	531			521.874	5	2605.34	2605.35	0	-3.5	Specific	303.41	303.41	303.41	4.47	153	>sp|Q14766|LTBP1_HUMAN Latent-transforming growth factor beta-binding protein 1	1	DW121320_1.3820.3820.5	controllerType=0 controllerNumber=1 scan=3820	10.6911
	1	K.TQTIHSTYSHQQVIPHVYPVAAK.T	531			521.875	5	2605.34	2605.35	0	-2.9	Specific	327.39	327.39	327.39	5.01	153	>sp|Q14766|LTBP1_HUMAN Latent-transforming growth factor beta-binding protein 1	1	DW121320_1.3730.3730.5	controllerType=0 controllerNumber=1 scan=3730	10.4891
	1	K.TQTIHSTYSHQQVIPHVYPVAAK.T	531			521.875	5	2605.34	2605.35	0	-3.4	Specific	336.77	336.77	336.77	6.17	153	>sp|Q14766|LTBP1_HUMAN Latent-transforming growth factor beta-binding protein 1	1	DW121320_1.4002.4002.5	controllerType=0 controllerNumber=1 scan=4002	11.1079
	1	K.TQTIHSTYSHQQVIPHVYPVAAK.T	531			521.874	5	2605.34	2605.35	0	-3.5	Specific	352.39	352.39	352.39	5.01	153	>sp|Q14766|LTBP1_HUMAN Latent-transforming growth factor beta-binding protein 1	1	DW121320_1.3677.3677.5	controllerType=0 controllerNumber=1 scan=3677	10.3673
	1	K.TQTIHSTYSHQQVIPHVYPVAAK.T	531			521.875	5	2605.34	2605.35	0	-2.8	Specific	373.16	373.16	373.16	7.32	153	>sp|Q14766|LTBP1_HUMAN Latent-transforming growth factor beta-binding protein 1	1	DW121320_1.3914.3914.5	controllerType=0 controllerNumber=1 scan=3914	10.907
	1	K.TQTIHSTYSHQQVIPHVYPVAAK.T	531			869.118	3	2605.34	2605.35	0	-5.1	Specific	379.42	379.42	379.42	5.87	153	>sp|Q14766|LTBP1_HUMAN Latent-transforming growth factor beta-binding protein 1	1	DW121320_1.3330.3330.3	controllerType=0 controllerNumber=1 scan=3330	9.5773
	1	K.TQTIHSTYSHQQVIPHVYPVAAK.T	531			521.875	5	2605.34	2605.35	0	-2.8	Specific	409.57	409.57	409.57	7.47	153	>sp|Q14766|LTBP1_HUMAN Latent-transforming growth factor beta-binding protein 1	1	DW121320_1.3564.3564.5	controllerType=0 controllerNumber=1 scan=3564	10.1126
	1	K.TQTIHSTYSHQQVIPHVYPVAAK.T	531			521.875	5	2605.34	2605.35	0	-2.9	Specific	429.6	429.6	429.6	7.47	153	>sp|Q14766|LTBP1_HUMAN Latent-transforming growth factor beta-binding protein 1	1	DW121320_1.3399.3399.5	controllerType=0 controllerNumber=1 scan=3399	9.735
	1	K.TQTIHSTYSHQQVIPHVYPVAAK.T	531			521.874	5	2605.34	2605.35	0	-3.6	Specific	442.42	442.42	442.42	7.6	153	>sp|Q14766|LTBP1_HUMAN Latent-transforming growth factor beta-binding protein 1	1	DW121320_1.3454.3454.5	controllerType=0 controllerNumber=1 scan=3454	9.8607
	1	K.TQTIHSTYSHQQVIPHVYPVAAK.T	531			521.875	5	2605.34	2605.35	0	-3.1	Specific	446.21	446.21	446.21	7.6	153	>sp|Q14766|LTBP1_HUMAN Latent-transforming growth factor beta-binding protein 1	1	DW121320_1.3622.3622.5	controllerType=0 controllerNumber=1 scan=3622	10.2423
	1	K.TQTIHSTYSHQQVIPHVYPVAAK.T	531			521.875	5	2605.34	2605.35	0	-2.8	Specific	460.5	460.5	460.5	7.6	153	>sp|Q14766|LTBP1_HUMAN Latent-transforming growth factor beta-binding protein 1	1	DW121320_1.3509.3509.5	controllerType=0 controllerNumber=1 scan=3509	9.987
	1	K.TQTIHSTYSHQQVIPHVYPVAAK.T	531			521.875	5	2605.34	2605.35	0	-2.8	Specific	503.67	503.67	503.67	7.73	153	>sp|Q14766|LTBP1_HUMAN Latent-transforming growth factor beta-binding protein 1	1	DW121320_1.3344.3344.5	controllerType=0 controllerNumber=1 scan=3344	9.6104
	1	K.TQTIHSTYSHQQVIPHVYPVAAK.T	531			652.092	4	2605.34	2605.35	0	-2.8	Specific	542.48	542.48	542.48	7.83	153	>sp|Q14766|LTBP1_HUMAN Latent-transforming growth factor beta-binding protein 1	1	DW121320_1.3534.3534.4	controllerType=0 controllerNumber=1 scan=3534	10.0446
	1	K.TQTIHSTYSHQQVIPHVYPVAAK.T	531			652.091	4	2605.34	2605.35	0	-3.9	Specific	632.02	632.02	632.02	9.52	153	>sp|Q14766|LTBP1_HUMAN Latent-transforming growth factor beta-binding protein 1	1	DW121320_1.3313.3313.4	controllerType=0 controllerNumber=1 scan=3313	9.5387
	1	K.TQTIHSTYSHQQVIPHVYPVAAK.T	531			652.091	4	2605.34	2605.35	0	-3.4	Specific	680.74	680.74	680.74	10.52	153	>sp|Q14766|LTBP1_HUMAN Latent-transforming growth factor beta-binding protein 1	1	DW121320_1.3476.3476.4	controllerType=0 controllerNumber=1 scan=3476	9.91
	1	K.TQTIHSTYSHQQVIPHVYPVAAK.T	531			869.119	3	2605.34	2605.35	0	-3.3	Specific	731.04	730.45	730.45	10.07	153	>sp|Q14766|LTBP1_HUMAN Latent-transforming growth factor beta-binding protein 1	1	DW121320_1.3378.3378.3	controllerType=0 controllerNumber=1 scan=3378	9.6879
	1	K.TQTIHSTYSHQQVIPHVYPVAAK.T	531			652.091	4	2605.34	2605.35	0	-4.2	Specific	741.7	741.7	741.7	11.52	153	>sp|Q14766|LTBP1_HUMAN Latent-transforming growth factor beta-binding protein 1	1	DW121320_1.3421.3421.4	controllerType=0 controllerNumber=1 scan=3421	9.7849
	1	K.TQTIHSTYSHQQVIPHVYPVAAK.T	531			652.091	4	2605.34	2605.35	0	-4.1	Specific	767.12	767.12	767.12	12.52	153	>sp|Q14766|LTBP1_HUMAN Latent-transforming growth factor beta-binding protein 1	1	DW121320_1.3366.3366.4	controllerType=0 controllerNumber=1 scan=3366	9.6605
	1	K.TQTIHSTYS[+365.132]HQQVIPHVYPVAAK.T	531	HexNAc(1)Hex(1)	S[+365]	594.901	5	2970.47	2970.48	0	-3.5	Specific	245.32	245.32	4.8	4.18	153	>sp|Q14766|LTBP1_HUMAN Latent-transforming growth factor beta-binding protein 1	1	DW121320_1.3306.3306.5	controllerType=0 controllerNumber=1 scan=3306	9.5216
	1	R.C[+57.021]FQETIGSQC[+57.021]GK.A	559		C[+57]*2	472.207	3	1414.61	1414.61	0	-2.5	Specific	193.53	193.53	193.53	2.74	153	>sp|Q14766|LTBP1_HUMAN Latent-transforming growth factor beta-binding protein 1	1	DW121320_1.3118.3118.3	controllerType=0 controllerNumber=1 scan=3118	9.0928
	1	R.C[+57.021]FQETIGSQC[+57.021]GK.A	559		C[+57]*2	472.206	3	1414.6	1414.61	0	-4.5	Specific	411.48	411.48	411.48	6.39	153	>sp|Q14766|LTBP1_HUMAN Latent-transforming growth factor beta-binding protein 1	1	DW121320_1.2958.2958.3	controllerType=0 controllerNumber=1 scan=2958	8.7262
	1	R.C[+57.021]FQETIGSQC[+57.021]GK.A	559		C[+57]*2	472.206	3	1414.6	1414.61	0	-4.2	Specific	450.41	450.41	450.41	7.69	153	>sp|Q14766|LTBP1_HUMAN Latent-transforming growth factor beta-binding protein 1	1	DW121320_1.3009.3009.3	controllerType=0 controllerNumber=1 scan=3009	8.8445
	1	R.C[+57.021]FQETIGSQC[+57.021]GK.A	559		C[+57]*2	472.206	3	1414.6	1414.61	0	-3.6	Specific	502.16	502.16	502.16	6.65	153	>sp|Q14766|LTBP1_HUMAN Latent-transforming growth factor beta-binding protein 1	1	DW121320_1.3062.3062.3	controllerType=0 controllerNumber=1 scan=3062	8.9675
	1	R.C[+57.021]FQETIGSQC[+57.021]GK.A	559		C[+57]*2	707.806	2	1414.6	1414.61	0	-3.6	Specific	554.11	554.11	554.11	7.92	153	>sp|Q14766|LTBP1_HUMAN Latent-transforming growth factor beta-binding protein 1	1	DW121320_1.3051.3051.2	controllerType=0 controllerNumber=1 scan=3051	8.9429
	1	R.C[+57.021]FQETIGSQC[+57.021]GK.A	559		C[+57]*2	707.805	2	1414.6	1414.61	0	-3.8	Specific	555.18	555.18	555.18	7.92	153	>sp|Q14766|LTBP1_HUMAN Latent-transforming growth factor beta-binding protein 1	1	DW121320_1.3106.3106.2	controllerType=0 controllerNumber=1 scan=3106	9.0665
	1	R.C[+57.021]FQETIGSQC[+57.021]GK.A	559		C[+57]*2	707.805	2	1414.6	1414.61	0	-4.4	Specific	565.66	565.66	565.66	8.61	153	>sp|Q14766|LTBP1_HUMAN Latent-transforming growth factor beta-binding protein 1	1	DW121320_1.2997.2997.2	controllerType=0 controllerNumber=1 scan=2997	8.8173
	1	R.C[+57.021]FQETIGSQC[+57.021]GK.A	559		C[+57]*2	707.805	2	1414.6	1414.61	0	-3.8	Specific	581.09	581.09	581.09	8.61	153	>sp|Q14766|LTBP1_HUMAN Latent-transforming growth factor beta-binding protein 1	1	DW121320_1.2946.2946.2	controllerType=0 controllerNumber=1 scan=2946	8.6987
	1	R.C[+57.021][-17.027]FQETIGSQC[+57.021]GK.A	559		C[-17][+57]*2	699.294	2	1397.58	1397.58	0	-1.4	Specific	399.7	399.7	399.7	6.72	153	>sp|Q14766|LTBP1_HUMAN Latent-transforming growth factor beta-binding protein 1	1	DW121320_1.5055.5055.2	controllerType=0 controllerNumber=1 scan=5055	13.5655
	1	R.C[+57.021][-17.027]FQETIGSQC[+57.021]GK.A	559		C[-17][+57]*2	699.293	2	1397.58	1397.58	0	-2.9	Specific	492.28	492.28	492.28	7.81	153	>sp|Q14766|LTBP1_HUMAN Latent-transforming growth factor beta-binding protein 1	1	DW121320_1.4995.4995.2	controllerType=0 controllerNumber=1 scan=4995	13.4252
	1	R.C[+57.021][-17.027]FQETIGSQC[+57.021]GK.A	559		C[-17][+57]*2	699.294	2	1397.58	1397.58	0	-1.4	Specific	524.11	524.11	524.11	7.23	153	>sp|Q14766|LTBP1_HUMAN Latent-transforming growth factor beta-binding protein 1	1	DW121320_1.4886.4886.2	controllerType=0 controllerNumber=1 scan=4886	13.1681
	1	R.C[+57.021][-17.027]FQETIGSQC[+57.021]GK.A	559		C[-17][+57]*2	699.293	2	1397.58	1397.58	0	-2.5	Specific	580.3	580.3	580.3	8.61	153	>sp|Q14766|LTBP1_HUMAN Latent-transforming growth factor beta-binding protein 1	1	DW121320_1.4939.4939.2	controllerType=0 controllerNumber=1 scan=4939	13.2937
	1	K.ALPGLSKQEDC[+57.021]C[+57.021]GTVGTSWGFNK.C	571		C[+57]*2	838.054	3	2512.15	2512.16	0	-4.3	Specific	272.34	272.34	272.34	4.11	153	>sp|Q14766|LTBP1_HUMAN Latent-transforming growth factor beta-binding protein 1	1	DW121320_1.4697.4697.3	controllerType=0 controllerNumber=1 scan=4697	12.7261
	1	K.ALPGLSKQEDC[+57.021]C[+57.021]GTVGTSWGFNK.C	571		C[+57]*2	838.056	3	2512.15	2512.16	0	-2.7	Specific	339.3	339.3	339.3	4.39	153	>sp|Q14766|LTBP1_HUMAN Latent-transforming growth factor beta-binding protein 1	1	DW121320_1.4590.4590.3	controllerType=0 controllerNumber=1 scan=4590	12.4737
	1	K.ALPGLSKQEDC[+57.021]C[+57.021]GTVGTSWGFNK.C	571		C[+57]*2	838.056	3	2512.15	2512.16	0	-2.6	Specific	383.15	364.44	364.44	5.54	153	>sp|Q14766|LTBP1_HUMAN Latent-transforming growth factor beta-binding protein 1	1	DW121320_1.4642.4642.3	controllerType=0 controllerNumber=1 scan=4642	12.5969
	1	K.QEDC[+57.021]C[+57.021]GTVGTSWGFNK.C	578		C[+57]*2	923.378	2	1845.75	1845.75	0	-2.7	Specific	92.19	92.19	92.19	2.21	153	>sp|Q14766|LTBP1_HUMAN Latent-transforming growth factor beta-binding protein 1	1	DW121320_1.4341.4341.2	controllerType=0 controllerNumber=1 scan=4341	11.8884
	1	K.QEDC[+57.021]C[+57.021]GTVGTSWGFNK.C	578		C[+57]*2	923.378	2	1845.75	1845.75	0	-2.5	Specific	102.34	102.34	102.34	2.6	153	>sp|Q14766|LTBP1_HUMAN Latent-transforming growth factor beta-binding protein 1	1	DW121320_1.4538.4538.2	controllerType=0 controllerNumber=1 scan=4538	12.35
	1	K.QEDC[+57.021]C[+57.021]GTVGTSWGFNK.C	578		C[+57]*2	615.919	3	1845.74	1845.75	0	-5	Specific	187.6	187.6	187.6	3.39	153	>sp|Q14766|LTBP1_HUMAN Latent-transforming growth factor beta-binding protein 1	1	DW121320_1.4447.4447.3	controllerType=0 controllerNumber=1 scan=4447	12.1366
	1	K.QEDC[+57.021]C[+57.021]GTVGTSWGFNK.C	578		C[+57]*2	615.921	3	1845.75	1845.75	0	-2.4	Specific	362.94	362.94	362.94	6.24	153	>sp|Q14766|LTBP1_HUMAN Latent-transforming growth factor beta-binding protein 1	1	DW121320_1.4394.4394.3	controllerType=0 controllerNumber=1 scan=4394	12.0115
	1	K.QEDC[+57.021]C[+57.021]GTVGTSWGFNK.C	578		C[+57]*2	923.377	2	1845.75	1845.75	0	-2.9	Specific	404.89	404.89	404.89	7.56	153	>sp|Q14766|LTBP1_HUMAN Latent-transforming growth factor beta-binding protein 1	1	DW121320_1.4459.4459.2	controllerType=0 controllerNumber=1 scan=4459	12.1645
	1	K.QEDC[+57.021]C[+57.021]GTVGTSWGFNK.C	578		C[+57]*2	615.92	3	1845.75	1845.75	0	-3.3	Specific	422.42	418.99	418.99	6.39	153	>sp|Q14766|LTBP1_HUMAN Latent-transforming growth factor beta-binding protein 1	1	DW121320_1.4287.4287.3	controllerType=0 controllerNumber=1 scan=4287	11.7645
	1	K.QEDC[+57.021]C[+57.021]GTVGTSWGFNK.C	578		C[+57]*2	615.921	3	1845.75	1845.75	0	-3	Specific	425.71	425.71	425.71	7.56	153	>sp|Q14766|LTBP1_HUMAN Latent-transforming growth factor beta-binding protein 1	1	DW121320_1.4335.4335.3	controllerType=0 controllerNumber=1 scan=4335	11.8763
	1	K.QEDC[+57.021]C[+57.021]GTVGTSWGFNK.C	578		C[+57]*2	923.379	2	1845.75	1845.75	0	-1.4	Specific	529.99	529.99	529.99	7.23	153	>sp|Q14766|LTBP1_HUMAN Latent-transforming growth factor beta-binding protein 1	1	DW121320_1.4391.4391.2	controllerType=0 controllerNumber=1 scan=4391	12.005
	1	K.QEDC[+57.021]C[+57.021]GTVGTSWGFNK.C	578		C[+57]*2	923.378	2	1845.75	1845.75	0	-2.7	Specific	575.06	575.06	575.06	8.61	153	>sp|Q14766|LTBP1_HUMAN Latent-transforming growth factor beta-binding protein 1	1	DW121320_1.4334.4334.2	controllerType=0 controllerNumber=1 scan=4334	11.8751
	1	K.QEDC[+57.021]C[+57.021]GTVGTSWGFNK.C	578		C[+57]*2	923.377	2	1845.75	1845.75	0	-3.7	Specific	663.67	646.95	646.95	10.61	153	>sp|Q14766|LTBP1_HUMAN Latent-transforming growth factor beta-binding protein 1	1	DW121320_1.4281.4281.2	controllerType=0 controllerNumber=1 scan=4281	11.7518
	1	K.QEDC[+57.021]C[+57.021]GTVGTSWGFN[+0.984]K.C	578		C[+57]*2, N[+1]	923.874	2	1846.74	1846.74	0	2.3	Specific	168.9	168.9	168.9	1.67	153	>sp|Q14766|LTBP1_HUMAN Latent-transforming growth factor beta-binding protein 1	1	DW121320_1.4538.4538.2	controllerType=0 controllerNumber=1 scan=4538	12.35
	1	K.QEDC[+57.021]C[+57.021]GTVGTSW[+15.995]GFN[+15.995]K.C	578		C[+57]*2, N[+16], W[+16]	939.372	2	1877.74	1877.74	0	-3.3	Specific	45.55	45.55	45.55	2.14	153	>sp|Q14766|LTBP1_HUMAN Latent-transforming growth factor beta-binding protein 1	1	DW121320_1.4078.4078.2	controllerType=0 controllerNumber=1 scan=4078	11.2794
	1	K.QEDC[+57.021]C[+57.021]GTVGTSW[+15.995]GFN[+15.995]K.C	578		C[+57]*2, N[+16], W[+16]	939.372	2	1877.74	1877.74	0	-3	Specific	135.05	135.05	135.05	3.17	153	>sp|Q14766|LTBP1_HUMAN Latent-transforming growth factor beta-binding protein 1	1	DW121320_1.4331.4331.2	controllerType=0 controllerNumber=1 scan=4331	11.8667
	1	K.KPSYHGYNQMMEC[+57.021]LPGYK.R	600		C[+57]	551.498	4	2202.97	2202.98	0	-3.2	Specific	72.21	72.21	72.21	1.72	153	>sp|Q14766|LTBP1_HUMAN Latent-transforming growth factor beta-binding protein 1	1	DW121320_1.4375.4375.4	controllerType=0 controllerNumber=1 scan=4375	11.9677
	1	K.KPSYHGYNQMMEC[+57.021]LPGYK.R	600		C[+57]	551.496	4	2202.96	2202.98	0	-5.7	Specific	279	279	279	4.08	153	>sp|Q14766|LTBP1_HUMAN Latent-transforming growth factor beta-binding protein 1	1	DW121320_1.4286.4286.4	controllerType=0 controllerNumber=1 scan=4286	11.7624
	1	K.KPSYHGYNQMMEC[+57.021]LPGYK.R	600		C[+57]	551.498	4	2202.97	2202.98	0	-3.2	Specific	321.38	273.23	273.23	4.32	153	>sp|Q14766|LTBP1_HUMAN Latent-transforming growth factor beta-binding protein 1	1	DW121320_1.4206.4206.4	controllerType=0 controllerNumber=1 scan=4206	11.5772
	1	K.KPSYHGYNQMMEC[+57.021]LPGYK.R	600		C[+57]	551.498	4	2202.97	2202.98	0	-2.5	Specific	398.05	334.19	334.19	5.21	153	>sp|Q14766|LTBP1_HUMAN Latent-transforming growth factor beta-binding protein 1	1	DW121320_1.4060.4060.4	controllerType=0 controllerNumber=1 scan=4060	11.2401
	1	K.KPSYHGYNQMMEC[+57.021]LPGYK.R	600		C[+57]	551.498	4	2202.97	2202.98	0	-2.9	Specific	426.75	385.3	385.3	5.99	153	>sp|Q14766|LTBP1_HUMAN Latent-transforming growth factor beta-binding protein 1	1	DW121320_1.4004.4004.4	controllerType=0 controllerNumber=1 scan=4004	11.1142
	1	K.KPSYHGYNQMMEC[+57.021]LPGYK.R	600		C[+57]	551.498	4	2202.97	2202.98	0	-2.7	Specific	429.59	385.91	385.91	6.34	153	>sp|Q14766|LTBP1_HUMAN Latent-transforming growth factor beta-binding protein 1	1	DW121320_1.4138.4138.4	controllerType=0 controllerNumber=1 scan=4138	11.4197
	1	K.KPSYHGYNQMMEC[+57.021]LPGYK.R	600		C[+57]	551.498	4	2202.97	2202.98	0	-2.9	Specific	452.55	389.23	389.23	6.13	153	>sp|Q14766|LTBP1_HUMAN Latent-transforming growth factor beta-binding protein 1	1	DW121320_1.3952.3952.4	controllerType=0 controllerNumber=1 scan=3952	10.9933
	1	K.KPSYHGYNQMMEC[+57.021]LPGYK.R	600		C[+57]	734.995	3	2202.97	2202.98	0	-3.6	Specific	500.37	469.8	469.8	6.59	153	>sp|Q14766|LTBP1_HUMAN Latent-transforming growth factor beta-binding protein 1	1	DW121320_1.3965.3965.3	controllerType=0 controllerNumber=1 scan=3965	11.0238
	1	K.KPSYHGYNQMMEC[+57.021]LPGYK.R	600		C[+57]	734.995	3	2202.97	2202.98	0	-3.1	Specific	511.25	471.14	471.14	6.63	153	>sp|Q14766|LTBP1_HUMAN Latent-transforming growth factor beta-binding protein 1	1	DW121320_1.4015.4015.3	controllerType=0 controllerNumber=1 scan=4015	11.137
	1	K.KPSYHGYNQM[+15.995]MEC[+57.021]LPGYK.R	600		C[+57], M[+16]	555.496	4	2218.96	2218.97	0	-3.8	Specific	120.23	120.23	0	2.03	153	>sp|Q14766|LTBP1_HUMAN Latent-transforming growth factor beta-binding protein 1	1	DW121320_1.4067.4067.4	controllerType=0 controllerNumber=1 scan=4067	11.2536
	1	K.KPSYHGYNQM[+15.995]MEC[+57.021]LPGYK.R	600		C[+57], M[+16]	555.497	4	2218.97	2218.97	0	-2.9	Specific	171.95	171.95	0	2.71	153	>sp|Q14766|LTBP1_HUMAN Latent-transforming growth factor beta-binding protein 1	1	DW121320_1.3480.3480.4	controllerType=0 controllerNumber=1 scan=3480	9.9186
	1	K.KPSYHGYNQM[+15.995]MEC[+57.021]LPGYK.R	600		C[+57], M[+16]	555.496	4	2218.96	2218.97	0	-5	Specific	260.21	260.21	19.83	3.83	153	>sp|Q14766|LTBP1_HUMAN Latent-transforming growth factor beta-binding protein 1	1	DW121320_1.3349.3349.4	controllerType=0 controllerNumber=1 scan=3349	9.6198
	1	K.KPSYHGYNQM[+15.995]MEC[+57.021]LPGYK.R	600		C[+57], M[+16]	555.497	4	2218.97	2218.97	0	-2.9	Specific	291	249.95	12.86	3.58	153	>sp|Q14766|LTBP1_HUMAN Latent-transforming growth factor beta-binding protein 1	1	DW121320_1.3954.3954.4	controllerType=0 controllerNumber=1 scan=3954	10.9976
	1	K.KPSYHGYNQMM[+15.995]EC[+57.021]LPGYK.R	600		C[+57], M[+16]	555.496	4	2218.96	2218.97	0	-4.1	Specific	341.53	340.45	33.39	4.45	153	>sp|Q14766|LTBP1_HUMAN Latent-transforming growth factor beta-binding protein 1	1	DW121320_1.3418.3418.4	controllerType=0 controllerNumber=1 scan=3418	9.7765
	1	K.KPSYHGYNQM[+15.995]MEC[+57.021]LPGYK.R	600		C[+57], M[+16]	555.496	4	2218.96	2218.97	0	-4.9	Specific	376.84	354.82	2.2	4.87	153	>sp|Q14766|LTBP1_HUMAN Latent-transforming growth factor beta-binding protein 1	1	DW121320_1.4007.4007.4	controllerType=0 controllerNumber=1 scan=4007	11.1179
	1	K.KPSYHGYNQM[+15.995]M[+15.995]EC[+57.021]LPGYK.R	600		C[+57], M[+16]*2	559.495	4	2234.96	2234.97	0	-4.8	Specific	25.68	25.68	25.68	1.6	153	>sp|Q14766|LTBP1_HUMAN Latent-transforming growth factor beta-binding protein 1	1	DW121320_1.3368.3368.4	controllerType=0 controllerNumber=1 scan=3368	9.6644
	1	K.KPSYHGYNQMMEC[+57.021]LPGYKR.V	600		C[+57]	472.62	5	2359.07	2359.08	0	-3.5	Specific	392.57	392.57	392.57	5.98	153	>sp|Q14766|LTBP1_HUMAN Latent-transforming growth factor beta-binding protein 1	1	DW121320_1.3697.3697.5	controllerType=0 controllerNumber=1 scan=3697	10.4141
	1	K.KPSYHGYNQMMEC[+57.021]LPGYKR.V	600		C[+57]	590.524	4	2359.08	2359.08	0	-1.2	Specific	454.18	454.18	454.18	4.94	153	>sp|Q14766|LTBP1_HUMAN Latent-transforming growth factor beta-binding protein 1	1	DW121320_1.3632.3632.4	controllerType=0 controllerNumber=1 scan=3632	10.2649
	1	K.KPSYHGYNQMMEC[+57.021]LPGYKR.V	600		C[+57]	590.523	4	2359.07	2359.08	0	-3	Specific	480.41	480.41	480.41	6.39	153	>sp|Q14766|LTBP1_HUMAN Latent-transforming growth factor beta-binding protein 1	1	DW121320_1.3685.3685.4	controllerType=0 controllerNumber=1 scan=3685	10.3865
	1	K.KPSYHGYNQMMEC[+57.021]LPGYKR.V	600		C[+57]	472.62	5	2359.07	2359.08	0	-3.6	Specific	522.66	522.66	522.66	7.66	153	>sp|Q14766|LTBP1_HUMAN Latent-transforming growth factor beta-binding protein 1	1	DW121320_1.3650.3650.5	controllerType=0 controllerNumber=1 scan=3650	10.3048
	1	K.KPSYHGYNQM[+15.995]MEC[+57.021]LPGYKR.V	600		C[+57], M[+16]	475.818	5	2375.06	2375.07	0	-4.1	Specific	131.55	131.55	0	2.59	153	>sp|Q14766|LTBP1_HUMAN Latent-transforming growth factor beta-binding protein 1	1	DW121320_1.3681.3681.5	controllerType=0 controllerNumber=1 scan=3681	10.376
	1	K.KPSYHGYNQM[+15.995]MEC[+57.021]LPGYKR.V	600		C[+57], M[+16]	594.521	4	2375.06	2375.07	0	-3.7	Specific	267.68	267.68	5.62	4.18	153	>sp|Q14766|LTBP1_HUMAN Latent-transforming growth factor beta-binding protein 1	1	DW121320_1.3639.3639.4	controllerType=0 controllerNumber=1 scan=3639	10.2801
	1	K.IGFGPDPTFSSC[+57.021]VPDPPVISEEK.G	654		C[+57]	825.728	3	2475.17	2475.17	0	-1.9	Specific	67.23	67.23	67.23	2.04	153	>sp|Q14766|LTBP1_HUMAN Latent-transforming growth factor beta-binding protein 1	1	DW121320_1.6028.6028.3	controllerType=0 controllerNumber=1 scan=6028	15.8579
	1	K.IGFGPDPTFSSC[+57.021]VPDPPVISEEK.G	654		C[+57]	1238.09	2	2475.17	2475.17	0	-0.6	Specific	78.31	78.31	78.31	2.04	153	>sp|Q14766|LTBP1_HUMAN Latent-transforming growth factor beta-binding protein 1	1	DW121320_1.5951.5951.2	controllerType=0 controllerNumber=1 scan=5951	15.6755
	1	K.IGFGPDPTFSSC[+57.021]VPDPPVISEEK.G	654		C[+57]	825.728	3	2475.17	2475.17	0	-2	Specific	96	96	96	2.62	153	>sp|Q14766|LTBP1_HUMAN Latent-transforming growth factor beta-binding protein 1	1	DW121320_1.5816.5816.3	controllerType=0 controllerNumber=1 scan=5816	15.3546
	1	K.IGFGPDPTFSSC[+57.021]VPDPPVISEEK.G	654		C[+57]	1238.09	2	2475.17	2475.17	0	-1.6	Specific	179.69	179.69	179.69	4.39	153	>sp|Q14766|LTBP1_HUMAN Latent-transforming growth factor beta-binding protein 1	1	DW121320_1.5847.5847.2	controllerType=0 controllerNumber=1 scan=5847	15.4285
	1	K.IGFGPDPTFSSC[+57.021]VPDPPVISEEK.G	654		C[+57]	825.728	3	2475.17	2475.17	0	-1.9	Specific	332.69	332.69	332.69	5.48	153	>sp|Q14766|LTBP1_HUMAN Latent-transforming growth factor beta-binding protein 1	1	DW121320_1.5973.5973.3	controllerType=0 controllerNumber=1 scan=5973	15.7273
	1	K.IGFGPDPTFSSC[+57.021]VPDPPVISEEK.G	654		C[+57]	1238.09	2	2475.17	2475.17	0	-2.4	Specific	407.21	407.21	407.21	7.47	153	>sp|Q14766|LTBP1_HUMAN Latent-transforming growth factor beta-binding protein 1	1	DW121320_1.5896.5896.2	controllerType=0 controllerNumber=1 scan=5896	15.5457
	1	K.IGFGPDPTFSSC[+57.021]VPDPPVISEEK.G	654		C[+57]	825.728	3	2475.17	2475.17	0	-2.6	Specific	595.82	595.82	595.82	8.52	153	>sp|Q14766|LTBP1_HUMAN Latent-transforming growth factor beta-binding protein 1	1	DW121320_1.5918.5918.3	controllerType=0 controllerNumber=1 scan=5918	15.5974
	1	K.IGFGPDPTFSSC[+57.021]VPDPPVISEEK.G	654		C[+57]	825.728	3	2475.17	2475.17	0	-2.2	Specific	636.39	636.39	636.39	9.52	153	>sp|Q14766|LTBP1_HUMAN Latent-transforming growth factor beta-binding protein 1	1	DW121320_1.5863.5863.3	controllerType=0 controllerNumber=1 scan=5863	15.4677
	1	K.IGFGPDPTFSSC[+57.021]VPDPPVISEEKGPC[+57.021]YR.L	654		C[+57]*2	1036.82	3	3108.44	3108.44	0	-1.5	Specific	229.39	229.39	229.39	3.79	153	>sp|Q14766|LTBP1_HUMAN Latent-transforming growth factor beta-binding protein 1	1	DW121320_1.5784.5784.3	controllerType=0 controllerNumber=1 scan=5784	15.2792
	1	K.IGFGPDPTFSSC[+57.021]VPDPPVISEEKGPC[+57.021]YR.L	654		C[+57]*2	1036.82	3	3108.44	3108.44	0	-2.6	Specific	277.99	277.99	277.99	4.89	153	>sp|Q14766|LTBP1_HUMAN Latent-transforming growth factor beta-binding protein 1	1	DW121320_1.5830.5830.3	controllerType=0 controllerNumber=1 scan=5830	15.3895
	1	K.IGFGPDPTFSSC[+57.021]VPDPPVISEEKGPC[+57.021]YR.L	654		C[+57]*2	777.864	4	3108.43	3108.44	0	-3.1	Specific	283.26	283.26	283.26	4.94	153	>sp|Q14766|LTBP1_HUMAN Latent-transforming growth factor beta-binding protein 1	1	DW121320_1.5661.5661.4	controllerType=0 controllerNumber=1 scan=5661	14.9899
	1	K.IGFGPDPTFSSC[+57.021]VPDPPVISEEKGPC[+57.021]YR.L	654		C[+57]*2	1036.82	3	3108.44	3108.44	0	-1.6	Specific	360.1	360.1	360.1	3.79	153	>sp|Q14766|LTBP1_HUMAN Latent-transforming growth factor beta-binding protein 1	1	DW121320_1.5409.5409.6	controllerType=0 controllerNumber=1 scan=5409	14.3993
	1	K.IGFGPDPTFSSC[+57.021]VPDPPVISEEKGPC[+57.021]YR.L	654		C[+57]*2	1036.82	3	3108.44	3108.44	0	-0.2	Specific	389.78	389.78	389.78	5.97	153	>sp|Q14766|LTBP1_HUMAN Latent-transforming growth factor beta-binding protein 1	1	DW121320_1.5723.5723.3	controllerType=0 controllerNumber=1 scan=5723	15.1367
	1	K.IGFGPDPTFSSC[+57.021]VPDPPVISEEKGPC[+57.021]YR.L	654		C[+57]*2	777.864	4	3108.44	3108.44	0	-2.7	Specific	438.76	438.76	438.76	6.81	153	>sp|Q14766|LTBP1_HUMAN Latent-transforming growth factor beta-binding protein 1	1	DW121320_1.5608.5608.4	controllerType=0 controllerNumber=1 scan=5608	14.865
	1	K.IGFGPDPTFSSC[+57.021]VPDPPVISEEKGPC[+57.021]YR.L	654		C[+57]*2	1036.82	3	3108.44	3108.44	0	-1.9	Specific	537.36	537.36	537.36	7.17	153	>sp|Q14766|LTBP1_HUMAN Latent-transforming growth factor beta-binding protein 1	1	DW121320_1.5665.5665.3	controllerType=0 controllerNumber=1 scan=5665	15.0006
	1	K.IGFGPDPTFSSC[+57.021]VPDPPVISEEKGPC[+57.021]YR.L	654		C[+57]*2	1036.82	3	3108.44	3108.44	0	-2.6	Specific	625.26	625.26	625.26	8.86	153	>sp|Q14766|LTBP1_HUMAN Latent-transforming growth factor beta-binding protein 1	1	DW121320_1.5610.5610.3	controllerType=0 controllerNumber=1 scan=5610	14.8713
	1	K.IGFGPDPTFSSC[+57.021]VPDPPVISEEKGPC[+57.021]YR.L	654		C[+57]*2	777.865	4	3108.44	3108.44	0	-2.4	Specific	629.31	629.31	629.31	8.86	153	>sp|Q14766|LTBP1_HUMAN Latent-transforming growth factor beta-binding protein 1	1	DW121320_1.5437.5437.4	controllerType=0 controllerNumber=1 scan=5437	14.4665
	1	K.IGFGPDPTFSSC[+57.021]VPDPPVISEEKGPC[+57.021]YR.L	654		C[+57]*2	1036.82	3	3108.44	3108.44	0	-2.9	Specific	719.04	719.04	719.04	10.86	153	>sp|Q14766|LTBP1_HUMAN Latent-transforming growth factor beta-binding protein 1	1	DW121320_1.5500.5500.3	controllerType=0 controllerNumber=1 scan=5500	14.6134
	1	K.IGFGPDPTFSSC[+57.021]VPDPPVISEEKGPC[+57.021]YR.L	654		C[+57]*2	1036.82	3	3108.44	3108.44	0	-2.9	Specific	723.56	723.56	723.56	10.86	153	>sp|Q14766|LTBP1_HUMAN Latent-transforming growth factor beta-binding protein 1	1	DW121320_1.5447.5447.3	controllerType=0 controllerNumber=1 scan=5447	14.4901
	1	K.IGFGPDPTFSSC[+57.021]VPDPPVISEEKGPC[+57.021]YR.L	654		C[+57]*2	1036.82	3	3108.44	3108.44	0	-2.4	Specific	768.42	768.42	768.42	11.86	153	>sp|Q14766|LTBP1_HUMAN Latent-transforming growth factor beta-binding protein 1	1	DW121320_1.5555.5555.3	controllerType=0 controllerNumber=1 scan=5555	14.7427
	1	K.IGFGPDPTFSSC[+57.021]VPDPPVISEEKGPC[+57.021]YR.L	654		C[+57]*2	777.864	4	3108.44	3108.44	0	-2.7	Specific	826.95	826.95	826.95	12.86	153	>sp|Q14766|LTBP1_HUMAN Latent-transforming growth factor beta-binding protein 1	1	DW121320_1.5545.5545.4	controllerType=0 controllerNumber=1 scan=5545	14.719
	1	K.IGFGPDPTFSSC[+57.021]VPDPPVISEEKGPC[+57.021]YR.L	654		C[+57]*2	777.864	4	3108.43	3108.44	0	-3	Specific	894.98	894.98	894.98	13.86	153	>sp|Q14766|LTBP1_HUMAN Latent-transforming growth factor beta-binding protein 1	1	DW121320_1.5489.5489.4	controllerType=0 controllerNumber=1 scan=5489	14.5885
	1	K.IGFGPDPT[+146.058]FS[+802.286]SC[+57.021]VPDPPVISEEKGPC[+57.021]YR.L	654	Fuc(1),HexNAc(1)Hex(1)Fuc(1)NeuAc(1)	C[+57]*2, S[+802], T[+146]	1014.7	4	4055.76	4056.79	-1	-5.5	Specific	143.81	143.81	0	2.91	153	>sp|Q14766|LTBP1_HUMAN Latent-transforming growth factor beta-binding protein 1	1	DW121320_1.6089.6089.4	controllerType=0 controllerNumber=1 scan=6089	16.0008
	1	R.QC[+57.021]MHPLSVHLTK.Q	688		C[+57]	725.858	2	1450.71	1450.73	0	-13.9	Specific	16.8	16.8	16.8	1.51	153	>sp|Q14766|LTBP1_HUMAN Latent-transforming growth factor beta-binding protein 1	1	DW121320_1.3073.3073.2	controllerType=0 controllerNumber=1 scan=3073	8.9926
	1	K.QLC[+57.021]C[+57.021]C[+57.021]SVGK.A	700		C[+57]*3	556.236	2	1111.46	1111.47	0	-3.9	Specific	111.45	111.45	111.45	2.34	153	>sp|Q14766|LTBP1_HUMAN Latent-transforming growth factor beta-binding protein 1	1	DW121320_1.2369.2369.2	controllerType=0 controllerNumber=1 scan=2369	7.3361
	1	K.QLC[+57.021]C[+57.021]C[+57.021]SVGK.A	700		C[+57]*3	556.236	2	1111.46	1111.47	0	-3.9	Specific	130.59	130.59	130.59	2.34	153	>sp|Q14766|LTBP1_HUMAN Latent-transforming growth factor beta-binding protein 1	1	DW121320_1.2448.2448.2	controllerType=0 controllerNumber=1 scan=2448	7.5284
	1	K.QLC[+57.021]C[+57.021]C[+57.021]SVGK.A	700		C[+57]*3	556.236	2	1111.47	1111.47	0	-3.4	Specific	411.11	411.11	411.11	6.36	153	>sp|Q14766|LTBP1_HUMAN Latent-transforming growth factor beta-binding protein 1	1	DW121320_1.2325.2325.2	controllerType=0 controllerNumber=1 scan=2325	7.2306
	1	K.QLC[+57.021]C[+57.021]C[+57.021]SVGK.A	700		C[+57]*3	556.236	2	1111.47	1111.47	0	-3.3	Specific	444.53	444.26	444.26	7.69	153	>sp|Q14766|LTBP1_HUMAN Latent-transforming growth factor beta-binding protein 1	1	DW121320_1.2236.2236.2	controllerType=0 controllerNumber=1 scan=2236	7.0062
	1	K.QLC[+57.021]C[+57.021]C[+57.021]SVGK.A	700		C[+57]*3	556.236	2	1111.46	1111.47	0	-4.2	Specific	483.25	424.89	424.89	6.65	153	>sp|Q14766|LTBP1_HUMAN Latent-transforming growth factor beta-binding protein 1	1	DW121320_1.2282.2282.2	controllerType=0 controllerNumber=1 scan=2282	7.1183
	1	K.C[+57.021]PLPGTAAFK.E	717		C[+57]	531.275	2	1061.54	1061.54	0	-1.1	Specific	171.45	146.18	146.18	1.69	153	>sp|Q14766|LTBP1_HUMAN Latent-transforming growth factor beta-binding protein 1	1	DW121320_1.4515.4515.2	controllerType=0 controllerNumber=1 scan=4515	12.2961
	1	K.C[+57.021]PLPGTAAFK.E	717		C[+57]	531.274	2	1061.54	1061.54	0	-2.9	Specific	460.87	338.8	338.8	6.71	153	>sp|Q14766|LTBP1_HUMAN Latent-transforming growth factor beta-binding protein 1	1	DW121320_1.3828.3828.2	controllerType=0 controllerNumber=1 scan=3828	10.7103
	1	K.C[+57.021]PLPGTAAFK.E	717		C[+57]	531.274	2	1061.54	1061.54	0	-4.4	Specific	490.33	335.67	335.67	6.83	153	>sp|Q14766|LTBP1_HUMAN Latent-transforming growth factor beta-binding protein 1	1	DW121320_1.3940.3940.2	controllerType=0 controllerNumber=1 scan=3940	10.9669
	1	K.C[+57.021]PLPGTAAFK.E	717		C[+57]	531.274	2	1061.54	1061.54	0	-2.8	Specific	492.67	279.63	279.63	6.45	153	>sp|Q14766|LTBP1_HUMAN Latent-transforming growth factor beta-binding protein 1	1	DW121320_1.3773.3773.2	controllerType=0 controllerNumber=1 scan=3773	10.5873
	1	K.C[+57.021]PLPGTAAFK.E	717		C[+57]	531.274	2	1061.54	1061.54	0	-3.2	Specific	506.36	353.35	353.35	6.83	153	>sp|Q14766|LTBP1_HUMAN Latent-transforming growth factor beta-binding protein 1	1	DW121320_1.3885.3885.2	controllerType=0 controllerNumber=1 scan=3885	10.84
	1	K.C[+57.021]PLPGTAAFK.E	717		C[+57]	531.274	2	1061.54	1061.54	0	-3.5	Specific	526.94	361.33	361.33	6.94	153	>sp|Q14766|LTBP1_HUMAN Latent-transforming growth factor beta-binding protein 1	1	DW121320_1.3720.3720.2	controllerType=0 controllerNumber=1 scan=3720	10.4658
	1	K.C[+57.021][-17.027]PLPGTAAFK.E	717		C[-17][+57]	1044.52	1	1044.52	1044.52	0	-3.1	Specific	233.31	232.3	232.3	2.41	153	>sp|Q14766|LTBP1_HUMAN Latent-transforming growth factor beta-binding protein 1	1	DW121320_1.5421.5421.6	controllerType=0 controllerNumber=1 scan=5421	14.4274
	1	K.C[+57.021][-17.027]PLPGTAAFK.E	717		C[-17][+57]	522.761	2	1044.51	1044.52	0	-4.1	Specific	256.36	256.36	256.36	4.48	153	>sp|Q14766|LTBP1_HUMAN Latent-transforming growth factor beta-binding protein 1	1	DW121320_1.5456.5456.2	controllerType=0 controllerNumber=1 scan=5456	14.5116
	1	K.C[+57.021][-17.027]PLPGTAAFK.E	717		C[-17][+57]	522.761	2	1044.52	1044.52	0	-2.9	Specific	311.52	311.52	311.52	4.59	153	>sp|Q14766|LTBP1_HUMAN Latent-transforming growth factor beta-binding protein 1	1	DW121320_1.5401.5401.2	controllerType=0 controllerNumber=1 scan=5401	14.3819
	1	K.C[+57.021][-17.027]PLPGTAAFK.E	717		C[-17][+57]	522.761	2	1044.52	1044.52	0	-2.9	Specific	316.35	316.35	316.35	4.59	153	>sp|Q14766|LTBP1_HUMAN Latent-transforming growth factor beta-binding protein 1	1	DW121320_1.5348.5348.2	controllerType=0 controllerNumber=1 scan=5348	14.2567
	1	K.C[+57.021]PLPGTAAFKEIC[+57.021]PGGMGYTVSGVHR.R	717		C[+57]*2	691.334	4	2762.31	2762.32	0	-2.9	Specific	341.56	341.56	341.56	5.51	153	>sp|Q14766|LTBP1_HUMAN Latent-transforming growth factor beta-binding protein 1	1	DW121320_1.4743.4743.4	controllerType=0 controllerNumber=1 scan=4743	12.8333
	1	K.EIC[+57.021]PGGMGYTVSGVHR.R	727		C[+57]	573.935	3	1719.79	1719.79	0	-2.8	Specific	253.23	253.23	253.23	3.55	153	>sp|Q14766|LTBP1_HUMAN Latent-transforming growth factor beta-binding protein 1	1	DW121320_1.4154.4154.3	controllerType=0 controllerNumber=1 scan=4154	11.4566
	1	K.EIC[+57.021]PGGMGYTVSGVHR.R	727		C[+57]	573.935	3	1719.79	1719.79	0	-2.7	Specific	378.87	378.87	378.87	6.21	153	>sp|Q14766|LTBP1_HUMAN Latent-transforming growth factor beta-binding protein 1	1	DW121320_1.4056.4056.3	controllerType=0 controllerNumber=1 scan=4056	11.2305
	1	K.EIC[+57.021]PGGMGYTVSGVHR.R	727		C[+57]	573.934	3	1719.79	1719.79	0	-4.1	Specific	379.28	379.28	379.28	6.21	153	>sp|Q14766|LTBP1_HUMAN Latent-transforming growth factor beta-binding protein 1	1	DW121320_1.3974.3974.3	controllerType=0 controllerNumber=1 scan=3974	11.0444
	1	K.EIC[+57.021]PGGMGYTVSGVHR.R	727		C[+57]	573.935	3	1719.79	1719.79	0	-2.6	Specific	411.14	411.14	411.14	6.39	153	>sp|Q14766|LTBP1_HUMAN Latent-transforming growth factor beta-binding protein 1	1	DW121320_1.3889.3889.3	controllerType=0 controllerNumber=1 scan=3889	10.8487
	1	K.EIC[+57.021]PGGMGYTVSGVHR.R	727		C[+57]	573.935	3	1719.79	1719.79	0	-2.8	Specific	441.91	441.91	441.91	7.69	153	>sp|Q14766|LTBP1_HUMAN Latent-transforming growth factor beta-binding protein 1	1	DW121320_1.3898.3898.3	controllerType=0 controllerNumber=1 scan=3898	10.8706
	1	K.EIC[+57.021]PGGMGYTVSGVHR.R	727		C[+57]	860.397	2	1719.79	1719.79	0	-3.8	Specific	484.95	484.95	484.95	7.81	153	>sp|Q14766|LTBP1_HUMAN Latent-transforming growth factor beta-binding protein 1	1	DW121320_1.3743.3743.2	controllerType=0 controllerNumber=1 scan=3743	10.5195
	1	K.EIC[+57.021]PGGMGYTVSGVHR.R	727		C[+57]	573.934	3	1719.79	1719.79	0	-3.2	Specific	555.57	555.57	555.57	7.92	153	>sp|Q14766|LTBP1_HUMAN Latent-transforming growth factor beta-binding protein 1	1	DW121320_1.3839.3839.3	controllerType=0 controllerNumber=1 scan=3839	10.7354
	1	K.EIC[+57.021]PGGMGYTVSGVHR.R	727		C[+57]	860.397	2	1719.79	1719.79	0	-3.8	Specific	562.22	562.22	562.22	8.61	153	>sp|Q14766|LTBP1_HUMAN Latent-transforming growth factor beta-binding protein 1	1	DW121320_1.3689.3689.2	controllerType=0 controllerNumber=1 scan=3689	10.3949
	1	K.EIC[+57.021]PGGMGYTVSGVHR.R	727		C[+57]	573.935	3	1719.79	1719.79	0	-2.6	Specific	565.13	565.13	565.13	8.61	153	>sp|Q14766|LTBP1_HUMAN Latent-transforming growth factor beta-binding protein 1	1	DW121320_1.3729.3729.3	controllerType=0 controllerNumber=1 scan=3729	10.487
	1	K.EIC[+57.021]PGGMGYTVSGVHR.R	727		C[+57]	573.934	3	1719.79	1719.79	0	-3.2	Specific	570.33	570.33	570.33	8.61	153	>sp|Q14766|LTBP1_HUMAN Latent-transforming growth factor beta-binding protein 1	1	DW121320_1.3676.3676.3	controllerType=0 controllerNumber=1 scan=3676	10.3652
	1	K.EIC[+57.021]PGGMGYTVSGVHR.R	727		C[+57]	573.934	3	1719.79	1719.79	0	-3.7	Specific	614.54	614.54	614.54	9.61	153	>sp|Q14766|LTBP1_HUMAN Latent-transforming growth factor beta-binding protein 1	1	DW121320_1.3784.3784.3	controllerType=0 controllerNumber=1 scan=3784	10.6095
	1	K.EIC[+57.021]PGGM[+15.995]GYTVSGVHR.R	727		C[+57], M[+16]	579.265	3	1735.78	1735.79	0	-4.2	Specific	277.14	277.14	277.14	3.55	153	>sp|Q14766|LTBP1_HUMAN Latent-transforming growth factor beta-binding protein 1	1	DW121320_1.3389.3389.3	controllerType=0 controllerNumber=1 scan=3389	9.7117
	1	K.EIC[+57.021]PGGM[+15.995]GYTVSGVHR.R	727		C[+57], M[+16]	579.266	3	1735.78	1735.79	0	-4	Specific	283.24	283.24	283.24	3.9	153	>sp|Q14766|LTBP1_HUMAN Latent-transforming growth factor beta-binding protein 1	1	DW121320_1.3472.3472.3	controllerType=0 controllerNumber=1 scan=3472	9.8995
	1	K.EIC[+57.021]PGGM[+15.995]GYTVSGVHR.R	727		C[+57], M[+16]	579.267	3	1735.79	1735.79	0	-2.2	Specific	285.07	285.07	273.05	3.9	153	>sp|Q14766|LTBP1_HUMAN Latent-transforming growth factor beta-binding protein 1	1	DW121320_1.3878.3878.3	controllerType=0 controllerNumber=1 scan=3878	10.8248
	1	K.EIC[+57.021]PGGM[+15.995]GYTVSGVHR.R	727		C[+57], M[+16]	579.266	3	1735.78	1735.79	0	-4	Specific	310.25	310.25	271.5	3.96	153	>sp|Q14766|LTBP1_HUMAN Latent-transforming growth factor beta-binding protein 1	1	DW121320_1.3809.3809.3	controllerType=0 controllerNumber=1 scan=3809	10.6649
	1	K.EIC[+57.021]PGGM[+15.995]GYTVSGVHR.R	727		C[+57], M[+16]	579.266	3	1735.78	1735.79	0	-3.3	Specific	325.48	325.48	257.32	4.72	153	>sp|Q14766|LTBP1_HUMAN Latent-transforming growth factor beta-binding protein 1	1	DW121320_1.3224.3224.4	controllerType=0 controllerNumber=1 scan=3224	9.3338
	1	K.EIC[+57.021]PGGM[+15.995]GYTVSGVHR.R	727		C[+57], M[+16]	579.265	3	1735.78	1735.79	0	-4.3	Specific	331.21	331.21	324.86	5.06	153	>sp|Q14766|LTBP1_HUMAN Latent-transforming growth factor beta-binding protein 1	1	DW121320_1.3122.3122.3	controllerType=0 controllerNumber=1 scan=3122	9.1014
	1	K.EIC[+57.021]PGGM[+15.995]GYTVSGVHR.R	727		C[+57], M[+16]	579.266	3	1735.78	1735.79	0	-3.4	Specific	342.63	342.63	342.63	5.06	153	>sp|Q14766|LTBP1_HUMAN Latent-transforming growth factor beta-binding protein 1	1	DW121320_1.3525.3525.3	controllerType=0 controllerNumber=1 scan=3525	10.0239
	1	K.EIC[+57.021]PGGM[+15.995]GYTVSGVHR.R	727		C[+57], M[+16]	579.266	3	1735.78	1735.79	0	-4	Specific	445.95	445.95	332.97	6.49	153	>sp|Q14766|LTBP1_HUMAN Latent-transforming growth factor beta-binding protein 1	1	DW121320_1.3634.3634.3	controllerType=0 controllerNumber=1 scan=3634	10.2693
	1	K.EIC[+57.021]PGGM[+15.995]GYTVSGVHR.R	727		C[+57], M[+16]	579.266	3	1735.78	1735.79	0	-3.2	Specific	455.43	455.43	359.12	7.69	153	>sp|Q14766|LTBP1_HUMAN Latent-transforming growth factor beta-binding protein 1	1	DW121320_1.3576.3576.3	controllerType=0 controllerNumber=1 scan=3576	10.1397
	1	K.EIC[+57.021]PGGM[+15.995]GYTVSGVHR.R	727		C[+57], M[+16]	579.265	3	1735.78	1735.79	0	-4.1	Specific	493.21	493.21	336.85	7.81	153	>sp|Q14766|LTBP1_HUMAN Latent-transforming growth factor beta-binding protein 1	1	DW121320_1.3740.3740.3	controllerType=0 controllerNumber=1 scan=3740	10.513
	1	K.EIC[+57.021]PGGM[+15.995]GYTVSGVHR.R	727		C[+57], M[+16]	579.266	3	1735.78	1735.79	0	-4	Specific	500.82	500.82	329.88	6.65	153	>sp|Q14766|LTBP1_HUMAN Latent-transforming growth factor beta-binding protein 1	1	DW121320_1.3686.3686.3	controllerType=0 controllerNumber=1 scan=3686	10.3884
	1	K.EIC[+57.021]PGGMGYTVSGVHRR.R	727		C[+57]	625.965	3	1875.88	1875.9	0	-7.4	Specific	217.2	217.2	217.2	2.89	153	>sp|Q14766|LTBP1_HUMAN Latent-transforming growth factor beta-binding protein 1	1	DW121320_1.3132.3132.3	controllerType=0 controllerNumber=1 scan=3132	9.1247
	1	K.GPVFVKPK.N	753			436.272	2	871.537	871.54	0	-3.9	Specific	205.04	205.04	205.04	3.98	153	>sp|Q14766|LTBP1_HUMAN Latent-transforming growth factor beta-binding protein 1	1	DW121320_1.2365.2365.2	controllerType=0 controllerNumber=1 scan=2365	7.3263
	1	K.GPVFVKPK.N	753			436.272	2	871.536	871.54	0	-4.1	Specific	245.11	225.97	225.97	4.3	153	>sp|Q14766|LTBP1_HUMAN Latent-transforming growth factor beta-binding protein 1	1	DW121320_1.2273.2273.2	controllerType=0 controllerNumber=1 scan=2273	7.0964
	1	K.GPVFVKPK.N	753			436.272	2	871.536	871.54	0	-4.3	Specific	328.21	290.83	290.83	5.95	153	>sp|Q14766|LTBP1_HUMAN Latent-transforming growth factor beta-binding protein 1	1	DW121320_1.2313.2313.2	controllerType=0 controllerNumber=1 scan=2313	7.201
	1	K.NTQPVAKS[+146.058]T[+802.286]HPPPLPAKEEPVEALTFSR.E	761	Fuc(1),HexNAc(1)Hex(1)Fuc(1)NeuAc(1)	S[+146], T[+802]	798.785	5	3989.9	3989.95	0	-12.6	Specific	139.01	139.01	1.2	3.29	153	>sp|Q14766|LTBP1_HUMAN Latent-transforming growth factor beta-binding protein 1	1	DW121320_1.4728.4728.5	controllerType=0 controllerNumber=1 scan=4728	12.7969
	1	K.NTQPVAKS[+802.286]T[+802.286]HPPPLPAKEEPVEALTFSR.E	761	HexNAc(1)Hex(1)Fuc(1)NeuAc(1),HexNAc(1)Hex(1)Fuc(1)NeuAc(1)	S[+802], T[+802]	929.835	5	4645.15	4646.18	-1	-5.9	Specific	207.96	207.96	7.2	3.66	153	>sp|Q14766|LTBP1_HUMAN Latent-transforming growth factor beta-binding protein 1	1	DW121320_1.4694.4694.5	controllerType=0 controllerNumber=1 scan=4694	12.7177
	1	K.NTQPVAKS[+802.286]T[+203.079]HPPPLPAKEEPVEALTFSR.E	761	HexNAc(1)Hex(1)Fuc(1)NeuAc(1),HexNAc(1)	S[+802], T[+203]	809.992	5	4045.93	4046.97	-1	-8.3	Specific	529.82	529.82	0	6.4	153	>sp|Q14766|LTBP1_HUMAN Latent-transforming growth factor beta-binding protein 1	1	DW121320_1.4321.4321.5	controllerType=0 controllerNumber=1 scan=4321	11.8436
	1	K.NTQPVAKS[+802.286]T[+294.095]HPPPLPAKEEPVEALTFSR.E	761	HexNAc(1)Hex(1)Fuc(1)NeuAc(1),Hex(1)Pent(1)	S[+802], T[+294]	828.203	5	4136.99	4137.99	-1	1.3	Specific	721.21	721.21	0	8.53	153	>sp|Q14766|LTBP1_HUMAN Latent-transforming growth factor beta-binding protein 1	1	DW121320_1.3572.3572.5	controllerType=0 controllerNumber=1 scan=3572	10.1292
	1	K.NTQPVAKS[+365.132]T[+365.132]HPPPLPAKEEPVEALTFSR.E	761	HexNAc(1)Hex(1),HexNAc(1)Hex(1)	S[+365], T[+365]	755.176	5	3771.85	3771.87	0	-4.6	Specific	739.12	739.12	12	10.09	153	>sp|Q14766|LTBP1_HUMAN Latent-transforming growth factor beta-binding protein 1	1	DW121320_1.3583.3583.5	controllerType=0 controllerNumber=1 scan=3583	10.1538
	1	K.NTQPVAKS[+365.132]T[+365.132]HPPPLPAKEEPVEALTFSR.E	761	HexNAc(1)Hex(1),HexNAc(1)Hex(1)	S[+365], T[+365]	755.178	5	3771.86	3771.87	0	-3.1	Specific	763.37	763.37	24.82	11.09	153	>sp|Q14766|LTBP1_HUMAN Latent-transforming growth factor beta-binding protein 1	1	DW121320_1.3633.3633.5	controllerType=0 controllerNumber=1 scan=3633	10.2671
	1	K.NTQPVAKS[+511.190]T[+511.190]HPPPLPAKEEPVEALTFSR.E	761	HexNAc(1)Hex(1)Fuc(1),HexNAc(1)Hex(1)Fuc(1)	S[+511], T[+511]	813.396	5	4062.95	4063.99	-1	-7.4	Specific	902.66	902.66	20.75	14.09	153	>sp|Q14766|LTBP1_HUMAN Latent-transforming growth factor beta-binding protein 1	1	DW121320_1.3942.3942.5	controllerType=0 controllerNumber=1 scan=3942	10.9713
	1	K.NTQPVAKS[+511.190]T[+802.286]HPPPLPAKEEPVEALTFSR.E	761	HexNAc(1)Hex(1)Fuc(1),HexNAc(1)Hex(1)Fuc(1)NeuAc(1)	S[+511], T[+802]	871.615	5	4354.05	4355.08	-1	-7.1	Specific	1062.82	1062.82	0	17.09	153	>sp|Q14766|LTBP1_HUMAN Latent-transforming growth factor beta-binding protein 1	1	DW121320_1.4298.4298.5	controllerType=0 controllerNumber=1 scan=4298	11.7902
	1	K.STHPPPLPAKEEPVEALTFSR.E	768			576.555	4	2303.2	2303.2	0	-2.8	Specific	55.28	55.28	55.28	1.53	153	>sp|Q14766|LTBP1_HUMAN Latent-transforming growth factor beta-binding protein 1	1	DW121320_1.4183.4183.3	controllerType=0 controllerNumber=1 scan=4183	11.5242
	1	K.STHPPPLPAKEEPVEALTFSR.E	768			576.554	4	2303.2	2303.2	0	-3.3	Specific	402.4	402.4	402.4	7.23	153	>sp|Q14766|LTBP1_HUMAN Latent-transforming growth factor beta-binding protein 1	1	DW121320_1.4149.4149.4	controllerType=0 controllerNumber=1 scan=4149	11.4458
	1	K.STHPPPLPAKEEPVEALTFSR.E	768			768.403	3	2303.2	2303.2	0	-3.3	Specific	626.1	626.1	626.1	9.28	153	>sp|Q14766|LTBP1_HUMAN Latent-transforming growth factor beta-binding protein 1	1	DW121320_1.3999.3999.3	controllerType=0 controllerNumber=1 scan=3999	11.1014
	1	K.STHPPPLPAKEEPVEALT[+365.132]FSR.E	768	HexNAc(1)Hex(1)	T[+365]	890.115	3	2668.33	2668.34	0	-1.8	Specific	261.42	261.42	4.8	4.62	153	>sp|Q14766|LTBP1_HUMAN Latent-transforming growth factor beta-binding protein 1	1	DW121320_1.4057.4057.3	controllerType=0 controllerNumber=1 scan=4057	11.2327
	1	K.STHPPPLPAKEEPVEALT[+203.079]FSR.E	768	HexNAc(1)	T[+203]	836.097	3	2506.28	2506.28	0	-1.8	Specific	322.93	322.93	4.8	4.92	153	>sp|Q14766|LTBP1_HUMAN Latent-transforming growth factor beta-binding protein 1	1	DW121320_1.4053.4053.3	controllerType=0 controllerNumber=1 scan=4053	11.224
	1	K.STHPPPLPAKEEPVEALT[+203.079]FSR.E	768	HexNAc(1)	T[+203]	627.324	4	2506.28	2506.28	0	-2.6	Specific	421.17	421.17	4.8	7.23	153	>sp|Q14766|LTBP1_HUMAN Latent-transforming growth factor beta-binding protein 1	1	DW121320_1.4092.4092.4	controllerType=0 controllerNumber=1 scan=4092	11.3134
	1	K.STHPPPLPAKEEPVEALT[+203.079]FSR.E	768	HexNAc(1)	T[+203]	836.097	3	2506.28	2506.28	0	-1.8	Specific	504.95	504.95	4.8	6.79	153	>sp|Q14766|LTBP1_HUMAN Latent-transforming growth factor beta-binding protein 1	1	DW121320_1.4402.4402.3	controllerType=0 controllerNumber=1 scan=4402	12.0313
	1	K.STHPPPLPAKEEPVEALT[+365.132]FSR.E	768	HexNAc(1)Hex(1)	T[+365]	667.838	4	2668.33	2668.34	0	-2.1	Specific	508.68	508.68	4.8	7.48	153	>sp|Q14766|LTBP1_HUMAN Latent-transforming growth factor beta-binding protein 1	1	DW121320_1.4109.4109.4	controllerType=0 controllerNumber=1 scan=4109	11.352
	1	K.STHPPPLPAKEEPVEALT[+203.079]FSR.E	768	HexNAc(1)	T[+203]	836.096	3	2506.27	2506.28	0	-3.1	Specific	593.39	593.39	4.8	8.28	153	>sp|Q14766|LTBP1_HUMAN Latent-transforming growth factor beta-binding protein 1	1	DW121320_1.3985.3985.3	controllerType=0 controllerNumber=1 scan=3985	11.0698
	1	K.STHPPPLPAKEEPVEALT[+365.132]FSR.E	768	HexNAc(1)Hex(1)	T[+365]	890.114	3	2668.33	2668.34	0	-2.5	Specific	639.9	639.9	4.8	9.28	153	>sp|Q14766|LTBP1_HUMAN Latent-transforming growth factor beta-binding protein 1	1	DW121320_1.3986.3986.3	controllerType=0 controllerNumber=1 scan=3986	11.072
	1	K.STHPPPLPAKEEPVEALT[+365.132]FSR.E	768	HexNAc(1)Hex(1)	T[+365]	890.114	3	2668.33	2668.34	0	-2.9	Specific	662.58	662.58	4.8	10.28	153	>sp|Q14766|LTBP1_HUMAN Latent-transforming growth factor beta-binding protein 1	1	DW121320_1.3909.3909.3	controllerType=0 controllerNumber=1 scan=3909	10.8962
	1	K.STHPPPLPAKEEPVEALT[+203.079]FSR.E	768	HexNAc(1)	T[+203]	627.324	4	2506.27	2506.28	0	-3.4	Specific	762.53	762.53	4.8	12.28	153	>sp|Q14766|LTBP1_HUMAN Latent-transforming growth factor beta-binding protein 1	1	DW121320_1.4037.4037.4	controllerType=0 controllerNumber=1 scan=4037	11.1876
	1	K.STHPPPLPAKEEPVEALT[+365.132]FSR.E	768	HexNAc(1)Hex(1)	T[+365]	667.837	4	2668.33	2668.34	0	-3.1	Specific	774.39	774.39	4.26	12.28	153	>sp|Q14766|LTBP1_HUMAN Latent-transforming growth factor beta-binding protein 1	1	DW121320_1.4038.4038.4	controllerType=0 controllerNumber=1 scan=4038	11.1897
	1	K.STHPPPLPAKEEPVEALT[+203.079]FSR.E	768	HexNAc(1)	T[+203]	627.324	4	2506.27	2506.28	0	-3.5	Specific	799.69	799.69	4.8	12.28	153	>sp|Q14766|LTBP1_HUMAN Latent-transforming growth factor beta-binding protein 1	1	DW121320_1.3984.3984.4	controllerType=0 controllerNumber=1 scan=3984	11.0677
	1	K.STHPPPLPAKEEPVEALT[+365.132]FSR.E	768	HexNAc(1)Hex(1)	T[+365]	667.837	4	2668.33	2668.34	0	-3.2	Specific	877.58	877.58	4.8	14.28	153	>sp|Q14766|LTBP1_HUMAN Latent-transforming growth factor beta-binding protein 1	1	DW121320_1.3983.3983.4	controllerType=0 controllerNumber=1 scan=3983	11.0657
	1	K.S[+802.286]T[+511.190]HPPPLPAKEEPVEALTFSR.E	768	HexNAc(1)Hex(1)Fuc(1)NeuAc(1),HexNAc(1)Hex(1)Fuc(1)	S[+802], T[+511]	904.92	4	3616.66	3616.68	0	-5.6	Specific	22.91	22.91	0	2.12	153	>sp|Q14766|LTBP1_HUMAN Latent-transforming growth factor beta-binding protein 1	1	DW121320_1.4759.4759.4	controllerType=0 controllerNumber=1 scan=4759	12.8692
	1	K.STHPPPLPAKEEPVEALT[+203.079]FS[+203.079]R.E	768	HexNAc(1),HexNAc(1)	S[+203], T[+203]	678.092	4	2709.35	2709.36	0	-5	Specific	271.79	271.79	9.13	4.11	153	>sp|Q14766|LTBP1_HUMAN Latent-transforming growth factor beta-binding protein 1	1	DW121320_1.3943.3943.3	controllerType=0 controllerNumber=1 scan=3943	10.9734
	1	K.STHPPPLPAKEEPVEALT[+365.132]FS[+203.079]R.E	768	HexNAc(1)Hex(1),HexNAc(1)	S[+203], T[+365]	718.607	4	2871.41	2871.41	0	-3.1	Specific	459.66	459.66	0	7.36	153	>sp|Q14766|LTBP1_HUMAN Latent-transforming growth factor beta-binding protein 1	1	DW121320_1.3994.3994.4	controllerType=0 controllerNumber=1 scan=3994	11.0912
	1	K.STHPPPLPAKEEPVEALT[+365.132]FS[+365.132]R.E	768	HexNAc(1)Hex(1),HexNAc(1)Hex(1)	S[+365], T[+365]	759.12	4	3033.46	3033.47	0	-2.7	Specific	545.44	545.44	11.61	7.59	153	>sp|Q14766|LTBP1_HUMAN Latent-transforming growth factor beta-binding protein 1	1	DW121320_1.4022.4022.4	controllerType=0 controllerNumber=1 scan=4022	11.1514
	1	K.STHPPPLPAKEEPVEALT[+203.079]FS[+365.132]R.E	768	HexNAc(1),HexNAc(1)Hex(1)	S[+365], T[+203]	718.607	4	2871.41	2871.41	0	-2.6	Specific	625.35	625.35	0	9.28	153	>sp|Q14766|LTBP1_HUMAN Latent-transforming growth factor beta-binding protein 1	1	DW121320_1.3936.3936.4	controllerType=0 controllerNumber=1 scan=3936	10.9575
	1	K.STHPPPLPAKEEPVEALT[+365.132]FS[+365.132]R.E	768	HexNAc(1)Hex(1),HexNAc(1)Hex(1)	S[+365], T[+365]	759.12	4	3033.46	3033.47	0	-3.4	Specific	777.36	777.36	31.2	12.28	153	>sp|Q14766|LTBP1_HUMAN Latent-transforming growth factor beta-binding protein 1	1	DW121320_1.3886.3886.4	controllerType=0 controllerNumber=1 scan=3886	10.8422
	1	K.STHPPPLPAKEEPVEALT[+365.132]FS[+365.132]R.E	768	HexNAc(1)Hex(1),HexNAc(1)Hex(1)	S[+365], T[+365]	759.12	4	3033.46	3033.47	0	-3.4	Specific	859.68	859.68	31.2	14.28	153	>sp|Q14766|LTBP1_HUMAN Latent-transforming growth factor beta-binding protein 1	1	DW121320_1.3938.3938.4	controllerType=0 controllerNumber=1 scan=3938	10.9637
	1	K.S[+802.286]T[+203.079]H[+15.995]PPPLPAKEEPVEALTFSR.E	768	HexNAc(1)Hex(1)Fuc(1)NeuAc(1),HexNAc(1)	H[+16], S[+802], T[+203]	831.894	4	3324.56	3324.56	0	-2.3	Specific	182.26	182.26	0	4.85	153	>sp|Q14766|LTBP1_HUMAN Latent-transforming growth factor beta-binding protein 1	1	DW121320_1.4418.4418.4	controllerType=0 controllerNumber=1 scan=4418	12.0679
	1	K.S[+203.079]T[+802.286]H[+15.995]PPPLPAKEEPVEALTFSR.E	768	HexNAc(1),HexNAc(1)Hex(1)Fuc(1)NeuAc(1)	H[+16], S[+203], T[+802]	831.894	4	3324.55	3324.56	0	-2.4	Specific	504.66	504.66	0	7.48	153	>sp|Q14766|LTBP1_HUMAN Latent-transforming growth factor beta-binding protein 1	1	DW121320_1.4353.4353.4	controllerType=0 controllerNumber=1 scan=4353	11.9163
	1	K.S[+802.286]T[+203.079]H[+15.995]PPPLPAKEEPVEALTFSR.E	768	HexNAc(1)Hex(1)Fuc(1)NeuAc(1),HexNAc(1)	H[+16], S[+802], T[+203]	831.894	4	3324.55	3324.56	0	-3.2	Specific	527.94	527.94	0	7.59	153	>sp|Q14766|LTBP1_HUMAN Latent-transforming growth factor beta-binding protein 1	1	DW121320_1.4288.4288.4	controllerType=0 controllerNumber=1 scan=4288	11.7667
	1	K.EEPVEALTFSR.E	778			639.32	2	1277.63	1277.64	0	-3.1	Specific	302.32	302.32	302.32	4.59	153	>sp|Q14766|LTBP1_HUMAN Latent-transforming growth factor beta-binding protein 1	1	DW121320_1.4703.4703.2	controllerType=0 controllerNumber=1 scan=4703	12.7383
	1	K.EEPVEALTFSR.E	778			639.32	2	1277.63	1277.64	0	-3.6	Specific	341.23	341.23	341.23	6.26	153	>sp|Q14766|LTBP1_HUMAN Latent-transforming growth factor beta-binding protein 1	1	DW121320_1.4714.4714.2	controllerType=0 controllerNumber=1 scan=4714	12.7641
	1	K.EEPVEALTFSR.E	778			639.32	2	1277.63	1277.64	0	-3.4	Specific	491.24	491.24	491.24	7.81	153	>sp|Q14766|LTBP1_HUMAN Latent-transforming growth factor beta-binding protein 1	1	DW121320_1.4631.4631.2	controllerType=0 controllerNumber=1 scan=4631	12.5707
	1	K.EEPVEALTFSR.E	778			639.321	2	1277.63	1277.64	0	-2.2	Specific	499.65	499.65	499.65	7.81	153	>sp|Q14766|LTBP1_HUMAN Latent-transforming growth factor beta-binding protein 1	1	DW121320_1.4578.4578.2	controllerType=0 controllerNumber=1 scan=4578	12.4457
	1	R.EHGPGVAEPEVAT[+203.079]APPEK.E	789	HexNAc(1)	T[+203]	673.326	3	2017.96	2017.97	0	-4.5	Specific	238.21	238.21	238.21	5.21	153	>sp|Q14766|LTBP1_HUMAN Latent-transforming growth factor beta-binding protein 1	1	DW121320_1.2990.2990.3	controllerType=0 controllerNumber=1 scan=2990	8.8012
	1	R.EHGPGVAEPEVAT[+365.132]APPEK.E	789	HexNAc(1)Hex(1)	T[+365]	727.342	3	2180.01	2180.02	0	-5.6	Specific	492.78	492.78	359.69	7.79	153	>sp|Q14766|LTBP1_HUMAN Latent-transforming growth factor beta-binding protein 1	1	DW121320_1.2878.2878.3	controllerType=0 controllerNumber=1 scan=2878	8.5432
	1	R.EHGPGVAEPEVAT[+365.132]APPEKEIPSLDQEK.T	789	HexNAc(1)Hex(1)	T[+365]	805.639	4	3219.53	3219.54	0	-3.1	Specific	314.47	314.47	12	5.01	153	>sp|Q14766|LTBP1_HUMAN Latent-transforming growth factor beta-binding protein 1	1	DW121320_1.3920.3920.4	controllerType=0 controllerNumber=1 scan=3920	10.9209
	1	R.EHGPGVAEPEVAT[+203.079]APPEKEIPSLDQEK.T	789	HexNAc(1)	T[+203]	765.123	4	3057.47	3057.49	0	-6.9	Specific	509.7	509.7	12	7.07	153	>sp|Q14766|LTBP1_HUMAN Latent-transforming growth factor beta-binding protein 1	1	DW121320_1.4012.4012.4	controllerType=0 controllerNumber=1 scan=4012	11.1285
	1	R.EHGPGVAEPEVAT[+365.132]APPEKEIPSLDQEK.T	789	HexNAc(1)Hex(1)	T[+365]	805.639	4	3219.54	3219.54	0	-2.3	Specific	1044.67	1044.67	10.8	16.86	153	>sp|Q14766|LTBP1_HUMAN Latent-transforming growth factor beta-binding protein 1	1	DW121320_1.3863.3863.4	controllerType=0 controllerNumber=1 scan=3863	10.7911
	1	R.EHGPGVAEPEVAT[+802.286]APPEKEIPS[+146.058]LDQEK.T	789	HexNAc(1)Hex(1)Fuc(1)NeuAc(1),Fuc(1)	S[+146], T[+802]	951.436	4	3802.72	3802.75	0	-7.9	Specific	502.59	502.59	3.6	7.07	153	>sp|Q14766|LTBP1_HUMAN Latent-transforming growth factor beta-binding protein 1	1	DW121320_1.4453.4453.4	controllerType=0 controllerNumber=1 scan=4453	12.1495
	1	R.EHGPGVAEPEVAT[+511.190]APPEKEIPS[+802.286]LDQEK.T	789	HexNAc(1)Hex(1)Fuc(1),HexNAc(1)Hex(1)Fuc(1)NeuAc(1)	S[+802], T[+511]	1042.47	4	4166.86	4167.89	-1	-6.3	Specific	943.58	692.07	0	14.86	153	>sp|Q14766|LTBP1_HUMAN Latent-transforming growth factor beta-binding protein 1	1	DW121320_1.4338.4338.4	controllerType=0 controllerNumber=1 scan=4338	11.8818
	1	R.EH[+15.995]GPGVAEPEVAT[+203.079]APPEKEIPS[+802.286]LDQEK.T	789	HexNAc(1),HexNAc(1)Hex(1)Fuc(1)NeuAc(1)	H[+16], S[+802], T[+203]	969.696	4	3875.76	3875.77	0	-2.6	Specific	530.46	361.1	2.4	6.19	153	>sp|Q14766|LTBP1_HUMAN Latent-transforming growth factor beta-binding protein 1	1	DW121320_1.4030.4030.4	controllerType=0 controllerNumber=1 scan=4030	11.1706
	1	K.EIPSLDQEK.T	807			529.766	2	1058.52	1058.54	0	-11.8	Specific	54.19	54.19	54.19	1.55	153	>sp|Q14766|LTBP1_HUMAN Latent-transforming growth factor beta-binding protein 1	1	DW121320_1.3644.3644.2	controllerType=0 controllerNumber=1 scan=3644	10.2918
	1	K.EIPSLDQEK.T	807			529.769	2	1058.53	1058.54	0	-6	Specific	436.06	193.11	193.11	4.81	153	>sp|Q14766|LTBP1_HUMAN Latent-transforming growth factor beta-binding protein 1	1	DW121320_1.3345.3345.2	controllerType=0 controllerNumber=1 scan=3345	9.6115
	1	K.EIPSLDQEK.T	807			529.77	2	1058.53	1058.54	0	-3.2	Specific	441.15	208.8	208.8	6.1	153	>sp|Q14766|LTBP1_HUMAN Latent-transforming growth factor beta-binding protein 1	1	DW121320_1.3238.3238.2	controllerType=0 controllerNumber=1 scan=3238	9.365
	1	K.EIPSLDQEK.T	807			529.77	2	1058.53	1058.54	0	-3.2	Specific	459.5	170.9	170.9	4.56	153	>sp|Q14766|LTBP1_HUMAN Latent-transforming growth factor beta-binding protein 1	1	DW121320_1.3290.3290.2	controllerType=0 controllerNumber=1 scan=3290	9.4846
	1	R.YTC[+57.021]IC[+57.021]YEGYR.F	896		C[+57]*2	692.784	2	1384.56	1384.57	0	-4.4	Specific	274.61	274.61	274.61	3.85	153	>sp|Q14766|LTBP1_HUMAN Latent-transforming growth factor beta-binding protein 1	1	DW121320_1.4349.4349.2	controllerType=0 controllerNumber=1 scan=4349	11.9076
	1	R.YTC[+57.021]IC[+57.021]YEGYR.F	896		C[+57]*2	692.784	2	1384.56	1384.57	0	-4.4	Specific	361.86	361.86	361.86	4.89	153	>sp|Q14766|LTBP1_HUMAN Latent-transforming growth factor beta-binding protein 1	1	DW121320_1.4126.4126.2	controllerType=0 controllerNumber=1 scan=4126	11.3931
	1	R.YTC[+57.021]IC[+57.021]YEGYR.F	896		C[+57]*2	692.785	2	1384.56	1384.57	0	-2.9	Specific	442.63	395.31	395.31	6.53	153	>sp|Q14766|LTBP1_HUMAN Latent-transforming growth factor beta-binding protein 1	1	DW121320_1.4075.4075.2	controllerType=0 controllerNumber=1 scan=4075	11.2728
	1	R.YTC[+57.021]IC[+57.021]YEGYR.F	896		C[+57]*2	692.784	2	1384.56	1384.57	0	-3.7	Specific	451.65	311.44	311.44	4.85	153	>sp|Q14766|LTBP1_HUMAN Latent-transforming growth factor beta-binding protein 1	1	DW121320_1.4021.4021.2	controllerType=0 controllerNumber=1 scan=4021	11.1492
	1	R.YTC[+57.021]IC[+57.021]YEGYR.F	896		C[+57]*2	692.784	2	1384.56	1384.57	0	-3.7	Specific	469.6	312.72	312.72	5.23	153	>sp|Q14766|LTBP1_HUMAN Latent-transforming growth factor beta-binding protein 1	1	DW121320_1.3960.3960.2	controllerType=0 controllerNumber=1 scan=3960	11.013
	1	R.YTC[+57.021]IC[+57.021]YEGYR.F	896		C[+57]*2	692.784	2	1384.56	1384.57	0	-3.5	Specific	474.54	287.62	287.62	5.23	153	>sp|Q14766|LTBP1_HUMAN Latent-transforming growth factor beta-binding protein 1	1	DW121320_1.3905.3905.2	controllerType=0 controllerNumber=1 scan=3905	10.8876
	1	R.YTC[+57.021]IC[+57.021]YEGYR.F	896		C[+57]*2	692.784	2	1384.56	1384.57	0	-3.2	Specific	488.85	274.64	274.64	6.45	153	>sp|Q14766|LTBP1_HUMAN Latent-transforming growth factor beta-binding protein 1	1	DW121320_1.3795.3795.2	controllerType=0 controllerNumber=1 scan=3795	10.6336
	1	R.YTC[+57.021]IC[+57.021]YEGYR.F	896		C[+57]*2	692.784	2	1384.56	1384.57	0	-3.8	Specific	489.05	292.92	292.92	5.32	153	>sp|Q14766|LTBP1_HUMAN Latent-transforming growth factor beta-binding protein 1	1	DW121320_1.3850.3850.2	controllerType=0 controllerNumber=1 scan=3850	10.7611
	1	R.YTC[+57.021]IC[+57.021]YEGYR.F	896		C[+57]*2	692.784	2	1384.56	1384.57	0	-3.6	Specific	491.31	306.4	306.4	4.98	153	>sp|Q14766|LTBP1_HUMAN Latent-transforming growth factor beta-binding protein 1	1	DW121320_1.3742.3742.2	controllerType=0 controllerNumber=1 scan=3742	10.5173
	1	R.KC[+57.021]VDIDEC[+57.021]TQVQHLC[+57.021]SQGR.C	912		C[+57]*3	778.35	3	2333.04	2333.04	0	-3.1	Specific	287.92	287.92	287.92	5.74	153	>sp|Q14766|LTBP1_HUMAN Latent-transforming growth factor beta-binding protein 1	1	DW121320_1.3308.3308.3	controllerType=0 controllerNumber=1 scan=3308	9.526
	1	R.KC[+57.021]VDIDEC[+57.021]TQVQHLC[+57.021]SQGR.C	912		C[+57]*3	584.013	4	2333.03	2333.04	0	-5.1	Specific	383.4	383.4	383.4	6.22	153	>sp|Q14766|LTBP1_HUMAN Latent-transforming growth factor beta-binding protein 1	1	DW121320_1.3470.3470.4	controllerType=0 controllerNumber=1 scan=3470	9.8951
	1	R.KC[+57.021]VDIDEC[+57.021]TQVQHLC[+57.021]SQGR.C	912		C[+57]*3	584.014	4	2333.04	2333.04	0	-3	Specific	498.43	498.43	498.43	7.79	153	>sp|Q14766|LTBP1_HUMAN Latent-transforming growth factor beta-binding protein 1	1	DW121320_1.3131.3131.4	controllerType=0 controllerNumber=1 scan=3131	9.1226
	1	R.KC[+57.021]VDIDEC[+57.021]TQVQHLC[+57.021]SQGR.C	912		C[+57]*3	778.35	3	2333.03	2333.04	0	-3.6	Specific	555.86	555.86	555.86	7.9	153	>sp|Q14766|LTBP1_HUMAN Latent-transforming growth factor beta-binding protein 1	1	DW121320_1.3248.3248.3	controllerType=0 controllerNumber=1 scan=3248	9.388
	1	R.KC[+57.021]VDIDEC[+57.021]TQVQHLC[+57.021]SQGR.C	912		C[+57]*3	584.014	4	2333.03	2333.04	0	-3.7	Specific	568.59	568.59	568.59	8.59	153	>sp|Q14766|LTBP1_HUMAN Latent-transforming growth factor beta-binding protein 1	1	DW121320_1.3291.3291.4	controllerType=0 controllerNumber=1 scan=3291	9.4868
	1	R.KC[+57.021]VDIDEC[+57.021]TQVQHLC[+57.021]SQGR.C	912		C[+57]*3	584.014	4	2333.03	2333.04	0	-4.1	Specific	616.4	616.4	616.4	9.59	153	>sp|Q14766|LTBP1_HUMAN Latent-transforming growth factor beta-binding protein 1	1	DW121320_1.3183.3183.4	controllerType=0 controllerNumber=1 scan=3183	9.2413
	1	R.KC[+57.021]VDIDEC[+57.021]TQVQHLC[+57.021]SQGR.C	912		C[+57]*3	584.014	4	2333.03	2333.04	0	-3.5	Specific	679.05	679.05	679.05	10.59	153	>sp|Q14766|LTBP1_HUMAN Latent-transforming growth factor beta-binding protein 1	1	DW121320_1.3236.3236.4	controllerType=0 controllerNumber=1 scan=3236	9.3607
	1	R.KC[+57.021]VDIDEC[+57.021]TQVQHLC[+57.021]SQGR.C	912		C[+57]*3	778.351	3	2333.04	2333.04	0	-2.3	Specific	744.64	744.64	744.64	11.59	153	>sp|Q14766|LTBP1_HUMAN Latent-transforming growth factor beta-binding protein 1	1	DW121320_1.3147.3147.3	controllerType=0 controllerNumber=1 scan=3147	9.1599
	1	R.KC[+57.021]VDIDEC[+57.021]TQVQHLC[+57.021]SQGR.C	912		C[+57]*3	778.35	3	2333.03	2333.04	0	-4	Specific	760.82	760.82	760.82	12.59	153	>sp|Q14766|LTBP1_HUMAN Latent-transforming growth factor beta-binding protein 1	1	DW121320_1.3198.3198.3	controllerType=0 controllerNumber=1 scan=3198	9.2743
	1	K.C[+57.021]VDIDEC[+57.021]TQVQHLC[+57.021]SQGR.C	913		C[+57]*3	735.651	3	2204.94	2204.95	0	-4.2	Specific	494.03	494.03	494.03	7.79	153	>sp|Q14766|LTBP1_HUMAN Latent-transforming growth factor beta-binding protein 1	1	DW121320_1.3892.3892.3	controllerType=0 controllerNumber=1 scan=3892	10.8552
	1	K.C[+57.021]VDIDEC[+57.021]TQVQHLC[+57.021]SQGR.C	913		C[+57]*3	735.652	3	2204.94	2204.95	0	-2.7	Specific	515.6	515.6	515.6	7.79	153	>sp|Q14766|LTBP1_HUMAN Latent-transforming growth factor beta-binding protein 1	1	DW121320_1.3834.3834.3	controllerType=0 controllerNumber=1 scan=3834	10.7225
	1	K.C[+57.021]VDIDEC[+57.021]TQVQHLC[+57.021]SQGR.C	913		C[+57]*3	735.652	3	2204.94	2204.95	0	-3.7	Specific	717.72	717.72	717.72	11.59	153	>sp|Q14766|LTBP1_HUMAN Latent-transforming growth factor beta-binding protein 1	1	DW121320_1.3751.3751.3	controllerType=0 controllerNumber=1 scan=3751	10.5387
	1	K.C[+57.021]VDIDEC[+57.021]TQVQHLC[+57.021]SQGR.C	913		C[+57]*3	1102.98	2	2204.94	2204.95	0	-2	Specific	723.84	723.84	723.84	10.9	153	>sp|Q14766|LTBP1_HUMAN Latent-transforming growth factor beta-binding protein 1	1	DW121320_1.3658.3658.2	controllerType=0 controllerNumber=1 scan=3658	10.3235
	1	K.C[+57.021]VDIDEC[+57.021]TQVQHLC[+57.021]SQGR.C	913		C[+57]*3	735.652	3	2204.94	2204.95	0	-3.3	Specific	734.6	734.6	734.6	11.59	153	>sp|Q14766|LTBP1_HUMAN Latent-transforming growth factor beta-binding protein 1	1	DW121320_1.3696.3696.3	controllerType=0 controllerNumber=1 scan=3696	10.4119
	1	K.C[+57.021]VDIDEC[+57.021]TQVQHLC[+57.021]SQGR.C	913		C[+57]*3	735.652	3	2204.94	2204.95	0	-3.3	Specific	738.21	738.21	738.21	11.59	153	>sp|Q14766|LTBP1_HUMAN Latent-transforming growth factor beta-binding protein 1	1	DW121320_1.3643.3643.3	controllerType=0 controllerNumber=1 scan=3643	10.2897
	1	K.C[+57.021][-17.027]VDIDEC[+57.021]TQVQHLC[+57.021]SQGR.C	913		C[-17][+57]*3	1094.46	2	2187.92	2187.92	0	-1.8	Specific	618.55	618.55	618.55	8.9	153	>sp|Q14766|LTBP1_HUMAN Latent-transforming growth factor beta-binding protein 1	1	DW121320_1.4785.4785.2	controllerType=0 controllerNumber=1 scan=4785	12.9313
	1	K.C[+57.021][-17.027]VDIDEC[+57.021]TQVQHLC[+57.021]SQGR.C	913		C[-17][+57]*3	729.977	3	2187.92	2187.92	0	-2.6	Specific	671.87	671.87	671.87	10.59	153	>sp|Q14766|LTBP1_HUMAN Latent-transforming growth factor beta-binding protein 1	1	DW121320_1.4754.4754.3	controllerType=0 controllerNumber=1 scan=4754	12.8584
	1	K.C[+57.021][-17.027]VDIDEC[+57.021]TQVQHLC[+57.021]SQGR.C	913		C[-17][+57]*3	1094.46	2	2187.92	2187.92	0	-2.5	Specific	699.49	699.49	699.49	10.59	153	>sp|Q14766|LTBP1_HUMAN Latent-transforming growth factor beta-binding protein 1	1	DW121320_1.4732.4732.2	controllerType=0 controllerNumber=1 scan=4732	12.8075
	1	R.C[+57.021]ENTEGSFLC[+57.021]IC[+57.021]PAGFMASEEGTNC[+57.021]IDVDEC[+57.021]LRPDVC[+57.021]GEGHC[+57.021]VNTVGAFR.C	931		C[+57]*7	1140.28	5	5697.36	5697.37	0	-2.1	Specific	518.32	518.32	22.07	6.32	153	>sp|Q14766|LTBP1_HUMAN Latent-transforming growth factor beta-binding protein 1	1	DW121320_1.6179.6179.5	controllerType=0 controllerNumber=1 scan=6179	16.212
	1	R.C[+57.021]ENTEGSFLC[+57.021]IC[+57.021]PAGFMASEEGTN[+15.995]C[+57.021]IDVDEC[+57.021]LRPDVC[+57.021]GEGHC[+57.021]VNTVGAFR.C	931		C[+57]*7, N[+16]	1143.48	5	5713.35	5713.36	0	-2.4	Specific	94.71	94.71	19.04	1.83	153	>sp|Q14766|LTBP1_HUMAN Latent-transforming growth factor beta-binding protein 1	1	DW121320_1.6198.6198.5	controllerType=0 controllerNumber=1 scan=6198	16.2574
	1	R.C[+57.021]EYC[+57.021]DSGYR.M	981		C[+57]*2	605.216	2	1209.43	1209.43	0	-3.5	Specific	313.6	313.6	313.6	4.56	153	>sp|Q14766|LTBP1_HUMAN Latent-transforming growth factor beta-binding protein 1	1	DW121320_1.2714.2714.2	controllerType=0 controllerNumber=1 scan=2714	8.1594
	1	R.C[+57.021]EYC[+57.021]DSGYR.M	981		C[+57]*2	605.216	2	1209.42	1209.43	0	-4.1	Specific	406.08	406.08	406.08	7.56	153	>sp|Q14766|LTBP1_HUMAN Latent-transforming growth factor beta-binding protein 1	1	DW121320_1.2468.2468.2	controllerType=0 controllerNumber=1 scan=2468	7.5826
	1	R.C[+57.021]EYC[+57.021]DSGYR.M	981		C[+57]*2	605.216	2	1209.43	1209.43	0	-3.7	Specific	444.17	420.43	420.43	7.69	153	>sp|Q14766|LTBP1_HUMAN Latent-transforming growth factor beta-binding protein 1	1	DW121320_1.2666.2666.2	controllerType=0 controllerNumber=1 scan=2666	8.0484
	1	R.C[+57.021]EYC[+57.021]DSGYR.M	981		C[+57]*2	605.216	2	1209.43	1209.43	0	-3.7	Specific	502.39	326.45	326.45	6.83	153	>sp|Q14766|LTBP1_HUMAN Latent-transforming growth factor beta-binding protein 1	1	DW121320_1.2612.2612.2	controllerType=0 controllerNumber=1 scan=2612	7.9223
	1	R.C[+57.021]EYC[+57.021]DSGYR.M	981		C[+57]*2	605.216	2	1209.43	1209.43	0	-3.8	Specific	502.5	332.21	332.21	6.83	153	>sp|Q14766|LTBP1_HUMAN Latent-transforming growth factor beta-binding protein 1	1	DW121320_1.2513.2513.2	controllerType=0 controllerNumber=1 scan=2513	7.6899
	1	R.C[+57.021]EYC[+57.021]DSGYR.M	981		C[+57]*2	605.216	2	1209.43	1209.43	0	-3.8	Specific	502.74	300.61	300.61	5.36	153	>sp|Q14766|LTBP1_HUMAN Latent-transforming growth factor beta-binding protein 1	1	DW121320_1.2559.2559.2	controllerType=0 controllerNumber=1 scan=2559	7.7977
	1	R.C[+57.021][-17.027]EYC[+57.021]DSGYR.M	981		C[-17][+57]*2	596.702	2	1192.4	1192.4	0	-6.2	Specific	341.37	341.37	341.37	4.72	153	>sp|Q14766|LTBP1_HUMAN Latent-transforming growth factor beta-binding protein 1	1	DW121320_1.3770.3770.2	controllerType=0 controllerNumber=1 scan=3770	10.579
	1	R.C[+57.021][-17.027]EYC[+57.021]DSGYR.M	981		C[-17][+57]*2	596.704	2	1192.4	1192.4	0	-2.3	Specific	382.84	382.84	382.84	5.87	153	>sp|Q14766|LTBP1_HUMAN Latent-transforming growth factor beta-binding protein 1	1	DW121320_1.3660.3660.2	controllerType=0 controllerNumber=1 scan=3660	10.3278
	1	R.C[+57.021][-17.027]EYC[+57.021]DSGYR.M	981		C[-17][+57]*2	596.703	2	1192.4	1192.4	0	-3.8	Specific	406.45	406.45	406.45	6.01	153	>sp|Q14766|LTBP1_HUMAN Latent-transforming growth factor beta-binding protein 1	1	DW121320_1.3708.3708.2	controllerType=0 controllerNumber=1 scan=3708	10.4394
	1	R.GRC[+57.021]EDIDEC[+57.021]LNPSTC[+57.021]PD[+15.995]EQC[+57.021]VNSPGSYQC[+57.021]VPC[+57.021]TEGFR.G	994		C[+57]*6, D[+16]	1103.19	4	4409.75	4409.76	0	-2	Specific	422.63	422.63	0	5.91	153	>sp|Q14766|LTBP1_HUMAN Latent-transforming growth factor beta-binding protein 1	1	DW121320_1.4629.4629.4	controllerType=0 controllerNumber=1 scan=4629	12.5644
	1	R.C[+57.021]EDIDEC[+57.021]LNPSTC[+57.021]PDEQC[+57.021]VNSPGSYQC[+57.021]VPC[+57.021]TEGFR.G	996		C[+57]*6	1045.91	4	4180.63	4180.64	0	-2.6	Specific	574.89	574.89	12.12	7.83	153	>sp|Q14766|LTBP1_HUMAN Latent-transforming growth factor beta-binding protein 1	1	DW121320_1.5067.5067.4	controllerType=0 controllerNumber=1 scan=5067	13.5936
	1	R.GWNGQC[+57.021]LDVDEC[+57.021]LEPN[+0.984]VC[+57.021]ANGDC[+57.021]SNLEGSYMC[+57.021]SC[+57.021]HK.G	1031		C[+57]*6, N[+1]	1060.16	4	4237.6	4236.62	1	-6.3	Specific	111.24	111.24	0	2.44	153	>sp|Q14766|LTBP1_HUMAN Latent-transforming growth factor beta-binding protein 1	1	DW121320_1.5467.5467.4	controllerType=0 controllerNumber=1 scan=5467	14.537
	1	R.GWNGQC[+57.021]LDVDEC[+57.021]LEPNVC[+57.021]ANGDC[+57.021]SN[+0.984]LEGSYMC[+57.021]SC[+57.021]HK.G	1031		C[+57]*6, N[+1]	1060.16	4	4237.61	4236.62	1	-4.6	Specific	164.36	164.36	7.41	2.85	153	>sp|Q14766|LTBP1_HUMAN Latent-transforming growth factor beta-binding protein 1	1	DW121320_1.5419.5419.4	controllerType=0 controllerNumber=1 scan=5419	14.423
	1	R.GWN[+0.984]GQC[+57.021]LDVDEC[+57.021]LEPNVC[+57.021]ANGDC[+57.021]SNLEGSYMC[+57.021]SC[+57.021]HK.G	1031		C[+57]*6, N[+1]	1059.91	4	4236.61	4236.62	0	-2.7	Specific	450.53	450.53	88.55	6.91	153	>sp|Q14766|LTBP1_HUMAN Latent-transforming growth factor beta-binding protein 1	1	DW121320_1.5364.5364.4	controllerType=0 controllerNumber=1 scan=5364	14.2934
	1	R.GWNGQC[+57.021]LDVDEC[+57.021]LEPNVC[+57.021]ANGDC[+57.021]SN[+0.984]LEGSYMC[+57.021]SC[+57.021]HK.G	1031		C[+57]*6, N[+1]	1059.91	4	4236.61	4236.62	0	-1.8	Specific	615.25	615.25	4.97	8.14	153	>sp|Q14766|LTBP1_HUMAN Latent-transforming growth factor beta-binding protein 1	1	DW121320_1.5302.5302.4	controllerType=0 controllerNumber=1 scan=5302	14.1487
	2	R.YC[+57.021]PGK.E	1042		C[+57]	624.294	1	624.294	624.281	0	20.2	Specific	41.03	41.03	41.03	1.39	8	>Reverse >sp|Q14766|LTBP1_HUMAN Latent-transforming growth factor beta-binding protein 1	2	DW121320_1.4900.4900.3	controllerType=0 controllerNumber=1 scan=4900	13.2009
	1	K.HC[+57.021]RDIDEC[+57.021]QQGNLC[+57.021]VNGQC[+57.021]K.N	1076		C[+57]*4	623.511	4	2491.02	2491.03	0	-4	Specific	477.02	477.02	477.02	7.43	153	>sp|Q14766|LTBP1_HUMAN Latent-transforming growth factor beta-binding protein 1	1	DW121320_1.2580.2580.4	controllerType=0 controllerNumber=1 scan=2580	7.8474
	1	K.HC[+57.021]RDIDEC[+57.021]QQGNLC[+57.021]VN[+0.984]GQC[+57.021]K.N	1076		C[+57]*4, N[+1]	623.757	4	2492.01	2492.02	0	-3.8	Specific	118.71	118.71	51.28	2.59	153	>sp|Q14766|LTBP1_HUMAN Latent-transforming growth factor beta-binding protein 1	1	DW121320_1.2648.2648.4	controllerType=0 controllerNumber=1 scan=2648	8.0059
	1	K.HC[+57.021]RDIDEC[+57.021]QQGNLC[+57.021]VN[+0.984]GQC[+57.021]K.N	1076		C[+57]*4, N[+1]	623.76	4	2492.02	2492.02	0	-0.1	Specific	159.35	159.35	94.85	2.37	153	>sp|Q14766|LTBP1_HUMAN Latent-transforming growth factor beta-binding protein 1	1	DW121320_1.2637.2637.4	controllerType=0 controllerNumber=1 scan=2637	7.9802
	1	R.DIDEC[+57.021]QQGNLC[+57.021]VNGQC[+57.021]K.N	1079		C[+57]*3	1019.42	2	2037.84	2037.84	0	-3.6	Specific	325.84	325.84	325.84	6.24	153	>sp|Q14766|LTBP1_HUMAN Latent-transforming growth factor beta-binding protein 1	1	DW121320_1.3449.3449.2	controllerType=0 controllerNumber=1 scan=3449	9.848
	1	R.DIDEC[+57.021]QQGNLC[+57.021]VNGQC[+57.021]K.N	1079		C[+57]*3	679.949	3	2037.83	2037.84	0	-5.3	Specific	363.58	363.58	363.58	6.22	153	>sp|Q14766|LTBP1_HUMAN Latent-transforming growth factor beta-binding protein 1	1	DW121320_1.3328.3328.3	controllerType=0 controllerNumber=1 scan=3328	9.5729
	1	R.DIDEC[+57.021]QQGNLC[+57.021]VNGQC[+57.021]K.N	1079		C[+57]*3	1019.42	2	2037.83	2037.84	0	-4.2	Specific	439.37	439.37	439.37	7.53	153	>sp|Q14766|LTBP1_HUMAN Latent-transforming growth factor beta-binding protein 1	1	DW121320_1.3336.3336.2	controllerType=0 controllerNumber=1 scan=3336	9.5912
	1	R.DIDEC[+57.021]QQGNLC[+57.021]VNGQC[+57.021]K.N	1079		C[+57]*3	679.945	3	2037.82	2037.84	0	-10.2	Specific	458.77	458.77	458.77	6.47	153	>sp|Q14766|LTBP1_HUMAN Latent-transforming growth factor beta-binding protein 1	1	DW121320_1.3496.3496.3	controllerType=0 controllerNumber=1 scan=3496	9.9556
	1	R.DIDEC[+57.021]QQGNLC[+57.021]VNGQC[+57.021]K.N	1079		C[+57]*3	679.95	3	2037.84	2037.84	0	-3.2	Specific	544.57	544.57	544.57	7.9	153	>sp|Q14766|LTBP1_HUMAN Latent-transforming growth factor beta-binding protein 1	1	DW121320_1.3432.3432.3	controllerType=0 controllerNumber=1 scan=3432	9.8106
	1	R.DIDEC[+57.021]QQGNLC[+57.021]VNGQC[+57.021]K.N	1079		C[+57]*3	1019.42	2	2037.84	2037.84	0	-3.3	Specific	561.15	561.15	561.15	8.59	153	>sp|Q14766|LTBP1_HUMAN Latent-transforming growth factor beta-binding protein 1	1	DW121320_1.3388.3388.2	controllerType=0 controllerNumber=1 scan=3388	9.7096
	1	R.DIDEC[+57.021]QQGNLC[+57.021]VNGQC[+57.021]K.N	1079		C[+57]*3	679.949	3	2037.83	2037.84	0	-4.2	Specific	629.05	629.05	629.05	9.59	153	>sp|Q14766|LTBP1_HUMAN Latent-transforming growth factor beta-binding protein 1	1	DW121320_1.3377.3377.3	controllerType=0 controllerNumber=1 scan=3377	9.6857
	1	R.DIDEC[+57.021]QQGNLC[+57.021]VN[+0.984]GQC[+57.021]K.N	1079		C[+57]*3, N[+1]	680.278	3	2038.82	2038.83	0	-3	Specific	313.09	302.14	89.62	4.54	153	>sp|Q14766|LTBP1_HUMAN Latent-transforming growth factor beta-binding protein 1	1	DW121320_1.3617.3617.3	controllerType=0 controllerNumber=1 scan=3617	10.2316
	1	R.DIDEC[+57.021]QQGNLC[+57.021]VN[+0.984]GQC[+57.021]K.N	1079		C[+57]*3, N[+1]	1019.91	2	2038.82	2038.83	0	-2.9	Specific	472.02	472.02	166.38	7.67	153	>sp|Q14766|LTBP1_HUMAN Latent-transforming growth factor beta-binding protein 1	1	DW121320_1.3500.3500.2	controllerType=0 controllerNumber=1 scan=3500	9.9656
	1	R.DIDEC[+57.021]QQGNLC[+57.021]VN[+0.984]GQC[+57.021]K.N	1079		C[+57]*3, N[+1]	680.278	3	2038.82	2038.83	0	-2.7	Specific	503.43	491.27	131.59	7.79	153	>sp|Q14766|LTBP1_HUMAN Latent-transforming growth factor beta-binding protein 1	1	DW121320_1.3544.3544.3	controllerType=0 controllerNumber=1 scan=3544	10.0663
	1	R.DIDEC[+57.021]QQGNLC[+57.021]VN[+0.984]GQC[+57.021]K.N	1079		C[+57]*3, N[+1]	1019.91	2	2038.82	2038.83	0	-2.9	Specific	548.08	548.08	120.45	7.9	153	>sp|Q14766|LTBP1_HUMAN Latent-transforming growth factor beta-binding protein 1	1	DW121320_1.3553.3553.2	controllerType=0 controllerNumber=1 scan=3553	10.0876
	1	K.DQC[+57.021]EDIDEC[+57.021]QHR.H	1116		C[+57]*2	535.538	3	1604.6	1604.61	0	-4.4	Specific	40.92	40.92	40.92	2.14	153	>sp|Q14766|LTBP1_HUMAN Latent-transforming growth factor beta-binding protein 1	1	DW121320_1.2483.2483.3	controllerType=0 controllerNumber=1 scan=2483	7.6179
	1	K.DQC[+57.021]EDIDEC[+57.021]QHR.H	1116		C[+57]*2	802.804	2	1604.6	1604.61	0	-3.3	Specific	175.62	175.62	175.62	4.01	153	>sp|Q14766|LTBP1_HUMAN Latent-transforming growth factor beta-binding protein 1	1	DW121320_1.2326.2326.2	controllerType=0 controllerNumber=1 scan=2326	7.2328
	1	K.DQC[+57.021]EDIDEC[+57.021]QHR.H	1116		C[+57]*2	535.539	3	1604.6	1604.61	0	-3.1	Specific	282.55	282.55	282.55	5.69	153	>sp|Q14766|LTBP1_HUMAN Latent-transforming growth factor beta-binding protein 1	1	DW121320_1.2220.2220.3	controllerType=0 controllerNumber=1 scan=2220	6.9682
	1	K.DQC[+57.021]EDIDEC[+57.021]QHR.H	1116		C[+57]*2	535.538	3	1604.6	1604.61	0	-4.6	Specific	347.03	347.03	347.03	6.26	153	>sp|Q14766|LTBP1_HUMAN Latent-transforming growth factor beta-binding protein 1	1	DW121320_1.2418.2418.3	controllerType=0 controllerNumber=1 scan=2418	7.4526
	1	K.DQC[+57.021]EDIDEC[+57.021]QHR.H	1116		C[+57]*2	535.538	3	1604.6	1604.61	0	-3.5	Specific	408.96	408.96	408.96	7.56	153	>sp|Q14766|LTBP1_HUMAN Latent-transforming growth factor beta-binding protein 1	1	DW121320_1.2368.2368.3	controllerType=0 controllerNumber=1 scan=2368	7.334
	1	K.DQC[+57.021]EDIDEC[+57.021]QHR.H	1116		C[+57]*2	802.803	2	1604.6	1604.61	0	-4.6	Specific	440.76	440.76	440.76	7.69	153	>sp|Q14766|LTBP1_HUMAN Latent-transforming growth factor beta-binding protein 1	1	DW121320_1.2283.2283.2	controllerType=0 controllerNumber=1 scan=2283	7.1204
	1	K.DQC[+57.021]EDIDEC[+57.021]QHR.H	1116		C[+57]*2	535.538	3	1604.6	1604.61	0	-3.8	Specific	485.33	485.33	485.33	7.81	153	>sp|Q14766|LTBP1_HUMAN Latent-transforming growth factor beta-binding protein 1	1	DW121320_1.2309.2309.3	controllerType=0 controllerNumber=1 scan=2309	7.1908
	1	K.DQC[+57.021]EDIDEC[+57.021]QHR.H	1116		C[+57]*2	535.538	3	1604.6	1604.61	0	-3.7	Specific	517.02	517.02	517.02	7.81	153	>sp|Q14766|LTBP1_HUMAN Latent-transforming growth factor beta-binding protein 1	1	DW121320_1.2267.2267.3	controllerType=0 controllerNumber=1 scan=2267	7.0818
	1	R.NTEGSFQC[+57.021]VC[+57.021]DQGYR.A	1137		C[+57]*2	910.86	2	1820.71	1820.73	0	-11.4	Specific	258.01	258.01	258.01	4.1	153	>sp|Q14766|LTBP1_HUMAN Latent-transforming growth factor beta-binding protein 1	1	DW121320_1.3766.3766.2	controllerType=0 controllerNumber=1 scan=3766	10.5704
	1	R.NTEGSFQC[+57.021]VC[+57.021]DQGYR.A	1137		C[+57]*2	910.866	2	1820.72	1820.73	0	-4.8	Specific	285.41	285.41	285.41	4.53	153	>sp|Q14766|LTBP1_HUMAN Latent-transforming growth factor beta-binding protein 1	1	DW121320_1.3824.3824.2	controllerType=0 controllerNumber=1 scan=3824	10.6997
	1	R.NTEGSFQC[+57.021]VC[+57.021]DQGYR.A	1137		C[+57]*2	607.581	3	1820.73	1820.73	0	-2.7	Specific	549.9	549.9	549.9	7.92	153	>sp|Q14766|LTBP1_HUMAN Latent-transforming growth factor beta-binding protein 1	1	DW121320_1.3680.3680.3	controllerType=0 controllerNumber=1 scan=3680	10.3738
	1	R.NTEGSFQC[+57.021]VC[+57.021]DQGYR.A	1137		C[+57]*2	910.867	2	1820.73	1820.73	0	-3.6	Specific	550.49	550.49	550.49	7.92	153	>sp|Q14766|LTBP1_HUMAN Latent-transforming growth factor beta-binding protein 1	1	DW121320_1.3737.3737.2	controllerType=0 controllerNumber=1 scan=3737	10.5041
	1	R.NTEGSFQC[+57.021]VC[+57.021]DQGYR.A	1137		C[+57]*2	607.581	3	1820.73	1820.73	0	-3.1	Specific	561.88	554.74	554.74	8.61	153	>sp|Q14766|LTBP1_HUMAN Latent-transforming growth factor beta-binding protein 1	1	DW121320_1.3568.3568.3	controllerType=0 controllerNumber=1 scan=3568	10.1212
	1	R.NTEGSFQC[+57.021]VC[+57.021]DQGYR.A	1137		C[+57]*2	607.581	3	1820.73	1820.73	0	-3.1	Specific	605.26	566.26	566.26	9.61	153	>sp|Q14766|LTBP1_HUMAN Latent-transforming growth factor beta-binding protein 1	1	DW121320_1.3620.3620.3	controllerType=0 controllerNumber=1 scan=3620	10.239
	1	R.NTEGSFQC[+57.021]VC[+57.021]DQGYR.A	1137		C[+57]*2	910.868	2	1820.73	1820.73	0	-2.5	Specific	610.47	556.43	556.43	9.61	153	>sp|Q14766|LTBP1_HUMAN Latent-transforming growth factor beta-binding protein 1	1	DW121320_1.3619.3619.2	controllerType=0 controllerNumber=1 scan=3619	10.2378
	1	R.NTEGSFQC[+57.021]VC[+57.021]DQGYR.A	1137		C[+57]*2	910.868	2	1820.73	1820.73	0	-2.2	Specific	619.42	593.05	593.05	9.61	153	>sp|Q14766|LTBP1_HUMAN Latent-transforming growth factor beta-binding protein 1	1	DW121320_1.3566.3566.2	controllerType=0 controllerNumber=1 scan=3566	10.1169
	1	R.NTEGSFQC[+57.021]VC[+57.021]DQGYR.A	1137		C[+57]*2	910.866	2	1820.73	1820.73	0	-4	Specific	621.72	610.42	610.42	9.61	153	>sp|Q14766|LTBP1_HUMAN Latent-transforming growth factor beta-binding protein 1	1	DW121320_1.3675.3675.2	controllerType=0 controllerNumber=1 scan=3675	10.364
	1	R.N[+15.995]TEGSFQC[+57.021]VC[+57.021]DQGYR.A	1137		C[+57]*2, N[+16]	918.865	2	1836.72	1836.73	0	-2.9	Specific	467.02	467.02	400.27	7.69	153	>sp|Q14766|LTBP1_HUMAN Latent-transforming growth factor beta-binding protein 1	1	DW121320_1.3700.3700.2	controllerType=0 controllerNumber=1 scan=3700	10.4205
	1	R.N[+15.995]TEGSFQC[+57.021]VC[+57.021]DQGYR.A	1137		C[+57]*2, N[+16]	612.912	3	1836.72	1836.73	0	-3.8	Specific	525.49	501.22	396.3	7.92	153	>sp|Q14766|LTBP1_HUMAN Latent-transforming growth factor beta-binding protein 1	1	DW121320_1.3653.3653.3	controllerType=0 controllerNumber=1 scan=3653	10.3131
	1	R.N[+15.995]TEGSFQC[+57.021]VC[+57.021]DQGYR.A	1137		C[+57]*2, N[+16]	612.912	3	1836.72	1836.73	0	-3.8	Specific	543.68	521.51	418.93	7.92	153	>sp|Q14766|LTBP1_HUMAN Latent-transforming growth factor beta-binding protein 1	1	DW121320_1.3599.3599.3	controllerType=0 controllerNumber=1 scan=3599	10.1913
	1	R.N[+15.995]TEGSFQC[+57.021]VC[+57.021]DQGYR.A	1137		C[+57]*2, N[+16]	918.863	2	1836.72	1836.73	0	-4.8	Specific	549.69	539.87	391.06	7.92	153	>sp|Q14766|LTBP1_HUMAN Latent-transforming growth factor beta-binding protein 1	1	DW121320_1.3588.3588.2	controllerType=0 controllerNumber=1 scan=3588	10.1666
	1	R.N[+15.995]TEGSFQC[+57.021]VC[+57.021]DQGYR.A	1137		C[+57]*2, N[+16]	918.865	2	1836.72	1836.73	0	-3.2	Specific	583.43	529.34	468.68	8.61	153	>sp|Q14766|LTBP1_HUMAN Latent-transforming growth factor beta-binding protein 1	1	DW121320_1.3641.3641.2	controllerType=0 controllerNumber=1 scan=3641	10.2863
	1	R.ASGLGDHC[+57.021]EDINEC[+57.021]LEDK.S	1152		C[+57]*2	687.96	3	2061.86	2061.85	0	7.9	Specific	110.09	110.09	110.09	1.51	153	>sp|Q14766|LTBP1_HUMAN Latent-transforming growth factor beta-binding protein 1	1	DW121320_1.3495.3495.4	controllerType=0 controllerNumber=1 scan=3495	9.9535
	1	R.ASGLGDHC[+57.021]EDINEC[+57.021]LEDK.S	1152		C[+57]*2	1031.43	2	2061.85	2061.85	0	-0.1	Specific	490.71	490.71	490.71	7.1	153	>sp|Q14766|LTBP1_HUMAN Latent-transforming growth factor beta-binding protein 1	1	DW121320_1.3535.3535.2	controllerType=0 controllerNumber=1 scan=3535	10.0468
	1	R.ASGLGDHC[+57.021]EDINEC[+57.021]LEDK.S	1152		C[+57]*2	687.953	3	2061.84	2061.85	0	-2.7	Specific	497.99	497.99	497.99	7.79	153	>sp|Q14766|LTBP1_HUMAN Latent-transforming growth factor beta-binding protein 1	1	DW121320_1.3722.3722.3	controllerType=0 controllerNumber=1 scan=3722	10.4701
	1	R.ASGLGDHC[+57.021]EDINEC[+57.021]LEDK.S	1152		C[+57]*2	1031.42	2	2061.84	2061.85	0	-3.2	Specific	556.11	556.11	556.11	7.9	153	>sp|Q14766|LTBP1_HUMAN Latent-transforming growth factor beta-binding protein 1	1	DW121320_1.3586.3586.2	controllerType=0 controllerNumber=1 scan=3586	10.1623
	1	R.ASGLGDHC[+57.021]EDINEC[+57.021]LEDK.S	1152		C[+57]*2	687.952	3	2061.84	2061.85	0	-3.3	Specific	570.06	570.06	570.06	8.59	153	>sp|Q14766|LTBP1_HUMAN Latent-transforming growth factor beta-binding protein 1	1	DW121320_1.3654.3654.3	controllerType=0 controllerNumber=1 scan=3654	10.3148
	1	R.ASGLGDHC[+57.021]EDINEC[+57.021]LEDK.S	1152		C[+57]*2	687.952	3	2061.84	2061.85	0	-3.2	Specific	592.7	592.7	592.7	8.59	153	>sp|Q14766|LTBP1_HUMAN Latent-transforming growth factor beta-binding protein 1	1	DW121320_1.3543.3543.3	controllerType=0 controllerNumber=1 scan=3543	10.0651
	1	R.ASGLGDHC[+57.021]EDINEC[+57.021]LEDK.S	1152		C[+57]*2	687.952	3	2061.84	2061.85	0	-3.4	Specific	600.3	600.3	600.3	9.59	153	>sp|Q14766|LTBP1_HUMAN Latent-transforming growth factor beta-binding protein 1	1	DW121320_1.3597.3597.3	controllerType=0 controllerNumber=1 scan=3597	10.1879
	1	R.ASGLGDHC[+57.021]EDINEC[+57.021]LEDKSVC[+57.021]QR.G	1152		C[+57]*3	673.788	4	2692.13	2692.14	0	-3.1	Specific	528.79	528.79	528.79	7.59	153	>sp|Q14766|LTBP1_HUMAN Latent-transforming growth factor beta-binding protein 1	1	DW121320_1.3606.3606.4	controllerType=0 controllerNumber=1 scan=3606	10.2058
	1	R.ASGLGDHC[+57.021]EDINEC[+57.021]LEDKSVC[+57.021]QR.G	1152		C[+57]*3	898.048	3	2692.13	2692.14	0	-3.9	Specific	643.58	643.58	643.58	9.28	153	>sp|Q14766|LTBP1_HUMAN Latent-transforming growth factor beta-binding protein 1	1	DW121320_1.3503.3503.3	controllerType=0 controllerNumber=1 scan=3503	9.9721
	1	R.ASGLGDHC[+57.021]EDINEC[+57.021]LEDKSVC[+57.021]QR.G	1152		C[+57]*3	673.788	4	2692.13	2692.14	0	-3.6	Specific	856.54	856.54	856.54	14.28	153	>sp|Q14766|LTBP1_HUMAN Latent-transforming growth factor beta-binding protein 1	1	DW121320_1.3489.3489.4	controllerType=0 controllerNumber=1 scan=3489	9.9405
	1	R.ASGLGDHC[+57.021]EDINEC[+57.021]LEDKSVC[+57.021]QR.G	1152		C[+57]*3	673.788	4	2692.13	2692.14	0	-3	Specific	860.48	860.48	860.48	14.28	153	>sp|Q14766|LTBP1_HUMAN Latent-transforming growth factor beta-binding protein 1	1	DW121320_1.3542.3542.4	controllerType=0 controllerNumber=1 scan=3542	10.0639
	1	R.GDC[+57.021]INTAGSYDC[+57.021]TC[+57.021]PDGFQLDDNK.T	1175		C[+57]*3	908.358	3	2723.06	2723.07	0	-1.8	Specific	305.82	305.82	305.82	3.81	153	>sp|Q14766|LTBP1_HUMAN Latent-transforming growth factor beta-binding protein 1	1	DW121320_1.4601.4601.3	controllerType=0 controllerNumber=1 scan=4601	12.4995
	1	R.GDC[+57.021]IN[+15.995]TAGSYDC[+57.021]TC[+57.021]PDGFQLDDNK.T	1175		C[+57]*3, N[+16]	913.689	3	2739.05	2739.06	0	-2.3	Specific	251.7	251.7	0	4.35	153	>sp|Q14766|LTBP1_HUMAN Latent-transforming growth factor beta-binding protein 1	1	DW121320_1.4604.4604.3	controllerType=0 controllerNumber=1 scan=4604	12.5059
	1	R.GDC[+57.021]INTAGSYDC[+57.021]TC[+57.021]PDGFQLDDNKTC[+57.021]QDINEC[+57.021]EHPGLC[+57.021]GPQGEC[+57.021]LNTEGSFHC[+57.021]VC[+57.021]QQGFSISADGR.T	1175		C[+57]*9	1504.21	5	7517	7516.02	1	-2.4	Specific	50.29	50.29	8.19	1.59	153	>sp|Q14766|LTBP1_HUMAN Latent-transforming growth factor beta-binding protein 1	1	DW121320_1.5121.5121.5	controllerType=0 controllerNumber=1 scan=5121	13.7216
	1	R.GDC[+57.021]INTAGSYDC[+57.021]TC[+57.021]PDGFQLDDNKTC[+57.021]QDINEC[+57.021]EHPGLC[+57.021]GPQGEC[+57.021]LNTEGSFHC[+57.021]VC[+57.021]QQGFSISADGR.T	1175		C[+57]*9	1253.51	6	7516	7516.02	0	-2.1	Specific	136.62	136.62	9.36	2.66	153	>sp|Q14766|LTBP1_HUMAN Latent-transforming growth factor beta-binding protein 1	1	DW121320_1.5122.5122.6	controllerType=0 controllerNumber=1 scan=5122	13.7238
	1	R.TC[+57.021]EDIDEC[+57.021]VNNTVC[+57.021]DSHGFC[+57.021]DNTAGSFR.C	1241		C[+57]*4	1094.09	3	3280.26	3280.27	0	-2.6	Specific	347.68	347.68	347.68	5.75	153	>sp|Q14766|LTBP1_HUMAN Latent-transforming growth factor beta-binding protein 1	1	DW121320_1.4580.4580.3	controllerType=0 controllerNumber=1 scan=4580	12.45
	1	R.TC[+57.021]EDIDEC[+57.021]VNNTVC[+57.021]DSHGFC[+57.021]DN[+15.995]TAGSFR.C	1241		C[+57]*4, N[+16]	1099.42	3	3296.25	3296.26	0	-2.3	Specific	267.87	267.87	55.74	5.13	153	>sp|Q14766|LTBP1_HUMAN Latent-transforming growth factor beta-binding protein 1	1	DW121320_1.4560.4560.3	controllerType=0 controllerNumber=1 scan=4560	12.4022
	1	R.TC[+57.021]EDIDEC[+57.021]VNNTVC[+57.021]DSHGFC[+57.021]DN[+15.995]TAGSFR.C	1241		C[+57]*4, N[+16]	824.819	4	3296.25	3296.26	0	-2.2	Specific	473.09	473.09	54.68	7.18	153	>sp|Q14766|LTBP1_HUMAN Latent-transforming growth factor beta-binding protein 1	1	DW121320_1.4571.4571.4	controllerType=0 controllerNumber=1 scan=4571	12.4281
	2	K.GPQQS[+162.053]H[+15.995]QYLK.P	1272	Hex(1)	H[+16], S[+162]	682.325	2	1363.64	1363.65	0	-4.2	Specific	31.93	25.29	25.29	1.43	8	>Reverse >sp|Q14766|LTBP1_HUMAN Latent-transforming growth factor beta-binding protein 1	2	DW121320_1.2851.2851.2	controllerType=0 controllerNumber=1 scan=2851	8.4796
	2	K.PVSAGHVPIQC[+57.021]LK.G	1282		C[+57]	703.382	2	1405.76	1405.76	0	-3.9	Specific	199.29	11.01	11.01	2.85	8	>Reverse >sp|Q14766|LTBP1_HUMAN Latent-transforming growth factor beta-binding protein 1	2	DW121320_1.3260.3260.2	controllerType=0 controllerNumber=1 scan=3260	9.4158
	1	R.SRTSTDLDVDVDQPKEEK.K	1329			688	3	2061.99	2061.99	0	-3.8	Specific	70.46	70.46	70.46	1.88	153	>sp|Q14766|LTBP1_HUMAN Latent-transforming growth factor beta-binding protein 1	1	DW121320_1.2774.2774.3	controllerType=0 controllerNumber=1 scan=2774	8.2989
	1	R.SRTSTDLDVDVDQPKEEK.K	1329			516.252	4	2061.99	2061.99	0	-3.7	Specific	109.79	109.79	109.79	1.97	153	>sp|Q14766|LTBP1_HUMAN Latent-transforming growth factor beta-binding protein 1	1	DW121320_1.2867.2867.4	controllerType=0 controllerNumber=1 scan=2867	8.5176
	1	R.SRTSTDLDVDVDQPKEEK.K	1329			516.252	4	2061.99	2061.99	0	-3.9	Specific	242.36	242.36	242.36	4.43	153	>sp|Q14766|LTBP1_HUMAN Latent-transforming growth factor beta-binding protein 1	1	DW121320_1.2757.2757.4	controllerType=0 controllerNumber=1 scan=2757	8.2598
	1	R.SRTSTDLDVDVDQPKEEK.K	1329			688	3	2061.99	2061.99	0	-4	Specific	325.07	325.07	325.07	5.23	153	>sp|Q14766|LTBP1_HUMAN Latent-transforming growth factor beta-binding protein 1	1	DW121320_1.2823.2823.3	controllerType=0 controllerNumber=1 scan=2823	8.4148
	1	R.SRTSTDLDVDVDQPKEEK.K	1329			516.252	4	2061.99	2061.99	0	-3.3	Specific	558.25	558.25	558.25	6.89	153	>sp|Q14766|LTBP1_HUMAN Latent-transforming growth factor beta-binding protein 1	1	DW121320_1.2809.2809.4	controllerType=0 controllerNumber=1 scan=2809	8.3827
	1	R.TSTDLDVDVDQPK.E	1331			716.843	2	1432.68	1432.68	0	-1.2	Specific	507.73	507.73	507.73	7.12	153	>sp|Q14766|LTBP1_HUMAN Latent-transforming growth factor beta-binding protein 1	1	DW121320_1.3570.3570.2	controllerType=0 controllerNumber=1 scan=3570	10.1256
	1	R.TSTDLDVDVDQPK.E	1331			716.841	2	1432.68	1432.68	0	-3.3	Specific	524.25	524.25	524.25	7.92	153	>sp|Q14766|LTBP1_HUMAN Latent-transforming growth factor beta-binding protein 1	1	DW121320_1.3678.3678.2	controllerType=0 controllerNumber=1 scan=3678	10.3695
	1	R.TSTDLDVDVDQPK.E	1331			716.841	2	1432.68	1432.68	0	-3.4	Specific	551.98	551.98	551.98	7.92	153	>sp|Q14766|LTBP1_HUMAN Latent-transforming growth factor beta-binding protein 1	1	DW121320_1.3621.3621.2	controllerType=0 controllerNumber=1 scan=3621	10.2402
	1	R.TSTDLDVDVDQPKEEK.K	1331			606.956	3	1818.85	1818.86	0	-4.6	Specific	171.91	171.91	171.91	2.19	153	>sp|Q14766|LTBP1_HUMAN Latent-transforming growth factor beta-binding protein 1	1	DW121320_1.3529.3529.3	controllerType=0 controllerNumber=1 scan=3529	10.0325
	1	R.TSTDLDVDVDQPKEEK.K	1331			909.929	2	1818.85	1818.86	0	-5.3	Specific	369.73	369.73	369.73	7.17	153	>sp|Q14766|LTBP1_HUMAN Latent-transforming growth factor beta-binding protein 1	1	DW121320_1.3104.3104.2	controllerType=0 controllerNumber=1 scan=3104	9.0603
	1	R.TSTDLDVDVDQPKEEK.K	1331			909.931	2	1818.85	1818.86	0	-3.6	Specific	384.92	384.92	384.92	7.17	153	>sp|Q14766|LTBP1_HUMAN Latent-transforming growth factor beta-binding protein 1	1	DW121320_1.3199.3199.2	controllerType=0 controllerNumber=1 scan=3199	9.2765
	1	R.TSTDLDVDVDQPKEEK.K	1331			606.956	3	1818.85	1818.86	0	-3.4	Specific	403.98	403.98	403.98	6.12	153	>sp|Q14766|LTBP1_HUMAN Latent-transforming growth factor beta-binding protein 1	1	DW121320_1.3301.3301.3	controllerType=0 controllerNumber=1 scan=3301	9.5108
	1	R.TSTDLDVDVDQPKEEK.K	1331			606.956	3	1818.85	1818.86	0	-3.8	Specific	463.62	463.62	463.62	7.45	153	>sp|Q14766|LTBP1_HUMAN Latent-transforming growth factor beta-binding protein 1	1	DW121320_1.3191.3191.3	controllerType=0 controllerNumber=1 scan=3191	9.2599
	1	R.TSTDLDVDVDQPKEEK.K	1331			606.956	3	1818.85	1818.86	0	-3.2	Specific	512.95	512.95	512.95	7.57	153	>sp|Q14766|LTBP1_HUMAN Latent-transforming growth factor beta-binding protein 1	1	DW121320_1.3246.3246.3	controllerType=0 controllerNumber=1 scan=3246	9.3837
	1	R.TSTDLDVDVDQPKEEK.K	1331			606.956	3	1818.85	1818.86	0	-3.8	Specific	541.45	541.45	541.45	7.68	153	>sp|Q14766|LTBP1_HUMAN Latent-transforming growth factor beta-binding protein 1	1	DW121320_1.3097.3097.3	controllerType=0 controllerNumber=1 scan=3097	9.0451
	1	R.TSTDLDVDVDQPKEEK.K	1331			909.931	2	1818.85	1818.86	0	-3.4	Specific	574.54	574.54	574.54	8.37	153	>sp|Q14766|LTBP1_HUMAN Latent-transforming growth factor beta-binding protein 1	1	DW121320_1.3151.3151.2	controllerType=0 controllerNumber=1 scan=3151	9.1699
	1	R.TSTDLDVDVDQPKEEK.K	1331			606.956	3	1818.85	1818.86	0	-3.7	Specific	575.77	575.77	575.77	8.37	153	>sp|Q14766|LTBP1_HUMAN Latent-transforming growth factor beta-binding protein 1	1	DW121320_1.3145.3145.3	controllerType=0 controllerNumber=1 scan=3145	9.1556
	1	R.TS[+264.085]T[+324.106]D[+15.995]LDVDVDQPKEEK.K	1331	Pent(2),Hex(2)	D[+16], S[+264], T[+324]	606.511	4	2423.02	2423.05	0	-9.2	Specific	451.69	451.69	0	7.45	153	>sp|Q14766|LTBP1_HUMAN Latent-transforming growth factor beta-binding protein 1	1	DW121320_1.3246.3246.3	controllerType=0 controllerNumber=1 scan=3246	9.3837
	1	R.TS[+324.106]T[+264.085]D[+15.995]LDVDVDQPKEEK.K	1331	Hex(2),Pent(2)	D[+16], S[+324], T[+264]	606.512	4	2423.03	2423.05	0	-8	Specific	453.65	453.65	0	7.45	153	>sp|Q14766|LTBP1_HUMAN Latent-transforming growth factor beta-binding protein 1	1	DW121320_1.3097.3097.3	controllerType=0 controllerNumber=1 scan=3097	9.0451
	1	R.TSTDLDVDVDQPKEEKK.E	1331			649.654	3	1946.95	1946.96	0	-3.4	Specific	78.58	78.58	78.58	1.88	153	>sp|Q14766|LTBP1_HUMAN Latent-transforming growth factor beta-binding protein 1	1	DW121320_1.2810.2810.3	controllerType=0 controllerNumber=1 scan=2810	8.3848
	1	R.TSTDLDVDVDQPKEEKK.E	1331			487.492	4	1946.95	1946.96	0	-4.4	Specific	226.15	226.15	226.15	3.01	153	>sp|Q14766|LTBP1_HUMAN Latent-transforming growth factor beta-binding protein 1	1	DW121320_1.2723.2723.4	controllerType=0 controllerNumber=1 scan=2723	8.1813
	1	R.TSTDLDVDVDQPKEEKK.E	1331			487.492	4	1946.95	1946.96	0	-4.1	Specific	243.35	243.35	243.35	2.91	153	>sp|Q14766|LTBP1_HUMAN Latent-transforming growth factor beta-binding protein 1	1	DW121320_1.2832.2832.4	controllerType=0 controllerNumber=1 scan=2832	8.4366
	1	R.TSTDLDVDVDQPKEEKK.E	1331			649.654	3	1946.95	1946.96	0	-3.6	Specific	416.83	416.83	416.83	6.52	153	>sp|Q14766|LTBP1_HUMAN Latent-transforming growth factor beta-binding protein 1	1	DW121320_1.2756.2756.3	controllerType=0 controllerNumber=1 scan=2756	8.2577
	1	R.TSTDLDVDVDQPKEEKK.E	1331			487.493	4	1946.95	1946.96	0	-3.6	Specific	576.29	576.29	576.29	7.58	153	>sp|Q14766|LTBP1_HUMAN Latent-transforming growth factor beta-binding protein 1	1	DW121320_1.2776.2776.4	controllerType=0 controllerNumber=1 scan=2776	8.3052
	1	K.GKGFVPAGESSSEAGGENYK.D	1404			657.638	3	1970.9	1970.91	0	-5.4	Specific	161.45	161.45	161.45	3.38	153	>sp|Q14766|LTBP1_HUMAN Latent-transforming growth factor beta-binding protein 1	1	DW121320_1.2864.2864.3	controllerType=0 controllerNumber=1 scan=2864	8.5121
	1	K.GKGFVPAGESSSEAGGENYK.D	1404			657.638	3	1970.9	1970.91	0	-4.3	Specific	188.98	188.98	188.98	3.72	153	>sp|Q14766|LTBP1_HUMAN Latent-transforming growth factor beta-binding protein 1	1	DW121320_1.2818.2818.3	controllerType=0 controllerNumber=1 scan=2818	8.4021
	1	K.GKGFVPAGESSSEAGGENYKDADEC[+57.021]LLFGQEIC[+57.021]K.N	1404		C[+57]*2	913.163	4	3649.63	3649.64	0	-3.8	Specific	69.81	69.81	69.81	1.51	153	>sp|Q14766|LTBP1_HUMAN Latent-transforming growth factor beta-binding protein 1	1	DW121320_1.5027.5027.4	controllerType=0 controllerNumber=1 scan=5027	13.5004
	1	K.GKGFVPAGESSSEAGGENYKDADEC[+57.021]LLFGQEIC[+57.021]K.N	1404		C[+57]*2	913.164	4	3649.64	3649.64	0	-1.8	Specific	116.48	116.48	116.48	1.57	153	>sp|Q14766|LTBP1_HUMAN Latent-transforming growth factor beta-binding protein 1	1	DW121320_1.4974.4974.4	controllerType=0 controllerNumber=1 scan=4974	13.3758
	1	K.GKGFVPAGESSSEAGGENYKDADEC[+57.021]LLFGQEIC[+57.021]K.N	1404		C[+57]*2	1217.22	3	3649.63	3649.64	0	-2.1	Specific	183.22	183.22	183.22	2.01	153	>sp|Q14766|LTBP1_HUMAN Latent-transforming growth factor beta-binding protein 1	1	DW121320_1.4711.4711.3	controllerType=0 controllerNumber=1 scan=4711	12.7576
	1	K.GKGFVPAGESSSEAGGENYKDADEC[+57.021]LLFGQEIC[+57.021]K.N	1404		C[+57]*2	913.163	4	3649.63	3649.64	0	-3	Specific	243.76	243.76	243.76	2.23	153	>sp|Q14766|LTBP1_HUMAN Latent-transforming growth factor beta-binding protein 1	1	DW121320_1.4863.4863.4	controllerType=0 controllerNumber=1 scan=4863	13.1144
	1	K.GKGFVPAGESSSEAGGENYKDADEC[+57.021]LLFGQEIC[+57.021]K.N	1404		C[+57]*2	730.732	5	3649.63	3649.64	0	-2.5	Specific	436.04	436.04	436.04	4.23	153	>sp|Q14766|LTBP1_HUMAN Latent-transforming growth factor beta-binding protein 1	1	DW121320_1.4710.4710.5	controllerType=0 controllerNumber=1 scan=4710	12.7554
	1	K.GKGFVPAGESSSEAGGENYKDADEC[+57.021]LLFGQEIC[+57.021]K.N	1404		C[+57]*2	913.164	4	3649.63	3649.64	0	-2.2	Specific	493.06	493.06	493.06	6.03	153	>sp|Q14766|LTBP1_HUMAN Latent-transforming growth factor beta-binding protein 1	1	DW121320_1.4752.4752.4	controllerType=0 controllerNumber=1 scan=4752	12.8547
	1	K.GKGFVPAGESSSEAGGENYKDADEC[+57.021]LLFGQEIC[+57.021]K.N	1404		C[+57]*2	913.164	4	3649.64	3649.64	0	-1.8	Specific	643.47	643.47	643.47	7.13	153	>sp|Q14766|LTBP1_HUMAN Latent-transforming growth factor beta-binding protein 1	1	DW121320_1.4699.4699.4	controllerType=0 controllerNumber=1 scan=4699	12.7296
	1	K.GKGFVPAGESSSEAGGEN[+0.984]YKDADEC[+57.021]LLFGQEIC[+57.021]K.N	1404		C[+57]*2, N[+1]	913.412	4	3650.63	3650.63	0	0.1	Specific	271.82	271.82	271.82	1.66	153	>sp|Q14766|LTBP1_HUMAN Latent-transforming growth factor beta-binding protein 1	1	DW121320_1.4923.4923.4	controllerType=0 controllerNumber=1 scan=4923	13.2546
	1	K.GFVPAGESSSEAGGENYK.D	1406			893.396	2	1785.79	1785.79	0	-4.1	Specific	412.1	412.1	412.1	7.53	153	>sp|Q14766|LTBP1_HUMAN Latent-transforming growth factor beta-binding protein 1	1	DW121320_1.3411.3411.2	controllerType=0 controllerNumber=1 scan=3411	9.7633
	1	K.GFVPAGESSSEAGGENYKDADEC[+57.021]LLFGQEIC[+57.021]K.N	1406		C[+57]*2	1155.51	3	3464.52	3464.53	0	-2.5	Specific	1.55	1.55	1.55	1.62	153	>sp|Q14766|LTBP1_HUMAN Latent-transforming growth factor beta-binding protein 1	1	DW121320_1.5390.5390.3	controllerType=0 controllerNumber=1 scan=5390	14.3561
	1	K.GFVPAGESSSEAGGENYKDADEC[+57.021]LLFGQEIC[+57.021]K.N	1406		C[+57]*2	1155.51	3	3464.52	3464.53	0	-2.6	Specific	194.72	194.72	194.72	2.7	153	>sp|Q14766|LTBP1_HUMAN Latent-transforming growth factor beta-binding protein 1	1	DW121320_1.5337.5337.3	controllerType=0 controllerNumber=1 scan=5337	14.2309
	1	K.GFVPAGESSSEAGGENYKDADEC[+57.021]LLFGQEIC[+57.021]K.N	1406		C[+57]*2	866.884	4	3464.51	3464.53	0	-3.6	Specific	197.94	197.94	197.94	2.67	153	>sp|Q14766|LTBP1_HUMAN Latent-transforming growth factor beta-binding protein 1	1	DW121320_1.5398.5398.4	controllerType=0 controllerNumber=1 scan=5398	14.3734
	1	K.GFVPAGESSSEAGGENYKDADEC[+57.021]LLFGQEIC[+57.021]K.N	1406		C[+57]*2	1155.51	3	3464.52	3464.53	0	-2.7	Specific	248.86	248.86	248.86	2.94	153	>sp|Q14766|LTBP1_HUMAN Latent-transforming growth factor beta-binding protein 1	1	DW121320_1.5234.5234.3	controllerType=0 controllerNumber=1 scan=5234	13.9872
	1	K.GFVPAGESSSEAGGENYKDADEC[+57.021]LLFGQEIC[+57.021]K.N	1406		C[+57]*2	866.884	4	3464.52	3464.53	0	-2.9	Specific	306.14	306.14	306.14	3.23	153	>sp|Q14766|LTBP1_HUMAN Latent-transforming growth factor beta-binding protein 1	1	DW121320_1.5336.5336.4	controllerType=0 controllerNumber=1 scan=5336	14.2287
	1	K.GFVPAGESSSEAGGENYKDADEC[+57.021]LLFGQEIC[+57.021]K.N	1406		C[+57]*2	866.884	4	3464.52	3464.53	0	-2.9	Specific	322.51	309.29	309.29	2.83	153	>sp|Q14766|LTBP1_HUMAN Latent-transforming growth factor beta-binding protein 1	1	DW121320_1.5280.5280.4	controllerType=0 controllerNumber=1 scan=5280	14.0973
	1	K.GFVPAGESSSEAGGENYKDADEC[+57.021]LLFGQEIC[+57.021]K.N	1406		C[+57]*2	866.885	4	3464.52	3464.53	0	-2.2	Specific	337.89	337.89	337.89	3.73	153	>sp|Q14766|LTBP1_HUMAN Latent-transforming growth factor beta-binding protein 1	1	DW121320_1.5232.5232.4	controllerType=0 controllerNumber=1 scan=5232	13.9828
	1	K.GFVPAGESSSEAGGENYKDADEC[+57.021]LLFGQEIC[+57.021]K.N	1406		C[+57]*2	1155.51	3	3464.52	3464.53	0	-2.3	Specific	481.32	481.32	481.32	5.31	153	>sp|Q14766|LTBP1_HUMAN Latent-transforming growth factor beta-binding protein 1	1	DW121320_1.5281.5281.3	controllerType=0 controllerNumber=1 scan=5281	14.0992
	1	K.GFVPAGESSS[+264.085]EAGGEN[+0.984]YKDADEC[+57.021]LLFGQEIC[+57.021]K.N	1406	Pent(2)	C[+57]*2, N[+1], S[+264]	933.154	4	3729.59	3729.59	0	0	Specific	38.54	38.54	1.2	1.54	153	>sp|Q14766|LTBP1_HUMAN Latent-transforming growth factor beta-binding protein 1	1	DW121320_1.5159.5159.4	controllerType=0 controllerNumber=1 scan=5159	13.812
	1	K.GFVPAGESSS[+264.085]EAGGEN[+0.984]YKDADEC[+57.021]LLFGQEIC[+57.021]K.N	1406	Pent(2)	C[+57]*2, N[+1], S[+264]	933.155	4	3729.6	3729.59	0	1.3	Specific	130.92	130.92	1.2	1.53	153	>sp|Q14766|LTBP1_HUMAN Latent-transforming growth factor beta-binding protein 1	1	DW121320_1.5112.5112.4	controllerType=0 controllerNumber=1 scan=5112	13.7001
	1	K.GFVPAGESSSEAGGENYKDADEC[+57.021]LLFGQEIC[+57.021]KN[+0.984]GFC[+57.021]LNTRPGYEC[+57.021]YC[+57.021]K.Q	1406		C[+57]*5, N[+1]	1097.87	5	5485.34	5485.35	0	-2.3	Specific	122.67	122.67	10.11	1.54	153	>sp|Q14766|LTBP1_HUMAN Latent-transforming growth factor beta-binding protein 1	1	DW121320_1.5424.5424.5	controllerType=0 controllerNumber=1 scan=5424	14.4363
	1	K.GFVPAGESSSEAGGENYKDADEC[+57.021]LLFGQEIC[+57.021]KN[+0.984]GFC[+57.021]LNTRPGYEC[+57.021]YC[+57.021]K.Q	1406		C[+57]*5, N[+1]	1097.88	5	5485.35	5485.35	0	0.1	Specific	233.55	233.55	36.95	1.6	153	>sp|Q14766|LTBP1_HUMAN Latent-transforming growth factor beta-binding protein 1	1	DW121320_1.5377.5377.5	controllerType=0 controllerNumber=1 scan=5377	14.3234
	1	K.DADEC[+57.021]LLFGQEIC[+57.021]K.N	1424		C[+57]*2	566.587	3	1697.75	1697.75	0	-2.4	Specific	334.49	334.49	334.49	5.1	153	>sp|Q14766|LTBP1_HUMAN Latent-transforming growth factor beta-binding protein 1	1	DW121320_1.5429.5429.3	controllerType=0 controllerNumber=1 scan=5429	14.4471
	1	K.DADEC[+57.021]LLFGQEIC[+57.021]K.N	1424		C[+57]*2	849.376	2	1697.75	1697.75	0	-3.2	Specific	419.61	419.61	419.61	7.56	153	>sp|Q14766|LTBP1_HUMAN Latent-transforming growth factor beta-binding protein 1	1	DW121320_1.5425.5425.2	controllerType=0 controllerNumber=1 scan=5425	14.4385
	1	K.NGFC[+57.021]LNTR.P	1438		C[+57]	491.229	2	981.451	981.457	0	-6.6	Specific	383.32	383.32	383.32	6.24	153	>sp|Q14766|LTBP1_HUMAN Latent-transforming growth factor beta-binding protein 1	1	DW121320_1.3304.3304.2	controllerType=0 controllerNumber=1 scan=3304	9.5173
	1	K.NGFC[+57.021]LNTRPGYEC[+57.021]YC[+57.021]K.Q	1438		C[+57]*3	680.282	3	2038.83	2038.86	0	-12.1	Specific	95.77	95.77	95.77	1.73	153	>sp|Q14766|LTBP1_HUMAN Latent-transforming growth factor beta-binding protein 1	1	DW121320_1.4541.4541.3	controllerType=0 controllerNumber=1 scan=4541	12.3565
	1	K.NGFC[+57.021]LNTRPGYEC[+57.021]YC[+57.021]K.Q	1438		C[+57]*3	680.288	3	2038.85	2038.86	0	-3.2	Specific	349.47	320.56	320.56	4.15	153	>sp|Q14766|LTBP1_HUMAN Latent-transforming growth factor beta-binding protein 1	1	DW121320_1.3993.3993.3	controllerType=0 controllerNumber=1 scan=3993	11.089
	1	K.NGFC[+57.021]LNTRPGYEC[+57.021]YC[+57.021]K.Q	1438		C[+57]*3	680.287	3	2038.85	2038.86	0	-5.5	Specific	352.86	326.88	326.88	5.06	153	>sp|Q14766|LTBP1_HUMAN Latent-transforming growth factor beta-binding protein 1	1	DW121320_1.4073.4073.3	controllerType=0 controllerNumber=1 scan=4073	11.2685
	1	K.NGFC[+57.021]LNTRPGYEC[+57.021]YC[+57.021]K.Q	1438		C[+57]*3	1019.93	2	2038.85	2038.86	0	-2.5	Specific	393.1	289.13	289.13	4.57	153	>sp|Q14766|LTBP1_HUMAN Latent-transforming growth factor beta-binding protein 1	1	DW121320_1.3843.3843.2	controllerType=0 controllerNumber=1 scan=3843	10.744
	1	K.NGFC[+57.021]LNTRPGYEC[+57.021]YC[+57.021]K.Q	1438		C[+57]*3	1019.93	2	2038.85	2038.86	0	-2.5	Specific	454.7	366.91	366.91	6.53	153	>sp|Q14766|LTBP1_HUMAN Latent-transforming growth factor beta-binding protein 1	1	DW121320_1.3894.3894.2	controllerType=0 controllerNumber=1 scan=3894	10.8619
	1	K.NGFC[+57.021]LNTRPGYEC[+57.021]YC[+57.021]K.Q	1438		C[+57]*3	680.288	3	2038.85	2038.86	0	-3.4	Specific	465.6	412.44	412.44	6.15	153	>sp|Q14766|LTBP1_HUMAN Latent-transforming growth factor beta-binding protein 1	1	DW121320_1.3939.3939.3	controllerType=0 controllerNumber=1 scan=3939	10.965
	1	K.NGFC[+57.021]LNTRPGYEC[+57.021]YC[+57.021]K.Q	1438		C[+57]*3	680.288	3	2038.85	2038.86	0	-3	Specific	494.39	436.64	436.64	6.62	153	>sp|Q14766|LTBP1_HUMAN Latent-transforming growth factor beta-binding protein 1	1	DW121320_1.3883.3883.3	controllerType=0 controllerNumber=1 scan=3883	10.8376
	1	K.NGFC[+57.021]LNTRPGYEC[+57.021]YC[+57.021]K.Q	1438		C[+57]*3	680.289	3	2038.85	2038.86	0	-2.4	Specific	506.95	424.16	424.16	6.62	153	>sp|Q14766|LTBP1_HUMAN Latent-transforming growth factor beta-binding protein 1	1	DW121320_1.3832.3832.3	controllerType=0 controllerNumber=1 scan=3832	10.7182
	1	K.NGFC[+57.021]LN[+0.984]TRPGYEC[+57.021]YC[+57.021]K.Q	1438		C[+57]*3, N[+1]	680.617	3	2039.84	2039.84	0	-2.5	Specific	85.56	85.56	46.65	1.73	153	>sp|Q14766|LTBP1_HUMAN Latent-transforming growth factor beta-binding protein 1	1	DW121320_1.4541.4541.3	controllerType=0 controllerNumber=1 scan=4541	12.3565
	1	K.N[+0.984]GFC[+57.021]LNTRPGYEC[+57.021]YC[+57.021]K.Q	1438		C[+57]*3, N[+1]	1020.42	2	2039.83	2039.84	0	-4.7	Specific	178.79	178.79	40.12	3.39	153	>sp|Q14766|LTBP1_HUMAN Latent-transforming growth factor beta-binding protein 1	1	DW121320_1.4142.4142.2	controllerType=0 controllerNumber=1 scan=4142	11.4283
	1	K.N[+0.984]GFC[+57.021]LNTRPGYEC[+57.021]YC[+57.021]K.Q	1438		C[+57]*3, N[+1]	680.615	3	2039.83	2039.84	0	-5.1	Specific	238.44	238.44	13.06	3.14	153	>sp|Q14766|LTBP1_HUMAN Latent-transforming growth factor beta-binding protein 1	1	DW121320_1.4470.4470.3	controllerType=0 controllerNumber=1 scan=4470	12.1902
	1	K.N[+0.984]GFC[+57.021]LNTRPGYEC[+57.021]YC[+57.021]K.Q	1438		C[+57]*3, N[+1]	680.616	3	2039.83	2039.84	0	-3.3	Specific	330.83	330.83	55.12	4.47	153	>sp|Q14766|LTBP1_HUMAN Latent-transforming growth factor beta-binding protein 1	1	DW121320_1.4412.4412.3	controllerType=0 controllerNumber=1 scan=4412	12.0549
	1	K.N[+0.984]GFC[+57.021]LNTRPGYEC[+57.021]YC[+57.021]K.Q	1438		C[+57]*3, N[+1]	680.617	3	2039.84	2039.84	0	-2	Specific	369.75	332.38	85.68	4.63	153	>sp|Q14766|LTBP1_HUMAN Latent-transforming growth factor beta-binding protein 1	1	DW121320_1.4181.4181.3	controllerType=0 controllerNumber=1 scan=4181	11.5199
	1	K.N[+0.984]GFC[+57.021]LNTRPGYEC[+57.021]YC[+57.021]K.Q	1438		C[+57]*3, N[+1]	680.617	3	2039.84	2039.84	0	-2.6	Specific	423.61	378.89	119.13	5.76	153	>sp|Q14766|LTBP1_HUMAN Latent-transforming growth factor beta-binding protein 1	1	DW121320_1.4127.4127.3	controllerType=0 controllerNumber=1 scan=4127	11.3948
	1	K.N[+0.984]GFC[+57.021]LNTRPGYEC[+57.021]YC[+57.021]K.Q	1438		C[+57]*3, N[+1]	680.617	3	2039.84	2039.84	0	-2.6	Specific	444.61	372.46	128.47	6.15	153	>sp|Q14766|LTBP1_HUMAN Latent-transforming growth factor beta-binding protein 1	1	DW121320_1.4356.4356.3	controllerType=0 controllerNumber=1 scan=4356	11.9247
	1	K.N[+0.984]GFC[+57.021]LNTRPGYEC[+57.021]YC[+57.021]K.Q	1438		C[+57]*3, N[+1]	680.616	3	2039.83	2039.84	0	-3.3	Specific	456.37	413.58	162.46	6.49	153	>sp|Q14766|LTBP1_HUMAN Latent-transforming growth factor beta-binding protein 1	1	DW121320_1.4301.4301.3	controllerType=0 controllerNumber=1 scan=4301	11.7986
	1	K.N[+0.984]GFC[+57.021]LNTRPGYEC[+57.021]YC[+57.021]K.Q	1438		C[+57]*3, N[+1]	680.617	3	2039.84	2039.84	0	-2.1	Specific	474.79	428.67	133.05	6.15	153	>sp|Q14766|LTBP1_HUMAN Latent-transforming growth factor beta-binding protein 1	1	DW121320_1.4251.4251.3	controllerType=0 controllerNumber=1 scan=4251	11.6817
	1	K.N[+0.984]GFC[+57.021]LNTRPGYEC[+57.021]YC[+57.021]K.Q	1438		C[+57]*3, N[+1]	1020.42	2	2039.83	2039.84	0	-3.7	Specific	475.94	423.01	177.94	6.49	153	>sp|Q14766|LTBP1_HUMAN Latent-transforming growth factor beta-binding protein 1	1	DW121320_1.4270.4270.2	controllerType=0 controllerNumber=1 scan=4270	11.7261
	1	K.QGTYYDPVK.L	1454			535.759	2	1070.51	1070.52	0	-5.1	Specific	310.71	193.79	193.79	3.93	153	>sp|Q14766|LTBP1_HUMAN Latent-transforming growth factor beta-binding protein 1	1	DW121320_1.3359.3359.2	controllerType=0 controllerNumber=1 scan=3359	9.6435
	1	K.QGTYYDPVK.L	1454			535.759	2	1070.51	1070.52	0	-3.7	Specific	359.1	225.42	225.42	4.54	153	>sp|Q14766|LTBP1_HUMAN Latent-transforming growth factor beta-binding protein 1	1	DW121320_1.3302.3302.2	controllerType=0 controllerNumber=1 scan=3302	9.513
	1	K.QGTYYDPVK.L	1454			535.759	2	1070.51	1070.52	0	-3.6	Specific	411.07	212.42	212.42	6.02	153	>sp|Q14766|LTBP1_HUMAN Latent-transforming growth factor beta-binding protein 1	1	DW121320_1.3192.3192.2	controllerType=0 controllerNumber=1 scan=3192	9.2611
	1	K.QGTYYDPVK.L	1454			535.759	2	1070.51	1070.52	0	-3.5	Specific	444.57	280.26	280.26	6.33	153	>sp|Q14766|LTBP1_HUMAN Latent-transforming growth factor beta-binding protein 1	1	DW121320_1.3245.3245.2	controllerType=0 controllerNumber=1 scan=3245	9.382
	1	K.QGTYYDPVK.L	1454			535.759	2	1070.51	1070.52	0	-4.1	Specific	445.74	239.5	239.5	6.16	153	>sp|Q14766|LTBP1_HUMAN Latent-transforming growth factor beta-binding protein 1	1	DW121320_1.3033.3033.2	controllerType=0 controllerNumber=1 scan=3033	8.9001
	1	K.QGTYYDPVK.L	1454			535.759	2	1070.51	1070.52	0	-3.9	Specific	459.92	221.23	221.23	4.96	153	>sp|Q14766|LTBP1_HUMAN Latent-transforming growth factor beta-binding protein 1	1	DW121320_1.3137.3137.2	controllerType=0 controllerNumber=1 scan=3137	9.1375
	1	K.QGTYYDPVK.L	1454			535.759	2	1070.51	1070.52	0	-3.6	Specific	463.57	224.66	224.66	4.99	153	>sp|Q14766|LTBP1_HUMAN Latent-transforming growth factor beta-binding protein 1	1	DW121320_1.3084.3084.2	controllerType=0 controllerNumber=1 scan=3084	9.0182
	1	K.QGTYYDPVKLQC[+57.021]FDMDEC[+57.021]QDPSSC[+57.021]IDGQC[+57.021]VNTEGSYNC[+57.021]FC[+57.021]THPMVLDASEKR.C	1454		C[+57]*6	1243.31	5	6212.54	6212.56	0	-2.4	Specific	59.6	59.6	20	1.53	153	>sp|Q14766|LTBP1_HUMAN Latent-transforming growth factor beta-binding protein 1	1	DW121320_1.5462.5462.5	controllerType=0 controllerNumber=1 scan=5462	14.5243
	1	K.QGTYYDPVKLQC[+57.021]FDMDEC[+57.021]QDPSSC[+57.021]IDGQC[+57.021]VNTEGSYNC[+57.021]FC[+57.021]THPMVLDASEKR.C	1454		C[+57]*6	1036.26	6	6212.54	6212.56	0	-2.5	Specific	606.66	606.66	34.82	7.1	153	>sp|Q14766|LTBP1_HUMAN Latent-transforming growth factor beta-binding protein 1	1	DW121320_1.5409.5409.6	controllerType=0 controllerNumber=1 scan=5409	14.3993
	1	K.QGTYYDPVKLQC[+57.021]FDMDEC[+57.021]QDPSSC[+57.021]IDGQC[+57.021]VNTEGSYNC[+57.021]FC[+57.021]THPMVLDASEKR.C	1454		C[+57]*6	1243.31	5	6212.54	6212.56	0	-2.1	Specific	639.49	639.49	37.94	7.1	153	>sp|Q14766|LTBP1_HUMAN Latent-transforming growth factor beta-binding protein 1	1	DW121320_1.5408.5408.5	controllerType=0 controllerNumber=1 scan=5408	14.3971
	1	K.LQC[+57.021]FDMDEC[+57.021]QDPSSC[+57.021]IDGQC[+57.021]VNTEGSYNC[+57.021]FC[+57.021]THPMVLDASEK.R	1463		C[+57]*6	1251.99	4	5004.95	5004.96	0	-2.6	Specific	389.53	389.53	20	6.42	153	>sp|Q14766|LTBP1_HUMAN Latent-transforming growth factor beta-binding protein 1	1	DW121320_1.5448.5448.4	controllerType=0 controllerNumber=1 scan=5448	14.4923
	1	K.LQC[+57.021]FDMDEC[+57.021]QDPSSC[+57.021]IDGQC[+57.021]VNTEGSYNC[+57.021]FC[+57.021]THPMVLDASEKR.C	1463		C[+57]*6	1291.02	4	5161.04	5161.06	0	-3.1	Specific	109.35	109.35	20	3.15	153	>sp|Q14766|LTBP1_HUMAN Latent-transforming growth factor beta-binding protein 1	1	DW121320_1.5190.5190.4	controllerType=0 controllerNumber=1 scan=5190	13.8838
	1	K.LQC[+57.021]FDMDEC[+57.021]QDPSSC[+57.021]IDGQC[+57.021]VNTEGSYNC[+57.021]FC[+57.021]THPMVLDASEKR.C	1463		C[+57]*6	861.014	6	5161.05	5161.06	0	-2.9	Specific	148.93	148.93	20	3.58	153	>sp|Q14766|LTBP1_HUMAN Latent-transforming growth factor beta-binding protein 1	1	DW121320_1.5149.5149.6	controllerType=0 controllerNumber=1 scan=5149	13.7883
	1	K.LQC[+57.021]FDMDEC[+57.021]QDPSSC[+57.021]IDGQC[+57.021]VNTEGSYNC[+57.021]FC[+57.021]THPMVLDASEKR.C	1463		C[+57]*6	1033.01	5	5161.04	5161.06	0	-4	Specific	180.44	180.44	19.85	3.95	153	>sp|Q14766|LTBP1_HUMAN Latent-transforming growth factor beta-binding protein 1	1	DW121320_1.5193.5193.5	controllerType=0 controllerNumber=1 scan=5193	13.8923
	1	K.LQC[+57.021]FDMDEC[+57.021]QDPSSC[+57.021]IDGQC[+57.021]VNTEGSYNC[+57.021]FC[+57.021]THPMVLDASEKR.C	1463		C[+57]*6	1291.02	4	5161.05	5161.06	0	-2.4	Specific	295.12	295.12	20	4.53	153	>sp|Q14766|LTBP1_HUMAN Latent-transforming growth factor beta-binding protein 1	1	DW121320_1.5074.5074.4	controllerType=0 controllerNumber=1 scan=5074	13.6113
	1	K.LQC[+57.021]FDMDEC[+57.021]QDPSSC[+57.021]IDGQC[+57.021]VNTEGSYNC[+57.021]FC[+57.021]THPMVLDASEKR.C	1463		C[+57]*6	1291.02	4	5161.05	5161.06	0	-2.9	Specific	370.43	370.43	17.77	6.18	153	>sp|Q14766|LTBP1_HUMAN Latent-transforming growth factor beta-binding protein 1	1	DW121320_1.5126.5126.4	controllerType=0 controllerNumber=1 scan=5126	13.7344
	1	K.LQC[+57.021]FDMDEC[+57.021]QDPSSC[+57.021]IDGQC[+57.021]VNTEGSYNC[+57.021]FC[+57.021]THPMVLDASEKR.C	1463		C[+57]*6	861.013	6	5161.04	5161.06	0	-3.1	Specific	661.7	661.7	20	9.39	153	>sp|Q14766|LTBP1_HUMAN Latent-transforming growth factor beta-binding protein 1	1	DW121320_1.5095.5095.6	controllerType=0 controllerNumber=1 scan=5095	13.6608
	1	K.LQC[+57.021]FDMDEC[+57.021]QDPSSC[+57.021]IDGQC[+57.021]VNTEGSYNC[+57.021]FC[+57.021]THPMVLDASEKR.C	1463		C[+57]*6	1033.01	5	5161.05	5161.06	0	-2.8	Specific	793.46	793.46	30.62	11.39	153	>sp|Q14766|LTBP1_HUMAN Latent-transforming growth factor beta-binding protein 1	1	DW121320_1.5138.5138.5	controllerType=0 controllerNumber=1 scan=5138	13.7624
	1	K.LQC[+57.021]FDMDEC[+57.021]QDPSSC[+57.021]IDGQC[+57.021]VNTEGSYNC[+57.021]FC[+57.021]THPMVLDASEKR.C	1463		C[+57]*6	1033.02	5	5161.05	5161.06	0	-2.2	Specific	891.46	891.46	33.19	13.39	153	>sp|Q14766|LTBP1_HUMAN Latent-transforming growth factor beta-binding protein 1	1	DW121320_1.5083.5083.5	controllerType=0 controllerNumber=1 scan=5083	13.6328
	1	K.RC[+57.021]IRPAESNEQIEETDVYQDLC[+57.021]WEHLSDEYVC[+57.021]SRPLVGK.Q	1505		C[+57]*3	957.043	5	4781.19	4781.2	0	-3.4	Specific	377.79	377.79	184.41	6.69	153	>sp|Q14766|LTBP1_HUMAN Latent-transforming growth factor beta-binding protein 1	1	DW121320_1.5175.5175.5	controllerType=0 controllerNumber=1 scan=5175	13.8487
	1	K.RC[+57.021]IRPAESNEQIEETDVYQDLC[+57.021]WEHLSDEYVC[+57.021]SRPLVGK.Q	1505		C[+57]*3	797.704	6	4781.19	4781.2	0	-3.5	Specific	417.37	417.37	145.73	6.84	153	>sp|Q14766|LTBP1_HUMAN Latent-transforming growth factor beta-binding protein 1	1	DW121320_1.5156.5156.6	controllerType=0 controllerNumber=1 scan=5156	13.8034
	1	K.RC[+57.021]IRPAESNEQIEETDVYQDLC[+57.021]WEHLSDEYVC[+57.021]SRPLVGK.Q	1505		C[+57]*3	797.704	6	4781.19	4781.2	0	-3	Specific	455.71	455.71	146.87	6.97	153	>sp|Q14766|LTBP1_HUMAN Latent-transforming growth factor beta-binding protein 1	1	DW121320_1.5206.5206.6	controllerType=0 controllerNumber=1 scan=5206	13.9225
	1	R.C[+57.021]IRPAESNEQIEETDVYQDLC[+57.021]WEHLSDEYVC[+57.021]SR.P	1506		C[+57]*3	1033.45	4	4130.77	4130.78	0	-2.2	Specific	586.2	586.2	165.97	7.83	153	>sp|Q14766|LTBP1_HUMAN Latent-transforming growth factor beta-binding protein 1	1	DW121320_1.5552.5552.4	controllerType=0 controllerNumber=1 scan=5552	14.7342
	1	R.C[+57.021]IRPAESNEQIEETDVYQDLC[+57.021]WEHLSDEYVC[+57.021]SR.P	1506		C[+57]*3	1033.45	4	4130.77	4130.78	0	-2.3	Specific	941.53	941.53	166.37	14.83	153	>sp|Q14766|LTBP1_HUMAN Latent-transforming growth factor beta-binding protein 1	1	DW121320_1.5494.5494.4	controllerType=0 controllerNumber=1 scan=5494	14.5984
	1	R.C[+57.021][-17.027]IRPAESNEQIEETDVYQDLC[+57.021]WEHLSDEYVC[+57.021]SR.P	1506		C[-17][+57]*3	1029.19	4	4113.74	4113.75	0	-2.1	Specific	292.75	292.75	132.19	4.98	153	>sp|Q14766|LTBP1_HUMAN Latent-transforming growth factor beta-binding protein 1	1	DW121320_1.6224.6224.4	controllerType=0 controllerNumber=1 scan=6224	16.3184
	1	R.C[+57.021]IRPAESNEQIEETDVYQDLC[+57.021]WEHLSDEYVC[+57.021]SRPLVGK.Q	1506		C[+57]*3	925.825	5	4625.1	4625.1	0	-1.4	Specific	77.9	77.9	30.07	1.63	153	>sp|Q14766|LTBP1_HUMAN Latent-transforming growth factor beta-binding protein 1	1	DW121320_1.6199.6199.5	controllerType=0 controllerNumber=1 scan=6199	16.2596
	1	R.C[+57.021]IRPAESNEQIEETDVYQDLC[+57.021]WEHLSDEYVC[+57.021]SRPLVGK.Q	1506		C[+57]*3	925.825	5	4625.1	4625.1	0	-1.2	Specific	116.28	116.28	103.43	1.95	153	>sp|Q14766|LTBP1_HUMAN Latent-transforming growth factor beta-binding protein 1	1	DW121320_1.6000.6000.5	controllerType=0 controllerNumber=1 scan=6000	15.7904
	1	R.C[+57.021]IRPAESNEQIEETDVYQDLC[+57.021]WEHLSDEYVC[+57.021]SRPLVGK.Q	1506		C[+57]*3	925.824	5	4625.09	4625.1	0	-2.3	Specific	155.41	155.41	81.97	2.93	153	>sp|Q14766|LTBP1_HUMAN Latent-transforming growth factor beta-binding protein 1	1	DW121320_1.6051.6051.5	controllerType=0 controllerNumber=1 scan=6051	15.9119
	1	R.C[+57.021]IRPAESNEQIEETDVYQDLC[+57.021]WEHLSDEYVC[+57.021]SRPLVGK.Q	1506		C[+57]*3	925.825	5	4625.1	4625.1	0	-0.8	Specific	204.29	204.29	60.6	2.64	153	>sp|Q14766|LTBP1_HUMAN Latent-transforming growth factor beta-binding protein 1	1	DW121320_1.6105.6105.5	controllerType=0 controllerNumber=1 scan=6105	16.0391
	1	R.C[+57.021]IRPAESNEQIEETDVYQDLC[+57.021]WEHLSDEYVC[+57.021]SRPLVGK.Q	1506		C[+57]*3	925.824	5	4625.09	4625.1	0	-1.9	Specific	319	289.11	108.11	4.35	153	>sp|Q14766|LTBP1_HUMAN Latent-transforming growth factor beta-binding protein 1	1	DW121320_1.5930.5930.5	controllerType=0 controllerNumber=1 scan=5930	15.6254
	1	R.C[+57.021]IRPAESNEQIEETDVYQDLC[+57.021]WEHLSDEYVC[+57.021]SRPLVGK.Q	1506		C[+57]*3	926.024	5	4626.09	4625.1	1	-3	Specific	349.94	349.94	100.03	5.54	153	>sp|Q14766|LTBP1_HUMAN Latent-transforming growth factor beta-binding protein 1	1	DW121320_1.5875.5875.5	controllerType=0 controllerNumber=1 scan=5875	15.4957
	1	R.C[+57.021]IRPAESNEQIEETDVYQDLC[+57.021]WEHLSDEYVC[+57.021]SRPLVGK.Q	1506		C[+57]*3	771.687	6	4625.08	4625.1	0	-3.8	Specific	514.18	226.33	108.19	5.56	153	>sp|Q14766|LTBP1_HUMAN Latent-transforming growth factor beta-binding protein 1	1	DW121320_1.5518.5518.6	controllerType=0 controllerNumber=1 scan=5518	14.6542
	1	R.C[+57.021]IRPAESNEQIEETDVYQDLC[+57.021]WEHLSDEYVC[+57.021]SRPLVGK.Q	1506		C[+57]*3	1157.03	4	4625.08	4625.1	0	-4	Specific	552.7	465.15	130.89	7.2	153	>sp|Q14766|LTBP1_HUMAN Latent-transforming growth factor beta-binding protein 1	1	DW121320_1.5524.5524.4	controllerType=0 controllerNumber=1 scan=5524	14.6691
	1	R.C[+57.021]IRPAESNEQIEETDVYQDLC[+57.021]WEHLSDEYVC[+57.021]SRPLVGK.Q	1506		C[+57]*3	925.824	5	4625.09	4625.1	0	-2.7	Specific	566.38	383.74	102.53	7.89	153	>sp|Q14766|LTBP1_HUMAN Latent-transforming growth factor beta-binding protein 1	1	DW121320_1.5820.5820.5	controllerType=0 controllerNumber=1 scan=5820	15.3657
	1	R.C[+57.021]IRPAESNEQIEETDVYQDLC[+57.021]WEHLSDEYVC[+57.021]SRPLVGK.Q	1506		C[+57]*3	1157.03	4	4625.09	4625.1	0	-2.5	Specific	654.74	415.67	76.81	9.89	153	>sp|Q14766|LTBP1_HUMAN Latent-transforming growth factor beta-binding protein 1	1	DW121320_1.5463.5463.5	controllerType=0 controllerNumber=1 scan=5463	14.5264
	1	R.C[+57.021]IRPAESNEQIEETDVYQDLC[+57.021]WEHLSDEYVC[+57.021]SRPLVGK.Q	1506		C[+57]*3	925.824	5	4625.09	4625.1	0	-2.7	Specific	691.42	304.69	81.52	8.6	153	>sp|Q14766|LTBP1_HUMAN Latent-transforming growth factor beta-binding protein 1	1	DW121320_1.5713.5713.5	controllerType=0 controllerNumber=1 scan=5713	15.1131
	1	R.C[+57.021]IRPAESNEQIEETDVYQDLC[+57.021]WEHLSDEYVC[+57.021]SRPLVGK.Q	1506		C[+57]*3	925.823	5	4625.08	4625.1	0	-3.7	Specific	704.87	359.34	130.52	9.91	153	>sp|Q14766|LTBP1_HUMAN Latent-transforming growth factor beta-binding protein 1	1	DW121320_1.5766.5766.5	controllerType=0 controllerNumber=1 scan=5766	15.2378
	1	R.C[+57.021]IRPAESNEQIEETDVYQDLC[+57.021]WEHLSDEYVC[+57.021]SRPLVGK.Q	1506		C[+57]*3	925.823	5	4625.09	4625.1	0	-2.9	Specific	971.42	386.12	106.69	15.89	153	>sp|Q14766|LTBP1_HUMAN Latent-transforming growth factor beta-binding protein 1	1	DW121320_1.5654.5654.5	controllerType=0 controllerNumber=1 scan=5654	14.9747
	1	R.C[+57.021]IRPAESNEQIEETDVYQDLC[+57.021]WEHLSDEYVC[+57.021]SRPLVGK.Q	1506		C[+57]*3	1157.03	4	4625.09	4625.1	0	-3.4	Specific	1010.61	537.07	207.87	16.89	153	>sp|Q14766|LTBP1_HUMAN Latent-transforming growth factor beta-binding protein 1	1	DW121320_1.5474.5474.4	controllerType=0 controllerNumber=1 scan=5474	14.5522
	1	R.C[+57.021]IRPAESNEQIEETDVYQDLC[+57.021]WEHLSDEYVC[+57.021]SRPLVGK.Q	1506		C[+57]*3	771.688	6	4625.09	4625.1	0	-2.7	Specific	1024.65	419.68	103.38	16.89	153	>sp|Q14766|LTBP1_HUMAN Latent-transforming growth factor beta-binding protein 1	1	DW121320_1.5465.5465.6	controllerType=0 controllerNumber=1 scan=5465	14.5308
	1	R.C[+57.021]IRPAESNEQIEETDVYQDLC[+57.021]WEHLSDEYVC[+57.021]SRPLVGK.Q	1506		C[+57]*3	925.824	5	4625.09	4625.1	0	-1.7	Specific	1080.06	444.48	132.49	17.2	153	>sp|Q14766|LTBP1_HUMAN Latent-transforming growth factor beta-binding protein 1	1	DW121320_1.5438.5438.5	controllerType=0 controllerNumber=1 scan=5438	14.4687
	1	R.C[+57.021]IRPAESNEQIEETDVYQDLC[+57.021]WEHLSDEYVC[+57.021]SRPLVGK.Q	1506		C[+57]*3	925.825	5	4625.1	4625.1	0	-1.3	Specific	1207.13	461.8	142.68	20.2	153	>sp|Q14766|LTBP1_HUMAN Latent-transforming growth factor beta-binding protein 1	1	DW121320_1.5490.5490.5	controllerType=0 controllerNumber=1 scan=5490	14.5897
	1	R.C[+57.021]IRPAESNEQIEETDVYQDLC[+57.021]WEHLSDEYVC[+57.021]SRPLVGK.Q	1506		C[+57]*3	925.822	5	4625.08	4625.1	0	-4	Specific	1228.54	443.09	29.81	20.89	153	>sp|Q14766|LTBP1_HUMAN Latent-transforming growth factor beta-binding protein 1	1	DW121320_1.5600.5600.5	controllerType=0 controllerNumber=1 scan=5600	14.8476
	1	R.C[+57.021]IRPAESNEQIEETDVYQDLC[+57.021]WEHLSDEYVC[+57.021]SRPLVGK.Q	1506		C[+57]*3	925.824	5	4625.09	4625.1	0	-2.7	Specific	1246.64	502.61	158.26	20.89	153	>sp|Q14766|LTBP1_HUMAN Latent-transforming growth factor beta-binding protein 1	1	DW121320_1.5544.5544.5	controllerType=0 controllerNumber=1 scan=5544	14.7168
	1	R.C[+57.021][-17.027]IRPAESNEQIEETDVYQDLC[+57.021]WEHLSDEYVC[+57.021]SRPLVGK.Q	1506		C[-17][+57]*3	1152.77	4	4608.06	4608.08	0	-3.3	Specific	349.75	283.56	99.85	5.16	153	>sp|Q14766|LTBP1_HUMAN Latent-transforming growth factor beta-binding protein 1	1	DW121320_1.6195.6195.4	controllerType=0 controllerNumber=1 scan=6195	16.2509
	1	R.C[+57.021][-17.027]IRPAESNEQIEETDVYQDLC[+57.021]WEHLSDEYVC[+57.021]SRPLVGK.Q	1506		C[-17][+57]*3	922.418	5	4608.06	4608.08	0	-3.5	Specific	401.18	276.77	124.18	5.48	153	>sp|Q14766|LTBP1_HUMAN Latent-transforming growth factor beta-binding protein 1	1	DW121320_1.6096.6096.5	controllerType=0 controllerNumber=1 scan=6096	16.0176
	1	R.C[+57.021][-17.027]IRPAESNEQIEETDVYQDLC[+57.021]WEHLSDEYVC[+57.021]SRPLVGK.Q	1506		C[-17][+57]*3	922.619	5	4609.06	4608.08	1	-3.2	Specific	422.52	327.81	138.09	5.86	153	>sp|Q14766|LTBP1_HUMAN Latent-transforming growth factor beta-binding protein 1	1	DW121320_1.6047.6047.5	controllerType=0 controllerNumber=1 scan=6047	15.9012
	1	R.C[+57.021][-17.027]IRPAESNEQIEETDVYQDLC[+57.021]WEHLSDEYVC[+57.021]SRPLVGK.Q	1506		C[-17][+57]*3	1152.77	4	4608.06	4608.08	0	-2.8	Specific	478.28	350.54	135.94	5.99	153	>sp|Q14766|LTBP1_HUMAN Latent-transforming growth factor beta-binding protein 1	1	DW121320_1.6140.6140.4	controllerType=0 controllerNumber=1 scan=6140	16.1213
	1	R.C[+57.021][-17.027]IRPAESNEQIEETDVYQDLC[+57.021]WEHLSDEYVC[+57.021]SRPLVGK.Q	1506		C[-17][+57]*3	1152.77	4	4608.07	4608.08	0	-1.5	Specific	720.26	425.7	204.4	10.2	153	>sp|Q14766|LTBP1_HUMAN Latent-transforming growth factor beta-binding protein 1	1	DW121320_1.6035.6035.4	controllerType=0 controllerNumber=1 scan=6035	15.8732
	1	R.C[+57.021][-17.027]IRPAESNEQIEETDVYQDLC[+57.021]WEHLSDEYVC[+57.021]SRPLVGK.Q	1506		C[-17][+57]*3	1152.77	4	4608.07	4608.08	0	-1.7	Specific	1165.71	535.6	240.61	19.2	153	>sp|Q14766|LTBP1_HUMAN Latent-transforming growth factor beta-binding protein 1	1	DW121320_1.6083.6083.4	controllerType=0 controllerNumber=1 scan=6083	15.9878
	1	R.PAESNEQIEETDVYQDLC[+57.021]WEHLSDEYVC[+57.021]SRPLVGK.Q	1509		C[+57]*2	1049.72	4	4195.87	4195.89	0	-4.1	Specific	388.79	388.79	104.83	6.63	153	>sp|Q14766|LTBP1_HUMAN Latent-transforming growth factor beta-binding protein 1	1	DW121320_1.5770.5770.4	controllerType=0 controllerNumber=1 scan=5770	15.2465
	1	R.PAES[+162.053]NEQIEET[+324.106]DVYQDLC[+57.021]WEHLSDEYVC[+57.021]SRPLVGK.Q	1509	Hex(1),Hex(2)	C[+57]*2, S[+162], T[+324]	937.23	5	4682.12	4682.04	0	15.8	Specific	144.23	144.23	0	1.54	153	>sp|Q14766|LTBP1_HUMAN Latent-transforming growth factor beta-binding protein 1	1	DW121320_1.5432.5432.5	controllerType=0 controllerNumber=1 scan=5432	14.4537
	1	R.PAESNEQIEET[+162.053]DVYQDLC[+57.021]WEHLS[+324.106]DEYVC[+57.021]SRPLVGK.Q	1509	Hex(1),Hex(2)	C[+57]*2, S[+324], T[+162]	937.227	5	4682.1	4682.04	0	12.7	Specific	189.51	189.51	1.2	1.52	153	>sp|Q14766|LTBP1_HUMAN Latent-transforming growth factor beta-binding protein 1	1	DW121320_1.5479.5479.5	controllerType=0 controllerNumber=1 scan=5479	14.565
	1	R.PAESNEQIEET[+162.053]DVYQDLC[+57.021]WEHLS[+324.106]DEYVC[+57.021]SRPLVGK.Q	1509	Hex(1),Hex(2)	C[+57]*2, S[+324], T[+162]	937.227	5	4682.11	4682.04	0	13.6	Specific	339.59	339.59	1.2	2.41	153	>sp|Q14766|LTBP1_HUMAN Latent-transforming growth factor beta-binding protein 1	1	DW121320_1.5615.5615.5	controllerType=0 controllerNumber=1 scan=5615	14.8822
	1	R.PAESNEQIEETD[+15.995]VYQDLC[+57.021]WEHLS[+396.127]DEYVC[+57.021]SRPLVGK.Q	1509	Pent(3)	C[+57]*2, D[+16], S[+396]	922.421	5	4608.08	4608.01	0	14.7	Specific	453.06	38.09	2.4	2.41	153	>sp|Q14766|LTBP1_HUMAN Latent-transforming growth factor beta-binding protein 1	1	DW121320_1.5485.5485.5	controllerType=0 controllerNumber=1 scan=5485	14.578
	1	R.PAESN[+0.984]EQIEET[+132.042]DVYQDLC[+57.021]WEHLS[+349.137]DEYVC[+57.021]SRPLVGK.Q	1509	Pent(1),HexNAc(1)Fuc(1)	C[+57]*2, N[+1], S[+349], T[+132]	780.673	6	4679	4678.05	1	-11.3	Specific	208.21	208.21	14.4	2.88	153	>sp|Q14766|LTBP1_HUMAN Latent-transforming growth factor beta-binding protein 1	1	DW121320_1.5482.5482.6	controllerType=0 controllerNumber=1 scan=5482	14.5715
	2	R.LC[+57.021]MGGN[+15.995]QC[+57.021]PPVC[+57.021]SPK.T	1520		C[+57]*3, N[+16]	574.244	3	1720.72	1720.73	0	-6.1	Specific	27.1	27.1	7.7	1.43	8	>Reverse >sp|Q14766|LTBP1_HUMAN Latent-transforming growth factor beta-binding protein 1	2	DW121320_1.2824.2824.3	controllerType=0 controllerNumber=1 scan=2824	8.417
	1	K.QTTYTEC[+57.021]C[+57.021]C[+57.021]LYGEAWGMQC[+57.021]ALC[+57.021]PLK.D	1544		C[+57]*5	1034.1	3	3100.27	3100.28	0	-2.2	Specific	564.54	515.51	515.51	8.1	153	>sp|Q14766|LTBP1_HUMAN Latent-transforming growth factor beta-binding protein 1	1	DW121320_1.6193.6193.3	controllerType=0 controllerNumber=1 scan=6193	16.2465
	1	K.QTTYTEC[+57.021]C[+57.021]C[+57.021]LYGEAWGMQC[+57.021]ALC[+57.021]PLK.D	1544		C[+57]*5	1034.09	3	3100.27	3100.28	0	-3.3	Specific	602.57	549.94	549.94	9.1	153	>sp|Q14766|LTBP1_HUMAN Latent-transforming growth factor beta-binding protein 1	1	DW121320_1.6147.6147.3	controllerType=0 controllerNumber=1 scan=6147	16.1365
	1	K.QTTYTEC[+57.021]C[+57.021]C[+57.021]LYGEAWGMQC[+57.021]ALC[+57.021]PLKDSDDYAQLC[+57.021]NIPVTGR.R	1544		C[+57]*6	1227.02	4	4905.07	4905.08	0	-2.1	Specific	123.72	123.72	123.72	3.15	153	>sp|Q14766|LTBP1_HUMAN Latent-transforming growth factor beta-binding protein 1	1	DW121320_1.6545.6545.4	controllerType=0 controllerNumber=1 scan=6545	17.0763
	1	K.QTTYTEC[+57.021]C[+57.021]C[+57.021]LYGEAWGMQC[+57.021]ALC[+57.021]PLKDSDDYAQLC[+57.021]NIPVTGR.R	1544		C[+57]*6	1227.02	4	4905.07	4905.08	0	-2.2	Specific	167.11	167.11	167.11	3.58	153	>sp|Q14766|LTBP1_HUMAN Latent-transforming growth factor beta-binding protein 1	1	DW121320_1.6490.6490.4	controllerType=0 controllerNumber=1 scan=6490	16.946
	1	K.QTTYTEC[+57.021]C[+57.021]C[+57.021]LYGEAWGMQC[+57.021]ALC[+57.021]PLKDSDDYAQLC[+57.021]NIPVTGR.R	1544		C[+57]*6	981.82	5	4905.07	4905.08	0	-2.6	Specific	258.47	258.47	222.41	4.42	153	>sp|Q14766|LTBP1_HUMAN Latent-transforming growth factor beta-binding protein 1	1	DW121320_1.6447.6447.5	controllerType=0 controllerNumber=1 scan=6447	16.8442
	1	K.QTTYTEC[+57.021]C[+57.021]C[+57.021]LYGEAWGMQC[+57.021]ALC[+57.021]PLKDSDDYAQLC[+57.021]NIPVTGR.R	1544		C[+57]*6	1227.02	4	4905.07	4905.08	0	-2.7	Specific	393.63	393.63	232.28	6.18	153	>sp|Q14766|LTBP1_HUMAN Latent-transforming growth factor beta-binding protein 1	1	DW121320_1.6384.6384.4	controllerType=0 controllerNumber=1 scan=6384	16.6959
	1	K.QTTYTEC[+57.021]C[+57.021]C[+57.021]LYGEAWGMQC[+57.021]ALC[+57.021]PLKDSDDYAQLC[+57.021]NIPVTGR.R	1544		C[+57]*6	1227.02	4	4905.08	4905.08	0	-1.8	Specific	479.41	479.41	232.48	5.77	153	>sp|Q14766|LTBP1_HUMAN Latent-transforming growth factor beta-binding protein 1	1	DW121320_1.6435.6435.4	controllerType=0 controllerNumber=1 scan=6435	16.8157
	1	K.QTTYTEC[+57.021]C[+57.021]C[+57.021]LYGEAWGMQC[+57.021]ALC[+57.021]PLKDSDDYAQLC[+57.021]NIPVTGR.R	1544		C[+57]*6	981.82	5	4905.07	4905.08	0	-3	Specific	592.02	592.02	219.08	7.39	153	>sp|Q14766|LTBP1_HUMAN Latent-transforming growth factor beta-binding protein 1	1	DW121320_1.6400.6400.5	controllerType=0 controllerNumber=1 scan=6400	16.7325
	1	K.QTTYTEC[+57.021]C[+57.021]C[+57.021]LYGEAW[+15.995]GMQC[+57.021]ALC[+57.021]PLKDSDDYAQLC[+57.021]NIPVTGR.R	1544		C[+57]*6, W[+16]	1231.27	4	4922.07	4921.08	1	-2.8	Specific	164.05	164.05	0	3.58	153	>sp|Q14766|LTBP1_HUMAN Latent-transforming growth factor beta-binding protein 1	1	DW121320_1.5981.5981.4	controllerType=0 controllerNumber=1 scan=5981	15.7447
	1	K.DSDDYAQLC[+57.021]NIPVTGR.R	1569		C[+57]	608.611	3	1823.82	1823.82	0	-2.3	Specific	535.91	535.91	535.91	7.92	153	>sp|Q14766|LTBP1_HUMAN Latent-transforming growth factor beta-binding protein 1	1	DW121320_1.4798.4798.3	controllerType=0 controllerNumber=1 scan=4798	12.9614
	1	R.DALVDFSEQYTPEADPYFIQDR.F	1591			1310.1	2	2619.18	2619.19	0	-1.6	Specific	31.45	31.45	31.45	1.7	153	>sp|Q14766|LTBP1_HUMAN Latent-transforming growth factor beta-binding protein 1	1	DW121320_1.7076.7076.2	controllerType=0 controllerNumber=1 scan=7076	18.3333
	1	R.DALVDFSEQYTPEADPYFIQDR.F	1591			873.732	3	2619.18	2619.19	0	-2.7	Specific	49.65	49.65	49.65	2.08	153	>sp|Q14766|LTBP1_HUMAN Latent-transforming growth factor beta-binding protein 1	1	DW121320_1.7264.7264.3	controllerType=0 controllerNumber=1 scan=7264	18.7814
	1	R.DALVDFSEQYTPEADPYFIQDR.F	1591			873.733	3	2619.18	2619.19	0	-1.9	Specific	107.17	107.17	107.17	1.97	153	>sp|Q14766|LTBP1_HUMAN Latent-transforming growth factor beta-binding protein 1	1	DW121320_1.6908.6908.3	controllerType=0 controllerNumber=1 scan=6908	17.9348
	1	R.DALVDFSEQYTPEADPYFIQDR.F	1591			873.733	3	2619.19	2619.19	0	-1.1	Specific	126.52	126.52	126.52	1.8	153	>sp|Q14766|LTBP1_HUMAN Latent-transforming growth factor beta-binding protein 1	1	DW121320_1.6965.6965.3	controllerType=0 controllerNumber=1 scan=6965	18.0692
	1	R.DALVDFSEQYTPEADPYFIQDR.F	1591			873.734	3	2619.19	2619.19	0	-0.8	Specific	134.5	134.5	134.5	2.44	153	>sp|Q14766|LTBP1_HUMAN Latent-transforming growth factor beta-binding protein 1	1	DW121320_1.7206.7206.3	controllerType=0 controllerNumber=1 scan=7206	18.6435
	1	R.DALVDFSEQYTPEADPYFIQDR.F	1591			873.734	3	2619.19	2619.19	0	-0.6	Specific	187.32	187.32	187.32	2.87	153	>sp|Q14766|LTBP1_HUMAN Latent-transforming growth factor beta-binding protein 1	1	DW121320_1.7018.7018.3	controllerType=0 controllerNumber=1 scan=7018	18.196
	1	R.DALVDFSEQYTPEADPYFIQDR.F	1591			873.733	3	2619.18	2619.19	0	-2	Specific	195.9	195.9	195.9	3.89	153	>sp|Q14766|LTBP1_HUMAN Latent-transforming growth factor beta-binding protein 1	1	DW121320_1.7151.7151.3	controllerType=0 controllerNumber=1 scan=7151	18.5129
	1	R.DALVDFSEQYTPEADPYFIQDR.F	1591			873.733	3	2619.18	2619.19	0	-1.8	Specific	248.9	248.9	248.9	3.49	153	>sp|Q14766|LTBP1_HUMAN Latent-transforming growth factor beta-binding protein 1	1	DW121320_1.7062.7062.3	controllerType=0 controllerNumber=1 scan=7062	18.3006
	1	R.DALVDFSEQYTPEADPYFIQDR.F	1591			1310.1	2	2619.18	2619.19	0	-1.6	Specific	253.4	253.4	253.4	3.66	153	>sp|Q14766|LTBP1_HUMAN Latent-transforming growth factor beta-binding protein 1	1	DW121320_1.6536.6536.2	controllerType=0 controllerNumber=1 scan=6536	17.0547
	1	R.DALVDFSEQYTPEADPYFIQDR.F	1591			873.732	3	2619.18	2619.19	0	-2.4	Specific	254.24	254.24	254.24	4.39	153	>sp|Q14766|LTBP1_HUMAN Latent-transforming growth factor beta-binding protein 1	1	DW121320_1.6799.6799.3	controllerType=0 controllerNumber=1 scan=6799	17.6766
	1	R.DALVDFSEQYTPEADPYFIQDR.F	1591			873.734	3	2619.19	2619.19	0	-0.2	Specific	261.36	261.36	261.36	3.7	153	>sp|Q14766|LTBP1_HUMAN Latent-transforming growth factor beta-binding protein 1	1	DW121320_1.6854.6854.3	controllerType=0 controllerNumber=1 scan=6854	17.8066
	1	R.DALVDFSEQYTPEADPYFIQDR.F	1591			655.55	4	2619.18	2619.19	0	-3.7	Specific	282.1	282.1	282.1	4.4	153	>sp|Q14766|LTBP1_HUMAN Latent-transforming growth factor beta-binding protein 1	1	DW121320_1.6552.6552.4	controllerType=0 controllerNumber=1 scan=6552	17.0914
	1	R.DALVDFSEQYTPEADPYFIQDR.F	1591			1310.1	2	2619.18	2619.19	0	-1.4	Specific	313.16	313.16	313.16	4.98	153	>sp|Q14766|LTBP1_HUMAN Latent-transforming growth factor beta-binding protein 1	1	DW121320_1.6645.6645.2	controllerType=0 controllerNumber=1 scan=6645	17.313
	1	R.DALVDFSEQYTPEADPYFIQDR.F	1591			873.732	3	2619.18	2619.19	0	-3	Specific	334.22	334.22	334.22	6.17	153	>sp|Q14766|LTBP1_HUMAN Latent-transforming growth factor beta-binding protein 1	1	DW121320_1.6743.6743.3	controllerType=0 controllerNumber=1 scan=6743	17.544
	1	R.DALVDFSEQYTPEADPYFIQDR.F	1591			873.734	3	2619.19	2619.19	0	-0.4	Specific	345.62	345.62	345.62	5.48	153	>sp|Q14766|LTBP1_HUMAN Latent-transforming growth factor beta-binding protein 1	1	DW121320_1.6525.6525.3	controllerType=0 controllerNumber=1 scan=6525	17.0287
	1	R.DALVDFSEQYTPEADPYFIQDR.F	1591			873.732	3	2619.18	2619.19	0	-2.3	Specific	409.76	409.76	409.76	7.47	153	>sp|Q14766|LTBP1_HUMAN Latent-transforming growth factor beta-binding protein 1	1	DW121320_1.6689.6689.3	controllerType=0 controllerNumber=1 scan=6689	17.4166
	1	R.DALVDFSEQYTPEADPYFIQDR.F	1591			873.733	3	2619.18	2619.19	0	-1.8	Specific	431.01	431.01	431.01	6.77	153	>sp|Q14766|LTBP1_HUMAN Latent-transforming growth factor beta-binding protein 1	1	DW121320_1.7106.7106.3	controllerType=0 controllerNumber=1 scan=7106	18.4055
	1	R.DALVDFSEQYTPEADPYFIQDR.F	1591			873.732	3	2619.18	2619.19	0	-2.3	Specific	488.17	488.17	488.17	7.73	153	>sp|Q14766|LTBP1_HUMAN Latent-transforming growth factor beta-binding protein 1	1	DW121320_1.6578.6578.3	controllerType=0 controllerNumber=1 scan=6578	17.1542
	1	R.DALVDFSEQYTPEADPYFIQDR.F	1591			873.732	3	2619.18	2619.19	0	-2.4	Specific	496.87	496.87	496.87	7.73	153	>sp|Q14766|LTBP1_HUMAN Latent-transforming growth factor beta-binding protein 1	1	DW121320_1.6633.6633.3	controllerType=0 controllerNumber=1 scan=6633	17.2847
	1	R.DALVDFSEQYTPEADPYFIQDR.F	1591			1310.09	2	2619.18	2619.19	0	-2.5	Specific	526.68	524.18	524.18	7.83	153	>sp|Q14766|LTBP1_HUMAN Latent-transforming growth factor beta-binding protein 1	1	DW121320_1.6589.6589.2	controllerType=0 controllerNumber=1 scan=6589	17.1806
	1	R.FLNSFEELQAEEC[+57.021]GILNGC[+57.021]ENGR.C	1613		C[+57]*2	896.061	3	2686.17	2686.19	0	-6.7	Specific	1.83	1.83	1.83	2.32	153	>sp|Q14766|LTBP1_HUMAN Latent-transforming growth factor beta-binding protein 1	1	DW121320_1.6909.6909.3	controllerType=0 controllerNumber=1 scan=6909	17.937
	1	R.FLNSFEELQAEEC[+57.021]GILNGC[+57.021]ENGR.C	1613		C[+57]*2	1343.59	2	2686.18	2686.19	0	-2.3	Specific	230.77	230.77	230.77	5.14	153	>sp|Q14766|LTBP1_HUMAN Latent-transforming growth factor beta-binding protein 1	1	DW121320_1.6315.6315.2	controllerType=0 controllerNumber=1 scan=6315	16.5348
	1	R.FLNSFEELQAEEC[+57.021]GILNGC[+57.021]ENGR.C	1613		C[+57]*2	1343.59	2	2686.18	2686.19	0	-2	Specific	258.94	258.94	258.94	5.55	153	>sp|Q14766|LTBP1_HUMAN Latent-transforming growth factor beta-binding protein 1	1	DW121320_1.6260.6260.2	controllerType=0 controllerNumber=1 scan=6260	16.4045
	1	R.FLNSFEELQAEEC[+57.021]GILNGC[+57.021]ENGR.C	1613		C[+57]*2	672.301	4	2686.18	2686.19	0	-2.6	Specific	393.76	393.76	393.76	7.32	153	>sp|Q14766|LTBP1_HUMAN Latent-transforming growth factor beta-binding protein 1	1	DW121320_1.6319.6319.4	controllerType=0 controllerNumber=1 scan=6319	16.5435
	1	R.FLNSFEELQAEEC[+57.021]GILNGC[+57.021]ENGR.C	1613		C[+57]*2	672.3	4	2686.18	2686.19	0	-3.1	Specific	528.95	528.95	528.95	7.83	153	>sp|Q14766|LTBP1_HUMAN Latent-transforming growth factor beta-binding protein 1	1	DW121320_1.6264.6264.4	controllerType=0 controllerNumber=1 scan=6264	16.4132
	1	R.FLNSFEELQAEEC[+57.021]GILNGC[+57.021]ENGR.C	1613		C[+57]*2	896.063	3	2686.18	2686.19	0	-4.3	Specific	549.83	549.83	549.83	7.83	153	>sp|Q14766|LTBP1_HUMAN Latent-transforming growth factor beta-binding protein 1	1	DW121320_1.6348.6348.3	controllerType=0 controllerNumber=1 scan=6348	16.6117
	1	R.FLNSFEELQAEEC[+57.021]GILNGC[+57.021]ENGR.C	1613		C[+57]*2	896.066	3	2686.18	2686.19	0	-1.6	Specific	624.4	624.4	624.4	8.83	153	>sp|Q14766|LTBP1_HUMAN Latent-transforming growth factor beta-binding protein 1	1	DW121320_1.6292.6292.3	controllerType=0 controllerNumber=1 scan=6292	16.4803
	1	R.FLNSFEELQAEEC[+57.021]GILN[+0.984]GC[+57.021]ENGR.C	1613		C[+57]*2, N[+1]	896.393	3	2687.16	2687.17	0	-2.7	Specific	73.15	73.15	73.15	2.98	153	>sp|Q14766|LTBP1_HUMAN Latent-transforming growth factor beta-binding protein 1	1	DW121320_1.6844.6844.3	controllerType=0 controllerNumber=1 scan=6844	17.7829
	1	R.FLNSFEELQAEEC[+57.021]GILNGC[+57.021]EN[+0.984]GR.C	1613		C[+57]*2, N[+1]	896.394	3	2687.17	2687.17	0	-0.9	Specific	75.09	75.09	13.99	2.31	153	>sp|Q14766|LTBP1_HUMAN Latent-transforming growth factor beta-binding protein 1	1	DW121320_1.6795.6795.3	controllerType=0 controllerNumber=1 scan=6795	17.6654
	1	R.FLNSFEELQAEEC[+57.021]GILNGC[+57.021]EN[+0.984]GR.C	1613		C[+57]*2, N[+1]	1344.08	2	2687.15	2687.17	0	-6.3	Specific	83.78	83.78	19.96	2.62	153	>sp|Q14766|LTBP1_HUMAN Latent-transforming growth factor beta-binding protein 1	1	DW121320_1.6369.6369.2	controllerType=0 controllerNumber=1 scan=6369	16.6611
	1	R.FLNSFEELQAEEC[+57.021]GILNGC[+57.021]EN[+0.984]GR.C	1613		C[+57]*2, N[+1]	1344.09	2	2687.17	2687.17	0	-2.1	Specific	110.13	110.13	22.55	2.76	153	>sp|Q14766|LTBP1_HUMAN Latent-transforming growth factor beta-binding protein 1	1	DW121320_1.6424.6424.2	controllerType=0 controllerNumber=1 scan=6424	16.7898
	1	R.FLNSFEELQAEEC[+57.021]GILN[+0.984]GC[+57.021]ENGR.C	1613		C[+57]*2, N[+1]	1344.09	2	2687.17	2687.17	0	-1.2	Specific	112.48	112.48	112.48	2.44	153	>sp|Q14766|LTBP1_HUMAN Latent-transforming growth factor beta-binding protein 1	1	DW121320_1.6183.6183.2	controllerType=0 controllerNumber=1 scan=6183	16.2228
	1	R.FLNSFEELQAEEC[+57.021]GILNGC[+57.021]EN[+0.984]GR.C	1613		C[+57]*2, N[+1]	896.394	3	2687.17	2687.17	0	-2	Specific	153.61	153.61	62.91	3.55	153	>sp|Q14766|LTBP1_HUMAN Latent-transforming growth factor beta-binding protein 1	1	DW121320_1.6740.6740.3	controllerType=0 controllerNumber=1 scan=6740	17.5355
	1	R.FLNSFEELQAEEC[+57.021]GILN[+0.984]GC[+57.021]ENGR.C	1613		C[+57]*2, N[+1]	1344.09	2	2687.17	2687.17	0	-1.6	Specific	159.32	159.32	159.32	4.02	153	>sp|Q14766|LTBP1_HUMAN Latent-transforming growth factor beta-binding protein 1	1	DW121320_1.6133.6133.2	controllerType=0 controllerNumber=1 scan=6133	16.1042
	1	R.FLNSFEELQAEEC[+57.021]GILN[+0.984]GC[+57.021]ENGR.C	1613		C[+57]*2, N[+1]	672.547	4	2687.17	2687.17	0	-2	Specific	167.82	167.82	2.58	3.52	153	>sp|Q14766|LTBP1_HUMAN Latent-transforming growth factor beta-binding protein 1	1	DW121320_1.6411.6411.4	controllerType=0 controllerNumber=1 scan=6411	16.7576
	1	R.FLNSFEELQAEEC[+57.021]GILN[+0.984]GC[+57.021]ENGR.C	1613		C[+57]*2, N[+1]	672.548	4	2687.17	2687.17	0	-0.6	Specific	173.27	173.27	140.37	2.84	153	>sp|Q14766|LTBP1_HUMAN Latent-transforming growth factor beta-binding protein 1	1	DW121320_1.6134.6134.4	controllerType=0 controllerNumber=1 scan=6134	16.1063
	1	R.FLNSFEELQAEEC[+57.021]GILNGC[+57.021]EN[+0.984]GR.C	1613		C[+57]*2, N[+1]	672.547	4	2687.17	2687.17	0	-2	Specific	182.22	182.22	96.35	5.09	153	>sp|Q14766|LTBP1_HUMAN Latent-transforming growth factor beta-binding protein 1	1	DW121320_1.6466.6466.4	controllerType=0 controllerNumber=1 scan=6466	16.8875
	1	R.FLNSFEELQAEEC[+57.021]GILNGC[+57.021]EN[+0.984]GR.C	1613		C[+57]*2, N[+1]	896.393	3	2687.16	2687.17	0	-3.1	Specific	205.72	205.72	6.94	3.89	153	>sp|Q14766|LTBP1_HUMAN Latent-transforming growth factor beta-binding protein 1	1	DW121320_1.6678.6678.3	controllerType=0 controllerNumber=1 scan=6678	17.3907
	1	R.FLNSFEELQAEEC[+57.021]GILNGC[+57.021]EN[+0.984]GR.C	1613		C[+57]*2, N[+1]	896.394	3	2687.17	2687.17	0	-1.4	Specific	242.43	242.43	10.79	3.53	153	>sp|Q14766|LTBP1_HUMAN Latent-transforming growth factor beta-binding protein 1	1	DW121320_1.6622.6622.3	controllerType=0 controllerNumber=1 scan=6622	17.2587
	1	R.FLNSFEELQAEEC[+57.021]GILN[+0.984]GC[+57.021]ENGR.C	1613		C[+57]*2, N[+1]	896.396	3	2687.17	2687.17	0	0.4	Specific	385.83	385.83	16.04	4.59	153	>sp|Q14766|LTBP1_HUMAN Latent-transforming growth factor beta-binding protein 1	1	DW121320_1.6348.6348.3	controllerType=0 controllerNumber=1 scan=6348	16.6117
	1	R.FLNSFEELQAEEC[+57.021]GILN[+0.984]GC[+57.021]ENGR.C	1613		C[+57]*2, N[+1]	896.391	3	2687.16	2687.17	0	-4.2	Specific	405.22	405.22	54.04	6.3	153	>sp|Q14766|LTBP1_HUMAN Latent-transforming growth factor beta-binding protein 1	1	DW121320_1.6238.6238.3	controllerType=0 controllerNumber=1 scan=6238	16.3527
	1	R.FLNSFEELQAEEC[+57.021]GILN[+0.984]GC[+57.021]ENGR.C	1613		C[+57]*2, N[+1]	896.393	3	2687.16	2687.17	0	-2.3	Specific	455.06	455.06	10.68	6.44	153	>sp|Q14766|LTBP1_HUMAN Latent-transforming growth factor beta-binding protein 1	1	DW121320_1.6513.6513.3	controllerType=0 controllerNumber=1 scan=6513	16.9999
	1	R.FLNSFEELQAEEC[+57.021]GILN[+0.984]GC[+57.021]ENGR.C	1613		C[+57]*2, N[+1]	896.394	3	2687.17	2687.17	0	-1.9	Specific	548.25	548.25	140.97	7.14	153	>sp|Q14766|LTBP1_HUMAN Latent-transforming growth factor beta-binding protein 1	1	DW121320_1.6182.6182.3	controllerType=0 controllerNumber=1 scan=6182	16.2206
	1	R.FLNSFEELQAEEC[+57.021]GILN[+0.984]GC[+57.021]ENGR.C	1613		C[+57]*2, N[+1]	896.393	3	2687.16	2687.17	0	-2.3	Specific	550.61	550.61	109.26	7.83	153	>sp|Q14766|LTBP1_HUMAN Latent-transforming growth factor beta-binding protein 1	1	DW121320_1.6403.6403.3	controllerType=0 controllerNumber=1 scan=6403	16.7401
	1	R.FLNSFEELQAEEC[+57.021]GILNGC[+57.021]EN[+0.984]GR.C	1613		C[+57]*2, N[+1]	896.394	3	2687.17	2687.17	0	-2	Specific	553.37	553.37	60.88	7.83	153	>sp|Q14766|LTBP1_HUMAN Latent-transforming growth factor beta-binding protein 1	1	DW121320_1.6457.6457.3	controllerType=0 controllerNumber=1 scan=6457	16.8679
	1	R.FLNSFEELQAEEC[+57.021]GILN[+0.984]GC[+57.021]ENGR.C	1613		C[+57]*2, N[+1]	896.394	3	2687.17	2687.17	0	-1.6	Specific	574.86	574.86	135.4	7.83	153	>sp|Q14766|LTBP1_HUMAN Latent-transforming growth factor beta-binding protein 1	1	DW121320_1.6130.6130.3	controllerType=0 controllerNumber=1 scan=6130	16.0976
	2	K.ST[+132.042]R.R	1634	Pent(1)	T[+132]	495.24	1	495.24	495.241	0	-2.8	Specific	28.92	28.92	3.2	1.43	8	>Reverse >sp|Q14766|LTBP1_HUMAN Latent-transforming growth factor beta-binding protein 1	2	DW121320_1.4869.4869.2	controllerType=0 controllerNumber=1 scan=4869	13.1274
	1	R.VQEGYTC[+57.021]DC[+57.021]FDGYHLDTAK.M	1639		C[+57]*2	760.315	3	2278.93	2278.94	0	-3.5	Specific	95.42	95.42	95.42	2.2	153	>sp|Q14766|LTBP1_HUMAN Latent-transforming growth factor beta-binding protein 1	1	DW121320_1.5078.5078.3	controllerType=0 controllerNumber=1 scan=5078	13.62
	1	R.VQEGYTC[+57.021]DC[+57.021]FDGYHLDTAK.M	1639		C[+57]*2	570.488	4	2278.93	2278.94	0	-3	Specific	166.01	166.01	166.01	3	153	>sp|Q14766|LTBP1_HUMAN Latent-transforming growth factor beta-binding protein 1	1	DW121320_1.4284.4284.4	controllerType=0 controllerNumber=1 scan=4284	11.758
	1	R.VQEGYTC[+57.021]DC[+57.021]FDGYHLDTAK.M	1639		C[+57]*2	760.316	3	2278.93	2278.94	0	-2	Specific	188.85	188.85	188.85	3.07	153	>sp|Q14766|LTBP1_HUMAN Latent-transforming growth factor beta-binding protein 1	1	DW121320_1.4969.4969.3	controllerType=0 controllerNumber=1 scan=4969	13.363
	1	R.VQEGYTC[+57.021]DC[+57.021]FDGYHLDTAK.M	1639		C[+57]*2	760.316	3	2278.93	2278.94	0	-1.8	Specific	193.47	193.47	193.47	2.7	153	>sp|Q14766|LTBP1_HUMAN Latent-transforming growth factor beta-binding protein 1	1	DW121320_1.4882.4882.3	controllerType=0 controllerNumber=1 scan=4882	13.1575
	1	R.VQEGYTC[+57.021]DC[+57.021]FDGYHLDTAK.M	1639		C[+57]*2	1139.97	2	2278.92	2278.94	0	-5.8	Specific	198.73	198.73	198.73	3.62	153	>sp|Q14766|LTBP1_HUMAN Latent-transforming growth factor beta-binding protein 1	1	DW121320_1.4316.4316.2	controllerType=0 controllerNumber=1 scan=4316	11.8328
	1	R.VQEGYTC[+57.021]DC[+57.021]FDGYHLDTAK.M	1639		C[+57]*2	760.316	3	2278.93	2278.94	0	-2.5	Specific	214.64	214.64	214.64	3.67	153	>sp|Q14766|LTBP1_HUMAN Latent-transforming growth factor beta-binding protein 1	1	DW121320_1.4814.4814.3	controllerType=0 controllerNumber=1 scan=4814	12.998
	1	R.VQEGYTC[+57.021]DC[+57.021]FDGYHLDTAK.M	1639		C[+57]*2	760.315	3	2278.93	2278.94	0	-3.5	Specific	223.98	223.98	223.98	3.42	153	>sp|Q14766|LTBP1_HUMAN Latent-transforming growth factor beta-binding protein 1	1	DW121320_1.4749.4749.3	controllerType=0 controllerNumber=1 scan=4749	12.8463
	1	R.VQEGYTC[+57.021]DC[+57.021]FDGYHLDTAK.M	1639		C[+57]*2	760.316	3	2278.93	2278.94	0	-1.6	Specific	276.41	276.41	276.41	3.39	153	>sp|Q14766|LTBP1_HUMAN Latent-transforming growth factor beta-binding protein 1	1	DW121320_1.4682.4682.3	controllerType=0 controllerNumber=1 scan=4682	12.6897
	1	R.VQEGYTC[+57.021]DC[+57.021]FDGYHLDTAK.M	1639		C[+57]*2	760.316	3	2278.93	2278.94	0	-1.8	Specific	322.83	322.83	322.83	3.69	153	>sp|Q14766|LTBP1_HUMAN Latent-transforming growth factor beta-binding protein 1	1	DW121320_1.4565.4565.3	controllerType=0 controllerNumber=1 scan=4565	12.415
	1	R.VQEGYTC[+57.021]DC[+57.021]FDGYHLDTAK.M	1639		C[+57]*2	760.316	3	2278.93	2278.94	0	-2.1	Specific	346.67	346.67	346.67	5.04	153	>sp|Q14766|LTBP1_HUMAN Latent-transforming growth factor beta-binding protein 1	1	DW121320_1.4620.4620.3	controllerType=0 controllerNumber=1 scan=4620	12.5449
	1	R.VQEGYTC[+57.021]DC[+57.021]FDGYHLDTAK.M	1639		C[+57]*2	760.316	3	2278.93	2278.94	0	-2	Specific	359.09	359.09	359.09	5.04	153	>sp|Q14766|LTBP1_HUMAN Latent-transforming growth factor beta-binding protein 1	1	DW121320_1.4510.4510.3	controllerType=0 controllerNumber=1 scan=4510	12.2853
	1	R.VQEGYTC[+57.021]DC[+57.021]FDGYHLDTAK.M	1639		C[+57]*2	1139.97	2	2278.93	2278.94	0	-2.7	Specific	383.06	383.06	383.06	6.22	153	>sp|Q14766|LTBP1_HUMAN Latent-transforming growth factor beta-binding protein 1	1	DW121320_1.4254.4254.2	controllerType=0 controllerNumber=1 scan=4254	11.6882
	1	R.VQEGYTC[+57.021]DC[+57.021]FDGYHLDTAK.M	1639		C[+57]*2	760.316	3	2278.93	2278.94	0	-2.6	Specific	457.07	457.07	457.07	6.5	153	>sp|Q14766|LTBP1_HUMAN Latent-transforming growth factor beta-binding protein 1	1	DW121320_1.4455.4455.3	controllerType=0 controllerNumber=1 scan=4455	12.1558
	1	R.VQEGYTC[+57.021]DC[+57.021]FDGYHLDTAK.M	1639		C[+57]*2	760.316	3	2278.93	2278.94	0	-2.5	Specific	463.44	463.44	463.44	6.5	153	>sp|Q14766|LTBP1_HUMAN Latent-transforming growth factor beta-binding protein 1	1	DW121320_1.4400.4400.3	controllerType=0 controllerNumber=1 scan=4400	12.027
	1	R.VQEGYTC[+57.021]DC[+57.021]FDGYHLDTAK.M	1639		C[+57]*2	760.315	3	2278.93	2278.94	0	-2.8	Specific	497.21	497.21	497.21	7.79	153	>sp|Q14766|LTBP1_HUMAN Latent-transforming growth factor beta-binding protein 1	1	DW121320_1.4290.4290.3	controllerType=0 controllerNumber=1 scan=4290	11.7729
	1	R.VQEGYTC[+57.021]DC[+57.021]FDGYHLDTAK.M	1639		C[+57]*2	760.315	3	2278.93	2278.94	0	-2.8	Specific	511.14	511.14	511.14	7.79	153	>sp|Q14766|LTBP1_HUMAN Latent-transforming growth factor beta-binding protein 1	1	DW121320_1.4345.4345.3	controllerType=0 controllerNumber=1 scan=4345	11.899
	1	R.VQEGYTC[+57.021]DC[+57.021]FDGYHLDTAK.M	1639		C[+57]*2	760.315	3	2278.93	2278.94	0	-3.2	Specific	518.08	518.08	518.08	7.79	153	>sp|Q14766|LTBP1_HUMAN Latent-transforming growth factor beta-binding protein 1	1	DW121320_1.4237.4237.3	controllerType=0 controllerNumber=1 scan=4237	11.6494
	1	K.MTC[+57.021]VDVNEC[+57.021]DELNNR.M	1658		C[+57]*2	934.876	2	1868.74	1868.76	0	-6.9	Specific	356.44	356.44	356.44	6.26	153	>sp|Q14766|LTBP1_HUMAN Latent-transforming growth factor beta-binding protein 1	1	DW121320_1.3927.3927.2	controllerType=0 controllerNumber=1 scan=3927	10.9381
	1	K.MTC[+57.021]VDVNEC[+57.021]DELNNR.M	1658		C[+57]*2	623.585	3	1868.74	1868.76	0	-8.7	Specific	435.13	435.13	435.13	7.56	153	>sp|Q14766|LTBP1_HUMAN Latent-transforming growth factor beta-binding protein 1	1	DW121320_1.3842.3842.3	controllerType=0 controllerNumber=1 scan=3842	10.7418
	1	K.MTC[+57.021]VDVNEC[+57.021]DELNNR.M	1658		C[+57]*2	934.873	2	1868.74	1868.76	0	-9.4	Specific	474.16	474.16	474.16	7.69	153	>sp|Q14766|LTBP1_HUMAN Latent-transforming growth factor beta-binding protein 1	1	DW121320_1.3872.3872.2	controllerType=0 controllerNumber=1 scan=3872	10.8125
	1	K.MTC[+57.021]VDVNEC[+57.021]DELNNR.M	1658		C[+57]*2	623.588	3	1868.75	1868.76	0	-3.6	Specific	485.62	485.62	485.62	7.81	153	>sp|Q14766|LTBP1_HUMAN Latent-transforming growth factor beta-binding protein 1	1	DW121320_1.3763.3763.3	controllerType=0 controllerNumber=1 scan=3763	10.5647
	1	K.MTC[+57.021]VDVNEC[+57.021]DELNNR.M	1658		C[+57]*2	623.588	3	1868.75	1868.76	0	-3.4	Specific	536.61	536.61	536.61	7.92	153	>sp|Q14766|LTBP1_HUMAN Latent-transforming growth factor beta-binding protein 1	1	DW121320_1.3710.3710.3	controllerType=0 controllerNumber=1 scan=3710	10.4432
	1	K.MTC[+57.021]VDVNEC[+57.021]DELNNR.M	1658		C[+57]*2	934.874	2	1868.74	1868.76	0	-8.4	Specific	547.53	547.53	547.53	7.92	153	>sp|Q14766|LTBP1_HUMAN Latent-transforming growth factor beta-binding protein 1	1	DW121320_1.3819.3819.2	controllerType=0 controllerNumber=1 scan=3819	10.6889
	1	K.MTC[+57.021]VDVNEC[+57.021]DELNNR.M	1658		C[+57]*2	934.879	2	1868.75	1868.76	0	-3.4	Specific	581.11	581.11	581.11	8.61	153	>sp|Q14766|LTBP1_HUMAN Latent-transforming growth factor beta-binding protein 1	1	DW121320_1.3762.3762.2	controllerType=0 controllerNumber=1 scan=3762	10.5635
	1	K.MTC[+57.021]VDVNEC[+57.021]DELNNR.M	1658		C[+57]*2	934.879	2	1868.75	1868.76	0	-3.2	Specific	588.11	588.11	588.11	8.61	153	>sp|Q14766|LTBP1_HUMAN Latent-transforming growth factor beta-binding protein 1	1	DW121320_1.3709.3709.2	controllerType=0 controllerNumber=1 scan=3709	10.4413
	1	K.M[+15.995]TC[+57.021]VDVNEC[+57.021]DELNNR.M	1658		C[+57]*2, M[+16]	942.871	2	1884.73	1884.75	0	-9.1	Specific	120.41	120.41	103.93	3.17	153	>sp|Q14766|LTBP1_HUMAN Latent-transforming growth factor beta-binding protein 1	1	DW121320_1.3488.3488.2	controllerType=0 controllerNumber=1 scan=3488	9.9384
	1	K.M[+15.995]TC[+57.021]VDVNEC[+57.021]DELNNR.M	1658		C[+57]*2, M[+16]	942.878	2	1884.75	1884.75	0	-1.9	Specific	267.37	267.37	90.23	4.95	153	>sp|Q14766|LTBP1_HUMAN Latent-transforming growth factor beta-binding protein 1	1	DW121320_1.3881.3881.2	controllerType=0 controllerNumber=1 scan=3881	10.8313
	1	K.M[+15.995]TC[+57.021]VDVNEC[+57.021]DELNNR.M	1658		C[+57]*2, M[+16]	942.876	2	1884.74	1884.75	0	-4	Specific	342.87	342.87	71.93	6.26	153	>sp|Q14766|LTBP1_HUMAN Latent-transforming growth factor beta-binding protein 1	1	DW121320_1.3664.3664.2	controllerType=0 controllerNumber=1 scan=3664	10.3383
	1	K.M[+15.995]TC[+57.021]VDVNEC[+57.021]DELNNR.M	1658		C[+57]*2, M[+16]	942.876	2	1884.74	1884.75	0	-4.1	Specific	390.54	390.54	146.92	7.41	153	>sp|Q14766|LTBP1_HUMAN Latent-transforming growth factor beta-binding protein 1	1	DW121320_1.3813.3813.2	controllerType=0 controllerNumber=1 scan=3813	10.6736
	1	K.M[+15.995]TC[+57.021]VDVNEC[+57.021]DELNNR.M	1658		C[+57]*2, M[+16]	942.875	2	1884.74	1884.75	0	-4.8	Specific	478.52	478.52	160.85	7.69	153	>sp|Q14766|LTBP1_HUMAN Latent-transforming growth factor beta-binding protein 1	1	DW121320_1.3757.3757.2	controllerType=0 controllerNumber=1 scan=3757	10.5508
	1	K.M[+15.995]TC[+57.021]VDVNEC[+57.021]DELNNR.M	1658		C[+57]*2, M[+16]	942.879	2	1884.75	1884.75	0	-0.8	Specific	496.9	496.9	144.54	7.12	153	>sp|Q14766|LTBP1_HUMAN Latent-transforming growth factor beta-binding protein 1	1	DW121320_1.3437.3437.2	controllerType=0 controllerNumber=1 scan=3437	9.8211
	2	R.SYR.A	1659			425.221	1	425.221	425.214	0	16.4	Specific	5.07	3.2	3.2	1.39	8	>Reverse >sp|Q14766|LTBP1_HUMAN Latent-transforming growth factor beta-binding protein 1	2	DW121320_1.6341.6341.2	controllerType=0 controllerNumber=1 scan=6341	16.5951
	2	R.SYR.A	1659			425.213	1	425.213	425.214	0	-2.3	Specific	17.32	3.2	3.2	1.43	8	>Reverse >sp|Q14766|LTBP1_HUMAN Latent-transforming growth factor beta-binding protein 1	2	DW121320_1.6933.6933.3	controllerType=0 controllerNumber=1 scan=6933	17.9931
	2	R.S[+132.042]YRAN[+15.995]LAVN[+0.984]FTR.S	1659	Pent(1)	N[+1][+16], S[+132]	780.879	2	1560.75	1560.77	0	-9.7	Specific	18.93	18.93	18.93	1.51	8	>Reverse >sp|Q14766|LTBP1_HUMAN Latent-transforming growth factor beta-binding protein 1	2	DW121320_1.5198.5198.2	controllerType=0 controllerNumber=1 scan=5198	13.9031
	1	K.C[+57.021][-17.027]INTDGSYK.C	1681		C[-17][+57]	520.72	2	1040.43	1040.44	0	-2.4	Specific	391.27	391.27	391.27	6.21	153	>sp|Q14766|LTBP1_HUMAN Latent-transforming growth factor beta-binding protein 1	1	DW121320_1.4105.4105.2	controllerType=0 controllerNumber=1 scan=4105	11.3434
	1	K.C[+57.021]IN[+0.984]TD[+15.995]GSYK.C	1681		C[+57], D[+16], N[+1]	537.722	2	1074.44	1074.44	0	-3.3	Specific	87.5	87.5	87.5	1.95	153	>sp|Q14766|LTBP1_HUMAN Latent-transforming growth factor beta-binding protein 1	1	DW121320_1.2595.2595.2	controllerType=0 controllerNumber=1 scan=2595	7.8816
	1	K.C[+57.021]IN[+0.984]TD[+15.995]GSYK.C	1681		C[+57], D[+16], N[+1]	537.722	2	1074.44	1074.44	0	-3.7	Specific	213.95	213.95	213.95	2.79	153	>sp|Q14766|LTBP1_HUMAN Latent-transforming growth factor beta-binding protein 1	1	DW121320_1.2659.2659.2	controllerType=0 controllerNumber=1 scan=2659	8.0313
	1	K.C[+57.021][-17.027]IN[+15.995]TDGSYK.C	1681		C[-17][+57], N[+16]	528.717	2	1056.43	1056.43	0	-2.4	Specific	351.49	351.49	125.57	5.1	153	>sp|Q14766|LTBP1_HUMAN Latent-transforming growth factor beta-binding protein 1	1	DW121320_1.4184.4184.2	controllerType=0 controllerNumber=1 scan=4184	11.5264
	1	K.C[+57.021]INT[+365.132]D[+15.995]GS[+396.127]YK.C	1681	HexNAc(1)Hex(1),Pent(3)	C[+57], D[+16], S[+396], T[+365]	917.857	2	1834.71	1834.72	0	-5.1	Specific	20.95	20.95	0	1.6	153	>sp|Q14766|LTBP1_HUMAN Latent-transforming growth factor beta-binding protein 1	1	DW121320_1.3588.3588.2	controllerType=0 controllerNumber=1 scan=3588	10.1666
	1	K.C[+57.021]IN[+0.984]T[+324.106]D[+15.995]GSYK.C	1681	Hex(2)	C[+57], D[+16], N[+1], T[+324]	699.773	2	1398.54	1398.55	0	-5.2	Specific	51.28	51.28	3.6	1.55	153	>sp|Q14766|LTBP1_HUMAN Latent-transforming growth factor beta-binding protein 1	1	DW121320_1.3788.3788.2	controllerType=0 controllerNumber=1 scan=3788	10.6172
	1	K.C[+57.021]LC[+57.021]LPGYVPSDKPNYC[+57.021]TPLNTALNLEK.D	1690		C[+57]*3	1046.51	3	3137.5	3137.51	0	-2.3	Specific	22.54	22.54	22.54	1.67	153	>sp|Q14766|LTBP1_HUMAN Latent-transforming growth factor beta-binding protein 1	1	DW121320_1.6018.6018.3	controllerType=0 controllerNumber=1 scan=6018	15.8337
	1	K.C[+57.021]LC[+57.021]LPGYVPSDKPNYC[+57.021]TPLNTALNLEK.D	1690		C[+57]*3	785.13	4	3137.5	3137.51	0	-3.3	Specific	214.58	214.58	214.58	3.56	153	>sp|Q14766|LTBP1_HUMAN Latent-transforming growth factor beta-binding protein 1	1	DW121320_1.5934.5934.4	controllerType=0 controllerNumber=1 scan=5934	15.6341
	1	K.C[+57.021]LC[+57.021]LPGYVPSDKPNYC[+57.021]TPLNTALNLEK.D	1690		C[+57]*3	785.132	4	3137.5	3137.51	0	-1.8	Specific	225.47	225.47	225.47	2.85	153	>sp|Q14766|LTBP1_HUMAN Latent-transforming growth factor beta-binding protein 1	1	DW121320_1.5883.5883.4	controllerType=0 controllerNumber=1 scan=5883	15.5131
	1	K.C[+57.021]LC[+57.021]LPGYVPSDKPNYC[+57.021]TPLNTALNLEK.D	1690		C[+57]*3	1046.51	3	3137.51	3137.51	0	-1.4	Specific	258.67	258.67	226.5	3.29	153	>sp|Q14766|LTBP1_HUMAN Latent-transforming growth factor beta-binding protein 1	1	DW121320_1.5912.5912.3	controllerType=0 controllerNumber=1 scan=5912	15.5824
	1	K.C[+57.021]LC[+57.021]LPGYVPSDKPNYC[+57.021]TPLNTALNLEK.D	1690		C[+57]*3	1046.51	3	3137.51	3137.51	0	-0.9	Specific	398.49	398.49	229.43	6.21	153	>sp|Q14766|LTBP1_HUMAN Latent-transforming growth factor beta-binding protein 1	1	DW121320_1.5852.5852.3	controllerType=0 controllerNumber=1 scan=5852	15.4419
	1	K.C[+57.021]LC[+57.021]LPGYVPSDKPNYC[+57.021]TPLNTALNLEK.D	1690		C[+57]*3	785.13	4	3137.5	3137.51	0	-3.7	Specific	483.79	483.79	400.19	7.31	153	>sp|Q14766|LTBP1_HUMAN Latent-transforming growth factor beta-binding protein 1	1	DW121320_1.5819.5819.4	controllerType=0 controllerNumber=1 scan=5819	15.3635
	1	K.C[+57.021]LC[+57.021]LPGYVPSDKPNYC[+57.021]TPLNTALNLEK.D	1690		C[+57]*3	1046.51	3	3137.5	3137.51	0	-2.1	Specific	568.23	568.23	367.42	8.1	153	>sp|Q14766|LTBP1_HUMAN Latent-transforming growth factor beta-binding protein 1	1	DW121320_1.5798.5798.3	controllerType=0 controllerNumber=1 scan=5798	15.3135
	1	K.C[+57.021]LC[+57.021]LPGYVPSDKPNYC[+57.021]TPLNTALNLEK.D	1690		C[+57]*3	1046.51	3	3137.5	3137.51	0	-2	Specific	591.9	591.9	386.88	8.1	153	>sp|Q14766|LTBP1_HUMAN Latent-transforming growth factor beta-binding protein 1	1	DW121320_1.5742.5742.3	controllerType=0 controllerNumber=1 scan=5742	15.1818
	1	K.C[+57.021]LC[+57.021]LPGYVPSDKPNYC[+57.021]TPLNTALNLEK.D	1690		C[+57]*3	785.131	4	3137.5	3137.51	0	-2.8	Specific	635.48	635.48	434.83	9.1	153	>sp|Q14766|LTBP1_HUMAN Latent-transforming growth factor beta-binding protein 1	1	DW121320_1.5711.5711.4	controllerType=0 controllerNumber=1 scan=5711	15.1087
	1	K.C[+57.021]LC[+57.021]LPGYVPSDKPNYC[+57.021]TPLNTALNLEK.D	1690		C[+57]*3	785.131	4	3137.5	3137.51	0	-2.8	Specific	681.26	662.75	437.83	10.1	153	>sp|Q14766|LTBP1_HUMAN Latent-transforming growth factor beta-binding protein 1	1	DW121320_1.5764.5764.4	controllerType=0 controllerNumber=1 scan=5764	15.2334
	1	K.C[+57.021]LC[+57.021]LPGYVPSDKPN[+0.984]YC[+57.021]TPLNTALNLEK.D	1690		C[+57]*3, N[+1]	1046.84	3	3138.5	3138.49	0	1.6	Specific	66.83	66.83	66.83	1.52	153	>sp|Q14766|LTBP1_HUMAN Latent-transforming growth factor beta-binding protein 1	1	DW121320_1.5963.5963.3	controllerType=0 controllerNumber=1 scan=5963	15.7035
	1	K.C[+57.021][-17.027]LC[+57.021]LPGYVPSDKPNYC[+57.021]TPLNTALNLEK.D	1690		C[-17][+57]*3	1040.83	3	3120.48	3120.48	0	-2.7	Specific	269.85	269.85	269.85	3.94	153	>sp|Q14766|LTBP1_HUMAN Latent-transforming growth factor beta-binding protein 1	1	DW121320_1.6790.6790.3	controllerType=0 controllerNumber=1 scan=6790	17.6545
	1	K.C[+57.021][-17.027]LC[+57.021]LPGYVPSDKPNYC[+57.021]TPLNTALNLEK.D	1690		C[-17][+57]*3	1040.83	3	3120.48	3120.48	0	-2.4	Specific	289.78	289.78	289.78	4.09	153	>sp|Q14766|LTBP1_HUMAN Latent-transforming growth factor beta-binding protein 1	1	DW121320_1.6897.6897.3	controllerType=0 controllerNumber=1 scan=6897	17.9085
	1	K.C[+57.021]LC[+57.021]LPGYVPSDKPN[+0.984]YC[+57.021]TPLNTALNLEK.D	1690		C[+57]*3, N[+1]	1046.84	3	3138.51	3138.49	0	4.7	Specific	350.45	350.45	130.09	3.65	153	>sp|Q14766|LTBP1_HUMAN Latent-transforming growth factor beta-binding protein 1	1	DW121320_1.5695.5695.3	controllerType=0 controllerNumber=1 scan=5695	15.0696
	1	K.C[+57.021][-17.027]LC[+57.021]LPGYVPSDKPNYC[+57.021]TPLNTALNLEK.D	1690		C[-17][+57]*3	1040.83	3	3120.48	3120.48	0	-1.3	Specific	736.15	736.15	736.15	10.41	153	>sp|Q14766|LTBP1_HUMAN Latent-transforming growth factor beta-binding protein 1	1	DW121320_1.6842.6842.3	controllerType=0 controllerNumber=1 scan=6842	17.7786

## Sheet: DW_121320_2
EGF	Protein Rank	Peptide < ProteinMetrics Confidential >	Starting position	Glycans NHFAGNa	Modification Type(s)	Observed m/z	z	Observed (M+H)	Calc. mass (M+H)	Off-by-x error	Mass error (ppm)	Cleavage	Score	Delta	Delta Mod	|Log Prob|	# of unique peptides	Protein Name	Protein DB number	Comment	Scan #	Scan Time
7	1	R.GRC[+57.021]EDIDEC[+57.021]LNPSTC[+57.021]PDEQC[+57.021]VNSPGSYQC[+57.021]VPC[+57.021]TEGFR.G	994		C[+57]*6	1465.26	3	4393.76	4393.76	0	-1.5	Specific	364.61	364.61	22.34	7.86	154	>sp|Q14766|LTBP1_HUMAN Latent-transforming growth factor beta-binding protein 1	1	DW121320_2.4796.4796.3	controllerType=0 controllerNumber=1 scan=4796	12.5627
7	1	R.GRC[+57.021]EDIDEC[+57.021]LNPSTC[+57.021]PDEQC[+57.021]VNSPGSYQC[+57.021]VPC[+57.021]TEGFR.G	994		C[+57]*6	1099.19	4	4393.75	4393.76	0	-2.6	Specific	498.04	498.04	17.63	7.98	154	>sp|Q14766|LTBP1_HUMAN Latent-transforming growth factor beta-binding protein 1	1	DW121320_2.4845.4845.4	controllerType=0 controllerNumber=1 scan=4845	12.6754
7	1	R.GRC[+57.021]EDIDEC[+57.021]LNPSTC[+57.021]PDEQC[+57.021]VNSPGSYQC[+57.021]VPC[+57.021]TEGFR.G	994		C[+57]*6	1099.19	4	4393.75	4393.76	0	-1.9	Specific	627.54	627.54	5.26	9.87	154	>sp|Q14766|LTBP1_HUMAN Latent-transforming growth factor beta-binding protein 1	1	DW121320_2.4785.4785.4	controllerType=0 controllerNumber=1 scan=4785	12.5378
7	1	R.GRC[+57.021]EDIDEC[+57.021]LNPSTC[+57.021]PDEQC[+57.021]VNSPGSYQC[+57.021]VPC[+57.021]TEGFR.G	994		C[+57]*6	1099.19	4	4393.75	4393.76	0	-2	Specific	654.48	654.48	0.24	10.87	154	>sp|Q14766|LTBP1_HUMAN Latent-transforming growth factor beta-binding protein 1	1	DW121320_2.4732.4732.4	controllerType=0 controllerNumber=1 scan=4732	12.4147
7	1	R.GRC[+57.021]EDIDEC[+57.021]LNPSTC[+57.021]PDEQC[+57.021]VNSPGSYQC[+57.021]VPC[+57.021]TEGFR.G	994		C[+57]*6	1465.26	3	4393.75	4393.76	0	-2	Specific	663.71	600.38	19.77	11.36	154	>sp|Q14766|LTBP1_HUMAN Latent-transforming growth factor beta-binding protein 1	1	DW121320_2.4743.4743.3	controllerType=0 controllerNumber=1 scan=4743	12.4398
8	1	R.GWNGQC[+57.021]LDVDEC[+57.021]LEPNVC[+57.021]ANGDC[+57.021]SNLEGSYMC[+57.021]SC[+57.021]HK.G	1031		C[+57]*6	1412.55	3	4235.63	4235.64	0	-2.1	Specific	113.24	113.24	20.15	3.23	154	>sp|Q14766|LTBP1_HUMAN Latent-transforming growth factor beta-binding protein 1	1	DW121320_2.5291.5291.3	controllerType=0 controllerNumber=1 scan=5291	13.7205
8	1	R.GWNGQC[+57.021]LDVDEC[+57.021]LEPNVC[+57.021]ANGDC[+57.021]SNLEGSYMC[+57.021]SC[+57.021]HK.G	1031		C[+57]*6	1412.88	3	4236.61	4235.64	1	-7.1	Specific	259.64	259.64	11.01	5.69	154	>sp|Q14766|LTBP1_HUMAN Latent-transforming growth factor beta-binding protein 1	1	DW121320_2.5347.5347.3	controllerType=0 controllerNumber=1 scan=5347	13.8518
8	1	R.GWNGQC[+57.021]LDVDEC[+57.021]LEPNVC[+57.021]ANGDC[+57.021]SNLEGSYMC[+57.021]SC[+57.021]HK.G	1031		C[+57]*6	1412.55	3	4235.63	4235.64	0	-2.1	Specific	304.9	304.9	20.15	5.83	154	>sp|Q14766|LTBP1_HUMAN Latent-transforming growth factor beta-binding protein 1	1	DW121320_2.5239.5239.3	controllerType=0 controllerNumber=1 scan=5239	13.5981
8	1	R.GWNGQC[+57.021]LDVDEC[+57.021]LEPNVC[+57.021]ANGDC[+57.021]SNLEGSYMC[+57.021]SC[+57.021]HK.G	1031		C[+57]*6	1059.91	4	4236.62	4235.64	1	-5.3	Specific	705.38	685.87	6.77	11.6	154	>sp|Q14766|LTBP1_HUMAN Latent-transforming growth factor beta-binding protein 1	1	DW121320_2.5336.5336.4	controllerType=0 controllerNumber=1 scan=5336	13.8255
8	1	R.GWNGQC[+57.021]LDVDEC[+57.021]LEPNVC[+57.021]ANGDC[+57.021]SNLEGSYMC[+57.021]SC[+57.021]HK.G	1031		C[+57]*6	1059.66	4	4235.62	4235.64	0	-3.7	Specific	792.63	792.63	24.48	13.52	154	>sp|Q14766|LTBP1_HUMAN Latent-transforming growth factor beta-binding protein 1	1	DW121320_2.5234.5234.4	controllerType=0 controllerNumber=1 scan=5234	13.5847
8	1	R.GWNGQC[+57.021]LDVDEC[+57.021]LEPNVC[+57.021]ANGDC[+57.021]SNLEGSYMC[+57.021]SC[+57.021]HK.G	1031		C[+57]*6	1059.66	4	4235.63	4235.64	0	-2.2	Specific	824.66	824.66	46.91	14.52	154	>sp|Q14766|LTBP1_HUMAN Latent-transforming growth factor beta-binding protein 1	1	DW121320_2.5280.5280.4	controllerType=0 controllerNumber=1 scan=5280	13.6947
18	1	K.C[+57.021]INTDGSYK.C	1681		C[+57]	529.233	2	1057.46	1057.46	0	-3.6	Specific	217.58	217.58	217.58	4.6	154	>sp|Q14766|LTBP1_HUMAN Latent-transforming growth factor beta-binding protein 1	1	DW121320_2.2485.2485.3	controllerType=0 controllerNumber=1 scan=2485	7.3483
18	1	K.C[+57.021]INTDGSYK.C	1681		C[+57]	529.233	2	1057.46	1057.46	0	-3.5	Specific	435.16	340.39	340.39	6.35	154	>sp|Q14766|LTBP1_HUMAN Latent-transforming growth factor beta-binding protein 1	1	DW121320_2.2461.2461.2	controllerType=0 controllerNumber=1 scan=2461	7.2921
18	1	K.C[+57.021]INTDGSYK.C	1681		C[+57]	529.233	2	1057.46	1057.46	0	-3.3	Specific	446.67	325.45	325.45	6.69	154	>sp|Q14766|LTBP1_HUMAN Latent-transforming growth factor beta-binding protein 1	1	DW121320_2.2416.2416.2	controllerType=0 controllerNumber=1 scan=2416	7.1834
18	1	K.C[+57.021]INTDGSYK.C	1681		C[+57]	529.233	2	1057.46	1057.46	0	-3.4	Specific	477.13	316.75	316.75	6.28	154	>sp|Q14766|LTBP1_HUMAN Latent-transforming growth factor beta-binding protein 1	1	DW121320_2.2371.2371.2	controllerType=0 controllerNumber=1 scan=2371	7.0749
18	1	K.C[+57.021]IN[+15.995]TDGSYK.C	1681		C[+57], N[+16]	537.23	2	1073.45	1073.46	0	-4.3	Specific	306.18	261.42	57.02	4.34	154	>sp|Q14766|LTBP1_HUMAN Latent-transforming growth factor beta-binding protein 1	1	DW121320_2.2396.2396.2	controllerType=0 controllerNumber=1 scan=2396	7.1337
18	1	K.C[+57.021]IN[+15.995]TDGSYK.C	1681		C[+57], N[+16]	537.23	2	1073.45	1073.46	0	-3.8	Specific	313.42	313.42	81.58	5.64	154	>sp|Q14766|LTBP1_HUMAN Latent-transforming growth factor beta-binding protein 1	1	DW121320_2.2495.2495.2	controllerType=0 controllerNumber=1 scan=2495	7.3719
18	1	K.C[+57.021]IN[+15.995]TDGSYK.C	1681		C[+57], N[+16]	537.23	2	1073.45	1073.46	0	-3.5	Specific	400.66	400.66	70.68	7.78	154	>sp|Q14766|LTBP1_HUMAN Latent-transforming growth factor beta-binding protein 1	1	DW121320_2.2447.2447.2	controllerType=0 controllerNumber=1 scan=2447	7.2587
Other Peptides
	1	K.PGGAALQGLR.P	90			470.268	2	939.528	939.537	0	-9.4	Specific	93.53	93.53	93.53	1.54	154	>sp|Q14766|LTBP1_HUMAN Latent-transforming growth factor beta-binding protein 1	1	DW121320_2.5218.5218.2	controllerType=0 controllerNumber=1 scan=5218	13.548
	1	R.IKVVFTPSIC[+57.021]K.V	352		C[+57]	431.251	3	1291.74	1291.74	0	-3.7	Specific	145.17	145.17	145.17	3.36	154	>sp|Q14766|LTBP1_HUMAN Latent-transforming growth factor beta-binding protein 1	1	DW121320_2.4093.4093.3	controllerType=0 controllerNumber=1 scan=4093	10.9617
	1	R.IKVVFTPSIC[+57.021]K.V	352		C[+57]	431.252	3	1291.74	1291.74	0	-3.3	Specific	205.64	205.64	205.64	4.07	154	>sp|Q14766|LTBP1_HUMAN Latent-transforming growth factor beta-binding protein 1	1	DW121320_2.4219.4219.3	controllerType=0 controllerNumber=1 scan=4219	11.2423
	1	R.IKVVFTPSIC[+57.021]K.V	352		C[+57]	431.251	3	1291.74	1291.74	0	-3.8	Specific	219.23	219.23	219.23	4.57	154	>sp|Q14766|LTBP1_HUMAN Latent-transforming growth factor beta-binding protein 1	1	DW121320_2.4148.4148.3	controllerType=0 controllerNumber=1 scan=4148	11.0818
	1	R.IKVVFTPSIC[+57.021]K.V	352		C[+57]	431.251	3	1291.74	1291.74	0	-3.5	Specific	341.1	341.1	341.1	5.57	154	>sp|Q14766|LTBP1_HUMAN Latent-transforming growth factor beta-binding protein 1	1	DW121320_2.4041.4041.3	controllerType=0 controllerNumber=1 scan=4041	10.8468
	1	R.IKVVFTPSIC[+57.021]K.V	352		C[+57]	646.373	2	1291.74	1291.74	0	-3.9	Specific	422.02	422.02	422.02	8.22	154	>sp|Q14766|LTBP1_HUMAN Latent-transforming growth factor beta-binding protein 1	1	DW121320_2.4051.4051.2	controllerType=0 controllerNumber=1 scan=4051	10.8686
	1	R.IKVVFTPSIC[+57.021]K.V	352		C[+57]	646.374	2	1291.74	1291.74	0	-3.3	Specific	468.02	468.02	468.02	8.32	154	>sp|Q14766|LTBP1_HUMAN Latent-transforming growth factor beta-binding protein 1	1	DW121320_2.4103.4103.2	controllerType=0 controllerNumber=1 scan=4103	10.9827
	1	K.VVFTPSIC[+57.021]K.V	354		C[+57]	525.785	2	1050.56	1050.57	0	-2.9	Specific	328.49	285.95	285.95	6.26	154	>sp|Q14766|LTBP1_HUMAN Latent-transforming growth factor beta-binding protein 1	1	DW121320_2.4286.4286.2	controllerType=0 controllerNumber=1 scan=4286	11.3946
	1	K.VVFTPSIC[+57.021]K.V	354		C[+57]	525.785	2	1050.56	1050.57	0	-2.8	Specific	331.6	235.48	235.48	5.66	154	>sp|Q14766|LTBP1_HUMAN Latent-transforming growth factor beta-binding protein 1	1	DW121320_2.4230.4230.2	controllerType=0 controllerNumber=1 scan=4230	11.2672
	1	K.VVFTPSIC[+57.021]K.V	354		C[+57]	525.785	2	1050.56	1050.57	0	-3.1	Specific	352.56	248.93	248.93	7.41	154	>sp|Q14766|LTBP1_HUMAN Latent-transforming growth factor beta-binding protein 1	1	DW121320_2.4059.4059.2	controllerType=0 controllerNumber=1 scan=4059	10.8878
	1	K.VVFTPSIC[+57.021]K.V	354		C[+57]	525.785	2	1050.56	1050.57	0	-3.1	Specific	352.58	236.55	236.55	6.23	154	>sp|Q14766|LTBP1_HUMAN Latent-transforming growth factor beta-binding protein 1	1	DW121320_2.4170.4170.2	controllerType=0 controllerNumber=1 scan=4170	11.1309
	1	K.VVFTPSIC[+57.021]K.V	354		C[+57]	525.785	2	1050.56	1050.57	0	-3	Specific	374.87	192.9	192.9	7.2	154	>sp|Q14766|LTBP1_HUMAN Latent-transforming growth factor beta-binding protein 1	1	DW121320_2.4006.4006.2	controllerType=0 controllerNumber=1 scan=4006	10.7717
	1	K.VVFTPSIC[+57.021]K.V	354		C[+57]	525.784	2	1050.56	1050.57	0	-3.2	Specific	379.78	229.75	229.75	6.46	154	>sp|Q14766|LTBP1_HUMAN Latent-transforming growth factor beta-binding protein 1	1	DW121320_2.4115.4115.2	controllerType=0 controllerNumber=1 scan=4115	11.0089
	1	K.GSC[+57.021]QNSC[+57.021]EKGN[+1809.666]TTTLISENGHAADTLTATNFR.V	368	HexNAc(5)Hex(4)Fuc(1)	C[+57]*2, N[+1810]	1053.85	5	5265.2	5265.22	0	-3.8	Specific	373.18	373.18	26.46	7.5	154	>sp|Q14766|LTBP1_HUMAN Latent-transforming growth factor beta-binding protein 1	1	DW121320_2.3912.3912.5	controllerType=0 controllerNumber=1 scan=3912	10.5564
	1	K.GSC[+57.021]QNSC[+57.021]EKGN[+1767.619]TTTLISENGHAADTLTATNFR.V	368	HexNAc(4)Hex(4)NeuGc(1)	C[+57]*2, N[+1768]	1045.64	5	5224.18	5223.17	1	0.3	Specific	474.33	474.33	2.48	6.62	154	>sp|Q14766|LTBP1_HUMAN Latent-transforming growth factor beta-binding protein 1	1	DW121320_2.3903.3903.5	controllerType=0 controllerNumber=1 scan=3903	10.5378
	1	K.GSC[+57.021]QNSC[+57.021]EKGN[+1768.640]TTTLISEN[+0.984]GHAADTLTATNFR.V	368	HexNAc(4)Hex(5)Fuc(1)	C[+57]*2, N[+1][+1769]	1307.05	4	5225.17	5225.18	0	-2	Specific	284.87	43.56	1.52	5.01	154	>sp|Q14766|LTBP1_HUMAN Latent-transforming growth factor beta-binding protein 1	1	DW121320_2.4024.4024.4	controllerType=0 controllerNumber=1 scan=4024	10.8106
	1	K.GSC[+57.021]QN[+0.984]SC[+57.021]EKGN[+1809.666]TTTLISENGHAADTLTATNFR.V	368	HexNAc(5)Hex(4)Fuc(1)	C[+57]*2, N[+1][+1810]	1317.06	4	5265.2	5266.21	-1	0.6	Specific	358.78	358.78	20.12	3.37	154	>sp|Q14766|LTBP1_HUMAN Latent-transforming growth factor beta-binding protein 1	1	DW121320_2.3914.3914.4	controllerType=0 controllerNumber=1 scan=3914	10.5608
	1	K.GSC[+57.021]QNSC[+57.021]EKGN[+1767.619]TTTLISEN[+0.984]GHAADTLTATNFR.V	368	HexNAc(4)Hex(4)NeuGc(1)	C[+57]*2, N[+1][+1768]	1045.84	5	5225.17	5224.16	1	0.7	Specific	678.43	678.43	2.48	9.74	154	>sp|Q14766|LTBP1_HUMAN Latent-transforming growth factor beta-binding protein 1	1	DW121320_2.3997.3997.5	controllerType=0 controllerNumber=1 scan=3997	10.7513
	1	R.VVIC[+57.021]HLPC[+57.021]MNGGQC[+57.021]SSR.D	400		C[+57]*3	658.962	3	1974.87	1974.88	0	-2.3	Specific	470.34	470.34	470.34	9.64	154	>sp|Q14766|LTBP1_HUMAN Latent-transforming growth factor beta-binding protein 1	1	DW121320_2.3628.3628.3	controllerType=0 controllerNumber=1 scan=3628	9.9372
	1	R.VVIC[+57.021]HLPC[+57.021]MNGGQC[+57.021]SSR.D	400		C[+57]*3	658.961	3	1974.87	1974.88	0	-4.9	Specific	487.19	487.19	487.19	8.96	154	>sp|Q14766|LTBP1_HUMAN Latent-transforming growth factor beta-binding protein 1	1	DW121320_2.3797.3797.3	controllerType=0 controllerNumber=1 scan=3797	10.311
	1	R.VVIC[+57.021]HLPC[+57.021]MNGGQC[+57.021]SSR.D	400		C[+57]*3	658.962	3	1974.87	1974.88	0	-3	Specific	513.37	513.37	513.37	9.88	154	>sp|Q14766|LTBP1_HUMAN Latent-transforming growth factor beta-binding protein 1	1	DW121320_2.3686.3686.3	controllerType=0 controllerNumber=1 scan=3686	10.069
	1	R.VVIC[+57.021]HLPC[+57.021]MNGGQC[+57.021]SSR.D	400		C[+57]*3	987.939	2	1974.87	1974.88	0	-2.8	Specific	545.82	545.82	545.82	9.3	154	>sp|Q14766|LTBP1_HUMAN Latent-transforming growth factor beta-binding protein 1	1	DW121320_2.3702.3702.2	controllerType=0 controllerNumber=1 scan=3702	10.1011
	1	R.VVIC[+57.021]HLPC[+57.021]MNGGQC[+57.021]SSR.D	400		C[+57]*3	658.962	3	1974.87	1974.88	0	-3	Specific	548.13	548.13	548.13	9.93	154	>sp|Q14766|LTBP1_HUMAN Latent-transforming growth factor beta-binding protein 1	1	DW121320_2.3740.3740.3	controllerType=0 controllerNumber=1 scan=3740	10.1867
	1	R.VVIC[+57.021]HLPC[+57.021]M[+15.995]NGGQC[+57.021]SSR.D	400		C[+57]*3, M[+16]	664.293	3	1990.86	1990.87	0	-3.8	Specific	341.89	341.89	29.96	7.84	154	>sp|Q14766|LTBP1_HUMAN Latent-transforming growth factor beta-binding protein 1	1	DW121320_2.3591.3591.3	controllerType=0 controllerNumber=1 scan=3591	9.8529
	1	R.VVIC[+57.021]HLPC[+57.021]M[+15.995]NGGQC[+57.021]SSR.D	400		C[+57]*3, M[+16]	664.292	3	1990.86	1990.87	0	-5	Specific	384.88	384.88	29.22	8.35	154	>sp|Q14766|LTBP1_HUMAN Latent-transforming growth factor beta-binding protein 1	1	DW121320_2.3766.3766.3	controllerType=0 controllerNumber=1 scan=3766	10.2415
	1	R.VVIC[+57.021]HLPC[+57.021]M[+15.995]NGGQC[+57.021]SSR.D	400		C[+57]*3, M[+16]	664.293	3	1990.87	1990.87	0	-3	Specific	398.08	398.08	30.07	8.02	154	>sp|Q14766|LTBP1_HUMAN Latent-transforming growth factor beta-binding protein 1	1	DW121320_2.3645.3645.3	controllerType=0 controllerNumber=1 scan=3645	9.9753
	1	R.VVIC[+57.021]HLPC[+57.021]M[+15.995]NGGQC[+57.021]SSR.D	400		C[+57]*3, M[+16]	664.293	3	1990.86	1990.87	0	-3.7	Specific	424.25	424.25	29.29	9.53	154	>sp|Q14766|LTBP1_HUMAN Latent-transforming growth factor beta-binding protein 1	1	DW121320_2.3061.3061.3	controllerType=0 controllerNumber=1 scan=3061	8.6719
	1	R.VVIC[+57.021]HLPC[+57.021]MN[+0.984]GGQC[+57.021]SSR.D	400		C[+57]*3, N[+1]	988.431	2	1975.86	1975.86	0	-2.5	Specific	443.73	443.73	443.73	9	154	>sp|Q14766|LTBP1_HUMAN Latent-transforming growth factor beta-binding protein 1	1	DW121320_2.3955.3955.2	controllerType=0 controllerNumber=1 scan=3955	10.6562
	1	R.VVIC[+57.021]HLPC[+57.021]M[+15.995]NGGQC[+57.021]SSR.D	400		C[+57]*3, M[+16]	664.293	3	1990.86	1990.87	0	-3.6	Specific	466.72	466.72	33.03	9.64	154	>sp|Q14766|LTBP1_HUMAN Latent-transforming growth factor beta-binding protein 1	1	DW121320_2.3697.3697.3	controllerType=0 controllerNumber=1 scan=3697	10.0919
	1	R.VVIC[+57.021]HLPC[+57.021]MN[+0.984]GGQC[+57.021]SSR.D	400		C[+57]*3, N[+1]	659.289	3	1975.85	1975.86	0	-3.6	Specific	476.21	476.21	476.21	9.64	154	>sp|Q14766|LTBP1_HUMAN Latent-transforming growth factor beta-binding protein 1	1	DW121320_2.4082.4082.3	controllerType=0 controllerNumber=1 scan=4082	10.937
	1	R.VVIC[+57.021]HLPC[+57.021]MN[+0.984]GGQC[+57.021]SSR.D	400		C[+57]*3, N[+1]	659.29	3	1975.85	1975.86	0	-3	Specific	516.23	516.23	516.23	9.88	154	>sp|Q14766|LTBP1_HUMAN Latent-transforming growth factor beta-binding protein 1	1	DW121320_2.3853.3853.3	controllerType=0 controllerNumber=1 scan=3853	10.4342
	1	R.VVIC[+57.021]HLPC[+57.021]MN[+0.984]GGQC[+57.021]SSR.D	400		C[+57]*3, N[+1]	659.29	3	1975.86	1975.86	0	-2.3	Specific	525.28	525.28	525.28	9.93	154	>sp|Q14766|LTBP1_HUMAN Latent-transforming growth factor beta-binding protein 1	1	DW121320_2.3911.3911.3	controllerType=0 controllerNumber=1 scan=3911	10.5543
	1	R.VVIC[+57.021]HLPC[+57.021]MN[+0.984]GGQC[+57.021]SSR.D	400		C[+57]*3, N[+1]	659.289	3	1975.85	1975.86	0	-3.5	Specific	528.5	528.5	528.5	9.93	154	>sp|Q14766|LTBP1_HUMAN Latent-transforming growth factor beta-binding protein 1	1	DW121320_2.4015.4015.3	controllerType=0 controllerNumber=1 scan=4015	10.7927
	1	R.VVIC[+57.021]HLPC[+57.021]MN[+0.984]GGQC[+57.021]SSR.D	400		C[+57]*3, N[+1]	659.29	3	1975.85	1975.86	0	-3.1	Specific	540.59	540.59	540.59	9.93	154	>sp|Q14766|LTBP1_HUMAN Latent-transforming growth factor beta-binding protein 1	1	DW121320_2.3960.3960.3	controllerType=0 controllerNumber=1 scan=3960	10.6689
	1	R.VVIC[+57.021]HLPC[+57.021]M[+15.995]N[+0.984]GGQC[+57.021]SSR.D	400		C[+57]*3, M[+16], N[+1]	664.621	3	1991.85	1991.86	0	-3.1	Specific	263.14	263.14	129.81	6.12	154	>sp|Q14766|LTBP1_HUMAN Latent-transforming growth factor beta-binding protein 1	1	DW121320_2.4023.4023.3	controllerType=0 controllerNumber=1 scan=4023	10.8084
	1	R.VVIC[+57.021]HLPC[+57.021]M[+15.995]N[+0.984]GGQC[+57.021]SSR.D	400		C[+57]*3, M[+16], N[+1]	664.621	3	1991.85	1991.86	0	-3.1	Specific	323.92	323.92	143.97	6.81	154	>sp|Q14766|LTBP1_HUMAN Latent-transforming growth factor beta-binding protein 1	1	DW121320_2.3329.3329.3	controllerType=0 controllerNumber=1 scan=3329	9.2625
	1	R.VVIC[+57.021]HLPC[+57.021]M[+15.995]N[+0.984]GGQC[+57.021]SSR.D	400		C[+57]*3, M[+16], N[+1]	664.621	3	1991.85	1991.86	0	-3.3	Specific	409.93	409.93	172.5	9.53	154	>sp|Q14766|LTBP1_HUMAN Latent-transforming growth factor beta-binding protein 1	1	DW121320_2.3953.3953.3	controllerType=0 controllerNumber=1 scan=3953	10.6518
	1	R.DKC[+57.021]QC[+57.021]PPNFTGK.L	417		C[+57]*2	484.551	3	1451.64	1451.64	0	-2.4	Specific	252.85	252.85	252.85	4.86	154	>sp|Q14766|LTBP1_HUMAN Latent-transforming growth factor beta-binding protein 1	1	DW121320_2.2572.2572.3	controllerType=0 controllerNumber=1 scan=2572	7.5552
	1	R.DKC[+57.021]QC[+57.021]PPNFTGK.L	417		C[+57]*2	484.549	3	1451.63	1451.64	0	-5.4	Specific	258.74	258.74	258.74	3.94	154	>sp|Q14766|LTBP1_HUMAN Latent-transforming growth factor beta-binding protein 1	1	DW121320_2.3039.3039.2	controllerType=0 controllerNumber=1 scan=3039	8.6219
	1	R.DKC[+57.021]QC[+57.021]PPNFTGK.L	417		C[+57]*2	726.321	2	1451.63	1451.64	0	-4	Specific	321.7	321.7	321.7	6.35	154	>sp|Q14766|LTBP1_HUMAN Latent-transforming growth factor beta-binding protein 1	1	DW121320_2.2913.2913.2	controllerType=0 controllerNumber=1 scan=2913	8.3353
	1	R.DKC[+57.021]QC[+57.021]PPNFTGK.L	417		C[+57]*2	484.55	3	1451.63	1451.64	0	-3.9	Specific	340.6	340.6	340.6	5.57	154	>sp|Q14766|LTBP1_HUMAN Latent-transforming growth factor beta-binding protein 1	1	DW121320_2.2619.2619.3	controllerType=0 controllerNumber=1 scan=2619	7.6635
	1	R.DKC[+57.021]QC[+57.021]PPNFTGK.L	417		C[+57]*2	484.55	3	1451.64	1451.64	0	-3.6	Specific	362.14	362.14	362.14	6.76	154	>sp|Q14766|LTBP1_HUMAN Latent-transforming growth factor beta-binding protein 1	1	DW121320_2.2937.2937.3	controllerType=0 controllerNumber=1 scan=2937	8.3918
	1	R.DKC[+57.021]QC[+57.021]PPNFTGK.L	417		C[+57]*2	484.55	3	1451.63	1451.64	0	-4.2	Specific	364.23	364.23	364.23	5.85	154	>sp|Q14766|LTBP1_HUMAN Latent-transforming growth factor beta-binding protein 1	1	DW121320_2.2772.2772.3	controllerType=0 controllerNumber=1 scan=2772	8.0136
	1	R.DKC[+57.021]QC[+57.021]PPNFTGK.L	417		C[+57]*2	484.55	3	1451.63	1451.64	0	-3.8	Specific	366.41	366.41	366.41	6.76	154	>sp|Q14766|LTBP1_HUMAN Latent-transforming growth factor beta-binding protein 1	1	DW121320_2.2827.2827.3	controllerType=0 controllerNumber=1 scan=2827	8.1395
	1	R.DKC[+57.021]QC[+57.021]PPNFTGK.L	417		C[+57]*2	484.55	3	1451.64	1451.64	0	-3.5	Specific	371.28	371.28	371.28	7.34	154	>sp|Q14766|LTBP1_HUMAN Latent-transforming growth factor beta-binding protein 1	1	DW121320_2.2670.2670.3	controllerType=0 controllerNumber=1 scan=2670	7.7794
	1	R.DKC[+57.021]QC[+57.021]PPNFTGK.L	417		C[+57]*2	484.55	3	1451.64	1451.64	0	-3.6	Specific	376.4	376.4	376.4	6.99	154	>sp|Q14766|LTBP1_HUMAN Latent-transforming growth factor beta-binding protein 1	1	DW121320_2.2717.2717.3	controllerType=0 controllerNumber=1 scan=2717	7.8892
	1	R.DKC[+57.021]QC[+57.021]PPNFTGK.L	417		C[+57]*2	484.55	3	1451.64	1451.64	0	-3.2	Specific	392.37	392.37	392.37	6.99	154	>sp|Q14766|LTBP1_HUMAN Latent-transforming growth factor beta-binding protein 1	1	DW121320_2.2883.2883.3	controllerType=0 controllerNumber=1 scan=2883	8.2682
	1	R.DKC[+57.021]QC[+57.021]PPNFTGK.L	417		C[+57]*2	726.321	2	1451.63	1451.64	0	-4.6	Specific	394.91	394.91	394.91	7.04	154	>sp|Q14766|LTBP1_HUMAN Latent-transforming growth factor beta-binding protein 1	1	DW121320_2.2603.2603.2	controllerType=0 controllerNumber=1 scan=2603	7.6247
	1	R.DKC[+57.021]QC[+57.021]PPNFTGK.L	417		C[+57]*2	726.322	2	1451.64	1451.64	0	-2.5	Specific	398.23	398.23	398.23	7.96	154	>sp|Q14766|LTBP1_HUMAN Latent-transforming growth factor beta-binding protein 1	1	DW121320_2.2855.2855.2	controllerType=0 controllerNumber=1 scan=2855	8.2029
	1	R.DKC[+57.021]QC[+57.021]PPNFTGK.L	417		C[+57]*2	726.321	2	1451.63	1451.64	0	-4	Specific	417.99	417.99	417.99	8.22	154	>sp|Q14766|LTBP1_HUMAN Latent-transforming growth factor beta-binding protein 1	1	DW121320_2.2755.2755.2	controllerType=0 controllerNumber=1 scan=2755	7.9761
	1	R.DKC[+57.021]QC[+57.021]PPNFTGK.L	417		C[+57]*2	726.321	2	1451.63	1451.64	0	-4	Specific	463.24	463.24	463.24	8.32	154	>sp|Q14766|LTBP1_HUMAN Latent-transforming growth factor beta-binding protein 1	1	DW121320_2.2650.2650.2	controllerType=0 controllerNumber=1 scan=2650	7.7331
	1	R.DKC[+57.021]QC[+57.021]PPNFTGK.L	417		C[+57]*2	726.321	2	1451.63	1451.64	0	-4	Specific	470.03	470.03	470.03	8.32	154	>sp|Q14766|LTBP1_HUMAN Latent-transforming growth factor beta-binding protein 1	1	DW121320_2.2697.2697.2	controllerType=0 controllerNumber=1 scan=2697	7.8418
	1	K.C[+57.021]QC[+57.021]PPNFTGK.L	419		C[+57]*2	604.76	2	1208.51	1208.52	0	-4.1	Specific	426.46	384.15	384.15	8.35	154	>sp|Q14766|LTBP1_HUMAN Latent-transforming growth factor beta-binding protein 1	1	DW121320_2.3005.3005.2	controllerType=0 controllerNumber=1 scan=3005	8.5445
	1	K.C[+57.021]QC[+57.021]PPNFTGK.L	419		C[+57]*2	604.761	2	1208.51	1208.52	0	-3.3	Specific	433.1	377.51	377.51	8.13	154	>sp|Q14766|LTBP1_HUMAN Latent-transforming growth factor beta-binding protein 1	1	DW121320_2.2842.2842.2	controllerType=0 controllerNumber=1 scan=2842	8.1727
	1	K.C[+57.021]QC[+57.021]PPNFTGK.L	419		C[+57]*2	604.76	2	1208.51	1208.52	0	-4.1	Specific	458.07	425.35	425.35	9.49	154	>sp|Q14766|LTBP1_HUMAN Latent-transforming growth factor beta-binding protein 1	1	DW121320_2.2948.2948.2	controllerType=0 controllerNumber=1 scan=2948	8.4165
	1	K.C[+57.021]QC[+57.021]PPNFTGK.L	419		C[+57]*2	604.761	2	1208.51	1208.52	0	-3.6	Specific	471.15	433.04	433.04	8.46	154	>sp|Q14766|LTBP1_HUMAN Latent-transforming growth factor beta-binding protein 1	1	DW121320_2.2893.2893.2	controllerType=0 controllerNumber=1 scan=2893	8.291
	1	K.C[+57.021][-17.027]QC[+57.021]PPNFTGK.L	419		C[-17][+57]*2	596.251	2	1191.49	1191.49	0	1.5	Specific	262.26	262.26	262.26	3.02	154	>sp|Q14766|LTBP1_HUMAN Latent-transforming growth factor beta-binding protein 1	1	DW121320_2.4162.4162.2	controllerType=0 controllerNumber=1 scan=4162	11.1123
	1	K.LC[+57.021]QIPVHGASVPK.L	429		C[+57]	703.383	2	1405.76	1405.76	0	-2.8	Specific	233.06	84.99	84.99	3.78	154	>sp|Q14766|LTBP1_HUMAN Latent-transforming growth factor beta-binding protein 1	1	DW121320_2.3408.3408.2	controllerType=0 controllerNumber=1 scan=3408	9.4412
	1	K.LC[+57.021]QIPVHGASVPK.L	429		C[+57]	469.257	3	1405.76	1405.76	0	-4.4	Specific	376.46	198.51	198.51	6.28	154	>sp|Q14766|LTBP1_HUMAN Latent-transforming growth factor beta-binding protein 1	1	DW121320_2.3664.3664.3	controllerType=0 controllerNumber=1 scan=3664	10.0193
	1	K.LC[+57.021]QIPVHGASVPK.L	429		C[+57]	469.257	3	1405.76	1405.76	0	-3.2	Specific	392.01	199.09	199.09	7.2	154	>sp|Q14766|LTBP1_HUMAN Latent-transforming growth factor beta-binding protein 1	1	DW121320_2.3555.3555.3	controllerType=0 controllerNumber=1 scan=3555	9.7712
	1	K.LC[+57.021]QIPVHGASVPK.L	429		C[+57]	469.258	3	1405.76	1405.76	0	-2.7	Specific	401.69	204.55	204.55	7.45	154	>sp|Q14766|LTBP1_HUMAN Latent-transforming growth factor beta-binding protein 1	1	DW121320_2.3256.3256.3	controllerType=0 controllerNumber=1 scan=3256	9.1039
	1	K.LC[+57.021]QIPVHGASVPK.L	429		C[+57]	469.257	3	1405.76	1405.76	0	-3.5	Specific	405.72	205.97	205.97	7.75	154	>sp|Q14766|LTBP1_HUMAN Latent-transforming growth factor beta-binding protein 1	1	DW121320_2.3608.3608.3	controllerType=0 controllerNumber=1 scan=3608	9.8936
	1	K.LC[+57.021]QIPVHGASVPK.L	429		C[+57]	469.257	3	1405.76	1405.76	0	-3.4	Specific	422.36	232.47	232.47	7.75	154	>sp|Q14766|LTBP1_HUMAN Latent-transforming growth factor beta-binding protein 1	1	DW121320_2.3311.3311.3	controllerType=0 controllerNumber=1 scan=3311	9.2246
	1	K.LC[+57.021]QIPVHGASVPK.L	429		C[+57]	469.257	3	1405.76	1405.76	0	-4.8	Specific	426.11	232.94	232.94	6.83	154	>sp|Q14766|LTBP1_HUMAN Latent-transforming growth factor beta-binding protein 1	1	DW121320_2.3423.3423.3	controllerType=0 controllerNumber=1 scan=3423	9.4735
	1	K.LC[+57.021]QIPVHGASVPK.L	429		C[+57]	469.257	3	1405.76	1405.76	0	-4.1	Specific	426.2	233.71	233.71	7.75	154	>sp|Q14766|LTBP1_HUMAN Latent-transforming growth factor beta-binding protein 1	1	DW121320_2.3478.3478.3	controllerType=0 controllerNumber=1 scan=3478	9.5982
	1	K.LC[+57.021]QIPVHGASVPK.L	429		C[+57]	703.382	2	1405.76	1405.76	0	-3.4	Specific	427.31	193.93	193.93	6.82	154	>sp|Q14766|LTBP1_HUMAN Latent-transforming growth factor beta-binding protein 1	1	DW121320_2.3323.3323.2	controllerType=0 controllerNumber=1 scan=3323	9.2495
	1	K.LC[+57.021]QIPVHGASVPK.L	429		C[+57]	469.257	3	1405.76	1405.76	0	-3.6	Specific	490.21	288.35	288.35	8.35	154	>sp|Q14766|LTBP1_HUMAN Latent-transforming growth factor beta-binding protein 1	1	DW121320_2.3367.3367.3	controllerType=0 controllerNumber=1 scan=3367	9.3481
	1	K.LC[+57.021]QIPVHGASVPK.L	429		C[+57]	469.257	3	1405.76	1405.76	0	-3.6	Specific	525.25	313.93	313.93	8.4	154	>sp|Q14766|LTBP1_HUMAN Latent-transforming growth factor beta-binding protein 1	1	DW121320_2.3203.3203.3	controllerType=0 controllerNumber=1 scan=3203	8.9893
	1	K.LC[+57.021]QIPVHGASVPK.L	429		C[+57]	703.382	2	1405.76	1405.76	0	-3.8	Specific	670.96	430.04	430.04	11.98	154	>sp|Q14766|LTBP1_HUMAN Latent-transforming growth factor beta-binding protein 1	1	DW121320_2.3267.3267.2	controllerType=0 controllerNumber=1 scan=3267	9.1259
	1	K.LC[+57.021]QIPVHGASVPK.L	429		C[+57]	703.382	2	1405.76	1405.76	0	-4.1	Specific	696.45	457.93	457.93	11.98	154	>sp|Q14766|LTBP1_HUMAN Latent-transforming growth factor beta-binding protein 1	1	DW121320_2.3214.3214.2	controllerType=0 controllerNumber=1 scan=3214	9.0134
	1	K.LC[+57.021]QIPVH[+15.995]GASVPK.L	429		C[+57], H[+16]	474.589	3	1421.75	1421.76	0	-3.5	Specific	26.67	26.67	26.67	2.11	154	>sp|Q14766|LTBP1_HUMAN Latent-transforming growth factor beta-binding protein 1	1	DW121320_2.3249.3249.3	controllerType=0 controllerNumber=1 scan=3249	9.0877
	1	K.LC[+57.021]QIPVH[+15.995]GASVPK.L	429		C[+57], H[+16]	474.589	3	1421.75	1421.76	0	-2.2	Specific	81.91	81.91	81.91	2.76	154	>sp|Q14766|LTBP1_HUMAN Latent-transforming growth factor beta-binding protein 1	1	DW121320_2.3208.3208.5	controllerType=0 controllerNumber=1 scan=3208	8.9991
	1	K.ALGTHVIHSTHTLPLTVTSQQGVK.V	452			505.881	5	2525.38	2525.38	0	-2.7	Specific	83.1	83.1	83.1	2.65	154	>sp|Q14766|LTBP1_HUMAN Latent-transforming growth factor beta-binding protein 1	1	DW121320_2.4011.4011.4	controllerType=0 controllerNumber=1 scan=4011	10.7822
	1	K.ALGTHVIHSTHTLPLTVTSQQGVK.V	452			505.882	5	2525.38	2525.38	0	-1.7	Specific	344.53	344.53	344.53	6.55	154	>sp|Q14766|LTBP1_HUMAN Latent-transforming growth factor beta-binding protein 1	1	DW121320_2.3819.3819.5	controllerType=0 controllerNumber=1 scan=3819	10.3591
	1	K.ALGTHVIHSTHTLPLTVTSQQGVK.V	452			632.099	4	2525.38	2525.38	0	-3	Specific	353.73	353.73	353.73	6.94	154	>sp|Q14766|LTBP1_HUMAN Latent-transforming growth factor beta-binding protein 1	1	DW121320_2.3793.3793.4	controllerType=0 controllerNumber=1 scan=3793	10.3009
	1	K.ALGTHVIHSTHTLPLTVTSQQGVK.V	452			505.881	5	2525.38	2525.38	0	-2.7	Specific	369.64	369.64	369.64	9.01	154	>sp|Q14766|LTBP1_HUMAN Latent-transforming growth factor beta-binding protein 1	1	DW121320_2.3631.3631.5	controllerType=0 controllerNumber=1 scan=3631	9.9446
	1	K.ALGTHVIHSTHTLPLTVTSQQGVK.V	452			505.881	5	2525.38	2525.38	0	-3.2	Specific	404.68	404.68	404.68	9.27	154	>sp|Q14766|LTBP1_HUMAN Latent-transforming growth factor beta-binding protein 1	1	DW121320_2.3755.3755.5	controllerType=0 controllerNumber=1 scan=3755	10.217
	1	K.ALGTHVIHSTHTLPLTVTSQQGVK.V	452			505.881	5	2525.38	2525.38	0	-2.8	Specific	432.59	432.59	432.59	9.27	154	>sp|Q14766|LTBP1_HUMAN Latent-transforming growth factor beta-binding protein 1	1	DW121320_2.3689.3689.5	controllerType=0 controllerNumber=1 scan=3689	10.0735
	1	K.ALGTHVIHSTHTLPLTVTSQQGVK.V	452			505.881	5	2525.38	2525.38	0	-3.2	Specific	451.17	451.17	451.17	9.38	154	>sp|Q14766|LTBP1_HUMAN Latent-transforming growth factor beta-binding protein 1	1	DW121320_2.3467.3467.5	controllerType=0 controllerNumber=1 scan=3467	9.5756
	1	K.ALGTHVIHSTHTLPLTVTSQQGVK.V	452			505.881	5	2525.38	2525.38	0	-2.6	Specific	461.41	461.41	461.41	9.38	154	>sp|Q14766|LTBP1_HUMAN Latent-transforming growth factor beta-binding protein 1	1	DW121320_2.3520.3520.5	controllerType=0 controllerNumber=1 scan=3520	9.6941
	1	K.ALGTHVIHSTHTLPLTVTSQQGVK.V	452			505.881	5	2525.38	2525.38	0	-2.3	Specific	464.08	464.08	464.08	9.38	154	>sp|Q14766|LTBP1_HUMAN Latent-transforming growth factor beta-binding protein 1	1	DW121320_2.3575.3575.5	controllerType=0 controllerNumber=1 scan=3575	9.8183
	1	K.ALGTHVIHSTHTLPLTVTSQQGVK.V	452			632.099	4	2525.37	2525.38	0	-3.7	Specific	536.05	536.05	536.05	9.03	154	>sp|Q14766|LTBP1_HUMAN Latent-transforming growth factor beta-binding protein 1	1	DW121320_2.3716.3716.4	controllerType=0 controllerNumber=1 scan=3716	10.1327
	1	K.ALGTHVIHSTHTLPLTVTSQQGVK.V	452			1263.19	2	2525.37	2525.38	0	-5.1	Specific	536.46	536.46	536.46	6.47	154	>sp|Q14766|LTBP1_HUMAN Latent-transforming growth factor beta-binding protein 1	1	DW121320_2.3484.3484.2	controllerType=0 controllerNumber=1 scan=3484	9.6108
	1	K.ALGTHVIHSTHTLPLTVTSQQGVK.V	452			632.099	4	2525.38	2525.38	0	-3	Specific	644.1	644.1	644.1	10.86	154	>sp|Q14766|LTBP1_HUMAN Latent-transforming growth factor beta-binding protein 1	1	DW121320_2.3633.3633.4	controllerType=0 controllerNumber=1 scan=3633	9.9477
	1	K.ALGTHVIHSTHTLPLTVTSQQGVK.V	452			632.1	4	2525.38	2525.38	0	-2.8	Specific	712.05	712.05	712.05	12.86	154	>sp|Q14766|LTBP1_HUMAN Latent-transforming growth factor beta-binding protein 1	1	DW121320_2.3577.3577.4	controllerType=0 controllerNumber=1 scan=3577	9.8207
	1	K.ALGTHVIHSTHTLPLTVTSQQGVK.V	452			632.099	4	2525.38	2525.38	0	-3	Specific	742.36	742.36	742.36	12.86	154	>sp|Q14766|LTBP1_HUMAN Latent-transforming growth factor beta-binding protein 1	1	DW121320_2.3521.3521.4	controllerType=0 controllerNumber=1 scan=3521	9.6953
	1	K.ALGTHVIHSTHTLPLTVTSQQGVK.V	452			632.099	4	2525.37	2525.38	0	-3.8	Specific	743.02	743.02	743.02	12.86	154	>sp|Q14766|LTBP1_HUMAN Latent-transforming growth factor beta-binding protein 1	1	DW121320_2.3468.3468.4	controllerType=0 controllerNumber=1 scan=3468	9.5776
	1	K.ALGTHVIHSTHTLPLTVTSQQGVK.V	452			842.463	3	2525.37	2525.38	0	-3.5	Specific	754.22	754.22	754.22	13.06	154	>sp|Q14766|LTBP1_HUMAN Latent-transforming growth factor beta-binding protein 1	1	DW121320_2.3535.3535.3	controllerType=0 controllerNumber=1 scan=3535	9.7237
	1	K.ALGTHVIHSTHTLPLTVTSQQGVK.V	452			842.462	3	2525.37	2525.38	0	-4.7	Specific	790.61	790.61	790.61	12.14	154	>sp|Q14766|LTBP1_HUMAN Latent-transforming growth factor beta-binding protein 1	1	DW121320_2.3480.3480.3	controllerType=0 controllerNumber=1 scan=3480	9.602
	1	K.VKFPPNIVNIHVK.H	476			502.305	3	1504.9	1504.9	0	0	Specific	317.26	220.42	220.42	3.78	154	>sp|Q14766|LTBP1_HUMAN Latent-transforming growth factor beta-binding protein 1	1	DW121320_2.4588.4588.3	controllerType=0 controllerNumber=1 scan=4588	12.0774
	1	K.VKFPPNIVNIHVK.H	476			502.304	3	1504.9	1504.9	0	-1.4	Specific	323.57	257.57	257.57	4.99	154	>sp|Q14766|LTBP1_HUMAN Latent-transforming growth factor beta-binding protein 1	1	DW121320_2.4642.4642.3	controllerType=0 controllerNumber=1 scan=4642	12.205
	1	K.VKFPPNIVNIHVK.H	476			502.303	3	1504.9	1504.9	0	-2.9	Specific	382.92	200.9	200.9	6.03	154	>sp|Q14766|LTBP1_HUMAN Latent-transforming growth factor beta-binding protein 1	1	DW121320_2.4478.4478.3	controllerType=0 controllerNumber=1 scan=4478	11.8249
	1	K.VKFPPNIVNIHVK.H	476			502.303	3	1504.9	1504.9	0	-2.9	Specific	382.96	190.65	190.65	6.03	154	>sp|Q14766|LTBP1_HUMAN Latent-transforming growth factor beta-binding protein 1	1	DW121320_2.4203.4203.3	controllerType=0 controllerNumber=1 scan=4203	11.2073
	1	K.VKFPPNIVNIHVK.H	476			502.303	3	1504.89	1504.9	0	-3.8	Specific	384.16	215.78	215.78	6.33	154	>sp|Q14766|LTBP1_HUMAN Latent-transforming growth factor beta-binding protein 1	1	DW121320_2.4370.4370.3	controllerType=0 controllerNumber=1 scan=4370	11.583
	1	K.VKFPPNIVNIHVK.H	476			502.303	3	1504.9	1504.9	0	-2.6	Specific	394.24	177.17	177.17	6.03	154	>sp|Q14766|LTBP1_HUMAN Latent-transforming growth factor beta-binding protein 1	1	DW121320_2.4532.4532.3	controllerType=0 controllerNumber=1 scan=4532	11.9508
	1	K.VKFPPNIVNIHVK.H	476			752.952	2	1504.9	1504.9	0	-2.7	Specific	410.03	249.65	249.65	5.92	154	>sp|Q14766|LTBP1_HUMAN Latent-transforming growth factor beta-binding protein 1	1	DW121320_2.4450.4450.2	controllerType=0 controllerNumber=1 scan=4450	11.7607
	1	K.VKFPPNIVNIHVK.H	476			752.948	2	1504.89	1504.9	0	-7.3	Specific	411.29	258.95	258.95	4.12	154	>sp|Q14766|LTBP1_HUMAN Latent-transforming growth factor beta-binding protein 1	1	DW121320_2.4063.4063.2	controllerType=0 controllerNumber=1 scan=4063	10.8952
	1	K.VKFPPNIVNIHVK.H	476			502.303	3	1504.89	1504.9	0	-3.7	Specific	412.25	227.44	227.44	6.59	154	>sp|Q14766|LTBP1_HUMAN Latent-transforming growth factor beta-binding protein 1	1	DW121320_2.4423.4423.3	controllerType=0 controllerNumber=1 scan=4423	11.7029
	1	K.VKFPPNIVNIHVK.H	476			752.952	2	1504.9	1504.9	0	-2.3	Specific	419.49	310.03	310.03	6.03	154	>sp|Q14766|LTBP1_HUMAN Latent-transforming growth factor beta-binding protein 1	1	DW121320_2.4382.4382.2	controllerType=0 controllerNumber=1 scan=4382	11.6104
	1	K.VKFPPNIVNIHVK.H	476			502.303	3	1504.9	1504.9	0	-3	Specific	419.86	225.44	225.44	6.59	154	>sp|Q14766|LTBP1_HUMAN Latent-transforming growth factor beta-binding protein 1	1	DW121320_2.4151.4151.3	controllerType=0 controllerNumber=1 scan=4151	11.087
	1	K.VKFPPNIVNIHVK.H	476			502.303	3	1504.9	1504.9	0	-3.1	Specific	419.93	224.41	224.41	6.59	154	>sp|Q14766|LTBP1_HUMAN Latent-transforming growth factor beta-binding protein 1	1	DW121320_2.4316.4316.3	controllerType=0 controllerNumber=1 scan=4316	11.4633
	1	K.VKFPPNIVNIHVK.H	476			502.303	3	1504.89	1504.9	0	-3.5	Specific	426.29	254.62	254.62	6.73	154	>sp|Q14766|LTBP1_HUMAN Latent-transforming growth factor beta-binding protein 1	1	DW121320_2.4094.4094.3	controllerType=0 controllerNumber=1 scan=4094	10.9629
	1	K.VKFPPNIVNIHVK.H	476			502.303	3	1504.89	1504.9	0	-4.3	Specific	455.15	259.74	259.74	5.92	154	>sp|Q14766|LTBP1_HUMAN Latent-transforming growth factor beta-binding protein 1	1	DW121320_2.4261.4261.3	controllerType=0 controllerNumber=1 scan=4261	11.3374
	1	K.VKFPPNIVNIHVK.H	476			752.951	2	1504.9	1504.9	0	-2.9	Specific	460.26	228.22	228.22	5.89	154	>sp|Q14766|LTBP1_HUMAN Latent-transforming growth factor beta-binding protein 1	1	DW121320_2.4501.4501.2	controllerType=0 controllerNumber=1 scan=4501	11.8776
	1	K.VKFPPNIVNIHVK.H	476			502.303	3	1504.89	1504.9	0	-3.4	Specific	483.06	260.09	260.09	7.07	154	>sp|Q14766|LTBP1_HUMAN Latent-transforming growth factor beta-binding protein 1	1	DW121320_2.4040.4040.3	controllerType=0 controllerNumber=1 scan=4040	10.8456
	1	K.FPPNIVNIHVK.H	478			639.369	2	1277.73	1277.74	0	-4.4	Specific	271.33	101.55	101.55	3.24	154	>sp|Q14766|LTBP1_HUMAN Latent-transforming growth factor beta-binding protein 1	1	DW121320_2.4797.4797.2	controllerType=0 controllerNumber=1 scan=4797	12.5649
	1	K.FPPNIVNIHVK.H	478			426.582	3	1277.73	1277.74	0	-3.1	Specific	301.9	9.97	9.97	5.11	154	>sp|Q14766|LTBP1_HUMAN Latent-transforming growth factor beta-binding protein 1	1	DW121320_2.4598.4598.3	controllerType=0 controllerNumber=1 scan=4598	12.1015
	1	K.FPPNIVNIHVK.H	478			426.582	3	1277.73	1277.74	0	-3.5	Specific	317.39	24.07	24.07	6.14	154	>sp|Q14766|LTBP1_HUMAN Latent-transforming growth factor beta-binding protein 1	1	DW121320_2.4214.4214.3	controllerType=0 controllerNumber=1 scan=4214	11.2315
	1	K.FPPNIVNIHVK.H	478			426.582	3	1277.73	1277.74	0	-3.7	Specific	317.5	37.99	37.99	5.11	154	>sp|Q14766|LTBP1_HUMAN Latent-transforming growth factor beta-binding protein 1	1	DW121320_2.4323.4323.3	controllerType=0 controllerNumber=1 scan=4323	11.4804
	1	K.FPPNIVNIHVK.H	478			426.582	3	1277.73	1277.74	0	-3.5	Specific	320.67	35.5	35.5	5.15	154	>sp|Q14766|LTBP1_HUMAN Latent-transforming growth factor beta-binding protein 1	1	DW121320_2.4437.4437.3	controllerType=0 controllerNumber=1 scan=4437	11.7331
	1	K.FPPNIVNIHVK.H	478			426.582	3	1277.73	1277.74	0	-3.8	Specific	321.08	40.49	40.49	5.15	154	>sp|Q14766|LTBP1_HUMAN Latent-transforming growth factor beta-binding protein 1	1	DW121320_2.4818.4818.3	controllerType=0 controllerNumber=1 scan=4818	12.6143
	1	K.FPPNIVNIHVK.H	478			426.582	3	1277.73	1277.74	0	-3.4	Specific	322.94	182.45	182.45	6.97	154	>sp|Q14766|LTBP1_HUMAN Latent-transforming growth factor beta-binding protein 1	1	DW121320_2.4873.4873.3	controllerType=0 controllerNumber=1 scan=4873	12.7422
	1	K.FPPNIVNIHVK.H	478			426.582	3	1277.73	1277.74	0	-3.8	Specific	327.03	78.33	78.33	6.23	154	>sp|Q14766|LTBP1_HUMAN Latent-transforming growth factor beta-binding protein 1	1	DW121320_2.4764.4764.3	controllerType=0 controllerNumber=1 scan=4764	12.4885
	1	K.FPPNIVNIHVK.H	478			426.582	3	1277.73	1277.74	0	-4.8	Specific	328.62	45.89	45.89	5.27	154	>sp|Q14766|LTBP1_HUMAN Latent-transforming growth factor beta-binding protein 1	1	DW121320_2.4379.4379.3	controllerType=0 controllerNumber=1 scan=4379	11.6039
	1	K.FPPNIVNIHVK.H	478			426.582	3	1277.73	1277.74	0	-4.6	Specific	334.72	81.48	81.48	5.31	154	>sp|Q14766|LTBP1_HUMAN Latent-transforming growth factor beta-binding protein 1	1	DW121320_2.4164.4164.3	controllerType=0 controllerNumber=1 scan=4164	11.1166
	1	K.FPPNIVNIHVK.H	478			426.582	3	1277.73	1277.74	0	-3.6	Specific	367.26	87.24	87.24	5.43	154	>sp|Q14766|LTBP1_HUMAN Latent-transforming growth factor beta-binding protein 1	1	DW121320_2.4708.4708.3	controllerType=0 controllerNumber=1 scan=4708	12.359
	1	K.FPPNIVNIHVK.H	478			426.582	3	1277.73	1277.74	0	-3.2	Specific	368.28	74.52	74.52	6.46	154	>sp|Q14766|LTBP1_HUMAN Latent-transforming growth factor beta-binding protein 1	1	DW121320_2.4269.4269.3	controllerType=0 controllerNumber=1 scan=4269	11.3566
	1	K.FPPNIVNIHVK.H	478			426.582	3	1277.73	1277.74	0	-3.2	Specific	369.95	90.75	90.75	6.45	154	>sp|Q14766|LTBP1_HUMAN Latent-transforming growth factor beta-binding protein 1	1	DW121320_2.4543.4543.3	controllerType=0 controllerNumber=1 scan=4543	11.9754
	1	K.FPPNIVNIHVK.H	478			426.582	3	1277.73	1277.74	0	-3.3	Specific	386.74	92.69	92.69	6.45	154	>sp|Q14766|LTBP1_HUMAN Latent-transforming growth factor beta-binding protein 1	1	DW121320_2.4488.4488.3	controllerType=0 controllerNumber=1 scan=4488	11.8484
	1	K.FPPNIVNIHVK.H	478			426.582	3	1277.73	1277.74	0	-3.1	Specific	433.42	148.13	148.13	7.04	154	>sp|Q14766|LTBP1_HUMAN Latent-transforming growth factor beta-binding protein 1	1	DW121320_2.4653.4653.3	controllerType=0 controllerNumber=1 scan=4653	12.2301
	1	K.HPPEASVQIHQVSR.I	489			792.911	2	1584.81	1584.82	0	-6.1	Specific	366.23	366.23	366.23	6.91	154	>sp|Q14766|LTBP1_HUMAN Latent-transforming growth factor beta-binding protein 1	1	DW121320_2.2666.2666.2	controllerType=0 controllerNumber=1 scan=2666	7.7688
	1	K.HPPEASVQIHQVSR.I	489			528.944	3	1584.82	1584.82	0	-4.4	Specific	399.5	399.5	399.5	7.71	154	>sp|Q14766|LTBP1_HUMAN Latent-transforming growth factor beta-binding protein 1	1	DW121320_2.3296.3296.3	controllerType=0 controllerNumber=1 scan=3296	9.1896
	1	K.HPPEASVQIHQVSR.I	489			528.944	3	1584.82	1584.82	0	-4.1	Specific	478.05	478.05	478.05	7.97	154	>sp|Q14766|LTBP1_HUMAN Latent-transforming growth factor beta-binding protein 1	1	DW121320_2.3019.3019.5	controllerType=0 controllerNumber=1 scan=3019	8.5755
	1	K.HPPEASVQIHQVSR.I	489			792.913	2	1584.82	1584.82	0	-4	Specific	504.15	504.15	504.15	8.44	154	>sp|Q14766|LTBP1_HUMAN Latent-transforming growth factor beta-binding protein 1	1	DW121320_2.2508.2508.2	controllerType=0 controllerNumber=1 scan=2508	7.4019
	1	K.HPPEASVQIHQVSR.I	489			792.913	2	1584.82	1584.82	0	-3.7	Specific	545.96	545.96	545.96	8.49	154	>sp|Q14766|LTBP1_HUMAN Latent-transforming growth factor beta-binding protein 1	1	DW121320_2.2605.2605.2	controllerType=0 controllerNumber=1 scan=2605	7.6309
	1	K.HPPEASVQIHQVSR.I	489			528.945	3	1584.82	1584.82	0	-1.6	Specific	576.14	576.14	576.14	10.13	154	>sp|Q14766|LTBP1_HUMAN Latent-transforming growth factor beta-binding protein 1	1	DW121320_2.3152.3152.3	controllerType=0 controllerNumber=1 scan=3152	8.8768
	1	K.HPPEASVQIHQVSR.I	489			528.944	3	1584.82	1584.82	0	-4.2	Specific	583.46	583.46	583.46	10.13	154	>sp|Q14766|LTBP1_HUMAN Latent-transforming growth factor beta-binding protein 1	1	DW121320_2.3097.3097.3	controllerType=0 controllerNumber=1 scan=3097	8.7535
	1	K.HPPEASVQIHQVSR.I	489			792.914	2	1584.82	1584.82	0	-2.7	Specific	607.23	607.23	607.23	10.32	154	>sp|Q14766|LTBP1_HUMAN Latent-transforming growth factor beta-binding protein 1	1	DW121320_2.2553.2553.2	controllerType=0 controllerNumber=1 scan=2553	7.5114
	1	K.HPPEASVQIHQVSR.I	489			528.944	3	1584.82	1584.82	0	-4.1	Specific	652.15	652.15	652.15	12.13	154	>sp|Q14766|LTBP1_HUMAN Latent-transforming growth factor beta-binding protein 1	1	DW121320_2.2932.2932.3	controllerType=0 controllerNumber=1 scan=2932	8.3791
	1	K.HPPEASVQIHQVSR.I	489			528.944	3	1584.82	1584.82	0	-4	Specific	747.86	747.86	747.86	13.13	154	>sp|Q14766|LTBP1_HUMAN Latent-transforming growth factor beta-binding protein 1	1	DW121320_2.2640.2640.3	controllerType=0 controllerNumber=1 scan=2640	7.7116
	1	K.HPPEASVQIHQVSR.I	489			528.944	3	1584.82	1584.82	0	-3.7	Specific	773.86	773.86	773.86	14.13	154	>sp|Q14766|LTBP1_HUMAN Latent-transforming growth factor beta-binding protein 1	1	DW121320_2.2861.2861.3	controllerType=0 controllerNumber=1 scan=2861	8.2177
	1	K.HPPEASVQIHQVSR.I	489			528.944	3	1584.82	1584.82	0	-3.8	Specific	791.61	791.61	791.61	14.13	154	>sp|Q14766|LTBP1_HUMAN Latent-transforming growth factor beta-binding protein 1	1	DW121320_2.2807.2807.3	controllerType=0 controllerNumber=1 scan=2807	8.0942
	1	K.HPPEASVQIHQVSR.I	489			528.944	3	1584.82	1584.82	0	-3.8	Specific	812	812	812	15.13	154	>sp|Q14766|LTBP1_HUMAN Latent-transforming growth factor beta-binding protein 1	1	DW121320_2.2485.2485.3	controllerType=0 controllerNumber=1 scan=2485	7.3483
	1	K.HPPEASVQIHQVSR.I	489			528.945	3	1584.82	1584.82	0	-2.4	Specific	838.26	838.26	838.26	15.13	154	>sp|Q14766|LTBP1_HUMAN Latent-transforming growth factor beta-binding protein 1	1	DW121320_2.2584.2584.3	controllerType=0 controllerNumber=1 scan=2584	7.5834
	1	K.HPPEASVQIHQVSR.I	489			528.944	3	1584.82	1584.82	0	-3.9	Specific	844.64	844.64	844.64	15.13	154	>sp|Q14766|LTBP1_HUMAN Latent-transforming growth factor beta-binding protein 1	1	DW121320_2.2751.2751.3	controllerType=0 controllerNumber=1 scan=2751	7.9679
	1	K.HPPEASVQIHQVSR.I	489			528.944	3	1584.82	1584.82	0	-3.7	Specific	850.17	850.17	850.17	16.13	154	>sp|Q14766|LTBP1_HUMAN Latent-transforming growth factor beta-binding protein 1	1	DW121320_2.2696.2696.3	controllerType=0 controllerNumber=1 scan=2696	7.8396
	1	K.HPPEASVQIHQVSR.I	489			528.945	3	1584.82	1584.82	0	-1.7	Specific	861.72	861.72	861.72	16.13	154	>sp|Q14766|LTBP1_HUMAN Latent-transforming growth factor beta-binding protein 1	1	DW121320_2.2538.2538.3	controllerType=0 controllerNumber=1 scan=2538	7.4728
	1	K.TKEAQPGQSQVSYQGLPVQK.T	511			725.046	3	2173.12	2173.12	0	-0.5	Specific	255.11	255.11	255.11	4.3	154	>sp|Q14766|LTBP1_HUMAN Latent-transforming growth factor beta-binding protein 1	1	DW121320_2.3606.3606.3	controllerType=0 controllerNumber=1 scan=3606	9.8873
	1	K.TKEAQPGQSQVSYQGLPVQK.T	511			544.035	4	2173.12	2173.12	0	-3.5	Specific	411.06	411.06	411.06	8.25	154	>sp|Q14766|LTBP1_HUMAN Latent-transforming growth factor beta-binding protein 1	1	DW121320_2.3328.3328.4	controllerType=0 controllerNumber=1 scan=3328	9.2603
	1	K.TKEAQPGQSQVSYQGLPVQK.T	511			725.043	3	2173.11	2173.12	0	-4.7	Specific	470.11	470.11	470.11	7.93	154	>sp|Q14766|LTBP1_HUMAN Latent-transforming growth factor beta-binding protein 1	1	DW121320_2.3538.3538.3	controllerType=0 controllerNumber=1 scan=3538	9.7301
	1	K.TKEAQPGQSQVSYQGLPVQK.T	511			725.044	3	2173.12	2173.12	0	-3.7	Specific	523.31	523.31	523.31	9.14	154	>sp|Q14766|LTBP1_HUMAN Latent-transforming growth factor beta-binding protein 1	1	DW121320_2.3482.3482.3	controllerType=0 controllerNumber=1 scan=3482	9.6064
	1	K.TKEAQPGQSQVSYQGLPVQK.T	511			1087.06	2	2173.12	2173.12	0	-3.1	Specific	528.06	528.06	528.06	8.5	154	>sp|Q14766|LTBP1_HUMAN Latent-transforming growth factor beta-binding protein 1	1	DW121320_2.3327.3327.2	controllerType=0 controllerNumber=1 scan=3327	9.2582
	1	K.TKEAQPGQSQVSYQGLPVQK.T	511			725.044	3	2173.12	2173.12	0	-3.4	Specific	577.31	577.31	577.31	9.97	154	>sp|Q14766|LTBP1_HUMAN Latent-transforming growth factor beta-binding protein 1	1	DW121320_2.3366.3366.3	controllerType=0 controllerNumber=1 scan=3366	9.3469
	1	K.TKEAQPGQSQVSYQGLPVQK.T	511			725.043	3	2173.12	2173.12	0	-4.1	Specific	578.01	578.01	578.01	9.97	154	>sp|Q14766|LTBP1_HUMAN Latent-transforming growth factor beta-binding protein 1	1	DW121320_2.3424.3424.3	controllerType=0 controllerNumber=1 scan=3424	9.4757
	1	K.TKEAQPGQSQVSYQGLPVQK.T	511			725.044	3	2173.12	2173.12	0	-3.4	Specific	683.16	683.16	683.16	11.97	154	>sp|Q14766|LTBP1_HUMAN Latent-transforming growth factor beta-binding protein 1	1	DW121320_2.3314.3314.3	controllerType=0 controllerNumber=1 scan=3314	9.2281
	1	K.EAQPGQSQVSYQGLPVQK.T	513			972.492	2	1943.98	1943.98	0	-2.7	Specific	274.39	274.39	274.39	7.37	154	>sp|Q14766|LTBP1_HUMAN Latent-transforming growth factor beta-binding protein 1	1	DW121320_2.4035.4035.2	controllerType=0 controllerNumber=1 scan=4035	10.8347
	1	K.EAQPGQSQVSYQGLPVQK.T	513			648.663	3	1943.98	1943.98	0	-3.5	Specific	444.65	433.65	433.65	9.15	154	>sp|Q14766|LTBP1_HUMAN Latent-transforming growth factor beta-binding protein 1	1	DW121320_2.4022.4022.3	controllerType=0 controllerNumber=1 scan=4022	10.8062
	1	K.EAQPGQSQVSYQGLPVQK.T	513			648.664	3	1943.98	1943.98	0	-2.7	Specific	504.82	458.09	458.09	9.39	154	>sp|Q14766|LTBP1_HUMAN Latent-transforming growth factor beta-binding protein 1	1	DW121320_2.3962.3962.3	controllerType=0 controllerNumber=1 scan=3962	10.6715
	1	K.EAQPGQSQVSYQGLPVQK.T	513			648.664	3	1943.98	1943.98	0	-2.9	Specific	546.73	499.36	499.36	9.44	154	>sp|Q14766|LTBP1_HUMAN Latent-transforming growth factor beta-binding protein 1	1	DW121320_2.3906.3906.3	controllerType=0 controllerNumber=1 scan=3906	10.5452
	1	K.EAQPGQSQVSYQGLPVQK.T	513			972.492	2	1943.98	1943.98	0	-2.9	Specific	559.7	550.82	550.82	9.93	154	>sp|Q14766|LTBP1_HUMAN Latent-transforming growth factor beta-binding protein 1	1	DW121320_2.3963.3963.2	controllerType=0 controllerNumber=1 scan=3963	10.6736
	1	K.EAQPGQSQVSYQGLPVQK.T	513			648.663	3	1943.98	1943.98	0	-3.2	Specific	576.75	528.23	528.23	10.27	154	>sp|Q14766|LTBP1_HUMAN Latent-transforming growth factor beta-binding protein 1	1	DW121320_2.3852.3852.3	controllerType=0 controllerNumber=1 scan=3852	10.433
	1	K.EAQPGQSQVSYQGLPVQK.T	513			972.492	2	1943.98	1943.98	0	-2.8	Specific	591.43	557.36	557.36	10.76	154	>sp|Q14766|LTBP1_HUMAN Latent-transforming growth factor beta-binding protein 1	1	DW121320_2.3907.3907.2	controllerType=0 controllerNumber=1 scan=3907	10.5464
	1	K.EAQPGQSQVSYQGLPVQK.T	513			972.491	2	1943.98	1943.98	0	-3.4	Specific	615.49	553.03	553.03	11.76	154	>sp|Q14766|LTBP1_HUMAN Latent-transforming growth factor beta-binding protein 1	1	DW121320_2.3854.3854.2	controllerType=0 controllerNumber=1 scan=3854	10.4356
	1	K.TQTIHSTYSHQQVIPHVYPVAAK.T	531			521.874	5	2605.34	2605.35	0	-4.5	Specific	211.77	211.77	211.77	3.84	154	>sp|Q14766|LTBP1_HUMAN Latent-transforming growth factor beta-binding protein 1	1	DW121320_2.4122.4122.5	controllerType=0 controllerNumber=1 scan=4122	11.0238
	1	K.TQTIHSTYSHQQVIPHVYPVAAK.T	531			521.875	5	2605.34	2605.35	0	-3.4	Specific	217.15	217.15	217.15	4.98	154	>sp|Q14766|LTBP1_HUMAN Latent-transforming growth factor beta-binding protein 1	1	DW121320_2.4309.4309.5	controllerType=0 controllerNumber=1 scan=4309	11.4478
	1	K.TQTIHSTYSHQQVIPHVYPVAAK.T	531			521.875	5	2605.34	2605.35	0	-3	Specific	315.1	315.1	315.1	7.35	154	>sp|Q14766|LTBP1_HUMAN Latent-transforming growth factor beta-binding protein 1	1	DW121320_2.4020.4020.5	controllerType=0 controllerNumber=1 scan=4020	10.8019
	1	K.TQTIHSTYSHQQVIPHVYPVAAK.T	531			521.875	5	2605.35	2605.35	0	-2.7	Specific	330.06	330.06	330.06	6.33	154	>sp|Q14766|LTBP1_HUMAN Latent-transforming growth factor beta-binding protein 1	1	DW121320_2.3918.3918.5	controllerType=0 controllerNumber=1 scan=3918	10.5713
	1	K.TQTIHSTYSHQQVIPHVYPVAAK.T	531			869.119	3	2605.34	2605.35	0	-4	Specific	338.6	338.6	338.6	6.14	154	>sp|Q14766|LTBP1_HUMAN Latent-transforming growth factor beta-binding protein 1	1	DW121320_2.3516.3516.3	controllerType=0 controllerNumber=1 scan=3516	9.6836
	1	K.TQTIHSTYSHQQVIPHVYPVAAK.T	531			521.875	5	2605.34	2605.35	0	-2.8	Specific	388.18	388.18	388.18	9.01	154	>sp|Q14766|LTBP1_HUMAN Latent-transforming growth factor beta-binding protein 1	1	DW121320_2.3688.3688.5	controllerType=0 controllerNumber=1 scan=3688	10.0718
	1	K.TQTIHSTYSHQQVIPHVYPVAAK.T	531			521.875	5	2605.34	2605.35	0	-3.1	Specific	390.22	390.22	390.22	9.01	154	>sp|Q14766|LTBP1_HUMAN Latent-transforming growth factor beta-binding protein 1	1	DW121320_2.3830.3830.5	controllerType=0 controllerNumber=1 scan=3830	10.3848
	1	K.TQTIHSTYSHQQVIPHVYPVAAK.T	531			521.875	5	2605.34	2605.35	0	-3	Specific	390.35	390.35	390.35	9.01	154	>sp|Q14766|LTBP1_HUMAN Latent-transforming growth factor beta-binding protein 1	1	DW121320_2.3576.3576.5	controllerType=0 controllerNumber=1 scan=3576	9.8195
	1	K.TQTIHSTYSHQQVIPHVYPVAAK.T	531			521.875	5	2605.34	2605.35	0	-3.2	Specific	392.84	392.84	392.84	9.01	154	>sp|Q14766|LTBP1_HUMAN Latent-transforming growth factor beta-binding protein 1	1	DW121320_2.3522.3522.5	controllerType=0 controllerNumber=1 scan=3522	9.6965
	1	K.TQTIHSTYSHQQVIPHVYPVAAK.T	531			521.875	5	2605.34	2605.35	0	-3.2	Specific	411.94	411.94	411.94	8.23	154	>sp|Q14766|LTBP1_HUMAN Latent-transforming growth factor beta-binding protein 1	1	DW121320_2.3765.3765.5	controllerType=0 controllerNumber=1 scan=3765	10.2393
	1	K.TQTIHSTYSHQQVIPHVYPVAAK.T	531			521.875	5	2605.34	2605.35	0	-3	Specific	425.42	425.42	425.42	9.27	154	>sp|Q14766|LTBP1_HUMAN Latent-transforming growth factor beta-binding protein 1	1	DW121320_2.3630.3630.5	controllerType=0 controllerNumber=1 scan=3630	9.9434
	1	K.TQTIHSTYSHQQVIPHVYPVAAK.T	531			869.12	3	2605.35	2605.35	0	-2.2	Specific	438.33	438.33	438.33	7.83	154	>sp|Q14766|LTBP1_HUMAN Latent-transforming growth factor beta-binding protein 1	1	DW121320_2.3397.3397.3	controllerType=0 controllerNumber=1 scan=3397	9.4156
	1	K.TQTIHSTYSHQQVIPHVYPVAAK.T	531			521.875	5	2605.35	2605.35	0	-2.5	Specific	445.24	445.24	445.24	9.38	154	>sp|Q14766|LTBP1_HUMAN Latent-transforming growth factor beta-binding protein 1	1	DW121320_2.3465.3465.5	controllerType=0 controllerNumber=1 scan=3465	9.5723
	1	K.TQTIHSTYSHQQVIPHVYPVAAK.T	531			521.875	5	2605.35	2605.35	0	-1.8	Specific	479.11	479.11	479.11	9.38	154	>sp|Q14766|LTBP1_HUMAN Latent-transforming growth factor beta-binding protein 1	1	DW121320_2.3410.3410.5	controllerType=0 controllerNumber=1 scan=3410	9.4474
	1	K.TQTIHSTYSHQQVIPHVYPVAAK.T	531			521.875	5	2605.34	2605.35	0	-3.1	Specific	523.46	523.46	523.46	9.67	154	>sp|Q14766|LTBP1_HUMAN Latent-transforming growth factor beta-binding protein 1	1	DW121320_2.3357.3357.5	controllerType=0 controllerNumber=1 scan=3357	9.3256
	1	K.TQTIHSTYSHQQVIPHVYPVAAK.T	531			652.092	4	2605.35	2605.35	0	-1.9	Specific	544.15	544.15	544.15	9.03	154	>sp|Q14766|LTBP1_HUMAN Latent-transforming growth factor beta-binding protein 1	1	DW121320_2.3672.3672.4	controllerType=0 controllerNumber=1 scan=3672	10.0366
	1	K.TQTIHSTYSHQQVIPHVYPVAAK.T	531			652.092	4	2605.35	2605.35	0	-1.6	Specific	546.86	546.86	546.86	9.03	154	>sp|Q14766|LTBP1_HUMAN Latent-transforming growth factor beta-binding protein 1	1	DW121320_2.3371.3371.4	controllerType=0 controllerNumber=1 scan=3371	9.3567
	1	K.TQTIHSTYSHQQVIPHVYPVAAK.T	531			652.092	4	2605.35	2605.35	0	-2.3	Specific	679.83	679.83	679.83	11.86	154	>sp|Q14766|LTBP1_HUMAN Latent-transforming growth factor beta-binding protein 1	1	DW121320_2.3587.3587.4	controllerType=0 controllerNumber=1 scan=3587	9.8447
	1	K.TQTIHSTYSHQQVIPHVYPVAAK.T	531			652.091	4	2605.34	2605.35	0	-3.7	Specific	776.07	776.07	776.07	13.86	154	>sp|Q14766|LTBP1_HUMAN Latent-transforming growth factor beta-binding protein 1	1	DW121320_2.3476.3476.4	controllerType=0 controllerNumber=1 scan=3476	9.5957
	1	K.TQTIHSTYSHQQVIPHVYPVAAK.T	531			652.091	4	2605.34	2605.35	0	-3.6	Specific	777.72	757.76	757.76	13.86	154	>sp|Q14766|LTBP1_HUMAN Latent-transforming growth factor beta-binding protein 1	1	DW121320_2.3531.3531.4	controllerType=0 controllerNumber=1 scan=3531	9.7178
	1	K.TQTIHSTYSHQQVIPHVYPVAAK.T	531			869.119	3	2605.34	2605.35	0	-3.7	Specific	791.49	788.02	788.02	13.06	154	>sp|Q14766|LTBP1_HUMAN Latent-transforming growth factor beta-binding protein 1	1	DW121320_2.3455.3455.3	controllerType=0 controllerNumber=1 scan=3455	9.5488
	1	K.TQTIHSTYSHQQVIPHVYPVAAK.T	531			652.091	4	2605.34	2605.35	0	-3.7	Specific	793.99	793.99	793.99	13.86	154	>sp|Q14766|LTBP1_HUMAN Latent-transforming growth factor beta-binding protein 1	1	DW121320_2.3421.3421.4	controllerType=0 controllerNumber=1 scan=3421	9.4711
	1	R.C[+57.021]FQETIGSQC[+57.021]GK.A	559		C[+57]*2	472.206	3	1414.6	1414.61	0	-4.3	Specific	190.92	190.92	190.92	2.47	154	>sp|Q14766|LTBP1_HUMAN Latent-transforming growth factor beta-binding protein 1	1	DW121320_2.3216.3216.3	controllerType=0 controllerNumber=1 scan=3216	9.0177
	1	R.C[+57.021]FQETIGSQC[+57.021]GK.A	559		C[+57]*2	472.206	3	1414.6	1414.61	0	-4	Specific	481.58	481.58	481.58	8.21	154	>sp|Q14766|LTBP1_HUMAN Latent-transforming growth factor beta-binding protein 1	1	DW121320_2.3104.3104.3	controllerType=0 controllerNumber=1 scan=3104	8.7704
	1	R.C[+57.021]FQETIGSQC[+57.021]GK.A	559		C[+57]*2	472.206	3	1414.6	1414.61	0	-3.2	Specific	485.15	485.15	485.15	9.24	154	>sp|Q14766|LTBP1_HUMAN Latent-transforming growth factor beta-binding protein 1	1	DW121320_2.3157.3157.3	controllerType=0 controllerNumber=1 scan=3157	8.8895
	1	R.C[+57.021]FQETIGSQC[+57.021]GK.A	559		C[+57]*2	707.805	2	1414.6	1414.61	0	-4.1	Specific	487.03	487.03	487.03	9.73	154	>sp|Q14766|LTBP1_HUMAN Latent-transforming growth factor beta-binding protein 1	1	DW121320_2.3094.3094.2	controllerType=0 controllerNumber=1 scan=3094	8.747
	1	R.C[+57.021]FQETIGSQC[+57.021]GK.A	559		C[+57]*2	707.808	2	1414.61	1414.61	0	-0.8	Specific	548.38	548.38	548.38	8.54	154	>sp|Q14766|LTBP1_HUMAN Latent-transforming growth factor beta-binding protein 1	1	DW121320_2.3430.3430.2	controllerType=0 controllerNumber=1 scan=3430	9.4886
	1	R.C[+57.021]FQETIGSQC[+57.021]GK.A	559		C[+57]*2	707.806	2	1414.6	1414.61	0	-2.9	Specific	587.41	587.41	587.41	10.62	154	>sp|Q14766|LTBP1_HUMAN Latent-transforming growth factor beta-binding protein 1	1	DW121320_2.3341.3341.2	controllerType=0 controllerNumber=1 scan=3341	9.2881
	1	R.C[+57.021]FQETIGSQC[+57.021]GK.A	559		C[+57]*2	707.806	2	1414.6	1414.61	0	-3.3	Specific	593.67	593.67	593.67	10.62	154	>sp|Q14766|LTBP1_HUMAN Latent-transforming growth factor beta-binding protein 1	1	DW121320_2.3146.3146.2	controllerType=0 controllerNumber=1 scan=3146	8.8639
	1	R.C[+57.021]FQETIGSQC[+57.021]GK.A	559		C[+57]*2	707.806	2	1414.6	1414.61	0	-3.5	Specific	609.15	609.15	609.15	11.62	154	>sp|Q14766|LTBP1_HUMAN Latent-transforming growth factor beta-binding protein 1	1	DW121320_2.3280.3280.2	controllerType=0 controllerNumber=1 scan=3280	9.155
	1	R.C[+57.021]FQETIGSQC[+57.021]GK.A	559		C[+57]*2	707.806	2	1414.6	1414.61	0	-3.7	Specific	615.66	615.66	615.66	11.62	154	>sp|Q14766|LTBP1_HUMAN Latent-transforming growth factor beta-binding protein 1	1	DW121320_2.3226.3226.2	controllerType=0 controllerNumber=1 scan=3226	9.0394
	1	R.C[+57.021][-17.027]FQETIGSQC[+57.021]GK.A	559		C[-17][+57]*2	699.293	2	1397.58	1397.58	0	-2	Specific	487.64	487.64	487.64	9.73	154	>sp|Q14766|LTBP1_HUMAN Latent-transforming growth factor beta-binding protein 1	1	DW121320_2.5151.5151.2	controllerType=0 controllerNumber=1 scan=5151	13.3908
	1	R.C[+57.021][-17.027]FQETIGSQC[+57.021]GK.A	559		C[-17][+57]*2	699.292	2	1397.58	1397.58	0	-4	Specific	537.03	537.03	537.03	9.79	154	>sp|Q14766|LTBP1_HUMAN Latent-transforming growth factor beta-binding protein 1	1	DW121320_2.5095.5095.2	controllerType=0 controllerNumber=1 scan=5095	13.259
	1	R.C[+57.021][-17.027]FQETIGSQC[+57.021]GK.A	559		C[-17][+57]*2	699.293	2	1397.58	1397.58	0	-2.8	Specific	577.24	577.24	577.24	10.62	154	>sp|Q14766|LTBP1_HUMAN Latent-transforming growth factor beta-binding protein 1	1	DW121320_2.4990.4990.2	controllerType=0 controllerNumber=1 scan=4990	13.0133
	1	R.C[+57.021][-17.027]FQETIGSQC[+57.021]GK.A	559		C[-17][+57]*2	699.293	2	1397.58	1397.58	0	-2.8	Specific	591.08	591.08	591.08	10.62	154	>sp|Q14766|LTBP1_HUMAN Latent-transforming growth factor beta-binding protein 1	1	DW121320_2.5038.5038.2	controllerType=0 controllerNumber=1 scan=5038	13.1275
	1	K.ALPGLSKQEDC[+57.021]C[+57.021]GTVGTSWGFNK.C	571		C[+57]*2	1256.58	2	2512.15	2512.16	0	-1.8	Specific	154.74	154.74	154.74	3.46	154	>sp|Q14766|LTBP1_HUMAN Latent-transforming growth factor beta-binding protein 1	1	DW121320_2.4716.4716.2	controllerType=0 controllerNumber=1 scan=4716	12.3763
	1	K.ALPGLSKQEDC[+57.021]C[+57.021]GTVGTSWGFNK.C	571		C[+57]*2	628.793	4	2512.15	2512.16	0	-3	Specific	236.26	236.26	236.26	3.47	154	>sp|Q14766|LTBP1_HUMAN Latent-transforming growth factor beta-binding protein 1	1	DW121320_2.4725.4725.4	controllerType=0 controllerNumber=1 scan=4725	12.3977
	1	K.ALPGLSKQEDC[+57.021]C[+57.021]GTVGTSWGFNK.C	571		C[+57]*2	838.053	3	2512.15	2512.16	0	-5.5	Specific	320.56	320.56	320.56	4.7	154	>sp|Q14766|LTBP1_HUMAN Latent-transforming growth factor beta-binding protein 1	1	DW121320_2.4814.4814.3	controllerType=0 controllerNumber=1 scan=4814	12.6038
	1	K.ALPGLSKQEDC[+57.021]C[+57.021]GTVGTSWGFNK.C	571		C[+57]*2	838.056	3	2512.15	2512.16	0	-2.5	Specific	385.7	385.7	385.7	7.23	154	>sp|Q14766|LTBP1_HUMAN Latent-transforming growth factor beta-binding protein 1	1	DW121320_2.4741.4741.3	controllerType=0 controllerNumber=1 scan=4741	12.4362
	1	K.ALPGLSKQEDC[+57.021]C[+57.021]GTVGTSWGFNK.C	571		C[+57]*2	838.055	3	2512.15	2512.16	0	-3.2	Specific	400.62	400.62	400.62	7.49	154	>sp|Q14766|LTBP1_HUMAN Latent-transforming growth factor beta-binding protein 1	1	DW121320_2.4690.4690.3	controllerType=0 controllerNumber=1 scan=4690	12.3157
	1	K.QEDC[+57.021]C[+57.021]GTVGTSWGFNK.C	578		C[+57]*2	923.379	2	1845.75	1845.75	0	-1.7	Specific	17.9	17.9	17.9	2.86	154	>sp|Q14766|LTBP1_HUMAN Latent-transforming growth factor beta-binding protein 1	1	DW121320_2.4979.4979.2	controllerType=0 controllerNumber=1 scan=4979	12.9875
	1	K.QEDC[+57.021]C[+57.021]GTVGTSWGFNK.C	578		C[+57]*2	615.921	3	1845.75	1845.75	0	-2.9	Specific	154.03	154.03	154.03	3.09	154	>sp|Q14766|LTBP1_HUMAN Latent-transforming growth factor beta-binding protein 1	1	DW121320_2.4654.4654.3	controllerType=0 controllerNumber=1 scan=4654	12.2323
	1	K.QEDC[+57.021]C[+57.021]GTVGTSWGFNK.C	578		C[+57]*2	923.378	2	1845.75	1845.75	0	-2.3	Specific	196.6	196.6	196.6	5.3	154	>sp|Q14766|LTBP1_HUMAN Latent-transforming growth factor beta-binding protein 1	1	DW121320_2.4439.4439.2	controllerType=0 controllerNumber=1 scan=4439	11.7374
	1	K.QEDC[+57.021]C[+57.021]GTVGTSWGFNK.C	578		C[+57]*2	615.921	3	1845.75	1845.75	0	-2.4	Specific	324.36	324.36	324.36	5.75	154	>sp|Q14766|LTBP1_HUMAN Latent-transforming growth factor beta-binding protein 1	1	DW121320_2.4560.4560.3	controllerType=0 controllerNumber=1 scan=4560	12.0122
	1	K.QEDC[+57.021]C[+57.021]GTVGTSWGFNK.C	578		C[+57]*2	615.92	3	1845.75	1845.75	0	-3.3	Specific	380.47	380.47	380.47	7.53	154	>sp|Q14766|LTBP1_HUMAN Latent-transforming growth factor beta-binding protein 1	1	DW121320_2.4502.4502.3	controllerType=0 controllerNumber=1 scan=4502	11.8797
	1	K.QEDC[+57.021]C[+57.021]GTVGTSWGFNK.C	578		C[+57]*2	923.379	2	1845.75	1845.75	0	-1.5	Specific	381.08	381.08	381.08	9.27	154	>sp|Q14766|LTBP1_HUMAN Latent-transforming growth factor beta-binding protein 1	1	DW121320_2.4738.4738.2	controllerType=0 controllerNumber=1 scan=4738	12.4278
	1	K.QEDC[+57.021]C[+57.021]GTVGTSWGFNK.C	578		C[+57]*2	615.92	3	1845.75	1845.75	0	-3.2	Specific	423.24	423.24	423.24	9.04	154	>sp|Q14766|LTBP1_HUMAN Latent-transforming growth factor beta-binding protein 1	1	DW121320_2.4446.4446.3	controllerType=0 controllerNumber=1 scan=4446	11.7526
	1	K.QEDC[+57.021]C[+57.021]GTVGTSWGFNK.C	578		C[+57]*2	615.92	3	1845.75	1845.75	0	-3.5	Specific	445.29	445.29	445.29	7.9	154	>sp|Q14766|LTBP1_HUMAN Latent-transforming growth factor beta-binding protein 1	1	DW121320_2.4392.4392.3	controllerType=0 controllerNumber=1 scan=4392	11.6321
	1	K.QEDC[+57.021]C[+57.021]GTVGTSWGFNK.C	578		C[+57]*2	923.379	2	1845.75	1845.75	0	-1.5	Specific	451.8	451.8	451.8	9.64	154	>sp|Q14766|LTBP1_HUMAN Latent-transforming growth factor beta-binding protein 1	1	DW121320_2.4672.4672.2	controllerType=0 controllerNumber=1 scan=4672	12.2733
	1	K.QEDC[+57.021]C[+57.021]GTVGTSWGFNK.C	578		C[+57]*2	923.379	2	1845.75	1845.75	0	-1.2	Specific	467.61	467.61	467.61	8.39	154	>sp|Q14766|LTBP1_HUMAN Latent-transforming growth factor beta-binding protein 1	1	DW121320_2.4611.4611.2	controllerType=0 controllerNumber=1 scan=4611	12.1316
	1	K.QEDC[+57.021]C[+57.021]GTVGTSWGFNK.C	578		C[+57]*2	923.378	2	1845.75	1845.75	0	-2.4	Specific	536.11	536.11	536.11	9.93	154	>sp|Q14766|LTBP1_HUMAN Latent-transforming growth factor beta-binding protein 1	1	DW121320_2.4557.4557.2	controllerType=0 controllerNumber=1 scan=4557	12.0057
	1	K.QEDC[+57.021]C[+57.021]GTVGTSWGFNK.C	578		C[+57]*2	923.378	2	1845.75	1845.75	0	-2.7	Specific	608.27	579.14	579.14	11.76	154	>sp|Q14766|LTBP1_HUMAN Latent-transforming growth factor beta-binding protein 1	1	DW121320_2.4500.4500.2	controllerType=0 controllerNumber=1 scan=4500	11.8754
	1	K.QEDC[+57.021]C[+57.021]GTVGTSWGFNK.C	578		C[+57]*2	923.377	2	1845.75	1845.75	0	-3.1	Specific	642	592.94	592.94	11.76	154	>sp|Q14766|LTBP1_HUMAN Latent-transforming growth factor beta-binding protein 1	1	DW121320_2.4391.4391.2	controllerType=0 controllerNumber=1 scan=4391	11.6309
	1	K.QEDC[+57.021]C[+57.021]GTVGTSWGFNK.C	578		C[+57]*2	923.378	2	1845.75	1845.75	0	-2.5	Specific	644.27	644.27	644.27	11.76	154	>sp|Q14766|LTBP1_HUMAN Latent-transforming growth factor beta-binding protein 1	1	DW121320_2.4444.4444.2	controllerType=0 controllerNumber=1 scan=4444	11.7502
	1	K.QEDC[+57.021]C[+57.021]GTVGTSW[+15.995]GFNK.C	578		C[+57]*2, W[+16]	931.375	2	1861.74	1861.75	0	-3.2	Specific	493.33	493.33	78.45	9.88	154	>sp|Q14766|LTBP1_HUMAN Latent-transforming growth factor beta-binding protein 1	1	DW121320_2.4417.4417.2	controllerType=0 controllerNumber=1 scan=4417	11.6885
	1	K.QEDC[+57.021]C[+57.021]GTVGTSW[+15.995]GFN[+15.995]K.C	578		C[+57]*2, N[+16], W[+16]	939.371	2	1877.74	1877.74	0	-4.1	Specific	340.19	340.19	310.41	7.84	154	>sp|Q14766|LTBP1_HUMAN Latent-transforming growth factor beta-binding protein 1	1	DW121320_2.4419.4419.2	controllerType=0 controllerNumber=1 scan=4419	11.6928
	1	K.KPSYHGYNQMMEC[+57.021]LPGYK.R	600		C[+57]	551.498	4	2202.97	2202.98	0	-2.6	Specific	37.91	37.91	37.91	2.23	154	>sp|Q14766|LTBP1_HUMAN Latent-transforming growth factor beta-binding protein 1	1	DW121320_2.4149.4149.3	controllerType=0 controllerNumber=1 scan=4149	11.083
	1	K.KPSYHGYNQMMEC[+57.021]LPGYK.R	600		C[+57]	551.499	4	2202.97	2202.98	0	-2.2	Specific	40.98	40.98	40.98	2.23	154	>sp|Q14766|LTBP1_HUMAN Latent-transforming growth factor beta-binding protein 1	1	DW121320_2.4202.4202.3	controllerType=0 controllerNumber=1 scan=4202	11.2056
	1	K.KPSYHGYNQMMEC[+57.021]LPGYK.R	600		C[+57]	551.498	4	2202.97	2202.98	0	-3.4	Specific	123.85	123.85	123.85	3.25	154	>sp|Q14766|LTBP1_HUMAN Latent-transforming growth factor beta-binding protein 1	1	DW121320_2.4462.4462.4	controllerType=0 controllerNumber=1 scan=4462	11.788
	1	K.KPSYHGYNQMMEC[+57.021]LPGYK.R	600		C[+57]	551.498	4	2202.97	2202.98	0	-2.6	Specific	407.94	342.57	342.57	6.5	154	>sp|Q14766|LTBP1_HUMAN Latent-transforming growth factor beta-binding protein 1	1	DW121320_2.4243.4243.4	controllerType=0 controllerNumber=1 scan=4243	11.2972
	1	K.KPSYHGYNQMMEC[+57.021]LPGYK.R	600		C[+57]	551.498	4	2202.97	2202.98	0	-3.7	Specific	418.03	399.08	399.08	8.28	154	>sp|Q14766|LTBP1_HUMAN Latent-transforming growth factor beta-binding protein 1	1	DW121320_2.4039.4039.4	controllerType=0 controllerNumber=1 scan=4039	10.8443
	1	K.KPSYHGYNQMMEC[+57.021]LPGYK.R	600		C[+57]	551.498	4	2202.97	2202.98	0	-2.6	Specific	418.21	373.47	373.47	8.28	154	>sp|Q14766|LTBP1_HUMAN Latent-transforming growth factor beta-binding protein 1	1	DW121320_2.4147.4147.4	controllerType=0 controllerNumber=1 scan=4147	11.0806
	1	K.KPSYHGYNQMMEC[+57.021]LPGYK.R	600		C[+57]	551.498	4	2202.97	2202.98	0	-2.7	Specific	453.66	430.25	430.25	8.61	154	>sp|Q14766|LTBP1_HUMAN Latent-transforming growth factor beta-binding protein 1	1	DW121320_2.4092.4092.4	controllerType=0 controllerNumber=1 scan=4092	10.9605
	1	K.KPSYHGYNQMMEC[+57.021]LPGYK.R	600		C[+57]	734.994	3	2202.97	2202.98	0	-3.7	Specific	525.6	483.69	483.69	8.26	154	>sp|Q14766|LTBP1_HUMAN Latent-transforming growth factor beta-binding protein 1	1	DW121320_2.4073.4073.3	controllerType=0 controllerNumber=1 scan=4073	10.9167
	1	K.KPSYHGYNQMMEC[+57.021]LPGYK.R	600		C[+57]	734.995	3	2202.97	2202.98	0	-3	Specific	525.69	474.9	474.9	8.26	154	>sp|Q14766|LTBP1_HUMAN Latent-transforming growth factor beta-binding protein 1	1	DW121320_2.4127.4127.3	controllerType=0 controllerNumber=1 scan=4127	11.0355
	1	K.KPSYHGYNQM[+15.995]MEC[+57.021]LPGYK.R	600		C[+57], M[+16]	555.496	4	2218.96	2218.97	0	-3.4	Specific	221.87	221.87	4.2	4.75	154	>sp|Q14766|LTBP1_HUMAN Latent-transforming growth factor beta-binding protein 1	1	DW121320_2.4189.4189.4	controllerType=0 controllerNumber=1 scan=4189	11.1735
	1	K.KPSYHGYNQM[+15.995]MEC[+57.021]LPGYK.R	600		C[+57], M[+16]	555.495	4	2218.96	2218.97	0	-5.8	Specific	269.93	269.93	43.19	4.62	154	>sp|Q14766|LTBP1_HUMAN Latent-transforming growth factor beta-binding protein 1	1	DW121320_2.3428.3428.4	controllerType=0 controllerNumber=1 scan=3428	9.4843
	1	K.KPSYHGYNQM[+15.995]MEC[+57.021]LPGYK.R	600		C[+57], M[+16]	555.497	4	2218.97	2218.97	0	-2.7	Specific	279.97	262.84	15.52	5.54	154	>sp|Q14766|LTBP1_HUMAN Latent-transforming growth factor beta-binding protein 1	1	DW121320_2.3999.3999.4	controllerType=0 controllerNumber=1 scan=3999	10.7556
	1	K.KPSYHGYNQM[+15.995]MEC[+57.021]LPGYK.R	600		C[+57], M[+16]	555.496	4	2218.96	2218.97	0	-3.5	Specific	298.79	256.72	14.63	5.41	154	>sp|Q14766|LTBP1_HUMAN Latent-transforming growth factor beta-binding protein 1	1	DW121320_2.4128.4128.4	controllerType=0 controllerNumber=1 scan=4128	11.0377
	1	K.KPSYHGYNQMM[+15.995]EC[+57.021]LPGYK.R	600		C[+57], M[+16]	555.496	4	2218.96	2218.97	0	-3.4	Specific	332.38	318.85	40.83	5.83	154	>sp|Q14766|LTBP1_HUMAN Latent-transforming growth factor beta-binding protein 1	1	DW121320_2.3525.3525.4	controllerType=0 controllerNumber=1 scan=3525	9.703
	1	K.KPSYHGYNQM[+15.995]MEC[+57.021]LPGYK.R	600		C[+57], M[+16]	555.496	4	2218.96	2218.97	0	-3.8	Specific	335.08	277.72	10.9	5.72	154	>sp|Q14766|LTBP1_HUMAN Latent-transforming growth factor beta-binding protein 1	1	DW121320_2.4064.4064.4	controllerType=0 controllerNumber=1 scan=4064	10.8974
	1	K.KPSYHGYNQMMEC[+57.021]LPGYKR.V	600		C[+57]	472.619	5	2359.07	2359.08	0	-5	Specific	236.5	236.5	236.5	2.85	154	>sp|Q14766|LTBP1_HUMAN Latent-transforming growth factor beta-binding protein 1	1	DW121320_2.3710.3710.4	controllerType=0 controllerNumber=1 scan=3710	10.1201
	1	K.KPSYHGYNQMMEC[+57.021]LPGYKR.V	600		C[+57]	590.522	4	2359.07	2359.08	0	-5.4	Specific	439.51	439.51	439.51	5.61	154	>sp|Q14766|LTBP1_HUMAN Latent-transforming growth factor beta-binding protein 1	1	DW121320_2.3720.3720.4	controllerType=0 controllerNumber=1 scan=3720	10.1424
	1	K.KPSYHGYNQMMEC[+57.021]LPGYKR.V	600		C[+57]	472.62	5	2359.07	2359.08	0	-3.5	Specific	477.89	477.89	477.89	9.11	154	>sp|Q14766|LTBP1_HUMAN Latent-transforming growth factor beta-binding protein 1	1	DW121320_2.3753.3753.5	controllerType=0 controllerNumber=1 scan=3753	10.2127
[truncated: 489 more rows]
