# Supplementary material for: POGLUT2 and POGLUT3 O-glucosylate multiple EGF repeats in fibrillin-1, -2, and LTBP1 and promote secretion of fibrillin-1
Source: J Biol Chem. 2021 Aug 17;297(3):101055. doi: 10.1016/j.jbc.2021.101055 (PMC8405936; doi:10.1016/j.jbc.2021.101055)
Supplement: Supplemental Table S19 [file mmc17.xlsx]

## Sheet: Sheet1
Table S19: Trypsin and V8 double digestion of recombinant human LTBP1 expressed in POGLUT2/3 double knockout HEK293T cells.
Each tab is a biological replicate.

## Sheet: DW_102820_1
EGF	Protein Rank	Peptide < ProteinMetrics Confidential >	Starting position	Glycans NHFAGNa	Modification Type(s)	Observed m/z	z	Observed (M+H)	Calc. mass (M+H)	Off-by-x error	Mass error (ppm)	Cleavage	Score	Delta	Delta Mod	|Log Prob|	# of unique peptides	Protein Name	Protein DB number	Comment	Scan #	Scan Time
3	1	E.C[+57.021]QLQGVC[+57.021]PNGEC[+57.021]LN[+15.995]TMGSYR.C	630		C[+57]*3, N[+16]	787.329	3	2359.97	2359.99	0	-7	Specific	554.21	554.21	52.29	6.53	127	>sp|Q14766|LTBP1_HUMAN Latent-transforming growth factor beta-binding protein 1	1	DW102820_1.4709.4709.3	controllerType=0 controllerNumber=1 scan=4709	14.0334
3	1	E.C[+57.021]QLQGVC[+57.021]PNGEC[+57.021]LN[+15.995]TMGSYR.C	630		C[+57]*3, N[+16]	787.329	3	2359.97	2359.99	0	-6.3	Specific	586.73	586.73	53.98	7.21	127	>sp|Q14766|LTBP1_HUMAN Latent-transforming growth factor beta-binding protein 1	1	DW102820_1.4652.4652.3	controllerType=0 controllerNumber=1 scan=4652	13.9041
3	1	E.C[+57.021]QLQGVC[+57.021]PNGEC[+57.021]LN[+15.995]TMGSYR.C	630		C[+57]*3, N[+16]	1180.49	2	2359.97	2359.99	0	-6.8	Specific	591.25	591.25	57.43	7.53	127	>sp|Q14766|LTBP1_HUMAN Latent-transforming growth factor beta-binding protein 1	1	DW102820_1.4676.4676.2	controllerType=0 controllerNumber=1 scan=4676	13.9567
5	1	E.GSFLC[+57.021]IC[+57.021]PAGFMASEE.G	936		C[+57]*2	888.371	2	1775.74	1775.74	0	-4.7	Specific	415.51	190.74	190.74	2.91	127	>sp|Q14766|LTBP1_HUMAN Latent-transforming growth factor beta-binding protein 1	1	DW102820_1.7344.7344.2	controllerType=0 controllerNumber=1 scan=7344	20.0398
10	1	R.NTEGSFQC[+57.021]VC[+57.021]DQGYR.A	1137		C[+57]*2	607.578	3	1820.72	1820.73	0	-7.1	Specific	526.71	526.71	526.71	6.44	127	>sp|Q14766|LTBP1_HUMAN Latent-transforming growth factor beta-binding protein 1	1	DW102820_1.3825.3825.3	controllerType=0 controllerNumber=1 scan=3825	12.1875
10	1	R.NTEGSFQC[+57.021]VC[+57.021]DQGYR.A	1137		C[+57]*2	607.578	3	1820.72	1820.73	0	-7	Specific	584.79	565.3	565.3	7.94	127	>sp|Q14766|LTBP1_HUMAN Latent-transforming growth factor beta-binding protein 1	1	DW102820_1.3771.3771.3	controllerType=0 controllerNumber=1 scan=3771	12.0781
10	1	R.NTEGSFQC[+57.021]VC[+57.021]DQGYR.A	1137		C[+57]*2	910.864	2	1820.72	1820.73	0	-6.7	Specific	611.54	611.54	611.54	9.25	127	>sp|Q14766|LTBP1_HUMAN Latent-transforming growth factor beta-binding protein 1	1	DW102820_1.3763.3763.2	controllerType=0 controllerNumber=1 scan=3763	12.0599
10	1	R.NTEGSFQC[+57.021]VC[+57.021]DQGYR.A	1137		C[+57]*2	910.863	2	1820.72	1820.73	0	-7.8	Specific	629.38	629.38	629.38	9.25	127	>sp|Q14766|LTBP1_HUMAN Latent-transforming growth factor beta-binding protein 1	1	DW102820_1.3824.3824.2	controllerType=0 controllerNumber=1 scan=3824	12.1862
10	1	R.N[+15.995]TEGSFQC[+57.021]VC[+57.021]DQGYR.A	1137		C[+57]*2, N[+16]	612.909	3	1836.71	1836.73	0	-7.9	Specific	556.56	556.56	465.63	7.26	127	>sp|Q14766|LTBP1_HUMAN Latent-transforming growth factor beta-binding protein 1	1	DW102820_1.3785.3785.3	controllerType=0 controllerNumber=1 scan=3785	12.1051
10	1	R.N[+15.995]TEGSFQC[+57.021]VC[+57.021]DQGYR.A	1137		C[+57]*2, N[+16]	918.861	2	1836.71	1836.73	0	-7.6	Specific	591.21	591.21	513.68	8.25	127	>sp|Q14766|LTBP1_HUMAN Latent-transforming growth factor beta-binding protein 1	1	DW102820_1.3847.3847.2	controllerType=0 controllerNumber=1 scan=3847	12.2337
10	1	R.N[+15.995]TEGSFQC[+57.021]VC[+57.021]DQGYR.A	1137		C[+57]*2, N[+16]	918.861	2	1836.71	1836.73	0	-7.4	Specific	628.4	620.72	556.58	9.25	127	>sp|Q14766|LTBP1_HUMAN Latent-transforming growth factor beta-binding protein 1	1	DW102820_1.3793.3793.2	controllerType=0 controllerNumber=1 scan=3793	12.1225
12	1	E.GSFHC[+57.021]VC[+57.021]QQGFSISADGR.T	1223		C[+57]*2	671.624	3	2012.86	2012.87	0	-5.9	Specific	201.86	201.86	201.86	2.05	127	>sp|Q14766|LTBP1_HUMAN Latent-transforming growth factor beta-binding protein 1	1	DW102820_1.4874.4874.3	controllerType=0 controllerNumber=1 scan=4874	14.4029
12	1	E.GSFHC[+57.021]VC[+57.021]QQGFSISADGR.T	1223		C[+57]*2	671.625	3	2012.86	2012.87	0	-5.3	Specific	518.16	504.05	504.05	6.92	127	>sp|Q14766|LTBP1_HUMAN Latent-transforming growth factor beta-binding protein 1	1	DW102820_1.4647.4647.3	controllerType=0 controllerNumber=1 scan=4647	13.893
12	1	E.GSFHC[+57.021]VC[+57.021]QQGFSISADGR.T	1223		C[+57]*2	671.624	3	2012.86	2012.87	0	-6.5	Specific	546.77	546.77	546.77	7.03	127	>sp|Q14766|LTBP1_HUMAN Latent-transforming growth factor beta-binding protein 1	1	DW102820_1.4512.4512.3	controllerType=0 controllerNumber=1 scan=4512	13.6012
12	1	E.GSFHC[+57.021]VC[+57.021]QQGFSISADGR.T	1223		C[+57]*2	671.623	3	2012.85	2012.87	0	-7.9	Specific	574.27	574.27	574.27	7.72	127	>sp|Q14766|LTBP1_HUMAN Latent-transforming growth factor beta-binding protein 1	1	DW102820_1.4122.4122.3	controllerType=0 controllerNumber=1 scan=4122	12.801
12	1	E.GSFHC[+57.021]VC[+57.021]QQGFSISADGR.T	1223		C[+57]*2	671.623	3	2012.85	2012.87	0	-8.1	Specific	577.68	577.68	577.68	7.72	127	>sp|Q14766|LTBP1_HUMAN Latent-transforming growth factor beta-binding protein 1	1	DW102820_1.4358.4358.3	controllerType=0 controllerNumber=1 scan=4358	13.2747
12	1	E.GSFHC[+57.021]VC[+57.021]QQGFSISADGR.T	1223		C[+57]*2	671.624	3	2012.86	2012.87	0	-6.7	Specific	632.54	632.54	632.54	8.72	127	>sp|Q14766|LTBP1_HUMAN Latent-transforming growth factor beta-binding protein 1	1	DW102820_1.4066.4066.3	controllerType=0 controllerNumber=1 scan=4066	12.6846
12	1	E.GSFHC[+57.021]VC[+57.021]QQGFSISADGR.T	1223		C[+57]*2	671.623	3	2012.85	2012.87	0	-7.9	Specific	680.78	680.78	680.78	9.72	127	>sp|Q14766|LTBP1_HUMAN Latent-transforming growth factor beta-binding protein 1	1	DW102820_1.4008.4008.3	controllerType=0 controllerNumber=1 scan=4008	12.5583
12	1	E.GSFHC[+57.021]VC[+57.021]QQGFSISADGR.T	1223		C[+57]*2	1006.93	2	2012.86	2012.87	0	-4.9	Specific	883.58	883.58	883.58	12.7	127	>sp|Q14766|LTBP1_HUMAN Latent-transforming growth factor beta-binding protein 1	1	DW102820_1.4020.4020.2	controllerType=0 controllerNumber=1 scan=4020	12.5855
14	1	E.GSFLC[+57.021]VC[+57.021]ADENQE.Y	1307		C[+57]*2	764.801	2	1528.6	1528.6	0	-6	Specific	213.71	67.62	67.62	1.4	127	>sp|Q14766|LTBP1_HUMAN Latent-transforming growth factor beta-binding protein 1	1	DW102820_1.5453.5453.2	controllerType=0 controllerNumber=1 scan=5453	15.6909
14	1	E.GSFLC[+57.021]VC[+57.021]ADENQE.Y	1307		C[+57]*2	764.801	2	1528.59	1528.6	0	-6.4	Specific	264.92	25.23	25.23	1.7	127	>sp|Q14766|LTBP1_HUMAN Latent-transforming growth factor beta-binding protein 1	1	DW102820_1.5290.5290.2	controllerType=0 controllerNumber=1 scan=5290	15.321
14	1	E.GSFLC[+57.021]VC[+57.021]ADENQE.Y	1307		C[+57]*2	764.801	2	1528.59	1528.6	0	-6.4	Specific	265.6	39.42	39.42	1.7	127	>sp|Q14766|LTBP1_HUMAN Latent-transforming growth factor beta-binding protein 1	1	DW102820_1.5397.5397.2	controllerType=0 controllerNumber=1 scan=5397	15.5625
16	1	E.GSYNC[+57.021]FC[+57.021]THPMVLDASEK.R	1487		C[+57]*2	1058.45	2	2115.88	2115.89	0	-4.9	Specific	554.42	554.42	554.42	6.43	127	>sp|Q14766|LTBP1_HUMAN Latent-transforming growth factor beta-binding protein 1	1	DW102820_1.4413.4413.2	controllerType=0 controllerNumber=1 scan=4413	13.386
16	1	E.GSYNC[+57.021]FC[+57.021]THPMVLDASEK.R	1487		C[+57]*2	705.964	3	2115.88	2115.89	0	-7.4	Specific	595.11	595.11	595.11	8.13	127	>sp|Q14766|LTBP1_HUMAN Latent-transforming growth factor beta-binding protein 1	1	DW102820_1.4377.4377.3	controllerType=0 controllerNumber=1 scan=4377	13.3146
16	1	E.GSYNC[+57.021]FC[+57.021]THPMVLDASEK.R	1487		C[+57]*2	705.964	3	2115.88	2115.89	0	-7.3	Specific	627.54	627.54	627.54	9.13	127	>sp|Q14766|LTBP1_HUMAN Latent-transforming growth factor beta-binding protein 1	1	DW102820_1.4443.4443.3	controllerType=0 controllerNumber=1 scan=4443	13.4503
Other Peptides
	1	D.QVAAPFQLSNHTGR.I	338			763.391	2	1525.78	1525.79	0	-7.7	Specific	187.99	174.31	174.31	1.55	127	>sp|Q14766|LTBP1_HUMAN Latent-transforming growth factor beta-binding protein 1	1	DW102820_1.3700.3700.2	controllerType=0 controllerNumber=1 scan=3700	11.9268
	1	R.IKVVFTPSIC[+57.021]K.V	352		C[+57]	431.25	3	1291.73	1291.74	0	-7.9	Specific	192.45	192.45	192.45	2.07	127	>sp|Q14766|LTBP1_HUMAN Latent-transforming growth factor beta-binding protein 1	1	DW102820_1.4188.4188.3	controllerType=0 controllerNumber=1 scan=4188	12.9323
	1	R.IKVVFTPSIC[+57.021]K.V	352		C[+57]	431.25	3	1291.73	1291.74	0	-7.4	Specific	242.48	242.48	242.48	3	127	>sp|Q14766|LTBP1_HUMAN Latent-transforming growth factor beta-binding protein 1	1	DW102820_1.4123.4123.3	controllerType=0 controllerNumber=1 scan=4123	12.8022
	1	R.IKVVFTPSIC[+57.021]K.V	352		C[+57]	646.371	2	1291.73	1291.74	0	-7.8	Specific	483.64	483.64	483.64	6.52	127	>sp|Q14766|LTBP1_HUMAN Latent-transforming growth factor beta-binding protein 1	1	DW102820_1.4135.4135.2	controllerType=0 controllerNumber=1 scan=4135	12.8264
	1	K.VVFTPSIC[+57.021]K.V	354		C[+57]	525.783	2	1050.56	1050.57	0	-6.8	Specific	355.43	316.57	316.57	4.41	127	>sp|Q14766|LTBP1_HUMAN Latent-transforming growth factor beta-binding protein 1	1	DW102820_1.4143.4143.2	controllerType=0 controllerNumber=1 scan=4143	12.8437
	1	K.VVFTPSIC[+57.021]K.V	354		C[+57]	525.783	2	1050.56	1050.57	0	-6.6	Specific	401.53	266.12	266.12	3.56	127	>sp|Q14766|LTBP1_HUMAN Latent-transforming growth factor beta-binding protein 1	1	DW102820_1.4091.4091.2	controllerType=0 controllerNumber=1 scan=4091	12.7346
	1	E.NGHAADTLTATNFR.V	386			496.907	3	1488.71	1488.72	0	-8.6	Specific	304.15	304.15	304.15	3.3	127	>sp|Q14766|LTBP1_HUMAN Latent-transforming growth factor beta-binding protein 1	1	DW102820_1.3310.3310.3	controllerType=0 controllerNumber=1 scan=3310	11.1042
	1	E.NGHAADTLTATNFR.V	386			496.907	3	1488.71	1488.72	0	-9.1	Specific	384.45	384.45	384.45	6.14	127	>sp|Q14766|LTBP1_HUMAN Latent-transforming growth factor beta-binding protein 1	1	DW102820_1.3253.3253.3	controllerType=0 controllerNumber=1 scan=3253	10.9838
	1	E.N[+0.984]GHAADTLTATNFR.V	386		N[+1]	497.236	3	1489.69	1489.7	0	-5.9	Specific	398.87	398.87	398.87	5.05	127	>sp|Q14766|LTBP1_HUMAN Latent-transforming growth factor beta-binding protein 1	1	DW102820_1.3829.3829.3	controllerType=0 controllerNumber=1 scan=3829	12.1945
	1	R.VVIC[+57.021]HLPC[+57.021]MNGGQC[+57.021]SSR.D	400		C[+57]*3	658.953	3	1974.85	1974.88	0	-15.9	Specific	449.84	449.84	449.84	6.81	127	>sp|Q14766|LTBP1_HUMAN Latent-transforming growth factor beta-binding protein 1	1	DW102820_1.3894.3894.3	controllerType=0 controllerNumber=1 scan=3894	12.3274
	1	R.VVIC[+57.021]HLPC[+57.021]MNGGQC[+57.021]SSR.D	400		C[+57]*3	658.959	3	1974.86	1974.88	0	-7.4	Specific	530.05	530.05	530.05	7.17	127	>sp|Q14766|LTBP1_HUMAN Latent-transforming growth factor beta-binding protein 1	1	DW102820_1.3802.3802.3	controllerType=0 controllerNumber=1 scan=3802	12.1424
	1	R.VVIC[+57.021]HLPC[+57.021]MNGGQC[+57.021]SSR.D	400		C[+57]*3	658.959	3	1974.86	1974.88	0	-7.1	Specific	532.11	532.11	532.11	7.17	127	>sp|Q14766|LTBP1_HUMAN Latent-transforming growth factor beta-binding protein 1	1	DW102820_1.3745.3745.3	controllerType=0 controllerNumber=1 scan=3745	12.0208
	1	R.VVIC[+57.021]HLPC[+57.021]M[+15.995]NGGQC[+57.021]SSR.D	400		C[+57]*3, M[+16]	664.288	3	1990.85	1990.87	0	-10.8	Specific	482.86	482.86	26.75	6.25	127	>sp|Q14766|LTBP1_HUMAN Latent-transforming growth factor beta-binding protein 1	1	DW102820_1.3168.3168.3	controllerType=0 controllerNumber=1 scan=3168	10.8033
	1	R.VVIC[+57.021]HLPC[+57.021]MN[+0.984]GGQC[+57.021]SSR.D	400		C[+57]*3, N[+1]	659.288	3	1975.85	1975.86	0	-5.6	Specific	503.42	503.42	503.42	7.06	127	>sp|Q14766|LTBP1_HUMAN Latent-transforming growth factor beta-binding protein 1	1	DW102820_1.3894.3894.3	controllerType=0 controllerNumber=1 scan=3894	12.3274
	1	R.VVIC[+57.021]HLPC[+57.021]MN[+0.984]GGQC[+57.021]SSR.D	400		C[+57]*3, N[+1]	659.287	3	1975.85	1975.86	0	-7.2	Specific	520.88	520.88	520.88	7.17	127	>sp|Q14766|LTBP1_HUMAN Latent-transforming growth factor beta-binding protein 1	1	DW102820_1.4011.4011.3	controllerType=0 controllerNumber=1 scan=4011	12.5667
	1	R.VVIC[+57.021]HLPC[+57.021]MN[+0.984]GGQC[+57.021]SSR.D	400		C[+57]*3, N[+1]	659.287	3	1975.84	1975.86	0	-7.9	Specific	560.9	560.9	560.9	7.85	127	>sp|Q14766|LTBP1_HUMAN Latent-transforming growth factor beta-binding protein 1	1	DW102820_1.3956.3956.3	controllerType=0 controllerNumber=1 scan=3956	12.4523
	1	R.VVIC[+57.021]HLPC[+57.021]MN[+0.984]GGQC[+57.021]SSR.D	400		C[+57]*3, N[+1]	659.287	3	1975.85	1975.86	0	-6.4	Specific	564.86	564.86	564.86	7.85	127	>sp|Q14766|LTBP1_HUMAN Latent-transforming growth factor beta-binding protein 1	1	DW102820_1.4067.4067.3	controllerType=0 controllerNumber=1 scan=4067	12.6858
	1	R.VVIC[+57.021]HLPC[+57.021]M[+15.995]N[+0.984]GGQC[+57.021]SSR.D	400		C[+57]*3, M[+16], N[+1]	664.618	3	1991.84	1991.86	0	-7.5	Specific	353.55	353.55	162.57	5.26	127	>sp|Q14766|LTBP1_HUMAN Latent-transforming growth factor beta-binding protein 1	1	DW102820_1.3943.3943.3	controllerType=0 controllerNumber=1 scan=3943	12.4244
	1	R.VVIC[+57.021]HLPC[+57.021]M[+15.995]N[+0.984]GGQC[+57.021]SSR.D	400		C[+57]*3, M[+16], N[+1]	664.618	3	1991.84	1991.86	0	-8.2	Specific	364.66	364.66	196.61	5.46	127	>sp|Q14766|LTBP1_HUMAN Latent-transforming growth factor beta-binding protein 1	1	DW102820_1.3852.3852.3	controllerType=0 controllerNumber=1 scan=3852	12.2423
	2	E.QNEDAC[+57.021]VC[+57.021]LFSGE.V	404		C[+57]*2	764.801	2	1528.59	1528.6	0	-6.2	Specific	275.59	10.85	10.85	1.62	1	>Reverse >sp|Q14766|LTBP1_HUMAN Latent-transforming growth factor beta-binding protein 1	2	DW102820_1.5342.5342.2	controllerType=0 controllerNumber=1 scan=5342	15.439
	1	R.DKC[+57.021]QC[+57.021]PPNFTGK.L	417		C[+57]*2	484.548	3	1451.63	1451.64	0	-7.9	Specific	286.49	286.49	286.49	2.54	127	>sp|Q14766|LTBP1_HUMAN Latent-transforming growth factor beta-binding protein 1	1	DW102820_1.2979.2979.3	controllerType=0 controllerNumber=1 scan=2979	10.4118
	1	R.DKC[+57.021]QC[+57.021]PPNFTGK.L	417		C[+57]*2	484.548	3	1451.63	1451.64	0	-7.5	Specific	343.96	343.96	343.96	3.86	127	>sp|Q14766|LTBP1_HUMAN Latent-transforming growth factor beta-binding protein 1	1	DW102820_1.2763.2763.3	controllerType=0 controllerNumber=1 scan=2763	9.9192
	1	R.DKC[+57.021]QC[+57.021]PPNFTGK.L	417		C[+57]*2	484.547	3	1451.63	1451.64	0	-9.2	Specific	344.34	344.34	344.34	3.69	127	>sp|Q14766|LTBP1_HUMAN Latent-transforming growth factor beta-binding protein 1	1	DW102820_1.2674.2674.3	controllerType=0 controllerNumber=1 scan=2674	9.7054
	1	R.DKC[+57.021]QC[+57.021]PPNFTGK.L	417		C[+57]*2	484.548	3	1451.63	1451.64	0	-8	Specific	363.38	363.38	363.38	4.96	127	>sp|Q14766|LTBP1_HUMAN Latent-transforming growth factor beta-binding protein 1	1	DW102820_1.2812.2812.3	controllerType=0 controllerNumber=1 scan=2812	10.0302
	1	R.DKC[+57.021]QC[+57.021]PPNFTGK.L	417		C[+57]*2	484.548	3	1451.63	1451.64	0	-8	Specific	364.72	364.72	364.72	5.4	127	>sp|Q14766|LTBP1_HUMAN Latent-transforming growth factor beta-binding protein 1	1	DW102820_1.2718.2718.3	controllerType=0 controllerNumber=1 scan=2718	9.814
	1	R.DKC[+57.021]QC[+57.021]PPNFTGK.L	417		C[+57]*2	484.547	3	1451.63	1451.64	0	-9.4	Specific	369.45	369.45	369.45	4.59	127	>sp|Q14766|LTBP1_HUMAN Latent-transforming growth factor beta-binding protein 1	1	DW102820_1.2867.2867.3	controllerType=0 controllerNumber=1 scan=2867	10.1558
	1	R.DKC[+57.021]QC[+57.021]PPNFTGK.L	417		C[+57]*2	726.318	2	1451.63	1451.64	0	-8	Specific	392.94	392.94	392.94	6	127	>sp|Q14766|LTBP1_HUMAN Latent-transforming growth factor beta-binding protein 1	1	DW102820_1.2808.2808.2	controllerType=0 controllerNumber=1 scan=2808	10.0203
	1	R.DKC[+57.021]QC[+57.021]PPNFTGK.L	417		C[+57]*2	726.317	2	1451.63	1451.64	0	-8.8	Specific	449.22	449.22	449.22	6.27	127	>sp|Q14766|LTBP1_HUMAN Latent-transforming growth factor beta-binding protein 1	1	DW102820_1.2698.2698.2	controllerType=0 controllerNumber=1 scan=2698	9.768
	1	K.C[+57.021]QC[+57.021]PPNFTGK.L	419		C[+57]*2	604.758	2	1208.51	1208.52	0	-8.3	Specific	474.38	438.42	438.42	5.4	127	>sp|Q14766|LTBP1_HUMAN Latent-transforming growth factor beta-binding protein 1	1	DW102820_1.2972.2972.2	controllerType=0 controllerNumber=1 scan=2972	10.3985
	1	K.C[+57.021]QC[+57.021]PPNFTGK.L	419		C[+57]*2	604.757	2	1208.51	1208.52	0	-10.1	Specific	484.93	423	423	5.65	127	>sp|Q14766|LTBP1_HUMAN Latent-transforming growth factor beta-binding protein 1	1	DW102820_1.3083.3083.2	controllerType=0 controllerNumber=1 scan=3083	10.6264
	1	K.C[+57.021]QC[+57.021]PPNFTGK.L	419		C[+57]*2	604.758	2	1208.51	1208.52	0	-8.3	Specific	487.3	438.39	438.39	5.65	127	>sp|Q14766|LTBP1_HUMAN Latent-transforming growth factor beta-binding protein 1	1	DW102820_1.3028.3028.2	controllerType=0 controllerNumber=1 scan=3028	10.5137
	1	K.C[+57.021]QC[+57.021]PPNFTGK.L	419		C[+57]*2	604.758	2	1208.51	1208.52	0	-8.8	Specific	495.61	411.91	411.91	5.38	127	>sp|Q14766|LTBP1_HUMAN Latent-transforming growth factor beta-binding protein 1	1	DW102820_1.2925.2925.2	controllerType=0 controllerNumber=1 scan=2925	10.288
	1	K.LC[+57.021]QIPVHGASVPK.L	429		C[+57]	469.255	3	1405.75	1405.76	0	-7.7	Specific	355.96	208.59	208.59	4.37	127	>sp|Q14766|LTBP1_HUMAN Latent-transforming growth factor beta-binding protein 1	1	DW102820_1.3359.3359.3	controllerType=0 controllerNumber=1 scan=3359	11.2112
	1	K.LC[+57.021]QIPVHGASVPK.L	429		C[+57]	469.255	3	1405.75	1405.76	0	-8.2	Specific	413.41	249.26	249.26	3.85	127	>sp|Q14766|LTBP1_HUMAN Latent-transforming growth factor beta-binding protein 1	1	DW102820_1.3569.3569.3	controllerType=0 controllerNumber=1 scan=3569	11.6523
	1	K.LC[+57.021]QIPVHGASVPK.L	429		C[+57]	469.255	3	1405.75	1405.76	0	-8.1	Specific	425.89	281.46	281.46	4.7	127	>sp|Q14766|LTBP1_HUMAN Latent-transforming growth factor beta-binding protein 1	1	DW102820_1.3424.3424.3	controllerType=0 controllerNumber=1 scan=3424	11.3582
	1	K.LC[+57.021]QIPVHGASVPK.L	429		C[+57]	469.255	3	1405.75	1405.76	0	-7.2	Specific	432.87	299.02	299.02	4.96	127	>sp|Q14766|LTBP1_HUMAN Latent-transforming growth factor beta-binding protein 1	1	DW102820_1.3490.3490.3	controllerType=0 controllerNumber=1 scan=3490	11.4905
	1	K.LC[+57.021]QIPVHGASVPK.L	429		C[+57]	469.256	3	1405.75	1405.76	0	-6.5	Specific	455.45	295.1	295.1	5.24	127	>sp|Q14766|LTBP1_HUMAN Latent-transforming growth factor beta-binding protein 1	1	DW102820_1.3311.3311.3	controllerType=0 controllerNumber=1 scan=3311	11.1054
	1	K.LC[+57.021]QIPVHGASVPK.L	429		C[+57]	703.378	2	1405.75	1405.76	0	-9.6	Specific	502.05	303.89	303.89	5.27	127	>sp|Q14766|LTBP1_HUMAN Latent-transforming growth factor beta-binding protein 1	1	DW102820_1.3370.3370.2	controllerType=0 controllerNumber=1 scan=3370	11.2329
	1	K.LC[+57.021]QIPVHGASVPK.L	429		C[+57]	703.379	2	1405.75	1405.76	0	-7.5	Specific	720.17	479.81	479.81	10.38	127	>sp|Q14766|LTBP1_HUMAN Latent-transforming growth factor beta-binding protein 1	1	DW102820_1.3315.3315.2	controllerType=0 controllerNumber=1 scan=3315	11.1121
	1	K.ALGTHVIHSTHTLPLTVTSQQGVK.V	452			505.879	5	2525.36	2525.38	0	-7.8	Specific	178.74	178.74	178.74	2.14	127	>sp|Q14766|LTBP1_HUMAN Latent-transforming growth factor beta-binding protein 1	1	DW102820_1.3660.3660.5	controllerType=0 controllerNumber=1 scan=3660	11.8407
	1	K.ALGTHVIHSTHTLPLTVTSQQGVK.V	452			505.879	5	2525.36	2525.38	0	-7.5	Specific	400.35	400.35	400.35	6.29	127	>sp|Q14766|LTBP1_HUMAN Latent-transforming growth factor beta-binding protein 1	1	DW102820_1.3604.3604.5	controllerType=0 controllerNumber=1 scan=3604	11.724
	1	K.ALGTHVIHSTHTLPLTVTSQQGVK.V	452			505.879	5	2525.36	2525.38	0	-7.3	Specific	482.71	482.71	482.71	6.81	127	>sp|Q14766|LTBP1_HUMAN Latent-transforming growth factor beta-binding protein 1	1	DW102820_1.3552.3552.5	controllerType=0 controllerNumber=1 scan=3552	11.6165
	1	K.ALGTHVIHSTHTLPLTVTSQQGVK.V	452			632.096	4	2525.36	2525.38	0	-8	Specific	639.99	639.99	639.99	8.39	127	>sp|Q14766|LTBP1_HUMAN Latent-transforming growth factor beta-binding protein 1	1	DW102820_1.3662.3662.4	controllerType=0 controllerNumber=1 scan=3662	11.844
	1	K.ALGTHVIHSTHTLPLTVTSQQGVK.V	452			632.096	4	2525.36	2525.38	0	-8	Specific	667.64	667.64	667.64	9.39	127	>sp|Q14766|LTBP1_HUMAN Latent-transforming growth factor beta-binding protein 1	1	DW102820_1.3605.3605.4	controllerType=0 controllerNumber=1 scan=3605	11.7252
	1	K.ALGTHVIHSTHTLPLTVTSQQGVK.V	452			842.461	3	2525.37	2525.38	0	-6.5	Specific	674.57	674.57	674.57	8.49	127	>sp|Q14766|LTBP1_HUMAN Latent-transforming growth factor beta-binding protein 1	1	DW102820_1.3616.3616.3	controllerType=0 controllerNumber=1 scan=3616	11.7499
	1	K.ALGTHVIHSTHTLPLTVTSQQGVK.V	452			632.097	4	2525.36	2525.38	0	-7.3	Specific	676.14	676.14	676.14	9.39	127	>sp|Q14766|LTBP1_HUMAN Latent-transforming growth factor beta-binding protein 1	1	DW102820_1.3551.3551.4	controllerType=0 controllerNumber=1 scan=3551	11.6153
	1	K.ALGTHVIHSTHTLPLTVTSQQGVK.V	452			842.459	3	2525.36	2525.38	0	-7.9	Specific	816.6	816.6	816.6	11.49	127	>sp|Q14766|LTBP1_HUMAN Latent-transforming growth factor beta-binding protein 1	1	DW102820_1.3563.3563.3	controllerType=0 controllerNumber=1 scan=3563	11.6393
	1	K.VKFPPNIVNIHVK.H	476			502.301	3	1504.89	1504.9	0	-6.6	Specific	322.21	188.23	188.23	3.2	127	>sp|Q14766|LTBP1_HUMAN Latent-transforming growth factor beta-binding protein 1	1	DW102820_1.4485.4485.3	controllerType=0 controllerNumber=1 scan=4485	13.543
	1	K.VKFPPNIVNIHVK.H	476			502.301	3	1504.89	1504.9	0	-7.3	Specific	350.36	200.14	200.14	3.2	127	>sp|Q14766|LTBP1_HUMAN Latent-transforming growth factor beta-binding protein 1	1	DW102820_1.4295.4295.3	controllerType=0 controllerNumber=1 scan=4295	13.1428
	1	K.VKFPPNIVNIHVK.H	476			502.301	3	1504.89	1504.9	0	-7.1	Specific	371.29	252.01	252.01	3.54	127	>sp|Q14766|LTBP1_HUMAN Latent-transforming growth factor beta-binding protein 1	1	DW102820_1.4357.4357.3	controllerType=0 controllerNumber=1 scan=4357	13.2726
	1	K.VKFPPNIVNIHVK.H	476			502.302	3	1504.89	1504.9	0	-6.4	Specific	382.45	235.24	235.24	4.31	127	>sp|Q14766|LTBP1_HUMAN Latent-transforming growth factor beta-binding protein 1	1	DW102820_1.4426.4426.3	controllerType=0 controllerNumber=1 scan=4426	13.4126
	1	K.VKFPPNIVNIHVK.H	476			502.301	3	1504.89	1504.9	0	-6.6	Specific	386.48	242.94	242.94	4.31	127	>sp|Q14766|LTBP1_HUMAN Latent-transforming growth factor beta-binding protein 1	1	DW102820_1.4540.4540.3	controllerType=0 controllerNumber=1 scan=4540	13.6629
	1	K.VKFPPNIVNIHVK.H	476			502.301	3	1504.89	1504.9	0	-7	Specific	393.21	224.57	224.57	3.5	127	>sp|Q14766|LTBP1_HUMAN Latent-transforming growth factor beta-binding protein 1	1	DW102820_1.4603.4603.3	controllerType=0 controllerNumber=1 scan=4603	13.7916
	1	K.VKFPPNIVNIHVK.H	476			502.301	3	1504.89	1504.9	0	-7	Specific	427.38	228.41	228.41	4.31	127	>sp|Q14766|LTBP1_HUMAN Latent-transforming growth factor beta-binding protein 1	1	DW102820_1.4161.4161.3	controllerType=0 controllerNumber=1 scan=4161	12.8756
	1	K.VKFPPNIVNIHVK.H	476			502.302	3	1504.89	1504.9	0	-6.4	Specific	443.41	242.61	242.61	4.58	127	>sp|Q14766|LTBP1_HUMAN Latent-transforming growth factor beta-binding protein 1	1	DW102820_1.4650.4650.3	controllerType=0 controllerNumber=1 scan=4650	13.9004
	1	K.VKFPPNIVNIHVK.H	476			502.301	3	1504.89	1504.9	0	-6.6	Specific	455.23	268.23	268.23	4.62	127	>sp|Q14766|LTBP1_HUMAN Latent-transforming growth factor beta-binding protein 1	1	DW102820_1.4097.4097.3	controllerType=0 controllerNumber=1 scan=4097	12.7464
	1	K.FPPNIVNIHVK.H	478			426.581	3	1277.73	1277.74	0	-6.4	Specific	223.09	83.51	83.51	1.55	127	>sp|Q14766|LTBP1_HUMAN Latent-transforming growth factor beta-binding protein 1	1	DW102820_1.4380.4380.3	controllerType=0 controllerNumber=1 scan=4380	13.3207
	1	K.FPPNIVNIHVK.H	478			426.581	3	1277.73	1277.74	0	-6.6	Specific	294.99	65.64	65.64	2.44	127	>sp|Q14766|LTBP1_HUMAN Latent-transforming growth factor beta-binding protein 1	1	DW102820_1.4683.4683.3	controllerType=0 controllerNumber=1 scan=4683	13.9737
	1	K.FPPNIVNIHVK.H	478			426.581	3	1277.73	1277.74	0	-6.3	Specific	304.56	83.58	83.58	2.7	127	>sp|Q14766|LTBP1_HUMAN Latent-transforming growth factor beta-binding protein 1	1	DW102820_1.4900.4900.3	controllerType=0 controllerNumber=1 scan=4900	14.4612
	1	K.FPPNIVNIHVK.H	478			426.581	3	1277.73	1277.74	0	-7.3	Specific	304.72	114.94	114.94	2.7	127	>sp|Q14766|LTBP1_HUMAN Latent-transforming growth factor beta-binding protein 1	1	DW102820_1.4957.4957.3	controllerType=0 controllerNumber=1 scan=4957	14.593
	1	K.FPPNIVNIHVK.H	478			426.58	3	1277.73	1277.74	0	-7.7	Specific	334.97	60.02	60.02	2.18	127	>sp|Q14766|LTBP1_HUMAN Latent-transforming growth factor beta-binding protein 1	1	DW102820_1.4283.4283.3	controllerType=0 controllerNumber=1 scan=4283	13.1171
	1	K.FPPNIVNIHVK.H	478			426.581	3	1277.73	1277.74	0	-7	Specific	341.88	83.39	83.39	3.55	127	>sp|Q14766|LTBP1_HUMAN Latent-transforming growth factor beta-binding protein 1	1	DW102820_1.5013.5013.3	controllerType=0 controllerNumber=1 scan=5013	14.7141
	1	K.HPPEASVQIHQVSR.I	489			792.908	2	1584.81	1584.82	0	-9.5	Specific	510.49	510.49	510.49	5.55	127	>sp|Q14766|LTBP1_HUMAN Latent-transforming growth factor beta-binding protein 1	1	DW102820_1.2636.2636.2	controllerType=0 controllerNumber=1 scan=2636	9.6034
	1	K.HPPEASVQIHQVSR.I	489			528.942	3	1584.81	1584.82	0	-7.4	Specific	716.18	716.18	716.18	10.24	127	>sp|Q14766|LTBP1_HUMAN Latent-transforming growth factor beta-binding protein 1	1	DW102820_1.2705.2705.3	controllerType=0 controllerNumber=1 scan=2705	9.784
	1	K.HPPEASVQIHQVSR.I	489			528.942	3	1584.81	1584.82	0	-7.5	Specific	769.73	769.73	769.73	11.24	127	>sp|Q14766|LTBP1_HUMAN Latent-transforming growth factor beta-binding protein 1	1	DW102820_1.2663.2663.3	controllerType=0 controllerNumber=1 scan=2663	9.6788
	1	K.HPPEASVQIHQVSR.I	489			528.942	3	1584.81	1584.82	0	-7.5	Specific	801.35	801.35	801.35	12.24	127	>sp|Q14766|LTBP1_HUMAN Latent-transforming growth factor beta-binding protein 1	1	DW102820_1.2822.2822.3	controllerType=0 controllerNumber=1 scan=2822	10.0536
	1	K.HPPEASVQIHQVSR.I	489			528.942	3	1584.81	1584.82	0	-7.5	Specific	882.74	882.74	882.74	13.24	127	>sp|Q14766|LTBP1_HUMAN Latent-transforming growth factor beta-binding protein 1	1	DW102820_1.2621.2621.3	controllerType=0 controllerNumber=1 scan=2621	9.5694
	1	K.TKEAQPGQSQVSYQGLPVQK.T	511			725.04	3	2173.11	2173.12	0	-8.2	Specific	336.61	336.61	336.61	4.1	127	>sp|Q14766|LTBP1_HUMAN Latent-transforming growth factor beta-binding protein 1	1	DW102820_1.3512.3512.3	controllerType=0 controllerNumber=1 scan=3512	11.5327
	1	K.TKEAQPGQSQVSYQGLPVQK.T	511			725.04	3	2173.1	2173.12	0	-9.1	Specific	412.41	412.41	412.41	5.82	127	>sp|Q14766|LTBP1_HUMAN Latent-transforming growth factor beta-binding protein 1	1	DW102820_1.3547.3547.3	controllerType=0 controllerNumber=1 scan=3547	11.6067
	1	K.TKEAQPGQSQVSYQGLPVQK.T	511			725.041	3	2173.11	2173.12	0	-7.6	Specific	520.76	520.76	520.76	7.26	127	>sp|Q14766|LTBP1_HUMAN Latent-transforming growth factor beta-binding protein 1	1	DW102820_1.3480.3480.3	controllerType=0 controllerNumber=1 scan=3480	11.4716
	1	K.TKEAQPGQSQVSYQGLPVQK.T	511			725.04	3	2173.11	2173.12	0	-8.2	Specific	722.28	722.28	722.28	10.94	127	>sp|Q14766|LTBP1_HUMAN Latent-transforming growth factor beta-binding protein 1	1	DW102820_1.3411.3411.3	controllerType=0 controllerNumber=1 scan=3411	11.3318
	1	K.EAQPGQSQVSYQGLPVQK.T	513			648.661	3	1943.97	1943.98	0	-7	Specific	465.26	450.31	450.31	6.5	127	>sp|Q14766|LTBP1_HUMAN Latent-transforming growth factor beta-binding protein 1	1	DW102820_1.4000.4000.3	controllerType=0 controllerNumber=1 scan=4000	12.5428
	1	K.EAQPGQSQVSYQGLPVQK.T	513			648.661	3	1943.97	1943.98	0	-6.8	Specific	542.28	531.11	531.11	6.86	127	>sp|Q14766|LTBP1_HUMAN Latent-transforming growth factor beta-binding protein 1	1	DW102820_1.3947.3947.3	controllerType=0 controllerNumber=1 scan=3947	12.433
	1	K.EAQPGQSQVSYQGLPVQK.T	513			972.489	2	1943.97	1943.98	0	-5.4	Specific	595.27	583.63	583.63	7.85	127	>sp|Q14766|LTBP1_HUMAN Latent-transforming growth factor beta-binding protein 1	1	DW102820_1.3952.3952.2	controllerType=0 controllerNumber=1 scan=3952	12.4418
	1	E.AQPGQSQVSYQGLPVQK.T	514			605.647	3	1814.93	1814.94	0	-7.9	Specific	527.3	527.3	527.3	6.86	127	>sp|Q14766|LTBP1_HUMAN Latent-transforming growth factor beta-binding protein 1	1	DW102820_1.3866.3866.3	controllerType=0 controllerNumber=1 scan=3866	12.268
	1	E.AQPGQSQVSYQGLPVQK.T	514			907.967	2	1814.93	1814.94	0	-7.3	Specific	596.99	596.99	596.99	7.85	127	>sp|Q14766|LTBP1_HUMAN Latent-transforming growth factor beta-binding protein 1	1	DW102820_1.3869.3869.2	controllerType=0 controllerNumber=1 scan=3869	12.2764
	1	K.TQTIHSTYSHQQVIPHVYPVAAK.T	531			521.872	5	2605.33	2605.35	0	-8.1	Specific	392.82	392.82	392.82	6.29	127	>sp|Q14766|LTBP1_HUMAN Latent-transforming growth factor beta-binding protein 1	1	DW102820_1.3571.3571.5	controllerType=0 controllerNumber=1 scan=3571	11.6585
	1	K.TQTIHSTYSHQQVIPHVYPVAAK.T	531			521.873	5	2605.34	2605.35	0	-6.5	Specific	421.73	421.73	421.73	6.29	127	>sp|Q14766|LTBP1_HUMAN Latent-transforming growth factor beta-binding protein 1	1	DW102820_1.3704.3704.5	controllerType=0 controllerNumber=1 scan=3704	11.937
	1	K.TQTIHSTYSHQQVIPHVYPVAAK.T	531			521.872	5	2605.33	2605.35	0	-8.1	Specific	494.36	494.36	494.36	6.81	127	>sp|Q14766|LTBP1_HUMAN Latent-transforming growth factor beta-binding protein 1	1	DW102820_1.3454.3454.5	controllerType=0 controllerNumber=1 scan=3454	11.4164
	1	K.TQTIHSTYSHQQVIPHVYPVAAK.T	531			521.872	5	2605.33	2605.35	0	-8.3	Specific	509.58	509.58	509.58	6.81	127	>sp|Q14766|LTBP1_HUMAN Latent-transforming growth factor beta-binding protein 1	1	DW102820_1.3643.3643.5	controllerType=0 controllerNumber=1 scan=3643	11.8054
	1	K.TQTIHSTYSHQQVIPHVYPVAAK.T	531			521.873	5	2605.33	2605.35	0	-7	Specific	516.93	516.93	516.93	6.81	127	>sp|Q14766|LTBP1_HUMAN Latent-transforming growth factor beta-binding protein 1	1	DW102820_1.3516.3516.5	controllerType=0 controllerNumber=1 scan=3516	11.5432
	1	K.TQTIHSTYSHQQVIPHVYPVAAK.T	531			652.088	4	2605.33	2605.35	0	-8.1	Specific	559.06	559.06	559.06	6.7	127	>sp|Q14766|LTBP1_HUMAN Latent-transforming growth factor beta-binding protein 1	1	DW102820_1.3657.3657.4	controllerType=0 controllerNumber=1 scan=3657	11.8331
	1	K.TQTIHSTYSHQQVIPHVYPVAAK.T	531			652.088	4	2605.33	2605.35	0	-8	Specific	687.44	687.44	687.44	9.39	127	>sp|Q14766|LTBP1_HUMAN Latent-transforming growth factor beta-binding protein 1	1	DW102820_1.3517.3517.4	controllerType=0 controllerNumber=1 scan=3517	11.5444
	1	K.TQTIHSTYSHQQVIPHVYPVAAK.T	531			652.088	4	2605.33	2605.35	0	-8.1	Specific	721.97	712.16	712.16	10.39	127	>sp|Q14766|LTBP1_HUMAN Latent-transforming growth factor beta-binding protein 1	1	DW102820_1.3574.3574.4	controllerType=0 controllerNumber=1 scan=3574	11.662
	1	K.TQTIHSTYSHQQVIPHVYPVAAK.T	531			652.089	4	2605.33	2605.35	0	-7.1	Specific	727.3	727.3	727.3	10.39	127	>sp|Q14766|LTBP1_HUMAN Latent-transforming growth factor beta-binding protein 1	1	DW102820_1.3457.3457.4	controllerType=0 controllerNumber=1 scan=3457	11.4219
	1	K.TQTIHSTYSHQQVIPHVYPVAAK.T	531			869.115	3	2605.33	2605.35	0	-8.4	Specific	898.02	898.02	898.02	12.49	127	>sp|Q14766|LTBP1_HUMAN Latent-transforming growth factor beta-binding protein 1	1	DW102820_1.3492.3492.3	controllerType=0 controllerNumber=1 scan=3492	11.4949
	1	R.C[+57.021]FQETIGSQC[+57.021]GK.A	559		C[+57]*2	472.204	3	1414.6	1414.61	0	-8.6	Specific	474.53	474.53	474.53	5.09	127	>sp|Q14766|LTBP1_HUMAN Latent-transforming growth factor beta-binding protein 1	1	DW102820_1.3222.3222.3	controllerType=0 controllerNumber=1 scan=3222	10.9182
	1	R.C[+57.021]FQETIGSQC[+57.021]GK.A	559		C[+57]*2	707.803	2	1414.6	1414.61	0	-7.6	Specific	575.37	575.37	575.37	7.53	127	>sp|Q14766|LTBP1_HUMAN Latent-transforming growth factor beta-binding protein 1	1	DW102820_1.3328.3328.2	controllerType=0 controllerNumber=1 scan=3328	11.1395
	1	R.C[+57.021]FQETIGSQC[+57.021]GK.A	559		C[+57]*2	707.803	2	1414.6	1414.61	0	-7.8	Specific	631.5	631.5	631.5	8.53	127	>sp|Q14766|LTBP1_HUMAN Latent-transforming growth factor beta-binding protein 1	1	DW102820_1.3270.3270.2	controllerType=0 controllerNumber=1 scan=3270	11.0222
	1	R.C[+57.021]FQETIGSQC[+57.021]GK.A	559		C[+57]*2	707.803	2	1414.6	1414.61	0	-7.7	Specific	642.51	639.85	639.85	8.53	127	>sp|Q14766|LTBP1_HUMAN Latent-transforming growth factor beta-binding protein 1	1	DW102820_1.3217.3217.2	controllerType=0 controllerNumber=1 scan=3217	10.9093
	1	R.C[+57.021][-17.027]FQETIGSQC[+57.021]GK.A	559		C[-17][+57]*2	699.29	2	1397.57	1397.58	0	-7.1	Specific	557.48	557.48	557.48	6.84	127	>sp|Q14766|LTBP1_HUMAN Latent-transforming growth factor beta-binding protein 1	1	DW102820_1.5257.5257.2	controllerType=0 controllerNumber=1 scan=5257	15.246
	1	R.C[+57.021][-17.027]FQETIGSQC[+57.021]GK.A	559		C[-17][+57]*2	699.289	2	1397.57	1397.58	0	-7.7	Specific	559.77	559.77	559.77	6.84	127	>sp|Q14766|LTBP1_HUMAN Latent-transforming growth factor beta-binding protein 1	1	DW102820_1.5309.5309.2	controllerType=0 controllerNumber=1 scan=5309	15.3653
	1	K.QEDC[+57.021]C[+57.021]GTVGTSWGFNK.C	578		C[+57]*2	615.919	3	1845.74	1845.75	0	-6	Specific	123.87	123.87	123.87	1.71	127	>sp|Q14766|LTBP1_HUMAN Latent-transforming growth factor beta-binding protein 1	1	DW102820_1.4654.4654.2	controllerType=0 controllerNumber=1 scan=4654	13.9076
	1	K.QEDC[+57.021]C[+57.021]GTVGTSWGFNK.C	578		C[+57]*2	615.919	3	1845.74	1845.75	0	-6.3	Specific	407.01	407.01	407.01	5.82	127	>sp|Q14766|LTBP1_HUMAN Latent-transforming growth factor beta-binding protein 1	1	DW102820_1.4595.4595.3	controllerType=0 controllerNumber=1 scan=4595	13.7769
	1	K.QEDC[+57.021]C[+57.021]GTVGTSWGFNK.C	578		C[+57]*2	615.918	3	1845.74	1845.75	0	-6.7	Specific	446.5	432	432	6.9	127	>sp|Q14766|LTBP1_HUMAN Latent-transforming growth factor beta-binding protein 1	1	DW102820_1.4543.4543.3	controllerType=0 controllerNumber=1 scan=4543	13.6681
	1	K.QEDC[+57.021]C[+57.021]GTVGTSWGFNK.C	578		C[+57]*2	923.375	2	1845.74	1845.75	0	-5.9	Specific	679.02	675.29	675.29	10.25	127	>sp|Q14766|LTBP1_HUMAN Latent-transforming growth factor beta-binding protein 1	1	DW102820_1.4594.4594.2	controllerType=0 controllerNumber=1 scan=4594	13.7758
	1	K.QEDC[+57.021]C[+57.021]GTVGTSWGFNK.C	578		C[+57]*2	923.375	2	1845.74	1845.75	0	-6.2	Specific	720.65	669.41	669.41	11.25	127	>sp|Q14766|LTBP1_HUMAN Latent-transforming growth factor beta-binding protein 1	1	DW102820_1.4542.4542.2	controllerType=0 controllerNumber=1 scan=4542	13.6663
	1	K.QEDC[+57.021]C[+57.021]GTVGTSWGFN[+0.984]K.C	578		C[+57]*2, N[+1]	923.866	2	1846.72	1846.74	0	-7.1	Specific	455.22	455.22	455.22	7.21	127	>sp|Q14766|LTBP1_HUMAN Latent-transforming growth factor beta-binding protein 1	1	DW102820_1.4856.4856.2	controllerType=0 controllerNumber=1 scan=4856	14.3615
	1	E.DC[+57.021]C[+57.021]GTVGTSWGFNK.C	580		C[+57]*2	794.824	2	1588.64	1588.65	0	-6.4	Specific	483.86	241.42	241.42	5.19	127	>sp|Q14766|LTBP1_HUMAN Latent-transforming growth factor beta-binding protein 1	1	DW102820_1.4807.4807.2	controllerType=0 controllerNumber=1 scan=4807	14.254
	1	K.KPSYHGYNQMME.C	600			495.544	3	1484.62	1484.63	0	-8.7	Specific	253.48	253.48	253.48	2.55	127	>sp|Q14766|LTBP1_HUMAN Latent-transforming growth factor beta-binding protein 1	1	DW102820_1.3127.3127.3	controllerType=0 controllerNumber=1 scan=3127	10.7151
	1	K.KPSYHGYNQMME.C	600			495.544	3	1484.62	1484.63	0	-8.5	Specific	293.31	293.31	293.31	3.14	127	>sp|Q14766|LTBP1_HUMAN Latent-transforming growth factor beta-binding protein 1	1	DW102820_1.3074.3074.3	controllerType=0 controllerNumber=1 scan=3074	10.6061
	1	K.KPSYHGYNQMME.C	600			742.812	2	1484.62	1484.63	0	-9.4	Specific	377.45	377.45	377.45	4.51	127	>sp|Q14766|LTBP1_HUMAN Latent-transforming growth factor beta-binding protein 1	1	DW102820_1.3078.3078.2	controllerType=0 controllerNumber=1 scan=3078	10.6138
	1	K.KPSYHGYNQM[+15.995]ME.C	600		M[+16]	500.876	3	1500.61	1500.62	0	-7.7	Specific	197.34	197.34	5.06	1.96	127	>sp|Q14766|LTBP1_HUMAN Latent-transforming growth factor beta-binding protein 1	1	DW102820_1.3010.3010.3	controllerType=0 controllerNumber=1 scan=3010	10.4757
	1	K.KPSYHGYNQMMEC[+57.021]LPGYK.R	600		C[+57]	551.496	4	2202.96	2202.98	0	-6.8	Specific	422.81	347.84	347.84	4.09	127	>sp|Q14766|LTBP1_HUMAN Latent-transforming growth factor beta-binding protein 1	1	DW102820_1.4195.4195.4	controllerType=0 controllerNumber=1 scan=4195	12.9412
	1	K.KPSYHGYNQMMEC[+57.021]LPGYK.R	600		C[+57]	551.496	4	2202.96	2202.98	0	-7.4	Specific	435.75	363.39	363.39	4.78	127	>sp|Q14766|LTBP1_HUMAN Latent-transforming growth factor beta-binding protein 1	1	DW102820_1.4125.4125.4	controllerType=0 controllerNumber=1 scan=4125	12.8058
	1	K.KPSYHGYNQMMEC[+57.021]LPGYK.R	600		C[+57]	734.992	3	2202.96	2202.98	0	-7.3	Specific	505.55	454.44	454.44	5.63	127	>sp|Q14766|LTBP1_HUMAN Latent-transforming growth factor beta-binding protein 1	1	DW102820_1.4149.4149.3	controllerType=0 controllerNumber=1 scan=4149	12.8532
	1	K.KPSYHGYNQM[+15.995]MEC[+57.021]LPGYK.R	600		C[+57], M[+16]	555.494	4	2218.95	2218.97	0	-8.3	Specific	334.38	322.83	29.83	3.25	127	>sp|Q14766|LTBP1_HUMAN Latent-transforming growth factor beta-binding protein 1	1	DW102820_1.3520.3520.4	controllerType=0 controllerNumber=1 scan=3520	11.5491
	1	E.C[+57.021][-17.027]LPGYK.R	612		C[-17][+57]	720.333	1	720.333	720.338	0	-7	Specific	314.36	314.36	314.36	1.79	127	>sp|Q14766|LTBP1_HUMAN Latent-transforming growth factor beta-binding protein 1	1	DW102820_1.5186.5186.3	controllerType=0 controllerNumber=1 scan=5186	15.0886
	1	E.C[+57.021]QLQGVC[+57.021]PN[+0.984]GEC[+57.021]LNTMGSYR.C	630		C[+57]*3, N[+1]	782.325	3	2344.96	2344.98	0	-6.8	Specific	565.56	565.56	126.45	7.21	127	>sp|Q14766|LTBP1_HUMAN Latent-transforming growth factor beta-binding protein 1	1	DW102820_1.4801.4801.3	controllerType=0 controllerNumber=1 scan=4801	14.2401
	1	E.C[+57.021]QLQGVC[+57.021]PN[+0.984]GEC[+57.021]LNTMGSYR.C	630		C[+57]*3, N[+1]	782.326	3	2344.96	2344.98	0	-5.7	Specific	667.56	661.77	162.67	9.21	127	>sp|Q14766|LTBP1_HUMAN Latent-transforming growth factor beta-binding protein 1	1	DW102820_1.4859.4859.3	controllerType=0 controllerNumber=1 scan=4859	14.3699
	1	E.C[+57.021]QLQGVC[+57.021]PN[+0.984]GEC[+57.021]LN[+15.995]TMGSYR.C	630		C[+57]*3, N[+1][+16]	787.658	3	2360.96	2360.97	0	-5.9	Specific	431.56	431.56	3.35	5.09	127	>sp|Q14766|LTBP1_HUMAN Latent-transforming growth factor beta-binding protein 1	1	DW102820_1.4943.4943.3	controllerType=0 controllerNumber=1 scan=4943	14.5587
	1	E.C[+57.021]QLQGVC[+57.021]PN[+0.984]GEC[+57.021]LN[+15.995]TMGSYR.C	630		C[+57]*3, N[+1][+16]	787.657	3	2360.96	2360.97	0	-6.3	Specific	548.95	548.95	51.59	6.53	127	>sp|Q14766|LTBP1_HUMAN Latent-transforming growth factor beta-binding protein 1	1	DW102820_1.4785.4785.3	controllerType=0 controllerNumber=1 scan=4785	14.2035
	1	E.C[+57.021]QLQGVC[+57.021]PN[+0.984]GEC[+57.021]LN[+15.995]TMGSYR.C	630		C[+57]*3, N[+1][+16]	787.658	3	2360.96	2360.97	0	-6.2	Specific	587.5	587.5	50.8	7.21	127	>sp|Q14766|LTBP1_HUMAN Latent-transforming growth factor beta-binding protein 1	1	DW102820_1.4838.4838.3	controllerType=0 controllerNumber=1 scan=4838	14.3218
	1	E.C[+57.021][-17.027]QLQGVC[+57.021]PN[+0.984]GEC[+57.021]LNTMGSYR.C	630		C[-17][+57]*3, N[+1]	776.649	3	2327.93	2327.95	0	-8.2	Specific	595.18	595.18	208.46	7.21	127	>sp|Q14766|LTBP1_HUMAN Latent-transforming growth factor beta-binding protein 1	1	DW102820_1.5986.5986.3	controllerType=0 controllerNumber=1 scan=5986	16.8971
	1	E.C[+57.021][-17.027]QLQGVC[+57.021]PNGEC[+57.021]LN[+15.995]TMGSYR.C	630		C[-17][+57]*3, N[+16]	781.654	3	2342.95	2342.96	0	-6.1	Specific	675.47	675.47	62.48	9.21	127	>sp|Q14766|LTBP1_HUMAN Latent-transforming growth factor beta-binding protein 1	1	DW102820_1.5785.5785.3	controllerType=0 controllerNumber=1 scan=5785	16.4432
	1	E.C[+57.021][-17.027]QLQGVC[+57.021]PN[+0.984]GEC[+57.021]LN[+15.995]TMGSYR.C	630		C[-17][+57]*3, N[+1][+16]	781.983	3	2343.93	2343.95	0	-4.8	Specific	605.8	605.8	61.06	7.41	127	>sp|Q14766|LTBP1_HUMAN Latent-transforming growth factor beta-binding protein 1	1	DW102820_1.5973.5973.3	controllerType=0 controllerNumber=1 scan=5973	16.8674
	1	K.IGFGPDPTFSSC[+57.021]VPD.P	654		C[+57]	798.35	2	1595.69	1595.7	0	-7	Specific	415.78	415.78	415.78	5.27	127	>sp|Q14766|LTBP1_HUMAN Latent-transforming growth factor beta-binding protein 1	1	DW102820_1.6438.6438.2	controllerType=0 controllerNumber=1 scan=6438	17.9167
	1	K.IGFGPDPTFSSC[+57.021]VPDPPVISE.E	654		C[+57]	740.012	3	2218.02	2218.04	0	-6.8	Specific	231.54	231.54	231.54	1.67	127	>sp|Q14766|LTBP1_HUMAN Latent-transforming growth factor beta-binding protein 1	1	DW102820_1.7202.7202.3	controllerType=0 controllerNumber=1 scan=7202	19.7041
	1	K.IGFGPDPTFSSC[+57.021]VPDPPVISE.E	654		C[+57]	1109.52	2	2218.02	2218.04	0	-5.6	Specific	426.19	426.19	426.19	6.08	127	>sp|Q14766|LTBP1_HUMAN Latent-transforming growth factor beta-binding protein 1	1	DW102820_1.7160.7160.2	controllerType=0 controllerNumber=1 scan=7160	19.605
	1	K.IGFGPDPTFSSC[+57.021]VPDPPVISE.E	654		C[+57]	740.013	3	2218.02	2218.04	0	-6.1	Specific	456.79	456.79	456.79	5.49	127	>sp|Q14766|LTBP1_HUMAN Latent-transforming growth factor beta-binding protein 1	1	DW102820_1.7155.7155.3	controllerType=0 controllerNumber=1 scan=7155	19.5917
	1	K.IGFGPDPTFSSC[+57.021]VPDPPVISEE.K	654		C[+57]	783.027	3	2347.07	2347.08	0	-5.8	Specific	229.96	229.96	229.96	1.88	127	>sp|Q14766|LTBP1_HUMAN Latent-transforming growth factor beta-binding protein 1	1	DW102820_1.7248.7248.3	controllerType=0 controllerNumber=1 scan=7248	19.8114
	1	K.IGFGPDPTFSSC[+57.021]VPDPPVISEE.K	654		C[+57]	1174.04	2	2347.06	2347.08	0	-6.5	Specific	301.01	301.01	301.01	4.35	127	>sp|Q14766|LTBP1_HUMAN Latent-transforming growth factor beta-binding protein 1	1	DW102820_1.7106.7106.2	controllerType=0 controllerNumber=1 scan=7106	19.4768
	1	K.IGFGPDPTFSSC[+57.021]VPDPPVISEE.K	654		C[+57]	1174.04	2	2347.07	2347.08	0	-5.6	Specific	483.27	483.27	483.27	6.46	127	>sp|Q14766|LTBP1_HUMAN Latent-transforming growth factor beta-binding protein 1	1	DW102820_1.7157.7157.2	controllerType=0 controllerNumber=1 scan=7157	19.5985
	1	K.IGFGPDPTFSSC[+57.021]VPDPPVISEE.K	654		C[+57]	783.027	3	2347.07	2347.08	0	-5.6	Specific	501.5	501.5	501.5	5.6	127	>sp|Q14766|LTBP1_HUMAN Latent-transforming growth factor beta-binding protein 1	1	DW102820_1.7190.7190.3	controllerType=0 controllerNumber=1 scan=7190	19.676
	1	K.IGFGPDPTFSSC[+57.021]VPDPPVISEE.K	654		C[+57]	783.027	3	2347.07	2347.08	0	-5.8	Specific	510.98	510.98	510.98	5.6	127	>sp|Q14766|LTBP1_HUMAN Latent-transforming growth factor beta-binding protein 1	1	DW102820_1.7135.7135.3	controllerType=0 controllerNumber=1 scan=7135	19.5462
	1	K.IGFGPDPTFSSC[+57.021]VPDPPVISEEK.G	654		C[+57]	825.726	3	2475.16	2475.17	0	-4.8	Specific	255.81	255.81	255.81	2.31	127	>sp|Q14766|LTBP1_HUMAN Latent-transforming growth factor beta-binding protein 1	1	DW102820_1.6352.6352.4	controllerType=0 controllerNumber=1 scan=6352	17.7199
	1	K.IGFGPDPTFSSC[+57.021]VPDPPVISEEK.G	654		C[+57]	1238.08	2	2475.16	2475.17	0	-7.7	Specific	430	430	430	6.57	127	>sp|Q14766|LTBP1_HUMAN Latent-transforming growth factor beta-binding protein 1	1	DW102820_1.6263.6263.2	controllerType=0 controllerNumber=1 scan=6263	17.5196
	1	K.IGFGPDPTFSSC[+57.021]VPDPPVISEEK.G	654		C[+57]	825.724	3	2475.16	2475.17	0	-6.5	Specific	579.15	579.15	579.15	7.57	127	>sp|Q14766|LTBP1_HUMAN Latent-transforming growth factor beta-binding protein 1	1	DW102820_1.6249.6249.3	controllerType=0 controllerNumber=1 scan=6249	17.4883
	1	K.IGFGPDPTFSSC[+57.021]VPDPPVISEEK.G	654		C[+57]	825.725	3	2475.16	2475.17	0	-6.3	Specific	610.36	610.36	610.36	8.57	127	>sp|Q14766|LTBP1_HUMAN Latent-transforming growth factor beta-binding protein 1	1	DW102820_1.30.30.3	controllerType=0 controllerNumber=1 scan=30	17.601
	1	D.PTFSSC[+57.021]VPDPPVISEE.K	660		C[+57]	880.902	2	1760.8	1760.8	0	-4.1	Specific	472.22	472.22	472.22	5.68	127	>sp|Q14766|LTBP1_HUMAN Latent-transforming growth factor beta-binding protein 1	1	DW102820_1.5922.5922.2	controllerType=0 controllerNumber=1 scan=5922	16.7495
	1	E.KC[+57.021]PLPGTAAFK.E	716		C[+57]	595.319	2	1189.63	1189.64	0	-7.2	Specific	478.5	337.24	337.24	5.35	127	>sp|Q14766|LTBP1_HUMAN Latent-transforming growth factor beta-binding protein 1	1	DW102820_1.3238.3238.2	controllerType=0 controllerNumber=1 scan=3238	10.9534
	1	E.KC[+57.021]PLPGTAAFK.E	716		C[+57]	595.319	2	1189.63	1189.64	0	-6.7	Specific	539.01	347.01	347.01	5.71	127	>sp|Q14766|LTBP1_HUMAN Latent-transforming growth factor beta-binding protein 1	1	DW102820_1.3187.3187.2	controllerType=0 controllerNumber=1 scan=3187	10.8437
	1	E.KC[+57.021]PLPGTAAFKE.I	716		C[+57]	659.84	2	1318.67	1318.68	0	-7.5	Specific	455.89	336.79	336.79	5.21	127	>sp|Q14766|LTBP1_HUMAN Latent-transforming growth factor beta-binding protein 1	1	DW102820_1.3363.3363.2	controllerType=0 controllerNumber=1 scan=3363	11.2169
	1	E.KC[+57.021]PLPGTAAFKE.I	716		C[+57]	659.839	2	1318.67	1318.68	0	-8.2	Specific	462.73	351.75	351.75	4.4	127	>sp|Q14766|LTBP1_HUMAN Latent-transforming growth factor beta-binding protein 1	1	DW102820_1.3412.3412.2	controllerType=0 controllerNumber=1 scan=3412	11.334
	1	K.C[+57.021]PLPGTAAFK.E	717		C[+57]	531.271	2	1061.54	1061.54	0	-8.6	Specific	355.98	269.47	269.47	2.91	127	>sp|Q14766|LTBP1_HUMAN Latent-transforming growth factor beta-binding protein 1	1	DW102820_1.4001.4001.2	controllerType=0 controllerNumber=1 scan=4001	12.5446
	1	K.C[+57.021]PLPGTAAFK.E	717		C[+57]	531.272	2	1061.54	1061.54	0	-7.5	Specific	499.77	355.84	355.84	5.4	127	>sp|Q14766|LTBP1_HUMAN Latent-transforming growth factor beta-binding protein 1	1	DW102820_1.3946.3946.2	controllerType=0 controllerNumber=1 scan=3946	12.4318
	1	K.C[+57.021][-17.027]PLPGTAAFK.E	717		C[-17][+57]	522.76	2	1044.51	1044.52	0	-4.5	Specific	239.92	239.92	239.92	1.62	127	>sp|Q14766|LTBP1_HUMAN Latent-transforming growth factor beta-binding protein 1	1	DW102820_1.5782.5782.2	controllerType=0 controllerNumber=1 scan=5782	16.4371
	1	K.C[+57.021][-17.027]PLPGTAAFK.E	717		C[-17][+57]	522.759	2	1044.51	1044.52	0	-6.8	Specific	342.39	342.39	342.39	3.42	127	>sp|Q14766|LTBP1_HUMAN Latent-transforming growth factor beta-binding protein 1	1	DW102820_1.5730.5730.2	controllerType=0 controllerNumber=1 scan=5730	16.3171
	1	K.C[+57.021]PLPGTAAFKE.I	717		C[+57]	595.793	2	1190.58	1190.59	0	-7.6	Specific	227.92	213.45	213.45	1.96	127	>sp|Q14766|LTBP1_HUMAN Latent-transforming growth factor beta-binding protein 1	1	DW102820_1.4090.4090.2	controllerType=0 controllerNumber=1 scan=4090	12.7334
	1	K.C[+57.021]PLPGTAAFKE.I	717		C[+57]	595.793	2	1190.58	1190.59	0	-6.7	Specific	500.29	316.4	316.4	4.61	127	>sp|Q14766|LTBP1_HUMAN Latent-transforming growth factor beta-binding protein 1	1	DW102820_1.4071.4071.2	controllerType=0 controllerNumber=1 scan=4071	12.6933
	1	K.C[+57.021][-17.027]PLPGTAAFKE.I	717		C[-17][+57]	587.281	2	1173.55	1173.56	0	-5.9	Specific	334.7	334.7	334.7	3.31	127	>sp|Q14766|LTBP1_HUMAN Latent-transforming growth factor beta-binding protein 1	1	DW102820_1.5871.5871.2	controllerType=0 controllerNumber=1 scan=5871	16.6374
	1	K.C[+57.021][-17.027]PLPGTAAFKE.I	717		C[-17][+57]	587.28	2	1173.55	1173.56	0	-6.6	Specific	374.22	374.22	374.22	4.59	127	>sp|Q14766|LTBP1_HUMAN Latent-transforming growth factor beta-binding protein 1	1	DW102820_1.5818.5818.2	controllerType=0 controllerNumber=1 scan=5818	16.5175
	1	K.EIC[+57.021]PGGMGYTVSGVHR.R	727		C[+57]	860.395	2	1719.78	1719.79	0	-6.9	Specific	581.37	549.12	549.12	7.76	127	>sp|Q14766|LTBP1_HUMAN Latent-transforming growth factor beta-binding protein 1	1	DW102820_1.3873.3873.2	controllerType=0 controllerNumber=1 scan=3873	12.2833
	1	K.EIC[+57.021]PGGMGYTVSGVHR.R	727		C[+57]	573.932	3	1719.78	1719.79	0	-7.2	Specific	625.17	461.16	461.16	8.98	127	>sp|Q14766|LTBP1_HUMAN Latent-transforming growth factor beta-binding protein 1	1	DW102820_1.3860.3860.3	controllerType=0 controllerNumber=1 scan=3860	12.2585
	1	K.EIC[+57.021]PGGM[+15.995]GYTVSGVHR.R	727		C[+57], M[+16]	579.263	3	1735.77	1735.79	0	-8.4	Specific	470.47	418.47	300.01	5.69	127	>sp|Q14766|LTBP1_HUMAN Latent-transforming growth factor beta-binding protein 1	1	DW102820_1.3367.3367.3	controllerType=0 controllerNumber=1 scan=3367	11.2264
	1	E.IC[+57.021]PGGMGYTVSGVHR.R	728		C[+57]	530.919	3	1590.74	1590.75	0	-5.3	Specific	197.32	197.32	197.32	2.23	127	>sp|Q14766|LTBP1_HUMAN Latent-transforming growth factor beta-binding protein 1	1	DW102820_1.3794.3794.2	controllerType=0 controllerNumber=1 scan=3794	12.1237
	1	E.IC[+57.021]PGGMGYTVSGVHR.R	728		C[+57]	530.918	3	1590.74	1590.75	0	-6.8	Specific	458.39	458.39	458.39	6.94	127	>sp|Q14766|LTBP1_HUMAN Latent-transforming growth factor beta-binding protein 1	1	DW102820_1.3683.3683.3	controllerType=0 controllerNumber=1 scan=3683	11.8897
	1	E.IC[+57.021]PGGMGYTVSGVHR.R	728		C[+57]	795.873	2	1590.74	1590.75	0	-7.8	Specific	504.9	504.9	504.9	6.97	127	>sp|Q14766|LTBP1_HUMAN Latent-transforming growth factor beta-binding protein 1	1	DW102820_1.3596.3596.2	controllerType=0 controllerNumber=1 scan=3596	11.7071
	1	E.IC[+57.021]PGGMGYTVSGVHR.R	728		C[+57]	530.918	3	1590.74	1590.75	0	-7.6	Specific	520.64	520.64	520.64	7.29	127	>sp|Q14766|LTBP1_HUMAN Latent-transforming growth factor beta-binding protein 1	1	DW102820_1.3626.3626.3	controllerType=0 controllerNumber=1 scan=3626	11.7724
	1	E.IC[+57.021]PGGMGYTVSGVHR.R	728		C[+57]	530.918	3	1590.74	1590.75	0	-8.1	Specific	561.54	561.54	561.54	7.98	127	>sp|Q14766|LTBP1_HUMAN Latent-transforming growth factor beta-binding protein 1	1	DW102820_1.3573.3573.3	controllerType=0 controllerNumber=1 scan=3573	11.6609
	1	E.IC[+57.021]PGGM[+15.995]GYTVSGVHR.R	728		C[+57], M[+16]	536.248	3	1606.73	1606.75	0	-9.8	Specific	361.47	361.47	279.66	4.52	127	>sp|Q14766|LTBP1_HUMAN Latent-transforming growth factor beta-binding protein 1	1	DW102820_1.3540.3540.3	controllerType=0 controllerNumber=1 scan=3540	11.5925
	1	E.IC[+57.021]PGGM[+15.995]GYTVSGVHR.R	728		C[+57], M[+16]	536.25	3	1606.74	1606.75	0	-6.9	Specific	376.45	376.45	224.3	5.58	127	>sp|Q14766|LTBP1_HUMAN Latent-transforming growth factor beta-binding protein 1	1	DW102820_1.3433.3433.3	controllerType=0 controllerNumber=1 scan=3433	11.3768
	1	E.IC[+57.021]PGGM[+15.995]GYTVSGVHR.R	728		C[+57], M[+16]	536.25	3	1606.74	1606.75	0	-7	Specific	431.23	431.23	300.97	5.58	127	>sp|Q14766|LTBP1_HUMAN Latent-transforming growth factor beta-binding protein 1	1	DW102820_1.3162.3162.3	controllerType=0 controllerNumber=1 scan=3162	10.7921
	1	E.IC[+57.021]PGGM[+15.995]GYTVSGVHR.R	728		C[+57], M[+16]	536.249	3	1606.73	1606.75	0	-9	Specific	440.79	440.79	288.71	5.85	127	>sp|Q14766|LTBP1_HUMAN Latent-transforming growth factor beta-binding protein 1	1	DW102820_1.3593.3593.3	controllerType=0 controllerNumber=1 scan=3593	11.7025
	1	E.IC[+57.021]PGGM[+15.995]GYTVSGVHR.R	728		C[+57], M[+16]	536.249	3	1606.73	1606.75	0	-8.4	Specific	509.32	509.32	361.11	7.19	127	>sp|Q14766|LTBP1_HUMAN Latent-transforming growth factor beta-binding protein 1	1	DW102820_1.3111.3111.3	controllerType=0 controllerNumber=1 scan=3111	10.6817
	1	E.IC[+57.021]PGGMGYT[+264.085]VS[+264.085]GVHR.R	728	Pent(2),Pent(2)	C[+57], S[+264], T[+264]	530.477	4	2118.89	2118.92	0	-15.9	Specific	412.04	412.04	231.98	5.54	127	>sp|Q14766|LTBP1_HUMAN Latent-transforming growth factor beta-binding protein 1	1	DW102820_1.3683.3683.3	controllerType=0 controllerNumber=1 scan=3683	11.8897
	1	E.IC[+57.021]PGGMGYTVSGVHRR.R	728		C[+57]	437.464	4	1746.84	1746.85	0	-9.5	Specific	471.93	471.93	471.93	5.98	127	>sp|Q14766|LTBP1_HUMAN Latent-transforming growth factor beta-binding protein 1	1	DW102820_1.3081.3081.4	controllerType=0 controllerNumber=1 scan=3081	10.6202
	1	K.GPVFVKPKN[+0.984]TQPVAK.S	753		N[+1]	403.483	4	1610.91	1610.93	0	-9.1	Specific	415.53	415.53	415.53	6.52	127	>sp|Q14766|LTBP1_HUMAN Latent-transforming growth factor beta-binding protein 1	1	DW102820_1.2831.2831.4	controllerType=0 controllerNumber=1 scan=2831	10.0716
	1	K.GPVFVKPKN[+0.984]TQPVAK.S	753		N[+1]	537.643	3	1610.91	1610.93	0	-8.2	Specific	618.74	618.74	618.74	8.62	127	>sp|Q14766|LTBP1_HUMAN Latent-transforming growth factor beta-binding protein 1	1	DW102820_1.2828.2828.3	controllerType=0 controllerNumber=1 scan=2828	10.0661
	1	K.NTQPVAKS[+802.286]T[+146.058]HPPPLPAK.E	761	HexNAc(1)Hex(1)Fuc(1)NeuAc(1),Fuc(1)	S[+802], T[+146]	683.578	4	2731.29	2731.33	0	-14.7	Specific	107.68	107.68	0	2.03	127	>sp|Q14766|LTBP1_HUMAN Latent-transforming growth factor beta-binding protein 1	1	DW102820_1.2895.2895.4	controllerType=0 controllerNumber=1 scan=2895	10.2141
	1	K.EEPVEALTFSR.E	778			639.318	2	1277.63	1277.64	0	-6.3	Specific	453.11	313.12	313.12	5.17	127	>sp|Q14766|LTBP1_HUMAN Latent-transforming growth factor beta-binding protein 1	1	DW102820_1.4928.4928.2	controllerType=0 controllerNumber=1 scan=4928	14.5258
	1	K.EEPVEALTFSR.E	778			639.318	2	1277.63	1277.64	0	-6.6	Specific	477.74	266.01	266.01	4.1	127	>sp|Q14766|LTBP1_HUMAN Latent-transforming growth factor beta-binding protein 1	1	DW102820_1.4877.4877.2	controllerType=0 controllerNumber=1 scan=4877	14.4089
	1	E.INEC[+57.021]TVNPDIC[+57.021]GAGHC[+57.021]INLPVR.Y	874		C[+57]*3	837.053	3	2509.14	2509.17	0	-11.9	Specific	205.69	170.18	170.18	1.95	127	>sp|Q14766|LTBP1_HUMAN Latent-transforming growth factor beta-binding protein 1	1	DW102820_1.4986.4986.3	controllerType=0 controllerNumber=1 scan=4986	14.655
	1	E.INEC[+57.021]TVNPDIC[+57.021]GAGHC[+57.021]INLPVR.Y	874		C[+57]*3	837.058	3	2509.16	2509.17	0	-6.2	Specific	744.12	744.12	744.12	10.98	127	>sp|Q14766|LTBP1_HUMAN Latent-transforming growth factor beta-binding protein 1	1	DW102820_1.4814.4814.3	controllerType=0 controllerNumber=1 scan=4814	14.2711
	1	E.INEC[+57.021]TVNPDIC[+57.021]GAGHC[+57.021]INLPVR.Y	874		C[+57]*3	628.045	4	2509.16	2509.17	0	-6	Specific	745.45	745.45	745.45	10.67	127	>sp|Q14766|LTBP1_HUMAN Latent-transforming growth factor beta-binding protein 1	1	DW102820_1.4819.4819.4	controllerType=0 controllerNumber=1 scan=4819	14.2797
	1	E.INEC[+57.021]TVNPDIC[+57.021]GAGHC[+57.021]INLPVR.Y	874		C[+57]*3	837.057	3	2509.16	2509.17	0	-6.7	Specific	760.67	760.67	760.67	11.98	127	>sp|Q14766|LTBP1_HUMAN Latent-transforming growth factor beta-binding protein 1	1	DW102820_1.4761.4761.3	controllerType=0 controllerNumber=1 scan=4761	14.1503
	1	E.INEC[+57.021]TVNPDIC[+57.021]GAGHC[+57.021]INLPVR.Y	874		C[+57]*3	628.045	4	2509.16	2509.17	0	-6.7	Specific	775.77	775.77	775.77	11.67	127	>sp|Q14766|LTBP1_HUMAN Latent-transforming growth factor beta-binding protein 1	1	DW102820_1.4763.4763.4	controllerType=0 controllerNumber=1 scan=4763	14.1536
	1	E.INEC[+57.021]TVNPDIC[+57.021]GAGHC[+57.021]IN[+15.995]LPVR.Y	874		C[+57]*3, N[+16]	842.388	3	2525.15	2525.17	0	-7.5	Specific	697.38	697.38	86.35	9.98	127	>sp|Q14766|LTBP1_HUMAN Latent-transforming growth factor beta-binding protein 1	1	DW102820_1.4772.4772.3	controllerType=0 controllerNumber=1 scan=4772	14.1748
	1	E.INEC[+57.021]TVNPDIC[+57.021]GAGHC[+57.021]IN[+15.995]LPVR.Y	874		C[+57]*3, N[+16]	632.044	4	2525.15	2525.17	0	-6.5	Specific	723.14	723.14	109.83	10.67	127	>sp|Q14766|LTBP1_HUMAN Latent-transforming growth factor beta-binding protein 1	1	DW102820_1.4786.4786.4	controllerType=0 controllerNumber=1 scan=4786	14.2057
	1	E.C[+57.021]TVNPDIC[+57.021]GAGHC[+57.021]INLPVR.Y	877		C[+57]*3	1077	2	2152.99	2153	0	-7.2	Specific	594.52	594.52	357.02	7.31	127	>sp|Q14766|LTBP1_HUMAN Latent-transforming growth factor beta-binding protein 1	1	DW102820_1.4568.4568.2	controllerType=0 controllerNumber=1 scan=4568	13.7169
	1	E.C[+57.021]TVNPDIC[+57.021]GAGHC[+57.021]INLPVR.Y	877		C[+57]*3	718.335	3	2152.99	2153	0	-6.5	Specific	729.62	729.62	307.43	10.53	127	>sp|Q14766|LTBP1_HUMAN Latent-transforming growth factor beta-binding protein 1	1	DW102820_1.4572.4572.3	controllerType=0 controllerNumber=1 scan=4572	13.7274
	1	E.C[+57.021]TVNPDIC[+57.021]GAGHC[+57.021]INLPVR.Y	877		C[+57]*3	718.334	3	2152.99	2153	0	-7.8	Specific	746.59	746.59	331.25	10.53	127	>sp|Q14766|LTBP1_HUMAN Latent-transforming growth factor beta-binding protein 1	1	DW102820_1.4643.4643.3	controllerType=0 controllerNumber=1 scan=4643	13.8843
	1	E.C[+57.021]TVNPDIC[+57.021]GAGHC[+57.021]INLPVR.Y	877		C[+57]*3	718.335	3	2152.99	2153	0	-6.4	Specific	772.12	772.12	359.87	11.53	127	>sp|Q14766|LTBP1_HUMAN Latent-transforming growth factor beta-binding protein 1	1	DW102820_1.4519.4519.3	controllerType=0 controllerNumber=1 scan=4519	13.6172
	1	E.C[+57.021]TVNPDIC[+57.021]GAGHC[+57.021]INLPVR.Y	877		C[+57]*3	539.003	4	2152.99	2153	0	-6.7	Specific	773.4	773.4	375.57	11.21	127	>sp|Q14766|LTBP1_HUMAN Latent-transforming growth factor beta-binding protein 1	1	DW102820_1.4536.4536.4	controllerType=0 controllerNumber=1 scan=4536	13.6524
	1	E.C[+57.021][-17.027]TVNPDIC[+57.021]GAGHC[+57.021]INLPVR.Y	877		C[-17][+57]*3	712.66	3	2135.97	2135.98	0	-5.8	Specific	693.94	693.94	693.94	9.53	127	>sp|Q14766|LTBP1_HUMAN Latent-transforming growth factor beta-binding protein 1	1	DW102820_1.5454.5454.3	controllerType=0 controllerNumber=1 scan=5454	15.692
	1	E.C[+57.021]TVNPDIC[+57.021]GAGHC[+57.021]IN[+15.995]LPVR.Y	877		C[+57]*3, N[+16]	723.666	3	2168.98	2169	0	-7.9	Specific	765.46	765.46	96.41	11.53	127	>sp|Q14766|LTBP1_HUMAN Latent-transforming growth factor beta-binding protein 1	1	DW102820_1.4533.4533.3	controllerType=0 controllerNumber=1 scan=4533	13.6468
	1	E.C[+57.021][-17.027]TVNPDIC[+57.021]GAGHC[+57.021]INLPVR.Y	877		C[-17][+57]*3	1068.49	2	2135.97	2135.98	0	-6.1	Specific	808.36	808.36	808.36	12.31	127	>sp|Q14766|LTBP1_HUMAN Latent-transforming growth factor beta-binding protein 1	1	DW102820_1.5443.5443.2	controllerType=0 controllerNumber=1 scan=5443	15.6673
	1	E.C[+57.021][-17.027]TVNPD[+15.995]IC[+57.021]GAGHC[+57.021]INLPVR.Y	877		C[-17][+57]*3, D[+16]	538.753	4	2151.99	2151.97	0	7.3	Specific	477.49	477.49	62.76	5.19	127	>sp|Q14766|LTBP1_HUMAN Latent-transforming growth factor beta-binding protein 1	1	DW102820_1.4536.4536.4	controllerType=0 controllerNumber=1 scan=4536	13.6524
	1	R.YTC[+57.021]IC[+57.021]YE.G	896		C[+57]*2	504.69	2	1008.37	1008.38	0	-7.1	Specific	339.78	339.78	339.78	2	127	>sp|Q14766|LTBP1_HUMAN Latent-transforming growth factor beta-binding protein 1	1	DW102820_1.4145.4145.2	controllerType=0 controllerNumber=1 scan=4145	12.846
	1	E.C[+57.021][-17.027]TQVQHLC[+57.021]SQGR.C	919		C[-17][+57]*2	728.819	2	1456.32	1456.64	0	-8.1	Specific	789.16	789.16	789.16	11.45	127	>sp|Q14766|LTBP1_HUMAN Latent-transforming growth factor beta-binding protein 1	1	DW102820_1.3453.3453.2	controllerType=0 controllerNumber=1 scan=3453	11.4153
	1	E.C[+57.021]T[+365.132]QVQHLC[+57.021]S[+349.137]QGR.C	919	HexNAc(1)Hex(1),HexNAc(1)Fuc(1)	C[+57]*2, S[+349], T[+365]	1094.46	2	2187.9	2187.94	0	-15.1	Specific	285.79	285.79	0	2.47	127	>sp|Q14766|LTBP1_HUMAN Latent-transforming growth factor beta-binding protein 1	1	DW102820_1.5087.5087.2	controllerType=0 controllerNumber=1 scan=5087	14.8718
	1	E.C[+57.021]T[+349.137]QVQHLC[+57.021]S[+365.132]QGR.C	919	HexNAc(1)Fuc(1),HexNAc(1)Hex(1)	C[+57]*2, S[+365], T[+349]	729.974	3	2187.91	2187.94	0	-13.6	Specific	294.33	294.33	0	3.51	127	>sp|Q14766|LTBP1_HUMAN Latent-transforming growth factor beta-binding protein 1	1	DW102820_1.5138.5138.3	controllerType=0 controllerNumber=1 scan=5138	14.9849
	1	E.C[+57.021]T[+203.079]QVQHLC[+57.021]S[+511.190]QGR.C	919	HexNAc(1),HexNAc(1)Hex(1)Fuc(1)	C[+57]*2, S[+511], T[+203]	729.974	3	2187.91	2187.94	0	-14.4	Specific	353.76	353.76	0	4.26	127	>sp|Q14766|LTBP1_HUMAN Latent-transforming growth factor beta-binding protein 1	1	DW102820_1.5082.5082.3	controllerType=0 controllerNumber=1 scan=5082	14.8619
	1	E.GSFLC[+57.021]IC[+57.021]PAGFM[+15.995]ASEE.G	936		C[+57]*2, M[+16]	896.367	2	1791.73	1791.74	0	-6.4	Specific	274.28	172.63	172.63	2.55	127	>sp|Q14766|LTBP1_HUMAN Latent-transforming growth factor beta-binding protein 1	1	DW102820_1.6714.6714.2	controllerType=0 controllerNumber=1 scan=6714	18.5573
	1	E.C[+57.021]LRPDVC[+57.021]GE.G	961		C[+57]*2	553.237	2	1105.47	1105.48	0	-8	Specific	544.78	481.42	481.42	5.61	127	>sp|Q14766|LTBP1_HUMAN Latent-transforming growth factor beta-binding protein 1	1	DW102820_1.3109.3109.2	controllerType=0 controllerNumber=1 scan=3109	10.6789
	1	E.C[+57.021][-17.027]LRPDVC[+57.021]GE.G	961		C[-17][+57]*2	544.725	2	1088.44	1088.45	0	-6.5	Specific	291.69	291.69	291.69	2.4	127	>sp|Q14766|LTBP1_HUMAN Latent-transforming growth factor beta-binding protein 1	1	DW102820_1.4953.4953.2	controllerType=0 controllerNumber=1 scan=4953	14.5819
	1	E.C[+57.021]LRPDVC[+57.021]GEGHC[+57.021]VNTVGAFR.C	961		C[+57]*3	576.763	4	2304.03	2304.04	0	-6.2	Specific	449.76	449.76	333.72	5.65	127	>sp|Q14766|LTBP1_HUMAN Latent-transforming growth factor beta-binding protein 1	1	DW102820_1.3719.3719.4	controllerType=0 controllerNumber=1 scan=3719	11.9675
	1	E.GHC[+57.021]VNTVGAFR.C	970		C[+57]	406.53	3	1217.57	1217.58	0	-7.9	Specific	413.18	412.5	412.5	5.54	127	>sp|Q14766|LTBP1_HUMAN Latent-transforming growth factor beta-binding protein 1	1	DW102820_1.2823.2823.3	controllerType=0 controllerNumber=1 scan=2823	10.0557
	1	E.GHC[+57.021]VNTVGAFR.C	970		C[+57]	406.53	3	1217.58	1217.58	0	-7.6	Specific	416.53	416.53	416.53	6.35	127	>sp|Q14766|LTBP1_HUMAN Latent-transforming growth factor beta-binding protein 1	1	DW102820_1.2720.2720.3	controllerType=0 controllerNumber=1 scan=2720	9.8174
	1	E.GHC[+57.021]VNTVGAFR.C	970		C[+57]	406.529	3	1217.57	1217.58	0	-8.6	Specific	428.26	428.26	428.26	6.35	127	>sp|Q14766|LTBP1_HUMAN Latent-transforming growth factor beta-binding protein 1	1	DW102820_1.2767.2767.3	controllerType=0 controllerNumber=1 scan=2767	9.9294
	1	E.GHC[+57.021]VNTVGAFR.C	970		C[+57]	609.291	2	1217.57	1217.58	0	-8.2	Specific	512.68	512.68	512.68	6.66	127	>sp|Q14766|LTBP1_HUMAN Latent-transforming growth factor beta-binding protein 1	1	DW102820_1.2768.2768.2	controllerType=0 controllerNumber=1 scan=2768	9.9306
	1	E.GHC[+57.021]VNTVGAFR.C	970		C[+57]	609.291	2	1217.58	1217.58	0	-7.5	Specific	513.98	513.98	513.98	6.66	127	>sp|Q14766|LTBP1_HUMAN Latent-transforming growth factor beta-binding protein 1	1	DW102820_1.2723.2723.2	controllerType=0 controllerNumber=1 scan=2723	9.8228
	1	E.GHC[+57.021]VN[+15.995]TVGAFR.C	970		C[+57], N[+16]	411.861	3	1233.57	1233.58	0	-8.3	Specific	367.03	367.03	170.88	6.35	127	>sp|Q14766|LTBP1_HUMAN Latent-transforming growth factor beta-binding protein 1	1	DW102820_1.2755.2755.3	controllerType=0 controllerNumber=1 scan=2755	9.9005
	1	E.GHC[+57.021]VN[+15.995]TVGAFR.C	970		C[+57], N[+16]	411.861	3	1233.57	1233.58	0	-8.5	Specific	369.73	369.73	163.64	5.54	127	>sp|Q14766|LTBP1_HUMAN Latent-transforming growth factor beta-binding protein 1	1	DW102820_1.2710.2710.3	controllerType=0 controllerNumber=1 scan=2710	9.7949
	1	E.GHC[+57.021]VN[+15.995]TVGAFR.C	970		C[+57], N[+16]	617.288	2	1233.57	1233.58	0	-8.7	Specific	450.89	450.89	341.33	6.41	127	>sp|Q14766|LTBP1_HUMAN Latent-transforming growth factor beta-binding protein 1	1	DW102820_1.2712.2712.2	controllerType=0 controllerNumber=1 scan=2712	9.7992
	1	R.C[+57.021]EYC[+57.021]DSGYR.M	981		C[+57]*2	605.213	2	1209.42	1209.43	0	-9	Specific	464.33	292.91	292.91	5.18	127	>sp|Q14766|LTBP1_HUMAN Latent-transforming growth factor beta-binding protein 1	1	DW102820_1.2678.2678.2	controllerType=0 controllerNumber=1 scan=2678	9.7152
	1	R.C[+57.021]EYC[+57.021]DSGYR.M	981		C[+57]*2	605.214	2	1209.42	1209.43	0	-7.7	Specific	473.72	449.76	449.76	6.49	127	>sp|Q14766|LTBP1_HUMAN Latent-transforming growth factor beta-binding protein 1	1	DW102820_1.2729.2729.2	controllerType=0 controllerNumber=1 scan=2729	9.8376
	1	R.C[+57.021][-17.027]EYC[+57.021]DSGYR.M	981		C[-17][+57]*2	596.701	2	1192.4	1192.4	0	-7	Specific	374.25	374.25	374.25	4.59	127	>sp|Q14766|LTBP1_HUMAN Latent-transforming growth factor beta-binding protein 1	1	DW102820_1.3994.3994.2	controllerType=0 controllerNumber=1 scan=3994	12.528
	1	R.C[+57.021][-17.027]EYC[+57.021]DSGYR.M	981		C[-17][+57]*2	596.701	2	1192.39	1192.4	0	-7.2	Specific	381.85	381.85	381.85	4.97	127	>sp|Q14766|LTBP1_HUMAN Latent-transforming growth factor beta-binding protein 1	1	DW102820_1.35.35.2	controllerType=0 controllerNumber=1 scan=35	12.4103
	1	E.GSFQC[+57.021]VC[+57.021]DQGYR.A	1140		C[+57]*2	492.867	3	1476.59	1476.6	0	-8.8	Specific	333.3	333.3	333.3	2.8	127	>sp|Q14766|LTBP1_HUMAN Latent-transforming growth factor beta-binding protein 1	1	DW102820_1.3579.3579.3	controllerType=0 controllerNumber=1 scan=3579	11.6704
	1	E.GSFQC[+57.021]VC[+57.021]DQGYR.A	1140		C[+57]*2	738.797	2	1476.59	1476.6	0	-8.1	Specific	423.6	423.6	423.6	6.21	127	>sp|Q14766|LTBP1_HUMAN Latent-transforming growth factor beta-binding protein 1	1	DW102820_1.3693.3693.2	controllerType=0 controllerNumber=1 scan=3693	11.9126
	1	E.GSFQC[+57.021]VC[+57.021]DQGYR.A	1140		C[+57]*2	738.797	2	1476.59	1476.6	0	-8.8	Specific	438.58	438.58	438.58	6.21	127	>sp|Q14766|LTBP1_HUMAN Latent-transforming growth factor beta-binding protein 1	1	DW102820_1.3634.3634.2	controllerType=0 controllerNumber=1 scan=3634	11.7884
	1	E.GSFQC[+57.021]VC[+57.021]DQGYR.A	1140		C[+57]*2	738.798	2	1476.59	1476.6	0	-8	Specific	461.3	461.3	461.3	6.49	127	>sp|Q14766|LTBP1_HUMAN Latent-transforming growth factor beta-binding protein 1	1	DW102820_1.3572.3572.2	controllerType=0 controllerNumber=1 scan=3572	11.6597
	1	E.GSFQC[+57.021]VC[+57.021]DQGYR.A	1140		C[+57]*2	492.868	3	1476.59	1476.6	0	-7.8	Specific	496.22	496.22	496.22	5.34	127	>sp|Q14766|LTBP1_HUMAN Latent-transforming growth factor beta-binding protein 1	1	DW102820_1.3519.3519.3	controllerType=0 controllerNumber=1 scan=3519	11.547
	1	E.GSFQC[+57.021]VC[+57.021]DQGYR.A	1140		C[+57]*2	738.797	2	1476.59	1476.6	0	-8.5	Specific	518.23	518.23	518.23	6.74	127	>sp|Q14766|LTBP1_HUMAN Latent-transforming growth factor beta-binding protein 1	1	DW102820_1.3511.3511.2	controllerType=0 controllerNumber=1 scan=3511	11.5305
	1	E.C[+57.021]EHPGLC[+57.021]GPQGEC[+57.021]LNTE.G	1206		C[+57]*3	979.389	2	1957.77	1957.78	0	-6.6	Specific	313.62	313.62	313.62	5.23	127	>sp|Q14766|LTBP1_HUMAN Latent-transforming growth factor beta-binding protein 1	1	DW102820_1.3789.3789.2	controllerType=0 controllerNumber=1 scan=3789	12.1138
	1	R.C[+57.021]LC[+57.021]YQGFQAPQDGQGC[+57.021]VDVNE.C	1269		C[+57]*3	815.663	3	2444.97	2444.99	0	-6.8	Specific	297.64	297.64	297.64	2.68	127	>sp|Q14766|LTBP1_HUMAN Latent-transforming growth factor beta-binding protein 1	1	DW102820_1.5568.5568.3	controllerType=0 controllerNumber=1 scan=5568	15.9532
	1	R.C[+57.021]LC[+57.021]YQGFQAPQDGQGC[+57.021]VDVNE.C	1269		C[+57]*3	1222.99	2	2444.97	2444.99	0	-7.2	Specific	335.29	335.29	335.29	3.46	127	>sp|Q14766|LTBP1_HUMAN Latent-transforming growth factor beta-binding protein 1	1	DW102820_1.5467.5467.2	controllerType=0 controllerNumber=1 scan=5467	15.722
	1	R.C[+57.021]LC[+57.021]YQGFQAPQDGQGC[+57.021]VDVNE.C	1269		C[+57]*3	815.664	3	2444.98	2444.99	0	-5.2	Specific	378.54	378.54	378.54	4.41	127	>sp|Q14766|LTBP1_HUMAN Latent-transforming growth factor beta-binding protein 1	1	DW102820_1.5455.5455.3	controllerType=0 controllerNumber=1 scan=5455	15.6942
	1	R.C[+57.021]LC[+57.021]YQGFQAPQDGQGC[+57.021]VDVNE.C	1269		C[+57]*3	815.664	3	2444.98	2444.99	0	-5.8	Specific	383.83	383.83	344.72	4.41	127	>sp|Q14766|LTBP1_HUMAN Latent-transforming growth factor beta-binding protein 1	1	DW102820_1.5507.5507.3	controllerType=0 controllerNumber=1 scan=5507	15.8155
	1	R.C[+57.021][-17.027]LC[+57.021]YQGFQAPQDGQGC[+57.021]VDVNE.C	1269		C[-17][+57]*3	809.988	3	2427.95	2427.96	0	-5.6	Specific	328.28	328.28	328.28	2.98	127	>sp|Q14766|LTBP1_HUMAN Latent-transforming growth factor beta-binding protein 1	1	DW102820_1.7434.7434.3	controllerType=0 controllerNumber=1 scan=7434	20.2525
	1	R.C[+57.021][-17.027]LC[+57.021]YQGFQAPQDGQGC[+57.021]VDVNE.C	1269		C[-17][+57]*3	1214.48	2	2427.95	2427.96	0	-6	Specific	339.64	339.64	339.64	4.27	127	>sp|Q14766|LTBP1_HUMAN Latent-transforming growth factor beta-binding protein 1	1	DW102820_1.7403.7403.2	controllerType=0 controllerNumber=1 scan=7403	20.1786
	1	E.C[+57.021]ELLSGVC[+57.021]GEAFC[+57.021]E.N	1290		C[+57]*3	815.826	2	13.6448	13.6545	0	-6	Specific	272.99	242.2	242.2	2.46	127	>sp|Q14766|LTBP1_HUMAN Latent-transforming growth factor beta-binding protein 1	1	DW102820_1.6179.6179.2	controllerType=0 controllerNumber=1 scan=6179	17.3326
	1	E.C[+57.021]ELLSGVC[+57.021]GEAFC[+57.021]E.N	1290		C[+57]*3	815.825	2	13.6431	13.6545	0	-7	Specific	521.08	411.01	411.01	6.06	127	>sp|Q14766|LTBP1_HUMAN Latent-transforming growth factor beta-binding protein 1	1	DW102820_1.6126.6126.2	controllerType=0 controllerNumber=1 scan=6126	17.2119
	1	E.C[+57.021][-17.027]ELLSGVC[+57.021]GEAFC[+57.021]E.N	1290		C[-17][+57]*3	807.312	2	1613.62	1613.63	0	-6.7	Specific	183.89	183.89	183.89	2.6	127	>sp|Q14766|LTBP1_HUMAN Latent-transforming growth factor beta-binding protein 1	1	DW102820_1.8197.8197.2	controllerType=0 controllerNumber=1 scan=8197	22.0944
	1	E.C[+57.021][-17.027]ELLSGVC[+57.021]GEAFC[+57.021]E.N	1290		C[-17][+57]*3	807.313	2	1613.62	1613.63	0	-6.2	Specific	260.33	260.33	260.33	3.24	127	>sp|Q14766|LTBP1_HUMAN Latent-transforming growth factor beta-binding protein 1	1	DW102820_1.8244.8244.2	controllerType=0 controllerNumber=1 scan=8244	22.2055
	1	E.LLSGVC[+57.021]GEAFC[+57.021]E.N	1292		C[+57]*2	671.289	2	1341.57	1341.58	0	-7.9	Specific	268.24	202.19	202.19	2.03	127	>sp|Q14766|LTBP1_HUMAN Latent-transforming growth factor beta-binding protein 1	1	DW102820_1.5480.5480.2	controllerType=0 controllerNumber=1 scan=5480	15.7518
	1	E.LLSGVC[+57.021]GEAFC[+57.021]ENVE.G	1292		C[+57]*2	842.366	2	1683.72	1683.74	0	-6.1	Specific	443.36	193.09	193.09	3.96	127	>sp|Q14766|LTBP1_HUMAN Latent-transforming growth factor beta-binding protein 1	1	DW102820_1.5705.5705.2	controllerType=0 controllerNumber=1 scan=5705	16.2609
	1	E.NQEYSPMTGQC[+57.021]R.S	1317		C[+57]	735.803	2	1470.6	1470.61	0	-7.6	Specific	521.17	521.17	521.17	6.84	127	>sp|Q14766|LTBP1_HUMAN Latent-transforming growth factor beta-binding protein 1	1	DW102820_1.3030.3030.2	controllerType=0 controllerNumber=1 scan=3030	10.5169
	1	E.IFPC[+57.021]PVLGTAE.F	1386		C[+57]	602.304	2	1203.6	1203.61	0	-6.4	Specific	300.17	105.42	105.42	1.93	127	>sp|Q14766|LTBP1_HUMAN Latent-transforming growth factor beta-binding protein 1	1	DW102820_1.6178.6178.2	controllerType=0 controllerNumber=1 scan=6178	17.3304
	1	E.IFPC[+57.021]PVLGTAE.F	1386		C[+57]	602.304	2	1203.6	1203.61	0	-6.6	Specific	308.97	125.21	125.21	2.4	127	>sp|Q14766|LTBP1_HUMAN Latent-transforming growth factor beta-binding protein 1	1	DW102820_1.6068.6068.2	controllerType=0 controllerNumber=1 scan=6068	17.0857
	1	E.IFPC[+57.021]PVLGTAE.F	1386		C[+57]	602.304	2	1203.6	1203.61	0	-6.3	Specific	310.95	106.11	106.11	2.4	127	>sp|Q14766|LTBP1_HUMAN Latent-transforming growth factor beta-binding protein 1	1	DW102820_1.6020.6020.2	controllerType=0 controllerNumber=1 scan=6020	16.9761
	1	E.IFPC[+57.021]PVLGTAE.F	1386		C[+57]	602.303	2	1203.6	1203.61	0	-7.1	Specific	313.7	122.92	122.92	2.66	127	>sp|Q14766|LTBP1_HUMAN Latent-transforming growth factor beta-binding protein 1	1	DW102820_1.6123.6123.2	controllerType=0 controllerNumber=1 scan=6123	17.2059
	1	E.IFPC[+57.021]PVLGTAEFTE.M	1386		C[+57]	790.881	2	1580.75	1580.77	0	-7.4	Specific	265.31	129.51	129.51	1.72	127	>sp|Q14766|LTBP1_HUMAN Latent-transforming growth factor beta-binding protein 1	1	DW102820_1.6970.6970.2	controllerType=0 controllerNumber=1 scan=6970	19.1598
	1	E.IFPC[+57.021]PVLGTAEFTE.M	1386		C[+57]	790.881	2	1580.75	1580.77	0	-7.5	Specific	278.89	134.16	134.16	1.72	127	>sp|Q14766|LTBP1_HUMAN Latent-transforming growth factor beta-binding protein 1	1	DW102820_1.6918.6918.2	controllerType=0 controllerNumber=1 scan=6918	19.0378
	1	K.GKGFVPAGESSSE.A	1404			626.291	2	1251.58	1251.59	0	-7.6	Specific	368.18	368.18	368.18	5.74	127	>sp|Q14766|LTBP1_HUMAN Latent-transforming growth factor beta-binding protein 1	1	DW102820_1.2959.2959.2	controllerType=0 controllerNumber=1 scan=2959	10.3677
	1	E.C[+57.021]LLFGQEIC[+57.021]K.N	1428		C[+57]*2	634.309	2	1267.61	1267.62	0	-5.5	Specific	555.1	488.75	488.75	5.61	127	>sp|Q14766|LTBP1_HUMAN Latent-transforming growth factor beta-binding protein 1	1	DW102820_1.5025.5025.2	controllerType=0 controllerNumber=1 scan=5025	14.7388
	1	E.C[+57.021][-17.027]LLFGQEIC[+57.021]K.N	1428		C[-17][+57]*2	625.795	2	1250.58	1250.59	0	-6.4	Specific	302.28	302.28	302.28	3.13	127	>sp|Q14766|LTBP1_HUMAN Latent-transforming growth factor beta-binding protein 1	1	DW102820_1.7169.7169.2	controllerType=0 controllerNumber=1 scan=7169	19.6266
	1	E.C[+57.021][-17.027]LLFGQEIC[+57.021]K.N	1428		C[-17][+57]*2	625.795	2	1250.58	1250.59	0	-6.3	Specific	445.96	445.96	445.96	6.07	127	>sp|Q14766|LTBP1_HUMAN Latent-transforming growth factor beta-binding protein 1	1	DW102820_1.7116.7116.2	controllerType=0 controllerNumber=1 scan=7116	19.5005
	1	K.NGFC[+57.021]LNTR.P	1438		C[+57]	491.227	2	981.447	981.457	0	-10.7	Specific	341.26	341.26	341.26	2.83	127	>sp|Q14766|LTBP1_HUMAN Latent-transforming growth factor beta-binding protein 1	1	DW102820_1.3478.3478.2	controllerType=0 controllerNumber=1 scan=3478	11.4677
	1	K.NGFC[+57.021]LNTRPGYE.C	1438		C[+57]	714.317	2	1427.63	1427.64	0	-7.1	Specific	521.13	521.13	521.13	6.17	127	>sp|Q14766|LTBP1_HUMAN Latent-transforming growth factor beta-binding protein 1	1	DW102820_1.4331.4331.2	controllerType=0 controllerNumber=1 scan=4331	13.2206
	1	K.NGFC[+57.021]LNTRPGYE.C	1438		C[+57]	714.317	2	1427.63	1427.64	0	-7.3	Specific	540.94	540.94	540.94	5.9	127	>sp|Q14766|LTBP1_HUMAN Latent-transforming growth factor beta-binding protein 1	1	DW102820_1.4391.4391.2	controllerType=0 controllerNumber=1 scan=4391	13.3446
	1	K.NGFC[+57.021]LNTRPGYE.C	1438		C[+57]	714.317	2	1427.63	1427.64	0	-7.3	Specific	575.55	575.55	575.55	6.42	127	>sp|Q14766|LTBP1_HUMAN Latent-transforming growth factor beta-binding protein 1	1	DW102820_1.4278.4278.2	controllerType=0 controllerNumber=1 scan=4278	13.107
	1	K.N[+0.984]GFC[+57.021]LNTRPGYE.C	1438		C[+57], N[+1]	714.81	2	1428.61	1428.62	0	-6.2	Specific	478.75	439.26	249.84	5.38	127	>sp|Q14766|LTBP1_HUMAN Latent-transforming growth factor beta-binding protein 1	1	DW102820_1.5095.5095.2	controllerType=0 controllerNumber=1 scan=5095	14.89
	1	K.N[+0.984]GFC[+57.021]LNTRPGYE.C	1438		C[+57], N[+1]	714.811	2	1428.61	1428.62	0	-4.7	Specific	510.91	359.69	286.23	3.93	127	>sp|Q14766|LTBP1_HUMAN Latent-transforming growth factor beta-binding protein 1	1	DW102820_1.4720.4720.2	controllerType=0 controllerNumber=1 scan=4720	14.0591
	1	K.N[+0.984]GFC[+57.021]LNTRPGYE.C	1438		C[+57], N[+1]	714.809	2	1428.61	1428.62	0	-6.9	Specific	512.81	431.59	303.55	5.79	127	>sp|Q14766|LTBP1_HUMAN Latent-transforming growth factor beta-binding protein 1	1	DW102820_1.4770.4770.2	controllerType=0 controllerNumber=1 scan=4770	14.1704
	1	K.N[+0.984]GFC[+57.021]LNTRPGYE.C	1438		C[+57], N[+1]	714.809	2	1428.61	1428.62	0	-7	Specific	556.52	408.2	336	5.9	127	>sp|Q14766|LTBP1_HUMAN Latent-transforming growth factor beta-binding protein 1	1	DW102820_1.4982.4982.2	controllerType=0 controllerNumber=1 scan=4982	14.6463
	1	K.N[+0.984]GFC[+57.021]LNTRPGYE.C	1438		C[+57], N[+1]	714.809	2	1428.61	1428.62	0	-7.2	Specific	561.08	453.18	343.88	6.85	127	>sp|Q14766|LTBP1_HUMAN Latent-transforming growth factor beta-binding protein 1	1	DW102820_1.5034.5034.2	controllerType=0 controllerNumber=1 scan=5034	14.7598
	1	K.NGFC[+57.021]LNTRPGYEC[+57.021]YC[+57.021]K.Q	1438		C[+57]*3	680.286	3	2038.84	2038.86	0	-6.4	Specific	399.28	374.64	374.64	5.27	127	>sp|Q14766|LTBP1_HUMAN Latent-transforming growth factor beta-binding protein 1	1	DW102820_1.4002.4002.3	controllerType=0 controllerNumber=1 scan=4002	12.5458
	1	K.NGFC[+57.021]LNTRPGYEC[+57.021]YC[+57.021]K.Q	1438		C[+57]*3	680.285	3	2038.84	2038.86	0	-7.3	Specific	515.73	457.1	457.1	6.23	127	>sp|Q14766|LTBP1_HUMAN Latent-transforming growth factor beta-binding protein 1	1	DW102820_1.4055.4055.3	controllerType=0 controllerNumber=1 scan=4055	12.6599
	1	K.NGFC[+57.021]LNTRPGYEC[+57.021]YC[+57.021]K.Q	1438		C[+57]*3	1019.92	2	2038.84	2038.86	0	-9.2	Specific	719.84	552.22	552.22	9.54	127	>sp|Q14766|LTBP1_HUMAN Latent-transforming growth factor beta-binding protein 1	1	DW102820_1.4016.4016.2	controllerType=0 controllerNumber=1 scan=4016	12.5769
	1	K.N[+0.984]GFC[+57.021]LNTRPGYEC[+57.021]YC[+57.021]K.Q	1438		C[+57]*3, N[+1]	680.614	3	2039.83	2039.84	0	-6.4	Specific	481.21	432.82	143.16	5.97	127	>sp|Q14766|LTBP1_HUMAN Latent-transforming growth factor beta-binding protein 1	1	DW102820_1.4372.4372.3	controllerType=0 controllerNumber=1 scan=4372	13.3035
	1	K.N[+0.984]GFC[+57.021]LNTRPGYEC[+57.021]YC[+57.021]K.Q	1438		C[+57]*3, N[+1]	680.614	3	2039.83	2039.84	0	-6.7	Specific	484.63	437.23	176.74	5.97	127	>sp|Q14766|LTBP1_HUMAN Latent-transforming growth factor beta-binding protein 1	1	DW102820_1.4583.4583.3	controllerType=0 controllerNumber=1 scan=4583	13.7511
	1	K.N[+0.984]GFC[+57.021]LNTRPGYEC[+57.021]YC[+57.021]K.Q	1438		C[+57]*3, N[+1]	680.614	3	2039.83	2039.84	0	-6.3	Specific	526.92	474.76	200.53	6.34	127	>sp|Q14766|LTBP1_HUMAN Latent-transforming growth factor beta-binding protein 1	1	DW102820_1.4530.4530.3	controllerType=0 controllerNumber=1 scan=4530	13.641
	1	K.QGTYYDPVK.L	1454			535.757	2	1070.51	1070.52	0	-8.2	Specific	166.35	166.35	166.35	1.47	127	>sp|Q14766|LTBP1_HUMAN Latent-transforming growth factor beta-binding protein 1	1	DW102820_1.3540.3540.3	controllerType=0 controllerNumber=1 scan=3540	11.5925
	1	K.QGTYYDPVK.L	1454			535.757	2	1070.51	1070.52	0	-8.1	Specific	365.02	245.87	245.87	2.71	127	>sp|Q14766|LTBP1_HUMAN Latent-transforming growth factor beta-binding protein 1	1	DW102820_1.3433.3433.3	controllerType=0 controllerNumber=1 scan=3433	11.3768
	1	K.QGTYYDPVK.L	1454			535.757	2	1070.51	1070.52	0	-7.6	Specific	462.3	250.94	250.94	3.83	127	>sp|Q14766|LTBP1_HUMAN Latent-transforming growth factor beta-binding protein 1	1	DW102820_1.3352.3352.2	controllerType=0 controllerNumber=1 scan=3352	11.1953
	1	K.QGTYYDPVK.L	1454			535.757	2	1070.51	1070.52	0	-7.6	Specific	512.35	266.2	266.2	4.89	127	>sp|Q14766|LTBP1_HUMAN Latent-transforming growth factor beta-binding protein 1	1	DW102820_1.3298.3298.2	controllerType=0 controllerNumber=1 scan=3298	11.0836
	1	D.PSSC[+57.021]IDGQC[+57.021]VNTE.G	1474		C[+57]*2	733.792	2	1466.58	1466.59	0	-7.5	Specific	407.37	407.37	407.37	4.75	127	>sp|Q14766|LTBP1_HUMAN Latent-transforming growth factor beta-binding protein 1	1	DW102820_1.3587.3587.2	controllerType=0 controllerNumber=1 scan=3587	11.6877
	1	E.GSYNC[+57.021]FC[+57.021]THPMVLD.A	1487		C[+57]*2	850.841	2	1700.67	1700.69	0	-7.2	Specific	378.12	378.12	378.12	5.02	127	>sp|Q14766|LTBP1_HUMAN Latent-transforming growth factor beta-binding protein 1	1	DW102820_1.5049.5049.2	controllerType=0 controllerNumber=1 scan=5049	14.7904
	1	E.GSYNC[+57.021]FC[+57.021]THPM[+15.995]VLDASEK.R	1487		C[+57]*2, M[+16]	711.297	3	2131.88	2131.89	0	-5.8	Specific	416.1	416.1	66.76	5.57	127	>sp|Q14766|LTBP1_HUMAN Latent-transforming growth factor beta-binding protein 1	1	DW102820_1.4382.4382.3	controllerType=0 controllerNumber=1 scan=4382	13.325
	1	E.GSYNC[+57.021]FC[+57.021]THPM[+15.995]VLDASEK.R	1487		C[+57]*2, M[+16]	711.295	3	2131.87	2131.89	0	-8.5	Specific	451.41	451.41	81.62	7.09	127	>sp|Q14766|LTBP1_HUMAN Latent-transforming growth factor beta-binding protein 1	1	DW102820_1.4292.4292.3	controllerType=0 controllerNumber=1 scan=4292	13.1364
	1	E.GSYNC[+57.021]FC[+57.021]THPM[+15.995]VLDASEK.R	1487		C[+57]*2, M[+16]	711.296	3	2131.87	2131.89	0	-6.7	Specific	485.87	485.87	80.92	6.26	127	>sp|Q14766|LTBP1_HUMAN Latent-transforming growth factor beta-binding protein 1	1	DW102820_1.3985.3985.3	controllerType=0 controllerNumber=1 scan=3985	12.5106
	1	E.TDVYQDLC[+57.021]WE.H	1519		C[+57]	664.772	2	1328.54	1328.55	0	-6.8	Specific	328.22	204.71	204.71	2.15	127	>sp|Q14766|LTBP1_HUMAN Latent-transforming growth factor beta-binding protein 1	1	DW102820_1.6344.6344.2	controllerType=0 controllerNumber=1 scan=6344	17.7026
	1	E.TDVYQDLC[+57.021]WE.H	1519		C[+57]	664.772	2	1328.54	1328.55	0	-7	Specific	451.79	330.24	330.24	3.87	127	>sp|Q14766|LTBP1_HUMAN Latent-transforming growth factor beta-binding protein 1	1	DW102820_1.6288.6288.2	controllerType=0 controllerNumber=1 scan=6288	17.5755
	1	E.TDVYQDLC[+57.021]WE.H	1519		C[+57]	664.773	2	1328.54	1328.55	0	-6.4	Specific	455.12	310.61	310.61	3.62	127	>sp|Q14766|LTBP1_HUMAN Latent-transforming growth factor beta-binding protein 1	1	DW102820_1.6241.6241.2	controllerType=0 controllerNumber=1 scan=6241	17.4694
	1	E.HLSDEYVC[+57.021]SR.P	1529		C[+57]	422.521	3	1265.55	1265.56	0	-8.6	Specific	473.43	452.27	452.27	5.41	127	>sp|Q14766|LTBP1_HUMAN Latent-transforming growth factor beta-binding protein 1	1	DW102820_1.2694.2694.3	controllerType=0 controllerNumber=1 scan=2694	9.7581
	1	E.HLSDEYVC[+57.021]SR.P	1529		C[+57]	633.279	2	1265.55	1265.56	0	-6	Specific	510.49	510.43	510.43	6.53	127	>sp|Q14766|LTBP1_HUMAN Latent-transforming growth factor beta-binding protein 1	1	DW102820_1.2700.2700.2	controllerType=0 controllerNumber=1 scan=2700	9.772
	1	E.HLSDEYVC[+57.021]SRPLVGK.Q	1529		C[+57]	440.722	4	1759.87	1759.88	0	-8.1	Specific	570.88	570.88	570.88	8.25	127	>sp|Q14766|LTBP1_HUMAN Latent-transforming growth factor beta-binding protein 1	1	DW102820_1.3348.3348.4	controllerType=0 controllerNumber=1 scan=3348	11.1864
	1	E.HLSDEYVC[+57.021]SRPLVGK.Q	1529		C[+57]	587.292	3	1759.86	1759.88	0	-9.7	Specific	650.78	650.78	650.78	10.04	127	>sp|Q14766|LTBP1_HUMAN Latent-transforming growth factor beta-binding protein 1	1	DW102820_1.3345.3345.3	controllerType=0 controllerNumber=1 scan=3345	11.1785
	1	E.HLSDEYVC[+57.021]SRPLVGK.Q	1529		C[+57]	587.293	3	1759.86	1759.88	0	-8.9	Specific	679.91	679.91	679.91	10.04	127	>sp|Q14766|LTBP1_HUMAN Latent-transforming growth factor beta-binding protein 1	1	DW102820_1.3448.3448.3	controllerType=0 controllerNumber=1 scan=3448	11.4045
	1	E.HLSDEYVC[+57.021]SRPLVGK.Q	1529		C[+57]	587.293	3	1759.87	1759.88	0	-7.9	Specific	695.7	695.7	695.7	10.04	127	>sp|Q14766|LTBP1_HUMAN Latent-transforming growth factor beta-binding protein 1	1	DW102820_1.3394.3394.3	controllerType=0 controllerNumber=1 scan=3394	11.285
	1	E.C[+57.021]C[+57.021]C[+57.021]LYGE.A	1550		C[+57]*3	481.161	2	961.314	961.321	0	-7	Specific	341.42	243.66	243.66	2.03	127	>sp|Q14766|LTBP1_HUMAN Latent-transforming growth factor beta-binding protein 1	1	DW102820_1.3760.3760.2	controllerType=0 controllerNumber=1 scan=3760	12.0538
	1	E.C[+57.021]C[+57.021]C[+57.021]LYGEAWGMQC[+57.021]ALC[+57.021]PLK.D	1550		C[+57]*5	792.99	3	2376.96	2376.97	0	-7.2	Specific	555.31	555.31	555.31	6.53	127	>sp|Q14766|LTBP1_HUMAN Latent-transforming growth factor beta-binding protein 1	1	DW102820_1.6316.6316.3	controllerType=0 controllerNumber=1 scan=6316	17.6365
	1	E.C[+57.021][-17.027]C[+57.021]C[+57.021]LYGEAWGMQC[+57.021]ALC[+57.021]PLK.D	1550		C[-17][+57]*5	1180.47	2	2359.93	2359.95	0	-4.8	Specific	448.67	448.67	448.67	5.68	127	>sp|Q14766|LTBP1_HUMAN Latent-transforming growth factor beta-binding protein 1	1	DW102820_1.7559.7559.2	controllerType=0 controllerNumber=1 scan=7559	20.547
	1	E.ADPYFIQDR.F	1604			562.767	2	1124.53	1124.54	0	-9.2	Specific	312.66	312.66	312.66	2.6	127	>sp|Q14766|LTBP1_HUMAN Latent-transforming growth factor beta-binding protein 1	1	DW102820_1.4243.4243.2	controllerType=0 controllerNumber=1 scan=4243	13.0431
	1	E.ADPYFIQDR.F	1604			562.768	2	1124.53	1124.54	0	-7.4	Specific	353.86	353.86	353.86	3.71	127	>sp|Q14766|LTBP1_HUMAN Latent-transforming growth factor beta-binding protein 1	1	DW102820_1.4187.4187.2	controllerType=0 controllerNumber=1 scan=4187	12.9312
	1	E.ADPYFIQDR.F	1604			562.768	2	1124.53	1124.54	0	-7.6	Specific	406.41	406.41	406.41	4.72	127	>sp|Q14766|LTBP1_HUMAN Latent-transforming growth factor beta-binding protein 1	1	DW102820_1.4124.4124.2	controllerType=0 controllerNumber=1 scan=4124	12.8037
	1	D.PYFIQDR.F	1606			469.737	2	938.466	938.473	0	-7.6	Specific	349.88	349.88	349.88	2.34	127	>sp|Q14766|LTBP1_HUMAN Latent-transforming growth factor beta-binding protein 1	1	DW102820_1.3855.3855.2	controllerType=0 controllerNumber=1 scan=3855	12.2478
	1	E.C[+57.021]GILNGC[+57.021]ENGR.C	1625		C[+57]*2	625.269	2	1249.53	1249.54	0	-8	Specific	575.87	575.87	575.87	7.53	127	>sp|Q14766|LTBP1_HUMAN Latent-transforming growth factor beta-binding protein 1	1	DW102820_1.3061.3061.2	controllerType=0 controllerNumber=1 scan=3061	10.5811
	1	E.C[+57.021]GILNGC[+57.021]ENGR.C	1625		C[+57]*2	625.269	2	1249.53	1249.54	0	-8.4	Specific	626.74	572.33	572.33	8.53	127	>sp|Q14766|LTBP1_HUMAN Latent-transforming growth factor beta-binding protein 1	1	DW102820_1.3003.3003.2	controllerType=0 controllerNumber=1 scan=3003	10.4618
	1	E.C[+57.021][-17.027]GILNGC[+57.021]ENGR.C	1625		C[-17][+57]*2	616.757	2	1232.51	1232.51	0	-6.9	Specific	445.65	445.65	445.65	5.67	127	>sp|Q14766|LTBP1_HUMAN Latent-transforming growth factor beta-binding protein 1	1	DW102820_1.4750.4750.2	controllerType=0 controllerNumber=1 scan=4750	14.1256
	1	E.C[+57.021][-17.027]GILNGC[+57.021]ENGR.C	1625		C[-17][+57]*2	616.757	2	1232.51	1232.51	0	-5.7	Specific	456.16	456.16	456.16	6.49	127	>sp|Q14766|LTBP1_HUMAN Latent-transforming growth factor beta-binding protein 1	1	DW102820_1.4803.4803.2	controllerType=0 controllerNumber=1 scan=4803	14.2463
	1	E.C[+57.021]GILN[+0.984]GC[+57.021]ENGR.C	1625		C[+57]*2, N[+1]	625.761	2	1250.52	1250.53	0	-8.1	Specific	473.34	473.34	33.41	5.4	127	>sp|Q14766|LTBP1_HUMAN Latent-transforming growth factor beta-binding protein 1	1	DW102820_1.3375.3375.2	controllerType=0 controllerNumber=1 scan=3375	11.2436
	1	E.C[+57.021]GILNGC[+57.021]EN[+0.984]GR.C	1625		C[+57]*2, N[+1]	625.761	2	1250.52	1250.53	0	-7.5	Specific	522.77	522.77	57.88	6.84	127	>sp|Q14766|LTBP1_HUMAN Latent-transforming growth factor beta-binding protein 1	1	DW102820_1.3659.3659.2	controllerType=0 controllerNumber=1 scan=3659	11.8394
	1	E.C[+57.021]GILN[+0.984]GC[+57.021]ENGR.C	1625		C[+57]*2, N[+1]	625.761	2	1250.52	1250.53	0	-7.5	Specific	562.71	562.71	100.31	7.53	127	>sp|Q14766|LTBP1_HUMAN Latent-transforming growth factor beta-binding protein 1	1	DW102820_1.3218.3218.2	controllerType=0 controllerNumber=1 scan=3218	10.9105
	1	E.C[+57.021]GILNGC[+57.021]EN[+0.984]GR.C	1625		C[+57]*2, N[+1]	625.761	2	1250.52	1250.53	0	-7.7	Specific	586.03	586.03	122.1	7.53	127	>sp|Q14766|LTBP1_HUMAN Latent-transforming growth factor beta-binding protein 1	1	DW102820_1.3322.3322.2	controllerType=0 controllerNumber=1 scan=3322	11.1282
	1	E.C[+57.021]GILNGC[+57.021]EN[+0.984]GR.C	1625		C[+57]*2, N[+1]	625.761	2	1250.52	1250.53	0	-7.7	Specific	594.85	594.85	111.21	7.53	127	>sp|Q14766|LTBP1_HUMAN Latent-transforming growth factor beta-binding protein 1	1	DW102820_1.3306.3306.2	controllerType=0 controllerNumber=1 scan=3306	11.0943
	1	E.C[+57.021][-17.027]GILN[+0.984]GC[+57.021]ENGR.C	1625		C[-17][+57]*2, N[+1]	617.249	2	1233.49	1233.5	0	-7.1	Specific	387.32	323.65	138.17	4.08	127	>sp|Q14766|LTBP1_HUMAN Latent-transforming growth factor beta-binding protein 1	1	DW102820_1.4865.4865.2	controllerType=0 controllerNumber=1 scan=4865	14.3824
	1	E.C[+57.021][-17.027]GILNGC[+57.021]EN[+0.984]GR.C	1625		C[-17][+57]*2, N[+1]	617.249	2	1233.49	1233.5	0	-6.9	Specific	406.98	386.24	50.5	6.21	127	>sp|Q14766|LTBP1_HUMAN Latent-transforming growth factor beta-binding protein 1	1	DW102820_1.4969.4969.2	controllerType=0 controllerNumber=1 scan=4969	14.6199
	1	E.C[+57.021][-17.027]GILN[+0.984]GC[+57.021]ENGR.C	1625		C[-17][+57]*2, N[+1]	617.249	2	1233.49	1233.5	0	-6.6	Specific	409.96	358.16	157.33	4.34	127	>sp|Q14766|LTBP1_HUMAN Latent-transforming growth factor beta-binding protein 1	1	DW102820_1.4914.4914.2	controllerType=0 controllerNumber=1 scan=4914	14.4947
	1	E.C[+57.021][-17.027]GILNGC[+57.021]EN[+0.984]GR.C	1625		C[-17][+57]*2, N[+1]	617.249	2	1233.49	1233.5	0	-6.2	Specific	419.24	411.69	43.08	6.21	127	>sp|Q14766|LTBP1_HUMAN Latent-transforming growth factor beta-binding protein 1	1	DW102820_1.5137.5137.2	controllerType=0 controllerNumber=1 scan=5137	14.9827
	1	E.C[+57.021][-17.027]GILN[+0.984]GC[+57.021]ENGR.C	1625		C[-17][+57]*2, N[+1]	617.249	2	1233.49	1233.5	0	-7.1	Specific	437.49	418.41	175.79	6.21	127	>sp|Q14766|LTBP1_HUMAN Latent-transforming growth factor beta-binding protein 1	1	DW102820_1.5024.5024.2	controllerType=0 controllerNumber=1 scan=5024	14.7376
	1	E.C[+57.021][-17.027]GILNGC[+57.021]EN[+0.984]GR.C	1625		C[-17][+57]*2, N[+1]	617.249	2	1233.49	1233.5	0	-6.6	Specific	453.56	453.56	136.76	6.49	127	>sp|Q14766|LTBP1_HUMAN Latent-transforming growth factor beta-binding protein 1	1	DW102820_1.5083.5083.2	controllerType=0 controllerNumber=1 scan=5083	14.8631
	1	D.C[+57.021]FDGYHLDTAK.M	1647		C[+57]	442.861	3	1326.57	1326.58	0	-8	Specific	340.88	340.88	340.88	3.73	127	>sp|Q14766|LTBP1_HUMAN Latent-transforming growth factor beta-binding protein 1	1	DW102820_1.3568.3568.3	controllerType=0 controllerNumber=1 scan=3568	11.6502
	1	K.MTC[+57.021]VDVNE.C	1658		C[+57]	484.193	2	967.378	967.386	0	-7.8	Specific	292.3	292.3	292.3	1.67	127	>sp|Q14766|LTBP1_HUMAN Latent-transforming growth factor beta-binding protein 1	1	DW102820_1.3529.3529.2	controllerType=0 controllerNumber=1 scan=3529	11.5685
	1	E.C[+57.021][-17.027]DELNNR.M	1666		C[-17][+57]	452.182	2	903.356	903.362	0	-7.3	Specific	308.37	308.37	308.37	2.44	127	>sp|Q14766|LTBP1_HUMAN Latent-transforming growth factor beta-binding protein 1	1	DW102820_1.3423.3423.2	controllerType=0 controllerNumber=1 scan=3423	11.357
	1	K.C[+57.021][-17.027]INTDGSYK.C	1681		C[-17][+57]	520.717	2	1040.43	1040.44	0	-7.3	Specific	382.7	382.7	382.7	4.72	127	>sp|Q14766|LTBP1_HUMAN Latent-transforming growth factor beta-binding protein 1	1	DW102820_1.4366.4366.2	controllerType=0 controllerNumber=1 scan=4366	13.292
	1	K.C[+57.021]LC[+57.021]LPGYVPSDKPNYC[+57.021]TPLNTALNLE.K	1690		C[+57]*3	1003.8	3	3009.4	3009.42	0	-5.3	Specific	278.56	241	241	2.29	127	>sp|Q14766|LTBP1_HUMAN Latent-transforming growth factor beta-binding protein 1	1	DW102820_1.6741.6741.3	controllerType=0 controllerNumber=1 scan=6741	18.6221
	1	K.C[+57.021]LC[+57.021]LPGYVPSDKPNYC[+57.021]TPLNTALNLEK.D	1690		C[+57]*3	1046.5	3	3137.48	3137.51	0	-8.2	Specific	366.82	366.82	248.14	6.56	127	>sp|Q14766|LTBP1_HUMAN Latent-transforming growth factor beta-binding protein 1	1	DW102820_1.6187.6187.3	controllerType=0 controllerNumber=1 scan=6187	17.3489
	1	K.C[+57.021]LC[+57.021]LPGYVPSDKPNYC[+57.021]TPLNTALNLEK.D	1690		C[+57]*3	785.129	4	3137.49	3137.51	0	-5.6	Specific	633.25	633.25	399.88	8.57	127	>sp|Q14766|LTBP1_HUMAN Latent-transforming growth factor beta-binding protein 1	1	DW102820_1.6131.6131.4	controllerType=0 controllerNumber=1 scan=6131	17.2228
	1	K.C[+57.021]LC[+57.021]LPGYVPSDKPNYC[+57.021]TPLNTALNLEK.D	1690		C[+57]*3	1046.5	3	3137.49	3137.51	0	-6.4	Specific	648.05	648.05	489.89	8.88	127	>sp|Q14766|LTBP1_HUMAN Latent-transforming growth factor beta-binding protein 1	1	DW102820_1.6069.6069.3	controllerType=0 controllerNumber=1 scan=6069	17.087
	1	K.C[+57.021]LC[+57.021]LPGYVPSDKPNYC[+57.021]TPLNTALNLEK.D	1690		C[+57]*3	785.127	4	3137.49	3137.51	0	-7.3	Specific	685.52	685.52	443.9	9.57	127	>sp|Q14766|LTBP1_HUMAN Latent-transforming growth factor beta-binding protein 1	1	DW102820_1.6070.6070.4	controllerType=0 controllerNumber=1 scan=6070	17.0888
	1	K.C[+57.021]LC[+57.021]LPGYVPSDKPNYC[+57.021]TPLNTALNLEK.D	1690		C[+57]*3	1046.5	3	3137.49	3137.51	0	-6.4	Specific	698.54	698.54	476.89	9.88	127	>sp|Q14766|LTBP1_HUMAN Latent-transforming growth factor beta-binding protein 1	1	DW102820_1.6124.6124.3	controllerType=0 controllerNumber=1 scan=6124	17.2076
	1	K.C[+57.021][-17.027]LC[+57.021]LPGYVPSDKPNYC[+57.021]TPLNTALNLEK.D	1690		C[-17][+57]*3	1560.73	2	3120.46	3120.48	0	-7.1	Specific	270.83	270.83	270.83	3.62	127	>sp|Q14766|LTBP1_HUMAN Latent-transforming growth factor beta-binding protein 1	1	DW102820_1.7149.7149.2	controllerType=0 controllerNumber=1 scan=7149	19.5786
	1	K.C[+57.021]LC[+57.021]LPGYVPSDKPNYC[+57.021]TPLN[+0.984]TALNLEK.D	1690		C[+57]*3, N[+1]	785.375	4	3138.48	3138.49	0	-5.8	Specific	470.4	470.4	117.37	6.53	127	>sp|Q14766|LTBP1_HUMAN Latent-transforming growth factor beta-binding protein 1	1	DW102820_1.5921.5921.4	controllerType=0 controllerNumber=1 scan=5921	16.7474
	1	K.C[+57.021][-17.027]LC[+57.021]LPGYVPSDKPNYC[+57.021]TPLNTALNLEK.D	1690		C[-17][+57]*3	1040.83	3	3120.47	3120.48	0	-4.7	Specific	758.01	758.01	758.01	11.07	127	>sp|Q14766|LTBP1_HUMAN Latent-transforming growth factor beta-binding protein 1	1	DW102820_1.7115.7115.3	controllerType=0 controllerNumber=1 scan=7115	19.4984
	1	K.C[+57.021][-17.027]LC[+57.021]LPGYVPSDKPNYC[+57.021]TPLNTALNLEK.D	1690		C[-17][+57]*3	1040.83	3	3120.47	3120.48	0	-5.4	Specific	776.99	776.99	776.99	11.88	127	>sp|Q14766|LTBP1_HUMAN Latent-transforming growth factor beta-binding protein 1	1	DW102820_1.7168.7168.3	controllerType=0 controllerNumber=1 scan=7168	19.6245
	1	K.C[+57.021][-17.027]LC[+57.021]LPGYVPSDKPNYC[+57.021]TPLN[+0.984]TALNLEK.D	1690		C[-17][+57]*3, N[+1]	1041.16	3	3121.46	3121.47	0	-3.1	Specific	343.86	343.86	42.17	3.67	127	>sp|Q14766|LTBP1_HUMAN Latent-transforming growth factor beta-binding protein 1	1	DW102820_1.7341.7341.3	controllerType=0 controllerNumber=1 scan=7341	20.0313
	1	K.C[+57.021][-17.027]LC[+57.021]LPGYVPSDKPNYC[+57.021]TPLN[+0.984]TALNLEK.D	1690		C[-17][+57]*3, N[+1]	1041.15	3	3121.44	3121.47	0	-7.4	Specific	530.19	530.19	122.89	7.19	127	>sp|Q14766|LTBP1_HUMAN Latent-transforming growth factor beta-binding protein 1	1	DW102820_1.7007.7007.3	controllerType=0 controllerNumber=1 scan=7007	19.2452
	1	K.C[+57.021]LC[+57.021]LPGYVPS[+294.095]DKPN[+0.984]YC[+57.021]T[+264.085]PLNTALNLEK.D	1690	Hex(1)Pent(1),Pent(2)	C[+57]*3, N[+1], S[+294], T[+264]	1232.9	3	3696.7	3696.67	0	6.3	Specific	168.57	168.57	0	1.61	127	>sp|Q14766|LTBP1_HUMAN Latent-transforming growth factor beta-binding protein 1	1	DW102820_1.6704.6704.3	controllerType=0 controllerNumber=1 scan=6704	18.5336
	1	K.C[+57.021]LC[+57.021]LPGYVPS[+294.095]DKPN[+0.984]YC[+57.021]T[+264.085]PLNTALNLEK.D	1690	Hex(1)Pent(1),Pent(2)	C[+57]*3, N[+1], S[+294], T[+264]	924.93	4	3696.7	3696.67	0	6.6	Specific	248.93	248.93	0	1.82	127	>sp|Q14766|LTBP1_HUMAN Latent-transforming growth factor beta-binding protein 1	1	DW102820_1.6703.6703.4	controllerType=0 controllerNumber=1 scan=6703	18.5314

## Sheet: DW_121120_1
EGF	Protein Rank	Peptide < ProteinMetrics Confidential >	Starting position	Glycans NHFAGNa	Modification Type(s)	Observed m/z	z	Observed (M+H)	Calc. mass (M+H)	Off-by-x error	Mass error (ppm)	Cleavage	Score	Delta	Delta Mod	|Log Prob|	# of unique peptides	Protein Name	Protein DB number	Comment	Scan #	Scan Time
3	1	E.C[+57.021]QLQGVC[+57.021]PNGEC[+57.021]LNTMGSYR.C	630		C[+57]*3	1172.5	2	2343.99	2343.99	0	0.3	Specific	405.73	405.73	405.73	6.54	151	>sp|Q14766|LTBP1_HUMAN Latent-transforming growth factor beta-binding protein 1	1	DW121120_1.4328.4328.2	controllerType=0 controllerNumber=1 scan=4328	12.2054
3	1	E.C[+57.021]QLQGVC[+57.021]PNGEC[+57.021]LNTMGSYR.C	630		C[+57]*3	782.002	3	2343.99	2343.99	0	-0.5	Specific	565.38	565.38	370.94	7.26	151	>sp|Q14766|LTBP1_HUMAN Latent-transforming growth factor beta-binding protein 1	1	DW121120_1.4371.4371.3	controllerType=0 controllerNumber=1 scan=4371	12.3038
3	1	E.C[+57.021]QLQGVC[+57.021]PNGEC[+57.021]LNTMGSYR.C	630		C[+57]*3	782.002	3	2343.99	2343.99	0	-0.8	Specific	603.21	597.91	382.87	8.26	151	>sp|Q14766|LTBP1_HUMAN Latent-transforming growth factor beta-binding protein 1	1	DW121120_1.4317.4317.3	controllerType=0 controllerNumber=1 scan=4317	12.1797
3	1	E.C[+57.021]QLQGVC[+57.021]PNGEC[+57.021]LN[+15.995]TMGSYR.C	630		C[+57]*3, N[+16]	787.333	3	2359.99	2359.99	0	-1.2	Specific	490.76	490.76	67.68	6.56	151	>sp|Q14766|LTBP1_HUMAN Latent-transforming growth factor beta-binding protein 1	1	DW121120_1.4407.4407.3	controllerType=0 controllerNumber=1 scan=4407	12.388
3	1	E.C[+57.021]QLQGVC[+57.021]PNGEC[+57.021]LN[+15.995]TMGSYR.C	630		C[+57]*3, N[+16]	787.329	3	2359.97	2359.99	0	-6.4	Specific	497.64	497.64	71.68	6.56	151	>sp|Q14766|LTBP1_HUMAN Latent-transforming growth factor beta-binding protein 1	1	DW121120_1.4512.4512.3	controllerType=0 controllerNumber=1 scan=4512	12.6353
3	1	E.C[+57.021]QLQGVC[+57.021]PNGEC[+57.021]LN[+15.995]TMGSYR.C	630		C[+57]*3, N[+16]	1180.5	2	2359.99	2359.99	0	0	Specific	540.94	540.94	60.42	6.88	151	>sp|Q14766|LTBP1_HUMAN Latent-transforming growth factor beta-binding protein 1	1	DW121120_1.4327.4327.2	controllerType=0 controllerNumber=1 scan=4327	12.2032
3	1	E.C[+57.021]QLQGVC[+57.021]PNGEC[+57.021]LN[+15.995]TMGSYR.C	630		C[+57]*3, N[+16]	787.334	3	2359.99	2359.99	0	-0.2	Specific	578.4	578.4	60.89	7.26	151	>sp|Q14766|LTBP1_HUMAN Latent-transforming growth factor beta-binding protein 1	1	DW121120_1.4339.4339.3	controllerType=0 controllerNumber=1 scan=4339	12.2292
5	1	E.GSFLC[+57.021]IC[+57.021]PAGFMASEE.G	936		C[+57]*2	888.376	2	1775.74	1775.74	0	0.6	Specific	200.86	116.23	116.23	1.76	151	>sp|Q14766|LTBP1_HUMAN Latent-transforming growth factor beta-binding protein 1	1	DW121120_1.6943.6943.2	controllerType=0 controllerNumber=1 scan=6943	18.3257
10	1	R.NTEGSFQC[+57.021]VC[+57.021]DQGYR.A	1137		C[+57]*2	910.87	2	1820.73	1820.73	0	0	Specific	487.79	487.79	487.79	7.33	151	>sp|Q14766|LTBP1_HUMAN Latent-transforming growth factor beta-binding protein 1	1	DW121120_1.3688.3688.2	controllerType=0 controllerNumber=1 scan=3688	10.7688
10	1	R.NTEGSFQC[+57.021]VC[+57.021]DQGYR.A	1137		C[+57]*2	607.582	3	1820.73	1820.73	0	-0.6	Specific	501.26	501.26	501.26	6.11	151	>sp|Q14766|LTBP1_HUMAN Latent-transforming growth factor beta-binding protein 1	1	DW121120_1.3647.3647.3	controllerType=0 controllerNumber=1 scan=3647	10.6744
10	1	R.NTEGSFQC[+57.021]VC[+57.021]DQGYR.A	1137		C[+57]*2	607.582	3	1820.73	1820.73	0	-0.5	Specific	517.21	517.21	517.21	6.11	151	>sp|Q14766|LTBP1_HUMAN Latent-transforming growth factor beta-binding protein 1	1	DW121120_1.3482.3482.3	controllerType=0 controllerNumber=1 scan=3482	10.2947
10	1	R.NTEGSFQC[+57.021]VC[+57.021]DQGYR.A	1137		C[+57]*2	910.869	2	1820.73	1820.73	0	-0.7	Specific	547.96	547.96	547.96	7.39	151	>sp|Q14766|LTBP1_HUMAN Latent-transforming growth factor beta-binding protein 1	1	DW121120_1.3472.3472.2	controllerType=0 controllerNumber=1 scan=3472	10.2717
10	1	R.NTEGSFQC[+57.021]VC[+57.021]DQGYR.A	1137		C[+57]*2	607.582	3	1820.73	1820.73	0	-1.1	Specific	550.67	547.93	547.93	7.12	151	>sp|Q14766|LTBP1_HUMAN Latent-transforming growth factor beta-binding protein 1	1	DW121120_1.3541.3541.3	controllerType=0 controllerNumber=1 scan=3541	10.4298
10	1	R.NTEGSFQC[+57.021]VC[+57.021]DQGYR.A	1137		C[+57]*2	910.869	2	1820.73	1820.73	0	-0.6	Specific	582.03	551.98	551.98	8.03	151	>sp|Q14766|LTBP1_HUMAN Latent-transforming growth factor beta-binding protein 1	1	DW121120_1.3525.3525.2	controllerType=0 controllerNumber=1 scan=3525	10.3932
10	1	R.NTEGSFQC[+57.021]VC[+57.021]DQGYR.A	1137		C[+57]*2	910.869	2	1820.73	1820.73	0	-0.7	Specific	595.46	580.57	580.57	8.03	151	>sp|Q14766|LTBP1_HUMAN Latent-transforming growth factor beta-binding protein 1	1	DW121120_1.3632.3632.2	controllerType=0 controllerNumber=1 scan=3632	10.6404
10	1	R.NTEGSFQC[+57.021]VC[+57.021]DQGYR.A	1137		C[+57]*2	910.869	2	1820.73	1820.73	0	-0.6	Specific	597.43	575.71	575.71	8.03	151	>sp|Q14766|LTBP1_HUMAN Latent-transforming growth factor beta-binding protein 1	1	DW121120_1.3577.3577.2	controllerType=0 controllerNumber=1 scan=3577	10.5141
10	1	R.NTEGSFQC[+57.021]VC[+57.021]DQGYR.A	1137		C[+57]*2	607.582	3	1820.73	1820.73	0	-0.8	Specific	607.55	607.55	607.55	8.77	151	>sp|Q14766|LTBP1_HUMAN Latent-transforming growth factor beta-binding protein 1	1	DW121120_1.3588.3588.3	controllerType=0 controllerNumber=1 scan=3588	10.5398
10	1	R.N[+15.995]TEGSFQC[+57.021]VC[+57.021]DQGYR.A	1137		C[+57]*2, N[+16]	918.866	2	1836.73	1836.73	0	-1	Specific	372.99	372.99	338.98	6.94	151	>sp|Q14766|LTBP1_HUMAN Latent-transforming growth factor beta-binding protein 1	1	DW121120_1.3669.3669.2	controllerType=0 controllerNumber=1 scan=3669	10.7252
10	1	R.N[+15.995]TEGSFQC[+57.021]VC[+57.021]DQGYR.A	1137		C[+57]*2, N[+16]	612.914	3	1836.73	1836.73	0	-0.8	Specific	420.1	420.1	321.79	5.83	151	>sp|Q14766|LTBP1_HUMAN Latent-transforming growth factor beta-binding protein 1	1	DW121120_1.3544.3544.3	controllerType=0 controllerNumber=1 scan=3544	10.4386
10	1	R.N[+15.995]TEGSFQC[+57.021]VC[+57.021]DQGYR.A	1137		C[+57]*2, N[+16]	612.913	3	1836.72	1836.73	0	-1.9	Specific	438.1	438.1	359.87	6.78	151	>sp|Q14766|LTBP1_HUMAN Latent-transforming growth factor beta-binding protein 1	1	DW121120_1.3493.3493.3	controllerType=0 controllerNumber=1 scan=3493	10.3204
10	1	R.N[+15.995]TEGSFQC[+57.021]VC[+57.021]DQGYR.A	1137		C[+57]*2, N[+16]	918.866	2	1836.73	1836.73	0	-1.1	Specific	444.16	444.16	413.34	7.21	151	>sp|Q14766|LTBP1_HUMAN Latent-transforming growth factor beta-binding protein 1	1	DW121120_1.3506.3506.2	controllerType=0 controllerNumber=1 scan=3506	10.3496
10	1	R.N[+15.995]TEGSFQC[+57.021]VC[+57.021]DQGYR.A	1137		C[+57]*2, N[+16]	918.866	2	1836.72	1836.73	0	-1.7	Specific	453.63	453.63	405.4	7.21	151	>sp|Q14766|LTBP1_HUMAN Latent-transforming growth factor beta-binding protein 1	1	DW121120_1.3558.3558.2	controllerType=0 controllerNumber=1 scan=3558	10.4698
10	1	R.N[+15.995]TEGSFQC[+57.021]VC[+57.021]DQGYR.A	1137		C[+57]*2, N[+16]	612.913	3	1836.73	1836.73	0	-1.4	Specific	564.01	539.79	450.72	7.77	151	>sp|Q14766|LTBP1_HUMAN Latent-transforming growth factor beta-binding protein 1	1	DW121120_1.3600.3600.3	controllerType=0 controllerNumber=1 scan=3600	10.5672
10	1	R.N[+15.995]TEGSFQC[+57.021]VC[+57.021]DQGYR.A	1137		C[+57]*2, N[+16]	918.867	2	1836.73	1836.73	0	-0.8	Specific	616.02	570.78	540.89	9.03	151	>sp|Q14766|LTBP1_HUMAN Latent-transforming growth factor beta-binding protein 1	1	DW121120_1.3611.3611.2	controllerType=0 controllerNumber=1 scan=3611	10.5913
12	1	E.GSFHC[+57.021]VC[+57.021]QQGFSISADGR.T	1223		C[+57]*2	671.63	3	2012.87	2012.87	0	2.2	Specific	145.43	145.43	145.43	1.46	151	>sp|Q14766|LTBP1_HUMAN Latent-transforming growth factor beta-binding protein 1	1	DW121120_1.4600.4600.3	controllerType=0 controllerNumber=1 scan=4600	12.8408
12	1	E.GSFHC[+57.021]VC[+57.021]QQGFSISADGR.T	1223		C[+57]*2	671.627	3	2012.87	2012.87	0	-1.7	Specific	390.42	390.42	390.42	6.56	151	>sp|Q14766|LTBP1_HUMAN Latent-transforming growth factor beta-binding protein 1	1	DW121120_1.4235.4235.3	controllerType=0 controllerNumber=1 scan=4235	11.9912
12	1	E.GSFHC[+57.021]VC[+57.021]QQGFSISADGR.T	1223		C[+57]*2	671.628	3	2012.87	2012.87	0	-0.8	Specific	419.29	419.29	419.29	6.67	151	>sp|Q14766|LTBP1_HUMAN Latent-transforming growth factor beta-binding protein 1	1	DW121120_1.4180.4180.3	controllerType=0 controllerNumber=1 scan=4180	11.8649
12	1	E.GSFHC[+57.021]VC[+57.021]QQGFSISADGR.T	1223		C[+57]*2	671.628	3	2012.87	2012.87	0	0.1	Specific	422.51	422.51	422.51	6.67	151	>sp|Q14766|LTBP1_HUMAN Latent-transforming growth factor beta-binding protein 1	1	DW121120_1.4068.4068.3	controllerType=0 controllerNumber=1 scan=4068	11.6136
12	1	E.GSFHC[+57.021]VC[+57.021]QQGFSISADGR.T	1223		C[+57]*2	671.628	3	2012.87	2012.87	0	-0.5	Specific	534.34	534.34	534.34	7.01	151	>sp|Q14766|LTBP1_HUMAN Latent-transforming growth factor beta-binding protein 1	1	DW121120_1.4011.4011.3	controllerType=0 controllerNumber=1 scan=4011	11.4848
12	1	E.GSFHC[+57.021]VC[+57.021]QQGFSISADGR.T	1223		C[+57]*2	671.628	3	2012.87	2012.87	0	-0.7	Specific	604.01	604.01	604.01	8.66	151	>sp|Q14766|LTBP1_HUMAN Latent-transforming growth factor beta-binding protein 1	1	DW121120_1.3944.3944.3	controllerType=0 controllerNumber=1 scan=3944	11.336
12	1	E.GSFHC[+57.021]VC[+57.021]QQGFSISADGR.T	1223		C[+57]*2	671.628	3	2012.87	2012.87	0	-0.9	Specific	610.06	610.06	610.06	8.66	151	>sp|Q14766|LTBP1_HUMAN Latent-transforming growth factor beta-binding protein 1	1	DW121120_1.3831.3831.3	controllerType=0 controllerNumber=1 scan=3831	11.0877
12	1	E.GSFHC[+57.021]VC[+57.021]QQGFSISADGR.T	1223		C[+57]*2	671.628	3	2012.87	2012.87	0	-0.3	Specific	615.93	615.93	615.93	8.66	151	>sp|Q14766|LTBP1_HUMAN Latent-transforming growth factor beta-binding protein 1	1	DW121120_1.3781.3781.3	controllerType=0 controllerNumber=1 scan=3781	10.9753
12	1	E.GSFHC[+57.021]VC[+57.021]QQGFSISADGR.T	1223		C[+57]*2	671.628	3	2012.87	2012.87	0	-0.6	Specific	644.59	644.59	644.59	8.66	151	>sp|Q14766|LTBP1_HUMAN Latent-transforming growth factor beta-binding protein 1	1	DW121120_1.3886.3886.3	controllerType=0 controllerNumber=1 scan=3886	11.2098
14	1	E.GSFLC[+57.021]VC[+57.021]ADENQE.Y	1307		C[+57]*2	764.806	2	1528.6	1528.6	0	0.4	Specific	65.49	65.49	65.49	1.46	151	>sp|Q14766|LTBP1_HUMAN Latent-transforming growth factor beta-binding protein 1	1	DW121120_1.5152.5152.2	controllerType=0 controllerNumber=1 scan=5152	14.1252
14	1	E.GSFLC[+57.021]VC[+57.021]ADENQE.Y	1307		C[+57]*2	764.805	2	1528.6	1528.6	0	-1.4	Specific	77.69	23.81	23.81	1.45	151	>sp|Q14766|LTBP1_HUMAN Latent-transforming growth factor beta-binding protein 1	1	DW121120_1.5097.5097.2	controllerType=0 controllerNumber=1 scan=5097	13.9958
14	1	E.GSFLC[+57.021]VC[+57.021]ADENQE.Y	1307		C[+57]*2	764.805	2	1528.6	1528.6	0	-1.2	Specific	188.6	161.27	161.27	1.82	151	>sp|Q14766|LTBP1_HUMAN Latent-transforming growth factor beta-binding protein 1	1	DW121120_1.5040.5040.2	controllerType=0 controllerNumber=1 scan=5040	13.8636
14	1	E.GSFLC[+57.021]VC[+57.021]ADENQE.Y	1307		C[+57]*2	764.805	2	1528.6	1528.6	0	-0.4	Specific	189.35	27.75	27.75	1.52	151	>sp|Q14766|LTBP1_HUMAN Latent-transforming growth factor beta-binding protein 1	1	DW121120_1.4878.4878.2	controllerType=0 controllerNumber=1 scan=4878	13.4862
14	1	E.GSFLC[+57.021]VC[+57.021]ADENQE.Y	1307		C[+57]*2	764.805	2	1528.6	1528.6	0	-0.6	Specific	191.13	46.64	46.64	1.52	151	>sp|Q14766|LTBP1_HUMAN Latent-transforming growth factor beta-binding protein 1	1	DW121120_1.4930.4930.2	controllerType=0 controllerNumber=1 scan=4930	13.6086
14	1	E.GSFLC[+57.021]VC[+57.021]ADENQE.Y	1307		C[+57]*2	764.806	2	1528.6	1528.6	0	-0.2	Specific	238.27	9.23	9.23	1.56	151	>sp|Q14766|LTBP1_HUMAN Latent-transforming growth factor beta-binding protein 1	1	DW121120_1.4985.4985.2	controllerType=0 controllerNumber=1 scan=4985	13.737
16	1	E.GSYNC[+57.021]FC[+57.021]THPMVLDASEK.R	1487		C[+57]*2	1058.45	2	2115.89	2115.89	0	0	Specific	187.54	187.54	187.54	2.77	151	>sp|Q14766|LTBP1_HUMAN Latent-transforming growth factor beta-binding protein 1	1	DW121120_1.4158.4158.2	controllerType=0 controllerNumber=1 scan=4158	11.8147
16	1	E.GSYNC[+57.021]FC[+57.021]THPMVLDASEK.R	1487		C[+57]*2	705.969	3	2115.89	2115.89	0	-0.9	Specific	481.82	481.82	481.82	6.23	151	>sp|Q14766|LTBP1_HUMAN Latent-transforming growth factor beta-binding protein 1	1	DW121120_1.4183.4183.3	controllerType=0 controllerNumber=1 scan=4183	11.8731
16	1	E.GSYNC[+57.021]FC[+57.021]THPMVLDASEK.R	1487		C[+57]*2	705.969	3	2115.89	2115.89	0	-0.7	Specific	574.75	574.75	574.75	7.9	151	>sp|Q14766|LTBP1_HUMAN Latent-transforming growth factor beta-binding protein 1	1	DW121120_1.4134.4134.3	controllerType=0 controllerNumber=1 scan=4134	11.7604
18	1	K.C[+57.021]INTDGSYK.C	1681		C[+57]	529.234	2	1057.46	1057.46	0	-0.7	Specific	117.46	117.46	117.46	1.67	151	>sp|Q14766|LTBP1_HUMAN Latent-transforming growth factor beta-binding protein 1	1	DW121120_1.2435.2435.2	controllerType=0 controllerNumber=1 scan=2435	7.8758
18	1	K.C[+57.021]INTDGSYK.C	1681		C[+57]	529.234	2	1057.46	1057.46	0	-0.8	Specific	380.9	380.9	380.9	4.33	151	>sp|Q14766|LTBP1_HUMAN Latent-transforming growth factor beta-binding protein 1	1	DW121120_1.2389.2389.2	controllerType=0 controllerNumber=1 scan=2389	7.7651
18	1	K.C[+57.021]IN[+15.995]TDGSYK.C	1681		C[+57], N[+16]	537.231	2	1073.45	1073.46	0	-2.1	Specific	287.93	287.93	79.81	2.66	151	>sp|Q14766|LTBP1_HUMAN Latent-transforming growth factor beta-binding protein 1	1	DW121120_1.2426.2426.2	controllerType=0 controllerNumber=1 scan=2426	7.8544
18	1	K.C[+57.021]IN[+15.995]TDGSYK.C	1681		C[+57], N[+16]	537.231	2	1073.45	1073.46	0	-1.7	Specific	296.48	296.48	71.24	2.33	151	>sp|Q14766|LTBP1_HUMAN Latent-transforming growth factor beta-binding protein 1	1	DW121120_1.2401.2401.2	controllerType=0 controllerNumber=1 scan=2401	7.7942
Other Peptides
	2	D.LHYGDFC[+57.021]DC[+57.021]T[+324.106]YGE.Q	69	Hex(2)	C[+57]*2, T[+324]	654.242	3	1960.71	1960.71	0	1.1	Specific	41.25	41.25	41.25	1.34	4	>Reverse >sp|Q14766|LTBP1_HUMAN Latent-transforming growth factor beta-binding protein 1	2	DW121120_1.4113.4113.3	controllerType=0 controllerNumber=1 scan=4113	11.715
	1	K.YFPAQKGIS[+324.106]GE.Q	313	Hex(2)	S[+324]	760.851	2	1520.69	1520.7	0	-3.7	Specific	26.56	26.56	26.56	1.45	151	>sp|Q14766|LTBP1_HUMAN Latent-transforming growth factor beta-binding protein 1	1	DW121120_1.7764.7764.2	controllerType=0 controllerNumber=1 scan=7764	20.278
	1	K.YFPAQKGIS[+324.106]GE.Q	313	Hex(2)	S[+324]	760.851	2	1520.69	1520.7	0	-3.9	Specific	71.47	71.47	71.47	1.56	151	>sp|Q14766|LTBP1_HUMAN Latent-transforming growth factor beta-binding protein 1	1	DW121120_1.7810.7810.2	controllerType=0 controllerNumber=1 scan=7810	20.3892
	2	E.ATGLVPC[+57.021]PFIE.C	327		C[+57]	602.307	2	1203.61	1203.61	0	-0.6	Specific	122.51	23.99	23.99	1.4	4	>Reverse >sp|Q14766|LTBP1_HUMAN Latent-transforming growth factor beta-binding protein 1	2	DW121120_1.5804.5804.2	controllerType=0 controllerNumber=1 scan=5804	15.6431
	1	R.IKVVFTPSIC[+57.021]K.V	352		C[+57]	431.252	3	1291.74	1291.74	0	-1.5	Specific	136.29	136.29	136.29	1.65	151	>sp|Q14766|LTBP1_HUMAN Latent-transforming growth factor beta-binding protein 1	1	DW121120_1.4111.4111.3	controllerType=0 controllerNumber=1 scan=4111	11.7106
	1	R.IKVVFTPSIC[+57.021]K.V	352		C[+57]	431.252	3	1291.74	1291.74	0	-1.2	Specific	222.34	222.34	222.34	3.01	151	>sp|Q14766|LTBP1_HUMAN Latent-transforming growth factor beta-binding protein 1	1	DW121120_1.3995.3995.3	controllerType=0 controllerNumber=1 scan=3995	11.4502
	1	R.IKVVFTPSIC[+57.021]K.V	352		C[+57]	431.252	3	1291.74	1291.74	0	-2.2	Specific	238.08	238.08	238.08	2.31	151	>sp|Q14766|LTBP1_HUMAN Latent-transforming growth factor beta-binding protein 1	1	DW121120_1.3892.3892.3	controllerType=0 controllerNumber=1 scan=3892	11.2219
	1	R.IKVVFTPSIC[+57.021]K.V	352		C[+57]	431.253	3	1291.74	1291.74	0	-0.4	Specific	242.43	242.43	242.43	3.11	151	>sp|Q14766|LTBP1_HUMAN Latent-transforming growth factor beta-binding protein 1	1	DW121120_1.3940.3940.3	controllerType=0 controllerNumber=1 scan=3940	11.3292
	1	R.IKVVFTPSIC[+57.021]K.V	352		C[+57]	431.252	3	1291.74	1291.74	0	-2.2	Specific	246.05	246.05	246.05	2.61	151	>sp|Q14766|LTBP1_HUMAN Latent-transforming growth factor beta-binding protein 1	1	DW121120_1.4050.4050.3	controllerType=0 controllerNumber=1 scan=4050	11.5754
	1	R.IKVVFTPSIC[+57.021]K.V	352		C[+57]	646.375	2	1291.74	1291.74	0	-1.4	Specific	416.09	416.09	416.09	6.92	151	>sp|Q14766|LTBP1_HUMAN Latent-transforming growth factor beta-binding protein 1	1	DW121120_1.3963.3963.2	controllerType=0 controllerNumber=1 scan=3963	11.3798
	1	R.IKVVFTPSIC[+57.021]K.V	352		C[+57]	646.375	2	1291.74	1291.74	0	-1.6	Specific	421.5	421.5	421.5	6.92	151	>sp|Q14766|LTBP1_HUMAN Latent-transforming growth factor beta-binding protein 1	1	DW121120_1.3909.3909.2	controllerType=0 controllerNumber=1 scan=3909	11.2609
	1	K.VVFTPSIC[+57.021]K.V	354		C[+57]	525.786	2	1050.56	1050.57	0	-0.8	Specific	354.41	227.06	227.06	3.99	151	>sp|Q14766|LTBP1_HUMAN Latent-transforming growth factor beta-binding protein 1	1	DW121120_1.3863.3863.2	controllerType=0 controllerNumber=1 scan=3863	11.1581
	1	K.VVFTPSIC[+57.021]K.V	354		C[+57]	525.786	2	1050.56	1050.57	0	-0.4	Specific	376.2	257.81	257.81	3.49	151	>sp|Q14766|LTBP1_HUMAN Latent-transforming growth factor beta-binding protein 1	1	DW121120_1.4029.4029.2	controllerType=0 controllerNumber=1 scan=4029	11.5272
	1	K.VVFTPSIC[+57.021]K.V	354		C[+57]	525.786	2	1050.56	1050.57	0	-0.3	Specific	384.22	226.47	226.47	3.15	151	>sp|Q14766|LTBP1_HUMAN Latent-transforming growth factor beta-binding protein 1	1	DW121120_1.3811.3811.2	controllerType=0 controllerNumber=1 scan=3811	11.0417
	1	K.VVFTPSIC[+57.021]K.V	354		C[+57]	525.786	2	1050.56	1050.57	0	-1.1	Specific	393.8	323.08	323.08	4.72	151	>sp|Q14766|LTBP1_HUMAN Latent-transforming growth factor beta-binding protein 1	1	DW121120_1.3974.3974.2	controllerType=0 controllerNumber=1 scan=3974	11.4023
	1	K.VVFTPSIC[+57.021]K.V	354		C[+57]	525.786	2	1050.56	1050.57	0	-0.6	Specific	397.87	303.85	303.85	3.77	151	>sp|Q14766|LTBP1_HUMAN Latent-transforming growth factor beta-binding protein 1	1	DW121120_1.3918.3918.2	controllerType=0 controllerNumber=1 scan=3918	11.2812
	2	D.C[+57.021]LSADNLNYYC[+57.021]EK.K	363		C[+57]*2	825.344	2	1649.68	1649.69	0	-8.2	Specific	17.87	17.87	17.87	1.34	4	>Reverse >sp|Q14766|LTBP1_HUMAN Latent-transforming growth factor beta-binding protein 1	2	DW121120_1.4741.4741.4	controllerType=0 controllerNumber=1 scan=4741	13.1651
	1	K.GN[+2861.000]TTTLISEN[+0.984]GHAADTLTATNFR.V	377	HexNAc(5)Hex(6)NeuAc(3)	N[+1][+2861]	1054.05	5	5266.2	5267.15	-1	9.7	Specific	231.1	231.1	3.44	1.58	151	>sp|Q14766|LTBP1_HUMAN Latent-transforming growth factor beta-binding protein 1	1	DW121120_1.3861.3861.5	controllerType=0 controllerNumber=1 scan=3861	11.1519
	1	E.NGHAADTLTATNFR.V	386			496.911	3	1488.72	1488.72	0	-0.1	Specific	169.44	169.44	169.44	1.94	151	>sp|Q14766|LTBP1_HUMAN Latent-transforming growth factor beta-binding protein 1	1	DW121120_1.3299.3299.3	controllerType=0 controllerNumber=1 scan=3299	9.8756
	1	E.NGHAADTLTATNFR.V	386			744.862	2	1488.72	1488.72	0	-1.7	Specific	385.03	385.03	385.03	6.66	151	>sp|Q14766|LTBP1_HUMAN Latent-transforming growth factor beta-binding protein 1	1	DW121120_1.3071.3071.2	controllerType=0 controllerNumber=1 scan=3071	9.3629
	1	E.NGHAADTLTATNFR.V	386			496.91	3	1488.72	1488.72	0	-1.5	Specific	424.03	424.03	424.03	6.63	151	>sp|Q14766|LTBP1_HUMAN Latent-transforming growth factor beta-binding protein 1	1	DW121120_1.3129.3129.3	controllerType=0 controllerNumber=1 scan=3129	9.4945
	1	E.NGHAADTLTATNFR.V	386			496.91	3	1488.72	1488.72	0	-1.7	Specific	447.89	447.89	447.89	6.79	151	>sp|Q14766|LTBP1_HUMAN Latent-transforming growth factor beta-binding protein 1	1	DW121120_1.3077.3077.3	controllerType=0 controllerNumber=1 scan=3077	9.3759
	1	E.NGHAADTLTATNFR.V	386			744.862	2	1488.72	1488.72	0	-1.3	Specific	543.88	543.88	543.88	7.1	151	>sp|Q14766|LTBP1_HUMAN Latent-transforming growth factor beta-binding protein 1	1	DW121120_1.3121.3121.2	controllerType=0 controllerNumber=1 scan=3121	9.4753
	1	E.N[+0.984]GHAADTLTATNFR.V	386		N[+1]	497.238	3	1489.7	1489.7	0	-1.3	Specific	413.22	413.22	413.22	6.63	151	>sp|Q14766|LTBP1_HUMAN Latent-transforming growth factor beta-binding protein 1	1	DW121120_1.3634.3634.3	controllerType=0 controllerNumber=1 scan=3634	10.6447
	2	R.S[+132.042]RC[+57.021]QGTMPSYEQNE.D	393	Pent(1)	C[+57], S[+132]	909.866	2	1818.73	1818.73	0	-0.7	Specific	50.29	50.29	50.29	1.35	4	>Reverse >sp|Q14766|LTBP1_HUMAN Latent-transforming growth factor beta-binding protein 1	2	DW121120_1.3941.3941.2	controllerType=0 controllerNumber=1 scan=3941	11.3305
	1	R.VVIC[+57.021]HLPC[+57.021]MNGGQC[+57.021]SSR.D	400		C[+57]*3	987.942	2	1974.88	1974.88	0	0	Specific	276.29	276.29	276.29	4.78	151	>sp|Q14766|LTBP1_HUMAN Latent-transforming growth factor beta-binding protein 1	1	DW121120_1.3628.3628.2	controllerType=0 controllerNumber=1 scan=3628	10.6301
	1	R.VVIC[+57.021]HLPC[+57.021]MNGGQC[+57.021]SSR.D	400		C[+57]*3	658.962	3	1974.87	1974.88	0	-1.8	Specific	515.71	515.71	515.71	6.95	151	>sp|Q14766|LTBP1_HUMAN Latent-transforming growth factor beta-binding protein 1	1	DW121120_1.3665.3665.3	controllerType=0 controllerNumber=1 scan=3665	10.7171
	1	R.VVIC[+57.021]HLPC[+57.021]MNGGQC[+57.021]SSR.D	400		C[+57]*3	658.963	3	1974.88	1974.88	0	-0.7	Specific	528.21	528.21	528.21	7.01	151	>sp|Q14766|LTBP1_HUMAN Latent-transforming growth factor beta-binding protein 1	1	DW121120_1.3504.3504.3	controllerType=0 controllerNumber=1 scan=3504	10.3452
	1	R.VVIC[+57.021]HLPC[+57.021]MNGGQC[+57.021]SSR.D	400		C[+57]*3	658.963	3	1974.87	1974.88	0	-0.8	Specific	545.3	545.3	545.3	7.01	151	>sp|Q14766|LTBP1_HUMAN Latent-transforming growth factor beta-binding protein 1	1	DW121120_1.3610.3610.3	controllerType=0 controllerNumber=1 scan=3610	10.5899
	1	R.VVIC[+57.021]HLPC[+57.021]MNGGQC[+57.021]SSR.D	400		C[+57]*3	658.963	3	1974.87	1974.88	0	-1.1	Specific	547.67	547.67	547.67	7.01	151	>sp|Q14766|LTBP1_HUMAN Latent-transforming growth factor beta-binding protein 1	1	DW121120_1.3556.3556.3	controllerType=0 controllerNumber=1 scan=3556	10.4655
	1	R.VVIC[+57.021]HLPC[+57.021]MN[+0.984]GGQC[+57.021]SSR.D	400		C[+57]*3, N[+1]	988.432	2	1975.86	1975.86	0	-1.5	Specific	207.95	207.95	207.95	4.08	151	>sp|Q14766|LTBP1_HUMAN Latent-transforming growth factor beta-binding protein 1	1	DW121120_1.3837.3837.2	controllerType=0 controllerNumber=1 scan=3837	11.0976
	1	R.VVIC[+57.021]HLPC[+57.021]M[+15.995]NGGQC[+57.021]SSR.D	400		C[+57]*3, M[+16]	664.291	3	1990.86	1990.87	0	-7.2	Specific	284.41	284.41	19.71	3.64	151	>sp|Q14766|LTBP1_HUMAN Latent-transforming growth factor beta-binding protein 1	1	DW121120_1.3270.3270.3	controllerType=0 controllerNumber=1 scan=3270	9.8101
	1	R.VVIC[+57.021]HLPC[+57.021]M[+15.995]NGGQC[+57.021]SSR.D	400		C[+57]*3, M[+16]	664.294	3	1990.87	1990.87	0	-1.6	Specific	300.33	300.33	29.35	4.87	151	>sp|Q14766|LTBP1_HUMAN Latent-transforming growth factor beta-binding protein 1	1	DW121120_1.3034.3034.3	controllerType=0 controllerNumber=1 scan=3034	9.2771
	1	R.VVIC[+57.021]HLPC[+57.021]M[+15.995]NGGQC[+57.021]SSR.D	400		C[+57]*3, M[+16]	664.294	3	1990.87	1990.87	0	-1.3	Specific	340.74	340.74	28.17	3.93	151	>sp|Q14766|LTBP1_HUMAN Latent-transforming growth factor beta-binding protein 1	1	DW121120_1.2979.2979.3	controllerType=0 controllerNumber=1 scan=2979	9.1484
	1	R.VVIC[+57.021]HLPC[+57.021]M[+15.995]NGGQC[+57.021]SSR.D	400		C[+57]*3, M[+16]	664.295	3	1990.87	1990.87	0	-0.8	Specific	357.68	357.68	26.95	5.15	151	>sp|Q14766|LTBP1_HUMAN Latent-transforming growth factor beta-binding protein 1	1	DW121120_1.3475.3475.3	controllerType=0 controllerNumber=1 scan=3475	10.2782
	1	R.VVIC[+57.021]HLPC[+57.021]M[+15.995]NGGQC[+57.021]SSR.D	400		C[+57]*3, M[+16]	664.294	3	1990.87	1990.87	0	-1.4	Specific	386.42	386.42	30.44	5.61	151	>sp|Q14766|LTBP1_HUMAN Latent-transforming growth factor beta-binding protein 1	1	DW121120_1.3594.3594.3	controllerType=0 controllerNumber=1 scan=3594	10.5528
	1	R.VVIC[+57.021]HLPC[+57.021]M[+15.995]NGGQC[+57.021]SSR.D	400		C[+57]*3, M[+16]	664.293	3	1990.87	1990.87	0	-2.9	Specific	395.59	395.59	27.95	5.61	151	>sp|Q14766|LTBP1_HUMAN Latent-transforming growth factor beta-binding protein 1	1	DW121120_1.3646.3646.3	controllerType=0 controllerNumber=1 scan=3646	10.6723
	1	R.VVIC[+57.021]HLPC[+57.021]M[+15.995]NGGQC[+57.021]SSR.D	400		C[+57]*3, M[+16]	664.294	3	1990.87	1990.87	0	-2.4	Specific	396.71	396.71	28.48	6.56	151	>sp|Q14766|LTBP1_HUMAN Latent-transforming growth factor beta-binding protein 1	1	DW121120_1.3529.3529.3	controllerType=0 controllerNumber=1 scan=3529	10.4019
	1	R.VVIC[+57.021]HLPC[+57.021]MN[+0.984]GGQC[+57.021]SSR.D	400		C[+57]*3, N[+1]	659.291	3	1975.86	1975.86	0	-0.9	Specific	478.91	478.91	478.91	6.83	151	>sp|Q14766|LTBP1_HUMAN Latent-transforming growth factor beta-binding protein 1	1	DW121120_1.3946.3946.3	controllerType=0 controllerNumber=1 scan=3946	11.3403
	1	R.VVIC[+57.021]HLPC[+57.021]MN[+0.984]GGQC[+57.021]SSR.D	400		C[+57]*3, N[+1]	659.291	3	1975.86	1975.86	0	-0.5	Specific	512.34	512.34	512.34	6.95	151	>sp|Q14766|LTBP1_HUMAN Latent-transforming growth factor beta-binding protein 1	1	DW121120_1.3723.3723.3	controllerType=0 controllerNumber=1 scan=3723	10.8472
	1	R.VVIC[+57.021]HLPC[+57.021]MN[+0.984]GGQC[+57.021]SSR.D	400		C[+57]*3, N[+1]	659.291	3	1975.86	1975.86	0	-1	Specific	514.94	514.94	514.94	6.95	151	>sp|Q14766|LTBP1_HUMAN Latent-transforming growth factor beta-binding protein 1	1	DW121120_1.3887.3887.3	controllerType=0 controllerNumber=1 scan=3887	11.2116
	1	R.VVIC[+57.021]HLPC[+57.021]MN[+0.984]GGQC[+57.021]SSR.D	400		C[+57]*3, N[+1]	659.291	3	1975.86	1975.86	0	-1.1	Specific	517.61	517.61	517.61	6.95	151	>sp|Q14766|LTBP1_HUMAN Latent-transforming growth factor beta-binding protein 1	1	DW121120_1.3777.3777.3	controllerType=0 controllerNumber=1 scan=3777	10.9676
	1	R.VVIC[+57.021]HLPC[+57.021]MN[+0.984]GGQC[+57.021]SSR.D	400		C[+57]*3, N[+1]	659.291	3	1975.86	1975.86	0	-0.9	Specific	533.85	533.85	533.85	7.01	151	>sp|Q14766|LTBP1_HUMAN Latent-transforming growth factor beta-binding protein 1	1	DW121120_1.3832.3832.3	controllerType=0 controllerNumber=1 scan=3832	11.0888
	1	R.VVIC[+57.021]HLPC[+57.021]M[+15.995]N[+0.984]GGQC[+57.021]SSR.D	400		C[+57]*3, M[+16], N[+1]	664.623	3	1991.85	1991.86	0	-0.9	Specific	298.74	298.74	111.96	4.87	151	>sp|Q14766|LTBP1_HUMAN Latent-transforming growth factor beta-binding protein 1	1	DW121120_1.3270.3270.3	controllerType=0 controllerNumber=1 scan=3270	9.8101
	1	R.VVIC[+57.021]HLPC[+57.021]M[+15.995]N[+0.984]GGQC[+57.021]SSR.D	400		C[+57]*3, M[+16], N[+1]	664.623	3	1991.85	1991.86	0	-1	Specific	320.67	320.67	98.6	5.01	151	>sp|Q14766|LTBP1_HUMAN Latent-transforming growth factor beta-binding protein 1	1	DW121120_1.3872.3872.3	controllerType=0 controllerNumber=1 scan=3872	11.1761
	1	R.VVIC[+57.021]HLPC[+57.021]M[+15.995]N[+0.984]GGQC[+57.021]SSR.D	400		C[+57]*3, M[+16], N[+1]	664.624	3	1991.86	1991.86	0	0.4	Specific	323.99	323.99	125.85	4.06	151	>sp|Q14766|LTBP1_HUMAN Latent-transforming growth factor beta-binding protein 1	1	DW121120_1.3211.3211.3	controllerType=0 controllerNumber=1 scan=3211	9.6784
	1	R.VVIC[+57.021]HLPC[+57.021]M[+15.995]N[+0.984]GGQC[+57.021]SSR.D	400		C[+57]*3, M[+16], N[+1]	664.623	3	1991.85	1991.86	0	-1.1	Specific	397.24	397.24	180.14	5.61	151	>sp|Q14766|LTBP1_HUMAN Latent-transforming growth factor beta-binding protein 1	1	DW121120_1.3805.3805.3	controllerType=0 controllerNumber=1 scan=3805	11.0285
	1	R.DKC[+57.021]QC[+57.021]PPNFTGK.L	417		C[+57]*2	484.551	3	1451.64	1451.64	0	-1.3	Specific	36.17	36.17	36.17	1.44	151	>sp|Q14766|LTBP1_HUMAN Latent-transforming growth factor beta-binding protein 1	1	DW121120_1.2919.2919.3	controllerType=0 controllerNumber=1 scan=2919	9.0089
	1	R.DKC[+57.021]QC[+57.021]PPNFTGK.L	417		C[+57]*2	726.324	2	1451.64	1451.64	0	0.1	Specific	78.83	78.83	78.83	2.03	151	>sp|Q14766|LTBP1_HUMAN Latent-transforming growth factor beta-binding protein 1	1	DW121120_1.2791.2791.2	controllerType=0 controllerNumber=1 scan=2791	8.7136
	1	R.DKC[+57.021]QC[+57.021]PPNFTGK.L	417		C[+57]*2	726.322	2	1451.64	1451.64	0	-2.5	Specific	139.84	139.84	139.84	2.79	151	>sp|Q14766|LTBP1_HUMAN Latent-transforming growth factor beta-binding protein 1	1	DW121120_1.2675.2675.2	controllerType=0 controllerNumber=1 scan=2675	8.4407
	1	R.DKC[+57.021]QC[+57.021]PPNFTGK.L	417		C[+57]*2	726.324	2	1451.64	1451.64	0	-0.4	Specific	209.2	209.2	209.2	2.98	151	>sp|Q14766|LTBP1_HUMAN Latent-transforming growth factor beta-binding protein 1	1	DW121120_1.2726.2726.2	controllerType=0 controllerNumber=1 scan=2726	8.5611
	1	R.DKC[+57.021]QC[+57.021]PPNFTGK.L	417		C[+57]*2	484.551	3	1451.64	1451.64	0	-1.2	Specific	269.9	269.9	269.9	3.42	151	>sp|Q14766|LTBP1_HUMAN Latent-transforming growth factor beta-binding protein 1	1	DW121120_1.2547.2547.3	controllerType=0 controllerNumber=1 scan=2547	8.1409
	1	R.DKC[+57.021]QC[+57.021]PPNFTGK.L	417		C[+57]*2	726.324	2	1451.64	1451.64	0	-0.3	Specific	294.92	294.92	294.92	5.12	151	>sp|Q14766|LTBP1_HUMAN Latent-transforming growth factor beta-binding protein 1	1	DW121120_1.2577.2577.2	controllerType=0 controllerNumber=1 scan=2577	8.2116
	1	R.DKC[+57.021]QC[+57.021]PPNFTGK.L	417		C[+57]*2	726.323	2	1451.64	1451.64	0	-1.5	Specific	301.04	301.04	301.04	4.16	151	>sp|Q14766|LTBP1_HUMAN Latent-transforming growth factor beta-binding protein 1	1	DW121120_1.2622.2622.2	controllerType=0 controllerNumber=1 scan=2622	8.318
	1	R.DKC[+57.021]QC[+57.021]PPNFTGK.L	417		C[+57]*2	484.551	3	1451.64	1451.64	0	-1.4	Specific	334.44	334.44	334.44	3.92	151	>sp|Q14766|LTBP1_HUMAN Latent-transforming growth factor beta-binding protein 1	1	DW121120_1.2800.2800.3	controllerType=0 controllerNumber=1 scan=2800	8.735
	1	R.DKC[+57.021]QC[+57.021]PPNFTGK.L	417		C[+57]*2	484.551	3	1451.64	1451.64	0	-1.6	Specific	341.22	341.22	341.22	3.92	151	>sp|Q14766|LTBP1_HUMAN Latent-transforming growth factor beta-binding protein 1	1	DW121120_1.2857.2857.3	controllerType=0 controllerNumber=1 scan=2857	8.8665
	1	R.DKC[+57.021]QC[+57.021]PPNFTGK.L	417		C[+57]*2	484.551	3	1451.64	1451.64	0	-1.6	Specific	356.1	356.1	356.1	3.92	151	>sp|Q14766|LTBP1_HUMAN Latent-transforming growth factor beta-binding protein 1	1	DW121120_1.2692.2692.3	controllerType=0 controllerNumber=1 scan=2692	8.4823
	1	R.DKC[+57.021]QC[+57.021]PPNFTGK.L	417		C[+57]*2	484.551	3	1451.64	1451.64	0	-1.5	Specific	372.76	372.76	372.76	5.34	151	>sp|Q14766|LTBP1_HUMAN Latent-transforming growth factor beta-binding protein 1	1	DW121120_1.2595.2595.3	controllerType=0 controllerNumber=1 scan=2595	8.2543
	1	R.DKC[+57.021]QC[+57.021]PPNFTGK.L	417		C[+57]*2	484.551	3	1451.64	1451.64	0	-1.6	Specific	379.11	379.11	379.11	5.34	151	>sp|Q14766|LTBP1_HUMAN Latent-transforming growth factor beta-binding protein 1	1	DW121120_1.2693.2693.3	controllerType=0 controllerNumber=1 scan=2693	8.484
	1	R.DKC[+57.021]QC[+57.021]PPNFTGK.L	417		C[+57]*2	484.551	3	1451.64	1451.64	0	-2	Specific	379.92	379.92	379.92	5.45	151	>sp|Q14766|LTBP1_HUMAN Latent-transforming growth factor beta-binding protein 1	1	DW121120_1.2745.2745.3	controllerType=0 controllerNumber=1 scan=2745	8.6065
	1	R.DKC[+57.021]QC[+57.021]PPNFTGK.L	417		C[+57]*2	484.551	3	1451.64	1451.64	0	-1.6	Specific	392.09	392.09	392.09	5.34	151	>sp|Q14766|LTBP1_HUMAN Latent-transforming growth factor beta-binding protein 1	1	DW121120_1.2644.2644.3	controllerType=0 controllerNumber=1 scan=2644	8.3693
	1	R.D[+15.995]KC[+57.021]QC[+57.021]PPNFTGK.L	417		C[+57]*2, D[+16]	489.882	3	1467.63	1467.64	0	-1.7	Specific	83.21	83.21	80.74	1.93	151	>sp|Q14766|LTBP1_HUMAN Latent-transforming growth factor beta-binding protein 1	1	DW121120_1.2618.2618.3	controllerType=0 controllerNumber=1 scan=2618	8.3081
	1	K.C[+57.021]QC[+57.021]PPNFTGK.L	419		C[+57]*2	604.761	2	1208.52	1208.52	0	-2.7	Specific	389.86	389.86	389.86	4.56	151	>sp|Q14766|LTBP1_HUMAN Latent-transforming growth factor beta-binding protein 1	1	DW121120_1.2769.2769.2	controllerType=0 controllerNumber=1 scan=2769	8.6615
	1	K.C[+57.021]QC[+57.021]PPNFTGK.L	419		C[+57]*2	604.761	2	1208.52	1208.52	0	-2.4	Specific	421.24	410.02	410.02	4.79	151	>sp|Q14766|LTBP1_HUMAN Latent-transforming growth factor beta-binding protein 1	1	DW121120_1.2936.2936.2	controllerType=0 controllerNumber=1 scan=2936	9.0486
	1	K.C[+57.021]QC[+57.021]PPNFTGK.L	419		C[+57]*2	604.762	2	1208.52	1208.52	0	-1.9	Specific	430.84	403.78	403.78	4.79	151	>sp|Q14766|LTBP1_HUMAN Latent-transforming growth factor beta-binding protein 1	1	DW121120_1.2877.2877.2	controllerType=0 controllerNumber=1 scan=2877	8.9137
	1	K.C[+57.021]QC[+57.021]PPNFTGK.L	419		C[+57]*2	604.762	2	1208.52	1208.52	0	-1.7	Specific	471.98	437.78	437.78	5.2	151	>sp|Q14766|LTBP1_HUMAN Latent-transforming growth factor beta-binding protein 1	1	DW121120_1.2823.2823.2	controllerType=0 controllerNumber=1 scan=2823	8.7883
	1	K.LC[+57.021]QIPVHGASVPK.L	429		C[+57]	703.384	2	1405.76	1405.76	0	-1.2	Specific	304.19	94.3	94.3	3.61	151	>sp|Q14766|LTBP1_HUMAN Latent-transforming growth factor beta-binding protein 1	1	DW121120_1.3250.3250.2	controllerType=0 controllerNumber=1 scan=3250	9.7631
	1	K.LC[+57.021]QIPVHGASVPK.L	429		C[+57]	469.258	3	1405.76	1405.76	0	-1.6	Specific	362.63	177.83	177.83	4.7	151	>sp|Q14766|LTBP1_HUMAN Latent-transforming growth factor beta-binding protein 1	1	DW121120_1.3458.3458.3	controllerType=0 controllerNumber=1 scan=3458	10.2414
	1	K.LC[+57.021]QIPVHGASVPK.L	429		C[+57]	469.258	3	1405.76	1405.76	0	-1.3	Specific	365.45	159.33	159.33	4.5	151	>sp|Q14766|LTBP1_HUMAN Latent-transforming growth factor beta-binding protein 1	1	DW121120_1.3269.3269.3	controllerType=0 controllerNumber=1 scan=3269	9.808
	1	K.LC[+57.021]QIPVHGASVPK.L	429		C[+57]	469.257	3	1405.76	1405.76	0	-3.8	Specific	379.24	140.73	140.73	4.5	151	>sp|Q14766|LTBP1_HUMAN Latent-transforming growth factor beta-binding protein 1	1	DW121120_1.3383.3383.3	controllerType=0 controllerNumber=1 scan=3383	10.0693
	1	K.LC[+57.021]QIPVHGASVPK.L	429		C[+57]	469.258	3	1405.76	1405.76	0	-1.7	Specific	439.32	231.75	231.75	5.1	151	>sp|Q14766|LTBP1_HUMAN Latent-transforming growth factor beta-binding protein 1	1	DW121120_1.3214.3214.3	controllerType=0 controllerNumber=1 scan=3214	9.6868
	1	K.LC[+57.021]QIPVHGASVPK.L	429		C[+57]	469.257	3	1405.76	1405.76	0	-3.1	Specific	455.38	259.58	259.58	5.34	151	>sp|Q14766|LTBP1_HUMAN Latent-transforming growth factor beta-binding protein 1	1	DW121120_1.3327.3327.3	controllerType=0 controllerNumber=1 scan=3327	9.9404
	1	K.LC[+57.021]QIPVHGASVPK.L	429		C[+57]	703.383	2	1405.76	1405.76	0	-2.1	Specific	490.93	249.34	249.34	5.51	151	>sp|Q14766|LTBP1_HUMAN Latent-transforming growth factor beta-binding protein 1	1	DW121120_1.3138.3138.2	controllerType=0 controllerNumber=1 scan=3138	9.5121
	1	K.LC[+57.021]QIPVHGASVPK.L	429		C[+57]	469.258	3	1405.76	1405.76	0	-1.9	Specific	514.72	308.21	308.21	5.74	151	>sp|Q14766|LTBP1_HUMAN Latent-transforming growth factor beta-binding protein 1	1	DW121120_1.3109.3109.3	controllerType=0 controllerNumber=1 scan=3109	9.4486
	1	K.LC[+57.021]QIPVHGASVPK.L	429		C[+57]	469.259	3	1405.76	1405.76	0	-0.4	Specific	533.25	331.45	331.45	5.93	151	>sp|Q14766|LTBP1_HUMAN Latent-transforming growth factor beta-binding protein 1	1	DW121120_1.3162.3162.3	controllerType=0 controllerNumber=1 scan=3162	9.5698
	1	K.LC[+57.021]QIPVHGASVPK.L	429		C[+57]	703.384	2	1405.76	1405.76	0	-1.4	Specific	552.11	305.42	305.42	5.93	151	>sp|Q14766|LTBP1_HUMAN Latent-transforming growth factor beta-binding protein 1	1	DW121120_1.3194.3194.2	controllerType=0 controllerNumber=1 scan=3194	9.6398
	1	K.ALGTHVIHSTHTLPLTVTSQQGVK.V	452			632.1	4	2525.38	2525.38	0	-1.7	Specific	82.25	82.25	82.25	1.61	151	>sp|Q14766|LTBP1_HUMAN Latent-transforming growth factor beta-binding protein 1	1	DW121120_1.3680.3680.2	controllerType=0 controllerNumber=1 scan=3680	10.749
	1	K.ALGTHVIHSTHTLPLTVTSQQGVK.V	452			505.882	5	2525.38	2525.38	0	-0.5	Specific	240.69	240.69	240.69	3.19	151	>sp|Q14766|LTBP1_HUMAN Latent-transforming growth factor beta-binding protein 1	1	DW121120_1.3716.3716.5	controllerType=0 controllerNumber=1 scan=3716	10.8327
	1	K.ALGTHVIHSTHTLPLTVTSQQGVK.V	452			505.882	5	2525.38	2525.38	0	-1.7	Specific	292.32	292.32	292.32	3.76	151	>sp|Q14766|LTBP1_HUMAN Latent-transforming growth factor beta-binding protein 1	1	DW121120_1.3641.3641.5	controllerType=0 controllerNumber=1 scan=3641	10.6599
	1	K.ALGTHVIHSTHTLPLTVTSQQGVK.V	452			505.882	5	2525.38	2525.38	0	-1.3	Specific	377.79	377.79	377.79	6.41	151	>sp|Q14766|LTBP1_HUMAN Latent-transforming growth factor beta-binding protein 1	1	DW121120_1.3578.3578.5	controllerType=0 controllerNumber=1 scan=3578	10.5163
	1	K.ALGTHVIHSTHTLPLTVTSQQGVK.V	452			505.882	5	2525.38	2525.38	0	-1	Specific	419.13	419.13	419.13	6.52	151	>sp|Q14766|LTBP1_HUMAN Latent-transforming growth factor beta-binding protein 1	1	DW121120_1.3524.3524.5	controllerType=0 controllerNumber=1 scan=3524	10.391
	1	K.ALGTHVIHSTHTLPLTVTSQQGVK.V	452			505.882	5	2525.38	2525.38	0	-0.9	Specific	494.68	494.68	494.68	6.8	151	>sp|Q14766|LTBP1_HUMAN Latent-transforming growth factor beta-binding protein 1	1	DW121120_1.3467.3467.5	controllerType=0 controllerNumber=1 scan=3467	10.2628
	1	K.ALGTHVIHSTHTLPLTVTSQQGVK.V	452			505.882	5	2525.38	2525.38	0	-0.8	Specific	585.5	585.5	585.5	7.5	151	>sp|Q14766|LTBP1_HUMAN Latent-transforming growth factor beta-binding protein 1	1	DW121120_1.3412.3412.5	controllerType=0 controllerNumber=1 scan=3412	10.1381
	1	K.ALGTHVIHSTHTLPLTVTSQQGVK.V	452			842.465	3	2525.38	2525.38	0	-1.2	Specific	589.16	589.16	589.16	6.61	151	>sp|Q14766|LTBP1_HUMAN Latent-transforming growth factor beta-binding protein 1	1	DW121120_1.3386.3386.3	controllerType=0 controllerNumber=1 scan=3386	10.0758
	1	K.ALGTHVIHSTHTLPLTVTSQQGVK.V	452			505.882	5	2525.38	2525.38	0	-1.4	Specific	596.81	596.81	596.81	7.5	151	>sp|Q14766|LTBP1_HUMAN Latent-transforming growth factor beta-binding protein 1	1	DW121120_1.3359.3359.5	controllerType=0 controllerNumber=1 scan=3359	10.0146
	1	K.ALGTHVIHSTHTLPLTVTSQQGVK.V	452			632.1	4	2525.38	2525.38	0	-2.4	Specific	633.52	633.52	633.52	8.64	151	>sp|Q14766|LTBP1_HUMAN Latent-transforming growth factor beta-binding protein 1	1	DW121120_1.3580.3580.4	controllerType=0 controllerNumber=1 scan=3580	10.5206
	1	K.ALGTHVIHSTHTLPLTVTSQQGVK.V	452			632.101	4	2525.38	2525.38	0	-1.2	Specific	647.69	647.69	647.69	8.64	151	>sp|Q14766|LTBP1_HUMAN Latent-transforming growth factor beta-binding protein 1	1	DW121120_1.3527.3527.4	controllerType=0 controllerNumber=1 scan=3527	10.3975
	1	K.ALGTHVIHSTHTLPLTVTSQQGVK.V	452			842.464	3	2525.38	2525.38	0	-1.8	Specific	658.63	658.63	658.63	8.61	151	>sp|Q14766|LTBP1_HUMAN Latent-transforming growth factor beta-binding protein 1	1	DW121120_1.3435.3435.3	controllerType=0 controllerNumber=1 scan=3435	10.19
	1	K.ALGTHVIHSTHTLPLTVTSQQGVK.V	452			632.101	4	2525.38	2525.38	0	-1.3	Specific	711.16	711.16	711.16	10.64	151	>sp|Q14766|LTBP1_HUMAN Latent-transforming growth factor beta-binding protein 1	1	DW121120_1.3413.3413.4	controllerType=0 controllerNumber=1 scan=3413	10.1393
	1	K.ALGTHVIHSTHTLPLTVTSQQGVK.V	452			632.1	4	2525.38	2525.38	0	-1.7	Specific	730.44	730.44	730.44	10.64	151	>sp|Q14766|LTBP1_HUMAN Latent-transforming growth factor beta-binding protein 1	1	DW121120_1.3360.3360.4	controllerType=0 controllerNumber=1 scan=3360	10.0168
	1	K.ALGTHVIHSTHTLPLTVTSQQGVK.V	452			632.101	4	2525.38	2525.38	0	-1.1	Specific	731.43	731.43	731.43	10.64	151	>sp|Q14766|LTBP1_HUMAN Latent-transforming growth factor beta-binding protein 1	1	DW121120_1.3468.3468.4	controllerType=0 controllerNumber=1 scan=3468	10.264
	1	K.VKFPPNIVNIHVK.H	476			502.305	3	1504.9	1504.9	0	1	Specific	191.9	107.51	107.51	2.15	151	>sp|Q14766|LTBP1_HUMAN Latent-transforming growth factor beta-binding protein 1	1	DW121120_1.4473.4473.3	controllerType=0 controllerNumber=1 scan=4473	12.5425
	1	K.VKFPPNIVNIHVK.H	476			502.304	3	1504.9	1504.9	0	-1.2	Specific	375.82	204.7	204.7	4.84	151	>sp|Q14766|LTBP1_HUMAN Latent-transforming growth factor beta-binding protein 1	1	DW121120_1.4091.4091.3	controllerType=0 controllerNumber=1 scan=4091	11.6646
	1	K.VKFPPNIVNIHVK.H	476			752.953	2	1504.9	1504.9	0	-1.3	Specific	383.33	228.44	228.44	4.09	151	>sp|Q14766|LTBP1_HUMAN Latent-transforming growth factor beta-binding protein 1	1	DW121120_1.3954.3954.2	controllerType=0 controllerNumber=1 scan=3954	11.3597
	1	K.VKFPPNIVNIHVK.H	476			502.304	3	1504.9	1504.9	0	-1.9	Specific	399.14	191.01	191.01	4.84	151	>sp|Q14766|LTBP1_HUMAN Latent-transforming growth factor beta-binding protein 1	1	DW121120_1.4143.4143.3	controllerType=0 controllerNumber=1 scan=4143	11.7803
	1	K.VKFPPNIVNIHVK.H	476			502.304	3	1504.9	1504.9	0	-0.7	Specific	406.69	210.68	210.68	4.95	151	>sp|Q14766|LTBP1_HUMAN Latent-transforming growth factor beta-binding protein 1	1	DW121120_1.4033.4033.3	controllerType=0 controllerNumber=1 scan=4033	11.5348
	1	K.VKFPPNIVNIHVK.H	476			752.953	2	1504.9	1504.9	0	-0.6	Specific	407.64	242.51	242.51	4.2	151	>sp|Q14766|LTBP1_HUMAN Latent-transforming growth factor beta-binding protein 1	1	DW121120_1.4355.4355.2	controllerType=0 controllerNumber=1 scan=4355	12.2653
	1	K.VKFPPNIVNIHVK.H	476			502.304	3	1504.9	1504.9	0	-1	Specific	408.62	213.64	213.64	5.23	151	>sp|Q14766|LTBP1_HUMAN Latent-transforming growth factor beta-binding protein 1	1	DW121120_1.4305.4305.3	controllerType=0 controllerNumber=1 scan=4305	12.1518
	1	K.VKFPPNIVNIHVK.H	476			502.304	3	1504.9	1504.9	0	-1.2	Specific	420.09	236.93	236.93	5.23	151	>sp|Q14766|LTBP1_HUMAN Latent-transforming growth factor beta-binding protein 1	1	DW121120_1.4197.4197.3	controllerType=0 controllerNumber=1 scan=4197	11.905
	1	K.VKFPPNIVNIHVK.H	476			502.305	3	1504.9	1504.9	0	0	Specific	428.24	261.45	261.45	5.32	151	>sp|Q14766|LTBP1_HUMAN Latent-transforming growth factor beta-binding protein 1	1	DW121120_1.4413.4413.3	controllerType=0 controllerNumber=1 scan=4413	12.4029
	1	K.VKFPPNIVNIHVK.H	476			502.304	3	1504.9	1504.9	0	-1.6	Specific	430.16	198.69	198.69	4.95	151	>sp|Q14766|LTBP1_HUMAN Latent-transforming growth factor beta-binding protein 1	1	DW121120_1.4249.4249.3	controllerType=0 controllerNumber=1 scan=4249	12.0249
	1	K.VKFPPNIVNIHVK.H	476			502.304	3	1504.9	1504.9	0	-1	Specific	433.38	234.92	234.92	5.23	151	>sp|Q14766|LTBP1_HUMAN Latent-transforming growth factor beta-binding protein 1	1	DW121120_1.3975.3975.3	controllerType=0 controllerNumber=1 scan=3975	11.4036
	1	K.VKFPPNIVNIHVK.H	476			502.305	3	1504.9	1504.9	0	-0.6	Specific	453.43	269.77	269.77	5.48	151	>sp|Q14766|LTBP1_HUMAN Latent-transforming growth factor beta-binding protein 1	1	DW121120_1.4358.4358.3	controllerType=0 controllerNumber=1 scan=4358	12.2737
	1	K.VKFPPNIVNIHVK.H	476			502.304	3	1504.9	1504.9	0	-0.8	Specific	490.16	264.98	264.98	5.6	151	>sp|Q14766|LTBP1_HUMAN Latent-transforming growth factor beta-binding protein 1	1	DW121120_1.3922.3922.3	controllerType=0 controllerNumber=1 scan=3922	11.2869
	1	K.FPPNIVNIHVK.H	478			639.37	2	1277.73	1277.74	0	-2.4	Specific	164.97	132.78	132.78	1.99	151	>sp|Q14766|LTBP1_HUMAN Latent-transforming growth factor beta-binding protein 1	1	DW121120_1.4686.4686.2	controllerType=0 controllerNumber=1 scan=4686	13.0385
	1	K.FPPNIVNIHVK.H	478			426.583	3	1277.74	1277.74	0	-1	Specific	326.73	34.73	34.73	2.56	151	>sp|Q14766|LTBP1_HUMAN Latent-transforming growth factor beta-binding protein 1	1	DW121120_1.4547.4547.3	controllerType=0 controllerNumber=1 scan=4547	12.7173
	1	K.FPPNIVNIHVK.H	478			426.583	3	1277.73	1277.74	0	-1.5	Specific	330.3	82.3	82.3	2.82	151	>sp|Q14766|LTBP1_HUMAN Latent-transforming growth factor beta-binding protein 1	1	DW121120_1.4163.4163.3	controllerType=0 controllerNumber=1 scan=4163	11.8263
	1	K.FPPNIVNIHVK.H	478			426.583	3	1277.73	1277.74	0	-1.4	Specific	332.91	135.33	135.33	4.07	151	>sp|Q14766|LTBP1_HUMAN Latent-transforming growth factor beta-binding protein 1	1	DW121120_1.4711.4711.3	controllerType=0 controllerNumber=1 scan=4711	13.0965
	1	K.FPPNIVNIHVK.H	478			426.583	3	1277.73	1277.74	0	-1.1	Specific	333.09	105.8	105.8	4.07	151	>sp|Q14766|LTBP1_HUMAN Latent-transforming growth factor beta-binding protein 1	1	DW121120_1.4325.4325.3	controllerType=0 controllerNumber=1 scan=4325	12.1988
	1	K.FPPNIVNIHVK.H	478			426.583	3	1277.74	1277.74	0	-1	Specific	334.85	42.46	42.46	3.48	151	>sp|Q14766|LTBP1_HUMAN Latent-transforming growth factor beta-binding protein 1	1	DW121120_1.4439.4439.3	controllerType=0 controllerNumber=1 scan=4439	12.4631
	1	K.FPPNIVNIHVK.H	478			426.583	3	1277.73	1277.74	0	-2.5	Specific	337.51	130.43	130.43	4.07	151	>sp|Q14766|LTBP1_HUMAN Latent-transforming growth factor beta-binding protein 1	1	DW121120_1.4602.4602.3	controllerType=0 controllerNumber=1 scan=4602	12.8448
	1	K.FPPNIVNIHVK.H	478			426.583	3	1277.73	1277.74	0	-1.3	Specific	342.2	77.54	77.54	3.77	151	>sp|Q14766|LTBP1_HUMAN Latent-transforming growth factor beta-binding protein 1	1	DW121120_1.4656.4656.3	controllerType=0 controllerNumber=1 scan=4656	12.9696
	1	K.FPPNIVNIHVK.H	478			426.583	3	1277.73	1277.74	0	-1.5	Specific	343.94	83.2	83.2	3.77	151	>sp|Q14766|LTBP1_HUMAN Latent-transforming growth factor beta-binding protein 1	1	DW121120_1.4216.4216.3	controllerType=0 controllerNumber=1 scan=4216	11.9501
	1	K.FPPNIVNIHVK.H	478			426.583	3	1277.74	1277.74	0	-1	Specific	346.15	152.26	152.26	3.33	151	>sp|Q14766|LTBP1_HUMAN Latent-transforming growth factor beta-binding protein 1	1	DW121120_1.4271.4271.3	controllerType=0 controllerNumber=1 scan=4271	12.0759
	1	K.FPPNIVNIHVK.H	478			426.583	3	1277.73	1277.74	0	-2.1	Specific	353.66	110.19	110.19	3.12	151	>sp|Q14766|LTBP1_HUMAN Latent-transforming growth factor beta-binding protein 1	1	DW121120_1.4053.4053.3	controllerType=0 controllerNumber=1 scan=4053	11.5815
	1	K.FPPNIVNIHVK.H	478			426.583	3	1277.73	1277.74	0	-1.3	Specific	377.72	170.74	170.74	4.66	151	>sp|Q14766|LTBP1_HUMAN Latent-transforming growth factor beta-binding protein 1	1	DW121120_1.4490.4490.3	controllerType=0 controllerNumber=1 scan=4490	12.5833
	1	K.FPPNIVNIHVK.H	478			426.583	3	1277.73	1277.74	0	-2.1	Specific	414.77	122.85	122.85	4.55	151	>sp|Q14766|LTBP1_HUMAN Latent-transforming growth factor beta-binding protein 1	1	DW121120_1.4108.4108.3	controllerType=0 controllerNumber=1 scan=4108	11.7042
	1	K.FPPNIVNIHVK.H	478			426.583	3	1277.73	1277.74	0	-1.1	Specific	429.57	143.81	143.81	4.76	151	>sp|Q14766|LTBP1_HUMAN Latent-transforming growth factor beta-binding protein 1	1	DW121120_1.4380.4380.3	controllerType=0 controllerNumber=1 scan=4380	12.3252
	1	K.HPPEASVQIHQVSR.I	489			792.914	2	1584.82	1584.82	0	-1.7	Specific	49.17	49.17	49.17	1.45	151	>sp|Q14766|LTBP1_HUMAN Latent-transforming growth factor beta-binding protein 1	1	DW121120_1.2543.2543.2	controllerType=0 controllerNumber=1 scan=2543	8.1323
	1	K.HPPEASVQIHQVSR.I	489			528.944	3	1584.82	1584.82	0	-3.8	Specific	94.07	94.07	94.07	1.65	151	>sp|Q14766|LTBP1_HUMAN Latent-transforming growth factor beta-binding protein 1	1	DW121120_1.2972.2972.5	controllerType=0 controllerNumber=1 scan=2972	9.1313
	1	K.HPPEASVQIHQVSR.I	489			528.945	3	1584.82	1584.82	0	-1.8	Specific	386.39	386.39	386.39	6.66	151	>sp|Q14766|LTBP1_HUMAN Latent-transforming growth factor beta-binding protein 1	1	DW121120_1.2815.2815.3	controllerType=0 controllerNumber=1 scan=2815	8.7698
	1	K.HPPEASVQIHQVSR.I	489			792.914	2	1584.82	1584.82	0	-2.2	Specific	442.19	442.19	442.19	5.89	151	>sp|Q14766|LTBP1_HUMAN Latent-transforming growth factor beta-binding protein 1	1	DW121120_1.2496.2496.2	controllerType=0 controllerNumber=1 scan=2496	8.02
	1	K.HPPEASVQIHQVSR.I	489			528.945	3	1584.82	1584.82	0	-2.3	Specific	448.32	448.32	448.32	6.92	151	>sp|Q14766|LTBP1_HUMAN Latent-transforming growth factor beta-binding protein 1	1	DW121120_1.2760.2760.3	controllerType=0 controllerNumber=1 scan=2760	8.6401
	1	K.HPPEASVQIHQVSR.I	489			528.945	3	1584.82	1584.82	0	-1.9	Specific	540.57	540.57	540.57	7.1	151	>sp|Q14766|LTBP1_HUMAN Latent-transforming growth factor beta-binding protein 1	1	DW121120_1.2704.2704.3	controllerType=0 controllerNumber=1 scan=2704	8.5097
	1	K.HPPEASVQIHQVSR.I	489			528.946	3	1584.82	1584.82	0	-1	Specific	541.7	541.7	541.7	7.1	151	>sp|Q14766|LTBP1_HUMAN Latent-transforming growth factor beta-binding protein 1	1	DW121120_1.2467.2467.3	controllerType=0 controllerNumber=1 scan=2467	7.9519
	1	K.HPPEASVQIHQVSR.I	489			528.946	3	1584.82	1584.82	0	-0.8	Specific	747.44	747.44	747.44	10.75	151	>sp|Q14766|LTBP1_HUMAN Latent-transforming growth factor beta-binding protein 1	1	DW121120_1.2513.2513.3	controllerType=0 controllerNumber=1 scan=2513	8.0618
	1	K.HPPEASVQIHQVSR.I	489			528.945	3	1584.82	1584.82	0	-1.5	Specific	752.19	752.19	752.19	11.75	151	>sp|Q14766|LTBP1_HUMAN Latent-transforming growth factor beta-binding protein 1	1	DW121120_1.2656.2656.3	controllerType=0 controllerNumber=1 scan=2656	8.3963
	1	K.HPPEASVQIHQVSR.I	489			528.946	3	1584.82	1584.82	0	-1.4	Specific	764.47	764.47	764.47	11.75	151	>sp|Q14766|LTBP1_HUMAN Latent-transforming growth factor beta-binding protein 1	1	DW121120_1.2559.2559.3	controllerType=0 controllerNumber=1 scan=2559	8.17
	1	K.HPPEASVQIHQVSR.I	489			528.945	3	1584.82	1584.82	0	-1.8	Specific	787.81	787.81	787.81	11.75	151	>sp|Q14766|LTBP1_HUMAN Latent-transforming growth factor beta-binding protein 1	1	DW121120_1.2605.2605.3	controllerType=0 controllerNumber=1 scan=2605	8.2776
	1	E.ASVQIHQVSR.I	493			562.811	2	1124.61	1124.62	0	-2.9	Specific	360.02	360.02	360.02	5	151	>sp|Q14766|LTBP1_HUMAN Latent-transforming growth factor beta-binding protein 1	1	DW121120_1.2494.2494.2	controllerType=0 controllerNumber=1 scan=2494	8.0157
	1	E.ASVQIHQVS[+802.286]R.I	493	HexNAc(1)Hex(1)Fuc(1)NeuAc(1)	S[+802]	482.473	4	1926.87	1926.9	0	-17	Specific	166.5	166.5	20.14	1.54	151	>sp|Q14766|LTBP1_HUMAN Latent-transforming growth factor beta-binding protein 1	1	DW121120_1.2499.2499.4	controllerType=0 controllerNumber=1 scan=2499	8.0284
	1	K.TKEAQPGQSQVSYQGLPVQK.T	511			725.047	3	2173.13	2173.12	0	0.9	Specific	53.31	53.31	53.31	1.5	151	>sp|Q14766|LTBP1_HUMAN Latent-transforming growth factor beta-binding protein 1	1	DW121120_1.3487.3487.3	controllerType=0 controllerNumber=1 scan=3487	10.3055
	1	K.TKEAQPGQSQVSYQGLPVQK.T	511			544.037	4	2173.12	2173.12	0	-0.2	Specific	413.94	413.94	413.94	6.51	151	>sp|Q14766|LTBP1_HUMAN Latent-transforming growth factor beta-binding protein 1	1	DW121120_1.3262.3262.4	controllerType=0 controllerNumber=1 scan=3262	9.7909
	1	K.TKEAQPGQSQVSYQGLPVQK.T	511			725.046	3	2173.12	2173.12	0	-0.2	Specific	462.8	462.8	462.8	6.93	151	>sp|Q14766|LTBP1_HUMAN Latent-transforming growth factor beta-binding protein 1	1	DW121120_1.3198.3198.3	controllerType=0 controllerNumber=1 scan=3198	9.6485
	1	K.TKEAQPGQSQVSYQGLPVQK.T	511			725.045	3	2173.12	2173.12	0	-1.4	Specific	474.58	474.58	474.58	6.93	151	>sp|Q14766|LTBP1_HUMAN Latent-transforming growth factor beta-binding protein 1	1	DW121120_1.3362.3362.3	controllerType=0 controllerNumber=1 scan=3362	10.0212
	1	K.TKEAQPGQSQVSYQGLPVQK.T	511			725.045	3	2173.12	2173.12	0	-1.5	Specific	552.68	552.68	552.68	7.11	151	>sp|Q14766|LTBP1_HUMAN Latent-transforming growth factor beta-binding protein 1	1	DW121120_1.3302.3302.3	controllerType=0 controllerNumber=1 scan=3302	9.884
	1	K.TKEAQPGQSQVSYQGLPVQK.T	511			725.045	3	2173.12	2173.12	0	-1.4	Specific	600.95	600.95	600.95	8.76	151	>sp|Q14766|LTBP1_HUMAN Latent-transforming growth factor beta-binding protein 1	1	DW121120_1.3247.3247.3	controllerType=0 controllerNumber=1 scan=3247	9.7575
	1	K.EAQPGQSQVSYQGLPVQK.T	513			972.494	2	1943.98	1943.98	0	-1	Specific	89.5	89.5	89.5	1.86	151	>sp|Q14766|LTBP1_HUMAN Latent-transforming growth factor beta-binding protein 1	1	DW121120_1.3842.3842.2	controllerType=0 controllerNumber=1 scan=3842	11.1103
	1	K.EAQPGQSQVSYQGLPVQK.T	513			648.665	3	1943.98	1943.98	0	-0.9	Specific	295.42	295.42	295.42	3.39	151	>sp|Q14766|LTBP1_HUMAN Latent-transforming growth factor beta-binding protein 1	1	DW121120_1.3891.3891.3	controllerType=0 controllerNumber=1 scan=3891	11.2197
	1	K.EAQPGQSQVSYQGLPVQK.T	513			648.665	3	1943.98	1943.98	0	-0.9	Specific	415.16	415.16	415.16	6.41	151	>sp|Q14766|LTBP1_HUMAN Latent-transforming growth factor beta-binding protein 1	1	DW121120_1.3776.3776.3	controllerType=0 controllerNumber=1 scan=3776	10.9665
	1	K.EAQPGQSQVSYQGLPVQK.T	513			972.495	2	1943.98	1943.98	0	-0.1	Specific	424.94	424.94	424.94	6.67	151	>sp|Q14766|LTBP1_HUMAN Latent-transforming growth factor beta-binding protein 1	1	DW121120_1.3786.3786.2	controllerType=0 controllerNumber=1 scan=3786	10.9881
	1	K.EAQPGQSQVSYQGLPVQK.T	513			648.665	3	1943.98	1943.98	0	-0.5	Specific	472.98	472.98	472.98	6.56	151	>sp|Q14766|LTBP1_HUMAN Latent-transforming growth factor beta-binding protein 1	1	DW121120_1.3836.3836.3	controllerType=0 controllerNumber=1 scan=3836	11.0954
	1	K.EAQPGQSQVSYQGLPVQK.T	513			972.494	2	1943.98	1943.98	0	-0.3	Specific	506.56	468.47	468.47	6.95	151	>sp|Q14766|LTBP1_HUMAN Latent-transforming growth factor beta-binding protein 1	1	DW121120_1.3679.3679.2	controllerType=0 controllerNumber=1 scan=3679	10.7468
	1	K.EAQPGQSQVSYQGLPVQK.T	513			648.665	3	1943.98	1943.98	0	-0.3	Specific	522.48	486.92	486.92	6.74	151	>sp|Q14766|LTBP1_HUMAN Latent-transforming growth factor beta-binding protein 1	1	DW121120_1.3668.3668.3	controllerType=0 controllerNumber=1 scan=3668	10.723
	1	K.EAQPGQSQVSYQGLPVQK.T	513			648.665	3	1943.98	1943.98	0	-0.8	Specific	522.61	522.61	522.61	6.74	151	>sp|Q14766|LTBP1_HUMAN Latent-transforming growth factor beta-binding protein 1	1	DW121120_1.3721.3721.3	controllerType=0 controllerNumber=1 scan=3721	10.8445
	1	K.EAQPGQSQVSYQGLPVQK.T	513			972.494	2	1943.98	1943.98	0	-0.5	Specific	547.77	547.77	547.77	7.01	151	>sp|Q14766|LTBP1_HUMAN Latent-transforming growth factor beta-binding protein 1	1	DW121120_1.3733.3733.2	controllerType=0 controllerNumber=1 scan=3733	10.8687
	1	E.AQPGQSQVSYQGLPVQK.T	514			907.973	2	1814.94	1814.94	0	-0.8	Specific	349.21	349.21	349.21	5.15	151	>sp|Q14766|LTBP1_HUMAN Latent-transforming growth factor beta-binding protein 1	1	DW121120_1.3637.3637.2	controllerType=0 controllerNumber=1 scan=3637	10.6512
	1	E.AQPGQSQVSYQGLPVQK.T	514			907.973	2	1814.94	1814.94	0	-0.8	Specific	380.42	380.42	380.42	6.56	151	>sp|Q14766|LTBP1_HUMAN Latent-transforming growth factor beta-binding protein 1	1	DW121120_1.3687.3687.2	controllerType=0 controllerNumber=1 scan=3687	10.7666
	1	E.AQPGQSQVSYQGLPVQK.T	514			605.651	3	1814.94	1814.94	0	-1	Specific	441.23	441.23	441.23	6.56	151	>sp|Q14766|LTBP1_HUMAN Latent-transforming growth factor beta-binding protein 1	1	DW121120_1.3700.3700.3	controllerType=0 controllerNumber=1 scan=3700	10.7963
	1	E.AQPGQSQVSYQGLPVQK.T	514			605.651	3	1814.94	1814.94	0	-0.9	Specific	488.45	488.45	488.45	6.69	151	>sp|Q14766|LTBP1_HUMAN Latent-transforming growth factor beta-binding protein 1	1	DW121120_1.3645.3645.3	controllerType=0 controllerNumber=1 scan=3645	10.6701
	1	K.TQTIHSTYSHQQVIPHVYPVAAK.T	531			521.875	5	2605.34	2605.35	0	-2.9	Specific	327.39	327.39	327.39	4.99	151	>sp|Q14766|LTBP1_HUMAN Latent-transforming growth factor beta-binding protein 1	1	DW121120_1.3264.3264.5	controllerType=0 controllerNumber=1 scan=3264	9.7952
	1	K.TQTIHSTYSHQQVIPHVYPVAAK.T	531			521.876	5	2605.35	2605.35	0	-0.4	Specific	347.17	347.17	347.17	4.99	151	>sp|Q14766|LTBP1_HUMAN Latent-transforming growth factor beta-binding protein 1	1	DW121120_1.3772.3772.5	controllerType=0 controllerNumber=1 scan=3772	10.9569
	1	K.TQTIHSTYSHQQVIPHVYPVAAK.T	531			521.876	5	2605.35	2605.35	0	-0.8	Specific	369.77	369.77	369.77	6.41	151	>sp|Q14766|LTBP1_HUMAN Latent-transforming growth factor beta-binding protein 1	1	DW121120_1.3707.3707.5	controllerType=0 controllerNumber=1 scan=3707	10.8114
	1	K.TQTIHSTYSHQQVIPHVYPVAAK.T	531			521.875	5	2605.35	2605.35	0	-1.5	Specific	378.93	378.93	378.93	6.41	151	>sp|Q14766|LTBP1_HUMAN Latent-transforming growth factor beta-binding protein 1	1	DW121120_1.3643.3643.5	controllerType=0 controllerNumber=1 scan=3643	10.6661
	1	K.TQTIHSTYSHQQVIPHVYPVAAK.T	531			652.093	4	2605.35	2605.35	0	0	Specific	402.65	402.65	402.65	6.65	151	>sp|Q14766|LTBP1_HUMAN Latent-transforming growth factor beta-binding protein 1	1	DW121120_1.3545.3545.4	controllerType=0 controllerNumber=1 scan=3545	10.4408
	1	K.TQTIHSTYSHQQVIPHVYPVAAK.T	531			869.12	3	2605.35	2605.35	0	-2	Specific	408.5	408.5	408.5	5.62	151	>sp|Q14766|LTBP1_HUMAN Latent-transforming growth factor beta-binding protein 1	1	DW121120_1.3322.3322.3	controllerType=0 controllerNumber=1 scan=3322	9.9291
	1	K.TQTIHSTYSHQQVIPHVYPVAAK.T	531			652.093	4	2605.35	2605.35	0	-1.3	Specific	442.26	442.26	442.26	6.81	151	>sp|Q14766|LTBP1_HUMAN Latent-transforming growth factor beta-binding protein 1	1	DW121120_1.3276.3276.4	controllerType=0 controllerNumber=1 scan=3276	9.8231
	1	K.TQTIHSTYSHQQVIPHVYPVAAK.T	531			521.876	5	2605.35	2605.35	0	-0.9	Specific	462.46	462.46	462.46	6.67	151	>sp|Q14766|LTBP1_HUMAN Latent-transforming growth factor beta-binding protein 1	1	DW121120_1.3533.3533.5	controllerType=0 controllerNumber=1 scan=3533	10.4125
	1	K.TQTIHSTYSHQQVIPHVYPVAAK.T	531			521.876	5	2605.35	2605.35	0	-0.6	Specific	476.36	474.05	474.05	6.67	151	>sp|Q14766|LTBP1_HUMAN Latent-transforming growth factor beta-binding protein 1	1	DW121120_1.3368.3368.5	controllerType=0 controllerNumber=1 scan=3368	10.036
	1	K.TQTIHSTYSHQQVIPHVYPVAAK.T	531			521.876	5	2605.35	2605.35	0	-1.1	Specific	482.63	482.63	482.63	6.8	151	>sp|Q14766|LTBP1_HUMAN Latent-transforming growth factor beta-binding protein 1	1	DW121120_1.3423.3423.5	controllerType=0 controllerNumber=1 scan=3423	10.163
	1	K.TQTIHSTYSHQQVIPHVYPVAAK.T	531			521.876	5	2605.35	2605.35	0	-0.8	Specific	487.57	487.57	487.57	6.8	151	>sp|Q14766|LTBP1_HUMAN Latent-transforming growth factor beta-binding protein 1	1	DW121120_1.3313.3313.5	controllerType=0 controllerNumber=1 scan=3313	9.9097
	1	K.TQTIHSTYSHQQVIPHVYPVAAK.T	531			521.876	5	2605.35	2605.35	0	-0.7	Specific	491.99	491.99	491.99	6.8	151	>sp|Q14766|LTBP1_HUMAN Latent-transforming growth factor beta-binding protein 1	1	DW121120_1.3590.3590.5	controllerType=0 controllerNumber=1 scan=3590	10.5441
	1	K.TQTIHSTYSHQQVIPHVYPVAAK.T	531			521.876	5	2605.35	2605.35	0	-1.1	Specific	495.86	495.86	495.86	6.8	151	>sp|Q14766|LTBP1_HUMAN Latent-transforming growth factor beta-binding protein 1	1	DW121120_1.3478.3478.5	controllerType=0 controllerNumber=1 scan=3478	10.2866
	1	K.TQTIHSTYSHQQVIPHVYPVAAK.T	531			652.093	4	2605.35	2605.35	0	-0.5	Specific	612.67	612.67	612.67	8.64	151	>sp|Q14766|LTBP1_HUMAN Latent-transforming growth factor beta-binding protein 1	1	DW121120_1.3489.3489.4	controllerType=0 controllerNumber=1 scan=3489	10.3118
	1	K.TQTIHSTYSHQQVIPHVYPVAAK.T	531			869.12	3	2605.35	2605.35	0	-2	Specific	683.63	683.63	683.63	8.61	151	>sp|Q14766|LTBP1_HUMAN Latent-transforming growth factor beta-binding protein 1	1	DW121120_1.3371.3371.3	controllerType=0 controllerNumber=1 scan=3371	10.0425
	1	K.TQTIHSTYSHQQVIPHVYPVAAK.T	531			652.092	4	2605.35	2605.35	0	-1.6	Specific	702.48	702.48	702.48	10.64	151	>sp|Q14766|LTBP1_HUMAN Latent-transforming growth factor beta-binding protein 1	1	DW121120_1.3434.3434.4	controllerType=0 controllerNumber=1 scan=3434	10.1878
	1	K.TQTIHSTYSHQQVIPHVYPVAAK.T	531			652.092	4	2605.35	2605.35	0	-2	Specific	747.58	747.58	747.58	10.64	151	>sp|Q14766|LTBP1_HUMAN Latent-transforming growth factor beta-binding protein 1	1	DW121120_1.3324.3324.4	controllerType=0 controllerNumber=1 scan=3324	9.9353
	1	K.TQTIHSTYSHQQVIPHVYPVAAK.T	531			652.092	4	2605.35	2605.35	0	-1.5	Specific	764.94	740.71	740.71	11.64	151	>sp|Q14766|LTBP1_HUMAN Latent-transforming growth factor beta-binding protein 1	1	DW121120_1.3379.3379.4	controllerType=0 controllerNumber=1 scan=3379	10.0617
	1	R.C[+57.021]FQETIGSQC[+57.021]GK.A	559		C[+57]*2	472.207	3	1414.61	1414.61	0	-1.8	Specific	288.69	288.69	288.69	3.38	151	>sp|Q14766|LTBP1_HUMAN Latent-transforming growth factor beta-binding protein 1	1	DW121120_1.3003.3003.3	controllerType=0 controllerNumber=1 scan=3003	9.2041
	1	R.C[+57.021]FQETIGSQC[+57.021]GK.A	559		C[+57]*2	472.207	3	1414.61	1414.61	0	-1	Specific	334.52	334.52	334.52	3.66	151	>sp|Q14766|LTBP1_HUMAN Latent-transforming growth factor beta-binding protein 1	1	DW121120_1.3107.3107.3	controllerType=0 controllerNumber=1 scan=3107	9.4449
	1	R.C[+57.021]FQETIGSQC[+57.021]GK.A	559		C[+57]*2	707.807	2	1414.61	1414.61	0	-2.2	Specific	367.54	367.54	367.54	6.67	151	>sp|Q14766|LTBP1_HUMAN Latent-transforming growth factor beta-binding protein 1	1	DW121120_1.3266.3266.2	controllerType=0 controllerNumber=1 scan=3266	9.7996
	1	R.C[+57.021]FQETIGSQC[+57.021]GK.A	559		C[+57]*2	707.808	2	1414.61	1414.61	0	-0.8	Specific	379.6	379.6	379.6	6.67	151	>sp|Q14766|LTBP1_HUMAN Latent-transforming growth factor beta-binding protein 1	1	DW121120_1.3207.3207.2	controllerType=0 controllerNumber=1 scan=3207	9.6698
	1	R.C[+57.021]FQETIGSQC[+57.021]GK.A	559		C[+57]*2	472.207	3	1414.61	1414.61	0	-1.6	Specific	481.14	481.14	481.14	5.84	151	>sp|Q14766|LTBP1_HUMAN Latent-transforming growth factor beta-binding protein 1	1	DW121120_1.3054.3054.3	controllerType=0 controllerNumber=1 scan=3054	9.3238
	1	R.C[+57.021]FQETIGSQC[+57.021]GK.A	559		C[+57]*2	707.807	2	1414.61	1414.61	0	-1.8	Specific	533.13	533.13	533.13	7.12	151	>sp|Q14766|LTBP1_HUMAN Latent-transforming growth factor beta-binding protein 1	1	DW121120_1.3096.3096.2	controllerType=0 controllerNumber=1 scan=3096	9.4195
	1	R.C[+57.021]FQETIGSQC[+57.021]GK.A	559		C[+57]*2	707.807	2	1414.61	1414.61	0	-1.3	Specific	540.73	540.73	540.73	7.12	151	>sp|Q14766|LTBP1_HUMAN Latent-transforming growth factor beta-binding protein 1	1	DW121120_1.3152.3152.2	controllerType=0 controllerNumber=1 scan=3152	9.5463
	1	R.C[+57.021]FQETIGSQC[+57.021]GK.A	559		C[+57]*2	707.807	2	1414.61	1414.61	0	-1.5	Specific	548.38	548.38	548.38	7.12	151	>sp|Q14766|LTBP1_HUMAN Latent-transforming growth factor beta-binding protein 1	1	DW121120_1.2989.2989.2	controllerType=0 controllerNumber=1 scan=2989	9.1719
	1	R.C[+57.021]FQETIGSQC[+57.021]GK.A	559		C[+57]*2	707.807	2	1414.61	1414.61	0	-1.6	Specific	593.48	593.48	593.48	7.77	151	>sp|Q14766|LTBP1_HUMAN Latent-transforming growth factor beta-binding protein 1	1	DW121120_1.3042.3042.2	controllerType=0 controllerNumber=1 scan=3042	9.2963
	1	R.C[+57.021][-17.027]FQETIGSQC[+57.021]GK.A	559		C[-17][+57]*2	699.294	2	1397.58	1397.58	0	-0.7	Specific	505.4	505.4	505.4	7.06	151	>sp|Q14766|LTBP1_HUMAN Latent-transforming growth factor beta-binding protein 1	1	DW121120_1.4945.4945.2	controllerType=0 controllerNumber=1 scan=4945	13.6429
	1	R.C[+57.021][-17.027]FQETIGSQC[+57.021]GK.A	559		C[-17][+57]*2	699.294	2	1397.58	1397.58	0	-0.8	Specific	525.76	525.76	525.76	7.12	151	>sp|Q14766|LTBP1_HUMAN Latent-transforming growth factor beta-binding protein 1	1	DW121120_1.4836.4836.2	controllerType=0 controllerNumber=1 scan=4836	13.3872
	1	R.C[+57.021][-17.027]FQETIGSQC[+57.021]GK.A	559		C[-17][+57]*2	699.294	2	1397.58	1397.58	0	-0.7	Specific	583.41	583.41	583.41	7.77	151	>sp|Q14766|LTBP1_HUMAN Latent-transforming growth factor beta-binding protein 1	1	DW121120_1.4886.4886.2	controllerType=0 controllerNumber=1 scan=4886	13.5054
	1	K.QEDC[+57.021]C[+57.021]GTVGTSWGFNK.C	578		C[+57]*2	923.38	2	1845.75	1845.75	0	-0.7	Specific	139.67	139.67	139.67	2.8	151	>sp|Q14766|LTBP1_HUMAN Latent-transforming growth factor beta-binding protein 1	1	DW121120_1.4568.4568.2	controllerType=0 controllerNumber=1 scan=4568	12.7664
	1	K.QEDC[+57.021]C[+57.021]GTVGTSWGFNK.C	578		C[+57]*2	615.922	3	1845.75	1845.75	0	-0.9	Specific	209.26	209.26	209.26	2.08	151	>sp|Q14766|LTBP1_HUMAN Latent-transforming growth factor beta-binding protein 1	1	DW121120_1.4373.4373.2	controllerType=0 controllerNumber=1 scan=4373	12.3081
	1	K.QEDC[+57.021]C[+57.021]GTVGTSWGFNK.C	578		C[+57]*2	923.378	2	1845.75	1845.75	0	-2.2	Specific	247.96	247.96	247.96	3.98	151	>sp|Q14766|LTBP1_HUMAN Latent-transforming growth factor beta-binding protein 1	1	DW121120_1.4474.4474.2	controllerType=0 controllerNumber=1 scan=4474	12.5447
	1	K.QEDC[+57.021]C[+57.021]GTVGTSWGFNK.C	578		C[+57]*2	923.38	2	1845.75	1845.75	0	-0.8	Specific	321.23	321.23	321.23	5.39	151	>sp|Q14766|LTBP1_HUMAN Latent-transforming growth factor beta-binding protein 1	1	DW121120_1.4400.4400.2	controllerType=0 controllerNumber=1 scan=4400	12.3709
	1	K.QEDC[+57.021]C[+57.021]GTVGTSWGFNK.C	578		C[+57]*2	615.922	3	1845.75	1845.75	0	-0.8	Specific	368.51	368.51	368.51	5.45	151	>sp|Q14766|LTBP1_HUMAN Latent-transforming growth factor beta-binding protein 1	1	DW121120_1.4283.4283.3	controllerType=0 controllerNumber=1 scan=4283	12.1013
	1	K.QEDC[+57.021]C[+57.021]GTVGTSWGFNK.C	578		C[+57]*2	615.922	3	1845.75	1845.75	0	-0.7	Specific	372.09	372.09	372.09	5.34	151	>sp|Q14766|LTBP1_HUMAN Latent-transforming growth factor beta-binding protein 1	1	DW121120_1.4342.4342.3	controllerType=0 controllerNumber=1 scan=4342	12.2357
	1	K.QEDC[+57.021]C[+57.021]GTVGTSWGFNK.C	578		C[+57]*2	615.922	3	1845.75	1845.75	0	-0.9	Specific	425.61	425.61	425.61	5.56	151	>sp|Q14766|LTBP1_HUMAN Latent-transforming growth factor beta-binding protein 1	1	DW121120_1.4230.4230.3	controllerType=0 controllerNumber=1 scan=4230	11.9804
	1	K.QEDC[+57.021]C[+57.021]GTVGTSWGFNK.C	578		C[+57]*2	923.38	2	1845.75	1845.75	0	-0.4	Specific	546.98	546.98	546.98	7.39	151	>sp|Q14766|LTBP1_HUMAN Latent-transforming growth factor beta-binding protein 1	1	DW121120_1.4281.4281.2	controllerType=0 controllerNumber=1 scan=4281	12.0989
	1	K.QEDC[+57.021]C[+57.021]GTVGTSWGFNK.C	578		C[+57]*2	923.38	2	1845.75	1845.75	0	-0.5	Specific	551.83	551.83	551.83	7.39	151	>sp|Q14766|LTBP1_HUMAN Latent-transforming growth factor beta-binding protein 1	1	DW121120_1.4337.4337.2	controllerType=0 controllerNumber=1 scan=4337	12.2268
	1	K.QEDC[+57.021]C[+57.021]GTVGTSWGFNK.C	578		C[+57]*2	923.38	2	1845.75	1845.75	0	0.2	Specific	563.92	563.92	563.92	8.03	151	>sp|Q14766|LTBP1_HUMAN Latent-transforming growth factor beta-binding protein 1	1	DW121120_1.4229.4229.2	controllerType=0 controllerNumber=1 scan=4229	11.9782
	1	K.QEDC[+57.021]C[+57.021]GTVGTSW[+15.995]GFN[+15.995]K.C	578		C[+57]*2, N[+16], W[+16]	939.374	2	1877.74	1877.74	0	-0.7	Specific	79.06	79.06	79.06	2.13	151	>sp|Q14766|LTBP1_HUMAN Latent-transforming growth factor beta-binding protein 1	1	DW121120_1.4274.4274.2	controllerType=0 controllerNumber=1 scan=4274	12.0825
	1	E.DC[+57.021]C[+57.021]GTVGTSWGFNK.C	580		C[+57]*2	794.829	2	1588.65	1588.65	0	-1	Specific	367.7	138.02	138.02	3.29	151	>sp|Q14766|LTBP1_HUMAN Latent-transforming growth factor beta-binding protein 1	1	DW121120_1.4441.4441.2	controllerType=0 controllerNumber=1 scan=4441	12.4674
	1	K.KPSYHGYNQMME.C	600			742.818	2	1484.63	1484.63	0	-0.4	Specific	31.78	31.78	31.78	1.46	151	>sp|Q14766|LTBP1_HUMAN Latent-transforming growth factor beta-binding protein 1	1	DW121120_1.2908.2908.2	controllerType=0 controllerNumber=1 scan=2908	8.9849
	1	K.KPSYHGYNQMME.C	600			495.547	3	1484.63	1484.63	0	-1.8	Specific	100.47	100.47	100.47	1.5	151	>sp|Q14766|LTBP1_HUMAN Latent-transforming growth factor beta-binding protein 1	1	DW121120_1.3021.3021.3	controllerType=0 controllerNumber=1 scan=3021	9.2468
	1	K.KPSYHGYNQMME.C	600			742.818	2	1484.63	1484.63	0	-0.7	Specific	106.49	106.49	106.49	1.88	151	>sp|Q14766|LTBP1_HUMAN Latent-transforming growth factor beta-binding protein 1	1	DW121120_1.2970.2970.2	controllerType=0 controllerNumber=1 scan=2970	9.127
	1	K.KPSYHGYNQMME.C	600			495.547	3	1484.63	1484.63	0	-1.6	Specific	257.33	257.33	257.33	2.84	151	>sp|Q14766|LTBP1_HUMAN Latent-transforming growth factor beta-binding protein 1	1	DW121120_1.2966.2966.3	controllerType=0 controllerNumber=1 scan=2966	9.1185
	1	K.KPSYHGYNQMME.C	600			495.547	3	1484.63	1484.63	0	-1.6	Specific	278.27	278.27	278.27	2.84	151	>sp|Q14766|LTBP1_HUMAN Latent-transforming growth factor beta-binding protein 1	1	DW121120_1.2912.2912.3	controllerType=0 controllerNumber=1 scan=2912	8.9939
	1	K.KPSYHGYNQMM[+15.995]E.C	600		M[+16]	500.879	3	1500.62	1500.62	0	-1.7	Specific	155.33	155.33	2.78	1.93	151	>sp|Q14766|LTBP1_HUMAN Latent-transforming growth factor beta-binding protein 1	1	DW121120_1.2974.2974.3	controllerType=0 controllerNumber=1 scan=2974	9.1356
	1	K.KPSYHGYNQM[+15.995]ME.C	600		M[+16]	500.879	3	1500.62	1500.62	0	-1.3	Specific	165.63	165.63	4	1.93	151	>sp|Q14766|LTBP1_HUMAN Latent-transforming growth factor beta-binding protein 1	1	DW121120_1.2913.2913.3	controllerType=0 controllerNumber=1 scan=2913	8.996
	1	K.KPSYHGYNQMMEC[+57.021]LPGYK.R	600		C[+57]	551.499	4	2202.97	2202.98	0	-1.4	Specific	244.57	244.57	244.57	3	151	>sp|Q14766|LTBP1_HUMAN Latent-transforming growth factor beta-binding protein 1	1	DW121120_1.4168.4168.4	controllerType=0 controllerNumber=1 scan=4168	11.8371
	1	K.KPSYHGYNQMMEC[+57.021]LPGYK.R	600		C[+57]	551.5	4	2202.98	2202.98	0	-0.3	Specific	434.5	335.95	335.95	4.06	151	>sp|Q14766|LTBP1_HUMAN Latent-transforming growth factor beta-binding protein 1	1	DW121120_1.3923.3923.4	controllerType=0 controllerNumber=1 scan=3923	11.2891
	1	K.KPSYHGYNQMMEC[+57.021]LPGYK.R	600		C[+57]	551.499	4	2202.98	2202.98	0	-0.5	Specific	442.68	426.99	426.99	5.61	151	>sp|Q14766|LTBP1_HUMAN Latent-transforming growth factor beta-binding protein 1	1	DW121120_1.3973.3973.4	controllerType=0 controllerNumber=1 scan=3973	11.4011
	1	K.KPSYHGYNQMMEC[+57.021]LPGYK.R	600		C[+57]	551.5	4	2202.98	2202.98	0	-0.4	Specific	471.5	439.59	439.59	5.61	151	>sp|Q14766|LTBP1_HUMAN Latent-transforming growth factor beta-binding protein 1	1	DW121120_1.4028.4028.4	controllerType=0 controllerNumber=1 scan=4028	11.5251
	1	K.KPSYHGYNQMMEC[+57.021]LPGYK.R	600		C[+57]	734.998	3	2202.98	2202.98	0	1	Specific	531.48	484.83	484.83	5.93	151	>sp|Q14766|LTBP1_HUMAN Latent-transforming growth factor beta-binding protein 1	1	DW121120_1.3938.3938.3	controllerType=0 controllerNumber=1 scan=3938	11.323
	1	K.KPSYHGYNQMM[+15.995]EC[+57.021]LPGYK.R	600		C[+57], M[+16]	555.498	4	2218.97	2218.97	0	-0.2	Specific	91	91	0	1.53	151	>sp|Q14766|LTBP1_HUMAN Latent-transforming growth factor beta-binding protein 1	1	DW121120_1.3439.3439.4	controllerType=0 controllerNumber=1 scan=3439	10.1978
	1	K.KPSYHGYNQM[+15.995]MEC[+57.021]LPGYK.R	600		C[+57], M[+16]	555.497	4	2218.97	2218.97	0	-3	Specific	108.74	108.74	3.06	1.48	151	>sp|Q14766|LTBP1_HUMAN Latent-transforming growth factor beta-binding protein 1	1	DW121120_1.3931.3931.4	controllerType=0 controllerNumber=1 scan=3931	11.3079
	1	K.KPSYHGYNQM[+15.995]MEC[+57.021]LPGYK.R	600		C[+57], M[+16]	555.497	4	2218.96	2218.97	0	-3.1	Specific	203.18	203.18	17.82	2.12	151	>sp|Q14766|LTBP1_HUMAN Latent-transforming growth factor beta-binding protein 1	1	DW121120_1.3376.3376.4	controllerType=0 controllerNumber=1 scan=3376	10.0533
	1	K.KPSYHGYNQMM[+15.995]EC[+57.021]LPGYK.R	600		C[+57], M[+16]	555.497	4	2218.97	2218.97	0	-1.7	Specific	340.24	328.96	21.28	3.58	151	>sp|Q14766|LTBP1_HUMAN Latent-transforming growth factor beta-binding protein 1	1	DW121120_1.3969.3969.4	controllerType=0 controllerNumber=1 scan=3969	11.3905
	1	K.KPSYHGYNQMMEC[+57.021]LPGYKR.V	600		C[+57]	590.526	4	2359.08	2359.08	0	2.1	Specific	511.88	511.88	511.88	4.39	151	>sp|Q14766|LTBP1_HUMAN Latent-transforming growth factor beta-binding protein 1	1	DW121120_1.3630.3630.4	controllerType=0 controllerNumber=1 scan=3630	10.6341
	1	K.KPSYHGYNQMMEC[+57.021]LPGYKR.V	600		C[+57]	472.621	5	2359.07	2359.08	0	-1.4	Specific	517.11	517.11	517.11	7.06	151	>sp|Q14766|LTBP1_HUMAN Latent-transforming growth factor beta-binding protein 1	1	DW121120_1.3625.3625.5	controllerType=0 controllerNumber=1 scan=3625	10.6236
	1	E.C[+57.021][-17.027]LPGYKR.V	612		C[-17][+57]	438.723	2	876.439	876.44	0	-0.6	Specific	314.15	314.15	314.15	2.92	151	>sp|Q14766|LTBP1_HUMAN Latent-transforming growth factor beta-binding protein 1	1	DW121120_1.3791.3791.2	controllerType=0 controllerNumber=1 scan=3791	10.998
	1	E.C[+57.021][-17.027]LPGYKR.V	612		C[-17][+57]	438.723	2	876.439	876.44	0	-0.1	Specific	334	334	334	3.56	151	>sp|Q14766|LTBP1_HUMAN Latent-transforming growth factor beta-binding protein 1	1	DW121120_1.3857.3857.2	controllerType=0 controllerNumber=1 scan=3857	11.1436
	1	K.RVN[+1768.640]NTFC[+57.021]QDINE.C	618	HexNAc(4)Hex(5)Fuc(1)	C[+57], N[+1769]	1093.44	3	3278.32	3278.31	0	0.2	Specific	24.73	24.73	24.73	1.74	151	>sp|Q14766|LTBP1_HUMAN Latent-transforming growth factor beta-binding protein 1	1	DW121120_1.3113.3113.3	controllerType=0 controllerNumber=1 scan=3113	9.4572
	1	E.C[+57.021]QLQGVC[+57.021]PN[+0.984]GEC[+57.021]LNTMGSYR.C	630		C[+57]*3, N[+1]	1172.99	2	2344.98	2344.98	0	-0.2	Specific	203.59	203.59	93.23	2.62	151	>sp|Q14766|LTBP1_HUMAN Latent-transforming growth factor beta-binding protein 1	1	DW121120_1.4451.4451.2	controllerType=0 controllerNumber=1 scan=4451	12.4912
	1	E.C[+57.021]QLQGVC[+57.021]PN[+0.984]GEC[+57.021]LNTMGSYR.C	630		C[+57]*3, N[+1]	782.331	3	2344.98	2344.98	0	0.2	Specific	669.79	669.79	198.19	9.26	151	>sp|Q14766|LTBP1_HUMAN Latent-transforming growth factor beta-binding protein 1	1	DW121120_1.4440.4440.3	controllerType=0 controllerNumber=1 scan=4440	12.4653
	1	E.C[+57.021]QLQGVC[+57.021]PN[+0.984]GEC[+57.021]LN[+15.995]TMGSYR.C	630		C[+57]*3, N[+1][+16]	1180.99	2	2360.97	2360.97	0	0.5	Specific	190.87	190.87	4	2.51	151	>sp|Q14766|LTBP1_HUMAN Latent-transforming growth factor beta-binding protein 1	1	DW121120_1.4450.4450.2	controllerType=0 controllerNumber=1 scan=4450	12.4889
	1	E.C[+57.021][-17.027]QLQGVC[+57.021]PNGEC[+57.021]LN[+15.995]TMGSYR.C	630		C[-17][+57]*3, N[+16]	781.658	3	2342.96	2342.96	0	-0.9	Specific	283.15	283.15	61.33	2.65	151	>sp|Q14766|LTBP1_HUMAN Latent-transforming growth factor beta-binding protein 1	1	DW121120_1.5348.5348.3	controllerType=0 controllerNumber=1 scan=5348	14.5837
	1	E.C[+57.021][-17.027]QLQGVC[+57.021]PNGEC[+57.021]LN[+15.995]TMGSYR.C	630		C[-17][+57]*3, N[+16]	1171.98	2	2342.96	2342.96	0	-0.7	Specific	350.12	350.12	29.04	5.02	151	>sp|Q14766|LTBP1_HUMAN Latent-transforming growth factor beta-binding protein 1	1	DW121120_1.5297.5297.2	controllerType=0 controllerNumber=1 scan=5297	14.4649
	1	E.C[+57.021][-17.027]QLQGVC[+57.021]PNGEC[+57.021]LN[+15.995]TMGSYR.C	630		C[-17][+57]*3, N[+16]	781.659	3	2342.96	2342.96	0	-0.3	Specific	538.66	538.66	70.07	6.61	151	>sp|Q14766|LTBP1_HUMAN Latent-transforming growth factor beta-binding protein 1	1	DW121120_1.5302.5302.3	controllerType=0 controllerNumber=1 scan=5302	14.4758
	1	E.C[+57.021]QLQGVC[+57.021]PN[+0.984]GEC[+57.021]LN[+15.995]TMGSYR.C	630		C[+57]*3, N[+1][+16]	787.662	3	2360.97	2360.97	0	0.1	Specific	616.55	616.55	57.98	8.26	151	>sp|Q14766|LTBP1_HUMAN Latent-transforming growth factor beta-binding protein 1	1	DW121120_1.4457.4457.3	controllerType=0 controllerNumber=1 scan=4457	12.5061
	1	K.IGFGPDPTFSSC[+57.021]VPD.P	654		C[+57]	798.356	2	1595.7	1595.7	0	-0.1	Specific	15.22	15.22	15.22	1.44	151	>sp|Q14766|LTBP1_HUMAN Latent-transforming growth factor beta-binding protein 1	1	DW121120_1.5967.5967.2	controllerType=0 controllerNumber=1 scan=5967	16.0222
	1	K.IGFGPDPTFSSC[+57.021]VPDPPVISE.E	654		C[+57]	1109.52	2	2218.04	2218.04	0	0	Specific	16.45	16.45	16.45	1.45	151	>sp|Q14766|LTBP1_HUMAN Latent-transforming growth factor beta-binding protein 1	1	DW121120_1.6714.6714.2	controllerType=0 controllerNumber=1 scan=6714	17.7824
	1	K.IGFGPDPTFSSC[+57.021]VPDPPVISE.E	654		C[+57]	740.018	3	2218.04	2218.04	0	1	Specific	173.55	173.55	173.55	1.51	151	>sp|Q14766|LTBP1_HUMAN Latent-transforming growth factor beta-binding protein 1	1	DW121120_1.6738.6738.3	controllerType=0 controllerNumber=1 scan=6738	17.8386
	1	K.IGFGPDPTFSSC[+57.021]VPDPPVISEE.K	654		C[+57]	1174.04	2	2347.08	2347.08	0	0.7	Specific	37.55	37.55	37.55	1.45	151	>sp|Q14766|LTBP1_HUMAN Latent-transforming growth factor beta-binding protein 1	1	DW121120_1.6767.6767.2	controllerType=0 controllerNumber=1 scan=6767	17.9084
	1	K.IGFGPDPTFSSC[+57.021]VPDPPVISEE.K	654		C[+57]	783.03	3	2347.08	2347.08	0	-1.7	Specific	187.42	187.42	187.42	1.54	151	>sp|Q14766|LTBP1_HUMAN Latent-transforming growth factor beta-binding protein 1	1	DW121120_1.6676.6676.3	controllerType=0 controllerNumber=1 scan=6676	17.6922
	1	K.IGFGPDPTFSSC[+57.021]VPDPPVISEE.K	654		C[+57]	783.032	3	2347.08	2347.08	0	0.5	Specific	219.45	219.45	219.45	1.63	151	>sp|Q14766|LTBP1_HUMAN Latent-transforming growth factor beta-binding protein 1	1	DW121120_1.6778.6778.3	controllerType=0 controllerNumber=1 scan=6778	17.9344
	1	K.IGFGPDPTFSSC[+57.021]VPDPPVISEE.K	654		C[+57]	1174.04	2	2347.08	2347.08	0	0.6	Specific	347.77	347.77	347.77	3.41	151	>sp|Q14766|LTBP1_HUMAN Latent-transforming growth factor beta-binding protein 1	1	DW121120_1.6712.6712.2	controllerType=0 controllerNumber=1 scan=6712	17.7784
	1	K.IGFGPDPTFSSC[+57.021]VPDPPVISEE.K	654		C[+57]	783.031	3	2347.08	2347.08	0	-0.1	Specific	470.78	470.78	470.78	4.16	151	>sp|Q14766|LTBP1_HUMAN Latent-transforming growth factor beta-binding protein 1	1	DW121120_1.6723.6723.3	controllerType=0 controllerNumber=1 scan=6723	17.8039
	1	K.IGFGPDPTFSSC[+57.021]VPDPPVISEEK.G	654		C[+57]	1238.09	2	2475.17	2475.17	0	-0.1	Specific	140.72	140.72	140.72	2.53	151	>sp|Q14766|LTBP1_HUMAN Latent-transforming growth factor beta-binding protein 1	1	DW121120_1.5866.5866.2	controllerType=0 controllerNumber=1 scan=5866	15.786
	1	K.IGFGPDPTFSSC[+57.021]VPDPPVISEEK.G	654		C[+57]	1238.09	2	2475.18	2475.17	0	0.5	Specific	147.31	147.31	147.31	2.53	151	>sp|Q14766|LTBP1_HUMAN Latent-transforming growth factor beta-binding protein 1	1	DW121120_1.5818.5818.2	controllerType=0 controllerNumber=1 scan=5818	15.6746
	1	K.IGFGPDPTFSSC[+57.021]VPDPPVISEEK.G	654		C[+57]	825.731	3	2475.18	2475.17	0	1.3	Specific	159.08	159.08	159.08	2.39	151	>sp|Q14766|LTBP1_HUMAN Latent-transforming growth factor beta-binding protein 1	1	DW121120_1.5938.5938.3	controllerType=0 controllerNumber=1 scan=5938	15.9528
	1	K.IGFGPDPTFSSC[+57.021]VPDPPVISEEK.G	654		C[+57]	825.73	3	2475.17	2475.17	0	-0.3	Specific	545.83	545.83	545.83	6.83	151	>sp|Q14766|LTBP1_HUMAN Latent-transforming growth factor beta-binding protein 1	1	DW121120_1.5878.5878.3	controllerType=0 controllerNumber=1 scan=5878	15.8132
	1	K.IGFGPDPTFSSC[+57.021]VPDPPVISEEK.G	654		C[+57]	825.729	3	2475.17	2475.17	0	-0.6	Specific	597.24	597.24	597.24	7.47	151	>sp|Q14766|LTBP1_HUMAN Latent-transforming growth factor beta-binding protein 1	1	DW121120_1.5825.5825.3	controllerType=0 controllerNumber=1 scan=5825	15.6902
	1	D.PPVISE.E	669			641.351	1	641.351	641.351	0	1	Specific	138.21	138.21	138.21	1.49	151	>sp|Q14766|LTBP1_HUMAN Latent-transforming growth factor beta-binding protein 1	1	DW121120_1.6730.6730.2	controllerType=0 controllerNumber=1 scan=6730	17.8191
	1	K.QLC[+57.021]C[+57.021]C[+57.021]SVGK.A	700		C[+57]*3	556.237	2	1111.47	1111.47	0	-1.3	Specific	17.17	17.17	17.17	1.44	151	>sp|Q14766|LTBP1_HUMAN Latent-transforming growth factor beta-binding protein 1	1	DW121120_1.2411.2411.2	controllerType=0 controllerNumber=1 scan=2411	7.8183
	1	K.QLC[+57.021]C[+57.021]C[+57.021]SVGK.A	700		C[+57]*3	556.237	2	1111.47	1111.47	0	-1.9	Specific	411.49	411.49	411.49	6.01	151	>sp|Q14766|LTBP1_HUMAN Latent-transforming growth factor beta-binding protein 1	1	DW121120_1.2367.2367.2	controllerType=0 controllerNumber=1 scan=2367	7.7132
	1	K.AWGPHC[+57.021]E.K	709		C[+57]	428.673	2	856.339	856.341	0	-2	Specific	173.97	173.97	173.97	1.49	151	>sp|Q14766|LTBP1_HUMAN Latent-transforming growth factor beta-binding protein 1	1	DW121120_1.2683.2683.2	controllerType=0 controllerNumber=1 scan=2683	8.4604
	1	K.AWGPHC[+57.021]E.K	709		C[+57]	428.673	2	856.339	856.341	0	-1.8	Specific	210.4	210.4	210.4	1.65	151	>sp|Q14766|LTBP1_HUMAN Latent-transforming growth factor beta-binding protein 1	1	DW121120_1.2635.2635.2	controllerType=0 controllerNumber=1 scan=2635	8.348
	1	K.AW[+15.995]GPHC[+57.021]E.K	709		C[+57], W[+16]	436.67	2	872.333	872.336	0	-2.4	Specific	75.83	75.83	75.83	1.45	151	>sp|Q14766|LTBP1_HUMAN Latent-transforming growth factor beta-binding protein 1	1	DW121120_1.2650.2650.2	controllerType=0 controllerNumber=1 scan=2650	8.3814
	1	E.KC[+57.021]PLPGTAAFK.E	716		C[+57]	595.322	2	1189.64	1189.64	0	-3.3	Specific	174.15	174.15	174.15	2.79	151	>sp|Q14766|LTBP1_HUMAN Latent-transforming growth factor beta-binding protein 1	1	DW121120_1.2994.2994.2	controllerType=0 controllerNumber=1 scan=2994	9.1827
	1	E.KC[+57.021]PLPGTAAFK.E	716		C[+57]	595.323	2	1189.64	1189.64	0	-1	Specific	407.12	333.85	333.85	5.88	151	>sp|Q14766|LTBP1_HUMAN Latent-transforming growth factor beta-binding protein 1	1	DW121120_1.3044.3044.2	controllerType=0 controllerNumber=1 scan=3044	9.3006
	1	E.KC[+57.021]PLPGTAAFK.E	716		C[+57]	595.322	2	1189.64	1189.64	0	-1.7	Specific	438.82	356.77	356.77	5.88	151	>sp|Q14766|LTBP1_HUMAN Latent-transforming growth factor beta-binding protein 1	1	DW121120_1.3097.3097.2	controllerType=0 controllerNumber=1 scan=3097	9.4216
	1	E.KC[+57.021]PLPGTAAFKE.I	716		C[+57]	440.232	3	1318.68	1318.68	0	-1.7	Specific	16.38	16.38	16.38	1.44	151	>sp|Q14766|LTBP1_HUMAN Latent-transforming growth factor beta-binding protein 1	1	DW121120_1.3185.3185.4	controllerType=0 controllerNumber=1 scan=3185	9.6197
	1	E.KC[+57.021]PLPGTAAFKE.I	716		C[+57]	440.231	3	1318.68	1318.68	0	-2.7	Specific	103.66	103.66	103.66	1.65	151	>sp|Q14766|LTBP1_HUMAN Latent-transforming growth factor beta-binding protein 1	1	DW121120_1.3335.3335.3	controllerType=0 controllerNumber=1 scan=3335	9.9595
	1	E.KC[+57.021]PLPGTAAFKE.I	716		C[+57]	440.231	3	1318.68	1318.68	0	-2	Specific	203.28	195.14	195.14	2.08	151	>sp|Q14766|LTBP1_HUMAN Latent-transforming growth factor beta-binding protein 1	1	DW121120_1.3280.3280.3	controllerType=0 controllerNumber=1 scan=3280	9.8336
	1	E.KC[+57.021]PLPGTAAFKE.I	716		C[+57]	440.232	3	1318.68	1318.68	0	-1.4	Specific	229.55	229.55	229.55	2.78	151	>sp|Q14766|LTBP1_HUMAN Latent-transforming growth factor beta-binding protein 1	1	DW121120_1.3227.3227.3	controllerType=0 controllerNumber=1 scan=3227	9.7148
	1	E.KC[+57.021]PLPGTAAFKE.I	716		C[+57]	659.844	2	1318.68	1318.68	0	-0.9	Specific	286.1	286.1	286.1	4.84	151	>sp|Q14766|LTBP1_HUMAN Latent-transforming growth factor beta-binding protein 1	1	DW121120_1.3178.3178.2	controllerType=0 controllerNumber=1 scan=3178	9.6047
	1	E.KC[+57.021]PLPGTAAFKE.I	716		C[+57]	659.843	2	1318.68	1318.68	0	-2.3	Specific	296.92	296.92	296.92	4.16	151	>sp|Q14766|LTBP1_HUMAN Latent-transforming growth factor beta-binding protein 1	1	DW121120_1.3281.3281.2	controllerType=0 controllerNumber=1 scan=3281	9.8358
	1	E.KC[+57.021]PLPGTAAFKE.I	716		C[+57]	659.844	2	1318.68	1318.68	0	-1.3	Specific	434.96	352.99	352.99	5.88	151	>sp|Q14766|LTBP1_HUMAN Latent-transforming growth factor beta-binding protein 1	1	DW121120_1.3229.3229.2	controllerType=0 controllerNumber=1 scan=3229	9.7177
	1	K.C[+57.021]PLPGTAAFK.E	717		C[+57]	531.275	2	1061.54	1061.54	0	-1.1	Specific	504.32	363.56	363.56	6.29	151	>sp|Q14766|LTBP1_HUMAN Latent-transforming growth factor beta-binding protein 1	1	DW121120_1.3667.3667.2	controllerType=0 controllerNumber=1 scan=3667	10.7208
	1	K.C[+57.021]PLPGTAAFK.E	717		C[+57]	531.275	2	1061.54	1061.54	0	-1	Specific	514.8	364.57	364.57	6.29	151	>sp|Q14766|LTBP1_HUMAN Latent-transforming growth factor beta-binding protein 1	1	DW121120_1.3778.3778.2	controllerType=0 controllerNumber=1 scan=3778	10.9688
	1	K.C[+57.021]PLPGTAAFK.E	717		C[+57]	531.275	2	1061.54	1061.54	0	-1.1	Specific	534.82	375.75	375.75	6.34	151	>sp|Q14766|LTBP1_HUMAN Latent-transforming growth factor beta-binding protein 1	1	DW121120_1.3722.3722.2	controllerType=0 controllerNumber=1 scan=3722	10.8456
	1	K.C[+57.021][-17.027]PLPGTAAFK.E	717		C[-17][+57]	522.762	2	1044.52	1044.52	0	-2.2	Specific	211.07	211.07	211.07	1.89	151	>sp|Q14766|LTBP1_HUMAN Latent-transforming growth factor beta-binding protein 1	1	DW121120_1.5360.5360.2	controllerType=0 controllerNumber=1 scan=5360	14.6122
	1	K.C[+57.021][-17.027]PLPGTAAFK.E	717		C[-17][+57]	522.762	2	1044.52	1044.52	0	-1.2	Specific	283.09	283.09	283.09	2.62	151	>sp|Q14766|LTBP1_HUMAN Latent-transforming growth factor beta-binding protein 1	1	DW121120_1.5306.5306.2	controllerType=0 controllerNumber=1 scan=5306	14.4864
	1	K.C[+57.021]PLPGTAAFKE.I	717		C[+57]	595.796	2	1190.59	1190.59	0	-1.7	Specific	356.8	259.36	259.36	3.28	151	>sp|Q14766|LTBP1_HUMAN Latent-transforming growth factor beta-binding protein 1	1	DW121120_1.4036.4036.2	controllerType=0 controllerNumber=1 scan=4036	11.5413
	1	K.C[+57.021]PLPGTAAFKE.I	717		C[+57]	595.797	2	1190.59	1190.59	0	-0.7	Specific	387.49	233.75	233.75	4.18	151	>sp|Q14766|LTBP1_HUMAN Latent-transforming growth factor beta-binding protein 1	1	DW121120_1.3810.3810.2	controllerType=0 controllerNumber=1 scan=3810	11.0402
	1	K.C[+57.021]PLPGTAAFKE.I	717		C[+57]	595.797	2	1190.59	1190.59	0	-1.3	Specific	392.7	312.72	312.72	4.28	151	>sp|Q14766|LTBP1_HUMAN Latent-transforming growth factor beta-binding protein 1	1	DW121120_1.3864.3864.2	controllerType=0 controllerNumber=1 scan=3864	11.1593
	1	K.C[+57.021]PLPGTAAFKE.I	717		C[+57]	595.797	2	1190.59	1190.59	0	-1.1	Specific	412.58	277.33	277.33	4.38	151	>sp|Q14766|LTBP1_HUMAN Latent-transforming growth factor beta-binding protein 1	1	DW121120_1.3919.3919.2	controllerType=0 controllerNumber=1 scan=3919	11.2824
	1	K.C[+57.021]PLPGTAAFKE.I	717		C[+57]	595.797	2	1190.59	1190.59	0	-1.1	Specific	440.3	270.91	270.91	4.53	151	>sp|Q14766|LTBP1_HUMAN Latent-transforming growth factor beta-binding protein 1	1	DW121120_1.3976.3976.2	controllerType=0 controllerNumber=1 scan=3976	11.4048
	1	K.C[+57.021]PLPGTAAFKE.I	717		C[+57]	595.797	2	1190.59	1190.59	0	-1.1	Specific	470.64	334.92	334.92	5.9	151	>sp|Q14766|LTBP1_HUMAN Latent-transforming growth factor beta-binding protein 1	1	DW121120_1.3920.3920.2	controllerType=0 controllerNumber=1 scan=3920	11.2836
	1	K.C[+57.021][-17.027]PLPGTAAFKE.I	717		C[-17][+57]	587.283	2	1173.56	1173.56	0	-2.1	Specific	354.87	354.87	354.87	3.92	151	>sp|Q14766|LTBP1_HUMAN Latent-transforming growth factor beta-binding protein 1	1	DW121120_1.5436.5436.2	controllerType=0 controllerNumber=1 scan=5436	14.7884
	1	K.C[+57.021][-17.027]PLPGTAAFKE.I	717		C[-17][+57]	587.284	2	1173.56	1173.56	0	-0.9	Specific	430.46	430.46	430.46	5.82	151	>sp|Q14766|LTBP1_HUMAN Latent-transforming growth factor beta-binding protein 1	1	DW121120_1.5384.5384.2	controllerType=0 controllerNumber=1 scan=5384	14.6671
	1	K.EIC[+57.021]PGGMGYTVSGVHR.R	727		C[+57]	860.4	2	1719.79	1719.79	0	-1.1	Specific	316.5	316.5	316.5	5.15	151	>sp|Q14766|LTBP1_HUMAN Latent-transforming growth factor beta-binding protein 1	1	DW121120_1.3629.3629.2	controllerType=0 controllerNumber=1 scan=3629	10.6323
	1	K.EIC[+57.021]PGGMGYTVSGVHR.R	727		C[+57]	860.4	2	1719.79	1719.79	0	-0.5	Specific	494.58	494.58	494.58	7.23	151	>sp|Q14766|LTBP1_HUMAN Latent-transforming growth factor beta-binding protein 1	1	DW121120_1.3685.3685.2	controllerType=0 controllerNumber=1 scan=3685	10.7598
	1	K.EIC[+57.021]PGGMGYTVSGVHR.R	727		C[+57]	573.936	3	1719.79	1719.79	0	-0.6	Specific	501.01	361.61	361.61	6.05	151	>sp|Q14766|LTBP1_HUMAN Latent-transforming growth factor beta-binding protein 1	1	DW121120_1.3709.3709.3	controllerType=0 controllerNumber=1 scan=3709	10.8177
	1	K.EIC[+57.021]PGGMGYTVSGVHR.R	727		C[+57]	573.936	3	1719.79	1719.79	0	-1	Specific	624.41	466.97	466.97	8.8	151	>sp|Q14766|LTBP1_HUMAN Latent-transforming growth factor beta-binding protein 1	1	DW121120_1.3601.3601.3	controllerType=0 controllerNumber=1 scan=3601	10.5689
	1	K.EIC[+57.021]PGGMGYTVSGVHR.R	727		C[+57]	573.936	3	1719.79	1719.79	0	-0.8	Specific	649.95	486.35	486.35	8.8	151	>sp|Q14766|LTBP1_HUMAN Latent-transforming growth factor beta-binding protein 1	1	DW121120_1.3654.3654.3	controllerType=0 controllerNumber=1 scan=3654	10.6915
	1	K.EIC[+57.021]PGGM[+15.995]GYTVSGVHR.R	727		C[+57], M[+16]	579.268	3	1735.79	1735.79	0	0.8	Specific	158	158	149.61	1.77	151	>sp|Q14766|LTBP1_HUMAN Latent-transforming growth factor beta-binding protein 1	1	DW121120_1.3160.3160.4	controllerType=0 controllerNumber=1 scan=3160	9.5636
	1	K.EIC[+57.021]PGGM[+15.995]GYTVSGVHR.R	727		C[+57], M[+16]	579.269	3	1735.79	1735.79	0	1.8	Specific	340.25	340.25	309.49	2.31	151	>sp|Q14766|LTBP1_HUMAN Latent-transforming growth factor beta-binding protein 1	1	DW121120_1.3132.3132.3	controllerType=0 controllerNumber=1 scan=3132	9.4991
	1	K.EIC[+57.021]PGGM[+15.995]GYTVSGVHR.R	727		C[+57], M[+16]	579.267	3	1735.79	1735.79	0	-1.2	Specific	455.2	455.2	347.35	6.01	151	>sp|Q14766|LTBP1_HUMAN Latent-transforming growth factor beta-binding protein 1	1	DW121120_1.3626.3626.3	controllerType=0 controllerNumber=1 scan=3626	10.6257
	1	K.EIC[+57.021]PGGM[+15.995]GYTVSGVHR.R	727		C[+57], M[+16]	579.268	3	1735.79	1735.79	0	-0.5	Specific	480.64	419.43	358.19	7.09	151	>sp|Q14766|LTBP1_HUMAN Latent-transforming growth factor beta-binding protein 1	1	DW121120_1.3682.3682.3	controllerType=0 controllerNumber=1 scan=3682	10.7533
	1	E.IC[+57.021]PGGMGYTVSGVHR.R	728		C[+57]	530.92	3	1590.75	1590.75	0	-3	Specific	96.91	96.91	96.91	1.56	151	>sp|Q14766|LTBP1_HUMAN Latent-transforming growth factor beta-binding protein 1	1	DW121120_1.3667.3667.2	controllerType=0 controllerNumber=1 scan=3667	10.7208
	1	E.IC[+57.021]PGGMGYTVSGVHR.R	728		C[+57]	530.922	3	1590.75	1590.75	0	-0.5	Specific	449.5	449.5	449.5	6.97	151	>sp|Q14766|LTBP1_HUMAN Latent-transforming growth factor beta-binding protein 1	1	DW121120_1.3557.3557.3	controllerType=0 controllerNumber=1 scan=3557	10.4676
	1	E.IC[+57.021]PGGMGYTVSGVHR.R	728		C[+57]	795.878	2	1590.75	1590.75	0	-2	Specific	473.83	473.83	473.83	7.11	151	>sp|Q14766|LTBP1_HUMAN Latent-transforming growth factor beta-binding protein 1	1	DW121120_1.3416.3416.2	controllerType=0 controllerNumber=1 scan=3416	10.1458
	1	E.IC[+57.021]PGGMGYTVSGVHR.R	728		C[+57]	530.922	3	1590.75	1590.75	0	-0.7	Specific	493.28	493.28	493.28	7.09	151	>sp|Q14766|LTBP1_HUMAN Latent-transforming growth factor beta-binding protein 1	1	DW121120_1.3445.3445.3	controllerType=0 controllerNumber=1 scan=3445	10.2127
	1	E.IC[+57.021]PGGMGYTVSGVHR.R	728		C[+57]	530.922	3	1590.75	1590.75	0	-0.8	Specific	499.44	499.44	499.44	7.09	151	>sp|Q14766|LTBP1_HUMAN Latent-transforming growth factor beta-binding protein 1	1	DW121120_1.3613.3613.3	controllerType=0 controllerNumber=1 scan=3613	10.5957
	1	E.IC[+57.021]PGGMGYTVSGVHR.R	728		C[+57]	530.92	3	1590.75	1590.75	0	-3	Specific	526.65	526.65	526.65	7.15	151	>sp|Q14766|LTBP1_HUMAN Latent-transforming growth factor beta-binding protein 1	1	DW121120_1.3337.3337.3	controllerType=0 controllerNumber=1 scan=3337	9.9634
	1	E.IC[+57.021]PGGMGYTVSGVHR.R	728		C[+57]	530.921	3	1590.75	1590.75	0	-1.1	Specific	538.64	538.64	538.64	7.15	151	>sp|Q14766|LTBP1_HUMAN Latent-transforming growth factor beta-binding protein 1	1	DW121120_1.3501.3501.3	controllerType=0 controllerNumber=1 scan=3501	10.3387
	1	E.IC[+57.021]PGGMGYTVSGVHR.R	728		C[+57]	530.921	3	1590.75	1590.75	0	-2.2	Specific	609.85	609.85	609.85	8.8	151	>sp|Q14766|LTBP1_HUMAN Latent-transforming growth factor beta-binding protein 1	1	DW121120_1.3390.3390.3	controllerType=0 controllerNumber=1 scan=3390	10.0863
	1	E.IC[+57.021]PGGM[+15.995]GYTVSGVHR.R	728		C[+57], M[+16]	536.253	3	1606.75	1606.75	0	-0.4	Specific	232.69	232.69	232.69	2.48	151	>sp|Q14766|LTBP1_HUMAN Latent-transforming growth factor beta-binding protein 1	1	DW121120_1.3005.3005.3	controllerType=0 controllerNumber=1 scan=3005	9.2084
	1	E.IC[+57.021]PGGM[+15.995]GYTVSGVHR.R	728		C[+57], M[+16]	536.253	3	1606.74	1606.75	0	-1.1	Specific	283.12	283.12	283.12	3.52	151	>sp|Q14766|LTBP1_HUMAN Latent-transforming growth factor beta-binding protein 1	1	DW121120_1.2891.2891.3	controllerType=0 controllerNumber=1 scan=2891	8.9463
	1	E.IC[+57.021]PGGM[+15.995]GYTVSGVHR.R	728		C[+57], M[+16]	536.251	3	1606.74	1606.75	0	-4.8	Specific	353.01	353.01	308.72	4.07	151	>sp|Q14766|LTBP1_HUMAN Latent-transforming growth factor beta-binding protein 1	1	DW121120_1.3341.3341.3	controllerType=0 controllerNumber=1 scan=3341	9.9721
	1	E.IC[+57.021]PGGM[+15.995]GYTVSGVHR.R	728		C[+57], M[+16]	536.253	3	1606.74	1606.75	0	-1.5	Specific	356.67	356.67	300.77	4.07	151	>sp|Q14766|LTBP1_HUMAN Latent-transforming growth factor beta-binding protein 1	1	DW121120_1.3505.3505.3	controllerType=0 controllerNumber=1 scan=3505	10.3474
	1	E.IC[+57.021]PGGM[+15.995]GYTVSGVHR.R	728		C[+57], M[+16]	536.253	3	1606.74	1606.75	0	-1.8	Specific	397.53	397.53	311.21	5.48	151	>sp|Q14766|LTBP1_HUMAN Latent-transforming growth factor beta-binding protein 1	1	DW121120_1.2945.2945.3	controllerType=0 controllerNumber=1 scan=2945	9.0693
	1	E.IC[+57.021]PGGM[+15.995]GYTVSGVHR.R	728		C[+57], M[+16]	536.252	3	1606.74	1606.75	0	-2.7	Specific	455.23	455.23	378.09	6.97	151	>sp|Q14766|LTBP1_HUMAN Latent-transforming growth factor beta-binding protein 1	1	DW121120_1.3391.3391.3	controllerType=0 controllerNumber=1 scan=3391	10.0885
	1	E.IC[+57.021]PGGM[+15.995]GYTVSGVHR.R	728		C[+57], M[+16]	536.253	3	1606.74	1606.75	0	-2.2	Specific	456.47	456.47	365.74	6.01	151	>sp|Q14766|LTBP1_HUMAN Latent-transforming growth factor beta-binding protein 1	1	DW121120_1.3446.3446.3	controllerType=0 controllerNumber=1 scan=3446	10.2141
	1	E.IC[+57.021]PGGMGYTVSGVHRR.R	728		C[+57]	437.468	4	1746.85	1746.85	0	-2.2	Specific	15.77	15.77	15.77	1.44	151	>sp|Q14766|LTBP1_HUMAN Latent-transforming growth factor beta-binding protein 1	1	DW121120_1.3065.3065.4	controllerType=0 controllerNumber=1 scan=3065	9.3499
	1	E.IC[+57.021]PGGMGYTVSGVHRR.R	728		C[+57]	437.468	4	1746.85	1746.85	0	-2.1	Specific	65.4	65.4	65.4	1.47	151	>sp|Q14766|LTBP1_HUMAN Latent-transforming growth factor beta-binding protein 1	1	DW121120_1.3010.3010.4	controllerType=0 controllerNumber=1 scan=3010	9.2211
	1	E.IC[+57.021]PGGMGYTVSGVHRR.R	728		C[+57]	582.954	3	1746.85	1746.85	0	-2.3	Specific	170.78	170.78	170.78	2.05	151	>sp|Q14766|LTBP1_HUMAN Latent-transforming growth factor beta-binding protein 1	1	DW121120_1.2925.2925.3	controllerType=0 controllerNumber=1 scan=2925	9.024
	1	E.IC[+57.021]PGGMGYTVSGVHRR.R	728		C[+57]	437.467	4	1746.85	1746.85	0	-3	Specific	444.58	444.58	444.58	6.97	151	>sp|Q14766|LTBP1_HUMAN Latent-transforming growth factor beta-binding protein 1	1	DW121120_1.2897.2897.4	controllerType=0 controllerNumber=1 scan=2897	8.9592
	1	E.IC[+57.021]PGGMGYTVSGVHRR.R	728		C[+57]	437.468	4	1746.85	1746.85	0	-2.2	Specific	455.73	455.73	455.73	6.01	151	>sp|Q14766|LTBP1_HUMAN Latent-transforming growth factor beta-binding protein 1	1	DW121120_1.2947.2947.4	controllerType=0 controllerNumber=1 scan=2947	9.0736
	1	E.IC[+57.021]PGGM[+15.995]GYTVSGVHRR.R	728		C[+57], M[+16]	441.466	4	1762.84	1762.85	0	-1.9	Specific	316.53	316.53	311.37	3.44	151	>sp|Q14766|LTBP1_HUMAN Latent-transforming growth factor beta-binding protein 1	1	DW121120_1.2915.2915.4	controllerType=0 controllerNumber=1 scan=2915	9.0003
	1	K.GPVFVKPK.N	753			436.273	2	871.539	871.54	0	-1.5	Specific	65.52	65.52	65.52	1.48	151	>sp|Q14766|LTBP1_HUMAN Latent-transforming growth factor beta-binding protein 1	1	DW121120_1.2429.2429.2	controllerType=0 controllerNumber=1 scan=2429	7.8609
	1	K.GPVFVKPKN[+0.984]TQPVAK.S	753		N[+1]	403.486	4	1610.92	1610.93	0	-2	Specific	48.51	48.51	48.51	1.62	151	>sp|Q14766|LTBP1_HUMAN Latent-transforming growth factor beta-binding protein 1	1	DW121120_1.2689.2689.4	controllerType=0 controllerNumber=1 scan=2689	8.4746
	1	K.EEPVEALTFSR.E	778			639.322	2	1277.64	1277.64	0	-0.4	Specific	468.62	317.1	317.1	5.76	151	>sp|Q14766|LTBP1_HUMAN Latent-transforming growth factor beta-binding protein 1	1	DW121120_1.4589.4589.2	controllerType=0 controllerNumber=1 scan=4589	12.8152
	1	K.EEPVEALTFSR.E	778			639.322	2	1277.64	1277.64	0	-0.4	Specific	481.1	305.73	305.73	5.89	151	>sp|Q14766|LTBP1_HUMAN Latent-transforming growth factor beta-binding protein 1	1	DW121120_1.4536.4536.2	controllerType=0 controllerNumber=1 scan=4536	12.6917
	1	R.EHGPGVAEPE.V	789			511.233	2	1021.46	1021.46	0	-0.4	Specific	143.03	143.03	143.03	1.61	151	>sp|Q14766|LTBP1_HUMAN Latent-transforming growth factor beta-binding protein 1	1	DW121120_1.2522.2522.2	controllerType=0 controllerNumber=1 scan=2522	8.0831
	1	R.EHGPGVAEPE.V	789			511.233	2	1021.46	1021.46	0	-0.4	Specific	508.44	508.44	508.44	6.29	151	>sp|Q14766|LTBP1_HUMAN Latent-transforming growth factor beta-binding protein 1	1	DW121120_1.2476.2476.2	controllerType=0 controllerNumber=1 scan=2476	7.9733
	1	R.EHGPGVAEPE.V	789			511.232	2	1021.46	1021.46	0	-1.1	Specific	532.08	532.08	532.08	6.34	151	>sp|Q14766|LTBP1_HUMAN Latent-transforming growth factor beta-binding protein 1	1	DW121120_1.2424.2424.2	controllerType=0 controllerNumber=1 scan=2424	7.8501
	1	K.EIPSLDQE.K	807			465.724	2	930.44	930.442	0	-1.6	Specific	118.66	70.55	70.55	1.44	151	>sp|Q14766|LTBP1_HUMAN Latent-transforming growth factor beta-binding protein 1	1	DW121120_1.4202.4202.2	controllerType=0 controllerNumber=1 scan=4202	11.9158
	1	K.EIPSLDQE.K	807			465.724	2	930.44	930.442	0	-1.1	Specific	177.82	150.71	150.71	1.44	151	>sp|Q14766|LTBP1_HUMAN Latent-transforming growth factor beta-binding protein 1	1	DW121120_1.4254.4254.2	controllerType=0 controllerNumber=1 scan=4254	12.0353
	1	E.INEC[+57.021]TVNPDIC[+57.021]GAGHC[+57.021]INLPVR.Y	874		C[+57]*3	837.062	3	2509.17	2509.17	0	-0.8	Specific	32.51	32.51	32.51	1.44	151	>sp|Q14766|LTBP1_HUMAN Latent-transforming growth factor beta-binding protein 1	1	DW121120_1.4633.4633.3	controllerType=0 controllerNumber=1 scan=4633	12.9177
	1	E.INEC[+57.021]TVNPDIC[+57.021]GAGHC[+57.021]INLPVR.Y	874		C[+57]*3	1255.09	2	2509.18	2509.17	0	0.8	Specific	225.94	225.94	225.94	4.08	151	>sp|Q14766|LTBP1_HUMAN Latent-transforming growth factor beta-binding protein 1	1	DW121120_1.4449.4449.2	controllerType=0 controllerNumber=1 scan=4449	12.4867
	1	E.INEC[+57.021]TVNPDIC[+57.021]GAGHC[+57.021]INLPVR.Y	874		C[+57]*3	837.063	3	2509.18	2509.17	0	0.3	Specific	666.43	666.43	666.43	9.37	151	>sp|Q14766|LTBP1_HUMAN Latent-transforming growth factor beta-binding protein 1	1	DW121120_1.4468.4468.3	controllerType=0 controllerNumber=1 scan=4468	12.5318
	1	E.INEC[+57.021]TVNPDIC[+57.021]GAGHC[+57.021]INLPVR.Y	874		C[+57]*3	837.063	3	2509.17	2509.17	0	-0.5	Specific	687.52	687.52	687.52	9.37	151	>sp|Q14766|LTBP1_HUMAN Latent-transforming growth factor beta-binding protein 1	1	DW121120_1.4523.4523.3	controllerType=0 controllerNumber=1 scan=4523	12.6611
	1	E.INEC[+57.021]TVNPDIC[+57.021]GAGHC[+57.021]INLPVR.Y	874		C[+57]*3	837.062	3	2509.17	2509.17	0	-1.1	Specific	715.4	715.4	715.4	10.37	151	>sp|Q14766|LTBP1_HUMAN Latent-transforming growth factor beta-binding protein 1	1	DW121120_1.4415.4415.3	controllerType=0 controllerNumber=1 scan=4415	12.4072
	1	E.INEC[+57.021]TVNPDIC[+57.021]GAGHC[+57.021]INLPVR.Y	874		C[+57]*3	628.049	4	2509.17	2509.17	0	-0.4	Specific	724.98	724.98	724.98	10.11	151	>sp|Q14766|LTBP1_HUMAN Latent-transforming growth factor beta-binding protein 1	1	DW121120_1.4479.4479.4	controllerType=0 controllerNumber=1 scan=4479	12.5575
	1	E.INEC[+57.021]TVNPDIC[+57.021]GAGHC[+57.021]INLPVR.Y	874		C[+57]*3	628.049	4	2509.17	2509.17	0	-0.3	Specific	817.46	817.46	817.46	12.11	151	>sp|Q14766|LTBP1_HUMAN Latent-transforming growth factor beta-binding protein 1	1	DW121120_1.4426.4426.4	controllerType=0 controllerNumber=1 scan=4426	12.4332
	1	E.INEC[+57.021]TVNPDIC[+57.021]GAGHC[+57.021]IN[+15.995]LPVR.Y	874		C[+57]*3, N[+16]	842.396	3	2525.17	2525.17	0	1.4	Specific	273.85	273.85	72.93	4.36	151	>sp|Q14766|LTBP1_HUMAN Latent-transforming growth factor beta-binding protein 1	1	DW121120_1.4541.4541.3	controllerType=0 controllerNumber=1 scan=4541	12.7026
	1	E.INEC[+57.021]TVNPDIC[+57.021]GAGHC[+57.021]IN[+15.995]LPVR.Y	874		C[+57]*3, N[+16]	842.394	3	2525.17	2525.17	0	-1.2	Specific	603.99	603.99	106.14	8.37	151	>sp|Q14766|LTBP1_HUMAN Latent-transforming growth factor beta-binding protein 1	1	DW121120_1.4428.4428.3	controllerType=0 controllerNumber=1 scan=4428	12.4376
	1	E.INEC[+57.021]TVNPDIC[+57.021]GAGHC[+57.021]IN[+15.995]LPVR.Y	874		C[+57]*3, N[+16]	842.394	3	2525.17	2525.17	0	-0.2	Specific	631.69	631.69	116.32	8.37	151	>sp|Q14766|LTBP1_HUMAN Latent-transforming growth factor beta-binding protein 1	1	DW121120_1.4480.4480.3	controllerType=0 controllerNumber=1 scan=4480	12.5597
	1	E.C[+57.021]TVNPDIC[+57.021]GAGHC[+57.021]INLPVR.Y	877		C[+57]*3	539.006	4	2153	2153	0	-1.1	Specific	349.32	349.32	349.32	3.42	151	>sp|Q14766|LTBP1_HUMAN Latent-transforming growth factor beta-binding protein 1	1	DW121120_1.4290.4290.4	controllerType=0 controllerNumber=1 scan=4290	12.1155
	1	E.C[+57.021]TVNPDIC[+57.021]GAGHC[+57.021]INLPVR.Y	877		C[+57]*3	718.339	3	2153	2153	0	-0.8	Specific	444.18	444.18	444.18	6.7	151	>sp|Q14766|LTBP1_HUMAN Latent-transforming growth factor beta-binding protein 1	1	DW121120_1.4550.4550.3	controllerType=0 controllerNumber=1 scan=4550	12.7238
	1	E.C[+57.021]TVNPDIC[+57.021]GAGHC[+57.021]INLPVR.Y	877		C[+57]*3	1077.01	2	2153	2153	0	-0.3	Specific	572.51	572.51	572.51	7.66	151	>sp|Q14766|LTBP1_HUMAN Latent-transforming growth factor beta-binding protein 1	1	DW121120_1.4241.4241.2	controllerType=0 controllerNumber=1 scan=4241	12.0057
	1	E.C[+57.021]TVNPDIC[+57.021]GAGHC[+57.021]INLPVR.Y	877		C[+57]*3	718.339	3	2153	2153	0	-0.8	Specific	636.68	636.68	636.68	8.53	151	>sp|Q14766|LTBP1_HUMAN Latent-transforming growth factor beta-binding protein 1	1	DW121120_1.4405.4405.3	controllerType=0 controllerNumber=1 scan=4405	12.3836
	1	E.C[+57.021]TVNPDIC[+57.021]GAGHC[+57.021]INLPVR.Y	877		C[+57]*3	718.339	3	2153	2153	0	-0.8	Specific	669.49	669.49	669.49	9.53	151	>sp|Q14766|LTBP1_HUMAN Latent-transforming growth factor beta-binding protein 1	1	DW121120_1.4459.4459.3	controllerType=0 controllerNumber=1 scan=4459	12.5104
	1	E.C[+57.021]TVNPDIC[+57.021]GAGHC[+57.021]INLPVR.Y	877		C[+57]*3	718.339	3	2153	2153	0	-0.7	Specific	756.81	756.81	756.81	11.53	151	>sp|Q14766|LTBP1_HUMAN Latent-transforming growth factor beta-binding protein 1	1	DW121120_1.4336.4336.3	controllerType=0 controllerNumber=1 scan=4336	12.2246
	1	E.C[+57.021]TVNPDIC[+57.021]GAGHC[+57.021]INLPVR.Y	877		C[+57]*3	718.339	3	2153	2153	0	-0.7	Specific	763.55	763.55	763.55	11.53	151	>sp|Q14766|LTBP1_HUMAN Latent-transforming growth factor beta-binding protein 1	1	DW121120_1.4282.4282.3	controllerType=0 controllerNumber=1 scan=4282	12.1001
	1	E.C[+57.021]TVNPDIC[+57.021]GAGHC[+57.021]INLPVR.Y	877		C[+57]*3	539.006	4	2153	2153	0	-1	Specific	765.16	765.16	765.16	11.26	151	>sp|Q14766|LTBP1_HUMAN Latent-transforming growth factor beta-binding protein 1	1	DW121120_1.4239.4239.4	controllerType=0 controllerNumber=1 scan=4239	12.0013
	1	E.C[+57.021]TVNPDIC[+57.021]GAGHC[+57.021]INLPVR.Y	877		C[+57]*3	718.34	3	2153	2153	0	-0.1	Specific	792.55	792.55	792.55	11.53	151	>sp|Q14766|LTBP1_HUMAN Latent-transforming growth factor beta-binding protein 1	1	DW121120_1.4228.4228.3	controllerType=0 controllerNumber=1 scan=4228	11.976
	1	E.C[+57.021]TVNPDIC[+57.021]GAGHC[+57.021]IN[+15.995]LPVR.Y	877		C[+57]*3, N[+16]	543.004	4	2168.99	2169	0	-2.3	Specific	352.1	352.1	107.26	3.42	151	>sp|Q14766|LTBP1_HUMAN Latent-transforming growth factor beta-binding protein 1	1	DW121120_1.4268.4268.4	controllerType=0 controllerNumber=1 scan=4268	12.0675
	1	E.C[+57.021][-17.027]TVNPDIC[+57.021]GAGHC[+57.021]INLPVR.Y	877		C[-17][+57]*3	1068.49	2	2135.98	2135.98	0	0.6	Specific	467.77	467.77	467.77	6.83	151	>sp|Q14766|LTBP1_HUMAN Latent-transforming growth factor beta-binding protein 1	1	DW121120_1.5062.5062.2	controllerType=0 controllerNumber=1 scan=5062	13.9149
	1	E.C[+57.021][-17.027]TVNPDIC[+57.021]GAGHC[+57.021]INLPVR.Y	877		C[-17][+57]*3	1068.49	2	2135.98	2135.98	0	-1.2	Specific	592.94	592.94	592.94	7.66	151	>sp|Q14766|LTBP1_HUMAN Latent-transforming growth factor beta-binding protein 1	1	DW121120_1.5013.5013.2	controllerType=0 controllerNumber=1 scan=5013	13.8008
	1	E.C[+57.021][-17.027]TVNPDIC[+57.021]GAGHC[+57.021]INLPVR.Y	877		C[-17][+57]*3	712.664	3	2135.98	2135.98	0	0.3	Specific	688.75	688.75	688.75	9.53	151	>sp|Q14766|LTBP1_HUMAN Latent-transforming growth factor beta-binding protein 1	1	DW121120_1.5073.5073.3	controllerType=0 controllerNumber=1 scan=5073	13.9408
	1	E.C[+57.021][-17.027]TVNPDIC[+57.021]GAGHC[+57.021]INLPVR.Y	877		C[-17][+57]*3	712.664	3	2135.98	2135.98	0	-0.3	Specific	721.35	721.35	721.35	10.53	151	>sp|Q14766|LTBP1_HUMAN Latent-transforming growth factor beta-binding protein 1	1	DW121120_1.5020.5020.3	controllerType=0 controllerNumber=1 scan=5020	13.816
	1	E.C[+57.021][-17.027]TVNPDIC[+57.021]GAGHC[+57.021]IN[+15.995]LPVR.Y	877		C[-17][+57]*3, N[+16]	1076.49	2	2151.97	2151.97	0	-0.2	Specific	292.54	292.54	100.78	4.88	151	>sp|Q14766|LTBP1_HUMAN Latent-transforming growth factor beta-binding protein 1	1	DW121120_1.5047.5047.2	controllerType=0 controllerNumber=1 scan=5047	13.8789
	1	E.C[+57.021][-17.027]T[+426.137]VNPDIC[+57.021]GAGHC[+57.021]INLPVR.Y	877	Hex(1)Pent(2)	C[-17][+57]*3, T[+426]	641.277	4	2562.09	2562.12	0	-10.9	Specific	305.22	305.22	305.22	2.91	151	>sp|Q14766|LTBP1_HUMAN Latent-transforming growth factor beta-binding protein 1	1	DW121120_1.4464.4464.4	controllerType=0 controllerNumber=1 scan=4464	12.5211
	1	R.YTC[+57.021]IC[+57.021]YE.G	896		C[+57]*2	504.693	2	1008.38	1008.38	0	-1.2	Specific	301.05	301.05	301.05	1.92	151	>sp|Q14766|LTBP1_HUMAN Latent-transforming growth factor beta-binding protein 1	1	DW121120_1.3853.3853.2	controllerType=0 controllerNumber=1 scan=3853	11.135
	1	R.YTC[+57.021]IC[+57.021]YE.G	896		C[+57]*2	504.693	2	1008.38	1008.38	0	-0.9	Specific	313.36	313.36	313.36	1.92	151	>sp|Q14766|LTBP1_HUMAN Latent-transforming growth factor beta-binding protein 1	1	DW121120_1.3799.3799.2	controllerType=0 controllerNumber=1 scan=3799	11.0158
	1	R.YTC[+57.021]IC[+57.021]YE.G	896		C[+57]*2	504.693	2	1008.38	1008.38	0	-1	Specific	327.95	327.95	327.95	2.12	151	>sp|Q14766|LTBP1_HUMAN Latent-transforming growth factor beta-binding protein 1	1	DW121120_1.3908.3908.2	controllerType=0 controllerNumber=1 scan=3908	11.2587
	1	R.YTC[+57.021]IC[+57.021]YEGYR.F	896		C[+57]*2	692.785	2	1384.56	1384.57	0	-2	Specific	390.32	346.62	346.62	3.52	151	>sp|Q14766|LTBP1_HUMAN Latent-transforming growth factor beta-binding protein 1	1	DW121120_1.3782.3782.2	controllerType=0 controllerNumber=1 scan=3782	10.9775
	1	D.EC[+57.021]T[+294.095]QVQHLC[+57.021]S[+365.132]QGR.C	918	Hex(1)Pent(1),HexNAc(1)Hex(1)	C[+57]*2, S[+365], T[+294]	754.661	3	2261.97	2261.94	0	12.9	Specific	205.06	205.06	0	1.51	151	>sp|Q14766|LTBP1_HUMAN Latent-transforming growth factor beta-binding protein 1	1	DW121120_1.3822.3822.3	controllerType=0 controllerNumber=1 scan=3822	11.0673
	1	E.C[+57.021]TQVQHLC[+57.021]SQGR.C	919		C[+57]*2	737.351	2	1473.7	1473.67	0	18.1	Specific	146.35	146.35	146.35	1.44	151	>sp|Q14766|LTBP1_HUMAN Latent-transforming growth factor beta-binding protein 1	1	DW121120_1.3701.3701.2	controllerType=0 controllerNumber=1 scan=3701	10.7985
	1	E.C[+57.021]TQVQHLC[+57.021]SQGR.C	919		C[+57]*2	491.894	3	1473.67	1473.67	0	-0.8	Specific	296.05	296.05	296.05	4.02	151	>sp|Q14766|LTBP1_HUMAN Latent-transforming growth factor beta-binding protein 1	1	DW121120_1.2202.2202.3	controllerType=0 controllerNumber=1 scan=2202	7.3141
	1	E.C[+57.021]TQVQHLC[+57.021]SQGR.C	919		C[+57]*2	491.894	3	1473.67	1473.67	0	-1.3	Specific	310.41	310.41	310.41	4.02	151	>sp|Q14766|LTBP1_HUMAN Latent-transforming growth factor beta-binding protein 1	1	DW121120_1.2249.2249.3	controllerType=0 controllerNumber=1 scan=2249	7.4276
	1	E.C[+57.021][-17.027]TQVQHLC[+57.021]SQGR.C	919		C[-17][+57]*2	728.824	2	1456.64	1456.64	0	-1.1	Specific	565.49	565.49	565.49	7.9	151	>sp|Q14766|LTBP1_HUMAN Latent-transforming growth factor beta-binding protein 1	1	DW121120_1.3336.3336.2	controllerType=0 controllerNumber=1 scan=3336	9.9617
	1	E.C[+57.021][-17.027]TQVQHLC[+57.021]SQGR.C	919		C[-17][+57]*2	728.823	2	1456.64	1456.64	0	-2.2	Specific	603.99	603.99	603.99	8.9	151	>sp|Q14766|LTBP1_HUMAN Latent-transforming growth factor beta-binding protein 1	1	DW121120_1.3222.3222.2	controllerType=0 controllerNumber=1 scan=3222	9.7041
	1	E.C[+57.021][-17.027]TQVQHLC[+57.021]SQGR.C	919		C[-17][+57]*2	728.823	2	1456.64	1456.64	0	-1.7	Specific	671.83	671.83	671.83	9.9	151	>sp|Q14766|LTBP1_HUMAN Latent-transforming growth factor beta-binding protein 1	1	DW121120_1.3282.3282.2	controllerType=0 controllerNumber=1 scan=3282	9.838
	1	E.C[+57.021]T[+365.132]QVQHLC[+57.021]S[+349.137]QGR.C	919	HexNAc(1)Hex(1),HexNAc(1)Fuc(1)	C[+57]*2, S[+349], T[+365]	1094.46	2	2187.92	2187.94	0	-8.2	Specific	260.33	260.33	0	3.67	151	>sp|Q14766|LTBP1_HUMAN Latent-transforming growth factor beta-binding protein 1	1	DW121120_1.4679.4679.2	controllerType=0 controllerNumber=1 scan=4679	13.0233
	1	E.C[+57.021]T[+349.137]QVQHLC[+57.021]S[+365.132]QGR.C	919	HexNAc(1)Fuc(1),HexNAc(1)Hex(1)	C[+57]*2, S[+365], T[+349]	1094.46	2	2187.92	2187.94	0	-7.8	Specific	299.29	299.29	0	5.12	151	>sp|Q14766|LTBP1_HUMAN Latent-transforming growth factor beta-binding protein 1	1	DW121120_1.4732.4732.2	controllerType=0 controllerNumber=1 scan=4732	13.1456
	1	E.C[+57.021]T[+365.132]QVQHLC[+57.021]S[+349.137]QGR.C	919	HexNAc(1)Hex(1),HexNAc(1)Fuc(1)	C[+57]*2, S[+349], T[+365]	729.978	3	2187.92	2187.94	0	-8.8	Specific	416.63	416.63	0	5.56	151	>sp|Q14766|LTBP1_HUMAN Latent-transforming growth factor beta-binding protein 1	1	DW121120_1.4701.4701.3	controllerType=0 controllerNumber=1 scan=4701	13.0725
	1	E.C[+57.021]LRPDVC[+57.021]GEGHC[+57.021]VNTVGAFR.C	961		C[+57]*3	576.765	4	2304.04	2304.04	0	-1.5	Specific	488.77	488.77	444.12	7.06	151	>sp|Q14766|LTBP1_HUMAN Latent-transforming growth factor beta-binding protein 1	1	DW121120_1.3507.3507.4	controllerType=0 controllerNumber=1 scan=3507	10.3517
	1	E.C[+57.021]LRPDVC[+57.021]GEGHC[+57.021]VNTVGAFR.C	961		C[+57]*3	576.765	4	2304.04	2304.04	0	-1.2	Specific	496.63	496.63	412.86	7.06	151	>sp|Q14766|LTBP1_HUMAN Latent-transforming growth factor beta-binding protein 1	1	DW121120_1.3560.3560.4	controllerType=0 controllerNumber=1 scan=3560	10.4741
	1	E.GHC[+57.021]VNTVGAFR.C	970		C[+57]	406.532	3	1217.58	1217.58	0	-1.6	Specific	161.89	161.89	161.89	2.04	151	>sp|Q14766|LTBP1_HUMAN Latent-transforming growth factor beta-binding protein 1	1	DW121120_1.2761.2761.3	controllerType=0 controllerNumber=1 scan=2761	8.6422
	1	E.GHC[+57.021]VNTVGAFR.C	970		C[+57]	406.531	3	1217.58	1217.58	0	-4.6	Specific	169.14	155.69	155.69	2.55	151	>sp|Q14766|LTBP1_HUMAN Latent-transforming growth factor beta-binding protein 1	1	DW121120_1.2818.2818.3	controllerType=0 controllerNumber=1 scan=2818	8.7762
	1	E.GHC[+57.021]VNTVGAFR.C	970		C[+57]	609.296	2	1217.58	1217.58	0	0.4	Specific	227.39	227.39	227.39	3.15	151	>sp|Q14766|LTBP1_HUMAN Latent-transforming growth factor beta-binding protein 1	1	DW121120_1.2773.2773.2	controllerType=0 controllerNumber=1 scan=2773	8.6701
	1	E.GHC[+57.021]VNTVGAFR.C	970		C[+57]	406.531	3	1217.58	1217.58	0	-6	Specific	298.89	298.89	298.89	3.76	151	>sp|Q14766|LTBP1_HUMAN Latent-transforming growth factor beta-binding protein 1	1	DW121120_1.2607.2607.3	controllerType=0 controllerNumber=1 scan=2607	8.2819
	1	E.GHC[+57.021]VNTVGAFR.C	970		C[+57]	609.295	2	1217.58	1217.58	0	-1.4	Specific	395.11	395.11	395.11	6.81	151	>sp|Q14766|LTBP1_HUMAN Latent-transforming growth factor beta-binding protein 1	1	DW121120_1.2616.2616.2	controllerType=0 controllerNumber=1 scan=2616	8.3039
	1	E.GHC[+57.021]VNTVGAFR.C	970		C[+57]	609.294	2	1217.58	1217.58	0	-2.9	Specific	399.42	399.42	399.42	6.81	151	>sp|Q14766|LTBP1_HUMAN Latent-transforming growth factor beta-binding protein 1	1	DW121120_1.2713.2713.2	controllerType=0 controllerNumber=1 scan=2713	8.5311
	1	E.GHC[+57.021]VNTVGAFR.C	970		C[+57]	406.532	3	1217.58	1217.58	0	-2.7	Specific	437.99	437.99	437.99	6.78	151	>sp|Q14766|LTBP1_HUMAN Latent-transforming growth factor beta-binding protein 1	1	DW121120_1.2702.2702.3	controllerType=0 controllerNumber=1 scan=2702	8.5054
	1	E.GHC[+57.021]VNTVGAFR.C	970		C[+57]	406.532	3	1217.58	1217.58	0	-2.4	Specific	443.45	443.45	443.45	6.94	151	>sp|Q14766|LTBP1_HUMAN Latent-transforming growth factor beta-binding protein 1	1	DW121120_1.2655.2655.3	controllerType=0 controllerNumber=1 scan=2655	8.3942
	1	E.GHC[+57.021]VNTVGAFR.C	970		C[+57]	609.295	2	1217.58	1217.58	0	-1.8	Specific	448.62	448.62	448.62	7.08	151	>sp|Q14766|LTBP1_HUMAN Latent-transforming growth factor beta-binding protein 1	1	DW121120_1.2665.2665.2	controllerType=0 controllerNumber=1 scan=2665	8.4176
	1	E.GHC[+57.021]VN[+15.995]TVGAFR.C	970		C[+57], N[+16]	411.863	3	1233.57	1233.58	0	-4.5	Specific	129.79	129.79	116.86	1.5	151	>sp|Q14766|LTBP1_HUMAN Latent-transforming growth factor beta-binding protein 1	1	DW121120_1.2598.2598.3	controllerType=0 controllerNumber=1 scan=2598	8.2597
	1	E.GHC[+57.021]VN[+0.984]TVGAFR.C	970		C[+57], N[+1]	406.86	3	1218.56	1218.57	0	-2.9	Specific	150.14	150.14	150.14	2.04	151	>sp|Q14766|LTBP1_HUMAN Latent-transforming growth factor beta-binding protein 1	1	DW121120_1.2818.2818.3	controllerType=0 controllerNumber=1 scan=2818	8.7762
	1	E.GHC[+57.021]VN[+15.995]TVGAFR.C	970		C[+57], N[+16]	411.863	3	1233.58	1233.58	0	-2.7	Specific	342.73	342.73	207.97	5.26	151	>sp|Q14766|LTBP1_HUMAN Latent-transforming growth factor beta-binding protein 1	1	DW121120_1.2672.2672.3	controllerType=0 controllerNumber=1 scan=2672	8.4342
	1	E.GHC[+57.021]VN[+15.995]TVGAFR.C	970		C[+57], N[+16]	617.292	2	1233.58	1233.58	0	-2.7	Specific	343.37	343.37	343.37	5.4	151	>sp|Q14766|LTBP1_HUMAN Latent-transforming growth factor beta-binding protein 1	1	DW121120_1.2628.2628.2	controllerType=0 controllerNumber=1 scan=2628	8.3304
	1	E.GHC[+57.021]VN[+15.995]TVGAFR.C	970		C[+57], N[+16]	411.864	3	1233.58	1233.58	0	-1.7	Specific	344.99	344.99	170.17	3.92	151	>sp|Q14766|LTBP1_HUMAN Latent-transforming growth factor beta-binding protein 1	1	DW121120_1.2624.2624.3	controllerType=0 controllerNumber=1 scan=2624	8.3218
	1	E.GHC[+57.021]VN[+15.995]TVGAFR.C	970		C[+57], N[+16]	617.292	2	1233.58	1233.58	0	-1.4	Specific	353.81	353.81	348.07	5.4	151	>sp|Q14766|LTBP1_HUMAN Latent-transforming growth factor beta-binding protein 1	1	DW121120_1.2673.2673.2	controllerType=0 controllerNumber=1 scan=2673	8.4364
	1	R.C[+57.021]EYC[+57.021]DSGYR.M	981		C[+57]*2	605.218	2	1209.43	1209.43	0	-0.6	Specific	274.76	274.76	274.76	2.34	151	>sp|Q14766|LTBP1_HUMAN Latent-transforming growth factor beta-binding protein 1	1	DW121120_1.2769.2769.2	controllerType=0 controllerNumber=1 scan=2769	8.6615
	1	R.C[+57.021]EYC[+57.021]DSGYR.M	981		C[+57]*2	605.218	2	1209.43	1209.43	0	-1.6	Specific	369.77	349.96	349.96	3.76	151	>sp|Q14766|LTBP1_HUMAN Latent-transforming growth factor beta-binding protein 1	1	DW121120_1.2746.2746.2	controllerType=0 controllerNumber=1 scan=2746	8.6087
	1	R.C[+57.021]EYC[+57.021]DSGYR.M	981		C[+57]*2	605.217	2	1209.43	1209.43	0	-1.8	Specific	427.26	392.04	392.04	5.28	151	>sp|Q14766|LTBP1_HUMAN Latent-transforming growth factor beta-binding protein 1	1	DW121120_1.2695.2695.2	controllerType=0 controllerNumber=1 scan=2695	8.4883
	1	R.C[+57.021]EYC[+57.021]DSGYR.M	981		C[+57]*2	605.217	2	1209.43	1209.43	0	-2.1	Specific	484.57	426.79	426.79	6.52	151	>sp|Q14766|LTBP1_HUMAN Latent-transforming growth factor beta-binding protein 1	1	DW121120_1.2546.2546.2	controllerType=0 controllerNumber=1 scan=2546	8.1388
	1	R.C[+57.021]EYC[+57.021]DSGYR.M	981		C[+57]*2	605.218	2	1209.43	1209.43	0	-1.7	Specific	485.57	322.41	322.41	4.39	151	>sp|Q14766|LTBP1_HUMAN Latent-transforming growth factor beta-binding protein 1	1	DW121120_1.2596.2596.2	controllerType=0 controllerNumber=1 scan=2596	8.2555
	1	R.C[+57.021]EYC[+57.021]DSGYR.M	981		C[+57]*2	605.218	2	1209.43	1209.43	0	-1.7	Specific	523.79	421.03	421.03	6.58	151	>sp|Q14766|LTBP1_HUMAN Latent-transforming growth factor beta-binding protein 1	1	DW121120_1.2645.2645.2	controllerType=0 controllerNumber=1 scan=2645	8.3706
	1	R.C[+57.021][-17.027]EYC[+57.021]DSGYR.M	981		C[-17][+57]*2	596.705	2	1192.4	1192.4	0	-1	Specific	293.43	293.43	293.43	2.88	151	>sp|Q14766|LTBP1_HUMAN Latent-transforming growth factor beta-binding protein 1	1	DW121120_1.3573.3573.2	controllerType=0 controllerNumber=1 scan=3573	10.5036
	1	R.C[+57.021][-17.027]EYC[+57.021]DSGYR.M	981		C[-17][+57]*2	596.705	2	1192.4	1192.4	0	-1.3	Specific	323.2	323.2	323.2	2.68	151	>sp|Q14766|LTBP1_HUMAN Latent-transforming growth factor beta-binding protein 1	1	DW121120_1.3650.3650.2	controllerType=0 controllerNumber=1 scan=3650	10.6809
	1	R.C[+57.021][-17.027]EYC[+57.021]DSGYR.M	981		C[-17][+57]*2	596.705	2	1192.4	1192.4	0	-1	Specific	389.6	389.6	389.6	4.8	151	>sp|Q14766|LTBP1_HUMAN Latent-transforming growth factor beta-binding protein 1	1	DW121120_1.3699.3699.2	controllerType=0 controllerNumber=1 scan=3699	10.7942
	1	D.EC[+57.021]LEPNVC[+57.021]ANGD[+15.995]C[+57.021]SNLE.G	1041		C[+57]*3, D[+16]	666.26	3	1996.77	1996.77	0	-1.4	Specific	146.09	146.09	0	1.46	151	>sp|Q14766|LTBP1_HUMAN Latent-transforming growth factor beta-binding protein 1	1	DW121120_1.5828.5828.3	controllerType=0 controllerNumber=1 scan=5828	15.6967
	1	E.C[+57.021]QQGNLC[+57.021]VNGQC[+57.021]K.N	1083		C[+57]*3	783.333	2	1565.66	1565.66	0	-1.8	Specific	213.47	213.47	213.47	2.98	151	>sp|Q14766|LTBP1_HUMAN Latent-transforming growth factor beta-binding protein 1	1	DW121120_1.2497.2497.2	controllerType=0 controllerNumber=1 scan=2497	8.0222
	1	E.C[+57.021]QQGNLC[+57.021]VN[+0.984]GQC[+57.021]K.N	1083		C[+57]*3, N[+1]	783.826	2	1566.64	1566.65	0	-1.1	Specific	58.46	58.46	52.71	1.53	151	>sp|Q14766|LTBP1_HUMAN Latent-transforming growth factor beta-binding protein 1	1	DW121120_1.2626.2626.2	controllerType=0 controllerNumber=1 scan=2626	8.3261
	1	E.GSFQC[+57.021]VC[+57.021]DQGYR.A	1140		C[+57]*2	492.87	3	1476.6	1476.6	0	-2.2	Specific	288.86	288.86	288.86	3.15	151	>sp|Q14766|LTBP1_HUMAN Latent-transforming growth factor beta-binding protein 1	1	DW121120_1.3265.3265.3	controllerType=0 controllerNumber=1 scan=3265	9.7974
	1	E.GSFQC[+57.021]VC[+57.021]DQGYR.A	1140		C[+57]*2	738.803	2	1476.6	1476.6	0	-0.7	Specific	301.24	301.24	301.24	3.76	151	>sp|Q14766|LTBP1_HUMAN Latent-transforming growth factor beta-binding protein 1	1	DW121120_1.3519.3519.2	controllerType=0 controllerNumber=1 scan=3519	10.38
	1	E.GSFQC[+57.021]VC[+57.021]DQGYR.A	1140		C[+57]*2	492.87	3	1476.6	1476.6	0	-1.7	Specific	347.61	347.61	347.61	3.42	151	>sp|Q14766|LTBP1_HUMAN Latent-transforming growth factor beta-binding protein 1	1	DW121120_1.3316.3316.3	controllerType=0 controllerNumber=1 scan=3316	9.9161
	1	E.GSFQC[+57.021]VC[+57.021]DQGYR.A	1140		C[+57]*2	492.871	3	1476.6	1476.6	0	-0.7	Specific	411.75	411.75	411.75	4.94	151	>sp|Q14766|LTBP1_HUMAN Latent-transforming growth factor beta-binding protein 1	1	DW121120_1.3372.3372.3	controllerType=0 controllerNumber=1 scan=3372	10.0446
	1	E.GSFQC[+57.021]VC[+57.021]DQGYR.A	1140		C[+57]*2	738.802	2	1476.6	1476.6	0	-1.8	Specific	418.35	418.35	418.35	6.78	151	>sp|Q14766|LTBP1_HUMAN Latent-transforming growth factor beta-binding protein 1	1	DW121120_1.3460.3460.2	controllerType=0 controllerNumber=1 scan=3460	10.2457
	1	E.GSFQC[+57.021]VC[+57.021]DQGYR.A	1140		C[+57]*2	738.802	2	1476.6	1476.6	0	-1.6	Specific	431.41	431.41	431.41	6.78	151	>sp|Q14766|LTBP1_HUMAN Latent-transforming growth factor beta-binding protein 1	1	DW121120_1.3245.3245.2	controllerType=0 controllerNumber=1 scan=3245	9.7512
	1	E.GSFQC[+57.021]VC[+57.021]DQGYR.A	1140		C[+57]*2	738.802	2	1476.6	1476.6	0	-1.7	Specific	442.34	442.34	442.34	5.98	151	>sp|Q14766|LTBP1_HUMAN Latent-transforming growth factor beta-binding protein 1	1	DW121120_1.3401.3401.2	controllerType=0 controllerNumber=1 scan=3401	10.1125
	1	E.GSFQC[+57.021]VC[+57.021]DQGYR.A	1140		C[+57]*2	738.802	2	1476.6	1476.6	0	-1.9	Specific	464.07	464.07	464.07	6.94	151	>sp|Q14766|LTBP1_HUMAN Latent-transforming growth factor beta-binding protein 1	1	DW121120_1.3294.3294.2	controllerType=0 controllerNumber=1 scan=3294	9.8648
	1	E.GSFQC[+57.021]VC[+57.021]DQGYR.A	1140		C[+57]*2	738.802	2	1476.6	1476.6	0	-2	Specific	479.18	479.18	479.18	6.94	151	>sp|Q14766|LTBP1_HUMAN Latent-transforming growth factor beta-binding protein 1	1	DW121120_1.3346.3346.2	controllerType=0 controllerNumber=1 scan=3346	9.9848
	1	E.C[+57.021]LNTEGSFHC[+57.021]VC[+57.021]QQGFSISADGR.T	1218		C[+57]*3	877.377	3	2630.12	2630.12	0	-0.6	Specific	542.04	542.04	236.66	7.09	151	>sp|Q14766|LTBP1_HUMAN Latent-transforming growth factor beta-binding protein 1	1	DW121120_1.4360.4360.3	controllerType=0 controllerNumber=1 scan=4360	12.2781
	1	E.C[+57.021]VN[+730.264]NT[+132.042]VC[+57.021]DSHGFC[+57.021]DNTAGSFR.C	1248	HexNAc(2)Hex(2),Pent(1)	C[+57]*3, N[+730], T[+132]	1094.09	3	3280.27	3280.27	0	-1	Specific	155.98	155.98	12.43	2.3	151	>sp|Q14766|LTBP1_HUMAN Latent-transforming growth factor beta-binding protein 1	1	DW121120_1.4529.4529.3	controllerType=0 controllerNumber=1 scan=4529	12.6742
	1	E.C[+57.021]VN[+568.212]NT[+294.095]VC[+57.021]DSHGFC[+57.021]DN[+15.995]TAGSFR.C	1248	HexNAc(2)Hex(1),Hex(1)Pent(1)	C[+57]*3, N[+16][+568], T[+294]	1099.43	3	3296.26	3296.27	0	-1.6	Specific	95.55	95.55	6.87	1.83	151	>sp|Q14766|LTBP1_HUMAN Latent-transforming growth factor beta-binding protein 1	1	DW121120_1.4517.4517.3	controllerType=0 controllerNumber=1 scan=4517	12.6462
	1	E.C[+57.021]VN[+730.264]NT[+132.042]VC[+57.021]DSHGFC[+57.021]DN[+15.995]TAGSFR.C	1248	HexNAc(2)Hex(2),Pent(1)	C[+57]*3, N[+16][+730], T[+132]	824.821	4	3296.26	3296.27	0	-1	Specific	179.83	179.83	38.74	2.15	151	>sp|Q14766|LTBP1_HUMAN Latent-transforming growth factor beta-binding protein 1	1	DW121120_1.4518.4518.4	controllerType=0 controllerNumber=1 scan=4518	12.6484
	1	D.SHGFC[+57.021]D[+15.995]NTAGSFR.C	1256		C[+57], D[+16]	491.205	3	1471.6	1471.6	0	-0.2	Specific	190.08	190.08	0	2.08	151	>sp|Q14766|LTBP1_HUMAN Latent-transforming growth factor beta-binding protein 1	1	DW121120_1.2894.2894.3	controllerType=0 controllerNumber=1 scan=2894	8.9528
	1	R.C[+57.021]LC[+57.021]YQGFQAPQDGQGC[+57.021]VDVNE.C	1269		C[+57]*3	1223	2	2444.99	2444.99	0	0.3	Specific	63.98	63.98	63.98	1.46	151	>sp|Q14766|LTBP1_HUMAN Latent-transforming growth factor beta-binding protein 1	1	DW121120_1.5043.5043.2	controllerType=0 controllerNumber=1 scan=5043	13.8702
	1	R.C[+57.021]LC[+57.021]YQGFQAPQDGQGC[+57.021]VDVNE.C	1269		C[+57]*3	815.667	3	2444.99	2444.99	0	-1.1	Specific	87.87	87.87	87.87	1.44	151	>sp|Q14766|LTBP1_HUMAN Latent-transforming growth factor beta-binding protein 1	1	DW121120_1.5162.5162.3	controllerType=0 controllerNumber=1 scan=5162	14.1488
	1	R.C[+57.021]LC[+57.021]YQGFQAPQDGQGC[+57.021]VDVNE.C	1269		C[+57]*3	1223	2	2444.99	2444.99	0	0.2	Specific	119.82	119.82	119.82	1.54	151	>sp|Q14766|LTBP1_HUMAN Latent-transforming growth factor beta-binding protein 1	1	DW121120_1.4987.4987.2	controllerType=0 controllerNumber=1 scan=4987	13.7414
	1	R.C[+57.021]LC[+57.021]YQGFQAPQDGQGC[+57.021]VDVNE.C	1269		C[+57]*3	815.669	3	2444.99	2444.99	0	0.5	Specific	327.79	327.79	327.79	2.39	151	>sp|Q14766|LTBP1_HUMAN Latent-transforming growth factor beta-binding protein 1	1	DW121120_1.4998.4998.3	controllerType=0 controllerNumber=1 scan=4998	13.7663
	1	R.C[+57.021]LC[+57.021]YQGFQAPQDGQGC[+57.021]VDVNE.C	1269		C[+57]*3	815.669	3	2444.99	2444.99	0	0.4	Specific	346.46	346.46	346.46	2.39	151	>sp|Q14766|LTBP1_HUMAN Latent-transforming growth factor beta-binding protein 1	1	DW121120_1.5051.5051.3	controllerType=0 controllerNumber=1 scan=5051	13.8895
	1	R.C[+57.021][-17.027]LC[+57.021]YQGFQAPQDGQGC[+57.021]VDVNE.C	1269		C[-17][+57]*3	1214.49	2	2427.97	2427.96	0	1	Specific	111.6	111.6	111.6	1.58	151	>sp|Q14766|LTBP1_HUMAN Latent-transforming growth factor beta-binding protein 1	1	DW121120_1.6869.6869.2	controllerType=0 controllerNumber=1 scan=6869	18.1495
	1	R.C[+57.021][-17.027]LC[+57.021]YQGFQAPQDGQGC[+57.021]VDVNE.C	1269		C[-17][+57]*3	1214.49	2	2427.97	2427.96	0	0.7	Specific	141.2	141.2	141.2	1.66	151	>sp|Q14766|LTBP1_HUMAN Latent-transforming growth factor beta-binding protein 1	1	DW121120_1.6922.6922.2	controllerType=0 controllerNumber=1 scan=6922	18.2761
	1	R.C[+57.021][-17.027]LC[+57.021]YQGFQAPQDGQGC[+57.021]VDVNE.C	1269		C[-17][+57]*3	809.992	3	2427.96	2427.96	0	-0.3	Specific	185.66	185.66	185.66	1.54	151	>sp|Q14766|LTBP1_HUMAN Latent-transforming growth factor beta-binding protein 1	1	DW121120_1.6921.6921.3	controllerType=0 controllerNumber=1 scan=6921	18.2739
	1	R.C[+57.021][-17.027]LC[+57.021]YQGFQAPQDGQGC[+57.021]VDVNE.C	1269		C[-17][+57]*3	809.994	3	2427.97	2427.96	0	1	Specific	196.46	196.46	196.46	1.54	151	>sp|Q14766|LTBP1_HUMAN Latent-transforming growth factor beta-binding protein 1	1	DW121120_1.6868.6868.3	controllerType=0 controllerNumber=1 scan=6868	18.1473
	1	E.C[+57.021]ELLSGVC[+57.021]GE.A	1290		C[+57]*2	562.241	2	1123.48	1123.48	0	0	Specific	341.81	249.29	249.29	2.23	151	>sp|Q14766|LTBP1_HUMAN Latent-transforming growth factor beta-binding protein 1	1	DW121120_1.4652.4652.2	controllerType=0 controllerNumber=1 scan=4652	12.96
	1	E.C[+57.021]ELLSGVC[+57.021]GEAFC[+57.021]E.N	1290		C[+57]*3	815.831	2	1630.65	1630.65	0	0	Specific	258.45	258.45	258.45	2.67	151	>sp|Q14766|LTBP1_HUMAN Latent-transforming growth factor beta-binding protein 1	1	DW121120_1.5669.5669.2	controllerType=0 controllerNumber=1 scan=5669	15.3272
	1	E.C[+57.021]ELLSGVC[+57.021]GEAFC[+57.021]E.N	1290		C[+57]*3	815.831	2	1630.65	1630.65	0	0	Specific	265.97	265.97	265.97	3.01	151	>sp|Q14766|LTBP1_HUMAN Latent-transforming growth factor beta-binding protein 1	1	DW121120_1.5723.5723.2	controllerType=0 controllerNumber=1 scan=5723	15.4534
	1	E.C[+57.021][-17.027]ELLSGVC[+57.021]GEAFC[+57.021]E.N	1290		C[-17][+57]*3	807.317	2	1613.63	1613.63	0	-0.2	Specific	146.66	146.66	146.66	2.19	151	>sp|Q14766|LTBP1_HUMAN Latent-transforming growth factor beta-binding protein 1	1	DW121120_1.7734.7734.2	controllerType=0 controllerNumber=1 scan=7734	20.208
	1	E.LLSGVC[+57.021]GEAFC[+57.021]E.N	1292		C[+57]*2	671.293	2	1341.58	1341.58	0	-1.2	Specific	50.34	50.34	50.34	1.44	151	>sp|Q14766|LTBP1_HUMAN Latent-transforming growth factor beta-binding protein 1	1	DW121120_1.5056.5056.2	controllerType=0 controllerNumber=1 scan=5056	13.9003
	1	E.LLSGVC[+57.021]GEAFC[+57.021]ENVE.G	1292		C[+57]*2	842.371	2	1683.73	1683.74	0	-0.7	Specific	189.01	142.33	142.33	1.93	151	>sp|Q14766|LTBP1_HUMAN Latent-transforming growth factor beta-binding protein 1	1	DW121120_1.5293.5293.2	controllerType=0 controllerNumber=1 scan=5293	14.4562
	1	E.LLSGVC[+57.021]GEAFC[+57.021]ENVE.G	1292		C[+57]*2	842.371	2	1683.74	1683.74	0	0.2	Specific	228.29	89.94	89.94	1.72	151	>sp|Q14766|LTBP1_HUMAN Latent-transforming growth factor beta-binding protein 1	1	DW121120_1.5240.5240.2	controllerType=0 controllerNumber=1 scan=5240	14.3314
	1	E.GSFLC[+57.021]VC[+57.021]ADE.N	1307		C[+57]*2	579.233	2	1157.46	1157.46	0	-0.5	Specific	180.88	77.44	77.44	1.45	151	>sp|Q14766|LTBP1_HUMAN Latent-transforming growth factor beta-binding protein 1	1	DW121120_1.5096.5096.2	controllerType=0 controllerNumber=1 scan=5096	13.9936
	1	E.GSFLC[+57.021]VC[+57.021]ADE.N	1307		C[+57]*2	579.233	2	1157.46	1157.46	0	-0.9	Specific	188.22	91.52	91.52	1.45	151	>sp|Q14766|LTBP1_HUMAN Latent-transforming growth factor beta-binding protein 1	1	DW121120_1.5044.5044.2	controllerType=0 controllerNumber=1 scan=5044	13.8723
	1	E.NQEYSPMTGQC[+57.021]R.S	1317		C[+57]	735.808	2	1470.61	1470.61	0	-1.3	Specific	397.45	397.45	397.45	6.67	151	>sp|Q14766|LTBP1_HUMAN Latent-transforming growth factor beta-binding protein 1	1	DW121120_1.2859.2859.2	controllerType=0 controllerNumber=1 scan=2859	8.8709
	1	E.YSPMTGQC[+57.021]R.S	1320		C[+57]	550.236	2	1099.46	1099.47	0	-1.9	Specific	63.84	63.84	63.84	1.46	151	>sp|Q14766|LTBP1_HUMAN Latent-transforming growth factor beta-binding protein 1	1	DW121120_1.2752.2752.2	controllerType=0 controllerNumber=1 scan=2752	8.6217
	1	E.YSPMTGQC[+57.021]R.S	1320		C[+57]	550.236	2	1099.47	1099.47	0	-0.6	Specific	229.26	229.26	229.26	2.1	151	>sp|Q14766|LTBP1_HUMAN Latent-transforming growth factor beta-binding protein 1	1	DW121120_1.2634.2634.2	controllerType=0 controllerNumber=1 scan=2634	8.3458
	1	E.YSPMTGQC[+57.021]R.S	1320		C[+57]	550.236	2	1099.46	1099.47	0	-1.4	Specific	443.7	443.7	443.7	5.2	151	>sp|Q14766|LTBP1_HUMAN Latent-transforming growth factor beta-binding protein 1	1	DW121120_1.2584.2584.2	controllerType=0 controllerNumber=1 scan=2584	8.2286
	1	E.YSPMTGQC[+57.021]R.S	1320		C[+57]	550.236	2	1099.46	1099.47	0	-1.7	Specific	467.35	467.35	467.35	5.2	151	>sp|Q14766|LTBP1_HUMAN Latent-transforming growth factor beta-binding protein 1	1	DW121120_1.2534.2534.2	controllerType=0 controllerNumber=1 scan=2534	8.1109
	1	E.YSPM[+15.995]TGQC[+57.021]R.S	1320		C[+57], M[+16]	558.234	2	1115.46	1115.46	0	-1.1	Specific	100.6	100.6	100.6	1.48	151	>sp|Q14766|LTBP1_HUMAN Latent-transforming growth factor beta-binding protein 1	1	DW121120_1.2158.2158.2	controllerType=0 controllerNumber=1 scan=2158	7.207
	1	E.YSPM[+15.995]TGQC[+57.021]R.S	1320		C[+57], M[+16]	558.233	2	1115.46	1115.46	0	-1.7	Specific	106.13	106.13	106.13	1.48	151	>sp|Q14766|LTBP1_HUMAN Latent-transforming growth factor beta-binding protein 1	1	DW121120_1.2625.2625.2	controllerType=0 controllerNumber=1 scan=2625	8.324
	1	E.YSPM[+15.995]TGQC[+57.021]R.S	1320		C[+57], M[+16]	558.233	2	1115.46	1115.46	0	-1.5	Specific	299.01	281.07	281.07	2.62	151	>sp|Q14766|LTBP1_HUMAN Latent-transforming growth factor beta-binding protein 1	1	DW121120_1.2527.2527.2	controllerType=0 controllerNumber=1 scan=2527	8.0939
	1	E.YSPM[+15.995]TGQC[+57.021]R.S	1320		C[+57], M[+16]	558.233	2	1115.46	1115.46	0	-1.5	Specific	303.02	258.24	258.24	2.62	151	>sp|Q14766|LTBP1_HUMAN Latent-transforming growth factor beta-binding protein 1	1	DW121120_1.2573.2573.2	controllerType=0 controllerNumber=1 scan=2573	8.2038
	1	E.IFPC[+57.021]PVLGTAE.F	1386		C[+57]	602.308	2	1203.61	1203.61	0	0	Specific	17.39	0.28	0.28	1.44	151	>sp|Q14766|LTBP1_HUMAN Latent-transforming growth factor beta-binding protein 1	1	DW121120_1.5857.5857.2	controllerType=0 controllerNumber=1 scan=5857	15.7645
	1	E.IFPC[+57.021]PVLGTAE.F	1386		C[+57]	602.308	2	1203.61	1203.61	0	-0.1	Specific	188.21	188.21	188.21	2	151	>sp|Q14766|LTBP1_HUMAN Latent-transforming growth factor beta-binding protein 1	1	DW121120_1.5913.5913.2	controllerType=0 controllerNumber=1 scan=5913	15.8945
	1	E.IFPC[+57.021]PVLGTAE.F	1386		C[+57]	602.307	2	1203.61	1203.61	0	-0.8	Specific	207.68	33.02	33.02	1.51	151	>sp|Q14766|LTBP1_HUMAN Latent-transforming growth factor beta-binding protein 1	1	DW121120_1.5581.5581.2	controllerType=0 controllerNumber=1 scan=5581	15.1226
	1	E.IFPC[+57.021]PVLGTAE.F	1386		C[+57]	602.307	2	1203.61	1203.61	0	-0.4	Specific	297.62	109.15	109.15	2.37	151	>sp|Q14766|LTBP1_HUMAN Latent-transforming growth factor beta-binding protein 1	1	DW121120_1.5745.5745.2	controllerType=0 controllerNumber=1 scan=5745	15.5045
	1	E.IFPC[+57.021]PVLGTAE.F	1386		C[+57]	602.307	2	1203.61	1203.61	0	-0.2	Specific	314.24	130.46	130.46	2.48	151	>sp|Q14766|LTBP1_HUMAN Latent-transforming growth factor beta-binding protein 1	1	DW121120_1.5634.5634.2	controllerType=0 controllerNumber=1 scan=5634	15.2471
	1	E.IFPC[+57.021]PVLGTAE.F	1386		C[+57]	602.307	2	1203.61	1203.61	0	-0.6	Specific	317.39	109.53	109.53	2.37	151	>sp|Q14766|LTBP1_HUMAN Latent-transforming growth factor beta-binding protein 1	1	DW121120_1.5689.5689.2	controllerType=0 controllerNumber=1 scan=5689	15.3749
	1	E.IFPC[+57.021]PVLGTAEFTE.M	1386		C[+57]	790.887	2	1580.77	1580.77	0	0	Specific	45.27	43.75	43.75	1.46	151	>sp|Q14766|LTBP1_HUMAN Latent-transforming growth factor beta-binding protein 1	1	DW121120_1.6614.6614.2	controllerType=0 controllerNumber=1 scan=6614	17.5468
	1	E.IFPC[+57.021]PVLGTAEFTE.M	1386		C[+57]	790.886	2	1580.76	1580.77	0	-1	Specific	52.26	52.26	52.26	1.44	151	>sp|Q14766|LTBP1_HUMAN Latent-transforming growth factor beta-binding protein 1	1	DW121120_1.6505.6505.2	controllerType=0 controllerNumber=1 scan=6505	17.2903
	1	E.IFPC[+57.021]PVLGTAEFTE.M	1386		C[+57]	790.886	2	1580.77	1580.77	0	-0.6	Specific	102.77	18.66	18.66	1.49	151	>sp|Q14766|LTBP1_HUMAN Latent-transforming growth factor beta-binding protein 1	1	DW121120_1.6558.6558.2	controllerType=0 controllerNumber=1 scan=6558	17.4153
	1	E.FTEMC[+57.021]PK.G	1397		C[+57]	456.7	2	912.394	912.395	0	-1.9	Specific	316.4	316.4	316.4	2.78	151	>sp|Q14766|LTBP1_HUMAN Latent-transforming growth factor beta-binding protein 1	1	DW121120_1.2767.2767.2	controllerType=0 controllerNumber=1 scan=2767	8.6572
	1	E.FTEMC[+57.021]PK.G	1397		C[+57]	456.7	2	912.393	912.395	0	-2.3	Specific	322.33	322.33	322.33	2.92	151	>sp|Q14766|LTBP1_HUMAN Latent-transforming growth factor beta-binding protein 1	1	DW121120_1.2667.2667.2	controllerType=0 controllerNumber=1 scan=2667	8.4219
	1	E.FTEMC[+57.021]PK.G	1397		C[+57]	456.7	2	912.394	912.395	0	-1.9	Specific	337.16	337.16	337.16	3.05	151	>sp|Q14766|LTBP1_HUMAN Latent-transforming growth factor beta-binding protein 1	1	DW121120_1.2712.2712.2	controllerType=0 controllerNumber=1 scan=2712	8.5289
	1	E.FTEM[+15.995]C[+57.021]PK.G	1397		C[+57], M[+16]	464.697	2	928.388	928.39	0	-2.8	Specific	60.58	60.58	60.58	1.45	151	>sp|Q14766|LTBP1_HUMAN Latent-transforming growth factor beta-binding protein 1	1	DW121120_1.2484.2484.2	controllerType=0 controllerNumber=1 scan=2484	7.9917
	1	E.FTEM[+15.995]C[+57.021]PK.G	1397		C[+57], M[+16]	464.698	2	928.389	928.39	0	-1.5	Specific	107.9	107.9	107.9	1.53	151	>sp|Q14766|LTBP1_HUMAN Latent-transforming growth factor beta-binding protein 1	1	DW121120_1.2287.2287.2	controllerType=0 controllerNumber=1 scan=2287	7.5185
	1	E.FTEM[+15.995]C[+57.021]PK.G	1397		C[+57], M[+16]	464.698	2	928.389	928.39	0	-1.9	Specific	256.72	256.72	256.72	2.36	151	>sp|Q14766|LTBP1_HUMAN Latent-transforming growth factor beta-binding protein 1	1	DW121120_1.2688.2688.2	controllerType=0 controllerNumber=1 scan=2688	8.4724
	1	E.FTEM[+15.995]C[+57.021]PK.G	1397		C[+57], M[+16]	464.698	2	928.389	928.39	0	-1.7	Specific	261.55	261.55	261.55	2.06	151	>sp|Q14766|LTBP1_HUMAN Latent-transforming growth factor beta-binding protein 1	1	DW121120_1.2734.2734.2	controllerType=0 controllerNumber=1 scan=2734	8.5804
	1	E.C[+57.021]LLFGQEIC[+57.021]K.N	1428		C[+57]*2	634.311	2	1267.62	1267.62	0	-1.4	Specific	571.83	535.07	535.07	6.03	151	>sp|Q14766|LTBP1_HUMAN Latent-transforming growth factor beta-binding protein 1	1	DW121120_1.4690.4690.2	controllerType=0 controllerNumber=1 scan=4690	13.0481
	1	E.C[+57.021][-17.027]LLFGQEIC[+57.021]K.N	1428		C[-17][+57]*2	625.798	2	1250.59	1250.59	0	-1.1	Specific	380.78	380.78	380.78	5.9	151	>sp|Q14766|LTBP1_HUMAN Latent-transforming growth factor beta-binding protein 1	1	DW121120_1.6726.6726.2	controllerType=0 controllerNumber=1 scan=6726	17.8104
	1	K.NGFC[+57.021]LNTRPGYE.C	1438		C[+57]	714.322	2	1427.64	1427.64	0	-0.1	Specific	492.48	492.48	492.48	6.11	151	>sp|Q14766|LTBP1_HUMAN Latent-transforming growth factor beta-binding protein 1	1	DW121120_1.4172.4172.2	controllerType=0 controllerNumber=1 scan=4172	11.8476
	1	K.NGFC[+57.021]LNTRPGYE.C	1438		C[+57]	714.321	2	1427.64	1427.64	0	-1.2	Specific	499.43	499.43	499.43	5.84	151	>sp|Q14766|LTBP1_HUMAN Latent-transforming growth factor beta-binding protein 1	1	DW121120_1.4116.4116.2	controllerType=0 controllerNumber=1 scan=4116	11.7234
	1	K.NGFC[+57.021]LNTRPGYE.C	1438		C[+57]	714.321	2	1427.64	1427.64	0	-1.2	Specific	546.75	546.75	546.75	5.78	151	>sp|Q14766|LTBP1_HUMAN Latent-transforming growth factor beta-binding protein 1	1	DW121120_1.4014.4014.2	controllerType=0 controllerNumber=1 scan=4014	11.4913
	1	K.NGFC[+57.021]LNTRPGYE.C	1438		C[+57]	714.322	2	1427.64	1427.64	0	-0.5	Specific	565.01	565.01	565.01	6.81	151	>sp|Q14766|LTBP1_HUMAN Latent-transforming growth factor beta-binding protein 1	1	DW121120_1.4062.4062.2	controllerType=0 controllerNumber=1 scan=4062	11.6019
	1	K.N[+0.984]GFC[+57.021]LNTRPGYE.C	1438		C[+57], N[+1]	714.815	2	1428.62	1428.62	0	0.9	Specific	363.13	350.25	231.52	4.06	151	>sp|Q14766|LTBP1_HUMAN Latent-transforming growth factor beta-binding protein 1	1	DW121120_1.4755.4755.2	controllerType=0 controllerNumber=1 scan=4755	13.1993
	1	K.N[+0.984]GFC[+57.021]LNTRPGYE.C	1438		C[+57], N[+1]	714.815	2	1428.62	1428.62	0	0.5	Specific	426.21	366.69	215.43	5.56	151	>sp|Q14766|LTBP1_HUMAN Latent-transforming growth factor beta-binding protein 1	1	DW121120_1.4438.4438.2	controllerType=0 controllerNumber=1 scan=4438	12.4609
	1	K.N[+0.984]GFC[+57.021]LNTRPGYE.C	1438		C[+57], N[+1]	714.813	2	1428.62	1428.62	0	-1.3	Specific	468.21	400.13	269.06	5.98	151	>sp|Q14766|LTBP1_HUMAN Latent-transforming growth factor beta-binding protein 1	1	DW121120_1.4702.4702.2	controllerType=0 controllerNumber=1 scan=4702	13.0747
	1	K.N[+0.984]GFC[+57.021]LNTRPGYE.C	1438		C[+57], N[+1]	714.813	2	1428.62	1428.62	0	-1.3	Specific	489.74	381.01	223.4	5.84	151	>sp|Q14766|LTBP1_HUMAN Latent-transforming growth factor beta-binding protein 1	1	DW121120_1.4383.4383.2	controllerType=0 controllerNumber=1 scan=4383	12.3317
	1	K.N[+0.984]GFC[+57.021]LNTRPGYE.C	1438		C[+57], N[+1]	714.814	2	1428.62	1428.62	0	-0.8	Specific	547.22	440	348.43	5.9	151	>sp|Q14766|LTBP1_HUMAN Latent-transforming growth factor beta-binding protein 1	1	DW121120_1.4644.4644.2	controllerType=0 controllerNumber=1 scan=4644	12.9435
	1	K.N[+0.984]GFC[+57.021]LNTRPGYE.C	1438		C[+57], N[+1]	714.813	2	1428.62	1428.62	0	-1.5	Specific	565.36	389.02	344.54	6.81	151	>sp|Q14766|LTBP1_HUMAN Latent-transforming growth factor beta-binding protein 1	1	DW121120_1.4592.4592.2	controllerType=0 controllerNumber=1 scan=4592	12.8215
	1	K.NGFC[+57.021]LNTRPGYEC[+57.021]YC[+57.021]K.Q	1438		C[+57]*3	680.29	3	2038.86	2038.86	0	-0.7	Specific	291.98	274.56	274.56	2.82	151	>sp|Q14766|LTBP1_HUMAN Latent-transforming growth factor beta-binding protein 1	1	DW121120_1.3951.3951.3	controllerType=0 controllerNumber=1 scan=3951	11.3534
	1	K.NGFC[+57.021]LNTRPGYEC[+57.021]YC[+57.021]K.Q	1438		C[+57]*3	680.289	3	2038.85	2038.86	0	-2.4	Specific	322.8	322.8	322.8	3.58	151	>sp|Q14766|LTBP1_HUMAN Latent-transforming growth factor beta-binding protein 1	1	DW121120_1.4047.4047.3	controllerType=0 controllerNumber=1 scan=4047	11.567
	1	K.NGFC[+57.021]LNTRPGYEC[+57.021]YC[+57.021]K.Q	1438		C[+57]*3	1019.93	2	2038.85	2038.86	0	-1.5	Specific	345.37	300.23	300.23	3.96	151	>sp|Q14766|LTBP1_HUMAN Latent-transforming growth factor beta-binding protein 1	1	DW121120_1.3802.3802.2	controllerType=0 controllerNumber=1 scan=3802	11.022
	1	K.NGFC[+57.021]LNTRPGYEC[+57.021]YC[+57.021]K.Q	1438		C[+57]*3	1019.93	2	2038.85	2038.86	0	-1.8	Specific	357.45	290.88	290.88	4.07	151	>sp|Q14766|LTBP1_HUMAN Latent-transforming growth factor beta-binding protein 1	1	DW121120_1.3855.3855.2	controllerType=0 controllerNumber=1 scan=3855	11.1394
	1	K.NGFC[+57.021]LNTRPGYEC[+57.021]YC[+57.021]K.Q	1438		C[+57]*3	680.29	3	2038.85	2038.86	0	-1.3	Specific	426.1	378.52	378.52	5.48	151	>sp|Q14766|LTBP1_HUMAN Latent-transforming growth factor beta-binding protein 1	1	DW121120_1.3896.3896.3	controllerType=0 controllerNumber=1 scan=3896	11.2324
	1	K.NGFC[+57.021]LNTRPGYEC[+57.021]YC[+57.021]K.Q	1438		C[+57]*3	680.29	3	2038.85	2038.86	0	-1.2	Specific	455.83	402.44	402.44	5.75	151	>sp|Q14766|LTBP1_HUMAN Latent-transforming growth factor beta-binding protein 1	1	DW121120_1.3788.3788.3	controllerType=0 controllerNumber=1 scan=3788	10.9915
	1	K.NGFC[+57.021]LNTRPGYEC[+57.021]YC[+57.021]K.Q	1438		C[+57]*3	680.289	3	2038.85	2038.86	0	-1.4	Specific	459.77	402.34	402.34	5.75	151	>sp|Q14766|LTBP1_HUMAN Latent-transforming growth factor beta-binding protein 1	1	DW121120_1.3841.3841.3	controllerType=0 controllerNumber=1 scan=3841	11.1081
	1	K.N[+0.984]GFC[+57.021]LNTRPGYEC[+57.021]YC[+57.021]K.Q	1438		C[+57]*3, N[+1]	680.618	3	2039.84	2039.84	0	-0.7	Specific	310.41	293.09	69.12	3.44	151	>sp|Q14766|LTBP1_HUMAN Latent-transforming growth factor beta-binding protein 1	1	DW121120_1.4332.4332.3	controllerType=0 controllerNumber=1 scan=4332	12.2141
	1	K.N[+0.984]GFC[+57.021]LNTRPGYEC[+57.021]YC[+57.021]K.Q	1438		C[+57]*3, N[+1]	1020.42	2	2039.84	2039.84	0	-0.3	Specific	319.23	288.13	108.55	3.93	151	>sp|Q14766|LTBP1_HUMAN Latent-transforming growth factor beta-binding protein 1	1	DW121120_1.4221.4221.2	controllerType=0 controllerNumber=1 scan=4221	11.9598
	1	K.N[+0.984]GFC[+57.021]LNTRPGYEC[+57.021]YC[+57.021]K.Q	1438		C[+57]*3, N[+1]	680.618	3	2039.84	2039.84	0	-1	Specific	444.13	381.78	132.88	5.63	151	>sp|Q14766|LTBP1_HUMAN Latent-transforming growth factor beta-binding protein 1	1	DW121120_1.4105.4105.3	controllerType=0 controllerNumber=1 scan=4105	11.6986
	1	K.N[+0.984]GFC[+57.021]LNTRPGYEC[+57.021]YC[+57.021]K.Q	1438		C[+57]*3, N[+1]	680.618	3	2039.84	2039.84	0	-0.9	Specific	456.18	408.19	174.34	5.75	151	>sp|Q14766|LTBP1_HUMAN Latent-transforming growth factor beta-binding protein 1	1	DW121120_1.4217.4217.3	controllerType=0 controllerNumber=1 scan=4217	11.9514
	1	K.N[+0.984]GFC[+57.021]LNTRPGYEC[+57.021]YC[+57.021]K.Q	1438		C[+57]*3, N[+1]	680.618	3	2039.84	2039.84	0	-1.1	Specific	459.88	404.38	157.54	5.75	151	>sp|Q14766|LTBP1_HUMAN Latent-transforming growth factor beta-binding protein 1	1	DW121120_1.4270.4270.3	controllerType=0 controllerNumber=1 scan=4270	12.0738
	1	K.QGTYYDPVK.L	1454			535.76	2	1070.51	1070.52	0	-1.8	Specific	415.14	273.12	273.12	3.6	151	>sp|Q14766|LTBP1_HUMAN Latent-transforming growth factor beta-binding protein 1	1	DW121120_1.3066.3066.2	controllerType=0 controllerNumber=1 scan=3066	9.3521
	1	K.QGTYYDPVK.L	1454			535.761	2	1070.51	1070.52	0	-1.4	Specific	440.3	255.57	255.57	4.71	151	>sp|Q14766|LTBP1_HUMAN Latent-transforming growth factor beta-binding protein 1	1	DW121120_1.3119.3119.2	controllerType=0 controllerNumber=1 scan=3119	9.4711
	1	K.QGTYYDPVK.L	1454			535.761	2	1070.51	1070.52	0	-1.2	Specific	457.5	294.97	294.97	4.99	151	>sp|Q14766|LTBP1_HUMAN Latent-transforming growth factor beta-binding protein 1	1	DW121120_1.3228.3228.2	controllerType=0 controllerNumber=1 scan=3228	9.7161
	1	K.QGTYYDPVK.L	1454			535.761	2	1070.51	1070.52	0	-1.4	Specific	476.84	249.16	249.16	4.63	151	>sp|Q14766|LTBP1_HUMAN Latent-transforming growth factor beta-binding protein 1	1	DW121120_1.3172.3172.2	controllerType=0 controllerNumber=1 scan=3172	9.5933
	1	E.GSYNC[+57.021]FC[+57.021]THPMVLD.A	1487		C[+57]*2	850.846	2	1700.68	1700.69	0	-1.6	Specific	205.03	205.03	205.03	1.96	151	>sp|Q14766|LTBP1_HUMAN Latent-transforming growth factor beta-binding protein 1	1	DW121120_1.4669.4669.2	controllerType=0 controllerNumber=1 scan=4669	12.9998
	1	E.TDVYQDLC[+57.021]WE.H	1519		C[+57]	664.777	2	1328.55	1328.55	0	0.4	Specific	167.35	49.84	49.84	1.44	151	>sp|Q14766|LTBP1_HUMAN Latent-transforming growth factor beta-binding protein 1	1	DW121120_1.5880.5880.2	controllerType=0 controllerNumber=1 scan=5880	15.8176
	1	E.TDVYQDLC[+57.021]WE.H	1519		C[+57]	664.776	2	1328.55	1328.55	0	-1	Specific	234.8	83.24	83.24	1.46	151	>sp|Q14766|LTBP1_HUMAN Latent-transforming growth factor beta-binding protein 1	1	DW121120_1.5770.5770.2	controllerType=0 controllerNumber=1 scan=5770	15.5632
	1	E.TDVYQDLC[+57.021]WE.H	1519		C[+57]	664.776	2	1328.54	1328.55	0	-1.3	Specific	396.35	269.1	269.1	2.86	151	>sp|Q14766|LTBP1_HUMAN Latent-transforming growth factor beta-binding protein 1	1	DW121120_1.5821.5821.2	controllerType=0 controllerNumber=1 scan=5821	15.683
	1	E.HLSDEYVC[+57.021]SRPLVGK.Q	1529		C[+57]	440.725	4	1759.88	1759.88	0	-1.7	Specific	94.46	94.46	94.46	1.49	151	>sp|Q14766|LTBP1_HUMAN Latent-transforming growth factor beta-binding protein 1	1	DW121120_1.3227.3227.3	controllerType=0 controllerNumber=1 scan=3227	9.7148
	1	E.HLSDEYVC[+57.021]SRPLVGK.Q	1529		C[+57]	587.298	3	1759.88	1759.88	0	-0.6	Specific	426.84	426.84	426.84	7.19	151	>sp|Q14766|LTBP1_HUMAN Latent-transforming growth factor beta-binding protein 1	1	DW121120_1.3296.3296.3	controllerType=0 controllerNumber=1 scan=3296	9.8691
	1	E.HLSDEYVC[+57.021]SRPLVGK.Q	1529		C[+57]	587.298	3	1759.88	1759.88	0	-0.7	Specific	537.4	537.4	537.4	7.52	151	>sp|Q14766|LTBP1_HUMAN Latent-transforming growth factor beta-binding protein 1	1	DW121120_1.3135.3135.3	controllerType=0 controllerNumber=1 scan=3135	9.5056
	1	E.HLSDEYVC[+57.021]SRPLVGK.Q	1529		C[+57]	440.724	4	1759.87	1759.88	0	-2.6	Specific	554.54	554.54	554.54	7.39	151	>sp|Q14766|LTBP1_HUMAN Latent-transforming growth factor beta-binding protein 1	1	DW121120_1.3137.3137.4	controllerType=0 controllerNumber=1 scan=3137	9.5099
	1	E.HLSDEYVC[+57.021]SRPLVGK.Q	1529		C[+57]	440.725	4	1759.88	1759.88	0	-1.5	Specific	603.7	603.7	603.7	9.03	151	>sp|Q14766|LTBP1_HUMAN Latent-transforming growth factor beta-binding protein 1	1	DW121120_1.3185.3185.4	controllerType=0 controllerNumber=1 scan=3185	9.6197
	1	E.HLSDEYVC[+57.021]SRPLVGK.Q	1529		C[+57]	587.297	3	1759.88	1759.88	0	-1.7	Specific	616.98	616.98	616.98	9.17	151	>sp|Q14766|LTBP1_HUMAN Latent-transforming growth factor beta-binding protein 1	1	DW121120_1.3236.3236.3	controllerType=0 controllerNumber=1 scan=3236	9.7346
	1	E.HLSDEYVC[+57.021]SRPLVGK.Q	1529		C[+57]	587.297	3	1759.88	1759.88	0	-1.7	Specific	715.64	715.64	715.64	11.17	151	>sp|Q14766|LTBP1_HUMAN Latent-transforming growth factor beta-binding protein 1	1	DW121120_1.3184.3184.3	controllerType=0 controllerNumber=1 scan=3184	9.6185
	1	E.YVC[+57.021]SRPLVGK.Q	1534		C[+57]	589.82	2	1178.63	1178.63	0	-1.5	Specific	218.98	218.98	218.98	2.41	151	>sp|Q14766|LTBP1_HUMAN Latent-transforming growth factor beta-binding protein 1	1	DW121120_1.2553.2553.2	controllerType=0 controllerNumber=1 scan=2553	8.1558
	1	E.C[+57.021]C[+57.021]C[+57.021]LYGE.A	1550		C[+57]*3	481.164	2	961.32	961.321	0	-1.3	Specific	339.18	246.96	246.96	2.34	151	>sp|Q14766|LTBP1_HUMAN Latent-transforming growth factor beta-binding protein 1	1	DW121120_1.3574.3574.2	controllerType=0 controllerNumber=1 scan=3574	10.5057
	1	E.C[+57.021]C[+57.021]C[+57.021]LYGEAWGMQC[+57.021]ALC[+57.021]PLK.D	1550		C[+57]*5	792.995	3	2376.97	2376.97	0	-0.2	Specific	341.38	341.38	341.38	3.53	151	>sp|Q14766|LTBP1_HUMAN Latent-transforming growth factor beta-binding protein 1	1	DW121120_1.5954.5954.3	controllerType=0 controllerNumber=1 scan=5954	15.9914
	1	E.C[+57.021]C[+57.021]C[+57.021]LYGEAWGMQC[+57.021]ALC[+57.021]PLK.D	1550		C[+57]*5	792.996	3	2376.97	2376.97	0	0	Specific	593.24	593.24	593.24	7.26	151	>sp|Q14766|LTBP1_HUMAN Latent-transforming growth factor beta-binding protein 1	1	DW121120_1.5900.5900.3	controllerType=0 controllerNumber=1 scan=5900	15.8642
	1	E.C[+57.021][-17.027]C[+57.021]C[+57.021]LYGEAWGMQC[+57.021]ALC[+57.021]PLK.D	1550		C[-17][+57]*5	1180.48	2	2359.95	2359.95	0	1.1	Specific	40.63	40.63	40.63	1.76	151	>sp|Q14766|LTBP1_HUMAN Latent-transforming growth factor beta-binding protein 1	1	DW121120_1.7112.7112.2	controllerType=0 controllerNumber=1 scan=7112	18.7279
	1	E.AWGMQC[+57.021]ALC[+57.021]PLK.D	1557		C[+57]*2	717.839	2	1434.67	1434.67	0	1.2	Specific	437.06	437.06	437.06	6.78	151	>sp|Q14766|LTBP1_HUMAN Latent-transforming growth factor beta-binding protein 1	1	DW121120_1.5107.5107.2	controllerType=0 controllerNumber=1 scan=5107	14.0198
	1	E.AWGMQC[+57.021]ALC[+57.021]PLK.D	1557		C[+57]*2	717.838	2	1434.67	1434.67	0	-0.5	Specific	523.01	523.01	523.01	7.12	151	>sp|Q14766|LTBP1_HUMAN Latent-transforming growth factor beta-binding protein 1	1	DW121120_1.5059.5059.2	controllerType=0 controllerNumber=1 scan=5059	13.9064
	1	E.ADPYFIQDR.F	1604			562.772	2	1124.54	1124.54	0	-1	Specific	391.61	391.61	391.61	4.68	151	>sp|Q14766|LTBP1_HUMAN Latent-transforming growth factor beta-binding protein 1	1	DW121120_1.3907.3907.2	controllerType=0 controllerNumber=1 scan=3907	11.2575
	1	E.ADPYFIQDR.F	1604			562.772	2	1124.54	1124.54	0	-0.8	Specific	392.8	392.8	392.8	4.94	151	>sp|Q14766|LTBP1_HUMAN Latent-transforming growth factor beta-binding protein 1	1	DW121120_1.3852.3852.2	controllerType=0 controllerNumber=1 scan=3852	11.1338
	1	E.ADPYFIQDR.F	1604			562.772	2	1124.54	1124.54	0	-0.8	Specific	393.78	393.78	393.78	4.68	151	>sp|Q14766|LTBP1_HUMAN Latent-transforming growth factor beta-binding protein 1	1	DW121120_1.3800.3800.2	controllerType=0 controllerNumber=1 scan=3800	11.0177
	1	E.ADPYFIQDR.F	1604			562.772	2	1124.54	1124.54	0	-0.7	Specific	408.86	408.86	408.86	5.05	151	>sp|Q14766|LTBP1_HUMAN Latent-transforming growth factor beta-binding protein 1	1	DW121120_1.4020.4020.2	controllerType=0 controllerNumber=1 scan=4020	11.506
	1	E.ADPYFIQDR.F	1604			562.771	2	1124.54	1124.54	0	-1.3	Specific	423.1	423.1	423.1	5.05	151	>sp|Q14766|LTBP1_HUMAN Latent-transforming growth factor beta-binding protein 1	1	DW121120_1.3962.3962.2	controllerType=0 controllerNumber=1 scan=3962	11.3786
	1	D.PYFIQDR.F	1606			469.74	2	938.473	938.473	0	0.4	Specific	232.76	232.76	232.76	2.02	151	>sp|Q14766|LTBP1_HUMAN Latent-transforming growth factor beta-binding protein 1	1	DW121120_1.6553.6553.2	controllerType=0 controllerNumber=1 scan=6553	17.4025
	1	D.PYFIQDR.F	1606			469.74	2	938.472	938.473	0	-1.5	Specific	380.06	380.06	380.06	4.57	151	>sp|Q14766|LTBP1_HUMAN Latent-transforming growth factor beta-binding protein 1	1	DW121120_1.6496.6496.2	controllerType=0 controllerNumber=1 scan=6496	17.2688
	1	R.FLNSFEE.L	1613			443.203	2	885.398	885.399	0	-0.8	Specific	128.78	128.78	128.78	1.44	151	>sp|Q14766|LTBP1_HUMAN Latent-transforming growth factor beta-binding protein 1	1	DW121120_1.4887.4887.2	controllerType=0 controllerNumber=1 scan=4887	13.5074
	1	R.FLNSFEE.L	1613			443.203	2	885.398	885.399	0	-0.5	Specific	139.65	139.65	139.65	1.44	151	>sp|Q14766|LTBP1_HUMAN Latent-transforming growth factor beta-binding protein 1	1	DW121120_1.4834.4834.2	controllerType=0 controllerNumber=1 scan=4834	13.3828
	1	E.C[+57.021]GILNGC[+57.021]ENGR.C	1625		C[+57]*2	625.273	2	1249.54	1249.54	0	-2.6	Specific	444.42	438.95	438.95	5.98	151	>sp|Q14766|LTBP1_HUMAN Latent-transforming growth factor beta-binding protein 1	1	DW121120_1.3023.3023.2	controllerType=0 controllerNumber=1 scan=3023	9.2511
	1	E.C[+57.021]GILNGC[+57.021]ENGR.C	1625		C[+57]*2	625.273	2	1249.54	1249.54	0	-2.2	Specific	498.62	498.62	498.62	7.06	151	>sp|Q14766|LTBP1_HUMAN Latent-transforming growth factor beta-binding protein 1	1	DW121120_1.2858.2858.2	controllerType=0 controllerNumber=1 scan=2858	8.8687
	1	E.C[+57.021]GILNGC[+57.021]ENGR.C	1625		C[+57]*2	625.273	2	1249.54	1249.54	0	-1.8	Specific	619.91	608.69	608.69	8.77	151	>sp|Q14766|LTBP1_HUMAN Latent-transforming growth factor beta-binding protein 1	1	DW121120_1.2965.2965.2	controllerType=0 controllerNumber=1 scan=2965	9.1168
	1	E.C[+57.021]GILNGC[+57.021]ENGR.C	1625		C[+57]*2	625.273	2	1249.54	1249.54	0	-1.7	Specific	621.65	617.93	617.93	8.77	151	>sp|Q14766|LTBP1_HUMAN Latent-transforming growth factor beta-binding protein 1	1	DW121120_1.2911.2911.2	controllerType=0 controllerNumber=1 scan=2911	8.9926
	1	E.C[+57.021]GILN[+15.995]GC[+57.021]ENGR.C	1625		C[+57]*2, N[+16]	633.271	2	1265.53	1265.54	0	-1.2	Specific	63.73	63.73	63.73	1.72	151	>sp|Q14766|LTBP1_HUMAN Latent-transforming growth factor beta-binding protein 1	1	DW121120_1.2928.2928.2	controllerType=0 controllerNumber=1 scan=2928	9.0305
	1	E.C[+57.021][-17.027]GILNGC[+57.021]ENGR.C	1625		C[-17][+57]*2	616.76	2	1232.51	1232.51	0	-1.5	Specific	130.97	130.97	130.97	1.65	151	>sp|Q14766|LTBP1_HUMAN Latent-transforming growth factor beta-binding protein 1	1	DW121120_1.3190.3190.2	controllerType=0 controllerNumber=1 scan=3190	9.6298
	1	E.C[+57.021]GILNGC[+57.021]EN[+0.984]GR.C	1625		C[+57]*2, N[+1]	625.765	2	1250.52	1250.53	0	-2.1	Specific	408.74	408.74	52.6	6.78	151	>sp|Q14766|LTBP1_HUMAN Latent-transforming growth factor beta-binding protein 1	1	DW121120_1.3349.3349.2	controllerType=0 controllerNumber=1 scan=3349	9.9913
	1	E.C[+57.021][-17.027]GILNGC[+57.021]ENGR.C	1625		C[-17][+57]*2	616.761	2	1232.51	1232.51	0	-0.5	Specific	468.66	468.66	468.66	6.94	151	>sp|Q14766|LTBP1_HUMAN Latent-transforming growth factor beta-binding protein 1	1	DW121120_1.4436.4436.2	controllerType=0 controllerNumber=1 scan=4436	12.4566
	1	E.C[+57.021]GILNGC[+57.021]EN[+0.984]GR.C	1625		C[+57]*2, N[+1]	625.764	2	1250.52	1250.53	0	-4	Specific	469	469	56.67	6.94	151	>sp|Q14766|LTBP1_HUMAN Latent-transforming growth factor beta-binding protein 1	1	DW121120_1.3448.3448.2	controllerType=0 controllerNumber=1 scan=3448	10.2179
	1	E.C[+57.021][-17.027]GILNGC[+57.021]ENGR.C	1625		C[-17][+57]*2	616.76	2	1232.51	1232.51	0	-0.7	Specific	470.52	470.52	470.52	6.94	151	>sp|Q14766|LTBP1_HUMAN Latent-transforming growth factor beta-binding protein 1	1	DW121120_1.4385.4385.2	controllerType=0 controllerNumber=1 scan=4385	12.336
	1	E.C[+57.021]GILNGC[+57.021]EN[+0.984]GR.C	1625		C[+57]*2, N[+1]	625.765	2	1250.52	1250.53	0	-1.7	Specific	491.27	485.94	113.93	7.06	151	>sp|Q14766|LTBP1_HUMAN Latent-transforming growth factor beta-binding protein 1	1	DW121120_1.3293.3293.2	controllerType=0 controllerNumber=1 scan=3293	9.8626
	1	E.C[+57.021]GILN[+0.984]GC[+57.021]ENGR.C	1625		C[+57]*2, N[+1]	625.765	2	1250.52	1250.53	0	-2.5	Specific	509.99	509.99	128.41	7.06	151	>sp|Q14766|LTBP1_HUMAN Latent-transforming growth factor beta-binding protein 1	1	DW121120_1.3023.3023.2	controllerType=0 controllerNumber=1 scan=3023	9.2511
	1	E.C[+57.021]GILN[+0.984]GC[+57.021]ENGR.C	1625		C[+57]*2, N[+1]	625.765	2	1250.52	1250.53	0	-1.7	Specific	517.3	517.3	29.14	7.06	151	>sp|Q14766|LTBP1_HUMAN Latent-transforming growth factor beta-binding protein 1	1	DW121120_1.3130.3130.2	controllerType=0 controllerNumber=1 scan=3130	9.4957
	1	E.C[+57.021]GILN[+0.984]GC[+57.021]ENGR.C	1625		C[+57]*2, N[+1]	625.765	2	1250.52	1250.53	0	-1.8	Specific	527.66	527.66	99.75	7.12	151	>sp|Q14766|LTBP1_HUMAN Latent-transforming growth factor beta-binding protein 1	1	DW121120_1.3078.3078.2	controllerType=0 controllerNumber=1 scan=3078	9.3773
	1	E.C[+57.021]GILN[+0.984]GC[+57.021]ENGR.C	1625		C[+57]*2, N[+1]	625.765	2	1250.52	1250.53	0	-1.7	Specific	541.27	541.27	128.04	7.12	151	>sp|Q14766|LTBP1_HUMAN Latent-transforming growth factor beta-binding protein 1	1	DW121120_1.3239.3239.2	controllerType=0 controllerNumber=1 scan=3239	9.7382
	1	E.C[+57.021]GILNGC[+57.021]EN[+0.984]GR.C	1625		C[+57]*2, N[+1]	625.765	2	1250.52	1250.53	0	-1.8	Specific	571.08	571.08	82.92	7.77	151	>sp|Q14766|LTBP1_HUMAN Latent-transforming growth factor beta-binding protein 1	1	DW121120_1.3183.3183.2	controllerType=0 controllerNumber=1 scan=3183	9.6173
	1	E.C[+57.021][-17.027]GILNGC[+57.021]EN[+0.984]GR.C	1625		C[-17][+57]*2, N[+1]	617.255	2	1233.5	1233.5	0	2.5	Specific	221.74	221.74	144.35	1.67	151	>sp|Q14766|LTBP1_HUMAN Latent-transforming growth factor beta-binding protein 1	1	DW121120_1.4850.4850.2	controllerType=0 controllerNumber=1 scan=4850	13.4193
	1	E.C[+57.021][-17.027]GILNGC[+57.021]EN[+0.984]GR.C	1625		C[-17][+57]*2, N[+1]	617.251	2	1233.5	1233.5	0	-2.3	Specific	289.63	289.63	144.81	3.76	151	>sp|Q14766|LTBP1_HUMAN Latent-transforming growth factor beta-binding protein 1	1	DW121120_1.4765.4765.2	controllerType=0 controllerNumber=1 scan=4765	13.2229
	1	E.C[+57.021][-17.027]GILN[+0.984]GC[+57.021]ENGR.C	1625		C[-17][+57]*2, N[+1]	617.252	2	1233.5	1233.5	0	-0.9	Specific	382.83	382.83	158.82	5.72	151	>sp|Q14766|LTBP1_HUMAN Latent-transforming growth factor beta-binding protein 1	1	DW121120_1.4549.4549.2	controllerType=0 controllerNumber=1 scan=4549	12.7216
	1	E.C[+57.021][-17.027]GILNGC[+57.021]EN[+0.984]GR.C	1625		C[-17][+57]*2, N[+1]	617.253	2	1233.5	1233.5	0	-0.8	Specific	401.82	401.82	51.5	6.78	151	>sp|Q14766|LTBP1_HUMAN Latent-transforming growth factor beta-binding protein 1	1	DW121120_1.4712.4712.2	controllerType=0 controllerNumber=1 scan=4712	13.0987
	1	E.C[+57.021][-17.027]GILN[+0.984]GC[+57.021]ENGR.C	1625		C[-17][+57]*2, N[+1]	617.253	2	1233.5	1233.5	0	-0.3	Specific	404.83	404.83	153.74	5.82	151	>sp|Q14766|LTBP1_HUMAN Latent-transforming growth factor beta-binding protein 1	1	DW121120_1.4491.4491.2	controllerType=0 controllerNumber=1 scan=4491	12.5854
	1	E.C[+57.021][-17.027]GILN[+0.984]GC[+57.021]ENGR.C	1625		C[-17][+57]*2, N[+1]	617.252	2	1233.5	1233.5	0	-1	Specific	412.9	412.9	10.5	6.78	151	>sp|Q14766|LTBP1_HUMAN Latent-transforming growth factor beta-binding protein 1	1	DW121120_1.4659.4659.2	controllerType=0 controllerNumber=1 scan=4659	12.9761
	1	E.C[+57.021][-17.027]GILNGC[+57.021]EN[+0.984]GR.C	1625		C[-17][+57]*2, N[+1]	617.253	2	1233.5	1233.5	0	-0.2	Specific	439.89	439.89	97.93	6.78	151	>sp|Q14766|LTBP1_HUMAN Latent-transforming growth factor beta-binding protein 1	1	DW121120_1.4601.4601.2	controllerType=0 controllerNumber=1 scan=4601	12.8429
	1	D.GYHLDTAKMT[+396.127]C[+57.021]VD[+15.995].V	1650	Pent(3)	C[+57], D[+16], T[+396]	961.888	2	1922.77	1922.79	0	-10.1	Specific	196.25	196.25	3.76	2.4	151	>sp|Q14766|LTBP1_HUMAN Latent-transforming growth factor beta-binding protein 1	1	DW121120_1.4150.4150.2	controllerType=0 controllerNumber=1 scan=4150	11.7974
	1	D.GYHLDTAKMT[+396.127]C[+57.021]VD[+15.995].V	1650	Pent(3)	C[+57], D[+16], T[+396]	641.594	3	1922.77	1922.79	0	-11.4	Specific	202.8	202.8	4	2.14	151	>sp|Q14766|LTBP1_HUMAN Latent-transforming growth factor beta-binding protein 1	1	DW121120_1.4139.4139.3	controllerType=0 controllerNumber=1 scan=4139	11.7721
	1	D.GYHLDTAKMT[+396.127]C[+57.021]VD[+15.995].V	1650	Pent(3)	C[+57], D[+16], T[+396]	961.888	2	1922.77	1922.79	0	-10.6	Specific	232.02	232.02	8.41	2.66	151	>sp|Q14766|LTBP1_HUMAN Latent-transforming growth factor beta-binding protein 1	1	DW121120_1.4097.4097.2	controllerType=0 controllerNumber=1 scan=4097	11.6795
	1	K.MTC[+57.021]VDVNE.C	1658		C[+57]	484.196	2	967.384	967.386	0	-1.8	Specific	255.96	255.96	255.96	1.64	151	>sp|Q14766|LTBP1_HUMAN Latent-transforming growth factor beta-binding protein 1	1	DW121120_1.3384.3384.2	controllerType=0 controllerNumber=1 scan=3384	10.0715
	1	K.MTC[+57.021]VDVNE.C	1658		C[+57]	484.196	2	967.384	967.386	0	-2.2	Specific	305.48	305.48	305.48	1.74	151	>sp|Q14766|LTBP1_HUMAN Latent-transforming growth factor beta-binding protein 1	1	DW121120_1.3326.3326.2	controllerType=0 controllerNumber=1 scan=3326	9.9382
	1	E.C[+57.021][-17.027]DELNNR.M	1666		C[-17][+57]	452.183	2	903.36	903.362	0	-3.3	Specific	278.68	278.68	278.68	3.16	151	>sp|Q14766|LTBP1_HUMAN Latent-transforming growth factor beta-binding protein 1	1	DW121120_1.3286.3286.2	controllerType=0 controllerNumber=1 scan=3286	9.8465
	1	K.C[+57.021][-17.027]INTDGSYK.C	1681		C[-17][+57]	520.721	2	1040.44	1040.44	0	0	Specific	229.7	229.7	229.7	1.84	151	>sp|Q14766|LTBP1_HUMAN Latent-transforming growth factor beta-binding protein 1	1	DW121120_1.4157.4157.2	controllerType=0 controllerNumber=1 scan=4157	11.8125
	1	K.C[+57.021][-17.027]INTDGSYK.C	1681		C[-17][+57]	520.721	2	1040.43	1040.44	0	-1.2	Specific	362.14	362.14	362.14	3.29	151	>sp|Q14766|LTBP1_HUMAN Latent-transforming growth factor beta-binding protein 1	1	DW121120_1.4034.4034.2	controllerType=0 controllerNumber=1 scan=4034	11.537
	1	K.C[+57.021][-17.027]INTDGSYK.C	1681		C[-17][+57]	520.721	2	1040.43	1040.44	0	-0.8	Specific	390.21	390.21	390.21	4.56	151	>sp|Q14766|LTBP1_HUMAN Latent-transforming growth factor beta-binding protein 1	1	DW121120_1.4084.4084.2	controllerType=0 controllerNumber=1 scan=4084	11.6515
	1	K.C[+57.021]IN[+0.984]TD[+15.995]GSYK.C	1681		C[+57], D[+16], N[+1]	537.724	2	1074.44	1074.44	0	-0.6	Specific	207.24	207.24	207.24	1.63	151	>sp|Q14766|LTBP1_HUMAN Latent-transforming growth factor beta-binding protein 1	1	DW121120_1.2678.2678.2	controllerType=0 controllerNumber=1 scan=2678	8.4484
	1	K.C[+57.021]LC[+57.021]LPGYVPSDKPNYC[+57.021]TPLNTALNLE.K	1690		C[+57]*3	1003.81	3	3009.42	3009.42	0	0.4	Specific	29.49	29.49	29.49	1.44	151	>sp|Q14766|LTBP1_HUMAN Latent-transforming growth factor beta-binding protein 1	1	DW121120_1.6331.6331.3	controllerType=0 controllerNumber=1 scan=6331	16.8784
	1	K.C[+57.021]LC[+57.021]LPGYVPSDKPNYC[+57.021]TPLNTALNLE.K	1690		C[+57]*3	1003.81	3	3009.42	3009.42	0	0.8	Specific	148.37	148.37	148.37	1.64	151	>sp|Q14766|LTBP1_HUMAN Latent-transforming growth factor beta-binding protein 1	1	DW121120_1.6383.6383.3	controllerType=0 controllerNumber=1 scan=6383	17.002
	1	K.C[+57.021]LC[+57.021]LPGYVPSDKPNYC[+57.021]TPLNTALNLEK.D	1690		C[+57]*3	1046.51	3	3137.51	3137.51	0	-0.9	Specific	312.67	312.67	203.54	3.47	151	>sp|Q14766|LTBP1_HUMAN Latent-transforming growth factor beta-binding protein 1	1	DW121120_1.5648.5648.3	controllerType=0 controllerNumber=1 scan=5648	15.2789
	1	K.C[+57.021]LC[+57.021]LPGYVPSDKPNYC[+57.021]TPLNTALNLEK.D	1690		C[+57]*3	1046.51	3	3137.51	3137.51	0	0.2	Specific	527.59	527.59	375.86	6.56	151	>sp|Q14766|LTBP1_HUMAN Latent-transforming growth factor beta-binding protein 1	1	DW121120_1.5756.5756.3	controllerType=0 controllerNumber=1 scan=5756	15.5308
	1	K.C[+57.021]LC[+57.021]LPGYVPSDKPNYC[+57.021]TPLNTALNLEK.D	1690		C[+57]*3	785.133	4	3137.51	3137.51	0	0.5	Specific	530.4	530.4	351.98	6.3	151	>sp|Q14766|LTBP1_HUMAN Latent-transforming growth factor beta-binding protein 1	1	DW121120_1.5766.5766.4	controllerType=0 controllerNumber=1 scan=5766	15.5545
	1	K.C[+57.021]LC[+57.021]LPGYVPSDKPNYC[+57.021]TPLNTALNLEK.D	1690		C[+57]*3	1046.51	3	3137.51	3137.51	0	0.5	Specific	606.66	606.66	418.08	8.21	151	>sp|Q14766|LTBP1_HUMAN Latent-transforming growth factor beta-binding protein 1	1	DW121120_1.5700.5700.3	controllerType=0 controllerNumber=1 scan=5700	15.3997
	1	K.C[+57.021]LC[+57.021]LPGYVPSDKPNYC[+57.021]TPLNTALNLEK.D	1690		C[+57]*3	785.133	4	3137.51	3137.51	0	-0.4	Specific	658.27	658.27	421.56	8.95	151	>sp|Q14766|LTBP1_HUMAN Latent-transforming growth factor beta-binding protein 1	1	DW121120_1.5711.5711.4	controllerType=0 controllerNumber=1 scan=5711	15.4254
	1	K.C[+57.021]LC[+57.021]LPGYVPSDKPNYC[+57.021]TPLNTALNLEK.D	1690		C[+57]*3	785.133	4	3137.51	3137.51	0	-0.3	Specific	671.18	671.18	460.73	8.95	151	>sp|Q14766|LTBP1_HUMAN Latent-transforming growth factor beta-binding protein 1	1	DW121120_1.5658.5658.4	controllerType=0 controllerNumber=1 scan=5658	15.3024
	1	K.C[+57.021][-17.027]LC[+57.021]LPGYVPSDKPNYC[+57.021]TPLNTALNLEK.D	1690		C[-17][+57]*3	1040.83	3	3120.48	3120.48	0	-0.5	Specific	41.05	41.05	41.05	1.47	151	>sp|Q14766|LTBP1_HUMAN Latent-transforming growth factor beta-binding protein 1	1	DW121120_1.6845.6845.3	controllerType=0 controllerNumber=1 scan=6845	18.0935
	1	K.C[+57.021][-17.027]LC[+57.021]LPGYVPSDKPNYC[+57.021]TPLNTALNLEK.D	1690		C[-17][+57]*3	1040.83	3	3120.48	3120.48	0	-0.8	Specific	371.1	371.1	371.1	6.12	151	>sp|Q14766|LTBP1_HUMAN Latent-transforming growth factor beta-binding protein 1	1	DW121120_1.6736.6736.3	controllerType=0 controllerNumber=1 scan=6736	17.8342
	1	K.C[+57.021][-17.027]LC[+57.021]LPGYVPSDKPNYC[+57.021]TPLNTALNLEK.D	1690		C[-17][+57]*3	1040.83	3	3120.49	3120.48	0	1.3	Specific	509.55	509.55	509.55	6.51	151	>sp|Q14766|LTBP1_HUMAN Latent-transforming growth factor beta-binding protein 1	1	DW121120_1.6789.6789.3	controllerType=0 controllerNumber=1 scan=6789	17.9604

## Sheet: DW_121120_2
EGF	Protein Rank	Peptide < ProteinMetrics Confidential >	Starting position	Glycans NHFAGNa	Modification Type(s)	Observed m/z	z	Observed (M+H)	Calc. mass (M+H)	Off-by-x error	Mass error (ppm)	Cleavage	Score	Delta	Delta Mod	|Log Prob|	# of unique peptides	Protein Name	Protein DB number	Comment	Scan #	Scan Time
3	1	E.C[+57.021]QLQGVC[+57.021]PNGEC[+57.021]LNTMGSYR.C	630		C[+57]*3	1172.5	2	2343.99	2343.99	0	-2.4	Specific	175.06	175.06	175.06	2.27	168	>sp|Q14766|LTBP1_HUMAN Latent-transforming growth factor beta-binding protein 1	1	DW121120_2_201213164737.4779.4779.2	controllerType=0 controllerNumber=1 scan=4779	13.025
3	1	E.C[+57.021]QLQGVC[+57.021]PNGEC[+57.021]LNTMGSYR.C	630		C[+57]*3	782.001	3	2343.99	2343.99	0	-2.3	Specific	600.32	600.32	378.6	7.54	168	>sp|Q14766|LTBP1_HUMAN Latent-transforming growth factor beta-binding protein 1	1	DW121120_2_201213164737.4808.4808.3	controllerType=0 controllerNumber=1 scan=4808	13.0936
3	1	E.C[+57.021]QLQGVC[+57.021]PNGEC[+57.021]LN[+15.995]TMGSYR.C	630		C[+57]*3, N[+16]	1180.49	2	2359.98	2359.99	0	-3	Specific	102.24	102.24	0	1.82	168	>sp|Q14766|LTBP1_HUMAN Latent-transforming growth factor beta-binding protein 1	1	DW121120_2_201213164737.4765.4765.2	controllerType=0 controllerNumber=1 scan=4765	12.9931
3	1	E.C[+57.021]QLQGVC[+57.021]PNGEC[+57.021]LN[+15.995]TMGSYR.C	630		C[+57]*3, N[+16]	787.331	3	2359.98	2359.99	0	-5	Specific	534.94	534.94	69.67	5.98	168	>sp|Q14766|LTBP1_HUMAN Latent-transforming growth factor beta-binding protein 1	1	DW121120_2_201213164737.4891.4891.3	controllerType=0 controllerNumber=1 scan=4891	13.2864
3	1	E.C[+57.021]QLQGVC[+57.021]PNGEC[+57.021]LN[+15.995]TMGSYR.C	630		C[+57]*3, N[+16]	787.332	3	2359.98	2359.99	0	-2.7	Specific	563.28	563.28	58.18	6.54	168	>sp|Q14766|LTBP1_HUMAN Latent-transforming growth factor beta-binding protein 1	1	DW121120_2_201213164737.4806.4806.3	controllerType=0 controllerNumber=1 scan=4806	13.0892
3	1	E.C[+57.021]QLQGVC[+57.021]PNGEC[+57.021]LN[+15.995]TMGSYR.C	630		C[+57]*3, N[+16]	787.333	3	2359.99	2359.99	0	-1.4	Specific	604.88	604.88	59.51	7.54	168	>sp|Q14766|LTBP1_HUMAN Latent-transforming growth factor beta-binding protein 1	1	DW121120_2_201213164737.4756.4756.3	controllerType=0 controllerNumber=1 scan=4756	12.9716
5	1	E.GSFLC[+57.021]IC[+57.021]PAGFMASEE.G	936		C[+57]*2	888.374	2	1775.74	1775.74	0	-1.9	Specific	219.29	83.03	83.03	1.59	168	>sp|Q14766|LTBP1_HUMAN Latent-transforming growth factor beta-binding protein 1	1	DW121120_2_201213164737.7688.7688.2	controllerType=0 controllerNumber=1 scan=7688	19.8364
10	1	R.NTEGSFQC[+57.021]VC[+57.021]DQGYR.A	1137		C[+57]*2	910.867	2	1820.73	1820.73	0	-3.6	Specific	507.39	507.39	507.39	6.44	168	>sp|Q14766|LTBP1_HUMAN Latent-transforming growth factor beta-binding protein 1	1	DW121120_2_201213164737.4066.4066.2	controllerType=0 controllerNumber=1 scan=4066	11.435
10	1	R.NTEGSFQC[+57.021]VC[+57.021]DQGYR.A	1137		C[+57]*2	607.581	3	1820.73	1820.73	0	-3	Specific	540.08	540.08	540.08	5.83	168	>sp|Q14766|LTBP1_HUMAN Latent-transforming growth factor beta-binding protein 1	1	DW121120_2_201213164737.3960.3960.3	controllerType=0 controllerNumber=1 scan=3960	11.1972
10	1	R.NTEGSFQC[+57.021]VC[+57.021]DQGYR.A	1137		C[+57]*2	910.867	2	1820.73	1820.73	0	-2.8	Specific	558.63	534.4	534.4	6.51	168	>sp|Q14766|LTBP1_HUMAN Latent-transforming growth factor beta-binding protein 1	1	DW121120_2_201213164737.4003.4003.2	controllerType=0 controllerNumber=1 scan=4003	11.2941
10	1	R.NTEGSFQC[+57.021]VC[+57.021]DQGYR.A	1137		C[+57]*2	607.581	3	1820.73	1820.73	0	-2.8	Specific	558.93	545.44	545.44	5.83	168	>sp|Q14766|LTBP1_HUMAN Latent-transforming growth factor beta-binding protein 1	1	DW121120_2_201213164737.3906.3906.3	controllerType=0 controllerNumber=1 scan=3906	11.0755
10	1	R.NTEGSFQC[+57.021]VC[+57.021]DQGYR.A	1137		C[+57]*2	910.867	2	1820.73	1820.73	0	-3	Specific	590.13	580.06	580.06	7.08	168	>sp|Q14766|LTBP1_HUMAN Latent-transforming growth factor beta-binding protein 1	1	DW121120_2_201213164737.3899.3899.2	controllerType=0 controllerNumber=1 scan=3899	11.0601
10	1	R.NTEGSFQC[+57.021]VC[+57.021]DQGYR.A	1137		C[+57]*2	910.867	2	1820.73	1820.73	0	-2.7	Specific	593.42	593.42	593.42	7.08	168	>sp|Q14766|LTBP1_HUMAN Latent-transforming growth factor beta-binding protein 1	1	DW121120_2_201213164737.3948.3948.2	controllerType=0 controllerNumber=1 scan=3948	11.1703
10	1	R.N[+15.995]TEGSFQC[+57.021]VC[+57.021]DQGYR.A	1137		C[+57]*2, N[+16]	918.864	2	1836.72	1836.73	0	-3.7	Specific	436.17	436.17	358.98	6.12	168	>sp|Q14766|LTBP1_HUMAN Latent-transforming growth factor beta-binding protein 1	1	DW121120_2_201213164737.4026.4026.2	controllerType=0 controllerNumber=1 scan=4026	11.3467
10	1	R.N[+15.995]TEGSFQC[+57.021]VC[+57.021]DQGYR.A	1137		C[+57]*2, N[+16]	612.912	3	1836.72	1836.73	0	-3.9	Specific	483.74	483.74	384.68	4.61	168	>sp|Q14766|LTBP1_HUMAN Latent-transforming growth factor beta-binding protein 1	1	DW121120_2_201213164737.3928.3928.3	controllerType=0 controllerNumber=1 scan=3928	11.1247
10	1	R.N[+15.995]TEGSFQC[+57.021]VC[+57.021]DQGYR.A	1137		C[+57]*2, N[+16]	918.864	2	1836.72	1836.73	0	-4.2	Specific	526.96	526.96	367.56	6.51	168	>sp|Q14766|LTBP1_HUMAN Latent-transforming growth factor beta-binding protein 1	1	DW121120_2_201213164737.3921.3921.2	controllerType=0 controllerNumber=1 scan=3921	11.1085
10	1	R.N[+15.995]TEGSFQC[+57.021]VC[+57.021]DQGYR.A	1137		C[+57]*2, N[+16]	918.865	2	1836.72	1836.73	0	-2.9	Specific	537.5	537.5	431.27	6.51	168	>sp|Q14766|LTBP1_HUMAN Latent-transforming growth factor beta-binding protein 1	1	DW121120_2_201213164737.3970.3970.2	controllerType=0 controllerNumber=1 scan=3970	11.2196
12	1	E.GSFHC[+57.021]VC[+57.021]QQGFSISADGR.T	1223		C[+57]*2	671.628	3	2012.87	2012.87	0	-0.9	Specific	145.55	145.55	145.55	1.53	168	>sp|Q14766|LTBP1_HUMAN Latent-transforming growth factor beta-binding protein 1	1	DW121120_2_201213164737.5104.5104.3	controllerType=0 controllerNumber=1 scan=5104	13.7872
12	1	E.GSFHC[+57.021]VC[+57.021]QQGFSISADGR.T	1223		C[+57]*2	671.627	3	2012.87	2012.87	0	-1.8	Specific	337.5	337.5	337.5	3.81	168	>sp|Q14766|LTBP1_HUMAN Latent-transforming growth factor beta-binding protein 1	1	DW121120_2_201213164737.4966.4966.3	controllerType=0 controllerNumber=1 scan=4966	13.4621
12	1	E.GSFHC[+57.021]VC[+57.021]QQGFSISADGR.T	1223		C[+57]*2	671.626	3	2012.86	2012.87	0	-3.3	Specific	390.06	390.06	390.06	5.43	168	>sp|Q14766|LTBP1_HUMAN Latent-transforming growth factor beta-binding protein 1	1	DW121120_2_201213164737.4847.4847.3	controllerType=0 controllerNumber=1 scan=4847	13.1841
12	1	E.GSFHC[+57.021]VC[+57.021]QQGFSISADGR.T	1223		C[+57]*2	671.625	3	2012.86	2012.87	0	-4.1	Specific	456.31	456.31	456.31	6.61	168	>sp|Q14766|LTBP1_HUMAN Latent-transforming growth factor beta-binding protein 1	1	DW121120_2_201213164737.4782.4782.3	controllerType=0 controllerNumber=1 scan=4782	13.0315
12	1	E.GSFHC[+57.021]VC[+57.021]QQGFSISADGR.T	1223		C[+57]*2	671.626	3	2012.86	2012.87	0	-2.7	Specific	485.78	485.78	485.78	6.75	168	>sp|Q14766|LTBP1_HUMAN Latent-transforming growth factor beta-binding protein 1	1	DW121120_2_201213164737.4639.4639.3	controllerType=0 controllerNumber=1 scan=4639	12.702
12	1	E.GSFHC[+57.021]VC[+57.021]QQGFSISADGR.T	1223		C[+57]*2	1006.94	2	2012.87	2012.87	0	-1.4	Specific	522.85	522.85	522.85	6.87	168	>sp|Q14766|LTBP1_HUMAN Latent-transforming growth factor beta-binding protein 1	1	DW121120_2_201213164737.4245.4245.2	controllerType=0 controllerNumber=1 scan=4245	11.8359
12	1	E.GSFHC[+57.021]VC[+57.021]QQGFSISADGR.T	1223		C[+57]*2	671.626	3	2012.86	2012.87	0	-3	Specific	530.44	530.44	530.44	6.82	168	>sp|Q14766|LTBP1_HUMAN Latent-transforming growth factor beta-binding protein 1	1	DW121120_2_201213164737.4567.4567.3	controllerType=0 controllerNumber=1 scan=4567	12.5386
12	1	E.GSFHC[+57.021]VC[+57.021]QQGFSISADGR.T	1223		C[+57]*2	671.626	3	2012.86	2012.87	0	-3	Specific	562.19	562.19	562.19	7.38	168	>sp|Q14766|LTBP1_HUMAN Latent-transforming growth factor beta-binding protein 1	1	DW121120_2_201213164737.4406.4406.3	controllerType=0 controllerNumber=1 scan=4406	12.1795
12	1	E.GSFHC[+57.021]VC[+57.021]QQGFSISADGR.T	1223		C[+57]*2	671.626	3	2012.86	2012.87	0	-2.9	Specific	600.1	600.1	600.1	8.38	168	>sp|Q14766|LTBP1_HUMAN Latent-transforming growth factor beta-binding protein 1	1	DW121120_2_201213164737.4462.4462.3	controllerType=0 controllerNumber=1 scan=4462	12.3056
12	1	E.GSFHC[+57.021]VC[+57.021]QQGFSISADGR.T	1223		C[+57]*2	671.626	3	2012.86	2012.87	0	-3.4	Specific	604.81	604.81	604.81	8.38	168	>sp|Q14766|LTBP1_HUMAN Latent-transforming growth factor beta-binding protein 1	1	DW121120_2_201213164737.4291.4291.3	controllerType=0 controllerNumber=1 scan=4291	11.9344
12	1	E.GSFHC[+57.021]VC[+57.021]QQGFSISADGR.T	1223		C[+57]*2	671.626	3	2012.86	2012.87	0	-2.9	Specific	611.7	611.7	611.7	8.38	168	>sp|Q14766|LTBP1_HUMAN Latent-transforming growth factor beta-binding protein 1	1	DW121120_2_201213164737.4234.4234.3	controllerType=0 controllerNumber=1 scan=4234	11.8121
12	1	E.GSFHC[+57.021]VC[+57.021]QQGFSISADGR.T	1223		C[+57]*2	671.626	3	2012.86	2012.87	0	-3.3	Specific	621.25	621.25	621.25	8.38	168	>sp|Q14766|LTBP1_HUMAN Latent-transforming growth factor beta-binding protein 1	1	DW121120_2_201213164737.4344.4344.3	controllerType=0 controllerNumber=1 scan=4344	12.0452
12	1	E.GSFHC[+57.021]VC[+57.021]QQGFSISADGR.T	1223		C[+57]*2	671.626	3	2012.86	2012.87	0	-3.9	Specific	652.07	652.07	652.07	9.38	168	>sp|Q14766|LTBP1_HUMAN Latent-transforming growth factor beta-binding protein 1	1	DW121120_2_201213164737.4181.4181.3	controllerType=0 controllerNumber=1 scan=4181	11.6925
12	1	E.GSFHC[+57.021]VC[+57.021]QQGFSISADGR.T	1223		C[+57]*2	1006.94	2	2012.87	2012.87	0	-1.1	Specific	699.16	699.16	699.16	8.34	168	>sp|Q14766|LTBP1_HUMAN Latent-transforming growth factor beta-binding protein 1	1	DW121120_2_201213164737.4193.4193.2	controllerType=0 controllerNumber=1 scan=4193	11.7195
13	1	D.SHGFC[+57.021]DN[+15.995]TAGSFR.C	1256		C[+57], N[+16]	491.205	3	1471.6	1471.6	0	-0.1	Specific	353.45	309.65	30.8	2.12	168	>sp|Q14766|LTBP1_HUMAN Latent-transforming growth factor beta-binding protein 1	1	DW121120_2_201213164737.3065.3065.3	controllerType=0 controllerNumber=1 scan=3065	9.1916
14	1	E.GSFLC[+57.021]VC[+57.021]ADENQE.Y	1307		C[+57]*2	764.804	2	1528.6	1528.6	0	-2.8	Specific	184.72	43.95	43.95	1.5	168	>sp|Q14766|LTBP1_HUMAN Latent-transforming growth factor beta-binding protein 1	1	DW121120_2_201213164737.5488.5488.2	controllerType=0 controllerNumber=1 scan=5488	14.6811
16	1	E.GSYNC[+57.021]FC[+57.021]THPMVLDASEK.R	1487		C[+57]*2	1058.45	2	2115.89	2115.89	0	-1.9	Specific	147.97	147.97	147.97	1.98	168	>sp|Q14766|LTBP1_HUMAN Latent-transforming growth factor beta-binding protein 1	1	DW121120_2_201213164737.4560.4560.2	controllerType=0 controllerNumber=1 scan=4560	12.5226
16	1	E.GSYNC[+57.021]FC[+57.021]THPMVLDASEK.R	1487		C[+57]*2	705.971	3	2115.9	2115.89	0	2.2	Specific	285.6	285.6	285.6	1.75	168	>sp|Q14766|LTBP1_HUMAN Latent-transforming growth factor beta-binding protein 1	1	DW121120_2_201213164737.4642.4642.3	controllerType=0 controllerNumber=1 scan=4642	12.7104
16	1	E.GSYNC[+57.021]FC[+57.021]THPMVLDASEK.R	1487		C[+57]*2	705.968	3	2115.89	2115.89	0	-2.3	Specific	455.61	455.61	455.61	5.07	168	>sp|Q14766|LTBP1_HUMAN Latent-transforming growth factor beta-binding protein 1	1	DW121120_2_201213164737.4587.4587.3	controllerType=0 controllerNumber=1 scan=4587	12.5842
16	1	E.GSYNC[+57.021]FC[+57.021]THPMVLDASEK.R	1487		C[+57]*2	705.967	3	2115.89	2115.89	0	-3.4	Specific	510.55	510.55	510.55	6.35	168	>sp|Q14766|LTBP1_HUMAN Latent-transforming growth factor beta-binding protein 1	1	DW121120_2_201213164737.4533.4533.3	controllerType=0 controllerNumber=1 scan=4533	12.4628
18	1	K.C[+57.021]INTDGSYK.C	1681		C[+57]	529.232	2	1057.46	1057.46	0	-4.3	Specific	380.02	379.49	379.49	4.62	168	>sp|Q14766|LTBP1_HUMAN Latent-transforming growth factor beta-binding protein 1	1	DW121120_2_201213164737.2377.2377.2	controllerType=0 controllerNumber=1 scan=2377	7.5987
18	1	K.C[+57.021]INTDGSYK.C	1681		C[+57]	529.232	2	1057.46	1057.46	0	-3.8	Specific	419.61	339.82	339.82	3.67	168	>sp|Q14766|LTBP1_HUMAN Latent-transforming growth factor beta-binding protein 1	1	DW121120_2_201213164737.2511.2511.2	controllerType=0 controllerNumber=1 scan=2511	7.9277
18	1	K.C[+57.021]INTDGSYK.C	1681		C[+57]	529.232	2	1057.46	1057.46	0	-4.1	Specific	427.9	427.9	427.9	4.82	168	>sp|Q14766|LTBP1_HUMAN Latent-transforming growth factor beta-binding protein 1	1	DW121120_2_201213164737.2465.2465.2	controllerType=0 controllerNumber=1 scan=2465	7.8209
18	1	K.C[+57.021]INTDGSYK.C	1681		C[+57]	529.233	2	1057.46	1057.46	0	-3.6	Specific	439.27	400.06	400.06	4.75	168	>sp|Q14766|LTBP1_HUMAN Latent-transforming growth factor beta-binding protein 1	1	DW121120_2_201213164737.2425.2425.2	controllerType=0 controllerNumber=1 scan=2425	7.7112
18	1	K.C[+57.021]IN[+15.995]TDGSYK.C	1681		C[+57], N[+16]	537.23	2	1073.45	1073.46	0	-4.6	Specific	19.1	19.1	19.1	1.5	168	>sp|Q14766|LTBP1_HUMAN Latent-transforming growth factor beta-binding protein 1	1	DW121120_2_201213164737.2356.2356.2	controllerType=0 controllerNumber=1 scan=2356	7.549
18	1	K.C[+57.021]IN[+15.995]TDGSYK.C	1681		C[+57], N[+16]	537.23	2	1073.45	1073.46	0	-4.4	Specific	241.75	241.75	39.74	2.65	168	>sp|Q14766|LTBP1_HUMAN Latent-transforming growth factor beta-binding protein 1	1	DW121120_2_201213164737.2489.2489.2	controllerType=0 controllerNumber=1 scan=2489	7.875
18	1	K.C[+57.021]IN[+15.995]TDGSYK.C	1681		C[+57], N[+16]	537.229	2	1073.45	1073.46	0	-5	Specific	363.64	279.76	50.48	2.68	168	>sp|Q14766|LTBP1_HUMAN Latent-transforming growth factor beta-binding protein 1	1	DW121120_2_201213164737.2418.2418.3	controllerType=0 controllerNumber=1 scan=2418	7.6936
18	1	K.C[+57.021]IN[+15.995]TDGSYK.C	1681		C[+57], N[+16]	537.23	2	1073.45	1073.46	0	-4.2	Specific	379.98	379.98	69.61	4.69	168	>sp|Q14766|LTBP1_HUMAN Latent-transforming growth factor beta-binding protein 1	1	DW121120_2_201213164737.2458.2458.2	controllerType=0 controllerNumber=1 scan=2458	7.8063
Other Peptides
	1	K.PGGAALQGLR.P	90			470.267	2	939.526	939.537	0	-11.3	Specific	72.08	72.08	72.08	1.5	168	>sp|Q14766|LTBP1_HUMAN Latent-transforming growth factor beta-binding protein 1	1	DW121120_2_201213164737.5633.5633.2	controllerType=0 controllerNumber=1 scan=5633	15.0212
	1	K.YFPAQKGIS[+324.106]GE.Q	313	Hex(2)	S[+324]	760.848	2	1520.69	1520.7	0	-7.5	Specific	30.29	30.29	30.29	1.61	168	>sp|Q14766|LTBP1_HUMAN Latent-transforming growth factor beta-binding protein 1	1	DW121120_2_201213164737.8668.8668.2	controllerType=0 controllerNumber=1 scan=8668	22.1794
	1	K.YFPAQKGIS[+324.106]GE.Q	313	Hex(2)	S[+324]	760.849	2	1520.69	1520.7	0	-5.9	Specific	39.01	39.01	39.01	1.61	168	>sp|Q14766|LTBP1_HUMAN Latent-transforming growth factor beta-binding protein 1	1	DW121120_2_201213164737.8615.8615.2	controllerType=0 controllerNumber=1 scan=8615	22.0522
	1	R.IKVVFTPSIC[+57.021]K.V	352		C[+57]	431.251	3	1291.74	1291.74	0	-4.1	Specific	128.43	128.43	128.43	2.05	168	>sp|Q14766|LTBP1_HUMAN Latent-transforming growth factor beta-binding protein 1	1	DW121120_2_201213164737.4660.4660.3	controllerType=0 controllerNumber=1 scan=4660	12.7513
	1	R.IKVVFTPSIC[+57.021]K.V	352		C[+57]	431.251	3	1291.74	1291.74	0	-3.5	Specific	169.15	169.15	169.15	2.32	168	>sp|Q14766|LTBP1_HUMAN Latent-transforming growth factor beta-binding protein 1	1	DW121120_2_201213164737.4477.4477.3	controllerType=0 controllerNumber=1 scan=4477	12.3392
	1	R.IKVVFTPSIC[+57.021]K.V	352		C[+57]	431.252	3	1291.74	1291.74	0	-2.7	Specific	183.93	183.93	183.93	2.82	168	>sp|Q14766|LTBP1_HUMAN Latent-transforming growth factor beta-binding protein 1	1	DW121120_2_201213164737.4366.4366.3	controllerType=0 controllerNumber=1 scan=4366	12.0931
	1	R.IKVVFTPSIC[+57.021]K.V	352		C[+57]	431.251	3	1291.74	1291.74	0	-3.7	Specific	212.66	212.66	212.66	2.63	168	>sp|Q14766|LTBP1_HUMAN Latent-transforming growth factor beta-binding protein 1	1	DW121120_2_201213164737.4421.4421.3	controllerType=0 controllerNumber=1 scan=4421	12.2134
	1	R.IKVVFTPSIC[+57.021]K.V	352		C[+57]	431.251	3	1291.74	1291.74	0	-3.9	Specific	261.18	261.18	261.18	3.53	168	>sp|Q14766|LTBP1_HUMAN Latent-transforming growth factor beta-binding protein 1	1	DW121120_2_201213164737.4313.4313.3	controllerType=0 controllerNumber=1 scan=4313	11.9808
	1	R.IKVVFTPSIC[+57.021]K.V	352		C[+57]	646.374	2	1291.74	1291.74	0	-3.1	Specific	429.19	429.19	429.19	6.02	168	>sp|Q14766|LTBP1_HUMAN Latent-transforming growth factor beta-binding protein 1	1	DW121120_2_201213164737.4325.4325.2	controllerType=0 controllerNumber=1 scan=4325	12.005
	1	R.IKVVFTPSIC[+57.021]K.V	352		C[+57]	646.374	2	1291.74	1291.74	0	-2.9	Specific	429.45	429.45	429.45	6.88	168	>sp|Q14766|LTBP1_HUMAN Latent-transforming growth factor beta-binding protein 1	1	DW121120_2_201213164737.4378.4378.2	controllerType=0 controllerNumber=1 scan=4378	12.1186
	1	K.VVFTPSIC[+57.021]K.V	354		C[+57]	525.785	2	1050.56	1050.57	0	-2.5	Specific	295.07	176.22	176.22	2.56	168	>sp|Q14766|LTBP1_HUMAN Latent-transforming growth factor beta-binding protein 1	1	DW121120_2_201213164737.4265.4265.2	controllerType=0 controllerNumber=1 scan=4265	11.8763
	1	K.VVFTPSIC[+57.021]K.V	354		C[+57]	525.785	2	1050.56	1050.57	0	-2.9	Specific	328.19	312.39	312.39	3.28	168	>sp|Q14766|LTBP1_HUMAN Latent-transforming growth factor beta-binding protein 1	1	DW121120_2_201213164737.4514.4514.2	controllerType=0 controllerNumber=1 scan=4514	12.4207
	1	K.VVFTPSIC[+57.021]K.V	354		C[+57]	525.784	2	1050.56	1050.57	0	-3.2	Specific	357.01	260.37	260.37	3.02	168	>sp|Q14766|LTBP1_HUMAN Latent-transforming growth factor beta-binding protein 1	1	DW121120_2_201213164737.4432.4432.2	controllerType=0 controllerNumber=1 scan=4432	12.2391
	1	K.VVFTPSIC[+57.021]K.V	354		C[+57]	525.784	2	1050.56	1050.57	0	-3.3	Specific	362.67	268.12	268.12	3.73	168	>sp|Q14766|LTBP1_HUMAN Latent-transforming growth factor beta-binding protein 1	1	DW121120_2_201213164737.4377.4377.2	controllerType=0 controllerNumber=1 scan=4377	12.1168
	1	K.VVFTPSIC[+57.021]K.V	354		C[+57]	525.785	2	1050.56	1050.57	0	-2.9	Specific	380.41	332.96	332.96	4.96	168	>sp|Q14766|LTBP1_HUMAN Latent-transforming growth factor beta-binding protein 1	1	DW121120_2_201213164737.4322.4322.2	controllerType=0 controllerNumber=1 scan=4322	12.0013
	1	K.VVFTPSIC[+57.021]K.V	354		C[+57]	525.785	2	1050.56	1050.57	0	-3	Specific	385.2	215.43	215.43	3.42	168	>sp|Q14766|LTBP1_HUMAN Latent-transforming growth factor beta-binding protein 1	1	DW121120_2_201213164737.4269.4269.2	controllerType=0 controllerNumber=1 scan=4269	11.8858
	1	E.NGHAADTLTATNFR.V	386			744.859	2	1488.71	1488.72	0	-5	Specific	370.54	370.54	370.54	5.9	168	>sp|Q14766|LTBP1_HUMAN Latent-transforming growth factor beta-binding protein 1	1	DW121120_2_201213164737.3440.3440.2	controllerType=0 controllerNumber=1 scan=3440	10.034
	1	E.NGHAADTLTATNFR.V	386			496.909	3	1488.71	1488.72	0	-3.5	Specific	413.62	413.62	413.62	5.99	168	>sp|Q14766|LTBP1_HUMAN Latent-transforming growth factor beta-binding protein 1	1	DW121120_2_201213164737.3366.3366.3	controllerType=0 controllerNumber=1 scan=3366	9.8725
	1	E.NGHAADTLTATNFR.V	386			744.861	2	1488.71	1488.72	0	-3.2	Specific	465.85	465.85	465.85	6.21	168	>sp|Q14766|LTBP1_HUMAN Latent-transforming growth factor beta-binding protein 1	1	DW121120_2_201213164737.3323.3323.2	controllerType=0 controllerNumber=1 scan=3323	9.7778
	1	E.NGHAADTLTATNFR.V	386			496.909	3	1488.71	1488.72	0	-4.1	Specific	466	466	466	5.02	168	>sp|Q14766|LTBP1_HUMAN Latent-transforming growth factor beta-binding protein 1	1	DW121120_2_201213164737.3313.3313.3	controllerType=0 controllerNumber=1 scan=3313	9.7552
	1	E.NGHAADTLTATNFR.V	386			496.909	3	1488.71	1488.72	0	-3.8	Specific	485.51	485.51	485.51	6.31	168	>sp|Q14766|LTBP1_HUMAN Latent-transforming growth factor beta-binding protein 1	1	DW121120_2_201213164737.3421.3421.3	controllerType=0 controllerNumber=1 scan=3421	9.994
	1	E.NGHAADTLTATNFR.V	386			744.861	2	1488.71	1488.72	0	-3.6	Specific	521.89	521.89	521.89	6.43	168	>sp|Q14766|LTBP1_HUMAN Latent-transforming growth factor beta-binding protein 1	1	DW121120_2_201213164737.3377.3377.2	controllerType=0 controllerNumber=1 scan=3377	9.896
	1	E.N[+0.984]GHAADTLTATNFR.V	386		N[+1]	745.355	2	1489.7	1489.7	0	-0.5	Specific	400.99	400.99	400.99	4.94	168	>sp|Q14766|LTBP1_HUMAN Latent-transforming growth factor beta-binding protein 1	1	DW121120_2_201213164737.4000.4000.2	controllerType=0 controllerNumber=1 scan=4000	11.2856
	1	E.N[+0.984]GHAADTLTATNFR.V	386		N[+1]	497.238	3	1489.7	1489.7	0	-3.2	Specific	441.73	441.73	441.73	5.31	168	>sp|Q14766|LTBP1_HUMAN Latent-transforming growth factor beta-binding protein 1	1	DW121120_2_201213164737.3985.3985.3	controllerType=0 controllerNumber=1 scan=3985	11.2511
	1	R.VVIC[+57.021]HLPC[+57.021]MNGGQC[+57.021]SSR.D	400		C[+57]*3	987.94	2	1974.87	1974.88	0	-2.2	Specific	213.75	213.75	213.75	3.87	168	>sp|Q14766|LTBP1_HUMAN Latent-transforming growth factor beta-binding protein 1	1	DW121120_2_201213164737.4004.4004.2	controllerType=0 controllerNumber=1 scan=4004	11.2963
	1	R.VVIC[+57.021]HLPC[+57.021]MNGGQC[+57.021]SSR.D	400		C[+57]*3	987.939	2	1974.87	1974.88	0	-2.7	Specific	363.6	363.6	363.6	5.29	168	>sp|Q14766|LTBP1_HUMAN Latent-transforming growth factor beta-binding protein 1	1	DW121120_2_201213164737.3951.3951.2	controllerType=0 controllerNumber=1 scan=3951	11.1768
	1	R.VVIC[+57.021]HLPC[+57.021]MNGGQC[+57.021]SSR.D	400		C[+57]*3	658.962	3	1974.87	1974.88	0	-3.1	Specific	495.48	495.48	495.48	6.78	168	>sp|Q14766|LTBP1_HUMAN Latent-transforming growth factor beta-binding protein 1	1	DW121120_2_201213164737.4070.4070.3	controllerType=0 controllerNumber=1 scan=4070	11.4456
	1	R.VVIC[+57.021]HLPC[+57.021]MNGGQC[+57.021]SSR.D	400		C[+57]*3	658.962	3	1974.87	1974.88	0	-2.8	Specific	518.79	518.79	518.79	6.78	168	>sp|Q14766|LTBP1_HUMAN Latent-transforming growth factor beta-binding protein 1	1	DW121120_2_201213164737.4014.4014.3	controllerType=0 controllerNumber=1 scan=4014	11.3197
	1	R.VVIC[+57.021]HLPC[+57.021]MNGGQC[+57.021]SSR.D	400		C[+57]*3	658.962	3	1974.87	1974.88	0	-3.4	Specific	537.17	537.17	537.17	6.85	168	>sp|Q14766|LTBP1_HUMAN Latent-transforming growth factor beta-binding protein 1	1	DW121120_2_201213164737.3959.3959.3	controllerType=0 controllerNumber=1 scan=3959	11.196
	1	R.VVIC[+57.021]HLPC[+57.021]MNGGQC[+57.021]SSR.D	400		C[+57]*3	658.963	3	1974.87	1974.88	0	-1.6	Specific	544.99	544.99	544.99	6.85	168	>sp|Q14766|LTBP1_HUMAN Latent-transforming growth factor beta-binding protein 1	1	DW121120_2_201213164737.3910.3910.3	controllerType=0 controllerNumber=1 scan=3910	11.0839
	1	R.VVIC[+57.021]HLPC[+57.021]M[+15.995]NGGQC[+57.021]SSR.D	400		C[+57]*3, M[+16]	664.292	3	1990.86	1990.87	0	-4.6	Specific	164.92	164.92	22.65	1.7	168	>sp|Q14766|LTBP1_HUMAN Latent-transforming growth factor beta-binding protein 1	1	DW121120_2_201213164737.3939.3939.2	controllerType=0 controllerNumber=1 scan=3939	11.1504
	1	R.VVIC[+57.021]HLPC[+57.021]MN[+0.984]GGQC[+57.021]SSR.D	400		C[+57]*3, N[+1]	659.294	3	1975.87	1975.86	0	3.2	Specific	312.86	312.86	312.86	2.2	168	>sp|Q14766|LTBP1_HUMAN Latent-transforming growth factor beta-binding protein 1	1	DW121120_2_201213164737.4070.4070.3	controllerType=0 controllerNumber=1 scan=4070	11.4456
	1	R.VVIC[+57.021]HLPC[+57.021]M[+15.995]NGGQC[+57.021]SSR.D	400		C[+57]*3, M[+16]	664.291	3	1990.86	1990.87	0	-6	Specific	324.68	324.68	30.19	3.57	168	>sp|Q14766|LTBP1_HUMAN Latent-transforming growth factor beta-binding protein 1	1	DW121120_2_201213164737.3923.3923.3	controllerType=0 controllerNumber=1 scan=3923	11.1128
	1	R.VVIC[+57.021]HLPC[+57.021]MN[+0.984]GGQC[+57.021]SSR.D	400		C[+57]*3, N[+1]	659.288	3	1975.85	1975.86	0	-5	Specific	338.27	338.27	338.27	4.13	168	>sp|Q14766|LTBP1_HUMAN Latent-transforming growth factor beta-binding protein 1	1	DW121120_2_201213164737.4416.4416.4	controllerType=0 controllerNumber=1 scan=4416	12.2007
	1	R.VVIC[+57.021]HLPC[+57.021]M[+15.995]NGGQC[+57.021]SSR.D	400		C[+57]*3, M[+16]	664.291	3	1990.86	1990.87	0	-6.2	Specific	355.56	355.56	28.59	3.84	168	>sp|Q14766|LTBP1_HUMAN Latent-transforming growth factor beta-binding protein 1	1	DW121120_2_201213164737.4009.4009.3	controllerType=0 controllerNumber=1 scan=4009	11.307
	1	R.VVIC[+57.021]HLPC[+57.021]M[+15.995]NGGQC[+57.021]SSR.D	400		C[+57]*3, M[+16]	664.293	3	1990.86	1990.87	0	-3.9	Specific	360.3	360.3	29.29	4.1	168	>sp|Q14766|LTBP1_HUMAN Latent-transforming growth factor beta-binding protein 1	1	DW121120_2_201213164737.3237.3237.3	controllerType=0 controllerNumber=1 scan=3237	9.5839
	1	R.VVIC[+57.021]HLPC[+57.021]M[+15.995]NGGQC[+57.021]SSR.D	400		C[+57]*3, M[+16]	664.294	3	1990.87	1990.87	0	-2.6	Specific	381.11	381.11	29.22	6.32	168	>sp|Q14766|LTBP1_HUMAN Latent-transforming growth factor beta-binding protein 1	1	DW121120_2_201213164737.3857.3857.3	controllerType=0 controllerNumber=1 scan=3857	10.9672
	1	R.VVIC[+57.021]HLPC[+57.021]MN[+0.984]GGQC[+57.021]SSR.D	400		C[+57]*3, N[+1]	988.429	2	1975.85	1975.86	0	-4.8	Specific	410.15	410.15	410.15	6.51	168	>sp|Q14766|LTBP1_HUMAN Latent-transforming growth factor beta-binding protein 1	1	DW121120_2_201213164737.4194.4194.2	controllerType=0 controllerNumber=1 scan=4194	11.7216
	1	R.VVIC[+57.021]HLPC[+57.021]MN[+0.984]GGQC[+57.021]SSR.D	400		C[+57]*3, N[+1]	659.289	3	1975.85	1975.86	0	-3.4	Specific	447	447	447	6.64	168	>sp|Q14766|LTBP1_HUMAN Latent-transforming growth factor beta-binding protein 1	1	DW121120_2_201213164737.4353.4353.3	controllerType=0 controllerNumber=1 scan=4353	12.0618
	1	R.VVIC[+57.021]HLPC[+57.021]MN[+0.984]GGQC[+57.021]SSR.D	400		C[+57]*3, N[+1]	659.29	3	1975.85	1975.86	0	-2.9	Specific	507.99	507.99	507.99	6.78	168	>sp|Q14766|LTBP1_HUMAN Latent-transforming growth factor beta-binding protein 1	1	DW121120_2_201213164737.4236.4236.3	controllerType=0 controllerNumber=1 scan=4236	11.8145
	1	R.VVIC[+57.021]HLPC[+57.021]MN[+0.984]GGQC[+57.021]SSR.D	400		C[+57]*3, N[+1]	659.289	3	1975.85	1975.86	0	-4.5	Specific	508.39	508.39	508.39	6.78	168	>sp|Q14766|LTBP1_HUMAN Latent-transforming growth factor beta-binding protein 1	1	DW121120_2_201213164737.4290.4290.3	controllerType=0 controllerNumber=1 scan=4290	11.9332
	1	R.VVIC[+57.021]HLPC[+57.021]MN[+0.984]GGQC[+57.021]SSR.D	400		C[+57]*3, N[+1]	659.289	3	1975.85	1975.86	0	-3.5	Specific	513.17	513.17	513.17	6.78	168	>sp|Q14766|LTBP1_HUMAN Latent-transforming growth factor beta-binding protein 1	1	DW121120_2_201213164737.4179.4179.3	controllerType=0 controllerNumber=1 scan=4179	11.6892
	1	R.VVIC[+57.021]HLPC[+57.021]MN[+0.984]GGQC[+57.021]SSR.D	400		C[+57]*3, N[+1]	659.289	3	1975.85	1975.86	0	-3.6	Specific	516.29	516.29	516.29	6.78	168	>sp|Q14766|LTBP1_HUMAN Latent-transforming growth factor beta-binding protein 1	1	DW121120_2_201213164737.4124.4124.3	controllerType=0 controllerNumber=1 scan=4124	11.5665
	1	R.VVIC[+57.021]HLPC[+57.021]M[+15.995]N[+0.984]GGQC[+57.021]SSR.D	400		C[+57]*3, M[+16], N[+1]	664.622	3	1991.85	1991.86	0	-2.6	Specific	306.98	306.98	101.6	3.96	168	>sp|Q14766|LTBP1_HUMAN Latent-transforming growth factor beta-binding protein 1	1	DW121120_2_201213164737.3582.3582.3	controllerType=0 controllerNumber=1 scan=3582	10.3484
	1	R.VVIC[+57.021]HLPC[+57.021]M[+15.995]N[+0.984]GGQC[+57.021]SSR.D	400		C[+57]*3, M[+16], N[+1]	664.622	3	1991.85	1991.86	0	-2.1	Specific	333.31	333.31	85.96	3.84	168	>sp|Q14766|LTBP1_HUMAN Latent-transforming growth factor beta-binding protein 1	1	DW121120_2_201213164737.4195.4195.3	controllerType=0 controllerNumber=1 scan=4195	11.7238
	1	R.VVIC[+57.021]HLPC[+57.021]M[+15.995]N[+0.984]GGQC[+57.021]SSR.D	400		C[+57]*3, M[+16], N[+1]	664.622	3	1991.85	1991.86	0	-2	Specific	336.46	336.46	126.45	3.84	168	>sp|Q14766|LTBP1_HUMAN Latent-transforming growth factor beta-binding protein 1	1	DW121120_2_201213164737.4074.4074.3	controllerType=0 controllerNumber=1 scan=4074	11.4542
	1	R.VVIC[+57.021]HLPC[+57.021]M[+15.995]N[+0.984]GGQC[+57.021]SSR.D	400		C[+57]*3, M[+16], N[+1]	664.621	3	1991.85	1991.86	0	-3	Specific	361.75	361.75	166.51	4.39	168	>sp|Q14766|LTBP1_HUMAN Latent-transforming growth factor beta-binding protein 1	1	DW121120_2_201213164737.3525.3525.3	controllerType=0 controllerNumber=1 scan=3525	10.2222
	2	E.QNEDAC[+57.021]VC[+57.021]LFSGE.V	404		C[+57]*2	764.804	2	1528.6	1528.6	0	-2.4	Specific	195.81	5.18	5.18	1.38	4	>Reverse >sp|Q14766|LTBP1_HUMAN Latent-transforming growth factor beta-binding protein 1	2	DW121120_2_201213164737.5433.5433.2	controllerType=0 controllerNumber=1 scan=5433	14.552
	1	R.DKC[+57.021]QC[+57.021]PPNFTGK.L	417		C[+57]*2	484.55	3	1451.64	1451.64	0	-3	Specific	107.52	107.52	107.52	1.61	168	>sp|Q14766|LTBP1_HUMAN Latent-transforming growth factor beta-binding protein 1	1	DW121120_2_201213164737.3131.3131.3	controllerType=0 controllerNumber=1 scan=3131	9.3429
	1	R.DKC[+57.021]QC[+57.021]PPNFTGK.L	417		C[+57]*2	484.55	3	1451.63	1451.64	0	-3.9	Specific	295.14	295.14	295.14	3.8	168	>sp|Q14766|LTBP1_HUMAN Latent-transforming growth factor beta-binding protein 1	1	DW121120_2_201213164737.3062.3062.3	controllerType=0 controllerNumber=1 scan=3062	9.1851
	1	R.DKC[+57.021]QC[+57.021]PPNFTGK.L	417		C[+57]*2	726.321	2	1451.63	1451.64	0	-3.9	Specific	324.34	324.34	324.34	4.44	168	>sp|Q14766|LTBP1_HUMAN Latent-transforming growth factor beta-binding protein 1	1	DW121120_2_201213164737.2694.2694.2	controllerType=0 controllerNumber=1 scan=2694	8.3499
	1	R.DKC[+57.021]QC[+57.021]PPNFTGK.L	417		C[+57]*2	484.55	3	1451.63	1451.64	0	-3.9	Specific	326.63	326.63	326.63	3.66	168	>sp|Q14766|LTBP1_HUMAN Latent-transforming growth factor beta-binding protein 1	1	DW121120_2_201213164737.2892.2892.3	controllerType=0 controllerNumber=1 scan=2892	8.7969
	1	R.DKC[+57.021]QC[+57.021]PPNFTGK.L	417		C[+57]*2	726.323	2	1451.64	1451.64	0	-1.2	Specific	345.46	345.46	345.46	4.26	168	>sp|Q14766|LTBP1_HUMAN Latent-transforming growth factor beta-binding protein 1	1	DW121120_2_201213164737.2917.2917.2	controllerType=0 controllerNumber=1 scan=2917	8.8533
	1	R.DKC[+57.021]QC[+57.021]PPNFTGK.L	417		C[+57]*2	726.322	2	1451.64	1451.64	0	-3.4	Specific	353.9	353.9	353.9	5.4	168	>sp|Q14766|LTBP1_HUMAN Latent-transforming growth factor beta-binding protein 1	1	DW121120_2_201213164737.2849.2849.2	controllerType=0 controllerNumber=1 scan=2849	8.6986
	1	R.DKC[+57.021]QC[+57.021]PPNFTGK.L	417		C[+57]*2	726.322	2	1451.64	1451.64	0	-2.3	Specific	354.15	354.15	354.15	5.4	168	>sp|Q14766|LTBP1_HUMAN Latent-transforming growth factor beta-binding protein 1	1	DW121120_2_201213164737.2975.2975.2	controllerType=0 controllerNumber=1 scan=2975	8.9871
	1	R.DKC[+57.021]QC[+57.021]PPNFTGK.L	417		C[+57]*2	484.55	3	1451.63	1451.64	0	-4.2	Specific	364.11	364.11	364.11	5.84	168	>sp|Q14766|LTBP1_HUMAN Latent-transforming growth factor beta-binding protein 1	1	DW121120_2_201213164737.3006.3006.3	controllerType=0 controllerNumber=1 scan=3006	9.0567
	1	R.DKC[+57.021]QC[+57.021]PPNFTGK.L	417		C[+57]*2	484.55	3	1451.63	1451.64	0	-3.9	Specific	364.13	364.13	364.13	5.3	168	>sp|Q14766|LTBP1_HUMAN Latent-transforming growth factor beta-binding protein 1	1	DW121120_2_201213164737.2947.2947.3	controllerType=0 controllerNumber=1 scan=2947	8.9239
	1	R.DKC[+57.021]QC[+57.021]PPNFTGK.L	417		C[+57]*2	484.55	3	1451.63	1451.64	0	-4.2	Specific	365.31	365.31	365.31	5.38	168	>sp|Q14766|LTBP1_HUMAN Latent-transforming growth factor beta-binding protein 1	1	DW121120_2_201213164737.2840.2840.3	controllerType=0 controllerNumber=1 scan=2840	8.6779
	1	R.DKC[+57.021]QC[+57.021]PPNFTGK.L	417		C[+57]*2	484.55	3	1451.63	1451.64	0	-4.2	Specific	365.64	365.64	365.64	5.55	168	>sp|Q14766|LTBP1_HUMAN Latent-transforming growth factor beta-binding protein 1	1	DW121120_2_201213164737.2731.2731.3	controllerType=0 controllerNumber=1 scan=2731	8.435
	1	R.DKC[+57.021]QC[+57.021]PPNFTGK.L	417		C[+57]*2	484.55	3	1451.64	1451.64	0	-3.5	Specific	373.54	373.54	373.54	5.3	168	>sp|Q14766|LTBP1_HUMAN Latent-transforming growth factor beta-binding protein 1	1	DW121120_2_201213164737.2683.2683.3	controllerType=0 controllerNumber=1 scan=2683	8.3253
	1	R.DKC[+57.021]QC[+57.021]PPNFTGK.L	417		C[+57]*2	726.322	2	1451.64	1451.64	0	-3.2	Specific	377.01	377.01	377.01	6.74	168	>sp|Q14766|LTBP1_HUMAN Latent-transforming growth factor beta-binding protein 1	1	DW121120_2_201213164737.2795.2795.2	controllerType=0 controllerNumber=1 scan=2795	8.5776
	1	R.DKC[+57.021]QC[+57.021]PPNFTGK.L	417		C[+57]*2	484.55	3	1451.63	1451.64	0	-4	Specific	399.44	399.44	399.44	5.84	168	>sp|Q14766|LTBP1_HUMAN Latent-transforming growth factor beta-binding protein 1	1	DW121120_2_201213164737.2785.2785.3	controllerType=0 controllerNumber=1 scan=2785	8.5565
	1	R.DKC[+57.021]QC[+57.021]PPNFTGK.L	417		C[+57]*2	726.321	2	1451.63	1451.64	0	-4.3	Specific	455.71	455.71	455.71	6.2	168	>sp|Q14766|LTBP1_HUMAN Latent-transforming growth factor beta-binding protein 1	1	DW121120_2_201213164737.2743.2743.2	controllerType=0 controllerNumber=1 scan=2743	8.461
	1	K.C[+57.021]QC[+57.021]PPNFTGK.L	419		C[+57]*2	604.761	2	1208.51	1208.52	0	-3.8	Specific	375.62	350.24	350.24	3.64	168	>sp|Q14766|LTBP1_HUMAN Latent-transforming growth factor beta-binding protein 1	1	DW121120_2_201213164737.3224.3224.2	controllerType=0 controllerNumber=1 scan=3224	9.5544
	1	K.C[+57.021]QC[+57.021]PPNFTGK.L	419		C[+57]*2	604.76	2	1208.51	1208.52	0	-4.2	Specific	415.08	405.04	405.04	5.03	168	>sp|Q14766|LTBP1_HUMAN Latent-transforming growth factor beta-binding protein 1	1	DW121120_2_201213164737.3170.3170.2	controllerType=0 controllerNumber=1 scan=3170	9.4314
	1	K.C[+57.021]QC[+57.021]PPNFTGK.L	419		C[+57]*2	604.76	2	1208.51	1208.52	0	-4.8	Specific	419.47	369.6	369.6	5.32	168	>sp|Q14766|LTBP1_HUMAN Latent-transforming growth factor beta-binding protein 1	1	DW121120_2_201213164737.3112.3112.2	controllerType=0 controllerNumber=1 scan=3112	9.3018
	1	K.C[+57.021]QC[+57.021]PPNFTGK.L	419		C[+57]*2	604.761	2	1208.51	1208.52	0	-4	Specific	420.26	420.26	420.26	5.03	168	>sp|Q14766|LTBP1_HUMAN Latent-transforming growth factor beta-binding protein 1	1	DW121120_2_201213164737.3059.3059.2	controllerType=0 controllerNumber=1 scan=3059	9.1793
	1	K.C[+57.021]QC[+57.021]PPNFTGK.L	419		C[+57]*2	604.76	2	1208.51	1208.52	0	-4.2	Specific	464.4	378.6	378.6	6.35	168	>sp|Q14766|LTBP1_HUMAN Latent-transforming growth factor beta-binding protein 1	1	DW121120_2_201213164737.3002.3002.2	controllerType=0 controllerNumber=1 scan=3002	9.0512
	1	K.C[+57.021]QC[+57.021]PPNFTGK.L	419		C[+57]*2	604.76	2	1208.51	1208.52	0	-4.1	Specific	484.61	465.65	465.65	5.64	168	>sp|Q14766|LTBP1_HUMAN Latent-transforming growth factor beta-binding protein 1	1	DW121120_2_201213164737.2951.2951.2	controllerType=0 controllerNumber=1 scan=2951	8.9315
	1	K.C[+57.021][-17.027]QC[+57.021]PPNFTGK.L	419		C[-17][+57]*2	596.248	2	1191.49	1191.49	0	-2.8	Specific	180.17	180.17	180.17	1.85	168	>sp|Q14766|LTBP1_HUMAN Latent-transforming growth factor beta-binding protein 1	1	DW121120_2_201213164737.4355.4355.2	controllerType=0 controllerNumber=1 scan=4355	12.0681
	1	K.C[+57.021][-17.027]QC[+57.021]PPNFTGK.L	419		C[-17][+57]*2	596.25	2	1191.49	1191.49	0	1.4	Specific	202.74	202.74	202.74	1.5	168	>sp|Q14766|LTBP1_HUMAN Latent-transforming growth factor beta-binding protein 1	1	DW121120_2_201213164737.4411.4411.2	controllerType=0 controllerNumber=1 scan=4411	12.1921
	1	K.LC[+57.021]QIPVHGASVPK.L	429		C[+57]	469.257	3	1405.76	1405.76	0	-4.1	Specific	262.6	90.2	90.2	1.92	168	>sp|Q14766|LTBP1_HUMAN Latent-transforming growth factor beta-binding protein 1	1	DW121120_2_201213164737.4077.4077.3	controllerType=0 controllerNumber=1 scan=4077	11.4607
	1	K.LC[+57.021]QIPVHGASVPK.L	429		C[+57]	703.382	2	1405.76	1405.76	0	-3.5	Specific	334.87	125.88	125.88	3.23	168	>sp|Q14766|LTBP1_HUMAN Latent-transforming growth factor beta-binding protein 1	1	DW121120_2_201213164737.3602.3602.2	controllerType=0 controllerNumber=1 scan=3602	10.3933
	1	K.LC[+57.021]QIPVHGASVPK.L	429		C[+57]	469.257	3	1405.76	1405.76	0	-3.7	Specific	356.46	160.78	160.78	2.97	168	>sp|Q14766|LTBP1_HUMAN Latent-transforming growth factor beta-binding protein 1	1	DW121120_2_201213164737.3872.3872.3	controllerType=0 controllerNumber=1 scan=3872	11.001
	1	K.LC[+57.021]QIPVHGASVPK.L	429		C[+57]	469.256	3	1405.75	1405.76	0	-6.6	Specific	363.49	158.84	158.84	3.22	168	>sp|Q14766|LTBP1_HUMAN Latent-transforming growth factor beta-binding protein 1	1	DW121120_2_201213164737.3707.3707.3	controllerType=0 controllerNumber=1 scan=3707	10.6321
	1	K.LC[+57.021]QIPVHGASVPK.L	429		C[+57]	469.258	3	1405.76	1405.76	0	-2.1	Specific	379.21	176.09	176.09	4.08	168	>sp|Q14766|LTBP1_HUMAN Latent-transforming growth factor beta-binding protein 1	1	DW121120_2_201213164737.3486.3486.3	controllerType=0 controllerNumber=1 scan=3486	10.1399
	1	K.LC[+57.021]QIPVHGASVPK.L	429		C[+57]	469.257	3	1405.76	1405.76	0	-3.8	Specific	392.12	203.11	203.11	4.12	168	>sp|Q14766|LTBP1_HUMAN Latent-transforming growth factor beta-binding protein 1	1	DW121120_2_201213164737.3819.3819.3	controllerType=0 controllerNumber=1 scan=3819	10.8829
	1	K.LC[+57.021]QIPVHGASVPK.L	429		C[+57]	469.257	3	1405.76	1405.76	0	-3.5	Specific	411.13	216.54	216.54	4.25	168	>sp|Q14766|LTBP1_HUMAN Latent-transforming growth factor beta-binding protein 1	1	DW121120_2_201213164737.3541.3541.3	controllerType=0 controllerNumber=1 scan=3541	10.259
	1	K.LC[+57.021]QIPVHGASVPK.L	429		C[+57]	703.382	2	1405.76	1405.76	0	-3.8	Specific	423.43	179.08	179.08	4.26	168	>sp|Q14766|LTBP1_HUMAN Latent-transforming growth factor beta-binding protein 1	1	DW121120_2_201213164737.3544.3544.2	controllerType=0 controllerNumber=1 scan=3544	10.264
	1	K.LC[+57.021]QIPVHGASVPK.L	429		C[+57]	469.257	3	1405.76	1405.76	0	-3.3	Specific	425.32	235.26	235.26	4.55	168	>sp|Q14766|LTBP1_HUMAN Latent-transforming growth factor beta-binding protein 1	1	DW121120_2_201213164737.3596.3596.3	controllerType=0 controllerNumber=1 scan=3596	10.3806
	1	K.LC[+57.021]QIPVHGASVPK.L	429		C[+57]	469.257	3	1405.76	1405.76	0	-3.5	Specific	472.16	270.28	270.28	4.74	168	>sp|Q14766|LTBP1_HUMAN Latent-transforming growth factor beta-binding protein 1	1	DW121120_2_201213164737.3433.3433.3	controllerType=0 controllerNumber=1 scan=3433	10.0199
	1	K.LC[+57.021]QIPVHGASVPK.L	429		C[+57]	469.257	3	1405.76	1405.76	0	-3.5	Specific	492.96	298.11	298.11	5.15	168	>sp|Q14766|LTBP1_HUMAN Latent-transforming growth factor beta-binding protein 1	1	DW121120_2_201213164737.3651.3651.3	controllerType=0 controllerNumber=1 scan=3651	10.5049
	1	K.LC[+57.021]QIPVHGASVPK.L	429		C[+57]	703.382	2	1405.76	1405.76	0	-4	Specific	567.85	330.05	330.05	5.94	168	>sp|Q14766|LTBP1_HUMAN Latent-transforming growth factor beta-binding protein 1	1	DW121120_2_201213164737.3435.3435.2	controllerType=0 controllerNumber=1 scan=3435	10.0232
	1	K.LC[+57.021]QIPVHGASVPK.L	429		C[+57]	703.382	2	1405.76	1405.76	0	-3.7	Specific	591.05	359.91	359.91	5.94	168	>sp|Q14766|LTBP1_HUMAN Latent-transforming growth factor beta-binding protein 1	1	DW121120_2_201213164737.3488.3488.2	controllerType=0 controllerNumber=1 scan=3488	10.1422
	1	K.ALGTHVIHSTHTLPLTVTSQQGVK.V	452			632.098	4	2525.37	2525.38	0	-4.5	Specific	19.83	19.83	19.83	1.51	168	>sp|Q14766|LTBP1_HUMAN Latent-transforming growth factor beta-binding protein 1	1	DW121120_2_201213164737.4061.4061.2	controllerType=0 controllerNumber=1 scan=4061	11.4241
	1	K.ALGTHVIHSTHTLPLTVTSQQGVK.V	452			1263.19	2	2525.37	2525.38	0	-4.3	Specific	167.4	167.4	167.4	1.65	168	>sp|Q14766|LTBP1_HUMAN Latent-transforming growth factor beta-binding protein 1	1	DW121120_2_201213164737.3764.3764.2	controllerType=0 controllerNumber=1 scan=3764	10.7597
	1	K.ALGTHVIHSTHTLPLTVTSQQGVK.V	452			505.879	5	2525.37	2525.38	0	-6.1	Specific	217.08	217.08	217.08	2.21	168	>sp|Q14766|LTBP1_HUMAN Latent-transforming growth factor beta-binding protein 1	1	DW121120_2_201213164737.4130.4130.5	controllerType=0 controllerNumber=1 scan=4130	11.5795
	1	K.ALGTHVIHSTHTLPLTVTSQQGVK.V	452			505.881	5	2525.38	2525.38	0	-2.8	Specific	363.38	363.38	363.38	5.13	168	>sp|Q14766|LTBP1_HUMAN Latent-transforming growth factor beta-binding protein 1	1	DW121120_2_201213164737.3794.3794.5	controllerType=0 controllerNumber=1 scan=3794	10.8297
	1	K.ALGTHVIHSTHTLPLTVTSQQGVK.V	452			505.881	5	2525.38	2525.38	0	-3.2	Specific	369.6	369.6	369.6	6.21	168	>sp|Q14766|LTBP1_HUMAN Latent-transforming growth factor beta-binding protein 1	1	DW121120_2_201213164737.4017.4017.5	controllerType=0 controllerNumber=1 scan=4017	11.3262
	1	K.ALGTHVIHSTHTLPLTVTSQQGVK.V	452			505.881	5	2525.37	2525.38	0	-3.5	Specific	395.63	395.63	395.63	5.36	168	>sp|Q14766|LTBP1_HUMAN Latent-transforming growth factor beta-binding protein 1	1	DW121120_2_201213164737.3962.3962.5	controllerType=0 controllerNumber=1 scan=3962	11.2005
	1	K.ALGTHVIHSTHTLPLTVTSQQGVK.V	452			505.881	5	2525.38	2525.38	0	-2.6	Specific	403.27	403.27	403.27	6.35	168	>sp|Q14766|LTBP1_HUMAN Latent-transforming growth factor beta-binding protein 1	1	DW121120_2_201213164737.3849.3849.5	controllerType=0 controllerNumber=1 scan=3849	10.9522
	1	K.ALGTHVIHSTHTLPLTVTSQQGVK.V	452			505.881	5	2525.38	2525.38	0	-3	Specific	404.46	404.46	404.46	6.35	168	>sp|Q14766|LTBP1_HUMAN Latent-transforming growth factor beta-binding protein 1	1	DW121120_2_201213164737.3904.3904.5	controllerType=0 controllerNumber=1 scan=3904	11.0728
	1	K.ALGTHVIHSTHTLPLTVTSQQGVK.V	452			632.099	4	2525.37	2525.38	0	-3.9	Specific	515.43	515.43	515.43	6.72	168	>sp|Q14766|LTBP1_HUMAN Latent-transforming growth factor beta-binding protein 1	1	DW121120_2_201213164737.4025.4025.4	controllerType=0 controllerNumber=1 scan=4025	11.3445
	1	K.ALGTHVIHSTHTLPLTVTSQQGVK.V	452			842.463	3	2525.38	2525.38	0	-2.9	Specific	539.29	539.29	539.29	5.72	168	>sp|Q14766|LTBP1_HUMAN Latent-transforming growth factor beta-binding protein 1	1	DW121120_2_201213164737.4142.4142.3	controllerType=0 controllerNumber=1 scan=4142	11.6068
	1	K.ALGTHVIHSTHTLPLTVTSQQGVK.V	452			505.881	5	2525.38	2525.38	0	-3.1	Specific	544.62	544.62	544.62	6.74	168	>sp|Q14766|LTBP1_HUMAN Latent-transforming growth factor beta-binding protein 1	1	DW121120_2_201213164737.3742.3742.5	controllerType=0 controllerNumber=1 scan=3742	10.7113
	1	K.ALGTHVIHSTHTLPLTVTSQQGVK.V	452			632.099	4	2525.37	2525.38	0	-3.5	Specific	602.36	602.36	602.36	8.35	168	>sp|Q14766|LTBP1_HUMAN Latent-transforming growth factor beta-binding protein 1	1	DW121120_2_201213164737.3973.3973.4	controllerType=0 controllerNumber=1 scan=3973	11.2245
	1	K.ALGTHVIHSTHTLPLTVTSQQGVK.V	452			632.1	4	2525.38	2525.38	0	-2.8	Specific	698.39	698.39	698.39	9.35	168	>sp|Q14766|LTBP1_HUMAN Latent-transforming growth factor beta-binding protein 1	1	DW121120_2_201213164737.3907.3907.4	controllerType=0 controllerNumber=1 scan=3907	11.0777
	1	K.ALGTHVIHSTHTLPLTVTSQQGVK.V	452			632.099	4	2525.37	2525.38	0	-3.8	Specific	719.28	719.28	719.28	10.35	168	>sp|Q14766|LTBP1_HUMAN Latent-transforming growth factor beta-binding protein 1	1	DW121120_2_201213164737.3743.3743.4	controllerType=0 controllerNumber=1 scan=3743	10.7125
	1	K.ALGTHVIHSTHTLPLTVTSQQGVK.V	452			632.099	4	2525.37	2525.38	0	-3.4	Specific	721.32	721.32	721.32	10.35	168	>sp|Q14766|LTBP1_HUMAN Latent-transforming growth factor beta-binding protein 1	1	DW121120_2_201213164737.3796.3796.4	controllerType=0 controllerNumber=1 scan=3796	10.8321
	1	K.ALGTHVIHSTHTLPLTVTSQQGVK.V	452			632.099	4	2525.38	2525.38	0	-3	Specific	730.64	730.64	730.64	10.35	168	>sp|Q14766|LTBP1_HUMAN Latent-transforming growth factor beta-binding protein 1	1	DW121120_2_201213164737.3851.3851.4	controllerType=0 controllerNumber=1 scan=3851	10.9548
	1	K.ALGTHVIHSTHTLPLTVTSQQGVK.V	452			842.463	3	2525.37	2525.38	0	-4	Specific	791.4	791.4	791.4	10.28	168	>sp|Q14766|LTBP1_HUMAN Latent-transforming growth factor beta-binding protein 1	1	DW121120_2_201213164737.3752.3752.3	controllerType=0 controllerNumber=1 scan=3752	10.7322
	1	K.VKFPPNIVNIHVK.H	476			502.303	3	1504.9	1504.9	0	-2.5	Specific	272.46	138.49	138.49	2.33	168	>sp|Q14766|LTBP1_HUMAN Latent-transforming growth factor beta-binding protein 1	1	DW121120_2_201213164737.4983.4983.3	controllerType=0 controllerNumber=1 scan=4983	13.5028
	1	K.VKFPPNIVNIHVK.H	476			752.95	2	1504.89	1504.9	0	-4.3	Specific	330.63	255.83	255.83	3.13	168	>sp|Q14766|LTBP1_HUMAN Latent-transforming growth factor beta-binding protein 1	1	DW121120_2_201213164737.4711.4711.2	controllerType=0 controllerNumber=1 scan=4711	12.868
	1	K.VKFPPNIVNIHVK.H	476			502.303	3	1504.89	1504.9	0	-3.3	Specific	369.74	186.81	186.81	4.13	168	>sp|Q14766|LTBP1_HUMAN Latent-transforming growth factor beta-binding protein 1	1	DW121120_2_201213164737.4928.4928.3	controllerType=0 controllerNumber=1 scan=4928	13.374
	1	K.VKFPPNIVNIHVK.H	476			502.304	3	1504.9	1504.9	0	-2.5	Specific	372.38	186.16	186.16	4.13	168	>sp|Q14766|LTBP1_HUMAN Latent-transforming growth factor beta-binding protein 1	1	DW121120_2_201213164737.4540.4540.3	controllerType=0 controllerNumber=1 scan=4540	12.4774
	1	K.VKFPPNIVNIHVK.H	476			502.303	3	1504.9	1504.9	0	-3.1	Specific	383.69	215.28	215.28	3.28	168	>sp|Q14766|LTBP1_HUMAN Latent-transforming growth factor beta-binding protein 1	1	DW121120_2_201213164737.4426.4426.3	controllerType=0 controllerNumber=1 scan=4426	12.2242
	1	K.VKFPPNIVNIHVK.H	476			502.303	3	1504.89	1504.9	0	-3.5	Specific	388.49	200.79	200.79	3.28	168	>sp|Q14766|LTBP1_HUMAN Latent-transforming growth factor beta-binding protein 1	1	DW121120_2_201213164737.4707.4707.3	controllerType=0 controllerNumber=1 scan=4707	12.8593
	1	K.VKFPPNIVNIHVK.H	476			502.303	3	1504.9	1504.9	0	-3.1	Specific	404.92	224.51	224.51	4.56	168	>sp|Q14766|LTBP1_HUMAN Latent-transforming growth factor beta-binding protein 1	1	DW121120_2_201213164737.4600.4600.3	controllerType=0 controllerNumber=1 scan=4600	12.6133
	1	K.VKFPPNIVNIHVK.H	476			752.95	2	1504.89	1504.9	0	-4.2	Specific	411.65	227.85	227.85	3.5	168	>sp|Q14766|LTBP1_HUMAN Latent-transforming growth factor beta-binding protein 1	1	DW121120_2_201213164737.4330.4330.2	controllerType=0 controllerNumber=1 scan=4330	12.0135
	1	K.VKFPPNIVNIHVK.H	476			502.303	3	1504.9	1504.9	0	-2.9	Specific	414.56	220.8	220.8	4.56	168	>sp|Q14766|LTBP1_HUMAN Latent-transforming growth factor beta-binding protein 1	1	DW121120_2_201213164737.4763.4763.3	controllerType=0 controllerNumber=1 scan=4763	12.9887
	1	K.VKFPPNIVNIHVK.H	476			502.303	3	1504.9	1504.9	0	-2.8	Specific	416.56	230.7	230.7	4.56	168	>sp|Q14766|LTBP1_HUMAN Latent-transforming growth factor beta-binding protein 1	1	DW121120_2_201213164737.4872.4872.3	controllerType=0 controllerNumber=1 scan=4872	13.2436
	1	K.VKFPPNIVNIHVK.H	476			502.303	3	1504.89	1504.9	0	-3.4	Specific	418.85	231.83	231.83	4.56	168	>sp|Q14766|LTBP1_HUMAN Latent-transforming growth factor beta-binding protein 1	1	DW121120_2_201213164737.4653.4653.3	controllerType=0 controllerNumber=1 scan=4653	12.7362
	1	K.VKFPPNIVNIHVK.H	476			502.303	3	1504.89	1504.9	0	-3.3	Specific	420.6	241.33	241.33	4.56	168	>sp|Q14766|LTBP1_HUMAN Latent-transforming growth factor beta-binding protein 1	1	DW121120_2_201213164737.4481.4481.3	controllerType=0 controllerNumber=1 scan=4481	12.3458
	1	K.VKFPPNIVNIHVK.H	476			502.303	3	1504.89	1504.9	0	-3.4	Specific	426.57	223.03	223.03	4.56	168	>sp|Q14766|LTBP1_HUMAN Latent-transforming growth factor beta-binding protein 1	1	DW121120_2_201213164737.4315.4315.3	controllerType=0 controllerNumber=1 scan=4315	11.9843
	1	K.VKFPPNIVNIHVK.H	476			502.303	3	1504.9	1504.9	0	-3.1	Specific	428.77	222.16	222.16	4.56	168	>sp|Q14766|LTBP1_HUMAN Latent-transforming growth factor beta-binding protein 1	1	DW121120_2_201213164737.4367.4367.3	controllerType=0 controllerNumber=1 scan=4367	12.0942
	1	K.VKFPPNIVNIHVK.H	476			752.952	2	1504.9	1504.9	0	-2.7	Specific	441	255.46	255.46	3.69	168	>sp|Q14766|LTBP1_HUMAN Latent-transforming growth factor beta-binding protein 1	1	DW121120_2_201213164737.4819.4819.2	controllerType=0 controllerNumber=1 scan=4819	13.1197
	1	K.VKFPPNIVNIHVK.H	476			502.303	3	1504.9	1504.9	0	-2.9	Specific	486.42	293.76	293.76	5.17	168	>sp|Q14766|LTBP1_HUMAN Latent-transforming growth factor beta-binding protein 1	1	DW121120_2_201213164737.4817.4817.3	controllerType=0 controllerNumber=1 scan=4817	13.1153
	1	K.FPPNIVNIHVK.H	478			639.37	2	1277.73	1277.74	0	-3.6	Specific	109.83	94.87	94.87	1.9	168	>sp|Q14766|LTBP1_HUMAN Latent-transforming growth factor beta-binding protein 1	1	DW121120_2_201213164737.5205.5205.2	controllerType=0 controllerNumber=1 scan=5205	14.0205
	1	K.FPPNIVNIHVK.H	478			426.582	3	1277.73	1277.74	0	-3	Specific	302.19	66.52	66.52	2.79	168	>sp|Q14766|LTBP1_HUMAN Latent-transforming growth factor beta-binding protein 1	1	DW121120_2_201213164737.4795.4795.3	controllerType=0 controllerNumber=1 scan=4795	13.0635
	1	K.FPPNIVNIHVK.H	478			426.582	3	1277.73	1277.74	0	-4.4	Specific	303.15	159.2	159.2	3.46	168	>sp|Q14766|LTBP1_HUMAN Latent-transforming growth factor beta-binding protein 1	1	DW121120_2_201213164737.5240.5240.3	controllerType=0 controllerNumber=1 scan=5240	14.1012
	1	K.FPPNIVNIHVK.H	478			426.582	3	1277.73	1277.74	0	-4.1	Specific	317.28	39.13	39.13	3.92	168	>sp|Q14766|LTBP1_HUMAN Latent-transforming growth factor beta-binding protein 1	1	DW121120_2_201213164737.5180.5180.3	controllerType=0 controllerNumber=1 scan=5180	13.9635
	1	K.FPPNIVNIHVK.H	478			426.582	3	1277.73	1277.74	0	-3.5	Specific	318.4	147.35	147.35	3.74	168	>sp|Q14766|LTBP1_HUMAN Latent-transforming growth factor beta-binding protein 1	1	DW121120_2_201213164737.4631.4631.3	controllerType=0 controllerNumber=1 scan=4631	12.6866
	1	K.FPPNIVNIHVK.H	478			426.582	3	1277.73	1277.74	0	-3.4	Specific	318.72	160.39	160.39	3.74	168	>sp|Q14766|LTBP1_HUMAN Latent-transforming growth factor beta-binding protein 1	1	DW121120_2_201213164737.4746.4746.3	controllerType=0 controllerNumber=1 scan=4746	12.9485
	1	K.FPPNIVNIHVK.H	478			426.582	3	1277.73	1277.74	0	-3.1	Specific	322.19	131.18	131.18	4.01	168	>sp|Q14766|LTBP1_HUMAN Latent-transforming growth factor beta-binding protein 1	1	DW121120_2_201213164737.4580.4580.3	controllerType=0 controllerNumber=1 scan=4580	12.5678
	1	K.FPPNIVNIHVK.H	478			426.582	3	1277.73	1277.74	0	-4.3	Specific	322.35	38.27	38.27	3.97	168	>sp|Q14766|LTBP1_HUMAN Latent-transforming growth factor beta-binding protein 1	1	DW121120_2_201213164737.5126.5126.3	controllerType=0 controllerNumber=1 scan=5126	13.8378
	1	K.FPPNIVNIHVK.H	478			426.582	3	1277.73	1277.74	0	-4.1	Specific	323.05	43.4	43.4	3.97	168	>sp|Q14766|LTBP1_HUMAN Latent-transforming growth factor beta-binding protein 1	1	DW121120_2_201213164737.5071.5071.3	controllerType=0 controllerNumber=1 scan=5071	13.7104
	1	K.FPPNIVNIHVK.H	478			426.582	3	1277.73	1277.74	0	-3.9	Specific	324.48	38.82	38.82	3.97	168	>sp|Q14766|LTBP1_HUMAN Latent-transforming growth factor beta-binding protein 1	1	DW121120_2_201213164737.4463.4463.3	controllerType=0 controllerNumber=1 scan=4463	12.3078
	1	K.FPPNIVNIHVK.H	478			426.582	3	1277.73	1277.74	0	-4.1	Specific	324.76	65.09	65.09	3.12	168	>sp|Q14766|LTBP1_HUMAN Latent-transforming growth factor beta-binding protein 1	1	DW121120_2_201213164737.5018.5018.3	controllerType=0 controllerNumber=1 scan=5018	13.5851
	1	K.FPPNIVNIHVK.H	478			426.582	3	1277.73	1277.74	0	-4.8	Specific	325.97	57.93	57.93	3.97	168	>sp|Q14766|LTBP1_HUMAN Latent-transforming growth factor beta-binding protein 1	1	DW121120_2_201213164737.4692.4692.3	controllerType=0 controllerNumber=1 scan=4692	12.8236
	1	K.FPPNIVNIHVK.H	478			426.582	3	1277.73	1277.74	0	-4.3	Specific	327.91	48.1	48.1	3.12	168	>sp|Q14766|LTBP1_HUMAN Latent-transforming growth factor beta-binding protein 1	1	DW121120_2_201213164737.4525.4525.3	controllerType=0 controllerNumber=1 scan=4525	12.4448
	1	K.FPPNIVNIHVK.H	478			426.582	3	1277.73	1277.74	0	-3.3	Specific	328.13	83.21	83.21	2.88	168	>sp|Q14766|LTBP1_HUMAN Latent-transforming growth factor beta-binding protein 1	1	DW121120_2_201213164737.4961.4961.3	controllerType=0 controllerNumber=1 scan=4961	13.4513
	1	K.FPPNIVNIHVK.H	478			426.582	3	1277.73	1277.74	0	-3.8	Specific	329.52	81.25	81.25	4.01	168	>sp|Q14766|LTBP1_HUMAN Latent-transforming growth factor beta-binding protein 1	1	DW121120_2_201213164737.4905.4905.3	controllerType=0 controllerNumber=1 scan=4905	13.3207
	1	K.FPPNIVNIHVK.H	478			426.582	3	1277.73	1277.74	0	-3.6	Specific	329.93	45.6	45.6	3.12	168	>sp|Q14766|LTBP1_HUMAN Latent-transforming growth factor beta-binding protein 1	1	DW121120_2_201213164737.4850.4850.3	controllerType=0 controllerNumber=1 scan=4850	13.193
	1	K.HPPEASVQIHQVSR.I	489			792.913	2	1584.82	1584.82	0	-3.7	Specific	461.65	461.65	461.65	5.14	168	>sp|Q14766|LTBP1_HUMAN Latent-transforming growth factor beta-binding protein 1	1	DW121120_2_201213164737.2728.2728.2	controllerType=0 controllerNumber=1 scan=2728	8.4276
	1	K.HPPEASVQIHQVSR.I	489			528.944	3	1584.82	1584.82	0	-3.8	Specific	486.32	486.32	486.32	6.35	168	>sp|Q14766|LTBP1_HUMAN Latent-transforming growth factor beta-binding protein 1	1	DW121120_2_201213164737.3429.3429.3	controllerType=0 controllerNumber=1 scan=3429	10.0113
	1	K.HPPEASVQIHQVSR.I	489			528.944	3	1584.82	1584.82	0	-3.6	Specific	551.2	551.2	551.2	6.43	168	>sp|Q14766|LTBP1_HUMAN Latent-transforming growth factor beta-binding protein 1	1	DW121120_2_201213164737.3225.3225.5	controllerType=0 controllerNumber=1 scan=3225	9.5565
	1	K.HPPEASVQIHQVSR.I	489			528.944	3	1584.82	1584.82	0	-4.5	Specific	596.64	596.64	596.64	6.99	168	>sp|Q14766|LTBP1_HUMAN Latent-transforming growth factor beta-binding protein 1	1	DW121120_2_201213164737.3161.3161.3	controllerType=0 controllerNumber=1 scan=3161	9.4116
	1	K.HPPEASVQIHQVSR.I	489			792.912	2	1584.82	1584.82	0	-4.9	Specific	621.24	621.24	621.24	6.92	168	>sp|Q14766|LTBP1_HUMAN Latent-transforming growth factor beta-binding protein 1	1	DW121120_2_201213164737.2590.2590.2	controllerType=0 controllerNumber=1 scan=2590	8.1102
	1	K.HPPEASVQIHQVSR.I	489			528.944	3	1584.82	1584.82	0	-3.6	Specific	629.08	629.08	629.08	7.99	168	>sp|Q14766|LTBP1_HUMAN Latent-transforming growth factor beta-binding protein 1	1	DW121120_2_201213164737.3049.3049.3	controllerType=0 controllerNumber=1 scan=3049	9.1572
	1	K.HPPEASVQIHQVSR.I	489			792.912	2	1584.82	1584.82	0	-4.4	Specific	638.25	638.25	638.25	6.92	168	>sp|Q14766|LTBP1_HUMAN Latent-transforming growth factor beta-binding protein 1	1	DW121120_2_201213164737.2644.2644.2	controllerType=0 controllerNumber=1 scan=2644	8.2357
	1	K.HPPEASVQIHQVSR.I	489			528.944	3	1584.82	1584.82	0	-3.6	Specific	652.31	652.31	652.31	8.99	168	>sp|Q14766|LTBP1_HUMAN Latent-transforming growth factor beta-binding protein 1	1	DW121120_2_201213164737.3102.3102.3	controllerType=0 controllerNumber=1 scan=3102	9.2793
	1	K.HPPEASVQIHQVSR.I	489			528.944	3	1584.82	1584.82	0	-3.9	Specific	737.48	737.48	737.48	9.99	168	>sp|Q14766|LTBP1_HUMAN Latent-transforming growth factor beta-binding protein 1	1	DW121120_2_201213164737.2927.2927.3	controllerType=0 controllerNumber=1 scan=2927	8.8768
	1	K.HPPEASVQIHQVSR.I	489			528.945	3	1584.82	1584.82	0	-2.6	Specific	761.38	761.38	761.38	10.99	168	>sp|Q14766|LTBP1_HUMAN Latent-transforming growth factor beta-binding protein 1	1	DW121120_2_201213164737.2632.2632.3	controllerType=0 controllerNumber=1 scan=2632	8.2088
	1	K.HPPEASVQIHQVSR.I	489			528.944	3	1584.82	1584.82	0	-4	Specific	765.38	765.38	765.38	10.99	168	>sp|Q14766|LTBP1_HUMAN Latent-transforming growth factor beta-binding protein 1	1	DW121120_2_201213164737.2981.2981.3	controllerType=0 controllerNumber=1 scan=2981	9.002
	1	K.HPPEASVQIHQVSR.I	489			528.944	3	1584.82	1584.82	0	-4.4	Specific	784.89	784.89	784.89	10.99	168	>sp|Q14766|LTBP1_HUMAN Latent-transforming growth factor beta-binding protein 1	1	DW121120_2_201213164737.2741.2741.3	controllerType=0 controllerNumber=1 scan=2741	8.4579
	1	K.HPPEASVQIHQVSR.I	489			528.944	3	1584.82	1584.82	0	-3.6	Specific	799.78	799.78	799.78	10.99	168	>sp|Q14766|LTBP1_HUMAN Latent-transforming growth factor beta-binding protein 1	1	DW121120_2_201213164737.2848.2848.3	controllerType=0 controllerNumber=1 scan=2848	8.6965
	1	K.HPPEASVQIHQVSR.I	489			528.944	3	1584.82	1584.82	0	-3.8	Specific	826.52	826.52	826.52	11.99	168	>sp|Q14766|LTBP1_HUMAN Latent-transforming growth factor beta-binding protein 1	1	DW121120_2_201213164737.2686.2686.3	controllerType=0 controllerNumber=1 scan=2686	8.3336
	1	K.HPPEASVQIHQVSR.I	489			528.944	3	1584.82	1584.82	0	-4	Specific	843.43	843.43	843.43	11.99	168	>sp|Q14766|LTBP1_HUMAN Latent-transforming growth factor beta-binding protein 1	1	DW121120_2_201213164737.2794.2794.3	controllerType=0 controllerNumber=1 scan=2794	8.5754
	1	K.HPPEASVQIHQVSR.I	489			528.944	3	1584.82	1584.82	0	-4	Specific	884.81	884.81	884.81	12.99	168	>sp|Q14766|LTBP1_HUMAN Latent-transforming growth factor beta-binding protein 1	1	DW121120_2_201213164737.2579.2579.3	controllerType=0 controllerNumber=1 scan=2579	8.0841
	1	E.ASVQIHQVSR.I	493			562.811	2	1124.61	1124.62	0	-2.5	Specific	152.33	152.33	152.33	2.08	168	>sp|Q14766|LTBP1_HUMAN Latent-transforming growth factor beta-binding protein 1	1	DW121120_2_201213164737.2660.2660.2	controllerType=0 controllerNumber=1 scan=2660	8.2722
	1	E.ASVQIHQVSR.I	493			562.81	2	1124.61	1124.62	0	-3.9	Specific	300.91	300.91	300.91	3.73	168	>sp|Q14766|LTBP1_HUMAN Latent-transforming growth factor beta-binding protein 1	1	DW121120_2_201213164737.2667.2667.2	controllerType=0 controllerNumber=1 scan=2667	8.2889
	1	E.ASVQIHQVSR.I	493			562.809	2	1124.61	1124.62	0	-5.5	Specific	532.04	532.04	532.04	6.61	168	>sp|Q14766|LTBP1_HUMAN Latent-transforming growth factor beta-binding protein 1	1	DW121120_2_201213164737.2612.2612.2	controllerType=0 controllerNumber=1 scan=2612	8.1614
	1	E.ASVQIHQVS[+324.106]R.I	493	Hex(2)	S[+324]	483.582	3	1448.73	1448.72	0	6.9	Specific	411.35	411.35	2.96	4.43	168	>sp|Q14766|LTBP1_HUMAN Latent-transforming growth factor beta-binding protein 1	1	DW121120_2_201213164737.2624.2624.2	controllerType=0 controllerNumber=1 scan=2624	8.1897
	1	K.TKEAQPGQSQVSYQGLPVQK.T	511			1087.06	2	2173.12	2173.12	0	-3	Specific	237.1	237.1	237.1	3.58	168	>sp|Q14766|LTBP1_HUMAN Latent-transforming growth factor beta-binding protein 1	1	DW121120_2_201213164737.3589.3589.2	controllerType=0 controllerNumber=1 scan=3589	10.3635
	1	K.TKEAQPGQSQVSYQGLPVQK.T	511			544.035	4	2173.12	2173.12	0	-3.6	Specific	391.87	391.87	391.87	5.06	168	>sp|Q14766|LTBP1_HUMAN Latent-transforming growth factor beta-binding protein 1	1	DW121120_2_201213164737.3578.3578.4	controllerType=0 controllerNumber=1 scan=3578	10.3397
	1	K.TKEAQPGQSQVSYQGLPVQK.T	511			725.043	3	2173.12	2173.12	0	-4.2	Specific	481.68	481.68	481.68	6.19	168	>sp|Q14766|LTBP1_HUMAN Latent-transforming growth factor beta-binding protein 1	1	DW121120_2_201213164737.3717.3717.3	controllerType=0 controllerNumber=1 scan=3717	10.6556
	1	K.TKEAQPGQSQVSYQGLPVQK.T	511			725.044	3	2173.12	2173.12	0	-3.2	Specific	509.76	509.76	509.76	6.19	168	>sp|Q14766|LTBP1_HUMAN Latent-transforming growth factor beta-binding protein 1	1	DW121120_2_201213164737.3662.3662.3	controllerType=0 controllerNumber=1 scan=3662	10.5306
	1	K.TKEAQPGQSQVSYQGLPVQK.T	511			725.044	3	2173.12	2173.12	0	-2.7	Specific	532.62	532.62	532.62	6.26	168	>sp|Q14766|LTBP1_HUMAN Latent-transforming growth factor beta-binding protein 1	1	DW121120_2_201213164737.3607.3607.3	controllerType=0 controllerNumber=1 scan=3607	10.4061
	1	K.TKEAQPGQSQVSYQGLPVQK.T	511			725.044	3	2173.12	2173.12	0	-3.1	Specific	609.28	609.28	609.28	7.83	168	>sp|Q14766|LTBP1_HUMAN Latent-transforming growth factor beta-binding protein 1	1	DW121120_2_201213164737.3554.3554.3	controllerType=0 controllerNumber=1 scan=3554	10.2859
	1	K.EAQPGQSQVSYQGLPVQK.T	513			972.492	2	1943.98	1943.98	0	-3.2	Specific	185.01	185.01	185.01	2.7	168	>sp|Q14766|LTBP1_HUMAN Latent-transforming growth factor beta-binding protein 1	1	DW121120_2_201213164737.4217.4217.2	controllerType=0 controllerNumber=1 scan=4217	11.7717
	1	K.EAQPGQSQVSYQGLPVQK.T	513			972.492	2	1943.98	1943.98	0	-3	Specific	466.93	466.93	466.93	6.64	168	>sp|Q14766|LTBP1_HUMAN Latent-transforming growth factor beta-binding protein 1	1	DW121120_2_201213164737.4158.4158.2	controllerType=0 controllerNumber=1 scan=4158	11.6423
	1	K.EAQPGQSQVSYQGLPVQK.T	513			648.664	3	1943.98	1943.98	0	-2.7	Specific	477.3	477.3	477.3	5.96	168	>sp|Q14766|LTBP1_HUMAN Latent-transforming growth factor beta-binding protein 1	1	DW121120_2_201213164737.4215.4215.3	controllerType=0 controllerNumber=1 scan=4215	11.7673
	1	K.EAQPGQSQVSYQGLPVQK.T	513			972.492	2	1943.98	1943.98	0	-2.7	Specific	502.31	498.49	498.49	6.78	168	>sp|Q14766|LTBP1_HUMAN Latent-transforming growth factor beta-binding protein 1	1	DW121120_2_201213164737.4106.4106.2	controllerType=0 controllerNumber=1 scan=4106	11.5257
	1	K.EAQPGQSQVSYQGLPVQK.T	513			648.663	3	1943.98	1943.98	0	-3.4	Specific	531.27	503.97	503.97	6.17	168	>sp|Q14766|LTBP1_HUMAN Latent-transforming growth factor beta-binding protein 1	1	DW121120_2_201213164737.4157.4157.3	controllerType=0 controllerNumber=1 scan=4157	11.6411
	1	K.EAQPGQSQVSYQGLPVQK.T	513			648.663	3	1943.98	1943.98	0	-3.4	Specific	558.15	556.49	556.49	6.17	168	>sp|Q14766|LTBP1_HUMAN Latent-transforming growth factor beta-binding protein 1	1	DW121120_2_201213164737.4104.4104.3	controllerType=0 controllerNumber=1 scan=4104	11.5217
	1	E.AQPGQSQVSYQGLPVQK.T	514			907.97	2	1814.93	1814.94	0	-3.4	Specific	320.35	320.35	320.35	4.88	168	>sp|Q14766|LTBP1_HUMAN Latent-transforming growth factor beta-binding protein 1	1	DW121120_2_201213164737.4081.4081.2	controllerType=0 controllerNumber=1 scan=4081	11.4713
	1	E.AQPGQSQVSYQGLPVQK.T	514			907.971	2	1814.93	1814.94	0	-3	Specific	444.34	444.34	444.34	6.64	168	>sp|Q14766|LTBP1_HUMAN Latent-transforming growth factor beta-binding protein 1	1	DW121120_2_201213164737.4028.4028.2	controllerType=0 controllerNumber=1 scan=4028	11.3496
	1	E.AQPGQSQVSYQGLPVQK.T	514			605.649	3	1814.93	1814.94	0	-3.3	Specific	484.74	484.74	484.74	6.1	168	>sp|Q14766|LTBP1_HUMAN Latent-transforming growth factor beta-binding protein 1	1	DW121120_2_201213164737.4069.4069.3	controllerType=0 controllerNumber=1 scan=4069	11.4438
	1	E.AQPGQSQVSYQGLPVQK.T	514			605.65	3	1814.93	1814.94	0	-2.9	Specific	514.36	514.36	514.36	6.1	168	>sp|Q14766|LTBP1_HUMAN Latent-transforming growth factor beta-binding protein 1	1	DW121120_2_201213164737.4018.4018.3	controllerType=0 controllerNumber=1 scan=4018	11.3284
	1	E.AQPGQS[+264.085]QVS[+132.042]YQGLPVQK.T	514	Pent(2),Pent(1)	S[+132][+264]	553.521	4	2211.06	2211.07	0	-1.2	Specific	160.97	160.97	3.7	1.8	168	>sp|Q14766|LTBP1_HUMAN Latent-transforming growth factor beta-binding protein 1	1	DW121120_2_201213164737.3580.3580.4	controllerType=0 controllerNumber=1 scan=3580	10.3441
	1	K.TQTIHSTYSHQQVIPHVYPVAAK.T	531			521.875	5	2605.35	2605.35	0	-1.6	Specific	84.01	84.01	84.01	1.76	168	>sp|Q14766|LTBP1_HUMAN Latent-transforming growth factor beta-binding protein 1	1	DW121120_2_201213164737.4881.4881.5	controllerType=0 controllerNumber=1 scan=4881	13.2631
	1	K.TQTIHSTYSHQQVIPHVYPVAAK.T	531			521.874	5	2605.34	2605.35	0	-4.3	Specific	132.28	132.28	132.28	1.77	168	>sp|Q14766|LTBP1_HUMAN Latent-transforming growth factor beta-binding protein 1	1	DW121120_2_201213164737.5079.5079.5	controllerType=0 controllerNumber=1 scan=5079	13.7279
	1	K.TQTIHSTYSHQQVIPHVYPVAAK.T	531			521.875	5	2605.35	2605.35	0	-2.3	Specific	153.79	153.79	153.79	2.35	168	>sp|Q14766|LTBP1_HUMAN Latent-transforming growth factor beta-binding protein 1	1	DW121120_2_201213164737.4802.4802.5	controllerType=0 controllerNumber=1 scan=4802	13.0787
	1	K.TQTIHSTYSHQQVIPHVYPVAAK.T	531			521.874	5	2605.34	2605.35	0	-3.5	Specific	171.46	171.46	171.46	2.35	168	>sp|Q14766|LTBP1_HUMAN Latent-transforming growth factor beta-binding protein 1	1	DW121120_2_201213164737.4650.4650.5	controllerType=0 controllerNumber=1 scan=4650	12.7277
	1	K.TQTIHSTYSHQQVIPHVYPVAAK.T	531			521.875	5	2605.34	2605.35	0	-3	Specific	200.76	200.76	200.76	2.21	168	>sp|Q14766|LTBP1_HUMAN Latent-transforming growth factor beta-binding protein 1	1	DW121120_2_201213164737.4438.4438.5	controllerType=0 controllerNumber=1 scan=4438	12.2521
	1	K.TQTIHSTYSHQQVIPHVYPVAAK.T	531			521.875	5	2605.35	2605.35	0	-2.2	Specific	235.39	235.39	235.39	2.72	168	>sp|Q14766|LTBP1_HUMAN Latent-transforming growth factor beta-binding protein 1	1	DW121120_2_201213164737.4569.4569.5	controllerType=0 controllerNumber=1 scan=4569	12.5429
	1	K.TQTIHSTYSHQQVIPHVYPVAAK.T	531			521.875	5	2605.35	2605.35	0	-2.5	Specific	270.63	270.63	270.63	3.58	168	>sp|Q14766|LTBP1_HUMAN Latent-transforming growth factor beta-binding protein 1	1	DW121120_2_201213164737.4246.4246.5	controllerType=0 controllerNumber=1 scan=4246	11.838
	1	K.TQTIHSTYSHQQVIPHVYPVAAK.T	531			521.875	5	2605.34	2605.35	0	-2.9	Specific	344.74	344.74	344.74	3.73	168	>sp|Q14766|LTBP1_HUMAN Latent-transforming growth factor beta-binding protein 1	1	DW121120_2_201213164737.4373.4373.5	controllerType=0 controllerNumber=1 scan=4373	12.1063
	1	K.TQTIHSTYSHQQVIPHVYPVAAK.T	531			521.875	5	2605.35	2605.35	0	-2.7	Specific	352.1	352.1	352.1	3.73	168	>sp|Q14766|LTBP1_HUMAN Latent-transforming growth factor beta-binding protein 1	1	DW121120_2_201213164737.4139.4139.5	controllerType=0 controllerNumber=1 scan=4139	11.6003
	1	K.TQTIHSTYSHQQVIPHVYPVAAK.T	531			521.874	5	2605.34	2605.35	0	-3.5	Specific	353.47	353.47	353.47	4.88	168	>sp|Q14766|LTBP1_HUMAN Latent-transforming growth factor beta-binding protein 1	1	DW121120_2_201213164737.3972.3972.5	controllerType=0 controllerNumber=1 scan=3972	11.2224
	1	K.TQTIHSTYSHQQVIPHVYPVAAK.T	531			652.092	4	2605.34	2605.35	0	-2.8	Specific	393.32	393.32	393.32	6.26	168	>sp|Q14766|LTBP1_HUMAN Latent-transforming growth factor beta-binding protein 1	1	DW121120_2_201213164737.4065.4065.4	controllerType=0 controllerNumber=1 scan=4065	11.4328
	1	K.TQTIHSTYSHQQVIPHVYPVAAK.T	531			521.875	5	2605.34	2605.35	0	-3.4	Specific	400.23	400.23	400.23	6.35	168	>sp|Q14766|LTBP1_HUMAN Latent-transforming growth factor beta-binding protein 1	1	DW121120_2_201213164737.3916.3916.5	controllerType=0 controllerNumber=1 scan=3916	11.0978
	1	K.TQTIHSTYSHQQVIPHVYPVAAK.T	531			521.875	5	2605.34	2605.35	0	-3.2	Specific	424.37	424.37	424.37	5.49	168	>sp|Q14766|LTBP1_HUMAN Latent-transforming growth factor beta-binding protein 1	1	DW121120_2_201213164737.3642.3642.5	controllerType=0 controllerNumber=1 scan=3642	10.4836
	1	K.TQTIHSTYSHQQVIPHVYPVAAK.T	531			521.875	5	2605.34	2605.35	0	-3.1	Specific	436.4	436.4	436.4	6.35	168	>sp|Q14766|LTBP1_HUMAN Latent-transforming growth factor beta-binding protein 1	1	DW121120_2_201213164737.3805.3805.5	controllerType=0 controllerNumber=1 scan=3805	10.8518
	1	K.TQTIHSTYSHQQVIPHVYPVAAK.T	531			652.091	4	2605.34	2605.35	0	-4.4	Specific	438.83	438.83	438.83	6.4	168	>sp|Q14766|LTBP1_HUMAN Latent-transforming growth factor beta-binding protein 1	1	DW121120_2_201213164737.3999.3999.4	controllerType=0 controllerNumber=1 scan=3999	11.2835
	1	K.TQTIHSTYSHQQVIPHVYPVAAK.T	531			521.875	5	2605.35	2605.35	0	-2.4	Specific	447.02	447.02	447.02	6.53	168	>sp|Q14766|LTBP1_HUMAN Latent-transforming growth factor beta-binding protein 1	1	DW121120_2_201213164737.4083.4083.5	controllerType=0 controllerNumber=1 scan=4083	11.4749
	1	K.TQTIHSTYSHQQVIPHVYPVAAK.T	531			521.875	5	2605.34	2605.35	0	-3.1	Specific	460.32	460.32	460.32	6.53	168	>sp|Q14766|LTBP1_HUMAN Latent-transforming growth factor beta-binding protein 1	1	DW121120_2_201213164737.3750.3750.5	controllerType=0 controllerNumber=1 scan=3750	10.7295
	1	K.TQTIHSTYSHQQVIPHVYPVAAK.T	531			521.875	5	2605.34	2605.35	0	-3.1	Specific	463.75	463.75	463.75	6.53	168	>sp|Q14766|LTBP1_HUMAN Latent-transforming growth factor beta-binding protein 1	1	DW121120_2_201213164737.4029.4029.5	controllerType=0 controllerNumber=1 scan=4029	11.3514
	1	K.TQTIHSTYSHQQVIPHVYPVAAK.T	531			521.875	5	2605.34	2605.35	0	-2.8	Specific	487.35	487.35	487.35	6.67	168	>sp|Q14766|LTBP1_HUMAN Latent-transforming growth factor beta-binding protein 1	1	DW121120_2_201213164737.3860.3860.5	controllerType=0 controllerNumber=1 scan=3860	10.9756
	1	K.TQTIHSTYSHQQVIPHVYPVAAK.T	531			652.093	4	2605.35	2605.35	0	-1.4	Specific	498.23	498.23	498.23	6.72	168	>sp|Q14766|LTBP1_HUMAN Latent-transforming growth factor beta-binding protein 1	1	DW121120_2_201213164737.3931.3931.4	controllerType=0 controllerNumber=1 scan=3931	11.1312
	1	K.TQTIHSTYSHQQVIPHVYPVAAK.T	531			521.875	5	2605.35	2605.35	0	-2.3	Specific	513.79	485.81	485.81	6.67	168	>sp|Q14766|LTBP1_HUMAN Latent-transforming growth factor beta-binding protein 1	1	DW121120_2_201213164737.3695.3695.5	controllerType=0 controllerNumber=1 scan=3695	10.606
	1	K.TQTIHSTYSHQQVIPHVYPVAAK.T	531			652.091	4	2605.34	2605.35	0	-3.6	Specific	661.21	661.21	661.21	9.35	168	>sp|Q14766|LTBP1_HUMAN Latent-transforming growth factor beta-binding protein 1	1	DW121120_2_201213164737.3871.3871.4	controllerType=0 controllerNumber=1 scan=3871	10.9989
	1	K.TQTIHSTYSHQQVIPHVYPVAAK.T	531			652.091	4	2605.34	2605.35	0	-3.3	Specific	694.6	694.6	694.6	9.35	168	>sp|Q14766|LTBP1_HUMAN Latent-transforming growth factor beta-binding protein 1	1	DW121120_2_201213164737.3816.3816.4	controllerType=0 controllerNumber=1 scan=3816	10.8765
	1	K.TQTIHSTYSHQQVIPHVYPVAAK.T	531			652.091	4	2605.34	2605.35	0	-3.6	Specific	715.02	684.08	684.08	10.35	168	>sp|Q14766|LTBP1_HUMAN Latent-transforming growth factor beta-binding protein 1	1	DW121120_2_201213164737.3653.3653.4	controllerType=0 controllerNumber=1 scan=3653	10.5092
	1	K.TQTIHSTYSHQQVIPHVYPVAAK.T	531			869.12	3	2605.34	2605.35	0	-3.1	Specific	725.07	725.07	725.07	9.28	168	>sp|Q14766|LTBP1_HUMAN Latent-transforming growth factor beta-binding protein 1	1	DW121120_2_201213164737.3678.3678.3	controllerType=0 controllerNumber=1 scan=3678	10.5655
	1	K.TQTIHSTYSHQQVIPHVYPVAAK.T	531			652.091	4	2605.34	2605.35	0	-3.8	Specific	750.41	750.41	750.41	11.35	168	>sp|Q14766|LTBP1_HUMAN Latent-transforming growth factor beta-binding protein 1	1	DW121120_2_201213164737.3761.3761.4	controllerType=0 controllerNumber=1 scan=3761	10.7531
	1	K.TQTIHSTYSHQQVIPHVYPVAAK.T	531			869.119	3	2605.34	2605.35	0	-4.3	Specific	766.46	766.46	766.46	10.28	168	>sp|Q14766|LTBP1_HUMAN Latent-transforming growth factor beta-binding protein 1	1	DW121120_2_201213164737.3730.3730.3	controllerType=0 controllerNumber=1 scan=3730	10.6854
	1	K.TQTIHSTYSHQQVIPHVYPVAAK.T	531			652.091	4	2605.34	2605.35	0	-3.7	Specific	774.85	774.85	774.85	11.35	168	>sp|Q14766|LTBP1_HUMAN Latent-transforming growth factor beta-binding protein 1	1	DW121120_2_201213164737.3706.3706.4	controllerType=0 controllerNumber=1 scan=3706	10.6307
	1	R.C[+57.021]FQETIGSQC[+57.021]GK.A	559		C[+57]*2	472.206	3	1414.6	1414.61	0	-4.2	Specific	454.85	454.85	454.85	6.33	168	>sp|Q14766|LTBP1_HUMAN Latent-transforming growth factor beta-binding protein 1	1	DW121120_2_201213164737.3321.3321.3	controllerType=0 controllerNumber=1 scan=3321	9.7743
	1	R.C[+57.021]FQETIGSQC[+57.021]GK.A	559		C[+57]*2	707.805	2	1414.6	1414.61	0	-4.1	Specific	457.28	457.28	457.28	7.01	168	>sp|Q14766|LTBP1_HUMAN Latent-transforming growth factor beta-binding protein 1	1	DW121120_2_201213164737.3256.3256.2	controllerType=0 controllerNumber=1 scan=3256	9.6271
	1	R.C[+57.021]FQETIGSQC[+57.021]GK.A	559		C[+57]*2	707.805	2	1414.6	1414.61	0	-4.2	Specific	457.52	457.52	457.52	7.01	168	>sp|Q14766|LTBP1_HUMAN Latent-transforming growth factor beta-binding protein 1	1	DW121120_2_201213164737.3482.3482.2	controllerType=0 controllerNumber=1 scan=3482	10.1293
	1	R.C[+57.021]FQETIGSQC[+57.021]GK.A	559		C[+57]*2	472.206	3	1414.6	1414.61	0	-3.4	Specific	468.79	468.79	468.79	5.18	168	>sp|Q14766|LTBP1_HUMAN Latent-transforming growth factor beta-binding protein 1	1	DW121120_2_201213164737.3268.3268.3	controllerType=0 controllerNumber=1 scan=3268	9.6547
	1	R.C[+57.021]FQETIGSQC[+57.021]GK.A	559		C[+57]*2	707.806	2	1414.6	1414.61	0	-3.6	Specific	513.98	513.98	513.98	7.15	168	>sp|Q14766|LTBP1_HUMAN Latent-transforming growth factor beta-binding protein 1	1	DW121120_2_201213164737.3422.3422.2	controllerType=0 controllerNumber=1 scan=3422	9.9962
	1	R.C[+57.021]FQETIGSQC[+57.021]GK.A	559		C[+57]*2	707.805	2	1414.6	1414.61	0	-4.1	Specific	520.77	520.77	520.77	7.22	168	>sp|Q14766|LTBP1_HUMAN Latent-transforming growth factor beta-binding protein 1	1	DW121120_2_201213164737.3258.3258.2	controllerType=0 controllerNumber=1 scan=3258	9.6313
	1	R.C[+57.021]FQETIGSQC[+57.021]GK.A	559		C[+57]*2	707.806	2	1414.6	1414.61	0	-3.5	Specific	549.71	549.71	549.71	7.22	168	>sp|Q14766|LTBP1_HUMAN Latent-transforming growth factor beta-binding protein 1	1	DW121120_2_201213164737.3367.3367.2	controllerType=0 controllerNumber=1 scan=3367	9.8737
	1	R.C[+57.021]FQETIGSQC[+57.021]GK.A	559		C[+57]*2	707.805	2	1414.6	1414.61	0	-3.8	Specific	577.59	577.59	577.59	7.78	168	>sp|Q14766|LTBP1_HUMAN Latent-transforming growth factor beta-binding protein 1	1	DW121120_2_201213164737.3310.3310.2	controllerType=0 controllerNumber=1 scan=3310	9.7505
	1	R.C[+57.021][-17.027]FQETIGSQC[+57.021]GK.A	559		C[-17][+57]*2	699.294	2	1397.58	1397.58	0	-1.8	Specific	513.25	513.25	513.25	7.15	168	>sp|Q14766|LTBP1_HUMAN Latent-transforming growth factor beta-binding protein 1	1	DW121120_2_201213164737.5329.5329.2	controllerType=0 controllerNumber=1 scan=5329	14.3088
	1	R.C[+57.021][-17.027]FQETIGSQC[+57.021]GK.A	559		C[-17][+57]*2	699.293	2	1397.58	1397.58	0	-2.9	Specific	538.12	538.12	538.12	7.22	168	>sp|Q14766|LTBP1_HUMAN Latent-transforming growth factor beta-binding protein 1	1	DW121120_2_201213164737.5434.5434.2	controllerType=0 controllerNumber=1 scan=5434	14.5542
	1	R.C[+57.021][-17.027]FQETIGSQC[+57.021]GK.A	559		C[-17][+57]*2	699.293	2	1397.58	1397.58	0	-3	Specific	572.48	572.48	572.48	7.78	168	>sp|Q14766|LTBP1_HUMAN Latent-transforming growth factor beta-binding protein 1	1	DW121120_2_201213164737.5378.5378.2	controllerType=0 controllerNumber=1 scan=5378	14.4236
	1	K.ALPGLSKQE.D	571			471.766	2	942.525	942.525	0	-0.9	Specific	155.05	155.05	155.05	1.53	168	>sp|Q14766|LTBP1_HUMAN Latent-transforming growth factor beta-binding protein 1	1	DW121120_2_201213164737.3388.3388.3	controllerType=0 controllerNumber=1 scan=3388	9.9196
	1	K.QEDC[+57.021]C[+57.021]GTVGTSWGFNK.C	578		C[+57]*2	615.921	3	1845.75	1845.75	0	-2.7	Specific	251.81	251.81	251.81	2.06	168	>sp|Q14766|LTBP1_HUMAN Latent-transforming growth factor beta-binding protein 1	1	DW121120_2_201213164737.4800.4800.2	controllerType=0 controllerNumber=1 scan=4800	13.0744
	1	K.QEDC[+57.021]C[+57.021]GTVGTSWGFNK.C	578		C[+57]*2	923.377	2	1845.75	1845.75	0	-3.7	Specific	340.69	340.69	340.69	4.65	168	>sp|Q14766|LTBP1_HUMAN Latent-transforming growth factor beta-binding protein 1	1	DW121120_2_201213164737.4862.4862.2	controllerType=0 controllerNumber=1 scan=4862	13.22
	1	K.QEDC[+57.021]C[+57.021]GTVGTSWGFNK.C	578		C[+57]*2	923.378	2	1845.75	1845.75	0	-2.3	Specific	348.82	348.82	348.82	4.65	168	>sp|Q14766|LTBP1_HUMAN Latent-transforming growth factor beta-binding protein 1	1	DW121120_2_201213164737.4922.4922.2	controllerType=0 controllerNumber=1 scan=4922	13.3591
	1	K.QEDC[+57.021]C[+57.021]GTVGTSWGFNK.C	578		C[+57]*2	615.921	3	1845.75	1845.75	0	-3	Specific	374.13	374.13	374.13	3.99	168	>sp|Q14766|LTBP1_HUMAN Latent-transforming growth factor beta-binding protein 1	1	DW121120_2_201213164737.4752.4752.3	controllerType=0 controllerNumber=1 scan=4752	12.9634
	1	K.QEDC[+57.021]C[+57.021]GTVGTSWGFNK.C	578		C[+57]*2	615.921	3	1845.75	1845.75	0	-2.9	Specific	383.01	383.01	383.01	5.31	168	>sp|Q14766|LTBP1_HUMAN Latent-transforming growth factor beta-binding protein 1	1	DW121120_2_201213164737.4697.4697.3	controllerType=0 controllerNumber=1 scan=4697	12.8354
	1	K.QEDC[+57.021]C[+57.021]GTVGTSWGFNK.C	578		C[+57]*2	615.921	3	1845.75	1845.75	0	-2.7	Specific	386.42	386.42	386.42	4.16	168	>sp|Q14766|LTBP1_HUMAN Latent-transforming growth factor beta-binding protein 1	1	DW121120_2_201213164737.4647.4647.3	controllerType=0 controllerNumber=1 scan=4647	12.7213
	1	K.QEDC[+57.021]C[+57.021]GTVGTSWGFNK.C	578		C[+57]*2	923.377	2	1845.75	1845.75	0	-3.1	Specific	399.45	399.45	399.45	5.99	168	>sp|Q14766|LTBP1_HUMAN Latent-transforming growth factor beta-binding protein 1	1	DW121120_2_201213164737.4807.4807.2	controllerType=0 controllerNumber=1 scan=4807	13.0914
	1	K.QEDC[+57.021]C[+57.021]GTVGTSWGFNK.C	578		C[+57]*2	923.378	2	1845.75	1845.75	0	-2.9	Specific	526.7	481.68	481.68	6.51	168	>sp|Q14766|LTBP1_HUMAN Latent-transforming growth factor beta-binding protein 1	1	DW121120_2_201213164737.4751.4751.2	controllerType=0 controllerNumber=1 scan=4751	12.9612
	1	K.QEDC[+57.021]C[+57.021]GTVGTSWGFNK.C	578		C[+57]*2	923.378	2	1845.75	1845.75	0	-2.5	Specific	570.03	570.03	570.03	7.08	168	>sp|Q14766|LTBP1_HUMAN Latent-transforming growth factor beta-binding protein 1	1	DW121120_2_201213164737.4644.4644.2	controllerType=0 controllerNumber=1 scan=4644	12.7148
	1	K.QEDC[+57.021]C[+57.021]GTVGTSWGFNK.C	578		C[+57]*2	923.378	2	1845.75	1845.75	0	-2.7	Specific	580.12	580.12	580.12	7.08	168	>sp|Q14766|LTBP1_HUMAN Latent-transforming growth factor beta-binding protein 1	1	DW121120_2_201213164737.4696.4696.2	controllerType=0 controllerNumber=1 scan=4696	12.8342
	1	K.QEDC[+57.021]C[+57.021]GTVGTSW[+15.995]GFNK.C	578		C[+57]*2, W[+16]	931.375	2	1861.74	1861.75	0	-2.8	Specific	239.51	239.51	63.42	2.67	168	>sp|Q14766|LTBP1_HUMAN Latent-transforming growth factor beta-binding protein 1	1	DW121120_2_201213164737.4701.4701.2	controllerType=0 controllerNumber=1 scan=4701	12.844
	1	K.QEDC[+57.021]C[+57.021]GTVGTSW[+15.995]GFN[+15.995]K.C	578		C[+57]*2, N[+16], W[+16]	939.372	2	1877.74	1877.74	0	-3.4	Specific	137.47	137.47	137.47	1.79	168	>sp|Q14766|LTBP1_HUMAN Latent-transforming growth factor beta-binding protein 1	1	DW121120_2_201213164737.4680.4680.2	controllerType=0 controllerNumber=1 scan=4680	12.7971
	1	E.DC[+57.021]C[+57.021]GTVGTSWGFNK.C	580		C[+57]*2	794.828	2	1588.65	1588.65	0	-1.8	Specific	327.14	97.09	97.09	2.13	168	>sp|Q14766|LTBP1_HUMAN Latent-transforming growth factor beta-binding protein 1	1	DW121120_2_201213164737.4880.4880.2	controllerType=0 controllerNumber=1 scan=4880	13.2609
	1	K.KPSYHGYNQMME.C	600			742.816	2	1484.62	1484.63	0	-3.3	Specific	96.92	96.92	96.92	1.54	168	>sp|Q14766|LTBP1_HUMAN Latent-transforming growth factor beta-binding protein 1	1	DW121120_2_201213164737.3207.3207.2	controllerType=0 controllerNumber=1 scan=3207	9.5144
	1	K.KPSYHGYNQMME.C	600			742.817	2	1484.63	1484.63	0	-2.5	Specific	212.59	212.59	212.59	2.71	168	>sp|Q14766|LTBP1_HUMAN Latent-transforming growth factor beta-binding protein 1	1	DW121120_2_201213164737.3094.3094.2	controllerType=0 controllerNumber=1 scan=3094	9.2597
	1	K.KPSYHGYNQMME.C	600			495.546	3	1484.62	1484.63	0	-3.6	Specific	247.72	247.72	247.72	3.05	168	>sp|Q14766|LTBP1_HUMAN Latent-transforming growth factor beta-binding protein 1	1	DW121120_2_201213164737.3103.3103.3	controllerType=0 controllerNumber=1 scan=3103	9.2805
	1	K.KPSYHGYNQMME.C	600			742.816	2	1484.62	1484.63	0	-3.9	Specific	253.24	253.24	253.24	3.1	168	>sp|Q14766|LTBP1_HUMAN Latent-transforming growth factor beta-binding protein 1	1	DW121120_2_201213164737.3146.3146.2	controllerType=0 controllerNumber=1 scan=3146	9.3785
	1	K.KPSYHGYNQMME.C	600			495.546	3	1484.62	1484.63	0	-4	Specific	261.46	261.46	261.46	3.36	168	>sp|Q14766|LTBP1_HUMAN Latent-transforming growth factor beta-binding protein 1	1	DW121120_2_201213164737.3211.3211.3	controllerType=0 controllerNumber=1 scan=3211	9.5254
	1	K.KPSYHGYNQMME.C	600			495.546	3	1484.62	1484.63	0	-3.5	Specific	277.5	277.5	277.5	3.36	168	>sp|Q14766|LTBP1_HUMAN Latent-transforming growth factor beta-binding protein 1	1	DW121120_2_201213164737.3156.3156.3	controllerType=0 controllerNumber=1 scan=3156	9.4018
	1	K.KPSYHGYNQMM[+15.995]E.C	600		M[+16]	500.877	3	1500.62	1500.62	0	-4.7	Specific	46.13	46.13	26.52	1.53	168	>sp|Q14766|LTBP1_HUMAN Latent-transforming growth factor beta-binding protein 1	1	DW121120_2_201213164737.2911.2911.3	controllerType=0 controllerNumber=1 scan=2911	8.839
	1	K.KPSYHGYNQMM[+15.995]E.C	600		M[+16]	500.877	3	1500.62	1500.62	0	-4.5	Specific	88.02	88.02	0.9	1.62	168	>sp|Q14766|LTBP1_HUMAN Latent-transforming growth factor beta-binding protein 1	1	DW121120_2_201213164737.3008.3008.3	controllerType=0 controllerNumber=1 scan=3008	9.061
	1	K.KPSYHGYNQMM[+15.995]E.C	600		M[+16]	500.878	3	1500.62	1500.62	0	-4.1	Specific	100.17	100.17	27.76	1.62	168	>sp|Q14766|LTBP1_HUMAN Latent-transforming growth factor beta-binding protein 1	1	DW121120_2_201213164737.2715.2715.3	controllerType=0 controllerNumber=1 scan=2715	8.3985
	1	K.KPSYHGYNQMM[+15.995]E.C	600		M[+16]	500.877	3	1500.62	1500.62	0	-4.5	Specific	119.44	119.44	29.17	1.62	168	>sp|Q14766|LTBP1_HUMAN Latent-transforming growth factor beta-binding protein 1	1	DW121120_2_201213164737.2649.2649.3	controllerType=0 controllerNumber=1 scan=2649	8.246
	1	K.KPSYHGYNQMM[+15.995]E.C	600		M[+16]	500.878	3	1500.62	1500.62	0	-3.8	Specific	162.87	162.87	3.82	1.9	168	>sp|Q14766|LTBP1_HUMAN Latent-transforming growth factor beta-binding protein 1	1	DW121120_2_201213164737.3171.3171.3	controllerType=0 controllerNumber=1 scan=3171	9.4335
	1	K.KPSYHGYNQM[+15.995]ME.C	600		M[+16]	500.877	3	1500.62	1500.62	0	-4.7	Specific	169.54	169.54	23.04	2.35	168	>sp|Q14766|LTBP1_HUMAN Latent-transforming growth factor beta-binding protein 1	1	DW121120_2_201213164737.2573.2573.3	controllerType=0 controllerNumber=1 scan=2573	8.0702
	1	K.KPSYHGYNQMM[+15.995]E.C	600		M[+16]	500.878	3	1500.62	1500.62	0	-4	Specific	174.48	174.48	3.63	2.35	168	>sp|Q14766|LTBP1_HUMAN Latent-transforming growth factor beta-binding protein 1	1	DW121120_2_201213164737.3063.3063.3	controllerType=0 controllerNumber=1 scan=3063	9.1872
	1	K.KPSYHGYNQM[+15.995]ME.C	600		M[+16]	500.878	3	1500.62	1500.62	0	-4.1	Specific	236.22	236.22	1.96	2.95	168	>sp|Q14766|LTBP1_HUMAN Latent-transforming growth factor beta-binding protein 1	1	DW121120_2_201213164737.3115.3115.3	controllerType=0 controllerNumber=1 scan=3115	9.3074
	1	K.KPSYHGYNQMMEC[+57.021]LPGYK.R	600		C[+57]	551.498	4	2202.97	2202.98	0	-3.3	Specific	414.43	402.11	402.11	5.28	168	>sp|Q14766|LTBP1_HUMAN Latent-transforming growth factor beta-binding protein 1	1	DW121120_2_201213164737.4346.4346.4	controllerType=0 controllerNumber=1 scan=4346	12.0485
	1	K.KPSYHGYNQMMEC[+57.021]LPGYK.R	600		C[+57]	551.498	4	2202.97	2202.98	0	-3.2	Specific	423.24	315.59	315.59	3.92	168	>sp|Q14766|LTBP1_HUMAN Latent-transforming growth factor beta-binding protein 1	1	DW121120_2_201213164737.4292.4292.4	controllerType=0 controllerNumber=1 scan=4292	11.9362
	1	K.KPSYHGYNQMMEC[+57.021]LPGYK.R	600		C[+57]	551.498	4	2202.97	2202.98	0	-2.6	Specific	436.89	410.23	410.23	5.28	168	>sp|Q14766|LTBP1_HUMAN Latent-transforming growth factor beta-binding protein 1	1	DW121120_2_201213164737.4401.4401.4	controllerType=0 controllerNumber=1 scan=4401	12.1697
	1	K.KPSYHGYNQMMEC[+57.021]LPGYK.R	600		C[+57]	734.995	3	2202.97	2202.98	0	-2.3	Specific	497.92	475.59	475.59	5.94	168	>sp|Q14766|LTBP1_HUMAN Latent-transforming growth factor beta-binding protein 1	1	DW121120_2_201213164737.4372.4372.3	controllerType=0 controllerNumber=1 scan=4372	12.1041
	1	K.KPSYHGYNQMMEC[+57.021]LPGYK.R	600		C[+57]	734.995	3	2202.97	2202.98	0	-3.4	Specific	499.11	458.62	458.62	5.65	168	>sp|Q14766|LTBP1_HUMAN Latent-transforming growth factor beta-binding protein 1	1	DW121120_2_201213164737.4316.4316.3	controllerType=0 controllerNumber=1 scan=4316	11.9864
	1	K.KPSYHGYNQMM[+15.995]EC[+57.021]LPGYK.R	600		C[+57], M[+16]	555.497	4	2218.97	2218.97	0	-2.2	Specific	89.19	52.83	0	1.54	168	>sp|Q14766|LTBP1_HUMAN Latent-transforming growth factor beta-binding protein 1	1	DW121120_2_201213164737.4314.4314.4	controllerType=0 controllerNumber=1 scan=4314	11.9821
	1	K.KPSYHGYNQM[+15.995]MEC[+57.021]LPGYK.R	600		C[+57], M[+16]	555.496	4	2218.96	2218.97	0	-4.5	Specific	298.89	298.89	8.03	3.48	168	>sp|Q14766|LTBP1_HUMAN Latent-transforming growth factor beta-binding protein 1	1	DW121120_2_201213164737.3703.3703.4	controllerType=0 controllerNumber=1 scan=3703	10.6223
	1	K.KPSYHGYNQMMEC[+57.021]LPGYKR.V	600		C[+57]	472.619	5	2359.07	2359.08	0	-4.6	Specific	261.96	261.96	261.96	2.6	168	>sp|Q14766|LTBP1_HUMAN Latent-transforming growth factor beta-binding protein 1	1	DW121120_2_201213164737.4037.4037.5	controllerType=0 controllerNumber=1 scan=4037	11.3705
	1	K.KPSYHGYNQMMEC[+57.021]LPGYKR.V	600		C[+57]	590.524	4	2359.08	2359.08	0	-1.1	Specific	425.59	425.59	425.59	3.44	168	>sp|Q14766|LTBP1_HUMAN Latent-transforming growth factor beta-binding protein 1	1	DW121120_2_201213164737.4015.4015.4	controllerType=0 controllerNumber=1 scan=4015	11.3219
	1	K.KPSYHGYNQMMEC[+57.021]LPGYKR.V	600		C[+57]	472.62	5	2359.07	2359.08	0	-3.3	Specific	489.57	489.57	489.57	6.19	168	>sp|Q14766|LTBP1_HUMAN Latent-transforming growth factor beta-binding protein 1	1	DW121120_2_201213164737.3984.3984.5	controllerType=0 controllerNumber=1 scan=3984	11.2489
	1	E.C[+57.021][-17.027]LPGYKR.V	612		C[-17][+57]	438.722	2	876.437	876.44	0	-3.5	Specific	358.89	358.89	358.89	3.45	168	>sp|Q14766|LTBP1_HUMAN Latent-transforming growth factor beta-binding protein 1	1	DW121120_2_201213164737.4213.4213.2	controllerType=0 controllerNumber=1 scan=4213	11.764
	1	E.C[+57.021][-17.027]LPGYKR.V	612		C[-17][+57]	438.722	2	876.436	876.44	0	-4	Specific	396.8	396.8	396.8	4.5	168	>sp|Q14766|LTBP1_HUMAN Latent-transforming growth factor beta-binding protein 1	1	DW121120_2_201213164737.4163.4163.2	controllerType=0 controllerNumber=1 scan=4163	11.6531
	1	K.RVN[+1768.640]NTFC[+57.021]QDINE.C	618	HexNAc(4)Hex(5)Fuc(1)	C[+57], N[+1769]	1093.44	3	3278.3	3278.31	0	-2.9	Specific	7.09	7.09	7.09	1.78	168	>sp|Q14766|LTBP1_HUMAN Latent-transforming growth factor beta-binding protein 1	1	DW121120_2_201213164737.3385.3385.3	controllerType=0 controllerNumber=1 scan=3385	9.9117
	1	K.RVNNT[+349.137]FC[+57.021]QDINE.C	618	HexNAc(1)Fuc(1)	C[+57], T[+349]	929.907	2	1858.81	1858.81	0	-3.1	Specific	22.82	22.82	6.33	2.02	168	>sp|Q14766|LTBP1_HUMAN Latent-transforming growth factor beta-binding protein 1	1	DW121120_2_201213164737.3611.3611.2	controllerType=0 controllerNumber=1 scan=3611	10.4133
	1	K.RVN[+1809.666]NTFC[+57.021]QDINE.C	618	HexNAc(5)Hex(4)Fuc(1)	C[+57], N[+1810]	1107.12	3	3319.34	3319.34	0	-1.4	Specific	73.32	73.32	49.67	2.06	168	>sp|Q14766|LTBP1_HUMAN Latent-transforming growth factor beta-binding protein 1	1	DW121120_2_201213164737.3370.3370.3	controllerType=0 controllerNumber=1 scan=3370	9.8796
	1	E.C[+57.021][-17.027]QLQGVC[+57.021]PNGEC[+57.021]LNTMGSYR.C	630		C[-17][+57]*3	1163.98	2	2326.96	2326.97	0	-2.9	Specific	50.37	50.37	50.37	1.84	168	>sp|Q14766|LTBP1_HUMAN Latent-transforming growth factor beta-binding protein 1	1	DW121120_2_201213164737.5925.5925.2	controllerType=0 controllerNumber=1 scan=5925	15.7042
	1	E.C[+57.021]QLQGVC[+57.021]PN[+0.984]GEC[+57.021]LNTMGSYR.C	630		C[+57]*3, N[+1]	782.329	3	2344.97	2344.98	0	-2.5	Specific	397.7	397.7	170.36	4.59	168	>sp|Q14766|LTBP1_HUMAN Latent-transforming growth factor beta-binding protein 1	1	DW121120_2_201213164737.4973.4973.3	controllerType=0 controllerNumber=1 scan=4973	13.4792
	1	E.C[+57.021][-17.027]QLQGVC[+57.021]PNGEC[+57.021]LNTMGSYR.C	630		C[-17][+57]*3	776.326	3	2326.96	2326.97	0	-2	Specific	471.86	471.86	471.86	5.76	168	>sp|Q14766|LTBP1_HUMAN Latent-transforming growth factor beta-binding protein 1	1	DW121120_2_201213164737.5941.5941.3	controllerType=0 controllerNumber=1 scan=5941	15.7428
	1	E.C[+57.021]QLQGVC[+57.021]PN[+0.984]GEC[+57.021]LNTMGSYR.C	630		C[+57]*3, N[+1]	782.328	3	2344.97	2344.98	0	-3.2	Specific	627.22	627.22	189.81	7.54	168	>sp|Q14766|LTBP1_HUMAN Latent-transforming growth factor beta-binding protein 1	1	DW121120_2_201213164737.4920.4920.3	controllerType=0 controllerNumber=1 scan=4920	13.3547
	1	E.C[+57.021]QLQGVC[+57.021]PN[+0.984]GEC[+57.021]LN[+15.995]TMGSYR.C	630		C[+57]*3, N[+1][+16]	1180.99	2	2360.97	2360.97	0	-2.6	Specific	127.6	127.6	36.74	1.82	168	>sp|Q14766|LTBP1_HUMAN Latent-transforming growth factor beta-binding protein 1	1	DW121120_2_201213164737.4924.4924.2	controllerType=0 controllerNumber=1 scan=4924	13.3635
	1	E.C[+57.021][-17.027]QLQGVC[+57.021]PNGEC[+57.021]LN[+15.995]TMGSYR.C	630		C[-17][+57]*3, N[+16]	1171.98	2	2342.96	2342.96	0	-2.3	Specific	280.39	280.39	4	4.36	168	>sp|Q14766|LTBP1_HUMAN Latent-transforming growth factor beta-binding protein 1	1	DW121120_2_201213164737.5902.5902.2	controllerType=0 controllerNumber=1 scan=5902	15.65
	1	E.C[+57.021][-17.027]QLQGVC[+57.021]PN[+15.995]GEC[+57.021]LNTMGSYR.C	630		C[-17][+57]*3, N[+16]	781.659	3	2342.96	2342.96	0	0.4	Specific	314.21	314.21	141.06	1.91	168	>sp|Q14766|LTBP1_HUMAN Latent-transforming growth factor beta-binding protein 1	1	DW121120_2_201213164737.4973.4973.3	controllerType=0 controllerNumber=1 scan=4973	13.4792
	1	E.C[+57.021]QLQGVC[+57.021]PN[+0.984]GEC[+57.021]LN[+15.995]TMGSYR.C	630		C[+57]*3, N[+1][+16]	787.661	3	2360.97	2360.97	0	-1.3	Specific	466.17	466.17	64.75	5.76	168	>sp|Q14766|LTBP1_HUMAN Latent-transforming growth factor beta-binding protein 1	1	DW121120_2_201213164737.4994.4994.3	controllerType=0 controllerNumber=1 scan=4994	13.5291
	1	E.C[+57.021][-17.027]QLQGVC[+57.021]PNGEC[+57.021]LN[+15.995]TMGSYR.C	630		C[-17][+57]*3, N[+16]	781.655	3	2342.95	2342.96	0	-4.6	Specific	473.87	473.87	68.49	5.76	168	>sp|Q14766|LTBP1_HUMAN Latent-transforming growth factor beta-binding protein 1	1	DW121120_2_201213164737.5940.5940.3	controllerType=0 controllerNumber=1 scan=5940	15.7406
	1	E.C[+57.021]QLQGVC[+57.021]PN[+0.984]GEC[+57.021]LN[+15.995]TMGSYR.C	630		C[+57]*3, N[+1][+16]	787.663	3	2360.97	2360.97	0	0.9	Specific	500.83	500.83	69.67	4.56	168	>sp|Q14766|LTBP1_HUMAN Latent-transforming growth factor beta-binding protein 1	1	DW121120_2_201213164737.4891.4891.3	controllerType=0 controllerNumber=1 scan=4891	13.2864
	1	E.C[+57.021][-17.027]QLQGVC[+57.021]PNGEC[+57.021]LN[+15.995]TMGSYR.C	630		C[-17][+57]*3, N[+16]	781.657	3	2342.96	2342.96	0	-2.1	Specific	527.3	527.3	69.25	5.98	168	>sp|Q14766|LTBP1_HUMAN Latent-transforming growth factor beta-binding protein 1	1	DW121120_2_201213164737.5891.5891.3	controllerType=0 controllerNumber=1 scan=5891	15.6242
	1	E.C[+57.021]QLQGVC[+57.021]PN[+0.984]GEC[+57.021]LN[+15.995]TMGSYR.C	630		C[+57]*3, N[+1][+16]	787.66	3	2360.97	2360.97	0	-3	Specific	615.12	615.12	57.44	7.54	168	>sp|Q14766|LTBP1_HUMAN Latent-transforming growth factor beta-binding protein 1	1	DW121120_2_201213164737.4939.4939.3	controllerType=0 controllerNumber=1 scan=4939	13.3998
	1	E.C[+57.021]LNTMGSYR.C	641		C[+57]	551.241	2	1101.48	1101.48	0	-5.6	Specific	420.13	388.79	388.79	4.28	168	>sp|Q14766|LTBP1_HUMAN Latent-transforming growth factor beta-binding protein 1	1	DW121120_2_201213164737.3274.3274.4	controllerType=0 controllerNumber=1 scan=3274	9.6676
	1	K.IGFGPDPTFSSC[+57.021]VPD.P	654		C[+57]	798.353	2	1595.7	1595.7	0	-3.3	Specific	75.23	75.23	75.23	1.51	168	>sp|Q14766|LTBP1_HUMAN Latent-transforming growth factor beta-binding protein 1	1	DW121120_2_201213164737.6687.6687.2	controllerType=0 controllerNumber=1 scan=6687	17.4726
	1	K.IGFGPDPTFSSC[+57.021]VPD.P	654		C[+57]	798.354	2	1595.7	1595.7	0	-2.6	Specific	289.74	289.74	289.74	2.61	168	>sp|Q14766|LTBP1_HUMAN Latent-transforming growth factor beta-binding protein 1	1	DW121120_2_201213164737.6634.6634.2	controllerType=0 controllerNumber=1 scan=6634	17.3488
	1	K.IGFGPDPTFSSC[+57.021]VPDPPVISE.E	654		C[+57]	740.015	3	2218.03	2218.04	0	-2.3	Specific	95.23	95.23	95.23	1.54	168	>sp|Q14766|LTBP1_HUMAN Latent-transforming growth factor beta-binding protein 1	1	DW121120_2_201213164737.7444.7444.3	controllerType=0 controllerNumber=1 scan=7444	19.2567
	1	K.IGFGPDPTFSSC[+57.021]VPDPPVISEE.K	654		C[+57]	783.029	3	2347.07	2347.08	0	-3.6	Specific	76.13	76.13	76.13	1.51	168	>sp|Q14766|LTBP1_HUMAN Latent-transforming growth factor beta-binding protein 1	1	DW121120_2_201213164737.7380.7380.3	controllerType=0 controllerNumber=1 scan=7380	19.1076
	1	K.IGFGPDPTFSSC[+57.021]VPDPPVISEE.K	654		C[+57]	1174.04	2	2347.07	2347.08	0	-2.2	Specific	178.4	178.4	178.4	1.61	168	>sp|Q14766|LTBP1_HUMAN Latent-transforming growth factor beta-binding protein 1	1	DW121120_2_201213164737.7424.7424.2	controllerType=0 controllerNumber=1 scan=7424	19.2113
	1	K.IGFGPDPTFSSC[+57.021]VPDPPVISEE.K	654		C[+57]	783.029	3	2347.07	2347.08	0	-2.6	Specific	202.8	202.8	202.8	1.71	168	>sp|Q14766|LTBP1_HUMAN Latent-transforming growth factor beta-binding protein 1	1	DW121120_2_201213164737.7490.7490.3	controllerType=0 controllerNumber=1 scan=7490	19.3674
	1	K.IGFGPDPTFSSC[+57.021]VPDPPVISEE.K	654		C[+57]	783.029	3	2347.07	2347.08	0	-2.6	Specific	389.99	389.99	389.99	3.81	168	>sp|Q14766|LTBP1_HUMAN Latent-transforming growth factor beta-binding protein 1	1	DW121120_2_201213164737.7435.7435.3	controllerType=0 controllerNumber=1 scan=7435	19.2372
	1	K.IGFGPDPTFSSC[+57.021]VPDPPVISEEK.G	654		C[+57]	1238.09	2	2475.17	2475.17	0	-2.6	Specific	94.92	94.92	94.92	1.7	168	>sp|Q14766|LTBP1_HUMAN Latent-transforming growth factor beta-binding protein 1	1	DW121120_2_201213164737.6545.6545.2	controllerType=0 controllerNumber=1 scan=6545	17.1393
	1	K.IGFGPDPTFSSC[+57.021]VPDPPVISEEK.G	654		C[+57]	1238.09	2	2475.17	2475.17	0	-1.4	Specific	119.51	119.51	119.51	1.7	168	>sp|Q14766|LTBP1_HUMAN Latent-transforming growth factor beta-binding protein 1	1	DW121120_2_201213164737.6494.6494.2	controllerType=0 controllerNumber=1 scan=6494	17.0223
	1	K.IGFGPDPTFSSC[+57.021]VPDPPVISEEK.G	654		C[+57]	825.727	3	2475.17	2475.17	0	-2.8	Specific	276.03	276.03	276.03	3.34	168	>sp|Q14766|LTBP1_HUMAN Latent-transforming growth factor beta-binding protein 1	1	DW121120_2_201213164737.6597.6597.3	controllerType=0 controllerNumber=1 scan=6597	17.26
	1	K.IGFGPDPTFSSC[+57.021]VPDPPVISEEK.G	654		C[+57]	825.727	3	2475.17	2475.17	0	-3.3	Specific	518.2	518.2	518.2	5.56	168	>sp|Q14766|LTBP1_HUMAN Latent-transforming growth factor beta-binding protein 1	1	DW121120_2_201213164737.6533.6533.3	controllerType=0 controllerNumber=1 scan=6533	17.1113
	1	K.IGFGPDPTFSSC[+57.021]VPDPPVISEEK.G	654		C[+57]	825.729	3	2475.17	2475.17	0	-1.3	Specific	520.61	520.61	520.61	5.63	168	>sp|Q14766|LTBP1_HUMAN Latent-transforming growth factor beta-binding protein 1	1	DW121120_2_201213164737.6486.6486.3	controllerType=0 controllerNumber=1 scan=6486	17.0028
	1	D.PPVISEEK.G	669			449.745	2	898.482	898.488	0	-6.6	Specific	513.21	513.21	513.21	5.66	168	>sp|Q14766|LTBP1_HUMAN Latent-transforming growth factor beta-binding protein 1	1	DW121120_2_201213164737.2615.2615.2	controllerType=0 controllerNumber=1 scan=2615	8.1679
	1	K.QLC[+57.021]C[+57.021]C[+57.021]SVGK.A	700		C[+57]*3	556.236	2	1111.46	1111.47	0	-4.2	Specific	418.34	418.17	418.17	4.86	168	>sp|Q14766|LTBP1_HUMAN Latent-transforming growth factor beta-binding protein 1	1	DW121120_2_201213164737.2460.2460.2	controllerType=0 controllerNumber=1 scan=2460	7.8089
	1	K.QLC[+57.021]C[+57.021]C[+57.021]SVGK.A	700		C[+57]*3	556.236	2	1111.46	1111.47	0	-3.9	Specific	430.1	430.1	430.1	6.17	168	>sp|Q14766|LTBP1_HUMAN Latent-transforming growth factor beta-binding protein 1	1	DW121120_2_201213164737.2509.2509.2	controllerType=0 controllerNumber=1 scan=2509	7.9234
	1	K.QLC[+57.021]C[+57.021]C[+57.021]SVGK.A	700		C[+57]*3	556.236	2	1111.46	1111.47	0	-4.2	Specific	440.45	405.31	405.31	5.21	168	>sp|Q14766|LTBP1_HUMAN Latent-transforming growth factor beta-binding protein 1	1	DW121120_2_201213164737.2416.2416.2	controllerType=0 controllerNumber=1 scan=2416	7.6903
	1	K.QLC[+57.021]C[+57.021]C[+57.021]SVGK.A	700		C[+57]*3	556.236	2	1111.47	1111.47	0	-3.7	Specific	465.47	460.03	460.03	5.49	168	>sp|Q14766|LTBP1_HUMAN Latent-transforming growth factor beta-binding protein 1	1	DW121120_2_201213164737.2365.2365.2	controllerType=0 controllerNumber=1 scan=2365	7.5704
	1	K.AWGPHC[+57.021]E.K	709		C[+57]	428.672	2	856.336	856.341	0	-5	Specific	192.5	192.5	192.5	1.55	168	>sp|Q14766|LTBP1_HUMAN Latent-transforming growth factor beta-binding protein 1	1	DW121120_2_201213164737.2829.2829.2	controllerType=0 controllerNumber=1 scan=2829	8.6537
	1	K.AWGPHC[+57.021]E.K	709		C[+57]	428.671	2	856.335	856.341	0	-6.6	Specific	197.7	197.7	197.7	1.55	168	>sp|Q14766|LTBP1_HUMAN Latent-transforming growth factor beta-binding protein 1	1	DW121120_2_201213164737.2723.2723.2	controllerType=0 controllerNumber=1 scan=2723	8.4168
	1	K.AWGPHC[+57.021]E.K	709		C[+57]	428.672	2	856.337	856.341	0	-4.3	Specific	205.82	205.82	205.82	1.68	168	>sp|Q14766|LTBP1_HUMAN Latent-transforming growth factor beta-binding protein 1	1	DW121120_2_201213164737.2774.2774.2	controllerType=0 controllerNumber=1 scan=2774	8.5319
	1	K.AW[+15.995]GPHC[+57.021]E.K	709		C[+57], W[+16]	436.67	2	872.332	872.336	0	-4.1	Specific	161.7	161.7	161.7	1.51	168	>sp|Q14766|LTBP1_HUMAN Latent-transforming growth factor beta-binding protein 1	1	DW121120_2_201213164737.2810.2810.2	controllerType=0 controllerNumber=1 scan=2810	8.6107
	1	E.KC[+57.021]PLPGTAAFK.E	716		C[+57]	595.322	2	1189.64	1189.64	0	-3.2	Specific	339.91	301.53	301.53	4.47	168	>sp|Q14766|LTBP1_HUMAN Latent-transforming growth factor beta-binding protein 1	1	DW121120_2_201213164737.3390.3390.2	controllerType=0 controllerNumber=1 scan=3390	9.9239
	1	E.KC[+57.021]PLPGTAAFK.E	716		C[+57]	595.321	2	1189.64	1189.64	0	-3.8	Specific	406.3	337.38	337.38	5.83	168	>sp|Q14766|LTBP1_HUMAN Latent-transforming growth factor beta-binding protein 1	1	DW121120_2_201213164737.3333.3333.2	controllerType=0 controllerNumber=1 scan=3333	9.8003
	1	E.KC[+57.021]PLPGTAAFK.E	716		C[+57]	595.321	2	1189.64	1189.64	0	-3.5	Specific	457.91	313.13	313.13	5.9	168	>sp|Q14766|LTBP1_HUMAN Latent-transforming growth factor beta-binding protein 1	1	DW121120_2_201213164737.3282.3282.2	controllerType=0 controllerNumber=1 scan=3282	9.6863
	1	E.KC[+57.021]PLPGTAAFKE.I	716		C[+57]	440.231	3	1318.68	1318.68	0	-4.1	Specific	212.46	182.78	182.78	2.6	168	>sp|Q14766|LTBP1_HUMAN Latent-transforming growth factor beta-binding protein 1	1	DW121120_2_201213164737.3521.3521.3	controllerType=0 controllerNumber=1 scan=3521	10.2136
	1	E.KC[+57.021]PLPGTAAFKE.I	716		C[+57]	440.231	3	1318.68	1318.68	0	-3.8	Specific	212.98	175.52	175.52	2.6	168	>sp|Q14766|LTBP1_HUMAN Latent-transforming growth factor beta-binding protein 1	1	DW121120_2_201213164737.3574.3574.3	controllerType=0 controllerNumber=1 scan=3574	10.3316
	1	E.KC[+57.021]PLPGTAAFKE.I	716		C[+57]	440.231	3	1318.68	1318.68	0	-3.3	Specific	240.75	240.75	240.75	3.32	168	>sp|Q14766|LTBP1_HUMAN Latent-transforming growth factor beta-binding protein 1	1	DW121120_2_201213164737.3629.3629.3	controllerType=0 controllerNumber=1 scan=3629	10.4549
	1	E.KC[+57.021]PLPGTAAFKE.I	716		C[+57]	659.843	2	1318.68	1318.68	0	-2.8	Specific	379.61	305.04	305.04	5.55	168	>sp|Q14766|LTBP1_HUMAN Latent-transforming growth factor beta-binding protein 1	1	DW121120_2_201213164737.3597.3597.2	controllerType=0 controllerNumber=1 scan=3597	10.3828
	1	E.KC[+57.021]PLPGTAAFKE.I	716		C[+57]	659.841	2	1318.68	1318.68	0	-5.5	Specific	403.79	307.74	307.74	4.83	168	>sp|Q14766|LTBP1_HUMAN Latent-transforming growth factor beta-binding protein 1	1	DW121120_2_201213164737.3484.3484.2	controllerType=0 controllerNumber=1 scan=3484	10.1337
	1	E.KC[+57.021]PLPGTAAFKE.I	716		C[+57]	659.842	2	1318.68	1318.68	0	-3.8	Specific	403.94	334	334	5.79	168	>sp|Q14766|LTBP1_HUMAN Latent-transforming growth factor beta-binding protein 1	1	DW121120_2_201213164737.3542.3542.2	controllerType=0 controllerNumber=1 scan=3542	10.2602
	1	K.C[+57.021]PLPGTAAFK.E	717		C[+57]	531.274	2	1061.54	1061.54	0	-3.3	Specific	463.08	350.25	350.25	4.41	168	>sp|Q14766|LTBP1_HUMAN Latent-transforming growth factor beta-binding protein 1	1	DW121120_2_201213164737.4202.4202.2	controllerType=0 controllerNumber=1 scan=4202	11.7407
	1	K.C[+57.021]PLPGTAAFK.E	717		C[+57]	531.274	2	1061.54	1061.54	0	-3.3	Specific	477.95	375.95	375.95	6.35	168	>sp|Q14766|LTBP1_HUMAN Latent-transforming growth factor beta-binding protein 1	1	DW121120_2_201213164737.4147.4147.2	controllerType=0 controllerNumber=1 scan=4147	11.6186
	1	K.C[+57.021]PLPGTAAFK.E	717		C[+57]	531.274	2	1061.54	1061.54	0	-2.8	Specific	515.09	289.43	289.43	5.04	168	>sp|Q14766|LTBP1_HUMAN Latent-transforming growth factor beta-binding protein 1	1	DW121120_2_201213164737.4093.4093.2	controllerType=0 controllerNumber=1 scan=4093	11.4975
	1	K.C[+57.021][-17.027]PLPGTAAFK.E	717		C[-17][+57]	522.761	2	1044.51	1044.52	0	-3.3	Specific	245.91	245.91	245.91	3.11	168	>sp|Q14766|LTBP1_HUMAN Latent-transforming growth factor beta-binding protein 1	1	DW121120_2_201213164737.5942.5942.2	controllerType=0 controllerNumber=1 scan=5942	15.7449
	1	K.C[+57.021][-17.027]PLPGTAAFK.E	717		C[-17][+57]	522.761	2	1044.51	1044.52	0	-3.6	Specific	271.22	271.22	271.22	2.96	168	>sp|Q14766|LTBP1_HUMAN Latent-transforming growth factor beta-binding protein 1	1	DW121120_2_201213164737.5888.5888.2	controllerType=0 controllerNumber=1 scan=5888	15.6177
	1	K.C[+57.021]PLPGTAAFKE.I	717		C[+57]	595.795	2	1190.58	1190.59	0	-4.5	Specific	399.33	290.58	290.58	3.92	168	>sp|Q14766|LTBP1_HUMAN Latent-transforming growth factor beta-binding protein 1	1	DW121120_2_201213164737.4411.4411.2	controllerType=0 controllerNumber=1 scan=4411	12.1921
	1	K.C[+57.021]PLPGTAAFKE.I	717		C[+57]	595.795	2	1190.58	1190.59	0	-3.2	Specific	423.53	307.29	307.29	4.78	168	>sp|Q14766|LTBP1_HUMAN Latent-transforming growth factor beta-binding protein 1	1	DW121120_2_201213164737.4267.4267.2	controllerType=0 controllerNumber=1 scan=4267	11.8825
	1	K.C[+57.021]PLPGTAAFKE.I	717		C[+57]	595.795	2	1190.58	1190.59	0	-3.1	Specific	435.13	265.44	265.44	4.51	168	>sp|Q14766|LTBP1_HUMAN Latent-transforming growth factor beta-binding protein 1	1	DW121120_2_201213164737.4355.4355.2	controllerType=0 controllerNumber=1 scan=4355	12.0681
	1	K.C[+57.021]PLPGTAAFKE.I	717		C[+57]	595.795	2	1190.58	1190.59	0	-3.5	Specific	451.53	284.92	284.92	5.55	168	>sp|Q14766|LTBP1_HUMAN Latent-transforming growth factor beta-binding protein 1	1	DW121120_2_201213164737.4300.4300.2	controllerType=0 controllerNumber=1 scan=4300	11.9553
	1	K.C[+57.021][-17.027]PLPGTAAFKE.I	717		C[-17][+57]	587.282	2	1173.56	1173.56	0	-3.2	Specific	374.31	374.31	374.31	5.84	168	>sp|Q14766|LTBP1_HUMAN Latent-transforming growth factor beta-binding protein 1	1	DW121120_2_201213164737.5974.5974.2	controllerType=0 controllerNumber=1 scan=5974	15.8192
	1	K.C[+57.021][-17.027]PLPGTAAFKE.I	717		C[-17][+57]	587.282	2	1173.56	1173.56	0	-3.6	Specific	426.85	426.85	426.85	5.97	168	>sp|Q14766|LTBP1_HUMAN Latent-transforming growth factor beta-binding protein 1	1	DW121120_2_201213164737.6027.6027.2	controllerType=0 controllerNumber=1 scan=6027	15.9433
	1	K.EIC[+57.021]PGGMGYTVSGVHR.R	727		C[+57]	573.935	3	1719.79	1719.79	0	-2.6	Specific	328.17	324.48	324.48	3.58	168	>sp|Q14766|LTBP1_HUMAN Latent-transforming growth factor beta-binding protein 1	1	DW121120_2_201213164737.4205.4205.3	controllerType=0 controllerNumber=1 scan=4205	11.7457
	1	K.EIC[+57.021]PGGMGYTVSGVHR.R	727		C[+57]	860.398	2	1719.79	1719.79	0	-2.8	Specific	541.29	517.56	517.56	6.99	168	>sp|Q14766|LTBP1_HUMAN Latent-transforming growth factor beta-binding protein 1	1	DW121120_2_201213164737.4041.4041.2	controllerType=0 controllerNumber=1 scan=4041	11.3792
	1	K.EIC[+57.021]PGGMGYTVSGVHR.R	727		C[+57]	573.935	3	1719.79	1719.79	0	-2.8	Specific	600.43	462.94	462.94	8.5	168	>sp|Q14766|LTBP1_HUMAN Latent-transforming growth factor beta-binding protein 1	1	DW121120_2_201213164737.4080.4080.3	controllerType=0 controllerNumber=1 scan=4080	11.4691
	1	K.EIC[+57.021]PGGMGYTVSGVHR.R	727		C[+57]	573.934	3	1719.79	1719.79	0	-3.3	Specific	617.84	409.12	409.12	8.5	168	>sp|Q14766|LTBP1_HUMAN Latent-transforming growth factor beta-binding protein 1	1	DW121120_2_201213164737.4027.4027.3	controllerType=0 controllerNumber=1 scan=4027	11.3479
	1	K.EIC[+57.021]PGGM[+15.995]GYTVSGVHR.R	727		C[+57], M[+16]	579.267	3	1735.79	1735.79	0	-2	Specific	141.71	141.71	141.71	1.51	168	>sp|Q14766|LTBP1_HUMAN Latent-transforming growth factor beta-binding protein 1	1	DW121120_2_201213164737.3520.3520.4	controllerType=0 controllerNumber=1 scan=3520	10.2124
	1	K.EIC[+57.021]PGGM[+15.995]GYTVSGVHR.R	727		C[+57], M[+16]	579.265	3	1735.78	1735.79	0	-4.7	Specific	328.56	328.56	295.73	3.76	168	>sp|Q14766|LTBP1_HUMAN Latent-transforming growth factor beta-binding protein 1	1	DW121120_2_201213164737.3933.3933.3	controllerType=0 controllerNumber=1 scan=3933	11.1355
	1	K.EIC[+57.021]PGGM[+15.995]GYTVSGVHR.R	727		C[+57], M[+16]	579.266	3	1735.78	1735.79	0	-2.9	Specific	389.68	389.68	294.98	5.27	168	>sp|Q14766|LTBP1_HUMAN Latent-transforming growth factor beta-binding protein 1	1	DW121120_2_201213164737.3989.3989.3	controllerType=0 controllerNumber=1 scan=3989	11.2598
	1	K.EIC[+57.021]PGGM[+15.995]GYTVSGVHR.R	727		C[+57], M[+16]	579.265	3	1735.78	1735.79	0	-5.1	Specific	391.64	369.62	330.6	5.1	168	>sp|Q14766|LTBP1_HUMAN Latent-transforming growth factor beta-binding protein 1	1	DW121120_2_201213164737.4050.4050.3	controllerType=0 controllerNumber=1 scan=4050	11.4007
	1	E.IC[+57.021]PGGMGYTVSGVHR.R	728		C[+57]	530.92	3	1590.75	1590.75	0	-2.8	Specific	47.27	47.27	47.27	1.5	168	>sp|Q14766|LTBP1_HUMAN Latent-transforming growth factor beta-binding protein 1	1	DW121120_2_201213164737.4093.4093.2	controllerType=0 controllerNumber=1 scan=4093	11.4975
	1	E.IC[+57.021]PGGMGYTVSGVHR.R	728		C[+57]	530.931	3	1590.78	1590.75	0	17.3	Specific	153.41	153.41	153.41	1.5	168	>sp|Q14766|LTBP1_HUMAN Latent-transforming growth factor beta-binding protein 1	1	DW121120_2_201213164737.4202.4202.2	controllerType=0 controllerNumber=1 scan=4202	11.7407
	1	E.IC[+57.021]PGGMGYTVSGVHR.R	728		C[+57]	530.92	3	1590.75	1590.75	0	-3.4	Specific	381.56	381.56	381.56	5.27	168	>sp|Q14766|LTBP1_HUMAN Latent-transforming growth factor beta-binding protein 1	1	DW121120_2_201213164737.4034.4034.3	controllerType=0 controllerNumber=1 scan=4034	11.3622
	1	E.IC[+57.021]PGGMGYTVSGVHR.R	728		C[+57]	795.877	2	1590.75	1590.75	0	-2.8	Specific	412.38	412.38	412.38	6.6	168	>sp|Q14766|LTBP1_HUMAN Latent-transforming growth factor beta-binding protein 1	1	DW121120_2_201213164737.3810.3810.2	controllerType=0 controllerNumber=1 scan=3810	10.8616
	1	E.IC[+57.021]PGGMGYTVSGVHR.R	728		C[+57]	530.92	3	1590.75	1590.75	0	-3.2	Specific	427.23	427.23	427.23	5.69	168	>sp|Q14766|LTBP1_HUMAN Latent-transforming growth factor beta-binding protein 1	1	DW121120_2_201213164737.3964.3964.3	controllerType=0 controllerNumber=1 scan=3964	11.2048
	1	E.IC[+57.021]PGGMGYTVSGVHR.R	728		C[+57]	530.92	3	1590.75	1590.75	0	-3.2	Specific	499.56	499.56	499.56	6.87	168	>sp|Q14766|LTBP1_HUMAN Latent-transforming growth factor beta-binding protein 1	1	DW121120_2_201213164737.3850.3850.3	controllerType=0 controllerNumber=1 scan=3850	10.9534
	1	E.IC[+57.021]PGGMGYTVSGVHR.R	728		C[+57]	530.92	3	1590.75	1590.75	0	-3.3	Specific	505.95	505.95	505.95	6.87	168	>sp|Q14766|LTBP1_HUMAN Latent-transforming growth factor beta-binding protein 1	1	DW121120_2_201213164737.3795.3795.3	controllerType=0 controllerNumber=1 scan=3795	10.8309
	1	E.IC[+57.021]PGGMGYTVSGVHR.R	728		C[+57]	795.876	2	1590.75	1590.75	0	-3.8	Specific	508.44	508.44	508.44	6.92	168	>sp|Q14766|LTBP1_HUMAN Latent-transforming growth factor beta-binding protein 1	1	DW121120_2_201213164737.3746.3746.2	controllerType=0 controllerNumber=1 scan=3746	10.719
	1	E.IC[+57.021]PGGMGYTVSGVHR.R	728		C[+57]	530.92	3	1590.75	1590.75	0	-3	Specific	515.14	515.14	515.14	6.87	168	>sp|Q14766|LTBP1_HUMAN Latent-transforming growth factor beta-binding protein 1	1	DW121120_2_201213164737.3905.3905.3	controllerType=0 controllerNumber=1 scan=3905	11.0744
	1	E.IC[+57.021]PGGMGYTVSGVHR.R	728		C[+57]	530.919	3	1590.74	1590.75	0	-5	Specific	607.72	607.72	607.72	8.5	168	>sp|Q14766|LTBP1_HUMAN Latent-transforming growth factor beta-binding protein 1	1	DW121120_2_201213164737.3741.3741.3	controllerType=0 controllerNumber=1 scan=3741	10.7101
	1	E.IC[+57.021]PGGM[+15.995]GYTVSGVHR.R	728		C[+57], M[+16]	536.251	3	1606.74	1606.75	0	-5.6	Specific	293.79	293.79	293.79	3.33	168	>sp|Q14766|LTBP1_HUMAN Latent-transforming growth factor beta-binding protein 1	1	DW121120_2_201213164737.3598.3598.3	controllerType=0 controllerNumber=1 scan=3598	10.3847
	1	E.IC[+57.021]PGGM[+15.995]GYTVSGVHR.R	728		C[+57], M[+16]	536.251	3	1606.74	1606.75	0	-4	Specific	307.04	307.04	307.04	3.6	168	>sp|Q14766|LTBP1_HUMAN Latent-transforming growth factor beta-binding protein 1	1	DW121120_2_201213164737.3277.3277.3	controllerType=0 controllerNumber=1 scan=3277	9.6765
	1	E.IC[+57.021]PGGM[+15.995]GYTVSGVHR.R	728		C[+57], M[+16]	536.251	3	1606.74	1606.75	0	-5.1	Specific	411.42	411.42	318.52	5.23	168	>sp|Q14766|LTBP1_HUMAN Latent-transforming growth factor beta-binding protein 1	1	DW121120_2_201213164737.3725.3725.3	controllerType=0 controllerNumber=1 scan=3725	10.6727
	1	E.IC[+57.021]PGGM[+15.995]GYTVSGVHR.R	728		C[+57], M[+16]	536.251	3	1606.74	1606.75	0	-4.8	Specific	411.98	411.98	326.69	5.23	168	>sp|Q14766|LTBP1_HUMAN Latent-transforming growth factor beta-binding protein 1	1	DW121120_2_201213164737.3652.3652.3	controllerType=0 controllerNumber=1 scan=3652	10.5071
	1	E.IC[+57.021]PGGM[+15.995]GYTVSGVHR.R	728		C[+57], M[+16]	536.251	3	1606.74	1606.75	0	-5.1	Specific	416.63	416.63	323.25	5.4	168	>sp|Q14766|LTBP1_HUMAN Latent-transforming growth factor beta-binding protein 1	1	DW121120_2_201213164737.3783.3783.3	controllerType=0 controllerNumber=1 scan=3783	10.804
	1	E.IC[+57.021]PGGM[+15.995]GYTVSGVHR.R	728		C[+57], M[+16]	536.252	3	1606.74	1606.75	0	-3.2	Specific	417.87	417.87	336.65	5.69	168	>sp|Q14766|LTBP1_HUMAN Latent-transforming growth factor beta-binding protein 1	1	DW121120_2_201213164737.3222.3222.3	controllerType=0 controllerNumber=1 scan=3222	9.5501
	1	E.IC[+57.021]PGGM[+15.995]GYTVSGVHR.R	728		C[+57], M[+16]	536.252	3	1606.74	1606.75	0	-3.9	Specific	425.58	425.58	320.98	5.4	168	>sp|Q14766|LTBP1_HUMAN Latent-transforming growth factor beta-binding protein 1	1	DW121120_2_201213164737.3169.3169.3	controllerType=0 controllerNumber=1 scan=3169	9.4295
	1	E.IC[+57.021]PGGMGYTVSGVHRR.R	728		C[+57]	437.467	4	1746.84	1746.85	0	-4.6	Specific	80.43	80.43	80.43	1.5	168	>sp|Q14766|LTBP1_HUMAN Latent-transforming growth factor beta-binding protein 1	1	DW121120_2_201213164737.3306.3306.4	controllerType=0 controllerNumber=1 scan=3306	9.74
	1	E.IC[+57.021]PGGMGYTVSGVHRR.R	728		C[+57]	582.953	3	1746.85	1746.85	0	-4.1	Specific	391.19	391.19	391.19	5.28	168	>sp|Q14766|LTBP1_HUMAN Latent-transforming growth factor beta-binding protein 1	1	DW121120_2_201213164737.3137.3137.3	controllerType=0 controllerNumber=1 scan=3137	9.3572
	1	E.IC[+57.021]PGGMGYTVSGVHRR.R	728		C[+57]	437.466	4	1746.84	1746.85	0	-5.8	Specific	394.92	394.92	394.92	5.23	168	>sp|Q14766|LTBP1_HUMAN Latent-transforming growth factor beta-binding protein 1	1	DW121120_2_201213164737.3226.3226.4	controllerType=0 controllerNumber=1 scan=3226	9.5587
	1	E.IC[+57.021]PGGMGYTVSGVHRR.R	728		C[+57]	437.467	4	1746.85	1746.85	0	-4	Specific	453.48	453.48	453.48	6.69	168	>sp|Q14766|LTBP1_HUMAN Latent-transforming growth factor beta-binding protein 1	1	DW121120_2_201213164737.3118.3118.4	controllerType=0 controllerNumber=1 scan=3118	9.3138
	1	E.IC[+57.021]PGGMGYTVSGVHRR.R	728		C[+57]	437.467	4	1746.85	1746.85	0	-4.3	Specific	527.28	527.28	527.28	6.91	168	>sp|Q14766|LTBP1_HUMAN Latent-transforming growth factor beta-binding protein 1	1	DW121120_2_201213164737.3168.3168.4	controllerType=0 controllerNumber=1 scan=3168	9.4278
	1	E.IC[+57.021]PGGM[+15.995]GYTVSGVHRR.R	728		C[+57], M[+16]	441.465	4	1762.84	1762.85	0	-4.6	Specific	140.65	140.65	140.65	1.71	168	>sp|Q14766|LTBP1_HUMAN Latent-transforming growth factor beta-binding protein 1	1	DW121120_2_201213164737.2695.2695.4	controllerType=0 controllerNumber=1 scan=2695	8.3521
	1	R.RRPIHHHVGKGPVFVKPK.N	743			418.652	5	2089.23	2089.24	0	-3.5	Specific	66.95	66.95	66.95	1.52	168	>sp|Q14766|LTBP1_HUMAN Latent-transforming growth factor beta-binding protein 1	1	DW121120_2_201213164737.1844.1844.5	controllerType=0 controllerNumber=1 scan=1844	6.3252
	1	R.RRPIHHHVGKGPVFVKPK.N	743			418.652	5	2089.23	2089.24	0	-3.9	Specific	88.39	88.39	88.39	1.52	168	>sp|Q14766|LTBP1_HUMAN Latent-transforming growth factor beta-binding protein 1	1	DW121120_2_201213164737.1802.1802.5	controllerType=0 controllerNumber=1 scan=1802	6.2105
	1	K.GPVFVKPK.N	753			436.272	2	871.536	871.54	0	-4.6	Specific	299.42	268.92	268.92	3.06	168	>sp|Q14766|LTBP1_HUMAN Latent-transforming growth factor beta-binding protein 1	1	DW121120_2_201213164737.2505.2505.2	controllerType=0 controllerNumber=1 scan=2505	7.9132
	1	K.GPVFVKPK.N	753			436.272	2	871.536	871.54	0	-4.6	Specific	346.42	314.09	314.09	4.23	168	>sp|Q14766|LTBP1_HUMAN Latent-transforming growth factor beta-binding protein 1	1	DW121120_2_201213164737.2459.2459.2	controllerType=0 controllerNumber=1 scan=2459	7.8075
	1	K.GPVFVKPK.N	753			436.272	2	871.536	871.54	0	-4.7	Specific	350.43	299.11	299.11	4.23	168	>sp|Q14766|LTBP1_HUMAN Latent-transforming growth factor beta-binding protein 1	1	DW121120_2_201213164737.2419.2419.2	controllerType=0 controllerNumber=1 scan=2419	7.6958
	1	K.NTQPVAKS[+365.132]T[+365.132]HPPPLPAK.E	761	HexNAc(1)Hex(1),HexNAc(1)Hex(1)	S[+365], T[+365]	629.065	4	2513.24	2513.25	0	-4.4	Specific	129.8	129.8	36.81	2.32	168	>sp|Q14766|LTBP1_HUMAN Latent-transforming growth factor beta-binding protein 1	1	DW121120_2_201213164737.2120.2120.4	controllerType=0 controllerNumber=1 scan=2120	6.9877
	1	K.S[+365.132]T[+365.132]HPPPLPAK.E	768	HexNAc(1)Hex(1),HexNAc(1)Hex(1)	S[+365], T[+365]	592.286	3	1774.84	1774.85	0	-2.9	Specific	19.61	19.61	19.61	1.68	168	>sp|Q14766|LTBP1_HUMAN Latent-transforming growth factor beta-binding protein 1	1	DW121120_2_201213164737.2122.2122.3	controllerType=0 controllerNumber=1 scan=2122	6.992
	1	K.S[+203.079]T[+802.286]H[+15.995]PPPLPAK.E	768	HexNAc(1),HexNAc(1)Hex(1)Fuc(1)NeuAc(1)	H[+16], S[+203], T[+802]	689.316	3	2065.93	2065.94	0	-4.6	Specific	113.04	113.04	0	1.91	168	>sp|Q14766|LTBP1_HUMAN Latent-transforming growth factor beta-binding protein 1	1	DW121120_2_201213164737.2462.2462.3	controllerType=0 controllerNumber=1 scan=2462	7.8132
	2	E.ESAMFGAPC[+57.021]IC[+57.021]LFSGE.T	772		C[+57]*2	888.374	2	1775.74	1775.74	0	-1.9	Specific	7.83	7.83	7.83	1.38	4	>Reverse >sp|Q14766|LTBP1_HUMAN Latent-transforming growth factor beta-binding protein 1	2	DW121120_2_201213164737.7636.7636.2	controllerType=0 controllerNumber=1 scan=7636	19.7132
	1	K.EEPVEALTFSR.E	778			639.32	2	1277.63	1277.64	0	-3.2	Specific	452.7	306.94	306.94	5.82	168	>sp|Q14766|LTBP1_HUMAN Latent-transforming growth factor beta-binding protein 1	1	DW121120_2_201213164737.5008.5008.2	controllerType=0 controllerNumber=1 scan=5008	13.5615
	1	K.EEPVEALTFSR.E	778			639.32	2	1277.63	1277.64	0	-3.5	Specific	460.13	295.91	295.91	5.82	168	>sp|Q14766|LTBP1_HUMAN Latent-transforming growth factor beta-binding protein 1	1	DW121120_2_201213164737.5059.5059.2	controllerType=0 controllerNumber=1 scan=5059	13.6826
	1	R.EHGPGVAEPE.V	789			511.232	2	1021.46	1021.46	0	-1.3	Specific	149.53	149.53	149.53	1.61	168	>sp|Q14766|LTBP1_HUMAN Latent-transforming growth factor beta-binding protein 1	1	DW121120_2_201213164737.3084.3084.2	controllerType=0 controllerNumber=1 scan=3084	9.2361
	1	R.EHGPGVAEPE.V	789			511.23	2	1021.45	1021.46	0	-5.7	Specific	333.92	333.92	333.92	3.56	168	>sp|Q14766|LTBP1_HUMAN Latent-transforming growth factor beta-binding protein 1	1	DW121120_2_201213164737.2865.2865.2	controllerType=0 controllerNumber=1 scan=2865	8.7341
	1	R.EHGPGVAEPE.V	789			511.231	2	1021.46	1021.46	0	-3	Specific	374.08	374.08	374.08	6.04	168	>sp|Q14766|LTBP1_HUMAN Latent-transforming growth factor beta-binding protein 1	1	DW121120_2_201213164737.2941.2941.2	controllerType=0 controllerNumber=1 scan=2941	8.909
	1	R.EHGPGVAEPE.V	789			511.23	2	1021.45	1021.46	0	-4.9	Specific	389.68	389.68	389.68	5.18	168	>sp|Q14766|LTBP1_HUMAN Latent-transforming growth factor beta-binding protein 1	1	DW121120_2_201213164737.2734.2734.2	controllerType=0 controllerNumber=1 scan=2734	8.4409
	1	R.EHGPGVAEPE.V	789			511.233	2	1021.46	1021.46	0	-0.7	Specific	407.38	407.38	407.38	5.08	168	>sp|Q14766|LTBP1_HUMAN Latent-transforming growth factor beta-binding protein 1	1	DW121120_2_201213164737.2789.2789.2	controllerType=0 controllerNumber=1 scan=2789	8.5634
	1	R.EHGPGVAEPE.V	789			511.231	2	1021.45	1021.46	0	-4.1	Specific	471.67	471.67	471.67	5.49	168	>sp|Q14766|LTBP1_HUMAN Latent-transforming growth factor beta-binding protein 1	1	DW121120_2_201213164737.2677.2677.2	controllerType=0 controllerNumber=1 scan=2677	8.3123
	1	R.EHGPGVAEPE.V	789			511.231	2	1021.45	1021.46	0	-3.7	Specific	497.03	497.03	497.03	6.49	168	>sp|Q14766|LTBP1_HUMAN Latent-transforming growth factor beta-binding protein 1	1	DW121120_2_201213164737.2566.2566.2	controllerType=0 controllerNumber=1 scan=2566	8.0551
	1	R.EHGPGVAEPE.V	789			511.231	2	1021.45	1021.46	0	-4.6	Specific	512.02	512.02	512.02	6.49	168	>sp|Q14766|LTBP1_HUMAN Latent-transforming growth factor beta-binding protein 1	1	DW121120_2_201213164737.2621.2621.2	controllerType=0 controllerNumber=1 scan=2621	8.1832
	1	R.EHGPGVAEPE.V	789			511.231	2	1021.45	1021.46	0	-3.7	Specific	517.9	517.9	517.9	6.49	168	>sp|Q14766|LTBP1_HUMAN Latent-transforming growth factor beta-binding protein 1	1	DW121120_2_201213164737.2515.2515.2	controllerType=0 controllerNumber=1 scan=2515	7.9376
	1	R.EHGPGVAEPE.V	789			511.231	2	1021.45	1021.46	0	-3.5	Specific	537.25	537.25	537.25	6.56	168	>sp|Q14766|LTBP1_HUMAN Latent-transforming growth factor beta-binding protein 1	1	DW121120_2_201213164737.2467.2467.2	controllerType=0 controllerNumber=1 scan=2467	7.8252
	1	K.EIPSLDQE.K	807			465.723	2	930.438	930.442	0	-3.4	Specific	184.47	166.49	166.49	1.47	168	>sp|Q14766|LTBP1_HUMAN Latent-transforming growth factor beta-binding protein 1	1	DW121120_2_201213164737.4667.4667.2	controllerType=0 controllerNumber=1 scan=4667	12.767
	1	K.EIPSLDQE.K	807			465.723	2	930.439	930.442	0	-2.9	Specific	251.52	177.38	177.38	1.59	168	>sp|Q14766|LTBP1_HUMAN Latent-transforming growth factor beta-binding protein 1	1	DW121120_2_201213164737.4645.4645.2	controllerType=0 controllerNumber=1 scan=4645	12.7169
	1	E.INEC[+57.021]TVNPDIC[+57.021]GAGHC[+57.021]INLPVR.Y	874		C[+57]*3	628.047	4	2509.17	2509.17	0	-3.1	Specific	396.53	396.53	396.53	4.73	168	>sp|Q14766|LTBP1_HUMAN Latent-transforming growth factor beta-binding protein 1	1	DW121120_2_201213164737.5026.5026.4	controllerType=0 controllerNumber=1 scan=5026	13.6047
	1	E.INEC[+57.021]TVNPDIC[+57.021]GAGHC[+57.021]INLPVR.Y	874		C[+57]*3	837.06	3	2509.17	2509.17	0	-3.5	Specific	625.18	625.18	625.18	7.5	168	>sp|Q14766|LTBP1_HUMAN Latent-transforming growth factor beta-binding protein 1	1	DW121120_2_201213164737.5015.5015.3	controllerType=0 controllerNumber=1 scan=5015	13.5786
	1	E.INEC[+57.021]TVNPDIC[+57.021]GAGHC[+57.021]INLPVR.Y	874		C[+57]*3	837.06	3	2509.17	2509.17	0	-3.5	Specific	665.44	665.44	665.44	8.5	168	>sp|Q14766|LTBP1_HUMAN Latent-transforming growth factor beta-binding protein 1	1	DW121120_2_201213164737.4907.4907.3	controllerType=0 controllerNumber=1 scan=4907	13.325
	1	E.INEC[+57.021]TVNPDIC[+57.021]GAGHC[+57.021]INLPVR.Y	874		C[+57]*3	837.061	3	2509.17	2509.17	0	-2.2	Specific	706.59	706.59	706.59	9.5	168	>sp|Q14766|LTBP1_HUMAN Latent-transforming growth factor beta-binding protein 1	1	DW121120_2_201213164737.4960.4960.3	controllerType=0 controllerNumber=1 scan=4960	13.4492
	1	E.INEC[+57.021]TVNPDIC[+57.021]GAGHC[+57.021]INLPVR.Y	874		C[+57]*3	628.048	4	2509.17	2509.17	0	-2.2	Specific	746.22	746.22	746.22	8.82	168	>sp|Q14766|LTBP1_HUMAN Latent-transforming growth factor beta-binding protein 1	1	DW121120_2_201213164737.4971.4971.4	controllerType=0 controllerNumber=1 scan=4971	13.4749
	1	E.INEC[+57.021]TVNPDIC[+57.021]GAGHC[+57.021]INLPVR.Y	874		C[+57]*3	628.047	4	2509.17	2509.17	0	-3	Specific	829.95	829.95	829.95	10.82	168	>sp|Q14766|LTBP1_HUMAN Latent-transforming growth factor beta-binding protein 1	1	DW121120_2_201213164737.4918.4918.4	controllerType=0 controllerNumber=1 scan=4918	13.3504
	1	E.INEC[+57.021]TVNPDIC[+57.021]GAGHC[+57.021]IN[+15.995]LPVR.Y	874		C[+57]*3, N[+16]	842.392	3	2525.16	2525.17	0	-2.8	Specific	626.92	626.92	100.39	7.5	168	>sp|Q14766|LTBP1_HUMAN Latent-transforming growth factor beta-binding protein 1	1	DW121120_2_201213164737.4972.4972.3	controllerType=0 controllerNumber=1 scan=4972	13.4771
	1	E.INEC[+57.021]TVN[+0.984]PDIC[+57.021]GAGHC[+57.021]INLPVR.Y	874		C[+57]*3, N[+1]	628.298	4	2510.17	2510.16	0	4.4	Specific	710.99	710.99	139.58	7.26	168	>sp|Q14766|LTBP1_HUMAN Latent-transforming growth factor beta-binding protein 1	1	DW121120_2_201213164737.4971.4971.4	controllerType=0 controllerNumber=1 scan=4971	13.4749
	1	E.INEC[+57.021]TVNPDIC[+57.021]GAGHC[+57.021]IN[+15.995]LPVR.Y	874		C[+57]*3, N[+16]	842.391	3	2525.16	2525.17	0	-4.1	Specific	735.37	735.37	107.25	9.5	168	>sp|Q14766|LTBP1_HUMAN Latent-transforming growth factor beta-binding protein 1	1	DW121120_2_201213164737.4919.4919.3	controllerType=0 controllerNumber=1 scan=4919	13.3526
	1	E.C[+57.021]TVNPDIC[+57.021]GAGHC[+57.021]INLPVR.Y	877		C[+57]*3	539.005	4	2153	2153	0	-3.4	Specific	228.32	228.32	228.32	1.88	168	>sp|Q14766|LTBP1_HUMAN Latent-transforming growth factor beta-binding protein 1	1	DW121120_2_201213164737.4733.4733.4	controllerType=0 controllerNumber=1 scan=4733	12.9185
	1	E.C[+57.021]TVNPDIC[+57.021]GAGHC[+57.021]INLPVR.Y	877		C[+57]*3	718.336	3	2152.99	2153	0	-5.2	Specific	503.84	503.84	223.92	6.59	168	>sp|Q14766|LTBP1_HUMAN Latent-transforming growth factor beta-binding protein 1	1	DW121120_2_201213164737.5004.5004.3	controllerType=0 controllerNumber=1 scan=5004	13.5528
	1	E.C[+57.021]TVNPDIC[+57.021]GAGHC[+57.021]INLPVR.Y	877		C[+57]*3	1077	2	2153	2153	0	-2.1	Specific	525.69	525.69	525.69	6.7	168	>sp|Q14766|LTBP1_HUMAN Latent-transforming growth factor beta-binding protein 1	1	DW121120_2_201213164737.4677.4677.2	controllerType=0 controllerNumber=1 scan=4677	12.7906
	1	E.C[+57.021]TVNPDIC[+57.021]GAGHC[+57.021]INLPVR.Y	877		C[+57]*3	718.337	3	2153	2153	0	-3.2	Specific	548.91	548.91	273.59	6.66	168	>sp|Q14766|LTBP1_HUMAN Latent-transforming growth factor beta-binding protein 1	1	DW121120_2_201213164737.4956.4956.3	controllerType=0 controllerNumber=1 scan=4956	13.4386
	1	E.C[+57.021]TVNPDIC[+57.021]GAGHC[+57.021]INLPVR.Y	877		C[+57]*3	718.338	3	2153	2153	0	-2.9	Specific	620.05	620.05	235.49	8.22	168	>sp|Q14766|LTBP1_HUMAN Latent-transforming growth factor beta-binding protein 1	1	DW121120_2_201213164737.4889.4889.3	controllerType=0 controllerNumber=1 scan=4889	13.2821
	1	E.C[+57.021]TVNPDIC[+57.021]GAGHC[+57.021]INLPVR.Y	877		C[+57]*3	718.338	3	2153	2153	0	-3	Specific	689.98	689.98	326.07	9.22	168	>sp|Q14766|LTBP1_HUMAN Latent-transforming growth factor beta-binding protein 1	1	DW121120_2_201213164737.4773.4773.3	controllerType=0 controllerNumber=1 scan=4773	13.0125
	1	E.C[+57.021]TVNPDIC[+57.021]GAGHC[+57.021]INLPVR.Y	877		C[+57]*3	718.338	3	2153	2153	0	-2.8	Specific	740.15	740.15	312.69	10.22	168	>sp|Q14766|LTBP1_HUMAN Latent-transforming growth factor beta-binding protein 1	1	DW121120_2_201213164737.4829.4829.3	controllerType=0 controllerNumber=1 scan=4829	13.1432
	1	E.C[+57.021]TVNPDIC[+57.021]GAGHC[+57.021]INLPVR.Y	877		C[+57]*3	718.338	3	2153	2153	0	-2.5	Specific	758.61	758.61	331.76	11.22	168	>sp|Q14766|LTBP1_HUMAN Latent-transforming growth factor beta-binding protein 1	1	DW121120_2_201213164737.4665.4665.3	controllerType=0 controllerNumber=1 scan=4665	12.763
	1	E.C[+57.021]TVNPDIC[+57.021]GAGHC[+57.021]INLPVR.Y	877		C[+57]*3	539.005	4	2153	2153	0	-3.5	Specific	760.89	760.89	402.47	10.54	168	>sp|Q14766|LTBP1_HUMAN Latent-transforming growth factor beta-binding protein 1	1	DW121120_2_201213164737.4687.4687.4	controllerType=0 controllerNumber=1 scan=4687	12.8136
	1	E.C[+57.021]TVNPDIC[+57.021]GAGHC[+57.021]INLPVR.Y	877		C[+57]*3	718.338	3	2153	2153	0	-2.5	Specific	761.61	761.61	319.22	11.22	168	>sp|Q14766|LTBP1_HUMAN Latent-transforming growth factor beta-binding protein 1	1	DW121120_2_201213164737.4718.4718.3	controllerType=0 controllerNumber=1 scan=4718	12.885
	1	E.C[+57.021][-17.027]TVNPDIC[+57.021]GAGHC[+57.021]INLPVR.Y	877		C[-17][+57]*3	1068.49	2	2135.97	2135.98	0	-1.8	Specific	444.66	444.66	444.66	6.49	168	>sp|Q14766|LTBP1_HUMAN Latent-transforming growth factor beta-binding protein 1	1	DW121120_2_201213164737.5643.5643.2	controllerType=0 controllerNumber=1 scan=5643	15.0449
	1	E.C[+57.021][-17.027]TVNPDIC[+57.021]GAGHC[+57.021]INLPVR.Y	877		C[-17][+57]*3	1068.49	2	2135.97	2135.98	0	-2.8	Specific	529.84	529.84	529.84	6.7	168	>sp|Q14766|LTBP1_HUMAN Latent-transforming growth factor beta-binding protein 1	1	DW121120_2_201213164737.5591.5591.2	controllerType=0 controllerNumber=1 scan=5591	14.9219
	1	E.C[+57.021][-17.027]TVNPDIC[+57.021]GAGHC[+57.021]INLPVR.Y	877		C[-17][+57]*3	712.662	3	2135.97	2135.98	0	-3.6	Specific	690.35	690.35	690.35	9.22	168	>sp|Q14766|LTBP1_HUMAN Latent-transforming growth factor beta-binding protein 1	1	DW121120_2_201213164737.5590.5590.3	controllerType=0 controllerNumber=1 scan=5590	14.9197
	1	E.C[+57.021][-17.027]TVNPDIC[+57.021]GAGHC[+57.021]INLPVR.Y	877		C[-17][+57]*3	712.662	3	2135.97	2135.98	0	-2.7	Specific	714.39	714.39	714.39	10.22	168	>sp|Q14766|LTBP1_HUMAN Latent-transforming growth factor beta-binding protein 1	1	DW121120_2_201213164737.5642.5642.3	controllerType=0 controllerNumber=1 scan=5642	15.0427
	1	E.C[+57.021][-17.027]TVNPDIC[+57.021]GAGHC[+57.021]IN[+15.995]LPVR.Y	877		C[-17][+57]*3, N[+16]	1076.49	2	2151.97	2151.97	0	-2.5	Specific	316.2	316.2	119.52	4.68	168	>sp|Q14766|LTBP1_HUMAN Latent-transforming growth factor beta-binding protein 1	1	DW121120_2_201213164737.5616.5616.2	controllerType=0 controllerNumber=1 scan=5616	14.9804
	1	E.C[+57.021][-17.027]T[+426.137]VN[+0.984]PDIC[+57.021]GAGHC[+57.021]INLPVR.Y	877	Hex(1)Pent(2)	C[-17][+57]*3, N[+1], T[+426]	641.526	4	2563.08	2563.1	0	-6.9	Specific	458.48	458.48	458.48	4.91	168	>sp|Q14766|LTBP1_HUMAN Latent-transforming growth factor beta-binding protein 1	1	DW121120_2_201213164737.4951.4951.4	controllerType=0 controllerNumber=1 scan=4951	13.4278
	1	R.YTC[+57.021]IC[+57.021]YE.G	896		C[+57]*2	504.692	2	1008.38	1008.38	0	-3.5	Specific	296.93	296.93	296.93	1.82	168	>sp|Q14766|LTBP1_HUMAN Latent-transforming growth factor beta-binding protein 1	1	DW121120_2_201213164737.4359.4359.2	controllerType=0 controllerNumber=1 scan=4359	12.076
	1	R.YTC[+57.021]IC[+57.021]YE.G	896		C[+57]*2	504.692	2	1008.38	1008.38	0	-3.6	Specific	318.31	318.31	318.31	1.82	168	>sp|Q14766|LTBP1_HUMAN Latent-transforming growth factor beta-binding protein 1	1	DW121120_2_201213164737.4301.4301.2	controllerType=0 controllerNumber=1 scan=4301	11.9565
	1	R.YTC[+57.021]IC[+57.021]YE.G	896		C[+57]*2	504.692	2	1008.38	1008.38	0	-3	Specific	324.93	324.93	324.93	1.85	168	>sp|Q14766|LTBP1_HUMAN Latent-transforming growth factor beta-binding protein 1	1	DW121120_2_201213164737.4248.4248.2	controllerType=0 controllerNumber=1 scan=4248	11.8418
	1	R.YTC[+57.021]IC[+57.021]YEGYR.F	896		C[+57]*2	692.784	2	1384.56	1384.57	0	-3.4	Specific	458.68	293.8	293.8	3.99	168	>sp|Q14766|LTBP1_HUMAN Latent-transforming growth factor beta-binding protein 1	1	DW121120_2_201213164737.4110.4110.2	controllerType=0 controllerNumber=1 scan=4110	11.5344
	2	K.EQDLSPIE.K	908			930.439	1	930.439	930.442	0	-2.1	Specific	100.11	100.11	100.11	1.39	4	>Reverse >sp|Q14766|LTBP1_HUMAN Latent-transforming growth factor beta-binding protein 1	2	DW121120_2_201213164737.4701.4701.2	controllerType=0 controllerNumber=1 scan=4701	12.844
	1	D.EC[+57.021]T[+365.132]QVQHLC[+57.021]S[+294.095]QGR.C	918	HexNAc(1)Hex(1),Hex(1)Pent(1)	C[+57]*2, S[+294], T[+365]	754.658	3	2261.96	2261.94	0	9.8	Specific	318.05	318.05	4.76	1.76	168	>sp|Q14766|LTBP1_HUMAN Latent-transforming growth factor beta-binding protein 1	1	DW121120_2_201213164737.4216.4216.3	controllerType=0 controllerNumber=1 scan=4216	11.7695
	1	E.C[+57.021]TQVQHLC[+57.021]SQGR.C	919		C[+57]*2	491.889	3	1473.65	1473.67	0	-10.8	Specific	116.6	116.6	116.6	1.87	168	>sp|Q14766|LTBP1_HUMAN Latent-transforming growth factor beta-binding protein 1	1	DW121120_2_201213164737.2392.2392.3	controllerType=0 controllerNumber=1 scan=2392	7.6329
	1	E.C[+57.021]TQVQHLC[+57.021]SQGR.C	919		C[+57]*2	491.891	3	1473.66	1473.67	0	-6.3	Specific	264.14	264.14	264.14	3.56	168	>sp|Q14766|LTBP1_HUMAN Latent-transforming growth factor beta-binding protein 1	1	DW121120_2_201213164737.2363.2363.3	controllerType=0 controllerNumber=1 scan=2363	7.5661
	1	E.C[+57.021]TQVQHLC[+57.021]SQGR.C	919		C[+57]*2	491.892	3	1473.66	1473.67	0	-3.9	Specific	349.47	349.47	349.47	4.53	168	>sp|Q14766|LTBP1_HUMAN Latent-transforming growth factor beta-binding protein 1	1	DW121120_2_201213164737.2172.2172.3	controllerType=0 controllerNumber=1 scan=2172	7.1096
	1	E.C[+57.021]TQVQHLC[+57.021]SQGR.C	919		C[+57]*2	491.892	3	1473.66	1473.67	0	-4.9	Specific	365.19	365.19	365.19	5.41	168	>sp|Q14766|LTBP1_HUMAN Latent-transforming growth factor beta-binding protein 1	1	DW121120_2_201213164737.2317.2317.3	controllerType=0 controllerNumber=1 scan=2317	7.4556
	1	E.C[+57.021]TQVQHLC[+57.021]SQGR.C	919		C[+57]*2	737.336	2	1473.66	1473.67	0	-3.1	Specific	388.5	388.5	388.5	6.77	168	>sp|Q14766|LTBP1_HUMAN Latent-transforming growth factor beta-binding protein 1	1	DW121120_2_201213164737.2229.2229.2	controllerType=0 controllerNumber=1 scan=2229	7.248
	1	E.C[+57.021]TQVQHLC[+57.021]SQGR.C	919		C[+57]*2	491.892	3	1473.66	1473.67	0	-3.8	Specific	475.54	475.54	475.54	7.04	168	>sp|Q14766|LTBP1_HUMAN Latent-transforming growth factor beta-binding protein 1	1	DW121120_2_201213164737.2216.2216.3	controllerType=0 controllerNumber=1 scan=2216	7.2172
	1	E.C[+57.021]TQVQHLC[+57.021]SQGR.C	919		C[+57]*2	491.892	3	1473.66	1473.67	0	-4.2	Specific	500.16	500.16	500.16	7.18	168	>sp|Q14766|LTBP1_HUMAN Latent-transforming growth factor beta-binding protein 1	1	DW121120_2_201213164737.2262.2262.3	controllerType=0 controllerNumber=1 scan=2262	7.326
	1	E.C[+57.021]TQVQHLC[+57.021]SQGR.C	919		C[+57]*2	737.335	2	1473.66	1473.67	0	-3.5	Specific	582.07	582.07	582.07	7.86	168	>sp|Q14766|LTBP1_HUMAN Latent-transforming growth factor beta-binding protein 1	1	DW121120_2_201213164737.2183.2183.2	controllerType=0 controllerNumber=1 scan=2183	7.1353
	1	E.C[+57.021][-17.027]TQVQHLC[+57.021]SQGR.C	919		C[-17][+57]*2	728.822	2	1456.64	1456.64	0	-3.1	Specific	684.51	684.51	684.51	9.86	168	>sp|Q14766|LTBP1_HUMAN Latent-transforming growth factor beta-binding protein 1	1	DW121120_2_201213164737.3566.3566.2	controllerType=0 controllerNumber=1 scan=3566	10.3124
	1	E.C[+57.021][-17.027]TQVQHLC[+57.021]SQGR.C	919		C[-17][+57]*2	728.822	2	1456.64	1456.64	0	-3.5	Specific	717.92	717.92	717.92	10.86	168	>sp|Q14766|LTBP1_HUMAN Latent-transforming growth factor beta-binding protein 1	1	DW121120_2_201213164737.3618.3618.2	controllerType=0 controllerNumber=1 scan=3618	10.4303
	1	E.C[+57.021]T[+349.137]QVQHLC[+57.021]S[+365.132]QGR.C	919	HexNAc(1)Fuc(1),HexNAc(1)Hex(1)	C[+57]*2, S[+365], T[+349]	729.976	3	2187.91	2187.94	0	-11.4	Specific	88.98	88.98	5.99	1.54	168	>sp|Q14766|LTBP1_HUMAN Latent-transforming growth factor beta-binding protein 1	1	DW121120_2_201213164737.5185.5185.5	controllerType=0 controllerNumber=1 scan=5185	13.9733
	1	E.C[+57.021]T[+365.132]QVQHLC[+57.021]S[+349.137]QGR.C	919	HexNAc(1)Hex(1),HexNAc(1)Fuc(1)	C[+57]*2, S[+349], T[+365]	1094.46	2	2187.92	2187.94	0	-9.9	Specific	172.29	172.29	0	2.86	168	>sp|Q14766|LTBP1_HUMAN Latent-transforming growth factor beta-binding protein 1	1	DW121120_2_201213164737.5236.5236.2	controllerType=0 controllerNumber=1 scan=5236	14.0925
	1	E.C[+57.021]LRPDVC[+57.021]GEGHC[+57.021]VNTVGAFR.C	961		C[+57]*3	576.764	4	2304.04	2304.04	0	-3.4	Specific	603.27	603.27	456.6	7.83	168	>sp|Q14766|LTBP1_HUMAN Latent-transforming growth factor beta-binding protein 1	1	DW121120_2_201213164737.3885.3885.4	controllerType=0 controllerNumber=1 scan=3885	11.0288
	1	E.GHC[+57.021]VNTVGAFR.C	970		C[+57]	609.293	2	1217.58	1217.58	0	-4.4	Specific	319.87	319.87	319.87	5.27	168	>sp|Q14766|LTBP1_HUMAN Latent-transforming growth factor beta-binding protein 1	1	DW121120_2_201213164737.2944.2944.4	controllerType=0 controllerNumber=1 scan=2944	8.9154
	1	E.GHC[+57.021]VNTVGAFR.C	970		C[+57]	406.531	3	1217.58	1217.58	0	-4.9	Specific	395.72	395.72	395.72	6.73	168	>sp|Q14766|LTBP1_HUMAN Latent-transforming growth factor beta-binding protein 1	1	DW121120_2_201213164737.2819.2819.3	controllerType=0 controllerNumber=1 scan=2819	8.6321
	1	E.GHC[+57.021]VNTVGAFR.C	970		C[+57]	406.531	3	1217.58	1217.58	0	-5.2	Specific	397.77	397.77	397.77	6.73	168	>sp|Q14766|LTBP1_HUMAN Latent-transforming growth factor beta-binding protein 1	1	DW121120_2_201213164737.2874.2874.3	controllerType=0 controllerNumber=1 scan=2874	8.7539
	1	E.GHC[+57.021]VNTVGAFR.C	970		C[+57]	609.292	2	1217.58	1217.58	0	-6.7	Specific	409.97	409.97	409.97	6.91	168	>sp|Q14766|LTBP1_HUMAN Latent-transforming growth factor beta-binding protein 1	1	DW121120_2_201213164737.2877.2877.2	controllerType=0 controllerNumber=1 scan=2877	8.7603
	1	E.GHC[+57.021]VNTVGAFR.C	970		C[+57]	406.531	3	1217.58	1217.58	0	-4	Specific	415.64	415.64	415.64	6.86	168	>sp|Q14766|LTBP1_HUMAN Latent-transforming growth factor beta-binding protein 1	1	DW121120_2_201213164737.2766.2766.3	controllerType=0 controllerNumber=1 scan=2766	8.5127
	1	E.GHC[+57.021]VNTVGAFR.C	970		C[+57]	609.293	2	1217.58	1217.58	0	-4	Specific	451.72	451.72	451.72	7.09	168	>sp|Q14766|LTBP1_HUMAN Latent-transforming growth factor beta-binding protein 1	1	DW121120_2_201213164737.2767.2767.2	controllerType=0 controllerNumber=1 scan=2767	8.5149
	1	E.GHC[+57.021]VNTVGAFR.C	970		C[+57]	609.293	2	1217.58	1217.58	0	-4	Specific	461.79	461.79	461.79	7.09	168	>sp|Q14766|LTBP1_HUMAN Latent-transforming growth factor beta-binding protein 1	1	DW121120_2_201213164737.2820.2820.2	controllerType=0 controllerNumber=1 scan=2820	8.6333
	1	E.GHC[+57.021]VN[+15.995]TVGAFR.C	970		C[+57], N[+16]	411.863	3	1233.57	1233.58	0	-4.9	Specific	327.78	327.78	183.27	4.53	168	>sp|Q14766|LTBP1_HUMAN Latent-transforming growth factor beta-binding protein 1	1	DW121120_2_201213164737.2802.2802.3	controllerType=0 controllerNumber=1 scan=2802	8.5932
	1	E.GHC[+57.021]VN[+15.995]TVGAFR.C	970		C[+57], N[+16]	411.863	3	1233.57	1233.58	0	-4.5	Specific	360.3	360.3	160.79	4.5	168	>sp|Q14766|LTBP1_HUMAN Latent-transforming growth factor beta-binding protein 1	1	DW121120_2_201213164737.2754.2754.3	controllerType=0 controllerNumber=1 scan=2754	8.4852
	1	E.GHC[+57.021]VN[+15.995]TVGAFR.C	970		C[+57], N[+16]	617.291	2	1233.57	1233.58	0	-4.4	Specific	401.62	401.62	257.33	6.91	168	>sp|Q14766|LTBP1_HUMAN Latent-transforming growth factor beta-binding protein 1	1	DW121120_2_201213164737.2803.2803.2	controllerType=0 controllerNumber=1 scan=2803	8.5954
	1	E.GHC[+57.021]VN[+15.995]TVGAFR.C	970		C[+57], N[+16]	617.291	2	1233.57	1233.58	0	-3.9	Specific	426.9	426.9	345.33	6.91	168	>sp|Q14766|LTBP1_HUMAN Latent-transforming growth factor beta-binding protein 1	1	DW121120_2_201213164737.2756.2756.2	controllerType=0 controllerNumber=1 scan=2756	8.4895
	1	E.GH[+15.995]C[+57.021]VN[+0.984]TVGAFR.C	970		C[+57], H[+16], N[+1]	412.191	3	1234.56	1234.56	0	-4.1	Specific	149.09	149.09	149.09	2.35	168	>sp|Q14766|LTBP1_HUMAN Latent-transforming growth factor beta-binding protein 1	1	DW121120_2_201213164737.3250.3250.3	controllerType=0 controllerNumber=1 scan=3250	9.6122
	1	R.C[+57.021]EYC[+57.021]DSGYR.M	981		C[+57]*2	605.217	2	1209.43	1209.43	0	-2.6	Specific	141.06	141.06	141.06	1.5	168	>sp|Q14766|LTBP1_HUMAN Latent-transforming growth factor beta-binding protein 1	1	DW121120_2_201213164737.2951.2951.2	controllerType=0 controllerNumber=1 scan=2951	8.9315
	1	R.C[+57.021]EYC[+57.021]DSGYR.M	981		C[+57]*2	605.218	2	1209.43	1209.43	0	-1.5	Specific	180.37	180.37	180.37	1.66	168	>sp|Q14766|LTBP1_HUMAN Latent-transforming growth factor beta-binding protein 1	1	DW121120_2_201213164737.3224.3224.2	controllerType=0 controllerNumber=1 scan=3224	9.5544
	1	R.C[+57.021]EYC[+57.021]DSGYR.M	981		C[+57]*2	605.216	2	1209.42	1209.43	0	-4.3	Specific	421.61	388.65	388.65	5.75	168	>sp|Q14766|LTBP1_HUMAN Latent-transforming growth factor beta-binding protein 1	1	DW121120_2_201213164737.2893.2893.2	controllerType=0 controllerNumber=1 scan=2893	8.7991
	1	R.C[+57.021]EYC[+57.021]DSGYR.M	981		C[+57]*2	605.216	2	1209.43	1209.43	0	-4	Specific	482.37	309.9	309.9	4.02	168	>sp|Q14766|LTBP1_HUMAN Latent-transforming growth factor beta-binding protein 1	1	DW121120_2_201213164737.2786.2786.2	controllerType=0 controllerNumber=1 scan=2786	8.5579
	1	R.C[+57.021]EYC[+57.021]DSGYR.M	981		C[+57]*2	605.214	2	1209.42	1209.43	0	-7.2	Specific	485.84	315.58	315.58	4.02	168	>sp|Q14766|LTBP1_HUMAN Latent-transforming growth factor beta-binding protein 1	1	DW121120_2_201213164737.2678.2678.2	controllerType=0 controllerNumber=1 scan=2678	8.3145
	1	R.C[+57.021]EYC[+57.021]DSGYR.M	981		C[+57]*2	605.216	2	1209.43	1209.43	0	-3.6	Specific	497.87	371.32	371.32	4.92	168	>sp|Q14766|LTBP1_HUMAN Latent-transforming growth factor beta-binding protein 1	1	DW121120_2_201213164737.2841.2841.2	controllerType=0 controllerNumber=1 scan=2841	8.6801
	1	R.C[+57.021]EYC[+57.021]DSGYR.M	981		C[+57]*2	605.216	2	1209.42	1209.43	0	-4.4	Specific	520.23	382.26	382.26	5.28	168	>sp|Q14766|LTBP1_HUMAN Latent-transforming growth factor beta-binding protein 1	1	DW121120_2_201213164737.2730.2730.2	controllerType=0 controllerNumber=1 scan=2730	8.4338
	1	R.C[+57.021][-17.027]EYC[+57.021]DSGYR.M	981		C[-17][+57]*2	596.704	2	1192.4	1192.4	0	-2.7	Specific	379.46	379.46	379.46	4.3	168	>sp|Q14766|LTBP1_HUMAN Latent-transforming growth factor beta-binding protein 1	1	DW121120_2_201213164737.4059.4059.2	controllerType=0 controllerNumber=1 scan=4059	11.4218
	1	R.C[+57.021][-17.027]EYC[+57.021]DSGYR.M	981		C[-17][+57]*2	596.703	2	1192.4	1192.4	0	-3.1	Specific	384.29	384.29	384.29	4.3	168	>sp|Q14766|LTBP1_HUMAN Latent-transforming growth factor beta-binding protein 1	1	DW121120_2_201213164737.4006.4006.2	controllerType=0 controllerNumber=1 scan=4006	11.3006
	1	E.C[+57.021]QQGNLC[+57.021]VNGQC[+57.021]K.N	1083		C[+57]*3	783.33	2	1565.65	1565.66	0	-6.1	Specific	373.68	373.68	373.68	5.88	168	>sp|Q14766|LTBP1_HUMAN Latent-transforming growth factor beta-binding protein 1	1	DW121120_2_201213164737.2570.2570.2	controllerType=0 controllerNumber=1 scan=2570	8.0637
	1	E.C[+57.021]QQGNLC[+57.021]VNGQC[+57.021]K.N	1083		C[+57]*3	522.556	3	1565.65	1565.66	0	-4.5	Specific	386.2	386.2	386.2	4.35	168	>sp|Q14766|LTBP1_HUMAN Latent-transforming growth factor beta-binding protein 1	1	DW121120_2_201213164737.2581.2581.3	controllerType=0 controllerNumber=1 scan=2581	8.0884
	1	E.C[+57.021]QQGNLC[+57.021]VN[+0.984]GQC[+57.021]K.N	1083		C[+57]*3, N[+1]	783.823	2	1566.64	1566.65	0	-4.2	Specific	387.11	280.93	159.74	3.57	168	>sp|Q14766|LTBP1_HUMAN Latent-transforming growth factor beta-binding protein 1	1	DW121120_2_201213164737.2735.2735.2	controllerType=0 controllerNumber=1 scan=2735	8.4431
	1	E.GSFQC[+57.021]VC[+57.021]DQGYR.A	1140		C[+57]*2	492.869	3	1476.59	1476.6	0	-4.1	Specific	330	330	330	3.29	168	>sp|Q14766|LTBP1_HUMAN Latent-transforming growth factor beta-binding protein 1	1	DW121120_2_201213164737.3684.3684.3	controllerType=0 controllerNumber=1 scan=3684	10.5804
	1	E.GSFQC[+57.021]VC[+57.021]DQGYR.A	1140		C[+57]*2	738.799	2	1476.59	1476.6	0	-5.2	Specific	410.15	410.15	410.15	6.83	168	>sp|Q14766|LTBP1_HUMAN Latent-transforming growth factor beta-binding protein 1	1	DW121120_2_201213164737.3858.3858.2	controllerType=0 controllerNumber=1 scan=3858	10.9694
	1	E.GSFQC[+57.021]VC[+57.021]DQGYR.A	1140		C[+57]*2	492.87	3	1476.59	1476.6	0	-3.4	Specific	419.74	419.74	419.74	4.83	168	>sp|Q14766|LTBP1_HUMAN Latent-transforming growth factor beta-binding protein 1	1	DW121120_2_201213164737.3632.3632.3	controllerType=0 controllerNumber=1 scan=3632	10.4604
	1	E.GSFQC[+57.021]VC[+57.021]DQGYR.A	1140		C[+57]*2	738.801	2	1476.59	1476.6	0	-3.7	Specific	459.34	459.34	459.34	7.01	168	>sp|Q14766|LTBP1_HUMAN Latent-transforming growth factor beta-binding protein 1	1	DW121120_2_201213164737.3800.3800.2	controllerType=0 controllerNumber=1 scan=3800	10.8391
	1	E.GSFQC[+57.021]VC[+57.021]DQGYR.A	1140		C[+57]*2	738.8	2	1476.59	1476.6	0	-4.2	Specific	477.67	477.67	477.67	7.01	168	>sp|Q14766|LTBP1_HUMAN Latent-transforming growth factor beta-binding protein 1	1	DW121120_2_201213164737.3732.3732.2	controllerType=0 controllerNumber=1 scan=3732	10.6897
[truncated: 186 more rows]
