# Supplementary material for: POGLUT2 and POGLUT3 O-glucosylate multiple EGF repeats in fibrillin-1, -2, and LTBP1 and promote secretion of fibrillin-1
Source: J Biol Chem. 2021 Aug 17;297(3):101055. doi: 10.1016/j.jbc.2021.101055 (PMC8405936; doi:10.1016/j.jbc.2021.101055)
Supplement: Supplemental Table S20 [file mmc18.xlsx]

## Sheet: Sheet1
Table S20: Trypsin digestion of recombinant human FBN2-C expressed in WT HEK293T cells.
Each tab is a biological replicate

## Sheet: DW_110518110618_2
Query #:z	Protein Rank	Peptide < ProteinMetrics Confidential >	Starting position	Glycans NHFAGNa	Modification Type(s)	Observed m/z	z	Observed (M+H)	Calc. mass (M+H)	Off-by-x error	Mass error (ppm)	Cleavage	Score	Delta	Delta Mod	|Log Prob|	# of unique peptides	Protein Name	Protein DB number	Comment	Scan #	Scan Time
08897:3	1	K.AVDIDEC[+57.021]KEIPGIC[+57.021]ANGVC[+57.021]INQIGSFR.C	296		C[+57]*3	1012.48	3	3035.43	3035.44	0	-4.4	Specific	624.58	624.58	624.58	7.69	244	>FBN2C 030821	1	dw110518110618_2.9099.9099.3	controllerType=0 controllerNumber=1 scan=9099	25.0371
08528:4	1	K.AVDIDEC[+57.021]KEIPGIC[+57.021]ANGVC[+57.021]INQIGSFR.C	296		C[+57]*3	759.617	4	3035.45	3035.44	0	2.4	Specific	843.35	843.35	843.35	11.41	244	>FBN2C 030821	1	dw110518110618_2.8789.8789.4	controllerType=0 controllerNumber=1 scan=8789	24.3051
08594:3	1	K.AVDIDEC[+57.021]KEIPGIC[+57.021]ANGVC[+57.021]INQIGSFR.C	296		C[+57]*3	1012.49	3	3035.44	3035.44	0	1.4	Specific	1027.84	1027.84	1027.84	16.3	244	>FBN2C 030821	1	dw110518110618_2.8843.8843.3	controllerType=0 controllerNumber=1 scan=8843	24.4326
08460:3	1	K.AVDIDEC[+57.021]KEIPGIC[+57.021]ANGVC[+57.021]INQIGSFR.C	296		C[+57]*3	1012.49	3	3035.44	3035.44	0	1	Specific	1031.9	1031.9	1031.9	16.98	244	>FBN2C 030821	1	dw110518110618_2.8734.8734.3	controllerType=0 controllerNumber=1 scan=8734	24.1758
08525:3	1	K.AVDIDEC[+57.021]KEIPGIC[+57.021]ANGVC[+57.021]INQIGSFR.C	296		C[+57]*3	1012.49	3	3035.45	3035.44	0	3.1	Specific	1118.85	1118.85	1118.85	18.3	244	>FBN2C 030821	1	dw110518110618_2.8787.8787.3	controllerType=0 controllerNumber=1 scan=8787	24.3008
08806:3	1	K.EIPGIC[+57.021]ANGVC[+57.021]INQIGSFR.C	304		C[+57]*2	702.347	3	2105.03	2105.03	0	-0.4	Specific	485.46	485.46	485.46	5.97	244	>FBN2C 030821	1	dw110518110618_2.9019.9019.3	controllerType=0 controllerNumber=1 scan=9019	24.8486
08753:2	1	K.EIPGIC[+57.021]ANGVC[+57.021]INQIGSFR.C	304		C[+57]*2	1053.02	2	2105.03	2105.03	0	2.4	Specific	695.18	695.18	695.18	9.51	244	>FBN2C 030821	1	dw110518110618_2.8975.8975.2	controllerType=0 controllerNumber=1 scan=8975	24.744
08681:3	1	K.EIPGIC[+57.021]ANGVC[+57.021]INQIGSFR.C	304		C[+57]*2	702.348	3	2105.03	2105.03	0	1.1	Specific	703.93	703.93	703.93	10.28	244	>FBN2C 030821	1	dw110518110618_2.8914.8914.3	controllerType=0 controllerNumber=1 scan=8914	24.5992
08739:3	1	K.EIPGIC[+57.021]ANGVC[+57.021]INQIGSFR.C	304		C[+57]*2	702.348	3	2105.03	2105.03	0	1.9	Specific	749.38	749.38	749.38	9.61	244	>FBN2C 030821	1	dw110518110618_2.8964.8964.3	controllerType=0 controllerNumber=1 scan=8964	24.7182
08688:2	1	K.EIPGIC[+57.021]ANGVC[+57.021]INQIGSFR.C	304		C[+57]*2	1053.02	2	2105.03	2105.03	0	2.9	Specific	760.19	760.19	760.19	11.51	244	>FBN2C 030821	1	dw110518110618_2.8922.8922.2	controllerType=0 controllerNumber=1 scan=8922	24.6186
03331:2	1	R.NADC[+57.021]INSPGSYR.C	354		C[+57]	677.295	2	1353.58	1353.59	0	-1.8	Specific	586.77	586.77	586.77	9.14	244	>FBN2C 030821	1	dw110518110618_2.4486.4486.2	controllerType=0 controllerNumber=1 scan=4486	14.417
03590:2	1	R.NADC[+57.021]INSPGSYR.C	354		C[+57]	677.294	2	1353.58	1353.59	0	-3.2	Specific	596.07	596.07	596.07	9.14	244	>FBN2C 030821	1	dw110518110618_2.4705.4705.2	controllerType=0 controllerNumber=1 scan=4705	14.9177
03459:2	1	R.NADC[+57.021]INSPGSYR.C	354		C[+57]	677.295	2	1353.58	1353.59	0	-1.5	Specific	622.06	622.06	622.06	10.14	244	>FBN2C 030821	1	dw110518110618_2.4594.4594.2	controllerType=0 controllerNumber=1 scan=4594	14.6635
03391:2	1	R.NADC[+57.021]INSPGSYR.C	354		C[+57]	677.295	2	1353.58	1353.59	0	-1.8	Specific	641.73	641.73	641.73	10.14	244	>FBN2C 030821	1	dw110518110618_2.4539.4539.2	controllerType=0 controllerNumber=1 scan=4539	14.5395
03522:2	1	R.NADC[+57.021]INSPGSYR.C	354		C[+57]	677.295	2	1353.58	1353.59	0	-1.6	Specific	655.99	655.99	655.99	11.14	244	>FBN2C 030821	1	dw110518110618_2.4649.4649.2	controllerType=0 controllerNumber=1 scan=4649	14.7882
03559:2	1	R.NADC[+57.021]INSPGS[+162.053]YR.C	354	Hex(1)	C[+57], S[+162]	758.319	2	1515.63	1515.64	0	-4.3	Specific	521.62	521.62	17.86	6.75	244	>FBN2C 030821	1	dw110518110618_2.4677.4677.2	controllerType=0 controllerNumber=1 scan=4677	14.8521
03450:2	1	R.NADC[+57.021]INSPGS[+162.053]YR.C	354	Hex(1)	C[+57], S[+162]	758.322	2	1515.64	1515.64	0	-0.9	Specific	601.12	601.12	16.57	10.05	244	>FBN2C 030821	1	dw110518110618_2.4586.4586.2	controllerType=0 controllerNumber=1 scan=4586	14.6444
03187:2	1	R.NADC[+57.021]INSPGS[+162.053]YR.C	354	Hex(1)	C[+57], S[+162]	758.322	2	1515.64	1515.64	0	-0.8	Specific	639.26	639.26	13.3	10.05	244	>FBN2C 030821	1	dw110518110618_2.4336.4336.2	controllerType=0 controllerNumber=1 scan=4336	14.0463
03383:2	1	R.NADC[+57.021]INSPGS[+162.053]YR.C	354	Hex(1)	C[+57], S[+162]	758.321	2	1515.63	1515.64	0	-2.2	Specific	690.15	690.15	30.48	11.14	244	>FBN2C 030821	1	dw110518110618_2.4531.4531.2	controllerType=0 controllerNumber=1 scan=4531	14.521
03318:2	1	R.NADC[+57.021]INSPGS[+162.053]YR.C	354	Hex(1)	C[+57], S[+162]	758.322	2	1515.64	1515.64	0	-1.5	Specific	710.16	710.16	29.84	12.14	244	>FBN2C 030821	1	dw110518110618_2.4474.4474.2	controllerType=0 controllerNumber=1 scan=4474	14.3901
03221:2	1	R.NADC[+57.021]INSPGS[+162.053]YR.C	354	Hex(1)	C[+57], S[+162]	758.322	2	1515.64	1515.64	0	-1.5	Specific	718.06	718.06	21.16	12.14	244	>FBN2C 030821	1	dw110518110618_2.4379.4379.2	controllerType=0 controllerNumber=1 scan=4379	14.1577
03256:2	1	R.NADC[+57.021]INSPGS[+162.053]YR.C	354	Hex(1)	C[+57], S[+162]	758.322	2	1515.64	1515.64	0	-1.5	Specific	718.61	718.61	23.02	12.14	244	>FBN2C 030821	1	dw110518110618_2.4420.4420.2	controllerType=0 controllerNumber=1 scan=4420	14.2662
03208:2	1	R.NADC[+57.021]IN[+15.995]SPGS[+162.053]YR.C	354	Hex(1)	C[+57], N[+16], S[+162]	766.317	2	1531.63	1531.63	0	-3.5	Specific	514.65	514.65	13.47	7.83	244	>FBN2C 030821	1	dw110518110618_2.4363.4363.2	controllerType=0 controllerNumber=1 scan=4363	14.1192
03247:2	1	R.NADC[+57.021]IN[+15.995]SPGS[+162.053]YR.C	354	Hex(1)	C[+57], N[+16], S[+162]	766.318	2	1531.63	1531.63	0	-2.3	Specific	577.98	577.98	14.64	9.14	244	>FBN2C 030821	1	dw110518110618_2.4408.4408.2	controllerType=0 controllerNumber=1 scan=4408	14.2358
08297:5	1	K.LSPNGAC[+57.021]VDRNEC[+57.021]LEIPNVC[+57.021]SHGLC[+57.021]VDLQGSYQC[+57.021]IC[+57.021]HNGFK.A	374		C[+57]*6	956.627	5	4779.11	4778.11	1	-1.6	Specific	955.69	955.69	16.14	15.93	244	>FBN2C 030821	1	dw110518110618_2.8587.8587.5	controllerType=0 controllerNumber=1 scan=8587	23.8324
08171:5	1	K.LSPNGAC[+57.021]VDRNEC[+57.021]LEIPNVC[+57.021]SHGLC[+57.021]VDLQGSYQC[+57.021]IC[+57.021]HNGFK.A	374		C[+57]*6	956.628	5	4779.11	4778.11	1	-0.4	Specific	1143.48	1143.48	25.09	18.84	244	>FBN2C 030821	1	dw110518110618_2.8485.8485.5	controllerType=0 controllerNumber=1 scan=8485	23.5914
08028:5	1	K.LSPNGAC[+57.021]VDRNEC[+57.021]LEIPNVC[+57.021]SHGLC[+57.021]VDLQGSYQC[+57.021]IC[+57.021]HNGFK.A	374		C[+57]*6	956.429	5	4778.12	4778.11	0	1.3	Specific	1168.94	1168.94	48.94	19.17	244	>FBN2C 030821	1	dw110518110618_2.8371.8371.5	controllerType=0 controllerNumber=1 scan=8371	23.3252
08091:5	1	K.LSPNGAC[+57.021]VDRNEC[+57.021]LEIPNVC[+57.021]SHGLC[+57.021]VDLQGSYQC[+57.021]IC[+57.021]HNGFK.A	374		C[+57]*6	956.429	5	4778.11	4778.11	0	1.1	Specific	1218.13	1218.13	78.52	20.84	244	>FBN2C 030821	1	dw110518110618_2.8423.8423.5	controllerType=0 controllerNumber=1 scan=8423	23.4481
10364:4	1	K.NTVGSYNC[+57.021]LC[+57.021]YPGFELTHNNDC[+57.021]LDIDEC[+57.021]SSFFGQVC[+57.021]R.N	440		C[+57]*5	1112.97	4	4448.87	4448.84	0	6.5	Specific	282.49	282.49	56.45	1.96	244	>FBN2C 030821	1	dw110518110618_2.10350.10350.4	controllerType=0 controllerNumber=1 scan=10350	28.0079
10302:4	1	K.NTVGSYNC[+57.021]LC[+57.021]YPGFELTHNNDC[+57.021]LDIDEC[+57.021]SSFFGQVC[+57.021]R.N	440		C[+57]*5	1112.97	4	4448.88	4448.84	0	7.9	Specific	331.54	331.54	43.98	2.32	244	>FBN2C 030821	1	dw110518110618_2.10295.10295.4	controllerType=0 controllerNumber=1 scan=10295	27.8758
09965:4	1	K.NTVGSYNC[+57.021]LC[+57.021]YPGFELTHNNDC[+57.021]LDIDEC[+57.021]SSFFGQVC[+57.021]R.N	440		C[+57]*5	1112.72	4	4447.84	4448.84	-1	0.9	Specific	360.33	360.33	360.33	3.84	244	>FBN2C 030821	1	dw110518110618_2.9994.9994.4	controllerType=0 controllerNumber=1 scan=9994	27.1564
10243:4	1	K.NTVGSYNC[+57.021]LC[+57.021]YPGFELTHNNDC[+57.021]LDIDEC[+57.021]SSFFGQVC[+57.021]R.N	440		C[+57]*5	1112.97	4	4448.85	4448.84	0	2.2	Specific	368.74	368.74	21.87	3.18	244	>FBN2C 030821	1	dw110518110618_2.10239.10239.4	controllerType=0 controllerNumber=1 scan=10239	27.7418
10186:4	1	K.NTVGSYNC[+57.021]LC[+57.021]YPGFELTHNNDC[+57.021]LDIDEC[+57.021]SSFFGQVC[+57.021]R.N	440		C[+57]*5	1112.97	4	4448.86	4448.84	0	5.3	Specific	394.04	394.04	7.9	4.73	244	>FBN2C 030821	1	dw110518110618_2.10191.10191.4	controllerType=0 controllerNumber=1 scan=10191	27.6274
10128:4	1	K.NTVGSYNC[+57.021]LC[+57.021]YPGFELTHNNDC[+57.021]LDIDEC[+57.021]SSFFGQVC[+57.021]R.N	440		C[+57]*5	1112.97	4	4448.88	4448.84	0	8	Specific	788.53	788.53	91.62	9.76	244	>FBN2C 030821	1	dw110518110618_2.10140.10140.4	controllerType=0 controllerNumber=1 scan=10140	27.5066
10078:4	1	K.NTVGSYNC[+57.021]LC[+57.021]YPGFELTHNNDC[+57.021]LDIDEC[+57.021]SSFFGQVC[+57.021]R.N	440		C[+57]*5	1112.97	4	4448.87	4448.84	0	5.8	Specific	846.08	846.08	69.56	11.38	244	>FBN2C 030821	1	dw110518110618_2.10096.10096.4	controllerType=0 controllerNumber=1 scan=10096	27.4008
10021:4	1	K.NTVGSYNC[+57.021]LC[+57.021]YPGFELTHNNDC[+57.021]LDIDEC[+57.021]SSFFGQVC[+57.021]R.N	440		C[+57]*5	1112.97	4	4448.86	4448.84	0	4.5	Specific	856.84	856.84	132.68	12.38	244	>FBN2C 030821	1	dw110518110618_2.10043.10043.4	controllerType=0 controllerNumber=1 scan=10043	27.2739
10069:3	1	K.NTVGSYNC[+57.021]LC[+57.021]YPGFELTHNNDC[+57.021]LDIDEC[+57.021]SSFFGQVC[+57.021]R.N	440		C[+57]*5	1483.62	3	4448.85	4448.84	0	2.6	Specific	1053.25	1053.25	31.15	17.17	244	>FBN2C 030821	1	dw110518110618_2.10086.10086.3	controllerType=0 controllerNumber=1 scan=10086	27.3767
10074:4	1	K.NTVGSYN[+15.995]C[+57.021]LC[+57.021]YPGFELTHNNDC[+57.021]LDIDEC[+57.021]SSFFGQVC[+57.021]R.N	440		C[+57]*5, N[+16]	1117.23	4	4465.9	4464.84	1	12.6	Specific	74.28	74.28	0	1.69	244	>FBN2C 030821	1	dw110518110618_2.10091.10091.4	controllerType=0 controllerNumber=1 scan=10091	27.3876
10132:4	1	K.NTVGSYNC[+57.021]LC[+57.021]YPGFELT[+162.053]HNNDC[+57.021]LDIDEC[+57.021]SSFFGQVC[+57.021]R.N	440	Hex(1)	C[+57]*5, T[+162]	1153.74	4	4611.93	4610.89	1	8.2	Specific	170.43	170.43	6	1.74	244	>FBN2C 030821	1	dw110518110618_2.10144.10144.4	controllerType=0 controllerNumber=1 scan=10144	27.5153
09771:4	1	K.NTVGSYNC[+57.021]LC[+57.021]YPGFELT[+162.053]HNNDC[+57.021]LDIDEC[+57.021]SSFFGQVC[+57.021]R.N	440	Hex(1)	C[+57]*5, T[+162]	1153.48	4	4610.91	4610.89	0	2.7	Specific	441.32	441.32	4.04	4.84	244	>FBN2C 030821	1	dw110518110618_2.9828.9828.4	controllerType=0 controllerNumber=1 scan=9828	26.7634
09904:3	1	K.NTVGSYNC[+57.021]LC[+57.021]YPGFELT[+162.053]HNNDC[+57.021]LDIDEC[+57.021]SSFFGQVC[+57.021]R.N	440	Hex(1)	C[+57]*5, T[+162]	1537.64	3	4610.91	4610.89	0	3.4	Specific	596.4	596.4	6	7.17	244	>FBN2C 030821	1	dw110518110618_2.9939.9939.3	controllerType=0 controllerNumber=1 scan=9939	27.0271
09909:4	1	K.NTVGSYNC[+57.021]LC[+57.021]YPGFELTHNNDC[+57.021]LDIDEC[+57.021]S[+162.053]SFFGQVC[+57.021]R.N	440	Hex(1)	C[+57]*5, S[+162]	1153.48	4	4610.91	4610.89	0	2.9	Specific	758.54	758.54	1.2	10.28	244	>FBN2C 030821	1	dw110518110618_2.9944.9944.4	controllerType=0 controllerNumber=1 scan=9944	27.04
09829:4	1	K.NTVGSYNC[+57.021]LC[+57.021]YPGFELT[+162.053]HNNDC[+57.021]LDIDEC[+57.021]SSFFGQVC[+57.021]R.N	440	Hex(1)	C[+57]*5, T[+162]	1153.48	4	4610.91	4610.89	0	4.5	Specific	821.99	821.99	6	11.38	244	>FBN2C 030821	1	dw110518110618_2.9876.9876.4	controllerType=0 controllerNumber=1 scan=9876	26.8795
09838:3	1	K.NTVGSYNC[+57.021]LC[+57.021]YPGFELT[+162.053]HNNDC[+57.021]LDIDEC[+57.021]SSFFGQVC[+57.021]R.N	440	Hex(1)	C[+57]*5, T[+162]	1537.64	3	4610.91	4610.89	0	2.6	Specific	845.77	845.77	6	12.17	244	>FBN2C 030821	1	dw110518110618_2.9883.9883.3	controllerType=0 controllerNumber=1 scan=9883	26.8947
06130:2	1	R.C[+57.021]FNEIGSFK.C	480		C[+57]	551.264	2	1101.52	1101.5	0	15.7	Specific	416.66	416.66	416.66	3.15	244	>FBN2C 030821	1	dw110518110618_2.6802.6802.2	controllerType=0 controllerNumber=1 scan=6802	19.7012
05950:2	1	R.C[+57.021]FNEIGSFK.C	480		C[+57]	551.256	2	1101.5	1101.5	0	0.4	Specific	517.22	517.22	517.22	5.79	244	>FBN2C 030821	1	dw110518110618_2.6656.6656.2	controllerType=0 controllerNumber=1 scan=6656	19.3604
05882:2	1	R.C[+57.021]FNEIGSFK.C	480		C[+57]	551.255	2	1101.5	1101.5	0	0.1	Specific	564.94	564.94	564.94	7.04	244	>FBN2C 030821	1	dw110518110618_2.6599.6599.2	controllerType=0 controllerNumber=1 scan=6599	19.2287
05655:2	1	R.C[+57.021]FNEIGSFK.C	480		C[+57]	551.255	2	1101.5	1101.5	0	-0.2	Specific	605.19	605.19	605.19	9.25	244	>FBN2C 030821	1	dw110518110618_2.6422.6422.2	controllerType=0 controllerNumber=1 scan=6422	18.8246
05723:2	1	R.C[+57.021]FNEIGSFK.C	480		C[+57]	551.255	2	1101.5	1101.5	0	-0.2	Specific	606.3	606.3	606.3	9.25	244	>FBN2C 030821	1	dw110518110618_2.6475.6475.2	controllerType=0 controllerNumber=1 scan=6475	18.9438
05788:2	1	R.C[+57.021]FNEIGSFK.C	480		C[+57]	551.256	2	1101.5	1101.5	0	0.8	Specific	609.12	609.12	609.12	8.1	244	>FBN2C 030821	1	dw110518110618_2.6530.6530.2	controllerType=0 controllerNumber=1 scan=6530	19.0691
05726:2	1	R.C[+57.021]FNEIGSFK.C	480		C[+57]	551.255	2	1101.5	1101.5	0	-0.2	Specific	637.66	637.66	637.66	9.25	244	>FBN2C 030821	1	dw110518110618_2.6477.6477.2	controllerType=0 controllerNumber=1 scan=6477	18.9471
05471:2	1	R.C[+57.021]FNEIGS[+162.053]FK.C	480	Hex(1)	C[+57], S[+162]	632.281	2	1263.55	1263.56	0	-1.2	Specific	371.66	371.66	191.18	4.07	244	>FBN2C 030821	1	dw110518110618_2.6269.6269.2	controllerType=0 controllerNumber=1 scan=6269	18.4746
05272:2	1	R.C[+57.021]FNEIGS[+162.053]FK.C	480	Hex(1)	C[+57], S[+162]	632.281	2	1263.56	1263.56	0	-1	Specific	563.55	563.55	300.64	8.25	244	>FBN2C 030821	1	dw110518110618_2.6105.6105.2	controllerType=0 controllerNumber=1 scan=6105	18.1031
05396:2	1	R.C[+57.021]FNEIGS[+162.053]FK.C	480	Hex(1)	C[+57], S[+162]	632.282	2	1263.56	1263.56	0	-0.1	Specific	639.17	639.17	364.59	9.25	244	>FBN2C 030821	1	dw110518110618_2.6211.6211.2	controllerType=0 controllerNumber=1 scan=6211	18.3445
05333:2	1	R.C[+57.021]FNEIGS[+162.053]FK.C	480	Hex(1)	C[+57], S[+162]	632.282	2	1263.56	1263.56	0	-0.1	Specific	709.14	709.14	424.56	11.25	244	>FBN2C 030821	1	dw110518110618_2.6156.6156.2	controllerType=0 controllerNumber=1 scan=6156	18.2216
05316:2	1	R.C[+57.021]FN[+15.995]EIGS[+162.053]FK.C	480	Hex(1)	C[+57], N[+16], S[+162]	640.277	2	1279.55	1279.55	0	-3.8	Specific	414.63	414.63	414.63	5.31	244	>FBN2C 030821	1	dw110518110618_2.6141.6141.2	controllerType=0 controllerNumber=1 scan=6141	18.1849
08316:4	1	K.C[+57.021]LC[+57.021]NEGYELTPDGKNC[+57.021]IDTNEC[+57.021]VALPGSC[+57.021]SPGTC[+57.021]QNLEGSFR.C	489		C[+57]*6	1196	4	4780.99	4780.01	1	-6.1	Specific	508.86	508.86	28.55	4.18	244	>FBN2C 030821	1	dw110518110618_2.8604.8604.4	controllerType=0 controllerNumber=1 scan=8604	23.8715
08222:4	1	K.C[+57.021]LC[+57.021]NEGYELTPDGKNC[+57.021]IDTNEC[+57.021]VALPGSC[+57.021]SPGTC[+57.021]QNLEGSFR.C	489		C[+57]*6	1195.76	4	4780.02	4780.01	0	1.4	Specific	674.16	483.85	59.69	8.11	244	>FBN2C 030821	1	dw110518110618_2.8525.8525.4	controllerType=0 controllerNumber=1 scan=8525	23.687
08130:4	1	K.C[+57.021]LC[+57.021]NEGYELTPDGKNC[+57.021]IDTNEC[+57.021]VALPGSC[+57.021]SPGTC[+57.021]QNLEGSFR.C	489		C[+57]*6	1195.76	4	4780.02	4780.01	0	0.1	Specific	1092.28	1092.28	96.98	16.78	244	>FBN2C 030821	1	dw110518110618_2.8455.8455.4	controllerType=0 controllerNumber=1 scan=8455	23.5233
08075:4	1	K.C[+57.021]LC[+57.021]NEGYELTPDGKNC[+57.021]IDTNEC[+57.021]VALPGSC[+57.021]SPGTC[+57.021]QNLEGSFR.C	489		C[+57]*6	1195.76	4	4780.02	4780.01	0	1.5	Specific	1097.48	1097.48	76.62	16.11	244	>FBN2C 030821	1	dw110518110618_2.8409.8409.4	controllerType=0 controllerNumber=1 scan=8409	23.414
08199:4	1	K.C[+57.021]LC[+57.021]NEGYELTPDGKNC[+57.021]IDT[+146.058]NEC[+57.021]VALPGSC[+57.021]SPGTC[+57.021]QNLEGSFR.C	489	Fuc(1)	C[+57]*6, T[+146]	1232.27	4	4926.08	4926.07	0	0.6	Specific	99.66	99.66	0	1.7	244	>FBN2C 030821	1	dw110518110618_2.8507.8507.4	controllerType=0 controllerNumber=1 scan=8507	23.6435
08115:4	1	K.C[+57.021]LC[+57.021]NEGYELTPDGKNC[+57.021]IDT[+146.058]NEC[+57.021]VALPGSC[+57.021]SPGTC[+57.021]QNLEGSFR.C	489	Fuc(1)	C[+57]*6, T[+146]	1232.27	4	4926.07	4926.07	0	-0.4	Specific	556.09	556.09	0	5.76	244	>FBN2C 030821	1	dw110518110618_2.8442.8442.4	controllerType=0 controllerNumber=1 scan=8442	23.4912
08026:4	1	K.C[+57.021]LC[+57.021]NEGYELTPDGKNC[+57.021]IDTNEC[+57.021]VALPGSC[+57.021]SPGT[+146.058]C[+57.021]QNLEGSFR.C	489	Fuc(1)	C[+57]*6, T[+146]	1232.28	4	4926.08	4926.07	0	2	Specific	1110.02	1110.02	0.45	17.11	244	>FBN2C 030821	1	dw110518110618_2.8369.8369.4	controllerType=0 controllerNumber=1 scan=8369	23.321
07963:4	1	K.C[+57.021]LC[+57.021]NEGYELTPDGKNC[+57.021]IDT[+146.058]NEC[+57.021]VALPGSC[+57.021]SPGTC[+57.021]QNLEGSFR.C	489	Fuc(1)	C[+57]*6, T[+146]	1232.27	4	4926.07	4926.07	0	0	Specific	1118.36	1118.36	0	17.78	244	>FBN2C 030821	1	dw110518110618_2.8315.8315.4	controllerType=0 controllerNumber=1 scan=8315	23.1942
07735:3	1	K.NC[+57.021]IDTNEC[+57.021]VALPGSC[+57.021]SPGTC[+57.021]QNLEGSFR.C	503		C[+57]*4	1048.45	3	3143.33	3143.33	0	0.8	Specific	814.74	814.74	814.74	12.09	244	>FBN2C 030821	1	dw110518110618_2.8125.8125.3	controllerType=0 controllerNumber=1 scan=8125	22.7539
07669:3	1	K.NC[+57.021]IDTNEC[+57.021]VALPGSC[+57.021]SPGTC[+57.021]QNLEGSFR.C	503		C[+57]*4	1048.45	3	3143.34	3143.33	0	2.1	Specific	981.81	981.81	981.81	14.41	244	>FBN2C 030821	1	dw110518110618_2.8070.8070.3	controllerType=0 controllerNumber=1 scan=8070	22.6258
07599:3	1	K.NC[+57.021]IDTNEC[+57.021]VALPGSC[+57.021]SPGTC[+57.021]QNLEGSFR.C	503		C[+57]*4	1048.45	3	3143.34	3143.33	0	2.4	Specific	1010.14	1010.14	1010.14	15.41	244	>FBN2C 030821	1	dw110518110618_2.8015.8015.3	controllerType=0 controllerNumber=1 scan=8015	22.4975
07542:3	1	K.NC[+57.021]IDTNEC[+57.021]VALPGSC[+57.021]SPGTC[+57.021]QNLEGSFR.C	503		C[+57]*4	1048.45	3	3143.33	3143.33	0	1.5	Specific	1072.78	1072.78	1072.78	16.41	244	>FBN2C 030821	1	dw110518110618_2.7963.7963.3	controllerType=0 controllerNumber=1 scan=7963	22.375
07547:3	1	K.NC[+57.021]IDTNEC[+57.021]VALPGS[+146.058]C[+57.021]SPGTC[+57.021]QNLEGSFR.C	503	Fuc(1)	C[+57]*4, S[+146]	1097.13	3	3289.39	3289.39	0	0.9	Specific	948.43	948.43	1.2	14.09	244	>FBN2C 030821	1	dw110518110618_2.7967.7967.3	controllerType=0 controllerNumber=1 scan=7967	22.3837
07466:3	1	K.NC[+57.021]IDTNEC[+57.021]VALPGSC[+57.021]SPGT[+146.058]C[+57.021]QNLEGSFR.C	503	Fuc(1)	C[+57]*4, T[+146]	1097.13	3	3289.39	3289.39	0	1.3	Specific	1066.3	1066.3	6.87	17.09	244	>FBN2C 030821	1	dw110518110618_2.7905.7905.3	controllerType=0 controllerNumber=1 scan=7905	22.2402
07400:3	1	K.NC[+57.021]IDTNEC[+57.021]VALPGSC[+57.021]SPGT[+146.058]C[+57.021]QNLEGSFR.C	503	Fuc(1)	C[+57]*4, T[+146]	1097.13	3	3289.39	3289.39	0	0.9	Specific	1087.73	1087.73	6.02	17.09	244	>FBN2C 030821	1	dw110518110618_2.7852.7852.3	controllerType=0 controllerNumber=1 scan=7852	22.1178
08432:5	1	K.DDEVAFQDLC[+57.021]PYGHGTVPSLHDTREDVNEC[+57.021]LESPGIC[+57.021]SNGQC[+57.021]INTDGSFR.C	636		C[+57]*4	1134.3	5	5667.45	5668.44	-1	2.2	Specific	595.8	595.8	595.8	6.67	244	>FBN2C 030821	1	dw110518110618_2.8708.8708.5	controllerType=0 controllerNumber=1 scan=8708	24.1149
08330:5	1	K.DDEVAFQDLC[+57.021]PYGHGTVPSLHDTREDVNEC[+57.021]LESPGIC[+57.021]SNGQC[+57.021]INT[+162.053]DGSFR.C	636	Hex(1)	C[+57]*4, T[+162]	1166.91	5	5830.51	5830.49	0	2.9	Specific	571.65	571.65	2.4	6.67	244	>FBN2C 030821	1	dw110518110618_2.8615.8615.5	controllerType=0 controllerNumber=1 scan=8615	23.8974
08261:5	1	K.DDEVAFQDLC[+57.021]PYGHGTVPSLHDTREDVNEC[+57.021]LESPGIC[+57.021]SNGQC[+57.021]INTDGS[+162.053]FR.C	636	Hex(1)	C[+57]*4, S[+162]	1166.7	5	5829.49	5830.49	-1	-0.2	Specific	741.37	741.37	9.63	10.34	244	>FBN2C 030821	1	dw110518110618_2.8561.8561.5	controllerType=0 controllerNumber=1 scan=8561	23.77
07239:3	1	R.EDVNEC[+57.021]LESPGIC[+57.021]SNGQC[+57.021]INTDGSFR.C	660		C[+57]*3	986.748	3	2958.23	2958.23	0	0.1	Specific	881.08	881.08	881.08	13.09	244	>FBN2C 030821	1	dw110518110618_2.7716.7716.3	controllerType=0 controllerNumber=1 scan=7716	21.8027
07172:3	1	R.EDVNEC[+57.021]LESPGIC[+57.021]SNGQC[+57.021]INTDGSFR.C	660		C[+57]*3	986.749	3	2958.23	2958.23	0	0.4	Specific	991.44	991.44	991.44	15.09	244	>FBN2C 030821	1	dw110518110618_2.7657.7657.3	controllerType=0 controllerNumber=1 scan=7657	21.6676
06871:3	1	R.EDVNEC[+57.021]LESPGIC[+57.021]SNGQC[+57.021]INTDGS[+162.053]FR.C	660	Hex(1)	C[+57]*3, S[+162]	1040.77	3	3120.28	3120.28	0	0.4	Specific	1084.97	1084.97	11.69	17.09	244	>FBN2C 030821	1	dw110518110618_2.7391.7391.3	controllerType=0 controllerNumber=1 scan=7391	21.0582
08462:3	1	R.C[+57.021]MNTFGSYEC[+57.021]TC[+57.021]PIGYALR.E	758		C[+57]*3	767.325	3	2299.96	2299.96	0	0.4	Specific	638.48	638.48	638.48	8.28	244	>FBN2C 030821	1	dw110518110618_2.8735.8735.3	controllerType=0 controllerNumber=1 scan=8735	24.178
08463:2	1	R.C[+57.021]MNTFGSYEC[+57.021]TC[+57.021]PIGYALR.E	758		C[+57]*3	1150.49	2	2299.97	2299.96	0	2	Specific	700.96	700.96	700.96	10.51	244	>FBN2C 030821	1	dw110518110618_2.8736.8736.2	controllerType=0 controllerNumber=1 scan=8736	24.1802
08349:3	1	R.C[+57.021]MNTFGSYEC[+57.021]TC[+57.021]PIGYALR.E	758		C[+57]*3	767.324	3	2299.96	2299.96	0	-1	Specific	713.5	713.5	453.4	10.28	244	>FBN2C 030821	1	dw110518110618_2.8633.8633.3	controllerType=0 controllerNumber=1 scan=8633	23.9403
08398:3	1	R.C[+57.021]MNTFGSYEC[+57.021]TC[+57.021]PIGYALR.E	758		C[+57]*3	767.325	3	2299.96	2299.96	0	-0.4	Specific	782.65	782.65	782.65	11.28	244	>FBN2C 030821	1	dw110518110618_2.8679.8679.3	controllerType=0 controllerNumber=1 scan=8679	24.0491
08351:2	1	R.C[+57.021]MNTFGSYEC[+57.021]TC[+57.021]PIGYALR.E	758		C[+57]*3	1150.48	2	2299.96	2299.96	0	-0.5	Specific	893.88	893.88	893.88	14.18	244	>FBN2C 030821	1	dw110518110618_2.8634.8634.2	controllerType=0 controllerNumber=1 scan=8634	23.9425
08400:2	1	R.C[+57.021]MNTFGSYEC[+57.021]TC[+57.021]PIGYALR.E	758		C[+57]*3	1150.48	2	2299.96	2299.96	0	-0.7	Specific	937.65	937.65	563.04	15.18	244	>FBN2C 030821	1	dw110518110618_2.8681.8681.2	controllerType=0 controllerNumber=1 scan=8681	24.053
08311:3	1	R.C[+57.021]MN[+15.995]TFGSYEC[+57.021]TC[+57.021]PIGYALR.E	758		C[+57]*3, N[+16]	772.657	3	2315.96	2315.96	0	1.1	Specific	363.32	363.32	4	4.18	244	>FBN2C 030821	1	dw110518110618_2.8601.8601.3	controllerType=0 controllerNumber=1 scan=8601	23.865
08217:3	1	R.C[+57.021]MNTFGS[+162.053]YEC[+57.021]TC[+57.021]PIGYALR.E	758	Hex(1)	C[+57]*3, S[+162]	821.342	3	2462.01	2462.01	0	-1	Specific	568.68	568.68	0	7.28	244	>FBN2C 030821	1	dw110518110618_2.8521.8521.3	controllerType=0 controllerNumber=1 scan=8521	23.6784
08150:3	1	R.C[+57.021]MNTFGS[+162.053]YEC[+57.021]TC[+57.021]PIGYALR.E	758	Hex(1)	C[+57]*3, S[+162]	821.343	3	2462.01	2462.01	0	0.2	Specific	675.18	675.18	0	9.28	244	>FBN2C 030821	1	dw110518110618_2.8470.8470.3	controllerType=0 controllerNumber=1 scan=8470	23.5578
07978:3	1	R.C[+57.021]MNTFGSYEC[+57.021]TC[+57.021]PIGYALREDQK.M	758		C[+57]*3	934.07	3	2800.19	2800.18	0	4	Specific	775.06	775.06	775.06	11.61	244	>FBN2C 030821	1	dw110518110618_2.8329.8329.3	controllerType=0 controllerNumber=1 scan=8329	23.2265
07864:3	1	R.C[+57.021]MNTFGSYEC[+57.021]TC[+57.021]PIGYALREDQK.M	758		C[+57]*3	934.068	3	2800.19	2800.18	0	1.8	Specific	943.47	943.47	333.02	14.5	244	>FBN2C 030821	1	dw110518110618_2.8229.8229.3	controllerType=0 controllerNumber=1 scan=8229	22.9939
07598:3	1	R.C[+57.021]MNTFGSYEC[+57.021]TC[+57.021]PIGYALREDQK.M	758		C[+57]*3	934.067	3	2800.19	2800.18	0	0.8	Specific	1136.96	1136.96	454.81	19.18	244	>FBN2C 030821	1	dw110518110618_2.8013.8013.3	controllerType=0 controllerNumber=1 scan=8013	22.4912
07795:3	1	R.C[+57.021]MNTFGSYEC[+57.021]TC[+57.021]PIGYALREDQK.M	758		C[+57]*3	934.066	3	2800.18	2800.18	0	0.3	Specific	1228.75	1228.75	493.93	21.18	244	>FBN2C 030821	1	dw110518110618_2.8171.8171.3	controllerType=0 controllerNumber=1 scan=8171	22.8607
07723:3	1	R.C[+57.021]MNTFGSYEC[+57.021]TC[+57.021]PIGYALREDQK.M	758		C[+57]*3	934.066	3	2800.18	2800.18	0	0.5	Specific	1278.36	1278.36	555.35	22.18	244	>FBN2C 030821	1	dw110518110618_2.8114.8114.3	controllerType=0 controllerNumber=1 scan=8114	22.729
07654:3	1	R.C[+57.021]MNTFGSYEC[+57.021]TC[+57.021]PIGYALREDQK.M	758		C[+57]*3	934.068	3	2800.19	2800.18	0	2	Specific	1292.96	1292.96	572.94	21.5	244	>FBN2C 030821	1	dw110518110618_2.8059.8059.3	controllerType=0 controllerNumber=1 scan=8059	22.5998
07527:3	1	R.C[+57.021]MNTFGSYEC[+57.021]T[+162.053]C[+57.021]PIGYALREDQK.M	758	Hex(1)	C[+57]*3, T[+162]	988.085	3	2962.24	2962.24	0	1.5	Specific	1119.56	1119.56	3.6	18.5	244	>FBN2C 030821	1	dw110518110618_2.7951.7951.3	controllerType=0 controllerNumber=1 scan=7951	22.3475
07478:3	1	R.C[+57.021]MN[+15.995]TFGSYEC[+57.021]T[+162.053]C[+57.021]PIGYALREDQK.M	758	Hex(1)	C[+57]*3, N[+16], T[+162]	993.416	3	2978.23	2978.23	0	0.6	Specific	943.67	943.67	3.6	15.18	244	>FBN2C 030821	1	dw110518110618_2.7914.7914.3	controllerType=0 controllerNumber=1 scan=7914	22.2594
05670:2	1	R.C[+57.021]VNIIGSYR.C	844		C[+57]	541.269	2	1081.53	1081.55	0	-13.2	Specific	314.86	314.86	314.86	1.81	244	>FBN2C 030821	1	dw110518110618_2.6434.6434.2	controllerType=0 controllerNumber=1 scan=6434	18.8513
05635:2	1	R.C[+57.021]VNIIGSYR.C	844		C[+57]	541.268	2	1081.53	1081.55	0	-16.7	Specific	385.04	373.44	373.44	3.98	244	>FBN2C 030821	1	dw110518110618_2.6405.6405.3	controllerType=0 controllerNumber=1 scan=6405	18.7877
05443:2	1	R.C[+57.021]VNIIGSYR.C	844		C[+57]	541.276	2	1081.55	1081.55	0	-0.9	Specific	579.23	567.94	567.94	8.25	244	>FBN2C 030821	1	dw110518110618_2.6247.6247.2	controllerType=0 controllerNumber=1 scan=6247	18.4236
05168:2	1	R.C[+57.021]VNIIGSYR.C	844		C[+57]	541.277	2	1081.55	1081.55	0	0.3	Specific	595.06	537.2	537.2	8.25	244	>FBN2C 030821	1	dw110518110618_2.6026.6026.2	controllerType=0 controllerNumber=1 scan=6026	17.9213
05370:2	1	R.C[+57.021]VNIIGSYR.C	844		C[+57]	541.276	2	1081.55	1081.55	0	-0.3	Specific	609.38	582.2	582.2	9.25	244	>FBN2C 030821	1	dw110518110618_2.6190.6190.2	controllerType=0 controllerNumber=1 scan=6190	18.296
05237:2	1	R.C[+57.021]VNIIGSYR.C	844		C[+57]	541.277	2	1081.55	1081.55	0	0.7	Specific	629.98	511.78	511.78	9.25	244	>FBN2C 030821	1	dw110518110618_2.6079.6079.2	controllerType=0 controllerNumber=1 scan=6079	18.0443
05309:2	1	R.C[+57.021]VNIIGSYR.C	844		C[+57]	541.276	2	1081.55	1081.55	0	-0.7	Specific	648.89	595.03	595.03	9.25	244	>FBN2C 030821	1	dw110518110618_2.6134.6134.2	controllerType=0 controllerNumber=1 scan=6134	18.1698
05330:2	1	R.C[+57.021]VN[+15.995]IIGSYR.C	844		C[+57], N[+16]	549.274	2	1097.54	1097.54	0	0.6	Specific	103.62	103.62	103.62	1.7	244	>FBN2C 030821	1	dw110518110618_2.6153.6153.2	controllerType=0 controllerNumber=1 scan=6153	18.2132
05260:2	1	R.C[+57.021]VN[+15.995]IIGSYR.C	844		C[+57], N[+16]	549.273	2	1097.54	1097.54	0	-1.2	Specific	236.69	236.69	236.69	1.99	244	>FBN2C 030821	1	dw110518110618_2.6096.6096.2	controllerType=0 controllerNumber=1 scan=6096	18.0815
04909:2	1	R.C[+57.021]VNIIGS[+162.053]YR.C	844	Hex(1)	C[+57], S[+162]	622.302	2	1243.6	1243.6	0	-1.2	Specific	636.24	636.24	355.62	9.34	244	>FBN2C 030821	1	dw110518110618_2.5819.5819.2	controllerType=0 controllerNumber=1 scan=5819	17.4493
04973:2	1	R.C[+57.021]VNIIGS[+162.053]YR.C	844	Hex(1)	C[+57], S[+162]	622.302	2	1243.6	1243.6	0	-1.1	Specific	648.85	648.85	356.07	9.25	244	>FBN2C 030821	1	dw110518110618_2.5871.5871.2	controllerType=0 controllerNumber=1 scan=5871	17.5687
05040:2	1	R.C[+57.021]VNIIGS[+162.053]YR.C	844	Hex(1)	C[+57], S[+162]	622.303	2	1243.6	1243.6	0	-0.2	Specific	650.39	650.39	354.47	10.25	244	>FBN2C 030821	1	dw110518110618_2.5927.5927.2	controllerType=0 controllerNumber=1 scan=5927	17.6949
07488:2	1	K.VMPNLC[+57.021]TNGQC[+57.021]INTMGSFR.C	945		C[+57]*2	1100.49	2	2199.98	2199.98	0	0.5	Specific	7.03	7.03	7.03	1.7	244	>FBN2C 030821	1	dw110518110618_2.7924.7924.3	controllerType=0 controllerNumber=1 scan=7924	22.2831
07754:2	1	K.VMPNLC[+57.021]TNGQC[+57.021]INTMGSFR.C	945		C[+57]*2	1100.49	2	2199.96	2199.98	0	-6.2	Specific	461.21	461.21	461.21	5.46	244	>FBN2C 030821	1	dw110518110618_2.8139.8139.2	controllerType=0 controllerNumber=1 scan=8139	22.7862
07592:3	1	K.VMPNLC[+57.021]TNGQC[+57.021]INTMGSFR.C	945		C[+57]*2	733.995	3	2199.97	2199.98	0	-2.2	Specific	490.04	490.04	490.04	6.06	244	>FBN2C 030821	1	dw110518110618_2.8008.8008.3	controllerType=0 controllerNumber=1 scan=8008	22.4803
07452:3	1	K.VMPNLC[+57.021]TNGQC[+57.021]INTMGSFR.C	945		C[+57]*2	733.998	3	2199.98	2199.98	0	1.9	Specific	653.53	653.53	653.53	8.61	244	>FBN2C 030821	1	dw110518110618_2.7894.7894.3	controllerType=0 controllerNumber=1 scan=7894	22.2164
07425:2	1	K.VMPNLC[+57.021]TNGQC[+57.021]INTMGSFR.C	945		C[+57]*2	1100.49	2	2199.98	2199.98	0	2.3	Specific	653.73	653.73	653.73	9.51	244	>FBN2C 030821	1	dw110518110618_2.7870.7870.2	controllerType=0 controllerNumber=1 scan=7870	22.1589
07387:3	1	K.VMPNLC[+57.021]TNGQC[+57.021]INTMGSFR.C	945		C[+57]*2	733.998	3	2199.98	2199.98	0	1.4	Specific	668.51	668.51	668.51	8.61	244	>FBN2C 030821	1	dw110518110618_2.7841.7841.3	controllerType=0 controllerNumber=1 scan=7841	22.092
07479:2	1	K.VMPNLC[+57.021]TNGQC[+57.021]INTMGSFR.C	945		C[+57]*2	1100.49	2	2199.98	2199.98	0	0.5	Specific	670.61	670.61	670.61	10.18	244	>FBN2C 030821	1	dw110518110618_2.7916.7916.2	controllerType=0 controllerNumber=1 scan=7916	22.2658
07525:3	1	K.VMPNLC[+57.021]TNGQC[+57.021]INTMGSFR.C	945		C[+57]*2	733.997	3	2199.98	2199.98	0	0.5	Specific	709.69	709.69	709.69	10.28	244	>FBN2C 030821	1	dw110518110618_2.7950.7950.3	controllerType=0 controllerNumber=1 scan=7950	22.3454
07204:3	1	K.VMPNLC[+57.021]TNGQC[+57.021]INTMGS[+162.053]FR.C	945	Hex(1)	C[+57]*2, S[+162]	788.013	3	2362.02	2362.03	0	-2.5	Specific	621.61	621.61	23.13	8.37	244	>FBN2C 030821	1	dw110518110618_2.7682.7682.3	controllerType=0 controllerNumber=1 scan=7682	21.7245
07120:3	1	K.VMPNLC[+57.021]TNGQC[+57.021]INTMGS[+162.053]FR.C	945	Hex(1)	C[+57]*2, S[+162]	788.016	3	2362.03	2362.03	0	1.7	Specific	706.8	706.8	29.5	9.61	244	>FBN2C 030821	1	dw110518110618_2.7608.7608.3	controllerType=0 controllerNumber=1 scan=7608	21.5543
07066:3	1	K.VMPNLC[+57.021]TNGQC[+57.021]INTMGS[+162.053]FR.C	945	Hex(1)	C[+57]*2, S[+162]	788.014	3	2362.03	2362.03	0	-1	Specific	730.7	730.7	21.57	10.28	244	>FBN2C 030821	1	dw110518110618_2.7559.7559.3	controllerType=0 controllerNumber=1 scan=7559	21.4386
07035:3	1	K.VMPN[+15.995]LC[+57.021]TNGQC[+57.021]INTMGS[+162.053]FR.C	945	Hex(1)	C[+57]*2, N[+16], S[+162]	793.346	3	2378.02	2378.02	0	-0.9	Specific	249.24	249.24	5.77	1.82	244	>FBN2C 030821	1	dw110518110618_2.7534.7534.3	controllerType=0 controllerNumber=1 scan=7534	21.382
07100:3	1	K.VMPNLC[+57.021]TNGQC[+57.021]IN[+15.995]TMGS[+162.053]FR.C	945	Hex(1)	C[+57]*2, N[+16], S[+162]	793.347	3	2378.03	2378.02	0	1.5	Specific	440.79	440.79	21.94	4.02	244	>FBN2C 030821	1	dw110518110618_2.7590.7590.3	controllerType=0 controllerNumber=1 scan=7590	21.5114
02278:2	1	K.NTEGSYQC[+57.021]SC[+57.021]PR.G	998		C[+57]*2	729.79	2	1458.57	1458.57	0	-0.1	Specific	534.24	534.24	534.24	8.03	244	>FBN2C 030821	1	dw110518110618_2.3528.3528.2	controllerType=0 controllerNumber=1 scan=3528	12.1297
02221:2	1	K.NTEGSYQC[+57.021]SC[+57.021]PR.G	998		C[+57]*2	729.79	2	1458.57	1458.57	0	-0.6	Specific	647.77	647.77	647.77	10.05	244	>FBN2C 030821	1	dw110518110618_2.3473.3473.2	controllerType=0 controllerNumber=1 scan=3473	11.9979
01831:2	1	K.NTEGSYQC[+57.021]SC[+57.021]PR.G	998		C[+57]*2	729.789	2	1458.57	1458.57	0	-2.2	Specific	671.18	671.18	671.18	11.14	244	>FBN2C 030821	1	dw110518110618_2.3034.3034.2	controllerType=0 controllerNumber=1 scan=3034	10.9061
02081:2	1	K.NTEGSYQC[+57.021]SC[+57.021]PR.G	998		C[+57]*2	729.789	2	1458.57	1458.57	0	-2.2	Specific	678.03	678.03	678.03	11.14	244	>FBN2C 030821	1	dw110518110618_2.3331.3331.2	controllerType=0 controllerNumber=1 scan=3331	11.6569
02043:2	1	K.NTEGSYQC[+57.021]SC[+57.021]PR.G	998		C[+57]*2	729.789	2	1458.57	1458.57	0	-2.3	Specific	683.5	683.5	683.5	11.14	244	>FBN2C 030821	1	dw110518110618_2.3290.3290.2	controllerType=0 controllerNumber=1 scan=3290	11.5523
01908:2	1	K.NTEGSYQC[+57.021]SC[+57.021]PR.G	998		C[+57]*2	729.789	2	1458.57	1458.57	0	-2.5	Specific	689.27	689.27	689.27	11.14	244	>FBN2C 030821	1	dw110518110618_2.3121.3121.2	controllerType=0 controllerNumber=1 scan=3121	11.1204
02171:2	1	K.NTEGSYQC[+57.021]SC[+57.021]PR.G	998		C[+57]*2	729.788	2	1458.57	1458.57	0	-2.7	Specific	689.76	689.76	689.76	11.14	244	>FBN2C 030821	1	dw110518110618_2.3423.3423.2	controllerType=0 controllerNumber=1 scan=3423	11.8774
02008:2	1	K.NTEGSYQC[+57.021]SC[+57.021]PR.G	998		C[+57]*2	729.789	2	1458.57	1458.57	0	-2.2	Specific	698.32	698.32	698.32	11.14	244	>FBN2C 030821	1	dw110518110618_2.3250.3250.2	controllerType=0 controllerNumber=1 scan=3250	11.4489
02127:2	1	K.NTEGSYQC[+57.021]SC[+57.021]PR.G	998		C[+57]*2	729.789	2	1458.57	1458.57	0	-1.9	Specific	704.52	704.52	704.52	12.14	244	>FBN2C 030821	1	dw110518110618_2.3378.3378.2	controllerType=0 controllerNumber=1 scan=3378	11.7686
01869:2	1	K.NTEGSYQC[+57.021]SC[+57.021]PR.G	998		C[+57]*2	729.788	2	1458.57	1458.57	0	-2.8	Specific	718.86	718.86	718.86	12.14	244	>FBN2C 030821	1	dw110518110618_2.3077.3077.2	controllerType=0 controllerNumber=1 scan=3077	11.0125
01972:2	1	K.NTEGSYQC[+57.021]SC[+57.021]PR.G	998		C[+57]*2	729.789	2	1458.57	1458.57	0	-2	Specific	720.16	720.16	720.16	12.14	244	>FBN2C 030821	1	dw110518110618_2.3205.3205.2	controllerType=0 controllerNumber=1 scan=3205	11.3378
01940:2	1	K.NTEGSYQC[+57.021]SC[+57.021]PR.G	998		C[+57]*2	729.789	2	1458.57	1458.57	0	-2.5	Specific	730.09	730.09	730.09	12.14	244	>FBN2C 030821	1	dw110518110618_2.3164.3164.2	controllerType=0 controllerNumber=1 scan=3164	11.2314
01990:3	1	K.NT[+162.053]EGSYQC[+57.021]SC[+57.021]PR.G	998	Hex(1)	C[+57]*2, T[+162]	540.879	3	1620.62	1620.63	0	-2	Specific	100.24	100.24	3.6	1.73	244	>FBN2C 030821	1	dw110518110618_2.3228.3228.3	controllerType=0 controllerNumber=1 scan=3228	11.3932
02064:3	1	K.NT[+162.053]EGSYQC[+57.021]SC[+57.021]PR.G	998	Hex(1)	C[+57]*2, T[+162]	540.878	3	1620.62	1620.63	0	-4.9	Specific	189.43	189.43	3.6	1.71	244	>FBN2C 030821	1	dw110518110618_2.3314.3314.3	controllerType=0 controllerNumber=1 scan=3314	11.6099
02030:3	1	K.NT[+162.053]EGSYQC[+57.021]SC[+57.021]PR.G	998	Hex(1)	C[+57]*2, T[+162]	540.879	3	1620.62	1620.63	0	-2.2	Specific	289.32	289.32	3.6	3.12	244	>FBN2C 030821	1	dw110518110618_2.3273.3273.3	controllerType=0 controllerNumber=1 scan=3273	11.5065
02191:2	1	K.NT[+162.053]EGSYQC[+57.021]SC[+57.021]PR.G	998	Hex(1)	C[+57]*2, T[+162]	810.815	2	1620.62	1620.63	0	-2.8	Specific	373.22	373.22	3.6	7.48	244	>FBN2C 030821	1	dw110518110618_2.3445.3445.2	controllerType=0 controllerNumber=1 scan=3445	11.9306
01803:2	1	K.NTEGS[+162.053]YQC[+57.021]SC[+57.021]PR.G	998	Hex(1)	C[+57]*2, S[+162]	810.814	2	1620.62	1620.63	0	-3.4	Specific	459.85	459.85	0	7.7	244	>FBN2C 030821	1	dw110518110618_2.3003.3003.2	controllerType=0 controllerNumber=1 scan=3003	10.8303
02145:2	1	K.NTEGS[+162.053]YQC[+57.021]SC[+57.021]PR.G	998	Hex(1)	C[+57]*2, S[+162]	810.814	2	1620.62	1620.63	0	-3.1	Specific	551.07	551.07	0	8.12	244	>FBN2C 030821	1	dw110518110618_2.3397.3397.2	controllerType=0 controllerNumber=1 scan=3397	11.8146
01950:2	1	K.NTEGS[+162.053]YQC[+57.021]SC[+57.021]PR.G	998	Hex(1)	C[+57]*2, S[+162]	810.816	2	1620.62	1620.63	0	-1.6	Specific	690.2	690.2	0	11.14	244	>FBN2C 030821	1	dw110518110618_2.3174.3174.2	controllerType=0 controllerNumber=1 scan=3174	11.2555
02055:2	1	K.NTEGS[+162.053]YQC[+57.021]SC[+57.021]PR.G	998	Hex(1)	C[+57]*2, S[+162]	810.815	2	1620.62	1620.63	0	-2	Specific	699.35	699.35	0	11.14	244	>FBN2C 030821	1	dw110518110618_2.3305.3305.2	controllerType=0 controllerNumber=1 scan=3305	11.5877
01844:2	1	K.NTEGS[+162.053]YQC[+57.021]SC[+57.021]PR.G	998	Hex(1)	C[+57]*2, S[+162]	810.815	2	1620.62	1620.63	0	-2.3	Specific	699.94	699.94	0	11.14	244	>FBN2C 030821	1	dw110518110618_2.3047.3047.2	controllerType=0 controllerNumber=1 scan=3047	10.9379
02100:2	1	K.NTEGS[+162.053]YQC[+57.021]SC[+57.021]PR.G	998	Hex(1)	C[+57]*2, S[+162]	810.815	2	1620.62	1620.63	0	-2.3	Specific	707.18	707.18	0	12.14	244	>FBN2C 030821	1	dw110518110618_2.3352.3352.2	controllerType=0 controllerNumber=1 scan=3352	11.7053
01879:2	1	K.NTEGS[+162.053]YQC[+57.021]SC[+57.021]PR.G	998	Hex(1)	C[+57]*2, S[+162]	810.815	2	1620.62	1620.63	0	-2.2	Specific	714.52	714.52	0	12.14	244	>FBN2C 030821	1	dw110518110618_2.3089.3089.2	controllerType=0 controllerNumber=1 scan=3089	11.0422
01918:2	1	K.NTEGS[+162.053]YQC[+57.021]SC[+57.021]PR.G	998	Hex(1)	C[+57]*2, S[+162]	810.816	2	1620.62	1620.63	0	-1.3	Specific	722.01	722.01	0	12.14	244	>FBN2C 030821	1	dw110518110618_2.3133.3133.2	controllerType=0 controllerNumber=1 scan=3133	11.1501
02023:2	1	K.NTEGS[+162.053]YQC[+57.021]SC[+57.021]PR.G	998	Hex(1)	C[+57]*2, S[+162]	810.816	2	1620.62	1620.63	0	-1.7	Specific	735.42	735.42	0	12.14	244	>FBN2C 030821	1	dw110518110618_2.3265.3265.2	controllerType=0 controllerNumber=1 scan=3265	11.4843
01982:2	1	K.NTEGS[+162.053]YQC[+57.021]SC[+57.021]PR.G	998	Hex(1)	C[+57]*2, S[+162]	810.815	2	1620.62	1620.63	0	-2.2	Specific	762.7	762.7	0	13.14	244	>FBN2C 030821	1	dw110518110618_2.3218.3218.2	controllerType=0 controllerNumber=1 scan=3218	11.3691
02049:2	1	K.N[+15.995]TEGS[+162.053]YQC[+57.021]SC[+57.021]PR.G	998	Hex(1)	C[+57]*2, N[+16], S[+162]	818.811	2	1636.61	1636.62	0	-4	Specific	493.9	493.9	0	6.46	244	>FBN2C 030821	1	dw110518110618_2.3297.3297.2	controllerType=0 controllerNumber=1 scan=3297	11.5681
04755:3	1	K.GIC[+57.021]QNTPGSFSC[+57.021]EC[+57.021]QR.G	1076		C[+57]*3	634.261	3	1900.77	1900.77	0	-2.2	Specific	491.48	491.48	491.48	6.93	244	>FBN2C 030821	1	dw110518110618_2.5701.5701.3	controllerType=0 controllerNumber=1 scan=5701	17.1763
04722:2	1	K.GIC[+57.021]QNTPGSFSC[+57.021]EC[+57.021]QR.G	1076		C[+57]*3	950.889	2	1900.77	1900.77	0	-1.3	Specific	536.27	536.27	536.27	8.12	244	>FBN2C 030821	1	dw110518110618_2.5673.5673.2	controllerType=0 controllerNumber=1 scan=5673	17.1139
04658:2	1	K.GIC[+57.021]QNTPGSFSC[+57.021]EC[+57.021]QR.G	1076		C[+57]*3	950.89	2	1900.77	1900.77	0	-0.3	Specific	600.03	600.03	600.03	10.05	244	>FBN2C 030821	1	dw110518110618_2.5621.5621.2	controllerType=0 controllerNumber=1 scan=5621	16.993
04656:3	1	K.GIC[+57.021]QNTPGSFSC[+57.021]EC[+57.021]QR.G	1076		C[+57]*3	634.261	3	1900.77	1900.77	0	-2.2	Specific	625.77	625.77	625.77	9.24	244	>FBN2C 030821	1	dw110518110618_2.5619.5619.3	controllerType=0 controllerNumber=1 scan=5619	16.9886
04590:3	1	K.GIC[+57.021]QNTPGSFSC[+57.021]EC[+57.021]QR.G	1076		C[+57]*3	634.262	3	1900.77	1900.77	0	-0.9	Specific	703.2	703.2	703.2	11.16	244	>FBN2C 030821	1	dw110518110618_2.5563.5563.3	controllerType=0 controllerNumber=1 scan=5563	16.859
04529:3	1	K.GIC[+57.021]QNTPGSFSC[+57.021]EC[+57.021]QR.G	1076		C[+57]*3	634.262	3	1900.77	1900.77	0	-1.3	Specific	706.27	706.27	706.27	11.24	244	>FBN2C 030821	1	dw110518110618_2.5509.5509.3	controllerType=0 controllerNumber=1 scan=5509	16.7364
04595:2	1	K.GIC[+57.021]QNTPGSFSC[+57.021]EC[+57.021]QR.G	1076		C[+57]*3	950.889	2	1900.77	1900.77	0	-0.9	Specific	708.96	708.96	708.96	12.05	244	>FBN2C 030821	1	dw110518110618_2.5566.5566.2	controllerType=0 controllerNumber=1 scan=5566	16.8649
04471:3	1	K.GIC[+57.021]QNTPGSFSC[+57.021]EC[+57.021]QR.G	1076		C[+57]*3	634.262	3	1900.77	1900.77	0	-1.5	Specific	733.29	733.29	733.29	11.24	244	>FBN2C 030821	1	dw110518110618_2.5457.5457.3	controllerType=0 controllerNumber=1 scan=5457	16.6247
04472:2	1	K.GIC[+57.021]QNTPGSFSC[+57.021]EC[+57.021]QR.G	1076		C[+57]*3	950.889	2	1900.77	1900.77	0	-1.2	Specific	741.32	741.32	741.32	12.05	244	>FBN2C 030821	1	dw110518110618_2.5458.5458.2	controllerType=0 controllerNumber=1 scan=5458	16.6259
04412:3	1	K.GIC[+57.021]QNTPGSFSC[+57.021]EC[+57.021]QR.G	1076		C[+57]*3	634.262	3	1900.77	1900.77	0	-0.8	Specific	743.67	743.67	743.67	11.16	244	>FBN2C 030821	1	dw110518110618_2.5407.5407.3	controllerType=0 controllerNumber=1 scan=5407	16.5086
04526:2	1	K.GIC[+57.021]QNTPGSFSC[+57.021]EC[+57.021]QR.G	1076		C[+57]*3	950.89	2	1900.77	1900.77	0	-0.7	Specific	744.31	744.31	744.31	12.05	244	>FBN2C 030821	1	dw110518110618_2.5507.5507.2	controllerType=0 controllerNumber=1 scan=5507	16.7337
04413:2	1	K.GIC[+57.021]QNTPGSFSC[+57.021]EC[+57.021]QR.G	1076		C[+57]*3	950.89	2	1900.77	1900.77	0	-0.7	Specific	745.02	745.02	745.02	12.05	244	>FBN2C 030821	1	dw110518110618_2.5408.5408.2	controllerType=0 controllerNumber=1 scan=5408	16.5108
04349:3	1	K.GIC[+57.021]QN[+15.995]TPGSFSC[+57.021]EC[+57.021]QR.G	1076		C[+57]*3, N[+16]	639.594	3	1916.77	1916.77	0	-1.1	Specific	473.57	473.57	473.57	6.72	244	>FBN2C 030821	1	dw110518110618_2.5355.5355.3	controllerType=0 controllerNumber=1 scan=5355	16.3887
04357:2	1	K.GIC[+57.021]QN[+15.995]TPGSFSC[+57.021]EC[+57.021]QR.G	1076		C[+57]*3, N[+16]	958.887	2	1916.77	1916.77	0	-1.2	Specific	564.37	564.37	564.37	9.14	244	>FBN2C 030821	1	dw110518110618_2.5363.5363.2	controllerType=0 controllerNumber=1 scan=5363	16.4073
04308:3	1	K.GIC[+57.021]QNTPGS[+162.053]FSC[+57.021]EC[+57.021]QR.G	1076	Hex(1)	C[+57]*3, S[+162]	688.278	3	2062.82	2062.83	0	-3.3	Specific	648.71	648.71	0	9.24	244	>FBN2C 030821	1	dw110518110618_2.5321.5321.3	controllerType=0 controllerNumber=1 scan=5321	16.3142
04245:2	1	K.GIC[+57.021]QNTPGSFS[+162.053]C[+57.021]EC[+57.021]QR.G	1076	Hex(1)	C[+57]*3, S[+162]	1031.92	2	2062.83	2062.83	0	-0.6	Specific	665.97	665.97	0	11.05	244	>FBN2C 030821	1	dw110518110618_2.5268.5268.2	controllerType=0 controllerNumber=1 scan=5268	16.1979
04232:3	1	K.GIC[+57.021]QNTPGS[+162.053]FSC[+57.021]EC[+57.021]QR.G	1076	Hex(1)	C[+57]*3, S[+162]	688.279	3	2062.82	2062.83	0	-2.5	Specific	700.7	700.7	0	11.24	244	>FBN2C 030821	1	dw110518110618_2.5256.5256.3	controllerType=0 controllerNumber=1 scan=5256	16.1711
07135:4	1	R.C[+57.021]GC[+57.021]PQGYIQHYQWNQC[+57.021]VDENEC[+57.021]SNPNAC[+57.021]GSASC[+57.021]YNTLGS[+162.053]YK.C	1127	Hex(1)	C[+57]*6, S[+162]	1260.5	4	5038.99	5038.98	0	1.4	Specific	1096.16	1096.16	14.69	16.28	244	>FBN2C 030821	1	dw110518110618_2.7622.7622.4	controllerType=0 controllerNumber=1 scan=7622	21.5861
04093:3	1	K.GIC[+57.021]QN[+15.995]TPGS[+162.053]FSC[+57.021]EC[+57.021]QR.G	1076	Hex(1)	C[+57]*3, N[+16], S[+162]	693.611	3	2078.82	2078.82	0	-1.5	Specific	601.4	601.4	0	9.24	244	>FBN2C 030821	1	dw110518110618_2.5127.5127.3	controllerType=0 controllerNumber=1 scan=5127	15.8678
04157:3	1	K.GIC[+57.021]QN[+15.995]TPGS[+162.053]FSC[+57.021]EC[+57.021]QR.G	1076	Hex(1)	C[+57]*3, N[+16], S[+162]	693.612	3	2078.82	2078.82	0	0.3	Specific	698.11	698.11	0	10.16	244	>FBN2C 030821	1	dw110518110618_2.5185.5185.3	controllerType=0 controllerNumber=1 scan=5185	15.999
04111:2	1	K.GIC[+57.021]QN[+15.995]TPGS[+162.053]FSC[+57.021]EC[+57.021]QR.G	1076	Hex(1)	C[+57]*3, N[+16], S[+162]	1039.91	2	2078.82	2078.82	0	-2.7	Specific	727.55	727.55	0	12.14	244	>FBN2C 030821	1	dw110518110618_2.5141.5141.2	controllerType=0 controllerNumber=1 scan=5141	15.8983
07443:4	1	R.C[+57.021]GC[+57.021]PQGYIQHYQWNQC[+57.021]VDENEC[+57.021]SNPNAC[+57.021]GSASC[+57.021]YNTLGSYK.C	1127		C[+57]*6	1219.99	4	4876.92	4876.93	0	-0.5	Specific	1242.12	1242.12	41.26	19.95	244	>FBN2C 030821	1	dw110518110618_2.7887.7887.4	controllerType=0 controllerNumber=1 scan=7887	22.1992
07248:4	1	R.C[+57.021]GC[+57.021]PQGYIQHYQWNQC[+57.021]VDENEC[+57.021]SNPNAC[+57.021]GSASC[+57.021]YNTLGSYK.C	1127		C[+57]*6	1219.99	4	4876.93	4876.93	0	0.7	Specific	1249.19	1249.19	58.9	19.95	244	>FBN2C 030821	1	dw110518110618_2.7725.7725.4	controllerType=0 controllerNumber=1 scan=7725	21.8233
07305:4	1	R.C[+57.021]GC[+57.021]PQGYIQHYQWNQC[+57.021]VDENEC[+57.021]SNPNAC[+57.021]GSASC[+57.021]YNTLGSYK.C	1127		C[+57]*6	1219.99	4	4876.93	4876.93	0	0.9	Specific	1279.03	1279.03	73.12	20.95	244	>FBN2C 030821	1	dw110518110618_2.7773.7773.4	controllerType=0 controllerNumber=1 scan=7773	21.9343
07373:4	1	R.C[+57.021]GC[+57.021]PQGYIQHYQWNQC[+57.021]VDENEC[+57.021]SNPNAC[+57.021]GSASC[+57.021]YNTLGSYK.C	1127		C[+57]*6	1219.99	4	4876.93	4876.93	0	1	Specific	1289.44	1289.44	74.68	20.95	244	>FBN2C 030821	1	dw110518110618_2.7828.7828.4	controllerType=0 controllerNumber=1 scan=7828	22.0622
Other Peptides
07656:3	1	R.YEC[+57.021]NC[+57.021]PPDFQLNPTGVGC[+57.021]VDNR.V	44		C[+57]*3	871.371	3	2612.1	2612.1	0	0.8	Specific	803.91	803.91	803.91	12.28	244	>FBN2C 030821	1	dw110518110618_2.8061.8061.3	controllerType=0 controllerNumber=1 scan=8061	22.6042
07590:3	1	R.YEC[+57.021]NC[+57.021]PPDFQLNPTGVGC[+57.021]VDNR.V	44		C[+57]*3	871.371	3	2612.1	2612.1	0	0.8	Specific	875.92	875.92	875.92	13.28	244	>FBN2C 030821	1	dw110518110618_2.8006.8006.3	controllerType=0 controllerNumber=1 scan=8006	22.4759
07388:3	1	R.YEC[+57.021]NC[+57.021]PPDFQLNPTGVGC[+57.021]VDNR.V	44		C[+57]*3	871.37	3	2612.1	2612.1	0	0.2	Specific	881.76	881.76	881.76	13.28	244	>FBN2C 030821	1	dw110518110618_2.7842.7842.3	controllerType=0 controllerNumber=1 scan=7842	22.0942
07524:3	1	R.YEC[+57.021]NC[+57.021]PPDFQLNPTGVGC[+57.021]VDNR.V	44		C[+57]*3	871.371	3	2612.1	2612.1	0	0.9	Specific	935.9	935.9	935.9	14.28	244	>FBN2C 030821	1	dw110518110618_2.7949.7949.3	controllerType=0 controllerNumber=1 scan=7949	22.3432
07453:3	1	R.YEC[+57.021]NC[+57.021]PPDFQLNPTGVGC[+57.021]VDNR.V	44		C[+57]*3	871.372	3	2612.1	2612.1	0	1.6	Specific	939.2	939.2	939.2	13.61	244	>FBN2C 030821	1	dw110518110618_2.7895.7895.3	controllerType=0 controllerNumber=1 scan=7895	22.2177
02123:2	1	R.VGNC[+57.021]YLK.F	66		C[+57]	427.215	2	853.423	853.424	0	-1	Specific	305.64	305.64	305.64	2.57	244	>FBN2C 030821	1	dw110518110618_2.3375.3375.2	controllerType=0 controllerNumber=1 scan=3375	11.7609
02688:2	1	R.VGNC[+57.021]YLK.F	66		C[+57]	427.215	2	853.423	853.424	0	-0.7	Specific	311.97	311.97	311.97	2.96	244	>FBN2C 030821	1	dw110518110618_2.3910.3910.2	controllerType=0 controllerNumber=1 scan=3910	13.0392
02207:2	1	R.VGNC[+57.021]YLK.F	66		C[+57]	427.214	2	853.421	853.424	0	-2.9	Specific	320.24	320.24	320.24	3.63	244	>FBN2C 030821	1	dw110518110618_2.3461.3461.2	controllerType=0 controllerNumber=1 scan=3461	11.9701
02166:2	1	R.VGNC[+57.021]YLK.F	66		C[+57]	427.214	2	853.421	853.424	0	-2.6	Specific	322.54	322.54	322.54	3.46	244	>FBN2C 030821	1	dw110518110618_2.3418.3418.2	controllerType=0 controllerNumber=1 scan=3418	11.8653
02253:2	1	R.VGNC[+57.021]YLK.F	66		C[+57]	427.214	2	853.422	853.424	0	-2.4	Specific	340.41	340.41	340.41	4.78	244	>FBN2C 030821	1	dw110518110618_2.3505.3505.2	controllerType=0 controllerNumber=1 scan=3505	12.0757
02457:2	1	R.VGNC[+57.021]YLK.F	66		C[+57]	427.214	2	853.421	853.424	0	-3	Specific	359.96	359.96	359.96	3.78	244	>FBN2C 030821	1	dw110518110618_2.3698.3698.2	controllerType=0 controllerNumber=1 scan=3698	12.5356
02416:2	1	R.VGNC[+57.021]YLK.F	66		C[+57]	427.214	2	853.421	853.424	0	-3.1	Specific	365.89	365.89	365.89	3.9	244	>FBN2C 030821	1	dw110518110618_2.3655.3655.2	controllerType=0 controllerNumber=1 scan=3655	12.4263
02607:2	1	R.VGNC[+57.021]YLK.F	66		C[+57]	427.215	2	853.422	853.424	0	-2.1	Specific	374.48	374.48	374.48	5.53	244	>FBN2C 030821	1	dw110518110618_2.3842.3842.2	controllerType=0 controllerNumber=1 scan=3842	12.8809
02550:2	1	R.VGNC[+57.021]YLK.F	66		C[+57]	427.214	2	853.422	853.424	0	-2.2	Specific	378.24	378.24	378.24	5.35	244	>FBN2C 030821	1	dw110518110618_2.3789.3789.2	controllerType=0 controllerNumber=1 scan=3789	12.7534
02309:2	1	R.VGNC[+57.021]YLK.F	66		C[+57]	427.214	2	853.421	853.424	0	-3.2	Specific	384.26	384.26	384.26	4.93	244	>FBN2C 030821	1	dw110518110618_2.3558.3558.2	controllerType=0 controllerNumber=1 scan=3558	12.2008
02365:2	1	R.VGNC[+57.021]YLK.F	66		C[+57]	427.214	2	853.422	853.424	0	-2.3	Specific	387.23	387.23	387.23	5.53	244	>FBN2C 030821	1	dw110518110618_2.3607.3607.2	controllerType=0 controllerNumber=1 scan=3607	12.3156
02499:2	1	R.VGNC[+57.021]YLK.F	66		C[+57]	427.214	2	853.421	853.424	0	-2.9	Specific	399.29	399.29	399.29	5.53	244	>FBN2C 030821	1	dw110518110618_2.3741.3741.2	controllerType=0 controllerNumber=1 scan=3741	12.6408
06070:3	1	R.GDGSLSC[+57.021]NTEIGVGVSR.S	77		C[+57]	569.94	3	1707.8	1707.8	0	4.4	Specific	50.74	50.74	50.74	1.69	244	>FBN2C 030821	1	dw110518110618_2.6753.6753.3	controllerType=0 controllerNumber=1 scan=6753	19.5876
05718:3	1	R.GDGSLSC[+57.021]NTEIGVGVSR.S	77		C[+57]	569.937	3	1707.8	1707.8	0	0.6	Specific	75.05	75.05	75.05	1.7	244	>FBN2C 030821	1	dw110518110618_2.6469.6469.2	controllerType=0 controllerNumber=1 scan=6469	18.9289
10992:2	1	R.GDGSLSC[+57.021]NTEIGVGVSR.S	77		C[+57]	854.407	2	1707.81	1707.8	0	6.2	Specific	174.79	174.79	174.79	2.4	244	>FBN2C 030821	1	dw110518110618_2.10994.10994.2	controllerType=0 controllerNumber=1 scan=10994	29.7195
10925:2	1	R.GDGSLSC[+57.021]NTEIGVGVSR.S	77		C[+57]	854.403	2	1707.8	1707.8	0	1.3	Specific	295.26	295.26	295.26	5.07	244	>FBN2C 030821	1	dw110518110618_2.10938.10938.2	controllerType=0 controllerNumber=1 scan=10938	29.5862
10706:2	1	R.GDGSLSC[+57.021]NTEIGVGVSR.S	77		C[+57]	854.399	2	1707.79	1707.8	0	-2.8	Specific	302.82	302.82	302.82	5.16	244	>FBN2C 030821	1	dw110518110618_2.10727.10727.2	controllerType=0 controllerNumber=1 scan=10727	29.065
10597:2	1	R.GDGSLSC[+57.021]NTEIGVGVSR.S	77		C[+57]	854.402	2	1707.8	1707.8	0	-0.3	Specific	322.12	322.12	322.12	5.5	244	>FBN2C 030821	1	dw110518110618_2.10562.10562.2	controllerType=0 controllerNumber=1 scan=10562	28.5202
10866:2	1	R.GDGSLSC[+57.021]NTEIGVGVSR.S	77		C[+57]	854.404	2	1707.8	1707.8	0	2.5	Specific	343.74	343.74	343.74	4.82	244	>FBN2C 030821	1	dw110518110618_2.10883.10883.2	controllerType=0 controllerNumber=1 scan=10883	29.4549
11043:2	1	R.GDGSLSC[+57.021]NTEIGVGVSR.S	77		C[+57]	854.404	2	1707.8	1707.8	0	3	Specific	369.8	369.8	369.8	5.27	244	>FBN2C 030821	1	dw110518110618_2.11041.11041.2	controllerType=0 controllerNumber=1 scan=11041	29.8328
09610:2	1	R.GDGSLSC[+57.021]NTEIGVGVSR.S	77		C[+57]	854.404	2	1707.8	1707.8	0	2.4	Specific	377.65	377.65	377.65	6.73	244	>FBN2C 030821	1	dw110518110618_2.9694.9694.2	controllerType=0 controllerNumber=1 scan=9694	26.4446
09539:2	1	R.GDGSLSC[+57.021]NTEIGVGVSR.S	77		C[+57]	854.406	2	1707.81	1707.8	0	5.1	Specific	386.14	386.14	386.14	6.83	244	>FBN2C 030821	1	dw110518110618_2.9637.9637.2	controllerType=0 controllerNumber=1 scan=9637	26.3101
10297:2	1	R.GDGSLSC[+57.021]NTEIGVGVSR.S	77		C[+57]	854.407	2	1707.81	1707.8	0	6	Specific	399.45	399.45	399.45	6.83	244	>FBN2C 030821	1	dw110518110618_2.10291.10291.2	controllerType=0 controllerNumber=1 scan=10291	27.8671
10116:2	1	R.GDGSLSC[+57.021]NTEIGVGVSR.S	77		C[+57]	854.407	2	1707.81	1707.8	0	6	Specific	401.73	401.73	401.73	6.82	244	>FBN2C 030821	1	dw110518110618_2.10130.10130.2	controllerType=0 controllerNumber=1 scan=10130	27.4824
09709:2	1	R.GDGSLSC[+57.021]NTEIGVGVSR.S	77		C[+57]	854.404	2	1707.8	1707.8	0	3	Specific	406.22	406.22	406.22	6.72	244	>FBN2C 030821	1	dw110518110618_2.9779.9779.2	controllerType=0 controllerNumber=1 scan=9779	26.6476
10181:2	1	R.GDGSLSC[+57.021]NTEIGVGVSR.S	77		C[+57]	854.408	2	1707.81	1707.8	0	7.1	Specific	412.11	412.11	412.11	6.2	244	>FBN2C 030821	1	dw110518110618_2.10186.10186.2	controllerType=0 controllerNumber=1 scan=10186	27.6166
10546:2	1	R.GDGSLSC[+57.021]NTEIGVGVSR.S	77		C[+57]	854.405	2	1707.8	1707.8	0	3.1	Specific	423.42	423.42	423.42	6.72	244	>FBN2C 030821	1	dw110518110618_2.10510.10510.2	controllerType=0 controllerNumber=1 scan=10510	28.3922
10483:2	1	R.GDGSLSC[+57.021]NTEIGVGVSR.S	77		C[+57]	854.404	2	1707.8	1707.8	0	1.9	Specific	440.56	440.56	440.56	6.94	244	>FBN2C 030821	1	dw110518110618_2.10455.10455.2	controllerType=0 controllerNumber=1 scan=10455	28.2612
10419:2	1	R.GDGSLSC[+57.021]NTEIGVGVSR.S	77		C[+57]	854.408	2	1707.81	1707.8	0	7.6	Specific	442.13	442.13	442.13	6.43	244	>FBN2C 030821	1	dw110518110618_2.10401.10401.2	controllerType=0 controllerNumber=1 scan=10401	28.1314
10245:2	1	R.GDGSLSC[+57.021]NTEIGVGVSR.S	77		C[+57]	854.401	2	1707.79	1707.8	0	-1.5	Specific	443.41	443.41	443.41	7.7	244	>FBN2C 030821	1	dw110518110618_2.10240.10240.2	controllerType=0 controllerNumber=1 scan=10240	27.744
11089:2	1	R.GDGSLSC[+57.021]NTEIGVGVSR.S	77		C[+57]	854.404	2	1707.8	1707.8	0	2.6	Specific	450.09	450.09	450.09	6.94	244	>FBN2C 030821	1	dw110518110618_2.11085.11085.2	controllerType=0 controllerNumber=1 scan=11085	29.94
05313:3	1	R.GDGSLSC[+57.021]NTEIGVGVSR.S	77		C[+57]	569.936	3	1707.79	1707.8	0	-1.8	Specific	460.31	460.31	460.31	6.81	244	>FBN2C 030821	1	dw110518110618_2.6138.6138.3	controllerType=0 controllerNumber=1 scan=6138	18.1785
09821:2	1	R.GDGSLSC[+57.021]NTEIGVGVSR.S	77		C[+57]	854.403	2	1707.8	1707.8	0	1.5	Specific	460.74	460.74	460.74	6.94	244	>FBN2C 030821	1	dw110518110618_2.9870.9870.2	controllerType=0 controllerNumber=1 scan=9870	26.8643
10008:2	1	R.GDGSLSC[+57.021]NTEIGVGVSR.S	77		C[+57]	854.403	2	1707.8	1707.8	0	0.9	Specific	463.03	463.03	463.03	7.62	244	>FBN2C 030821	1	dw110518110618_2.10032.10032.2	controllerType=0 controllerNumber=1 scan=10032	27.2472
10068:2	1	R.GDGSLSC[+57.021]NTEIGVGVSR.S	77		C[+57]	854.407	2	1707.81	1707.8	0	6.3	Specific	465.87	465.87	465.87	7.05	244	>FBN2C 030821	1	dw110518110618_2.10085.10085.2	controllerType=0 controllerNumber=1 scan=10085	27.3745
09221:2	1	R.GDGSLSC[+57.021]NTEIGVGVSR.S	77		C[+57]	854.405	2	1707.8	1707.8	0	3.2	Specific	468.97	468.97	468.97	6.94	244	>FBN2C 030821	1	dw110518110618_2.9367.9367.2	controllerType=0 controllerNumber=1 scan=9367	25.671
09398:2	1	R.GDGSLSC[+57.021]NTEIGVGVSR.S	77		C[+57]	854.403	2	1707.8	1707.8	0	1.6	Specific	480.38	480.38	480.38	7.07	244	>FBN2C 030821	1	dw110518110618_2.9516.9516.2	controllerType=0 controllerNumber=1 scan=9516	26.0253
09886:2	1	R.GDGSLSC[+57.021]NTEIGVGVSR.S	77		C[+57]	854.401	2	1707.8	1707.8	0	-1	Specific	495.81	495.81	495.81	7.74	244	>FBN2C 030821	1	dw110518110618_2.9924.9924.2	controllerType=0 controllerNumber=1 scan=9924	26.992
09688:2	1	R.GDGSLSC[+57.021]NTEIGVGVSR.S	77		C[+57]	854.403	2	1707.8	1707.8	0	1.7	Specific	497.25	497.25	497.25	7.07	244	>FBN2C 030821	1	dw110518110618_2.9761.9761.2	controllerType=0 controllerNumber=1 scan=9761	26.6039
09947:2	1	R.GDGSLSC[+57.021]NTEIGVGVSR.S	77		C[+57]	854.404	2	1707.8	1707.8	0	2.6	Specific	509.05	509.05	509.05	7.07	244	>FBN2C 030821	1	dw110518110618_2.9978.9978.2	controllerType=0 controllerNumber=1 scan=9978	27.1196
09466:2	1	R.GDGSLSC[+57.021]NTEIGVGVSR.S	77		C[+57]	854.403	2	1707.8	1707.8	0	0.7	Specific	509.06	509.06	509.06	7.74	244	>FBN2C 030821	1	dw110518110618_2.9576.9576.2	controllerType=0 controllerNumber=1 scan=9576	26.165
10363:2	1	R.GDGSLSC[+57.021]NTEIGVGVSR.S	77		C[+57]	854.406	2	1707.8	1707.8	0	4.3	Specific	520.41	520.41	520.41	7.46	244	>FBN2C 030821	1	dw110518110618_2.10349.10349.2	controllerType=0 controllerNumber=1 scan=10349	28.0057
08760:2	1	R.GDGSLSC[+57.021]NTEIGVGVSR.S	77		C[+57]	854.406	2	1707.8	1707.8	0	4.5	Specific	520.85	520.85	520.85	7.46	244	>FBN2C 030821	1	dw110518110618_2.8981.8981.2	controllerType=0 controllerNumber=1 scan=8981	24.7571
09303:2	1	R.GDGSLSC[+57.021]NTEIGVGVSR.S	77		C[+57]	854.406	2	1707.8	1707.8	0	4.4	Specific	523.63	523.63	523.63	7.46	244	>FBN2C 030821	1	dw110518110618_2.9432.9432.2	controllerType=0 controllerNumber=1 scan=9432	25.8261
09075:2	1	R.GDGSLSC[+57.021]NTEIGVGVSR.S	77		C[+57]	854.406	2	1707.81	1707.8	0	5	Specific	533.57	533.57	533.57	7.46	244	>FBN2C 030821	1	dw110518110618_2.9243.9243.2	controllerType=0 controllerNumber=1 scan=9243	25.3771
08887:2	1	R.GDGSLSC[+57.021]NTEIGVGVSR.S	77		C[+57]	854.401	2	1707.8	1707.8	0	-0.6	Specific	541.31	541.31	541.31	8.03	244	>FBN2C 030821	1	dw110518110618_2.9089.9089.2	controllerType=0 controllerNumber=1 scan=9089	25.0129
08223:2	1	R.GDGSLSC[+57.021]NTEIGVGVSR.S	77		C[+57]	854.397	2	1707.79	1707.8	0	-6	Specific	558.98	558.98	558.98	6.75	244	>FBN2C 030821	1	dw110518110618_2.8526.8526.2	controllerType=0 controllerNumber=1 scan=8526	23.6892
08948:2	1	R.GDGSLSC[+57.021]NTEIGVGVSR.S	77		C[+57]	854.404	2	1707.8	1707.8	0	3	Specific	569.84	569.84	569.84	8.38	244	>FBN2C 030821	1	dw110518110618_2.9140.9140.2	controllerType=0 controllerNumber=1 scan=9140	25.134
08353:2	1	R.GDGSLSC[+57.021]NTEIGVGVSR.S	77		C[+57]	854.399	2	1707.79	1707.8	0	-3.2	Specific	577.27	577.27	577.27	9.14	244	>FBN2C 030821	1	dw110518110618_2.8636.8636.2	controllerType=0 controllerNumber=1 scan=8636	23.9468
08287:2	1	R.GDGSLSC[+57.021]NTEIGVGVSR.S	77		C[+57]	854.403	2	1707.8	1707.8	0	1.2	Specific	579.98	579.98	579.98	9.05	244	>FBN2C 030821	1	dw110518110618_2.8580.8580.2	controllerType=0 controllerNumber=1 scan=8580	23.8152
09140:2	1	R.GDGSLSC[+57.021]NTEIGVGVSR.S	77		C[+57]	854.404	2	1707.8	1707.8	0	1.8	Specific	604.73	604.73	604.73	9.38	244	>FBN2C 030821	1	dw110518110618_2.9299.9299.2	controllerType=0 controllerNumber=1 scan=9299	25.5097
07663:2	1	R.GDGSLSC[+57.021]NTEIGVGVSR.S	77		C[+57]	854.403	2	1707.8	1707.8	0	1.7	Specific	606.9	606.9	606.9	9.38	244	>FBN2C 030821	1	dw110518110618_2.8065.8065.2	controllerType=0 controllerNumber=1 scan=8065	22.6129
07211:2	1	R.GDGSLSC[+57.021]NTEIGVGVSR.S	77		C[+57]	854.4	2	1707.79	1707.8	0	-1.8	Specific	607.11	607.11	607.11	10.14	244	>FBN2C 030821	1	dw110518110618_2.7690.7690.2	controllerType=0 controllerNumber=1 scan=7690	21.7433
07471:2	1	R.GDGSLSC[+57.021]NTEIGVGVSR.S	77		C[+57]	854.404	2	1707.8	1707.8	0	2	Specific	610.65	610.65	610.65	9.38	244	>FBN2C 030821	1	dw110518110618_2.7910.7910.2	controllerType=0 controllerNumber=1 scan=7910	22.2507
08501:2	1	R.GDGSLSC[+57.021]NTEIGVGVSR.S	77		C[+57]	854.403	2	1707.8	1707.8	0	1	Specific	626.44	626.44	626.44	10.05	244	>FBN2C 030821	1	dw110518110618_2.8768.8768.2	controllerType=0 controllerNumber=1 scan=8768	24.2555
08573:2	1	R.GDGSLSC[+57.021]NTEIGVGVSR.S	77		C[+57]	854.402	2	1707.8	1707.8	0	0.5	Specific	647.34	647.34	647.34	10.05	244	>FBN2C 030821	1	dw110518110618_2.8825.8825.2	controllerType=0 controllerNumber=1 scan=8825	24.389
06914:2	1	R.GDGSLSC[+57.021]NTEIGVGVSR.S	77		C[+57]	854.403	2	1707.8	1707.8	0	1.2	Specific	656.12	656.12	656.12	11.05	244	>FBN2C 030821	1	dw110518110618_2.7433.7433.2	controllerType=0 controllerNumber=1 scan=7433	21.1551
06738:2	1	R.GDGSLSC[+57.021]NTEIGVGVSR.S	77		C[+57]	854.402	2	1707.8	1707.8	0	0.2	Specific	662.77	662.77	662.77	11.05	244	>FBN2C 030821	1	dw110518110618_2.7290.7290.2	controllerType=0 controllerNumber=1 scan=7290	20.8208
07594:2	1	R.GDGSLSC[+57.021]NTEIGVGVSR.S	77		C[+57]	854.406	2	1707.8	1707.8	0	4.2	Specific	664.35	664.35	664.35	10.49	244	>FBN2C 030821	1	dw110518110618_2.8010.8010.2	controllerType=0 controllerNumber=1 scan=8010	22.4847
06670:2	1	R.GDGSLSC[+57.021]NTEIGVGVSR.S	77		C[+57]	854.403	2	1707.8	1707.8	0	1.2	Specific	672.25	672.25	672.25	11.05	244	>FBN2C 030821	1	dw110518110618_2.7237.7237.2	controllerType=0 controllerNumber=1 scan=7237	20.6964
07012:2	1	R.GDGSLSC[+57.021]NTEIGVGVSR.S	77		C[+57]	854.404	2	1707.8	1707.8	0	2.7	Specific	694.24	694.24	694.24	10.38	244	>FBN2C 030821	1	dw110518110618_2.7517.7517.2	controllerType=0 controllerNumber=1 scan=7517	21.3414
07090:2	1	R.GDGSLSC[+57.021]NTEIGVGVSR.S	77		C[+57]	854.403	2	1707.8	1707.8	0	1.7	Specific	704.51	704.51	704.51	11.38	244	>FBN2C 030821	1	dw110518110618_2.7581.7581.2	controllerType=0 controllerNumber=1 scan=7581	21.49
06807:2	1	R.GDGSLSC[+57.021]NTEIGVGVSR.S	77		C[+57]	854.402	2	1707.8	1707.8	0	0.3	Specific	710.26	710.26	710.26	12.05	244	>FBN2C 030821	1	dw110518110618_2.7347.7347.2	controllerType=0 controllerNumber=1 scan=7347	20.9548
06442:2	1	R.GDGSLSC[+57.021]NTEIGVGVSR.S	77		C[+57]	854.402	2	1707.8	1707.8	0	0.5	Specific	710.45	710.45	710.45	12.05	244	>FBN2C 030821	1	dw110518110618_2.7059.7059.2	controllerType=0 controllerNumber=1 scan=7059	20.2867
06590:2	1	R.GDGSLSC[+57.021]NTEIGVGVSR.S	77		C[+57]	854.402	2	1707.8	1707.8	0	-0.3	Specific	719.4	719.4	719.4	12.05	244	>FBN2C 030821	1	dw110518110618_2.7176.7176.2	controllerType=0 controllerNumber=1 scan=7176	20.5542
06304:2	1	R.GDGSLSC[+57.021]NTEIGVGVSR.S	77		C[+57]	854.404	2	1707.8	1707.8	0	1.8	Specific	727.84	727.84	727.84	11.38	244	>FBN2C 030821	1	dw110518110618_2.6951.6951.2	controllerType=0 controllerNumber=1 scan=6951	20.0428
07326:2	1	R.GDGSLSC[+57.021]NTEIGVGVSR.S	77		C[+57]	854.403	2	1707.8	1707.8	0	1.3	Specific	732.92	732.92	732.92	12.05	244	>FBN2C 030821	1	dw110518110618_2.7790.7790.2	controllerType=0 controllerNumber=1 scan=7790	21.9715
06518:2	1	R.GDGSLSC[+57.021]NTEIGVGVSR.S	77		C[+57]	854.402	2	1707.8	1707.8	0	0.5	Specific	750.09	750.09	750.09	13.05	244	>FBN2C 030821	1	dw110518110618_2.7119.7119.2	controllerType=0 controllerNumber=1 scan=7119	20.4227
06248:2	1	R.GDGSLSC[+57.021]NTEIGVGVSR.S	77		C[+57]	854.401	2	1707.8	1707.8	0	-0.7	Specific	765.93	765.93	765.93	13.05	244	>FBN2C 030821	1	dw110518110618_2.6900.6900.2	controllerType=0 controllerNumber=1 scan=6900	19.9294
06370:2	1	R.GDGSLSC[+57.021]NTEIGVGVSR.S	77		C[+57]	854.401	2	1707.79	1707.8	0	-1.1	Specific	780.03	780.03	780.03	13.05	244	>FBN2C 030821	1	dw110518110618_2.7005.7005.2	controllerType=0 controllerNumber=1 scan=7005	20.1629
06177:2	1	R.GDGSLSC[+57.021]NTEIGVGVSR.S	77		C[+57]	854.403	2	1707.8	1707.8	0	0.7	Specific	792.4	792.4	792.4	13.05	244	>FBN2C 030821	1	dw110518110618_2.6841.6841.2	controllerType=0 controllerNumber=1 scan=6841	19.794
06044:2	1	R.GDGSLSC[+57.021]NTEIGVGVSR.S	77		C[+57]	854.403	2	1707.8	1707.8	0	1	Specific	801.46	801.46	801.46	14.05	244	>FBN2C 030821	1	dw110518110618_2.6733.6733.2	controllerType=0 controllerNumber=1 scan=6733	19.5403
05974:2	1	R.GDGSLSC[+57.021]NTEIGVGVSR.S	77		C[+57]	854.401	2	1707.79	1707.8	0	-1.3	Specific	820.58	820.58	820.58	14.14	244	>FBN2C 030821	1	dw110518110618_2.6677.6677.2	controllerType=0 controllerNumber=1 scan=6677	19.4088
05833:2	1	R.GDGSLSC[+57.021]NTEIGVGVSR.S	77		C[+57]	854.403	2	1707.8	1707.8	0	1.2	Specific	820.75	820.75	820.75	14.05	244	>FBN2C 030821	1	dw110518110618_2.6564.6564.2	controllerType=0 controllerNumber=1 scan=6564	19.1488
06110:2	1	R.GDGSLSC[+57.021]NTEIGVGVSR.S	77		C[+57]	854.403	2	1707.8	1707.8	0	1.2	Specific	821.97	821.97	821.97	14.05	244	>FBN2C 030821	1	dw110518110618_2.6786.6786.2	controllerType=0 controllerNumber=1 scan=6786	19.6646
05765:2	1	R.GDGSLSC[+57.021]NTEIGVGVSR.S	77		C[+57]	854.402	2	1707.8	1707.8	0	-0.2	Specific	878.48	878.48	878.48	15.05	244	>FBN2C 030821	1	dw110518110618_2.6510.6510.2	controllerType=0 controllerNumber=1 scan=6510	19.0233
05909:2	1	R.GDGSLSC[+57.021]NTEIGVGVSR.S	77		C[+57]	854.402	2	1707.8	1707.8	0	0.2	Specific	884.04	884.04	884.04	15.05	244	>FBN2C 030821	1	dw110518110618_2.6621.6621.2	controllerType=0 controllerNumber=1 scan=6621	19.2806
05428:2	1	R.GDGSLSC[+57.021]NTEIGVGVSR.S	77		C[+57]	854.402	2	1707.8	1707.8	0	0.1	Specific	896.42	896.42	896.42	15.05	244	>FBN2C 030821	1	dw110518110618_2.6235.6235.2	controllerType=0 controllerNumber=1 scan=6235	18.3981
05698:2	1	R.GDGSLSC[+57.021]NTEIGVGVSR.S	77		C[+57]	854.401	2	1707.8	1707.8	0	-0.9	Specific	904.38	904.38	904.38	16.05	244	>FBN2C 030821	1	dw110518110618_2.6453.6453.2	controllerType=0 controllerNumber=1 scan=6453	18.8962
05297:2	1	R.GDGSLSC[+57.021]NTEIGVGVSR.S	77		C[+57]	854.402	2	1707.8	1707.8	0	-0.3	Specific	912.08	912.08	912.08	16.05	244	>FBN2C 030821	1	dw110518110618_2.6126.6126.2	controllerType=0 controllerNumber=1 scan=6126	18.1506
05495:2	1	R.GDGSLSC[+57.021]NTEIGVGVSR.S	77		C[+57]	854.403	2	1707.8	1707.8	0	0.7	Specific	928.45	928.45	928.45	16.05	244	>FBN2C 030821	1	dw110518110618_2.6289.6289.2	controllerType=0 controllerNumber=1 scan=6289	18.521
05629:2	1	R.GDGSLSC[+57.021]NTEIGVGVSR.S	77		C[+57]	854.402	2	1707.8	1707.8	0	-0.5	Specific	953.39	953.39	953.39	17.05	244	>FBN2C 030821	1	dw110518110618_2.6399.6399.2	controllerType=0 controllerNumber=1 scan=6399	18.7747
05563:2	1	R.GDGSLSC[+57.021]NTEIGVGVSR.S	77		C[+57]	854.403	2	1707.8	1707.8	0	1	Specific	964.79	964.79	964.79	17.05	244	>FBN2C 030821	1	dw110518110618_2.6345.6345.2	controllerType=0 controllerNumber=1 scan=6345	18.6502
05358:2	1	R.GDGSLSC[+57.021]NTEIGVGVSR.S	77		C[+57]	854.402	2	1707.8	1707.8	0	0	Specific	990.91	990.91	990.91	17.05	244	>FBN2C 030821	1	dw110518110618_2.6178.6178.2	controllerType=0 controllerNumber=1 scan=6178	18.2713
10812:2	1	R.GDGSLSC[+57.021]N[+0.984]TEIGVGVSR.S	77		C[+57], N[+1]	854.903	2	1708.8	1708.78	0	10.9	Specific	72.82	72.82	72.82	1.72	244	>FBN2C 030821	1	dw110518110618_2.10834.10834.2	controllerType=0 controllerNumber=1 scan=10834	29.3372
10802:2	1	R.GDGSLSC[+57.021]N[+0.984]TEIGVGVSR.S	77		C[+57], N[+1]	854.903	2	1708.8	1708.78	0	10.9	Specific	89.35	89.35	89.35	1.78	244	>FBN2C 030821	1	dw110518110618_2.10826.10826.2	controllerType=0 controllerNumber=1 scan=10826	29.3199
01095:2	1	R.SSC[+57.021]C[+57.021]C[+57.021]SLGK.A	94		C[+57]*3	529.706	2	1058.4	1058.41	0	-1.6	Specific	370.45	370.45	370.45	5.23	244	>FBN2C 030821	1	dw110518110618_2.2277.2277.2	controllerType=0 controllerNumber=1 scan=2277	9.0422
01230:2	1	R.SSC[+57.021]C[+57.021]C[+57.021]SLGK.A	94		C[+57]*3	529.706	2	1058.41	1058.41	0	-0.9	Specific	390.22	390.22	390.22	6.6	244	>FBN2C 030821	1	dw110518110618_2.2437.2437.2	controllerType=0 controllerNumber=1 scan=2437	9.4593
01125:2	1	R.SSC[+57.021]C[+57.021]C[+57.021]SLGK.A	94		C[+57]*3	529.706	2	1058.4	1058.41	0	-1.4	Specific	432.94	432.94	432.94	6.68	244	>FBN2C 030821	1	dw110518110618_2.2315.2315.2	controllerType=0 controllerNumber=1 scan=2315	9.1482
01191:2	1	R.SSC[+57.021]C[+57.021]C[+57.021]SLGK.A	94		C[+57]*3	529.706	2	1058.41	1058.41	0	-0.9	Specific	435.1	435.1	435.1	6.59	244	>FBN2C 030821	1	dw110518110618_2.2395.2395.2	controllerType=0 controllerNumber=1 scan=2395	9.356
01155:2	1	R.SSC[+57.021]C[+57.021]C[+57.021]SLGK.A	94		C[+57]*3	529.706	2	1058.4	1058.41	0	-1.3	Specific	491.8	491.8	491.8	7.03	244	>FBN2C 030821	1	dw110518110618_2.2354.2354.2	controllerType=0 controllerNumber=1 scan=2354	9.2523
01234:2	1	K.S[+802.286]FC[+57.021]YR.S	228	HexNAc(1)Hex(1)Fuc(1)NeuAc(1)	C[+57], S[+802]	767.808	2	1534.61	1534.6	0	5.7	Specific	17.26	17.26	17.26	1.7	244	>FBN2C 030821	1	dw110518110618_2.2439.2439.6	controllerType=0 controllerNumber=1 scan=2439	9.4636
01232:2	1	K.S[+802.286]FC[+57.021]YR.S	228	HexNAc(1)Hex(1)Fuc(1)NeuAc(1)	C[+57], S[+802]	767.808	2	1534.61	1534.6	0	5.7	Specific	57.89	57.89	57.89	1.71	244	>FBN2C 030821	1	dw110518110618_2.2438.2438.6	controllerType=0 controllerNumber=1 scan=2438	9.4615
02363:2	1	K.RMC[+57.021]C[+57.021]C[+57.021]TYNVGK.A	250		C[+57]*3	724.796	2	1448.59	1448.59	0	-3.1	Specific	279.54	162	162	1.75	244	>FBN2C 030821	1	dw110518110618_2.3604.3604.2	controllerType=0 controllerNumber=1 scan=3604	12.3072
02418:3	1	K.RMC[+57.021]C[+57.021]C[+57.021]TYNVGK.A	250		C[+57]*3	483.534	3	1448.59	1448.59	0	-2.7	Specific	321.09	321.09	321.09	3.46	244	>FBN2C 030821	1	dw110518110618_2.3657.3657.3	controllerType=0 controllerNumber=1 scan=3657	12.4306
02292:2	1	K.RMC[+57.021]C[+57.021]C[+57.021]TYNVGK.A	250		C[+57]*3	724.796	2	1448.58	1448.59	0	-3.9	Specific	354.62	233.3	233.3	1.7	244	>FBN2C 030821	1	dw110518110618_2.3541.3541.2	controllerType=0 controllerNumber=1 scan=3541	12.1597
02152:3	1	K.RMC[+57.021]C[+57.021]C[+57.021]TYNVGK.A	250		C[+57]*3	483.535	3	1448.59	1448.59	0	-0.6	Specific	378.35	378.35	378.35	5.38	244	>FBN2C 030821	1	dw110518110618_2.3403.3403.3	controllerType=0 controllerNumber=1 scan=3403	11.8287
02254:3	1	K.RMC[+57.021]C[+57.021]C[+57.021]TYNVGK.A	250		C[+57]*3	483.534	3	1448.59	1448.59	0	-1.8	Specific	499.99	495.02	495.02	7.03	244	>FBN2C 030821	1	dw110518110618_2.3506.3506.3	controllerType=0 controllerNumber=1 scan=3506	12.0778
02200:3	1	K.RMC[+57.021]C[+57.021]C[+57.021]TYNVGK.A	250		C[+57]*3	483.534	3	1448.59	1448.59	0	-2.4	Specific	506.95	506.95	506.95	7.03	244	>FBN2C 030821	1	dw110518110618_2.3453.3453.3	controllerType=0 controllerNumber=1 scan=3453	11.9503
02368:3	1	K.RMC[+57.021]C[+57.021]C[+57.021]TYNVGK.A	250		C[+57]*3	483.534	3	1448.59	1448.59	0	-2.5	Specific	521.99	521.99	521.99	7.32	244	>FBN2C 030821	1	dw110518110618_2.3609.3609.3	controllerType=0 controllerNumber=1 scan=3609	12.3194
02310:3	1	K.RMC[+57.021]C[+57.021]C[+57.021]TYNVGK.A	250		C[+57]*3	483.534	3	1448.59	1448.59	0	-2.4	Specific	556.94	556.94	556.94	7.32	244	>FBN2C 030821	1	dw110518110618_2.3559.3559.3	controllerType=0 controllerNumber=1 scan=3559	12.2029
01771:3	1	K.RM[+15.995]C[+57.021]C[+57.021]C[+57.021]TYNVGK.A	250		C[+57]*3, M[+16]	488.865	3	1464.58	1464.59	0	-3.8	Specific	210.67	210.67	210.67	1.73	244	>FBN2C 030821	1	dw110518110618_2.2975.2975.3	controllerType=0 controllerNumber=1 scan=2975	10.7637
03264:2	1	R.MC[+57.021]C[+57.021]C[+57.021]TYNVGK.A	251		C[+57]*3	646.747	2	1292.49	1292.49	0	-2	Specific	475.98	475.98	475.98	6.9	244	>FBN2C 030821	1	dw110518110618_2.4427.4427.2	controllerType=0 controllerNumber=1 scan=4427	14.2826
03338:2	1	R.MC[+57.021]C[+57.021]C[+57.021]TYNVGK.A	251		C[+57]*3	646.747	2	1292.49	1292.49	0	-1.8	Specific	479.57	479.57	479.57	6.9	244	>FBN2C 030821	1	dw110518110618_2.4492.4492.2	controllerType=0 controllerNumber=1 scan=4492	14.43
03226:2	1	R.MC[+57.021]C[+57.021]C[+57.021]TYNVGK.A	251		C[+57]*3	646.747	2	1292.49	1292.49	0	-1.5	Specific	498.62	498.62	498.62	7.03	244	>FBN2C 030821	1	dw110518110618_2.4385.4385.2	controllerType=0 controllerNumber=1 scan=4385	14.1719
03190:2	1	R.MC[+57.021]C[+57.021]C[+57.021]TYNVGK.A	251		C[+57]*3	646.748	2	1292.49	1292.49	0	-0.9	Specific	533.99	533.99	533.99	7.23	244	>FBN2C 030821	1	dw110518110618_2.4340.4340.2	controllerType=0 controllerNumber=1 scan=4340	14.0561
03105:2	1	R.MC[+57.021]C[+57.021]C[+57.021]TYNVGK.A	251		C[+57]*3	646.747	2	1292.49	1292.49	0	-2.3	Specific	569.69	569.69	569.69	8.34	244	>FBN2C 030821	1	dw110518110618_2.4254.4254.2	controllerType=0 controllerNumber=1 scan=4254	13.8428
03147:2	1	R.MC[+57.021]C[+57.021]C[+57.021]TYNVGK.A	251		C[+57]*3	646.747	2	1292.49	1292.49	0	-1.7	Specific	580.34	580.34	580.34	8.34	244	>FBN2C 030821	1	dw110518110618_2.4295.4295.2	controllerType=0 controllerNumber=1 scan=4295	13.9492
02627:2	1	R.M[+15.995]C[+57.021]C[+57.021]C[+57.021]TYNVGK.A	251		C[+57]*3, M[+16]	654.745	2	1308.48	1308.48	0	-1.4	Specific	220.63	220.63	170.83	2.74	244	>FBN2C 030821	1	dw110518110618_2.3858.3858.2	controllerType=0 controllerNumber=1 scan=3858	12.9174
02437:2	1	R.M[+15.995]C[+57.021]C[+57.021]C[+57.021]TYNVGK.A	251		C[+57]*3, M[+16]	654.743	2	1308.48	1308.48	0	-4.1	Specific	430.18	430.18	408.56	5.31	244	>FBN2C 030821	1	dw110518110618_2.3676.3676.2	controllerType=0 controllerNumber=1 scan=3676	12.475
02965:2	1	R.M[+15.995]C[+57.021]C[+57.021]C[+57.021]TYNVGK.A	251		C[+57]*3, M[+16]	654.745	2	1308.48	1308.48	0	-1.2	Specific	474.87	474.87	414.93	6.9	244	>FBN2C 030821	1	dw110518110618_2.4140.4140.2	controllerType=0 controllerNumber=1 scan=4140	13.5763
02524:2	1	R.M[+15.995]C[+57.021]C[+57.021]C[+57.021]TYNVGK.A	251		C[+57]*3, M[+16]	654.745	2	1308.48	1308.48	0	-1.6	Specific	508.07	508.07	429.44	7.03	244	>FBN2C 030821	1	dw110518110618_2.3767.3767.2	controllerType=0 controllerNumber=1 scan=3767	12.703
02476:2	1	R.M[+15.995]C[+57.021]C[+57.021]C[+57.021]TYNVGK.A	251		C[+57]*3, M[+16]	654.744	2	1308.48	1308.48	0	-2.6	Specific	578.67	578.67	486.78	8.34	244	>FBN2C 030821	1	dw110518110618_2.3718.3718.2	controllerType=0 controllerNumber=1 scan=3718	12.5853
03137:2	1	R.M[+15.995]C[+57.021]C[+57.021]C[+57.021]TYNVGK.A	251		C[+57]*3, M[+16]	654.744	2	1308.48	1308.48	0	-1.9	Specific	603.35	603.35	420.79	9.34	244	>FBN2C 030821	1	dw110518110618_2.4285.4285.2	controllerType=0 controllerNumber=1 scan=4285	13.9239
03024:2	1	R.M[+15.995]C[+57.021]C[+57.021]C[+57.021]TYNVGK.A	251		C[+57]*3, M[+16]	654.745	2	1308.48	1308.48	0	-1.1	Specific	603.84	603.84	525.6	9.34	244	>FBN2C 030821	1	dw110518110618_2.4189.4189.2	controllerType=0 controllerNumber=1 scan=4189	13.6916
03092:2	1	R.M[+15.995]C[+57.021]C[+57.021]C[+57.021]TYNVGK.A	251		C[+57]*3, M[+16]	654.744	2	1308.48	1308.48	0	-1.8	Specific	645.87	645.87	415.63	9.34	244	>FBN2C 030821	1	dw110518110618_2.4242.4242.2	controllerType=0 controllerNumber=1 scan=4242	13.8156
03138:2	1	R.M[+15.995]C[+57.021]C[+57.021]C[+57.021]TYN[+0.984]VGK.A	251		C[+57]*3, M[+16], N[+1]	655.246	2	1309.48	1309.47	0	12.9	Specific	226.65	226.65	226.65	1.73	244	>FBN2C 030821	1	dw110518110618_2.4285.4285.2	controllerType=0 controllerNumber=1 scan=4285	13.9239
05037:2	1	K.AWNKPC[+57.021]EPC[+57.021]PTPGTADFK.T	261		C[+57]*2	1038.47	2	2075.93	2075.93	0	0.4	Specific	628.37	628.37	628.37	8.41	244	>FBN2C 030821	1	dw110518110618_2.5923.5923.2	controllerType=0 controllerNumber=1 scan=5923	17.6853
05325:3	1	K.AWNKPC[+57.021]EPC[+57.021]PTPGTADFK.T	261		C[+57]*2	692.648	3	2075.93	2075.93	0	-1.3	Specific	707.52	707.52	707.52	11.27	244	>FBN2C 030821	1	dw110518110618_2.6148.6148.3	controllerType=0 controllerNumber=1 scan=6148	18.2025
05180:3	1	K.AWNKPC[+57.021]EPC[+57.021]PTPGTADFK.T	261		C[+57]*2	692.649	3	2075.93	2075.93	0	0.1	Specific	796.13	796.13	796.13	12.18	244	>FBN2C 030821	1	dw110518110618_2.6035.6035.3	controllerType=0 controllerNumber=1 scan=6035	17.9424
05103:3	1	K.AWNKPC[+57.021]EPC[+57.021]PTPGTADFK.T	261		C[+57]*2	692.649	3	2075.93	2075.93	0	0.1	Specific	885.3	885.3	885.3	14.18	244	>FBN2C 030821	1	dw110518110618_2.5980.5980.3	controllerType=0 controllerNumber=1 scan=5980	17.8162
05038:3	1	K.AWNKPC[+57.021]EPC[+57.021]PTPGTADFK.T	261		C[+57]*2	692.649	3	2075.93	2075.93	0	0	Specific	887.44	887.44	887.44	14.18	244	>FBN2C 030821	1	dw110518110618_2.5925.5925.3	controllerType=0 controllerNumber=1 scan=5925	17.6916
04976:3	1	K.AWNKPC[+57.021]EPC[+57.021]PTPGTADFK.T	261		C[+57]*2	692.648	3	2075.93	2075.93	0	-0.8	Specific	895.74	895.74	895.74	14.18	244	>FBN2C 030821	1	dw110518110618_2.5874.5874.3	controllerType=0 controllerNumber=1 scan=5874	17.5736
05009:3	1	K.AWN[+15.995]KPC[+57.021]EPC[+57.021]PTPGTADFK.T	261		C[+57]*2, N[+16]	697.979	3	2091.92	2091.93	0	-1.3	Specific	233.67	233.67	93.66	2.43	244	>FBN2C 030821	1	dw110518110618_2.5899.5899.3	controllerType=0 controllerNumber=1 scan=5899	17.6313
05145:3	1	K.AWNKPC[+57.021]EPC[+57.021]PT[+203.079]PGTADFK.T	261	HexNAc(1)	C[+57]*2, T[+203]	760.343	3	2279.01	2279.01	0	1	Specific	512.96	512.96	2.12	6.87	244	>FBN2C 030821	1	dw110518110618_2.6007.6007.3	controllerType=0 controllerNumber=1 scan=6007	17.8764
04940:3	1	K.AWNKPC[+57.021]EPC[+57.021]PT[+365.132]PGTADFK.T	261	HexNAc(1)Hex(1)	C[+57]*2, T[+365]	814.358	3	2441.06	2441.06	0	-1.5	Specific	759.67	759.67	1.84	12.27	244	>FBN2C 030821	1	dw110518110618_2.5843.5843.3	controllerType=0 controllerNumber=1 scan=5843	17.504
04941:3	1	K.AWNKPC[+57.021]EPC[+57.021]PT[+203.079]PGTADFK.T	261	HexNAc(1)	C[+57]*2, T[+203]	760.341	3	2279.01	2279.01	0	-0.9	Specific	781.37	781.37	2.12	12.18	244	>FBN2C 030821	1	dw110518110618_2.5844.5844.3	controllerType=0 controllerNumber=1 scan=5844	17.5062
05065:3	1	K.AWNKPC[+57.021]EPC[+57.021]PTPGT[+203.079]ADFK.T	261	HexNAc(1)	C[+57]*2, T[+203]	760.342	3	2279.01	2279.01	0	-0.2	Specific	794.21	794.21	8.4	12.18	244	>FBN2C 030821	1	dw110518110618_2.5948.5948.3	controllerType=0 controllerNumber=1 scan=5948	17.7437
04863:3	1	K.AWNKPC[+57.021]EPC[+57.021]PT[+365.132]PGTADFK.T	261	HexNAc(1)Hex(1)	C[+57]*2, T[+365]	814.36	3	2441.06	2441.06	0	0.2	Specific	871.39	871.39	2.05	14.18	244	>FBN2C 030821	1	dw110518110618_2.5785.5785.3	controllerType=0 controllerNumber=1 scan=5785	17.3723
04999:3	1	K.AWNKPC[+57.021]EPC[+57.021]PTPGT[+203.079]ADFK.T	261	HexNAc(1)	C[+57]*2, T[+203]	760.341	3	2279.01	2279.01	0	-0.8	Specific	937.56	937.56	7	15.18	244	>FBN2C 030821	1	dw110518110618_2.5892.5892.3	controllerType=0 controllerNumber=1 scan=5892	17.6164
04746:3	1	K.AW[+15.995]N[+15.995]KPC[+57.021]EPC[+57.021]PTPGTADFK.T	261		C[+57]*2, N[+16], W[+16]	703.313	3	2107.92	2107.92	0	1.4	Specific	269.65	269.65	269.65	3.46	244	>FBN2C 030821	1	dw110518110618_2.5695.5695.3	controllerType=0 controllerNumber=1 scan=5695	17.1644
05707:3	1	K.AWNKPC[+57.021]EPC[+57.021]PT[+511.190]PGT[+146.058]ADFK.T	261	HexNAc(1)Hex(1)Fuc(1),Fuc(1)	C[+57]*2, T[+146][+511]	911.725	3	2733.16	2733.18	0	-6.9	Specific	534.28	534.28	3.6	5.87	244	>FBN2C 030821	1	dw110518110618_2.6459.6459.3	controllerType=0 controllerNumber=1 scan=6459	18.9092
08304:3	1	K.TIC[+57.021]GNIPGFTFDIHTGK.A	279		C[+57]	626.645	3	1877.92	1877.92	0	0.2	Specific	477.98	477.98	477.98	7.62	244	>FBN2C 030821	1	dw110518110618_2.8594.8594.3	controllerType=0 controllerNumber=1 scan=8594	23.8474
08205:3	1	K.TIC[+57.021]GNIPGFTFDIHTGK.A	279		C[+57]	626.645	3	1877.92	1877.92	0	0.1	Specific	600.42	600.42	600.42	10.05	244	>FBN2C 030821	1	dw110518110618_2.8512.8512.3	controllerType=0 controllerNumber=1 scan=8512	23.6564
07742:3	1	K.TIC[+57.021]GNIPGFTFDIHTGK.A	279		C[+57]	626.646	3	1877.92	1877.92	0	0.5	Specific	612.63	612.63	612.63	10.05	244	>FBN2C 030821	1	dw110518110618_2.8130.8130.3	controllerType=0 controllerNumber=1 scan=8130	22.7647
07870:3	1	K.TIC[+57.021]GNIPGFTFDIHTGK.A	279		C[+57]	626.645	3	1877.92	1877.92	0	0.2	Specific	663.43	663.43	663.43	11.05	244	>FBN2C 030821	1	dw110518110618_2.8235.8235.3	controllerType=0 controllerNumber=1 scan=8235	23.0088
07805:3	1	K.TIC[+57.021]GNIPGFTFDIHTGK.A	279		C[+57]	626.645	3	1877.92	1877.92	0	-0.4	Specific	676.93	676.93	676.93	11.05	244	>FBN2C 030821	1	dw110518110618_2.8180.8180.3	controllerType=0 controllerNumber=1 scan=8180	22.8821
08131:3	1	K.TIC[+57.021]GNIPGFTFDIHTGK.A	279		C[+57]	626.645	3	1877.92	1877.92	0	-0.6	Specific	694.39	694.39	694.39	11.05	244	>FBN2C 030821	1	dw110518110618_2.8456.8456.3	controllerType=0 controllerNumber=1 scan=8456	23.5255
07998:3	1	K.TIC[+57.021]GNIPGFTFDIHTGK.A	279		C[+57]	626.646	3	1877.92	1877.92	0	1.3	Specific	722.98	722.98	722.98	12.05	244	>FBN2C 030821	1	dw110518110618_2.8345.8345.3	controllerType=0 controllerNumber=1 scan=8345	23.2652
07936:3	1	K.TIC[+57.021]GNIPGFTFDIHTGK.A	279		C[+57]	626.646	3	1877.92	1877.92	0	1.2	Specific	736.95	736.95	736.95	12.05	244	>FBN2C 030821	1	dw110518110618_2.8290.8290.3	controllerType=0 controllerNumber=1 scan=8290	23.1368
08064:3	1	K.TIC[+57.021]GNIPGFTFDIHTGK.A	279		C[+57]	626.646	3	1877.92	1877.92	0	0.6	Specific	778.42	778.42	778.42	13.05	244	>FBN2C 030821	1	dw110518110618_2.8400.8400.3	controllerType=0 controllerNumber=1 scan=8400	23.3945
02460:2	1	K.AVDIDEC[+57.021]K.E	296		C[+57]	475.218	2	949.429	949.429	0	-0.8	Specific	338.46	338.46	338.46	3.55	244	>FBN2C 030821	1	dw110518110618_2.3702.3702.5	controllerType=0 controllerNumber=1 scan=3702	12.5454
02168:2	1	K.AVDIDEC[+57.021]K.E	296		C[+57]	475.217	2	949.428	949.429	0	-2.1	Specific	441.26	441.26	441.26	5.69	244	>FBN2C 030821	1	dw110518110618_2.3420.3420.2	controllerType=0 controllerNumber=1 scan=3420	11.8696
02377:2	1	K.AVDIDEC[+57.021]K.E	296		C[+57]	475.217	2	949.428	949.429	0	-2	Specific	444.79	427.82	427.82	5.69	244	>FBN2C 030821	1	dw110518110618_2.3619.3619.2	controllerType=0 controllerNumber=1 scan=3619	12.3422
02220:2	1	K.AVDIDEC[+57.021]K.E	296		C[+57]	475.217	2	949.427	949.429	0	-2.5	Specific	444.88	429.7	429.7	6.9	244	>FBN2C 030821	1	dw110518110618_2.3472.3472.2	controllerType=0 controllerNumber=1 scan=3472	11.9957
02425:2	1	K.AVDIDEC[+57.021]K.E	296		C[+57]	475.217	2	949.427	949.429	0	-2.3	Specific	448.96	448.96	448.96	5.69	244	>FBN2C 030821	1	dw110518110618_2.3666.3666.2	controllerType=0 controllerNumber=1 scan=3666	12.4519
02323:2	1	K.AVDIDEC[+57.021]K.E	296		C[+57]	475.217	2	949.428	949.429	0	-2.2	Specific	459.29	394.92	394.92	6.9	244	>FBN2C 030821	1	dw110518110618_2.3569.3569.2	controllerType=0 controllerNumber=1 scan=3569	12.2264
02266:2	1	K.AVDIDEC[+57.021]K.E	296		C[+57]	475.217	2	949.427	949.429	0	-2.6	Specific	461.42	448.19	448.19	5.69	244	>FBN2C 030821	1	dw110518110618_2.3516.3516.2	controllerType=0 controllerNumber=1 scan=3516	12.1017
08898:3	1	K.AVDIDEC[+57.021]KEIPGIC[+57.021]AN[+0.984]GVC[+57.021]INQIGSFR.C	296		C[+57]*3, N[+1]	1012.81	3	3036.43	3036.42	0	1.4	Specific	660.64	660.64	158.49	9.3	244	>FBN2C 030821	1	dw110518110618_2.9099.9099.3	controllerType=0 controllerNumber=1 scan=9099	25.0371
08819:3	1	K.AVDIDEC[+57.021]KEIPGIC[+57.021]AN[+0.984]GVC[+57.021]INQIGSFR.C	296		C[+57]*3, N[+1]	1012.82	3	3036.43	3036.42	0	2.7	Specific	978.44	978.44	175.09	15.3	244	>FBN2C 030821	1	dw110518110618_2.9029.9029.3	controllerType=0 controllerNumber=1 scan=9029	24.8723
08687:3	1	K.AVDIDEC[+57.021]KEIPGIC[+57.021]AN[+0.984]GVC[+57.021]INQIGSFR.C	296		C[+57]*3, N[+1]	1012.82	3	3036.44	3036.42	0	4.5	Specific	1035.89	1035.89	163.76	16.41	244	>FBN2C 030821	1	dw110518110618_2.8921.8921.3	controllerType=0 controllerNumber=1 scan=8921	24.6164
08754:3	1	K.AVDIDEC[+57.021]KEIPGIC[+57.021]AN[+0.984]GVC[+57.021]INQIGSFR.C	296		C[+57]*3, N[+1]	1012.81	3	3036.43	3036.42	0	2.2	Specific	1098.19	1098.19	160.62	17.3	244	>FBN2C 030821	1	dw110518110618_2.8976.8976.3	controllerType=0 controllerNumber=1 scan=8976	24.7462
09055:3	1	K.EIPGIC[+57.021]AN[+0.984]GVC[+57.021]INQIGSFR.C	304		C[+57]*2, N[+1]	702.677	3	2106.01	2106.01	0	2	Specific	544.6	544.6	178.3	5.59	244	>FBN2C 030821	1	dw110518110618_2.9228.9228.3	controllerType=0 controllerNumber=1 scan=9228	25.3425
09040:2	1	K.EIPGIC[+57.021]AN[+0.984]GVC[+57.021]INQIGSFR.C	304		C[+57]*2, N[+1]	1053.51	2	2106.02	2106.01	0	4.3	Specific	586.38	586.38	138.98	7.61	244	>FBN2C 030821	1	dw110518110618_2.9216.9216.2	controllerType=0 controllerNumber=1 scan=9216	25.314
08984:2	1	K.EIPGIC[+57.021]AN[+0.984]GVC[+57.021]INQIGSFR.C	304		C[+57]*2, N[+1]	1053.51	2	2106.02	2106.01	0	3.5	Specific	615.32	615.32	176.81	8.51	244	>FBN2C 030821	1	dw110518110618_2.9170.9170.2	controllerType=0 controllerNumber=1 scan=9170	25.2037
08987:3	1	K.EIPGIC[+57.021]AN[+0.984]GVC[+57.021]INQIGSFR.C	304		C[+57]*2, N[+1]	702.677	3	2106.02	2106.01	0	2.5	Specific	674.52	674.52	264.62	8.61	244	>FBN2C 030821	1	dw110518110618_2.9174.9174.3	controllerType=0 controllerNumber=1 scan=9174	25.2143
10726:3	1	R.C[+57.021]EC[+57.021]PTGFSYNDLLLVC[+57.021]EDIDEC[+57.021]SNGDNLC[+57.021]QR.N	323		C[+57]*5	1251.85	3	3753.52	3753.52	0	-0.2	Specific	850.33	850.33	451.02	13.07	244	>FBN2C 030821	1	dw110518110618_2.10750.10750.3	controllerType=0 controllerNumber=1 scan=10750	29.1352
10695:3	1	R.C[+57.021]EC[+57.021]PTGFSYNDLLLVC[+57.021]EDIDEC[+57.021]SNGDNLC[+57.021]QR.N	323		C[+57]*5	1251.84	3	3753.52	3753.52	0	-1.7	Specific	1015.54	1014.97	550.3	16.15	244	>FBN2C 030821	1	dw110518110618_2.10713.10713.3	controllerType=0 controllerNumber=1 scan=10713	29.0274
10674:3	1	R.C[+57.021]EC[+57.021]PTGFSYNDLLLVC[+57.021]EDIDEC[+57.021]SNGDNLC[+57.021]QR.N	323		C[+57]*5	1251.84	3	3753.51	3753.52	0	-2.5	Specific	1054.83	1054.83	575.4	17.15	244	>FBN2C 030821	1	dw110518110618_2.10680.10680.3	controllerType=0 controllerNumber=1 scan=10680	28.9166
10670:3	1	R.C[+57.021]EC[+57.021]PTGFSYNDLLLVC[+57.021]EDIDEC[+57.021]SNGDNLC[+57.021]QR.N	323		C[+57]*5	1251.84	3	3753.5	3753.52	0	-5	Specific	1114.51	1114.51	565.14	16.78	244	>FBN2C 030821	1	dw110518110618_2.10673.10673.3	controllerType=0 controllerNumber=1 scan=10673	28.8903
10881:3	1	R.C[+57.021]EC[+57.021]PTGFSYNDLLLVC[+57.021]EDIDEC[+57.021]SN[+0.984]GDNLC[+57.021]QR.N	323		C[+57]*5, N[+1]	1252.18	3	3754.52	3754.51	0	2.8	Specific	279.15	279.15	72.09	2.43	244	>FBN2C 030821	1	dw110518110618_2.10898.10898.3	controllerType=0 controllerNumber=1 scan=10898	29.4916
10828:3	1	R.C[+57.021]EC[+57.021]PTGFSYNDLLLVC[+57.021]EDIDEC[+57.021]SN[+0.984]GDNLC[+57.021]QR.N	323		C[+57]*5, N[+1]	1252.18	3	3754.52	3754.51	0	3.4	Specific	729.27	729.27	102.88	9.4	244	>FBN2C 030821	1	dw110518110618_2.10852.10852.3	controllerType=0 controllerNumber=1 scan=10852	29.3808
10769:3	1	R.C[+57.021]EC[+57.021]PTGFSYNDLLLVC[+57.021]EDIDEC[+57.021]SN[+0.984]GDNLC[+57.021]QR.N	323		C[+57]*5, N[+1]	1252.18	3	3754.51	3754.51	0	1.6	Specific	837.17	837.17	96.5	11.4	244	>FBN2C 030821	1	dw110518110618_2.10794.10794.3	controllerType=0 controllerNumber=1 scan=10794	29.2436
03415:2	1	R.NADC[+57.021]INS[+132.042]PGSYR.C	354	Pent(1)	C[+57], S[+132]	743.316	2	1485.62	1485.63	0	-1.9	Specific	407.63	407.63	26.74	7.48	244	>FBN2C 030821	1	dw110518110618_2.4558.4558.2	controllerType=0 controllerNumber=1 scan=4558	14.5804
04560:2	1	R.N[+0.984]ADC[+57.021]INSPGSYR.C	354		C[+57], N[+1]	677.79	2	1354.57	1354.57	0	2	Specific	522.71	522.71	427.83	7.36	244	>FBN2C 030821	1	dw110518110618_2.5538.5538.2	controllerType=0 controllerNumber=1 scan=5538	16.7994
03207:2	1	R.NADC[+57.021]INSPGS[+324.106]YR.C	354	Hex(2)	C[+57], S[+324]	839.348	2	1677.69	1677.69	0	-1.6	Specific	727.35	727.35	12.7	12.14	244	>FBN2C 030821	1	dw110518110618_2.4362.4362.2	controllerType=0 controllerNumber=1 scan=4362	14.117
01676:2	1	R.C[+57.021]EC[+57.021]AAGFK.L	366		C[+57]*2	471.693	2	942.379	942.381	0	-2	Specific	410.6	410.6	410.6	5.52	244	>FBN2C 030821	1	dw110518110618_2.2878.2878.2	controllerType=0 controllerNumber=1 scan=2878	10.5269
02031:2	1	R.C[+57.021]EC[+57.021]AAGFK.L	366		C[+57]*2	471.693	2	942.379	942.381	0	-1.5	Specific	446.44	446.44	446.44	5.57	244	>FBN2C 030821	1	dw110518110618_2.3274.3274.2	controllerType=0 controllerNumber=1 scan=3274	11.5087
01960:2	1	R.C[+57.021]EC[+57.021]AAGFK.L	366		C[+57]*2	471.693	2	942.379	942.381	0	-2.3	Specific	561.64	561.64	561.64	7.01	244	>FBN2C 030821	1	dw110518110618_2.3189.3189.2	controllerType=0 controllerNumber=1 scan=3189	11.2935
01727:2	1	R.C[+57.021]EC[+57.021]AAGFK.L	366		C[+57]*2	471.693	2	942.379	942.381	0	-2.3	Specific	564.44	564.44	564.44	7.01	244	>FBN2C 030821	1	dw110518110618_2.2929.2929.2	controllerType=0 controllerNumber=1 scan=2929	10.6514
01817:2	1	R.C[+57.021]EC[+57.021]AAGFK.L	366		C[+57]*2	471.693	2	942.378	942.381	0	-2.9	Specific	587.22	587.22	587.22	7.18	244	>FBN2C 030821	1	dw110518110618_2.3017.3017.2	controllerType=0 controllerNumber=1 scan=3017	10.8643
01855:2	1	R.C[+57.021]EC[+57.021]AAGFK.L	366		C[+57]*2	471.693	2	942.378	942.381	0	-2.5	Specific	597.24	597.24	597.24	7.01	244	>FBN2C 030821	1	dw110518110618_2.3060.3060.2	controllerType=0 controllerNumber=1 scan=3060	10.9697
01894:2	1	R.C[+57.021]EC[+57.021]AAGFK.L	366		C[+57]*2	471.693	2	942.378	942.381	0	-2.9	Specific	605.95	605.95	605.95	8.01	244	>FBN2C 030821	1	dw110518110618_2.3106.3106.2	controllerType=0 controllerNumber=1 scan=3106	11.0838
01766:2	1	R.C[+57.021]EC[+57.021]AAGFK.L	366		C[+57]*2	471.693	2	942.378	942.381	0	-2.6	Specific	624.83	624.83	624.83	8.12	244	>FBN2C 030821	1	dw110518110618_2.2971.2971.2	controllerType=0 controllerNumber=1 scan=2971	10.755
01930:2	1	R.C[+57.021]EC[+57.021]AAGFK.L	366		C[+57]*2	471.693	2	942.378	942.381	0	-2.6	Specific	629.37	629.37	629.37	8.01	244	>FBN2C 030821	1	dw110518110618_2.3149.3149.2	controllerType=0 controllerNumber=1 scan=3149	11.1908
01991:2	1	R.C[+57.021]EC[+57.021]AAGFK.L	366		C[+57]*2	471.693	2	942.378	942.381	0	-2.8	Specific	633.1	633.1	633.1	8.01	244	>FBN2C 030821	1	dw110518110618_2.3230.3230.2	controllerType=0 controllerNumber=1 scan=3230	11.3988
05281:2	1	R.C[+57.021][-17.027]EC[+57.021]AAGFK.L	366		C[-17][+57]*2	463.18	2	925.353	925.354	0	-1.6	Specific	150.43	150.43	150.43	1.78	244	>FBN2C 030821	1	dw110518110618_2.6114.6114.2	controllerType=0 controllerNumber=1 scan=6114	18.1235
05228:2	1	R.C[+57.021][-17.027]EC[+57.021]AAGFK.L	366		C[-17][+57]*2	463.18	2	925.353	925.354	0	-0.9	Specific	505.61	505.61	505.61	6.94	244	>FBN2C 030821	1	dw110518110618_2.6070.6070.2	controllerType=0 controllerNumber=1 scan=6070	18.023
02291:2	1	K.LSPNGAC[+57.021]VDR.N	374		C[+57]	544.759	2	1088.51	1088.52	0	-3.9	Specific	199.98	199.98	199.98	1.8	244	>FBN2C 030821	1	dw110518110618_2.3540.3540.2	controllerType=0 controllerNumber=1 scan=3540	12.1575
02571:2	1	K.LSPNGAC[+57.021]VDR.N	374		C[+57]	544.761	2	1088.51	1088.52	0	-0.7	Specific	393.39	393.39	393.39	5.38	244	>FBN2C 030821	1	dw110518110618_2.3809.3809.2	controllerType=0 controllerNumber=1 scan=3809	12.8034
02345:2	1	K.LSPNGAC[+57.021]VDR.N	374		C[+57]	544.76	2	1088.51	1088.52	0	-2.1	Specific	416.09	416.09	416.09	6.68	244	>FBN2C 030821	1	dw110518110618_2.3587.3587.2	controllerType=0 controllerNumber=1 scan=3587	12.2684
02438:2	1	K.LSPNGAC[+57.021]VDR.N	374		C[+57]	544.76	2	1088.51	1088.52	0	-2.8	Specific	417.48	417.48	417.48	6.68	244	>FBN2C 030821	1	dw110518110618_2.3678.3678.2	controllerType=0 controllerNumber=1 scan=3678	12.4805
02522:2	1	K.LSPNGAC[+57.021]VDR.N	374		C[+57]	544.76	2	1088.51	1088.52	0	-1.6	Specific	422.89	422.89	422.89	6.68	244	>FBN2C 030821	1	dw110518110618_2.3764.3764.2	controllerType=0 controllerNumber=1 scan=3764	12.6953
02475:2	1	K.LSPNGAC[+57.021]VDR.N	374		C[+57]	544.76	2	1088.51	1088.52	0	-2.7	Specific	424.61	424.61	424.61	6.68	244	>FBN2C 030821	1	dw110518110618_2.3717.3717.2	controllerType=0 controllerNumber=1 scan=3717	12.5831
02394:2	1	K.LSPNGAC[+57.021]VDR.N	374		C[+57]	544.76	2	1088.51	1088.52	0	-2.8	Specific	426.41	426.41	426.41	6.68	244	>FBN2C 030821	1	dw110518110618_2.3634.3634.2	controllerType=0 controllerNumber=1 scan=3634	12.3762
02937:2	1	K.LSPN[+0.984]GAC[+57.021]VDR.N	374		C[+57], N[+1]	545.252	2	1089.5	1089.5	0	-1.8	Specific	321.4	321.4	321.4	3.57	244	>FBN2C 030821	1	dw110518110618_2.4116.4116.2	controllerType=0 controllerNumber=1 scan=4116	13.5214
02815:2	1	K.LSPN[+0.984]GAC[+57.021]VDR.N	374		C[+57], N[+1]	545.253	2	1089.5	1089.5	0	-1.3	Specific	365.84	365.84	365.84	4.07	244	>FBN2C 030821	1	dw110518110618_2.4011.4011.2	controllerType=0 controllerNumber=1 scan=4011	13.2752
02875:2	1	K.LSPN[+0.984]GAC[+57.021]VDR.N	374		C[+57], N[+1]	545.252	2	1089.5	1089.5	0	-1.9	Specific	368.3	368.3	368.3	5.23	244	>FBN2C 030821	1	dw110518110618_2.4062.4062.2	controllerType=0 controllerNumber=1 scan=4062	13.3942
08511:5	1	K.LSPNGAC[+57.021]VDRNEC[+57.021]LEIPN[+0.984]VC[+57.021]SHGLC[+57.021]VDLQGSYQC[+57.021]IC[+57.021]HNGFK.A	374		C[+57]*6, N[+1]	956.826	5	4780.1	4779.09	1	0.7	Specific	169.67	169.67	5.29	1.7	244	>FBN2C 030821	1	dw110518110618_2.8776.8776.3	controllerType=0 controllerNumber=1 scan=8776	24.275
08420:5	1	K.LSPNGAC[+57.021]VDRNEC[+57.021]LEIPNVC[+57.021]SHGLC[+57.021]VDLQGSYQC[+57.021]IC[+57.021]HN[+0.984]GFK.A	374		C[+57]*6, N[+1]	956.82	5	4780.07	4779.09	1	-5.1	Specific	735.58	735.58	186.24	9.56	244	>FBN2C 030821	1	dw110518110618_2.8699.8699.5	controllerType=0 controllerNumber=1 scan=8699	24.0953
08366:5	1	K.LSPNGAC[+57.021]VDRNEC[+57.021]LEIPNVC[+57.021]SHGLC[+57.021]VDLQGSYQC[+57.021]IC[+57.021]HN[+0.984]GFK.A	374		C[+57]*6, N[+1]	956.622	5	4779.08	4779.09	0	-2.2	Specific	856.19	856.19	26.03	13.93	244	>FBN2C 030821	1	dw110518110618_2.8646.8646.5	controllerType=0 controllerNumber=1 scan=8646	23.9704
08235:5	1	K.LSPNGAC[+57.021]VDRNEC[+57.021]LEIPNVC[+57.021]SHGLC[+57.021]VDLQGSYQC[+57.021]IC[+57.021]HN[+0.984]GFK.A	374		C[+57]*6, N[+1]	956.625	5	4779.1	4779.09	0	0.8	Specific	1051.54	1051.54	88.73	17.84	244	>FBN2C 030821	1	dw110518110618_2.8538.8538.5	controllerType=0 controllerNumber=1 scan=8538	23.7162
08431:4	1	R.NEC[+57.021]LEIPNVC[+57.021]SHGLC[+57.021]VDLQGSYQC[+57.021]IC[+57.021]HNGFK.A	384		C[+57]*5	927.905	4	3708.6	3708.61	0	-4	Specific	635.71	635.71	635.71	7.68	244	>FBN2C 030821	1	dw110518110618_2.8707.8707.4	controllerType=0 controllerNumber=1 scan=8707	24.1127
08355:4	1	R.NEC[+57.021]LEIPN[+0.984]VC[+57.021]SHGLC[+57.021]VDLQGSYQC[+57.021]IC[+57.021]HNGFK.A	384		C[+57]*5, N[+1]	928.16	4	3709.62	3709.6	0	5.5	Specific	768.66	768.66	148.22	11.4	244	>FBN2C 030821	1	dw110518110618_2.8638.8638.4	controllerType=0 controllerNumber=1 scan=8638	23.9512
05008:2	1	K.ASQDQTMC[+57.021]MDVDEC[+57.021]ER.H	415		C[+57]*2	987.868	2	1974.73	1974.73	0	-0.5	Specific	586.88	586.88	586.88	9.05	244	>FBN2C 030821	1	dw110518110618_2.5898.5898.2	controllerType=0 controllerNumber=1 scan=5898	17.6292
04936:2	1	K.ASQDQTMC[+57.021]MDVDEC[+57.021]ER.H	415		C[+57]*2	987.868	2	1974.73	1974.73	0	-0.7	Specific	814.17	814.17	814.17	14.05	244	>FBN2C 030821	1	dw110518110618_2.5840.5840.2	controllerType=0 controllerNumber=1 scan=5840	17.4975
04586:5	1	K.ASQDQTMC[+57.021]MDVDEC[+57.021]ERHPC[+57.021]GN[+3081.095]GTC[+57.021]K.N	415	HexNAc(6)Hex(7)Fuc(1)NeuAc(2)	C[+57]*4, N[+3081]	1214.25	5	6067.22	6067.23	0	-1	Specific	12.91	12.91	12.91	2.08	244	>FBN2C 030821	1	dw110518110618_2.5559.5559.5	controllerType=0 controllerNumber=1 scan=5559	16.8484
04113:4	1	K.ASQDQTMC[+57.021]MDVDEC[+57.021]ERHPC[+57.021]GN[+2425.887]GTC[+57.021]K.N	415	HexNAc(5)Hex(6)Fuc(3)	C[+57]*4, N[+2426]	1354	4	5412.99	5412.02	1	-5	Specific	14.17	14.17	14.17	1.7	244	>FBN2C 030821	1	dw110518110618_2.5142.5142.4	controllerType=0 controllerNumber=1 scan=5142	15.9005
04112:4	1	K.ASQDQTMC[+57.021]MDVDEC[+57.021]ERHPC[+57.021]GN[+2424.867]GTC[+57.021]K.N	415	HexNAc(5)Hex(6)Fuc(1)NeuAc(1)	C[+57]*4, N[+2425]	1353.5	4	5410.98	5411	0	-2.4	Specific	57.36	57.36	43.19	2.87	244	>FBN2C 030821	1	dw110518110618_2.5142.5142.4	controllerType=0 controllerNumber=1 scan=5142	15.9005
04635:5	1	K.ASQDQTMC[+57.021]MDVDEC[+57.021]ERHPC[+57.021]GN[+2715.963]GTC[+57.021]K.N	415	HexNAc(5)Hex(6)Fuc(1)NeuAc(2)	C[+57]*4, N[+2716]	1141.42	5	5703.09	5702.09	1	-1	Specific	66.56	66.56	0	2.08	244	>FBN2C 030821	1	dw110518110618_2.5601.5601.5	controllerType=0 controllerNumber=1 scan=5601	16.9463
03757:4	1	K.ASQDQTMC[+57.021]MDVDEC[+57.021]ERHPC[+57.021]GN[+1768.640]GTC[+57.021]K.N	415	HexNAc(4)Hex(5)Fuc(1)	C[+57]*4, N[+1769]	1189.2	4	4753.76	4754.77	-1	-1	Specific	83.72	83.72	50.84	2.79	244	>FBN2C 030821	1	dw110518110618_2.4854.4854.4	controllerType=0 controllerNumber=1 scan=4854	15.2541
03572:4	1	K.ASQDQTMC[+57.021]MDVDEC[+57.021]ERHPC[+57.021]GN[+2133.772]GTC[+57.021]K.N	415	HexNAc(5)Hex(6)Fuc(1)	C[+57]*4, N[+2134]	1280.98	4	5120.9	5119.9	1	-0.6	Specific	96.3	96.3	50.84	2.79	244	>FBN2C 030821	1	dw110518110618_2.4689.4689.4	controllerType=0 controllerNumber=1 scan=4689	14.8793
03665:4	1	K.ASQDQTMC[+57.021]MDVDEC[+57.021]ERHPC[+57.021]GN[+1971.719]GTC[+57.021]K.N	415	HexNAc(5)Hex(5)Fuc(1)	C[+57]*4, N[+1972]	1240.21	4	4957.83	4957.85	0	-3.1	Specific	118.5	118.5	50.84	2.87	244	>FBN2C 030821	1	dw110518110618_2.4772.4772.4	controllerType=0 controllerNumber=1 scan=4772	15.0691
04624:4	1	K.ASQDQTMC[+57.021]MDVDEC[+57.021]ERHPC[+57.021]GN[+2715.963]GTC[+57.021]K.N	415	HexNAc(5)Hex(6)Fuc(1)NeuAc(2)	C[+57]*4, N[+2716]	1426.28	4	5702.1	5702.09	0	1.7	Specific	118.5	118.5	0	2.23	244	>FBN2C 030821	1	dw110518110618_2.5592.5592.4	controllerType=0 controllerNumber=1 scan=5592	16.9249
04694:4	1	K.ASQDQTMC[+57.021]MDVDEC[+57.021]ERHPC[+57.021]GN[+2350.830]GTC[+57.021]K.N	415	HexNAc(4)Hex(5)Fuc(1)NeuAc(2)	C[+57]*4, N[+2351]	1335	4	5336.97	5336.96	0	1	Specific	128.92	128.92	0	2.79	244	>FBN2C 030821	1	dw110518110618_2.5652.5652.4	controllerType=0 controllerNumber=1 scan=5652	17.0642
03610:4	1	K.ASQDQTMC[+57.021]MDVDEC[+57.021]ERHPC[+57.021]GN[+1606.587]GTC[+57.021]K.N	415	HexNAc(4)Hex(4)Fuc(1)	C[+57]*4, N[+1607]	1148.93	4	4592.72	4592.72	0	-0.6	Specific	139.2	139.2	52.9	2.79	244	>FBN2C 030821	1	dw110518110618_2.4721.4721.4	controllerType=0 controllerNumber=1 scan=4721	14.9533
03671:4	1	K.ASQDQTMC[+57.021]MDVDEC[+57.021]ERHPC[+57.021]GN[+1647.613]GTC[+57.021]K.N	415	HexNAc(5)Hex(3)Fuc(1)	C[+57]*4, N[+1648]	1159.19	4	4633.74	4633.74	0	-0.5	Specific	152.26	152.26	61.6	3.04	244	>FBN2C 030821	1	dw110518110618_2.4778.4778.4	controllerType=0 controllerNumber=1 scan=4778	15.0821
04095:4	1	K.ASQDQTMC[+57.021]MDVDEC[+57.021]ERHPC[+57.021]GN[+2059.735]GTC[+57.021]K.N	415	HexNAc(4)Hex(5)Fuc(1)NeuAc(1)	C[+57]*4, N[+2060]	1262.22	4	5045.86	5045.87	0	-0.8	Specific	157.62	157.62	50.84	3.04	244	>FBN2C 030821	1	dw110518110618_2.5129.5129.4	controllerType=0 controllerNumber=1 scan=5129	15.8722
03666:4	1	K.ASQDQTMC[+57.021]MDVDEC[+57.021]ERHPC[+57.021]GN[+1606.587]GTC[+57.021]K.N	415	HexNAc(4)Hex(4)Fuc(1)	C[+57]*4, N[+1607]	1148.93	4	4592.72	4592.72	0	0	Specific	174.62	174.62	52.9	3.04	244	>FBN2C 030821	1	dw110518110618_2.4773.4773.4	controllerType=0 controllerNumber=1 scan=4773	15.0713
03614:4	1	K.ASQDQTMC[+57.021]MDVDEC[+57.021]ERHPC[+57.021]GN[+1809.666]GTC[+57.021]K.N	415	HexNAc(5)Hex(4)Fuc(1)	C[+57]*4, N[+1810]	1199.7	4	4795.79	4795.8	0	-1.2	Specific	178.04	178.04	52.26	3.44	244	>FBN2C 030821	1	dw110518110618_2.4724.4724.4	controllerType=0 controllerNumber=1 scan=4724	14.9599
04666:5	1	K.ASQDQTMC[+57.021]MDVDEC[+57.021]ERHPC[+57.021]GN[+2350.830]GTC[+57.021]K.N	415	HexNAc(4)Hex(5)Fuc(1)NeuAc(2)	C[+57]*4, N[+2351]	1068.2	5	5336.95	5336.96	0	-1.6	Specific	183.34	183.34	1.88	2.6	244	>FBN2C 030821	1	dw110518110618_2.5626.5626.5	controllerType=0 controllerNumber=1 scan=5626	17.0036
04099:5	1	K.ASQDQTMC[+57.021]MDVDEC[+57.021]ERHPC[+57.021]GN[+2059.735]GTC[+57.021]K.N	415	HexNAc(4)Hex(5)Fuc(1)NeuAc(1)	C[+57]*4, N[+2060]	1009.98	5	5045.87	5045.87	0	0.6	Specific	200.3	200.3	43.44	2.52	244	>FBN2C 030821	1	dw110518110618_2.5132.5132.5	controllerType=0 controllerNumber=1 scan=5132	15.8779
03694:4	1	K.ASQDQTMC[+57.021]MDVDEC[+57.021]ERHPC[+57.021]GN[+1444.534]GTC[+57.021]K.N	415	HexNAc(4)Hex(3)Fuc(1)	C[+57]*4, N[+1445]	1108.42	4	4430.67	4430.66	0	0.9	Specific	205.41	205.41	61.6	3.51	244	>FBN2C 030821	1	dw110518110618_2.4799.4799.4	controllerType=0 controllerNumber=1 scan=4799	15.1312
03754:4	1	K.ASQDQTMC[+57.021]MDVDEC[+57.021]ERHPC[+57.021]GN[+1444.534]GTC[+57.021]K.N	415	HexNAc(4)Hex(3)Fuc(1)	C[+57]*4, N[+1445]	1108.17	4	4429.65	4430.66	-1	-2.2	Specific	211.92	211.92	61.6	3.59	244	>FBN2C 030821	1	dw110518110618_2.4852.4852.4	controllerType=0 controllerNumber=1 scan=4852	15.2498
03693:4	1	K.ASQDQTMC[+57.021]MDVDEC[+57.021]ERHPC[+57.021]GN[+1768.640]GTC[+57.021]K.N	415	HexNAc(4)Hex(5)Fuc(1)	C[+57]*4, N[+1769]	1189.45	4	4754.77	4754.77	0	0.5	Specific	213.63	213.63	50.84	3.51	244	>FBN2C 030821	1	dw110518110618_2.4798.4798.4	controllerType=0 controllerNumber=1 scan=4798	15.129
04637:4	1	K.ASQDQTMC[+57.021]MDVDEC[+57.021]ERHPC[+57.021]GN[+2350.830]GTC[+57.021]K.N	415	HexNAc(4)Hex(5)Fuc(1)NeuAc(2)	C[+57]*4, N[+2351]	1334.99	4	5336.94	5336.96	0	-3.3	Specific	215.82	215.82	0	3.59	244	>FBN2C 030821	1	dw110518110618_2.5603.5603.4	controllerType=0 controllerNumber=1 scan=5603	16.9507
03729:4	1	K.ASQDQTMC[+57.021]MDVDEC[+57.021]ERHPC[+57.021]GN[+1606.587]GTC[+57.021]K.N	415	HexNAc(4)Hex(4)Fuc(1)	C[+57]*4, N[+1607]	1148.93	4	4592.69	4592.72	0	-5.7	Specific	229.89	229.89	52.9	2.33	244	>FBN2C 030821	1	dw110518110618_2.4833.4833.4	controllerType=0 controllerNumber=1 scan=4833	15.2054
04074:4	1	K.ASQDQTMC[+57.021]MDVDEC[+57.021]ERHPC[+57.021]GN[+2059.735]GTC[+57.021]K.N	415	HexNAc(4)Hex(5)Fuc(1)NeuAc(1)	C[+57]*4, N[+2060]	1262.47	4	5046.86	5045.87	1	-1.3	Specific	230.43	230.43	44.21	3.59	244	>FBN2C 030821	1	dw110518110618_2.5110.5110.4	controllerType=0 controllerNumber=1 scan=5110	15.8275
04149:4	1	K.ASQDQTMC[+57.021]MDVDEC[+57.021]ERHPC[+57.021]GN[+2059.735]GTC[+57.021]K.N	415	HexNAc(4)Hex(5)Fuc(1)NeuAc(1)	C[+57]*4, N[+2060]	1262.22	4	5045.87	5045.87	0	1.4	Specific	231.41	231.41	50.84	2.86	244	>FBN2C 030821	1	dw110518110618_2.5177.5177.4	controllerType=0 controllerNumber=1 scan=5177	15.9817
03632:4	1	K.ASQDQTMC[+57.021]MDVDEC[+57.021]ERHPC[+57.021]GN[+1768.640]GTC[+57.021]K.N	415	HexNAc(4)Hex(5)Fuc(1)	C[+57]*4, N[+1769]	1189.45	4	4754.77	4754.77	0	-1.2	Specific	235.65	235.65	50.84	3.4	244	>FBN2C 030821	1	dw110518110618_2.4741.4741.4	controllerType=0 controllerNumber=1 scan=4741	14.9996
03681:4	1	K.ASQDQTMC[+57.021]MDVDEC[+57.021]ERHPC[+57.021]GN[+1809.666]GTC[+57.021]K.N	415	HexNAc(5)Hex(4)Fuc(1)	C[+57]*4, N[+1810]	1199.95	4	4796.79	4795.8	1	-3	Specific	243.93	243.93	52.26	3.81	244	>FBN2C 030821	1	dw110518110618_2.4788.4788.4	controllerType=0 controllerNumber=1 scan=4788	15.1057
04192:4	1	K.ASQDQTMC[+57.021]MDVDEC[+57.021]ERHPC[+57.021]GN[+2059.735]GTC[+57.021]K.N	415	HexNAc(4)Hex(5)Fuc(1)NeuAc(1)	C[+57]*4, N[+2060]	1261.97	4	5044.86	5045.87	-1	0.1	Specific	259.5	259.5	50.84	3.72	244	>FBN2C 030821	1	dw110518110618_2.5222.5222.4	controllerType=0 controllerNumber=1 scan=5222	16.0951
03573:4	1	K.ASQDQTMC[+57.021]MDVDEC[+57.021]ERHPC[+57.021]GN[+1768.640]GTC[+57.021]K.N	415	HexNAc(4)Hex(5)Fuc(1)	C[+57]*4, N[+1769]	1189.45	4	4754.76	4754.77	0	-1.9	Specific	266.8	266.8	50.84	4.01	244	>FBN2C 030821	1	dw110518110618_2.4690.4690.4	controllerType=0 controllerNumber=1 scan=4690	14.8815
03612:4	1	K.ASQDQTMC[+57.021]MDVDEC[+57.021]ERHPC[+57.021]GN[+1971.719]GTC[+57.021]K.N	415	HexNAc(5)Hex(5)Fuc(1)	C[+57]*4, N[+1972]	1240.22	4	4957.84	4957.85	0	-1	Specific	267.23	267.23	50.84	3.93	244	>FBN2C 030821	1	dw110518110618_2.4723.4723.4	controllerType=0 controllerNumber=1 scan=4723	14.9577
03621:4	1	K.ASQDQTMC[+57.021]MDVDEC[+57.021]ERHPC[+57.021]GN[+1565.560]GTC[+57.021]K.N	415	HexNAc(3)Hex(5)Fuc(1)	C[+57]*4, N[+1566]	1138.68	4	4551.68	4551.69	0	-1.7	Specific	280.47	280.47	54.45	3.94	244	>FBN2C 030821	1	dw110518110618_2.4730.4730.4	controllerType=0 controllerNumber=1 scan=4730	14.9748
03624:4	1	K.ASQDQTMC[+57.021]MDVDEC[+57.021]ERHPC[+57.021]GN[+1444.534]GTC[+57.021]K.N	415	HexNAc(4)Hex(3)Fuc(1)	C[+57]*4, N[+1445]	1108.67	4	4431.67	4430.66	1	-0.2	Specific	285.4	285.4	61.6	3.85	244	>FBN2C 030821	1	dw110518110618_2.4733.4733.4	controllerType=0 controllerNumber=1 scan=4733	14.9813
03679:4	1	K.ASQDQTMC[+57.021]MDVDEC[+57.021]ERHPC[+57.021]GN[+1216.423]GTC[+57.021]K.N	415	HexNAc(2)Hex(5)	C[+57]*4, N[+1216]	1051.64	4	4203.54	4202.55	1	-3.3	Specific	305.67	305.67	61.6	4.08	244	>FBN2C 030821	1	dw110518110618_2.4786.4786.4	controllerType=0 controllerNumber=1 scan=4786	15.1013
03680:4	1	K.ASQDQTMC[+57.021]MDVDEC[+57.021]ERHPC[+57.021]GN[+1241.454]GTC[+57.021]K.N	415	HexNAc(3)Hex(3)Fuc(1)	C[+57]*4, N[+1241]	1057.65	4	4227.59	4227.59	0	1.9	Specific	323.31	323.31	54.86	3.75	244	>FBN2C 030821	1	dw110518110618_2.4787.4787.4	controllerType=0 controllerNumber=1 scan=4787	15.1035
03633:4	1	K.ASQDQTMC[+57.021]MDVDEC[+57.021]ERHPC[+57.021]GN[+1444.534]GTC[+57.021]K.N	415	HexNAc(4)Hex(3)Fuc(1)	C[+57]*4, N[+1445]	1108.42	4	4430.66	4430.66	0	-0.8	Specific	345.86	345.86	64.93	4.58	244	>FBN2C 030821	1	dw110518110618_2.4742.4742.4	controllerType=0 controllerNumber=1 scan=4742	15.0018
03618:4	1	K.ASQDQTMC[+57.021]MDVDEC[+57.021]ERHPC[+57.021]GN[+1216.423]GTC[+57.021]K.N	415	HexNAc(2)Hex(5)	C[+57]*4, N[+1216]	1051.39	4	4202.55	4202.55	0	-2.1	Specific	440.98	440.98	61.6	6.63	244	>FBN2C 030821	1	dw110518110618_2.4728.4728.4	controllerType=0 controllerNumber=1 scan=4728	14.9705
04087:4	1	K.ASQDQTMC[+57.021]MDVDEC[+57.021]ERHPC[+57.021]GN[+2157.783]GT[+264.085]C[+57.021]K.N	415	HexNAc(6)Hex(4)NeuAc(1),Pent(2)	C[+57]*4, N[+2158], T[+264]	1353	4	5408.97	5408	1	-5.5	Specific	91.56	91.56	4.71	1.89	244	>FBN2C 030821	1	dw110518110618_2.5120.5120.4	controllerType=0 controllerNumber=1 scan=5120	15.8508
10203:3	1	K.NTVGSYNC[+57.021]LC[+57.021]YPGFELTHNN[+0.984]DC[+57.021]LDIDEC[+57.021]SSFFGQVC[+57.021]R.N	440		C[+57]*5, N[+1]	1483.96	3	4449.85	4449.82	0	5.9	Specific	296.17	296.17	0	3.31	244	>FBN2C 030821	1	dw110518110618_2.10204.10204.3	controllerType=0 controllerNumber=1 scan=10204	27.6579
10129:3	1	K.NTVGSYN[+0.984]C[+57.021]LC[+57.021]YPGFELTHNNDC[+57.021]LDIDEC[+57.021]SSFFGQVC[+57.021]R.N	440		C[+57]*5, N[+1]	1483.63	3	4448.87	4449.82	-1	10.4	Specific	727.65	727.65	7.81	9.45	244	>FBN2C 030821	1	dw110518110618_2.10141.10141.3	controllerType=0 controllerNumber=1 scan=10141	27.5088
10013:3	1	K.NTVGSYN[+0.984]C[+57.021]LC[+57.021]YPGFELTHNNDC[+57.021]LDIDEC[+57.021]SSFFGQVC[+57.021]R.N	440		C[+57]*5, N[+1]	1483.95	3	4449.85	4449.82	0	5.2	Specific	848.53	848.53	56.29	12.28	244	>FBN2C 030821	1	dw110518110618_2.10036.10036.3	controllerType=0 controllerNumber=1 scan=10036	27.256
09673:2	1	R.C[+57.021][-17.027]FNEIGSFK.C	480		C[-17][+57]	542.745	2	1084.48	1084.48	0	5	Specific	198.34	198.34	198.34	2.01	244	>FBN2C 030821	1	dw110518110618_2.9749.9749.2	controllerType=0 controllerNumber=1 scan=9749	26.5751
09605:2	1	R.C[+57.021][-17.027]FNEIGSFK.C	480		C[-17][+57]	542.743	2	1084.48	1084.48	0	1.8	Specific	387.83	387.83	387.83	5.93	244	>FBN2C 030821	1	dw110518110618_2.9691.9691.2	controllerType=0 controllerNumber=1 scan=9691	26.4381
06131:2	1	R.C[+57.021]FN[+0.984]EIGSFK.C	480		C[+57], N[+1]	551.747	2	1102.49	1102.49	0	-0.2	Specific	407.42	407.42	407.42	5.26	244	>FBN2C 030821	1	dw110518110618_2.6802.6802.2	controllerType=0 controllerNumber=1 scan=6802	19.7012
09536:2	1	R.C[+57.021][-17.027]FNEIGSFK.C	480		C[-17][+57]	542.744	2	1084.48	1084.48	0	3.1	Specific	442.72	442.72	442.72	6.14	244	>FBN2C 030821	1	dw110518110618_2.9634.9634.2	controllerType=0 controllerNumber=1 scan=9634	26.3035
09409:2	1	R.C[+57.021][-17.027]FNEIGSFK.C	480		C[-17][+57]	542.743	2	1084.48	1084.48	0	1.7	Specific	489.9	489.9	489.9	6.27	244	>FBN2C 030821	1	dw110518110618_2.9526.9526.2	controllerType=0 controllerNumber=1 scan=9526	26.0482
06057:2	1	R.C[+57.021]FN[+0.984]EIGSFK.C	480		C[+57], N[+1]	551.746	2	1102.49	1102.49	0	-1.6	Specific	490.25	490.25	490.25	5.69	244	>FBN2C 030821	1	dw110518110618_2.6743.6743.2	controllerType=0 controllerNumber=1 scan=6743	19.5639
05343:2	1	R.C[+57.021]FNEIGS[+426.137]FK.C	480	Hex(1)Pent(2)	C[+57], S[+426]	764.322	2	1527.64	1527.64	0	-2.5	Specific	498.93	498.93	498.93	7.03	244	>FBN2C 030821	1	dw110518110618_2.6164.6164.2	controllerType=0 controllerNumber=1 scan=6164	18.239
09468:2	1	R.C[+57.021][-17.027]FNEIGSFK.C	480		C[-17][+57]	542.743	2	1084.48	1084.48	0	1.8	Specific	507.78	507.78	507.78	6.27	244	>FBN2C 030821	1	dw110518110618_2.9579.9579.2	controllerType=0 controllerNumber=1 scan=9579	26.1735
08861:2	1	R.C[+57.021][-17.027]FNEIGS[+162.053]FK.C	480	Hex(1)	C[-17][+57], S[+162]	623.769	2	1246.53	1246.53	0	1	Specific	484.85	484.85	254.7	6.94	244	>FBN2C 030821	1	dw110518110618_2.9066.9066.2	controllerType=0 controllerNumber=1 scan=9066	24.9591
08920:2	1	R.C[+57.021][-17.027]FNEIGS[+162.053]FK.C	480	Hex(1)	C[-17][+57], S[+162]	623.77	2	1246.53	1246.53	0	2.1	Specific	518.58	518.58	297.54	6.27	244	>FBN2C 030821	1	dw110518110618_2.9117.9117.2	controllerType=0 controllerNumber=1 scan=9117	25.0803
05407:3	1	K.C[+57.021]LC[+57.021]NEGYELTPDGK.N	489		C[+57]*2	552.573	3	1655.7	1655.7	0	0.1	Specific	367.77	348.68	348.68	3.72	244	>FBN2C 030821	1	dw110518110618_2.6218.6218.3	controllerType=0 controllerNumber=1 scan=6218	18.3594
05473:3	1	K.C[+57.021]LC[+57.021]NEGYELTPDGK.N	489		C[+57]*2	552.572	3	1655.7	1655.7	0	-1.4	Specific	497.24	497.24	497.24	6.93	244	>FBN2C 030821	1	dw110518110618_2.6270.6270.3	controllerType=0 controllerNumber=1 scan=6270	18.4767
08552:2	1	K.C[+57.021]LC[+57.021]NEGYELTPDGK.N	489		C[+57]*2	828.357	2	1655.71	1655.7	0	1.6	Specific	500.36	500.36	500.36	7.07	244	>FBN2C 030821	1	dw110518110618_2.8807.8807.2	controllerType=0 controllerNumber=1 scan=8807	24.3462
05710:2	1	K.C[+57.021]LC[+57.021]NEGYELTPDGK.N	489		C[+57]*2	828.355	2	1655.7	1655.7	0	-0.6	Specific	637.93	637.93	637.93	10.05	244	>FBN2C 030821	1	dw110518110618_2.6462.6462.2	controllerType=0 controllerNumber=1 scan=6462	18.9157
05631:2	1	K.C[+57.021]LC[+57.021]NEGYELTPDGK.N	489		C[+57]*2	828.355	2	1655.7	1655.7	0	-0.9	Specific	705.53	705.53	705.53	12.05	244	>FBN2C 030821	1	dw110518110618_2.6401.6401.2	controllerType=0 controllerNumber=1 scan=6401	18.7791
05365:2	1	K.C[+57.021]LC[+57.021]NEGYELTPDGK.N	489		C[+57]*2	828.355	2	1655.7	1655.7	0	-0.3	Specific	925.17	925.17	925.17	16.05	244	>FBN2C 030821	1	dw110518110618_2.6184.6184.2	controllerType=0 controllerNumber=1 scan=6184	18.2821
05561:2	1	K.C[+57.021]LC[+57.021]NEGYELTPDGK.N	489		C[+57]*2	828.356	2	1655.71	1655.7	0	0.7	Specific	928.99	907.07	907.07	16.05	244	>FBN2C 030821	1	dw110518110618_2.6343.6343.2	controllerType=0 controllerNumber=1 scan=6343	18.6465
05426:2	1	K.C[+57.021]LC[+57.021]NEGYELTPDGK.N	489		C[+57]*2	828.356	2	1655.7	1655.7	0	0.6	Specific	945.51	937.92	937.92	16.05	244	>FBN2C 030821	1	dw110518110618_2.6233.6233.2	controllerType=0 controllerNumber=1 scan=6233	18.3957
05494:2	1	K.C[+57.021]LC[+57.021]NEGYELTPDGK.N	489		C[+57]*2	828.357	2	1655.71	1655.7	0	1.2	Specific	953.48	948.54	948.54	17.05	244	>FBN2C 030821	1	dw110518110618_2.6288.6288.2	controllerType=0 controllerNumber=1 scan=6288	18.5195
08607:2	1	K.C[+57.021][-17.027]LC[+57.021]NEGYELTPDGK.N	489		C[-17][+57]*2	819.846	2	1638.68	1638.68	0	4.6	Specific	416.46	416.46	416.46	5.06	244	>FBN2C 030821	1	dw110518110618_2.8856.8856.4	controllerType=0 controllerNumber=1 scan=8856	24.4628
05711:2	1	K.C[+57.021]LC[+57.021]N[+0.984]EGYELTPDGK.N	489		C[+57]*2, N[+1]	828.854	2	1656.7	1656.69	0	7.4	Specific	582.98	582.98	582.98	7.87	244	>FBN2C 030821	1	dw110518110618_2.6462.6462.2	controllerType=0 controllerNumber=1 scan=6462	18.9157
08555:2	1	K.C[+57.021][-17.027]LC[+57.021]NEGYELTPDGK.N	489		C[-17][+57]*2	819.845	2	1638.68	1638.68	0	2.8	Specific	763.77	763.77	763.77	12.38	244	>FBN2C 030821	1	dw110518110618_2.8810.8810.2	controllerType=0 controllerNumber=1 scan=8810	24.3543
08485:2	1	K.C[+57.021][-17.027]LC[+57.021]NEGYELTPDGK.N	489		C[-17][+57]*2	819.844	2	1638.68	1638.68	0	2.1	Specific	777.05	777.05	777.05	12.38	244	>FBN2C 030821	1	dw110518110618_2.8756.8756.2	controllerType=0 controllerNumber=1 scan=8756	24.2276
09547:4	1	K.C[+57.021][-17.027]LC[+57.021]NEGYELTPDGKNC[+57.021]IDTNEC[+57.021]VALPGSC[+57.021]SPGTC[+57.021]QNLEGSFR.C	489		C[-17][+57]*6	1191.51	4	4763	4762.99	0	2.4	Specific	477.99	477.99	29.29	4.67	244	>FBN2C 030821	1	dw110518110618_2.9642.9642.4	controllerType=0 controllerNumber=1 scan=9642	26.3209
09433:4	1	K.C[+57.021][-17.027]LC[+57.021]NEGYELTPDGKNC[+57.021]IDT[+146.058]NEC[+57.021]VALPGSC[+57.021]SPGTC[+57.021]QNLEGSFR.C	489	Fuc(1)	C[-17][+57]*6, T[+146]	1228.02	4	4909.06	4909.05	0	3.5	Specific	538.17	538.17	0	5.08	244	>FBN2C 030821	1	dw110518110618_2.9544.9544.4	controllerType=0 controllerNumber=1 scan=9544	26.0893
07969:3	1	K.NC[+57.021]IDTN[+0.984]EC[+57.021]VALPGSC[+57.021]SPGTC[+57.021]QNLEGSFR.C	503		C[+57]*4, N[+1]	1048.78	3	3144.32	3144.31	0	3	Specific	563.54	563.54	93.84	6.41	244	>FBN2C 030821	1	dw110518110618_2.8320.8320.3	controllerType=0 controllerNumber=1 scan=8320	23.2051
08319:3	1	K.N[+0.984]C[+57.021]IDTNEC[+57.021]VALPGS[+146.058]C[+57.021]SPGTC[+57.021]QNLEGSFR.C	503	Fuc(1)	C[+57]*4, N[+1], S[+146]	1097.46	3	3290.37	3290.37	0	1.1	Specific	456.99	456.99	1.2	5.65	244	>FBN2C 030821	1	dw110518110618_2.8606.8606.3	controllerType=0 controllerNumber=1 scan=8606	23.8759
07489:3	1	K.NC[+57.021]IDTN[+0.984]EC[+57.021]VALPGS[+162.053]C[+57.021]SPGTC[+57.021]QNLEGSFR.C	503	Hex(1)	C[+57]*4, N[+1], S[+162]	1102.81	3	3306.42	3306.37	0	16.1	Specific	556.69	556.69	0.6	4.37	244	>FBN2C 030821	1	dw110518110618_2.7924.7924.3	controllerType=0 controllerNumber=1 scan=7924	22.2831
07580:3	1	K.NC[+57.021]ID[+15.995]TN[+0.984]EC[+57.021]VALPGSC[+57.021]SPGTC[+57.021]QNLEGSFR.C	503		C[+57]*4, D[+16], N[+1]	1054.12	3	3160.35	3160.31	0	14.1	Specific	643.78	643.78	47.57	6.39	244	>FBN2C 030821	1	dw110518110618_2.7997.7997.3	controllerType=0 controllerNumber=1 scan=7997	22.4545
05084:2	1	R.C[+57.021]IC[+57.021]PPGYEVK.S	531		C[+57]*2	611.783	2	1222.56	1222.56	0	-1.1	Specific	471.68	471.68	471.68	5.6	244	>FBN2C 030821	1	dw110518110618_2.5963.5963.2	controllerType=0 controllerNumber=1 scan=5963	17.776
04835:2	1	R.C[+57.021]IC[+57.021]PPGYEVK.S	531		C[+57]*2	611.783	2	1222.56	1222.56	0	-0.9	Specific	472.68	472.68	472.68	5.6	244	>FBN2C 030821	1	dw110518110618_2.5761.5761.2	controllerType=0 controllerNumber=1 scan=5761	17.3174
04447:2	1	R.C[+57.021]IC[+57.021]PPGYEVK.S	531		C[+57]*2	611.781	2	1222.56	1222.56	0	-3.5	Specific	520.06	520.06	520.06	6.16	244	>FBN2C 030821	1	dw110518110618_2.5437.5437.2	controllerType=0 controllerNumber=1 scan=5437	16.5785
04760:2	1	R.C[+57.021]IC[+57.021]PPGYEVK.S	531		C[+57]*2	611.783	2	1222.56	1222.56	0	-0.3	Specific	569.89	569.89	569.89	7.1	244	>FBN2C 030821	1	dw110518110618_2.5705.5705.2	controllerType=0 controllerNumber=1 scan=5705	17.1874
04626:2	1	R.C[+57.021]IC[+57.021]PPGYEVK.S	531		C[+57]*2	611.782	2	1222.56	1222.56	0	-1.8	Specific	587.05	587.05	587.05	8.34	244	>FBN2C 030821	1	dw110518110618_2.5595.5595.2	controllerType=0 controllerNumber=1 scan=5595	16.9333
04692:2	1	R.C[+57.021]IC[+57.021]PPGYEVK.S	531		C[+57]*2	611.783	2	1222.56	1222.56	0	-0.1	Specific	609.02	609.02	609.02	8.1	244	>FBN2C 030821	1	dw110518110618_2.5650.5650.2	controllerType=0 controllerNumber=1 scan=5650	17.0599
04503:2	1	R.C[+57.021]IC[+57.021]PPGYEVK.S	531		C[+57]*2	611.783	2	1222.56	1222.56	0	-1.1	Specific	610.47	610.47	610.47	8.04	244	>FBN2C 030821	1	dw110518110618_2.5488.5488.2	controllerType=0 controllerNumber=1 scan=5488	16.69
04561:2	1	R.C[+57.021]IC[+57.021]PPGYEVK.S	531		C[+57]*2	611.783	2	1222.56	1222.56	0	-0.3	Specific	629.87	629.87	629.87	8.04	244	>FBN2C 030821	1	dw110518110618_2.5540.5540.2	controllerType=0 controllerNumber=1 scan=5540	16.8057
07769:2	1	R.C[+57.021][-17.027]IC[+57.021]PPGYEVK.S	531		C[-17][+57]*2	603.27	2	1205.53	1205.53	0	-0.1	Specific	461.32	461.32	461.32	6.82	244	>FBN2C 030821	1	dw110518110618_2.8149.8149.2	controllerType=0 controllerNumber=1 scan=8149	22.8098
07832:2	1	R.C[+57.021][-17.027]IC[+57.021]PPGYEVK.S	531		C[-17][+57]*2	603.27	2	1205.53	1205.53	0	-0.3	Specific	474.26	474.26	474.26	6.82	244	>FBN2C 030821	1	dw110518110618_2.8202.8202.2	controllerType=0 controllerNumber=1 scan=8202	22.9318
07897:2	1	R.C[+57.021][-17.027]IC[+57.021]PPGYEVK.S	531		C[-17][+57]*2	603.271	2	1205.53	1205.53	0	1.2	Specific	482.64	482.64	482.64	6.94	244	>FBN2C 030821	1	dw110518110618_2.8257.8257.2	controllerType=0 controllerNumber=1 scan=8257	23.0594
11117:4	1	K.SENC[+57.021]IDINEC[+57.021]DEDPNIC[+57.021]LFGSC[+57.021]TNTPGGFQC[+57.021]LC[+57.021]PPGFVLSDNGR.R	541		C[+57]*6	1259.78	4	5036.09	5036.1	0	-1.1	Specific	330.43	330.43	20	2.25	244	>FBN2C 030821	1	dw110518110618_2.11111.11111.4	controllerType=0 controllerNumber=1 scan=11111	30.0025
11015:4	1	K.SENC[+57.021]IDINEC[+57.021]DEDPNIC[+57.021]LFGSC[+57.021]TNTPGGFQC[+57.021]LC[+57.021]PPGFVLSDNGR.R	541		C[+57]*6	1259.53	4	5035.1	5036.1	-1	0	Specific	388.41	388.41	388.41	4.02	244	>FBN2C 030821	1	dw110518110618_2.11015.11015.4	controllerType=0 controllerNumber=1 scan=11015	29.7693
11067:4	1	K.SENC[+57.021]IDINEC[+57.021]DEDPNIC[+57.021]LFGSC[+57.021]TNTPGGFQC[+57.021]LC[+57.021]PPGFVLSDNGR.R	541		C[+57]*6	1259.79	4	5036.12	5036.1	0	3.8	Specific	902.65	902.65	29.68	12	244	>FBN2C 030821	1	dw110518110618_2.11064.11064.4	controllerType=0 controllerNumber=1 scan=11064	29.8889
10522:4	1	K.SENC[+57.021]IDINEC[+57.021]DEDPNIC[+57.021]LFGSC[+57.021]TNTPGGFQC[+57.021]LC[+57.021]PPGFVLSDNGRR.C	541		C[+57]*6	1299.06	4	5193.22	5192.2	1	2.4	Specific	272.67	272.67	20	2.21	244	>FBN2C 030821	1	dw110518110618_2.10488.10488.4	controllerType=0 controllerNumber=1 scan=10488	28.3397
10423:5	1	K.SENC[+57.021]IDINEC[+57.021]DEDPNIC[+57.021]LFGSC[+57.021]TNTPGGFQC[+57.021]LC[+57.021]PPGFVLSDNGRR.C	541		C[+57]*6	1039.26	5	5192.25	5192.2	0	9.3	Specific	577.53	577.53	17.53	4.27	244	>FBN2C 030821	1	dw110518110618_2.10404.10404.5	controllerType=0 controllerNumber=1 scan=10404	28.1378
10469:4	1	K.SENC[+57.021]IDINEC[+57.021]DEDPNIC[+57.021]LFGSC[+57.021]TNTPGGFQC[+57.021]LC[+57.021]PPGFVLSDNGRR.C	541		C[+57]*6	1298.81	4	5192.22	5192.2	0	4.6	Specific	939.46	939.46	51.95	13.21	244	>FBN2C 030821	1	dw110518110618_2.10443.10443.4	controllerType=0 controllerNumber=1 scan=10443	28.2324
10409:4	1	K.SENC[+57.021]IDINEC[+57.021]DEDPNIC[+57.021]LFGSC[+57.021]TNTPGGFQC[+57.021]LC[+57.021]PPGFVLSDNGRR.C	541		C[+57]*6	1298.81	4	5192.23	5192.2	0	5	Specific	1383.42	1383.42	54.32	22.21	244	>FBN2C 030821	1	dw110518110618_2.10390.10390.4	controllerType=0 controllerNumber=1 scan=10390	28.1051
10442:4	1	K.SENC[+57.021]ID[+15.995]INEC[+57.021]DEDPNIC[+57.021]LFGSC[+57.021]TNTPGGFQC[+57.021]LC[+57.021]PPGFVLSDNGRR.C	541		C[+57]*6, D[+16]	1303.06	4	5209.23	5208.2	1	6.8	Specific	95.75	95.75	0	1.7	244	>FBN2C 030821	1	dw110518110618_2.10419.10419.4	controllerType=0 controllerNumber=1 scan=10419	28.1728
10350:4	1	K.SEN[+0.984]C[+57.021]IDINEC[+57.021]DEDPNIC[+57.021]LFGSC[+57.021]TNTPGGFQC[+57.021]LC[+57.021]PPGFVLSDNGRR.C	541		C[+57]*6, N[+1]	1298.81	4	5192.22	5193.18	-1	7	Specific	172.51	172.51	2.37	1.72	244	>FBN2C 030821	1	dw110518110618_2.10338.10338.4	controllerType=0 controllerNumber=1 scan=10338	27.9794
10574:4	1	K.SENC[+57.021]IDINEC[+57.021]DEDPNIC[+57.021]LFGSC[+57.021]TNTPGGFQC[+57.021]LC[+57.021]PPGFVLSDN[+0.984]GRR.C	541		C[+57]*6, N[+1]	1299.05	4	5193.18	5193.18	0	-0.9	Specific	370.3	370.3	48.35	3.68	244	>FBN2C 030821	1	dw110518110618_2.10537.10537.4	controllerType=0 controllerNumber=1 scan=10537	28.4566
07046:2	1	R.QSFC[+57.021]FTNFENGK.C	591		C[+57]	739.822	2	1478.64	1478.64	0	-0.7	Specific	69.24	69.24	69.24	1.79	244	>FBN2C 030821	1	dw110518110618_2.7545.7545.3	controllerType=0 controllerNumber=1 scan=7545	21.4076
07647:2	1	R.QSFC[+57.021]FTNFENGK.C	591		C[+57]	739.824	2	1478.64	1478.64	0	2.6	Specific	209.83	209.83	209.83	1.95	244	>FBN2C 030821	1	dw110518110618_2.8052.8052.3	controllerType=0 controllerNumber=1 scan=8052	22.5827
06938:2	1	R.QSFC[+57.021]FTNFENGK.C	591		C[+57]	739.822	2	1478.64	1478.64	0	0.5	Specific	823.82	812.63	812.63	14.05	244	>FBN2C 030821	1	dw110518110618_2.7454.7454.2	controllerType=0 controllerNumber=1 scan=7454	21.2028
07070:2	1	R.QSFC[+57.021]FTNFENGK.C	591		C[+57]	739.821	2	1478.64	1478.64	0	-1	Specific	835.3	776	776	14.05	244	>FBN2C 030821	1	dw110518110618_2.7564.7564.2	controllerType=0 controllerNumber=1 scan=7564	21.4513
07001:2	1	R.QSFC[+57.021]FTNFENGK.C	591		C[+57]	739.823	2	1478.64	1478.64	0	0.7	Specific	840.5	814.72	814.72	14.05	244	>FBN2C 030821	1	dw110518110618_2.7509.7509.2	controllerType=0 controllerNumber=1 scan=7509	21.3253
06882:2	1	R.QSFC[+57.021]FTNFENGK.C	591		C[+57]	739.822	2	1478.64	1478.64	0	-0.1	Specific	848.81	826.53	826.53	14.05	244	>FBN2C 030821	1	dw110518110618_2.7401.7401.2	controllerType=0 controllerNumber=1 scan=7401	21.0815
07147:2	1	R.QSFC[+57.021]FTNFEN[+0.984]GK.C	591		C[+57], N[+1]	740.315	2	1479.62	1479.62	0	1.6	Specific	803.48	803.48	81.31	13.38	244	>FBN2C 030821	1	dw110518110618_2.7633.7633.2	controllerType=0 controllerNumber=1 scan=7633	21.6124
07270:2	1	R.QSFC[+57.021]FTNFEN[+0.984]GK.C	591		C[+57], N[+1]	740.312	2	1479.62	1479.62	0	-2.5	Specific	834.07	834.07	141.41	14.14	244	>FBN2C 030821	1	dw110518110618_2.7742.7742.2	controllerType=0 controllerNumber=1 scan=7742	21.862
07206:2	1	R.QSFC[+57.021]FTNFEN[+0.984]GK.C	591		C[+57], N[+1]	740.312	2	1479.62	1479.62	0	-2.2	Specific	848.48	848.48	174.82	14.14	244	>FBN2C 030821	1	dw110518110618_2.7685.7685.2	controllerType=0 controllerNumber=1 scan=7685	21.7329
06592:3	1	R.QSFC[+57.021]FTNFEN[+0.984]GKC[+57.021]SVPK.A	591		C[+57]*2, N[+1]	684.304	3	2050.9	2050.9	0	-1.7	Specific	681.3	681.3	325.1	11.13	244	>FBN2C 030821	1	dw110518110618_2.7177.7177.3	controllerType=0 controllerNumber=1 scan=7177	20.5564
06500:3	1	R.QSFC[+57.021]FTNFEN[+0.984]GKC[+57.021]SVPK.A	591		C[+57]*2, N[+1]	684.304	3	2050.9	2050.9	0	-0.4	Specific	966.27	966.27	341.42	17.05	244	>FBN2C 030821	1	dw110518110618_2.7105.7105.3	controllerType=0 controllerNumber=1 scan=7105	20.3908
01209:3	1	K.AFN[+1444.534]TTK.A	608	HexNAc(4)Hex(3)Fuc(1)	N[+1445]	709.301	3	2125.89	2125.89	0	-1	Specific	4.5	4.5	4.5	1.69	244	>FBN2C 030821	1	dw110518110618_2.2414.2414.3	controllerType=0 controllerNumber=1 scan=2414	9.4021
01375:3	1	K.AFN[+1809.666]TTK.A	608	HexNAc(5)Hex(4)Fuc(1)	N[+1810]	831.01	3	2491.02	2491.02	0	-2.8	Specific	45.93	45.93	42.53	1.77	244	>FBN2C 030821	1	dw110518110618_2.2590.2590.3	controllerType=0 controllerNumber=1 scan=2590	9.8318
01345:3	1	K.AFN[+1971.719]TTK.A	608	HexNAc(5)Hex(5)Fuc(1)	N[+1972]	885.028	3	2653.07	2653.08	0	-2.1	Specific	48.8	48.8	46.85	1.77	244	>FBN2C 030821	1	dw110518110618_2.2555.2555.3	controllerType=0 controllerNumber=1 scan=2555	9.7468
01458:3	1	K.AFN[+1971.719]TTK.A	608	HexNAc(5)Hex(5)Fuc(1)	N[+1972]	885.029	3	2653.07	2653.08	0	-1.1	Specific	58.27	58.27	47.81	1.75	244	>FBN2C 030821	1	dw110518110618_2.2672.2672.3	controllerType=0 controllerNumber=1 scan=2672	10.0288
01238:3	1	K.AFN[+1768.640]TTK.A	608	HexNAc(4)Hex(5)Fuc(1)	N[+1769]	817.337	3	2450	2450	0	0	Specific	88.93	88.93	49.66	1.75	244	>FBN2C 030821	1	dw110518110618_2.2443.2443.3	controllerType=0 controllerNumber=1 scan=2443	9.4735
01192:3	1	K.AFN[+1768.640]TTK.A	608	HexNAc(4)Hex(5)Fuc(1)	N[+1769]	817.336	3	2449.99	2450	0	-1.6	Specific	93.37	93.37	41.18	1.77	244	>FBN2C 030821	1	dw110518110618_2.2396.2396.3	controllerType=0 controllerNumber=1 scan=2396	9.3582
01239:3	1	K.AFN[+1606.587]TTK.A	608	HexNAc(4)Hex(4)Fuc(1)	N[+1607]	763.317	3	2287.94	2287.94	0	-2.5	Specific	99.37	99.37	52.22	1.76	244	>FBN2C 030821	1	dw110518110618_2.2444.2444.3	controllerType=0 controllerNumber=1 scan=2444	9.4757
01195:3	1	K.AFN[+1606.587]TTK.A	608	HexNAc(4)Hex(4)Fuc(1)	N[+1607]	763.318	3	2287.94	2287.94	0	-1.7	Specific	99.73	99.73	42.31	1.76	244	>FBN2C 030821	1	dw110518110618_2.2400.2400.3	controllerType=0 controllerNumber=1 scan=2400	9.3681
01186:2	1	K.AFN[+1444.534]TTK.A	608	HexNAc(4)Hex(3)Fuc(1)	N[+1445]	1063.45	2	2125.89	2125.89	0	-0.4	Specific	105.07	105.07	58.8	2.09	244	>FBN2C 030821	1	dw110518110618_2.2390.2390.2	controllerType=0 controllerNumber=1 scan=2390	9.3435
01999:3	1	K.AFN[+2263.835]TTK.A	608	HexNAc(5)Hex(5)Fuc(3)	N[+2264]	982.395	3	2945.17	2945.19	0	-7.2	Specific	106.66	102.91	58.8	1.74	244	>FBN2C 030821	1	dw110518110618_2.3239.3239.3	controllerType=0 controllerNumber=1 scan=3239	11.4207
01200:2	1	K.AFN[+1768.640]TTK.A	608	HexNAc(4)Hex(5)Fuc(1)	N[+1769]	1225.5	2	2450	2450	0	0	Specific	116.62	116.62	49.01	2.09	244	>FBN2C 030821	1	dw110518110618_2.2404.2404.2	controllerType=0 controllerNumber=1 scan=2404	9.3768
01181:2	1	K.AFN[+1606.587]TTK.A	608	HexNAc(4)Hex(4)Fuc(1)	N[+1607]	1144.47	2	2287.94	2287.94	0	-1.5	Specific	136.86	136.86	49.02	2.1	244	>FBN2C 030821	1	dw110518110618_2.2382.2382.2	controllerType=0 controllerNumber=1 scan=2382	9.3196
02761:3	1	K.AFN[+2715.963]TTK.A	608	HexNAc(5)Hex(6)Fuc(1)NeuAc(2)	N[+2716]	1133.11	3	3397.31	3397.32	0	-3.2	Specific	136.87	136.87	46.85	2.33	244	>FBN2C 030821	1	dw110518110618_2.3970.3970.3	controllerType=0 controllerNumber=1 scan=3970	13.1781
01683:3	1	K.AFN[+2059.735]TTK.A	608	HexNAc(4)Hex(5)Fuc(1)NeuAc(1)	N[+2060]	914.367	3	2741.09	2741.09	0	-1.4	Specific	145.65	145.65	46.85	2.33	244	>FBN2C 030821	1	dw110518110618_2.2884.2884.3	controllerType=0 controllerNumber=1 scan=2884	10.5419
01409:3	1	K.AFN[+1971.719]TTK.A	608	HexNAc(5)Hex(5)Fuc(1)	N[+1972]	885.028	3	2653.07	2653.08	0	-1.9	Specific	148.7	148.7	46.85	2.33	244	>FBN2C 030821	1	dw110518110618_2.2625.2625.3	controllerType=0 controllerNumber=1 scan=2625	9.9155
02618:3	1	K.AFN[+2715.963]TTK.A	608	HexNAc(5)Hex(6)Fuc(1)NeuAc(2)	N[+2716]	1133.1	3	3397.29	3397.32	0	-9.6	Specific	164.64	164.64	46.85	1.79	244	>FBN2C 030821	1	dw110518110618_2.3851.3851.3	controllerType=0 controllerNumber=1 scan=3851	12.9004
02536:3	1	K.AFN[+2350.830]TTK.A	608	HexNAc(4)Hex(5)Fuc(1)NeuAc(2)	N[+2351]	1011.4	3	3032.18	3032.19	0	-2	Specific	177.34	177.34	58.8	2.85	244	>FBN2C 030821	1	dw110518110618_2.3777.3777.3	controllerType=0 controllerNumber=1 scan=3777	12.725
01729:3	1	K.AFN[+2059.735]TTK.A	608	HexNAc(4)Hex(5)Fuc(1)NeuAc(1)	N[+2060]	914.368	3	2741.09	2741.09	0	-0.4	Specific	180.05	180.05	48.93	2.77	244	>FBN2C 030821	1	dw110518110618_2.2931.2931.3	controllerType=0 controllerNumber=1 scan=2931	10.6558
01937:3	1	K.AFN[+2059.735]TTK.A	608	HexNAc(4)Hex(5)Fuc(1)NeuAc(1)	N[+2060]	914.366	3	2741.08	2741.09	0	-2.6	Specific	182.06	182.06	46.85	2.85	244	>FBN2C 030821	1	dw110518110618_2.3160.3160.3	controllerType=0 controllerNumber=1 scan=3160	11.222
01782:3	1	K.AFN[+2059.735]TTK.A	608	HexNAc(4)Hex(5)Fuc(1)NeuAc(1)	N[+2060]	914.368	3	2741.09	2741.09	0	-0.6	Specific	182.76	182.76	46.85	2.77	244	>FBN2C 030821	1	dw110518110618_2.2983.2983.3	controllerType=0 controllerNumber=1 scan=2983	10.7833
01905:3	1	K.AFN[+2059.735]TTK.A	608	HexNAc(4)Hex(5)Fuc(1)NeuAc(1)	N[+2060]	914.368	3	2741.09	2741.09	0	-1.2	Specific	184.47	184.47	47.81	2.77	244	>FBN2C 030821	1	dw110518110618_2.3117.3117.3	controllerType=0 controllerNumber=1 scan=3117	11.1113
02600:3	1	K.AFN[+2350.830]TTK.A	608	HexNAc(4)Hex(5)Fuc(1)NeuAc(2)	N[+2351]	1011.4	3	3032.18	3032.19	0	-3.5	Specific	190.64	190.64	58.8	2.85	244	>FBN2C 030821	1	dw110518110618_2.3837.3837.3	controllerType=0 controllerNumber=1 scan=3837	12.8682
01824:3	1	K.AFN[+2059.735]TTK.A	608	HexNAc(4)Hex(5)Fuc(1)NeuAc(1)	N[+2060]	914.367	3	2741.09	2741.09	0	-2	Specific	190.98	190.98	46.85	2.85	244	>FBN2C 030821	1	dw110518110618_2.3026.3026.3	controllerType=0 controllerNumber=1 scan=3026	10.8875
02871:3	1	K.AFN[+2350.830]TTK.A	608	HexNAc(4)Hex(5)Fuc(1)NeuAc(2)	N[+2351]	1011.4	3	3032.18	3032.19	0	-1.8	Specific	192.23	192.23	58.8	2.85	244	>FBN2C 030821	1	dw110518110618_2.4057.4057.3	controllerType=0 controllerNumber=1 scan=4057	13.3819
02692:3	1	K.AFN[+2716.983]TTK.A	608	HexNAc(5)Hex(6)Fuc(3)NeuAc(1)	N[+2717]	1133.44	3	3398.32	3398.34	0	-5.6	Specific	192.63	192.63	46.85	1.88	244	>FBN2C 030821	1	dw110518110618_2.3913.3913.3	controllerType=0 controllerNumber=1 scan=3913	13.0457
02667:3	1	K.AFN[+2350.830]TTK.A	608	HexNAc(4)Hex(5)Fuc(1)NeuAc(2)	N[+2351]	1011.4	3	3032.19	3032.19	0	-0.4	Specific	194.66	194.66	58.8	2.77	244	>FBN2C 030821	1	dw110518110618_2.3891.3891.3	controllerType=0 controllerNumber=1 scan=3891	12.9939
02730:3	1	K.AFN[+2350.830]TTK.A	608	HexNAc(4)Hex(5)Fuc(1)NeuAc(2)	N[+2351]	1011.4	3	3032.18	3032.19	0	-0.8	Specific	195.71	195.71	58.8	2.77	244	>FBN2C 030821	1	dw110518110618_2.3946.3946.3	controllerType=0 controllerNumber=1 scan=3946	13.1225
02799:3	1	K.AFN[+2350.830]TTK.A	608	HexNAc(4)Hex(5)Fuc(1)NeuAc(2)	N[+2351]	1011.4	3	3032.19	3032.19	0	-0.3	Specific	219.23	219.23	58.8	2.9	244	>FBN2C 030821	1	dw110518110618_2.4000.4000.3	controllerType=0 controllerNumber=1 scan=4000	13.2491
02931:3	1	K.AFN[+2351.851]T[+203.079]TK.A	608	HexNAc(4)Hex(5)Fuc(3)NeuAc(1),HexNAc(1)	N[+2352], T[+203]	1079.43	3	3236.26	3236.29	0	-7.4	Specific	68.56	68.56	1.6	1.74	244	>FBN2C 030821	1	dw110518110618_2.4110.4110.3	controllerType=0 controllerNumber=1 scan=4110	13.5062
04055:3	1	K.AFN[+2642.946]T[+365.132]TK.A	608	HexNAc(4)Hex(5)Fuc(3)NeuAc(2),HexNAc(1)Hex(1)	N[+2643], T[+365]	1230.48	3	3689.42	3689.43	0	-3.7	Specific	138.6	138.6	4	1.74	244	>FBN2C 030821	1	dw110518110618_2.5096.5096.3	controllerType=0 controllerNumber=1 scan=5096	15.7956
06957:2	1	K.MPGEGWGDPC[+57.021]ELC[+57.021]PK.D	621		C[+57]*2	866.859	2	1732.71	1732.71	0	-1.3	Specific	829.31	698.63	698.63	14.14	244	>FBN2C 030821	1	dw110518110618_2.7471.7471.2	controllerType=0 controllerNumber=1 scan=7471	21.2369
07015:2	1	K.MPGEGWGDPC[+57.021]ELC[+57.021]PK.D	621		C[+57]*2	866.86	2	1732.71	1732.71	0	0.2	Specific	874.52	707.08	707.08	15.05	244	>FBN2C 030821	1	dw110518110618_2.7521.7521.2	controllerType=0 controllerNumber=1 scan=7521	21.3519
07082:2	1	K.MPGEGWGDPC[+57.021]ELC[+57.021]PK.D	621		C[+57]*2	866.86	2	1732.71	1732.71	0	0	Specific	900.46	745.63	745.63	16.05	244	>FBN2C 030821	1	dw110518110618_2.7575.7575.2	controllerType=0 controllerNumber=1 scan=7575	21.477
08429:4	1	K.MPGEGWGDPC[+57.021]ELC[+57.021]PKDDEVAFQDLC[+57.021]PYGHGTVPSLHDTR.E	621		C[+57]*3	1111.49	4	4442.93	4442.92	0	1.4	Specific	564.69	564.69	564.69	5.23	244	>FBN2C 030821	1	dw110518110618_2.8706.8706.4	controllerType=0 controllerNumber=1 scan=8706	24.1105
08522:5	1	K.MPGEGWGDPC[+57.021]ELC[+57.021]PKDDEVAFQDLC[+57.021]PYGHGTVPSLHDTR.E	621		C[+57]*3	889.392	5	4442.93	4442.92	0	1.9	Specific	791.89	791.89	791.89	11.17	244	>FBN2C 030821	1	dw110518110618_2.8784.8784.5	controllerType=0 controllerNumber=1 scan=8784	24.2923
08346:5	1	K.MPGEGWGDPC[+57.021]ELC[+57.021]PKDDEVAFQDLC[+57.021]PYGHGTVPSLHDTR.E	621		C[+57]*3	889.39	5	4442.92	4442.92	0	0.2	Specific	918.5	918.5	918.5	14.84	244	>FBN2C 030821	1	dw110518110618_2.8629.8629.5	controllerType=0 controllerNumber=1 scan=8629	23.9297
08394:5	1	K.MPGEGWGDPC[+57.021]ELC[+57.021]PKDDEVAFQDLC[+57.021]PYGHGTVPSLHDTR.E	621		C[+57]*3	889.389	5	4442.92	4442.92	0	-0.6	Specific	1133.32	1133.32	1133.32	18.84	244	>FBN2C 030821	1	dw110518110618_2.8674.8674.5	controllerType=0 controllerNumber=1 scan=8674	24.0358
08454:5	1	K.MPGEGWGDPC[+57.021]ELC[+57.021]PKDDEVAFQDLC[+57.021]PYGHGTVPSLHDTR.E	621		C[+57]*3	889.39	5	4442.92	4442.92	0	0.4	Specific	1246.49	1246.49	1246.49	20.84	244	>FBN2C 030821	1	dw110518110618_2.8728.8728.5	controllerType=0 controllerNumber=1 scan=8728	24.1608
09132:5	1	K.MPGEGWGDPC[+57.021]ELC[+57.021]PKDDEVAFQDLC[+57.021]PYGHGT[+802.286]VPS[+146.058]LHDTR.E	621	HexNAc(1)Hex(1)Fuc(1)NeuAc(1),Fuc(1)	C[+57]*3, S[+146], T[+802]	1078.86	5	5390.26	5391.26	-1	0.3	Specific	607.29	607.29	3.6	8.84	244	>FBN2C 030821	1	dw110518110618_2.9291.9291.5	controllerType=0 controllerNumber=1 scan=9291	25.4902
09186:5	1	K.MPGEGWGDPC[+57.021]ELC[+57.021]PKDDEVAFQDLC[+57.021]PYGHGT[+802.286]VPS[+146.058]LHDTR.E	621	HexNAc(1)Hex(1)Fuc(1)NeuAc(1),Fuc(1)	C[+57]*3, S[+146], T[+802]	1078.86	5	5390.26	5391.26	-1	-0.3	Specific	737.74	737.74	3.6	10.84	244	>FBN2C 030821	1	dw110518110618_2.9338.9338.5	controllerType=0 controllerNumber=1 scan=9338	25.6037
08968:5	1	K.MPGEGWGDPC[+57.021]ELC[+57.021]PKDDEVAFQDLC[+57.021]PYGHGTVPSLHDTREDVNEC[+57.021]LESPGIC[+57.021]SNGQC[+57.021]INTDGSFR.C	621		C[+57]*6	1477.24	5	7382.16	7382.13	0	3.3	Specific	513.85	513.85	111.78	4.01	244	>FBN2C 030821	1	dw110518110618_2.9157.9157.5	controllerType=0 controllerNumber=1 scan=9157	25.1729
08971:6	1	K.MPGEGWGDPC[+57.021]ELC[+57.021]PKDDEVAFQDLC[+57.021]PYGHGTVPSLHDTREDVNEC[+57.021]LESPGIC[+57.021]SNGQC[+57.021]INTDGSFR.C	621		C[+57]*6	1231.2	6	7382.14	7382.13	0	1.3	Specific	872.27	872.27	29.42	12.1	244	>FBN2C 030821	1	dw110518110618_2.9161.9161.6	controllerType=0 controllerNumber=1 scan=9161	25.1841
08914:6	1	K.MPGEGWGDPC[+57.021]ELC[+57.021]PKDDEVAFQDLC[+57.021]PYGHGTVPSLHDTREDVNEC[+57.021]LESPGIC[+57.021]SNGQC[+57.021]INTDGSFR.C	621		C[+57]*6	1231.2	6	7382.15	7382.13	0	1.9	Specific	924.04	924.04	35.36	13.1	244	>FBN2C 030821	1	dw110518110618_2.9112.9112.6	controllerType=0 controllerNumber=1 scan=9112	25.0674
09037:5	1	K.MPGEGWGDPC[+57.021]ELC[+57.021]PKDDEVAFQDLC[+57.021]PYGHGTVPSLHDTREDVNEC[+57.021]LESPGIC[+57.021]SN[+0.984]GQC[+57.021]INTDGSFR.C	621		C[+57]*6, N[+1]	1477.43	5	7383.12	7383.12	0	0.2	Specific	276.25	276.25	20.81	2.13	244	>FBN2C 030821	1	dw110518110618_2.9213.9213.5	controllerType=0 controllerNumber=1 scan=9213	25.3054
09117:6	1	K.MPGEGWGDPC[+57.021]ELC[+57.021]PKDDEVAFQDLC[+57.021]PYGHGTVPSLHDTREDVNEC[+57.021]LESPGIC[+57.021]SN[+0.984]GQC[+57.021]INTDGSFR.C	621		C[+57]*6, N[+1]	1231.36	6	7383.13	7383.12	0	2.2	Specific	487.28	487.28	94.11	4.79	244	>FBN2C 030821	1	dw110518110618_2.9277.9277.6	controllerType=0 controllerNumber=1 scan=9277	25.4577
09042:6	1	K.MPGEGWGDPC[+57.021]ELC[+57.021]PKDDEVAFQDLC[+57.021]PYGHGTVPSLHDTREDVNEC[+57.021]LESPGIC[+57.021]SN[+0.984]GQC[+57.021]INTDGSFR.C	621		C[+57]*6, N[+1]	1231.36	6	7383.14	7383.12	0	2.9	Specific	891.07	891.07	48.48	12.1	244	>FBN2C 030821	1	dw110518110618_2.9218.9218.6	controllerType=0 controllerNumber=1 scan=9218	25.3183
08329:6	1	K.MPGEGWGDPC[+57.021]ELC[+57.021]PKDDEVAFQD[+15.995]LC[+57.021]PYGHGTVPSLHDT[+203.079]REDVNEC[+57.021]LESPGIC[+57.021]SNGQC[+57.021]INTDGSFR.C	621	HexNAc(1)	C[+57]*6, D[+16], T[+203]	1267.87	6	7602.21	7601.21	1	0.2	Specific	201.42	201.42	0	1.74	244	>FBN2C 030821	1	dw110518110618_2.8614.8614.6	controllerType=0 controllerNumber=1 scan=8614	23.8952
08264:6	1	K.MPGEGWGDPC[+57.021]ELC[+57.021]PKDDEVAFQD[+15.995]LC[+57.021]PYGHGT[+203.079]VPSLHDTREDVNEC[+57.021]LESPGIC[+57.021]SNGQC[+57.021]INTDGSFR.C	621	HexNAc(1)	C[+57]*6, D[+16], T[+203]	1267.87	6	7602.21	7601.21	1	-0.1	Specific	328.94	328.94	0	2.17	244	>FBN2C 030821	1	dw110518110618_2.8563.8563.6	controllerType=0 controllerNumber=1 scan=8563	23.7744
09416:6	1	K.MPGEGWGDPC[+57.021]ELC[+57.021]PKDDEVAFQDLC[+57.021]PYGHGT[+146.058]VPSLHDTREDVNEC[+57.021]LES[+802.286]PGIC[+57.021]SNGQC[+57.021]INTDGSFR.C	621	Fuc(1),HexNAc(1)Hex(1)Fuc(1)NeuAc(1)	C[+57]*6, S[+802], T[+146]	1388.92	6	8328.48	8330.48	-2	1.5	Specific	423.32	423.32	0	4.43	244	>FBN2C 030821	1	dw110518110618_2.9532.9532.6	controllerType=0 controllerNumber=1 scan=9532	26.0613
09505:6	1	K.MPGEGWGDPC[+57.021]ELC[+57.021]PKDDEVAFQDLC[+57.021]PYGHGT[+146.058]VPSLHDT[+802.286]REDVNEC[+57.021]LESPGIC[+57.021]SNGQC[+57.021]INTDGSFR.C	621	Fuc(1),HexNAc(1)Hex(1)Fuc(1)NeuAc(1)	C[+57]*6, T[+146][+802]	1389.09	6	8329.49	8330.48	-1	2.5	Specific	581.98	581.98	0	6.1	244	>FBN2C 030821	1	dw110518110618_2.9610.9610.6	controllerType=0 controllerNumber=1 scan=9610	26.2449
08967:6	1	K.MPGEGWGDPC[+57.021]ELC[+57.021]PKDDEVAFQDLC[+57.021]PYGHGTVPSLHDTREDVNEC[+57.021]LESPGIC[+57.021]SN[+0.984]GQC[+57.021]INTDGS[+162.053]FR.C	621	Hex(1)	C[+57]*6, N[+1], S[+162]	1258.37	6	7545.2	7545.17	0	3.9	Specific	753.83	753.83	9.5	10.2	244	>FBN2C 030821	1	dw110518110618_2.9156.9156.6	controllerType=0 controllerNumber=1 scan=9156	25.1707
08892:6	1	K.MPGEGWGDPC[+57.021]ELC[+57.021]PKDDEVAFQDLC[+57.021]PYGHGTVPSLHDTREDVNEC[+57.021]LESPGIC[+57.021]SN[+0.984]GQC[+57.021]INTDGS[+162.053]FR.C	621	Hex(1)	C[+57]*6, N[+1], S[+162]	1258.37	6	7545.19	7545.17	0	3.3	Specific	982.74	982.74	19.2	14.1	244	>FBN2C 030821	1	dw110518110618_2.9093.9093.6	controllerType=0 controllerNumber=1 scan=9093	25.0216
09631:6	1	K.MPGEGWGDPC[+57.021]ELC[+57.021]PKDDEVAFQDLC[+57.021]PYGHGT[+146.058]VPSLHDT[+802.286]REDVNEC[+57.021]LESPGIC[+57.021]SN[+0.984]GQC[+57.021]INTDGSFR.C	621	Fuc(1),HexNAc(1)Hex(1)Fuc(1)NeuAc(1)	C[+57]*6, N[+1], T[+146][+802]	1389.25	6	8330.46	8331.46	-1	-0.2	Specific	433.57	433.57	0	5.11	244	>FBN2C 030821	1	dw110518110618_2.9714.9714.6	controllerType=0 controllerNumber=1 scan=9714	26.4922
09576:6	1	K.MPGEGWGDPC[+57.021]ELC[+57.021]PKDDEVAFQDLC[+57.021]PYGHGT[+146.058]VPS[+802.286]LHDTREDVNEC[+57.021]LESPGIC[+57.021]SN[+0.984]GQC[+57.021]INTDGSFR.C	621	Fuc(1),HexNAc(1)Hex(1)Fuc(1)NeuAc(1)	C[+57]*6, N[+1], S[+802], T[+146]	1389.08	6	8329.47	8331.46	-2	2.1	Specific	446.7	446.7	0	4.66	244	>FBN2C 030821	1	dw110518110618_2.9665.9665.6	controllerType=0 controllerNumber=1 scan=9665	26.3755
08821:6	1	K.MPGEGWGDPC[+57.021]ELC[+57.021]PKDDEVAFQDLC[+57.021]PYGHGT[+146.058]VPSLHD[+15.995]TREDVN[+0.984]EC[+57.021]LESPGIC[+57.021]SNGQC[+57.021]INTDGSFR.C	621	Fuc(1)	C[+57]*6, D[+16], N[+1], T[+146]	1258.21	6	7544.21	7545.17	-1	5.3	Specific	808.08	808.08	0	11.2	244	>FBN2C 030821	1	dw110518110618_2.9031.9031.6	controllerType=0 controllerNumber=1 scan=9031	24.8766
08755:6	1	K.MPGEGWGDPC[+57.021]ELC[+57.021]PKDDEVAFQDLC[+57.021]PYGHGTVPSLH[+15.995]DTREDVN[+0.984]EC[+57.021]LESPGIC[+57.021]SNGQC[+57.021]INT[+146.058]DGSFR.C	621	Fuc(1)	C[+57]*6, H[+16], N[+1], T[+146]	1258.21	6	7544.2	7545.17	-1	3.9	Specific	936.65	936.65	0	13.2	244	>FBN2C 030821	1	dw110518110618_2.8977.8977.6	controllerType=0 controllerNumber=1 scan=8977	24.7484
07243:4	1	K.DDEVAFQDLC[+57.021]PYGHGTVPSLHDTR.E	636		C[+57]	683.062	4	2729.23	2729.23	0	0.2	Specific	1110.73	1110.73	1110.73	18.98	244	>FBN2C 030821	1	dw110518110618_2.7721.7721.4	controllerType=0 controllerNumber=1 scan=7721	21.8146
07308:4	1	K.DDEVAFQDLC[+57.021]PYGHGTVPSLHDTR.E	636		C[+57]	683.062	4	2729.23	2729.23	0	-0.3	Specific	1130.02	1130.02	1130.02	18.98	244	>FBN2C 030821	1	dw110518110618_2.7776.7776.4	controllerType=0 controllerNumber=1 scan=7776	21.9403
07461:3	1	R.EDVNEC[+57.021]LESPGIC[+57.021]SN[+0.984]GQC[+57.021]INTDGSFR.C	660		C[+57]*3, N[+1]	987.078	3	2959.22	2959.21	0	1.8	Specific	426.77	321.53	106.94	2.16	244	>FBN2C 030821	1	dw110518110618_2.7901.7901.3	controllerType=0 controllerNumber=1 scan=7901	22.2296
07150:3	1	R.EDVNEC[+57.021]LESPGIC[+57.021]SN[+0.984]GQC[+57.021]INTDGS[+162.053]FR.C	660	Hex(1)	C[+57]*3, N[+1], S[+162]	1041.1	3	3121.27	3121.27	0	1.3	Specific	860.93	860.93	7.82	12.41	244	>FBN2C 030821	1	dw110518110618_2.7636.7636.3	controllerType=0 controllerNumber=1 scan=7636	21.6188
06904:3	1	R.C[+57.021]EC[+57.021]PMGYNLDYTGVR.C	686		C[+57]*2	612.257	3	1834.76	1834.76	0	0	Specific	689.91	667.23	667.23	10.16	244	>FBN2C 030821	1	dw110518110618_2.7423.7423.3	controllerType=0 controllerNumber=1 scan=7423	21.132
06961:3	1	R.C[+57.021]EC[+57.021]PMGYNLDYTGVR.C	686		C[+57]*2	612.256	3	1834.75	1834.76	0	-0.5	Specific	698.89	687.8	687.8	10.16	244	>FBN2C 030821	1	dw110518110618_2.7476.7476.3	controllerType=0 controllerNumber=1 scan=7476	21.2496
07063:2	1	R.C[+57.021]EC[+57.021]PMGYNLDYTGVR.C	686		C[+57]*2	917.881	2	1834.76	1834.76	0	-0.4	Specific	788.84	788.84	788.84	13.05	244	>FBN2C 030821	1	dw110518110618_2.7557.7557.2	controllerType=0 controllerNumber=1 scan=7557	21.4342
06872:2	1	R.C[+57.021]EC[+57.021]PMGYNLDYTGVR.C	686		C[+57]*2	917.881	2	1834.76	1834.76	0	-0.2	Specific	808.23	791.6	791.6	14.05	244	>FBN2C 030821	1	dw110518110618_2.7392.7392.2	controllerType=0 controllerNumber=1 scan=7392	21.0604
06990:2	1	R.C[+57.021]EC[+57.021]PMGYNLDYTGVR.C	686		C[+57]*2	917.882	2	1834.76	1834.76	0	0.3	Specific	858.19	854.81	854.81	15.05	244	>FBN2C 030821	1	dw110518110618_2.7498.7498.2	controllerType=0 controllerNumber=1 scan=7498	21.3006
06925:2	1	R.C[+57.021]EC[+57.021]PMGYNLDYTGVR.C	686		C[+57]*2	917.882	2	1834.76	1834.76	0	0.2	Specific	911.97	908.05	908.05	16.05	244	>FBN2C 030821	1	dw110518110618_2.7443.7443.2	controllerType=0 controllerNumber=1 scan=7443	21.1786
06969:2	1	R.C[+57.021]EC[+57.021]PM[+15.995]GYNLDYTGVR.C	686		C[+57]*2, M[+16]	925.877	2	1850.75	1850.75	0	-2.1	Specific	553.37	553.37	129.66	8.12	244	>FBN2C 030821	1	dw110518110618_2.7482.7482.2	controllerType=0 controllerNumber=1 scan=7482	21.2616
08904:2	1	R.C[+57.021][-17.027]EC[+57.021]PMGYNLDYTGVR.C	686		C[-17][+57]*2	909.37	2	1817.73	1817.73	0	1.4	Specific	601.89	601.89	601.89	9.38	244	>FBN2C 030821	1	dw110518110618_2.9104.9104.2	controllerType=0 controllerNumber=1 scan=9104	25.048
06066:2	1	R.C[+57.021]EC[+57.021]PM[+15.995]GYNLDYTGVR.C	686		C[+57]*2, M[+16]	925.88	2	1850.75	1850.75	0	1.5	Specific	625.46	625.46	187.43	9.38	244	>FBN2C 030821	1	dw110518110618_2.6750.6750.2	controllerType=0 controllerNumber=1 scan=6750	19.5811
09029:2	1	R.C[+57.021][-17.027]EC[+57.021]PMGYNLDYTGVR.C	686		C[-17][+57]*2	909.369	2	1817.73	1817.73	0	1	Specific	627.71	627.71	627.71	10.05	244	>FBN2C 030821	1	dw110518110618_2.9208.9208.2	controllerType=0 controllerNumber=1 scan=9208	25.2945
06759:2	1	R.C[+57.021]EC[+57.021]PM[+15.995]GYNLDYTGVR.C	686		C[+57]*2, M[+16]	925.88	2	1850.75	1850.75	0	0.7	Specific	651.79	651.79	173.32	11.05	244	>FBN2C 030821	1	dw110518110618_2.7307.7307.2	controllerType=0 controllerNumber=1 scan=7307	20.86
06819:2	1	R.C[+57.021]EC[+57.021]PM[+15.995]GYNLDYTGVR.C	686		C[+57]*2, M[+16]	925.879	2	1850.75	1850.75	0	0.3	Specific	667.36	667.36	176.71	11.05	244	>FBN2C 030821	1	dw110518110618_2.7356.7356.2	controllerType=0 controllerNumber=1 scan=7356	20.9763
06001:2	1	R.C[+57.021]EC[+57.021]PM[+15.995]GYNLDYTGVR.C	686		C[+57]*2, M[+16]	925.88	2	1850.75	1850.75	0	1.5	Specific	715.32	658.62	187.67	11.38	244	>FBN2C 030821	1	dw110518110618_2.6701.6701.2	controllerType=0 controllerNumber=1 scan=6701	19.4647
06892:2	1	R.C[+57.021]EC[+57.021]PM[+15.995]GYNLDYTGVR.C	686		C[+57]*2, M[+16]	925.88	2	1850.75	1850.75	0	1.2	Specific	722.77	722.77	212.33	12.05	244	>FBN2C 030821	1	dw110518110618_2.7411.7411.2	controllerType=0 controllerNumber=1 scan=7411	21.1051
08961:2	1	R.C[+57.021][-17.027]EC[+57.021]PMGYNLDYTGVR.C	686		C[-17][+57]*2	909.37	2	1817.73	1817.73	0	2.3	Specific	775.55	775.55	775.55	12.38	244	>FBN2C 030821	1	dw110518110618_2.9151.9151.2	controllerType=0 controllerNumber=1 scan=9151	25.1599
08809:2	1	R.C[+57.021][-17.027]EC[+57.021]PM[+15.995]GYNLDYTGVR.C	686		C[-17][+57]*2, M[+16]	917.366	2	1833.73	1833.72	0	0.8	Specific	83.35	83.35	32.44	1.79	244	>FBN2C 030821	1	dw110518110618_2.9021.9021.4	controllerType=0 controllerNumber=1 scan=9021	24.853
07997:2	1	R.C[+57.021][-17.027]EC[+57.021]PM[+15.995]GYNLDYTGVR.C	686		C[-17][+57]*2, M[+16]	917.368	2	1833.73	1833.72	0	2.1	Specific	492.79	492.79	222.81	7.07	244	>FBN2C 030821	1	dw110518110618_2.8343.8343.2	controllerType=0 controllerNumber=1 scan=8343	23.2589
07945:3	1	R.C[+57.021]M[+15.995]NTFGSYEC[+57.021]TC[+57.021]PIGYALR.E	758		C[+57]*3, M[+16]	772.658	3	2315.96	2315.96	0	1.2	Specific	615.57	615.57	26.34	8.28	244	>FBN2C 030821	1	dw110518110618_2.8298.8298.3	controllerType=0 controllerNumber=1 scan=8298	23.1542
10794:3	1	R.C[+57.021][-17.027]MNTFGSYEC[+57.021]TC[+57.021]PIGYALR.E	758		C[-17][+57]*3	761.648	3	2282.93	2282.93	0	-1.9	Specific	648.35	648.35	648.35	8.37	244	>FBN2C 030821	1	dw110518110618_2.10817.10817.3	controllerType=0 controllerNumber=1 scan=10817	29.2978
10772:2	1	R.C[+57.021][-17.027]MNTFGSYEC[+57.021]TC[+57.021]PIGYALR.E	758		C[-17][+57]*3	1141.97	2	2282.93	2282.93	0	-2.1	Specific	709.69	709.69	709.69	11.27	244	>FBN2C 030821	1	dw110518110618_2.10797.10797.2	controllerType=0 controllerNumber=1 scan=10797	29.2501
10824:2	1	R.C[+57.021][-17.027]MNTFGSYEC[+57.021]TC[+57.021]PIGYALR.E	758		C[-17][+57]*3	1141.97	2	2282.94	2282.93	0	1.3	Specific	719.38	719.38	719.38	11.18	244	>FBN2C 030821	1	dw110518110618_2.10848.10848.2	controllerType=0 controllerNumber=1 scan=10848	29.3721
08198:2	1	R.C[+57.021]MN[+0.984]T[+162.053]FGSYEC[+57.021]TC[+57.021]PIGYALR.E	758	Hex(1)	C[+57]*3, N[+1], T[+162]	1232.02	2	2463.02	2463	0	10.4	Specific	419.95	419.95	3.6	5.12	244	>FBN2C 030821	1	dw110518110618_2.8507.8507.4	controllerType=0 controllerNumber=1 scan=8507	23.6435
07703:3	1	R.C[+57.021]M[+15.995]NTFGSYEC[+57.021]TC[+57.021]PIGYALREDQK.M	758		C[+57]*3, M[+16]	939.4	3	2816.18	2816.18	0	2.3	Specific	614.73	614.73	45.92	8.5	244	>FBN2C 030821	1	dw110518110618_2.8096.8096.3	controllerType=0 controllerNumber=1 scan=8096	22.686
07979:3	1	R.C[+57.021]MN[+0.984]TFGSYEC[+57.021]TC[+57.021]PIGYALREDQK.M	758		C[+57]*3, N[+1]	934.401	3	2801.19	2801.17	0	7.6	Specific	628.12	628.12	628.12	7.99	244	>FBN2C 030821	1	dw110518110618_2.8329.8329.3	controllerType=0 controllerNumber=1 scan=8329	23.2265
09575:3	1	R.C[+57.021][-17.027]MNTFGSYEC[+57.021]TC[+57.021]PIGYALREDQK.M	758		C[-17][+57]*3	928.393	3	2783.16	2783.16	0	2.6	Specific	731.41	731.41	731.41	10.5	244	>FBN2C 030821	1	dw110518110618_2.9664.9664.3	controllerType=0 controllerNumber=1 scan=9664	26.3733
09441:3	1	R.C[+57.021][-17.027]MNTFGSYEC[+57.021]TC[+57.021]PIGYALREDQK.M	758		C[-17][+57]*3	928.391	3	2783.16	2783.16	0	0.7	Specific	741.75	741.75	741.75	11.18	244	>FBN2C 030821	1	dw110518110618_2.9552.9552.3	controllerType=0 controllerNumber=1 scan=9552	26.1088
07634:3	1	R.C[+57.021]M[+15.995]NTFGSYEC[+57.021]TC[+57.021]PIGYALREDQK.M	758		C[+57]*3, M[+16]	939.399	3	2816.18	2816.18	0	0.9	Specific	1033.07	1033.07	0.96	17.18	244	>FBN2C 030821	1	dw110518110618_2.8041.8041.3	controllerType=0 controllerNumber=1 scan=8041	22.5569
07345:3	1	R.C[+57.021]M[+15.995]NTFGSYEC[+57.021]TC[+57.021]PIGYALREDQK.M	758		C[+57]*3, M[+16]	939.399	3	2816.18	2816.18	0	1.2	Specific	1069.59	1048.44	117.9	18.18	244	>FBN2C 030821	1	dw110518110618_2.7807.7807.3	controllerType=0 controllerNumber=1 scan=7807	22.0127
09493:3	1	R.C[+57.021][-17.027]MNTFGSYEC[+57.021]TC[+57.021]PIGYALREDQK.M	758		C[-17][+57]*3	928.394	3	2783.17	2783.16	0	4	Specific	1088.51	1088.51	1088.51	17.61	244	>FBN2C 030821	1	dw110518110618_2.9601.9601.3	controllerType=0 controllerNumber=1 scan=9601	26.2253
07290:3	1	R.C[+57.021]M[+15.995]NTFGSYEC[+57.021]TC[+57.021]PIGYALREDQK.M	758		C[+57]*3, M[+16]	939.399	3	2816.18	2816.18	0	1.2	Specific	1229	1225.46	101.66	21.18	244	>FBN2C 030821	1	dw110518110618_2.7758.7758.3	controllerType=0 controllerNumber=1 scan=7758	21.8987
09275:3	1	R.C[+57.021][-17.027]MNTFGSYEC[+57.021]T[+162.053]C[+57.021]PIGYALREDQK.M	758	Hex(1)	C[-17][+57]*3, T[+162]	982.413	3	2945.22	2945.21	0	4.8	Specific	548.31	548.31	3.6	6.59	244	>FBN2C 030821	1	dw110518110618_2.9408.9408.3	controllerType=0 controllerNumber=1 scan=9408	25.7697
07462:3	1	R.C[+57.021][-17.027]M[+15.995]NTFGSYEC[+57.021]T[+162.053]C[+57.021]PIGYALREDQK.M	758	Hex(1)	C[-17][+57]*3, M[+16], T[+162]	987.747	3	2961.23	2961.2	0	7.7	Specific	555.37	555.37	5.31	5.97	244	>FBN2C 030821	1	dw110518110618_2.7901.7901.3	controllerType=0 controllerNumber=1 scan=7901	22.2296
04056:3	1	K.MC[+57.021]KDLDEC[+57.021]AEGLHDC[+57.021]ESR.G	781		C[+57]*3	742.295	3	2224.87	2224.87	0	-1.5	Specific	689.9	689.9	689.9	9.48	244	>FBN2C 030821	1	dw110518110618_2.5097.5097.3	controllerType=0 controllerNumber=1 scan=5097	15.7978
03809:4	1	K.MC[+57.021]KDLDEC[+57.021]AEGLHDC[+57.021]ESR.G	781		C[+57]*3	556.973	4	2224.87	2224.87	0	-0.9	Specific	780.77	780.77	780.77	12.18	244	>FBN2C 030821	1	dw110518110618_2.4898.4898.4	controllerType=0 controllerNumber=1 scan=4898	15.3506
04011:4	1	K.MC[+57.021]KDLDEC[+57.021]AEGLHDC[+57.021]ESR.G	781		C[+57]*3	556.973	4	2224.87	2224.87	0	-1.5	Specific	881.81	881.81	881.81	14.26	244	>FBN2C 030821	1	dw110518110618_2.5060.5060.4	controllerType=0 controllerNumber=1 scan=5060	15.714
04148:4	1	K.MC[+57.021]KDLDEC[+57.021]AEGLHDC[+57.021]ESR.G	781		C[+57]*3	556.973	4	2224.87	2224.87	0	-0.6	Specific	910.09	910.09	910.09	15.18	244	>FBN2C 030821	1	dw110518110618_2.5175.5175.4	controllerType=0 controllerNumber=1 scan=5175	15.9761
04080:4	1	K.MC[+57.021]KDLDEC[+57.021]AEGLHDC[+57.021]ESR.G	781		C[+57]*3	556.973	4	2224.87	2224.87	0	-0.9	Specific	930.82	930.82	930.82	15.18	244	>FBN2C 030821	1	dw110518110618_2.5115.5115.4	controllerType=0 controllerNumber=1 scan=5115	15.84
03942:4	1	K.MC[+57.021]KDLDEC[+57.021]AEGLHDC[+57.021]ESR.G	781		C[+57]*3	556.973	4	2224.87	2224.87	0	-0.8	Specific	971.82	971.82	971.82	16.18	244	>FBN2C 030821	1	dw110518110618_2.5004.5004.4	controllerType=0 controllerNumber=1 scan=5004	15.5916
03833:3	1	K.MC[+57.021]KDLDEC[+57.021]AEGLHDC[+57.021]ESR.G	781		C[+57]*3	742.294	3	2224.87	2224.87	0	-2.7	Specific	1006.69	1006.69	1006.69	16.48	244	>FBN2C 030821	1	dw110518110618_2.4915.4915.3	controllerType=0 controllerNumber=1 scan=4915	15.3892
03877:4	1	K.MC[+57.021]KDLDEC[+57.021]AEGLHDC[+57.021]ESR.G	781		C[+57]*3	556.973	4	2224.87	2224.87	0	-1.2	Specific	1009.55	1009.55	1009.55	17.26	244	>FBN2C 030821	1	dw110518110618_2.4949.4949.4	controllerType=0 controllerNumber=1 scan=4949	15.467
03904:3	1	K.MC[+57.021]KDLDEC[+57.021]AEGLHDC[+57.021]ESR.G	781		C[+57]*3	742.294	3	2224.87	2224.87	0	-1.9	Specific	1162.08	1140.67	1140.67	19.48	244	>FBN2C 030821	1	dw110518110618_2.4971.4971.3	controllerType=0 controllerNumber=1 scan=4971	15.5167
03972:3	1	K.MC[+57.021]KDLDEC[+57.021]AEGLHDC[+57.021]ESR.G	781		C[+57]*3	742.295	3	2224.87	2224.87	0	-0.8	Specific	1237.89	1184.71	1184.71	20.4	244	>FBN2C 030821	1	dw110518110618_2.5028.5028.3	controllerType=0 controllerNumber=1 scan=5028	15.6433
03532:4	1	K.MC[+57.021]KD[+15.995]LDEC[+57.021]AEGLHDC[+57.021]ESR.G	781		C[+57]*3, D[+16]	560.972	4	2240.87	2240.87	0	-0.8	Specific	162.6	162.6	0	2.09	244	>FBN2C 030821	1	dw110518110618_2.4656.4656.4	controllerType=0 controllerNumber=1 scan=4656	14.803
03481:3	1	K.M[+15.995]C[+57.021]KDLDEC[+57.021]AEGLHDC[+57.021]ESR.G	781		C[+57]*3, M[+16]	747.627	3	2240.87	2240.87	0	-1	Specific	327.83	327.83	74.56	3.85	244	>FBN2C 030821	1	dw110518110618_2.4613.4613.3	controllerType=0 controllerNumber=1 scan=4613	14.706
03955:4	1	K.M[+15.995]C[+57.021]KDLDEC[+57.021]AEGLHDC[+57.021]ESR.G	781		C[+57]*3, M[+16]	560.972	4	2240.87	2240.87	0	-0.5	Specific	445.68	445.68	12.75	6.74	244	>FBN2C 030821	1	dw110518110618_2.5013.5013.4	controllerType=0 controllerNumber=1 scan=5013	15.6082
03886:4	1	K.M[+15.995]C[+57.021]KDLDEC[+57.021]AEGLHDC[+57.021]ESR.G	781		C[+57]*3, M[+16]	560.97	4	2240.86	2240.87	0	-3.4	Specific	637.38	637.38	60.73	9.26	244	>FBN2C 030821	1	dw110518110618_2.4954.4954.4	controllerType=0 controllerNumber=1 scan=4954	15.4764
03466:4	1	K.M[+15.995]C[+57.021]KDLDEC[+57.021]AEGLHDC[+57.021]ESR.G	781		C[+57]*3, M[+16]	560.972	4	2240.87	2240.87	0	-0.5	Specific	789.7	789.7	92.81	12.18	244	>FBN2C 030821	1	dw110518110618_2.4601.4601.4	controllerType=0 controllerNumber=1 scan=4601	14.6781
03390:4	1	K.M[+15.995]C[+57.021]KDLDEC[+57.021]AEGLHDC[+57.021]ESR.G	781		C[+57]*3, M[+16]	560.972	4	2240.87	2240.87	0	-1	Specific	797.64	797.64	62.96	12.18	244	>FBN2C 030821	1	dw110518110618_2.4537.4537.4	controllerType=0 controllerNumber=1 scan=4537	14.5333
04257:3	1	K.DLDEC[+57.021]AEGLHDC[+57.021]ESR.G	784		C[+57]*2	602.573	3	1805.7	1805.71	0	-1.9	Specific	738.36	738.36	738.36	12.14	244	>FBN2C 030821	1	dw110518110618_2.5278.5278.3	controllerType=0 controllerNumber=1 scan=5278	16.2201
04459:3	1	K.DLDEC[+57.021]AEGLHDC[+57.021]ESR.G	784		C[+57]*2	602.572	3	1805.7	1805.71	0	-2	Specific	840.94	840.94	840.94	14.14	244	>FBN2C 030821	1	dw110518110618_2.5446.5446.3	controllerType=0 controllerNumber=1 scan=5446	16.5998
04324:3	1	K.DLDEC[+57.021]AEGLHDC[+57.021]ESR.G	784		C[+57]*2	602.573	3	1805.71	1805.71	0	-0.7	Specific	858.68	858.68	858.68	15.05	244	>FBN2C 030821	1	dw110518110618_2.5336.5336.3	controllerType=0 controllerNumber=1 scan=5336	16.349
04391:3	1	K.DLDEC[+57.021]AEGLHDC[+57.021]ESR.G	784		C[+57]*2	602.573	3	1805.7	1805.71	0	-1.1	Specific	864.58	864.58	864.58	15.05	244	>FBN2C 030821	1	dw110518110618_2.5391.5391.3	controllerType=0 controllerNumber=1 scan=5391	16.4726
04297:2	1	K.DLDEC[+57.021]AEGLHDC[+57.021]ESR.G	784		C[+57]*2	903.354	2	1805.7	1805.71	0	-3.8	Specific	1101.92	1101.92	1101.92	17.99	244	>FBN2C 030821	1	dw110518110618_2.5311.5311.2	controllerType=0 controllerNumber=1 scan=5311	16.2907
04354:2	1	K.DLDEC[+57.021]AEGLHDC[+57.021]ESR.G	784		C[+57]*2	903.356	2	1805.7	1805.71	0	-1.4	Specific	1116.02	1116.02	1116.02	19.36	244	>FBN2C 030821	1	dw110518110618_2.5360.5360.2	controllerType=0 controllerNumber=1 scan=5360	16.4008
10318:3	1	K.NLIGTFMC[+57.021]IC[+57.021]PPGMAR.R	804		C[+57]*2	613.295	3	1837.87	1837.86	0	6.4	Specific	219.08	219.08	219.08	1.83	244	>FBN2C 030821	1	dw110518110618_2.10312.10312.3	controllerType=0 controllerNumber=1 scan=10312	27.9175
10381:3	1	K.NLIGTFMC[+57.021]IC[+57.021]PPGMAR.R	804		C[+57]*2	613.296	3	1837.87	1837.86	0	7.8	Specific	258.01	258.01	258.01	1.92	244	>FBN2C 030821	1	dw110518110618_2.10367.10367.3	controllerType=0 controllerNumber=1 scan=10367	28.05
10259:3	1	K.NLIGTFMC[+57.021]IC[+57.021]PPGMAR.R	804		C[+57]*2	613.294	3	1837.87	1837.86	0	4.6	Specific	301.65	301.65	301.65	2.52	244	>FBN2C 030821	1	dw110518110618_2.10256.10256.3	controllerType=0 controllerNumber=1 scan=10256	27.7839
09726:3	1	K.NLIGTFMC[+57.021]IC[+57.021]PPGMAR.R	804		C[+57]*2	613.294	3	1837.87	1837.86	0	4.7	Specific	316.69	316.69	316.69	2.72	244	>FBN2C 030821	1	dw110518110618_2.9792.9792.3	controllerType=0 controllerNumber=1 scan=9792	26.6781
10543:2	1	K.NLIGTFMC[+57.021]IC[+57.021]PPGMAR.R	804		C[+57]*2	919.436	2	1837.86	1837.86	0	3.8	Specific	318.88	318.88	318.88	4.68	244	>FBN2C 030821	1	dw110518110618_2.10507.10507.2	controllerType=0 controllerNumber=1 scan=10507	28.3836
10211:3	1	K.NLIGTFMC[+57.021]IC[+57.021]PPGMAR.R	804		C[+57]*2	613.292	3	1837.86	1837.86	0	2.6	Specific	334.91	334.91	334.91	2.75	244	>FBN2C 030821	1	dw110518110618_2.10211.10211.3	controllerType=0 controllerNumber=1 scan=10211	27.6752
10152:3	1	K.NLIGTFMC[+57.021]IC[+57.021]PPGMAR.R	804		C[+57]*2	613.294	3	1837.87	1837.86	0	4.8	Specific	424.45	424.45	424.45	5.92	244	>FBN2C 030821	1	dw110518110618_2.10162.10162.3	controllerType=0 controllerNumber=1 scan=10162	27.5596
09789:3	1	K.NLIGTFMC[+57.021]IC[+57.021]PPGMAR.R	804		C[+57]*2	613.293	3	1837.86	1837.86	0	3.3	Specific	442.95	442.95	442.95	6.05	244	>FBN2C 030821	1	dw110518110618_2.9844.9844.3	controllerType=0 controllerNumber=1 scan=9844	26.8031
09677:2	1	K.NLIGTFMC[+57.021]IC[+57.021]PPGMAR.R	804		C[+57]*2	919.437	2	1837.87	1837.86	0	4.4	Specific	444.91	444.91	444.91	7.05	244	>FBN2C 030821	1	dw110518110618_2.9752.9752.2	controllerType=0 controllerNumber=1 scan=9752	26.5816
10358:2	1	K.NLIGTFMC[+57.021]IC[+57.021]PPGMAR.R	804		C[+57]*2	919.44	2	1837.87	1837.86	0	8	Specific	458.18	458.18	458.18	6.43	244	>FBN2C 030821	1	dw110518110618_2.10346.10346.2	controllerType=0 controllerNumber=1 scan=10346	27.9992
10427:2	1	K.NLIGTFMC[+57.021]IC[+57.021]PPGMAR.R	804		C[+57]*2	919.437	2	1837.87	1837.86	0	4.6	Specific	463.51	463.51	463.51	7.05	244	>FBN2C 030821	1	dw110518110618_2.10406.10406.2	controllerType=0 controllerNumber=1 scan=10406	28.1422
10306:2	1	K.NLIGTFMC[+57.021]IC[+57.021]PPGMAR.R	804		C[+57]*2	919.44	2	1837.87	1837.86	0	7.8	Specific	467.47	467.47	467.47	6.43	244	>FBN2C 030821	1	dw110518110618_2.10300.10300.2	controllerType=0 controllerNumber=1 scan=10300	27.889
10104:3	1	K.NLIGTFMC[+57.021]IC[+57.021]PPGMAR.R	804		C[+57]*2	613.295	3	1837.87	1837.86	0	6.2	Specific	518.03	518.03	518.03	6.28	244	>FBN2C 030821	1	dw110518110618_2.10118.10118.3	controllerType=0 controllerNumber=1 scan=10118	27.454
09855:3	1	K.NLIGTFMC[+57.021]IC[+57.021]PPGMAR.R	804		C[+57]*2	613.292	3	1837.86	1837.86	0	1.6	Specific	534.57	534.57	534.57	6.46	244	>FBN2C 030821	1	dw110518110618_2.9899.9899.3	controllerType=0 controllerNumber=1 scan=9899	26.9337
09736:2	1	K.NLIGTFMC[+57.021]IC[+57.021]PPGMAR.R	804		C[+57]*2	919.439	2	1837.87	1837.86	0	6.9	Specific	544.57	544.57	544.57	6.85	244	>FBN2C 030821	1	dw110518110618_2.9802.9802.2	controllerType=0 controllerNumber=1 scan=9802	26.7026
10250:2	1	K.NLIGTFMC[+57.021]IC[+57.021]PPGMAR.R	804		C[+57]*2	919.433	2	1837.86	1837.86	0	0.6	Specific	555.66	555.66	555.66	8.03	244	>FBN2C 030821	1	dw110518110618_2.10246.10246.2	controllerType=0 controllerNumber=1 scan=10246	27.7597
10139:2	1	K.NLIGTFMC[+57.021]IC[+57.021]PPGMAR.R	804		C[+57]*2	919.44	2	1837.87	1837.86	0	7.5	Specific	591.53	591.53	591.53	7.87	244	>FBN2C 030821	1	dw110518110618_2.10151.10151.2	controllerType=0 controllerNumber=1 scan=10151	27.5334
10191:2	1	K.NLIGTFMC[+57.021]IC[+57.021]PPGMAR.R	804		C[+57]*2	919.435	2	1837.86	1837.86	0	2.2	Specific	606.24	606.24	606.24	9.38	244	>FBN2C 030821	1	dw110518110618_2.10195.10195.2	controllerType=0 controllerNumber=1 scan=10195	27.6383
09980:3	1	K.NLIGTFMC[+57.021]IC[+57.021]PPGMAR.R	804		C[+57]*2	613.293	3	1837.86	1837.86	0	2.8	Specific	614.46	614.46	614.46	8.48	244	>FBN2C 030821	1	dw110518110618_2.10008.10008.3	controllerType=0 controllerNumber=1 scan=10008	27.191
09918:3	1	K.NLIGTFMC[+57.021]IC[+57.021]PPGMAR.R	804		C[+57]*2	613.292	3	1837.86	1837.86	0	2.6	Specific	623.71	623.71	623.71	8.48	244	>FBN2C 030821	1	dw110518110618_2.9953.9953.3	controllerType=0 controllerNumber=1 scan=9953	27.0617
10044:3	1	K.NLIGTFMC[+57.021]IC[+57.021]PPGMAR.R	804		C[+57]*2	613.294	3	1837.87	1837.86	0	5.4	Specific	624.65	624.65	624.65	8.59	244	>FBN2C 030821	1	dw110518110618_2.10064.10064.3	controllerType=0 controllerNumber=1 scan=10064	27.324
09931:2	1	K.NLIGTFMC[+57.021]IC[+57.021]PPGMAR.R	804		C[+57]*2	919.435	2	1837.86	1837.86	0	2.8	Specific	721.39	721.39	721.39	11.38	244	>FBN2C 030821	1	dw110518110618_2.9964.9964.2	controllerType=0 controllerNumber=1 scan=9964	27.0875
09801:2	1	K.NLIGTFMC[+57.021]IC[+57.021]PPGMAR.R	804		C[+57]*2	919.437	2	1837.87	1837.86	0	4.7	Specific	731.05	731.05	731.05	11.49	244	>FBN2C 030821	1	dw110518110618_2.9855.9855.2	controllerType=0 controllerNumber=1 scan=9855	26.8291
10043:2	1	K.NLIGTFMC[+57.021]IC[+57.021]PPGMAR.R	804		C[+57]*2	919.438	2	1837.87	1837.86	0	5.5	Specific	748.47	748.47	748.47	11.49	244	>FBN2C 030821	1	dw110518110618_2.10063.10063.2	controllerType=0 controllerNumber=1 scan=10063	27.3218
10093:2	1	K.NLIGTFMC[+57.021]IC[+57.021]PPGMAR.R	804		C[+57]*2	919.44	2	1837.87	1837.86	0	7.5	Specific	769.6	769.6	769.6	11.87	244	>FBN2C 030821	1	dw110518110618_2.10107.10107.2	controllerType=0 controllerNumber=1 scan=10107	27.4276
09993:2	1	K.NLIGTFMC[+57.021]IC[+57.021]PPGMAR.R	804		C[+57]*2	919.436	2	1837.86	1837.86	0	3.6	Specific	770.23	770.23	770.23	12.38	244	>FBN2C 030821	1	dw110518110618_2.10019.10019.2	controllerType=0 controllerNumber=1 scan=10019	27.2169
09869:2	1	K.NLIGTFMC[+57.021]IC[+57.021]PPGMAR.R	804		C[+57]*2	919.435	2	1837.86	1837.86	0	2.2	Specific	798.22	798.22	798.22	12.38	244	>FBN2C 030821	1	dw110518110618_2.9910.9910.2	controllerType=0 controllerNumber=1 scan=9910	26.9596
09574:2	1	K.NLIGTFM[+15.995]C[+57.021]IC[+57.021]PPGMAR.R	804		C[+57]*2, M[+16]	927.433	2	1853.86	1853.85	0	3	Specific	69.29	69.29	48.45	1.75	244	>FBN2C 030821	1	dw110518110618_2.9664.9664.3	controllerType=0 controllerNumber=1 scan=9664	26.3733
09259:2	1	K.NLIGTFMC[+57.021]IC[+57.021]PPGM[+15.995]AR.R	804		C[+57]*2, M[+16]	927.433	2	1853.86	1853.85	0	2.8	Specific	83.63	83.63	83.63	1.75	244	>FBN2C 030821	1	dw110518110618_2.9397.9397.2	controllerType=0 controllerNumber=1 scan=9397	25.7431
10255:2	1	K.NLIGTFM[+15.995]C[+57.021]IC[+57.021]PPGMAR.R	804		C[+57]*2, M[+16]	927.432	2	1853.86	1853.85	0	1.6	Specific	118.76	118.76	28.99	1.78	244	>FBN2C 030821	1	dw110518110618_2.10250.10250.2	controllerType=0 controllerNumber=1 scan=10250	27.7684
10192:3	1	K.NLIGTFM[+15.995]C[+57.021]IC[+57.021]PPGMAR.R	804		C[+57]*2, M[+16]	618.626	3	1853.86	1853.85	0	5	Specific	130.36	130.36	59.86	1.72	244	>FBN2C 030821	1	dw110518110618_2.10196.10196.3	controllerType=0 controllerNumber=1 scan=10196	27.6404
09520:3	1	K.NLIGTFM[+15.995]C[+57.021]IC[+57.021]PPGMAR.R	804		C[+57]*2, M[+16]	618.626	3	1853.86	1853.85	0	5	Specific	185.45	185.45	77.11	1.75	244	>FBN2C 030821	1	dw110518110618_2.9619.9619.3	controllerType=0 controllerNumber=1 scan=9619	26.2664
10130:3	1	K.NLIGTFM[+15.995]C[+57.021]IC[+57.021]PPGMAR.R	804		C[+57]*2, M[+16]	618.627	3	1853.87	1853.85	0	8	Specific	194.02	194.02	67.54	1.77	244	>FBN2C 030821	1	dw110518110618_2.10142.10142.3	controllerType=0 controllerNumber=1 scan=10142	27.511
09304:3	1	K.NLIGTFMC[+57.021]IC[+57.021]PPGM[+15.995]AR.R	804		C[+57]*2, M[+16]	618.625	3	1853.86	1853.85	0	4.4	Specific	219.18	219.18	70.07	1.85	244	>FBN2C 030821	1	dw110518110618_2.9433.9433.3	controllerType=0 controllerNumber=1 scan=9433	25.8282
10172:2	1	K.NLIGTFM[+15.995]C[+57.021]IC[+57.021]PPGMAR.R	804		C[+57]*2, M[+16]	927.432	2	1853.86	1853.85	0	2.5	Specific	244.7	244.7	42.85	4.12	244	>FBN2C 030821	1	dw110518110618_2.10178.10178.2	controllerType=0 controllerNumber=1 scan=10178	27.5966
09600:3	1	K.NLIGTFM[+15.995]C[+57.021]IC[+57.021]PPGMAR.R	804		C[+57]*2, M[+16]	618.624	3	1853.86	1853.85	0	2.4	Specific	250.71	250.71	153.29	2.21	244	>FBN2C 030821	1	dw110518110618_2.9685.9685.3	controllerType=0 controllerNumber=1 scan=9685	26.423
10115:2	1	K.NLIGTFMC[+57.021]IC[+57.021]PPGM[+15.995]AR.R	804		C[+57]*2, M[+16]	927.436	2	1853.86	1853.85	0	6.4	Specific	265.59	265.59	0.2	3.81	244	>FBN2C 030821	1	dw110518110618_2.10129.10129.2	controllerType=0 controllerNumber=1 scan=10129	27.4802
10312:2	1	K.NLIGTFM[+15.995]C[+57.021]IC[+57.021]PPGMAR.R	804		C[+57]*2, M[+16]	927.438	2	1853.87	1853.85	0	8.4	Specific	283.04	283.04	28.37	2.58	244	>FBN2C 030821	1	dw110518110618_2.10305.10305.2	controllerType=0 controllerNumber=1 scan=10305	27.8999
10061:3	1	K.NLIGTFM[+15.995]C[+57.021]IC[+57.021]PPGMAR.R	804		C[+57]*2, M[+16]	618.624	3	1853.86	1853.85	0	2.7	Specific	293.49	293.49	112.29	2.43	244	>FBN2C 030821	1	dw110518110618_2.10078.10078.3	controllerType=0 controllerNumber=1 scan=10078	27.357
09101:2	1	K.NLIGTFMC[+57.021]IC[+57.021]PPGM[+15.995]AR.R	804		C[+57]*2, M[+16]	927.43	2	1853.85	1853.85	0	-0.3	Specific	308.2	308.2	178.7	5.07	244	>FBN2C 030821	1	dw110518110618_2.9266.9266.2	controllerType=0 controllerNumber=1 scan=9266	25.4312
09995:3	1	K.NLIGTFM[+15.995]C[+57.021]IC[+57.021]PPGMAR.R	804		C[+57]*2, M[+16]	618.624	3	1853.86	1853.85	0	2	Specific	308.65	308.65	105.35	2.43	244	>FBN2C 030821	1	dw110518110618_2.10021.10021.3	controllerType=0 controllerNumber=1 scan=10021	27.2212
09358:2	1	K.NLIGTFMC[+57.021]IC[+57.021]PPGM[+15.995]AR.R	804		C[+57]*2, M[+16]	927.432	2	1853.86	1853.85	0	1.7	Specific	308.68	308.68	97.48	3.19	244	>FBN2C 030821	1	dw110518110618_2.9481.9481.2	controllerType=0 controllerNumber=1 scan=9481	25.9434
08720:3	1	K.NLIGTFM[+15.995]C[+57.021]IC[+57.021]PPGMAR.R	804		C[+57]*2, M[+16]	618.624	3	1853.86	1853.85	0	2.9	Specific	316.31	316.31	127.39	2.52	244	>FBN2C 030821	1	dw110518110618_2.8947.8947.3	controllerType=0 controllerNumber=1 scan=8947	24.6769
09165:3	1	K.NLIGTFMC[+57.021]IC[+57.021]PPGM[+15.995]AR.R	804		C[+57]*2, M[+16]	618.623	3	1853.86	1853.85	0	1.2	Specific	328	328	170.4	3.45	244	>FBN2C 030821	1	dw110518110618_2.9321.9321.3	controllerType=0 controllerNumber=1 scan=9321	25.5621
09934:3	1	K.NLIGTFM[+15.995]C[+57.021]IC[+57.021]PPGMAR.R	804		C[+57]*2, M[+16]	618.623	3	1853.85	1853.85	0	0.5	Specific	347.81	347.81	58.76	3.43	244	>FBN2C 030821	1	dw110518110618_2.9967.9967.3	controllerType=0 controllerNumber=1 scan=9967	27.0936
10251:2	1	K.N[+0.984]LIGTFMC[+57.021]IC[+57.021]PPGMAR.R	804		C[+57]*2, N[+1]	919.937	2	1838.87	1838.84	0	13.1	Specific	348.43	348.43	348.43	3.95	244	>FBN2C 030821	1	dw110518110618_2.10246.10246.2	controllerType=0 controllerNumber=1 scan=10246	27.7597
08650:3	1	K.NLIGTFM[+15.995]C[+57.021]IC[+57.021]PPGMAR.R	804		C[+57]*2, M[+16]	618.624	3	1853.86	1853.85	0	2.7	Specific	351.6	351.6	109.63	2.78	244	>FBN2C 030821	1	dw110518110618_2.8890.8890.3	controllerType=0 controllerNumber=1 scan=8890	24.5431
09669:3	1	K.NLIGTFM[+15.995]C[+57.021]IC[+57.021]PPGMAR.R	804		C[+57]*2, M[+16]	618.625	3	1853.86	1853.85	0	4.9	Specific	353.74	353.74	128.89	2.99	244	>FBN2C 030821	1	dw110518110618_2.9746.9746.3	controllerType=0 controllerNumber=1 scan=9746	26.5686
10056:2	1	K.NLIGTFM[+15.995]C[+57.021]IC[+57.021]PPGMAR.R	804		C[+57]*2, M[+16]	927.434	2	1853.86	1853.85	0	4.3	Specific	358.41	358.41	54.56	5.08	244	>FBN2C 030821	1	dw110518110618_2.10075.10075.2	controllerType=0 controllerNumber=1 scan=10075	27.3505
09228:3	1	K.NLIGTFMC[+57.021]IC[+57.021]PPGM[+15.995]AR.R	804		C[+57]*2, M[+16]	618.625	3	1853.86	1853.85	0	3.7	Specific	361.01	361.01	260.41	3.23	244	>FBN2C 030821	1	dw110518110618_2.9374.9374.3	controllerType=0 controllerNumber=1 scan=9374	25.6888
09300:2	1	K.NLIGTFMC[+57.021]IC[+57.021]PPGM[+15.995]AR.R	804		C[+57]*2, M[+16]	927.433	2	1853.86	1853.85	0	2.8	Specific	376.97	376.97	137.05	6.73	244	>FBN2C 030821	1	dw110518110618_2.9429.9429.2	controllerType=0 controllerNumber=1 scan=9429	25.8195
09872:3	1	K.NLIGTFM[+15.995]C[+57.021]IC[+57.021]PPGMAR.R	804		C[+57]*2, M[+16]	618.624	3	1853.86	1853.85	0	2.2	Specific	385.11	385.11	118.17	4.61	244	>FBN2C 030821	1	dw110518110618_2.9912.9912.3	controllerType=0 controllerNumber=1 scan=9912	26.9639
09800:3	1	K.NLIGTFM[+15.995]C[+57.021]IC[+57.021]PPGMAR.R	804		C[+57]*2, M[+16]	618.625	3	1853.86	1853.85	0	4.1	Specific	398.16	398.16	94.02	4.72	244	>FBN2C 030821	1	dw110518110618_2.9854.9854.3	controllerType=0 controllerNumber=1 scan=9854	26.827
09598:2	1	K.NLIGTFM[+15.995]C[+57.021]IC[+57.021]PPGMAR.R	804		C[+57]*2, M[+16]	927.434	2	1853.86	1853.85	0	4	Specific	440	440	64.85	7.05	244	>FBN2C 030821	1	dw110518110618_2.9684.9684.2	controllerType=0 controllerNumber=1 scan=9684	26.4209
10006:2	1	K.NLIGTFM[+15.995]C[+57.021]IC[+57.021]PPGMAR.R	804		C[+57]*2, M[+16]	927.432	2	1853.86	1853.85	0	2.5	Specific	461.03	461.03	25.72	6.94	244	>FBN2C 030821	1	dw110518110618_2.10030.10030.2	controllerType=0 controllerNumber=1 scan=10030	27.2429
09734:3	1	K.NLIGTFM[+15.995]C[+57.021]IC[+57.021]PPGMAR.R	804		C[+57]*2, M[+16]	618.626	3	1853.86	1853.85	0	6	Specific	478.39	478.39	185.93	6.15	244	>FBN2C 030821	1	dw110518110618_2.9800.9800.3	controllerType=0 controllerNumber=1 scan=9800	26.6982
09654:2	1	K.NLIGTFM[+15.995]C[+57.021]IC[+57.021]PPGMAR.R	804		C[+57]*2, M[+16]	927.434	2	1853.86	1853.85	0	4.6	Specific	487.27	487.27	106.17	7.17	244	>FBN2C 030821	1	dw110518110618_2.9733.9733.2	controllerType=0 controllerNumber=1 scan=9733	26.5382
09163:2	1	K.NLIGTFMC[+57.021]IC[+57.021]PPGM[+15.995]AR.R	804		C[+57]*2, M[+16]	927.433	2	1853.86	1853.85	0	3	Specific	489.61	489.61	194.22	7.07	244	>FBN2C 030821	1	dw110518110618_2.9319.9319.2	controllerType=0 controllerNumber=1 scan=9319	25.5578
09943:2	1	K.NLIGTFMC[+57.021]IC[+57.021]PPGM[+15.995]AR.R	804		C[+57]*2, M[+16]	927.432	2	1853.86	1853.85	0	1.6	Specific	501.5	501.5	20.56	7.07	244	>FBN2C 030821	1	dw110518110618_2.9975.9975.2	controllerType=0 controllerNumber=1 scan=9975	27.1131
09707:2	1	K.NLIGTFM[+15.995]C[+57.021]IC[+57.021]PPGMAR.R	804		C[+57]*2, M[+16]	927.435	2	1853.86	1853.85	0	5.1	Specific	504.93	504.93	72.97	7.17	244	>FBN2C 030821	1	dw110518110618_2.9777.9777.2	controllerType=0 controllerNumber=1 scan=9777	26.6433
09813:2	1	K.NLIGTFM[+15.995]C[+57.021]IC[+57.021]PPGMAR.R	804		C[+57]*2, M[+16]	927.434	2	1853.86	1853.85	0	4.3	Specific	518.34	518.34	8.91	7.17	244	>FBN2C 030821	1	dw110518110618_2.9865.9865.2	controllerType=0 controllerNumber=1 scan=9865	26.8535
09883:2	1	K.NLIGTFMC[+57.021]IC[+57.021]PPGM[+15.995]AR.R	804		C[+57]*2, M[+16]	927.433	2	1853.86	1853.85	0	2.8	Specific	520.8	520.8	7.19	7.36	244	>FBN2C 030821	1	dw110518110618_2.9921.9921.2	controllerType=0 controllerNumber=1 scan=9921	26.9854
09759:2	1	K.NLIGTFM[+15.995]C[+57.021]IC[+57.021]PPGMAR.R	804		C[+57]*2, M[+16]	927.436	2	1853.86	1853.85	0	5.9	Specific	540.43	540.43	59.12	7.46	244	>FBN2C 030821	1	dw110518110618_2.9821.9821.2	controllerType=0 controllerNumber=1 scan=9821	26.7483
09225:2	1	K.NLIGTFMC[+57.021]IC[+57.021]PPGM[+15.995]AR.R	804		C[+57]*2, M[+16]	927.435	2	1853.86	1853.85	0	4.9	Specific	586.99	586.99	269.54	8.49	244	>FBN2C 030821	1	dw110518110618_2.9371.9371.2	controllerType=0 controllerNumber=1 scan=9371	25.6824
02280:3	1	R.RPDGEGC[+57.021]VDENEC[+57.021]R.T	820		C[+57]*2	564.893	3	1692.66	1692.67	0	-3.4	Specific	59.54	59.54	59.54	2.28	244	>FBN2C 030821	1	dw110518110618_2.3530.3530.3	controllerType=0 controllerNumber=1 scan=3530	12.134
02529:3	1	R.RPDGEGC[+57.021]VDENEC[+57.021]R.T	820		C[+57]*2	564.894	3	1692.67	1692.67	0	-1.6	Specific	79.14	79.14	79.14	2.63	244	>FBN2C 030821	1	dw110518110618_2.3771.3771.3	controllerType=0 controllerNumber=1 scan=3771	12.7116
02683:3	1	R.RPDGEGC[+57.021]VDENEC[+57.021]R.T	820		C[+57]*2	564.894	3	1692.67	1692.67	0	-2.2	Specific	97.87	97.87	97.87	2.63	244	>FBN2C 030821	1	dw110518110618_2.3905.3905.3	controllerType=0 controllerNumber=1 scan=3905	13.0265
01644:3	1	R.RPDGEGC[+57.021]VDENEC[+57.021]R.T	820		C[+57]*2	564.894	3	1692.67	1692.67	0	-1.4	Specific	113.19	113.19	113.19	2.79	244	>FBN2C 030821	1	dw110518110618_2.2852.2852.3	controllerType=0 controllerNumber=1 scan=2852	10.4666
01688:2	1	R.RPDGEGC[+57.021]VDENEC[+57.021]R.T	820		C[+57]*2	846.837	2	1692.67	1692.67	0	-2.4	Specific	128.84	128.84	128.84	1.71	244	>FBN2C 030821	1	dw110518110618_2.2891.2891.2	controllerType=0 controllerNumber=1 scan=2891	10.5595
02359:3	1	R.RPDGEGC[+57.021]VDENEC[+57.021]R.T	820		C[+57]*2	564.892	3	1692.66	1692.67	0	-5	Specific	190.09	190.09	190.09	2.05	244	>FBN2C 030821	1	dw110518110618_2.3600.3600.3	controllerType=0 controllerNumber=1 scan=3600	12.2985
02593:3	1	R.RPDGEGC[+57.021]VDENEC[+57.021]R.T	820		C[+57]*2	564.894	3	1692.67	1692.67	0	-1.5	Specific	211.84	211.84	211.84	3.51	244	>FBN2C 030821	1	dw110518110618_2.3829.3829.3	controllerType=0 controllerNumber=1 scan=3829	12.8485
01739:2	1	R.RPDGEGC[+57.021]VDENEC[+57.021]R.T	820		C[+57]*2	846.837	2	1692.67	1692.67	0	-2.6	Specific	286.96	272.05	272.05	2.15	244	>FBN2C 030821	1	dw110518110618_2.2940.2940.2	controllerType=0 controllerNumber=1 scan=2940	10.6777
02435:3	1	R.RPDGEGC[+57.021]VDENEC[+57.021]R.T	820		C[+57]*2	564.892	3	1692.66	1692.67	0	-5.5	Specific	318.71	318.71	318.71	2.94	244	>FBN2C 030821	1	dw110518110618_2.3673.3673.3	controllerType=0 controllerNumber=1 scan=3673	12.4673
02227:3	1	R.RPDGEGC[+57.021]VDENEC[+57.021]R.T	820		C[+57]*2	564.894	3	1692.67	1692.67	0	-2.1	Specific	331.1	331.1	331.1	5.58	244	>FBN2C 030821	1	dw110518110618_2.3480.3480.3	controllerType=0 controllerNumber=1 scan=3480	12.016
01642:3	1	R.RPDGEGC[+57.021]VDENEC[+57.021]R.T	820		C[+57]*2	564.894	3	1692.67	1692.67	0	-1.4	Specific	339.48	339.48	339.48	5.58	244	>FBN2C 030821	1	dw110518110618_2.2851.2851.2	controllerType=0 controllerNumber=1 scan=2851	10.4644
02172:3	1	R.RPDGEGC[+57.021]VDENEC[+57.021]R.T	820		C[+57]*2	564.894	3	1692.67	1692.67	0	-1.9	Specific	419.37	419.37	419.37	7.48	244	>FBN2C 030821	1	dw110518110618_2.3424.3424.3	controllerType=0 controllerNumber=1 scan=3424	11.8795
01787:2	1	R.RPDGEGC[+57.021]VDENEC[+57.021]R.T	820		C[+57]*2	846.836	2	1692.66	1692.67	0	-3.4	Specific	440.4	406.94	406.94	5.59	244	>FBN2C 030821	1	dw110518110618_2.2989.2989.2	controllerType=0 controllerNumber=1 scan=2989	10.7975
01886:2	1	R.RPDGEGC[+57.021]VDENEC[+57.021]R.T	820		C[+57]*2	846.837	2	1692.67	1692.67	0	-2.1	Specific	442.98	389.38	389.38	5.17	244	>FBN2C 030821	1	dw110518110618_2.3097.3097.2	controllerType=0 controllerNumber=1 scan=3097	11.0619
01835:2	1	R.RPDGEGC[+57.021]VDENEC[+57.021]R.T	820		C[+57]*2	846.836	2	1692.67	1692.67	0	-2.9	Specific	460.88	445.18	445.18	5.71	244	>FBN2C 030821	1	dw110518110618_2.3038.3038.2	controllerType=0 controllerNumber=1 scan=3038	10.916
01988:2	1	R.RPDGEGC[+57.021]VDENEC[+57.021]R.T	820		C[+57]*2	846.838	2	1692.67	1692.67	0	-1.3	Specific	471.79	431.93	431.93	5.17	244	>FBN2C 030821	1	dw110518110618_2.3226.3226.2	controllerType=0 controllerNumber=1 scan=3226	11.3889
01829:3	1	R.RPDGEGC[+57.021]VDENEC[+57.021]R.T	820		C[+57]*2	564.894	3	1692.67	1692.67	0	-2.2	Specific	514.53	514.53	514.53	7.83	244	>FBN2C 030821	1	dw110518110618_2.3032.3032.3	controllerType=0 controllerNumber=1 scan=3032	10.9017
02082:3	1	R.RPDGEGC[+57.021]VDENEC[+57.021]R.T	820		C[+57]*2	564.894	3	1692.67	1692.67	0	-1.9	Specific	517.47	517.47	517.47	7.83	244	>FBN2C 030821	1	dw110518110618_2.3332.3332.3	controllerType=0 controllerNumber=1 scan=3332	11.6591
01971:3	1	R.RPDGEGC[+57.021]VDENEC[+57.021]R.T	820		C[+57]*2	564.894	3	1692.67	1692.67	0	-1.9	Specific	520.21	520.21	520.21	8.12	244	>FBN2C 030821	1	dw110518110618_2.3204.3204.3	controllerType=0 controllerNumber=1 scan=3204	11.3366
01925:2	1	R.RPDGEGC[+57.021]VDENEC[+57.021]R.T	820		C[+57]*2	846.836	2	1692.66	1692.67	0	-3.3	Specific	523.97	470.95	470.95	6.18	244	>FBN2C 030821	1	dw110518110618_2.3142.3142.2	controllerType=0 controllerNumber=1 scan=3142	11.172
01907:3	1	R.RPDGEGC[+57.021]VDENEC[+57.021]R.T	820		C[+57]*2	564.894	3	1692.67	1692.67	0	-2.3	Specific	541.61	541.61	541.61	8.12	244	>FBN2C 030821	1	dw110518110618_2.3120.3120.3	controllerType=0 controllerNumber=1 scan=3120	11.1191
01740:3	1	R.RPDGEGC[+57.021]VDENEC[+57.021]R.T	820		C[+57]*2	564.894	3	1692.67	1692.67	0	-1.7	Specific	541.68	541.68	541.68	8.12	244	>FBN2C 030821	1	dw110518110618_2.2942.2942.3	controllerType=0 controllerNumber=1 scan=2942	10.6832
01868:3	1	R.RPDGEGC[+57.021]VDENEC[+57.021]R.T	820		C[+57]*2	564.894	3	1692.67	1692.67	0	-2.2	Specific	546.63	546.63	546.63	8.12	244	>FBN2C 030821	1	dw110518110618_2.3076.3076.3	controllerType=0 controllerNumber=1 scan=3076	11.0108
02128:3	1	R.RPDGEGC[+57.021]VDENEC[+57.021]R.T	820		C[+57]*2	564.894	3	1692.67	1692.67	0	-1.6	Specific	563.63	563.63	563.63	9.14	244	>FBN2C 030821	1	dw110518110618_2.3379.3379.3	controllerType=0 controllerNumber=1 scan=3379	11.7708
01786:3	1	R.RPDGEGC[+57.021]VDENEC[+57.021]R.T	820		C[+57]*2	564.894	3	1692.67	1692.67	0	-2.1	Specific	583.52	583.52	583.52	9.14	244	>FBN2C 030821	1	dw110518110618_2.2988.2988.3	controllerType=0 controllerNumber=1 scan=2988	10.7953
01692:3	1	R.RPDGEGC[+57.021]VDENEC[+57.021]R.T	820		C[+57]*2	564.894	3	1692.67	1692.67	0	-2.1	Specific	617.24	617.24	617.24	10.14	244	>FBN2C 030821	1	dw110518110618_2.2897.2897.3	controllerType=0 controllerNumber=1 scan=2897	10.575
01939:3	1	R.RPDGEGC[+57.021]VDENEC[+57.021]R.T	820		C[+57]*2	564.894	3	1692.67	1692.67	0	-2.1	Specific	620.54	620.54	620.54	10.14	244	>FBN2C 030821	1	dw110518110618_2.3163.3163.3	controllerType=0 controllerNumber=1 scan=3163	11.23
02041:3	1	R.RPDGEGC[+57.021]VDENEC[+57.021]R.T	820		C[+57]*2	564.894	3	1692.67	1692.67	0	-2.4	Specific	621.65	621.65	621.65	10.14	244	>FBN2C 030821	1	dw110518110618_2.3287.3287.3	controllerType=0 controllerNumber=1 scan=3287	11.5446
01955:2	1	R.RPDGEGC[+57.021]VDENEC[+57.021]R.T	820		C[+57]*2	846.836	2	1692.67	1692.67	0	-2.7	Specific	622.09	570.94	570.94	9.36	244	>FBN2C 030821	1	dw110518110618_2.3182.3182.2	controllerType=0 controllerNumber=1 scan=3182	11.2768
02005:3	1	R.RPDGEGC[+57.021]VDENEC[+57.021]R.T	820		C[+57]*2	564.894	3	1692.67	1692.67	0	-2.3	Specific	641.3	641.3	641.3	10.14	244	>FBN2C 030821	1	dw110518110618_2.3247.3247.3	controllerType=0 controllerNumber=1 scan=3247	11.4409
01838:3	1	R.RPD[+15.995]GEGC[+57.021]VDENEC[+57.021]R.T	820		C[+57]*2, D[+16]	570.225	3	1708.66	1708.66	0	-3.3	Specific	4.13	4.13	4.13	1.96	244	>FBN2C 030821	1	dw110518110618_2.3040.3040.3	controllerType=0 controllerNumber=1 scan=3040	10.9203
05454:3	1	R.RPDGEGC[+57.021]VDEN[+0.984]EC[+57.021]R.T	820		C[+57]*2, N[+1]	565.222	3	1693.65	1693.65	0	-2	Specific	18.39	18.39	18.39	1.72	244	>FBN2C 030821	1	dw110518110618_2.6255.6255.3	controllerType=0 controllerNumber=1 scan=6255	18.4427
05386:3	1	R.RPDGEGC[+57.021]VDEN[+0.984]EC[+57.021]R.T	820		C[+57]*2, N[+1]	565.221	3	1693.65	1693.65	0	-2.4	Specific	30.59	30.59	30.59	1.72	244	>FBN2C 030821	1	dw110518110618_2.6202.6202.3	controllerType=0 controllerNumber=1 scan=6202	18.3232
01878:3	1	R.RPDGEGC[+57.021]VD[+15.995]ENEC[+57.021]R.T	820		C[+57]*2, D[+16]	570.226	3	1708.66	1708.66	0	-0.9	Specific	55.09	55.09	55.09	2.56	244	>FBN2C 030821	1	dw110518110618_2.3087.3087.3	controllerType=0 controllerNumber=1 scan=3087	11.0366
01742:3	1	R.RPDGEGC[+57.021]VD[+15.995]ENEC[+57.021]R.T	820		C[+57]*2, D[+16]	570.225	3	1708.66	1708.66	0	-2.7	Specific	102.36	102.36	63.26	2.08	244	>FBN2C 030821	1	dw110518110618_2.2945.2945.3	controllerType=0 controllerNumber=1 scan=2945	10.691
01737:3	1	R.RPDGEGC[+57.021]VD[+15.995]ENEC[+57.021]R.T	820		C[+57]*2, D[+16]	570.224	3	1708.66	1708.66	0	-4.3	Specific	139.83	139.83	34.31	1.81	244	>FBN2C 030821	1	dw110518110618_2.2939.2939.3	controllerType=0 controllerNumber=1 scan=2939	10.6755
00972:2	1	R.TKPGIC[+57.021]ENGR.C	834		C[+57]	566.281	2	1131.56	1131.56	0	-1.9	Specific	33.74	33.74	33.74	1.69	244	>FBN2C 030821	1	dw110518110618_2.2100.2100.2	controllerType=0 controllerNumber=1 scan=2100	8.4564
01000:2	1	R.TKPGIC[+57.021]ENGR.C	834		C[+57]	566.281	2	1131.55	1131.56	0	-2.6	Specific	66.92	66.92	66.92	1.69	244	>FBN2C 030821	1	dw110518110618_2.2154.2154.2	controllerType=0 controllerNumber=1 scan=2154	8.6654
00989:2	1	R.TKPGIC[+57.021]ENGR.C	834		C[+57]	566.281	2	1131.55	1131.56	0	-2.5	Specific	111.74	111.74	111.74	1.72	244	>FBN2C 030821	1	dw110518110618_2.2127.2127.2	controllerType=0 controllerNumber=1 scan=2127	8.561
01261:2	1	R.TKPGIC[+57.021]EN[+0.984]GR.C	834		C[+57], N[+1]	566.774	2	1132.54	1132.54	0	-0.6	Specific	93.2	93.2	93.2	1.7	244	>FBN2C 030821	1	dw110518110618_2.2470.2470.2	controllerType=0 controllerNumber=1 scan=2470	9.5405
01219:2	1	R.TKPGIC[+57.021]EN[+0.984]GR.C	834		C[+57], N[+1]	566.773	2	1132.54	1132.54	0	-1.9	Specific	135.02	135.02	135.02	1.72	244	>FBN2C 030821	1	dw110518110618_2.2423.2423.2	controllerType=0 controllerNumber=1 scan=2423	9.4236
09009:2	1	R.C[+57.021][-17.027]VNIIGSYR.C	844		C[-17][+57]	532.765	2	1064.52	1064.52	0	2.6	Specific	270.27	270.27	270.27	3.53	244	>FBN2C 030821	1	dw110518110618_2.9192.9192.2	controllerType=0 controllerNumber=1 scan=9192	25.2553
08939:2	1	R.C[+57.021][-17.027]VNIIGSYR.C	844		C[-17][+57]	532.764	2	1064.52	1064.52	0	0.7	Specific	477.96	477.96	477.96	6.82	244	>FBN2C 030821	1	dw110518110618_2.9131.9131.2	controllerType=0 controllerNumber=1 scan=9131	25.1125
08808:2	1	R.C[+57.021][-17.027]VNIIGSYR.C	844		C[-17][+57]	532.764	2	1064.52	1064.52	0	0.6	Specific	479.33	479.33	479.33	6.82	244	>FBN2C 030821	1	dw110518110618_2.9020.9020.2	controllerType=0 controllerNumber=1 scan=9020	24.8508
08869:2	1	R.C[+57.021][-17.027]VNIIGSYR.C	844		C[-17][+57]	532.764	2	1064.52	1064.52	0	2.1	Specific	488.3	488.3	488.3	6.27	244	>FBN2C 030821	1	dw110518110618_2.9073.9073.2	controllerType=0 controllerNumber=1 scan=9073	24.9762
08418:2	1	R.C[+57.021][-17.027]VNIIGS[+162.053]YR.C	844	Hex(1)	C[-17][+57], S[+162]	613.789	2	1226.57	1226.57	0	-1.7	Specific	472.71	472.71	278.93	6.9	244	>FBN2C 030821	1	dw110518110618_2.8697.8697.2	controllerType=0 controllerNumber=1 scan=8697	24.0891
04802:3	1	R.C[+57.021]EC[+57.021]NEGFQSSSSGTEC[+57.021]LDNR.Q	853		C[+57]*3	779.632	3	2336.88	2336.88	0	0.1	Specific	551.25	551.25	551.25	6.26	244	>FBN2C 030821	1	dw110518110618_2.5734.5734.3	controllerType=0 controllerNumber=1 scan=5734	17.2533
04671:3	1	R.C[+57.021]EC[+57.021]NEGFQSSSSGTEC[+57.021]LDNR.Q	853		C[+57]*3	779.631	3	2336.88	2336.88	0	-1.6	Specific	730.39	730.39	730.39	10.37	244	>FBN2C 030821	1	dw110518110618_2.5632.5632.3	controllerType=0 controllerNumber=1 scan=5632	17.0171
04538:3	1	R.C[+57.021]EC[+57.021]NEGFQSSSSGTEC[+57.021]LDNR.Q	853		C[+57]*3	779.631	3	2336.88	2336.88	0	-1	Specific	777.95	777.95	755.42	11.28	244	>FBN2C 030821	1	dw110518110618_2.5519.5519.3	controllerType=0 controllerNumber=1 scan=5519	16.7579
04482:3	1	R.C[+57.021]EC[+57.021]NEGFQSSSSGTEC[+57.021]LDNR.Q	853		C[+57]*3	779.631	3	2336.88	2336.88	0	-1	Specific	799.86	799.86	799.86	11.28	244	>FBN2C 030821	1	dw110518110618_2.5468.5468.3	controllerType=0 controllerNumber=1 scan=5468	16.6448
04603:3	1	R.C[+57.021]EC[+57.021]NEGFQSSSSGTEC[+57.021]LDNR.Q	853		C[+57]*3	779.631	3	2336.88	2336.88	0	-1	Specific	814.99	814.99	783.8	12.28	244	>FBN2C 030821	1	dw110518110618_2.5574.5574.3	controllerType=0 controllerNumber=1 scan=5574	16.8841
04426:3	1	R.C[+57.021]EC[+57.021]NEGFQSSSSGTEC[+57.021]LDNR.Q	853		C[+57]*3	779.631	3	2336.88	2336.88	0	-1.7	Specific	849.65	849.65	838.76	12.37	244	>FBN2C 030821	1	dw110518110618_2.5419.5419.3	controllerType=0 controllerNumber=1 scan=5419	16.5365
04435:2	1	R.C[+57.021]EC[+57.021]NEGFQSSSSGTEC[+57.021]LDNR.Q	853		C[+57]*3	1168.95	2	2336.88	2336.88	0	0.8	Specific	933.49	933.49	933.49	15.18	244	>FBN2C 030821	1	dw110518110618_2.5426.5426.2	controllerType=0 controllerNumber=1 scan=5426	16.5535
04564:2	1	R.C[+57.021]EC[+57.021]NEGFQSSSSGTEC[+57.021]LDNR.Q	853		C[+57]*3	1168.94	2	2336.88	2336.88	0	-0.7	Specific	963.81	963.81	846.69	16.18	244	>FBN2C 030821	1	dw110518110618_2.5542.5542.2	controllerType=0 controllerNumber=1 scan=5542	16.81
04496:2	1	R.C[+57.021]EC[+57.021]NEGFQSSSSGTEC[+57.021]LDNR.Q	853		C[+57]*3	1168.94	2	2336.88	2336.88	0	-0.6	Specific	1060.54	1060.54	835.73	18.18	244	>FBN2C 030821	1	dw110518110618_2.5481.5481.2	controllerType=0 controllerNumber=1 scan=5481	16.6744
06322:3	1	R.C[+57.021][-17.027]EC[+57.021]NEGFQSSSSGTEC[+57.021]LDNR.Q	853		C[-17][+57]*3	773.956	3	2319.85	2319.85	0	0	Specific	668.73	668.73	668.73	9.28	244	>FBN2C 030821	1	dw110518110618_2.6963.6963.3	controllerType=0 controllerNumber=1 scan=6963	20.0699
06255:3	1	R.C[+57.021][-17.027]EC[+57.021]NEGFQSSSSGTEC[+57.021]LDNR.Q	853		C[-17][+57]*3	773.957	3	2319.86	2319.85	0	0.7	Specific	679.84	679.84	679.84	9.28	244	>FBN2C 030821	1	dw110518110618_2.6907.6907.3	controllerType=0 controllerNumber=1 scan=6907	19.9465
06259:2	1	R.C[+57.021][-17.027]EC[+57.021]NEGFQSSSSGTEC[+57.021]LDNR.Q	853		C[-17][+57]*3	1160.43	2	2319.86	2319.85	0	0.3	Specific	814.58	814.58	814.58	13.18	244	>FBN2C 030821	1	dw110518110618_2.6910.6910.2	controllerType=0 controllerNumber=1 scan=6910	19.953
10991:3	1	R.QGLC[+57.021]FAEVLQTIC[+57.021]QM[+15.995]ASSSR.N	873		C[+57]*2, M[+16]	768.027	3	2302.07	2302.06	0	1.3	Specific	26.53	26.53	26.53	1.7	244	>FBN2C 030821	1	dw110518110618_2.10993.10993.3	controllerType=0 controllerNumber=1 scan=10993	29.7173
10826:3	1	R.QGLC[+57.021]FAEVLQTIC[+57.021]QM[+15.995]ASSSR.N	873		C[+57]*2, M[+16]	768.027	3	2302.07	2302.06	0	2.3	Specific	467.89	467.89	467.89	5.18	244	>FBN2C 030821	1	dw110518110618_2.10850.10850.3	controllerType=0 controllerNumber=1 scan=10850	29.3764
10878:3	1	R.QGLC[+57.021]FAEVLQTIC[+57.021]QM[+15.995]ASSSR.N	873		C[+57]*2, M[+16]	768.029	3	2302.07	2302.06	0	4.4	Specific	473.4	473.4	473.4	5.28	244	>FBN2C 030821	1	dw110518110618_2.10894.10894.3	controllerType=0 controllerNumber=1 scan=10894	29.4813
10928:3	1	R.QGLC[+57.021]FAEVLQTIC[+57.021]QM[+15.995]ASSSR.N	873		C[+57]*2, M[+16]	768.029	3	2302.07	2302.06	0	3.8	Specific	480.3	480.3	480.3	5.41	244	>FBN2C 030821	1	dw110518110618_2.10942.10942.3	controllerType=0 controllerNumber=1 scan=10942	29.5974
05513:4	1	K.SEC[+57.021]C[+57.021]C[+57.021]DGGRGWGHQC[+57.021]ELC[+57.021]PLPGTAQYK.K	898		C[+57]*5	796.58	4	3183.3	3183.3	0	0.1	Specific	430.26	430.26	430.26	6.32	244	>FBN2C 030821	1	dw110518110618_2.6303.6303.4	controllerType=0 controllerNumber=1 scan=6303	18.5531
04820:5	1	K.SEC[+57.021]C[+57.021]C[+57.021]DGGRGWGHQC[+57.021]ELC[+57.021]PLPGTAQYKK.I	898		C[+57]*5	663.084	5	3311.39	3311.39	0	0.6	Specific	300.44	300.44	300.44	3.18	244	>FBN2C 030821	1	dw110518110618_2.5747.5747.5	controllerType=0 controllerNumber=1 scan=5747	17.2835
05815:3	1	R.GWGHQC[+57.021]ELC[+57.021]PLPGTAQYK.K	907		C[+57]*2	701.323	3	2101.96	2101.96	0	-1.1	Specific	596.58	596.58	596.58	8.18	244	>FBN2C 030821	1	dw110518110618_2.6549.6549.3	controllerType=0 controllerNumber=1 scan=6549	19.1122
05943:3	1	R.GWGHQC[+57.021]ELC[+57.021]PLPGTAQYK.K	907		C[+57]*2	701.325	3	2101.96	2101.96	0	1	Specific	628.43	628.43	628.43	9.18	244	>FBN2C 030821	1	dw110518110618_2.6651.6651.3	controllerType=0 controllerNumber=1 scan=6651	19.3502
05878:3	1	R.GWGHQC[+57.021]ELC[+57.021]PLPGTAQYK.K	907		C[+57]*2	701.324	3	2101.96	2101.96	0	0.2	Specific	639.27	639.27	639.27	9.18	244	>FBN2C 030821	1	dw110518110618_2.6596.6596.3	controllerType=0 controllerNumber=1 scan=6596	19.224
06079:3	1	R.GWGHQC[+57.021]ELC[+57.021]PLPGTAQYK.K	907		C[+57]*2	701.324	3	2101.96	2101.96	0	-0.2	Specific	676.56	676.56	676.56	10.18	244	>FBN2C 030821	1	dw110518110618_2.6761.6761.3	controllerType=0 controllerNumber=1 scan=6761	19.6073
06146:3	1	R.GWGHQC[+57.021]ELC[+57.021]PLPGTAQYK.K	907		C[+57]*2	701.324	3	2101.96	2101.96	0	0.3	Specific	679.91	679.91	679.91	10.18	244	>FBN2C 030821	1	dw110518110618_2.6816.6816.3	controllerType=0 controllerNumber=1 scan=6816	19.7354
06007:3	1	R.GWGHQC[+57.021]ELC[+57.021]PLPGTAQYK.K	907		C[+57]*2	701.324	3	2101.96	2101.96	0	-0.4	Specific	681.82	681.82	681.82	10.18	244	>FBN2C 030821	1	dw110518110618_2.6706.6706.3	controllerType=0 controllerNumber=1 scan=6706	19.4775
05918:2	1	R.GWGHQC[+57.021]ELC[+57.021]PLPGTAQYK.K	907		C[+57]*2	1051.48	2	2101.96	2101.96	0	0.2	Specific	767.6	767.6	767.6	11.41	244	>FBN2C 030821	1	dw110518110618_2.6627.6627.2	controllerType=0 controllerNumber=1 scan=6627	19.2936
05874:3	1	R.GW[+15.995]GHQC[+57.021]ELC[+57.021]PLPGTAQYK.K	907		C[+57]*2, W[+16]	706.655	3	2117.95	2117.95	0	-0.8	Specific	188.31	188.31	36.5	1.83	244	>FBN2C 030821	1	dw110518110618_2.6592.6592.3	controllerType=0 controllerNumber=1 scan=6592	19.2135
05560:3	1	R.GW[+15.995]GH[+15.995]QC[+57.021]ELC[+57.021]PLPGTAQYK.K	907		C[+57]*2, H[+16], W[+16]	711.987	3	2133.95	2133.95	0	-0.9	Specific	252.98	252.98	252.98	2.8	244	>FBN2C 030821	1	dw110518110618_2.6341.6341.3	controllerType=0 controllerNumber=1 scan=6341	18.6403
05105:4	1	R.GWGHQC[+57.021]ELC[+57.021]PLPGTAQYKK.I	907		C[+57]*2	558.269	4	2230.05	2230.05	0	0.2	Specific	641.53	641.53	641.53	9.18	244	>FBN2C 030821	1	dw110518110618_2.5981.5981.4	controllerType=0 controllerNumber=1 scan=5981	17.8174
05039:4	1	R.GWGHQC[+57.021]ELC[+57.021]PLPGTAQYKK.I	907		C[+57]*2	558.269	4	2230.05	2230.05	0	0.1	Specific	660.75	660.75	660.75	10.18	244	>FBN2C 030821	1	dw110518110618_2.5926.5926.4	controllerType=0 controllerNumber=1 scan=5926	17.6928
04938:3	1	R.GWGHQC[+57.021]ELC[+57.021]PLPGTAQYKK.I	907		C[+57]*2	744.022	3	2230.05	2230.05	0	-0.5	Specific	692.01	692.01	692.01	9.4	244	>FBN2C 030821	1	dw110518110618_2.5841.5841.3	controllerType=0 controllerNumber=1 scan=5841	17.4996
05000:3	1	R.GWGHQC[+57.021]ELC[+57.021]PLPGTAQYKK.I	907		C[+57]*2	744.022	3	2230.05	2230.05	0	-1	Specific	758.74	758.74	758.74	11.4	244	>FBN2C 030821	1	dw110518110618_2.5893.5893.3	controllerType=0 controllerNumber=1 scan=5893	17.6186
04972:4	1	R.GWGHQC[+57.021]ELC[+57.021]PLPGTAQYKK.I	907		C[+57]*2	558.269	4	2230.05	2230.05	0	-0.5	Specific	761.77	761.77	761.77	12.18	244	>FBN2C 030821	1	dw110518110618_2.5870.5870.4	controllerType=0 controllerNumber=1 scan=5870	17.5675
04907:4	1	R.GWGHQC[+57.021]ELC[+57.021]PLPGTAQYKK.I	907		C[+57]*2	558.268	4	2230.05	2230.05	0	-1.2	Specific	768.79	768.79	768.79	12.26	244	>FBN2C 030821	1	dw110518110618_2.5817.5817.4	controllerType=0 controllerNumber=1 scan=5817	17.4451
01720:3	1	K.KIC[+57.021]PHGPGYTTDGR.D	925		C[+57]	520.252	3	1558.74	1558.74	0	-1.7	Specific	379.89	379.89	379.89	5.37	244	>FBN2C 030821	1	dw110518110618_2.2922.2922.3	controllerType=0 controllerNumber=1 scan=2922	10.6344
01993:3	1	K.KIC[+57.021]PHGPGYTTDGR.D	925		C[+57]	520.251	3	1558.74	1558.74	0	-2	Specific	618.11	618.11	618.11	8.14	244	>FBN2C 030821	1	dw110518110618_2.3232.3232.3	controllerType=0 controllerNumber=1 scan=3232	11.4031
01764:3	1	K.KIC[+57.021]PHGPGYTTDGR.D	925		C[+57]	520.251	3	1558.74	1558.74	0	-2.2	Specific	737.15	737.15	737.15	11.36	244	>FBN2C 030821	1	dw110518110618_2.2968.2968.3	controllerType=0 controllerNumber=1 scan=2968	10.7473
01888:3	1	K.KIC[+57.021]PHGPGYTTDGR.D	925		C[+57]	520.251	3	1558.74	1558.74	0	-2.4	Specific	790.41	790.41	790.41	12.36	244	>FBN2C 030821	1	dw110518110618_2.3100.3100.3	controllerType=0 controllerNumber=1 scan=3100	11.0697
01853:3	1	K.KIC[+57.021]PHGPGYTTDGR.D	925		C[+57]	520.252	3	1558.74	1558.74	0	-1.7	Specific	797.22	797.22	797.22	12.36	244	>FBN2C 030821	1	dw110518110618_2.3057.3057.3	controllerType=0 controllerNumber=1 scan=3057	10.962
01812:3	1	K.KIC[+57.021]PHGPGYTTDGR.D	925		C[+57]	520.251	3	1558.74	1558.74	0	-2.8	Specific	797.43	797.43	797.43	12.36	244	>FBN2C 030821	1	dw110518110618_2.3012.3012.3	controllerType=0 controllerNumber=1 scan=3012	10.8523
01959:3	1	K.KIC[+57.021]PHGPGYTTDGR.D	925		C[+57]	520.252	3	1558.74	1558.74	0	-1.8	Specific	823.35	823.35	823.35	13.36	244	>FBN2C 030821	1	dw110518110618_2.3187.3187.3	controllerType=0 controllerNumber=1 scan=3187	11.288
01927:3	1	K.KIC[+57.021]PHGPGYTTDGR.D	925		C[+57]	520.252	3	1558.74	1558.74	0	-1.8	Specific	841.99	841.99	841.99	13.36	244	>FBN2C 030821	1	dw110518110618_2.3144.3144.3	controllerType=0 controllerNumber=1 scan=3144	11.1775
03029:5	1	K.KIC[+57.021]PHGPGYTTDGRDIDEC[+57.021]K.V	925		C[+57]*2	464.615	5	2319.04	2319.05	0	-1.9	Specific	186.68	186.68	186.68	1.94	244	>FBN2C 030821	1	dw110518110618_2.4193.4193.5	controllerType=0 controllerNumber=1 scan=4193	13.7002
02876:5	1	K.KIC[+57.021]PHGPGYTTDGRDIDEC[+57.021]K.V	925		C[+57]*2	464.615	5	2319.05	2319.05	0	-1.6	Specific	222.41	222.41	222.41	1.91	244	>FBN2C 030821	1	dw110518110618_2.4063.4063.5	controllerType=0 controllerNumber=1 scan=4063	13.3964
03152:4	1	K.KIC[+57.021]PHGPGYTTDGRDIDEC[+57.021]K.V	925		C[+57]*2	580.517	4	2319.05	2319.05	0	-0.7	Specific	283.4	283.4	283.4	1.81	244	>FBN2C 030821	1	dw110518110618_2.4299.4299.4	controllerType=0 controllerNumber=1 scan=4299	13.9564
02933:5	1	K.KIC[+57.021]PHGPGYTTDGRDIDEC[+57.021]K.V	925		C[+57]*2	464.615	5	2319.05	2319.05	0	-1.6	Specific	330.33	330.33	330.33	3.38	244	>FBN2C 030821	1	dw110518110618_2.4113.4113.5	controllerType=0 controllerNumber=1 scan=4113	13.515
02849:4	1	K.KIC[+57.021]PHGPGYTTDGRDIDEC[+57.021]K.V	925		C[+57]*2	580.517	4	2319.05	2319.05	0	-1.4	Specific	446.72	446.72	446.72	4.72	244	>FBN2C 030821	1	dw110518110618_2.4042.4042.4	controllerType=0 controllerNumber=1 scan=4042	13.348
02893:3	1	K.KIC[+57.021]PHGPGYTTDGRDIDEC[+57.021]K.V	925		C[+57]*2	773.689	3	2319.05	2319.05	0	1.4	Specific	448.97	448.97	448.97	2.23	244	>FBN2C 030821	1	dw110518110618_2.4076.4076.3	controllerType=0 controllerNumber=1 scan=4076	13.4263
02949:3	1	K.KIC[+57.021]PHGPGYTTDGRDIDEC[+57.021]K.V	925		C[+57]*2	773.687	3	2319.05	2319.05	0	-1.5	Specific	459.97	459.97	459.97	3.15	244	>FBN2C 030821	1	dw110518110618_2.4128.4128.3	controllerType=0 controllerNumber=1 scan=4128	13.5485
03104:4	1	K.KIC[+57.021]PHGPGYTTDGRDIDEC[+57.021]K.V	925		C[+57]*2	580.517	4	2319.05	2319.05	0	-1.2	Specific	653.39	653.39	653.39	8.33	244	>FBN2C 030821	1	dw110518110618_2.4253.4253.4	controllerType=0 controllerNumber=1 scan=4253	13.8407
02904:4	1	K.KIC[+57.021]PHGPGYTTDGRDIDEC[+57.021]K.V	925		C[+57]*2	580.517	4	2319.05	2319.05	0	-1	Specific	861.64	861.64	861.64	13.4	244	>FBN2C 030821	1	dw110518110618_2.4087.4087.4	controllerType=0 controllerNumber=1 scan=4087	13.4537
02966:4	1	K.KIC[+57.021]PHGPGYTTDGRDIDEC[+57.021]K.V	925		C[+57]*2	580.517	4	2319.05	2319.05	0	-1.6	Specific	873.71	873.71	873.71	13.48	244	>FBN2C 030821	1	dw110518110618_2.4142.4142.4	controllerType=0 controllerNumber=1 scan=4142	13.5825
03033:4	1	K.KIC[+57.021]PHGPGYTTDGRDIDEC[+57.021]K.V	925		C[+57]*2	580.517	4	2319.05	2319.05	0	-0.8	Specific	876.42	876.42	876.42	12.18	244	>FBN2C 030821	1	dw110518110618_2.4197.4197.4	controllerType=0 controllerNumber=1 scan=4197	13.7107
03070:3	1	K.IC[+57.021]PHGPGYTTDGR.D	926		C[+57]	477.553	3	1430.64	1430.65	0	-2.2	Specific	369.68	369.68	369.68	4.81	244	>FBN2C 030821	1	dw110518110618_2.4225.4225.3	controllerType=0 controllerNumber=1 scan=4225	13.7751
02817:3	1	K.IC[+57.021]PHGPGYTTDGR.D	926		C[+57]	477.554	3	1430.65	1430.65	0	-1.3	Specific	400.75	400.75	400.75	6.32	244	>FBN2C 030821	1	dw110518110618_2.4012.4012.3	controllerType=0 controllerNumber=1 scan=4012	13.2773
02505:2	1	K.IC[+57.021]PHGPGYTTDGR.D	926		C[+57]	715.825	2	1430.64	1430.65	0	-4.4	Specific	446.05	446.05	446.05	4.4	244	>FBN2C 030821	1	dw110518110618_2.3747.3747.2	controllerType=0 controllerNumber=1 scan=3747	12.655
02962:3	1	K.IC[+57.021]PHGPGYTTDGR.D	926		C[+57]	477.556	3	1430.65	1430.65	0	2.9	Specific	464.67	464.67	464.67	6.94	244	>FBN2C 030821	1	dw110518110618_2.4138.4138.3	controllerType=0 controllerNumber=1 scan=4138	13.5719
02373:2	1	K.IC[+57.021]PHGPGYTTDGR.D	926		C[+57]	715.825	2	1430.64	1430.65	0	-3.2	Specific	491.99	491.99	491.99	5.89	244	>FBN2C 030821	1	dw110518110618_2.3614.3614.2	controllerType=0 controllerNumber=1 scan=3614	12.3302
02738:3	1	K.IC[+57.021]PHGPGYTTDGR.D	926		C[+57]	477.553	3	1430.65	1430.65	0	-1.6	Specific	520.45	520.45	520.45	8.12	244	>FBN2C 030821	1	dw110518110618_2.3953.3953.3	controllerType=0 controllerNumber=1 scan=3953	13.1395
02673:3	1	K.IC[+57.021]PHGPGYTTDGR.D	926		C[+57]	477.553	3	1430.65	1430.65	0	-1.7	Specific	556.26	556.26	556.26	8.12	244	>FBN2C 030821	1	dw110518110618_2.3897.3897.3	controllerType=0 controllerNumber=1 scan=3897	13.0093
02511:3	1	K.IC[+57.021]PHGPGYTTDGR.D	926		C[+57]	477.553	3	1430.64	1430.65	0	-2.4	Specific	573.93	573.93	573.93	9.14	244	>FBN2C 030821	1	dw110518110618_2.3752.3752.3	controllerType=0 controllerNumber=1 scan=3752	12.667
02611:3	1	K.IC[+57.021]PHGPGYTTDGR.D	926		C[+57]	477.553	3	1430.64	1430.65	0	-2.4	Specific	597.32	597.32	597.32	9.14	244	>FBN2C 030821	1	dw110518110618_2.3844.3844.3	controllerType=0 controllerNumber=1 scan=3844	12.8852
02326:3	1	K.IC[+57.021]PHGPGYTTDGR.D	926		C[+57]	477.553	3	1430.64	1430.65	0	-2.8	Specific	627.4	627.4	627.4	10.14	244	>FBN2C 030821	1	dw110518110618_2.3572.3572.3	controllerType=0 controllerNumber=1 scan=3572	12.2322
02459:2	1	K.IC[+57.021]PHGPGYTTDGR.D	926		C[+57]	715.826	2	1430.64	1430.65	0	-2.3	Specific	630.51	630.51	630.51	9.36	244	>FBN2C 030821	1	dw110518110618_2.3701.3701.2	controllerType=0 controllerNumber=1 scan=3701	12.5433
02465:3	1	K.IC[+57.021]PHGPGYTTDGR.D	926		C[+57]	477.553	3	1430.65	1430.65	0	-2.1	Specific	632.97	632.97	632.97	10.14	244	>FBN2C 030821	1	dw110518110618_2.3707.3707.3	controllerType=0 controllerNumber=1 scan=3707	12.5587
02420:2	1	K.IC[+57.021]PHGPGYTTDGR.D	926		C[+57]	715.826	2	1430.64	1430.65	0	-2.6	Specific	640.54	640.54	640.54	9.36	244	>FBN2C 030821	1	dw110518110618_2.3660.3660.2	controllerType=0 controllerNumber=1 scan=3660	12.4383
02561:3	1	K.IC[+57.021]PHGPGYTTDGR.D	926		C[+57]	477.553	3	1430.65	1430.65	0	-1.8	Specific	647.66	647.66	647.66	10.14	244	>FBN2C 030821	1	dw110518110618_2.3797.3797.3	controllerType=0 controllerNumber=1 scan=3797	12.7713
02424:3	1	K.IC[+57.021]PHGPGYTTDGR.D	926		C[+57]	477.553	3	1430.64	1430.65	0	-2.4	Specific	672.87	672.87	672.87	11.14	244	>FBN2C 030821	1	dw110518110618_2.3665.3665.3	controllerType=0 controllerNumber=1 scan=3665	12.4503
02376:3	1	K.IC[+57.021]PHGPGYTTDGR.D	926		C[+57]	477.553	3	1430.64	1430.65	0	-2.2	Specific	696.78	696.78	696.78	11.14	244	>FBN2C 030821	1	dw110518110618_2.3618.3618.3	controllerType=0 controllerNumber=1 scan=3618	12.3407
02444:3	1	K.IC[+57.021]PH[+15.995]GPGYTTDGR.D	926		C[+57], H[+16]	482.884	3	1446.64	1446.64	0	-3.5	Specific	162.94	162.94	162.94	2.1	244	>FBN2C 030821	1	dw110518110618_2.3683.3683.3	controllerType=0 controllerNumber=1 scan=3683	12.4921
03684:4	1	K.IC[+57.021]PHGPGYTTDGRDIDEC[+57.021]K.V	926		C[+57]*2	548.493	4	2190.95	2190.95	0	-1.8	Specific	263.64	263.64	263.64	2.9	244	>FBN2C 030821	1	dw110518110618_2.4790.4790.4	controllerType=0 controllerNumber=1 scan=4790	15.1101
03528:3	1	K.IC[+57.021]PHGPGYTTDGRDIDEC[+57.021]K.V	926		C[+57]*2	730.989	3	2190.95	2190.95	0	-1.5	Specific	596.05	596.05	596.05	6.33	244	>FBN2C 030821	1	dw110518110618_2.4653.4653.3	controllerType=0 controllerNumber=1 scan=4653	14.7965
03644:4	1	K.IC[+57.021]PHGPGYTTDGRDIDEC[+57.021]K.V	926		C[+57]*2	548.494	4	2190.95	2190.95	0	-0.3	Specific	695.93	695.93	695.93	10.18	244	>FBN2C 030821	1	dw110518110618_2.4753.4753.4	controllerType=0 controllerNumber=1 scan=4753	15.0263
03321:4	1	K.IC[+57.021]PHGPGYTTDGRDIDEC[+57.021]K.V	926		C[+57]*2	548.494	4	2190.95	2190.95	0	-0.9	Specific	696.32	696.32	696.32	10.18	244	>FBN2C 030821	1	dw110518110618_2.4476.4476.4	controllerType=0 controllerNumber=1 scan=4476	14.3936
03509:4	1	K.IC[+57.021]PHGPGYTTDGRDIDEC[+57.021]K.V	926		C[+57]*2	548.493	4	2190.95	2190.95	0	-1.3	Specific	715.75	715.75	715.75	11.26	244	>FBN2C 030821	1	dw110518110618_2.4638.4638.4	controllerType=0 controllerNumber=1 scan=4638	14.7633
03339:3	1	K.IC[+57.021]PHGPGYTTDGRDIDEC[+57.021]K.V	926		C[+57]*2	730.988	3	2190.95	2190.95	0	-2.7	Specific	728.15	728.15	728.15	10.48	244	>FBN2C 030821	1	dw110518110618_2.4493.4493.3	controllerType=0 controllerNumber=1 scan=4493	14.4322
03462:3	1	K.IC[+57.021]PHGPGYTTDGRDIDEC[+57.021]K.V	926		C[+57]*2	730.988	3	2190.95	2190.95	0	-1.9	Specific	743.05	743.05	743.05	10.48	244	>FBN2C 030821	1	dw110518110618_2.4597.4597.3	controllerType=0 controllerNumber=1 scan=4597	14.6695
03392:3	1	K.IC[+57.021]PHGPGYTTDGRDIDEC[+57.021]K.V	926		C[+57]*2	730.988	3	2190.95	2190.95	0	-1.6	Specific	748.77	748.77	748.77	9.33	244	>FBN2C 030821	1	dw110518110618_2.4540.4540.3	controllerType=0 controllerNumber=1 scan=4540	14.5409
03446:4	1	K.IC[+57.021]PHGPGYTTDGRDIDEC[+57.021]K.V	926		C[+57]*2	548.493	4	2190.95	2190.95	0	-1.4	Specific	792.76	792.76	792.76	12.26	244	>FBN2C 030821	1	dw110518110618_2.4583.4583.4	controllerType=0 controllerNumber=1 scan=4583	14.6389
03381:4	1	K.IC[+57.021]PHGPGYTTDGRDIDEC[+57.021]K.V	926		C[+57]*2	548.493	4	2190.95	2190.95	0	-1.6	Specific	816.87	816.87	816.87	13.26	244	>FBN2C 030821	1	dw110518110618_2.4529.4529.4	controllerType=0 controllerNumber=1 scan=4529	14.5167
03575:4	1	K.IC[+57.021]PHGPGYTTDGRDIDEC[+57.021]K.V	926		C[+57]*2	548.493	4	2190.95	2190.95	0	-1.8	Specific	818.45	818.45	818.45	13.26	244	>FBN2C 030821	1	dw110518110618_2.4693.4693.4	controllerType=0 controllerNumber=1 scan=4693	14.8899
04134:4	1	K.IC[+57.021]PHGPGYT[+146.058]T[+802.286]DGRDIDEC[+57.021]K.V	926	Fuc(1),HexNAc(1)Hex(1)Fuc(1)NeuAc(1)	C[+57]*2, T[+146][+802]	785.572	4	3139.27	3139.3	0	-9.4	Specific	558.95	557.28	1.2	5.87	244	>FBN2C 030821	1	dw110518110618_2.5164.5164.4	controllerType=0 controllerNumber=1 scan=5164	15.9507
06766:3	1	K.VM[+15.995]PNLC[+57.021]TNGQC[+57.021]INTMGSFR.C	945		C[+57]*2, M[+16]	739.328	3	2215.97	2215.97	0	-1	Specific	333.91	333.91	42.56	2.47	244	>FBN2C 030821	1	dw110518110618_2.7313.7313.3	controllerType=0 controllerNumber=1 scan=7313	20.875
07952:3	1	K.VMPNLC[+57.021]TN[+0.984]GQC[+57.021]INTMGSFR.C	945		C[+57]*2, N[+1]	734.327	3	2200.97	2200.96	0	3.4	Specific	375.49	375.49	68.65	3.74	244	>FBN2C 030821	1	dw110518110618_2.8305.8305.3	controllerType=0 controllerNumber=1 scan=8305	23.1714
06665:3	1	K.VM[+15.995]PNLC[+57.021]TNGQC[+57.021]INTMGSFR.C	945		C[+57]*2, M[+16]	739.329	3	2215.97	2215.97	0	0.7	Specific	459.14	459.14	75.59	5.85	244	>FBN2C 030821	1	dw110518110618_2.7232.7232.3	controllerType=0 controllerNumber=1 scan=7232	20.683
06506:3	1	K.VMPNLC[+57.021]TNGQC[+57.021]INTM[+15.995]GSFR.C	945		C[+57]*2, M[+16]	739.329	3	2215.97	2215.97	0	1	Specific	462.21	462.21	55.46	4.52	244	>FBN2C 030821	1	dw110518110618_2.7110.7110.3	controllerType=0 controllerNumber=1 scan=7110	20.4016
07674:3	1	K.VMPNLC[+57.021]TN[+0.984]GQC[+57.021]INTMGSFR.C	945		C[+57]*2, N[+1]	734.328	3	2200.97	2200.96	0	3.7	Specific	541.13	541.13	73.72	5.59	244	>FBN2C 030821	1	dw110518110618_2.8074.8074.3	controllerType=0 controllerNumber=1 scan=8074	22.6345
07873:3	1	K.VMPNLC[+57.021]TN[+0.984]GQC[+57.021]INTMGSFR.C	945		C[+57]*2, N[+1]	734.326	3	2200.96	2200.96	0	1.1	Specific	562.67	562.67	87.46	7.28	244	>FBN2C 030821	1	dw110518110618_2.8238.8238.3	controllerType=0 controllerNumber=1 scan=8238	23.0142
07755:2	1	K.VMPNLC[+57.021]TN[+0.984]GQC[+57.021]INTMGSFR.C	945		C[+57]*2, N[+1]	1100.99	2	2200.97	2200.96	0	2.4	Specific	577.79	577.79	103.34	7.51	244	>FBN2C 030821	1	dw110518110618_2.8139.8139.2	controllerType=0 controllerNumber=1 scan=8139	22.7862
07738:3	1	K.VMPNLC[+57.021]TN[+0.984]GQC[+57.021]INTMGSFR.C	945		C[+57]*2, N[+1]	734.326	3	2200.96	2200.96	0	0.9	Specific	589.65	589.65	103.97	7.28	244	>FBN2C 030821	1	dw110518110618_2.8127.8127.3	controllerType=0 controllerNumber=1 scan=8127	22.7583
07888:2	1	K.VMPNLC[+57.021]TN[+0.984]GQC[+57.021]INTMGSFR.C	945		C[+57]*2, N[+1]	1100.99	2	2200.97	2200.96	0	2.4	Specific	590.67	590.67	108.02	7.51	244	>FBN2C 030821	1	dw110518110618_2.8250.8250.2	controllerType=0 controllerNumber=1 scan=8250	23.0423
07807:3	1	K.VMPNLC[+57.021]TN[+0.984]GQC[+57.021]INTMGSFR.C	945		C[+57]*2, N[+1]	734.325	3	2200.96	2200.96	0	0.1	Specific	651.34	651.34	104.12	9.28	244	>FBN2C 030821	1	dw110518110618_2.8182.8182.3	controllerType=0 controllerNumber=1 scan=8182	22.8855
07822:2	1	K.VMPNLC[+57.021]TN[+0.984]GQC[+57.021]INTMGSFR.C	945		C[+57]*2, N[+1]	1100.99	2	2200.96	2200.96	0	1.1	Specific	681.24	681.24	129.82	10.18	244	>FBN2C 030821	1	dw110518110618_2.8195.8195.2	controllerType=0 controllerNumber=1 scan=8195	22.9147
07648:3	1	K.VMPN[+15.995]LC[+57.021]TN[+0.984]GQC[+57.021]INTMGSFR.C	945		C[+57]*2, N[+1][+16]	739.658	3	2216.96	2216.96	0	1.5	Specific	340.62	340.62	27.96	1.83	244	>FBN2C 030821	1	dw110518110618_2.8052.8052.3	controllerType=0 controllerNumber=1 scan=8052	22.5827
07714:3	1	K.VMPN[+15.995]LC[+57.021]TN[+0.984]GQC[+57.021]INTMGSFR.C	945		C[+57]*2, N[+1][+16]	739.657	3	2216.96	2216.96	0	0.9	Specific	406.47	406.47	29.9	4.29	244	>FBN2C 030821	1	dw110518110618_2.8106.8106.3	controllerType=0 controllerNumber=1 scan=8106	22.7097
07528:3	1	K.VMPNLC[+57.021]TN[+0.984]GQC[+57.021]INTMGS[+162.053]FR.C	945	Hex(1)	C[+57]*2, N[+1], S[+162]	788.344	3	2363.02	2363.01	0	1.5	Specific	513.62	513.62	18.77	3.97	244	>FBN2C 030821	1	dw110518110618_2.7952.7952.4	controllerType=0 controllerNumber=1 scan=7952	22.3497
07390:3	1	K.VMPNLC[+57.021]TN[+0.984]GQC[+57.021]INTMGS[+162.053]FR.C	945	Hex(1)	C[+57]*2, N[+1], S[+162]	788.343	3	2363.02	2363.01	0	0.9	Specific	599.77	599.77	31.16	7.28	244	>FBN2C 030821	1	dw110518110618_2.7844.7844.3	controllerType=0 controllerNumber=1 scan=7844	22.0985
07456:3	1	K.VMPNLC[+57.021]TN[+0.984]GQC[+57.021]INTMGS[+162.053]FR.C	945	Hex(1)	C[+57]*2, N[+1], S[+162]	788.343	3	2363.02	2363.01	0	1	Specific	752.67	752.67	30.3	11.28	244	>FBN2C 030821	1	dw110518110618_2.7898.7898.3	controllerType=0 controllerNumber=1 scan=7898	22.2231
07330:3	1	K.VMPN[+15.995]LC[+57.021]TN[+0.984]GQC[+57.021]INTMGS[+162.053]FR.C	945	Hex(1)	C[+57]*2, N[+1][+16], S[+162]	793.676	3	2379.01	2379.01	0	2.4	Specific	317.11	317.11	3	2.94	244	>FBN2C 030821	1	dw110518110618_2.7793.7793.3	controllerType=0 controllerNumber=1 scan=7793	21.978
10964:3	1	K.VGYTTDISGTSC[+57.021]IDLDEC[+57.021]SQSPKPC[+57.021]NYIC[+57.021]K.N	968		C[+57]*4	1156.84	3	3468.52	3468.51	0	3.4	Specific	314.49	314.49	314.49	3.32	244	>FBN2C 030821	1	dw110518110618_2.10971.10971.3	controllerType=0 controllerNumber=1 scan=10971	29.6648
11021:3	1	K.VGYTTDISGTSC[+57.021]IDLDEC[+57.021]SQSPKPC[+57.021]NYIC[+57.021]K.N	968		C[+57]*4	1156.84	3	3468.52	3468.51	0	3.3	Specific	330.26	330.26	330.26	3.74	244	>FBN2C 030821	1	dw110518110618_2.11020.11020.3	controllerType=0 controllerNumber=1 scan=11020	29.7829
10894:3	1	K.VGYTTDISGTSC[+57.021]IDLDEC[+57.021]SQSPKPC[+57.021]NYIC[+57.021]K.N	968		C[+57]*4	1156.85	3	3468.53	3468.51	0	6	Specific	362.34	362.34	362.34	4.29	244	>FBN2C 030821	1	dw110518110618_2.10911.10911.3	controllerType=0 controllerNumber=1 scan=10911	29.5233
10270:3	1	K.VGYTTDISGTSC[+57.021]IDLDEC[+57.021]SQSPKPC[+57.021]NYIC[+57.021]K.N	968		C[+57]*4	1156.85	3	3468.53	3468.51	0	7.3	Specific	366.7	366.7	366.7	3.68	244	>FBN2C 030821	1	dw110518110618_2.10267.10267.3	controllerType=0 controllerNumber=1 scan=10267	27.8101
10513:3	1	K.VGYTTDISGTSC[+57.021]IDLDEC[+57.021]SQSPKPC[+57.021]NYIC[+57.021]K.N	968		C[+57]*4	1156.85	3	3468.52	3468.51	0	5.1	Specific	367.15	367.15	367.15	4.29	244	>FBN2C 030821	1	dw110518110618_2.10479.10479.3	controllerType=0 controllerNumber=1 scan=10479	28.3178
10759:3	1	K.VGYTTDISGTSC[+57.021]IDLDEC[+57.021]SQSPKPC[+57.021]NYIC[+57.021]K.N	968		C[+57]*4	1156.84	3	3468.5	3468.51	0	-0.7	Specific	370.06	370.06	370.06	4.86	244	>FBN2C 030821	1	dw110518110618_2.10782.10782.3	controllerType=0 controllerNumber=1 scan=10782	29.2131
09752:3	1	K.VGYTTDISGTSC[+57.021]IDLDEC[+57.021]SQSPKPC[+57.021]NYIC[+57.021]K.N	968		C[+57]*4	1156.85	3	3468.53	3468.51	0	6.4	Specific	540.26	540.26	540.26	5.76	244	>FBN2C 030821	1	dw110518110618_2.9815.9815.3	controllerType=0 controllerNumber=1 scan=9815	26.733
10444:3	1	K.VGYTTDISGTSC[+57.021]IDLDEC[+57.021]SQSPKPC[+57.021]NYIC[+57.021]K.N	968		C[+57]*4	1156.85	3	3468.53	3468.51	0	7.1	Specific	542.38	542.38	542.38	5.76	244	>FBN2C 030821	1	dw110518110618_2.10422.10422.3	controllerType=0 controllerNumber=1 scan=10422	28.1822
10153:3	1	K.VGYTTDISGTSC[+57.021]IDLDEC[+57.021]SQSPKPC[+57.021]NYIC[+57.021]K.N	968		C[+57]*4	1156.85	3	3468.52	3468.51	0	5.2	Specific	544.99	544.99	544.99	6.38	244	>FBN2C 030821	1	dw110518110618_2.10163.10163.3	controllerType=0 controllerNumber=1 scan=10163	27.5618
10319:3	1	K.VGYTTDISGTSC[+57.021]IDLDEC[+57.021]SQSPKPC[+57.021]NYIC[+57.021]K.N	968		C[+57]*4	1156.85	3	3468.53	3468.51	0	6.9	Specific	546.32	546.32	546.32	5.76	244	>FBN2C 030821	1	dw110518110618_2.10313.10313.3	controllerType=0 controllerNumber=1 scan=10313	27.9197
10384:3	1	K.VGYTTDISGTSC[+57.021]IDLDEC[+57.021]SQSPKPC[+57.021]NYIC[+57.021]K.N	968		C[+57]*4	1156.85	3	3468.53	3468.51	0	5.5	Specific	554.39	554.39	554.39	6.38	244	>FBN2C 030821	1	dw110518110618_2.10369.10369.3	controllerType=0 controllerNumber=1 scan=10369	28.0543
10218:3	1	K.VGYTTDISGTSC[+57.021]IDLDEC[+57.021]SQSPKPC[+57.021]NYIC[+57.021]K.N	968		C[+57]*4	1156.84	3	3468.52	3468.51	0	2.9	Specific	624.26	624.26	624.26	8.29	244	>FBN2C 030821	1	dw110518110618_2.10217.10217.3	controllerType=0 controllerNumber=1 scan=10217	27.6908
10034:3	1	K.VGYTTDISGTSC[+57.021]IDLDEC[+57.021]SQSPKPC[+57.021]NYIC[+57.021]K.N	968		C[+57]*4	1156.85	3	3468.53	3468.51	0	5.5	Specific	624.38	624.38	624.38	8.4	244	>FBN2C 030821	1	dw110518110618_2.10054.10054.3	controllerType=0 controllerNumber=1 scan=10054	27.3
09206:3	1	K.VGYTTDISGTSC[+57.021]IDLDEC[+57.021]SQSPKPC[+57.021]NYIC[+57.021]K.N	968		C[+57]*4	1156.84	3	3468.51	3468.51	0	1.7	Specific	642.6	642.6	642.6	8.29	244	>FBN2C 030821	1	dw110518110618_2.9355.9355.3	controllerType=0 controllerNumber=1 scan=9355	25.6428
09459:3	1	K.VGYTTDISGTSC[+57.021]IDLDEC[+57.021]SQSPKPC[+57.021]NYIC[+57.021]K.N	968		C[+57]*4	1156.84	3	3468.51	3468.51	0	2.1	Specific	649.72	649.72	649.72	8.29	244	>FBN2C 030821	1	dw110518110618_2.9571.9571.3	controllerType=0 controllerNumber=1 scan=9571	26.1541
10094:3	1	K.VGYTTDISGTSC[+57.021]IDLDEC[+57.021]SQSPKPC[+57.021]NYIC[+57.021]K.N	968		C[+57]*4	1156.85	3	3468.53	3468.51	0	7.6	Specific	653.95	653.95	653.95	8.78	244	>FBN2C 030821	1	dw110518110618_2.10108.10108.3	controllerType=0 controllerNumber=1 scan=10108	27.4298
09676:3	1	K.VGYTTDISGTSC[+57.021]IDLDEC[+57.021]SQSPKPC[+57.021]NYIC[+57.021]K.N	968		C[+57]*4	1156.84	3	3468.52	3468.51	0	3.3	Specific	658.15	658.15	658.15	9.29	244	>FBN2C 030821	1	dw110518110618_2.9751.9751.3	controllerType=0 controllerNumber=1 scan=9751	26.5794
09268:3	1	K.VGYTTDISGTSC[+57.021]IDLDEC[+57.021]SQSPKPC[+57.021]NYIC[+57.021]K.N	968		C[+57]*4	1156.84	3	3468.51	3468.51	0	2.3	Specific	671.85	671.85	671.85	9.29	244	>FBN2C 030821	1	dw110518110618_2.9404.9404.3	controllerType=0 controllerNumber=1 scan=9404	25.761
09338:3	1	K.VGYTTDISGTSC[+57.021]IDLDEC[+57.021]SQSPKPC[+57.021]NYIC[+57.021]K.N	968		C[+57]*4	1156.85	3	3468.53	3468.51	0	7.8	Specific	729.32	729.32	729.32	9.78	244	>FBN2C 030821	1	dw110518110618_2.9462.9462.3	controllerType=0 controllerNumber=1 scan=9462	25.8981
09601:3	1	K.VGYTTDISGTSC[+57.021]IDLDEC[+57.021]SQSPKPC[+57.021]NYIC[+57.021]K.N	968		C[+57]*4	1156.84	3	3468.51	3468.51	0	0.6	Specific	739.71	739.71	739.71	10.97	244	>FBN2C 030821	1	dw110518110618_2.9686.9686.3	controllerType=0 controllerNumber=1 scan=9686	26.4252
09112:3	1	K.VGYTTDISGTSC[+57.021]IDLDEC[+57.021]SQSPKPC[+57.021]NYIC[+57.021]K.N	968		C[+57]*4	1156.84	3	3468.51	3468.51	0	2.5	Specific	747.18	747.18	747.18	10.29	244	>FBN2C 030821	1	dw110518110618_2.9274.9274.3	controllerType=0 controllerNumber=1 scan=9274	25.4512
09525:3	1	K.VGYTTDISGTSC[+57.021]IDLDEC[+57.021]SQSPKPC[+57.021]NYIC[+57.021]K.N	968		C[+57]*4	1156.84	3	3468.51	3468.51	0	2	Specific	768.4	768.4	768.4	11.29	244	>FBN2C 030821	1	dw110518110618_2.9624.9624.3	controllerType=0 controllerNumber=1 scan=9624	26.2798
09038:3	1	K.VGYTTDISGTSC[+57.021]IDLDEC[+57.021]SQSPKPC[+57.021]NYIC[+57.021]K.N	968		C[+57]*4	1156.85	3	3468.52	3468.51	0	4.2	Specific	808.82	808.82	808.82	12.4	244	>FBN2C 030821	1	dw110518110618_2.9214.9214.3	controllerType=0 controllerNumber=1 scan=9214	25.3076
08899:3	1	K.VGYTTDISGTSC[+57.021]IDLDEC[+57.021]SQSPKPC[+57.021]NYIC[+57.021]K.N	968		C[+57]*4	1156.84	3	3468.51	3468.51	0	1.1	Specific	888.66	888.66	888.66	13.97	244	>FBN2C 030821	1	dw110518110618_2.9100.9100.3	controllerType=0 controllerNumber=1 scan=9100	25.0394
08567:3	1	K.VGYTTDISGTSC[+57.021]IDLDEC[+57.021]SQSPKPC[+57.021]NYIC[+57.021]K.N	968		C[+57]*4	1156.85	3	3468.52	3468.51	0	4.7	Specific	927.45	927.45	927.45	14.4	244	>FBN2C 030821	1	dw110518110618_2.8818.8818.3	controllerType=0 controllerNumber=1 scan=8818	24.3718
08371:3	1	K.VGYTTDISGTSC[+57.021]IDLDEC[+57.021]SQSPKPC[+57.021]NYIC[+57.021]K.N	968		C[+57]*4	1156.84	3	3468.5	3468.51	0	-1.3	Specific	938.87	938.87	938.87	15.05	244	>FBN2C 030821	1	dw110518110618_2.8649.8649.3	controllerType=0 controllerNumber=1 scan=8649	23.977
08626:3	1	K.VGYTTDISGTSC[+57.021]IDLDEC[+57.021]SQSPKPC[+57.021]NYIC[+57.021]K.N	968		C[+57]*4	1156.84	3	3468.51	3468.51	0	1.1	Specific	946.22	946.22	946.22	14.97	244	>FBN2C 030821	1	dw110518110618_2.8870.8870.3	controllerType=0 controllerNumber=1 scan=8870	24.4952
07366:4	1	K.VGYTTDISGTSC[+57.021]IDLDEC[+57.021]SQSPKPC[+57.021]NYIC[+57.021]K.N	968		C[+57]*4	867.884	4	3468.51	3468.51	0	1.9	Specific	956.54	956.54	956.54	14.4	244	>FBN2C 030821	1	dw110518110618_2.7821.7821.4	controllerType=0 controllerNumber=1 scan=7821	22.045
08442:3	1	K.VGYTTDISGTSC[+57.021]IDLDEC[+57.021]SQSPKPC[+57.021]NYIC[+57.021]K.N	968		C[+57]*4	1156.84	3	3468.5	3468.51	0	-0.4	Specific	972.92	972.92	972.92	15.97	244	>FBN2C 030821	1	dw110518110618_2.8718.8718.3	controllerType=0 controllerNumber=1 scan=8718	24.1386
08286:3	1	K.VGYTTDISGTSC[+57.021]IDLDEC[+57.021]SQSPKPC[+57.021]NYIC[+57.021]K.N	968		C[+57]*4	1156.84	3	3468.52	3468.51	0	2.6	Specific	987.08	987.08	987.08	15.29	244	>FBN2C 030821	1	dw110518110618_2.8579.8579.3	controllerType=0 controllerNumber=1 scan=8579	23.813
07857:3	1	K.VGYTTDISGTSC[+57.021]IDLDEC[+57.021]SQSPKPC[+57.021]NYIC[+57.021]K.N	968		C[+57]*4	1156.84	3	3468.51	3468.51	0	0	Specific	1086.48	1086.48	1086.48	17.97	244	>FBN2C 030821	1	dw110518110618_2.8221.8221.3	controllerType=0 controllerNumber=1 scan=8221	22.9746
07289:4	1	K.VGYTTDISGTSC[+57.021]IDLDEC[+57.021]SQSPKPC[+57.021]NYIC[+57.021]K.N	968		C[+57]*4	867.883	4	3468.51	3468.51	0	0.6	Specific	1096.96	1096.96	1096.96	17.07	244	>FBN2C 030821	1	dw110518110618_2.7757.7757.4	controllerType=0 controllerNumber=1 scan=7757	21.8965
08057:3	1	K.VGYTTDISGTSC[+57.021]IDLDEC[+57.021]SQSPKPC[+57.021]NYIC[+57.021]K.N	968		C[+57]*4	1156.84	3	3468.51	3468.51	0	1.2	Specific	1158.37	1158.37	1158.37	19.97	244	>FBN2C 030821	1	dw110518110618_2.8392.8392.3	controllerType=0 controllerNumber=1 scan=8392	23.3752
08204:3	1	K.VGYTTDISGTSC[+57.021]IDLDEC[+57.021]SQSPKPC[+57.021]NYIC[+57.021]K.N	968		C[+57]*4	1156.84	3	3468.52	3468.51	0	2.6	Specific	1177.34	1177.34	1177.34	19.29	244	>FBN2C 030821	1	dw110518110618_2.8511.8511.3	controllerType=0 controllerNumber=1 scan=8511	23.6542
07910:3	1	K.VGYTTDISGTSC[+57.021]IDLDEC[+57.021]SQSPKPC[+57.021]NYIC[+57.021]K.N	968		C[+57]*4	1156.84	3	3468.51	3468.51	0	1.3	Specific	1196.38	1196.38	1196.38	19.29	244	>FBN2C 030821	1	dw110518110618_2.8269.8269.3	controllerType=0 controllerNumber=1 scan=8269	23.0874
07655:3	1	K.VGYTTDISGTSC[+57.021]IDLDEC[+57.021]SQSPKPC[+57.021]NYIC[+57.021]K.N	968		C[+57]*4	1156.84	3	3468.51	3468.51	0	0.7	Specific	1197.57	1144.45	1144.45	19.97	244	>FBN2C 030821	1	dw110518110618_2.8060.8060.3	controllerType=0 controllerNumber=1 scan=8060	22.6021
07726:3	1	K.VGYTTDISGTSC[+57.021]IDLDEC[+57.021]SQSPKPC[+57.021]NYIC[+57.021]K.N	968		C[+57]*4	1156.84	3	3468.51	3468.51	0	1.5	Specific	1221.83	1197.16	1197.16	20.29	244	>FBN2C 030821	1	dw110518110618_2.8117.8117.3	controllerType=0 controllerNumber=1 scan=8117	22.7346
07218:4	1	K.VGYTTDISGTSC[+57.021]IDLDEC[+57.021]SQSPKPC[+57.021]NYIC[+57.021]K.N	968		C[+57]*4	867.881	4	3468.5	3468.51	0	-0.7	Specific	1225.52	1225.52	1225.52	20.07	244	>FBN2C 030821	1	dw110518110618_2.7697.7697.4	controllerType=0 controllerNumber=1 scan=7697	21.7604
07990:3	1	K.VGYTTDISGTSC[+57.021]IDLDEC[+57.021]SQSPKPC[+57.021]NYIC[+57.021]K.N	968		C[+57]*4	1156.84	3	3468.51	3468.51	0	2.3	Specific	1225.64	1225.64	1225.64	20.29	244	>FBN2C 030821	1	dw110518110618_2.8337.8337.3	controllerType=0 controllerNumber=1 scan=8337	23.2459
07591:3	1	K.VGYTTDISGTSC[+57.021]IDLDEC[+57.021]SQSPKPC[+57.021]NYIC[+57.021]K.N	968		C[+57]*4	1156.84	3	3468.51	3468.51	0	0.3	Specific	1251.71	1218.5	1218.5	21.97	244	>FBN2C 030821	1	dw110518110618_2.8007.8007.3	controllerType=0 controllerNumber=1 scan=8007	22.4782
07157:4	1	K.VGYTTDISGTSC[+57.021]IDLDEC[+57.021]SQSPKPC[+57.021]NYIC[+57.021]K.N	968		C[+57]*4	867.883	4	3468.51	3468.51	0	0.8	Specific	1266.37	1253.01	1253.01	21.07	244	>FBN2C 030821	1	dw110518110618_2.7643.7643.4	controllerType=0 controllerNumber=1 scan=7643	21.636
07438:3	1	K.VGYTTDISGTSC[+57.021]IDLDEC[+57.021]SQSPKPC[+57.021]NYIC[+57.021]K.N	968		C[+57]*4	1156.84	3	3468.51	3468.51	0	1.3	Specific	1298.41	1284.83	1284.83	21.29	244	>FBN2C 030821	1	dw110518110618_2.7883.7883.3	controllerType=0 controllerNumber=1 scan=7883	22.1906
07128:3	1	K.VGYTTDISGTSC[+57.021]IDLDEC[+57.021]SQSPKPC[+57.021]NYIC[+57.021]K.N	968		C[+57]*4	1156.84	3	3468.51	3468.51	0	0.5	Specific	1386.93	1371.77	1371.77	23.97	244	>FBN2C 030821	1	dw110518110618_2.7615.7615.3	controllerType=0 controllerNumber=1 scan=7615	21.569
07507:3	1	K.VGYTTDISGTSC[+57.021]IDLDEC[+57.021]SQSPKPC[+57.021]NYIC[+57.021]K.N	968		C[+57]*4	1156.84	3	3468.51	3468.51	0	0.7	Specific	1397.94	1397.94	1397.94	23.97	244	>FBN2C 030821	1	dw110518110618_2.7938.7938.3	controllerType=0 controllerNumber=1 scan=7938	22.3169
07374:3	1	K.VGYTTDISGTSC[+57.021]IDLDEC[+57.021]SQSPKPC[+57.021]NYIC[+57.021]K.N	968		C[+57]*4	1156.84	3	3468.51	3468.51	0	0.5	Specific	1409.14	1374.55	1374.55	24.97	244	>FBN2C 030821	1	dw110518110618_2.7829.7829.3	controllerType=0 controllerNumber=1 scan=7829	22.0644
07180:3	1	K.VGYTTDISGTSC[+57.021]IDLDEC[+57.021]SQSPKPC[+57.021]NYIC[+57.021]K.N	968		C[+57]*4	1156.84	3	3468.51	3468.51	0	0.5	Specific	1414.3	1410.51	1410.51	24.97	244	>FBN2C 030821	1	dw110518110618_2.7663.7663.3	controllerType=0 controllerNumber=1 scan=7663	21.6831
07306:3	1	K.VGYTTDISGTSC[+57.021]IDLDEC[+57.021]SQSPKPC[+57.021]NYIC[+57.021]K.N	968		C[+57]*4	1156.84	3	3468.51	3468.51	0	0.5	Specific	1478.92	1446.68	1446.68	25.97	244	>FBN2C 030821	1	dw110518110618_2.7774.7774.3	controllerType=0 controllerNumber=1 scan=7774	21.9365
07240:3	1	K.VGYTTDISGTSC[+57.021]IDLDEC[+57.021]SQSPKPC[+57.021]NYIC[+57.021]K.N	968		C[+57]*4	1156.84	3	3468.51	3468.51	0	0.1	Specific	1493.37	1438.48	1438.48	25.97	244	>FBN2C 030821	1	dw110518110618_2.7718.7718.3	controllerType=0 controllerNumber=1 scan=7718	21.809
11116:3	1	K.VGYTTDISGTSC[+57.021]IDLDEC[+57.021]SQSPKPC[+57.021]N[+0.984]YIC[+57.021]K.N	968		C[+57]*4, N[+1]	1157.18	3	3469.52	3469.49	0	9.4	Specific	212.93	212.93	212.93	1.73	244	>FBN2C 030821	1	dw110518110618_2.11110.11110.3	controllerType=0 controllerNumber=1 scan=11110	30.0003
11068:3	1	K.VGYTTDISGTSC[+57.021]IDLDEC[+57.021]SQSPKPC[+57.021]N[+0.984]YIC[+57.021]K.N	968		C[+57]*4, N[+1]	1157.18	3	3469.53	3469.49	0	10.9	Specific	225.35	225.35	225.35	1.75	244	>FBN2C 030821	1	dw110518110618_2.11065.11065.3	controllerType=0 controllerNumber=1 scan=11065	29.8911
09402:3	1	K.VGYTTDISGTSC[+57.021]IDLDEC[+57.021]SQSPKPC[+57.021]N[+0.984]YIC[+57.021]K.N	968		C[+57]*4, N[+1]	1157.18	3	3469.51	3469.49	0	6.1	Specific	298.09	298.09	298.09	2.32	244	>FBN2C 030821	1	dw110518110618_2.9519.9519.3	controllerType=0 controllerNumber=1 scan=9519	26.0318
07964:4	1	K.VGYTTDISGTSC[+57.021]IDLDEC[+57.021]S[+146.058]QS[+802.286]PKPC[+57.021]NYIC[+57.021]K.N	968	Fuc(1),HexNAc(1)Hex(1)Fuc(1)NeuAc(1)	C[+57]*4, S[+146][+802]	1104.72	4	4415.84	4416.85	-1	-1.5	Specific	914.98	914.98	0	14.15	244	>FBN2C 030821	1	dw110518110618_2.8316.8316.4	controllerType=0 controllerNumber=1 scan=8316	23.1964
02115:2	1	K.PC[+57.021]NYIC[+57.021]K.N	991		C[+57]*2	477.711	2	954.415	954.417	0	-2.1	Specific	136.92	136.92	136.92	1.74	244	>FBN2C 030821	1	dw110518110618_2.3369.3369.2	controllerType=0 controllerNumber=1 scan=3369	11.7464
02174:2	1	K.PC[+57.021]NYIC[+57.021]K.N	991		C[+57]*2	477.711	2	954.415	954.417	0	-2.3	Specific	297.36	263.84	263.84	2.28	244	>FBN2C 030821	1	dw110518110618_2.3426.3426.2	controllerType=0 controllerNumber=1 scan=3426	11.8839
02222:2	1	K.PC[+57.021]NYIC[+57.021]K.N	991		C[+57]*2	477.711	2	954.415	954.417	0	-2.7	Specific	333.6	308.11	308.11	3.18	244	>FBN2C 030821	1	dw110518110618_2.3474.3474.2	controllerType=0 controllerNumber=1 scan=3474	12.0001
02279:2	1	K.PC[+57.021]NYIC[+57.021]K.N	991		C[+57]*2	477.711	2	954.415	954.417	0	-2.4	Specific	434.68	370.55	370.55	3.89	244	>FBN2C 030821	1	dw110518110618_2.3529.3529.2	controllerType=0 controllerNumber=1 scan=3529	12.1318
02250:2	1	K.NT[+426.137]EGSYQC[+57.021]SC[+57.021]PR.G	998	Hex(1)Pent(2)	C[+57]*2, T[+426]	942.858	2	1884.71	1884.71	0	-1.2	Specific	408.68	408.68	3.6	7.39	244	>FBN2C 030821	1	dw110518110618_2.3501.3501.2	controllerType=0 controllerNumber=1 scan=3501	12.0651
02923:2	1	K.N[+0.984]TEGSYQC[+57.021]SC[+57.021]PR.G	998		C[+57]*2, N[+1]	730.283	2	1459.56	1459.56	0	1	Specific	490.71	490.71	490.71	7.74	244	>FBN2C 030821	1	dw110518110618_2.4102.4102.2	controllerType=0 controllerNumber=1 scan=4102	13.4877
09063:3	1	K.N[+0.984]T[+396.127]EGSYQC[+57.021]SC[+57.021]PR.G	998	Pent(3)	C[+57]*2, N[+1], T[+396]	619.231	3	1855.68	1855.68	0	-3.4	Specific	51.38	51.38	3.6	1.73	244	>FBN2C 030821	1	dw110518110618_2.9233.9233.3	controllerType=0 controllerNumber=1 scan=9233	25.3534
02107:2	1	K.N[+0.984]T[+294.095]EGSYQC[+57.021]SC[+57.021]PR.G	998	Hex(1)Pent(1)	C[+57]*2, N[+1], T[+294]	877.338	2	1753.67	1753.65	0	9.1	Specific	123	123	3.6	1.83	244	>FBN2C 030821	1	dw110518110618_2.3360.3360.2	controllerType=0 controllerNumber=1 scan=3360	11.7238
03576:2	1	R.GYVLQEDGK.T	1010			504.752	2	1008.5	1008.5	0	-1.9	Specific	424.03	424.03	424.03	6.68	244	>FBN2C 030821	1	dw110518110618_2.4694.4694.2	controllerType=0 controllerNumber=1 scan=4694	14.892
03510:2	1	R.GYVLQEDGK.T	1010			504.753	2	1008.5	1008.5	0	-1.5	Specific	443.16	443.16	443.16	5.75	244	>FBN2C 030821	1	dw110518110618_2.4639.4639.2	controllerType=0 controllerNumber=1 scan=4639	14.7648
03447:2	1	R.GYVLQEDGK.T	1010			504.753	2	1008.5	1008.5	0	-1.7	Specific	495.43	495.43	495.43	7.03	244	>FBN2C 030821	1	dw110518110618_2.4584.4584.2	controllerType=0 controllerNumber=1 scan=4584	14.64
03317:2	1	R.GYVLQEDGK.T	1010			504.753	2	1008.5	1008.5	0	-1.5	Specific	517.81	517.81	517.81	7.03	244	>FBN2C 030821	1	dw110518110618_2.4473.4473.2	controllerType=0 controllerNumber=1 scan=4473	14.389
03263:2	1	R.GYVLQEDGK.T	1010			504.753	2	1008.5	1008.5	0	-1.7	Specific	518.4	518.4	518.4	7.03	244	>FBN2C 030821	1	dw110518110618_2.4426.4426.2	controllerType=0 controllerNumber=1 scan=4426	14.2804
03380:2	1	R.GYVLQEDGK.T	1010			504.752	2	1008.5	1008.5	0	-2	Specific	526.99	526.99	526.99	7.32	244	>FBN2C 030821	1	dw110518110618_2.4528.4528.2	controllerType=0 controllerNumber=1 scan=4528	14.5155
02754:3	1	R.GYVLQEDGKTC[+57.021]K.D	1010		C[+57]	466.562	3	1397.67	1397.67	0	-0.8	Specific	434.7	434.7	434.7	6.17	244	>FBN2C 030821	1	dw110518110618_2.3964.3964.3	controllerType=0 controllerNumber=1 scan=3964	13.1651
02496:2	1	R.GYVLQEDGKTC[+57.021]K.D	1010		C[+57]	699.341	2	1397.67	1397.67	0	1.1	Specific	493	493	493	5.74	244	>FBN2C 030821	1	dw110518110618_2.3737.3737.2	controllerType=0 controllerNumber=1 scan=3737	12.6309
02685:3	1	R.GYVLQEDGKTC[+57.021]K.D	1010		C[+57]	466.562	3	1397.67	1397.67	0	-0.7	Specific	523.26	523.26	523.26	8.03	244	>FBN2C 030821	1	dw110518110618_2.3908.3908.3	controllerType=0 controllerNumber=1 scan=3908	13.0349
02595:2	1	R.GYVLQEDGKTC[+57.021]K.D	1010		C[+57]	699.338	2	1397.67	1397.67	0	-3	Specific	581.21	581.21	581.21	7.14	244	>FBN2C 030821	1	dw110518110618_2.3832.3832.2	controllerType=0 controllerNumber=1 scan=3832	12.8574
02517:3	1	R.GYVLQEDGKTC[+57.021]K.D	1010		C[+57]	466.561	3	1397.67	1397.67	0	-2.5	Specific	590.84	590.84	590.84	9.13	244	>FBN2C 030821	1	dw110518110618_2.3758.3758.3	controllerType=0 controllerNumber=1 scan=3758	12.6812
02428:3	1	R.GYVLQEDGKTC[+57.021]K.D	1010		C[+57]	466.561	3	1397.67	1397.67	0	-2.9	Specific	606.49	606.49	606.49	10.13	244	>FBN2C 030821	1	dw110518110618_2.3668.3668.3	controllerType=0 controllerNumber=1 scan=3668	12.4574
02546:2	1	R.GYVLQEDGKTC[+57.021]K.D	1010		C[+57]	699.342	2	1397.68	1397.67	0	2.8	Specific	653.69	653.69	653.69	9.6	244	>FBN2C 030821	1	dw110518110618_2.3785.3785.2	controllerType=0 controllerNumber=1 scan=3785	12.7435
02470:3	1	R.GYVLQEDGKTC[+57.021]K.D	1010		C[+57]	466.562	3	1397.67	1397.67	0	-2.2	Specific	661.9	661.9	661.9	11.13	244	>FBN2C 030821	1	dw110518110618_2.3712.3712.3	controllerType=0 controllerNumber=1 scan=3712	12.5711
02569:3	1	R.GYVLQEDGKTC[+57.021]K.D	1010		C[+57]	466.562	3	1397.67	1397.67	0	-1.6	Specific	676.51	676.51	676.51	11.13	244	>FBN2C 030821	1	dw110518110618_2.3806.3806.3	controllerType=0 controllerNumber=1 scan=3806	12.7957
02619:3	1	R.GYVLQEDGKTC[+57.021]K.D	1010		C[+57]	466.562	3	1397.67	1397.67	0	-1.5	Specific	706.66	706.66	706.66	12.13	244	>FBN2C 030821	1	dw110518110618_2.3853.3853.3	controllerType=0 controllerNumber=1 scan=3853	12.9066
03861:4	1	R.GYVLQEDGKTC[+57.021]KDLDEC[+57.021]QTK.Q	1010		C[+57]*2	597.525	4	2387.08	2387.09	0	-2.9	Specific	615.54	615.54	615.54	8.43	244	>FBN2C 030821	1	dw110518110618_2.4936.4936.4	controllerType=0 controllerNumber=1 scan=4936	15.4353
03916:4	1	R.GYVLQEDGKTC[+57.021]KDLDEC[+57.021]QTK.Q	1010		C[+57]*2	597.526	4	2387.08	2387.09	0	-1.4	Specific	735.28	735.28	735.28	10.43	244	>FBN2C 030821	1	dw110518110618_2.4983.4983.4	controllerType=0 controllerNumber=1 scan=4983	15.5435
03997:4	1	R.GYVLQEDGKTC[+57.021]KDLDEC[+57.021]QTK.Q	1010		C[+57]*2	597.526	4	2387.08	2387.09	0	-1.3	Specific	746.2	746.2	746.2	10.43	244	>FBN2C 030821	1	dw110518110618_2.5048.5048.4	controllerType=0 controllerNumber=1 scan=5048	15.6891
03927:3	1	R.GYVLQEDGKTC[+57.021]KDLDEC[+57.021]QTK.Q	1010		C[+57]*2	796.366	3	2387.08	2387.09	0	-1	Specific	753.72	753.72	753.72	10.56	244	>FBN2C 030821	1	dw110518110618_2.4991.4991.3	controllerType=0 controllerNumber=1 scan=4991	15.5598
01304:3	1	K.TC[+57.021]KDLDEC[+57.021]QTK.Q	1019		C[+57]*2	466.538	3	1397.6	1397.6	0	-2.7	Specific	0.84	0.84	0.84	1.74	244	>FBN2C 030821	1	dw110518110618_2.2516.2516.3	controllerType=0 controllerNumber=1 scan=2516	9.6521
01170:2	1	K.TC[+57.021]KDLDEC[+57.021]QTK.Q	1019		C[+57]*2	699.304	2	1397.6	1397.6	0	-1.3	Specific	267.4	267.4	267.4	1.81	244	>FBN2C 030821	1	dw110518110618_2.2370.2370.2	controllerType=0 controllerNumber=1 scan=2370	9.2911
01208:2	1	K.TC[+57.021]KDLDEC[+57.021]QTK.Q	1019		C[+57]*2	699.304	2	1397.6	1397.6	0	-1.8	Specific	319.44	319.44	319.44	2.05	244	>FBN2C 030821	1	dw110518110618_2.2413.2413.2	controllerType=0 controllerNumber=1 scan=2413	9.4
01082:3	1	K.TC[+57.021]KDLDEC[+57.021]QTK.Q	1019		C[+57]*2	466.539	3	1397.6	1397.6	0	-1.6	Specific	355.97	355.97	355.97	3.72	244	>FBN2C 030821	1	dw110518110618_2.2262.2262.3	controllerType=0 controllerNumber=1 scan=2262	9.0022
01114:3	1	K.TC[+57.021]KDLDEC[+57.021]QTK.Q	1019		C[+57]*2	466.539	3	1397.6	1397.6	0	-1.6	Specific	504.04	504.04	504.04	7.02	244	>FBN2C 030821	1	dw110518110618_2.2301.2301.3	controllerType=0 controllerNumber=1 scan=2301	9.1098
01260:3	1	K.TC[+57.021]KDLDEC[+57.021]QTK.Q	1019		C[+57]*2	466.539	3	1397.6	1397.6	0	-1.7	Specific	598.6	598.6	598.6	8.33	244	>FBN2C 030821	1	dw110518110618_2.2469.2469.3	controllerType=0 controllerNumber=1 scan=2469	9.5383
01221:3	1	K.TC[+57.021]KDLDEC[+57.021]QTK.Q	1019		C[+57]*2	466.539	3	1397.6	1397.6	0	-1.5	Specific	640.74	632.77	632.77	9.33	244	>FBN2C 030821	1	dw110518110618_2.2426.2426.3	controllerType=0 controllerNumber=1 scan=2426	9.4314
01146:3	1	K.TC[+57.021]KDLDEC[+57.021]QTK.Q	1019		C[+57]*2	466.538	3	1397.6	1397.6	0	-1.8	Specific	696.15	679.66	679.66	10.33	244	>FBN2C 030821	1	dw110518110618_2.2341.2341.3	controllerType=0 controllerNumber=1 scan=2341	9.2165
01182:3	1	K.TC[+57.021]KDLDEC[+57.021]QTK.Q	1019		C[+57]*2	466.539	3	1397.6	1397.6	0	-1.6	Specific	711.3	630.26	630.26	10.12	244	>FBN2C 030821	1	dw110518110618_2.2384.2384.3	controllerType=0 controllerNumber=1 scan=2384	9.3252
01398:2	1	K.DLDEC[+57.021]QTK.Q	1022		C[+57]	504.717	2	1008.43	1008.43	0	-2.6	Specific	194.54	194.54	194.54	2.46	244	>FBN2C 030821	1	dw110518110618_2.2614.2614.2	controllerType=0 controllerNumber=1 scan=2614	9.8891
01585:2	1	K.DLDEC[+57.021]QTK.Q	1022		C[+57]	504.718	2	1008.43	1008.43	0	-0.7	Specific	331.34	331.34	331.34	4.7	244	>FBN2C 030821	1	dw110518110618_2.2797.2797.2	controllerType=0 controllerNumber=1 scan=2797	10.3316
01536:2	1	K.DLDEC[+57.021]QTK.Q	1022		C[+57]	504.718	2	1008.43	1008.43	0	-1.4	Specific	405.97	405.97	405.97	5.52	244	>FBN2C 030821	1	dw110518110618_2.2753.2753.2	controllerType=0 controllerNumber=1 scan=2753	10.2246
01488:2	1	K.DLDEC[+57.021]QTK.Q	1022		C[+57]	504.718	2	1008.43	1008.43	0	-1.5	Specific	423.64	423.64	423.64	6.68	244	>FBN2C 030821	1	dw110518110618_2.2705.2705.2	controllerType=0 controllerNumber=1 scan=2705	10.1092
01448:2	1	K.DLDEC[+57.021]QTK.Q	1022		C[+57]	504.718	2	1008.43	1008.43	0	-2.1	Specific	439.51	411.24	411.24	5.46	244	>FBN2C 030821	1	dw110518110618_2.2661.2661.2	controllerType=0 controllerNumber=1 scan=2661	10.002
08334:3	1	K.QHNC[+57.021]QFLC[+57.021]VNTLGGFTC[+57.021]K.C	1030		C[+57]*3	728.661	3	2183.97	2183.98	0	-4.1	Specific	407.13	407.13	407.13	5.23	244	>FBN2C 030821	1	dw110518110618_2.8618.8618.3	controllerType=0 controllerNumber=1 scan=8618	23.9039
07839:3	1	K.QHNC[+57.021]QFLC[+57.021]VNTLGGFTC[+57.021]K.C	1030		C[+57]*3	728.662	3	2183.97	2183.98	0	-3.3	Specific	409.21	409.21	409.21	5.39	244	>FBN2C 030821	1	dw110518110618_2.8208.8208.3	controllerType=0 controllerNumber=1 scan=8208	22.9445
07768:3	1	K.QHNC[+57.021]QFLC[+57.021]VNTLGGFTC[+57.021]K.C	1030		C[+57]*3	728.66	3	2183.97	2183.98	0	-6.1	Specific	447.51	447.51	447.51	5.46	244	>FBN2C 030821	1	dw110518110618_2.8148.8148.3	controllerType=0 controllerNumber=1 scan=8148	22.8077
07982:3	1	K.QHNC[+57.021]QFLC[+57.021]VNTLGGFTC[+57.021]K.C	1030		C[+57]*3	728.667	3	2183.99	2183.98	0	3.6	Specific	452.29	452.29	452.29	6.07	244	>FBN2C 030821	1	dw110518110618_2.8331.8331.3	controllerType=0 controllerNumber=1 scan=8331	23.2309
07637:3	1	K.QHNC[+57.021]QFLC[+57.021]VNTLGGFTC[+57.021]K.C	1030		C[+57]*3	728.663	3	2183.98	2183.98	0	-1.5	Specific	499.77	499.77	499.77	6.96	244	>FBN2C 030821	1	dw110518110618_2.8044.8044.3	controllerType=0 controllerNumber=1 scan=8044	22.5634
07708:3	1	K.QHNC[+57.021]QFLC[+57.021]VNTLGGFTC[+57.021]K.C	1030		C[+57]*3	728.659	3	2183.96	2183.98	0	-6.6	Specific	513.88	513.88	513.88	4.37	244	>FBN2C 030821	1	dw110518110618_2.8100.8100.3	controllerType=0 controllerNumber=1 scan=8100	22.6947
07468:3	1	K.QHNC[+57.021]QFLC[+57.021]VNTLGGFTC[+57.021]K.C	1030		C[+57]*3	728.665	3	2183.98	2183.98	0	0.6	Specific	626.24	626.24	626.24	9.18	244	>FBN2C 030821	1	dw110518110618_2.7907.7907.3	controllerType=0 controllerNumber=1 scan=7907	22.2442
07297:3	1	K.QHNC[+57.021]QFLC[+57.021]VNTLGGFTC[+57.021]K.C	1030		C[+57]*3	728.664	3	2183.98	2183.98	0	0.1	Specific	694.54	694.54	694.54	10.18	244	>FBN2C 030821	1	dw110518110618_2.7764.7764.3	controllerType=0 controllerNumber=1 scan=7764	21.9128
07109:3	1	K.QHNC[+57.021]QFLC[+57.021]VNTLGGFTC[+57.021]K.C	1030		C[+57]*3	728.664	3	2183.98	2183.98	0	0.1	Specific	701.28	701.28	701.28	11.18	244	>FBN2C 030821	1	dw110518110618_2.7597.7597.3	controllerType=0 controllerNumber=1 scan=7597	21.5285
07043:3	1	K.QHNC[+57.021]QFLC[+57.021]VNTLGGFTC[+57.021]K.C	1030		C[+57]*3	728.665	3	2183.98	2183.98	0	1.1	Specific	725.65	725.65	725.65	11.18	244	>FBN2C 030821	1	dw110518110618_2.7542.7542.3	controllerType=0 controllerNumber=1 scan=7542	21.4012
07230:3	1	K.QHNC[+57.021]QFLC[+57.021]VNTLGGFTC[+57.021]K.C	1030		C[+57]*3	728.665	3	2183.98	2183.98	0	0.4	Specific	729.77	729.77	729.77	11.18	244	>FBN2C 030821	1	dw110518110618_2.7708.7708.3	controllerType=0 controllerNumber=1 scan=7708	21.7862
07166:3	1	K.QHNC[+57.021]QFLC[+57.021]VNTLGGFTC[+57.021]K.C	1030		C[+57]*3	728.664	3	2183.98	2183.98	0	0.1	Specific	733.82	733.82	733.82	11.18	244	>FBN2C 030821	1	dw110518110618_2.7652.7652.3	controllerType=0 controllerNumber=1 scan=7652	21.6573
06977:3	1	K.QHNC[+57.021]QFLC[+57.021]VNTLGGFTC[+57.021]K.C	1030		C[+57]*3	728.664	3	2183.98	2183.98	0	0	Specific	754.29	754.29	754.29	12.18	244	>FBN2C 030821	1	dw110518110618_2.7489.7489.3	controllerType=0 controllerNumber=1 scan=7489	21.2792
07041:2	1	K.QHNC[+57.021]QFLC[+57.021]VNTLGGFTC[+57.021]K.C	1030		C[+57]*3	1092.49	2	2183.98	2183.98	0	0.3	Specific	963	925.37	925.37	15.41	244	>FBN2C 030821	1	dw110518110618_2.7539.7539.2	controllerType=0 controllerNumber=1 scan=7539	21.3928
07372:3	1	K.QHNC[+57.021]QFLC[+57.021]VN[+0.984]TLGGFTC[+57.021]K.C	1030		C[+57]*3, N[+1]	728.997	3	2184.98	2184.96	0	6	Specific	602.46	602.46	144	8.61	244	>FBN2C 030821	1	dw110518110618_2.7826.7826.3	controllerType=0 controllerNumber=1 scan=7826	22.0559
07095:3	1	K.QHNC[+57.021]QFLC[+57.021]VN[+15.995]TLGGFTC[+57.021]K.C	1030		C[+57]*3, N[+16]	733.995	3	2199.97	2199.97	0	-1.4	Specific	624.78	358.23	358.23	7.81	244	>FBN2C 030821	1	dw110518110618_2.7587.7587.3	controllerType=0 controllerNumber=1 scan=7587	21.5049
07036:3	1	K.QHNC[+57.021]QFLC[+57.021]VN[+15.995]TLGGFTC[+57.021]K.C	1030		C[+57]*3, N[+16]	733.996	3	2199.97	2199.97	0	-0.2	Specific	632.11	632.11	404.61	9.18	244	>FBN2C 030821	1	dw110518110618_2.7535.7535.3	controllerType=0 controllerNumber=1 scan=7535	21.3842
05075:4	1	K.C[+57.021]PPGFTQHHTAC[+57.021]IDNNEC[+57.021]GSQPSLC[+57.021]GAK.G	1048		C[+57]*4	786.585	4	3143.32	3143.32	0	-0.3	Specific	308.12	308.12	202.06	2.82	244	>FBN2C 030821	1	dw110518110618_2.5955.5955.4	controllerType=0 controllerNumber=1 scan=5955	17.7589
04799:4	1	K.C[+57.021]PPGFTQHHTAC[+57.021]IDNNEC[+57.021]GSQPSLC[+57.021]GAK.G	1048		C[+57]*4	786.585	4	3143.32	3143.32	0	-0.6	Specific	597.17	597.17	253.36	7.98	244	>FBN2C 030821	1	dw110518110618_2.5732.5732.4	controllerType=0 controllerNumber=1 scan=5732	17.2489
04385:3	1	K.C[+57.021]PPGFTQHHTAC[+57.021]IDNNEC[+57.021]GSQPSLC[+57.021]GAK.G	1048		C[+57]*4	1048.44	3	3143.31	3143.32	0	-1.5	Specific	633.47	619.22	358.91	8.29	244	>FBN2C 030821	1	dw110518110618_2.5386.5386.3	controllerType=0 controllerNumber=1 scan=5386	16.4598
04729:4	1	K.C[+57.021]PPGFTQHHTAC[+57.021]IDNNEC[+57.021]GSQPSLC[+57.021]GAK.G	1048		C[+57]*4	786.585	4	3143.32	3143.32	0	-0.4	Specific	700.16	700.16	293.06	10.98	244	>FBN2C 030821	1	dw110518110618_2.5679.5679.4	controllerType=0 controllerNumber=1 scan=5679	17.1269
04206:4	1	K.C[+57.021]PPGFTQHHTAC[+57.021]IDNNEC[+57.021]GSQPSLC[+57.021]GAK.G	1048		C[+57]*4	786.584	4	3143.31	3143.32	0	-1.7	Specific	734.15	734.15	316.9	11.07	244	>FBN2C 030821	1	dw110518110618_2.5235.5235.4	controllerType=0 controllerNumber=1 scan=5235	16.1231
04654:4	1	K.C[+57.021]PPGFTQHHTAC[+57.021]IDNNEC[+57.021]GSQPSLC[+57.021]GAK.G	1048		C[+57]*4	786.583	4	3143.31	3143.32	0	-2.2	Specific	749.48	749.48	297.01	11.07	244	>FBN2C 030821	1	dw110518110618_2.5617.5617.4	controllerType=0 controllerNumber=1 scan=5617	16.9843
04473:4	1	K.C[+57.021]PPGFTQHHTAC[+57.021]IDNNEC[+57.021]GSQPSLC[+57.021]GAK.G	1048		C[+57]*4	786.583	4	3143.31	3143.32	0	-2.2	Specific	774.43	774.43	337.04	12.07	244	>FBN2C 030821	1	dw110518110618_2.5459.5459.4	controllerType=0 controllerNumber=1 scan=5459	16.6271
04527:4	1	K.C[+57.021]PPGFTQHHTAC[+57.021]IDNNEC[+57.021]GSQPSLC[+57.021]GAK.G	1048		C[+57]*4	786.584	4	3143.31	3143.32	0	-1.7	Specific	787.59	787.59	341.16	12.07	244	>FBN2C 030821	1	dw110518110618_2.5508.5508.4	controllerType=0 controllerNumber=1 scan=5508	16.7352
04339:4	1	K.C[+57.021]PPGFTQHHTAC[+57.021]IDNNEC[+57.021]GSQPSLC[+57.021]GAK.G	1048		C[+57]*4	786.585	4	3143.32	3143.32	0	-0.4	Specific	833.72	833.72	370.61	12.98	244	>FBN2C 030821	1	dw110518110618_2.5347.5347.4	controllerType=0 controllerNumber=1 scan=5347	16.3733
04591:4	1	K.C[+57.021]PPGFTQHHTAC[+57.021]IDNNEC[+57.021]GSQPSLC[+57.021]GAK.G	1048		C[+57]*4	786.584	4	3143.31	3143.32	0	-1.7	Specific	835.27	835.27	355.8	13.07	244	>FBN2C 030821	1	dw110518110618_2.5564.5564.4	controllerType=0 controllerNumber=1 scan=5564	16.861
04273:4	1	K.C[+57.021]PPGFTQHHTAC[+57.021]IDNNEC[+57.021]GSQPSLC[+57.021]GAK.G	1048		C[+57]*4	786.584	4	3143.32	3143.32	0	-1.1	Specific	855.3	855.3	359.7	13.98	244	>FBN2C 030821	1	dw110518110618_2.5292.5292.4	controllerType=0 controllerNumber=1 scan=5292	16.251
04405:4	1	K.C[+57.021]PPGFTQHHTAC[+57.021]IDNNEC[+57.021]GSQPSLC[+57.021]GAK.G	1048		C[+57]*4	786.584	4	3143.32	3143.32	0	-1.1	Specific	858.32	858.32	374.94	13.98	244	>FBN2C 030821	1	dw110518110618_2.5402.5402.4	controllerType=0 controllerNumber=1 scan=5402	16.4982
04320:3	1	K.C[+57.021]PPGFTQHHTAC[+57.021]IDNNEC[+57.021]GSQPSLC[+57.021]GAK.G	1048		C[+57]*4	1048.44	3	3143.32	3143.32	0	-0.5	Specific	1193.24	1159.48	667.28	19.21	244	>FBN2C 030821	1	dw110518110618_2.5332.5332.3	controllerType=0 controllerNumber=1 scan=5332	16.3385
04295:4	1	K.C[+57.021]PPGFTQHHTAC[+57.021]IDNN[+15.995]EC[+57.021]GSQPSLC[+57.021]GAK.G	1048		C[+57]*4, N[+16]	790.584	4	3159.31	3159.31	0	-0.3	Specific	264.7	264.7	11.51	2.8	244	>FBN2C 030821	1	dw110518110618_2.5310.5310.4	controllerType=0 controllerNumber=1 scan=5310	16.2885
05544:4	1	K.C[+57.021][-17.027]PPGFTQHHTAC[+57.021]IDNNEC[+57.021]GSQPSLC[+57.021]GAK.G	1048		C[-17][+57]*4	782.328	4	3126.29	3126.29	0	-0.7	Specific	631.43	631.43	631.43	8.98	244	>FBN2C 030821	1	dw110518110618_2.6328.6328.4	controllerType=0 controllerNumber=1 scan=6328	18.6112
04528:4	1	K.C[+57.021]PPGFTQHHTAC[+57.021]IDNN[+0.984]EC[+57.021]GSQPSLC[+57.021]GAK.G	1048		C[+57]*4, N[+1]	786.834	4	3144.31	3144.3	0	3.2	Specific	708.57	708.57	19.07	10.31	244	>FBN2C 030821	1	dw110518110618_2.5508.5508.4	controllerType=0 controllerNumber=1 scan=5508	16.7352
05510:3	1	K.C[+57.021][-17.027]PPGFTQHHTAC[+57.021]IDNNEC[+57.021]GSQPSLC[+57.021]GAK.G	1048		C[-17][+57]*4	1042.77	3	3126.29	3126.29	0	0.9	Specific	1175.48	1175.48	1175.48	19.21	244	>FBN2C 030821	1	dw110518110618_2.6301.6301.3	controllerType=0 controllerNumber=1 scan=6301	18.5487
05644:3	1	K.C[+57.021][-17.027]PPGFTQHHTAC[+57.021]IDNNEC[+57.021]GSQPSLC[+57.021]GAK.G	1048		C[-17][+57]*4	1042.77	3	3126.29	3126.29	0	-0.4	Specific	1225.56	1225.56	1225.56	20.21	244	>FBN2C 030821	1	dw110518110618_2.6412.6412.3	controllerType=0 controllerNumber=1 scan=6412	18.8025
05719:3	1	K.C[+57.021][-17.027]PPGFTQHHTAC[+57.021]IDNNEC[+57.021]GSQPSLC[+57.021]GAK.G	1048		C[-17][+57]*4	1042.77	3	3126.29	3126.29	0	-1	Specific	1230.04	1230.04	1230.04	20.21	244	>FBN2C 030821	1	dw110518110618_2.6470.6470.3	controllerType=0 controllerNumber=1 scan=6470	18.9311
05573:3	1	K.C[+57.021][-17.027]PPGFTQHHTAC[+57.021]IDNNEC[+57.021]GSQPSLC[+57.021]GAK.G	1048		C[-17][+57]*4	1042.77	3	3126.29	3126.29	0	0.9	Specific	1308.41	1308.41	1308.41	22.21	244	>FBN2C 030821	1	dw110518110618_2.6354.6354.3	controllerType=0 controllerNumber=1 scan=6354	18.6716
04296:4	1	K.C[+57.021]PPGFTQHHTAC[+57.021]IDN[+0.984]N[+15.995]EC[+57.021]GSQPSLC[+57.021]GAK.G	1048		C[+57]*4, N[+1][+16]	790.831	4	3160.3	3160.3	0	1.3	Specific	246.22	246.22	11.61	3.07	244	>FBN2C 030821	1	dw110518110618_2.5310.5310.4	controllerType=0 controllerNumber=1 scan=5310	16.2885
04242:3	1	K.C[+57.021][-17.027]PPGFTQH[+15.995]HTAC[+57.021]IDNNEC[+57.021]GSQPSLC[+57.021]GAK.G	1048		C[-17][+57]*4, H[+16]	1048.11	3	3142.32	3142.29	0	9.5	Specific	432.69	432.69	16.68	2.47	244	>FBN2C 030821	1	dw110518110618_2.5266.5266.3	controllerType=0 controllerNumber=1 scan=5266	16.1935
04375:3	1	K.GIC[+57.021]QNTPGSFS[+426.137]C[+57.021]EC[+57.021]QR.G	1076	Hex(1)Pent(2)	C[+57]*3, S[+426]	776.307	3	2326.91	2326.91	0	-1.8	Specific	501.24	501.24	0	6.93	244	>FBN2C 030821	1	dw110518110618_2.5377.5377.3	controllerType=0 controllerNumber=1 scan=5377	16.4395
05101:3	1	K.GIC[+57.021]QN[+15.995]T[+203.079]PGS[+396.127]FSC[+57.021]EC[+57.021]QR.G	1076	HexNAc(1),Pent(3)	C[+57]*3, N[+16], S[+396], T[+203]	839.329	3	2515.97	2515.97	0	-0.5	Specific	159.58	159.58	0	1.88	244	>FBN2C 030821	1	dw110518110618_2.5977.5977.3	controllerType=0 controllerNumber=1 scan=5977	17.8077
11034:3	1	R.GFSLDATGLNC[+57.021]EDVDEC[+57.021]DGNHR.C	1092		C[+57]*2	827.677	3	2481.02	2481	0	4.7	Specific	0.22	0.22	0.22	1.77	244	>FBN2C 030821	1	dw110518110618_2.11033.11033.3	controllerType=0 controllerNumber=1 scan=11033	29.8133
10005:3	1	R.GFSLDATGLNC[+57.021]EDVDEC[+57.021]DGNHR.C	1092		C[+57]*2	827.676	3	2481.01	2481	0	4.2	Specific	50.16	50.16	50.16	1.7	244	>FBN2C 030821	1	dw110518110618_2.10028.10028.3	controllerType=0 controllerNumber=1 scan=10028	27.2364
10125:3	1	R.GFSLDATGLNC[+57.021]EDVDEC[+57.021]DGNHR.C	1092		C[+57]*2	827.682	3	2481.03	2481	0	10.5	Specific	68.41	68.41	68.41	1.7	244	>FBN2C 030821	1	dw110518110618_2.10136.10136.3	controllerType=0 controllerNumber=1 scan=10136	27.4954
10253:3	1	R.GFSLDATGLNC[+57.021]EDVDEC[+57.021]DGNHR.C	1092		C[+57]*2	827.672	3	2481	2481	0	-0.8	Specific	89.99	89.99	89.99	1.96	244	>FBN2C 030821	1	dw110518110618_2.10248.10248.3	controllerType=0 controllerNumber=1 scan=10248	27.764
10541:3	1	R.GFSLDATGLNC[+57.021]EDVDEC[+57.021]DGNHR.C	1092		C[+57]*2	827.678	3	2481.02	2481	0	6	Specific	102.33	102.33	102.33	1.81	244	>FBN2C 030821	1	dw110518110618_2.10505.10505.3	controllerType=0 controllerNumber=1 scan=10505	28.3792
08553:3	1	R.GFSLDATGLNC[+57.021]EDVDEC[+57.021]DGNHR.C	1092		C[+57]*2	827.674	3	2481.01	2481	0	1.9	Specific	115.96	115.96	115.96	1.69	244	>FBN2C 030821	1	dw110518110618_2.8807.8807.2	controllerType=0 controllerNumber=1 scan=8807	24.3462
10193:3	1	R.GFSLDATGLNC[+57.021]EDVDEC[+57.021]DGNHR.C	1092		C[+57]*2	827.677	3	2481.02	2481	0	4.7	Specific	204.07	204.07	204.07	3.01	244	>FBN2C 030821	1	dw110518110618_2.10197.10197.3	controllerType=0 controllerNumber=1 scan=10197	27.6426
09639:3	1	R.GFSLDATGLNC[+57.021]EDVDEC[+57.021]DGNHR.C	1092		C[+57]*2	827.679	3	2481.02	2481	0	7	Specific	212.24	212.24	212.24	2.58	244	>FBN2C 030821	1	dw110518110618_2.9720.9720.3	controllerType=0 controllerNumber=1 scan=9720	26.5053
10064:3	1	R.GFSLDATGLNC[+57.021]EDVDEC[+57.021]DGNHR.C	1092		C[+57]*2	827.676	3	2481.01	2481	0	4.3	Specific	228.3	228.3	228.3	3.15	244	>FBN2C 030821	1	dw110518110618_2.10081.10081.3	controllerType=0 controllerNumber=1 scan=10081	27.3635
09720:3	1	R.GFSLDATGLNC[+57.021]EDVDEC[+57.021]DGNHR.C	1092		C[+57]*2	827.676	3	2481.01	2481	0	4.1	Specific	300.93	300.93	300.93	3.64	244	>FBN2C 030821	1	dw110518110618_2.9786.9786.3	controllerType=0 controllerNumber=1 scan=9786	26.6627
10390:3	1	R.GFSLDATGLNC[+57.021]EDVDEC[+57.021]DGNHR.C	1092		C[+57]*2	827.675	3	2481.01	2481	0	2.6	Specific	301.97	301.97	301.97	3.53	244	>FBN2C 030821	1	dw110518110618_2.10373.10373.3	controllerType=0 controllerNumber=1 scan=10373	28.063
08751:3	1	R.GFSLDATGLNC[+57.021]EDVDEC[+57.021]DGNHR.C	1092		C[+57]*2	827.675	3	2481.01	2481	0	2.4	Specific	329.34	329.34	329.34	3.95	244	>FBN2C 030821	1	dw110518110618_2.8972.8972.3	controllerType=0 controllerNumber=1 scan=8972	24.7355
07704:3	1	R.GFSLDATGLNC[+57.021]EDVDEC[+57.021]DGNHR.C	1092		C[+57]*2	827.674	3	2481.01	2481	0	1.8	Specific	595.89	595.89	595.89	7.51	244	>FBN2C 030821	1	dw110518110618_2.8097.8097.3	controllerType=0 controllerNumber=1 scan=8097	22.6882
07486:3	1	R.GFSLDATGLNC[+57.021]EDVDEC[+57.021]DGNHR.C	1092		C[+57]*2	827.674	3	2481.01	2481	0	0.9	Specific	701.04	701.04	701.04	11.18	244	>FBN2C 030821	1	dw110518110618_2.7922.7922.3	controllerType=0 controllerNumber=1 scan=7922	22.2787
07627:3	1	R.GFSLDATGLNC[+57.021]EDVDEC[+57.021]DGNHR.C	1092		C[+57]*2	827.673	3	2481	2481	0	0.1	Specific	705.53	705.53	705.53	11.18	244	>FBN2C 030821	1	dw110518110618_2.8035.8035.3	controllerType=0 controllerNumber=1 scan=8035	22.5424
07829:3	1	R.GFSLDATGLNC[+57.021]EDVDEC[+57.021]DGNHR.C	1092		C[+57]*2	827.674	3	2481.01	2481	0	1.8	Specific	730.55	730.55	730.55	10.51	244	>FBN2C 030821	1	dw110518110618_2.8199.8199.3	controllerType=0 controllerNumber=1 scan=8199	22.9234
07394:3	1	R.GFSLDATGLNC[+57.021]EDVDEC[+57.021]DGNHR.C	1092		C[+57]*2	827.673	3	2481.01	2481	0	0.3	Specific	739.69	739.69	739.69	11.18	244	>FBN2C 030821	1	dw110518110618_2.7846.7846.3	controllerType=0 controllerNumber=1 scan=7846	22.1029
07932:3	1	R.GFSLDATGLNC[+57.021]EDVDEC[+57.021]DGNHR.C	1092		C[+57]*2	827.674	3	2481.01	2481	0	1.7	Specific	750.49	750.49	750.49	11.51	244	>FBN2C 030821	1	dw110518110618_2.8286.8286.3	controllerType=0 controllerNumber=1 scan=8286	23.1262
07032:3	1	R.GFSLDATGLNC[+57.021]EDVDEC[+57.021]DGNHR.C	1092		C[+57]*2	827.669	3	2480.99	2481	0	-4.5	Specific	854.01	854.01	854.01	12.9	244	>FBN2C 030821	1	dw110518110618_2.7533.7533.3	controllerType=0 controllerNumber=1 scan=7533	21.3798
07163:3	1	R.GFSLDATGLNC[+57.021]EDVDEC[+57.021]DGNHR.C	1092		C[+57]*2	827.671	3	2481	2481	0	-2.5	Specific	894.82	894.82	894.82	14.27	244	>FBN2C 030821	1	dw110518110618_2.7648.7648.3	controllerType=0 controllerNumber=1 scan=7648	21.6467
06730:2	1	R.GFSLDATGLNC[+57.021]EDVDEC[+57.021]DGNHR.C	1092		C[+57]*2	1241.01	2	2481.01	2481	0	0.5	Specific	953.68	951.38	951.38	15.41	244	>FBN2C 030821	1	dw110518110618_2.7285.7285.2	controllerType=0 controllerNumber=1 scan=7285	20.8081
06631:3	1	R.GFSLDATGLNC[+57.021]EDVDEC[+57.021]DGNHR.C	1092		C[+57]*2	827.673	3	2481	2481	0	0.1	Specific	1075.19	1075.19	1075.19	18.18	244	>FBN2C 030821	1	dw110518110618_2.7207.7207.3	controllerType=0 controllerNumber=1 scan=7207	20.6263
06972:3	1	R.GFSLDATGLNC[+57.021]EDVDEC[+57.021]DGNHR.C	1092		C[+57]*2	827.67	3	2481	2481	0	-3	Specific	1095.05	1095.05	1095.05	18.27	244	>FBN2C 030821	1	dw110518110618_2.7484.7484.3	controllerType=0 controllerNumber=1 scan=7484	21.266
06901:3	1	R.GFSLDATGLNC[+57.021]EDVDEC[+57.021]DGNHR.C	1092		C[+57]*2	827.672	3	2481	2481	0	-1.1	Specific	1115.53	1115.53	1115.53	19.18	244	>FBN2C 030821	1	dw110518110618_2.7421.7421.3	controllerType=0 controllerNumber=1 scan=7421	21.1286
06764:3	1	R.GFSLDATGLNC[+57.021]EDVDEC[+57.021]DGNHR.C	1092		C[+57]*2	827.674	3	2481.01	2481	0	1.5	Specific	1118.03	1118.03	1118.03	18.51	244	>FBN2C 030821	1	dw110518110618_2.7311.7311.3	controllerType=0 controllerNumber=1 scan=7311	20.8706
06834:3	1	R.GFSLDATGLNC[+57.021]EDVDEC[+57.021]DGNHR.C	1092		C[+57]*2	827.672	3	2481	2481	0	-0.8	Specific	1130.55	1130.55	1130.55	19.18	244	>FBN2C 030821	1	dw110518110618_2.7366.7366.3	controllerType=0 controllerNumber=1 scan=7366	20.9998
06691:3	1	R.GFSLDATGLNC[+57.021]EDVDEC[+57.021]DGNHR.C	1092		C[+57]*2	827.674	3	2481.01	2481	0	2	Specific	1201.69	1201.69	1201.69	20.51	244	>FBN2C 030821	1	dw110518110618_2.7256.7256.3	controllerType=0 controllerNumber=1 scan=7256	20.7413
10552:3	1	R.GFSLDATGLN[+0.984]C[+57.021]EDVDEC[+57.021]DGNHR.C	1092		C[+57]*2, N[+1]	828.009	3	2482.01	2481.99	0	10.2	Specific	59.13	59.13	45.68	1.7	244	>FBN2C 030821	1	dw110518110618_2.10516.10516.3	controllerType=0 controllerNumber=1 scan=10516	28.4052
07033:3	1	R.GFSLDATGLNC[+57.021]EDVDEC[+57.021]DGN[+0.984]HR.C	1092		C[+57]*2, N[+1]	828.003	3	2481.99	2481.99	0	2	Specific	990.41	990.41	57.38	15.51	244	>FBN2C 030821	1	dw110518110618_2.7533.7533.3	controllerType=0 controllerNumber=1 scan=7533	21.3798
03957:3	1	R.C[+57.021]QHGC[+57.021]QNILGGYR.C	1114		C[+57]*2	521.569	3	1562.69	1562.7	0	-1.6	Specific	36.75	20.08	20.08	1.72	244	>FBN2C 030821	1	dw110518110618_2.5015.5015.2	controllerType=0 controllerNumber=1 scan=5015	15.6144
03706:3	1	R.C[+57.021]QHGC[+57.021]QNILGGYR.C	1114		C[+57]*2	521.569	3	1562.69	1562.7	0	-0.9	Specific	97.73	97.73	97.73	1.79	244	>FBN2C 030821	1	dw110518110618_2.4811.4811.5	controllerType=0 controllerNumber=1 scan=4811	15.157
04059:3	1	R.C[+57.021]QHGC[+57.021]QNILGGYR.C	1114		C[+57]*2	521.569	3	1562.69	1562.7	0	-2.3	Specific	394.93	394.93	394.93	7.48	244	>FBN2C 030821	1	dw110518110618_2.5099.5099.6	controllerType=0 controllerNumber=1 scan=5099	15.8021
03989:3	1	R.C[+57.021]QHGC[+57.021]QNILGGYR.C	1114		C[+57]*2	521.569	3	1562.69	1562.7	0	-1.6	Specific	496.76	496.76	496.76	7.83	244	>FBN2C 030821	1	dw110518110618_2.5041.5041.3	controllerType=0 controllerNumber=1 scan=5041	15.6722
03539:3	1	R.C[+57.021]QHGC[+57.021]QNILGGYR.C	1114		C[+57]*2	521.569	3	1562.69	1562.7	0	-1.5	Specific	547.18	547.18	547.18	8.12	244	>FBN2C 030821	1	dw110518110618_2.4662.4662.3	controllerType=0 controllerNumber=1 scan=4662	14.8178
03791:3	1	R.C[+57.021]QHGC[+57.021]QNILGGYR.C	1114		C[+57]*2	521.569	3	1562.69	1562.7	0	-1.5	Specific	547.41	547.41	547.41	8.12	244	>FBN2C 030821	1	dw110518110618_2.4882.4882.3	controllerType=0 controllerNumber=1 scan=4882	15.3157
03865:3	1	R.C[+57.021]QHGC[+57.021]QNILGGYR.C	1114		C[+57]*2	521.569	3	1562.69	1562.7	0	-1.3	Specific	576.08	576.08	576.08	9.14	244	>FBN2C 030821	1	dw110518110618_2.4940.4940.3	controllerType=0 controllerNumber=1 scan=4940	15.4457
03663:3	1	R.C[+57.021]QHGC[+57.021]QNILGGYR.C	1114		C[+57]*2	521.569	3	1562.69	1562.7	0	-1	Specific	604.87	544.2	544.2	10.05	244	>FBN2C 030821	1	dw110518110618_2.4770.4770.3	controllerType=0 controllerNumber=1 scan=4770	15.0649
03720:3	1	R.C[+57.021]QHGC[+57.021]QNILGGYR.C	1114		C[+57]*2	521.569	3	1562.69	1562.7	0	-1.5	Specific	623.47	600.08	600.08	10.14	244	>FBN2C 030821	1	dw110518110618_2.4825.4825.3	controllerType=0 controllerNumber=1 scan=4825	15.1902
03601:3	1	R.C[+57.021]QHGC[+57.021]QNILGGYR.C	1114		C[+57]*2	521.569	3	1562.69	1562.7	0	-0.9	Specific	633.75	613.11	613.11	10.05	244	>FBN2C 030821	1	dw110518110618_2.4715.4715.3	controllerType=0 controllerNumber=1 scan=4715	14.9412
03580:2	1	R.C[+57.021]QHGC[+57.021]QNILGGYR.C	1114		C[+57]*2	781.85	2	1562.69	1562.7	0	-2	Specific	717.99	610.19	610.19	10.2	244	>FBN2C 030821	1	dw110518110618_2.4697.4697.2	controllerType=0 controllerNumber=1 scan=4697	14.8985
03705:2	1	R.C[+57.021]QHGC[+57.021]QNILGGYR.C	1114		C[+57]*2	781.851	2	1562.69	1562.7	0	-0.4	Specific	742.26	683.77	683.77	10.06	244	>FBN2C 030821	1	dw110518110618_2.4810.4810.2	controllerType=0 controllerNumber=1 scan=4810	15.1549
03641:2	1	R.C[+57.021]QHGC[+57.021]QNILGGYR.C	1114		C[+57]*2	781.85	2	1562.69	1562.7	0	-1.1	Specific	917.99	792.9	792.9	15.28	244	>FBN2C 030821	1	dw110518110618_2.4750.4750.2	controllerType=0 controllerNumber=1 scan=4750	15.0198
03585:3	1	R.C[+57.021]QHGC[+57.021]QN[+15.995]ILGGYR.C	1114		C[+57]*2, N[+16]	526.9	3	1578.68	1578.69	0	-3.3	Specific	184.17	184.17	37.93	2.53	244	>FBN2C 030821	1	dw110518110618_2.4700.4700.3	controllerType=0 controllerNumber=1 scan=4700	14.905
03847:3	1	R.C[+57.021]QHGC[+57.021]QN[+15.995]ILGGYR.C	1114		C[+57]*2, N[+16]	526.901	3	1578.69	1578.69	0	-0.8	Specific	229.82	229.82	75.91	2.4	244	>FBN2C 030821	1	dw110518110618_2.4926.4926.3	controllerType=0 controllerNumber=1 scan=4926	15.4134
03762:3	1	R.C[+57.021]QHGC[+57.021]QN[+15.995]ILGGYR.C	1114		C[+57]*2, N[+16]	526.901	3	1578.69	1578.69	0	-0.5	Specific	492.69	492.69	184.79	7.74	244	>FBN2C 030821	1	dw110518110618_2.4859.4859.3	controllerType=0 controllerNumber=1 scan=4859	15.2668
03699:3	1	R.C[+57.021]QHGC[+57.021]QN[+15.995]ILGGYR.C	1114		C[+57]*2, N[+16]	526.901	3	1578.69	1578.69	0	-1.7	Specific	500.87	486.43	178.04	7.83	244	>FBN2C 030821	1	dw110518110618_2.4805.4805.3	controllerType=0 controllerNumber=1 scan=4805	15.1441
03650:3	1	R.C[+57.021]QHGC[+57.021]QN[+15.995]ILGGYR.C	1114		C[+57]*2, N[+16]	526.9	3	1578.69	1578.69	0	-2.6	Specific	518.96	518.96	180.6	7.83	244	>FBN2C 030821	1	dw110518110618_2.4757.4757.3	controllerType=0 controllerNumber=1 scan=4757	15.0336
05612:2	1	R.C[+57.021][-17.027]QHGC[+57.021]QNILGGYR.C	1114		C[-17][+57]*2	773.337	2	1545.67	1545.67	0	-1.2	Specific	635.8	635.8	635.8	8.2	244	>FBN2C 030821	1	dw110518110618_2.6384.6384.2	controllerType=0 controllerNumber=1 scan=6384	18.7386
05374:2	1	R.C[+57.021][-17.027]QHGC[+57.021]QNILGGYR.C	1114		C[-17][+57]*2	773.338	2	1545.67	1545.67	0	0.3	Specific	891.09	891.09	891.09	14.28	244	>FBN2C 030821	1	dw110518110618_2.6194.6194.2	controllerType=0 controllerNumber=1 scan=6194	18.304
05509:2	1	R.C[+57.021][-17.027]QHGC[+57.021]QNILGGYR.C	1114		C[-17][+57]*2	773.338	2	1545.67	1545.67	0	0.4	Specific	911.05	911.05	911.05	15.28	244	>FBN2C 030821	1	dw110518110618_2.6300.6300.2	controllerType=0 controllerNumber=1 scan=6300	18.5465
05441:2	1	R.C[+57.021][-17.027]QHGC[+57.021]QNILGGYR.C	1114		C[-17][+57]*2	773.337	2	1545.67	1545.67	0	-0.8	Specific	923.85	923.85	923.85	15.28	244	>FBN2C 030821	1	dw110518110618_2.6245.6245.2	controllerType=0 controllerNumber=1 scan=6245	18.4199
05493:2	1	R.C[+57.021][-17.027]QHGC[+57.021]QN[+15.995]ILGGYR.C	1114		C[-17][+57]*2, N[+16]	781.337	2	1561.67	1561.66	0	1.5	Specific	665.59	665.59	373.14	8.27	244	>FBN2C 030821	1	dw110518110618_2.6286.6286.2	controllerType=0 controllerNumber=1 scan=6286	18.5132
08407:4	1	R.C[+57.021][-17.027]GC[+57.021]PQGYIQHYQWNQC[+57.021]VDENEC[+57.021]SNPNAC[+57.021]GSASC[+57.021]YNTLGSYK.C	1127		C[-17][+57]*6	1215.98	4	4860.9	4859.9	1	-0.4	Specific	947.05	947.05	22.72	13.95	244	>FBN2C 030821	1	dw110518110618_2.8689.8689.4	controllerType=0 controllerNumber=1 scan=8689	24.0717
08354:4	1	R.C[+57.021][-17.027]GC[+57.021]PQGYIQHYQWNQC[+57.021]VDENEC[+57.021]SNPNAC[+57.021]GSASC[+57.021]YNTLGSYK.C	1127		C[-17][+57]*6	1215.73	4	4859.9	4859.9	0	0.1	Specific	1043.37	1019.58	43.86	15.95	244	>FBN2C 030821	1	dw110518110618_2.8637.8637.4	controllerType=0 controllerNumber=1 scan=8637	23.949
07143:3	1	K.C[+57.021]AC[+57.021]PSGFSFDQFSSAC[+57.021]HDVNEC[+57.021]SSSK.N	1168		C[+57]*4	991.051	3	2971.14	2971.14	0	-0.4	Specific	842.79	842.79	811.3	12.98	244	>FBN2C 030821	1	dw110518110618_2.7630.7630.3	controllerType=0 controllerNumber=1 scan=7630	21.6059
07084:3	1	K.C[+57.021]AC[+57.021]PSGFSFDQFSSAC[+57.021]HDVNEC[+57.021]SSSK.N	1168		C[+57]*4	991.051	3	2971.14	2971.14	0	-0.3	Specific	1052.6	1052.6	905.85	17.98	244	>FBN2C 030821	1	dw110518110618_2.7577.7577.3	controllerType=0 controllerNumber=1 scan=7577	21.4814
06823:3	1	K.C[+57.021]AC[+57.021]PSGFSFDQFSSAC[+57.021]HDVNEC[+57.021]SSSK.N	1168		C[+57]*4	991.052	3	2971.14	2971.14	0	1	Specific	1094.05	1094.05	1008.27	17.98	244	>FBN2C 030821	1	dw110518110618_2.7358.7358.3	controllerType=0 controllerNumber=1 scan=7358	20.9805
07014:3	1	K.C[+57.021]AC[+57.021]PSGFSFDQFSSAC[+57.021]HDVNEC[+57.021]SSSK.N	1168		C[+57]*4	991.051	3	2971.14	2971.14	0	0.3	Specific	1095.97	1095.97	1002.45	17.98	244	>FBN2C 030821	1	dw110518110618_2.7520.7520.3	controllerType=0 controllerNumber=1 scan=7520	21.3503
06950:3	1	K.C[+57.021]AC[+57.021]PSGFSFDQFSSAC[+57.021]HDVNEC[+57.021]SSSK.N	1168		C[+57]*4	991.052	3	2971.14	2971.14	0	0.4	Specific	1119.54	1119.54	986.35	18.98	244	>FBN2C 030821	1	dw110518110618_2.7465.7465.3	controllerType=0 controllerNumber=1 scan=7465	21.2258
06891:3	1	K.C[+57.021]AC[+57.021]PSGFSFDQFSSAC[+57.021]HDVNEC[+57.021]SSSK.N	1168		C[+57]*4	991.053	3	2971.14	2971.14	0	1.8	Specific	1129.93	1129.93	1026.32	18.31	244	>FBN2C 030821	1	dw110518110618_2.7410.7410.3	controllerType=0 controllerNumber=1 scan=7410	21.1029
08401:3	1	K.C[+57.021][-17.027]AC[+57.021]PSGFSFDQFSSAC[+57.021]HDVNEC[+57.021]SSSK.N	1168		C[-17][+57]*4	985.374	3	2954.11	2954.11	0	-1.8	Specific	1046.2	1046.2	1046.2	17.07	244	>FBN2C 030821	1	dw110518110618_2.8682.8682.3	controllerType=0 controllerNumber=1 scan=8682	24.0552
08472:3	1	K.C[+57.021][-17.027]AC[+57.021]PSGFSFDQFSSAC[+57.021]HDVNEC[+57.021]SSSK.N	1168		C[-17][+57]*4	985.377	3	2954.12	2954.11	0	1.4	Specific	1087.71	1087.71	1087.71	17.31	244	>FBN2C 030821	1	dw110518110618_2.8745.8745.3	controllerType=0 controllerNumber=1 scan=8745	24.2017
07947:5	1	K.C[+57.021]AC[+57.021]PSGFSFDQFSSAC[+57.021]HDVNEC[+57.021]SSSKNPC[+57.021]NYGC[+57.021]SNTEGGYLC[+57.021]GC[+57.021]PPGYYR.V	1168		C[+57]*8	1154.45	5	5768.22	5768.22	0	1.5	Specific	753.82	753.82	71.89	9.77	244	>FBN2C 030821	1	dw110518110618_2.8301.8301.5	controllerType=0 controllerNumber=1 scan=8301	23.1627
07882:5	1	K.C[+57.021]AC[+57.021]PSGFSFDQFSSAC[+57.021]HDVNEC[+57.021]SSSKNPC[+57.021]NYGC[+57.021]SNTEGGYLC[+57.021]GC[+57.021]PPGYYR.V	1168		C[+57]*8	1154.45	5	5768.23	5768.22	0	1.8	Specific	888.7	888.7	7.45	11.77	244	>FBN2C 030821	1	dw110518110618_2.8246.8246.5	controllerType=0 controllerNumber=1 scan=8246	23.0336
07821:5	1	K.C[+57.021]AC[+57.021]PSGFSFDQFSSAC[+57.021]HDVNEC[+57.021]SSSKNPC[+57.021]NYGC[+57.021]SNTEGGYLC[+57.021]GC[+57.021]PPGYYR.V	1168		C[+57]*8	1154.45	5	5768.22	5768.22	0	0.7	Specific	1028.47	1028.47	61.77	15.44	244	>FBN2C 030821	1	dw110518110618_2.8194.8194.5	controllerType=0 controllerNumber=1 scan=8194	22.9125
07938:4	1	K.C[+57.021]AC[+57.021]PSGFSFDQFSSAC[+57.021]HDVNEC[+57.021]SSSKNPC[+57.021]NYGC[+57.021]SNTEGGYLC[+57.021]GC[+57.021]PPGYYR.V	1168		C[+57]*8	1442.81	4	5768.22	5768.22	0	1.5	Specific	1545.26	1545.26	122.23	25.67	244	>FBN2C 030821	1	dw110518110618_2.8292.8292.4	controllerType=0 controllerNumber=1 scan=8292	23.1412
07808:4	1	K.C[+57.021]AC[+57.021]PSGFSFDQFSSAC[+57.021]HDVNEC[+57.021]SSSKNPC[+57.021]NYGC[+57.021]SNTEGGYLC[+57.021]GC[+57.021]PPGYYR.V	1168		C[+57]*8	1442.81	4	5768.22	5768.22	0	0.7	Specific	1549.51	1549.51	215.76	26.34	244	>FBN2C 030821	1	dw110518110618_2.8183.8183.4	controllerType=0 controllerNumber=1 scan=8183	22.8877
07871:4	1	K.C[+57.021]AC[+57.021]PSGFSFDQFSSAC[+57.021]HDVNEC[+57.021]SSSKNPC[+57.021]NYGC[+57.021]SNTEGGYLC[+57.021]GC[+57.021]PPGYYR.V	1168		C[+57]*8	1442.81	4	5768.22	5768.22	0	0.9	Specific	1645.05	1645.05	230.83	28.33	244	>FBN2C 030821	1	dw110518110618_2.8236.8236.4	controllerType=0 controllerNumber=1 scan=8236	23.0106
08062:4	1	K.C[+57.021]AC[+57.021]PSGFSFDQFSSAC[+57.021]HDVNEC[+57.021]SSSKN[+0.984]PC[+57.021]NYGC[+57.021]SNTEGGYLC[+57.021]GC[+57.021]PPGYYR.V	1168		C[+57]*8, N[+1]	1443.06	4	5769.22	5769.2	0	3.5	Specific	770.89	770.89	1.77	10.67	244	>FBN2C 030821	1	dw110518110618_2.8397.8397.4	controllerType=0 controllerNumber=1 scan=8397	23.386
08840:4	1	K.C[+57.021][-17.027]AC[+57.021]PSGFSFDQFSSAC[+57.021]HDVNEC[+57.021]SSSKNPC[+57.021]NYGC[+57.021]SNTEGGYLC[+57.021]GC[+57.021]PPGYYR.V	1168		C[-17][+57]*8	1438.56	4	5751.2	5751.19	0	2.1	Specific	900	900	57.08	12.67	244	>FBN2C 030821	1	dw110518110618_2.9047.9047.4	controllerType=0 controllerNumber=1 scan=9047	24.9134
08768:4	1	K.C[+57.021][-17.027]AC[+57.021]PSGFSFDQFSSAC[+57.021]HDVN[+0.984]EC[+57.021]SSSKNPC[+57.021]NYGC[+57.021]SNTEGGYLC[+57.021]GC[+57.021]PPGYYR.V	1168		C[-17][+57]*8, N[+1]	1438.56	4	5751.2	5752.17	-1	5.6	Specific	1366.39	1366.39	30.8	22.77	244	>FBN2C 030821	1	dw110518110618_2.8989.8989.4	controllerType=0 controllerNumber=1 scan=8989	24.777
06798:3	1	K.NPC[+57.021]NYGC[+57.021]SNTEGGYLC[+57.021]GC[+57.021]PPGYYR.V	1194		C[+57]*4	939.372	3	2816.1	2816.1	0	1.7	Specific	497.37	497.37	497.37	5.1	244	>FBN2C 030821	1	dw110518110618_2.7340.7340.3	controllerType=0 controllerNumber=1 scan=7340	20.9372
06707:3	1	K.NPC[+57.021]NYGC[+57.021]SNTEGGYLC[+57.021]GC[+57.021]PPGYYR.V	1194		C[+57]*4	939.371	3	2816.1	2816.1	0	1.4	Specific	756.14	756.14	756.14	10.41	244	>FBN2C 030821	1	dw110518110618_2.7268.7268.3	controllerType=0 controllerNumber=1 scan=7268	20.7693
06432:3	1	K.NPC[+57.021]NYGC[+57.021]SNTEGGYLC[+57.021]GC[+57.021]PPGYYR.V	1194		C[+57]*4	939.371	3	2816.1	2816.1	0	1.3	Specific	777.8	777.8	777.8	11.09	244	>FBN2C 030821	1	dw110518110618_2.7051.7051.3	controllerType=0 controllerNumber=1 scan=7051	20.2674
06638:3	1	K.NPC[+57.021]NYGC[+57.021]SNTEGGYLC[+57.021]GC[+57.021]PPGYYR.V	1194		C[+57]*4	939.372	3	2816.1	2816.1	0	1.9	Specific	816.59	816.59	816.59	11.41	244	>FBN2C 030821	1	dw110518110618_2.7214.7214.3	controllerType=0 controllerNumber=1 scan=7214	20.6427
06566:3	1	K.NPC[+57.021]NYGC[+57.021]SNTEGGYLC[+57.021]GC[+57.021]PPGYYR.V	1194		C[+57]*4	939.371	3	2816.1	2816.1	0	0.9	Specific	823.79	823.79	823.79	12.09	244	>FBN2C 030821	1	dw110518110618_2.7157.7157.3	controllerType=0 controllerNumber=1 scan=7157	20.5117
06497:3	1	K.NPC[+57.021]NYGC[+57.021]SNTEGGYLC[+57.021]GC[+57.021]PPGYYR.V	1194		C[+57]*4	939.371	3	2816.1	2816.1	0	1.2	Specific	830.57	830.57	830.57	12.09	244	>FBN2C 030821	1	dw110518110618_2.7102.7102.3	controllerType=0 controllerNumber=1 scan=7102	20.385
06799:3	1	K.NPC[+57.021]NYGC[+57.021]SN[+0.984]TEGGYLC[+57.021]GC[+57.021]PPGYYR.V	1194		C[+57]*4, N[+1]	939.704	3	2817.1	2817.08	0	5.9	Specific	494.2	494.2	92.72	5.21	244	>FBN2C 030821	1	dw110518110618_2.7340.7340.3	controllerType=0 controllerNumber=1 scan=7340	20.9372
06527:3	1	K.NPC[+57.021]N[+0.984]YGC[+57.021]SN[+15.995]TEGGYLC[+57.021]GC[+57.021]PPGYYR.V	1194		C[+57]*4, N[+1][+16]	945.045	3	2833.12	2833.07	0	16.5	Specific	386.21	386.21	14.81	3.61	244	>FBN2C 030821	1	dw110518110618_2.7126.7126.3	controllerType=0 controllerNumber=1 scan=7126	20.4399
04222:3	1	R.VGQGHC[+57.021]VSGMGFNK.G	1218		C[+57]	493.227	3	1477.67	1477.67	0	-1	Specific	74.36	74.36	74.36	1.79	244	>FBN2C 030821	1	dw110518110618_2.5249.5249.4	controllerType=0 controllerNumber=1 scan=5249	16.1561
03863:3	1	R.VGQGHC[+57.021]VSGMGFNK.G	1218		C[+57]	493.227	3	1477.67	1477.67	0	-1.5	Specific	335.21	335.21	335.21	4.37	244	>FBN2C 030821	1	dw110518110618_2.4937.4937.3	controllerType=0 controllerNumber=1 scan=4937	15.4375
03574:3	1	R.VGQGHC[+57.021]VSGMGFNK.G	1218		C[+57]	493.226	3	1477.66	1477.67	0	-2.8	Specific	387.85	387.85	387.85	7.48	244	>FBN2C 030821	1	dw110518110618_2.4691.4691.3	controllerType=0 controllerNumber=1 scan=4691	14.8837
03503:3	1	R.VGQGHC[+57.021]VSGMGFNK.G	1218		C[+57]	493.227	3	1477.67	1477.67	0	-1.5	Specific	423.77	423.77	423.77	7.48	244	>FBN2C 030821	1	dw110518110618_2.4632.4632.3	controllerType=0 controllerNumber=1 scan=4632	14.7484
03408:3	1	R.VGQGHC[+57.021]VSGMGFNK.G	1218		C[+57]	493.225	3	1477.66	1477.67	0	-4.4	Specific	541.1	541.1	541.1	6.75	244	>FBN2C 030821	1	dw110518110618_2.4553.4553.3	controllerType=0 controllerNumber=1 scan=4553	14.5695
03343:3	1	R.VGQGHC[+57.021]VSGMGFNK.G	1218		C[+57]	493.226	3	1477.66	1477.67	0	-2.1	Specific	553.13	553.13	553.13	8.12	244	>FBN2C 030821	1	dw110518110618_2.4497.4497.3	controllerType=0 controllerNumber=1 scan=4497	14.4431
03255:3	1	R.VGQGHC[+57.021]VSGMGFNK.G	1218		C[+57]	493.227	3	1477.67	1477.67	0	-1.5	Specific	610.27	610.27	610.27	10.14	244	>FBN2C 030821	1	dw110518110618_2.4418.4418.3	controllerType=0 controllerNumber=1 scan=4418	14.2606
03181:3	1	R.VGQGHC[+57.021]VSGMGFNK.G	1218		C[+57]	493.227	3	1477.67	1477.67	0	-1.6	Specific	650.17	650.17	650.17	11.14	244	>FBN2C 030821	1	dw110518110618_2.4331.4331.3	controllerType=0 controllerNumber=1 scan=4331	14.035
03136:3	1	R.VGQGHC[+57.021]VSGMGFNK.G	1218		C[+57]	493.227	3	1477.67	1477.67	0	-1.4	Specific	650.75	650.75	650.75	11.14	244	>FBN2C 030821	1	dw110518110618_2.4284.4284.3	controllerType=0 controllerNumber=1 scan=4284	13.9217
03023:3	1	R.VGQGHC[+57.021]VSGMGFNK.G	1218		C[+57]	493.226	3	1477.66	1477.67	0	-2.1	Specific	655.32	655.32	655.32	11.14	244	>FBN2C 030821	1	dw110518110618_2.4188.4188.3	controllerType=0 controllerNumber=1 scan=4188	13.6894
03219:3	1	R.VGQGHC[+57.021]VSGMGFNK.G	1218		C[+57]	493.227	3	1477.67	1477.67	0	-1.6	Specific	671.62	671.62	671.62	11.14	244	>FBN2C 030821	1	dw110518110618_2.4376.4376.3	controllerType=0 controllerNumber=1 scan=4376	14.15
03050:2	1	R.VGQGHC[+57.021]VSGMGFNK.G	1218		C[+57]	739.336	2	1477.66	1477.67	0	-1.9	Specific	687.8	687.8	687.8	9.03	244	>FBN2C 030821	1	dw110518110618_2.4210.4210.2	controllerType=0 controllerNumber=1 scan=4210	13.7405
03091:3	1	R.VGQGHC[+57.021]VSGMGFNK.G	1218		C[+57]	493.227	3	1477.67	1477.67	0	-0.9	Specific	705.02	705.02	705.02	12.05	244	>FBN2C 030821	1	dw110518110618_2.4241.4241.3	controllerType=0 controllerNumber=1 scan=4241	13.8134
03153:2	1	R.VGQGHC[+57.021]VSGMGFNK.G	1218		C[+57]	739.336	2	1477.66	1477.67	0	-2.4	Specific	789.98	789.98	789.98	11.14	244	>FBN2C 030821	1	dw110518110618_2.4301.4301.2	controllerType=0 controllerNumber=1 scan=4301	13.962
03112:2	1	R.VGQGHC[+57.021]VSGMGFNK.G	1218		C[+57]	739.337	2	1477.67	1477.67	0	-0.5	Specific	848.18	839.29	839.29	12.12	244	>FBN2C 030821	1	dw110518110618_2.4260.4260.2	controllerType=0 controllerNumber=1 scan=4260	13.857
02014:3	1	R.VGQGHC[+57.021]VSGM[+15.995]GFNK.G	1218		C[+57], M[+16]	498.558	3	1493.66	1493.66	0	-2.6	Specific	5.2	5.2	5.2	1.82	244	>FBN2C 030821	1	dw110518110618_2.3256.3256.3	controllerType=0 controllerNumber=1 scan=3256	11.4624
02576:3	1	R.VGQGHC[+57.021]VSGMGFN[+15.995]K.G	1218		C[+57], N[+16]	498.558	3	1493.66	1493.66	0	-1.8	Specific	13.75	13.75	4	1.96	244	>FBN2C 030821	1	dw110518110618_2.3814.3814.3	controllerType=0 controllerNumber=1 scan=3814	12.8142
02703:3	1	R.VGQGHC[+57.021]VSGM[+15.995]GFNK.G	1218		C[+57], M[+16]	498.558	3	1493.66	1493.66	0	-1.8	Specific	29.79	29.79	29.79	1.96	244	>FBN2C 030821	1	dw110518110618_2.3923.3923.3	controllerType=0 controllerNumber=1 scan=3923	13.0692
02639:3	1	R.VGQGHC[+57.021]VSGM[+15.995]GFNK.G	1218		C[+57], M[+16]	498.558	3	1493.66	1493.66	0	-2.6	Specific	94.16	94.16	46.71	2.08	244	>FBN2C 030821	1	dw110518110618_2.3868.3868.3	controllerType=0 controllerNumber=1 scan=3868	12.9404
02825:3	1	R.VGQGHC[+57.021]VSGM[+15.995]GFNK.G	1218		C[+57], M[+16]	498.559	3	1493.66	1493.66	0	-0.7	Specific	216.19	216.19	79.81	3.42	244	>FBN2C 030821	1	dw110518110618_2.4019.4019.3	controllerType=0 controllerNumber=1 scan=4019	13.2936
02075:3	1	R.VGQGHC[+57.021]VSGM[+15.995]GFNK.G	1218		C[+57], M[+16]	498.558	3	1493.66	1493.66	0	-2.7	Specific	376.81	376.81	69.93	6.33	244	>FBN2C 030821	1	dw110518110618_2.3324.3324.3	controllerType=0 controllerNumber=1 scan=3324	11.6368
03167:3	1	R.VGQGHC[+57.021]VSGM[+15.995]GFNK.G	1218		C[+57], M[+16]	498.558	3	1493.66	1493.66	0	-1.4	Specific	406.63	406.63	69.93	7.48	244	>FBN2C 030821	1	dw110518110618_2.4317.4317.3	controllerType=0 controllerNumber=1 scan=4317	14.0018
02886:3	1	R.VGQGHC[+57.021]VSGM[+15.995]GFNK.G	1218		C[+57], M[+16]	498.558	3	1493.66	1493.66	0	-1.3	Specific	428.12	428.12	54.02	7.48	244	>FBN2C 030821	1	dw110518110618_2.4071.4071.3	controllerType=0 controllerNumber=1 scan=4071	13.4155
03123:3	1	R.VGQGHC[+57.021]VSGM[+15.995]GFNK.G	1218		C[+57], M[+16]	498.558	3	1493.66	1493.66	0	-1.5	Specific	441.96	441.96	90.41	7.7	244	>FBN2C 030821	1	dw110518110618_2.4273.4273.3	controllerType=0 controllerNumber=1 scan=4273	13.8975
02940:3	1	R.VGQGHC[+57.021]VSGM[+15.995]GFNK.G	1218		C[+57], M[+16]	498.558	3	1493.66	1493.66	0	-1.3	Specific	470.03	470.03	57.79	7.7	244	>FBN2C 030821	1	dw110518110618_2.4120.4120.3	controllerType=0 controllerNumber=1 scan=4120	13.5313
03077:3	1	R.VGQGHC[+57.021]VSGM[+15.995]GFNK.G	1218		C[+57], M[+16]	498.558	3	1493.66	1493.66	0	-2	Specific	494.31	494.31	58.17	6.61	244	>FBN2C 030821	1	dw110518110618_2.4230.4230.3	controllerType=0 controllerNumber=1 scan=4230	13.7879
03008:3	1	R.VGQGHC[+57.021]VSGM[+15.995]GFNK.G	1218		C[+57], M[+16]	498.558	3	1493.66	1493.66	0	-1	Specific	513.34	513.34	55.2	7.74	244	>FBN2C 030821	1	dw110518110618_2.4175.4175.3	controllerType=0 controllerNumber=1 scan=4175	13.6593
07715:4	1	R.VGQGHC[+57.021]VSGMGFNKGQYLSLDTEVDEENALSPEAC[+57.021]YEC[+57.021]K.I	1218		C[+57]*3	1095.48	4	4378.9	4378.9	0	0.5	Specific	733.88	733.88	54.76	10.84	244	>FBN2C 030821	1	dw110518110618_2.8107.8107.4	controllerType=0 controllerNumber=1 scan=8107	22.7119
07696:4	1	R.VGQGHC[+57.021]VSGMGFN[+15.995]KGQYLSLDTEVDEENALSPEAC[+57.021]YEC[+57.021]K.I	1218		C[+57]*3, N[+16]	1099.48	4	4394.9	4394.89	0	0.8	Specific	672.1	672.1	50.53	9.84	244	>FBN2C 030821	1	dw110518110618_2.8090.8090.4	controllerType=0 controllerNumber=1 scan=8090	22.671
07619:4	1	R.VGQGHC[+57.021]VS[+324.106]GMGFN[+15.995]KGQYLSLDTEVDEENALSPEAC[+57.021]YEC[+57.021]K.I	1218	Hex(2)	C[+57]*3, N[+16], S[+324]	1180.51	4	4719.01	4719	0	1.2	Specific	742.76	742.76	20.52	10.84	244	>FBN2C 030821	1	dw110518110618_2.8029.8029.4	controllerType=0 controllerNumber=1 scan=8029	22.5294
07543:4	1	R.VGQGHC[+57.021]VSGMGFN[+15.995]KGQYLS[+324.106]LDTEVDEENALSPEAC[+57.021]YEC[+57.021]K.I	1218	Hex(2)	C[+57]*3, N[+16], S[+324]	1180.51	4	4719	4719	0	1	Specific	844.97	844.97	0	12.84	244	>FBN2C 030821	1	dw110518110618_2.7964.7964.4	controllerType=0 controllerNumber=1 scan=7964	22.3772
11026:3	1	K.GQYLSLDTEVDEENALSPEAC[+57.021]YEC[+57.021]K.I	1232		C[+57]*2	974.088	3	2920.25	2920.25	0	0.4	Specific	1.44	1.44	1.44	1.71	244	>FBN2C 030821	1	dw110518110618_2.11024.11024.3	controllerType=0 controllerNumber=1 scan=11024	29.7916
10903:3	1	K.GQYLSLDTEVDEENALSPEAC[+57.021]YEC[+57.021]K.I	1232		C[+57]*2	974.094	3	2920.27	2920.25	0	6.1	Specific	33.32	33.32	33.32	1.69	244	>FBN2C 030821	1	dw110518110618_2.10919.10919.3	controllerType=0 controllerNumber=1 scan=10919	29.5407
10053:3	1	K.GQYLSLDTEVDEENALSPEAC[+57.021]YEC[+57.021]K.I	1232		C[+57]*2	974.092	3	2920.26	2920.25	0	4.3	Specific	92.87	92.87	92.87	1.69	244	>FBN2C 030821	1	dw110518110618_2.10071.10071.3	controllerType=0 controllerNumber=1 scan=10071	27.3391
09973:3	1	K.GQYLSLDTEVDEENALSPEAC[+57.021]YEC[+57.021]K.I	1232		C[+57]*2	974.091	3	2920.26	2920.25	0	3.3	Specific	187.38	187.38	187.38	1.72	244	>FBN2C 030821	1	dw110518110618_2.10002.10002.3	controllerType=0 controllerNumber=1 scan=10002	27.1759
09706:3	1	K.GQYLSLDTEVDEENALSPEAC[+57.021]YEC[+57.021]K.I	1232		C[+57]*2	974.089	3	2920.25	2920.25	0	0.9	Specific	237.82	237.82	237.82	2.56	244	>FBN2C 030821	1	dw110518110618_2.9775.9775.3	controllerType=0 controllerNumber=1 scan=9775	26.6366
09223:3	1	K.GQYLSLDTEVDEENALSPEAC[+57.021]YEC[+57.021]K.I	1232		C[+57]*2	974.092	3	2920.26	2920.25	0	3.7	Specific	367.69	367.69	367.69	3.31	244	>FBN2C 030821	1	dw110518110618_2.9368.9368.3	controllerType=0 controllerNumber=1 scan=9368	25.6732
09047:3	1	K.GQYLSLDTEVDEENALSPEAC[+57.021]YEC[+57.021]K.I	1232		C[+57]*2	974.087	3	2920.25	2920.25	0	-1.1	Specific	392.85	392.85	392.85	5.43	244	>FBN2C 030821	1	dw110518110618_2.9222.9222.3	controllerType=0 controllerNumber=1 scan=9222	25.327
08944:3	1	K.GQYLSLDTEVDEENALSPEAC[+57.021]YEC[+57.021]K.I	1232		C[+57]*2	974.09	3	2920.26	2920.25	0	2.3	Specific	436.58	436.58	436.58	4.75	244	>FBN2C 030821	1	dw110518110618_2.9135.9135.3	controllerType=0 controllerNumber=1 scan=9135	25.1212
08792:3	1	K.GQYLSLDTEVDEENALSPEAC[+57.021]YEC[+57.021]K.I	1232		C[+57]*2	974.09	3	2920.26	2920.25	0	2.3	Specific	588.86	588.86	588.86	6.41	244	>FBN2C 030821	1	dw110518110618_2.9007.9007.3	controllerType=0 controllerNumber=1 scan=9007	24.8201
08730:3	1	K.GQYLSLDTEVDEENALSPEAC[+57.021]YEC[+57.021]K.I	1232		C[+57]*2	974.092	3	2920.26	2920.25	0	3.5	Specific	623.33	623.33	623.33	7.41	244	>FBN2C 030821	1	dw110518110618_2.8956.8956.3	controllerType=0 controllerNumber=1 scan=8956	24.699
08660:3	1	K.GQYLSLDTEVDEENALSPEAC[+57.021]YEC[+57.021]K.I	1232		C[+57]*2	974.089	3	2920.25	2920.25	0	0.9	Specific	762.39	762.39	762.39	11.09	244	>FBN2C 030821	1	dw110518110618_2.8899.8899.3	controllerType=0 controllerNumber=1 scan=8899	24.5646
08397:3	1	K.GQYLSLDTEVDEENALSPEAC[+57.021]YEC[+57.021]K.I	1232		C[+57]*2	974.085	3	2920.24	2920.25	0	-3.3	Specific	807.47	807.47	807.47	12.17	244	>FBN2C 030821	1	dw110518110618_2.8677.8677.3	controllerType=0 controllerNumber=1 scan=8677	24.0435
08595:3	1	K.GQYLSLDTEVDEENALSPEAC[+57.021]YEC[+57.021]K.I	1232		C[+57]*2	974.089	3	2920.25	2920.25	0	1.1	Specific	830.18	830.18	830.18	12.09	244	>FBN2C 030821	1	dw110518110618_2.8844.8844.3	controllerType=0 controllerNumber=1 scan=8844	24.4348
08526:3	1	K.GQYLSLDTEVDEENALSPEAC[+57.021]YEC[+57.021]K.I	1232		C[+57]*2	974.091	3	2920.26	2920.25	0	3.1	Specific	890.17	890.17	890.17	12.41	244	>FBN2C 030821	1	dw110518110618_2.8788.8788.3	controllerType=0 controllerNumber=1 scan=8788	24.303
08452:2	1	K.GQYLSLDTEVDEENALSPEAC[+57.021]YEC[+57.021]K.I	1232		C[+57]*2	1460.63	2	2920.25	2920.25	0	-0.8	Specific	939.37	929.77	929.77	14.98	244	>FBN2C 030821	1	dw110518110618_2.8726.8726.2	controllerType=0 controllerNumber=1 scan=8726	24.1564
08458:3	1	K.GQYLSLDTEVDEENALSPEAC[+57.021]YEC[+57.021]K.I	1232		C[+57]*2	974.089	3	2920.25	2920.25	0	1.1	Specific	940.79	940.79	940.79	14.09	244	>FBN2C 030821	1	dw110518110618_2.8732.8732.3	controllerType=0 controllerNumber=1 scan=8732	24.1714
08402:3	1	K.GQYLSLDTEVDEEN[+0.984]ALSPEAC[+57.021]YEC[+57.021]K.I	1232		C[+57]*2, N[+1]	974.422	3	2921.25	2921.23	0	5.6	Specific	796.08	796.08	796.08	10.52	244	>FBN2C 030821	1	dw110518110618_2.8683.8683.3	controllerType=0 controllerNumber=1 scan=8683	24.0574
03896:3	2	R.YGGLINQC[+57.021]GHQC[+57.021]R.H	144		C[+57]*2	521.569	3	1562.69	1562.7	0	-2	Specific	73.8	24.23	24.23	1.55	2	>Reverse >FBN2C 030821	2	dw110518110618_2.4962.4962.2	controllerType=0 controllerNumber=1 scan=4962	15.4953
06202:4	2	K.NWAKGVN[+1241.454]YTC[+57.021]C[+57.021]C[+57.021]MR.K	1006	HexNAc(3)Hex(3)Fuc(1)	C[+57]*3, N[+1241]	766.055	4	3061.2	3061.2	0	-1.3	Specific	8.3	8.3	8.3	1.56	2	>Reverse >FBN2C 030821	2	dw110518110618_2.6862.6862.4	controllerType=0 controllerNumber=1 scan=6862	19.8436

## Sheet: DW_031919_5
Query #:z	Protein Rank	Peptide < ProteinMetrics Confidential >	Starting position	Glycans NHFAGNa	Modification Type(s)	Observed m/z	z	Observed (M+H)	Calc. mass (M+H)	Off-by-x error	Mass error (ppm)	Cleavage	Score	Delta	Delta Mod	|Log Prob|	# of unique peptides	Protein Name	Protein DB number	Comment	Scan #	Scan Time
06349:4	1	K.AVDIDEC[+57.021]KEIPGIC[+57.021]ANGVC[+57.021]INQIGSFR.C	296		C[+57]*3	759.617	4	3035.45	3035.44	0	2.4	Specific	304.37	304.37	304.37	4.06	225	>FBN2C 030821	1	dw031919_5.7678.7678.4	controllerType=0 controllerNumber=1 scan=7678	23.2274
06422:4	1	K.AVDIDEC[+57.021]KEIPGIC[+57.021]ANGVC[+57.021]INQIGSFR.C	296		C[+57]*3	759.613	4	3035.43	3035.44	0	-2.5	Specific	463.9	463.9	463.9	5.8	225	>FBN2C 030821	1	dw031919_5.7742.7742.4	controllerType=0 controllerNumber=1 scan=7742	23.3784
06225:4	1	K.AVDIDEC[+57.021]KEIPGIC[+57.021]ANGVC[+57.021]INQIGSFR.C	296		C[+57]*3	759.618	4	3035.45	3035.44	0	3.4	Specific	475.46	475.46	475.46	5.8	225	>FBN2C 030821	1	dw031919_5.7567.7567.4	controllerType=0 controllerNumber=1 scan=7567	22.9661
06285:4	1	K.AVDIDEC[+57.021]KEIPGIC[+57.021]ANGVC[+57.021]INQIGSFR.C	296		C[+57]*3	759.617	4	3035.45	3035.44	0	2.5	Specific	766.3	766.3	766.3	11.11	225	>FBN2C 030821	1	dw031919_5.7619.7619.4	controllerType=0 controllerNumber=1 scan=7619	23.0886
06394:3	1	K.AVDIDEC[+57.021]KEIPGIC[+57.021]ANGVC[+57.021]INQIGSFR.C	296		C[+57]*3	1012.49	3	3035.44	3035.44	0	1.6	Specific	793.31	793.31	793.31	11.83	225	>FBN2C 030821	1	dw031919_5.7717.7717.3	controllerType=0 controllerNumber=1 scan=7717	23.3204
06214:3	1	K.AVDIDEC[+57.021]KEIPGIC[+57.021]ANGVC[+57.021]INQIGSFR.C	296		C[+57]*3	1012.49	3	3035.44	3035.44	0	1.7	Specific	910.97	910.97	910.97	14.83	225	>FBN2C 030821	1	dw031919_5.7558.7558.3	controllerType=0 controllerNumber=1 scan=7558	22.9446
06332:3	1	K.AVDIDEC[+57.021]KEIPGIC[+57.021]ANGVC[+57.021]INQIGSFR.C	296		C[+57]*3	1012.49	3	3035.45	3035.44	0	3.2	Specific	990.14	990.14	990.14	15.83	225	>FBN2C 030821	1	dw031919_5.7662.7662.3	controllerType=0 controllerNumber=1 scan=7662	23.1908
06270:3	1	K.AVDIDEC[+57.021]KEIPGIC[+57.021]ANGVC[+57.021]INQIGSFR.C	296		C[+57]*3	1012.49	3	3035.45	3035.44	0	2.9	Specific	1010.04	1010.04	1010.04	16.83	225	>FBN2C 030821	1	dw031919_5.7607.7607.3	controllerType=0 controllerNumber=1 scan=7607	23.0606
06296:3	1	K.AVDIDEC[+57.021]KEIPGIC[+57.021]ANGVC[+57.021]IN[+15.995]QIGSFR.C	296		C[+57]*3, N[+16]	1017.82	3	3051.45	3051.43	0	4	Specific	353.11	353.11	161.01	4.99	225	>FBN2C 030821	1	dw031919_5.7627.7627.3	controllerType=0 controllerNumber=1 scan=7627	23.106
06545:3	1	K.EIPGIC[+57.021]ANGVC[+57.021]INQIGSFR.C	304		C[+57]*2	702.349	3	2105.03	2105.03	0	3.2	Specific	343.35	343.35	343.35	4.93	225	>FBN2C 030821	1	dw031919_5.7852.7852.3	controllerType=0 controllerNumber=1 scan=7852	23.6377
06508:2	1	K.EIPGIC[+57.021]ANGVC[+57.021]INQIGSFR.C	304		C[+57]*2	1053.02	2	2105.03	2105.03	0	2.7	Specific	436.38	436.38	436.38	7.05	225	>FBN2C 030821	1	dw031919_5.7817.7817.2	controllerType=0 controllerNumber=1 scan=7817	23.5553
06427:3	1	K.EIPGIC[+57.021]ANGVC[+57.021]INQIGSFR.C	304		C[+57]*2	702.349	3	2105.03	2105.03	0	2.9	Specific	630.52	630.52	630.52	8.77	225	>FBN2C 030821	1	dw031919_5.7746.7746.3	controllerType=0 controllerNumber=1 scan=7746	23.3871
06444:2	1	K.EIPGIC[+57.021]ANGVC[+57.021]INQIGSFR.C	304		C[+57]*2	1053.02	2	2105.03	2105.03	0	3.8	Specific	688.23	688.23	688.23	10.48	225	>FBN2C 030821	1	dw031919_5.7763.7763.2	controllerType=0 controllerNumber=1 scan=7763	23.4284
06482:3	1	K.EIPGIC[+57.021]ANGVC[+57.021]INQIGSFR.C	304		C[+57]*2	702.349	3	2105.03	2105.03	0	3.2	Specific	743.82	743.82	743.82	10.77	225	>FBN2C 030821	1	dw031919_5.7795.7795.3	controllerType=0 controllerNumber=1 scan=7795	23.5036
01953:2	1	R.NADC[+57.021]INSPGSYR.C	354		C[+57]	677.298	2	1353.59	1353.59	0	2.2	Specific	292.06	292.06	292.06	5.57	225	>FBN2C 030821	1	dw031919_5.3726.3726.2	controllerType=0 controllerNumber=1 scan=3726	13.8571
02241:2	1	R.NADC[+57.021]INSPGSYR.C	354		C[+57]	677.295	2	1353.58	1353.59	0	-1.4	Specific	364.82	364.82	364.82	5.92	225	>FBN2C 030821	1	dw031919_5.4026.4026.2	controllerType=0 controllerNumber=1 scan=4026	14.6181
02022:2	1	R.NADC[+57.021]INSPGSYR.C	354		C[+57]	677.298	2	1353.59	1353.59	0	2.6	Specific	453.3	453.3	453.3	7.31	225	>FBN2C 030821	1	dw031919_5.3802.3802.2	controllerType=0 controllerNumber=1 scan=3802	14.0674
01986:2	1	R.NADC[+57.021]INSPGSYR.C	354		C[+57]	677.297	2	1353.59	1353.59	0	1.2	Specific	482.29	482.29	482.29	7.53	225	>FBN2C 030821	1	dw031919_5.3761.3761.2	controllerType=0 controllerNumber=1 scan=3761	13.9572
02062:2	1	R.NADC[+57.021]INSPGSYR.C	354		C[+57]	677.297	2	1353.59	1353.59	0	1	Specific	512.88	512.88	512.88	7.53	225	>FBN2C 030821	1	dw031919_5.3846.3846.2	controllerType=0 controllerNumber=1 scan=3846	14.1812
02101:2	1	R.NADC[+57.021]INSPGSYR.C	354		C[+57]	677.297	2	1353.59	1353.59	0	1.6	Specific	583.76	583.76	583.76	8.61	225	>FBN2C 030821	1	dw031919_5.3889.3889.2	controllerType=0 controllerNumber=1 scan=3889	14.2885
02190:2	1	R.NADC[+57.021]INSPGSYR.C	354		C[+57]	677.297	2	1353.59	1353.59	0	0.8	Specific	595.58	595.58	595.58	8.61	225	>FBN2C 030821	1	dw031919_5.3979.3979.2	controllerType=0 controllerNumber=1 scan=3979	14.5076
02149:2	1	R.NADC[+57.021]INSPGSYR.C	354		C[+57]	677.297	2	1353.59	1353.59	0	1.2	Specific	642.96	642.96	642.96	9.61	225	>FBN2C 030821	1	dw031919_5.3934.3934.2	controllerType=0 controllerNumber=1 scan=3934	14.398
02231:2	1	R.NADC[+57.021]INS[+162.053]PGSYR.C	354	Hex(1)	C[+57], S[+162]	758.322	2	1515.64	1515.64	0	-1.1	Specific	125.42	125.42	2.12	2.31	225	>FBN2C 030821	1	dw031919_5.4019.4019.3	controllerType=0 controllerNumber=1 scan=4019	14.6018
01863:2	1	R.NADC[+57.021]INSPGS[+162.053]YR.C	354	Hex(1)	C[+57], S[+162]	758.324	2	1515.64	1515.64	0	2.5	Specific	358.89	358.89	20.97	5.78	225	>FBN2C 030821	1	dw031919_5.3623.3623.2	controllerType=0 controllerNumber=1 scan=3623	13.5629
02115:2	1	R.NADC[+57.021]INSPGS[+162.053]YR.C	354	Hex(1)	C[+57], S[+162]	758.324	2	1515.64	1515.64	0	1.3	Specific	501.5	501.5	17.17	7.53	225	>FBN2C 030821	1	dw031919_5.3902.3902.2	controllerType=0 controllerNumber=1 scan=3902	14.3203
01902:2	1	R.NADC[+57.021]INSPGS[+162.053]YR.C	354	Hex(1)	C[+57], S[+162]	758.323	2	1515.64	1515.64	0	0.6	Specific	543.01	543.01	15.83	7.77	225	>FBN2C 030821	1	dw031919_5.3663.3663.2	controllerType=0 controllerNumber=1 scan=3663	13.6742
01931:2	1	R.NADC[+57.021]INSPGS[+162.053]YR.C	354	Hex(1)	C[+57], S[+162]	758.324	2	1515.64	1515.64	0	2.2	Specific	578.94	578.94	15.58	8.61	225	>FBN2C 030821	1	dw031919_5.3700.3700.2	controllerType=0 controllerNumber=1 scan=3700	13.7876
01966:2	1	R.NADC[+57.021]INSPGS[+162.053]YR.C	354	Hex(1)	C[+57], S[+162]	758.324	2	1515.64	1515.64	0	1.4	Specific	591.39	591.39	15.52	8.61	225	>FBN2C 030821	1	dw031919_5.3740.3740.2	controllerType=0 controllerNumber=1 scan=3740	13.8948
02072:2	1	R.NADC[+57.021]INSPGS[+162.053]YR.C	354	Hex(1)	C[+57], S[+162]	758.323	2	1515.64	1515.64	0	1	Specific	596.99	596.99	16.3	8.61	225	>FBN2C 030821	1	dw031919_5.3859.3859.2	controllerType=0 controllerNumber=1 scan=3859	14.2142
02039:2	1	R.NADC[+57.021]INSPGS[+162.053]YR.C	354	Hex(1)	C[+57], S[+162]	758.324	2	1515.64	1515.64	0	1.3	Specific	709.52	709.52	22.4	11.61	225	>FBN2C 030821	1	dw031919_5.3820.3820.2	controllerType=0 controllerNumber=1 scan=3820	14.1117
02004:2	1	R.NADC[+57.021]INSPGS[+162.053]YR.C	354	Hex(1)	C[+57], S[+162]	758.324	2	1515.64	1515.64	0	1.8	Specific	741.68	741.68	27.73	11.61	225	>FBN2C 030821	1	dw031919_5.3780.3780.2	controllerType=0 controllerNumber=1 scan=3780	14.004
01983:2	1	R.NADC[+57.021]IN[+15.995]S[+162.053]PGSYR.C	354	Hex(1)	C[+57], N[+16], S[+162]	766.321	2	1531.63	1531.63	0	0.6	Specific	288.87	288.87	2.12	5.57	225	>FBN2C 030821	1	dw031919_5.3758.3758.2	controllerType=0 controllerNumber=1 scan=3758	13.9495
02019:2	1	R.NADC[+57.021]IN[+15.995]SPGS[+162.053]YR.C	354	Hex(1)	C[+57], N[+16], S[+162]	766.321	2	1531.63	1531.63	0	1.2	Specific	325.94	325.94	22.1	5.56	225	>FBN2C 030821	1	dw031919_5.3798.3798.2	controllerType=0 controllerNumber=1 scan=3798	14.0571
05749:5	1	K.LSPNGAC[+57.021]VDRNEC[+57.021]LEIPNVC[+57.021]SHGLC[+57.021]VDLQGSYQC[+57.021]IC[+57.021]HNGFK.A	374		C[+57]*6	956.431	5	4778.13	4778.11	0	3.5	Specific	835.16	835.16	64.8	12.58	225	>FBN2C 030821	1	dw031919_5.7161.7161.5	controllerType=0 controllerNumber=1 scan=7161	22.0095
05872:5	1	K.LSPNGAC[+57.021]VDRNEC[+57.021]LEIPNVC[+57.021]SHGLC[+57.021]VDLQGSYQC[+57.021]IC[+57.021]HNGFK.A	374		C[+57]*6	956.43	5	4778.12	4778.11	0	2.7	Specific	1021.89	1021.89	58.39	16.58	225	>FBN2C 030821	1	dw031919_5.7266.7266.5	controllerType=0 controllerNumber=1 scan=7266	22.2587
06004:5	1	K.LSPNGAC[+57.021]VDRNEC[+57.021]LEIPNVC[+57.021]SHGLC[+57.021]VDLQGSYQC[+57.021]IC[+57.021]HNGFK.A	374		C[+57]*6	956.628	5	4779.11	4778.11	1	-0.1	Specific	1108.04	1108.04	15.02	18.58	225	>FBN2C 030821	1	dw031919_5.7376.7376.5	controllerType=0 controllerNumber=1 scan=7376	22.5182
05807:5	1	K.LSPNGAC[+57.021]VDRNEC[+57.021]LEIPNVC[+57.021]SHGLC[+57.021]VDLQGSYQC[+57.021]IC[+57.021]HNGFK.A	374		C[+57]*6	956.431	5	4778.13	4778.11	0	3.5	Specific	1309.16	1309.16	63.81	22.58	225	>FBN2C 030821	1	dw031919_5.7211.7211.5	controllerType=0 controllerNumber=1 scan=7211	22.1283
07759:4	1	K.NTVGSYNC[+57.021]LC[+57.021]YPGFELTHNNDC[+57.021]LDIDEC[+57.021]SSFFGQVC[+57.021]R.N	440		C[+57]*5	1112.97	4	4448.84	4448.84	0	0.8	Specific	237.07	237.07	24.81	3.2	225	>FBN2C 030821	1	dw031919_5.8929.8929.4	controllerType=0 controllerNumber=1 scan=8929	26.1836
07703:4	1	K.NTVGSYNC[+57.021]LC[+57.021]YPGFELTHNNDC[+57.021]LDIDEC[+57.021]SSFFGQVC[+57.021]R.N	440		C[+57]*5	1113.22	4	4449.86	4448.84	1	2.7	Specific	251	251	45.87	3.4	225	>FBN2C 030821	1	dw031919_5.8880.8880.4	controllerType=0 controllerNumber=1 scan=8880	26.0658
07622:4	1	K.NTVGSYNC[+57.021]LC[+57.021]YPGFELTHNNDC[+57.021]LDIDEC[+57.021]SSFFGQVC[+57.021]R.N	440		C[+57]*5	1113.22	4	4449.84	4448.84	1	-0.2	Specific	293.92	293.92	25.88	3.95	225	>FBN2C 030821	1	dw031919_5.8808.8808.4	controllerType=0 controllerNumber=1 scan=8808	25.8968
07555:4	1	K.NTVGSYNC[+57.021]LC[+57.021]YPGFELTHNNDC[+57.021]LDIDEC[+57.021]SSFFGQVC[+57.021]R.N	440		C[+57]*5	1112.97	4	4448.85	4448.84	0	2.2	Specific	392.63	392.63	36.76	5.6	225	>FBN2C 030821	1	dw031919_5.8751.8751.4	controllerType=0 controllerNumber=1 scan=8751	25.7628
07468:3	1	K.NTVGSYNC[+57.021]LC[+57.021]YPGFELTHNNDC[+57.021]LDIDEC[+57.021]SSFFGQVC[+57.021]R.N	440		C[+57]*5	1483.63	3	4448.86	4448.84	0	4.8	Specific	510.02	510.02	29.27	6.64	225	>FBN2C 030821	1	dw031919_5.8672.8672.3	controllerType=0 controllerNumber=1 scan=8672	25.5734
07494:4	1	K.NTVGSYNC[+57.021]LC[+57.021]YPGFELTHNNDC[+57.021]LDIDEC[+57.021]SSFFGQVC[+57.021]R.N	440		C[+57]*5	1112.97	4	4448.86	4448.84	0	4	Specific	701.24	701.24	87.5	10	225	>FBN2C 030821	1	dw031919_5.8696.8696.4	controllerType=0 controllerNumber=1 scan=8696	25.6323
07374:4	1	K.NTVGSYNC[+57.021]LC[+57.021]YPGFELTHNNDC[+57.021]LDIDEC[+57.021]SSFFGQVC[+57.021]R.N	440		C[+57]*5	1112.97	4	4448.85	4448.84	0	2.6	Specific	702.41	702.41	46.86	10	225	>FBN2C 030821	1	dw031919_5.8591.8591.4	controllerType=0 controllerNumber=1 scan=8591	25.3821
07400:3	1	K.NTVGSYNC[+57.021]LC[+57.021]YPGFELTHNNDC[+57.021]LDIDEC[+57.021]SSFFGQVC[+57.021]R.N	440		C[+57]*5	1483.63	3	4448.86	4448.84	0	4.5	Specific	981.22	981.22	46.47	15.71	225	>FBN2C 030821	1	dw031919_5.8612.8612.3	controllerType=0 controllerNumber=1 scan=8612	25.4323
07433:4	1	K.NTVGSYNC[+57.021]LC[+57.021]YPGFELTHNNDC[+57.021]LDIDEC[+57.021]SSFFGQVC[+57.021]R.N	440		C[+57]*5	1112.97	4	4448.86	4448.84	0	4.1	Specific	990.98	990.98	115.12	15	225	>FBN2C 030821	1	dw031919_5.8641.8641.4	controllerType=0 controllerNumber=1 scan=8641	25.5014
07260:4	1	K.NTVGSYNC[+57.021]LC[+57.021]YPGFELT[+162.053]HNNDC[+57.021]LDIDEC[+57.021]SSFFGQVC[+57.021]R.N	440	Hex(1)	C[+57]*5, T[+162]	1153.48	4	4610.92	4610.89	0	5	Specific	523.29	523.29	6	6.16	225	>FBN2C 030821	1	dw031919_5.8490.8490.4	controllerType=0 controllerNumber=1 scan=8490	25.1435
07280:3	1	K.NTVGSYNC[+57.021]LC[+57.021]YPGFELTHNNDC[+57.021]LDIDEC[+57.021]S[+162.053]SFFGQVC[+57.021]R.N	440	Hex(1)	C[+57]*5, S[+162]	1537.64	3	4610.9	4610.89	0	2.3	Specific	700.48	700.48	1.2	10.71	225	>FBN2C 030821	1	dw031919_5.8506.8506.3	controllerType=0 controllerNumber=1 scan=8506	25.1804
07320:4	1	K.NTVGSYNC[+57.021]LC[+57.021]YPGFELT[+162.053]HNNDC[+57.021]LDIDEC[+57.021]SSFFGQVC[+57.021]R.N	440	Hex(1)	C[+57]*5, T[+162]	1153.48	4	4610.91	4610.89	0	4.2	Specific	995.16	995.16	6	15	225	>FBN2C 030821	1	dw031919_5.8542.8542.4	controllerType=0 controllerNumber=1 scan=8542	25.2673
07327:4	1	K.N[+15.995]TVGSYNC[+57.021]LC[+57.021]YPGFELT[+162.053]HNNDC[+57.021]LDIDEC[+57.021]SSFFGQVC[+57.021]R.N	440	Hex(1)	C[+57]*5, N[+16], T[+162]	1157.73	4	4627.92	4626.89	1	5	Specific	197.45	197.45	6	1.62	225	>FBN2C 030821	1	dw031919_5.8548.8548.4	controllerType=0 controllerNumber=1 scan=8548	25.2803
07281:4	1	K.N[+15.995]TVGSYNC[+57.021]LC[+57.021]YPGFELT[+162.053]HNNDC[+57.021]LDIDEC[+57.021]SSFFGQVC[+57.021]R.N	440	Hex(1)	C[+57]*5, N[+16], T[+162]	1157.48	4	4626.91	4626.89	0	4	Specific	214.83	214.83	6	1.96	225	>FBN2C 030821	1	dw031919_5.8507.8507.4	controllerType=0 controllerNumber=1 scan=8507	25.1826
04214:2	1	R.C[+57.021]FNEIGSFK.C	480		C[+57]	551.255	2	1101.5	1101.5	0	-0.8	Specific	297.5	297.5	297.5	3.63	225	>FBN2C 030821	1	dw031919_5.5831.5831.2	controllerType=0 controllerNumber=1 scan=5831	18.8887
04278:2	1	R.C[+57.021]FNEIGSFK.C	480		C[+57]	551.261	2	1101.52	1101.5	0	11.1	Specific	387.78	387.78	387.78	3.1	225	>FBN2C 030821	1	dw031919_5.5885.5885.2	controllerType=0 controllerNumber=1 scan=5885	19.0157
04376:2	1	R.C[+57.021]FNEIGSFK.C	480		C[+57]	551.257	2	1101.51	1101.5	0	3.6	Specific	412.01	412.01	412.01	6.44	225	>FBN2C 030821	1	dw031919_5.5963.5963.2	controllerType=0 controllerNumber=1 scan=5963	19.1995
04056:2	1	R.C[+57.021]FNEIGSFK.C	480		C[+57]	551.257	2	1101.51	1101.5	0	2.5	Specific	580.02	580.02	580.02	7.87	225	>FBN2C 030821	1	dw031919_5.5695.5695.2	controllerType=0 controllerNumber=1 scan=5695	18.5717
03985:2	1	R.C[+57.021]FNEIGSFK.C	480		C[+57]	551.256	2	1101.5	1101.5	0	0.9	Specific	603.2	603.2	603.2	8.87	225	>FBN2C 030821	1	dw031919_5.5638.5638.2	controllerType=0 controllerNumber=1 scan=5638	18.4397
03858:2	1	R.C[+57.021]FNEIGSFK.C	480		C[+57]	551.256	2	1101.51	1101.5	0	1.8	Specific	603.45	603.45	603.45	7.68	225	>FBN2C 030821	1	dw031919_5.5530.5530.2	controllerType=0 controllerNumber=1 scan=5530	18.1874
03921:2	1	R.C[+57.021]FNEIGSFK.C	480		C[+57]	551.256	2	1101.51	1101.5	0	1.6	Specific	668.28	668.28	668.28	9.87	225	>FBN2C 030821	1	dw031919_5.5583.5583.2	controllerType=0 controllerNumber=1 scan=5583	18.3116
03736:2	1	R.C[+57.021]FNEIGS[+162.053]FK.C	480	Hex(1)	C[+57], S[+162]	632.284	2	1263.56	1263.56	0	3.5	Specific	200.22	200.22	118.94	2.49	225	>FBN2C 030821	1	dw031919_5.5421.5421.2	controllerType=0 controllerNumber=1 scan=5421	17.9365
03723:2	1	R.C[+57.021]FNEIGS[+162.053]FK.C	480	Hex(1)	C[+57], S[+162]	632.284	2	1263.56	1263.56	0	3.3	Specific	395.72	395.72	196.05	6.48	225	>FBN2C 030821	1	dw031919_5.5410.5410.2	controllerType=0 controllerNumber=1 scan=5410	17.911
03532:2	1	R.C[+57.021]FNEIGS[+162.053]FK.C	480	Hex(1)	C[+57], S[+162]	632.284	2	1263.56	1263.56	0	3	Specific	412.59	412.59	187.61	6.44	225	>FBN2C 030821	1	dw031919_5.5246.5246.2	controllerType=0 controllerNumber=1 scan=5246	17.5298
03658:2	1	R.C[+57.021]FNEIGS[+162.053]FK.C	480	Hex(1)	C[+57], S[+162]	632.283	2	1263.56	1263.56	0	1.7	Specific	624.56	624.56	344.01	8.87	225	>FBN2C 030821	1	dw031919_5.5355.5355.2	controllerType=0 controllerNumber=1 scan=5355	17.7833
03594:2	1	R.C[+57.021]FNEIGS[+162.053]FK.C	480	Hex(1)	C[+57], S[+162]	632.283	2	1263.56	1263.56	0	1.3	Specific	651.15	651.15	348.87	9.87	225	>FBN2C 030821	1	dw031919_5.5299.5299.2	controllerType=0 controllerNumber=1 scan=5299	17.6531
05930:4	1	K.C[+57.021]LC[+57.021]NEGYELTPDGKNC[+57.021]IDTNEC[+57.021]VALPGSC[+57.021]SPGTC[+57.021]QNLEGSFR.C	489		C[+57]*6	1195.77	4	4780.05	4780.01	0	7.4	Specific	335.02	236.92	64.84	1.95	225	>FBN2C 030821	1	dw031919_5.7311.7311.4	controllerType=0 controllerNumber=1 scan=7311	22.3644
05864:4	1	K.C[+57.021]LC[+57.021]NEGYELTPDGKNC[+57.021]IDTNEC[+57.021]VALPGSC[+57.021]SPGTC[+57.021]QNLEGSFR.C	489		C[+57]*6	1195.51	4	4779.03	4780.01	-1	4.4	Specific	459.82	459.82	130.93	5.55	225	>FBN2C 030821	1	dw031919_5.7260.7260.4	controllerType=0 controllerNumber=1 scan=7260	22.2432
05846:4	1	K.C[+57.021]LC[+57.021]NEGYELTPDGKNC[+57.021]IDT[+146.058]NEC[+57.021]VALPGSC[+57.021]SPGTC[+57.021]QNLEGSFR.C	489	Fuc(1)	C[+57]*6, T[+146]	1232.28	4	4926.09	4926.07	0	4.2	Specific	512.69	512.69	0	5.78	225	>FBN2C 030821	1	dw031919_5.7245.7245.4	controllerType=0 controllerNumber=1 scan=7245	22.2085
05671:3	1	K.NC[+57.021]IDTNEC[+57.021]VALPGSC[+57.021]SPGTC[+57.021]QNLEGSFR.C	503		C[+57]*4	1048.45	3	3143.34	3143.33	0	3.2	Specific	281.2	281.2	281.2	4.39	225	>FBN2C 030821	1	dw031919_5.7095.7095.3	controllerType=0 controllerNumber=1 scan=7095	21.8539
05486:4	1	K.NC[+57.021]IDTNEC[+57.021]VALPGSC[+57.021]SPGTC[+57.021]QNLEGSFR.C	503		C[+57]*4	786.589	4	3143.33	3143.33	0	2	Specific	346	346	346	4.6	225	>FBN2C 030821	1	dw031919_5.6932.6932.4	controllerType=0 controllerNumber=1 scan=6932	21.4687
05603:3	1	K.NC[+57.021]IDTNEC[+57.021]VALPGSC[+57.021]SPGTC[+57.021]QNLEGSFR.C	503		C[+57]*4	1048.45	3	3143.33	3143.33	0	1.8	Specific	366.21	366.21	366.21	4.74	225	>FBN2C 030821	1	dw031919_5.7035.7035.3	controllerType=0 controllerNumber=1 scan=7035	21.7129
05538:3	1	K.NC[+57.021]IDTNEC[+57.021]VALPGSC[+57.021]SPGTC[+57.021]QNLEGSFR.C	503		C[+57]*4	1048.45	3	3143.34	3143.33	0	3.7	Specific	745.86	745.86	745.86	10.43	225	>FBN2C 030821	1	dw031919_5.6981.6981.3	controllerType=0 controllerNumber=1 scan=6981	21.5854
05425:3	1	K.NC[+57.021]IDTNEC[+57.021]VALPGSC[+57.021]SPGTC[+57.021]QNLEGSFR.C	503		C[+57]*4	1048.45	3	3143.34	3143.33	0	2.1	Specific	935.48	935.48	935.48	14.43	225	>FBN2C 030821	1	dw031919_5.6879.6879.3	controllerType=0 controllerNumber=1 scan=6879	21.3429
05479:3	1	K.NC[+57.021]IDTNEC[+57.021]VALPGSC[+57.021]SPGTC[+57.021]QNLEGSFR.C	503		C[+57]*4	1048.45	3	3143.34	3143.33	0	3.3	Specific	1044.22	1044.22	1044.22	16.43	225	>FBN2C 030821	1	dw031919_5.6925.6925.3	controllerType=0 controllerNumber=1 scan=6925	21.4535
05511:3	1	K.NC[+57.021]IDTNEC[+57.021]VALPGS[+146.058]C[+57.021]SPGTC[+57.021]QNLEGSFR.C	503	Fuc(1)	C[+57]*4, S[+146]	1097.13	3	3289.39	3289.39	0	1.1	Specific	416.06	416.06	1.2	6	225	>FBN2C 030821	1	dw031919_5.6956.6956.3	controllerType=0 controllerNumber=1 scan=6956	21.5248
05336:4	1	K.NC[+57.021]IDTNEC[+57.021]VALPGS[+146.058]C[+57.021]SPGTC[+57.021]QNLEGSFR.C	503	Fuc(1)	C[+57]*4, S[+146]	823.104	4	3289.4	3289.39	0	2.8	Specific	759.36	759.36	1.2	11.43	225	>FBN2C 030821	1	dw031919_5.6802.6802.4	controllerType=0 controllerNumber=1 scan=6802	21.161
05426:3	1	K.NC[+57.021]IDTNEC[+57.021]VALPGS[+146.058]C[+57.021]SPGTC[+57.021]QNLEGSFR.C	503	Fuc(1)	C[+57]*4, S[+146]	1097.14	3	3289.4	3289.39	0	2.9	Specific	762.11	762.11	1.2	11.43	225	>FBN2C 030821	1	dw031919_5.6881.6881.3	controllerType=0 controllerNumber=1 scan=6881	21.3497
05305:3	1	K.NC[+57.021]IDTNEC[+57.021]VALPGS[+146.058]C[+57.021]SPGTC[+57.021]QNLEGSFR.C	503	Fuc(1)	C[+57]*4, S[+146]	1097.14	3	3289.4	3289.39	0	3.5	Specific	910.56	910.56	1.2	14.43	225	>FBN2C 030821	1	dw031919_5.6773.6773.3	controllerType=0 controllerNumber=1 scan=6773	21.0938
05360:3	1	K.NC[+57.021]IDTNEC[+57.021]VALPGSC[+57.021]SPGT[+146.058]C[+57.021]QNLEGSFR.C	503	Fuc(1)	C[+57]*4, T[+146]	1097.14	3	3289.4	3289.39	0	3.1	Specific	1027.47	1027.47	3.23	16.43	225	>FBN2C 030821	1	dw031919_5.6826.6826.3	controllerType=0 controllerNumber=1 scan=6826	21.2195
06252:5	1	K.DDEVAFQDLC[+57.021]PYGHGTVPSLHDTREDVNEC[+57.021]LESPGIC[+57.021]SNGQC[+57.021]INTDGSFR.C	636		C[+57]*4	1134.29	5	5667.44	5668.44	-1	1.2	Specific	92.56	92.56	92.56	2.35	225	>FBN2C 030821	1	dw031919_5.7591.7591.5	controllerType=0 controllerNumber=1 scan=7591	23.0226
06013:5	1	K.DDEVAFQDLC[+57.021]PYGHGTVPSLHDTREDVNEC[+57.021]LESPGIC[+57.021]SNGQC[+57.021]INT[+162.053]DGSFR.C	636	Hex(1)	C[+57]*4, T[+162]	1166.71	5	5829.51	5830.49	-1	4.1	Specific	88.91	88.91	2.51	2.35	225	>FBN2C 030821	1	dw031919_5.7383.7383.5	controllerType=0 controllerNumber=1 scan=7383	22.5334
06118:5	1	K.DDEVAFQDLC[+57.021]PYGHGTVPSLHDTREDVNEC[+57.021]LESPGIC[+57.021]SNGQC[+57.021]INT[+162.053]DGSFR.C	636	Hex(1)	C[+57]*4, T[+162]	1167.11	5	5831.5	5830.49	1	1.4	Specific	233.65	233.65	2.51	3.41	225	>FBN2C 030821	1	dw031919_5.7475.7475.5	controllerType=0 controllerNumber=1 scan=7475	22.7515
05239:3	1	R.EDVNEC[+57.021]LESPGIC[+57.021]SNGQC[+57.021]INTDGSFR.C	660		C[+57]*3	986.75	3	2958.24	2958.23	0	1.8	Specific	405.24	405.24	405.24	6	225	>FBN2C 030821	1	dw031919_5.6712.6712.3	controllerType=0 controllerNumber=1 scan=6712	20.9487
05174:3	1	R.EDVNEC[+57.021]LESPGIC[+57.021]SNGQC[+57.021]INTDGSFR.C	660		C[+57]*3	986.75	3	2958.24	2958.23	0	2	Specific	808.16	808.16	808.16	12.43	225	>FBN2C 030821	1	dw031919_5.6654.6654.3	controllerType=0 controllerNumber=1 scan=6654	20.8134
04959:3	1	R.EDVNEC[+57.021]LESPGIC[+57.021]SNGQC[+57.021]INT[+162.053]DGSFR.C	660	Hex(1)	C[+57]*3, T[+162]	1040.77	3	3120.29	3120.28	0	3	Specific	738.87	738.87	2.4	10.43	225	>FBN2C 030821	1	dw031919_5.6469.6469.3	controllerType=0 controllerNumber=1 scan=6469	20.383
06075:3	1	R.C[+57.021]MNTFGSYEC[+57.021]TC[+57.021]PIGYALR.E	758		C[+57]*3	767.326	3	2299.96	2299.96	0	1.9	Specific	574.26	574.26	574.26	7.77	225	>FBN2C 030821	1	dw031919_5.7437.7437.3	controllerType=0 controllerNumber=1 scan=7437	22.6606
06161:2	1	R.C[+57.021]MNTFGSYEC[+57.021]TC[+57.021]PIGYALR.E	758		C[+57]*3	1150.49	2	2299.97	2299.96	0	3	Specific	585.2	585.2	585.2	8.48	225	>FBN2C 030821	1	dw031919_5.7513.7513.2	controllerType=0 controllerNumber=1 scan=7513	22.8394
06195:3	1	R.C[+57.021]MNTFGSYEC[+57.021]TC[+57.021]PIGYALR.E	758		C[+57]*3	767.327	3	2299.97	2299.96	0	2.9	Specific	643.15	643.15	643.15	8.77	225	>FBN2C 030821	1	dw031919_5.7542.7542.3	controllerType=0 controllerNumber=1 scan=7542	22.9083
06094:2	1	R.C[+57.021]MNTFGSYEC[+57.021]TC[+57.021]PIGYALR.E	758		C[+57]*3	1150.49	2	2299.97	2299.96	0	3.6	Specific	786	786	786	12.48	225	>FBN2C 030821	1	dw031919_5.7456.7456.2	controllerType=0 controllerNumber=1 scan=7456	22.7063
06135:3	1	R.C[+57.021]MNTFGSYEC[+57.021]TC[+57.021]PIGYALR.E	758		C[+57]*3	767.327	3	2299.97	2299.96	0	2.8	Specific	853.36	853.36	853.36	13.77	225	>FBN2C 030821	1	dw031919_5.7488.7488.3	controllerType=0 controllerNumber=1 scan=7488	22.7821
05729:3	1	R.C[+57.021]MNTFGSYEC[+57.021]TC[+57.021]PIGYALREDQK.M	758		C[+57]*3	934.07	3	2800.19	2800.18	0	3.9	Specific	197.24	197.24	197.24	2.63	225	>FBN2C 030821	1	dw031919_5.7143.7143.3	controllerType=0 controllerNumber=1 scan=7143	21.9664
05610:3	1	R.C[+57.021]MNTFGSYEC[+57.021]TC[+57.021]PIGYALREDQK.M	758		C[+57]*3	934.07	3	2800.19	2800.18	0	4	Specific	388.67	388.67	388.67	6.43	225	>FBN2C 030821	1	dw031919_5.7041.7041.3	controllerType=0 controllerNumber=1 scan=7041	21.726
05537:3	1	R.C[+57.021]MNTFGSYEC[+57.021]TC[+57.021]PIGYALREDQK.M	758		C[+57]*3	934.069	3	2800.19	2800.18	0	3.5	Specific	881.7	881.7	881.7	13.83	225	>FBN2C 030821	1	dw031919_5.6980.6980.3	controllerType=0 controllerNumber=1 scan=6980	21.5833
05416:3	1	R.C[+57.021]MNTFGSYEC[+57.021]TC[+57.021]PIGYALREDQK.M	758		C[+57]*3	934.069	3	2800.19	2800.18	0	3	Specific	887.2	887.2	323.86	13.83	225	>FBN2C 030821	1	dw031919_5.6873.6873.3	controllerType=0 controllerNumber=1 scan=6873	21.3299
05480:3	1	R.C[+57.021]MNTFGSYEC[+57.021]TC[+57.021]PIGYALREDQK.M	758		C[+57]*3	934.069	3	2800.19	2800.18	0	2.8	Specific	1247.21	1247.21	560.66	20.83	225	>FBN2C 030821	1	dw031919_5.6926.6926.3	controllerType=0 controllerNumber=1 scan=6926	21.4557
06073:3	1	R.C[+57.021]MN[+15.995]TFGSYEC[+57.021]TC[+57.021]PIGYALR.E	758		C[+57]*3, N[+16]	772.659	3	2315.96	2315.96	0	3.4	Specific	233.14	233.14	4	2.55	225	>FBN2C 030821	1	dw031919_5.7435.7435.3	controllerType=0 controllerNumber=1 scan=7435	22.6563
05970:3	1	R.C[+57.021]MNTFGS[+162.053]YEC[+57.021]TC[+57.021]PIGYALR.E	758	Hex(1)	C[+57]*3, S[+162]	821.345	3	2462.02	2462.01	0	3.3	Specific	423.6	423.6	1.61	6.33	225	>FBN2C 030821	1	dw031919_5.7345.7345.3	controllerType=0 controllerNumber=1 scan=7345	22.4446
05907:3	1	R.C[+57.021]MNTFGS[+162.053]YEC[+57.021]TC[+57.021]PIGYALR.E	758	Hex(1)	C[+57]*3, S[+162]	821.344	3	2462.02	2462.01	0	1.9	Specific	440.23	440.23	0	6.46	225	>FBN2C 030821	1	dw031919_5.7293.7293.3	controllerType=0 controllerNumber=1 scan=7293	22.3214
05385:3	1	R.C[+57.021]MNTFGSYEC[+57.021]T[+162.053]C[+57.021]PIGYALREDQK.M	758	Hex(1)	C[+57]*3, T[+162]	988.088	3	2962.25	2962.24	0	4.6	Specific	448.16	448.16	3.6	6.52	225	>FBN2C 030821	1	dw031919_5.6846.6846.3	controllerType=0 controllerNumber=1 scan=6846	21.265
05312:3	1	R.C[+57.021]MNTFGSYEC[+57.021]T[+162.053]C[+57.021]PIGYALREDQK.M	758	Hex(1)	C[+57]*3, T[+162]	988.086	3	2962.24	2962.24	0	2.7	Specific	769.85	769.85	3.6	11.83	225	>FBN2C 030821	1	dw031919_5.6779.6779.3	controllerType=0 controllerNumber=1 scan=6779	21.1068
05861:3	1	R.C[+57.021]MN[+15.995]T[+162.053]FGSYEC[+57.021]TC[+57.021]PIGYALR.E	758	Hex(1)	C[+57]*3, N[+16], T[+162]	826.677	3	2478.02	2478.01	0	3.1	Specific	215.52	215.52	3.6	2.62	225	>FBN2C 030821	1	dw031919_5.7258.7258.3	controllerType=0 controllerNumber=1 scan=7258	22.2388
05935:3	1	R.C[+57.021]MN[+15.995]T[+162.053]FGSYEC[+57.021]TC[+57.021]PIGYALR.E	758	Hex(1)	C[+57]*3, N[+16], T[+162]	826.677	3	2478.02	2478.01	0	3.6	Specific	240.96	240.96	3.6	3.06	225	>FBN2C 030821	1	dw031919_5.7315.7315.3	controllerType=0 controllerNumber=1 scan=7315	22.3731
05296:3	1	R.C[+57.021]MN[+15.995]TFGSYEC[+57.021]T[+162.053]C[+57.021]PIGYALREDQK.M	758	Hex(1)	C[+57]*3, N[+16], T[+162]	993.418	3	2978.24	2978.23	0	2.4	Specific	709.15	709.15	3.6	10.83	225	>FBN2C 030821	1	dw031919_5.6763.6763.3	controllerType=0 controllerNumber=1 scan=6763	21.0701
03909:2	1	R.C[+57.021]VNIIGSYR.C	844		C[+57]	541.278	2	1081.55	1081.55	0	2.6	Specific	287.38	287.38	287.38	3.39	225	>FBN2C 030821	1	dw031919_5.5574.5574.2	controllerType=0 controllerNumber=1 scan=5574	18.2903
03756:2	1	R.C[+57.021]VNIIGSYR.C	844		C[+57]	541.279	2	1081.55	1081.55	0	4.9	Specific	447.3	426.99	426.99	6.57	225	>FBN2C 030821	1	dw031919_5.5436.5436.2	controllerType=0 controllerNumber=1 scan=5436	17.9699
03444:2	1	R.C[+57.021]VNIIGSYR.C	844		C[+57]	541.278	2	1081.55	1081.55	0	2	Specific	485.47	485.47	485.47	6.8	225	>FBN2C 030821	1	dw031919_5.5162.5162.2	controllerType=0 controllerNumber=1 scan=5162	17.328
03669:2	1	R.C[+57.021]VNIIGSYR.C	844		C[+57]	541.278	2	1081.55	1081.55	0	2.3	Specific	549.96	549.96	549.96	7.03	225	>FBN2C 030821	1	dw031919_5.5364.5364.2	controllerType=0 controllerNumber=1 scan=5364	17.8047
03544:2	1	R.C[+57.021]VNIIGSYR.C	844		C[+57]	541.278	2	1081.55	1081.55	0	2.2	Specific	614.45	569.93	569.93	8.87	225	>FBN2C 030821	1	dw031919_5.5255.5255.2	controllerType=0 controllerNumber=1 scan=5255	17.5512
03494:2	1	R.C[+57.021]VNIIGSYR.C	844		C[+57]	541.278	2	1081.55	1081.55	0	2.4	Specific	620.98	591.86	591.86	8.87	225	>FBN2C 030821	1	dw031919_5.5208.5208.2	controllerType=0 controllerNumber=1 scan=5208	17.4385
03604:2	1	R.C[+57.021]VNIIGSYR.C	844		C[+57]	541.278	2	1081.55	1081.55	0	2.2	Specific	623.39	585.65	585.65	8.87	225	>FBN2C 030821	1	dw031919_5.5309.5309.2	controllerType=0 controllerNumber=1 scan=5309	17.6767
03213:2	1	R.C[+57.021]VNIIGS[+162.053]YR.C	844	Hex(1)	C[+57], S[+162]	622.303	2	1243.6	1243.6	0	0.7	Specific	452.78	452.78	247.8	6.57	225	>FBN2C 030821	1	dw031919_5.4960.4960.2	controllerType=0 controllerNumber=1 scan=4960	16.8535
03387:2	1	R.C[+57.021]VNIIGS[+162.053]YR.C	844	Hex(1)	C[+57], S[+162]	622.304	2	1243.6	1243.6	0	2.1	Specific	497.64	497.64	266.44	6.8	225	>FBN2C 030821	1	dw031919_5.5116.5116.2	controllerType=0 controllerNumber=1 scan=5116	17.2203
03259:2	1	R.C[+57.021]VNIIGS[+162.053]YR.C	844	Hex(1)	C[+57], S[+162]	622.304	2	1243.6	1243.6	0	1.7	Specific	649.19	649.19	353.28	8.87	225	>FBN2C 030821	1	dw031919_5.5007.5007.2	controllerType=0 controllerNumber=1 scan=5007	16.9647
03324:2	1	R.C[+57.021]VNIIGS[+162.053]YR.C	844	Hex(1)	C[+57], S[+162]	622.304	2	1243.6	1243.6	0	1.7	Specific	661.38	657.11	352.92	9.87	225	>FBN2C 030821	1	dw031919_5.5061.5061.2	controllerType=0 controllerNumber=1 scan=5061	17.0914
03283:2	1	R.C[+57.021]VN[+15.995]IIGS[+162.053]YR.C	844	Hex(1)	C[+57], N[+16], S[+162]	630.301	2	1259.6	1259.59	0	1.4	Specific	258.51	258.51	258.51	2.19	225	>FBN2C 030821	1	dw031919_5.5028.5028.3	controllerType=0 controllerNumber=1 scan=5028	17.0139
05051:3	1	K.VMPNLC[+57.021]TNGQC[+57.021]INTMGSFR.C	945		C[+57]*2	733.998	3	2199.98	2199.98	0	1.3	Specific	231.64	75.43	75.43	1.81	225	>FBN2C 030821	1	dw031919_5.6545.6545.3	controllerType=0 controllerNumber=1 scan=6545	20.5613
05493:3	1	K.VMPNLC[+57.021]TNGQC[+57.021]INTMGSFR.C	945		C[+57]*2	733.996	3	2199.97	2199.98	0	-0.9	Specific	252.67	252.67	252.67	4.17	225	>FBN2C 030821	1	dw031919_5.6939.6939.3	controllerType=0 controllerNumber=1 scan=6939	21.4858
05614:3	1	K.VMPNLC[+57.021]TNGQC[+57.021]INTMGSFR.C	945		C[+57]*2	733.994	3	2199.97	2199.98	0	-4.8	Specific	321.22	321.22	321.22	3.28	225	>FBN2C 030821	1	dw031919_5.7046.7046.3	controllerType=0 controllerNumber=1 scan=7046	21.7388
05387:3	1	K.VMPNLC[+57.021]TNGQC[+57.021]INTMGSFR.C	945		C[+57]*2	733.999	3	2199.98	2199.98	0	2.4	Specific	417.51	417.51	417.51	6.33	225	>FBN2C 030821	1	dw031919_5.6849.6849.3	controllerType=0 controllerNumber=1 scan=6849	21.2739
05299:2	1	K.VMPNLC[+57.021]TNGQC[+57.021]INTMGSFR.C	945		C[+57]*2	1100.5	2	2199.99	2199.98	0	4.4	Specific	535.25	535.25	535.25	7.64	225	>FBN2C 030821	1	dw031919_5.6766.6766.2	controllerType=0 controllerNumber=1 scan=6766	21.0766
05270:3	1	K.VMPNLC[+57.021]TNGQC[+57.021]INTMGSFR.C	945		C[+57]*2	733.999	3	2199.98	2199.98	0	2.8	Specific	560.24	560.24	560.24	7.77	225	>FBN2C 030821	1	dw031919_5.6740.6740.3	controllerType=0 controllerNumber=1 scan=6740	21.016
05325:3	1	K.VMPNLC[+57.021]TNGQC[+57.021]INTMGSFR.C	945		C[+57]*2	733.999	3	2199.98	2199.98	0	2.5	Specific	654.89	654.89	654.89	9.77	225	>FBN2C 030821	1	dw031919_5.6793.6793.3	controllerType=0 controllerNumber=1 scan=6793	21.1415
05008:3	1	K.VMPNLC[+57.021]TNGQC[+57.021]INTMGS[+162.053]FR.C	945	Hex(1)	C[+57]*2, S[+162]	788.016	3	2362.03	2362.03	0	2.2	Specific	568.78	568.78	24.29	7.77	225	>FBN2C 030821	1	dw031919_5.6509.6509.3	controllerType=0 controllerNumber=1 scan=6509	20.477
05071:3	1	K.VMPNLC[+57.021]TNGQC[+57.021]INTMGS[+162.053]FR.C	945	Hex(1)	C[+57]*2, S[+162]	788.017	3	2362.04	2362.03	0	3.1	Specific	691.21	691.21	24.55	9.77	225	>FBN2C 030821	1	dw031919_5.6563.6563.3	controllerType=0 controllerNumber=1 scan=6563	20.6046
05033:3	1	K.VMPNLC[+57.021]TNGQC[+57.021]IN[+15.995]TMGS[+162.053]FR.C	945	Hex(1)	C[+57]*2, N[+16], S[+162]	793.348	3	2378.03	2378.02	0	2	Specific	462.2	462.2	9.76	6.46	225	>FBN2C 030821	1	dw031919_5.6531.6531.3	controllerType=0 controllerNumber=1 scan=6531	20.529
01159:2	1	K.NTEGSYQC[+57.021]SC[+57.021]PR.G	998		C[+57]*2	729.791	2	1458.58	1458.57	0	0.9	Specific	87.42	87.42	87.42	2.31	225	>FBN2C 030821	1	dw031919_5.2856.2856.2	controllerType=0 controllerNumber=1 scan=2856	11.5422
01399:2	1	K.NTEGSYQC[+57.021]SC[+57.021]PR.G	998		C[+57]*2	729.791	2	1458.57	1458.57	0	0.3	Specific	216.71	216.71	216.71	4.63	225	>FBN2C 030821	1	dw031919_5.3128.3128.2	controllerType=0 controllerNumber=1 scan=3128	12.2683
01360:2	1	K.NTEGSYQC[+57.021]SC[+57.021]PR.G	998		C[+57]*2	729.792	2	1458.58	1458.57	0	1.7	Specific	308.81	308.81	308.81	5.57	225	>FBN2C 030821	1	dw031919_5.3084.3084.2	controllerType=0 controllerNumber=1 scan=3084	12.1553
01222:2	1	K.NTEGSYQC[+57.021]SC[+57.021]PR.G	998		C[+57]*2	729.791	2	1458.58	1458.57	0	1.2	Specific	506.5	506.5	506.5	7.53	225	>FBN2C 030821	1	dw031919_5.2924.2924.2	controllerType=0 controllerNumber=1 scan=2924	11.7189
01335:2	1	K.NTEGSYQC[+57.021]SC[+57.021]PR.G	998		C[+57]*2	729.791	2	1458.58	1458.57	0	1.2	Specific	520.88	520.88	520.88	7.77	225	>FBN2C 030821	1	dw031919_5.3050.3050.2	controllerType=0 controllerNumber=1 scan=3050	12.0511
01269:2	1	K.NTEGSYQC[+57.021]SC[+57.021]PR.G	998		C[+57]*2	729.792	2	1458.58	1458.57	0	1.4	Specific	641.91	641.91	641.91	9.61	225	>FBN2C 030821	1	dw031919_5.2970.2970.2	controllerType=0 controllerNumber=1 scan=2970	11.8284
01311:2	1	K.NTEGSYQC[+57.021]SC[+57.021]PR.G	998		C[+57]*2	729.792	2	1458.58	1458.57	0	1.7	Specific	686.44	686.44	686.44	10.61	225	>FBN2C 030821	1	dw031919_5.3014.3014.2	controllerType=0 controllerNumber=1 scan=3014	11.943
01154:2	1	K.NT[+162.053]EGSYQC[+57.021]SC[+57.021]PR.G	998	Hex(1)	C[+57]*2, T[+162]	810.818	2	1620.63	1620.63	0	1.9	Specific	55.18	55.18	3.6	2.03	225	>FBN2C 030821	1	dw031919_5.2849.2849.2	controllerType=0 controllerNumber=1 scan=2849	11.5242
01315:2	1	K.NTEGS[+162.053]YQC[+57.021]SC[+57.021]PR.G	998	Hex(1)	C[+57]*2, S[+162]	810.817	2	1620.63	1620.63	0	0	Specific	207.38	207.38	0	4.63	225	>FBN2C 030821	1	dw031919_5.3020.3020.2	controllerType=0 controllerNumber=1 scan=3020	11.9585
01188:2	1	K.NT[+162.053]EGSYQC[+57.021]SC[+57.021]PR.G	998	Hex(1)	C[+57]*2, T[+162]	810.818	2	1620.63	1620.63	0	1.8	Specific	242.22	242.22	3.6	5.1	225	>FBN2C 030821	1	dw031919_5.2890.2890.2	controllerType=0 controllerNumber=1 scan=2890	11.6355
01247:3	1	K.NT[+162.053]EGSYQC[+57.021]SC[+57.021]PR.G	998	Hex(1)	C[+57]*2, T[+162]	540.882	3	1620.63	1620.63	0	2.3	Specific	303.98	303.98	3.6	3.66	225	>FBN2C 030821	1	dw031919_5.2949.2949.3	controllerType=0 controllerNumber=1 scan=2949	11.7792
01279:2	1	K.NTEGS[+162.053]YQC[+57.021]SC[+57.021]PR.G	998	Hex(1)	C[+57]*2, S[+162]	810.818	2	1620.63	1620.63	0	1.4	Specific	568.93	568.93	0	8.61	225	>FBN2C 030821	1	dw031919_5.2979.2979.2	controllerType=0 controllerNumber=1 scan=2979	11.8509
01230:2	1	K.NTEGS[+162.053]YQC[+57.021]SC[+57.021]PR.G	998	Hex(1)	C[+57]*2, S[+162]	810.818	2	1620.63	1620.63	0	1.8	Specific	717.23	717.23	0	11.61	225	>FBN2C 030821	1	dw031919_5.2934.2934.2	controllerType=0 controllerNumber=1 scan=2934	11.743
01244:2	1	K.N[+15.995]T[+162.053]EGSYQC[+57.021]SC[+57.021]PR.G	998	Hex(1)	C[+57]*2, N[+16], T[+162]	818.815	2	1636.62	1636.62	0	1	Specific	119.83	119.83	3.6	2.49	225	>FBN2C 030821	1	dw031919_5.2946.2946.2	controllerType=0 controllerNumber=1 scan=2946	11.7703
03088:3	1	K.GIC[+57.021]QNTPGSFSC[+57.021]EC[+57.021]QR.G	1076		C[+57]*3	634.263	3	1900.78	1900.77	0	0.9	Specific	310.63	310.63	310.63	3.59	225	>FBN2C 030821	1	dw031919_5.4858.4858.3	controllerType=0 controllerNumber=1 scan=4858	16.614
02993:2	1	K.GIC[+57.021]QNTPGSFSC[+57.021]EC[+57.021]QR.G	1076		C[+57]*3	950.891	2	1900.78	1900.77	0	1.2	Specific	364.41	364.41	364.41	5.92	225	>FBN2C 030821	1	dw031919_5.4775.4775.2	controllerType=0 controllerNumber=1 scan=4775	16.4196
03018:3	1	K.GIC[+57.021]QNTPGSFSC[+57.021]EC[+57.021]QR.G	1076		C[+57]*3	634.263	3	1900.77	1900.77	0	0.7	Specific	392.71	392.71	392.71	6.5	225	>FBN2C 030821	1	dw031919_5.4797.4797.3	controllerType=0 controllerNumber=1 scan=4797	16.4711
02776:3	1	K.GIC[+57.021]QNTPGSFSC[+57.021]EC[+57.021]QR.G	1076		C[+57]*3	634.265	3	1900.78	1900.77	0	3.6	Specific	504.95	504.95	504.95	6.82	225	>FBN2C 030821	1	dw031919_5.4564.4564.3	controllerType=0 controllerNumber=1 scan=4564	15.9174
02791:2	1	K.GIC[+57.021]QNTPGSFSC[+57.021]EC[+57.021]QR.G	1076		C[+57]*3	950.891	2	1900.77	1900.77	0	0.7	Specific	510.02	510.02	510.02	7.53	225	>FBN2C 030821	1	dw031919_5.4579.4579.2	controllerType=0 controllerNumber=1 scan=4579	15.9516
02948:2	1	K.GIC[+57.021]QNTPGSFSC[+57.021]EC[+57.021]QR.G	1076		C[+57]*3	950.892	2	1900.78	1900.77	0	1.8	Specific	576.52	576.52	576.52	8.61	225	>FBN2C 030821	1	dw031919_5.4732.4732.2	controllerType=0 controllerNumber=1 scan=4732	16.315
02966:3	1	K.GIC[+57.021]QNTPGSFSC[+57.021]EC[+57.021]QR.G	1076		C[+57]*3	634.263	3	1900.78	1900.77	0	0.9	Specific	601.89	601.89	601.89	8.9	225	>FBN2C 030821	1	dw031919_5.4749.4749.3	controllerType=0 controllerNumber=1 scan=4749	16.3564
02919:3	1	K.GIC[+57.021]QNTPGSFSC[+57.021]EC[+57.021]QR.G	1076		C[+57]*3	634.264	3	1900.78	1900.77	0	1.9	Specific	646.4	646.4	646.4	8.9	225	>FBN2C 030821	1	dw031919_5.4704.4704.3	controllerType=0 controllerNumber=1 scan=4704	16.2495
02839:2	1	K.GIC[+57.021]QNTPGSFSC[+57.021]EC[+57.021]QR.G	1076		C[+57]*3	950.892	2	1900.78	1900.77	0	1.3	Specific	691.89	691.89	691.89	10.61	225	>FBN2C 030821	1	dw031919_5.4627.4627.2	controllerType=0 controllerNumber=1 scan=4627	16.0666
02823:3	1	K.GIC[+57.021]QNTPGSFSC[+57.021]EC[+57.021]QR.G	1076		C[+57]*3	634.264	3	1900.78	1900.77	0	1.9	Specific	698.14	698.14	698.14	9.9	225	>FBN2C 030821	1	dw031919_5.4610.4610.3	controllerType=0 controllerNumber=1 scan=4610	16.0274
02869:3	1	K.GIC[+57.021]QNTPGSFSC[+57.021]EC[+57.021]QR.G	1076		C[+57]*3	634.263	3	1900.78	1900.77	0	1.1	Specific	701.34	701.34	701.34	10.9	225	>FBN2C 030821	1	dw031919_5.4657.4657.3	controllerType=0 controllerNumber=1 scan=4657	16.1386
02893:2	1	K.GIC[+57.021]QNTPGSFSC[+57.021]EC[+57.021]QR.G	1076		C[+57]*3	950.892	2	1900.78	1900.77	0	1.5	Specific	788.96	788.96	788.96	12.61	225	>FBN2C 030821	1	dw031919_5.4678.4678.2	controllerType=0 controllerNumber=1 scan=4678	16.1883
02759:2	1	K.GIC[+57.021]QN[+15.995]TPGSFSC[+57.021]EC[+57.021]QR.G	1076		C[+57]*3, N[+16]	958.89	2	1916.77	1916.77	0	1.9	Specific	94.09	94.09	94.09	2.31	225	>FBN2C 030821	1	dw031919_5.4549.4549.2	controllerType=0 controllerNumber=1 scan=4549	15.8812
02788:3	1	K.GIC[+57.021]QN[+15.995]TPGSFSC[+57.021]EC[+57.021]QR.G	1076		C[+57]*3, N[+16]	639.594	3	1916.77	1916.77	0	-0.5	Specific	428.31	428.31	428.31	6.46	225	>FBN2C 030821	1	dw031919_5.4576.4576.3	controllerType=0 controllerNumber=1 scan=4576	15.9451
02643:3	1	K.GIC[+57.021]QNT[+162.053]PGSFSC[+57.021]EC[+57.021]QR.G	1076	Hex(1)	C[+57]*3, T[+162]	688.282	3	2062.83	2062.83	0	1.8	Specific	306.02	306.02	5.3	4.85	225	>FBN2C 030821	1	dw031919_5.4439.4439.3	controllerType=0 controllerNumber=1 scan=4439	15.6208
02755:3	1	K.GIC[+57.021]QNT[+162.053]PGSFSC[+57.021]EC[+57.021]QR.G	1076	Hex(1)	C[+57]*3, T[+162]	688.28	3	2062.82	2062.83	0	-0.7	Specific	406.21	406.21	5.3	6.46	225	>FBN2C 030821	1	dw031919_5.4545.4545.3	controllerType=0 controllerNumber=1 scan=4545	15.8724
02703:3	1	K.GIC[+57.021]QNT[+162.053]PGSFSC[+57.021]EC[+57.021]QR.G	1076	Hex(1)	C[+57]*3, T[+162]	688.282	3	2062.83	2062.83	0	2.9	Specific	467.34	467.34	5.3	6.59	225	>FBN2C 030821	1	dw031919_5.4495.4495.3	controllerType=0 controllerNumber=1 scan=4495	15.755
02493:3	1	K.GIC[+57.021]QN[+15.995]T[+162.053]PGSFSC[+57.021]EC[+57.021]QR.G	1076	Hex(1)	C[+57]*3, N[+16], T[+162]	693.614	3	2078.83	2078.82	0	2.4	Specific	164.24	164.24	5.3	2.24	225	>FBN2C 030821	1	dw031919_5.4296.4296.3	controllerType=0 controllerNumber=1 scan=4296	15.2805
02658:3	1	K.GIC[+57.021]QN[+15.995]T[+162.053]PGSFSC[+57.021]EC[+57.021]QR.G	1076	Hex(1)	C[+57]*3, N[+16], T[+162]	693.617	3	2078.84	2078.82	0	7.6	Specific	287.55	287.55	5.3	3.08	225	>FBN2C 030821	1	dw031919_5.4451.4451.3	controllerType=0 controllerNumber=1 scan=4451	15.6489
02540:3	1	K.GIC[+57.021]QN[+15.995]T[+162.053]PGSFSC[+57.021]EC[+57.021]QR.G	1076	Hex(1)	C[+57]*3, N[+16], T[+162]	693.615	3	2078.83	2078.82	0	3.9	Specific	358.25	358.25	5.3	5.06	225	>FBN2C 030821	1	dw031919_5.4342.4342.3	controllerType=0 controllerNumber=1 scan=4342	15.3916
02652:3	1	K.GIC[+57.021]QN[+15.995]TPGS[+162.053]FSC[+57.021]EC[+57.021]QR.G	1076	Hex(1)	C[+57]*3, N[+16], S[+162]	693.614	3	2078.83	2078.82	0	2.3	Specific	441.04	441.04	0	6.59	225	>FBN2C 030821	1	dw031919_5.4446.4446.3	controllerType=0 controllerNumber=1 scan=4446	15.6368
02591:3	1	K.GIC[+57.021]QN[+15.995]T[+162.053]PGSFSC[+57.021]EC[+57.021]QR.G	1076	Hex(1)	C[+57]*3, N[+16], T[+162]	693.613	3	2078.82	2078.82	0	1.4	Specific	515.74	515.74	5.3	6.82	225	>FBN2C 030821	1	dw031919_5.4392.4392.3	controllerType=0 controllerNumber=1 scan=4392	15.5106
05412:4	1	R.C[+57.021]GC[+57.021]PQGYIQHYQWNQC[+57.021]VDENEC[+57.021]SNPNAC[+57.021]GSASC[+57.021]YNTLGSYK.C	1127		C[+57]*6	1219.99	4	4876.94	4876.93	0	2.5	Specific	268.79	268.79	39.9	3.58	225	>FBN2C 030821	1	dw031919_5.6868.6868.4	controllerType=0 controllerNumber=1 scan=6868	21.3171
05279:4	1	R.C[+57.021]GC[+57.021]PQGYIQHYQWNQC[+57.021]VDENEC[+57.021]SNPNAC[+57.021]GSASC[+57.021]YNTLGSYK.C	1127		C[+57]*6	1220.24	4	4877.94	4876.93	1	1.1	Specific	886.47	886.47	39.82	13.18	225	>FBN2C 030821	1	dw031919_5.6747.6747.4	controllerType=0 controllerNumber=1 scan=6747	21.0313
05210:4	1	R.C[+57.021]GC[+57.021]PQGYIQHYQWNQC[+57.021]VDENEC[+57.021]SNPNAC[+57.021]GSASC[+57.021]YNTLGSYK.C	1127		C[+57]*6	1219.99	4	4876.94	4876.93	0	2.8	Specific	1009.76	1009.76	56.81	16.18	225	>FBN2C 030821	1	dw031919_5.6688.6688.4	controllerType=0 controllerNumber=1 scan=6688	20.8929
05086:4	1	R.C[+57.021]GC[+57.021]PQGYIQHYQWNQC[+57.021]VDENEC[+57.021]SNPNAC[+57.021]GSASC[+57.021]YNTLGSYK.C	1127		C[+57]*6	1219.99	4	4876.94	4876.93	0	2.3	Specific	1103.77	1103.77	72.69	18.18	225	>FBN2C 030821	1	dw031919_5.6575.6575.4	controllerType=0 controllerNumber=1 scan=6575	20.6325
05143:4	1	R.C[+57.021]GC[+57.021]PQGYIQHYQWNQC[+57.021]VDENEC[+57.021]SNPNAC[+57.021]GSASC[+57.021]YNTLGSYK.C	1127		C[+57]*6	1219.99	4	4876.94	4876.93	0	2.3	Specific	1222.83	1222.83	87.12	20.18	225	>FBN2C 030821	1	dw031919_5.6628.6628.4	controllerType=0 controllerNumber=1 scan=6628	20.7544
05117:4	1	R.C[+57.021]GC[+57.021]PQGYIQHYQWNQC[+57.021]VDENEC[+57.021]SN[+15.995]PNAC[+57.021]GSASC[+57.021]YNTLGSYK.C	1127		C[+57]*6, N[+16]	1224.24	4	4893.94	4892.92	1	3.6	Specific	451.76	451.76	12.23	5.87	225	>FBN2C 030821	1	dw031919_5.6602.6602.4	controllerType=0 controllerNumber=1 scan=6602	20.695
05054:4	1	R.C[+57.021]GC[+57.021]PQGYIQHYQWNQC[+57.021]VDENEC[+57.021]S[+162.053]NPNAC[+57.021]GSASC[+57.021]YNTLGSYK.C	1127	Hex(1)	C[+57]*6, S[+162]	1260.5	4	5038.99	5038.98	0	1.9	Specific	456.88	456.88	3.6	5.87	225	>FBN2C 030821	1	dw031919_5.6548.6548.4	controllerType=0 controllerNumber=1 scan=6548	20.5678
04983:4	1	R.C[+57.021]GC[+57.021]PQGYIQHYQWNQC[+57.021]VDENEC[+57.021]S[+162.053]NPNAC[+57.021]GSASC[+57.021]YNTLGSYK.C	1127	Hex(1)	C[+57]*6, S[+162]	1260.5	4	5038.99	5038.98	0	2.7	Specific	471.69	471.69	3.6	5.87	225	>FBN2C 030821	1	dw031919_5.6490.6490.4	controllerType=0 controllerNumber=1 scan=6490	20.4314
04974:4	1	R.C[+57.021]GC[+57.021]PQGYIQHYQWNQC[+57.021]VDENEC[+57.021]S[+162.053]NPNAC[+57.021]GSASC[+57.021]YN[+15.995]TLGSYK.C	1127	Hex(1)	C[+57]*6, N[+16], S[+162]	1264.5	4	5054.98	5054.98	0	1.9	Specific	379.13	379.13	3.6	5.78	225	>FBN2C 030821	1	dw031919_5.6482.6482.4	controllerType=0 controllerNumber=1 scan=6482	20.412
Other Peptides
07941:5	1	R.ALAAPLADIDEC[+57.021]ADPINC[+57.021]VN[+0.984]GLC[+57.021]VNT[+264.085]PGRYEC[+57.021]NC[+57.021]PPDFQLNPT[+426.137]GVGC[+57.021]VDNR.V	15	Pent(2),Hex(1)Pent(2)	C[+57]*6, N[+1], T[+264][+426]	1277.15	5	6381.72	6380.74	1	-3.1	Specific	230.41	230.41	0	2.71	225	>FBN2C 030821	1	dw031919_5.9086.9086.5	controllerType=0 controllerNumber=1 scan=9086	26.556
05577:3	1	R.YEC[+57.021]NC[+57.021]PPDFQLNPTGVGC[+57.021]VDNR.V	44		C[+57]*3	871.372	3	2612.1	2612.1	0	2.6	Specific	554.48	554.48	554.48	6.93	225	>FBN2C 030821	1	dw031919_5.7014.7014.3	controllerType=0 controllerNumber=1 scan=7014	21.6635
05335:3	1	R.YEC[+57.021]NC[+57.021]PPDFQLNPTGVGC[+57.021]VDNR.V	44		C[+57]*3	871.372	3	2612.1	2612.1	0	1.9	Specific	839.42	839.42	839.42	12.77	225	>FBN2C 030821	1	dw031919_5.6801.6801.3	controllerType=0 controllerNumber=1 scan=6801	21.1589
05512:3	1	R.YEC[+57.021]NC[+57.021]PPDFQLNPTGVGC[+57.021]VDNR.V	44		C[+57]*3	871.373	3	2612.11	2612.1	0	3.5	Specific	840.14	840.14	840.14	12.77	225	>FBN2C 030821	1	dw031919_5.6958.6958.3	controllerType=0 controllerNumber=1 scan=6958	21.5316
05455:3	1	R.YEC[+57.021]NC[+57.021]PPDFQLNPTGVGC[+57.021]VDNR.V	44		C[+57]*3	871.373	3	2612.1	2612.1	0	2.8	Specific	842.72	842.72	842.72	12.77	225	>FBN2C 030821	1	dw031919_5.6903.6903.3	controllerType=0 controllerNumber=1 scan=6903	21.4014
05386:3	1	R.YEC[+57.021]NC[+57.021]PPDFQLNPTGVGC[+57.021]VDNR.V	44		C[+57]*3	871.373	3	2612.1	2612.1	0	2.7	Specific	891.76	891.76	891.76	13.77	225	>FBN2C 030821	1	dw031919_5.6848.6848.3	controllerType=0 controllerNumber=1 scan=6848	21.2718
01497:2	1	R.VGNC[+57.021]YLK.F	66		C[+57]	427.216	2	853.424	853.424	0	0.7	Specific	221.66	221.66	221.66	2.65	225	>FBN2C 030821	1	dw031919_5.3224.3224.2	controllerType=0 controllerNumber=1 scan=3224	12.513
01462:2	1	R.VGNC[+57.021]YLK.F	66		C[+57]	427.216	2	853.426	853.424	0	2.4	Specific	271.92	271.92	271.92	2.85	225	>FBN2C 030821	1	dw031919_5.3185.3185.2	controllerType=0 controllerNumber=1 scan=3185	12.4094
01603:2	1	R.VGNC[+57.021]YLK.F	66		C[+57]	427.216	2	853.424	853.424	0	0.8	Specific	314.24	314.24	314.24	3.52	225	>FBN2C 030821	1	dw031919_5.3346.3346.2	controllerType=0 controllerNumber=1 scan=3346	12.8355
01532:2	1	R.VGNC[+57.021]YLK.F	66		C[+57]	427.216	2	853.424	853.424	0	0.6	Specific	331.13	331.13	331.13	3.39	225	>FBN2C 030821	1	dw031919_5.3266.3266.2	controllerType=0 controllerNumber=1 scan=3266	12.6207
01569:2	1	R.VGNC[+57.021]YLK.F	66		C[+57]	427.216	2	853.425	853.424	0	1.1	Specific	340.67	340.67	340.67	2.9	225	>FBN2C 030821	1	dw031919_5.3306.3306.2	controllerType=0 controllerNumber=1 scan=3306	12.7264
01637:2	1	R.VGNC[+57.021]YLK.F	66		C[+57]	427.216	2	853.424	853.424	0	0.4	Specific	348.88	348.88	348.88	3.6	225	>FBN2C 030821	1	dw031919_5.3385.3385.2	controllerType=0 controllerNumber=1 scan=3385	12.9463
04389:2	1	R.GDGSLSC[+57.021]NTEIGVGVSR.S	77		C[+57]	854.401	2	1707.8	1707.8	0	-0.8	Specific	188.68	188.68	188.68	4.2	225	>FBN2C 030821	1	dw031919_5.5973.5973.2	controllerType=0 controllerNumber=1 scan=5973	19.2231
04087:2	1	R.GDGSLSC[+57.021]NTEIGVGVSR.S	77		C[+57]	854.403	2	1707.8	1707.8	0	1.5	Specific	346.67	346.67	346.67	5.65	225	>FBN2C 030821	1	dw031919_5.5723.5723.2	controllerType=0 controllerNumber=1 scan=5723	18.6366
03720:3	1	R.GDGSLSC[+57.021]NTEIGVGVSR.S	77		C[+57]	569.938	3	1707.8	1707.8	0	1.7	Specific	441.61	441.61	441.61	6.46	225	>FBN2C 030821	1	dw031919_5.5408.5408.3	controllerType=0 controllerNumber=1 scan=5408	17.9067
03884:2	1	R.GDGSLSC[+57.021]NTEIGVGVSR.S	77		C[+57]	854.405	2	1707.8	1707.8	0	3.7	Specific	485.39	485.39	485.39	7.4	225	>FBN2C 030821	1	dw031919_5.5552.5552.2	controllerType=0 controllerNumber=1 scan=5552	18.2388
03953:2	1	R.GDGSLSC[+57.021]NTEIGVGVSR.S	77		C[+57]	854.404	2	1707.8	1707.8	0	3	Specific	507.4	507.4	507.4	7.4	225	>FBN2C 030821	1	dw031919_5.5610.5610.2	controllerType=0 controllerNumber=1 scan=5610	18.3743
03823:2	1	R.GDGSLSC[+57.021]NTEIGVGVSR.S	77		C[+57]	854.404	2	1707.8	1707.8	0	1.9	Specific	583.2	583.2	583.2	8.48	225	>FBN2C 030821	1	dw031919_5.5496.5496.2	controllerType=0 controllerNumber=1 scan=5496	18.1101
03659:3	1	R.GDGSLSC[+57.021]NTEIGVGVSR.S	77		C[+57]	569.938	3	1707.8	1707.8	0	2.1	Specific	602.8	602.8	602.8	8.77	225	>FBN2C 030821	1	dw031919_5.5356.5356.3	controllerType=0 controllerNumber=1 scan=5356	17.7855
04018:2	1	R.GDGSLSC[+57.021]NTEIGVGVSR.S	77		C[+57]	854.402	2	1707.8	1707.8	0	-0.1	Specific	620.78	620.78	620.78	9.48	225	>FBN2C 030821	1	dw031919_5.5664.5664.2	controllerType=0 controllerNumber=1 scan=5664	18.4999
03635:2	1	R.GDGSLSC[+57.021]NTEIGVGVSR.S	77		C[+57]	854.403	2	1707.8	1707.8	0	1.5	Specific	750.93	750.93	750.93	12.48	225	>FBN2C 030821	1	dw031919_5.5335.5335.2	controllerType=0 controllerNumber=1 scan=5335	17.7367
03759:2	1	R.GDGSLSC[+57.021]NTEIGVGVSR.S	77		C[+57]	854.404	2	1707.8	1707.8	0	1.9	Specific	845.87	845.87	845.87	13.48	225	>FBN2C 030821	1	dw031919_5.5440.5440.2	controllerType=0 controllerNumber=1 scan=5440	17.9805
03696:2	1	R.GDGSLSC[+57.021]NTEIGVGVSR.S	77		C[+57]	854.404	2	1707.8	1707.8	0	2	Specific	931.9	931.9	931.9	15.48	225	>FBN2C 030821	1	dw031919_5.5386.5386.2	controllerType=0 controllerNumber=1 scan=5386	17.8558
04019:2	1	R.GDGSLSC[+57.021]N[+0.984]TEIGVGVSR.S	77		C[+57], N[+1]	854.896	2	1708.78	1708.78	0	2.4	Specific	641.56	641.56	641.56	9.48	225	>FBN2C 030821	1	dw031919_5.5664.5664.2	controllerType=0 controllerNumber=1 scan=5664	18.4999
00839:2	1	R.SSC[+57.021]C[+57.021]C[+57.021]SLGK.A	94		C[+57]*3	529.707	2	1058.41	1058.41	0	0.5	Specific	414.92	414.92	414.92	5.24	225	>FBN2C 030821	1	dw031919_5.2469.2469.2	controllerType=0 controllerNumber=1 scan=2469	10.449
01385:3	1	K.RMC[+57.021]C[+57.021]C[+57.021]TYNVGK.A	250		C[+57]*3	483.536	3	1448.59	1448.59	0	2	Specific	225.8	225.8	225.8	3.04	225	>FBN2C 030821	1	dw031919_5.3111.3111.3	controllerType=0 controllerNumber=1 scan=3111	12.2232
01795:2	1	R.MC[+57.021]C[+57.021]C[+57.021]TYNVGK.A	251		C[+57]*3	646.75	2	1292.49	1292.49	0	3	Specific	74.19	74.19	74.19	1.59	225	>FBN2C 030821	1	dw031919_5.3551.3551.2	controllerType=0 controllerNumber=1 scan=3551	13.38
02056:2	1	R.MC[+57.021]C[+57.021]C[+57.021]TYNVGK.A	251		C[+57]*3	646.749	2	1292.49	1292.49	0	1.5	Specific	221.86	221.86	221.86	4.07	225	>FBN2C 030821	1	dw031919_5.3839.3839.2	controllerType=0 controllerNumber=1 scan=3839	14.1631
01838:2	1	R.MC[+57.021]C[+57.021]C[+57.021]TYNVGK.A	251		C[+57]*3	646.749	2	1292.49	1292.49	0	1.2	Specific	264.66	264.66	264.66	4.27	225	>FBN2C 030821	1	dw031919_5.3595.3595.2	controllerType=0 controllerNumber=1 scan=3595	13.4893
02011:2	1	R.MC[+57.021]C[+57.021]C[+57.021]TYNVGK.A	251		C[+57]*3	646.749	2	1292.49	1292.49	0	1.7	Specific	400.92	400.92	400.92	6.44	225	>FBN2C 030821	1	dw031919_5.3789.3789.2	controllerType=0 controllerNumber=1 scan=3789	14.0352
01880:2	1	R.MC[+57.021]C[+57.021]C[+57.021]TYNVGK.A	251		C[+57]*3	646.749	2	1292.49	1292.49	0	0.5	Specific	416.73	416.73	416.73	6.44	225	>FBN2C 030821	1	dw031919_5.3639.3639.2	controllerType=0 controllerNumber=1 scan=3639	13.6057
01978:2	1	R.MC[+57.021]C[+57.021]C[+57.021]TYNVGK.A	251		C[+57]*3	646.749	2	1292.49	1292.49	0	1.7	Specific	472.45	472.45	472.45	5.37	225	>FBN2C 030821	1	dw031919_5.3753.3753.2	controllerType=0 controllerNumber=1 scan=3753	13.9312
01912:2	1	R.MC[+57.021]C[+57.021]C[+57.021]TYNVGK.A	251		C[+57]*3	646.749	2	1292.49	1292.49	0	1.7	Specific	480.8	480.8	480.8	6.8	225	>FBN2C 030821	1	dw031919_5.3675.3675.2	controllerType=0 controllerNumber=1 scan=3675	13.7099
01942:2	1	R.MC[+57.021]C[+57.021]C[+57.021]TYNVGK.A	251		C[+57]*3	646.749	2	1292.49	1292.49	0	1.5	Specific	500.29	500.29	500.29	6.8	225	>FBN2C 030821	1	dw031919_5.3714.3714.2	controllerType=0 controllerNumber=1 scan=3714	13.822
01553:2	1	R.M[+15.995]C[+57.021]C[+57.021]C[+57.021]TYNVGK.A	251		C[+57]*3, M[+16]	654.746	2	1308.49	1308.48	0	1.3	Specific	73.84	73.84	73.84	1.59	225	>FBN2C 030821	1	dw031919_5.3288.3288.2	controllerType=0 controllerNumber=1 scan=3288	12.6755
03655:3	1	K.AWNKPC[+57.021]EPC[+57.021]PTPGTADFK.T	261		C[+57]*2	692.647	3	2075.93	2075.93	0	-1.7	Specific	192.28	192.28	192.28	3.31	225	>FBN2C 030821	1	dw031919_5.5351.5351.3	controllerType=0 controllerNumber=1 scan=5351	17.7733
03515:3	1	K.AWNKPC[+57.021]EPC[+57.021]PTPGTADFK.T	261		C[+57]*2	692.65	3	2075.94	2075.93	0	2.2	Specific	230.65	230.65	230.65	3.24	225	>FBN2C 030821	1	dw031919_5.5228.5228.3	controllerType=0 controllerNumber=1 scan=5228	17.4855
03591:3	1	K.AWNKPC[+57.021]EPC[+57.021]PTPGTADFK.T	261		C[+57]*2	692.649	3	2075.93	2075.93	0	-0.1	Specific	278.29	278.29	278.29	3.69	225	>FBN2C 030821	1	dw031919_5.5295.5295.3	controllerType=0 controllerNumber=1 scan=5295	17.6435
03274:3	1	K.AWNKPC[+57.021]EPC[+57.021]PTPGTADFK.T	261		C[+57]*2	692.65	3	2075.93	2075.93	0	1.3	Specific	724.9	724.9	724.9	11.48	225	>FBN2C 030821	1	dw031919_5.5019.5019.3	controllerType=0 controllerNumber=1 scan=5019	16.992
03461:3	1	K.AWNKPC[+57.021]EPC[+57.021]PTPGTADFK.T	261		C[+57]*2	692.65	3	2075.94	2075.93	0	2.4	Specific	728.91	728.91	728.91	11.48	225	>FBN2C 030821	1	dw031919_5.5178.5178.3	controllerType=0 controllerNumber=1 scan=5178	17.3662
03400:3	1	K.AWNKPC[+57.021]EPC[+57.021]PTPGTADFK.T	261		C[+57]*2	692.65	3	2075.94	2075.93	0	1.8	Specific	831.33	831.33	831.33	13.48	225	>FBN2C 030821	1	dw031919_5.5127.5127.3	controllerType=0 controllerNumber=1 scan=5127	17.2461
03337:3	1	K.AWNKPC[+57.021]EPC[+57.021]PTPGTADFK.T	261		C[+57]*2	692.65	3	2075.93	2075.93	0	1.6	Specific	867.95	867.95	867.95	14.48	225	>FBN2C 030821	1	dw031919_5.5072.5072.3	controllerType=0 controllerNumber=1 scan=5072	17.117
03269:3	1	K.AWNKPC[+57.021]EPC[+57.021]PT[+203.079]PGTADFK.T	261	HexNAc(1)	C[+57]*2, T[+203]	760.345	3	2279.02	2279.01	0	4.4	Specific	331.43	331.43	2.12	5.43	225	>FBN2C 030821	1	dw031919_5.5014.5014.3	controllerType=0 controllerNumber=1 scan=5014	16.9799
03327:3	1	K.AWNKPC[+57.021]EPC[+57.021]PT[+203.079]PGTADFK.T	261	HexNAc(1)	C[+57]*2, T[+203]	760.342	3	2279.01	2279.01	0	-0.1	Specific	385.58	385.58	2.12	7.09	225	>FBN2C 030821	1	dw031919_5.5063.5063.3	controllerType=0 controllerNumber=1 scan=5063	17.0957
03207:3	1	K.AWN[+0.984]KPC[+57.021]EPC[+57.021]PT[+365.132]PGTADFK.T	261	HexNAc(1)Hex(1)	C[+57]*2, N[+1], T[+365]	814.695	3	2442.07	2442.05	0	9.8	Specific	308.67	308.67	4.52	5.43	225	>FBN2C 030821	1	dw031919_5.4957.4957.3	controllerType=0 controllerNumber=1 scan=4957	16.8471
05629:2	1	K.TIC[+57.021]GNIPGFTFDIHTGK.A	279		C[+57]	939.468	2	1877.93	1877.92	0	4.4	Specific	302.28	302.28	302.28	4.25	225	>FBN2C 030821	1	dw031919_5.7059.7059.2	controllerType=0 controllerNumber=1 scan=7059	21.7694
05849:3	1	K.TIC[+57.021]GNIPGFTFDIHTGK.A	279		C[+57]	626.648	3	1877.93	1877.92	0	3.4	Specific	471.17	471.17	471.17	7.18	225	>FBN2C 030821	1	dw031919_5.7248.7248.3	controllerType=0 controllerNumber=1 scan=7248	22.215
05785:3	1	K.TIC[+57.021]GNIPGFTFDIHTGK.A	279		C[+57]	626.647	3	1877.93	1877.92	0	3.3	Specific	593.25	593.25	593.25	8.48	225	>FBN2C 030821	1	dw031919_5.7191.7191.3	controllerType=0 controllerNumber=1 scan=7191	22.0805
05652:3	1	K.TIC[+57.021]GNIPGFTFDIHTGK.A	279		C[+57]	626.647	3	1877.93	1877.92	0	2.9	Specific	717.92	717.92	717.92	11.48	225	>FBN2C 030821	1	dw031919_5.7079.7079.3	controllerType=0 controllerNumber=1 scan=7079	21.8167
05592:3	1	K.TIC[+57.021]GNIPGFTFDIHTGK.A	279		C[+57]	626.647	3	1877.93	1877.92	0	3.3	Specific	741.58	741.58	741.58	11.48	225	>FBN2C 030821	1	dw031919_5.7026.7026.3	controllerType=0 controllerNumber=1 scan=7026	21.6914
05718:3	1	K.TIC[+57.021]GNIPGFTFDIHTGK.A	279		C[+57]	626.648	3	1877.93	1877.92	0	3.5	Specific	746.7	746.7	746.7	11.48	225	>FBN2C 030821	1	dw031919_5.7134.7134.3	controllerType=0 controllerNumber=1 scan=7134	21.9468
01448:2	1	K.AVDIDEC[+57.021]K.E	296		C[+57]	475.219	2	949.431	949.429	0	1.2	Specific	149.82	149.82	149.82	1.65	225	>FBN2C 030821	1	dw031919_5.3171.3171.2	controllerType=0 controllerNumber=1 scan=3171	12.3726
01451:2	1	K.AVDIDEC[+57.021]K.E	296		C[+57]	475.219	2	949.43	949.429	0	0.9	Specific	156.1	156.1	156.1	1.65	225	>FBN2C 030821	1	dw031919_5.3174.3174.2	controllerType=0 controllerNumber=1 scan=3174	12.3806
01605:2	1	K.AVDIDEC[+57.021]K.E	296		C[+57]	475.219	2	949.431	949.429	0	1.8	Specific	202.32	202.32	202.32	2.68	225	>FBN2C 030821	1	dw031919_5.3349.3349.2	controllerType=0 controllerNumber=1 scan=3349	12.8437
01608:2	1	K.AVDIDEC[+57.021]K.E	296		C[+57]	475.219	2	949.431	949.429	0	1.8	Specific	203.98	203.98	203.98	2.68	225	>FBN2C 030821	1	dw031919_5.3351.3351.2	controllerType=0 controllerNumber=1 scan=3351	12.8481
01485:2	1	K.AVDIDEC[+57.021]K.E	296		C[+57]	475.22	2	949.432	949.429	0	2.6	Specific	237.16	237.16	237.16	2.84	225	>FBN2C 030821	1	dw031919_5.3212.3212.2	controllerType=0 controllerNumber=1 scan=3212	12.4821
01523:2	1	K.AVDIDEC[+57.021]K.E	296		C[+57]	475.219	2	949.431	949.429	0	1.4	Specific	354.16	354.16	354.16	5.04	225	>FBN2C 030821	1	dw031919_5.3255.3255.2	controllerType=0 controllerNumber=1 scan=3255	12.5928
01533:2	1	K.AVDIDEC[+57.021]K.E	296		C[+57]	475.219	2	949.431	949.429	0	1.4	Specific	355.31	355.31	355.31	5.04	225	>FBN2C 030821	1	dw031919_5.3267.3267.2	controllerType=0 controllerNumber=1 scan=3267	12.6229
01575:2	1	K.AVDIDEC[+57.021]K.E	296		C[+57]	475.219	2	949.431	949.429	0	1.6	Specific	412.57	412.57	412.57	6.44	225	>FBN2C 030821	1	dw031919_5.3312.3312.2	controllerType=0 controllerNumber=1 scan=3312	12.7407
06719:3	1	K.AVDIDEC[+57.021]KEIPGIC[+57.021]AN[+0.984]GVC[+57.021]INQIGSFR.C	296		C[+57]*3, N[+1]	1012.82	3	3036.44	3036.42	0	6.2	Specific	278.84	278.84	121.54	4.23	225	>FBN2C 030821	1	dw031919_5.8011.8011.3	controllerType=0 controllerNumber=1 scan=8011	24.0109
06644:3	1	K.AVDIDEC[+57.021]KEIPGIC[+57.021]AN[+0.984]GVC[+57.021]INQIGSFR.C	296		C[+57]*3, N[+1]	1012.82	3	3036.43	3036.42	0	4	Specific	314.19	314.19	54.26	4.71	225	>FBN2C 030821	1	dw031919_5.7946.7946.3	controllerType=0 controllerNumber=1 scan=7946	23.8582
06580:3	1	K.AVDIDEC[+57.021]KEIPGIC[+57.021]AN[+0.984]GVC[+57.021]INQIGSFR.C	296		C[+57]*3, N[+1]	1012.82	3	3036.44	3036.42	0	4.6	Specific	564.6	564.6	115.42	7.83	225	>FBN2C 030821	1	dw031919_5.7884.7884.3	controllerType=0 controllerNumber=1 scan=7884	23.713
06484:4	1	K.AVDIDEC[+57.021]KEIPGIC[+57.021]AN[+0.984]GVC[+57.021]INQIGSFR.C	296		C[+57]*3, N[+1]	759.864	4	3036.43	3036.42	0	3.6	Specific	717.17	717.17	165.24	10.11	225	>FBN2C 030821	1	dw031919_5.7797.7797.4	controllerType=0 controllerNumber=1 scan=7797	23.508
06518:3	1	K.AVDIDEC[+57.021]KEIPGIC[+57.021]AN[+0.984]GVC[+57.021]INQIGSFR.C	296		C[+57]*3, N[+1]	1012.82	3	3036.43	3036.42	0	3.3	Specific	947.25	947.25	178.74	14.83	225	>FBN2C 030821	1	dw031919_5.7827.7827.3	controllerType=0 controllerNumber=1 scan=7827	23.579
06453:3	1	K.AVDIDEC[+57.021]KEIPGIC[+57.021]AN[+0.984]GVC[+57.021]INQIGSFR.C	296		C[+57]*3, N[+1]	1012.82	3	3036.43	3036.42	0	3.5	Specific	1096.53	1096.53	171.67	17.83	225	>FBN2C 030821	1	dw031919_5.7772.7772.3	controllerType=0 controllerNumber=1 scan=7772	23.45
06674:3	1	K.EIPGIC[+57.021]AN[+0.984]GVC[+57.021]INQIGSFR.C	304		C[+57]*2, N[+1]	702.679	3	2106.02	2106.01	0	5.2	Specific	385.27	385.27	162.19	6.37	225	>FBN2C 030821	1	dw031919_5.7973.7973.3	controllerType=0 controllerNumber=1 scan=7973	23.9219
06705:2	1	K.EIPGIC[+57.021]AN[+0.984]GVC[+57.021]INQIGSFR.C	304		C[+57]*2, N[+1]	1053.51	2	2106.02	2106.01	0	4.5	Specific	472.17	472.17	138.82	7.18	225	>FBN2C 030821	1	dw031919_5.8000.8000.2	controllerType=0 controllerNumber=1 scan=8000	23.985
06763:2	1	K.EIPGIC[+57.021]AN[+0.984]GVC[+57.021]INQIGSFR.C	304		C[+57]*2, N[+1]	1053.51	2	2106.02	2106.01	0	3.6	Specific	506.79	506.79	134.47	7.4	225	>FBN2C 030821	1	dw031919_5.8047.8047.2	controllerType=0 controllerNumber=1 scan=8047	24.0969
06738:3	1	K.EIPGIC[+57.021]AN[+0.984]GVC[+57.021]INQIGSFR.C	304		C[+57]*2, N[+1]	702.678	3	2106.02	2106.01	0	3.6	Specific	659.86	659.86	225.15	9.77	225	>FBN2C 030821	1	dw031919_5.8027.8027.3	controllerType=0 controllerNumber=1 scan=8027	24.049
08113:4	1	R.C[+57.021]EC[+57.021]PTGFSYNDLLLVC[+57.021]EDIDEC[+57.021]SNGDNLC[+57.021]QR.N	323		C[+57]*5	939.139	4	3753.53	3753.52	0	2.9	Specific	468.96	468.96	291.83	5.69	225	>FBN2C 030821	1	dw031919_5.9238.9238.4	controllerType=0 controllerNumber=1 scan=9238	26.9176
08017:3	1	R.C[+57.021]EC[+57.021]PTGFSYNDLLLVC[+57.021]EDIDEC[+57.021]SNGDNLC[+57.021]QR.N	323		C[+57]*5	1251.85	3	3753.54	3753.52	0	5.2	Specific	687.6	687.6	421.65	9	225	>FBN2C 030821	1	dw031919_5.9148.9148.3	controllerType=0 controllerNumber=1 scan=9148	26.7044
08060:4	1	R.C[+57.021]EC[+57.021]PTGFSYNDLLLVC[+57.021]EDIDEC[+57.021]SNGDNLC[+57.021]QR.N	323		C[+57]*5	939.14	4	3753.54	3753.52	0	3.9	Specific	693.77	693.77	470.34	9	225	>FBN2C 030821	1	dw031919_5.9188.9188.4	controllerType=0 controllerNumber=1 scan=9188	26.7984
08073:3	1	R.C[+57.021]EC[+57.021]PTGFSYNDLLLVC[+57.021]EDIDEC[+57.021]SNGDNLC[+57.021]QR.N	323		C[+57]*5	1251.85	3	3753.54	3753.52	0	4.1	Specific	1076.89	1076.89	574.79	17	225	>FBN2C 030821	1	dw031919_5.9201.9201.3	controllerType=0 controllerNumber=1 scan=9201	26.831
08266:4	1	R.C[+57.021]EC[+57.021]PTGFSYNDLLLVC[+57.021]EDIDEC[+57.021]SN[+0.984]GDNLC[+57.021]QR.N	323		C[+57]*5, N[+1]	939.387	4	3754.53	3754.51	0	5.3	Specific	237.54	237.54	73.21	3.2	225	>FBN2C 030821	1	dw031919_5.9398.9398.4	controllerType=0 controllerNumber=1 scan=9398	27.3314
08358:3	1	R.C[+57.021]EC[+57.021]PTGFSYNDLLLVC[+57.021]EDIDEC[+57.021]SN[+0.984]GDNLC[+57.021]QR.N	323		C[+57]*5, N[+1]	1252.18	3	3754.53	3754.51	0	7.2	Specific	291.59	291.59	91.65	3.95	225	>FBN2C 030821	1	dw031919_5.9474.9474.3	controllerType=0 controllerNumber=1 scan=9474	27.5143
08416:3	1	R.C[+57.021]EC[+57.021]PTGFSYNDLLLVC[+57.021]EDIDEC[+57.021]SN[+0.984]GDNLC[+57.021]QR.N	323		C[+57]*5, N[+1]	1252.18	3	3754.53	3754.51	0	5.7	Specific	322.71	322.71	71.89	3.95	225	>FBN2C 030821	1	dw031919_5.9525.9525.3	controllerType=0 controllerNumber=1 scan=9525	27.6353
08207:4	1	R.C[+57.021]EC[+57.021]PTGFSYNDLLLVC[+57.021]EDIDEC[+57.021]SN[+0.984]GDNLC[+57.021]QR.N	323		C[+57]*5, N[+1]	939.387	4	3754.53	3754.51	0	4.9	Specific	390.69	390.69	92.98	5.6	225	>FBN2C 030821	1	dw031919_5.9344.9344.4	controllerType=0 controllerNumber=1 scan=9344	27.2029
09764:3	1	R.C[+57.021][-17.027]EC[+57.021]PTGFSYNDLLLVC[+57.021]EDIDEC[+57.021]SNGDNLC[+57.021]QR.N	323		C[-17][+57]*5	1246.17	3	3736.51	3736.5	0	2.4	Specific	429.5	429.5	429.5	5.56	225	>FBN2C 030821	1	dw031919_5.10712.10712.3	controllerType=0 controllerNumber=1 scan=10712	30.4763
09638:3	1	R.C[+57.021][-17.027]EC[+57.021]PTGFSYNDLLLVC[+57.021]EDIDEC[+57.021]SNGDNLC[+57.021]QR.N	323		C[-17][+57]*5	1246.17	3	3736.51	3736.5	0	2.8	Specific	486.34	486.34	486.34	5.92	225	>FBN2C 030821	1	dw031919_5.10599.10599.3	controllerType=0 controllerNumber=1 scan=10599	30.2081
08303:3	1	R.C[+57.021]EC[+57.021]PTGFSYNDLLLVC[+57.021]EDIDEC[+57.021]SN[+0.984]GDNLC[+57.021]QR.N	323		C[+57]*5, N[+1]	1252.18	3	3754.53	3754.51	0	6	Specific	526.18	526.18	77.72	6.16	225	>FBN2C 030821	1	dw031919_5.9430.9430.3	controllerType=0 controllerNumber=1 scan=9430	27.4083
08124:3	1	R.C[+57.021]EC[+57.021]PTGFSYN[+0.984]DLLLVC[+57.021]EDIDEC[+57.021]SNGDNLC[+57.021]QR.N	323		C[+57]*5, N[+1]	1252.18	3	3754.54	3754.51	0	8.1	Specific	712.66	712.66	211.11	10	225	>FBN2C 030821	1	dw031919_5.9251.9251.3	controllerType=0 controllerNumber=1 scan=9251	26.9495
08152:3	1	R.C[+57.021]EC[+57.021]PTGFSYNDLLLVC[+57.021]EDIDEC[+57.021]SN[+0.984]GDNLC[+57.021]QR.N	323		C[+57]*5, N[+1]	1252.18	3	3754.53	3754.51	0	4.8	Specific	729.12	729.12	96.38	10	225	>FBN2C 030821	1	dw031919_5.9290.9290.3	controllerType=0 controllerNumber=1 scan=9290	27.0699
08205:3	1	R.C[+57.021]EC[+57.021]PTGFSYNDLLLVC[+57.021]EDIDEC[+57.021]SN[+0.984]GDNLC[+57.021]QR.N	323		C[+57]*5, N[+1]	1252.18	3	3754.52	3754.51	0	3.9	Specific	952.82	952.82	96.23	15	225	>FBN2C 030821	1	dw031919_5.9342.9342.3	controllerType=0 controllerNumber=1 scan=9342	27.1985
08251:3	1	R.C[+57.021]EC[+57.021]PTGFSYNDLLLVC[+57.021]EDIDEC[+57.021]SN[+0.984]GDNLC[+57.021]QR.N	323		C[+57]*5, N[+1]	1252.18	3	3754.53	3754.51	0	4.9	Specific	1001.13	1001.13	99.83	16	225	>FBN2C 030821	1	dw031919_5.9386.9386.3	controllerType=0 controllerNumber=1 scan=9386	27.303
09586:3	1	R.C[+57.021][-17.027]EC[+57.021]PTGFSYN[+0.984]DLLLVC[+57.021]EDIDEC[+57.021]SNGDNLC[+57.021]QR.N	323		C[-17][+57]*5, N[+1]	1246.51	3	3737.51	3737.48	0	8.7	Specific	218.64	218.64	11.17	3.03	225	>FBN2C 030821	1	dw031919_5.10553.10553.3	controllerType=0 controllerNumber=1 scan=10553	30.0958
09707:3	1	R.C[+57.021][-17.027]EC[+57.021]PTGFSYNDLLLVC[+57.021]EDIDEC[+57.021]SN[+0.984]GDNLC[+57.021]QR.N	323		C[-17][+57]*5, N[+1]	1246.51	3	3737.51	3737.48	0	7.7	Specific	357.12	357.12	76.2	4.17	225	>FBN2C 030821	1	dw031919_5.10658.10658.3	controllerType=0 controllerNumber=1 scan=10658	30.3468
03015:2	1	R.N[+0.984]ADC[+57.021]INSPGSYR.C	354		C[+57], N[+1]	677.789	2	1354.57	1354.57	0	1.3	Specific	227.53	227.53	227.53	4.8	225	>FBN2C 030821	1	dw031919_5.4794.4794.2	controllerType=0 controllerNumber=1 scan=4794	16.4627
02822:2	1	R.N[+0.984]ADC[+57.021]INSPGS[+162.053]YR.C	354	Hex(1)	C[+57], N[+1], S[+162]	758.816	2	1516.62	1516.62	0	1.3	Specific	335.68	335.68	28.56	5.56	225	>FBN2C 030821	1	dw031919_5.4608.4608.2	controllerType=0 controllerNumber=1 scan=4608	16.0211
01329:2	1	R.C[+57.021]EC[+57.021]AAGFK.L	366		C[+57]*2	471.694	2	942.381	942.381	0	0.7	Specific	296.8	296.8	296.8	3.39	225	>FBN2C 030821	1	dw031919_5.3041.3041.2	controllerType=0 controllerNumber=1 scan=3041	12.0162
01131:2	1	R.C[+57.021]EC[+57.021]AAGFK.L	366		C[+57]*2	471.694	2	942.381	942.381	0	0.3	Specific	372.16	372.16	372.16	5.24	225	>FBN2C 030821	1	dw031919_5.2822.2822.2	controllerType=0 controllerNumber=1 scan=2822	11.4536
01299:2	1	R.C[+57.021]EC[+57.021]AAGFK.L	366		C[+57]*2	471.695	2	942.382	942.381	0	1.7	Specific	388.03	388.03	388.03	5.04	225	>FBN2C 030821	1	dw031919_5.3002.3002.2	controllerType=0 controllerNumber=1 scan=3002	11.9068
01165:2	1	R.C[+57.021]EC[+57.021]AAGFK.L	366		C[+57]*2	471.695	2	942.382	942.381	0	1	Specific	498.23	498.23	498.23	5.56	225	>FBN2C 030821	1	dw031919_5.2865.2865.2	controllerType=0 controllerNumber=1 scan=2865	11.5654
01254:2	1	R.C[+57.021]EC[+57.021]AAGFK.L	366		C[+57]*2	471.695	2	942.382	942.381	0	1	Specific	549.01	549.01	549.01	5.26	225	>FBN2C 030821	1	dw031919_5.2956.2956.2	controllerType=0 controllerNumber=1 scan=2956	11.7956
01207:2	1	R.C[+57.021]EC[+57.021]AAGFK.L	366		C[+57]*2	471.695	2	942.382	942.381	0	1.4	Specific	630.27	630.27	630.27	7.1	225	>FBN2C 030821	1	dw031919_5.2909.2909.2	controllerType=0 controllerNumber=1 scan=2909	11.6827
03583:2	1	R.C[+57.021][-17.027]EC[+57.021]AAGFK.L	366		C[-17][+57]*2	463.181	2	925.355	925.354	0	1	Specific	183.16	183.16	183.16	1.65	225	>FBN2C 030821	1	dw031919_5.5289.5289.2	controllerType=0 controllerNumber=1 scan=5289	17.6305
03573:2	1	R.C[+57.021][-17.027]EC[+57.021]AAGFK.L	366		C[-17][+57]*2	463.182	2	925.356	925.354	0	1.6	Specific	419.97	419.97	419.97	6.44	225	>FBN2C 030821	1	dw031919_5.5279.5279.2	controllerType=0 controllerNumber=1 scan=5279	17.607
03632:2	1	R.C[+57.021][-17.027]EC[+57.021]AAGFK.L	366		C[-17][+57]*2	463.181	2	925.355	925.354	0	1.1	Specific	442.84	442.84	442.84	5.33	225	>FBN2C 030821	1	dw031919_5.5332.5332.2	controllerType=0 controllerNumber=1 scan=5332	17.7302
01512:2	1	K.LSPNGAC[+57.021]VDR.N	374		C[+57]	544.762	2	1088.52	1088.52	0	1.7	Specific	123.36	123.36	123.36	1.59	225	>FBN2C 030821	1	dw031919_5.3241.3241.2	controllerType=0 controllerNumber=1 scan=3241	12.558
01619:2	1	K.LSPNGAC[+57.021]VDR.N	374		C[+57]	544.763	2	1088.52	1088.52	0	3	Specific	179.5	179.5	179.5	2.39	225	>FBN2C 030821	1	dw031919_5.3363.3363.2	controllerType=0 controllerNumber=1 scan=3363	12.8833
01550:2	1	K.LSPNGAC[+57.021]VDR.N	374		C[+57]	544.763	2	1088.52	1088.52	0	2.8	Specific	237.49	237.49	237.49	2.88	225	>FBN2C 030821	1	dw031919_5.3286.3286.2	controllerType=0 controllerNumber=1 scan=3286	12.6712
01586:2	1	K.LSPNGAC[+57.021]VDR.N	374		C[+57]	544.763	2	1088.52	1088.52	0	2.6	Specific	422.12	422.12	422.12	6.44	225	>FBN2C 030821	1	dw031919_5.3325.3325.2	controllerType=0 controllerNumber=1 scan=3325	12.779
01801:2	1	K.LSPN[+0.984]GAC[+57.021]VDR.N	374		C[+57], N[+1]	545.254	2	1089.5	1089.5	0	0.8	Specific	204.79	204.79	204.79	2.68	225	>FBN2C 030821	1	dw031919_5.3559.3559.2	controllerType=0 controllerNumber=1 scan=3559	13.4023
01844:2	1	K.LSPN[+0.984]GAC[+57.021]VDR.N	374		C[+57], N[+1]	545.254	2	1089.5	1089.5	0	1.2	Specific	331.71	331.71	331.71	4.83	225	>FBN2C 030821	1	dw031919_5.3603.3603.2	controllerType=0 controllerNumber=1 scan=3603	13.5102
06024:5	1	K.LSPNGAC[+57.021]VDRNEC[+57.021]LEIPNVC[+57.021]SHGLC[+57.021]VD[+15.995]LQGSYQC[+57.021]IC[+57.021]HNGFK.A	374		C[+57]*6, D[+16]	959.827	5	4795.11	4794.1	1	-0.2	Specific	195.46	195.46	11.44	2.22	225	>FBN2C 030821	1	dw031919_5.7393.7393.5	controllerType=0 controllerNumber=1 scan=7393	22.5571
06158:5	1	K.LSPNGAC[+57.021]VDRNEC[+57.021]LEIPNVC[+57.021]SHGLC[+57.021]VDLQGSYQC[+57.021]IC[+57.021]HN[+0.984]GFK.A	374		C[+57]*6, N[+1]	956.822	5	4780.08	4779.09	1	-3	Specific	214.41	214.41	124.46	1.65	225	>FBN2C 030821	1	dw031919_5.7510.7510.3	controllerType=0 controllerNumber=1 scan=7510	22.8329
06220:5	1	K.LSPNGAC[+57.021]VDRNEC[+57.021]LEIPNVC[+57.021]SHGLC[+57.021]VDLQGSYQC[+57.021]IC[+57.021]HN[+0.984]GFK.A	374		C[+57]*6, N[+1]	956.824	5	4780.09	4779.09	1	-1.5	Specific	233.81	233.81	84.01	1.74	225	>FBN2C 030821	1	dw031919_5.7563.7563.3	controllerType=0 controllerNumber=1 scan=7563	22.9574
06072:5	1	K.LSPNGAC[+57.021]VDRNEC[+57.021]LEIPNVC[+57.021]SHGLC[+57.021]VDLQGSYQC[+57.021]IC[+57.021]HN[+0.984]GFK.A	374		C[+57]*6, N[+1]	956.826	5	4780.1	4779.09	1	0.7	Specific	963.11	963.11	123.68	15.58	225	>FBN2C 030821	1	dw031919_5.7434.7434.5	controllerType=0 controllerNumber=1 scan=7434	22.6541
05941:5	1	K.LSPNGAC[+57.021]VDRNEC[+57.021]LEIPNVC[+57.021]SHGLC[+57.021]VDLQGSYQC[+57.021]IC[+57.021]HN[+0.984]GFK.A	374		C[+57]*6, N[+1]	956.628	5	4779.11	4779.09	0	3.5	Specific	1259.88	1259.88	273.09	21.58	225	>FBN2C 030821	1	dw031919_5.7321.7321.5	controllerType=0 controllerNumber=1 scan=7321	22.3881
06117:5	1	K.LSPNGAC[+57.021]VDRNEC[+57.021]LEIPNVC[+57.021]SHGLC[+57.021]VD[+15.995]LQGSYQC[+57.021]IC[+57.021]HN[+0.984]GFK.A	374		C[+57]*6, D[+16], N[+1]	959.824	5	4795.09	4795.09	0	0.9	Specific	149.45	149.45	7.04	1.77	225	>FBN2C 030821	1	dw031919_5.7473.7473.5	controllerType=0 controllerNumber=1 scan=7473	22.7452
06152:4	1	R.NEC[+57.021]LEIPNVC[+57.021]SHGLC[+57.021]VDLQGSYQC[+57.021]IC[+57.021]HNGFK.A	384		C[+57]*5	927.91	4	3708.62	3708.61	0	2.2	Specific	197.36	197.36	197.36	2.34	225	>FBN2C 030821	1	dw031919_5.7504.7504.4	controllerType=0 controllerNumber=1 scan=7504	22.8187
06020:4	1	R.NEC[+57.021]LEIPNVC[+57.021]SHGLC[+57.021]VDLQGSYQC[+57.021]IC[+57.021]HNGFK.A	384		C[+57]*5	927.912	4	3708.63	3708.61	0	3.5	Specific	591.91	591.91	591.91	7.71	225	>FBN2C 030821	1	dw031919_5.7390.7390.4	controllerType=0 controllerNumber=1 scan=7390	22.5506
06081:4	1	R.NEC[+57.021]LEIPNVC[+57.021]SHGLC[+57.021]VDLQGSYQC[+57.021]IC[+57.021]HNGFK.A	384		C[+57]*5	927.912	4	3708.62	3708.61	0	3.4	Specific	1223.41	1223.41	1223.41	20.71	225	>FBN2C 030821	1	dw031919_5.7443.7443.4	controllerType=0 controllerNumber=1 scan=7443	22.6761
06207:4	1	R.NEC[+57.021]LEIPNVC[+57.021]SHGLC[+57.021]VDLQGSYQC[+57.021]IC[+57.021]HN[+0.984]GFK.A	384		C[+57]*5, N[+1]	928.157	4	3709.61	3709.6	0	2.4	Specific	1107.98	1107.98	501.55	18.71	225	>FBN2C 030821	1	dw031919_5.7552.7552.4	controllerType=0 controllerNumber=1 scan=7552	22.9315
03377:3	1	K.ASQDQTMC[+57.021]MDVDEC[+57.021]ER.H	415		C[+57]*2	658.916	3	1974.73	1974.73	0	2.5	Specific	297.8	297.8	297.8	4.85	225	>FBN2C 030821	1	dw031919_5.5107.5107.3	controllerType=0 controllerNumber=1 scan=5107	17.199
03367:2	1	K.ASQDQTMC[+57.021]MDVDEC[+57.021]ER.H	415		C[+57]*2	987.87	2	1974.73	1974.73	0	1.6	Specific	430.6	430.6	430.6	7.18	225	>FBN2C 030821	1	dw031919_5.5098.5098.2	controllerType=0 controllerNumber=1 scan=5098	17.1771
03308:2	1	K.ASQDQTMC[+57.021]MDVDEC[+57.021]ER.H	415		C[+57]*2	987.871	2	1974.73	1974.73	0	2.3	Specific	514.13	514.13	514.13	7.53	225	>FBN2C 030821	1	dw031919_5.5046.5046.2	controllerType=0 controllerNumber=1 scan=5046	17.0548
03317:3	1	K.ASQDQTMC[+57.021]MDVDEC[+57.021]ER.H	415		C[+57]*2	658.916	3	1974.73	1974.73	0	1.7	Specific	537.49	537.49	537.49	7.06	225	>FBN2C 030821	1	dw031919_5.5054.5054.3	controllerType=0 controllerNumber=1 scan=5054	17.0739
02208:4	1	K.ASQDQTMC[+57.021]MDVDEC[+57.021]ERHPC[+57.021]GN[+1768.640]GTC[+57.021]K.N	415	HexNAc(4)Hex(5)Fuc(1)	C[+57]*4, N[+1769]	1189.45	4	4754.77	4754.77	0	0.6	Specific	7.04	7.04	7.04	2.93	225	>FBN2C 030821	1	dw031919_5.3998.3998.4	controllerType=0 controllerNumber=1 scan=3998	14.5532
03711:5	1	K.ASQDQTMC[+57.021]MDVDEC[+57.021]ERHPC[+57.021]GN[+3007.058]GTC[+57.021]K.N	415	HexNAc(5)Hex(6)Fuc(1)NeuAc(3)	C[+57]*4, N[+3007]	1199.65	5	5994.22	5993.19	1	3.9	Specific	12.7	12.7	12.7	2.26	225	>FBN2C 030821	1	dw031919_5.5400.5400.5	controllerType=0 controllerNumber=1 scan=5400	17.888
02563:4	1	K.ASQDQTMC[+57.021]MDVDEC[+57.021]ERHPC[+57.021]GN[+2059.735]GTC[+57.021]K.N	415	HexNAc(4)Hex(5)Fuc(1)NeuAc(1)	C[+57]*4, N[+2060]	1262.48	4	5046.91	5045.87	1	7.8	Specific	22.87	22.87	22.87	2.93	225	>FBN2C 030821	1	dw031919_5.4362.4362.4	controllerType=0 controllerNumber=1 scan=4362	15.4391
02197:4	1	K.ASQDQTMC[+57.021]MDVDEC[+57.021]ERHPC[+57.021]GN[+1768.640]GTC[+57.021]K.N	415	HexNAc(4)Hex(5)Fuc(1)	C[+57]*4, N[+1769]	1189.2	4	4753.77	4754.77	-1	-0.2	Specific	24.31	24.31	24.31	2.93	225	>FBN2C 030821	1	dw031919_5.3986.3986.4	controllerType=0 controllerNumber=1 scan=3986	14.5241
02316:4	1	K.ASQDQTMC[+57.021]MDVDEC[+57.021]ERHPC[+57.021]GN[+1971.719]GTC[+57.021]K.N	415	HexNAc(5)Hex(5)Fuc(1)	C[+57]*4, N[+1972]	1240.22	4	4957.86	4957.85	0	2.7	Specific	25.09	25.09	25.09	2.93	225	>FBN2C 030821	1	dw031919_5.4099.4099.4	controllerType=0 controllerNumber=1 scan=4099	14.792
03186:5	1	K.ASQDQTMC[+57.021]MDVDEC[+57.021]ERHPC[+57.021]GN[+2350.830]GTC[+57.021]K.N	415	HexNAc(4)Hex(5)Fuc(1)NeuAc(2)	C[+57]*4, N[+2351]	1068.2	5	5336.98	5336.96	0	2.6	Specific	31.9	31.9	0	2.26	225	>FBN2C 030821	1	dw031919_5.4937.4937.5	controllerType=0 controllerNumber=1 scan=4937	16.7999
03102:5	1	K.ASQDQTMC[+57.021]MDVDEC[+57.021]ERHPC[+57.021]GN[+2350.830]GTC[+57.021]K.N	415	HexNAc(4)Hex(5)Fuc(1)NeuAc(2)	C[+57]*4, N[+2351]	1068.2	5	5336.98	5336.96	0	4.1	Specific	34.37	34.37	0	1.48	225	>FBN2C 030821	1	dw031919_5.4868.4868.5	controllerType=0 controllerNumber=1 scan=4868	16.6377
02618:4	1	K.ASQDQTMC[+57.021]MDVDEC[+57.021]ERHPC[+57.021]GN[+2262.814]GTC[+57.021]K.N	415	HexNAc(5)Hex(5)Fuc(1)NeuAc(1)	C[+57]*4, N[+2263]	1313.24	4	5249.95	5248.95	1	1	Specific	61.79	61.79	47.58	2.93	225	>FBN2C 030821	1	dw031919_5.4418.4418.4	controllerType=0 controllerNumber=1 scan=4418	15.5716
02220:4	1	K.ASQDQTMC[+57.021]MDVDEC[+57.021]ERHPC[+57.021]GN[+1971.719]GTC[+57.021]K.N	415	HexNAc(5)Hex(5)Fuc(1)	C[+57]*4, N[+1972]	1239.97	4	4956.86	4957.85	-1	2.8	Specific	81.12	81.12	50.33	2.93	225	>FBN2C 030821	1	dw031919_5.4007.4007.4	controllerType=0 controllerNumber=1 scan=4007	14.5733
02620:5	1	K.ASQDQTMC[+57.021]MDVDEC[+57.021]ERHPC[+57.021]GN[+2059.735]GTC[+57.021]K.N	415	HexNAc(4)Hex(5)Fuc(1)NeuAc(1)	C[+57]*4, N[+2060]	1009.98	5	5045.87	5045.87	0	1.7	Specific	85.83	85.83	40.14	2.26	225	>FBN2C 030821	1	dw031919_5.4421.4421.5	controllerType=0 controllerNumber=1 scan=4421	15.5793
03168:4	1	K.ASQDQTMC[+57.021]MDVDEC[+57.021]ERHPC[+57.021]GN[+2350.830]GTC[+57.021]K.N	415	HexNAc(4)Hex(5)Fuc(1)NeuAc(2)	C[+57]*4, N[+2351]	1335	4	5336.97	5336.96	0	1.6	Specific	86.58	86.58	0	2.93	225	>FBN2C 030821	1	dw031919_5.4924.4924.4	controllerType=0 controllerNumber=1 scan=4924	16.7698
02260:4	1	K.ASQDQTMC[+57.021]MDVDEC[+57.021]ERHPC[+57.021]GN[+1809.666]GTC[+57.021]K.N	415	HexNAc(5)Hex(4)Fuc(1)	C[+57]*4, N[+1810]	1199.96	4	4796.82	4795.8	1	4.4	Specific	97.52	97.52	53.05	2.93	225	>FBN2C 030821	1	dw031919_5.4045.4045.4	controllerType=0 controllerNumber=1 scan=4045	14.6641
02248:4	1	K.ASQDQTMC[+57.021]MDVDEC[+57.021]ERHPC[+57.021]GN[+1971.719]GTC[+57.021]K.N	415	HexNAc(5)Hex(5)Fuc(1)	C[+57]*4, N[+1972]	1239.97	4	4956.85	4957.85	-1	0.4	Specific	128.67	128.67	50.33	2.93	225	>FBN2C 030821	1	dw031919_5.4033.4033.4	controllerType=0 controllerNumber=1 scan=4033	14.6345
02632:4	1	K.ASQDQTMC[+57.021]MDVDEC[+57.021]ERHPC[+57.021]GN[+2059.735]GTC[+57.021]K.N	415	HexNAc(4)Hex(5)Fuc(1)NeuAc(1)	C[+57]*4, N[+2060]	1262.22	4	5045.87	5045.87	0	-0.1	Specific	177.72	177.72	41.67	3.55	225	>FBN2C 030821	1	dw031919_5.4431.4431.4	controllerType=0 controllerNumber=1 scan=4431	15.6022
07704:8	1	R.HPC[+57.021]GN[+3432.248]GTC[+57.021]KNTVGSYNC[+57.021]LC[+57.021]YPGFELTHNNDC[+57.021]LDIDEC[+57.021]SSFFGQVC[+57.021]R.N	431	HexNAc(9)Hex(9)Fuc(1)	C[+57]*7, N[+3432]	1112.7	8	8894.56	8892.49	2	7	Specific	129.27	55.6	20	2.05	225	>FBN2C 030821	1	dw031919_5.8880.8880.4	controllerType=0 controllerNumber=1 scan=8880	26.0658
07827:4	1	K.NTVGSYN[+0.984]C[+57.021]LC[+57.021]YPGFELTHNNDC[+57.021]LDIDEC[+57.021]SSFFGQVC[+57.021]R.N	440		C[+57]*5, N[+1]	1113.22	4	4449.84	4449.82	0	3.6	Specific	223.12	223.12	22.71	2.05	225	>FBN2C 030821	1	dw031919_5.8989.8989.4	controllerType=0 controllerNumber=1 scan=8989	26.3248
07288:3	1	K.NTVGSYNC[+57.021]LC[+57.021]YPGFELTHN[+0.984]NDC[+57.021]LDIDEC[+57.021]S[+162.053]SFFGQVC[+57.021]R.N	440	Hex(1)	C[+57]*5, N[+1], S[+162]	1538.31	3	4612.91	4611.88	1	6.4	Specific	536.26	536.26	0	6.87	225	>FBN2C 030821	1	dw031919_5.8514.8514.3	controllerType=0 controllerNumber=1 scan=8514	25.1998
03597:2	1	R.C[+57.021]FNEIGS[+426.137]FK.C	480	Hex(1)Pent(2)	C[+57], S[+426]	764.324	2	1527.64	1527.64	0	0.1	Specific	253.9	253.9	253.9	4.27	225	>FBN2C 030821	1	dw031919_5.5302.5302.2	controllerType=0 controllerNumber=1 scan=5302	17.6596
04279:2	1	R.C[+57.021]FN[+0.984]EIGSFK.C	480		C[+57], N[+1]	551.747	2	1102.49	1102.49	0	-0.9	Specific	425	425	425	5	225	>FBN2C 030821	1	dw031919_5.5885.5885.2	controllerType=0 controllerNumber=1 scan=5885	19.0157
04377:2	1	R.C[+57.021]FN[+0.984]EIGSFK.C	480		C[+57], N[+1]	551.747	2	1102.49	1102.49	0	0.1	Specific	430.53	430.53	430.53	6.44	225	>FBN2C 030821	1	dw031919_5.5963.5963.2	controllerType=0 controllerNumber=1 scan=5963	19.1995
07075:2	1	R.C[+57.021][-17.027]FNEIGSFK.C	480		C[-17][+57]	542.744	2	1084.48	1084.48	0	3.5	Specific	465.16	465.16	465.16	6.57	225	>FBN2C 030821	1	dw031919_5.8335.8335.2	controllerType=0 controllerNumber=1 scan=8335	24.7784
07140:2	1	R.C[+57.021][-17.027]FNEIGSFK.C	480		C[-17][+57]	542.744	2	1084.48	1084.48	0	2.9	Specific	516.75	516.75	516.75	6.8	225	>FBN2C 030821	1	dw031919_5.8389.8389.2	controllerType=0 controllerNumber=1 scan=8389	24.9055
06647:2	1	R.C[+57.021][-17.027]FNEIGS[+162.053]FK.C	480	Hex(1)	C[-17][+57], S[+162]	623.77	2	1246.53	1246.53	0	2.1	Specific	505.21	505.21	268.21	6.8	225	>FBN2C 030821	1	dw031919_5.7950.7950.2	controllerType=0 controllerNumber=1 scan=7950	23.8693
03991:2	1	K.C[+57.021]LC[+57.021]NEGYELTPDGK.N	489		C[+57]*2	828.356	2	1655.71	1655.7	0	0.8	Specific	396.76	396.76	396.76	7.22	225	>FBN2C 030821	1	dw031919_5.5643.5643.2	controllerType=0 controllerNumber=1 scan=5643	18.4505
03701:3	1	K.C[+57.021]LC[+57.021]NEGYELTPDGK.N	489		C[+57]*2	552.574	3	1655.71	1655.7	0	2.2	Specific	492.79	492.79	492.79	6.82	225	>FBN2C 030821	1	dw031919_5.5391.5391.3	controllerType=0 controllerNumber=1 scan=5391	17.8666
03926:2	1	K.C[+57.021]LC[+57.021]NEGYELTPDGK.N	489		C[+57]*2	828.356	2	1655.71	1655.7	0	1.1	Specific	510.48	510.48	510.48	7.53	225	>FBN2C 030821	1	dw031919_5.5586.5586.2	controllerType=0 controllerNumber=1 scan=5586	18.3181
03749:3	1	K.C[+57.021]LC[+57.021]NEGYELTPDGK.N	489		C[+57]*2	552.574	3	1655.71	1655.7	0	2.6	Specific	566.32	566.32	566.32	6.7	225	>FBN2C 030821	1	dw031919_5.5431.5431.3	controllerType=0 controllerNumber=1 scan=5431	17.959
03678:2	1	K.C[+57.021]LC[+57.021]NEGYELTPDGK.N	489		C[+57]*2	828.357	2	1655.71	1655.7	0	2	Specific	622.28	622.28	622.28	9.61	225	>FBN2C 030821	1	dw031919_5.5370.5370.2	controllerType=0 controllerNumber=1 scan=5370	17.8174
03859:2	1	K.C[+57.021]LC[+57.021]NEGYELTPDGK.N	489		C[+57]*2	828.357	2	1655.71	1655.7	0	1.7	Specific	631.51	631.51	631.51	9.61	225	>FBN2C 030821	1	dw031919_5.5531.5531.2	controllerType=0 controllerNumber=1 scan=5531	18.1896
03796:2	1	K.C[+57.021]LC[+57.021]NEGYELTPDGK.N	489		C[+57]*2	828.357	2	1655.71	1655.7	0	1.7	Specific	900.52	898.22	898.22	15.61	225	>FBN2C 030821	1	dw031919_5.5474.5474.2	controllerType=0 controllerNumber=1 scan=5474	18.0592
03733:2	1	K.C[+57.021]LC[+57.021]NEGYELTPDGK.N	489		C[+57]*2	828.357	2	1655.71	1655.7	0	1.6	Specific	928.65	892.81	892.81	15.61	225	>FBN2C 030821	1	dw031919_5.5418.5418.2	controllerType=0 controllerNumber=1 scan=5418	17.9303
04064:2	1	K.C[+57.021]LC[+57.021]N[+0.984]EGYELTPDGK.N	489		C[+57]*2, N[+1]	828.853	2	1656.7	1656.69	0	6	Specific	368.2	368.2	368.2	5.92	225	>FBN2C 030821	1	dw031919_5.5702.5702.2	controllerType=0 controllerNumber=1 scan=5702	18.5868
06371:2	1	K.C[+57.021][-17.027]LC[+57.021]NEGYELTPDGK.N	489		C[-17][+57]*2	819.845	2	1638.68	1638.68	0	3.5	Specific	499.51	499.51	499.51	7.53	225	>FBN2C 030821	1	dw031919_5.7696.7696.4	controllerType=0 controllerNumber=1 scan=7696	23.2709
06454:2	1	K.C[+57.021][-17.027]LC[+57.021]NEGYELTPDGK.N	489		C[-17][+57]*2	819.846	2	1638.68	1638.68	0	3.8	Specific	671.33	671.33	671.33	10.61	225	>FBN2C 030821	1	dw031919_5.7773.7773.2	controllerType=0 controllerNumber=1 scan=7773	23.4522
06396:2	1	K.C[+57.021][-17.027]LC[+57.021]NEGYELTPDGK.N	489		C[-17][+57]*2	819.846	2	1638.68	1638.68	0	3.8	Specific	742.45	742.45	742.45	11.61	225	>FBN2C 030821	1	dw031919_5.7719.7719.2	controllerType=0 controllerNumber=1 scan=7719	23.3243
05865:4	1	K.C[+57.021]LC[+57.021]NEGYELTPDGKN[+0.984]C[+57.021]IDTNEC[+57.021]VALPGSC[+57.021]SPGTC[+57.021]QNLEGSFR.C	489		C[+57]*6, N[+1]	1196.27	4	4782.04	4781	1	8.5	Specific	420.39	420.39	0	5.42	225	>FBN2C 030821	1	dw031919_5.7260.7260.4	controllerType=0 controllerNumber=1 scan=7260	22.2432
05794:4	1	K.C[+57.021]LC[+57.021]NEGYELTPDGKNC[+57.021]IDTN[+0.984]EC[+57.021]VALPGS[+146.058]C[+57.021]SPGTC[+57.021]QNLEGSFR.C	489	Fuc(1)	C[+57]*6, N[+1], S[+146]	1232.28	4	4926.08	4927.06	-1	5.4	Specific	575.79	575.79	0	6.86	225	>FBN2C 030821	1	dw031919_5.7197.7197.4	controllerType=0 controllerNumber=1 scan=7197	22.0935
06178:3	1	K.NC[+57.021]IDTN[+0.984]EC[+57.021]VALPGS[+146.058]C[+57.021]SPGTC[+57.021]QNLEGSFR.C	503	Fuc(1)	C[+57]*4, N[+1], S[+146]	1097.47	3	3290.39	3290.37	0	6.4	Specific	258.25	258.25	0	3.83	225	>FBN2C 030821	1	dw031919_5.7526.7526.3	controllerType=0 controllerNumber=1 scan=7526	22.8696
05663:3	1	K.NC[+57.021]IDTN[+0.984]EC[+57.021]VALPGS[+146.058]C[+57.021]SPGTC[+57.021]QNLEGSFR.C	503	Fuc(1)	C[+57]*4, N[+1], S[+146]	1097.47	3	3290.39	3290.37	0	5.4	Specific	280.83	280.83	0	4.39	225	>FBN2C 030821	1	dw031919_5.7087.7087.3	controllerType=0 controllerNumber=1 scan=7087	21.834
03333:2	1	R.C[+57.021]IC[+57.021]PPGYEVK.S	531		C[+57]*2	611.78	2	1222.55	1222.56	0	-5.5	Specific	292.25	292.25	292.25	3.59	225	>FBN2C 030821	1	dw031919_5.5068.5068.2	controllerType=0 controllerNumber=1 scan=5068	17.1065
03391:2	1	R.C[+57.021]IC[+57.021]PPGYEVK.S	531		C[+57]*2	611.784	2	1222.56	1222.56	0	0.5	Specific	294.33	294.33	294.33	4.83	225	>FBN2C 030821	1	dw031919_5.5119.5119.2	controllerType=0 controllerNumber=1 scan=5119	17.2268
02807:2	1	R.C[+57.021]IC[+57.021]PPGYEVK.S	531		C[+57]*2	611.784	2	1222.56	1222.56	0	1.2	Specific	422.09	422.09	422.09	5.2	225	>FBN2C 030821	1	dw031919_5.4593.4593.2	controllerType=0 controllerNumber=1 scan=4593	15.985
03268:2	1	R.C[+57.021]IC[+57.021]PPGYEVK.S	531		C[+57]*2	611.786	2	1222.56	1222.56	0	3.7	Specific	432.79	432.79	432.79	5.2	225	>FBN2C 030821	1	dw031919_5.5013.5013.2	controllerType=0 controllerNumber=1 scan=5013	16.9777
03202:2	1	R.C[+57.021]IC[+57.021]PPGYEVK.S	531		C[+57]*2	611.785	2	1222.56	1222.56	0	2.8	Specific	467.65	467.65	467.65	6.57	225	>FBN2C 030821	1	dw031919_5.4952.4952.2	controllerType=0 controllerNumber=1 scan=4952	16.8362
03135:2	1	R.C[+57.021]IC[+57.021]PPGYEVK.S	531		C[+57]*2	611.784	2	1222.56	1222.56	0	1.9	Specific	492.24	492.24	492.24	6.8	225	>FBN2C 030821	1	dw031919_5.4896.4896.2	controllerType=0 controllerNumber=1 scan=4896	16.7048
02957:2	1	R.C[+57.021]IC[+57.021]PPGYEVK.S	531		C[+57]*2	611.785	2	1222.56	1222.56	0	2.2	Specific	506.74	506.74	506.74	6.8	225	>FBN2C 030821	1	dw031919_5.4741.4741.2	controllerType=0 controllerNumber=1 scan=4741	16.3376
02862:2	1	R.C[+57.021]IC[+57.021]PPGYEVK.S	531		C[+57]*2	611.784	2	1222.56	1222.56	0	1.6	Specific	523.09	523.09	523.09	5.79	225	>FBN2C 030821	1	dw031919_5.4650.4650.2	controllerType=0 controllerNumber=1 scan=4650	16.1215
03067:2	1	R.C[+57.021]IC[+57.021]PPGYEVK.S	531		C[+57]*2	611.785	2	1222.56	1222.56	0	2.1	Specific	536.66	536.66	536.66	5.59	225	>FBN2C 030821	1	dw031919_5.4841.4841.2	controllerType=0 controllerNumber=1 scan=4841	16.5748
03006:2	1	R.C[+57.021]IC[+57.021]PPGYEVK.S	531		C[+57]*2	611.784	2	1222.56	1222.56	0	1.7	Specific	543.88	543.88	543.88	5.79	225	>FBN2C 030821	1	dw031919_5.4786.4786.2	controllerType=0 controllerNumber=1 scan=4786	16.4454
02910:2	1	R.C[+57.021]IC[+57.021]PPGYEVK.S	531		C[+57]*2	611.784	2	1222.56	1222.56	0	1.8	Specific	550.75	550.75	550.75	5.79	225	>FBN2C 030821	1	dw031919_5.4697.4697.2	controllerType=0 controllerNumber=1 scan=4697	16.2334
05708:2	1	R.C[+57.021][-17.027]IC[+57.021]PPGYEVK.S	531		C[-17][+57]*2	603.271	2	1205.54	1205.53	0	1.9	Specific	311.09	311.09	311.09	3.52	225	>FBN2C 030821	1	dw031919_5.7127.7127.2	controllerType=0 controllerNumber=1 scan=7127	21.9292
05835:2	1	R.C[+57.021][-17.027]IC[+57.021]PPGYEVK.S	531		C[-17][+57]*2	603.272	2	1205.54	1205.53	0	3.6	Specific	417.43	417.43	417.43	5.24	225	>FBN2C 030821	1	dw031919_5.7234.7234.2	controllerType=0 controllerNumber=1 scan=7234	22.1826
05769:2	1	R.C[+57.021][-17.027]IC[+57.021]PPGYEVK.S	531		C[-17][+57]*2	603.272	2	1205.54	1205.53	0	3.4	Specific	460.86	460.86	460.86	6.57	225	>FBN2C 030821	1	dw031919_5.7178.7178.2	controllerType=0 controllerNumber=1 scan=7178	22.0504
08544:5	1	K.SENC[+57.021]IDINEC[+57.021]DEDPNIC[+57.021]LFGSC[+57.021]TNTPGGFQC[+57.021]LC[+57.021]PPGFVLSDNGR.R	541		C[+57]*6	1008.03	5	5036.13	5036.1	0	6.6	Specific	203.55	203.55	13.53	3.21	225	>FBN2C 030821	1	dw031919_5.9642.9642.5	controllerType=0 controllerNumber=1 scan=9642	27.916
08485:5	1	K.SENC[+57.021]IDINEC[+57.021]DEDPNIC[+57.021]LFGSC[+57.021]TNTPGGFQC[+57.021]LC[+57.021]PPGFVLSDNGR.R	541		C[+57]*6	1008.03	5	5036.12	5036.1	0	3.4	Specific	282.93	282.93	20	4.14	225	>FBN2C 030821	1	dw031919_5.9589.9589.5	controllerType=0 controllerNumber=1 scan=9589	27.7896
08716:4	1	K.SENC[+57.021]IDINEC[+57.021]DEDPNIC[+57.021]LFGSC[+57.021]TNTPGGFQC[+57.021]LC[+57.021]PPGFVLSDNGR.R	541		C[+57]*6	1259.78	4	5036.1	5036.1	0	0.5	Specific	383.82	383.82	20	5.78	225	>FBN2C 030821	1	dw031919_5.9796.9796.4	controllerType=0 controllerNumber=1 scan=9796	28.285
08776:4	1	K.SENC[+57.021]IDINEC[+57.021]DEDPNIC[+57.021]LFGSC[+57.021]TNTPGGFQC[+57.021]LC[+57.021]PPGFVLSDNGR.R	541		C[+57]*6	1260.03	4	5037.11	5036.1	1	1.6	Specific	400.37	400.37	7.54	5.74	225	>FBN2C 030821	1	dw031919_5.9851.9851.4	controllerType=0 controllerNumber=1 scan=9851	28.4163
08486:3	1	K.SENC[+57.021]IDINEC[+57.021]DEDPNIC[+57.021]LFGSC[+57.021]TNTPGGFQC[+57.021]LC[+57.021]PPGFVLSDNGR.R	541		C[+57]*6	1679.38	3	5036.13	5036.1	0	5.5	Specific	443.2	443.2	20	5.87	225	>FBN2C 030821	1	dw031919_5.9590.9590.3	controllerType=0 controllerNumber=1 scan=9590	27.7918
08513:3	1	K.SENC[+57.021]IDINEC[+57.021]DEDPNIC[+57.021]LFGSC[+57.021]TNTPGGFQC[+57.021]LC[+57.021]PPGFVLSDNGR.R	541		C[+57]*6	1679.71	3	5037.12	5036.1	1	3	Specific	491.74	491.74	20	6.1	225	>FBN2C 030821	1	dw031919_5.9614.9614.3	controllerType=0 controllerNumber=1 scan=9614	27.8485
08612:4	1	K.SENC[+57.021]IDINEC[+57.021]DEDPNIC[+57.021]LFGSC[+57.021]TNTPGGFQC[+57.021]LC[+57.021]PPGFVLSDNGR.R	541		C[+57]*6	1259.79	4	5036.12	5036.1	0	4	Specific	567.33	567.33	20	7.18	225	>FBN2C 030821	1	dw031919_5.9705.9705.4	controllerType=0 controllerNumber=1 scan=9705	28.0676
08564:4	1	K.SENC[+57.021]IDINEC[+57.021]DEDPNIC[+57.021]LFGSC[+57.021]TNTPGGFQC[+57.021]LC[+57.021]PPGFVLSDNGR.R	541		C[+57]*6	1259.79	4	5036.12	5036.1	0	4.9	Specific	904.45	904.45	26.29	14.18	225	>FBN2C 030821	1	dw031919_5.9661.9661.4	controllerType=0 controllerNumber=1 scan=9661	27.9622
08469:4	1	K.SENC[+57.021]IDINEC[+57.021]DEDPNIC[+57.021]LFGSC[+57.021]TNTPGGFQC[+57.021]LC[+57.021]PPGFVLSDNGR.R	541		C[+57]*6	1259.79	4	5036.12	5036.1	0	4.5	Specific	987.43	987.43	5.01	15.18	225	>FBN2C 030821	1	dw031919_5.9573.9573.4	controllerType=0 controllerNumber=1 scan=9573	27.752
08515:4	1	K.SENC[+57.021]IDINEC[+57.021]DEDPNIC[+57.021]LFGSC[+57.021]TNTPGGFQC[+57.021]LC[+57.021]PPGFVLSDNGR.R	541		C[+57]*6	1259.79	4	5036.12	5036.1	0	4.4	Specific	1044.78	1044.78	12.17	16.18	225	>FBN2C 030821	1	dw031919_5.9617.9617.4	controllerType=0 controllerNumber=1 scan=9617	27.8572
08955:4	1	K.SENC[+57.021]IDINEC[+57.021]DEDPNIC[+57.021]LFGSC[+57.021]TNTPGGFQC[+57.021]LC[+57.021]PPGFVLSDN[+0.984]GR.R	541		C[+57]*6, N[+1]	1259.78	4	5036.11	5037.08	-1	5.5	Specific	101.49	101.49	27.67	2.32	225	>FBN2C 030821	1	dw031919_5.10004.10004.4	controllerType=0 controllerNumber=1 scan=10004	28.7833
08413:4	1	K.SEN[+0.984]C[+57.021]IDINEC[+57.021]DEDPNIC[+57.021]LFGSC[+57.021]TNTPGGFQC[+57.021]LC[+57.021]PPGFVLSDNGR.R	541		C[+57]*6, N[+1]	1259.79	4	5036.13	5037.08	-1	10.4	Specific	201.52	201.52	11.32	3.21	225	>FBN2C 030821	1	dw031919_5.9523.9523.4	controllerType=0 controllerNumber=1 scan=9523	27.6309
08542:4	1	K.SENC[+57.021]IDINEC[+57.021]DEDPN[+15.995]IC[+57.021]LFGSC[+57.021]TNTPGGFQC[+57.021]LC[+57.021]PPGFVLSDNGR.R	541		C[+57]*6, N[+16]	1264.04	4	5053.15	5052.09	1	10.2	Specific	363.81	363.81	2	4.49	225	>FBN2C 030821	1	dw031919_5.9640.9640.4	controllerType=0 controllerNumber=1 scan=9640	27.9116
08894:4	1	K.SENC[+57.021]IDINEC[+57.021]DEDPNIC[+57.021]LFGSC[+57.021]TNTPGGFQC[+57.021]LC[+57.021]PPGFVLSDN[+0.984]GR.R	541		C[+57]*6, N[+1]	1260.04	4	5037.12	5037.08	0	7.8	Specific	374.64	374.64	281.19	5.78	225	>FBN2C 030821	1	dw031919_5.9950.9950.4	controllerType=0 controllerNumber=1 scan=9950	28.6531
08480:4	1	K.SENC[+57.021]IDINEC[+57.021]DEDPNIC[+57.021]LFGSC[+57.021]TN[+15.995]TPGGFQC[+57.021]LC[+57.021]PPGFVLSDNGR.R	541		C[+57]*6, N[+16]	1263.79	4	5052.13	5052.09	0	7.5	Specific	465.81	465.81	10.73	5.87	225	>FBN2C 030821	1	dw031919_5.9585.9585.4	controllerType=0 controllerNumber=1 scan=9585	27.7808
08663:4	1	K.SENC[+57.021]IDINEC[+57.021]DEDPNIC[+57.021]LFGSC[+57.021]TNTPGGFQC[+57.021]LC[+57.021]PPGFVLSDN[+0.984]GR.R	541		C[+57]*6, N[+1]	1259.78	4	5036.11	5037.08	-1	6.2	Specific	686.97	686.97	71.71	9.18	225	>FBN2C 030821	1	dw031919_5.9749.9749.4	controllerType=0 controllerNumber=1 scan=9749	28.173
08837:4	1	K.SENC[+57.021]IDINEC[+57.021]DEDPNIC[+57.021]LFGSC[+57.021]TNTPGGFQC[+57.021]LC[+57.021]PPGFVLSDN[+0.984]GR.R	541		C[+57]*6, N[+1]	1260.03	4	5037.11	5037.08	0	4.9	Specific	885.65	885.65	452	13.18	225	>FBN2C 030821	1	dw031919_5.9903.9903.4	controllerType=0 controllerNumber=1 scan=9903	28.5418
08827:4	1	K.SEN[+15.995]C[+57.021]IDINEC[+57.021]DEDPNIC[+57.021]LFGSC[+57.021]TNTPGGFQC[+57.021]LC[+57.021]PPGFVLSDN[+0.984]GR.R	541		C[+57]*6, N[+1][+16]	1264.28	4	5054.12	5053.08	1	6.7	Specific	20.19	20.19	0	2.32	225	>FBN2C 030821	1	dw031919_5.9896.9896.4	controllerType=0 controllerNumber=1 scan=9896	28.5244
07711:5	1	K.SENC[+57.021]IDINEC[+57.021]DEDPNIC[+57.021]LFGSC[+57.021]TNTPGGFQC[+57.021]LC[+57.021]PPGFVLSDNGRR.C	541		C[+57]*6	1039.25	5	5192.23	5192.2	0	5.4	Specific	585.99	585.99	6.49	6.86	225	>FBN2C 030821	1	dw031919_5.8886.8886.5	controllerType=0 controllerNumber=1 scan=8886	26.081
07668:4	1	K.SENC[+57.021]IDINEC[+57.021]DEDPNIC[+57.021]LFGSC[+57.021]TNTPGGFQC[+57.021]LC[+57.021]PPGFVLSDNGRR.C	541		C[+57]*6	1298.81	4	5192.21	5192.2	0	1.7	Specific	791.8	791.8	16.8	10.86	225	>FBN2C 030821	1	dw031919_5.8851.8851.4	controllerType=0 controllerNumber=1 scan=8851	25.9986
07732:4	1	K.SENC[+57.021]IDINEC[+57.021]DEDPNIC[+57.021]LFGSC[+57.021]TNTPGGFQC[+57.021]LC[+57.021]PPGFVLSDNGRR.C	541		C[+57]*6	1298.81	4	5192.22	5192.2	0	4.7	Specific	1449.65	1449.65	0.65	23.86	225	>FBN2C 030821	1	dw031919_5.8905.8905.4	controllerType=0 controllerNumber=1 scan=8905	26.1271
08083:6	1	K.SENC[+57.021]IDINEC[+57.021]DEDPNIC[+57.021]LFGSC[+57.021]TNTPGGFQC[+57.021]LC[+57.021]PPGFVLSDN[+0.984]GRR.C	541		C[+57]*6, N[+1]	866.374	6	5193.21	5193.18	0	4.4	Specific	84.91	84.91	84.91	2.05	225	>FBN2C 030821	1	dw031919_5.9209.9209.6	controllerType=0 controllerNumber=1 scan=9209	26.8485
08033:5	1	K.SENC[+57.021]IDINEC[+57.021]DEDPNIC[+57.021]LFGSC[+57.021]TNTPGGFQC[+57.021]LC[+57.021]PPGFVLSDN[+0.984]GRR.C	541		C[+57]*6, N[+1]	1039.65	5	5194.22	5193.18	1	7	Specific	173.19	173.19	166.46	2.6	225	>FBN2C 030821	1	dw031919_5.9165.9165.5	controllerType=0 controllerNumber=1 scan=9165	26.7437
07930:4	1	K.SENC[+57.021]IDINEC[+57.021]DEDPNIC[+57.021]LFGSC[+57.021]TNTPGGFQC[+57.021]LC[+57.021]PPGFVLSDN[+0.984]GRR.C	541		C[+57]*6, N[+1]	1299.31	4	5194.21	5193.18	1	3.5	Specific	245.95	245.95	22.63	3.35	225	>FBN2C 030821	1	dw031919_5.9077.9077.4	controllerType=0 controllerNumber=1 scan=9077	26.5343
07800:4	1	K.SENC[+57.021]IDINEC[+57.021]DEDPNIC[+57.021]LFGSC[+57.021]TN[+0.984]TPGGFQC[+57.021]LC[+57.021]PPGFVLSDNGRR.C	541		C[+57]*6, N[+1]	1299.05	4	5193.19	5193.18	0	1.2	Specific	289.47	289.47	3.44	3.81	225	>FBN2C 030821	1	dw031919_5.8965.8965.4	controllerType=0 controllerNumber=1 scan=8965	26.2682
07999:4	1	K.SENC[+57.021]IDINEC[+57.021]DEDPNIC[+57.021]LFGSC[+57.021]TNTPGGFQC[+57.021]LC[+57.021]PPGFVLSDN[+0.984]GRR.C	541		C[+57]*6, N[+1]	1299.06	4	5193.21	5193.18	0	4.4	Specific	574.73	574.73	132.99	6.86	225	>FBN2C 030821	1	dw031919_5.9131.9131.4	controllerType=0 controllerNumber=1 scan=9131	26.6627
08094:5	1	K.SENC[+57.021]IDINEC[+57.021]DEDPNIC[+57.021]LFGSC[+57.021]TNTPGGFQC[+57.021]LC[+57.021]PPGFVLSDN[+0.984]GRR.C	541		C[+57]*6, N[+1]	1039.45	5	5193.21	5193.18	0	4.1	Specific	647.59	647.59	318.12	7.86	225	>FBN2C 030821	1	dw031919_5.9219.9219.5	controllerType=0 controllerNumber=1 scan=9219	26.8722
07858:4	1	K.SENC[+57.021]IDINEC[+57.021]DEDPNIC[+57.021]LFGSC[+57.021]TNTPGGFQC[+57.021]LC[+57.021]PPGFVLSDN[+0.984]GRR.C	541		C[+57]*6, N[+1]	1299.06	4	5193.2	5193.18	0	3.9	Specific	1178	1178	365.71	18.86	225	>FBN2C 030821	1	dw031919_5.9016.9016.4	controllerType=0 controllerNumber=1 scan=9016	26.3899
08110:4	1	K.SENC[+57.021]IDINEC[+57.021]DEDPNIC[+57.021]LFGSC[+57.021]TNTPGGFQC[+57.021]LC[+57.021]PPGFVLSDN[+0.984]GRR.C	541		C[+57]*6, N[+1]	1299.05	4	5193.2	5193.18	0	2.4	Specific	1276.82	1276.82	480	20.86	225	>FBN2C 030821	1	dw031919_5.9235.9235.4	controllerType=0 controllerNumber=1 scan=9235	26.911
08049:4	1	K.SENC[+57.021]IDINEC[+57.021]DEDPNIC[+57.021]LFGSC[+57.021]TNTPGGFQC[+57.021]LC[+57.021]PPGFVLSDN[+0.984]GRR.C	541		C[+57]*6, N[+1]	1299.06	4	5193.21	5193.18	0	4.4	Specific	1431.06	1431.06	468.1	23.86	225	>FBN2C 030821	1	dw031919_5.9179.9179.4	controllerType=0 controllerNumber=1 scan=9179	26.7789
08072:4	1	K.SENC[+57.021]IDINEC[+57.021]DEDPN[+15.995]IC[+57.021]LFGSC[+57.021]TNTPGGFQC[+57.021]LC[+57.021]PPGFVLSDN[+0.984]GRR.C	541		C[+57]*6, N[+1][+16]	1303.31	4	5210.21	5209.18	1	5.8	Specific	145.11	145.11	0	2.15	225	>FBN2C 030821	1	dw031919_5.9199.9199.4	controllerType=0 controllerNumber=1 scan=9199	26.8245
04904:2	1	R.QSFC[+57.021]FTNFENGK.C	591		C[+57]	739.824	2	1478.64	1478.64	0	2.1	Specific	808.89	796.29	796.29	13.61	225	>FBN2C 030821	1	dw031919_5.6420.6420.2	controllerType=0 controllerNumber=1 scan=6420	20.2718
04964:2	1	R.QSFC[+57.021]FTNFENGK.C	591		C[+57]	739.824	2	1478.64	1478.64	0	2.1	Specific	817.26	768.97	768.97	13.61	225	>FBN2C 030821	1	dw031919_5.6474.6474.2	controllerType=0 controllerNumber=1 scan=6474	20.3958
04853:2	1	R.QSFC[+57.021]FTNFENGK.C	591		C[+57]	739.824	2	1478.64	1478.64	0	2.2	Specific	823.51	823.51	823.51	13.61	225	>FBN2C 030821	1	dw031919_5.6368.6368.2	controllerType=0 controllerNumber=1 scan=6368	20.1501
05337:2	1	R.QSFC[+57.021]FTNFEN[+0.984]GK.C	591		C[+57], N[+1]	740.316	2	1479.62	1479.62	0	2.1	Specific	657.94	657.94	145.56	10.61	225	>FBN2C 030821	1	dw031919_5.6804.6804.2	controllerType=0 controllerNumber=1 scan=6804	21.1673
05099:2	1	R.QSFC[+57.021]FTNFEN[+0.984]GK.C	591		C[+57], N[+1]	740.317	2	1479.63	1479.62	0	3.2	Specific	830.02	830.02	101.1	13.61	225	>FBN2C 030821	1	dw031919_5.6587.6587.2	controllerType=0 controllerNumber=1 scan=6587	20.6601
05158:2	1	R.QSFC[+57.021]FTNFEN[+0.984]GK.C	591		C[+57], N[+1]	740.315	2	1479.62	1479.62	0	0.8	Specific	831.46	831.46	155.01	13.61	225	>FBN2C 030821	1	dw031919_5.6641.6641.2	controllerType=0 controllerNumber=1 scan=6641	20.7832
05217:2	1	R.QSFC[+57.021]FTNFEN[+0.984]GK.C	591		C[+57], N[+1]	740.316	2	1479.62	1479.62	0	2.1	Specific	850.97	850.97	164.4	14.61	225	>FBN2C 030821	1	dw031919_5.6694.6694.2	controllerType=0 controllerNumber=1 scan=6694	20.9079
05280:2	1	R.QSFC[+57.021]FTNFEN[+0.984]GK.C	591		C[+57], N[+1]	740.315	2	1479.62	1479.62	0	1.3	Specific	854.37	854.37	142.38	14.61	225	>FBN2C 030821	1	dw031919_5.6749.6749.2	controllerType=0 controllerNumber=1 scan=6749	21.0376
04532:3	1	R.QSFC[+57.021]FTNFEN[+0.984]GKC[+57.021]SVPK.A	591		C[+57]*2, N[+1]	684.306	3	2050.9	2050.9	0	1.3	Specific	424.88	424.88	195.36	6.72	225	>FBN2C 030821	1	dw031919_5.6092.6092.3	controllerType=0 controllerNumber=1 scan=6092	19.504
01320:3	1	K.AFN[+2262.814]TTK.A	608	HexNAc(5)Hex(5)Fuc(1)NeuAc(1)	N[+2263]	982.062	3	2944.17	2944.17	0	0.5	Specific	4.9	4.9	4.9	1.53	225	>FBN2C 030821	1	dw031919_5.3028.3028.3	controllerType=0 controllerNumber=1 scan=3028	11.9823
01815:3	1	K.AFN[+2350.830]TTK.A	608	HexNAc(4)Hex(5)Fuc(1)NeuAc(2)	N[+2351]	1011.4	3	3032.19	3032.19	0	1.4	Specific	8.62	8.62	8.62	1.53	225	>FBN2C 030821	1	dw031919_5.3571.3571.3	controllerType=0 controllerNumber=1 scan=3571	13.4307
01125:3	1	K.AFN[+2059.735]TTK.A	608	HexNAc(4)Hex(5)Fuc(1)NeuAc(1)	N[+2060]	914.369	3	2741.09	2741.09	0	0.7	Specific	56.08	56.08	38.34	1.53	225	>FBN2C 030821	1	dw031919_5.2814.2814.3	controllerType=0 controllerNumber=1 scan=2814	11.4338
01151:3	1	K.AFN[+2100.761]TTK.A	608	HexNAc(5)Hex(4)Fuc(1)NeuAc(1)	N[+2101]	928.052	3	2782.14	2782.12	0	8	Specific	68.66	68.66	58.8	1.55	225	>FBN2C 030821	1	dw031919_5.2845.2845.3	controllerType=0 controllerNumber=1 scan=2845	11.514
01130:3	1	K.AFN[+2059.735]TTK.A	608	HexNAc(4)Hex(5)Fuc(1)NeuAc(1)	N[+2060]	914.371	3	2741.1	2741.09	0	2.6	Specific	69.01	69.01	39.97	1.55	225	>FBN2C 030821	1	dw031919_5.2820.2820.3	controllerType=0 controllerNumber=1 scan=2820	11.448
01162:3	1	K.AFN[+2059.735]TTK.A	608	HexNAc(4)Hex(5)Fuc(1)NeuAc(1)	N[+2060]	914.37	3	2741.1	2741.09	0	1.3	Specific	71.81	71.81	39.97	1.55	225	>FBN2C 030821	1	dw031919_5.2861.2861.3	controllerType=0 controllerNumber=1 scan=2861	11.5555
00908:3	1	K.AFN[+1971.719]TTK.A	608	HexNAc(5)Hex(5)Fuc(1)	N[+1972]	885.031	3	2653.08	2653.08	0	1.4	Specific	90.4	90.4	39.32	1.55	225	>FBN2C 030821	1	dw031919_5.2564.2564.3	controllerType=0 controllerNumber=1 scan=2564	10.7406
01322:3	1	K.AFN[+2262.814]TTK.A	608	HexNAc(5)Hex(5)Fuc(1)NeuAc(1)	N[+2263]	982.062	3	2944.17	2944.17	0	0.5	Specific	93.32	93.32	22.44	2.3	225	>FBN2C 030821	1	dw031919_5.3030.3030.3	controllerType=0 controllerNumber=1 scan=3030	11.9867
01853:3	1	K.AFN[+2350.830]TTK.A	608	HexNAc(4)Hex(5)Fuc(1)NeuAc(2)	N[+2351]	1011.4	3	3032.19	3032.19	0	2.2	Specific	96.58	96.58	53.6	2.3	225	>FBN2C 030821	1	dw031919_5.3613.3613.3	controllerType=0 controllerNumber=1 scan=3613	13.5385
01894:3	1	K.AFN[+2350.830]TTK.A	608	HexNAc(4)Hex(5)Fuc(1)NeuAc(2)	N[+2351]	1011.4	3	3032.19	3032.19	0	2.4	Specific	109.4	109.4	53.6	2.3	225	>FBN2C 030821	1	dw031919_5.3654.3654.3	controllerType=0 controllerNumber=1 scan=3654	13.6506
01939:3	1	K.AFN[+2350.830]TTK.A	608	HexNAc(4)Hex(5)Fuc(1)NeuAc(2)	N[+2351]	1011.4	3	3032.2	3032.19	0	4.1	Specific	116.32	116.32	53.6	2.3	225	>FBN2C 030821	1	dw031919_5.3710.3710.3	controllerType=0 controllerNumber=1 scan=3710	13.8121
01285:3	1	K.AFN[+2262.814]TTK.A	608	HexNAc(5)Hex(5)Fuc(1)NeuAc(1)	N[+2263]	982.063	3	2944.18	2944.17	0	1.6	Specific	137.37	137.37	16.54	2.41	225	>FBN2C 030821	1	dw031919_5.2987.2987.3	controllerType=0 controllerNumber=1 scan=2987	11.8707
01909:3	1	K.AFN[+2350.830]TTK.A	608	HexNAc(4)Hex(5)Fuc(1)NeuAc(2)	N[+2351]	1011.4	3	3032.19	3032.19	0	1.3	Specific	187.53	184.43	53.6	2.89	225	>FBN2C 030821	1	dw031919_5.3671.3671.3	controllerType=0 controllerNumber=1 scan=3671	13.7
01199:3	1	K.AFN[+2059.735]TTK.A	608	HexNAc(4)Hex(5)Fuc(1)NeuAc(1)	N[+2060]	914.37	3	2741.1	2741.09	0	1.6	Specific	198.64	198.64	47.81	3.19	225	>FBN2C 030821	1	dw031919_5.2902.2902.3	controllerType=0 controllerNumber=1 scan=2902	11.6659
05072:2	1	K.MPGEGWGDPC[+57.021]ELC[+57.021]PK.D	621		C[+57]*2	866.862	2	1732.72	1732.71	0	2.3	Specific	207.31	207.31	207.31	2.4	225	>FBN2C 030821	1	dw031919_5.6564.6564.4	controllerType=0 controllerNumber=1 scan=6564	20.6067
04962:2	1	K.MPGEGWGDPC[+57.021]ELC[+57.021]PK.D	621		C[+57]*2	866.864	2	1732.72	1732.71	0	4.1	Specific	688.71	600.51	600.51	10.61	225	>FBN2C 030821	1	dw031919_5.6471.6471.2	controllerType=0 controllerNumber=1 scan=6471	20.3873
05018:2	1	K.MPGEGWGDPC[+57.021]ELC[+57.021]PK.D	621		C[+57]*2	866.863	2	1732.72	1732.71	0	3.1	Specific	842.01	672.92	672.92	13.61	225	>FBN2C 030821	1	dw031919_5.6519.6519.2	controllerType=0 controllerNumber=1 scan=6519	20.5007
04476:2	1	K.M[+15.995]PGEGWGDPC[+57.021]ELC[+57.021]PK.D	621		C[+57]*2, M[+16]	874.859	2	1748.71	1748.71	0	1.1	Specific	127.63	127.63	9.15	2.49	225	>FBN2C 030821	1	dw031919_5.6049.6049.2	controllerType=0 controllerNumber=1 scan=6049	19.4024
06295:5	1	K.MPGEGWGDPC[+57.021]ELC[+57.021]PKDDEVAFQDLC[+57.021]PYGHGTVPSLHDTR.E	621		C[+57]*3	889.593	5	4443.93	4442.92	1	2.3	Specific	144.12	144.12	144.12	2.63	225	>FBN2C 030821	1	dw031919_5.7626.7626.5	controllerType=0 controllerNumber=1 scan=7626	23.1038
06208:5	1	K.MPGEGWGDPC[+57.021]ELC[+57.021]PKDDEVAFQDLC[+57.021]PYGHGTVPSLHDTR.E	621		C[+57]*3	889.393	5	4442.93	4442.92	0	3.1	Specific	718.62	718.62	718.62	10.39	225	>FBN2C 030821	1	dw031919_5.7553.7553.5	controllerType=0 controllerNumber=1 scan=7553	22.9337
06086:5	1	K.MPGEGWGDPC[+57.021]ELC[+57.021]PKDDEVAFQDLC[+57.021]PYGHGTVPSLHDTR.E	621		C[+57]*3	889.393	5	4442.94	4442.92	0	3.2	Specific	1178.09	1178.09	1178.09	19.39	225	>FBN2C 030821	1	dw031919_5.7447.7447.5	controllerType=0 controllerNumber=1 scan=7447	22.6848
06145:5	1	K.MPGEGWGDPC[+57.021]ELC[+57.021]PKDDEVAFQDLC[+57.021]PYGHGTVPSLHDTR.E	621		C[+57]*3	889.393	5	4442.94	4442.92	0	3.4	Specific	1212.57	1212.57	1212.57	20.39	225	>FBN2C 030821	1	dw031919_5.7497.7497.5	controllerType=0 controllerNumber=1 scan=7497	22.8035
05936:5	1	K.MPGEGWGD[+15.995]PC[+57.021]ELC[+57.021]PKDDEVAFQDLC[+57.021]PYGHGTVPSLHDTR.E	621		C[+57]*3, D[+16]	892.592	5	4458.93	4458.92	0	3.9	Specific	342.36	342.36	0	4.56	225	>FBN2C 030821	1	dw031919_5.7316.7316.5	controllerType=0 controllerNumber=1 scan=7316	22.3753
06852:5	1	K.MPGEGWGDPC[+57.021]ELC[+57.021]PKDDEVAFQDLC[+57.021]PYGHGT[+802.286]VPS[+146.058]LHDTR.E	621	HexNAc(1)Hex(1)Fuc(1)NeuAc(1),Fuc(1)	C[+57]*3, S[+146], T[+802]	1078.86	5	5390.27	5391.26	-1	1.8	Specific	312	312	3.6	4.28	225	>FBN2C 030821	1	dw031919_5.8131.8131.5	controllerType=0 controllerNumber=1 scan=8131	24.2945
06521:6	1	K.MPGEGWGDPC[+57.021]ELC[+57.021]PKDDEVAFQDLC[+57.021]PYGHGTVPSLHDTREDVNEC[+57.021]LESPGIC[+57.021]SNGQC[+57.021]INTDGSFR.C	621		C[+57]*6	1231.2	6	7382.16	7382.13	0	3.3	Specific	638.22	638.22	27.31	7.48	225	>FBN2C 030821	1	dw031919_5.7830.7830.6	controllerType=0 controllerNumber=1 scan=7830	23.5855
06578:6	1	K.MPGEGWGDPC[+57.021]ELC[+57.021]PKDDEVAFQDLC[+57.021]PYGHGTVPSLHDTREDVNEC[+57.021]LESPGIC[+57.021]SNGQC[+57.021]INTDGSFR.C	621		C[+57]*6	1231.2	6	7382.15	7382.13	0	2.6	Specific	757.26	757.26	9.95	10.48	225	>FBN2C 030821	1	dw031919_5.7883.7883.6	controllerType=0 controllerNumber=1 scan=7883	23.7108
06413:6	1	K.MPGEGWGDPC[+57.021]ELC[+57.021]PKDDEVAFQDLC[+57.021]PYGHGTVPSLHDTREDVNEC[+57.021]LESPGIC[+57.021]SNGQC[+57.021]INTDGS[+162.053]FR.C	621	Hex(1)	C[+57]*6, S[+162]	1258.04	6	7543.19	7544.19	-1	1.3	Specific	416.44	416.44	9.68	5.04	225	>FBN2C 030821	1	dw031919_5.7733.7733.6	controllerType=0 controllerNumber=1 scan=7733	23.357
06694:6	1	K.MPGEGWGDPC[+57.021]ELC[+57.021]PKDDEVAFQDLC[+57.021]PYGHGTVPSLHDTREDVNEC[+57.021]LESPGIC[+57.021]SN[+0.984]GQC[+57.021]INTDGSFR.C	621		C[+57]*6, N[+1]	1231.2	6	7382.14	7383.12	-1	3.6	Specific	429.38	429.38	74.38	5.04	225	>FBN2C 030821	1	dw031919_5.7993.7993.6	controllerType=0 controllerNumber=1 scan=7993	23.9698
06637:6	1	K.MPGEGWGDPC[+57.021]ELC[+57.021]PKDDEVAFQDLC[+57.021]PYGHGTVPSLHDTREDVNEC[+57.021]LESPGIC[+57.021]SN[+0.984]GQC[+57.021]INTDGSFR.C	621		C[+57]*6, N[+1]	1231.36	6	7383.14	7383.12	0	2.5	Specific	652.32	652.32	31.1	8.48	225	>FBN2C 030821	1	dw031919_5.7939.7939.6	controllerType=0 controllerNumber=1 scan=7939	23.8429
06470:6	1	K.MPGEGWGDPC[+57.021]ELC[+57.021]PKDDEVAFQDLC[+57.021]PYGHGTVPSLHDTREDVNEC[+57.021]LESPGIC[+57.021]SNGQC[+57.021]INTDGS[+162.053]FR.C	621	Hex(1)	C[+57]*6, S[+162]	1258.21	6	7544.21	7544.19	0	3.4	Specific	855.41	855.41	5.32	12.48	225	>FBN2C 030821	1	dw031919_5.7785.7785.6	controllerType=0 controllerNumber=1 scan=7785	23.4801
07031:6	1	K.MPGEGWGDPC[+57.021]ELC[+57.021]PKDDEVAFQDLC[+57.021]PYGHGT[+146.058]VPSLHDT[+802.286]REDVNEC[+57.021]LESPGIC[+57.021]SNGQC[+57.021]INTDGSFR.C	621	Fuc(1),HexNAc(1)Hex(1)Fuc(1)NeuAc(1)	C[+57]*6, T[+146][+802]	1389.09	6	8329.49	8330.48	-1	2.1	Specific	422.99	422.99	0	5.04	225	>FBN2C 030821	1	dw031919_5.8296.8296.6	controllerType=0 controllerNumber=1 scan=8296	24.685
07091:6	1	K.MPGEGWGDPC[+57.021]ELC[+57.021]PKDDEVAFQDLC[+57.021]PYGHGT[+146.058]VPS[+802.286]LHDTREDVNEC[+57.021]LESPGIC[+57.021]SNGQC[+57.021]INTDGSFR.C	621	Fuc(1),HexNAc(1)Hex(1)Fuc(1)NeuAc(1)	C[+57]*6, S[+802], T[+146]	1389.09	6	8329.48	8330.48	-1	1.1	Specific	435.35	435.35	0	5.04	225	>FBN2C 030821	1	dw031919_5.8349.8349.6	controllerType=0 controllerNumber=1 scan=8349	24.8107
06590:6	1	K.MPGEGWGDPC[+57.021]ELC[+57.021]PKDDEVAFQDLC[+57.021]PYGHGTVPSLHDTREDVNEC[+57.021]LESPGIC[+57.021]SN[+0.984]GQC[+57.021]INTDGS[+162.053]FR.C	621	Hex(1)	C[+57]*6, N[+1], S[+162]	1258.37	6	7545.21	7545.17	0	4.7	Specific	648.75	648.75	8.87	7.48	225	>FBN2C 030821	1	dw031919_5.7894.7894.6	controllerType=0 controllerNumber=1 scan=7894	23.7367
06535:6	1	K.MPGEGWGDPC[+57.021]ELC[+57.021]PKDDEVAFQDLC[+57.021]PYGHGTVPSLHDTREDVNEC[+57.021]LESPGIC[+57.021]SN[+0.984]GQC[+57.021]INTDGS[+162.053]FR.C	621	Hex(1)	C[+57]*6, N[+1], S[+162]	1258.37	6	7545.2	7545.17	0	4.2	Specific	787.58	787.58	22.77	10.48	225	>FBN2C 030821	1	dw031919_5.7842.7842.6	controllerType=0 controllerNumber=1 scan=7842	23.6139
07152:6	1	K.MPGEGWGDPC[+57.021]ELC[+57.021]PKDDEVAFQDLC[+57.021]PYGHGT[+146.058]VPSLHDT[+802.286]REDVNEC[+57.021]LESPGIC[+57.021]SN[+0.984]GQC[+57.021]INTDGSFR.C	621	Fuc(1),HexNAc(1)Hex(1)Fuc(1)NeuAc(1)	C[+57]*6, N[+1], T[+146][+802]	1389.08	6	8329.47	8331.46	-2	1.4	Specific	317.08	317.08	0	3.37	225	>FBN2C 030821	1	dw031919_5.8400.8400.6	controllerType=0 controllerNumber=1 scan=8400	24.9319
07222:6	1	K.MPGEGWGDPC[+57.021]ELC[+57.021]PKDDEVAFQDLC[+57.021]PYGHGTVPSLHDTREDVNEC[+57.021]LESPGIC[+57.021]S[+802.286]N[+0.984]GQC[+57.021]INT[+146.058]DGSFR.C	621	HexNAc(1)Hex(1)Fuc(1)NeuAc(1),Fuc(1)	C[+57]*6, N[+1], S[+802], T[+146]	1389.25	6	8330.47	8331.46	-1	1.5	Specific	348.56	348.56	1.2	3.65	225	>FBN2C 030821	1	dw031919_5.8455.8455.6	controllerType=0 controllerNumber=1 scan=8455	25.0608
05230:4	1	K.DDEVAFQDLC[+57.021]PYGHGTVPSLHDTR.E	636		C[+57]	683.063	4	2729.23	2729.23	0	2.2	Specific	926.63	926.63	926.63	15.15	225	>FBN2C 030821	1	dw031919_5.6705.6705.4	controllerType=0 controllerNumber=1 scan=6705	20.9335
05176:4	1	K.DDEVAFQDLC[+57.021]PYGHGTVPSLHDTR.E	636		C[+57]	683.063	4	2729.23	2729.23	0	1.8	Specific	965.39	965.39	965.39	16.15	225	>FBN2C 030821	1	dw031919_5.6655.6655.4	controllerType=0 controllerNumber=1 scan=6655	20.8155
06172:5	1	K.DDEVAFQDLC[+57.021]PYGHGTVPSLHDTREDVN[+0.984]EC[+57.021]LESPGIC[+57.021]SNGQC[+57.021]INTDGSFR.C	636		C[+57]*4, N[+1]	1134.5	5	5668.45	5669.42	-1	6.2	Specific	531.8	531.8	4.24	6.38	225	>FBN2C 030821	1	dw031919_5.7522.7522.5	controllerType=0 controllerNumber=1 scan=7522	22.8609
06324:5	1	K.DDEVAFQDLC[+57.021]PYGHGTVPSLHDTREDVNEC[+57.021]LESPGIC[+57.021]SN[+0.984]GQC[+57.021]INTDGSFR.C	636		C[+57]*4, N[+1]	1134.69	5	5669.44	5669.42	0	3.6	Specific	536.32	536.32	120.93	6.38	225	>FBN2C 030821	1	dw031919_5.7654.7654.5	controllerType=0 controllerNumber=1 scan=7654	23.1709
06247:5	1	K.DDEVAFQDLC[+57.021]PYGHGTVPSLHDTREDVNEC[+57.021]LESPGIC[+57.021]SN[+0.984]GQC[+57.021]INT[+162.053]DGSFR.C	636	Hex(1)	C[+57]*4, N[+1], T[+162]	1167.1	5	5831.49	5831.47	0	2.4	Specific	73.88	73.88	3.6	2.35	225	>FBN2C 030821	1	dw031919_5.7586.7586.5	controllerType=0 controllerNumber=1 scan=7586	23.0118
06863:5	1	K.DDEVAFQDLC[+57.021]PYGHGT[+146.058]VPS[+802.286]LHDTREDVNEC[+57.021]LESPGIC[+57.021]SNGQC[+57.021]INTDGSFR.C	636	Fuc(1),HexNAc(1)Hex(1)Fuc(1)NeuAc(1)	C[+57]*4, S[+802], T[+146]	1324.17	5	6616.8	6616.78	0	3	Specific	315.33	315.33	0	4.1	225	>FBN2C 030821	1	dw031919_5.8142.8142.5	controllerType=0 controllerNumber=1 scan=8142	24.3205
06059:5	1	K.DDEVAFQDLC[+57.021]PYGHGTVPSLHDTREDVN[+0.984]EC[+57.021]LESPGIC[+57.021]SNGQC[+57.021]INT[+162.053]DGSFR.C	636	Hex(1)	C[+57]*4, N[+1], T[+162]	1167.31	5	5832.52	5831.47	1	6.6	Specific	551.03	551.03	2.4	6.38	225	>FBN2C 030821	1	dw031919_5.7422.7422.5	controllerType=0 controllerNumber=1 scan=7422	22.6261
06184:5	1	K.DDEVAFQDLC[+57.021]PYGHGTVPSLHDTREDVNEC[+57.021]LESPGIC[+57.021]SN[+0.984]GQC[+57.021]INT[+162.053]DGSFR.C	636	Hex(1)	C[+57]*4, N[+1], T[+162]	1167.11	5	5831.5	5831.47	0	4.5	Specific	560.36	560.36	0.26	7.22	225	>FBN2C 030821	1	dw031919_5.7532.7532.5	controllerType=0 controllerNumber=1 scan=7532	22.8846
05520:3	1	R.EDVNEC[+57.021]LESPGIC[+57.021]SN[+0.984]GQC[+57.021]INTDGSFR.C	660		C[+57]*3, N[+1]	987.084	3	2959.24	2959.21	0	8.3	Specific	212.49	212.49	84.03	3.46	225	>FBN2C 030821	1	dw031919_5.6964.6964.3	controllerType=0 controllerNumber=1 scan=6964	21.5446
05462:3	1	R.EDVNEC[+57.021]LESPGIC[+57.021]SN[+0.984]GQC[+57.021]INTDGSFR.C	660		C[+57]*3, N[+1]	987.08	3	2959.22	2959.21	0	3.4	Specific	758.73	758.73	178.97	11.43	225	>FBN2C 030821	1	dw031919_5.6909.6909.3	controllerType=0 controllerNumber=1 scan=6909	21.4144
05166:3	1	R.EDVNEC[+57.021]LESPGIC[+57.021]SN[+0.984]GQC[+57.021]INT[+162.053]DGSFR.C	660	Hex(1)	C[+57]*3, N[+1], T[+162]	1041.09	3	3121.27	3121.27	0	1.1	Specific	481	481	2.4	6.35	225	>FBN2C 030821	1	dw031919_5.6647.6647.3	controllerType=0 controllerNumber=1 scan=6647	20.7963
04898:3	1	R.EDVNEC[+57.021]LESPGIC[+57.021]SN[+0.984]GQC[+57.021]INT[+162.053]DGSFR.C	660	Hex(1)	C[+57]*3, N[+1], T[+162]	1041.1	3	3121.29	3121.27	0	7.8	Specific	578.15	578.15	0.52	7.43	225	>FBN2C 030821	1	dw031919_5.6414.6414.3	controllerType=0 controllerNumber=1 scan=6414	20.2579
05023:3	1	R.C[+57.021]EC[+57.021]PMGYNLDYTGVR.C	686		C[+57]*2	612.258	3	1834.76	1834.76	0	1.3	Specific	490.65	490.65	490.65	6.82	225	>FBN2C 030821	1	dw031919_5.6523.6523.3	controllerType=0 controllerNumber=1 scan=6523	20.5093
04953:3	1	R.C[+57.021]EC[+57.021]PMGYNLDYTGVR.C	686		C[+57]*2	612.258	3	1834.76	1834.76	0	2.3	Specific	613.98	613.98	613.98	8.9	225	>FBN2C 030821	1	dw031919_5.6464.6464.3	controllerType=0 controllerNumber=1 scan=6464	20.3721
04895:3	1	R.C[+57.021]EC[+57.021]PMGYNLDYTGVR.C	686		C[+57]*2	612.258	3	1834.76	1834.76	0	2	Specific	631.93	631.93	631.93	8.9	225	>FBN2C 030821	1	dw031919_5.6411.6411.3	controllerType=0 controllerNumber=1 scan=6411	20.2514
04884:2	1	R.C[+57.021]EC[+57.021]PMGYNLDYTGVR.C	686		C[+57]*2	917.885	2	1834.76	1834.76	0	3.4	Specific	717.94	717.94	717.94	11.61	225	>FBN2C 030821	1	dw031919_5.6399.6399.2	controllerType=0 controllerNumber=1 scan=6399	20.2234
05006:2	1	R.C[+57.021]EC[+57.021]PMGYNLDYTGVR.C	686		C[+57]*2	917.884	2	1834.76	1834.76	0	3	Specific	739.33	739.33	739.33	11.61	225	>FBN2C 030821	1	dw031919_5.6507.6507.2	controllerType=0 controllerNumber=1 scan=6507	20.4727
04939:2	1	R.C[+57.021]EC[+57.021]PMGYNLDYTGVR.C	686		C[+57]*2	917.884	2	1834.76	1834.76	0	2.2	Specific	862.53	845.27	845.27	14.61	225	>FBN2C 030821	1	dw031919_5.6452.6452.2	controllerType=0 controllerNumber=1 scan=6452	20.3454
04291:2	1	R.C[+57.021]EC[+57.021]PM[+15.995]GYNLDYTGVR.C	686		C[+57]*2, M[+16]	925.88	2	1850.75	1850.75	0	1.5	Specific	284.23	284.23	97.46	5.57	225	>FBN2C 030821	1	dw031919_5.5895.5895.2	controllerType=0 controllerNumber=1 scan=5895	19.0397
06811:2	1	R.C[+57.021][-17.027]EC[+57.021]PMGYNLDYTGVR.C	686		C[-17][+57]*2	909.372	2	1817.74	1817.73	0	4.1	Specific	422.72	422.72	422.72	7.18	225	>FBN2C 030821	1	dw031919_5.8092.8092.2	controllerType=0 controllerNumber=1 scan=8092	24.2031
04740:2	1	R.C[+57.021]EC[+57.021]PM[+15.995]GYNLDYTGVR.C	686		C[+57]*2, M[+16]	925.879	2	1850.75	1850.75	0	-0.3	Specific	448.43	448.43	136.5	7.31	225	>FBN2C 030821	1	dw031919_5.6271.6271.2	controllerType=0 controllerNumber=1 scan=6271	19.9244
04877:2	1	R.C[+57.021]EC[+57.021]PM[+15.995]GYNLDYTGVR.C	686		C[+57]*2, M[+16]	925.883	2	1850.76	1850.75	0	4.2	Specific	454.65	454.65	148.72	7.31	225	>FBN2C 030821	1	dw031919_5.6392.6392.2	controllerType=0 controllerNumber=1 scan=6392	20.2063
04184:2	1	R.C[+57.021]EC[+57.021]PM[+15.995]GYNLDYTGVR.C	686		C[+57]*2, M[+16]	925.882	2	1850.76	1850.75	0	3.5	Specific	511.83	511.83	125.22	7.53	225	>FBN2C 030821	1	dw031919_5.5806.5806.2	controllerType=0 controllerNumber=1 scan=5806	18.8303
06686:2	1	R.C[+57.021][-17.027]EC[+57.021]PMGYNLDYTGVR.C	686		C[-17][+57]*2	909.372	2	1817.74	1817.73	0	4	Specific	558.76	558.76	558.76	7.77	225	>FBN2C 030821	1	dw031919_5.7984.7984.2	controllerType=0 controllerNumber=1 scan=7984	23.9482
06752:2	1	R.C[+57.021][-17.027]EC[+57.021]PMGYNLDYTGVR.C	686		C[-17][+57]*2	909.371	2	1817.74	1817.73	0	3.6	Specific	665.83	665.83	665.83	10.61	225	>FBN2C 030821	1	dw031919_5.8039.8039.2	controllerType=0 controllerNumber=1 scan=8039	24.0771
04819:2	1	R.C[+57.021]EC[+57.021]PM[+15.995]GYN[+0.984]LDYTGVR.C	686		C[+57]*2, M[+16], N[+1]	926.38	2	1851.75	1851.73	0	10.1	Specific	246.09	246.09	74.11	5.1	225	>FBN2C 030821	1	dw031919_5.6338.6338.2	controllerType=0 controllerNumber=1 scan=6338	20.0804
08235:3	1	R.C[+57.021][-17.027]MNTFGSYEC[+57.021]TC[+57.021]PIGYALR.E	758		C[-17][+57]*3	761.652	3	2282.94	2282.93	0	3.9	Specific	101.98	101.98	101.98	1.7	225	>FBN2C 030821	1	dw031919_5.9371.9371.3	controllerType=0 controllerNumber=1 scan=9371	27.2656
05750:3	1	R.C[+57.021]M[+15.995]NTFGSYEC[+57.021]TC[+57.021]PIGYALR.E	758		C[+57]*3, M[+16]	772.66	3	2315.97	2315.96	0	4.8	Specific	385.18	385.18	24.93	6.37	225	>FBN2C 030821	1	dw031919_5.7162.7162.3	controllerType=0 controllerNumber=1 scan=7162	22.0116
08168:3	1	R.C[+57.021][-17.027]MNTFGSYEC[+57.021]TC[+57.021]PIGYALR.E	758		C[-17][+57]*3	761.651	3	2282.94	2282.93	0	2.1	Specific	490.45	490.45	490.45	6.69	225	>FBN2C 030821	1	dw031919_5.9310.9310.3	controllerType=0 controllerNumber=1 scan=9310	27.1218
08190:2	1	R.C[+57.021][-17.027]MNTFGSYEC[+57.021]TC[+57.021]PIGYALR.E	758		C[-17][+57]*3	1141.97	2	2282.94	2282.93	0	1	Specific	627.78	627.78	627.78	9.48	225	>FBN2C 030821	1	dw031919_5.9328.9328.2	controllerType=0 controllerNumber=1 scan=9328	27.1636
07042:3	1	R.C[+57.021][-17.027]MNTFGSYEC[+57.021]TC[+57.021]PIGYALREDQK.M	758		C[-17][+57]*3	928.394	3	2783.17	2783.16	0	3.6	Specific	638.61	638.61	638.61	8.83	225	>FBN2C 030821	1	dw031919_5.8305.8305.3	controllerType=0 controllerNumber=1 scan=8305	24.7071
07097:3	1	R.C[+57.021][-17.027]MNTFGSYEC[+57.021]TC[+57.021]PIGYALREDQK.M	758		C[-17][+57]*3	928.394	3	2783.17	2783.16	0	3.4	Specific	789.68	789.68	789.68	11.83	225	>FBN2C 030821	1	dw031919_5.8355.8355.3	controllerType=0 controllerNumber=1 scan=8355	24.8257
02249:4	1	K.MC[+57.021]KDLDEC[+57.021]AEGLHDC[+57.021]ESR.G	781		C[+57]*3	556.974	4	2224.87	2224.87	0	0.4	Specific	382.38	382.38	382.38	6.76	225	>FBN2C 030821	1	dw031919_5.4034.4034.4	controllerType=0 controllerNumber=1 scan=4034	14.6367
02350:3	1	K.MC[+57.021]KDLDEC[+57.021]AEGLHDC[+57.021]ESR.G	781		C[+57]*3	742.297	3	2224.88	2224.87	0	1.4	Specific	505.43	505.43	505.43	5.89	225	>FBN2C 030821	1	dw031919_5.4137.4137.3	controllerType=0 controllerNumber=1 scan=4137	14.8826
02459:4	1	K.MC[+57.021]KDLDEC[+57.021]AEGLHDC[+57.021]ESR.G	781		C[+57]*3	556.975	4	2224.88	2224.87	0	1.8	Specific	583.62	583.62	583.62	8.16	225	>FBN2C 030821	1	dw031919_5.4266.4266.4	controllerType=0 controllerNumber=1 scan=4266	15.2066
02343:4	1	K.MC[+57.021]KDLDEC[+57.021]AEGLHDC[+57.021]ESR.G	781		C[+57]*3	556.974	4	2224.88	2224.87	0	1.5	Specific	758.06	758.06	758.06	12.16	225	>FBN2C 030821	1	dw031919_5.4130.4130.4	controllerType=0 controllerNumber=1 scan=4130	14.8662
02383:4	1	K.MC[+57.021]KDLDEC[+57.021]AEGLHDC[+57.021]ESR.G	781		C[+57]*3	556.975	4	2224.88	2224.87	0	1.8	Specific	777.1	777.1	777.1	12.16	225	>FBN2C 030821	1	dw031919_5.4178.4178.4	controllerType=0 controllerNumber=1 scan=4178	14.9837
02508:4	1	K.MC[+57.021]KDLDEC[+57.021]AEGLHDC[+57.021]ESR.G	781		C[+57]*3	556.974	4	2224.88	2224.87	0	1.3	Specific	794.64	794.64	794.64	12.16	225	>FBN2C 030821	1	dw031919_5.4311.4311.4	controllerType=0 controllerNumber=1 scan=4311	15.3165
02426:3	1	K.MC[+57.021]KDLDEC[+57.021]AEGLHDC[+57.021]ESR.G	781		C[+57]*3	742.297	3	2224.88	2224.87	0	2.1	Specific	834.27	834.27	834.27	11.97	225	>FBN2C 030821	1	dw031919_5.4225.4225.3	controllerType=0 controllerNumber=1 scan=4225	15.1005
02423:4	1	K.MC[+57.021]KDLDEC[+57.021]AEGLHDC[+57.021]ESR.G	781		C[+57]*3	556.975	4	2224.88	2224.87	0	2.1	Specific	870.84	870.84	870.84	14.16	225	>FBN2C 030821	1	dw031919_5.4222.4222.4	controllerType=0 controllerNumber=1 scan=4222	15.0928
02298:4	1	K.MC[+57.021]KDLDEC[+57.021]AEGLHDC[+57.021]ESR.G	781		C[+57]*3	556.975	4	2224.88	2224.87	0	1.7	Specific	963.66	963.66	963.66	16.16	225	>FBN2C 030821	1	dw031919_5.4083.4083.4	controllerType=0 controllerNumber=1 scan=4083	14.7533
02114:4	1	K.MC[+57.021]KD[+15.995]LDEC[+57.021]AEGLHDC[+57.021]ESR.G	781		C[+57]*3, D[+16]	560.973	4	2240.87	2240.87	0	1.6	Specific	132.76	132.76	0	3.38	225	>FBN2C 030821	1	dw031919_5.3900.3900.4	controllerType=0 controllerNumber=1 scan=3900	14.3147
01963:4	1	K.MC[+57.021]KD[+15.995]LDEC[+57.021]AEGLHDC[+57.021]ESR.G	781		C[+57]*3, D[+16]	560.973	4	2240.87	2240.87	0	1.3	Specific	248.05	248.05	0	4.65	225	>FBN2C 030821	1	dw031919_5.3736.3736.4	controllerType=0 controllerNumber=1 scan=3736	13.8849
02035:4	1	K.MC[+57.021]KD[+15.995]LDEC[+57.021]AEGLHDC[+57.021]ESR.G	781		C[+57]*3, D[+16]	560.973	4	2240.87	2240.87	0	0.9	Specific	293.24	293.24	0	5.11	225	>FBN2C 030821	1	dw031919_5.3815.3815.4	controllerType=0 controllerNumber=1 scan=3815	14.0996
02071:4	1	K.MC[+57.021]KD[+15.995]LDEC[+57.021]AEGLHDC[+57.021]ESR.G	781		C[+57]*3, D[+16]	560.972	4	2240.87	2240.87	0	-0.2	Specific	457.25	457.25	4	6.85	225	>FBN2C 030821	1	dw031919_5.3857.3857.4	controllerType=0 controllerNumber=1 scan=3857	14.2087
01999:4	1	K.M[+15.995]C[+57.021]KDLDEC[+57.021]AEGLHDC[+57.021]ESR.G	781		C[+57]*3, M[+16]	560.974	4	2240.87	2240.87	0	3	Specific	502.02	502.02	15.9	7.08	225	>FBN2C 030821	1	dw031919_5.3775.3775.4	controllerType=0 controllerNumber=1 scan=3775	13.9919
03037:3	1	K.DLDEC[+57.021]AEGLHDC[+57.021]ESR.G	784		C[+57]*2	602.575	3	1805.71	1805.71	0	2.2	Specific	304.09	304.09	304.09	4.37	225	>FBN2C 030821	1	dw031919_5.4813.4813.3	controllerType=0 controllerNumber=1 scan=4813	16.5076
02865:2	1	K.DLDEC[+57.021]AEGLHDC[+57.021]ESR.G	784		C[+57]*2	903.359	2	1805.71	1805.71	0	2.1	Specific	394.45	394.45	394.45	6.03	225	>FBN2C 030821	1	dw031919_5.4652.4652.2	controllerType=0 controllerNumber=1 scan=4652	16.1259
02977:3	1	K.DLDEC[+57.021]AEGLHDC[+57.021]ESR.G	784		C[+57]*2	602.575	3	1805.71	1805.71	0	2.9	Specific	513.43	513.43	513.43	7.53	225	>FBN2C 030821	1	dw031919_5.4758.4758.3	controllerType=0 controllerNumber=1 scan=4758	16.3771
02768:2	1	K.DLDEC[+57.021]AEGLHDC[+57.021]ESR.G	784		C[+57]*2	903.358	2	1805.71	1805.71	0	1.7	Specific	675.56	675.56	675.56	9.42	225	>FBN2C 030821	1	dw031919_5.4557.4557.2	controllerType=0 controllerNumber=1 scan=4557	15.9004
02814:2	1	K.DLDEC[+57.021]AEGLHDC[+57.021]ESR.G	784		C[+57]*2	903.357	2	1805.71	1805.71	0	0.5	Specific	700.33	700.33	700.33	10.42	225	>FBN2C 030821	1	dw031919_5.4602.4602.2	controllerType=0 controllerNumber=1 scan=4602	16.0082
02900:3	1	K.DLDEC[+57.021]AEGLHDC[+57.021]ESR.G	784		C[+57]*2	602.575	3	1805.71	1805.71	0	1.6	Specific	773.12	773.12	773.12	12.61	225	>FBN2C 030821	1	dw031919_5.4685.4685.3	controllerType=0 controllerNumber=1 scan=4685	16.2038
02845:3	1	K.DLDEC[+57.021]AEGLHDC[+57.021]ESR.G	784		C[+57]*2	602.575	3	1805.71	1805.71	0	1.9	Specific	795.18	795.18	795.18	12.61	225	>FBN2C 030821	1	dw031919_5.4634.4634.3	controllerType=0 controllerNumber=1 scan=4634	16.0842
02799:3	1	K.DLDEC[+57.021]AEGLHDC[+57.021]ESR.G	784		C[+57]*2	602.575	3	1805.71	1805.71	0	1.9	Specific	865.76	865.76	865.76	14.61	225	>FBN2C 030821	1	dw031919_5.4587.4587.3	controllerType=0 controllerNumber=1 scan=4587	15.972
02751:3	1	K.DLDEC[+57.021]AEGLHDC[+57.021]ESR.G	784		C[+57]*2	602.575	3	1805.71	1805.71	0	1.6	Specific	871.22	871.22	871.22	14.61	225	>FBN2C 030821	1	dw031919_5.4541.4541.3	controllerType=0 controllerNumber=1 scan=4541	15.8637
07241:3	1	K.NLIGTFMC[+57.021]IC[+57.021]PPGMAR.R	804		C[+57]*2	613.294	3	1837.87	1837.86	0	4.5	Specific	232.14	232.14	232.14	2.86	225	>FBN2C 030821	1	dw031919_5.8472.8472.3	controllerType=0 controllerNumber=1 scan=8472	25.0998
07707:2	1	K.NLIGTFMC[+57.021]IC[+57.021]PPGMAR.R	804		C[+57]*2	919.436	2	1837.87	1837.86	0	3.8	Specific	281.39	281.39	281.39	5.57	225	>FBN2C 030821	1	dw031919_5.8884.8884.2	controllerType=0 controllerNumber=1 scan=8884	26.0767
07605:3	1	K.NLIGTFMC[+57.021]IC[+57.021]PPGMAR.R	804		C[+57]*2	613.292	3	1837.86	1837.86	0	1.1	Specific	282.99	282.99	282.99	4.85	225	>FBN2C 030821	1	dw031919_5.8796.8796.3	controllerType=0 controllerNumber=1 scan=8796	25.8688
07227:2	1	K.NLIGTFMC[+57.021]IC[+57.021]PPGMAR.R	804		C[+57]*2	919.429	2	1837.85	1837.86	0	-3.5	Specific	313.07	313.07	313.07	5.5	225	>FBN2C 030821	1	dw031919_5.8460.8460.2	controllerType=0 controllerNumber=1 scan=8460	25.0717
07546:3	1	K.NLIGTFMC[+57.021]IC[+57.021]PPGMAR.R	804		C[+57]*2	613.294	3	1837.87	1837.86	0	4.5	Specific	328.56	328.56	328.56	3.66	225	>FBN2C 030821	1	dw031919_5.8742.8742.3	controllerType=0 controllerNumber=1 scan=8742	25.7407
07485:3	1	K.NLIGTFMC[+57.021]IC[+57.021]PPGMAR.R	804		C[+57]*2	613.293	3	1837.86	1837.86	0	3.6	Specific	473.1	473.1	473.1	6.59	225	>FBN2C 030821	1	dw031919_5.8689.8689.3	controllerType=0 controllerNumber=1 scan=8689	25.615
07297:3	1	K.NLIGTFMC[+57.021]IC[+57.021]PPGMAR.R	804		C[+57]*2	613.293	3	1837.86	1837.86	0	3.7	Specific	476.02	476.02	476.02	6.59	225	>FBN2C 030821	1	dw031919_5.8521.8521.3	controllerType=0 controllerNumber=1 scan=8521	25.2171
07531:2	1	K.NLIGTFMC[+57.021]IC[+57.021]PPGMAR.R	804		C[+57]*2	919.436	2	1837.86	1837.86	0	3.4	Specific	477.51	477.51	477.51	7.31	225	>FBN2C 030821	1	dw031919_5.8730.8730.2	controllerType=0 controllerNumber=1 scan=8730	25.7125
07282:2	1	K.NLIGTFMC[+57.021]IC[+57.021]PPGMAR.R	804		C[+57]*2	919.436	2	1837.87	1837.86	0	4	Specific	514.92	514.92	514.92	7.53	225	>FBN2C 030821	1	dw031919_5.8509.8509.2	controllerType=0 controllerNumber=1 scan=8509	25.1889
07469:2	1	K.NLIGTFMC[+57.021]IC[+57.021]PPGMAR.R	804		C[+57]*2	919.436	2	1837.86	1837.86	0	3.8	Specific	616.22	616.22	616.22	9.61	225	>FBN2C 030821	1	dw031919_5.8674.8674.2	controllerType=0 controllerNumber=1 scan=8674	25.5799
07421:3	1	K.NLIGTFMC[+57.021]IC[+57.021]PPGMAR.R	804		C[+57]*2	613.293	3	1837.87	1837.86	0	3.9	Specific	625.68	625.68	625.68	8.9	225	>FBN2C 030821	1	dw031919_5.8630.8630.3	controllerType=0 controllerNumber=1 scan=8630	25.4755
07357:3	1	K.NLIGTFMC[+57.021]IC[+57.021]PPGMAR.R	804		C[+57]*2	613.293	3	1837.86	1837.86	0	3.6	Specific	625.93	625.93	625.93	8.9	225	>FBN2C 030821	1	dw031919_5.8575.8575.3	controllerType=0 controllerNumber=1 scan=8575	25.3452
07409:2	1	K.NLIGTFMC[+57.021]IC[+57.021]PPGMAR.R	804		C[+57]*2	919.436	2	1837.86	1837.86	0	3.2	Specific	706.48	706.48	706.48	11.61	225	>FBN2C 030821	1	dw031919_5.8619.8619.2	controllerType=0 controllerNumber=1 scan=8619	25.4495
07346:2	1	K.NLIGTFMC[+57.021]IC[+57.021]PPGMAR.R	804		C[+57]*2	919.436	2	1837.87	1837.86	0	4	Specific	793.03	793.03	793.03	12.61	225	>FBN2C 030821	1	dw031919_5.8564.8564.2	controllerType=0 controllerNumber=1 scan=8564	25.3193
07017:3	1	K.NLIGTFM[+15.995]C[+57.021]IC[+57.021]PPGMAR.R	804		C[+57]*2, M[+16]	618.624	3	1853.86	1853.85	0	3	Specific	168.84	168.84	60.39	1.97	225	>FBN2C 030821	1	dw031919_5.8284.8284.3	controllerType=0 controllerNumber=1 scan=8284	24.6567
06924:3	1	K.NLIGTFMC[+57.021]IC[+57.021]PPGM[+15.995]AR.R	804		C[+57]*2, M[+16]	618.622	3	1853.85	1853.85	0	-0.5	Specific	199.28	199.28	37.9	1.91	225	>FBN2C 030821	1	dw031919_5.8198.8198.3	controllerType=0 controllerNumber=1 scan=8198	24.4529
06804:3	1	K.NLIGTFMC[+57.021]IC[+57.021]PPGM[+15.995]AR.R	804		C[+57]*2, M[+16]	618.623	3	1853.86	1853.85	0	1.5	Specific	235.65	235.65	80.52	2.36	225	>FBN2C 030821	1	dw031919_5.8085.8085.3	controllerType=0 controllerNumber=1 scan=8085	24.1859
07391:3	1	K.NLIGTFM[+15.995]C[+57.021]IC[+57.021]PPGMAR.R	804		C[+57]*2, M[+16]	618.626	3	1853.86	1853.85	0	5.9	Specific	242.58	242.58	133.45	2.95	225	>FBN2C 030821	1	dw031919_5.8604.8604.3	controllerType=0 controllerNumber=1 scan=8604	25.4123
06892:2	1	K.NLIGTFMC[+57.021]IC[+57.021]PPGM[+15.995]AR.R	804		C[+57]*2, M[+16]	927.435	2	1853.86	1853.85	0	5	Specific	246.05	246.05	59.8	5.1	225	>FBN2C 030821	1	dw031919_5.8169.8169.2	controllerType=0 controllerNumber=1 scan=8169	24.3859
07025:2	1	K.NLIGTFMC[+57.021]IC[+57.021]PPGM[+15.995]AR.R	804		C[+57]*2, M[+16]	927.433	2	1853.86	1853.85	0	2.9	Specific	256.35	256.35	33.37	5.01	225	>FBN2C 030821	1	dw031919_5.8292.8292.2	controllerType=0 controllerNumber=1 scan=8292	24.6762
07193:3	1	K.NLIGTFM[+15.995]C[+57.021]IC[+57.021]PPGMAR.R	804		C[+57]*2, M[+16]	618.623	3	1853.86	1853.85	0	1.5	Specific	264.17	264.17	96.34	2.87	225	>FBN2C 030821	1	dw031919_5.8433.8433.3	controllerType=0 controllerNumber=1 scan=8433	25.009
07130:3	1	K.NLIGTFM[+15.995]C[+57.021]IC[+57.021]PPGMAR.R	804		C[+57]*2, M[+16]	618.625	3	1853.86	1853.85	0	3.8	Specific	264.33	264.33	103.6	3.06	225	>FBN2C 030821	1	dw031919_5.8379.8379.3	controllerType=0 controllerNumber=1 scan=8379	24.8818
06856:3	1	K.NLIGTFMC[+57.021]IC[+57.021]PPGM[+15.995]AR.R	804		C[+57]*2, M[+16]	618.625	3	1853.86	1853.85	0	4.7	Specific	298.57	298.57	181.7	3.41	225	>FBN2C 030821	1	dw031919_5.8136.8136.3	controllerType=0 controllerNumber=1 scan=8136	24.3074
07337:2	1	K.NLIGTFM[+15.995]C[+57.021]IC[+57.021]PPGMAR.R	804		C[+57]*2, M[+16]	927.434	2	1853.86	1853.85	0	4.3	Specific	301.11	301.11	0.49	5.57	225	>FBN2C 030821	1	dw031919_5.8556.8556.2	controllerType=0 controllerNumber=1 scan=8556	25.2998
07324:3	1	K.NLIGTFM[+15.995]C[+57.021]IC[+57.021]PPGMAR.R	804		C[+57]*2, M[+16]	618.624	3	1853.86	1853.85	0	2.2	Specific	306.13	306.13	118.56	3.61	225	>FBN2C 030821	1	dw031919_5.8545.8545.3	controllerType=0 controllerNumber=1 scan=8545	25.2738
07258:3	1	K.NLIGTFM[+15.995]C[+57.021]IC[+57.021]PPGMAR.R	804		C[+57]*2, M[+16]	618.625	3	1853.86	1853.85	0	3.6	Specific	315.56	315.56	136.38	3.59	225	>FBN2C 030821	1	dw031919_5.8488.8488.3	controllerType=0 controllerNumber=1 scan=8488	25.1391
06401:3	1	K.NLIGTFM[+15.995]C[+57.021]IC[+57.021]PPGMAR.R	804		C[+57]*2, M[+16]	618.624	3	1853.86	1853.85	0	2.7	Specific	340.4	340.4	124.08	5.06	225	>FBN2C 030821	1	dw031919_5.7722.7722.3	controllerType=0 controllerNumber=1 scan=7722	23.3308
07167:2	1	K.NLIGTFM[+15.995]C[+57.021]IC[+57.021]PPGMAR.R	804		C[+57]*2, M[+16]	927.431	2	1853.86	1853.85	0	1.3	Specific	353.18	353.18	76.41	5.78	225	>FBN2C 030821	1	dw031919_5.8412.8412.2	controllerType=0 controllerNumber=1 scan=8412	24.9599
07283:2	1	K.N[+0.984]LIGTFMC[+57.021]IC[+57.021]PPGMAR.R	804		C[+57]*2, N[+1]	919.938	2	1838.87	1838.84	0	14.6	Specific	356.47	356.47	356.47	3.84	225	>FBN2C 030821	1	dw031919_5.8509.8509.2	controllerType=0 controllerNumber=1 scan=8509	25.1889
07234:2	1	K.NLIGTFM[+15.995]C[+57.021]IC[+57.021]PPGMAR.R	804		C[+57]*2, M[+16]	927.433	2	1853.86	1853.85	0	3.2	Specific	405.24	405.24	36.49	7.18	225	>FBN2C 030821	1	dw031919_5.8467.8467.2	controllerType=0 controllerNumber=1 scan=8467	25.089
06837:2	1	K.NLIGTFMC[+57.021]IC[+57.021]PPGM[+15.995]AR.R	804		C[+57]*2, M[+16]	927.435	2	1853.86	1853.85	0	5.2	Specific	422.4	422.4	148.58	7.18	225	>FBN2C 030821	1	dw031919_5.8116.8116.2	controllerType=0 controllerNumber=1 scan=8116	24.2594
01272:3	1	R.RPDGEGC[+57.021]VDENEC[+57.021]R.T	820		C[+57]*2	564.896	3	1692.67	1692.67	0	1.8	Specific	77.98	77.98	77.98	1.61	225	>FBN2C 030821	1	dw031919_5.2974.2974.3	controllerType=0 controllerNumber=1 scan=2974	11.8383
01129:2	1	R.RPDGEGC[+57.021]VDENEC[+57.021]R.T	820		C[+57]*2	846.841	2	1692.67	1692.67	0	2.4	Specific	230.11	230.11	230.11	1.66	225	>FBN2C 030821	1	dw031919_5.2819.2819.2	controllerType=0 controllerNumber=1 scan=2819	11.4459
01225:3	1	R.RPDGEGC[+57.021]VDENEC[+57.021]R.T	820		C[+57]*2	564.896	3	1692.67	1692.67	0	1.3	Specific	290.42	290.42	290.42	5.57	225	>FBN2C 030821	1	dw031919_5.2928.2928.3	controllerType=0 controllerNumber=1 scan=2928	11.7288
01065:3	1	R.RPDGEGC[+57.021]VDENEC[+57.021]R.T	820		C[+57]*2	564.896	3	1692.67	1692.67	0	1.5	Specific	319.23	319.23	319.23	5.5	225	>FBN2C 030821	1	dw031919_5.2756.2756.3	controllerType=0 controllerNumber=1 scan=2756	11.291
01180:3	1	R.RPDGEGC[+57.021]VDENEC[+57.021]R.T	820		C[+57]*2	564.896	3	1692.67	1692.67	0	1.7	Specific	532.72	532.72	532.72	7.77	225	>FBN2C 030821	1	dw031919_5.2882.2882.3	controllerType=0 controllerNumber=1 scan=2882	11.6156
01148:3	1	R.RPDGEGC[+57.021]VDENEC[+57.021]R.T	820		C[+57]*2	564.896	3	1692.67	1692.67	0	2	Specific	642.81	642.81	642.81	9.61	225	>FBN2C 030821	1	dw031919_5.2841.2841.3	controllerType=0 controllerNumber=1 scan=2841	11.5035
01109:3	1	R.RPDGEGC[+57.021]VDENEC[+57.021]R.T	820		C[+57]*2	564.895	3	1692.67	1692.67	0	1	Specific	647.29	647.29	647.29	9.61	225	>FBN2C 030821	1	dw031919_5.2799.2799.3	controllerType=0 controllerNumber=1 scan=2799	11.3983
06613:2	1	R.C[+57.021][-17.027]VNIIGSYR.C	844		C[-17][+57]	532.765	2	1064.52	1064.52	0	3.1	Specific	479.53	479.53	479.53	6.57	225	>FBN2C 030821	1	dw031919_5.7917.7917.2	controllerType=0 controllerNumber=1 scan=7917	23.7911
06673:2	1	R.C[+57.021][-17.027]VNIIGSYR.C	844		C[-17][+57]	532.765	2	1064.52	1064.52	0	2.6	Specific	472.89	472.89	472.89	6.57	225	>FBN2C 030821	1	dw031919_5.7972.7972.2	controllerType=0 controllerNumber=1 scan=7972	23.9197
06312:2	1	R.C[+57.021][-17.027]VNIIGS[+162.053]YR.C	844	Hex(1)	C[-17][+57], S[+162]	613.791	2	1226.58	1226.57	0	2.8	Specific	421.44	421.44	243.74	6.44	225	>FBN2C 030821	1	dw031919_5.7642.7642.2	controllerType=0 controllerNumber=1 scan=7642	23.1429
03169:3	1	R.C[+57.021]EC[+57.021]NEGFQSSSSGTEC[+57.021]LDNR.Q	853		C[+57]*3	779.629	3	2336.87	2336.88	0	-4.1	Specific	449.79	449.79	449.79	6.46	225	>FBN2C 030821	1	dw031919_5.4925.4925.3	controllerType=0 controllerNumber=1 scan=4925	16.772
03100:3	1	R.C[+57.021]EC[+57.021]NEGFQSSSSGTEC[+57.021]LDNR.Q	853		C[+57]*3	779.633	3	2336.89	2336.88	0	1.8	Specific	471.83	471.83	471.83	6.46	225	>FBN2C 030821	1	dw031919_5.4867.4867.3	controllerType=0 controllerNumber=1 scan=4867	16.6355
02835:3	1	R.C[+57.021]EC[+57.021]NEGFQSSSSGTEC[+57.021]LDNR.Q	853		C[+57]*3	779.633	3	2336.88	2336.88	0	0.9	Specific	640.24	640.24	640.24	8.77	225	>FBN2C 030821	1	dw031919_5.4622.4622.3	controllerType=0 controllerNumber=1 scan=4622	16.0545
03032:3	1	R.C[+57.021]EC[+57.021]NEGFQSSSSGTEC[+57.021]LDNR.Q	853		C[+57]*3	779.634	3	2336.89	2336.88	0	1.9	Specific	648.68	648.68	648.68	8.77	225	>FBN2C 030821	1	dw031919_5.4809.4809.3	controllerType=0 controllerNumber=1 scan=4809	16.499
02872:2	1	R.C[+57.021]EC[+57.021]NEGFQSSSSGTEC[+57.021]LDNR.Q	853		C[+57]*3	1168.95	2	2336.89	2336.88	0	2.1	Specific	722.03	722.03	722.03	11.48	225	>FBN2C 030821	1	dw031919_5.4660.4660.2	controllerType=0 controllerNumber=1 scan=4660	16.1451
02984:3	1	R.C[+57.021]EC[+57.021]NEGFQSSSSGTEC[+57.021]LDNR.Q	853		C[+57]*3	779.634	3	2336.89	2336.88	0	2.7	Specific	780.39	780.39	780.39	11.77	225	>FBN2C 030821	1	dw031919_5.4764.4764.3	controllerType=0 controllerNumber=1 scan=4764	16.3921
02935:3	1	R.C[+57.021]EC[+57.021]NEGFQSSSSGTEC[+57.021]LDNR.Q	853		C[+57]*3	779.634	3	2336.89	2336.88	0	1.9	Specific	810.14	810.14	810.14	12.77	225	>FBN2C 030821	1	dw031919_5.4719.4719.3	controllerType=0 controllerNumber=1 scan=4719	16.2857
02920:2	1	R.C[+57.021]EC[+57.021]NEGFQSSSSGTEC[+57.021]LDNR.Q	853		C[+57]*3	1168.95	2	2336.88	2336.88	0	1.2	Specific	855.83	855.83	855.83	14.48	225	>FBN2C 030821	1	dw031919_5.4705.4705.2	controllerType=0 controllerNumber=1 scan=4705	16.2517
02880:3	1	R.C[+57.021]EC[+57.021]NEGFQSSSSGTEC[+57.021]LDNR.Q	853		C[+57]*3	779.633	3	2336.88	2336.88	0	1.6	Specific	884.81	884.81	884.81	13.77	225	>FBN2C 030821	1	dw031919_5.4667.4667.3	controllerType=0 controllerNumber=1 scan=4667	16.1621
03230:3	1	R.C[+57.021]EC[+57.021]N[+0.984]EGFQSSSSGTEC[+57.021]LDNR.Q	853		C[+57]*3, N[+1]	779.962	3	2337.87	2337.87	0	3	Specific	125.18	125.18	125.18	1.84	225	>FBN2C 030821	1	dw031919_5.4979.4979.3	controllerType=0 controllerNumber=1 scan=4979	16.8985
04546:2	1	R.C[+57.021][-17.027]EC[+57.021]NEGFQSSSSGTEC[+57.021]LDNR.Q	853		C[-17][+57]*3	1160.43	2	2319.86	2319.85	0	2.4	Specific	560.29	560.29	560.29	8.48	225	>FBN2C 030821	1	dw031919_5.6104.6104.2	controllerType=0 controllerNumber=1 scan=6104	19.532
04468:3	1	R.C[+57.021][-17.027]EC[+57.021]NEGFQSSSSGTEC[+57.021]LDNR.Q	853		C[-17][+57]*3	773.958	3	2319.86	2319.85	0	2.7	Specific	585.44	585.44	585.44	7.77	225	>FBN2C 030821	1	dw031919_5.6041.6041.3	controllerType=0 controllerNumber=1 scan=6041	19.3831
04529:3	1	R.C[+57.021][-17.027]EC[+57.021]NEGFQSSSSGTEC[+57.021]LDNR.Q	853		C[-17][+57]*3	773.958	3	2319.86	2319.85	0	2.5	Specific	651.29	651.29	651.29	9.77	225	>FBN2C 030821	1	dw031919_5.6090.6090.3	controllerType=0 controllerNumber=1 scan=6090	19.4997
[truncated: 208 more rows]
