# Supplementary material for: POGLUT2 and POGLUT3 O-glucosylate multiple EGF repeats in fibrillin-1, -2, and LTBP1 and promote secretion of fibrillin-1
Source: J Biol Chem. 2021 Aug 17;297(3):101055. doi: 10.1016/j.jbc.2021.101055 (PMC8405936; doi:10.1016/j.jbc.2021.101055)
Supplement: Supplemental Table S21 [file mmc19.xlsx]

## Sheet: Sheet1
Table S21: Trypsin digestion of recombinant human FBN2-C expressed in POGLUT2/3 double knockout HEK293T cells.
Each tab is a biological replicate.

## Sheet: DW_031919_6
Query #:z	Protein Rank	Peptide < ProteinMetrics Confidential >	Starting position	Glycans NHFAGNa	Modification Type(s)	Observed m/z	z	Observed (M+H)	Calc. mass (M+H)	Off-by-x error	Mass error (ppm)	Cleavage	Score	Delta	Delta Mod	|Log Prob|	# of unique peptides	Protein Name	Protein DB number	Comment	Scan #	Scan Time
07014:4	1	K.AVDIDEC[+57.021]KEIPGIC[+57.021]ANGVC[+57.021]INQIGSFR.C	296		C[+57]*3	759.617	4	3035.45	3035.44	0	2.5	Specific	569.91	569.91	569.91	7.65	160	>FBN2C 030821	1	dw031919_6.7916.7916.4	controllerType=0 controllerNumber=1 scan=7916	23.1506
06921:3	1	K.AVDIDEC[+57.021]KEIPGIC[+57.021]ANGVC[+57.021]INQIGSFR.C	296		C[+57]*3	1012.49	3	3035.45	3035.44	0	3.2	Specific	622.12	622.12	622.12	8.97	160	>FBN2C 030821	1	dw031919_6.7843.7843.3	controllerType=0 controllerNumber=1 scan=7843	22.9776
06949:4	1	K.AVDIDEC[+57.021]KEIPGIC[+57.021]ANGVC[+57.021]INQIGSFR.C	296		C[+57]*3	759.617	4	3035.45	3035.44	0	2.9	Specific	697.5	697.5	697.5	9.65	160	>FBN2C 030821	1	dw031919_6.7864.7864.4	controllerType=0 controllerNumber=1 scan=7864	23.0276
07054:3	1	K.AVDIDEC[+57.021]KEIPGIC[+57.021]ANGVC[+57.021]INQIGSFR.C	296		C[+57]*3	1012.49	3	3035.45	3035.44	0	2.7	Specific	806.27	806.27	806.27	12.97	160	>FBN2C 030821	1	dw031919_6.7949.7949.3	controllerType=0 controllerNumber=1 scan=7949	23.2286
06985:3	1	K.AVDIDEC[+57.021]KEIPGIC[+57.021]ANGVC[+57.021]INQIGSFR.C	296		C[+57]*3	1012.49	3	3035.44	3035.44	0	2	Specific	987.67	987.67	987.67	15.97	160	>FBN2C 030821	1	dw031919_6.7894.7894.3	controllerType=0 controllerNumber=1 scan=7894	23.099
07213:3	1	K.EIPGIC[+57.021]ANGVC[+57.021]INQIGSFR.C	304		C[+57]*2	702.349	3	2105.03	2105.03	0	3	Specific	531.41	531.41	531.41	7.83	160	>FBN2C 030821	1	dw031919_6.8095.8095.3	controllerType=0 controllerNumber=1 scan=8095	23.5743
07165:2	1	K.EIPGIC[+57.021]ANGVC[+57.021]INQIGSFR.C	304		C[+57]*2	1053.02	2	2105.03	2105.03	0	3.1	Specific	606.76	606.76	606.76	10.09	160	>FBN2C 030821	1	dw031919_6.8053.8053.2	controllerType=0 controllerNumber=1 scan=8053	23.4746
07153:3	1	K.EIPGIC[+57.021]ANGVC[+57.021]INQIGSFR.C	304		C[+57]*2	702.349	3	2105.03	2105.03	0	2.7	Specific	714.16	714.16	714.16	11.77	160	>FBN2C 030821	1	dw031919_6.8041.8041.3	controllerType=0 controllerNumber=1 scan=8041	23.4466
02733:2	1	R.NADC[+57.021]INSPGSYR.C	354		C[+57]	677.295	2	1353.58	1353.59	0	-1.2	Specific	343.4	343.4	343.4	4.86	160	>FBN2C 030821	1	dw031919_6.4044.4044.2	controllerType=0 controllerNumber=1 scan=4044	13.9106
03085:2	1	R.NADC[+57.021]INSPGSYR.C	354		C[+57]	677.297	2	1353.59	1353.59	0	0.9	Specific	462.11	462.11	462.11	7.72	160	>FBN2C 030821	1	dw031919_6.4404.4404.2	controllerType=0 controllerNumber=1 scan=4404	14.7995
03044:2	1	R.NADC[+57.021]INSPGSYR.C	354		C[+57]	677.297	2	1353.59	1353.59	0	0.8	Specific	560.5	560.5	560.5	8.98	160	>FBN2C 030821	1	dw031919_6.4359.4359.2	controllerType=0 controllerNumber=1 scan=4359	14.69
02855:2	1	R.NADC[+57.021]INSPGSYR.C	354		C[+57]	677.297	2	1353.59	1353.59	0	1.1	Specific	600.61	600.61	600.61	9.98	160	>FBN2C 030821	1	dw031919_6.4174.4174.2	controllerType=0 controllerNumber=1 scan=4174	14.2425
02778:2	1	R.NADC[+57.021]INSPGSYR.C	354		C[+57]	677.297	2	1353.59	1353.59	0	0.8	Specific	607.95	607.95	607.95	9.98	160	>FBN2C 030821	1	dw031919_6.4089.4089.2	controllerType=0 controllerNumber=1 scan=4089	14.0249
02813:2	1	R.NADC[+57.021]INSPGSYR.C	354		C[+57]	677.297	2	1353.59	1353.59	0	0.7	Specific	627.23	627.23	627.23	9.98	160	>FBN2C 030821	1	dw031919_6.4130.4130.2	controllerType=0 controllerNumber=1 scan=4130	14.1335
02990:2	1	R.NADC[+57.021]INSPGSYR.C	354		C[+57]	677.297	2	1353.59	1353.59	0	0.9	Specific	639.95	639.95	639.95	9.98	160	>FBN2C 030821	1	dw031919_6.4310.4310.2	controllerType=0 controllerNumber=1 scan=4310	14.5739
02898:2	1	R.NADC[+57.021]INSPGSYR.C	354		C[+57]	677.297	2	1353.59	1353.59	0	0.5	Specific	646.81	646.81	646.81	9.98	160	>FBN2C 030821	1	dw031919_6.4219.4219.2	controllerType=0 controllerNumber=1 scan=4219	14.3546
02942:2	1	R.NADC[+57.021]INSPGSYR.C	354		C[+57]	677.297	2	1353.59	1353.59	0	0.6	Specific	660.14	660.14	660.14	10.98	160	>FBN2C 030821	1	dw031919_6.4263.4263.2	controllerType=0 controllerNumber=1 scan=4263	14.4612
02890:2	1	R.NADC[+57.021]IN[+15.995]SPGSYR.C	354		C[+57], N[+16]	685.293	2	1369.58	1369.58	0	-1	Specific	265.53	265.53	153.82	4.37	160	>FBN2C 030821	1	dw031919_6.4212.4212.2	controllerType=0 controllerNumber=1 scan=4212	14.3365
06443:5	1	K.LSPNGAC[+57.021]VDRNEC[+57.021]LEIPNVC[+57.021]SHGLC[+57.021]VDLQGSYQC[+57.021]IC[+57.021]HNGFK.A	374		C[+57]*6	956.43	5	4778.12	4778.11	0	2	Specific	894.35	894.35	20.53	13.58	160	>FBN2C 030821	1	dw031919_6.7437.7437.5	controllerType=0 controllerNumber=1 scan=7437	22.0201
06567:5	1	K.LSPNGAC[+57.021]VDRNEC[+57.021]LEIPNVC[+57.021]SHGLC[+57.021]VDLQGSYQC[+57.021]IC[+57.021]HNGFK.A	374		C[+57]*6	956.629	5	4779.11	4778.11	1	0.4	Specific	957.66	957.66	80.92	15.47	160	>FBN2C 030821	1	dw031919_6.7543.7543.5	controllerType=0 controllerNumber=1 scan=7543	22.2713
06694:5	1	K.LSPNGAC[+57.021]VDRNEC[+57.021]LEIPNVC[+57.021]SHGLC[+57.021]VDLQGSYQC[+57.021]IC[+57.021]HNGFK.A	374		C[+57]*6	956.627	5	4779.11	4778.11	1	-1.5	Specific	1058.63	1058.63	8.5	16.34	160	>FBN2C 030821	1	dw031919_6.7652.7652.5	controllerType=0 controllerNumber=1 scan=7652	22.5291
06503:5	1	K.LSPNGAC[+57.021]VDRNEC[+57.021]LEIPNVC[+57.021]SHGLC[+57.021]VDLQGSYQC[+57.021]IC[+57.021]HNGFK.A	374		C[+57]*6	956.431	5	4778.13	4778.11	0	3.4	Specific	1214.63	1214.63	68.71	20.58	160	>FBN2C 030821	1	dw031919_6.7487.7487.5	controllerType=0 controllerNumber=1 scan=7487	22.139
08502:4	1	K.NTVGSYNC[+57.021]LC[+57.021]YPGFELTHNNDC[+57.021]LDIDEC[+57.021]SSFFGQVC[+57.021]R.N	440		C[+57]*5	1112.97	4	4448.84	4448.84	0	-0.4	Specific	57.09	57.09	27.18	2.45	160	>FBN2C 030821	1	dw031919_6.9267.9267.4	controllerType=0 controllerNumber=1 scan=9267	26.3481
08337:4	1	K.NTVGSYNC[+57.021]LC[+57.021]YPGFELTHNNDC[+57.021]LDIDEC[+57.021]SSFFGQVC[+57.021]R.N	440		C[+57]*5	1113.22	4	4449.86	4448.84	1	3.3	Specific	178.35	178.35	30.38	3.91	160	>FBN2C 030821	1	dw031919_6.9120.9120.4	controllerType=0 controllerNumber=1 scan=9120	26.0007
08285:4	1	K.NTVGSYNC[+57.021]LC[+57.021]YPGFELTHNNDC[+57.021]LDIDEC[+57.021]SSFFGQVC[+57.021]R.N	440		C[+57]*5	1112.97	4	4448.86	4448.84	0	3.2	Specific	264.61	264.61	43.26	4.46	160	>FBN2C 030821	1	dw031919_6.9071.9071.4	controllerType=0 controllerNumber=1 scan=9071	25.885
08065:4	1	K.NTVGSYNC[+57.021]LC[+57.021]YPGFELTHNNDC[+57.021]LDIDEC[+57.021]SSFFGQVC[+57.021]R.N	440		C[+57]*5	1112.97	4	4448.85	4448.84	0	2.1	Specific	360.54	360.54	39.28	5.15	160	>FBN2C 030821	1	dw031919_6.8866.8866.4	controllerType=0 controllerNumber=1 scan=8866	25.3979
08164:3	1	K.NTVGSYNC[+57.021]LC[+57.021]YPGFELTHNNDC[+57.021]LDIDEC[+57.021]SSFFGQVC[+57.021]R.N	440		C[+57]*5	1483.62	3	4448.85	4448.84	0	3	Specific	438.17	438.17	41.64	6.74	160	>FBN2C 030821	1	dw031919_6.8957.8957.3	controllerType=0 controllerNumber=1 scan=8957	25.6129
08167:4	1	K.NTVGSYNC[+57.021]LC[+57.021]YPGFELTHNNDC[+57.021]LDIDEC[+57.021]SSFFGQVC[+57.021]R.N	440		C[+57]*5	1112.97	4	4448.86	4448.84	0	4	Specific	763.95	763.95	82.17	11.35	160	>FBN2C 030821	1	dw031919_6.8961.8961.4	controllerType=0 controllerNumber=1 scan=8961	25.6237
08121:4	1	K.NTVGSYNC[+57.021]LC[+57.021]YPGFELTHNNDC[+57.021]LDIDEC[+57.021]SSFFGQVC[+57.021]R.N	440		C[+57]*5	1112.97	4	4448.86	4448.84	0	3.9	Specific	996.17	996.17	125.1	15.35	160	>FBN2C 030821	1	dw031919_6.8917.8917.4	controllerType=0 controllerNumber=1 scan=8917	25.5194
08118:4	1	K.N[+15.995]TVGSYNC[+57.021]LC[+57.021]YPGFELTHNNDC[+57.021]LDIDEC[+57.021]SSFFGQVC[+57.021]R.N	440		C[+57]*5, N[+16]	1117.22	4	4465.86	4464.84	1	5.1	Specific	247.88	247.88	29.31	3.86	160	>FBN2C 030821	1	dw031919_6.8913.8913.4	controllerType=0 controllerNumber=1 scan=8913	25.5082
05116:2	1	R.C[+57.021]FNEIGSFK.C	480		C[+57]	551.257	2	1101.51	1101.5	0	3.3	Specific	371.04	371.04	371.04	6.07	160	>FBN2C 030821	1	dw031919_6.6300.6300.2	controllerType=0 controllerNumber=1 scan=6300	19.3404
04860:2	1	R.C[+57.021]FNEIGSFK.C	480		C[+57]	551.255	2	1101.5	1101.5	0	0	Specific	441.61	441.61	441.61	6.34	160	>FBN2C 030821	1	dw031919_6.6079.6079.2	controllerType=0 controllerNumber=1 scan=6079	18.8218
04787:2	1	R.C[+57.021]FNEIGSFK.C	480		C[+57]	551.256	2	1101.51	1101.5	0	2.2	Specific	542.42	542.42	542.42	7.9	160	>FBN2C 030821	1	dw031919_6.6017.6017.2	controllerType=0 controllerNumber=1 scan=6017	18.6757
04737:2	1	R.C[+57.021]FNEIGSFK.C	480		C[+57]	551.256	2	1101.51	1101.5	0	2.1	Specific	611.45	611.45	611.45	9.84	160	>FBN2C 030821	1	dw031919_6.5970.5970.2	controllerType=0 controllerNumber=1 scan=5970	18.5648
04687:2	1	R.C[+57.021]FNEIGSFK.C	480		C[+57]	551.256	2	1101.51	1101.5	0	2.1	Specific	623.33	623.33	623.33	9.84	160	>FBN2C 030821	1	dw031919_6.5925.5925.2	controllerType=0 controllerNumber=1 scan=5925	18.4569
04640:2	1	R.C[+57.021]FNEIGSFK.C	480		C[+57]	551.256	2	1101.51	1101.5	0	2.2	Specific	633.19	633.19	633.19	9.84	160	>FBN2C 030821	1	dw031919_6.5881.5881.2	controllerType=0 controllerNumber=1 scan=5881	18.3517
04595:2	1	R.C[+57.021]FNEIGSFK.C	480		C[+57]	551.256	2	1101.51	1101.5	0	2.2	Specific	661.67	661.67	661.67	10.84	160	>FBN2C 030821	1	dw031919_6.5834.5834.2	controllerType=0 controllerNumber=1 scan=5834	18.2405
06563:4	1	K.C[+57.021]LC[+57.021]NEGYELTPDGKNC[+57.021]IDTNEC[+57.021]VALPGSC[+57.021]SPGTC[+57.021]QNLEGSFR.C	489		C[+57]*6	1195.76	4	4780.02	4780.01	0	1.9	Specific	342.34	342.34	29.29	4.28	160	>FBN2C 030821	1	dw031919_6.7538.7538.4	controllerType=0 controllerNumber=1 scan=7538	22.258
06483:4	1	K.C[+57.021]LC[+57.021]NEGYELTPDGKNC[+57.021]IDT[+146.058]NEC[+57.021]VALPGSC[+57.021]SPGTC[+57.021]QNLEGSFR.C	489	Fuc(1)	C[+57]*6, T[+146]	1232.28	4	4926.09	4926.07	0	3.8	Specific	473.02	473.02	0	6.01	160	>FBN2C 030821	1	dw031919_6.7470.7470.4	controllerType=0 controllerNumber=1 scan=7470	22.0977
06150:4	1	K.NC[+57.021]IDTNEC[+57.021]VALPGSC[+57.021]SPGTC[+57.021]QNLEGSFR.C	503		C[+57]*4	786.588	4	3143.33	3143.33	0	0.4	Specific	242.54	242.54	242.54	3.95	160	>FBN2C 030821	1	dw031919_6.7185.7185.4	controllerType=0 controllerNumber=1 scan=7185	21.4248
06234:3	1	K.NC[+57.021]IDTNEC[+57.021]VALPGSC[+57.021]SPGTC[+57.021]QNLEGSFR.C	503		C[+57]*4	1048.45	3	3143.34	3143.33	0	2.2	Specific	534.95	534.95	534.95	7.49	160	>FBN2C 030821	1	dw031919_6.7256.7256.3	controllerType=0 controllerNumber=1 scan=7256	21.594
06109:3	1	K.NC[+57.021]IDTNEC[+57.021]VALPGSC[+57.021]SPGTC[+57.021]QNLEGSFR.C	503		C[+57]*4	1048.45	3	3143.34	3143.33	0	2.8	Specific	738.77	738.77	738.77	11.43	160	>FBN2C 030821	1	dw031919_6.7149.7149.3	controllerType=0 controllerNumber=1 scan=7149	21.3404
06170:3	1	K.NC[+57.021]IDTNEC[+57.021]VALPGSC[+57.021]SPGTC[+57.021]QNLEGSFR.C	503		C[+57]*4	1048.45	3	3143.34	3143.33	0	2.8	Specific	966.79	966.79	966.79	16.43	160	>FBN2C 030821	1	dw031919_6.7202.7202.3	controllerType=0 controllerNumber=1 scan=7202	21.4661
06045:4	1	K.NC[+57.021]IDTNEC[+57.021]VALPGS[+146.058]C[+57.021]SPGTC[+57.021]QNLEGSFR.C	503	Fuc(1)	C[+57]*4, S[+146]	823.104	4	3289.39	3289.39	0	2.4	Specific	515.18	515.18	1.2	6.53	160	>FBN2C 030821	1	dw031919_6.7088.7088.4	controllerType=0 controllerNumber=1 scan=7088	21.1959
06129:3	1	K.NC[+57.021]IDTNEC[+57.021]VALPGS[+146.058]C[+57.021]SPGTC[+57.021]QNLEGSFR.C	503	Fuc(1)	C[+57]*4, S[+146]	1097.14	3	3289.4	3289.39	0	3.5	Specific	521.36	521.36	1.2	7.49	160	>FBN2C 030821	1	dw031919_6.7168.7168.3	controllerType=0 controllerNumber=1 scan=7168	21.386
06069:3	1	K.NC[+57.021]IDTNEC[+57.021]VALPGS[+146.058]C[+57.021]SPGTC[+57.021]QNLEGSFR.C	503	Fuc(1)	C[+57]*4, S[+146]	1097.14	3	3289.39	3289.39	0	2.6	Specific	914.86	914.86	1.2	15.43	160	>FBN2C 030821	1	dw031919_6.7113.7113.3	controllerType=0 controllerNumber=1 scan=7113	21.2561
06017:3	1	K.NC[+57.021]IDTNEC[+57.021]VALPGSC[+57.021]SPGT[+146.058]C[+57.021]QNLEGSFR.C	503	Fuc(1)	C[+57]*4, T[+146]	1097.14	3	3289.39	3289.39	0	2.5	Specific	955.55	955.55	4.53	16.43	160	>FBN2C 030821	1	dw031919_6.7063.7063.3	controllerType=0 controllerNumber=1 scan=7063	21.1374
07057:5	1	K.DDEVAFQDLC[+57.021]PYGHGTVPSLHDTREDVNEC[+57.021]LESPGIC[+57.021]SNGQC[+57.021]INTDGSFR.C	636		C[+57]*4	1134.29	5	5667.44	5668.44	-1	0.8	Specific	373.57	373.57	373.57	2.97	160	>FBN2C 030821	1	dw031919_6.7952.7952.5	controllerType=0 controllerNumber=1 scan=7952	23.2351
06885:5	1	K.DDEVAFQDLC[+57.021]PYGHGTVPSLHDTREDVNEC[+57.021]LESPGIC[+57.021]SNGQC[+57.021]INTDGSFR.C	636		C[+57]*4	1134.3	5	5667.46	5668.44	-1	5.1	Specific	448.98	448.98	448.98	4.03	160	>FBN2C 030821	1	dw031919_6.7811.7811.5	controllerType=0 controllerNumber=1 scan=7811	22.9021
05955:3	1	R.EDVNEC[+57.021]LESPGIC[+57.021]SNGQC[+57.021]INTDGSFR.C	660		C[+57]*3	986.751	3	2958.24	2958.23	0	2.5	Specific	559.13	559.13	559.13	7.49	160	>FBN2C 030821	1	dw031919_6.7004.7004.3	controllerType=0 controllerNumber=1 scan=7004	20.9985
05892:3	1	R.EDVNEC[+57.021]LESPGIC[+57.021]SNGQC[+57.021]INTDGSFR.C	660		C[+57]*3	986.752	3	2958.24	2958.23	0	3.5	Specific	768.12	768.12	768.12	12.43	160	>FBN2C 030821	1	dw031919_6.6950.6950.3	controllerType=0 controllerNumber=1 scan=6950	20.871
06905:3	1	R.C[+57.021]MNTFGSYEC[+57.021]TC[+57.021]PIGYALR.E	758		C[+57]*3	767.327	3	2299.97	2299.96	0	3.1	Specific	368.41	368.41	368.41	5.99	160	>FBN2C 030821	1	dw031919_6.7829.7829.3	controllerType=0 controllerNumber=1 scan=7829	22.9451
06793:2	1	R.C[+57.021]MNTFGSYEC[+57.021]TC[+57.021]PIGYALR.E	758		C[+57]*3	1150.49	2	2299.97	2299.96	0	3.8	Specific	603.39	603.39	603.39	9.5	160	>FBN2C 030821	1	dw031919_6.7735.7735.2	controllerType=0 controllerNumber=1 scan=7735	22.7239
06856:2	1	R.C[+57.021]MNTFGSYEC[+57.021]TC[+57.021]PIGYALR.E	758		C[+57]*3	1150.48	2	2299.96	2299.96	0	0.7	Specific	608.29	608.29	608.29	9.97	160	>FBN2C 030821	1	dw031919_6.7787.7787.2	controllerType=0 controllerNumber=1 scan=7787	22.8461
06775:3	1	R.C[+57.021]MNTFGSYEC[+57.021]TC[+57.021]PIGYALR.E	758		C[+57]*3	767.327	3	2299.97	2299.96	0	3.2	Specific	621.25	621.25	621.25	9.77	160	>FBN2C 030821	1	dw031919_6.7720.7720.3	controllerType=0 controllerNumber=1 scan=7720	22.6893
06841:3	1	R.C[+57.021]MNTFGSYEC[+57.021]TC[+57.021]PIGYALR.E	758		C[+57]*3	767.327	3	2299.97	2299.96	0	2.7	Specific	721.16	721.16	721.16	11.77	160	>FBN2C 030821	1	dw031919_6.7774.7774.3	controllerType=0 controllerNumber=1 scan=7774	22.8167
06799:3	1	R.C[+57.021]MN[+15.995]TFGSYEC[+57.021]TC[+57.021]PIGYALR.E	758		C[+57]*3, N[+16]	772.66	3	2315.97	2315.96	0	5.1	Specific	266.38	266.38	4	3.31	160	>FBN2C 030821	1	dw031919_6.7740.7740.3	controllerType=0 controllerNumber=1 scan=7740	22.7367
06448:3	1	R.C[+57.021]MN[+15.995]TFGSYEC[+57.021]TC[+57.021]PIGYALR.E	758		C[+57]*3, N[+16]	772.658	3	2315.96	2315.96	0	2.3	Specific	394.15	394.15	4	7.27	160	>FBN2C 030821	1	dw031919_6.7441.7441.3	controllerType=0 controllerNumber=1 scan=7441	22.0288
06105:3	1	R.C[+57.021]MNTFGSYEC[+57.021]TC[+57.021]PIGYALREDQK.M	758		C[+57]*3	934.068	3	2800.19	2800.18	0	2.5	Specific	549.68	549.68	269.23	7.03	160	>FBN2C 030821	1	dw031919_6.7144.7144.3	controllerType=0 controllerNumber=1 scan=7144	21.3276
06220:3	1	R.C[+57.021]MNTFGSYEC[+57.021]TC[+57.021]PIGYALREDQK.M	758		C[+57]*3	934.069	3	2800.19	2800.18	0	3	Specific	914.33	914.33	914.33	14.97	160	>FBN2C 030821	1	dw031919_6.7245.7245.3	controllerType=0 controllerNumber=1 scan=7245	21.5677
06158:3	1	R.C[+57.021]MNTFGSYEC[+57.021]TC[+57.021]PIGYALREDQK.M	758		C[+57]*3	934.068	3	2800.19	2800.18	0	1.9	Specific	1163.12	1163.12	478.36	19.97	160	>FBN2C 030821	1	dw031919_6.7191.7191.3	controllerType=0 controllerNumber=1 scan=7191	21.4402
06101:3	1	R.C[+57.021]MN[+15.995]TFGSYEC[+57.021]TC[+57.021]PIGYALREDQK.M	758		C[+57]*3, N[+16]	939.401	3	2816.19	2816.18	0	3.3	Specific	342.18	342.18	114.74	4.99	160	>FBN2C 030821	1	dw031919_6.7141.7141.3	controllerType=0 controllerNumber=1 scan=7141	21.3211
04452:2	1	R.C[+57.021]VNIIGSYR.C	844		C[+57]	541.277	2	1081.55	1081.55	0	1.2	Specific	272.73	272.73	272.73	3.73	160	>FBN2C 030821	1	dw031919_6.5701.5701.2	controllerType=0 controllerNumber=1 scan=5701	17.9321
04393:2	1	R.C[+57.021]VNIIGSYR.C	844		C[+57]	541.278	2	1081.55	1081.55	0	2.5	Specific	513.86	480.33	480.33	7.82	160	>FBN2C 030821	1	dw031919_6.5647.5647.2	controllerType=0 controllerNumber=1 scan=5647	17.8035
04285:2	1	R.C[+57.021]VNIIGSYR.C	844		C[+57]	541.278	2	1081.55	1081.55	0	2.1	Specific	606.1	606.1	606.1	9.84	160	>FBN2C 030821	1	dw031919_6.5547.5547.2	controllerType=0 controllerNumber=1 scan=5547	17.5664
04338:2	1	R.C[+57.021]VNIIGSYR.C	844		C[+57]	541.278	2	1081.55	1081.55	0	1.9	Specific	612.02	601.41	601.41	9.73	160	>FBN2C 030821	1	dw031919_6.5599.5599.2	controllerType=0 controllerNumber=1 scan=5599	17.6898
04235:2	1	R.C[+57.021]VNIIGSYR.C	844		C[+57]	541.278	2	1081.55	1081.55	0	1.7	Specific	621.08	597.19	597.19	9.73	160	>FBN2C 030821	1	dw031919_6.5502.5502.2	controllerType=0 controllerNumber=1 scan=5502	17.4598
04370:2	1	R.C[+57.021]VN[+15.995]IIGSYR.C	844		C[+57], N[+16]	549.275	2	1097.54	1097.54	0	2.6	Specific	105.2	105.2	105.2	2.34	160	>FBN2C 030821	1	dw031919_6.5629.5629.2	controllerType=0 controllerNumber=1 scan=5629	17.7603
04298:2	1	R.C[+57.021]VN[+15.995]IIGSYR.C	844		C[+57], N[+16]	549.276	2	1097.54	1097.54	0	2.8	Specific	391.02	391.02	391.02	5.95	160	>FBN2C 030821	1	dw031919_6.5560.5560.2	controllerType=0 controllerNumber=1 scan=5560	17.5987
04347:2	1	R.C[+57.021]VN[+15.995]IIGSYR.C	844		C[+57], N[+16]	549.275	2	1097.54	1097.54	0	1.9	Specific	447.64	447.64	447.64	7.59	160	>FBN2C 030821	1	dw031919_6.5608.5608.2	controllerType=0 controllerNumber=1 scan=5608	17.7105
06213:3	1	K.VMPNLC[+57.021]TNGQC[+57.021]INTMGSFR.C	945		C[+57]*2	733.994	3	2199.97	2199.98	0	-4.3	Specific	395.49	395.49	395.49	5.8	160	>FBN2C 030821	1	dw031919_6.7238.7238.3	controllerType=0 controllerNumber=1 scan=7238	21.5504
05972:3	1	K.VMPNLC[+57.021]TNGQC[+57.021]INTMGSFR.C	945		C[+57]*2	734.001	3	2199.99	2199.98	0	5	Specific	429.05	429.05	429.05	6.68	160	>FBN2C 030821	1	dw031919_6.7020.7020.3	controllerType=0 controllerNumber=1 scan=7020	21.0357
06085:3	1	K.VMPNLC[+57.021]TNGQC[+57.021]INTMGSFR.C	945		C[+57]*2	733.999	3	2199.98	2199.98	0	2.3	Specific	443.41	443.41	443.41	7.51	160	>FBN2C 030821	1	dw031919_6.7125.7125.3	controllerType=0 controllerNumber=1 scan=7125	21.2844
06007:2	1	K.VMPNLC[+57.021]TNGQC[+57.021]INTMGSFR.C	945		C[+57]*2	1100.49	2	2199.98	2199.98	0	1.7	Specific	546.6	546.6	546.6	8.03	160	>FBN2C 030821	1	dw031919_6.7052.7052.2	controllerType=0 controllerNumber=1 scan=7052	21.1116
06023:3	1	K.VMPNLC[+57.021]TNGQC[+57.021]INTMGSFR.C	945		C[+57]*2	733.999	3	2199.98	2199.98	0	2	Specific	642.63	642.63	642.63	9.77	160	>FBN2C 030821	1	dw031919_6.7069.7069.3	controllerType=0 controllerNumber=1 scan=7069	21.1523
02153:2	1	K.NTEGSYQC[+57.021]SC[+57.021]PR.G	998		C[+57]*2	729.791	2	1458.58	1458.57	0	0.9	Specific	203.62	203.62	203.62	5.08	160	>FBN2C 030821	1	dw031919_6.3422.3422.2	controllerType=0 controllerNumber=1 scan=3422	12.2762
01970:2	1	K.NTEGSYQC[+57.021]SC[+57.021]PR.G	998		C[+57]*2	729.792	2	1458.58	1458.57	0	1.6	Specific	247.48	247.48	247.48	5.49	160	>FBN2C 030821	1	dw031919_6.3192.3192.2	controllerType=0 controllerNumber=1 scan=3192	11.6294
02121:2	1	K.NTEGSYQC[+57.021]SC[+57.021]PR.G	998		C[+57]*2	729.791	2	1458.57	1458.57	0	0.6	Specific	435.2	435.2	435.2	7.47	160	>FBN2C 030821	1	dw031919_6.3381.3381.2	controllerType=0 controllerNumber=1 scan=3381	12.163
02004:2	1	K.NTEGSYQC[+57.021]SC[+57.021]PR.G	998		C[+57]*2	729.791	2	1458.57	1458.57	0	0.8	Specific	440.67	440.67	440.67	7.72	160	>FBN2C 030821	1	dw031919_6.3232.3232.2	controllerType=0 controllerNumber=1 scan=3232	11.7388
02040:2	1	K.NTEGSYQC[+57.021]SC[+57.021]PR.G	998		C[+57]*2	729.791	2	1458.58	1458.57	0	1.1	Specific	550.89	550.89	550.89	8.03	160	>FBN2C 030821	1	dw031919_6.3273.3273.2	controllerType=0 controllerNumber=1 scan=3273	11.8501
02097:2	1	K.NTEGSYQC[+57.021]SC[+57.021]PR.G	998		C[+57]*2	729.792	2	1458.58	1458.57	0	1.9	Specific	637.6	637.6	637.6	10.09	160	>FBN2C 030821	1	dw031919_6.3346.3346.2	controllerType=0 controllerNumber=1 scan=3346	12.0598
02069:2	1	K.NTEGSYQC[+57.021]SC[+57.021]PR.G	998		C[+57]*2	729.792	2	1458.58	1458.57	0	1.6	Specific	702.93	702.93	702.93	11.98	160	>FBN2C 030821	1	dw031919_6.3312.3312.2	controllerType=0 controllerNumber=1 scan=3312	11.9581
02081:2	1	K.N[+15.995]TEGSYQC[+57.021]SC[+57.021]PR.G	998		C[+57]*2, N[+16]	737.788	2	1474.57	1474.57	0	0.6	Specific	70.08	70.08	70.08	2.65	160	>FBN2C 030821	1	dw031919_6.3323.3323.2	controllerType=0 controllerNumber=1 scan=3323	11.9869
03884:3	1	K.GIC[+57.021]QNTPGSFSC[+57.021]EC[+57.021]QR.G	1076		C[+57]*3	634.264	3	1900.78	1900.77	0	2.4	Specific	190	190	190	3.22	160	>FBN2C 030821	1	dw031919_6.5196.5196.3	controllerType=0 controllerNumber=1 scan=5196	16.7372
03820:3	1	K.GIC[+57.021]QNTPGSFSC[+57.021]EC[+57.021]QR.G	1076		C[+57]*3	634.263	3	1900.77	1900.77	0	0.7	Specific	275.6	275.6	275.6	3.92	160	>FBN2C 030821	1	dw031919_6.5142.5142.3	controllerType=0 controllerNumber=1 scan=5142	16.6099
03723:2	1	K.GIC[+57.021]QNTPGSFSC[+57.021]EC[+57.021]QR.G	1076		C[+57]*3	950.893	2	1900.78	1900.77	0	2.7	Specific	556.11	556.11	556.11	8.15	160	>FBN2C 030821	1	dw031919_6.5052.5052.2	controllerType=0 controllerNumber=1 scan=5052	16.394
03619:2	1	K.GIC[+57.021]QNTPGSFSC[+57.021]EC[+57.021]QR.G	1076		C[+57]*3	950.893	2	1900.78	1900.77	0	2.9	Specific	596.93	596.93	596.93	9.09	160	>FBN2C 030821	1	dw031919_6.4956.4956.2	controllerType=0 controllerNumber=1 scan=4956	16.1686
03761:3	1	K.GIC[+57.021]QNTPGSFSC[+57.021]EC[+57.021]QR.G	1076		C[+57]*3	634.264	3	1900.78	1900.77	0	2.8	Specific	608.94	608.94	608.94	9.77	160	>FBN2C 030821	1	dw031919_6.5089.5089.3	controllerType=0 controllerNumber=1 scan=5089	16.483
03613:3	1	K.GIC[+57.021]QNTPGSFSC[+57.021]EC[+57.021]QR.G	1076		C[+57]*3	634.264	3	1900.78	1900.77	0	1.9	Specific	628.87	628.87	628.87	9.77	160	>FBN2C 030821	1	dw031919_6.4951.4951.3	controllerType=0 controllerNumber=1 scan=4951	16.1578
03662:3	1	K.GIC[+57.021]QNTPGSFSC[+57.021]EC[+57.021]QR.G	1076		C[+57]*3	634.264	3	1900.78	1900.77	0	2	Specific	675.74	675.74	675.74	10.77	160	>FBN2C 030821	1	dw031919_6.4996.4996.3	controllerType=0 controllerNumber=1 scan=4996	16.2643
03715:3	1	K.GIC[+57.021]QNTPGSFSC[+57.021]EC[+57.021]QR.G	1076		C[+57]*3	634.264	3	1900.78	1900.77	0	1.7	Specific	678.49	678.49	678.49	10.66	160	>FBN2C 030821	1	dw031919_6.5045.5045.3	controllerType=0 controllerNumber=1 scan=5045	16.3779
03669:2	1	K.GIC[+57.021]QNTPGSFSC[+57.021]EC[+57.021]QR.G	1076		C[+57]*3	950.892	2	1900.78	1900.77	0	2	Specific	682.01	682.01	682.01	11.09	160	>FBN2C 030821	1	dw031919_6.5004.5004.2	controllerType=0 controllerNumber=1 scan=5004	16.2829
03531:2	1	K.GIC[+57.021]QN[+15.995]TPGSFSC[+57.021]EC[+57.021]QR.G	1076		C[+57]*3, N[+16]	958.89	2	1916.77	1916.77	0	2.6	Specific	276.39	276.39	276.39	5.75	160	>FBN2C 030821	1	dw031919_6.4871.4871.2	controllerType=0 controllerNumber=1 scan=4871	15.9674
03587:2	1	K.GIC[+57.021]QN[+15.995]TPGSFSC[+57.021]EC[+57.021]QR.G	1076		C[+57]*3, N[+16]	958.89	2	1916.77	1916.77	0	1.8	Specific	429.1	429.1	429.1	7.47	160	>FBN2C 030821	1	dw031919_6.4922.4922.2	controllerType=0 controllerNumber=1 scan=4922	16.0885
03610:3	1	K.GIC[+57.021]QN[+15.995]TPGSFSC[+57.021]EC[+57.021]QR.G	1076		C[+57]*3, N[+16]	639.596	3	1916.77	1916.77	0	2.3	Specific	432.98	432.98	432.98	7.26	160	>FBN2C 030821	1	dw031919_6.4947.4947.3	controllerType=0 controllerNumber=1 scan=4947	16.1479
03564:3	1	K.GIC[+57.021]QN[+15.995]TPGSFSC[+57.021]EC[+57.021]QR.G	1076		C[+57]*3, N[+16]	639.596	3	1916.77	1916.77	0	2.2	Specific	604.67	604.67	604.67	9.77	160	>FBN2C 030821	1	dw031919_6.4902.4902.3	controllerType=0 controllerNumber=1 scan=4902	16.0429
05805:4	1	R.C[+57.021]GC[+57.021]PQGYIQHYQWNQC[+57.021]VDENEC[+57.021]SNPNAC[+57.021]GSASC[+57.021]YNTLGSYK.C	1127		C[+57]*6	1219.99	4	4876.93	4876.93	0	1.3	Specific	705.12	705.12	39.66	10.93	160	>FBN2C 030821	1	dw031919_6.6874.6874.4	controllerType=0 controllerNumber=1 scan=6874	20.6924
05932:4	1	R.C[+57.021]GC[+57.021]PQGYIQHYQWNQC[+57.021]VDENEC[+57.021]SNPNAC[+57.021]GSASC[+57.021]YNTLGSYK.C	1127		C[+57]*6	1219.99	4	4876.94	4876.93	0	3.1	Specific	796.42	796.42	61.31	12.05	160	>FBN2C 030821	1	dw031919_6.6982.6982.4	controllerType=0 controllerNumber=1 scan=6982	20.9467
05862:4	1	R.C[+57.021]GC[+57.021]PQGYIQHYQWNQC[+57.021]VDENEC[+57.021]SNPNAC[+57.021]GSASC[+57.021]YNTLGSYK.C	1127		C[+57]*6	1219.99	4	4876.94	4876.93	0	2.3	Specific	1140.33	1140.33	44.52	19.05	160	>FBN2C 030821	1	dw031919_6.6926.6926.4	controllerType=0 controllerNumber=1 scan=6926	20.8146
Other Peptides
06043:3	1	R.YEC[+57.021]NC[+57.021]PPDFQLNPTGVGC[+57.021]VDNR.V	44		C[+57]*3	871.371	3	2612.1	2612.1	0	0.8	Specific	765.02	765.02	765.02	12.65	160	>FBN2C 030821	1	dw031919_6.7086.7086.3	controllerType=0 controllerNumber=1 scan=7086	21.1916
06159:3	1	R.YEC[+57.021]NC[+57.021]PPDFQLNPTGVGC[+57.021]VDNR.V	44		C[+57]*3	871.372	3	2612.1	2612.1	0	2.1	Specific	766.97	766.97	766.97	12.77	160	>FBN2C 030821	1	dw031919_6.7192.7192.3	controllerType=0 controllerNumber=1 scan=7192	21.4424
06095:3	1	R.YEC[+57.021]NC[+57.021]PPDFQLNPTGVGC[+57.021]VDNR.V	44		C[+57]*3	871.373	3	2612.1	2612.1	0	2.7	Specific	872.81	872.81	872.81	14.77	160	>FBN2C 030821	1	dw031919_6.7135.7135.3	controllerType=0 controllerNumber=1 scan=7135	21.3081
06229:3	1	R.YEC[+57.021]NC[+57.021]PPDFQLN[+0.984]PTGVGC[+57.021]VDNR.V	44		C[+57]*3, N[+1]	871.707	3	2613.11	2613.08	0	9.9	Specific	424.98	424.98	46.03	5.86	160	>FBN2C 030821	1	dw031919_6.7252.7252.3	controllerType=0 controllerNumber=1 scan=7252	21.5829
02247:2	1	R.VGNC[+57.021]YLK.F	66		C[+57]	427.216	2	853.425	853.424	0	1.3	Specific	180.79	180.79	180.79	2.63	160	>FBN2C 030821	1	dw031919_6.3513.3513.2	controllerType=0 controllerNumber=1 scan=3513	12.5081
02289:2	1	R.VGNC[+57.021]YLK.F	66		C[+57]	427.216	2	853.425	853.424	0	1.6	Specific	188.89	188.89	188.89	2.63	160	>FBN2C 030821	1	dw031919_6.3559.3559.2	controllerType=0 controllerNumber=1 scan=3559	12.6246
02326:2	1	R.VGNC[+57.021]YLK.F	66		C[+57]	427.216	2	853.425	853.424	0	1.6	Specific	266.27	266.27	266.27	3.4	160	>FBN2C 030821	1	dw031919_6.3601.3601.2	controllerType=0 controllerNumber=1 scan=3601	12.7288
02431:2	1	R.VGNC[+57.021]YLK.F	66		C[+57]	427.216	2	853.425	853.424	0	1.5	Specific	279.11	279.11	279.11	3.54	160	>FBN2C 030821	1	dw031919_6.3722.3722.2	controllerType=0 controllerNumber=1 scan=3722	13.0477
02362:2	1	R.VGNC[+57.021]YLK.F	66		C[+57]	427.216	2	853.425	853.424	0	1.7	Specific	307.4	307.4	307.4	3.18	160	>FBN2C 030821	1	dw031919_6.3642.3642.2	controllerType=0 controllerNumber=1 scan=3642	12.8356
02394:2	1	R.VGNC[+57.021]YLK.F	66		C[+57]	427.216	2	853.425	853.424	0	1.5	Specific	336.17	336.17	336.17	3.48	160	>FBN2C 030821	1	dw031919_6.3681.3681.2	controllerType=0 controllerNumber=1 scan=3681	12.9406
04783:2	1	R.GDGSLSC[+57.021]NTEIGVGVSR.S	77		C[+57]	854.406	2	1707.81	1707.8	0	5	Specific	262.69	262.69	262.69	5.03	160	>FBN2C 030821	1	dw031919_6.6014.6014.2	controllerType=0 controllerNumber=1 scan=6014	18.668
04622:2	1	R.GDGSLSC[+57.021]NTEIGVGVSR.S	77		C[+57]	854.404	2	1707.8	1707.8	0	2.9	Specific	275.89	275.89	275.89	5.75	160	>FBN2C 030821	1	dw031919_6.5862.5862.2	controllerType=0 controllerNumber=1 scan=5862	18.3054
04735:2	1	R.GDGSLSC[+57.021]NTEIGVGVSR.S	77		C[+57]	854.403	2	1707.8	1707.8	0	1.3	Specific	357.86	357.86	357.86	6.22	160	>FBN2C 030821	1	dw031919_6.5968.5968.2	controllerType=0 controllerNumber=1 scan=5968	18.5592
04549:2	1	R.GDGSLSC[+57.021]NTEIGVGVSR.S	77		C[+57]	854.402	2	1707.8	1707.8	0	0.3	Specific	490.93	490.93	490.93	7.95	160	>FBN2C 030821	1	dw031919_6.5790.5790.2	controllerType=0 controllerNumber=1 scan=5790	18.1376
04396:3	1	R.GDGSLSC[+57.021]NTEIGVGVSR.S	77		C[+57]	569.938	3	1707.8	1707.8	0	1.6	Specific	591.91	591.91	591.91	8.65	160	>FBN2C 030821	1	dw031919_6.5649.5649.3	controllerType=0 controllerNumber=1 scan=5649	17.8078
04369:2	1	R.GDGSLSC[+57.021]NTEIGVGVSR.S	77		C[+57]	854.403	2	1707.8	1707.8	0	0.7	Specific	656.87	656.87	656.87	10.97	160	>FBN2C 030821	1	dw031919_6.5628.5628.2	controllerType=0 controllerNumber=1 scan=5628	17.7581
04484:2	1	R.GDGSLSC[+57.021]NTEIGVGVSR.S	77		C[+57]	854.403	2	1707.8	1707.8	0	1.2	Specific	674.11	674.11	674.11	10.97	160	>FBN2C 030821	1	dw031919_6.5733.5733.2	controllerType=0 controllerNumber=1 scan=5733	18.0061
04433:2	1	R.GDGSLSC[+57.021]NTEIGVGVSR.S	77		C[+57]	854.404	2	1707.8	1707.8	0	2.4	Specific	812.37	812.37	812.37	14.09	160	>FBN2C 030821	1	dw031919_6.5681.5681.2	controllerType=0 controllerNumber=1 scan=5681	17.8842
04677:2	1	R.GDGSLSC[+57.021]N[+0.984]TEIGVGVSR.S	77		C[+57], N[+1]	854.904	2	1708.8	1708.78	0	12.4	Specific	371.7	371.7	371.7	4.91	160	>FBN2C 030821	1	dw031919_6.5916.5916.2	controllerType=0 controllerNumber=1 scan=5916	18.4355
04685:2	1	R.GDGSLSC[+57.021]N[+0.984]TEIGVGVSR.S	77		C[+57], N[+1]	854.904	2	1708.8	1708.78	0	12.4	Specific	400.02	400.02	400.02	6.18	160	>FBN2C 030821	1	dw031919_6.5922.5922.2	controllerType=0 controllerNumber=1 scan=5922	18.4485
04736:2	1	R.GDGSLSC[+57.021]N[+0.984]TEIGVGVSR.S	77		C[+57], N[+1]	854.897	2	1708.79	1708.78	0	3.4	Specific	411.98	411.98	411.98	7.58	160	>FBN2C 030821	1	dw031919_6.5968.5968.2	controllerType=0 controllerNumber=1 scan=5968	18.5592
01604:2	1	R.SSC[+57.021]C[+57.021]C[+57.021]SLGK.A	94		C[+57]*3	529.708	2	1058.41	1058.41	0	2.2	Specific	68.21	68.21	68.21	2.01	160	>FBN2C 030821	1	dw031919_6.2753.2753.2	controllerType=0 controllerNumber=1 scan=2753	10.4103
01618:2	1	R.SSC[+57.021]C[+57.021]C[+57.021]SLGK.A	94		C[+57]*3	529.708	2	1058.41	1058.41	0	2.8	Specific	293.62	293.62	293.62	5.51	160	>FBN2C 030821	1	dw031919_6.2781.2781.2	controllerType=0 controllerNumber=1 scan=2781	10.5121
02676:2	1	R.MC[+57.021]C[+57.021]C[+57.021]TYNVGK.A	251		C[+57]*3	646.748	2	1292.49	1292.49	0	-0.1	Specific	122.09	122.09	122.09	1.52	160	>FBN2C 030821	1	dw031919_6.3976.3976.2	controllerType=0 controllerNumber=1 scan=3976	13.7097
02710:2	1	R.MC[+57.021]C[+57.021]C[+57.021]TYNVGK.A	251		C[+57]*3	646.749	2	1292.49	1292.49	0	1.8	Specific	297.17	297.17	297.17	5.4	160	>FBN2C 030821	1	dw031919_6.4014.4014.2	controllerType=0 controllerNumber=1 scan=4014	13.8151
02782:2	1	R.MC[+57.021]C[+57.021]C[+57.021]TYNVGK.A	251		C[+57]*3	646.749	2	1292.49	1292.49	0	1.5	Specific	456.97	456.97	456.97	7.47	160	>FBN2C 030821	1	dw031919_6.4093.4093.2	controllerType=0 controllerNumber=1 scan=4093	14.0348
02739:2	1	R.MC[+57.021]C[+57.021]C[+57.021]TYNVGK.A	251		C[+57]*3	646.749	2	1292.49	1292.49	0	1.2	Specific	469.59	469.59	469.59	7.47	160	>FBN2C 030821	1	dw031919_6.4052.4052.2	controllerType=0 controllerNumber=1 scan=4052	13.9309
02302:2	1	R.MC[+57.021]C[+57.021]C[+57.021]TYN[+15.995]VGK.A	251		C[+57]*3, N[+16]	654.746	2	1308.48	1308.48	0	0.6	Specific	32.56	32.56	4	1.91	160	>FBN2C 030821	1	dw031919_6.3572.3572.2	controllerType=0 controllerNumber=1 scan=3572	12.6552
04337:3	1	K.AWNKPC[+57.021]EPC[+57.021]PTPGTADFK.T	261		C[+57]*2	692.644	3	2075.92	2075.93	0	-6.1	Specific	100	100	100	1.86	160	>FBN2C 030821	1	dw031919_6.5597.5597.3	controllerType=0 controllerNumber=1 scan=5597	17.6835
04213:3	1	K.AWNKPC[+57.021]EPC[+57.021]PTPGTADFK.T	261		C[+57]*2	692.65	3	2075.93	2075.93	0	1.6	Specific	317.03	317.03	317.03	4.28	160	>FBN2C 030821	1	dw031919_6.5482.5482.3	controllerType=0 controllerNumber=1 scan=5482	17.4122
04018:3	1	K.AWNKPC[+57.021]EPC[+57.021]PTPGTADFK.T	261		C[+57]*2	692.65	3	2075.94	2075.93	0	2	Specific	376.26	376.26	376.26	7.48	160	>FBN2C 030821	1	dw031919_6.5321.5321.3	controllerType=0 controllerNumber=1 scan=5321	17.0334
04152:3	1	K.AWNKPC[+57.021]EPC[+57.021]PTPGTADFK.T	261		C[+57]*2	692.65	3	2075.93	2075.93	0	1.3	Specific	749.46	749.46	749.46	11.97	160	>FBN2C 030821	1	dw031919_6.5430.5430.3	controllerType=0 controllerNumber=1 scan=5430	17.2904
04089:3	1	K.AWNKPC[+57.021]EPC[+57.021]PTPGTADFK.T	261		C[+57]*2	692.65	3	2075.93	2075.93	0	1.7	Specific	833.46	833.46	833.46	13.97	160	>FBN2C 030821	1	dw031919_6.5377.5377.3	controllerType=0 controllerNumber=1 scan=5377	17.1653
06593:3	1	K.TIC[+57.021]GNIPGFTFDIHTGK.A	279		C[+57]	626.648	3	1877.93	1877.92	0	4.4	Specific	277.69	277.69	277.69	5.16	160	>FBN2C 030821	1	dw031919_6.7564.7564.3	controllerType=0 controllerNumber=1 scan=7564	22.3208
06532:3	1	K.TIC[+57.021]GNIPGFTFDIHTGK.A	279		C[+57]	626.647	3	1877.93	1877.92	0	3.3	Specific	393.35	393.35	393.35	7.59	160	>FBN2C 030821	1	dw031919_6.7511.7511.3	controllerType=0 controllerNumber=1 scan=7511	22.1954
06467:3	1	K.TIC[+57.021]GNIPGFTFDIHTGK.A	279		C[+57]	626.647	3	1877.93	1877.92	0	2.3	Specific	403.98	403.98	403.98	7.58	160	>FBN2C 030821	1	dw031919_6.7456.7456.3	controllerType=0 controllerNumber=1 scan=7456	22.0653
06399:3	1	K.TIC[+57.021]GNIPGFTFDIHTGK.A	279		C[+57]	626.647	3	1877.93	1877.92	0	2.3	Specific	608.2	608.2	608.2	10.09	160	>FBN2C 030821	1	dw031919_6.7400.7400.3	controllerType=0 controllerNumber=1 scan=7400	21.9339
06274:3	1	K.TIC[+57.021]GNIPGFTFDIHTGK.A	279		C[+57]	626.647	3	1877.93	1877.92	0	2.9	Specific	695.23	695.23	695.23	11.09	160	>FBN2C 030821	1	dw031919_6.7291.7291.3	controllerType=0 controllerNumber=1 scan=7291	21.676
06337:3	1	K.TIC[+57.021]GNIPGFTFDIHTGK.A	279		C[+57]	626.647	3	1877.93	1877.92	0	2.4	Specific	706.53	706.53	706.53	12.09	160	>FBN2C 030821	1	dw031919_6.7344.7344.3	controllerType=0 controllerNumber=1 scan=7344	21.8017
02229:2	1	K.AVDIDEC[+57.021]K.E	296		C[+57]	475.219	2	949.431	949.429	0	2	Specific	159.72	159.72	159.72	2.52	160	>FBN2C 030821	1	dw031919_6.3495.3495.2	controllerType=0 controllerNumber=1 scan=3495	12.4657
02384:2	1	K.AVDIDEC[+57.021]K.E	296		C[+57]	475.219	2	949.432	949.429	0	2.2	Specific	218.82	218.82	218.82	3.41	160	>FBN2C 030821	1	dw031919_6.3667.3667.2	controllerType=0 controllerNumber=1 scan=3667	12.9002
02269:2	1	K.AVDIDEC[+57.021]K.E	296		C[+57]	475.219	2	949.431	949.429	0	1.5	Specific	245.37	245.37	245.37	3.71	160	>FBN2C 030821	1	dw031919_6.3540.3540.2	controllerType=0 controllerNumber=1 scan=3540	12.5781
02312:2	1	K.AVDIDEC[+57.021]K.E	296		C[+57]	475.22	2	949.432	949.429	0	2.5	Specific	351.27	351.27	351.27	6.09	160	>FBN2C 030821	1	dw031919_6.3583.3583.2	controllerType=0 controllerNumber=1 scan=3583	12.6833
02347:2	1	K.AVDIDEC[+57.021]K.E	296		C[+57]	475.219	2	949.431	949.429	0	1.5	Specific	396.68	396.68	396.68	7.23	160	>FBN2C 030821	1	dw031919_6.3625.3625.2	controllerType=0 controllerNumber=1 scan=3625	12.7894
07307:3	1	K.AVDIDEC[+57.021]KEIPGIC[+57.021]AN[+0.984]GVC[+57.021]INQIGSFR.C	296		C[+57]*3, N[+1]	1012.82	3	3036.43	3036.42	0	3.7	Specific	364.37	364.37	151.58	5.19	160	>FBN2C 030821	1	dw031919_6.8183.8183.3	controllerType=0 controllerNumber=1 scan=8183	23.7819
07148:4	1	K.AVDIDEC[+57.021]KEIPGIC[+57.021]AN[+0.984]GVC[+57.021]INQIGSFR.C	296		C[+57]*3, N[+1]	759.863	4	3036.43	3036.42	0	2.7	Specific	596.65	596.65	151.91	7.65	160	>FBN2C 030821	1	dw031919_6.8035.8035.4	controllerType=0 controllerNumber=1 scan=8035	23.4323
07200:4	1	K.AVDIDEC[+57.021]KEIPGIC[+57.021]AN[+0.984]GVC[+57.021]INQIGSFR.C	296		C[+57]*3, N[+1]	759.863	4	3036.43	3036.42	0	2.1	Specific	642.83	642.83	147.73	8.65	160	>FBN2C 030821	1	dw031919_6.8084.8084.4	controllerType=0 controllerNumber=1 scan=8084	23.5484
07250:3	1	K.AVDIDEC[+57.021]KEIPGIC[+57.021]AN[+0.984]GVC[+57.021]INQIGSFR.C	296		C[+57]*3, N[+1]	1012.82	3	3036.43	3036.42	0	2.9	Specific	713.24	713.24	192.09	10.97	160	>FBN2C 030821	1	dw031919_6.8130.8130.3	controllerType=0 controllerNumber=1 scan=8130	23.6568
07186:3	1	K.AVDIDEC[+57.021]KEIPGIC[+57.021]AN[+0.984]GVC[+57.021]INQIGSFR.C	296		C[+57]*3, N[+1]	1012.82	3	3036.43	3036.42	0	3.1	Specific	1081.47	1081.47	192.41	17.97	160	>FBN2C 030821	1	dw031919_6.8072.8072.3	controllerType=0 controllerNumber=1 scan=8072	23.5204
07142:3	1	K.EIPGIC[+57.021]AN[+0.984]GVC[+57.021]INQIGSFR.C	304		C[+57]*2, N[+1]	702.684	3	2106.04	2106.01	0	12.9	Specific	380.69	380.69	165.7	5.87	160	>FBN2C 030821	1	dw031919_6.8029.8029.3	controllerType=0 controllerNumber=1 scan=8029	23.4175
07429:2	1	K.EIPGIC[+57.021]AN[+0.984]GVC[+57.021]INQIGSFR.C	304		C[+57]*2, N[+1]	1053.51	2	2106.02	2106.01	0	3.6	Specific	421.21	421.21	131.89	7.58	160	>FBN2C 030821	1	dw031919_6.8293.8293.2	controllerType=0 controllerNumber=1 scan=8293	24.0413
07404:3	1	K.EIPGIC[+57.021]AN[+0.984]GVC[+57.021]INQIGSFR.C	304		C[+57]*2, N[+1]	702.677	3	2106.02	2106.01	0	2.4	Specific	427.77	427.77	159.91	7.26	160	>FBN2C 030821	1	dw031919_6.8271.8271.3	controllerType=0 controllerNumber=1 scan=8271	23.989
07462:3	1	K.EIPGIC[+57.021]AN[+0.984]GVC[+57.021]INQIGSFR.C	304		C[+57]*2, N[+1]	702.677	3	2106.02	2106.01	0	2.4	Specific	595.71	595.71	213.45	8.77	160	>FBN2C 030821	1	dw031919_6.8323.8323.3	controllerType=0 controllerNumber=1 scan=8323	24.113
08725:4	1	R.C[+57.021]EC[+57.021]PTGFSYNDLLLVC[+57.021]EDIDEC[+57.021]SNGDNLC[+57.021]QR.N	323		C[+57]*5	939.14	4	3753.54	3753.52	0	3.8	Specific	567.71	567.71	358.65	6.54	160	>FBN2C 030821	1	dw031919_6.9475.9475.4	controllerType=0 controllerNumber=1 scan=9475	26.8443
08685:3	1	R.C[+57.021]EC[+57.021]PTGFSYNDLLLVC[+57.021]EDIDEC[+57.021]SNGDNLC[+57.021]QR.N	323		C[+57]*5	1251.85	3	3753.54	3753.52	0	4.2	Specific	641.07	641.07	350.76	8.42	160	>FBN2C 030821	1	dw031919_6.9436.9436.3	controllerType=0 controllerNumber=1 scan=9436	26.7502
08734:3	1	R.C[+57.021]EC[+57.021]PTGFSYNDLLLVC[+57.021]EDIDEC[+57.021]SNGDNLC[+57.021]QR.N	323		C[+57]*5	1251.85	3	3753.54	3753.52	0	3.2	Specific	1098.19	1098.19	601.98	18.01	160	>FBN2C 030821	1	dw031919_6.9485.9485.3	controllerType=0 controllerNumber=1 scan=9485	26.8681
08907:4	1	R.C[+57.021]EC[+57.021]PTGFSYNDLLLVC[+57.021]EDIDEC[+57.021]SN[+0.984]GDNLC[+57.021]QR.N	323		C[+57]*5, N[+1]	939.387	4	3754.53	3754.51	0	5.4	Specific	172.61	172.61	37.66	2.3	160	>FBN2C 030821	1	dw031919_6.9671.9671.4	controllerType=0 controllerNumber=1 scan=9671	27.3507
08986:3	1	R.C[+57.021]EC[+57.021]PTGFSYNDLLLVC[+57.021]EDIDEC[+57.021]SN[+0.984]GDNLC[+57.021]QR.N	323		C[+57]*5, N[+1]	1252.18	3	3754.53	3754.51	0	5.2	Specific	197.24	197.24	91.35	3.4	160	>FBN2C 030821	1	dw031919_6.9741.9741.3	controllerType=0 controllerNumber=1 scan=9741	27.517
10256:3	1	R.C[+57.021][-17.027]EC[+57.021]PTGFSYNDLLLVC[+57.021]EDIDEC[+57.021]SNGDNLC[+57.021]QR.N	323		C[-17][+57]*5	1246.17	3	3736.51	3736.5	0	2.9	Specific	213.52	213.52	213.52	4.11	160	>FBN2C 030821	1	dw031919_6.10868.10868.3	controllerType=0 controllerNumber=1 scan=10868	30.2407
08851:4	1	R.C[+57.021]EC[+57.021]PTGFSYNDLLLVC[+57.021]EDIDEC[+57.021]SN[+0.984]GDNLC[+57.021]QR.N	323		C[+57]*5, N[+1]	939.386	4	3754.52	3754.51	0	4.2	Specific	229.01	229.01	72.23	2.79	160	>FBN2C 030821	1	dw031919_6.9621.9621.4	controllerType=0 controllerNumber=1 scan=9621	27.2306
10196:3	1	R.C[+57.021][-17.027]EC[+57.021]PTGFSYNDLLLVC[+57.021]EDIDEC[+57.021]SNGDNLC[+57.021]QR.N	323		C[-17][+57]*5	1246.18	3	3736.52	3736.5	0	7	Specific	430.64	430.64	430.64	5.48	160	>FBN2C 030821	1	dw031919_6.10812.10812.3	controllerType=0 controllerNumber=1 scan=10812	30.1071
08774:3	1	R.C[+57.021]EC[+57.021]PTGFSYN[+0.984]DLLLVC[+57.021]EDIDEC[+57.021]SNGDNLC[+57.021]QR.N	323		C[+57]*5, N[+1]	1252.18	3	3754.52	3754.51	0	4	Specific	591.95	591.95	184.03	7.42	160	>FBN2C 030821	1	dw031919_6.9528.9528.3	controllerType=0 controllerNumber=1 scan=9528	26.9716
08924:3	1	R.C[+57.021]EC[+57.021]PTGFSYNDLLLVC[+57.021]EDIDEC[+57.021]SN[+0.984]GDNLC[+57.021]QR.N	323		C[+57]*5, N[+1]	1252.18	3	3754.52	3754.51	0	4.6	Specific	594	594	104.1	7.42	160	>FBN2C 030821	1	dw031919_6.9685.9685.3	controllerType=0 controllerNumber=1 scan=9685	27.3834
08855:3	1	R.C[+57.021]EC[+57.021]PTGFSYNDLLLVC[+57.021]EDIDEC[+57.021]SN[+0.984]GDNLC[+57.021]QR.N	323		C[+57]*5, N[+1]	1252.18	3	3754.52	3754.51	0	3.7	Specific	1046.98	1046.98	93.92	17.01	160	>FBN2C 030821	1	dw031919_6.9626.9626.3	controllerType=0 controllerNumber=1 scan=9626	27.2435
10370:3	1	R.C[+57.021][-17.027]EC[+57.021]PTGFSYNDLLLVC[+57.021]EDIDEC[+57.021]SN[+0.984]GDNLC[+57.021]QR.N	323		C[-17][+57]*5, N[+1]	1246.5	3	3737.49	3737.48	0	3.6	Specific	454.78	454.78	64.93	6.75	160	>FBN2C 030821	1	dw031919_6.10969.10969.3	controllerType=0 controllerNumber=1 scan=10969	30.483
03838:2	1	R.N[+0.984]ADC[+57.021]INSPGSYR.C	354		C[+57], N[+1]	677.789	2	1354.57	1354.57	0	0.9	Specific	133.61	133.61	133.61	2.88	160	>FBN2C 030821	1	dw031919_6.5157.5157.2	controllerType=0 controllerNumber=1 scan=5157	16.6443
03779:2	1	R.N[+0.984]ADC[+57.021]INSPGSYR.C	354		C[+57], N[+1]	677.789	2	1354.57	1354.57	0	1	Specific	417.17	417.17	417.17	7.47	160	>FBN2C 030821	1	dw031919_6.5105.5105.2	controllerType=0 controllerNumber=1 scan=5105	16.5218
01921:2	1	R.C[+57.021]EC[+57.021]AAGFK.L	366		C[+57]*2	471.695	2	942.382	942.381	0	1.5	Specific	30.03	30.03	30.03	1.5	160	>FBN2C 030821	1	dw031919_6.3136.3136.3	controllerType=0 controllerNumber=1 scan=3136	11.4827
01934:2	1	R.C[+57.021]EC[+57.021]AAGFK.L	366		C[+57]*2	471.694	2	942.381	942.381	0	0.4	Specific	164.71	164.71	164.71	2.23	160	>FBN2C 030821	1	dw031919_6.3150.3150.2	controllerType=0 controllerNumber=1 scan=3150	11.5155
02070:2	1	R.C[+57.021]EC[+57.021]AAGFK.L	366		C[+57]*2	471.695	2	942.382	942.381	0	1.5	Specific	367.03	367.03	367.03	4.42	160	>FBN2C 030821	1	dw031919_6.3313.3313.2	controllerType=0 controllerNumber=1 scan=3313	11.9602
01968:2	1	R.C[+57.021]EC[+57.021]AAGFK.L	366		C[+57]*2	471.695	2	942.382	942.381	0	1.2	Specific	384.89	384.89	384.89	5.7	160	>FBN2C 030821	1	dw031919_6.3190.3190.2	controllerType=0 controllerNumber=1 scan=3190	11.6251
02003:2	1	R.C[+57.021]EC[+57.021]AAGFK.L	366		C[+57]*2	471.695	2	942.382	942.381	0	1.3	Specific	519.73	519.73	519.73	6.17	160	>FBN2C 030821	1	dw031919_6.3231.3231.2	controllerType=0 controllerNumber=1 scan=3231	11.7367
02039:2	1	R.C[+57.021]EC[+57.021]AAGFK.L	366		C[+57]*2	471.695	2	942.382	942.381	0	1.2	Specific	552.86	552.86	552.86	6.26	160	>FBN2C 030821	1	dw031919_6.3272.3272.2	controllerType=0 controllerNumber=1 scan=3272	11.848
04382:2	1	R.C[+57.021][-17.027]EC[+57.021]AAGFK.L	366		C[-17][+57]*2	463.181	2	925.356	925.354	0	1.4	Specific	461.84	461.84	461.84	7.47	160	>FBN2C 030821	1	dw031919_6.5638.5638.2	controllerType=0 controllerNumber=1 scan=5638	17.7821
02377:2	1	K.LSPNGAC[+57.021]VDR.N	374		C[+57]	544.762	2	1088.52	1088.52	0	1.1	Specific	174.48	174.48	174.48	2.86	160	>FBN2C 030821	1	dw031919_6.3659.3659.2	controllerType=0 controllerNumber=1 scan=3659	12.8802
02341:2	1	K.LSPNGAC[+57.021]VDR.N	374		C[+57]	544.762	2	1088.52	1088.52	0	1.9	Specific	315.97	315.97	315.97	5.56	160	>FBN2C 030821	1	dw031919_6.3617.3617.2	controllerType=0 controllerNumber=1 scan=3617	12.7693
02651:2	1	K.LSPN[+0.984]GAC[+57.021]VDR.N	374		C[+57], N[+1]	545.254	2	1089.5	1089.5	0	1.7	Specific	73.71	73.71	73.71	1.9	160	>FBN2C 030821	1	dw031919_6.3948.3948.2	controllerType=0 controllerNumber=1 scan=3948	13.63
02609:2	1	K.LSPN[+0.984]GAC[+57.021]VDR.N	374		C[+57], N[+1]	545.254	2	1089.5	1089.5	0	1.3	Specific	202.52	202.52	202.52	3.3	160	>FBN2C 030821	1	dw031919_6.3907.3907.2	controllerType=0 controllerNumber=1 scan=3907	13.5259
06768:5	1	K.LSPNGAC[+57.021]VDRNEC[+57.021]LEIPNVC[+57.021]SHGLC[+57.021]VDLQGSYQC[+57.021]IC[+57.021]HN[+0.984]GFK.A	374		C[+57]*6, N[+1]	956.626	5	4779.1	4779.09	0	1.7	Specific	866.28	866.28	131.22	13.47	160	>FBN2C 030821	1	dw031919_6.7713.7713.5	controllerType=0 controllerNumber=1 scan=7713	22.6718
06631:5	1	K.LSPNGAC[+57.021]VDRNEC[+57.021]LEIPNVC[+57.021]SHGLC[+57.021]VDLQGSYQC[+57.021]IC[+57.021]HN[+0.984]GFK.A	374		C[+57]*6, N[+1]	956.628	5	4779.11	4779.09	0	3.3	Specific	1073.75	1073.75	204.59	17.58	160	>FBN2C 030821	1	dw031919_6.7598.7598.5	controllerType=0 controllerNumber=1 scan=7598	22.401
06857:4	1	R.NEC[+57.021]LEIPNVC[+57.021]SHGLC[+57.021]VDLQGSYQC[+57.021]IC[+57.021]HNGFK.A	384		C[+57]*5	927.913	4	3708.63	3708.61	0	4.5	Specific	167.93	167.93	167.93	1.98	160	>FBN2C 030821	1	dw031919_6.7788.7788.4	controllerType=0 controllerNumber=1 scan=7788	22.8483
06787:4	1	R.NEC[+57.021]LEIPNVC[+57.021]SHGLC[+57.021]VDLQGSYQC[+57.021]IC[+57.021]HNGFK.A	384		C[+57]*5	927.911	4	3708.62	3708.61	0	2.9	Specific	962.14	962.14	962.14	16.32	160	>FBN2C 030821	1	dw031919_6.7730.7730.4	controllerType=0 controllerNumber=1 scan=7730	22.713
06732:4	1	R.NEC[+57.021]LEIPN[+0.984]VC[+57.021]SHGLC[+57.021]VDLQGSYQC[+57.021]IC[+57.021]HNGFK.A	384		C[+57]*5, N[+1]	928.162	4	3709.62	3709.6	0	7.7	Specific	329.71	329.71	86.92	3.94	160	>FBN2C 030821	1	dw031919_6.7683.7683.4	controllerType=0 controllerNumber=1 scan=7683	22.6003
06973:4	1	R.NEC[+57.021]LEIPNVC[+57.021]SHGLC[+57.021]VDLQGSYQC[+57.021]IC[+57.021]HN[+0.984]GFK.A	384		C[+57]*5, N[+1]	928.158	4	3709.61	3709.6	0	3.9	Specific	451.58	451.58	233.67	4.96	160	>FBN2C 030821	1	dw031919_6.7885.7885.3	controllerType=0 controllerNumber=1 scan=7885	23.077
06919:4	1	R.NEC[+57.021]LEIPNVC[+57.021]SHGLC[+57.021]VDLQGSYQC[+57.021]IC[+57.021]HN[+0.984]GFK.A	384		C[+57]*5, N[+1]	928.157	4	3709.61	3709.6	0	2.7	Specific	580.64	580.64	236.48	8.32	160	>FBN2C 030821	1	dw031919_6.7841.7841.4	controllerType=0 controllerNumber=1 scan=7841	22.9733
04082:3	1	K.ASQDQTMC[+57.021]MDVDEC[+57.021]ER.H	415		C[+57]*2	658.917	3	1974.74	1974.73	0	3.1	Specific	443.93	443.93	443.93	7.52	160	>FBN2C 030821	1	dw031919_6.5371.5371.3	controllerType=0 controllerNumber=1 scan=5371	17.1503
04083:2	1	K.ASQDQTMC[+57.021]MDVDEC[+57.021]ER.H	415		C[+57]*2	987.872	2	1974.74	1974.73	0	3.7	Specific	448.8	448.8	448.8	7.84	160	>FBN2C 030821	1	dw031919_6.5372.5372.2	controllerType=0 controllerNumber=1 scan=5372	17.1525
03394:4	1	K.ASQDQTMC[+57.021]MDVDEC[+57.021]ERHPC[+57.021]GN[+2059.735]GTC[+57.021]K.N	415	HexNAc(4)Hex(5)Fuc(1)NeuAc(1)	C[+57]*4, N[+2060]	1262.47	4	5046.87	5045.87	1	0.5	Specific	18.62	18.62	18.62	3.61	160	>FBN2C 030821	1	dw031919_6.4735.4735.4	controllerType=0 controllerNumber=1 scan=4735	15.6376
03878:4	1	K.ASQDQTMC[+57.021]MDVDEC[+57.021]ERHPC[+57.021]GN[+2350.830]GTC[+57.021]K.N	415	HexNAc(4)Hex(5)Fuc(1)NeuAc(2)	C[+57]*4, N[+2351]	1335	4	5336.97	5336.96	0	1.9	Specific	30.04	30.04	0	3.73	160	>FBN2C 030821	1	dw031919_6.5191.5191.4	controllerType=0 controllerNumber=1 scan=5191	16.7244
03445:4	1	K.ASQDQTMC[+57.021]MDVDEC[+57.021]ERHPC[+57.021]GN[+2262.814]GTC[+57.021]K.N	415	HexNAc(5)Hex(5)Fuc(1)NeuAc(1)	C[+57]*4, N[+2263]	1312.75	4	5247.97	5248.95	-1	4.7	Specific	44.69	44.69	44.69	1.68	160	>FBN2C 030821	1	dw031919_6.4792.4792.4	controllerType=0 controllerNumber=1 scan=4792	15.7802
03025:4	1	K.ASQDQTMC[+57.021]MDVDEC[+57.021]ERHPC[+57.021]GN[+1971.719]GTC[+57.021]K.N	415	HexNAc(5)Hex(5)Fuc(1)	C[+57]*4, N[+1972]	1240.22	4	4957.86	4957.85	0	1.7	Specific	80.32	80.32	50.84	3.61	160	>FBN2C 030821	1	dw031919_6.4341.4341.4	controllerType=0 controllerNumber=1 scan=4341	14.6468
03072:4	1	K.ASQDQTMC[+57.021]MDVDEC[+57.021]ERHPC[+57.021]GN[+1971.719]GTC[+57.021]K.N	415	HexNAc(5)Hex(5)Fuc(1)	C[+57]*4, N[+1972]	1239.97	4	4956.86	4957.85	-1	3.1	Specific	149.24	149.24	50.33	2.26	160	>FBN2C 030821	1	dw031919_6.4389.4389.4	controllerType=0 controllerNumber=1 scan=4389	14.7633
08411:4	1	K.NTVGSYN[+0.984]C[+57.021]LC[+57.021]YPGFELTHNNDC[+57.021]LDIDEC[+57.021]SSFFGQVC[+57.021]R.N	440		C[+57]*5, N[+1]	1113.22	4	4449.85	4449.82	0	4.7	Specific	291.61	291.61	13.89	4.02	160	>FBN2C 030821	1	dw031919_6.9186.9186.4	controllerType=0 controllerNumber=1 scan=9186	26.1575
08224:4	1	K.NTVGSYN[+0.984]C[+57.021]LC[+57.021]YPGFELTHNNDC[+57.021]LDIDEC[+57.021]SSFFGQVC[+57.021]R.N	440		C[+57]*5, N[+1]	1112.97	4	4448.86	4449.82	-1	9.5	Specific	339.42	339.42	19.05	2.08	160	>FBN2C 030821	1	dw031919_6.9017.9017.4	controllerType=0 controllerNumber=1 scan=9017	25.7564
08106:3	1	K.NTVGSYN[+0.984]C[+57.021]LC[+57.021]YPGFELTHNNDC[+57.021]LDIDEC[+57.021]SSFFGQVC[+57.021]R.N	440		C[+57]*5, N[+1]	1483.62	3	4448.85	4449.82	-1	5.6	Specific	1000.28	1000.28	68.68	15.19	160	>FBN2C 030821	1	dw031919_6.8902.8902.3	controllerType=0 controllerNumber=1 scan=8902	25.4822
05054:2	1	R.C[+57.021]FN[+0.984]EIGSFK.C	480		C[+57], N[+1]	551.747	2	1102.49	1102.49	0	0.3	Specific	373.74	373.74	373.74	4.1	160	>FBN2C 030821	1	dw031919_6.6246.6246.4	controllerType=0 controllerNumber=1 scan=6246	19.2136
05117:2	1	R.C[+57.021]FN[+0.984]EIGSFK.C	480		C[+57], N[+1]	551.75	2	1102.49	1102.49	0	4.9	Specific	413.14	413.14	413.14	6.75	160	>FBN2C 030821	1	dw031919_6.6300.6300.2	controllerType=0 controllerNumber=1 scan=6300	19.3404
07852:2	1	R.C[+57.021][-17.027]FNEIGSFK.C	480		C[-17][+57]	542.744	2	1084.48	1084.48	0	2.9	Specific	431.05	431.05	431.05	7.33	160	>FBN2C 030821	1	dw031919_6.8675.8675.2	controllerType=0 controllerNumber=1 scan=8675	24.946
07789:2	1	R.C[+57.021][-17.027]FNEIGSFK.C	480		C[-17][+57]	542.744	2	1084.48	1084.48	0	3.5	Specific	462.89	462.89	462.89	7.59	160	>FBN2C 030821	1	dw031919_6.8622.8622.2	controllerType=0 controllerNumber=1 scan=8622	24.8202
04859:2	1	R.C[+57.021][-17.027]FN[+15.995]EIGSFK.C	480		C[-17][+57], N[+16]	550.74	2	1100.47	1100.47	0	0.7	Specific	187.73	187.73	187.73	2.86	160	>FBN2C 030821	1	dw031919_6.6079.6079.2	controllerType=0 controllerNumber=1 scan=6079	18.8218
04786:2	1	R.C[+57.021][-17.027]FN[+15.995]EIGSFK.C	480		C[-17][+57], N[+16]	550.743	2	1100.48	1100.47	0	6	Specific	279.62	279.62	279.62	2.41	160	>FBN2C 030821	1	dw031919_6.6017.6017.2	controllerType=0 controllerNumber=1 scan=6017	18.6757
04733:2	1	K.C[+57.021]LC[+57.021]NEGYELTPDGK.N	489		C[+57]*2	828.357	2	1655.71	1655.7	0	2.1	Specific	200.27	200.27	200.27	3.34	160	>FBN2C 030821	1	dw031919_6.5965.5965.2	controllerType=0 controllerNumber=1 scan=5965	18.5508
04629:2	1	K.C[+57.021]LC[+57.021]NEGYELTPDGK.N	489		C[+57]*2	828.359	2	1655.71	1655.7	0	3.4	Specific	424.61	424.61	424.61	7.58	160	>FBN2C 030821	1	dw031919_6.5869.5869.2	controllerType=0 controllerNumber=1 scan=5869	18.3225
04446:3	1	K.C[+57.021]LC[+57.021]NEGYELTPDGK.N	489		C[+57]*2	552.575	3	1655.71	1655.7	0	4.6	Specific	444.52	444.52	444.52	6.93	160	>FBN2C 030821	1	dw031919_6.5694.5694.3	controllerType=0 controllerNumber=1 scan=5694	17.9141
04575:2	1	K.C[+57.021]LC[+57.021]NEGYELTPDGK.N	489		C[+57]*2	828.357	2	1655.71	1655.7	0	1.8	Specific	472.61	472.61	472.61	7.72	160	>FBN2C 030821	1	dw031919_6.5813.5813.2	controllerType=0 controllerNumber=1 scan=5813	18.1908
04412:2	1	K.C[+57.021]LC[+57.021]NEGYELTPDGK.N	489		C[+57]*2	828.357	2	1655.71	1655.7	0	1.8	Specific	524.15	524.15	524.15	8.03	160	>FBN2C 030821	1	dw031919_6.5661.5661.2	controllerType=0 controllerNumber=1 scan=5661	17.8355
04510:2	1	K.C[+57.021]LC[+57.021]NEGYELTPDGK.N	489		C[+57]*2	828.357	2	1655.71	1655.7	0	1.4	Specific	817.55	817.55	817.55	13.98	160	>FBN2C 030821	1	dw031919_6.5755.5755.2	controllerType=0 controllerNumber=1 scan=5755	18.0571
04458:2	1	K.C[+57.021]LC[+57.021]NEGYELTPDGK.N	489		C[+57]*2	828.357	2	1655.71	1655.7	0	2.2	Specific	860.17	860.17	860.17	15.09	160	>FBN2C 030821	1	dw031919_6.5707.5707.2	controllerType=0 controllerNumber=1 scan=5707	17.9447
07127:2	1	K.C[+57.021][-17.027]LC[+57.021]NEGYELTPDGK.N	489		C[-17][+57]*2	819.845	2	1638.68	1638.68	0	3.7	Specific	772.24	772.24	772.24	13.09	160	>FBN2C 030821	1	dw031919_6.8012.8012.2	controllerType=0 controllerNumber=1 scan=8012	23.3765
06323:3	1	K.NC[+57.021]IDTN[+0.984]EC[+57.021]VALPGSC[+57.021]SPGTC[+57.021]QNLEGSFR.C	503		C[+57]*4, N[+1]	1048.78	3	3144.34	3144.31	0	7.2	Specific	158.67	158.67	0	3.18	160	>FBN2C 030821	1	dw031919_6.7330.7330.3	controllerType=0 controllerNumber=1 scan=7330	21.767
06151:4	1	K.N[+0.984]C[+57.021]IDTNEC[+57.021]VALPGSC[+57.021]SPGTC[+57.021]QNLEGSFR.C	503		C[+57]*4, N[+1]	786.833	4	3144.31	3144.31	0	-0.6	Specific	220.31	220.31	0	2.41	160	>FBN2C 030821	1	dw031919_6.7185.7185.4	controllerType=0 controllerNumber=1 scan=7185	21.4248
03933:2	1	R.C[+57.021]IC[+57.021]PPGYEVK.S	531		C[+57]*2	611.785	2	1222.56	1222.56	0	2.2	Specific	406.47	406.47	406.47	5.8	160	>FBN2C 030821	1	dw031919_6.5240.5240.2	controllerType=0 controllerNumber=1 scan=5240	16.84
03870:2	1	R.C[+57.021]IC[+57.021]PPGYEVK.S	531		C[+57]*2	611.784	2	1222.56	1222.56	0	0.2	Specific	472.93	472.93	472.93	6.07	160	>FBN2C 030821	1	dw031919_6.5185.5185.2	controllerType=0 controllerNumber=1 scan=5185	16.7114
03806:2	1	R.C[+57.021]IC[+57.021]PPGYEVK.S	531		C[+57]*2	611.785	2	1222.56	1222.56	0	2.3	Specific	503.68	503.68	503.68	6.29	160	>FBN2C 030821	1	dw031919_6.5130.5130.2	controllerType=0 controllerNumber=1 scan=5130	16.5815
03702:2	1	R.C[+57.021]IC[+57.021]PPGYEVK.S	531		C[+57]*2	611.784	2	1222.56	1222.56	0	1.9	Specific	549.29	549.29	549.29	6.37	160	>FBN2C 030821	1	dw031919_6.5035.5035.2	controllerType=0 controllerNumber=1 scan=5035	16.3543
03758:2	1	R.C[+57.021]IC[+57.021]PPGYEVK.S	531		C[+57]*2	611.785	2	1222.56	1222.56	0	2.2	Specific	564.9	564.9	564.9	8.84	160	>FBN2C 030821	1	dw031919_6.5086.5086.2	controllerType=0 controllerNumber=1 scan=5086	16.4753
06544:2	1	R.C[+57.021][-17.027]IC[+57.021]PPGYEVK.S	531		C[-17][+57]*2	603.271	2	1205.54	1205.53	0	2.4	Specific	308.53	308.53	308.53	4.03	160	>FBN2C 030821	1	dw031919_6.7521.7521.2	controllerType=0 controllerNumber=1 scan=7521	22.2191
06414:2	1	R.C[+57.021][-17.027]IC[+57.021]PPGYEVK.S	531		C[-17][+57]*2	603.272	2	1205.54	1205.53	0	2.6	Specific	345.85	345.85	345.85	4.01	160	>FBN2C 030821	1	dw031919_6.7413.7413.2	controllerType=0 controllerNumber=1 scan=7413	21.9642
06478:2	1	R.C[+57.021][-17.027]IC[+57.021]PPGYEVK.S	531		C[-17][+57]*2	603.272	2	1205.54	1205.53	0	2.6	Specific	482.99	482.99	482.99	7.82	160	>FBN2C 030821	1	dw031919_6.7465.7465.2	controllerType=0 controllerNumber=1 scan=7465	22.0868
09141:5	1	K.SENC[+57.021]IDINEC[+57.021]DEDPNIC[+57.021]LFGSC[+57.021]TNTPGGFQC[+57.021]LC[+57.021]PPGFVLSDNGR.R	541		C[+57]*6	1008.03	5	5036.12	5036.1	0	5.1	Specific	108.63	108.63	20	2.35	160	>FBN2C 030821	1	dw031919_6.9870.9870.5	controllerType=0 controllerNumber=1 scan=9870	27.8277
09385:4	1	K.SENC[+57.021]IDINEC[+57.021]DEDPNIC[+57.021]LFGSC[+57.021]TNTPGGFQC[+57.021]LC[+57.021]PPGFVLSDNGR.R	541		C[+57]*6	1260.04	4	5037.12	5036.1	1	3.4	Specific	144.38	144.38	20	2.93	160	>FBN2C 030821	1	dw031919_6.10087.10087.4	controllerType=0 controllerNumber=1 scan=10087	28.349
09059:4	1	K.SENC[+57.021]IDINEC[+57.021]DEDPNIC[+57.021]LFGSC[+57.021]TNTPGGFQC[+57.021]LC[+57.021]PPGFVLSDNGR.R	541		C[+57]*6	1259.79	4	5036.14	5036.1	0	8.9	Specific	160.63	160.63	20	1.55	160	>FBN2C 030821	1	dw031919_6.9802.9802.4	controllerType=0 controllerNumber=1 scan=9802	27.6647
09278:4	1	K.SENC[+57.021]IDINEC[+57.021]DEDPNIC[+57.021]LFGSC[+57.021]TNTPGGFQC[+57.021]LC[+57.021]PPGFVLSDNGR.R	541		C[+57]*6	1259.79	4	5036.13	5036.1	0	5.2	Specific	284.84	284.84	8.19	3.25	160	>FBN2C 030821	1	dw031919_6.9990.9990.4	controllerType=0 controllerNumber=1 scan=9990	28.1156
09167:3	1	K.SENC[+57.021]IDINEC[+57.021]DEDPNIC[+57.021]LFGSC[+57.021]TNTPGGFQC[+57.021]LC[+57.021]PPGFVLSDNGR.R	541		C[+57]*6	1679.38	3	5036.13	5036.1	0	5.9	Specific	324.71	324.71	20	4.05	160	>FBN2C 030821	1	dw031919_6.9894.9894.3	controllerType=0 controllerNumber=1 scan=9894	27.8849
09222:4	1	K.SENC[+57.021]IDINEC[+57.021]DEDPNIC[+57.021]LFGSC[+57.021]TNTPGGFQC[+57.021]LC[+57.021]PPGFVLSDNGR.R	541		C[+57]*6	1259.79	4	5036.13	5036.1	0	5.5	Specific	606.66	606.66	14.78	7.58	160	>FBN2C 030821	1	dw031919_6.9942.9942.4	controllerType=0 controllerNumber=1 scan=9942	28.0011
09119:4	1	K.SENC[+57.021]IDINEC[+57.021]DEDPNIC[+57.021]LFGSC[+57.021]TNTPGGFQC[+57.021]LC[+57.021]PPGFVLSDNGR.R	541		C[+57]*6	1259.79	4	5036.13	5036.1	0	5.2	Specific	942.68	942.68	11.48	13.58	160	>FBN2C 030821	1	dw031919_6.9854.9854.4	controllerType=0 controllerNumber=1 scan=9854	27.7907
09171:4	1	K.SENC[+57.021]IDINEC[+57.021]DEDPNIC[+57.021]LFGSC[+57.021]TNTPGGFQC[+57.021]LC[+57.021]PPGFVLSDNGR.R	541		C[+57]*6	1259.79	4	5036.12	5036.1	0	4.9	Specific	961.68	961.68	13.54	14.58	160	>FBN2C 030821	1	dw031919_6.9898.9898.4	controllerType=0 controllerNumber=1 scan=9898	27.8959
09446:4	1	K.SENC[+57.021]IDINEC[+57.021]DEDPNIC[+57.021]LFGSC[+57.021]TNTPGGFQC[+57.021]LC[+57.021]PPGFVLSDN[+0.984]GR.R	541		C[+57]*6, N[+1]	1260.03	4	5037.11	5037.08	0	5	Specific	469.65	469.65	88.88	5.33	160	>FBN2C 030821	1	dw031919_6.10141.10141.4	controllerType=0 controllerNumber=1 scan=10141	28.4782
09506:4	1	K.SENC[+57.021]IDINEC[+57.021]DEDPNIC[+57.021]LFGSC[+57.021]TNTPGGFQC[+57.021]LC[+57.021]PPGFVLSDN[+0.984]GR.R	541		C[+57]*6, N[+1]	1259.78	4	5036.1	5037.08	-1	4.6	Specific	479.02	479.02	298.17	3.85	160	>FBN2C 030821	1	dw031919_6.10193.10193.4	controllerType=0 controllerNumber=1 scan=10193	28.6039
08476:4	1	K.SENC[+57.021]IDINEC[+57.021]DEDPNIC[+57.021]LFGSC[+57.021]TNTPGGFQC[+57.021]LC[+57.021]PPGFVLSDNGRR.C	541		C[+57]*6	1299.06	4	5193.23	5192.2	1	5	Specific	130.48	130.48	1.64	2.45	160	>FBN2C 030821	1	dw031919_6.9242.9242.4	controllerType=0 controllerNumber=1 scan=9242	26.2898
08385:5	1	K.SENC[+57.021]IDINEC[+57.021]DEDPNIC[+57.021]LFGSC[+57.021]TNTPGGFQC[+57.021]LC[+57.021]PPGFVLSDNGRR.C	541		C[+57]*6	1039.25	5	5192.22	5192.2	0	4.2	Specific	178.14	178.14	33.82	1.79	160	>FBN2C 030821	1	dw031919_6.9163.9163.5	controllerType=0 controllerNumber=1 scan=9163	26.1033
08351:4	1	K.SENC[+57.021]IDINEC[+57.021]DEDPNIC[+57.021]LFGSC[+57.021]TNTPGGFQC[+57.021]LC[+57.021]PPGFVLSDNGRR.C	541		C[+57]*6	1298.56	4	5191.24	5192.2	-1	7.6	Specific	337.73	337.73	337.73	1.8	160	>FBN2C 030821	1	dw031919_6.9131.9131.4	controllerType=0 controllerNumber=1 scan=9131	26.0272
08405:4	1	K.SENC[+57.021]IDINEC[+57.021]DEDPNIC[+57.021]LFGSC[+57.021]TNTPGGFQC[+57.021]LC[+57.021]PPGFVLSDNGRR.C	541		C[+57]*6	1298.81	4	5192.22	5192.2	0	3.6	Specific	1209.51	1209.51	35.26	20.27	160	>FBN2C 030821	1	dw031919_6.9181.9181.4	controllerType=0 controllerNumber=1 scan=9181	26.1467
08528:4	1	K.SENC[+57.021]IDINEC[+57.021]DEDPNIC[+57.021]LFGSC[+57.021]TNTPGGFQC[+57.021]LC[+57.021]PPGFVLSDN[+0.984]GRR.C	541		C[+57]*6, N[+1]	1299.06	4	5193.21	5193.18	0	4.7	Specific	768.42	768.42	170.88	10.68	160	>FBN2C 030821	1	dw031919_6.9294.9294.4	controllerType=0 controllerNumber=1 scan=9294	26.4133
08758:4	1	K.SENC[+57.021]IDINEC[+57.021]DEDPNIC[+57.021]LFGSC[+57.021]TNTPGGFQC[+57.021]LC[+57.021]PPGFVLSDN[+0.984]GRR.C	541		C[+57]*6, N[+1]	1299.06	4	5193.2	5193.18	0	3.2	Specific	866.75	866.75	329.69	13.27	160	>FBN2C 030821	1	dw031919_6.9509.9509.4	controllerType=0 controllerNumber=1 scan=9509	26.9243
08702:4	1	K.SENC[+57.021]IDINEC[+57.021]DEDPNIC[+57.021]LFGSC[+57.021]TNTPGGFQC[+57.021]LC[+57.021]PPGFVLSDN[+0.984]GRR.C	541		C[+57]*6, N[+1]	1299.06	4	5193.21	5193.18	0	4.6	Specific	1296.65	1296.65	451.46	20.68	160	>FBN2C 030821	1	dw031919_6.9453.9453.4	controllerType=0 controllerNumber=1 scan=9453	26.7919
05808:2	1	R.QSFC[+57.021]FTNFENGK.C	591		C[+57]	739.825	2	1478.64	1478.64	0	3.4	Specific	439.19	397.99	397.99	4.98	160	>FBN2C 030821	1	dw031919_6.6876.6876.6	controllerType=0 controllerNumber=1 scan=6876	20.6967
05750:2	1	R.QSFC[+57.021]FTNFENGK.C	591		C[+57]	739.824	2	1478.64	1478.64	0	2.2	Specific	579.87	526.8	526.8	7.01	160	>FBN2C 030821	1	dw031919_6.6825.6825.6	controllerType=0 controllerNumber=1 scan=6825	20.5752
05675:2	1	R.QSFC[+57.021]FTNFENGK.C	591		C[+57]	739.823	2	1478.64	1478.64	0	1.7	Specific	836.55	802.54	802.54	13.98	160	>FBN2C 030821	1	dw031919_6.6762.6762.2	controllerType=0 controllerNumber=1 scan=6762	20.4283
05615:2	1	R.QSFC[+57.021]FTNFENGK.C	591		C[+57]	739.824	2	1478.64	1478.64	0	2.1	Specific	843.45	820.37	820.37	14.09	160	>FBN2C 030821	1	dw031919_6.6710.6710.2	controllerType=0 controllerNumber=1 scan=6710	20.3057
05819:2	1	R.QSFC[+57.021]FTNFEN[+0.984]GK.C	591		C[+57], N[+1]	740.322	2	1479.64	1479.62	0	10.4	Specific	587.71	587.71	30.98	6.29	160	>FBN2C 030821	1	dw031919_6.6885.6885.3	controllerType=0 controllerNumber=1 scan=6885	20.7182
05877:2	1	R.QSFC[+57.021]FTNFEN[+0.984]GK.C	591		C[+57], N[+1]	740.316	2	1479.62	1479.62	0	2.4	Specific	781.72	781.72	146.05	13.09	160	>FBN2C 030821	1	dw031919_6.6937.6937.2	controllerType=0 controllerNumber=1 scan=6937	20.8408
05942:2	1	R.QSFC[+57.021]FTNFEN[+0.984]GK.C	591		C[+57], N[+1]	740.316	2	1479.62	1479.62	0	2.1	Specific	842.63	842.63	183.58	14.09	160	>FBN2C 030821	1	dw031919_6.6992.6992.2	controllerType=0 controllerNumber=1 scan=6992	20.9704
05246:3	1	R.QSFC[+57.021]FTNFEN[+0.984]GKC[+57.021]SVPK.A	591		C[+57]*2, N[+1]	684.308	3	2050.91	2050.9	0	4.8	Specific	363.35	363.35	212.56	4.94	160	>FBN2C 030821	1	dw031919_6.6412.6412.3	controllerType=0 controllerNumber=1 scan=6412	19.6048
01989:3	1	K.AFN[+2262.814]TTK.A	608	HexNAc(5)Hex(5)Fuc(1)NeuAc(1)	N[+2263]	982.064	3	2944.18	2944.17	0	2.1	Specific	22.39	22.39	19.51	2.76	160	>FBN2C 030821	1	dw031919_6.3215.3215.3	controllerType=0 controllerNumber=1 scan=3215	11.6963
02702:3	1	K.AFN[+2351.851]TTK.A	608	HexNAc(4)Hex(5)Fuc(3)NeuAc(1)	N[+2352]	1011.74	3	3033.19	3033.21	0	-5.5	Specific	75.57	75.57	58.8	2.82	160	>FBN2C 030821	1	dw031919_6.4004.4004.3	controllerType=0 controllerNumber=1 scan=4004	13.791
01933:3	1	K.AFN[+2059.735]TTK.A	608	HexNAc(4)Hex(5)Fuc(1)NeuAc(1)	N[+2060]	914.368	3	2741.09	2741.09	0	-0.5	Specific	79.69	79.69	39.97	1.65	160	>FBN2C 030821	1	dw031919_6.3149.3149.3	controllerType=0 controllerNumber=1 scan=3149	11.5134
01689:3	1	K.AFN[+1971.719]TTK.A	608	HexNAc(5)Hex(5)Fuc(1)	N[+1972]	885.032	3	2653.08	2653.08	0	2.4	Specific	120.9	120.9	38.34	4.29	160	>FBN2C 030821	1	dw031919_6.2869.2869.3	controllerType=0 controllerNumber=1 scan=2869	10.764
05711:2	1	K.MPGEGWGDPC[+57.021]ELC[+57.021]PK.D	621		C[+57]*2	866.862	2	1732.72	1732.71	0	2.3	Specific	462.42	453.45	453.45	7.84	160	>FBN2C 030821	1	dw031919_6.6793.6793.2	controllerType=0 controllerNumber=1 scan=6793	20.4994
05764:2	1	K.MPGEGWGDPC[+57.021]ELC[+57.021]PK.D	621		C[+57]*2	866.862	2	1732.72	1732.71	0	2.5	Specific	638.95	630.66	630.66	10.09	160	>FBN2C 030821	1	dw031919_6.6839.6839.2	controllerType=0 controllerNumber=1 scan=6839	20.61
05278:2	1	K.M[+15.995]PGEGWGDPC[+57.021]ELC[+57.021]PK.D	621		C[+57]*2, M[+16]	874.86	2	1748.71	1748.71	0	3.1	Specific	114.96	114.96	36.36	3.32	160	>FBN2C 030821	1	dw031919_6.6439.6439.2	controllerType=0 controllerNumber=1 scan=6439	19.6664
05219:2	1	K.M[+15.995]PGEGWGDPC[+57.021]ELC[+57.021]PK.D	621		C[+57]*2, M[+16]	874.859	2	1748.71	1748.71	0	2	Specific	223.66	223.66	122.36	3.94	160	>FBN2C 030821	1	dw031919_6.6386.6386.2	controllerType=0 controllerNumber=1 scan=6386	19.5419
05184:2	1	K.M[+15.995]PGEGWGDPC[+57.021]ELC[+57.021]PK.D	621		C[+57]*2, M[+16]	874.861	2	1748.72	1748.71	0	4.6	Specific	249.71	249.71	67.69	5.04	160	>FBN2C 030821	1	dw031919_6.6360.6360.2	controllerType=0 controllerNumber=1 scan=6360	19.4812
06796:5	1	K.MPGEGWGDPC[+57.021]ELC[+57.021]PKDDEVAFQDLC[+57.021]PYGHGTVPSLHDTR.E	621		C[+57]*3	889.392	5	4442.93	4442.92	0	1.9	Specific	287.36	287.36	287.36	4.02	160	>FBN2C 030821	1	dw031919_6.7737.7737.5	controllerType=0 controllerNumber=1 scan=7737	22.7282
06855:5	1	K.MPGEGWGDPC[+57.021]ELC[+57.021]PKDDEVAFQDLC[+57.021]PYGHGTVPSLHDTR.E	621		C[+57]*3	889.393	5	4442.93	4442.92	0	2.9	Specific	635.72	635.72	635.72	8.47	160	>FBN2C 030821	1	dw031919_6.7786.7786.5	controllerType=0 controllerNumber=1 scan=7786	22.8439
06658:5	1	K.MPGEGWGD[+15.995]PC[+57.021]ELC[+57.021]PKDDEVAFQDLC[+57.021]PYGHGTVPSLHDTR.E	621		C[+57]*3, D[+16]	892.592	5	4458.93	4458.92	0	3.9	Specific	217.07	217.07	0	2.98	160	>FBN2C 030821	1	dw031919_6.7621.7621.5	controllerType=0 controllerNumber=1 scan=7621	22.4554
06601:5	1	K.MPGEGWGD[+15.995]PC[+57.021]ELC[+57.021]PKDDEVAFQDLC[+57.021]PYGHGTVPSLHDTR.E	621		C[+57]*3, D[+16]	892.591	5	4458.93	4458.92	0	2.6	Specific	352.88	352.88	0	4.71	160	>FBN2C 030821	1	dw031919_6.7571.7571.5	controllerType=0 controllerNumber=1 scan=7571	22.336
07149:6	1	K.MPGEGWGDPC[+57.021]ELC[+57.021]PKDDEVAFQDLC[+57.021]PYGHGTVPSLHDTREDVNEC[+57.021]LESPGIC[+57.021]SNGQC[+57.021]INTDGSFR.C	621		C[+57]*6	1231.2	6	7382.14	7382.13	0	0.3	Specific	245.9	245.9	20.72	1.49	160	>FBN2C 030821	1	dw031919_6.8036.8036.6	controllerType=0 controllerNumber=1 scan=8036	23.4345
07357:6	1	K.MPGEGWGDPC[+57.021]ELC[+57.021]PKDDEVAFQDLC[+57.021]PYGHGTVPSLHDTREDVNEC[+57.021]LESPGIC[+57.021]SNGQC[+57.021]INTDGSFR.C	621		C[+57]*6	1231.03	6	7381.13	7382.13	-1	0.1	Specific	453.02	453.02	453.02	3.62	160	>FBN2C 030821	1	dw031919_6.8228.8228.6	controllerType=0 controllerNumber=1 scan=8228	23.8878
07297:6	1	K.MPGEGWGDPC[+57.021]ELC[+57.021]PKDDEVAFQDLC[+57.021]PYGHGTVPSLHDTREDVNEC[+57.021]LESPGIC[+57.021]SNGQC[+57.021]INTDGSFR.C	621		C[+57]*6	1231.2	6	7382.14	7382.13	0	0.3	Specific	481.4	481.4	0.68	5.33	160	>FBN2C 030821	1	dw031919_6.8174.8174.6	controllerType=0 controllerNumber=1 scan=8174	23.7599
07239:6	1	K.MPGEGWGDPC[+57.021]ELC[+57.021]PKDDEVAFQDLC[+57.021]PYGHGTVPSLHDTREDVNEC[+57.021]LESPGIC[+57.021]SNGQC[+57.021]INTDGSFR.C	621		C[+57]*6	1231.03	6	7381.13	7382.13	-1	0.5	Specific	551.12	551.12	551.12	3.93	160	>FBN2C 030821	1	dw031919_6.8120.8120.6	controllerType=0 controllerNumber=1 scan=8120	23.633
07418:6	1	K.MPGEGWGDPC[+57.021]ELC[+57.021]PKDDEVAFQDLC[+57.021]PYGHGTVPSLHDTREDVNEC[+57.021]LESPGIC[+57.021]SN[+0.984]GQC[+57.021]INTDGSFR.C	621		C[+57]*6, N[+1]	1231.53	6	7384.15	7383.12	1	3.5	Specific	223.28	223.28	62.97	2.57	160	>FBN2C 030821	1	dw031919_6.8283.8283.6	controllerType=0 controllerNumber=1 scan=8283	24.0176
07266:6	1	K.M[+15.995]PGEGWGDPC[+57.021]ELC[+57.021]PKDDEVAFQDLC[+57.021]PYGHGTVPSLHDTREDVNEC[+57.021]LESPGIC[+57.021]SN[+0.984]GQC[+57.021]INTDGSFR.C	621		C[+57]*6, M[+16], N[+1]	1234.03	6	7399.13	7399.11	0	3.1	Specific	191.02	191.02	8.7	2.45	160	>FBN2C 030821	1	dw031919_6.8143.8143.6	controllerType=0 controllerNumber=1 scan=8143	23.6875
05971:4	1	K.DDEVAFQDLC[+57.021]PYGHGTVPSLHDTR.E	636		C[+57]	683.063	4	2729.23	2729.23	0	1.7	Specific	410.09	410.09	410.09	7.13	160	>FBN2C 030821	1	dw031919_6.7019.7019.4	controllerType=0 controllerNumber=1 scan=7019	21.0335
05893:4	1	K.DDEVAFQDLC[+57.021]PYGHGTVPSLHDTR.E	636		C[+57]	683.063	4	2729.23	2729.23	0	1.7	Specific	661.39	661.39	661.39	10.64	160	>FBN2C 030821	1	dw031919_6.6951.6951.4	controllerType=0 controllerNumber=1 scan=6951	20.8731
06950:5	1	K.DDEVAFQDLC[+57.021]PYGHGTVPSLHDTREDVN[+0.984]EC[+57.021]LESPGIC[+57.021]SNGQC[+57.021]INTDGSFR.C	636		C[+57]*4, N[+1]	1134.5	5	5668.46	5669.42	-1	7.2	Specific	294.7	294.7	0.73	1.54	160	>FBN2C 030821	1	dw031919_6.7865.7865.5	controllerType=0 controllerNumber=1 scan=7865	23.0298
07040:5	1	K.DDEVAFQDLC[+57.021]PYGHGTVPSLHDTREDVNEC[+57.021]LESPGIC[+57.021]SN[+0.984]GQC[+57.021]INTDGSFR.C	636		C[+57]*4, N[+1]	1134.89	5	5670.45	5669.42	1	3.6	Specific	346.38	346.38	80.01	4.36	160	>FBN2C 030821	1	dw031919_6.7936.7936.5	controllerType=0 controllerNumber=1 scan=7936	23.1965
06065:3	1	R.EDVNEC[+57.021]LESPGIC[+57.021]SN[+0.984]GQC[+57.021]INTDGSFR.C	660		C[+57]*3, N[+1]	987.08	3	2959.23	2959.21	0	4	Specific	371.02	371.02	96.54	5.07	160	>FBN2C 030821	1	dw031919_6.7108.7108.3	controllerType=0 controllerNumber=1 scan=7108	21.2433
06197:3	1	R.EDVNEC[+57.021]LESPGIC[+57.021]SN[+0.984]GQC[+57.021]INTDGSFR.C	660		C[+57]*3, N[+1]	987.079	3	2959.22	2959.21	0	2.8	Specific	613.52	613.52	196.21	9.43	160	>FBN2C 030821	1	dw031919_6.7224.7224.3	controllerType=0 controllerNumber=1 scan=7224	21.5181
06139:3	1	R.EDVNEC[+57.021]LESPGIC[+57.021]SN[+0.984]GQC[+57.021]INTDGSFR.C	660		C[+57]*3, N[+1]	987.078	3	2959.22	2959.21	0	1.7	Specific	679.35	679.35	152.7	10.32	160	>FBN2C 030821	1	dw031919_6.7176.7176.3	controllerType=0 controllerNumber=1 scan=7176	21.4034
05756:3	1	R.C[+57.021]EC[+57.021]PMGYNLDYTGVR.C	686		C[+57]*2	612.258	3	1834.76	1834.76	0	1.8	Specific	282.18	282.18	282.18	3.93	160	>FBN2C 030821	1	dw031919_6.6831.6831.3	controllerType=0 controllerNumber=1 scan=6831	20.5902
05628:3	1	R.C[+57.021]EC[+57.021]PMGYNLDYTGVR.C	686		C[+57]*2	612.258	3	1834.76	1834.76	0	1.8	Specific	500.99	500.99	500.99	7.63	160	>FBN2C 030821	1	dw031919_6.6722.6722.3	controllerType=0 controllerNumber=1 scan=6722	20.3336
05618:2	1	R.C[+57.021]EC[+57.021]PMGYNLDYTGVR.C	686		C[+57]*2	917.881	2	1834.76	1834.76	0	0	Specific	619.2	619.2	619.2	9.98	160	>FBN2C 030821	1	dw031919_6.6712.6712.2	controllerType=0 controllerNumber=1 scan=6712	20.31
05740:2	1	R.C[+57.021]EC[+57.021]PMGYNLDYTGVR.C	686		C[+57]*2	917.884	2	1834.76	1834.76	0	3	Specific	625.23	625.23	625.23	10.09	160	>FBN2C 030821	1	dw031919_6.6817.6817.2	controllerType=0 controllerNumber=1 scan=6817	20.5579
05689:3	1	R.C[+57.021]EC[+57.021]PMGYNLDYTGVR.C	686		C[+57]*2	612.258	3	1834.76	1834.76	0	2.1	Specific	683.93	681.41	681.41	10.77	160	>FBN2C 030821	1	dw031919_6.6774.6774.3	controllerType=0 controllerNumber=1 scan=6774	20.4563
05677:2	1	R.C[+57.021]EC[+57.021]PMGYNLDYTGVR.C	686		C[+57]*2	917.884	2	1834.76	1834.76	0	2.2	Specific	850.86	850.86	850.86	15.09	160	>FBN2C 030821	1	dw031919_6.6763.6763.2	controllerType=0 controllerNumber=1 scan=6763	20.4305
04973:3	1	R.C[+57.021]EC[+57.021]PM[+15.995]GYNLDYTGVR.C	686		C[+57]*2, M[+16]	617.591	3	1850.76	1850.75	0	3.4	Specific	299.41	299.41	147.86	4.08	160	>FBN2C 030821	1	dw031919_6.6178.6178.3	controllerType=0 controllerNumber=1 scan=6178	19.0537
04917:2	1	R.C[+57.021]EC[+57.021]PM[+15.995]GYNLDYTGVR.C	686		C[+57]*2, M[+16]	925.882	2	1850.76	1850.75	0	3.4	Specific	464.63	464.63	135.21	7.84	160	>FBN2C 030821	1	dw031919_6.6125.6125.2	controllerType=0 controllerNumber=1 scan=6125	18.9294
04965:2	1	R.C[+57.021]EC[+57.021]PM[+15.995]GYNLDYTGVR.C	686		C[+57]*2, M[+16]	925.881	2	1850.76	1850.75	0	2.7	Specific	474.79	474.79	111.72	7.84	160	>FBN2C 030821	1	dw031919_6.6172.6172.2	controllerType=0 controllerNumber=1 scan=6172	19.0408
07473:2	1	R.C[+57.021][-17.027]EC[+57.021]PMGYNLDYTGVR.C	686		C[-17][+57]*2	909.371	2	1817.73	1817.73	0	3.1	Specific	566.03	566.03	566.03	9.09	160	>FBN2C 030821	1	dw031919_6.8334.8334.2	controllerType=0 controllerNumber=1 scan=8334	24.1385
07416:2	1	R.C[+57.021][-17.027]EC[+57.021]PMGYNLDYTGVR.C	686		C[-17][+57]*2	909.37	2	1817.73	1817.73	0	2.6	Specific	620.46	620.46	620.46	10.09	160	>FBN2C 030821	1	dw031919_6.8281.8281.2	controllerType=0 controllerNumber=1 scan=8281	24.0132
08844:2	1	R.C[+57.021][-17.027]MNTFGSYEC[+57.021]TC[+57.021]PIGYALR.E	758		C[-17][+57]*3	1141.97	2	2282.94	2282.93	0	3.2	Specific	467.5	467.5	467.5	7.83	160	>FBN2C 030821	1	dw031919_6.9614.9614.2	controllerType=0 controllerNumber=1 scan=9614	27.2154
08829:2	1	R.C[+57.021][-17.027]MN[+0.984]TFGSYEC[+57.021]TC[+57.021]PIGYALR.E	758		C[-17][+57]*3, N[+1]	1142.47	2	2283.93	2283.92	0	6	Specific	310.32	310.32	310.32	4.78	160	>FBN2C 030821	1	dw031919_6.9599.9599.2	controllerType=0 controllerNumber=1 scan=9599	27.1783
06297:3	1	R.C[+57.021]MN[+0.984]TFGSYEC[+57.021]TC[+57.021]PIGYALREDQK.M	758		C[+57]*3, N[+1]	934.4	3	2801.19	2801.17	0	6.8	Specific	229.98	229.98	229.98	3.21	160	>FBN2C 030821	1	dw031919_6.7307.7307.3	controllerType=0 controllerNumber=1 scan=7307	21.7131
05866:3	1	R.C[+57.021]M[+15.995]NTFGSYEC[+57.021]TC[+57.021]PIGYALREDQK.M	758		C[+57]*3, M[+16]	939.401	3	2816.19	2816.18	0	3.6	Specific	541.08	541.08	123.73	7.03	160	>FBN2C 030821	1	dw031919_6.6929.6929.3	controllerType=0 controllerNumber=1 scan=6929	20.8211
07754:3	1	R.C[+57.021][-17.027]MNTFGSYEC[+57.021]TC[+57.021]PIGYALREDQK.M	758		C[-17][+57]*3	928.394	3	2783.17	2783.16	0	4.3	Specific	621.84	621.84	621.84	8.39	160	>FBN2C 030821	1	dw031919_6.8589.8589.3	controllerType=0 controllerNumber=1 scan=8589	24.7418
03180:4	1	K.MC[+57.021]KDLDEC[+57.021]AEGLHDC[+57.021]ESR.G	781		C[+57]*3	556.975	4	2224.88	2224.87	0	2.7	Specific	224.27	224.27	224.27	4.55	160	>FBN2C 030821	1	dw031919_6.4505.4505.4	controllerType=0 controllerNumber=1 scan=4505	15.0554
03226:3	1	K.MC[+57.021]KDLDEC[+57.021]AEGLHDC[+57.021]ESR.G	781		C[+57]*3	742.297	3	2224.88	2224.87	0	2.2	Specific	290.95	290.95	290.95	3.74	160	>FBN2C 030821	1	dw031919_6.4550.4550.3	controllerType=0 controllerNumber=1 scan=4550	15.1651
03311:4	1	K.MC[+57.021]KDLDEC[+57.021]AEGLHDC[+57.021]ESR.G	781		C[+57]*3	556.975	4	2224.88	2224.87	0	1.6	Specific	406.61	406.61	406.61	6.68	160	>FBN2C 030821	1	dw031919_6.4638.4638.4	controllerType=0 controllerNumber=1 scan=4638	15.3885
03265:4	1	K.MC[+57.021]KDLDEC[+57.021]AEGLHDC[+57.021]ESR.G	781		C[+57]*3	556.974	4	2224.87	2224.87	0	0.9	Specific	834.69	834.69	834.69	13.19	160	>FBN2C 030821	1	dw031919_6.4594.4594.4	controllerType=0 controllerNumber=1 scan=4594	15.279
03227:4	1	K.MC[+57.021]KDLDEC[+57.021]AEGLHDC[+57.021]ESR.G	781		C[+57]*3	556.974	4	2224.88	2224.87	0	1.5	Specific	939.69	939.69	939.69	15.19	160	>FBN2C 030821	1	dw031919_6.4552.4552.4	controllerType=0 controllerNumber=1 scan=4552	15.1707
02941:4	1	K.MC[+57.021]KD[+15.995]LDEC[+57.021]AEGLHDC[+57.021]ESR.G	781		C[+57]*3, D[+16]	560.973	4	2240.87	2240.87	0	0.4	Specific	33.7	33.7	0	1.87	160	>FBN2C 030821	1	dw031919_6.4261.4261.4	controllerType=0 controllerNumber=1 scan=4261	14.4556
02850:4	1	K.MC[+57.021]KD[+15.995]LDEC[+57.021]AEGLHDC[+57.021]ESR.G	781		C[+57]*3, D[+16]	560.973	4	2240.87	2240.87	0	1	Specific	328.54	328.54	4	5.21	160	>FBN2C 030821	1	dw031919_6.4168.4168.4	controllerType=0 controllerNumber=1 scan=4168	14.2283
02891:4	1	K.MC[+57.021]KD[+15.995]LDEC[+57.021]AEGLHDC[+57.021]ESR.G	781		C[+57]*3, D[+16]	560.973	4	2240.87	2240.87	0	0.7	Specific	426.48	426.48	0	6.68	160	>FBN2C 030821	1	dw031919_6.4214.4214.4	controllerType=0 controllerNumber=1 scan=4214	14.3426
03755:3	1	K.DLDEC[+57.021]AEGLHDC[+57.021]ESR.G	784		C[+57]*2	602.575	3	1805.71	1805.71	0	2.6	Specific	261.41	261.41	261.41	3.53	160	>FBN2C 030821	1	dw031919_6.5082.5082.3	controllerType=0 controllerNumber=1 scan=5082	16.4653
03579:2	1	K.DLDEC[+57.021]AEGLHDC[+57.021]ESR.G	784		C[+57]*2	903.357	2	1805.71	1805.71	0	0.7	Specific	479.83	479.83	479.83	6.49	160	>FBN2C 030821	1	dw031919_6.4915.4915.2	controllerType=0 controllerNumber=1 scan=4915	16.0721
03663:3	1	K.DLDEC[+57.021]AEGLHDC[+57.021]ESR.G	784		C[+57]*2	602.575	3	1805.71	1805.71	0	2.1	Specific	817.14	817.14	817.14	14.09	160	>FBN2C 030821	1	dw031919_6.4997.4997.3	controllerType=0 controllerNumber=1 scan=4997	16.2665
03566:3	1	K.DLDEC[+57.021]AEGLHDC[+57.021]ESR.G	784		C[+57]*2	602.575	3	1805.71	1805.71	0	2	Specific	832.04	832.04	832.04	14.09	160	>FBN2C 030821	1	dw031919_6.4904.4904.3	controllerType=0 controllerNumber=1 scan=4904	16.0464
03611:3	1	K.DLDEC[+57.021]AEGLHDC[+57.021]ESR.G	784		C[+57]*2	602.575	3	1805.71	1805.71	0	2.6	Specific	871.18	871.18	871.18	15.09	160	>FBN2C 030821	1	dw031919_6.4949.4949.3	controllerType=0 controllerNumber=1 scan=4949	16.1535
08322:3	1	K.NLIGTFMC[+57.021]IC[+57.021]PPGMAR.R	804		C[+57]*2	613.293	3	1837.86	1837.86	0	3.7	Specific	113.31	113.31	113.31	2.45	160	>FBN2C 030821	1	dw031919_6.9106.9106.3	controllerType=0 controllerNumber=1 scan=9106	25.968
07957:3	1	K.NLIGTFMC[+57.021]IC[+57.021]PPGMAR.R	804		C[+57]*2	613.293	3	1837.86	1837.86	0	3.3	Specific	255	255	255	3.9	160	>FBN2C 030821	1	dw031919_6.8771.8771.3	controllerType=0 controllerNumber=1 scan=8771	25.1716
08249:3	1	K.NLIGTFMC[+57.021]IC[+57.021]PPGMAR.R	804		C[+57]*2	613.292	3	1837.86	1837.86	0	2.5	Specific	270.16	270.16	270.16	3.77	160	>FBN2C 030821	1	dw031919_6.9039.9039.3	controllerType=0 controllerNumber=1 scan=9039	25.8086
08192:3	1	K.NLIGTFMC[+57.021]IC[+57.021]PPGMAR.R	804		C[+57]*2	613.293	3	1837.86	1837.86	0	3	Specific	374.5	374.5	374.5	6	160	>FBN2C 030821	1	dw031919_6.8984.8984.3	controllerType=0 controllerNumber=1 scan=8984	25.6784
08209:2	1	K.NLIGTFMC[+57.021]IC[+57.021]PPGMAR.R	804		C[+57]*2	919.434	2	1837.86	1837.86	0	1.7	Specific	450.7	450.7	450.7	7.72	160	>FBN2C 030821	1	dw031919_6.9001.9001.2	controllerType=0 controllerNumber=1 scan=9001	25.7174
07977:2	1	K.NLIGTFMC[+57.021]IC[+57.021]PPGMAR.R	804		C[+57]*2	919.436	2	1837.86	1837.86	0	3.7	Specific	494.57	494.57	494.57	8.07	160	>FBN2C 030821	1	dw031919_6.8788.8788.2	controllerType=0 controllerNumber=1 scan=8788	25.213
08011:3	1	K.NLIGTFMC[+57.021]IC[+57.021]PPGMAR.R	804		C[+57]*2	613.293	3	1837.86	1837.86	0	3.5	Specific	519.69	519.69	519.69	7.75	160	>FBN2C 030821	1	dw031919_6.8819.8819.3	controllerType=0 controllerNumber=1 scan=8819	25.287
08131:3	1	K.NLIGTFMC[+57.021]IC[+57.021]PPGMAR.R	804		C[+57]*2	613.293	3	1837.86	1837.86	0	3.3	Specific	538.67	538.67	538.67	7.83	160	>FBN2C 030821	1	dw031919_6.8928.8928.3	controllerType=0 controllerNumber=1 scan=8928	25.5452
08156:2	1	K.NLIGTFMC[+57.021]IC[+57.021]PPGMAR.R	804		C[+57]*2	919.436	2	1837.86	1837.86	0	3.5	Specific	578.16	578.16	578.16	9.09	160	>FBN2C 030821	1	dw031919_6.8950.8950.2	controllerType=0 controllerNumber=1 scan=8950	25.5977
08074:3	1	K.NLIGTFMC[+57.021]IC[+57.021]PPGMAR.R	804		C[+57]*2	613.293	3	1837.86	1837.86	0	2.9	Specific	599.73	599.73	599.73	8.77	160	>FBN2C 030821	1	dw031919_6.8874.8874.3	controllerType=0 controllerNumber=1 scan=8874	25.4166
08034:2	1	K.NLIGTFMC[+57.021]IC[+57.021]PPGMAR.R	804		C[+57]*2	919.436	2	1837.86	1837.86	0	3.1	Specific	704.73	704.73	704.73	12.09	160	>FBN2C 030821	1	dw031919_6.8840.8840.2	controllerType=0 controllerNumber=1 scan=8840	25.3368
08098:2	1	K.NLIGTFMC[+57.021]IC[+57.021]PPGMAR.R	804		C[+57]*2	919.435	2	1837.86	1837.86	0	2.8	Specific	741.3	741.3	741.3	12.09	160	>FBN2C 030821	1	dw031919_6.8895.8895.2	controllerType=0 controllerNumber=1 scan=8895	25.4669
07792:3	1	K.NLIGTFM[+15.995]C[+57.021]IC[+57.021]PPGMAR.R	804		C[+57]*2, M[+16]	618.625	3	1853.86	1853.85	0	4.3	Specific	147.65	147.65	83.7	1.87	160	>FBN2C 030821	1	dw031919_6.8625.8625.3	controllerType=0 controllerNumber=1 scan=8625	24.8267
07910:3	1	K.NLIGTFM[+15.995]C[+57.021]IC[+57.021]PPGMAR.R	804		C[+57]*2, M[+16]	618.624	3	1853.86	1853.85	0	2.2	Specific	188.99	188.99	32.55	2.49	160	>FBN2C 030821	1	dw031919_6.8730.8730.3	controllerType=0 controllerNumber=1 scan=8730	25.0759
07573:3	1	K.NLIGTFMC[+57.021]IC[+57.021]PPGM[+15.995]AR.R	804		C[+57]*2, M[+16]	618.624	3	1853.86	1853.85	0	3	Specific	194.17	194.17	144.91	3.22	160	>FBN2C 030821	1	dw031919_6.8425.8425.3	controllerType=0 controllerNumber=1 scan=8425	24.353
08046:3	1	K.NLIGTFM[+15.995]C[+57.021]IC[+57.021]PPGMAR.R	804		C[+57]*2, M[+16]	618.624	3	1853.86	1853.85	0	2	Specific	206.75	206.75	48.1	3.02	160	>FBN2C 030821	1	dw031919_6.8849.8849.3	controllerType=0 controllerNumber=1 scan=8849	25.3563
07856:3	1	K.NLIGTFM[+15.995]C[+57.021]IC[+57.021]PPGMAR.R	804		C[+57]*2, M[+16]	618.623	3	1853.86	1853.85	0	1.2	Specific	228.06	228.06	80.36	2.82	160	>FBN2C 030821	1	dw031919_6.8678.8678.3	controllerType=0 controllerNumber=1 scan=8678	24.9525
07975:3	1	K.NLIGTFM[+15.995]C[+57.021]IC[+57.021]PPGMAR.R	804		C[+57]*2, M[+16]	618.624	3	1853.86	1853.85	0	3	Specific	234.41	234.41	107.51	2.94	160	>FBN2C 030821	1	dw031919_6.8786.8786.3	controllerType=0 controllerNumber=1 scan=8786	25.2086
07521:3	1	K.NLIGTFMC[+57.021]IC[+57.021]PPGM[+15.995]AR.R	804		C[+57]*2, M[+16]	618.624	3	1853.86	1853.85	0	3	Specific	257.79	257.79	186.81	3.9	160	>FBN2C 030821	1	dw031919_6.8375.8375.3	controllerType=0 controllerNumber=1 scan=8375	24.2337
07885:2	1	K.NLIGTFM[+15.995]C[+57.021]IC[+57.021]PPGMAR.R	804		C[+57]*2, M[+16]	927.431	2	1853.86	1853.85	0	1.4	Specific	261.48	261.48	107.08	5.5	160	>FBN2C 030821	1	dw031919_6.8703.8703.2	controllerType=0 controllerNumber=1 scan=8703	25.0108
08021:2	1	K.NLIGTFMC[+57.021]IC[+57.021]PPGM[+15.995]AR.R	804		C[+57]*2, M[+16]	927.431	2	1853.86	1853.85	0	1.4	Specific	301.97	301.97	49.69	5.69	160	>FBN2C 030821	1	dw031919_6.8827.8827.2	controllerType=0 controllerNumber=1 scan=8827	25.3044
07940:2	1	K.NLIGTFM[+15.995]C[+57.021]IC[+57.021]PPGMAR.R	804		C[+57]*2, M[+16]	927.434	2	1853.86	1853.85	0	4	Specific	312.31	312.31	96.39	5.22	160	>FBN2C 030821	1	dw031919_6.8756.8756.2	controllerType=0 controllerNumber=1 scan=8756	25.137
07114:3	1	K.NLIGTFM[+15.995]C[+57.021]IC[+57.021]PPGMAR.R	804		C[+57]*2, M[+16]	618.624	3	1853.86	1853.85	0	2.6	Specific	315.09	315.09	118.96	3.95	160	>FBN2C 030821	1	dw031919_6.8000.8000.3	controllerType=0 controllerNumber=1 scan=8000	23.3475
07522:2	1	K.NLIGTFMC[+57.021]IC[+57.021]PPGM[+15.995]AR.R	804		C[+57]*2, M[+16]	927.436	2	1853.87	1853.85	0	6.8	Specific	348.71	348.71	229.39	5.09	160	>FBN2C 030821	1	dw031919_6.8376.8376.2	controllerType=0 controllerNumber=1 scan=8376	24.2359
02018:3	1	R.RPDGEGC[+57.021]VDENEC[+57.021]R.T	820		C[+57]*2	564.896	3	1692.67	1692.67	0	1.9	Specific	191.34	191.34	191.34	4.96	160	>FBN2C 030821	1	dw031919_6.3247.3247.3	controllerType=0 controllerNumber=1 scan=3247	11.7768
01870:3	1	R.RPDGEGC[+57.021]VDENEC[+57.021]R.T	820		C[+57]*2	564.896	3	1692.67	1692.67	0	2	Specific	317.89	317.89	317.89	4.4	160	>FBN2C 030821	1	dw031919_6.3082.3082.3	controllerType=0 controllerNumber=1 scan=3082	11.3497
01946:3	1	R.RPDGEGC[+57.021]VDENEC[+57.021]R.T	820		C[+57]*2	564.896	3	1692.67	1692.67	0	1.7	Specific	368.87	368.87	368.87	4.8	160	>FBN2C 030821	1	dw031919_6.3165.3165.3	controllerType=0 controllerNumber=1 scan=3165	11.557
01982:3	1	R.RPDGEGC[+57.021]VDENEC[+57.021]R.T	820		C[+57]*2	564.896	3	1692.67	1692.67	0	2	Specific	510.03	510.03	510.03	8.07	160	>FBN2C 030821	1	dw031919_6.3205.3205.3	controllerType=0 controllerNumber=1 scan=3205	11.6654
01913:3	1	R.RPDGEGC[+57.021]VDENEC[+57.021]R.T	820		C[+57]*2	564.896	3	1692.67	1692.67	0	1.6	Specific	520	520	520	8.03	160	>FBN2C 030821	1	dw031919_6.3128.3128.3	controllerType=0 controllerNumber=1 scan=3128	11.4641
07330:2	1	R.C[+57.021][-17.027]VNIIGSYR.C	844		C[-17][+57]	532.764	2	1064.52	1064.52	0	1.6	Specific	488.57	488.57	488.57	7.71	160	>FBN2C 030821	1	dw031919_6.8202.8202.2	controllerType=0 controllerNumber=1 scan=8202	23.8251
07378:2	1	R.C[+57.021][-17.027]VNIIGSYR.C	844		C[-17][+57]	532.764	2	1064.52	1064.52	0	2.3	Specific	497.41	497.41	497.41	7.82	160	>FBN2C 030821	1	dw031919_6.8248.8248.2	controllerType=0 controllerNumber=1 scan=8248	23.9352
03756:2	1	R.C[+57.021]EC[+57.021]NEGFQSSSSGTEC[+57.021]LDNR.Q	853		C[+57]*3	1168.95	2	2336.89	2336.88	0	2.4	Specific	67.74	67.74	67.74	2.99	160	>FBN2C 030821	1	dw031919_6.5083.5083.2	controllerType=0 controllerNumber=1 scan=5083	16.4675
03943:3	1	R.C[+57.021]EC[+57.021]NEGFQSSSSGTEC[+57.021]LDNR.Q	853		C[+57]*3	779.631	3	2336.88	2336.88	0	-1.2	Specific	224.18	224.18	224.18	3.77	160	>FBN2C 030821	1	dw031919_6.5249.5249.3	controllerType=0 controllerNumber=1 scan=5249	16.8619
03881:3	1	R.C[+57.021]EC[+57.021]NEGFQSSSSGTEC[+57.021]LDNR.Q	853		C[+57]*3	779.633	3	2336.88	2336.88	0	1.2	Specific	307.55	307.55	307.55	5.37	160	>FBN2C 030821	1	dw031919_6.5194.5194.3	controllerType=0 controllerNumber=1 scan=5194	16.7309
03812:3	1	R.C[+57.021]EC[+57.021]NEGFQSSSSGTEC[+57.021]LDNR.Q	853		C[+57]*3	779.634	3	2336.89	2336.88	0	2.5	Specific	574.27	574.27	574.27	8.77	160	>FBN2C 030821	1	dw031919_6.5135.5135.3	controllerType=0 controllerNumber=1 scan=5135	16.5923
03648:3	1	R.C[+57.021]EC[+57.021]NEGFQSSSSGTEC[+57.021]LDNR.Q	853		C[+57]*3	779.634	3	2336.89	2336.88	0	2	Specific	581.42	581.42	581.42	8.77	160	>FBN2C 030821	1	dw031919_6.4982.4982.3	controllerType=0 controllerNumber=1 scan=4982	16.231
03751:3	1	R.C[+57.021]EC[+57.021]NEGFQSSSSGTEC[+57.021]LDNR.Q	853		C[+57]*3	779.634	3	2336.89	2336.88	0	2.1	Specific	701.47	701.47	701.47	11.77	160	>FBN2C 030821	1	dw031919_6.5079.5079.3	controllerType=0 controllerNumber=1 scan=5079	16.4588
03701:3	1	R.C[+57.021]EC[+57.021]NEGFQSSSSGTEC[+57.021]LDNR.Q	853		C[+57]*3	779.634	3	2336.89	2336.88	0	2	Specific	777.06	777.06	777.06	12.77	160	>FBN2C 030821	1	dw031919_6.5034.5034.3	controllerType=0 controllerNumber=1 scan=5034	16.3531
03695:2	1	R.C[+57.021]EC[+57.021]NEGFQSSSSGTEC[+57.021]LDNR.Q	853		C[+57]*3	1168.95	2	2336.89	2336.88	0	4.3	Specific	779.16	779.16	779.16	12.5	160	>FBN2C 030821	1	dw031919_6.5027.5027.2	controllerType=0 controllerNumber=1 scan=5027	16.336
03882:3	1	R.C[+57.021]EC[+57.021]N[+0.984]EGFQSSSSGTEC[+57.021]LDNR.Q	853		C[+57]*3, N[+1]	779.965	3	2337.88	2337.87	0	6.7	Specific	218.69	218.69	218.69	3.85	160	>FBN2C 030821	1	dw031919_6.5194.5194.3	controllerType=0 controllerNumber=1 scan=5194	16.7309
03677:2	1	R.C[+57.021]EC[+57.021]N[+0.984]EGFQSSSSGTEC[+57.021]LDNR.Q	853		C[+57]*3, N[+1]	1169.45	2	2337.89	2337.87	0	8.5	Specific	537.29	537.29	342.88	6.74	160	>FBN2C 030821	1	dw031919_6.5011.5011.2	controllerType=0 controllerNumber=1 scan=5011	16.2977
05199:3	1	R.C[+57.021][-17.027]EC[+57.021]NEGFQSSSSGTEC[+57.021]LDNR.Q	853		C[-17][+57]*3	773.958	3	2319.86	2319.85	0	2.6	Specific	557.07	557.07	557.07	7.83	160	>FBN2C 030821	1	dw031919_6.6373.6373.3	controllerType=0 controllerNumber=1 scan=6373	19.5119
05231:2	1	R.C[+57.021][-17.027]EC[+57.021]NEGFQSSSSGTEC[+57.021]LDNR.Q	853		C[-17][+57]*3	1160.44	2	2319.86	2319.85	0	4.3	Specific	599.95	599.95	599.95	8.5	160	>FBN2C 030821	1	dw031919_6.6397.6397.2	controllerType=0 controllerNumber=1 scan=6397	19.5678
05261:3	1	R.C[+57.021][-17.027]EC[+57.021]NEGFQSSSSGTEC[+57.021]LDNR.Q	853		C[-17][+57]*3	773.958	3	2319.86	2319.85	0	2.3	Specific	605.94	605.94	605.94	9.77	160	>FBN2C 030821	1	dw031919_6.6424.6424.3	controllerType=0 controllerNumber=1 scan=6424	19.6328
05220:2	1	R.C[+57.021][-17.027]EC[+57.021]N[+0.984]EGFQSSSSGTEC[+57.021]LDNR.Q	853		C[-17][+57]*3, N[+1]	1160.94	2	2320.86	2320.84	0	10.7	Specific	392.82	392.82	363.35	6.19	160	>FBN2C 030821	1	dw031919_6.6387.6387.2	controllerType=0 controllerNumber=1 scan=6387	19.5441
10376:3	1	R.QGLC[+57.021]FAEVLQTIC[+57.021]QMASSSR.N	873		C[+57]*2	762.697	3	2286.08	2286.07	0	3.9	Specific	264.6	264.6	264.6	4.71	160	>FBN2C 030821	1	dw031919_6.10974.10974.3	controllerType=0 controllerNumber=1 scan=10974	30.4952
10323:3	1	R.QGLC[+57.021]FAEVLQTIC[+57.021]QMASSSR.N	873		C[+57]*2	762.698	3	2286.08	2286.07	0	4.8	Specific	408.28	408.28	408.28	6.68	160	>FBN2C 030821	1	dw031919_6.10926.10926.3	controllerType=0 controllerNumber=1 scan=10926	30.379
10269:2	1	R.QGLC[+57.021]FAEVLQTIC[+57.021]QMASSSR.N	873		C[+57]*2	1143.54	2	2286.08	2286.07	0	3.6	Specific	706.28	706.28	706.28	12.09	160	>FBN2C 030821	1	dw031919_6.10883.10883.2	controllerType=0 controllerNumber=1 scan=10883	30.2764
10208:3	1	R.QGLC[+57.021]FAEVLQTIC[+57.021]QMASSSR.N	873		C[+57]*2	762.699	3	2286.08	2286.07	0	6.1	Specific	757.39	757.39	757.39	11.75	160	>FBN2C 030821	1	dw031919_6.10825.10825.3	controllerType=0 controllerNumber=1 scan=10825	30.138
10222:2	1	R.QGLC[+57.021]FAEVLQTIC[+57.021]QMASSSR.N	873		C[+57]*2	1143.54	2	2286.07	2286.07	0	3	Specific	783.14	783.14	783.14	13.09	160	>FBN2C 030821	1	dw031919_6.10837.10837.2	controllerType=0 controllerNumber=1 scan=10837	30.1664
10262:3	1	R.QGLC[+57.021]FAEVLQTIC[+57.021]QMASSSR.N	873		C[+57]*2	762.697	3	2286.07	2286.07	0	3.2	Specific	825.29	825.29	825.29	13.77	160	>FBN2C 030821	1	dw031919_6.10875.10875.3	controllerType=0 controllerNumber=1 scan=10875	30.2571
08946:3	1	R.QGLC[+57.021]FAEVLQTIC[+57.021]QM[+15.995]ASSSR.N	873		C[+57]*2, M[+16]	768.029	3	2302.07	2302.06	0	4.1	Specific	315.08	315.08	315.08	4.9	160	>FBN2C 030821	1	dw031919_6.9706.9706.3	controllerType=0 controllerNumber=1 scan=9706	27.4339
08812:3	1	R.QGLC[+57.021]FAEVLQTIC[+57.021]QM[+15.995]ASSSR.N	873		C[+57]*2, M[+16]	768.028	3	2302.07	2302.06	0	2.5	Specific	499.7	499.7	499.7	7.74	160	>FBN2C 030821	1	dw031919_6.9581.9581.3	controllerType=0 controllerNumber=1 scan=9581	27.1355
08889:3	1	R.QGLC[+57.021]FAEVLQTIC[+57.021]QM[+15.995]ASSSR.N	873		C[+57]*2, M[+16]	768.029	3	2302.07	2302.06	0	4	Specific	600.35	600.35	600.35	9.19	160	>FBN2C 030821	1	dw031919_6.9658.9658.3	controllerType=0 controllerNumber=1 scan=9658	27.3199
04923:3	1	R.GWGHQC[+57.021]ELC[+57.021]PLPGTAQYK.K	907		C[+57]*2	701.326	3	2101.96	2101.96	0	3.1	Specific	282	282	282	5.76	160	>FBN2C 030821	1	dw031919_6.6132.6132.3	controllerType=0 controllerNumber=1 scan=6132	18.9458
04698:3	1	R.GWGHQC[+57.021]ELC[+57.021]PLPGTAQYK.K	907		C[+57]*2	701.326	3	2101.96	2101.96	0	2.4	Specific	374.4	374.4	374.4	6.31	160	>FBN2C 030821	1	dw031919_6.5935.5935.3	controllerType=0 controllerNumber=1 scan=5935	18.4798
04856:3	1	R.GWGHQC[+57.021]ELC[+57.021]PLPGTAQYK.K	907		C[+57]*2	701.326	3	2101.96	2101.96	0	2.2	Specific	591.56	591.56	591.56	9.09	160	>FBN2C 030821	1	dw031919_6.6076.6076.3	controllerType=0 controllerNumber=1 scan=6076	18.8153
04800:3	1	R.GWGHQC[+57.021]ELC[+57.021]PLPGTAQYK.K	907		C[+57]*2	701.326	3	2101.96	2101.96	0	1.8	Specific	599.63	599.63	599.63	8.97	160	>FBN2C 030821	1	dw031919_6.6029.6029.3	controllerType=0 controllerNumber=1 scan=6029	18.7041
04754:3	1	R.GWGHQC[+57.021]ELC[+57.021]PLPGTAQYK.K	907		C[+57]*2	701.326	3	2101.96	2101.96	0	1.7	Specific	660.62	660.62	660.62	10.97	160	>FBN2C 030821	1	dw031919_6.5985.5985.3	controllerType=0 controllerNumber=1 scan=5985	18.6004
03979:3	1	R.GWGHQC[+57.021]ELC[+57.021]PLPGTAQYKK.I	907		C[+57]*2	744.024	3	2230.06	2230.05	0	2.3	Specific	207.09	207.09	207.09	3.17	160	>FBN2C 030821	1	dw031919_6.5278.5278.3	controllerType=0 controllerNumber=1 scan=5278	16.9297
04122:4	1	R.GWGHQC[+57.021]ELC[+57.021]PLPGTAQYKK.I	907		C[+57]*2	558.271	4	2230.06	2230.05	0	4.2	Specific	231.94	231.94	231.94	2.12	160	>FBN2C 030821	1	dw031919_6.5402.5402.4	controllerType=0 controllerNumber=1 scan=5402	17.2236
03944:4	1	R.GWGHQC[+57.021]ELC[+57.021]PLPGTAQYKK.I	907		C[+57]*2	558.27	4	2230.06	2230.05	0	2.6	Specific	536.15	536.15	536.15	7.36	160	>FBN2C 030821	1	dw031919_6.5250.5250.4	controllerType=0 controllerNumber=1 scan=5250	16.8641
04046:4	1	R.GWGHQC[+57.021]ELC[+57.021]PLPGTAQYKK.I	907		C[+57]*2	558.271	4	2230.06	2230.05	0	3.8	Specific	581.68	581.68	581.68	7.72	160	>FBN2C 030821	1	dw031919_6.5344.5344.4	controllerType=0 controllerNumber=1 scan=5344	17.0882
03997:4	1	R.GWGHQC[+57.021]ELC[+57.021]PLPGTAQYKK.I	907		C[+57]*2	558.27	4	2230.06	2230.05	0	2.3	Specific	674.58	674.58	674.58	10.3	160	>FBN2C 030821	1	dw031919_6.5296.5296.4	controllerType=0 controllerNumber=1 scan=5296	16.9735
02393:3	1	K.IC[+57.021]PHGPGYTTDGR.D	926		C[+57]	477.555	3	1430.65	1430.65	0	1.5	Specific	62.72	62.72	62.72	2.47	160	>FBN2C 030821	1	dw031919_6.3677.3677.3	controllerType=0 controllerNumber=1 scan=3677	12.9244
02151:3	1	K.IC[+57.021]PHGPGYTTDGR.D	926		C[+57]	477.555	3	1430.65	1430.65	0	1.7	Specific	145.42	145.42	145.42	2.88	160	>FBN2C 030821	1	dw031919_6.3421.3421.3	controllerType=0 controllerNumber=1 scan=3421	12.2741
02357:3	1	K.IC[+57.021]PHGPGYTTDGR.D	926		C[+57]	477.555	3	1430.65	1430.65	0	1.9	Specific	215.78	215.78	215.78	3.79	160	>FBN2C 030821	1	dw031919_6.3636.3636.3	controllerType=0 controllerNumber=1 scan=3636	12.8173
02199:3	1	K.IC[+57.021]PHGPGYTTDGR.D	926		C[+57]	477.555	3	1430.65	1430.65	0	1.2	Specific	399.32	399.32	399.32	7.48	160	>FBN2C 030821	1	dw031919_6.3465.3465.3	controllerType=0 controllerNumber=1 scan=3465	12.3899
02321:3	1	K.IC[+57.021]PHGPGYTTDGR.D	926		C[+57]	477.555	3	1430.65	1430.65	0	1.6	Specific	421.03	421.03	421.03	7.47	160	>FBN2C 030821	1	dw031919_6.3595.3595.3	controllerType=0 controllerNumber=1 scan=3595	12.7133
02245:3	1	K.IC[+57.021]PHGPGYTTDGR.D	926		C[+57]	477.555	3	1430.65	1430.65	0	1.6	Specific	672.38	672.38	672.38	10.98	160	>FBN2C 030821	1	dw031919_6.3511.3511.3	controllerType=0 controllerNumber=1 scan=3511	12.5038
02280:3	1	K.IC[+57.021]PHGPGYTTDGR.D	926		C[+57]	477.555	3	1430.65	1430.65	0	1.9	Specific	714.22	714.22	714.22	11.98	160	>FBN2C 030821	1	dw031919_6.3552.3552.3	controllerType=0 controllerNumber=1 scan=3552	12.6083
02764:4	1	K.IC[+57.021]PHGPGYTTDGRDIDEC[+57.021]K.V	926		C[+57]*2	548.495	4	2190.96	2190.95	0	1.6	Specific	177.49	177.49	177.49	2.77	160	>FBN2C 030821	1	dw031919_6.4077.4077.4	controllerType=0 controllerNumber=1 scan=4077	13.996
02929:4	1	K.IC[+57.021]PHGPGYTTDGRDIDEC[+57.021]K.V	926		C[+57]*2	548.494	4	2190.95	2190.95	0	-0.2	Specific	335.73	335.73	335.73	4.08	160	>FBN2C 030821	1	dw031919_6.4249.4249.4	controllerType=0 controllerNumber=1 scan=4249	14.4273
02807:4	1	K.IC[+57.021]PHGPGYTTDGRDIDEC[+57.021]K.V	926		C[+57]*2	548.495	4	2190.96	2190.95	0	1.8	Specific	555.54	555.54	555.54	7.25	160	>FBN2C 030821	1	dw031919_6.4122.4122.4	controllerType=0 controllerNumber=1 scan=4122	14.1108
02843:4	1	K.IC[+57.021]PHGPGYTTDGRDIDEC[+57.021]K.V	926		C[+57]*2	548.495	4	2190.96	2190.95	0	1.1	Specific	579.3	579.3	579.3	8.19	160	>FBN2C 030821	1	dw031919_6.4162.4162.4	controllerType=0 controllerNumber=1 scan=4162	14.2141
02884:4	1	K.IC[+57.021]PHGPGYTTDGRDIDEC[+57.021]K.V	926		C[+57]*2	548.495	4	2190.96	2190.95	0	1	Specific	776.71	776.71	776.71	12.19	160	>FBN2C 030821	1	dw031919_6.4206.4206.4	controllerType=0 controllerNumber=1 scan=4206	14.3223
05404:3	1	K.VM[+15.995]PNLC[+57.021]TNGQC[+57.021]INTMGSFR.C	945		C[+57]*2, M[+16]	739.331	3	2215.98	2215.97	0	2.7	Specific	72.71	72.71	69.19	2.26	160	>FBN2C 030821	1	dw031919_6.6547.6547.3	controllerType=0 controllerNumber=1 scan=6547	19.9215
06533:3	1	K.VMPN[+0.984]LC[+57.021]TNGQC[+57.021]INTMGSFR.C	945		C[+57]*2, N[+1]	734.327	3	2200.97	2200.96	0	2.2	Specific	106.26	106.26	0	3	160	>FBN2C 030821	1	dw031919_6.7512.7512.3	controllerType=0 controllerNumber=1 scan=7512	22.1975
05494:3	1	K.VM[+15.995]PNLC[+57.021]TNGQC[+57.021]INTMGSFR.C	945		C[+57]*2, M[+16]	739.33	3	2215.98	2215.97	0	1.9	Specific	253.14	253.14	72.31	3.44	160	>FBN2C 030821	1	dw031919_6.6616.6616.3	controllerType=0 controllerNumber=1 scan=6616	20.0836
05283:3	1	K.VMPNLC[+57.021]TNGQC[+57.021]INTM[+15.995]GSFR.C	945		C[+57]*2, M[+16]	739.33	3	2215.98	2215.97	0	1.9	Specific	274.56	274.56	58.38	3.9	160	>FBN2C 030821	1	dw031919_6.6443.6443.3	controllerType=0 controllerNumber=1 scan=6443	19.675
06271:2	1	K.VMPNLC[+57.021]TN[+0.984]GQC[+57.021]INTMGSFR.C	945		C[+57]*2, N[+1]	1100.99	2	2200.97	2200.96	0	5.2	Specific	289.37	289.37	10.68	5.17	160	>FBN2C 030821	1	dw031919_6.7287.7287.2	controllerType=0 controllerNumber=1 scan=7287	21.6653
06413:2	1	K.VMPNLC[+57.021]TN[+0.984]GQC[+57.021]INTMGSFR.C	945		C[+57]*2, N[+1]	1100.99	2	2200.97	2200.96	0	4.9	Specific	310.98	310.98	88.13	5.22	160	>FBN2C 030821	1	dw031919_6.7412.7412.2	controllerType=0 controllerNumber=1 scan=7412	21.962
06465:3	1	K.VMPNLC[+57.021]TN[+0.984]GQC[+57.021]INTMGSFR.C	945		C[+57]*2, N[+1]	734.327	3	2200.97	2200.96	0	2.5	Specific	368.78	368.78	40.88	5.99	160	>FBN2C 030821	1	dw031919_6.7454.7454.3	controllerType=0 controllerNumber=1 scan=7454	22.061
06272:3	1	K.VMPNLC[+57.021]TN[+0.984]GQC[+57.021]INTMGSFR.C	945		C[+57]*2, N[+1]	734.327	3	2200.97	2200.96	0	3.1	Specific	415.77	415.77	37.51	7.26	160	>FBN2C 030821	1	dw031919_6.7289.7289.3	controllerType=0 controllerNumber=1 scan=7289	21.6716
06358:2	1	K.VMPNLC[+57.021]TN[+0.984]GQC[+57.021]INTMGSFR.C	945		C[+57]*2, N[+1]	1100.99	2	2200.97	2200.96	0	2.8	Specific	469.65	469.65	67.66	7.83	160	>FBN2C 030821	1	dw031919_6.7361.7361.2	controllerType=0 controllerNumber=1 scan=7361	21.8404
06338:3	1	K.VMPNLC[+57.021]TN[+0.984]GQC[+57.021]INTMGSFR.C	945		C[+57]*2, N[+1]	734.326	3	2200.96	2200.96	0	1.6	Specific	479.89	479.89	46.4	7.4	160	>FBN2C 030821	1	dw031919_6.7345.7345.3	controllerType=0 controllerNumber=1 scan=7345	21.8038
06398:3	1	K.VMPNLC[+57.021]TN[+0.984]GQC[+57.021]INTMGSFR.C	945		C[+57]*2, N[+1]	734.327	3	2200.97	2200.96	0	2.6	Specific	640.57	640.57	80.72	9.77	160	>FBN2C 030821	1	dw031919_6.7399.7399.3	controllerType=0 controllerNumber=1 scan=7399	21.9318
06314:3	1	K.VM[+15.995]PNLC[+57.021]TN[+0.984]GQC[+57.021]INTMGSFR.C	945		C[+57]*2, M[+16], N[+1]	739.659	3	2216.96	2216.96	0	2.8	Specific	106.08	106.08	15.21	2.45	160	>FBN2C 030821	1	dw031919_6.7323.7323.3	controllerType=0 controllerNumber=1 scan=7323	21.7517
06237:3	1	K.VM[+15.995]PNLC[+57.021]TN[+0.984]GQC[+57.021]INTMGSFR.C	945		C[+57]*2, M[+16], N[+1]	739.659	3	2216.96	2216.96	0	3.1	Specific	239.21	239.21	9.16	3.49	160	>FBN2C 030821	1	dw031919_6.7258.7258.3	controllerType=0 controllerNumber=1 scan=7258	21.5983
05708:3	1	K.VGYTTDISGTSC[+57.021]IDLDEC[+57.021]SQSPK.P	968		C[+57]*2	845.043	3	2533.11	2533.11	0	3.1	Specific	338.74	338.74	338.74	5.45	160	>FBN2C 030821	1	dw031919_6.6791.6791.3	controllerType=0 controllerNumber=1 scan=6791	20.495
06251:3	1	K.VGYTTDISGTSC[+57.021]IDLDEC[+57.021]SQSPKPC[+57.021]NYIC[+57.021]K.N	968		C[+57]*4	1156.84	3	3468.51	3468.51	0	2.3	Specific	26.67	26.67	26.67	1.83	160	>FBN2C 030821	1	dw031919_6.7271.7271.3	controllerType=0 controllerNumber=1 scan=7271	21.6286
05929:4	1	K.VGYTTDISGTSC[+57.021]IDLDEC[+57.021]SQSPKPC[+57.021]NYIC[+57.021]K.N	968		C[+57]*4	867.883	4	3468.51	3468.51	0	1.5	Specific	464.69	464.69	464.69	6.64	160	>FBN2C 030821	1	dw031919_6.6979.6979.4	controllerType=0 controllerNumber=1 scan=6979	20.9377
05956:3	1	K.VGYTTDISGTSC[+57.021]IDLDEC[+57.021]SQSPKPC[+57.021]NYIC[+57.021]K.N	968		C[+57]*4	1156.84	3	3468.52	3468.51	0	3.2	Specific	517.93	517.93	517.93	7.3	160	>FBN2C 030821	1	dw031919_6.7005.7005.3	controllerType=0 controllerNumber=1 scan=7005	21.0007
05791:4	1	K.VGYTTDISGTSC[+57.021]IDLDEC[+57.021]SQSPKPC[+57.021]NYIC[+57.021]K.N	968		C[+57]*4	867.885	4	3468.52	3468.51	0	3.5	Specific	989.08	989.08	989.08	16.01	160	>FBN2C 030821	1	dw031919_6.6862.6862.4	controllerType=0 controllerNumber=1 scan=6862	20.6639
05853:4	1	K.VGYTTDISGTSC[+57.021]IDLDEC[+57.021]SQSPKPC[+57.021]NYIC[+57.021]K.N	968		C[+57]*4	867.884	4	3468.51	3468.51	0	2.4	Specific	1150.74	1150.74	1150.74	20.01	160	>FBN2C 030821	1	dw031919_6.6917.6917.4	controllerType=0 controllerNumber=1 scan=6917	20.7931
05891:3	1	K.VGYTTDISGTSC[+57.021]IDLDEC[+57.021]SQSPKPC[+57.021]NYIC[+57.021]K.N	968		C[+57]*4	1156.84	3	3468.51	3468.51	0	2.5	Specific	1216.12	1216.12	1216.12	21.32	160	>FBN2C 030821	1	dw031919_6.6949.6949.3	controllerType=0 controllerNumber=1 scan=6949	20.8688
05826:3	1	K.VGYTTDISGTSC[+57.021]IDLDEC[+57.021]SQSPKPC[+57.021]NYIC[+57.021]K.N	968		C[+57]*4	1156.84	3	3468.51	3468.51	0	2.1	Specific	1409.82	1392.42	1392.42	25.32	160	>FBN2C 030821	1	dw031919_6.6893.6893.3	controllerType=0 controllerNumber=1 scan=6893	20.7376
05771:3	1	K.VGYTTDISGTSC[+57.021]IDLDEC[+57.021]SQSPKPC[+57.021]N[+0.984]YIC[+57.021]K.N	968		C[+57]*4, N[+1]	1157.18	3	3469.52	3469.49	0	7.4	Specific	266.3	266.3	266.3	2.31	160	>FBN2C 030821	1	dw031919_6.6844.6844.3	controllerType=0 controllerNumber=1 scan=6844	20.6209
06572:4	1	K.VGYTTDISGTSC[+57.021]IDLDEC[+57.021]S[+146.058]QS[+802.286]PKPC[+57.021]NYIC[+57.021]K.N	968	Fuc(1),HexNAc(1)Hex(1)Fuc(1)NeuAc(1)	C[+57]*4, S[+146][+802]	1104.71	4	4415.83	4416.85	-1	-2.9	Specific	581.23	581.23	0	4.58	160	>FBN2C 030821	1	dw031919_6.7547.7547.4	controllerType=0 controllerNumber=1 scan=7547	22.28
02757:2	1	R.GYVLQEDGK.T	1010			504.754	2	1008.5	1008.5	0	1.4	Specific	482.05	482.05	482.05	7.71	160	>FBN2C 030821	1	dw031919_6.4069.4069.2	controllerType=0 controllerNumber=1 scan=4069	13.9738
02962:2	1	R.GYVLQEDGK.T	1010			504.754	2	1008.5	1008.5	0	0.7	Specific	503.69	503.69	503.69	7.71	160	>FBN2C 030821	1	dw031919_6.4283.4283.2	controllerType=0 controllerNumber=1 scan=4283	14.5088
02797:2	1	R.GYVLQEDGK.T	1010			504.754	2	1008.5	1008.5	0	1	Specific	506	506	506	7.71	160	>FBN2C 030821	1	dw031919_6.4111.4111.2	controllerType=0 controllerNumber=1 scan=4111	14.0802
02918:2	1	R.GYVLQEDGK.T	1010			504.754	2	1008.5	1008.5	0	0.8	Specific	506.24	506.24	506.24	7.71	160	>FBN2C 030821	1	dw031919_6.4239.4239.2	controllerType=0 controllerNumber=1 scan=4239	14.4028
02874:2	1	R.GYVLQEDGK.T	1010			504.754	2	1008.5	1008.5	0	1.3	Specific	506.66	506.66	506.66	7.71	160	>FBN2C 030821	1	dw031919_6.4196.4196.2	controllerType=0 controllerNumber=1 scan=4196	14.2979
03019:2	1	R.GYVLQEDGK.T	1010			504.754	2	1008.5	1008.5	0	0.3	Specific	511.55	511.55	511.55	7.71	160	>FBN2C 030821	1	dw031919_6.4335.4335.2	controllerType=0 controllerNumber=1 scan=4335	14.6329
02832:2	1	R.GYVLQEDGK.T	1010			504.754	2	1008.5	1008.5	0	1.2	Specific	532.57	532.57	532.57	7.79	160	>FBN2C 030821	1	dw031919_6.4151.4151.2	controllerType=0 controllerNumber=1 scan=4151	14.1879
03225:4	1	R.GYVLQEDGKTC[+57.021]KDLDEC[+57.021]QTK.Q	1010		C[+57]*2	597.527	4	2387.09	2387.09	0	0.5	Specific	293.04	293.04	293.04	2.71	160	>FBN2C 030821	1	dw031919_6.4549.4549.4	controllerType=0 controllerNumber=1 scan=4549	15.163
01597:3	1	K.TC[+57.021]KDLDEC[+57.021]QTK.Q	1019		C[+57]*2	466.54	3	1397.61	1397.6	0	1.7	Specific	665.64	644.52	644.52	10.19	160	>FBN2C 030821	1	dw031919_6.2741.2741.3	controllerType=0 controllerNumber=1 scan=2741	10.3725
01802:2	1	K.DLDEC[+57.021]QTK.Q	1022		C[+57]	504.721	2	1008.43	1008.43	0	3.5	Specific	49.65	49.65	49.65	2.02	160	>FBN2C 030821	1	dw031919_6.2999.2999.2	controllerType=0 controllerNumber=1 scan=2999	11.1184
01867:2	1	K.DLDEC[+57.021]QTK.Q	1022		C[+57]	504.72	2	1008.43	1008.43	0	2.1	Specific	122.62	122.62	122.62	2.52	160	>FBN2C 030821	1	dw031919_6.3078.3078.2	controllerType=0 controllerNumber=1 scan=3078	11.3393
01832:2	1	K.DLDEC[+57.021]QTK.Q	1022		C[+57]	504.719	2	1008.43	1008.43	0	1.5	Specific	320.51	320.51	320.51	5.6	160	>FBN2C 030821	1	dw031919_6.3036.3036.2	controllerType=0 controllerNumber=1 scan=3036	11.227
06239:3	1	K.QHNC[+57.021]QFLC[+57.021]VNTLGGFTC[+57.021]K.C	1030		C[+57]*3	728.66	3	2183.97	2183.98	0	-5.6	Specific	166.89	166.89	166.89	1.54	160	>FBN2C 030821	1	dw031919_6.7260.7260.3	controllerType=0 controllerNumber=1 scan=7260	21.6027
05879:3	1	K.QHNC[+57.021]QFLC[+57.021]VNTLGGFTC[+57.021]K.C	1030		C[+57]*3	728.665	3	2183.98	2183.98	0	1	Specific	443	443	443	7.72	160	>FBN2C 030821	1	dw031919_6.6938.6938.3	controllerType=0 controllerNumber=1 scan=6938	20.8429
05817:3	1	K.QHNC[+57.021]QFLC[+57.021]VNTLGGFTC[+57.021]K.C	1030		C[+57]*3	728.665	3	2183.98	2183.98	0	1.1	Specific	557.9	557.9	557.9	8.03	160	>FBN2C 030821	1	dw031919_6.6883.6883.3	controllerType=0 controllerNumber=1 scan=6883	20.7139
05627:3	1	K.QHNC[+57.021]QFLC[+57.021]VNTLGGFTC[+57.021]K.C	1030		C[+57]*3	728.666	3	2183.98	2183.98	0	2.7	Specific	621.9	621.9	621.9	10.09	160	>FBN2C 030821	1	dw031919_6.6721.6721.3	controllerType=0 controllerNumber=1 scan=6721	20.3315
05752:3	1	K.QHNC[+57.021]QFLC[+57.021]VNTLGGFTC[+57.021]K.C	1030		C[+57]*3	728.666	3	2183.98	2183.98	0	2.6	Specific	714.93	714.93	714.93	12.09	160	>FBN2C 030821	1	dw031919_6.6827.6827.3	controllerType=0 controllerNumber=1 scan=6827	20.5815
05688:3	1	K.QHNC[+57.021]QFLC[+57.021]VNTLGGFTC[+57.021]K.C	1030		C[+57]*3	728.666	3	2183.98	2183.98	0	2.3	Specific	722.7	722.7	722.7	12.09	160	>FBN2C 030821	1	dw031919_6.6773.6773.3	controllerType=0 controllerNumber=1 scan=6773	20.4542
05950:3	1	K.QHNC[+57.021]QFLC[+57.021]VN[+0.984]TLGGFTC[+57.021]K.C	1030		C[+57]*3, N[+1]	728.997	3	2184.98	2184.96	0	6.2	Specific	408.36	408.36	216.18	6.56	160	>FBN2C 030821	1	dw031919_6.6998.6998.3	controllerType=0 controllerNumber=1 scan=6998	20.9835
05685:3	1	K.QHNC[+57.021]QFLC[+57.021]VN[+15.995]TLGGFTC[+57.021]K.C	1030		C[+57]*3, N[+16]	733.998	3	2199.98	2199.97	0	2.6	Specific	433.67	433.67	275.2	7.58	160	>FBN2C 030821	1	dw031919_6.6770.6770.3	controllerType=0 controllerNumber=1 scan=6770	20.4458
03428:4	1	K.C[+57.021]PPGFTQHHTAC[+57.021]IDNNEC[+57.021]GSQPSLC[+57.021]GAK.G	1048		C[+57]*4	786.586	4	3143.32	3143.32	0	1.4	Specific	385.9	385.9	216.36	7.14	160	>FBN2C 030821	1	dw031919_6.4773.4773.4	controllerType=0 controllerNumber=1 scan=4773	15.7332
03426:4	1	K.C[+57.021]PPGFTQHHTAC[+57.021]IDNNEC[+57.021]GSQPSLC[+57.021]GAK.G	1048		C[+57]*4	786.587	4	3143.32	3143.32	0	1.8	Specific	386.33	386.33	183.5	7.14	160	>FBN2C 030821	1	dw031919_6.4771.4771.3	controllerType=0 controllerNumber=1 scan=4771	15.7276
03621:4	1	K.C[+57.021]PPGFTQHHTAC[+57.021]IDNNEC[+57.021]GSQPSLC[+57.021]GAK.G	1048		C[+57]*4	786.587	4	3143.33	3143.32	0	2.2	Specific	640.29	640.29	312.71	9.75	160	>FBN2C 030821	1	dw031919_6.4959.4959.4	controllerType=0 controllerNumber=1 scan=4959	16.1775
03672:4	1	K.C[+57.021]PPGFTQHHTAC[+57.021]IDNNEC[+57.021]GSQPSLC[+57.021]GAK.G	1048		C[+57]*4	786.586	4	3143.32	3143.32	0	0.6	Specific	652.22	652.22	297.15	10.64	160	>FBN2C 030821	1	dw031919_6.5007.5007.4	controllerType=0 controllerNumber=1 scan=5007	16.289
03577:4	1	K.C[+57.021]PPGFTQHHTAC[+57.021]IDNNEC[+57.021]GSQPSLC[+57.021]GAK.G	1048		C[+57]*4	786.586	4	3143.32	3143.32	0	1.5	Specific	735.51	735.51	349.25	11.64	160	>FBN2C 030821	1	dw031919_6.4913.4913.4	controllerType=0 controllerNumber=1 scan=4913	16.0678
03523:4	1	K.C[+57.021]PPGFTQHHTAC[+57.021]IDNNEC[+57.021]GSQPSLC[+57.021]GAK.G	1048		C[+57]*4	786.587	4	3143.32	3143.32	0	1.8	Specific	814.33	814.33	394.37	13.64	160	>FBN2C 030821	1	dw031919_6.4866.4866.4	controllerType=0 controllerNumber=1 scan=4866	15.9574
03473:4	1	K.C[+57.021]PPGFTQHHTAC[+57.021]IDNNEC[+57.021]GSQPSLC[+57.021]GAK.G	1048		C[+57]*4	786.587	4	3143.32	3143.32	0	1.9	Specific	815.62	815.62	389.01	13.75	160	>FBN2C 030821	1	dw031919_6.4818.4818.4	controllerType=0 controllerNumber=1 scan=4818	15.8419
04753:3	1	K.C[+57.021][-17.027]PPGFTQHHTAC[+57.021]IDNNEC[+57.021]GSQPSLC[+57.021]GAK.G	1048		C[-17][+57]*4	1042.77	3	3126.29	3126.29	0	-0.4	Specific	205.56	205.56	205.56	2.38	160	>FBN2C 030821	1	dw031919_6.5983.5983.3	controllerType=0 controllerNumber=1 scan=5983	18.5941
04566:4	1	K.C[+57.021][-17.027]PPGFTQHHTAC[+57.021]IDNNEC[+57.021]GSQPSLC[+57.021]GAK.G	1048		C[-17][+57]*4	782.328	4	3126.29	3126.29	0	0	Specific	351.15	351.15	351.15	5.88	160	>FBN2C 030821	1	dw031919_6.5804.5804.4	controllerType=0 controllerNumber=1 scan=5804	18.1696
04507:4	1	K.C[+57.021][-17.027]PPGFTQHHTAC[+57.021]IDNNEC[+57.021]GSQPSLC[+57.021]GAK.G	1048		C[-17][+57]*4	782.33	4	3126.3	3126.29	0	2.1	Specific	403.25	403.25	403.25	7.24	160	>FBN2C 030821	1	dw031919_6.5751.5751.4	controllerType=0 controllerNumber=1 scan=5751	18.0473
04631:3	1	K.C[+57.021][-17.027]PPGFTQHHTAC[+57.021]IDNNEC[+57.021]GSQPSLC[+57.021]GAK.G	1048		C[-17][+57]*4	1042.77	3	3126.3	3126.29	0	3.2	Specific	425	425	425	6.01	160	>FBN2C 030821	1	dw031919_6.5872.5872.3	controllerType=0 controllerNumber=1 scan=5872	18.3302
03622:4	1	K.C[+57.021]PPGFTQHHTAC[+57.021]IDNN[+0.984]EC[+57.021]GSQPSLC[+57.021]GAK.G	1048		C[+57]*4, N[+1]	786.836	4	3144.32	3144.3	0	6.2	Specific	565.83	565.83	20.87	7.74	160	>FBN2C 030821	1	dw031919_6.4959.4959.4	controllerType=0 controllerNumber=1 scan=4959	16.1775
04468:3	1	K.C[+57.021][-17.027]PPGFTQHHTAC[+57.021]IDNNEC[+57.021]GSQPSLC[+57.021]GAK.G	1048		C[-17][+57]*4	1042.77	3	3126.29	3126.29	0	0.8	Specific	625.05	625.05	625.05	8.41	160	>FBN2C 030821	1	dw031919_6.5718.5718.3	controllerType=0 controllerNumber=1 scan=5718	17.9706
04585:3	1	K.C[+57.021][-17.027]PPGFTQHHTAC[+57.021]IDNNEC[+57.021]GSQPSLC[+57.021]GAK.G	1048		C[-17][+57]*4	1042.77	3	3126.3	3126.29	0	1.8	Specific	876.65	876.65	876.65	13.41	160	>FBN2C 030821	1	dw031919_6.5823.5823.3	controllerType=0 controllerNumber=1 scan=5823	18.2144
04524:3	1	K.C[+57.021][-17.027]PPGFTQHHTAC[+57.021]IDNNEC[+57.021]GSQPSLC[+57.021]GAK.G	1048		C[-17][+57]*4	1042.77	3	3126.3	3126.29	0	1.6	Specific	1153.32	1153.32	1153.32	19.41	160	>FBN2C 030821	1	dw031919_6.5766.5766.3	controllerType=0 controllerNumber=1 scan=5766	18.0817
04693:3	1	K.C[+57.021][-17.027]PPGFTQHHTAC[+57.021]IDNN[+0.984]EC[+57.021]GSQPSLC[+57.021]GAK.G	1048		C[-17][+57]*4, N[+1]	1043.1	3	3127.29	3127.28	0	5.8	Specific	209.16	209.16	13.52	2.61	160	>FBN2C 030821	1	dw031919_6.5930.5930.3	controllerType=0 controllerNumber=1 scan=5930	18.4678
05778:3	1	R.GFSLDATGLNC[+57.021]EDVDEC[+57.021]DGNHR.C	1092		C[+57]*2	827.668	3	2480.99	2481	0	-5.6	Specific	540.53	540.53	540.53	6.68	160	>FBN2C 030821	1	dw031919_6.6850.6850.3	controllerType=0 controllerNumber=1 scan=6850	20.6359
05718:3	1	R.GFSLDATGLNC[+57.021]EDVDEC[+57.021]DGNHR.C	1092		C[+57]*2	827.672	3	2481	2481	0	-1.4	Specific	756.86	756.86	756.86	11.84	160	>FBN2C 030821	1	dw031919_6.6799.6799.3	controllerType=0 controllerNumber=1 scan=6799	20.5143
05452:3	1	R.GFSLDATGLNC[+57.021]EDVDEC[+57.021]DGNHR.C	1092		C[+57]*2	827.675	3	2481.01	2481	0	2.9	Specific	820.69	820.69	820.69	14.09	160	>FBN2C 030821	1	dw031919_6.6583.6583.3	controllerType=0 controllerNumber=1 scan=6583	20.0058
05585:3	1	R.GFSLDATGLNC[+57.021]EDVDEC[+57.021]DGNHR.C	1092		C[+57]*2	827.675	3	2481.01	2481	0	2.2	Specific	983.75	983.75	983.75	17.09	160	>FBN2C 030821	1	dw031919_6.6686.6686.3	controllerType=0 controllerNumber=1 scan=6686	20.2493
05515:3	1	R.GFSLDATGLNC[+57.021]EDVDEC[+57.021]DGNHR.C	1092		C[+57]*2	827.674	3	2481.01	2481	0	2	Specific	1168.42	1168.42	1168.42	21.09	160	>FBN2C 030821	1	dw031919_6.6631.6631.3	controllerType=0 controllerNumber=1 scan=6631	20.1198
05779:3	1	R.GFSLDATGLN[+0.984]C[+57.021]EDVDEC[+57.021]DGNHR.C	1092		C[+57]*2, N[+1]	828.003	3	2482	2481.99	0	3	Specific	587.3	587.3	13.76	9.09	160	>FBN2C 030821	1	dw031919_6.6850.6850.3	controllerType=0 controllerNumber=1 scan=6850	20.6359
05839:3	1	R.GFSLDATGLNC[+57.021]EDVDEC[+57.021]DGN[+0.984]HR.C	1092		C[+57]*2, N[+1]	828.003	3	2481.99	2481.99	0	1.9	Specific	605.71	605.71	170.25	10.09	160	>FBN2C 030821	1	dw031919_6.6904.6904.3	controllerType=0 controllerNumber=1 scan=6904	20.764
05654:3	1	R.GFSLDATGLN[+0.984]C[+57.021]EDVDEC[+57.021]DGNHR.C	1092		C[+57]*2, N[+1]	828.005	3	2482	2481.99	0	5.6	Specific	806.47	806.47	93.47	13.5	160	>FBN2C 030821	1	dw031919_6.6743.6743.3	controllerType=0 controllerNumber=1 scan=6743	20.3833
02781:3	1	R.C[+57.021]QHGC[+57.021]QNILGGYR.C	1114		C[+57]*2	521.57	3	1562.7	1562.7	0	0.1	Specific	68.31	68.31	68.31	2.65	160	>FBN2C 030821	1	dw031919_6.4091.4091.3	controllerType=0 controllerNumber=1 scan=4091	14.0292
03096:3	1	R.C[+57.021]QHGC[+57.021]QNILGGYR.C	1114		C[+57]*2	521.571	3	1562.7	1562.7	0	1.9	Specific	488.5	488.5	488.5	7.95	160	>FBN2C 030821	1	dw031919_6.4413.4413.3	controllerType=0 controllerNumber=1 scan=4413	14.8214
02899:3	1	R.C[+57.021]QHGC[+57.021]QNILGGYR.C	1114		C[+57]*2	521.57	3	1562.7	1562.7	0	0.9	Specific	501.68	501.68	501.68	7.95	160	>FBN2C 030821	1	dw031919_6.4221.4221.3	controllerType=0 controllerNumber=1 scan=4221	14.3601
02950:3	1	R.C[+57.021]QHGC[+57.021]QNILGGYR.C	1114		C[+57]*2	521.571	3	1562.7	1562.7	0	1.2	Specific	511.24	511.24	511.24	7.95	160	>FBN2C 030821	1	dw031919_6.4271.4271.3	controllerType=0 controllerNumber=1 scan=4271	14.4797
02817:3	1	R.C[+57.021]QHGC[+57.021]QNILGGYR.C	1114		C[+57]*2	521.57	3	1562.7	1562.7	0	1.1	Specific	518.31	518.31	518.31	7.95	160	>FBN2C 030821	1	dw031919_6.4134.4134.3	controllerType=0 controllerNumber=1 scan=4134	14.1433
03051:3	1	R.C[+57.021]QHGC[+57.021]QNILGGYR.C	1114		C[+57]*2	521.57	3	1562.7	1562.7	0	0.9	Specific	549.97	540.69	540.69	8.03	160	>FBN2C 030821	1	dw031919_6.4367.4367.3	controllerType=0 controllerNumber=1 scan=4367	14.7075
02859:3	1	R.C[+57.021]QHGC[+57.021]QNILGGYR.C	1114		C[+57]*2	521.57	3	1562.7	1562.7	0	0.9	Specific	565.11	565.11	565.11	8.98	160	>FBN2C 030821	1	dw031919_6.4178.4178.3	controllerType=0 controllerNumber=1 scan=4178	14.2523
02997:3	1	R.C[+57.021]QHGC[+57.021]QNILGGYR.C	1114		C[+57]*2	521.571	3	1562.7	1562.7	0	1.2	Specific	598.26	597.46	597.46	8.98	160	>FBN2C 030821	1	dw031919_6.4317.4317.3	controllerType=0 controllerNumber=1 scan=4317	14.5904
02904:3	1	R.C[+57.021]QH[+15.995]GC[+57.021]QNILGGYR.C	1114		C[+57]*2, H[+16]	526.902	3	1578.69	1578.69	0	1.7	Specific	7.61	7.61	0	2.14	160	>FBN2C 030821	1	dw031919_6.4227.4227.3	controllerType=0 controllerNumber=1 scan=4227	14.3743
02862:3	1	R.C[+57.021]QH[+15.995]GC[+57.021]QNILGGYR.C	1114		C[+57]*2, H[+16]	526.902	3	1578.69	1578.69	0	0.8	Specific	24.8	24.8	0	2.47	160	>FBN2C 030821	1	dw031919_6.4182.4182.3	controllerType=0 controllerNumber=1 scan=4182	14.2626
03006:3	1	R.C[+57.021]QH[+15.995]GC[+57.021]QNILGGYR.C	1114		C[+57]*2, H[+16]	526.902	3	1578.69	1578.69	0	1.2	Specific	51.58	51.58	0	2.47	160	>FBN2C 030821	1	dw031919_6.4323.4323.3	controllerType=0 controllerNumber=1 scan=4323	14.6033
02816:3	1	R.C[+57.021]QH[+15.995]GC[+57.021]QNILGGYR.C	1114		C[+57]*2, H[+16]	526.903	3	1578.69	1578.69	0	1.9	Specific	61.59	61.59	0	2.47	160	>FBN2C 030821	1	dw031919_6.4132.4132.3	controllerType=0 controllerNumber=1 scan=4132	14.1378
03104:3	1	R.C[+57.021]QHGC[+57.021]QN[+15.995]ILGGYR.C	1114		C[+57]*2, N[+16]	526.903	3	1578.69	1578.69	0	1.8	Specific	190.03	190.03	97.44	4.96	160	>FBN2C 030821	1	dw031919_6.4419.4419.3	controllerType=0 controllerNumber=1 scan=4419	14.8356
03055:3	1	R.C[+57.021]QHGC[+57.021]QN[+15.995]ILGGYR.C	1114		C[+57]*2, N[+16]	526.902	3	1578.69	1578.69	0	0.4	Specific	262.36	262.36	109.39	5.5	160	>FBN2C 030821	1	dw031919_6.4372.4372.3	controllerType=0 controllerNumber=1 scan=4372	14.7195
04356:2	1	R.C[+57.021][-17.027]QHGC[+57.021]QNILGGYR.C	1114		C[-17][+57]*2	773.339	2	1545.67	1545.67	0	1.9	Specific	463.81	463.81	463.81	4.41	160	>FBN2C 030821	1	dw031919_6.5617.5617.2	controllerType=0 controllerNumber=1 scan=5617	17.7324
04465:2	1	R.C[+57.021][-17.027]QHGC[+57.021]QNILGGYR.C	1114		C[-17][+57]*2	773.339	2	1545.67	1545.67	0	1.6	Specific	518.82	518.82	518.82	4.64	160	>FBN2C 030821	1	dw031919_6.5714.5714.2	controllerType=0 controllerNumber=1 scan=5714	17.9607
04418:2	1	R.C[+57.021][-17.027]QHGC[+57.021]QNILGGYR.C	1114		C[-17][+57]*2	773.339	2	1545.67	1545.67	0	1.9	Specific	799.63	799.63	799.63	10.35	160	>FBN2C 030821	1	dw031919_6.5668.5668.2	controllerType=0 controllerNumber=1 scan=5668	17.853
06939:4	1	R.C[+57.021][-17.027]GC[+57.021]PQGYIQHYQWNQC[+57.021]VDENEC[+57.021]SNPNAC[+57.021]GSASC[+57.021]YNTLGSYK.C	1127		C[-17][+57]*6	1215.98	4	4860.9	4859.9	1	-0.1	Specific	27.46	27.46	27.46	2.57	160	>FBN2C 030821	1	dw031919_6.7857.7857.4	controllerType=0 controllerNumber=1 scan=7857	23.01
05988:4	1	R.C[+57.021]GC[+57.021]PQGYIQHYQWN[+0.984]QC[+57.021]VDENEC[+57.021]SNPNAC[+57.021]GSASC[+57.021]YNTLGSYK.C	1127		C[+57]*6, N[+1]	1220.24	4	4877.93	4877.91	0	4.8	Specific	580.49	580.49	5.55	7.47	160	>FBN2C 030821	1	dw031919_6.7036.7036.4	controllerType=0 controllerNumber=1 scan=7036	21.0743
06802:4	1	R.C[+57.021][-17.027]GC[+57.021]PQGYIQHYQWNQC[+57.021]VDENEC[+57.021]SNPNAC[+57.021]GSASC[+57.021]YNTLGSYK.C	1127		C[-17][+57]*6	1215.99	4	4860.92	4859.9	1	3.1	Specific	581.16	581.16	27.79	8.05	160	>FBN2C 030821	1	dw031919_6.7743.7743.4	controllerType=0 controllerNumber=1 scan=7743	22.7432
06864:4	1	R.C[+57.021][-17.027]GC[+57.021]PQGYIQHYQWNQC[+57.021]VDENEC[+57.021]SNPNAC[+57.021]GSASC[+57.021]YNTLGSYK.C	1127		C[-17][+57]*6	1215.73	4	4859.92	4859.9	0	3.5	Specific	636.3	636.3	27.79	9.05	160	>FBN2C 030821	1	dw031919_6.7795.7795.4	controllerType=0 controllerNumber=1 scan=7795	22.8655
05810:4	1	R.C[+57.021]GC[+57.021]PQGYIQHYQWN[+0.984]QC[+57.021]VDENEC[+57.021]SNPNAC[+57.021]GSASC[+57.021]YN[+15.995]TLGSYK.C	1127		C[+57]*6, N[+1][+16]	1223.99	4	4892.95	4893.91	-1	10.3	Specific	380.76	380.76	4.29	3.68	160	>FBN2C 030821	1	dw031919_6.6877.6877.4	controllerType=0 controllerNumber=1 scan=6877	20.6989
05811:3	1	K.C[+57.021]AC[+57.021]PSGFSFDQFSSAC[+57.021]HDVNEC[+57.021]SSSK.N	1168		C[+57]*4	991.049	3	2971.13	2971.14	0	-1.5	Specific	262.47	262.47	262.47	4.03	160	>FBN2C 030821	1	dw031919_6.6878.6878.3	controllerType=0 controllerNumber=1 scan=6878	20.7011
05581:4	1	K.C[+57.021]AC[+57.021]PSGFSFDQFSSAC[+57.021]HDVNEC[+57.021]SSSK.N	1168		C[+57]*4	743.541	4	2971.14	2971.14	0	1.3	Specific	606.44	606.44	606.44	9.32	160	>FBN2C 030821	1	dw031919_6.6682.6682.4	controllerType=0 controllerNumber=1 scan=6682	20.2387
05741:3	1	K.C[+57.021]AC[+57.021]PSGFSFDQFSSAC[+57.021]HDVNEC[+57.021]SSSK.N	1168		C[+57]*4	991.053	3	2971.14	2971.14	0	1.5	Specific	668.17	668.17	642.79	10.64	160	>FBN2C 030821	1	dw031919_6.6818.6818.3	controllerType=0 controllerNumber=1 scan=6818	20.5601
05678:3	1	K.C[+57.021]AC[+57.021]PSGFSFDQFSSAC[+57.021]HDVNEC[+57.021]SSSK.N	1168		C[+57]*4	991.053	3	2971.14	2971.14	0	2.2	Specific	1074.97	1074.97	941.98	18.75	160	>FBN2C 030821	1	dw031919_6.6764.6764.3	controllerType=0 controllerNumber=1 scan=6764	20.4327
05548:3	1	K.C[+57.021]AC[+57.021]PSGFSFDQFSSAC[+57.021]HDVNEC[+57.021]SSSK.N	1168		C[+57]*4	991.054	3	2971.15	2971.14	0	3.5	Specific	1078.43	1078.43	939.03	18.75	160	>FBN2C 030821	1	dw031919_6.6657.6657.3	controllerType=0 controllerNumber=1 scan=6657	20.1801
05613:3	1	K.C[+57.021]AC[+57.021]PSGFSFDQFSSAC[+57.021]HDVNEC[+57.021]SSSK.N	1168		C[+57]*4	991.054	3	2971.15	2971.14	0	2.9	Specific	1084.63	1084.63	1030.4	18.75	160	>FBN2C 030821	1	dw031919_6.6708.6708.3	controllerType=0 controllerNumber=1 scan=6708	20.3013
06989:3	1	K.C[+57.021][-17.027]AC[+57.021]PSGFSFDQFSSAC[+57.021]HDVNEC[+57.021]SSSK.N	1168		C[-17][+57]*4	985.377	3	2954.12	2954.11	0	1.1	Specific	884.7	884.7	884.7	14.64	160	>FBN2C 030821	1	dw031919_6.7898.7898.3	controllerType=0 controllerNumber=1 scan=7898	23.1077
06920:3	1	K.C[+57.021][-17.027]AC[+57.021]PSGFSFDQFSSAC[+57.021]HDVN[+0.984]EC[+57.021]SSSK.N	1168		C[-17][+57]*4, N[+1]	985.711	3	2955.12	2955.1	0	7.9	Specific	521.31	521.31	521.31	6.41	160	>FBN2C 030821	1	dw031919_6.7842.7842.3	controllerType=0 controllerNumber=1 scan=7842	22.9754
06270:5	1	K.C[+57.021]AC[+57.021]PSGFSFDQFSSAC[+57.021]HDVNEC[+57.021]SSSKNPC[+57.021]NYGC[+57.021]SNTEGGYLC[+57.021]GC[+57.021]PPGYYR.V	1168		C[+57]*8	1154.66	5	5769.25	5768.22	1	5.9	Specific	166.15	166.15	30.57	1.78	160	>FBN2C 030821	1	dw031919_6.7286.7286.5	controllerType=0 controllerNumber=1 scan=7286	21.6631
06377:4	1	K.C[+57.021]AC[+57.021]PSGFSFDQFSSAC[+57.021]HDVNEC[+57.021]SSSKNPC[+57.021]NYGC[+57.021]SNTEGGYLC[+57.021]GC[+57.021]PPGYYR.V	1168		C[+57]*8	1443.06	4	5769.23	5768.22	1	2.3	Specific	195.21	195.21	38.97	3.32	160	>FBN2C 030821	1	dw031919_6.7380.7380.4	controllerType=0 controllerNumber=1 scan=7380	21.8862
06331:5	1	K.C[+57.021]AC[+57.021]PSGFSFDQFSSAC[+57.021]HDVNEC[+57.021]SSSKNPC[+57.021]NYGC[+57.021]SNTEGGYLC[+57.021]GC[+57.021]PPGYYR.V	1168		C[+57]*8	1154.45	5	5768.23	5768.22	0	2.2	Specific	240	240	20	3.27	160	>FBN2C 030821	1	dw031919_6.7338.7338.5	controllerType=0 controllerNumber=1 scan=7338	21.7868
06268:4	1	K.C[+57.021]AC[+57.021]PSGFSFDQFSSAC[+57.021]HDVNEC[+57.021]SSSKNPC[+57.021]NYGC[+57.021]SNTEGGYLC[+57.021]GC[+57.021]PPGYYR.V	1168		C[+57]*8	1442.81	4	5768.23	5768.22	0	3	Specific	247.03	247.03	34.2	3.86	160	>FBN2C 030821	1	dw031919_6.7284.7284.4	controllerType=0 controllerNumber=1 scan=7284	21.6588
06318:4	1	K.C[+57.021]AC[+57.021]PSGFSFDQFSSAC[+57.021]HDVNEC[+57.021]SSSKNPC[+57.021]NYGC[+57.021]SN[+0.984]TEGGYLC[+57.021]GC[+57.021]PPGYYR.V	1168		C[+57]*8, N[+1]	1443.31	4	5770.23	5769.2	1	4.7	Specific	315.42	315.42	0	3.47	160	>FBN2C 030821	1	dw031919_6.7326.7326.4	controllerType=0 controllerNumber=1 scan=7326	21.7583
05492:3	1	K.NPC[+57.021]NYGC[+57.021]SNTEGGYLC[+57.021]GC[+57.021]PPGYYR.V	1194		C[+57]*4	939.375	3	2816.11	2816.1	0	5	Specific	307.56	307.56	307.56	4.56	160	>FBN2C 030821	1	dw031919_6.6614.6614.3	controllerType=0 controllerNumber=1 scan=6614	20.0793
05414:3	1	K.NPC[+57.021]NYGC[+57.021]SNTEGGYLC[+57.021]GC[+57.021]PPGYYR.V	1194		C[+57]*4	939.372	3	2816.1	2816.1	0	2	Specific	609.66	609.66	609.66	9.43	160	>FBN2C 030821	1	dw031919_6.6555.6555.3	controllerType=0 controllerNumber=1 scan=6555	19.9412
05226:3	1	K.NPC[+57.021]NYGC[+57.021]SNTEGGYLC[+57.021]GC[+57.021]PPGYYR.V	1194		C[+57]*4	939.373	3	2816.1	2816.1	0	3	Specific	627.55	627.55	627.55	9.43	160	>FBN2C 030821	1	dw031919_6.6392.6392.3	controllerType=0 controllerNumber=1 scan=6392	19.557
05352:3	1	K.NPC[+57.021]NYGC[+57.021]SNTEGGYLC[+57.021]GC[+57.021]PPGYYR.V	1194		C[+57]*4	939.372	3	2816.1	2816.1	0	2.2	Specific	701.07	701.07	701.07	11.43	160	>FBN2C 030821	1	dw031919_6.6500.6500.3	controllerType=0 controllerNumber=1 scan=6500	19.8113
05284:3	1	K.NPC[+57.021]NYGC[+57.021]SNTEGGYLC[+57.021]GC[+57.021]PPGYYR.V	1194		C[+57]*4	939.373	3	2816.1	2816.1	0	2.7	Specific	796.17	796.17	796.17	12.43	160	>FBN2C 030821	1	dw031919_6.6445.6445.3	controllerType=0 controllerNumber=1 scan=6445	19.6818
05625:3	1	K.N[+0.984]PC[+57.021]NYGC[+57.021]SNTEGGYLC[+57.021]GC[+57.021]PPGYYR.V	1194		C[+57]*4, N[+1]	939.703	3	2817.1	2817.08	0	5.6	Specific	121.07	121.07	0	2.09	160	>FBN2C 030821	1	dw031919_6.6719.6719.3	controllerType=0 controllerNumber=1 scan=6719	20.3271
05241:3	1	K.NPC[+57.021]NYGC[+57.021]SN[+15.995]TEGGYLC[+57.021]GC[+57.021]PPGYYR.V	1194		C[+57]*4, N[+16]	944.704	3	2832.1	2832.09	0	2.8	Specific	327.64	327.64	33.31	5.45	160	>FBN2C 030821	1	dw031919_6.6406.6406.3	controllerType=0 controllerNumber=1 scan=6406	19.5893
05306:3	1	K.NPC[+57.021]N[+15.995]YGC[+57.021]SN[+0.984]TEGGYLC[+57.021]GC[+57.021]PPGYYR.V	1194		C[+57]*4, N[+1][+16]	945.041	3	2833.11	2833.07	0	11.6	Specific	197.7	197.7	0	3.02	160	>FBN2C 030821	1	dw031919_6.6463.6463.3	controllerType=0 controllerNumber=1 scan=6463	19.7228
02519:3	1	R.VGQGHC[+57.021]VSGMGFNK.G	1218		C[+57]	493.228	3	1477.67	1477.67	0	0.8	Specific	129.36	129.36	129.36	2.65	160	>FBN2C 030821	1	dw031919_6.3814.3814.3	controllerType=0 controllerNumber=1 scan=3814	13.2827
02741:3	1	R.VGQGHC[+57.021]VSGMGFNK.G	1218		C[+57]	493.228	3	1477.67	1477.67	0	0.5	Specific	168.24	168.24	168.24	2.88	160	>FBN2C 030821	1	dw031919_6.4053.4053.3	controllerType=0 controllerNumber=1 scan=4053	13.933
02562:3	1	R.VGQGHC[+57.021]VSGMGFNK.G	1218		C[+57]	493.228	3	1477.67	1477.67	0	1.4	Specific	335.53	335.53	335.53	5.99	160	>FBN2C 030821	1	dw031919_6.3856.3856.3	controllerType=0 controllerNumber=1 scan=3856	13.3923
02600:3	1	R.VGQGHC[+57.021]VSGMGFNK.G	1218		C[+57]	493.228	3	1477.67	1477.67	0	1.1	Specific	430.92	430.92	430.92	7.47	160	>FBN2C 030821	1	dw031919_6.3896.3896.3	controllerType=0 controllerNumber=1 scan=3896	13.498
02712:3	1	R.VGQGHC[+57.021]VSGMGFNK.G	1218		C[+57]	493.228	3	1477.67	1477.67	0	0.6	Specific	449.31	449.31	449.31	7.72	160	>FBN2C 030821	1	dw031919_6.4017.4017.3	controllerType=0 controllerNumber=1 scan=4017	13.8228
02645:3	1	R.VGQGHC[+57.021]VSGMGFNK.G	1218		C[+57]	493.228	3	1477.67	1477.67	0	1.3	Specific	559.36	559.36	559.36	8.03	160	>FBN2C 030821	1	dw031919_6.3941.3941.3	controllerType=0 controllerNumber=1 scan=3941	13.6124
02677:3	1	R.VGQGHC[+57.021]VSGMGFNK.G	1218		C[+57]	493.228	3	1477.67	1477.67	0	0.8	Specific	632.26	632.26	632.26	9.98	160	>FBN2C 030821	1	dw031919_6.3978.3978.3	controllerType=0 controllerNumber=1 scan=3978	13.7153
02005:3	1	R.VGQGHC[+57.021]VSGM[+15.995]GFNK.G	1218		C[+57], M[+16]	498.56	3	1493.67	1493.66	0	2.1	Specific	122.7	122.7	40.16	2.77	160	>FBN2C 030821	1	dw031919_6.3234.3234.3	controllerType=0 controllerNumber=1 scan=3234	11.7444
06178:4	1	R.VGQGHC[+57.021]VSGMGFN[+15.995]KGQYLSLDTEVDEENALSPEAC[+57.021]YEC[+57.021]K.I	1218		C[+57]*3, N[+16]	1099.48	4	4394.91	4394.89	0	3.6	Specific	243.79	243.79	25.53	3.98	160	>FBN2C 030821	1	dw031919_6.7207.7207.4	controllerType=0 controllerNumber=1 scan=7207	21.4769
06113:4	1	R.VGQGHC[+57.021]VSGMGFN[+15.995]KGQYLSLDTEVDEENALSPEAC[+57.021]YEC[+57.021]K.I	1218		C[+57]*3, N[+16]	1099.48	4	4394.9	4394.89	0	0.3	Specific	280.66	280.66	4	4.02	160	>FBN2C 030821	1	dw031919_6.7152.7152.4	controllerType=0 controllerNumber=1 scan=7152	21.3469
06135:4	1	R.VGQGH[+15.995]C[+57.021]VS[+324.106]GMGFNKGQYLSLDTEVDEENALSPEAC[+57.021]YEC[+57.021]K.I	1218	Hex(2)	C[+57]*3, H[+16], S[+324]	1180.51	4	4719.01	4719	0	2.4	Specific	149.73	149.73	0	3.23	160	>FBN2C 030821	1	dw031919_6.7173.7173.4	controllerType=0 controllerNumber=1 scan=7173	21.3968
06071:4	1	R.VGQGHC[+57.021]VS[+324.106]GMGFN[+15.995]KGQYLSLDTEVDEENALSPEAC[+57.021]YEC[+57.021]K.I	1218	Hex(2)	C[+57]*3, N[+16], S[+324]	1180.51	4	4719.01	4719	0	2.7	Specific	659.04	659.04	9.6	9.47	160	>FBN2C 030821	1	dw031919_6.7115.7115.4	controllerType=0 controllerNumber=1 scan=7115	21.2603
06020:4	1	R.VGQGHC[+57.021]VSGMGFN[+15.995]KGQYLS[+324.106]LDTEVDEENALSPEAC[+57.021]YEC[+57.021]K.I	1218	Hex(2)	C[+57]*3, N[+16], S[+324]	1180.51	4	4719.02	4719	0	3.6	Specific	698.65	698.65	0	9.47	160	>FBN2C 030821	1	dw031919_6.7065.7065.4	controllerType=0 controllerNumber=1 scan=7065	21.1417
07111:3	1	K.GQYLSLDTEVDEENALSPEAC[+57.021]YEC[+57.021]K.I	1232		C[+57]*2	974.095	3	2920.27	2920.25	0	7	Specific	264.32	264.32	264.32	3.95	160	>FBN2C 030821	1	dw031919_6.7997.7997.3	controllerType=0 controllerNumber=1 scan=7997	23.341
06908:3	1	K.GQYLSLDTEVDEENALSPEAC[+57.021]YEC[+57.021]K.I	1232		C[+57]*2	974.09	3	2920.26	2920.25	0	2.1	Specific	467.65	467.65	467.65	7.18	160	>FBN2C 030821	1	dw031919_6.7832.7832.3	controllerType=0 controllerNumber=1 scan=7832	22.9517
07042:3	1	K.GQYLSLDTEVDEENALSPEAC[+57.021]YEC[+57.021]K.I	1232		C[+57]*2	974.091	3	2920.26	2920.25	0	2.9	Specific	722.34	722.34	722.34	11.43	160	>FBN2C 030821	1	dw031919_6.7939.7939.3	controllerType=0 controllerNumber=1 scan=7939	23.2049
06969:3	1	K.GQYLSLDTEVDEENALSPEAC[+57.021]YEC[+57.021]K.I	1232		C[+57]*2	974.091	3	2920.26	2920.25	0	3.1	Specific	912.59	912.59	912.59	15.43	160	>FBN2C 030821	1	dw031919_6.7883.7883.3	controllerType=0 controllerNumber=1 scan=7883	23.0727
