# Supplementary material for: POGLUT2 and POGLUT3 O-glucosylate multiple EGF repeats in fibrillin-1, -2, and LTBP1 and promote secretion of fibrillin-1
Source: J Biol Chem. 2021 Aug 17;297(3):101055. doi: 10.1016/j.jbc.2021.101055 (PMC8405936; doi:10.1016/j.jbc.2021.101055)
Supplement: Supplemental Table S22 [file mmc20.xlsx]

## Sheet: Sheet 1
Table S22: V8 digestion of recombinant human FBN1-N expressed in WT HEK293T cells.
Each tab is a biological replicate. Only EGF11 is analyzed.

## Sheet: DW_091718_1
Query #:z	Protein Rank	Peptide < ProteinMetrics Confidential >	Starting position	Glycans NHFAGNa	Modification Type(s)	Observed m/z	z	Observed (M+H)	Calc. mass (M+H)	Off-by-x error	Mass error (ppm)	Cleavage	Score	Delta	Delta Mod	|Log Prob|	# of unique peptides	Protein Name	Protein DB number	Comment	Scan #	Scan Time
05272:3	1	E.NLRGTYKC[+57.021]IC[+57.021]NSGYE.V	743		C[+57]*2	612.278	3	1834.82	1834.82	0	-1.8	Specific	278.57	258.26	258.26	3.87	281	>hFBN1-Nterm 070820	1	dw091718_1.5551.5551.3	controllerType=0 controllerNumber=1 scan=5551	16.3037
04840:3	1	E.NLRGTYKC[+57.021]IC[+57.021]NSGYE.V	743		C[+57]*2	612.279	3	1834.82	1834.82	0	1	Specific	361.69	361.69	361.69	5.73	281	>hFBN1-Nterm 070820	1	dw091718_1.5107.5107.3	controllerType=0 controllerNumber=1 scan=5107	15.2309
04877:3	1	E.NLRGTYKC[+57.021]IC[+57.021]NSGYE.V	743		C[+57]*2	612.277	3	1834.82	1834.82	0	-2.7	Specific	365.81	316.91	316.91	4.24	281	>hFBN1-Nterm 070820	1	dw091718_1.5148.5148.3	controllerType=0 controllerNumber=1 scan=5148	15.3371
05209:3	1	E.NLRGTYKC[+57.021]IC[+57.021]NSGYE.V	743		C[+57]*2	612.277	3	1834.82	1834.82	0	-2.3	Specific	384.33	301.99	301.99	4.62	281	>hFBN1-Nterm 070820	1	dw091718_1.5495.5495.3	controllerType=0 controllerNumber=1 scan=5495	16.1733
04953:3	1	E.NLRGTYKC[+57.021]IC[+57.021]NSGYE.V	743		C[+57]*2	612.278	3	1834.82	1834.82	0	-0.8	Specific	419.22	303.05	303.05	5.31	281	>hFBN1-Nterm 070820	1	dw091718_1.5234.5234.3	controllerType=0 controllerNumber=1 scan=5234	15.5551
04909:3	1	E.NLRGTYKC[+57.021]IC[+57.021]NSGYE.V	743		C[+57]*2	612.28	3	1834.82	1834.82	0	1.7	Specific	423.71	336.64	336.64	5.45	281	>hFBN1-Nterm 070820	1	dw091718_1.5189.5189.3	controllerType=0 controllerNumber=1 scan=5189	15.4472
05001:3	1	E.NLRGTYKC[+57.021]IC[+57.021]NSGYE.V	743		C[+57]*2	612.278	3	1834.82	1834.82	0	-0.5	Specific	493.43	331.41	331.41	5.66	281	>hFBN1-Nterm 070820	1	dw091718_1.5285.5285.3	controllerType=0 controllerNumber=1 scan=5285	15.6755
05044:3	1	E.NLRGTYKC[+57.021]IC[+57.021]NSGYE.V	743		C[+57]*2	612.279	3	1834.82	1834.82	0	-0.1	Specific	493.97	319.32	319.32	5.55	281	>hFBN1-Nterm 070820	1	dw091718_1.5331.5331.3	controllerType=0 controllerNumber=1 scan=5331	15.7863
05086:3	1	E.NLRGTYKC[+57.021]IC[+57.021]NSGYE.V	743		C[+57]*2	612.279	3	1834.82	1834.82	0	0.1	Specific	495.71	382.23	382.23	6.63	281	>hFBN1-Nterm 070820	1	dw091718_1.5376.5376.3	controllerType=0 controllerNumber=1 scan=5376	15.8964
05134:3	1	E.NLRGTYKC[+57.021]IC[+57.021]NSGYE.V	743		C[+57]*2	612.278	3	1834.82	1834.82	0	-1	Specific	512.99	295.6	295.6	5.55	281	>hFBN1-Nterm 070820	1	dw091718_1.5425.5425.3	controllerType=0 controllerNumber=1 scan=5425	16.0127
Other Peptides
04789:4	1	D.DHC[+57.021]LC[+57.021]QKGYIGTHC[+57.021]GQPVC[+57.021]E.S	134		C[+57]*4	605.507	4	2419.01	2419	0	1	Specific	310.54	310.54	310.54	4.64	281	>hFBN1-Nterm 070820	1	dw091718_1.5056.5056.4	controllerType=0 controllerNumber=1 scan=5056	15.11
05890:4	1	E.SGC[+57.021]LNGGRC[+57.021]VAPNRC[+57.021]AC[+57.021]TYGFTGPQC[+57.021]E.R	154		C[+57]*5	763.069	4	3049.25	3049.26	0	-1.6	Specific	367.1	367.1	367.1	5.43	281	>hFBN1-Nterm 070820	1	dw091718_1.6156.6156.4	controllerType=0 controllerNumber=1 scan=6156	17.7537
05837:4	1	E.SGC[+57.021]LNGGRC[+57.021]VAPNRC[+57.021]AC[+57.021]TYGFTGPQC[+57.021]E.R	154		C[+57]*5	763.07	4	3049.26	3049.26	0	0.2	Specific	497.94	489.03	489.03	7.18	281	>hFBN1-Nterm 070820	1	dw091718_1.6107.6107.4	controllerType=0 controllerNumber=1 scan=6107	17.6411
06012:3	1	E.SGC[+57.021]LNGGRC[+57.021]VAPNRC[+57.021]AC[+57.021]TYGFTGPQC[+57.021]E.R	154		C[+57]*5	1017.09	3	3049.25	3049.26	0	-2.6	Specific	522.89	441.34	441.34	7.82	281	>hFBN1-Nterm 070820	1	dw091718_1.6275.6275.3	controllerType=0 controllerNumber=1 scan=6275	18.0361
05956:3	1	E.SGC[+57.021]LNGGRC[+57.021]VAPNRC[+57.021]AC[+57.021]TYGFTGPQC[+57.021]E.R	154		C[+57]*5	1017.08	3	3049.24	3049.26	0	-7.6	Specific	678.88	550.15	550.15	9.96	281	>hFBN1-Nterm 070820	1	dw091718_1.6221.6221.3	controllerType=0 controllerNumber=1 scan=6221	17.913
05855:3	1	E.SGC[+57.021]LNGGRC[+57.021]VAPNRC[+57.021]AC[+57.021]TYGFTGPQC[+57.021]E.R	154		C[+57]*5	1017.09	3	3049.26	3049.26	0	0	Specific	687.55	473.8	473.8	11.14	281	>hFBN1-Nterm 070820	1	dw091718_1.6123.6123.3	controllerType=0 controllerNumber=1 scan=6123	17.6789
05801:3	1	E.SGC[+57.021]LNGGRC[+57.021]VAPNRC[+57.021]AC[+57.021]TYGFTGPQC[+57.021]E.R	154		C[+57]*5	1017.09	3	3049.26	3049.26	0	-0.7	Specific	724.96	503.1	503.1	12.14	281	>hFBN1-Nterm 070820	1	dw091718_1.6073.6073.3	controllerType=0 controllerNumber=1 scan=6073	17.5642
05910:3	1	E.SGC[+57.021]LNGGRC[+57.021]VAPNRC[+57.021]AC[+57.021]TYGFTGPQC[+57.021]E.R	154		C[+57]*5	1017.09	3	3049.26	3049.26	0	-1	Specific	730.51	516.41	516.41	12.14	281	>hFBN1-Nterm 070820	1	dw091718_1.6174.6174.3	controllerType=0 controllerNumber=1 scan=6174	17.7977
05766:3	1	E.SGC[+57.021]LNGGRC[+57.021]VAPN[+15.995]RC[+57.021]AC[+57.021]TYGFTGPQC[+57.021]E.R	154		C[+57]*5, N[+16]	1022.42	3	3065.26	3065.25	0	0.6	Specific	245.52	226.07	5.53	4	281	>hFBN1-Nterm 070820	1	dw091718_1.6042.6042.3	controllerType=0 controllerNumber=1 scan=6042	17.4924
05852:3	1	E.SGC[+57.021]LNGGRC[+57.021]VAPNRC[+57.021]AC[+57.021]TYGFTGPQC[+57.021]E[+14.016].R	154		C[+57]*5, E[+14]	1021.76	3	3063.28	3063.27	0	1.5	Specific	300.43	300.43	300.43	4.36	281	>hFBN1-Nterm 070820	1	dw091718_1.6120.6120.3	controllerType=0 controllerNumber=1 scan=6120	17.6711
06291:3	1	E.SGC[+57.021]LNGGRC[+57.021]VAPN[+15.995]RC[+57.021]AC[+57.021]TYGFTGPQC[+57.021]E.R	154		C[+57]*5, N[+16]	1022.42	3	3065.25	3065.25	0	-0.4	Specific	305.89	305.89	13.28	5.07	281	>hFBN1-Nterm 070820	1	dw091718_1.6513.6513.3	controllerType=0 controllerNumber=1 scan=6513	18.5795
05738:3	1	E.SGC[+57.021]LNGGRC[+57.021]VAPN[+0.984]RC[+57.021]AC[+57.021]TYGFTGPQC[+57.021]E.R	154		C[+57]*5, N[+1]	1017.42	3	3050.26	3050.24	0	5.6	Specific	438.7	415.88	3.26	6.5	281	>hFBN1-Nterm 070820	1	dw091718_1.6020.6020.3	controllerType=0 controllerNumber=1 scan=6020	17.4418
06079:3	1	E.SGC[+57.021]LN[+0.984]GGRC[+57.021]VAPNRC[+57.021]AC[+57.021]TYGFTGPQC[+57.021]E.R	154		C[+57]*5, N[+1]	1017.42	3	3050.24	3050.24	0	-0.1	Specific	642.46	497.61	46.49	10.14	281	>hFBN1-Nterm 070820	1	dw091718_1.6329.6329.3	controllerType=0 controllerNumber=1 scan=6329	18.1623
06306:3	1	E.SGC[+57.021]LN[+0.984]GGRC[+57.021]VAPNRC[+57.021]AC[+57.021]TYGFTGPQC[+57.021]E.R	154		C[+57]*5, N[+1]	1017.42	3	3050.24	3050.24	0	-1.6	Specific	665.5	542.13	96.91	11.14	281	>hFBN1-Nterm 070820	1	dw091718_1.6527.6527.3	controllerType=0 controllerNumber=1 scan=6527	18.6136
06182:3	1	E.SGC[+57.021]LN[+0.984]GGRC[+57.021]VAPNRC[+57.021]AC[+57.021]TYGFTGPQC[+57.021]E.R	154		C[+57]*5, N[+1]	1017.42	3	3050.24	3050.24	0	0.5	Specific	684.66	507.71	141.87	11.17	281	>hFBN1-Nterm 070820	1	dw091718_1.6422.6422.3	controllerType=0 controllerNumber=1 scan=6422	18.3733
06245:3	1	E.SGC[+57.021]LN[+0.984]GGRC[+57.021]VAPNRC[+57.021]AC[+57.021]TYGFTGPQC[+57.021]E.R	154		C[+57]*5, N[+1]	1017.42	3	3050.24	3050.24	0	0.3	Specific	736.7	571.31	169.7	12.14	281	>hFBN1-Nterm 070820	1	dw091718_1.6472.6472.3	controllerType=0 controllerNumber=1 scan=6472	18.4895
05828:3	1	E.SGC[+57.021]LN[+0.984]GGRC[+57.021]VAPN[+15.995]RC[+57.021]AC[+57.021]TYGFTGPQC[+57.021]E.R	154		C[+57]*5, N[+1][+16]	1022.76	3	3066.26	3066.24	0	7.8	Specific	133.82	133.82	2.24	1.83	281	>hFBN1-Nterm 070820	1	dw091718_1.6098.6098.3	controllerType=0 controllerNumber=1 scan=6098	17.6207
05707:3	1	E.SGC[+57.021]LN[+0.984]GGRC[+57.021]VAPN[+15.995]RC[+57.021]AC[+57.021]TYGFTGPQC[+57.021]E.R	154		C[+57]*5, N[+1][+16]	1022.75	3	3066.25	3066.24	0	3.5	Specific	170	139.34	52.48	2.18	281	>hFBN1-Nterm 070820	1	dw091718_1.5993.5993.3	controllerType=0 controllerNumber=1 scan=5993	17.3785
06129:3	1	E.SGC[+57.021]LN[+0.984]GGRC[+57.021]VAPN[+15.995]RC[+57.021]AC[+57.021]TYGFTGPQC[+57.021]E.R	154		C[+57]*5, N[+1][+16]	1022.75	3	3066.23	3066.24	0	-4	Specific	236.9	236.9	37.79	2.88	281	>hFBN1-Nterm 070820	1	dw091718_1.6370.6370.3	controllerType=0 controllerNumber=1 scan=6370	18.2564
06264:3	1	E.SGC[+57.021]LN[+0.984]GGRC[+57.021]VAPNRC[+57.021]AC[+57.021]TYGFTGPQC[+57.021]E[+14.016].R	154		C[+57]*5, E[+14], N[+1]	1022.09	3	3064.26	3064.26	0	-0.9	Specific	337.21	317.78	138.17	4.65	281	>hFBN1-Nterm 070820	1	dw091718_1.6489.6489.3	controllerType=0 controllerNumber=1 scan=6489	18.5252
05912:3	1	E.SGC[+57.021]LN[+0.984]GGRC[+57.021]VAPNRC[+57.021]AC[+57.021]TYGFTGPQC[+57.021]E[+14.016].R	154		C[+57]*5, E[+14], N[+1]	1022.1	3	3064.28	3064.26	0	8	Specific	366.96	334.58	77	3.55	281	>hFBN1-Nterm 070820	1	dw091718_1.6176.6176.3	controllerType=0 controllerNumber=1 scan=6176	17.8021
05648:4	1	E.MC[+57.021]PAQPHPC[+57.021]RRGFIPNIRTGAC[+57.021]QDVDE.C	225		C[+57]*3	796.367	4	3182.45	3182.45	0	-0.6	Specific	22.6	22.6	22.6	1.65	281	>hFBN1-Nterm 070820	1	dw091718_1.5929.5929.4	controllerType=0 controllerNumber=1 scan=5929	17.2157
05481:4	1	E.MC[+57.021]PAQPHPC[+57.021]RRGFIPNIRTGAC[+57.021]QDVDE.C	225		C[+57]*3	796.367	4	3182.45	3182.45	0	-0.7	Specific	103.41	103.41	103.41	2.13	281	>hFBN1-Nterm 070820	1	dw091718_1.5767.5767.4	controllerType=0 controllerNumber=1 scan=5767	16.822
05533:4	1	E.MC[+57.021]PAQPHPC[+57.021]RRGFIPNIRTGAC[+57.021]QDVDE.C	225		C[+57]*3	796.368	4	3182.45	3182.45	0	-0.1	Specific	137.6	137.6	137.6	2.49	281	>hFBN1-Nterm 070820	1	dw091718_1.5818.5818.4	controllerType=0 controllerNumber=1 scan=5818	16.9434
10824:2	1	D.EC[+57.021]QAIPGLC[+57.021]QGGN[+15.995]C[+57.021]INTVGSFE.C	251		C[+57]*3, N[+16]	1214.02	2	2427.04	2427.04	0	1.5	Specific	66.51	66.51	27.79	1.71	281	>hFBN1-Nterm 070820	1	dw091718_1.10391.10391.2	controllerType=0 controllerNumber=1 scan=10391	27.6719
10882:2	1	D.EC[+57.021]QAIPGLC[+57.021]QGGN[+15.995]C[+57.021]INTVGSFE.C	251		C[+57]*3, N[+16]	1214.02	2	2427.04	2427.04	0	0.5	Specific	103.86	56.62	23.37	1.7	281	>hFBN1-Nterm 070820	1	dw091718_1.10440.10440.2	controllerType=0 controllerNumber=1 scan=10440	27.7903
10926:3	1	D.EC[+57.021]QAIPGLC[+57.021]QGGNC[+57.021]IN[+15.995]TVGSFE.C	251		C[+57]*3, N[+16]	809.686	3	2427.04	2427.04	0	2.1	Specific	162.28	162.28	8.66	2.1	281	>hFBN1-Nterm 070820	1	dw091718_1.10472.10472.3	controllerType=0 controllerNumber=1 scan=10472	27.8663
09021:3	1	E.C[+57.021]QAIPGLC[+57.021]QGGNC[+57.021]INTVGSFE.C	252		C[+57]*3	761.34	3	2282.01	2282	0	2.3	Specific	136.97	136.97	136.97	1.8	281	>hFBN1-Nterm 070820	1	dw091718_1.8873.8873.3	controllerType=0 controllerNumber=1 scan=8873	24.0594
08905:3	1	E.C[+57.021]QAIPGLC[+57.021]QGGNC[+57.021]INTVGSFE.C	252		C[+57]*3	761.34	3	2282.01	2282	0	2.9	Specific	442.63	442.63	442.63	6.78	281	>hFBN1-Nterm 070820	1	dw091718_1.8777.8777.3	controllerType=0 controllerNumber=1 scan=8777	23.8315
08919:2	1	E.C[+57.021]QAIPGLC[+57.021]QGGNC[+57.021]INTVGSFE.C	252		C[+57]*3	1141.5	2	2282	2282	0	-0.3	Specific	517.02	517.02	517.02	6.72	281	>hFBN1-Nterm 070820	1	dw091718_1.8789.8789.2	controllerType=0 controllerNumber=1 scan=8789	23.8601
08975:2	1	E.C[+57.021]QAIPGLC[+57.021]QGGNC[+57.021]INTVGSFE.C	252		C[+57]*3	1141.51	2	2282.01	2282	0	3.2	Specific	564.55	536.08	536.08	7.21	281	>hFBN1-Nterm 070820	1	dw091718_1.8838.8838.2	controllerType=0 controllerNumber=1 scan=8838	23.9769
08967:3	1	E.C[+57.021]QAIPGLC[+57.021]QGGNC[+57.021]INTVGSFE.C	252		C[+57]*3	761.339	3	2282	2282	0	1.5	Specific	591.65	510.44	510.44	7.9	281	>hFBN1-Nterm 070820	1	dw091718_1.8829.8829.3	controllerType=0 controllerNumber=1 scan=8829	23.9553
08983:3	1	E.C[+57.021]QAIPGLC[+57.021]QGGNC[+57.021]INTVGSFE[+14.016].C	252		C[+57]*3, E[+14]	766.012	3	2296.02	2296.02	0	2.5	Specific	190.64	190.64	190.64	1.83	281	>hFBN1-Nterm 070820	1	dw091718_1.8845.8845.3	controllerType=0 controllerNumber=1 scan=8845	23.9921
10202:3	1	E.C[+57.021]QAIPGLC[+57.021]QGGNC[+57.021]INT[+162.053]VGSFE.C	252	Hex(1)	C[+57]*3, T[+162]	815.354	3	2444.05	2444.05	0	-1.8	Specific	197.7	197.7	5.6	1.95	281	>hFBN1-Nterm 070820	1	dw091718_1.9876.9876.3	controllerType=0 controllerNumber=1 scan=9876	26.4394
08928:3	1	E.C[+57.021]QAIPGLC[+57.021]QGGN[+15.995]C[+57.021]INTVGSFE.C	252		C[+57]*3, N[+16]	766.671	3	2298	2297.99	0	2.1	Specific	283.8	283.8	0	3.83	281	>hFBN1-Nterm 070820	1	dw091718_1.8797.8797.3	controllerType=0 controllerNumber=1 scan=8797	23.8795
08780:3	1	E.C[+57.021]QAIPGLC[+57.021]QGGNC[+57.021]INT[+162.053]VGSFE.C	252	Hex(1)	C[+57]*3, T[+162]	815.357	3	2444.06	2444.05	0	2.1	Specific	448.78	446.76	3.2	6.78	281	>hFBN1-Nterm 070820	1	dw091718_1.8673.8673.3	controllerType=0 controllerNumber=1 scan=8673	23.5839
08677:2	1	E.C[+57.021]QAIPGLC[+57.021]QGGNC[+57.021]INT[+162.053]VGSFE.C	252	Hex(1)	C[+57]*3, T[+162]	1222.53	2	2444.06	2444.05	0	1.8	Specific	505.64	505.64	5.6	6.75	281	>hFBN1-Nterm 070820	1	dw091718_1.8587.8587.2	controllerType=0 controllerNumber=1 scan=8587	23.3803
08708:3	1	E.C[+57.021]QAIPGLC[+57.021]QGGNC[+57.021]INT[+162.053]VGSFE.C	252	Hex(1)	C[+57]*3, T[+162]	815.359	3	2444.06	2444.05	0	3.5	Specific	527.24	514.14	5.6	6.4	281	>hFBN1-Nterm 070820	1	dw091718_1.8615.8615.3	controllerType=0 controllerNumber=1 scan=8615	23.4475
08520:3	1	E.C[+57.021]QAIPGLC[+57.021]QGGNC[+57.021]INT[+162.053]VGSFE.C	252	Hex(1)	C[+57]*3, T[+162]	815.356	3	2444.05	2444.05	0	0.1	Specific	549.45	492.77	0.48	6.92	281	>hFBN1-Nterm 070820	1	dw091718_1.8451.8451.3	controllerType=0 controllerNumber=1 scan=8451	23.0623
08643:3	1	E.C[+57.021]QAIPGLC[+57.021]QGGNC[+57.021]INT[+162.053]VGSFE.C	252	Hex(1)	C[+57]*3, T[+162]	815.358	3	2444.06	2444.05	0	2.3	Specific	619.91	537.28	2.02	8.03	281	>hFBN1-Nterm 070820	1	dw091718_1.8558.8558.3	controllerType=0 controllerNumber=1 scan=8558	23.313
08582:3	1	E.C[+57.021]QAIPGLC[+57.021]QGGNC[+57.021]INT[+162.053]VGSFE.C	252	Hex(1)	C[+57]*3, T[+162]	815.356	3	2444.05	2444.05	0	0.7	Specific	655.06	581.55	5.6	9.9	281	>hFBN1-Nterm 070820	1	dw091718_1.8504.8504.3	controllerType=0 controllerNumber=1 scan=8504	23.1866
08606:2	1	E.C[+57.021]QAIPGLC[+57.021]QGGNC[+57.021]INTVGS[+162.053]FE.C	252	Hex(1)	C[+57]*3, S[+162]	1222.53	2	2444.05	2444.05	0	0.3	Specific	669.32	539.84	2.31	9.73	281	>hFBN1-Nterm 070820	1	dw091718_1.8525.8525.2	controllerType=0 controllerNumber=1 scan=8525	23.2351
08546:2	1	E.C[+57.021]QAIPGLC[+57.021]QGGNC[+57.021]INTVGS[+162.053]FE.C	252	Hex(1)	C[+57]*3, S[+162]	1222.53	2	2444.05	2444.05	0	0.6	Specific	730.81	635.61	3.1	10.76	281	>hFBN1-Nterm 070820	1	dw091718_1.8473.8473.2	controllerType=0 controllerNumber=1 scan=8473	23.1146
08773:2	1	E.C[+57.021]QAIPGLC[+57.021]QGGN[+0.984]C[+57.021]INT[+162.053]VGSFE.C	252	Hex(1)	C[+57]*3, N[+1], T[+162]	1223.03	2	2445.05	2445.04	0	7.4	Specific	269.69	269.69	0	3.48	281	>hFBN1-Nterm 070820	1	dw091718_1.8666.8666.2	controllerType=0 controllerNumber=1 scan=8666	23.5667
08648:3	1	E.C[+57.021]QAIPGLC[+57.021]QGGNC[+57.021]INT[+162.053]VGSFE[+14.016].C	252	Hex(1)	C[+57]*3, E[+14], T[+162]	820.031	3	2458.08	2458.07	0	3.6	Specific	283.03	283.03	5.6	2.49	281	>hFBN1-Nterm 070820	1	dw091718_1.8562.8562.3	controllerType=0 controllerNumber=1 scan=8562	23.3216
08528:3	1	E.C[+57.021]QAIPGLC[+57.021]QGGN[+15.995]C[+57.021]INT[+162.053]VGSFE.C	252	Hex(1)	C[+57]*3, N[+16], T[+162]	820.69	3	2460.05	2460.05	0	2.9	Specific	296.04	296.04	0	3.83	281	>hFBN1-Nterm 070820	1	dw091718_1.8457.8457.3	controllerType=0 controllerNumber=1 scan=8457	23.0754
08707:3	1	E.C[+57.021]QAIPGLC[+57.021]QGGNC[+57.021]INT[+146.058]VGSFE[+14.016].C	252	Fuc(1)	C[+57]*3, E[+14], T[+146]	814.684	3	2442.04	2442.07	0	-15	Specific	328.83	328.83	5.6	2.96	281	>hFBN1-Nterm 070820	1	dw091718_1.8615.8615.3	controllerType=0 controllerNumber=1 scan=8615	23.4475
08981:3	1	E.C[+57.021]QAIPGLC[+57.021]QGGN[+15.995]C[+57.021]INT[+146.058]VGSFE.C	252	Fuc(1)	C[+57]*3, N[+16], T[+146]	815.355	3	2444.05	2444.05	0	-1	Specific	341.24	341.24	5.6	4.41	281	>hFBN1-Nterm 070820	1	dw091718_1.8843.8843.3	controllerType=0 controllerNumber=1 scan=8843	23.9878
08922:3	1	E.C[+57.021]QAIPGLC[+57.021]QGGN[+15.995]C[+57.021]INT[+146.058]VGSFE.C	252	Fuc(1)	C[+57]*3, N[+16], T[+146]	815.359	3	2444.06	2444.05	0	3.7	Specific	344.67	344.67	0.97	4.76	281	>hFBN1-Nterm 070820	1	dw091718_1.8791.8791.3	controllerType=0 controllerNumber=1 scan=8791	23.8644
08833:3	1	E.C[+57.021]QAIPGLC[+57.021]QGGN[+15.995]C[+57.021]INT[+146.058]VGSFE.C	252	Fuc(1)	C[+57]*3, N[+16], T[+146]	815.356	3	2444.05	2444.05	0	0.2	Specific	388.9	388.9	5.31	5.1	281	>hFBN1-Nterm 070820	1	dw091718_1.8720.8720.3	controllerType=0 controllerNumber=1 scan=8720	23.6968
08381:3	1	E.C[+57.021]QAIPGLC[+57.021]QGGN[+15.995]C[+57.021]INT[+162.053]VGSFE.C	252	Hex(1)	C[+57]*3, N[+16], T[+162]	820.688	3	2460.05	2460.05	0	0.9	Specific	432.16	432.16	0	6.64	281	>hFBN1-Nterm 070820	1	dw091718_1.8331.8331.3	controllerType=0 controllerNumber=1 scan=8331	22.7814
08586:3	1	E.C[+57.021]QAIPGLC[+57.021]QGGNC[+57.021]IN[+15.995]T[+162.053]VGSFE.C	252	Hex(1)	C[+57]*3, N[+16], T[+162]	820.69	3	2460.05	2460.05	0	2.9	Specific	558.57	462.22	4.33	6.95	281	>hFBN1-Nterm 070820	1	dw091718_1.8507.8507.3	controllerType=0 controllerNumber=1 scan=8507	23.1921
08442:3	1	E.C[+57.021]QAIPGLC[+57.021]QGGN[+0.984]C[+57.021]IN[+15.995]T[+162.053]VGSFE.C	252	Hex(1)	C[+57]*3, N[+1][+16], T[+162]	821.022	3	2461.05	2461.03	0	7.8	Specific	206.75	206.75	0	1.74	281	>hFBN1-Nterm 070820	1	dw091718_1.8382.8382.3	controllerType=0 controllerNumber=1 scan=8382	22.9007
02772:3	1	E.C[+57.021]KC[+57.021]PAGHKLNE.V	273		C[+57]*2	438.541	3	1313.61	1313.61	0	-0.2	Specific	69.87	69.87	69.87	1.7	281	>hFBN1-Nterm 070820	1	dw091718_1.2773.2773.3	controllerType=0 controllerNumber=1 scan=2773	8.6886
02711:3	1	E.C[+57.021]KC[+57.021]PAGHKLNE.V	273		C[+57]*2	438.541	3	1313.61	1313.61	0	-1.2	Specific	121.41	121.41	121.41	1.73	281	>hFBN1-Nterm 070820	1	dw091718_1.2643.2643.3	controllerType=0 controllerNumber=1 scan=2643	8.1731
02734:3	1	E.C[+57.021]KC[+57.021]PAGHKLNE.V	273		C[+57]*2	438.541	3	1313.61	1313.61	0	0	Specific	139.19	139.19	139.19	1.77	281	>hFBN1-Nterm 070820	1	dw091718_1.2694.2694.3	controllerType=0 controllerNumber=1 scan=2694	8.3824
02759:3	1	E.C[+57.021]KC[+57.021]PAGHKLNE.V	273		C[+57]*2	438.541	3	1313.61	1313.61	0	0	Specific	149.94	149.94	149.94	1.77	281	>hFBN1-Nterm 070820	1	dw091718_1.2747.2747.3	controllerType=0 controllerNumber=1 scan=2747	8.5873
02722:3	1	E.C[+57.021]KC[+57.021]PAGHKLNE.V	273		C[+57]*2	438.541	3	1313.61	1313.61	0	-0.2	Specific	204.15	204.15	204.15	2.25	281	>hFBN1-Nterm 070820	1	dw091718_1.2668.2668.3	controllerType=0 controllerNumber=1 scan=2668	8.2785
02748:3	1	E.C[+57.021]KC[+57.021]PAGHKLNE.V	273		C[+57]*2	438.541	3	1313.61	1313.61	0	0	Specific	208.56	208.56	208.56	2.71	281	>hFBN1-Nterm 070820	1	dw091718_1.2721.2721.3	controllerType=0 controllerNumber=1 scan=2721	8.4864
06929:2	1	E.C[+57.021]STIPGIC[+57.021]E.G	294		C[+57]*2	518.726	2	1036.44	1036.44	0	0.6	Specific	462.46	248.38	248.38	3.63	281	>hFBN1-Nterm 070820	1	dw091718_1.7093.7093.2	controllerType=0 controllerNumber=1 scan=7093	19.9035
06801:2	1	E.C[+57.021]STIPGIC[+57.021]E.G	294		C[+57]*2	518.726	2	1036.44	1036.44	0	0.7	Specific	545.47	313.11	313.11	4.59	281	>hFBN1-Nterm 070820	1	dw091718_1.6975.6975.2	controllerType=0 controllerNumber=1 scan=6975	19.639
06446:2	1	E.C[+57.021]STIPGIC[+57.021]E.G	294		C[+57]*2	518.726	2	1036.45	1036.44	0	1.3	Specific	553.41	310.03	310.03	5.46	281	>hFBN1-Nterm 070820	1	dw091718_1.6658.6658.2	controllerType=0 controllerNumber=1 scan=6658	18.9184
06744:2	1	E.C[+57.021]STIPGIC[+57.021]E.G	294		C[+57]*2	518.726	2	1036.44	1036.44	0	0.2	Specific	576.45	305.15	305.15	6.37	281	>hFBN1-Nterm 070820	1	dw091718_1.6922.6922.2	controllerType=0 controllerNumber=1 scan=6922	19.5194
06561:2	1	E.C[+57.021]STIPGIC[+57.021]E.G	294		C[+57]*2	518.726	2	1036.44	1036.44	0	0.2	Specific	578	342.27	342.27	6.48	281	>hFBN1-Nterm 070820	1	dw091718_1.6758.6758.2	controllerType=0 controllerNumber=1 scan=6758	19.1483
06682:2	1	E.C[+57.021]STIPGIC[+57.021]E.G	294		C[+57]*2	518.726	2	1036.44	1036.44	0	0.5	Specific	605.95	298.25	298.25	7.37	281	>hFBN1-Nterm 070820	1	dw091718_1.6867.6867.2	controllerType=0 controllerNumber=1 scan=6867	19.3947
06618:2	1	E.C[+57.021]STIPGIC[+57.021]E.G	294		C[+57]*2	518.726	2	1036.44	1036.44	0	0.5	Specific	622.64	345.75	345.75	7.48	281	>hFBN1-Nterm 070820	1	dw091718_1.6812.6812.2	controllerType=0 controllerNumber=1 scan=6812	19.2715
06499:2	1	E.C[+57.021]STIPGIC[+57.021]E.G	294		C[+57]*2	518.725	2	1036.44	1036.44	0	-0.5	Specific	623.98	309.78	309.78	6.51	281	>hFBN1-Nterm 070820	1	dw091718_1.6704.6704.2	controllerType=0 controllerNumber=1 scan=6704	19.0261
06861:2	1	E.C[+57.021]STIPGIC[+57.021]E.G	294		C[+57]*2	518.725	2	1036.44	1036.44	0	-1	Specific	639.12	316.14	316.14	6.51	281	>hFBN1-Nterm 070820	1	dw091718_1.7030.7030.2	controllerType=0 controllerNumber=1 scan=7030	19.7637
06836:2	1	E.C[+57.021]STIPGIC[+57.021]E[+14.016].G	294		C[+57]*2, E[+14]	525.733	2	1050.46	1050.46	0	-0.4	Specific	195.69	137.53	137.53	1.71	281	>hFBN1-Nterm 070820	1	dw091718_1.7008.7008.2	controllerType=0 controllerNumber=1 scan=7008	19.7139
08147:3	1	E.C[+57.021]TNTVSSYFC[+57.021]KC[+57.021]PPGFYTSPD.G	306		C[+57]*3	830.014	3	2488.03	2488.03	0	1.3	Specific	252.11	252.11	252.11	2.67	281	>hFBN1-Nterm 070820	1	dw091718_1.8138.8138.3	controllerType=0 controllerNumber=1 scan=8138	22.3267
08076:3	1	E.C[+57.021]TNTVSSYFC[+57.021]KC[+57.021]PPGFYTSPD.G	306		C[+57]*3	830.013	3	2488.03	2488.03	0	-0.1	Specific	386.82	386.82	386.82	4.97	281	>hFBN1-Nterm 070820	1	dw091718_1.8074.8074.3	controllerType=0 controllerNumber=1 scan=8074	22.1777
08020:3	1	E.C[+57.021]TNTVSSYFC[+57.021]KC[+57.021]PPGFYTSPD.G	306		C[+57]*3	830.011	3	2488.02	2488.03	0	-2.3	Specific	488.28	488.28	488.28	6.34	281	>hFBN1-Nterm 070820	1	dw091718_1.8025.8025.3	controllerType=0 controllerNumber=1 scan=8025	22.0607
06655:4	1	D.VRPGYC[+57.021]YTALTN[+0.984]GRC[+57.021]SNQLPQSITKMQC[+57.021]C[+57.021]C[+57.021]D.A	333		C[+57]*5, N[+1]	935.662	4	3739.63	3739.62	0	1.7	Specific	467	467	16.23	7.18	281	>hFBN1-Nterm 070820	1	dw091718_1.6843.6843.4	controllerType=0 controllerNumber=1 scan=6843	19.339
05930:2	1	D.AGRC[+57.021]WSPGVTVAPE.M	364		C[+57]	743.859	2	1486.71	1486.71	0	-0.4	Specific	428.04	428.04	428.04	6.84	281	>hFBN1-Nterm 070820	1	dw091718_1.6193.6193.6	controllerType=0 controllerNumber=1 scan=6193	17.8416
06273:2	1	D.AGRC[+57.021]WSPGVTVAPE.M	364		C[+57]	743.857	2	1486.71	1486.71	0	-3.3	Specific	499.85	499.85	499.85	7.56	281	>hFBN1-Nterm 070820	1	dw091718_1.6497.6497.2	controllerType=0 controllerNumber=1 scan=6497	18.5439
06179:2	1	D.AGRC[+57.021]WSPGVTVAPE.M	364		C[+57]	743.858	2	1486.71	1486.71	0	-0.8	Specific	504.73	504.73	504.73	7.94	281	>hFBN1-Nterm 070820	1	dw091718_1.6420.6420.2	controllerType=0 controllerNumber=1 scan=6420	18.3689
05988:2	1	D.AGRC[+57.021]WSPGVTVAPE.M	364		C[+57]	743.859	2	1486.71	1486.71	0	-0.2	Specific	560.75	560.75	560.75	8.95	281	>hFBN1-Nterm 070820	1	dw091718_1.6254.6254.2	controllerType=0 controllerNumber=1 scan=6254	17.9894
05864:2	1	D.AGRC[+57.021]WSPGVTVAPE.M	364		C[+57]	743.859	2	1486.71	1486.71	0	0.2	Specific	564.5	564.5	564.5	8.95	281	>hFBN1-Nterm 070820	1	dw091718_1.6131.6131.2	controllerType=0 controllerNumber=1 scan=6131	17.6965
06119:2	1	D.AGRC[+57.021]WSPGVTVAPE.M	364		C[+57]	743.859	2	1486.71	1486.71	0	-0.3	Specific	572.34	572.34	572.34	8.95	281	>hFBN1-Nterm 070820	1	dw091718_1.6362.6362.2	controllerType=0 controllerNumber=1 scan=6362	18.239
06050:2	1	D.AGRC[+57.021]WSPGVTVAPE.M	364		C[+57]	743.859	2	1486.71	1486.71	0	-0.1	Specific	572.61	572.61	572.61	8.95	281	>hFBN1-Nterm 070820	1	dw091718_1.6307.6307.2	controllerType=0 controllerNumber=1 scan=6307	18.1112
04537:2	1	E.MC[+57.021]PIRATE.D	378		C[+57]	489.231	2	977.454	977.454	0	-0.3	Specific	292.23	292.23	292.23	5.64	281	>hFBN1-Nterm 070820	1	dw091718_1.4779.4779.2	controllerType=0 controllerNumber=1 scan=4779	14.4009
04023:2	1	E.MC[+57.021]PIRATE.D	378		C[+57]	489.231	2	977.455	977.454	0	0.8	Specific	294.69	294.69	294.69	4.81	281	>hFBN1-Nterm 070820	1	dw091718_1.4245.4245.2	controllerType=0 controllerNumber=1 scan=4245	13.0444
04564:2	1	E.MC[+57.021]PIRATE.D	378		C[+57]	489.23	2	977.453	977.454	0	-1.5	Specific	323.15	323.15	323.15	5.82	281	>hFBN1-Nterm 070820	1	dw091718_1.4818.4818.2	controllerType=0 controllerNumber=1 scan=4818	14.5073
04078:2	1	E.MC[+57.021]PIRATE.D	378		C[+57]	489.231	2	977.454	977.454	0	-0.3	Specific	324.33	324.33	324.33	5.82	281	>hFBN1-Nterm 070820	1	dw091718_1.4293.4293.2	controllerType=0 controllerNumber=1 scan=4293	13.1591
04129:2	1	E.MC[+57.021]PIRATE.D	378		C[+57]	489.231	2	977.455	977.454	0	0.3	Specific	326.5	326.5	326.5	5.82	281	>hFBN1-Nterm 070820	1	dw091718_1.4336.4336.2	controllerType=0 controllerNumber=1 scan=4336	13.262
04385:2	1	E.MC[+57.021]PIRATE.D	378		C[+57]	489.231	2	977.455	977.454	0	0.3	Specific	345.63	345.63	345.63	5.82	281	>hFBN1-Nterm 070820	1	dw091718_1.4629.4629.2	controllerType=0 controllerNumber=1 scan=4629	14.0357
04167:2	1	E.MC[+57.021]PIRATE.D	378		C[+57]	489.231	2	977.454	977.454	0	-0.2	Specific	348.18	348.18	348.18	5.82	281	>hFBN1-Nterm 070820	1	dw091718_1.4378.4378.2	controllerType=0 controllerNumber=1 scan=4378	13.3682
04275:2	1	E.MC[+57.021]PIRATE.D	378		C[+57]	489.231	2	977.455	977.454	0	0.2	Specific	350.67	350.67	350.67	5.82	281	>hFBN1-Nterm 070820	1	dw091718_1.4503.4503.2	controllerType=0 controllerNumber=1 scan=4503	13.694
04321:2	1	E.MC[+57.021]PIRATE.D	378		C[+57]	489.231	2	977.454	977.454	0	0.1	Specific	353.43	353.43	353.43	5.82	281	>hFBN1-Nterm 070820	1	dw091718_1.4557.4557.2	controllerType=0 controllerNumber=1 scan=4557	13.8443
04204:2	1	E.MC[+57.021]PIRATE.D	378		C[+57]	489.231	2	977.455	977.454	0	0.7	Specific	362.5	347.39	347.39	6.01	281	>hFBN1-Nterm 070820	1	dw091718_1.4421.4421.2	controllerType=0 controllerNumber=1 scan=4421	13.4762
04242:2	1	E.MC[+57.021]PIRATE.D	378		C[+57]	489.231	2	977.455	977.454	0	0.3	Specific	385.54	328.75	328.75	5.11	281	>hFBN1-Nterm 070820	1	dw091718_1.4463.4463.2	controllerType=0 controllerNumber=1 scan=4463	13.5838
03692:2	1	E.M[+15.995]C[+57.021]PIRATE.D	378		C[+57], M[+16]	497.228	2	993.449	993.449	0	-0.5	Specific	82.26	82.26	82.26	1.75	281	>hFBN1-Nterm 070820	1	dw091718_1.3892.3892.2	controllerType=0 controllerNumber=1 scan=3892	12.1249
03857:2	1	E.M[+15.995]C[+57.021]PIRATE.D	378		C[+57], M[+16]	497.228	2	993.448	993.449	0	-1.4	Specific	109.68	109.68	109.68	1.84	281	>hFBN1-Nterm 070820	1	dw091718_1.4087.4087.2	controllerType=0 controllerNumber=1 scan=4087	12.6604
03780:2	1	E.M[+15.995]C[+57.021]PIRATE.D	378		C[+57], M[+16]	497.228	2	993.449	993.449	0	0.2	Specific	130.54	130.54	130.54	2.24	281	>hFBN1-Nterm 070820	1	dw091718_1.3994.3994.2	controllerType=0 controllerNumber=1 scan=3994	12.3887
03828:2	1	E.M[+15.995]C[+57.021]PIRATE.D	378		C[+57], M[+16]	497.228	2	993.449	993.449	0	0.3	Specific	168.7	168.7	168.7	2.47	281	>hFBN1-Nterm 070820	1	dw091718_1.4050.4050.2	controllerType=0 controllerNumber=1 scan=4050	12.5446
03956:2	1	E.M[+15.995]C[+57.021]PIRATE.D	378		C[+57], M[+16]	497.228	2	993.45	993.449	0	0.5	Specific	180.29	180.29	180.29	2.49	281	>hFBN1-Nterm 070820	1	dw091718_1.4185.4185.2	controllerType=0 controllerNumber=1 scan=4185	12.902
03900:2	1	E.M[+15.995]C[+57.021]PIRATE.D	378		C[+57], M[+16]	497.228	2	993.449	993.449	0	-0.6	Specific	193.99	193.99	193.99	2.91	281	>hFBN1-Nterm 070820	1	dw091718_1.4130.4130.2	controllerType=0 controllerNumber=1 scan=4130	12.7723
03429:2	1	E.M[+15.995]C[+57.021]PIRATE.D	378		C[+57], M[+16]	497.23	2	993.452	993.449	0	2.7	Specific	233.57	233.57	233.57	3.73	281	>hFBN1-Nterm 070820	1	dw091718_1.3583.3583.2	controllerType=0 controllerNumber=1 scan=3583	11.3078
04270:2	1	E.M[+15.995]C[+57.021]PIRATE.D	378		C[+57], M[+16]	497.228	2	993.448	993.449	0	-0.8	Specific	246.96	246.96	246.96	4.46	281	>hFBN1-Nterm 070820	1	dw091718_1.4496.4496.2	controllerType=0 controllerNumber=1 scan=4496	13.6764
04013:2	1	E.M[+15.995]C[+57.021]PIRATE.D	378		C[+57], M[+16]	497.228	2	993.449	993.449	0	0.2	Specific	271.65	271.65	271.65	5.32	281	>hFBN1-Nterm 070820	1	dw091718_1.4236.4236.2	controllerType=0 controllerNumber=1 scan=4236	13.0231
03649:2	1	E.M[+15.995]C[+57.021]PIRATE.D	378		C[+57], M[+16]	497.228	2	993.449	993.449	0	-0.5	Specific	289.66	289.66	289.66	5.64	281	>hFBN1-Nterm 070820	1	dw091718_1.3848.3848.2	controllerType=0 controllerNumber=1 scan=3848	12.0176
04119:2	1	E.M[+15.995]C[+57.021]PIRATE.D	378		C[+57], M[+16]	497.228	2	993.45	993.449	0	0.4	Specific	326.68	295.93	295.93	5.74	281	>hFBN1-Nterm 070820	1	dw091718_1.4328.4328.2	controllerType=0 controllerNumber=1 scan=4328	13.243
04065:2	1	E.M[+15.995]C[+57.021]PIRATE.D	378		C[+57], M[+16]	497.228	2	993.449	993.449	0	0	Specific	328.55	325.82	325.82	5.82	281	>hFBN1-Nterm 070820	1	dw091718_1.4284.4284.2	controllerType=0 controllerNumber=1 scan=4284	13.1378
03486:2	1	E.M[+15.995]C[+57.021]PIRATE.D	378		C[+57], M[+16]	497.228	2	993.448	993.449	0	-1.2	Specific	334.02	334.02	334.02	5.82	281	>hFBN1-Nterm 070820	1	dw091718_1.3668.3668.2	controllerType=0 controllerNumber=1 scan=3668	11.5724
03458:2	1	E.M[+15.995]C[+57.021]PIRATE.D	378		C[+57], M[+16]	497.229	2	993.451	993.449	0	1.5	Specific	335.82	335.68	335.68	5.85	281	>hFBN1-Nterm 070820	1	dw091718_1.3633.3633.2	controllerType=0 controllerNumber=1 scan=3633	11.4692
04199:2	1	E.M[+15.995]C[+57.021]PIRATE.D	378		C[+57], M[+16]	497.228	2	993.449	993.449	0	-0.2	Specific	337.95	335.24	335.24	5.82	281	>hFBN1-Nterm 070820	1	dw091718_1.4416.4416.2	controllerType=0 controllerNumber=1 scan=4416	13.4621
03611:2	1	E.M[+15.995]C[+57.021]PIRATE.D	378		C[+57], M[+16]	497.228	2	993.449	993.449	0	-0.6	Specific	365.54	365.54	365.54	6.95	281	>hFBN1-Nterm 070820	1	dw091718_1.3803.3803.2	controllerType=0 controllerNumber=1 scan=3803	11.9078
04164:2	1	E.M[+15.995]C[+57.021]PIRATE.D	378		C[+57], M[+16]	497.228	2	993.45	993.449	0	0.6	Specific	371.98	307.1	307.1	5.9	281	>hFBN1-Nterm 070820	1	dw091718_1.4374.4374.2	controllerType=0 controllerNumber=1 scan=4374	13.3551
03577:2	1	E.M[+15.995]C[+57.021]PIRATE.D	378		C[+57], M[+16]	497.228	2	993.449	993.449	0	-0.3	Specific	402.44	331.96	331.96	6.18	281	>hFBN1-Nterm 070820	1	dw091718_1.3762.3762.2	controllerType=0 controllerNumber=1 scan=3762	11.8001
03531:2	1	E.M[+15.995]C[+57.021]PIRATE.D	378		C[+57], M[+16]	497.228	2	993.449	993.449	0	0.1	Specific	415.28	342.8	342.8	6.18	281	>hFBN1-Nterm 070820	1	dw091718_1.3716.3716.2	controllerType=0 controllerNumber=1 scan=3716	11.6892
04352:2	1	E.MC[+57.021]PIRATED.F	378		C[+57]	546.744	2	1092.48	1092.48	0	-1.3	Specific	243.86	243.86	243.86	3.38	281	>hFBN1-Nterm 070820	1	dw091718_1.4595.4595.2	controllerType=0 controllerNumber=1 scan=4595	13.95
08164:3	1	E.DFNKLC[+57.021]SVPMVIPGRPE.Y	386		C[+57]	653.667	3	1958.98	1958.98	0	1.1	Specific	359.28	359.28	359.28	6.29	281	>hFBN1-Nterm 070820	1	dw091718_1.8154.8154.3	controllerType=0 controllerNumber=1 scan=8154	22.3658
08103:3	1	E.DFNKLC[+57.021]SVPMVIPGRPE.Y	386		C[+57]	653.667	3	1958.98	1958.98	0	1.1	Specific	377.16	377.16	377.16	7.42	281	>hFBN1-Nterm 070820	1	dw091718_1.8097.8097.3	controllerType=0 controllerNumber=1 scan=8097	22.2314
08035:3	1	E.DFNKLC[+57.021]SVPMVIPGRPE.Y	386		C[+57]	653.666	3	1958.98	1958.98	0	0.7	Specific	596.44	596.44	596.44	8.87	281	>hFBN1-Nterm 070820	1	dw091718_1.8041.8041.3	controllerType=0 controllerNumber=1 scan=8041	22.0997
07847:3	1	E.DFNKLC[+57.021]SVPMVIPGRPE.Y	386		C[+57]	653.667	3	1958.99	1958.98	0	1.6	Specific	656.31	656.31	656.31	10.87	281	>hFBN1-Nterm 070820	1	dw091718_1.7880.7880.3	controllerType=0 controllerNumber=1 scan=7880	21.7268
07910:3	1	E.DFNKLC[+57.021]SVPMVIPGRPE.Y	386		C[+57]	653.665	3	1958.98	1958.98	0	-0.6	Specific	683.33	683.33	683.33	10.84	281	>hFBN1-Nterm 070820	1	dw091718_1.7931.7931.3	controllerType=0 controllerNumber=1 scan=7931	21.8476
07972:3	1	E.DFNKLC[+57.021]SVPMVIPGRPE.Y	386		C[+57]	653.666	3	1958.98	1958.98	0	-0.2	Specific	691.07	691.07	691.07	10.84	281	>hFBN1-Nterm 070820	1	dw091718_1.7986.7986.3	controllerType=0 controllerNumber=1 scan=7986	21.9718
07768:3	1	E.DFNKLC[+57.021]SVPM[+15.995]VIPGRPE.Y	386		C[+57], M[+16]	658.999	3	1974.98	1974.98	0	1.7	Specific	374.37	374.37	294.51	7.42	281	>hFBN1-Nterm 070820	1	dw091718_1.7814.7814.3	controllerType=0 controllerNumber=1 scan=7814	21.5712
07836:3	1	E.DFNKLC[+57.021]SVPM[+15.995]VIPGRPE.Y	386		C[+57], M[+16]	658.997	3	1974.98	1974.98	0	-0.5	Specific	427.77	427.77	307.03	7.59	281	>hFBN1-Nterm 070820	1	dw091718_1.7871.7871.3	controllerType=0 controllerNumber=1 scan=7871	21.7053
07028:3	1	D.FNKLC[+57.021]S[+132.042]VPM[+15.995]VIPGRPE.Y	387	Pent(1)	C[+57], M[+16], S[+132]	664.664	3	1991.98	1991.99	0	-7	Specific	175.05	175.05	175.05	1.94	281	>hFBN1-Nterm 070820	1	dw091718_1.7182.7182.3	controllerType=0 controllerNumber=1 scan=7182	20.1062
07199:4	1	D.YC[+57.021]QLVRYLC[+57.021]QNGRC[+57.021]IPTPGSYRC[+57.021]E.C	454		C[+57]*4	763.352	4	3050.39	3050.39	0	0.8	Specific	681.06	681.06	681.06	11.08	281	>hFBN1-Nterm 070820	1	dw091718_1.7328.7328.4	controllerType=0 controllerNumber=1 scan=7328	20.4488
07209:4	1	D.YC[+57.021]QLVRYLC[+57.021]QNGRC[+57.021]IPTPGS[+162.053]YRC[+57.021]E.C	454	Hex(1)	C[+57]*4, S[+162]	803.865	4	3212.44	3212.44	0	0.4	Specific	496.33	496.33	11.79	7.2	281	>hFBN1-Nterm 070820	1	dw091718_1.7336.7336.4	controllerType=0 controllerNumber=1 scan=7336	20.4681
07279:4	1	D.YC[+57.021]QLVRYLC[+57.021]QNGRC[+57.021]IPTPGS[+162.053]YRC[+57.021]E.C	454	Hex(1)	C[+57]*4, S[+162]	803.864	4	3212.43	3212.44	0	-1.4	Specific	570.53	570.53	8.76	9.05	281	>hFBN1-Nterm 070820	1	dw091718_1.7394.7394.4	controllerType=0 controllerNumber=1 scan=7394	20.6034
07120:4	1	D.YC[+57.021]QLVRYLC[+57.021]QNGRC[+57.021]IPTPGS[+162.053]YRC[+57.021]E.C	454	Hex(1)	C[+57]*4, S[+162]	803.865	4	3212.44	3212.44	0	0.1	Specific	811.65	811.65	24.94	14.05	281	>hFBN1-Nterm 070820	1	dw091718_1.7264.7264.4	controllerType=0 controllerNumber=1 scan=7264	20.3011
07062:4	1	D.YC[+57.021]QLVRYLC[+57.021]QNGRC[+57.021]IPTPGS[+162.053]YRC[+57.021]E.C	454	Hex(1)	C[+57]*4, S[+162]	803.864	4	3212.44	3212.44	0	-0.8	Specific	829.25	829.25	23.14	14.05	281	>hFBN1-Nterm 070820	1	dw091718_1.7213.7213.4	controllerType=0 controllerNumber=1 scan=7213	20.1806
07482:4	1	D.YC[+57.021]QLVRYLC[+57.021]QN[+0.984]GRC[+57.021]IPTPGS[+162.053]YRC[+57.021]E.C	454	Hex(1)	C[+57]*4, N[+1], S[+162]	804.113	4	3213.43	3213.42	0	2.6	Specific	107.19	107.19	6.27	2.02	281	>hFBN1-Nterm 070820	1	dw091718_1.7565.7565.4	controllerType=0 controllerNumber=1 scan=7565	20.9956
07419:4	1	D.YC[+57.021]QLVRYLC[+57.021]QN[+0.984]GRC[+57.021]IPTPGS[+162.053]YRC[+57.021]E.C	454	Hex(1)	C[+57]*4, N[+1], S[+162]	804.11	4	3213.42	3213.42	0	-1.2	Specific	407.54	407.54	9.86	5.99	281	>hFBN1-Nterm 070820	1	dw091718_1.7514.7514.4	controllerType=0 controllerNumber=1 scan=7514	20.8784
07344:4	1	D.YC[+57.021]QLVRYLC[+57.021]QN[+0.984]GRC[+57.021]IPTPGS[+162.053]YRC[+57.021]E.C	454	Hex(1)	C[+57]*4, N[+1], S[+162]	804.113	4	3213.43	3213.42	0	2	Specific	735.48	735.48	23.61	12.08	281	>hFBN1-Nterm 070820	1	dw091718_1.7453.7453.4	controllerType=0 controllerNumber=1 scan=7453	20.741
05023:2	1	E.C[+57.021]NKGFQLD.L	478		C[+57]	491.226	2	981.445	981.446	0	-1.1	Specific	208.84	208.84	208.84	2.56	281	>hFBN1-Nterm 070820	1	dw091718_1.5307.5307.2	controllerType=0 controllerNumber=1 scan=5307	15.7262
04555:2	1	E.C[+57.021]NKGFQLD.L	478		C[+57]	491.227	2	981.446	981.446	0	0.5	Specific	217.02	217.02	217.02	2.59	281	>hFBN1-Nterm 070820	1	dw091718_1.4806.4806.2	controllerType=0 controllerNumber=1 scan=4806	14.4769
04595:2	1	E.C[+57.021]NKGFQLD.L	478		C[+57]	491.226	2	981.446	981.446	0	-0.1	Specific	287.93	287.93	287.93	4.34	281	>hFBN1-Nterm 070820	1	dw091718_1.4851.4851.2	controllerType=0 controllerNumber=1 scan=4851	14.5868
04677:2	1	E.C[+57.021]NKGFQLD.L	478		C[+57]	491.227	2	981.447	981.446	0	0.8	Specific	320.54	320.54	320.54	4.43	281	>hFBN1-Nterm 070820	1	dw091718_1.4936.4936.2	controllerType=0 controllerNumber=1 scan=4936	14.8121
04718:2	1	E.C[+57.021]NKGFQLD.L	478		C[+57]	491.227	2	981.446	981.446	0	0.1	Specific	336.79	336.79	336.79	4.96	281	>hFBN1-Nterm 070820	1	dw091718_1.4978.4978.2	controllerType=0 controllerNumber=1 scan=4978	14.9169
04977:2	1	E.C[+57.021]NKGFQLD.L	478		C[+57]	491.226	2	981.445	981.446	0	-1	Specific	338.11	338.11	338.11	4.51	281	>hFBN1-Nterm 070820	1	dw091718_1.5256.5256.2	controllerType=0 controllerNumber=1 scan=5256	15.6062
04643:2	1	E.C[+57.021]NKGFQLD.L	478		C[+57]	491.227	2	981.447	981.446	0	0.8	Specific	349.65	349.65	349.65	4.54	281	>hFBN1-Nterm 070820	1	dw091718_1.4896.4896.2	controllerType=0 controllerNumber=1 scan=4896	14.7029
04886:2	1	E.C[+57.021]NKGFQLD.L	478		C[+57]	491.227	2	981.446	981.446	0	0.5	Specific	387.57	387.57	387.57	5.68	281	>hFBN1-Nterm 070820	1	dw091718_1.5158.5158.2	controllerType=0 controllerNumber=1 scan=5158	15.3612
04757:2	1	E.C[+57.021]NKGFQLD.L	478		C[+57]	491.226	2	981.446	981.446	0	-0.1	Specific	410.35	410.35	410.35	5.85	281	>hFBN1-Nterm 070820	1	dw091718_1.5020.5020.2	controllerType=0 controllerNumber=1 scan=5020	15.0229
04798:2	1	E.C[+57.021]NKGFQLD.L	478		C[+57]	491.227	2	981.446	981.446	0	0.4	Specific	432.11	432.11	432.11	6.29	281	>hFBN1-Nterm 070820	1	dw091718_1.5066.5066.2	controllerType=0 controllerNumber=1 scan=5066	15.1342
04922:2	1	E.C[+57.021]NKGFQLD.L	478		C[+57]	491.227	2	981.446	981.446	0	0.4	Specific	443.68	443.68	443.68	7.29	281	>hFBN1-Nterm 070820	1	dw091718_1.5201.5201.2	controllerType=0 controllerNumber=1 scan=5201	15.4753
04847:2	1	E.C[+57.021]NKGFQLD.L	478		C[+57]	491.227	2	981.446	981.446	0	0.5	Specific	453.53	453.53	453.53	6.01	281	>hFBN1-Nterm 070820	1	dw091718_1.5113.5113.2	controllerType=0 controllerNumber=1 scan=5113	15.2451
06020:3	1	E.C[+57.021]NKGFQLDLRGE.C	478		C[+57]	479.57	3	1436.7	1436.7	0	0.7	Specific	342.31	342.31	342.31	5.06	281	>hFBN1-Nterm 070820	1	dw091718_1.6281.6281.3	controllerType=0 controllerNumber=1 scan=6281	18.0491
05934:3	1	E.C[+57.021]NKGFQLDLRGE.C	478		C[+57]	479.571	3	1436.7	1436.7	0	2.8	Specific	459.45	459.45	459.45	6.53	281	>hFBN1-Nterm 070820	1	dw091718_1.6197.6197.3	controllerType=0 controllerNumber=1 scan=6197	17.8515
05947:3	1	E.C[+57.021]NKGFQLDLRGE.C	478		C[+57]	479.57	3	1436.69	1436.7	0	-0.3	Specific	484.76	484.76	484.76	6.6	281	>hFBN1-Nterm 070820	1	dw091718_1.6212.6212.3	controllerType=0 controllerNumber=1 scan=6212	17.892
05884:3	1	E.C[+57.021]NKGFQLDLRGE.C	478		C[+57]	479.57	3	1436.7	1436.7	0	0.5	Specific	531.71	531.71	531.71	6.7	281	>hFBN1-Nterm 070820	1	dw091718_1.6149.6149.3	controllerType=0 controllerNumber=1 scan=6149	17.7382
05534:3	1	E.C[+57.021]NKGFQLDLRGE.C	478		C[+57]	479.57	3	1436.7	1436.7	0	0.3	Specific	555.94	555.94	555.94	6.67	281	>hFBN1-Nterm 070820	1	dw091718_1.5819.5819.3	controllerType=0 controllerNumber=1 scan=5819	16.9448
05709:3	1	E.C[+57.021]NKGFQLDLRGE.C	478		C[+57]	479.57	3	1436.7	1436.7	0	0.3	Specific	594.02	594.02	594.02	7.61	281	>hFBN1-Nterm 070820	1	dw091718_1.5996.5996.3	controllerType=0 controllerNumber=1 scan=5996	17.3859
05833:3	1	E.C[+57.021]NKGFQLDLRGE.C	478		C[+57]	479.57	3	1436.69	1436.7	0	-0.4	Specific	598.5	598.5	598.5	7.61	281	>hFBN1-Nterm 070820	1	dw091718_1.6104.6104.3	controllerType=0 controllerNumber=1 scan=6104	17.6356
05776:3	1	E.C[+57.021]NKGFQLDLRGE.C	478		C[+57]	479.57	3	1436.7	1436.7	0	0	Specific	602.88	602.88	602.88	8.61	281	>hFBN1-Nterm 070820	1	dw091718_1.6051.6051.3	controllerType=0 controllerNumber=1 scan=6051	17.5128
05632:3	1	E.C[+57.021]NKGFQLDLRGE.C	478		C[+57]	479.57	3	1436.69	1436.7	0	-0.2	Specific	615.94	615.94	615.94	8.61	281	>hFBN1-Nterm 070820	1	dw091718_1.5911.5911.3	controllerType=0 controllerNumber=1 scan=5911	17.164
05588:3	1	E.C[+57.021]NKGFQLDLRGE.C	478		C[+57]	479.57	3	1436.69	1436.7	0	-0.5	Specific	620.31	620.31	620.31	8.61	281	>hFBN1-Nterm 070820	1	dw091718_1.5867.5867.3	controllerType=0 controllerNumber=1 scan=5867	17.0579
05668:3	1	E.C[+57.021]NKGFQLDLRGE.C	478		C[+57]	479.57	3	1436.7	1436.7	0	1	Specific	639.9	639.9	639.9	8.65	281	>hFBN1-Nterm 070820	1	dw091718_1.5950.5950.3	controllerType=0 controllerNumber=1 scan=5950	17.2657
05366:4	1	E.C[+57.021]EKNPC[+57.021]AGGEC[+57.021]INNQGSYTC[+57.021]QC[+57.021]RAGYQSTLTRTE.C	496		C[+57]*5	993.42	4	3970.66	3970.66	0	-1.5	Specific	22.14	22.14	22.14	1.92	281	>hFBN1-Nterm 070820	1	dw091718_1.5639.5639.4	controllerType=0 controllerNumber=1 scan=5639	16.5115
05427:4	1	E.C[+57.021]EKNPC[+57.021]AGGEC[+57.021]INNQGSYT[+162.053]C[+57.021]QC[+57.021]RAGYQSTLTRTE.C	496	Hex(1)	C[+57]*5, T[+162]	1034.18	4	4133.7	4132.72	1	-4.7	Specific	305.59	305.59	0	5.35	281	>hFBN1-Nterm 070820	1	dw091718_1.5706.5706.4	controllerType=0 controllerNumber=1 scan=5706	16.6719
05827:4	1	E.C[+57.021]EKNPC[+57.021]AGGEC[+57.021]INNQGSYT[+146.058]C[+57.021]QC[+57.021]RAGYQSTLTRTE.C	496	Fuc(1)	C[+57]*5, T[+146]	1029.68	4	4115.69	4116.72	-1	-7.8	Specific	670.8	670.8	0	9.31	281	>hFBN1-Nterm 070820	1	dw091718_1.6097.6097.4	controllerType=0 controllerNumber=1 scan=6097	17.6185
05286:4	1	E.C[+57.021]EKNPC[+57.021]AGGEC[+57.021]INNQGSYT[+162.053]C[+57.021]QC[+57.021]RAGYQSTLTRTE.C	496	Hex(1)	C[+57]*5, T[+162]	1033.94	4	4132.72	4132.72	0	1.1	Specific	1078.9	1078.9	0	18.52	281	>hFBN1-Nterm 070820	1	dw091718_1.5565.5565.4	controllerType=0 controllerNumber=1 scan=5565	16.3372
05236:4	1	E.C[+57.021]EKNPC[+57.021]AGGEC[+57.021]INNQGSYT[+162.053]C[+57.021]QC[+57.021]RAGYQSTLTRTE.C	496	Hex(1)	C[+57]*5, T[+162]	1033.93	4	4132.72	4132.72	0	0	Specific	1178.62	1178.62	0	20.49	281	>hFBN1-Nterm 070820	1	dw091718_1.5518.5518.4	controllerType=0 controllerNumber=1 scan=5518	16.2265
05365:4	1	E.C[+57.021]EKNPC[+57.021]AGGEC[+57.021]IN[+0.984]NQGSYT[+162.053]C[+57.021]QC[+57.021]RAGYQSTLTRTE.C	496	Hex(1)	C[+57]*5, N[+1], T[+162]	1034.43	4	4134.72	4133.7	1	3.4	Specific	489.22	489.22	0	6.96	281	>hFBN1-Nterm 070820	1	dw091718_1.5638.5638.4	controllerType=0 controllerNumber=1 scan=5638	16.5093
05832:3	1	E.C[+57.021]EKNPC[+57.021]AGGEC[+57.021]IN[+15.995]NQGSYT[+146.058]C[+57.021]QC[+57.021]RAGYQSTLTRTE.C	496	Fuc(1)	C[+57]*5, N[+16], T[+146]	1377.9	3	4131.67	4132.72	-1	-9.3	Specific	576.27	576.27	0	7.57	281	>hFBN1-Nterm 070820	1	dw091718_1.6102.6102.3	controllerType=0 controllerNumber=1 scan=6102	17.6294
05128:4	1	E.C[+57.021]EKNPC[+57.021]AGGEC[+57.021]IN[+15.995]NQGSYT[+162.053]C[+57.021]QC[+57.021]RAGYQSTLTRTE.C	496	Hex(1)	C[+57]*5, N[+16], T[+162]	1037.93	4	4148.71	4148.71	0	-0.8	Specific	729.86	729.86	0	11.49	281	>hFBN1-Nterm 070820	1	dw091718_1.5418.5418.4	controllerType=0 controllerNumber=1 scan=5418	15.9953
05402:4	1	E.C[+57.021]EKNPC[+57.021]AGGEC[+57.021]IN[+15.995]NQGS[+162.053]YTC[+57.021]QC[+57.021]RAGYQSTLTRTE.C	496	Hex(1)	C[+57]*5, N[+16], S[+162]	1037.93	4	4148.69	4148.71	0	-5.3	Specific	834.63	834.63	0	12.31	281	>hFBN1-Nterm 070820	1	dw091718_1.5680.5680.4	controllerType=0 controllerNumber=1 scan=5680	16.6102
05868:4	1	E.C[+57.021]EKNPC[+57.021]AGGEC[+57.021]IN[+15.995]NQGS[+146.058]YTC[+57.021]QC[+57.021]RAGYQSTLTRTE.C	496	Fuc(1)	C[+57]*5, N[+16], S[+146]	1033.68	4	4131.68	4132.72	-1	-6.8	Specific	846.64	846.64	0	12.31	281	>hFBN1-Nterm 070820	1	dw091718_1.6135.6135.4	controllerType=0 controllerNumber=1 scan=6135	17.7064
05559:4	1	E.C[+57.021]EKNPC[+57.021]AGGEC[+57.021]IN[+15.995]NQGSYT[+162.053]C[+57.021]QC[+57.021]RAGYQSTLTRTE.C	496	Hex(1)	C[+57]*5, N[+16], T[+162]	1037.93	4	4148.71	4148.71	0	-0.7	Specific	894.76	894.76	0	14.49	281	>hFBN1-Nterm 070820	1	dw091718_1.5837.5837.4	controllerType=0 controllerNumber=1 scan=5837	16.986
05187:4	1	E.C[+57.021]EKNPC[+57.021]AGGEC[+57.021]IN[+15.995]NQGSYT[+162.053]C[+57.021]QC[+57.021]RAGYQSTLTRTE.C	496	Hex(1)	C[+57]*5, N[+16], T[+162]	1037.93	4	4148.71	4148.71	0	-1.2	Specific	1033.35	1033.35	0	17.49	281	>hFBN1-Nterm 070820	1	dw091718_1.5475.5475.4	controllerType=0 controllerNumber=1 scan=5475	16.1273
05349:4	1	E.C[+57.021]EKNPC[+57.021]AGGEC[+57.021]IN[+15.995]NQGSYT[+162.053]C[+57.021]QC[+57.021]RAGYQSTLTRTE.C	496	Hex(1)	C[+57]*5, N[+16], T[+162]	1037.93	4	4148.7	4148.71	0	-2.7	Specific	1181.26	1181.26	0	20.11	281	>hFBN1-Nterm 070820	1	dw091718_1.5625.5625.4	controllerType=0 controllerNumber=1 scan=5625	16.4801
05498:4	1	E.C[+57.021]EKNPC[+57.021]AGGEC[+57.021]IN[+15.995]NQGS[+162.053]YTC[+57.021]QC[+57.021]RAGYQSTLTRTE.C	496	Hex(1)	C[+57]*5, N[+16], S[+162]	1038.18	4	4149.7	4148.71	1	-4.4	Specific	1244.48	1244.48	0	21.11	281	>hFBN1-Nterm 070820	1	dw091718_1.5786.5786.4	controllerType=0 controllerNumber=1 scan=5786	16.8672
05291:4	1	E.C[+57.021]EKNPC[+57.021]AGGEC[+57.021]IN[+15.995]NQGSYT[+162.053]C[+57.021]QC[+57.021]RAGYQSTLTRTE.C	496	Hex(1)	C[+57]*5, N[+16], T[+162]	1037.93	4	4148.71	4148.71	0	0.1	Specific	1274	1274	0	22.49	281	>hFBN1-Nterm 070820	1	dw091718_1.5571.5571.4	controllerType=0 controllerNumber=1 scan=5571	16.3532
05244:4	1	E.C[+57.021]EKNPC[+57.021]AGGEC[+57.021]IN[+15.995]NQGSYT[+162.053]C[+57.021]QC[+57.021]RAGYQSTLTRTE.C	496	Hex(1)	C[+57]*5, N[+16], T[+162]	1037.93	4	4148.71	4148.71	0	0	Specific	1388.66	1388.66	0	24.49	281	>hFBN1-Nterm 070820	1	dw091718_1.5525.5525.4	controllerType=0 controllerNumber=1 scan=5525	16.2436
05285:4	1	E.C[+57.021]EKNPC[+57.021]AGGE[+14.016]C[+57.021]IN[+15.995]NQGS[+162.053]YTC[+57.021]QC[+57.021]RAGYQSTLTRTE.C	496	Hex(1)	C[+57]*5, E[+14], N[+16], S[+162]	1041.44	4	4162.72	4162.73	0	-1	Specific	474.78	474.78	0	7.38	281	>hFBN1-Nterm 070820	1	dw091718_1.5563.5563.4	controllerType=0 controllerNumber=1 scan=5563	16.3316
05564:4	1	E.C[+57.021]EKNPC[+57.021]AGGEC[+57.021]IN[+15.995]N[+0.984]QGSYT[+162.053]C[+57.021]QC[+57.021]RAGYQSTLTRTE.C	496	Hex(1)	C[+57]*5, N[+1][+16], T[+162]	1038.18	4	4149.7	4149.69	0	0.1	Specific	609.58	346.97	0	8.51	281	>hFBN1-Nterm 070820	1	dw091718_1.5842.5842.4	controllerType=0 controllerNumber=1 scan=5842	16.9981
05816:4	1	E.C[+57.021]EKNPC[+57.021]AGGE[+14.016]C[+57.021]IN[+0.984]NQGSYT[+146.058]C[+57.021]QC[+57.021]RAGYQSTLTRTE.C	496	Fuc(1)	C[+57]*5, E[+14], N[+1], T[+146]	1033.42	4	4130.67	4131.72	-1	-10.8	Specific	615.62	615.62	0	8.46	281	>hFBN1-Nterm 070820	1	dw091718_1.6085.6085.4	controllerType=0 controllerNumber=1 scan=6085	17.5921
05458:4	1	E.C[+57.021]EKNPC[+57.021]AGGEC[+57.021]IN[+15.995]N[+0.984]QGSYT[+162.053]C[+57.021]QC[+57.021]RAGYQSTLTRTE.C	496	Hex(1)	C[+57]*5, N[+1][+16], T[+162]	1038.43	4	4150.7	4149.69	1	0.2	Specific	944.33	440.93	0	15.49	281	>hFBN1-Nterm 070820	1	dw091718_1.5741.5741.4	controllerType=0 controllerNumber=1 scan=5741	16.7547
05135:4	1	E.KNPC[+57.021]AGGEC[+57.021]INNQGS[+162.053]YTC[+57.021]QC[+57.021]RAGYQSTLTRTE.C	498	Hex(1)	C[+57]*4, S[+162]	961.665	4	3843.64	3843.64	0	-0.9	Specific	949.85	949.85	0.4	15.12	281	>hFBN1-Nterm 070820	1	dw091718_1.5426.5426.4	controllerType=0 controllerNumber=1 scan=5426	16.0146
05184:4	1	E.KNPC[+57.021]AGGEC[+57.021]INNQGS[+162.053]YTC[+57.021]QC[+57.021]RAGYQSTLTRTE.C	498	Hex(1)	C[+57]*4, S[+162]	961.666	4	3843.64	3843.64	0	-0.2	Specific	975.06	975.06	0.4	16.12	281	>hFBN1-Nterm 070820	1	dw091718_1.5472.5472.4	controllerType=0 controllerNumber=1 scan=5472	16.1214
05636:4	1	E.KN[+0.984]PC[+57.021]AGGEC[+57.021]INNQGS[+349.137]YTC[+57.021]QC[+57.021]RAGYQSTLTRTE.C	498	HexNAc(1)Fuc(1)	C[+57]*4, N[+1], S[+349]	1008.92	4	4032.66	4031.71	1	-14.3	Specific	251.33	251.33	0.4	4	281	>hFBN1-Nterm 070820	1	dw091718_1.5914.5914.4	controllerType=0 controllerNumber=1 scan=5914	17.1709
05040:4	1	E.KNPC[+57.021]AGGEC[+57.021]INN[+0.984]QGS[+162.053]YTC[+57.021]QC[+57.021]RAGYQSTLTRTE.C	498	Hex(1)	C[+57]*4, N[+1], S[+162]	961.915	4	3844.64	3844.63	0	2.9	Specific	437.66	437.66	0.4	6.9	281	>hFBN1-Nterm 070820	1	dw091718_1.5325.5325.4	controllerType=0 controllerNumber=1 scan=5325	15.7708
05253:4	1	E.KNPC[+57.021]AGGEC[+57.021]INN[+0.984]QGS[+162.053]YTC[+57.021]QC[+57.021]RAGYQSTLTRTE.C	498	Hex(1)	C[+57]*4, N[+1], S[+162]	961.914	4	3844.64	3844.63	0	2.3	Specific	628.41	628.41	0.4	9.15	281	>hFBN1-Nterm 070820	1	dw091718_1.5533.5533.4	controllerType=0 controllerNumber=1 scan=5533	16.2609
05081:4	1	E.KNPC[+57.021]AGGEC[+57.021]INN[+0.984]QGS[+162.053]YTC[+57.021]QC[+57.021]RAGYQSTLTRTE.C	498	Hex(1)	C[+57]*4, N[+1], S[+162]	961.916	4	3844.64	3844.63	0	3.7	Specific	655.46	655.46	0.4	9.6	281	>hFBN1-Nterm 070820	1	dw091718_1.5371.5371.4	controllerType=0 controllerNumber=1 scan=5371	15.8843
05317:4	1	E.KNPC[+57.021]AGGEC[+57.021]IN[+15.995]NQGS[+162.053]YTC[+57.021]QC[+57.021]RAGYQSTLTRTE.C	498	Hex(1)	C[+57]*4, N[+16], S[+162]	965.663	4	3859.63	3859.64	0	-1.6	Specific	912.9	912.9	0.4	15.12	281	>hFBN1-Nterm 070820	1	dw091718_1.5597.5597.4	controllerType=0 controllerNumber=1 scan=5597	16.4144
05214:4	1	E.KNPC[+57.021]AGGEC[+57.021]IN[+15.995]NQGS[+162.053]YTC[+57.021]QC[+57.021]RAGYQSTLTRTE.C	498	Hex(1)	C[+57]*4, N[+16], S[+162]	965.664	4	3859.63	3859.64	0	-0.7	Specific	936.54	923.42	0.4	15.12	281	>hFBN1-Nterm 070820	1	dw091718_1.5498.5498.4	controllerType=0 controllerNumber=1 scan=5498	16.1793
05109:4	1	E.KNPC[+57.021]AGGEC[+57.021]IN[+15.995]NQGS[+162.053]YTC[+57.021]QC[+57.021]RAGYQSTLTRTE.C	498	Hex(1)	C[+57]*4, N[+16], S[+162]	965.664	4	3859.63	3859.64	0	-0.8	Specific	944.27	925.79	0.4	15.12	281	>hFBN1-Nterm 070820	1	dw091718_1.5400.5400.4	controllerType=0 controllerNumber=1 scan=5400	15.9519
05062:4	1	E.KNPC[+57.021]AGGEC[+57.021]IN[+15.995]NQGS[+162.053]YTC[+57.021]QC[+57.021]RAGYQSTLTRTE.C	498	Hex(1)	C[+57]*4, N[+16], S[+162]	965.664	4	3859.63	3859.64	0	-1.2	Specific	955.41	921.46	0.4	16.12	281	>hFBN1-Nterm 070820	1	dw091718_1.5352.5352.4	controllerType=0 controllerNumber=1 scan=5352	15.8397
05155:4	1	E.KNPC[+57.021]AGGEC[+57.021]IN[+15.995]NQGS[+162.053]YTC[+57.021]QC[+57.021]RAGYQSTLTRTE.C	498	Hex(1)	C[+57]*4, N[+16], S[+162]	965.664	4	3859.64	3859.64	0	-0.6	Specific	1042.19	1019.46	0.4	17.12	281	>hFBN1-Nterm 070820	1	dw091718_1.5445.5445.4	controllerType=0 controllerNumber=1 scan=5445	16.0594
05131:4	1	E.KNPC[+57.021]AGGEC[+57.021]IN[+15.995]NQGS[+264.085]YT[+203.079]C[+57.021]QC[+57.021]RAGYQSTLTRTE.C	498	Pent(2),HexNAc(1)	C[+57]*4, N[+16], S[+264], T[+203]	1042.18	4	4165.7	4164.75	1	-11.3	Specific	197.84	197.84	0	2.9	281	>hFBN1-Nterm 070820	1	dw091718_1.5421.5421.4	controllerType=0 controllerNumber=1 scan=5421	16.0018
05263:4	1	E.KNPC[+57.021]AGGEC[+57.021]IN[+15.995]NQGS[+203.079]YT[+264.085]C[+57.021]QC[+57.021]RAGYQSTLTRTE.C	498	HexNAc(1),Pent(2)	C[+57]*4, N[+16], S[+203], T[+264]	1041.93	4	4164.71	4164.75	0	-9.1	Specific	302.5	302.5	0	4.33	281	>hFBN1-Nterm 070820	1	dw091718_1.5543.5543.4	controllerType=0 controllerNumber=1 scan=5543	16.2845
05305:4	1	E.KNPC[+57.021]AGGE[+14.016]C[+57.021]IN[+0.984]NQGS[+146.058]YTC[+57.021]QC[+57.021]RAGYQSTLTRTE.C	498	Fuc(1)	C[+57]*4, E[+14], N[+1], S[+146]	961.412	4	3842.63	3842.65	0	-5.4	Specific	397.04	397.04	0.4	5.48	281	>hFBN1-Nterm 070820	1	dw091718_1.5584.5584.4	controllerType=0 controllerNumber=1 scan=5584	16.3837
05201:4	1	E.KNPC[+57.021]AGGEC[+57.021]IN[+15.995]NQGS[+162.053]YTC[+57.021]QC[+57.021]RAGYQSTLTRTE[+14.016].C	498	Hex(1)	C[+57]*4, E[+14], N[+16], S[+162]	969.168	4	3873.65	3873.65	0	-0.6	Specific	586.45	586.45	0.4	8.12	281	>hFBN1-Nterm 070820	1	dw091718_1.5487.5487.4	controllerType=0 controllerNumber=1 scan=5487	16.1551
05021:4	1	E.KNPC[+57.021]AGGE[+14.016]C[+57.021]IN[+0.984]NQGS[+162.053]YTC[+57.021]QC[+57.021]RAGYQSTLTRTE.C	498	Hex(1)	C[+57]*4, E[+14], N[+1], S[+162]	965.415	4	3858.64	3858.64	0	-1.2	Specific	637.61	637.61	0.4	9.12	281	>hFBN1-Nterm 070820	1	dw091718_1.5305.5305.4	controllerType=0 controllerNumber=1 scan=5305	15.7219
05270:4	1	E.KNPC[+57.021]AGGEC[+57.021]IN[+15.995]N[+0.984]QGS[+162.053]YTC[+57.021]QC[+57.021]RAGYQSTLTRTE.C	498	Hex(1)	C[+57]*4, N[+1][+16], S[+162]	965.915	4	3860.64	3860.62	0	4	Specific	732.79	732.79	0.4	10.6	281	>hFBN1-Nterm 070820	1	dw091718_1.5550.5550.4	controllerType=0 controllerNumber=1 scan=5550	16.3016
05416:4	1	E.KNPC[+57.021]AGGEC[+57.021]IN[+15.995]N[+0.984]QGS[+162.053]YTC[+57.021]QC[+57.021]RAGYQSTLTRTE.C	498	Hex(1)	C[+57]*4, N[+1][+16], S[+162]	965.911	4	3860.62	3860.62	0	-0.1	Specific	882.67	882.67	0.4	14.12	281	>hFBN1-Nterm 070820	1	dw091718_1.5694.5694.4	controllerType=0 controllerNumber=1 scan=5694	16.6435
05375:4	1	E.KNPC[+57.021]AGGEC[+57.021]IN[+15.995]N[+0.984]QGS[+162.053]YTC[+57.021]QC[+57.021]RAGYQSTLTRTE.C	498	Hex(1)	C[+57]*4, N[+1][+16], S[+162]	965.913	4	3860.63	3860.62	0	2.5	Specific	888.59	888.59	0.4	14.15	281	>hFBN1-Nterm 070820	1	dw091718_1.5649.5649.4	controllerType=0 controllerNumber=1 scan=5649	16.5362
05454:4	1	E.KNPC[+57.021]AGGEC[+57.021]IN[+15.995]N[+0.984]QGS[+162.053]YTC[+57.021]QC[+57.021]RAGYQSTLTRTE.C	498	Hex(1)	C[+57]*4, N[+1][+16], S[+162]	965.91	4	3860.62	3860.62	0	-0.3	Specific	906.48	906.48	0.4	15.12	281	>hFBN1-Nterm 070820	1	dw091718_1.5737.5737.4	controllerType=0 controllerNumber=1 scan=5737	16.746
05202:4	1	E.KN[+0.984]PC[+57.021]AGGEC[+57.021]IN[+15.995]NQGS[+264.085]YT[+203.079]C[+57.021]QC[+57.021]RAGYQSTLTRTE.C	498	Pent(2),HexNAc(1)	C[+57]*4, N[+1][+16], S[+264], T[+203]	1041.93	4	4164.7	4165.73	-1	-5.8	Specific	153.4	153.4	0	1.81	281	>hFBN1-Nterm 070820	1	dw091718_1.5488.5488.4	controllerType=0 controllerNumber=1 scan=5488	16.1573
05273:3	1	E.C[+57.021]INNQGSYTC[+57.021]QC[+57.021]RAGYQSTLTRTE.C	506		C[+57]*3	956.755	3	2868.25	2868.25	0	1.9	Specific	550.21	550.21	550.21	8.13	281	>hFBN1-Nterm 070820	1	dw091718_1.5552.5552.3	controllerType=0 controllerNumber=1 scan=5552	16.3059
05351:3	1	E.C[+57.021]INNQGS[+162.053]YTC[+57.021]QC[+57.021]RAGYQSTLTRTE.C	506	Hex(1)	C[+57]*3, S[+162]	1010.77	3	3030.29	3030.3	0	-3.3	Specific	521.33	521.33	1.6	7.72	281	>hFBN1-Nterm 070820	1	dw091718_1.5627.5627.3	controllerType=0 controllerNumber=1 scan=5627	16.4845
05068:3	1	E.C[+57.021]INNQGS[+162.053]YTC[+57.021]QC[+57.021]RAGYQSTLTRTE.C	506	Hex(1)	C[+57]*3, S[+162]	1010.77	3	3030.29	3030.3	0	-1.6	Specific	716.77	716.77	1.6	12.05	281	>hFBN1-Nterm 070820	1	dw091718_1.5357.5357.3	controllerType=0 controllerNumber=1 scan=5357	15.8518
05287:3	1	E.C[+57.021]INNQGS[+162.053]YTC[+57.021]QC[+57.021]RAGYQSTLTRTE.C	506	Hex(1)	C[+57]*3, S[+162]	1010.77	3	3030.3	3030.3	0	0.5	Specific	778.54	778.54	1.6	13.08	281	>hFBN1-Nterm 070820	1	dw091718_1.5566.5566.3	controllerType=0 controllerNumber=1 scan=5566	16.3394
05174:3	1	E.C[+57.021]INNQGS[+162.053]YTC[+57.021]QC[+57.021]RAGYQSTLTRTE.C	506	Hex(1)	C[+57]*3, S[+162]	1010.77	3	3030.3	3030.3	0	-1.1	Specific	908.86	908.86	1.6	16.05	281	>hFBN1-Nterm 070820	1	dw091718_1.5463.5463.3	controllerType=0 controllerNumber=1 scan=5463	16.1001
05124:3	1	E.C[+57.021]INNQGS[+162.053]YTC[+57.021]QC[+57.021]RAGYQSTLTRTE.C	506	Hex(1)	C[+57]*3, S[+162]	1010.77	3	3030.3	3030.3	0	-0.6	Specific	924.86	924.86	1.6	16.05	281	>hFBN1-Nterm 070820	1	dw091718_1.5415.5415.3	controllerType=0 controllerNumber=1 scan=5415	15.9887
05232:3	1	E.C[+57.021]INNQGS[+162.053]YTC[+57.021]QC[+57.021]RAGYQSTLTRTE.C	506	Hex(1)	C[+57]*3, S[+162]	1010.77	3	3030.3	3030.3	0	-0.3	Specific	943.39	943.39	1.6	16.05	281	>hFBN1-Nterm 070820	1	dw091718_1.5514.5514.3	controllerType=0 controllerNumber=1 scan=5514	16.2178
05030:3	1	E.C[+57.021]INN[+0.984]QGS[+162.053]YTC[+57.021]QC[+57.021]RAGYQSTLTRTE.C	506	Hex(1)	C[+57]*3, N[+1], S[+162]	1011.1	3	3031.3	3031.28	0	4.4	Specific	419.08	419.08	1.6	7.27	281	>hFBN1-Nterm 070820	1	dw091718_1.5313.5313.3	controllerType=0 controllerNumber=1 scan=5313	15.7411
05395:3	1	E.C[+57.021]IN[+15.995]NQGS[+162.053]YTC[+57.021]QC[+57.021]RAGYQSTLTRTE.C	506	Hex(1)	C[+57]*3, N[+16], S[+162]	1016.1	3	3046.29	3046.29	0	-2.6	Specific	523.71	523.71	1.6	7.72	281	>hFBN1-Nterm 070820	1	dw091718_1.5671.5671.3	controllerType=0 controllerNumber=1 scan=5671	16.5889
05310:3	1	E.C[+57.021]IN[+15.995]NQGS[+162.053]YTC[+57.021]QC[+57.021]RAGYQSTLTRTE.C	506	Hex(1)	C[+57]*3, N[+16], S[+162]	1016.1	3	3046.28	3046.29	0	-3.7	Specific	532.45	532.45	1.6	7.72	281	>hFBN1-Nterm 070820	1	dw091718_1.5590.5590.3	controllerType=0 controllerNumber=1 scan=5590	16.398
05311:3	1	E.C[+57.021]IN[+15.995]NQGS[+162.053]YTC[+57.021]QC[+57.021]RAGYQSTLTRTE.C	506	Hex(1)	C[+57]*3, N[+16], S[+162]	1016.1	3	3046.28	3046.29	0	-3.7	Specific	533.5	533.5	1.6	7.72	281	>hFBN1-Nterm 070820	1	dw091718_1.5591.5591.3	controllerType=0 controllerNumber=1 scan=5591	16.4002
05076:3	1	E.C[+57.021]INN[+0.984]QGS[+162.053]YTC[+57.021]QC[+57.021]RAGYQSTLTRTE.C	506	Hex(1)	C[+57]*3, N[+1], S[+162]	1011.1	3	3031.3	3031.28	0	4.3	Specific	553.47	553.47	1.6	7.58	281	>hFBN1-Nterm 070820	1	dw091718_1.5366.5366.3	controllerType=0 controllerNumber=1 scan=5366	15.8722
05012:3	1	E.C[+57.021]IN[+15.995]NQGS[+162.053]YTC[+57.021]QC[+57.021]RAGYQSTLTRTE.C	506	Hex(1)	C[+57]*3, N[+16], S[+162]	1016.1	3	3046.3	3046.29	0	1.3	Specific	610.1	610.1	1.6	10.08	281	>hFBN1-Nterm 070820	1	dw091718_1.5296.5296.3	controllerType=0 controllerNumber=1 scan=5296	15.7018
04993:3	1	E.C[+57.021]IN[+15.995]NQGS[+162.053]YTC[+57.021]QC[+57.021]RAGYQSTLTRTE.C	506	Hex(1)	C[+57]*3, N[+16], S[+162]	1016.1	3	3046.29	3046.29	0	0	Specific	628.21	628.21	1.6	10.05	281	>hFBN1-Nterm 070820	1	dw091718_1.5277.5277.3	controllerType=0 controllerNumber=1 scan=5277	15.6578
05039:3	1	E.C[+57.021]IN[+15.995]NQGS[+162.053]YTC[+57.021]QC[+57.021]RAGYQSTLTRTE.C	506	Hex(1)	C[+57]*3, N[+16], S[+162]	1016.1	3	3046.29	3046.29	0	-2.4	Specific	670.76	670.76	1.6	10.67	281	>hFBN1-Nterm 070820	1	dw091718_1.5324.5324.3	controllerType=0 controllerNumber=1 scan=5324	15.7686
05249:3	1	E.C[+57.021]IN[+15.995]NQGS[+162.053]YTC[+57.021]QC[+57.021]RAGYQSTLTRTE.C	506	Hex(1)	C[+57]*3, N[+16], S[+162]	1016.1	3	3046.3	3046.29	0	1.5	Specific	721.11	721.11	1.6	12.08	281	>hFBN1-Nterm 070820	1	dw091718_1.5529.5529.3	controllerType=0 controllerNumber=1 scan=5529	16.2522
05080:3	1	E.C[+57.021]IN[+15.995]NQGS[+162.053]YTC[+57.021]QC[+57.021]RAGYQSTLTRTE.C	506	Hex(1)	C[+57]*3, N[+16], S[+162]	1016.1	3	3046.3	3046.29	0	0.5	Specific	787.08	787.08	1.6	13.08	281	>hFBN1-Nterm 070820	1	dw091718_1.5370.5370.3	controllerType=0 controllerNumber=1 scan=5370	15.8821
05136:3	1	E.C[+57.021]IN[+15.995]NQGS[+162.053]YTC[+57.021]QC[+57.021]RAGYQSTLTRTE.C	506	Hex(1)	C[+57]*3, N[+16], S[+162]	1016.1	3	3046.29	3046.29	0	-0.5	Specific	816.49	816.49	1.6	14.05	281	>hFBN1-Nterm 070820	1	dw091718_1.5427.5427.3	controllerType=0 controllerNumber=1 scan=5427	16.0168
05186:3	1	E.C[+57.021]IN[+15.995]NQGS[+162.053]YTC[+57.021]QC[+57.021]RAGYQSTLTRTE.C	506	Hex(1)	C[+57]*3, N[+16], S[+162]	1016.1	3	3046.29	3046.29	0	0.1	Specific	824.96	824.96	1.6	14.05	281	>hFBN1-Nterm 070820	1	dw091718_1.5474.5474.3	controllerType=0 controllerNumber=1 scan=5474	16.1251
05499:3	1	E.C[+57.021]IN[+15.995]N[+0.984]QGS[+162.053]YTC[+57.021]QC[+57.021]RAGYQSTLTRTE.C	506	Hex(1)	C[+57]*3, N[+1][+16], S[+162]	1016.43	3	3047.29	3047.28	0	3.2	Specific	734.09	700.78	1.6	12.08	281	>hFBN1-Nterm 070820	1	dw091718_1.5787.5787.3	controllerType=0 controllerNumber=1 scan=5787	16.8694
05558:3	1	E.C[+57.021]IN[+15.995]N[+0.984]QGS[+162.053]YTC[+57.021]QC[+57.021]RAGYQSTLTRTE.C	506	Hex(1)	C[+57]*3, N[+1][+16], S[+162]	1016.43	3	3047.27	3047.28	0	-2.9	Specific	772.37	772.37	1.6	12.67	281	>hFBN1-Nterm 070820	1	dw091718_1.5836.5836.3	controllerType=0 controllerNumber=1 scan=5836	16.9838
04319:3	1	E.C[+57.021]LQNGRIC[+57.021]NNGRC[+57.021]INTD.G	536		C[+57]*3	688.974	3	2064.91	2064.91	0	-1.7	Specific	206.04	206.04	206.04	2.86	281	>hFBN1-Nterm 070820	1	dw091718_1.4553.4553.3	controllerType=0 controllerNumber=1 scan=4553	13.8319
04721:3	1	E.C[+57.021]LQN[+0.984]GRIC[+57.021]NNGRC[+57.021]INTD.G	536		C[+57]*3, N[+1]	689.304	3	2065.9	2065.9	0	0.2	Specific	150.15	150.15	42.12	2.78	281	>hFBN1-Nterm 070820	1	dw091718_1.4980.4980.3	controllerType=0 controllerNumber=1 scan=4980	14.9212
04681:3	1	E.C[+57.021]LQN[+0.984]GRIC[+57.021]NNGRC[+57.021]INTD.G	536		C[+57]*3, N[+1]	689.303	3	2065.89	2065.9	0	-1.3	Specific	211.41	211.41	31.72	3.68	281	>hFBN1-Nterm 070820	1	dw091718_1.4940.4940.3	controllerType=0 controllerNumber=1 scan=4940	14.8207
04761:3	1	E.C[+57.021]LQN[+0.984]GRIC[+57.021]NNGRC[+57.021]INTD.G	536		C[+57]*3, N[+1]	689.304	3	2065.9	2065.9	0	0.6	Specific	240.95	240.95	27.1	3.76	281	>hFBN1-Nterm 070820	1	dw091718_1.5025.5025.3	controllerType=0 controllerNumber=1 scan=5025	15.035
04697:3	1	E.C[+57.021]LQN[+0.984]GRIC[+57.021]N[+15.995]NGRC[+57.021]INTD.G	536		C[+57]*3, N[+1][+16]	694.635	3	2081.89	2081.89	0	-0.9	Specific	112.38	112.38	0	2.18	281	>hFBN1-Nterm 070820	1	dw091718_1.4957.4957.3	controllerType=0 controllerNumber=1 scan=4957	14.8658
04801:3	1	E.C[+57.021]LQN[+0.984]GRIC[+57.021]N[+15.995]NGRC[+57.021]INTD.G	536		C[+57]*3, N[+1][+16]	694.636	3	2081.89	2081.89	0	0.6	Specific	118.38	118.38	0	1.91	281	>hFBN1-Nterm 070820	1	dw091718_1.5070.5070.3	controllerType=0 controllerNumber=1 scan=5070	15.1441
04762:3	1	E.C[+57.021]LQN[+0.984]GRIC[+57.021]NNGRC[+57.021]IN[+15.995]TD.G	536		C[+57]*3, N[+1][+16]	694.635	3	2081.89	2081.89	0	0.2	Specific	193.13	193.13	0	2.86	281	>hFBN1-Nterm 070820	1	dw091718_1.5026.5026.3	controllerType=0 controllerNumber=1 scan=5026	15.0371
05470:6	1	E.C[+57.021]LQN[+15.995]GRIC[+57.021]NNGRC[+57.021]INT[+162.053]DGSFHC[+57.021]VC[+57.021]NAGFHVTRD.G	536	Hex(1)	C[+57]*5, N[+16], T[+162]	682.129	6	4087.74	4087.74	0	-0.9	Specific	149.1	149.1	0	2.17	281	>hFBN1-Nterm 070820	1	dw091718_1.5754.5754.6	controllerType=0 controllerNumber=1 scan=5754	16.7881
05731:5	1	E.C[+57.021]LQN[+0.984]GRIC[+57.021]NNGRC[+57.021]IN[+15.995]TDGS[+162.053]FHC[+57.021]VC[+57.021]NAGFHVTRD.G	536	Hex(1)	C[+57]*5, N[+1][+16], S[+162]	818.551	5	4088.72	4088.73	0	-0.8	Specific	190.58	190.58	0	1.98	281	>hFBN1-Nterm 070820	1	dw091718_1.6013.6013.5	controllerType=0 controllerNumber=1 scan=6013	17.4246
04778:4	1	D.GS[+162.053]FHC[+57.021]VC[+57.021]NAGFHVTRD.G	553	Hex(1)	C[+57]*2, S[+162]	507.22	4	2025.86	2025.85	0	2	Specific	259.24	259.24	22.8	4.48	281	>hFBN1-Nterm 070820	1	dw091718_1.5044.5044.4	controllerType=0 controllerNumber=1 scan=5044	15.0811
07266:2	1	E.C[+57.021]SIRNMC[+57.021]LNGMC[+57.021]INE.D	578		C[+57]*3	936.387	2	1871.77	1871.77	0	-0.8	Specific	300.58	300.58	300.58	6.19	281	>hFBN1-Nterm 070820	1	dw091718_1.7386.7386.2	controllerType=0 controllerNumber=1 scan=7386	20.586
07085:3	1	E.C[+57.021]SIRNMC[+57.021]LNGMC[+57.021]INE.D	578		C[+57]*3	624.595	3	1871.77	1871.77	0	0.2	Specific	451.17	451.17	451.17	6.02	281	>hFBN1-Nterm 070820	1	dw091718_1.7234.7234.3	controllerType=0 controllerNumber=1 scan=7234	20.23
07149:3	1	E.C[+57.021]SIRNMC[+57.021]LNGMC[+57.021]INE.D	578		C[+57]*3	624.595	3	1871.77	1871.77	0	0.1	Specific	467.07	460.72	460.72	5.58	281	>hFBN1-Nterm 070820	1	dw091718_1.7289.7289.3	controllerType=0 controllerNumber=1 scan=7289	20.3582
07201:2	1	E.C[+57.021]SIRNMC[+57.021]LNGMC[+57.021]INE.D	578		C[+57]*3	936.389	2	1871.77	1871.77	0	0.7	Specific	480.52	453.94	453.94	7.97	281	>hFBN1-Nterm 070820	1	dw091718_1.7331.7331.2	controllerType=0 controllerNumber=1 scan=7331	20.4572
07072:2	1	E.C[+57.021]SIRNMC[+57.021]LNGMC[+57.021]INE.D	578		C[+57]*3	936.389	2	1871.77	1871.77	0	0.5	Specific	502.79	477.84	477.84	7.97	281	>hFBN1-Nterm 070820	1	dw091718_1.7223.7223.2	controllerType=0 controllerNumber=1 scan=7223	20.2042
07132:2	1	E.C[+57.021]SIRNMC[+57.021]LNGMC[+57.021]INE.D	578		C[+57]*3	936.388	2	1871.77	1871.77	0	-0.1	Specific	718.64	630.26	630.26	11.95	281	>hFBN1-Nterm 070820	1	dw091718_1.7275.7275.2	controllerType=0 controllerNumber=1 scan=7275	20.3269
06102:2	1	E.C[+57.021]SIRNMC[+57.021]LN[+15.995]GMC[+57.021]INE.D	578		C[+57]*3, N[+16]	944.386	2	1887.77	1887.76	0	1	Specific	366.36	293.05	3.31	5.58	281	>hFBN1-Nterm 070820	1	dw091718_1.6348.6348.2	controllerType=0 controllerNumber=1 scan=6348	18.2048
06162:2	1	E.C[+57.021]SIRNMC[+57.021]LNGM[+15.995]C[+57.021]INE.D	578		C[+57]*3, M[+16]	944.384	2	1887.76	1887.76	0	-1.8	Specific	546.95	429.73	54.8	8.01	281	>hFBN1-Nterm 070820	1	dw091718_1.6403.6403.2	controllerType=0 controllerNumber=1 scan=6403	18.3314
06543:3	1	E.DGSFKC[+57.021]IC[+57.021]KPGFQLAS[+162.053]D.G	593	Hex(1)	C[+57]*2, S[+162]	697.984	3	2091.94	2091.94	0	0.4	Specific	518.82	518.82	15.68	7.83	281	>hFBN1-Nterm 070820	1	dw091718_1.6740.6740.3	controllerType=0 controllerNumber=1 scan=6740	19.1068
06485:3	1	E.DGSFKC[+57.021]IC[+57.021]KPGFQLAS[+162.053]D.G	593	Hex(1)	C[+57]*2, S[+162]	697.983	3	2091.93	2091.94	0	-1.1	Specific	581.1	581.1	24.02	8.84	281	>hFBN1-Nterm 070820	1	dw091718_1.6691.6691.3	controllerType=0 controllerNumber=1 scan=6691	18.9949
05767:5	1	E.DGSFKC[+57.021]IC[+57.021]KPGFQLAS[+162.053]DGRYC[+57.021]KD.I	593	Hex(1)	C[+57]*3, S[+162]	575.06	5	2871.27	2871.27	0	-0.7	Specific	786.77	779.62	12.99	12.44	281	>hFBN1-Nterm 070820	1	dw091718_1.6043.6043.5	controllerType=0 controllerNumber=1 scan=6043	17.4945
05703:5	1	E.DGSFKC[+57.021]IC[+57.021]KPGFQLAS[+162.053]DGRYC[+57.021]KD.I	593	Hex(1)	C[+57]*3, S[+162]	575.062	5	2871.28	2871.27	0	1.3	Specific	824.99	802.39	14.07	13.47	281	>hFBN1-Nterm 070820	1	dw091718_1.5989.5989.5	controllerType=0 controllerNumber=1 scan=5989	17.3698
05725:4	1	E.DGSFKC[+57.021]IC[+57.021]KPGFQLAS[+162.053]DGRYC[+57.021]KD.I	593	Hex(1)	C[+57]*3, S[+162]	718.573	4	2871.27	2871.27	0	-2.1	Specific	897	843.52	18.92	14.55	281	>hFBN1-Nterm 070820	1	dw091718_1.6009.6009.4	controllerType=0 controllerNumber=1 scan=6009	17.416
05726:4	1	D.GS[+132.042]FKC[+57.021]IC[+57.021]KPGFQLAS[+146.058]DGRYC[+57.021]KD.I	594	Pent(1),Fuc(1)	C[+57]*3, S[+132][+146]	718.825	4	2872.28	2872.3	0	-6.1	Specific	521.98	473.43	473.43	5.56	281	>hFBN1-Nterm 070820	1	dw091718_1.6009.6009.4	controllerType=0 controllerNumber=1 scan=6009	17.416
06114:5	1	D.GSFKC[+57.021]IC[+57.021]KPGFQLAS[+294.095]DGRYC[+57.021]KDINE.C	594	Hex(1)Pent(1)	C[+57]*3, S[+294]	649.698	5	3244.46	3244.46	0	-0.2	Specific	360.74	360.74	14.16	5.08	281	>hFBN1-Nterm 070820	1	dw091718_1.6357.6357.5	controllerType=0 controllerNumber=1 scan=6357	18.2262
05809:4	1	D.GSFKC[+57.021]IC[+57.021]KPGFQLAS[+162.053]DGRYC[+57.021]KDINE.C	594	Hex(1)	C[+57]*3, S[+162]	778.858	4	3112.41	3112.42	0	-2.5	Specific	562.8	562.8	48.64	8.54	281	>hFBN1-Nterm 070820	1	dw091718_1.6079.6079.4	controllerType=0 controllerNumber=1 scan=6079	17.5772
05804:5	1	D.GSFKC[+57.021]IC[+57.021]KPGFQLAS[+162.053]DGRYC[+57.021]KDINE.C	594	Hex(1)	C[+57]*3, S[+162]	623.289	5	3112.42	3112.42	0	0	Specific	747.77	747.77	47.31	11.81	281	>hFBN1-Nterm 070820	1	dw091718_1.6075.6075.5	controllerType=0 controllerNumber=1 scan=6075	17.5685
05859:5	1	D.GSFKC[+57.021]IC[+57.021]KPGFQLAS[+162.053]DGRYC[+57.021]KDIN[+0.984]E.C	594	Hex(1)	C[+57]*3, N[+1], S[+162]	623.49	5	3113.42	3113.4	0	6	Specific	469.4	469.4	48.97	5.66	281	>hFBN1-Nterm 070820	1	dw091718_1.6127.6127.5	controllerType=0 controllerNumber=1 scan=6127	17.6866
06362:4	1	D.GS[+132.042]FKC[+57.021]IC[+57.021]KPGFQLAS[+146.058]DGRYC[+57.021]KDINE.C	594	Pent(1),Fuc(1)	C[+57]*3, S[+132][+146]	807.867	4	3228.45	3228.46	0	-5.4	Specific	470.05	470.05	378.61	4.63	281	>hFBN1-Nterm 070820	1	dw091718_1.6582.6582.4	controllerType=0 controllerNumber=1 scan=6582	18.7467
03361:2	1	D.GRYC[+57.021]KDINE.C	610		C[+57]	577.767	2	1154.53	1154.53	0	0.5	Specific	157.01	157.01	157.01	1.81	281	>hFBN1-Nterm 070820	1	dw091718_1.3489.3489.2	controllerType=0 controllerNumber=1 scan=3489	11.0174
05662:3	1	E.C[+57.021]ETPGIC[+57.021]MNGRC[+57.021]VNTD.G	619		C[+57]*3	628.591	3	1883.76	1883.75	0	4.6	Specific	321.37	321.37	321.37	2.36	281	>hFBN1-Nterm 070820	1	dw091718_1.5943.5943.3	controllerType=0 controllerNumber=1 scan=5943	17.2485
05702:3	1	E.C[+57.021]ETPGIC[+57.021]MNGRC[+57.021]VNTD.G	619		C[+57]*3	628.588	3	1883.75	1883.75	0	-0.8	Specific	412.97	412.97	412.97	4.72	281	>hFBN1-Nterm 070820	1	dw091718_1.5988.5988.3	controllerType=0 controllerNumber=1 scan=5988	17.3676
05630:2	1	E.C[+57.021]ETPGIC[+57.021]MNGRC[+57.021]VNTD.G	619		C[+57]*3	942.38	2	1883.75	1883.75	0	1.1	Specific	576.71	576.71	576.71	8.27	281	>hFBN1-Nterm 070820	1	dw091718_1.5908.5908.2	controllerType=0 controllerNumber=1 scan=5908	17.1562
05647:2	1	E.C[+57.021]ETPGIC[+57.021]MNGRC[+57.021]VNTD.G	619		C[+57]*3	942.378	2	1883.75	1883.75	0	-1.3	Specific	580.7	580.7	580.7	8.24	281	>hFBN1-Nterm 070820	1	dw091718_1.5927.5927.2	controllerType=0 controllerNumber=1 scan=5927	17.2076
05735:2	1	E.C[+57.021]ETPGIC[+57.021]MNGRC[+57.021]VNTD.G	619		C[+57]*3	942.379	2	1883.75	1883.75	0	0.4	Specific	587.89	587.89	587.89	8.24	281	>hFBN1-Nterm 070820	1	dw091718_1.6017.6017.2	controllerType=0 controllerNumber=1 scan=6017	17.4353
05683:2	1	E.C[+57.021]ETPGIC[+57.021]MNGRC[+57.021]VNTD.G	619		C[+57]*3	942.379	2	1883.75	1883.75	0	-0.3	Specific	755.46	755.46	755.46	12.24	281	>hFBN1-Nterm 070820	1	dw091718_1.5971.5971.2	controllerType=0 controllerNumber=1 scan=5971	17.3271
04807:2	1	E.C[+57.021]ETPGIC[+57.021]M[+15.995]NGRC[+57.021]VNTD.G	619		C[+57]*3, M[+16]	950.375	2	1899.74	1899.75	0	-1.4	Specific	318.23	318.23	29.87	5.47	281	>hFBN1-Nterm 070820	1	dw091718_1.5074.5074.2	controllerType=0 controllerNumber=1 scan=5074	15.1527
05659:2	1	E.C[+57.021]ETPGIC[+57.021]MN[+0.984]GRC[+57.021]VNTD.G	619		C[+57]*3, N[+1]	942.881	2	1884.75	1884.73	0	10.7	Specific	394.31	356.66	29.89	3.72	281	>hFBN1-Nterm 070820	1	dw091718_1.5939.5939.2	controllerType=0 controllerNumber=1 scan=5939	17.2386
06059:2	1	E.C[+57.021]ETPGIC[+57.021]MN[+0.984]GRC[+57.021]VNTD.G	619		C[+57]*3, N[+1]	942.873	2	1884.74	1884.73	0	2.1	Specific	532.79	532.79	62	7.32	281	>hFBN1-Nterm 070820	1	dw091718_1.6313.6313.2	controllerType=0 controllerNumber=1 scan=6313	18.1239
05656:3	1	E.C[+57.021]ETPGIC[+57.021]MNGRC[+57.021]VNTDGSYRC[+57.021]E.C	619		C[+57]*4	879.353	3	2636.04	2636.04	0	0.6	Specific	737.52	719.12	719.12	11.84	281	>hFBN1-Nterm 070820	1	dw091718_1.5937.5937.3	controllerType=0 controllerNumber=1 scan=5937	17.2343
05701:3	1	E.C[+57.021]ETPGIC[+57.021]MNGRC[+57.021]VNTDGSYRC[+57.021]E.C	619		C[+57]*4	879.352	3	2636.04	2636.04	0	0.1	Specific	817.72	802.07	802.07	13.81	281	>hFBN1-Nterm 070820	1	dw091718_1.5987.5987.3	controllerType=0 controllerNumber=1 scan=5987	17.3655
05613:3	1	E.C[+57.021]ETPGIC[+57.021]MNGRC[+57.021]VNTDGS[+162.053]YRC[+57.021]E.C	619	Hex(1)	C[+57]*4, S[+162]	933.37	3	2798.1	2798.09	0	0.4	Specific	644.36	596.01	16.31	9.84	281	>hFBN1-Nterm 070820	1	dw091718_1.5891.5891.3	controllerType=0 controllerNumber=1 scan=5891	17.1154
05429:3	1	E.C[+57.021]ETPGIC[+57.021]MNGRC[+57.021]VNTDGS[+162.053]YRC[+57.021]E.C	619	Hex(1)	C[+57]*4, S[+162]	933.369	3	2798.09	2798.09	0	-0.5	Specific	667.55	664.53	14.22	10.81	281	>hFBN1-Nterm 070820	1	dw091718_1.5709.5709.3	controllerType=0 controllerNumber=1 scan=5709	16.6797
05466:3	1	E.C[+57.021]ETPGIC[+57.021]MNGRC[+57.021]VNTDGS[+162.053]YRC[+57.021]E.C	619	Hex(1)	C[+57]*4, S[+162]	933.37	3	2798.1	2798.09	0	0.8	Specific	707.48	686.03	6.35	11.84	281	>hFBN1-Nterm 070820	1	dw091718_1.5751.5751.3	controllerType=0 controllerNumber=1 scan=5751	16.7813
05664:3	1	E.C[+57.021]ETPGIC[+57.021]MN[+0.984]GRC[+57.021]VNTDGSYRC[+57.021]E.C	619		C[+57]*4, N[+1]	879.685	3	2637.04	2637.03	0	5.5	Specific	718.93	718.93	56.38	11.29	281	>hFBN1-Nterm 070820	1	dw091718_1.5945.5945.3	controllerType=0 controllerNumber=1 scan=5945	17.2525
05511:3	1	E.C[+57.021]ETPGIC[+57.021]MNGRC[+57.021]VNTDGS[+162.053]YRC[+57.021]E.C	619	Hex(1)	C[+57]*4, S[+162]	933.37	3	2798.09	2798.09	0	0	Specific	741.08	727.54	20.12	11.81	281	>hFBN1-Nterm 070820	1	dw091718_1.5798.5798.3	controllerType=0 controllerNumber=1 scan=5798	16.8957
05569:3	1	E.C[+57.021]ETPGIC[+57.021]MNGRC[+57.021]VNTDGS[+162.053]YRC[+57.021]E.C	619	Hex(1)	C[+57]*4, S[+162]	933.37	3	2798.1	2798.09	0	0.3	Specific	755.4	755.4	27.75	12.81	281	>hFBN1-Nterm 070820	1	dw091718_1.5847.5847.3	controllerType=0 controllerNumber=1 scan=5847	17.0094
04814:3	1	E.C[+57.021]ETPGIC[+57.021]M[+15.995]NGRC[+57.021]VNTDGS[+162.053]YRC[+57.021]E.C	619	Hex(1)	C[+57]*4, M[+16], S[+162]	938.701	3	2814.09	2814.09	0	-0.6	Specific	88.59	88.59	4.43	2.36	281	>hFBN1-Nterm 070820	1	dw091718_1.5081.5081.3	controllerType=0 controllerNumber=1 scan=5081	15.1692
04872:3	1	E.C[+57.021]ETPGIC[+57.021]MNGRC[+57.021]VNT[+162.053]D[+15.995]GSYRC[+57.021]E.C	619	Hex(1)	C[+57]*4, D[+16], T[+162]	938.701	3	2814.09	2814.09	0	-0.4	Specific	100.65	100.65	1.46	2.56	281	>hFBN1-Nterm 070820	1	dw091718_1.5143.5143.3	controllerType=0 controllerNumber=1 scan=5143	15.325
05487:3	1	E.C[+57.021]ETPGIC[+57.021]MNGRC[+57.021]VNTD[+15.995]GS[+162.053]YRC[+57.021]E.C	619	Hex(1)	C[+57]*4, D[+16], S[+162]	938.696	3	2814.07	2814.09	0	-5.9	Specific	205.47	205.47	1.84	2.24	281	>hFBN1-Nterm 070820	1	dw091718_1.5775.5775.3	controllerType=0 controllerNumber=1 scan=5775	16.8414
05734:3	1	E.C[+57.021]ETPGIC[+57.021]MN[+0.984]GRC[+57.021]VNTDGS[+162.053]YRC[+57.021]E.C	619	Hex(1)	C[+57]*4, N[+1], S[+162]	933.703	3	2799.09	2799.08	0	5.4	Specific	210.92	129.87	4.1	3.15	281	>hFBN1-Nterm 070820	1	dw091718_1.6015.6015.3	controllerType=0 controllerNumber=1 scan=6015	17.429
04952:3	1	E.C[+57.021]ETPGIC[+57.021]M[+15.995]NGRC[+57.021]VNTDGS[+162.053]YRC[+57.021]E.C	619	Hex(1)	C[+57]*4, M[+16], S[+162]	938.7	3	2814.08	2814.09	0	-1.6	Specific	227.67	227.67	4.1	3.66	281	>hFBN1-Nterm 070820	1	dw091718_1.5232.5232.3	controllerType=0 controllerNumber=1 scan=5232	15.5495
05385:3	1	E.C[+57.021]ETPGIC[+57.021]MN[+0.984]GRC[+57.021]VNTDGS[+162.053]YRC[+57.021]E.C	619	Hex(1)	C[+57]*4, N[+1], S[+162]	933.703	3	2799.1	2799.08	0	6.2	Specific	237.93	237.93	23.4	2.54	281	>hFBN1-Nterm 070820	1	dw091718_1.5660.5660.3	controllerType=0 controllerNumber=1 scan=5660	16.5626
05717:3	1	E.C[+57.021]ETPGIC[+57.021]MNGRC[+57.021]VNTDGS[+132.042]YRC[+57.021]E[+14.016].C	619	Pent(1)	C[+57]*4, E[+14], S[+132]	928.03	3	2782.07	2782.1	0	-8.9	Specific	243.48	243.48	1.5	3.8	281	>hFBN1-Nterm 070820	1	dw091718_1.6002.6002.3	controllerType=0 controllerNumber=1 scan=6002	17.3989
05599:3	1	E.C[+57.021]ETPGIC[+57.021]MNGRC[+57.021]VNTDGS[+162.053]YRC[+57.021]E[+14.016].C	619	Hex(1)	C[+57]*4, E[+14], S[+162]	938.038	3	2812.1	2812.11	0	-3.7	Specific	284.41	283.45	8.34	4.01	281	>hFBN1-Nterm 070820	1	dw091718_1.5878.5878.3	controllerType=0 controllerNumber=1 scan=5878	17.0835
04904:3	1	E.C[+57.021]ETPGIC[+57.021]M[+15.995]NGRC[+57.021]VNTDGS[+162.053]YRC[+57.021]E.C	619	Hex(1)	C[+57]*4, M[+16], S[+162]	938.701	3	2814.09	2814.09	0	0.1	Specific	380.59	380.59	4	7.36	281	>hFBN1-Nterm 070820	1	dw091718_1.5183.5183.3	controllerType=0 controllerNumber=1 scan=5183	15.433
05723:3	1	E.C[+57.021]ETPGIC[+57.021]MN[+0.984]GRC[+57.021]VNTDGS[+162.053]YRC[+57.021]E.C	619	Hex(1)	C[+57]*4, N[+1], S[+162]	933.703	3	2799.09	2799.08	0	5.4	Specific	436.19	420.48	21.38	7.04	281	>hFBN1-Nterm 070820	1	dw091718_1.6007.6007.3	controllerType=0 controllerNumber=1 scan=6007	17.4116
05897:3	1	E.C[+57.021]ETPGIC[+57.021]MN[+0.984]GRC[+57.021]VNTDGS[+162.053]YRC[+57.021]E.C	619	Hex(1)	C[+57]*4, N[+1], S[+162]	933.7	3	2799.08	2799.08	0	2.2	Specific	556.33	521.28	11.85	7.9	281	>hFBN1-Nterm 070820	1	dw091718_1.6163.6163.3	controllerType=0 controllerNumber=1 scan=6163	17.773
05786:3	1	E.C[+57.021]ETPGIC[+57.021]MN[+0.984]GRC[+57.021]VNTDGS[+162.053]YRC[+57.021]E.C	619	Hex(1)	C[+57]*4, N[+1], S[+162]	933.698	3	2799.08	2799.08	0	0	Specific	643.1	604.48	22.77	9.81	281	>hFBN1-Nterm 070820	1	dw091718_1.6060.6060.3	controllerType=0 controllerNumber=1 scan=6060	17.5342
05848:3	1	E.C[+57.021]ETPGIC[+57.021]MN[+0.984]GRC[+57.021]VNTDGS[+162.053]YRC[+57.021]E.C	619	Hex(1)	C[+57]*4, N[+1], S[+162]	933.698	3	2799.08	2799.08	0	0.2	Specific	666.56	634.74	20.62	10.81	281	>hFBN1-Nterm 070820	1	dw091718_1.6117.6117.3	controllerType=0 controllerNumber=1 scan=6117	17.6646
04854:3	1	E.C[+57.021]ET[+162.053]PGIC[+57.021]MN[+15.995]GRC[+57.021]VN[+0.984]TDGSYRC[+57.021]E.C	619	Hex(1)	C[+57]*4, N[+1][+16], T[+162]	939.036	3	2815.09	2815.07	0	7	Specific	60.29	60.29	3.32	1.89	281	>hFBN1-Nterm 070820	1	dw091718_1.5121.5121.3	controllerType=0 controllerNumber=1 scan=5121	15.2636
04817:3	1	E.C[+57.021]ETPGIC[+57.021]MN[+15.995]GRC[+57.021]VNTD[+15.995]GS[+162.053]YRC[+57.021]E.C	619	Hex(1)	C[+57]*4, D[+16], N[+16], S[+162]	944.033	3	2830.09	2830.08	0	0.4	Specific	69.93	69.93	4	2.02	281	>hFBN1-Nterm 070820	1	dw091718_1.5085.5085.3	controllerType=0 controllerNumber=1 scan=5085	15.1796
05231:3	1	E.C[+57.021]ETPGIC[+57.021]M[+15.995]N[+0.984]GRC[+57.021]VNTDGS[+162.053]YRC[+57.021]E.C	619	Hex(1)	C[+57]*4, M[+16], N[+1], S[+162]	939.03	3	2815.08	2815.07	0	0.7	Specific	120.58	120.58	6.75	2.19	281	>hFBN1-Nterm 070820	1	dw091718_1.5512.5512.3	controllerType=0 controllerNumber=1 scan=5512	16.2115
05654:3	1	E.C[+57.021]ETPGIC[+57.021]MNGRC[+57.021]VNTD[+15.995]GS[+132.042]YRC[+57.021]E[+14.016].C	619	Pent(1)	C[+57]*4, D[+16], E[+14], S[+132]	933.369	3	2798.09	2798.09	0	-0.5	Specific	561.45	561.45	12.57	8.81	281	>hFBN1-Nterm 070820	1	dw091718_1.5935.5935.3	controllerType=0 controllerNumber=1 scan=5935	17.2299
05346:3	1	E.TPGIC[+57.021]MNGRC[+57.021]VN[+0.984]TDGS[+162.053]YRC[+57.021]E.C	621	Hex(1)	C[+57]*3, N[+1], S[+162]	837.347	3	2510.03	2510.01	0	8.9	Specific	206.75	206.75	0	1.72	281	>hFBN1-Nterm 070820	1	dw091718_1.5621.5621.3	controllerType=0 controllerNumber=1 scan=5621	16.4696
09545:2	1	E.C[+57.021]FPGLAVGLD.G	641		C[+57]	524.762	2	1048.52	1048.51	0	3.6	Specific	296.53	296.53	296.53	2.71	281	>hFBN1-Nterm 070820	1	dw091718_1.9329.9329.2	controllerType=0 controllerNumber=1 scan=9329	25.1398
09670:2	1	E.C[+57.021]FPGLAVGLD.G	641		C[+57]	524.761	2	1048.52	1048.51	0	2	Specific	313.15	313.15	313.15	3.68	281	>hFBN1-Nterm 070820	1	dw091718_1.9436.9436.2	controllerType=0 controllerNumber=1 scan=9436	25.3936
09605:2	1	E.C[+57.021]FPGLAVGLD.G	641		C[+57]	524.762	2	1048.52	1048.51	0	4	Specific	419.98	419.98	419.98	4.63	281	>hFBN1-Nterm 070820	1	dw091718_1.9380.9380.2	controllerType=0 controllerNumber=1 scan=9380	25.262
09145:3	1	E.C[+57.021]FPGLAVGLDGRVC[+57.021]VD.T	641		C[+57]*2	578.95	3	1734.84	1734.83	0	3.4	Specific	84.75	84.75	84.75	1.65	281	>hFBN1-Nterm 070820	1	dw091718_1.8977.8977.3	controllerType=0 controllerNumber=1 scan=8977	24.3045
09011:3	1	E.C[+57.021]FPGLAVGLDGRVC[+57.021]VD.T	641		C[+57]*2	578.95	3	1734.84	1734.83	0	3.6	Specific	91.1	91.1	91.1	1.45	281	>hFBN1-Nterm 070820	1	dw091718_1.8865.8865.3	controllerType=0 controllerNumber=1 scan=8865	24.04
08977:2	1	E.C[+57.021]FPGLAVGLDGRVC[+57.021]VD.T	641		C[+57]*2	867.921	2	1734.83	1734.83	0	2.6	Specific	602.18	602.18	602.18	9.27	281	>hFBN1-Nterm 070820	1	dw091718_1.8840.8840.2	controllerType=0 controllerNumber=1 scan=8840	23.9813
09113:2	1	E.C[+57.021]FPGLAVGLDGRVC[+57.021]VD.T	641		C[+57]*2	867.919	2	1734.83	1734.83	0	0.4	Specific	615.73	615.73	615.73	9.24	281	>hFBN1-Nterm 070820	1	dw091718_1.8948.8948.2	controllerType=0 controllerNumber=1 scan=8948	24.2373
09045:2	1	E.C[+57.021]FPGLAVGLDGRVC[+57.021]VD.T	641		C[+57]*2	867.92	2	1734.83	1734.83	0	1.9	Specific	670.43	670.43	670.43	10.27	281	>hFBN1-Nterm 070820	1	dw091718_1.8893.8893.2	controllerType=0 controllerNumber=1 scan=8893	24.1073
04982:5	1	D.THM[+15.995]RSTC[+57.021]YGGYKRGQC[+57.021]IKPLFGAVTKSE.C	657		C[+57]*2, M[+16]	650.521	5	3248.58	3248.58	0	-0.1	Specific	56.22	56.22	56.22	1.72	281	>hFBN1-Nterm 070820	1	dw091718_1.5263.5263.5	controllerType=0 controllerNumber=1 scan=5263	15.6238
10504:2	1	E.YAFGEPC[+57.021]QPC[+57.021]PAQNSAE.Y	692		C[+57]*2	963.395	2	1925.78	1925.78	0	1.9	Specific	374.83	374.83	374.83	6.47	281	>hFBN1-Nterm 070820	1	dw091718_1.10136.10136.2	controllerType=0 controllerNumber=1 scan=10136	27.0613
06987:2	1	E.YAFGEPC[+57.021]QPC[+57.021]PAQNSAE.Y	692		C[+57]*2	963.39	2	1925.77	1925.78	0	-3	Specific	440.92	440.92	440.92	6.4	281	>hFBN1-Nterm 070820	1	dw091718_1.7140.7140.2	controllerType=0 controllerNumber=1 scan=7140	20.0062
06739:3	1	E.YAFGEPC[+57.021]QPC[+57.021]PAQNSAE.Y	692		C[+57]*2	642.599	3	1925.78	1925.78	0	2.1	Specific	478.77	478.77	478.77	6.07	281	>hFBN1-Nterm 070820	1	dw091718_1.6916.6916.3	controllerType=0 controllerNumber=1 scan=6916	19.5045
11436:2	1	E.YAFGEPC[+57.021]QPC[+57.021]PAQNSAE.Y	692		C[+57]*2	963.401	2	1925.79	1925.78	0	7.8	Specific	485.73	461.73	461.73	5.7	281	>hFBN1-Nterm 070820	1	dw091718_1.10899.10899.2	controllerType=0 controllerNumber=1 scan=10899	28.8784
06680:3	1	E.YAFGEPC[+57.021]QPC[+57.021]PAQNSAE.Y	692		C[+57]*2	642.598	3	1925.78	1925.78	0	0.9	Specific	511.93	505.66	505.66	5.73	281	>hFBN1-Nterm 070820	1	dw091718_1.6864.6864.3	controllerType=0 controllerNumber=1 scan=6864	19.3863
06825:2	1	E.YAFGEPC[+57.021]QPC[+57.021]PAQNSAE.Y	692		C[+57]*2	963.394	2	1925.78	1925.78	0	1	Specific	596.1	510.91	510.91	7.92	281	>hFBN1-Nterm 070820	1	dw091718_1.6997.6997.2	controllerType=0 controllerNumber=1 scan=6997	19.6891
06595:2	1	E.YAFGEPC[+57.021]QPC[+57.021]PAQNSAE.Y	692		C[+57]*2	963.392	2	1925.78	1925.78	0	-1.4	Specific	664.6	529.8	529.8	9.89	281	>hFBN1-Nterm 070820	1	dw091718_1.6788.6788.2	controllerType=0 controllerNumber=1 scan=6788	19.2152
06770:2	1	E.YAFGEPC[+57.021]QPC[+57.021]PAQNSAE.Y	692		C[+57]*2	963.393	2	1925.78	1925.78	0	-0.1	Specific	665.31	535.47	535.47	9.89	281	>hFBN1-Nterm 070820	1	dw091718_1.6945.6945.2	controllerType=0 controllerNumber=1 scan=6945	19.5718
06646:2	1	E.YAFGEPC[+57.021]QPC[+57.021]PAQNSAE.Y	692		C[+57]*2	963.393	2	1925.78	1925.78	0	-0.8	Specific	665.35	564.59	564.59	9.89	281	>hFBN1-Nterm 070820	1	dw091718_1.6836.6836.2	controllerType=0 controllerNumber=1 scan=6836	19.3248
06707:2	1	E.YAFGEPC[+57.021]QPC[+57.021]PAQNSAE.Y	692		C[+57]*2	963.393	2	1925.78	1925.78	0	0	Specific	676.43	575.11	575.11	9.89	281	>hFBN1-Nterm 070820	1	dw091718_1.6890.6890.2	controllerType=0 controllerNumber=1 scan=6890	19.4462
06459:2	1	E.YAFGEPC[+57.021]QPC[+57.021]PAQN[+15.995]SAE.Y	692		C[+57]*2, N[+16]	971.391	2	1941.77	1941.77	0	0.1	Specific	302.63	302.63	302.63	3.33	281	>hFBN1-Nterm 070820	1	dw091718_1.6668.6668.2	controllerType=0 controllerNumber=1 scan=6668	18.942
06555:2	1	E.YAFGEPC[+57.021]QPC[+57.021]PAQN[+15.995]SAE.Y	692		C[+57]*2, N[+16]	971.393	2	1941.78	1941.77	0	2.3	Specific	356.41	356.41	356.41	5.33	281	>hFBN1-Nterm 070820	1	dw091718_1.6752.6752.2	controllerType=0 controllerNumber=1 scan=6752	19.1344
11437:3	1	E.YQALC[+57.021]SSGPGMTSAGSDINE.C	709		C[+57]	682.293	3	2044.87	2044.86	0	3.3	Specific	130.24	130.24	130.24	1.66	281	>hFBN1-Nterm 070820	1	dw091718_1.10900.10900.3	controllerType=0 controllerNumber=1 scan=10900	28.8806
07224:2	1	E.YQALC[+57.021]SSGPGMTSAGSDINE.C	709		C[+57]	1022.93	2	2044.86	2044.86	0	-0.3	Specific	229.02	229.02	229.02	2.48	281	>hFBN1-Nterm 070820	1	dw091718_1.7349.7349.2	controllerType=0 controllerNumber=1 scan=7349	20.4982
10502:2	1	E.YQALC[+57.021]SSGPGMTSAGSDINE.C	709		C[+57]	1022.94	2	2044.87	2044.86	0	3.8	Specific	418.22	418.22	418.22	5.35	281	>hFBN1-Nterm 070820	1	dw091718_1.10134.10134.2	controllerType=0 controllerNumber=1 scan=10134	27.057
06842:3	1	E.YQALC[+57.021]SSGPGMTSAGSDINE.C	709		C[+57]	682.292	3	2044.86	2044.86	0	0.7	Specific	431.23	396.9	396.9	4.73	281	>hFBN1-Nterm 070820	1	dw091718_1.7013.7013.3	controllerType=0 controllerNumber=1 scan=7013	19.7247
07129:2	1	E.YQALC[+57.021]SSGPGMTSAGSDINE.C	709		C[+57]	1022.93	2	2044.86	2044.86	0	-0.8	Specific	435.68	420.45	420.45	5.88	281	>hFBN1-Nterm 070820	1	dw091718_1.7271.7271.2	controllerType=0 controllerNumber=1 scan=7271	20.3163
06962:3	1	E.YQALC[+57.021]SSGPGMTSAGSDINE.C	709		C[+57]	682.29	3	2044.86	2044.86	0	-1.3	Specific	447.52	447.52	447.52	4.84	281	>hFBN1-Nterm 070820	1	dw091718_1.7119.7119.3	controllerType=0 controllerNumber=1 scan=7119	19.9608
06899:3	1	E.YQALC[+57.021]SSGPGMTSAGSDINE.C	709		C[+57]	682.291	3	2044.86	2044.86	0	0	Specific	537.71	436.31	436.31	5.45	281	>hFBN1-Nterm 070820	1	dw091718_1.7063.7063.3	controllerType=0 controllerNumber=1 scan=7063	19.8364
11432:2	1	E.YQALC[+57.021]SSGPGMTSAGSDINE.C	709		C[+57]	1022.94	2	2044.87	2044.86	0	3.8	Specific	631.33	526.68	526.68	7.61	281	>hFBN1-Nterm 070820	1	dw091718_1.10896.10896.2	controllerType=0 controllerNumber=1 scan=10896	28.8719
07058:2	1	E.YQALC[+57.021]SSGPGMTSAGSDINE.C	709		C[+57]	1022.93	2	2044.86	2044.86	0	-0.2	Specific	691.55	596.43	596.43	9.13	281	>hFBN1-Nterm 070820	1	dw091718_1.7211.7211.2	controllerType=0 controllerNumber=1 scan=7211	20.1763
06955:2	1	E.YQALC[+57.021]SSGPGMTSAGSDINE.C	709		C[+57]	1022.93	2	2044.86	2044.86	0	0	Specific	778.08	599.51	599.51	11.13	281	>hFBN1-Nterm 070820	1	dw091718_1.7114.7114.2	controllerType=0 controllerNumber=1 scan=7114	19.9527
07006:2	1	E.YQALC[+57.021]SSGPGMTSAGSDINE.C	709		C[+57]	1022.93	2	2044.86	2044.86	0	-1.3	Specific	792.26	661.92	661.92	11.13	281	>hFBN1-Nterm 070820	1	dw091718_1.7162.7162.2	controllerType=0 controllerNumber=1 scan=7162	20.0608
06837:2	1	E.YQALC[+57.021]SSGPGMTSAGSDINE.C	709		C[+57]	1022.93	2	2044.86	2044.86	0	0.9	Specific	841.65	646.32	646.32	12.16	281	>hFBN1-Nterm 070820	1	dw091718_1.7009.7009.2	controllerType=0 controllerNumber=1 scan=7009	19.716
06896:2	1	E.YQALC[+57.021]SSGPGMTSAGSDINE.C	709		C[+57]	1022.93	2	2044.86	2044.86	0	-0.2	Specific	857.51	680.34	680.34	13.13	281	>hFBN1-Nterm 070820	1	dw091718_1.7060.7060.2	controllerType=0 controllerNumber=1 scan=7060	19.8328
05984:2	1	E.YQALC[+57.021]SSGPGM[+15.995]TSAGSDINE.C	709		C[+57], M[+16]	1030.93	2	2060.85	2060.85	0	-3.9	Specific	243.95	243.95	17.28	2.41	281	>hFBN1-Nterm 070820	1	dw091718_1.6249.6249.2	controllerType=0 controllerNumber=1 scan=6249	17.9784
06076:3	1	E.YQALC[+57.021]SSGPGM[+15.995]TSAGSDINE.C	709		C[+57], M[+16]	687.623	3	2060.86	2060.85	0	0.8	Specific	323.76	323.76	2.45	2.93	281	>hFBN1-Nterm 070820	1	dw091718_1.6326.6326.3	controllerType=0 controllerNumber=1 scan=6326	18.1539
06192:3	1	E.YQALC[+57.021]SSGPGM[+15.995]TSAGSDINE.C	709		C[+57], M[+16]	687.624	3	2060.86	2060.85	0	1.8	Specific	394.56	394.56	20.42	4.97	281	>hFBN1-Nterm 070820	1	dw091718_1.6430.6430.3	controllerType=0 controllerNumber=1 scan=6430	18.392
06134:3	1	E.YQALC[+57.021]SSGPGM[+15.995]TSAGSDINE.C	709		C[+57], M[+16]	687.623	3	2060.85	2060.85	0	0.2	Specific	490.06	464.33	58	5.38	281	>hFBN1-Nterm 070820	1	dw091718_1.6375.6375.3	controllerType=0 controllerNumber=1 scan=6375	18.2691
06827:2	1	E.YQALC[+57.021]SSGPGM[+15.995]TSAGSDINE.C	709		C[+57], M[+16]	1030.93	2	2060.85	2060.85	0	-0.4	Specific	526.41	393.97	102.84	5.32	281	>hFBN1-Nterm 070820	1	dw091718_1.6999.6999.2	controllerType=0 controllerNumber=1 scan=6999	19.6935
05968:2	1	E.YQALC[+57.021]SSGPGM[+15.995]TSAGSDINE.C	709		C[+57], M[+16]	1030.93	2	2060.86	2060.85	0	2.9	Specific	630.88	541.11	176.34	8.16	281	>hFBN1-Nterm 070820	1	dw091718_1.6233.6233.2	controllerType=0 controllerNumber=1 scan=6233	17.9401
06221:2	1	E.YQALC[+57.021]SSGPGM[+15.995]TSAGSDINE.C	709		C[+57], M[+16]	1030.93	2	2060.85	2060.85	0	-0.3	Specific	655.22	519.18	167.23	9.13	281	>hFBN1-Nterm 070820	1	dw091718_1.6454.6454.2	controllerType=0 controllerNumber=1 scan=6454	18.4469
06025:2	1	E.YQALC[+57.021]SSGPGM[+15.995]TSAGSDINE.C	709		C[+57], M[+16]	1030.93	2	2060.85	2060.85	0	-1	Specific	706.68	588.85	203.98	10.13	281	>hFBN1-Nterm 070820	1	dw091718_1.6287.6287.2	controllerType=0 controllerNumber=1 scan=6287	18.064
06096:2	1	E.YQALC[+57.021]SSGPGM[+15.995]TSAGSDINE.C	709		C[+57], M[+16]	1030.93	2	2060.86	2060.85	0	0.9	Specific	770.71	531.98	232.72	11.16	281	>hFBN1-Nterm 070820	1	dw091718_1.6343.6343.2	controllerType=0 controllerNumber=1 scan=6343	18.1944
06154:2	1	E.YQALC[+57.021]SSGPGM[+15.995]TSAGSDINE.C	709		C[+57], M[+16]	1030.93	2	2060.85	2060.85	0	-0.6	Specific	817.12	584.96	227.42	12.13	281	>hFBN1-Nterm 070820	1	dw091718_1.6396.6396.2	controllerType=0 controllerNumber=1 scan=6396	18.3169
06903:4	1	E.YQALC[+57.021]SSGPGMT[+802.286]S[+802.286]AGSDIN[+0.984]EC[+57.021]ALD[+15.995].P	709	HexNAc(1)Hex(1)Fuc(1)NeuAc(1),HexNAc(1)Hex(1)Fuc(1)NeuAc(1)	C[+57]*2, D[+16], N[+1], S[+802], T[+802]	1032.42	4	4126.65	4125.59	1	13.4	Specific	320.56	228.14	1.12	2.06	281	>hFBN1-Nterm 070820	1	dw091718_1.7066.7066.4	controllerType=0 controllerNumber=1 scan=7066	19.8419
11010:2	1	E.C[+57.021]ALDPDIC[+57.021]PNGIC[+57.021]E.N	729		C[+57]*3	817.341	2	1633.67	1633.67	0	5.1	Specific	194.75	194.75	194.75	1.71	281	>hFBN1-Nterm 070820	1	dw091718_1.10542.10542.2	controllerType=0 controllerNumber=1 scan=10542	28.0313
10941:2	1	E.C[+57.021]ALDPDIC[+57.021]PNGIC[+57.021]E.N	729		C[+57]*3	817.341	2	1633.68	1633.67	0	6.2	Specific	231.66	231.66	231.66	1.67	281	>hFBN1-Nterm 070820	1	dw091718_1.10486.10486.2	controllerType=0 controllerNumber=1 scan=10486	27.8987
08188:2	1	E.C[+57.021]ALDPDIC[+57.021]PNGIC[+57.021]E.N	729		C[+57]*3	817.336	2	1633.66	1633.67	0	-0.5	Specific	471.87	390.88	390.88	6.28	281	>hFBN1-Nterm 070820	1	dw091718_1.8175.8175.2	controllerType=0 controllerNumber=1 scan=8175	22.4152
08124:2	1	E.C[+57.021]ALDPDIC[+57.021]PNGIC[+57.021]E.N	729		C[+57]*3	817.335	2	1633.66	1633.67	0	-1.8	Specific	482.84	370	370	5.52	281	>hFBN1-Nterm 070820	1	dw091718_1.8118.8118.2	controllerType=0 controllerNumber=1 scan=8118	22.2814
07875:2	1	E.C[+57.021]ALDPDIC[+57.021]PNGIC[+57.021]E.N	729		C[+57]*3	817.337	2	1633.67	1633.67	0	0.9	Specific	579.19	435.03	435.03	7.43	281	>hFBN1-Nterm 070820	1	dw091718_1.7902.7902.2	controllerType=0 controllerNumber=1 scan=7902	21.779
08069:2	1	E.C[+57.021]ALDPDIC[+57.021]PNGIC[+57.021]E.N	729		C[+57]*3	817.336	2	1633.66	1633.67	0	-0.4	Specific	673.19	477.02	477.02	9.4	281	>hFBN1-Nterm 070820	1	dw091718_1.8068.8068.2	controllerType=0 controllerNumber=1 scan=8068	22.1622
07936:2	1	E.C[+57.021]ALDPDIC[+57.021]PNGIC[+57.021]E.N	729		C[+57]*3	817.336	2	1633.67	1633.67	0	-0.2	Specific	682.4	467.06	467.06	9.4	281	>hFBN1-Nterm 070820	1	dw091718_1.7954.7954.2	controllerType=0 controllerNumber=1 scan=7954	21.9002
08003:2	1	E.C[+57.021]ALDPDIC[+57.021]PNGIC[+57.021]E.N	729		C[+57]*3	817.336	2	1633.66	1633.67	0	-0.4	Specific	691.48	489.71	489.71	9.4	281	>hFBN1-Nterm 070820	1	dw091718_1.8010.8010.2	controllerType=0 controllerNumber=1 scan=8010	22.0261
07965:2	1	E.C[+57.021]ALDPDIC[+57.021]PNGIC[+57.021]E[+14.016].N	729		C[+57]*3, E[+14]	824.344	2	1647.68	1647.68	0	-0.5	Specific	399.7	366.7	366.7	5.95	281	>hFBN1-Nterm 070820	1	dw091718_1.7979.7979.2	controllerType=0 controllerNumber=1 scan=7979	21.9547
08024:2	1	E.C[+57.021]ALDPDIC[+57.021]PNGIC[+57.021]E[+14.016].N	729		C[+57]*3, E[+14]	824.345	2	1647.68	1647.68	0	0.3	Specific	436.92	422.55	422.55	5.28	281	>hFBN1-Nterm 070820	1	dw091718_1.8030.8030.2	controllerType=0 controllerNumber=1 scan=8030	22.0735
08189:2	1	E.C[+57.021]ALDPDIC[+57.021]PN[+0.984]GIC[+57.021]E.N	729		C[+57]*3, N[+1]	817.83	2	1634.65	1634.65	0	1.4	Specific	503.3	390.82	390.82	6.42	281	>hFBN1-Nterm 070820	1	dw091718_1.8175.8175.2	controllerType=0 controllerNumber=1 scan=8175	22.4152
08125:2	1	E.C[+57.021]ALDPDIC[+57.021]PN[+0.984]GIC[+57.021]E.N	729		C[+57]*3, N[+1]	817.832	2	1634.66	1634.65	0	4.3	Specific	523.89	439.76	439.76	5.93	281	>hFBN1-Nterm 070820	1	dw091718_1.8118.8118.2	controllerType=0 controllerNumber=1 scan=8118	22.2814
08070:2	1	E.C[+57.021]ALDPDIC[+57.021]PN[+0.984]GIC[+57.021]E.N	729		C[+57]*3, N[+1]	817.837	2	1634.67	1634.65	0	9.9	Specific	624.04	503.25	503.25	7.17	281	>hFBN1-Nterm 070820	1	dw091718_1.8068.8068.2	controllerType=0 controllerNumber=1 scan=8068	22.1622
04724:2	1	E.VDSTGKNC[+57.021]VDINE.C	758		C[+57]	725.826	2	1450.64	1450.65	0	-2.2	Specific	131.46	131.46	131.46	2.25	281	>hFBN1-Nterm 070820	1	dw091718_1.4984.4984.2	controllerType=0 controllerNumber=1 scan=4984	14.9316
04324:2	1	E.VDSTGKNC[+57.021]VDINE.C	758		C[+57]	725.828	2	1450.65	1450.65	0	0	Specific	292.31	292.31	292.31	5.96	281	>hFBN1-Nterm 070820	1	dw091718_1.4563.4563.2	controllerType=0 controllerNumber=1 scan=4563	13.8632
04682:2	1	E.VDSTGKNC[+57.021]VDINE.C	758		C[+57]	725.828	2	1450.65	1450.65	0	0.9	Specific	322.88	322.88	322.88	4.86	281	>hFBN1-Nterm 070820	1	dw091718_1.4942.4942.2	controllerType=0 controllerNumber=1 scan=4942	14.8263
04649:2	1	E.VDSTGKNC[+57.021]VDINE.C	758		C[+57]	725.828	2	1450.65	1450.65	0	0	Specific	330.56	330.56	330.56	5.27	281	>hFBN1-Nterm 070820	1	dw091718_1.4903.4903.2	controllerType=0 controllerNumber=1 scan=4903	14.7209
04360:2	1	E.VDSTGKNC[+57.021]VDINE.C	758		C[+57]	725.827	2	1450.65	1450.65	0	-0.7	Specific	510.31	480.59	480.59	7.71	281	>hFBN1-Nterm 070820	1	dw091718_1.4603.4603.2	controllerType=0 controllerNumber=1 scan=4603	13.9735
04606:2	1	E.VDSTGKNC[+57.021]VDINE.C	758		C[+57]	725.828	2	1450.65	1450.65	0	0	Specific	528.67	466.07	466.07	7.78	281	>hFBN1-Nterm 070820	1	dw091718_1.4863.4863.2	controllerType=0 controllerNumber=1 scan=4863	14.6173
04405:2	1	E.VDSTGKNC[+57.021]VDINE.C	758		C[+57]	725.827	2	1450.65	1450.65	0	-0.2	Specific	587.35	541.52	541.52	8.72	281	>hFBN1-Nterm 070820	1	dw091718_1.4646.4646.2	controllerType=0 controllerNumber=1 scan=4646	14.0768
04444:2	1	E.VDSTGKNC[+57.021]VDINE.C	758		C[+57]	725.827	2	1450.65	1450.65	0	-0.3	Specific	635.03	516.06	516.06	9.72	281	>hFBN1-Nterm 070820	1	dw091718_1.4688.4688.2	controllerType=0 controllerNumber=1 scan=4688	14.1822
04565:2	1	E.VDSTGKNC[+57.021]VDINE.C	758		C[+57]	725.827	2	1450.65	1450.65	0	-0.5	Specific	664.79	543.44	543.44	10.72	281	>hFBN1-Nterm 070820	1	dw091718_1.4820.4820.2	controllerType=0 controllerNumber=1 scan=4820	14.5128
04538:2	1	E.VDSTGKNC[+57.021]VDINE.C	758		C[+57]	725.827	2	1450.65	1450.65	0	-0.3	Specific	681.81	525.28	525.28	10.72	281	>hFBN1-Nterm 070820	1	dw091718_1.4781.4781.2	controllerType=0 controllerNumber=1 scan=4781	14.4064
04497:2	1	E.VDSTGKNC[+57.021]VDINE.C	758		C[+57]	725.827	2	1450.65	1450.65	0	-0.4	Specific	702	521.33	521.33	11.72	281	>hFBN1-Nterm 070820	1	dw091718_1.4737.4737.2	controllerType=0 controllerNumber=1 scan=4737	14.2993
04645:2	1	E.VDSTGKNC[+57.021]VDINE[+14.016].C	758		C[+57], E[+14]	732.836	2	1464.66	1464.66	0	0.9	Specific	62.67	62.67	62.67	1.78	281	>hFBN1-Nterm 070820	1	dw091718_1.4898.4898.2	controllerType=0 controllerNumber=1 scan=4898	14.7072
04678:2	1	E.VDSTGKNC[+57.021]VDINE[+14.016].C	758		C[+57], E[+14]	732.834	2	1464.66	1464.66	0	-1.9	Specific	82.09	82.09	82.09	1.77	281	>hFBN1-Nterm 070820	1	dw091718_1.4937.4937.2	controllerType=0 controllerNumber=1 scan=4937	14.8142
04760:2	1	E.VDSTGKN[+0.984]C[+57.021]VDINE.C	758		C[+57], N[+1]	726.32	2	1451.63	1451.63	0	0.9	Specific	272.88	272.88	219.74	4.8	281	>hFBN1-Nterm 070820	1	dw091718_1.5024.5024.2	controllerType=0 controllerNumber=1 scan=5024	15.0328
03892:2	1	D.STGKNC[+57.021]VDINE.C	760		C[+57]	618.779	2	1236.55	1236.55	0	-1.1	Specific	87.39	87.39	87.39	1.66	281	>hFBN1-Nterm 070820	1	dw091718_1.4123.4123.2	controllerType=0 controllerNumber=1 scan=4123	12.7555
03948:2	1	D.STGKNC[+57.021]VDINE.C	760		C[+57]	618.78	2	1236.55	1236.55	0	0.5	Specific	292.67	292.67	292.67	4.88	281	>hFBN1-Nterm 070820	1	dw091718_1.4178.4178.2	controllerType=0 controllerNumber=1 scan=4178	12.8868
09025:2	1	E.C[+57.021]VLNSLLC[+57.021]D.N	771		C[+57]*2	547.256	2	1093.5	1093.5	0	2.1	Specific	227.43	227.43	227.43	1.94	281	>hFBN1-Nterm 070820	1	dw091718_1.8875.8875.2	controllerType=0 controllerNumber=1 scan=8875	24.0637
08764:2	1	E.C[+57.021]VLNSLLC[+57.021]D.N	771		C[+57]*2	547.255	2	1093.5	1093.5	0	1.8	Specific	415.54	405.71	405.71	5.37	281	>hFBN1-Nterm 070820	1	dw091718_1.8659.8659.2	controllerType=0 controllerNumber=1 scan=8659	23.5515
08951:2	1	E.C[+57.021]VLNSLLC[+57.021]D.N	771		C[+57]*2	547.255	2	1093.5	1093.5	0	1.8	Specific	420.36	420.36	420.36	6.23	281	>hFBN1-Nterm 070820	1	dw091718_1.8817.8817.2	controllerType=0 controllerNumber=1 scan=8817	23.9273
08817:2	1	E.C[+57.021]VLNSLLC[+57.021]D.N	771		C[+57]*2	547.255	2	1093.5	1093.5	0	1.1	Specific	427.47	417.18	417.18	6.23	281	>hFBN1-Nterm 070820	1	dw091718_1.8707.8707.2	controllerType=0 controllerNumber=1 scan=8707	23.6656
08885:2	1	E.C[+57.021]VLNSLLC[+57.021]D.N	771		C[+57]*2	547.256	2	1093.51	1093.5	0	3.7	Specific	493.14	493.14	493.14	5.06	281	>hFBN1-Nterm 070820	1	dw091718_1.8761.8761.2	controllerType=0 controllerNumber=1 scan=8761	23.7947
08358:4	1	E.C[+57.021]VLNS[+162.053]LLC[+57.021]DNGQC[+57.021]RNTPGSFVC[+57.021]TC[+57.021]PKGFIYKPD.L	771	Hex(1)	C[+57]*5, S[+162]	1010.96	4	4040.82	4039.81	1	1.1	Specific	78.51	78.51	2.8	1.72	281	>hFBN1-Nterm 070820	1	dw091718_1.8311.8311.4	controllerType=0 controllerNumber=1 scan=8311	22.7337
09364:3	1	E.C[+57.021]VLNS[+146.058]LLC[+57.021]DNGQC[+57.021]RNTPGSFVC[+57.021]TC[+57.021]PKGFIYKPD.L	771	Fuc(1)	C[+57]*5, S[+146]	1341.94	3	4023.8	4023.82	0	-4.9	Specific	197.58	154.73	2.8	2.34	281	>hFBN1-Nterm 070820	1	dw091718_1.9165.9165.3	controllerType=0 controllerNumber=1 scan=9165	24.7488
09379:4	1	E.C[+57.021]VLNS[+146.058]LLC[+57.021]DNGQC[+57.021]RNTPGSFVC[+57.021]TC[+57.021]PKGFIYKPD.L	771	Fuc(1)	C[+57]*5, S[+146]	1006.7	4	4023.8	4023.82	0	-4.8	Specific	201.4	200.55	2.8	2.32	281	>hFBN1-Nterm 070820	1	dw091718_1.9179.9179.4	controllerType=0 controllerNumber=1 scan=9179	24.7836
09322:4	1	E.C[+57.021]VLNS[+146.058]LLC[+57.021]DNGQC[+57.021]RNTPGSFVC[+57.021]TC[+57.021]PKGFIYKPD.L	771	Fuc(1)	C[+57]*5, S[+146]	1006.45	4	4022.78	4023.82	-1	-7.9	Specific	286.54	286.54	10.6	4.33	281	>hFBN1-Nterm 070820	1	dw091718_1.9128.9128.4	controllerType=0 controllerNumber=1 scan=9128	24.6621
08267:4	1	E.C[+57.021]VLNSLLC[+57.021]DN[+0.984]GQC[+57.021]RNTPGSFVC[+57.021]TC[+57.021]PKGFIYKPD.L	771		C[+57]*5, N[+1]	970.444	4	3878.75	3878.74	0	2.5	Specific	371.71	371.71	13.53	5.83	281	>hFBN1-Nterm 070820	1	dw091718_1.8236.8236.4	controllerType=0 controllerNumber=1 scan=8236	22.5579
08207:4	1	E.C[+57.021]VLNSLLC[+57.021]DNGQC[+57.021]RNTPGS[+162.053]FVC[+57.021]TC[+57.021]PKGFIYKPD.L	771	Hex(1)	C[+57]*5, S[+162]	1010.46	4	4038.81	4039.81	-1	1.6	Specific	374.39	333.89	0	4.86	281	>hFBN1-Nterm 070820	1	dw091718_1.8188.8188.4	controllerType=0 controllerNumber=1 scan=8188	22.4459
08143:4	1	E.C[+57.021]VLNSLLC[+57.021]DNGQC[+57.021]RNT[+162.053]PGSFVC[+57.021]TC[+57.021]PKGFIYKPD.L	771	Hex(1)	C[+57]*5, T[+162]	1010.71	4	4039.81	4039.81	0	0.6	Specific	605.81	605.81	0	9.15	281	>hFBN1-Nterm 070820	1	dw091718_1.8134.8134.4	controllerType=0 controllerNumber=1 scan=8134	22.318
08270:4	1	E.C[+57.021]VLNS[+162.053]LLC[+57.021]DNGQC[+57.021]RNTPGSFVC[+57.021]TC[+57.021]PKGFIYKPD.L	771	Hex(1)	C[+57]*5, S[+162]	1010.96	4	4040.8	4039.81	1	-3.4	Specific	625.15	625.15	2.8	8.74	281	>hFBN1-Nterm 070820	1	dw091718_1.8240.8240.4	controllerType=0 controllerNumber=1 scan=8240	22.5685
08004:4	1	E.C[+57.021]VLNSLLC[+57.021]DNGQC[+57.021]RNTPGSFVC[+57.021]T[+162.053]C[+57.021]PKGFIYKPD.L	771	Hex(1)	C[+57]*5, T[+162]	1010.71	4	4039.81	4039.81	0	0.7	Specific	793.88	793.88	7.15	12.15	281	>hFBN1-Nterm 070820	1	dw091718_1.8011.8011.4	controllerType=0 controllerNumber=1 scan=8011	22.0283
08062:4	1	E.C[+57.021]VLNSLLC[+57.021]DNGQC[+57.021]RNT[+162.053]PGSFVC[+57.021]TC[+57.021]PKGFIYKPD.L	771	Hex(1)	C[+57]*5, T[+162]	1010.71	4	4039.81	4039.81	0	0.5	Specific	944.12	944.12	0	15.15	281	>hFBN1-Nterm 070820	1	dw091718_1.8063.8063.4	controllerType=0 controllerNumber=1 scan=8063	22.1514
09298:4	1	E.C[+57.021]VLNS[+146.058]LLC[+57.021]DN[+15.995]GQC[+57.021]RNTPGSFVC[+57.021]TC[+57.021]PKGFIYKPD.L	771	Fuc(1)	C[+57]*5, N[+16], S[+146]	1010.45	4	4038.78	4039.81	-1	-7.4	Specific	214.49	214.49	0.5	3.1	281	>hFBN1-Nterm 070820	1	dw091718_1.9106.9106.4	controllerType=0 controllerNumber=1 scan=9106	24.6105
08208:4	1	E.C[+57.021]VLNSLLC[+57.021]DN[+0.984]GQC[+57.021]RNTPGS[+162.053]FVC[+57.021]TC[+57.021]PKGFIYKPD.L	771	Hex(1)	C[+57]*5, N[+1], S[+162]	1011.21	4	4041.81	4040.8	1	1.8	Specific	366.05	366.05	0	5.39	281	>hFBN1-Nterm 070820	1	dw091718_1.8188.8188.4	controllerType=0 controllerNumber=1 scan=8188	22.4459
08168:4	1	E.C[+57.021]VLNS[+162.053]LLC[+57.021]DNGQC[+57.021]RN[+15.995]TPGSFVC[+57.021]TC[+57.021]PKGFIYKPD.L	771	Hex(1)	C[+57]*5, N[+16], S[+162]	1014.96	4	4056.82	4055.81	1	1.3	Specific	481.53	481.53	2	7.14	281	>hFBN1-Nterm 070820	1	dw091718_1.8157.8157.4	controllerType=0 controllerNumber=1 scan=8157	22.3723
08013:4	1	E.C[+57.021]VLNSLLC[+57.021]DNGQC[+57.021]RN[+15.995]T[+162.053]PGSFVC[+57.021]TC[+57.021]PKGFIYKPD.L	771	Hex(1)	C[+57]*5, N[+16], T[+162]	1014.71	4	4055.81	4055.81	0	0.9	Specific	989.49	989.49	0	16.15	281	>hFBN1-Nterm 070820	1	dw091718_1.8019.8019.4	controllerType=0 controllerNumber=1 scan=8019	22.0476
08114:5	1	E.C[+57.021]VLNSLLC[+57.021]DNGQC[+57.021]RN[+0.984]T[+426.137]PGSFVC[+57.021]T[+511.190]C[+57.021]PKGFIYKPDLKTC[+57.021]E.D	771	Hex(1)Pent(2),HexNAc(1)Hex(1)Fuc(1)	C[+57]*6, N[+1], T[+426][+511]	1090.48	5	5448.37	5447.37	1	-1.2	Specific	122.51	122.51	0	1.89	281	>hFBN1-Nterm 070820	1	dw091718_1.8108.8108.5	controllerType=0 controllerNumber=1 scan=8108	22.2572
08052:5	1	E.C[+57.021]VLNSLLC[+57.021]D[+15.995]N[+15.995]GQC[+57.021]RNT[+511.190]PGSFVC[+57.021]T[+396.127]C[+57.021]PKGFIYKPDLKTC[+57.021]E.D	771	HexNAc(1)Hex(1)Fuc(1),Pent(3)	C[+57]*6, D[+16], N[+16], T[+396][+511]	1090.48	5	5448.36	5448.37	0	-1.8	Specific	60.8	60.8	0	1.8	281	>hFBN1-Nterm 070820	1	dw091718_1.8056.8056.5	controllerType=0 controllerNumber=1 scan=8056	22.1342
08107:5	1	E.C[+57.021]VLNSLLC[+57.021]D[+15.995]NGQC[+57.021]RN[+0.984]T[+511.190]PGS[+396.127]FVC[+57.021]TC[+57.021]PKGFIYKPDLKTC[+57.021]E.D	771	HexNAc(1)Hex(1)Fuc(1),Pent(3)	C[+57]*6, D[+16], N[+1], S[+396], T[+511]	1087.28	5	5432.35	5433.35	-1	0.2	Specific	164.61	164.61	0	2.15	281	>hFBN1-Nterm 070820	1	dw091718_1.8100.8100.5	controllerType=0 controllerNumber=1 scan=8100	22.2379
05972:4	1	D.N[+0.984]GQC[+57.021]RN[+15.995]TPGSFVC[+57.021]T[+162.053]C[+57.021]PKGFIYKPD.L	780	Hex(1)	C[+57]*3, N[+1][+16], T[+162]	746.34	4	2982.34	2982.31	0	10.4	Specific	435.37	429.38	1.2	4.57	281	>hFBN1-Nterm 070820	1	dw091718_1.6237.6237.4	controllerType=0 controllerNumber=1 scan=6237	17.9502
06779:3	1	E.C[+57.021]ESSPC[+57.021]INGVC[+57.021]KNS[+162.053]PGSFIC[+57.021]E.C	813	Hex(1)	C[+57]*4, S[+162]	855.353	3	2564.04	2564.04	0	1.3	Specific	536.26	451.79	2.4	6.22	281	>hFBN1-Nterm 070820	1	dw091718_1.6955.6955.3	controllerType=0 controllerNumber=1 scan=6955	19.5945
06456:3	1	E.C[+57.021]ESSPC[+57.021]INGVC[+57.021]KNS[+324.106]PGSFIC[+57.021]E.C	813	Hex(2)	C[+57]*4, S[+324]	909.368	3	2726.09	2726.09	0	-1.7	Specific	605.77	605.77	1.69	8.13	281	>hFBN1-Nterm 070820	1	dw091718_1.6666.6666.3	controllerType=0 controllerNumber=1 scan=6666	18.9376
06515:3	1	E.C[+57.021]ESSPC[+57.021]INGVC[+57.021]KNS[+324.106]PGSFIC[+57.021]E.C	813	Hex(2)	C[+57]*4, S[+324]	909.37	3	2726.09	2726.09	0	0.4	Specific	640.07	640.07	2.96	8.16	281	>hFBN1-Nterm 070820	1	dw091718_1.6716.6716.3	controllerType=0 controllerNumber=1 scan=6716	19.0539
06590:3	1	E.C[+57.021]ESSPC[+57.021]IN[+0.984]GVC[+57.021]KNS[+324.106]PGSFIC[+57.021]E.C	813	Hex(2)	C[+57]*4, N[+1], S[+324]	909.699	3	2727.08	2727.08	0	2.3	Specific	531.73	531.73	3.6	5.35	281	>hFBN1-Nterm 070820	1	dw091718_1.6785.6785.3	controllerType=0 controllerNumber=1 scan=6785	19.2086
06717:3	1	E.SSPC[+57.021]INGVC[+57.021]KNSPGSFIC[+57.021]E.C	815		C[+57]*3	704.981	3	2112.93	2112.91	0	6.6	Specific	328.88	306.5	306.5	2.07	281	>hFBN1-Nterm 070820	1	dw091718_1.6897.6897.3	controllerType=0 controllerNumber=1 scan=6897	19.4595
06432:3	1	E.SSPC[+57.021]INGVC[+57.021]KNSPGS[+294.095]FIC[+57.021]E.C	815	Hex(1)Pent(1)	C[+57]*3, S[+294]	803.008	3	2407.01	2407.01	0	0.2	Specific	235.79	165.74	0	1.76	281	>hFBN1-Nterm 070820	1	dw091718_1.6647.6647.3	controllerType=0 controllerNumber=1 scan=6647	18.8931
06720:3	1	E.SS[+162.053]PC[+57.021]INGVC[+57.021]KNSPGSFIC[+57.021]E.C	815	Hex(1)	C[+57]*3, S[+162]	758.995	3	2274.97	2274.97	0	1.7	Specific	556.24	436.39	1.2	5.51	281	>hFBN1-Nterm 070820	1	dw091718_1.6901.6901.3	controllerType=0 controllerNumber=1 scan=6901	19.47
06656:3	1	E.SSPC[+57.021]INGVC[+57.021]KNS[+162.053]PGSFIC[+57.021]E.C	815	Hex(1)	C[+57]*3, S[+162]	758.994	3	2274.97	2274.97	0	-0.1	Specific	641.68	458.7	0	8.73	281	>hFBN1-Nterm 070820	1	dw091718_1.6845.6845.3	controllerType=0 controllerNumber=1 scan=6845	19.3452
06373:3	1	E.SSPC[+57.021]INGVC[+57.021]KNS[+324.106]PGSFIC[+57.021]E.C	815	Hex(2)	C[+57]*3, S[+324]	813.011	3	2437.02	2437.02	0	-0.2	Specific	643.66	643.66	0	8.73	281	>hFBN1-Nterm 070820	1	dw091718_1.6594.6594.3	controllerType=0 controllerNumber=1 scan=6594	18.7734
06598:3	1	E.SS[+162.053]PC[+57.021]INGVC[+57.021]KNSPGSFIC[+57.021]E.C	815	Hex(1)	C[+57]*3, S[+162]	758.995	3	2274.97	2274.97	0	0.9	Specific	688.09	490.26	1.2	9.76	281	>hFBN1-Nterm 070820	1	dw091718_1.6792.6792.3	controllerType=0 controllerNumber=1 scan=6792	19.2253
06333:3	1	E.SSPC[+57.021]INGVC[+57.021]KNS[+324.106]PGSFIC[+57.021]E.C	815	Hex(2)	C[+57]*3, S[+324]	813.011	3	2437.02	2437.02	0	-0.2	Specific	710.49	504.41	0	10.73	281	>hFBN1-Nterm 070820	1	dw091718_1.6549.6549.3	controllerType=0 controllerNumber=1 scan=6549	18.6635
06673:2	1	E.SS[+162.053]PC[+57.021]INGVC[+57.021]KNSPGSFIC[+57.021]E.C	815	Hex(1)	C[+57]*3, S[+162]	1137.99	2	2274.97	2274.97	0	1.7	Specific	786.17	662.81	0.63	12.71	281	>hFBN1-Nterm 070820	1	dw091718_1.6859.6859.2	controllerType=0 controllerNumber=1 scan=6859	19.3755
06606:2	1	E.SS[+162.053]PC[+57.021]INGVC[+57.021]KNSPGSFIC[+57.021]E.C	815	Hex(1)	C[+57]*3, S[+162]	1137.99	2	2274.97	2274.97	0	0.2	Specific	817.2	685.89	0.9	13.68	281	>hFBN1-Nterm 070820	1	dw091718_1.6799.6799.2	controllerType=0 controllerNumber=1 scan=6799	19.2406
06714:3	1	E.SSPC[+57.021]INGVC[+57.021]KNS[+162.053]PGS[+146.058]FIC[+57.021]E.C	815	Hex(1),Fuc(1)	C[+57]*3, S[+146][+162]	807.668	3	2420.99	2421.03	0	-14.4	Specific	253.24	253.24	0	1.9	281	>hFBN1-Nterm 070820	1	dw091718_1.6895.6895.3	controllerType=0 controllerNumber=1 scan=6895	19.4551
06370:3	1	E.SSPC[+57.021]INGVC[+57.021]KNSPGS[+324.106]FIC[+57.021]E[+14.016].C	815	Hex(2)	C[+57]*3, E[+14], S[+324]	817.683	3	2451.04	2451.04	0	0	Specific	348.58	314.18	0	3.06	281	>hFBN1-Nterm 070820	1	dw091718_1.6590.6590.3	controllerType=0 controllerNumber=1 scan=6590	18.7634
06667:3	1	E.SSPC[+57.021]IN[+0.984]GVC[+57.021]KNS[+324.106]PGSFIC[+57.021]E.C	815	Hex(2)	C[+57]*3, N[+1], S[+324]	813.338	3	2438	2438	0	-1.4	Specific	509.01	509.01	0	5.86	281	>hFBN1-Nterm 070820	1	dw091718_1.6853.6853.3	controllerType=0 controllerNumber=1 scan=6853	19.361
06500:3	1	E.SSPC[+57.021]IN[+0.984]GVC[+57.021]KNSPGS[+324.106]FIC[+57.021]E.C	815	Hex(2)	C[+57]*3, N[+1], S[+324]	813.338	3	2438	2438	0	-1.4	Specific	562.72	562.72	0	6.42	281	>hFBN1-Nterm 070820	1	dw091718_1.6705.6705.3	controllerType=0 controllerNumber=1 scan=6705	19.0282
06565:3	1	E.SSPC[+57.021]IN[+0.984]GVC[+57.021]KNS[+324.106]PGSFIC[+57.021]E.C	815	Hex(2)	C[+57]*3, N[+1], S[+324]	813.34	3	2438.01	2438	0	1	Specific	594.67	594.67	0	6.9	281	>hFBN1-Nterm 070820	1	dw091718_1.6762.6762.3	controllerType=0 controllerNumber=1 scan=6762	19.1559
06603:2	1	E.SSPC[+57.021]IN[+0.984]GVC[+57.021]KNS[+324.106]PGSFIC[+57.021]E.C	815	Hex(2)	C[+57]*3, N[+1], S[+324]	1219.51	2	2438.01	2438	0	0.7	Specific	621.61	621.61	0	9.71	281	>hFBN1-Nterm 070820	1	dw091718_1.6796.6796.2	controllerType=0 controllerNumber=1 scan=6796	19.2341
06436:3	1	E.SSPC[+57.021]IN[+0.984]GVC[+57.021]KNSPGS[+324.106]FIC[+57.021]E.C	815	Hex(2)	C[+57]*3, N[+1], S[+324]	813.339	3	2438	2438	0	-0.4	Specific	677.74	677.74	0	9.73	281	>hFBN1-Nterm 070820	1	dw091718_1.6651.6651.3	controllerType=0 controllerNumber=1 scan=6651	18.9032
06466:2	1	E.SSPC[+57.021]IN[+0.984]GVC[+57.021]KNSPGS[+324.106]FIC[+57.021]E.C	815	Hex(2)	C[+57]*3, N[+1], S[+324]	1219.51	2	2438.01	2438	0	1.1	Specific	802.28	802.28	0	13.71	281	>hFBN1-Nterm 070820	1	dw091718_1.6674.6674.2	controllerType=0 controllerNumber=1 scan=6674	18.957
06344:2	1	E.SS[+162.053]PC[+57.021]INGVC[+57.021]KNSPGS[+162.053]FIC[+57.021]E.C	815	Hex(1),Hex(1)	C[+57]*3, S[+162]*2	1219.01	2	2437.02	2437.02	0	-0.3	Specific	847.86	847.86	1.2	13.68	281	>hFBN1-Nterm 070820	1	dw091718_1.6560.6560.2	controllerType=0 controllerNumber=1 scan=6560	18.6881
06292:2	1	E.SS[+162.053]PC[+57.021]INGVC[+57.021]KNSPGS[+162.053]FIC[+57.021]E.C	815	Hex(1),Hex(1)	C[+57]*3, S[+162]*2	1219.01	2	2437.02	2437.02	0	0.8	Specific	853.33	853.33	1.2	14.71	281	>hFBN1-Nterm 070820	1	dw091718_1.6514.6514.2	controllerType=0 controllerNumber=1 scan=6514	18.5817
06407:2	1	E.SS[+162.053]PC[+57.021]IN[+0.984]GVC[+57.021]KNS[+162.053]PGSFIC[+57.021]E.C	815	Hex(1),Hex(1)	C[+57]*3, N[+1], S[+162]*2	1219.51	2	2438.02	2438	0	5.1	Specific	676.33	676.33	1.2	10.16	281	>hFBN1-Nterm 070820	1	dw091718_1.6625.6625.2	controllerType=0 controllerNumber=1 scan=6625	18.8426
07829:2	1	E.STLDPTKTIC[+57.021]IE.T	838		C[+57]	689.35	2	1377.69	1377.69	0	-0.2	Specific	230.6	223.4	223.4	2.45	281	>hFBN1-Nterm 070820	1	dw091718_1.7863.7863.2	controllerType=0 controllerNumber=1 scan=7863	21.6854
11422:2	1	E.STLDPTKTIC[+57.021]IE.T	838		C[+57]	689.353	2	1377.7	1377.69	0	4.3	Specific	341.19	325.36	325.36	5.11	281	>hFBN1-Nterm 070820	1	dw091718_1.10887.10887.2	controllerType=0 controllerNumber=1 scan=10887	28.8499
07492:2	1	E.STLDPTKTIC[+57.021]IE.T	838		C[+57]	689.351	2	1377.69	1377.69	0	0.6	Specific	485.28	389.95	389.95	7.24	281	>hFBN1-Nterm 070820	1	dw091718_1.7574.7574.2	controllerType=0 controllerNumber=1 scan=7574	21.0167
06867:2	1	E.STLDPTKTIC[+57.021]IE.T	838		C[+57]	689.35	2	1377.69	1377.69	0	0	Specific	568.6	493.39	493.39	8.22	281	>hFBN1-Nterm 070820	1	dw091718_1.7035.7035.3	controllerType=0 controllerNumber=1 scan=7035	19.7739
07427:2	1	E.STLDPTKTIC[+57.021]IE.T	838		C[+57]	689.347	2	1377.69	1377.69	0	-4.1	Specific	580.38	529.16	529.16	7.84	281	>hFBN1-Nterm 070820	1	dw091718_1.7521.7521.2	controllerType=0 controllerNumber=1 scan=7521	20.8945
07265:2	1	E.STLDPTKTIC[+57.021]IE.T	838		C[+57]	689.351	2	1377.7	1377.69	0	1.5	Specific	700.4	513.78	513.78	11.25	281	>hFBN1-Nterm 070820	1	dw091718_1.7385.7385.2	controllerType=0 controllerNumber=1 scan=7385	20.5838
07069:2	1	E.STLDPTKTIC[+57.021]IE.T	838		C[+57]	689.35	2	1377.69	1377.69	0	-0.2	Specific	725.99	424.92	424.92	11.22	281	>hFBN1-Nterm 070820	1	dw091718_1.7220.7220.2	controllerType=0 controllerNumber=1 scan=7220	20.1977
07335:2	1	E.STLDPTKTIC[+57.021]IE.T	838		C[+57]	689.351	2	1377.7	1377.69	0	1.5	Specific	726.02	543.04	543.04	11.25	281	>hFBN1-Nterm 070820	1	dw091718_1.7443.7443.2	controllerType=0 controllerNumber=1 scan=7443	20.7184
07200:2	1	E.STLDPTKTIC[+57.021]IE.T	838		C[+57]	689.351	2	1377.69	1377.69	0	1.1	Specific	751.65	545.91	545.91	12.25	281	>hFBN1-Nterm 070820	1	dw091718_1.7330.7330.2	controllerType=0 controllerNumber=1 scan=7330	20.455
06909:2	1	E.STLDPTKTIC[+57.021]IE.T	838		C[+57]	689.35	2	1377.69	1377.69	0	0	Specific	753.62	488.73	488.73	12.22	281	>hFBN1-Nterm 070820	1	dw091718_1.7072.7072.2	controllerType=0 controllerNumber=1 scan=7072	19.8559
07133:2	1	E.STLDPTKTIC[+57.021]IE.T	838		C[+57]	689.35	2	1377.69	1377.69	0	0.3	Specific	755.68	531.94	531.94	12.22	281	>hFBN1-Nterm 070820	1	dw091718_1.7276.7276.2	controllerType=0 controllerNumber=1 scan=7276	20.3282
06968:2	1	E.STLDPTKTIC[+57.021]IE.T	838		C[+57]	689.35	2	1377.69	1377.69	0	0	Specific	760.07	502	502	12.22	281	>hFBN1-Nterm 070820	1	dw091718_1.7124.7124.2	controllerType=0 controllerNumber=1 scan=7124	19.9734
07014:2	1	E.STLDPTKTIC[+57.021]IE.T	838		C[+57]	689.35	2	1377.69	1377.69	0	0.1	Specific	764.4	533.25	533.25	12.22	281	>hFBN1-Nterm 070820	1	dw091718_1.7170.7170.2	controllerType=0 controllerNumber=1 scan=7170	20.08
07019:2	1	E.STLDPTKTIC[+57.021]IE[+14.016].T	838		C[+57], E[+14]	696.357	2	1391.71	1391.71	0	-1	Specific	575.01	575.01	575.01	8.22	281	>hFBN1-Nterm 070820	1	dw091718_1.7175.7175.2	controllerType=0 controllerNumber=1 scan=7175	20.091
06781:2	1	E.TIKGTC[+57.021]WQTVID.G	850		C[+57]	711.358	2	1421.71	1421.71	0	0.1	Specific	522	522	522	7.28	281	>hFBN1-Nterm 070820	1	dw091718_1.6957.6957.2	controllerType=0 controllerNumber=1 scan=6957	19.5988
06831:2	1	E.TIKGTC[+57.021]WQTVID.G	850		C[+57]	711.359	2	1421.71	1421.71	0	0.3	Specific	544.07	544.07	544.07	7.28	281	>hFBN1-Nterm 070820	1	dw091718_1.7004.7004.2	controllerType=0 controllerNumber=1 scan=7004	19.7062
06009:3	1	E.TIKGTC[+57.021]WQTVIDGRC[+57.021]E.I	850		C[+57]*2	641.974	3	1923.91	1923.91	0	1.3	Specific	476.58	476.58	476.58	7.15	281	>hFBN1-Nterm 070820	1	dw091718_1.6272.6272.3	controllerType=0 controllerNumber=1 scan=6272	18.0277
06608:3	1	E.TIKGTC[+57.021]WQTVIDGRC[+57.021]E.I	850		C[+57]*2	641.974	3	1923.91	1923.91	0	1	Specific	530.26	530.26	530.26	7.32	281	>hFBN1-Nterm 070820	1	dw091718_1.6802.6802.3	controllerType=0 controllerNumber=1 scan=6802	19.249
06195:3	1	E.TIKGTC[+57.021]WQTVIDGRC[+57.021]E.I	850		C[+57]*2	641.973	3	1923.91	1923.91	0	0.3	Specific	540.9	540.9	540.9	7.29	281	>hFBN1-Nterm 070820	1	dw091718_1.6432.6432.3	controllerType=0 controllerNumber=1 scan=6432	18.3964
06549:3	1	E.TIKGTC[+57.021]WQTVIDGRC[+57.021]E.I	850		C[+57]*2	641.973	3	1923.9	1923.91	0	-1	Specific	541.68	541.68	541.68	7.29	281	>hFBN1-Nterm 070820	1	dw091718_1.6747.6747.3	controllerType=0 controllerNumber=1 scan=6747	19.1235
06072:3	1	E.TIKGTC[+57.021]WQTVIDGRC[+57.021]E.I	850		C[+57]*2	641.973	3	1923.9	1923.91	0	-0.7	Specific	548.18	548.18	548.18	7.29	281	>hFBN1-Nterm 070820	1	dw091718_1.6323.6323.3	controllerType=0 controllerNumber=1 scan=6323	18.1474
06366:3	1	E.TIKGTC[+57.021]WQTVIDGRC[+57.021]E.I	850		C[+57]*2	641.973	3	1923.91	1923.91	0	0.1	Specific	573.21	573.21	573.21	8.24	281	>hFBN1-Nterm 070820	1	dw091718_1.6586.6586.3	controllerType=0 controllerNumber=1 scan=6586	18.7566
06489:3	1	E.TIKGTC[+57.021]WQTVIDGRC[+57.021]E.I	850		C[+57]*2	641.973	3	1923.9	1923.91	0	-0.2	Specific	635.7	635.7	635.7	9.24	281	>hFBN1-Nterm 070820	1	dw091718_1.6695.6695.3	controllerType=0 controllerNumber=1 scan=6695	19.0046
06133:3	1	E.TIKGTC[+57.021]WQTVIDGRC[+57.021]E.I	850		C[+57]*2	641.973	3	1923.91	1923.91	0	0.2	Specific	664.58	664.58	664.58	10.24	281	>hFBN1-Nterm 070820	1	dw091718_1.6374.6374.3	controllerType=0 controllerNumber=1 scan=6374	18.2669
06260:3	1	E.TIKGTC[+57.021]WQTVIDGRC[+57.021]E.I	850		C[+57]*2	641.973	3	1923.9	1923.91	0	-0.2	Specific	666.47	666.47	666.47	10.24	281	>hFBN1-Nterm 070820	1	dw091718_1.6485.6485.3	controllerType=0 controllerNumber=1 scan=6485	18.517
06421:3	1	E.TIKGTC[+57.021]WQTVIDGRC[+57.021]E.I	850		C[+57]*2	641.973	3	1923.91	1923.91	0	0.3	Specific	681.24	681.24	681.24	10.24	281	>hFBN1-Nterm 070820	1	dw091718_1.6638.6638.3	controllerType=0 controllerNumber=1 scan=6638	18.8745
06321:3	1	E.TIKGTC[+57.021]WQTVIDGRC[+57.021]E.I	850		C[+57]*2	641.973	3	1923.9	1923.91	0	-0.2	Specific	704.63	704.63	704.63	11.24	281	>hFBN1-Nterm 070820	1	dw091718_1.6539.6539.3	controllerType=0 controllerNumber=1 scan=6539	18.6405
06377:3	1	E.TIKGTC[+57.021]WQTVIDGRC[+57.021]E[+14.016].I	850		C[+57]*2, E[+14]	646.646	3	1937.92	1937.92	0	0.8	Specific	517.05	517.05	517.05	6.39	281	>hFBN1-Nterm 070820	1	dw091718_1.6599.6599.3	controllerType=0 controllerNumber=1 scan=6599	18.7845
06434:3	1	E.TIKGTC[+57.021]WQTVIDGRC[+57.021]E[+14.016].I	850		C[+57]*2, E[+14]	646.645	3	1937.92	1937.92	0	0.5	Specific	568.5	568.5	568.5	7.4	281	>hFBN1-Nterm 070820	1	dw091718_1.6650.6650.3	controllerType=0 controllerNumber=1 scan=6650	18.9015
08116:5	1	E.ININGATLKSQC[+57.021]C[+57.021]SSLGAAWGSPC[+57.021]TLC[+57.021]QVDPIC[+57.021]GKGYSRIKGTQC[+57.021]E[+14.016]DID.E	866		C[+57]*6, E[+14]	1092.91	5	5460.5	5460.52	0	-3.7	Specific	59.96	59.96	50.42	1.68	281	>hFBN1-Nterm 070820	1	dw091718_1.8110.8110.5	controllerType=0 controllerNumber=1 scan=8110	22.2616
04401:2	1	D.ATGRIC[+57.021]LD.I	947		C[+57]	453.228	2	905.449	905.451	0	-1.7	Specific	219.43	219.43	219.43	3.26	281	>hFBN1-Nterm 070820	1	dw091718_1.4642.4642.2	controllerType=0 controllerNumber=1 scan=4642	14.0669
04441:2	1	D.ATGRIC[+57.021]LD.I	947		C[+57]	453.23	2	905.452	905.451	0	1.3	Specific	336.27	336.27	336.27	5.85	281	>hFBN1-Nterm 070820	1	dw091718_1.4685.4685.2	controllerType=0 controllerNumber=1 scan=4685	14.174
04583:2	1	D.ATGRIC[+57.021]LD.I	947		C[+57]	453.229	2	905.452	905.451	0	0.9	Specific	374.03	343.96	343.96	6.01	281	>hFBN1-Nterm 070820	1	dw091718_1.4837.4837.2	controllerType=0 controllerNumber=1 scan=4837	14.5541
04490:2	1	D.ATGRIC[+57.021]LD.I	947		C[+57]	453.229	2	905.45	905.451	0	-0.9	Specific	455.01	325.4	325.4	6.32	281	>hFBN1-Nterm 070820	1	dw091718_1.4730.4730.2	controllerType=0 controllerNumber=1 scan=4730	14.2828
04535:2	1	D.ATGRIC[+57.021]LD.I	947		C[+57]	453.229	2	905.45	905.451	0	-1	Specific	483.11	270.24	270.24	5.96	281	>hFBN1-Nterm 070820	1	dw091718_1.4777.4777.2	controllerType=0 controllerNumber=1 scan=4777	14.3965
05655:2	1	E.TC[+57.021]FLRYE.D	959		C[+57]	494.731	2	988.456	988.456	0	-0.1	Specific	398.92	293	293	5.01	281	>hFBN1-Nterm 070820	1	dw091718_1.5936.5936.2	controllerType=0 controllerNumber=1 scan=5936	17.2321
05915:2	1	E.TC[+57.021]FLRYE.D	959		C[+57]	494.731	2	988.456	988.456	0	0	Specific	407.51	318.48	318.48	5.21	281	>hFBN1-Nterm 070820	1	dw091718_1.6180.6180.2	controllerType=0 controllerNumber=1 scan=6180	17.812
05964:2	1	E.TC[+57.021]FLRYE.D	959		C[+57]	494.732	2	988.456	988.456	0	0.6	Specific	407.52	300.25	300.25	5.24	281	>hFBN1-Nterm 070820	1	dw091718_1.6228.6228.2	controllerType=0 controllerNumber=1 scan=6228	17.9284
06097:2	1	E.TC[+57.021]FLRYE.D	959		C[+57]	494.732	2	988.456	988.456	0	0.6	Specific	409.32	304.84	304.84	4.79	281	>hFBN1-Nterm 070820	1	dw091718_1.6344.6344.2	controllerType=0 controllerNumber=1 scan=6344	18.1962
05811:2	1	E.TC[+57.021]FLRYE.D	959		C[+57]	494.731	2	988.456	988.456	0	-0.2	Specific	412.27	202.34	202.34	5.33	281	>hFBN1-Nterm 070820	1	dw091718_1.6082.6082.2	controllerType=0 controllerNumber=1 scan=6082	17.5855
05860:2	1	E.TC[+57.021]FLRYE.D	959		C[+57]	494.732	2	988.456	988.456	0	0.4	Specific	423.31	298.72	298.72	6.07	281	>hFBN1-Nterm 070820	1	dw091718_1.6129.6129.2	controllerType=0 controllerNumber=1 scan=6129	17.6921
05690:2	1	E.TC[+57.021]FLRYE.D	959		C[+57]	494.732	2	988.456	988.456	0	0.5	Specific	439.5	216.67	216.67	4.41	281	>hFBN1-Nterm 070820	1	dw091718_1.5979.5979.2	controllerType=0 controllerNumber=1 scan=5979	17.3469
06023:2	1	E.TC[+57.021]FLRYE.D	959		C[+57]	494.731	2	988.456	988.456	0	-0.1	Specific	444.69	265.57	265.57	4.55	281	>hFBN1-Nterm 070820	1	dw091718_1.6285.6285.2	controllerType=0 controllerNumber=1 scan=6285	18.0597
05747:2	1	E.TC[+57.021]FLRYE.D	959		C[+57]	494.731	2	988.456	988.456	0	-0.2	Specific	449.33	258.39	258.39	4.55	281	>hFBN1-Nterm 070820	1	dw091718_1.6028.6028.2	controllerType=0 controllerNumber=1 scan=6028	17.4609
06014:2	1	E.TC[+57.021]FLRYEDE.E	959		C[+57]	616.766	2	1232.52	1232.53	0	-0.3	Specific	511.63	277.38	277.38	5.73	281	>hFBN1-Nterm 070820	1	dw091718_1.6276.6276.2	controllerType=0 controllerNumber=1 scan=6276	18.0382
06158:2	1	E.TC[+57.021]FLRYEDE.E	959		C[+57]	616.765	2	1232.52	1232.53	0	-1.8	Specific	516.71	201.4	201.4	4.47	281	>hFBN1-Nterm 070820	1	dw091718_1.6400.6400.2	controllerType=0 controllerNumber=1 scan=6400	18.3251
06098:2	1	E.TC[+57.021]FLRYEDE.E	959		C[+57]	616.767	2	1232.53	1232.53	0	0.7	Specific	529.41	261.89	261.89	4.52	281	>hFBN1-Nterm 070820	1	dw091718_1.6345.6345.2	controllerType=0 controllerNumber=1 scan=6345	18.1983
04250:3	1	E.C[+57.021]TLPIAGRHRMD.A	969		C[+57]	476.241	3	1426.71	1426.7	0	2.8	Specific	290.42	290.42	290.42	4.29	281	>hFBN1-Nterm 070820	1	dw091718_1.4474.4474.3	controllerType=0 controllerNumber=1 scan=4474	13.6136
04133:3	1	E.C[+57.021]TLPIAGRHRMD.A	969		C[+57]	476.239	3	1426.7	1426.7	0	-1.8	Specific	324.21	324.21	324.21	4.88	281	>hFBN1-Nterm 070820	1	dw091718_1.4341.4341.3	controllerType=0 controllerNumber=1 scan=4341	13.274
04212:3	1	E.C[+57.021]TLPIAGRHRMD.A	969		C[+57]	476.24	3	1426.71	1426.7	0	0.9	Specific	441.4	441.4	441.4	7.25	281	>hFBN1-Nterm 070820	1	dw091718_1.4431.4431.3	controllerType=0 controllerNumber=1 scan=4431	13.4999
04173:3	1	E.C[+57.021]TLPIAGRHRMD.A	969		C[+57]	476.24	3	1426.7	1426.7	0	0.5	Specific	459.96	459.96	459.96	6.35	281	>hFBN1-Nterm 070820	1	dw091718_1.4384.4384.3	controllerType=0 controllerNumber=1 scan=4384	13.3826
06401:4	1	E.C[+57.021]TLPIAGRHRMDAC[+57.021]C[+57.021]C[+57.021]SVGAAWGTEE.C	969		C[+57]*4	742.07	4	2965.26	2965.26	0	-1.1	Specific	351.23	241.05	241.05	3.84	281	>hFBN1-Nterm 070820	1	dw091718_1.6620.6620.4	controllerType=0 controllerNumber=1 scan=6620	18.8319
06299:4	1	E.C[+57.021]TLPIAGRHRMDAC[+57.021]C[+57.021]C[+57.021]SVGAAWGTEE.C	969		C[+57]*4	742.071	4	2965.26	2965.26	0	-0.4	Specific	401.9	315.17	315.17	4.58	281	>hFBN1-Nterm 070820	1	dw091718_1.6521.6521.4	controllerType=0 controllerNumber=1 scan=6521	18.5988
06349:4	1	E.C[+57.021]TLPIAGRHRMDAC[+57.021]C[+57.021]C[+57.021]SVGAAWGTEE.C	969		C[+57]*4	742.071	4	2965.26	2965.26	0	-0.3	Specific	415.8	320.94	320.94	4.58	281	>hFBN1-Nterm 070820	1	dw091718_1.6566.6566.4	controllerType=0 controllerNumber=1 scan=6566	18.7027
06197:4	1	E.C[+57.021]TLPIAGRHRMD[+15.995]AC[+57.021]C[+57.021]C[+57.021]SVGAAWGTEE.C	969		C[+57]*4, D[+16]	746.069	4	2981.25	2981.26	0	-1.3	Specific	151.1	85.35	0	1.7	281	>hFBN1-Nterm 070820	1	dw091718_1.6433.6433.4	controllerType=0 controllerNumber=1 scan=6433	18.3985
05943:4	1	E.C[+57.021]TLPIAGRHRMD[+15.995]AC[+57.021]C[+57.021]C[+57.021]SVGAAWGTEE.C	969		C[+57]*4, D[+16]	746.069	4	2981.25	2981.26	0	-1.4	Specific	321.97	181.48	0	3.19	281	>hFBN1-Nterm 070820	1	dw091718_1.6209.6209.4	controllerType=0 controllerNumber=1 scan=6209	17.8864
05899:4	1	E.C[+57.021]TLPIAGRHRMD[+15.995]AC[+57.021]C[+57.021]C[+57.021]SVGAAWGTEE.C	969		C[+57]*4, D[+16]	746.071	4	2981.26	2981.26	0	1.7	Specific	357.39	292.12	0	4.19	281	>hFBN1-Nterm 070820	1	dw091718_1.6165.6165.4	controllerType=0 controllerNumber=1 scan=6165	17.7773
05838:4	1	E.C[+57.021]TLPIAGRH[+15.995]RM[+15.995]DAC[+57.021]C[+57.021]C[+57.021]SVGAAWGTEE.C	969		C[+57]*4, H[+16], M[+16]	750.069	4	2997.25	2997.25	0	0.7	Specific	199.92	123.27	6.41	1.75	281	>hFBN1-Nterm 070820	1	dw091718_1.6108.6108.4	controllerType=0 controllerNumber=1 scan=6108	17.6432
06412:2	1	D.AC[+57.021]C[+57.021]C[+57.021]SVGAAWGTEE.C	981		C[+57]*3	779.293	2	1557.58	1557.58	0	1	Specific	164.12	164.12	164.12	1.65	281	>hFBN1-Nterm 070820	1	dw091718_1.6631.6631.4	controllerType=0 controllerNumber=1 scan=6631	18.8575
06574:2	1	D.AC[+57.021]C[+57.021]C[+57.021]SVGAAWGTEE.C	981		C[+57]*3	779.289	2	1557.57	1557.58	0	-3.7	Specific	392.71	392.71	392.71	3.58	281	>hFBN1-Nterm 070820	1	dw091718_1.6771.6771.2	controllerType=0 controllerNumber=1 scan=6771	19.1763
06659:2	1	D.AC[+57.021]C[+57.021]C[+57.021]SVGAAWGTEE.C	981		C[+57]*3	779.291	2	1557.58	1557.58	0	-1.1	Specific	599.48	599.48	599.48	7.4	281	>hFBN1-Nterm 070820	1	dw091718_1.6847.6847.2	controllerType=0 controllerNumber=1 scan=6847	19.3479
06719:2	1	D.AC[+57.021]C[+57.021]C[+57.021]SVGAAWGTEE.C	981		C[+57]*3	779.292	2	1557.58	1557.58	0	0.3	Specific	625.59	616.38	616.38	8.4	281	>hFBN1-Nterm 070820	1	dw091718_1.6900.6900.2	controllerType=0 controllerNumber=1 scan=6900	19.4678
04483:2	1	E.C[+57.021]EEC[+57.021]PMRNTPE.Y	995		C[+57]*2	711.776	2	1422.54	1422.54	0	-0.2	Specific	392.08	392.08	392.08	6.53	281	>hFBN1-Nterm 070820	1	dw091718_1.4722.4722.2	controllerType=0 controllerNumber=1 scan=4722	14.2619
04427:2	1	E.C[+57.021]EEC[+57.021]PMRNTPE.Y	995		C[+57]*2	711.777	2	1422.55	1422.54	0	1	Specific	418.52	418.52	418.52	6.77	281	>hFBN1-Nterm 070820	1	dw091718_1.4669.4669.2	controllerType=0 controllerNumber=1 scan=4669	14.1357
03962:2	1	E.C[+57.021]EEC[+57.021]PMRNTPE.Y	995		C[+57]*2	711.777	2	1422.55	1422.54	0	1.2	Specific	463.27	463.27	463.27	6.9	281	>hFBN1-Nterm 070820	1	dw091718_1.4190.4190.2	controllerType=0 controllerNumber=1 scan=4190	12.9147
04382:2	1	E.C[+57.021]EEC[+57.021]PMRNTPE.Y	995		C[+57]*2	711.776	2	1422.54	1422.54	0	0	Specific	473.41	473.41	473.41	6.87	281	>hFBN1-Nterm 070820	1	dw091718_1.4625.4625.2	controllerType=0 controllerNumber=1 scan=4625	14.0258
04340:2	1	E.C[+57.021]EEC[+57.021]PMRNTPE.Y	995		C[+57]*2	711.775	2	1422.54	1422.54	0	-1.1	Specific	543.43	543.43	543.43	7.04	281	>hFBN1-Nterm 070820	1	dw091718_1.4583.4583.2	controllerType=0 controllerNumber=1 scan=4583	13.9207
04021:2	1	E.C[+57.021]EEC[+57.021]PMRNTPE.Y	995		C[+57]*2	711.776	2	1422.54	1422.54	0	-0.5	Specific	575.56	575.56	575.56	7.99	281	>hFBN1-Nterm 070820	1	dw091718_1.4243.4243.2	controllerType=0 controllerNumber=1 scan=4243	13.0401
04311:2	1	E.C[+57.021]EEC[+57.021]PMRNTPE.Y	995		C[+57]*2	711.776	2	1422.55	1422.54	0	0.4	Specific	608.74	583.59	583.59	8.99	281	>hFBN1-Nterm 070820	1	dw091718_1.4545.4545.2	controllerType=0 controllerNumber=1 scan=4545	13.8115
04080:2	1	E.C[+57.021]EEC[+57.021]PMRNTPE.Y	995		C[+57]*2	711.776	2	1422.54	1422.54	0	-0.1	Specific	691.43	666.39	666.39	9.99	281	>hFBN1-Nterm 070820	1	dw091718_1.4295.4295.2	controllerType=0 controllerNumber=1 scan=4295	13.1634
04131:2	1	E.C[+57.021]EEC[+57.021]PMRNTPE.Y	995		C[+57]*2	711.776	2	1422.54	1422.54	0	-0.5	Specific	767.29	670.82	670.82	11.99	281	>hFBN1-Nterm 070820	1	dw091718_1.4339.4339.2	controllerType=0 controllerNumber=1 scan=4339	13.2697
04277:2	1	E.C[+57.021]EEC[+57.021]PMRNTPE.Y	995		C[+57]*2	711.777	2	1422.55	1422.54	0	1.3	Specific	797.89	640.5	640.5	12.02	281	>hFBN1-Nterm 070820	1	dw091718_1.4506.4506.2	controllerType=0 controllerNumber=1 scan=4506	13.7024
04206:2	1	E.C[+57.021]EEC[+57.021]PMRNTPE.Y	995		C[+57]*2	711.776	2	1422.54	1422.54	0	0.1	Specific	813.19	678.37	678.37	12.99	281	>hFBN1-Nterm 070820	1	dw091718_1.4424.4424.2	controllerType=0 controllerNumber=1 scan=4424	13.4839
04244:2	1	E.C[+57.021]EEC[+57.021]PMRNTPE.Y	995		C[+57]*2	711.776	2	1422.54	1422.54	0	-0.4	Specific	813.19	684.19	684.19	12.99	281	>hFBN1-Nterm 070820	1	dw091718_1.4466.4466.2	controllerType=0 controllerNumber=1 scan=4466	13.5919
04172:2	1	E.C[+57.021]EEC[+57.021]PMRNTPE.Y	995		C[+57]*2	711.776	2	1422.54	1422.54	0	0	Specific	837.63	695.31	695.31	12.99	281	>hFBN1-Nterm 070820	1	dw091718_1.4383.4383.2	controllerType=0 controllerNumber=1 scan=4383	13.3805
03354:2	1	E.C[+57.021]EEC[+57.021]PMRN[+15.995]TPE.Y	995		C[+57]*2, N[+16]	719.775	2	1438.54	1438.54	0	2.8	Specific	57.88	57.88	4	1.7	281	>hFBN1-Nterm 070820	1	dw091718_1.3482.3482.2	controllerType=0 controllerNumber=1 scan=3482	10.9991
03539:2	1	E.C[+57.021]EEC[+57.021]PMRN[+15.995]TPE.Y	995		C[+57]*2, N[+16]	719.772	2	1438.54	1438.54	0	-1.7	Specific	152.44	152.44	4	2.46	281	>hFBN1-Nterm 070820	1	dw091718_1.3723.3723.2	controllerType=0 controllerNumber=1 scan=3723	11.7057
03392:2	1	E.C[+57.021]EEC[+57.021]PMRN[+15.995]TPE.Y	995		C[+57]*2, N[+16]	719.775	2	1438.54	1438.54	0	2.9	Specific	237.04	237.04	4	4.17	281	>hFBN1-Nterm 070820	1	dw091718_1.3533.3533.2	controllerType=0 controllerNumber=1 scan=3533	11.1549
03493:2	1	E.C[+57.021]EEC[+57.021]PMRN[+15.995]TPE.Y	995		C[+57]*2, N[+16]	719.773	2	1438.54	1438.54	0	-0.2	Specific	268.93	268.93	4	4.9	281	>hFBN1-Nterm 070820	1	dw091718_1.3676.3676.2	controllerType=0 controllerNumber=1 scan=3676	11.5914
04108:2	1	E.C[+57.021]EEC[+57.021]PM[+15.995]RNTPE.Y	995		C[+57]*2, M[+16]	719.773	2	1438.54	1438.54	0	-1.2	Specific	289.76	289.76	30.4	5.22	281	>hFBN1-Nterm 070820	1	dw091718_1.4319.4319.2	controllerType=0 controllerNumber=1 scan=4319	13.2216
04002:2	1	E.C[+57.021]EEC[+57.021]PM[+15.995]RNTPE.Y	995		C[+57]*2, M[+16]	719.774	2	1438.54	1438.54	0	0.2	Specific	356.21	356.21	31.74	5.4	281	>hFBN1-Nterm 070820	1	dw091718_1.4226.4226.2	controllerType=0 controllerNumber=1 scan=4226	12.9991
04154:2	1	E.C[+57.021]EEC[+57.021]PM[+15.995]RNTPE.Y	995		C[+57]*2, M[+16]	719.773	2	1438.54	1438.54	0	-0.1	Specific	358.82	358.82	24.09	5.4	281	>hFBN1-Nterm 070820	1	dw091718_1.4365.4365.2	controllerType=0 controllerNumber=1 scan=4365	13.3307
04055:2	1	E.C[+57.021]EEC[+57.021]PMRN[+15.995]TPE.Y	995		C[+57]*2, N[+16]	719.773	2	1438.54	1438.54	0	-0.1	Specific	383.99	383.99	4	6.53	281	>hFBN1-Nterm 070820	1	dw091718_1.4275.4275.2	controllerType=0 controllerNumber=1 scan=4275	13.1164
03462:2	1	E.C[+57.021]EEC[+57.021]PM[+15.995]RNTPE.Y	995		C[+57]*2, M[+16]	719.774	2	1438.54	1438.54	0	0.9	Specific	409.29	409.29	8.76	6.77	281	>hFBN1-Nterm 070820	1	dw091718_1.3636.3636.2	controllerType=0 controllerNumber=1 scan=3636	11.4773
03413:2	1	E.C[+57.021]EEC[+57.021]PM[+15.995]RNTPE.Y	995		C[+57]*2, M[+16]	719.776	2	1438.54	1438.54	0	3.2	Specific	503.14	503.14	13.56	6.45	281	>hFBN1-Nterm 070820	1	dw091718_1.3565.3565.2	controllerType=0 controllerNumber=1 scan=3565	11.2562
03441:2	1	E.C[+57.021]EEC[+57.021]PM[+15.995]RNTPE.Y	995		C[+57]*2, M[+16]	719.774	2	1438.54	1438.54	0	0.2	Specific	683.92	664.65	45.79	9.99	281	>hFBN1-Nterm 070820	1	dw091718_1.3601.3601.2	controllerType=0 controllerNumber=1 scan=3601	11.3643
03732:2	1	E.EC[+57.021]PMRNTPE.Y	997		C[+57]	567.241	2	1133.47	1133.47	0	2.8	Specific	97.49	97.49	97.49	1.83	281	>hFBN1-Nterm 070820	1	dw091718_1.3940.3940.3	controllerType=0 controllerNumber=1 scan=3940	12.2432
03638:2	1	E.EC[+57.021]PMRNTPE.Y	997		C[+57]	567.239	2	1133.47	1133.47	0	-0.7	Specific	378.24	378.24	378.24	6.95	281	>hFBN1-Nterm 070820	1	dw091718_1.3835.3835.2	controllerType=0 controllerNumber=1 scan=3835	11.9857
03681:2	1	E.EC[+57.021]PMRNTPE.Y	997		C[+57]	567.239	2	1133.47	1133.47	0	-0.1	Specific	497.07	490.51	490.51	7.39	281	>hFBN1-Nterm 070820	1	dw091718_1.3879.3879.2	controllerType=0 controllerNumber=1 scan=3879	12.0923
04291:3	1	E.LC[+57.021]PRGPGFATKE.I	1009		C[+57]	444.896	3	1332.67	1332.67	0	0.2	Specific	329.31	293.39	293.39	4.66	281	>hFBN1-Nterm 070820	1	dw091718_1.4524.4524.3	controllerType=0 controllerNumber=1 scan=4524	13.7558
04323:3	1	E.LC[+57.021]PRGPGFATKE.I	1009		C[+57]	444.896	3	1332.67	1332.67	0	0	Specific	331.39	271.94	271.94	4.31	281	>hFBN1-Nterm 070820	1	dw091718_1.4562.4562.3	controllerType=0 controllerNumber=1 scan=4562	13.8607
04358:3	1	E.LC[+57.021]PRGPGFATKE.I	1009		C[+57]	444.896	3	1332.67	1332.67	0	-0.1	Specific	345.66	284.88	284.88	4.66	281	>hFBN1-Nterm 070820	1	dw091718_1.4600.4600.3	controllerType=0 controllerNumber=1 scan=4600	13.9658
04381:2	1	E.LC[+57.021]PRGPGFATKE.I	1009		C[+57]	666.841	2	1332.68	1332.67	0	1.7	Specific	385.42	295.49	295.49	3.77	281	>hFBN1-Nterm 070820	1	dw091718_1.4624.4624.3	controllerType=0 controllerNumber=1 scan=4624	14.0237
04304:2	1	E.LC[+57.021]PRGPGFATKE.I	1009		C[+57]	666.84	2	1332.67	1332.67	0	-0.6	Specific	555.15	350.44	350.44	4.42	281	>hFBN1-Nterm 070820	1	dw091718_1.4537.4537.2	controllerType=0 controllerNumber=1 scan=4537	13.7914
04338:2	1	E.LC[+57.021]PRGPGFATKE.I	1009		C[+57]	666.84	2	1332.67	1332.67	0	-0.2	Specific	562.34	385.21	385.21	6.33	281	>hFBN1-Nterm 070820	1	dw091718_1.4581.4581.2	controllerType=0 controllerNumber=1 scan=4581	13.9152
04299:2	1	E.LC[+57.021]PRGPGFATKE.I	1009		C[+57]	666.839	2	1332.67	1332.67	0	-1.8	Specific	581.75	357.95	357.95	5.36	281	>hFBN1-Nterm 070820	1	dw091718_1.4532.4532.3	controllerType=0 controllerNumber=1 scan=4532	13.7762
08805:3	1	E.ITNGKPFFKDINE.C	1021			508.269	3	1522.79	1522.79	0	1.1	Specific	2.89	2.89	2.89	1.65	281	>hFBN1-Nterm 070820	1	dw091718_1.8693.8693.3	controllerType=0 controllerNumber=1 scan=8693	23.6316
09129:3	1	E.ITNGKPFFKDINE.C	1021			508.269	3	1522.79	1522.79	0	1.8	Specific	10.52	10.52	10.52	1.66	281	>hFBN1-Nterm 070820	1	dw091718_1.8963.8963.3	controllerType=0 controllerNumber=1 scan=8963	24.2721
08988:3	1	E.ITNGKPFFKDINE.C	1021			508.269	3	1522.79	1522.79	0	1.6	Specific	37.79	37.79	37.79	1.66	281	>hFBN1-Nterm 070820	1	dw091718_1.8850.8850.3	controllerType=0 controllerNumber=1 scan=8850	24.005
09334:3	1	E.ITNGKPFFKDINE.C	1021			508.269	3	1522.79	1522.79	0	1.6	Specific	41.65	41.65	41.65	1.66	281	>hFBN1-Nterm 070820	1	dw091718_1.9138.9138.3	controllerType=0 controllerNumber=1 scan=9138	24.6863
10145:3	1	E.ITNGKPFFKDINE.C	1021			508.271	3	1522.8	1522.79	0	4.5	Specific	53.62	53.62	53.62	1.68	281	>hFBN1-Nterm 070820	1	dw091718_1.9833.9833.3	controllerType=0 controllerNumber=1 scan=9833	26.3367
09548:3	1	E.ITNGKPFFKDINE.C	1021			508.27	3	1522.8	1522.79	0	4	Specific	55.12	55.12	55.12	1.68	281	>hFBN1-Nterm 070820	1	dw091718_1.9331.9331.3	controllerType=0 controllerNumber=1 scan=9331	25.1441
11054:3	1	E.ITNGKPFFKDINE.C	1021			508.271	3	1522.8	1522.79	0	5.6	Specific	62.04	62.04	62.04	1.66	281	>hFBN1-Nterm 070820	1	dw091718_1.10584.10584.3	controllerType=0 controllerNumber=1 scan=10584	28.1312
09189:3	1	E.ITNGKPFFKDINE.C	1021			508.269	3	1522.79	1522.79	0	1.6	Specific	65.93	65.93	65.93	1.76	281	>hFBN1-Nterm 070820	1	dw091718_1.9015.9015.3	controllerType=0 controllerNumber=1 scan=9015	24.3955
10929:3	1	E.ITNGKPFFKDINE.C	1021			508.271	3	1522.8	1522.79	0	4.7	Specific	68.01	68.01	68.01	1.68	281	>hFBN1-Nterm 070820	1	dw091718_1.10475.10475.3	controllerType=0 controllerNumber=1 scan=10475	27.8728
10081:3	1	E.ITNGKPFFKDINE.C	1021			508.271	3	1522.8	1522.79	0	4.8	Specific	74.84	74.84	74.84	1.7	281	>hFBN1-Nterm 070820	1	dw091718_1.9782.9782.3	controllerType=0 controllerNumber=1 scan=9782	26.2146
08739:3	1	E.ITNGKPFFKDINE.C	1021			508.269	3	1522.79	1522.79	0	2	Specific	89.39	89.39	89.39	1.76	281	>hFBN1-Nterm 070820	1	dw091718_1.8638.8638.3	controllerType=0 controllerNumber=1 scan=8638	23.5014
09274:3	1	E.ITNGKPFFKDINE.C	1021			508.269	3	1522.79	1522.79	0	2.3	Specific	90.08	90.08	90.08	1.76	281	>hFBN1-Nterm 070820	1	dw091718_1.9085.9085.3	controllerType=0 controllerNumber=1 scan=9085	24.5605
10340:3	1	E.ITNGKPFFKDINE.C	1021			508.27	3	1522.79	1522.79	0	2.8	Specific	90.95	90.95	90.95	1.91	281	>hFBN1-Nterm 070820	1	dw091718_1.9998.9998.3	controllerType=0 controllerNumber=1 scan=9998	26.7311
10400:3	1	E.ITNGKPFFKDINE.C	1021			508.273	3	1522.81	1522.79	0	9.9	Specific	91.83	91.83	91.83	1.65	281	>hFBN1-Nterm 070820	1	dw091718_1.10049.10049.3	controllerType=0 controllerNumber=1 scan=10049	26.8541
09058:3	1	E.ITNGKPFFKDINE.C	1021			508.27	3	1522.79	1522.79	0	2.7	Specific	99.38	99.38	99.38	1.91	281	>hFBN1-Nterm 070820	1	dw091718_1.8904.8904.3	controllerType=0 controllerNumber=1 scan=8904	24.1332
08661:3	1	E.ITNGKPFFKDINE.C	1021			508.269	3	1522.79	1522.79	0	1.4	Specific	102.07	102.07	102.07	1.91	281	>hFBN1-Nterm 070820	1	dw091718_1.8573.8573.3	controllerType=0 controllerNumber=1 scan=8573	23.3474
10802:3	1	E.ITNGKPFFKDINE.C	1021			508.273	3	1522.8	1522.79	0	9.8	Specific	104.57	104.57	104.57	1.66	281	>hFBN1-Nterm 070820	1	dw091718_1.10373.10373.3	controllerType=0 controllerNumber=1 scan=10373	27.6304
11367:3	1	E.ITNGKPFFKDINE.C	1021			508.271	3	1522.8	1522.79	0	5	Specific	106.87	106.87	106.87	1.69	281	>hFBN1-Nterm 070820	1	dw091718_1.10840.10840.3	controllerType=0 controllerNumber=1 scan=10840	28.7394
09397:3	1	E.ITNGKPFFKDINE.C	1021			508.269	3	1522.79	1522.79	0	1.5	Specific	113.32	113.32	113.32	1.91	281	>hFBN1-Nterm 070820	1	dw091718_1.9193.9193.3	controllerType=0 controllerNumber=1 scan=9193	24.8159
09626:3	1	E.ITNGKPFFKDINE.C	1021			508.27	3	1522.8	1522.79	0	3.5	Specific	138.03	138.03	138.03	1.99	281	>hFBN1-Nterm 070820	1	dw091718_1.9398.9398.3	controllerType=0 controllerNumber=1 scan=9398	25.3031
08407:3	1	E.ITNGKPFFKDINE.C	1021			508.269	3	1522.79	1522.79	0	2.4	Specific	139.38	139.38	139.38	2.37	281	>hFBN1-Nterm 070820	1	dw091718_1.8353.8353.3	controllerType=0 controllerNumber=1 scan=8353	22.833
08094:3	1	E.ITNGKPFFKDINE.C	1021			508.269	3	1522.79	1522.79	0	1.7	Specific	141.08	141.08	141.08	2.81	281	>hFBN1-Nterm 070820	1	dw091718_1.8090.8090.3	controllerType=0 controllerNumber=1 scan=8090	22.2143
10608:3	1	E.ITNGKPFFKDINE.C	1021			508.274	3	1522.81	1522.79	0	12.3	Specific	141.24	141.24	141.24	1.86	281	>hFBN1-Nterm 070820	1	dw091718_1.10215.10215.3	controllerType=0 controllerNumber=1 scan=10215	27.2492
08289:3	1	E.ITNGKPFFKDINE.C	1021			508.269	3	1522.79	1522.79	0	1.3	Specific	142.03	142.03	142.03	2.37	281	>hFBN1-Nterm 070820	1	dw091718_1.8255.8255.3	controllerType=0 controllerNumber=1 scan=8255	22.6019
08019:3	1	E.ITNGKPFFKDINE.C	1021			508.267	3	1522.79	1522.79	0	-1.4	Specific	150.37	150.37	150.37	2.78	281	>hFBN1-Nterm 070820	1	dw091718_1.8024.8024.3	controllerType=0 controllerNumber=1 scan=8024	22.0585
07180:3	1	E.ITNGKPFFKDINE.C	1021			508.268	3	1522.79	1522.79	0	0.5	Specific	169.8	169.8	169.8	2.45	281	>hFBN1-Nterm 070820	1	dw091718_1.7313.7313.3	controllerType=0 controllerNumber=1 scan=7313	20.4139
11639:3	1	E.ITNGKPFFKDINE.C	1021			508.27	3	1522.8	1522.79	0	4	Specific	170.57	170.57	170.57	2.39	281	>hFBN1-Nterm 070820	1	dw091718_1.11069.11069.3	controllerType=0 controllerNumber=1 scan=11069	29.28
07529:3	1	E.ITNGKPFFKDINE.C	1021			508.269	3	1522.79	1522.79	0	1	Specific	177.27	177.27	177.27	2.45	281	>hFBN1-Nterm 070820	1	dw091718_1.7608.7608.3	controllerType=0 controllerNumber=1 scan=7608	21.0966
08169:3	1	E.ITNGKPFFKDINE.C	1021			508.269	3	1522.79	1522.79	0	1.4	Specific	204.65	204.65	204.65	3.32	281	>hFBN1-Nterm 070820	1	dw091718_1.8158.8158.3	controllerType=0 controllerNumber=1 scan=8158	22.3745
06705:3	1	E.ITNGKPFFKDINE.C	1021			508.269	3	1522.79	1522.79	0	1	Specific	220.55	220.55	220.55	2.53	281	>hFBN1-Nterm 070820	1	dw091718_1.6887.6887.3	controllerType=0 controllerNumber=1 scan=6887	19.4388
05944:3	1	E.ITNGKPFFKDINE.C	1021			508.269	3	1522.79	1522.79	0	1.6	Specific	233.25	233.25	233.25	3.23	281	>hFBN1-Nterm 070820	1	dw091718_1.6210.6210.3	controllerType=0 controllerNumber=1 scan=6210	17.8877
05893:3	1	E.ITNGKPFFKDINE.C	1021			508.268	3	1522.79	1522.79	0	-0.1	Specific	247.35	189.5	189.5	3.09	281	>hFBN1-Nterm 070820	1	dw091718_1.6159.6159.3	controllerType=0 controllerNumber=1 scan=6159	17.7631
06422:3	1	E.ITNGKPFFKDINE.C	1021			508.268	3	1522.79	1522.79	0	-1	Specific	317.18	280.98	280.98	3.93	281	>hFBN1-Nterm 070820	1	dw091718_1.6639.6639.3	controllerType=0 controllerNumber=1 scan=6639	18.8757
06604:3	1	E.ITNGKPFFKDINE.C	1021			508.268	3	1522.79	1522.79	0	0.1	Specific	318.59	318.59	318.59	4.72	281	>hFBN1-Nterm 070820	1	dw091718_1.6797.6797.3	controllerType=0 controllerNumber=1 scan=6797	19.2362
05584:3	1	E.ITNGKPFFKDINE.C	1021			508.268	3	1522.79	1522.79	0	0.2	Specific	321.52	212.4	212.4	3.48	281	>hFBN1-Nterm 070820	1	dw091718_1.5863.5863.3	controllerType=0 controllerNumber=1 scan=5863	17.0476
05403:3	1	E.ITNGKPFFKDINE.C	1021			508.267	3	1522.79	1522.79	0	-1.3	Specific	335.3	255.86	255.86	4	281	>hFBN1-Nterm 070820	1	dw091718_1.5681.5681.3	controllerType=0 controllerNumber=1 scan=5681	16.6124
06486:3	1	E.ITNGKPFFKDINE.C	1021			508.269	3	1522.79	1522.79	0	1.1	Specific	349.18	260	260	3.54	281	>hFBN1-Nterm 070820	1	dw091718_1.6693.6693.3	controllerType=0 controllerNumber=1 scan=6693	19.0011
05667:3	1	E.ITNGKPFFKDINE.C	1021			508.269	3	1522.79	1522.79	0	0.7	Specific	353.63	303.31	303.31	5.69	281	>hFBN1-Nterm 070820	1	dw091718_1.5948.5948.3	controllerType=0 controllerNumber=1 scan=5948	17.2602
05708:3	1	E.ITNGKPFFKDINE.C	1021			508.268	3	1522.79	1522.79	0	0.4	Specific	386.6	297.04	297.04	5.81	281	>hFBN1-Nterm 070820	1	dw091718_1.5995.5995.3	controllerType=0 controllerNumber=1 scan=5995	17.3847
05485:3	1	E.ITNGKPFFKDINE.C	1021			508.268	3	1522.79	1522.79	0	-0.6	Specific	388.95	307.16	307.16	4.95	281	>hFBN1-Nterm 070820	1	dw091718_1.5773.5773.3	controllerType=0 controllerNumber=1 scan=5773	16.8378
05835:3	1	E.ITNGKPFFKDINE.C	1021			508.268	3	1522.79	1522.79	0	-0.3	Specific	396.06	288.65	288.65	5.81	281	>hFBN1-Nterm 070820	1	dw091718_1.6105.6105.3	controllerType=0 controllerNumber=1 scan=6105	17.6368
05532:3	1	E.ITNGKPFFKDINE.C	1021			508.268	3	1522.79	1522.79	0	0.5	Specific	403.2	314.57	314.57	6.04	281	>hFBN1-Nterm 070820	1	dw091718_1.5817.5817.3	controllerType=0 controllerNumber=1 scan=5817	16.9412
05732:2	1	E.ITNGKPFFKDINE.C	1021			761.899	2	1522.79	1522.79	0	0	Specific	408.6	317.78	317.78	4.32	281	>hFBN1-Nterm 070820	1	dw091718_1.6014.6014.2	controllerType=0 controllerNumber=1 scan=6014	17.4268
05627:3	1	E.ITNGKPFFKDINE.C	1021			508.269	3	1522.79	1522.79	0	1	Specific	429.19	328.77	328.77	6.15	281	>hFBN1-Nterm 070820	1	dw091718_1.5906.5906.3	controllerType=0 controllerNumber=1 scan=5906	17.1519
05450:3	1	E.ITNGKPFFKDINE.C	1021			508.269	3	1522.79	1522.79	0	0.6	Specific	431.56	377.51	377.51	6.26	281	>hFBN1-Nterm 070820	1	dw091718_1.5731.5731.3	controllerType=0 controllerNumber=1 scan=5731	16.7306
05775:3	1	E.ITNGKPFFKDINE.C	1021			508.268	3	1522.79	1522.79	0	0.4	Specific	479.8	398.7	398.7	6.37	281	>hFBN1-Nterm 070820	1	dw091718_1.6050.6050.3	controllerType=0 controllerNumber=1 scan=6050	17.5116
05626:2	1	E.ITNGKPFFKDINE.C	1021			761.899	2	1522.79	1522.79	0	0.8	Specific	731.02	538.97	538.97	10.62	281	>hFBN1-Nterm 070820	1	dw091718_1.5904.5904.2	controllerType=0 controllerNumber=1 scan=5904	17.1464
05671:2	1	E.ITNGKPFFKDINE.C	1021			761.899	2	1522.79	1522.79	0	0.6	Specific	775.54	544.29	544.29	11.62	281	>hFBN1-Nterm 070820	1	dw091718_1.5954.5954.2	controllerType=0 controllerNumber=1 scan=5954	17.2753
08388:3	1	E.ITN[+0.984]GKPFFKDINE.C	1021		N[+1]	508.599	3	1523.78	1523.77	0	5.5	Specific	91.59	91.59	91.59	1.7	281	>hFBN1-Nterm 070820	1	dw091718_1.8336.8336.3	controllerType=0 controllerNumber=1 scan=8336	22.7923
07139:3	1	E.ITN[+0.984]GKPFFKDINE.C	1021		N[+1]	508.598	3	1523.78	1523.77	0	3.1	Specific	107.34	107.34	107.34	1.91	281	>hFBN1-Nterm 070820	1	dw091718_1.7279.7279.2	controllerType=0 controllerNumber=1 scan=7279	20.3347
05945:3	1	E.ITN[+0.984]GKPFFKDINE.C	1021		N[+1]	508.597	3	1523.78	1523.77	0	0.7	Specific	196.94	196.94	196.94	2.45	281	>hFBN1-Nterm 070820	1	dw091718_1.6210.6210.3	controllerType=0 controllerNumber=1 scan=6210	17.8877
05894:3	1	E.ITN[+0.984]GKPFFKDINE.C	1021		N[+1]	508.599	3	1523.78	1523.77	0	4.8	Specific	309.31	249.69	215.08	3.85	281	>hFBN1-Nterm 070820	1	dw091718_1.6159.6159.3	controllerType=0 controllerNumber=1 scan=6159	17.7631
05573:2	1	E.ITN[+0.984]GKPFFKDINE.C	1021		N[+1]	762.401	2	1523.79	1523.77	0	13.3	Specific	340.07	256.18	55.97	2.61	281	>hFBN1-Nterm 070820	1	dw091718_1.5851.5851.2	controllerType=0 controllerNumber=1 scan=5851	17.0193
05638:2	1	E.ITNGKPFFKDIN[+0.984]E.C	1021		N[+1]	762.4	2	1523.79	1523.77	0	11.8	Specific	357.57	308.63	24.8	2.94	281	>hFBN1-Nterm 070820	1	dw091718_1.5917.5917.2	controllerType=0 controllerNumber=1 scan=5917	17.179
06552:3	1	E.ITN[+0.984]GKPFFKDINE.C	1021		N[+1]	508.597	3	1523.78	1523.77	0	0.7	Specific	366.75	315.6	250.25	5.84	281	>hFBN1-Nterm 070820	1	dw091718_1.6750.6750.3	controllerType=0 controllerNumber=1 scan=6750	19.13
06367:3	1	E.ITN[+0.984]GKPFFKDINE.C	1021		N[+1]	508.596	3	1523.77	1523.77	0	0.3	Specific	375.42	344.53	314.77	5.92	281	>hFBN1-Nterm 070820	1	dw091718_1.6587.6587.3	controllerType=0 controllerNumber=1 scan=6587	18.7578
06063:3	1	E.ITN[+0.984]GKPFFKDINE.C	1021		N[+1]	508.596	3	1523.77	1523.77	0	0	Specific	383.73	319.49	294.58	4.5	281	>hFBN1-Nterm 070820	1	dw091718_1.6318.6318.3	controllerType=0 controllerNumber=1 scan=6318	18.1367
06423:3	1	E.ITN[+0.984]GKPFFKDINE.C	1021		N[+1]	508.596	3	1523.77	1523.77	0	0.2	Specific	394	347	347	5.92	281	>hFBN1-Nterm 070820	1	dw091718_1.6639.6639.3	controllerType=0 controllerNumber=1 scan=6639	18.8757
05999:3	1	E.ITN[+0.984]GKPFFKDINE.C	1021		N[+1]	508.596	3	1523.77	1523.77	0	0.1	Specific	402.41	357.53	305.27	4.81	281	>hFBN1-Nterm 070820	1	dw091718_1.6263.6263.3	controllerType=0 controllerNumber=1 scan=6263	18.0099
06487:3	1	E.ITN[+0.984]GKPFFKDINE.C	1021		N[+1]	508.596	3	1523.77	1523.77	0	0.2	Specific	412.16	318.97	295.8	5.15	281	>hFBN1-Nterm 070820	1	dw091718_1.6693.6693.3	controllerType=0 controllerNumber=1 scan=6693	19.0011
06258:3	1	E.ITN[+0.984]GKPFFKDINE.C	1021		N[+1]	508.596	3	1523.77	1523.77	0	0.1	Specific	419.06	314.26	305.32	5.15	281	>hFBN1-Nterm 070820	1	dw091718_1.6483.6483.3	controllerType=0 controllerNumber=1 scan=6483	18.5144
06131:3	1	E.ITN[+0.984]GKPFFKDINE.C	1021		N[+1]	508.596	3	1523.77	1523.77	0	0.3	Specific	427.4	355.64	324.27	5.26	281	>hFBN1-Nterm 070820	1	dw091718_1.6373.6373.3	controllerType=0 controllerNumber=1 scan=6373	18.2647
06320:3	1	E.ITN[+0.984]GKPFFKDINE.C	1021		N[+1]	508.596	3	1523.77	1523.77	0	0.2	Specific	427.48	304.75	304.75	4.7	281	>hFBN1-Nterm 070820	1	dw091718_1.6538.6538.3	controllerType=0 controllerNumber=1 scan=6538	18.6393
06189:3	1	E.ITN[+0.984]GKPFFKDINE.C	1021		N[+1]	508.596	3	1523.77	1523.77	0	0.2	Specific	445.24	350.11	340.8	6.26	281	>hFBN1-Nterm 070820	1	dw091718_1.6428.6428.3	controllerType=0 controllerNumber=1 scan=6428	18.3881
06253:2	1	E.ITN[+0.984]GKPFFKDINE.C	1021		N[+1]	762.391	2	1523.77	1523.77	0	0.4	Specific	688.69	496.37	469.49	9.15	281	>hFBN1-Nterm 070820	1	dw091718_1.6478.6478.2	controllerType=0 controllerNumber=1 scan=6478	18.5017
06313:2	1	E.ITN[+0.984]GKPFFKDINE.C	1021		N[+1]	762.39	2	1523.77	1523.77	0	-0.4	Specific	754.81	532.86	516.61	11.15	281	>hFBN1-Nterm 070820	1	dw091718_1.6532.6532.2	controllerType=0 controllerNumber=1 scan=6532	18.6245
03406:2	1	E.RN[+1216.423]C[+57.021]TDIDE.C	1068	HexNAc(2)Hex(5)	C[+57], N[+1216]	1119.93	2	2238.85	2238.84	0	3.2	Specific	148.12	72.07	54.55	1.9	281	>hFBN1-Nterm 070820	1	dw091718_1.3555.3555.2	controllerType=0 controllerNumber=1 scan=3555	11.2252
07714:3	1	E.C[+57.021]RISPDLC[+57.021]GRGQC[+57.021]VNTPGDFE.C	1076		C[+57]*3	813.346	3	2438.02	2438.06	0	-17.2	Specific	92.23	92.23	92.23	1.65	281	>hFBN1-Nterm 070820	1	dw091718_1.7764.7764.3	controllerType=0 controllerNumber=1 scan=7764	21.4527
06270:3	1	E.C[+57.021]RISPDLC[+57.021]GRGQC[+57.021]VNTPGDFE.C	1076		C[+57]*3	813.359	3	2438.06	2438.06	0	-1.1	Specific	419.68	355.19	355.19	4.23	281	>hFBN1-Nterm 070820	1	dw091718_1.6495.6495.3	controllerType=0 controllerNumber=1 scan=6495	18.5398
06203:3	1	E.C[+57.021]RISPDLC[+57.021]GRGQC[+57.021]VNTPGDFE.C	1076		C[+57]*3	813.36	3	2438.07	2438.06	0	0.3	Specific	508.99	427.43	427.43	6.13	281	>hFBN1-Nterm 070820	1	dw091718_1.6439.6439.3	controllerType=0 controllerNumber=1 scan=6439	18.4134
06145:3	1	E.C[+57.021]RISPDLC[+57.021]GRGQC[+57.021]VNTPGDFE.C	1076		C[+57]*3	813.36	3	2438.06	2438.06	0	-0.3	Specific	546.07	467.83	467.83	6.64	281	>hFBN1-Nterm 070820	1	dw091718_1.6386.6386.3	controllerType=0 controllerNumber=1 scan=6386	18.2938
06248:3	1	E.C[+57.021]RISPDLC[+57.021]GRGQC[+57.021]VN[+15.995]TPGDFE.C	1076		C[+57]*3, N[+16]	818.694	3	2454.07	2454.06	0	3.3	Specific	390.51	289.96	89.6	3.4	281	>hFBN1-Nterm 070820	1	dw091718_1.6474.6474.3	controllerType=0 controllerNumber=1 scan=6474	18.493
06178:3	1	E.C[+57.021]RISPDLC[+57.021]GRGQC[+57.021]VN[+15.995]TPGDFE.C	1076		C[+57]*3, N[+16]	818.691	3	2454.06	2454.06	0	-0.9	Specific	525.95	349.47	182.42	5.67	281	>hFBN1-Nterm 070820	1	dw091718_1.6419.6419.3	controllerType=0 controllerNumber=1 scan=6419	18.3675
06120:3	1	E.C[+57.021]RISPDLC[+57.021]GRGQC[+57.021]VN[+15.995]TPGDFE.C	1076		C[+57]*3, N[+16]	818.691	3	2454.06	2454.06	0	0	Specific	531.46	259.27	148.41	5.21	281	>hFBN1-Nterm 070820	1	dw091718_1.6363.6363.3	controllerType=0 controllerNumber=1 scan=6363	18.2412
05300:3	1	D.LC[+57.021]GRGQC[+57.021]VNTPGDFE.C	1082		C[+57]*2	570.584	3	1709.74	1709.74	0	-0.4	Specific	388.31	388.31	388.31	5.95	281	>hFBN1-Nterm 070820	1	dw091718_1.5579.5579.3	controllerType=0 controllerNumber=1 scan=5579	16.3717
05359:3	1	D.LC[+57.021]GRGQC[+57.021]VNTPGDFE.C	1082		C[+57]*2	570.584	3	1709.74	1709.74	0	0.3	Specific	407.44	407.44	407.44	6.15	281	>hFBN1-Nterm 070820	1	dw091718_1.5634.5634.3	controllerType=0 controllerNumber=1 scan=5634	16.5006
05488:3	1	D.LC[+57.021]GRGQC[+57.021]VNTPGDFE.C	1082		C[+57]*2	570.584	3	1709.74	1709.74	0	0.3	Specific	431.09	431.09	431.09	6.15	281	>hFBN1-Nterm 070820	1	dw091718_1.5777.5777.3	controllerType=0 controllerNumber=1 scan=5777	16.8469
05682:2	1	D.LC[+57.021]GRGQC[+57.021]VNTPGDFE.C	1082		C[+57]*2	855.37	2	1709.73	1709.74	0	-2.5	Specific	455.76	455.76	455.76	6.86	281	>hFBN1-Nterm 070820	1	dw091718_1.5970.5970.2	controllerType=0 controllerNumber=1 scan=5970	17.3246
05451:3	1	D.LC[+57.021]GRGQC[+57.021]VNTPGDFE.C	1082		C[+57]*2	570.584	3	1709.74	1709.74	0	-0.4	Specific	467.08	467.08	467.08	6.28	281	>hFBN1-Nterm 070820	1	dw091718_1.5733.5733.3	controllerType=0 controllerNumber=1 scan=5733	16.7361
05410:3	1	D.LC[+57.021]GRGQC[+57.021]VNTPGDFE.C	1082		C[+57]*2	570.584	3	1709.74	1709.74	0	-0.2	Specific	484.66	484.66	484.66	6.39	281	>hFBN1-Nterm 070820	1	dw091718_1.5687.5687.3	controllerType=0 controllerNumber=1 scan=5687	16.6271
05651:2	1	D.LC[+57.021]GRGQC[+57.021]VNTPGDFE.C	1082		C[+57]*2	855.37	2	1709.73	1709.74	0	-2	Specific	511.1	511.1	511.1	7.34	281	>hFBN1-Nterm 070820	1	dw091718_1.5931.5931.2	controllerType=0 controllerNumber=1 scan=5931	17.22
05594:2	1	D.LC[+57.021]GRGQC[+57.021]VNTPGDFE.C	1082		C[+57]*2	855.372	2	1709.74	1709.74	0	0.4	Specific	532.61	532.61	532.61	7.41	281	>hFBN1-Nterm 070820	1	dw091718_1.5873.5873.2	controllerType=0 controllerNumber=1 scan=5873	17.0714
05208:2	1	D.LC[+57.021]GRGQC[+57.021]VNTPGDFE.C	1082		C[+57]*2	855.372	2	1709.74	1709.74	0	-0.4	Specific	577.97	577.97	577.97	8.35	281	>hFBN1-Nterm 070820	1	dw091718_1.5494.5494.2	controllerType=0 controllerNumber=1 scan=5494	16.1711
05409:2	1	D.LC[+57.021]GRGQC[+57.021]VNTPGDFE.C	1082		C[+57]*2	855.372	2	1709.74	1709.74	0	-0.1	Specific	589.63	589.63	589.63	8.35	281	>hFBN1-Nterm 070820	1	dw091718_1.5686.5686.2	controllerType=0 controllerNumber=1 scan=5686	16.6251
05540:2	1	D.LC[+57.021]GRGQC[+57.021]VNTPGDFE.C	1082		C[+57]*2	855.371	2	1709.74	1709.74	0	-0.9	Specific	594.25	594.25	594.25	8.35	281	>hFBN1-Nterm 070820	1	dw091718_1.5824.5824.2	controllerType=0 controllerNumber=1 scan=5824	16.9569
05314:2	1	D.LC[+57.021]GRGQC[+57.021]VNTPGDFE.C	1082		C[+57]*2	855.372	2	1709.74	1709.74	0	-0.4	Specific	597	597	597	8.35	281	>hFBN1-Nterm 070820	1	dw091718_1.5595.5595.2	controllerType=0 controllerNumber=1 scan=5595	16.4101
05367:2	1	D.LC[+57.021]GRGQC[+57.021]VNTPGDFE.C	1082		C[+57]*2	855.372	2	1709.74	1709.74	0	0.1	Specific	612.28	612.28	612.28	8.48	281	>hFBN1-Nterm 070820	1	dw091718_1.5641.5641.2	controllerType=0 controllerNumber=1 scan=5641	16.5177
05449:2	1	D.LC[+57.021]GRGQC[+57.021]VNTPGDFE.C	1082		C[+57]*2	855.372	2	1709.74	1709.74	0	0	Specific	626.39	626.39	626.39	9.35	281	>hFBN1-Nterm 070820	1	dw091718_1.5730.5730.2	controllerType=0 controllerNumber=1 scan=5730	16.7294
05268:2	1	D.LC[+57.021]GRGQC[+57.021]VNTPGDFE.C	1082		C[+57]*2	855.372	2	1709.74	1709.74	0	0.1	Specific	633.53	633.53	633.53	9.35	281	>hFBN1-Nterm 070820	1	dw091718_1.5548.5548.2	controllerType=0 controllerNumber=1 scan=5548	16.2972
05486:2	1	D.LC[+57.021]GRGQC[+57.021]VNTPGDFE.C	1082		C[+57]*2	855.371	2	1709.74	1709.74	0	-1	Specific	648.01	648.01	648.01	9.35	281	>hFBN1-Nterm 070820	1	dw091718_1.5774.5774.2	controllerType=0 controllerNumber=1 scan=5774	16.8392
05341:3	1	D.LC[+57.021]GRGQC[+57.021]VN[+15.995]TPGDFE.C	1082		C[+57]*2, N[+16]	575.916	3	1725.73	1725.73	0	0.5	Specific	279.8	279.8	149.32	3.48	281	>hFBN1-Nterm 070820	1	dw091718_1.5616.5616.3	controllerType=0 controllerNumber=1 scan=5616	16.4587
05390:3	1	D.LC[+57.021]GRGQC[+57.021]VN[+15.995]TPGDFE.C	1082		C[+57]*2, N[+16]	575.916	3	1725.73	1725.73	0	0.5	Specific	446.9	446.9	172.91	5.01	281	>hFBN1-Nterm 070820	1	dw091718_1.5665.5665.3	controllerType=0 controllerNumber=1 scan=5665	16.5746
05139:2	1	D.LC[+57.021]GRGQC[+57.021]VN[+15.995]TPGDFE.C	1082		C[+57]*2, N[+16]	863.37	2	1725.73	1725.73	0	0.5	Specific	493.77	493.77	219.31	7.37	281	>hFBN1-Nterm 070820	1	dw091718_1.5430.5430.2	controllerType=0 controllerNumber=1 scan=5430	16.0231
05479:2	1	D.LC[+57.021]GRGQC[+57.021]VN[+15.995]TPGDFE.C	1082		C[+57]*2, N[+16]	863.369	2	1725.73	1725.73	0	-0.6	Specific	496.35	496.35	220.34	7.34	281	>hFBN1-Nterm 070820	1	dw091718_1.5766.5766.2	controllerType=0 controllerNumber=1 scan=5766	16.8198
05396:2	1	D.LC[+57.021]GRGQC[+57.021]VN[+15.995]TPGDFE.C	1082		C[+57]*2, N[+16]	863.369	2	1725.73	1725.73	0	-0.5	Specific	537.54	537.54	236.95	7.41	281	>hFBN1-Nterm 070820	1	dw091718_1.5673.5673.2	controllerType=0 controllerNumber=1 scan=5673	16.5944
05197:2	1	D.LC[+57.021]GRGQC[+57.021]VN[+15.995]TPGDFE.C	1082		C[+57]*2, N[+16]	863.369	2	1725.73	1725.73	0	-1	Specific	557.6	557.6	219.03	7.41	281	>hFBN1-Nterm 070820	1	dw091718_1.5483.5483.2	controllerType=0 controllerNumber=1 scan=5483	16.1464
05302:2	1	D.LC[+57.021]GRGQC[+57.021]VN[+15.995]TPGDFE.C	1082		C[+57]*2, N[+16]	863.37	2	1725.73	1725.73	0	-0.1	Specific	610.96	610.96	235.56	9.35	281	>hFBN1-Nterm 070820	1	dw091718_1.5582.5582.2	controllerType=0 controllerNumber=1 scan=5582	16.3794
05440:2	1	D.LC[+57.021]GRGQC[+57.021]VN[+15.995]TPGDFE.C	1082		C[+57]*2, N[+16]	863.369	2	1725.73	1725.73	0	-0.7	Specific	617.24	617.24	228.12	9.35	281	>hFBN1-Nterm 070820	1	dw091718_1.5719.5719.2	controllerType=0 controllerNumber=1 scan=5719	16.7039
05255:2	1	D.LC[+57.021]GRGQC[+57.021]VN[+15.995]TPGDFE.C	1082		C[+57]*2, N[+16]	863.369	2	1725.73	1725.73	0	-0.5	Specific	628.78	628.78	228.93	9.35	281	>hFBN1-Nterm 070820	1	dw091718_1.5536.5536.2	controllerType=0 controllerNumber=1 scan=5536	16.2693
05354:2	1	D.LC[+57.021]GRGQC[+57.021]VN[+15.995]TPGDFE.C	1082		C[+57]*2, N[+16]	863.369	2	1725.73	1725.73	0	-0.3	Specific	635.06	635.06	229.34	9.35	281	>hFBN1-Nterm 070820	1	dw091718_1.5630.5630.2	controllerType=0 controllerNumber=1 scan=5630	16.4922
05439:2	1	D.LC[+57.021]GRGQC[+57.021]VN[+0.984]TPGDFE[+14.016].C	1082		C[+57]*2, E[+14], N[+1]	862.874	2	1724.74	1724.74	0	2	Specific	202.34	202.34	202.34	2.24	281	>hFBN1-Nterm 070820	1	dw091718_1.5719.5719.2	controllerType=0 controllerNumber=1 scan=5719	16.7039
07205:2	1	D.FE[+14.016]C[+57.021]KC[+57.021]D[+15.995]E.G	1095		C[+57]*2, D[+16], E[+14]	509.188	2	1017.37	1017.37	0	3.4	Specific	133.9	133.9	20.26	1.74	281	>hFBN1-Nterm 070820	1	dw091718_1.7334.7334.2	controllerType=0 controllerNumber=1 scan=7334	20.4637
08371:2	1	E.SGFMMMKNC[+57.021]MDIDE.C	1105		C[+57]	854.83	2	1708.65	1708.65	0	1.4	Specific	272.14	217.7	217.7	4.33	281	>hFBN1-Nterm 070820	1	dw091718_1.8322.8322.2	controllerType=0 controllerNumber=1 scan=8322	22.7594
07874:2	1	E.SGFMMMKNC[+57.021]MDIDE.C	1105		C[+57]	854.828	2	1708.65	1708.65	0	-1.1	Specific	532.7	323.73	323.73	6.8	281	>hFBN1-Nterm 070820	1	dw091718_1.7901.7901.2	controllerType=0 controllerNumber=1 scan=7901	21.7768
08063:2	1	E.SGFMMMKNC[+57.021]MDIDE.C	1105		C[+57]	854.829	2	1708.65	1708.65	0	0.4	Specific	594.32	364.1	364.1	8.72	281	>hFBN1-Nterm 070820	1	dw091718_1.8064.8064.2	controllerType=0 controllerNumber=1 scan=8064	22.1536
08000:2	1	E.SGFMMMKNC[+57.021]MDIDE.C	1105		C[+57]	854.829	2	1708.65	1708.65	0	-0.3	Specific	618.91	386.06	386.06	9.72	281	>hFBN1-Nterm 070820	1	dw091718_1.8008.8008.2	controllerType=0 controllerNumber=1 scan=8008	22.0234
07937:2	1	E.SGFMMMKNC[+57.021]MDIDE.C	1105		C[+57]	854.828	2	1708.65	1708.65	0	-0.8	Specific	621.38	401.57	401.57	9.72	281	>hFBN1-Nterm 070820	1	dw091718_1.7955.7955.2	controllerType=0 controllerNumber=1 scan=7955	21.9014
07088:2	1	E.SGFMMMKNC[+57.021]MD[+15.995]IDE.C	1105		C[+57], D[+16]	862.826	2	1724.64	1724.65	0	-0.6	Specific	182.88	132.75	0	2.5	281	>hFBN1-Nterm 070820	1	dw091718_1.7236.7236.2	controllerType=0 controllerNumber=1 scan=7236	20.2343
08053:2	1	E.SGFMMMKNC[+57.021]MDIDE[+14.016].C	1105		C[+57], E[+14]	861.84	2	1722.67	1722.67	0	3.5	Specific	214.7	214.7	214.7	3.49	281	>hFBN1-Nterm 070820	1	dw091718_1.8057.8057.2	controllerType=0 controllerNumber=1 scan=8057	22.1364
07539:2	1	E.SGFM[+15.995]MMKNC[+57.021]MDIDE.C	1105		C[+57], M[+16]	862.826	2	1724.65	1724.65	0	-0.1	Specific	250.48	113.19	7.98	3.59	281	>hFBN1-Nterm 070820	1	dw091718_1.7617.7617.2	controllerType=0 controllerNumber=1 scan=7617	21.118
07662:2	1	E.SGFMMMKN[+15.995]C[+57.021]MDIDE.C	1105		C[+57], N[+16]	862.826	2	1724.65	1724.65	0	-0.3	Specific	333.65	198.09	3.92	5.29	281	>hFBN1-Nterm 070820	1	dw091718_1.7717.7717.2	controllerType=0 controllerNumber=1 scan=7717	21.3436
07989:2	1	E.SGFMMMKNC[+57.021]MDIDE[+14.016].C	1105		C[+57], E[+14]	861.837	2	1722.67	1722.67	0	-0.3	Specific	360.9	360.9	360.9	6.29	281	>hFBN1-Nterm 070820	1	dw091718_1.7999.7999.2	controllerType=0 controllerNumber=1 scan=7999	22.0019
07976:2	1	E.SGFMMM[+15.995]KNC[+57.021]MDIDE.C	1105		C[+57], M[+16]	862.828	2	1724.65	1724.65	0	1.6	Specific	362.57	242.62	27.85	5.83	281	>hFBN1-Nterm 070820	1	dw091718_1.7989.7989.2	controllerType=0 controllerNumber=1 scan=7989	21.9782
07480:2	1	E.SGFMM[+15.995]MKNC[+57.021]MDIDE.C	1105		C[+57], M[+16]	862.826	2	1724.64	1724.65	0	-0.9	Specific	381.88	257.14	14.17	5.83	281	>hFBN1-Nterm 070820	1	dw091718_1.7564.7564.2	controllerType=0 controllerNumber=1 scan=7564	20.9934
07720:2	1	E.SGFMMM[+15.995]KNC[+57.021]MDIDE.C	1105		C[+57], M[+16]	862.826	2	1724.65	1724.65	0	-0.2	Specific	424	218.53	8.46	6	281	>hFBN1-Nterm 070820	1	dw091718_1.7769.7769.2	controllerType=0 controllerNumber=1 scan=7769	21.4655
07290:2	1	E.SGFM[+15.995]MMKNC[+57.021]MDIDE.C	1105		C[+57], M[+16]	862.825	2	1724.64	1724.65	0	-2.1	Specific	464.97	252.37	76.6	6.17	281	>hFBN1-Nterm 070820	1	dw091718_1.7403.7403.2	controllerType=0 controllerNumber=1 scan=7403	20.6252
07778:2	1	E.SGFMMM[+15.995]KNC[+57.021]MDIDE.C	1105		C[+57], M[+16]	862.824	2	1724.64	1724.65	0	-3.2	Specific	491.7	271.46	8.18	5.89	281	>hFBN1-Nterm 070820	1	dw091718_1.7822.7822.2	controllerType=0 controllerNumber=1 scan=7822	21.5904
06900:2	1	E.SGFMMMKNC[+57.021]M[+15.995]DIDE.C	1105		C[+57], M[+16]	862.826	2	1724.64	1724.65	0	-0.4	Specific	492.22	237.46	3.57	6.24	281	>hFBN1-Nterm 070820	1	dw091718_1.7064.7064.2	controllerType=0 controllerNumber=1 scan=7064	19.8386
07911:2	1	E.SGFMMM[+15.995]KNC[+57.021]MDIDE.C	1105		C[+57], M[+16]	862.824	2	1724.64	1724.65	0	-2.6	Specific	502.53	255.86	1.04	5.89	281	>hFBN1-Nterm 070820	1	dw091718_1.7932.7932.2	controllerType=0 controllerNumber=1 scan=7932	21.8498
06838:2	1	E.SGFMMMKNC[+57.021]M[+15.995]DIDE.C	1105		C[+57], M[+16]	862.826	2	1724.64	1724.65	0	-0.6	Specific	512.58	257.57	12.21	6.27	281	>hFBN1-Nterm 070820	1	dw091718_1.7010.7010.2	controllerType=0 controllerNumber=1 scan=7010	19.7182
07409:2	1	E.SGFMM[+15.995]MKNC[+57.021]MDIDE.C	1105		C[+57], M[+16]	862.827	2	1724.65	1724.65	0	0.3	Specific	525.83	327.36	11.8	6.8	281	>hFBN1-Nterm 070820	1	dw091718_1.7507.7507.2	controllerType=0 controllerNumber=1 scan=7507	20.8632
07841:2	1	E.SGFMMM[+15.995]KNC[+57.021]MDIDE.C	1105		C[+57], M[+16]	862.827	2	1724.65	1724.65	0	0.1	Specific	542.2	322.18	3.08	6.69	281	>hFBN1-Nterm 070820	1	dw091718_1.7876.7876.2	controllerType=0 controllerNumber=1 scan=7876	21.7182
06956:2	1	E.SGFMMM[+15.995]KNC[+57.021]MDIDE.C	1105		C[+57], M[+16]	862.825	2	1724.64	1724.65	0	-1.2	Specific	560.44	299.85	47.09	7.63	281	>hFBN1-Nterm 070820	1	dw091718_1.7115.7115.2	controllerType=0 controllerNumber=1 scan=7115	19.9548
07343:2	1	E.SGFM[+15.995]MMKNC[+57.021]MDIDE.C	1105		C[+57], M[+16]	862.826	2	1724.65	1724.65	0	-0.1	Specific	567.25	320.91	14.98	7.63	281	>hFBN1-Nterm 070820	1	dw091718_1.7452.7452.2	controllerType=0 controllerNumber=1 scan=7452	20.7388
07330:2	1	E.SGFM[+15.995]MM[+15.995]KNC[+57.021]MDIDE.C	1105		C[+57], M[+16]*2	870.825	2	1740.64	1740.64	0	1.7	Specific	127.22	61.77	0	1.86	281	>hFBN1-Nterm 070820	1	dw091718_1.7438.7438.2	controllerType=0 controllerNumber=1 scan=7438	20.7057
07169:2	1	E.SGFM[+15.995]MMKNC[+57.021]M[+15.995]DIDE.C	1105		C[+57], M[+16]*2	870.825	2	1740.64	1740.64	0	0.7	Specific	130.9	130.9	0	2.47	281	>hFBN1-Nterm 070820	1	dw091718_1.7304.7304.2	controllerType=0 controllerNumber=1 scan=7304	20.3925
07975:2	1	E.SGFMMMKN[+0.984]C[+57.021]MDIDE[+14.016].C	1105		C[+57], E[+14], N[+1]	862.339	2	1723.67	1723.65	0	11.5	Specific	163.54	163.54	163.54	2.05	281	>hFBN1-Nterm 070820	1	dw091718_1.7989.7989.2	controllerType=0 controllerNumber=1 scan=7989	21.9782
07079:2	1	E.SGFM[+15.995]MMKNC[+57.021]MD[+15.995]IDE.C	1105		C[+57], D[+16], M[+16]	870.822	2	1740.64	1740.64	0	-2.3	Specific	230.95	210.31	0	2.73	281	>hFBN1-Nterm 070820	1	dw091718_1.7228.7228.2	controllerType=0 controllerNumber=1 scan=7228	20.2151
07249:2	1	E.SGFM[+15.995]MM[+15.995]KNC[+57.021]MDIDE.C	1105		C[+57], M[+16]*2	870.823	2	1740.64	1740.64	0	-1.5	Specific	255.82	182.57	20.58	3.94	281	>hFBN1-Nterm 070820	1	dw091718_1.7369.7369.2	controllerType=0 controllerNumber=1 scan=7369	20.5453
07912:2	1	E.SGFMMM[+15.995]KN[+0.984]C[+57.021]MDIDE.C	1105		C[+57], M[+16], N[+1]	863.327	2	1725.65	1725.63	0	10	Specific	312.09	153.57	2.12	3.06	281	>hFBN1-Nterm 070820	1	dw091718_1.7932.7932.2	controllerType=0 controllerNumber=1 scan=7932	21.8498
06583:2	1	E.SGFMMM[+15.995]KN[+15.995]C[+57.021]MDIDE.C	1105		C[+57], M[+16], N[+16]	870.824	2	1740.64	1740.64	0	-0.2	Specific	317.54	282.41	33.11	5.61	281	>hFBN1-Nterm 070820	1	dw091718_1.6780.6780.2	controllerType=0 controllerNumber=1 scan=6780	19.1978
06003:2	1	E.SGFMMM[+15.995]KNC[+57.021]M[+15.995]DIDE.C	1105		C[+57], M[+16]*2	870.824	2	1740.64	1740.64	0	0.7	Specific	382.11	199.94	4.13	4.61	281	>hFBN1-Nterm 070820	1	dw091718_1.6266.6266.2	controllerType=0 controllerNumber=1 scan=6266	18.0147
06526:2	1	E.SGFM[+15.995]MM[+15.995]KNC[+57.021]MDIDE.C	1105		C[+57], M[+16]*2	870.825	2	1740.64	1740.64	0	1.2	Specific	385.08	214.25	3.68	5.83	281	>hFBN1-Nterm 070820	1	dw091718_1.6726.6726.2	controllerType=0 controllerNumber=1 scan=6726	19.0775
06352:2	1	E.SGFM[+15.995]MM[+15.995]KNC[+57.021]MDIDE.C	1105		C[+57], M[+16]*2	870.825	2	1740.64	1740.64	0	0.9	Specific	403.8	226.5	1.41	6.03	281	>hFBN1-Nterm 070820	1	dw091718_1.6571.6571.2	controllerType=0 controllerNumber=1 scan=6571	18.72
06234:2	1	E.SGFM[+15.995]MMKNC[+57.021]M[+15.995]DIDE.C	1105		C[+57], M[+16]*2	870.823	2	1740.64	1740.64	0	-1.6	Specific	408.33	243.31	0	6	281	>hFBN1-Nterm 070820	1	dw091718_1.6464.6464.2	controllerType=0 controllerNumber=1 scan=6464	18.4703
06462:2	1	E.SGFM[+15.995]MM[+15.995]KNC[+57.021]MDIDE.C	1105		C[+57], M[+16]*2	870.824	2	1740.64	1740.64	0	-0.2	Specific	451.83	248.76	13.69	6.17	281	>hFBN1-Nterm 070820	1	dw091718_1.6671.6671.2	controllerType=0 controllerNumber=1 scan=6671	18.9504
06294:2	1	E.SGFM[+15.995]MMKNC[+57.021]M[+15.995]DIDE.C	1105		C[+57], M[+16]*2	870.823	2	1740.64	1740.64	0	-1.6	Specific	469.6	241.31	15.11	6.14	281	>hFBN1-Nterm 070820	1	dw091718_1.6517.6517.2	controllerType=0 controllerNumber=1 scan=6517	18.5901
06396:2	1	E.SGFM[+15.995]MM[+15.995]KNC[+57.021]MDIDE.C	1105		C[+57], M[+16]*2	870.824	2	1740.64	1740.64	0	0.1	Specific	484.17	289.97	7.39	6.62	281	>hFBN1-Nterm 070820	1	dw091718_1.6617.6617.2	controllerType=0 controllerNumber=1 scan=6617	18.8254
04163:3	1	E.C[+57.021]QRDPLLC[+57.021]RGGVC[+57.021]HNTE.G	1119		C[+57]*3	691.311	3	2071.92	2071.92	0	-1.6	Specific	116.45	116.45	116.45	1.71	281	>hFBN1-Nterm 070820	1	dw091718_1.4372.4372.3	controllerType=0 controllerNumber=1 scan=4372	13.3496
04232:3	1	E.C[+57.021]QRDPLLC[+57.021]RGGVC[+57.021]HNTE.G	1119		C[+57]*3	691.313	3	2071.92	2071.92	0	1	Specific	122.99	122.99	122.99	1.96	281	>hFBN1-Nterm 070820	1	dw091718_1.4452.4452.3	controllerType=0 controllerNumber=1 scan=4452	13.5559
04139:4	1	E.C[+57.021]QRDPLLC[+57.021]RGGVC[+57.021]HNTE.G	1119		C[+57]*3	518.736	4	2071.92	2071.92	0	0.3	Specific	177.99	177.99	177.99	3.33	281	>hFBN1-Nterm 070820	1	dw091718_1.4348.4348.4	controllerType=0 controllerNumber=1 scan=4348	13.2903
04198:3	1	E.C[+57.021]QRDPLLC[+57.021]RGGVC[+57.021]HNTE.G	1119		C[+57]*3	691.312	3	2071.92	2071.92	0	0.1	Specific	189.79	181.45	181.45	2.08	281	>hFBN1-Nterm 070820	1	dw091718_1.4414.4414.3	controllerType=0 controllerNumber=1 scan=4414	13.4565
04265:3	1	E.C[+57.021]QRDPLLC[+57.021]RGGVC[+57.021]HNTE.G	1119		C[+57]*3	691.311	3	2071.92	2071.92	0	-1.6	Specific	235.27	235.27	235.27	2.83	281	>hFBN1-Nterm 070820	1	dw091718_1.4493.4493.3	controllerType=0 controllerNumber=1 scan=4493	13.6696
04399:4	1	E.C[+57.021]QRDPLLC[+57.021]RGGVC[+57.021]HNTE.G	1119		C[+57]*3	518.736	4	2071.92	2071.92	0	0.3	Specific	243.82	243.82	243.82	4.86	281	>hFBN1-Nterm 070820	1	dw091718_1.4640.4640.4	controllerType=0 controllerNumber=1 scan=4640	14.0626
04348:4	1	E.C[+57.021]QRDPLLC[+57.021]RGGVC[+57.021]HNTE.G	1119		C[+57]*3	518.736	4	2071.92	2071.92	0	-0.5	Specific	272.86	272.86	272.86	4.89	281	>hFBN1-Nterm 070820	1	dw091718_1.4590.4590.4	controllerType=0 controllerNumber=1 scan=4590	13.9376
04466:4	1	E.C[+57.021]QRDPLLC[+57.021]RGGVC[+57.021]HNTE.G	1119		C[+57]*3	518.736	4	2071.92	2071.92	0	0.7	Specific	286.28	286.28	286.28	6.11	281	>hFBN1-Nterm 070820	1	dw091718_1.4707.4707.4	controllerType=0 controllerNumber=1 scan=4707	14.2276
04178:4	1	E.C[+57.021]QRDPLLC[+57.021]RGGVC[+57.021]HNTE.G	1119		C[+57]*3	518.736	4	2071.92	2071.92	0	-0.4	Specific	326.22	326.22	326.22	5.39	281	>hFBN1-Nterm 070820	1	dw091718_1.4390.4390.4	controllerType=0 controllerNumber=1 scan=4390	13.3981
04234:3	1	E.C[+57.021]QRDPLLC[+57.021]RGGVC[+57.021]HNTE.G	1119		C[+57]*3	691.312	3	2071.92	2071.92	0	0.6	Specific	362.99	244.71	244.71	3.77	281	>hFBN1-Nterm 070820	1	dw091718_1.4455.4455.3	controllerType=0 controllerNumber=1 scan=4455	13.564
04315:4	1	E.C[+57.021]QRDPLLC[+57.021]RGGVC[+57.021]HNTE.G	1119		C[+57]*3	518.736	4	2071.92	2071.92	0	0.3	Specific	413.52	413.52	413.52	7.59	281	>hFBN1-Nterm 070820	1	dw091718_1.4549.4549.4	controllerType=0 controllerNumber=1 scan=4549	13.8214
04214:4	1	E.C[+57.021]QRDPLLC[+57.021]RGGVC[+57.021]HNTE.G	1119		C[+57]*3	518.736	4	2071.92	2071.92	0	0.5	Specific	442.29	437.18	437.18	7.76	281	>hFBN1-Nterm 070820	1	dw091718_1.4433.4433.4	controllerType=0 controllerNumber=1 scan=4433	13.5055
04281:4	1	E.C[+57.021]QRDPLLC[+57.021]RGGVC[+57.021]HNTE.G	1119		C[+57]*3	518.736	4	2071.92	2071.92	0	0.2	Specific	453.11	434.72	434.72	7.73	281	>hFBN1-Nterm 070820	1	dw091718_1.4511.4511.4	controllerType=0 controllerNumber=1 scan=4511	13.7161
04249:4	1	E.C[+57.021]QRDPLLC[+57.021]RGGVC[+57.021]HNTE.G	1119		C[+57]*3	518.736	4	2071.92	2071.92	0	0.1	Specific	464.99	464.99	464.99	6.86	281	>hFBN1-Nterm 070820	1	dw091718_1.4473.4473.4	controllerType=0 controllerNumber=1 scan=4473	13.6111
07048:4	1	E.GS[+132.042]YRC[+57.021]EC[+57.021]PPGHQLSPN[+2059.735]ISAC[+57.021]IDIN[+15.995]E[+14.016].C	1136	Pent(1),HexNAc(4)Hex(5)Fuc(1)NeuAc(1)	C[+57]*3, E[+14], N[+16][+2060], S[+132]	1274.77	4	5096.05	5096.05	0	-0.5	Specific	66.77	66.77	1.92	2.01	281	>hFBN1-Nterm 070820	1	dw091718_1.7202.7202.4	controllerType=0 controllerNumber=1 scan=7202	20.1547
06492:4	1	E.GS[+132.042]YRC[+57.021]E[+14.016]C[+57.021]PPGH[+15.995]QLSPN[+1768.640]ISAC[+57.021]IDINE.C	1136	Pent(1),HexNAc(4)Hex(5)Fuc(1)	C[+57]*3, E[+14], H[+16], N[+1769], S[+132]	1201.99	4	4804.96	4804.95	0	1.1	Specific	97.04	97.04	6.78	1.91	281	>hFBN1-Nterm 070820	1	dw091718_1.6698.6698.4	controllerType=0 controllerNumber=1 scan=6698	19.0112
06566:4	1	E.GS[+132.042]YRC[+57.021]E[+14.016]C[+57.021]PPGH[+15.995]QLSPN[+1606.587]ISAC[+57.021]IDINE.C	1136	Pent(1),HexNAc(4)Hex(4)Fuc(1)	C[+57]*3, E[+14], H[+16], N[+1607], S[+132]	1161.48	4	4642.9	4642.9	0	-0.7	Specific	168.58	168.58	19.95	2.82	281	>hFBN1-Nterm 070820	1	dw091718_1.6763.6763.4	controllerType=0 controllerNumber=1 scan=6763	19.1581
05959:5	1	E.LSAHLC[+57.021]PNGRC[+57.021]VNLIGKYQC[+57.021]AC[+57.021]NPGYHSTPD.R	1163		C[+57]*4	712.727	5	3559.61	3559.61	0	-0.1	Specific	294.1	294.1	294.1	3.51	281	>hFBN1-Nterm 070820	1	dw091718_1.6223.6223.5	controllerType=0 controllerNumber=1 scan=6223	17.9173
07526:6	1	E.LSAHLC[+57.021]PNGRC[+57.021]VNLIGKYQC[+57.021]AC[+57.021]NPGYHS[+132.042]TPDRLFC[+57.021]VDID.E	1163	Pent(1)	C[+57]*5, S[+132]	785.697	6	4709.15	4710.14	-1	1.7	Specific	193.63	193.63	0	2.43	281	>hFBN1-Nterm 070820	1	dw091718_1.7606.7606.6	controllerType=0 controllerNumber=1 scan=7606	21.0923
07542:2	1	D.RLFC[+57.021]VDIDE.C	1194		C[+57]	583.779	2	1166.55	1166.55	0	0.1	Specific	394.14	394.14	394.14	5.86	281	>hFBN1-Nterm 070820	1	dw091718_1.7620.7620.2	controllerType=0 controllerNumber=1 scan=7620	21.1245
07477:2	1	D.RLFC[+57.021]VDIDE.C	1194		C[+57]	583.779	2	1166.55	1166.55	0	0.1	Specific	412.57	412.57	412.57	6.06	281	>hFBN1-Nterm 070820	1	dw091718_1.7561.7561.2	controllerType=0 controllerNumber=1 scan=7561	20.9869
07283:2	1	D.RLFC[+57.021]VDIDE.C	1194		C[+57]	583.779	2	1166.55	1166.55	0	0.3	Specific	438.21	438.21	438.21	5.61	281	>hFBN1-Nterm 070820	1	dw091718_1.7398.7398.2	controllerType=0 controllerNumber=1 scan=7398	20.6144
07408:2	1	D.RLFC[+57.021]VDIDE.C	1194		C[+57]	583.779	2	1166.55	1166.55	0	-0.3	Specific	448.74	448.74	448.74	6.19	281	>hFBN1-Nterm 070820	1	dw091718_1.7506.7506.2	controllerType=0 controllerNumber=1 scan=7506	20.861
07342:2	1	D.RLFC[+57.021]VDIDE.C	1194		C[+57]	583.779	2	1166.55	1166.55	0	0.6	Specific	503.58	503.58	503.58	7.19	281	>hFBN1-Nterm 070820	1	dw091718_1.7451.7451.2	controllerType=0 controllerNumber=1 scan=7451	20.7376
04910:2	1	E.C[+57.021]SIMNGGC[+57.021]E.T	1203		C[+57]*2	514.186	2	1027.36	1027.36	0	-0.2	Specific	236.47	64.84	64.84	1.65	281	>hFBN1-Nterm 070820	1	dw091718_1.5190.5190.2	controllerType=0 controllerNumber=1 scan=5190	15.4493
04874:2	1	E.C[+57.021]SIMNGGC[+57.021]E.T	1203		C[+57]*2	514.186	2	1027.36	1027.36	0	0.1	Specific	248.06	83.25	83.25	1.72	281	>hFBN1-Nterm 070820	1	dw091718_1.5145.5145.2	controllerType=0 controllerNumber=1 scan=5145	15.3294
04829:2	1	E.C[+57.021]SIMNGGC[+57.021]E.T	1203		C[+57]*2	514.187	2	1027.37	1027.36	0	1.4	Specific	271.91	95.34	95.34	1.78	281	>hFBN1-Nterm 070820	1	dw091718_1.5097.5097.2	controllerType=0 controllerNumber=1 scan=5097	15.208
05178:2	1	E.C[+57.021]SIMNGGC[+57.021]E.T	1203		C[+57]*2	514.185	2	1027.36	1027.36	0	-0.6	Specific	279.64	196.78	196.78	2.15	281	>hFBN1-Nterm 070820	1	dw091718_1.5467.5467.2	controllerType=0 controllerNumber=1 scan=5467	16.1087
05079:2	1	E.C[+57.021]SIMNGGC[+57.021]E.T	1203		C[+57]*2	514.186	2	1027.36	1027.36	0	0.4	Specific	403.11	209	209	3.87	281	>hFBN1-Nterm 070820	1	dw091718_1.5369.5369.2	controllerType=0 controllerNumber=1 scan=5369	15.88
04954:2	1	E.C[+57.021]SIMNGGC[+57.021]E.T	1203		C[+57]*2	514.186	2	1027.36	1027.36	0	0	Specific	426.73	175.19	175.19	3.52	281	>hFBN1-Nterm 070820	1	dw091718_1.5235.5235.2	controllerType=0 controllerNumber=1 scan=5235	15.5573
05041:2	1	E.C[+57.021]SIMNGGC[+57.021]E.T	1203		C[+57]*2	514.186	2	1027.36	1027.36	0	0.4	Specific	537.93	186.48	186.48	3.83	281	>hFBN1-Nterm 070820	1	dw091718_1.5327.5327.2	controllerType=0 controllerNumber=1 scan=5327	15.7763
04999:2	1	E.C[+57.021]SIMNGGC[+57.021]E.T	1203		C[+57]*2	514.186	2	1027.36	1027.36	0	0.4	Specific	604.97	216.73	216.73	6.99	281	>hFBN1-Nterm 070820	1	dw091718_1.5283.5283.2	controllerType=0 controllerNumber=1 scan=5283	15.6721
05179:2	1	E.C[+57.021]SIMN[+0.984]GGC[+57.021]E.T	1203		C[+57]*2, N[+1]	514.678	2	1028.35	1028.35	0	0.5	Specific	288.24	184.56	184.56	2.29	281	>hFBN1-Nterm 070820	1	dw091718_1.5467.5467.2	controllerType=0 controllerNumber=1 scan=5467	16.1087
03871:2	1	E.TFC[+57.021]TNSE.G	1212		C[+57]	429.668	2	858.33	858.33	0	-0.1	Specific	143.35	143.35	143.35	1.77	281	>hFBN1-Nterm 070820	1	dw091718_1.4104.4104.2	controllerType=0 controllerNumber=1 scan=4104	12.7107
03937:2	1	E.TFC[+57.021]TNSE.G	1212		C[+57]	429.668	2	858.33	858.33	0	-0.4	Specific	215.51	115.45	115.45	1.66	281	>hFBN1-Nterm 070820	1	dw091718_1.4166.4166.2	controllerType=0 controllerNumber=1 scan=4166	12.8589
03996:2	1	E.TFC[+57.021]TNSE.G	1212		C[+57]	429.668	2	858.33	858.33	0	0	Specific	259.26	115.07	115.07	1.77	281	>hFBN1-Nterm 070820	1	dw091718_1.4220.4220.2	controllerType=0 controllerNumber=1 scan=4220	12.9861
08693:2	1	E.C[+57.021]SC[+57.021]QPGFALMPD.Q	1223		C[+57]*2	691.782	2	1382.56	1382.55	0	2.1	Specific	307.3	307.3	307.3	4.54	281	>hFBN1-Nterm 070820	1	dw091718_1.8603.8603.2	controllerType=0 controllerNumber=1 scan=8603	23.4191
08634:2	1	E.C[+57.021]SC[+57.021]QPGFALMPD.Q	1223		C[+57]*2	691.781	2	1382.56	1382.55	0	1.1	Specific	372.36	372.36	372.36	4.98	281	>hFBN1-Nterm 070820	1	dw091718_1.8549.8549.2	controllerType=0 controllerNumber=1 scan=8549	23.2916
04622:2	1	E.C[+57.021]EDNPNIC[+57.021]D.G	1244		C[+57]*2	568.703	2	1136.4	1136.4	0	1.1	Specific	152.49	152.49	152.49	1.71	281	>hFBN1-Nterm 070820	1	dw091718_1.4877.4877.2	controllerType=0 controllerNumber=1 scan=4877	14.6513
04580:2	1	E.C[+57.021]EDNPNIC[+57.021]D.G	1244		C[+57]*2	568.702	2	1136.4	1136.4	0	-1.1	Specific	157.74	157.74	157.74	1.72	281	>hFBN1-Nterm 070820	1	dw091718_1.4834.4834.2	controllerType=0 controllerNumber=1 scan=4834	14.5464
06639:2	1	E.DNPNIC[+57.021]DGGQC[+57.021]TNIPGE.Y	1246		C[+57]*2	930.878	2	1860.75	1860.75	0	-0.3	Specific	317.65	317.65	317.65	4.52	281	>hFBN1-Nterm 070820	1	dw091718_1.6829.6829.2	controllerType=0 controllerNumber=1 scan=6829	19.3095
06546:2	1	E.DNPNIC[+57.021]DGGQC[+57.021]TN[+15.995]IPGE.Y	1246		C[+57]*2, N[+16]	938.872	2	1876.74	1876.74	0	-3.3	Specific	228.27	228.27	36.8	2.3	281	>hFBN1-Nterm 070820	1	dw091718_1.6743.6743.2	controllerType=0 controllerNumber=1 scan=6743	19.1134
04749:2	1	D.GGQC[+57.021]TNIPGE.Y	1253		C[+57]	516.724	2	1032.44	1032.44	0	-1.1	Specific	182.32	182.32	182.32	2	281	>hFBN1-Nterm 070820	1	dw091718_1.5010.5010.2	controllerType=0 controllerNumber=1 scan=5010	14.9983
04788:2	1	D.GGQC[+57.021]TNIPGE.Y	1253		C[+57]	516.724	2	1032.44	1032.44	0	-0.5	Specific	269.73	269.73	269.73	2.9	281	>hFBN1-Nterm 070820	1	dw091718_1.5055.5055.2	controllerType=0 controllerNumber=1 scan=5055	15.1078
05114:2	1	E.YRC[+57.021]LC[+57.021]YD.G	1263		C[+57]*2	525.213	2	1049.42	1049.42	0	0.4	Specific	413.7	365.57	365.57	5.85	281	>hFBN1-Nterm 070820	1	dw091718_1.5407.5407.2	controllerType=0 controllerNumber=1 scan=5407	15.9695
05056:2	1	E.YRC[+57.021]LC[+57.021]YD.G	1263		C[+57]*2	525.213	2	1049.42	1049.42	0	0.8	Specific	421.51	352.68	352.68	4.41	281	>hFBN1-Nterm 070820	1	dw091718_1.5345.5345.2	controllerType=0 controllerNumber=1 scan=5345	15.8221
04569:2	1	E.YRC[+57.021]LC[+57.021]YD.G	1263		C[+57]*2	525.212	2	1049.42	1049.42	0	-1.8	Specific	424.74	387.75	387.75	5.35	281	>hFBN1-Nterm 070820	1	dw091718_1.4822.4822.2	controllerType=0 controllerNumber=1 scan=4822	14.5172
04767:2	1	E.YRC[+57.021]LC[+57.021]YD.G	1263		C[+57]*2	525.213	2	1049.42	1049.42	0	0.6	Specific	442.52	383.44	383.44	6.01	281	>hFBN1-Nterm 070820	1	dw091718_1.5032.5032.2	controllerType=0 controllerNumber=1 scan=5032	15.0526
04973:2	1	E.YRC[+57.021]LC[+57.021]YD.G	1263		C[+57]*2	525.213	2	1049.42	1049.42	0	0.3	Specific	448.98	377.5	377.5	5.49	281	>hFBN1-Nterm 070820	1	dw091718_1.5252.5252.2	controllerType=0 controllerNumber=1 scan=5252	15.5963
04810:2	1	E.YRC[+57.021]LC[+57.021]YD.G	1263		C[+57]*2	525.213	2	1049.42	1049.42	0	0.7	Specific	459.87	380.4	380.4	6.01	281	>hFBN1-Nterm 070820	1	dw091718_1.5077.5077.2	controllerType=0 controllerNumber=1 scan=5077	15.1605
04687:2	1	E.YRC[+57.021]LC[+57.021]YD.G	1263		C[+57]*2	525.213	2	1049.42	1049.42	0	0.9	Specific	460.34	403.49	403.49	6.01	281	>hFBN1-Nterm 070820	1	dw091718_1.4946.4946.2	controllerType=0 controllerNumber=1 scan=4946	14.8365
05016:2	1	E.YRC[+57.021]LC[+57.021]YD.G	1263		C[+57]*2	525.212	2	1049.42	1049.42	0	-0.3	Specific	460.7	398.08	398.08	6.43	281	>hFBN1-Nterm 070820	1	dw091718_1.5301.5301.2	controllerType=0 controllerNumber=1 scan=5301	15.7139
04924:2	1	E.YRC[+57.021]LC[+57.021]YD.G	1263		C[+57]*2	525.213	2	1049.42	1049.42	0	0.1	Specific	461.11	403.45	403.45	5.98	281	>hFBN1-Nterm 070820	1	dw091718_1.5204.5204.2	controllerType=0 controllerNumber=1 scan=5204	15.4822
04730:2	1	E.YRC[+57.021]LC[+57.021]YD.G	1263		C[+57]*2	525.213	2	1049.42	1049.42	0	0.4	Specific	461.36	405.31	405.31	5.98	281	>hFBN1-Nterm 070820	1	dw091718_1.4989.4989.2	controllerType=0 controllerNumber=1 scan=4989	14.9436
04855:2	1	E.YRC[+57.021]LC[+57.021]YD.G	1263		C[+57]*2	525.213	2	1049.42	1049.42	0	0.7	Specific	462.92	393.49	393.49	5.52	281	>hFBN1-Nterm 070820	1	dw091718_1.5123.5123.2	controllerType=0 controllerNumber=1 scan=5123	15.2692
04654:2	1	E.YRC[+57.021]LC[+57.021]YD.G	1263		C[+57]*2	525.212	2	1049.42	1049.42	0	-0.4	Specific	465.6	420.59	420.59	5.49	281	>hFBN1-Nterm 070820	1	dw091718_1.4908.4908.2	controllerType=0 controllerNumber=1 scan=4908	14.7333
04890:2	1	E.YRC[+57.021]LC[+57.021]YD.G	1263		C[+57]*2	525.213	2	1049.42	1049.42	0	0.4	Specific	466.76	406.6	406.6	5.98	281	>hFBN1-Nterm 070820	1	dw091718_1.5164.5164.2	controllerType=0 controllerNumber=1 scan=5164	15.3759
04612:2	1	E.YRC[+57.021]LC[+57.021]YD.G	1263		C[+57]*2	525.212	2	1049.42	1049.42	0	-0.8	Specific	468.99	384.78	384.78	5.98	281	>hFBN1-Nterm 070820	1	dw091718_1.4867.4867.2	controllerType=0 controllerNumber=1 scan=4867	14.6272
04754:2	1	E.YRC[+57.021]LC[+57.021]YD[+15.995].G	1263		C[+57]*2, D[+16]	533.209	2	1065.41	1065.41	0	-1.5	Specific	142.91	138.67	138.67	2.04	281	>hFBN1-Nterm 070820	1	dw091718_1.5016.5016.2	controllerType=0 controllerNumber=1 scan=5016	15.0131
04794:2	1	E.YRC[+57.021]LC[+57.021]YD[+15.995].G	1263		C[+57]*2, D[+16]	533.209	2	1065.41	1065.41	0	-1.4	Specific	154.13	154.13	154.13	2.04	281	>hFBN1-Nterm 070820	1	dw091718_1.5061.5061.2	controllerType=0 controllerNumber=1 scan=5061	15.1221
07256:2	1	E.YRC[+57.021]LC[+57.021]YDGFMASE.D	1263		C[+57]*2	836.334	2	1671.66	1671.66	0	0.1	Specific	510.31	370.7	370.7	7.34	281	>hFBN1-Nterm 070820	1	dw091718_1.7376.7376.2	controllerType=0 controllerNumber=1 scan=7376	20.5624
07190:2	1	E.YRC[+57.021]LC[+57.021]YDGFMASE.D	1263		C[+57]*2	836.334	2	1671.66	1671.66	0	0	Specific	580.96	353.9	353.9	7.37	281	>hFBN1-Nterm 070820	1	dw091718_1.7322.7322.2	controllerType=0 controllerNumber=1 scan=7322	20.4358
06698:2	1	E.YRC[+57.021]LC[+57.021]YDGFM[+15.995]ASE.D	1263		C[+57]*2, M[+16]	844.332	2	1687.66	1687.65	0	0.5	Specific	459.14	303.1	196.33	6.18	281	>hFBN1-Nterm 070820	1	dw091718_1.6881.6881.2	controllerType=0 controllerNumber=1 scan=6881	19.4258
05356:1	1	D.GFMASE.D	1270			641.26	1	641.26	641.26	0	-0.3	Specific	170	170	170	2.26	281	>hFBN1-Nterm 070820	1	dw091718_1.5632.5632.3	controllerType=0 controllerNumber=1 scan=5632	16.4963
05295:2	1	E.DMKTC[+57.021]VDVNE.C	1276		C[+57]	605.758	2	1210.51	1210.51	0	0.6	Specific	244.99	244.99	244.99	3.67	281	>hFBN1-Nterm 070820	1	dw091718_1.5574.5574.2	controllerType=0 controllerNumber=1 scan=5574	16.3596
05198:2	1	E.DMKTC[+57.021]VDVNE.C	1276		C[+57]	605.757	2	1210.51	1210.51	0	-1.3	Specific	364.5	364.5	364.5	6.16	281	>hFBN1-Nterm 070820	1	dw091718_1.5484.5484.2	controllerType=0 controllerNumber=1 scan=5484	16.1486
05046:2	1	E.DMKTC[+57.021]VDVNE.C	1276		C[+57]	605.758	2	1210.51	1210.51	0	-0.1	Specific	506.31	459.04	459.04	6.6	281	>hFBN1-Nterm 070820	1	dw091718_1.5334.5334.2	controllerType=0 controllerNumber=1 scan=5334	15.793
05138:2	1	E.DMKTC[+57.021]VDVNE.C	1276		C[+57]	605.757	2	1210.51	1210.51	0	-0.4	Specific	508.4	436.07	436.07	6.6	281	>hFBN1-Nterm 070820	1	dw091718_1.5429.5429.2	controllerType=0 controllerNumber=1 scan=5429	16.0209
05005:2	1	E.DMKTC[+57.021]VDVNE.C	1276		C[+57]	605.758	2	1210.51	1210.51	0	-0.1	Specific	524.37	454.5	454.5	5.81	281	>hFBN1-Nterm 070820	1	dw091718_1.5289.5289.2	controllerType=0 controllerNumber=1 scan=5289	15.6854
04887:2	1	E.DMKTC[+57.021]VDVNE.C	1276		C[+57]	605.758	2	1210.51	1210.51	0	0.3	Specific	537.02	444.19	444.19	6.67	281	>hFBN1-Nterm 070820	1	dw091718_1.5159.5159.2	controllerType=0 controllerNumber=1 scan=5159	15.3626
04963:2	1	E.DMKTC[+57.021]VDVNE.C	1276		C[+57]	605.757	2	1210.51	1210.51	0	-0.3	Specific	546.9	419.1	419.1	6.67	281	>hFBN1-Nterm 070820	1	dw091718_1.5243.5243.2	controllerType=0 controllerNumber=1 scan=5243	15.5764
04921:2	1	E.DMKTC[+57.021]VDVNE.C	1276		C[+57]	605.758	2	1210.51	1210.51	0	0.1	Specific	547.75	437.54	437.54	6.67	281	>hFBN1-Nterm 070820	1	dw091718_1.5200.5200.2	controllerType=0 controllerNumber=1 scan=5200	15.4734
04849:2	1	E.DMKTC[+57.021]VDVNE.C	1276		C[+57]	605.758	2	1210.51	1210.51	0	0.4	Specific	549.34	428.16	428.16	5.81	281	>hFBN1-Nterm 070820	1	dw091718_1.5115.5115.2	controllerType=0 controllerNumber=1 scan=5115	15.249
05087:2	1	E.DMKTC[+57.021]VDVNE.C	1276		C[+57]	605.758	2	1210.51	1210.51	0	0.3	Specific	559.72	460.11	460.11	6.67	281	>hFBN1-Nterm 070820	1	dw091718_1.5377.5377.2	controllerType=0 controllerNumber=1 scan=5377	15.8975
04022:2	1	E.D[+15.995]MKTC[+57.021]VDVNE.C	1276		C[+57], D[+16]	613.755	2	1226.5	1226.5	0	0.8	Specific	106.55	106.55	6.4	1.68	281	>hFBN1-Nterm 070820	1	dw091718_1.4244.4244.2	controllerType=0 controllerNumber=1 scan=4244	13.0423
04732:2	1	E.D[+15.995]MKTC[+57.021]VDVNE.C	1276		C[+57], D[+16]	613.754	2	1226.5	1226.5	0	-1	Specific	165.2	165.2	6.4	1.81	281	>hFBN1-Nterm 070820	1	dw091718_1.4992.4992.2	controllerType=0 controllerNumber=1 scan=4992	14.9513
04816:2	1	E.D[+15.995]MKTC[+57.021]VDVNE.C	1276		C[+57], D[+16]	613.755	2	1226.5	1226.5	0	0.6	Specific	192.22	192.22	6.4	1.83	281	>hFBN1-Nterm 070820	1	dw091718_1.5084.5084.2	controllerType=0 controllerNumber=1 scan=5084	15.1774
04079:2	1	E.D[+15.995]MKTC[+57.021]VDVNE.C	1276		C[+57], D[+16]	613.755	2	1226.5	1226.5	0	-0.8	Specific	201.19	197.78	6.4	1.92	281	>hFBN1-Nterm 070820	1	dw091718_1.4294.4294.2	controllerType=0 controllerNumber=1 scan=4294	13.1613
04944:2	1	E.D[+15.995]MKTC[+57.021]VDVNE.C	1276		C[+57], D[+16]	613.755	2	1226.5	1226.5	0	-0.3	Specific	258.19	258.19	6.4	2.59	281	>hFBN1-Nterm 070820	1	dw091718_1.5225.5225.2	controllerType=0 controllerNumber=1 scan=5225	15.5331
04279:2	1	E.D[+15.995]MKTC[+57.021]VDVNE.C	1276		C[+57], D[+16]	613.755	2	1226.5	1226.5	0	-0.2	Specific	272.82	272.82	6.4	2.76	281	>hFBN1-Nterm 070820	1	dw091718_1.4509.4509.2	controllerType=0 controllerNumber=1 scan=4509	13.7105
04174:2	1	E.DM[+15.995]KTC[+57.021]VDVNE.C	1276		C[+57], M[+16]	613.754	2	1226.5	1226.5	0	-1	Specific	359.23	359.23	5.29	5.03	281	>hFBN1-Nterm 070820	1	dw091718_1.4385.4385.2	controllerType=0 controllerNumber=1 scan=4385	13.3848
04132:2	1	E.D[+15.995]MKTC[+57.021]VDVNE.C	1276		C[+57], D[+16]	613.755	2	1226.5	1226.5	0	-0.4	Specific	369.06	356.98	6.4	5.19	281	>hFBN1-Nterm 070820	1	dw091718_1.4340.4340.2	controllerType=0 controllerNumber=1 scan=4340	13.2719
04245:2	1	E.D[+15.995]MKTC[+57.021]VDVNE.C	1276		C[+57], D[+16]	613.755	2	1226.5	1226.5	0	-0.2	Specific	452.96	334.44	6.4	4.66	281	>hFBN1-Nterm 070820	1	dw091718_1.4468.4468.2	controllerType=0 controllerNumber=1 scan=4468	13.5974
04210:2	1	E.DM[+15.995]KTC[+57.021]VDVNE.C	1276		C[+57], M[+16]	613.755	2	1226.5	1226.5	0	0.3	Specific	459.34	275.55	2.46	3.76	281	>hFBN1-Nterm 070820	1	dw091718_1.4429.4429.2	controllerType=0 controllerNumber=1 scan=4429	13.496
04286:2	1	D.MKTC[+57.021]VDVNE.C	1277		C[+57]	548.244	2	1095.48	1095.48	0	-0.8	Specific	65.58	65.58	65.58	1.66	281	>hFBN1-Nterm 070820	1	dw091718_1.4518.4518.2	controllerType=0 controllerNumber=1 scan=4518	13.7393
04351:2	1	D.MKTC[+57.021]VDVNE.C	1277		C[+57]	548.244	2	1095.48	1095.48	0	-0.7	Specific	242.93	242.93	242.93	2.73	281	>hFBN1-Nterm 070820	1	dw091718_1.4594.4594.2	controllerType=0 controllerNumber=1 scan=4594	13.9475
04320:2	1	D.MKTC[+57.021]VDVNE.C	1277		C[+57]	548.244	2	1095.48	1095.48	0	0	Specific	415.9	415.9	415.9	5.69	281	>hFBN1-Nterm 070820	1	dw091718_1.4556.4556.2	controllerType=0 controllerNumber=1 scan=4556	13.8427
10316:2	1	E.C[+57.021]DLNPNIC[+57.021]LSGTC[+57.021]E.N	1286		C[+57]*3	826.841	2	1652.68	1652.67	0	2.5	Specific	226.81	186.89	186.89	1.78	281	>hFBN1-Nterm 070820	1	dw091718_1.9981.9981.2	controllerType=0 controllerNumber=1 scan=9981	26.6922
10268:2	1	E.C[+57.021]DLNPNIC[+57.021]LSGTC[+57.021]E.N	1286		C[+57]*3	826.843	2	1652.68	1652.67	0	4.1	Specific	286.48	259.45	259.45	2.51	281	>hFBN1-Nterm 070820	1	dw091718_1.9935.9935.2	controllerType=0 controllerNumber=1 scan=9935	26.5798
07871:2	1	E.C[+57.021]DLNPNIC[+57.021]LSGTC[+57.021]E.N	1286		C[+57]*3	826.838	2	1652.67	1652.67	0	-1	Specific	563.27	341.17	341.17	6.42	281	>hFBN1-Nterm 070820	1	dw091718_1.7899.7899.2	controllerType=0 controllerNumber=1 scan=7899	21.7725
07805:2	1	E.C[+57.021]DLNPNIC[+57.021]LSGTC[+57.021]E.N	1286		C[+57]*3	826.839	2	1652.67	1652.67	0	-0.5	Specific	675.68	467.15	467.15	9.4	281	>hFBN1-Nterm 070820	1	dw091718_1.7843.7843.2	controllerType=0 controllerNumber=1 scan=7843	21.6399
07741:2	1	E.C[+57.021]DLNPNIC[+57.021]LSGTC[+57.021]E.N	1286		C[+57]*3	826.838	2	1652.67	1652.67	0	-1.3	Specific	756.88	431.07	431.07	11.4	281	>hFBN1-Nterm 070820	1	dw091718_1.7789.7789.2	controllerType=0 controllerNumber=1 scan=7789	21.5129
07554:2	1	E.C[+57.021]DLNPNIC[+57.021]LSGTC[+57.021]E.N	1286		C[+57]*3	826.839	2	1652.67	1652.67	0	-0.4	Specific	782.48	453.92	453.92	11.4	281	>hFBN1-Nterm 070820	1	dw091718_1.7629.7629.2	controllerType=0 controllerNumber=1 scan=7629	21.1459
07681:2	1	E.C[+57.021]DLNPNIC[+57.021]LSGTC[+57.021]E.N	1286		C[+57]*3	826.839	2	1652.67	1652.67	0	-0.5	Specific	787.27	493.67	493.67	11.4	281	>hFBN1-Nterm 070820	1	dw091718_1.7734.7734.2	controllerType=0 controllerNumber=1 scan=7734	21.3833
07620:2	1	E.C[+57.021]DLNPNIC[+57.021]LSGTC[+57.021]E.N	1286		C[+57]*3	826.838	2	1652.67	1652.67	0	-1	Specific	811.15	528.06	528.06	12.4	281	>hFBN1-Nterm 070820	1	dw091718_1.7682.7682.2	controllerType=0 controllerNumber=1 scan=7682	21.2649
07389:2	1	E.C[+57.021]DLNPN[+15.995]IC[+57.021]LSGTC[+57.021]E.N	1286		C[+57]*3, N[+16]	834.837	2	1668.67	1668.67	0	-0.1	Specific	259.31	105.25	16.1	1.76	281	>hFBN1-Nterm 070820	1	dw091718_1.7490.7490.2	controllerType=0 controllerNumber=1 scan=7490	20.8224
07708:2	1	E.C[+57.021]DLNPNIC[+57.021]LSGTC[+57.021]E[+14.016].N	1286		C[+57]*3, E[+14]	833.849	2	1666.69	1666.69	0	2	Specific	309.17	178	178	2.11	281	>hFBN1-Nterm 070820	1	dw091718_1.7759.7759.2	controllerType=0 controllerNumber=1 scan=7759	21.4418
03648:2	1	E.NTKGSFIC[+57.021]HC[+57.021]D.M	1300		C[+57]*2	669.783	2	1338.56	1338.56	0	1.4	Specific	199.74	199.74	199.74	2.23	281	>hFBN1-Nterm 070820	1	dw091718_1.3847.3847.2	controllerType=0 controllerNumber=1 scan=3847	12.0154
03625:3	1	E.NTKGSFIC[+57.021]HC[+57.021]D.M	1300		C[+57]*2	446.856	3	1338.55	1338.56	0	-1.3	Specific	229.63	229.63	229.63	2.4	281	>hFBN1-Nterm 070820	1	dw091718_1.3819.3819.3	controllerType=0 controllerNumber=1 scan=3819	11.9473
03666:3	1	E.NTKGSFIC[+57.021]HC[+57.021]D.M	1300		C[+57]*2	446.857	3	1338.56	1338.56	0	-0.1	Specific	395.68	395.68	395.68	5.46	281	>hFBN1-Nterm 070820	1	dw091718_1.3863.3863.3	controllerType=0 controllerNumber=1 scan=3863	12.0536
03341:3	1	E.NT[+162.053]KGSFIC[+57.021]HC[+57.021]D.M	1300	Hex(1)	C[+57]*2, T[+162]	500.876	3	1500.61	1500.61	0	2.3	Specific	102.98	102.98	6	2.11	281	>hFBN1-Nterm 070820	1	dw091718_1.3468.3468.3	controllerType=0 controllerNumber=1 scan=3468	10.9577
03594:3	1	E.NT[+162.053]KGSFIC[+57.021]HC[+57.021]D.M	1300	Hex(1)	C[+57]*2, T[+162]	500.874	3	1500.61	1500.61	0	-1.3	Specific	227.11	227.11	6	4.37	281	>hFBN1-Nterm 070820	1	dw091718_1.3781.3781.3	controllerType=0 controllerNumber=1 scan=3781	11.8469
03376:3	1	E.NT[+162.053]KGSFIC[+57.021]HC[+57.021]D.M	1300	Hex(1)	C[+57]*2, T[+162]	500.876	3	1500.61	1500.61	0	3.5	Specific	266.82	239.44	6	3.72	281	>hFBN1-Nterm 070820	1	dw091718_1.3512.3512.3	controllerType=0 controllerNumber=1 scan=3512	11.0883
03449:2	1	E.NTKGS[+162.053]FIC[+57.021]HC[+57.021]D.M	1300	Hex(1)	C[+57]*2, S[+162]	750.809	2	1500.61	1500.61	0	1	Specific	268.16	268.16	31.41	5.27	281	>hFBN1-Nterm 070820	1	dw091718_1.3620.3620.2	controllerType=0 controllerNumber=1 scan=3620	11.4295
03555:3	1	E.NT[+162.053]KGSFIC[+57.021]HC[+57.021]D.M	1300	Hex(1)	C[+57]*2, T[+162]	500.874	3	1500.61	1500.61	0	-0.5	Specific	268.75	268.75	6	5.13	281	>hFBN1-Nterm 070820	1	dw091718_1.3739.3739.3	controllerType=0 controllerNumber=1 scan=3739	11.7441
03507:3	1	E.NT[+162.053]KGSFIC[+57.021]HC[+57.021]D.M	1300	Hex(1)	C[+57]*2, T[+162]	500.875	3	1500.61	1500.61	0	-0.2	Specific	364.61	364.61	6	6.77	281	>hFBN1-Nterm 070820	1	dw091718_1.3692.3692.3	controllerType=0 controllerNumber=1 scan=3692	11.631
03443:2	1	E.NT[+162.053]KGSFIC[+57.021]HC[+57.021]D.M	1300	Hex(1)	C[+57]*2, T[+162]	750.808	2	1500.61	1500.61	0	0.3	Specific	381.35	381.35	6	6.88	281	>hFBN1-Nterm 070820	1	dw091718_1.3605.3605.2	controllerType=0 controllerNumber=1 scan=3605	11.3779
03401:3	1	E.NT[+162.053]KGSFIC[+57.021]HC[+57.021]D.M	1300	Hex(1)	C[+57]*2, T[+162]	500.875	3	1500.61	1500.61	0	0.9	Specific	414.38	386.36	6	7	281	>hFBN1-Nterm 070820	1	dw091718_1.3547.3547.3	controllerType=0 controllerNumber=1 scan=3547	11.1964
03426:3	1	E.NTKGS[+162.053]FIC[+57.021]HC[+57.021]D.M	1300	Hex(1)	C[+57]*2, S[+162]	500.875	3	1500.61	1500.61	0	1.7	Specific	543.72	474.84	27.11	7.31	281	>hFBN1-Nterm 070820	1	dw091718_1.3581.3581.3	controllerType=0 controllerNumber=1 scan=3581	11.3035
03467:3	1	E.NTKGS[+162.053]FIC[+57.021]HC[+57.021]D.M	1300	Hex(1)	C[+57]*2, S[+162]	500.875	3	1500.61	1500.61	0	1.5	Specific	620.27	558.12	27.22	9.25	281	>hFBN1-Nterm 070820	1	dw091718_1.3646.3646.3	controllerType=0 controllerNumber=1 scan=3646	11.5113
03446:3	1	E.NTKGS[+162.053]FIC[+57.021]HC[+57.021]D.M	1300	Hex(1)	C[+57]*2, S[+162]	500.875	3	1500.61	1500.61	0	0.8	Specific	689.53	602.87	24.68	10.25	281	>hFBN1-Nterm 070820	1	dw091718_1.3613.3613.3	controllerType=0 controllerNumber=1 scan=3613	11.4051
03364:3	1	D.MGYSGKKGKTGC[+57.021]TDINE.C	1311		C[+57]	615.954	3	1845.85	1845.85	0	0.6	Specific	31.25	31.25	31.25	1.65	281	>hFBN1-Nterm 070820	1	dw091718_1.3493.3493.3	controllerType=0 controllerNumber=1 scan=3493	11.0299
03538:3	1	D.MGYSGKKGKTGC[+57.021]TDINE.C	1311		C[+57]	615.953	3	1845.85	1845.85	0	-0.9	Specific	88.31	88.31	88.31	1.66	281	>hFBN1-Nterm 070820	1	dw091718_1.3722.3722.3	controllerType=0 controllerNumber=1 scan=3722	11.7035
03388:3	1	D.MGYSGKKGKTGC[+57.021]TDINE.C	1311		C[+57]	615.956	3	1845.85	1845.85	0	3.8	Specific	111.24	111.24	111.24	1.67	281	>hFBN1-Nterm 070820	1	dw091718_1.3527.3527.3	controllerType=0 controllerNumber=1 scan=3527	11.1307
03519:4	1	D.MGYSGKKGKTGC[+57.021]TDINE.C	1311		C[+57]	462.217	4	1845.85	1845.85	0	0	Specific	133.5	133.5	133.5	2.08	281	>hFBN1-Nterm 070820	1	dw091718_1.3702.3702.4	controllerType=0 controllerNumber=1 scan=3702	11.6547
03408:4	1	D.MGYSGKKGKTGC[+57.021]TDINE.C	1311		C[+57]	462.218	4	1845.85	1845.85	0	1.9	Specific	156.65	156.65	156.65	2.1	281	>hFBN1-Nterm 070820	1	dw091718_1.3558.3558.4	controllerType=0 controllerNumber=1 scan=3558	11.233
03451:4	1	D.MGYSGKKGKTGC[+57.021]TDINE.C	1311		C[+57]	462.218	4	1845.85	1845.85	0	0.8	Specific	168.59	168.59	168.59	2.01	281	>hFBN1-Nterm 070820	1	dw091718_1.3624.3624.4	controllerType=0 controllerNumber=1 scan=3624	11.4432
03494:3	1	D.MGYSGKKGKTGC[+57.021]TDINE.C	1311		C[+57]	615.953	3	1845.85	1845.85	0	-0.9	Specific	194.82	194.82	194.82	2.05	281	>hFBN1-Nterm 070820	1	dw091718_1.3678.3678.3	controllerType=0 controllerNumber=1 scan=3678	11.5975
03476:4	1	D.MGYSGKKGKTGC[+57.021]TDINE.C	1311		C[+57]	462.217	4	1845.85	1845.85	0	0	Specific	215.02	215.02	215.02	2.41	281	>hFBN1-Nterm 070820	1	dw091718_1.3657.3657.4	controllerType=0 controllerNumber=1 scan=3657	11.5458
03435:4	1	D.MGYSGKKGKTGC[+57.021]TDINE.C	1311		C[+57]	462.218	4	1845.85	1845.85	0	1.4	Specific	276.57	276.57	276.57	3.14	281	>hFBN1-Nterm 070820	1	dw091718_1.3592.3592.4	controllerType=0 controllerNumber=1 scan=3592	11.337
03418:3	1	D.MGYSGKKGKTGC[+57.021]TDINE.C	1311		C[+57]	615.955	3	1845.85	1845.85	0	1.9	Specific	299.83	299.83	299.83	3.57	281	>hFBN1-Nterm 070820	1	dw091718_1.3572.3572.3	controllerType=0 controllerNumber=1 scan=3572	11.28
03463:3	1	D.MGYSGKKGKTGC[+57.021]TDINE.C	1311		C[+57]	615.955	3	1845.85	1845.85	0	1	Specific	423.69	423.69	423.69	5.13	281	>hFBN1-Nterm 070820	1	dw091718_1.3639.3639.3	controllerType=0 controllerNumber=1 scan=3639	11.4882
03444:3	1	D.MGYSGKKGKTGC[+57.021]TDINE.C	1311		C[+57]	615.954	3	1845.85	1845.85	0	0.6	Specific	465.73	465.73	465.73	5.27	281	>hFBN1-Nterm 070820	1	dw091718_1.3607.3607.3	controllerType=0 controllerNumber=1 scan=3607	11.3835
03189:3	1	D.M[+15.995]GYSGKKGKTGC[+57.021]TDINE.C	1311		C[+57], M[+16]	621.29	3	1861.85	1861.84	0	7	Specific	175.86	175.86	77.7	1.71	281	>hFBN1-Nterm 070820	1	dw091718_1.3268.3268.3	controllerType=0 controllerNumber=1 scan=3268	10.3022
03640:4	1	D.MGYSGKKGKTGC[+57.021]TDINEC[+57.021]E.I	1311		C[+57]*2	534.485	4	2134.92	2134.92	0	-0.8	Specific	130.6	130.6	130.6	2.07	281	>hFBN1-Nterm 070820	1	dw091718_1.3837.3837.4	controllerType=0 controllerNumber=1 scan=3837	11.99
03688:3	1	D.MGYSGKKGKTGC[+57.021]TDINEC[+57.021]E.I	1311		C[+57]*2	712.312	3	2134.92	2134.92	0	0.9	Specific	147.57	147.57	147.57	2.34	281	>hFBN1-Nterm 070820	1	dw091718_1.3887.3887.3	controllerType=0 controllerNumber=1 scan=3887	12.1125
03798:3	1	D.MGYSGKKGKTGC[+57.021]TDINEC[+57.021]E.I	1311		C[+57]*2	712.312	3	2134.92	2134.92	0	0.1	Specific	150.57	150.57	150.57	2.32	281	>hFBN1-Nterm 070820	1	dw091718_1.4013.4013.3	controllerType=0 controllerNumber=1 scan=4013	12.4383
03888:4	1	D.MGYSGKKGKTGC[+57.021]TDINEC[+57.021]E.I	1311		C[+57]*2	534.486	4	2134.92	2134.92	0	0.4	Specific	164.72	164.72	164.72	2.26	281	>hFBN1-Nterm 070820	1	dw091718_1.4121.4121.4	controllerType=0 controllerNumber=1 scan=4121	12.7512
03683:4	1	D.MGYSGKKGKTGC[+57.021]TDINEC[+57.021]E.I	1311		C[+57]*2	534.486	4	2134.92	2134.92	0	1.5	Specific	180.12	180.12	180.12	2.32	281	>hFBN1-Nterm 070820	1	dw091718_1.3882.3882.4	controllerType=0 controllerNumber=1 scan=3882	12.1005
03823:4	1	D.MGYSGKKGKTGC[+57.021]TDINEC[+57.021]E.I	1311		C[+57]*2	534.486	4	2134.92	2134.92	0	0.2	Specific	186.31	186.31	186.31	2.3	281	>hFBN1-Nterm 070820	1	dw091718_1.4045.4045.4	controllerType=0 controllerNumber=1 scan=4045	12.5301
03850:4	1	D.MGYSGKKGKTGC[+57.021]TDINEC[+57.021]E.I	1311		C[+57]*2	534.486	4	2134.92	2134.92	0	0.9	Specific	187.61	187.61	187.61	2.37	281	>hFBN1-Nterm 070820	1	dw091718_1.4081.4081.4	controllerType=0 controllerNumber=1 scan=4081	12.6438
03792:4	1	D.MGYSGKKGKTGC[+57.021]TDINEC[+57.021]E.I	1311		C[+57]*2	534.486	4	2134.92	2134.92	0	0.7	Specific	207.19	207.19	207.19	2.62	281	>hFBN1-Nterm 070820	1	dw091718_1.4006.4006.4	controllerType=0 controllerNumber=1 scan=4006	12.4199
03762:3	1	D.MGYSGKKGKTGC[+57.021]TDINEC[+57.021]E.I	1311		C[+57]*2	712.311	3	2134.92	2134.92	0	-0.3	Specific	296.28	296.28	296.28	3.81	281	>hFBN1-Nterm 070820	1	dw091718_1.3972.3972.3	controllerType=0 controllerNumber=1 scan=3972	12.3268
03760:4	1	D.MGYSGKKGKTGC[+57.021]TDINEC[+57.021]E.I	1311		C[+57]*2	534.486	4	2134.92	2134.92	0	0.2	Specific	298.62	298.62	298.62	3.7	281	>hFBN1-Nterm 070820	1	dw091718_1.3969.3969.4	controllerType=0 controllerNumber=1 scan=3969	12.3191
03722:4	1	D.MGYSGKKGKTGC[+57.021]TDINEC[+57.021]E.I	1311		C[+57]*2	534.486	4	2134.92	2134.92	0	0.2	Specific	356.46	356.46	356.46	4.07	281	>hFBN1-Nterm 070820	1	dw091718_1.3927.3927.4	controllerType=0 controllerNumber=1 scan=3927	12.211
03726:3	1	D.MGYSGKKGKTGC[+57.021]TDINEC[+57.021]E.I	1311		C[+57]*2	712.312	3	2134.92	2134.92	0	0.3	Specific	421.68	421.68	421.68	5.31	281	>hFBN1-Nterm 070820	1	dw091718_1.3932.3932.3	controllerType=0 controllerNumber=1 scan=3932	12.2231
03554:4	1	D.MGYSGKKGKTGC[+57.021]TDIN[+15.995]EC[+57.021]E.I	1311		C[+57]*2, N[+16]	538.484	4	2150.91	2150.92	0	-0.2	Specific	65.26	65.26	65.26	1.72	281	>hFBN1-Nterm 070820	1	dw091718_1.3737.3737.4	controllerType=0 controllerNumber=1 scan=3737	11.7385
03375:4	1	D.M[+15.995]GYSGKKGKTGC[+57.021]TDINEC[+57.021]E.I	1311		C[+57]*2, M[+16]	538.487	4	2150.93	2150.92	0	5.7	Specific	92	92	17.67	1.68	281	>hFBN1-Nterm 070820	1	dw091718_1.3510.3510.4	controllerType=0 controllerNumber=1 scan=3510	11.0828
03400:4	1	D.M[+15.995]GYSGKKGKTGC[+57.021]TDINEC[+57.021]E.I	1311		C[+57]*2, M[+16]	538.485	4	2150.92	2150.92	0	1.7	Specific	165.61	165.61	57.48	2.09	281	>hFBN1-Nterm 070820	1	dw091718_1.3545.3545.4	controllerType=0 controllerNumber=1 scan=3545	11.1908
03389:3	1	D.M[+15.995]GYSGKKGKTGC[+57.021]TDINEC[+57.021]E.I	1311		C[+57]*2, M[+16]	717.645	3	2150.92	2150.92	0	2.1	Specific	176.48	176.48	51.84	2.46	281	>hFBN1-Nterm 070820	1	dw091718_1.3529.3529.3	controllerType=0 controllerNumber=1 scan=3529	11.1388
05326:5	1	E.IGAHNC[+57.021]GKHAVC[+57.021]T[+162.053]NTAGSFKC[+57.021]SC[+57.021]SPGWIGDGIKC[+57.021]TD.L	1330	Hex(1)	C[+57]*5, T[+162]	818.159	5	4086.77	4085.77	1	-0.4	Specific	294.75	294.75	0.4	4.25	281	>hFBN1-Nterm 070820	1	dw091718_1.5605.5605.5	controllerType=0 controllerNumber=1 scan=5605	16.433
05378:6	1	E.IGAHNC[+57.021]GKHAVC[+57.021]T[+162.053]NTAGSFKC[+57.021]SC[+57.021]SPGWIGDGIKC[+57.021]TD.L	1330	Hex(1)	C[+57]*5, T[+162]	681.969	6	4086.78	4085.77	1	1.6	Specific	318.62	318.62	0.4	4.62	281	>hFBN1-Nterm 070820	1	dw091718_1.5652.5652.6	controllerType=0 controllerNumber=1 scan=5652	16.5427
05408:5	1	E.IGAHNC[+57.021]GKHAVC[+57.021]T[+162.053]NTAGSFKC[+57.021]SC[+57.021]SPGWIGDGIKC[+57.021]TD.L	1330	Hex(1)	C[+57]*5, T[+162]	818.159	5	4086.76	4085.77	1	-1.4	Specific	421.86	421.86	0.4	6.21	281	>hFBN1-Nterm 070820	1	dw091718_1.5684.5684.5	controllerType=0 controllerNumber=1 scan=5684	16.6189
05386:5	1	E.IGAHNC[+57.021]GKHAVC[+57.021]T[+162.053]NTAGSFKC[+57.021]SC[+57.021]SPGWIGDGIKC[+57.021]TD.L	1330	Hex(1)	C[+57]*5, T[+162]	817.758	5	4084.76	4085.77	-1	-0.1	Specific	630.75	630.75	0.4	9.32	281	>hFBN1-Nterm 070820	1	dw091718_1.5661.5661.5	controllerType=0 controllerNumber=1 scan=5661	16.5647
05343:5	1	E.IGAHNC[+57.021]GKHAVC[+57.021]T[+162.053]N[+0.984]TAGSFKC[+57.021]SC[+57.021]SPGWIGDGIKC[+57.021]TD.L	1330	Hex(1)	C[+57]*5, N[+1], T[+162]	818.359	5	4087.77	4086.75	1	3.4	Specific	232.3	232.3	0.4	2.27	281	>hFBN1-Nterm 070820	1	dw091718_1.5618.5618.5	controllerType=0 controllerNumber=1 scan=5618	16.4631
05325:5	1	E.IGAHNC[+57.021]GKHAVC[+57.021]T[+162.053]N[+15.995]TAGSFKC[+57.021]SC[+57.021]SPGWIGDGIKC[+57.021]TD.L	1330	Hex(1)	C[+57]*5, N[+16], T[+162]	821.158	5	4101.76	4101.76	0	-0.6	Specific	329.12	329.12	0.4	4.87	281	>hFBN1-Nterm 070820	1	dw091718_1.5604.5604.5	controllerType=0 controllerNumber=1 scan=5604	16.4309
05376:5	1	E.IGAHNC[+57.021]GKHAVC[+57.021]T[+162.053]N[+15.995]TAGSFKC[+57.021]SC[+57.021]SPGWIGDGIKC[+57.021]TD.L	1330	Hex(1)	C[+57]*5, N[+16], T[+162]	821.36	5	4102.77	4101.76	1	1	Specific	450.24	450.24	0.4	6.37	281	>hFBN1-Nterm 070820	1	dw091718_1.5650.5650.5	controllerType=0 controllerNumber=1 scan=5650	16.5384
05867:5	1	E.IGAHNC[+57.021]GKHAVC[+57.021]T[+162.053]NTAGSFKC[+57.021]SC[+57.021]SPGWIGDGIKC[+57.021]T[+132.042]DLD.E	1330	Hex(1),Pent(1)	C[+57]*5, T[+132][+162]	889.79	5	4444.92	4445.92	-1	0.5	Specific	85.69	85.69	0.4	1.77	281	>hFBN1-Nterm 070820	1	dw091718_1.6133.6133.5	controllerType=0 controllerNumber=1 scan=6133	17.7008
05965:5	1	E.IGAHNC[+57.021]GKHAVC[+57.021]T[+146.058]NTAGSFKC[+57.021]S[+146.058]C[+57.021]SPGWIGDGIKC[+57.021]TDLD.E	1330	Fuc(1),Fuc(1)	C[+57]*5, S[+146], T[+146]	889.39	5	4442.92	4443.94	-1	-3.8	Specific	183.16	101.85	0	1.73	281	>hFBN1-Nterm 070820	1	dw091718_1.6230.6230.5	controllerType=0 controllerNumber=1 scan=6230	17.934
06024:5	1	E.IGAHNC[+57.021]GKHAVC[+57.021]T[+146.058]NTAGSFKC[+57.021]S[+146.058]C[+57.021]SPGWIGDGIKC[+57.021]TDLD.E	1330	Fuc(1),Fuc(1)	C[+57]*5, S[+146], T[+146]	889.389	5	4442.92	4443.94	-1	-4.3	Specific	214.53	159.82	0	1.98	281	>hFBN1-Nterm 070820	1	dw091718_1.6286.6286.5	controllerType=0 controllerNumber=1 scan=6286	18.0618
05923:5	1	E.IGAHNC[+57.021]GKHAVC[+57.021]T[+146.058]NTAGS[+146.058]FKC[+57.021]SC[+57.021]SPGWIGDGIKC[+57.021]TDLD.E	1330	Fuc(1),Fuc(1)	C[+57]*5, S[+146], T[+146]	889.59	5	4443.92	4443.94	0	-4.1	Specific	279.2	192.12	0	2.82	281	>hFBN1-Nterm 070820	1	dw091718_1.6187.6187.5	controllerType=0 controllerNumber=1 scan=6187	17.8284
05924:5	1	E.IGAHNC[+57.021]GKHAVC[+57.021]T[+162.053]NTAGSFKC[+57.021]SC[+57.021]SPGWIGDGIKC[+57.021]T[+132.042]DLD.E	1330	Hex(1),Pent(1)	C[+57]*5, T[+132][+162]	889.79	5	4444.92	4445.92	-1	1.5	Specific	355.89	355.89	0.4	4.14	281	>hFBN1-Nterm 070820	1	dw091718_1.6187.6187.5	controllerType=0 controllerNumber=1 scan=6187	17.8284
05970:5	1	E.IGAHNC[+57.021]GKHAVC[+57.021]TN[+15.995]T[+146.058]AGS[+146.058]FKC[+57.021]SC[+57.021]SPGWIGDGIKC[+57.021]TDLD.E	1330	Fuc(1),Fuc(1)	C[+57]*5, N[+16], S[+146], T[+146]	892.589	5	4458.91	4459.94	-1	-4.1	Specific	203.33	62.42	0	1.7	281	>hFBN1-Nterm 070820	1	dw091718_1.6236.6236.5	controllerType=0 controllerNumber=1 scan=6236	17.9479
05928:5	1	E.IGAHNC[+57.021]GKHAVC[+57.021]TN[+15.995]T[+146.058]AGS[+146.058]FKC[+57.021]SC[+57.021]SPGWIGDGIKC[+57.021]TDLD.E	1330	Fuc(1),Fuc(1)	C[+57]*5, N[+16], S[+146], T[+146]	892.589	5	4458.91	4459.94	-1	-4.1	Specific	324.27	190.97	0	2.86	281	>hFBN1-Nterm 070820	1	dw091718_1.6191.6191.5	controllerType=0 controllerNumber=1 scan=6191	17.8383
04310:2	1	D.GIKC[+57.021]TDLDE.C	1360		C[+57]	525.742	2	1050.48	1050.48	0	-0.6	Specific	358.68	358.68	358.68	4.28	281	>hFBN1-Nterm 070820	1	dw091718_1.4543.4543.2	controllerType=0 controllerNumber=1 scan=4543	13.8059
04336:2	1	D.GIKC[+57.021]TDLDE.C	1360		C[+57]	525.743	2	1050.48	1050.48	0	1.1	Specific	387.3	387.3	387.3	5.89	281	>hFBN1-Nterm 070820	1	dw091718_1.4579.4579.2	controllerType=0 controllerNumber=1 scan=4579	13.9108
04786:5	1	D.EC[+57.021]SN[+2059.735]GTHMC[+57.021]SQHADC[+57.021]KN[+15.995]TMGSYRC[+57.021]LC[+57.021]KE.G	1368	HexNAc(4)Hex(5)Fuc(1)NeuAc(1)	C[+57]*5, N[+16][+2060]	1100.21	5	5497.04	5497.07	0	-4.1	Specific	47.3	47.3	0	2.33	281	>hFBN1-Nterm 070820	1	dw091718_1.5052.5052.5	controllerType=0 controllerNumber=1 scan=5052	15.1001
04557:5	1	D.EC[+57.021]SN[+1606.587]GTHMC[+57.021]SQHADC[+57.021]KN[+15.995]TMGSYRC[+57.021]LC[+57.021]KE.G	1368	HexNAc(4)Hex(4)Fuc(1)	C[+57]*5, N[+16][+1607]	1009.79	5	5044.91	5043.92	1	-2.4	Specific	48.6	48.6	0	2.33	281	>hFBN1-Nterm 070820	1	dw091718_1.4809.4809.5	controllerType=0 controllerNumber=1 scan=4809	14.485
04516:5	1	D.EC[+57.021]SN[+1768.640]GTHMC[+57.021]SQHAD[+15.995]C[+57.021]KN[+15.995]TMGSYRC[+57.021]LC[+57.021]KE.G	1368	HexNAc(4)Hex(5)Fuc(1)	C[+57]*5, D[+16], N[+16][+1769]	1045.2	5	5221.96	5221.97	0	-1.7	Specific	20.82	20.82	4	2.66	281	>hFBN1-Nterm 070820	1	dw091718_1.4756.4756.5	controllerType=0 controllerNumber=1 scan=4756	14.3445
04549:5	1	D.E[+14.016]C[+57.021]SN[+1768.640]GTHMC[+57.021]SQHADC[+57.021]KN[+0.984]TMGSYRC[+57.021]LC[+57.021]KE.G	1368	HexNAc(4)Hex(5)Fuc(1)	C[+57]*5, E[+14], N[+1][+1769]	1041.6	5	5203.95	5204.98	-1	-3.7	Specific	23.03	23.03	23.03	2.33	281	>hFBN1-Nterm 070820	1	dw091718_1.4797.4797.5	controllerType=0 controllerNumber=1 scan=4797	14.4494
04228:5	1	D.EC[+57.021]SN[+2059.735]GTHMC[+57.021]SQHADC[+57.021]KN[+15.995]TM[+15.995]GSYRC[+57.021]LC[+57.021]KE.G	1368	HexNAc(4)Hex(5)Fuc(1)NeuAc(1)	C[+57]*5, M[+16], N[+16][+2060]	1103.62	5	5514.09	5513.06	1	4.9	Specific	24.63	24.63	1.08	2.22	281	>hFBN1-Nterm 070820	1	dw091718_1.4448.4448.5	controllerType=0 controllerNumber=1 scan=4448	13.5461
04024:6	1	E.C[+57.021]SN[+1768.640]GTHMC[+57.021]SQHADC[+57.021]KN[+15.995]TMGS[+132.042]YRC[+57.021]LC[+57.021]KE[+14.016].G	1369	HexNAc(4)Hex(5)Fuc(1),Pent(1)	C[+57]*5, E[+14], N[+16][+1769], S[+132]	871.169	6	5221.98	5222.99	-1	-0.4	Specific	6.16	6.16	4	1.94	281	>hFBN1-Nterm 070820	1	dw091718_1.4246.4246.6	controllerType=0 controllerNumber=1 scan=4246	13.0466
06848:3	1	E.NLNLC[+57.021]GNGQC[+57.021]LNAPGGYRC[+57.021]E.C	1413		C[+57]*3	756.327	3	2266.97	2266.97	0	-3.1	Specific	515.76	515.76	515.76	5.03	281	>hFBN1-Nterm 070820	1	dw091718_1.7019.7019.3	controllerType=0 controllerNumber=1 scan=7019	19.7386
06735:3	1	E.NLNLC[+57.021]GNGQC[+57.021]LNAPGGYRC[+57.021]E.C	1413		C[+57]*3	756.325	3	2266.96	2266.97	0	-6.9	Specific	595.89	595.89	595.89	6.55	281	>hFBN1-Nterm 070820	1	dw091718_1.6912.6912.3	controllerType=0 controllerNumber=1 scan=6912	19.4958
06676:3	1	E.NLNLC[+57.021]GNGQC[+57.021]LNAPGGYRC[+57.021]E.C	1413		C[+57]*3	756.329	3	2266.97	2266.97	0	-1.6	Specific	625.78	625.78	625.78	8.73	281	>hFBN1-Nterm 070820	1	dw091718_1.6861.6861.3	controllerType=0 controllerNumber=1 scan=6861	19.3798
06607:3	1	E.NLNLC[+57.021]GNGQC[+57.021]LNAPGGYRC[+57.021]E.C	1413		C[+57]*3	756.33	3	2266.98	2266.97	0	0.3	Specific	665.92	665.92	665.92	9.73	281	>hFBN1-Nterm 070820	1	dw091718_1.6801.6801.3	controllerType=0 controllerNumber=1 scan=6801	19.2468
06548:3	1	E.NLNLC[+57.021]GNGQC[+57.021]LNAPGGYRC[+57.021]E.C	1413		C[+57]*3	756.33	3	2266.97	2266.97	0	0	Specific	674.24	674.24	674.24	9.73	281	>hFBN1-Nterm 070820	1	dw091718_1.6746.6746.3	controllerType=0 controllerNumber=1 scan=6746	19.1218
06494:3	1	E.NLNLC[+57.021]GNGQC[+57.021]LNAPGGYRC[+57.021]E.C	1413		C[+57]*3	756.33	3	2266.97	2266.97	0	-0.4	Specific	677.49	677.49	677.49	9.73	281	>hFBN1-Nterm 070820	1	dw091718_1.6699.6699.3	controllerType=0 controllerNumber=1 scan=6699	19.0134
06578:2	1	E.NLNLC[+57.021]GNGQC[+57.021]LNAPGGYRC[+57.021]E.C	1413		C[+57]*3	1133.99	2	2266.97	2266.97	0	-1.6	Specific	764.97	764.97	764.97	12.68	281	>hFBN1-Nterm 070820	1	dw091718_1.6774.6774.2	controllerType=0 controllerNumber=1 scan=6774	19.1829
06517:2	1	E.NLNLC[+57.021]GNGQC[+57.021]LNAPGGYRC[+57.021]E.C	1413		C[+57]*3	1133.99	2	2266.98	2266.97	0	1.2	Specific	800.18	800.18	800.18	13.71	281	>hFBN1-Nterm 070820	1	dw091718_1.6717.6717.2	controllerType=0 controllerNumber=1 scan=6717	19.0562
10516:3	1	E.NLNLC[+57.021]GNGQC[+57.021]LN[+15.995]APGGYRC[+57.021]E.C	1413		C[+57]*3, N[+16]	761.66	3	2282.97	2282.97	0	-1.6	Specific	102.75	102.75	48.42	1.72	281	>hFBN1-Nterm 070820	1	dw091718_1.10146.10146.3	controllerType=0 controllerNumber=1 scan=10146	27.085
06381:3	1	E.NLNLC[+57.021]GN[+15.995]GQC[+57.021]LNAPGGYRC[+57.021]E.C	1413		C[+57]*3, N[+16]	761.661	3	2282.97	2282.97	0	-0.8	Specific	438.58	438.58	25.17	6.48	281	>hFBN1-Nterm 070820	1	dw091718_1.6602.6602.3	controllerType=0 controllerNumber=1 scan=6602	18.7906
06979:3	1	E.NLNLC[+57.021]GN[+0.984]GQC[+57.021]LNAPGGYRC[+57.021]E.C	1413		C[+57]*3, N[+1]	756.656	3	2267.95	2267.96	0	-2	Specific	508.74	508.31	123.7	6.72	281	>hFBN1-Nterm 070820	1	dw091718_1.7133.7133.3	controllerType=0 controllerNumber=1 scan=7133	19.99
06660:3	1	E.NLNLC[+57.021]GNGQC[+57.021]LN[+15.995]APGGYRC[+57.021]E.C	1413		C[+57]*3, N[+16]	761.662	3	2282.97	2282.97	0	0.6	Specific	565.19	565.19	102.43	7.76	281	>hFBN1-Nterm 070820	1	dw091718_1.6848.6848.3	controllerType=0 controllerNumber=1 scan=6848	19.3501
06596:3	1	E.NLNLC[+57.021]GNGQC[+57.021]LN[+15.995]APGGYRC[+57.021]E.C	1413		C[+57]*3, N[+16]	761.661	3	2282.97	2282.97	0	-0.4	Specific	579.06	579.06	105.48	7.73	281	>hFBN1-Nterm 070820	1	dw091718_1.6790.6790.3	controllerType=0 controllerNumber=1 scan=6790	19.2214
06536:3	1	E.NLNLC[+57.021]GNGQC[+57.021]LN[+15.995]APGGYRC[+57.021]E.C	1413		C[+57]*3, N[+16]	761.662	3	2282.97	2282.97	0	0.1	Specific	601.55	601.55	129.14	8.73	281	>hFBN1-Nterm 070820	1	dw091718_1.6735.6735.3	controllerType=0 controllerNumber=1 scan=6735	19.0989
06476:3	1	E.NLNLC[+57.021]GNGQC[+57.021]LN[+15.995]APGGYRC[+57.021]E.C	1413		C[+57]*3, N[+16]	761.661	3	2282.97	2282.97	0	-0.4	Specific	605.16	605.16	137.44	8.73	281	>hFBN1-Nterm 070820	1	dw091718_1.6684.6684.3	controllerType=0 controllerNumber=1 scan=6684	18.9797
06908:3	1	E.NLNLC[+57.021]GN[+0.984]GQC[+57.021]LNAPGGYRC[+57.021]E.C	1413		C[+57]*3, N[+1]	756.658	3	2267.96	2267.96	0	-0.2	Specific	623.84	589.66	156.34	8.73	281	>hFBN1-Nterm 070820	1	dw091718_1.7071.7071.3	controllerType=0 controllerNumber=1 scan=7071	19.8547
06551:2	1	E.NLNLC[+57.021]GNGQC[+57.021]LN[+15.995]APGGYRC[+57.021]E.C	1413		C[+57]*3, N[+16]	1141.99	2	2282.97	2282.97	0	1.7	Specific	792.3	792.3	220.69	12.71	281	>hFBN1-Nterm 070820	1	dw091718_1.6749.6749.2	controllerType=0 controllerNumber=1 scan=6749	19.1279
06491:2	1	E.NLNLC[+57.021]GNGQC[+57.021]LN[+15.995]APGGYRC[+57.021]E.C	1413		C[+57]*3, N[+16]	1141.99	2	2282.97	2282.97	0	-0.3	Specific	792.86	792.86	229.74	12.68	281	>hFBN1-Nterm 070820	1	dw091718_1.6697.6697.2	controllerType=0 controllerNumber=1 scan=6697	19.009
07692:3	1	E.NLNLC[+57.021]GN[+0.984]GQC[+57.021]LN[+15.995]APGGYRC[+57.021]E.C	1413		C[+57]*3, N[+1][+16]	761.987	3	2283.95	2283.95	0	-3.5	Specific	249.72	249.72	36.69	2.53	281	>hFBN1-Nterm 070820	1	dw091718_1.7743.7743.3	controllerType=0 controllerNumber=1 scan=7743	21.4028
06564:3	1	E.NLNLC[+57.021]GNGQC[+57.021]LN[+15.995]APGGYRC[+57.021]E[+14.016].C	1413		C[+57]*3, E[+14], N[+16]	766.334	3	2296.99	2296.99	0	1.1	Specific	471.3	471.3	111.39	5.78	281	>hFBN1-Nterm 070820	1	dw091718_1.6761.6761.3	controllerType=0 controllerNumber=1 scan=6761	19.1537
06919:3	1	E.NLNLC[+57.021]GN[+0.984]GQC[+57.021]LN[+15.995]APGGYRC[+57.021]E.C	1413		C[+57]*3, N[+1][+16]	761.99	3	2283.96	2283.95	0	0.6	Specific	582.05	582.05	120.72	7.76	281	>hFBN1-Nterm 070820	1	dw091718_1.7083.7083.3	controllerType=0 controllerNumber=1 scan=7083	19.8799
06858:3	1	E.NLNLC[+57.021]GN[+0.984]GQC[+57.021]LN[+15.995]APGGYRC[+57.021]E.C	1413		C[+57]*3, N[+1][+16]	761.989	3	2283.95	2283.95	0	-0.1	Specific	594.82	594.82	152.04	7.73	281	>hFBN1-Nterm 070820	1	dw091718_1.7028.7028.3	controllerType=0 controllerNumber=1 scan=7028	19.7594
06891:2	1	E.NLNLC[+57.021]GN[+0.984]GQC[+57.021]LN[+15.995]APGGYRC[+57.021]E.C	1413		C[+57]*3, N[+1][+16]	1142.48	2	2283.95	2283.95	0	-3.4	Specific	762.05	696.94	201.68	12.3	281	>hFBN1-Nterm 070820	1	dw091718_1.7055.7055.2	controllerType=0 controllerNumber=1 scan=7055	19.8211
06624:3	1	E.NLNLC[+57.021]GN[+15.995]GQC[+57.021]LNAPGGYRC[+57.021]EC[+57.021]D.M	1413		C[+57]*4, N[+16]	853.348	3	2558.03	2558.03	0	0.9	Specific	136.62	136.62	25.09	1.72	281	>hFBN1-Nterm 070820	1	dw091718_1.6816.6816.3	controllerType=0 controllerNumber=1 scan=6816	19.2795
05714:2	1	D.MGFVPSADGKAC[+57.021]E.D	1435		C[+57]	684.799	2	1368.59	1368.59	0	-0.7	Specific	547.62	547.62	547.62	7.41	281	>hFBN1-Nterm 070820	1	dw091718_1.5999.5999.2	controllerType=0 controllerNumber=1 scan=5999	17.3924
05784:2	1	D.MGFVPSADGKAC[+57.021]E.D	1435		C[+57]	684.8	2	1368.59	1368.59	0	0.7	Specific	559.2	559.2	559.2	7.44	281	>hFBN1-Nterm 070820	1	dw091718_1.6058.6058.2	controllerType=0 controllerNumber=1 scan=6058	17.528
05839:2	1	D.MGFVPSADGKAC[+57.021]E.D	1435		C[+57]	684.799	2	1368.59	1368.59	0	-1.5	Specific	564.91	564.91	564.91	8.35	281	>hFBN1-Nterm 070820	1	dw091718_1.6109.6109.2	controllerType=0 controllerNumber=1 scan=6109	17.6454
11049:3	1	E.C[+57.021]SLPNIC[+57.021]VFGTC[+57.021]HNLPGLFRC[+57.021]E.C	1452		C[+57]*4	884.411	3	2651.22	2651.2	0	7	Specific	154.92	154.92	154.92	2.36	281	>hFBN1-Nterm 070820	1	dw091718_1.10578.10578.3	controllerType=0 controllerNumber=1 scan=10578	28.1161
10569:3	1	E.C[+57.021]SLPNIC[+57.021]VFGTC[+57.021]HNLPGLFRC[+57.021]E.C	1452		C[+57]*4	884.412	3	2651.22	2651.2	0	8.6	Specific	158.19	158.19	158.19	3.58	281	>hFBN1-Nterm 070820	1	dw091718_1.10187.10187.3	controllerType=0 controllerNumber=1 scan=10187	27.1836
11146:3	1	E.C[+57.021]SLPNIC[+57.021]VFGTC[+57.021]HNLPGLFRC[+57.021]E.C	1452		C[+57]*4	884.415	3	2651.23	2651.2	0	11.5	Specific	230.87	230.87	230.87	4.4	281	>hFBN1-Nterm 070820	1	dw091718_1.10656.10656.3	controllerType=0 controllerNumber=1 scan=10656	28.3012
10982:3	1	E.C[+57.021]SLPNIC[+57.021]VFGTC[+57.021]HNLPGLFRC[+57.021]E.C	1452		C[+57]*4	884.402	3	2651.19	2651.2	0	-2.3	Specific	298.39	298.39	298.39	4.97	281	>hFBN1-Nterm 070820	1	dw091718_1.10517.10517.3	controllerType=0 controllerNumber=1 scan=10517	27.9726
09525:3	1	E.C[+57.021]SLPNIC[+57.021]VFGTC[+57.021]HNLPGLFRC[+57.021]E.C	1452		C[+57]*4	884.405	3	2651.2	2651.2	0	0.8	Specific	527.29	527.29	527.29	8.13	281	>hFBN1-Nterm 070820	1	dw091718_1.9309.9309.3	controllerType=0 controllerNumber=1 scan=9309	25.0921
09405:3	1	E.C[+57.021]SLPNIC[+57.021]VFGTC[+57.021]HNLPGLFRC[+57.021]E.C	1452		C[+57]*4	884.405	3	2651.2	2651.2	0	1.3	Specific	805.42	805.42	805.42	14.08	281	>hFBN1-Nterm 070820	1	dw091718_1.9201.9201.3	controllerType=0 controllerNumber=1 scan=9201	24.8352
09344:3	1	E.C[+57.021]SLPNIC[+57.021]VFGTC[+57.021]HNLPGLFRC[+57.021]E.C	1452		C[+57]*4	884.405	3	2651.2	2651.2	0	1.3	Specific	926.83	926.83	926.83	16.08	281	>hFBN1-Nterm 070820	1	dw091718_1.9146.9146.3	controllerType=0 controllerNumber=1 scan=9146	24.7056
09283:3	1	E.C[+57.021]SLPNIC[+57.021]VFGTC[+57.021]HNLPGLFRC[+57.021]E.C	1452		C[+57]*4	884.405	3	2651.2	2651.2	0	0.6	Specific	962.31	949.19	949.19	17.08	281	>hFBN1-Nterm 070820	1	dw091718_1.9092.9092.3	controllerType=0 controllerNumber=1 scan=9092	24.5777
10687:3	1	E.C[+57.021]SLPN[+0.984]IC[+57.021]VFGTC[+57.021]HNLPGLFRC[+57.021]E.C	1452		C[+57]*4, N[+1]	884.743	3	2652.22	2652.18	0	12.3	Specific	159.47	159.47	31.1	2.69	281	>hFBN1-Nterm 070820	1	dw091718_1.10279.10279.3	controllerType=0 controllerNumber=1 scan=10279	27.4035
09356:3	1	E.C[+57.021]SLPNIC[+57.021]VFGTC[+57.021]HNLPGLFRC[+57.021]E[+14.016].C	1452		C[+57]*4, E[+14]	889.087	3	2665.25	2665.21	0	12	Specific	177.48	177.48	177.48	1.72	281	>hFBN1-Nterm 070820	1	dw091718_1.9157.9157.3	controllerType=0 controllerNumber=1 scan=9157	24.7314
09293:3	1	E.C[+57.021]SLPNIC[+57.021]VFGTC[+57.021]HNLPGLFRC[+57.021]E[+14.016].C	1452		C[+57]*4, E[+14]	889.088	3	2665.25	2665.21	0	13.3	Specific	205.67	205.67	205.67	1.77	281	>hFBN1-Nterm 070820	1	dw091718_1.9101.9101.3	controllerType=0 controllerNumber=1 scan=9101	24.5996
09463:3	1	E.C[+57.021]SLPN[+0.984]IC[+57.021]VFGTC[+57.021]HNLPGLFRC[+57.021]E.C	1452		C[+57]*4, N[+1]	884.741	3	2652.21	2652.18	0	10	Specific	648.2	648.2	218.54	8.82	281	>hFBN1-Nterm 070820	1	dw091718_1.9251.9251.3	controllerType=0 controllerNumber=1 scan=9251	24.9532
09323:3	1	E.C[+57.021]SLPNIC[+57.021]VFGTC[+57.021]H[+15.995]NLPGLFRC[+57.021]E[+14.016].C	1452		C[+57]*4, E[+14], H[+16]	894.412	3	2681.22	2681.21	0	4.5	Specific	176.46	176.46	0	3.03	281	>hFBN1-Nterm 070820	1	dw091718_1.9129.9129.3	controllerType=0 controllerNumber=1 scan=9129	24.6643
04158:1	1	E.IGYE.L	1476			481.23	1	481.23	481.229	0	0.5	Specific	373.92	77.99	77.99	1.69	281	>hFBN1-Nterm 070820	1	dw091718_1.4368.4368.3	controllerType=0 controllerNumber=1 scan=4368	13.3372
03641:2	1	E.LDRSGGNC[+57.021]TDVNE.C	1480		C[+57]	718.807	2	1436.61	1436.61	0	-0.2	Specific	226.76	226.76	226.76	4.87	281	>hFBN1-Nterm 070820	1	dw091718_1.3838.3838.2	controllerType=0 controllerNumber=1 scan=3838	11.9922
03682:2	1	E.LDRSGGNC[+57.021]TDVNE.C	1480		C[+57]	718.807	2	1436.61	1436.61	0	0.1	Specific	374.48	361.43	361.43	6.4	281	>hFBN1-Nterm 070820	1	dw091718_1.3881.3881.2	controllerType=0 controllerNumber=1 scan=3881	12.0983
03716:3	1	E.LDRSGGN[+1768.640]C[+57.021]TDVNE.C	1480	HexNAc(4)Hex(5)Fuc(1)	C[+57], N[+1769]	1069.09	3	3205.24	3205.25	0	-0.5	Specific	12.54	12.54	12.54	1.71	281	>hFBN1-Nterm 070820	1	dw091718_1.3919.3919.3	controllerType=0 controllerNumber=1 scan=3919	12.1913
03912:3	1	E.LDRSGGN[+2059.735]C[+57.021]TDVNE.C	1480	HexNAc(4)Hex(5)Fuc(1)NeuAc(1)	C[+57], N[+2060]	1166.12	3	3496.34	3496.34	0	0.2	Specific	13.75	13.75	13.75	1.71	281	>hFBN1-Nterm 070820	1	dw091718_1.4143.4143.3	controllerType=0 controllerNumber=1 scan=4143	12.803
03764:3	1	E.LDRSGGN[+1768.640]C[+57.021]TDVNE.C	1480	HexNAc(4)Hex(5)Fuc(1)	C[+57], N[+1769]	1069.09	3	3205.25	3205.25	0	-0.4	Specific	13.92	13.92	13.92	1.71	281	>hFBN1-Nterm 070820	1	dw091718_1.3974.3974.3	controllerType=0 controllerNumber=1 scan=3974	12.3312
03931:3	1	E.LDRSGGN[+2059.735]C[+57.021]TDVNE.C	1480	HexNAc(4)Hex(5)Fuc(1)NeuAc(1)	C[+57], N[+2060]	1166.12	3	3496.34	3496.34	0	0.8	Specific	37.01	37.01	37.01	2.01	281	>hFBN1-Nterm 070820	1	dw091718_1.4159.4159.3	controllerType=0 controllerNumber=1 scan=4159	12.8401
03556:3	1	E.LDRSGGN[+2133.772]C[+57.021]TDVNE.C	1480	HexNAc(5)Hex(6)Fuc(1)	C[+57], N[+2134]	1190.8	3	3570.37	3570.38	0	-1.1	Specific	43.28	43.28	41.73	1.99	281	>hFBN1-Nterm 070820	1	dw091718_1.3740.3740.3	controllerType=0 controllerNumber=1 scan=3740	11.7463
03677:3	1	E.LDRSGGN[+1768.640]C[+57.021]TDVNE.C	1480	HexNAc(4)Hex(5)Fuc(1)	C[+57], N[+1769]	1069.09	3	3205.25	3205.25	0	0	Specific	49.56	49.56	43.31	1.99	281	>hFBN1-Nterm 070820	1	dw091718_1.3874.3874.3	controllerType=0 controllerNumber=1 scan=3874	12.0799
04025:3	1	E.LDRSGGN[+2205.793]C[+57.021]TDVNE.C	1480	HexNAc(4)Hex(5)Fuc(2)NeuAc(1)	C[+57], N[+2206]	1214.8	3	3642.4	3642.4	0	-1.2	Specific	60.93	60.93	60.93	2.59	281	>hFBN1-Nterm 070820	1	dw091718_1.4247.4247.3	controllerType=0 controllerNumber=1 scan=4247	13.0488
03915:3	1	E.LDRSGGN[+2424.867]C[+57.021]TDVNE.C	1480	HexNAc(5)Hex(6)Fuc(1)NeuAc(1)	C[+57], N[+2425]	1287.83	3	3861.47	3861.47	0	-0.5	Specific	64.92	64.92	42.33	2.59	281	>hFBN1-Nterm 070820	1	dw091718_1.4146.4146.3	controllerType=0 controllerNumber=1 scan=4146	12.8108
03547:3	1	E.LDRSGGN[+1914.697]C[+57.021]TDVNE.C	1480	HexNAc(4)Hex(5)Fuc(2)	C[+57], N[+1915]	1117.77	3	3351.3	3351.3	0	0	Specific	88.42	88.42	40.59	2.59	281	>hFBN1-Nterm 070820	1	dw091718_1.3730.3730.3	controllerType=0 controllerNumber=1 scan=3730	11.7221
04618:3	1	E.LDRSGGN[+2351.851]C[+57.021]TDVNE.C	1480	HexNAc(4)Hex(5)Fuc(3)NeuAc(1)	C[+57], N[+2352]	1263.49	3	3788.44	3788.46	0	-3.8	Specific	98.55	98.55	60.96	2.46	281	>hFBN1-Nterm 070820	1	dw091718_1.4871.4871.3	controllerType=0 controllerNumber=1 scan=4871	14.6359
03713:3	1	E.LDRSGGN[+1971.719]C[+57.021]TDVNE.C	1480	HexNAc(5)Hex(5)Fuc(1)	C[+57], N[+1972]	1136.78	3	3408.32	3408.33	0	-2.8	Specific	106.68	106.68	42.33	2.46	281	>hFBN1-Nterm 070820	1	dw091718_1.3915.3915.3	controllerType=0 controllerNumber=1 scan=3915	12.1813
03674:3	1	E.LDRSGGN[+1971.719]C[+57.021]TDVNE.C	1480	HexNAc(5)Hex(5)Fuc(1)	C[+57], N[+1972]	1136.78	3	3408.32	3408.33	0	-0.7	Specific	107.53	107.53	51.8	2.8	281	>hFBN1-Nterm 070820	1	dw091718_1.3870.3870.3	controllerType=0 controllerNumber=1 scan=3870	12.07
03584:3	1	E.LDRSGGN[+1955.724]C[+57.021]TDVNE.C	1480	HexNAc(5)Hex(4)Fuc(2)	C[+57], N[+1956]	1131.45	3	3392.33	3392.33	0	-0.4	Specific	129.72	129.72	40.74	3.48	281	>hFBN1-Nterm 070820	1	dw091718_1.3768.3768.3	controllerType=0 controllerNumber=1 scan=3768	11.8129
04096:3	1	E.LDRSGGN[+2100.761]C[+57.021]TDVNE.C	1480	HexNAc(5)Hex(4)Fuc(1)NeuAc(1)	C[+57], N[+2101]	1179.79	3	3537.36	3537.37	0	-3.1	Specific	144.24	136.14	60.96	3.11	281	>hFBN1-Nterm 070820	1	dw091718_1.4307.4307.3	controllerType=0 controllerNumber=1 scan=4307	13.1918
03646:3	1	E.LDRSGGN[+1606.587]C[+57.021]TDVNE.C	1480	HexNAc(4)Hex(4)Fuc(1)	C[+57], N[+1607]	1015.07	3	3043.19	3043.19	0	-1.7	Specific	144.4	144.4	43.97	3.48	281	>hFBN1-Nterm 070820	1	dw091718_1.3844.3844.3	controllerType=0 controllerNumber=1 scan=3844	12.0071
03606:3	1	E.LDRSGGN[+1606.587]C[+57.021]TDVNE.C	1480	HexNAc(4)Hex(4)Fuc(1)	C[+57], N[+1607]	1015.07	3	3043.19	3043.19	0	-2.1	Specific	150.62	150.62	51.97	3.48	281	>hFBN1-Nterm 070820	1	dw091718_1.3795.3795.3	controllerType=0 controllerNumber=1 scan=3795	11.8818
03968:3	1	E.LDRSGGN[+2424.867]C[+57.021]TDVNE.C	1480	HexNAc(5)Hex(6)Fuc(1)NeuAc(1)	C[+57], N[+2425]	1287.83	3	3861.48	3861.47	0	2	Specific	151.24	151.24	50.33	3.51	281	>hFBN1-Nterm 070820	1	dw091718_1.4193.4193.3	controllerType=0 controllerNumber=1 scan=4193	12.9213
03622:3	1	E.LDRSGGN[+1809.666]C[+57.021]TDVNE.C	1480	HexNAc(5)Hex(4)Fuc(1)	C[+57], N[+1810]	1082.77	3	3246.29	3246.27	0	4	Specific	153.55	153.55	44.08	2.97	281	>hFBN1-Nterm 070820	1	dw091718_1.3816.3816.3	controllerType=0 controllerNumber=1 scan=3816	11.9392
03561:3	1	E.LDRSGGN[+1768.640]C[+57.021]TDVNE.C	1480	HexNAc(4)Hex(5)Fuc(1)	C[+57], N[+1769]	1069.09	3	3205.25	3205.25	0	-0.3	Specific	155.4	155.4	43.96	3.48	281	>hFBN1-Nterm 070820	1	dw091718_1.3746.3746.3	controllerType=0 controllerNumber=1 scan=3746	11.761
04545:3	1	E.LDRSGGN[+2350.830]C[+57.021]TDVNE.C	1480	HexNAc(4)Hex(5)Fuc(1)NeuAc(2)	C[+57], N[+2351]	1263.16	3	3787.45	3787.44	0	3.8	Specific	179.5	179.5	60.96	3.06	281	>hFBN1-Nterm 070820	1	dw091718_1.4791.4791.3	controllerType=0 controllerNumber=1 scan=4791	14.4336
03634:3	1	E.LDRSGGN[+1768.640]C[+57.021]TDVNE.C	1480	HexNAc(4)Hex(5)Fuc(1)	C[+57], N[+1769]	1069.09	3	3205.25	3205.25	0	0.4	Specific	199.69	199.69	50.85	3.57	281	>hFBN1-Nterm 070820	1	dw091718_1.3830.3830.3	controllerType=0 controllerNumber=1 scan=3830	11.9736
03985:3	1	E.LDRSGGN[+2059.735]C[+57.021]TDVNE.C	1480	HexNAc(4)Hex(5)Fuc(1)NeuAc(1)	C[+57], N[+2060]	1166.12	3	3496.35	3496.34	0	1.6	Specific	206.38	206.38	51.31	3.95	281	>hFBN1-Nterm 070820	1	dw091718_1.4210.4210.3	controllerType=0 controllerNumber=1 scan=4210	12.9625
04100:3	1	E.LDRSGGN[+2059.735]C[+57.021]TDVNE.C	1480	HexNAc(4)Hex(5)Fuc(1)NeuAc(1)	C[+57], N[+2060]	1166.12	3	3496.35	3496.34	0	1.1	Specific	218.93	218.93	52.44	3.95	281	>hFBN1-Nterm 070820	1	dw091718_1.4311.4311.3	controllerType=0 controllerNumber=1 scan=4311	13.2018
04036:3	1	E.LDRSGGN[+2059.735]C[+57.021]TDVNE.C	1480	HexNAc(4)Hex(5)Fuc(1)NeuAc(1)	C[+57], N[+2060]	1166.12	3	3496.34	3496.34	0	-0.2	Specific	249.8	249.8	51.31	4.68	281	>hFBN1-Nterm 070820	1	dw091718_1.4259.4259.3	controllerType=0 controllerNumber=1 scan=4259	13.078
03631:3	1	E.LDRSGGN[+1444.534]C[+57.021]TDVNE.C	1480	HexNAc(4)Hex(3)Fuc(1)	C[+57], N[+1445]	961.051	3	2881.14	2881.14	0	-0.6	Specific	291.48	291.48	60.96	5.01	281	>hFBN1-Nterm 070820	1	dw091718_1.3826.3826.3	controllerType=0 controllerNumber=1 scan=3826	11.9637
03599:3	1	E.LDRSGGN[+1768.640]C[+57.021]TDVNE.C	1480	HexNAc(4)Hex(5)Fuc(1)	C[+57], N[+1769]	1069.09	3	3205.24	3205.25	0	-1.2	Specific	294.03	294.03	50.73	5.01	281	>hFBN1-Nterm 070820	1	dw091718_1.3787.3787.3	controllerType=0 controllerNumber=1 scan=3787	11.8642
04567:3	1	E.LDRSGGN[+2351.851]C[+57.021]TDVN[+0.984]E.C	1480	HexNAc(4)Hex(5)Fuc(3)NeuAc(1)	C[+57], N[+1][+2352]	1263.82	3	3789.44	3789.44	0	-0.1	Specific	59.38	59.38	49.28	2.59	281	>hFBN1-Nterm 070820	1	dw091718_1.4821.4821.3	controllerType=0 controllerNumber=1 scan=4821	14.5151
08078:3	1	E.C[+57.021]LDPTTC[+57.021]ISGNC[+57.021]VNT[+162.053]PGSYIC[+57.021]D.C	1493	Hex(1)	C[+57]*4, T[+162]	889.362	3	2666.07	2666.07	0	-0.2	Specific	533.33	510.39	3.6	7.28	281	>hFBN1-Nterm 070820	1	dw091718_1.8076.8076.3	controllerType=0 controllerNumber=1 scan=8076	22.182
08137:3	1	E.C[+57.021]LDPTTC[+57.021]ISGNC[+57.021]VNTPGS[+162.053]YIC[+57.021]D.C	1493	Hex(1)	C[+57]*4, S[+162]	889.363	3	2666.07	2666.07	0	0.4	Specific	638.89	582.2	7.56	9.23	281	>hFBN1-Nterm 070820	1	dw091718_1.8129.8129.3	controllerType=0 controllerNumber=1 scan=8129	22.3071
09509:3	1	E.C[+57.021]LDPTT[+365.132]C[+57.021]IS[+426.137]GNC[+57.021]VNTPGSYIC[+57.021]D.C	1493	HexNAc(1)Hex(1),Hex(1)Pent(2)	C[+57]*4, S[+426], T[+365]	1099.1	3	3295.29	3295.29	0	1.6	Specific	123.48	123.48	0	1.79	281	>hFBN1-Nterm 070820	1	dw091718_1.9296.9296.3	controllerType=0 controllerNumber=1 scan=9296	25.0618
09696:3	1	E.C[+57.021]LDPTTC[+57.021]ISGNC[+57.021]VNT[+426.137]PGS[+365.132]YIC[+57.021]D.C	1493	Hex(1)Pent(2),HexNAc(1)Hex(1)	C[+57]*4, S[+365], T[+426]	1099.1	3	3295.29	3295.29	0	0.9	Specific	261.97	261.97	0	3.86	281	>hFBN1-Nterm 070820	1	dw091718_1.9457.9457.3	controllerType=0 controllerNumber=1 scan=9457	25.4431
09631:3	1	E.C[+57.021]LDPTTC[+57.021]ISGNC[+57.021]VNT[+365.132]PGS[+426.137]YIC[+57.021]D.C	1493	HexNAc(1)Hex(1),Hex(1)Pent(2)	C[+57]*4, S[+426], T[+365]	1099.11	3	3295.31	3295.29	0	5.1	Specific	284.76	284.76	0	3.64	281	>hFBN1-Nterm 070820	1	dw091718_1.9402.9402.3	controllerType=0 controllerNumber=1 scan=9402	25.3139
08046:3	1	E.C[+57.021]LDPTTC[+57.021]ISGNC[+57.021]VN[+15.995]T[+162.053]PGSYIC[+57.021]D.C	1493	Hex(1)	C[+57]*4, N[+16], T[+162]	894.693	3	2682.06	2682.07	0	-1.1	Specific	435.86	435.86	0	6.97	281	>hFBN1-Nterm 070820	1	dw091718_1.8050.8050.3	controllerType=0 controllerNumber=1 scan=8050	22.1193
09682:3	1	E.C[+57.021]LDPTT[+294.095]C[+57.021]IS[+511.190]GNC[+57.021]VN[+0.984]TPGSYIC[+57.021]D.C	1493	Hex(1)Pent(1),HexNAc(1)Hex(1)Fuc(1)	C[+57]*4, N[+1], S[+511], T[+294]	1104.1	3	3310.3	3310.29	0	2.4	Specific	94.08	94.08	0	2.12	281	>hFBN1-Nterm 070820	1	dw091718_1.9446.9446.3	controllerType=0 controllerNumber=1 scan=9446	25.4172
09582:3	1	E.C[+57.021]LDPTTC[+57.021]ISGNC[+57.021]VNTPGS[+365.132]YIC[+57.021]DC[+57.021]PPD[+15.995].F	1493	HexNAc(1)Hex(1)	C[+57]*5, D[+16], S[+365]	1118.78	3	3354.33	3354.31	0	7.3	Specific	252.88	252.88	0	2.27	281	>hFBN1-Nterm 070820	1	dw091718_1.9358.9358.3	controllerType=0 controllerNumber=1 scan=9358	25.2096
09616:3	1	E.C[+57.021]LDPTTC[+57.021]ISGNC[+57.021]VNTPGSYIC[+57.021]DC[+57.021]PPDFE.L	1493		C[+57]*5	1083.77	3	3249.31	3249.29	0	4.2	Specific	74.19	74.19	74.19	1.73	281	>hFBN1-Nterm 070820	1	dw091718_1.9389.9389.3	controllerType=0 controllerNumber=1 scan=9389	25.2816
09552:3	1	E.C[+57.021]LDPTTC[+57.021]ISGNC[+57.021]VNTPGSYIC[+57.021]DC[+57.021]PPDFE.L	1493		C[+57]*5	1083.78	3	3249.31	3249.29	0	5.2	Specific	620.19	399.17	399.17	8.57	281	>hFBN1-Nterm 070820	1	dw091718_1.9334.9334.3	controllerType=0 controllerNumber=1 scan=9334	25.1506
09408:3	1	E.C[+57.021]LDPTTC[+57.021]IS[+162.053]GNC[+57.021]VNTPGSYIC[+57.021]DC[+57.021]PPDFE.L	1493	Hex(1)	C[+57]*5, S[+162]	1137.79	3	3411.35	3411.35	0	2	Specific	383.27	383.27	1.81	6.67	281	>hFBN1-Nterm 070820	1	dw091718_1.9203.9203.3	controllerType=0 controllerNumber=1 scan=9203	24.8395
09350:3	1	E.C[+57.021]LDPTTC[+57.021]ISGNC[+57.021]VNTPGS[+162.053]YIC[+57.021]DC[+57.021]PPDFE.L	1493	Hex(1)	C[+57]*5, S[+162]	1137.79	3	3411.35	3411.35	0	0.9	Specific	659.51	419.11	3.09	10.12	281	>hFBN1-Nterm 070820	1	dw091718_1.9151.9151.3	controllerType=0 controllerNumber=1 scan=9151	24.7165
09219:3	1	E.C[+57.021]LDPTTC[+57.021]ISGNC[+57.021]VNTPGS[+162.053]YIC[+57.021]DC[+57.021]PPDFE.L	1493	Hex(1)	C[+57]*5, S[+162]	1137.79	3	3411.35	3411.35	0	1.1	Specific	691.78	413.26	7.72	10.12	281	>hFBN1-Nterm 070820	1	dw091718_1.9038.9038.3	controllerType=0 controllerNumber=1 scan=9038	24.4501
09280:3	1	E.C[+57.021]LDPTTC[+57.021]ISGNC[+57.021]VNTPGS[+162.053]YIC[+57.021]DC[+57.021]PPDFE.L	1493	Hex(1)	C[+57]*5, S[+162]	1137.79	3	3411.35	3411.35	0	1.1	Specific	891.39	476.53	3.81	14.12	281	>hFBN1-Nterm 070820	1	dw091718_1.9090.9090.3	controllerType=0 controllerNumber=1 scan=9090	24.5733
09107:3	1	E.C[+57.021]LDPTTC[+57.021]IS[+162.053]GNC[+57.021]VN[+15.995]TPGSYIC[+57.021]DC[+57.021]PPDFE.L	1493	Hex(1)	C[+57]*5, N[+16], S[+162]	1143.12	3	3427.35	3427.34	0	2.6	Specific	231.84	231.84	1.02	4.27	281	>hFBN1-Nterm 070820	1	dw091718_1.8943.8943.3	controllerType=0 controllerNumber=1 scan=8943	24.2245
09497:3	1	E.C[+57.021]LDPTTC[+57.021]IS[+162.053]GN[+0.984]C[+57.021]VNTPGSYIC[+57.021]DC[+57.021]PPDFE.L	1493	Hex(1)	C[+57]*5, N[+1], S[+162]	1138.11	3	3412.33	3412.33	0	-0.5	Specific	341.22	341.22	2.45	5.5	281	>hFBN1-Nterm 070820	1	dw091718_1.9286.9286.3	controllerType=0 controllerNumber=1 scan=9286	25.0389
09164:3	1	E.C[+57.021]LDPTTC[+57.021]ISGNC[+57.021]VN[+15.995]T[+162.053]PGSYIC[+57.021]DC[+57.021]PPDFE.L	1493	Hex(1)	C[+57]*5, N[+16], T[+162]	1143.12	3	3427.35	3427.34	0	2.7	Specific	511.55	511.55	3.6	7.11	281	>hFBN1-Nterm 070820	1	dw091718_1.8993.8993.3	controllerType=0 controllerNumber=1 scan=8993	24.3438
09230:3	1	E.C[+57.021]LDPTTC[+57.021]IS[+162.053]GNC[+57.021]VN[+15.995]TPGSYIC[+57.021]DC[+57.021]PPDFE.L	1493	Hex(1)	C[+57]*5, N[+16], S[+162]	1143.12	3	3427.35	3427.34	0	1.5	Specific	719.57	276.71	1.85	9.68	281	>hFBN1-Nterm 070820	1	dw091718_1.9047.9047.3	controllerType=0 controllerNumber=1 scan=9047	24.4716
09193:3	1	E.C[+57.021]LDPTTC[+57.021]IS[+162.053]GN[+15.995]C[+57.021]VNTPGSYIC[+57.021]D[+15.995]C[+57.021]PPDFE.L	1493	Hex(1)	C[+57]*5, D[+16], N[+16], S[+162]	1148.46	3	3443.37	3443.34	0	9.3	Specific	166.02	113.53	3.6	1.73	281	>hFBN1-Nterm 070820	1	dw091718_1.9017.9017.3	controllerType=0 controllerNumber=1 scan=9017	24.3999
09295:3	1	E.C[+57.021]LDPTTC[+57.021]IS[+162.053]GNC[+57.021]VN[+0.984]TPGSYIC[+57.021]DC[+57.021]PPDFE[+14.016].L	1493	Hex(1)	C[+57]*5, E[+14], N[+1], S[+162]	1142.79	3	3426.37	3426.35	0	6.6	Specific	329.29	329.29	0.56	3.47	281	>hFBN1-Nterm 070820	1	dw091718_1.9103.9103.3	controllerType=0 controllerNumber=1 scan=9103	24.604
09225:3	1	D.PTTC[+57.021]IS[+294.095]GNC[+57.021]VNT[+294.095]PGSYIC[+57.021]DC[+57.021]PPDFE.L	1496	Hex(1)Pent(1),Hex(1)Pent(1)	C[+57]*4, S[+294], T[+294]	1150.44	3	3449.31	3449.34	0	-10.5	Specific	148.15	148.15	8.91	1.82	281	>hFBN1-Nterm 070820	1	dw091718_1.9042.9042.3	controllerType=0 controllerNumber=1 scan=9042	24.4587
04140:4	1	E.LNPTRVGC[+57.021]VHHHHHH.-	1521		C[+57]	460.228	4	1837.89	1837.89	0	-0.4	CRagged	12.19	12.19	12.19	1.69	281	>hFBN1-Nterm 070820	1	dw091718_1.4349.4349.4	controllerType=0 controllerNumber=1 scan=4349	13.2925
03305:4	1	E.LNPTRVGC[+57.021]VHHHHHH.-	1521		C[+57]	460.23	4	1837.9	1837.89	0	4.3	CRagged	59.21	59.21	59.21	1.79	281	>hFBN1-Nterm 070820	1	dw091718_1.3406.3406.4	controllerType=0 controllerNumber=1 scan=3406	10.7387
03243:4	1	E.LNPTRVGC[+57.021]VHHHHHH.-	1521		C[+57]	460.23	4	1837.9	1837.89	0	5.4	CRagged	72.72	72.72	72.72	1.79	281	>hFBN1-Nterm 070820	1	dw091718_1.3338.3338.4	controllerType=0 controllerNumber=1 scan=3338	10.5199
03321:4	1	E.LNPTRVGC[+57.021]VHHHHHH.-	1521		C[+57]	460.228	4	1837.89	1837.89	0	1.3	CRagged	90.77	90.77	90.77	2.18	281	>hFBN1-Nterm 070820	1	dw091718_1.3435.3435.4	controllerType=0 controllerNumber=1 scan=3435	10.8419
03368:4	1	E.LNPTRVGC[+57.021]VHHHHHH.-	1521		C[+57]	460.23	4	1837.9	1837.89	0	4.5	CRagged	126.08	126.08	126.08	1.89	281	>hFBN1-Nterm 070820	1	dw091718_1.3501.3501.4	controllerType=0 controllerNumber=1 scan=3501	11.0547
03339:4	1	E.LNPTRVGC[+57.021]VHHHHHH.-	1521		C[+57]	460.229	4	1837.89	1837.89	0	3.2	CRagged	128.93	128.93	128.93	2.35	281	>hFBN1-Nterm 070820	1	dw091718_1.3466.3466.4	controllerType=0 controllerNumber=1 scan=3466	10.9534
03395:4	1	E.LNPTRVGC[+57.021]VHHHHHH.-	1521		C[+57]	460.228	4	1837.89	1837.89	0	1.7	CRagged	176.63	176.63	176.63	3.58	281	>hFBN1-Nterm 070820	1	dw091718_1.3537.3537.4	controllerType=0 controllerNumber=1 scan=3537	11.1648
07763:3	2	E.DIDTC[+57.021]SRQDPMLAFGPQC[+57.021]SC[+57.021]E.Y	294		C[+57]*3	829.673	3	2487	2487	0	-0.1	Specific	92.05	92.05	92.05	1.49	2	>Reverse >hFBN1-Nterm 070820	2	dw091718_1.7811.7811.3	controllerType=0 controllerNumber=1 scan=7811	21.5647
07613:2	2	E.DIDTC[+57.021]SRQDPMLAFGPQC[+57.021]SC[+57.021]E.Y	294		C[+57]*3	1244.01	2	2487	2487	0	-0.5	Specific	183.89	183.89	183.89	1.75	2	>Reverse >hFBN1-Nterm 070820	2	dw091718_1.7675.7675.2	controllerType=0 controllerNumber=1 scan=7675	21.2489
07704:3	2	E.DIDTC[+57.021]SRQDPMLAFGPQC[+57.021]SC[+57.021]E.Y	294		C[+57]*3	829.673	3	2487	2487	0	0.1	Specific	186.41	186.41	186.41	1.55	2	>Reverse >hFBN1-Nterm 070820	2	dw091718_1.7756.7756.3	controllerType=0 controllerNumber=1 scan=7756	21.4353
07591:3	2	E.DIDTC[+57.021]SRQDPMLAFGPQC[+57.021]SC[+57.021]E.Y	294		C[+57]*3	829.671	3	2487	2487	0	-2.5	Specific	189.97	189.97	189.97	1.51	2	>Reverse >hFBN1-Nterm 070820	2	dw091718_1.7656.7656.3	controllerType=0 controllerNumber=1 scan=7656	21.2072
07646:3	2	E.DIDTC[+57.021]SRQDPMLAFGPQC[+57.021]SC[+57.021]E.Y	294		C[+57]*3	829.672	3	2487	2487	0	-1.1	Specific	192.02	192.02	192.02	1.56	2	>Reverse >hFBN1-Nterm 070820	2	dw091718_1.7703.7703.3	controllerType=0 controllerNumber=1 scan=7703	21.3129
06737:3	2	E.DIDTC[+57.021]SRQD[+15.995]PMLAFGPQC[+57.021]SC[+57.021]E.Y	294		C[+57]*3, D[+16]	835.006	3	2503	2503	0	1.2	Specific	180.25	180.25	20.67	1.56	2	>Reverse >hFBN1-Nterm 070820	2	dw091718_1.6914.6914.3	controllerType=0 controllerNumber=1 scan=6914	19.5002

## Sheet: DW_080520_1
Query #:z	Protein Rank	Peptide < ProteinMetrics Confidential >	Starting position	Glycans NHFAGNa	Modification Type(s)	Observed m/z	z	Observed (M+H)	Calc. mass (M+H)	Off-by-x error	Mass error (ppm)	Cleavage	Score	Delta	Delta Mod	|Log Prob|	# of unique peptides	Protein Name	Protein DB number	Comment	Scan #	Scan Time
03393:3	1	E.NLRGTYKC[+57.021]IC[+57.021]NSGYE.V	743		C[+57]*2	612.277	3	1834.82	1834.82	0	-2.9	Specific	260.32	260.32	260.32	3.43	154	>hFBN1-Nterm 070820	1	DW080520_1.3674.3674.3	controllerType=0 controllerNumber=1 scan=3674	10.7527
03453:3	1	E.NLRGTYKC[+57.021]IC[+57.021]NSGYE.V	743		C[+57]*2	612.278	3	1834.82	1834.82	0	-1.4	Specific	306.1	306.1	306.1	4.04	154	>hFBN1-Nterm 070820	1	DW080520_1.3723.3723.3	controllerType=0 controllerNumber=1 scan=3723	10.8688
03286:3	1	E.NLRGTYKC[+57.021]IC[+57.021]NSGYE.V	743		C[+57]*2	612.276	3	1834.81	1834.82	0	-3.9	Specific	410.39	363.37	363.37	5.6	154	>hFBN1-Nterm 070820	1	DW080520_1.3577.3577.3	controllerType=0 controllerNumber=1 scan=3577	10.5327
03132:2	1	E.NLRGTYKC[+57.021]IC[+57.021]NSGYE.V	743		C[+57]*2	917.911	2	1834.82	1834.82	0	-3	Specific	436.18	264.75	264.75	3.06	154	>hFBN1-Nterm 070820	1	DW080520_1.3453.3453.2	controllerType=0 controllerNumber=1 scan=3453	10.2453
03100:3	1	E.NLRGTYKC[+57.021]IC[+57.021]NSGYE.V	743		C[+57]*2	612.277	3	1834.82	1834.82	0	-2.8	Specific	465.17	413.14	413.14	5.49	154	>hFBN1-Nterm 070820	1	DW080520_1.3431.3431.3	controllerType=0 controllerNumber=1 scan=3431	10.1939
03174:3	1	E.NLRGTYKC[+57.021]IC[+57.021]NSGYE.V	743		C[+57]*2	612.277	3	1834.82	1834.82	0	-2.8	Specific	474.25	371.53	371.53	5.81	154	>hFBN1-Nterm 070820	1	DW080520_1.3484.3484.3	controllerType=0 controllerNumber=1 scan=3484	10.3183
03231:3	1	E.NLRGTYKC[+57.021]IC[+57.021]NSGYE.V	743		C[+57]*2	612.277	3	1834.82	1834.82	0	-2.4	Specific	493.74	386.44	386.44	6.84	154	>hFBN1-Nterm 070820	1	DW080520_1.3530.3530.3	controllerType=0 controllerNumber=1 scan=3530	10.4251
03200:2	1	E.NLRGTYKC[+57.021]IC[+57.021]NSGYE.V	743		C[+57]*2	917.911	2	1834.82	1834.82	0	-3	Specific	613.22	361.36	361.36	6.9	154	>hFBN1-Nterm 070820	1	DW080520_1.3505.3505.2	controllerType=0 controllerNumber=1 scan=3505	10.3655
Other Peptides
04150:3	1	E.SGC[+57.021]LNGGRC[+57.021]VAPNRC[+57.021]AC[+57.021]TYGFTGPQC[+57.021]E.R	154		C[+57]*5	1017.09	3	3049.25	3049.26	0	-4.3	Specific	464.99	404.77	404.77	5.92	154	>hFBN1-Nterm 070820	1	DW080520_1.4285.4285.3	controllerType=0 controllerNumber=1 scan=4285	12.1796
04042:4	1	E.SGC[+57.021]LNGGRC[+57.021]VAPNRC[+57.021]AC[+57.021]TYGFTGPQC[+57.021]E.R	154		C[+57]*5	763.069	4	3049.25	3049.26	0	-1.7	Specific	467.27	447.75	447.75	4.97	154	>hFBN1-Nterm 070820	1	DW080520_1.4194.4194.4	controllerType=0 controllerNumber=1 scan=4194	11.9694
03982:4	1	E.SGC[+57.021]LNGGRC[+57.021]VAPNRC[+57.021]AC[+57.021]TYGFTGPQC[+57.021]E.R	154		C[+57]*5	763.069	4	3049.25	3049.26	0	-1.9	Specific	520.62	504.07	504.07	6.23	154	>hFBN1-Nterm 070820	1	DW080520_1.4143.4143.4	controllerType=0 controllerNumber=1 scan=4143	11.8485
04084:3	1	E.SGC[+57.021]LNGGRC[+57.021]VAPNRC[+57.021]AC[+57.021]TYGFTGPQC[+57.021]E.R	154		C[+57]*5	1017.09	3	3049.25	3049.26	0	-1.9	Specific	531.92	355.75	355.75	5.46	154	>hFBN1-Nterm 070820	1	DW080520_1.4228.4228.3	controllerType=0 controllerNumber=1 scan=4228	12.0482
04015:3	1	E.SGC[+57.021]LNGGRC[+57.021]VAPNRC[+57.021]AC[+57.021]TYGFTGPQC[+57.021]E.R	154		C[+57]*5	1017.09	3	3049.25	3049.26	0	-1.6	Specific	574.55	360.06	360.06	6.21	154	>hFBN1-Nterm 070820	1	DW080520_1.4171.4171.3	controllerType=0 controllerNumber=1 scan=4171	11.9153
04728:3	1	E.SGC[+57.021]LN[+0.984]GGRC[+57.021]VAPNRC[+57.021]AC[+57.021]TYGFTGPQC[+57.021]E.R	154		C[+57]*5, N[+1]	1017.42	3	3050.25	3050.24	0	0.7	Specific	273.24	273.24	25.28	3.78	154	>hFBN1-Nterm 070820	1	DW080520_1.4778.4778.3	controllerType=0 controllerNumber=1 scan=4778	13.3172
03958:3	1	E.SGC[+57.021]LNGGRC[+57.021]VAPN[+0.984]RC[+57.021]AC[+57.021]TYGFTGPQC[+57.021]E.R	154		C[+57]*5, N[+1]	1017.42	3	3050.26	3050.24	0	4.7	Specific	355.13	240.57	29.74	2.19	154	>hFBN1-Nterm 070820	1	DW080520_1.4122.4122.3	controllerType=0 controllerNumber=1 scan=4122	11.7993
04525:3	1	E.SGC[+57.021]LN[+0.984]GGRC[+57.021]VAPNRC[+57.021]AC[+57.021]TYGFTGPQC[+57.021]E.R	154		C[+57]*5, N[+1]	1017.42	3	3050.24	3050.24	0	-2.4	Specific	485.51	373.39	56.89	5.41	154	>hFBN1-Nterm 070820	1	DW080520_1.4607.4607.3	controllerType=0 controllerNumber=1 scan=4607	12.9148
04340:3	1	E.SGC[+57.021]LN[+0.984]GGRC[+57.021]VAPNRC[+57.021]AC[+57.021]TYGFTGPQC[+57.021]E.R	154		C[+57]*5, N[+1]	1017.42	3	3050.24	3050.24	0	-2.2	Specific	500.3	319.27	92.32	4.41	154	>hFBN1-Nterm 070820	1	DW080520_1.4448.4448.3	controllerType=0 controllerNumber=1 scan=4448	12.5553
04404:3	1	E.SGC[+57.021]LN[+0.984]GGRC[+57.021]VAPNRC[+57.021]AC[+57.021]TYGFTGPQC[+57.021]E.R	154		C[+57]*5, N[+1]	1017.42	3	3050.24	3050.24	0	-2	Specific	518.24	359.08	119.75	4.46	154	>hFBN1-Nterm 070820	1	DW080520_1.4501.4501.3	controllerType=0 controllerNumber=1 scan=4501	12.678
04267:3	1	E.SGC[+57.021]LN[+0.984]GGRC[+57.021]VAPNRC[+57.021]AC[+57.021]TYGFTGPQC[+57.021]E.R	154		C[+57]*5, N[+1]	1017.42	3	3050.24	3050.24	0	-1.5	Specific	551.54	381.14	91.51	6.4	154	>hFBN1-Nterm 070820	1	DW080520_1.4392.4392.3	controllerType=0 controllerNumber=1 scan=4392	12.4265
04452:3	1	E.SGC[+57.021]LN[+0.984]GGRC[+57.021]VAPNRC[+57.021]AC[+57.021]TYGFTGPQC[+57.021]E.R	154		C[+57]*5, N[+1]	1017.42	3	3050.23	3050.24	0	-2.8	Specific	564.84	435.73	80.04	7.15	154	>hFBN1-Nterm 070820	1	DW080520_1.4547.4547.3	controllerType=0 controllerNumber=1 scan=4547	12.7796
04206:3	1	E.SGC[+57.021]LN[+0.984]GGRC[+57.021]VAPNRC[+57.021]AC[+57.021]TYGFTGPQC[+57.021]E.R	154		C[+57]*5, N[+1]	1017.42	3	3050.24	3050.24	0	-1.6	Specific	600.38	455.82	127.32	8.15	154	>hFBN1-Nterm 070820	1	DW080520_1.4336.4336.3	controllerType=0 controllerNumber=1 scan=4336	12.2955
03743:4	1	E.MC[+57.021]PAQPHPC[+57.021]RRGFIPNIRTGAC[+57.021]QDVDE.C	225		C[+57]*3	796.366	4	3182.44	3182.45	0	-2.2	Specific	123	123	123	1.45	154	>hFBN1-Nterm 070820	1	DW080520_1.3953.3953.4	controllerType=0 controllerNumber=1 scan=3953	11.407
03616:4	1	E.MC[+57.021]PAQPHPC[+57.021]RRGFIPNIRTGAC[+57.021]QDVDE.C	225		C[+57]*3	796.365	4	3182.44	3182.45	0	-3.3	Specific	140.39	140.39	140.39	1.45	154	>hFBN1-Nterm 070820	1	DW080520_1.3849.3849.4	controllerType=0 controllerNumber=1 scan=3849	11.163
03675:4	1	E.MC[+57.021]PAQPHPC[+57.021]RRGFIPNIRTGAC[+57.021]QDVDE.C	225		C[+57]*3	796.366	4	3182.44	3182.45	0	-2.3	Specific	260.11	260.11	260.11	2.01	154	>hFBN1-Nterm 070820	1	DW080520_1.3896.3896.4	controllerType=0 controllerNumber=1 scan=3896	11.275
06955:2	1	E.C[+57.021]QAIPGLC[+57.021]QGGNC[+57.021]INTVGSFE.C	252		C[+57]*3	1141.5	2	2281.99	2282	0	-2.7	Specific	400.05	345.7	335.29	5.51	154	>hFBN1-Nterm 070820	1	DW080520_1.6519.6519.2	controllerType=0 controllerNumber=1 scan=6519	17.3667
07070:3	1	E.C[+57.021]QAIPGLC[+57.021]QGGNC[+57.021]INTVGSFE.C	252		C[+57]*3	761.336	3	2281.99	2282	0	-2.3	Specific	502.45	502.45	389.16	6.6	154	>hFBN1-Nterm 070820	1	DW080520_1.6607.6607.3	controllerType=0 controllerNumber=1 scan=6607	17.5748
06601:3	1	E.C[+57.021]QAIPGLC[+57.021]QGGNC[+57.021]INTVGSFE.C	252		C[+57]*3	761.337	3	2282	2282	0	-1	Specific	509.23	457.61	368.04	6.8	154	>hFBN1-Nterm 070820	1	DW080520_1.6253.6253.3	controllerType=0 controllerNumber=1 scan=6253	16.7436
07004:3	1	E.C[+57.021]QAIPGLC[+57.021]QGGNC[+57.021]INTVGSFE.C	252		C[+57]*3	761.337	3	2282	2282	0	-1	Specific	545.83	494.33	405.28	7.03	154	>hFBN1-Nterm 070820	1	DW080520_1.6556.6556.3	controllerType=0 controllerNumber=1 scan=6556	17.4551
06669:3	1	E.C[+57.021]QAIPGLC[+57.021]QGGNC[+57.021]INTVGSFE.C	252		C[+57]*3	761.337	3	2282	2282	0	-1	Specific	551.05	520.4	436.44	7.03	154	>hFBN1-Nterm 070820	1	DW080520_1.6306.6306.3	controllerType=0 controllerNumber=1 scan=6306	16.8664
07020:2	1	E.C[+57.021]QAIPGLC[+57.021]QGGNC[+57.021]INTVGSFE.C	252		C[+57]*3	1141.5	2	2281.99	2282	0	-2.1	Specific	587.87	460.21	404.25	7.57	154	>hFBN1-Nterm 070820	1	DW080520_1.6567.6567.2	controllerType=0 controllerNumber=1 scan=6567	17.4799
08636:2	1	E.C[+57.021][-17.027]QAIPGLC[+57.021]QGGNC[+57.021]INTVGSFE.C	252		C[-17][+57]*3	1132.99	2	2264.97	2264.97	0	-2.3	Specific	3.77	3.77	3.77	1.47	154	>hFBN1-Nterm 070820	1	DW080520_1.7855.7855.2	controllerType=0 controllerNumber=1 scan=7855	20.543
09169:2	1	E.C[+57.021][-17.027]QAIPGLC[+57.021]QGGNC[+57.021]INTVGSFE.C	252		C[-17][+57]*3	1132.99	2	2264.98	2264.97	0	1	Specific	94.91	94.91	94.91	2.32	154	>hFBN1-Nterm 070820	1	DW080520_1.8302.8302.2	controllerType=0 controllerNumber=1 scan=8302	21.6379
09077:3	1	E.C[+57.021][-17.027]QAIPGLC[+57.021]QGGNC[+57.021]INTVGSFE.C	252		C[-17][+57]*3	755.663	3	2264.97	2264.97	0	0	Specific	95.54	95.54	95.54	2.61	154	>hFBN1-Nterm 070820	1	DW080520_1.8222.8222.3	controllerType=0 controllerNumber=1 scan=8222	21.4408
09129:3	1	E.C[+57.021][-17.027]QAIPGLC[+57.021]QGGNC[+57.021]INTVGSFE.C	252		C[-17][+57]*3	755.663	3	2264.97	2264.97	0	0.4	Specific	154.7	154.7	154.7	3.9	154	>hFBN1-Nterm 070820	1	DW080520_1.8268.8268.3	controllerType=0 controllerNumber=1 scan=8268	21.5537
09065:2	1	E.C[+57.021][-17.027]QAIPGLC[+57.021]QGGNC[+57.021]INTVGSFE.C	252		C[-17][+57]*3	1132.99	2	2264.97	2264.97	0	-0.1	Specific	170.47	170.47	170.47	4.14	154	>hFBN1-Nterm 070820	1	DW080520_1.8213.8213.2	controllerType=0 controllerNumber=1 scan=8213	21.4183
08618:3	1	E.C[+57.021][-17.027]QAIPGLC[+57.021]QGGNC[+57.021]INTVGSFE.C	252		C[-17][+57]*3	755.663	3	2264.97	2264.97	0	0.3	Specific	269.13	269.13	269.13	4.98	154	>hFBN1-Nterm 070820	1	DW080520_1.7840.7840.3	controllerType=0 controllerNumber=1 scan=7840	20.5076
07343:3	1	E.C[+57.021]QAIPGLC[+57.021]QGGN[+0.984]C[+57.021]INTVGSFE.C	252		C[+57]*3, N[+1]	761.665	3	2282.98	2282.98	0	-0.9	Specific	287.19	287.19	0	4	154	>hFBN1-Nterm 070820	1	DW080520_1.6825.6825.3	controllerType=0 controllerNumber=1 scan=6825	18.0962
09114:2	1	E.C[+57.021][-17.027]QAIPGLC[+57.021]QGGNC[+57.021]INTVGSFE.C	252		C[-17][+57]*3	1132.99	2	2264.97	2264.97	0	-0.6	Specific	305.49	305.49	305.49	5.09	154	>hFBN1-Nterm 070820	1	DW080520_1.8257.8257.2	controllerType=0 controllerNumber=1 scan=8257	21.5272
06943:3	1	E.C[+57.021]QAIPGLC[+57.021]QGGN[+0.984]C[+57.021]INTVGSFE.C	252		C[+57]*3, N[+1]	761.673	3	2283	2282.98	0	8.4	Specific	323.39	323.39	0	3.68	154	>hFBN1-Nterm 070820	1	DW080520_1.6511.6511.3	controllerType=0 controllerNumber=1 scan=6511	17.3469
06743:2	1	E.C[+57.021]QAIPGLC[+57.021]QGGNC[+57.021]INT[+162.053]VGSFE.C	252	Hex(1)	C[+57]*3, T[+162]	1222.54	2	2444.06	2444.05	0	4.2	Specific	344.4	344.4	5.6	4.17	154	>hFBN1-Nterm 070820	1	DW080520_1.6358.6358.2	controllerType=0 controllerNumber=1 scan=6358	16.9872
06859:3	1	E.C[+57.021]QAIPGLC[+57.021]QGGNC[+57.021]INT[+162.053]VGSFE.C	252	Hex(1)	C[+57]*3, T[+162]	815.357	3	2444.06	2444.05	0	2	Specific	359.62	359.62	5.6	4.74	154	>hFBN1-Nterm 070820	1	DW080520_1.6452.6452.3	controllerType=0 controllerNumber=1 scan=6452	17.2091
06786:3	1	E.C[+57.021]QAIPGLC[+57.021]QGGNC[+57.021]INT[+162.053]VGSFE.C	252	Hex(1)	C[+57]*3, T[+162]	815.355	3	2444.05	2444.05	0	-0.7	Specific	388.58	388.58	5.6	5.76	154	>hFBN1-Nterm 070820	1	DW080520_1.6394.6394.3	controllerType=0 controllerNumber=1 scan=6394	17.0732
06571:3	1	E.C[+57.021]QAIPGLC[+57.021]QGGNC[+57.021]INT[+162.053]VGSFE.C	252	Hex(1)	C[+57]*3, T[+162]	815.357	3	2444.06	2444.05	0	2.2	Specific	454.53	428.16	5.6	5.77	154	>hFBN1-Nterm 070820	1	DW080520_1.6231.6231.3	controllerType=0 controllerNumber=1 scan=6231	16.6918
06716:3	1	E.C[+57.021]QAIPGLC[+57.021]QGGNC[+57.021]INT[+162.053]VGSFE.C	252	Hex(1)	C[+57]*3, T[+162]	815.354	3	2444.05	2444.05	0	-1.7	Specific	553.12	529.26	5.6	6.05	154	>hFBN1-Nterm 070820	1	DW080520_1.6339.6339.3	controllerType=0 controllerNumber=1 scan=6339	16.9445
06594:2	1	E.C[+57.021]QAIPGLC[+57.021]QGGNC[+57.021]INT[+162.053]VGSFE.C	252	Hex(1)	C[+57]*3, T[+162]	1222.53	2	2444.05	2444.05	0	-0.3	Specific	562.85	492.93	5.6	7.78	154	>hFBN1-Nterm 070820	1	DW080520_1.6248.6248.2	controllerType=0 controllerNumber=1 scan=6248	16.7307
06640:3	1	E.C[+57.021]QAIPGLC[+57.021]QGGNC[+57.021]INT[+162.053]VGSFE.C	252	Hex(1)	C[+57]*3, T[+162]	815.355	3	2444.05	2444.05	0	-1	Specific	617.08	568.47	5.6	8.78	154	>hFBN1-Nterm 070820	1	DW080520_1.6284.6284.3	controllerType=0 controllerNumber=1 scan=6284	16.8174
06655:2	1	E.C[+57.021]QAIPGLC[+57.021]QGGNC[+57.021]INT[+162.053]VGSFE.C	252	Hex(1)	C[+57]*3, T[+162]	1222.53	2	2444.05	2444.05	0	-1	Specific	618.69	546.38	5.6	8.78	154	>hFBN1-Nterm 070820	1	DW080520_1.6296.6296.2	controllerType=0 controllerNumber=1 scan=6296	16.8446
08732:3	1	E.C[+57.021][-17.027]QAIPGLC[+57.021]QGGNC[+57.021]INT[+162.053]VGSFE.C	252	Hex(1)	C[-17][+57]*3, T[+162]	809.681	3	2427.03	2427.03	0	0.7	Specific	2.16	2.16	2.16	1.7	154	>hFBN1-Nterm 070820	1	DW080520_1.7926.7926.3	controllerType=0 controllerNumber=1 scan=7926	20.7124
08711:2	1	E.C[+57.021][-17.027]QAIPGLC[+57.021]QGGNC[+57.021]INT[+162.053]VGSFE.C	252	Hex(1)	C[-17][+57]*3, T[+162]	1214.02	2	2427.03	2427.03	0	0.5	Specific	104.96	104.96	5.6	2.32	154	>hFBN1-Nterm 070820	1	DW080520_1.7912.7912.2	controllerType=0 controllerNumber=1 scan=7912	20.6797
08789:2	1	E.C[+57.021][-17.027]QAIPGLC[+57.021]QGGNC[+57.021]INT[+162.053]VGSFE.C	252	Hex(1)	C[-17][+57]*3, T[+162]	1214.02	2	2427.03	2427.03	0	1.5	Specific	134.07	134.07	5.6	3.13	154	>hFBN1-Nterm 070820	1	DW080520_1.7971.7971.2	controllerType=0 controllerNumber=1 scan=7971	20.8198
08609:3	1	E.C[+57.021][-17.027]QAIPGLC[+57.021]QGGNC[+57.021]INT[+162.053]VGSFE.C	252	Hex(1)	C[-17][+57]*3, T[+162]	809.681	3	2427.03	2427.03	0	0.4	Specific	205.05	205.05	5.6	3.11	154	>hFBN1-Nterm 070820	1	DW080520_1.7831.7831.3	controllerType=0 controllerNumber=1 scan=7831	20.4858
08584:2	1	E.C[+57.021][-17.027]QAIPGLC[+57.021]QGGNC[+57.021]INT[+162.053]VGSFE.C	252	Hex(1)	C[-17][+57]*3, T[+162]	1214.01	2	2427.02	2427.03	0	-2.8	Specific	220.49	220.49	5.6	3.99	154	>hFBN1-Nterm 070820	1	DW080520_1.7811.7811.2	controllerType=0 controllerNumber=1 scan=7811	20.4377
08631:3	1	E.C[+57.021][-17.027]QAIPGLC[+57.021]QGGNC[+57.021]INT[+162.053]VGSFE.C	252	Hex(1)	C[-17][+57]*3, T[+162]	809.68	3	2427.03	2427.03	0	-0.4	Specific	265.34	156.68	5.6	3.37	154	>hFBN1-Nterm 070820	1	DW080520_1.7851.7851.3	controllerType=0 controllerNumber=1 scan=7851	20.5342
08642:2	1	E.C[+57.021][-17.027]QAIPGLC[+57.021]QGGNC[+57.021]INT[+162.053]VGSFE.C	252	Hex(1)	C[-17][+57]*3, T[+162]	1214.02	2	2427.03	2427.03	0	-0.1	Specific	312.27	265.1	5.6	4.72	154	>hFBN1-Nterm 070820	1	DW080520_1.7860.7860.2	controllerType=0 controllerNumber=1 scan=7860	20.5561
06603:3	1	E.C[+57.021]QAIPGLC[+57.021]QGGN[+15.995]C[+57.021]INT[+162.053]VGSFE.C	252	Hex(1)	C[+57]*3, N[+16], T[+162]	820.688	3	2460.05	2460.05	0	0.5	Specific	405.7	392.95	5.6	5.88	154	>hFBN1-Nterm 070820	1	DW080520_1.6254.6254.3	controllerType=0 controllerNumber=1 scan=6254	16.7457
06992:3	1	E.C[+57.021]QAIPGLC[+57.021]QGGNC[+57.021]IN[+0.984]T[+162.053]VGSFE.C	252	Hex(1)	C[+57]*3, N[+1], T[+162]	815.68	3	2445.03	2445.04	0	-4	Specific	413.19	413.19	0	5.68	154	>hFBN1-Nterm 070820	1	DW080520_1.6547.6547.6	controllerType=0 controllerNumber=1 scan=6547	17.4336
04779:4	1	E.C[+57.021]QAIPGLC[+57.021]QGGNC[+57.021]INTVGSFEC[+57.021]KC[+57.021]PAGHKLNE.V	252		C[+57]*5	894.903	4	3576.59	3576.59	0	-0.5	Specific	899.11	899.11	486.02	11.99	154	>hFBN1-Nterm 070820	1	DW080520_1.4819.4819.4	controllerType=0 controllerNumber=1 scan=4819	13.4108
04838:4	1	E.C[+57.021]QAIPGLC[+57.021]QGGNC[+57.021]INTVGSFEC[+57.021]KC[+57.021]PAGHKLNE.V	252		C[+57]*5	894.902	4	3576.59	3576.59	0	-1.6	Specific	937.86	937.47	456.51	12.78	154	>hFBN1-Nterm 070820	1	DW080520_1.4868.4868.4	controllerType=0 controllerNumber=1 scan=4868	13.523
04754:4	1	E.C[+57.021]QAIPGLC[+57.021]QGGNC[+57.021]INT[+162.053]VGSFEC[+57.021]KC[+57.021]PAGHKLNE.V	252	Hex(1)	C[+57]*5, T[+162]	935.413	4	3738.63	3738.64	0	-3.6	Specific	758.66	758.66	2	9.78	154	>hFBN1-Nterm 070820	1	DW080520_1.4800.4800.4	controllerType=0 controllerNumber=1 scan=4800	13.3677
04570:4	1	E.C[+57.021]QAIPGLC[+57.021]QGGNC[+57.021]INT[+162.053]VGSFEC[+57.021]KC[+57.021]PAGHKLNE.V	252	Hex(1)	C[+57]*5, T[+162]	935.416	4	3738.64	3738.64	0	-0.5	Specific	884.35	884.35	2	11.99	154	>hFBN1-Nterm 070820	1	DW080520_1.4640.4640.4	controllerType=0 controllerNumber=1 scan=4640	12.9928
04693:4	1	E.C[+57.021]QAIPGLC[+57.021]QGGNC[+57.021]INTVGS[+162.053]FEC[+57.021]KC[+57.021]PAGHKLNE.V	252	Hex(1)	C[+57]*5, S[+162]	935.415	4	3738.64	3738.64	0	-0.9	Specific	1079.53	1079.53	9.74	15.99	154	>hFBN1-Nterm 070820	1	DW080520_1.4744.4744.4	controllerType=0 controllerNumber=1 scan=4744	13.2376
04629:4	1	E.C[+57.021]QAIPGLC[+57.021]QGGNC[+57.021]INTVGS[+162.053]FEC[+57.021]KC[+57.021]PAGHKLNE.V	252	Hex(1)	C[+57]*5, S[+162]	935.415	4	3738.64	3738.64	0	-0.9	Specific	1128.32	1128.32	15.62	16.99	154	>hFBN1-Nterm 070820	1	DW080520_1.4689.4689.4	controllerType=0 controllerNumber=1 scan=4689	13.1086
05628:3	1	E.C[+57.021][-17.027]QAIPGLC[+57.021]QGGNC[+57.021]INT[+162.053]VGSFEC[+57.021]KC[+57.021]PAGHKLNE.V	252	Hex(1)	C[-17][+57]*5, T[+162]	1241.21	3	3721.62	3721.62	0	0.8	Specific	287.9	287.9	2	2.63	154	>hFBN1-Nterm 070820	1	DW080520_1.5479.5479.3	controllerType=0 controllerNumber=1 scan=5479	14.9365
05550:3	1	E.C[+57.021][-17.027]QAIPGLC[+57.021]QGGNC[+57.021]INTVGS[+162.053]FEC[+57.021]KC[+57.021]PAGHKLNE.V	252	Hex(1)	C[-17][+57]*5, S[+162]	1241.21	3	3721.6	3721.62	0	-3.3	Specific	627.74	405	8.34	6.09	154	>hFBN1-Nterm 070820	1	DW080520_1.5420.5420.3	controllerType=0 controllerNumber=1 scan=5420	14.8015
04824:4	1	E.C[+57.021]QAIPGLC[+57.021]QGGN[+0.984]C[+57.021]INT[+162.053]VGSFEC[+57.021]KC[+57.021]PAGHKLNE.V	252	Hex(1)	C[+57]*5, N[+1], T[+162]	935.663	4	3739.63	3739.63	0	1	Specific	782.01	782.01	2	9.99	154	>hFBN1-Nterm 070820	1	DW080520_1.4857.4857.4	controllerType=0 controllerNumber=1 scan=4857	13.4987
05189:2	1	E.C[+57.021]STIPGIC[+57.021]E.G	294		C[+57]*2	518.726	2	1036.44	1036.44	0	0.9	Specific	164.94	90.55	90.55	1.44	154	>hFBN1-Nterm 070820	1	DW080520_1.5148.5148.2	controllerType=0 controllerNumber=1 scan=5148	14.1655
05115:2	1	E.C[+57.021]STIPGIC[+57.021]E.G	294		C[+57]*2	518.725	2	1036.44	1036.44	0	-0.9	Specific	269.55	163.3	163.3	2.53	154	>hFBN1-Nterm 070820	1	DW080520_1.5086.5086.2	controllerType=0 controllerNumber=1 scan=5086	14.0222
05043:2	1	E.C[+57.021]STIPGIC[+57.021]E.G	294		C[+57]*2	518.724	2	1036.44	1036.44	0	-2.2	Specific	439.04	313.87	313.87	4.36	154	>hFBN1-Nterm 070820	1	DW080520_1.5033.5033.2	controllerType=0 controllerNumber=1 scan=5033	13.8975
04742:2	1	E.C[+57.021]STIPGIC[+57.021]E.G	294		C[+57]*2	518.725	2	1036.44	1036.44	0	-1.3	Specific	454.14	293.15	293.15	3.48	154	>hFBN1-Nterm 070820	1	DW080520_1.4790.4790.2	controllerType=0 controllerNumber=1 scan=4790	13.3449
04945:2	1	E.C[+57.021]STIPGIC[+57.021]E.G	294		C[+57]*2	518.725	2	1036.44	1036.44	0	-1.3	Specific	509.2	261.35	261.35	3.37	154	>hFBN1-Nterm 070820	1	DW080520_1.4953.4953.2	controllerType=0 controllerNumber=1 scan=4953	13.716
04876:2	1	E.C[+57.021]STIPGIC[+57.021]E.G	294		C[+57]*2	518.725	2	1036.44	1036.44	0	-1.6	Specific	513.46	284.45	284.45	3.73	154	>hFBN1-Nterm 070820	1	DW080520_1.4898.4898.2	controllerType=0 controllerNumber=1 scan=4898	13.5904
04805:2	1	E.C[+57.021]STIPGIC[+57.021]E.G	294		C[+57]*2	518.725	2	1036.44	1036.44	0	-2	Specific	521.67	267.05	267.05	3.59	154	>hFBN1-Nterm 070820	1	DW080520_1.4843.4843.2	controllerType=0 controllerNumber=1 scan=4843	13.4681
07662:2	1	E.C[+57.021][-17.027]STIPGIC[+57.021]E.G	294		C[-17][+57]*2	510.212	2	1019.42	1019.42	0	-0.3	Specific	330.67	270.83	270.83	2.91	154	>hFBN1-Nterm 070820	1	DW080520_1.7075.7075.2	controllerType=0 controllerNumber=1 scan=7075	18.694
07585:2	1	E.C[+57.021][-17.027]STIPGIC[+57.021]E.G	294		C[-17][+57]*2	510.212	2	1019.42	1019.42	0	-0.8	Specific	335.35	286.69	286.69	3.27	154	>hFBN1-Nterm 070820	1	DW080520_1.7020.7020.2	controllerType=0 controllerNumber=1 scan=7020	18.5643
04274:2	1	D.AGRC[+57.021]WSPGVTVAPE.M	364		C[+57]	743.858	2	1486.71	1486.71	0	-1.3	Specific	368.71	368.71	368.71	5.8	154	>hFBN1-Nterm 070820	1	DW080520_1.4396.4396.2	controllerType=0 controllerNumber=1 scan=4396	12.4351
04255:2	1	D.AGRC[+57.021]WSPGVTVAPE.M	364		C[+57]	743.858	2	1486.71	1486.71	0	-1.3	Specific	418.66	418.66	418.66	5.6	154	>hFBN1-Nterm 070820	1	DW080520_1.4381.4381.2	controllerType=0 controllerNumber=1 scan=4381	12.4001
04197:2	1	D.AGRC[+57.021]WSPGVTVAPE.M	364		C[+57]	743.857	2	1486.71	1486.71	0	-2.9	Specific	477.84	477.84	477.84	6.59	154	>hFBN1-Nterm 070820	1	DW080520_1.4327.4327.2	controllerType=0 controllerNumber=1 scan=4327	12.2741
02645:2	1	E.MC[+57.021]PIRATE.D	378		C[+57]	489.229	2	977.451	977.454	0	-3.1	Specific	134.66	134.66	134.66	1.58	154	>hFBN1-Nterm 070820	1	DW080520_1.3050.3050.4	controllerType=0 controllerNumber=1 scan=3050	9.3012
02320:2	1	E.MC[+57.021]PIRATE.D	378		C[+57]	489.23	2	977.452	977.454	0	-2.4	Specific	305.04	305.04	305.04	3.97	154	>hFBN1-Nterm 070820	1	DW080520_1.2747.2747.2	controllerType=0 controllerNumber=1 scan=2747	8.5652
02237:2	1	E.MC[+57.021]PIRATE.D	378		C[+57]	489.229	2	977.452	977.454	0	-2.8	Specific	306.39	281.57	281.57	3.97	154	>hFBN1-Nterm 070820	1	DW080520_1.2663.2663.2	controllerType=0 controllerNumber=1 scan=2663	8.3564
02473:2	1	E.MC[+57.021]PIRATE.D	378		C[+57]	489.228	2	977.449	977.454	0	-5	Specific	309.68	309.68	309.68	2.22	154	>hFBN1-Nterm 070820	1	DW080520_1.2892.2892.2	controllerType=0 controllerNumber=1 scan=2892	8.9317
02274:2	1	E.MC[+57.021]PIRATE.D	378		C[+57]	489.229	2	977.452	977.454	0	-2.7	Specific	331.04	302.87	302.87	4.34	154	>hFBN1-Nterm 070820	1	DW080520_1.2703.2703.2	controllerType=0 controllerNumber=1 scan=2703	8.4597
02203:2	1	E.MC[+57.021]PIRATE.D	378		C[+57]	489.229	2	977.452	977.454	0	-2.8	Specific	354.72	332.18	332.18	3.62	154	>hFBN1-Nterm 070820	1	DW080520_1.2621.2621.2	controllerType=0 controllerNumber=1 scan=2621	8.2416
02370:2	1	E.MC[+57.021]PIRATE.D	378		C[+57]	489.229	2	977.451	977.454	0	-3.7	Specific	356.2	347.79	347.79	4.39	154	>hFBN1-Nterm 070820	1	DW080520_1.2790.2790.2	controllerType=0 controllerNumber=1 scan=2790	8.6705
01854:2	1	E.M[+15.995]C[+57.021]PIRATE.D	378		C[+57], M[+16]	497.226	2	993.446	993.449	0	-3.5	Specific	142.33	142.33	142.33	1.58	154	>hFBN1-Nterm 070820	1	DW080520_1.2263.2263.2	controllerType=0 controllerNumber=1 scan=2263	7.3261
01764:2	1	E.M[+15.995]C[+57.021]PIRATE.D	378		C[+57], M[+16]	497.227	2	993.447	993.449	0	-2.6	Specific	293.21	293.21	293.21	3.2	154	>hFBN1-Nterm 070820	1	DW080520_1.2177.2177.2	controllerType=0 controllerNumber=1 scan=2177	7.1025
01725:2	1	E.M[+15.995]C[+57.021]PIRATE.D	378		C[+57], M[+16]	497.227	2	993.447	993.449	0	-1.8	Specific	294.95	292.71	292.71	3.97	154	>hFBN1-Nterm 070820	1	DW080520_1.2136.2136.2	controllerType=0 controllerNumber=1 scan=2136	6.9981
01805:2	1	E.M[+15.995]C[+57.021]PIRATE.D	378		C[+57], M[+16]	497.228	2	993.448	993.449	0	-1.3	Specific	316.22	316.22	316.22	3.97	154	>hFBN1-Nterm 070820	1	DW080520_1.2217.2217.2	controllerType=0 controllerNumber=1 scan=2217	7.2099
02221:2	1	E.M[+15.995]C[+57.021]PIRATE.D	378		C[+57], M[+16]	497.227	2	993.447	993.449	0	-2.3	Specific	325.71	288.96	288.96	4.34	154	>hFBN1-Nterm 070820	1	DW080520_1.2643.2643.2	controllerType=0 controllerNumber=1 scan=2643	8.3034
02182:2	1	E.M[+15.995]C[+57.021]PIRATE.D	378		C[+57], M[+16]	497.226	2	993.446	993.449	0	-3.7	Specific	342.93	313.76	313.76	3.57	154	>hFBN1-Nterm 070820	1	DW080520_1.2599.2599.2	controllerType=0 controllerNumber=1 scan=2599	8.1891
02126:2	1	E.M[+15.995]C[+57.021]PIRATE.D	378		C[+57], M[+16]	497.227	2	993.447	993.449	0	-2.6	Specific	378.66	279.08	279.08	4.05	154	>hFBN1-Nterm 070820	1	DW080520_1.2549.2549.2	controllerType=0 controllerNumber=1 scan=2549	8.0682
02360:2	1	E.MC[+57.021]PIRATED.F	378		C[+57]	546.742	2	1092.48	1092.48	0	-4	Specific	291.08	291.08	291.08	3.3	154	>hFBN1-Nterm 070820	1	DW080520_1.2778.2778.2	controllerType=0 controllerNumber=1 scan=2778	8.6342
05279:4	1	D.YC[+57.021]QLVRYLC[+57.021]QNGRC[+57.021]IPTPGS[+162.053]YRC[+57.021]E.C	454	Hex(1)	C[+57]*4, S[+162]	803.861	4	3212.42	3212.44	0	-4.5	Specific	342.48	342.48	10.32	3.86	154	>hFBN1-Nterm 070820	1	DW080520_1.5217.5217.4	controllerType=0 controllerNumber=1 scan=5217	14.3266
05208:4	1	D.YC[+57.021]QLVRYLC[+57.021]QNGRC[+57.021]IPTPGS[+162.053]YRC[+57.021]E.C	454	Hex(1)	C[+57]*4, S[+162]	803.864	4	3212.43	3212.44	0	-0.9	Specific	573.36	573.36	10.98	7.1	154	>hFBN1-Nterm 070820	1	DW080520_1.5164.5164.4	controllerType=0 controllerNumber=1 scan=5164	14.2027
05369:4	1	D.YC[+57.021]QLVRYLC[+57.021]QN[+0.984]GRC[+57.021]IPTPGS[+162.053]YRC[+57.021]E.C	454	Hex(1)	C[+57]*4, N[+1], S[+162]	804.111	4	3213.42	3213.42	0	0.7	Specific	168.78	168.78	8.17	1.99	154	>hFBN1-Nterm 070820	1	DW080520_1.5287.5287.6	controllerType=0 controllerNumber=1 scan=5287	14.4906
05457:4	1	D.YC[+57.021]QLVRYLC[+57.021]QN[+0.984]GRC[+57.021]IPTPGS[+162.053]YRC[+57.021]E.C	454	Hex(1)	C[+57]*4, N[+1], S[+162]	804.11	4	3213.42	3213.42	0	-1.1	Specific	615.26	615.26	8.45	8.1	154	>hFBN1-Nterm 070820	1	DW080520_1.5351.5351.4	controllerType=0 controllerNumber=1 scan=5351	14.6408
02771:2	1	E.C[+57.021]NKGFQLD.L	478		C[+57]	491.226	2	981.444	981.446	0	-1.7	Specific	138.65	138.65	138.65	1.45	154	>hFBN1-Nterm 070820	1	DW080520_1.3157.3157.2	controllerType=0 controllerNumber=1 scan=3157	9.5521
02889:2	1	E.C[+57.021]NKGFQLD.L	478		C[+57]	491.226	2	981.445	981.446	0	-0.4	Specific	175.7	175.7	175.7	1.82	154	>hFBN1-Nterm 070820	1	DW080520_1.3255.3255.2	controllerType=0 controllerNumber=1 scan=3255	9.7835
02824:2	1	E.C[+57.021]NKGFQLD.L	478		C[+57]	491.226	2	981.444	981.446	0	-1.7	Specific	348.4	348.4	348.4	3.18	154	>hFBN1-Nterm 070820	1	DW080520_1.3203.3203.2	controllerType=0 controllerNumber=1 scan=3203	9.6615
04005:3	1	E.C[+57.021]NKGFQLDLRGE.C	478		C[+57]	479.569	3	1436.69	1436.69	0	-2	Specific	387.66	387.66	387.66	5.9	154	>hFBN1-Nterm 070820	1	DW080520_1.4163.4163.3	controllerType=0 controllerNumber=1 scan=4163	11.8961
03876:3	1	E.C[+57.021]NKGFQLDLRGE.C	478		C[+57]	479.569	3	1436.69	1436.69	0	-2.2	Specific	525.47	525.47	525.47	6.4	154	>hFBN1-Nterm 070820	1	DW080520_1.4059.4059.3	controllerType=0 controllerNumber=1 scan=4059	11.652
03935:3	1	E.C[+57.021]NKGFQLDLRGE.C	478		C[+57]	479.569	3	1436.69	1436.69	0	-2.1	Specific	563.17	558.47	558.47	7.15	154	>hFBN1-Nterm 070820	1	DW080520_1.4105.4105.3	controllerType=0 controllerNumber=1 scan=4105	11.7615
03918:2	1	E.C[+57.021]NKGFQLDLRGE.C	478		C[+57]	718.85	2	1436.69	1436.69	0	-1.5	Specific	575.39	567.86	567.86	6.45	154	>hFBN1-Nterm 070820	1	DW080520_1.4092.4092.2	controllerType=0 controllerNumber=1 scan=4092	11.7296
05410:2	1	E.C[+57.021][-17.027]NKGFQLDLRGE.C	478		C[-17][+57]	710.337	2	1419.67	1419.67	0	-0.7	Specific	573.15	573.15	573.15	5.88	154	>hFBN1-Nterm 070820	1	DW080520_1.5317.5317.2	controllerType=0 controllerNumber=1 scan=5317	14.5611
05339:2	1	E.C[+57.021][-17.027]NKGFQLDLRGE.C	478		C[-17][+57]	710.338	2	1419.67	1419.67	0	0	Specific	677.7	677.7	677.7	8.65	154	>hFBN1-Nterm 070820	1	DW080520_1.5263.5263.2	controllerType=0 controllerNumber=1 scan=5263	14.4346
03378:4	1	E.C[+57.021]EKNPC[+57.021]AGGEC[+57.021]INNQGSYT[+162.053]C[+57.021]QC[+57.021]RAGYQSTLTRTE.C	496	Hex(1)	C[+57]*5, T[+162]	1033.93	4	4132.7	4132.72	0	-3.6	Specific	586.47	586.47	0	6.18	154	>hFBN1-Nterm 070820	1	DW080520_1.3659.3659.4	controllerType=0 controllerNumber=1 scan=3659	10.7189
03404:4	1	E.C[+57.021]EKNPC[+57.021]AGGEC[+57.021]IN[+15.995]NQGSYT[+162.053]C[+57.021]QC[+57.021]RAGYQSTLTRTE.C	496	Hex(1)	C[+57]*5, N[+16], T[+162]	1037.93	4	4148.7	4148.71	0	-2.6	Specific	222.72	222.72	0	2.62	154	>hFBN1-Nterm 070820	1	DW080520_1.3683.3683.4	controllerType=0 controllerNumber=1 scan=3683	10.7746
03379:4	1	E.C[+57.021]EKNPC[+57.021]AGGEC[+57.021]IN[+15.995]NQGSYT[+162.053]C[+57.021]QC[+57.021]RAGYQSTLTRTE.C	496	Hex(1)	C[+57]*5, N[+16], T[+162]	1037.93	4	4148.7	4148.71	0	-2.1	Specific	643.53	643.53	0	7.18	154	>hFBN1-Nterm 070820	1	DW080520_1.3660.3660.4	controllerType=0 controllerNumber=1 scan=3660	10.7211
04104:4	1	E.[+28.031]C[+57.021][+14.016]EKNPC[+57.021]AGGEC[+57.021]INNQGS[+426.137]YT[+426.137]C[+57.021]QC[+57.021]RAGYQSTLTRTE.C	496	Hex(1)Pent(2),Hex(1)Pent(2)	.[28], C[+14][+57]*5, S[+426], T[+426]	1216.75	4	4863.99	4864.98	-1	2.6	Specific	140.16	124.78	0	1.4	154	>hFBN1-Nterm 070820	1	DW080520_1.4243.4243.4	controllerType=0 controllerNumber=1 scan=4243	12.0826
03270:4	1	E.KNPC[+57.021]AGGEC[+57.021]INN[+0.984]QGS[+162.053]YTC[+57.021]QC[+57.021]RAGYQSTLTRTE.C	498	Hex(1)	C[+57]*4, N[+1], S[+162]	961.914	4	3844.63	3844.63	0	1.9	Specific	404.82	404.82	0.4	4.87	154	>hFBN1-Nterm 070820	1	DW080520_1.3563.3563.4	controllerType=0 controllerNumber=1 scan=3563	10.4984
03292:4	1	E.KNPC[+57.021]AGGEC[+57.021]IN[+15.995]NQGS[+162.053]YTC[+57.021]QC[+57.021]RAGYQSTLTRTE.C	498	Hex(1)	C[+57]*4, N[+16], S[+162]	965.661	4	3859.62	3859.64	0	-3.7	Specific	499.75	499.75	0.4	4.81	154	>hFBN1-Nterm 070820	1	DW080520_1.3582.3582.4	controllerType=0 controllerNumber=1 scan=3582	10.5435
05300:2	1	E.C[+57.021]SIRNMC[+57.021]LNGMC[+57.021]INE.D	578		C[+57]*3	936.387	2	1871.77	1871.77	0	-0.9	Specific	399.76	399.76	399.76	6.77	154	>hFBN1-Nterm 070820	1	DW080520_1.5233.5233.2	controllerType=0 controllerNumber=1 scan=5233	14.3632
05170:3	1	E.C[+57.021]SIRNMC[+57.021]LNGMC[+57.021]INE.D	578		C[+57]*3	624.594	3	1871.77	1871.77	0	-1	Specific	464.91	412.11	412.11	5.83	154	>hFBN1-Nterm 070820	1	DW080520_1.5132.5132.3	controllerType=0 controllerNumber=1 scan=5132	14.1288
05155:2	1	E.C[+57.021]SIRNMC[+57.021]LNGMC[+57.021]INE.D	578		C[+57]*3	936.384	2	1871.76	1871.77	0	-4	Specific	481.58	415.52	415.52	6.84	154	>hFBN1-Nterm 070820	1	DW080520_1.5120.5120.2	controllerType=0 controllerNumber=1 scan=5120	14.1017
05238:3	1	E.C[+57.021]SIRNMC[+57.021]LNGMC[+57.021]INE.D	578		C[+57]*3	624.594	3	1871.77	1871.77	0	-0.1	Specific	504.2	490.46	490.46	6.09	154	>hFBN1-Nterm 070820	1	DW080520_1.5187.5187.3	controllerType=0 controllerNumber=1 scan=5187	14.2551
05221:2	1	E.C[+57.021]SIRNMC[+57.021]LNGMC[+57.021]INE.D	578		C[+57]*3	936.388	2	1871.77	1871.77	0	-0.3	Specific	628.61	584.42	584.42	9.01	154	>hFBN1-Nterm 070820	1	DW080520_1.5174.5174.2	controllerType=0 controllerNumber=1 scan=5174	14.2255
05092:3	1	E.C[+57.021]SIRNMC[+57.021]LNGM[+15.995]C[+57.021]INE.D	578		C[+57]*3, M[+16]	629.924	3	1887.76	1887.76	0	-3.4	Specific	140.41	140.41	38.79	2.19	154	>hFBN1-Nterm 070820	1	DW080520_1.5069.5069.3	controllerType=0 controllerNumber=1 scan=5069	13.981
05468:3	1	E.C[+57.021]SIRNMC[+57.021]LN[+0.984]GMC[+57.021]INE.D	578		C[+57]*3, N[+1]	624.922	3	1872.75	1872.75	0	-1.4	Specific	350.02	347.05	117.34	4.16	154	>hFBN1-Nterm 070820	1	DW080520_1.5360.5360.3	controllerType=0 controllerNumber=1 scan=5360	14.6622
05396:3	1	E.C[+57.021]SIRNMC[+57.021]LN[+0.984]GMC[+57.021]INE.D	578		C[+57]*3, N[+1]	624.922	3	1872.75	1872.75	0	-0.3	Specific	497.94	473.2	142.33	6.86	154	>hFBN1-Nterm 070820	1	DW080520_1.5307.5307.3	controllerType=0 controllerNumber=1 scan=5307	14.5374
05365:2	1	E.C[+57.021]SIRNMC[+57.021]LN[+0.984]GMC[+57.021]INE.D	578		C[+57]*3, N[+1]	936.878	2	1872.75	1872.75	0	-2.8	Specific	539.41	516.89	129.35	7.07	154	>hFBN1-Nterm 070820	1	DW080520_1.5285.5285.2	controllerType=0 controllerNumber=1 scan=5285	14.4863
05439:2	1	E.C[+57.021]SIRNMC[+57.021]LN[+0.984]GMC[+57.021]INE.D	578		C[+57]*3, N[+1]	936.879	2	1872.75	1872.75	0	-0.9	Specific	676.08	607.38	153.96	10.01	154	>hFBN1-Nterm 070820	1	DW080520_1.5338.5338.2	controllerType=0 controllerNumber=1 scan=5338	14.6106
04529:2	1	E.C[+57.021]SIRNMC[+57.021]LN[+0.984]GM[+15.995]C[+57.021]INE.D	578		C[+57]*3, M[+16], N[+1]	944.875	2	1888.74	1888.75	0	-2.5	Specific	133.02	133.02	95.55	2.86	154	>hFBN1-Nterm 070820	1	DW080520_1.4610.4610.2	controllerType=0 controllerNumber=1 scan=4610	12.9213
07299:2	1	E.C[+57.021][-17.027]SIRNMC[+57.021]LN[+0.984]GMC[+57.021]INE.D	578		C[-17][+57]*3, N[+1]	928.367	2	1855.73	1855.73	0	0.1	Specific	246.24	246.24	94.93	3.63	154	>hFBN1-Nterm 070820	1	DW080520_1.6793.6793.2	controllerType=0 controllerNumber=1 scan=6793	18.0208
07129:2	1	E.C[+57.021][-17.027]SIRNMC[+57.021]LN[+0.984]GMC[+57.021]INE.D	578		C[-17][+57]*3, N[+1]	928.376	2	1855.74	1855.73	0	9.7	Specific	367.67	332.32	50.95	4.81	154	>hFBN1-Nterm 070820	1	DW080520_1.6652.6652.2	controllerType=0 controllerNumber=1 scan=6652	17.6814
07315:2	1	E.C[+57.021][-17.027]SIRNMC[+57.021]LN[+0.984]GMC[+57.021]INE.D	578		C[-17][+57]*3, N[+1]	928.366	2	1855.72	1855.73	0	-1	Specific	423.43	379.23	192.38	6.9	154	>hFBN1-Nterm 070820	1	DW080520_1.6804.6804.2	controllerType=0 controllerNumber=1 scan=6804	18.0467
03798:3	1	E.C[+57.021]ETPGIC[+57.021]MNGRC[+57.021]VNTDGSYRC[+57.021]E.C	619		C[+57]*4	879.351	3	2636.04	2636.04	0	-1	Specific	517.32	517.32	517.32	6.81	154	>hFBN1-Nterm 070820	1	DW080520_1.4000.4000.3	controllerType=0 controllerNumber=1 scan=4000	11.5148
03644:3	1	E.C[+57.021]ETPGIC[+57.021]MNGRC[+57.021]VNTDGS[+162.053]YRC[+57.021]E.C	619	Hex(1)	C[+57]*4, S[+162]	933.366	3	2798.08	2798.09	0	-4.3	Specific	429.15	429.15	24.77	6.47	154	>hFBN1-Nterm 070820	1	DW080520_1.3869.3869.3	controllerType=0 controllerNumber=1 scan=3869	11.2105
03699:3	1	E.C[+57.021]ETPGIC[+57.021]MNGRC[+57.021]VNTDGS[+162.053]YRC[+57.021]E.C	619	Hex(1)	C[+57]*4, S[+162]	933.367	3	2798.09	2798.09	0	-2.2	Specific	644.17	644.17	27.6	8.58	154	>hFBN1-Nterm 070820	1	DW080520_1.3919.3919.3	controllerType=0 controllerNumber=1 scan=3919	11.3275
04141:3	1	E.C[+57.021]ETPGIC[+57.021]MN[+0.984]GRC[+57.021]VNTDGSYRC[+57.021]E.C	619		C[+57]*4, N[+1]	879.678	3	2637.02	2637.03	0	-1.8	Specific	703.74	703.74	124.22	10.58	154	>hFBN1-Nterm 070820	1	DW080520_1.4276.4276.3	controllerType=0 controllerNumber=1 scan=4276	12.1582
02301:4	1	E.C[+57.021]ETPGIC[+57.021]M[+15.995]NGRC[+57.021]VNT[+203.079]DGSYRC[+57.021]E.C	619	HexNAc(1)	C[+57]*4, M[+16], T[+203]	714.534	4	2855.11	2855.12	0	-1.1	Specific	122.26	122.26	7.2	2.17	154	>hFBN1-Nterm 070820	1	DW080520_1.2729.2729.4	controllerType=0 controllerNumber=1 scan=2729	8.5227
03884:3	1	E.C[+57.021]ETPGIC[+57.021]MN[+0.984]GRC[+57.021]VNTDGS[+162.053]YRC[+57.021]E.C	619	Hex(1)	C[+57]*4, N[+1], S[+162]	933.696	3	2799.07	2799.08	0	-1.3	Specific	235.69	235.69	24.35	4	154	>hFBN1-Nterm 070820	1	DW080520_1.4065.4065.3	controllerType=0 controllerNumber=1 scan=4065	11.6669
03959:3	1	E.C[+57.021]ETPGIC[+57.021]MN[+0.984]GRC[+57.021]VNTDGS[+162.053]YRC[+57.021]E.C	619	Hex(1)	C[+57]*4, N[+1], S[+162]	933.695	3	2799.07	2799.08	0	-2.8	Specific	495.95	476.65	29.19	6.61	154	>hFBN1-Nterm 070820	1	DW080520_1.4123.4123.3	controllerType=0 controllerNumber=1 scan=4123	11.8015
04016:3	1	E.C[+57.021]ETPGIC[+57.021]MN[+0.984]GRC[+57.021]VNTDGS[+162.053]YRC[+57.021]E.C	619	Hex(1)	C[+57]*4, N[+1], S[+162]	933.696	3	2799.07	2799.08	0	-2	Specific	597.12	551.11	25.09	7.58	154	>hFBN1-Nterm 070820	1	DW080520_1.4172.4172.3	controllerType=0 controllerNumber=1 scan=4172	11.9175
02749:4	1	E.C[+57.021]ETPGIC[+57.021]M[+15.995]N[+0.984]GRC[+57.021]VNT[+203.079]DGSYRC[+57.021]E.C	619	HexNAc(1)	C[+57]*4, M[+16], N[+1], T[+203]	714.779	4	2856.09	2856.1	0	-2.3	Specific	90.01	90.01	3.83	1.66	154	>hFBN1-Nterm 070820	1	DW080520_1.3140.3140.4	controllerType=0 controllerNumber=1 scan=3140	9.5134
03803:3	1	E.C[+57.021]ETPGIC[+57.021][+14.016]MN[+15.995]GRC[+57.021]VNT[+132.042]DGSYRC[+57.021]E.C	619	Pent(1)	C[+14][+57]*4, N[+16], T[+132]	933.358	3	2798.06	2798.09	0	-12.1	Specific	128.82	128.82	0	2.16	154	>hFBN1-Nterm 070820	1	DW080520_1.4004.4004.3	controllerType=0 controllerNumber=1 scan=4004	11.5235
02697:4	1	E.C[+57.021]ETPGIC[+57.021]M[+15.995]N[+0.984]GRC[+57.021]VNT[+203.079]DGSYRC[+57.021]E.C	619	HexNAc(1)	C[+57]*4, M[+16], N[+1], T[+203]	714.778	4	2856.09	2856.1	0	-3.3	Specific	218.11	218.11	7.2	2.74	154	>hFBN1-Nterm 070820	1	DW080520_1.3095.3095.4	controllerType=0 controllerNumber=1 scan=3095	9.4061
07024:3	1	E.C[+57.021]FPGLAVGLDGRVC[+57.021]VD.T	641		C[+57]*2	578.947	3	1734.83	1734.83	0	-2.4	Specific	259.54	259.54	259.54	3.83	154	>hFBN1-Nterm 070820	1	DW080520_1.6570.6570.3	controllerType=0 controllerNumber=1 scan=6570	17.4864
07088:2	1	E.C[+57.021]FPGLAVGLDGRVC[+57.021]VD.T	641		C[+57]*2	867.914	2	1734.82	1734.83	0	-5.2	Specific	552.62	552.62	552.62	5.35	154	>hFBN1-Nterm 070820	1	DW080520_1.6621.6621.2	controllerType=0 controllerNumber=1 scan=6621	17.6083
07021:2	1	E.C[+57.021]FPGLAVGLDGRVC[+57.021]VD.T	641		C[+57]*2	867.917	2	1734.83	1734.83	0	-2	Specific	580.36	580.36	580.36	6.81	154	>hFBN1-Nterm 070820	1	DW080520_1.6568.6568.2	controllerType=0 controllerNumber=1 scan=6568	17.4821
05615:5	1	E.C[+57.021]FPGLAVGLDGRVC[+57.021]VDTHMRSTC[+57.021]YGGYKRGQC[+57.021]IKPLFGAVTKSE.C	641		C[+57]*4	990.48	5	4948.37	4948.39	0	-4.2	Specific	298.06	298.06	298.06	2.29	154	>hFBN1-Nterm 070820	1	DW080520_1.5471.5471.5	controllerType=0 controllerNumber=1 scan=5471	14.919
05465:5	1	E.C[+57.021]FPGLAVGLDGRVC[+57.021]VDTHMRSTC[+57.021]YGGYKRGQC[+57.021]IKPLFGAVTKSE.C	641		C[+57]*4	990.285	5	4947.39	4948.39	-1	0.9	Specific	365.52	365.52	365.52	4.2	154	>hFBN1-Nterm 070820	1	DW080520_1.5357.5357.5	controllerType=0 controllerNumber=1 scan=5357	14.6538
05530:6	1	E.C[+57.021]FPGLAVGLDGRVC[+57.021]VDTHMRSTC[+57.021]YGGYKRGQC[+57.021]IKPLFGAVTKSE.C	641		C[+57]*4	825.57	6	4948.39	4948.39	0	-1.6	Specific	440.05	440.05	305.68	3.62	154	>hFBN1-Nterm 070820	1	DW080520_1.5404.5404.6	controllerType=0 controllerNumber=1 scan=5404	14.7649
05597:6	1	E.C[+57.021]FPGLAVGLDGRVC[+57.021]VDTHMRSTC[+57.021]YGGYKRGQC[+57.021]IKPLFGAVTKSE.C	641		C[+57]*4	825.571	6	4948.39	4948.39	0	-0.7	Specific	446.15	446.15	305.21	3.7	154	>hFBN1-Nterm 070820	1	DW080520_1.5459.5459.6	controllerType=0 controllerNumber=1 scan=5459	14.891
05463:6	1	E.C[+57.021]FPGLAVGLDGRVC[+57.021]VDTHMRSTC[+57.021]YGGYKRGQC[+57.021]IKPLFGAVTKSE.C	641		C[+57]*4	825.571	6	4948.39	4948.39	0	-0.4	Specific	470.1	470.1	325.66	3.82	154	>hFBN1-Nterm 070820	1	DW080520_1.5355.5355.6	controllerType=0 controllerNumber=1 scan=5355	14.6495
05533:5	1	E.C[+57.021]FPGLAVGLDGRVC[+57.021]VDTHMRSTC[+57.021]YGGYKRGQC[+57.021]IKPLFGAVTKSE.C	641		C[+57]*4	990.482	5	4948.38	4948.39	0	-2.4	Specific	583.57	583.57	475.94	6.02	154	>hFBN1-Nterm 070820	1	DW080520_1.5406.5406.5	controllerType=0 controllerNumber=1 scan=5406	14.7693
06289:6	1	E.C[+57.021][-17.027]FPGLAVGLDGRVC[+57.021]VDTHMRSTC[+57.021]YGGYKRGQC[+57.021]IKPLFGAVTKSE.C	641		C[-17][+57]*4	822.733	6	4931.36	4931.37	0	-1.1	Specific	279.07	279.07	279.07	2.19	154	>hFBN1-Nterm 070820	1	DW080520_1.6007.6007.6	controllerType=0 controllerNumber=1 scan=6007	16.1658
06419:6	1	E.C[+57.021][-17.027]FPGLAVGLDGRVC[+57.021]VDTHMRSTC[+57.021]YGGYKRGQC[+57.021]IKPLFGAVTKSE.C	641		C[-17][+57]*4	822.733	6	4931.36	4931.37	0	-0.6	Specific	351.4	351.4	351.4	2.68	154	>hFBN1-Nterm 070820	1	DW080520_1.6112.6112.6	controllerType=0 controllerNumber=1 scan=6112	16.4116
06409:5	1	E.C[+57.021][-17.027]FPGLAVGLDGRVC[+57.021]VDTHMRSTC[+57.021]YGGYKRGQC[+57.021]IKPLFGAVTKSE.C	641		C[-17][+57]*4	987.074	5	4931.34	4931.37	0	-5.1	Specific	438.57	438.57	438.57	3.41	154	>hFBN1-Nterm 070820	1	DW080520_1.6103.6103.5	controllerType=0 controllerNumber=1 scan=6103	16.39
06350:6	1	E.C[+57.021][-17.027]FPGLAVGLDGRVC[+57.021]VDTHMRSTC[+57.021]YGGYKRGQC[+57.021]IKPLFGAVTKSE.C	641		C[-17][+57]*4	822.733	6	4931.36	4931.37	0	-0.7	Specific	464.25	464.25	464.25	3.82	154	>hFBN1-Nterm 070820	1	DW080520_1.6055.6055.6	controllerType=0 controllerNumber=1 scan=6055	16.2781
06342:5	1	E.C[+57.021][-17.027]FPGLAVGLDGRVC[+57.021]VDTHMRSTC[+57.021]YGGYKRGQC[+57.021]IKPLFGAVTKSE.C	641		C[-17][+57]*4	987.078	5	4931.36	4931.37	0	-0.8	Specific	541.89	541.89	541.89	4.7	154	>hFBN1-Nterm 070820	1	DW080520_1.6049.6049.5	controllerType=0 controllerNumber=1 scan=6049	16.2627
05277:2	1	E.YAFGEPC[+57.021]QPC[+57.021]PAQNSAE.Y	692		C[+57]*2	963.391	2	1925.78	1925.78	0	-2.1	Specific	189.94	189.94	189.94	2.15	154	>hFBN1-Nterm 070820	1	DW080520_1.5215.5215.4	controllerType=0 controllerNumber=1 scan=5215	14.3203
04853:3	1	E.YAFGEPC[+57.021]QPC[+57.021]PAQNSAE.Y	692		C[+57]*2	642.596	3	1925.77	1925.78	0	-2.4	Specific	333.34	333.34	333.34	3.82	154	>hFBN1-Nterm 070820	1	DW080520_1.4881.4881.3	controllerType=0 controllerNumber=1 scan=4881	13.5504
04789:3	1	E.YAFGEPC[+57.021]QPC[+57.021]PAQNSAE.Y	692		C[+57]*2	642.597	3	1925.78	1925.78	0	-1.6	Specific	409.35	409.26	409.26	5.09	154	>hFBN1-Nterm 070820	1	DW080520_1.4827.4827.3	controllerType=0 controllerNumber=1 scan=4827	13.4293
04891:2	1	E.YAFGEPC[+57.021]QPC[+57.021]PAQNSAE.Y	692		C[+57]*2	963.392	2	1925.78	1925.78	0	-0.9	Specific	422.7	341.49	341.49	5.44	154	>hFBN1-Nterm 070820	1	DW080520_1.4910.4910.2	controllerType=0 controllerNumber=1 scan=4910	13.6161
04819:2	1	E.YAFGEPC[+57.021]QPC[+57.021]PAQNSAE.Y	692		C[+57]*2	963.391	2	1925.78	1925.78	0	-2	Specific	562.61	473.83	473.83	7.3	154	>hFBN1-Nterm 070820	1	DW080520_1.4854.4854.2	controllerType=0 controllerNumber=1 scan=4854	13.4929
04755:2	1	E.YAFGEPC[+57.021]QPC[+57.021]PAQNSAE.Y	692		C[+57]*2	963.392	2	1925.78	1925.78	0	-1	Specific	587.6	493.89	493.89	7.5	154	>hFBN1-Nterm 070820	1	DW080520_1.4801.4801.2	controllerType=0 controllerNumber=1 scan=4801	13.3698
05075:2	1	E.YQALC[+57.021]SSGPGMTSAGSDINE.C	709		C[+57]	1022.93	2	2044.86	2044.86	0	-0.6	Specific	297.84	297.84	297.84	3.21	154	>hFBN1-Nterm 070820	1	DW080520_1.5056.5056.2	controllerType=0 controllerNumber=1 scan=5056	13.9509
05014:3	1	E.YQALC[+57.021]SSGPGMTSAGSDINE.C	709		C[+57]	682.29	3	2044.86	2044.86	0	-1.4	Specific	389.52	366.19	366.19	4.45	154	>hFBN1-Nterm 070820	1	DW080520_1.5009.5009.3	controllerType=0 controllerNumber=1 scan=5009	13.8437
04950:3	1	E.YQALC[+57.021]SSGPGMTSAGSDINE.C	709		C[+57]	682.29	3	2044.86	2044.86	0	-1.3	Specific	451.52	362.13	362.13	4.59	154	>hFBN1-Nterm 070820	1	DW080520_1.4956.4956.3	controllerType=0 controllerNumber=1 scan=4956	13.7222
04935:2	1	E.YQALC[+57.021]SSGPGMTSAGSDINE.C	709		C[+57]	1022.93	2	2044.85	2044.86	0	-2.1	Specific	647.89	493.07	493.07	7.91	154	>hFBN1-Nterm 070820	1	DW080520_1.4945.4945.2	controllerType=0 controllerNumber=1 scan=4945	13.6969
04999:2	1	E.YQALC[+57.021]SSGPGMTSAGSDINE.C	709		C[+57]	1022.93	2	2044.86	2044.86	0	-1.4	Specific	654.6	471.64	471.64	8.91	154	>hFBN1-Nterm 070820	1	DW080520_1.4997.4997.2	controllerType=0 controllerNumber=1 scan=4997	13.817
04292:3	1	E.YQALC[+57.021]SSGPGMTSAGSD[+15.995]INE.C	709		C[+57], D[+16]	687.622	3	2060.85	2060.85	0	-1.5	Specific	98.51	98.51	4	1.41	154	>hFBN1-Nterm 070820	1	DW080520_1.4407.4407.3	controllerType=0 controllerNumber=1 scan=4407	12.4608
04257:2	1	E.YQALC[+57.021]SSGPGM[+15.995]TSAGSDINE.C	709		C[+57], M[+16]	1030.93	2	2060.85	2060.85	0	-0.7	Specific	192.69	192.69	5.08	2.31	154	>hFBN1-Nterm 070820	1	DW080520_1.4383.4383.2	controllerType=0 controllerNumber=1 scan=4383	12.4045
06348:2	1	E.C[+57.021]ALDPDIC[+57.021]PNGIC[+57.021]E.N	729		C[+57]*3	817.333	2	1633.66	1633.67	0	-3.5	Specific	301.13	241.3	241.3	2.74	154	>hFBN1-Nterm 070820	1	DW080520_1.6054.6054.2	controllerType=0 controllerNumber=1 scan=6054	16.276
06277:2	1	E.C[+57.021]ALDPDIC[+57.021]PNGIC[+57.021]E.N	729		C[+57]*3	817.335	2	1633.66	1633.67	0	-1.6	Specific	429.5	345.72	345.72	4.91	154	>hFBN1-Nterm 070820	1	DW080520_1.5998.5998.2	controllerType=0 controllerNumber=1 scan=5998	16.1461
06077:2	1	E.C[+57.021]ALDPDIC[+57.021]PNGIC[+57.021]E.N	729		C[+57]*3	817.335	2	1633.66	1633.67	0	-1.6	Specific	518.92	398.49	398.49	6	154	>hFBN1-Nterm 070820	1	DW080520_1.5834.5834.2	controllerType=0 controllerNumber=1 scan=5834	15.764
05940:2	1	E.C[+57.021]ALDPDIC[+57.021]PNGIC[+57.021]E.N	729		C[+57]*3	817.336	2	1633.66	1633.67	0	-0.7	Specific	616.42	448.21	448.21	8.17	154	>hFBN1-Nterm 070820	1	DW080520_1.5725.5725.2	controllerType=0 controllerNumber=1 scan=5725	15.5122
06006:2	1	E.C[+57.021]ALDPDIC[+57.021]PNGIC[+57.021]E.N	729		C[+57]*3	817.335	2	1633.66	1633.67	0	-1.8	Specific	648.73	450.55	450.55	7.97	154	>hFBN1-Nterm 070820	1	DW080520_1.5778.5778.2	controllerType=0 controllerNumber=1 scan=5778	15.6354
08571:2	1	E.C[+57.021][-17.027]ALDPDIC[+57.021]PNGIC[+57.021]E.N	729		C[-17][+57]*3	808.823	2	1616.64	1616.64	0	-0.1	Specific	108.51	108.51	108.51	1.57	154	>hFBN1-Nterm 070820	1	DW080520_1.7802.7802.2	controllerType=0 controllerNumber=1 scan=7802	20.4164
08630:2	1	E.C[+57.021][-17.027]ALDPDIC[+57.021]PNGIC[+57.021]E.N	729		C[-17][+57]*3	808.823	2	1616.64	1616.64	0	-0.4	Specific	205.93	205.93	205.93	2.09	154	>hFBN1-Nterm 070820	1	DW080520_1.7851.7851.3	controllerType=0 controllerNumber=1 scan=7851	20.5342
06349:2	1	E.C[+57.021]ALDPDIC[+57.021]PN[+0.984]GIC[+57.021]E.N	729		C[+57]*3, N[+1]	817.827	2	1634.65	1634.65	0	-1	Specific	395.58	359.24	359.24	4.98	154	>hFBN1-Nterm 070820	1	DW080520_1.6054.6054.2	controllerType=0 controllerNumber=1 scan=6054	16.276
08628:2	1	E.C[+57.021][-17.027]ALDPDIC[+57.021]PNGIC[+57.021]E.N	729		C[-17][+57]*3	808.823	2	1616.64	1616.64	0	-0.4	Specific	451.52	384.53	384.53	5.94	154	>hFBN1-Nterm 070820	1	DW080520_1.7849.7849.2	controllerType=0 controllerNumber=1 scan=7849	20.5298
06278:2	1	E.C[+57.021]ALDPDIC[+57.021]PN[+0.984]GIC[+57.021]E.N	729		C[+57]*3, N[+1]	817.828	2	1634.65	1634.65	0	-0.9	Specific	521.43	364.22	364.22	6.42	154	>hFBN1-Nterm 070820	1	DW080520_1.5998.5998.2	controllerType=0 controllerNumber=1 scan=5998	16.1461
06209:2	1	E.C[+57.021]ALDPDIC[+57.021]PN[+0.984]GIC[+57.021]E.N	729		C[+57]*3, N[+1]	817.828	2	1634.65	1634.65	0	-0.7	Specific	527.68	383.55	383.55	6.42	154	>hFBN1-Nterm 070820	1	DW080520_1.5943.5943.2	controllerType=0 controllerNumber=1 scan=5943	16.0174
06142:2	1	E.C[+57.021]ALDPDIC[+57.021]PN[+0.984]GIC[+57.021]E.N	729		C[+57]*3, N[+1]	817.828	2	1634.65	1634.65	0	-0.6	Specific	594.14	430.21	430.21	7.17	154	>hFBN1-Nterm 070820	1	DW080520_1.5888.5888.2	controllerType=0 controllerNumber=1 scan=5888	15.8882
08826:2	1	E.C[+57.021][-17.027]ALDPDIC[+57.021]PN[+0.984]GIC[+57.021]E.N	729		C[-17][+57]*3, N[+1]	809.315	2	1617.62	1617.62	0	-0.2	Specific	185.36	185.36	185.36	2.36	154	>hFBN1-Nterm 070820	1	DW080520_1.8005.8005.2	controllerType=0 controllerNumber=1 scan=8005	20.9024
08939:2	1	E.C[+57.021][-17.027]ALDPDIC[+57.021]PN[+0.984]GIC[+57.021]E.N	729		C[-17][+57]*3, N[+1]	809.314	2	1617.62	1617.62	0	-0.9	Specific	273.75	273.75	273.75	4.37	154	>hFBN1-Nterm 070820	1	DW080520_1.8097.8097.2	controllerType=0 controllerNumber=1 scan=8097	21.1246
08876:2	1	E.C[+57.021][-17.027]ALDPDIC[+57.021]PN[+0.984]GIC[+57.021]E.N	729		C[-17][+57]*3, N[+1]	809.315	2	1617.62	1617.62	0	-0.6	Specific	306.65	274.97	274.97	3.35	154	>hFBN1-Nterm 070820	1	DW080520_1.8049.8049.2	controllerType=0 controllerNumber=1 scan=8049	21.0091
04513:2	1	D.PDIC[+57.021]PNGIC[+57.021]E.N	733		C[+57]*2	587.747	2	1174.49	1174.49	0	-0.4	Specific	226.96	144.6	144.6	1.38	154	>hFBN1-Nterm 070820	1	DW080520_1.4597.4597.2	controllerType=0 controllerNumber=1 scan=4597	12.8923
04445:2	1	D.PDIC[+57.021]PNGIC[+57.021]E.N	733		C[+57]*2	587.746	2	1174.48	1174.49	0	-2.3	Specific	315.58	209.05	209.05	1.53	154	>hFBN1-Nterm 070820	1	DW080520_1.4539.4539.2	controllerType=0 controllerNumber=1 scan=4539	12.7618
04514:2	1	D.PDIC[+57.021]PN[+0.984]GIC[+57.021]E.N	733		C[+57]*2, N[+1]	588.237	2	1175.47	1175.47	0	-2.9	Specific	321.43	321.43	321.43	2.06	154	>hFBN1-Nterm 070820	1	DW080520_1.4597.4597.2	controllerType=0 controllerNumber=1 scan=4597	12.8923
03772:3	1	E.NLRGTYKC[+57.021]IC[+57.021]NSGYEVD.S	743		C[+57]*2	683.642	3	2048.91	2048.92	0	-2.2	Specific	347.26	347.26	347.26	3.34	154	>hFBN1-Nterm 070820	1	DW080520_1.3976.3976.3	controllerType=0 controllerNumber=1 scan=3976	11.4601
03706:3	1	E.NLRGTYKC[+57.021]IC[+57.021]NSGYEVD.S	743		C[+57]*2	683.643	3	2048.91	2048.92	0	-1.2	Specific	355.97	355.97	355.97	3.46	154	>hFBN1-Nterm 070820	1	DW080520_1.3924.3924.3	controllerType=0 controllerNumber=1 scan=3924	11.3381
04188:5	1	E.NLRGTYKC[+57.021]IC[+57.021]NS[+396.127]GYEVDSTGKNC[+57.021][+14.016]VD.I	743	Pent(3)	C[+14][+57]*3, S[+396]	664.877	5	3320.36	3320.42	0	-19.9	Specific	200.87	200.87	6	1.41	154	>hFBN1-Nterm 070820	1	DW080520_1.4318.4318.5	controllerType=0 controllerNumber=1 scan=4318	12.2527
04165:4	1	E.NLRGT[+146.058]YKC[+57.021]IC[+57.021]NS[+264.085]GYEVDSTGKNC[+57.021]VD.I	743	Fuc(1),Pent(2)	C[+57]*3, S[+264], T[+146]	830.846	4	3320.36	3320.42	0	-18.7	Specific	222.55	147.47	1.2	1.4	154	>hFBN1-Nterm 070820	1	DW080520_1.4297.4297.4	controllerType=0 controllerNumber=1 scan=4297	12.2065
04354:4	1	E.NLRGT[+324.106]YKC[+57.021]IC[+57.021]NSGYEVDSTGKN[+15.995]C[+57.021]VD[+15.995].I	743	Hex(2)	C[+57]*3, D[+16], N[+16], T[+324]	817.366	4	3266.44	3266.38	0	20	Specific	210.96	210.96	5.6	1.47	154	>hFBN1-Nterm 070820	1	DW080520_1.4459.4459.4	controllerType=0 controllerNumber=1 scan=4459	12.5806
04099:4	1	E.NLRGT[+324.106]YKC[+57.021]IC[+57.021]NSGYEVDSTGKN[+15.995]C[+57.021]VD[+15.995].I	743	Hex(2)	C[+57]*3, D[+16], N[+16], T[+324]	817.366	4	3266.44	3266.38	0	19.7	Specific	341.32	341.32	5.6	2.23	154	>hFBN1-Nterm 070820	1	DW080520_1.4239.4239.4	controllerType=0 controllerNumber=1 scan=4239	12.0739
02708:2	1	E.VDSTGKNC[+57.021]VDINE.C	758		C[+57]	725.825	2	1450.64	1450.65	0	-2.9	Specific	345.66	309.27	309.27	5.33	154	>hFBN1-Nterm 070820	1	DW080520_1.3103.3103.2	controllerType=0 controllerNumber=1 scan=3103	9.4254
02558:2	1	E.VDSTGKNC[+57.021]VDINE.C	758		C[+57]	725.826	2	1450.64	1450.65	0	-2.7	Specific	516.48	410.31	410.31	6.67	154	>hFBN1-Nterm 070820	1	DW080520_1.2974.2974.2	controllerType=0 controllerNumber=1 scan=2974	9.1236
02615:2	1	E.VDSTGKNC[+57.021]VDINE.C	758		C[+57]	725.825	2	1450.64	1450.65	0	-2.9	Specific	524.29	423.21	423.21	6.9	154	>hFBN1-Nterm 070820	1	DW080520_1.3024.3024.2	controllerType=0 controllerNumber=1 scan=3024	9.2414
02825:2	1	E.VDSTGKN[+0.984]C[+57.021]VDINE.C	758		C[+57], N[+1]	726.32	2	1451.63	1451.63	0	1	Specific	305.72	289.95	184.67	4.07	154	>hFBN1-Nterm 070820	1	DW080520_1.3204.3204.2	controllerType=0 controllerNumber=1 scan=3204	9.6637
02047:2	1	D.STGKNC[+57.021]VDINE.C	760		C[+57]	618.778	2	1236.55	1236.55	0	-2.4	Specific	159.02	159.02	159.02	1.52	154	>hFBN1-Nterm 070820	1	DW080520_1.2469.2469.2	controllerType=0 controllerNumber=1 scan=2469	7.8637
01978:2	1	D.STGKNC[+57.021]VDINE.C	760		C[+57]	618.777	2	1236.55	1236.55	0	-4.5	Specific	213.44	195.96	195.96	1.78	154	>hFBN1-Nterm 070820	1	DW080520_1.2389.2389.2	controllerType=0 controllerNumber=1 scan=2389	7.6478
02008:2	1	D.STGKNC[+57.021]VDINE.C	760		C[+57]	618.778	2	1236.55	1236.55	0	-3.7	Specific	293.96	293.96	293.96	3.3	154	>hFBN1-Nterm 070820	1	DW080520_1.2427.2427.2	controllerType=0 controllerNumber=1 scan=2427	7.7546
04565:3	1	E.C[+57.021]ESSPC[+57.021]INGVC[+57.021]KNS[+324.106]PGSFIC[+57.021]E.C	813	Hex(2)	C[+57]*4, S[+324]	909.369	3	2726.09	2726.09	0	-0.2	Specific	295.56	295.56	3.6	4.42	154	>hFBN1-Nterm 070820	1	DW080520_1.4637.4637.3	controllerType=0 controllerNumber=1 scan=4637	12.9863
04677:3	1	E.C[+57.021]ESSPC[+57.021]IN[+0.984]GVC[+57.021]KNS[+324.106]PGSFIC[+57.021]E.C	813	Hex(2)	C[+57]*4, N[+1], S[+324]	909.698	3	2727.08	2727.08	0	1.3	Specific	270.24	270.24	3.6	3.54	154	>hFBN1-Nterm 070820	1	DW080520_1.4728.4728.3	controllerType=0 controllerNumber=1 scan=4728	13.199
04697:3	1	E.SS[+162.053]PC[+57.021]INGVC[+57.021]KNSPGSFIC[+57.021]E.C	815	Hex(1)	C[+57]*3, S[+162]	758.992	3	2274.96	2274.97	0	-2.9	Specific	174.21	174.21	1.11	2.04	154	>hFBN1-Nterm 070820	1	DW080520_1.4747.4747.3	controllerType=0 controllerNumber=1 scan=4747	13.2442
04756:3	1	E.SS[+162.053]PC[+57.021]INGVC[+57.021]KNSPGSFIC[+57.021]E.C	815	Hex(1)	C[+57]*3, S[+162]	758.993	3	2274.96	2274.97	0	-1.3	Specific	213.11	193.2	1.2	2.35	154	>hFBN1-Nterm 070820	1	DW080520_1.4802.4802.3	controllerType=0 controllerNumber=1 scan=4802	13.372
04556:2	1	E.SSPC[+57.021]INGVC[+57.021]KNSPGS[+324.106]FIC[+57.021]E.C	815	Hex(2)	C[+57]*3, S[+324]	1219	2	2437	2437.02	0	-8	Specific	239.01	239.01	0	3.45	154	>hFBN1-Nterm 070820	1	DW080520_1.4630.4630.2	controllerType=0 controllerNumber=1 scan=4630	12.9691
04718:2	1	E.SS[+162.053]PC[+57.021]INGVC[+57.021]KNSPGSFIC[+57.021]E.C	815	Hex(1)	C[+57]*3, S[+162]	1137.99	2	2274.97	2274.97	0	0.7	Specific	261.4	258.12	1.2	3.94	154	>hFBN1-Nterm 070820	1	DW080520_1.4768.4768.2	controllerType=0 controllerNumber=1 scan=4768	13.2935
04414:3	1	E.SSPC[+57.021]INGVC[+57.021]KNSPGS[+324.106]FIC[+57.021]E.C	815	Hex(2)	C[+57]*3, S[+324]	813.008	3	2437.01	2437.02	0	-4	Specific	281.8	281.8	0	3.67	154	>hFBN1-Nterm 070820	1	DW080520_1.4510.4510.3	controllerType=0 controllerNumber=1 scan=4510	12.6945
04463:3	1	E.SSPC[+57.021]INGVC[+57.021]KNSPGS[+324.106]FIC[+57.021]E.C	815	Hex(2)	C[+57]*3, S[+324]	813.009	3	2437.01	2437.02	0	-2.7	Specific	298.98	298.98	0	3.67	154	>hFBN1-Nterm 070820	1	DW080520_1.4559.4559.3	controllerType=0 controllerNumber=1 scan=4559	12.8071
04671:3	1	E.SSPC[+57.021]IN[+0.984]GVC[+57.021]KNSPGS[+324.106]FIC[+57.021]E.C	815	Hex(2)	C[+57]*3, N[+1], S[+324]	813.338	3	2438	2438	0	-1.4	Specific	131.09	131.09	0	2.18	154	>hFBN1-Nterm 070820	1	DW080520_1.4723.4723.3	controllerType=0 controllerNumber=1 scan=4723	13.1882
04608:3	1	E.SSPC[+57.021]IN[+0.984]GVC[+57.021]KNSPGS[+324.106]FIC[+57.021]E.C	815	Hex(2)	C[+57]*3, N[+1], S[+324]	813.339	3	2438	2438	0	-0.4	Specific	151.01	151.01	0	2.36	154	>hFBN1-Nterm 070820	1	DW080520_1.4671.4671.3	controllerType=0 controllerNumber=1 scan=4671	13.0656
04535:3	1	E.SSPC[+57.021]IN[+0.984]GVC[+57.021]KNSPGS[+324.106]FIC[+57.021]E.C	815	Hex(2)	C[+57]*3, N[+1], S[+324]	813.339	3	2438	2438	0	-1	Specific	233.98	233.98	0	2.63	154	>hFBN1-Nterm 070820	1	DW080520_1.4614.4614.3	controllerType=0 controllerNumber=1 scan=4614	12.9324
04875:3	1	E.SS[+162.053]PC[+57.021]INGVC[+57.021]KN[+0.984]SPGSFIC[+57.021]E.C	815	Hex(1)	C[+57]*3, N[+1], S[+162]	759.321	3	2275.95	2275.95	0	-1.1	Specific	242.19	214.18	1.2	3.24	154	>hFBN1-Nterm 070820	1	DW080520_1.4896.4896.3	controllerType=0 controllerNumber=1 scan=4896	13.5842
04557:2	1	E.SSPC[+57.021]IN[+0.984]GVC[+57.021]KNSPGS[+324.106]FIC[+57.021]E.C	815	Hex(2)	C[+57]*3, N[+1], S[+324]	1219.5	2	2438	2438	0	-2.5	Specific	282.03	282.03	0	5.07	154	>hFBN1-Nterm 070820	1	DW080520_1.4630.4630.2	controllerType=0 controllerNumber=1 scan=4630	12.9691
04534:3	1	E.SSPC[+57.021]IN[+0.984]GVC[+57.021][+14.016]KNS[+146.058]PGS[+162.053]FIC[+57.021]E.C	815	Fuc(1),Hex(1)	C[+14][+57]*3, N[+1], S[+146][+162]	812.678	3	2436.02	2436.03	0	-2.6	Specific	136.22	136.22	0	1.86	154	>hFBN1-Nterm 070820	1	DW080520_1.4614.4614.3	controllerType=0 controllerNumber=1 scan=4614	12.9324
06836:2	1	E.C[+57.021]SSESTLDPTKTIC[+57.021]IE.T	834		C[+57]*2	920.918	2	1840.83	1840.83	0	-0.4	Specific	181.89	159.16	159.16	1.76	154	>hFBN1-Nterm 070820	1	DW080520_1.6432.6432.2	controllerType=0 controllerNumber=1 scan=6432	17.1621
05386:2	1	E.C[+57.021]SSESTLDPTKTIC[+57.021]IE.T	834		C[+57]*2	920.921	2	1840.83	1840.83	0	2.1	Specific	433.32	382.63	382.63	5.89	154	>hFBN1-Nterm 070820	1	DW080520_1.5299.5299.2	controllerType=0 controllerNumber=1 scan=5299	14.5182
05129:3	1	E.C[+57.021]SSESTLDPTKTIC[+57.021]IE.T	834		C[+57]*2	614.281	3	1840.83	1840.83	0	-0.3	Specific	448.09	371.02	371.02	5.61	154	>hFBN1-Nterm 070820	1	DW080520_1.5098.5098.3	controllerType=0 controllerNumber=1 scan=5098	14.0497
05192:3	1	E.C[+57.021]SSESTLDPTKTIC[+57.021]IE.T	834		C[+57]*2	614.281	3	1840.83	1840.83	0	-0.7	Specific	565.72	437.99	437.99	6.83	154	>hFBN1-Nterm 070820	1	DW080520_1.5152.5152.3	controllerType=0 controllerNumber=1 scan=5152	14.1755
05101:2	1	E.C[+57.021]SSESTLDPTKTIC[+57.021]IE.T	834		C[+57]*2	920.919	2	1840.83	1840.83	0	-0.2	Specific	598.07	427.92	427.92	7.01	154	>hFBN1-Nterm 070820	1	DW080520_1.5076.5076.2	controllerType=0 controllerNumber=1 scan=5076	13.9981
05308:2	1	E.C[+57.021]SSESTLDPTKTIC[+57.021]IE.T	834		C[+57]*2	920.92	2	1840.83	1840.83	0	0.8	Specific	654.44	532.12	532.12	9.01	154	>hFBN1-Nterm 070820	1	DW080520_1.5239.5239.2	controllerType=0 controllerNumber=1 scan=5239	14.3782
05167:2	1	E.C[+57.021]SSESTLDPTKTIC[+57.021]IE.T	834		C[+57]*2	920.918	2	1840.83	1840.83	0	-0.3	Specific	695.66	461.91	461.91	9.01	154	>hFBN1-Nterm 070820	1	DW080520_1.5129.5129.2	controllerType=0 controllerNumber=1 scan=5129	14.1232
05235:2	1	E.C[+57.021]SSESTLDPTKTIC[+57.021]IE.T	834		C[+57]*2	920.918	2	1840.83	1840.83	0	-0.4	Specific	718.8	438.58	438.58	10.01	154	>hFBN1-Nterm 070820	1	DW080520_1.5184.5184.2	controllerType=0 controllerNumber=1 scan=5184	14.2491
06931:2	1	E.C[+57.021][-17.027]SSESTLDPTKTIC[+57.021]IE.T	834		C[-17][+57]*2	912.404	2	1823.8	1823.8	0	-1.6	Specific	411.51	411.51	411.51	5.69	154	>hFBN1-Nterm 070820	1	DW080520_1.6505.6505.2	controllerType=0 controllerNumber=1 scan=6505	17.3339
06788:2	1	E.C[+57.021][-17.027]SSESTLDPTKTIC[+57.021]IE.T	834		C[-17][+57]*2	912.403	2	1823.8	1823.8	0	-2.6	Specific	559.7	559.7	559.7	6.06	154	>hFBN1-Nterm 070820	1	DW080520_1.6396.6396.2	controllerType=0 controllerNumber=1 scan=6396	17.0775
06855:2	1	E.C[+57.021][-17.027]SSESTLDPTKTIC[+57.021]IE.T	834		C[-17][+57]*2	912.404	2	1823.8	1823.8	0	-1.1	Specific	567.59	567.59	567.59	7.01	154	>hFBN1-Nterm 070820	1	DW080520_1.6449.6449.2	controllerType=0 controllerNumber=1 scan=6449	17.203
05764:2	1	E.STLDPTKTIC[+57.021]IE.T	838		C[+57]	689.35	2	1377.69	1377.69	0	-0.9	Specific	299.55	264.96	264.96	3.75	154	>hFBN1-Nterm 070820	1	DW080520_1.5583.5583.2	controllerType=0 controllerNumber=1 scan=5583	15.1774
05677:2	1	E.STLDPTKTIC[+57.021]IE.T	838		C[+57]	689.351	2	1377.69	1377.69	0	0.6	Specific	301.17	219.36	219.36	3.76	154	>hFBN1-Nterm 070820	1	DW080520_1.5518.5518.2	controllerType=0 controllerNumber=1 scan=5518	15.0259
05443:2	1	E.STLDPTKTIC[+57.021]IE.T	838		C[+57]	689.35	2	1377.69	1377.69	0	-0.2	Specific	533.89	421.74	421.74	7.27	154	>hFBN1-Nterm 070820	1	DW080520_1.5341.5341.2	controllerType=0 controllerNumber=1 scan=5341	14.6171
05336:2	1	E.STLDPTKTIC[+57.021]IE.T	838		C[+57]	689.35	2	1377.69	1377.69	0	0.4	Specific	539.53	390.7	390.7	7.27	154	>hFBN1-Nterm 070820	1	DW080520_1.5261.5261.2	controllerType=0 controllerNumber=1 scan=5261	14.4303
05265:2	1	E.STLDPTKTIC[+57.021]IE.T	838		C[+57]	689.35	2	1377.69	1377.69	0	0.2	Specific	620.37	394.04	394.04	9.01	154	>hFBN1-Nterm 070820	1	DW080520_1.5209.5209.2	controllerType=0 controllerNumber=1 scan=5209	14.3073
05191:2	1	E.STLDPTKTIC[+57.021]IE.T	838		C[+57]	689.35	2	1377.69	1377.69	0	-0.5	Specific	647.83	404.77	404.77	9.01	154	>hFBN1-Nterm 070820	1	DW080520_1.5151.5151.2	controllerType=0 controllerNumber=1 scan=5151	14.1734
05193:2	1	E.STLDPTKTIC[+57.021]IE.T	838		C[+57]	689.35	2	1377.69	1377.69	0	-0.5	Specific	647.86	433.11	433.11	9.01	154	>hFBN1-Nterm 070820	1	DW080520_1.5153.5153.2	controllerType=0 controllerNumber=1 scan=5153	14.1769
04924:2	1	E.STLDPTKTIC[+57.021]IE.T	838		C[+57]	689.35	2	1377.69	1377.69	0	0.1	Specific	666.21	430.1	430.1	10.01	154	>hFBN1-Nterm 070820	1	DW080520_1.4936.4936.2	controllerType=0 controllerNumber=1 scan=4936	13.6753
05125:2	1	E.STLDPTKTIC[+57.021]IE.T	838		C[+57]	689.35	2	1377.69	1377.69	0	-0.3	Specific	682.11	393.68	393.68	10.01	154	>hFBN1-Nterm 070820	1	DW080520_1.5096.5096.2	controllerType=0 controllerNumber=1 scan=5096	14.0459
04985:2	1	E.STLDPTKTIC[+57.021]IE.T	838		C[+57]	689.35	2	1377.69	1377.69	0	-0.8	Specific	689.55	416.85	416.85	10.01	154	>hFBN1-Nterm 070820	1	DW080520_1.4986.4986.2	controllerType=0 controllerNumber=1 scan=4986	13.7931
05053:2	1	E.STLDPTKTIC[+57.021]IE.T	838		C[+57]	689.349	2	1377.69	1377.69	0	-1.6	Specific	691.44	444.14	444.14	9.81	154	>hFBN1-Nterm 070820	1	DW080520_1.5041.5041.2	controllerType=0 controllerNumber=1 scan=5041	13.9168
02486:2	1	D.PTKTIC[+57.021]IE.T	842		C[+57]	481.253	2	961.498	961.502	0	-4.5	Specific	435.77	435.77	435.77	5.53	154	>hFBN1-Nterm 070820	1	DW080520_1.2902.2902.2	controllerType=0 controllerNumber=1 scan=2902	8.9552
02428:2	1	D.PTKTIC[+57.021]IE.T	842		C[+57]	481.253	2	961.499	961.502	0	-3	Specific	445.38	445.38	445.38	4.65	154	>hFBN1-Nterm 070820	1	DW080520_1.2851.2851.2	controllerType=0 controllerNumber=1 scan=2851	8.8356
04897:2	1	E.TIKGTC[+57.021]WQTVID.G	850		C[+57]	711.357	2	1421.71	1421.71	0	-2.1	Specific	288.55	288.55	288.55	4.04	154	>hFBN1-Nterm 070820	1	DW080520_1.4914.4914.2	controllerType=0 controllerNumber=1 scan=4914	13.6248
04788:3	1	E.TIKGTC[+57.021]WQTVIDGRC[+57.021]E.I	850		C[+57]*2	641.973	3	1923.9	1923.91	0	-0.7	Specific	283.85	283.85	283.85	2.71	154	>hFBN1-Nterm 070820	1	DW080520_1.4827.4827.3	controllerType=0 controllerNumber=1 scan=4827	13.4293
05326:3	1	E.TIKGTC[+57.021]WQTVIDGRC[+57.021]E.I	850		C[+57]*2	641.974	3	1923.91	1923.91	0	0.9	Specific	309.03	309.03	309.03	3.24	154	>hFBN1-Nterm 070820	1	DW080520_1.5254.5254.3	controllerType=0 controllerNumber=1 scan=5254	14.4127
05209:3	1	E.TIKGTC[+57.021]WQTVIDGRC[+57.021]E.I	850		C[+57]*2	641.971	3	1923.9	1923.91	0	-2.6	Specific	323.38	291.24	291.24	3.41	154	>hFBN1-Nterm 070820	1	DW080520_1.5165.5165.3	controllerType=0 controllerNumber=1 scan=5165	14.2048
05254:3	1	E.TIKGTC[+57.021]WQTVIDGRC[+57.021]E.I	850		C[+57]*2	641.973	3	1923.9	1923.91	0	-0.6	Specific	348.38	348.38	348.38	3.54	154	>hFBN1-Nterm 070820	1	DW080520_1.5200.5200.3	controllerType=0 controllerNumber=1 scan=5200	14.2858
04290:3	1	E.TIKGTC[+57.021]WQTVIDGRC[+57.021]E.I	850		C[+57]*2	641.972	3	1923.9	1923.91	0	-1.9	Specific	463.75	463.75	463.75	5.58	154	>hFBN1-Nterm 070820	1	DW080520_1.4406.4406.3	controllerType=0 controllerNumber=1 scan=4406	12.4587
04227:3	1	E.TIKGTC[+57.021]WQTVIDGRC[+57.021]E.I	850		C[+57]*2	641.973	3	1923.9	1923.91	0	-0.3	Specific	471.59	471.59	471.59	5.01	154	>hFBN1-Nterm 070820	1	DW080520_1.4355.4355.3	controllerType=0 controllerNumber=1 scan=4355	12.3386
04502:3	1	E.TIKGTC[+57.021]WQTVIDGRC[+57.021]E.I	850		C[+57]*2	641.972	3	1923.9	1923.91	0	-2	Specific	479.71	479.71	479.71	5.58	154	>hFBN1-Nterm 070820	1	DW080520_1.4590.4590.3	controllerType=0 controllerNumber=1 scan=4590	12.8781
04960:3	1	E.TIKGTC[+57.021]WQTVIDGRC[+57.021]E.I	850		C[+57]*2	641.971	3	1923.9	1923.91	0	-2.6	Specific	505.38	379.73	379.73	5.84	154	>hFBN1-Nterm 070820	1	DW080520_1.4965.4965.3	controllerType=0 controllerNumber=1 scan=4965	13.7437
04768:3	1	E.TIKGTC[+57.021]WQTVIDGRC[+57.021]E.I	850		C[+57]*2	641.972	3	1923.9	1923.91	0	-2	Specific	573.55	573.55	573.55	6.81	154	>hFBN1-Nterm 070820	1	DW080520_1.4811.4811.3	controllerType=0 controllerNumber=1 scan=4811	13.3934
04439:3	1	E.TIKGTC[+57.021]WQTVIDGRC[+57.021]E.I	850		C[+57]*2	641.971	3	1923.9	1923.91	0	-2.7	Specific	620.12	318.32	318.32	6.81	154	>hFBN1-Nterm 070820	1	DW080520_1.4534.4534.3	controllerType=0 controllerNumber=1 scan=4534	12.7519
04645:3	1	E.TIKGTC[+57.021]WQTVIDGRC[+57.021]E.I	850		C[+57]*2	641.972	3	1923.9	1923.91	0	-1.8	Specific	621.15	621.15	621.15	7.81	154	>hFBN1-Nterm 070820	1	DW080520_1.4701.4701.3	controllerType=0 controllerNumber=1 scan=4701	13.1358
04706:3	1	E.TIKGTC[+57.021]WQTVIDGRC[+57.021]E.I	850		C[+57]*2	641.972	3	1923.9	1923.91	0	-1.4	Specific	622.9	622.9	622.9	7.81	154	>hFBN1-Nterm 070820	1	DW080520_1.4755.4755.3	controllerType=0 controllerNumber=1 scan=4755	13.2634
04381:3	1	E.TIKGTC[+57.021]WQTVIDGRC[+57.021]E.I	850		C[+57]*2	641.971	3	1923.9	1923.91	0	-2.7	Specific	629.86	369.9	369.9	7.81	154	>hFBN1-Nterm 070820	1	DW080520_1.4482.4482.3	controllerType=0 controllerNumber=1 scan=4482	12.6337
04575:3	1	E.TIKGTC[+57.021]WQTVIDGRC[+57.021]E.I	850		C[+57]*2	641.973	3	1923.9	1923.91	0	-0.6	Specific	643.97	643.97	643.97	8.01	154	>hFBN1-Nterm 070820	1	DW080520_1.4645.4645.3	controllerType=0 controllerNumber=1 scan=4645	13.0055
04531:2	1	E.TIKGTC[+57.021]WQTVIDGRC[+57.021]E.I	850		C[+57]*2	962.455	2	1923.9	1923.91	0	-1.2	Specific	653.42	653.42	653.42	8.11	154	>hFBN1-Nterm 070820	1	DW080520_1.4612.4612.2	controllerType=0 controllerNumber=1 scan=4612	12.9281
04409:2	1	E.TIKGTC[+57.021]WQTVIDGRC[+57.021]E.I	850		C[+57]*2	962.453	2	1923.9	1923.91	0	-3.1	Specific	743.31	536.89	536.89	9.11	154	>hFBN1-Nterm 070820	1	DW080520_1.4506.4506.2	controllerType=0 controllerNumber=1 scan=4506	12.6862
04460:2	1	E.TIKGTC[+57.021]WQTVIDGRC[+57.021]E.I	850		C[+57]*2	962.454	2	1923.9	1923.91	0	-2.1	Specific	847.48	529.72	529.72	11.11	154	>hFBN1-Nterm 070820	1	DW080520_1.4557.4557.2	controllerType=0 controllerNumber=1 scan=4557	12.8028
04456:3	1	E.TIKGTC[+57.021]W[+15.995]QTVIDGRC[+57.021]E.I	850		C[+57]*2, W[+16]	647.302	3	1939.89	1939.9	0	-5.2	Specific	334.44	334.44	295.8	2.76	154	>hFBN1-Nterm 070820	1	DW080520_1.4552.4552.3	controllerType=0 controllerNumber=1 scan=4552	12.7907
05071:3	1	D.ATGRIC[+57.021]LDIRLE.T	947		C[+57]	472.925	3	1416.76	1416.76	0	-2.7	Specific	90.05	90.05	90.05	1.56	154	>hFBN1-Nterm 070820	1	DW080520_1.5053.5053.3	controllerType=0 controllerNumber=1 scan=5053	13.9443
04968:3	1	D.ATGRIC[+57.021]LDIRLE.T	947		C[+57]	472.925	3	1416.76	1416.76	0	-2	Specific	355.05	355.05	355.05	4.88	154	>hFBN1-Nterm 070820	1	DW080520_1.4971.4971.3	controllerType=0 controllerNumber=1 scan=4971	13.7567
04796:3	1	D.ATGRIC[+57.021]LDIRLE.T	947		C[+57]	472.924	3	1416.76	1416.76	0	-3.1	Specific	521.6	521.6	521.6	6.4	154	>hFBN1-Nterm 070820	1	DW080520_1.4834.4834.3	controllerType=0 controllerNumber=1 scan=4834	13.4468
04861:3	1	D.ATGRIC[+57.021]LDIRLE.T	947		C[+57]	472.925	3	1416.76	1416.76	0	-2.2	Specific	597.1	597.1	597.1	7.15	154	>hFBN1-Nterm 070820	1	DW080520_1.4887.4887.3	controllerType=0 controllerNumber=1 scan=4887	13.5653
04649:2	1	E.TC[+57.021]FLRYE.D	959		C[+57]	494.731	2	988.454	988.456	0	-1.3	Specific	116.86	116.86	116.86	1.42	154	>hFBN1-Nterm 070820	1	DW080520_1.4704.4704.2	controllerType=0 controllerNumber=1 scan=4704	13.1423
04378:2	1	E.TC[+57.021]FLRYE.D	959		C[+57]	494.73	2	988.453	988.456	0	-2.3	Specific	344.48	285.58	285.58	3.57	154	>hFBN1-Nterm 070820	1	DW080520_1.4479.4479.2	controllerType=0 controllerNumber=1 scan=4479	12.6283
04057:2	1	E.TC[+57.021]FLRYE.D	959		C[+57]	494.731	2	988.454	988.456	0	-1.7	Specific	367.59	314.15	314.15	3.64	154	>hFBN1-Nterm 070820	1	DW080520_1.4206.4206.2	controllerType=0 controllerNumber=1 scan=4206	11.9972
04311:2	1	E.TC[+57.021]FLRYE.D	959		C[+57]	494.73	2	988.453	988.456	0	-2.7	Specific	370.21	331.06	331.06	3.69	154	>hFBN1-Nterm 070820	1	DW080520_1.4425.4425.2	controllerType=0 controllerNumber=1 scan=4425	12.5036
04184:2	1	E.TC[+57.021]FLRYE.D	959		C[+57]	494.73	2	988.453	988.456	0	-2.4	Specific	371.99	206.25	206.25	2.86	154	>hFBN1-Nterm 070820	1	DW080520_1.4314.4314.2	controllerType=0 controllerNumber=1 scan=4314	12.2457
04120:2	1	E.TC[+57.021]FLRYE.D	959		C[+57]	494.73	2	988.453	988.456	0	-2.6	Specific	381.2	297.39	297.39	3.33	154	>hFBN1-Nterm 070820	1	DW080520_1.4259.4259.2	controllerType=0 controllerNumber=1 scan=4259	12.1205
04241:2	1	E.TC[+57.021]FLRYE.D	959		C[+57]	494.73	2	988.453	988.456	0	-2.3	Specific	385	229.05	229.05	2.86	154	>hFBN1-Nterm 070820	1	DW080520_1.4369.4369.2	controllerType=0 controllerNumber=1 scan=4369	12.3722
04299:2	1	E.TC[+57.021]FLRYEDE.E	959		C[+57]	616.764	2	1232.52	1232.53	0	-3.9	Specific	432	224.17	224.17	3.9	154	>hFBN1-Nterm 070820	1	DW080520_1.4414.4414.2	controllerType=0 controllerNumber=1 scan=4414	12.4778
04231:2	1	E.TC[+57.021]FLRYEDE.E	959		C[+57]	616.765	2	1232.52	1232.53	0	-1.5	Specific	536.09	262.71	262.71	4.37	154	>hFBN1-Nterm 070820	1	DW080520_1.4360.4360.2	controllerType=0 controllerNumber=1 scan=4360	12.3508
02439:2	1	E.C[+57.021]EEC[+57.021]PMRNTPE.Y	995		C[+57]*2	711.773	2	1422.54	1422.54	0	-4.1	Specific	318.44	318.44	318.44	3.8	154	>hFBN1-Nterm 070820	1	DW080520_1.2861.2861.2	controllerType=0 controllerNumber=1 scan=2861	8.8596
02220:2	1	E.C[+57.021]EEC[+57.021]PMRNTPE.Y	995		C[+57]*2	711.773	2	1422.54	1422.54	0	-4.7	Specific	563.75	518.33	518.33	5.76	154	>hFBN1-Nterm 070820	1	DW080520_1.2642.2642.2	controllerType=0 controllerNumber=1 scan=2642	8.3012
02349:2	1	E.C[+57.021]EEC[+57.021]PMRNTPE.Y	995		C[+57]*2	711.773	2	1422.54	1422.54	0	-4.3	Specific	586.04	570.63	570.63	6.48	154	>hFBN1-Nterm 070820	1	DW080520_1.2770.2770.2	controllerType=0 controllerNumber=1 scan=2770	8.617
02295:2	1	E.C[+57.021]EEC[+57.021]PMRNTPE.Y	995		C[+57]*2	711.774	2	1422.54	1422.54	0	-3.3	Specific	728.88	600.55	600.55	9.48	154	>hFBN1-Nterm 070820	1	DW080520_1.2723.2723.2	controllerType=0 controllerNumber=1 scan=2723	8.5084
02251:2	1	E.C[+57.021]EEC[+57.021]PMRNTPE.Y	995		C[+57]*2	711.774	2	1422.54	1422.54	0	-3.1	Specific	760.35	616.52	616.52	10.48	154	>hFBN1-Nterm 070820	1	DW080520_1.2680.2680.2	controllerType=0 controllerNumber=1 scan=2680	8.4035
04019:2	1	E.C[+57.021][-17.027]EEC[+57.021]PMRNTPE.Y	995		C[-17][+57]*2	703.26	2	1405.51	1405.52	0	-3.5	Specific	164.01	164.01	164.01	1.59	154	>hFBN1-Nterm 070820	1	DW080520_1.4174.4174.2	controllerType=0 controllerNumber=1 scan=4174	11.9218
02134:2	1	E.C[+57.021]EEC[+57.021]PMRN[+15.995]TPE.Y	995		C[+57]*2, N[+16]	719.771	2	1438.54	1438.54	0	-2.7	Specific	222.98	222.98	4	2.91	154	>hFBN1-Nterm 070820	1	DW080520_1.2557.2557.2	controllerType=0 controllerNumber=1 scan=2557	8.088
02192:2	1	E.C[+57.021]EEC[+57.021]PM[+15.995]RNTPE.Y	995		C[+57]*2, M[+16]	719.772	2	1438.54	1438.54	0	-1.8	Specific	301.24	301.24	26.69	3.8	154	>hFBN1-Nterm 070820	1	DW080520_1.2608.2608.2	controllerType=0 controllerNumber=1 scan=2608	8.2105
03912:2	1	E.C[+57.021][-17.027]EEC[+57.021]PMRNTPE.Y	995		C[-17][+57]*2	703.261	2	1405.52	1405.52	0	-1.7	Specific	501.15	501.15	501.15	5.51	154	>hFBN1-Nterm 070820	1	DW080520_1.4088.4088.2	controllerType=0 controllerNumber=1 scan=4088	11.721
03976:2	1	E.C[+57.021][-17.027]EEC[+57.021]PMRNTPE.Y	995		C[-17][+57]*2	703.261	2	1405.52	1405.52	0	-1.8	Specific	531.13	531.13	531.13	5.74	154	>hFBN1-Nterm 070820	1	DW080520_1.4139.4139.2	controllerType=0 controllerNumber=1 scan=4139	11.8399
03823:3	1	E.YEELC[+57.021]PRGPGFATKE.I	1006		C[+57]	585.278	3	1753.82	1753.82	0	-1.3	Specific	282.85	245.27	245.27	2.61	154	>hFBN1-Nterm 070820	1	DW080520_1.4018.4018.3	controllerType=0 controllerNumber=1 scan=4018	11.5576
03828:3	1	E.YEELC[+57.021]PRGPGFATKE.I	1006		C[+57]	585.278	3	1753.82	1753.82	0	-1.3	Specific	359.7	219.32	219.32	3.77	154	>hFBN1-Nterm 070820	1	DW080520_1.4021.4021.3	controllerType=0 controllerNumber=1 scan=4021	11.5641
03757:3	1	E.YEELC[+57.021]PRGPGFATKE.I	1006		C[+57]	585.277	3	1753.82	1753.82	0	-2.7	Specific	468.91	252.95	252.95	4.28	154	>hFBN1-Nterm 070820	1	DW080520_1.3963.3963.3	controllerType=0 controllerNumber=1 scan=3963	11.4305
03688:3	1	E.YEELC[+57.021]PRGPGFATKE.I	1006		C[+57]	585.277	3	1753.82	1753.82	0	-2.1	Specific	505.77	291.18	291.18	4.9	154	>hFBN1-Nterm 070820	1	DW080520_1.3908.3908.3	controllerType=0 controllerNumber=1 scan=3908	11.3018
03629:3	1	E.YEELC[+57.021]PRGPGFATKE.I	1006		C[+57]	585.277	3	1753.82	1753.82	0	-2.1	Specific	524.8	272.17	272.17	4.76	154	>hFBN1-Nterm 070820	1	DW080520_1.3859.3859.3	controllerType=0 controllerNumber=1 scan=3859	11.1865
02816:3	1	E.ELC[+57.021]PRGPGFATKE.I	1008		C[+57]	487.909	3	1461.71	1461.72	0	-3.1	Specific	234.44	178.34	178.34	2.24	154	>hFBN1-Nterm 070820	1	DW080520_1.3196.3196.3	controllerType=0 controllerNumber=1 scan=3196	9.6445
02378:3	1	E.LC[+57.021]PRGPGFATKE.I	1009		C[+57]	444.894	3	1332.67	1332.67	0	-3.1	Specific	269.34	231.48	231.48	4.13	154	>hFBN1-Nterm 070820	1	DW080520_1.2801.2801.3	controllerType=0 controllerNumber=1 scan=2801	8.7052
02422:3	1	E.LC[+57.021]PRGPGFATKE.I	1009		C[+57]	444.894	3	1332.67	1332.67	0	-3	Specific	329.79	317.14	317.14	5.5	154	>hFBN1-Nterm 070820	1	DW080520_1.2846.2846.3	controllerType=0 controllerNumber=1 scan=2846	8.8258
02337:3	1	E.LC[+57.021]PRGPGFATKE.I	1009		C[+57]	444.894	3	1332.67	1332.67	0	-3.3	Specific	333.47	217.19	217.19	4.25	154	>hFBN1-Nterm 070820	1	DW080520_1.2761.2761.3	controllerType=0 controllerNumber=1 scan=2761	8.5966
02393:2	1	E.LC[+57.021]PRGPGFATKE.I	1009		C[+57]	666.838	2	1332.67	1332.67	0	-3.3	Specific	638.24	435.16	435.16	7.02	154	>hFBN1-Nterm 070820	1	DW080520_1.2822.2822.2	controllerType=0 controllerNumber=1 scan=2822	8.7697
02367:2	1	E.LC[+57.021]PRGPGFATKE.I	1009		C[+57]	666.838	2	1332.67	1332.67	0	-3.2	Specific	670.25	413.54	413.54	7.9	154	>hFBN1-Nterm 070820	1	DW080520_1.2787.2787.2	controllerType=0 controllerNumber=1 scan=2787	8.6628
02362:2	1	E.LC[+57.021]PRGPGFATKE.I	1009		C[+57]	666.837	2	1332.67	1332.67	0	-4	Specific	691.99	416.2	416.2	7.9	154	>hFBN1-Nterm 070820	1	DW080520_1.2780.2780.5	controllerType=0 controllerNumber=1 scan=2780	8.6404
04001:3	1	E.ITNGKPFFKDINE.C	1021			508.267	3	1522.79	1522.79	0	-2	Specific	132.1	132.1	132.1	2.13	154	>hFBN1-Nterm 070820	1	DW080520_1.4160.4160.3	controllerType=0 controllerNumber=1 scan=4160	11.8896
04071:3	1	E.ITNGKPFFKDINE.C	1021			508.267	3	1522.79	1522.79	0	-2.3	Specific	165.13	165.13	165.13	2.34	154	>hFBN1-Nterm 070820	1	DW080520_1.4217.4217.3	controllerType=0 controllerNumber=1 scan=4217	12.0225
03863:3	1	E.ITNGKPFFKDINE.C	1021			508.267	3	1522.79	1522.79	0	-1.3	Specific	167.99	99.09	99.09	1.74	154	>hFBN1-Nterm 070820	1	DW080520_1.4050.4050.3	controllerType=0 controllerNumber=1 scan=4050	11.6326
04785:3	1	E.ITNGKPFFKDINE.C	1021			508.267	3	1522.79	1522.79	0	-1.5	Specific	179.76	179.76	179.76	2.03	154	>hFBN1-Nterm 070820	1	DW080520_1.4825.4825.3	controllerType=0 controllerNumber=1 scan=4825	13.4257
03936:3	1	E.ITNGKPFFKDINE.C	1021			508.267	3	1522.79	1522.79	0	-1.7	Specific	184.99	184.99	184.99	2.34	154	>hFBN1-Nterm 070820	1	DW080520_1.4106.4106.3	controllerType=0 controllerNumber=1 scan=4106	11.7628
03792:3	1	E.ITNGKPFFKDINE.C	1021			508.267	3	1522.79	1522.79	0	-1.5	Specific	250.27	176.59	176.59	2.63	154	>hFBN1-Nterm 070820	1	DW080520_1.3995.3995.3	controllerType=0 controllerNumber=1 scan=3995	11.505
03728:3	1	E.ITNGKPFFKDINE.C	1021			508.267	3	1522.79	1522.79	0	-1.9	Specific	253.6	160.91	160.91	2.75	154	>hFBN1-Nterm 070820	1	DW080520_1.3942.3942.3	controllerType=0 controllerNumber=1 scan=3942	11.3812
03748:2	1	E.ITNGKPFFKDINE.C	1021			761.898	2	1522.79	1522.79	0	-1.3	Specific	325.09	254.69	254.69	3	154	>hFBN1-Nterm 070820	1	DW080520_1.3957.3957.2	controllerType=0 controllerNumber=1 scan=3957	11.4156
03878:2	1	E.ITNGKPFFKDINE.C	1021			761.898	2	1522.79	1522.79	0	-0.8	Specific	396.71	285.34	285.34	4.41	154	>hFBN1-Nterm 070820	1	DW080520_1.4061.4061.2	controllerType=0 controllerNumber=1 scan=4061	11.6583
03805:2	1	E.ITNGKPFFKDINE.C	1021			761.896	2	1522.79	1522.79	0	-2.7	Specific	663.8	410	410	7.67	154	>hFBN1-Nterm 070820	1	DW080520_1.4006.4006.2	controllerType=0 controllerNumber=1 scan=4006	11.5297
05108:3	1	E.ITN[+0.984]GKPFFKDINE.C	1021		N[+1]	508.597	3	1523.78	1523.77	0	1.5	Specific	69.69	69.69	69.69	1.4	154	>hFBN1-Nterm 070820	1	DW080520_1.5081.5081.3	controllerType=0 controllerNumber=1 scan=5081	14.009
05331:3	1	E.ITN[+0.984]GKPFFKDINE.C	1021		N[+1]	508.595	3	1523.77	1523.77	0	-3	Specific	87.98	87.98	87.98	1.56	154	>hFBN1-Nterm 070820	1	DW080520_1.5257.5257.3	controllerType=0 controllerNumber=1 scan=5257	14.4191
04786:3	1	E.ITN[+0.984]GKPFFKDINE.C	1021		N[+1]	508.595	3	1523.77	1523.77	0	-1.7	Specific	158.83	158.83	158.83	1.82	154	>hFBN1-Nterm 070820	1	DW080520_1.4825.4825.3	controllerType=0 controllerNumber=1 scan=4825	13.4257
04707:3	1	E.ITN[+0.984]GKPFFKDINE.C	1021		N[+1]	508.596	3	1523.77	1523.77	0	-1.3	Specific	161.33	161.33	161.33	2.13	154	>hFBN1-Nterm 070820	1	DW080520_1.4756.4756.3	controllerType=0 controllerNumber=1 scan=4756	13.2656
04253:3	1	E.ITN[+0.984]GKPFFKDINE.C	1021		N[+1]	508.595	3	1523.77	1523.77	0	-1.5	Specific	173.76	160.04	160.04	1.82	154	>hFBN1-Nterm 070820	1	DW080520_1.4380.4380.3	controllerType=0 controllerNumber=1 scan=4380	12.3979
04134:3	1	E.ITN[+0.984]GKPFFKDINE.C	1021		N[+1]	508.595	3	1523.77	1523.77	0	-2.3	Specific	199	180.53	180.53	2.03	154	>hFBN1-Nterm 070820	1	DW080520_1.4270.4270.3	controllerType=0 controllerNumber=1 scan=4270	12.1462
04576:3	1	E.ITN[+0.984]GKPFFKDINE.C	1021		N[+1]	508.596	3	1523.77	1523.77	0	-0.5	Specific	252.26	239.44	239.44	3.23	154	>hFBN1-Nterm 070820	1	DW080520_1.4646.4646.3	controllerType=0 controllerNumber=1 scan=4646	13.0071
04448:3	1	E.ITN[+0.984]GKPFFKDINE.C	1021		N[+1]	508.595	3	1523.77	1523.77	0	-2.3	Specific	257.13	257.13	257.13	3.26	154	>hFBN1-Nterm 070820	1	DW080520_1.4543.4543.3	controllerType=0 controllerNumber=1 scan=4543	12.7717
04194:3	1	E.ITN[+0.984]GKPFFKDINE.C	1021		N[+1]	508.595	3	1523.77	1523.77	0	-1.9	Specific	271.96	255.62	255.62	3.26	154	>hFBN1-Nterm 070820	1	DW080520_1.4325.4325.3	controllerType=0 controllerNumber=1 scan=4325	12.2698
04646:3	1	E.ITN[+0.984]GKPFFKDINE.C	1021		N[+1]	508.596	3	1523.77	1523.77	0	-1.3	Specific	281.48	281.48	244.68	3.37	154	>hFBN1-Nterm 070820	1	DW080520_1.4702.4702.3	controllerType=0 controllerNumber=1 scan=4702	13.138
04504:2	1	E.ITN[+0.984]GKPFFKDINE.C	1021		N[+1]	762.388	2	1523.77	1523.77	0	-3.3	Specific	303.54	230.44	230.44	2.26	154	>hFBN1-Nterm 070820	1	DW080520_1.4592.4592.2	controllerType=0 controllerNumber=1 scan=4592	12.8815
04503:3	1	E.ITN[+0.984]GKPFFKDINE.C	1021		N[+1]	508.595	3	1523.77	1523.77	0	-1.5	Specific	318.1	318.1	318.1	3.69	154	>hFBN1-Nterm 070820	1	DW080520_1.4591.4591.3	controllerType=0 controllerNumber=1 scan=4591	12.8793
04391:3	1	E.ITN[+0.984]GKPFFKDINE.C	1021		N[+1]	508.596	3	1523.77	1523.77	0	-0.7	Specific	326.33	262.85	262.85	3.45	154	>hFBN1-Nterm 070820	1	DW080520_1.4490.4490.3	controllerType=0 controllerNumber=1 scan=4490	12.653
04324:3	1	E.ITN[+0.984]GKPFFKDINE.C	1021		N[+1]	508.595	3	1523.77	1523.77	0	-1.9	Specific	361.99	290.32	290.32	3.82	154	>hFBN1-Nterm 070820	1	DW080520_1.4435.4435.3	controllerType=0 controllerNumber=1 scan=4435	12.5272
04440:2	1	E.ITN[+0.984]GKPFFKDINE.C	1021		N[+1]	762.388	2	1523.77	1523.77	0	-3	Specific	600.15	462.17	462.17	6.67	154	>hFBN1-Nterm 070820	1	DW080520_1.4535.4535.2	controllerType=0 controllerNumber=1 scan=4535	12.7531
04380:2	1	E.ITN[+0.984]GKPFFKDINE.C	1021		N[+1]	762.389	2	1523.77	1523.77	0	-2	Specific	645.4	494.68	494.68	7.45	154	>hFBN1-Nterm 070820	1	DW080520_1.4481.4481.2	controllerType=0 controllerNumber=1 scan=4481	12.6318
04245:3	1	E.C[+57.021]RISPDLC[+57.021]GRGQC[+57.021]VNTPGDFE.C	1076		C[+57]*3	813.358	3	2438.06	2438.06	0	-2.3	Specific	365.68	365.68	267.5	5.57	154	>hFBN1-Nterm 070820	1	DW080520_1.4372.4372.3	controllerType=0 controllerNumber=1 scan=4372	12.3787
04310:3	1	E.C[+57.021]RISPDLC[+57.021]GRGQC[+57.021]VNTPGDFE.C	1076		C[+57]*3	813.358	3	2438.06	2438.06	0	-2.4	Specific	518.51	431.63	369.59	5.84	154	>hFBN1-Nterm 070820	1	DW080520_1.4424.4424.3	controllerType=0 controllerNumber=1 scan=4424	12.5014
05476:3	1	E.C[+57.021][-17.027]RISPDLC[+57.021]GRGQC[+57.021]VN[+15.995]TPGDFE.C	1076		C[-17][+57]*3, N[+16]	813.018	3	2437.04	2437.03	0	2.5	Specific	185.23	185.23	87.61	1.79	154	>hFBN1-Nterm 070820	1	DW080520_1.5365.5365.3	controllerType=0 controllerNumber=1 scan=5365	14.6732
03865:4	1	E.C[+57.021]RIS[+264.085]PDLC[+57.021]GRGQC[+57.021]VN[+15.995]T[+396.127]PGD[+15.995]FE.C	1076	Pent(2),Pent(3)	C[+57]*3, D[+16], N[+16], S[+264], T[+396]	783.327	4	3130.28	3130.27	0	6	Specific	128.84	128.84	9.86	1.65	154	>hFBN1-Nterm 070820	1	DW080520_1.4052.4052.4	controllerType=0 controllerNumber=1 scan=4052	11.6369
03937:4	1	E.C[+57.021]RIS[+264.085]PDLC[+57.021]GRGQC[+57.021]VN[+15.995]T[+396.127]PGD[+15.995]FE.C	1076	Pent(2),Pent(3)	C[+57]*3, D[+16], N[+16], S[+264], T[+396]	783.327	4	3130.29	3130.27	0	6.3	Specific	134.7	134.7	3.6	1.65	154	>hFBN1-Nterm 070820	1	DW080520_1.4107.4107.4	controllerType=0 controllerNumber=1 scan=4107	11.765
02566:2	1	E.C[+57.021][-17.027]KC[+57.021]DEGYE.S	1097		C[-17][+57]*2	522.175	2	1043.34	1043.34	0	-2.4	Specific	244.29	120.71	120.71	1.57	154	>hFBN1-Nterm 070820	1	DW080520_1.2981.2981.2	controllerType=0 controllerNumber=1 scan=2981	9.14
06035:2	1	E.SGFMMMKNC[+57.021]MDIDE.C	1105		C[+57]	854.827	2	1708.65	1708.65	0	-2.3	Specific	478.24	300.19	300.19	5.42	154	>hFBN1-Nterm 070820	1	DW080520_1.5801.5801.2	controllerType=0 controllerNumber=1 scan=5801	15.6891
05972:2	1	E.SGFMMMKNC[+57.021]MDIDE.C	1105		C[+57]	854.828	2	1708.65	1708.65	0	-0.8	Specific	527.73	293.2	293.2	6.1	154	>hFBN1-Nterm 070820	1	DW080520_1.5748.5748.2	controllerType=0 controllerNumber=1 scan=5748	15.5654
05403:2	1	E.SGFM[+15.995]MMKNC[+57.021]MDIDE.C	1105		C[+57], M[+16]	862.826	2	1724.65	1724.65	0	-0.1	Specific	162.37	138.35	42.66	2.77	154	>hFBN1-Nterm 070820	1	DW080520_1.5311.5311.2	controllerType=0 controllerNumber=1 scan=5311	14.5461
05904:2	1	E.SGFMMM[+15.995]KNC[+57.021]MDIDE.C	1105		C[+57], M[+16]	862.822	2	1724.64	1724.65	0	-4.8	Specific	191.49	123.04	41.64	1.96	154	>hFBN1-Nterm 070820	1	DW080520_1.5693.5693.2	controllerType=0 controllerNumber=1 scan=5693	15.4365
02246:3	1	E.C[+57.021]QRDPLLC[+57.021]RGGVC[+57.021]HNTE.G	1119		C[+57]*3	691.31	3	2071.92	2071.92	0	-3.2	Specific	131.21	131.21	131.21	1.61	154	>hFBN1-Nterm 070820	1	DW080520_1.2673.2673.3	controllerType=0 controllerNumber=1 scan=2673	8.3828
02411:4	1	E.C[+57.021]QRDPLLC[+57.021]RGGVC[+57.021]HNTE.G	1119		C[+57]*3	518.735	4	2071.92	2071.92	0	-2.6	Specific	234.38	234.38	234.38	2.69	154	>hFBN1-Nterm 070820	1	DW080520_1.2837.2837.4	controllerType=0 controllerNumber=1 scan=2837	8.8045
02344:3	1	E.C[+57.021]QRDPLLC[+57.021]RGGVC[+57.021]HNTE.G	1119		C[+57]*3	691.311	3	2071.92	2071.92	0	-2.2	Specific	242.59	242.59	242.59	2.43	154	>hFBN1-Nterm 070820	1	DW080520_1.2766.2766.3	controllerType=0 controllerNumber=1 scan=2766	8.6064
02376:4	1	E.C[+57.021]QRDPLLC[+57.021]RGGVC[+57.021]HNTE.G	1119		C[+57]*3	518.735	4	2071.92	2071.92	0	-2.8	Specific	253.78	253.78	253.78	3.46	154	>hFBN1-Nterm 070820	1	DW080520_1.2798.2798.4	controllerType=0 controllerNumber=1 scan=2798	8.6971
02284:4	1	E.C[+57.021]QRDPLLC[+57.021]RGGVC[+57.021]HNTE.G	1119		C[+57]*3	518.735	4	2071.92	2071.92	0	-2.7	Specific	348.57	348.57	348.57	4.44	154	>hFBN1-Nterm 070820	1	DW080520_1.2713.2713.4	controllerType=0 controllerNumber=1 scan=2713	8.4841
02243:4	1	E.C[+57.021]QRDPLLC[+57.021]RGGVC[+57.021]HNTE.G	1119		C[+57]*3	518.735	4	2071.92	2071.92	0	-2.2	Specific	422.27	422.27	422.27	5.59	154	>hFBN1-Nterm 070820	1	DW080520_1.2669.2669.4	controllerType=0 controllerNumber=1 scan=2669	8.3705
02285:3	1	E.C[+57.021]QRDPLLC[+57.021]RGGVC[+57.021]HNTE.G	1119		C[+57]*3	691.31	3	2071.92	2071.92	0	-2.8	Specific	437.41	326.13	326.13	3.14	154	>hFBN1-Nterm 070820	1	DW080520_1.2714.2714.3	controllerType=0 controllerNumber=1 scan=2714	8.4863
02333:4	1	E.C[+57.021]QRDPLLC[+57.021]RGGVC[+57.021]HNTE.G	1119		C[+57]*3	518.735	4	2071.92	2071.92	0	-2.5	Specific	453.31	453.31	453.31	5.47	154	>hFBN1-Nterm 070820	1	DW080520_1.2759.2759.4	controllerType=0 controllerNumber=1 scan=2759	8.5942
03481:3	1	E.C[+57.021][-17.027]QRDPLLC[+57.021]RGGVC[+57.021]HNTE.G	1119		C[-17][+57]*3	685.635	3	2054.89	2054.9	0	-2.1	Specific	155.42	155.42	155.42	1.61	154	>hFBN1-Nterm 070820	1	DW080520_1.3745.3745.3	controllerType=0 controllerNumber=1 scan=3745	10.9201
03263:3	1	E.C[+57.021][-17.027]QRDPLLC[+57.021]RGGVC[+57.021]HNTE.G	1119		C[-17][+57]*3	685.635	3	2054.89	2054.9	0	-3	Specific	326.53	326.53	326.53	2.9	154	>hFBN1-Nterm 070820	1	DW080520_1.3558.3558.3	controllerType=0 controllerNumber=1 scan=3558	10.4876
03387:3	1	E.C[+57.021][-17.027]QRDPLLC[+57.021]RGGVC[+57.021]HNTE.G	1119		C[-17][+57]*3	685.636	3	2054.89	2054.9	0	-1.2	Specific	340.38	340.38	340.38	2.9	154	>hFBN1-Nterm 070820	1	DW080520_1.3669.3669.3	controllerType=0 controllerNumber=1 scan=3669	10.742
03323:3	1	E.C[+57.021][-17.027]QRDPLLC[+57.021]RGGVC[+57.021]HNTE.G	1119		C[-17][+57]*3	685.634	3	2054.89	2054.9	0	-3.6	Specific	450.42	446.69	446.69	4.33	154	>hFBN1-Nterm 070820	1	DW080520_1.3612.3612.3	controllerType=0 controllerNumber=1 scan=3612	10.6097
02201:3	1	D.PLLC[+57.021]RGGVC[+57.021]HNTE.G	1123		C[+57]*2	504.905	3	1512.7	1512.7	0	-3.1	Specific	147.52	147.52	147.52	2.35	154	>hFBN1-Nterm 070820	1	DW080520_1.2619.2619.3	controllerType=0 controllerNumber=1 scan=2619	8.2373
04655:4	1	E.GSYRC[+57.021]EC[+57.021]PPGHQLSPN[+1929.672]ISAC[+57.021]IDINE.C	1136	HexNAc(4)Hex(5)NeuGc(1)	C[+57]*3, N[+1930]	1201.99	4	4804.94	4803.93	1	0.6	Specific	46.97	46.97	7.64	1.53	154	>hFBN1-Nterm 070820	1	DW080520_1.4708.4708.4	controllerType=0 controllerNumber=1 scan=4708	13.1511
05886:6	1	E.C[+57.021]ELSAHLC[+57.021]PNGRC[+57.021]VNLIGKYQC[+57.021]AC[+57.021]NPGYH[+15.995]S[+324.106]TPDRLFC[+57.021]VD[+15.995].I	1161	Hex(2)	C[+57]*6, D[+16], H[+16], S[+324]	833.541	6	4996.21	4995.16	1	10.3	Specific	308.25	308.25	0	1.72	154	>hFBN1-Nterm 070820	1	DW080520_1.5679.5679.6	controllerType=0 controllerNumber=1 scan=5679	15.404
05784:6	1	E.LSAHLC[+57.021]PNGRC[+57.021]VNLIGKYQC[+57.021]AC[+57.021]N[+15.995]PGYH[+15.995]S[+324.106]TPDRLFC[+57.021]VD.I	1163	Hex(2)	C[+57]*5, H[+16], N[+16], S[+324]	785.362	6	4707.14	4706.08	1	10.7	Specific	166.59	166.59	0	1.37	154	>hFBN1-Nterm 070820	1	DW080520_1.5598.5598.6	controllerType=0 controllerNumber=1 scan=5598	15.2119
05635:6	1	E.LSAHLC[+57.021]PNGRC[+57.021]VNLIGKYQC[+57.021]AC[+57.021]N[+0.984]PGYH[+15.995]S[+396.127]TPDRLFC[+57.021]VD.I	1163	Pent(3)	C[+57]*5, H[+16], N[+1], S[+396]	794.866	6	4764.16	4763.09	1	12.6	Specific	280.08	280.08	1.2	1.43	154	>hFBN1-Nterm 070820	1	DW080520_1.5486.5486.6	controllerType=0 controllerNumber=1 scan=5486	14.9506
05618:4	1	E.LSAHLC[+57.021]PNGRC[+57.021]VNLIGKYQC[+57.021]AC[+57.021]NPGYH[+15.995]S[+324.106]TPD[+15.995]RLFC[+57.021]VD.I	1163	Hex(2)	C[+57]*5, D[+16], H[+16], S[+324]	1177.54	4	4707.14	4706.08	1	10.6	Specific	405.21	405.21	0	1.92	154	>hFBN1-Nterm 070820	1	DW080520_1.5473.5473.4	controllerType=0 controllerNumber=1 scan=5473	14.9234
05383:2	1	D.RLFC[+57.021]VDIDE.C	1194		C[+57]	583.779	2	1166.55	1166.55	0	-0.8	Specific	379.01	379.01	379.01	4.67	154	>hFBN1-Nterm 070820	1	DW080520_1.5296.5296.2	controllerType=0 controllerNumber=1 scan=5296	14.5116
05455:2	1	D.RLFC[+57.021]VDIDE.C	1194		C[+57]	583.779	2	1166.55	1166.55	0	-1.1	Specific	461.82	461.82	461.82	5.25	154	>hFBN1-Nterm 070820	1	DW080520_1.5349.5349.2	controllerType=0 controllerNumber=1 scan=5349	14.6364
02974:2	1	E.C[+57.021]SIMNGGC[+57.021]E.T	1203		C[+57]*2	514.184	2	1027.36	1027.36	0	-2.6	Specific	285.75	106.04	106.04	1.48	154	>hFBN1-Nterm 070820	1	DW080520_1.3321.3321.2	controllerType=0 controllerNumber=1 scan=3321	9.9388
03098:2	1	E.C[+57.021]SIMNGGC[+57.021]E.T	1203		C[+57]*2	514.184	2	1027.36	1027.36	0	-2.5	Specific	510.6	209.3	209.3	4.03	154	>hFBN1-Nterm 070820	1	DW080520_1.3429.3429.2	controllerType=0 controllerNumber=1 scan=3429	10.1905
03031:2	1	E.C[+57.021]SIMNGGC[+57.021]E.T	1203		C[+57]*2	514.184	2	1027.36	1027.36	0	-2.7	Specific	511.22	232.63	232.63	4.03	154	>hFBN1-Nterm 070820	1	DW080520_1.3374.3374.2	controllerType=0 controllerNumber=1 scan=3374	10.0619
02629:2	1	E.C[+57.021]SIM[+15.995]NGGC[+57.021]E.T	1203		C[+57]*2, M[+16]	522.18	2	1043.35	1043.36	0	-6.5	Specific	177.01	153.36	47.37	1.37	154	>hFBN1-Nterm 070820	1	DW080520_1.3036.3036.2	controllerType=0 controllerNumber=1 scan=3036	9.2691
03346:2	1	E.C[+57.021]SIMN[+0.984]GGC[+57.021]E.T	1203		C[+57]*2, N[+1]	514.677	2	1028.35	1028.35	0	-2.5	Specific	179.91	100.22	100.22	1.4	154	>hFBN1-Nterm 070820	1	DW080520_1.3630.3630.2	controllerType=0 controllerNumber=1 scan=3630	10.65
03025:2	1	E.C[+57.021]SIM[+15.995]NGGC[+57.021]E.T	1203		C[+57]*2, M[+16]	522.182	2	1043.36	1043.36	0	-2.6	Specific	182.62	163.48	56.05	1.59	154	>hFBN1-Nterm 070820	1	DW080520_1.3369.3369.2	controllerType=0 controllerNumber=1 scan=3369	10.0492
02868:2	1	E.C[+57.021]SIM[+15.995]NGGC[+57.021]E.T	1203		C[+57]*2, M[+16]	522.182	2	1043.36	1043.36	0	-1.8	Specific	221.88	122.15	80.44	1.4	154	>hFBN1-Nterm 070820	1	DW080520_1.3237.3237.2	controllerType=0 controllerNumber=1 scan=3237	9.7411
02803:2	1	E.C[+57.021]SIM[+15.995]NGGC[+57.021]E.T	1203		C[+57]*2, M[+16]	522.182	2	1043.36	1043.36	0	-2.7	Specific	241.33	151.62	101.45	2.14	154	>hFBN1-Nterm 070820	1	DW080520_1.3184.3184.2	controllerType=0 controllerNumber=1 scan=3184	9.6166
03459:2	1	E.C[+57.021]SIMN[+0.984]GGC[+57.021]E.T	1203		C[+57]*2, N[+1]	514.677	2	1028.35	1028.35	0	-1.6	Specific	253.81	175.95	175.95	2.03	154	>hFBN1-Nterm 070820	1	DW080520_1.3727.3727.2	controllerType=0 controllerNumber=1 scan=3727	10.8774
06236:2	1	E.C[+57.021][-17.027]SIMNGGC[+57.021]E.T	1203		C[-17][+57]*2	505.672	2	1010.34	1010.34	0	-0.7	Specific	267.12	228.86	228.86	2.58	154	>hFBN1-Nterm 070820	1	DW080520_1.5967.5967.2	controllerType=0 controllerNumber=1 scan=5967	16.0733
03670:2	1	E.C[+57.021]SIMN[+0.984]GGC[+57.021]E.T	1203		C[+57]*2, N[+1]	514.677	2	1028.35	1028.35	0	-2	Specific	270.71	194.18	194.18	2.03	154	>hFBN1-Nterm 070820	1	DW080520_1.3891.3891.2	controllerType=0 controllerNumber=1 scan=3891	11.2618
02939:2	1	E.C[+57.021]SIM[+15.995]NGGC[+57.021]E.T	1203		C[+57]*2, M[+16]	522.182	2	1043.36	1043.36	0	-2.1	Specific	281.45	178.46	77.94	1.82	154	>hFBN1-Nterm 070820	1	DW080520_1.3293.3293.2	controllerType=0 controllerNumber=1 scan=3293	9.8721
02738:2	1	E.C[+57.021]SIM[+15.995]NGGC[+57.021]E.T	1203		C[+57]*2, M[+16]	522.182	2	1043.36	1043.36	0	-1.6	Specific	283.05	234.06	48.58	2.17	154	>hFBN1-Nterm 070820	1	DW080520_1.3131.3131.2	controllerType=0 controllerNumber=1 scan=3131	9.4915
03594:2	1	E.C[+57.021]SIMN[+0.984]GGC[+57.021]E.T	1203		C[+57]*2, N[+1]	514.677	2	1028.35	1028.35	0	-2.2	Specific	305.64	167.64	167.64	2.13	154	>hFBN1-Nterm 070820	1	DW080520_1.3831.3831.2	controllerType=0 controllerNumber=1 scan=3831	11.1222
03176:2	1	E.C[+57.021]SIMN[+0.984]GGC[+57.021]E.T	1203		C[+57]*2, N[+1]	514.676	2	1028.34	1028.35	0	-3.3	Specific	340.88	155.53	155.53	2.24	154	>hFBN1-Nterm 070820	1	DW080520_1.3486.3486.2	controllerType=0 controllerNumber=1 scan=3486	10.3208
03233:2	1	E.C[+57.021]SIMN[+0.984]GGC[+57.021]E.T	1203		C[+57]*2, N[+1]	514.676	2	1028.35	1028.35	0	-2.8	Specific	342.64	168.55	168.55	2.46	154	>hFBN1-Nterm 070820	1	DW080520_1.3533.3533.2	controllerType=0 controllerNumber=1 scan=3533	10.4328
06177:2	1	E.C[+57.021][-17.027]SIMNGGC[+57.021]E.T	1203		C[-17][+57]*2	505.672	2	1010.34	1010.34	0	-1.2	Specific	361.45	240.55	240.55	3	154	>hFBN1-Nterm 070820	1	DW080520_1.5917.5917.2	controllerType=0 controllerNumber=1 scan=5917	15.9548
03523:2	1	E.C[+57.021]SIMN[+0.984]GGC[+57.021]E.T	1203		C[+57]*2, N[+1]	514.677	2	1028.35	1028.35	0	-2.3	Specific	471.89	230.2	230.2	3.01	154	>hFBN1-Nterm 070820	1	DW080520_1.3777.3777.2	controllerType=0 controllerNumber=1 scan=3777	10.9955
03087:2	1	E.C[+57.021]SIM[+15.995]N[+0.984]GGC[+57.021]E.T	1203		C[+57]*2, M[+16], N[+1]	522.673	2	1044.34	1044.34	0	-4.2	Specific	170.71	170.71	170.71	1.59	154	>hFBN1-Nterm 070820	1	DW080520_1.3422.3422.2	controllerType=0 controllerNumber=1 scan=3422	10.1732
06381:2	1	E.C[+57.021][-17.027]SIMN[+0.984]GGC[+57.021]E.T	1203		C[-17][+57]*2, N[+1]	506.163	2	1011.32	1011.32	0	-2	Specific	307.65	238.82	238.82	2.57	154	>hFBN1-Nterm 070820	1	DW080520_1.6079.6079.2	controllerType=0 controllerNumber=1 scan=6079	16.3336
05051:2	1	E.C[+57.021]SIMNGGC[+57.021]ETFC[+57.021]TNSE.G	1203		C[+57]*3	933.845	2	1866.68	1866.68	0	3.1	Specific	340.86	229.92	229.92	2.72	154	>hFBN1-Nterm 070820	1	DW080520_1.5038.5038.2	controllerType=0 controllerNumber=1 scan=5038	13.9084
05371:3	1	E.C[+57.021]SIMNGGC[+57.021]ETFC[+57.021]T[+162.053]NSEGSYE.C	1203	Hex(1)	C[+57]*3, T[+162]	822.301	3	2464.89	2464.89	0	0.5	Specific	206.17	206.17	0	2.47	154	>hFBN1-Nterm 070820	1	DW080520_1.5288.5288.3	controllerType=0 controllerNumber=1 scan=5288	14.4928
05412:2	1	E.C[+57.021]SIMNGGC[+57.021]ETFC[+57.021]T[+162.053]NSEGSYE.C	1203	Hex(1)	C[+57]*3, T[+162]	1232.95	2	2464.89	2464.89	0	-1.3	Specific	375.1	375.1	0	5.39	154	>hFBN1-Nterm 070820	1	DW080520_1.5318.5318.2	controllerType=0 controllerNumber=1 scan=5318	14.5633
03424:2	1	E.TFC[+57.021]TNSEGSYE.C	1212		C[+57]	647.746	2	1294.49	1294.49	0	-2.7	Specific	422.88	224.39	224.39	2.09	154	>hFBN1-Nterm 070820	1	DW080520_1.3698.3698.2	controllerType=0 controllerNumber=1 scan=3698	10.8108
03362:2	1	E.TFC[+57.021]TNSEGSYE.C	1212		C[+57]	647.746	2	1294.49	1294.49	0	-2.8	Specific	450.25	257.81	257.81	2.19	154	>hFBN1-Nterm 070820	1	DW080520_1.3645.3645.2	controllerType=0 controllerNumber=1 scan=3645	10.6867
03329:2	1	E.TFC[+57.021]TNSEGS[+162.053]YE.C	1212	Hex(1)	C[+57], S[+162]	728.771	2	1456.54	1456.54	0	-4.7	Specific	377.27	226.99	0	1.62	154	>hFBN1-Nterm 070820	1	DW080520_1.3616.3616.2	controllerType=0 controllerNumber=1 scan=3616	10.6184
03522:2	1	E.TFC[+57.021]TNSEGS[+162.053]YE.C	1212	Hex(1)	C[+57], S[+162]	728.773	2	1456.54	1456.54	0	-2.3	Specific	453.61	271.08	0	2.19	154	>hFBN1-Nterm 070820	1	DW080520_1.3776.3776.2	controllerType=0 controllerNumber=1 scan=3776	10.9933
03449:2	1	E.TFC[+57.021]TNSEGS[+162.053]YE.C	1212	Hex(1)	C[+57], S[+162]	728.773	2	1456.54	1456.54	0	-1.8	Specific	486.38	260.12	0	3.48	154	>hFBN1-Nterm 070820	1	DW080520_1.3720.3720.2	controllerType=0 controllerNumber=1 scan=3720	10.8623
03383:2	1	E.TFC[+57.021]TNSEGS[+162.053]YE.C	1212	Hex(1)	C[+57], S[+162]	728.773	2	1456.54	1456.54	0	-2.4	Specific	537.27	272.39	0	3.7	154	>hFBN1-Nterm 070820	1	DW080520_1.3665.3665.2	controllerType=0 controllerNumber=1 scan=3665	10.7338
03732:2	1	E.TFC[+57.021]TN[+0.984]S[+162.053]EGSYE.C	1212	Hex(1)	C[+57], N[+1], S[+162]	729.265	2	1457.52	1457.53	0	-2.2	Specific	281.16	144.05	0	1.45	154	>hFBN1-Nterm 070820	1	DW080520_1.3944.3944.2	controllerType=0 controllerNumber=1 scan=3944	11.3856
03395:2	1	E.TFC[+57.021]TN[+15.995]SEGS[+162.053]YE.C	1212	Hex(1)	C[+57], N[+16], S[+162]	736.77	2	1472.53	1472.54	0	-2.8	Specific	317.94	185.87	0	1.67	154	>hFBN1-Nterm 070820	1	DW080520_1.3676.3676.2	controllerType=0 controllerNumber=1 scan=3676	10.7594
02901:2	1	E.YRC[+57.021]LC[+57.021]YD.G	1263		C[+57]*2	525.212	2	1049.42	1049.42	0	-1.6	Specific	407.65	304.54	304.54	3.33	154	>hFBN1-Nterm 070820	1	DW080520_1.3265.3265.2	controllerType=0 controllerNumber=1 scan=3265	9.807
03046:2	1	E.DMKTC[+57.021]VDVNE.C	1276		C[+57]	605.756	2	1210.5	1210.51	0	-2.9	Specific	230.2	230.2	230.2	1.81	154	>hFBN1-Nterm 070820	1	DW080520_1.3387.3387.2	controllerType=0 controllerNumber=1 scan=3387	10.0919
03189:2	1	E.DMKTC[+57.021]VDVNE.C	1276		C[+57]	605.757	2	1210.51	1210.51	0	-1.4	Specific	327.34	327.34	327.34	3.72	154	>hFBN1-Nterm 070820	1	DW080520_1.3496.3496.2	controllerType=0 controllerNumber=1 scan=3496	10.3442
03112:2	1	E.DMKTC[+57.021]VDVNE.C	1276		C[+57]	605.756	2	1210.51	1210.51	0	-2.2	Specific	459.2	371.89	371.89	3.98	154	>hFBN1-Nterm 070820	1	DW080520_1.3440.3440.2	controllerType=0 controllerNumber=1 scan=3440	10.2152
08138:2	1	E.C[+57.021]DLNPNIC[+57.021]LSGTC[+57.021]E.N	1286		C[+57]*3	826.838	2	1652.67	1652.67	0	-1.5	Specific	92.35	92.35	92.35	1.5	154	>hFBN1-Nterm 070820	1	DW080520_1.7460.7460.2	controllerType=0 controllerNumber=1 scan=7460	19.5988
05944:2	1	E.C[+57.021]DLNPNIC[+57.021]LSGTC[+57.021]E.N	1286		C[+57]*3	826.838	2	1652.67	1652.67	0	-1.7	Specific	374.17	333.86	333.86	3.57	154	>hFBN1-Nterm 070820	1	DW080520_1.5728.5728.2	controllerType=0 controllerNumber=1 scan=5728	15.5186
05849:2	1	E.C[+57.021]DLNPNIC[+57.021]LSGTC[+57.021]E.N	1286		C[+57]*3	826.839	2	1652.67	1652.67	0	-0.1	Specific	535.45	371.9	371.9	5.65	154	>hFBN1-Nterm 070820	1	DW080520_1.5647.5647.2	controllerType=0 controllerNumber=1 scan=5647	15.3286
05774:2	1	E.C[+57.021]DLNPNIC[+57.021]LSGTC[+57.021]E.N	1286		C[+57]*3	826.84	2	1652.67	1652.67	0	0.3	Specific	661.44	396.68	396.68	9.17	154	>hFBN1-Nterm 070820	1	DW080520_1.5591.5591.2	controllerType=0 controllerNumber=1 scan=5591	15.1967
05621:2	1	E.C[+57.021]DLNPNIC[+57.021]LSGTC[+57.021]E.N	1286		C[+57]*3	826.839	2	1652.67	1652.67	0	-0.8	Specific	662.08	409.66	409.66	9.17	154	>hFBN1-Nterm 070820	1	DW080520_1.5475.5475.2	controllerType=0 controllerNumber=1 scan=5475	14.9278
05702:2	1	E.C[+57.021]DLNPNIC[+57.021]LSGTC[+57.021]E.N	1286		C[+57]*3	826.839	2	1652.67	1652.67	0	-0.2	Specific	689.26	438.92	438.92	9.17	154	>hFBN1-Nterm 070820	1	DW080520_1.5536.5536.2	controllerType=0 controllerNumber=1 scan=5536	15.0689
05631:2	1	E.C[+57.021]DLNPNIC[+57.021]LSGTC[+57.021]E.N	1286		C[+57]*3	826.838	2	1652.67	1652.67	0	-1.5	Specific	707.45	442.25	442.25	9.97	154	>hFBN1-Nterm 070820	1	DW080520_1.5483.5483.2	controllerType=0 controllerNumber=1 scan=5483	14.9458
08230:2	1	E.C[+57.021][-17.027]DLNPNIC[+57.021]LSGTC[+57.021]E.N	1286		C[-17][+57]*3	818.325	2	1635.64	1635.64	0	-1.5	Specific	76.37	76.37	76.37	1.4	154	>hFBN1-Nterm 070820	1	DW080520_1.7536.7536.2	controllerType=0 controllerNumber=1 scan=7536	19.7778
08094:2	1	E.C[+57.021][-17.027]DLNPNIC[+57.021]LSGTC[+57.021]E.N	1286		C[-17][+57]*3	818.325	2	1635.64	1635.64	0	-0.8	Specific	214.01	161.48	161.48	2.55	154	>hFBN1-Nterm 070820	1	DW080520_1.7427.7427.2	controllerType=0 controllerNumber=1 scan=7427	19.5204
08160:2	1	E.C[+57.021][-17.027]DLNPNIC[+57.021]LSGTC[+57.021]E.N	1286		C[-17][+57]*3	818.325	2	1635.64	1635.64	0	-1.4	Specific	487.85	426.11	426.11	6	154	>hFBN1-Nterm 070820	1	DW080520_1.7482.7482.2	controllerType=0 controllerNumber=1 scan=7482	19.6508
01891:4	1	D.MGYSGKKGKTGC[+57.021]TDINEC[+57.021]E.I	1311		C[+57]*2	534.485	4	2134.92	2134.92	0	-1.5	Specific	55.97	55.97	55.97	1.43	154	>hFBN1-Nterm 070820	1	DW080520_1.2295.2295.4	controllerType=0 controllerNumber=1 scan=2295	7.403
01926:3	1	D.MGYSGKKGKTGC[+57.021]TDINEC[+57.021]E.I	1311		C[+57]*2	712.309	3	2134.91	2134.92	0	-3.5	Specific	90.24	90.24	90.24	1.41	154	>hFBN1-Nterm 070820	1	DW080520_1.2327.2327.3	controllerType=0 controllerNumber=1 scan=2327	7.4786
01938:4	1	D.MGYSGKKGKTGC[+57.021]TDINEC[+57.021]E.I	1311		C[+57]*2	534.485	4	2134.92	2134.92	0	-1.9	Specific	209.52	209.52	209.52	2.41	154	>hFBN1-Nterm 070820	1	DW080520_1.2341.2341.4	controllerType=0 controllerNumber=1 scan=2341	7.5155
05461:2	1	E.GYTGDGFT[+426.137]C[+57.021]T[+511.190]D[+15.995].L	1396	Hex(1)Pent(2),HexNAc(1)Hex(1)Fuc(1)	C[+57], D[+16], T[+426][+511]	1073.91	2	2146.8	2146.76	0	19	Specific	208.68	208.68	0	1.73	154	>hFBN1-Nterm 070820	1	DW080520_1.5353.5353.2	controllerType=0 controllerNumber=1 scan=5353	14.6451
05148:3	1	E.NLNLC[+57.021]GNGQC[+57.021]LNAPGGYRC[+57.021]E.C	1413		C[+57]*3	756.326	3	2266.96	2266.97	0	-4.7	Specific	343.6	343.6	343.6	3.5	154	>hFBN1-Nterm 070820	1	DW080520_1.5114.5114.5	controllerType=0 controllerNumber=1 scan=5114	14.0863
04781:3	1	E.NLNLC[+57.021]GNGQC[+57.021]LNAPGGYRC[+57.021]E.C	1413		C[+57]*3	756.327	3	2266.97	2266.97	0	-3.9	Specific	497.82	497.82	497.82	6.6	154	>hFBN1-Nterm 070820	1	DW080520_1.4822.4822.3	controllerType=0 controllerNumber=1 scan=4822	13.4192
04595:3	1	E.NLNLC[+57.021]GNGQC[+57.021]LNAPGGYRC[+57.021]E.C	1413		C[+57]*3	756.329	3	2266.97	2266.97	0	-1	Specific	518.83	518.83	518.83	6.8	154	>hFBN1-Nterm 070820	1	DW080520_1.4660.4660.3	controllerType=0 controllerNumber=1 scan=4660	13.0397
04657:3	1	E.NLNLC[+57.021]GNGQC[+57.021]LNAPGGYRC[+57.021]E.C	1413		C[+57]*3	756.329	3	2266.97	2266.97	0	-0.9	Specific	598.44	598.44	598.44	7.78	154	>hFBN1-Nterm 070820	1	DW080520_1.4711.4711.3	controllerType=0 controllerNumber=1 scan=4711	13.1595
04612:2	1	E.NLNLC[+57.021]GNGQC[+57.021]LNAPGGYRC[+57.021]E.C	1413		C[+57]*3	1133.99	2	2266.97	2266.97	0	-1.8	Specific	648.08	648.08	648.08	8.75	154	>hFBN1-Nterm 070820	1	DW080520_1.4674.4674.2	controllerType=0 controllerNumber=1 scan=4674	13.0722
04670:2	1	E.NLNLC[+57.021]GNGQC[+57.021]LNAPGGYRC[+57.021]E.C	1413		C[+57]*3	1133.99	2	2266.97	2266.97	0	-1.2	Specific	679.7	679.09	679.09	9.75	154	>hFBN1-Nterm 070820	1	DW080520_1.4722.4722.2	controllerType=0 controllerNumber=1 scan=4722	13.186
04902:3	1	E.NLNLC[+57.021]GN[+0.984]GQC[+57.021]LNAPGGYRC[+57.021]E.C	1413		C[+57]*3, N[+1]	756.658	3	2267.96	2267.96	0	0.3	Specific	376.3	375.41	39.92	5.32	154	>hFBN1-Nterm 070820	1	DW080520_1.4917.4917.5	controllerType=0 controllerNumber=1 scan=4917	13.6313
04872:3	1	E.NLNLC[+57.021]GN[+0.984]GQC[+57.021]LNAPGGYRC[+57.021]E.C	1413		C[+57]*3, N[+1]	756.656	3	2267.95	2267.96	0	-3	Specific	404.84	404.84	37.67	5.68	154	>hFBN1-Nterm 070820	1	DW080520_1.4894.4894.3	controllerType=0 controllerNumber=1 scan=4894	13.5798
05084:3	1	E.NLNLC[+57.021]GN[+0.984]GQC[+57.021]LNAPGGYRC[+57.021]E.C	1413		C[+57]*3, N[+1]	756.657	3	2267.96	2267.96	0	-0.6	Specific	450.37	450.37	92.02	6.55	154	>hFBN1-Nterm 070820	1	DW080520_1.5064.5064.3	controllerType=0 controllerNumber=1 scan=5064	13.9701
04782:3	1	E.NLNLC[+57.021]GN[+0.984]GQC[+57.021]LNAPGGYRC[+57.021]E.C	1413		C[+57]*3, N[+1]	756.657	3	2267.96	2267.96	0	-1.1	Specific	510.88	473.33	124.91	6.8	154	>hFBN1-Nterm 070820	1	DW080520_1.4822.4822.3	controllerType=0 controllerNumber=1 scan=4822	13.4192
04709:3	1	E.NLNLC[+57.021]GNGQC[+57.021]LN[+15.995]APGGYRC[+57.021]E.C	1413		C[+57]*3, N[+16]	761.661	3	2282.97	2282.97	0	-1.1	Specific	513.78	513.78	132.41	6.6	154	>hFBN1-Nterm 070820	1	DW080520_1.4758.4758.3	controllerType=0 controllerNumber=1 scan=4758	13.2698
04577:3	1	E.NLNLC[+57.021]GNGQC[+57.021]LN[+15.995]APGGYRC[+57.021]E.C	1413		C[+57]*3, N[+16]	761.661	3	2282.97	2282.97	0	-0.8	Specific	524.99	524.99	125.97	7.03	154	>hFBN1-Nterm 070820	1	DW080520_1.4647.4647.3	controllerType=0 controllerNumber=1 scan=4647	13.0092
04827:2	1	E.NLNLC[+57.021]GN[+0.984]GQC[+57.021]LNAPGGYRC[+57.021]E.C	1413		C[+57]*3, N[+1]	1134.48	2	2267.96	2267.96	0	-1.1	Specific	530.71	530.71	76.75	7.21	154	>hFBN1-Nterm 070820	1	DW080520_1.4859.4859.2	controllerType=0 controllerNumber=1 scan=4859	13.5031
05021:3	1	E.NLNLC[+57.021]GN[+0.984]GQC[+57.021]LNAPGGYRC[+57.021]E.C	1413		C[+57]*3, N[+1]	756.656	3	2267.95	2267.96	0	-2.2	Specific	537.26	522.16	100.35	6.83	154	>hFBN1-Nterm 070820	1	DW080520_1.5015.5015.3	controllerType=0 controllerNumber=1 scan=5015	13.8559
04948:3	1	E.NLNLC[+57.021]GN[+0.984]GQC[+57.021]LNAPGGYRC[+57.021]E.C	1413		C[+57]*3, N[+1]	756.657	3	2267.96	2267.96	0	-1	Specific	540.76	466.99	135.42	7.03	154	>hFBN1-Nterm 070820	1	DW080520_1.4955.4955.3	controllerType=0 controllerNumber=1 scan=4955	13.7201
04644:3	1	E.NLNLC[+57.021]GNGQC[+57.021]LN[+15.995]APGGYRC[+57.021]E.C	1413		C[+57]*3, N[+16]	761.66	3	2282.97	2282.97	0	-1.8	Specific	550.34	550.34	113.99	6.83	154	>hFBN1-Nterm 070820	1	DW080520_1.4700.4700.3	controllerType=0 controllerNumber=1 scan=4700	13.1344
04666:2	1	E.NLNLC[+57.021]GNGQC[+57.021]LN[+15.995]APGGYRC[+57.021]E.C	1413		C[+57]*3, N[+16]	1141.99	2	2282.97	2282.97	0	0.3	Specific	610.31	610.31	192.25	8.95	154	>hFBN1-Nterm 070820	1	DW080520_1.4718.4718.2	controllerType=0 controllerNumber=1 scan=4718	13.1748
04955:2	1	E.NLNLC[+57.021]GN[+0.984]GQC[+57.021]LNAPGGYRC[+57.021]E.C	1413		C[+57]*3, N[+1]	1134.48	2	2267.96	2267.96	0	-1.1	Specific	621.93	613.14	152.31	8.95	154	>hFBN1-Nterm 070820	1	DW080520_1.4960.4960.2	controllerType=0 controllerNumber=1 scan=4960	13.731
04599:2	1	E.NLNLC[+57.021]GNGQC[+57.021]LN[+15.995]APGGYRC[+57.021]E.C	1413		C[+57]*3, N[+16]	1141.99	2	2282.97	2282.97	0	0.1	Specific	676.82	662.41	208.58	9.95	154	>hFBN1-Nterm 070820	1	DW080520_1.4664.4664.2	controllerType=0 controllerNumber=1 scan=4664	13.0484
05132:3	1	E.NLNLC[+57.021]GN[+0.984]GQC[+57.021]LN[+15.995]APGGYRC[+57.021]E.C	1413		C[+57]*3, N[+1][+16]	761.989	3	2283.95	2283.95	0	-0.9	Specific	317.56	317.56	53.53	4.32	154	>hFBN1-Nterm 070820	1	DW080520_1.5100.5100.3	controllerType=0 controllerNumber=1 scan=5100	14.054
04843:3	1	E.NLNLC[+57.021]GN[+0.984]GQC[+57.021]LN[+15.995]APGGYRC[+57.021]E.C	1413		C[+57]*3, N[+1][+16]	761.985	3	2283.94	2283.95	0	-6	Specific	480.4	480.4	104.28	5.88	154	>hFBN1-Nterm 070820	1	DW080520_1.4872.4872.3	controllerType=0 controllerNumber=1 scan=4872	13.5317
04912:3	1	E.NLNLC[+57.021]GN[+0.984]GQC[+57.021]LN[+15.995]APGGYRC[+57.021]E.C	1413		C[+57]*3, N[+1][+16]	761.988	3	2283.95	2283.95	0	-1.4	Specific	487.56	487.56	122.97	6.6	154	>hFBN1-Nterm 070820	1	DW080520_1.4924.4924.3	controllerType=0 controllerNumber=1 scan=4924	13.6484
04770:3	1	E.NLNLC[+57.021]GN[+0.984]GQC[+57.021]LN[+15.995]APGGYRC[+57.021]E.C	1413		C[+57]*3, N[+1][+16]	761.989	3	2283.95	2283.95	0	-1.1	Specific	492.24	492.24	121.32	6.8	154	>hFBN1-Nterm 070820	1	DW080520_1.4813.4813.3	controllerType=0 controllerNumber=1 scan=4813	13.3978
05045:3	1	E.NLNLC[+57.021]GN[+0.984]GQC[+57.021]LN[+15.995]APGGYRC[+57.021]E.C	1413		C[+57]*3, N[+1][+16]	761.989	3	2283.95	2283.95	0	-1.3	Specific	525.38	525.38	128.24	6.83	154	>hFBN1-Nterm 070820	1	DW080520_1.5034.5034.3	controllerType=0 controllerNumber=1 scan=5034	13.8996
04972:3	1	E.NLNLC[+57.021]GN[+0.984]GQC[+57.021]LN[+15.995]APGGYRC[+57.021]E.C	1413		C[+57]*3, N[+1][+16]	761.988	3	2283.95	2283.95	0	-1.6	Specific	541.33	541.33	122.79	6.83	154	>hFBN1-Nterm 070820	1	DW080520_1.4975.4975.3	controllerType=0 controllerNumber=1 scan=4975	13.7673
04951:2	1	E.NLNLC[+57.021]GN[+0.984]GQC[+57.021]LN[+15.995]APGGYRC[+57.021]E.C	1413		C[+57]*3, N[+1][+16]	1142.48	2	2283.95	2283.95	0	-0.7	Specific	611.8	611.8	170.4	8.95	154	>hFBN1-Nterm 070820	1	DW080520_1.4957.4957.2	controllerType=0 controllerNumber=1 scan=4957	13.7244
04738:3	1	E.NLNLC[+57.021]GNGQC[+57.021]LNAPGGYRC[+57.021]EC[+57.021]D.M	1413		C[+57]*4	848.015	3	2542.03	2542.03	0	-1	Specific	585.49	585.49	585.49	7.11	154	>hFBN1-Nterm 070820	1	DW080520_1.4788.4788.3	controllerType=0 controllerNumber=1 scan=4788	13.3413
04685:3	1	E.NLNLC[+57.021]GNGQC[+57.021]LNAPGGYRC[+57.021]EC[+57.021]D.M	1413		C[+57]*4	848.015	3	2542.03	2542.03	0	-1.2	Specific	726.46	702.02	702.02	9.91	154	>hFBN1-Nterm 070820	1	DW080520_1.4735.4735.3	controllerType=0 controllerNumber=1 scan=4735	13.2162
04982:3	1	E.NLNLC[+57.021]GN[+0.984]GQC[+57.021]LNAPGGYRC[+57.021]EC[+57.021]D.M	1413		C[+57]*4, N[+1]	848.343	3	2543.02	2543.02	0	-0.4	Specific	385.14	385.14	52.04	5.87	154	>hFBN1-Nterm 070820	1	DW080520_1.4983.4983.3	controllerType=0 controllerNumber=1 scan=4983	13.7847
04917:3	1	E.NLNLC[+57.021]GN[+0.984]GQC[+57.021]LNAPGGYRC[+57.021]EC[+57.021]D.M	1413		C[+57]*4, N[+1]	848.34	3	2543.01	2543.02	0	-4	Specific	445.47	445.47	25.48	5.68	154	>hFBN1-Nterm 070820	1	DW080520_1.4929.4929.3	controllerType=0 controllerNumber=1 scan=4929	13.6593
05003:3	1	E.NLNLC[+57.021]GN[+0.984]GQC[+57.021]LNAPGGYRC[+57.021]EC[+57.021]D.M	1413		C[+57]*4, N[+1]	848.344	3	2543.02	2543.02	0	0.1	Specific	517.76	517.76	26.38	6.14	154	>hFBN1-Nterm 070820	1	DW080520_1.5001.5001.3	controllerType=0 controllerNumber=1 scan=5001	13.8251
04717:3	1	E.NLNLC[+57.021]GNGQC[+57.021]LN[+15.995]APGGYRC[+57.021]EC[+57.021]D.M	1413		C[+57]*4, N[+16]	853.347	3	2558.03	2558.03	0	-0.4	Specific	524.02	524.02	83.88	6.36	154	>hFBN1-Nterm 070820	1	DW080520_1.4767.4767.3	controllerType=0 controllerNumber=1 scan=4767	13.2913
05069:3	1	E.NLNLC[+57.021]GN[+0.984]GQC[+57.021]LNAPGGYRC[+57.021]EC[+57.021]D.M	1413		C[+57]*4, N[+1]	848.342	3	2543.01	2543.02	0	-1.7	Specific	564.66	564.66	59.06	6.91	154	>hFBN1-Nterm 070820	1	DW080520_1.5052.5052.3	controllerType=0 controllerNumber=1 scan=5052	13.9422
04665:3	1	E.NLNLC[+57.021]GNGQC[+57.021]LN[+15.995]APGGYRC[+57.021]EC[+57.021]D.M	1413		C[+57]*4, N[+16]	853.347	3	2558.03	2558.03	0	-0.6	Specific	613.43	613.43	122.2	8.11	154	>hFBN1-Nterm 070820	1	DW080520_1.4717.4717.3	controllerType=0 controllerNumber=1 scan=4717	13.1726
05072:3	1	E.NLNLC[+57.021]GN[+0.984]GQC[+57.021][+14.016]LNAPGGYRC[+57.021]EC[+57.021]D.M	1413		C[+14][+57]*4, N[+1]	853.01	3	2557.01	2557.03	0	-7	Specific	444.52	444.52	18.55	4.96	154	>hFBN1-Nterm 070820	1	DW080520_1.5054.5054.3	controllerType=0 controllerNumber=1 scan=5054	13.9465
05073:3	1	E.NLNLC[+57.021]GN[+0.984]GQC[+57.021]LN[+15.995]APGGYRC[+57.021]EC[+57.021]D.M	1413		C[+57]*4, N[+1][+16]	853.674	3	2559.01	2559.01	0	-1	Specific	480.46	480.46	46.83	6.14	154	>hFBN1-Nterm 070820	1	DW080520_1.5054.5054.3	controllerType=0 controllerNumber=1 scan=5054	13.9465
04886:3	1	E.NLNLC[+57.021]GN[+0.984]GQC[+57.021]LN[+15.995]APGGYRC[+57.021]EC[+57.021]D.M	1413		C[+57]*4, N[+1][+16]	853.674	3	2559.01	2559.01	0	-1.3	Specific	502.76	502.76	63.94	5.94	154	>hFBN1-Nterm 070820	1	DW080520_1.4906.4906.3	controllerType=0 controllerNumber=1 scan=4906	13.6056
05001:3	1	E.NLNLC[+57.021]GN[+0.984]GQC[+57.021]LN[+15.995]APGGYRC[+57.021]EC[+57.021]D.M	1413		C[+57]*4, N[+1][+16]	853.674	3	2559.01	2559.01	0	-1.1	Specific	599.08	599.08	95.22	6.91	154	>hFBN1-Nterm 070820	1	DW080520_1.4999.4999.3	controllerType=0 controllerNumber=1 scan=4999	13.8212
07046:5	1	D.[+28.031]E[+14.016]C[+57.021]S[+802.286]LPNIC[+57.021]VFGT[+802.286]C[+57.021]HNLPGLFRC[+57.021]EC[+57.021]E.I	1451	HexNAc(1)Hex(1)Fuc(1)NeuAc(1),HexNAc(1)Hex(1)Fuc(1)NeuAc(1)	.[28], C[+57]*5, E[+14], S[+802], T[+802]	944.009	5	4716.01	4715.93	0	17.3	Specific	133.99	133.99	27.3	1.37	154	>hFBN1-Nterm 070820	1	DW080520_1.6587.6587.5	controllerType=0 controllerNumber=1 scan=6587	17.527
07324:3	1	E.C[+57.021]SLPNIC[+57.021]VFGTC[+57.021]HNLPGLFRC[+57.021]E.C	1452		C[+57]*4	884.403	3	2651.2	2651.2	0	-1.1	Specific	825.28	813.54	515.03	12.95	154	>hFBN1-Nterm 070820	1	DW080520_1.6811.6811.3	controllerType=0 controllerNumber=1 scan=6811	18.0638
07394:3	1	E.C[+57.021]SLPNIC[+57.021]VFGTC[+57.021]HNLPGLFRC[+57.021]E.C	1452		C[+57]*4	884.404	3	2651.2	2651.2	0	-0.5	Specific	826.35	776.85	662.64	12.95	154	>hFBN1-Nterm 070820	1	DW080520_1.6865.6865.3	controllerType=0 controllerNumber=1 scan=6865	18.192
08757:3	1	E.C[+57.021][-17.027]SLPNIC[+57.021]VFGTC[+57.021]HNLPGLFRC[+57.021]E.C	1452		C[-17][+57]*4	878.729	3	2634.17	2634.17	0	0.1	Specific	123.57	123.57	123.57	3.31	154	>hFBN1-Nterm 070820	1	DW080520_1.7946.7946.3	controllerType=0 controllerNumber=1 scan=7946	20.7604
08691:3	1	E.C[+57.021][-17.027]SLPNIC[+57.021]VFGTC[+57.021]HNLPGLFRC[+57.021]E.C	1452		C[-17][+57]*4	878.728	3	2634.17	2634.17	0	-1.1	Specific	132.42	132.42	132.42	3.31	154	>hFBN1-Nterm 070820	1	DW080520_1.7896.7896.3	controllerType=0 controllerNumber=1 scan=7896	20.6409
07174:3	1	E.[+28.031]C[+57.021]S[+203.079]LPNIC[+57.021]VFGTC[+57.021]HNLPGLFRC[+57.021]E.C	1452	HexNAc(1)	.[28], C[+57]*4, S[+203]	961.437	3	2882.3	2882.31	0	-4.9	Specific	258.64	258.64	0.5	2.67	154	>hFBN1-Nterm 070820	1	DW080520_1.6691.6691.5	controllerType=0 controllerNumber=1 scan=6691	17.7775
07409:3	1	E.C[+57.021]SLPNIC[+57.021]VFGTC[+57.021]HN[+15.995]LPGLFRC[+57.021]E.C	1452		C[+57]*4, N[+16]	889.745	3	2667.22	2667.19	0	10.6	Specific	479.65	479.65	41.72	6.48	154	>hFBN1-Nterm 070820	1	DW080520_1.6877.6877.3	controllerType=0 controllerNumber=1 scan=6877	18.2206
07336:3	1	E.C[+57.021]SLPNIC[+57.021]VFGTC[+57.021]HN[+15.995]LPGLFRC[+57.021]E.C	1452		C[+57]*4, N[+16]	889.732	3	2667.18	2667.19	0	-4.1	Specific	688.9	688.9	35.24	9.75	154	>hFBN1-Nterm 070820	1	DW080520_1.6821.6821.3	controllerType=0 controllerNumber=1 scan=6821	18.0875
07303:4	1	E.C[+57.021]SLPNIC[+57.021]VFGTC[+57.021]HNLPGLFRC[+57.021]EC[+57.021]E.I	1452		C[+57]*5	735.824	4	2940.27	2940.27	0	0.9	Specific	612.91	591.17	474.88	7.26	154	>hFBN1-Nterm 070820	1	DW080520_1.6795.6795.4	controllerType=0 controllerNumber=1 scan=6795	18.0251
07321:3	1	E.C[+57.021]SLPNIC[+57.021]VFGTC[+57.021]HNLPGLFRC[+57.021]EC[+57.021]E.I	1452		C[+57]*5	980.762	3	2940.27	2940.27	0	0.2	Specific	835.11	794.13	467.03	11.43	154	>hFBN1-Nterm 070820	1	DW080520_1.6809.6809.3	controllerType=0 controllerNumber=1 scan=6809	18.0595
08676:3	1	E.C[+57.021][-17.027]SLPNIC[+57.021]VFGTC[+57.021]HNLPGLFRC[+57.021]EC[+57.021]E.I	1452		C[-17][+57]*5	975.086	3	2923.24	2923.25	0	-0.4	Specific	202.93	202.93	202.93	2.86	154	>hFBN1-Nterm 070820	1	DW080520_1.7884.7884.3	controllerType=0 controllerNumber=1 scan=7884	20.6126
07304:4	1	E.C[+57.021]SLPNIC[+57.021]VFGTC[+57.021]HN[+0.984]LPGLFRC[+57.021]EC[+57.021]E.I	1452		C[+57]*5, N[+1]	736.074	4	2941.27	2941.26	0	6.4	Specific	481.27	481.27	30.83	4.54	154	>hFBN1-Nterm 070820	1	DW080520_1.6795.6795.4	controllerType=0 controllerNumber=1 scan=6795	18.0251
08616:3	1	E.C[+57.021][-17.027]SLPNIC[+57.021]VFGTC[+57.021]HNLPGLFRC[+57.021]EC[+57.021]E.I	1452		C[-17][+57]*5	975.086	3	2923.24	2923.25	0	-0.3	Specific	621.54	621.54	621.54	7.43	154	>hFBN1-Nterm 070820	1	DW080520_1.7838.7838.3	controllerType=0 controllerNumber=1 scan=7838	20.5033
07256:3	1	E.C[+57.021]SLPN[+0.984]IC[+57.021]VFGTC[+57.021]HNLPGLFRC[+57.021]EC[+57.021]E.I	1452		C[+57]*5, N[+1]	981.094	3	2941.27	2941.26	0	4.4	Specific	727.96	723.55	79.67	8.09	154	>hFBN1-Nterm 070820	1	DW080520_1.6762.6762.3	controllerType=0 controllerNumber=1 scan=6762	17.9469
07115:3	1	E.[+28.031]C[+57.021][+14.016]S[+426.137]LPNIC[+57.021]VFGT[+264.085]C[+57.021]HNLPGLFRC[+57.021]EC[+57.021]E.I	1452	Hex(1)Pent(2),Pent(2)	.[28], C[+14][+57]*5, S[+426], T[+264]	1224.85	3	3672.54	3672.54	0	-0.6	Specific	414.54	99.75	8.53	2.3	154	>hFBN1-Nterm 070820	1	DW080520_1.6640.6640.6	controllerType=0 controllerNumber=1 scan=6640	17.6528
06424:1	1	E.C[+57.021][-17.027]EIGYE.L	1474		C[-17][+57]	753.275	1	753.275	753.276	0	-1.6	Specific	337.84	337.84	337.84	2.65	154	>hFBN1-Nterm 070820	1	DW080520_1.6115.6115.2	controllerType=0 controllerNumber=1 scan=6115	16.4181
01800:2	1	E.LDRSGGNC[+57.021]TDVNE.C	1480		C[+57]	718.806	2	1436.61	1436.61	0	-1.3	Specific	337.02	274.14	274.14	4.96	154	>hFBN1-Nterm 070820	1	DW080520_1.2213.2213.2	controllerType=0 controllerNumber=1 scan=2213	7.1997
01850:2	1	E.LDRSGGNC[+57.021]TDVNE.C	1480		C[+57]	718.806	2	1436.6	1436.61	0	-1.7	Specific	420.34	308.56	308.56	5.53	154	>hFBN1-Nterm 070820	1	DW080520_1.2259.2259.2	controllerType=0 controllerNumber=1 scan=2259	7.3137
01921:3	1	E.LDRSGGN[+1971.719]C[+57.021]TDVNE.C	1480	HexNAc(5)Hex(5)Fuc(1)	C[+57], N[+1972]	1136.78	3	3408.32	3408.33	0	-2.3	Specific	94.86	94.86	52.44	3.06	154	>hFBN1-Nterm 070820	1	DW080520_1.2322.2322.3	controllerType=0 controllerNumber=1 scan=2322	7.4666
07539:3	1	E.C[+57.021]LDPTTC[+57.021]ISGNC[+57.021]VNTPGSYIC[+57.021]DC[+57.021]PPDFE.L	1493		C[+57]*5	1083.77	3	3249.3	3249.29	0	1.3	Specific	322.69	322.69	315.76	4.74	154	>hFBN1-Nterm 070820	1	DW080520_1.6981.6981.3	controllerType=0 controllerNumber=1 scan=6981	18.4711
07604:3	1	E.C[+57.021]LDPTTC[+57.021]ISGNC[+57.021]VNTPGSYIC[+57.021]DC[+57.021]PPDFE.L	1493		C[+57]*5	1083.77	3	3249.29	3249.29	0	-0.7	Specific	512.63	388.07	388.07	6.03	154	>hFBN1-Nterm 070820	1	DW080520_1.7033.7033.3	controllerType=0 controllerNumber=1 scan=7033	18.5942
07440:3	1	E.C[+57.021]LDPTTC[+57.021]IS[+162.053]GNC[+57.021]VNTPGSYIC[+57.021]DC[+57.021]PPDFE.L	1493	Hex(1)	C[+57]*5, S[+162]	1137.78	3	3411.32	3411.35	0	-7.3	Specific	295.68	295.68	1.34	3.4	154	>hFBN1-Nterm 070820	1	DW080520_1.6902.6902.3	controllerType=0 controllerNumber=1 scan=6902	18.2814
07379:3	1	E.C[+57.021]LDPTTC[+57.021]IS[+162.053]GNC[+57.021]VNTPGSYIC[+57.021]DC[+57.021]PPDFE.L	1493	Hex(1)	C[+57]*5, S[+162]	1137.79	3	3411.34	3411.35	0	-1.5	Specific	355.63	355.63	2.07	4.54	154	>hFBN1-Nterm 070820	1	DW080520_1.6853.6853.3	controllerType=0 controllerNumber=1 scan=6853	18.164
07243:3	1	E.C[+57.021]LDPTTC[+57.021]IS[+162.053]GNC[+57.021]VNTPGSYIC[+57.021]DC[+57.021]PPDFE.L	1493	Hex(1)	C[+57]*5, S[+162]	1137.78	3	3411.34	3411.35	0	-2.1	Specific	596.83	182.35	2.08	5.28	154	>hFBN1-Nterm 070820	1	DW080520_1.6751.6751.3	controllerType=0 controllerNumber=1 scan=6751	17.9206
07310:3	1	E.C[+57.021]LDPTTC[+57.021]IS[+162.053]GNC[+57.021]VNTPGSYIC[+57.021]DC[+57.021]PPDFE.L	1493	Hex(1)	C[+57]*5, S[+162]	1137.79	3	3411.35	3411.35	0	-0.1	Specific	778.16	778.16	11.12	11	154	>hFBN1-Nterm 070820	1	DW080520_1.6800.6800.3	controllerType=0 controllerNumber=1 scan=6800	18.0379
09547:3	1	E.C[+57.021][-17.027]LDPTTC[+57.021]ISGNC[+57.021]VNT[+162.053]PGSYIC[+57.021]DC[+57.021]PPDFE.L	1493	Hex(1)	C[-17][+57]*5, T[+162]	1132.11	3	3394.32	3394.32	0	0.5	Specific	168.57	168.57	3.6	3.37	154	>hFBN1-Nterm 070820	1	DW080520_1.8637.8637.3	controllerType=0 controllerNumber=1 scan=8637	22.4669
07503:3	1	E.C[+57.021]LDPTTC[+57.021]IS[+162.053]GN[+0.984]C[+57.021]VNTPGSYIC[+57.021]DC[+57.021]PPDFE.L	1493	Hex(1)	C[+57]*5, N[+1], S[+162]	1138.11	3	3412.33	3412.33	0	-0.9	Specific	199.39	199.39	0	3.37	154	>hFBN1-Nterm 070820	1	DW080520_1.6951.6951.3	controllerType=0 controllerNumber=1 scan=6951	18.3995
07225:3	1	E.C[+57.021]LDPTTC[+57.021]IS[+162.053]GNC[+57.021]VN[+15.995]TPGSYIC[+57.021]DC[+57.021]PPDFE.L	1493	Hex(1)	C[+57]*5, N[+16], S[+162]	1143.12	3	3427.33	3427.34	0	-2.6	Specific	432.19	234.21	1.44	4.22	154	>hFBN1-Nterm 070820	1	DW080520_1.6732.6732.3	controllerType=0 controllerNumber=1 scan=6732	17.8748
07284:3	1	E.C[+57.021]LDPTTC[+57.021]IS[+162.053]GN[+0.984]C[+57.021]VN[+15.995]TPGSYIC[+57.021]DC[+57.021]PPDFE.L	1493	Hex(1)	C[+57]*5, N[+1][+16], S[+162]	1143.46	3	3428.38	3428.33	0	15.5	Specific	439.74	173.59	2.56	3.15	154	>hFBN1-Nterm 070820	1	DW080520_1.6782.6782.3	controllerType=0 controllerNumber=1 scan=6782	17.9944
04667:4	2	D.[+28.031]PPC[+57.021]DC[+57.021]IYSGPTNVC[+57.021]N[+2133.772]GS[+132.042]IC[+57.021]TTPD[+15.995]LC[+57.021]E.N	19	HexNAc(5)Hex(6)Fuc(1),Pent(1)	.[28], C[+57]*5, D[+16], N[+2134], S[+132]	1325.03	4	5297.1	5297.04	0	11.6	Specific	37.07	13.25	0.23	1.39	1	>Reverse >hFBN1-Nterm 070820	2	DW080520_1.4719.4719.4	controllerType=0 controllerNumber=1 scan=4719	13.177

## Sheet: DW_032421_7
Query #:z	Protein Rank	Peptide < ProteinMetrics Confidential >	Starting position	Glycans NHFAGNa	Modification Type(s)	Observed m/z	z	Observed (M+H)	Calc. mass (M+H)	Off-by-x error	Mass error (ppm)	Cleavage	Score	Delta	Delta Mod	|Log Prob|	# of unique peptides	Protein Name	Protein DB number	Comment	Scan #	Scan Time
03097:3	1	E.NLRGTYKC[+57.021]IC[+57.021]NSGYE.V	743		C[+57]*2	612.276	3	1834.81	1834.82	0	-4	Specific	407.88	352.66	352.66	3.66	189	>hFBN1-Nterm 070820	1	DW032421_7.3189.3189.3	controllerType=0 controllerNumber=1 scan=3189	9.5215
03177:3	1	E.NLRGTYKC[+57.021]IC[+57.021]NSGYE.V	743		C[+57]*2	612.278	3	1834.82	1834.82	0	-1.6	Specific	447.2	391.52	391.52	5.68	189	>hFBN1-Nterm 070820	1	DW032421_7.3253.3253.3	controllerType=0 controllerNumber=1 scan=3253	9.6642
02919:3	1	E.NLRGTYKC[+57.021]IC[+57.021]NSGYE.V	743		C[+57]*2	612.278	3	1834.82	1834.82	0	-1.8	Specific	488.69	285.42	285.42	3.68	189	>hFBN1-Nterm 070820	1	DW032421_7.3032.3032.3	controllerType=0 controllerNumber=1 scan=3032	9.1653
03036:3	1	E.NLRGTYKC[+57.021]IC[+57.021]NSGYE.V	743		C[+57]*2	612.277	3	1834.82	1834.82	0	-1.9	Specific	505.02	374.17	374.17	5.23	189	>hFBN1-Nterm 070820	1	DW032421_7.3134.3134.3	controllerType=0 controllerNumber=1 scan=3134	9.3978
02981:3	1	E.NLRGTYKC[+57.021]IC[+57.021]NSGYE.V	743		C[+57]*2	612.278	3	1834.82	1834.82	0	-1.5	Specific	509.05	337.62	337.62	4.53	189	>hFBN1-Nterm 070820	1	DW032421_7.3085.3085.3	controllerType=0 controllerNumber=1 scan=3085	9.2865
02930:2	1	E.NLRGTYKC[+57.021]IC[+57.021]NSGYE.V	743		C[+57]*2	917.913	2	1834.82	1834.82	0	-1.5	Specific	773.77	469.89	469.89	9.92	189	>hFBN1-Nterm 070820	1	DW032421_7.3043.3043.2	controllerType=0 controllerNumber=1 scan=3043	9.1897
Other Peptides
02686:4	1	D.DHC[+57.021]LC[+57.021]QKGYIGTHC[+57.021]GQPVC[+57.021]E.S	134		C[+57]*4	605.503	4	2418.99	2419	0	-5.5	Specific	330.27	330.27	330.27	3.17	189	>hFBN1-Nterm 070820	1	DW032421_7.2840.2840.4	controllerType=0 controllerNumber=1 scan=2840	8.7174
04127:6	1	D.H[+15.995]C[+57.021]LC[+57.021]QKGYIGT[+426.137]HC[+57.021]GQPVC[+57.021]ES[+324.106]GC[+57.021]LNGGRC[+57.021]VAPNRC[+57.021]AC[+57.021]TYGFTGPQC[+57.021]E.R	135	Hex(1)Pent(2),Hex(2)	C[+57]*9, H[+16], S[+324], T[+426]	1017.58	6	6100.47	6100.46	0	1.5	Specific	189.82	189.82	0.58	1.97	189	>hFBN1-Nterm 070820	1	DW032421_7.4046.4046.3	controllerType=0 controllerNumber=1 scan=4046	11.4796
03673:4	1	E.SGC[+57.021]LNGGRC[+57.021]VAPNRC[+57.021]AC[+57.021]TYGFTGPQC[+57.021]E.R	154		C[+57]*5	763.069	4	3049.25	3049.26	0	-1.7	Specific	538.6	509.85	509.85	5.26	189	>hFBN1-Nterm 070820	1	DW032421_7.3659.3659.4	controllerType=0 controllerNumber=1 scan=3659	10.6003
03760:3	1	E.SGC[+57.021]LNGGRC[+57.021]VAPNRC[+57.021]AC[+57.021]TYGFTGPQC[+57.021]E.R	154		C[+57]*5	1017.09	3	3049.26	3049.26	0	2	Specific	665.96	479.05	479.05	9.96	189	>hFBN1-Nterm 070820	1	DW032421_7.3738.3738.3	controllerType=0 controllerNumber=1 scan=3738	10.7812
03650:3	1	E.SGC[+57.021]LNGGRC[+57.021]VAPNRC[+57.021]AC[+57.021]TYGFTGPQC[+57.021]E.R	154		C[+57]*5	1017.09	3	3049.26	3049.26	0	-0.3	Specific	668.36	470.36	470.36	10.02	189	>hFBN1-Nterm 070820	1	DW032421_7.3639.3639.3	controllerType=0 controllerNumber=1 scan=3639	10.556
03708:3	1	E.SGC[+57.021]LNGGRC[+57.021]VAPNRC[+57.021]AC[+57.021]TYGFTGPQC[+57.021]E.R	154		C[+57]*5	1017.09	3	3049.26	3049.26	0	-0.1	Specific	684.42	493.68	493.68	10.02	189	>hFBN1-Nterm 070820	1	DW032421_7.3689.3689.3	controllerType=0 controllerNumber=1 scan=3689	10.6691
03822:3	1	E.SGC[+57.021]LNGGRC[+57.021]VAPNRC[+57.021]AC[+57.021]TYGFTGPQC[+57.021]E.R	154		C[+57]*5	1017.09	3	3049.25	3049.26	0	-2.7	Specific	754.68	516.01	516.01	11.22	189	>hFBN1-Nterm 070820	1	DW032421_7.3786.3786.3	controllerType=0 controllerNumber=1 scan=3786	10.8913
03883:3	1	E.SGC[+57.021]LNGGRC[+57.021]VAPN[+15.995]RC[+57.021]AC[+57.021]TYGFTGPQC[+57.021]E.R	154		C[+57]*5, N[+16]	1022.42	3	3065.23	3065.25	0	-6.5	Specific	150.63	142.52	34.66	1.41	189	>hFBN1-Nterm 070820	1	DW032421_7.3833.3833.3	controllerType=0 controllerNumber=1 scan=3833	10.9969
03935:4	1	E.SGC[+57.021]LN[+0.984]GGRC[+57.021]VAPNRC[+57.021]AC[+57.021]TYGFTGPQC[+57.021]E.R	154		C[+57]*5, N[+1]	763.316	4	3050.24	3050.24	0	-0.2	Specific	513.51	493.3	94.67	5.79	189	>hFBN1-Nterm 070820	1	DW032421_7.3883.3883.4	controllerType=0 controllerNumber=1 scan=3883	11.1137
04126:3	1	E.SGC[+57.021]LN[+0.984]GGRC[+57.021]VAPNRC[+57.021]AC[+57.021]TYGFTGPQC[+57.021]E.R	154		C[+57]*5, N[+1]	1017.42	3	3050.23	3050.24	0	-3.4	Specific	613.27	489.61	25.78	7.37	189	>hFBN1-Nterm 070820	1	DW032421_7.4046.4046.3	controllerType=0 controllerNumber=1 scan=4046	11.4796
03941:3	1	E.SGC[+57.021]LN[+0.984]GGRC[+57.021]VAPNRC[+57.021]AC[+57.021]TYGFTGPQC[+57.021]E.R	154		C[+57]*5, N[+1]	1017.42	3	3050.24	3050.24	0	0.2	Specific	671.44	517.26	142.22	10.02	189	>hFBN1-Nterm 070820	1	DW032421_7.3888.3888.3	controllerType=0 controllerNumber=1 scan=3888	11.1249
04065:3	1	E.SGC[+57.021]LN[+0.984]GGRC[+57.021]VAPNRC[+57.021]AC[+57.021]TYGFTGPQC[+57.021]E.R	154		C[+57]*5, N[+1]	1017.42	3	3050.24	3050.24	0	-1.5	Specific	697.79	513.33	80.25	10.02	189	>hFBN1-Nterm 070820	1	DW032421_7.3997.3997.3	controllerType=0 controllerNumber=1 scan=3997	11.3696
03890:3	1	E.SGC[+57.021]LN[+0.984]GGRC[+57.021]VAPNRC[+57.021]AC[+57.021]TYGFTGPQC[+57.021]E.R	154		C[+57]*5, N[+1]	1017.42	3	3050.24	3050.24	0	0	Specific	704.44	501.78	48.12	10.17	189	>hFBN1-Nterm 070820	1	DW032421_7.3840.3840.3	controllerType=0 controllerNumber=1 scan=3840	11.014
03996:3	1	E.SGC[+57.021]LN[+0.984]GGRC[+57.021]VAPNRC[+57.021]AC[+57.021]TYGFTGPQC[+57.021]E.R	154		C[+57]*5, N[+1]	1017.42	3	3050.24	3050.24	0	0.5	Specific	711.81	538.32	132.71	11.02	189	>hFBN1-Nterm 070820	1	DW032421_7.3941.3941.3	controllerType=0 controllerNumber=1 scan=3941	11.2447
03600:3	1	E.SGC[+57.021]LN[+0.984]GGRC[+57.021]VAPN[+15.995]RC[+57.021]AC[+57.021]TYGFTGPQC[+57.021]E.R	154		C[+57]*5, N[+1][+16]	1022.76	3	3066.26	3066.24	0	6.6	Specific	89.09	89.09	12.27	1.42	189	>hFBN1-Nterm 070820	1	DW032421_7.3597.3597.3	controllerType=0 controllerNumber=1 scan=3597	10.461
03960:4	1	E.SGC[+57.021]LNGGRC[+57.021]VAPNRC[+57.021]AC[+57.021]T[+294.095]YGFT[+802.286]GPQC[+57.021]E.R	154	Hex(1)Pent(1),HexNAc(1)Hex(1)Fuc(1)NeuAc(1)	C[+57]*5, T[+294][+802]	1037.19	4	4145.72	4145.64	0	19.7	Specific	215.67	209.43	1.2	1.38	189	>hFBN1-Nterm 070820	1	DW032421_7.3909.3909.3	controllerType=0 controllerNumber=1 scan=3909	11.1711
03399:4	1	E.MC[+57.021]PAQPHPC[+57.021]RRGFIPNIRTGAC[+57.021]QDVDE.C	225		C[+57]*3	796.367	4	3182.45	3182.45	0	-1	Specific	194.39	194.39	194.39	1.44	189	>hFBN1-Nterm 070820	1	DW032421_7.3429.3429.4	controllerType=0 controllerNumber=1 scan=3429	10.0707
03444:5	1	E.M[+15.995]C[+57.021]PAQPHPC[+57.021]RRGFIPNIRTGAC[+57.021]QDVDE.C	225		C[+57]*3, M[+16]	640.495	5	3198.45	3198.44	0	0.2	Specific	90.25	90.25	90.25	1.45	189	>hFBN1-Nterm 070820	1	DW032421_7.3468.3468.5	controllerType=0 controllerNumber=1 scan=3468	10.1614
05964:3	1	E.C[+57.021]QAIPGLC[+57.021]QGGNC[+57.021]INTVGSFE.C	252		C[+57]*3	761.341	3	2282.01	2282	0	4.1	Specific	474.03	472.49	472.49	5.53	189	>hFBN1-Nterm 070820	1	DW032421_7.5549.5549.3	controllerType=0 controllerNumber=1 scan=5549	14.9211
06024:3	1	E.C[+57.021]QAIPGLC[+57.021]QGGNC[+57.021]INTVGSFE.C	252		C[+57]*3	761.34	3	2282.01	2282	0	2.4	Specific	584.53	538.03	538.03	6.79	189	>hFBN1-Nterm 070820	1	DW032421_7.5602.5602.3	controllerType=0 controllerNumber=1 scan=5602	15.0459
06037:2	1	E.C[+57.021]QAIPGLC[+57.021]QGGNC[+57.021]INTVGSFE.C	252		C[+57]*3	1141.51	2	2282.01	2282	0	2.3	Specific	631.69	491.38	491.38	7.8	189	>hFBN1-Nterm 070820	1	DW032421_7.5613.5613.2	controllerType=0 controllerNumber=1 scan=5613	15.0719
05975:2	1	E.C[+57.021]QAIPGLC[+57.021]QGGNC[+57.021]INTVGSFE.C	252		C[+57]*3	1141.51	2	2282.01	2282	0	3	Specific	725.13	601.55	601.55	9.8	189	>hFBN1-Nterm 070820	1	DW032421_7.5558.5558.2	controllerType=0 controllerNumber=1 scan=5558	14.9432
06264:3	1	E.C[+57.021]QAIPGLC[+57.021]QGGN[+0.984]C[+57.021]INTVGSFE.C	252		C[+57]*3, N[+1]	761.679	3	2283.02	2282.98	0	17.2	Specific	196.56	196.56	0	1.39	189	>hFBN1-Nterm 070820	1	DW032421_7.5798.5798.2	controllerType=0 controllerNumber=1 scan=5798	15.5081
07684:2	1	E.C[+57.021][-17.027]QAIPGLC[+57.021]QGGNC[+57.021]INTVGSFE.C	252		C[-17][+57]*3	1132.99	2	2264.98	2264.97	0	3.1	Specific	206.19	206.19	206.19	1.64	189	>hFBN1-Nterm 070820	1	DW032421_7.6881.6881.2	controllerType=0 controllerNumber=1 scan=6881	18.0709
05723:3	1	E.C[+57.021]QAIPGLC[+57.021]QGGN[+0.984]C[+57.021]INTVGSFE.C	252		C[+57]*3, N[+1]	761.673	3	2283.01	2282.98	0	9.7	Specific	301.74	301.74	0	2	189	>hFBN1-Nterm 070820	1	DW032421_7.5356.5356.3	controllerType=0 controllerNumber=1 scan=5356	14.4641
07646:3	1	E.C[+57.021][-17.027]QAIPGLC[+57.021]QGGNC[+57.021]INTVGSFE.C	252		C[-17][+57]*3	755.664	3	2264.98	2264.97	0	1.7	Specific	353.21	353.21	353.21	3.93	189	>hFBN1-Nterm 070820	1	DW032421_7.6851.6851.3	controllerType=0 controllerNumber=1 scan=6851	17.9989
05873:3	1	E.C[+57.021]QAIPGLC[+57.021]QGGNC[+57.021]INT[+162.053]VGSFE.C	252	Hex(1)	C[+57]*3, T[+162]	815.355	3	2444.05	2444.05	0	-0.5	Specific	376.41	376.41	5.6	5.19	189	>hFBN1-Nterm 070820	1	DW032421_7.5477.5477.3	controllerType=0 controllerNumber=1 scan=5477	14.7497
07703:2	1	E.C[+57.021][-17.027]QAIPGLC[+57.021]QGGNC[+57.021]INTVGSFE.C	252		C[-17][+57]*3	1132.99	2	2264.98	2264.97	0	2.1	Specific	381.32	381.32	381.32	5.13	189	>hFBN1-Nterm 070820	1	DW032421_7.6897.6897.2	controllerType=0 controllerNumber=1 scan=6897	18.1106
07637:2	1	E.C[+57.021][-17.027]QAIPGLC[+57.021]QGGNC[+57.021]INTVGSFE.C	252		C[-17][+57]*3	1133	2	2264.98	2264.97	0	4.3	Specific	382.16	382.16	382.16	5.13	189	>hFBN1-Nterm 070820	1	DW032421_7.6844.6844.2	controllerType=0 controllerNumber=1 scan=6844	17.9836
05790:2	1	E.C[+57.021]QAIPGLC[+57.021]QGGNC[+57.021]INT[+162.053]VGSFE.C	252	Hex(1)	C[+57]*3, T[+162]	1222.54	2	2444.07	2444.05	0	7.8	Specific	480.06	425.45	5.6	4.74	189	>hFBN1-Nterm 070820	1	DW032421_7.5409.5409.2	controllerType=0 controllerNumber=1 scan=5409	14.5885
05796:3	1	E.C[+57.021]QAIPGLC[+57.021]QGGNC[+57.021]INT[+162.053]VGSFE.C	252	Hex(1)	C[+57]*3, T[+162]	815.358	3	2444.06	2444.05	0	2.3	Specific	504.61	471.21	5.6	5.47	189	>hFBN1-Nterm 070820	1	DW032421_7.5414.5414.3	controllerType=0 controllerNumber=1 scan=5414	14.6018
05666:3	1	E.C[+57.021]QAIPGLC[+57.021]QGGNC[+57.021]INT[+162.053]VGSFE.C	252	Hex(1)	C[+57]*3, T[+162]	815.356	3	2444.05	2444.05	0	0.9	Specific	607.08	560.09	5.6	7.86	189	>hFBN1-Nterm 070820	1	DW032421_7.5307.5307.3	controllerType=0 controllerNumber=1 scan=5307	14.3521
05729:3	1	E.C[+57.021]QAIPGLC[+57.021]QGGNC[+57.021]INT[+162.053]VGSFE.C	252	Hex(1)	C[+57]*3, T[+162]	815.356	3	2444.06	2444.05	0	1	Specific	619.53	555.82	2.07	7.01	189	>hFBN1-Nterm 070820	1	DW032421_7.5361.5361.3	controllerType=0 controllerNumber=1 scan=5361	14.4759
05658:2	1	E.C[+57.021]QAIPGLC[+57.021]QGGNC[+57.021]INTVGS[+162.053]FE.C	252	Hex(1)	C[+57]*3, S[+162]	1222.54	2	2444.06	2444.05	0	4.3	Specific	675.46	580.82	3.08	8.8	189	>hFBN1-Nterm 070820	1	DW032421_7.5300.5300.2	controllerType=0 controllerNumber=1 scan=5300	14.335
05710:2	1	E.C[+57.021]QAIPGLC[+57.021]QGGNC[+57.021]INTVGS[+162.053]FE.C	252	Hex(1)	C[+57]*3, S[+162]	1222.53	2	2444.06	2444.05	0	2.8	Specific	750.98	635.14	2.92	10.8	189	>hFBN1-Nterm 070820	1	DW032421_7.5348.5348.2	controllerType=0 controllerNumber=1 scan=5348	14.4471
07323:2	1	E.C[+57.021][-17.027]QAIPGLC[+57.021]QGGNC[+57.021]INT[+162.053]VGSFE.C	252	Hex(1)	C[-17][+57]*3, T[+162]	1214.02	2	2427.04	2427.03	0	4.4	Specific	233.28	194.9	5.6	1.75	189	>hFBN1-Nterm 070820	1	DW032421_7.6611.6611.2	controllerType=0 controllerNumber=1 scan=6611	17.4284
07274:3	1	E.C[+57.021][-17.027]QAIPGLC[+57.021]QGGNC[+57.021]INT[+162.053]VGSFE.C	252	Hex(1)	C[-17][+57]*3, T[+162]	809.687	3	2427.05	2427.03	0	7.9	Specific	242.45	145.36	0.85	1.44	189	>hFBN1-Nterm 070820	1	DW032421_7.6578.6578.3	controllerType=0 controllerNumber=1 scan=6578	17.3496
07199:3	1	E.C[+57.021][-17.027]QAIPGLC[+57.021]QGGNC[+57.021]INTVGS[+162.053]FE.C	252	Hex(1)	C[-17][+57]*3, S[+162]	809.682	3	2427.03	2427.03	0	2	Specific	314.69	142.65	0.65	1.75	189	>hFBN1-Nterm 070820	1	DW032421_7.6527.6527.3	controllerType=0 controllerNumber=1 scan=6527	17.2276
05935:3	1	E.C[+57.021]QAIPGLC[+57.021]QGGNC[+57.021]IN[+0.984]T[+162.053]VGSFE.C	252	Hex(1)	C[+57]*3, N[+1], T[+162]	815.681	3	2445.03	2445.04	0	-3.4	Specific	369.33	361.27	3.05	3.13	189	>hFBN1-Nterm 070820	1	DW032421_7.5525.5525.3	controllerType=0 controllerNumber=1 scan=5525	14.8649
07183:2	1	E.C[+57.021][-17.027]QAIPGLC[+57.021]QGGNC[+57.021]INT[+162.053]VGSFE.C	252	Hex(1)	C[-17][+57]*3, T[+162]	1214.02	2	2427.03	2427.03	0	3.2	Specific	384.77	254.08	4.16	3.81	189	>hFBN1-Nterm 070820	1	DW032421_7.6514.6514.2	controllerType=0 controllerNumber=1 scan=6514	17.1972
05947:2	1	E.C[+57.021]QAIPGLC[+57.021]QGGN[+0.984]C[+57.021]INT[+162.053]VGSFE.C	252	Hex(1)	C[+57]*3, N[+1], T[+162]	1223.03	2	2445.05	2445.04	0	4	Specific	388.12	376.16	5.6	4.28	189	>hFBN1-Nterm 070820	1	DW032421_7.5535.5535.2	controllerType=0 controllerNumber=1 scan=5535	14.8887
07257:2	1	E.C[+57.021][-17.027]QAIPGLC[+57.021]QGGNC[+57.021]INT[+162.053]VGSFE.C	252	Hex(1)	C[-17][+57]*3, T[+162]	1214.02	2	2427.04	2427.03	0	6.2	Specific	418.92	284.4	5.6	3.73	189	>hFBN1-Nterm 070820	1	DW032421_7.6567.6567.2	controllerType=0 controllerNumber=1 scan=6567	17.3231
05883:2	1	E.C[+57.021]QAIPGLC[+57.021]QGGN[+0.984]C[+57.021]INT[+162.053]VGSFE.C	252	Hex(1)	C[+57]*3, N[+1], T[+162]	1223.03	2	2445.05	2445.04	0	6	Specific	492.64	468.21	0.9	4.95	189	>hFBN1-Nterm 070820	1	DW032421_7.5485.5485.2	controllerType=0 controllerNumber=1 scan=5485	14.7696
07389:2	1	E.C[+57.021][-17.027]QAIPGLC[+57.021]QGGN[+0.984]C[+57.021]INT[+162.053]VGSFE.C	252	Hex(1)	C[-17][+57]*3, N[+1], T[+162]	1214.53	2	2428.05	2428.01	0	15	Specific	189.29	189.29	0	1.44	189	>hFBN1-Nterm 070820	1	DW032421_7.6658.6658.2	controllerType=0 controllerNumber=1 scan=6658	17.5397
07218:2	1	E.C[+57.021][-17.027]QAIPGLC[+57.021]QGGN[+15.995]C[+57.021]INT[+162.053]VGSFE.C	252	Hex(1)	C[-17][+57]*3, N[+16], T[+162]	1222.02	2	2443.03	2443.02	0	5.7	Specific	193.18	193.18	0	1.68	189	>hFBN1-Nterm 070820	1	DW032421_7.6541.6541.2	controllerType=0 controllerNumber=1 scan=6541	17.2597
07462:2	1	E.C[+57.021][-17.027]QAIPGLC[+57.021]QGGN[+0.984]C[+57.021]INT[+162.053]VGSFE.C	252	Hex(1)	C[-17][+57]*3, N[+1], T[+162]	1214.51	2	2428.01	2428.01	0	-0.9	Specific	209.93	209.93	0	2.08	189	>hFBN1-Nterm 070820	1	DW032421_7.6711.6711.2	controllerType=0 controllerNumber=1 scan=6711	17.6663
04412:4	1	E.C[+57.021]QAIPGLC[+57.021]QGGNC[+57.021]INTVGSFEC[+57.021]KC[+57.021]PAGHKLNE.V	252		C[+57]*5	894.902	4	3576.59	3576.59	0	-1.6	Specific	1083.75	1043.9	661.4	16.46	189	>hFBN1-Nterm 070820	1	DW032421_7.4288.4288.4	controllerType=0 controllerNumber=1 scan=4288	12.0114
04348:4	1	E.C[+57.021]QAIPGLC[+57.021]QGGNC[+57.021]INTVGSFEC[+57.021]KC[+57.021]PAGHKLNE.V	252		C[+57]*5	894.902	4	3576.59	3576.59	0	-1.2	Specific	1250.63	1113.97	689.8	21.25	189	>hFBN1-Nterm 070820	1	DW032421_7.4230.4230.4	controllerType=0 controllerNumber=1 scan=4230	11.889
04219:3	1	E.C[+57.021]QAIPGLC[+57.021]QGGNC[+57.021]INTVGS[+162.053]FEC[+57.021]KC[+57.021]PAGHKLNE.V	252	Hex(1)	C[+57]*5, S[+162]	1246.89	3	3738.64	3738.64	0	0.4	Specific	820.46	820.46	31.15	11.25	189	>hFBN1-Nterm 070820	1	DW032421_7.4131.4131.3	controllerType=0 controllerNumber=1 scan=4131	11.6703
04538:4	1	E.C[+57.021]QAIPGLC[+57.021]QGGN[+0.984]C[+57.021]INTVGSFEC[+57.021]KC[+57.021]PAGHKLNE.V	252		C[+57]*5, N[+1]	895.15	4	3577.58	3577.57	0	1.1	Specific	891.22	891.22	20.48	13.25	189	>hFBN1-Nterm 070820	1	DW032421_7.4394.4394.4	controllerType=0 controllerNumber=1 scan=4394	12.2487
05062:3	1	E.C[+57.021][-17.027]QAIPGLC[+57.021]QGGNC[+57.021]INTVGSFEC[+57.021]KC[+57.021]PAGHKLNE.V	252		C[-17][+57]*5	1187.19	3	3559.56	3559.56	0	-0.5	Specific	1001.89	1001.89	1001.89	15.25	189	>hFBN1-Nterm 070820	1	DW032421_7.4813.4813.3	controllerType=0 controllerNumber=1 scan=4813	13.2075
04246:4	1	E.C[+57.021]QAIPGLC[+57.021]QGGNC[+57.021]INTVGS[+162.053]FEC[+57.021]KC[+57.021]PAGHKLNE.V	252	Hex(1)	C[+57]*5, S[+162]	935.416	4	3738.64	3738.64	0	-0.7	Specific	1160.84	1135.94	9.18	19.25	189	>hFBN1-Nterm 070820	1	DW032421_7.4149.4149.4	controllerType=0 controllerNumber=1 scan=4149	11.7092
04381:4	1	E.C[+57.021]QAIPGLC[+57.021]QGGNC[+57.021]INTVGS[+162.053]FEC[+57.021]KC[+57.021]PAGHKLNE.V	252	Hex(1)	C[+57]*5, S[+162]	935.415	4	3738.64	3738.64	0	-1	Specific	1171.02	1149	10.84	19.25	189	>hFBN1-Nterm 070820	1	DW032421_7.4260.4260.4	controllerType=0 controllerNumber=1 scan=4260	11.9572
04315:4	1	E.C[+57.021]QAIPGLC[+57.021]QGGNC[+57.021]INTVGS[+162.053]FEC[+57.021]KC[+57.021]PAGHKLNE.V	252	Hex(1)	C[+57]*5, S[+162]	935.414	4	3738.63	3738.64	0	-2.9	Specific	1171.6	1136.99	9.49	18.46	189	>hFBN1-Nterm 070820	1	DW032421_7.4205.4205.4	controllerType=0 controllerNumber=1 scan=4205	11.8326
04567:4	1	E.C[+57.021]QAIPGLC[+57.021]QGGN[+0.984]C[+57.021]INT[+162.053]VGSFEC[+57.021]KC[+57.021]PAGHKLNE.V	252	Hex(1)	C[+57]*5, N[+1], T[+162]	935.668	4	3739.65	3739.63	0	6.4	Specific	269.15	149.75	2	1.5	189	>hFBN1-Nterm 070820	1	DW032421_7.4420.4420.4	controllerType=0 controllerNumber=1 scan=4420	12.306
04193:4	1	E.C[+57.021]QAIPGLC[+57.021]QGGNC[+57.021]IN[+15.995]T[+203.079]VGSFEC[+57.021]KC[+57.021]PAGHKLNE.V	252	HexNAc(1)	C[+57]*5, N[+16], T[+203]	949.672	4	3795.67	3795.67	0	0.3	Specific	494.29	494.29	2	4.51	189	>hFBN1-Nterm 070820	1	DW032421_7.4107.4107.4	controllerType=0 controllerNumber=1 scan=4107	11.6174
04913:3	1	E.C[+57.021][-17.027]QAIPGLC[+57.021]QGGNC[+57.021]INTVGS[+162.053]FEC[+57.021]KC[+57.021]PAGHKLNE.V	252	Hex(1)	C[-17][+57]*5, S[+162]	1241.21	3	3721.63	3721.62	0	3.3	Specific	785.19	476.67	8.65	10.18	189	>hFBN1-Nterm 070820	1	DW032421_7.4689.4689.3	controllerType=0 controllerNumber=1 scan=4689	12.9281
04843:3	1	E.C[+57.021][-17.027]QAIPGLC[+57.021]QGGNC[+57.021]INTVGS[+162.053]FEC[+57.021]KC[+57.021]PAGHKLNE.V	252	Hex(1)	C[-17][+57]*5, S[+162]	1241.21	3	3721.62	3721.62	0	0.8	Specific	860.87	526.09	22.57	12.25	189	>hFBN1-Nterm 070820	1	DW032421_7.4636.4636.3	controllerType=0 controllerNumber=1 scan=4636	12.8035
04865:4	1	E.C[+57.021][-17.027]QAIPGLC[+57.021]QGGNC[+57.021]INTVGS[+162.053]FEC[+57.021]KC[+57.021]PAGHKLNE.V	252	Hex(1)	C[-17][+57]*5, S[+162]	931.162	4	3721.63	3721.62	0	2.3	Specific	994.47	556.05	8.86	15.19	189	>hFBN1-Nterm 070820	1	DW032421_7.4652.4652.4	controllerType=0 controllerNumber=1 scan=4652	12.8395
04175:4	1	E.C[+57.021]QAIPGLC[+57.021]QGGN[+0.984]C[+57.021]INTVGS[+162.053]FEC[+57.021]KC[+57.021]PAGHKLNE.V	252	Hex(1)	C[+57]*5, N[+1], S[+162]	935.668	4	3739.65	3739.63	0	5.5	Specific	1079.67	1026.25	10.28	16.66	189	>hFBN1-Nterm 070820	1	DW032421_7.4093.4093.4	controllerType=0 controllerNumber=1 scan=4093	11.5858
04207:4	1	E.C[+57.021]QAIPGLC[+57.021]QGGNC[+57.021]IN[+15.995]TVGS[+162.053]FEC[+57.021]KC[+57.021]PAGHKLNE.V	252	Hex(1)	C[+57]*5, N[+16], S[+162]	939.413	4	3754.63	3754.64	0	-2.2	Specific	1299.22	1274.51	9.88	20.46	189	>hFBN1-Nterm 070820	1	DW032421_7.4121.4121.4	controllerType=0 controllerNumber=1 scan=4121	11.6481
04861:3	1	E.C[+57.021][-17.027]QAIPGLC[+57.021]QGGNC[+57.021]IN[+15.995]T[+162.053]VGSFEC[+57.021]KC[+57.021]PAGHKLNE.V	252	Hex(1)	C[-17][+57]*5, N[+16], T[+162]	1246.55	3	3737.62	3737.61	0	2.4	Specific	416.49	416.49	2	4.78	189	>hFBN1-Nterm 070820	1	DW032421_7.4649.4649.3	controllerType=0 controllerNumber=1 scan=4649	12.8337
04336:4	1	E.C[+57.021]QAIPGLC[+57.021]QGGN[+15.995]C[+57.021]IN[+0.984]T[+203.079]VGSFEC[+57.021]KC[+57.021]PAGHKLNE.V	252	HexNAc(1)	C[+57]*5, N[+1][+16], T[+203]	949.922	4	3796.66	3796.65	0	4	Specific	523.78	523.78	2	4.86	189	>hFBN1-Nterm 070820	1	DW032421_7.4221.4221.4	controllerType=0 controllerNumber=1 scan=4221	11.8675
04407:1	1	E.C[+57.021]STIPGIC[+57.021]E.G	294		C[+57]*2	1036.44	1	1036.44	1036.44	0	0.3	Specific	522.42	307.43	307.43	4.99	189	>hFBN1-Nterm 070820	1	DW032421_7.4284.4284.2	controllerType=0 controllerNumber=1 scan=4284	12.0031
04494:2	1	E.C[+57.021]STIPGIC[+57.021]E.G	294		C[+57]*2	518.726	2	1036.44	1036.44	0	0	Specific	592.26	319.5	319.5	4.29	189	>hFBN1-Nterm 070820	1	DW032421_7.4359.4359.2	controllerType=0 controllerNumber=1 scan=4359	12.1693
04429:2	1	E.C[+57.021]STIPGIC[+57.021]E.G	294		C[+57]*2	518.726	2	1036.44	1036.44	0	0.1	Specific	593.09	325.8	325.8	5.2	189	>hFBN1-Nterm 070820	1	DW032421_7.4303.4303.2	controllerType=0 controllerNumber=1 scan=4303	12.0468
04364:2	1	E.C[+57.021]STIPGIC[+57.021]E.G	294		C[+57]*2	518.725	2	1036.44	1036.44	0	-1.1	Specific	612.39	310.09	310.09	5.29	189	>hFBN1-Nterm 070820	1	DW032421_7.4244.4244.2	controllerType=0 controllerNumber=1 scan=4244	11.9207
06293:2	1	E.C[+57.021][-17.027]STIPGIC[+57.021]E.G	294		C[-17][+57]*2	510.213	2	1019.42	1019.42	0	1.8	Specific	384.45	341.08	341.08	3.47	189	>hFBN1-Nterm 070820	1	DW032421_7.5823.5823.2	controllerType=0 controllerNumber=1 scan=5823	15.567
06360:2	1	E.C[+57.021][-17.027]STIPGIC[+57.021]E.G	294		C[-17][+57]*2	510.213	2	1019.42	1019.42	0	1.2	Specific	387.02	304.33	304.33	2.64	189	>hFBN1-Nterm 070820	1	DW032421_7.5877.5877.2	controllerType=0 controllerNumber=1 scan=5877	15.6923
05160:3	1	E.GGEC[+57.021]TNTVSSYFC[+57.021]KC[+57.021]PPGFYTSPDGTRC[+57.021]ID.V	303		C[+57]*4	1145.15	3	3433.44	3433.42	0	4.7	Specific	418.38	418.38	418.38	5.62	189	>hFBN1-Nterm 070820	1	DW032421_7.4884.4884.3	controllerType=0 controllerNumber=1 scan=4884	13.373
04622:4	1	D.YC[+57.021]QLVRYLC[+57.021]QNGRC[+57.021]IPTPGS[+162.053]YRC[+57.021]E.C	454	Hex(1)	C[+57]*4, S[+162]	803.868	4	3212.45	3212.44	0	3.6	Specific	705.03	705.03	19.04	10.4	189	>hFBN1-Nterm 070820	1	DW032421_7.4463.4463.4	controllerType=0 controllerNumber=1 scan=4463	12.4047
04802:4	1	D.YC[+57.021]QLVRYLC[+57.021]QN[+0.984]GRC[+57.021]IPTPGS[+162.053]YRC[+57.021]E.C	454	Hex(1)	C[+57]*4, N[+1], S[+162]	804.113	4	3213.43	3213.42	0	2.2	Specific	764.24	764.24	24.65	11.4	189	>hFBN1-Nterm 070820	1	DW032421_7.4607.4607.4	controllerType=0 controllerNumber=1 scan=4607	12.7351
03838:3	1	E.C[+57.021]NKGFQLDLRGE.C	478		C[+57]	479.569	3	1436.69	1436.69	0	-1.1	Specific	500.95	500.95	500.95	6.3	189	>hFBN1-Nterm 070820	1	DW032421_7.3797.3797.3	controllerType=0 controllerNumber=1 scan=3797	10.917
03768:3	1	E.C[+57.021]NKGFQLDLRGE.C	478		C[+57]	479.569	3	1436.69	1436.69	0	-1.5	Specific	602.05	602.05	602.05	8.62	189	>hFBN1-Nterm 070820	1	DW032421_7.3744.3744.3	controllerType=0 controllerNumber=1 scan=3744	10.7937
03046:4	1	E.C[+57.021]EKNPC[+57.021]AGGEC[+57.021]INNQGSYT[+162.053]C[+57.021]QC[+57.021]RAGYQSTLTRTE.C	496	Hex(1)	C[+57]*5, T[+162]	1033.93	4	4132.71	4132.72	0	-1.3	Specific	1221.91	1221.91	0	20.33	189	>hFBN1-Nterm 070820	1	DW032421_7.3143.3143.4	controllerType=0 controllerNumber=1 scan=3143	9.4179
03251:4	1	E.C[+57.021]EKNPC[+57.021]AGGEC[+57.021]IN[+15.995]NQGS[+162.053]YTC[+57.021]QC[+57.021]RAGYQSTLTRTE.C	496	Hex(1)	C[+57]*5, N[+16], S[+162]	1038.18	4	4149.69	4148.71	1	-6.6	Specific	911.99	911.99	0	14.01	189	>hFBN1-Nterm 070820	1	DW032421_7.3310.3310.4	controllerType=0 controllerNumber=1 scan=3310	9.7951
03049:4	1	E.C[+57.021]EKNPC[+57.021]AGGEC[+57.021]IN[+15.995]NQGS[+162.053]YTC[+57.021]QC[+57.021]RAGYQSTLTRTE.C	496	Hex(1)	C[+57]*5, N[+16], S[+162]	1037.93	4	4148.7	4148.71	0	-1.4	Specific	1313.12	1313.12	0	22.33	189	>hFBN1-Nterm 070820	1	DW032421_7.3145.3145.4	controllerType=0 controllerNumber=1 scan=3145	9.4223
03269:5	1	E.C[+57.021]EKNPC[+57.021]AGGEC[+57.021]IN[+15.995]N[+0.984]QGS[+802.286]YT[+146.058]C[+57.021]QC[+57.021]RAGYQSTLTRTE.C	496	HexNAc(1)Hex(1)Fuc(1)NeuAc(1),Fuc(1)	C[+57]*5, N[+1][+16], S[+802], T[+146]	988.207	5	4937	4935.99	1	3	Specific	207.32	207.32	0	1.46	189	>hFBN1-Nterm 070820	1	DW032421_7.3325.3325.5	controllerType=0 controllerNumber=1 scan=3325	9.8291
02960:4	1	E.KNPC[+57.021]AGGEC[+57.021]INNQGS[+162.053]YTC[+57.021]QC[+57.021]RAGYQSTLTRTE.C	498	Hex(1)	C[+57]*4, S[+162]	961.663	4	3843.63	3843.64	0	-3.6	Specific	959.02	959.02	0.4	14.46	189	>hFBN1-Nterm 070820	1	DW032421_7.3067.3067.4	controllerType=0 controllerNumber=1 scan=3067	9.2438
02962:4	1	E.KNPC[+57.021]AGGEC[+57.021]IN[+15.995]NQGS[+162.053]YTC[+57.021]QC[+57.021]RAGYQSTLTRTE.C	498	Hex(1)	C[+57]*4, N[+16], S[+162]	965.664	4	3859.63	3859.64	0	-0.7	Specific	1008.39	1008.39	0.4	16.25	189	>hFBN1-Nterm 070820	1	DW032421_7.3069.3069.4	controllerType=0 controllerNumber=1 scan=3069	9.2481
03710:4	1	E.KN[+15.995]PC[+57.021]AGGEC[+57.021]INNQGS[+802.286]YT[+365.132]C[+57.021]QC[+57.021]RAGYQSTLTRTE.C	498	HexNAc(1)Hex(1)Fuc(1)NeuAc(1),HexNAc(1)Hex(1)	C[+57]*4, N[+16], S[+802], T[+365]	1216.76	4	4864	4865	-1	0.4	Specific	602.9	45.12	0	5.69	189	>hFBN1-Nterm 070820	1	DW032421_7.3691.3691.4	controllerType=0 controllerNumber=1 scan=3691	10.6728
03182:4	1	E.KNPC[+57.021]AGGEC[+57.021]IN[+15.995]N[+0.984]QGS[+162.053]YTC[+57.021]QC[+57.021]RAGYQSTLTRTE.C	498	Hex(1)	C[+57]*4, N[+1][+16], S[+162]	965.91	4	3860.62	3860.62	0	-0.8	Specific	733.12	733.12	0.4	10.25	189	>hFBN1-Nterm 070820	1	DW032421_7.3256.3256.4	controllerType=0 controllerNumber=1 scan=3256	9.6707
04697:3	1	E.C[+57.021]SIRNMC[+57.021]LNGMC[+57.021]INE.D	578		C[+57]*3	624.595	3	1871.77	1871.77	0	0.6	Specific	583.29	563.58	563.58	7.3	189	>hFBN1-Nterm 070820	1	DW032421_7.4518.4518.3	controllerType=0 controllerNumber=1 scan=4518	12.5308
04691:2	1	E.C[+57.021]SIRNMC[+57.021]LNGMC[+57.021]INE.D	578		C[+57]*3	936.39	2	1871.77	1871.77	0	1.7	Specific	676.41	587.67	587.67	10.14	189	>hFBN1-Nterm 070820	1	DW032421_7.4514.4514.2	controllerType=0 controllerNumber=1 scan=4514	12.5221
04930:2	1	E.C[+57.021]SIRNMC[+57.021]LN[+0.984]GMC[+57.021]INE.D	578		C[+57]*3, N[+1]	936.884	2	1872.76	1872.75	0	4.5	Specific	167.06	158.81	44.62	2.1	189	>hFBN1-Nterm 070820	1	DW032421_7.4702.4702.2	controllerType=0 controllerNumber=1 scan=4702	12.9565
06243:2	1	E.C[+57.021][-17.027]SIRNMC[+57.021]LNGMC[+57.021]INE.D	578		C[-17][+57]*3	927.867	2	1854.73	1854.74	0	-7.9	Specific	254.92	251.95	251.95	2.65	189	>hFBN1-Nterm 070820	1	DW032421_7.5780.5780.2	controllerType=0 controllerNumber=1 scan=5780	15.4635
06125:2	1	E.C[+57.021][-17.027]SIRNMC[+57.021]LNGMC[+57.021]INE.D	578		C[-17][+57]*3	927.879	2	1854.75	1854.74	0	4.7	Specific	519.83	519.83	519.83	6.28	189	>hFBN1-Nterm 070820	1	DW032421_7.5685.5685.2	controllerType=0 controllerNumber=1 scan=5685	15.2417
04819:3	1	E.C[+57.021]SIRNMC[+57.021]LN[+0.984]GMC[+57.021]INE.D	578		C[+57]*3, N[+1]	624.923	3	1872.75	1872.75	0	-0.1	Specific	531.22	484.89	154.97	6.24	189	>hFBN1-Nterm 070820	1	DW032421_7.4619.4619.3	controllerType=0 controllerNumber=1 scan=4619	12.7631
04916:2	1	E.C[+57.021]SIRNMC[+57.021]LN[+0.984]GMC[+57.021]INE.D	578		C[+57]*3, N[+1]	936.88	2	1872.75	1872.75	0	0.1	Specific	559.81	474.16	114.21	7.14	189	>hFBN1-Nterm 070820	1	DW032421_7.4691.4691.2	controllerType=0 controllerNumber=1 scan=4691	12.9324
04834:2	1	E.C[+57.021]SIRNMC[+57.021]LN[+0.984]GMC[+57.021]INE.D	578		C[+57]*3, N[+1]	936.881	2	1872.75	1872.75	0	0.7	Specific	636.6	504.72	169.65	9.2	189	>hFBN1-Nterm 070820	1	DW032421_7.4630.4630.2	controllerType=0 controllerNumber=1 scan=4630	12.7888
06253:2	1	E.C[+57.021][-17.027]SIRNMC[+57.021]LN[+0.984]GMC[+57.021]INE.D	578		C[-17][+57]*3, N[+1]	928.368	2	1855.73	1855.73	0	0.9	Specific	374.65	317.56	169.47	4.13	189	>hFBN1-Nterm 070820	1	DW032421_7.5788.5788.2	controllerType=0 controllerNumber=1 scan=5788	15.4842
03621:5	1	E.DGSFKC[+57.021]IC[+57.021]KPGFQLAS[+162.053]DGRYC[+57.021]KD.I	593	Hex(1)	C[+57]*3, S[+162]	575.061	5	2871.28	2871.27	0	0.4	Specific	714.54	714.03	10.02	9.98	189	>hFBN1-Nterm 070820	1	DW032421_7.3611.3611.5	controllerType=0 controllerNumber=1 scan=3611	10.492
03913:5	1	D.GS[+132.042]FKC[+57.021]IC[+57.021]KPGFQLAS[+203.079]DGRYC[+57.021]KDINE.C	594	Pent(1),HexNAc(1)	C[+57]*3, S[+132][+203]	657.9	5	3285.47	3285.49	0	-5	Specific	170.97	170.97	170.97	1.45	189	>hFBN1-Nterm 070820	1	DW032421_7.3859.3859.5	controllerType=0 controllerNumber=1 scan=3859	11.0557
03968:4	1	D.GS[+132.042]FKC[+57.021]IC[+57.021]KPGFQLAS[+146.058]DGRYC[+57.021]KDINE.C	594	Pent(1),Fuc(1)	C[+57]*3, S[+132][+146]	807.866	4	3228.44	3228.46	0	-6.4	Specific	334.39	334.39	334.39	1.52	189	>hFBN1-Nterm 070820	1	DW032421_7.3917.3917.4	controllerType=0 controllerNumber=1 scan=3917	11.1904
03492:3	1	E.C[+57.021]ETPGIC[+57.021]MNGRC[+57.021]VNTDGSYRC[+57.021]E.C	619		C[+57]*4	879.352	3	2636.04	2636.04	0	0.1	Specific	753.05	736.32	657.26	11.36	189	>hFBN1-Nterm 070820	1	DW032421_7.3509.3509.3	controllerType=0 controllerNumber=1 scan=3509	10.2558
03396:3	1	E.C[+57.021]ETPGIC[+57.021]MNGRC[+57.021]VNTDGS[+162.053]YRC[+57.021]E.C	619	Hex(1)	C[+57]*4, S[+162]	933.367	3	2798.09	2798.09	0	-2.4	Specific	620.03	620.03	16.17	7.56	189	>hFBN1-Nterm 070820	1	DW032421_7.3427.3427.3	controllerType=0 controllerNumber=1 scan=3427	10.0664
03337:3	1	E.C[+57.021]ETPGIC[+57.021]MNGRC[+57.021]VNTDGS[+162.053]YRC[+57.021]E.C	619	Hex(1)	C[+57]*4, S[+162]	933.369	3	2798.09	2798.09	0	-1	Specific	646.56	643.96	23.63	8.36	189	>hFBN1-Nterm 070820	1	DW032421_7.3381.3381.3	controllerType=0 controllerNumber=1 scan=3381	9.958
03746:3	1	E.C[+57.021]ETPGIC[+57.021]MN[+0.984]GRC[+57.021]VNTDGSYRC[+57.021]E.C	619		C[+57]*4, N[+1]	879.676	3	2637.01	2637.03	0	-4.8	Specific	897.13	829.5	119.51	13.04	189	>hFBN1-Nterm 070820	1	DW032421_7.3725.3725.3	controllerType=0 controllerNumber=1 scan=3725	10.7499
02723:3	1	E.C[+57.021]ETPGIC[+57.021]M[+15.995]NGRC[+57.021]VNTDGS[+162.053]YRC[+57.021]E.C	619	Hex(1)	C[+57]*4, M[+16], S[+162]	938.703	3	2814.1	2814.09	0	2.4	Specific	132.2	132.2	2.75	1.71	189	>hFBN1-Nterm 070820	1	DW032421_7.2870.2870.3	controllerType=0 controllerNumber=1 scan=2870	8.7884
02185:4	1	E.C[+57.021]ETPGIC[+57.021]M[+15.995]NGRC[+57.021]VNTDGS[+203.079]YRC[+57.021]E.C	619	HexNAc(1)	C[+57]*4, M[+16], S[+203]	714.534	4	2855.11	2855.12	0	-0.5	Specific	280.57	251.74	0.62	2.05	189	>hFBN1-Nterm 070820	1	DW032421_7.2407.2407.4	controllerType=0 controllerNumber=1 scan=2407	7.6934
03365:3	1	E.C[+57.021]ETPGIC[+57.021]MN[+15.995]GRC[+57.021]VNT[+162.053]DGSYRC[+57.021]E.C	619	Hex(1)	C[+57]*4, N[+16], T[+162]	938.702	3	2814.09	2814.09	0	0.4	Specific	322.92	322.92	1.53	4.49	189	>hFBN1-Nterm 070820	1	DW032421_7.3401.3401.3	controllerType=0 controllerNumber=1 scan=3401	10.0047
03553:3	1	E.C[+57.021]ETPGIC[+57.021]MN[+0.984]GRC[+57.021]VNTDGS[+162.053]YRC[+57.021]E.C	619	Hex(1)	C[+57]*4, N[+1], S[+162]	933.698	3	2799.08	2799.08	0	0.5	Specific	684.17	568.3	23.49	9.36	189	>hFBN1-Nterm 070820	1	DW032421_7.3560.3560.3	controllerType=0 controllerNumber=1 scan=3560	10.3759
03624:3	1	E.C[+57.021]ETPGIC[+57.021]MN[+0.984]GRC[+57.021]VNTDGS[+162.053]YRC[+57.021]E.C	619	Hex(1)	C[+57]*4, N[+1], S[+162]	933.698	3	2799.08	2799.08	0	0.1	Specific	711.11	586.89	31.96	10.36	189	>hFBN1-Nterm 070820	1	DW032421_7.3614.3614.3	controllerType=0 controllerNumber=1 scan=3614	10.5004
02498:4	1	E.C[+57.021]ETPGIC[+57.021]M[+15.995]N[+0.984]GRC[+57.021]VNT[+203.079]DGSYRC[+57.021]E.C	619	HexNAc(1)	C[+57]*4, M[+16], N[+1], T[+203]	714.779	4	2856.09	2856.1	0	-1.7	Specific	300	300	7.2	1.62	189	>hFBN1-Nterm 070820	1	DW032421_7.2689.2689.4	controllerType=0 controllerNumber=1 scan=2689	8.369
04428:3	1	E.C[+57.021][-17.027]ETPGIC[+57.021]MN[+0.984]GRC[+57.021]VNTDGS[+162.053]YRC[+57.021]E.C	619	Hex(1)	C[-17][+57]*4, N[+1], S[+162]	928.021	3	2782.05	2782.05	0	-0.8	Specific	603.32	566.4	9.74	8.36	189	>hFBN1-Nterm 070820	1	DW032421_7.4301.4301.3	controllerType=0 controllerNumber=1 scan=4301	12.0406
06209:2	1	E.C[+57.021]FPGLAVGLDGRVC[+57.021]VD.T	641		C[+57]*2	867.921	2	1734.84	1734.83	0	3.2	Specific	601.5	601.5	601.5	8.65	189	>hFBN1-Nterm 070820	1	DW032421_7.5754.5754.2	controllerType=0 controllerNumber=1 scan=5754	15.4045
06152:2	1	E.C[+57.021]FPGLAVGLDGRVC[+57.021]VD.T	641		C[+57]*2	867.919	2	1734.83	1734.83	0	0.1	Specific	652.86	652.86	652.86	9.72	189	>hFBN1-Nterm 070820	1	DW032421_7.5707.5707.2	controllerType=0 controllerNumber=1 scan=5707	15.2936
04881:5	1	E.C[+57.021]FPGLAVGLDGRVC[+57.021]VDTHMRSTC[+57.021]YGGYKRGQC[+57.021]IKPLFGAVTKSE.C	641		C[+57]*4	990.484	5	4948.39	4948.39	0	-0.1	Specific	410.84	410.84	303.04	3.94	189	>hFBN1-Nterm 070820	1	DW032421_7.4664.4664.2	controllerType=0 controllerNumber=1 scan=4664	12.868
04863:6	1	E.C[+57.021]FPGLAVGLDGRVC[+57.021]VDTHMRSTC[+57.021]YGGYKRGQC[+57.021]IKPLFGAVTKSE.C	641		C[+57]*4	825.575	6	4948.41	4948.39	0	4.1	Specific	522.05	522.05	389.3	4.61	189	>hFBN1-Nterm 070820	1	DW032421_7.4651.4651.6	controllerType=0 controllerNumber=1 scan=4651	12.8373
04886:5	1	E.C[+57.021]FPGLAVGLDGRVC[+57.021]VDTHMRSTC[+57.021]YGGYKRGQC[+57.021]IKPLFGAVTKSE.C	641		C[+57]*4	990.486	5	4948.4	4948.39	0	1.3	Specific	638.34	638.34	549.09	7.61	189	>hFBN1-Nterm 070820	1	DW032421_7.4669.4669.5	controllerType=0 controllerNumber=1 scan=4669	12.8807
05598:6	1	E.C[+57.021][-17.027]FPGLAVGLDGRVC[+57.021]VDTHMRSTC[+57.021]YGGYKRGQC[+57.021]IKPLFGAVTKSE.C	641		C[-17][+57]*4	822.735	6	4931.38	4931.37	0	1.7	Specific	421.07	421.07	421.07	4.69	189	>hFBN1-Nterm 070820	1	DW032421_7.5252.5252.6	controllerType=0 controllerNumber=1 scan=5252	14.2248
05533:6	1	E.C[+57.021][-17.027]FPGLAVGLDGRVC[+57.021]VDTHMRSTC[+57.021]YGGYKRGQC[+57.021]IKPLFGAVTKSE.C	641		C[-17][+57]*4	822.735	6	4931.37	4931.37	0	1.2	Specific	451.28	451.28	451.28	4.9	189	>hFBN1-Nterm 070820	1	DW032421_7.5200.5200.6	controllerType=0 controllerNumber=1 scan=5200	14.1022
05561:5	1	E.C[+57.021][-17.027]FPGLAVGLDGRVC[+57.021]VDTHMRSTC[+57.021]YGGYKRGQC[+57.021]IKPLFGAVTKSE.C	641		C[-17][+57]*4	987.083	5	4931.38	4931.37	0	3.6	Specific	659.11	659.11	659.11	7.69	189	>hFBN1-Nterm 070820	1	DW032421_7.5222.5222.5	controllerType=0 controllerNumber=1 scan=5222	14.1538
03181:6	1	D.THMRSTC[+57.021]YGGYKRGQC[+57.021]IKPLFGAVTKSE.C	657		C[+57]*2	539.603	6	3232.58	3232.58	0	-0.4	Specific	161.45	161.45	161.45	1.45	189	>hFBN1-Nterm 070820	1	DW032421_7.3255.3255.6	controllerType=0 controllerNumber=1 scan=3255	9.6685
03157:5	1	D.THMRSTC[+57.021]YGGYKRGQC[+57.021]IKPLFGAVTKSE.C	657		C[+57]*2	647.321	5	3232.57	3232.58	0	-2.4	Specific	217.67	217.67	217.67	1.39	189	>hFBN1-Nterm 070820	1	DW032421_7.3235.3235.6	controllerType=0 controllerNumber=1 scan=3235	9.6226
03166:5	1	D.THMRSTC[+57.021]YGGYKRGQC[+57.021]IKPLFGAVTKSE.C	657		C[+57]*2	647.322	5	3232.58	3232.58	0	-0.8	Specific	402.08	398.96	398.96	4.16	189	>hFBN1-Nterm 070820	1	DW032421_7.3242.3242.5	controllerType=0 controllerNumber=1 scan=3242	9.6389
04575:3	1	E.C[+57.021]C[+57.021]C[+57.021]ASTEYAFGEPC[+57.021]QPC[+57.021]PAQNSAE.Y	685		C[+57]*5	932.017	3	2794.04	2794.03	0	2.4	Specific	656.93	541.17	541.17	8	189	>hFBN1-Nterm 070820	1	DW032421_7.4428.4428.3	controllerType=0 controllerNumber=1 scan=4428	12.3253
04355:2	1	E.YAFGEPC[+57.021]QPC[+57.021]PAQNSAE.Y	692		C[+57]*2	963.394	2	1925.78	1925.78	0	0.2	Specific	512.87	426.13	426.13	5.97	189	>hFBN1-Nterm 070820	1	DW032421_7.4237.4237.2	controllerType=0 controllerNumber=1 scan=4237	11.9062
04281:2	1	E.YAFGEPC[+57.021]QPC[+57.021]PAQNSAE.Y	692		C[+57]*2	963.394	2	1925.78	1925.78	0	1	Specific	558.67	436.63	436.63	6.24	189	>hFBN1-Nterm 070820	1	DW032421_7.4178.4178.2	controllerType=0 controllerNumber=1 scan=4178	11.7712
04420:2	1	E.YAFGEPC[+57.021]QPC[+57.021]PAQNSAE.Y	692		C[+57]*2	963.389	2	1925.77	1925.78	0	-4.3	Specific	585.78	523.23	523.23	6.5	189	>hFBN1-Nterm 070820	1	DW032421_7.4295.4295.2	controllerType=0 controllerNumber=1 scan=4295	12.0275
04288:2	1	E.YAFGEPC[+57.021]QPC[+57.021]PAQNSAE.Y	692		C[+57]*2	963.394	2	1925.78	1925.78	0	0.6	Specific	695.45	571.03	571.03	9.3	189	>hFBN1-Nterm 070820	1	DW032421_7.4184.4184.2	controllerType=0 controllerNumber=1 scan=4184	11.7847
04421:2	1	E.YAFGEPC[+57.021]QPC[+57.021]PAQN[+0.984]SAE.Y	692		C[+57]*2, N[+1]	963.89	2	1926.77	1926.76	0	5	Specific	661.05	572.18	572.18	8.7	189	>hFBN1-Nterm 070820	1	DW032421_7.4295.4295.2	controllerType=0 controllerNumber=1 scan=4295	12.0275
04423:3	1	E.YQALC[+57.021]SSGPGMTSAGSDINE.C	709		C[+57]	682.291	3	2044.86	2044.86	0	-0.6	Specific	524.29	448.49	448.49	5.31	189	>hFBN1-Nterm 070820	1	DW032421_7.4297.4297.3	controllerType=0 controllerNumber=1 scan=4297	12.0319
04455:2	1	E.YQALC[+57.021]SSGPGMTSAGSDINE.C	709		C[+57]	1022.93	2	2044.86	2044.86	0	1.2	Specific	757.42	558.61	558.61	10.38	189	>hFBN1-Nterm 070820	1	DW032421_7.4325.4325.2	controllerType=0 controllerNumber=1 scan=4325	12.0949
04395:2	1	E.YQALC[+57.021]SSGPGMTSAGSDINE.C	709		C[+57]	1022.93	2	2044.86	2044.86	0	0.3	Specific	810.51	648.93	648.93	11.38	189	>hFBN1-Nterm 070820	1	DW032421_7.4272.4272.2	controllerType=0 controllerNumber=1 scan=4272	11.981
04452:2	1	E.YQALC[+57.021]SSGPGMTSAGSD[+15.995]INE.C	709		C[+57], D[+16]	1030.94	2	2060.87	2060.85	0	7.2	Specific	311.26	265.89	2.46	1.47	189	>hFBN1-Nterm 070820	1	DW032421_7.4321.4321.2	controllerType=0 controllerNumber=1 scan=4321	12.0842
03847:2	1	E.YQALC[+57.021]SSGPGM[+15.995]TSAGSDIN[+0.984]E.C	709		C[+57], M[+16], N[+1]	1031.43	2	2061.85	2061.84	0	5.3	Specific	449.35	386.36	124.39	3.11	189	>hFBN1-Nterm 070820	1	DW032421_7.3802.3802.2	controllerType=0 controllerNumber=1 scan=3802	10.9278
05359:2	1	E.C[+57.021]ALDPDIC[+57.021]PNGIC[+57.021]E.N	729		C[+57]*3	817.34	2	1633.67	1633.67	0	4.6	Specific	563.28	426.9	426.9	6.12	189	>hFBN1-Nterm 070820	1	DW032421_7.5053.5053.2	controllerType=0 controllerNumber=1 scan=5053	13.7619
05225:2	1	E.C[+57.021]ALDPDIC[+57.021]PNGIC[+57.021]E.N	729		C[+57]*3	817.337	2	1633.67	1633.67	0	1.1	Specific	695	477.66	477.66	8.72	189	>hFBN1-Nterm 070820	1	DW032421_7.4941.4941.2	controllerType=0 controllerNumber=1 scan=4941	13.5086
05164:2	1	E.C[+57.021]ALDPDIC[+57.021]PNGIC[+57.021]E.N	729		C[+57]*3	817.342	2	1633.68	1633.67	0	6.4	Specific	707.8	504.25	504.25	9.12	189	>hFBN1-Nterm 070820	1	DW032421_7.4888.4888.2	controllerType=0 controllerNumber=1 scan=4888	13.3836
07198:2	1	E.C[+57.021][-17.027]ALDPDIC[+57.021]PNGIC[+57.021]E.N	729		C[-17][+57]*3	808.825	2	1616.64	1616.64	0	2.8	Specific	197.99	197.99	197.99	1.46	189	>hFBN1-Nterm 070820	1	DW032421_7.6527.6527.3	controllerType=0 controllerNumber=1 scan=6527	17.2276
07137:2	1	E.C[+57.021][-17.027]ALDPDIC[+57.021]PNGIC[+57.021]E.N	729		C[-17][+57]*3	808.824	2	1616.64	1616.64	0	1.2	Specific	443.32	418.24	418.24	4.2	189	>hFBN1-Nterm 070820	1	DW032421_7.6475.6475.2	controllerType=0 controllerNumber=1 scan=6475	17.1044
05425:2	1	E.C[+57.021]ALDPDIC[+57.021]PN[+0.984]GIC[+57.021]E.N	729		C[+57]*3, N[+1]	817.831	2	1634.65	1634.65	0	3.1	Specific	502.81	387.55	387.55	5.33	189	>hFBN1-Nterm 070820	1	DW032421_7.5106.5106.2	controllerType=0 controllerNumber=1 scan=5106	13.8819
07194:2	1	E.C[+57.021][-17.027]ALDPDIC[+57.021]PNGIC[+57.021]E.N	729		C[-17][+57]*3	808.825	2	1616.64	1616.64	0	2.8	Specific	556.09	525.1	525.1	5.59	189	>hFBN1-Nterm 070820	1	DW032421_7.6523.6523.2	controllerType=0 controllerNumber=1 scan=6523	17.2188
05289:2	1	E.C[+57.021]ALDPDIC[+57.021]PN[+0.984]GIC[+57.021]E.N	729		C[+57]*3, N[+1]	817.83	2	1634.65	1634.65	0	1.7	Specific	629.5	449.73	449.73	7.65	189	>hFBN1-Nterm 070820	1	DW032421_7.4996.4996.2	controllerType=0 controllerNumber=1 scan=4996	13.6345
05360:2	1	E.C[+57.021]ALDPDIC[+57.021]PN[+0.984]GIC[+57.021]E.N	729		C[+57]*3, N[+1]	817.831	2	1634.65	1634.65	0	2.7	Specific	662.11	465.81	465.81	8.65	189	>hFBN1-Nterm 070820	1	DW032421_7.5053.5053.2	controllerType=0 controllerNumber=1 scan=5053	13.7619
07273:2	1	E.C[+57.021][-17.027]ALDPDIC[+57.021]PN[+0.984]GIC[+57.021]E.N	729		C[-17][+57]*3, N[+1]	809.323	2	1617.64	1617.62	0	9.3	Specific	203.64	203.64	203.64	1.34	189	>hFBN1-Nterm 070820	1	DW032421_7.6578.6578.3	controllerType=0 controllerNumber=1 scan=6578	17.3496
07384:2	1	E.C[+57.021][-17.027]ALDPDIC[+57.021]PN[+0.984]GIC[+57.021]E.N	729		C[-17][+57]*3, N[+1]	809.319	2	1617.63	1617.62	0	5.5	Specific	363.79	363.79	363.79	3.61	189	>hFBN1-Nterm 070820	1	DW032421_7.6655.6655.2	controllerType=0 controllerNumber=1 scan=6655	17.5331
07447:2	1	E.C[+57.021][-17.027]ALDPDIC[+57.021]PN[+0.984]GIC[+57.021]E.N	729		C[-17][+57]*3, N[+1]	809.319	2	1617.63	1617.62	0	4.9	Specific	364.35	364.35	364.35	4.45	189	>hFBN1-Nterm 070820	1	DW032421_7.6699.6699.2	controllerType=0 controllerNumber=1 scan=6699	17.638
07311:2	1	E.C[+57.021][-17.027]ALDPDIC[+57.021]PN[+0.984]GIC[+57.021]E.N	729		C[-17][+57]*3, N[+1]	809.32	2	1617.63	1617.62	0	5.7	Specific	407.49	407.49	407.49	4.72	189	>hFBN1-Nterm 070820	1	DW032421_7.6602.6602.2	controllerType=0 controllerNumber=1 scan=6602	17.4061
04033:2	1	D.PDIC[+57.021]PNGIC[+57.021]E.N	733		C[+57]*2	587.746	2	1174.49	1174.49	0	-0.9	Specific	543.82	543.82	543.82	3.47	189	>hFBN1-Nterm 070820	1	DW032421_7.3970.3970.2	controllerType=0 controllerNumber=1 scan=3970	11.3088
03178:3	1	E.NLRGTYKC[+57.021]IC[+57.021]N[+0.984]SGYE.V	743		C[+57]*2, N[+1]	612.61	3	1835.82	1835.81	0	5.9	Specific	386.95	328.61	324.76	3.59	189	>hFBN1-Nterm 070820	1	DW032421_7.3253.3253.3	controllerType=0 controllerNumber=1 scan=3253	9.6642
03428:3	1	E.NLRGTYKC[+57.021]IC[+57.021]NSGYEVD.S	743		C[+57]*2	683.642	3	2048.91	2048.92	0	-2.8	Specific	512.45	512.45	512.45	4.32	189	>hFBN1-Nterm 070820	1	DW032421_7.3451.3451.3	controllerType=0 controllerNumber=1 scan=3451	10.1209
03487:3	1	E.NLRGTYKC[+57.021]IC[+57.021]N[+0.984]SGYEVD.S	743		C[+57]*2, N[+1]	683.977	3	2049.92	2049.9	0	7.4	Specific	184.56	184.56	184.56	1.66	189	>hFBN1-Nterm 070820	1	DW032421_7.3505.3505.3	controllerType=0 controllerNumber=1 scan=3505	10.2471
03877:5	1	E.NLRGT[+802.286]YKC[+57.021]IC[+57.021]NS[+365.132]GYEVDSTGKNC[+57.021]VD.I	743	HexNAc(1)Hex(1)Fuc(1)NeuAc(1),HexNAc(1)Hex(1)	C[+57]*3, S[+365], T[+802]	816.54	5	4078.67	4077.7	1	-7.1	Specific	254.14	254.14	3.6	1.5	189	>hFBN1-Nterm 070820	1	DW032421_7.3829.3829.4	controllerType=0 controllerNumber=1 scan=3829	10.9887
05702:5	1	E.C[+57.021]VLNSLLC[+57.021]DNGQC[+57.021]RNT[+365.132]PGSFVC[+57.021]T[+396.127]C[+57.021]PKGFIYKPDLKTC[+57.021]E.D	771	HexNAc(1)Hex(1),Pent(3)	C[+57]*6, T[+365][+396]	1055.06	5	5271.29	5270.32	1	-5	Specific	323.09	323.09	0	2.29	189	>hFBN1-Nterm 070820	1	DW032421_7.5340.5340.5	controllerType=0 controllerNumber=1 scan=5340	14.4277
05577:5	1	E.C[+57.021]VLNSLLC[+57.021]DN[+15.995]GQC[+57.021]RNT[+324.106]PGSFVC[+57.021]TC[+57.021]PKGFIYKPDLKT[+132.042]C[+57.021]E.D	771	Hex(2),Pent(1)	C[+57]*6, N[+16], T[+132][+324]	997.056	5	4981.25	4981.2	0	10	Specific	254.77	254.77	0	1.72	189	>hFBN1-Nterm 070820	1	DW032421_7.5234.5234.5	controllerType=0 controllerNumber=1 scan=5234	14.182
05464:5	1	E.C[+57.021]VLNSLLC[+57.021]DNGQC[+57.021]RNT[+396.127]PGSFVC[+57.021]T[+511.190]C[+57.021]PKGFIYKPD[+15.995]LKTC[+57.021]E.D	771	Pent(3),HexNAc(1)Hex(1)Fuc(1)	C[+57]*6, D[+16], T[+396][+511]	1087.28	5	5432.38	5432.37	0	1	Specific	272.37	272.37	0	2.43	189	>hFBN1-Nterm 070820	1	DW032421_7.5139.5139.5	controllerType=0 controllerNumber=1 scan=5139	13.9593
04172:3	1	E.C[+57.021]ESSPC[+57.021]INGVC[+57.021]KNS[+324.106]PGSFIC[+57.021]E.C	813	Hex(2)	C[+57]*4, S[+324]	909.369	3	2726.09	2726.09	0	-0.8	Specific	798.56	554.33	3.6	10.38	189	>hFBN1-Nterm 070820	1	DW032421_7.4089.4089.3	controllerType=0 controllerNumber=1 scan=4089	11.5759
04508:2	1	E.SSPC[+57.021]IN[+0.984]GVC[+57.021]KNSPGSFIC[+57.021]E.C	815		C[+57]*3, N[+1]	1057.45	2	2113.9	2113.9	0	-0.6	Specific	585.75	525.76	126.95	6.92	189	>hFBN1-Nterm 070820	1	DW032421_7.4371.4371.2	controllerType=0 controllerNumber=1 scan=4371	12.1966
04316:3	1	E.SS[+162.053]PC[+57.021]INGVC[+57.021]KNSPGSFIC[+57.021]E.C	815	Hex(1)	C[+57]*3, S[+162]	758.995	3	2274.97	2274.97	0	1.5	Specific	626.69	487.45	1.2	6.95	189	>hFBN1-Nterm 070820	1	DW032421_7.4206.4206.3	controllerType=0 controllerNumber=1 scan=4206	11.8348
04054:3	1	E.SSPC[+57.021]INGVC[+57.021]KNS[+324.106]PGSFIC[+57.021]E.C	815	Hex(2)	C[+57]*3, S[+324]	813.009	3	2437.01	2437.02	0	-3	Specific	667.8	559.45	0	7.22	189	>hFBN1-Nterm 070820	1	DW032421_7.3989.3989.3	controllerType=0 controllerNumber=1 scan=3989	11.3504
04322:2	1	E.SSPC[+57.021]INGVC[+57.021]KNS[+162.053]PGSFIC[+57.021]E.C	815	Hex(1)	C[+57]*3, S[+162]	1137.98	2	2274.96	2274.97	0	-2.7	Specific	772.05	706.41	3.6	10.97	189	>hFBN1-Nterm 070820	1	DW032421_7.4210.4210.2	controllerType=0 controllerNumber=1 scan=4210	11.8428
04080:2	1	E.SSPC[+57.021]INGVC[+57.021]KNS[+324.106]PGSFIC[+57.021]E.C	815	Hex(2)	C[+57]*3, S[+324]	1219.01	2	2437.01	2437.02	0	-3	Specific	808.56	743.06	0	11.97	189	>hFBN1-Nterm 070820	1	DW032421_7.4009.4009.2	controllerType=0 controllerNumber=1 scan=4009	11.3955
04120:3	1	E.SSPC[+57.021]IN[+0.984]GVC[+57.021]KNS[+324.106]PGSFIC[+57.021]E.C	815	Hex(2)	C[+57]*3, N[+1], S[+324]	813.339	3	2438	2438	0	-1.1	Specific	492.05	492.05	0	4.69	189	>hFBN1-Nterm 070820	1	DW032421_7.4039.4039.3	controllerType=0 controllerNumber=1 scan=4039	11.4632
04131:3	1	E.SSPC[+57.021]IN[+0.984]GVC[+57.021]KNSPGS[+324.106]FIC[+57.021]E.C	815	Hex(2)	C[+57]*3, N[+1], S[+324]	813.34	3	2438.01	2438	0	0.4	Specific	537.64	537.64	0	4.55	189	>hFBN1-Nterm 070820	1	DW032421_7.4050.4050.3	controllerType=0 controllerNumber=1 scan=4050	11.4864
05148:2	1	E.C[+57.021]SSESTLDPTKTIC[+57.021]IE.T	834		C[+57]*2	920.92	2	1840.83	1840.83	0	1.4	Specific	265.97	253	253	3.42	189	>hFBN1-Nterm 070820	1	DW032421_7.4876.4876.2	controllerType=0 controllerNumber=1 scan=4876	13.3556
04679:3	1	E.C[+57.021]SSESTLDPTKTIC[+57.021]IE.T	834		C[+57]*2	614.281	3	1840.83	1840.83	0	-0.9	Specific	509.24	396.77	396.77	5.49	189	>hFBN1-Nterm 070820	1	DW032421_7.4504.4504.3	controllerType=0 controllerNumber=1 scan=4504	12.4999
04837:2	1	E.C[+57.021]SSESTLDPTKTIC[+57.021]IE.T	834		C[+57]*2	920.919	2	1840.83	1840.83	0	0.8	Specific	750.6	626.03	626.03	11.72	189	>hFBN1-Nterm 070820	1	DW032421_7.4633.4633.2	controllerType=0 controllerNumber=1 scan=4633	12.7972
04633:2	1	E.C[+57.021]SSESTLDPTKTIC[+57.021]IE.T	834		C[+57]*2	920.919	2	1840.83	1840.83	0	0.8	Specific	768.29	601.31	601.31	11.72	189	>hFBN1-Nterm 070820	1	DW032421_7.4470.4470.2	controllerType=0 controllerNumber=1 scan=4470	12.4213
04770:2	1	E.C[+57.021]SSESTLDPTKTIC[+57.021]IE.T	834		C[+57]*2	920.92	2	1840.83	1840.83	0	1.9	Specific	823.37	606.94	606.94	12.65	189	>hFBN1-Nterm 070820	1	DW032421_7.4578.4578.2	controllerType=0 controllerNumber=1 scan=4578	12.669
04703:2	1	E.C[+57.021]SSESTLDPTKTIC[+57.021]IE.T	834		C[+57]*2	920.92	2	1840.83	1840.83	0	1.3	Specific	854.04	582.45	582.45	13.72	189	>hFBN1-Nterm 070820	1	DW032421_7.4523.4523.2	controllerType=0 controllerNumber=1 scan=4523	12.5435
05982:2	1	E.C[+57.021][-17.027]SSESTLDPTKTIC[+57.021]IE.T	834		C[-17][+57]*2	912.408	2	1823.81	1823.8	0	3	Specific	362.76	362.76	362.76	4.71	189	>hFBN1-Nterm 070820	1	DW032421_7.5564.5564.2	controllerType=0 controllerNumber=1 scan=5564	14.9563
05850:2	1	E.C[+57.021][-17.027]SSESTLDPTKTIC[+57.021]IE.T	834		C[-17][+57]*2	912.408	2	1823.81	1823.8	0	2.4	Specific	609.46	609.46	609.46	8.65	189	>hFBN1-Nterm 070820	1	DW032421_7.5458.5458.2	controllerType=0 controllerNumber=1 scan=5458	14.7061
05785:2	1	E.C[+57.021][-17.027]SSESTLDPTKTIC[+57.021]IE.T	834		C[-17][+57]*2	912.407	2	1823.81	1823.8	0	1.2	Specific	627.22	627.22	627.22	8.72	189	>hFBN1-Nterm 070820	1	DW032421_7.5405.5405.2	controllerType=0 controllerNumber=1 scan=5405	14.5798
12931:2	1	E.STLDPTKTIC[+57.021]IE.T	838		C[+57]	689.352	2	1377.7	1377.69	0	2.3	Specific	5.05	5.05	5.05	1.62	189	>hFBN1-Nterm 070820	1	DW032421_7.11928.11928.2	controllerType=0 controllerNumber=1 scan=11928	31.693
12870:2	1	E.STLDPTKTIC[+57.021]IE.T	838		C[+57]	689.352	2	1377.7	1377.69	0	3.2	Specific	7.78	7.78	7.78	1.62	189	>hFBN1-Nterm 070820	1	DW032421_7.11842.11842.2	controllerType=0 controllerNumber=1 scan=11842	31.3778
12803:2	1	E.STLDPTKTIC[+57.021]IE.T	838		C[+57]	689.35	2	1377.69	1377.69	0	-0.5	Specific	25.15	25.15	25.15	1.39	189	>hFBN1-Nterm 070820	1	DW032421_7.11688.11688.2	controllerType=0 controllerNumber=1 scan=11688	30.7673
12844:2	1	E.STLDPTKTIC[+57.021]IE.T	838		C[+57]	689.351	2	1377.69	1377.69	0	1.4	Specific	263.57	263.57	263.57	3.66	189	>hFBN1-Nterm 070820	1	DW032421_7.11780.11780.2	controllerType=0 controllerNumber=1 scan=11780	31.1372
04896:2	1	E.STLDPTKTIC[+57.021]IE.T	838		C[+57]	689.354	2	1377.7	1377.69	0	5.8	Specific	700.47	566.02	566.02	10.52	189	>hFBN1-Nterm 070820	1	DW032421_7.4677.4677.2	controllerType=0 controllerNumber=1 scan=4677	12.9
04824:2	1	E.STLDPTKTIC[+57.021]IE.T	838		C[+57]	689.351	2	1377.69	1377.69	0	1.1	Specific	725.54	526.37	526.37	11.11	189	>hFBN1-Nterm 070820	1	DW032421_7.4623.4623.2	controllerType=0 controllerNumber=1 scan=4623	12.7742
04549:2	1	E.STLDPTKTIC[+57.021]IE.T	838		C[+57]	689.351	2	1377.69	1377.69	0	0.8	Specific	753.79	502.08	502.08	12.11	189	>hFBN1-Nterm 070820	1	DW032421_7.4404.4404.2	controllerType=0 controllerNumber=1 scan=4404	12.2716
04757:2	1	E.STLDPTKTIC[+57.021]IE.T	838		C[+57]	689.351	2	1377.69	1377.69	0	1.1	Specific	762.82	497.28	497.28	12.11	189	>hFBN1-Nterm 070820	1	DW032421_7.4567.4567.2	controllerType=0 controllerNumber=1 scan=4567	12.6431
04614:2	1	E.STLDPTKTIC[+57.021]IE.T	838		C[+57]	689.351	2	1377.69	1377.69	0	0.9	Specific	766.62	519.49	519.49	12.11	189	>hFBN1-Nterm 070820	1	DW032421_7.4457.4457.2	controllerType=0 controllerNumber=1 scan=4457	12.3934
04689:2	1	E.STLDPTKTIC[+57.021]IE.T	838		C[+57]	689.35	2	1377.69	1377.69	0	0.1	Specific	768.86	477.2	477.2	12.11	189	>hFBN1-Nterm 070820	1	DW032421_7.4512.4512.2	controllerType=0 controllerNumber=1 scan=4512	12.5187
04897:5	1	E.STLDPTKTIC[+57.021]IETIKGT[+162.053]C[+57.021]WQTVIDGRC[+57.021]E.I	838	Hex(1)	C[+57]*3, T[+162]	689.742	5	3444.68	3444.63	0	14.1	Specific	218.52	218.52	0	1.37	189	>hFBN1-Nterm 070820	1	DW032421_7.4677.4677.2	controllerType=0 controllerNumber=1 scan=4677	12.9
04557:2	1	E.TIKGTC[+57.021]WQTVID.G	850		C[+57]	711.36	2	1421.71	1421.71	0	2.6	Specific	478.44	478.44	478.44	5.53	189	>hFBN1-Nterm 070820	1	DW032421_7.4411.4411.2	controllerType=0 controllerNumber=1 scan=4411	12.286
04610:3	1	E.TIKGTC[+57.021]WQTVIDGRC[+57.021]E.I	850		C[+57]*2	641.973	3	1923.91	1923.91	0	0.4	Specific	241.7	241.7	241.7	2.9	189	>hFBN1-Nterm 070820	1	DW032421_7.4453.4453.6	controllerType=0 controllerNumber=1 scan=4453	12.3828
04177:3	1	E.TIKGTC[+57.021]WQTVIDGRC[+57.021]E.I	850		C[+57]*2	641.973	3	1923.9	1923.91	0	-0.3	Specific	558.08	558.08	558.08	6.66	189	>hFBN1-Nterm 070820	1	DW032421_7.4095.4095.3	controllerType=0 controllerNumber=1 scan=4095	11.5913
04247:3	1	E.TIKGTC[+57.021]WQTVIDGRC[+57.021]E.I	850		C[+57]*2	641.972	3	1923.9	1923.91	0	-1.1	Specific	612.59	612.59	612.59	8.72	189	>hFBN1-Nterm 070820	1	DW032421_7.4150.4150.3	controllerType=0 controllerNumber=1 scan=4150	11.7104
04505:3	1	E.TIKGTC[+57.021]WQTVIDGRC[+57.021]E.I	850		C[+57]*2	641.974	3	1923.91	1923.91	0	1.1	Specific	630.73	630.73	630.73	8.72	189	>hFBN1-Nterm 070820	1	DW032421_7.4369.4369.3	controllerType=0 controllerNumber=1 scan=4369	12.1923
04314:3	1	E.TIKGTC[+57.021]WQTVIDGRC[+57.021]E.I	850		C[+57]*2	641.973	3	1923.9	1923.91	0	-0.5	Specific	654.03	654.03	654.03	9.72	189	>hFBN1-Nterm 070820	1	DW032421_7.4204.4204.3	controllerType=0 controllerNumber=1 scan=4204	11.8306
04450:3	1	E.TIKGTC[+57.021]WQTVIDGRC[+57.021]E.I	850		C[+57]*2	641.972	3	1923.9	1923.91	0	-1.1	Specific	674.71	674.71	674.71	9.72	189	>hFBN1-Nterm 070820	1	DW032421_7.4320.4320.3	controllerType=0 controllerNumber=1 scan=4320	12.082
04380:3	1	E.TIKGTC[+57.021]WQTVIDGRC[+57.021]E.I	850		C[+57]*2	641.972	3	1923.9	1923.91	0	-1.4	Specific	697.54	697.54	697.54	9.72	189	>hFBN1-Nterm 070820	1	DW032421_7.4259.4259.3	controllerType=0 controllerNumber=1 scan=4259	11.955
04129:3	1	E.TIKGTC[+57.021]WQTVIDGRC[+57.021]E.I	850		C[+57]*2	641.973	3	1923.9	1923.91	0	-0.3	Specific	701.04	701.04	701.04	10.72	189	>hFBN1-Nterm 070820	1	DW032421_7.4048.4048.3	controllerType=0 controllerNumber=1 scan=4048	11.483
03974:3	1	E.TIKGTC[+57.021]WQTVIDGRC[+57.021]E.I	850		C[+57]*2	641.973	3	1923.9	1923.91	0	-0.4	Specific	717.26	717.26	717.26	10.72	189	>hFBN1-Nterm 070820	1	DW032421_7.3923.3923.3	controllerType=0 controllerNumber=1 scan=3923	11.2025
04138:2	1	E.TIKGTC[+57.021]WQTVIDGRC[+57.021]E.I	850		C[+57]*2	962.455	2	1923.9	1923.91	0	-1.1	Specific	955.85	920.84	920.84	14.71	189	>hFBN1-Nterm 070820	1	DW032421_7.4056.4056.2	controllerType=0 controllerNumber=1 scan=4056	11.5006
04187:2	1	E.TIKGTC[+57.021]WQTVIDGRC[+57.021]E.I	850		C[+57]*2	962.456	2	1923.9	1923.91	0	-0.4	Specific	962.7	924.5	924.5	14.71	189	>hFBN1-Nterm 070820	1	DW032421_7.4103.4103.2	controllerType=0 controllerNumber=1 scan=4103	11.6087
04134:3	1	E.TIKGTC[+57.021]W[+15.995]QTVIDGRC[+57.021]E.I	850		C[+57]*2, W[+16]	647.305	3	1939.9	1939.9	0	0.1	Specific	548.28	548.28	356.8	5.4	189	>hFBN1-Nterm 070820	1	DW032421_7.4052.4052.3	controllerType=0 controllerNumber=1 scan=4052	11.4907
03540:3	1	E.TIKGTC[+57.021]W[+15.995]QTVID[+15.995]GRC[+57.021]E.I	850		C[+57]*2, D[+16], W[+16]	652.635	3	1955.89	1955.89	0	-2.5	Specific	201.65	201.65	201.65	1.55	189	>hFBN1-Nterm 070820	1	DW032421_7.3549.3549.3	controllerType=0 controllerNumber=1 scan=3549	10.3488
04164:3	1	E.TIKGTC[+57.021]W[+15.995]QTVID[+15.995]GRC[+57.021]E.I	850		C[+57]*2, D[+16], W[+16]	652.636	3	1955.89	1955.89	0	-0.8	Specific	202.08	202.08	202.08	2.07	189	>hFBN1-Nterm 070820	1	DW032421_7.4081.4081.3	controllerType=0 controllerNumber=1 scan=4081	11.5538
[truncated: 174 more rows]
