# Supplementary material for: POGLUT2 and POGLUT3 O-glucosylate multiple EGF repeats in fibrillin-1, -2, and LTBP1 and promote secretion of fibrillin-1
Source: J Biol Chem. 2021 Aug 17;297(3):101055. doi: 10.1016/j.jbc.2021.101055 (PMC8405936; doi:10.1016/j.jbc.2021.101055)
Supplement: Supplemental Table S23 [file mmc21.xlsx]

## Sheet: Sheet 1
Table S23: V8 digestion of recombinant human FBN1-N L744T expressed in WT HEK293T cells.
Each tab is a biological replicate. Only EGF11 is analyzed.

## Sheet: DW_031021_1
Query #:z	Protein Rank	Peptide < ProteinMetrics Confidential >	Starting position	Glycans NHFAGNa	Modification Type(s)	Observed m/z	z	Observed (M+H)	Calc. mass (M+H)	Off-by-x error	Mass error (ppm)	Cleavage	Score	Delta	Delta Mod	|Log Prob|	# of unique peptides	Protein Name	Protein DB number	Comment	Scan #	Scan Time
02282:3	1	E.NTRGTYKC[+57.021]IC[+57.021]NSGYE.V	743		C[+57]*2	608.268	3	1822.79	1822.78	0	2.3	Specific	282.06	239.02	239.02	2.84	116	>hFBN1-Nterm 070820	1	dw031021_1.2531.2531.3	controllerType=0 controllerNumber=1 scan=2531	8.1633
02017:3	1	E.NTRGTYKC[+57.021]IC[+57.021]NSGYE.V	743		C[+57]*2	608.268	3	1822.79	1822.78	0	2.8	Specific	346.27	254.26	254.26	3.03	116	>hFBN1-Nterm 070820	1	dw031021_1.2311.2311.3	controllerType=0 controllerNumber=1 scan=2311	7.651
02015:3	1	E.NTRGTYKC[+57.021]IC[+57.021]NSGYE.V	743		C[+57]*2	608.268	3	1822.79	1822.78	0	2.8	Specific	381.64	265.95	265.95	3.37	116	>hFBN1-Nterm 070820	1	dw031021_1.2310.2310.5	controllerType=0 controllerNumber=1 scan=2310	7.6498
02144:3	1	E.NTRGTYKC[+57.021]IC[+57.021]NSGYE.V	743		C[+57]*2	608.269	3	1822.79	1822.78	0	4.3	Specific	407.66	252.33	252.33	3.83	116	>hFBN1-Nterm 070820	1	dw031021_1.2418.2418.3	controllerType=0 controllerNumber=1 scan=2418	7.9016
02218:3	1	E.NTRGTYKC[+57.021]IC[+57.021]NSGYE.V	743		C[+57]*2	608.269	3	1822.79	1822.78	0	3.9	Specific	421.74	357.07	357.07	3.85	116	>hFBN1-Nterm 070820	1	dw031021_1.2473.2473.3	controllerType=0 controllerNumber=1 scan=2473	8.0313
02089:2	1	E.NTRGTYKC[+57.021]IC[+57.021]NSGYE.V	743		C[+57]*2	911.899	2	1822.79	1822.78	0	2.9	Specific	424.48	235	235	2.12	116	>hFBN1-Nterm 070820	1	dw031021_1.2377.2377.2	controllerType=0 controllerNumber=1 scan=2377	7.8063
02072:3	1	E.NTRGTYKC[+57.021]IC[+57.021]NSGYE.V	743		C[+57]*2	608.268	3	1822.79	1822.78	0	2.8	Specific	442.88	343.76	343.76	4.13	116	>hFBN1-Nterm 070820	1	dw031021_1.2362.2362.3	controllerType=0 controllerNumber=1 scan=2362	7.7717
02033:2	1	E.NTRGTYKC[+57.021]IC[+57.021]NSGYE.V	743		C[+57]*2	911.899	2	1822.79	1822.78	0	3.4	Specific	450.58	268.47	268.47	2.67	116	>hFBN1-Nterm 070820	1	dw031021_1.2324.2324.2	controllerType=0 controllerNumber=1 scan=2324	7.6816
02091:3	1	E.N[+15.995]TRGTYKC[+57.021]IC[+57.021]NSGYE.V	743		C[+57]*2, N[+16]	613.6	3	1838.79	1838.78	0	3.1	Specific	328.13	259.09	239.92	3.19	116	>hFBN1-Nterm 070820	1	dw031021_1.2379.2379.3	controllerType=0 controllerNumber=1 scan=2379	7.8106
Other Peptides
02594:4	1	D.DHC[+57.021]LC[+57.021]QKGYIGTHC[+57.021]GQPVC[+57.021]E.S	134		C[+57]*4	605.509	4	2419.01	2419	0	4	Specific	268.2	268.2	268.2	4.2	116	>hFBN1-Nterm 070820	1	dw031021_1.2775.2775.4	controllerType=0 controllerNumber=1 scan=2775	8.7276
03657:4	1	E.SGC[+57.021]LNGGRC[+57.021]VAPNRC[+57.021]AC[+57.021]TYGFTGPQC[+57.021]E.R	154		C[+57]*5	763.073	4	3049.27	3049.26	0	4	Specific	456.17	421.69	421.69	5.28	116	>hFBN1-Nterm 070820	1	dw031021_1.3600.3600.4	controllerType=0 controllerNumber=1 scan=3600	10.6427
03637:3	1	E.SGC[+57.021]LNGGRC[+57.021]VAPNRC[+57.021]AC[+57.021]TYGFTGPQC[+57.021]E.R	154		C[+57]*5	1017.1	3	3049.28	3049.26	0	5.9	Specific	494.41	428.09	428.09	5.83	116	>hFBN1-Nterm 070820	1	dw031021_1.3585.3585.3	controllerType=0 controllerNumber=1 scan=3585	10.6083
03844:3	1	E.SGC[+57.021]LNGGRC[+57.021]VAPNRC[+57.021]AC[+57.021]TYGFTGPQC[+57.021]E.R	154		C[+57]*5	1017.1	3	3049.27	3049.26	0	3.9	Specific	582.67	444.34	444.34	6.52	116	>hFBN1-Nterm 070820	1	dw031021_1.3749.3749.3	controllerType=0 controllerNumber=1 scan=3749	10.9874
03774:3	1	E.SGC[+57.021]LNGGRC[+57.021]VAPNRC[+57.021]AC[+57.021]TYGFTGPQC[+57.021]E.R	154		C[+57]*5	1017.1	3	3049.28	3049.26	0	6.5	Specific	610.13	446.32	446.32	8.6	116	>hFBN1-Nterm 070820	1	dw031021_1.3693.3693.3	controllerType=0 controllerNumber=1 scan=3693	10.8582
03721:4	1	E.SGC[+57.021]LNGGRC[+57.021]VAPNRC[+57.021]AC[+57.021]TYGFTGPQC[+57.021]E.R	154		C[+57]*5	763.074	4	3049.27	3049.26	0	4.6	Specific	617.78	541.14	541.14	8.72	116	>hFBN1-Nterm 070820	1	dw031021_1.3651.3651.4	controllerType=0 controllerNumber=1 scan=3651	10.7619
03706:3	1	E.SGC[+57.021]LNGGRC[+57.021]VAPNRC[+57.021]AC[+57.021]TYGFTGPQC[+57.021]E.R	154		C[+57]*5	1017.1	3	3049.28	3049.26	0	6.9	Specific	647.61	499.86	499.86	8.6	116	>hFBN1-Nterm 070820	1	dw031021_1.3638.3638.3	controllerType=0 controllerNumber=1 scan=3638	10.7333
03254:4	1	E.MC[+57.021]PAQPHPC[+57.021]RRGFIPNIRTGAC[+57.021]QDVDE.C	225		C[+57]*3	796.371	4	3182.46	3182.45	0	4.2	Specific	169.15	169.15	169.15	1.4	116	>hFBN1-Nterm 070820	1	dw031021_1.3295.3295.4	controllerType=0 controllerNumber=1 scan=3295	9.9314
03309:4	1	E.MC[+57.021]PAQPHPC[+57.021]RRGFIPNIRTGAC[+57.021]QDVDE.C	225		C[+57]*3	796.373	4	3182.47	3182.45	0	5.8	Specific	252.23	252.23	252.23	2.11	116	>hFBN1-Nterm 070820	1	dw031021_1.3343.3343.4	controllerType=0 controllerNumber=1 scan=3343	10.0443
03137:5	1	E.M[+15.995]C[+57.021]PAQPHPC[+57.021]RRGFIPNIRTGAC[+57.021]QDVDE.C	225		C[+57]*3, M[+16]	640.497	5	3198.46	3198.44	0	4	Specific	30.95	30.95	30.95	1.38	116	>hFBN1-Nterm 070820	1	dw031021_1.3203.3203.5	controllerType=0 controllerNumber=1 scan=3203	9.7177
06360:2	1	E.C[+57.021]QAIPGLC[+57.021]QGGNC[+57.021]INTVGSFE.C	252		C[+57]*3	1141.5	2	2282	2282	0	0.7	Specific	192.03	192.03	192.03	1.4	116	>hFBN1-Nterm 070820	1	dw031021_1.5776.5776.5	controllerType=0 controllerNumber=1 scan=5776	15.7009
06380:3	1	E.C[+57.021]QAIPGLC[+57.021]QGGNC[+57.021]INTVGSFE.C	252		C[+57]*3	761.339	3	2282	2282	0	1.6	Specific	255.2	255.2	255.2	1.68	116	>hFBN1-Nterm 070820	1	dw031021_1.5794.5794.3	controllerType=0 controllerNumber=1 scan=5794	15.744
06245:2	1	E.C[+57.021]QAIPGLC[+57.021]QGGNC[+57.021]INTVGSFE.C	252		C[+57]*3	1141.51	2	2282.01	2282	0	3.2	Specific	423.68	423.68	423.68	6.01	116	>hFBN1-Nterm 070820	1	dw031021_1.5683.5683.2	controllerType=0 controllerNumber=1 scan=5683	15.4796
06239:3	1	E.C[+57.021]QAIPGLC[+57.021]QGGNC[+57.021]INTVGSFE.C	252		C[+57]*3	761.339	3	2282	2282	0	1.7	Specific	551.29	513.51	513.51	5.17	116	>hFBN1-Nterm 070820	1	dw031021_1.5678.5678.3	controllerType=0 controllerNumber=1 scan=5678	15.4686
06308:2	1	E.C[+57.021]QAIPGLC[+57.021]QGGNC[+57.021]INTVGSFE.C	252		C[+57]*3	1141.51	2	2282.01	2282	0	6.1	Specific	553.06	506.97	506.97	6.82	116	>hFBN1-Nterm 070820	1	dw031021_1.5736.5736.2	controllerType=0 controllerNumber=1 scan=5736	15.6066
06298:3	1	E.C[+57.021]QAIPGLC[+57.021]QGGNC[+57.021]INTVGSFE.C	252		C[+57]*3	761.341	3	2282.01	2282	0	4.4	Specific	598.31	532.14	532.14	7.99	116	>hFBN1-Nterm 070820	1	dw031021_1.5727.5727.3	controllerType=0 controllerNumber=1 scan=5727	15.5846
08410:3	1	E.C[+57.021][-17.027]QAIPGLC[+57.021]QGGNC[+57.021]INTVGSFE.C	252		C[-17][+57]*3	755.666	3	2264.98	2264.97	0	4.7	Specific	118.91	118.91	118.91	2.14	116	>hFBN1-Nterm 070820	1	dw031021_1.7304.7304.3	controllerType=0 controllerNumber=1 scan=7304	19.3426
08316:2	1	E.C[+57.021][-17.027]QAIPGLC[+57.021]QGGNC[+57.021]INTVGSFE.C	252		C[-17][+57]*3	1133	2	2264.99	2264.97	0	6.8	Specific	180.59	180.59	180.59	3.43	116	>hFBN1-Nterm 070820	1	dw031021_1.7239.7239.2	controllerType=0 controllerNumber=1 scan=7239	19.1874
08336:3	1	E.C[+57.021][-17.027]QAIPGLC[+57.021]QGGNC[+57.021]INTVGSFE.C	252		C[-17][+57]*3	755.666	3	2264.98	2264.97	0	4.1	Specific	245.4	245.4	245.4	4.64	116	>hFBN1-Nterm 070820	1	dw031021_1.7252.7252.3	controllerType=0 controllerNumber=1 scan=7252	19.2182
08392:2	1	E.C[+57.021][-17.027]QAIPGLC[+57.021]QGGNC[+57.021]INTVGSFE.C	252		C[-17][+57]*3	1132.99	2	2264.98	2264.97	0	3.4	Specific	282	282	282	4.54	116	>hFBN1-Nterm 070820	1	dw031021_1.7292.7292.2	controllerType=0 controllerNumber=1 scan=7292	19.3143
06067:2	1	E.C[+57.021]QAIPGLC[+57.021]QGGNC[+57.021]INT[+162.053]VGSFE.C	252	Hex(1)	C[+57]*3, T[+162]	1222.54	2	2444.07	2444.05	0	7.4	Specific	378.13	375.62	5.6	5.97	116	>hFBN1-Nterm 070820	1	dw031021_1.5534.5534.2	controllerType=0 controllerNumber=1 scan=5534	15.1244
06109:3	1	E.C[+57.021]QAIPGLC[+57.021]QGGNC[+57.021]INT[+162.053]VGSFE.C	252	Hex(1)	C[+57]*3, T[+162]	815.361	3	2444.07	2444.05	0	6.7	Specific	467.24	467.24	0.3	6.34	116	>hFBN1-Nterm 070820	1	dw031021_1.5568.5568.3	controllerType=0 controllerNumber=1 scan=5568	15.2048
05937:2	1	E.C[+57.021]QAIPGLC[+57.021]QGGNC[+57.021]INT[+162.053]VGSFE.C	252	Hex(1)	C[+57]*3, T[+162]	1222.54	2	2444.06	2444.05	0	5	Specific	505.92	443.34	5.6	7.05	116	>hFBN1-Nterm 070820	1	dw031021_1.5429.5429.2	controllerType=0 controllerNumber=1 scan=5429	14.8756
06038:3	1	E.C[+57.021]QAIPGLC[+57.021]QGGNC[+57.021]INT[+162.053]VGSFE.C	252	Hex(1)	C[+57]*3, T[+162]	815.36	3	2444.06	2444.05	0	4.9	Specific	595.16	584.68	5.6	7.99	116	>hFBN1-Nterm 070820	1	dw031021_1.5512.5512.3	controllerType=0 controllerNumber=1 scan=5512	15.0722
05972:3	1	E.C[+57.021]QAIPGLC[+57.021]QGGNC[+57.021]INT[+162.053]VGSFE.C	252	Hex(1)	C[+57]*3, T[+162]	815.36	3	2444.06	2444.05	0	4.6	Specific	662.75	620.17	5.6	9.99	116	>hFBN1-Nterm 070820	1	dw031021_1.5457.5457.3	controllerType=0 controllerNumber=1 scan=5457	14.9423
05999:2	1	E.C[+57.021]QAIPGLC[+57.021]QGGNC[+57.021]INT[+162.053]VGSFE.C	252	Hex(1)	C[+57]*3, T[+162]	1222.54	2	2444.06	2444.05	0	4.9	Specific	685.26	562.62	5.6	10.14	116	>hFBN1-Nterm 070820	1	dw031021_1.5479.5479.2	controllerType=0 controllerNumber=1 scan=5479	14.9941
07991:2	1	E.C[+57.021][-17.027]QAIPGLC[+57.021]QGGNC[+57.021]INT[+162.053]VGSFE.C	252	Hex(1)	C[-17][+57]*3, T[+162]	1214.03	2	2427.05	2427.03	0	8.3	Specific	106.38	106.38	5.6	1.64	116	>hFBN1-Nterm 070820	1	dw031021_1.7000.7000.2	controllerType=0 controllerNumber=1 scan=7000	18.6109
05933:3	1	E.C[+57.021]QAIPGLC[+57.021]QGGN[+15.995]C[+57.021]INT[+162.053]VGSFE.C	252	Hex(1)	C[+57]*3, N[+16], T[+162]	820.693	3	2460.06	2460.05	0	6.4	Specific	327.7	327.7	0	3.58	116	>hFBN1-Nterm 070820	1	dw031021_1.5426.5426.3	controllerType=0 controllerNumber=1 scan=5426	14.869
07929:2	1	E.C[+57.021][-17.027]QAIPGLC[+57.021]QGGNC[+57.021]INT[+162.053]VGSFE.C	252	Hex(1)	C[-17][+57]*3, T[+162]	1214.02	2	2427.04	2427.03	0	6.1	Specific	335.55	255.56	5.6	4.81	116	>hFBN1-Nterm 070820	1	dw031021_1.6947.6947.2	controllerType=0 controllerNumber=1 scan=6947	18.4834
07930:3	1	E.C[+57.021][-17.027]QAIPGLC[+57.021]QGGNC[+57.021]INT[+162.053]VGSFE.C	252	Hex(1)	C[-17][+57]*3, T[+162]	809.685	3	2427.04	2427.03	0	6.4	Specific	347.19	247.15	5.6	3	116	>hFBN1-Nterm 070820	1	dw031021_1.6948.6948.3	controllerType=0 controllerNumber=1 scan=6948	18.4855
04341:4	1	E.C[+57.021]QAIPGLC[+57.021]QGGNC[+57.021]INTVGSFEC[+57.021]KC[+57.021]PAGHKLNE.V	252		C[+57]*5	894.907	4	3576.61	3576.59	0	4.6	Specific	1151.74	1114.42	1114.42	19.23	116	>hFBN1-Nterm 070820	1	dw031021_1.4146.4146.4	controllerType=0 controllerNumber=1 scan=4146	11.892
04470:4	1	E.C[+57.021]QAIPGLC[+57.021]QGGNC[+57.021]INTVGSFEC[+57.021]KC[+57.021]PAGHKLNE.V	252		C[+57]*5	894.908	4	3576.61	3576.59	0	5.8	Specific	1179.97	1144.41	1144.41	19.23	116	>hFBN1-Nterm 070820	1	dw031021_1.4251.4251.4	controllerType=0 controllerNumber=1 scan=4251	12.1347
04398:4	1	E.C[+57.021]QAIPGLC[+57.021]QGGNC[+57.021]INTVGSFEC[+57.021]KC[+57.021]PAGHKLNE.V	252		C[+57]*5	894.909	4	3576.61	3576.59	0	6.2	Specific	1230.27	1057.88	1057.88	19.73	116	>hFBN1-Nterm 070820	1	dw031021_1.4192.4192.4	controllerType=0 controllerNumber=1 scan=4192	12.0002
05184:3	1	E.C[+57.021][-17.027]QAIPGLC[+57.021]QGGNC[+57.021]INTVGSFEC[+57.021]KC[+57.021]PAGHKLNE.V	252		C[-17][+57]*5	1187.2	3	3559.59	3559.56	0	7.1	Specific	269.2	269.2	269.2	1.69	116	>hFBN1-Nterm 070820	1	dw031021_1.4823.4823.3	controllerType=0 controllerNumber=1 scan=4823	13.4567
04211:3	1	E.C[+57.021]QAIPGLC[+57.021]QGGNC[+57.021]INTVGS[+162.053]FEC[+57.021]KC[+57.021]PAGHKLNE.V	252	Hex(1)	C[+57]*5, S[+162]	1246.89	3	3738.66	3738.64	0	5.1	Specific	631.25	631.25	8.32	7.29	116	>hFBN1-Nterm 070820	1	dw031021_1.4043.4043.3	controllerType=0 controllerNumber=1 scan=4043	11.6577
05176:4	1	E.C[+57.021][-17.027]QAIPGLC[+57.021]QGGNC[+57.021]INTVGSFEC[+57.021]KC[+57.021]PAGHKLNE.V	252		C[-17][+57]*5	890.652	4	3559.59	3559.56	0	6.2	Specific	676.37	676.37	676.37	9.23	116	>hFBN1-Nterm 070820	1	dw031021_1.4816.4816.4	controllerType=0 controllerNumber=1 scan=4816	13.439
04568:4	1	E.C[+57.021]QAIPGLC[+57.021]QGGNC[+57.021]INTVGS[+162.053]FEC[+57.021]KC[+57.021]PAGHKLNE.V	252	Hex(1)	C[+57]*5, S[+162]	935.414	4	3738.64	3738.64	0	-2.1	Specific	879.79	879.79	9.49	11.48	116	>hFBN1-Nterm 070820	1	dw031021_1.4330.4330.4	controllerType=0 controllerNumber=1 scan=4330	12.3137
04498:4	1	E.C[+57.021]QAIPGLC[+57.021]QGGNC[+57.021]INTVGS[+162.053]FEC[+57.021]KC[+57.021]PAGHKLNE.V	252	Hex(1)	C[+57]*5, S[+162]	935.422	4	3738.67	3738.64	0	5.8	Specific	929.16	929.16	8.96	14.23	116	>hFBN1-Nterm 070820	1	dw031021_1.4274.4274.4	controllerType=0 controllerNumber=1 scan=4274	12.188
04287:4	1	E.C[+57.021]QAIPGLC[+57.021]QGGNC[+57.021]INTVGS[+162.053]FEC[+57.021]KC[+57.021]PAGHKLNE.V	252	Hex(1)	C[+57]*5, S[+162]	935.421	4	3738.66	3738.64	0	5.1	Specific	1169.49	1139.32	10.26	19.23	116	>hFBN1-Nterm 070820	1	dw031021_1.4104.4104.4	controllerType=0 controllerNumber=1 scan=4104	11.7983
04356:4	1	E.C[+57.021]QAIPGLC[+57.021]QGGNC[+57.021]INTVGS[+162.053]FEC[+57.021]KC[+57.021]PAGHKLNE.V	252	Hex(1)	C[+57]*5, S[+162]	935.42	4	3738.66	3738.64	0	3.6	Specific	1177.32	1114.89	10.03	18.52	116	>hFBN1-Nterm 070820	1	dw031021_1.4160.4160.4	controllerType=0 controllerNumber=1 scan=4160	11.9248
04218:4	1	E.C[+57.021]QAIPGLC[+57.021]QGGNC[+57.021]INTVGS[+162.053]FEC[+57.021]KC[+57.021]PAGHKLNE.V	252	Hex(1)	C[+57]*5, S[+162]	935.421	4	3738.66	3738.64	0	4.7	Specific	1232.48	1125.49	9.61	20.23	116	>hFBN1-Nterm 070820	1	dw031021_1.4049.4049.4	controllerType=0 controllerNumber=1 scan=4049	11.6726
05078:3	1	E.C[+57.021][-17.027]QAIPGLC[+57.021]QGGNC[+57.021]INT[+162.053]VGSFEC[+57.021]KC[+57.021]PAGHKLNE.V	252	Hex(1)	C[-17][+57]*5, T[+162]	1241.21	3	3721.63	3721.62	0	3.1	Specific	298.23	298.23	2	2.66	116	>hFBN1-Nterm 070820	1	dw031021_1.4743.4743.3	controllerType=0 controllerNumber=1 scan=4743	13.2687
04183:4	1	E.C[+57.021]QAIPGLC[+57.021]QGGN[+15.995]C[+57.021]INT[+203.079]VGSFEC[+57.021]KC[+57.021]PAGHKLNE.V	252	HexNAc(1)	C[+57]*5, N[+16], T[+203]	949.674	4	3795.68	3795.67	0	2.7	Specific	364.56	364.56	2	3.39	116	>hFBN1-Nterm 070820	1	dw031021_1.4022.4022.4	controllerType=0 controllerNumber=1 scan=4022	11.6089
04252:4	1	E.C[+57.021]QAIPGLC[+57.021]QGGNC[+57.021]IN[+15.995]T[+203.079]VGSFEC[+57.021]KC[+57.021]PAGHKLNE.V	252	HexNAc(1)	C[+57]*5, N[+16], T[+203]	949.676	4	3795.68	3795.67	0	4.5	Specific	453.44	453.44	2	4.49	116	>hFBN1-Nterm 070820	1	dw031021_1.4075.4075.4	controllerType=0 controllerNumber=1 scan=4075	11.7321
04949:3	1	E.C[+57.021][-17.027]QAIPGLC[+57.021]QGGNC[+57.021]INTVGS[+162.053]FEC[+57.021]KC[+57.021]PAGHKLNE.V	252	Hex(1)	C[-17][+57]*5, S[+162]	1241.22	3	3721.64	3721.62	0	7.1	Specific	567.99	429.7	6.26	5.79	116	>hFBN1-Nterm 070820	1	dw031021_1.4640.4640.3	controllerType=0 controllerNumber=1 scan=4640	13.0276
04375:4	1	E.C[+57.021]QAIPGLC[+57.021]QGGN[+15.995]C[+57.021]INT[+203.079]VGSFEC[+57.021]KC[+57.021]PAGHKLNE.V	252	HexNAc(1)	C[+57]*5, N[+16], T[+203]	949.677	4	3795.69	3795.67	0	5.4	Specific	571.57	571.57	2	6.05	116	>hFBN1-Nterm 070820	1	dw031021_1.4175.4175.4	controllerType=0 controllerNumber=1 scan=4175	11.9592
05010:3	1	E.C[+57.021][-17.027]QAIPGLC[+57.021]QGGNC[+57.021]INTVGS[+162.053]FEC[+57.021]KC[+57.021]PAGHKLNE.V	252	Hex(1)	C[-17][+57]*5, S[+162]	1241.22	3	3721.64	3721.62	0	5.4	Specific	718.46	442.2	18.06	9.29	116	>hFBN1-Nterm 070820	1	dw031021_1.4688.4688.3	controllerType=0 controllerNumber=1 scan=4688	13.1412
05038:4	1	E.C[+57.021][-17.027]QAIPGLC[+57.021]QGGNC[+57.021]INTVGS[+162.053]FEC[+57.021]KC[+57.021]PAGHKLNE.V	252	Hex(1)	C[-17][+57]*5, S[+162]	931.163	4	3721.63	3721.62	0	3.6	Specific	768.61	411.25	5.77	10.52	116	>hFBN1-Nterm 070820	1	dw031021_1.4710.4710.4	controllerType=0 controllerNumber=1 scan=4710	13.1928
04970:4	1	E.C[+57.021][-17.027]QAIPGLC[+57.021]QGGNC[+57.021]INTVGS[+162.053]FEC[+57.021]KC[+57.021]PAGHKLNE.V	252	Hex(1)	C[-17][+57]*5, S[+162]	931.166	4	3721.64	3721.62	0	6.4	Specific	887.36	495.7	9.61	12.73	116	>hFBN1-Nterm 070820	1	dw031021_1.4656.4656.4	controllerType=0 controllerNumber=1 scan=4656	13.0663
04267:4	1	E.C[+57.021]QAIPGLC[+57.021]QGGNC[+57.021]IN[+15.995]TVGS[+162.053]FEC[+57.021]KC[+57.021]PAGHKLNE.V	252	Hex(1)	C[+57]*5, N[+16], S[+162]	939.419	4	3754.65	3754.64	0	4.1	Specific	1094.27	1094.27	8.26	17.23	116	>hFBN1-Nterm 070820	1	dw031021_1.4089.4089.4	controllerType=0 controllerNumber=1 scan=4089	11.7625
04196:4	1	E.C[+57.021]QAIPGLC[+57.021]QGGNC[+57.021]IN[+15.995]TVGS[+162.053]FEC[+57.021]KC[+57.021]PAGHKLNE.V	252	Hex(1)	C[+57]*5, N[+16], S[+162]	939.42	4	3754.66	3754.64	0	5.1	Specific	1167.85	1167.85	9.71	19.23	116	>hFBN1-Nterm 070820	1	dw031021_1.4032.4032.4	controllerType=0 controllerNumber=1 scan=4032	11.6324
04749:2	1	E.C[+57.021]STIPGIC[+57.021]E.G	294		C[+57]*2	518.728	2	1036.45	1036.44	0	4	Specific	522.33	279.21	279.21	4.46	116	>hFBN1-Nterm 070820	1	dw031021_1.4483.4483.2	controllerType=0 controllerNumber=1 scan=4483	12.6616
04678:2	1	E.C[+57.021]STIPGIC[+57.021]E.G	294		C[+57]*2	518.727	2	1036.45	1036.44	0	2.9	Specific	565.75	325.81	325.81	5.24	116	>hFBN1-Nterm 070820	1	dw031021_1.4424.4424.2	controllerType=0 controllerNumber=1 scan=4424	12.5278
04615:2	1	E.C[+57.021]STIPGIC[+57.021]E.G	294		C[+57]*2	518.728	2	1036.45	1036.44	0	4.7	Specific	608.77	377.7	377.7	8.29	116	>hFBN1-Nterm 070820	1	dw031021_1.4368.4368.2	controllerType=0 controllerNumber=1 scan=4368	12.4015
04482:2	1	E.C[+57.021]STIPGIC[+57.021]E.G	294		C[+57]*2	518.728	2	1036.45	1036.44	0	4.5	Specific	623.03	316.91	316.91	6.07	116	>hFBN1-Nterm 070820	1	dw031021_1.4262.4262.2	controllerType=0 controllerNumber=1 scan=4262	12.1604
04547:2	1	E.C[+57.021]STIPGIC[+57.021]E.G	294		C[+57]*2	518.727	2	1036.45	1036.44	0	3.9	Specific	623.07	326.99	326.99	5.36	116	>hFBN1-Nterm 070820	1	dw031021_1.4313.4313.2	controllerType=0 controllerNumber=1 scan=4313	12.2763
07025:2	1	E.C[+57.021][-17.027]STIPGIC[+57.021]E.G	294		C[-17][+57]*2	510.214	2	1019.42	1019.42	0	3.3	Specific	312.97	312.97	312.97	2.78	116	>hFBN1-Nterm 070820	1	dw031021_1.6270.6270.2	controllerType=0 controllerNumber=1 scan=6270	16.8737
07094:2	1	E.C[+57.021][-17.027]STIPGIC[+57.021]E.G	294		C[-17][+57]*2	510.214	2	1019.42	1019.42	0	3.3	Specific	373.86	373.76	373.76	4.03	116	>hFBN1-Nterm 070820	1	dw031021_1.6323.6323.2	controllerType=0 controllerNumber=1 scan=6323	16.9987
07053:1	1	E.C[+57.021][-17.027]STIPGIC[+57.021]E.G	294		C[-17][+57]*2	1019.42	1	1019.42	1019.42	0	3	Specific	414.21	346.98	346.98	4.47	116	>hFBN1-Nterm 070820	1	dw031021_1.6292.6292.5	controllerType=0 controllerNumber=1 scan=6292	16.9256
03939:2	1	D.AGRC[+57.021]WSPGVTVAPE.M	364		C[+57]	743.863	2	1486.72	1486.71	0	5.7	Specific	509.15	509.15	509.15	7.26	116	>hFBN1-Nterm 070820	1	dw031021_1.3823.3823.2	controllerType=0 controllerNumber=1 scan=3823	11.157
04783:4	1	D.YC[+57.021]QLVRYLC[+57.021]QNGRC[+57.021]IPTPGS[+162.053]YRC[+57.021]E.C	454	Hex(1)	C[+57]*4, S[+162]	803.869	4	3212.45	3212.44	0	4.5	Specific	431.31	431.31	19.88	6.68	116	>hFBN1-Nterm 070820	1	dw031021_1.4509.4509.4	controllerType=0 controllerNumber=1 scan=4509	12.7213
04691:4	1	D.YC[+57.021]QLVRYLC[+57.021]QNGRC[+57.021]IPTPGS[+162.053]YRC[+57.021]E.C	454	Hex(1)	C[+57]*4, S[+162]	803.868	4	3212.45	3212.44	0	4.2	Specific	784.71	784.71	11.18	12.1	116	>hFBN1-Nterm 070820	1	dw031021_1.4436.4436.4	controllerType=0 controllerNumber=1 scan=4436	12.5547
03593:3	1	E.C[+57.021]NKGFQLDLRGE.C	478		C[+57]	479.572	3	1436.7	1436.7	0	4.4	Specific	570.8	570.8	570.8	7.72	116	>hFBN1-Nterm 070820	1	dw031021_1.3553.3553.3	controllerType=0 controllerNumber=1 scan=3553	10.5338
03662:3	1	E.C[+57.021]NKGFQLDLRGE.C	478		C[+57]	479.572	3	1436.7	1436.7	0	4.1	Specific	649.89	614.62	614.62	8.72	116	>hFBN1-Nterm 070820	1	dw031021_1.3605.3605.3	controllerType=0 controllerNumber=1 scan=3605	10.6555
04930:2	1	E.C[+57.021][-17.027]NKGFQLDLRGE.C	478		C[-17][+57]	710.341	2	1419.67	1419.67	0	4.5	Specific	723.64	723.64	723.64	9.78	116	>hFBN1-Nterm 070820	1	dw031021_1.4625.4625.2	controllerType=0 controllerNumber=1 scan=4625	12.9931
03106:4	1	E.C[+57.021]EKNPC[+57.021]AGGEC[+57.021]INNQGSYT[+162.053]C[+57.021]QC[+57.021]RAGYQSTLTRTE.C	496	Hex(1)	C[+57]*5, T[+162]	1033.94	4	4132.74	4132.72	0	5.9	Specific	110.2	110.2	0	1.54	116	>hFBN1-Nterm 070820	1	dw031021_1.3181.3181.4	controllerType=0 controllerNumber=1 scan=3181	9.667
03044:4	1	E.C[+57.021]EKNPC[+57.021]AGGEC[+57.021]INNQGSYT[+162.053]C[+57.021]QC[+57.021]RAGYQSTLTRTE.C	496	Hex(1)	C[+57]*5, T[+162]	1033.94	4	4132.73	4132.72	0	4	Specific	789.14	789.14	0	11.55	116	>hFBN1-Nterm 070820	1	dw031021_1.3129.3129.4	controllerType=0 controllerNumber=1 scan=3129	9.545
03098:4	1	E.C[+57.021]EKNPC[+57.021]AGGEC[+57.021]IN[+15.995]NQGSYT[+162.053]C[+57.021]QC[+57.021]RAGYQSTLTRTE.C	496	Hex(1)	C[+57]*5, N[+16], T[+162]	1037.94	4	4148.73	4148.71	0	5.4	Specific	802.13	420.53	0	12.55	116	>hFBN1-Nterm 070820	1	dw031021_1.3174.3174.4	controllerType=0 controllerNumber=1 scan=3174	9.6499
03035:4	1	E.C[+57.021]EKNPC[+57.021]AGGEC[+57.021]IN[+15.995]NQGSYT[+162.053]C[+57.021]QC[+57.021]RAGYQSTLTRTE.C	496	Hex(1)	C[+57]*5, N[+16], T[+162]	1037.94	4	4148.73	4148.71	0	5.4	Specific	817.32	483.27	0	12.55	116	>hFBN1-Nterm 070820	1	dw031021_1.3120.3120.4	controllerType=0 controllerNumber=1 scan=3120	9.5256
02934:4	1	E.KNPC[+57.021]AGGEC[+57.021]INNQGS[+162.053]YTC[+57.021]QC[+57.021]RAGYQSTLTRTE.C	498	Hex(1)	C[+57]*4, S[+162]	961.67	4	3843.66	3843.64	0	3.8	Specific	719.63	719.63	0.4	9.52	116	>hFBN1-Nterm 070820	1	dw031021_1.3040.3040.4	controllerType=0 controllerNumber=1 scan=3040	9.3408
03004:4	1	E.KNPC[+57.021]AGGEC[+57.021]IN[+15.995]NQGS[+162.053]YTC[+57.021]QC[+57.021]RAGYQSTLTRTE.C	498	Hex(1)	C[+57]*4, N[+16], S[+162]	965.67	4	3859.66	3859.64	0	5.1	Specific	535.5	535.5	0.4	6.41	116	>hFBN1-Nterm 070820	1	dw031021_1.3092.3092.4	controllerType=0 controllerNumber=1 scan=3092	9.4618
02933:4	1	E.KNPC[+57.021]AGGEC[+57.021]IN[+15.995]NQGS[+162.053]YTC[+57.021]QC[+57.021]RAGYQSTLTRTE.C	498	Hex(1)	C[+57]*4, N[+16], S[+162]	965.668	4	3859.65	3859.64	0	2.9	Specific	734.75	734.75	0.4	9.52	116	>hFBN1-Nterm 070820	1	dw031021_1.3039.3039.4	controllerType=0 controllerNumber=1 scan=3039	9.3386
03000:3	1	E.C[+57.021]IN[+15.995]NQGS[+162.053]YTC[+57.021]QC[+57.021]RAGYQSTLTRTE.C	506	Hex(1)	C[+57]*3, N[+16], S[+162]	1016.11	3	3046.31	3046.29	0	5.8	Specific	256.98	256.98	1.6	5.07	116	>hFBN1-Nterm 070820	1	dw031021_1.3087.3087.3	controllerType=0 controllerNumber=1 scan=3087	9.449
04757:3	1	E.C[+57.021]SIRNMC[+57.021]LNGMC[+57.021]INE.D	578		C[+57]*3	624.598	3	1871.78	1871.77	0	5.1	Specific	497.31	475.77	475.77	6.88	116	>hFBN1-Nterm 070820	1	dw031021_1.4491.4491.3	controllerType=0 controllerNumber=1 scan=4491	12.6807
04813:2	1	E.C[+57.021]SIRNMC[+57.021]LNGMC[+57.021]INE.D	578		C[+57]*3	936.391	2	1871.78	1871.77	0	3.5	Specific	556.47	477.46	477.46	5.63	116	>hFBN1-Nterm 070820	1	dw031021_1.4533.4533.2	controllerType=0 controllerNumber=1 scan=4533	12.7776
04743:2	1	E.C[+57.021]SIRNMC[+57.021]LNGMC[+57.021]INE.D	578		C[+57]*3	936.391	2	1871.78	1871.77	0	3.3	Specific	583.17	524.91	524.91	7.64	116	>hFBN1-Nterm 070820	1	dw031021_1.4480.4480.2	controllerType=0 controllerNumber=1 scan=4480	12.6551
06642:2	1	E.C[+57.021][-17.027]SIRNMC[+57.021]LNGMC[+57.021]INE.D	578		C[-17][+57]*3	927.872	2	1854.74	1854.74	0	-3.1	Specific	207.23	184.81	184.81	1.49	116	>hFBN1-Nterm 070820	1	dw031021_1.5987.5987.2	controllerType=0 controllerNumber=1 scan=5987	16.2008
04913:2	1	E.C[+57.021]SIRNMC[+57.021]LNGM[+15.995]C[+57.021]INE.D	578		C[+57]*3, M[+16]	944.384	2	1887.76	1887.76	0	-2	Specific	261.6	246.9	12.71	1.8	116	>hFBN1-Nterm 070820	1	dw031021_1.4612.4612.2	controllerType=0 controllerNumber=1 scan=4612	12.9628
06412:2	1	E.C[+57.021][-17.027]SIRNMC[+57.021]LNGMC[+57.021]INE.D	578		C[-17][+57]*3	927.879	2	1854.75	1854.74	0	4.1	Specific	448.12	436.24	436.24	6.02	116	>hFBN1-Nterm 070820	1	dw031021_1.5821.5821.2	controllerType=0 controllerNumber=1 scan=5821	15.8084
03898:5	1	D.GS[+132.042]FKC[+57.021]IC[+57.021]KPGFQLAS[+146.058]DGRYC[+57.021]KDINE.C	594	Pent(1),Fuc(1)	C[+57]*3, S[+132][+146]	646.498	5	3228.46	3228.46	0	-1.2	Specific	553.18	553.18	437.67	4.04	116	>hFBN1-Nterm 070820	1	dw031021_1.3793.3793.5	controllerType=0 controllerNumber=1 scan=3793	11.0879
03521:3	1	E.C[+57.021]ETPGIC[+57.021]MNGRC[+57.021]VNTDGSYRC[+57.021]E.C	619		C[+57]*4	879.354	3	2636.05	2636.04	0	2.5	Specific	754.7	717.77	717.77	11.51	116	>hFBN1-Nterm 070820	1	dw031021_1.3498.3498.3	controllerType=0 controllerNumber=1 scan=3498	10.4056
03494:3	1	E.C[+57.021]ETPGIC[+57.021]MNGRC[+57.021]VNTDGS[+162.053]YRC[+57.021]E.C	619	Hex(1)	C[+57]*4, S[+162]	933.374	3	2798.11	2798.09	0	4.5	Specific	278.79	278.79	13.36	4.32	116	>hFBN1-Nterm 070820	1	dw031021_1.3478.3478.3	controllerType=0 controllerNumber=1 scan=3478	10.3598
03344:3	1	E.C[+57.021]ETPGIC[+57.021]MNGRC[+57.021]VNTDGS[+162.053]YRC[+57.021]E.C	619	Hex(1)	C[+57]*4, S[+162]	933.374	3	2798.11	2798.09	0	4.6	Specific	650	610.93	15.44	10.22	116	>hFBN1-Nterm 070820	1	dw031021_1.3369.3369.3	controllerType=0 controllerNumber=1 scan=3369	10.105
03414:3	1	E.C[+57.021]ETPGIC[+57.021]MNGRC[+57.021]VNTDGS[+162.053]YRC[+57.021]E.C	619	Hex(1)	C[+57]*4, S[+162]	933.374	3	2798.11	2798.09	0	4.7	Specific	667.69	664.47	25.03	10.22	116	>hFBN1-Nterm 070820	1	dw031021_1.3420.3420.3	controllerType=0 controllerNumber=1 scan=3420	10.2243
02053:4	1	E.C[+57.021]ETPGIC[+57.021]M[+15.995]NGRC[+57.021]VNT[+203.079]DGSYRC[+57.021]E.C	619	HexNAc(1)	C[+57]*4, M[+16], T[+203]	714.537	4	2855.13	2855.12	0	3.7	Specific	211.78	206.78	7.2	1.69	116	>hFBN1-Nterm 070820	1	dw031021_1.2342.2342.4	controllerType=0 controllerNumber=1 scan=2342	7.723
06310:2	1	E.C[+57.021]FPGLAVGLDGRVC[+57.021]VD.T	641		C[+57]*2	867.919	2	1734.83	1734.83	0	0.8	Specific	558.77	558.77	558.77	4.73	116	>hFBN1-Nterm 070820	1	dw031021_1.5737.5737.2	controllerType=0 controllerNumber=1 scan=5737	15.6088
04915:5	1	E.C[+57.021]FPGLAVGLDGRVC[+57.021]VDTHMRSTC[+57.021]YGGYKRGQC[+57.021]IKPLFGAVTKSE.C	641		C[+57]*4	990.489	5	4948.41	4948.39	0	4	Specific	358.96	358.96	358.96	2.27	116	>hFBN1-Nterm 070820	1	dw031021_1.4613.4613.5	controllerType=0 controllerNumber=1 scan=4613	12.965
04835:6	1	E.C[+57.021]FPGLAVGLDGRVC[+57.021]VDTHMRSTC[+57.021]YGGYKRGQC[+57.021]IKPLFGAVTKSE.C	641		C[+57]*4	825.577	6	4948.42	4948.39	0	6.1	Specific	423.33	423.33	359.59	4.36	116	>hFBN1-Nterm 070820	1	dw031021_1.4548.4548.6	controllerType=0 controllerNumber=1 scan=4548	12.8115
04966:6	1	E.C[+57.021]FPGLAVGLDGRVC[+57.021]VDTHMRSTC[+57.021]YGGYKRGQC[+57.021]IKPLFGAVTKSE.C	641		C[+57]*4	825.578	6	4948.43	4948.39	0	8	Specific	428.81	428.81	346.86	4.17	116	>hFBN1-Nterm 070820	1	dw031021_1.4654.4654.6	controllerType=0 controllerNumber=1 scan=4654	13.0619
04897:6	1	E.C[+57.021]FPGLAVGLDGRVC[+57.021]VDTHMRSTC[+57.021]YGGYKRGQC[+57.021]IKPLFGAVTKSE.C	641		C[+57]*4	825.577	6	4948.43	4948.39	0	7.1	Specific	505.72	505.72	388.94	5.38	116	>hFBN1-Nterm 070820	1	dw031021_1.4599.4599.6	controllerType=0 controllerNumber=1 scan=4599	12.9326
04853:5	1	E.C[+57.021]FPGLAVGLDGRVC[+57.021]VDTHMRSTC[+57.021]YGGYKRGQC[+57.021]IKPLFGAVTKSE.C	641		C[+57]*4	990.484	5	4948.39	4948.39	0	-0.7	Specific	585.53	585.53	525.15	4.81	116	>hFBN1-Nterm 070820	1	dw031021_1.4562.4562.5	controllerType=0 controllerNumber=1 scan=4562	12.8439
05676:6	1	E.C[+57.021][-17.027]FPGLAVGLDGRVC[+57.021]VDTHMRSTC[+57.021]YGGYKRGQC[+57.021]IKPLFGAVTKSE.C	641		C[-17][+57]*4	822.739	6	4931.4	4931.37	0	6.2	Specific	226.86	226.86	226.86	1.78	116	>hFBN1-Nterm 070820	1	dw031021_1.5222.5222.6	controllerType=0 controllerNumber=1 scan=5222	14.3882
05545:6	1	E.C[+57.021][-17.027]FPGLAVGLDGRVC[+57.021]VDTHMRSTC[+57.021]YGGYKRGQC[+57.021]IKPLFGAVTKSE.C	641		C[-17][+57]*4	822.736	6	4931.38	4931.37	0	3.1	Specific	266.05	266.05	266.05	2.39	116	>hFBN1-Nterm 070820	1	dw031021_1.5113.5113.6	controllerType=0 controllerNumber=1 scan=5113	14.1334
05600:6	1	E.C[+57.021][-17.027]FPGLAVGLDGRVC[+57.021]VDTHMRSTC[+57.021]YGGYKRGQC[+57.021]IKPLFGAVTKSE.C	641		C[-17][+57]*4	822.737	6	4931.39	4931.37	0	4.3	Specific	426.12	426.12	426.12	4.67	116	>hFBN1-Nterm 070820	1	dw031021_1.5161.5161.6	controllerType=0 controllerNumber=1 scan=5161	14.2458
05607:5	1	E.C[+57.021][-17.027]FPGLAVGLDGRVC[+57.021]VDTHMRSTC[+57.021]YGGYKRGQC[+57.021]IKPLFGAVTKSE.C	641		C[-17][+57]*4	987.085	5	4931.4	4931.37	0	5.8	Specific	469.64	469.64	469.64	4.54	116	>hFBN1-Nterm 070820	1	dw031021_1.5166.5166.5	controllerType=0 controllerNumber=1 scan=5166	14.2567
02847:6	1	D.THMRSTC[+57.021]YGGYKRGQC[+57.021]IKPLFGAVTKSE.C	657		C[+57]*2	539.605	6	3232.6	3232.58	0	4.4	Specific	250.44	250.44	250.44	2.32	116	>hFBN1-Nterm 070820	1	dw031021_1.2972.2972.6	controllerType=0 controllerNumber=1 scan=2972	9.1852
02822:5	1	D.THMRSTC[+57.021]YGGYKRGQC[+57.021]IKPLFGAVTKSE.C	657		C[+57]*2	647.325	5	3232.6	3232.58	0	4.6	Specific	580.83	580.83	580.83	5.99	116	>hFBN1-Nterm 070820	1	dw031021_1.2951.2951.5	controllerType=0 controllerNumber=1 scan=2951	9.1365
04524:3	1	E.YAFGEPC[+57.021]QPC[+57.021]PAQNSAE.Y	692		C[+57]*2	642.601	3	1925.79	1925.78	0	5.1	Specific	434.23	431.22	431.22	4.93	116	>hFBN1-Nterm 070820	1	dw031021_1.4293.4293.3	controllerType=0 controllerNumber=1 scan=4293	12.2299
04494:2	1	E.YAFGEPC[+57.021]QPC[+57.021]PAQNSAE.Y	692		C[+57]*2	963.399	2	1925.79	1925.78	0	5.8	Specific	649.57	546.63	546.63	8.79	116	>hFBN1-Nterm 070820	1	dw031021_1.4271.4271.2	controllerType=0 controllerNumber=1 scan=4271	12.1814
04754:2	1	E.YQALC[+57.021]SSGPGMTSAGSDINE.C	709		C[+57]	1022.94	2	2044.88	2044.86	0	8	Specific	206.13	206.13	206.13	1.63	116	>hFBN1-Nterm 070820	1	dw031021_1.4487.4487.2	controllerType=0 controllerNumber=1 scan=4487	12.6703
04621:3	1	E.YQALC[+57.021]SSGPGMTSAGSDINE.C	709		C[+57]	682.294	3	2044.87	2044.86	0	5	Specific	555.63	519.44	519.44	6.54	116	>hFBN1-Nterm 070820	1	dw031021_1.4374.4374.3	controllerType=0 controllerNumber=1 scan=4374	12.4136
04677:2	1	E.YQALC[+57.021]SSGPGMTSAGSDINE.C	709		C[+57]	1022.94	2	2044.87	2044.86	0	3.9	Specific	720.8	586.28	586.28	9.81	116	>hFBN1-Nterm 070820	1	dw031021_1.4423.4423.2	controllerType=0 controllerNumber=1 scan=4423	12.5262
04617:2	1	E.YQALC[+57.021]SSGPGMTSAGSDINE.C	709		C[+57]	1022.94	2	2044.87	2044.86	0	5.4	Specific	811.46	657.86	657.86	12.52	116	>hFBN1-Nterm 070820	1	dw031021_1.4370.4370.2	controllerType=0 controllerNumber=1 scan=4370	12.4049
05760:2	1	E.C[+57.021]ALDPDIC[+57.021]PNGIC[+57.021]E.N	729		C[+57]*3	817.341	2	1633.68	1633.67	0	6	Specific	465.42	416.01	416.01	6.2	116	>hFBN1-Nterm 070820	1	dw031021_1.5293.5293.2	controllerType=0 controllerNumber=1 scan=5293	14.5553
05694:2	1	E.C[+57.021]ALDPDIC[+57.021]PNGIC[+57.021]E.N	729		C[+57]*3	817.34	2	1633.67	1633.67	0	3.9	Specific	499.53	427.43	427.43	5.55	116	>hFBN1-Nterm 070820	1	dw031021_1.5237.5237.2	controllerType=0 controllerNumber=1 scan=5237	14.4243
05428:2	1	E.C[+57.021]ALDPDIC[+57.021]PNGIC[+57.021]E.N	729		C[+57]*3	817.337	2	1633.67	1633.67	0	0.1	Specific	573.12	434.96	434.96	5.35	116	>hFBN1-Nterm 070820	1	dw031021_1.5019.5019.2	controllerType=0 controllerNumber=1 scan=5019	13.9153
05560:2	1	E.C[+57.021]ALDPDIC[+57.021]PNGIC[+57.021]E.N	729		C[+57]*3	817.341	2	1633.67	1633.67	0	5.1	Specific	581.68	442.93	442.93	7.34	116	>hFBN1-Nterm 070820	1	dw031021_1.5128.5128.2	controllerType=0 controllerNumber=1 scan=5128	14.1688
05491:2	1	E.C[+57.021]ALDPDIC[+57.021]PNGIC[+57.021]E.N	729		C[+57]*3	817.341	2	1633.67	1633.67	0	5.1	Specific	653.44	475.55	475.55	9.34	116	>hFBN1-Nterm 070820	1	dw031021_1.5072.5072.2	controllerType=0 controllerNumber=1 scan=5072	14.0387
08157:2	1	E.C[+57.021][-17.027]ALDPDIC[+57.021]PNGIC[+57.021]E.N	729		C[-17][+57]*3	808.828	2	1616.65	1616.64	0	5.5	Specific	41.01	41.01	41.01	1.36	116	>hFBN1-Nterm 070820	1	dw031021_1.7127.7127.2	controllerType=0 controllerNumber=1 scan=7127	18.9176
08093:2	1	E.C[+57.021][-17.027]ALDPDIC[+57.021]PNGIC[+57.021]E.N	729		C[-17][+57]*3	808.827	2	1616.65	1616.64	0	5.4	Specific	162.62	162.62	162.62	2.03	116	>hFBN1-Nterm 070820	1	dw031021_1.7080.7080.2	controllerType=0 controllerNumber=1 scan=7080	18.8047
08032:2	1	E.C[+57.021][-17.027]ALDPDIC[+57.021]PNGIC[+57.021]E.N	729		C[-17][+57]*3	808.829	2	1616.65	1616.64	0	7	Specific	392.88	392.88	392.88	5.17	116	>hFBN1-Nterm 070820	1	dw031021_1.7034.7034.2	controllerType=0 controllerNumber=1 scan=7034	18.6933
07980:2	1	E.C[+57.021][-17.027]ALDPDIC[+57.021]PNGIC[+57.021]E.N	729		C[-17][+57]*3	808.828	2	1616.65	1616.64	0	6.4	Specific	418.39	403.57	403.57	5.43	116	>hFBN1-Nterm 070820	1	dw031021_1.6991.6991.2	controllerType=0 controllerNumber=1 scan=6991	18.5886
02690:3	1	E.NTRGTYKC[+57.021]IC[+57.021]NSGYEVD.S	743		C[+57]*2	679.635	3	2036.89	2036.88	0	4.5	Specific	435.6	435.6	435.6	6.13	116	>hFBN1-Nterm 070820	1	dw031021_1.2850.2850.3	controllerType=0 controllerNumber=1 scan=2850	8.9044
02363:2	1	E.VDSTGKNC[+57.021]VDINE.C	758		C[+57]	725.83	2	1450.65	1450.65	0	2.6	Specific	614.52	540.15	540.15	8.34	116	>hFBN1-Nterm 070820	1	dw031021_1.2595.2595.2	controllerType=0 controllerNumber=1 scan=2595	8.3102
02295:2	1	E.VDSTGKNC[+57.021]VDINE.C	758		C[+57]	725.829	2	1450.65	1450.65	0	2.1	Specific	642.79	529.36	529.36	8.34	116	>hFBN1-Nterm 070820	1	dw031021_1.2541.2541.2	controllerType=0 controllerNumber=1 scan=2541	8.185
05662:5	1	E.C[+57.021]VLNSLLC[+57.021]DNGQC[+57.021]RNTPGS[+396.127]FVC[+57.021]T[+365.132]C[+57.021]PKGFIYKPDLKTC[+57.021]E.D	771	Pent(3),HexNAc(1)Hex(1)	C[+57]*6, S[+396], T[+365]	1055.08	5	5271.36	5270.32	1	7.8	Specific	288.68	288.68	0	2.44	116	>hFBN1-Nterm 070820	1	dw031021_1.5211.5211.5	controllerType=0 controllerNumber=1 scan=5211	14.3623
04288:3	1	E.C[+57.021]ESSPC[+57.021]INGVC[+57.021]KNS[+324.106]PGSFIC[+57.021]E.C	813	Hex(2)	C[+57]*4, S[+324]	909.375	3	2726.11	2726.09	0	5.8	Specific	308.59	238.1	3.6	3.42	116	>hFBN1-Nterm 070820	1	dw031021_1.4105.4105.3	controllerType=0 controllerNumber=1 scan=4105	11.8005
04518:3	1	E.C[+57.021]ESSPC[+57.021]INGVC[+57.021]KNS[+162.053]PGSFIC[+57.021]E.C	813	Hex(1)	C[+57]*4, S[+162]	855.355	3	2564.05	2564.04	0	3.1	Specific	392.14	341.65	2.4	2.89	116	>hFBN1-Nterm 070820	1	dw031021_1.4288.4288.3	controllerType=0 controllerNumber=1 scan=4288	12.2179
04226:3	1	E.C[+57.021]ESSPC[+57.021]INGVC[+57.021]KNS[+324.106]PGSFIC[+57.021]E.C	813	Hex(2)	C[+57]*4, S[+324]	909.374	3	2726.11	2726.09	0	4.7	Specific	588.34	435.7	3.6	7.52	116	>hFBN1-Nterm 070820	1	dw031021_1.4054.4054.3	controllerType=0 controllerNumber=1 scan=4054	11.6835
04491:3	1	E.SSPC[+57.021]INGVC[+57.021]KNSPGSFIC[+57.021]E.C	815		C[+57]*3	704.978	3	2112.92	2112.91	0	2.5	Specific	218.95	218.95	218.95	1.41	116	>hFBN1-Nterm 070820	1	dw031021_1.4269.4269.3	controllerType=0 controllerNumber=1 scan=4269	12.178
04434:3	1	E.SSPC[+57.021]INGVC[+57.021]KNSPGSFIC[+57.021]E.C	815		C[+57]*3	704.981	3	2112.93	2112.91	0	7.2	Specific	331.92	261.58	261.58	2.72	116	>hFBN1-Nterm 070820	1	dw031021_1.4222.4222.3	controllerType=0 controllerNumber=1 scan=4222	12.0677
04446:2	1	E.SSPC[+57.021]INGVC[+57.021]KNSPGSFIC[+57.021]E.C	815		C[+57]*3	1056.97	2	2112.93	2112.91	0	5.8	Specific	471.57	420.45	420.45	6.15	116	>hFBN1-Nterm 070820	1	dw031021_1.4233.4233.2	controllerType=0 controllerNumber=1 scan=4233	12.0931
04166:3	1	E.SSPC[+57.021]INGVC[+57.021]KNSPGS[+324.106]FIC[+57.021]E.C	815	Hex(2)	C[+57]*3, S[+324]	813.015	3	2437.03	2437.02	0	3.7	Specific	245.17	217.58	0	2.13	116	>hFBN1-Nterm 070820	1	dw031021_1.4007.4007.3	controllerType=0 controllerNumber=1 scan=4007	11.5741
04364:3	1	E.SS[+162.053]PC[+57.021]INGVC[+57.021]KNSPGSFIC[+57.021]E.C	815	Hex(1)	C[+57]*3, S[+162]	758.997	3	2274.98	2274.97	0	4.5	Specific	449.86	362.2	1.2	4.11	116	>hFBN1-Nterm 070820	1	dw031021_1.4166.4166.3	controllerType=0 controllerNumber=1 scan=4166	11.9379
04393:2	1	E.SSPC[+57.021]INGVC[+57.021]KNS[+162.053]PGSFIC[+57.021]E.C	815	Hex(1)	C[+57]*3, S[+162]	1138	2	2274.98	2274.97	0	7.5	Specific	467.63	467.63	0	6.53	116	>hFBN1-Nterm 070820	1	dw031021_1.4188.4188.2	controllerType=0 controllerNumber=1 scan=4188	11.9895
04112:2	1	E.SSPC[+57.021]INGVC[+57.021]KNS[+324.106]PGSFIC[+57.021]E.C	815	Hex(2)	C[+57]*3, S[+324]	1219.02	2	2437.04	2437.02	0	7.9	Specific	483.33	483.33	0	6.59	116	>hFBN1-Nterm 070820	1	dw031021_1.3961.3961.2	controllerType=0 controllerNumber=1 scan=3961	11.4697
05183:2	1	E.C[+57.021]SSESTLDPTKTIC[+57.021]IE.T	834		C[+57]*2	920.923	2	1840.84	1840.83	0	4.3	Specific	481.48	420.58	420.58	5.58	116	>hFBN1-Nterm 070820	1	dw031021_1.4822.4822.2	controllerType=0 controllerNumber=1 scan=4822	13.4545
05070:2	1	E.C[+57.021]SSESTLDPTKTIC[+57.021]IE.T	834		C[+57]*2	920.928	2	1840.85	1840.83	0	10.5	Specific	546.23	515.77	515.77	4.97	116	>hFBN1-Nterm 070820	1	dw031021_1.4735.4735.2	controllerType=0 controllerNumber=1 scan=4735	13.2489
04751:3	1	E.C[+57.021]SSESTLDPTKTIC[+57.021]IE.T	834		C[+57]*2	614.285	3	1840.84	1840.83	0	5.2	Specific	560.86	469.81	469.81	7.17	116	>hFBN1-Nterm 070820	1	dw031021_1.4484.4484.3	controllerType=0 controllerNumber=1 scan=4484	12.6638
04820:3	1	E.C[+57.021]SSESTLDPTKTIC[+57.021]IE.T	834		C[+57]*2	614.284	3	1840.84	1840.83	0	4.1	Specific	582.39	451.62	451.62	7.17	116	>hFBN1-Nterm 070820	1	dw031021_1.4537.4537.3	controllerType=0 controllerNumber=1 scan=4537	12.7862
05117:2	1	E.C[+57.021]SSESTLDPTKTIC[+57.021]IE.T	834		C[+57]*2	920.927	2	1840.85	1840.83	0	8.3	Specific	596.68	433.64	433.64	5.76	116	>hFBN1-Nterm 070820	1	dw031021_1.4769.4769.5	controllerType=0 controllerNumber=1 scan=4769	13.3291
04996:2	1	E.C[+57.021]SSESTLDPTKTIC[+57.021]IE.T	834		C[+57]*2	920.925	2	1840.84	1840.83	0	6.3	Specific	662.13	551.13	551.13	9.05	116	>hFBN1-Nterm 070820	1	dw031021_1.4677.4677.2	controllerType=0 controllerNumber=1 scan=4677	13.1164
04784:2	1	E.C[+57.021]SSESTLDPTKTIC[+57.021]IE.T	834		C[+57]*2	920.923	2	1840.84	1840.83	0	4.6	Specific	784.24	553.95	553.95	11.55	116	>hFBN1-Nterm 070820	1	dw031021_1.4511.4511.2	controllerType=0 controllerNumber=1 scan=4511	12.7275
04924:2	1	E.C[+57.021]SSESTLDPTKTIC[+57.021]IE.T	834		C[+57]*2	920.925	2	1840.84	1840.83	0	6.7	Specific	792.29	627.91	627.91	11.05	116	>hFBN1-Nterm 070820	1	dw031021_1.4621.4621.2	controllerType=0 controllerNumber=1 scan=4621	12.9844
04857:2	1	E.C[+57.021]SSESTLDPTKTIC[+57.021]IE.T	834		C[+57]*2	920.924	2	1840.84	1840.83	0	5.7	Specific	809.18	555.03	555.03	12.55	116	>hFBN1-Nterm 070820	1	dw031021_1.4566.4566.2	controllerType=0 controllerNumber=1 scan=4566	12.8545
04721:2	1	E.C[+57.021]SSESTLDPTKTIC[+57.021]IE.T	834		C[+57]*2	920.924	2	1840.84	1840.83	0	5.2	Specific	832.47	629.15	629.15	12.55	116	>hFBN1-Nterm 070820	1	dw031021_1.4460.4460.2	controllerType=0 controllerNumber=1 scan=4460	12.6081
12674:2	1	E.STLDPTKTIC[+57.021]IE.T	838		C[+57]	689.354	2	1377.7	1377.69	0	5.4	Specific	60.66	60.66	60.66	1.97	116	>hFBN1-Nterm 070820	1	dw031021_1.12224.12224.2	controllerType=0 controllerNumber=1 scan=12224	33.7081
05444:2	1	E.STLDPTKTIC[+57.021]IE.T	838		C[+57]	689.354	2	1377.7	1377.69	0	5.3	Specific	361.2	361.2	361.2	5.6	116	>hFBN1-Nterm 070820	1	dw031021_1.5031.5031.2	controllerType=0 controllerNumber=1 scan=5031	13.9434
05054:2	1	E.STLDPTKTIC[+57.021]IE.T	838		C[+57]	689.352	2	1377.7	1377.69	0	3.2	Specific	554.42	454.63	454.63	6.82	116	>hFBN1-Nterm 070820	1	dw031021_1.4722.4722.2	controllerType=0 controllerNumber=1 scan=4722	13.2205
04928:2	1	E.STLDPTKTIC[+57.021]IE.T	838		C[+57]	689.353	2	1377.7	1377.69	0	3.7	Specific	686.33	504.13	504.13	9.64	116	>hFBN1-Nterm 070820	1	dw031021_1.4624.4624.2	controllerType=0 controllerNumber=1 scan=4624	12.9909
04858:2	1	E.STLDPTKTIC[+57.021]IE.T	838		C[+57]	689.353	2	1377.7	1377.69	0	4.5	Specific	728.13	511.91	511.91	11.35	116	>hFBN1-Nterm 070820	1	dw031021_1.4567.4567.2	controllerType=0 controllerNumber=1 scan=4567	12.8567
04785:2	1	E.STLDPTKTIC[+57.021]IE.T	838		C[+57]	689.352	2	1377.7	1377.69	0	3.2	Specific	736.15	517.45	517.45	10.64	116	>hFBN1-Nterm 070820	1	dw031021_1.4512.4512.2	controllerType=0 controllerNumber=1 scan=4512	12.7287
04649:2	1	E.STLDPTKTIC[+57.021]IE.T	838		C[+57]	689.353	2	1377.7	1377.69	0	4.5	Specific	755.36	461.64	461.64	12.35	116	>hFBN1-Nterm 070820	1	dw031021_1.4401.4401.2	controllerType=0 controllerNumber=1 scan=4401	12.4779
04590:2	1	E.STLDPTKTIC[+57.021]IE.T	838		C[+57]	689.352	2	1377.7	1377.69	0	2.6	Specific	758.99	480.72	480.72	11.64	116	>hFBN1-Nterm 070820	1	dw031021_1.4349.4349.2	controllerType=0 controllerNumber=1 scan=4349	12.3576
04718:2	1	E.STLDPTKTIC[+57.021]IE.T	838		C[+57]	689.353	2	1377.7	1377.69	0	4.1	Specific	768.68	524.98	524.98	12.35	116	>hFBN1-Nterm 070820	1	dw031021_1.4457.4457.2	controllerType=0 controllerNumber=1 scan=4457	12.6032
09164:3	1	E.TIKGTC[+57.021]WQTVIDGRC[+57.021]E.I	850		C[+57]*2	641.977	3	1923.92	1923.91	0	5.6	Specific	29.56	29.56	29.56	1.54	116	>hFBN1-Nterm 070820	1	dw031021_1.7907.7907.3	controllerType=0 controllerNumber=1 scan=7907	20.7977
08073:3	1	E.TIKGTC[+57.021]WQTVIDGRC[+57.021]E.I	850		C[+57]*2	641.977	3	1923.92	1923.91	0	6	Specific	32.75	32.75	32.75	1.49	116	>hFBN1-Nterm 070820	1	dw031021_1.7063.7063.3	controllerType=0 controllerNumber=1 scan=7063	18.7613
04523:3	1	E.TIKGTC[+57.021]WQTVIDGRC[+57.021]E.I	850		C[+57]*2	641.976	3	1923.91	1923.91	0	4.1	Specific	381.07	381.07	381.07	4.58	116	>hFBN1-Nterm 070820	1	dw031021_1.4293.4293.3	controllerType=0 controllerNumber=1 scan=4293	12.2299
05142:3	1	E.TIKGTC[+57.021]WQTVIDGRC[+57.021]E.I	850		C[+57]*2	641.976	3	1923.91	1923.91	0	4.4	Specific	432.22	432.22	432.22	5.25	116	>hFBN1-Nterm 070820	1	dw031021_1.4789.4789.3	controllerType=0 controllerNumber=1 scan=4789	13.3765
04798:3	1	E.TIKGTC[+57.021]WQTVIDGRC[+57.021]E.I	850		C[+57]*2	641.977	3	1923.92	1923.91	0	5.7	Specific	448.27	448.27	448.27	6.4	116	>hFBN1-Nterm 070820	1	dw031021_1.4523.4523.3	controllerType=0 controllerNumber=1 scan=4523	12.7534
04511:3	1	E.TIKGTC[+57.021]WQTVIDGRC[+57.021]E.I	850		C[+57]*2	641.976	3	1923.91	1923.91	0	4.5	Specific	449.34	449.34	449.34	5.22	116	>hFBN1-Nterm 070820	1	dw031021_1.4284.4284.3	controllerType=0 controllerNumber=1 scan=4284	12.2093
04043:3	1	E.TIKGTC[+57.021]WQTVIDGRC[+57.021]E.I	850		C[+57]*2	641.976	3	1923.91	1923.91	0	4.7	Specific	458.69	458.69	458.69	5.22	116	>hFBN1-Nterm 070820	1	dw031021_1.3901.3901.3	controllerType=0 controllerNumber=1 scan=3901	11.3352
04870:3	1	E.TIKGTC[+57.021]WQTVIDGRC[+57.021]E.I	850		C[+57]*2	641.976	3	1923.91	1923.91	0	4	Specific	482.51	482.51	482.51	6.46	116	>hFBN1-Nterm 070820	1	dw031021_1.4577.4577.3	controllerType=0 controllerNumber=1 scan=4577	12.8804
04939:3	1	E.TIKGTC[+57.021]WQTVIDGRC[+57.021]E.I	850		C[+57]*2	641.976	3	1923.91	1923.91	0	5	Specific	513.47	513.47	513.47	6.46	116	>hFBN1-Nterm 070820	1	dw031021_1.4632.4632.3	controllerType=0 controllerNumber=1 scan=4632	13.0102
04732:3	1	E.TIKGTC[+57.021]WQTVIDGRC[+57.021]E.I	850		C[+57]*2	641.978	3	1923.92	1923.91	0	6.8	Specific	543.25	543.25	543.25	6.23	116	>hFBN1-Nterm 070820	1	dw031021_1.4471.4471.3	controllerType=0 controllerNumber=1 scan=4471	12.6337
04661:3	1	E.TIKGTC[+57.021]WQTVIDGRC[+57.021]E.I	850		C[+57]*2	641.976	3	1923.91	1923.91	0	4.9	Specific	587.57	587.57	587.57	7.55	116	>hFBN1-Nterm 070820	1	dw031021_1.4409.4409.3	controllerType=0 controllerNumber=1 scan=4409	12.4924
04164:3	1	E.TIKGTC[+57.021]WQTVIDGRC[+57.021]E.I	850		C[+57]*2	641.975	3	1923.91	1923.91	0	3	Specific	653.75	653.75	653.75	8.84	116	>hFBN1-Nterm 070820	1	dw031021_1.4005.4005.3	controllerType=0 controllerNumber=1 scan=4005	11.57
03957:3	1	E.TIKGTC[+57.021]WQTVIDGRC[+57.021]E.I	850		C[+57]*2	641.976	3	1923.91	1923.91	0	4.2	Specific	659.27	659.27	659.27	9.55	116	>hFBN1-Nterm 070820	1	dw031021_1.3836.3836.3	controllerType=0 controllerNumber=1 scan=3836	11.1861
04233:3	1	E.TIKGTC[+57.021]WQTVIDGRC[+57.021]E.I	850		C[+57]*2	641.976	3	1923.91	1923.91	0	4	Specific	672.12	672.12	672.12	9.55	116	>hFBN1-Nterm 070820	1	dw031021_1.4060.4060.3	controllerType=0 controllerNumber=1 scan=4060	11.6983
04302:3	1	E.TIKGTC[+57.021]WQTVIDGRC[+57.021]E.I	850		C[+57]*2	641.976	3	1923.91	1923.91	0	4.2	Specific	674.09	674.09	674.09	9.55	116	>hFBN1-Nterm 070820	1	dw031021_1.4115.4115.3	controllerType=0 controllerNumber=1 scan=4115	11.8225
04437:3	1	E.TIKGTC[+57.021]WQTVIDGRC[+57.021]E.I	850		C[+57]*2	641.977	3	1923.92	1923.91	0	5.5	Specific	705.84	705.84	705.84	10.55	116	>hFBN1-Nterm 070820	1	dw031021_1.4225.4225.3	controllerType=0 controllerNumber=1 scan=4225	12.0761
04368:3	1	E.TIKGTC[+57.021]WQTVIDGRC[+57.021]E.I	850		C[+57]*2	641.976	3	1923.91	1923.91	0	4.8	Specific	714.57	714.57	714.57	10.55	116	>hFBN1-Nterm 070820	1	dw031021_1.4170.4170.3	controllerType=0 controllerNumber=1 scan=4170	11.9485
04102:3	1	E.TIKGTC[+57.021]WQTVIDGRC[+57.021]E.I	850		C[+57]*2	641.975	3	1923.91	1923.91	0	3	Specific	735.28	735.28	735.28	9.84	116	>hFBN1-Nterm 070820	1	dw031021_1.3953.3953.3	controllerType=0 controllerNumber=1 scan=3953	11.4548
04084:2	1	E.TIKGTC[+57.021]WQTVIDGRC[+57.021]E.I	850		C[+57]*2	962.462	2	1923.92	1923.91	0	6	Specific	913.08	865.13	865.13	13.61	116	>hFBN1-Nterm 070820	1	dw031021_1.3936.3936.2	controllerType=0 controllerNumber=1 scan=3936	11.4156
04140:2	1	E.TIKGTC[+57.021]WQTVIDGRC[+57.021]E.I	850		C[+57]*2	962.46	2	1923.91	1923.91	0	3.9	Specific	935.38	923.18	923.18	12.9	116	>hFBN1-Nterm 070820	1	dw031021_1.3984.3984.2	controllerType=0 controllerNumber=1 scan=3984	11.522
04204:2	1	E.TIKGTC[+57.021]WQTVIDGRC[+57.021]E.I	850		C[+57]*2	962.46	2	1923.91	1923.91	0	4.4	Specific	940.88	893.67	893.67	13.61	116	>hFBN1-Nterm 070820	1	dw031021_1.4038.4038.2	controllerType=0 controllerNumber=1 scan=4038	11.6473
04212:3	1	E.TIKGTC[+57.021]W[+15.995]QTVIDGRC[+57.021]E.I	850		C[+57]*2, W[+16]	647.307	3	1939.91	1939.9	0	3.7	Specific	460.69	460.69	287.53	4.51	116	>hFBN1-Nterm 070820	1	dw031021_1.4044.4044.3	controllerType=0 controllerNumber=1 scan=4044	11.6599
04080:3	1	E.TIKGTC[+57.021]W[+15.995]QTVIDGRC[+57.021]E.I	850		C[+57]*2, W[+16]	647.308	3	1939.91	1939.9	0	5.3	Specific	490.62	490.62	208.27	5.17	116	>hFBN1-Nterm 070820	1	dw031021_1.3933.3933.3	controllerType=0 controllerNumber=1 scan=3933	11.4091
04141:3	1	E.TIKGTC[+57.021]W[+15.995]QTVIDGRC[+57.021]E.I	850		C[+57]*2, W[+16]	647.306	3	1939.9	1939.9	0	2.3	Specific	519.28	519.28	343.35	5.75	116	>hFBN1-Nterm 070820	1	dw031021_1.3985.3985.3	controllerType=0 controllerNumber=1 scan=3985	11.5232
05265:5	1	E.ININGATLKSQC[+57.021]C[+57.021]S[+264.085]SLGAAWGSPC[+57.021]T[+264.085]LC[+57.021]QVDPIC[+57.021]GKGYSRIKGTQC[+57.021]E.D	866	Pent(2),Pent(2)	C[+57]*6, S[+264], T[+264]	1127.33	5	5632.6	5631.54	1	10.5	Specific	293.09	293.09	0	1.75	116	>hFBN1-Nterm 070820	1	dw031021_1.4888.4888.5	controllerType=0 controllerNumber=1 scan=4888	13.6095
04633:4	1	E.C[+57.021]EVFPGVC[+57.021]KNGLC[+57.021]VNT[+162.053]RGSFKC[+57.021]QC[+57.021]PSGMTLD.A	916	Hex(1)	C[+57]*5, T[+162]	935.918	4	3740.65	3740.63	0	5.7	Specific	316.4	121.77	2.4	2.15	116	>hFBN1-Nterm 070820	1	dw031021_1.4385.4385.4	controllerType=0 controllerNumber=1 scan=4385	12.4398
04525:3	1	D.ATGRIC[+57.021]LDIRLE.T	947		C[+57]	472.928	3	1416.77	1416.76	0	4.2	Specific	547.87	547.87	547.87	6.9	116	>hFBN1-Nterm 070820	1	dw031021_1.4294.4294.3	controllerType=0 controllerNumber=1 scan=4294	12.232
04455:3	1	D.ATGRIC[+57.021]LDIRLE.T	947		C[+57]	472.928	3	1416.77	1416.76	0	4.4	Specific	622.17	622.17	622.17	8.72	116	>hFBN1-Nterm 070820	1	dw031021_1.4240.4240.3	controllerType=0 controllerNumber=1 scan=4240	12.1102
04019:2	1	E.TC[+57.021]FLRYE.D	959		C[+57]	494.733	2	988.459	988.456	0	3.7	Specific	399.33	328.43	328.43	3.34	116	>hFBN1-Nterm 070820	1	dw031021_1.3881.3881.2	controllerType=0 controllerNumber=1 scan=3881	11.2898
03936:2	1	E.TC[+57.021]FLRYE.D	959		C[+57]	494.734	2	988.46	988.456	0	4.5	Specific	442.84	258.1	258.1	3.92	116	>hFBN1-Nterm 070820	1	dw031021_1.3821.3821.2	controllerType=0 controllerNumber=1 scan=3821	11.1534
03805:2	1	E.TC[+57.021]FLRYE.D	959		C[+57]	494.734	2	988.46	988.456	0	4.5	Specific	469.15	295.11	295.11	3.99	116	>hFBN1-Nterm 070820	1	dw031021_1.3718.3718.2	controllerType=0 controllerNumber=1 scan=3718	10.9143
03868:2	1	E.TC[+57.021]FLRYE.D	959		C[+57]	494.733	2	988.458	988.456	0	2.7	Specific	479.83	249.2	249.2	2.9	116	>hFBN1-Nterm 070820	1	dw031021_1.3770.3770.2	controllerType=0 controllerNumber=1 scan=3770	11.0357
03974:2	1	E.TC[+57.021]FLRYEDE.E	959		C[+57]	616.769	2	1232.53	1232.53	0	4.5	Specific	528.12	272.69	272.69	4.37	116	>hFBN1-Nterm 070820	1	dw031021_1.3849.3849.2	controllerType=0 controllerNumber=1 scan=3849	11.2157
01817:2	1	E.C[+57.021]EEC[+57.021]PMRNTPE.Y	995		C[+57]*2	711.779	2	1422.55	1422.54	0	3.7	Specific	438.49	438.49	438.49	5.24	116	>hFBN1-Nterm 070820	1	dw031021_1.2152.2152.2	controllerType=0 controllerNumber=1 scan=2152	7.2817
03763:2	1	E.C[+57.021][-17.027]EEC[+57.021]PMRNTPE.Y	995		C[-17][+57]*2	703.268	2	1405.53	1405.52	0	7.6	Specific	167.57	167.57	167.57	1.34	116	>hFBN1-Nterm 070820	1	dw031021_1.3685.3685.2	controllerType=0 controllerNumber=1 scan=3685	10.839
03590:3	1	E.YEELC[+57.021]PRGPGFATKE.I	1006		C[+57]	585.283	3	1753.83	1753.82	0	6.5	Specific	517.57	443.45	443.45	5.59	116	>hFBN1-Nterm 070820	1	dw031021_1.3551.3551.3	controllerType=0 controllerNumber=1 scan=3551	10.5295
03518:3	1	E.YEELC[+57.021]PRGPGFATKE.I	1006		C[+57]	585.279	3	1753.82	1753.82	0	0.3	Specific	576.1	451.16	451.16	4.87	116	>hFBN1-Nterm 070820	1	dw031021_1.3496.3496.3	controllerType=0 controllerNumber=1 scan=3496	10.4012
03302:3	1	E.YEELC[+57.021]PRGPGFATKE.I	1006		C[+57]	585.281	3	1753.83	1753.82	0	3.4	Specific	604.7	504.18	504.18	8.34	116	>hFBN1-Nterm 070820	1	dw031021_1.3337.3337.3	controllerType=0 controllerNumber=1 scan=3337	10.0299
03443:3	1	E.YEELC[+57.021]PRGPGFATKE.I	1006		C[+57]	585.28	3	1753.83	1753.82	0	3	Specific	614.84	480.13	480.13	8.34	116	>hFBN1-Nterm 070820	1	dw031021_1.3441.3441.3	controllerType=0 controllerNumber=1 scan=3441	10.2733
03367:3	1	E.YEELC[+57.021]PRGPGFATKE.I	1006		C[+57]	585.281	3	1753.83	1753.82	0	3.4	Specific	619.57	472.27	472.27	7.47	116	>hFBN1-Nterm 070820	1	dw031021_1.3386.3386.3	controllerType=0 controllerNumber=1 scan=3386	10.1442
02645:3	1	E.ELC[+57.021]PRGPGFATKE.I	1008		C[+57]	487.912	3	1461.72	1461.72	0	4.5	Specific	351.07	351.07	351.07	4.4	116	>hFBN1-Nterm 070820	1	dw031021_1.2815.2815.3	controllerType=0 controllerNumber=1 scan=2815	8.8226
02580:3	1	E.ELC[+57.021]PRGPGFATKE.I	1008		C[+57]	487.912	3	1461.72	1461.72	0	4.7	Specific	534.99	432.77	432.77	7.52	116	>hFBN1-Nterm 070820	1	dw031021_1.2764.2764.3	controllerType=0 controllerNumber=1 scan=2764	8.7019
03491:3	1	E.ELC[+57.021]PRGPGFAT[+349.137]KE.I	1008	HexNAc(1)Fuc(1)	C[+57], T[+349]	604.286	3	1810.84	1810.85	0	-5.4	Specific	212.35	212.35	212.35	1.37	116	>hFBN1-Nterm 070820	1	dw031021_1.3476.3476.3	controllerType=0 controllerNumber=1 scan=3476	10.3555
02116:3	1	E.LC[+57.021]PRGPGFATKE.I	1009		C[+57]	444.898	3	1332.68	1332.67	0	4.3	Specific	373.05	299.91	299.91	5.32	116	>hFBN1-Nterm 070820	1	dw031021_1.2396.2396.3	controllerType=0 controllerNumber=1 scan=2396	7.8501
02006:3	1	E.LC[+57.021]PRGPGFATKE.I	1009		C[+57]	444.897	3	1332.68	1332.67	0	2.3	Specific	399.92	337.85	337.85	4.89	116	>hFBN1-Nterm 070820	1	dw031021_1.2300.2300.3	controllerType=0 controllerNumber=1 scan=2300	7.6273
02057:3	1	E.LC[+57.021]PRGPGFATKE.I	1009		C[+57]	444.897	3	1332.68	1332.67	0	2.5	Specific	403.61	349.66	349.66	5.15	116	>hFBN1-Nterm 070820	1	dw031021_1.2348.2348.3	controllerType=0 controllerNumber=1 scan=2348	7.7384
02043:2	1	E.LC[+57.021]PRGPGFATKE.I	1009		C[+57]	666.842	2	1332.68	1332.67	0	2.3	Specific	495.66	302.02	302.02	2.68	116	>hFBN1-Nterm 070820	1	dw031021_1.2336.2336.5	controllerType=0 controllerNumber=1 scan=2336	7.711
01994:2	1	E.LC[+57.021]PRGPGFATKE.I	1009		C[+57]	666.842	2	1332.68	1332.67	0	2.6	Specific	567.51	386.94	386.94	5.23	116	>hFBN1-Nterm 070820	1	dw031021_1.2290.2290.2	controllerType=0 controllerNumber=1 scan=2290	7.6048
07778:3	1	E.ITNGKPFFKDINE.C	1021			508.271	3	1522.8	1522.79	0	5.1	Specific	9.05	9.05	9.05	1.45	116	>hFBN1-Nterm 070820	1	dw031021_1.6835.6835.3	controllerType=0 controllerNumber=1 scan=6835	18.2138
05125:3	1	E.ITNGKPFFKDINE.C	1021			508.271	3	1522.8	1522.79	0	5.8	Specific	195.49	195.49	195.49	2.25	116	>hFBN1-Nterm 070820	1	dw031021_1.4776.4776.3	controllerType=0 controllerNumber=1 scan=4776	13.3463
04818:3	1	E.ITNGKPFFKDINE.C	1021			508.271	3	1522.8	1522.79	0	4.8	Specific	230.59	230.59	230.59	2.32	116	>hFBN1-Nterm 070820	1	dw031021_1.4536.4536.3	controllerType=0 controllerNumber=1 scan=4536	12.784
04740:3	1	E.ITNGKPFFKDINE.C	1021			508.271	3	1522.8	1522.79	0	4.6	Specific	245.3	238.04	238.04	2.79	116	>hFBN1-Nterm 070820	1	dw031021_1.4478.4478.3	controllerType=0 controllerNumber=1 scan=4478	12.6507
04464:3	1	E.ITNGKPFFKDINE.C	1021			508.271	3	1522.8	1522.79	0	5.2	Specific	347.5	289.78	289.78	3.27	116	>hFBN1-Nterm 070820	1	dw031021_1.4248.4248.3	controllerType=0 controllerNumber=1 scan=4248	12.129
03648:3	1	E.ITNGKPFFKDINE.C	1021			508.271	3	1522.8	1522.79	0	4.8	Specific	433.45	339.17	339.17	4.05	116	>hFBN1-Nterm 070820	1	dw031021_1.3594.3594.3	controllerType=0 controllerNumber=1 scan=3594	10.6297
03430:3	1	E.ITNGKPFFKDINE.C	1021			508.27	3	1522.8	1522.79	0	3.9	Specific	436.29	290.58	290.58	3.42	116	>hFBN1-Nterm 070820	1	dw031021_1.3432.3432.3	controllerType=0 controllerNumber=1 scan=3432	10.252
03503:3	1	E.ITNGKPFFKDINE.C	1021			508.27	3	1522.8	1522.79	0	4.2	Specific	438.05	285.13	285.13	3.82	116	>hFBN1-Nterm 070820	1	dw031021_1.3485.3485.3	controllerType=0 controllerNumber=1 scan=3485	10.3769
03573:3	1	E.ITNGKPFFKDINE.C	1021			508.271	3	1522.8	1522.79	0	5.6	Specific	445.23	314.22	314.22	5.23	116	>hFBN1-Nterm 070820	1	dw031021_1.3539.3539.3	controllerType=0 controllerNumber=1 scan=3539	10.5012
03719:3	1	E.ITNGKPFFKDINE.C	1021			508.27	3	1522.8	1522.79	0	4	Specific	473.11	290.71	290.71	3.69	116	>hFBN1-Nterm 070820	1	dw031021_1.3649.3649.3	controllerType=0 controllerNumber=1 scan=3649	10.7583
03790:3	1	E.ITNGKPFFKDINE.C	1021			508.271	3	1522.8	1522.79	0	4.6	Specific	474.94	377.89	377.89	5.7	116	>hFBN1-Nterm 070820	1	dw031021_1.3706.3706.3	controllerType=0 controllerNumber=1 scan=3706	10.8874
03604:2	1	E.ITNGKPFFKDINE.C	1021			761.902	2	1522.8	1522.79	0	4.8	Specific	553.82	384	384	5.96	116	>hFBN1-Nterm 070820	1	dw031021_1.3562.3562.2	controllerType=0 controllerNumber=1 scan=3562	10.5553
03462:2	1	E.ITNGKPFFKDINE.C	1021			761.901	2	1522.8	1522.79	0	3.7	Specific	721.21	471.43	471.43	9.07	116	>hFBN1-Nterm 070820	1	dw031021_1.3455.3455.2	controllerType=0 controllerNumber=1 scan=3455	10.3057
03534:2	1	E.ITNGKPFFKDINE.C	1021			761.902	2	1522.8	1522.79	0	3.7	Specific	728.33	490.9	490.9	9.07	116	>hFBN1-Nterm 070820	1	dw031021_1.3508.3508.2	controllerType=0 controllerNumber=1 scan=3508	10.4282
05073:2	1	E.RN[+1257.449]C[+57.021]T[+264.085]D.I	1068	HexNAc(3)Hex(4),Pent(2)	C[+57], N[+1257], T[+264]	1093.91	2	2186.81	2186.8	0	4.6	Specific	31.74	31.74	0	1.54	116	>hFBN1-Nterm 070820	1	dw031021_1.4738.4738.2	controllerType=0 controllerNumber=1 scan=4738	13.2554
05127:2	1	E.RN[+1200.428]C[+57.021]T[+426.137]D.I	1068	HexNAc(2)Hex(4)Fuc(1),Hex(1)Pent(2)	C[+57], N[+1200], T[+426]	1146.43	2	2291.84	2291.83	0	5.3	Specific	48.17	48.17	0	1.6	116	>hFBN1-Nterm 070820	1	dw031021_1.4777.4777.2	controllerType=0 controllerNumber=1 scan=4777	13.3485
04985:2	1	E.RN[+1200.428]C[+57.021]T[+426.137]D.I	1068	HexNAc(2)Hex(4)Fuc(1),Hex(1)Pent(2)	C[+57], N[+1200], T[+426]	1146.43	2	2291.85	2291.83	0	5.8	Specific	76.08	76.08	0	1.52	116	>hFBN1-Nterm 070820	1	dw031021_1.4667.4667.2	controllerType=0 controllerNumber=1 scan=4667	13.0921
05052:2	1	E.RN[+1200.428]C[+57.021]T[+426.137]D.I	1068	HexNAc(2)Hex(4)Fuc(1),Hex(1)Pent(2)	C[+57], N[+1200], T[+426]	1146.43	2	2291.85	2291.83	0	5.5	Specific	94.51	83.22	24.17	1.52	116	>hFBN1-Nterm 070820	1	dw031021_1.4720.4720.2	controllerType=0 controllerNumber=1 scan=4720	13.2165
03972:3	1	E.C[+57.021]RISPDLC[+57.021]GRGQC[+57.021]VNTPGDFE.C	1076		C[+57]*3	813.364	3	2438.08	2438.06	0	5.3	Specific	502.24	436.3	436.3	5.83	116	>hFBN1-Nterm 070820	1	dw031021_1.3847.3847.3	controllerType=0 controllerNumber=1 scan=3847	11.2113
05018:3	1	E.C[+57.021][-17.027]RISPDLC[+57.021]GRGQC[+57.021]VNTPGDFE.C	1076		C[-17][+57]*3	807.689	3	2421.05	2421.04	0	5.6	Specific	204.1	204.1	204.1	2.88	116	>hFBN1-Nterm 070820	1	dw031021_1.4694.4694.3	controllerType=0 controllerNumber=1 scan=4694	13.1543
03945:3	1	E.C[+57.021]RISPDLC[+57.021]GRGQC[+57.021]VN[+15.995]TPGDFE.C	1076		C[+57]*3, N[+16]	818.698	3	2454.08	2454.06	0	7.7	Specific	421.07	279.22	165.44	3.7	116	>hFBN1-Nterm 070820	1	dw031021_1.3826.3826.3	controllerType=0 controllerNumber=1 scan=3826	11.1635
05470:2	1	E.SGFMMMKNC[+57.021]MDIDE.C	1105		C[+57]	854.833	2	1708.66	1708.65	0	5	Specific	538.05	370.52	370.52	7.22	116	>hFBN1-Nterm 070820	1	dw031021_1.5052.5052.2	controllerType=0 controllerNumber=1 scan=5052	13.9929
05405:2	1	E.SGFMMMKNC[+57.021]MDIDE.C	1105		C[+57]	854.832	2	1708.66	1708.65	0	4	Specific	544.6	389.95	389.95	7.22	116	>hFBN1-Nterm 070820	1	dw031021_1.4998.4998.2	controllerType=0 controllerNumber=1 scan=4998	13.8677
05285:2	1	E.SGFMMM[+15.995]KNC[+57.021]MDIDE.C	1105		C[+57], M[+16]	862.83	2	1724.65	1724.65	0	3.9	Specific	254.38	151.76	14.5	2.33	116	>hFBN1-Nterm 070820	1	dw031021_1.4902.4902.5	controllerType=0 controllerNumber=1 scan=4902	13.6421
05315:2	1	E.SGFM[+15.995]MMKNC[+57.021]MDIDE.C	1105		C[+57], M[+16]	862.833	2	1724.66	1724.65	0	8.1	Specific	287.4	179.64	20.01	2.65	116	>hFBN1-Nterm 070820	1	dw031021_1.4926.4926.2	controllerType=0 controllerNumber=1 scan=4926	13.6983
02300:4	1	E.C[+57.021]QRDPLLC[+57.021]RGGVC[+57.021]HNTE.G	1119		C[+57]*3	518.739	4	2071.93	2071.92	0	5.1	Specific	149.39	149.39	149.39	1.58	116	>hFBN1-Nterm 070820	1	dw031021_1.2545.2545.4	controllerType=0 controllerNumber=1 scan=2545	8.1935
02369:4	1	E.C[+57.021]QRDPLLC[+57.021]RGGVC[+57.021]HNTE.G	1119		C[+57]*3	518.737	4	2071.93	2071.92	0	2.1	Specific	219.3	219.3	219.3	1.93	116	>hFBN1-Nterm 070820	1	dw031021_1.2601.2601.4	controllerType=0 controllerNumber=1 scan=2601	8.3231
02126:3	1	E.C[+57.021]QRDPLLC[+57.021]RGGVC[+57.021]HNTE.G	1119		C[+57]*3	691.315	3	2071.93	2071.92	0	3.9	Specific	240.84	216.49	216.49	1.43	116	>hFBN1-Nterm 070820	1	dw031021_1.2403.2403.3	controllerType=0 controllerNumber=1 scan=2403	7.8652
02257:4	1	E.C[+57.021]QRDPLLC[+57.021]RGGVC[+57.021]HNTE.G	1119		C[+57]*3	518.737	4	2071.93	2071.92	0	2	Specific	306.31	306.31	306.31	3.24	116	>hFBN1-Nterm 070820	1	dw031021_1.2508.2508.4	controllerType=0 controllerNumber=1 scan=2508	8.1101
01937:3	1	E.C[+57.021]QRDPLLC[+57.021]RGGVC[+57.021]HNTE.G	1119		C[+57]*3	691.314	3	2071.93	2071.92	0	3.3	Specific	360.05	223.37	223.37	1.62	116	>hFBN1-Nterm 070820	1	dw031021_1.2245.2245.3	controllerType=0 controllerNumber=1 scan=2245	7.5004
02055:3	1	E.C[+57.021]QRDPLLC[+57.021]RGGVC[+57.021]HNTE.G	1119		C[+57]*3	691.314	3	2071.93	2071.92	0	2.8	Specific	415	306.25	306.25	1.98	116	>hFBN1-Nterm 070820	1	dw031021_1.2345.2345.3	controllerType=0 controllerNumber=1 scan=2345	7.7307
02176:4	1	E.C[+57.021]QRDPLLC[+57.021]RGGVC[+57.021]HNTE.G	1119		C[+57]*3	518.738	4	2071.93	2071.92	0	3.8	Specific	415.62	390.84	390.84	6.04	116	>hFBN1-Nterm 070820	1	dw031021_1.2441.2441.4	controllerType=0 controllerNumber=1 scan=2441	7.9558
02103:4	1	E.C[+57.021]QRDPLLC[+57.021]RGGVC[+57.021]HNTE.G	1119		C[+57]*3	518.738	4	2071.93	2071.92	0	3.5	Specific	502.22	463.9	463.9	5.5	116	>hFBN1-Nterm 070820	1	dw031021_1.2387.2387.4	controllerType=0 controllerNumber=1 scan=2387	7.8287
02041:4	1	E.C[+57.021]QRDPLLC[+57.021]RGGVC[+57.021]HNTE.G	1119		C[+57]*3	518.737	4	2071.93	2071.92	0	2.3	Specific	507.4	507.4	507.4	6.37	116	>hFBN1-Nterm 070820	1	dw031021_1.2333.2333.4	controllerType=0 controllerNumber=1 scan=2333	7.7032
01922:4	1	E.C[+57.021]QRDPLLC[+57.021]RGGVC[+57.021]HNTE.G	1119		C[+57]*3	518.738	4	2071.93	2071.92	0	3.9	Specific	523.34	519.2	519.2	5.77	116	>hFBN1-Nterm 070820	1	dw031021_1.2234.2234.4	controllerType=0 controllerNumber=1 scan=2234	7.4746
02003:3	1	E.C[+57.021]QRDPLLC[+57.021]RGGVC[+57.021]HNTE.G	1119		C[+57]*3	691.314	3	2071.93	2071.92	0	2.5	Specific	527.17	391.91	391.91	4.1	116	>hFBN1-Nterm 070820	1	dw031021_1.2298.2298.3	controllerType=0 controllerNumber=1 scan=2298	7.624
01990:4	1	E.C[+57.021]QRDPLLC[+57.021]RGGVC[+57.021]HNTE.G	1119		C[+57]*3	518.737	4	2071.93	2071.92	0	2.9	Specific	595.21	540.7	540.7	7.46	116	>hFBN1-Nterm 070820	1	dw031021_1.2287.2287.4	controllerType=0 controllerNumber=1 scan=2287	7.5983
01965:4	1	E.C[+57.021]QRDPLLC[+57.021]RGGVC[+57.021]H[+15.995]NTE.G	1119		C[+57]*3, H[+16]	522.736	4	2087.92	2087.92	0	1.8	Specific	336.13	336.13	0	3.52	116	>hFBN1-Nterm 070820	1	dw031021_1.2267.2267.4	controllerType=0 controllerNumber=1 scan=2267	7.5522
03003:3	1	E.C[+57.021][-17.027]QRDPLLC[+57.021]RGGVC[+57.021]HNTE.G	1119		C[-17][+57]*3	685.639	3	2054.9	2054.9	0	4	Specific	521.93	446.23	446.23	4.81	116	>hFBN1-Nterm 070820	1	dw031021_1.3091.3091.3	controllerType=0 controllerNumber=1 scan=3091	9.4596
03061:3	1	E.C[+57.021][-17.027]QRDPLLC[+57.021]RGGVC[+57.021]HNTE.G	1119		C[-17][+57]*3	685.64	3	2054.9	2054.9	0	4.4	Specific	543.08	477.42	477.42	4.94	116	>hFBN1-Nterm 070820	1	dw031021_1.3145.3145.3	controllerType=0 controllerNumber=1 scan=3145	9.5828
01681:3	1	D.PLLC[+57.021]RGGVC[+57.021]HNTE.G	1123		C[+57]*2	504.908	3	1512.71	1512.7	0	3	Specific	258.97	258.97	258.97	3.03	116	>hFBN1-Nterm 070820	1	dw031021_1.2049.2049.3	controllerType=0 controllerNumber=1 scan=2049	7.0401
04273:4	1	E.GSYRC[+57.021]EC[+57.021]PPGHQLSPN[+1971.719]ISAC[+57.021]IDINE.C	1136	HexNAc(5)Hex(5)Fuc(1)	C[+57]*3, N[+1972]	1212.26	4	4846.01	4845.98	0	5.6	Specific	3.67	3.67	3.67	1.49	116	>hFBN1-Nterm 070820	1	dw031021_1.4094.4094.4	controllerType=0 controllerNumber=1 scan=4094	11.7752
04253:4	1	E.GSYRC[+57.021]EC[+57.021]PPGHQLSPN[+1768.640]ISAC[+57.021]IDINE.C	1136	HexNAc(4)Hex(5)Fuc(1)	C[+57]*3, N[+1769]	1161.49	4	4642.93	4642.9	0	6.1	Specific	15.27	15.27	15.27	1.62	116	>hFBN1-Nterm 070820	1	dw031021_1.4076.4076.4	controllerType=0 controllerNumber=1 scan=4076	11.7343
04208:4	1	E.GSYRC[+57.021]EC[+57.021]PPGHQLSPN[+1971.719]ISAC[+57.021]IDINE.C	1136	HexNAc(5)Hex(5)Fuc(1)	C[+57]*3, N[+1972]	1212.26	4	4846.01	4845.98	0	5.5	Specific	23.04	22.12	22.12	1.44	116	>hFBN1-Nterm 070820	1	dw031021_1.4041.4041.4	controllerType=0 controllerNumber=1 scan=4041	11.6533
02663:2	1	E.C[+57.021]SIMNGGC[+57.021]E.T	1203		C[+57]*2	514.188	2	1027.37	1027.36	0	4.8	Specific	556.69	188.42	188.42	3.89	116	>hFBN1-Nterm 070820	1	dw031021_1.2828.2828.2	controllerType=0 controllerNumber=1 scan=2828	8.853
02730:2	1	E.C[+57.021]SIMNGGC[+57.021]E.T	1203		C[+57]*2	514.188	2	1027.37	1027.36	0	4.3	Specific	561.43	181.69	181.69	5.43	116	>hFBN1-Nterm 070820	1	dw031021_1.2880.2880.2	controllerType=0 controllerNumber=1 scan=2880	8.974
02197:2	1	E.C[+57.021]SIM[+15.995]NGGC[+57.021]E.T	1203		C[+57]*2, M[+16]	522.186	2	1043.36	1043.36	0	4.4	Specific	211.58	161.29	53.44	1.55	116	>hFBN1-Nterm 070820	1	dw031021_1.2457.2457.2	controllerType=0 controllerNumber=1 scan=2457	7.9923
02124:2	1	E.C[+57.021]SIM[+15.995]NGGC[+57.021]E.T	1203		C[+57]*2, M[+16]	522.185	2	1043.36	1043.36	0	4.1	Specific	238.88	88.46	42.51	1.37	116	>hFBN1-Nterm 070820	1	dw031021_1.2402.2402.2	controllerType=0 controllerNumber=1 scan=2402	7.863
02593:2	1	E.C[+57.021]SIM[+15.995]NGGC[+57.021]E.T	1203		C[+57]*2, M[+16]	522.185	2	1043.36	1043.36	0	3.7	Specific	296.47	178.98	49.19	1.81	116	>hFBN1-Nterm 070820	1	dw031021_1.2774.2774.2	controllerType=0 controllerNumber=1 scan=2774	8.7255
02696:2	1	E.C[+57.021]SIM[+15.995]NGGC[+57.021]E.T	1203		C[+57]*2, M[+16]	522.185	2	1043.36	1043.36	0	4.3	Specific	367.07	159.04	54.67	2.48	116	>hFBN1-Nterm 070820	1	dw031021_1.2854.2854.2	controllerType=0 controllerNumber=1 scan=2854	8.913
04707:2	1	E.C[+57.021]SIMNGGC[+57.021]ETFC[+57.021]TNSE.G	1203		C[+57]*3	933.848	2	1866.69	1866.68	0	6.9	Specific	448.74	399.72	399.72	5.52	116	>hFBN1-Nterm 070820	1	dw031021_1.4447.4447.2	controllerType=0 controllerNumber=1 scan=4447	12.5805
05024:2	1	E.C[+57.021]SIMNGGC[+57.021]ETFC[+57.021]TNS[+162.053]EGSYE.C	1203	Hex(1)	C[+57]*3, S[+162]	1232.96	2	2464.9	2464.89	0	6.1	Specific	129.09	74.85	0	1.62	116	>hFBN1-Nterm 070820	1	dw031021_1.4699.4699.2	controllerType=0 controllerNumber=1 scan=4699	13.1671
04962:3	1	E.C[+57.021]SIMNGGC[+57.021]ET[+162.053]FC[+57.021]TNSEGSYE.C	1203	Hex(1)	C[+57]*3, T[+162]	822.306	3	2464.9	2464.89	0	5.9	Specific	421.75	352.31	0	4.32	116	>hFBN1-Nterm 070820	1	dw031021_1.4650.4650.3	controllerType=0 controllerNumber=1 scan=4650	13.0513
04955:2	1	E.C[+57.021]SIMNGGC[+57.021]ET[+162.053]FC[+57.021]TNSEGSYE.C	1203	Hex(1)	C[+57]*3, T[+162]	1232.95	2	2464.9	2464.89	0	5.8	Specific	435.24	283.51	0	5.11	116	>hFBN1-Nterm 070820	1	dw031021_1.4645.4645.2	controllerType=0 controllerNumber=1 scan=4645	13.0404
03387:2	1	E.T[+162.053]FC[+57.021]TNSEGSYE.C	1212	Hex(1)	C[+57], T[+162]	728.778	2	1456.55	1456.54	0	5.2	Specific	309.74	197.91	4	2	116	>hFBN1-Nterm 070820	1	dw031021_1.3401.3401.2	controllerType=0 controllerNumber=1 scan=3401	10.1789
03311:2	1	E.T[+162.053]FC[+57.021]TNSEGSYE.C	1212	Hex(1)	C[+57], T[+162]	728.778	2	1456.55	1456.54	0	4.9	Specific	406.08	205.92	4	2.29	116	>hFBN1-Nterm 070820	1	dw031021_1.3345.3345.2	controllerType=0 controllerNumber=1 scan=3345	10.0486
03107:2	1	E.T[+162.053]FC[+57.021]TNSEGSYE.C	1212	Hex(1)	C[+57], T[+162]	728.779	2	1456.55	1456.54	0	6.6	Specific	410.67	269.84	4	2.59	116	>hFBN1-Nterm 070820	1	dw031021_1.3182.3182.2	controllerType=0 controllerNumber=1 scan=3182	9.6692
03172:2	1	E.TFC[+57.021]TNSEGS[+162.053]YE.C	1212	Hex(1)	C[+57], S[+162]	728.778	2	1456.55	1456.54	0	4.4	Specific	544.16	281.21	1.49	4.54	116	>hFBN1-Nterm 070820	1	dw031021_1.3232.3232.2	controllerType=0 controllerNumber=1 scan=3232	9.7865
03241:2	1	E.TFC[+57.021]TNSEGS[+162.053]YE.C	1212	Hex(1)	C[+57], S[+162]	728.778	2	1456.55	1456.54	0	5	Specific	577.66	363.77	0	5.6	116	>hFBN1-Nterm 070820	1	dw031021_1.3287.3287.2	controllerType=0 controllerNumber=1 scan=3287	9.9141
03189:2	1	E.T[+162.053]FC[+57.021]TN[+15.995]SEGSYE.C	1212	Hex(1)	C[+57], N[+16], T[+162]	736.775	2	1472.54	1472.54	0	4.4	Specific	358.52	204.13	4	2.06	116	>hFBN1-Nterm 070820	1	dw031021_1.3244.3244.2	controllerType=0 controllerNumber=1 scan=3244	9.8143
03119:2	1	E.T[+162.053]FC[+57.021]TN[+15.995]SEGSYE.C	1212	Hex(1)	C[+57], N[+16], T[+162]	736.776	2	1472.54	1472.54	0	4.9	Specific	383.7	253.91	4	2.13	116	>hFBN1-Nterm 070820	1	dw031021_1.3190.3190.2	controllerType=0 controllerNumber=1 scan=3190	9.6883
02647:2	1	E.YRC[+57.021]LC[+57.021]YD.G	1263		C[+57]*2	525.215	2	1049.42	1049.42	0	4.3	Specific	461.2	461.2	461.2	5.34	116	>hFBN1-Nterm 070820	1	dw031021_1.2816.2816.2	controllerType=0 controllerNumber=1 scan=2816	8.8247
02931:2	1	E.DMKTC[+57.021]VDVNE.C	1276		C[+57]	605.76	2	1210.51	1210.51	0	3.1	Specific	392.21	343.21	343.21	2.44	116	>hFBN1-Nterm 070820	1	dw031021_1.3037.3037.2	controllerType=0 controllerNumber=1 scan=3037	9.3343
02857:2	1	E.DMKTC[+57.021]VDVNE.C	1276		C[+57]	605.76	2	1210.51	1210.51	0	4.7	Specific	544.49	453.63	453.63	6.22	116	>hFBN1-Nterm 070820	1	dw031021_1.2981.2981.2	controllerType=0 controllerNumber=1 scan=2981	9.2067
05716:2	1	E.C[+57.021]DLNPNIC[+57.021]LSGTC[+57.021]E.N	1286		C[+57]*3	826.845	2	1652.68	1652.67	0	6.8	Specific	223.88	223.88	223.88	1.65	116	>hFBN1-Nterm 070820	1	dw031021_1.5255.5255.2	controllerType=0 controllerNumber=1 scan=5255	14.4652
05575:2	1	E.C[+57.021]DLNPNIC[+57.021]LSGTC[+57.021]E.N	1286		C[+57]*3	826.843	2	1652.68	1652.67	0	4.3	Specific	369.85	352.44	352.44	3.31	116	>hFBN1-Nterm 070820	1	dw031021_1.5140.5140.2	controllerType=0 controllerNumber=1 scan=5140	14.1967
05390:2	1	E.C[+57.021]DLNPNIC[+57.021]LSGTC[+57.021]E.N	1286		C[+57]*3	826.842	2	1652.68	1652.67	0	3.7	Specific	607.37	408.57	408.57	7.64	116	>hFBN1-Nterm 070820	1	dw031021_1.4986.4986.2	controllerType=0 controllerNumber=1 scan=4986	13.8391
05319:2	1	E.C[+57.021]DLNPNIC[+57.021]LSGTC[+57.021]E.N	1286		C[+57]*3	826.843	2	1652.68	1652.67	0	4	Specific	694.86	435.99	435.99	9.34	116	>hFBN1-Nterm 070820	1	dw031021_1.4930.4930.2	controllerType=0 controllerNumber=1 scan=4930	13.7089
05181:2	1	E.C[+57.021]DLNPNIC[+57.021]LSGTC[+57.021]E.N	1286		C[+57]*3	826.844	2	1652.68	1652.67	0	5.2	Specific	728.52	462.93	462.93	10.34	116	>hFBN1-Nterm 070820	1	dw031021_1.4821.4821.2	controllerType=0 controllerNumber=1 scan=4821	13.4523
05246:2	1	E.C[+57.021]DLNPNIC[+57.021]LSGTC[+57.021]E.N	1286		C[+57]*3	826.843	2	1652.68	1652.67	0	4.1	Specific	782.12	488.38	488.38	11.34	116	>hFBN1-Nterm 070820	1	dw031021_1.4874.4874.2	controllerType=0 controllerNumber=1 scan=4874	13.577
07493:2	1	E.C[+57.021][-17.027]DLNPNIC[+57.021]LSGTC[+57.021]E.N	1286		C[-17][+57]*3	818.331	2	1635.65	1635.64	0	5.7	Specific	320.47	311.44	311.44	3.13	116	>hFBN1-Nterm 070820	1	dw031021_1.6630.6630.2	controllerType=0 controllerNumber=1 scan=6630	17.7252
07626:2	1	E.C[+57.021][-17.027]DLNPNIC[+57.021]LSGTC[+57.021]E.N	1286		C[-17][+57]*3	818.331	2	1635.65	1635.64	0	6.2	Specific	374.83	328.3	328.3	4.1	116	>hFBN1-Nterm 070820	1	dw031021_1.6728.6728.2	controllerType=0 controllerNumber=1 scan=6728	17.9592
07564:2	1	E.C[+57.021][-17.027]DLNPNIC[+57.021]LSGTC[+57.021]E.N	1286		C[-17][+57]*3	818.331	2	1635.65	1635.64	0	5.8	Specific	518.94	484.52	484.52	6.26	116	>hFBN1-Nterm 070820	1	dw031021_1.6683.6683.2	controllerType=0 controllerNumber=1 scan=6683	17.8521
02051:6	1	E.NTKGSFIC[+57.021]HC[+57.021]DMGYS[+162.053]GKKGKTGC[+57.021]TDINE.C	1300	Hex(1)	C[+57]*3, S[+162]	555.414	6	3327.45	3327.44	0	3.4	Specific	181.04	181.04	7.2	1.44	116	>hFBN1-Nterm 070820	1	dw031021_1.2341.2341.6	controllerType=0 controllerNumber=1 scan=2341	7.7208
02064:4	1	E.NTKGSFIC[+57.021]HC[+57.021]DMGYS[+162.053]GKKGKTGC[+57.021]TDINE.C	1300	Hex(1)	C[+57]*3, S[+162]	832.617	4	3327.45	3327.44	0	2.7	Specific	366.53	286.8	7.2	1.77	116	>hFBN1-Nterm 070820	1	dw031021_1.2355.2355.4	controllerType=0 controllerNumber=1 scan=2355	7.7547
01386:4	1	D.MGYSGKKGKTGC[+57.021]TDINEC[+57.021]E.I	1311		C[+57]*2	534.488	4	2134.93	2134.92	0	4.7	Specific	158.38	158.38	158.38	1.91	116	>hFBN1-Nterm 070820	1	dw031021_1.1803.1803.4	controllerType=0 controllerNumber=1 scan=1803	6.4624
04659:3	1	E.NLNLC[+57.021]GNGQC[+57.021]LNAPGGYRC[+57.021]E.C	1413		C[+57]*3	756.327	3	2266.97	2266.97	0	-3.2	Specific	372.61	372.61	372.61	3.25	116	>hFBN1-Nterm 070820	1	dw031021_1.4408.4408.5	controllerType=0 controllerNumber=1 scan=4408	12.4902
04460:3	1	E.NLNLC[+57.021]GNGQC[+57.021]LNAPGGYRC[+57.021]E.C	1413		C[+57]*3	756.33	3	2266.98	2266.97	0	0.2	Specific	391.89	391.89	391.89	3.01	116	>hFBN1-Nterm 070820	1	dw031021_1.4244.4244.5	controllerType=0 controllerNumber=1 scan=4244	12.1184
04422:3	1	E.NLNLC[+57.021]GNGQC[+57.021]LNAPGGYRC[+57.021]E.C	1413		C[+57]*3	756.333	3	2266.98	2266.97	0	4.1	Specific	560.82	560.82	560.82	8.14	116	>hFBN1-Nterm 070820	1	dw031021_1.4214.4214.3	controllerType=0 controllerNumber=1 scan=4214	12.0503
04289:3	1	E.NLNLC[+57.021]GNGQC[+57.021]LNAPGGYRC[+57.021]E.C	1413		C[+57]*3	756.334	3	2266.99	2266.97	0	5.2	Specific	632.75	632.75	632.75	9.14	116	>hFBN1-Nterm 070820	1	dw031021_1.4106.4106.3	controllerType=0 controllerNumber=1 scan=4106	11.8017
04354:3	1	E.NLNLC[+57.021]GNGQC[+57.021]LNAPGGYRC[+57.021]E.C	1413		C[+57]*3	756.333	3	2266.98	2266.97	0	4.2	Specific	649.73	649.73	649.73	9.14	116	>hFBN1-Nterm 070820	1	dw031021_1.4159.4159.3	controllerType=0 controllerNumber=1 scan=4159	11.9231
04360:2	1	E.NLNLC[+57.021]GNGQC[+57.021]LNAPGGYRC[+57.021]E.C	1413		C[+57]*3	1134	2	2266.98	2266.97	0	4.1	Specific	653.75	653.75	653.75	10.52	116	>hFBN1-Nterm 070820	1	dw031021_1.4163.4163.2	controllerType=0 controllerNumber=1 scan=4163	11.9313
04293:2	1	E.NLNLC[+57.021]GNGQC[+57.021]LNAPGGYRC[+57.021]E.C	1413		C[+57]*3	1134	2	2266.99	2266.97	0	4.4	Specific	794.07	794.07	794.07	12.52	116	>hFBN1-Nterm 070820	1	dw031021_1.4108.4108.2	controllerType=0 controllerNumber=1 scan=4108	11.8054
04249:3	1	E.NLNLC[+57.021]GNGQC[+57.021]LN[+15.995]APGGYRC[+57.021]E.C	1413		C[+57]*3, N[+16]	761.664	3	2282.98	2282.97	0	2.9	Specific	534.98	534.98	114.57	6.61	116	>hFBN1-Nterm 070820	1	dw031021_1.4073.4073.3	controllerType=0 controllerNumber=1 scan=4073	11.7278
04387:3	1	E.NLNLC[+57.021]GNGQC[+57.021]LN[+15.995]APGGYRC[+57.021]E.C	1413		C[+57]*3, N[+16]	761.666	3	2282.98	2282.97	0	6.4	Specific	594.43	594.43	172.65	7.64	116	>hFBN1-Nterm 070820	1	dw031021_1.4184.4184.3	controllerType=0 controllerNumber=1 scan=4184	11.9808
04317:3	1	E.NLNLC[+57.021]GNGQC[+57.021]LN[+15.995]APGGYRC[+57.021]E.C	1413		C[+57]*3, N[+16]	761.665	3	2282.98	2282.97	0	4.7	Specific	612.42	612.42	127.66	9.14	116	>hFBN1-Nterm 070820	1	dw031021_1.4126.4126.3	controllerType=0 controllerNumber=1 scan=4126	11.8482
04333:2	1	E.NLNLC[+57.021]GNGQC[+57.021]LN[+15.995]APGGYRC[+57.021]E.C	1413		C[+57]*3, N[+16]	1142	2	2282.98	2282.97	0	6.4	Specific	694.7	694.7	150.14	10.02	116	>hFBN1-Nterm 070820	1	dw031021_1.4140.4140.2	controllerType=0 controllerNumber=1 scan=4140	11.879
04263:2	1	E.NLNLC[+57.021]GNGQC[+57.021]LN[+15.995]APGGYRC[+57.021]E.C	1413		C[+57]*3, N[+16]	1141.99	2	2282.98	2282.97	0	4.9	Specific	759.29	759.29	211.16	12.52	116	>hFBN1-Nterm 070820	1	dw031021_1.4086.4086.2	controllerType=0 controllerNumber=1 scan=4086	11.756
04378:2	1	E.NLNLC[+57.021]GNGQC[+57.021]LNAPGGYRC[+57.021]EC[+57.021]D.M	1413		C[+57]*4	1271.53	2	2542.04	2542.03	0	4.4	Specific	437.78	437.78	437.78	6.47	116	>hFBN1-Nterm 070820	1	dw031021_1.4177.4177.2	controllerType=0 controllerNumber=1 scan=4177	11.9636
04334:3	1	E.NLNLC[+57.021]GNGQC[+57.021]LNAPGGYRC[+57.021]EC[+57.021]D.M	1413		C[+57]*4	848.021	3	2542.05	2542.03	0	6.2	Specific	674.58	624.25	624.25	9.52	116	>hFBN1-Nterm 070820	1	dw031021_1.4141.4141.3	controllerType=0 controllerNumber=1 scan=4141	11.8812
04399:3	1	E.NLNLC[+57.021]GNGQC[+57.021]LNAPGGYRC[+57.021]EC[+57.021]D.M	1413		C[+57]*4	848.021	3	2542.05	2542.03	0	6	Specific	725.47	694.53	694.53	10.52	116	>hFBN1-Nterm 070820	1	dw031021_1.4193.4193.3	controllerType=0 controllerNumber=1 scan=4193	12.0023
04381:2	1	E.NLNLC[+57.021]GNGQC[+57.021]LN[+15.995]APGGYRC[+57.021]EC[+57.021]D.M	1413		C[+57]*4, N[+16]	1279.53	2	2558.05	2558.03	0	8.6	Specific	318.84	318.84	55.65	3.21	116	>hFBN1-Nterm 070820	1	dw031021_1.4179.4179.4	controllerType=0 controllerNumber=1 scan=4179	11.968
04383:3	1	E.NLNLC[+57.021]GNGQC[+57.021]LN[+15.995]APGGYRC[+57.021]EC[+57.021]D.M	1413		C[+57]*4, N[+16]	853.352	3	2558.04	2558.03	0	5.5	Specific	697.19	697.19	130.62	9.52	116	>hFBN1-Nterm 070820	1	dw031021_1.4181.4181.3	controllerType=0 controllerNumber=1 scan=4181	11.9742
04319:3	1	E.NLNLC[+57.021]GNGQC[+57.021]LN[+15.995]APGGYRC[+57.021]EC[+57.021]D.M	1413		C[+57]*4, N[+16]	853.352	3	2558.04	2558.03	0	5.4	Specific	762.09	762.09	173.33	11.52	116	>hFBN1-Nterm 070820	1	dw031021_1.4128.4128.3	controllerType=0 controllerNumber=1 scan=4128	11.8526
06709:3	1	E.C[+57.021]SLPNIC[+57.021]VFGTC[+57.021]HNLPGLFRC[+57.021]E.C	1452		C[+57]*4	884.41	3	2651.22	2651.2	0	6.2	Specific	408.53	408.53	408.53	5.73	116	>hFBN1-Nterm 070820	1	dw031021_1.6033.6033.3	controllerType=0 controllerNumber=1 scan=6033	16.3099
06635:3	1	E.C[+57.021]SLPNIC[+57.021]VFGTC[+57.021]HNLPGLFRC[+57.021]E.C	1452		C[+57]*4	884.409	3	2651.21	2651.2	0	4.8	Specific	639.53	639.53	639.53	9.52	116	>hFBN1-Nterm 070820	1	dw031021_1.5982.5982.3	controllerType=0 controllerNumber=1 scan=5982	16.1898
06488:3	1	E.C[+57.021]SLPNIC[+57.021]VFGTC[+57.021]HNLPGLFRC[+57.021]E.C	1452		C[+57]*4	884.408	3	2651.21	2651.2	0	3.9	Specific	833.24	783.21	783.21	12.81	116	>hFBN1-Nterm 070820	1	dw031021_1.5875.5875.3	controllerType=0 controllerNumber=1 scan=5875	15.9359
06557:3	1	E.C[+57.021]SLPNIC[+57.021]VFGTC[+57.021]HNLPGLFRC[+57.021]E.C	1452		C[+57]*4	884.409	3	2651.21	2651.2	0	5.7	Specific	868.08	807.97	807.97	14.52	116	>hFBN1-Nterm 070820	1	dw031021_1.5927.5927.3	controllerType=0 controllerNumber=1 scan=5927	16.0589
07784:3	1	E.C[+57.021][-17.027]SLPNIC[+57.021]VFGTC[+57.021]HNLPGLFRC[+57.021]E.C	1452		C[-17][+57]*4	878.735	3	2634.19	2634.17	0	6.7	Specific	456.34	456.34	456.34	6.87	116	>hFBN1-Nterm 070820	1	dw031021_1.6839.6839.3	controllerType=0 controllerNumber=1 scan=6839	18.2247
06559:3	1	E.C[+57.021]SLPNIC[+57.021]VFGTC[+57.021]HN[+15.995]LPGLFRC[+57.021]E.C	1452		C[+57]*4, N[+16]	889.742	3	2667.21	2667.19	0	7.2	Specific	693.43	693.43	30.37	10.02	116	>hFBN1-Nterm 070820	1	dw031021_1.5928.5928.3	controllerType=0 controllerNumber=1 scan=5928	16.0611
06490:3	1	E.C[+57.021]SLPNIC[+57.021]VFGTC[+57.021]HN[+15.995]LPGLFRC[+57.021]E.C	1452		C[+57]*4, N[+16]	889.737	3	2667.2	2667.19	0	1.6	Specific	746.97	746.97	31.96	9.52	116	>hFBN1-Nterm 070820	1	dw031021_1.5876.5876.3	controllerType=0 controllerNumber=1 scan=5876	15.9381
07811:3	1	E.C[+57.021][-17.027]SLPNIC[+57.021]VFGTC[+57.021]HN[+15.995]LPGLFRC[+57.021]E.C	1452		C[-17][+57]*4, N[+16]	884.063	3	2650.17	2650.17	0	3	Specific	281.13	281.13	34.35	4.92	116	>hFBN1-Nterm 070820	1	dw031021_1.6861.6861.3	controllerType=0 controllerNumber=1 scan=6861	18.2775
06739:3	1	E.C[+57.021]SLPNIC[+57.021]VFGTC[+57.021]HNLPGLFRC[+57.021]EC[+57.021]E.I	1452		C[+57]*5	980.771	3	2940.3	2940.27	0	9.5	Specific	257.26	257.26	257.26	1.65	116	>hFBN1-Nterm 070820	1	dw031021_1.6054.6054.3	controllerType=0 controllerNumber=1 scan=6054	16.3604
06651:3	1	E.C[+57.021]SLPNIC[+57.021]VFGTC[+57.021]HNLPGLFRC[+57.021]EC[+57.021]E.I	1452		C[+57]*5	980.77	3	2940.29	2940.27	0	7.8	Specific	539.12	539.12	539.12	6.16	116	>hFBN1-Nterm 070820	1	dw031021_1.5995.5995.3	controllerType=0 controllerNumber=1 scan=5995	16.2203
06579:3	1	E.C[+57.021]SLPNIC[+57.021]VFGTC[+57.021]HNLPGLFRC[+57.021]EC[+57.021]E.I	1452		C[+57]*5	980.769	3	2940.29	2940.27	0	6.8	Specific	554.61	554.61	554.61	5.28	116	>hFBN1-Nterm 070820	1	dw031021_1.5942.5942.3	controllerType=0 controllerNumber=1 scan=5942	16.0936
06448:4	1	E.C[+57.021]SLPNIC[+57.021]VFGTC[+57.021]HNLPGLFRC[+57.021]EC[+57.021]E.I	1452		C[+57]*5	735.827	4	2940.29	2940.27	0	4.9	Specific	681.18	681.18	681.18	9.1	116	>hFBN1-Nterm 070820	1	dw031021_1.5846.5846.4	controllerType=0 controllerNumber=1 scan=5846	15.867
06428:3	1	E.C[+57.021]SLPNIC[+57.021]VFGTC[+57.021]HNLPGLFRC[+57.021]EC[+57.021]E.I	1452		C[+57]*5	980.766	3	2940.28	2940.27	0	4	Specific	692.78	692.78	692.78	9.48	116	>hFBN1-Nterm 070820	1	dw031021_1.5832.5832.3	controllerType=0 controllerNumber=1 scan=5832	15.834
06499:3	1	E.C[+57.021]SLPNIC[+57.021]VFGTC[+57.021]HNLPGLFRC[+57.021]EC[+57.021]E.I	1452		C[+57]*5	980.766	3	2940.28	2940.27	0	4	Specific	844.48	842.48	842.48	12.48	116	>hFBN1-Nterm 070820	1	dw031021_1.5883.5883.3	controllerType=0 controllerNumber=1 scan=5883	15.9554
07824:3	1	E.C[+57.021][-17.027]SLPNIC[+57.021]VFGTC[+57.021]HNLPGLFRC[+57.021]EC[+57.021]E.I	1452		C[-17][+57]*5	975.092	3	2923.26	2923.25	0	5.2	Specific	83.01	83.01	83.01	1.44	116	>hFBN1-Nterm 070820	1	dw031021_1.6868.6868.3	controllerType=0 controllerNumber=1 scan=6868	18.2929
07674:3	1	E.C[+57.021][-17.027]SLPNIC[+57.021]VFGTC[+57.021]HNLPGLFRC[+57.021]EC[+57.021]E.I	1452		C[-17][+57]*5	975.091	3	2923.26	2923.25	0	4.2	Specific	197.85	197.85	197.85	2.29	116	>hFBN1-Nterm 070820	1	dw031021_1.6763.6763.3	controllerType=0 controllerNumber=1 scan=6763	18.0426
07750:3	1	E.C[+57.021][-17.027]SLPNIC[+57.021]VFGTC[+57.021]HNLPGLFRC[+57.021]EC[+57.021]E.I	1452		C[-17][+57]*5	975.094	3	2923.27	2923.25	0	7.6	Specific	500.82	500.82	500.82	5.89	116	>hFBN1-Nterm 070820	1	dw031021_1.6815.6815.3	controllerType=0 controllerNumber=1 scan=6815	18.1674
06525:3	1	E.C[+57.021]SLPNIC[+57.021]VFGTC[+57.021]HN[+15.995]LPGLFRC[+57.021]EC[+57.021]E.I	1452		C[+57]*5, N[+16]	986.098	3	2956.28	2956.27	0	4	Specific	717.08	717.08	10.05	10.48	116	>hFBN1-Nterm 070820	1	dw031021_1.5905.5905.3	controllerType=0 controllerNumber=1 scan=5905	16.007
06461:3	1	E.C[+57.021]SLPNIC[+57.021]VFGTC[+57.021]HN[+15.995]LPGLFRC[+57.021]EC[+57.021]E.I	1452		C[+57]*5, N[+16]	986.098	3	2956.28	2956.27	0	4.7	Specific	935.85	935.85	3.1	14.48	116	>hFBN1-Nterm 070820	1	dw031021_1.5854.5854.3	controllerType=0 controllerNumber=1 scan=5854	15.8863
07690:3	1	E.C[+57.021][-17.027]SLPNIC[+57.021]VFGTC[+57.021]HN[+15.995]LPGLFRC[+57.021]EC[+57.021]E.I	1452		C[-17][+57]*5, N[+16]	980.422	3	2939.25	2939.24	0	4.2	Specific	363.15	363.15	22.78	4.73	116	>hFBN1-Nterm 070820	1	dw031021_1.6773.6773.3	controllerType=0 controllerNumber=1 scan=6773	18.0665
06836:3	1	E.C[+57.021]LDPTTC[+57.021]ISGNC[+57.021]VNTPGSYIC[+57.021]DC[+57.021]PPDFE.L	1493		C[+57]*5	1083.77	3	3249.31	3249.29	0	4.7	Specific	399.42	197.11	197.11	3.83	116	>hFBN1-Nterm 070820	1	dw031021_1.6127.6127.3	controllerType=0 controllerNumber=1 scan=6127	16.5353
06907:3	1	E.C[+57.021]LDPTTC[+57.021]ISGNC[+57.021]VNTPGSYIC[+57.021]DC[+57.021]PPDFE.L	1493		C[+57]*5	1083.78	3	3249.31	3249.29	0	5.3	Specific	496.75	238.47	238.47	4.49	116	>hFBN1-Nterm 070820	1	dw031021_1.6180.6180.3	controllerType=0 controllerNumber=1 scan=6180	16.6609
06782:3	1	E.C[+57.021]LDPTTC[+57.021]ISGNC[+57.021]VNT[+162.053]PGSYIC[+57.021]DC[+57.021]PPDFE.L	1493	Hex(1)	C[+57]*5, T[+162]	1137.8	3	3411.37	3411.35	0	7.1	Specific	170.73	140.7	3.6	1.4	116	>hFBN1-Nterm 070820	1	dw031021_1.6085.6085.3	controllerType=0 controllerNumber=1 scan=6085	16.4348
06712:3	1	E.C[+57.021]LDPTTC[+57.021]IS[+162.053]GNC[+57.021]VNTPGSYIC[+57.021]DC[+57.021]PPDFE.L	1493	Hex(1)	C[+57]*5, S[+162]	1137.79	3	3411.37	3411.35	0	5.8	Specific	239.46	167.31	0.99	3	116	>hFBN1-Nterm 070820	1	dw031021_1.6037.6037.3	controllerType=0 controllerNumber=1 scan=6037	16.3207
06515:3	1	E.C[+57.021]LDPTTC[+57.021]IS[+162.053]GNC[+57.021]VNTPGSYIC[+57.021]DC[+57.021]PPDFE.L	1493	Hex(1)	C[+57]*5, S[+162]	1137.79	3	3411.36	3411.35	0	2.7	Specific	339.69	339.69	1.22	3.74	116	>hFBN1-Nterm 070820	1	dw031021_1.5897.5897.3	controllerType=0 controllerNumber=1 scan=5897	15.987
06648:3	1	E.C[+57.021]LDPTTC[+57.021]ISGNC[+57.021]VNT[+162.053]PGSYIC[+57.021]DC[+57.021]PPDFE.L	1493	Hex(1)	C[+57]*5, T[+162]	1137.8	3	3411.37	3411.35	0	7.8	Specific	373.79	189.44	3.6	3.34	116	>hFBN1-Nterm 070820	1	dw031021_1.5993.5993.3	controllerType=0 controllerNumber=1 scan=5993	16.2159
06589:3	1	E.C[+57.021]LDPTTC[+57.021]ISGNC[+57.021]VNT[+162.053]PGSYIC[+57.021]DC[+57.021]PPDFE.L	1493	Hex(1)	C[+57]*5, T[+162]	1137.8	3	3411.37	3411.35	0	6.9	Specific	783.59	420.66	3.6	10.72	116	>hFBN1-Nterm 070820	1	dw031021_1.5949.5949.3	controllerType=0 controllerNumber=1 scan=5949	16.1111
06475:3	1	E.C[+57.021]LDPTTC[+57.021]IS[+162.053]GNC[+57.021]VN[+15.995]TPGSYIC[+57.021]DC[+57.021]PPDFE.L	1493	Hex(1)	C[+57]*5, N[+16], S[+162]	1143.13	3	3427.37	3427.34	0	7.8	Specific	168.06	168.06	1.26	1.79	116	>hFBN1-Nterm 070820	1	dw031021_1.5866.5866.3	controllerType=0 controllerNumber=1 scan=5866	15.9144
08818:3	1	E.C[+57.021][-17.027]LDPTTC[+57.021]ISGNC[+57.021]VNT[+162.053]PGSYIC[+57.021]DC[+57.021]PPDFE.L	1493	Hex(1)	C[-17][+57]*5, T[+162]	1132.12	3	3394.34	3394.32	0	5.8	Specific	221.07	221.07	3.6	2.39	116	>hFBN1-Nterm 070820	1	dw031021_1.7623.7623.3	controllerType=0 controllerNumber=1 scan=7623	20.1113
06542:3	1	E.C[+57.021]LDPTTC[+57.021]ISGNC[+57.021]VN[+15.995]T[+162.053]PGSYIC[+57.021]DC[+57.021]PPDFE.L	1493	Hex(1)	C[+57]*5, N[+16], T[+162]	1143.12	3	3427.36	3427.34	0	5.4	Specific	505.42	505.42	3.6	6.12	116	>hFBN1-Nterm 070820	1	dw031021_1.5916.5916.3	controllerType=0 controllerNumber=1 scan=5916	16.033

## Sheet: DW_040821_1
Query #:z	Protein Rank	Peptide < ProteinMetrics Confidential >	Starting position	Glycans NHFAGNa	Modification Type(s)	Observed m/z	z	Observed (M+H)	Calc. mass (M+H)	Off-by-x error	Mass error (ppm)	Cleavage	Score	Delta	Delta Mod	|Log Prob|	# of unique peptides	Protein Name	Protein DB number	Comment	Scan #	Scan Time
01761:3	1	E.NTRGTYKC[+57.021]IC[+57.021]NSGYE.V	743		C[+57]*2	608.265	3	1822.78	1822.78	0	-2.2	Specific	345.53	345.53	345.53	3.89	171	>hFBN1-Nterm 070820	1	DW040821_1.2794.2794.3	controllerType=0 controllerNumber=1 scan=2794	9.7723
01722:3	1	E.NTRGTYKC[+57.021]IC[+57.021]NSGYE.V	743		C[+57]*2	608.265	3	1822.78	1822.78	0	-2.9	Specific	359.43	359.43	359.43	3.89	171	>hFBN1-Nterm 070820	1	DW040821_1.2749.2749.3	controllerType=0 controllerNumber=1 scan=2749	9.6653
01802:3	1	E.NTRGTYKC[+57.021]IC[+57.021]NSGYE.V	743		C[+57]*2	608.265	3	1822.78	1822.78	0	-1.8	Specific	365.97	365.97	365.97	4.54	171	>hFBN1-Nterm 070820	1	DW040821_1.2838.2838.3	controllerType=0 controllerNumber=1 scan=2838	9.8778
01695:2	1	E.NTRGTYKC[+57.021]IC[+57.021]NSGYE.V	743		C[+57]*2	911.894	2	1822.78	1822.78	0	-1.9	Specific	382.83	332.84	332.84	2.32	171	>hFBN1-Nterm 070820	1	DW040821_1.2713.2713.2	controllerType=0 controllerNumber=1 scan=2713	9.5769
01649:3	1	E.NTRGTYKC[+57.021]IC[+57.021]NSGYE.V	743		C[+57]*2	608.265	3	1822.78	1822.78	0	-1.6	Specific	391.07	391.07	391.07	4.38	171	>hFBN1-Nterm 070820	1	DW040821_1.2662.2662.3	controllerType=0 controllerNumber=1 scan=2662	9.4486
01914:3	1	E.NTRGTYKC[+57.021]IC[+57.021]NSGYE.V	743		C[+57]*2	608.268	3	1822.79	1822.78	0	1.7	Specific	400.57	389.09	389.09	4.82	171	>hFBN1-Nterm 070820	1	DW040821_1.2943.2943.3	controllerType=0 controllerNumber=1 scan=2943	10.1227
01686:3	1	E.NTRGTYKC[+57.021]IC[+57.021]NSGYE.V	743		C[+57]*2	608.265	3	1822.78	1822.78	0	-2	Specific	416.52	400.57	400.57	4.62	171	>hFBN1-Nterm 070820	1	DW040821_1.2705.2705.3	controllerType=0 controllerNumber=1 scan=2705	9.5584
01609:3	1	E.NTRGTYKC[+57.021]IC[+57.021]NSGYE.V	743		C[+57]*2	608.265	3	1822.78	1822.78	0	-2.3	Specific	434.75	391.21	391.21	5.49	171	>hFBN1-Nterm 070820	1	DW040821_1.2618.2618.3	controllerType=0 controllerNumber=1 scan=2618	9.3401
01847:3	1	E.NTRGTYKC[+57.021]IC[+57.021]NSGYE.V	743		C[+57]*2	608.265	3	1822.78	1822.78	0	-1.9	Specific	438.22	406.78	406.78	4.62	171	>hFBN1-Nterm 070820	1	DW040821_1.2885.2885.3	controllerType=0 controllerNumber=1 scan=2885	9.9883
01745:2	1	E.NTRGTYKC[+57.021]IC[+57.021]NSGYE.V	743		C[+57]*2	911.892	2	1822.78	1822.78	0	-4.1	Specific	447.46	318.8	318.8	3.23	171	>hFBN1-Nterm 070820	1	DW040821_1.2774.2774.2	controllerType=0 controllerNumber=1 scan=2774	9.7237
Other Peptides
02566:2	1	E.SGC[+57.021]LNGGRC[+57.021]VAPNRC[+57.021]AC[+57.021]TYGFTGPQC[+57.021]E.R	154		C[+57]*5	1525.13	2	3049.25	3049.26	0	-3.6	Specific	385.05	225.57	225.57	2.29	171	>hFBN1-Nterm 070820	1	DW040821_1.3468.3468.2	controllerType=0 controllerNumber=1 scan=3468	11.3095
02492:3	1	E.SGC[+57.021]LNGGRC[+57.021]VAPNRC[+57.021]AC[+57.021]TYGFTGPQC[+57.021]E.R	154		C[+57]*5	1017.09	3	3049.25	3049.26	0	-2.4	Specific	532.86	446.51	446.51	6.59	171	>hFBN1-Nterm 070820	1	DW040821_1.3409.3409.3	controllerType=0 controllerNumber=1 scan=3409	11.1748
02698:3	1	E.SGC[+57.021]LNGGRC[+57.021]VAPNRC[+57.021]AC[+57.021]TYGFTGPQC[+57.021]E.R	154		C[+57]*5	1017.09	3	3049.25	3049.26	0	-2.2	Specific	533.52	380.52	380.52	5.83	171	>hFBN1-Nterm 070820	1	DW040821_1.3570.3570.3	controllerType=0 controllerNumber=1 scan=3570	11.5396
02568:4	1	E.SGC[+57.021]LNGGRC[+57.021]VAPNRC[+57.021]AC[+57.021]TYGFTGPQC[+57.021]E.R	154		C[+57]*5	763.068	4	3049.25	3049.26	0	-2.3	Specific	539.64	495.81	495.81	5.22	171	>hFBN1-Nterm 070820	1	DW040821_1.3470.3470.4	controllerType=0 controllerNumber=1 scan=3470	11.3157
02503:4	1	E.SGC[+57.021]LNGGRC[+57.021]VAPNRC[+57.021]AC[+57.021]TYGFTGPQC[+57.021]E.R	154		C[+57]*5	763.069	4	3049.25	3049.26	0	-2.1	Specific	573.95	513.78	513.78	5.21	171	>hFBN1-Nterm 070820	1	DW040821_1.3418.3418.4	controllerType=0 controllerNumber=1 scan=3418	11.196
02624:3	1	E.SGC[+57.021]LNGGRC[+57.021]VAPNRC[+57.021]AC[+57.021]TYGFTGPQC[+57.021]E.R	154		C[+57]*5	1017.09	3	3049.25	3049.26	0	-1.3	Specific	583.63	405.53	405.53	6.58	171	>hFBN1-Nterm 070820	1	DW040821_1.3514.3514.3	controllerType=0 controllerNumber=1 scan=3514	11.4128
02553:3	1	E.SGC[+57.021]LNGGRC[+57.021]VAPNRC[+57.021]AC[+57.021]TYGFTGPQC[+57.021]E.R	154		C[+57]*5	1017.09	3	3049.26	3049.26	0	0	Specific	655.88	436.55	436.55	7.83	171	>hFBN1-Nterm 070820	1	DW040821_1.3459.3459.3	controllerType=0 controllerNumber=1 scan=3459	11.2909
02536:3	1	E.SGC[+57.021]LNGGRC[+57.021]VAPN[+15.995]RC[+57.021]AC[+57.021]TYGFTGPQC[+57.021]E.R	154		C[+57]*5, N[+16]	1022.42	3	3065.25	3065.25	0	-1.4	Specific	135.74	121.45	71.5	1.43	171	>hFBN1-Nterm 070820	1	DW040821_1.3445.3445.3	controllerType=0 controllerNumber=1 scan=3445	11.2581
02600:3	1	E.SGC[+57.021]LNGGRC[+57.021]VAPN[+15.995]RC[+57.021]AC[+57.021]TYGFTGPQC[+57.021]E.R	154		C[+57]*5, N[+16]	1022.42	3	3065.23	3065.25	0	-6.6	Specific	245.52	245.52	50.1	1.78	171	>hFBN1-Nterm 070820	1	DW040821_1.3496.3496.3	controllerType=0 controllerNumber=1 scan=3496	11.3725
05689:8	1	E.RDYRTGPC[+57.021]FTVISNQMC[+57.021]QGQLS[+349.137]GIVC[+57.021]TKTLC[+57.021]C[+57.021]ATVGRAW[+15.995]GLPC[+57.021]EMC[+57.021]PAQPHPC[+57.021]RRGFIPNIRTGAC[+57.021]QD.V	181	HexNAc(1)Fuc(1)	C[+57]*9, S[+349], W[+16]	1037.85	8	8295.75	8293.78	2	-4.5	Specific	91.5	91.5	0	1.54	171	>hFBN1-Nterm 070820	1	DW040821_1.5923.5923.2	controllerType=0 controllerNumber=1 scan=5923	16.9373
03136:4	1	E.MC[+57.021]PAQPHPC[+57.021]RRGFIPNIRTGAC[+57.021]QDVDE.C	225		C[+57]*3	796.369	4	3182.45	3182.45	0	1.2	Specific	131.38	131.38	131.38	1.4	171	>hFBN1-Nterm 070820	1	DW040821_1.3915.3915.4	controllerType=0 controllerNumber=1 scan=3915	12.3248
03405:4	1	E.MC[+57.021]PAQPHPC[+57.021]RRGFIPNIRTGAC[+57.021]QDVDE.C	225		C[+57]*3	796.371	4	3182.46	3182.45	0	4.2	Specific	156.71	156.71	156.71	1.48	171	>hFBN1-Nterm 070820	1	DW040821_1.4139.4139.4	controllerType=0 controllerNumber=1 scan=4139	12.8264
03265:4	1	E.MC[+57.021]PAQPHPC[+57.021]RRGFIPNIRTGAC[+57.021]QDVDE.C	225		C[+57]*3	796.373	4	3182.47	3182.45	0	5.9	Specific	198.11	198.11	198.11	1.61	171	>hFBN1-Nterm 070820	1	DW040821_1.4023.4023.4	controllerType=0 controllerNumber=1 scan=4023	12.5678
03459:4	1	E.MC[+57.021]PAQPHPC[+57.021]RRGFIPNIRTGAC[+57.021]QDVDE.C	225		C[+57]*3	796.371	4	3182.46	3182.45	0	4.5	Specific	222.08	222.08	222.08	1.64	171	>hFBN1-Nterm 070820	1	DW040821_1.4187.4187.4	controllerType=0 controllerNumber=1 scan=4187	12.9392
03196:4	1	E.MC[+57.021]PAQPHPC[+57.021]RRGFIPNIRTGAC[+57.021]QDVDE.C	225		C[+57]*3	796.372	4	3182.47	3182.45	0	5.2	Specific	232.4	232.4	232.4	1.63	171	>hFBN1-Nterm 070820	1	DW040821_1.3966.3966.4	controllerType=0 controllerNumber=1 scan=3966	12.4422
03328:4	1	E.MC[+57.021]PAQPHPC[+57.021]RRGFIPNIRTGAC[+57.021]QDVDE.C	225		C[+57]*3	796.37	4	3182.46	3182.45	0	2.1	Specific	264.07	264.07	264.07	1.81	171	>hFBN1-Nterm 070820	1	DW040821_1.4075.4075.4	controllerType=0 controllerNumber=1 scan=4075	12.6872
05163:2	1	E.C[+57.021]QAIPGLC[+57.021]QGGNC[+57.021]INTVGSFE.C	252		C[+57]*3	1141.51	2	2282.01	2282	0	6.2	Specific	451.42	392.24	392.24	5.68	171	>hFBN1-Nterm 070820	1	DW040821_1.5517.5517.2	controllerType=0 controllerNumber=1 scan=5517	15.9887
05162:3	1	E.C[+57.021]QAIPGLC[+57.021]QGGNC[+57.021]INTVGSFE.C	252		C[+57]*3	761.342	3	2282.01	2282	0	5.5	Specific	479.8	436.35	436.35	5.03	171	>hFBN1-Nterm 070820	1	DW040821_1.5516.5516.3	controllerType=0 controllerNumber=1 scan=5516	15.9864
05093:2	1	E.C[+57.021]QAIPGLC[+57.021]QGGNC[+57.021]INTVGSFE.C	252		C[+57]*3	1141.51	2	2282.01	2282	0	6.5	Specific	544.23	466.73	466.73	5.93	171	>hFBN1-Nterm 070820	1	DW040821_1.5464.5464.2	controllerType=0 controllerNumber=1 scan=5464	15.863
04790:3	1	E.C[+57.021]QAIPGLC[+57.021]QGGNC[+57.021]INTVGSFE.C	252		C[+57]*3	761.34	3	2282.01	2282	0	2.3	Specific	562.27	502.77	502.77	6.59	171	>hFBN1-Nterm 070820	1	DW040821_1.5231.5231.3	controllerType=0 controllerNumber=1 scan=5231	15.3204
05092:3	1	E.C[+57.021]QAIPGLC[+57.021]QGGNC[+57.021]INTVGSFE.C	252		C[+57]*3	761.342	3	2282.01	2282	0	5.4	Specific	564.94	488.18	488.18	6.89	171	>hFBN1-Nterm 070820	1	DW040821_1.5463.5463.3	controllerType=0 controllerNumber=1 scan=5463	15.8608
04723:3	1	E.C[+57.021]QAIPGLC[+57.021]QGGNC[+57.021]INTVGSFE.C	252		C[+57]*3	761.342	3	2282.01	2282	0	4.6	Specific	573.88	509.7	509.7	6.89	171	>hFBN1-Nterm 070820	1	DW040821_1.5178.5178.3	controllerType=0 controllerNumber=1 scan=5178	15.2001
06931:3	1	E.C[+57.021][-17.027]QAIPGLC[+57.021]QGGNC[+57.021]INTVGSFE.C	252		C[-17][+57]*3	755.666	3	2264.98	2264.97	0	5	Specific	245.17	245.17	245.17	2.29	171	>hFBN1-Nterm 070820	1	DW040821_1.6810.6810.3	controllerType=0 controllerNumber=1 scan=6810	19.0323
06929:2	1	E.C[+57.021][-17.027]QAIPGLC[+57.021]QGGNC[+57.021]INTVGSFE.C	252		C[-17][+57]*3	1132.99	2	2264.98	2264.97	0	2.6	Specific	327.04	327.04	327.04	3.04	171	>hFBN1-Nterm 070820	1	DW040821_1.6808.6808.2	controllerType=0 controllerNumber=1 scan=6808	19.0279
04994:3	1	E.C[+57.021]QAIPGLC[+57.021]QGGNC[+57.021]INT[+162.053]VGSFE.C	252	Hex(1)	C[+57]*3, T[+162]	815.352	3	2444.04	2444.05	0	-4.1	Specific	441.61	441.61	1.26	6.16	171	>hFBN1-Nterm 070820	1	DW040821_1.5392.5392.3	controllerType=0 controllerNumber=1 scan=5392	15.6917
04848:3	1	E.C[+57.021]QAIPGLC[+57.021]QGGNC[+57.021]INT[+162.053]VGSFE.C	252	Hex(1)	C[+57]*3, T[+162]	815.357	3	2444.06	2444.05	0	1.5	Specific	442.81	412.12	1.23	5.49	171	>hFBN1-Nterm 070820	1	DW040821_1.5275.5275.3	controllerType=0 controllerNumber=1 scan=5275	15.4199
04709:3	1	E.C[+57.021]QAIPGLC[+57.021]QGGNC[+57.021]INT[+162.053]VGSFE.C	252	Hex(1)	C[+57]*3, T[+162]	815.357	3	2444.06	2444.05	0	1.8	Specific	574.84	547.41	4.96	5.84	171	>hFBN1-Nterm 070820	1	DW040821_1.5167.5167.3	controllerType=0 controllerNumber=1 scan=5167	15.1752
04776:3	1	E.C[+57.021]QAIPGLC[+57.021]QGGNC[+57.021]INT[+162.053]VGSFE.C	252	Hex(1)	C[+57]*3, T[+162]	815.358	3	2444.06	2444.05	0	3	Specific	594.73	549.26	5.6	6.59	171	>hFBN1-Nterm 070820	1	DW040821_1.5219.5219.3	controllerType=0 controllerNumber=1 scan=5219	15.2943
04722:2	1	E.C[+57.021]QAIPGLC[+57.021]QGGNC[+57.021]INTVGS[+162.053]FE.C	252	Hex(1)	C[+57]*3, S[+162]	1222.53	2	2444.06	2444.05	0	3	Specific	619.94	533.51	7.45	7.49	171	>hFBN1-Nterm 070820	1	DW040821_1.5177.5177.2	controllerType=0 controllerNumber=1 scan=5177	15.1979
04789:2	1	E.C[+57.021]QAIPGLC[+57.021]QGGNC[+57.021]INT[+162.053]VGSFE.C	252	Hex(1)	C[+57]*3, T[+162]	1222.53	2	2444.06	2444.05	0	2.7	Specific	667.39	588.4	5.6	8.49	171	>hFBN1-Nterm 070820	1	DW040821_1.5230.5230.2	controllerType=0 controllerNumber=1 scan=5230	15.3189
06477:2	1	E.C[+57.021][-17.027]QAIPGLC[+57.021]QGGNC[+57.021]INT[+162.053]VGSFE.C	252	Hex(1)	C[-17][+57]*3, T[+162]	1214.02	2	2427.03	2427.03	0	0	Specific	257.21	257.21	5.6	2.29	171	>hFBN1-Nterm 070820	1	DW040821_1.6508.6508.2	controllerType=0 controllerNumber=1 scan=6508	18.3126
06413:3	1	E.C[+57.021][-17.027]QAIPGLC[+57.021]QGGNC[+57.021]INT[+162.053]VGSFE.C	252	Hex(1)	C[-17][+57]*3, T[+162]	809.686	3	2427.04	2427.03	0	6.7	Specific	285.66	166.2	5.6	2.33	171	>hFBN1-Nterm 070820	1	DW040821_1.6462.6462.3	controllerType=0 controllerNumber=1 scan=6462	18.2051
06401:2	1	E.C[+57.021][-17.027]QAIPGLC[+57.021]QGGNC[+57.021]INT[+162.053]VGSFE.C	252	Hex(1)	C[-17][+57]*3, T[+162]	1214.02	2	2427.04	2427.03	0	5.4	Specific	370.92	237.8	5.6	2.7	171	>hFBN1-Nterm 070820	1	DW040821_1.6453.6453.2	controllerType=0 controllerNumber=1 scan=6453	18.1835
03301:4	1	E.C[+57.021]QAIPGLC[+57.021]QGGNC[+57.021]INTVGSFEC[+57.021]KC[+57.021]PAGHKLNE.V	252		C[+57]*5	894.906	4	3576.6	3576.59	0	3	Specific	1128.04	1001.42	1001.42	17.25	171	>hFBN1-Nterm 070820	1	DW040821_1.4055.4055.4	controllerType=0 controllerNumber=1 scan=4055	12.6397
03370:4	1	E.C[+57.021]QAIPGLC[+57.021]QGGNC[+57.021]INTVGSFEC[+57.021]KC[+57.021]PAGHKLNE.V	252		C[+57]*5	894.905	4	3576.6	3576.59	0	2.3	Specific	1140.85	1030.15	1030.15	17.25	171	>hFBN1-Nterm 070820	1	DW040821_1.4111.4111.4	controllerType=0 controllerNumber=1 scan=4111	12.7641
03348:4	1	E.C[+57.021]QAIPGLC[+57.021]QGGNC[+57.021]INT[+162.053]VGSFEC[+57.021]KC[+57.021]PAGHKLNE.V	252	Hex(1)	C[+57]*5, T[+162]	935.419	4	3738.65	3738.64	0	2.4	Specific	227.79	140.39	2	1.44	171	>hFBN1-Nterm 070820	1	DW040821_1.4091.4091.4	controllerType=0 controllerNumber=1 scan=4091	12.7214
03118:3	1	E.C[+57.021]QAIPGLC[+57.021]QGGNC[+57.021]INTVGS[+162.053]FEC[+57.021]KC[+57.021]PAGHKLNE.V	252	Hex(1)	C[+57]*5, S[+162]	1246.89	3	3738.65	3738.64	0	1.7	Specific	706.04	706.04	13.44	8.5	171	>hFBN1-Nterm 070820	1	DW040821_1.3897.3897.3	controllerType=0 controllerNumber=1 scan=3897	12.2841
03189:3	1	E.C[+57.021]QAIPGLC[+57.021]QGGNC[+57.021]INTVGS[+162.053]FEC[+57.021]KC[+57.021]PAGHKLNE.V	252	Hex(1)	C[+57]*5, S[+162]	1246.89	3	3738.66	3738.64	0	3.6	Specific	725.44	725.44	6.73	8.5	171	>hFBN1-Nterm 070820	1	DW040821_1.3959.3959.3	controllerType=0 controllerNumber=1 scan=3959	12.4246
04103:4	1	E.C[+57.021][-17.027]QAIPGLC[+57.021]QGGNC[+57.021]INTVGSFEC[+57.021]KC[+57.021]PAGHKLNE.V	252		C[-17][+57]*5	890.649	4	3559.58	3559.56	0	3.1	Specific	785.14	785.14	785.14	10.25	171	>hFBN1-Nterm 070820	1	DW040821_1.4675.4675.4	controllerType=0 controllerNumber=1 scan=4675	14.06
04099:3	1	E.C[+57.021][-17.027]QAIPGLC[+57.021]QGGNC[+57.021]INTVGSFEC[+57.021]KC[+57.021]PAGHKLNE.V	252		C[-17][+57]*5	1187.2	3	3559.58	3559.56	0	3.2	Specific	854.06	854.06	854.06	11.5	171	>hFBN1-Nterm 070820	1	DW040821_1.4672.4672.3	controllerType=0 controllerNumber=1 scan=4672	14.0535
03391:4	1	E.C[+57.021]QAIPGLC[+57.021]QGGNC[+57.021]INTVGS[+162.053]FEC[+57.021]KC[+57.021]PAGHKLNE.V	252	Hex(1)	C[+57]*5, S[+162]	935.419	4	3738.66	3738.64	0	3.3	Specific	1051.17	1037.48	9.45	16.25	171	>hFBN1-Nterm 070820	1	DW040821_1.4128.4128.4	controllerType=0 controllerNumber=1 scan=4128	12.8023
03163:4	1	E.C[+57.021]QAIPGLC[+57.021]QGGNC[+57.021]INTVGS[+162.053]FEC[+57.021]KC[+57.021]PAGHKLNE.V	252	Hex(1)	C[+57]*5, S[+162]	935.423	4	3738.67	3738.64	0	7.2	Specific	1067.32	1005.28	9.55	15.89	171	>hFBN1-Nterm 070820	1	DW040821_1.3938.3938.4	controllerType=0 controllerNumber=1 scan=3938	12.3771
03080:4	1	E.C[+57.021]QAIPGLC[+57.021]QGGNC[+57.021]INTVGS[+162.053]FEC[+57.021]KC[+57.021]PAGHKLNE.V	252	Hex(1)	C[+57]*5, S[+162]	935.419	4	3738.65	3738.64	0	2.7	Specific	1126.16	1049.52	10.19	17.25	171	>hFBN1-Nterm 070820	1	DW040821_1.3868.3868.4	controllerType=0 controllerNumber=1 scan=3868	12.2229
03222:4	1	E.C[+57.021]QAIPGLC[+57.021]QGGNC[+57.021]INTVGS[+162.053]FEC[+57.021]KC[+57.021]PAGHKLNE.V	252	Hex(1)	C[+57]*5, S[+162]	935.419	4	3738.66	3738.64	0	3.3	Specific	1127.92	1081.34	11.57	17.25	171	>hFBN1-Nterm 070820	1	DW040821_1.3988.3988.4	controllerType=0 controllerNumber=1 scan=3988	12.4924
03315:4	1	E.C[+57.021]QAIPGLC[+57.021]QGGNC[+57.021]INTVGS[+162.053]FEC[+57.021]KC[+57.021]PAGHKLNE.V	252	Hex(1)	C[+57]*5, S[+162]	935.419	4	3738.65	3738.64	0	2.6	Specific	1143.11	1077.36	9.93	17.25	171	>hFBN1-Nterm 070820	1	DW040821_1.4066.4066.4	controllerType=0 controllerNumber=1 scan=4066	12.6653
03084:4	1	E.C[+57.021]QAIPGLC[+57.021]QGGNC[+57.021]IN[+15.995]T[+203.079]VGSFEC[+57.021]KC[+57.021]PAGHKLNE.V	252	HexNAc(1)	C[+57]*5, N[+16], T[+203]	949.674	4	3795.67	3795.67	0	2	Specific	404.11	399.25	2	3.66	171	>hFBN1-Nterm 070820	1	DW040821_1.3871.3871.4	controllerType=0 controllerNumber=1 scan=3871	12.2282
03143:4	1	E.C[+57.021]QAIPGLC[+57.021]QGGN[+15.995]C[+57.021]INT[+203.079]VGSFEC[+57.021]KC[+57.021]PAGHKLNE.V	252	HexNAc(1)	C[+57]*5, N[+16], T[+203]	949.673	4	3795.67	3795.67	0	1.5	Specific	440.3	418.62	2	3.83	171	>hFBN1-Nterm 070820	1	DW040821_1.3921.3921.4	controllerType=0 controllerNumber=1 scan=3921	12.3402
03971:3	1	E.C[+57.021][-17.027]QAIPGLC[+57.021]QGGNC[+57.021]INTVGS[+162.053]FEC[+57.021]KC[+57.021]PAGHKLNE.V	252	Hex(1)	C[-17][+57]*5, S[+162]	1241.21	3	3721.62	3721.62	0	0.3	Specific	501.94	422.13	10.2	4.23	171	>hFBN1-Nterm 070820	1	DW040821_1.4578.4578.3	controllerType=0 controllerNumber=1 scan=4578	13.8348
03264:4	1	E.C[+57.021]QAIPGLC[+57.021]QGGN[+15.995]C[+57.021]INT[+203.079]VGSFEC[+57.021]KC[+57.021]PAGHKLNE.V	252	HexNAc(1)	C[+57]*5, N[+16], T[+203]	949.677	4	3795.68	3795.67	0	5	Specific	655.38	617.02	2	7.8	171	>hFBN1-Nterm 070820	1	DW040821_1.4022.4022.4	controllerType=0 controllerNumber=1 scan=4022	12.5656
03800:4	1	E.C[+57.021][-17.027]QAIPGLC[+57.021]QGGNC[+57.021]INTVGS[+162.053]FEC[+57.021]KC[+57.021]PAGHKLNE.V	252	Hex(1)	C[-17][+57]*5, S[+162]	931.165	4	3721.64	3721.62	0	6.1	Specific	805.22	405.2	1.86	11.55	171	>hFBN1-Nterm 070820	1	DW040821_1.4453.4453.4	controllerType=0 controllerNumber=1 scan=4453	13.5488
03870:4	1	E.C[+57.021][-17.027]QAIPGLC[+57.021]QGGNC[+57.021]INTVGS[+162.053]FEC[+57.021]KC[+57.021]PAGHKLNE.V	252	Hex(1)	C[-17][+57]*5, S[+162]	931.166	4	3721.64	3721.62	0	6.7	Specific	903	442.94	8.15	13.55	171	>hFBN1-Nterm 070820	1	DW040821_1.4506.4506.4	controllerType=0 controllerNumber=1 scan=4506	13.6713
03799:3	1	E.C[+57.021][-17.027]QAIPGLC[+57.021]QGGNC[+57.021]INTVGS[+162.053]FEC[+57.021]KC[+57.021]PAGHKLNE.V	252	Hex(1)	C[-17][+57]*5, S[+162]	1241.22	3	3721.63	3721.62	0	4.1	Specific	935.35	511.68	18.56	12.8	171	>hFBN1-Nterm 070820	1	DW040821_1.4452.4452.3	controllerType=0 controllerNumber=1 scan=4452	13.5466
03869:3	1	E.C[+57.021][-17.027]QAIPGLC[+57.021]QGGNC[+57.021]INTVGS[+162.053]FEC[+57.021]KC[+57.021]PAGHKLNE.V	252	Hex(1)	C[-17][+57]*5, S[+162]	1241.22	3	3721.63	3721.62	0	4.5	Specific	957.8	514.37	9.01	13.8	171	>hFBN1-Nterm 070820	1	DW040821_1.4505.4505.3	controllerType=0 controllerNumber=1 scan=4505	13.6693
03156:4	1	E.C[+57.021]QAIPGLC[+57.021]QGGNC[+57.021]IN[+15.995]TVGS[+162.053]FEC[+57.021]KC[+57.021]PAGHKLNE.V	252	Hex(1)	C[+57]*5, N[+16], S[+162]	939.413	4	3754.63	3754.64	0	-2.2	Specific	1112.95	1069.58	10.12	17.92	171	>hFBN1-Nterm 070820	1	DW040821_1.3932.3932.4	controllerType=0 controllerNumber=1 scan=3932	12.366
03093:4	1	E.C[+57.021]QAIPGLC[+57.021]QGGNC[+57.021]IN[+15.995]TVGS[+162.053]FEC[+57.021]KC[+57.021]PAGHKLNE.V	252	Hex(1)	C[+57]*5, N[+16], S[+162]	939.417	4	3754.65	3754.64	0	2.1	Specific	1133.05	1133.05	8.47	17.25	171	>hFBN1-Nterm 070820	1	DW040821_1.3879.3879.4	controllerType=0 controllerNumber=1 scan=3879	12.2476
03387:2	1	E.C[+57.021]STIPGIC[+57.021]E.G	294		C[+57]*2	518.726	2	1036.44	1036.44	0	0.2	Specific	407.09	289.76	289.76	2.26	171	>hFBN1-Nterm 070820	1	DW040821_1.4124.4124.2	controllerType=0 controllerNumber=1 scan=4124	12.7937
03292:2	1	E.C[+57.021]STIPGIC[+57.021]E.G	294		C[+57]*2	518.727	2	1036.45	1036.44	0	3.3	Specific	491.11	297.06	297.06	2.61	171	>hFBN1-Nterm 070820	1	DW040821_1.4047.4047.2	controllerType=0 controllerNumber=1 scan=4047	12.6215
03158:2	1	E.C[+57.021]STIPGIC[+57.021]E.G	294		C[+57]*2	518.727	2	1036.45	1036.44	0	2.8	Specific	572.92	337.83	337.83	3.67	171	>hFBN1-Nterm 070820	1	DW040821_1.3934.3934.2	controllerType=0 controllerNumber=1 scan=3934	12.3694
03221:2	1	E.C[+57.021]STIPGIC[+57.021]E.G	294		C[+57]*2	518.727	2	1036.45	1036.44	0	3.3	Specific	573.59	295.96	295.96	4.42	171	>hFBN1-Nterm 070820	1	DW040821_1.3987.3987.2	controllerType=0 controllerNumber=1 scan=3987	12.4913
05376:2	1	E.C[+57.021][-17.027]STIPGIC[+57.021]E.G	294		C[-17][+57]*2	510.213	2	1019.42	1019.42	0	1.1	Specific	364.86	332.12	332.12	2.15	171	>hFBN1-Nterm 070820	1	DW040821_1.5672.5672.2	controllerType=0 controllerNumber=1 scan=5672	16.3554
05442:2	1	E.C[+57.021][-17.027]STIPGIC[+57.021]E.G	294		C[-17][+57]*2	510.212	2	1019.42	1019.42	0	0.5	Specific	367.93	306.92	306.92	2.06	171	>hFBN1-Nterm 070820	1	DW040821_1.5725.5725.2	controllerType=0 controllerNumber=1 scan=5725	16.4798
02868:2	1	D.AGRC[+57.021]WSPGVTVAPE.M	364		C[+57]	743.859	2	1486.71	1486.71	0	-0.2	Specific	431.15	431.15	431.15	5.02	171	>hFBN1-Nterm 070820	1	DW040821_1.3697.3697.2	controllerType=0 controllerNumber=1 scan=3697	11.8291
02788:2	1	D.AGRC[+57.021]WSPGVTVAPE.M	364		C[+57]	743.86	2	1486.71	1486.71	0	0.8	Specific	505.18	505.18	505.18	5.97	171	>hFBN1-Nterm 070820	1	DW040821_1.3639.3639.2	controllerType=0 controllerNumber=1 scan=3639	11.6963
03802:4	1	D.YC[+57.021]QLVRYLC[+57.021]QNGRC[+57.021]IPTPGS[+162.053]YRC[+57.021]E.C	454	Hex(1)	C[+57]*4, S[+162]	803.869	4	3212.45	3212.44	0	4.7	Specific	775	775	18.43	11.08	171	>hFBN1-Nterm 070820	1	DW040821_1.4454.4454.4	controllerType=0 controllerNumber=1 scan=4454	13.551
02652:3	1	E.C[+57.021]NKGFQLDLRGE.C	478		C[+57]	479.569	3	1436.69	1436.69	0	-1.6	Specific	545.42	545.42	545.42	5.62	171	>hFBN1-Nterm 070820	1	DW040821_1.3538.3538.3	controllerType=0 controllerNumber=1 scan=3538	11.4664
02027:4	1	E.C[+57.021]EKNPC[+57.021]AGGEC[+57.021]INNQGSYT[+162.053]C[+57.021]QC[+57.021]RAGYQSTLTRTE.C	496	Hex(1)	C[+57]*5, T[+162]	1034.18	4	4133.71	4132.72	1	-3.1	Specific	787.22	787.22	0	11.74	171	>hFBN1-Nterm 070820	1	DW040821_1.3034.3034.4	controllerType=0 controllerNumber=1 scan=3034	10.3297
01962:4	1	E.C[+57.021]EKNPC[+57.021]AGGEC[+57.021]INNQGSYT[+162.053]C[+57.021]QC[+57.021]RAGYQSTLTRTE.C	496	Hex(1)	C[+57]*5, T[+162]	1033.93	4	4132.7	4132.72	0	-4	Specific	916.74	916.74	0	14.74	171	>hFBN1-Nterm 070820	1	DW040821_1.2981.2981.4	controllerType=0 controllerNumber=1 scan=2981	10.2091
02078:4	1	E.C[+57.021]EKNPC[+57.021]AGGEC[+57.021]IN[+15.995]NQGS[+162.053]YTC[+57.021]QC[+57.021]RAGYQSTLTRTE.C	496	Hex(1)	C[+57]*5, N[+16], S[+162]	1038.18	4	4149.68	4148.71	1	-7.5	Specific	646.11	309.78	0	6.36	171	>hFBN1-Nterm 070820	1	DW040821_1.3077.3077.4	controllerType=0 controllerNumber=1 scan=3077	10.4261
01948:4	1	E.C[+57.021]EKNPC[+57.021]AGGEC[+57.021]IN[+15.995]NQGSYT[+162.053]C[+57.021]QC[+57.021]RAGYQSTLTRTE.C	496	Hex(1)	C[+57]*5, N[+16], T[+162]	1037.93	4	4148.7	4148.71	0	-1.7	Specific	837.07	467.64	0	11.87	171	>hFBN1-Nterm 070820	1	DW040821_1.2969.2969.4	controllerType=0 controllerNumber=1 scan=2969	10.1813
02014:4	1	E.C[+57.021]EKNPC[+57.021]AGGEC[+57.021]IN[+15.995]NQGSYT[+162.053]C[+57.021]QC[+57.021]RAGYQSTLTRTE.C	496	Hex(1)	C[+57]*5, N[+16], T[+162]	1037.93	4	4148.7	4148.71	0	-2.4	Specific	978.84	599.92	0	15.74	171	>hFBN1-Nterm 070820	1	DW040821_1.3022.3022.4	controllerType=0 controllerNumber=1 scan=3022	10.3024
02466:4	1	E.C[+57.021]EKN[+15.995]PC[+57.021]AGGEC[+57.021]INNQGS[+365.132]YT[+511.190]C[+57.021]QC[+57.021]RAGYQSTLTRTE.C	496	HexNAc(1)Hex(1),HexNAc(1)Hex(1)Fuc(1)	C[+57]*5, N[+16], S[+365], T[+511]	1216.75	4	4863.98	4862.98	1	0.1	Specific	494.08	22.78	0	3.15	171	>hFBN1-Nterm 070820	1	DW040821_1.3387.3387.4	controllerType=0 controllerNumber=1 scan=3387	11.1246
02017:4	1	E.KNPC[+57.021]AGGEC[+57.021]INNQGS[+162.053]YTC[+57.021]QC[+57.021]RAGYQSTLTRTE.C	498	Hex(1)	C[+57]*4, S[+162]	961.661	4	3843.62	3843.64	0	-5.6	Specific	349.77	349.77	0.4	3.18	171	>hFBN1-Nterm 070820	1	DW040821_1.3025.3025.4	controllerType=0 controllerNumber=1 scan=3025	10.3089
02462:4	1	E.KNPC[+57.021]AGGEC[+57.021]INNQGS[+802.286]YT[+396.127]C[+57.021]QC[+57.021]RAGYQSTLTRTE.C	498	HexNAc(1)Hex(1)Fuc(1)NeuAc(1),Pent(3)	C[+57]*4, S[+802], T[+396]	1220.75	4	4879.98	4880	0	-4.8	Specific	270.38	270.38	0	2.88	171	>hFBN1-Nterm 070820	1	DW040821_1.3384.3384.4	controllerType=0 controllerNumber=1 scan=3384	11.118
02088:4	1	E.KNPC[+57.021]AGGEC[+57.021]IN[+15.995]NQGS[+162.053]YTC[+57.021]QC[+57.021]RAGYQSTLTRTE.C	498	Hex(1)	C[+57]*4, N[+16], S[+162]	965.658	4	3859.61	3859.64	0	-7.4	Specific	456.95	456.95	0.4	4.77	171	>hFBN1-Nterm 070820	1	DW040821_1.3083.3083.4	controllerType=0 controllerNumber=1 scan=3083	10.4391
01935:4	1	E.KNPC[+57.021]AGGEC[+57.021]IN[+15.995]NQGS[+162.053]YTC[+57.021]QC[+57.021]RAGYQSTLTRTE.C	498	Hex(1)	C[+57]*4, N[+16], S[+162]	965.663	4	3859.63	3859.64	0	-2.1	Specific	684.76	684.76	0.4	8.06	171	>hFBN1-Nterm 070820	1	DW040821_1.2958.2958.4	controllerType=0 controllerNumber=1 scan=2958	10.157
02004:4	1	E.KNPC[+57.021]AGGEC[+57.021]IN[+15.995]NQGS[+162.053]YTC[+57.021]QC[+57.021]RAGYQSTLTRTE.C	498	Hex(1)	C[+57]*4, N[+16], S[+162]	965.663	4	3859.63	3859.64	0	-1.9	Specific	735.37	735.37	0.4	9.06	171	>hFBN1-Nterm 070820	1	DW040821_1.3014.3014.4	controllerType=0 controllerNumber=1 scan=3014	10.2842
03674:3	1	E.C[+57.021]SIRNMC[+57.021]LNGMC[+57.021]INE.D	578		C[+57]*3	624.598	3	1871.78	1871.77	0	5.5	Specific	376.02	376.02	376.02	4.68	171	>hFBN1-Nterm 070820	1	DW040821_1.4355.4355.3	controllerType=0 controllerNumber=1 scan=4355	13.3213
03605:2	1	E.C[+57.021]SIRNMC[+57.021]LNGMC[+57.021]INE.D	578		C[+57]*3	936.393	2	1871.78	1871.77	0	5.2	Specific	512.26	481.78	481.78	5.72	171	>hFBN1-Nterm 070820	1	DW040821_1.4304.4304.2	controllerType=0 controllerNumber=1 scan=4304	13.2052
03598:3	1	E.C[+57.021]SIRNMC[+57.021]LNGMC[+57.021]INE.D	578		C[+57]*3	624.597	3	1871.78	1871.77	0	4.7	Specific	539.48	539.48	539.48	5.32	171	>hFBN1-Nterm 070820	1	DW040821_1.4297.4297.3	controllerType=0 controllerNumber=1 scan=4297	13.191
03609:2	1	E.C[+57.021]SIRNMC[+57.021]LNGMC[+57.021]INE.D	578		C[+57]*3	936.393	2	1871.78	1871.77	0	4.7	Specific	588.16	543.83	543.83	7.54	171	>hFBN1-Nterm 070820	1	DW040821_1.4308.4308.2	controllerType=0 controllerNumber=1 scan=4308	13.2149
05266:2	1	E.C[+57.021][-17.027]SIRNMC[+57.021]LNGMC[+57.021]INE.D	578		C[-17][+57]*3	927.877	2	1854.75	1854.74	0	2.7	Specific	493.63	493.63	493.63	6.17	171	>hFBN1-Nterm 070820	1	DW040821_1.5595.5595.2	controllerType=0 controllerNumber=1 scan=5595	16.1733
02196:3	1	E.C[+57.021]ETPGIC[+57.021]MNGRC[+57.021]VNTDGS[+162.053]YRC[+57.021]E.C	619	Hex(1)	C[+57]*4, S[+162]	933.368	3	2798.09	2798.09	0	-2.1	Specific	654.59	654.59	27.99	9.15	171	>hFBN1-Nterm 070820	1	DW040821_1.3174.3174.3	controllerType=0 controllerNumber=1 scan=3174	10.6428
02136:3	1	E.C[+57.021]ETPGIC[+57.021]MNGRC[+57.021]VNTDGS[+162.053]YRC[+57.021]E.C	619	Hex(1)	C[+57]*4, S[+162]	933.367	3	2798.09	2798.09	0	-2.4	Specific	743.5	731.04	31.95	11.02	171	>hFBN1-Nterm 070820	1	DW040821_1.3122.3122.3	controllerType=0 controllerNumber=1 scan=3122	10.5267
03268:3	1	E.C[+57.021][-17.027]ETPGIC[+57.021]MNGRC[+57.021]VNTDGS[+162.053]YRC[+57.021]E.C	619	Hex(1)	C[-17][+57]*4, S[+162]	927.689	3	2781.05	2781.07	0	-5.8	Specific	157.27	157.27	7.56	1.69	171	>hFBN1-Nterm 070820	1	DW040821_1.4026.4026.4	controllerType=0 controllerNumber=1 scan=4026	12.5743
02149:3	1	E.C[+57.021]ETPGIC[+57.021]M[+15.995]NGRC[+57.021]VNTDGS[+162.053]YRC[+57.021]E.C	619	Hex(1)	C[+57]*4, M[+16], S[+162]	938.699	3	2814.08	2814.09	0	-2.2	Specific	226.8	226.8	1.88	3.51	171	>hFBN1-Nterm 070820	1	DW040821_1.3135.3135.3	controllerType=0 controllerNumber=1 scan=3135	10.5544
01673:4	1	E.C[+57.021]ETPGIC[+57.021]M[+15.995]NGRC[+57.021]VNT[+203.079]DGSYRC[+57.021]E.C	619	HexNAc(1)	C[+57]*4, M[+16], T[+203]	714.53	4	2855.1	2855.12	0	-5.6	Specific	328.56	328.56	7.2	2.53	171	>hFBN1-Nterm 070820	1	DW040821_1.2690.2690.4	controllerType=0 controllerNumber=1 scan=2690	9.5188
02949:3	1	E.C[+57.021][-17.027]ETPGIC[+57.021]MNGRC[+57.021]VNTDGS[+162.053]YRC[+57.021]E.C	619	Hex(1)	C[-17][+57]*4, S[+162]	927.693	3	2781.07	2781.07	0	-0.6	Specific	468.58	468.58	15.81	6.05	171	>hFBN1-Nterm 070820	1	DW040821_1.3763.3763.4	controllerType=0 controllerNumber=1 scan=3763	11.9826
03297:2	1	E.T[+162.053]PGIC[+57.021]MNGRC[+57.021]VNT[+802.286]D.G	621	Hex(1),HexNAc(1)Hex(1)Fuc(1)NeuAc(1)	C[+57]*2, T[+162][+802]	1280.02	2	2559.03	2559.02	0	4.4	Specific	26.61	26.61	12.8	1.6	171	>hFBN1-Nterm 070820	1	DW040821_1.4051.4051.2	controllerType=0 controllerNumber=1 scan=4051	12.6302
05314:3	1	E.C[+57.021]FPGLAVGLDGRVC[+57.021]VD.T	641		C[+57]*2	578.95	3	1734.84	1734.83	0	3.8	Specific	475.1	475.1	475.1	4.1	171	>hFBN1-Nterm 070820	1	DW040821_1.5628.5628.3	controllerType=0 controllerNumber=1 scan=5628	16.2507
05299:2	1	E.C[+57.021]FPGLAVGLDGRVC[+57.021]VD.T	641		C[+57]*2	867.922	2	1734.84	1734.83	0	3.2	Specific	568.78	568.78	568.78	6.57	171	>hFBN1-Nterm 070820	1	DW040821_1.5617.5617.2	controllerType=0 controllerNumber=1 scan=5617	16.2248
05372:2	1	E.C[+57.021]FPGLAVGLDGRVC[+57.021]VD.T	641		C[+57]*2	867.921	2	1734.83	1734.83	0	2.5	Specific	571.49	571.49	571.49	6.57	171	>hFBN1-Nterm 070820	1	DW040821_1.5670.5670.2	controllerType=0 controllerNumber=1 scan=5670	16.3511
06779:6	1	E.C[+57.021]FPGLAVGLDGRVC[+57.021]VDTHMRSTC[+57.021]YGGYKRGQC[+57.021]IKPLFGAVTKSE.C	641		C[+57]*4	825.574	6	4948.41	4948.39	0	3.4	Specific	117.12	117.12	117.12	1.41	171	>hFBN1-Nterm 070820	1	DW040821_1.6702.6702.6	controllerType=0 controllerNumber=1 scan=6702	18.7748
06865:6	1	E.C[+57.021]FPGLAVGLDGRVC[+57.021]VDTHMRSTC[+57.021]YGGYKRGQC[+57.021]IKPLFGAVTKSE.C	641		C[+57]*4	825.405	6	4947.39	4948.39	-1	0.3	Specific	161.81	161.81	161.81	1.5	171	>hFBN1-Nterm 070820	1	DW040821_1.6764.6764.6	controllerType=0 controllerNumber=1 scan=6764	18.9234
06509:6	1	E.C[+57.021]FPGLAVGLDGRVC[+57.021]VDTHMRSTC[+57.021]YGGYKRGQC[+57.021]IKPLFGAVTKSE.C	641		C[+57]*4	825.736	6	4949.38	4948.39	1	-3.1	Specific	174.91	174.91	174.91	2.25	171	>hFBN1-Nterm 070820	1	DW040821_1.6528.6528.6	controllerType=0 controllerNumber=1 scan=6528	18.3619
06958:6	1	E.C[+57.021]FPGLAVGLDGRVC[+57.021]VDTHMRSTC[+57.021]YGGYKRGQC[+57.021]IKPLFGAVTKSE.C	641		C[+57]*4	825.576	6	4948.42	4948.39	0	4.7	Specific	183.3	183.3	183.3	2.08	171	>hFBN1-Nterm 070820	1	DW040821_1.6830.6830.6	controllerType=0 controllerNumber=1 scan=6830	19.0799
05905:6	1	E.C[+57.021]FPGLAVGLDGRVC[+57.021]VDTHMRSTC[+57.021]YGGYKRGQC[+57.021]IKPLFGAVTKSE.C	641		C[+57]*4	825.737	6	4949.39	4948.39	1	-2.2	Specific	186.04	186.04	186.04	2.25	171	>hFBN1-Nterm 070820	1	DW040821_1.6091.6091.6	controllerType=0 controllerNumber=1 scan=6091	17.3359
05149:5	1	E.C[+57.021]FPGLAVGLDGRVC[+57.021]VDTHMRSTC[+57.021]YGGYKRGQC[+57.021]IKPLFGAVTKSE.C	641		C[+57]*4	990.495	5	4948.45	4948.39	0	10.6	Specific	258.33	258.33	258.33	2.72	171	>hFBN1-Nterm 070820	1	DW040821_1.5506.5506.5	controllerType=0 controllerNumber=1 scan=5506	15.9627
04703:5	1	E.C[+57.021]FPGLAVGLDGRVC[+57.021]VDTHMRSTC[+57.021]YGGYKRGQC[+57.021]IKPLFGAVTKSE.C	641		C[+57]*4	990.29	5	4947.42	4948.39	-1	6.6	Specific	282.63	282.63	282.63	2.94	171	>hFBN1-Nterm 070820	1	DW040821_1.5161.5161.5	controllerType=0 controllerNumber=1 scan=5161	15.1612
04524:6	1	E.C[+57.021]FPGLAVGLDGRVC[+57.021]VDTHMRSTC[+57.021]YGGYKRGQC[+57.021]IKPLFGAVTKSE.C	641		C[+57]*4	825.576	6	4948.42	4948.39	0	4.9	Specific	317.05	317.05	219.21	3.12	171	>hFBN1-Nterm 070820	1	DW040821_1.5016.5016.6	controllerType=0 controllerNumber=1 scan=5016	14.8284
05069:5	1	E.C[+57.021]FPGLAVGLDGRVC[+57.021]VDTHMRSTC[+57.021]YGGYKRGQC[+57.021]IKPLFGAVTKSE.C	641		C[+57]*4	990.293	5	4947.44	4948.39	-1	9.1	Specific	352.97	352.97	352.97	3.11	171	>hFBN1-Nterm 070820	1	DW040821_1.5446.5446.5	controllerType=0 controllerNumber=1 scan=5446	15.8192
05039:5	1	E.C[+57.021]FPGLAVGLDGRVC[+57.021]VDTHMRSTC[+57.021]YGGYKRGQC[+57.021]IKPLFGAVTKSE.C	641		C[+57]*4	990.294	5	4947.44	4948.39	-1	10	Specific	358.45	358.45	358.45	3.11	171	>hFBN1-Nterm 070820	1	DW040821_1.5425.5425.5	controllerType=0 controllerNumber=1 scan=5425	15.7691
04897:5	1	E.C[+57.021]FPGLAVGLDGRVC[+57.021]VDTHMRSTC[+57.021]YGGYKRGQC[+57.021]IKPLFGAVTKSE.C	641		C[+57]*4	990.486	5	4948.4	4948.39	0	2	Specific	370.86	370.86	370.86	4.42	171	>hFBN1-Nterm 070820	1	DW040821_1.5314.5314.5	controllerType=0 controllerNumber=1 scan=5314	15.509
04657:6	1	E.C[+57.021]FPGLAVGLDGRVC[+57.021]VDTHMRSTC[+57.021]YGGYKRGQC[+57.021]IKPLFGAVTKSE.C	641		C[+57]*4	825.409	6	4947.42	4948.39	-1	5.5	Specific	390.29	390.29	299.73	4.89	171	>hFBN1-Nterm 070820	1	DW040821_1.5126.5126.6	controllerType=0 controllerNumber=1 scan=5126	15.0814
04589:6	1	E.C[+57.021]FPGLAVGLDGRVC[+57.021]VDTHMRSTC[+57.021]YGGYKRGQC[+57.021]IKPLFGAVTKSE.C	641		C[+57]*4	825.575	6	4948.41	4948.39	0	3.8	Specific	407.05	407.05	316.41	4.67	171	>hFBN1-Nterm 070820	1	DW040821_1.5069.5069.6	controllerType=0 controllerNumber=1 scan=5069	14.9515
05254:6	1	E.C[+57.021]FPGLAVGLDGRVC[+57.021]VDTHMRSTC[+57.021]YGGYKRGQC[+57.021]IKPLFGAVTKSE.C	641		C[+57]*4	825.576	6	4948.42	4948.39	0	5.4	Specific	424.09	424.09	296.49	5.12	171	>hFBN1-Nterm 070820	1	DW040821_1.5587.5587.6	controllerType=0 controllerNumber=1 scan=5587	16.1539
05033:6	1	E.C[+57.021]FPGLAVGLDGRVC[+57.021]VDTHMRSTC[+57.021]YGGYKRGQC[+57.021]IKPLFGAVTKSE.C	641		C[+57]*4	825.576	6	4948.42	4948.39	0	4.7	Specific	432.38	432.38	280.68	4.97	171	>hFBN1-Nterm 070820	1	DW040821_1.5421.5421.6	controllerType=0 controllerNumber=1 scan=5421	15.7604
04801:5	1	E.C[+57.021]FPGLAVGLDGRVC[+57.021]VDTHMRSTC[+57.021]YGGYKRGQC[+57.021]IKPLFGAVTKSE.C	641		C[+57]*4	990.282	5	4947.38	4948.39	-1	-1.5	Specific	434.32	434.32	428.2	4.7	171	>hFBN1-Nterm 070820	1	DW040821_1.5239.5239.5	controllerType=0 controllerNumber=1 scan=5239	15.3372
04968:5	1	E.C[+57.021]FPGLAVGLDGRVC[+57.021]VDTHMRSTC[+57.021]YGGYKRGQC[+57.021]IKPLFGAVTKSE.C	641		C[+57]*4	990.684	5	4949.39	4948.39	1	-1.1	Specific	479.55	479.55	479.55	4.87	171	>hFBN1-Nterm 070820	1	DW040821_1.5370.5370.5	controllerType=0 controllerNumber=1 scan=5370	15.6398
04821:6	1	E.C[+57.021]FPGLAVGLDGRVC[+57.021]VDTHMRSTC[+57.021]YGGYKRGQC[+57.021]IKPLFGAVTKSE.C	641		C[+57]*4	825.573	6	4948.4	4948.39	0	2.2	Specific	484.82	484.82	368.95	4.86	171	>hFBN1-Nterm 070820	1	DW040821_1.5254.5254.6	controllerType=0 controllerNumber=1 scan=5254	15.372
05325:6	1	E.C[+57.021]FPGLAVGLDGRVC[+57.021]VDTHMRSTC[+57.021]YGGYKRGQC[+57.021]IKPLFGAVTKSE.C	641		C[+57]*4	825.408	6	4947.41	4948.39	-1	3.9	Specific	494.06	494.06	372.69	5.16	171	>hFBN1-Nterm 070820	1	DW040821_1.5637.5637.6	controllerType=0 controllerNumber=1 scan=5637	16.2727
05104:6	1	E.C[+57.021]FPGLAVGLDGRVC[+57.021]VDTHMRSTC[+57.021]YGGYKRGQC[+57.021]IKPLFGAVTKSE.C	641		C[+57]*4	825.578	6	4948.43	4948.39	0	7.6	Specific	505.41	505.41	337.62	4.65	171	>hFBN1-Nterm 070820	1	DW040821_1.5472.5472.6	controllerType=0 controllerNumber=1 scan=5472	15.8823
04961:6	1	E.C[+57.021]FPGLAVGLDGRVC[+57.021]VDTHMRSTC[+57.021]YGGYKRGQC[+57.021]IKPLFGAVTKSE.C	641		C[+57]*4	825.571	6	4948.39	4948.39	0	-1.1	Specific	533.59	533.59	331.29	5.03	171	>hFBN1-Nterm 070820	1	DW040821_1.5365.5365.6	controllerType=0 controllerNumber=1 scan=5365	15.6289
04892:6	1	E.C[+57.021]FPGLAVGLDGRVC[+57.021]VDTHMRSTC[+57.021]YGGYKRGQC[+57.021]IKPLFGAVTKSE.C	641		C[+57]*4	825.738	6	4949.39	4948.39	1	-0.6	Specific	536.73	536.73	536.73	5.03	171	>hFBN1-Nterm 070820	1	DW040821_1.5310.5310.6	controllerType=0 controllerNumber=1 scan=5310	15.5002
05178:6	1	E.C[+57.021]FPGLAVGLDGRVC[+57.021]VDTHMRSTC[+57.021]YGGYKRGQC[+57.021]IKPLFGAVTKSE.C	641		C[+57]*4	825.576	6	4948.42	4948.39	0	5.8	Specific	540.37	540.37	342.03	6.28	171	>hFBN1-Nterm 070820	1	DW040821_1.5528.5528.6	controllerType=0 controllerNumber=1 scan=5528	16.0151
05126:6	1	E.C[+57.021][-17.027]FPGLAVGLDGRVC[+57.021]VDTHMRSTC[+57.021]YGGYKRGQC[+57.021]IKPLFGAVTKSE.C	641		C[-17][+57]*4	822.575	6	4930.41	4931.37	-1	9.9	Specific	182.64	182.64	182.64	1.99	171	>hFBN1-Nterm 070820	1	DW040821_1.5488.5488.6	controllerType=0 controllerNumber=1 scan=5488	15.9192
05192:6	1	E.C[+57.021][-17.027]FPGLAVGLDGRVC[+57.021]VDTHMRSTC[+57.021]YGGYKRGQC[+57.021]IKPLFGAVTKSE.C	641		C[-17][+57]*4	822.739	6	4931.4	4931.37	0	6.3	Specific	300.63	300.63	300.63	3.12	171	>hFBN1-Nterm 070820	1	DW040821_1.5539.5539.6	controllerType=0 controllerNumber=1 scan=5539	16.041
05292:5	1	E.C[+57.021][-17.027]FPGLAVGLDGRVC[+57.021]VDTHMRSTC[+57.021]YGGYKRGQC[+57.021]IKPLFGAVTKSE.C	641		C[-17][+57]*4	987.083	5	4931.39	4931.37	0	3.7	Specific	327.87	327.87	327.87	2.9	171	>hFBN1-Nterm 070820	1	DW040821_1.5611.5611.5	controllerType=0 controllerNumber=1 scan=5611	16.2106
05359:6	1	E.C[+57.021][-17.027]FPGLAVGLDGRVC[+57.021]VDTHMRSTC[+57.021]YGGYKRGQC[+57.021]IKPLFGAVTKSE.C	641		C[-17][+57]*4	822.902	6	4932.38	4931.37	1	1	Specific	385.03	385.03	385.03	4.34	171	>hFBN1-Nterm 070820	1	DW040821_1.5662.5662.6	controllerType=0 controllerNumber=1 scan=5662	16.3312
05268:6	1	E.C[+57.021][-17.027]FPGLAVGLDGRVC[+57.021]VDTHMRSTC[+57.021]YGGYKRGQC[+57.021]IKPLFGAVTKSE.C	641		C[-17][+57]*4	822.737	6	4931.39	4931.37	0	4.1	Specific	427.41	427.41	427.41	5.87	171	>hFBN1-Nterm 070820	1	DW040821_1.5596.5596.6	controllerType=0 controllerNumber=1 scan=5596	16.1755
03484:3	1	E.C[+57.021]C[+57.021]C[+57.021]ASTEYAFGEPC[+57.021]QPC[+57.021]PAQNSAE.Y	685		C[+57]*5	932.02	3	2794.05	2794.03	0	5.8	Specific	410.31	410.31	410.31	4.73	171	>hFBN1-Nterm 070820	1	DW040821_1.4208.4208.3	controllerType=0 controllerNumber=1 scan=4208	12.9886
03421:3	1	E.C[+57.021]C[+57.021]C[+57.021]ASTEYAFGEPC[+57.021]QPC[+57.021]PAQNSAE.Y	685		C[+57]*5	932.018	3	2794.04	2794.03	0	2.8	Specific	609.41	494.77	494.77	6.7	171	>hFBN1-Nterm 070820	1	DW040821_1.4154.4154.3	controllerType=0 controllerNumber=1 scan=4154	12.8614
03107:2	1	E.YAFGEPC[+57.021]QPC[+57.021]PAQNSAE.Y	692		C[+57]*2	963.395	2	1925.78	1925.78	0	2.3	Specific	465.59	395.14	395.14	4.52	171	>hFBN1-Nterm 070820	1	DW040821_1.3890.3890.2	controllerType=0 controllerNumber=1 scan=3890	12.2706
03169:2	1	E.YAFGEPC[+57.021]QPC[+57.021]PAQNSAE.Y	692		C[+57]*2	963.397	2	1925.79	1925.78	0	4	Specific	490.9	395.02	395.02	5	171	>hFBN1-Nterm 070820	1	DW040821_1.3943.3943.2	controllerType=0 controllerNumber=1 scan=3943	12.3898
03098:2	1	E.YAFGEPC[+57.021]QPC[+57.021]PAQNSAE.Y	692		C[+57]*2	963.396	2	1925.78	1925.78	0	2.8	Specific	517.32	414.91	414.91	4.7	171	>hFBN1-Nterm 070820	1	DW040821_1.3882.3882.2	controllerType=0 controllerNumber=1 scan=3882	12.2532
05024:3	1	E.PC[+57.021]QPC[+57.021]PAQNSAEYQALC[+57.021]S[+203.079]S[+365.132]GPGMTSAGSDINE.C	697	HexNAc(1),HexNAc(1)Hex(1)	C[+57]*3, S[+203][+365]	1318.21	3	3952.63	3952.6	0	6.9	Specific	300.18	300.18	0	3.33	171	>hFBN1-Nterm 070820	1	DW040821_1.5414.5414.3	controllerType=0 controllerNumber=1 scan=5414	15.7436
03237:3	1	E.YQALC[+57.021]SSGPGMTSAGSDINE.C	709		C[+57]	682.294	3	2044.87	2044.86	0	3.9	Specific	534.33	453.69	453.69	4.26	171	>hFBN1-Nterm 070820	1	DW040821_1.4000.4000.3	controllerType=0 controllerNumber=1 scan=4000	12.5156
03210:2	1	E.YQALC[+57.021]SSGPGMTSAGSDINE.C	709		C[+57]	1022.94	2	2044.87	2044.86	0	3.7	Specific	639.17	469.42	469.42	6.92	171	>hFBN1-Nterm 070820	1	DW040821_1.3978.3978.2	controllerType=0 controllerNumber=1 scan=3978	12.4698
03275:2	1	E.YQALC[+57.021]SSGPGMTSAGSDINE.C	709		C[+57]	1022.94	2	2044.87	2044.86	0	3.8	Specific	697.56	566.76	566.76	7.92	171	>hFBN1-Nterm 070820	1	DW040821_1.4031.4031.2	controllerType=0 controllerNumber=1 scan=4031	12.5871
03258:2	1	E.YQALC[+57.021]SSGPGM[+15.995]TSAGSDINE.C	709		C[+57], M[+16]	1030.94	2	2060.87	2060.85	0	6.9	Specific	265.57	239.44	35.82	1.45	171	>hFBN1-Nterm 070820	1	DW040821_1.4015.4015.2	controllerType=0 controllerNumber=1 scan=4015	12.5485
04123:2	1	E.C[+57.021]ALDPDIC[+57.021]PNGIC[+57.021]E.N	729		C[+57]*3	817.341	2	1633.67	1633.67	0	5.4	Specific	662.69	463.86	463.86	8.36	171	>hFBN1-Nterm 070820	1	DW040821_1.4693.4693.2	controllerType=0 controllerNumber=1 scan=4693	14.1029
04192:2	1	E.C[+57.021]ALDPDIC[+57.021]PNGIC[+57.021]E.N	729		C[+57]*3	817.338	2	1633.67	1633.67	0	1.8	Specific	666.11	489.53	489.53	8.06	171	>hFBN1-Nterm 070820	1	DW040821_1.4746.4746.2	controllerType=0 controllerNumber=1 scan=4746	14.227
06292:2	1	E.C[+57.021][-17.027]ALDPDIC[+57.021]PNGIC[+57.021]E.N	729		C[-17][+57]*3	808.828	2	1616.65	1616.64	0	5.7	Specific	262.46	262.46	262.46	2	171	>hFBN1-Nterm 070820	1	DW040821_1.6374.6374.2	controllerType=0 controllerNumber=1 scan=6374	17.9988
06366:2	1	E.C[+57.021][-17.027]ALDPDIC[+57.021]PNGIC[+57.021]E.N	729		C[-17][+57]*3	808.827	2	1616.65	1616.64	0	4.8	Specific	443.3	402.23	402.23	4.5	171	>hFBN1-Nterm 070820	1	DW040821_1.6427.6427.2	controllerType=0 controllerNumber=1 scan=6427	18.125
03554:3	1	E.C[+57.021]ALDPDIC[+57.021]PNGIC[+57.021]ENTRGTYKC[+57.021]IC[+57.021]NSGYE.V	729		C[+57]*5	1146.49	3	3437.45	3437.43	0	4.6	Specific	254.16	202.01	202.01	2.7	171	>hFBN1-Nterm 070820	1	DW040821_1.4263.4263.2	controllerType=0 controllerNumber=1 scan=4263	13.1144
05790:3	1	D.PDIC[+57.021]PNGIC[+57.021]ENTRGT[+324.106]YKC[+57.021]IC[+57.021]N[+15.995]S[+324.106]GYE.V	733	Hex(2),Hex(2)	C[+57]*4, N[+16], S[+324], T[+324]	1214.83	3	3642.48	3642.46	0	6.6	Specific	7.74	7.74	0	1.48	171	>hFBN1-Nterm 070820	1	DW040821_1.6002.6002.3	controllerType=0 controllerNumber=1 scan=6002	17.1265
02018:3	1	E.NTRGTYKC[+57.021]IC[+57.021]NSGYEVD.S	743		C[+57]*2	679.629	3	2036.87	2036.88	0	-3.9	Specific	418.12	418.12	418.12	4.65	171	>hFBN1-Nterm 070820	1	DW040821_1.3026.3026.3	controllerType=0 controllerNumber=1 scan=3026	10.311
02284:4	1	E.NTRGTYKC[+57.021]IC[+57.021]NS[+324.106]GYEVDSTGKN[+15.995]C[+57.021]VD[+15.995].I	743	Hex(2)	C[+57]*3, D[+16], N[+16], S[+324]	814.356	4	3254.4	3254.34	0	19.1	Specific	284.97	254.7	6	2.01	171	>hFBN1-Nterm 070820	1	DW040821_1.3245.3245.4	controllerType=0 controllerNumber=1 scan=3245	10.8013
01322:2	1	E.VDSTGKNC[+57.021]VDINE.C	758		C[+57]	725.825	2	1450.64	1450.65	0	-2.9	Specific	4.76	4.76	4.76	1.86	171	>hFBN1-Nterm 070820	1	DW040821_1.2283.2283.2	controllerType=0 controllerNumber=1 scan=2283	8.4243
01214:2	1	E.VDSTGKNC[+57.021]VDINE.C	758		C[+57]	725.827	2	1450.65	1450.65	0	-1	Specific	174.45	174.45	174.45	2.75	171	>hFBN1-Nterm 070820	1	DW040821_1.2157.2157.2	controllerType=0 controllerNumber=1 scan=2157	8.0911
01277:2	1	E.VDSTGKNC[+57.021]VDINE.C	758		C[+57]	725.827	2	1450.65	1450.65	0	-0.6	Specific	495.85	495.85	495.85	6.22	171	>hFBN1-Nterm 070820	1	DW040821_1.2233.2233.2	controllerType=0 controllerNumber=1 scan=2233	8.2993
01242:2	1	E.VDSTGKNC[+57.021]VDINE.C	758		C[+57]	725.827	2	1450.65	1450.65	0	-0.9	Specific	641.11	548.01	548.01	8.29	171	>hFBN1-Nterm 070820	1	DW040821_1.2193.2193.2	controllerType=0 controllerNumber=1 scan=2193	8.1919
04481:4	1	E.C[+57.021]VLNSLLC[+57.021]D[+15.995]NGQC[+57.021]RNT[+264.085]PGS[+203.079]FVC[+57.021]TC[+57.021]PKGFIYKPD.L	771	Pent(2),HexNAc(1)	C[+57]*5, D[+16], S[+203], T[+264]	1090.98	4	4360.9	4360.92	0	-3.7	Specific	173.19	173.19	0	1.8	171	>hFBN1-Nterm 070820	1	DW040821_1.4982.4982.5	controllerType=0 controllerNumber=1 scan=4982	14.7492
04523:5	1	E.C[+57.021]VLNSLLC[+57.021]DNGQC[+57.021]RNTPGS[+426.137]FVC[+57.021]T[+511.190]C[+57.021]PKGFIYKPDLKTC[+57.021]E.D	771	Hex(1)Pent(2),HexNAc(1)Hex(1)Fuc(1)	C[+57]*6, S[+426], T[+511]	1090.28	5	5447.37	5446.39	1	-2.7	Specific	172.97	172.97	0	2.56	171	>hFBN1-Nterm 070820	1	DW040821_1.5015.5015.5	controllerType=0 controllerNumber=1 scan=5015	14.8262
04770:5	1	E.C[+57.021]VLNSLLC[+57.021]DNGQC[+57.021]RNT[+396.127]PGS[+365.132]FVC[+57.021]TC[+57.021]PKGFIYKPDLKTC[+57.021]E.D	771	Pent(3),HexNAc(1)Hex(1)	C[+57]*6, S[+365], T[+396]	1054.87	5	5270.33	5270.32	0	1.6	Specific	208.01	208.01	0	2.1	171	>hFBN1-Nterm 070820	1	DW040821_1.5214.5214.5	controllerType=0 controllerNumber=1 scan=5214	15.2815
04515:5	1	E.C[+57.021]VLNSLLC[+57.021]DNGQC[+57.021]RN[+15.995]TPGS[+324.106]FVC[+57.021]TC[+57.021]PKGFIYKPDLKT[+294.095]C[+57.021]E.D	771	Hex(2),Hex(1)Pent(1)	C[+57]*6, N[+16], S[+324], T[+294]	1029.47	5	5143.3	5143.25	0	9.4	Specific	120.36	120.36	2.03	1.41	171	>hFBN1-Nterm 070820	1	DW040821_1.5008.5008.5	controllerType=0 controllerNumber=1 scan=5008	14.8098
04616:5	1	E.C[+57.021]VLNSLLC[+57.021]DNGQC[+57.021]RN[+15.995]T[+396.127]PGS[+511.190]FVC[+57.021]TC[+57.021]PKGFIYKPDLKTC[+57.021]E.D	771	Pent(3),HexNAc(1)Hex(1)Fuc(1)	C[+57]*6, N[+16], S[+511], T[+396]	1087.28	5	5432.38	5432.37	0	2	Specific	176.88	176.88	0	2.12	171	>hFBN1-Nterm 070820	1	DW040821_1.5092.5092.5	controllerType=0 controllerNumber=1 scan=5092	15.0044
04643:5	1	E.C[+57.021]VLNSLLC[+57.021]DNGQC[+57.021]RN[+15.995]TPGS[+324.106]FVC[+57.021]TC[+57.021]PKGFIYKPDLKT[+294.095]C[+57.021]E.D	771	Hex(2),Hex(1)Pent(1)	C[+57]*6, N[+16], S[+324], T[+294]	1029.66	5	5144.29	5143.25	1	6.5	Specific	183.46	183.46	8.34	2.23	171	>hFBN1-Nterm 070820	1	DW040821_1.5114.5114.5	controllerType=0 controllerNumber=1 scan=5114	15.0542
04682:5	1	E.C[+57.021]VLNSLLC[+57.021]D[+15.995]NGQC[+57.021]RNTPGS[+511.190]FVC[+57.021]T[+396.127]C[+57.021]PKGFIYKPDLKTC[+57.021]E.D	771	HexNAc(1)Hex(1)Fuc(1),Pent(3)	C[+57]*6, D[+16], S[+511], T[+396]	1087.48	5	5433.36	5432.37	1	-1.9	Specific	213.98	213.98	0	1.88	171	>hFBN1-Nterm 070820	1	DW040821_1.5145.5145.5	controllerType=0 controllerNumber=1 scan=5145	15.1255
04482:5	1	E.C[+57.021]VLNSLLC[+57.021]DNGQC[+57.021]RN[+15.995]T[+396.127]PGSFVC[+57.021]T[+511.190]C[+57.021]PKGFIYKPD[+15.995]LKTC[+57.021]E.D	771	Pent(3),HexNAc(1)Hex(1)Fuc(1)	C[+57]*6, D[+16], N[+16], T[+396][+511]	1090.48	5	5448.36	5448.37	0	-0.9	Specific	118.84	118.84	9.88	1.51	171	>hFBN1-Nterm 070820	1	DW040821_1.4982.4982.5	controllerType=0 controllerNumber=1 scan=4982	14.7492
02974:2	1	E.C[+57.021]ESSPC[+57.021]INGVC[+57.021]KNS[+324.106]PGSFIC[+57.021]E.C	813	Hex(2)	C[+57]*4, S[+324]	1363.55	2	2726.1	2726.09	0	1.1	Specific	413.51	204.2	3.6	3.75	171	>hFBN1-Nterm 070820	1	DW040821_1.3784.3784.2	controllerType=0 controllerNumber=1 scan=3784	12.0299
02975:3	1	E.C[+57.021]ESSPC[+57.021]INGVC[+57.021]KNS[+324.106]PGSFIC[+57.021]E.C	813	Hex(2)	C[+57]*4, S[+324]	909.371	3	2726.1	2726.09	0	2.1	Specific	671.19	408.96	3.6	7.92	171	>hFBN1-Nterm 070820	1	DW040821_1.3785.3785.3	controllerType=0 controllerNumber=1 scan=3785	12.032
03270:3	1	E.SSPC[+57.021]INGVC[+57.021]KNSPGSFIC[+57.021]E.C	815		C[+57]*3	704.98	3	2112.92	2112.91	0	4.7	Specific	241.08	224.99	224.99	1.96	171	>hFBN1-Nterm 070820	1	DW040821_1.4027.4027.3	controllerType=0 controllerNumber=1 scan=4027	12.5764
03256:2	1	E.SSPC[+57.021]INGVC[+57.021]KNSPGSFIC[+57.021]E.C	815		C[+57]*3	1056.97	2	2112.93	2112.91	0	5.2	Specific	532.76	426.68	426.68	6.58	171	>hFBN1-Nterm 070820	1	DW040821_1.4014.4014.2	controllerType=0 controllerNumber=1 scan=4014	12.5463
03165:3	1	E.SS[+162.053]PC[+57.021]INGVC[+57.021]KNSPGSFIC[+57.021]E.C	815	Hex(1)	C[+57]*3, S[+162]	758.992	3	2274.96	2274.97	0	-2.3	Specific	561.91	448.68	1.2	6.05	171	>hFBN1-Nterm 070820	1	DW040821_1.3940.3940.5	controllerType=0 controllerNumber=1 scan=3940	12.3814
02874:3	1	E.SSPC[+57.021]INGVC[+57.021]KNSPGS[+324.106]FIC[+57.021]E.C	815	Hex(2)	C[+57]*3, S[+324]	813.012	3	2437.02	2437.02	0	0.4	Specific	604.15	443.7	0	6.43	171	>hFBN1-Nterm 070820	1	DW040821_1.3703.3703.3	controllerType=0 controllerNumber=1 scan=3703	11.8445
02866:2	1	E.SSPC[+57.021]INGVC[+57.021]KNSPGS[+324.106]FIC[+57.021]E.C	815	Hex(2)	C[+57]*3, S[+324]	1219.01	2	2437.02	2437.02	0	-1.6	Specific	671.15	599.2	0	8.95	171	>hFBN1-Nterm 070820	1	DW040821_1.3696.3696.2	controllerType=0 controllerNumber=1 scan=3696	11.827
04030:2	1	E.C[+57.021]SSESTLDPTKTIC[+57.021]IE.T	834		C[+57]*2	920.923	2	1840.84	1840.83	0	4.3	Specific	262.27	247.13	247.13	2.27	171	>hFBN1-Nterm 070820	1	DW040821_1.4619.4619.2	controllerType=0 controllerNumber=1 scan=4619	13.9304
03506:2	1	E.C[+57.021]SSESTLDPTKTIC[+57.021]IE.T	834		C[+57]*2	920.923	2	1840.84	1840.83	0	4.2	Specific	454.16	400.44	400.44	5.77	171	>hFBN1-Nterm 070820	1	DW040821_1.4226.4226.4	controllerType=0 controllerNumber=1 scan=4226	13.0287
03860:2	1	E.C[+57.021]SSESTLDPTKTIC[+57.021]IE.T	834		C[+57]*2	920.926	2	1840.84	1840.83	0	7.5	Specific	510.08	470.71	470.71	5.14	171	>hFBN1-Nterm 070820	1	DW040821_1.4498.4498.2	controllerType=0 controllerNumber=1 scan=4498	13.6524
03590:3	1	E.C[+57.021]SSESTLDPTKTIC[+57.021]IE.T	834		C[+57]*2	614.285	3	1840.84	1840.83	0	5.1	Specific	559.01	498.48	498.48	5.4	171	>hFBN1-Nterm 070820	1	DW040821_1.4289.4289.3	controllerType=0 controllerNumber=1 scan=4289	13.1731
03515:3	1	E.C[+57.021]SSESTLDPTKTIC[+57.021]IE.T	834		C[+57]*2	614.284	3	1840.84	1840.83	0	4.5	Specific	602.43	436.13	436.13	7.26	171	>hFBN1-Nterm 070820	1	DW040821_1.4233.4233.3	controllerType=0 controllerNumber=1 scan=4233	13.0442
03766:2	1	E.C[+57.021]SSESTLDPTKTIC[+57.021]IE.T	834		C[+57]*2	920.924	2	1840.84	1840.83	0	5.4	Specific	689.15	622	622	8.87	171	>hFBN1-Nterm 070820	1	DW040821_1.4429.4429.2	controllerType=0 controllerNumber=1 scan=4429	13.4935
03624:2	1	E.C[+57.021]SSESTLDPTKTIC[+57.021]IE.T	834		C[+57]*2	920.924	2	1840.84	1840.83	0	6.1	Specific	749.38	580.7	580.7	9.87	171	>hFBN1-Nterm 070820	1	DW040821_1.4319.4319.2	controllerType=0 controllerNumber=1 scan=4319	13.2388
03696:2	1	E.C[+57.021]SSESTLDPTKTIC[+57.021]IE.T	834		C[+57]*2	920.925	2	1840.84	1840.83	0	7.1	Specific	756.28	570.36	570.36	10.21	171	>hFBN1-Nterm 070820	1	DW040821_1.4373.4373.2	controllerType=0 controllerNumber=1 scan=4373	13.3639
03485:2	1	E.C[+57.021]SSESTLDPTKTIC[+57.021]IE.T	834		C[+57]*2	920.923	2	1840.84	1840.83	0	4.6	Specific	758.66	530.92	530.92	10.87	171	>hFBN1-Nterm 070820	1	DW040821_1.4209.4209.2	controllerType=0 controllerNumber=1 scan=4209	12.9908
03555:2	1	E.C[+57.021]SSESTLDPTKTIC[+57.021]IE.T	834		C[+57]*2	920.926	2	1840.84	1840.83	0	7.6	Specific	785.51	564.85	564.85	10.21	171	>hFBN1-Nterm 070820	1	DW040821_1.4264.4264.2	controllerType=0 controllerNumber=1 scan=4264	13.1157
04832:2	1	E.C[+57.021][-17.027]SSESTLDPTKTIC[+57.021]IE.T	834		C[-17][+57]*2	912.407	2	1823.81	1823.8	0	1.5	Specific	602.7	479.27	479.27	7.57	171	>hFBN1-Nterm 070820	1	DW040821_1.5261.5261.2	controllerType=0 controllerNumber=1 scan=5261	15.3873
04888:2	1	E.C[+57.021][-17.027]SSESTLDPTKTIC[+57.021]IE.T	834		C[-17][+57]*2	912.406	2	1823.8	1823.8	0	0.5	Specific	641.37	641.37	641.37	7.38	171	>hFBN1-Nterm 070820	1	DW040821_1.5307.5307.2	controllerType=0 controllerNumber=1 scan=5307	15.4946
03444:3	1	E.STLDPTKTIC[+57.021]IE.T	838		C[+57]	459.903	3	1377.7	1377.69	0	1.6	Specific	102.73	102.73	102.73	1.46	171	>hFBN1-Nterm 070820	1	DW040821_1.4172.4172.4	controllerType=0 controllerNumber=1 scan=4172	12.9024
04129:2	1	E.STLDPTKTIC[+57.021]IE.T	838		C[+57]	689.353	2	1377.7	1377.69	0	4	Specific	422.25	404.59	404.59	5.52	171	>hFBN1-Nterm 070820	1	DW040821_1.4697.4697.2	controllerType=0 controllerNumber=1 scan=4697	14.1116
04045:2	1	E.STLDPTKTIC[+57.021]IE.T	838		C[+57]	689.348	2	1377.69	1377.69	0	-2.5	Specific	447.02	388.99	388.99	5.9	171	>hFBN1-Nterm 070820	1	DW040821_1.4630.4630.2	controllerType=0 controllerNumber=1 scan=4630	13.9557
03910:2	1	E.STLDPTKTIC[+57.021]IE.T	838		C[+57]	689.355	2	1377.7	1377.69	0	6.7	Specific	524.27	436.19	436.19	6.68	171	>hFBN1-Nterm 070820	1	DW040821_1.4533.4533.2	controllerType=0 controllerNumber=1 scan=4533	13.7329
03828:2	1	E.STLDPTKTIC[+57.021]IE.T	838		C[+57]	689.352	2	1377.7	1377.69	0	2.7	Specific	569.76	441.79	441.79	7.24	171	>hFBN1-Nterm 070820	1	DW040821_1.4476.4476.2	controllerType=0 controllerNumber=1 scan=4476	13.6009
03719:2	1	E.STLDPTKTIC[+57.021]IE.T	838		C[+57]	689.353	2	1377.7	1377.69	0	4.7	Specific	684.77	465.23	465.23	9.54	171	>hFBN1-Nterm 070820	1	DW040821_1.4394.4394.2	controllerType=0 controllerNumber=1 scan=4394	13.4122
03652:2	1	E.STLDPTKTIC[+57.021]IE.T	838		C[+57]	689.354	2	1377.7	1377.69	0	5	Specific	693.1	461.51	461.51	9.54	171	>hFBN1-Nterm 070820	1	DW040821_1.4340.4340.2	controllerType=0 controllerNumber=1 scan=4340	13.2869
03384:2	1	E.STLDPTKTIC[+57.021]IE.T	838		C[+57]	689.353	2	1377.7	1377.69	0	3.7	Specific	714.05	505.83	505.83	10.24	171	>hFBN1-Nterm 070820	1	DW040821_1.4122.4122.2	controllerType=0 controllerNumber=1 scan=4122	12.7894
03446:2	1	E.STLDPTKTIC[+57.021]IE.T	838		C[+57]	689.355	2	1377.7	1377.69	0	6.3	Specific	716.72	419.2	419.2	10.54	171	>hFBN1-Nterm 070820	1	DW040821_1.4174.4174.2	controllerType=0 controllerNumber=1 scan=4174	12.9086
03585:2	1	E.STLDPTKTIC[+57.021]IE.T	838		C[+57]	689.354	2	1377.7	1377.69	0	4.8	Specific	722.62	474.38	474.38	10.54	171	>hFBN1-Nterm 070820	1	DW040821_1.4285.4285.2	controllerType=0 controllerNumber=1 scan=4285	13.1644
03510:2	1	E.STLDPTKTIC[+57.021]IE.T	838		C[+57]	689.353	2	1377.7	1377.69	0	3.9	Specific	727.8	427.63	427.63	10.24	171	>hFBN1-Nterm 070820	1	DW040821_1.4229.4229.2	controllerType=0 controllerNumber=1 scan=4229	13.0371
03429:2	1	E.STLD[+15.995]PTKTIC[+57.021]IE.T	838		C[+57], D[+16]	697.35	2	1393.69	1393.69	0	3.3	Specific	124.38	124.38	124.38	1.47	171	>hFBN1-Nterm 070820	1	DW040821_1.4160.4160.2	controllerType=0 controllerNumber=1 scan=4160	12.8744
03443:2	1	E.TIKGTC[+57.021]WQTVID.G	850		C[+57]	711.358	2	1421.71	1421.71	0	0.1	Specific	411.31	411.31	411.31	4.45	171	>hFBN1-Nterm 070820	1	DW040821_1.4171.4171.2	controllerType=0 controllerNumber=1 scan=4171	12.9002
03097:2	1	E.TIKGTC[+57.021]WQTVIDGRC[+57.021]E.I	850		C[+57]*2	962.458	2	1923.91	1923.91	0	2.2	Specific	189.21	189.21	189.21	1.44	171	>hFBN1-Nterm 070820	1	DW040821_1.3882.3882.2	controllerType=0 controllerNumber=1 scan=3882	12.2532
03168:2	1	E.TIKGTC[+57.021]WQTVIDGRC[+57.021]E.I	850		C[+57]*2	962.46	2	1923.91	1923.91	0	4.2	Specific	228.75	228.75	228.75	1.48	171	>hFBN1-Nterm 070820	1	DW040821_1.3943.3943.2	controllerType=0 controllerNumber=1 scan=3943	12.3898
02981:3	1	E.TIKGTC[+57.021]WQTVIDGRC[+57.021]E.I	850		C[+57]*2	641.976	3	1923.91	1923.91	0	4.1	Specific	455.45	455.45	455.45	5.77	171	>hFBN1-Nterm 070820	1	DW040821_1.3790.3790.3	controllerType=0 controllerNumber=1 scan=3790	12.0448
03744:3	1	E.TIKGTC[+57.021]WQTVIDGRC[+57.021]E.I	850		C[+57]*2	641.975	3	1923.91	1923.91	0	3.4	Specific	471.56	471.56	471.56	4.57	171	>hFBN1-Nterm 070820	1	DW040821_1.4411.4411.3	controllerType=0 controllerNumber=1 scan=4411	13.4516
03836:3	1	E.TIKGTC[+57.021]WQTVIDGRC[+57.021]E.I	850		C[+57]*2	641.976	3	1923.91	1923.91	0	4.2	Specific	482.42	482.42	482.42	5.05	171	>hFBN1-Nterm 070820	1	DW040821_1.4480.4480.3	controllerType=0 controllerNumber=1 scan=4480	13.6095
03672:3	1	E.TIKGTC[+57.021]WQTVIDGRC[+57.021]E.I	850		C[+57]*2	641.976	3	1923.91	1923.91	0	5.1	Specific	501.46	501.46	501.46	5.05	171	>hFBN1-Nterm 070820	1	DW040821_1.4354.4354.3	controllerType=0 controllerNumber=1 scan=4354	13.3192
03106:2	1	E.TIKGTC[+57.021]WQTVIDGRC[+57.021]E.I	850		C[+57]*2	962.459	2	1923.91	1923.91	0	2.7	Specific	529.97	529.97	529.97	4.06	171	>hFBN1-Nterm 070820	1	DW040821_1.3890.3890.2	controllerType=0 controllerNumber=1 scan=3890	12.2706
02918:3	1	E.TIKGTC[+57.021]WQTVIDGRC[+57.021]E.I	850		C[+57]*2	641.974	3	1923.91	1923.91	0	1.5	Specific	540.22	540.22	540.22	5.72	171	>hFBN1-Nterm 070820	1	DW040821_1.3737.3737.3	controllerType=0 controllerNumber=1 scan=3737	11.9232
03593:3	1	E.TIKGTC[+57.021]WQTVIDGRC[+57.021]E.I	850		C[+57]*2	641.976	3	1923.91	1923.91	0	4.4	Specific	603.32	603.32	603.32	7.87	171	>hFBN1-Nterm 070820	1	DW040821_1.4292.4292.3	controllerType=0 controllerNumber=1 scan=4292	13.1796
03519:3	1	E.TIKGTC[+57.021]WQTVIDGRC[+57.021]E.I	850		C[+57]*2	641.976	3	1923.91	1923.91	0	3.8	Specific	618.44	618.44	618.44	7.57	171	>hFBN1-Nterm 070820	1	DW040821_1.4236.4236.3	controllerType=0 controllerNumber=1 scan=4236	13.0507
03312:3	1	E.TIKGTC[+57.021]WQTVIDGRC[+57.021]E.I	850		C[+57]*2	641.975	3	1923.91	1923.91	0	3.3	Specific	634.63	634.63	634.63	7.57	171	>hFBN1-Nterm 070820	1	DW040821_1.4064.4064.3	controllerType=0 controllerNumber=1 scan=4064	12.6609
02850:3	1	E.TIKGTC[+57.021]WQTVIDGRC[+57.021]E.I	850		C[+57]*2	641.973	3	1923.91	1923.91	0	0.1	Specific	640.15	640.15	640.15	7.38	171	>hFBN1-Nterm 070820	1	DW040821_1.3683.3683.3	controllerType=0 controllerNumber=1 scan=3683	11.7977
03052:3	1	E.TIKGTC[+57.021]WQTVIDGRC[+57.021]E.I	850		C[+57]*2	641.975	3	1923.91	1923.91	0	2.6	Specific	640.57	640.57	640.57	7.57	171	>hFBN1-Nterm 070820	1	DW040821_1.3845.3845.3	controllerType=0 controllerNumber=1 scan=3845	12.1699
03381:3	1	E.TIKGTC[+57.021]WQTVIDGRC[+57.021]E.I	850		C[+57]*2	641.974	3	1923.91	1923.91	0	1.7	Specific	648.38	648.38	648.38	7.57	171	>hFBN1-Nterm 070820	1	DW040821_1.4120.4120.3	controllerType=0 controllerNumber=1 scan=4120	12.785
03449:3	1	E.TIKGTC[+57.021]WQTVIDGRC[+57.021]E.I	850		C[+57]*2	641.975	3	1923.91	1923.91	0	3.3	Specific	677.54	677.54	677.54	8.57	171	>hFBN1-Nterm 070820	1	DW040821_1.4177.4177.3	controllerType=0 controllerNumber=1 scan=4177	12.915
03129:3	1	E.TIKGTC[+57.021]WQTVIDGRC[+57.021]E.I	850		C[+57]*2	641.974	3	1923.91	1923.91	0	1.4	Specific	683.03	683.03	683.03	8.57	171	>hFBN1-Nterm 070820	1	DW040821_1.3907.3907.3	controllerType=0 controllerNumber=1 scan=3907	12.3054
03250:3	1	E.TIKGTC[+57.021]WQTVIDGRC[+57.021]E.I	850		C[+57]*2	641.976	3	1923.91	1923.91	0	4.1	Specific	695.01	695.01	695.01	8.87	171	>hFBN1-Nterm 070820	1	DW040821_1.4009.4009.3	controllerType=0 controllerNumber=1 scan=4009	12.5364
03183:3	1	E.TIKGTC[+57.021]WQTVIDGRC[+57.021]E.I	850		C[+57]*2	641.976	3	1923.91	1923.91	0	4.1	Specific	699.36	699.26	699.26	8.87	171	>hFBN1-Nterm 070820	1	DW040821_1.3954.3954.3	controllerType=0 controllerNumber=1 scan=3954	12.4143
03054:2	1	E.TIKGTC[+57.021]WQTVIDGRC[+57.021]E.I	850		C[+57]*2	962.46	2	1923.91	1923.91	0	4	Specific	853.94	829.58	829.58	12.12	171	>hFBN1-Nterm 070820	1	DW040821_1.3847.3847.2	controllerType=0 controllerNumber=1 scan=3847	12.1743
02594:3	1	E.TIKGTC[+57.021]W[+15.995]QTVIDGRC[+57.021]E.I	850		C[+57]*2, W[+16]	647.303	3	1939.89	1939.9	0	-3.5	Specific	399.59	381.69	323.08	5.9	171	>hFBN1-Nterm 070820	1	DW040821_1.3490.3490.3	controllerType=0 controllerNumber=1 scan=3490	11.3586
02444:3	1	E.TIKGTC[+57.021]W[+15.995]QTVID[+15.995]GRC[+57.021]E.I	850		C[+57]*2, D[+16], W[+16]	652.639	3	1955.9	1955.89	0	4.6	Specific	122.97	122.97	122.97	1.53	171	>hFBN1-Nterm 070820	1	DW040821_1.3368.3368.3	controllerType=0 controllerNumber=1 scan=3368	11.0815
03192:3	1	E.TIKGTC[+57.021]W[+15.995]QTVID[+15.995]GRC[+57.021]E.I	850		C[+57]*2, D[+16], W[+16]	652.639	3	1955.9	1955.89	0	3.4	Specific	166.21	166.21	166.21	1.52	171	>hFBN1-Nterm 070820	1	DW040821_1.3962.3962.3	controllerType=0 controllerNumber=1 scan=3962	12.4311
04444:5	1	E.ININ[+15.995]GATLKSQC[+57.021]C[+57.021]SS[+365.132]LGAAWGSPC[+57.021]TLC[+57.021]QVDPIC[+57.021]GKGYSRIKGTQC[+57.021]E.D	866	HexNAc(1)Hex(1)	C[+57]*6, N[+16], S[+365]	1097.91	5	5485.53	5484.49	1	5.8	Specific	91.56	91.56	0	1.47	171	>hFBN1-Nterm 070820	1	DW040821_1.4949.4949.5	controllerType=0 controllerNumber=1 scan=4949	14.6731
04317:5	1	E.ININGATLKSQC[+57.021]C[+57.021]SSLGAAWGSPC[+57.021]TLC[+57.021]QVDPIC[+57.021]GKGYS[+365.132]RIKGT[+396.127]QC[+57.021]E.D	866	HexNAc(1)Hex(1),Pent(3)	C[+57]*6, S[+365], T[+396]	1173.73	5	5864.62	5864.63	0	-1	Specific	99.89	99.89	10.09	1.54	171	>hFBN1-Nterm 070820	1	DW040821_1.4846.4846.5	controllerType=0 controllerNumber=1 scan=4846	14.4501
04264:5	1	E.ININGATLKSQC[+57.021]C[+57.021]SS[+802.286]LGAAWGSPC[+57.021]TLC[+57.021]QVD[+15.995]PIC[+57.021]GKGYSRIKGTQC[+57.021]E.D	866	HexNAc(1)Hex(1)Fuc(1)NeuAc(1)	C[+57]*6, D[+16], S[+802]	1185.13	5	5921.64	5921.65	0	-0.6	Specific	144.65	144.65	0	1.66	171	>hFBN1-Nterm 070820	1	DW040821_1.4804.4804.5	controllerType=0 controllerNumber=1 scan=4804	14.359
04364:5	1	E.ININGATLKSQC[+57.021]C[+57.021]SSLGAAW[+15.995]GS[+365.132]PC[+57.021]TLC[+57.021]QVDPIC[+57.021]GKGYSRIKGTQC[+57.021]E.D	866	HexNAc(1)Hex(1)	C[+57]*6, S[+365], W[+16]	1097.71	5	5484.52	5484.49	0	5.5	Specific	146.06	146.06	0	2.08	171	>hFBN1-Nterm 070820	1	DW040821_1.4882.4882.5	controllerType=0 controllerNumber=1 scan=4882	14.5278
04281:5	1	E.ININGATLKSQC[+57.021]C[+57.021]SSLGAAW[+15.995]GS[+802.286]PC[+57.021]TLC[+57.021]QVDPIC[+57.021]GKGYSRIKGTQC[+57.021]E.D	866	HexNAc(1)Hex(1)Fuc(1)NeuAc(1)	C[+57]*6, S[+802], W[+16]	1184.93	5	5920.64	5921.65	-1	-1.4	Specific	196.54	196.54	0	1.9	171	>hFBN1-Nterm 070820	1	DW040821_1.4816.4816.5	controllerType=0 controllerNumber=1 scan=4816	14.3869
04322:5	1	E.ININGAT[+162.053]LKS[+365.132]QC[+57.021]C[+57.021]SSLGAAWGSPC[+57.021]TLC[+57.021]QVDPIC[+57.021]GKGYSRIKGTQC[+57.021]E.D	866	Hex(1),HexNAc(1)Hex(1)	C[+57]*6, S[+365], T[+162]	1127.12	5	5631.56	5630.55	1	1	Specific	245.65	245.65	5.6	2.45	171	>hFBN1-Nterm 070820	1	DW040821_1.4851.4851.5	controllerType=0 controllerNumber=1 scan=4851	14.4599
04291:4	1	E.ININGATLKSQC[+57.021]C[+57.021]SSLGAAWGSPC[+57.021]TLC[+57.021]QVDPIC[+57.021]GKGYS[+365.132]RIKGT[+396.127]QC[+57.021]E.D	866	HexNAc(1)Hex(1),Pent(3)	C[+57]*6, S[+365], T[+396]	1467.16	4	5865.61	5864.63	1	-3.4	Specific	249.44	249.44	7.05	2.56	171	>hFBN1-Nterm 070820	1	DW040821_1.4825.4825.4	controllerType=0 controllerNumber=1 scan=4825	14.4076
04254:5	1	E.ININGATLKSQC[+57.021]C[+57.021]SSLGAAWGSPC[+57.021]TLC[+57.021]QVDPIC[+57.021]GKGYS[+264.085]RIKGT[+264.085]QC[+57.021]E.D	866	Pent(2),Pent(2)	C[+57]*6, S[+264], T[+264]	1127.32	5	5632.57	5631.54	1	5.4	Specific	359.65	359.65	11.02	3.37	171	>hFBN1-Nterm 070820	1	DW040821_1.4796.4796.5	controllerType=0 controllerNumber=1 scan=4796	14.34
05143:5	1	E.ININ[+15.995]GAT[+294.095]LKSQC[+57.021]C[+57.021]S[+162.053]SLGAAWGSPC[+57.021]TLC[+57.021]QVDPIC[+57.021]GKGYSRIKGTQC[+57.021]E.D	866	Hex(1)Pent(1),Hex(1)	C[+57]*6, N[+16], S[+162], T[+294]	1115.92	5	5575.58	5575.51	0	12	Specific	35	35	0	1.39	171	>hFBN1-Nterm 070820	1	DW040821_1.5502.5502.5	controllerType=0 controllerNumber=1 scan=5502	15.9521
04728:5	1	E.ININ[+15.995]GAT[+294.095]LKSQC[+57.021]C[+57.021]SS[+162.053]LGAAWGSPC[+57.021]TLC[+57.021]QVDPIC[+57.021]GKGYSRIKGTQC[+57.021]E.D	866	Hex(1)Pent(1),Hex(1)	C[+57]*6, N[+16], S[+162], T[+294]	1116.12	5	5576.57	5575.51	1	10.2	Specific	37.86	37.86	0	1.39	171	>hFBN1-Nterm 070820	1	DW040821_1.5181.5181.5	controllerType=0 controllerNumber=1 scan=5181	15.2066
05333:5	1	E.ININ[+15.995]GAT[+162.053]LKS[+294.095]QC[+57.021]C[+57.021]SSLGAAWGSPC[+57.021]TLC[+57.021]QVDPIC[+57.021]GKGYSRIKGTQC[+57.021]E.D	866	Hex(1),Hex(1)Pent(1)	C[+57]*6, N[+16], S[+294], T[+162]	1116.12	5	5576.55	5575.51	1	6.1	Specific	42.71	42.71	0	1.45	171	>hFBN1-Nterm 070820	1	DW040821_1.5642.5642.5	controllerType=0 controllerNumber=1 scan=5642	16.2837
04952:5	1	E.ININ[+15.995]GAT[+162.053]LKS[+294.095]QC[+57.021]C[+57.021]SSLGAAWGSPC[+57.021]TLC[+57.021]QVDPIC[+57.021]GKGYSRIKGTQC[+57.021]E.D	866	Hex(1),Hex(1)Pent(1)	C[+57]*6, N[+16], S[+294], T[+162]	1115.91	5	5575.53	5575.51	0	4.3	Specific	54	54	0	1.45	171	>hFBN1-Nterm 070820	1	DW040821_1.5358.5358.5	controllerType=0 controllerNumber=1 scan=5358	15.6126
04522:5	1	E.ININ[+15.995]GAT[+294.095]LKSQC[+57.021]C[+57.021]S[+162.053]SLGAAWGSPC[+57.021]TLC[+57.021]QVDPIC[+57.021]GKGYSRIKGTQC[+57.021]E.D	866	Hex(1)Pent(1),Hex(1)	C[+57]*6, N[+16], S[+162], T[+294]	1116.12	5	5576.55	5575.51	1	6.1	Specific	103.51	103.51	0	1.57	171	>hFBN1-Nterm 070820	1	DW040821_1.5014.5014.5	controllerType=0 controllerNumber=1 scan=5014	14.8241
04591:5	1	E.ININ[+15.995]GAT[+294.095]LKSQC[+57.021]C[+57.021]SS[+162.053]LGAAWGSPC[+57.021]TLC[+57.021]QVDPIC[+57.021]GKGYSRIKGTQC[+57.021]E.D	866	Hex(1)Pent(1),Hex(1)	C[+57]*6, N[+16], S[+162], T[+294]	1116.12	5	5576.55	5575.51	1	6.1	Specific	117.85	117.85	0	1.57	171	>hFBN1-Nterm 070820	1	DW040821_1.5070.5070.5	controllerType=0 controllerNumber=1 scan=5070	14.9536
04395:6	1	E.ININ[+15.995]GAT[+324.106]LKS[+132.042]QC[+57.021]C[+57.021]SSLGAAWGSPC[+57.021]TLC[+57.021]QVDPIC[+57.021]GKGYSRIKGTQC[+57.021]E.D	866	Hex(2),Pent(1)	C[+57]*6, N[+16], S[+132], T[+324]	930.263	6	5576.54	5575.51	1	5.5	Specific	179.46	179.46	7.51	1.6	171	>hFBN1-Nterm 070820	1	DW040821_1.4909.4909.6	controllerType=0 controllerNumber=1 scan=4909	14.583
04330:4	1	E.ININGATLKSQC[+57.021]C[+57.021]SSLGAAW[+15.995]GS[+162.053]PC[+57.021]TLC[+57.021]QVDPIC[+57.021]GKGYS[+294.095]RIKGTQC[+57.021]E.D	866	Hex(1),Hex(1)Pent(1)	C[+57]*6, S[+162][+294], W[+16]	1394.89	4	5576.54	5575.51	1	4.3	Specific	232.23	232.23	0	1.78	171	>hFBN1-Nterm 070820	1	DW040821_1.4857.4857.4	controllerType=0 controllerNumber=1 scan=4857	14.4749
04278:6	1	E.ININGATLKSQC[+57.021]C[+57.021]S[+294.095]S[+162.053]LGAAW[+15.995]GSPC[+57.021]TLC[+57.021]QVDPIC[+57.021]GKGYSRIKGTQC[+57.021]E.D	866	Hex(1)Pent(1),Hex(1)	C[+57]*6, S[+162][+294], W[+16]	930.095	6	5575.54	5575.51	0	4.7	Specific	289.9	289.9	0	2.59	171	>hFBN1-Nterm 070820	1	DW040821_1.4814.4814.6	controllerType=0 controllerNumber=1 scan=4814	14.3826
04265:4	1	E.ININGATLKSQC[+57.021]C[+57.021]SSLGAAWGSPC[+57.021]TLC[+57.021]QVD[+15.995]PIC[+57.021]GKGYS[+324.106]RIKGT[+132.042]QC[+57.021]E.D	866	Hex(2),Pent(1)	C[+57]*6, D[+16], S[+324], T[+132]	1394.64	4	5575.54	5575.51	0	4.6	Specific	366.5	20.92	8.46	1.73	171	>hFBN1-Nterm 070820	1	DW040821_1.4805.4805.4	controllerType=0 controllerNumber=1 scan=4805	14.3612
04282:6	1	E.ININGATLKSQC[+57.021]C[+57.021]SSLGAAW[+15.995]GS[+365.132]PC[+57.021]T[+365.132]LC[+57.021]QVD[+15.995]PIC[+57.021]GKGYSRIKGTQC[+57.021]E.D	866	HexNAc(1)Hex(1),HexNAc(1)Hex(1)	C[+57]*6, D[+16], S[+365], T[+365], W[+16]	978.445	6	5865.63	5865.62	0	1.9	Specific	202.65	202.65	0	1.73	171	>hFBN1-Nterm 070820	1	DW040821_1.4817.4817.6	controllerType=0 controllerNumber=1 scan=4817	14.3891
04251:5	1	E.ININGATLKSQC[+57.021]C[+57.021]SS[+365.132]LGAAW[+15.995]GSPC[+57.021]T[+365.132]LC[+57.021]QVD[+15.995]PIC[+57.021]GKGYSRIKGTQC[+57.021]E.D	866	HexNAc(1)Hex(1),HexNAc(1)Hex(1)	C[+57]*6, D[+16], S[+365], T[+365], W[+16]	1173.93	5	5865.63	5865.62	0	1.4	Specific	243.93	243.93	0	2.47	171	>hFBN1-Nterm 070820	1	DW040821_1.4793.4793.5	controllerType=0 controllerNumber=1 scan=4793	14.3334
04250:5	1	E.ININGATLKSQC[+57.021]C[+57.021]S[+324.106]SLGAAW[+15.995]GSPC[+57.021]TLC[+57.021]QVD[+15.995]PIC[+57.021]GKGYSRIKGTQC[+57.021]ED.I	866	Hex(2)	C[+57]*6, D[+16], S[+324], W[+16]	1115.91	5	5575.55	5574.49	1	9.5	Specific	259.44	47.48	0	1.41	171	>hFBN1-Nterm 070820	1	DW040821_1.4792.4792.5	controllerType=0 controllerNumber=1 scan=4792	14.3313
04316:5	1	E.ININGATLKSQC[+57.021]C[+57.021]S[+324.106]SLGAAW[+15.995]GSPC[+57.021]TLC[+57.021]QVD[+15.995]PIC[+57.021]GKGYSRIKGTQC[+57.021]ED.I	866	Hex(2)	C[+57]*6, D[+16], S[+324], W[+16]	1115.91	5	5575.55	5574.49	1	9.4	Specific	271.46	271.46	0	1.84	171	>hFBN1-Nterm 070820	1	DW040821_1.4845.4845.5	controllerType=0 controllerNumber=1 scan=4845	14.4489
04997:6	1	E.VFPGVC[+57.021]KNGLC[+57.021]VNT[+162.053]RGSFKC[+57.021]QC[+57.021]PSGMTLDATGRIC[+57.021]LDIRLE.T	918	Hex(1)	C[+57]*5, T[+162]	809.058	6	4849.31	4849.3	0	2.1	Specific	474.72	474.72	4.8	4.52	171	>hFBN1-Nterm 070820	1	DW040821_1.5393.5393.6	controllerType=0 controllerNumber=1 scan=5393	15.6939
04687:6	1	E.VFPGVC[+57.021]KNGLC[+57.021]VNT[+162.053]RGSFKC[+57.021]QC[+57.021]PSGMTLDATGRIC[+57.021]LDIRLE.T	918	Hex(1)	C[+57]*5, T[+162]	809.058	6	4849.31	4849.3	0	1.5	Specific	548.26	548.26	4.8	4.76	171	>hFBN1-Nterm 070820	1	DW040821_1.5148.5148.6	controllerType=0 controllerNumber=1 scan=5148	15.132
04826:6	1	E.VFPGVC[+57.021]KNGLC[+57.021]VNT[+162.053]RGSFKC[+57.021]QC[+57.021]PSGMTLDATGRIC[+57.021]LDIRLE.T	918	Hex(1)	C[+57]*5, T[+162]	809.223	6	4850.3	4849.3	1	-1	Specific	555.97	555.97	4.8	4.57	171	>hFBN1-Nterm 070820	1	DW040821_1.5257.5257.6	controllerType=0 controllerNumber=1 scan=5257	15.3785
04915:6	1	E.VFPGVC[+57.021]KNGLC[+57.021]VNT[+162.053]RGSFKC[+57.021]QC[+57.021]PSGMTLDATGRIC[+57.021]LDIRLE.T	918	Hex(1)	C[+57]*5, T[+162]	809.223	6	4850.3	4849.3	1	-1.3	Specific	563.67	563.67	4.8	5.43	171	>hFBN1-Nterm 070820	1	DW040821_1.5327.5327.6	controllerType=0 controllerNumber=1 scan=5327	15.5392
04758:6	1	E.VFPGVC[+57.021]KNGLC[+57.021]VNT[+162.053]RGSFKC[+57.021]QC[+57.021]PSGMTLDATGRIC[+57.021]LDIRLE.T	918	Hex(1)	C[+57]*5, T[+162]	809.225	6	4850.31	4849.3	1	1.6	Specific	628.12	628.12	4.8	6.62	171	>hFBN1-Nterm 070820	1	DW040821_1.5204.5204.6	controllerType=0 controllerNumber=1 scan=5204	15.2587
04747:5	1	E.VFPGVC[+57.021]KN[+15.995]GLC[+57.021]VNT[+146.058]RGSFKC[+57.021]QC[+57.021]PSGMTLDATGRIC[+57.021]LDIRLE.T	918	Fuc(1)	C[+57]*5, N[+16], T[+146]	970.664	5	4849.29	4849.3	0	-2.3	Specific	328.95	328.95	4.8	1.64	171	>hFBN1-Nterm 070820	1	DW040821_1.5195.5195.6	controllerType=0 controllerNumber=1 scan=5195	15.2372
03661:3	1	D.ATGRIC[+57.021]LDIRLE.T	947		C[+57]	472.927	3	1416.77	1416.76	0	3	Specific	379.1	379.1	379.1	5.32	171	>hFBN1-Nterm 070820	1	DW040821_1.4345.4345.3	controllerType=0 controllerNumber=1 scan=4345	13.2978
03592:3	1	D.ATGRIC[+57.021]LDIRLE.T	947		C[+57]	472.928	3	1416.77	1416.76	0	4.1	Specific	514.83	514.83	514.83	5.9	171	>hFBN1-Nterm 070820	1	DW040821_1.4291.4291.3	controllerType=0 controllerNumber=1 scan=4291	13.1775
03513:3	1	D.ATGRIC[+57.021]LDIRLE.T	947		C[+57]	472.927	3	1416.77	1416.76	0	2.8	Specific	561.48	561.48	561.48	6.67	171	>hFBN1-Nterm 070820	1	DW040821_1.4231.4231.3	controllerType=0 controllerNumber=1 scan=4231	13.0408
03004:2	1	E.TC[+57.021]FLRYE.D	959		C[+57]	494.733	2	988.459	988.456	0	3	Specific	366.69	311.08	311.08	2.56	171	>hFBN1-Nterm 070820	1	DW040821_1.3808.3808.2	controllerType=0 controllerNumber=1 scan=3808	12.0848
02933:2	1	E.TC[+57.021]FLRYE.D	959		C[+57]	494.732	2	988.457	988.456	0	1.1	Specific	377.72	310.07	310.07	2.94	171	>hFBN1-Nterm 070820	1	DW040821_1.3751.3751.2	controllerType=0 controllerNumber=1 scan=3751	11.9547
02863:2	1	E.TC[+57.021]FLRYE.D	959		C[+57]	494.731	2	988.455	988.456	0	-0.6	Specific	382.38	236.1	236.1	2.35	171	>hFBN1-Nterm 070820	1	DW040821_1.3693.3693.2	controllerType=0 controllerNumber=1 scan=3693	11.8209
02716:2	1	E.TC[+57.021]FLRYE.D	959		C[+57]	494.731	2	988.455	988.456	0	-1.1	Specific	430.53	236.02	236.02	2.2	171	>hFBN1-Nterm 070820	1	DW040821_1.3582.3582.2	controllerType=0 controllerNumber=1 scan=3582	11.5664
02784:2	1	E.TC[+57.021]FLRYE.D	959		C[+57]	494.731	2	988.454	988.456	0	-1.7	Specific	442.62	210.2	210.2	2.44	171	>hFBN1-Nterm 070820	1	DW040821_1.3635.3635.2	controllerType=0 controllerNumber=1 scan=3635	11.6896
01052:2	1	E.C[+57.021]EEC[+57.021]PMRNTPE.Y	995		C[+57]*2	711.779	2	1422.55	1422.54	0	3.7	Specific	245.98	245.98	245.98	3.28	171	>hFBN1-Nterm 070820	1	DW040821_1.1934.1934.2	controllerType=0 controllerNumber=1 scan=1934	7.3638
01067:2	1	E.C[+57.021]EEC[+57.021]PMRNTPE.Y	995		C[+57]*2	711.776	2	1422.55	1422.54	0	0.2	Specific	288.31	288.31	288.31	3.55	171	>hFBN1-Nterm 070820	1	DW040821_1.1962.1962.2	controllerType=0 controllerNumber=1 scan=1962	7.4683
02272:2	1	E.C[+57.021][-17.027]EEC[+57.021]PMRNTPE.Y	995		C[-17][+57]*2	703.263	2	1405.52	1405.52	0	-0.2	Specific	472.51	472.51	472.51	5.31	171	>hFBN1-Nterm 070820	1	DW040821_1.3233.3233.5	controllerType=0 controllerNumber=1 scan=3233	10.7741
02696:3	1	E.YEELC[+57.021]PRGPGFATKE.I	1006		C[+57]	585.278	3	1753.82	1753.82	0	-0.5	Specific	450.64	434.7	434.7	5.29	171	>hFBN1-Nterm 070820	1	DW040821_1.3567.3567.3	controllerType=0 controllerNumber=1 scan=3567	11.5322
02775:3	1	E.YEELC[+57.021]PRGPGFATKE.I	1006		C[+57]	585.279	3	1753.82	1753.82	0	-0.2	Specific	490.97	430.58	430.58	5.32	171	>hFBN1-Nterm 070820	1	DW040821_1.3627.3627.3	controllerType=0 controllerNumber=1 scan=3627	11.6703
02597:3	1	E.YEELC[+57.021]PRGPGFATKE.I	1006		C[+57]	585.276	3	1753.81	1753.82	0	-4.1	Specific	498.82	406.99	406.99	6.18	171	>hFBN1-Nterm 070820	1	DW040821_1.3493.3493.3	controllerType=0 controllerNumber=1 scan=3493	11.367
02460:3	1	E.YEELC[+57.021]PRGPGFATKE.I	1006		C[+57]	585.278	3	1753.82	1753.82	0	-1.7	Specific	548.06	452.37	452.37	5.53	171	>hFBN1-Nterm 070820	1	DW040821_1.3382.3382.3	controllerType=0 controllerNumber=1 scan=3382	11.1143
02524:3	1	E.YEELC[+57.021]PRGPGFATKE.I	1006		C[+57]	585.277	3	1753.82	1753.82	0	-2.4	Specific	563.73	441.76	441.76	8.16	171	>hFBN1-Nterm 070820	1	DW040821_1.3437.3437.3	controllerType=0 controllerNumber=1 scan=3437	11.2408
02393:3	1	E.YEELC[+57.021]PRGPGFATKE.I	1006		C[+57]	585.278	3	1753.82	1753.82	0	-1.6	Specific	577.26	416.84	416.84	6.54	171	>hFBN1-Nterm 070820	1	DW040821_1.3327.3327.3	controllerType=0 controllerNumber=1 scan=3327	10.9897
02325:3	1	E.YEELC[+57.021]PRGPGFATKE.I	1006		C[+57]	585.277	3	1753.82	1753.82	0	-2.4	Specific	579.68	428.27	428.27	8.16	171	>hFBN1-Nterm 070820	1	DW040821_1.3274.3274.3	controllerType=0 controllerNumber=1 scan=3274	10.8677
02344:2	1	E.YEELC[+57.021]PRGPGFATKE.I	1006		C[+57]	877.407	2	1753.81	1753.82	0	-7.9	Specific	732.61	466.39	466.39	8.45	171	>hFBN1-Nterm 070820	1	DW040821_1.3289.3289.2	controllerType=0 controllerNumber=1 scan=3289	10.902
02406:2	1	E.YEELC[+57.021]PRGPGFATKE.I	1006		C[+57]	877.412	2	1753.82	1753.82	0	-2.5	Specific	857.07	562.68	562.68	12.5	171	>hFBN1-Nterm 070820	1	DW040821_1.3338.3338.2	controllerType=0 controllerNumber=1 scan=3338	11.0154
01930:3	1	E.ELC[+57.021]PRGPGFATKE.I	1008		C[+57]	487.908	3	1461.71	1461.72	0	-3.5	Specific	390.2	365.59	365.59	5.66	171	>hFBN1-Nterm 070820	1	DW040821_1.2955.2955.3	controllerType=0 controllerNumber=1 scan=2955	10.1505
02001:3	1	E.ELC[+57.021]PRGPGFATKE.I	1008		C[+57]	487.909	3	1461.71	1461.72	0	-2.4	Specific	445.22	409.89	409.89	6.05	171	>hFBN1-Nterm 070820	1	DW040821_1.3011.3011.3	controllerType=0 controllerNumber=1 scan=3011	10.2777
01828:3	1	E.LC[+57.021]PRGPGFATKE.I	1009		C[+57]	444.895	3	1332.67	1332.67	0	-2.5	Specific	260.93	197.85	197.85	3.77	171	>hFBN1-Nterm 070820	1	DW040821_1.2868.2868.3	controllerType=0 controllerNumber=1 scan=2868	9.951
01750:3	1	E.LC[+57.021]PRGPGFATKE.I	1009		C[+57]	444.895	3	1332.67	1332.67	0	-2.8	Specific	262.44	211.35	211.35	3.68	171	>hFBN1-Nterm 070820	1	DW040821_1.2781.2781.3	controllerType=0 controllerNumber=1 scan=2781	9.7406
01711:3	1	E.LC[+57.021]PRGPGFATKE.I	1009		C[+57]	444.895	3	1332.67	1332.67	0	-2.6	Specific	283.39	213.54	213.54	3.86	171	>hFBN1-Nterm 070820	1	DW040821_1.2735.2735.3	controllerType=0 controllerNumber=1 scan=2735	9.6316
01638:3	1	E.LC[+57.021]PRGPGFATKE.I	1009		C[+57]	444.895	3	1332.67	1332.67	0	-2.4	Specific	294.04	243.29	243.29	3.86	171	>hFBN1-Nterm 070820	1	DW040821_1.2649.2649.3	controllerType=0 controllerNumber=1 scan=2649	9.4168
01676:3	1	E.LC[+57.021]PRGPGFATKE.I	1009		C[+57]	444.895	3	1332.67	1332.67	0	-2.2	Specific	304.21	262.84	262.84	4.19	171	>hFBN1-Nterm 070820	1	DW040821_1.2694.2694.3	controllerType=0 controllerNumber=1 scan=2694	9.529
01789:3	1	E.LC[+57.021]PRGPGFATKE.I	1009		C[+57]	444.895	3	1332.67	1332.67	0	-2.3	Specific	323.48	261.74	261.74	4.95	171	>hFBN1-Nterm 070820	1	DW040821_1.2824.2824.3	controllerType=0 controllerNumber=1 scan=2824	9.8437
01955:3	1	E.LC[+57.021]PRGPGFATKE.I	1009		C[+57]	444.894	3	1332.67	1332.67	0	-3.3	Specific	341.91	282.14	282.14	4.95	171	>hFBN1-Nterm 070820	1	DW040821_1.2975.2975.3	controllerType=0 controllerNumber=1 scan=2975	10.1962
01889:3	1	E.LC[+57.021]PRGPGFATKE.I	1009		C[+57]	444.895	3	1332.67	1332.67	0	-2.2	Specific	372.23	282.64	282.64	5.13	171	>hFBN1-Nterm 070820	1	DW040821_1.2920.2920.3	controllerType=0 controllerNumber=1 scan=2920	10.0706
01639:2	1	E.LC[+57.021]PRGPGFATKE.I	1009		C[+57]	666.837	2	1332.67	1332.67	0	-4.4	Specific	608.61	414.77	414.77	7.4	171	>hFBN1-Nterm 070820	1	DW040821_1.2650.2650.2	controllerType=0 controllerNumber=1 scan=2650	9.419
01754:2	1	E.LC[+57.021]PRGPGFATKE.I	1009		C[+57]	666.838	2	1332.67	1332.67	0	-2.5	Specific	670.29	441.57	441.57	8.25	171	>hFBN1-Nterm 070820	1	DW040821_1.2786.2786.2	controllerType=0 controllerNumber=1 scan=2786	9.7526
01850:2	1	E.LC[+57.021]PRGPGFATKE.I	1009		C[+57]	666.838	2	1332.67	1332.67	0	-3.3	Specific	690.84	453	453	8	171	>hFBN1-Nterm 070820	1	DW040821_1.2888.2888.2	controllerType=0 controllerNumber=1 scan=2888	9.996
01677:2	1	E.LC[+57.021]PRGPGFATKE.I	1009		C[+57]	666.839	2	1332.67	1332.67	0	-2.2	Specific	693.24	472.11	472.11	8	171	>hFBN1-Nterm 070820	1	DW040821_1.2695.2695.2	controllerType=0 controllerNumber=1 scan=2695	9.5302
01716:2	1	E.LC[+57.021]PRGPGFATKE.I	1009		C[+57]	666.838	2	1332.67	1332.67	0	-3.1	Specific	724.22	491.79	491.79	9	171	>hFBN1-Nterm 070820	1	DW040821_1.2741.2741.2	controllerType=0 controllerNumber=1 scan=2741	9.6455
01797:2	1	E.LC[+57.021]PRGPGFATKE.I	1009		C[+57]	666.839	2	1332.67	1332.67	0	-1.5	Specific	758.15	466.71	466.71	9.14	171	>hFBN1-Nterm 070820	1	DW040821_1.2832.2832.2	controllerType=0 controllerNumber=1 scan=2832	9.8631
02829:3	1	E.ITNGKPFFKDINE.C	1021			508.268	3	1522.79	1522.79	0	0.1	Specific	268.82	208.43	208.43	1.9	171	>hFBN1-Nterm 070820	1	DW040821_1.3668.3668.3	controllerType=0 controllerNumber=1 scan=3668	11.7639
02540:3	1	E.ITNGKPFFKDINE.C	1021			508.267	3	1522.79	1522.79	0	-2.7	Specific	304.76	208.23	208.23	2.98	171	>hFBN1-Nterm 070820	1	DW040821_1.3450.3450.3	controllerType=0 controllerNumber=1 scan=3450	11.2701
02680:3	1	E.ITNGKPFFKDINE.C	1021			508.268	3	1522.79	1522.79	0	-0.7	Specific	342.54	237.31	237.31	2.61	171	>hFBN1-Nterm 070820	1	DW040821_1.3558.3558.3	controllerType=0 controllerNumber=1 scan=3558	11.5135
02610:3	1	E.ITNGKPFFKDINE.C	1021			508.269	3	1522.79	1522.79	0	0.6	Specific	344.68	244.32	244.32	2.1	171	>hFBN1-Nterm 070820	1	DW040821_1.3503.3503.3	controllerType=0 controllerNumber=1 scan=3503	11.3896
02757:3	1	E.ITNGKPFFKDINE.C	1021			508.268	3	1522.79	1522.79	0	-0.7	Specific	366.83	262.29	262.29	2.81	171	>hFBN1-Nterm 070820	1	DW040821_1.3613.3613.3	controllerType=0 controllerNumber=1 scan=3613	11.639
02665:2	1	E.ITNGKPFFKDINE.C	1021			761.898	2	1522.79	1522.79	0	-0.6	Specific	671.12	460.87	460.87	7.72	171	>hFBN1-Nterm 070820	1	DW040821_1.3547.3547.2	controllerType=0 controllerNumber=1 scan=3547	11.4878
02598:2	1	E.ITNGKPFFKDINE.C	1021			761.897	2	1522.79	1522.79	0	-2.2	Specific	718.62	544.55	544.55	9.59	171	>hFBN1-Nterm 070820	1	DW040821_1.3494.3494.2	controllerType=0 controllerNumber=1 scan=3494	11.3682
02941:3	1	E.C[+57.021]RISPDLC[+57.021]GRGQC[+57.021]VNTPGDFE.C	1076		C[+57]*3	813.36	3	2438.06	2438.06	0	-0.1	Specific	451.21	359.18	359.18	3.55	171	>hFBN1-Nterm 070820	1	DW040821_1.3758.3758.3	controllerType=0 controllerNumber=1 scan=3758	11.9718
02957:3	1	E.C[+57.021]RISPDLC[+57.021]GRGQC[+57.021]VNTPGDFE.C	1076		C[+57]*3	813.361	3	2438.07	2438.06	0	1.6	Specific	457.88	367.37	367.37	4.92	171	>hFBN1-Nterm 070820	1	DW040821_1.3769.3769.3	controllerType=0 controllerNumber=1 scan=3769	11.997
02876:3	1	E.C[+57.021]RISPDLC[+57.021]GRGQC[+57.021]VN[+15.995]TPGDFE.C	1076		C[+57]*3, N[+16]	818.692	3	2454.06	2454.06	0	1.3	Specific	380.12	248.17	157.07	3.07	171	>hFBN1-Nterm 070820	1	DW040821_1.3705.3705.3	controllerType=0 controllerNumber=1 scan=3705	11.8489
02642:4	1	E.C[+57.021]RIS[+264.085]PDLC[+57.021]GRGQC[+57.021]VN[+15.995]T[+396.127]PGD[+15.995]FE.C	1076	Pent(2),Pent(3)	C[+57]*3, D[+16], N[+16], S[+264], T[+396]	783.327	4	3130.28	3130.27	0	6.1	Specific	131.65	131.65	9.78	1.53	171	>hFBN1-Nterm 070820	1	DW040821_1.3529.3529.4	controllerType=0 controllerNumber=1 scan=3529	11.4467
02714:4	1	E.C[+57.021]RIS[+264.085]PDLC[+57.021]GRGQC[+57.021]VN[+15.995]T[+396.127]PGD[+15.995]FE.C	1076	Pent(2),Pent(3)	C[+57]*3, D[+16], N[+16], S[+264], T[+396]	783.327	4	3130.29	3130.27	0	6.7	Specific	153.61	153.61	3.6	1.71	171	>hFBN1-Nterm 070820	1	DW040821_1.3581.3581.4	controllerType=0 controllerNumber=1 scan=3581	11.5644
04410:2	1	E.SGFMMMKNC[+57.021]MDIDE.C	1105		C[+57]	854.832	2	1708.66	1708.65	0	3.5	Specific	475.62	310.54	310.54	5.05	171	>hFBN1-Nterm 070820	1	DW040821_1.4922.4922.2	controllerType=0 controllerNumber=1 scan=4922	14.6127
04347:2	1	E.SGFMMMKNC[+57.021]MDIDE.C	1105		C[+57]	854.828	2	1708.65	1708.65	0	-1	Specific	540.45	303.93	303.93	5.1	171	>hFBN1-Nterm 070820	1	DW040821_1.4869.4869.2	controllerType=0 controllerNumber=1 scan=4869	14.4996
03805:2	1	E.SGFM[+15.995]MMKNC[+57.021]MDIDE.C	1105		C[+57], M[+16]	862.832	2	1724.66	1724.65	0	6.5	Specific	339.14	305.01	19.19	4.93	171	>hFBN1-Nterm 070820	1	DW040821_1.4456.4456.2	controllerType=0 controllerNumber=1 scan=4456	13.5554
01909:4	1	E.C[+57.021]QRDPLLC[+57.021]RGGVC[+57.021]HNTE.G	1119		C[+57]*3	518.735	4	2071.92	2071.92	0	-1.8	Specific	226.35	226.35	226.35	2.12	171	>hFBN1-Nterm 070820	1	DW040821_1.2937.2937.4	controllerType=0 controllerNumber=1 scan=2937	10.1079
02459:4	1	E.C[+57.021]QRDPLLC[+57.021]RGGVC[+57.021]HNTE.G	1119		C[+57]*3	518.735	4	2071.92	2071.92	0	-1.4	Specific	272.48	272.48	272.48	2.5	171	>hFBN1-Nterm 070820	1	DW040821_1.3380.3380.4	controllerType=0 controllerNumber=1 scan=3380	11.1081
02390:4	1	E.C[+57.021]QRDPLLC[+57.021]RGGVC[+57.021]HNTE.G	1119		C[+57]*3	518.735	4	2071.92	2071.92	0	-2.3	Specific	322.5	322.5	322.5	3.8	171	>hFBN1-Nterm 070820	1	DW040821_1.3324.3324.4	controllerType=0 controllerNumber=1 scan=3324	10.9813
02109:3	1	E.C[+57.021]QRDPLLC[+57.021]RGGVC[+57.021]HNTE.G	1119		C[+57]*3	691.313	3	2071.92	2071.92	0	1.2	Specific	340.88	141.08	141.08	1.48	171	>hFBN1-Nterm 070820	1	DW040821_1.3101.3101.5	controllerType=0 controllerNumber=1 scan=3101	10.4789
02105:4	1	E.C[+57.021]QRDPLLC[+57.021]RGGVC[+57.021]HNTE.G	1119		C[+57]*3	518.735	4	2071.92	2071.92	0	-2.2	Specific	372.56	372.56	372.56	5.56	171	>hFBN1-Nterm 070820	1	DW040821_1.3097.3097.4	controllerType=0 controllerNumber=1 scan=3097	10.4722
01972:3	1	E.C[+57.021]QRDPLLC[+57.021]RGGVC[+57.021]HNTE.G	1119		C[+57]*3	691.31	3	2071.92	2071.92	0	-3	Specific	400.84	258.9	258.9	2.85	171	>hFBN1-Nterm 070820	1	DW040821_1.2989.2989.3	controllerType=0 controllerNumber=1 scan=2989	10.2268
02235:4	1	E.C[+57.021]QRDPLLC[+57.021]RGGVC[+57.021]HNTE.G	1119		C[+57]*3	518.735	4	2071.92	2071.92	0	-2.2	Specific	416.18	387.8	387.8	6.54	171	>hFBN1-Nterm 070820	1	DW040821_1.3207.3207.4	controllerType=0 controllerNumber=1 scan=3207	10.7163
02305:4	1	E.C[+57.021]QRDPLLC[+57.021]RGGVC[+57.021]HNTE.G	1119		C[+57]*3	518.735	4	2071.92	2071.92	0	-1.9	Specific	419.48	412.63	412.63	4.93	171	>hFBN1-Nterm 070820	1	DW040821_1.3261.3261.4	controllerType=0 controllerNumber=1 scan=3261	10.84
01971:4	1	E.C[+57.021]QRDPLLC[+57.021]RGGVC[+57.021]HNTE.G	1119		C[+57]*3	518.735	4	2071.92	2071.92	0	-2	Specific	447.26	398.61	398.61	4.94	171	>hFBN1-Nterm 070820	1	DW040821_1.2988.2988.4	controllerType=0 controllerNumber=1 scan=2988	10.2246
02036:4	1	E.C[+57.021]QRDPLLC[+57.021]RGGVC[+57.021]HNTE.G	1119		C[+57]*3	518.735	4	2071.92	2071.92	0	-2.1	Specific	455.76	455.76	455.76	4.94	171	>hFBN1-Nterm 070820	1	DW040821_1.3042.3042.4	controllerType=0 controllerNumber=1 scan=3042	10.3479
02169:4	1	E.C[+57.021]QRDPLLC[+57.021]RGGVC[+57.021]HNTE.G	1119		C[+57]*3	518.735	4	2071.92	2071.92	0	-2.1	Specific	457	457	457	5.84	171	>hFBN1-Nterm 070820	1	DW040821_1.3152.3152.4	controllerType=0 controllerNumber=1 scan=3152	10.5923
02050:3	1	E.C[+57.021]QRDPLLC[+57.021]RGGVC[+57.021]HNTE.G	1119		C[+57]*3	691.311	3	2071.92	2071.92	0	-2.4	Specific	462.57	299.34	299.34	3.11	171	>hFBN1-Nterm 070820	1	DW040821_1.3054.3054.3	controllerType=0 controllerNumber=1 scan=3054	10.3743
02204:3	1	E.C[+57.021][-17.027]QRDPLLC[+57.021]RGGVC[+57.021]HNTE.G	1119		C[-17][+57]*3	685.634	3	2054.89	2054.9	0	-3.2	Specific	486.08	446.11	446.11	4.49	171	>hFBN1-Nterm 070820	1	DW040821_1.3180.3180.3	controllerType=0 controllerNumber=1 scan=3180	10.6557
02266:3	1	E.C[+57.021][-17.027]QRDPLLC[+57.021]RGGVC[+57.021]HNTE.G	1119		C[-17][+57]*3	685.635	3	2054.89	2054.9	0	-1.7	Specific	517.59	493.03	493.03	3.8	171	>hFBN1-Nterm 070820	1	DW040821_1.3229.3229.3	controllerType=0 controllerNumber=1 scan=3229	10.7654
02337:3	1	E.C[+57.021][-17.027]QRDPLLC[+57.021]RGGVC[+57.021]HNTE.G	1119		C[-17][+57]*3	685.636	3	2054.89	2054.9	0	-1.5	Specific	529.29	494.28	494.28	3.84	171	>hFBN1-Nterm 070820	1	DW040821_1.3284.3284.3	controllerType=0 controllerNumber=1 scan=3284	10.8912
01907:3	1	D.PLLC[+57.021]RGGVC[+57.021]HNTE.G	1123		C[+57]*2	504.905	3	1512.7	1512.7	0	-2.2	Specific	73.76	73.76	73.76	1.56	171	>hFBN1-Nterm 070820	1	DW040821_1.2935.2935.3	controllerType=0 controllerNumber=1 scan=2935	10.1035
03134:3	1	E.GS[+162.053]YRC[+57.021]EC[+57.021]PPGHQLSPN[+2236.762]ISAC[+57.021]ID[+15.995].I	1136	Hex(1),HexNAc(4)Hex(5)NeuGc(2)	C[+57]*3, D[+16], N[+2237], S[+162]	1644.66	3	4931.97	4932.9	-1	14.4	Specific	10.54	10.54	10.54	1.37	171	>hFBN1-Nterm 070820	1	DW040821_1.3913.3913.3	controllerType=0 controllerNumber=1 scan=3913	12.3205
03086:4	1	E.GSYRC[+57.021]EC[+57.021]PPGHQLSPN[+1768.640]ISAC[+57.021]IDINE.C	1136	HexNAc(4)Hex(5)Fuc(1)	C[+57]*3, N[+1769]	1161.48	4	4642.91	4642.9	0	2.3	Specific	50.25	50.25	4.95	1.41	171	>hFBN1-Nterm 070820	1	DW040821_1.3872.3872.4	controllerType=0 controllerNumber=1 scan=3872	12.2304
03418:4	1	E.GSYRC[+57.021]EC[+57.021]PPGHQLSPN[+2220.767]ISAC[+57.021]IDINE.C	1136	HexNAc(4)Hex(5)NeuAc(1)NeuGc(1)	C[+57]*3, N[+2221]	1274.77	4	5096.07	5095.03	1	6.7	Specific	63.72	63.72	2.48	1.55	171	>hFBN1-Nterm 070820	1	DW040821_1.4150.4150.4	controllerType=0 controllerNumber=1 scan=4150	12.8518
03028:4	1	E.GSYRC[+57.021]EC[+57.021]PPGHQLSPN[+1930.692]ISAC[+57.021]IDINE.C	1136	HexNAc(4)Hex(6)Fuc(1)	C[+57]*3, N[+1931]	1202	4	4804.96	4804.95	0	2.3	Specific	103.81	103.81	6.72	1.5	171	>hFBN1-Nterm 070820	1	DW040821_1.3827.3827.4	controllerType=0 controllerNumber=1 scan=3827	12.1294
03036:4	1	E.GS[+162.053]YRC[+57.021]EC[+57.021]PPGHQLSPN[+1809.666]ISAC[+57.021]IDINE.C	1136	Hex(1),HexNAc(5)Hex(4)Fuc(1)	C[+57]*3, N[+1810], S[+162]	1212	4	4844.99	4845.98	-1	2.1	Specific	94.16	94.16	20.23	1.47	171	>hFBN1-Nterm 070820	1	DW040821_1.3831.3831.4	controllerType=0 controllerNumber=1 scan=3831	12.1381
03090:3	1	E.GS[+162.053]YRC[+57.021]EC[+57.021]PPGHQLSPN[+1809.666]ISAC[+57.021]IDINE.C	1136	Hex(1),HexNAc(5)Hex(4)Fuc(1)	C[+57]*3, N[+1810], S[+162]	1616	3	4845.98	4845.98	0	-0.3	Specific	112.89	112.89	9.59	2.52	171	>hFBN1-Nterm 070820	1	DW040821_1.3875.3875.3	controllerType=0 controllerNumber=1 scan=3875	12.2369
03046:4	1	E.GS[+162.053]YRC[+57.021]EC[+57.021]PPGHQLSPN[+1970.698]ISAC[+57.021]IDINE.C	1136	Hex(1),HexNAc(5)Hex(4)NeuGc(1)	C[+57]*3, N[+1971], S[+162]	1252.76	4	5008.03	5007.01	1	3.6	Specific	114.96	114.96	2.48	1.58	171	>hFBN1-Nterm 070820	1	DW040821_1.3839.3839.4	controllerType=0 controllerNumber=1 scan=3839	12.1559
04795:5	1	E.C[+57.021]ELSAHLC[+57.021]PNGRC[+57.021]VNLIGKYQC[+57.021]AC[+57.021]NPGYH[+15.995]S[+324.106]TPD[+15.995]RLFC[+57.021]VD.I	1161	Hex(2)	C[+57]*6, D[+16], H[+16], S[+324]	1000.05	5	4996.2	4995.16	1	8.3	Specific	199.88	199.88	0	1.4	171	>hFBN1-Nterm 070820	1	DW040821_1.5235.5235.5	controllerType=0 controllerNumber=1 scan=5235	15.3284
04380:5	1	E.C[+57.021]ELSAHLC[+57.021]PNGRC[+57.021]VNLIGKYQC[+57.021]AC[+57.021]NPGYH[+15.995]S[+324.106]TPD[+15.995]RLFC[+57.021]VD.I	1161	Hex(2)	C[+57]*6, D[+16], H[+16], S[+324]	1000.05	5	4996.21	4995.16	1	9.6	Specific	248.76	248.76	1.2	1.48	171	>hFBN1-Nterm 070820	1	DW040821_1.4896.4896.5	controllerType=0 controllerNumber=1 scan=4896	14.5579
04502:6	1	E.C[+57.021]ELSAHLC[+57.021]PNGRC[+57.021]VNLIGKYQC[+57.021]AC[+57.021]NPGYH[+15.995]S[+324.106]TPDRLFC[+57.021]VD[+15.995].I	1161	Hex(2)	C[+57]*6, D[+16], H[+16], S[+324]	833.544	6	4996.23	4995.16	1	13.4	Specific	249.58	249.58	1.2	2.17	171	>hFBN1-Nterm 070820	1	DW040821_1.5000.5000.6	controllerType=0 controllerNumber=1 scan=5000	14.7924
04443:6	1	E.C[+57.021]ELSAHLC[+57.021]PNGRC[+57.021]VNLIGKYQC[+57.021]AC[+57.021]NPGYH[+15.995]S[+324.106]TPD[+15.995]RLFC[+57.021]VD.I	1161	Hex(2)	C[+57]*6, D[+16], H[+16], S[+324]	833.376	6	4995.22	4995.16	0	12.9	Specific	275.4	275.4	0	2.26	171	>hFBN1-Nterm 070820	1	DW040821_1.4948.4948.6	controllerType=0 controllerNumber=1 scan=4948	14.6709
04379:6	1	E.C[+57.021]ELSAHLC[+57.021]PNGRC[+57.021]VNLIGKYQC[+57.021]AC[+57.021]NPGYH[+15.995]S[+324.106]TPDRLFC[+57.021]VD[+15.995].I	1161	Hex(2)	C[+57]*6, D[+16], H[+16], S[+324]	833.542	6	4996.22	4995.16	1	11.2	Specific	307.26	307.26	0	2.65	171	>hFBN1-Nterm 070820	1	DW040821_1.4895.4895.6	controllerType=0 controllerNumber=1 scan=4895	14.5557
04585:5	1	E.C[+57.021]ELSAHLC[+57.021]PNGRC[+57.021]VNLIGKYQC[+57.021]AC[+57.021]NPGYH[+15.995]S[+324.106]TPDRLFC[+57.021]VD[+15.995].I	1161	Hex(2)	C[+57]*6, D[+16], H[+16], S[+324]	1000.05	5	4996.22	4995.16	1	11.8	Specific	373.3	373.3	0	2.86	171	>hFBN1-Nterm 070820	1	DW040821_1.5065.5065.5	controllerType=0 controllerNumber=1 scan=5065	14.9427
04454:5	1	E.C[+57.021]ELSAHLC[+57.021]PNGRC[+57.021]VNLIGKYQC[+57.021]AC[+57.021]NPGYH[+15.995]S[+324.106]TPDRLFC[+57.021]VD[+15.995].I	1161	Hex(2)	C[+57]*6, D[+16], H[+16], S[+324]	1000.05	5	4996.23	4995.16	1	13.2	Specific	382.78	382.78	0	3.01	171	>hFBN1-Nterm 070820	1	DW040821_1.4958.4958.5	controllerType=0 controllerNumber=1 scan=4958	14.6937
04445:6	1	E.LSAHLC[+57.021]PNGRC[+57.021]VNLIGKYQC[+57.021]AC[+57.021]NPGYHS[+396.127]TPDRLFC[+57.021]VD.I	1163	Pent(3)	C[+57]*5, S[+396]	791.687	6	4745.09	4746.11	-1	-5.2	Specific	204.22	204.22	0.84	1.98	171	>hFBN1-Nterm 070820	1	DW040821_1.4950.4950.6	controllerType=0 controllerNumber=1 scan=4950	14.6753
04579:6	1	E.LSAHLC[+57.021]PNGRC[+57.021]VNLIGKYQC[+57.021]AC[+57.021]NPGYHS[+396.127]TPDRLFC[+57.021]VD.I	1163	Pent(3)	C[+57]*5, S[+396]	791.853	6	4746.08	4746.11	0	-6.9	Specific	287.54	287.54	1.2	1.8	171	>hFBN1-Nterm 070820	1	DW040821_1.5059.5059.6	controllerType=0 controllerNumber=1 scan=5059	14.9272
04622:5	1	E.LSAHLC[+57.021]PNGRC[+57.021]VNLIGKYQC[+57.021]AC[+57.021]NPGYHS[+396.127]TPDRLFC[+57.021]VD.I	1163	Pent(3)	C[+57]*5, S[+396]	950.025	5	4746.1	4746.11	0	-3.6	Specific	291.81	291.81	1.2	1.89	171	>hFBN1-Nterm 070820	1	DW040821_1.5096.5096.5	controllerType=0 controllerNumber=1 scan=5096	15.0131
04514:6	1	E.LSAHLC[+57.021]PNGRC[+57.021]VNLIGKYQC[+57.021]AC[+57.021]NPGYHS[+264.085]T[+132.042]PDRLFC[+57.021]VD.I	1163	Pent(2),Pent(1)	C[+57]*5, S[+264], T[+132]	791.854	6	4746.09	4746.11	0	-6	Specific	339.14	339.14	4.9	1.91	171	>hFBN1-Nterm 070820	1	DW040821_1.5007.5007.6	controllerType=0 controllerNumber=1 scan=5007	14.8076
04987:6	1	E.LSAHLC[+57.021]PNGRC[+57.021]VNLIGKYQC[+57.021]AC[+57.021]NPGYH[+15.995]S[+324.106]TPDRLFC[+57.021]VD[+15.995].I	1163	Hex(2)	C[+57]*5, D[+16], H[+16], S[+324]	785.363	6	4707.14	4706.08	1	11.4	Specific	186.03	186.03	0	1.49	171	>hFBN1-Nterm 070820	1	DW040821_1.5387.5387.6	controllerType=0 controllerNumber=1 scan=5387	15.6808
04377:6	1	E.LSAHLC[+57.021]PNGRC[+57.021]VNLIGKYQC[+57.021]AC[+57.021]NPGYH[+15.995]S[+324.106]TPDRLFC[+57.021]VD[+15.995].I	1163	Hex(2)	C[+57]*5, D[+16], H[+16], S[+324]	785.363	6	4707.14	4706.08	1	11.3	Specific	191.92	45.38	0	1.37	171	>hFBN1-Nterm 070820	1	DW040821_1.4893.4893.6	controllerType=0 controllerNumber=1 scan=4893	14.5517
04301:6	1	E.LSAHLC[+57.021]PNGRC[+57.021]VNLIGKYQC[+57.021]AC[+57.021]NPGYH[+15.995]S[+324.106]TPDRLFC[+57.021]VD[+15.995].I	1163	Hex(2)	C[+57]*5, D[+16], H[+16], S[+324]	785.363	6	4707.14	4706.08	1	11.2	Specific	208.75	98.07	0	1.39	171	>hFBN1-Nterm 070820	1	DW040821_1.4835.4835.6	controllerType=0 controllerNumber=1 scan=4835	14.4306
04675:6	1	E.LSAHLC[+57.021]PNGRC[+57.021]VNLIGKYQC[+57.021]AC[+57.021]N[+15.995]PGYH[+15.995]S[+365.132]TPDRLFC[+57.021]VD.I	1163	HexNAc(1)Hex(1)	C[+57]*5, H[+16], N[+16], S[+365]	791.855	6	4746.09	4747.11	-1	-2.6	Specific	213.8	213.8	2.4	1.81	171	>hFBN1-Nterm 070820	1	DW040821_1.5140.5140.6	controllerType=0 controllerNumber=1 scan=5140	15.1127
04922:6	1	E.LSAHLC[+57.021]PNGRC[+57.021]VNLIGKYQC[+57.021]AC[+57.021]NPGYH[+15.995]S[+324.106]TPD[+15.995]RLFC[+57.021]VD.I	1163	Hex(2)	C[+57]*5, D[+16], H[+16], S[+324]	785.363	6	4707.14	4706.08	1	11.2	Specific	219.55	89.77	0	1.38	171	>hFBN1-Nterm 070820	1	DW040821_1.5333.5333.6	controllerType=0 controllerNumber=1 scan=5333	15.5541
04440:6	1	E.LSAHLC[+57.021]PNGRC[+57.021]VNLIGKYQC[+57.021]AC[+57.021]NPGYH[+15.995]S[+324.106]TPDRLFC[+57.021]VD[+15.995].I	1163	Hex(2)	C[+57]*5, D[+16], H[+16], S[+324]	785.364	6	4707.14	4706.08	1	12.2	Specific	224.18	88.09	0	1.38	171	>hFBN1-Nterm 070820	1	DW040821_1.4946.4946.6	controllerType=0 controllerNumber=1 scan=4946	14.6668
05164:5	1	E.LSAHLC[+57.021]PNGRC[+57.021]VNLIGKYQC[+57.021]AC[+57.021]NPGYH[+15.995]S[+324.106]TPDRLFC[+57.021]VD[+15.995].I	1163	Hex(2)	C[+57]*5, D[+16], H[+16], S[+324]	942.237	5	4707.16	4706.08	1	14.9	Specific	224.66	149.72	0	0.53	171	>hFBN1-Nterm 070820	1	DW040821_1.5518.5518.5	controllerType=0 controllerNumber=1 scan=5518	15.9908
04699:4	1	E.LSAHLC[+57.021]PNGRC[+57.021]VNLIGKYQC[+57.021]AC[+57.021]NPGYH[+15.995]S[+324.106]TPDRLFC[+57.021]VD[+15.995].I	1163	Hex(2)	C[+57]*5, D[+16], H[+16], S[+324]	1177.54	4	4707.14	4706.08	1	11.8	Specific	265.86	265.86	0	1.4	171	>hFBN1-Nterm 070820	1	DW040821_1.5158.5158.4	controllerType=0 controllerNumber=1 scan=5158	15.1546
05013:5	1	E.LSAHLC[+57.021]PNGRC[+57.021]VNLIGKYQC[+57.021]AC[+57.021]NPGYH[+15.995]S[+324.106]TPDRLFC[+57.021]VD[+15.995].I	1163	Hex(2)	C[+57]*5, D[+16], H[+16], S[+324]	942.239	5	4707.17	4706.08	1	16.9	Specific	284.3	141.25	0	0.96	171	>hFBN1-Nterm 070820	1	DW040821_1.5407.5407.5	controllerType=0 controllerNumber=1 scan=5407	15.7283
04328:5	1	E.LSAHLC[+57.021]PNGRC[+57.021]VNLIGKYQC[+57.021]AC[+57.021]NPGYH[+15.995]S[+324.106]TPDRLFC[+57.021]VD[+15.995].I	1163	Hex(2)	C[+57]*5, D[+16], H[+16], S[+324]	942.235	5	4707.15	4706.08	1	12.6	Specific	285.33	101.38	0	1.37	171	>hFBN1-Nterm 070820	1	DW040821_1.4856.4856.5	controllerType=0 controllerNumber=1 scan=4856	14.4727
04396:5	1	E.LSAHLC[+57.021]PNGRC[+57.021]VNLIGKYQC[+57.021]AC[+57.021]NPGYH[+15.995]S[+324.106]TPDRLFC[+57.021]VD[+15.995].I	1163	Hex(2)	C[+57]*5, D[+16], H[+16], S[+324]	942.235	5	4707.15	4706.08	1	12.4	Specific	290.51	97.27	0	1.37	171	>hFBN1-Nterm 070820	1	DW040821_1.4911.4911.5	controllerType=0 controllerNumber=1 scan=4911	14.5892
04263:5	1	E.LSAHLC[+57.021]PNGRC[+57.021]VNLIGKYQC[+57.021]AC[+57.021]NPGYH[+15.995]S[+324.106]TPDRLFC[+57.021]VD[+15.995].I	1163	Hex(2)	C[+57]*5, D[+16], H[+16], S[+324]	942.234	5	4707.14	4706.08	1	11.2	Specific	294.71	127.88	0	1.37	171	>hFBN1-Nterm 070820	1	DW040821_1.4803.4803.5	controllerType=0 controllerNumber=1 scan=4803	14.357
04803:5	1	E.LSAHLC[+57.021]PNGRC[+57.021]VNLIGKYQC[+57.021]AC[+57.021]NPGYH[+15.995]S[+324.106]TPDRLFC[+57.021]VD[+15.995].I	1163	Hex(2)	C[+57]*5, D[+16], H[+16], S[+324]	942.235	5	4707.15	4706.08	1	12.3	Specific	328.75	104.82	0	1.38	171	>hFBN1-Nterm 070820	1	DW040821_1.5242.5242.5	controllerType=0 controllerNumber=1 scan=5242	15.3453
04949:5	1	E.LSAHLC[+57.021]PNGRC[+57.021]VNLIGKYQC[+57.021]AC[+57.021]NPGYH[+15.995]S[+324.106]TPDRLFC[+57.021]VD[+15.995].I	1163	Hex(2)	C[+57]*5, D[+16], H[+16], S[+324]	942.231	5	4707.13	4706.08	1	8.3	Specific	349.07	168.64	0	1.39	171	>hFBN1-Nterm 070820	1	DW040821_1.5355.5355.5	controllerType=0 controllerNumber=1 scan=5355	15.6059
04366:4	1	E.LSAHLC[+57.021]PNGRC[+57.021]VNLIGKYQC[+57.021]AC[+57.021]NPGYH[+15.995]S[+324.106]TPDRLFC[+57.021]VD[+15.995].I	1163	Hex(2)	C[+57]*5, D[+16], H[+16], S[+324]	1177.54	4	4707.13	4706.08	1	8.9	Specific	400.52	400.52	0	2.57	171	>hFBN1-Nterm 070820	1	DW040821_1.4884.4884.4	controllerType=0 controllerNumber=1 scan=4884	14.5321
04489:4	1	E.LSAHLC[+57.021]PNGRC[+57.021]VNLIGKYQC[+57.021]AC[+57.021]NPGYH[+15.995]S[+324.106]TPDRLFC[+57.021]VD[+15.995].I	1163	Hex(2)	C[+57]*5, D[+16], H[+16], S[+324]	1177.04	4	4705.15	4706.08	-1	14.5	Specific	412.39	412.39	0	2.7	171	>hFBN1-Nterm 070820	1	DW040821_1.4989.4989.4	controllerType=0 controllerNumber=1 scan=4989	14.7669
04434:4	1	E.LSAHLC[+57.021]PNGRC[+57.021]VNLIGKYQC[+57.021]AC[+57.021]NPGYH[+15.995]S[+324.106]TPDRLFC[+57.021]VD[+15.995].I	1163	Hex(2)	C[+57]*5, D[+16], H[+16], S[+324]	1177.54	4	4707.14	4706.08	1	11.1	Specific	426.29	426.29	0	2.76	171	>hFBN1-Nterm 070820	1	DW040821_1.4940.4940.4	controllerType=0 controllerNumber=1 scan=4940	14.6534
04528:5	1	E.LSAHLC[+57.021]PNGRC[+57.021]VNLIGKYQC[+57.021]AC[+57.021]NPGYHS[+146.058]TPDRLFC[+57.021]VDID.E	1163	Fuc(1)	C[+57]*5, S[+146]	945.638	5	4724.16	4724.16	0	0.6	Specific	186.99	186.99	1.2	1.42	171	>hFBN1-Nterm 070820	1	DW040821_1.5018.5018.5	controllerType=0 controllerNumber=1 scan=5018	14.8328
04774:4	1	E.LSAHLC[+57.021]PNGRC[+57.021]VNLIGKYQC[+57.021]AC[+57.021]NPGYHS[+132.042]TPDRLFC[+57.021]VDID.E	1163	Pent(1)	C[+57]*5, S[+132]	1178.04	4	4709.13	4710.14	-1	-1.5	Specific	261.58	261.58	0	1.55	171	>hFBN1-Nterm 070820	1	DW040821_1.5216.5216.4	controllerType=0 controllerNumber=1 scan=5216	15.2859
04923:6	1	E.LSAHLC[+57.021]PNGRC[+57.021]VNLIGKYQC[+57.021]AC[+57.021]NPGYHS[+132.042]TPDRLFC[+57.021]VDID.E	1163	Pent(1)	C[+57]*5, S[+132]	785.696	6	4709.14	4710.14	-1	0.7	Specific	279.49	279.49	0	2.38	171	>hFBN1-Nterm 070820	1	DW040821_1.5333.5333.6	controllerType=0 controllerNumber=1 scan=5333	15.5541
03949:2	1	D.RLFC[+57.021]VDIDE.C	1194		C[+57]	583.782	2	1166.56	1166.55	0	4.9	Specific	307.57	307.57	307.57	2.57	171	>hFBN1-Nterm 070820	1	DW040821_1.4562.4562.2	controllerType=0 controllerNumber=1 scan=4562	13.7991
03591:2	1	D.IDEC[+57.021]S[+802.286]IMNGGC[+57.021]E.T	1200	HexNAc(1)Hex(1)Fuc(1)NeuAc(1)	C[+57]*2, S[+802]	1093.91	2	2186.81	2186.8	0	4.2	Specific	108.23	64.03	64.03	1.51	171	>hFBN1-Nterm 070820	1	DW040821_1.4290.4290.2	controllerType=0 controllerNumber=1 scan=4290	13.1753
01460:2	1	E.C[+57.021]SIMNGGC[+57.021]E.T	1203		C[+57]*2	514.185	2	1027.36	1027.36	0	-2.1	Specific	209.55	209.55	209.55	1.43	171	>hFBN1-Nterm 070820	1	DW040821_1.2461.2461.2	controllerType=0 controllerNumber=1 scan=2461	8.9377
04093:2	1	E.C[+57.021][-17.027]SIMNGGC[+57.021]E.T	1203		C[-17][+57]*2	505.674	2	1010.34	1010.34	0	3.8	Specific	394.16	263.18	263.18	2.15	171	>hFBN1-Nterm 070820	1	DW040821_1.4666.4666.2	controllerType=0 controllerNumber=1 scan=4666	14.0385
03681:2	1	E.C[+57.021]SIMNGGC[+57.021]ETFC[+57.021]T[+396.127]NS[+203.079]E.G	1203	Pent(3),HexNAc(1)	C[+57]*3, S[+203], T[+396]	1233.45	2	2465.89	2465.88	0	3.4	Specific	311.62	225.63	1.2	2.14	171	>hFBN1-Nterm 070820	1	DW040821_1.4361.4361.2	controllerType=0 controllerNumber=1 scan=4361	13.3363
03572:3	1	E.C[+57.021]SIMNGGC[+57.021]ETFC[+57.021]TNSEGSYE.C	1203		C[+57]*3	768.286	3	2302.84	2302.84	0	3.7	Specific	618.79	561.27	561.27	7.84	171	>hFBN1-Nterm 070820	1	DW040821_1.4275.4275.3	controllerType=0 controllerNumber=1 scan=4275	13.1414
03616:2	1	E.C[+57.021]SIMNGGC[+57.021]ETFC[+57.021]TNSEGS[+162.053]YE.C	1203	Hex(1)	C[+57]*3, S[+162]	1232.95	2	2464.9	2464.89	0	3.7	Specific	406.55	268.34	6.55	4.03	171	>hFBN1-Nterm 070820	1	DW040821_1.4313.4313.2	controllerType=0 controllerNumber=1 scan=4313	13.2257
03561:3	1	E.C[+57.021]SIMNGGC[+57.021]ETFC[+57.021]T[+162.053]NSEGSYE.C	1203	Hex(1)	C[+57]*3, T[+162]	822.304	3	2464.9	2464.89	0	4	Specific	596.09	461.4	0	6.38	171	>hFBN1-Nterm 070820	1	DW040821_1.4267.4267.3	controllerType=0 controllerNumber=1 scan=4267	13.1222
03549:2	1	E.C[+57.021]SIMNGGC[+57.021]ETFC[+57.021]TNSEGS[+162.053]YE.C	1203	Hex(1)	C[+57]*3, S[+162]	1232.95	2	2464.89	2464.89	0	1.7	Specific	742.63	465.95	2.36	9.73	171	>hFBN1-Nterm 070820	1	DW040821_1.4259.4259.2	controllerType=0 controllerNumber=1 scan=4259	13.1038
01827:2	1	E.TFC[+57.021]TNSEGSYE.C	1212		C[+57]	647.746	2	1294.48	1294.49	0	-3.7	Specific	322.99	177.79	177.79	1.84	171	>hFBN1-Nterm 070820	1	DW040821_1.2866.2866.2	controllerType=0 controllerNumber=1 scan=2866	9.9455
01893:2	1	E.TFC[+57.021]TNSEGSYE.C	1212		C[+57]	647.746	2	1294.48	1294.49	0	-3.2	Specific	335.46	165.62	165.62	1.55	171	>hFBN1-Nterm 070820	1	DW040821_1.2923.2923.2	controllerType=0 controllerNumber=1 scan=2923	10.0764
01740:2	1	E.TFC[+57.021]TNSEGSYE.C	1212		C[+57]	647.747	2	1294.49	1294.49	0	-2.5	Specific	385.7	211.87	211.87	1.89	171	>hFBN1-Nterm 070820	1	DW040821_1.2768.2768.2	controllerType=0 controllerNumber=1 scan=2768	9.7109
01703:2	1	E.TFC[+57.021]TNSEGSYE.C	1212		C[+57]	647.747	2	1294.49	1294.49	0	-1.3	Specific	465.87	252.89	252.89	1.77	171	>hFBN1-Nterm 070820	1	DW040821_1.2725.2725.2	controllerType=0 controllerNumber=1 scan=2725	9.6085
01667:2	1	E.TFC[+57.021]TNSEGSYE.C	1212		C[+57]	647.747	2	1294.49	1294.49	0	-1.3	Specific	497	286.98	286.98	1.85	171	>hFBN1-Nterm 070820	1	DW040821_1.2682.2682.2	controllerType=0 controllerNumber=1 scan=2682	9.4991
01619:2	1	E.T[+162.053]FC[+57.021]TNSEGSYE.C	1212	Hex(1)	C[+57], T[+162]	728.773	2	1456.54	1456.54	0	-2.3	Specific	302.51	140.58	4	1.54	171	>hFBN1-Nterm 070820	1	DW040821_1.2629.2629.2	controllerType=0 controllerNumber=1 scan=2629	9.3664
01658:2	1	E.T[+162.053]FC[+57.021]TNSEGSYE.C	1212	Hex(1)	C[+57], T[+162]	728.774	2	1456.54	1456.54	0	-0.8	Specific	376.13	226.83	4	1.56	171	>hFBN1-Nterm 070820	1	DW040821_1.2671.2671.2	controllerType=0 controllerNumber=1 scan=2671	9.4706
01731:2	1	E.TFC[+57.021]TNSEGS[+162.053]YE.C	1212	Hex(1)	C[+57], S[+162]	728.773	2	1456.54	1456.54	0	-3	Specific	433.81	286.67	0	2.53	171	>hFBN1-Nterm 070820	1	DW040821_1.2760.2760.2	controllerType=0 controllerNumber=1 scan=2760	9.6917
01771:2	1	E.TFC[+57.021]TNSEGS[+162.053]YE.C	1212	Hex(1)	C[+57], S[+162]	728.773	2	1456.54	1456.54	0	-2.9	Specific	457.4	279.41	0	3.32	171	>hFBN1-Nterm 070820	1	DW040821_1.2804.2804.2	controllerType=0 controllerNumber=1 scan=2804	9.7965
01696:2	1	E.TFC[+57.021]T[+162.053]NSEGSYE.C	1212	Hex(1)	C[+57], T[+162]	728.773	2	1456.54	1456.54	0	-2.4	Specific	476.85	304.94	0	2.54	171	>hFBN1-Nterm 070820	1	DW040821_1.2715.2715.2	controllerType=0 controllerNumber=1 scan=2715	9.5824
01718:2	1	E.T[+162.053]FC[+57.021]TN[+15.995]SEGSYE.C	1212	Hex(1)	C[+57], N[+16], T[+162]	736.769	2	1472.53	1472.54	0	-3.9	Specific	290.98	158.21	4	1.49	171	>hFBN1-Nterm 070820	1	DW040821_1.2743.2743.2	controllerType=0 controllerNumber=1 scan=2743	9.6498
01587:2	1	E.YRC[+57.021]LC[+57.021]YD.G	1263		C[+57]*2	525.212	2	1049.42	1049.42	0	-1.7	Specific	267.88	267.88	267.88	1.86	171	>hFBN1-Nterm 070820	1	DW040821_1.2595.2595.3	controllerType=0 controllerNumber=1 scan=2595	9.2853
01660:2	1	E.YRC[+57.021]LC[+57.021]YD.G	1263		C[+57]*2	525.212	2	1049.42	1049.42	0	-2.1	Specific	427.32	427.32	427.32	3.75	171	>hFBN1-Nterm 070820	1	DW040821_1.2674.2674.2	controllerType=0 controllerNumber=1 scan=2674	9.4803
03903:2	1	E.YRC[+57.021]LC[+57.021]YDGFMASE.D	1263		C[+57]*2	836.335	2	1671.66	1671.66	0	2.1	Specific	476.24	334.1	334.1	3.49	171	>hFBN1-Nterm 070820	1	DW040821_1.4529.4529.2	controllerType=0 controllerNumber=1 scan=4529	13.7242
01501:2	1	E.DMKTC[+57.021]VDVNE.C	1276		C[+57]	605.756	2	1210.51	1210.51	0	-2.1	Specific	154.15	154.15	154.15	1.39	171	>hFBN1-Nterm 070820	1	DW040821_1.2506.2506.2	controllerType=0 controllerNumber=1 scan=2506	9.0595
01547:2	1	E.DMKTC[+57.021]VDVNE.C	1276		C[+57]	605.757	2	1210.51	1210.51	0	-1.4	Specific	295.72	295.72	295.72	1.95	171	>hFBN1-Nterm 070820	1	DW040821_1.2551.2551.2	controllerType=0 controllerNumber=1 scan=2551	9.1747
01589:2	1	E.DMKTC[+57.021]VDVNE.C	1276		C[+57]	605.756	2	1210.51	1210.51	0	-1.8	Specific	452.47	434.3	434.3	4.5	171	>hFBN1-Nterm 070820	1	DW040821_1.2597.2597.2	controllerType=0 controllerNumber=1 scan=2597	9.2908
03946:2	1	E.C[+57.021]DLNPNIC[+57.021]LSGTC[+57.021]E.N	1286		C[+57]*3	826.843	2	1652.68	1652.67	0	5.1	Specific	610.97	326.26	326.26	5.28	171	>hFBN1-Nterm 070820	1	DW040821_1.4560.4560.2	controllerType=0 controllerNumber=1 scan=4560	13.7948
03868:2	1	E.C[+57.021]DLNPNIC[+57.021]LSGTC[+57.021]E.N	1286		C[+57]*3	826.844	2	1652.68	1652.67	0	5.6	Specific	691.29	448.43	448.43	8.36	171	>hFBN1-Nterm 070820	1	DW040821_1.4504.4504.2	controllerType=0 controllerNumber=1 scan=4504	13.6674
03798:2	1	E.C[+57.021]DLNPNIC[+57.021]LSGTC[+57.021]E.N	1286		C[+57]*3	826.844	2	1652.68	1652.67	0	5.2	Specific	726.4	425.29	425.29	9.36	171	>hFBN1-Nterm 070820	1	DW040821_1.4451.4451.2	controllerType=0 controllerNumber=1 scan=4451	13.5444
05873:2	1	E.C[+57.021][-17.027]DLNPNIC[+57.021]LSGTC[+57.021]E.N	1286		C[-17][+57]*3	818.327	2	1635.65	1635.64	0	0.7	Specific	498.8	440.74	440.74	4.79	171	>hFBN1-Nterm 070820	1	DW040821_1.6066.6066.2	controllerType=0 controllerNumber=1 scan=6066	17.2775
02214:4	1	E.NTKGSFIC[+57.021]HC[+57.021]DMGYS[+365.132]GKKGKT[+264.085]GC[+57.021]TD[+15.995].I	1300	HexNAc(1)Hex(1),Pent(2)	C[+57]*3, D[+16], S[+365], T[+264]	864.368	4	3454.45	3454.43	0	6.1	Specific	79.94	79.94	0	0.99	171	>hFBN1-Nterm 070820	1	DW040821_1.3190.3190.4	controllerType=0 controllerNumber=1 scan=3190	10.6772
02564:4	1	E.NTKGS[+264.085]FIC[+57.021]HC[+57.021]DMGYS[+365.132]GKKGKTGC[+57.021]TD[+15.995].I	1300	Pent(2),HexNAc(1)Hex(1)	C[+57]*3, D[+16], S[+264][+365]	864.367	4	3454.45	3454.43	0	6	Specific	112.57	112.57	1.57	1.37	171	>hFBN1-Nterm 070820	1	DW040821_1.3466.3466.4	controllerType=0 controllerNumber=1 scan=3466	11.3051
02324:4	1	E.NTKGSFIC[+57.021]HC[+57.021]DMGYS[+426.137]GKKGKT[+365.132]GC[+57.021]TD[+15.995].I	1300	Hex(1)Pent(2),HexNAc(1)Hex(1)	C[+57]*3, D[+16], S[+426], T[+365]	904.882	4	3616.51	3616.48	0	7.6	Specific	153.71	153.71	0	0.95	171	>hFBN1-Nterm 070820	1	DW040821_1.3273.3273.4	controllerType=0 controllerNumber=1 scan=3273	10.8664
02395:4	1	E.NTKGSFIC[+57.021]HC[+57.021]DMGYS[+426.137]GKKGKT[+365.132]GC[+57.021]TD[+15.995].I	1300	Hex(1)Pent(2),HexNAc(1)Hex(1)	C[+57]*3, D[+16], S[+426], T[+365]	904.882	4	3616.51	3616.48	0	6.8	Specific	153.76	153.76	0	1.39	171	>hFBN1-Nterm 070820	1	DW040821_1.3329.3329.4	controllerType=0 controllerNumber=1 scan=3329	10.994
02252:4	1	E.NTKGSFIC[+57.021]HC[+57.021]DMGYS[+426.137]GKKGKT[+365.132]GC[+57.021]TD[+15.995].I	1300	Hex(1)Pent(2),HexNAc(1)Hex(1)	C[+57]*3, D[+16], S[+426], T[+365]	904.882	4	3616.51	3616.48	0	7.4	Specific	201.66	201.66	0	1.38	171	>hFBN1-Nterm 070820	1	DW040821_1.3219.3219.4	controllerType=0 controllerNumber=1 scan=3219	10.7433
02048:4	1	E.NTKGS[+365.132]FIC[+57.021]HC[+57.021]DMGYS[+426.137]GKKGKTGC[+57.021]TD[+15.995].I	1300	HexNAc(1)Hex(1),Hex(1)Pent(2)	C[+57]*3, D[+16], S[+365][+426]	904.882	4	3616.5	3616.48	0	6.7	Specific	222.85	222.85	2.94	1.43	171	>hFBN1-Nterm 070820	1	DW040821_1.3052.3052.4	controllerType=0 controllerNumber=1 scan=3052	10.37
01988:4	1	E.NTKGSFIC[+57.021]HC[+57.021]DMGYS[+365.132]GKKGKT[+426.137]GC[+57.021]TD[+15.995].I	1300	HexNAc(1)Hex(1),Hex(1)Pent(2)	C[+57]*3, D[+16], S[+365], T[+426]	904.881	4	3616.5	3616.48	0	6.3	Specific	245.22	245.22	0	1.51	171	>hFBN1-Nterm 070820	1	DW040821_1.3000.3000.4	controllerType=0 controllerNumber=1 scan=3000	10.2523
02118:4	1	E.NTKGS[+426.137]FIC[+57.021]HC[+57.021]DMGYS[+365.132]GKKGKTGC[+57.021]TD[+15.995].I	1300	Hex(1)Pent(2),HexNAc(1)Hex(1)	C[+57]*3, D[+16], S[+365][+426]	904.881	4	3616.5	3616.48	0	6	Specific	250.34	250.34	2.54	1.52	171	>hFBN1-Nterm 070820	1	DW040821_1.3107.3107.4	controllerType=0 controllerNumber=1 scan=3107	10.4937
02182:4	1	E.NTKGSFIC[+57.021]HC[+57.021]DMGYS[+365.132]GKKGKT[+426.137]GC[+57.021]TD[+15.995].I	1300	HexNAc(1)Hex(1),Hex(1)Pent(2)	C[+57]*3, D[+16], S[+365], T[+426]	904.881	4	3616.5	3616.48	0	6.2	Specific	267.55	267.55	0	1.52	171	>hFBN1-Nterm 070820	1	DW040821_1.3163.3163.4	controllerType=0 controllerNumber=1 scan=3163	10.6171
02124:5	1	E.NTKGSFIC[+57.021]HC[+57.021]DMGYS[+162.053]GKKGKTGC[+57.021]TDINE.C	1300	Hex(1)	C[+57]*3, S[+162]	666.291	5	3327.43	3327.44	0	-3.3	Specific	129.03	129.03	7.2	1.48	171	>hFBN1-Nterm 070820	1	DW040821_1.3112.3112.5	controllerType=0 controllerNumber=1 scan=3112	10.5045
01961:5	1	E.NTKGSFIC[+57.021]HC[+57.021]DMGYS[+162.053]GKKGKTGC[+57.021]TDINE.C	1300	Hex(1)	C[+57]*3, S[+162]	666.292	5	3327.43	3327.44	0	-2.4	Specific	142.68	142.68	7.2	1.56	171	>hFBN1-Nterm 070820	1	DW040821_1.2980.2980.5	controllerType=0 controllerNumber=1 scan=2980	10.2069
02021:5	1	E.NTKGSFIC[+57.021]HC[+57.021]DMGYS[+162.053]GKKGKTGC[+57.021]TDINE.C	1300	Hex(1)	C[+57]*3, S[+162]	666.291	5	3327.43	3327.44	0	-3.8	Specific	185.26	185.26	7.2	1.85	171	>hFBN1-Nterm 070820	1	DW040821_1.3030.3030.5	controllerType=0 controllerNumber=1 scan=3030	10.3215
02158:5	1	E.NTKGSFIC[+57.021]HC[+57.021]DMGYS[+162.053]GKKGKTGC[+57.021]TDINE.C	1300	Hex(1)	C[+57]*3, S[+162]	666.292	5	3327.43	3327.44	0	-2.9	Specific	197.63	197.63	7.2	1.85	171	>hFBN1-Nterm 070820	1	DW040821_1.3142.3142.5	controllerType=0 controllerNumber=1 scan=3142	10.5708
02090:5	1	E.NTKGSFIC[+57.021]HC[+57.021]DMGYS[+162.053]GKKGKTGC[+57.021]TDINE.C	1300	Hex(1)	C[+57]*3, S[+162]	666.292	5	3327.43	3327.44	0	-2.4	Specific	208.57	192.92	7.2	1.86	171	>hFBN1-Nterm 070820	1	DW040821_1.3086.3086.5	controllerType=0 controllerNumber=1 scan=3086	10.4475
03184:3	1	E.NLNLC[+57.021]GNGQC[+57.021]LNAPGGYRC[+57.021]E.C	1413		C[+57]*3	756.328	3	2266.97	2266.97	0	-2.2	Specific	427.76	427.76	427.76	4.98	171	>hFBN1-Nterm 070820	1	DW040821_1.3955.3955.5	controllerType=0 controllerNumber=1 scan=3955	12.4163
03355:3	1	E.NLNLC[+57.021]GNGQC[+57.021]LNAPGGYRC[+57.021]E.C	1413		C[+57]*3	756.325	3	2266.96	2266.97	0	-6.8	Specific	497.98	497.98	497.98	5.04	171	>hFBN1-Nterm 070820	1	DW040821_1.4098.4098.3	controllerType=0 controllerNumber=1 scan=4098	12.7385
03078:3	1	E.NLNLC[+57.021]GNGQC[+57.021]LNAPGGYRC[+57.021]E.C	1413		C[+57]*3	756.332	3	2266.98	2266.97	0	2.6	Specific	601.98	601.98	601.98	7.49	171	>hFBN1-Nterm 070820	1	DW040821_1.3866.3866.3	controllerType=0 controllerNumber=1 scan=3866	12.2191
03012:3	1	E.NLNLC[+57.021]GNGQC[+57.021]LNAPGGYRC[+57.021]E.C	1413		C[+57]*3	756.332	3	2266.98	2266.97	0	2.8	Specific	647.6	647.6	647.6	7.49	171	>hFBN1-Nterm 070820	1	DW040821_1.3815.3815.3	controllerType=0 controllerNumber=1 scan=3815	12.1024
03026:2	1	E.NLNLC[+57.021]GNGQC[+57.021]LNAPGGYRC[+57.021]E.C	1413		C[+57]*3	1133.99	2	2266.98	2266.97	0	3	Specific	733.49	733.49	733.49	10.1	171	>hFBN1-Nterm 070820	1	DW040821_1.3825.3825.2	controllerType=0 controllerNumber=1 scan=3825	12.125
03092:2	1	E.NLNLC[+57.021]GNGQC[+57.021]LNAPGGYRC[+57.021]E.C	1413		C[+57]*3	1133.99	2	2266.97	2266.97	0	-0.6	Specific	741.64	741.64	741.64	9.9	171	>hFBN1-Nterm 070820	1	DW040821_1.3878.3878.2	controllerType=0 controllerNumber=1 scan=3878	12.2454
03033:3	1	E.NLNLC[+57.021]GNGQC[+57.021]LN[+15.995]APGGYRC[+57.021]E.C	1413		C[+57]*3, N[+16]	761.663	3	2282.98	2282.97	0	2.7	Specific	225.61	225.61	15.81	1.6	171	>hFBN1-Nterm 070820	1	DW040821_1.3829.3829.2	controllerType=0 controllerNumber=1 scan=3829	12.1337
03025:3	1	E.NLNLC[+57.021]GNGQC[+57.021]LN[+15.995]APGGYRC[+57.021]E.C	1413		C[+57]*3, N[+16]	761.663	3	2282.98	2282.97	0	2.7	Specific	548.65	548.65	134.02	5.63	171	>hFBN1-Nterm 070820	1	DW040821_1.3824.3824.3	controllerType=0 controllerNumber=1 scan=3824	12.1228
03070:2	1	E.NLNLC[+57.021]GNGQC[+57.021]LN[+15.995]APGGYRC[+57.021]E.C	1413		C[+57]*3, N[+16]	1141.99	2	2282.97	2282.97	0	1.6	Specific	661.04	661.04	170.04	9.1	171	>hFBN1-Nterm 070820	1	DW040821_1.3860.3860.2	controllerType=0 controllerNumber=1 scan=3860	12.2041
02996:2	1	E.NLNLC[+57.021]GNGQC[+57.021]LN[+15.995]APGGYRC[+57.021]E.C	1413		C[+57]*3, N[+16]	1141.99	2	2282.98	2282.97	0	2.4	Specific	707.46	707.46	217.67	10.1	171	>hFBN1-Nterm 070820	1	DW040821_1.3803.3803.2	controllerType=0 controllerNumber=1 scan=3803	12.074
03072:2	1	E.NLNLC[+57.021]GNGQC[+57.021]LNAPGGYRC[+57.021]EC[+57.021]D.M	1413		C[+57]*4	1271.52	2	2542.04	2542.03	0	1.5	Specific	686.85	651.12	651.12	8.53	171	>hFBN1-Nterm 070820	1	DW040821_1.3861.3861.2	controllerType=0 controllerNumber=1 scan=3861	12.2064
03067:3	1	E.NLNLC[+57.021]GNGQC[+57.021]LNAPGGYRC[+57.021]EC[+57.021]D.M	1413		C[+57]*4	848.018	3	2542.04	2542.03	0	2.8	Specific	707.86	700.79	700.79	8.92	171	>hFBN1-Nterm 070820	1	DW040821_1.3857.3857.3	controllerType=0 controllerNumber=1 scan=3857	12.1975
03053:2	1	E.NLNLC[+57.021]GNGQC[+57.021]LN[+15.995]APGGYRC[+57.021]EC[+57.021]D.M	1413		C[+57]*4, N[+16]	1279.52	2	2558.03	2558.03	0	0.6	Specific	611.08	611.08	128.4	7.34	171	>hFBN1-Nterm 070820	1	DW040821_1.3846.3846.2	controllerType=0 controllerNumber=1 scan=3846	12.1721
03091:3	1	E.NLNLC[+57.021]GNGQC[+57.021]LN[+15.995]APGGYRC[+57.021]EC[+57.021]D.M	1413		C[+57]*4, N[+16]	853.35	3	2558.04	2558.03	0	3	Specific	640.67	640.67	146.83	6.92	171	>hFBN1-Nterm 070820	1	DW040821_1.3877.3877.3	controllerType=0 controllerNumber=1 scan=3877	12.2432
03027:3	1	E.NLNLC[+57.021]GNGQC[+57.021]LN[+15.995]APGGYRC[+57.021]EC[+57.021]D.M	1413		C[+57]*4, N[+16]	853.349	3	2558.03	2558.03	0	2.1	Specific	681.29	681.29	129.43	7.92	171	>hFBN1-Nterm 070820	1	DW040821_1.3826.3826.3	controllerType=0 controllerNumber=1 scan=3826	12.1272
05673:3	1	E.C[+57.021]SLPNIC[+57.021]VFGTC[+57.021]HNLPGLFRC[+57.021]E.C	1452		C[+57]*4	884.404	3	2651.2	2651.2	0	-0.3	Specific	879.03	868.26	868.26	12.9	171	>hFBN1-Nterm 070820	1	DW040821_1.5905.5905.3	controllerType=0 controllerNumber=1 scan=5905	16.8943
06942:3	1	E.C[+57.021][-17.027]SLPNIC[+57.021]VFGTC[+57.021]HNLPGLFRC[+57.021]E.C	1452		C[-17][+57]*4	878.73	3	2634.18	2634.17	0	1.8	Specific	630.49	630.49	630.49	8.1	171	>hFBN1-Nterm 070820	1	DW040821_1.6818.6818.3	controllerType=0 controllerNumber=1 scan=6818	19.0519
05674:3	1	E.C[+57.021]SLPNIC[+57.021]VFGTC[+57.021]HN[+15.995]LPGLFRC[+57.021]E.C	1452		C[+57]*4, N[+16]	889.735	3	2667.19	2667.19	0	-1	Specific	856.25	820.97	33.92	12.9	171	>hFBN1-Nterm 070820	1	DW040821_1.5906.5906.3	controllerType=0 controllerNumber=1 scan=5906	16.8964
06947:3	1	E.C[+57.021][-17.027]SLPNIC[+57.021]VFGTC[+57.021]HN[+15.995]LPGLFRC[+57.021]E.C	1452		C[-17][+57]*4, N[+16]	884.066	3	2650.18	2650.17	0	6.1	Specific	233.41	233.41	46.43	2.2	171	>hFBN1-Nterm 070820	1	DW040821_1.6821.6821.3	controllerType=0 controllerNumber=1 scan=6821	19.0584
05610:4	1	E.C[+57.021]SLPNIC[+57.021]VFGTC[+57.021]HNLPGLFRC[+57.021]EC[+57.021]E.I	1452		C[+57]*5	735.826	4	2940.28	2940.27	0	2.8	Specific	815.38	815.38	815.38	10.59	171	>hFBN1-Nterm 070820	1	DW040821_1.5856.5856.4	controllerType=0 controllerNumber=1 scan=5856	16.7796
05600:3	1	E.C[+57.021]SLPNIC[+57.021]VFGTC[+57.021]HNLPGLFRC[+57.021]EC[+57.021]E.I	1452		C[+57]*5	980.762	3	2940.27	2940.27	0	-0.1	Specific	925.32	838.84	838.84	13.01	171	>hFBN1-Nterm 070820	1	DW040821_1.5849.5849.3	controllerType=0 controllerNumber=1 scan=5849	16.7663
06812:3	1	E.C[+57.021][-17.027]SLPNIC[+57.021]VFGTC[+57.021]HNLPGLFRC[+57.021]EC[+57.021]E.I	1452		C[-17][+57]*5	975.089	3	2923.25	2923.25	0	2.4	Specific	733.52	733.52	733.52	9.21	171	>hFBN1-Nterm 070820	1	DW040821_1.6725.6725.3	controllerType=0 controllerNumber=1 scan=6725	18.8302
05604:3	1	E.C[+57.021]SLPNIC[+57.021]VFGTC[+57.021]HN[+15.995]LPGLFRC[+57.021]EC[+57.021]E.I	1452		C[+57]*5, N[+16]	986.092	3	2956.26	2956.27	0	-1.8	Specific	916.91	862.35	25.41	13.01	171	>hFBN1-Nterm 070820	1	DW040821_1.5851.5851.3	controllerType=0 controllerNumber=1 scan=5851	16.7697
05446:3	1	E.C[+57.021]LDPTT[+511.190]C[+57.021]IS[+365.132]GNC[+57.021]VN[+15.995]TPGSYIC[+57.021]D[+15.995].C	1493	HexNAc(1)Hex(1)Fuc(1),HexNAc(1)Hex(1)	C[+57]*4, D[+16], N[+16], S[+365], T[+511]	1138.12	3	3412.33	3412.33	0	0.3	Specific	288.67	288.67	0	2.64	171	>hFBN1-Nterm 070820	1	DW040821_1.5728.5728.3	controllerType=0 controllerNumber=1 scan=5728	16.4864
05602:3	1	E.C[+57.021]LDPTTC[+57.021]ISGNC[+57.021]VNTPGSYIC[+57.021]DC[+57.021]PPDFE.L	1493		C[+57]*5	1083.77	3	3249.29	3249.29	0	-0.6	Specific	306.81	171.92	171.92	1.81	171	>hFBN1-Nterm 070820	1	DW040821_1.5850.5850.3	controllerType=0 controllerNumber=1 scan=5850	16.7685
05558:3	1	E.C[+57.021]LDPTTC[+57.021]ISGNC[+57.021]VNTPGSYIC[+57.021]DC[+57.021]PPDFE.L	1493		C[+57]*5	1083.77	3	3249.28	3249.29	0	-3	Specific	571.06	177.18	177.18	5.58	171	>hFBN1-Nterm 070820	1	DW040821_1.5815.5815.3	controllerType=0 controllerNumber=1 scan=5815	16.6857
05252:3	1	E.C[+57.021]LDPTTC[+57.021]ISGNC[+57.021]VNTPGSYIC[+57.021]DC[+57.021]PPDFE.L	1493		C[+57]*5	1083.77	3	3249.3	3249.29	0	3.3	Specific	639.51	199.55	199.55	5.91	171	>hFBN1-Nterm 070820	1	DW040821_1.5586.5586.3	controllerType=0 controllerNumber=1 scan=5586	16.1517
07196:3	1	E.C[+57.021]LDPTTC[+57.021]ISGNC[+57.021]VNT[+146.058]PGSYIC[+57.021]DC[+57.021]PPDFE.L	1493	Fuc(1)	C[+57]*5, T[+146]	1132.45	3	3395.34	3395.35	0	-3.3	Specific	78.77	78.77	2.72	1.54	171	>hFBN1-Nterm 070820	1	DW040821_1.7006.7006.3	controllerType=0 controllerNumber=1 scan=7006	19.508
05374:3	1	E.C[+57.021]LDPTTC[+57.021]IS[+162.053]GNC[+57.021]VNTPGSYIC[+57.021]DC[+57.021]PPDFE.L	1493	Hex(1)	C[+57]*5, S[+162]	1137.79	3	3411.36	3411.35	0	2.6	Specific	455.6	179.4	2.36	3.81	171	>hFBN1-Nterm 070820	1	DW040821_1.5671.5671.3	controllerType=0 controllerNumber=1 scan=5671	16.3533
05261:2	1	E.C[+57.021]LDPTTC[+57.021]ISGNC[+57.021]VNT[+162.053]PGSYIC[+57.021]DC[+57.021]PPDFE.L	1493	Hex(1)	C[+57]*5, T[+162]	1706.18	2	3411.35	3411.35	0	0	Specific	734.96	438.83	2.5	9.12	171	>hFBN1-Nterm 070820	1	DW040821_1.5591.5591.2	controllerType=0 controllerNumber=1 scan=5591	16.1627
05232:3	1	E.C[+57.021]LDPTTC[+57.021]IS[+162.053]GNC[+57.021]VNTPGSYIC[+57.021]DC[+57.021]PPDFE.L	1493	Hex(1)	C[+57]*5, S[+162]	1137.79	3	3411.35	3411.35	0	0.5	Specific	743.28	227.33	13.76	7.62	171	>hFBN1-Nterm 070820	1	DW040821_1.5569.5569.3	controllerType=0 controllerNumber=1 scan=5569	16.1107
05297:3	1	E.C[+57.021]LDPTTC[+57.021]IS[+162.053]GNC[+57.021]VNTPGSYIC[+57.021]DC[+57.021]PPDFE.L	1493	Hex(1)	C[+57]*5, S[+162]	1137.79	3	3411.36	3411.35	0	4.9	Specific	842.34	438.64	11.52	11.72	171	>hFBN1-Nterm 070820	1	DW040821_1.5615.5615.3	controllerType=0 controllerNumber=1 scan=5615	16.2212
07267:3	1	E.C[+57.021][-17.027]LDPTTC[+57.021]ISGNC[+57.021]VNT[+162.053]PGSYIC[+57.021]DC[+57.021]PPDFE.L	1493	Hex(1)	C[-17][+57]*5, T[+162]	1132.11	3	3394.33	3394.32	0	2.1	Specific	329.75	308.99	3.6	2.82	171	>hFBN1-Nterm 070820	1	DW040821_1.7056.7056.3	controllerType=0 controllerNumber=1 scan=7056	19.6287
05262:3	1	E.C[+57.021]LDPTTC[+57.021]IS[+162.053]GNC[+57.021]VN[+15.995]TPGSYIC[+57.021]DC[+57.021]PPDFE.L	1493	Hex(1)	C[+57]*5, N[+16], S[+162]	1143.12	3	3427.36	3427.34	0	4.2	Specific	553.11	221.14	2.81	4.25	171	>hFBN1-Nterm 070820	1	DW040821_1.5593.5593.3	controllerType=0 controllerNumber=1 scan=5593	16.1689
05196:3	1	E.C[+57.021]LDPTTC[+57.021]IS[+162.053]GNC[+57.021]VN[+15.995]TPGSYIC[+57.021]DC[+57.021]PPDFE.L	1493	Hex(1)	C[+57]*5, N[+16], S[+162]	1143.12	3	3427.36	3427.34	0	5.1	Specific	698.22	229.43	11.63	7.11	171	>hFBN1-Nterm 070820	1	DW040821_1.5541.5541.3	controllerType=0 controllerNumber=1 scan=5541	16.0453
05585:3	1	D.PTTC[+57.021]ISGNC[+57.021]VNTPGS[+426.137]YIC[+57.021]DC[+57.021]PPDFE.L	1496	Hex(1)Pent(2)	C[+57]*4, S[+426]	1096.42	3	3287.25	3287.29	0	-11.8	Specific	192.15	192.15	1.2	1.48	171	>hFBN1-Nterm 070820	1	DW040821_1.5837.5837.3	controllerType=0 controllerNumber=1 scan=5837	16.7369
05224:3	1	D.PTT[+162.053]C[+57.021]IS[+426.137]GNC[+57.021]VNTPGSYIC[+57.021]DC[+57.021]PPDFE.L	1496	Hex(1),Hex(1)Pent(2)	C[+57]*4, S[+426], T[+162]	1150.45	3	3449.35	3449.34	0	1.8	Specific	176.44	176.44	7.13	2.05	171	>hFBN1-Nterm 070820	1	DW040821_1.5563.5563.3	controllerType=0 controllerNumber=1 scan=5563	16.0976
05271:4	1	D.PTTC[+57.021]ISGNC[+57.021]VNT[+162.053]PGS[+426.137]YIC[+57.021]DC[+57.021]PPDFE.L	1496	Hex(1),Hex(1)Pent(2)	C[+57]*4, S[+426], T[+162]	863.081	4	3449.3	3449.34	0	-11.2	Specific	178.99	178.99	1.2	1.53	171	>hFBN1-Nterm 070820	1	DW040821_1.5598.5598.4	controllerType=0 controllerNumber=1 scan=5598	16.1799
05298:3	1	D.PTTC[+57.021]IS[+294.095]GNC[+57.021]VNT[+294.095]PGSYIC[+57.021]DC[+57.021]PPDFE.L	1496	Hex(1)Pent(1),Hex(1)Pent(1)	C[+57]*4, S[+294], T[+294]	1150.44	3	3449.3	3449.34	0	-11.1	Specific	230.93	230.93	5.58	1.55	171	>hFBN1-Nterm 070820	1	DW040821_1.5616.5616.3	controllerType=0 controllerNumber=1 scan=5616	16.2226
05203:3	1	D.PTTC[+57.021]IS[+426.137]GNC[+57.021]VNT[+162.053]PGSYIC[+57.021]D[+15.995]C[+57.021]PPDFE.L	1496	Hex(1)Pent(2),Hex(1)	C[+57]*4, D[+16], S[+426], T[+162]	1155.78	3	3465.32	3465.34	0	-3.8	Specific	124.01	124.01	0	1.58	171	>hFBN1-Nterm 070820	1	DW040821_1.5546.5546.3	controllerType=0 controllerNumber=1 scan=5546	16.0563
05214:3	1	D.PTTC[+57.021]IS[+294.095]GNC[+57.021]VNT[+294.095]PGSYIC[+57.021]D[+15.995]C[+57.021]PPDFE.L	1496	Hex(1)Pent(1),Hex(1)Pent(1)	C[+57]*4, D[+16], S[+294], T[+294]	1155.77	3	3465.31	3465.34	0	-9.2	Specific	135.83	135.83	0.06	1.4	171	>hFBN1-Nterm 070820	1	DW040821_1.5554.5554.3	controllerType=0 controllerNumber=1 scan=5554	16.0756
05280:3	1	D.PTTC[+57.021]ISGNC[+57.021]VNT[+162.053]PGS[+426.137]YIC[+57.021]D[+15.995]C[+57.021]PPDFE.L	1496	Hex(1),Hex(1)Pent(2)	C[+57]*4, D[+16], S[+426], T[+162]	1155.76	3	3465.27	3465.34	0	-18.4	Specific	186.09	186.09	1.13	1.48	171	>hFBN1-Nterm 070820	1	DW040821_1.5604.5604.3	controllerType=0 controllerNumber=1 scan=5604	16.1954
04075:4	1	E.LNPTRVGC[+57.021]VHHHHHH.-	1521		C[+57]	460.23	4	1837.9	1837.89	0	4.5	CRagged	58.74	58.74	58.74	1.44	171	>hFBN1-Nterm 070820	1	DW040821_1.4651.4651.4	controllerType=0 controllerNumber=1 scan=4651	14.005
02738:4	1	E.LNPTRVGC[+57.021]VHHHHHH.-	1521		C[+57]	460.227	4	1837.89	1837.89	0	-0.7	CRagged	68.03	68.03	68.03	1.39	171	>hFBN1-Nterm 070820	1	DW040821_1.3599.3599.4	controllerType=0 controllerNumber=1 scan=3599	11.6043
02281:4	1	E.LNPTRVGC[+57.021]VHHHHHH.-	1521		C[+57]	460.226	4	1837.88	1837.89	0	-3.5	CRagged	68.88	68.88	68.88	1.5	171	>hFBN1-Nterm 070820	1	DW040821_1.3242.3242.4	controllerType=0 controllerNumber=1 scan=3242	10.795
03503:4	1	E.LNPTRVGC[+57.021]VHHHHHH.-	1521		C[+57]	460.229	4	1837.89	1837.89	0	3.1	CRagged	85.57	85.57	85.57	1.41	171	>hFBN1-Nterm 070820	1	DW040821_1.4223.4223.4	controllerType=0 controllerNumber=1 scan=4223	13.0221
01516:4	1	E.LNPTRVGC[+57.021]VHHHHHH.-	1521		C[+57]	460.226	4	1837.88	1837.89	0	-3.5	CRagged	86.13	86.13	86.13	1.63	171	>hFBN1-Nterm 070820	1	DW040821_1.2522.2522.4	controllerType=0 controllerNumber=1 scan=2522	9.1058
03749:4	1	E.LNPTRVGC[+57.021]VHHHHHH.-	1521		C[+57]	460.228	4	1837.89	1837.89	0	1.8	CRagged	94.34	94.34	94.34	1.41	171	>hFBN1-Nterm 070820	1	DW040821_1.4414.4414.4	controllerType=0 controllerNumber=1 scan=4414	13.4581
01968:4	1	E.LNPTRVGC[+57.021]VHHHHHH.-	1521		C[+57]	460.226	4	1837.88	1837.89	0	-3.6	CRagged	97.68	97.68	97.68	1.64	171	>hFBN1-Nterm 070820	1	DW040821_1.2984.2984.4	controllerType=0 controllerNumber=1 scan=2984	10.2156
03445:4	1	E.LNPTRVGC[+57.021]VHHHHHH.-	1521		C[+57]	460.228	4	1837.89	1837.89	0	1.4	CRagged	102.69	102.69	102.69	1.44	171	>hFBN1-Nterm 070820	1	DW040821_1.4172.4172.4	controllerType=0 controllerNumber=1 scan=4172	12.9024
03864:4	1	E.LNPTRVGC[+57.021]VHHHHHH.-	1521		C[+57]	460.23	4	1837.9	1837.89	0	4.8	CRagged	114.26	114.26	114.26	1.55	171	>hFBN1-Nterm 070820	1	DW040821_1.4500.4500.4	controllerType=0 controllerNumber=1 scan=4500	13.6567
03062:4	1	E.LNPTRVGC[+57.021]VHHHHHH.-	1521		C[+57]	460.228	4	1837.89	1837.89	0	1	CRagged	116.31	116.31	116.31	1.44	171	>hFBN1-Nterm 070820	1	DW040821_1.3852.3852.4	controllerType=0 controllerNumber=1 scan=3852	12.1851
02116:4	1	E.LNPTRVGC[+57.021]VHHHHHH.-	1521		C[+57]	460.226	4	1837.88	1837.89	0	-3	CRagged	117.51	117.51	117.51	1.72	171	>hFBN1-Nterm 070820	1	DW040821_1.3105.3105.4	controllerType=0 controllerNumber=1 scan=3105	10.4875
02039:4	1	E.LNPTRVGC[+57.021]VHHHHHH.-	1521		C[+57]	460.227	4	1837.88	1837.89	0	-2	CRagged	144.27	144.27	144.27	1.48	171	>hFBN1-Nterm 070820	1	DW040821_1.3045.3045.4	controllerType=0 controllerNumber=1 scan=3045	10.353
02217:4	1	E.LNPTRVGC[+57.021]VHHHHHH.-	1521		C[+57]	460.226	4	1837.88	1837.89	0	-2.7	CRagged	149.77	149.77	149.77	1.89	171	>hFBN1-Nterm 070820	1	DW040821_1.3192.3192.4	controllerType=0 controllerNumber=1 scan=3192	10.6815
01879:4	1	E.LNPTRVGC[+57.021]VHHHHHH.-	1521		C[+57]	460.227	4	1837.89	1837.89	0	-2	CRagged	166.37	166.37	166.37	1.54	171	>hFBN1-Nterm 070820	1	DW040821_1.2912.2912.4	controllerType=0 controllerNumber=1 scan=2912	10.0513
03141:4	1	E.LNPTRVGC[+57.021]VHHHHHH.-	1521		C[+57]	460.228	4	1837.89	1837.89	0	0.3	CRagged	175.33	175.33	175.33	1.56	171	>hFBN1-Nterm 070820	1	DW040821_1.3919.3919.4	controllerType=0 controllerNumber=1 scan=3919	12.3335
03632:4	1	E.LNPTRVGC[+57.021]VHHHHHH.-	1521		C[+57]	460.229	4	1837.89	1837.89	0	3.1	CRagged	190.13	190.13	190.13	1.84	171	>hFBN1-Nterm 070820	1	DW040821_1.4324.4324.4	controllerType=0 controllerNumber=1 scan=4324	13.2496
02300:3	2	E.C[+57.021]TGS[+802.286]LC[+57.021]IN[+15.995]PNLDC[+57.021]ENVD.V	238	HexNAc(1)Hex(1)Fuc(1)NeuAc(1)	C[+57]*3, N[+16], S[+802]	933.698	3	2799.08	2799.09	0	-3.9	Specific	55.48	38.78	14.27	1.46	1	>Reverse >hFBN1-Nterm 070820	2	DW040821_1.3256.3256.3	controllerType=0 controllerNumber=1 scan=3256	10.8268

## Sheet: CS_041421_1
Query #:z	Protein Rank	Peptide < ProteinMetrics Confidential >	Starting position	Glycans NHFAGNa	Modification Type(s)	Observed m/z	z	Observed (M+H)	Calc. mass (M+H)	Off-by-x error	Mass error (ppm)	Cleavage	Score	Delta	Delta Mod	|Log Prob|	# of unique peptides	Protein Name	Protein DB number	Comment	Scan #	Scan Time
02112:3	1	E.NTRGTYKC[+57.021]IC[+57.021]NSGYE.V	743		C[+57]*2	608.266	3	1822.78	1822.78	0	-0.7	Specific	82.51	82.51	82.51	1.38	95	>hFBN1-Nterm 070820	1	cs041421_1.2950.2950.3	controllerType=0 controllerNumber=1 scan=2950	9.7531
02041:3	1	E.NTRGTYKC[+57.021]IC[+57.021]NSGYE.V	743		C[+57]*2	608.265	3	1822.78	1822.78	0	-1.7	Specific	209.05	209.05	209.05	2.65	95	>hFBN1-Nterm 070820	1	cs041421_1.2895.2895.3	controllerType=0 controllerNumber=1 scan=2895	9.6249
01572:3	1	E.NTRGTYKC[+57.021]IC[+57.021]NSGYE.V	743		C[+57]*2	608.266	3	1822.78	1822.78	0	-0.1	Specific	245.93	221.49	221.49	2.96	95	>hFBN1-Nterm 070820	1	cs041421_1.2485.2485.3	controllerType=0 controllerNumber=1 scan=2485	8.6502
01968:3	1	E.NTRGTYKC[+57.021]IC[+57.021]NSGYE.V	743		C[+57]*2	608.266	3	1822.78	1822.78	0	-1.1	Specific	315.98	315.98	315.98	3.4	95	>hFBN1-Nterm 070820	1	cs041421_1.2837.2837.3	controllerType=0 controllerNumber=1 scan=2837	9.4894
01897:3	1	E.NTRGTYKC[+57.021]IC[+57.021]NSGYE.V	743		C[+57]*2	608.265	3	1822.78	1822.78	0	-1.9	Specific	416.48	395.01	395.01	5.56	95	>hFBN1-Nterm 070820	1	cs041421_1.2781.2781.3	controllerType=0 controllerNumber=1 scan=2781	9.3582
01686:3	1	E.NTRGTYKC[+57.021]IC[+57.021]NSGYE.V	743		C[+57]*2	608.265	3	1822.78	1822.78	0	-1.5	Specific	418.48	417.48	417.48	5.16	95	>hFBN1-Nterm 070820	1	cs041421_1.2587.2587.3	controllerType=0 controllerNumber=1 scan=2587	8.891
01627:3	1	E.NTRGTYKC[+57.021]IC[+57.021]NSGYE.V	743		C[+57]*2	608.266	3	1822.78	1822.78	0	-1.3	Specific	430.35	430.35	430.35	5.4	95	>hFBN1-Nterm 070820	1	cs041421_1.2536.2536.3	controllerType=0 controllerNumber=1 scan=2536	8.7716
01729:3	1	E.NTRGTYKC[+57.021]IC[+57.021]NSGYE.V	743		C[+57]*2	608.265	3	1822.78	1822.78	0	-2.1	Specific	443.04	417.19	417.19	5.78	95	>hFBN1-Nterm 070820	1	cs041421_1.2629.2629.3	controllerType=0 controllerNumber=1 scan=2629	9.0001
01832:3	1	E.NTRGTYKC[+57.021]IC[+57.021]NSGYE.V	743		C[+57]*2	608.265	3	1822.78	1822.78	0	-2.6	Specific	444.06	430.86	430.86	5.78	95	>hFBN1-Nterm 070820	1	cs041421_1.2726.2726.3	controllerType=0 controllerNumber=1 scan=2726	9.2297
01780:3	1	E.NTRGTYKC[+57.021]IC[+57.021]NSGYE.V	743		C[+57]*2	608.265	3	1822.78	1822.78	0	-2.1	Specific	446.24	374.91	374.91	5.78	95	>hFBN1-Nterm 070820	1	cs041421_1.2677.2677.3	controllerType=0 controllerNumber=1 scan=2677	9.1138
Other Peptides
02631:2	1	E.SGC[+57.021]LNGGRC[+57.021]VAPNRC[+57.021]AC[+57.021]TYGFTGPQC[+57.021]E.R	154		C[+57]*5	1525.12	2	3049.23	3049.26	0	-8.5	Specific	249.83	247.36	247.36	1.88	95	>hFBN1-Nterm 070820	1	cs041421_1.3382.3382.2	controllerType=0 controllerNumber=1 scan=3382	10.7503
03231:3	1	E.SGC[+57.021]LNGGRC[+57.021]VAPNRC[+57.021]AC[+57.021]TYGFTGPQC[+57.021]E.R	154		C[+57]*5	1017.09	3	3049.25	3049.26	0	-1.6	Specific	302.81	295.42	295.42	2.89	95	>hFBN1-Nterm 070820	1	cs041421_1.3875.3875.3	controllerType=0 controllerNumber=1 scan=3875	11.8819
03346:3	1	E.SGC[+57.021]LNGGRC[+57.021]VAPNRC[+57.021]AC[+57.021]TYGFTGPQC[+57.021]E.R	154		C[+57]*5	1017.09	3	3049.26	3049.26	0	-1.3	Specific	309.53	309.53	309.53	3.17	95	>hFBN1-Nterm 070820	1	cs041421_1.3965.3965.3	controllerType=0 controllerNumber=1 scan=3965	12.0929
02420:4	1	E.SGC[+57.021]LNGGRC[+57.021]VAPNRC[+57.021]AC[+57.021]TYGFTGPQC[+57.021]E.R	154		C[+57]*5	763.07	4	3049.26	3049.26	0	0.1	Specific	396.34	396.34	396.34	5.71	95	>hFBN1-Nterm 070820	1	cs041421_1.3205.3205.4	controllerType=0 controllerNumber=1 scan=3205	10.3435
02392:3	1	E.SGC[+57.021]LNGGRC[+57.021]VAPNRC[+57.021]AC[+57.021]TYGFTGPQC[+57.021]E.R	154		C[+57]*5	1017.09	3	3049.25	3049.26	0	-3	Specific	471.12	441.18	441.18	5.4	95	>hFBN1-Nterm 070820	1	cs041421_1.3182.3182.3	controllerType=0 controllerNumber=1 scan=3182	10.2909
02972:3	1	E.SGC[+57.021]LNGGRC[+57.021]VAPNRC[+57.021]AC[+57.021]TYGFTGPQC[+57.021]E.R	154		C[+57]*5	1017.09	3	3049.25	3049.26	0	-4.5	Specific	472.4	414.64	414.64	5.31	95	>hFBN1-Nterm 070820	1	cs041421_1.3674.3674.3	controllerType=0 controllerNumber=1 scan=3674	11.4181
02916:3	1	E.SGC[+57.021]LNGGRC[+57.021]VAPNRC[+57.021]AC[+57.021]TYGFTGPQC[+57.021]E.R	154		C[+57]*5	1017.09	3	3049.25	3049.26	0	-4.1	Specific	491.11	398.69	398.69	5.5	95	>hFBN1-Nterm 070820	1	cs041421_1.3624.3624.3	controllerType=0 controllerNumber=1 scan=3624	11.3028
02608:4	1	E.SGC[+57.021]LNGGRC[+57.021]VAPNRC[+57.021]AC[+57.021]TYGFTGPQC[+57.021]E.R	154		C[+57]*5	763.067	4	3049.24	3049.26	0	-4.6	Specific	519.12	461.19	461.19	5.39	95	>hFBN1-Nterm 070820	1	cs041421_1.3365.3365.4	controllerType=0 controllerNumber=1 scan=3365	10.7116
02548:4	1	E.SGC[+57.021]LNGGRC[+57.021]VAPNRC[+57.021]AC[+57.021]TYGFTGPQC[+57.021]E.R	154		C[+57]*5	763.068	4	3049.25	3049.26	0	-2.5	Specific	538.03	441.57	441.57	5.67	95	>hFBN1-Nterm 070820	1	cs041421_1.3311.3311.4	controllerType=0 controllerNumber=1 scan=3311	10.5876
02452:3	1	E.SGC[+57.021]LNGGRC[+57.021]VAPNRC[+57.021]AC[+57.021]TYGFTGPQC[+57.021]E.R	154		C[+57]*5	1017.09	3	3049.26	3049.26	0	-0.9	Specific	591.11	410.3	410.3	7.25	95	>hFBN1-Nterm 070820	1	cs041421_1.3231.3231.3	controllerType=0 controllerNumber=1 scan=3231	10.4055
02518:3	1	E.SGC[+57.021]LNGGRC[+57.021]VAPNRC[+57.021]AC[+57.021]TYGFTGPQC[+57.021]E.R	154		C[+57]*5	1017.09	3	3049.26	3049.26	0	-1.1	Specific	598.85	416.92	416.92	6.35	95	>hFBN1-Nterm 070820	1	cs041421_1.3286.3286.3	controllerType=0 controllerNumber=1 scan=3286	10.5326
02480:4	1	E.SGC[+57.021]LNGGRC[+57.021]VAPNRC[+57.021]AC[+57.021]TYGFTGPQC[+57.021]E.R	154		C[+57]*5	763.069	4	3049.25	3049.26	0	-1.4	Specific	633.99	577.03	577.03	7.24	95	>hFBN1-Nterm 070820	1	cs041421_1.3253.3253.4	controllerType=0 controllerNumber=1 scan=3253	10.4561
04341:3	1	E.C[+57.021]QAIPGLC[+57.021]QGGNC[+57.021]INTVGSFE.C	252		C[+57]*3	761.342	3	2282.01	2282	0	5.1	Specific	351.65	351.65	351.65	3.31	95	>hFBN1-Nterm 070820	1	cs041421_1.4777.4777.3	controllerType=0 controllerNumber=1 scan=4777	13.982
04649:3	1	E.C[+57.021]QAIPGLC[+57.021]QGGNC[+57.021]INTVGSFE.C	252		C[+57]*3	761.339	3	2282	2282	0	0.8	Specific	437.94	425.23	425.23	5.57	95	>hFBN1-Nterm 070820	1	cs041421_1.5036.5036.3	controllerType=0 controllerNumber=1 scan=5036	14.5933
04585:3	1	E.C[+57.021]QAIPGLC[+57.021]QGGNC[+57.021]INTVGSFE.C	252		C[+57]*3	761.339	3	2282	2282	0	1	Specific	505.52	480.99	480.99	6.72	95	>hFBN1-Nterm 070820	1	cs041421_1.4983.4983.3	controllerType=0 controllerNumber=1 scan=4983	14.468
04602:2	1	E.C[+57.021]QAIPGLC[+57.021]QGGNC[+57.021]INTVGSFE.C	252		C[+57]*3	1141.51	2	2282	2282	0	1.6	Specific	573.61	460	460	7.81	95	>hFBN1-Nterm 070820	1	cs041421_1.4994.4994.2	controllerType=0 controllerNumber=1 scan=4994	14.4939
04273:3	1	E.C[+57.021]QAIPGLC[+57.021]QGGNC[+57.021]INTVGSFE.C	252		C[+57]*3	761.338	3	2282	2282	0	-0.5	Specific	587.1	512.69	512.69	7.56	95	>hFBN1-Nterm 070820	1	cs041421_1.4719.4719.3	controllerType=0 controllerNumber=1 scan=4719	13.8485
04261:3	1	E.C[+57.021]QAIPGLC[+57.021]QGGNC[+57.021]INT[+162.053]VGSFE.C	252	Hex(1)	C[+57]*3, T[+162]	815.356	3	2444.05	2444.05	0	0.4	Specific	512.42	463.23	1.79	5.47	95	>hFBN1-Nterm 070820	1	cs041421_1.4709.4709.3	controllerType=0 controllerNumber=1 scan=4709	13.8248
04260:2	1	E.C[+57.021]QAIPGLC[+57.021]QGGNC[+57.021]INT[+162.053]VGSFE.C	252	Hex(1)	C[+57]*3, T[+162]	1222.53	2	2444.06	2444.05	0	1	Specific	539.13	479.92	5.6	7.08	95	>hFBN1-Nterm 070820	1	cs041421_1.4708.4708.2	controllerType=0 controllerNumber=1 scan=4708	13.8226
04321:3	1	E.C[+57.021]QAIPGLC[+57.021]QGGNC[+57.021]INT[+162.053]VGSFE.C	252	Hex(1)	C[+57]*3, T[+162]	815.356	3	2444.05	2444.05	0	0.5	Specific	561.32	505.21	1.83	7.81	95	>hFBN1-Nterm 070820	1	cs041421_1.4762.4762.3	controllerType=0 controllerNumber=1 scan=4762	13.948
04324:2	1	E.C[+57.021]QAIPGLC[+57.021]QGGNC[+57.021]INT[+162.053]VGSFE.C	252	Hex(1)	C[+57]*3, T[+162]	1222.53	2	2444.05	2444.05	0	-0.5	Specific	605.05	550.73	5.6	8.56	95	>hFBN1-Nterm 070820	1	cs041421_1.4764.4764.2	controllerType=0 controllerNumber=1 scan=4764	13.9524
04586:4	1	E.C[+57.021]QAIPGLC[+57.021]QGGNC[+57.021]INT[+365.132]VGS[+396.127]FE.C	252	HexNAc(1)Hex(1),Pent(3)	C[+57]*3, S[+396], T[+365]	761.561	4	3043.22	3043.26	0	-11.9	Specific	270.06	270.06	0	3.62	95	>hFBN1-Nterm 070820	1	cs041421_1.4983.4983.3	controllerType=0 controllerNumber=1 scan=4983	14.468
04399:3	1	E.C[+57.021]QAIPGLC[+57.021]QGGN[+15.995]C[+57.021]INT[+146.058]VGSFE.C	252	Fuc(1)	C[+57]*3, N[+16], T[+146]	815.358	3	2444.06	2444.05	0	2.7	Specific	318.1	318.1	5.6	3.56	95	>hFBN1-Nterm 070820	1	cs041421_1.4822.4822.3	controllerType=0 controllerNumber=1 scan=4822	14.088
06042:2	1	E.C[+57.021][-17.027]QAIPGLC[+57.021]QGGNC[+57.021]INT[+162.053]VGSFE.C	252	Hex(1)	C[-17][+57]*3, T[+162]	1214.02	2	2427.02	2427.03	0	-0.5	Specific	336.68	295.78	5.6	4.61	95	>hFBN1-Nterm 070820	1	cs041421_1.6131.6131.2	controllerType=0 controllerNumber=1 scan=6131	17.1918
03225:4	1	E.C[+57.021]QAIPGLC[+57.021]QGGNC[+57.021]INTVGSFEC[+57.021]KC[+57.021]PAGHKLNE.V	252		C[+57]*5	894.904	4	3576.59	3576.59	0	1	Specific	1083.53	977.96	977.96	16.48	95	>hFBN1-Nterm 070820	1	cs041421_1.3870.3870.4	controllerType=0 controllerNumber=1 scan=3870	11.8711
03297:4	1	E.C[+57.021]QAIPGLC[+57.021]QGGNC[+57.021]INTVGSFEC[+57.021]KC[+57.021]PAGHKLNE.V	252		C[+57]*5	894.904	4	3576.59	3576.59	0	0.6	Specific	1090.38	981.03	981.03	16.48	95	>hFBN1-Nterm 070820	1	cs041421_1.3926.3926.4	controllerType=0 controllerNumber=1 scan=3926	12.0023
03088:4	1	E.C[+57.021]QAIPGLC[+57.021]QGGNC[+57.021]INTVGSFEC[+57.021]KC[+57.021]PAGHKLNE.V	252		C[+57]*5	894.901	4	3576.58	3576.59	0	-2.4	Specific	1097.82	1057.31	1057.31	16.47	95	>hFBN1-Nterm 070820	1	cs041421_1.3765.3765.4	controllerType=0 controllerNumber=1 scan=3765	11.6251
03149:4	1	E.C[+57.021]QAIPGLC[+57.021]QGGNC[+57.021]INTVGSFEC[+57.021]KC[+57.021]PAGHKLNE.V	252		C[+57]*5	894.903	4	3576.59	3576.59	0	-0.4	Specific	1160.13	1074.1	1074.1	18.22	95	>hFBN1-Nterm 070820	1	cs041421_1.3814.3814.4	controllerType=0 controllerNumber=1 scan=3814	11.7403
03475:4	1	E.C[+57.021]QAIPGLC[+57.021]QGGNC[+57.021]INT[+162.053]VGSFEC[+57.021]KC[+57.021]PAGHKLNE.V	252	Hex(1)	C[+57]*5, T[+162]	935.416	4	3738.64	3738.64	0	-0.6	Specific	227.55	227.55	2	1.5	95	>hFBN1-Nterm 070820	1	cs041421_1.4063.4063.4	controllerType=0 controllerNumber=1 scan=4063	12.3213
03788:3	1	E.C[+57.021][-17.027]QAIPGLC[+57.021]QGGNC[+57.021]INTVGSFEC[+57.021]KC[+57.021]PAGHKLNE.V	252		C[-17][+57]*5	1187.2	3	3559.58	3559.56	0	4.3	Specific	305.72	305.72	305.72	1.86	95	>hFBN1-Nterm 070820	1	cs041421_1.4307.4307.3	controllerType=0 controllerNumber=1 scan=4307	12.889
02976:3	1	E.C[+57.021]QAIPGLC[+57.021]QGGNC[+57.021]INTVGS[+162.053]FEC[+57.021]KC[+57.021]PAGHKLNE.V	252	Hex(1)	C[+57]*5, S[+162]	1246.89	3	3738.65	3738.64	0	2.6	Specific	612.16	612.16	10.76	6.66	95	>hFBN1-Nterm 070820	1	cs041421_1.3678.3678.3	controllerType=0 controllerNumber=1 scan=3678	11.4268
03712:3	1	E.C[+57.021][-17.027]QAIPGLC[+57.021]QGGNC[+57.021]INTVGSFEC[+57.021]KC[+57.021]PAGHKLNE.V	252		C[-17][+57]*5	1187.19	3	3559.57	3559.56	0	1	Specific	628.98	628.98	628.98	6.66	95	>hFBN1-Nterm 070820	1	cs041421_1.4249.4249.3	controllerType=0 controllerNumber=1 scan=4249	12.7541
03728:4	1	E.C[+57.021][-17.027]QAIPGLC[+57.021]QGGNC[+57.021]INTVGSFEC[+57.021]KC[+57.021]PAGHKLNE.V	252		C[-17][+57]*5	890.648	4	3559.57	3559.56	0	1.4	Specific	645.59	645.59	645.59	7.48	95	>hFBN1-Nterm 070820	1	cs041421_1.4260.4260.4	controllerType=0 controllerNumber=1 scan=4260	12.7804
03421:4	1	E.C[+57.021]QAIPGLC[+57.021]QGGNC[+57.021]INTVGS[+162.053]FEC[+57.021]KC[+57.021]PAGHKLNE.V	252	Hex(1)	C[+57]*5, S[+162]	935.418	4	3738.65	3738.64	0	1.3	Specific	707.55	707.55	9.91	9.48	95	>hFBN1-Nterm 070820	1	cs041421_1.4020.4020.4	controllerType=0 controllerNumber=1 scan=4020	12.2209
03485:4	1	E.C[+57.021]QAIPGLC[+57.021]QGGNC[+57.021]INT[+162.053]VGSFEC[+57.021]KC[+57.021]PAGHKLNE.V	252	Hex(1)	C[+57]*5, T[+162]	935.417	4	3738.65	3738.64	0	0.4	Specific	733.98	733.98	2	9.22	95	>hFBN1-Nterm 070820	1	cs041421_1.4072.4072.4	controllerType=0 controllerNumber=1 scan=4072	12.3419
02853:4	1	E.C[+57.021]QAIPGLC[+57.021]QGGNC[+57.021]INT[+162.053]VGSFEC[+57.021]KC[+57.021]PAGHKLNE.V	252	Hex(1)	C[+57]*5, T[+162]	935.415	4	3738.64	3738.64	0	-1.5	Specific	870.69	870.69	2	12.22	95	>hFBN1-Nterm 070820	1	cs041421_1.3577.3577.4	controllerType=0 controllerNumber=1 scan=3577	11.194
03298:4	1	E.C[+57.021]QAIPGLC[+57.021]QGGNC[+57.021]INTVGS[+162.053]FEC[+57.021]KC[+57.021]PAGHKLNE.V	252	Hex(1)	C[+57]*5, S[+162]	935.417	4	3738.64	3738.64	0	0.2	Specific	905.66	879.43	7.67	13.22	95	>hFBN1-Nterm 070820	1	cs041421_1.3927.3927.4	controllerType=0 controllerNumber=1 scan=3927	12.0044
03201:4	1	E.C[+57.021]QAIPGLC[+57.021]QGGNC[+57.021]INTVGS[+162.053]FEC[+57.021]KC[+57.021]PAGHKLNE.V	252	Hex(1)	C[+57]*5, S[+162]	935.416	4	3738.64	3738.64	0	-0.1	Specific	1103.63	1047.69	18.89	17.22	95	>hFBN1-Nterm 070820	1	cs041421_1.3849.3849.4	controllerType=0 controllerNumber=1 scan=3849	11.8221
02980:4	1	E.C[+57.021]QAIPGLC[+57.021]QGGNC[+57.021]INTVGS[+162.053]FEC[+57.021]KC[+57.021]PAGHKLNE.V	252	Hex(1)	C[+57]*5, S[+162]	935.416	4	3738.64	3738.64	0	-0.7	Specific	1122.54	1053.11	9.48	17.22	95	>hFBN1-Nterm 070820	1	cs041421_1.3682.3682.4	controllerType=0 controllerNumber=1 scan=3682	11.4374
03050:4	1	E.C[+57.021]QAIPGLC[+57.021]QGGNC[+57.021]INTVGS[+162.053]FEC[+57.021]KC[+57.021]PAGHKLNE.V	252	Hex(1)	C[+57]*5, S[+162]	935.415	4	3738.64	3738.64	0	-0.9	Specific	1136.07	1083.73	8.81	17.22	95	>hFBN1-Nterm 070820	1	cs041421_1.3737.3737.4	controllerType=0 controllerNumber=1 scan=3737	11.5635
03121:4	1	E.C[+57.021]QAIPGLC[+57.021]QGGNC[+57.021]INTVGS[+162.053]FEC[+57.021]KC[+57.021]PAGHKLNE.V	252	Hex(1)	C[+57]*5, S[+162]	935.417	4	3738.64	3738.64	0	0.3	Specific	1165.32	1085.05	8.81	18.22	95	>hFBN1-Nterm 070820	1	cs041421_1.3792.3792.4	controllerType=0 controllerNumber=1 scan=3792	11.6896
02918:4	1	E.C[+57.021]QAIPGLC[+57.021]QGGNC[+57.021]INTVGS[+162.053]FEC[+57.021]KC[+57.021]PAGHKLNE.V	252	Hex(1)	C[+57]*5, S[+162]	935.416	4	3738.64	3738.64	0	-0.9	Specific	1192.75	1097.46	10.11	18.22	95	>hFBN1-Nterm 070820	1	cs041421_1.3627.3627.4	controllerType=0 controllerNumber=1 scan=3627	11.3112
03613:3	1	E.C[+57.021][-17.027]QAIPGLC[+57.021]QGGNC[+57.021]INTVGS[+162.053]FEC[+57.021]KC[+57.021]PAGHKLNE.V	252	Hex(1)	C[-17][+57]*5, S[+162]	1241.21	3	3721.61	3721.62	0	-2.5	Specific	336.05	336.05	10.04	2.96	95	>hFBN1-Nterm 070820	1	cs041421_1.4174.4174.3	controllerType=0 controllerNumber=1 scan=4174	12.579
02908:4	1	E.C[+57.021]QAIPGLC[+57.021]QGGNC[+57.021]IN[+15.995]T[+203.079]VGSFEC[+57.021]KC[+57.021]PAGHKLNE.V	252	HexNAc(1)	C[+57]*5, N[+16], T[+203]	949.671	4	3795.66	3795.67	0	-1.1	Specific	353.22	353.22	2	2.18	95	>hFBN1-Nterm 070820	1	cs041421_1.3620.3620.4	controllerType=0 controllerNumber=1 scan=3620	11.2947
02969:4	1	E.C[+57.021]QAIPGLC[+57.021]QGGN[+15.995]C[+57.021]INT[+203.079]VGSFEC[+57.021]KC[+57.021]PAGHKLNE.V	252	HexNAc(1)	C[+57]*5, N[+16], T[+203]	949.67	4	3795.66	3795.67	0	-2.1	Specific	396.7	396.7	2	3.65	95	>hFBN1-Nterm 070820	1	cs041421_1.3672.3672.4	controllerType=0 controllerNumber=1 scan=3672	11.4137
02903:4	1	E.C[+57.021]QAIPGLC[+57.021]QGGNC[+57.021]IN[+15.995]T[+162.053]VGSFEC[+57.021]KC[+57.021]PAGHKLNE.V	252	Hex(1)	C[+57]*5, N[+16], T[+162]	939.415	4	3754.64	3754.64	0	-0.5	Specific	578.1	578.1	2	6.22	95	>hFBN1-Nterm 070820	1	cs041421_1.3614.3614.4	controllerType=0 controllerNumber=1 scan=3614	11.28
03540:3	1	E.C[+57.021][-17.027]QAIPGLC[+57.021]QGGNC[+57.021]INTVGS[+162.053]FEC[+57.021]KC[+57.021]PAGHKLNE.V	252	Hex(1)	C[-17][+57]*5, S[+162]	1241.21	3	3721.62	3721.62	0	-0.5	Specific	724.97	471.68	11.41	8.41	95	>hFBN1-Nterm 070820	1	cs041421_1.4113.4113.3	controllerType=0 controllerNumber=1 scan=4113	12.4391
03455:4	1	E.C[+57.021][-17.027]QAIPGLC[+57.021]QGGNC[+57.021]INTVGS[+162.053]FEC[+57.021]KC[+57.021]PAGHKLNE.V	252	Hex(1)	C[-17][+57]*5, S[+162]	931.16	4	3721.62	3721.62	0	0.5	Specific	810.59	429.34	6.73	11.48	95	>hFBN1-Nterm 070820	1	cs041421_1.4047.4047.4	controllerType=0 controllerNumber=1 scan=4047	12.2851
03472:3	1	E.C[+57.021][-17.027]QAIPGLC[+57.021]QGGNC[+57.021]INTVGS[+162.053]FEC[+57.021]KC[+57.021]PAGHKLNE.V	252	Hex(1)	C[-17][+57]*5, S[+162]	1241.21	3	3721.62	3721.62	0	0.1	Specific	853.57	473.46	17.9	11.41	95	>hFBN1-Nterm 070820	1	cs041421_1.4060.4060.3	controllerType=0 controllerNumber=1 scan=4060	12.3147
03033:4	1	E.C[+57.021]QAIPGLC[+57.021]QGGNC[+57.021]IN[+15.995]T[+162.053]VGSFEC[+57.021]KC[+57.021]PAGHKLNE.V	252	Hex(1)	C[+57]*5, N[+16], T[+162]	939.413	4	3754.63	3754.64	0	-2.2	Specific	904.01	904.01	2	13.47	95	>hFBN1-Nterm 070820	1	cs041421_1.3721.3721.4	controllerType=0 controllerNumber=1 scan=3721	11.5256
03522:4	1	E.C[+57.021][-17.027]QAIPGLC[+57.021]QGGNC[+57.021]INTVGS[+162.053]FEC[+57.021]KC[+57.021]PAGHKLNE.V	252	Hex(1)	C[-17][+57]*5, S[+162]	931.16	4	3721.62	3721.62	0	0.5	Specific	932.28	479.78	8.33	13.48	95	>hFBN1-Nterm 070820	1	cs041421_1.4100.4100.4	controllerType=0 controllerNumber=1 scan=4100	12.409
02962:4	1	E.C[+57.021]QAIPGLC[+57.021]QGGNC[+57.021]IN[+15.995]TVGS[+162.053]FEC[+57.021]KC[+57.021]PAGHKLNE.V	252	Hex(1)	C[+57]*5, N[+16], S[+162]	939.414	4	3754.63	3754.64	0	-1.1	Specific	993.7	993.7	4.93	14.22	95	>hFBN1-Nterm 070820	1	cs041421_1.3665.3665.4	controllerType=0 controllerNumber=1 scan=3665	11.3967
01307:3	1	E.C[+57.021]KC[+57.021]PAGHKLNE.V	273		C[+57]*2	438.54	3	1313.61	1313.61	0	-3	Specific	163.42	163.42	163.42	1.38	95	>hFBN1-Nterm 070820	1	cs041421_1.2237.2237.3	controllerType=0 controllerNumber=1 scan=2237	8.0627
00729:3	1	E.C[+57.021]KC[+57.021]PAGHKLNE.V	273		C[+57]*2	438.542	3	1313.61	1313.61	0	1.1	Specific	202.97	202.97	202.97	1.57	95	>hFBN1-Nterm 070820	1	cs041421_1.1625.1625.3	controllerType=0 controllerNumber=1 scan=1625	6.4689
00922:3	1	E.C[+57.021]KC[+57.021]PAGHKLNE.V	273		C[+57]*2	438.541	3	1313.61	1313.61	0	-0.3	Specific	226.34	226.34	226.34	1.56	95	>hFBN1-Nterm 070820	1	cs041421_1.1854.1854.3	controllerType=0 controllerNumber=1 scan=1854	7.1143
00957:3	1	E.C[+57.021]KC[+57.021]PAGHKLNE.V	273		C[+57]*2	438.541	3	1313.61	1313.61	0	-0.3	Specific	235.62	235.62	235.62	1.56	95	>hFBN1-Nterm 070820	1	cs041421_1.1894.1894.3	controllerType=0 controllerNumber=1 scan=1894	7.2178
01045:3	1	E.C[+57.021]KC[+57.021]PAGHKLNE.V	273		C[+57]*2	438.541	3	1313.61	1313.61	0	-0.2	Specific	241.7	222.35	222.35	1.6	95	>hFBN1-Nterm 070820	1	cs041421_1.1981.1981.3	controllerType=0 controllerNumber=1 scan=1981	7.4388
00541:3	1	E.C[+57.021][-17.027]KC[+57.021]PAGHKLNE.V	273		C[-17][+57]*2	432.868	3	1296.59	1296.58	0	4.4	Specific	213.91	213.91	213.91	1.43	95	>hFBN1-Nterm 070820	1	cs041421_1.1387.1387.3	controllerType=0 controllerNumber=1 scan=1387	5.6683
00562:3	1	E.C[+57.021][-17.027]KC[+57.021]PAGHKLNE.V	273		C[-17][+57]*2	432.867	3	1296.59	1296.58	0	3.6	Specific	267.73	267.73	267.73	1.51	95	>hFBN1-Nterm 070820	1	cs041421_1.1417.1417.3	controllerType=0 controllerNumber=1 scan=1417	5.7789
02787:2	1	E.C[+57.021]STIPGIC[+57.021]E.G	294		C[+57]*2	518.724	2	1036.44	1036.44	0	-2.6	Specific	492.57	323.42	323.42	3.6	95	>hFBN1-Nterm 070820	1	cs041421_1.3518.3518.2	controllerType=0 controllerNumber=1 scan=3518	11.0608
02731:2	1	E.C[+57.021]STIPGIC[+57.021]E.G	294		C[+57]*2	518.724	2	1036.44	1036.44	0	-2.8	Specific	532.91	336.54	336.54	4.08	95	>hFBN1-Nterm 070820	1	cs041421_1.3464.3464.2	controllerType=0 controllerNumber=1 scan=3464	10.9383
05065:2	1	E.C[+57.021][-17.027]STIPGIC[+57.021]E.G	294		C[-17][+57]*2	510.213	2	1019.42	1019.42	0	0.6	Specific	191.52	191.52	191.52	1.81	95	>hFBN1-Nterm 070820	1	cs041421_1.5346.5346.2	controllerType=0 controllerNumber=1 scan=5346	15.3251
02544:2	1	D.AGRC[+57.021]WSPGVTVAPE.M	364		C[+57]	743.856	2	1486.71	1486.71	0	-3.8	Specific	430.85	430.85	430.85	6.8	95	>hFBN1-Nterm 070820	1	cs041421_1.3308.3308.2	controllerType=0 controllerNumber=1 scan=3308	10.5815
02483:2	1	D.AGRC[+57.021]WSPGVTVAPE.M	364		C[+57]	743.857	2	1486.71	1486.71	0	-2.2	Specific	464.17	464.17	464.17	6.93	95	>hFBN1-Nterm 070820	1	cs041421_1.3256.3256.2	controllerType=0 controllerNumber=1 scan=3256	10.4626
03981:3	1	E.DFNKLC[+57.021]SVPMVIPGRPE.Y	386		C[+57]	653.665	3	1958.98	1958.98	0	-0.6	Specific	175.87	175.87	175.87	2.55	95	>hFBN1-Nterm 070820	1	cs041421_1.4470.4470.3	controllerType=0 controllerNumber=1 scan=4470	13.269
03727:4	1	D.YC[+57.021]QLVRYLC[+57.021]QNGRC[+57.021]IPTPGS[+162.053]YRC[+57.021]E.C	454	Hex(1)	C[+57]*4, S[+162]	803.863	4	3212.43	3212.44	0	-3	Specific	108.03	108.03	6.53	1.48	95	>hFBN1-Nterm 070820	1	cs041421_1.4259.4259.4	controllerType=0 controllerNumber=1 scan=4259	12.7782
02498:3	1	E.C[+57.021]NKGFQLDLRGE.C	478		C[+57]	479.569	3	1436.69	1436.7	0	-1.8	Specific	510.15	510.15	510.15	5.81	95	>hFBN1-Nterm 070820	1	cs041421_1.3270.3270.3	controllerType=0 controllerNumber=1 scan=3270	10.4945
02006:4	1	E.C[+57.021]EKNPC[+57.021]AGGEC[+57.021]INNQGSYT[+162.053]C[+57.021]QC[+57.021]RAGYQSTLTRTE.C	496	Hex(1)	C[+57]*5, T[+162]	1033.93	4	4132.7	4132.72	0	-3.6	Specific	107.14	107.14	0	1.94	95	>hFBN1-Nterm 070820	1	cs041421_1.2865.2865.4	controllerType=0 controllerNumber=1 scan=2865	9.5544
01859:4	1	E.C[+57.021]EKNPC[+57.021]AGGEC[+57.021]INNQGSYT[+162.053]C[+57.021]QC[+57.021]RAGYQSTLTRTE.C	496	Hex(1)	C[+57]*5, T[+162]	1033.93	4	4132.7	4132.72	0	-3.1	Specific	197.98	197.98	0	3.9	95	>hFBN1-Nterm 070820	1	cs041421_1.2750.2750.4	controllerType=0 controllerNumber=1 scan=2750	9.2857
01931:4	1	E.C[+57.021]EKNPC[+57.021]AGGEC[+57.021]INNQGSYT[+162.053]C[+57.021]QC[+57.021]RAGYQSTLTRTE.C	496	Hex(1)	C[+57]*5, T[+162]	1033.93	4	4132.72	4132.72	0	0.1	Specific	233.21	233.21	0	3.65	95	>hFBN1-Nterm 070820	1	cs041421_1.2806.2806.4	controllerType=0 controllerNumber=1 scan=2806	9.4161
01841:4	1	E.C[+57.021]EKNPC[+57.021]AGGEC[+57.021]IN[+15.995]NQGS[+162.053]YTC[+57.021]QC[+57.021]RAGYQSTLTRTE.C	496	Hex(1)	C[+57]*5, N[+16], S[+162]	1037.93	4	4148.68	4148.71	0	-6.6	Specific	73.16	73.16	0	2.09	95	>hFBN1-Nterm 070820	1	cs041421_1.2734.2734.4	controllerType=0 controllerNumber=1 scan=2734	9.247
02045:4	1	E.C[+57.021]EKNPC[+57.021]AGGEC[+57.021]IN[+15.995]NQGS[+162.053]YTC[+57.021]QC[+57.021]RAGYQSTLTRTE.C	496	Hex(1)	C[+57]*5, N[+16], S[+162]	1037.93	4	4148.7	4148.71	0	-3.2	Specific	144.27	144.27	0	3.22	95	>hFBN1-Nterm 070820	1	cs041421_1.2897.2897.4	controllerType=0 controllerNumber=1 scan=2897	9.6293
01902:4	1	E.C[+57.021]EKNPC[+57.021]AGGEC[+57.021]IN[+15.995]NQGS[+162.053]YTC[+57.021]QC[+57.021]RAGYQSTLTRTE.C	496	Hex(1)	C[+57]*5, N[+16], S[+162]	1037.93	4	4148.7	4148.71	0	-1.5	Specific	405.9	243.19	0	4.27	95	>hFBN1-Nterm 070820	1	cs041421_1.2786.2786.4	controllerType=0 controllerNumber=1 scan=2786	9.369
01970:4	1	E.C[+57.021]EKNPC[+57.021]AGGEC[+57.021]IN[+15.995]NQGS[+162.053]YTC[+57.021]QC[+57.021]RAGYQSTLTRTE.C	496	Hex(1)	C[+57]*5, N[+16], S[+162]	1037.93	4	4148.71	4148.71	0	-1.3	Specific	518.02	315.3	0	4.78	95	>hFBN1-Nterm 070820	1	cs041421_1.2838.2838.4	controllerType=0 controllerNumber=1 scan=2838	9.4916
01892:4	1	E.KNPC[+57.021]AGGEC[+57.021]IN[+15.995]NQGS[+162.053]YTC[+57.021]QC[+57.021]RAGYQSTLTRTE.C	498	Hex(1)	C[+57]*4, N[+16], S[+162]	965.664	4	3859.63	3859.64	0	-1.1	Specific	125.43	125.43	0.4	2.1	95	>hFBN1-Nterm 070820	1	cs041421_1.2776.2776.4	controllerType=0 controllerNumber=1 scan=2776	9.3449
01959:4	1	E.KNPC[+57.021]AGGEC[+57.021]IN[+15.995]NQGS[+162.053]YTC[+57.021]QC[+57.021]RAGYQSTLTRTE.C	498	Hex(1)	C[+57]*4, N[+16], S[+162]	965.664	4	3859.63	3859.64	0	-1.1	Specific	408.6	408.6	0.4	4.89	95	>hFBN1-Nterm 070820	1	cs041421_1.2829.2829.4	controllerType=0 controllerNumber=1 scan=2829	9.4701
03295:3	1	E.C[+57.021]SIRNMC[+57.021]LNGMC[+57.021]INE.D	578		C[+57]*3	624.595	3	1871.77	1871.77	0	0.5	Specific	349.08	349.08	349.08	4.17	95	>hFBN1-Nterm 070820	1	cs041421_1.3925.3925.3	controllerType=0 controllerNumber=1 scan=3925	12.0001
03230:3	1	E.C[+57.021]SIRNMC[+57.021]LNGMC[+57.021]INE.D	578		C[+57]*3	624.595	3	1871.77	1871.77	0	1.1	Specific	448.29	448.29	448.29	5.83	95	>hFBN1-Nterm 070820	1	cs041421_1.3874.3874.3	controllerType=0 controllerNumber=1 scan=3874	11.8798
04736:2	1	E.C[+57.021][-17.027]SIRNMC[+57.021]LNGMC[+57.021]INE.D	578		C[-17][+57]*3	927.876	2	1854.74	1854.74	0	1.3	Specific	396.15	396.15	396.15	6.71	95	>hFBN1-Nterm 070820	1	cs041421_1.5104.5104.2	controllerType=0 controllerNumber=1 scan=5104	14.7531
02142:3	1	E.C[+57.021]ETPGIC[+57.021]MNGRC[+57.021]VNTDGSYRC[+57.021]E.C	619		C[+57]*4	879.348	3	2636.03	2636.04	0	-4.1	Specific	341.89	341.89	341.89	5.17	95	>hFBN1-Nterm 070820	1	cs041421_1.2973.2973.3	controllerType=0 controllerNumber=1 scan=2973	9.8067
02075:3	1	E.C[+57.021]ETPGIC[+57.021]MNGRC[+57.021]VNTDGSYRC[+57.021]E.C	619		C[+57]*4	879.351	3	2636.04	2636.04	0	-0.6	Specific	516.99	516.99	516.99	6.53	95	>hFBN1-Nterm 070820	1	cs041421_1.2921.2921.3	controllerType=0 controllerNumber=1 scan=2921	9.685
01837:3	1	E.C[+57.021]ETPGIC[+57.021]MNGRC[+57.021]VNTDGS[+162.053]YRC[+57.021]E.C	619	Hex(1)	C[+57]*4, S[+162]	933.365	3	2798.08	2798.09	0	-4.9	Specific	154.22	154.22	13.77	3.69	95	>hFBN1-Nterm 070820	1	cs041421_1.2730.2730.3	controllerType=0 controllerNumber=1 scan=2730	9.2383
02040:3	1	E.C[+57.021]ETPGIC[+57.021]MNGRC[+57.021]VNTDGS[+162.053]YRC[+57.021]E.C	619	Hex(1)	C[+57]*4, S[+162]	933.364	3	2798.08	2798.09	0	-6.1	Specific	276.04	276.04	16.96	4.83	95	>hFBN1-Nterm 070820	1	cs041421_1.2894.2894.3	controllerType=0 controllerNumber=1 scan=2894	9.6228
01967:3	1	E.C[+57.021]ETPGIC[+57.021]MNGRC[+57.021]VNTDGS[+162.053]YRC[+57.021]E.C	619	Hex(1)	C[+57]*4, S[+162]	933.369	3	2798.09	2798.09	0	-0.9	Specific	608.88	608.88	26.13	8.62	95	>hFBN1-Nterm 070820	1	cs041421_1.2836.2836.3	controllerType=0 controllerNumber=1 scan=2836	9.4872
01896:3	1	E.C[+57.021]ETPGIC[+57.021]MNGRC[+57.021]VNTDGS[+162.053]YRC[+57.021]E.C	619	Hex(1)	C[+57]*4, S[+162]	933.368	3	2798.09	2798.09	0	-1.3	Specific	643.41	632.96	25.66	8.62	95	>hFBN1-Nterm 070820	1	cs041421_1.2780.2780.3	controllerType=0 controllerNumber=1 scan=2780	9.356
01596:4	1	E.C[+57.021]ET[+203.079]PGIC[+57.021]M[+15.995]NGRC[+57.021]VNTDGSYRC[+57.021]E.C	619	HexNAc(1)	C[+57]*4, M[+16], T[+203]	714.529	4	2855.1	2855.12	0	-6.9	Specific	12.97	12.97	3.67	1.72	95	>hFBN1-Nterm 070820	1	cs041421_1.2508.2508.4	controllerType=0 controllerNumber=1 scan=2508	8.7046
01649:4	1	E.C[+57.021]ETPGIC[+57.021]MN[+15.995]GRC[+57.021]VNT[+203.079]DGSYRC[+57.021]E.C	619	HexNAc(1)	C[+57]*4, N[+16], T[+203]	714.53	4	2855.1	2855.12	0	-6.4	Specific	100.6	100.6	0.76	1.72	95	>hFBN1-Nterm 070820	1	cs041421_1.2556.2556.4	controllerType=0 controllerNumber=1 scan=2556	8.8187
01948:3	1	E.C[+57.021]ETPGIC[+57.021]M[+15.995]NGRC[+57.021]VNTDGS[+162.053]YRC[+57.021]E.C	619	Hex(1)	C[+57]*4, M[+16], S[+162]	938.701	3	2814.09	2814.09	0	-0.1	Specific	146.35	146.35	2.26	3.44	95	>hFBN1-Nterm 070820	1	cs041421_1.2819.2819.3	controllerType=0 controllerNumber=1 scan=2819	9.4466
04842:2	1	E.C[+57.021]FPGLAVGLDGRVC[+57.021]VD.T	641		C[+57]*2	867.921	2	1734.83	1734.83	0	2.6	Specific	390.53	390.53	390.53	4.59	95	>hFBN1-Nterm 070820	1	cs041421_1.5181.5181.2	controllerType=0 controllerNumber=1 scan=5181	14.9354
03057:3	1	E.C[+57.021]C[+57.021]C[+57.021]ASTEYAFGEPC[+57.021]QPC[+57.021]PAQNSAE.Y	685		C[+57]*5	932.015	3	2794.03	2794.03	0	0	Specific	505.12	446.03	446.03	5.06	95	>hFBN1-Nterm 070820	1	cs041421_1.3742.3742.3	controllerType=0 controllerNumber=1 scan=3742	11.5737
02782:3	1	E.YAFGEPC[+57.021]QPC[+57.021]PAQNSAE.Y	692		C[+57]*2	642.597	3	1925.78	1925.78	0	-1.9	Specific	403.27	403.27	403.27	5.3	95	>hFBN1-Nterm 070820	1	cs041421_1.3512.3512.3	controllerType=0 controllerNumber=1 scan=3512	11.0468
02721:3	1	E.YAFGEPC[+57.021]QPC[+57.021]PAQNSAE.Y	692		C[+57]*2	642.596	3	1925.77	1925.78	0	-2.6	Specific	440.76	400.18	400.18	5.68	95	>hFBN1-Nterm 070820	1	cs041421_1.3457.3457.3	controllerType=0 controllerNumber=1 scan=3457	10.9231
02890:2	1	E.YAFGEPC[+57.021]QPC[+57.021]PAQNSAE.Y	692		C[+57]*2	963.388	2	1925.77	1925.78	0	-5.6	Specific	457.81	418.61	418.61	5.77	95	>hFBN1-Nterm 070820	1	cs041421_1.3605.3605.2	controllerType=0 controllerNumber=1 scan=3605	11.2605
02702:2	1	E.YAFGEPC[+57.021]QPC[+57.021]PAQNSAE.Y	692		C[+57]*2	963.393	2	1925.78	1925.78	0	-0.7	Specific	572.74	460.5	460.5	7.63	95	>hFBN1-Nterm 070820	1	cs041421_1.3442.3442.2	controllerType=0 controllerNumber=1 scan=3442	10.8894
02764:2	1	E.YAFGEPC[+57.021]QPC[+57.021]PAQNSAE.Y	692		C[+57]*2	963.392	2	1925.78	1925.78	0	-1.6	Specific	578.74	485.69	485.69	7.63	95	>hFBN1-Nterm 070820	1	cs041421_1.3495.3495.2	controllerType=0 controllerNumber=1 scan=3495	11.0099
02825:2	1	E.YAFGEPC[+57.021]QPC[+57.021]PAQNSAE.Y	692		C[+57]*2	963.391	2	1925.78	1925.78	0	-2.2	Specific	592.1	487.95	487.95	7.88	95	>hFBN1-Nterm 070820	1	cs041421_1.3551.3551.2	controllerType=0 controllerNumber=1 scan=3551	11.136
02851:3	1	E.YQALC[+57.021]SSGPGMTSAGSDINE.C	709		C[+57]	682.289	3	2044.85	2044.86	0	-2.4	Specific	459.91	430.51	430.51	4.23	95	>hFBN1-Nterm 070820	1	cs041421_1.3575.3575.3	controllerType=0 controllerNumber=1 scan=3575	11.1897
02840:2	1	E.YQALC[+57.021]SSGPGMTSAGSDINE.C	709		C[+57]	1022.93	2	2044.86	2044.86	0	-0.7	Specific	649.44	528.59	528.59	7.58	95	>hFBN1-Nterm 070820	1	cs041421_1.3565.3565.2	controllerType=0 controllerNumber=1 scan=3565	11.1677
02905:2	1	E.YQALC[+57.021]SSGPGMTSAGSDINE.C	709		C[+57]	1022.93	2	2044.86	2044.86	0	-0.5	Specific	656.01	560.03	560.03	8.58	95	>hFBN1-Nterm 070820	1	cs041421_1.3617.3617.2	controllerType=0 controllerNumber=1 scan=3617	11.2881
02195:2	1	E.YQALC[+57.021]SSGPGMTSAGSD[+15.995]INE.C	709		C[+57], D[+16]	1030.93	2	2060.84	2060.85	0	-4.9	Specific	156.51	156.51	4	1.69	95	>hFBN1-Nterm 070820	1	cs041421_1.3015.3015.2	controllerType=0 controllerNumber=1 scan=3015	9.9052
03869:2	1	E.C[+57.021]ALDPDIC[+57.021]PNGIC[+57.021]E.N	729		C[+57]*3	817.338	2	1633.67	1633.67	0	2.5	Specific	530.46	426.67	426.67	5.41	95	>hFBN1-Nterm 070820	1	cs041421_1.4375.4375.2	controllerType=0 controllerNumber=1 scan=4375	13.0497
03802:2	1	E.C[+57.021]ALDPDIC[+57.021]PNGIC[+57.021]E.N	729		C[+57]*3	817.338	2	1633.67	1633.67	0	1.7	Specific	619.57	461.04	461.04	8.05	95	>hFBN1-Nterm 070820	1	cs041421_1.4320.4320.2	controllerType=0 controllerNumber=1 scan=4320	12.921
03737:2	1	E.C[+57.021]ALDPDIC[+57.021]PNGIC[+57.021]E.N	729		C[+57]*3	817.338	2	1633.67	1633.67	0	2	Specific	624.94	423.72	423.72	8.05	95	>hFBN1-Nterm 070820	1	cs041421_1.4267.4267.2	controllerType=0 controllerNumber=1 scan=4267	12.7972
06003:2	1	E.C[+57.021][-17.027]ALDPDIC[+57.021]PNGIC[+57.021]E.N	729		C[-17][+57]*3	808.823	2	1616.64	1616.64	0	0.2	Specific	310.71	310.71	310.71	2.8	95	>hFBN1-Nterm 070820	1	cs041421_1.6106.6106.2	controllerType=0 controllerNumber=1 scan=6106	17.1317
02082:3	1	E.NTRGTYKC[+57.021]IC[+57.021]NSGYEVD.S	743		C[+57]*2	679.63	3	2036.87	2036.88	0	-2.6	Specific	126	126	126	1.47	95	>hFBN1-Nterm 070820	1	cs041421_1.2927.2927.3	controllerType=0 controllerNumber=1 scan=2927	9.7004
02588:3	1	E.C[+57.021]ESSPC[+57.021]INGVC[+57.021]KNS[+324.106]PGSFIC[+57.021]E.C	813	Hex(2)	C[+57]*4, S[+324]	909.367	3	2726.09	2726.09	0	-2.5	Specific	372.4	295.06	3.6	3	95	>hFBN1-Nterm 070820	1	cs041421_1.3347.3347.3	controllerType=0 controllerNumber=1 scan=3347	10.6708
02504:3	1	E.SS[+162.053]PC[+57.021]INGVC[+57.021]KNSPGSFIC[+57.021]E.C	815	Hex(1)	C[+57]*3, S[+162]	758.99	3	2274.95	2274.97	0	-5.5	Specific	78.75	78.75	1.2	1.41	95	>hFBN1-Nterm 070820	1	cs041421_1.3273.3273.3	controllerType=0 controllerNumber=1 scan=3273	10.5011
02476:2	1	E.SSPC[+57.021]INGVC[+57.021]KNS[+324.106]PGSFIC[+57.021]E.C	815	Hex(2)	C[+57]*3, S[+324]	1219.01	2	2437.01	2437.02	0	-5.3	Specific	196.62	196.62	0	3.33	95	>hFBN1-Nterm 070820	1	cs041421_1.3249.3249.2	controllerType=0 controllerNumber=1 scan=3249	10.4455
02771:3	1	E.SS[+162.053]PC[+57.021]INGVC[+57.021]KNSPGSFIC[+57.021]E.C	815	Hex(1)	C[+57]*3, S[+162]	758.992	3	2274.96	2274.97	0	-2.1	Specific	407.4	332.11	1.2	3.99	95	>hFBN1-Nterm 070820	1	cs041421_1.3502.3502.3	controllerType=0 controllerNumber=1 scan=3502	11.0245
03804:2	1	E.C[+57.021]SSESTLDPTKTIC[+57.021]IE.T	834		C[+57]*2	920.919	2	1840.83	1840.83	0	-0.2	Specific	198.08	198.08	198.08	1.82	95	>hFBN1-Nterm 070820	1	cs041421_1.4322.4322.2	controllerType=0 controllerNumber=1 scan=4322	12.9254
03693:2	1	E.C[+57.021]SSESTLDPTKTIC[+57.021]IE.T	834		C[+57]*2	920.92	2	1840.83	1840.83	0	1.8	Specific	308.61	301.43	301.43	2.77	95	>hFBN1-Nterm 070820	1	cs041421_1.4236.4236.2	controllerType=0 controllerNumber=1 scan=4236	12.724
03543:2	1	E.C[+57.021]SSESTLDPTKTIC[+57.021]IE.T	834		C[+57]*2	920.916	2	1840.82	1840.83	0	-3.3	Specific	440.05	367.06	367.06	5.8	95	>hFBN1-Nterm 070820	1	cs041421_1.4115.4115.2	controllerType=0 controllerNumber=1 scan=4115	12.4434
03202:3	1	E.C[+57.021]SSESTLDPTKTIC[+57.021]IE.T	834		C[+57]*2	614.282	3	1840.83	1840.83	0	0.6	Specific	483.44	378.25	378.25	5.8	95	>hFBN1-Nterm 070820	1	cs041421_1.3850.3850.3	controllerType=0 controllerNumber=1 scan=3850	11.8242
03129:3	1	E.C[+57.021]SSESTLDPTKTIC[+57.021]IE.T	834		C[+57]*2	614.283	3	1840.84	1840.83	0	2.6	Specific	512.78	422.43	422.43	4.81	95	>hFBN1-Nterm 070820	1	cs041421_1.3797.3797.3	controllerType=0 controllerNumber=1 scan=3797	11.7003
03453:2	1	E.C[+57.021]SSESTLDPTKTIC[+57.021]IE.T	834		C[+57]*2	920.921	2	1840.83	1840.83	0	2.4	Specific	559.12	515.65	515.65	6.28	95	>hFBN1-Nterm 070820	1	cs041421_1.4045.4045.2	controllerType=0 controllerNumber=1 scan=4045	12.2807
03378:2	1	E.C[+57.021]SSESTLDPTKTIC[+57.021]IE.T	834		C[+57]*2	920.919	2	1840.83	1840.83	0	0.2	Specific	636.59	527.76	527.76	7.76	95	>hFBN1-Nterm 070820	1	cs041421_1.3991.3991.2	controllerType=0 controllerNumber=1 scan=3991	12.155
03096:2	1	E.C[+57.021]SSESTLDPTKTIC[+57.021]IE.T	834		C[+57]*2	920.919	2	1840.83	1840.83	0	0.2	Specific	671.94	544.86	544.86	8.76	95	>hFBN1-Nterm 070820	1	cs041421_1.3772.3772.2	controllerType=0 controllerNumber=1 scan=3772	11.6423
03238:2	1	E.C[+57.021]SSESTLDPTKTIC[+57.021]IE.T	834		C[+57]*2	920.92	2	1840.83	1840.83	0	1.8	Specific	731.49	502.33	502.33	10.01	95	>hFBN1-Nterm 070820	1	cs041421_1.3880.3880.2	controllerType=0 controllerNumber=1 scan=3880	11.8947
03305:2	1	E.C[+57.021]SSESTLDPTKTIC[+57.021]IE.T	834		C[+57]*2	920.919	2	1840.83	1840.83	0	0.8	Specific	766.53	683.8	683.8	11.01	95	>hFBN1-Nterm 070820	1	cs041421_1.3935.3935.2	controllerType=0 controllerNumber=1 scan=3935	12.0242
03166:2	1	E.C[+57.021]SSESTLDPTKTIC[+57.021]IE.T	834		C[+57]*2	920.92	2	1840.83	1840.83	0	1	Specific	805.32	580.7	580.7	12.01	95	>hFBN1-Nterm 070820	1	cs041421_1.3825.3825.2	controllerType=0 controllerNumber=1 scan=3825	11.7662
04419:2	1	E.C[+57.021][-17.027]SSESTLDPTKTIC[+57.021]IE.T	834		C[-17][+57]*2	912.409	2	1823.81	1823.8	0	3.3	Specific	547.56	454.33	454.33	5.46	95	>hFBN1-Nterm 070820	1	cs041421_1.4840.4840.2	controllerType=0 controllerNumber=1 scan=4840	14.1317
04481:2	1	E.C[+57.021][-17.027]SSESTLDPTKTIC[+57.021]IE.T	834		C[-17][+57]*2	912.407	2	1823.81	1823.8	0	1.2	Specific	636.56	520.57	520.57	8.01	95	>hFBN1-Nterm 070820	1	cs041421_1.4893.4893.2	controllerType=0 controllerNumber=1 scan=4893	14.2568
03025:2	1	E.STLDPTKTIC[+57.021]IE.T	838		C[+57]	689.35	2	1377.69	1377.69	0	-1	Specific	84.48	84.48	84.48	1.38	95	>hFBN1-Nterm 070820	1	cs041421_1.3716.3716.5	controllerType=0 controllerNumber=1 scan=3716	11.5148
03506:2	1	E.STLDPTKTIC[+57.021]IE.T	838		C[+57]	689.349	2	1377.69	1377.69	0	-1.1	Specific	484.15	456.35	456.35	6.79	95	>hFBN1-Nterm 070820	1	cs041421_1.4087.4087.2	controllerType=0 controllerNumber=1 scan=4087	12.377
03433:2	1	E.STLDPTKTIC[+57.021]IE.T	838		C[+57]	689.351	2	1377.69	1377.69	0	0.8	Specific	538.27	419.36	419.36	7.41	95	>hFBN1-Nterm 070820	1	cs041421_1.4028.4028.2	controllerType=0 controllerNumber=1 scan=4028	12.2402
03353:2	1	E.STLDPTKTIC[+57.021]IE.T	838		C[+57]	689.35	2	1377.69	1377.69	0	-0.3	Specific	576.43	499.42	499.42	7.89	95	>hFBN1-Nterm 070820	1	cs041421_1.3971.3971.2	controllerType=0 controllerNumber=1 scan=3971	12.1078
03283:2	1	E.STLDPTKTIC[+57.021]IE.T	838		C[+57]	689.351	2	1377.69	1377.69	0	1.1	Specific	669.03	497.82	497.82	10.14	95	>hFBN1-Nterm 070820	1	cs041421_1.3915.3915.2	controllerType=0 controllerNumber=1 scan=3915	11.9765
03212:2	1	E.STLDPTKTIC[+57.021]IE.T	838		C[+57]	689.35	2	1377.69	1377.69	0	0.1	Specific	693.38	449.64	449.64	9.89	95	>hFBN1-Nterm 070820	1	cs041421_1.3859.3859.2	controllerType=0 controllerNumber=1 scan=3859	11.8458
03137:2	1	E.STLDPTKTIC[+57.021]IE.T	838		C[+57]	689.35	2	1377.69	1377.69	0	-0.1	Specific	706.95	476.47	476.47	10.89	95	>hFBN1-Nterm 070820	1	cs041421_1.3803.3803.2	controllerType=0 controllerNumber=1 scan=3803	11.7152
03065:2	1	E.STLDPTKTIC[+57.021]IE.T	838		C[+57]	689.35	2	1377.69	1377.69	0	0.4	Specific	718.54	483.73	483.73	10.89	95	>hFBN1-Nterm 070820	1	cs041421_1.3748.3748.2	controllerType=0 controllerNumber=1 scan=3748	11.5886
02999:2	1	E.STLDPTKTIC[+57.021]IE.T	838		C[+57]	689.349	2	1377.69	1377.69	0	-1.5	Specific	726.63	461.96	461.96	10.89	95	>hFBN1-Nterm 070820	1	cs041421_1.3696.3696.2	controllerType=0 controllerNumber=1 scan=3696	11.4676
03084:2	1	E.STLD[+15.995]PTKTIC[+57.021]IE.T	838		C[+57], D[+16]	697.348	2	1393.69	1393.69	0	1	Specific	167	167	167	2.6	95	>hFBN1-Nterm 070820	1	cs041421_1.3762.3762.2	controllerType=0 controllerNumber=1 scan=3762	11.6186
02720:3	1	E.TIKGTC[+57.021]WQTVIDGRC[+57.021]E.I	850		C[+57]*2	641.972	3	1923.9	1923.91	0	-1.6	Specific	259.32	259.32	259.32	1.93	95	>hFBN1-Nterm 070820	1	cs041421_1.3457.3457.3	controllerType=0 controllerNumber=1 scan=3457	10.9231
02687:3	1	E.TIKGTC[+57.021]WQTVIDGRC[+57.021]E.I	850		C[+57]*2	641.972	3	1923.9	1923.91	0	-1.5	Specific	460.69	460.69	460.69	5.55	95	>hFBN1-Nterm 070820	1	cs041421_1.3427.3427.3	controllerType=0 controllerNumber=1 scan=3427	10.8534
03395:3	1	E.TIKGTC[+57.021]WQTVIDGRC[+57.021]E.I	850		C[+57]*2	641.974	3	1923.91	1923.91	0	0.6	Specific	504.64	504.64	504.64	5.92	95	>hFBN1-Nterm 070820	1	cs041421_1.4002.4002.3	controllerType=0 controllerNumber=1 scan=4002	12.1812
03469:3	1	E.TIKGTC[+57.021]WQTVIDGRC[+57.021]E.I	850		C[+57]*2	641.974	3	1923.91	1923.91	0	1.1	Specific	525.03	525.03	525.03	6.28	95	>hFBN1-Nterm 070820	1	cs041421_1.4057.4057.3	controllerType=0 controllerNumber=1 scan=4057	12.3086
02841:3	1	E.TIKGTC[+57.021]WQTVIDGRC[+57.021]E.I	850		C[+57]*2	641.972	3	1923.9	1923.91	0	-1.3	Specific	579.95	579.95	579.95	6.76	95	>hFBN1-Nterm 070820	1	cs041421_1.3566.3566.3	controllerType=0 controllerNumber=1 scan=3566	11.1698
03320:3	1	E.TIKGTC[+57.021]WQTVIDGRC[+57.021]E.I	850		C[+57]*2	641.973	3	1923.9	1923.91	0	-0.6	Specific	600.69	600.69	600.69	7.76	95	>hFBN1-Nterm 070820	1	cs041421_1.3947.3947.3	controllerType=0 controllerNumber=1 scan=3947	12.0521
03107:3	1	E.TIKGTC[+57.021]WQTVIDGRC[+57.021]E.I	850		C[+57]*2	641.974	3	1923.91	1923.91	0	0.6	Specific	654.07	654.07	654.07	9.01	95	>hFBN1-Nterm 070820	1	cs041421_1.3781.3781.3	controllerType=0 controllerNumber=1 scan=3781	11.6638
03180:3	1	E.TIKGTC[+57.021]WQTVIDGRC[+57.021]E.I	850		C[+57]*2	641.972	3	1923.9	1923.91	0	-1.1	Specific	660.17	660.17	660.17	8.76	95	>hFBN1-Nterm 070820	1	cs041421_1.3836.3836.3	controllerType=0 controllerNumber=1 scan=3836	11.792
03038:3	1	E.TIKGTC[+57.021]WQTVIDGRC[+57.021]E.I	850		C[+57]*2	641.972	3	1923.9	1923.91	0	-1.3	Specific	662.34	662.34	662.34	8.76	95	>hFBN1-Nterm 070820	1	cs041421_1.3726.3726.3	controllerType=0 controllerNumber=1 scan=3726	11.5383
02967:3	1	E.TIKGTC[+57.021]WQTVIDGRC[+57.021]E.I	850		C[+57]*2	641.972	3	1923.9	1923.91	0	-1.5	Specific	663.25	663.25	663.25	8.76	95	>hFBN1-Nterm 070820	1	cs041421_1.3671.3671.3	controllerType=0 controllerNumber=1 scan=3671	11.4116
02904:3	1	E.TIKGTC[+57.021]WQTVIDGRC[+57.021]E.I	850		C[+57]*2	641.972	3	1923.9	1923.91	0	-1.1	Specific	663.51	663.51	663.51	8.76	95	>hFBN1-Nterm 070820	1	cs041421_1.3616.3616.3	controllerType=0 controllerNumber=1 scan=3616	11.2862
03252:3	1	E.TIKGTC[+57.021]WQTVIDGRC[+57.021]E.I	850		C[+57]*2	641.974	3	1923.91	1923.91	0	0.7	Specific	663.53	663.53	663.53	9.01	95	>hFBN1-Nterm 070820	1	cs041421_1.3891.3891.3	controllerType=0 controllerNumber=1 scan=3891	11.9205
03094:2	1	E.TIKGTC[+57.021]WQTVIDGRC[+57.021]E.I	850		C[+57]*2	962.459	2	1923.91	1923.91	0	3.2	Specific	690.67	690.67	690.67	6.48	95	>hFBN1-Nterm 070820	1	cs041421_1.3770.3770.2	controllerType=0 controllerNumber=1 scan=3770	11.638
02893:2	1	E.TIKGTC[+57.021]WQTVIDGRC[+57.021]E.I	850		C[+57]*2	962.456	2	1923.9	1923.91	0	-0.6	Specific	836.29	836.29	836.29	10.94	95	>hFBN1-Nterm 070820	1	cs041421_1.3608.3608.2	controllerType=0 controllerNumber=1 scan=3608	11.267
03024:2	1	E.TIKGTC[+57.021]WQTVIDGRC[+57.021]E.I	850		C[+57]*2	962.456	2	1923.9	1923.91	0	-0.2	Specific	876.94	876.94	876.94	11.94	95	>hFBN1-Nterm 070820	1	cs041421_1.3715.3715.2	controllerType=0 controllerNumber=1 scan=3715	11.5126
02956:2	1	E.TIKGTC[+57.021]WQTVIDGRC[+57.021]E.I	850		C[+57]*2	962.455	2	1923.9	1923.91	0	-1	Specific	912.23	890.58	890.58	12.94	95	>hFBN1-Nterm 070820	1	cs041421_1.3660.3660.2	controllerType=0 controllerNumber=1 scan=3660	11.3869
02881:3	1	E.TIKGTC[+57.021]W[+15.995]QTVIDGRC[+57.021]E.I	850		C[+57]*2, W[+16]	647.304	3	1939.9	1939.9	0	-0.6	Specific	442.08	442.08	326.62	4.65	95	>hFBN1-Nterm 070820	1	cs041421_1.3599.3599.3	controllerType=0 controllerNumber=1 scan=3599	11.2457
02984:3	1	E.TIKGTC[+57.021]W[+15.995]QTVIDGRC[+57.021]E.I	850		C[+57]*2, W[+16]	647.305	3	1939.9	1939.9	0	-0.2	Specific	462.8	462.8	309.26	4.56	95	>hFBN1-Nterm 070820	1	cs041421_1.3685.3685.3	controllerType=0 controllerNumber=1 scan=3685	11.4428
03995:5	1	E.ININGATLKSQC[+57.021]C[+57.021]SSLGAAWGSPC[+57.021]TLC[+57.021]QVDPIC[+57.021]GKGYS[+365.132]RIKGT[+396.127]QC[+57.021]E.D	866	HexNAc(1)Hex(1),Pent(3)	C[+57]*6, S[+365], T[+396]	1173.93	5	5865.6	5864.63	1	-4.9	Specific	243.73	243.73	4.3	2.16	95	>hFBN1-Nterm 070820	1	cs041421_1.4484.4484.5	controllerType=0 controllerNumber=1 scan=4484	13.3037
05318:6	1	E.VFPGVC[+57.021]KNGLC[+57.021]VNT[+162.053]RGSFKC[+57.021]QC[+57.021]PSGMTLDATGRIC[+57.021]LDIRLE.T	918	Hex(1)	C[+57]*5, T[+162]	809.222	6	4850.3	4849.3	1	-1.4	Specific	337.55	337.55	4.8	3.41	95	>hFBN1-Nterm 070820	1	cs041421_1.5542.5542.6	controllerType=0 controllerNumber=1 scan=5542	15.7893
05158:6	1	E.VFPGVC[+57.021]KNGLC[+57.021]VNT[+162.053]RGSFKC[+57.021]QC[+57.021]PSGMTLDATGRIC[+57.021]LDIRLE.T	918	Hex(1)	C[+57]*5, T[+162]	809.224	6	4850.31	4849.3	1	0.3	Specific	340.31	340.31	4.8	3.41	95	>hFBN1-Nterm 070820	1	cs041421_1.5417.5417.6	controllerType=0 controllerNumber=1 scan=5417	15.492
04953:6	1	E.VFPGVC[+57.021]KNGLC[+57.021]VNT[+162.053]RGSFKC[+57.021]QC[+57.021]PSGMTLDATGRIC[+57.021]LDIRLE.T	918	Hex(1)	C[+57]*5, T[+162]	809.223	6	4850.3	4849.3	1	-0.4	Specific	438.55	438.55	4.8	4.77	95	>hFBN1-Nterm 070820	1	cs041421_1.5262.5262.6	controllerType=0 controllerNumber=1 scan=5262	15.1259
04878:6	1	E.VFPGVC[+57.021]KNGLC[+57.021]VNT[+162.053]RGSFKC[+57.021]QC[+57.021]PSGMTLDATGRIC[+57.021]LDIRLE.T	918	Hex(1)	C[+57]*5, T[+162]	809.223	6	4850.3	4849.3	1	-0.9	Specific	450.54	450.54	4.8	4.91	95	>hFBN1-Nterm 070820	1	cs041421_1.5207.5207.6	controllerType=0 controllerNumber=1 scan=5207	14.9959
04463:6	1	E.VFPGVC[+57.021]KNGLC[+57.021]VNT[+162.053]RGSFKC[+57.021]QC[+57.021]PSGMTLDATGRIC[+57.021]LDIRLE.T	918	Hex(1)	C[+57]*5, T[+162]	809.222	6	4850.3	4849.3	1	-2	Specific	474.51	474.51	4.8	5.16	95	>hFBN1-Nterm 070820	1	cs041421_1.4877.4877.6	controllerType=0 controllerNumber=1 scan=4877	14.218
04798:6	1	E.VFPGVC[+57.021]KNGLC[+57.021]VNT[+162.053]RGSFKC[+57.021]QC[+57.021]PSGMTLDATGRIC[+57.021]LDIRLE.T	918	Hex(1)	C[+57]*5, T[+162]	809.054	6	4849.29	4849.3	0	-2.5	Specific	475.66	475.66	4.8	5.16	95	>hFBN1-Nterm 070820	1	cs041421_1.5150.5150.6	controllerType=0 controllerNumber=1 scan=5150	14.8615
05074:6	1	E.VFPGVC[+57.021]KNGLC[+57.021]VNT[+162.053]RGSFKC[+57.021]QC[+57.021]PSGMTLDATGRIC[+57.021]LDIRLE.T	918	Hex(1)	C[+57]*5, T[+162]	809.055	6	4849.29	4849.3	0	-1.7	Specific	480.31	480.31	4.8	5.01	95	>hFBN1-Nterm 070820	1	cs041421_1.5353.5353.6	controllerType=0 controllerNumber=1 scan=5353	15.3403
04657:6	1	E.VFPGVC[+57.021]KNGLC[+57.021]VNT[+162.053]RGSFKC[+57.021]QC[+57.021]PSGMTLDATGRIC[+57.021]LDIRLE.T	918	Hex(1)	C[+57]*5, T[+162]	809.221	6	4850.29	4849.3	1	-2.8	Specific	485.91	485.91	4.8	5.26	95	>hFBN1-Nterm 070820	1	cs041421_1.5041.5041.6	controllerType=0 controllerNumber=1 scan=5041	14.6039
04727:6	1	E.VFPGVC[+57.021]KNGLC[+57.021]VNT[+162.053]RGSFKC[+57.021]QC[+57.021]PSGMTLDATGRIC[+57.021]LDIRLE.T	918	Hex(1)	C[+57]*5, T[+162]	809.222	6	4850.3	4849.3	1	-1.6	Specific	498.08	498.08	4.8	5.01	95	>hFBN1-Nterm 070820	1	cs041421_1.5096.5096.6	controllerType=0 controllerNumber=1 scan=5096	14.7338
04526:6	1	E.VFPGVC[+57.021]KNGLC[+57.021]VNT[+162.053]RGSFKC[+57.021]QC[+57.021]PSGMTLDATGRIC[+57.021]LDIRLE.T	918	Hex(1)	C[+57]*5, T[+162]	809.221	6	4850.29	4849.3	1	-3.5	Specific	534.2	534.2	4.8	5.63	95	>hFBN1-Nterm 070820	1	cs041421_1.4934.4934.6	controllerType=0 controllerNumber=1 scan=4934	14.3513
04593:6	1	E.VFPGVC[+57.021]KNGLC[+57.021]VNT[+162.053]RGSFKC[+57.021]QC[+57.021]PSGMTLDATGRIC[+57.021]LDIRLE.T	918	Hex(1)	C[+57]*5, T[+162]	809.223	6	4850.3	4849.3	1	-1.2	Specific	539.42	539.42	4.8	5.38	95	>hFBN1-Nterm 070820	1	cs041421_1.4988.4988.6	controllerType=0 controllerNumber=1 scan=4988	14.4788
03402:3	1	D.ATGRIC[+57.021]LDIRLE.T	947		C[+57]	472.926	3	1416.76	1416.76	0	1.5	Specific	297.44	297.44	297.44	4.06	95	>hFBN1-Nterm 070820	1	cs041421_1.4006.4006.3	controllerType=0 controllerNumber=1 scan=4006	12.1889
03256:3	1	D.ATGRIC[+57.021]LDIRLE.T	947		C[+57]	472.925	3	1416.76	1416.76	0	-0.9	Specific	522.51	522.51	522.51	6.17	95	>hFBN1-Nterm 070820	1	cs041421_1.3894.3894.3	controllerType=0 controllerNumber=1 scan=3894	11.927
03319:3	1	D.ATGRIC[+57.021]LDIRLE.T	947		C[+57]	472.926	3	1416.76	1416.76	0	-0.2	Specific	540.33	540.33	540.33	6.17	95	>hFBN1-Nterm 070820	1	cs041421_1.3946.3946.3	controllerType=0 controllerNumber=1 scan=3946	12.0499
02596:2	1	E.TC[+57.021]FLRYE.D	959		C[+57]	494.73	2	988.453	988.456	0	-2.9	Specific	362.8	298.19	298.19	3.29	95	>hFBN1-Nterm 070820	1	cs041421_1.3354.3354.2	controllerType=0 controllerNumber=1 scan=3354	10.6868
02506:2	1	E.TC[+57.021]FLRYE.D	959		C[+57]	494.731	2	988.454	988.456	0	-1.8	Specific	389.7	275.81	275.81	2.76	95	>hFBN1-Nterm 070820	1	cs041421_1.3276.3276.2	controllerType=0 controllerNumber=1 scan=3276	10.509
02438:2	1	E.TC[+57.021]FLRYE.D	959		C[+57]	494.731	2	988.454	988.456	0	-1.7	Specific	402.72	251.69	251.69	2.72	95	>hFBN1-Nterm 070820	1	cs041421_1.3220.3220.2	controllerType=0 controllerNumber=1 scan=3220	10.3802
02372:2	1	E.TC[+57.021]FLRYE.D	959		C[+57]	494.731	2	988.454	988.456	0	-1.7	Specific	420.08	287.21	287.21	3.01	95	>hFBN1-Nterm 070820	1	cs041421_1.3167.3167.2	controllerType=0 controllerNumber=1 scan=3167	10.256
01749:2	1	E.C[+57.021][-17.027]EEC[+57.021]PMRNTPE.Y	995		C[-17][+57]*2	703.26	2	1405.51	1405.52	0	-3.1	Specific	479.59	479.59	479.59	5.74	95	>hFBN1-Nterm 070820	1	cs041421_1.2649.2649.2	controllerType=0 controllerNumber=1 scan=2649	9.0494
02690:3	1	E.YEELC[+57.021]PRGPGFATKE.I	1006		C[+57]	585.278	3	1753.82	1753.82	0	-1.5	Specific	450.3	368.89	368.89	5.64	95	>hFBN1-Nterm 070820	1	cs041421_1.3431.3431.3	controllerType=0 controllerNumber=1 scan=3431	10.8644
02607:3	1	E.YEELC[+57.021]PRGPGFATKE.I	1006		C[+57]	585.277	3	1753.82	1753.82	0	-2.5	Specific	492.22	424.99	424.99	6.09	95	>hFBN1-Nterm 070820	1	cs041421_1.3364.3364.3	controllerType=0 controllerNumber=1 scan=3364	10.7104
02545:3	1	E.YEELC[+57.021]PRGPGFATKE.I	1006		C[+57]	585.277	3	1753.82	1753.82	0	-3.3	Specific	492.5	395.09	395.09	6	95	>hFBN1-Nterm 070820	1	cs041421_1.3309.3309.3	controllerType=0 controllerNumber=1 scan=3309	10.5837
02219:3	1	E.YEELC[+57.021]PRGPGFATKE.I	1006		C[+57]	585.278	3	1753.82	1753.82	0	-1.8	Specific	511.27	402.59	402.59	5.75	95	>hFBN1-Nterm 070820	1	cs041421_1.3035.3035.3	controllerType=0 controllerNumber=1 scan=3035	9.9524
02410:3	1	E.YEELC[+57.021]PRGPGFATKE.I	1006		C[+57]	585.278	3	1753.82	1753.82	0	-1.5	Specific	538.85	430.35	430.35	7.1	95	>hFBN1-Nterm 070820	1	cs041421_1.3198.3198.3	controllerType=0 controllerNumber=1 scan=3198	10.3284
02366:2	1	E.YEELC[+57.021]PRGPGFATKE.I	1006		C[+57]	877.411	2	1753.81	1753.82	0	-3.9	Specific	562.01	385.51	385.51	5.88	95	>hFBN1-Nterm 070820	1	cs041421_1.3160.3160.2	controllerType=0 controllerNumber=1 scan=3160	10.239
02279:3	1	E.YEELC[+57.021]PRGPGFATKE.I	1006		C[+57]	585.278	3	1753.82	1753.82	0	-1.8	Specific	568.17	420.77	420.77	6.93	95	>hFBN1-Nterm 070820	1	cs041421_1.3088.3088.3	controllerType=0 controllerNumber=1 scan=3088	10.0739
02481:3	1	E.YEELC[+57.021]PRGPGFATKE.I	1006		C[+57]	585.278	3	1753.82	1753.82	0	-1.4	Specific	568.59	455.17	455.17	7.84	95	>hFBN1-Nterm 070820	1	cs041421_1.3254.3254.3	controllerType=0 controllerNumber=1 scan=3254	10.4582
02343:3	1	E.YEELC[+57.021]PRGPGFATKE.I	1006		C[+57]	585.278	3	1753.82	1753.82	0	-1.2	Specific	589.61	455.29	455.29	7.84	95	>hFBN1-Nterm 070820	1	cs041421_1.3143.3143.3	controllerType=0 controllerNumber=1 scan=3143	10.2013
02299:2	1	E.YEELC[+57.021]PRGPGFATKE.I	1006		C[+57]	877.412	2	1753.82	1753.82	0	-2.2	Specific	598.61	426.1	426.1	6.12	95	>hFBN1-Nterm 070820	1	cs041421_1.3105.3105.2	controllerType=0 controllerNumber=1 scan=3105	10.1125
01918:3	1	E.ELC[+57.021]PRGPGFATKE.I	1008		C[+57]	487.909	3	1461.71	1461.72	0	-2.6	Specific	288.3	288.3	288.3	3.92	95	>hFBN1-Nterm 070820	1	cs041421_1.2797.2797.3	controllerType=0 controllerNumber=1 scan=2797	9.3946
02001:3	1	E.ELC[+57.021]PRGPGFATKE.I	1008		C[+57]	487.909	3	1461.71	1461.72	0	-2.5	Specific	342.59	342.59	342.59	4.44	95	>hFBN1-Nterm 070820	1	cs041421_1.2861.2861.3	controllerType=0 controllerNumber=1 scan=2861	9.5457
02317:3	1	E.ELC[+57.021]PRGPGFAT[+349.137]KE.I	1008	HexNAc(1)Fuc(1)	C[+57], T[+349]	604.284	3	1810.84	1810.85	0	-7.7	Specific	201.7	201.7	201.7	2.04	95	>hFBN1-Nterm 070820	1	cs041421_1.3121.3121.6	controllerType=0 controllerNumber=1 scan=3121	10.1504
01675:3	1	E.LC[+57.021]PRGPGFATKE.I	1009		C[+57]	444.895	3	1332.67	1332.67	0	-1.6	Specific	273.29	188	188	3.4	95	>hFBN1-Nterm 070820	1	cs041421_1.2578.2578.3	controllerType=0 controllerNumber=1 scan=2578	8.8697
01772:3	1	E.LC[+57.021]PRGPGFATKE.I	1009		C[+57]	444.895	3	1332.67	1332.67	0	-2.2	Specific	302.31	263	263	4.01	95	>hFBN1-Nterm 070820	1	cs041421_1.2669.2669.3	controllerType=0 controllerNumber=1 scan=2669	9.0971
01718:3	1	E.LC[+57.021]PRGPGFATKE.I	1009		C[+57]	444.895	3	1332.67	1332.67	0	-2.1	Specific	303.39	267.31	267.31	4.01	95	>hFBN1-Nterm 070820	1	cs041421_1.2619.2619.3	controllerType=0 controllerNumber=1 scan=2619	8.9772
01823:3	1	E.LC[+57.021]PRGPGFATKE.I	1009		C[+57]	444.895	3	1332.67	1332.67	0	-2.1	Specific	310.13	255.8	255.8	3.78	95	>hFBN1-Nterm 070820	1	cs041421_1.2716.2716.3	controllerType=0 controllerNumber=1 scan=2716	9.2072
01882:3	1	E.LC[+57.021]PRGPGFATKE.I	1009		C[+57]	444.895	3	1332.67	1332.67	0	-1.9	Specific	331.79	268.65	268.65	4.04	95	>hFBN1-Nterm 070820	1	cs041421_1.2769.2769.3	controllerType=0 controllerNumber=1 scan=2769	9.3307
01619:2	1	E.LC[+57.021]PRGPGFATKE.I	1009		C[+57]	666.839	2	1332.67	1332.67	0	-1.3	Specific	444.83	312.71	312.71	3.03	95	>hFBN1-Nterm 070820	1	cs041421_1.2528.2528.2	controllerType=0 controllerNumber=1 scan=2528	8.7518
01981:2	1	E.LC[+57.021]PRGPGFATKE.I	1009		C[+57]	666.839	2	1332.67	1332.67	0	-2	Specific	460.18	270.6	270.6	3.16	95	>hFBN1-Nterm 070820	1	cs041421_1.2848.2848.2	controllerType=0 controllerNumber=1 scan=2848	9.5156
02003:2	1	E.LC[+57.021]PRGPGFATKE.I	1009		C[+57]	666.84	2	1332.67	1332.67	0	0.4	Specific	484.88	300.76	300.76	3.14	95	>hFBN1-Nterm 070820	1	cs041421_1.2863.2863.5	controllerType=0 controllerNumber=1 scan=2863	9.55
01884:2	1	E.LC[+57.021]PRGPGFATKE.I	1009		C[+57]	666.839	2	1332.67	1332.67	0	-2	Specific	637.23	435.47	435.47	7.17	95	>hFBN1-Nterm 070820	1	cs041421_1.2771.2771.2	controllerType=0 controllerNumber=1 scan=2771	9.3341
01720:2	1	E.LC[+57.021]PRGPGFATKE.I	1009		C[+57]	666.839	2	1332.67	1332.67	0	-2.2	Specific	646.03	421.05	421.05	7.17	95	>hFBN1-Nterm 070820	1	cs041421_1.2622.2622.2	controllerType=0 controllerNumber=1 scan=2622	8.9839
01673:2	1	E.LC[+57.021]PRGPGFATKE.I	1009		C[+57]	666.839	2	1332.67	1332.67	0	-1.2	Specific	665.66	444.8	444.8	7.92	95	>hFBN1-Nterm 070820	1	cs041421_1.2577.2577.2	controllerType=0 controllerNumber=1 scan=2577	8.8685
01825:2	1	E.LC[+57.021]PRGPGFATKE.I	1009		C[+57]	666.838	2	1332.67	1332.67	0	-2.4	Specific	702.93	479.15	479.15	9.33	95	>hFBN1-Nterm 070820	1	cs041421_1.2718.2718.2	controllerType=0 controllerNumber=1 scan=2718	9.2105
01774:2	1	E.LC[+57.021]PRGPGFATKE.I	1009		C[+57]	666.838	2	1332.67	1332.67	0	-2.7	Specific	712.32	455.4	455.4	9.17	95	>hFBN1-Nterm 070820	1	cs041421_1.2671.2671.2	controllerType=0 controllerNumber=1 scan=2671	9.1004
03829:3	1	E.ITNGKPFFKDINE.C	1021			508.269	3	1522.79	1522.79	0	1.1	Specific	68.34	68.34	68.34	1.42	95	>hFBN1-Nterm 070820	1	cs041421_1.4340.4340.3	controllerType=0 controllerNumber=1 scan=4340	12.9663
03632:3	1	E.ITNGKPFFKDINE.C	1021			508.269	3	1522.79	1522.79	0	1.6	Specific	131.8	131.8	131.8	1.64	95	>hFBN1-Nterm 070820	1	cs041421_1.4190.4190.3	controllerType=0 controllerNumber=1 scan=4190	12.6174
03341:3	1	E.ITNGKPFFKDINE.C	1021			508.269	3	1522.79	1522.79	0	1.2	Specific	176.72	159.99	159.99	1.89	95	>hFBN1-Nterm 070820	1	cs041421_1.3962.3962.3	controllerType=0 controllerNumber=1 scan=3962	12.0863
03199:3	1	E.ITNGKPFFKDINE.C	1021			508.269	3	1522.79	1522.79	0	1.8	Specific	199.22	197.55	197.55	2.15	95	>hFBN1-Nterm 070820	1	cs041421_1.3848.3848.3	controllerType=0 controllerNumber=1 scan=3848	11.8199
03265:3	1	E.ITNGKPFFKDINE.C	1021			508.269	3	1522.79	1522.79	0	1.5	Specific	228.12	228.12	228.12	2.3	95	>hFBN1-Nterm 070820	1	cs041421_1.3902.3902.3	controllerType=0 controllerNumber=1 scan=3902	11.9464
03051:3	1	E.ITNGKPFFKDINE.C	1021			508.267	3	1522.79	1522.79	0	-2.1	Specific	232.86	232.86	232.86	2.3	95	>hFBN1-Nterm 070820	1	cs041421_1.3738.3738.3	controllerType=0 controllerNumber=1 scan=3738	11.565
02981:3	1	E.ITNGKPFFKDINE.C	1021			508.267	3	1522.79	1522.79	0	-1.6	Specific	275.05	247.59	247.59	2.37	95	>hFBN1-Nterm 070820	1	cs041421_1.3683.3683.3	controllerType=0 controllerNumber=1 scan=3683	11.4385
03122:3	1	E.ITNGKPFFKDINE.C	1021			508.268	3	1522.79	1522.79	0	0.4	Specific	276.61	242.49	242.49	2.37	95	>hFBN1-Nterm 070820	1	cs041421_1.3793.3793.3	controllerType=0 controllerNumber=1 scan=3793	11.6917
02727:3	1	E.ITNGKPFFKDINE.C	1021			508.268	3	1522.79	1522.79	0	-0.7	Specific	278.41	216.49	216.49	2.74	95	>hFBN1-Nterm 070820	1	cs041421_1.3462.3462.3	controllerType=0 controllerNumber=1 scan=3462	10.9358
02471:3	1	E.ITNGKPFFKDINE.C	1021			508.268	3	1522.79	1522.79	0	0.4	Specific	290.49	195.09	195.09	2.41	95	>hFBN1-Nterm 070820	1	cs041421_1.3245.3245.3	controllerType=0 controllerNumber=1 scan=3245	10.4368
02661:3	1	E.ITNGKPFFKDINE.C	1021			508.267	3	1522.79	1522.79	0	-1.4	Specific	349.47	255.69	255.69	2.83	95	>hFBN1-Nterm 070820	1	cs041421_1.3407.3407.3	controllerType=0 controllerNumber=1 scan=3407	10.8094
02593:3	1	E.ITNGKPFFKDINE.C	1021			508.267	3	1522.79	1522.79	0	-1.4	Specific	353.62	240.6	240.6	2.83	95	>hFBN1-Nterm 070820	1	cs041421_1.3352.3352.3	controllerType=0 controllerNumber=1 scan=3352	10.6835
02531:3	1	E.ITNGKPFFKDINE.C	1021			508.268	3	1522.79	1522.79	0	-1	Specific	369.68	259.56	259.56	2.94	95	>hFBN1-Nterm 070820	1	cs041421_1.3297.3297.3	controllerType=0 controllerNumber=1 scan=3297	10.5578
02741:2	1	E.ITNGKPFFKDINE.C	1021			761.897	2	1522.79	1522.79	0	-2.6	Specific	417.99	296.2	296.2	2.59	95	>hFBN1-Nterm 070820	1	cs041421_1.3475.3475.2	controllerType=0 controllerNumber=1 scan=3475	10.9631
02775:2	1	E.RN[+1298.476]C[+57.021]TD.I	1068	HexNAc(4)Hex(3)	C[+57], N[+1298]	982.363	2	1963.72	1963.74	0	-12.1	Specific	101.95	11.67	11.67	1.37	95	>hFBN1-Nterm 070820	1	cs041421_1.3506.3506.2	controllerType=0 controllerNumber=1 scan=3506	11.0351
03156:2	1	E.RN[+1200.428]C[+57.021]T[+426.137]D.I	1068	HexNAc(2)Hex(4)Fuc(1),Hex(1)Pent(2)	C[+57], N[+1200], T[+426]	1146.42	2	2291.84	2291.83	0	1.5	Specific	71.13	26.2	0	1.49	95	>hFBN1-Nterm 070820	1	cs041421_1.3818.3818.2	controllerType=0 controllerNumber=1 scan=3818	11.749
03927:2	1	E.SGFMMMKNC[+57.021]MDIDE.C	1105		C[+57]	854.829	2	1708.65	1708.65	0	0	Specific	511.8	296.97	296.97	5.46	95	>hFBN1-Nterm 070820	1	cs041421_1.4421.4421.2	controllerType=0 controllerNumber=1 scan=4421	13.1571
03986:2	1	E.SGFMMMKNC[+57.021]MDIDE.C	1105		C[+57]	854.826	2	1708.64	1708.65	0	-3.4	Specific	522.27	295.58	295.58	5.95	95	>hFBN1-Nterm 070820	1	cs041421_1.4474.4474.2	controllerType=0 controllerNumber=1 scan=4474	13.2795
02073:4	1	E.C[+57.021]QRDPLLC[+57.021]RGGVC[+57.021]HNTE.G	1119		C[+57]*3	518.734	4	2071.91	2071.92	0	-3.7	Specific	196.05	196.05	196.05	3.1	95	>hFBN1-Nterm 070820	1	cs041421_1.2919.2919.4	controllerType=0 controllerNumber=1 scan=2919	9.6807
02673:4	1	E.C[+57.021]QRDPLLC[+57.021]RGGVC[+57.021]HNTE.G	1119		C[+57]*3	518.735	4	2071.92	2071.92	0	-1.9	Specific	274.45	274.45	274.45	3.55	95	>hFBN1-Nterm 070820	1	cs041421_1.3416.3416.4	controllerType=0 controllerNumber=1 scan=3416	10.828
02138:4	1	E.C[+57.021]QRDPLLC[+57.021]RGGVC[+57.021]HNTE.G	1119		C[+57]*3	518.734	4	2071.92	2071.92	0	-3.1	Specific	323.58	323.58	323.58	4.02	95	>hFBN1-Nterm 070820	1	cs041421_1.2970.2970.4	controllerType=0 controllerNumber=1 scan=2970	9.8002
02600:4	1	E.C[+57.021]QRDPLLC[+57.021]RGGVC[+57.021]HNTE.G	1119		C[+57]*3	518.735	4	2071.92	2071.92	0	-2.4	Specific	379.2	379.2	379.2	5.56	95	>hFBN1-Nterm 070820	1	cs041421_1.3357.3357.4	controllerType=0 controllerNumber=1 scan=3357	10.6933
02470:4	1	E.C[+57.021]QRDPLLC[+57.021]RGGVC[+57.021]HNTE.G	1119		C[+57]*3	518.735	4	2071.92	2071.92	0	-1.8	Specific	380.15	371.25	371.25	5.31	95	>hFBN1-Nterm 070820	1	cs041421_1.3244.3244.4	controllerType=0 controllerNumber=1 scan=3244	10.4346
02536:4	1	E.C[+57.021]QRDPLLC[+57.021]RGGVC[+57.021]HNTE.G	1119		C[+57]*3	518.735	4	2071.92	2071.92	0	-1.5	Specific	408.94	408.94	408.94	6.4	95	>hFBN1-Nterm 070820	1	cs041421_1.3300.3300.4	controllerType=0 controllerNumber=1 scan=3300	10.5622
02204:4	1	E.C[+57.021]QRDPLLC[+57.021]RGGVC[+57.021]HNTE.G	1119		C[+57]*3	518.735	4	2071.92	2071.92	0	-2.4	Specific	427.26	416	416	5.66	95	>hFBN1-Nterm 070820	1	cs041421_1.3023.3023.4	controllerType=0 controllerNumber=1 scan=3023	9.9241
02271:4	1	E.C[+57.021]QRDPLLC[+57.021]RGGVC[+57.021]HNTE.G	1119		C[+57]*3	518.736	4	2071.92	2071.92	0	-0.7	Specific	440.87	431.11	431.11	5.63	95	>hFBN1-Nterm 070820	1	cs041421_1.3079.3079.4	controllerType=0 controllerNumber=1 scan=3079	10.0525
02399:4	1	E.C[+57.021]QRDPLLC[+57.021]RGGVC[+57.021]HNTE.G	1119		C[+57]*3	518.735	4	2071.92	2071.92	0	-1.2	Specific	446.02	440.11	440.11	5.63	95	>hFBN1-Nterm 070820	1	cs041421_1.3188.3188.4	controllerType=0 controllerNumber=1 scan=3188	10.3049
02332:4	1	E.C[+57.021]QRDPLLC[+57.021]RGGVC[+57.021]HNTE.G	1119		C[+57]*3	518.735	4	2071.92	2071.92	0	-1.9	Specific	529.11	493.21	493.21	7.01	95	>hFBN1-Nterm 070820	1	cs041421_1.3133.3133.4	controllerType=0 controllerNumber=1 scan=3133	10.1777
02210:3	1	E.C[+57.021][-17.027]QRDPLLC[+57.021]RGGVC[+57.021]HNTE.G	1119		C[-17][+57]*3	685.635	3	2054.89	2054.9	0	-1.7	Specific	220.64	220.64	220.64	1.38	95	>hFBN1-Nterm 070820	1	cs041421_1.3028.3028.3	controllerType=0 controllerNumber=1 scan=3028	9.9349
02407:3	1	E.C[+57.021][-17.027]QRDPLLC[+57.021]RGGVC[+57.021]HNTE.G	1119		C[-17][+57]*3	685.635	3	2054.89	2054.9	0	-1.6	Specific	268.52	268.52	268.52	2.36	95	>hFBN1-Nterm 070820	1	cs041421_1.3194.3194.3	controllerType=0 controllerNumber=1 scan=3194	10.3178
02335:3	1	E.C[+57.021][-17.027]QRDPLLC[+57.021]RGGVC[+57.021]HNTE.G	1119		C[-17][+57]*3	685.635	3	2054.89	2054.9	0	-2.1	Specific	401.08	390.9	390.9	4.27	95	>hFBN1-Nterm 070820	1	cs041421_1.3136.3136.3	controllerType=0 controllerNumber=1 scan=3136	10.1842
02273:3	1	E.C[+57.021][-17.027]QRDPLLC[+57.021]RGGVC[+57.021]HNTE.G	1119		C[-17][+57]*3	685.636	3	2054.89	2054.9	0	-1.3	Specific	441.93	404.43	404.43	4.16	95	>hFBN1-Nterm 070820	1	cs041421_1.3081.3081.3	controllerType=0 controllerNumber=1 scan=3081	10.0569
01891:3	1	D.PLLC[+57.021]RGGVC[+57.021]HNTE.G	1123		C[+57]*2	504.905	3	1512.7	1512.7	0	-2.1	Specific	75.43	75.43	75.43	1.46	95	>hFBN1-Nterm 070820	1	cs041421_1.2775.2775.3	controllerType=0 controllerNumber=1 scan=2775	9.3427
01955:3	1	D.PLLC[+57.021]RGGVC[+57.021]HNTE.G	1123		C[+57]*2	504.905	3	1512.7	1512.7	0	-2.2	Specific	122.29	122.29	122.29	2.15	95	>hFBN1-Nterm 070820	1	cs041421_1.2827.2827.3	controllerType=0 controllerNumber=1 scan=2827	9.4658
02758:4	1	E.GSYRC[+57.021]EC[+57.021]PPGHQLSPN[+1971.719]ISAC[+57.021]IDINE.C	1136	HexNAc(5)Hex(5)Fuc(1)	C[+57]*3, N[+1972]	1212.24	4	4845.95	4845.98	0	-5.5	Specific	11.38	11.38	11.38	1.84	95	>hFBN1-Nterm 070820	1	cs041421_1.3489.3489.4	controllerType=0 controllerNumber=1 scan=3489	10.9949
03163:4	1	E.GSYRC[+57.021]EC[+57.021]PPGHQLSPN[+2221.788]ISAC[+57.021]IDINE.C	1136	HexNAc(4)Hex(6)Fuc(1)NeuAc(1)	C[+57]*3, N[+2222]	1274.51	4	5095.04	5096.05	-1	-1.6	Specific	28.73	28.73	28.73	1.78	95	>hFBN1-Nterm 070820	1	cs041421_1.3822.3822.4	controllerType=0 controllerNumber=1 scan=3822	11.7578
02757:4	1	E.GSYRC[+57.021]EC[+57.021]PPGHQLSPN[+1930.692]ISAC[+57.021]IDINE.C	1136	HexNAc(4)Hex(6)Fuc(1)	C[+57]*3, N[+1931]	1201.99	4	4804.96	4804.95	0	0.9	Specific	163.82	163.82	4.28	2.65	95	>hFBN1-Nterm 070820	1	cs041421_1.3488.3488.4	controllerType=0 controllerNumber=1 scan=3488	10.9927
02823:4	1	E.GS[+162.053]YRC[+57.021]EC[+57.021]PPGHQLSPN[+1768.640]ISAC[+57.021]IDINE.C	1136	Hex(1),HexNAc(4)Hex(5)Fuc(1)	C[+57]*3, N[+1769], S[+162]	1202	4	4804.96	4804.95	0	1.5	Specific	45.7	45.7	7.22	2.05	95	>hFBN1-Nterm 070820	1	cs041421_1.3548.3548.4	controllerType=0 controllerNumber=1 scan=3548	11.1276
02822:4	1	E.GS[+162.053]YRC[+57.021]EC[+57.021]PPGHQLSPN[+1809.666]ISAC[+57.021]IDINE.C	1136	Hex(1),HexNAc(5)Hex(4)Fuc(1)	C[+57]*3, N[+1810], S[+162]	1212.25	4	4845.97	4845.98	0	-2.7	Specific	144.69	144.69	2.26	2.29	95	>hFBN1-Nterm 070820	1	cs041421_1.3547.3547.4	controllerType=0 controllerNumber=1 scan=3547	11.1254
03089:4	1	E.GS[+162.053]YRC[+57.021]EC[+57.021]PPGHQLSPN[+2059.735]ISAC[+57.021]IDINE.C	1136	Hex(1),HexNAc(4)Hex(5)Fuc(1)NeuAc(1)	C[+57]*3, N[+2060], S[+162]	1274.52	4	5095.05	5096.05	-1	1.4	Specific	163.57	163.57	8.8	3.53	95	>hFBN1-Nterm 070820	1	cs041421_1.3766.3766.4	controllerType=0 controllerNumber=1 scan=3766	11.6273
05164:6	1	E.LSAHLC[+57.021]PNGRC[+57.021]VNLIGKYQC[+57.021]AC[+57.021]NPGYHST[+132.042]PDRLFC[+57.021]VDID.E	1163	Pent(1)	C[+57]*5, T[+132]	785.692	6	4709.12	4710.14	-1	-4.1	Specific	178.72	178.72	0	1.4	95	>hFBN1-Nterm 070820	1	cs041421_1.5422.5422.6	controllerType=0 controllerNumber=1 scan=5422	15.5046
03335:2	1	E.C[+57.021]SIMNGGC[+57.021]ETFC[+57.021]T[+396.127]NS[+203.079]E.G	1203	Pent(3),HexNAc(1)	C[+57]*3, S[+203], T[+396]	1233.44	2	2465.87	2465.88	0	-3.5	Specific	293.34	260.75	1.2	2.64	95	>hFBN1-Nterm 070820	1	cs041421_1.3957.3957.2	controllerType=0 controllerNumber=1 scan=3957	12.0755
03206:3	1	E.C[+57.021]SIMNGGC[+57.021]ETFC[+57.021]TNSEGSYE.C	1203		C[+57]*3	768.284	3	2302.84	2302.84	0	1.3	Specific	532.76	469.09	469.09	7.03	95	>hFBN1-Nterm 070820	1	cs041421_1.3853.3853.3	controllerType=0 controllerNumber=1 scan=3853	11.8308
03273:2	1	E.C[+57.021]SIMNGGC[+57.021]ETFC[+57.021]T[+162.053]NSEGSYE.C	1203	Hex(1)	C[+57]*3, T[+162]	1232.95	2	2464.89	2464.89	0	0.8	Specific	139.26	139.26	0	2.24	95	>hFBN1-Nterm 070820	1	cs041421_1.3906.3906.2	controllerType=0 controllerNumber=1 scan=3906	11.9551
03203:3	1	E.C[+57.021]SIMNGGC[+57.021]ET[+162.053]FC[+57.021]TNSEGSYE.C	1203	Hex(1)	C[+57]*3, T[+162]	822.301	3	2464.89	2464.89	0	-0.3	Specific	573.98	496.46	0	7.51	95	>hFBN1-Nterm 070820	1	cs041421_1.3851.3851.3	controllerType=0 controllerNumber=1 scan=3851	11.8264
03205:2	1	E.C[+57.021]SIMNGGC[+57.021]ETFC[+57.021]TNSEGS[+162.053]YE.C	1203	Hex(1)	C[+57]*3, S[+162]	1232.95	2	2464.89	2464.89	0	0	Specific	615.39	351.43	1.67	7.35	95	>hFBN1-Nterm 070820	1	cs041421_1.3852.3852.2	controllerType=0 controllerNumber=1 scan=3852	11.8286
03578:2	1	E.C[+57.021]DLNPNIC[+57.021]LSGTC[+57.021]E.N	1286		C[+57]*3	826.839	2	1652.67	1652.67	0	-0.1	Specific	551.91	387.26	387.26	6.06	95	>hFBN1-Nterm 070820	1	cs041421_1.4144.4144.2	controllerType=0 controllerNumber=1 scan=4144	12.5113
03507:2	1	E.C[+57.021]DLNPNIC[+57.021]LSGTC[+57.021]E.N	1286		C[+57]*3	826.841	2	1652.67	1652.67	0	1.8	Specific	681.01	412.72	412.72	9.05	95	>hFBN1-Nterm 070820	1	cs041421_1.4089.4089.2	controllerType=0 controllerNumber=1 scan=4089	12.3833
03443:2	1	E.C[+57.021]DLNPNIC[+57.021]LSGTC[+57.021]E.N	1286		C[+57]*3	826.839	2	1652.67	1652.67	0	0.1	Specific	686.31	467.62	467.62	8.79	95	>hFBN1-Nterm 070820	1	cs041421_1.4037.4037.2	controllerType=0 controllerNumber=1 scan=4037	12.2615
05575:2	1	E.C[+57.021][-17.027]DLNPNIC[+57.021]LSGTC[+57.021]E.N	1286		C[-17][+57]*3	818.326	2	1635.64	1635.64	0	-0.6	Specific	388.56	357.79	357.79	4.2	95	>hFBN1-Nterm 070820	1	cs041421_1.5753.5753.2	controllerType=0 controllerNumber=1 scan=5753	16.2871
01989:4	1	D.MGYSGKKGKTGC[+57.021]TDINEC[+57.021]E.I	1311		C[+57]*2	534.484	4	2134.91	2134.92	0	-2.4	Specific	59.51	59.51	59.51	1.43	95	>hFBN1-Nterm 070820	1	cs041421_1.2853.2853.4	controllerType=0 controllerNumber=1 scan=2853	9.5265
01782:4	1	D.MGYSGKKGKTGC[+57.021]TDINEC[+57.021]E.I	1311		C[+57]*2	534.484	4	2134.91	2134.92	0	-3.2	Specific	72.33	72.33	72.33	1.43	95	>hFBN1-Nterm 070820	1	cs041421_1.2679.2679.4	controllerType=0 controllerNumber=1 scan=2679	9.1181
02988:3	1	E.NLNLC[+57.021]GNGQC[+57.021]LNAPGGYRC[+57.021]E.C	1413		C[+57]*3	756.323	3	2266.95	2266.97	0	-9.2	Specific	213.1	213.1	213.1	2.75	95	>hFBN1-Nterm 070820	1	cs041421_1.3687.3687.5	controllerType=0 controllerNumber=1 scan=3687	11.4472
03060:3	1	E.NLNLC[+57.021]GNGQC[+57.021]LNAPGGYRC[+57.021]E.C	1413		C[+57]*3	756.323	3	2266.95	2266.97	0	-9.1	Specific	220.04	220.04	220.04	3.15	95	>hFBN1-Nterm 070820	1	cs041421_1.3744.3744.5	controllerType=0 controllerNumber=1 scan=3744	11.578
02773:3	1	E.NLNLC[+57.021]GNGQC[+57.021]LNAPGGYRC[+57.021]E.C	1413		C[+57]*3	756.328	3	2266.97	2266.97	0	-1.9	Specific	483.64	483.64	483.64	6.46	95	>hFBN1-Nterm 070820	1	cs041421_1.3503.3503.3	controllerType=0 controllerNumber=1 scan=3503	11.0267
02641:3	1	E.NLNLC[+57.021]GNGQC[+57.021]LNAPGGYRC[+57.021]E.C	1413		C[+57]*3	756.33	3	2266.97	2266.97	0	-0.2	Specific	561.15	561.15	561.15	7.56	95	>hFBN1-Nterm 070820	1	cs041421_1.3392.3392.3	controllerType=0 controllerNumber=1 scan=3392	10.774
02724:2	1	E.NLNLC[+57.021]GNGQC[+57.021]LNAPGGYRC[+57.021]E.C	1413		C[+57]*3	1133.99	2	2266.98	2266.97	0	0.6	Specific	561.7	561.7	561.7	7.93	95	>hFBN1-Nterm 070820	1	cs041421_1.3459.3459.2	controllerType=0 controllerNumber=1 scan=3459	10.9274
02700:3	1	E.NLNLC[+57.021]GNGQC[+57.021]LNAPGGYRC[+57.021]E.C	1413		C[+57]*3	756.329	3	2266.97	2266.97	0	-0.6	Specific	611.48	611.48	611.48	8.56	95	>hFBN1-Nterm 070820	1	cs041421_1.3440.3440.3	controllerType=0 controllerNumber=1 scan=3440	10.8859
02659:2	1	E.NLNLC[+57.021]GNGQC[+57.021]LNAPGGYRC[+57.021]E.C	1413		C[+57]*3	1133.99	2	2266.97	2266.97	0	-3.4	Specific	686.92	686.92	686.92	9.92	95	>hFBN1-Nterm 070820	1	cs041421_1.3404.3404.2	controllerType=0 controllerNumber=1 scan=3404	10.801
02709:2	1	E.NLNLC[+57.021]GNGQC[+57.021]LN[+15.995]APGGYRC[+57.021]E.C	1413		C[+57]*3, N[+16]	1141.99	2	2282.97	2282.97	0	1	Specific	527.07	527.07	156.06	7.19	95	>hFBN1-Nterm 070820	1	cs041421_1.3448.3448.2	controllerType=0 controllerNumber=1 scan=3448	10.9025
02650:3	1	E.NLNLC[+57.021]GNGQC[+57.021]LN[+15.995]APGGYRC[+57.021]E.C	1413		C[+57]*3, N[+16]	761.66	3	2282.97	2282.97	0	-1.8	Specific	533.68	533.68	141.54	6.83	95	>hFBN1-Nterm 070820	1	cs041421_1.3398.3398.3	controllerType=0 controllerNumber=1 scan=3398	10.7879
02635:2	1	E.NLNLC[+57.021]GNGQC[+57.021]LN[+15.995]APGGYRC[+57.021]E.C	1413		C[+57]*3, N[+16]	1141.99	2	2282.97	2282.97	0	-2	Specific	712.01	712.01	195.43	10.67	95	>hFBN1-Nterm 070820	1	cs041421_1.3387.3387.2	controllerType=0 controllerNumber=1 scan=3387	10.7631
02739:3	1	E.NLNLC[+57.021]GNGQC[+57.021]LNAPGGYRC[+57.021]EC[+57.021]D.M	1413		C[+57]*4	848.014	3	2542.03	2542.03	0	-1.6	Specific	640.33	616.77	616.77	7.58	95	>hFBN1-Nterm 070820	1	cs041421_1.3473.3473.3	controllerType=0 controllerNumber=1 scan=3473	10.9597
02684:3	1	E.NLNLC[+57.021]GNGQC[+57.021]LNAPGGYRC[+57.021]EC[+57.021]D.M	1413		C[+57]*4	848.014	3	2542.03	2542.03	0	-1.5	Specific	663.37	663.37	663.37	8.58	95	>hFBN1-Nterm 070820	1	cs041421_1.3425.3425.3	controllerType=0 controllerNumber=1 scan=3425	10.8491
02736:3	1	E.NLNLC[+57.021]GNGQC[+57.021]LN[+15.995]APGGYRC[+57.021]EC[+57.021]D.M	1413		C[+57]*4, N[+16]	853.347	3	2558.03	2558.03	0	-0.8	Specific	556.85	556.85	66.28	5.84	95	>hFBN1-Nterm 070820	1	cs041421_1.3469.3469.3	controllerType=0 controllerNumber=1 scan=3469	10.9492
02664:3	1	E.NLNLC[+57.021]GNGQC[+57.021]LN[+15.995]APGGYRC[+57.021]EC[+57.021]D.M	1413		C[+57]*4, N[+16]	853.346	3	2558.03	2558.03	0	-1	Specific	656.08	656.08	144.27	8.58	95	>hFBN1-Nterm 070820	1	cs041421_1.3409.3409.3	controllerType=0 controllerNumber=1 scan=3409	10.8128
05217:3	1	E.C[+57.021]SLPNIC[+57.021]VFGTC[+57.021]HNLPGLFRC[+57.021]E.C	1452		C[+57]*4	884.402	3	2651.19	2651.2	0	-2.3	Specific	702.09	702.09	702.09	10.92	95	>hFBN1-Nterm 070820	1	cs041421_1.5464.5464.3	controllerType=0 controllerNumber=1 scan=5464	15.6041
05151:3	1	E.C[+57.021]SLPNIC[+57.021]VFGTC[+57.021]HNLPGLFRC[+57.021]E.C	1452		C[+57]*4	884.405	3	2651.2	2651.2	0	0.3	Specific	861.05	856.94	856.94	13.67	95	>hFBN1-Nterm 070820	1	cs041421_1.5412.5412.3	controllerType=0 controllerNumber=1 scan=5412	15.481
06358:3	1	E.C[+57.021][-17.027]SLPNIC[+57.021]VFGTC[+57.021]HNLPGLFRC[+57.021]E.C	1452		C[-17][+57]*4	878.729	3	2634.17	2634.17	0	0.2	Specific	577.64	577.64	577.64	7.67	95	>hFBN1-Nterm 070820	1	cs041421_1.6371.6371.3	controllerType=0 controllerNumber=1 scan=6371	17.7649
05153:3	1	E.C[+57.021]SLPNIC[+57.021]VFGTC[+57.021]HN[+15.995]LPGLFRC[+57.021]E.C	1452		C[+57]*4, N[+16]	889.726	3	2667.16	2667.19	0	-11.3	Specific	724.41	724.41	30.64	10.92	95	>hFBN1-Nterm 070820	1	cs041421_1.5414.5414.3	controllerType=0 controllerNumber=1 scan=5414	15.4854
05077:4	1	E.C[+57.021]SLPNIC[+57.021]VFGTC[+57.021]HNLPGLFRC[+57.021]EC[+57.021]E.I	1452		C[+57]*5	735.824	4	2940.27	2940.27	0	0.3	Specific	707.72	707.72	707.72	9.16	95	>hFBN1-Nterm 070820	1	cs041421_1.5357.5357.4	controllerType=0 controllerNumber=1 scan=5357	15.3509
05050:3	1	E.C[+57.021]SLPNIC[+57.021]VFGTC[+57.021]HNLPGLFRC[+57.021]EC[+57.021]E.I	1452		C[+57]*5	980.762	3	2940.27	2940.27	0	-0.2	Specific	803.82	803.82	803.82	11.27	95	>hFBN1-Nterm 070820	1	cs041421_1.5335.5335.3	controllerType=0 controllerNumber=1 scan=5335	15.2992
05120:3	1	E.C[+57.021]SLPNIC[+57.021]VFGTC[+57.021]HNLPGLFRC[+57.021]EC[+57.021]E.I	1452		C[+57]*5	980.763	3	2940.27	2940.27	0	0.5	Specific	836.24	836.24	836.24	11.53	95	>hFBN1-Nterm 070820	1	cs041421_1.5388.5388.3	controllerType=0 controllerNumber=1 scan=5388	15.4247
06253:3	1	E.C[+57.021][-17.027]SLPNIC[+57.021]VFGTC[+57.021]HNLPGLFRC[+57.021]EC[+57.021]E.I	1452		C[-17][+57]*5	975.087	3	2923.25	2923.25	0	0.5	Specific	750.15	750.15	750.15	10.53	95	>hFBN1-Nterm 070820	1	cs041421_1.6290.6290.3	controllerType=0 controllerNumber=1 scan=6290	17.5718
05190:3	1	E.C[+57.021]LDPTTC[+57.021]ISGNC[+57.021]VNTPGSYIC[+57.021]DC[+57.021]PPDFE.L	1493		C[+57]*5	1083.77	3	3249.29	3249.29	0	0.1	Specific	235.07	143.15	143.15	1.76	95	>hFBN1-Nterm 070820	1	cs041421_1.5443.5443.3	controllerType=0 controllerNumber=1 scan=5443	15.5544
04814:3	1	E.C[+57.021]LDPTTC[+57.021]ISGNC[+57.021]VNTPGSYIC[+57.021]DC[+57.021]PPDFE.L	1493		C[+57]*5	1083.77	3	3249.29	3249.29	0	0.1	Specific	377	201.09	201.09	3.7	95	>hFBN1-Nterm 070820	1	cs041421_1.5161.5161.3	controllerType=0 controllerNumber=1 scan=5161	14.8874
05123:3	1	E.C[+57.021]LDPTTC[+57.021]ISGNC[+57.021]VNTPGSYIC[+57.021]DC[+57.021]PPDFE.L	1493		C[+57]*5	1083.77	3	3249.3	3249.29	0	3.4	Specific	468.02	186.04	186.04	3.07	95	>hFBN1-Nterm 070820	1	cs041421_1.5390.5390.3	controllerType=0 controllerNumber=1 scan=5390	15.4292
04787:3	1	E.C[+57.021]LDPTTC[+57.021]IS[+162.053]GNC[+57.021]VNTPGSYIC[+57.021]DC[+57.021]PPDFE.L	1493	Hex(1)	C[+57]*5, S[+162]	1137.79	3	3411.36	3411.35	0	2.5	Specific	554.84	243.68	8.39	4.66	95	>hFBN1-Nterm 070820	1	cs041421_1.5140.5140.3	controllerType=0 controllerNumber=1 scan=5140	14.8373
04855:3	1	E.C[+57.021]LDPTTC[+57.021]IS[+162.053]GNC[+57.021]VNTPGSYIC[+57.021]DC[+57.021]PPDFE.L	1493	Hex(1)	C[+57]*5, S[+162]	1137.79	3	3411.35	3411.35	0	0.8	Specific	735.62	428.99	11.42	9.94	95	>hFBN1-Nterm 070820	1	cs041421_1.5190.5190.3	controllerType=0 controllerNumber=1 scan=5190	14.957
04752:3	1	E.C[+57.021]LDPTTC[+57.021]IS[+162.053]GNC[+57.021]VN[+15.995]TPGSYIC[+57.021]DC[+57.021]PPDFE.L	1493	Hex(1)	C[+57]*5, N[+16], S[+162]	1143.12	3	3427.35	3427.34	0	2.8	Specific	543.09	197.41	2.56	4.66	95	>hFBN1-Nterm 070820	1	cs041421_1.5115.5115.3	controllerType=0 controllerNumber=1 scan=5115	14.7791
04797:3	1	D.PTTC[+57.021]IS[+264.085]GNC[+57.021]VNT[+324.106]PGSYIC[+57.021]DC[+57.021]PPDFE.L	1496	Pent(2),Hex(2)	C[+57]*4, S[+264], T[+324]	1150.44	3	3449.3	3449.34	0	-11.9	Specific	144.01	144.01	3.6	2.07	95	>hFBN1-Nterm 070820	1	cs041421_1.5149.5149.3	controllerType=0 controllerNumber=1 scan=5149	14.8594
01089:4	1	E.LNPTRVGC[+57.021]VHHHHHH.-	1521		C[+57]	460.227	4	1837.89	1837.89	0	-0.6	CRagged	0.38	0.38	0.38	1.4	95	>hFBN1-Nterm 070820	1	cs041421_1.2026.2026.4	controllerType=0 controllerNumber=1 scan=2026	7.5525
01484:4	1	E.LNPTRVGC[+57.021]VHHHHHH.-	1521		C[+57]	460.226	4	1837.88	1837.89	0	-2.6	CRagged	20.65	20.65	20.65	1.48	95	>hFBN1-Nterm 070820	1	cs041421_1.2407.2407.4	controllerType=0 controllerNumber=1 scan=2407	8.4663
01324:4	1	E.LNPTRVGC[+57.021]VHHHHHH.-	1521		C[+57]	460.226	4	1837.88	1837.89	0	-2.7	CRagged	30.43	30.43	30.43	1.48	95	>hFBN1-Nterm 070820	1	cs041421_1.2255.2255.4	controllerType=0 controllerNumber=1 scan=2255	8.1053
01005:4	1	E.LNPTRVGC[+57.021]VHHHHHH.-	1521		C[+57]	460.227	4	1837.89	1837.89	0	-0.7	CRagged	37.09	37.09	37.09	1.46	95	>hFBN1-Nterm 070820	1	cs041421_1.1938.1938.4	controllerType=0 controllerNumber=1 scan=1938	7.3294
03631:4	1	E.LNPTRVGC[+57.021]VHHHHHH.-	1521		C[+57]	460.228	4	1837.89	1837.89	0	0	CRagged	59.7	59.7	59.7	1.4	95	>hFBN1-Nterm 070820	1	cs041421_1.4189.4189.4	controllerType=0 controllerNumber=1 scan=4189	12.6153
01869:4	1	E.LNPTRVGC[+57.021]VHHHHHH.-	1521		C[+57]	460.227	4	1837.89	1837.89	0	-2	CRagged	63.93	63.93	63.93	1.48	95	>hFBN1-Nterm 070820	1	cs041421_1.2758.2758.4	controllerType=0 controllerNumber=1 scan=2758	9.3049
04783:4	1	E.LNPTRVGC[+57.021]VHHHHHH.-	1521		C[+57]	460.227	4	1837.89	1837.89	0	-1.3	CRagged	71.29	71.29	71.29	1.53	95	>hFBN1-Nterm 070820	1	cs041421_1.5137.5137.4	controllerType=0 controllerNumber=1 scan=5137	14.8308
03849:4	1	E.LNPTRVGC[+57.021]VHHHHHH.-	1521		C[+57]	460.228	4	1837.89	1837.89	0	0.3	CRagged	76.61	76.61	76.61	1.4	95	>hFBN1-Nterm 070820	1	cs041421_1.4355.4355.4	controllerType=0 controllerNumber=1 scan=4355	13.0021
01758:4	1	E.LNPTRVGC[+57.021]VHHHHHH.-	1521		C[+57]	460.227	4	1837.88	1837.89	0	-2.1	CRagged	82.38	82.38	82.38	1.57	95	>hFBN1-Nterm 070820	1	cs041421_1.2658.2658.4	controllerType=0 controllerNumber=1 scan=2658	9.0702
01659:4	1	E.LNPTRVGC[+57.021]VHHHHHH.-	1521		C[+57]	460.227	4	1837.88	1837.89	0	-2.4	CRagged	83.33	83.33	83.33	1.57	95	>hFBN1-Nterm 070820	1	cs041421_1.2565.2565.4	controllerType=0 controllerNumber=1 scan=2565	8.8406
02350:4	1	E.LNPTRVGC[+57.021]VHHHHHH.-	1521		C[+57]	460.227	4	1837.88	1837.89	0	-2.3	CRagged	85.19	85.19	85.19	1.48	95	>hFBN1-Nterm 070820	1	cs041421_1.3149.3149.4	controllerType=0 controllerNumber=1 scan=3149	10.2142
01423:4	1	E.LNPTRVGC[+57.021]VHHHHHH.-	1521		C[+57]	460.226	4	1837.88	1837.89	0	-3.4	CRagged	88.25	88.25	88.25	1.48	95	>hFBN1-Nterm 070820	1	cs041421_1.2352.2352.4	controllerType=0 controllerNumber=1 scan=2352	8.3373
01372:4	1	E.LNPTRVGC[+57.021]VHHHHHH.-	1521		C[+57]	460.226	4	1837.88	1837.89	0	-3.7	CRagged	94.78	94.78	94.78	1.48	95	>hFBN1-Nterm 070820	1	cs041421_1.2302.2302.4	controllerType=0 controllerNumber=1 scan=2302	8.2179
01941:4	1	E.LNPTRVGC[+57.021]VHHHHHH.-	1521		C[+57]	460.227	4	1837.89	1837.89	0	-1.8	CRagged	103.66	103.66	103.66	1.4	95	>hFBN1-Nterm 070820	1	cs041421_1.2814.2814.4	controllerType=0 controllerNumber=1 scan=2814	9.4357
02008:4	1	E.LNPTRVGC[+57.021]VHHHHHH.-	1521		C[+57]	460.226	4	1837.88	1837.89	0	-2.7	CRagged	112.22	112.22	112.22	1.56	95	>hFBN1-Nterm 070820	1	cs041421_1.2868.2868.4	controllerType=0 controllerNumber=1 scan=2868	9.5628
01233:4	1	E.LNPTRVGC[+57.021]VHHHHHH.-	1521		C[+57]	460.227	4	1837.88	1837.89	0	-2.4	CRagged	112.52	112.52	112.52	1.56	95	>hFBN1-Nterm 070820	1	cs041421_1.2163.2163.4	controllerType=0 controllerNumber=1 scan=2163	7.884
02077:4	1	E.LNPTRVGC[+57.021]VHHHHHH.-	1521		C[+57]	460.226	4	1837.88	1837.89	0	-3.9	CRagged	113.93	113.93	113.93	1.42	95	>hFBN1-Nterm 070820	1	cs041421_1.2924.2924.4	controllerType=0 controllerNumber=1 scan=2924	9.6939
01707:4	1	E.LNPTRVGC[+57.021]VHHHHHH.-	1521		C[+57]	460.226	4	1837.88	1837.89	0	-3.1	CRagged	119.21	119.21	119.21	1.48	95	>hFBN1-Nterm 070820	1	cs041421_1.2608.2608.4	controllerType=0 controllerNumber=1 scan=2608	8.9493
03496:4	1	E.LNPTRVGC[+57.021]VHHHHHH.-	1521		C[+57]	460.227	4	1837.89	1837.89	0	-1.3	CRagged	123.29	123.29	123.29	1.5	95	>hFBN1-Nterm 070820	1	cs041421_1.4081.4081.4	controllerType=0 controllerNumber=1 scan=4081	12.3639
01604:4	1	E.LNPTRVGC[+57.021]VHHHHHH.-	1521		C[+57]	460.227	4	1837.88	1837.89	0	-2.4	CRagged	123.84	123.84	123.84	1.86	95	>hFBN1-Nterm 070820	1	cs041421_1.2515.2515.4	controllerType=0 controllerNumber=1 scan=2515	8.7217
03777:4	1	E.LNPTRVGC[+57.021]VHHHHHH.-	1521		C[+57]	460.227	4	1837.89	1837.89	0	-0.5	CRagged	124.67	124.67	124.67	1.5	95	>hFBN1-Nterm 070820	1	cs041421_1.4299.4299.4	controllerType=0 controllerNumber=1 scan=4299	12.8716
03055:4	1	E.LNPTRVGC[+57.021]VHHHHHH.-	1521		C[+57]	460.226	4	1837.88	1837.89	0	-3	CRagged	127.61	127.61	127.61	1.62	95	>hFBN1-Nterm 070820	1	cs041421_1.3740.3740.4	controllerType=0 controllerNumber=1 scan=3740	11.5693
02413:4	1	E.LNPTRVGC[+57.021]VHHHHHH.-	1521		C[+57]	460.226	4	1837.88	1837.89	0	-3	CRagged	136.88	136.88	136.88	1.74	95	>hFBN1-Nterm 070820	1	cs041421_1.3201.3201.4	controllerType=0 controllerNumber=1 scan=3201	10.3348
03208:4	1	E.LNPTRVGC[+57.021]VHHHHHH.-	1521		C[+57]	460.227	4	1837.88	1837.89	0	-2.2	CRagged	138.28	138.28	138.28	1.74	95	>hFBN1-Nterm 070820	1	cs041421_1.3854.3854.4	controllerType=0 controllerNumber=1 scan=3854	11.833
02484:4	1	E.LNPTRVGC[+57.021]VHHHHHH.-	1521		C[+57]	460.226	4	1837.88	1837.89	0	-2.8	CRagged	139.88	139.88	139.88	1.74	95	>hFBN1-Nterm 070820	1	cs041421_1.3257.3257.4	controllerType=0 controllerNumber=1 scan=3257	10.4647
02151:4	1	E.LNPTRVGC[+57.021]VHHHHHH.-	1521		C[+57]	460.227	4	1837.89	1837.89	0	-1.8	CRagged	141.75	141.75	141.75	1.59	95	>hFBN1-Nterm 070820	1	cs041421_1.2980.2980.4	controllerType=0 controllerNumber=1 scan=2980	9.8238
03300:4	1	E.LNPTRVGC[+57.021]VHHHHHH.-	1521		C[+57]	460.228	4	1837.89	1837.89	0	0.1	CRagged	161.73	161.73	161.73	1.82	95	>hFBN1-Nterm 070820	1	cs041421_1.3929.3929.4	controllerType=0 controllerNumber=1 scan=3929	12.0087
01810:4	1	E.LNPTRVGC[+57.021]VHHHHHH.-	1521		C[+57]	460.226	4	1837.88	1837.89	0	-3	CRagged	169.72	169.72	169.72	2.38	95	>hFBN1-Nterm 070820	1	cs041421_1.2705.2705.4	controllerType=0 controllerNumber=1 scan=2705	9.181
03704:4	1	E.LNPTRVGC[+57.021]VHHHHHH.-	1521		C[+57]	460.227	4	1837.89	1837.89	0	-0.7	CRagged	176.05	176.05	176.05	1.96	95	>hFBN1-Nterm 070820	1	cs041421_1.4243.4243.4	controllerType=0 controllerNumber=1 scan=4243	12.7411
02546:4	1	E.LNPTRVGC[+57.021]VHHHHHH.-	1521		C[+57]	460.226	4	1837.88	1837.89	0	-4.1	CRagged	187.17	187.17	187.17	2.17	95	>hFBN1-Nterm 070820	1	cs041421_1.3310.3310.4	controllerType=0 controllerNumber=1 scan=3310	10.5858
03366:3	2	D.T[+264.085]NVC[+57.021]RGNMC[+57.021]IGPTE.C	903	Pent(2)	C[+57]*2, T[+264]	624.923	3	1872.75	1872.78	0	-13	Specific	9.59	9.59	9.59	1.33	1	>Reverse >hFBN1-Nterm 070820	2	cs041421_1.3981.3981.3	controllerType=0 controllerNumber=1 scan=3981	12.1314
