# Supplementary material for: POGLUT2 and POGLUT3 O-glucosylate multiple EGF repeats in fibrillin-1, -2, and LTBP1 and promote secretion of fibrillin-1
Source: J Biol Chem. 2021 Aug 17;297(3):101055. doi: 10.1016/j.jbc.2021.101055 (PMC8405936; doi:10.1016/j.jbc.2021.101055)
Supplement: Supplemental Table S24 [file mmc22.xlsx]

## Sheet: Sheet 1
Table S24: V8 digestion of recombinant human FBN1-N T747S expressed in WT HEK293T cells.
Each tab is a biological replicate. Only EGF 11 is analyzed.

## Sheet: DW_031021_2
Query #:z	Protein Rank	Peptide < ProteinMetrics Confidential >	Starting position	Glycans NHFAGNa	Modification Type(s)	Observed m/z	z	Observed (M+H)	Calc. mass (M+H)	Off-by-x error	Mass error (ppm)	Cleavage	Score	Delta	Delta Mod	|Log Prob|	# of unique peptides	Protein Name	Protein DB number	Comment	Scan #	Scan Time
03187:3	1	E.NLRGSYKC[+57.021]IC[+57.021]NSGYE.V	743		C[+57]*2	607.61	3	1820.82	1820.81	0	5.5	Specific	174.75	174.75	174.75	1.58	107	>hFBN1-Nterm 070820	1	dw031021_2.3224.3224.3	controllerType=0 controllerNumber=1 scan=3224	9.7565
03104:3	1	E.NLRGSYKC[+57.021]IC[+57.021]NSGYE.V	743		C[+57]*2	607.609	3	1820.81	1820.81	0	3.7	Specific	283.7	283.7	283.7	3.69	107	>hFBN1-Nterm 070820	1	dw031021_2.3161.3161.3	controllerType=0 controllerNumber=1 scan=3161	9.6103
03039:3	1	E.NLRGSYKC[+57.021]IC[+57.021]NSGYE.V	743		C[+57]*2	607.609	3	1820.81	1820.81	0	3.5	Specific	301.55	236.07	236.07	3.12	107	>hFBN1-Nterm 070820	1	dw031021_2.3108.3108.3	controllerType=0 controllerNumber=1 scan=3108	9.4861
02771:2	1	E.NLRGSYKC[+57.021]IC[+57.021]NSGYE.V	743		C[+57]*2	910.91	2	1820.81	1820.81	0	4.4	Specific	399.08	350.83	350.83	3.11	107	>hFBN1-Nterm 070820	1	dw031021_2.2899.2899.2	controllerType=0 controllerNumber=1 scan=2899	8.997
02970:3	1	E.NLRGSYKC[+57.021]IC[+57.021]NSGYE.V	743		C[+57]*2	607.609	3	1820.81	1820.81	0	3	Specific	399.31	387.42	387.42	5.01	107	>hFBN1-Nterm 070820	1	dw031021_2.3052.3052.3	controllerType=0 controllerNumber=1 scan=3052	9.3545
02905:3	1	E.NLRGSYKC[+57.021]IC[+57.021]NSGYE.V	743		C[+57]*2	607.609	3	1820.81	1820.81	0	3.8	Specific	450.62	358.23	358.23	4.46	107	>hFBN1-Nterm 070820	1	dw031021_2.2999.2999.3	controllerType=0 controllerNumber=1 scan=2999	9.2301
02826:3	1	E.NLRGSYKC[+57.021]IC[+57.021]NSGYE.V	743		C[+57]*2	607.609	3	1820.81	1820.81	0	4.3	Specific	456.5	304.67	304.67	4.52	107	>hFBN1-Nterm 070820	1	dw031021_2.2941.2941.3	controllerType=0 controllerNumber=1 scan=2941	9.0957
02684:3	1	E.NLRGSYKC[+57.021]IC[+57.021]NSGYE.V	743		C[+57]*2	607.609	3	1820.81	1820.81	0	4	Specific	473.32	308.68	308.68	4.52	107	>hFBN1-Nterm 070820	1	dw031021_2.2833.2833.3	controllerType=0 controllerNumber=1 scan=2833	8.8443
02754:3	1	E.NLRGSYKC[+57.021]IC[+57.021]NSGYE.V	743		C[+57]*2	607.609	3	1820.81	1820.81	0	3.1	Specific	474.69	355.85	355.85	4.8	107	>hFBN1-Nterm 070820	1	dw031021_2.2886.2886.3	controllerType=0 controllerNumber=1 scan=2886	8.9676
02700:2	1	E.NLRGSYKC[+57.021]IC[+57.021]NSGYE.V	743		C[+57]*2	910.909	2	1820.81	1820.81	0	2.9	Specific	474.99	313.47	313.47	3.38	107	>hFBN1-Nterm 070820	1	dw031021_2.2845.2845.2	controllerType=0 controllerNumber=1 scan=2845	8.8714
Other Peptides
04599:3	1	E.SGC[+57.021]LNGGRC[+57.021]VAPNRC[+57.021]AC[+57.021]TYGFTGPQC[+57.021]E.R	154		C[+57]*5	1017.09	3	3049.26	3049.26	0	-1.2	Specific	163.91	163.91	163.91	1.5	107	>hFBN1-Nterm 070820	1	dw031021_2.4302.4302.3	controllerType=0 controllerNumber=1 scan=4302	12.2638
04746:3	1	E.SGC[+57.021]LNGGRC[+57.021]VAPNRC[+57.021]AC[+57.021]TYGFTGPQC[+57.021]E.R	154		C[+57]*5	1017.09	3	3049.25	3049.26	0	-2	Specific	289.92	289.92	289.92	2.72	107	>hFBN1-Nterm 070820	1	dw031021_2.4415.4415.3	controllerType=0 controllerNumber=1 scan=4415	12.5253
03648:4	1	E.SGC[+57.021]LNGGRC[+57.021]VAPNRC[+57.021]AC[+57.021]TYGFTGPQC[+57.021]E.R	154		C[+57]*5	763.071	4	3049.26	3049.26	0	0.8	Specific	405.39	404.96	404.96	3.65	107	>hFBN1-Nterm 070820	1	dw031021_2.3564.3564.5	controllerType=0 controllerNumber=1 scan=3564	10.5549
03634:3	1	E.SGC[+57.021]LNGGRC[+57.021]VAPNRC[+57.021]AC[+57.021]TYGFTGPQC[+57.021]E.R	154		C[+57]*5	1017.09	3	3049.27	3049.26	0	3.6	Specific	454.9	448.8	448.8	5.48	107	>hFBN1-Nterm 070820	1	dw031021_2.3554.3554.3	controllerType=0 controllerNumber=1 scan=3554	10.5312
03777:3	1	E.SGC[+57.021]LNGGRC[+57.021]VAPNRC[+57.021]AC[+57.021]TYGFTGPQC[+57.021]E.R	154		C[+57]*5	1017.1	3	3049.28	3049.26	0	5.4	Specific	616.53	467.65	467.65	8.67	107	>hFBN1-Nterm 070820	1	dw031021_2.3659.3659.3	controllerType=0 controllerNumber=1 scan=3659	10.7784
03690:4	1	E.SGC[+57.021]LNGGRC[+57.021]VAPNRC[+57.021]AC[+57.021]TYGFTGPQC[+57.021]E.R	154		C[+57]*5	763.073	4	3049.27	3049.26	0	4.2	Specific	622.27	541.7	541.7	7.48	107	>hFBN1-Nterm 070820	1	dw031021_2.3596.3596.4	controllerType=0 controllerNumber=1 scan=3596	10.6306
03850:3	1	E.SGC[+57.021]LNGGRC[+57.021]VAPNRC[+57.021]AC[+57.021]TYGFTGPQC[+57.021]E.R	154		C[+57]*5	1017.1	3	3049.27	3049.26	0	4.4	Specific	630.36	452.27	452.27	8.67	107	>hFBN1-Nterm 070820	1	dw031021_2.3714.3714.3	controllerType=0 controllerNumber=1 scan=3714	10.9059
03700:3	1	E.SGC[+57.021]LNGGRC[+57.021]VAPNRC[+57.021]AC[+57.021]TYGFTGPQC[+57.021]E.R	154		C[+57]*5	1017.1	3	3049.28	3049.26	0	7.1	Specific	639.72	446.91	446.91	8.89	107	>hFBN1-Nterm 070820	1	dw031021_2.3604.3604.3	controllerType=0 controllerNumber=1 scan=3604	10.6499
03616:3	1	E.SGC[+57.021]LNGGRC[+57.021]VAPN[+15.995]RC[+57.021]AC[+57.021]TYGFTGPQC[+57.021]E.R	154		C[+57]*5, N[+16]	1022.43	3	3065.27	3065.25	0	3.9	Specific	229	229	20.81	3.01	107	>hFBN1-Nterm 070820	1	dw031021_2.3541.3541.3	controllerType=0 controllerNumber=1 scan=3541	10.5012
03691:3	1	E.SGC[+57.021]LNGGRC[+57.021]VAPN[+15.995]RC[+57.021]AC[+57.021]TYGFTGPQC[+57.021]E.R	154		C[+57]*5, N[+16]	1022.42	3	3065.26	3065.25	0	2.1	Specific	251.05	251.05	74.35	3.08	107	>hFBN1-Nterm 070820	1	dw031021_2.3597.3597.3	controllerType=0 controllerNumber=1 scan=3597	10.6328
03534:3	1	E.SGC[+57.021]LNGGRC[+57.021]VAPN[+15.995]RC[+57.021]AC[+57.021]TYGFTGPQC[+57.021]E.R	154		C[+57]*5, N[+16]	1022.43	3	3065.27	3065.25	0	6.8	Specific	262.31	262.31	85.64	4.12	107	>hFBN1-Nterm 070820	1	dw031021_2.3485.3485.3	controllerType=0 controllerNumber=1 scan=3485	10.3704
03649:5	1	E.S[+396.127]GC[+57.021]LNGGRC[+57.021]VAPNRC[+57.021]AC[+57.021]T[+365.132]YGFTGPQC[+57.021]E.R	154	Pent(3),HexNAc(1)Hex(1)	C[+57]*5, S[+396], T[+365]	762.92	5	3810.57	3810.52	0	14.5	Specific	165.25	165.25	0	1.38	107	>hFBN1-Nterm 070820	1	dw031021_2.3564.3564.5	controllerType=0 controllerNumber=1 scan=3564	10.5549
06477:3	1	E.C[+57.021]QAIPGLC[+57.021]QGGNC[+57.021]INTVGSFE.C	252		C[+57]*3	761.341	3	2282.01	2282	0	4.5	Specific	238.28	238.28	238.28	2.45	107	>hFBN1-Nterm 070820	1	dw031021_2.5744.5744.3	controllerType=0 controllerNumber=1 scan=5744	15.658
06506:3	1	E.C[+57.021]QAIPGLC[+57.021]QGGNC[+57.021]INTVGSFE.C	252		C[+57]*3	761.341	3	2282.01	2282	0	4.5	Specific	313.17	313.17	313.17	5.17	107	>hFBN1-Nterm 070820	1	dw031021_2.5765.5765.3	controllerType=0 controllerNumber=1 scan=5765	15.7081
06429:2	1	E.C[+57.021]QAIPGLC[+57.021]QGGNC[+57.021]INTVGSFE.C	252		C[+57]*3	1141.51	2	2282.01	2282	0	4.1	Specific	337.96	337.96	337.96	5.21	107	>hFBN1-Nterm 070820	1	dw031021_2.5711.5711.2	controllerType=0 controllerNumber=1 scan=5711	15.5809
06365:2	1	E.C[+57.021]QAIPGLC[+57.021]QGGNC[+57.021]INTVGSFE.C	252		C[+57]*3	1141.51	2	2282.01	2282	0	3	Specific	348.96	348.96	348.96	5.05	107	>hFBN1-Nterm 070820	1	dw031021_2.5662.5662.2	controllerType=0 controllerNumber=1 scan=5662	15.4629
06074:3	1	E.C[+57.021]QAIPGLC[+57.021]QGGNC[+57.021]INTVGSFE.C	252		C[+57]*3	761.338	3	2282	2282	0	0.2	Specific	403.54	403.54	403.54	4.93	107	>hFBN1-Nterm 070820	1	dw031021_2.5438.5438.3	controllerType=0 controllerNumber=1 scan=5438	14.9274
06358:3	1	E.C[+57.021]QAIPGLC[+57.021]QGGNC[+57.021]INTVGSFE.C	252		C[+57]*3	761.343	3	2282.02	2282	0	6.9	Specific	439.08	426.9	426.9	6.68	107	>hFBN1-Nterm 070820	1	dw031021_2.5657.5657.3	controllerType=0 controllerNumber=1 scan=5657	15.4519
06431:3	1	E.C[+57.021]QAIPGLC[+57.021]QGGNC[+57.021]INTVGSFE.C	252		C[+57]*3	761.34	3	2282.01	2282	0	3	Specific	485.59	419.63	419.63	5.72	107	>hFBN1-Nterm 070820	1	dw031021_2.5712.5712.3	controllerType=0 controllerNumber=1 scan=5712	15.5831
08435:2	1	E.C[+57.021][-17.027]QAIPGLC[+57.021]QGGNC[+57.021]INTVGSFE.C	252		C[-17][+57]*3	1132.99	2	2264.98	2264.97	0	3.7	Specific	43.38	43.38	43.38	1.39	107	>hFBN1-Nterm 070820	1	dw031021_2.7245.7245.2	controllerType=0 controllerNumber=1 scan=7245	19.2367
08434:3	1	E.C[+57.021][-17.027]QAIPGLC[+57.021]QGGNC[+57.021]INTVGSFE.C	252		C[-17][+57]*3	755.666	3	2264.98	2264.97	0	4.9	Specific	50.54	50.54	50.54	2.09	107	>hFBN1-Nterm 070820	1	dw031021_2.7244.7244.3	controllerType=0 controllerNumber=1 scan=7244	19.2345
08505:3	1	E.C[+57.021][-17.027]QAIPGLC[+57.021]QGGNC[+57.021]INTVGSFE.C	252		C[-17][+57]*3	755.666	3	2264.98	2264.97	0	4.4	Specific	84.09	84.09	84.09	2.39	107	>hFBN1-Nterm 070820	1	dw031021_2.7296.7296.3	controllerType=0 controllerNumber=1 scan=7296	19.3593
08503:2	1	E.C[+57.021][-17.027]QAIPGLC[+57.021]QGGNC[+57.021]INTVGSFE.C	252		C[-17][+57]*3	1133	2	2264.98	2264.97	0	4.7	Specific	93.03	93.03	93.03	1.86	107	>hFBN1-Nterm 070820	1	dw031021_2.7294.7294.2	controllerType=0 controllerNumber=1 scan=7294	19.355
06179:2	1	E.C[+57.021]QAIPGLC[+57.021]QGGNC[+57.021]INT[+162.053]VGSFE.C	252	Hex(1)	C[+57]*3, T[+162]	1222.54	2	2444.07	2444.05	0	7.4	Specific	224.47	224.47	5.6	4.16	107	>hFBN1-Nterm 070820	1	dw031021_2.5518.5518.2	controllerType=0 controllerNumber=1 scan=5518	15.1187
06036:2	1	E.C[+57.021]QAIPGLC[+57.021]QGGNC[+57.021]INT[+162.053]VGSFE.C	252	Hex(1)	C[+57]*3, T[+162]	1222.54	2	2444.07	2444.05	0	9.1	Specific	334.61	334.61	5.6	4.55	107	>hFBN1-Nterm 070820	1	dw031021_2.5409.5409.2	controllerType=0 controllerNumber=1 scan=5409	14.8601
06021:3	1	E.C[+57.021]QAIPGLC[+57.021]QGGNC[+57.021]INT[+162.053]VGSFE.C	252	Hex(1)	C[+57]*3, T[+162]	815.361	3	2444.07	2444.05	0	7	Specific	361.88	361.88	5.6	5.13	107	>hFBN1-Nterm 070820	1	dw031021_2.5398.5398.3	controllerType=0 controllerNumber=1 scan=5398	14.8337
06164:3	1	E.C[+57.021]QAIPGLC[+57.021]QGGNC[+57.021]INT[+162.053]VGSFE.C	252	Hex(1)	C[+57]*3, T[+162]	815.361	3	2444.07	2444.05	0	6.1	Specific	463.49	463.49	5.6	6.79	107	>hFBN1-Nterm 070820	1	dw031021_2.5506.5506.3	controllerType=0 controllerNumber=1 scan=5506	15.0905
06105:2	1	E.C[+57.021]QAIPGLC[+57.021]QGGNC[+57.021]INT[+162.053]VGSFE.C	252	Hex(1)	C[+57]*3, T[+162]	1222.54	2	2444.07	2444.05	0	5.6	Specific	542.58	477.44	5.6	6.89	107	>hFBN1-Nterm 070820	1	dw031021_2.5462.5462.2	controllerType=0 controllerNumber=1 scan=5462	14.9856
06091:3	1	E.C[+57.021]QAIPGLC[+57.021]QGGNC[+57.021]INT[+162.053]VGSFE.C	252	Hex(1)	C[+57]*3, T[+162]	815.361	3	2444.07	2444.05	0	6.1	Specific	580.71	522.56	5.6	7.97	107	>hFBN1-Nterm 070820	1	dw031021_2.5451.5451.3	controllerType=0 controllerNumber=1 scan=5451	14.9596
07996:3	1	E.C[+57.021][-17.027]QAIPGLC[+57.021]QGGNC[+57.021]INT[+162.053]VGSFE.C	252	Hex(1)	C[-17][+57]*3, T[+162]	809.686	3	2427.04	2427.03	0	7.2	Specific	227.1	227.1	5.6	3.31	107	>hFBN1-Nterm 070820	1	dw031021_2.6899.6899.3	controllerType=0 controllerNumber=1 scan=6899	18.4097
08068:3	1	E.C[+57.021][-17.027]QAIPGLC[+57.021]QGGNC[+57.021]INT[+162.053]VGSFE.C	252	Hex(1)	C[-17][+57]*3, T[+162]	809.685	3	2427.04	2427.03	0	6	Specific	264.14	264.14	5.6	5.06	107	>hFBN1-Nterm 070820	1	dw031021_2.6952.6952.3	controllerType=0 controllerNumber=1 scan=6952	18.5372
08037:2	1	E.C[+57.021][-17.027]QAIPGLC[+57.021]QGGNC[+57.021]INT[+162.053]VGSFE.C	252	Hex(1)	C[-17][+57]*3, T[+162]	1214.02	2	2427.04	2427.03	0	6	Specific	279.98	279.98	5.6	5.06	107	>hFBN1-Nterm 070820	1	dw031021_2.6930.6930.2	controllerType=0 controllerNumber=1 scan=6930	18.4845
06034:3	1	E.C[+57.021]QAIPGLC[+57.021]QGGN[+15.995]C[+57.021]INT[+162.053]VGSFE.C	252	Hex(1)	C[+57]*3, N[+16], T[+162]	820.694	3	2460.07	2460.05	0	8.5	Specific	287.8	287.8	5.6	3.24	107	>hFBN1-Nterm 070820	1	dw031021_2.5408.5408.3	controllerType=0 controllerNumber=1 scan=5408	14.8579
04654:4	1	E.C[+57.021]QAIPGLC[+57.021]QGGNC[+57.021]INTVGSFEC[+57.021]KC[+57.021]PAGHKLNE.V	252		C[+57]*5	894.908	4	3576.61	3576.59	0	5.9	Specific	701.33	701.33	701.33	9.94	107	>hFBN1-Nterm 070820	1	dw031021_2.4346.4346.4	controllerType=0 controllerNumber=1 scan=4346	12.3647
04347:4	1	E.C[+57.021]QAIPGLC[+57.021]QGGNC[+57.021]INTVGSFEC[+57.021]KC[+57.021]PAGHKLNE.V	252		C[+57]*5	894.906	4	3576.6	3576.59	0	3.6	Specific	1025.92	1003.86	1003.86	15.56	107	>hFBN1-Nterm 070820	1	dw031021_2.4106.4106.4	controllerType=0 controllerNumber=1 scan=4106	11.8101
04481:4	1	E.C[+57.021]QAIPGLC[+57.021]QGGNC[+57.021]INTVGSFEC[+57.021]KC[+57.021]PAGHKLNE.V	252		C[+57]*5	894.907	4	3576.61	3576.59	0	4.6	Specific	1121.73	1097.32	1097.32	17.72	107	>hFBN1-Nterm 070820	1	dw031021_2.4209.4209.4	controllerType=0 controllerNumber=1 scan=4209	12.0514
04408:4	1	E.C[+57.021]QAIPGLC[+57.021]QGGNC[+57.021]INTVGSFEC[+57.021]KC[+57.021]PAGHKLNE.V	252		C[+57]*5	894.908	4	3576.61	3576.59	0	5.7	Specific	1292.39	1107.37	1107.37	20.72	107	>hFBN1-Nterm 070820	1	dw031021_2.4153.4153.4	controllerType=0 controllerNumber=1 scan=4153	11.9204
04243:3	1	E.C[+57.021]QAIPGLC[+57.021]QGGNC[+57.021]INT[+162.053]VGSFEC[+57.021]KC[+57.021]PAGHKLNE.V	252	Hex(1)	C[+57]*5, T[+162]	1246.9	3	3738.68	3738.64	0	9.9	Specific	220.86	220.86	2	1.73	107	>hFBN1-Nterm 070820	1	dw031021_2.4018.4018.3	controllerType=0 controllerNumber=1 scan=4018	11.6058
04270:5	1	E.C[+57.021]QAIPGLC[+57.021]QGGNC[+57.021]INT[+162.053]VGSFEC[+57.021]KC[+57.021]PAGHKLNE.V	252	Hex(1)	C[+57]*5, T[+162]	748.537	5	3738.66	3738.64	0	3.5	Specific	245.38	245.38	2	2.1	107	>hFBN1-Nterm 070820	1	dw031021_2.4041.4041.5	controllerType=0 controllerNumber=1 scan=4041	11.6597
05252:4	1	E.C[+57.021]QAIPGLC[+57.021]QGGNC[+57.021]INT[+146.058]VGSFEC[+57.021]KC[+57.021]PAGHKLNE.V	252	Fuc(1)	C[+57]*5, T[+146]	931.417	4	3722.64	3722.65	0	-1.2	Specific	262.61	262.61	2	1.64	107	>hFBN1-Nterm 070820	1	dw031021_2.4799.4799.4	controllerType=0 controllerNumber=1 scan=4799	13.4265
05240:4	1	E.C[+57.021][-17.027]QAIPGLC[+57.021]QGGNC[+57.021]INTVGSFEC[+57.021]KC[+57.021]PAGHKLNE.V	252		C[-17][+57]*5	890.653	4	3559.59	3559.56	0	7.7	Specific	457.71	457.71	457.71	5.76	107	>hFBN1-Nterm 070820	1	dw031021_2.4789.4789.4	controllerType=0 controllerNumber=1 scan=4789	13.4028
04401:4	1	E.C[+57.021]QAIPGLC[+57.021]QGGNC[+57.021]IN[+15.995]TVGSFEC[+57.021]KC[+57.021]PAGHKLNE.V	252		C[+57]*5, N[+16]	898.905	4	3592.6	3592.59	0	3.2	Specific	547.41	547.41	62.33	5.7	107	>hFBN1-Nterm 070820	1	dw031021_2.4148.4148.4	controllerType=0 controllerNumber=1 scan=4148	11.9076
04180:4	1	E.C[+57.021]QAIPGLC[+57.021]QGGNC[+57.021]INTVGS[+162.053]FEC[+57.021]KC[+57.021]PAGHKLNE.V	252	Hex(1)	C[+57]*5, S[+162]	935.418	4	3738.65	3738.64	0	1.7	Specific	1021.24	1021.24	8.64	14.18	107	>hFBN1-Nterm 070820	1	dw031021_2.3971.3971.4	controllerType=0 controllerNumber=1 scan=3971	11.4972
04311:4	1	E.C[+57.021]QAIPGLC[+57.021]QGGNC[+57.021]INTVGS[+162.053]FEC[+57.021]KC[+57.021]PAGHKLNE.V	252	Hex(1)	C[+57]*5, S[+162]	935.421	4	3738.66	3738.64	0	4.7	Specific	1167.89	1158.05	10.65	18.72	107	>hFBN1-Nterm 070820	1	dw031021_2.4076.4076.4	controllerType=0 controllerNumber=1 scan=4076	11.7425
04378:4	1	E.C[+57.021]QAIPGLC[+57.021]QGGNC[+57.021]INTVGS[+162.053]FEC[+57.021]KC[+57.021]PAGHKLNE.V	252	Hex(1)	C[+57]*5, S[+162]	935.421	4	3738.66	3738.64	0	5.4	Specific	1168.11	1168.11	8.13	18.72	107	>hFBN1-Nterm 070820	1	dw031021_2.4132.4132.4	controllerType=0 controllerNumber=1 scan=4132	11.8708
04246:4	1	E.C[+57.021]QAIPGLC[+57.021]QGGNC[+57.021]INTVGS[+162.053]FEC[+57.021]KC[+57.021]PAGHKLNE.V	252	Hex(1)	C[+57]*5, S[+162]	935.421	4	3738.66	3738.64	0	4.8	Specific	1189.77	1095.3	9.86	18.72	107	>hFBN1-Nterm 070820	1	dw031021_2.4021.4021.4	controllerType=0 controllerNumber=1 scan=4021	11.6143
04992:3	1	E.C[+57.021][-17.027]QAIPGLC[+57.021]QGGNC[+57.021]INT[+162.053]VGSFEC[+57.021]KC[+57.021]PAGHKLNE.V	252	Hex(1)	C[-17][+57]*5, T[+162]	1241.22	3	3721.64	3721.62	0	6.8	Specific	173.08	173.08	2	2.42	107	>hFBN1-Nterm 070820	1	dw031021_2.4607.4607.3	controllerType=0 controllerNumber=1 scan=4607	12.9769
04206:4	1	E.C[+57.021]QAIPGLC[+57.021]QGGN[+15.995]C[+57.021]INT[+203.079]VGSFEC[+57.021]KC[+57.021]PAGHKLNE.V	252	HexNAc(1)	C[+57]*5, N[+16], T[+203]	949.676	4	3795.68	3795.67	0	4	Specific	402.18	401.8	0.89	3.85	107	>hFBN1-Nterm 070820	1	dw031021_2.3990.3990.4	controllerType=0 controllerNumber=1 scan=3990	11.5427
04279:4	1	E.C[+57.021]QAIPGLC[+57.021]QGGN[+15.995]C[+57.021]INT[+203.079]VGSFEC[+57.021]KC[+57.021]PAGHKLNE.V	252	HexNAc(1)	C[+57]*5, N[+16], T[+203]	949.677	4	3795.69	3795.67	0	6	Specific	418.17	418.17	2	4.13	107	>hFBN1-Nterm 070820	1	dw031021_2.4050.4050.4	controllerType=0 controllerNumber=1 scan=4050	11.6812
05063:3	1	E.C[+57.021][-17.027]QAIPGLC[+57.021]QGGNC[+57.021]INTVGS[+162.053]FEC[+57.021]KC[+57.021]PAGHKLNE.V	252	Hex(1)	C[-17][+57]*5, S[+162]	1241.22	3	3721.64	3721.62	0	5.8	Specific	520.9	406.71	10.9	5.39	107	>hFBN1-Nterm 070820	1	dw031021_2.4659.4659.3	controllerType=0 controllerNumber=1 scan=4659	13.0992
04412:4	1	E.C[+57.021]QAIPGLC[+57.021]QGGN[+15.995]C[+57.021]INT[+203.079]VGSFEC[+57.021]KC[+57.021]PAGHKLNE.V	252	HexNAc(1)	C[+57]*5, N[+16], T[+203]	949.678	4	3795.69	3795.67	0	6.3	Specific	521.75	521.75	2	4.89	107	>hFBN1-Nterm 070820	1	dw031021_2.4156.4156.4	controllerType=0 controllerNumber=1 scan=4156	11.927
04192:4	1	E.C[+57.021]QAIPGLC[+57.021]QGGN[+15.995]C[+57.021]INT[+162.053]VGSFEC[+57.021]KC[+57.021]PAGHKLNE.V	252	Hex(1)	C[+57]*5, N[+16], T[+162]	939.418	4	3754.65	3754.64	0	3.4	Specific	567.18	567.18	2	5.71	107	>hFBN1-Nterm 070820	1	dw031021_2.3979.3979.4	controllerType=0 controllerNumber=1 scan=3979	11.5169
04332:4	1	E.C[+57.021]QAIPGLC[+57.021]QGGNC[+57.021]IN[+15.995]T[+162.053]VGSFEC[+57.021]KC[+57.021]PAGHKLNE.V	252	Hex(1)	C[+57]*5, N[+16], T[+162]	939.42	4	3754.66	3754.64	0	5.1	Specific	644.08	644.08	2	7.72	107	>hFBN1-Nterm 070820	1	dw031021_2.4092.4092.4	controllerType=0 controllerNumber=1 scan=4092	11.7789
05005:4	1	E.C[+57.021][-17.027]QAIPGLC[+57.021]QGGNC[+57.021]INTVGS[+162.053]FEC[+57.021]KC[+57.021]PAGHKLNE.V	252	Hex(1)	C[-17][+57]*5, S[+162]	931.167	4	3721.65	3721.62	0	7.6	Specific	860.08	479.55	10.4	12.94	107	>hFBN1-Nterm 070820	1	dw031021_2.4617.4617.4	controllerType=0 controllerNumber=1 scan=4617	13.0006
05079:4	1	E.C[+57.021][-17.027]QAIPGLC[+57.021]QGGNC[+57.021]INTVGS[+162.053]FEC[+57.021]KC[+57.021]PAGHKLNE.V	252	Hex(1)	C[-17][+57]*5, S[+162]	931.166	4	3721.64	3721.62	0	6.4	Specific	862.33	505.94	3.5	12.94	107	>hFBN1-Nterm 070820	1	dw031021_2.4670.4670.4	controllerType=0 controllerNumber=1 scan=4670	13.1251
04257:4	1	E.C[+57.021]QAIPGLC[+57.021]QGGNC[+57.021]IN[+15.995]TVGS[+162.053]FEC[+57.021]KC[+57.021]PAGHKLNE.V	252	Hex(1)	C[+57]*5, N[+16], S[+162]	939.417	4	3754.65	3754.64	0	2.3	Specific	1164.85	1164.85	6.49	18.56	107	>hFBN1-Nterm 070820	1	dw031021_2.4032.4032.4	controllerType=0 controllerNumber=1 scan=4032	11.6401
04530:4	1	E.C[+57.021][-17.027]QAIPGLC[+57.021]QGGN[+15.995]C[+57.021]INT[+162.053]VGSFEC[+57.021]KC[+57.021]PAGHKLNE.V	252	Hex(1)	C[-17][+57]*5, N[+16], T[+162]	935.169	4	3737.65	3737.61	0	11.2	Specific	395.02	395.02	2	2.66	107	>hFBN1-Nterm 070820	1	dw031021_2.4247.4247.4	controllerType=0 controllerNumber=1 scan=4247	12.138
04787:2	1	E.C[+57.021]STIPGIC[+57.021]E.G	294		C[+57]*2	518.728	2	1036.45	1036.44	0	4.8	Specific	457.55	261.55	261.55	3.51	107	>hFBN1-Nterm 070820	1	dw031021_2.4450.4450.2	controllerType=0 controllerNumber=1 scan=4450	12.6078
04721:2	1	E.C[+57.021]STIPGIC[+57.021]E.G	294		C[+57]*2	518.728	2	1036.45	1036.44	0	5.2	Specific	577.96	337.83	337.83	5.85	107	>hFBN1-Nterm 070820	1	dw031021_2.4396.4396.2	controllerType=0 controllerNumber=1 scan=4396	12.4821
04517:2	1	E.C[+57.021]STIPGIC[+57.021]E.G	294		C[+57]*2	518.727	2	1036.45	1036.44	0	3.5	Specific	607.91	348.75	348.75	6.69	107	>hFBN1-Nterm 070820	1	dw031021_2.4238.4238.2	controllerType=0 controllerNumber=1 scan=4238	12.1166
04645:2	1	E.C[+57.021]STIPGIC[+57.021]E.G	294		C[+57]*2	518.728	2	1036.45	1036.44	0	5.5	Specific	618.56	311.32	311.32	6.82	107	>hFBN1-Nterm 070820	1	dw031021_2.4340.4340.2	controllerType=0 controllerNumber=1 scan=4340	12.3525
04575:2	1	E.C[+57.021]STIPGIC[+57.021]E.G	294		C[+57]*2	518.728	2	1036.45	1036.44	0	4.5	Specific	633.01	303.73	303.73	6.82	107	>hFBN1-Nterm 070820	1	dw031021_2.4285.4285.2	controllerType=0 controllerNumber=1 scan=4285	12.2259
07163:2	1	E.C[+57.021][-17.027]STIPGIC[+57.021]E.G	294		C[-17][+57]*2	510.214	2	1019.42	1019.42	0	2.6	Specific	363.2	354.72	354.72	3.27	107	>hFBN1-Nterm 070820	1	dw031021_2.6253.6253.2	controllerType=0 controllerNumber=1 scan=6253	16.8697
07215:2	1	E.C[+57.021][-17.027]STIPGIC[+57.021]E.G	294		C[-17][+57]*2	510.214	2	1019.42	1019.42	0	3.8	Specific	417.3	407.58	407.58	5.57	107	>hFBN1-Nterm 070820	1	dw031021_2.6301.6301.2	controllerType=0 controllerNumber=1 scan=6301	16.9851
03983:2	1	D.AGRC[+57.021]WSPGVTVAPE.M	364		C[+57]	743.863	2	1486.72	1486.71	0	5.5	Specific	494.47	494.47	494.47	6.98	107	>hFBN1-Nterm 070820	1	dw031021_2.3816.3816.2	controllerType=0 controllerNumber=1 scan=3816	11.1438
04718:4	1	D.YC[+57.021]QLVRYLC[+57.021]QNGRC[+57.021]IPTPGS[+162.053]YRC[+57.021]E.C	454	Hex(1)	C[+57]*4, S[+162]	803.87	4	3212.46	3212.44	0	6.4	Specific	530.21	530.21	19.22	6.47	107	>hFBN1-Nterm 070820	1	dw031021_2.4393.4393.4	controllerType=0 controllerNumber=1 scan=4393	12.4737
03687:3	1	E.C[+57.021]NKGFQLDLRGE.C	478		C[+57]	479.571	3	1436.7	1436.7	0	2.8	Specific	568.35	568.35	568.35	6.98	107	>hFBN1-Nterm 070820	1	dw031021_2.3593.3593.3	controllerType=0 controllerNumber=1 scan=3593	10.6241
03615:3	1	E.C[+57.021]NKGFQLDLRGE.C	478		C[+57]	479.572	3	1436.7	1436.7	0	3.4	Specific	608.65	608.65	608.65	7.98	107	>hFBN1-Nterm 070820	1	dw031021_2.3540.3540.3	controllerType=0 controllerNumber=1 scan=3540	10.499
04962:2	1	E.C[+57.021][-17.027]NKGFQLDLRGE.C	478		C[-17][+57]	710.344	2	1419.68	1419.67	0	8.2	Specific	677.14	677.14	677.14	7.79	107	>hFBN1-Nterm 070820	1	dw031021_2.4586.4586.2	controllerType=0 controllerNumber=1 scan=4586	12.9268
03027:4	1	E.C[+57.021]EKNPC[+57.021]AGGEC[+57.021]INNQGSYT[+162.053]C[+57.021]QC[+57.021]RAGYQSTLTRTE.C	496	Hex(1)	C[+57]*5, T[+162]	1033.94	4	4132.73	4132.72	0	4.1	Specific	97.52	97.52	0	2.16	107	>hFBN1-Nterm 070820	1	dw031021_2.3097.3097.4	controllerType=0 controllerNumber=1 scan=3097	9.4603
03033:4	1	E.C[+57.021]EKNPC[+57.021]AGGEC[+57.021]IN[+15.995]NQGS[+162.053]YTC[+57.021]QC[+57.021]RAGYQSTLTRTE.C	496	Hex(1)	C[+57]*5, N[+16], S[+162]	1037.94	4	4148.73	4148.71	0	4.7	Specific	145.07	100.72	0	1.55	107	>hFBN1-Nterm 070820	1	dw031021_2.3102.3102.4	controllerType=0 controllerNumber=1 scan=3102	9.4711
02906:4	1	E.KNPC[+57.021]AGGEC[+57.021]INNQGS[+162.053]YTC[+57.021]QC[+57.021]RAGYQSTLTRTE.C	498	Hex(1)	C[+57]*4, S[+162]	961.671	4	3843.66	3843.64	0	5.2	Specific	109.25	109.25	0.4	2.04	107	>hFBN1-Nterm 070820	1	dw031021_2.3000.3000.4	controllerType=0 controllerNumber=1 scan=3000	9.2323
02912:4	1	E.KNPC[+57.021]AGGEC[+57.021]IN[+15.995]NQGS[+162.053]YTC[+57.021]QC[+57.021]RAGYQSTLTRTE.C	498	Hex(1)	C[+57]*4, N[+16], S[+162]	965.669	4	3859.65	3859.64	0	4.4	Specific	166.26	166.26	0.4	2.06	107	>hFBN1-Nterm 070820	1	dw031021_2.3005.3005.4	controllerType=0 controllerNumber=1 scan=3005	9.2431
02977:4	1	E.KNPC[+57.021]AGGEC[+57.021]IN[+15.995]NQGS[+162.053]YTC[+57.021]QC[+57.021]RAGYQSTLTRTE.C	498	Hex(1)	C[+57]*4, N[+16], S[+162]	965.669	4	3859.65	3859.64	0	4.3	Specific	183.98	183.98	0	2.86	107	>hFBN1-Nterm 070820	1	dw031021_2.3057.3057.4	controllerType=0 controllerNumber=1 scan=3057	9.3653
04777:2	1	E.C[+57.021]SIRNMC[+57.021]LNGMC[+57.021]INE.D	578		C[+57]*3	936.393	2	1871.78	1871.77	0	5.2	Specific	529.57	507.36	507.36	7.14	107	>hFBN1-Nterm 070820	1	dw031021_2.4441.4441.2	controllerType=0 controllerNumber=1 scan=4441	12.5858
06528:2	1	E.C[+57.021][-17.027]SIRNMC[+57.021]LNGMC[+57.021]INE.D	578		C[-17][+57]*3	927.878	2	1854.75	1854.74	0	3.4	Specific	282.2	272.12	272.12	3.41	107	>hFBN1-Nterm 070820	1	dw031021_2.5782.5782.2	controllerType=0 controllerNumber=1 scan=5782	15.7491
03445:3	1	E.C[+57.021]ETPGIC[+57.021]MNGRC[+57.021]VNTDGS[+162.053]YRC[+57.021]E.C	619	Hex(1)	C[+57]*4, S[+162]	933.374	3	2798.11	2798.09	0	4.6	Specific	350.31	350.31	7.97	4.82	107	>hFBN1-Nterm 070820	1	dw031021_2.3413.3413.3	controllerType=0 controllerNumber=1 scan=3413	10.2025
03374:3	1	E.C[+57.021]ETPGIC[+57.021]MNGRC[+57.021]VNTDGS[+162.053]YRC[+57.021]E.C	619	Hex(1)	C[+57]*4, S[+162]	933.373	3	2798.1	2798.09	0	3.4	Specific	620.15	591.68	15.69	8.21	107	>hFBN1-Nterm 070820	1	dw031021_2.3362.3362.3	controllerType=0 controllerNumber=1 scan=3362	10.0812
06434:2	1	E.C[+57.021]FPGLAVGLDGRVC[+57.021]VD.T	641		C[+57]*2	867.923	2	1734.84	1734.83	0	4.8	Specific	503.29	503.29	503.29	6.27	107	>hFBN1-Nterm 070820	1	dw031021_2.5715.5715.2	controllerType=0 controllerNumber=1 scan=5715	15.5897
04890:5	1	E.C[+57.021]FPGLAVGLDGRVC[+57.021]VDTHMRSTC[+57.021]YGGYKRGQC[+57.021]IKPLFGAVTKSE.C	641		C[+57]*4	990.49	5	4948.42	4948.39	0	5.4	Specific	281.76	281.76	281.76	1.8	107	>hFBN1-Nterm 070820	1	dw031021_2.4533.4533.5	controllerType=0 controllerNumber=1 scan=4533	12.8016
05001:6	1	E.C[+57.021]FPGLAVGLDGRVC[+57.021]VDTHMRSTC[+57.021]YGGYKRGQC[+57.021]IKPLFGAVTKSE.C	641		C[+57]*4	825.579	6	4948.44	4948.39	0	8.6	Specific	385.78	385.78	329.73	2.77	107	>hFBN1-Nterm 070820	1	dw031021_2.4615.4615.6	controllerType=0 controllerNumber=1 scan=4615	12.9962
04927:6	1	E.C[+57.021]FPGLAVGLDGRVC[+57.021]VDTHMRSTC[+57.021]YGGYKRGQC[+57.021]IKPLFGAVTKSE.C	641		C[+57]*4	825.578	6	4948.43	4948.39	0	8	Specific	519.15	519.15	405.13	2.98	107	>hFBN1-Nterm 070820	1	dw031021_2.4560.4560.6	controllerType=0 controllerNumber=1 scan=4560	12.8662
05614:6	1	E.C[+57.021][-17.027]FPGLAVGLDGRVC[+57.021]VDTHMRSTC[+57.021]YGGYKRGQC[+57.021]IKPLFGAVTKSE.C	641		C[-17][+57]*4	822.905	6	4932.39	4931.37	1	4.7	Specific	244.07	244.07	244.07	1.85	107	>hFBN1-Nterm 070820	1	dw031021_2.5082.5082.6	controllerType=0 controllerNumber=1 scan=5082	14.0873
05687:6	1	E.C[+57.021][-17.027]FPGLAVGLDGRVC[+57.021]VDTHMRSTC[+57.021]YGGYKRGQC[+57.021]IKPLFGAVTKSE.C	641		C[-17][+57]*4	822.738	6	4931.39	4931.37	0	4.7	Specific	415.66	415.66	415.66	3.37	107	>hFBN1-Nterm 070820	1	dw031021_2.5133.5133.6	controllerType=0 controllerNumber=1 scan=5133	14.2083
04524:3	1	E.YAFGEPC[+57.021]QPC[+57.021]PAQNSAE.Y	692		C[+57]*2	642.601	3	1925.79	1925.78	0	4.4	Specific	486.78	475.07	475.07	5.62	107	>hFBN1-Nterm 070820	1	dw031021_2.4243.4243.3	controllerType=0 controllerNumber=1 scan=4243	12.1293
04576:2	1	E.YAFGEPC[+57.021]QPC[+57.021]PAQNSAE.Y	692		C[+57]*2	963.398	2	1925.79	1925.78	0	4.8	Specific	616.49	532.77	532.77	8.83	107	>hFBN1-Nterm 070820	1	dw031021_2.4286.4286.2	controllerType=0 controllerNumber=1 scan=4286	12.2271
04509:2	1	E.YAFGEPC[+57.021]QPC[+57.021]PAQNSAE.Y	692		C[+57]*2	963.398	2	1925.79	1925.78	0	4.5	Specific	644.47	528.18	528.18	8.83	107	>hFBN1-Nterm 070820	1	dw031021_2.4232.4232.2	controllerType=0 controllerNumber=1 scan=4232	12.1036
04474:2	1	E.YAFGEPC[+57.021]QPC[+57.021]PAQN[+15.995]SAE.Y	692		C[+57]*2, N[+16]	971.399	2	1941.79	1941.77	0	8.8	Specific	170.88	170.88	170.88	1.85	107	>hFBN1-Nterm 070820	1	dw031021_2.4202.4202.2	controllerType=0 controllerNumber=1 scan=4202	12.0343
04785:2	1	E.YQALC[+57.021]SSGPGMTSAGSDINE.C	709		C[+57]	1022.94	2	2044.87	2044.86	0	5.9	Specific	138.7	138.7	138.7	1.63	107	>hFBN1-Nterm 070820	1	dw031021_2.4447.4447.2	controllerType=0 controllerNumber=1 scan=4447	12.5988
04674:3	1	E.YQALC[+57.021]SSGPGMTSAGSDINE.C	709		C[+57]	682.294	3	2044.87	2044.86	0	3.9	Specific	486.99	450.98	450.98	5.01	107	>hFBN1-Nterm 070820	1	dw031021_2.4358.4358.3	controllerType=0 controllerNumber=1 scan=4358	12.3926
04643:2	1	E.YQALC[+57.021]SSGPGMTSAGSDINE.C	709		C[+57]	1022.94	2	2044.87	2044.86	0	4.5	Specific	617.67	528.07	528.07	7.88	107	>hFBN1-Nterm 070820	1	dw031021_2.4337.4337.2	controllerType=0 controllerNumber=1 scan=4337	12.3441
04708:2	1	E.YQALC[+57.021]SSGPGMTSAGSDINE.C	709		C[+57]	1022.94	2	2044.87	2044.86	0	5.9	Specific	638.28	562.42	562.42	8.1	107	>hFBN1-Nterm 070820	1	dw031021_2.4386.4386.2	controllerType=0 controllerNumber=1 scan=4386	12.4585
04526:2	1	E.YQALC[+57.021]SSGPGM[+15.995]TSAGSDINE.C	709		C[+57], M[+16]	1030.93	2	2060.86	2060.85	0	4.4	Specific	192.87	192.87	13.51	1.65	107	>hFBN1-Nterm 070820	1	dw031021_2.4245.4245.2	controllerType=0 controllerNumber=1 scan=4245	12.1337
04591:2	1	E.YQALC[+57.021]SSGPGM[+15.995]TSAGSDINE.C	709		C[+57], M[+16]	1030.93	2	2060.86	2060.85	0	3.8	Specific	336.84	336.84	65.74	4.34	107	>hFBN1-Nterm 070820	1	dw031021_2.4297.4297.6	controllerType=0 controllerNumber=1 scan=4297	12.2529
05861:2	1	E.C[+57.021]ALDPDIC[+57.021]PNGIC[+57.021]E.N	729		C[+57]*3	817.343	2	1633.68	1633.67	0	8.6	Specific	365.18	365.18	365.18	3.37	107	>hFBN1-Nterm 070820	1	dw031021_2.5275.5275.2	controllerType=0 controllerNumber=1 scan=5275	14.543
05793:2	1	E.C[+57.021]ALDPDIC[+57.021]PNGIC[+57.021]E.N	729		C[+57]*3	817.339	2	1633.67	1633.67	0	3.5	Specific	509.91	420.43	420.43	5.61	107	>hFBN1-Nterm 070820	1	dw031021_2.5220.5220.2	controllerType=0 controllerNumber=1 scan=5220	14.4138
05654:2	1	E.C[+57.021]ALDPDIC[+57.021]PNGIC[+57.021]E.N	729		C[+57]*3	817.341	2	1633.67	1633.67	0	5.8	Specific	575.98	439.84	439.84	6.79	107	>hFBN1-Nterm 070820	1	dw031021_2.5110.5110.2	controllerType=0 controllerNumber=1 scan=5110	14.1538
05580:2	1	E.C[+57.021]ALDPDIC[+57.021]PNGIC[+57.021]E.N	729		C[+57]*3	817.341	2	1633.68	1633.67	0	5.9	Specific	674.58	494.39	494.39	9.01	107	>hFBN1-Nterm 070820	1	dw031021_2.5055.5055.2	controllerType=0 controllerNumber=1 scan=5055	14.0261
05507:2	1	E.C[+57.021]ALDPDIC[+57.021]PNGIC[+57.021]E.N	729		C[+57]*3	817.34	2	1633.67	1633.67	0	4.1	Specific	685.77	497.32	497.32	8.79	107	>hFBN1-Nterm 070820	1	dw031021_2.5002.5002.2	controllerType=0 controllerNumber=1 scan=5002	13.9019
08227:2	1	E.C[+57.021][-17.027]ALDPDIC[+57.021]PNGIC[+57.021]E.N	729		C[-17][+57]*3	808.828	2	1616.65	1616.64	0	5.6	Specific	132.6	132.6	132.6	1.66	107	>hFBN1-Nterm 070820	1	dw031021_2.7080.7080.2	controllerType=0 controllerNumber=1 scan=7080	18.843
08162:2	1	E.C[+57.021][-17.027]ALDPDIC[+57.021]PNGIC[+57.021]E.N	729		C[-17][+57]*3	808.828	2	1616.65	1616.64	0	6	Specific	308.55	308.55	308.55	4.43	107	>hFBN1-Nterm 070820	1	dw031021_2.7025.7025.2	controllerType=0 controllerNumber=1 scan=7025	18.7117
08100:2	1	E.C[+57.021][-17.027]ALDPDIC[+57.021]PNGIC[+57.021]E.N	729		C[-17][+57]*3	808.828	2	1616.65	1616.64	0	6.4	Specific	310.14	310.14	310.14	4.43	107	>hFBN1-Nterm 070820	1	dw031021_2.6976.6976.2	controllerType=0 controllerNumber=1 scan=6976	18.594
04263:2	1	D.PDIC[+57.021]PNGIC[+57.021]E.N	733		C[+57]*2	587.749	2	1174.49	1174.49	0	3.6	Specific	364.89	364.89	364.89	2.71	107	>hFBN1-Nterm 070820	1	dw031021_2.4036.4036.2	controllerType=0 controllerNumber=1 scan=4036	11.6487
03286:3	1	E.NLRGSYKC[+57.021]IC[+57.021]NSGYEVD.S	743		C[+57]*2	678.973	3	2034.91	2034.9	0	2.6	Specific	261.11	261.11	261.11	2.67	107	>hFBN1-Nterm 070820	1	dw031021_2.3296.3296.3	controllerType=0 controllerNumber=1 scan=3296	9.9258
03357:3	1	E.NLRGSYKC[+57.021]IC[+57.021]NSGYEVD.S	743		C[+57]*2	678.974	3	2034.91	2034.9	0	3.6	Specific	374.59	374.59	374.59	4.3	107	>hFBN1-Nterm 070820	1	dw031021_2.3349.3349.3	controllerType=0 controllerNumber=1 scan=3349	10.051
02370:2	1	E.VDSTGKNC[+57.021]VDINE.C	758		C[+57]	725.829	2	1450.65	1450.65	0	2.5	Specific	584.95	547.11	547.11	7.12	107	>hFBN1-Nterm 070820	1	dw031021_2.2582.2582.2	controllerType=0 controllerNumber=1 scan=2582	8.2557
02298:2	1	E.VDSTGKNC[+57.021]VDINE.C	758		C[+57]	725.829	2	1450.65	1450.65	0	2.2	Specific	647.81	505.11	505.11	8.12	107	>hFBN1-Nterm 070820	1	dw031021_2.2526.2526.2	controllerType=0 controllerNumber=1 scan=2526	8.1265
04260:3	1	E.C[+57.021]ESSPC[+57.021]INGVC[+57.021]KNS[+324.106]PGSFIC[+57.021]E.C	813	Hex(2)	C[+57]*4, S[+324]	909.374	3	2726.11	2726.09	0	5.3	Specific	483.34	417.26	3.6	5.86	107	>hFBN1-Nterm 070820	1	dw031021_2.4034.4034.3	controllerType=0 controllerNumber=1 scan=4034	11.6444
04458:3	1	E.SSPC[+57.021]INGVC[+57.021]KNSPGSFIC[+57.021]E.C	815		C[+57]*3	704.979	3	2112.92	2112.91	0	4.2	Specific	186.53	186.53	186.53	2.37	107	>hFBN1-Nterm 070820	1	dw031021_2.4190.4190.3	controllerType=0 controllerNumber=1 scan=4190	12.0058
04124:3	1	E.SSPC[+57.021]INGVC[+57.021]KNS[+324.106]PGSFIC[+57.021]E.C	815	Hex(2)	C[+57]*3, S[+324]	813.014	3	2437.03	2437.02	0	3.4	Specific	283.14	275.54	0	3.24	107	>hFBN1-Nterm 070820	1	dw031021_2.3925.3925.3	controllerType=0 controllerNumber=1 scan=3925	11.3949
04379:3	1	E.SS[+162.053]PC[+57.021]INGVC[+57.021]KNSPGSFIC[+57.021]E.C	815	Hex(1)	C[+57]*3, S[+162]	758.999	3	2274.98	2274.97	0	6.5	Specific	292.6	290.07	1.2	3.89	107	>hFBN1-Nterm 070820	1	dw031021_2.4133.4133.3	controllerType=0 controllerNumber=1 scan=4133	11.873
05209:2	1	E.C[+57.021]SSESTLDPTKTIC[+57.021]IE.T	834		C[+57]*2	920.924	2	1840.84	1840.83	0	5.4	Specific	396.17	338.2	338.2	3.44	107	>hFBN1-Nterm 070820	1	dw031021_2.4766.4766.2	controllerType=0 controllerNumber=1 scan=4766	13.3488
05109:2	1	E.C[+57.021]SSESTLDPTKTIC[+57.021]IE.T	834		C[+57]*2	920.924	2	1840.84	1840.83	0	6.1	Specific	448.43	423.81	423.81	6.34	107	>hFBN1-Nterm 070820	1	dw031021_2.4693.4693.2	controllerType=0 controllerNumber=1 scan=4693	13.1795
04799:3	1	E.C[+57.021]SSESTLDPTKTIC[+57.021]IE.T	834		C[+57]*2	614.284	3	1840.84	1840.83	0	3.5	Specific	552.12	460.93	460.93	5.09	107	>hFBN1-Nterm 070820	1	dw031021_2.4458.4458.3	controllerType=0 controllerNumber=1 scan=4458	12.6251
04857:3	1	E.C[+57.021]SSESTLDPTKTIC[+57.021]IE.T	834		C[+57]*2	614.284	3	1840.84	1840.83	0	4.6	Specific	572.56	466.34	466.34	6.96	107	>hFBN1-Nterm 070820	1	dw031021_2.4507.4507.3	controllerType=0 controllerNumber=1 scan=4507	12.7407
05036:2	1	E.C[+57.021]SSESTLDPTKTIC[+57.021]IE.T	834		C[+57]*2	920.924	2	1840.84	1840.83	0	6.1	Specific	685.62	610.36	610.36	9.52	107	>hFBN1-Nterm 070820	1	dw031021_2.4638.4638.2	controllerType=0 controllerNumber=1 scan=4638	13.0507
04758:2	1	E.C[+57.021]SSESTLDPTKTIC[+57.021]IE.T	834		C[+57]*2	920.924	2	1840.84	1840.83	0	5.9	Specific	687.33	568.04	568.04	9.52	107	>hFBN1-Nterm 070820	1	dw031021_2.4426.4426.2	controllerType=0 controllerNumber=1 scan=4426	12.5502
04957:2	1	E.C[+57.021]SSESTLDPTKTIC[+57.021]IE.T	834		C[+57]*2	920.926	2	1840.84	1840.83	0	7.3	Specific	798.59	577.12	577.12	11.52	107	>hFBN1-Nterm 070820	1	dw031021_2.4582.4582.2	controllerType=0 controllerNumber=1 scan=4582	12.9181
04883:2	1	E.C[+57.021]SSESTLDPTKTIC[+57.021]IE.T	834		C[+57]*2	920.925	2	1840.84	1840.83	0	6.9	Specific	798.85	571.98	571.98	11.52	107	>hFBN1-Nterm 070820	1	dw031021_2.4527.4527.2	controllerType=0 controllerNumber=1 scan=4527	12.7885
04816:2	1	E.C[+57.021]SSESTLDPTKTIC[+57.021]IE.T	834		C[+57]*2	920.924	2	1840.84	1840.83	0	5.8	Specific	809.41	529.35	529.35	12.3	107	>hFBN1-Nterm 070820	1	dw031021_2.4472.4472.2	controllerType=0 controllerNumber=1 scan=4472	12.6595
06372:2	1	E.C[+57.021][-17.027]SSESTLDPTKTIC[+57.021]IE.T	834		C[-17][+57]*2	912.409	2	1823.81	1823.8	0	4.4	Specific	497.12	497.12	497.12	6.27	107	>hFBN1-Nterm 070820	1	dw031021_2.5669.5669.2	controllerType=0 controllerNumber=1 scan=5669	15.4796
05260:2	1	E.STLDPTKTIC[+57.021]IE.T	838		C[+57]	689.354	2	1377.7	1377.69	0	6.1	Specific	481.92	472.06	472.06	7.2	107	>hFBN1-Nterm 070820	1	dw031021_2.4807.4807.2	controllerType=0 controllerNumber=1 scan=4807	13.4454
05137:2	1	E.STLDPTKTIC[+57.021]IE.T	838		C[+57]	689.356	2	1377.7	1377.69	0	8.4	Specific	508.07	462.13	462.13	6.32	107	>hFBN1-Nterm 070820	1	dw031021_2.4714.4714.2	controllerType=0 controllerNumber=1 scan=4714	13.2277
05065:2	1	E.STLDPTKTIC[+57.021]IE.T	838		C[+57]	689.353	2	1377.7	1377.69	0	4	Specific	556.53	482.84	482.84	7.14	107	>hFBN1-Nterm 070820	1	dw031021_2.4661.4661.2	controllerType=0 controllerNumber=1 scan=4661	13.1036
04986:2	1	E.STLDPTKTIC[+57.021]IE.T	838		C[+57]	689.354	2	1377.7	1377.69	0	5.5	Specific	696.66	534.21	534.21	10	107	>hFBN1-Nterm 070820	1	dw031021_2.4604.4604.2	controllerType=0 controllerNumber=1 scan=4604	12.9703
04912:2	1	E.STLDPTKTIC[+57.021]IE.T	838		C[+57]	689.354	2	1377.7	1377.69	0	5.9	Specific	726.34	577.31	577.31	11.22	107	>hFBN1-Nterm 070820	1	dw031021_2.4549.4549.2	controllerType=0 controllerNumber=1 scan=4549	12.8402
04639:2	1	E.STLDPTKTIC[+57.021]IE.T	838		C[+57]	689.355	2	1377.7	1377.69	0	6.4	Specific	726.66	456.98	456.98	11.22	107	>hFBN1-Nterm 070820	1	dw031021_2.4333.4333.2	controllerType=0 controllerNumber=1 scan=4333	12.3353
04706:2	1	E.STLDPTKTIC[+57.021]IE.T	838		C[+57]	689.355	2	1377.7	1377.69	0	7.3	Specific	758.27	464.09	464.09	12.22	107	>hFBN1-Nterm 070820	1	dw031021_2.4384.4384.2	controllerType=0 controllerNumber=1 scan=4384	12.4541
04774:2	1	E.STLDPTKTIC[+57.021]IE.T	838		C[+57]	689.354	2	1377.7	1377.69	0	6	Specific	763.32	504.99	504.99	12.22	107	>hFBN1-Nterm 070820	1	dw031021_2.4439.4439.2	controllerType=0 controllerNumber=1 scan=4439	12.5814
04841:2	1	E.STLDPTKTIC[+57.021]IE.T	838		C[+57]	689.353	2	1377.7	1377.69	0	3.7	Specific	766.9	472.44	472.44	11.85	107	>hFBN1-Nterm 070820	1	dw031021_2.4494.4494.2	controllerType=0 controllerNumber=1 scan=4494	12.7106
04694:2	1	E.STLD[+15.995]PTKTIC[+57.021]IE.T	838		C[+57], D[+16]	697.351	2	1393.69	1393.69	0	4.1	Specific	161.92	161.92	161.92	1.97	107	>hFBN1-Nterm 070820	1	dw031021_2.4374.4374.2	controllerType=0 controllerNumber=1 scan=4374	12.4305
04570:2	1	E.TIKGTC[+57.021]WQTVID.G	850		C[+57]	711.363	2	1421.72	1421.71	0	6.2	Specific	317.58	317.58	317.58	4.45	107	>hFBN1-Nterm 070820	1	dw031021_2.4281.4281.2	controllerType=0 controllerNumber=1 scan=4281	12.2154
04523:3	1	E.TIKGTC[+57.021]WQTVIDGRC[+57.021]E.I	850		C[+57]*2	641.976	3	1923.91	1923.91	0	4.2	Specific	288.68	288.68	288.68	3.14	107	>hFBN1-Nterm 070820	1	dw031021_2.4243.4243.3	controllerType=0 controllerNumber=1 scan=4243	12.1293
04942:3	1	E.TIKGTC[+57.021]WQTVIDGRC[+57.021]E.I	850		C[+57]*2	641.976	3	1923.91	1923.91	0	4.9	Specific	399.24	399.24	399.24	4.87	107	>hFBN1-Nterm 070820	1	dw031021_2.4572.4572.3	controllerType=0 controllerNumber=1 scan=4572	12.8943
04878:3	1	E.TIKGTC[+57.021]WQTVIDGRC[+57.021]E.I	850		C[+57]*2	641.976	3	1923.91	1923.91	0	4.4	Specific	450.77	450.77	450.77	6.12	107	>hFBN1-Nterm 070820	1	dw031021_2.4522.4522.3	controllerType=0 controllerNumber=1 scan=4522	12.7757
04781:3	1	E.TIKGTC[+57.021]WQTVIDGRC[+57.021]E.I	850		C[+57]*2	641.978	3	1923.92	1923.91	0	8	Specific	489.78	489.78	489.78	5.61	107	>hFBN1-Nterm 070820	1	dw031021_2.4443.4443.3	controllerType=0 controllerNumber=1 scan=4443	12.5901
04701:3	1	E.TIKGTC[+57.021]WQTVIDGRC[+57.021]E.I	850		C[+57]*2	641.977	3	1923.92	1923.91	0	6.5	Specific	554.33	554.33	554.33	6.65	107	>hFBN1-Nterm 070820	1	dw031021_2.4378.4378.3	controllerType=0 controllerNumber=1 scan=4378	12.4391
04511:3	1	E.TIKGTC[+57.021]WQTVIDGRC[+57.021]E.I	850		C[+57]*2	641.976	3	1923.91	1923.91	0	4.3	Specific	591.21	591.21	591.21	7.3	107	>hFBN1-Nterm 070820	1	dw031021_2.4233.4233.3	controllerType=0 controllerNumber=1 scan=4233	12.1057
03950:3	1	E.TIKGTC[+57.021]WQTVIDGRC[+57.021]E.I	850		C[+57]*2	641.976	3	1923.91	1923.91	0	4.5	Specific	608.52	608.52	608.52	8.3	107	>hFBN1-Nterm 070820	1	dw031021_2.3793.3793.3	controllerType=0 controllerNumber=1 scan=3793	11.0898
04022:3	1	E.TIKGTC[+57.021]WQTVIDGRC[+57.021]E.I	850		C[+57]*2	641.976	3	1923.91	1923.91	0	5	Specific	630.99	630.99	630.99	8.3	107	>hFBN1-Nterm 070820	1	dw031021_2.3847.3847.3	controllerType=0 controllerNumber=1 scan=3847	11.2168
04162:3	1	E.TIKGTC[+57.021]WQTVIDGRC[+57.021]E.I	850		C[+57]*2	641.975	3	1923.91	1923.91	0	2.5	Specific	687.61	687.61	687.61	9.14	107	>hFBN1-Nterm 070820	1	dw031021_2.3955.3955.3	controllerType=0 controllerNumber=1 scan=3955	11.4649
04436:3	1	E.TIKGTC[+57.021]WQTVIDGRC[+57.021]E.I	850		C[+57]*2	641.976	3	1923.91	1923.91	0	5.1	Specific	691.78	691.78	691.78	9.3	107	>hFBN1-Nterm 070820	1	dw031021_2.4175.4175.3	controllerType=0 controllerNumber=1 scan=4175	11.9714
04098:3	1	E.TIKGTC[+57.021]WQTVIDGRC[+57.021]E.I	850		C[+57]*2	641.975	3	1923.91	1923.91	0	3.4	Specific	698.4	698.4	698.4	9.14	107	>hFBN1-Nterm 070820	1	dw031021_2.3904.3904.3	controllerType=0 controllerNumber=1 scan=3904	11.3462
04363:3	1	E.TIKGTC[+57.021]WQTVIDGRC[+57.021]E.I	850		C[+57]*2	641.976	3	1923.91	1923.91	0	4.5	Specific	709.7	709.7	709.7	10.3	107	>hFBN1-Nterm 070820	1	dw031021_2.4120.4120.3	controllerType=0 controllerNumber=1 scan=4120	11.8436
04231:3	1	E.TIKGTC[+57.021]WQTVIDGRC[+57.021]E.I	850		C[+57]*2	641.975	3	1923.91	1923.91	0	3.4	Specific	714.72	714.72	714.72	10.14	107	>hFBN1-Nterm 070820	1	dw031021_2.4010.4010.3	controllerType=0 controllerNumber=1 scan=4010	11.5899
04298:3	1	E.TIKGTC[+57.021]WQTVIDGRC[+57.021]E.I	850		C[+57]*2	641.976	3	1923.91	1923.91	0	4.6	Specific	717.33	717.33	717.33	10.3	107	>hFBN1-Nterm 070820	1	dw031021_2.4065.4065.3	controllerType=0 controllerNumber=1 scan=4065	11.7181
04247:2	1	E.TIKGTC[+57.021]WQTVIDGRC[+57.021]E.I	850		C[+57]*2	962.46	2	1923.91	1923.91	0	3.6	Specific	784.57	784.57	784.57	9.61	107	>hFBN1-Nterm 070820	1	dw031021_2.4022.4022.2	controllerType=0 controllerNumber=1 scan=4022	11.6165
04174:2	1	E.TIKGTC[+57.021]WQTVIDGRC[+57.021]E.I	850		C[+57]*2	962.459	2	1923.91	1923.91	0	3.2	Specific	914.72	880.71	880.71	13.46	107	>hFBN1-Nterm 070820	1	dw031021_2.3966.3966.2	controllerType=0 controllerNumber=1 scan=3966	11.4874
04111:2	1	E.TIKGTC[+57.021]WQTVIDGRC[+57.021]E.I	850		C[+57]*2	962.46	2	1923.91	1923.91	0	3.8	Specific	941.92	915.77	915.77	13.46	107	>hFBN1-Nterm 070820	1	dw031021_2.3915.3915.2	controllerType=0 controllerNumber=1 scan=3915	11.3714
02871:3	1	E.TIKGTC[+57.021]W[+15.995]QTVIDGRC[+57.021]E.I	850		C[+57]*2, W[+16]	647.308	3	1939.91	1939.9	0	4	Specific	221.53	221.53	211.67	1.99	107	>hFBN1-Nterm 070820	1	dw031021_2.2971.2971.6	controllerType=0 controllerNumber=1 scan=2971	9.1644
03454:3	1	E.TIKGTC[+57.021]W[+15.995]QTVIDGRC[+57.021]E.I	850		C[+57]*2, W[+16]	647.308	3	1939.91	1939.9	0	4.3	Specific	362.95	362.95	261.73	4.46	107	>hFBN1-Nterm 070820	1	dw031021_2.3421.3421.6	controllerType=0 controllerNumber=1 scan=3421	10.2197
04256:3	1	E.TIKGTC[+57.021]W[+15.995]QTVIDGRC[+57.021]E.I	850		C[+57]*2, W[+16]	647.306	3	1939.9	1939.9	0	2.2	Specific	427.36	427.36	270.63	5	107	>hFBN1-Nterm 070820	1	dw031021_2.4030.4030.3	controllerType=0 controllerNumber=1 scan=4030	11.6338
03403:3	1	E.TIKGTC[+57.021]W[+15.995]QTVIDGRC[+57.021]E.I	850		C[+57]*2, W[+16]	647.308	3	1939.91	1939.9	0	4	Specific	489.48	489.48	339.57	5.42	107	>hFBN1-Nterm 070820	1	dw031021_2.3383.3383.3	controllerType=0 controllerNumber=1 scan=3383	10.1311
03688:3	1	E.TIKGTC[+57.021]W[+15.995]QTVIDGRC[+57.021]E.I	850		C[+57]*2, W[+16]	647.308	3	1939.91	1939.9	0	4.6	Specific	526.07	526.07	324.98	6.43	107	>hFBN1-Nterm 070820	1	dw031021_2.3594.3594.3	controllerType=0 controllerNumber=1 scan=3594	10.6263
04108:3	1	E.TIKGTC[+57.021]W[+15.995]QTVIDGRC[+57.021]E.I	850		C[+57]*2, W[+16]	647.307	3	1939.91	1939.9	0	2.7	Specific	542.54	542.54	196.09	6.28	107	>hFBN1-Nterm 070820	1	dw031021_2.3912.3912.3	controllerType=0 controllerNumber=1 scan=3912	11.3655
03613:3	1	E.TIKGTC[+57.021]W[+15.995]QTVIDGRC[+57.021]E.I	850		C[+57]*2, W[+16]	647.308	3	1939.91	1939.9	0	4.6	Specific	575.91	575.91	336.21	7.3	107	>hFBN1-Nterm 070820	1	dw031021_2.3539.3539.3	controllerType=0 controllerNumber=1 scan=3539	10.4969
03502:3	1	E.TIKGTC[+57.021]W[+15.995]QTVID[+15.995]GRC[+57.021]E.I	850		C[+57]*2, D[+16], W[+16]	652.638	3	1955.9	1955.89	0	2.9	Specific	184.97	184.97	184.97	1.79	107	>hFBN1-Nterm 070820	1	dw031021_2.3457.3457.3	controllerType=0 controllerNumber=1 scan=3457	10.3056
05378:5	1	E.ININGAT[+264.085]LKS[+264.085]QC[+57.021]C[+57.021]SSLGAAWGSPC[+57.021]TLC[+57.021]QVDPIC[+57.021]GKGYSRIKGTQC[+57.021]E.D	866	Pent(2),Pent(2)	C[+57]*6, S[+264], T[+264]	1127.32	5	5632.58	5631.54	1	6.5	Specific	167.48	167.48	8	2.1	107	>hFBN1-Nterm 070820	1	dw031021_2.4904.4904.5	controllerType=0 controllerNumber=1 scan=4904	13.6726
08969:6	1	E.VFPGVC[+57.021]KNGLC[+57.021]VNT[+162.053]RGSFKC[+57.021]QC[+57.021]PSGMTLDATGRIC[+57.021]LDIRLE.T	918	Hex(1)	C[+57]*5, T[+162]	809.06	6	4849.32	4849.3	0	4.2	Specific	70.14	70.14	4.8	1.38	107	>hFBN1-Nterm 070820	1	dw031021_2.7680.7680.6	controllerType=0 controllerNumber=1 scan=7680	20.2825
07769:6	1	E.VFPGVC[+57.021]KNGLC[+57.021]VNT[+162.053]RGSFKC[+57.021]QC[+57.021]PSGMTLDATGRIC[+57.021]LDIRLE.T	918	Hex(1)	C[+57]*5, T[+162]	809.061	6	4849.33	4849.3	0	6.2	Specific	75.11	75.11	4.8	1.45	107	>hFBN1-Nterm 070820	1	dw031021_2.6722.6722.6	controllerType=0 controllerNumber=1 scan=6722	17.9867
04555:3	1	D.ATGRIC[+57.021]LDIRLE.T	947		C[+57]	472.927	3	1416.77	1416.76	0	2.5	Specific	436.3	436.3	436.3	5.68	107	>hFBN1-Nterm 070820	1	dw031021_2.4269.4269.3	controllerType=0 controllerNumber=1 scan=4269	12.188
04485:3	1	D.ATGRIC[+57.021]LDIRLE.T	947		C[+57]	472.927	3	1416.77	1416.76	0	3.3	Specific	564.72	564.72	564.72	6.98	107	>hFBN1-Nterm 070820	1	dw031021_2.4213.4213.3	controllerType=0 controllerNumber=1 scan=4213	12.06
04030:2	1	E.TC[+57.021]FLRYE.D	959		C[+57]	494.734	2	988.462	988.456	0	5.9	Specific	361.55	313.39	313.39	3.62	107	>hFBN1-Nterm 070820	1	dw031021_2.3853.3853.2	controllerType=0 controllerNumber=1 scan=3853	11.2298
03949:2	1	E.TC[+57.021]FLRYE.D	959		C[+57]	494.733	2	988.46	988.456	0	3.9	Specific	425.53	256.23	256.23	3.74	107	>hFBN1-Nterm 070820	1	dw031021_2.3792.3792.2	controllerType=0 controllerNumber=1 scan=3792	11.0876
03880:2	1	E.TC[+57.021]FLRYE.D	959		C[+57]	494.733	2	988.46	988.456	0	3.9	Specific	433.5	263.01	263.01	3.41	107	>hFBN1-Nterm 070820	1	dw031021_2.3737.3737.2	controllerType=0 controllerNumber=1 scan=3737	10.9581
03813:2	1	E.TC[+57.021]FLRYE.D	959		C[+57]	494.734	2	988.46	988.456	0	4.3	Specific	453.44	223.37	223.37	3.15	107	>hFBN1-Nterm 070820	1	dw031021_2.3686.3686.2	controllerType=0 controllerNumber=1 scan=3686	10.84
03993:2	1	E.TC[+57.021]FLRYEDE.E	959		C[+57]	616.769	2	1232.53	1232.53	0	4.8	Specific	523.93	236.99	236.99	4	107	>hFBN1-Nterm 070820	1	dw031021_2.3826.3826.2	controllerType=0 controllerNumber=1 scan=3826	11.1674
03740:2	1	E.C[+57.021][-17.027]EEC[+57.021]PMRNTPE.Y	995		C[-17][+57]*2	703.266	2	1405.52	1405.52	0	4.7	Specific	512.61	512.61	512.61	5.44	107	>hFBN1-Nterm 070820	1	dw031021_2.3633.3633.2	controllerType=0 controllerNumber=1 scan=3633	10.7166
03598:3	1	E.YEELC[+57.021]PRGPGFATKE.I	1006		C[+57]	585.282	3	1753.83	1753.82	0	5.4	Specific	520.12	416.16	416.16	5.55	107	>hFBN1-Nterm 070820	1	dw031021_2.3528.3528.3	controllerType=0 controllerNumber=1 scan=3528	10.4712
03329:3	1	E.YEELC[+57.021]PRGPGFATKE.I	1006		C[+57]	585.281	3	1753.83	1753.82	0	3.3	Specific	528.14	391.81	391.81	5.06	107	>hFBN1-Nterm 070820	1	dw031021_2.3328.3328.3	controllerType=0 controllerNumber=1 scan=3328	10.0015
03398:3	1	E.YEELC[+57.021]PRGPGFATKE.I	1006		C[+57]	585.281	3	1753.83	1753.82	0	4.1	Specific	586.27	440.33	440.33	7.27	107	>hFBN1-Nterm 070820	1	dw031021_2.3380.3380.3	controllerType=0 controllerNumber=1 scan=3380	10.1246
03531:3	1	E.YEELC[+57.021]PRGPGFATKE.I	1006		C[+57]	585.28	3	1753.83	1753.82	0	2.9	Specific	588.65	466.89	466.89	7.12	107	>hFBN1-Nterm 070820	1	dw031021_2.3481.3481.3	controllerType=0 controllerNumber=1 scan=3481	10.3604
03475:3	1	E.YEELC[+57.021]PRGPGFATKE.I	1006		C[+57]	585.281	3	1753.83	1753.82	0	3.4	Specific	616.86	457.6	457.6	8.12	107	>hFBN1-Nterm 070820	1	dw031021_2.3435.3435.3	controllerType=0 controllerNumber=1 scan=3435	10.2539
03401:2	1	E.YEELC[+57.021]PRGPGFATKE.I	1006		C[+57]	877.418	2	1753.83	1753.82	0	4.5	Specific	630.65	461.03	461.03	6.07	107	>hFBN1-Nterm 070820	1	dw031021_2.3382.3382.2	controllerType=0 controllerNumber=1 scan=3382	10.1289
02586:3	1	E.ELC[+57.021]PRGPGFATKE.I	1008		C[+57]	487.912	3	1461.72	1461.72	0	4.3	Specific	459.76	448.64	448.64	6.82	107	>hFBN1-Nterm 070820	1	dw031021_2.2757.2757.3	controllerType=0 controllerNumber=1 scan=2757	8.6653
03525:3	1	E.ELC[+57.021]PRGPGFAT[+349.137]KE.I	1008	HexNAc(1)Fuc(1)	C[+57], T[+349]	604.289	3	1810.85	1810.85	0	-0.9	Specific	190.73	190.73	190.73	1.62	107	>hFBN1-Nterm 070820	1	dw031021_2.3476.3476.3	controllerType=0 controllerNumber=1 scan=3476	10.3483
02118:3	1	E.LC[+57.021]PRGPGFATKE.I	1009		C[+57]	444.897	3	1332.68	1332.67	0	3.2	Specific	312.42	249.76	249.76	4.98	107	>hFBN1-Nterm 070820	1	dw031021_2.2381.2381.3	controllerType=0 controllerNumber=1 scan=2381	7.7895
02060:3	1	E.LC[+57.021]PRGPGFATKE.I	1009		C[+57]	444.897	3	1332.68	1332.67	0	1.9	Specific	339.14	286.81	286.81	4.43	107	>hFBN1-Nterm 070820	1	dw031021_2.2331.2331.3	controllerType=0 controllerNumber=1 scan=2331	7.6688
02191:3	1	E.LC[+57.021]PRGPGFATKE.I	1009		C[+57]	444.897	3	1332.68	1332.67	0	2.9	Specific	383.47	292.08	292.08	4.38	107	>hFBN1-Nterm 070820	1	dw031021_2.2436.2436.3	controllerType=0 controllerNumber=1 scan=2436	7.9191
02016:3	1	E.LC[+57.021]PRGPGFATKE.I	1009		C[+57]	444.897	3	1332.68	1332.67	0	1.9	Specific	393.95	300.64	300.64	5.24	107	>hFBN1-Nterm 070820	1	dw031021_2.2288.2288.3	controllerType=0 controllerNumber=1 scan=2288	7.5618
02063:2	1	E.LC[+57.021]PRGPGFATKE.I	1009		C[+57]	666.841	2	1332.68	1332.67	0	1.8	Specific	471.13	254.34	254.34	3.05	107	>hFBN1-Nterm 070820	1	dw031021_2.2335.2335.5	controllerType=0 controllerNumber=1 scan=2335	7.678
02018:2	1	E.LC[+57.021]PRGPGFATKE.I	1009		C[+57]	666.841	2	1332.68	1332.67	0	2	Specific	583.3	389.4	389.4	5.9	107	>hFBN1-Nterm 070820	1	dw031021_2.2290.2290.2	controllerType=0 controllerNumber=1 scan=2290	7.5661
06238:3	1	E.ITNGKPFFKDINE.C	1021			508.271	3	1522.8	1522.79	0	4.6	Specific	71.64	71.64	71.64	1.46	107	>hFBN1-Nterm 070820	1	dw031021_2.5559.5559.3	controllerType=0 controllerNumber=1 scan=5559	15.2146
04789:3	1	E.ITNGKPFFKDINE.C	1021			508.275	3	1522.81	1522.79	0	13.8	Specific	263.37	263.37	263.37	1.68	107	>hFBN1-Nterm 070820	1	dw031021_2.4451.4451.3	controllerType=0 controllerNumber=1 scan=4451	12.6099
03809:3	1	E.ITNGKPFFKDINE.C	1021			508.271	3	1522.8	1522.79	0	6.3	Specific	337.27	225.33	225.33	2.95	107	>hFBN1-Nterm 070820	1	dw031021_2.3683.3683.3	controllerType=0 controllerNumber=1 scan=3683	10.8334
03732:3	1	E.ITNGKPFFKDINE.C	1021			508.27	3	1522.8	1522.79	0	3.8	Specific	408.09	254.06	254.06	3.1	107	>hFBN1-Nterm 070820	1	dw031021_2.3627.3627.3	controllerType=0 controllerNumber=1 scan=3627	10.7036
03510:3	1	E.ITNGKPFFKDINE.C	1021			508.27	3	1522.79	1522.79	0	2.8	Specific	411.92	290.72	290.72	3.79	107	>hFBN1-Nterm 070820	1	dw031021_2.3464.3464.3	controllerType=0 controllerNumber=1 scan=3464	10.3221
03581:3	1	E.ITNGKPFFKDINE.C	1021			508.271	3	1522.8	1522.79	0	5.4	Specific	418.72	319.51	319.51	3.61	107	>hFBN1-Nterm 070820	1	dw031021_2.3516.3516.3	controllerType=0 controllerNumber=1 scan=3516	10.4433
03447:3	1	E.ITNGKPFFKDINE.C	1021			508.27	3	1522.8	1522.79	0	4.1	Specific	423.35	302.84	302.84	3.61	107	>hFBN1-Nterm 070820	1	dw031021_2.3415.3415.3	controllerType=0 controllerNumber=1 scan=3415	10.2068
03463:2	1	E.ITNGKPFFKDINE.C	1021			761.9	2	1522.79	1522.79	0	2.4	Specific	439.51	280.24	280.24	2.44	107	>hFBN1-Nterm 070820	1	dw031021_2.3428.3428.2	controllerType=0 controllerNumber=1 scan=3428	10.2369
03658:3	1	E.ITNGKPFFKDINE.C	1021			508.27	3	1522.8	1522.79	0	4	Specific	486.85	361.36	361.36	5.25	107	>hFBN1-Nterm 070820	1	dw031021_2.3571.3571.3	controllerType=0 controllerNumber=1 scan=3571	10.572
03597:2	1	E.ITNGKPFFKDINE.C	1021			761.903	2	1522.8	1522.79	0	6	Specific	528.88	387.32	387.32	5.81	107	>hFBN1-Nterm 070820	1	dw031021_2.3527.3527.2	controllerType=0 controllerNumber=1 scan=3527	10.469
03530:2	1	E.ITNGKPFFKDINE.C	1021			761.9	2	1522.79	1522.79	0	1.7	Specific	698.79	496.03	496.03	6.92	107	>hFBN1-Nterm 070820	1	dw031021_2.3480.3480.2	controllerType=0 controllerNumber=1 scan=3480	10.3583
03030:3	1	E.ITNGKPFFKD[+15.995]INE.C	1021		D[+16]	513.602	3	1538.79	1538.78	0	4.1	Specific	135.61	135.61	46.17	1.68	107	>hFBN1-Nterm 070820	1	dw031021_2.3099.3099.3	controllerType=0 controllerNumber=1 scan=3099	9.4646
03606:3	1	E.ITN[+15.995]GKPFFKDINE.C	1021		N[+16]	513.604	3	1538.8	1538.78	0	8.1	Specific	181.12	181.12	57.12	1.46	107	>hFBN1-Nterm 070820	1	dw031021_2.3534.3534.3	controllerType=0 controllerNumber=1 scan=3534	10.4841
03451:3	1	E.ITN[+15.995]GKPFFKDINE.C	1021		N[+16]	513.602	3	1538.79	1538.78	0	4.2	Specific	231.16	222.42	46.13	1.9	107	>hFBN1-Nterm 070820	1	dw031021_2.3418.3418.3	controllerType=0 controllerNumber=1 scan=3418	10.2133
03521:3	1	E.ITN[+15.995]GKPFFKDINE.C	1021		N[+16]	513.601	3	1538.79	1538.78	0	1.6	Specific	238.38	205.32	8.22	1.28	107	>hFBN1-Nterm 070820	1	dw031021_2.3473.3473.3	controllerType=0 controllerNumber=1 scan=3473	10.3418
05116:2	1	E.RN[+1257.449]C[+57.021]T[+264.085]D.I	1068	HexNAc(3)Hex(4),Pent(2)	C[+57], N[+1257], T[+264]	1093.91	2	2186.82	2186.8	0	6.7	Specific	48.25	48.25	0	1.57	107	>hFBN1-Nterm 070820	1	dw031021_2.4698.4698.2	controllerType=0 controllerNumber=1 scan=4698	13.1905
05023:2	1	E.RN[+1200.428]C[+57.021]T[+426.137]D.I	1068	HexNAc(2)Hex(4)Fuc(1),Hex(1)Pent(2)	C[+57], N[+1200], T[+426]	1146.43	2	2291.85	2291.83	0	7.1	Specific	70.9	70.9	0	1.6	107	>hFBN1-Nterm 070820	1	dw031021_2.4628.4628.2	controllerType=0 controllerNumber=1 scan=4628	13.0269
05094:2	1	E.RN[+1200.428]C[+57.021]T[+426.137]D.I	1068	HexNAc(2)Hex(4)Fuc(1),Hex(1)Pent(2)	C[+57], N[+1200], T[+426]	1146.43	2	2291.84	2291.83	0	4.9	Specific	91.3	91.3	0	1.51	107	>hFBN1-Nterm 070820	1	dw031021_2.4681.4681.2	controllerType=0 controllerNumber=1 scan=4681	13.1509
05456:2	1	E.SGFMMMKNC[+57.021]MDIDE.C	1105		C[+57]	854.836	2	1708.66	1708.65	0	7.9	Specific	421.99	303.83	303.83	5.16	107	>hFBN1-Nterm 070820	1	dw031021_2.4961.4961.2	controllerType=0 controllerNumber=1 scan=4961	13.8053
05521:2	1	E.SGFMMMKNC[+57.021]MDIDE.C	1105		C[+57]	854.833	2	1708.66	1708.65	0	5.2	Specific	438.3	300.18	300.18	4.94	107	>hFBN1-Nterm 070820	1	dw031021_2.5011.5011.2	controllerType=0 controllerNumber=1 scan=5011	13.9234
01949:3	1	E.C[+57.021]QRDPLLC[+57.021]RGGVC[+57.021]HNTE.G	1119		C[+57]*3	691.314	3	2071.93	2071.92	0	3.1	Specific	196.72	181.86	181.86	1.93	107	>hFBN1-Nterm 070820	1	dw031021_2.2235.2235.3	controllerType=0 controllerNumber=1 scan=2235	7.4381
02062:3	1	E.C[+57.021]QRDPLLC[+57.021]RGGVC[+57.021]HNTE.G	1119		C[+57]*3	691.314	3	2071.93	2071.92	0	2.6	Specific	360.87	271.09	271.09	2.83	107	>hFBN1-Nterm 070820	1	dw031021_2.2333.2333.3	controllerType=0 controllerNumber=1 scan=2333	7.6724
02159:4	1	E.C[+57.021]QRDPLLC[+57.021]RGGVC[+57.021]HNTE.G	1119		C[+57]*3	518.738	4	2071.93	2071.92	0	3.8	Specific	391.01	391.01	391.01	6.6	107	>hFBN1-Nterm 070820	1	dw031021_2.2414.2414.4	controllerType=0 controllerNumber=1 scan=2414	7.8675
01934:4	1	E.C[+57.021]QRDPLLC[+57.021]RGGVC[+57.021]HNTE.G	1119		C[+57]*3	518.738	4	2071.93	2071.92	0	3.2	Specific	452.2	452.2	452.2	6.83	107	>hFBN1-Nterm 070820	1	dw031021_2.2223.2223.4	controllerType=0 controllerNumber=1 scan=2223	7.4098
02098:4	1	E.C[+57.021]QRDPLLC[+57.021]RGGVC[+57.021]HNTE.G	1119		C[+57]*3	518.737	4	2071.93	2071.92	0	2.3	Specific	507.78	507.78	507.78	6.99	107	>hFBN1-Nterm 070820	1	dw031021_2.2364.2364.4	controllerType=0 controllerNumber=1 scan=2364	7.7491
02014:3	1	E.C[+57.021]QRDPLLC[+57.021]RGGVC[+57.021]HNTE.G	1119		C[+57]*3	691.313	3	2071.93	2071.92	0	2	Specific	528.18	372.44	372.44	4.9	107	>hFBN1-Nterm 070820	1	dw031021_2.2286.2286.3	controllerType=0 controllerNumber=1 scan=2286	7.5584
02049:4	1	E.C[+57.021]QRDPLLC[+57.021]RGGVC[+57.021]HNTE.G	1119		C[+57]*3	518.737	4	2071.93	2071.92	0	2	Specific	540.9	528.22	528.22	7.15	107	>hFBN1-Nterm 070820	1	dw031021_2.2320.2320.4	controllerType=0 controllerNumber=1 scan=2320	7.6426
02003:4	1	E.C[+57.021]QRDPLLC[+57.021]RGGVC[+57.021]HNTE.G	1119		C[+57]*3	518.737	4	2071.93	2071.92	0	2.2	Specific	579.15	546.6	546.6	8.01	107	>hFBN1-Nterm 070820	1	dw031021_2.2275.2275.4	controllerType=0 controllerNumber=1 scan=2275	7.5328
01979:4	1	E.C[+57.021]QRDPLLC[+57.021]RGGVC[+57.021]H[+15.995]NTE.G	1119		C[+57]*3, H[+16]	522.736	4	2087.92	2087.92	0	1.7	Specific	324.77	324.77	0	4.28	107	>hFBN1-Nterm 070820	1	dw031021_2.2256.2256.4	controllerType=0 controllerNumber=1 scan=2256	7.4874
03131:3	1	E.C[+57.021][-17.027]QRDPLLC[+57.021]RGGVC[+57.021]HNTE.G	1119		C[-17][+57]*3	685.64	3	2054.91	2054.9	0	4.7	Specific	371.26	312.46	312.46	2.82	107	>hFBN1-Nterm 070820	1	dw031021_2.3181.3181.3	controllerType=0 controllerNumber=1 scan=3181	9.6555
02985:3	1	E.C[+57.021][-17.027]QRDPLLC[+57.021]RGGVC[+57.021]HNTE.G	1119		C[-17][+57]*3	685.64	3	2054.9	2054.9	0	4.4	Specific	425.42	369.39	369.39	4.57	107	>hFBN1-Nterm 070820	1	dw031021_2.3064.3064.3	controllerType=0 controllerNumber=1 scan=3064	9.3824
03051:3	1	E.C[+57.021][-17.027]QRDPLLC[+57.021]RGGVC[+57.021]HNTE.G	1119		C[-17][+57]*3	685.639	3	2054.9	2054.9	0	3.7	Specific	550.35	474.32	474.32	4.9	107	>hFBN1-Nterm 070820	1	dw031021_2.3117.3117.3	controllerType=0 controllerNumber=1 scan=3117	9.5066
02097:4	1	E.C[+57.021][-17.027]QRD[+15.995]PLLC[+57.021]RGGVC[+57.021]HNTE.G	1119		C[-17][+57]*3, D[+16]	518.486	4	2070.92	2070.89	0	16.3	Specific	215.21	215.21	130.39	2.1	107	>hFBN1-Nterm 070820	1	dw031021_2.2364.2364.4	controllerType=0 controllerNumber=1 scan=2364	7.7491
01757:3	1	D.PLLC[+57.021]RGGVC[+57.021]HNTE.G	1123		C[+57]*2	504.908	3	1512.71	1512.7	0	3.6	Specific	137.78	137.78	137.78	2.25	107	>hFBN1-Nterm 070820	1	dw031021_2.2089.2089.3	controllerType=0 controllerNumber=1 scan=2089	7.0946
01684:3	1	D.PLLC[+57.021]RGGVC[+57.021]HNTE.G	1123		C[+57]*2	504.908	3	1512.71	1512.7	0	2.8	Specific	203.78	203.78	203.78	2.54	107	>hFBN1-Nterm 070820	1	dw031021_2.2036.2036.3	controllerType=0 controllerNumber=1 scan=2036	6.9693
02799:2	1	E.C[+57.021]SIMNGGC[+57.021]E.T	1203		C[+57]*2	514.188	2	1027.37	1027.36	0	3.5	Specific	214.53	135.93	135.93	1.46	107	>hFBN1-Nterm 070820	1	dw031021_2.2920.2920.2	controllerType=0 controllerNumber=1 scan=2920	9.0462
02661:2	1	E.C[+57.021]SIMNGGC[+57.021]E.T	1203		C[+57]*2	514.188	2	1027.37	1027.36	0	4.3	Specific	479.98	201.25	201.25	4.02	107	>hFBN1-Nterm 070820	1	dw031021_2.2814.2814.2	controllerType=0 controllerNumber=1 scan=2814	8.7991
02724:2	1	E.C[+57.021]SIMNGGC[+57.021]E.T	1203		C[+57]*2	514.187	2	1027.37	1027.36	0	2.5	Specific	583.1	208.53	208.53	4.25	107	>hFBN1-Nterm 070820	1	dw031021_2.2864.2864.2	controllerType=0 controllerNumber=1 scan=2864	8.9162
02209:2	1	E.C[+57.021]SIM[+15.995]NGGC[+57.021]E.T	1203		C[+57]*2, M[+16]	522.185	2	1043.36	1043.36	0	3.6	Specific	220.32	154.98	59.62	1.44	107	>hFBN1-Nterm 070820	1	dw031021_2.2451.2451.2	controllerType=0 controllerNumber=1 scan=2451	7.9529
02498:2	1	E.C[+57.021]SIM[+15.995]NGGC[+57.021]E.T	1203		C[+57]*2, M[+16]	522.185	2	1043.36	1043.36	0	2.8	Specific	275.56	163.88	55.61	1.92	107	>hFBN1-Nterm 070820	1	dw031021_2.2682.2682.2	controllerType=0 controllerNumber=1 scan=2682	8.4887
02650:2	1	E.C[+57.021]SIM[+15.995]NGGC[+57.021]E.T	1203		C[+57]*2, M[+16]	522.185	2	1043.36	1043.36	0	3.7	Specific	294.83	148.04	55.86	1.89	107	>hFBN1-Nterm 070820	1	dw031021_2.2805.2805.2	controllerType=0 controllerNumber=1 scan=2805	8.7776
02133:2	1	E.C[+57.021]SIM[+15.995]NGGC[+57.021]E.T	1203		C[+57]*2, M[+16]	522.185	2	1043.36	1043.36	0	3.8	Specific	307.13	201.28	48.32	2.27	107	>hFBN1-Nterm 070820	1	dw031021_2.2394.2394.2	controllerType=0 controllerNumber=1 scan=2394	7.8194
02272:2	1	E.C[+57.021]SIM[+15.995]NGGC[+57.021]E.T	1203		C[+57]*2, M[+16]	522.185	2	1043.36	1043.36	0	2.7	Specific	326.97	73.58	73.58	1.74	107	>hFBN1-Nterm 070820	1	dw031021_2.2506.2506.2	controllerType=0 controllerNumber=1 scan=2506	8.0797
04990:2	1	E.C[+57.021]SIMNGGC[+57.021]ETFC[+57.021]TNS[+162.053]EGSYE.C	1203	Hex(1)	C[+57]*3, S[+162]	1232.95	2	2464.9	2464.89	0	5.8	Specific	173.93	159.57	0	1.99	107	>hFBN1-Nterm 070820	1	dw031021_2.4606.4606.2	controllerType=0 controllerNumber=1 scan=4606	12.9747
05000:3	1	E.C[+57.021]SIMNGGC[+57.021]ETFC[+57.021]TNS[+162.053]EGSYE.C	1203	Hex(1)	C[+57]*3, S[+162]	822.307	3	2464.91	2464.89	0	7.5	Specific	367.11	303.81	0	3.78	107	>hFBN1-Nterm 070820	1	dw031021_2.4613.4613.3	controllerType=0 controllerNumber=1 scan=4613	12.9899
03166:1	1	E.T[+162.053]FC[+57.021]TNSEGSYE.C	1212	Hex(1)	C[+57], T[+162]	1456.55	1	1456.55	1456.54	0	5.3	Specific	152.21	152.21	4	1.46	107	>hFBN1-Nterm 070820	1	dw031021_2.3208.3208.2	controllerType=0 controllerNumber=1 scan=3208	9.7199
03312:2	1	E.TFC[+57.021]TNSEGS[+162.053]YE.C	1212	Hex(1)	C[+57], S[+162]	728.778	2	1456.55	1456.54	0	4.4	Specific	380.12	231.18	0	1.71	107	>hFBN1-Nterm 070820	1	dw031021_2.3317.3317.2	controllerType=0 controllerNumber=1 scan=3317	9.9757
03162:2	1	E.T[+162.053]FC[+57.021]TNSEGSYE.C	1212	Hex(1)	C[+57], T[+162]	728.778	2	1456.55	1456.54	0	4.8	Specific	560.12	356.68	4	4.97	107	>hFBN1-Nterm 070820	1	dw031021_2.3205.3205.2	controllerType=0 controllerNumber=1 scan=3205	9.7134
03233:2	1	E.T[+162.053]FC[+57.021]TNSEGSYE.C	1212	Hex(1)	C[+57], T[+162]	728.779	2	1456.55	1456.54	0	5.3	Specific	565.1	346.74	4	3.79	107	>hFBN1-Nterm 070820	1	dw031021_2.3260.3260.2	controllerType=0 controllerNumber=1 scan=3260	9.8428
03250:2	1	E.T[+162.053]FC[+57.021]TN[+15.995]SEGSYE.C	1212	Hex(1)	C[+57], N[+16], T[+162]	736.776	2	1472.55	1472.54	0	5.7	Specific	212.01	163.51	4	1.31	107	>hFBN1-Nterm 070820	1	dw031021_2.3272.3272.2	controllerType=0 controllerNumber=1 scan=3272	9.8708
03174:2	1	E.T[+162.053]FC[+57.021]TN[+15.995]SEGSYE.C	1212	Hex(1)	C[+57], N[+16], T[+162]	736.775	2	1472.54	1472.54	0	4.2	Specific	308.58	147.2	4	1.46	107	>hFBN1-Nterm 070820	1	dw031021_2.3216.3216.2	controllerType=0 controllerNumber=1 scan=3216	9.7392
02695:2	1	E.YRC[+57.021]LC[+57.021]YD.G	1263		C[+57]*2	525.215	2	1049.42	1049.42	0	3.6	Specific	396.98	396.98	396.98	4.21	107	>hFBN1-Nterm 070820	1	dw031021_2.2842.2842.2	controllerType=0 controllerNumber=1 scan=2842	8.8656
02631:2	1	E.YRC[+57.021]LC[+57.021]YD.G	1263		C[+57]*2	525.215	2	1049.42	1049.42	0	4.5	Specific	430.24	430.24	430.24	4.64	107	>hFBN1-Nterm 070820	1	dw031021_2.2789.2789.2	controllerType=0 controllerNumber=1 scan=2789	8.7411
02890:2	1	E.DMKTC[+57.021]VDVNE.C	1276		C[+57]	605.76	2	1210.51	1210.51	0	4.1	Specific	545.94	456.59	456.59	4.62	107	>hFBN1-Nterm 070820	1	dw031021_2.2988.2988.2	controllerType=0 controllerNumber=1 scan=2988	9.2045
05619:2	1	E.C[+57.021]DLNPNIC[+57.021]LSGTC[+57.021]E.N	1286		C[+57]*3	826.844	2	1652.68	1652.67	0	5.5	Specific	184.1	184.1	184.1	1.39	107	>hFBN1-Nterm 070820	1	dw031021_2.5085.5085.2	controllerType=0 controllerNumber=1 scan=5085	14.0938
05686:2	1	E.C[+57.021]DLNPNIC[+57.021]LSGTC[+57.021]E.N	1286		C[+57]*3	826.845	2	1652.68	1652.67	0	6.9	Specific	245.83	197.7	197.7	2.22	107	>hFBN1-Nterm 070820	1	dw031021_2.5132.5132.2	controllerType=0 controllerNumber=1 scan=5132	14.2061
05463:2	1	E.C[+57.021]DLNPNIC[+57.021]LSGTC[+57.021]E.N	1286		C[+57]*3	826.845	2	1652.68	1652.67	0	6.5	Specific	481.58	338.32	338.32	4.97	107	>hFBN1-Nterm 070820	1	dw031021_2.4968.4968.2	controllerType=0 controllerNumber=1 scan=4968	13.8225
05389:2	1	E.C[+57.021]DLNPNIC[+57.021]LSGTC[+57.021]E.N	1286		C[+57]*3	826.844	2	1652.68	1652.67	0	5.3	Specific	621.06	361.02	361.02	7.79	107	>hFBN1-Nterm 070820	1	dw031021_2.4912.4912.2	controllerType=0 controllerNumber=1 scan=4912	13.6924
05319:2	1	E.C[+57.021]DLNPNIC[+57.021]LSGTC[+57.021]E.N	1286		C[+57]*3	826.842	2	1652.68	1652.67	0	3.5	Specific	703.76	466.38	466.38	9.64	107	>hFBN1-Nterm 070820	1	dw031021_2.4857.4857.2	controllerType=0 controllerNumber=1 scan=4857	13.5636
05256:2	1	E.C[+57.021]DLNPNIC[+57.021]LSGTC[+57.021]E.N	1286		C[+57]*3	826.845	2	1652.68	1652.67	0	6.4	Specific	718.39	470.73	470.73	10.01	107	>hFBN1-Nterm 070820	1	dw031021_2.4804.4804.2	controllerType=0 controllerNumber=1 scan=4804	13.4389
07693:2	1	E.C[+57.021][-17.027]DLNPNIC[+57.021]LSGTC[+57.021]E.N	1286		C[-17][+57]*3	818.331	2	1635.66	1635.64	0	6.3	Specific	437.34	402.03	402.03	5.72	107	>hFBN1-Nterm 070820	1	dw031021_2.6666.6666.2	controllerType=0 controllerNumber=1 scan=6666	17.8536
01489:4	1	D.C[+57.021]KNT[+324.106]MGS[+162.053]YRC[+57.021]LC[+57.021]KE.G	1382	Hex(2),Hex(1)	C[+57]*3, S[+162], T[+324]	573.995	4	2292.96	2292.93	0	9.9	Specific	310.14	295.29	0	3.14	107	>hFBN1-Nterm 070820	1	dw031021_2.1869.1869.4	controllerType=0 controllerNumber=1 scan=1869	6.5742
01503:4	1	D.C[+57.021]KN[+15.995]T[+324.106]MGS[+162.053]YRC[+57.021]LC[+57.021]KE.G	1382	Hex(2),Hex(1)	C[+57]*3, N[+16], S[+162], T[+324]	577.993	4	2308.95	2308.93	0	9.7	Specific	162.75	162.75	0	1.83	107	>hFBN1-Nterm 070820	1	dw031021_2.1880.1880.4	controllerType=0 controllerNumber=1 scan=1880	6.5999
04505:3	1	E.NLNLC[+57.021]GNGQC[+57.021]LNAPGGYRC[+57.021]E.C	1413		C[+57]*3	756.331	3	2266.98	2266.97	0	1.3	Specific	290.13	290.13	290.13	2.07	107	>hFBN1-Nterm 070820	1	dw031021_2.4230.4230.5	controllerType=0 controllerNumber=1 scan=4230	12.1002
04283:3	1	E.NLNLC[+57.021]GNGQC[+57.021]LNAPGGYRC[+57.021]E.C	1413		C[+57]*3	756.336	3	2266.99	2266.97	0	7.6	Specific	322.55	322.55	322.55	3.91	107	>hFBN1-Nterm 070820	1	dw031021_2.4054.4054.5	controllerType=0 controllerNumber=1 scan=4054	11.6921
04445:3	1	E.NLNLC[+57.021]GNGQC[+57.021]LNAPGGYRC[+57.021]E.C	1413		C[+57]*3	756.335	3	2266.99	2266.97	0	6.8	Specific	458.88	458.88	458.88	5.53	107	>hFBN1-Nterm 070820	1	dw031021_2.4181.4181.5	controllerType=0 controllerNumber=1 scan=4181	11.9844
04376:3	1	E.NLNLC[+57.021]GNGQC[+57.021]LNAPGGYRC[+57.021]E.C	1413		C[+57]*3	756.334	3	2266.99	2266.97	0	5.8	Specific	608.54	608.54	608.54	8.97	107	>hFBN1-Nterm 070820	1	dw031021_2.4131.4131.3	controllerType=0 controllerNumber=1 scan=4131	11.8692
04313:3	1	E.NLNLC[+57.021]GNGQC[+57.021]LNAPGGYRC[+57.021]E.C	1413		C[+57]*3	756.334	3	2266.99	2266.97	0	5.1	Specific	633.56	633.56	633.56	8.75	107	>hFBN1-Nterm 070820	1	dw031021_2.4078.4078.3	controllerType=0 controllerNumber=1 scan=4078	11.7459
04306:2	1	E.NLNLC[+57.021]GNGQC[+57.021]LNAPGGYRC[+57.021]E.C	1413		C[+57]*3	1134	2	2266.99	2266.97	0	5.4	Specific	753.38	753.38	753.38	12.09	107	>hFBN1-Nterm 070820	1	dw031021_2.4072.4072.2	controllerType=0 controllerNumber=1 scan=4072	11.7319
04491:2	1	E.NLNLC[+57.021]GNGQC[+57.021]LN[+15.995]APGGYRC[+57.021]E.C	1413		C[+57]*3, N[+16]	1141.98	2	2282.96	2282.97	0	-4.7	Specific	444.2	444.2	139.4	5.8	107	>hFBN1-Nterm 070820	1	dw031021_2.4217.4217.2	controllerType=0 controllerNumber=1 scan=4217	12.0688
04410:3	1	E.NLNLC[+57.021]GNGQC[+57.021]LN[+15.995]APGGYRC[+57.021]E.C	1413		C[+57]*3, N[+16]	761.665	3	2282.98	2282.97	0	5	Specific	530.51	530.51	119.46	6.89	107	>hFBN1-Nterm 070820	1	dw031021_2.4154.4154.3	controllerType=0 controllerNumber=1 scan=4154	11.9226
04351:2	1	E.NLNLC[+57.021]GNGQC[+57.021]LN[+15.995]APGGYRC[+57.021]E.C	1413		C[+57]*3, N[+16]	1141.99	2	2282.98	2282.97	0	4.8	Specific	549.61	549.61	135.96	7.23	107	>hFBN1-Nterm 070820	1	dw031021_2.4110.4110.2	controllerType=0 controllerNumber=1 scan=4110	11.8208
04274:3	1	E.NLNLC[+57.021]GNGQC[+57.021]LN[+15.995]APGGYRC[+57.021]E.C	1413		C[+57]*3, N[+16]	761.665	3	2282.98	2282.97	0	4.4	Specific	586.89	586.89	139.34	7.75	107	>hFBN1-Nterm 070820	1	dw031021_2.4045.4045.3	controllerType=0 controllerNumber=1 scan=4045	11.6703
04338:3	1	E.NLNLC[+57.021]GNGQC[+57.021]LN[+15.995]APGGYRC[+57.021]E.C	1413		C[+57]*3, N[+16]	761.665	3	2282.98	2282.97	0	4.8	Specific	595.7	595.7	128.31	7.75	107	>hFBN1-Nterm 070820	1	dw031021_2.4099.4099.3	controllerType=0 controllerNumber=1 scan=4099	11.7953
04286:2	1	E.NLNLC[+57.021]GNGQC[+57.021]LN[+15.995]APGGYRC[+57.021]E.C	1413		C[+57]*3, N[+16]	1142	2	2282.98	2282.97	0	5.7	Specific	743.09	743.09	221.18	11.09	107	>hFBN1-Nterm 070820	1	dw031021_2.4056.4056.2	controllerType=0 controllerNumber=1 scan=4056	11.6966
04389:2	1	E.NLNLC[+57.021]GNGQC[+57.021]LNAPGGYRC[+57.021]EC[+57.021]D.M	1413		C[+57]*4	1271.53	2	2542.05	2542.03	0	7.1	Specific	306.56	306.56	306.56	4.86	107	>hFBN1-Nterm 070820	1	dw031021_2.4139.4139.2	controllerType=0 controllerNumber=1 scan=4139	11.8861
04421:3	1	E.NLNLC[+57.021]GNGQC[+57.021]LNAPGGYRC[+57.021]EC[+57.021]D.M	1413		C[+57]*4	848.02	3	2542.05	2542.03	0	5.5	Specific	651.6	651.6	651.6	8.88	107	>hFBN1-Nterm 070820	1	dw031021_2.4164.4164.3	controllerType=0 controllerNumber=1 scan=4164	11.9456
04352:3	1	E.NLNLC[+57.021]GNGQC[+57.021]LNAPGGYRC[+57.021]EC[+57.021]D.M	1413		C[+57]*4	848.02	3	2542.05	2542.03	0	5.1	Specific	677.43	677.43	677.43	8.88	107	>hFBN1-Nterm 070820	1	dw031021_2.4111.4111.3	controllerType=0 controllerNumber=1 scan=4111	11.8229
04411:3	1	E.NLNLC[+57.021]GNGQC[+57.021]LN[+15.995]APGGYRC[+57.021]EC[+57.021]D.M	1413		C[+57]*4, N[+16]	853.353	3	2558.04	2558.03	0	6.2	Specific	549.65	549.65	119.65	6.24	107	>hFBN1-Nterm 070820	1	dw031021_2.4155.4155.3	controllerType=0 controllerNumber=1 scan=4155	11.9248
04340:3	1	E.NLNLC[+57.021]GNGQC[+57.021]LN[+15.995]APGGYRC[+57.021]EC[+57.021]D.M	1413		C[+57]*4, N[+16]	853.352	3	2558.04	2558.03	0	6	Specific	673.74	673.74	128.55	9.1	107	>hFBN1-Nterm 070820	1	dw031021_2.4100.4100.3	controllerType=0 controllerNumber=1 scan=4100	11.7975
06754:3	1	E.C[+57.021]SLPNIC[+57.021]VFGTC[+57.021]HNLPGLFRC[+57.021]E.C	1452		C[+57]*4	884.413	3	2651.23	2651.2	0	10.1	Specific	576.18	576.18	576.18	6.78	107	>hFBN1-Nterm 070820	1	dw031021_2.5952.5952.3	controllerType=0 controllerNumber=1 scan=5952	16.1546
06696:3	1	E.C[+57.021]SLPNIC[+57.021]VFGTC[+57.021]HNLPGLFRC[+57.021]E.C	1452		C[+57]*4	884.409	3	2651.21	2651.2	0	5.7	Specific	880.75	877.83	877.83	14.09	107	>hFBN1-Nterm 070820	1	dw031021_2.5904.5904.3	controllerType=0 controllerNumber=1 scan=5904	16.0407
07953:3	1	E.C[+57.021][-17.027]SLPNIC[+57.021]VFGTC[+57.021]HNLPGLFRC[+57.021]E.C	1452		C[-17][+57]*4	878.733	3	2634.19	2634.17	0	5.2	Specific	184.05	184.05	184.05	3.37	107	>hFBN1-Nterm 070820	1	dw031021_2.6864.6864.3	controllerType=0 controllerNumber=1 scan=6864	18.3264
06639:3	1	E.C[+57.021]SLPNIC[+57.021]VFGTC[+57.021]HN[+15.995]LPGLFRC[+57.021]E.C	1452		C[+57]*4, N[+16]	889.737	3	2667.2	2667.19	0	1.6	Specific	716.32	716.32	31.18	9.56	107	>hFBN1-Nterm 070820	1	dw031021_2.5862.5862.3	controllerType=0 controllerNumber=1 scan=5862	15.9405
06723:3	1	E.C[+57.021]SLPNIC[+57.021]VFGTC[+57.021]HNLPGLFRC[+57.021]EC[+57.021]E.I	1452		C[+57]*5	980.769	3	2940.29	2940.27	0	7	Specific	322.53	322.53	322.53	2.37	107	>hFBN1-Nterm 070820	1	dw031021_2.5928.5928.3	controllerType=0 controllerNumber=1 scan=5928	16.0978
06606:4	1	E.C[+57.021]SLPNIC[+57.021]VFGTC[+57.021]HNLPGLFRC[+57.021]EC[+57.021]E.I	1452		C[+57]*5	735.829	4	2940.29	2940.27	0	7.4	Specific	631.65	631.65	631.65	7.12	107	>hFBN1-Nterm 070820	1	dw031021_2.5839.5839.4	controllerType=0 controllerNumber=1 scan=5839	15.8846
06573:3	1	E.C[+57.021]SLPNIC[+57.021]VFGTC[+57.021]HNLPGLFRC[+57.021]EC[+57.021]E.I	1452		C[+57]*5	980.767	3	2940.29	2940.27	0	5.3	Specific	705.36	705.36	705.36	9.24	107	>hFBN1-Nterm 070820	1	dw031021_2.5815.5815.3	controllerType=0 controllerNumber=1 scan=5815	15.8278
06637:3	1	E.C[+57.021]SLPNIC[+57.021]VFGTC[+57.021]HNLPGLFRC[+57.021]EC[+57.021]E.I	1452		C[+57]*5	980.766	3	2940.28	2940.27	0	3.9	Specific	725.7	725.7	725.7	9.24	107	>hFBN1-Nterm 070820	1	dw031021_2.5861.5861.3	controllerType=0 controllerNumber=1 scan=5861	15.9383
07800:3	1	E.C[+57.021][-17.027]SLPNIC[+57.021]VFGTC[+57.021]HNLPGLFRC[+57.021]EC[+57.021]E.I	1452		C[-17][+57]*5	975.094	3	2923.27	2923.25	0	7.6	Specific	211.45	211.45	211.45	2.66	107	>hFBN1-Nterm 070820	1	dw031021_2.6745.6745.3	controllerType=0 controllerNumber=1 scan=6745	18.0417
07868:3	1	E.C[+57.021][-17.027]SLPNIC[+57.021]VFGTC[+57.021]HNLPGLFRC[+57.021]EC[+57.021]E.I	1452		C[-17][+57]*5	975.091	3	2923.26	2923.25	0	5	Specific	360.02	360.02	360.02	3.65	107	>hFBN1-Nterm 070820	1	dw031021_2.6798.6798.3	controllerType=0 controllerNumber=1 scan=6798	18.1684
06665:3	1	E.C[+57.021]SLPNIC[+57.021]VFGTC[+57.021]HN[+15.995]LPGLFRC[+57.021]EC[+57.021]E.I	1452		C[+57]*5, N[+16]	986.099	3	2956.28	2956.27	0	5.2	Specific	603.78	603.78	11.88	7.24	107	>hFBN1-Nterm 070820	1	dw031021_2.5882.5882.3	controllerType=0 controllerNumber=1 scan=5882	15.9882
06604:3	1	E.C[+57.021]SLPNIC[+57.021]VFGTC[+57.021]HN[+15.995]LPGLFRC[+57.021]EC[+57.021]E.I	1452		C[+57]*5, N[+16]	986.1	3	2956.29	2956.27	0	6.3	Specific	868.62	859	26.1	12.46	107	>hFBN1-Nterm 070820	1	dw031021_2.5837.5837.3	controllerType=0 controllerNumber=1 scan=5837	15.8803
07812:3	1	E.C[+57.021][-17.027]SLPNIC[+57.021]VFGTC[+57.021]HN[+15.995]LPGLFRC[+57.021]EC[+57.021]E.I	1452		C[-17][+57]*5, N[+16]	980.427	3	2939.27	2939.24	0	9.3	Specific	299.58	299.58	23.2	2.19	107	>hFBN1-Nterm 070820	1	dw031021_2.6756.6756.3	controllerType=0 controllerNumber=1 scan=6756	18.0677
07045:3	1	E.C[+57.021]LDPTTC[+57.021]ISGNC[+57.021]VNTPGSYIC[+57.021]DC[+57.021]PPDFE.L	1493		C[+57]*5	1083.78	3	3249.32	3249.29	0	8.1	Specific	162.97	162.97	162.97	1.44	107	>hFBN1-Nterm 070820	1	dw031021_2.6172.6172.3	controllerType=0 controllerNumber=1 scan=6172	16.6776
06971:3	1	E.C[+57.021]LDPTTC[+57.021]ISGNC[+57.021]VNTPGSYIC[+57.021]DC[+57.021]PPDFE.L	1493		C[+57]*5	1083.77	3	3249.3	3249.29	0	2.1	Specific	288.45	172.09	172.09	3.23	107	>hFBN1-Nterm 070820	1	dw031021_2.6117.6117.3	controllerType=0 controllerNumber=1 scan=6117	16.5478
06853:3	1	E.C[+57.021]LDPTTC[+57.021]IS[+162.053]GNC[+57.021]VNTPGSYIC[+57.021]DC[+57.021]PPDFE.L	1493	Hex(1)	C[+57]*5, S[+162]	1137.8	3	3411.37	3411.35	0	7.1	Specific	53.48	53.48	2.67	1.44	107	>hFBN1-Nterm 070820	1	dw031021_2.6025.6025.3	controllerType=0 controllerNumber=1 scan=6025	16.3296
06792:3	1	E.C[+57.021]LDPTTC[+57.021]IS[+162.053]GNC[+57.021]VNTPGSYIC[+57.021]DC[+57.021]PPDFE.L	1493	Hex(1)	C[+57]*5, S[+162]	1137.8	3	3411.38	3411.35	0	8.3	Specific	162.15	162.15	2.07	1.96	107	>hFBN1-Nterm 070820	1	dw031021_2.5981.5981.3	controllerType=0 controllerNumber=1 scan=5981	16.2246
06671:3	1	E.C[+57.021]LDPTTC[+57.021]IS[+162.053]GNC[+57.021]VNTPGSYIC[+57.021]DC[+57.021]PPDFE.L	1493	Hex(1)	C[+57]*5, S[+162]	1137.79	3	3411.37	3411.35	0	6.7	Specific	187.21	187.21	2.01	2.15	107	>hFBN1-Nterm 070820	1	dw031021_2.5885.5885.3	controllerType=0 controllerNumber=1 scan=5885	15.9948
06734:3	1	E.C[+57.021]LDPTTC[+57.021]ISGNC[+57.021]VNT[+162.053]PGSYIC[+57.021]DC[+57.021]PPDFE.L	1493	Hex(1)	C[+57]*5, T[+162]	1137.8	3	3411.37	3411.35	0	7.6	Specific	475.34	380.1	3.6	5.64	107	>hFBN1-Nterm 070820	1	dw031021_2.5937.5937.3	controllerType=0 controllerNumber=1 scan=5937	16.1197
06681:3	1	E.C[+57.021]LDPTTC[+57.021]ISGNC[+57.021]VN[+15.995]T[+162.053]PGSYIC[+57.021]DC[+57.021]PPDFE.L	1493	Hex(1)	C[+57]*5, N[+16], T[+162]	1143.13	3	3427.36	3427.34	0	5.8	Specific	220.56	220.56	3.6	2.8	107	>hFBN1-Nterm 070820	1	dw031021_2.5893.5893.3	controllerType=0 controllerNumber=1 scan=5893	16.0147

## Sheet: DW_040821_2
Query #:z	Protein Rank	Peptide < ProteinMetrics Confidential >	Starting position	Glycans NHFAGNa	Modification Type(s)	Observed m/z	z	Observed (M+H)	Calc. mass (M+H)	Off-by-x error	Mass error (ppm)	Cleavage	Score	Delta	Delta Mod	|Log Prob|	# of unique peptides	Protein Name	Protein DB number	Comment	Scan #	Scan Time
02807:3	1	E.NLRGSYKC[+57.021]IC[+57.021]NSGYE.V	743		C[+57]*2	607.606	3	1820.8	1820.81	0	-1.7	Specific	325.42	325.42	325.42	3.43	164	>hFBN1-Nterm 070820	1	DW040821_2.3553.3553.3	controllerType=0 controllerNumber=1 scan=3553	11.4368
02728:3	1	E.NLRGSYKC[+57.021]IC[+57.021]NSGYE.V	743		C[+57]*2	607.606	3	1820.8	1820.81	0	-1.8	Specific	343.21	314.57	314.57	3.63	164	>hFBN1-Nterm 070820	1	DW040821_2.3496.3496.3	controllerType=0 controllerNumber=1 scan=3496	11.304
02469:2	1	E.NLRGSYKC[+57.021]IC[+57.021]NSGYE.V	743		C[+57]*2	910.903	2	1820.8	1820.81	0	-3.8	Specific	364.37	268.8	268.8	3.3	164	>hFBN1-Nterm 070820	1	DW040821_2.3283.3283.2	controllerType=0 controllerNumber=1 scan=3283	10.8224
02658:3	1	E.NLRGSYKC[+57.021]IC[+57.021]NSGYE.V	743		C[+57]*2	607.605	3	1820.8	1820.81	0	-2.9	Specific	431.56	383.08	383.08	5.88	164	>hFBN1-Nterm 070820	1	DW040821_2.3440.3440.3	controllerType=0 controllerNumber=1 scan=3440	11.1744
02593:3	1	E.NLRGSYKC[+57.021]IC[+57.021]NSGYE.V	743		C[+57]*2	607.605	3	1820.8	1820.81	0	-2.4	Specific	442.77	437.13	437.13	5.49	164	>hFBN1-Nterm 070820	1	DW040821_2.3384.3384.3	controllerType=0 controllerNumber=1 scan=3384	11.0502
02460:3	1	E.NLRGSYKC[+57.021]IC[+57.021]NSGYE.V	743		C[+57]*2	607.605	3	1820.8	1820.81	0	-2.3	Specific	450.66	377.52	377.52	5.68	164	>hFBN1-Nterm 070820	1	DW040821_2.3276.3276.3	controllerType=0 controllerNumber=1 scan=3276	10.8094
02525:3	1	E.NLRGSYKC[+57.021]IC[+57.021]NSGYE.V	743		C[+57]*2	607.606	3	1820.8	1820.81	0	-1.9	Specific	456.45	426.41	426.41	5.68	164	>hFBN1-Nterm 070820	1	DW040821_2.3329.3329.3	controllerType=0 controllerNumber=1 scan=3329	10.9279
02538:2	1	E.NLRGSYKC[+57.021]IC[+57.021]NSGYE.V	743		C[+57]*2	910.905	2	1820.8	1820.81	0	-1.2	Specific	543.78	329.44	329.44	3.57	164	>hFBN1-Nterm 070820	1	DW040821_2.3339.3339.2	controllerType=0 controllerNumber=1 scan=3339	10.9502
Other Peptides
02954:4	1	E.SGC[+57.021]LNGGRC[+57.021]VAPNRC[+57.021]AC[+57.021]TYGFTGPQC[+57.021]E.R	154		C[+57]*5	763.068	4	3049.25	3049.26	0	-2.9	Specific	471.34	396.8	396.8	4.3	164	>hFBN1-Nterm 070820	1	DW040821_2.3673.3673.4	controllerType=0 controllerNumber=1 scan=3673	11.7074
03310:3	1	E.SGC[+57.021]LNGGRC[+57.021]VAPNRC[+57.021]AC[+57.021]TYGFTGPQC[+57.021]E.R	154		C[+57]*5	1017.08	3	3049.24	3049.26	0	-7.4	Specific	490.11	441.15	441.15	4.28	164	>hFBN1-Nterm 070820	1	DW040821_2.3969.3969.3	controllerType=0 controllerNumber=1 scan=3969	12.3832
02829:4	1	E.SGC[+57.021]LNGGRC[+57.021]VAPNRC[+57.021]AC[+57.021]TYGFTGPQC[+57.021]E.R	154		C[+57]*5	763.069	4	3049.25	3049.26	0	-1.4	Specific	496.59	450.84	450.84	4.5	164	>hFBN1-Nterm 070820	1	DW040821_2.3571.3571.4	controllerType=0 controllerNumber=1 scan=3571	11.479
02759:4	1	E.SGC[+57.021]LNGGRC[+57.021]VAPNRC[+57.021]AC[+57.021]TYGFTGPQC[+57.021]E.R	154		C[+57]*5	763.069	4	3049.25	3049.26	0	-1.4	Specific	511.14	447.56	447.56	4.22	164	>hFBN1-Nterm 070820	1	DW040821_2.3519.3519.4	controllerType=0 controllerNumber=1 scan=3519	11.3575
02745:3	1	E.SGC[+57.021]LNGGRC[+57.021]VAPNRC[+57.021]AC[+57.021]TYGFTGPQC[+57.021]E.R	154		C[+57]*5	1017.09	3	3049.26	3049.26	0	-0.7	Specific	544.3	353.54	353.54	4.48	164	>hFBN1-Nterm 070820	1	DW040821_2.3508.3508.3	controllerType=0 controllerNumber=1 scan=3508	11.3313
02879:3	1	E.SGC[+57.021]LNGGRC[+57.021]VAPNRC[+57.021]AC[+57.021]TYGFTGPQC[+57.021]E.R	154		C[+57]*5	1017.09	3	3049.26	3049.26	0	-0.7	Specific	570.02	406.89	406.89	6.39	164	>hFBN1-Nterm 070820	1	DW040821_2.3614.3614.3	controllerType=0 controllerNumber=1 scan=3614	11.5762
02814:3	1	E.SGC[+57.021]LNGGRC[+57.021]VAPNRC[+57.021]AC[+57.021]TYGFTGPQC[+57.021]E.R	154		C[+57]*5	1017.09	3	3049.26	3049.26	0	0	Specific	611	374.85	374.85	7.39	164	>hFBN1-Nterm 070820	1	DW040821_2.3559.3559.3	controllerType=0 controllerNumber=1 scan=3559	11.4518
03440:4	1	E.MC[+57.021]PAQPHPC[+57.021]RRGFIPNIRTGAC[+57.021]QDVDE.C	225		C[+57]*3	796.371	4	3182.46	3182.45	0	3.8	Specific	184.52	184.52	184.52	1.4	164	>hFBN1-Nterm 070820	1	DW040821_2.4079.4079.4	controllerType=0 controllerNumber=1 scan=4079	12.6257
03643:4	1	E.MC[+57.021]PAQPHPC[+57.021]RRGFIPNIRTGAC[+57.021]QDVDE.C	225		C[+57]*3	796.37	4	3182.46	3182.45	0	2.3	Specific	208.03	208.03	208.03	1.43	164	>hFBN1-Nterm 070820	1	DW040821_2.4241.4241.4	controllerType=0 controllerNumber=1 scan=4241	12.9965
03713:4	1	E.MC[+57.021]PAQPHPC[+57.021]RRGFIPNIRTGAC[+57.021]QDVDE.C	225		C[+57]*3	796.37	4	3182.46	3182.45	0	3.1	Specific	218.87	218.87	218.87	1.42	164	>hFBN1-Nterm 070820	1	DW040821_2.4296.4296.4	controllerType=0 controllerNumber=1 scan=4296	13.1231
03583:4	1	E.MC[+57.021]PAQPHPC[+57.021]RRGFIPNIRTGAC[+57.021]QDVDE.C	225		C[+57]*3	796.37	4	3182.46	3182.45	0	2.5	Specific	273.5	273.5	273.5	1.6	164	>hFBN1-Nterm 070820	1	DW040821_2.4192.4192.4	controllerType=0 controllerNumber=1 scan=4192	12.8833
05323:2	1	E.C[+57.021]QAIPGLC[+57.021]QGGNC[+57.021]INTVGSFE.C	252		C[+57]*3	1141.5	2	2282	2282	0	1.1	Specific	461.7	380.3	380.3	5.73	164	>hFBN1-Nterm 070820	1	DW040821_2.5549.5549.2	controllerType=0 controllerNumber=1 scan=5549	16.0169
05237:3	1	E.C[+57.021]QAIPGLC[+57.021]QGGNC[+57.021]INTVGSFE.C	252		C[+57]*3	761.341	3	2282.01	2282	0	3.3	Specific	496.92	479	479	5.47	164	>hFBN1-Nterm 070820	1	DW040821_2.5485.5485.3	controllerType=0 controllerNumber=1 scan=5485	15.8658
05306:3	1	E.C[+57.021]QAIPGLC[+57.021]QGGNC[+57.021]INTVGSFE.C	252		C[+57]*3	761.34	3	2282.01	2282	0	2.9	Specific	536.75	426.1	426.1	5.04	164	>hFBN1-Nterm 070820	1	DW040821_2.5538.5538.3	controllerType=0 controllerNumber=1 scan=5538	15.9914
05251:2	1	E.C[+57.021]QAIPGLC[+57.021]QGGNC[+57.021]INTVGSFE.C	252		C[+57]*3	1141.51	2	2282.01	2282	0	2.8	Specific	543.05	439.69	439.69	6.17	164	>hFBN1-Nterm 070820	1	DW040821_2.5496.5496.2	controllerType=0 controllerNumber=1 scan=5496	15.8917
04967:3	1	E.C[+57.021]QAIPGLC[+57.021]QGGNC[+57.021]INTVGSFE.C	252		C[+57]*3	761.339	3	2282	2282	0	0.7	Specific	592.32	528.84	528.84	6.59	164	>hFBN1-Nterm 070820	1	DW040821_2.5274.5274.3	controllerType=0 controllerNumber=1 scan=5274	15.3776
04902:3	1	E.C[+57.021]QAIPGLC[+57.021]QGGNC[+57.021]INTVGSFE.C	252		C[+57]*3	761.339	3	2282	2282	0	1	Specific	601.81	555.55	555.55	7.55	164	>hFBN1-Nterm 070820	1	DW040821_2.5222.5222.3	controllerType=0 controllerNumber=1 scan=5222	15.2593
07089:2	1	E.C[+57.021][-17.027]QAIPGLC[+57.021]QGGNC[+57.021]INTVGSFE.C	252		C[-17][+57]*3	1132.99	2	2264.98	2264.97	0	4	Specific	291.71	291.71	291.71	3.95	164	>hFBN1-Nterm 070820	1	DW040821_2.6833.6833.2	controllerType=0 controllerNumber=1 scan=6833	19.057
05020:3	1	E.C[+57.021]QAIPGLC[+57.021]QGGNC[+57.021]INT[+162.053]VGSFE.C	252	Hex(1)	C[+57]*3, T[+162]	815.355	3	2444.05	2444.05	0	-1	Specific	489.33	489.33	5.6	5.51	164	>hFBN1-Nterm 070820	1	DW040821_2.5319.5319.3	controllerType=0 controllerNumber=1 scan=5319	15.4797
04890:3	1	E.C[+57.021]QAIPGLC[+57.021]QGGNC[+57.021]INT[+162.053]VGSFE.C	252	Hex(1)	C[+57]*3, T[+162]	815.358	3	2444.06	2444.05	0	2.5	Specific	555.08	475.06	5.6	5.04	164	>hFBN1-Nterm 070820	1	DW040821_2.5212.5212.3	controllerType=0 controllerNumber=1 scan=5212	15.2366
04892:2	1	E.C[+57.021]QAIPGLC[+57.021]QGGNC[+57.021]INT[+162.053]VGSFE.C	252	Hex(1)	C[+57]*3, T[+162]	1222.54	2	2444.06	2444.05	0	4.3	Specific	560.35	511.15	5.6	7.22	164	>hFBN1-Nterm 070820	1	DW040821_2.5213.5213.2	controllerType=0 controllerNumber=1 scan=5213	15.2388
04954:3	1	E.C[+57.021]QAIPGLC[+57.021]QGGNC[+57.021]INT[+162.053]VGSFE.C	252	Hex(1)	C[+57]*3, T[+162]	815.357	3	2444.06	2444.05	0	1.1	Specific	576.49	529.58	5.6	5.88	164	>hFBN1-Nterm 070820	1	DW040821_2.5263.5263.3	controllerType=0 controllerNumber=1 scan=5263	15.3549
04955:2	1	E.C[+57.021]QAIPGLC[+57.021]QGGNC[+57.021]INT[+162.053]VGSFE.C	252	Hex(1)	C[+57]*3, T[+162]	1222.53	2	2444.06	2444.05	0	2.2	Specific	656.92	580.99	5.6	9.01	164	>hFBN1-Nterm 070820	1	DW040821_2.5264.5264.2	controllerType=0 controllerNumber=1 scan=5264	15.3567
06600:3	1	E.C[+57.021][-17.027]QAIPGLC[+57.021]QGGNC[+57.021]INT[+162.053]VGSFE.C	252	Hex(1)	C[-17][+57]*3, T[+162]	809.686	3	2427.04	2427.03	0	6.7	Specific	282.74	184.7	5.6	2.17	164	>hFBN1-Nterm 070820	1	DW040821_2.6500.6500.3	controllerType=0 controllerNumber=1 scan=6500	18.2585
06662:2	1	E.C[+57.021][-17.027]QAIPGLC[+57.021]QGGNC[+57.021]INT[+162.053]VGSFE.C	252	Hex(1)	C[-17][+57]*3, T[+162]	1214.02	2	2427.02	2427.03	0	-1	Specific	329.68	257.59	5.6	3.7	164	>hFBN1-Nterm 070820	1	DW040821_2.6543.6543.2	controllerType=0 controllerNumber=1 scan=6543	18.3605
06584:2	1	E.C[+57.021][-17.027]QAIPGLC[+57.021]QGGNC[+57.021]INT[+162.053]VGSFE.C	252	Hex(1)	C[-17][+57]*3, T[+162]	1214.02	2	2427.03	2427.03	0	2.4	Specific	331.72	231.69	5.6	3.62	164	>hFBN1-Nterm 070820	1	DW040821_2.6490.6490.2	controllerType=0 controllerNumber=1 scan=6490	18.2347
03695:4	1	E.C[+57.021]QAIPGLC[+57.021]QGGNC[+57.021]INTVGSFEC[+57.021]KC[+57.021]PAGHKLNE.V	252		C[+57]*5	894.906	4	3576.6	3576.59	0	2.9	Specific	811.06	811.06	811.06	10.9	164	>hFBN1-Nterm 070820	1	DW040821_2.4282.4282.4	controllerType=0 controllerNumber=1 scan=4282	13.0903
03465:4	1	E.C[+57.021]QAIPGLC[+57.021]QGGNC[+57.021]INTVGSFEC[+57.021]KC[+57.021]PAGHKLNE.V	252		C[+57]*5	894.905	4	3576.6	3576.59	0	1.9	Specific	1143.52	989.52	989.52	16.9	164	>hFBN1-Nterm 070820	1	DW040821_2.4101.4101.4	controllerType=0 controllerNumber=1 scan=4101	12.6747
03531:4	1	E.C[+57.021]QAIPGLC[+57.021]QGGNC[+57.021]INTVGSFEC[+57.021]KC[+57.021]PAGHKLNE.V	252		C[+57]*5	894.904	4	3576.6	3576.59	0	1.4	Specific	1159.06	985.48	985.48	17.9	164	>hFBN1-Nterm 070820	1	DW040821_2.4152.4152.4	controllerType=0 controllerNumber=1 scan=4152	12.7949
03604:4	1	E.C[+57.021]QAIPGLC[+57.021]QGGNC[+57.021]INTVGSFEC[+57.021]KC[+57.021]PAGHKLNE.V	252		C[+57]*5	894.905	4	3576.6	3576.59	0	1.7	Specific	1159.67	1068.47	1068.47	17.9	164	>hFBN1-Nterm 070820	1	DW040821_2.4209.4209.4	controllerType=0 controllerNumber=1 scan=4209	12.9233
04170:3	1	E.C[+57.021]QAIPGLC[+57.021]QGGNC[+57.021]INT[+146.058]VGSFEC[+57.021]KC[+57.021]PAGHKLNE.V	252	Fuc(1)	C[+57]*5, T[+146]	1241.54	3	3722.61	3722.65	0	-9.5	Specific	422.84	422.84	2	3.99	164	>hFBN1-Nterm 070820	1	DW040821_2.4644.4644.3	controllerType=0 controllerNumber=1 scan=4644	13.9274
03764:4	1	E.C[+57.021]QAIPGLC[+57.021]QGGNC[+57.021]INT[+162.053]VGSFEC[+57.021]KC[+57.021]PAGHKLNE.V	252	Hex(1)	C[+57]*5, T[+162]	935.42	4	3738.66	3738.64	0	4.4	Specific	566.87	546.05	2	6.11	164	>hFBN1-Nterm 070820	1	DW040821_2.4335.4335.4	controllerType=0 controllerNumber=1 scan=4335	13.2134
04264:4	1	E.C[+57.021][-17.027]QAIPGLC[+57.021]QGGNC[+57.021]INTVGSFEC[+57.021]KC[+57.021]PAGHKLNE.V	252		C[-17][+57]*5	890.65	4	3559.58	3559.56	0	3.8	Specific	667.23	667.23	667.23	8.11	164	>hFBN1-Nterm 070820	1	DW040821_2.4719.4719.4	controllerType=0 controllerNumber=1 scan=4719	14.1034
04258:3	1	E.C[+57.021][-17.027]QAIPGLC[+57.021]QGGNC[+57.021]INTVGSFEC[+57.021]KC[+57.021]PAGHKLNE.V	252		C[-17][+57]*5	1187.2	3	3559.58	3559.56	0	4.5	Specific	727.63	727.63	727.63	8.41	164	>hFBN1-Nterm 070820	1	DW040821_2.4715.4715.3	controllerType=0 controllerNumber=1 scan=4715	14.0947
03309:3	1	E.C[+57.021]QAIPGLC[+57.021]QGGNC[+57.021]INTVGS[+162.053]FEC[+57.021]KC[+57.021]PAGHKLNE.V	252	Hex(1)	C[+57]*5, S[+162]	1246.89	3	3738.64	3738.64	0	-0.3	Specific	760.47	760.47	10.14	9.24	164	>hFBN1-Nterm 070820	1	DW040821_2.3968.3968.3	controllerType=0 controllerNumber=1 scan=3968	12.381
03674:4	1	E.C[+57.021]QAIPGLC[+57.021]QGGNC[+57.021]INTVGS[+162.053]FEC[+57.021]KC[+57.021]PAGHKLNE.V	252	Hex(1)	C[+57]*5, S[+162]	935.42	4	3738.66	3738.64	0	4.2	Specific	812.07	812.07	9.55	11.11	164	>hFBN1-Nterm 070820	1	DW040821_2.4266.4266.4	controllerType=0 controllerNumber=1 scan=4266	13.055
03374:3	1	E.C[+57.021]QAIPGLC[+57.021]QGGNC[+57.021]INTVGS[+162.053]FEC[+57.021]KC[+57.021]PAGHKLNE.V	252	Hex(1)	C[+57]*5, S[+162]	1246.89	3	3738.65	3738.64	0	1.8	Specific	859.32	859.32	10.17	11.2	164	>hFBN1-Nterm 070820	1	DW040821_2.4021.4021.3	controllerType=0 controllerNumber=1 scan=4021	12.4983
03507:4	1	E.C[+57.021]QAIPGLC[+57.021]QGGNC[+57.021]INTVGS[+162.053]FEC[+57.021]KC[+57.021]PAGHKLNE.V	252	Hex(1)	C[+57]*5, S[+162]	935.419	4	3738.65	3738.64	0	2.9	Specific	1095.78	1013.1	9.57	15.9	164	>hFBN1-Nterm 070820	1	DW040821_2.4134.4134.4	controllerType=0 controllerNumber=1 scan=4134	12.7521
03582:4	1	E.C[+57.021]QAIPGLC[+57.021]QGGNC[+57.021]INTVGS[+162.053]FEC[+57.021]KC[+57.021]PAGHKLNE.V	252	Hex(1)	C[+57]*5, S[+162]	935.418	4	3738.65	3738.64	0	1.2	Specific	1096.76	1096.76	11.2	15.9	164	>hFBN1-Nterm 070820	1	DW040821_2.4191.4191.4	controllerType=0 controllerNumber=1 scan=4191	12.8811
03263:4	1	E.C[+57.021]QAIPGLC[+57.021]QGGNC[+57.021]INTVGS[+162.053]FEC[+57.021]KC[+57.021]PAGHKLNE.V	252	Hex(1)	C[+57]*5, S[+162]	935.418	4	3738.65	3738.64	0	1.6	Specific	1102.44	1041.14	9.84	16.9	164	>hFBN1-Nterm 070820	1	DW040821_2.3927.3927.4	controllerType=0 controllerNumber=1 scan=3927	12.2889
03386:4	1	E.C[+57.021]QAIPGLC[+57.021]QGGNC[+57.021]INTVGS[+162.053]FEC[+57.021]KC[+57.021]PAGHKLNE.V	252	Hex(1)	C[+57]*5, S[+162]	935.419	4	3738.65	3738.64	0	2.5	Specific	1130.79	1041.47	10.21	16.9	164	>hFBN1-Nterm 070820	1	DW040821_2.4032.4032.4	controllerType=0 controllerNumber=1 scan=4032	12.5213
03322:4	1	E.C[+57.021]QAIPGLC[+57.021]QGGNC[+57.021]INTVGS[+162.053]FEC[+57.021]KC[+57.021]PAGHKLNE.V	252	Hex(1)	C[+57]*5, S[+162]	935.419	4	3738.65	3738.64	0	2.9	Specific	1228.94	1161.03	12.99	18.9	164	>hFBN1-Nterm 070820	1	DW040821_2.3977.3977.4	controllerType=0 controllerNumber=1 scan=3977	12.4014
03298:4	1	E.C[+57.021]QAIPGLC[+57.021]QGGNC[+57.021]IN[+15.995]T[+203.079]VGSFEC[+57.021]KC[+57.021]PAGHKLNE.V	252	HexNAc(1)	C[+57]*5, N[+16], T[+203]	949.672	4	3795.67	3795.67	0	0.2	Specific	393.91	390.85	2	3.33	164	>hFBN1-Nterm 070820	1	DW040821_2.3956.3956.4	controllerType=0 controllerNumber=1 scan=3956	12.3537
03368:4	1	E.C[+57.021]QAIPGLC[+57.021]QGGN[+15.995]C[+57.021]INT[+203.079]VGSFEC[+57.021]KC[+57.021]PAGHKLNE.V	252	HexNAc(1)	C[+57]*5, N[+16], T[+203]	949.673	4	3795.67	3795.67	0	1.1	Specific	426.61	419.92	2	3.27	164	>hFBN1-Nterm 070820	1	DW040821_2.4014.4014.4	controllerType=0 controllerNumber=1 scan=4014	12.4811
03427:4	1	E.C[+57.021]QAIPGLC[+57.021]QGGN[+15.995]C[+57.021]INT[+203.079]VGSFEC[+57.021]KC[+57.021]PAGHKLNE.V	252	HexNAc(1)	C[+57]*5, N[+16], T[+203]	949.673	4	3795.67	3795.67	0	1.5	Specific	559.06	532.24	2	4.39	164	>hFBN1-Nterm 070820	1	DW040821_2.4067.4067.4	controllerType=0 controllerNumber=1 scan=4067	12.5977
04084:3	1	E.C[+57.021][-17.027]QAIPGLC[+57.021]QGGNC[+57.021]INTVGS[+162.053]FEC[+57.021]KC[+57.021]PAGHKLNE.V	252	Hex(1)	C[-17][+57]*5, S[+162]	1241.21	3	3721.63	3721.62	0	2.9	Specific	731.39	446.71	8.35	8.2	164	>hFBN1-Nterm 070820	1	DW040821_2.4582.4582.3	controllerType=0 controllerNumber=1 scan=4582	13.7854
03985:4	1	E.C[+57.021][-17.027]QAIPGLC[+57.021]QGGNC[+57.021]INTVGS[+162.053]FEC[+57.021]KC[+57.021]PAGHKLNE.V	252	Hex(1)	C[-17][+57]*5, S[+162]	931.164	4	3721.64	3721.62	0	5	Specific	820.59	345.57	8.43	10.03	164	>hFBN1-Nterm 070820	1	DW040821_2.4508.4508.4	controllerType=0 controllerNumber=1 scan=4508	13.6139
04010:3	1	E.C[+57.021][-17.027]QAIPGLC[+57.021]QGGNC[+57.021]INTVGS[+162.053]FEC[+57.021]KC[+57.021]PAGHKLNE.V	252	Hex(1)	C[-17][+57]*5, S[+162]	1241.22	3	3721.63	3721.62	0	3.8	Specific	854.78	454.17	15	11.41	164	>hFBN1-Nterm 070820	1	DW040821_2.4529.4529.3	controllerType=0 controllerNumber=1 scan=4529	13.6622
03393:4	1	E.C[+57.021]QAIPGLC[+57.021]QGGNC[+57.021]IN[+15.995]TVGS[+162.053]FEC[+57.021]KC[+57.021]PAGHKLNE.V	252	Hex(1)	C[+57]*5, N[+16], S[+162]	939.417	4	3754.64	3754.64	0	1.5	Specific	902.76	902.76	7.86	12.9	164	>hFBN1-Nterm 070820	1	DW040821_2.4037.4037.4	controllerType=0 controllerNumber=1 scan=4037	12.5318
04053:4	1	E.C[+57.021][-17.027]QAIPGLC[+57.021]QGGNC[+57.021]INTVGS[+162.053]FEC[+57.021]KC[+57.021]PAGHKLNE.V	252	Hex(1)	C[-17][+57]*5, S[+162]	931.165	4	3721.64	3721.62	0	5.8	Specific	941.97	479.9	9.31	13.11	164	>hFBN1-Nterm 070820	1	DW040821_2.4560.4560.4	controllerType=0 controllerNumber=1 scan=4560	13.7351
03308:4	1	E.C[+57.021]QAIPGLC[+57.021]QGGNC[+57.021]IN[+15.995]TVGS[+162.053]FEC[+57.021]KC[+57.021]PAGHKLNE.V	252	Hex(1)	C[+57]*5, N[+16], S[+162]	939.415	4	3754.64	3754.64	0	-0.2	Specific	1038.9	1027.83	7.84	14.94	164	>hFBN1-Nterm 070820	1	DW040821_2.3967.3967.4	controllerType=0 controllerNumber=1 scan=3967	12.3788
01153:3	1	E.C[+57.021][-17.027]KC[+57.021]PAGHKLNE.V	273		C[-17][+57]*2	432.868	3	1296.59	1296.58	0	4.7	Specific	128.9	128.9	128.9	1.43	164	>hFBN1-Nterm 070820	1	DW040821_2.1826.1826.3	controllerType=0 controllerNumber=1 scan=1826	6.8757
01095:3	1	E.C[+57.021][-17.027]KC[+57.021]PAGHKLNE.V	273		C[-17][+57]*2	432.869	3	1296.59	1296.58	0	8.1	Specific	176.18	176.18	176.18	1.4	164	>hFBN1-Nterm 070820	1	DW040821_2.1716.1716.3	controllerType=0 controllerNumber=1 scan=1716	6.461
01127:3	1	E.C[+57.021][-17.027]KC[+57.021]PAGHKLNE.V	273		C[-17][+57]*2	432.868	3	1296.59	1296.58	0	5.5	Specific	272.99	272.99	272.99	2.92	164	>hFBN1-Nterm 070820	1	DW040821_2.1771.1771.3	controllerType=0 controllerNumber=1 scan=1771	6.6682
03952:2	1	D.EC[+57.021]S[+802.286]T[+162.053]IPGIC[+57.021]E.G	293	HexNAc(1)Hex(1)Fuc(1)NeuAc(1),Hex(1)	C[+57]*2, S[+802], T[+162]	1065.4	2	2129.79	2129.82	0	-17.2	Specific	105.74	41.37	0	1.37	164	>hFBN1-Nterm 070820	1	DW040821_2.4485.4485.2	controllerType=0 controllerNumber=1 scan=4485	13.5613
03803:2	1	D.EC[+57.021]S[+802.286]T[+162.053]IPGIC[+57.021]E.G	293	HexNAc(1)Hex(1)Fuc(1)NeuAc(1),Hex(1)	C[+57]*2, S[+802], T[+162]	1065.4	2	2129.79	2129.82	0	-16.6	Specific	162.59	126.39	0	1.77	164	>hFBN1-Nterm 070820	1	DW040821_2.4372.4372.2	controllerType=0 controllerNumber=1 scan=4372	13.3003
04057:2	1	D.EC[+57.021]S[+365.132]T[+396.127]IPGIC[+57.021]E.G	293	HexNAc(1)Hex(1),Pent(3)	C[+57]*2, S[+365], T[+396]	963.858	2	1926.71	1926.75	0	-19.3	Specific	170.92	170.92	0	1.47	164	>hFBN1-Nterm 070820	1	DW040821_2.4563.4563.2	controllerType=0 controllerNumber=1 scan=4563	13.7412
03788:3	1	D.EC[+57.021]S[+802.286]T[+162.053]IPGIC[+57.021]E.G	293	HexNAc(1)Hex(1)Fuc(1)NeuAc(1),Hex(1)	C[+57]*2, S[+802], T[+162]	710.601	3	2129.79	2129.82	0	-17.7	Specific	171.43	171.43	0	1.42	164	>hFBN1-Nterm 070820	1	DW040821_2.4357.4357.3	controllerType=0 controllerNumber=1 scan=4357	13.2646
03673:2	1	D.EC[+57.021]S[+324.106]T[+802.286]IPGIC[+57.021]E.G	293	Hex(2),HexNAc(1)Hex(1)Fuc(1)NeuAc(1)	C[+57]*2, S[+324], T[+802]	1146.42	2	2291.84	2291.88	0	-16.2	Specific	176.9	113.87	0	1.71	164	>hFBN1-Nterm 070820	1	DW040821_2.4265.4265.2	controllerType=0 controllerNumber=1 scan=4265	13.0528
03741:2	1	D.EC[+57.021]S[+324.106]T[+802.286]IPGIC[+57.021]E.G	293	Hex(2),HexNAc(1)Hex(1)Fuc(1)NeuAc(1)	C[+57]*2, S[+324], T[+802]	1146.42	2	2291.84	2291.88	0	-17.2	Specific	181.73	124.1	0	1.71	164	>hFBN1-Nterm 070820	1	DW040821_2.4318.4318.2	controllerType=0 controllerNumber=1 scan=4318	13.1748
03751:2	1	D.EC[+57.021]S[+162.053]T[+802.286]IPGIC[+57.021]E.G	293	Hex(1),HexNAc(1)Hex(1)Fuc(1)NeuAc(1)	C[+57]*2, S[+162], T[+802]	1065.4	2	2129.78	2129.82	0	-18.7	Specific	189.54	117.37	0	1.63	164	>hFBN1-Nterm 070820	1	DW040821_2.4325.4325.2	controllerType=0 controllerNumber=1 scan=4325	13.1901
03978:2	1	D.EC[+57.021]S[+365.132]T[+396.127]IPGIC[+57.021]E.G	293	HexNAc(1)Hex(1),Pent(3)	C[+57]*2, S[+365], T[+396]	963.858	2	1926.71	1926.75	0	-18.9	Specific	195.19	166.63	0	1.47	164	>hFBN1-Nterm 070820	1	DW040821_2.4504.4504.2	controllerType=0 controllerNumber=1 scan=4504	13.6065
03874:2	1	D.EC[+57.021]S[+802.286]T[+162.053]IPGIC[+57.021]E.G	293	HexNAc(1)Hex(1)Fuc(1)NeuAc(1),Hex(1)	C[+57]*2, S[+802], T[+162]	1065.4	2	2129.79	2129.82	0	-15.6	Specific	215.74	129.91	0	1.77	164	>hFBN1-Nterm 070820	1	DW040821_2.4430.4430.2	controllerType=0 controllerNumber=1 scan=4430	13.4329
03613:2	1	E.C[+57.021]STIPGIC[+57.021]E.G	294		C[+57]*2	518.725	2	1036.44	1036.44	0	-1.6	Specific	241.61	145.15	145.15	1.65	164	>hFBN1-Nterm 070820	1	DW040821_2.4215.4215.2	controllerType=0 controllerNumber=1 scan=4215	12.9363
03540:2	1	E.C[+57.021]STIPGIC[+57.021]E.G	294		C[+57]*2	518.726	2	1036.44	1036.44	0	0.4	Specific	447.07	326.33	326.33	2.9	164	>hFBN1-Nterm 070820	1	DW040821_2.4158.4158.2	controllerType=0 controllerNumber=1 scan=4158	12.8078
03462:2	1	E.C[+57.021]STIPGIC[+57.021]E.G	294		C[+57]*2	518.727	2	1036.45	1036.44	0	2.2	Specific	557.05	301.36	301.36	4.32	164	>hFBN1-Nterm 070820	1	DW040821_2.4098.4098.2	controllerType=0 controllerNumber=1 scan=4098	12.6691
03399:2	1	E.C[+57.021]STIPGIC[+57.021]E.G	294		C[+57]*2	518.726	2	1036.45	1036.44	0	1.8	Specific	569.1	298.73	298.73	4.5	164	>hFBN1-Nterm 070820	1	DW040821_2.4042.4042.2	controllerType=0 controllerNumber=1 scan=4042	12.5445
03341:2	1	E.C[+57.021]STIPGIC[+57.021]E.G	294		C[+57]*2	518.726	2	1036.44	1036.44	0	0	Specific	603.02	310.17	310.17	6.2	164	>hFBN1-Nterm 070820	1	DW040821_2.3993.3993.2	controllerType=0 controllerNumber=1 scan=3993	12.4349
05617:2	1	E.C[+57.021][-17.027]STIPGIC[+57.021]E.G	294		C[-17][+57]*2	510.212	2	1019.42	1019.42	0	-0.1	Specific	335.88	335.88	335.88	2.99	164	>hFBN1-Nterm 070820	1	DW040821_2.5772.5772.2	controllerType=0 controllerNumber=1 scan=5772	16.5451
05546:2	1	E.C[+57.021][-17.027]STIPGIC[+57.021]E.G	294		C[-17][+57]*2	510.212	2	1019.42	1019.42	0	-0.2	Specific	376.06	324.07	324.07	3.3	164	>hFBN1-Nterm 070820	1	DW040821_2.5719.5719.2	controllerType=0 controllerNumber=1 scan=5719	16.4194
02989:2	1	D.AGRC[+57.021]WSPGVTVAPE.M	364		C[+57]	743.858	2	1486.71	1486.71	0	-1.9	Specific	486.04	486.04	486.04	6.83	164	>hFBN1-Nterm 070820	1	DW040821_2.3703.3703.2	controllerType=0 controllerNumber=1 scan=3703	11.7773
04012:4	1	D.YC[+57.021]QLVRYLC[+57.021]QNGRC[+57.021]IPTPGS[+162.053]YRC[+57.021]E.C	454	Hex(1)	C[+57]*4, S[+162]	803.87	4	3212.46	3212.44	0	6.6	Specific	635.1	635.1	18.63	7.18	164	>hFBN1-Nterm 070820	1	DW040821_2.4530.4530.4	controllerType=0 controllerNumber=1 scan=4530	13.6644
04095:4	1	D.YC[+57.021]QLVRYLC[+57.021]QNGRC[+57.021]IPTPGS[+162.053]YRC[+57.021]E.C	454	Hex(1)	C[+57]*4, S[+162]	803.867	4	3212.45	3212.44	0	2.6	Specific	694.99	694.99	18.89	8.35	164	>hFBN1-Nterm 070820	1	DW040821_2.4589.4589.4	controllerType=0 controllerNumber=1 scan=4589	13.8005
02866:3	1	E.C[+57.021]NKGFQLDLRGE.C	478		C[+57]	479.567	3	1436.69	1436.69	0	-6.4	Specific	228.21	228.21	228.21	2.4	164	>hFBN1-Nterm 070820	1	DW040821_2.3601.3601.6	controllerType=0 controllerNumber=1 scan=3601	11.5452
02896:3	1	E.C[+57.021]NKGFQLDLRGE.C	478		C[+57]	479.569	3	1436.69	1436.69	0	-1.7	Specific	583.67	583.67	583.67	6.86	164	>hFBN1-Nterm 070820	1	DW040821_2.3628.3628.3	controllerType=0 controllerNumber=1 scan=3628	11.6071
03944:2	1	E.C[+57.021][-17.027]NKGFQLDLRGE.C	478		C[-17][+57]	710.338	2	1419.67	1419.67	0	0.7	Specific	659.91	659.91	659.91	7.49	164	>hFBN1-Nterm 070820	1	DW040821_2.4479.4479.2	controllerType=0 controllerNumber=1 scan=4479	13.5463
02371:4	1	E.C[+57.021]EKNPC[+57.021]AGGEC[+57.021]INNQGS[+162.053]YTC[+57.021]QC[+57.021]RAGYQSTLTRTE.C	496	Hex(1)	C[+57]*5, S[+162]	1034.18	4	4133.7	4132.72	1	-4.6	Specific	8.78	8.78	0	1.47	164	>hFBN1-Nterm 070820	1	DW040821_2.3195.3195.4	controllerType=0 controllerNumber=1 scan=3195	10.627
02209:4	1	E.C[+57.021]EKNPC[+57.021]AGGEC[+57.021]INNQGSYT[+162.053]C[+57.021]QC[+57.021]RAGYQSTLTRTE.C	496	Hex(1)	C[+57]*5, T[+162]	1034.18	4	4133.7	4132.72	1	-5.1	Specific	273.15	273.15	0	3.53	164	>hFBN1-Nterm 070820	1	DW040821_2.3059.3059.4	controllerType=0 controllerNumber=1 scan=3059	10.3143
02276:4	1	E.C[+57.021]EKNPC[+57.021]AGGEC[+57.021]INNQGSYT[+162.053]C[+57.021]QC[+57.021]RAGYQSTLTRTE.C	496	Hex(1)	C[+57]*5, T[+162]	1033.93	4	4132.71	4132.72	0	-1	Specific	729.38	729.38	0	9.5	164	>hFBN1-Nterm 070820	1	DW040821_2.3113.3113.4	controllerType=0 controllerNumber=1 scan=3113	10.4401
02701:4	1	E.C[+57.021]EKNPC[+57.021]AGGEC[+57.021]INNQGS[+511.190]YT[+396.127]C[+57.021]QC[+57.021]RAGYQSTLTRTE.C	496	HexNAc(1)Hex(1)Fuc(1),Pent(3)	C[+57]*5, S[+511], T[+396]	1220.5	4	4878.98	4877.98	1	-0.9	Specific	246.21	16.4	0	1.59	164	>hFBN1-Nterm 070820	1	DW040821_2.3475.3475.4	controllerType=0 controllerNumber=1 scan=3475	11.2556
02198:4	1	E.C[+57.021]EKNPC[+57.021]AGGEC[+57.021]IN[+15.995]NQGSYT[+162.053]C[+57.021]QC[+57.021]RAGYQSTLTRTE.C	496	Hex(1)	C[+57]*5, N[+16], T[+162]	1037.93	4	4148.7	4148.71	0	-3.7	Specific	404.66	212.89	0	4.26	164	>hFBN1-Nterm 070820	1	DW040821_2.3050.3050.4	controllerType=0 controllerNumber=1 scan=3050	10.2929
02328:4	1	E.C[+57.021]EKNPC[+57.021]AGGEC[+57.021]IN[+15.995]NQGS[+162.053]YTC[+57.021]QC[+57.021]RAGYQSTLTRTE.C	496	Hex(1)	C[+57]*5, N[+16], S[+162]	1037.93	4	4148.7	4148.71	0	-1.5	Specific	580.35	513.79	0	6.5	164	>hFBN1-Nterm 070820	1	DW040821_2.3159.3159.4	controllerType=0 controllerNumber=1 scan=3159	10.544
02265:4	1	E.C[+57.021]EKNPC[+57.021]AGGEC[+57.021]IN[+15.995]NQGSYT[+162.053]C[+57.021]QC[+57.021]RAGYQSTLTRTE.C	496	Hex(1)	C[+57]*5, N[+16], T[+162]	1037.93	4	4148.71	4148.71	0	-1.3	Specific	943.17	543.6	0	13.5	164	>hFBN1-Nterm 070820	1	DW040821_2.3105.3105.4	controllerType=0 controllerNumber=1 scan=3105	10.4209
02318:4	1	E.KNPC[+57.021]AGGEC[+57.021]INNQGS[+162.053]YTC[+57.021]QC[+57.021]RAGYQSTLTRTE.C	498	Hex(1)	C[+57]*4, S[+162]	961.663	4	3843.63	3843.64	0	-2.9	Specific	506.23	506.23	0.4	5.32	164	>hFBN1-Nterm 070820	1	DW040821_2.3149.3149.4	controllerType=0 controllerNumber=1 scan=3149	10.5235
02702:4	1	E.KNPC[+57.021]AGGEC[+57.021]INNQGS[+802.286]YT[+396.127]C[+57.021]QC[+57.021]RAGYQSTLTRTE.C	498	HexNAc(1)Hex(1)Fuc(1)NeuAc(1),Pent(3)	C[+57]*4, S[+802], T[+396]	1220.75	4	4879.99	4880	0	-3	Specific	232.96	223.55	0	1.92	164	>hFBN1-Nterm 070820	1	DW040821_2.3475.3475.4	controllerType=0 controllerNumber=1 scan=3475	11.2556
02386:4	1	E.KNPC[+57.021]AGGEC[+57.021]IN[+15.995]NQGS[+162.053]YTC[+57.021]QC[+57.021]RAGYQSTLTRTE.C	498	Hex(1)	C[+57]*4, N[+16], S[+162]	965.659	4	3859.62	3859.64	0	-5.8	Specific	262.82	262.82	0.4	2.97	164	>hFBN1-Nterm 070820	1	DW040821_2.3206.3206.4	controllerType=0 controllerNumber=1 scan=3206	10.6517
02206:4	1	E.KNPC[+57.021]AGGEC[+57.021]IN[+15.995]NQGS[+162.053]YTC[+57.021]QC[+57.021]RAGYQSTLTRTE.C	498	Hex(1)	C[+57]*4, N[+16], S[+162]	965.662	4	3859.63	3859.64	0	-3.1	Specific	467.12	467.12	0.4	5.12	164	>hFBN1-Nterm 070820	1	DW040821_2.3057.3057.4	controllerType=0 controllerNumber=1 scan=3057	10.31
02275:4	1	E.KNPC[+57.021]AGGEC[+57.021]IN[+15.995]NQGS[+162.053]YTC[+57.021]QC[+57.021]RAGYQSTLTRTE.C	498	Hex(1)	C[+57]*4, N[+16], S[+162]	965.663	4	3859.63	3859.64	0	-2.1	Specific	733.33	733.33	0.4	9.4	164	>hFBN1-Nterm 070820	1	DW040821_2.3112.3112.4	controllerType=0 controllerNumber=1 scan=3112	10.4379
02698:4	1	E.KN[+15.995]PC[+57.021]AGGEC[+57.021]INNQGS[+365.132]YT[+802.286]C[+57.021]QC[+57.021]RAGYQSTLTRTE.C	498	HexNAc(1)Hex(1),HexNAc(1)Hex(1)Fuc(1)NeuAc(1)	C[+57]*4, N[+16], S[+365], T[+802]	1216.75	4	4863.99	4865	-1	-2.3	Specific	313.63	28.51	0	2.17	164	>hFBN1-Nterm 070820	1	DW040821_2.3473.3473.4	controllerType=0 controllerNumber=1 scan=3473	11.2512
03832:3	1	E.C[+57.021]SIRNMC[+57.021]LNGMC[+57.021]INE.D	578		C[+57]*3	624.597	3	1871.78	1871.77	0	4	Specific	520.53	517.31	517.31	5.96	164	>hFBN1-Nterm 070820	1	DW040821_2.4395.4395.3	controllerType=0 controllerNumber=1 scan=4395	13.3516
03777:3	1	E.C[+57.021]SIRNMC[+57.021]LNGMC[+57.021]INE.D	578		C[+57]*3	624.597	3	1871.78	1871.77	0	3.6	Specific	552.08	548.43	548.43	5.96	164	>hFBN1-Nterm 070820	1	DW040821_2.4347.4347.3	controllerType=0 controllerNumber=1 scan=4347	13.2411
03781:2	1	E.C[+57.021]SIRNMC[+57.021]LNGMC[+57.021]INE.D	578		C[+57]*3	936.391	2	1871.78	1871.77	0	3.5	Specific	578.68	476.02	476.02	7.62	164	>hFBN1-Nterm 070820	1	DW040821_2.4352.4352.2	controllerType=0 controllerNumber=1 scan=4352	13.2537
05410:2	1	E.C[+57.021][-17.027]SIRNMC[+57.021]LNGMC[+57.021]INE.D	578		C[-17][+57]*3	927.878	2	1854.75	1854.74	0	3.6	Specific	465.76	465.76	465.76	5.67	164	>hFBN1-Nterm 070820	1	DW040821_2.5617.5617.2	controllerType=0 controllerNumber=1 scan=5617	16.1776
02528:3	1	E.C[+57.021]ETPGIC[+57.021]MNGRC[+57.021]VNTDGSYRC[+57.021]E.C	619		C[+57]*4	879.35	3	2636.03	2636.04	0	-2.5	Specific	812.7	769.8	769.8	12.63	164	>hFBN1-Nterm 070820	1	DW040821_2.3332.3332.3	controllerType=0 controllerNumber=1 scan=3332	10.9332
02436:3	1	E.C[+57.021]ETPGIC[+57.021]MNGRC[+57.021]VNTDGS[+162.053]YRC[+57.021]E.C	619	Hex(1)	C[+57]*4, S[+162]	933.368	3	2798.09	2798.09	0	-2.1	Specific	678.14	676.51	30.6	9.63	164	>hFBN1-Nterm 070820	1	DW040821_2.3254.3254.3	controllerType=0 controllerNumber=1 scan=3254	10.761
02376:3	1	E.C[+57.021]ETPGIC[+57.021]MNGRC[+57.021]VNTDGS[+162.053]YRC[+57.021]E.C	619	Hex(1)	C[+57]*4, S[+162]	933.367	3	2798.09	2798.09	0	-2.6	Specific	697.55	685.95	31.59	9.63	164	>hFBN1-Nterm 070820	1	DW040821_2.3200.3200.3	controllerType=0 controllerNumber=1 scan=3200	10.6387
01929:4	1	E.C[+57.021]ETPGIC[+57.021]M[+15.995]NGRC[+57.021]VNT[+203.079]DGSYRC[+57.021]E.C	619	HexNAc(1)	C[+57]*4, M[+16], T[+203]	714.531	4	2855.1	2855.12	0	-4.7	Specific	217.44	217.44	7.2	2.67	164	>hFBN1-Nterm 070820	1	DW040821_2.2776.2776.4	controllerType=0 controllerNumber=1 scan=2776	9.6307
01981:4	1	E.C[+57.021]ETPGIC[+57.021]M[+15.995]NGRC[+57.021]VNT[+203.079]DGSYRC[+57.021]E.C	619	HexNAc(1)	C[+57]*4, M[+16], T[+203]	714.529	4	2855.09	2855.12	0	-8.2	Specific	227.24	227.24	0.41	2.55	164	>hFBN1-Nterm 070820	1	DW040821_2.2826.2826.4	controllerType=0 controllerNumber=1 scan=2826	9.7491
02403:3	1	E.C[+57.021]ETPGIC[+57.021]M[+15.995]NGRC[+57.021]VNTDGS[+162.053]YRC[+57.021]E.C	619	Hex(1)	C[+57]*4, M[+16], S[+162]	938.698	3	2814.08	2814.09	0	-3.1	Specific	253.64	253.64	2.31	4.55	164	>hFBN1-Nterm 070820	1	DW040821_2.3222.3222.3	controllerType=0 controllerNumber=1 scan=3222	10.6867
02529:4	1	E.C[+57.021]ETPGIC[+57.021]MNGRC[+57.021]VNT[+365.132]DGS[+511.190]YRC[+57.021]E.C	619	HexNAc(1)Hex(1),HexNAc(1)Hex(1)Fuc(1)	C[+57]*4, S[+511], T[+365]	878.849	4	3512.37	3512.36	0	3.2	Specific	787.63	787.63	0	10.99	164	>hFBN1-Nterm 070820	1	DW040821_2.3332.3332.3	controllerType=0 controllerNumber=1 scan=3332	10.9332
05460:3	1	E.C[+57.021]FPGLAVGLDGRVC[+57.021]VD.T	641		C[+57]*2	578.949	3	1734.83	1734.83	0	1.8	Specific	292.94	292.94	292.94	2.98	164	>hFBN1-Nterm 070820	1	DW040821_2.5651.5651.3	controllerType=0 controllerNumber=1 scan=5651	16.2575
05457:2	1	E.C[+57.021]FPGLAVGLDGRVC[+57.021]VD.T	641		C[+57]*2	867.921	2	1734.83	1734.83	0	2.3	Specific	573.51	573.51	573.51	6.39	164	>hFBN1-Nterm 070820	1	DW040821_2.5650.5650.2	controllerType=0 controllerNumber=1 scan=5650	16.2554
05527:2	1	E.C[+57.021]FPGLAVGLDGRVC[+57.021]VD.T	641		C[+57]*2	867.918	2	1734.83	1734.83	0	-0.4	Specific	581.3	581.3	581.3	6.42	164	>hFBN1-Nterm 070820	1	DW040821_2.5703.5703.2	controllerType=0 controllerNumber=1 scan=5703	16.3813
07690:6	1	E.C[+57.021]FPGLAVGLDGRVC[+57.021]VDTHMRSTC[+57.021]YGGYKRGQC[+57.021]IKPLFGAVTKSE.C	641		C[+57]*4	825.573	6	4948.4	4948.39	0	1.8	Specific	85.57	85.57	85.57	1.41	164	>hFBN1-Nterm 070820	1	DW040821_2.7277.7277.6	controllerType=0 controllerNumber=1 scan=7277	20.1197
07481:6	1	E.C[+57.021]FPGLAVGLDGRVC[+57.021]VDTHMRSTC[+57.021]YGGYKRGQC[+57.021]IKPLFGAVTKSE.C	641		C[+57]*4	825.739	6	4949.4	4948.39	1	0.2	Specific	111.88	111.88	111.88	1.68	164	>hFBN1-Nterm 070820	1	DW040821_2.7129.7129.6	controllerType=0 controllerNumber=1 scan=7129	19.7651
07379:6	1	E.C[+57.021]FPGLAVGLDGRVC[+57.021]VDTHMRSTC[+57.021]YGGYKRGQC[+57.021]IKPLFGAVTKSE.C	641		C[+57]*4	825.407	6	4947.41	4948.39	-1	3.2	Specific	136.1	136.1	136.1	1.5	164	>hFBN1-Nterm 070820	1	DW040821_2.7050.7050.6	controllerType=0 controllerNumber=1 scan=7050	19.5768
06738:6	1	E.C[+57.021]FPGLAVGLDGRVC[+57.021]VDTHMRSTC[+57.021]YGGYKRGQC[+57.021]IKPLFGAVTKSE.C	641		C[+57]*4	825.74	6	4949.41	4948.39	1	1.9	Specific	138.6	138.6	138.6	1.51	164	>hFBN1-Nterm 070820	1	DW040821_2.6594.6594.6	controllerType=0 controllerNumber=1 scan=6594	18.4813
07182:6	1	E.C[+57.021]FPGLAVGLDGRVC[+57.021]VDTHMRSTC[+57.021]YGGYKRGQC[+57.021]IKPLFGAVTKSE.C	641		C[+57]*4	825.408	6	4947.41	4948.39	-1	3.7	Specific	144.92	144.92	144.92	1.7	164	>hFBN1-Nterm 070820	1	DW040821_2.6901.6901.6	controllerType=0 controllerNumber=1 scan=6901	19.22
07041:6	1	E.C[+57.021]FPGLAVGLDGRVC[+57.021]VDTHMRSTC[+57.021]YGGYKRGQC[+57.021]IKPLFGAVTKSE.C	641		C[+57]*4	825.574	6	4948.41	4948.39	0	2.7	Specific	163.73	163.73	163.73	1.66	164	>hFBN1-Nterm 070820	1	DW040821_2.6802.6802.6	controllerType=0 controllerNumber=1 scan=6802	18.984
06817:6	1	E.C[+57.021]FPGLAVGLDGRVC[+57.021]VDTHMRSTC[+57.021]YGGYKRGQC[+57.021]IKPLFGAVTKSE.C	641		C[+57]*4	825.407	6	4947.41	4948.39	-1	3.1	Specific	173.51	173.51	173.51	1.6	164	>hFBN1-Nterm 070820	1	DW040821_2.6643.6643.6	controllerType=0 controllerNumber=1 scan=6643	18.5978
06892:6	1	E.C[+57.021]FPGLAVGLDGRVC[+57.021]VDTHMRSTC[+57.021]YGGYKRGQC[+57.021]IKPLFGAVTKSE.C	641		C[+57]*4	825.572	6	4948.4	4948.39	0	0.5	Specific	191.74	191.74	191.74	1.78	164	>hFBN1-Nterm 070820	1	DW040821_2.6697.6697.6	controllerType=0 controllerNumber=1 scan=6697	18.7289
07280:6	1	E.C[+57.021]FPGLAVGLDGRVC[+57.021]VDTHMRSTC[+57.021]YGGYKRGQC[+57.021]IKPLFGAVTKSE.C	641		C[+57]*4	825.398	6	4947.35	4948.39	-1	-7.3	Specific	192.49	192.49	192.49	1.68	164	>hFBN1-Nterm 070820	1	DW040821_2.6979.6979.6	controllerType=0 controllerNumber=1 scan=6979	19.4066
06487:6	1	E.C[+57.021]FPGLAVGLDGRVC[+57.021]VDTHMRSTC[+57.021]YGGYKRGQC[+57.021]IKPLFGAVTKSE.C	641		C[+57]*4	825.574	6	4948.41	4948.39	0	3	Specific	198.41	198.41	198.41	1.81	164	>hFBN1-Nterm 070820	1	DW040821_2.6425.6425.6	controllerType=0 controllerNumber=1 scan=6425	18.0821
06664:6	1	E.C[+57.021]FPGLAVGLDGRVC[+57.021]VDTHMRSTC[+57.021]YGGYKRGQC[+57.021]IKPLFGAVTKSE.C	641		C[+57]*4	825.411	6	4947.43	4948.39	-1	7.5	Specific	201.74	201.74	201.74	1.5	164	>hFBN1-Nterm 070820	1	DW040821_2.6544.6544.6	controllerType=0 controllerNumber=1 scan=6544	18.3626
07108:6	1	E.C[+57.021]FPGLAVGLDGRVC[+57.021]VDTHMRSTC[+57.021]YGGYKRGQC[+57.021]IKPLFGAVTKSE.C	641		C[+57]*4	825.74	6	4949.4	4948.39	1	1.3	Specific	237.6	237.6	237.6	2.41	164	>hFBN1-Nterm 070820	1	DW040821_2.6848.6848.6	controllerType=0 controllerNumber=1 scan=6848	19.0942
06392:6	1	E.C[+57.021]FPGLAVGLDGRVC[+57.021]VDTHMRSTC[+57.021]YGGYKRGQC[+57.021]IKPLFGAVTKSE.C	641		C[+57]*4	825.413	6	4947.44	4948.39	-1	10.9	Specific	261.86	261.86	260.89	1.7	164	>hFBN1-Nterm 070820	1	DW040821_2.6360.6360.6	controllerType=0 controllerNumber=1 scan=6360	17.9305
04720:6	1	E.C[+57.021]FPGLAVGLDGRVC[+57.021]VDTHMRSTC[+57.021]YGGYKRGQC[+57.021]IKPLFGAVTKSE.C	641		C[+57]*4	825.577	6	4948.43	4948.39	0	6.8	Specific	270.06	270.06	197.97	2.49	164	>hFBN1-Nterm 070820	1	DW040821_2.5073.5073.6	controllerType=0 controllerNumber=1 scan=5073	14.9148
06308:6	1	E.C[+57.021]FPGLAVGLDGRVC[+57.021]VDTHMRSTC[+57.021]YGGYKRGQC[+57.021]IKPLFGAVTKSE.C	641		C[+57]*4	825.574	6	4948.41	4948.39	0	3.4	Specific	273.94	273.94	221.54	2.53	164	>hFBN1-Nterm 070820	1	DW040821_2.6305.6305.6	controllerType=0 controllerNumber=1 scan=6305	17.8002
05392:5	1	E.C[+57.021]FPGLAVGLDGRVC[+57.021]VDTHMRSTC[+57.021]YGGYKRGQC[+57.021]IKPLFGAVTKSE.C	641		C[+57]*4	990.692	5	4949.43	4948.39	1	7.3	Specific	274.45	274.45	274.45	1.98	164	>hFBN1-Nterm 070820	1	DW040821_2.5600.5600.5	controllerType=0 controllerNumber=1 scan=5600	16.1363
06988:6	1	E.C[+57.021]FPGLAVGLDGRVC[+57.021]VDTHMRSTC[+57.021]YGGYKRGQC[+57.021]IKPLFGAVTKSE.C	641		C[+57]*4	825.571	6	4948.39	4948.39	0	-1	Specific	278.95	278.95	247.98	2.56	164	>hFBN1-Nterm 070820	1	DW040821_2.6765.6765.6	controllerType=0 controllerNumber=1 scan=6765	18.8945
05984:6	1	E.C[+57.021]FPGLAVGLDGRVC[+57.021]VDTHMRSTC[+57.021]YGGYKRGQC[+57.021]IKPLFGAVTKSE.C	641		C[+57]*4	825.403	6	4947.38	4948.39	-1	-1.8	Specific	304.71	304.71	262.48	2.68	164	>hFBN1-Nterm 070820	1	DW040821_2.6054.6054.6	controllerType=0 controllerNumber=1 scan=6054	17.209
04789:6	1	E.C[+57.021]FPGLAVGLDGRVC[+57.021]VDTHMRSTC[+57.021]YGGYKRGQC[+57.021]IKPLFGAVTKSE.C	641		C[+57]*4	825.576	6	4948.42	4948.39	0	4.8	Specific	321.62	321.62	296.33	3.37	164	>hFBN1-Nterm 070820	1	DW040821_2.5127.5127.6	controllerType=0 controllerNumber=1 scan=5127	15.0408
05197:5	1	E.C[+57.021]FPGLAVGLDGRVC[+57.021]VDTHMRSTC[+57.021]YGGYKRGQC[+57.021]IKPLFGAVTKSE.C	641		C[+57]*4	990.487	5	4948.41	4948.39	0	2.6	Specific	337	337	337	3.15	164	>hFBN1-Nterm 070820	1	DW040821_2.5457.5457.5	controllerType=0 controllerNumber=1 scan=5457	15.7986
05681:6	1	E.C[+57.021]FPGLAVGLDGRVC[+57.021]VDTHMRSTC[+57.021]YGGYKRGQC[+57.021]IKPLFGAVTKSE.C	641		C[+57]*4	825.571	6	4948.39	4948.39	0	-1.2	Specific	342.14	342.14	302.8	2.88	164	>hFBN1-Nterm 070820	1	DW040821_2.5821.5821.6	controllerType=0 controllerNumber=1 scan=5821	16.6595
06094:6	1	E.C[+57.021]FPGLAVGLDGRVC[+57.021]VDTHMRSTC[+57.021]YGGYKRGQC[+57.021]IKPLFGAVTKSE.C	641		C[+57]*4	825.576	6	4948.42	4948.39	0	5.5	Specific	344.56	344.56	275.45	3.47	164	>hFBN1-Nterm 070820	1	DW040821_2.6143.6143.6	controllerType=0 controllerNumber=1 scan=6143	17.4177
06180:6	1	E.C[+57.021]FPGLAVGLDGRVC[+57.021]VDTHMRSTC[+57.021]YGGYKRGQC[+57.021]IKPLFGAVTKSE.C	641		C[+57]*4	825.572	6	4948.39	4948.39	0	0.1	Specific	358.13	358.13	279.39	3.18	164	>hFBN1-Nterm 070820	1	DW040821_2.6208.6208.6	controllerType=0 controllerNumber=1 scan=6208	17.5717
05133:6	1	E.C[+57.021]FPGLAVGLDGRVC[+57.021]VDTHMRSTC[+57.021]YGGYKRGQC[+57.021]IKPLFGAVTKSE.C	641		C[+57]*4	825.572	6	4948.39	4948.39	0	-0.2	Specific	395.38	395.38	268.19	4.59	164	>hFBN1-Nterm 070820	1	DW040821_2.5410.5410.6	controllerType=0 controllerNumber=1 scan=5410	15.6882
05414:6	1	E.C[+57.021]FPGLAVGLDGRVC[+57.021]VDTHMRSTC[+57.021]YGGYKRGQC[+57.021]IKPLFGAVTKSE.C	641		C[+57]*4	825.575	6	4948.41	4948.39	0	4.2	Specific	399.89	399.89	266.6	4.76	164	>hFBN1-Nterm 070820	1	DW040821_2.5620.5620.6	controllerType=0 controllerNumber=1 scan=5620	16.1842
05346:6	1	E.C[+57.021]FPGLAVGLDGRVC[+57.021]VDTHMRSTC[+57.021]YGGYKRGQC[+57.021]IKPLFGAVTKSE.C	641		C[+57]*4	825.574	6	4948.41	4948.39	0	3.2	Specific	423.08	423.08	291.3	4.82	164	>hFBN1-Nterm 070820	1	DW040821_2.5565.5565.6	controllerType=0 controllerNumber=1 scan=5565	16.0536
04850:6	1	E.C[+57.021]FPGLAVGLDGRVC[+57.021]VDTHMRSTC[+57.021]YGGYKRGQC[+57.021]IKPLFGAVTKSE.C	641		C[+57]*4	825.577	6	4948.43	4948.39	0	6.6	Specific	429.01	429.01	326.02	4.36	164	>hFBN1-Nterm 070820	1	DW040821_2.5180.5180.6	controllerType=0 controllerNumber=1 scan=5180	15.162
05005:6	1	E.C[+57.021]FPGLAVGLDGRVC[+57.021]VDTHMRSTC[+57.021]YGGYKRGQC[+57.021]IKPLFGAVTKSE.C	641		C[+57]*4	825.572	6	4948.4	4948.39	0	0.4	Specific	443.32	443.32	314.95	4.94	164	>hFBN1-Nterm 070820	1	DW040821_2.5305.5305.6	controllerType=0 controllerNumber=1 scan=5305	15.4464
05193:6	1	E.C[+57.021]FPGLAVGLDGRVC[+57.021]VDTHMRSTC[+57.021]YGGYKRGQC[+57.021]IKPLFGAVTKSE.C	641		C[+57]*4	825.573	6	4948.4	4948.39	0	1.6	Specific	445.7	445.7	317.04	4.9	164	>hFBN1-Nterm 070820	1	DW040821_2.5455.5455.6	controllerType=0 controllerNumber=1 scan=5455	15.7942
05487:6	1	E.C[+57.021]FPGLAVGLDGRVC[+57.021]VDTHMRSTC[+57.021]YGGYKRGQC[+57.021]IKPLFGAVTKSE.C	641		C[+57]*4	825.576	6	4948.42	4948.39	0	5.5	Specific	457.16	457.16	302.67	5.11	164	>hFBN1-Nterm 070820	1	DW040821_2.5672.5672.6	controllerType=0 controllerNumber=1 scan=5672	16.3072
05571:6	1	E.C[+57.021]FPGLAVGLDGRVC[+57.021]VDTHMRSTC[+57.021]YGGYKRGQC[+57.021]IKPLFGAVTKSE.C	641		C[+57]*4	825.57	6	4948.39	4948.39	0	-1.6	Specific	464.23	464.23	332.34	4.65	164	>hFBN1-Nterm 070820	1	DW040821_2.5734.5734.6	controllerType=0 controllerNumber=1 scan=5734	16.4544
05067:6	1	E.C[+57.021]FPGLAVGLDGRVC[+57.021]VDTHMRSTC[+57.021]YGGYKRGQC[+57.021]IKPLFGAVTKSE.C	641		C[+57]*4	825.568	6	4948.37	4948.39	0	-4.2	Specific	471.2	471.2	342.98	5.4	164	>hFBN1-Nterm 070820	1	DW040821_2.5356.5356.6	controllerType=0 controllerNumber=1 scan=5356	15.5637
05263:6	1	E.C[+57.021]FPGLAVGLDGRVC[+57.021]VDTHMRSTC[+57.021]YGGYKRGQC[+57.021]IKPLFGAVTKSE.C	641		C[+57]*4	825.574	6	4948.41	4948.39	0	2.7	Specific	487.73	487.73	325.76	5.77	164	>hFBN1-Nterm 070820	1	DW040821_2.5506.5506.6	controllerType=0 controllerNumber=1 scan=5506	15.9154
05416:6	1	E.C[+57.021][-17.027]FPGLAVGLDGRVC[+57.021]VDTHMRSTC[+57.021]YGGYKRGQC[+57.021]IKPLFGAVTKSE.C	641		C[-17][+57]*4	822.739	6	4931.39	4931.37	0	5.7	Specific	249.82	249.82	249.82	3.03	164	>hFBN1-Nterm 070820	1	DW040821_2.5622.5622.6	controllerType=0 controllerNumber=1 scan=5622	16.1885
05490:6	1	E.C[+57.021][-17.027]FPGLAVGLDGRVC[+57.021]VDTHMRSTC[+57.021]YGGYKRGQC[+57.021]IKPLFGAVTKSE.C	641		C[-17][+57]*4	822.737	6	4931.38	4931.37	0	3.6	Specific	274.97	274.97	274.97	3.03	164	>hFBN1-Nterm 070820	1	DW040821_2.5674.5674.6	controllerType=0 controllerNumber=1 scan=5674	16.3116
05610:6	1	E.C[+57.021][-17.027]FPGLAVGLDGRVC[+57.021]VDTHMRSTC[+57.021]YGGYKRGQC[+57.021]IKPLFGAVTKSE.C	641		C[-17][+57]*4	822.903	6	4932.38	4931.37	1	2.3	Specific	325.12	325.12	325.12	3.27	164	>hFBN1-Nterm 070820	1	DW040821_2.5765.5765.6	controllerType=0 controllerNumber=1 scan=5765	16.5279
05682:6	1	E.C[+57.021][-17.027]FPGLAVGLDGRVC[+57.021]VDTHMRSTC[+57.021]YGGYKRGQC[+57.021]IKPLFGAVTKSE.C	641		C[-17][+57]*4	822.734	6	4931.37	4931.37	0	0	Specific	362.38	362.38	362.38	4.59	164	>hFBN1-Nterm 070820	1	DW040821_2.5822.5822.6	controllerType=0 controllerNumber=1 scan=5822	16.6616
03591:3	1	E.C[+57.021]C[+57.021]C[+57.021]ASTEYAFGEPC[+57.021]QPC[+57.021]PAQNSAE.Y	685		C[+57]*5	932.017	3	2794.04	2794.03	0	1.6	Specific	442.2	400.25	400.25	3.89	164	>hFBN1-Nterm 070820	1	DW040821_2.4200.4200.3	controllerType=0 controllerNumber=1 scan=4200	12.9019
03655:3	1	E.C[+57.021]C[+57.021]C[+57.021]ASTEYAFGEPC[+57.021]QPC[+57.021]PAQNSAE.Y	685		C[+57]*5	932.018	3	2794.04	2794.03	0	2.8	Specific	493.53	451.4	451.4	4.09	164	>hFBN1-Nterm 070820	1	DW040821_2.4252.4252.3	controllerType=0 controllerNumber=1 scan=4252	13.0226
03277:2	1	E.YAFGEPC[+57.021]QPC[+57.021]PAQNSAE.Y	692		C[+57]*2	963.395	2	1925.78	1925.78	0	1.6	Specific	472.26	356.82	356.82	3.53	164	>hFBN1-Nterm 070820	1	DW040821_2.3938.3938.2	controllerType=0 controllerNumber=1 scan=3938	12.3109
03334:2	1	E.YAFGEPC[+57.021]QPC[+57.021]PAQNSAE.Y	692		C[+57]*2	963.394	2	1925.78	1925.78	0	0.9	Specific	499.93	415.37	415.37	5.08	164	>hFBN1-Nterm 070820	1	DW040821_2.3987.3987.2	controllerType=0 controllerNumber=1 scan=3987	12.4241
05177:3	1	E.PC[+57.021]QPC[+57.021]PAQNSAEYQALC[+57.021]S[+203.079]S[+365.132]GPGMTSAGSDINE.C	697	HexNAc(1),HexNAc(1)Hex(1)	C[+57]*3, S[+203][+365]	1318.22	3	3952.64	3952.6	0	10.8	Specific	255.84	255.84	0	1.88	164	>hFBN1-Nterm 070820	1	DW040821_2.5442.5442.3	controllerType=0 controllerNumber=1 scan=5442	15.764
03414:3	1	E.YQALC[+57.021]SSGPGMTSAGSDINE.C	709		C[+57]	682.292	3	2044.86	2044.86	0	1.5	Specific	529.48	440.49	440.49	4.46	164	>hFBN1-Nterm 070820	1	DW040821_2.4056.4056.3	controllerType=0 controllerNumber=1 scan=4056	12.5728
03401:2	1	E.YQALC[+57.021]SSGPGMTSAGSDINE.C	709		C[+57]	1022.93	2	2044.86	2044.86	0	1.8	Specific	687.93	570.92	570.92	8.43	164	>hFBN1-Nterm 070820	1	DW040821_2.4044.4044.2	controllerType=0 controllerNumber=1 scan=4044	12.548
03461:2	1	E.YQALC[+57.021]SSGPGMTSAGSDINE.C	709		C[+57]	1022.94	2	2044.86	2044.86	0	3	Specific	707.65	539.58	539.58	9.43	164	>hFBN1-Nterm 070820	1	DW040821_2.4097.4097.2	controllerType=0 controllerNumber=1 scan=4097	12.6677
02771:2	1	E.YQALC[+57.021]SSGPGM[+15.995]TSAGSDINE.C	709		C[+57], M[+16]	1030.93	2	2060.85	2060.85	0	-1.8	Specific	182.18	182.18	2.11	1.59	164	>hFBN1-Nterm 070820	1	DW040821_2.3529.3529.2	controllerType=0 controllerNumber=1 scan=3529	11.381
04338:3	1	E.C[+57.021]ALDPDIC[+57.021]PNGIC[+57.021]E.N	729		C[+57]*3	545.229	3	1633.67	1633.67	0	4.3	Specific	308.83	308.83	308.83	2.71	164	>hFBN1-Nterm 070820	1	DW040821_2.4771.4771.3	controllerType=0 controllerNumber=1 scan=4771	14.2248
04439:2	1	E.C[+57.021]ALDPDIC[+57.021]PNGIC[+57.021]E.N	729		C[+57]*3	817.339	2	1633.67	1633.67	0	3.3	Specific	538.21	420.17	420.17	5.84	164	>hFBN1-Nterm 070820	1	DW040821_2.4845.4845.2	controllerType=0 controllerNumber=1 scan=4845	14.3962
04366:2	1	E.C[+57.021]ALDPDIC[+57.021]PNGIC[+57.021]E.N	729		C[+57]*3	817.341	2	1633.68	1633.67	0	5.9	Specific	652.95	483.8	483.8	8.89	164	>hFBN1-Nterm 070820	1	DW040821_2.4790.4790.2	controllerType=0 controllerNumber=1 scan=4790	14.2689
04290:2	1	E.C[+57.021]ALDPDIC[+57.021]PNGIC[+57.021]E.N	729		C[+57]*3	817.339	2	1633.67	1633.67	0	3.4	Specific	654.64	460.45	460.45	8.69	164	>hFBN1-Nterm 070820	1	DW040821_2.4737.4737.2	controllerType=0 controllerNumber=1 scan=4737	14.1462
06502:2	1	E.C[+57.021][-17.027]ALDPDIC[+57.021]PNGIC[+57.021]E.N	729		C[-17][+57]*3	808.827	2	1616.65	1616.64	0	5.1	Specific	434.53	397.2	397.2	4.86	164	>hFBN1-Nterm 070820	1	DW040821_2.6435.6435.2	controllerType=0 controllerNumber=1 scan=6435	18.1064
01537:2	1	E.VDSTGKNC[+57.021]VDINE.C	758		C[+57]	725.826	2	1450.64	1450.65	0	-2.6	Specific	51.21	51.21	51.21	1.82	164	>hFBN1-Nterm 070820	1	DW040821_2.2363.2363.2	controllerType=0 controllerNumber=1 scan=2363	8.5865
01494:2	1	E.VDSTGKNC[+57.021]VDINE.C	758		C[+57]	725.827	2	1450.65	1450.65	0	-0.1	Specific	75.78	75.78	75.78	1.56	164	>hFBN1-Nterm 070820	1	DW040821_2.2319.2319.2	controllerType=0 controllerNumber=1 scan=2319	8.475
01379:2	1	E.VDSTGKNC[+57.021]VDINE.C	758		C[+57]	725.828	2	1450.65	1450.65	0	0.9	Specific	98.75	98.75	98.75	2.29	164	>hFBN1-Nterm 070820	1	DW040821_2.2195.2195.2	controllerType=0 controllerNumber=1 scan=2195	8.148
01409:2	1	E.VDSTGKNC[+57.021]VDINE.C	758		C[+57]	725.827	2	1450.65	1450.65	0	-0.2	Specific	563.28	479.25	479.25	7.43	164	>hFBN1-Nterm 070820	1	DW040821_2.2232.2232.2	controllerType=0 controllerNumber=1 scan=2232	8.2541
01444:2	1	E.VDSTGKNC[+57.021]VDINE.C	758		C[+57]	725.828	2	1450.65	1450.65	0	0.6	Specific	580.83	566.17	566.17	7.43	164	>hFBN1-Nterm 070820	1	DW040821_2.2274.2274.2	controllerType=0 controllerNumber=1 scan=2274	8.365
04859:5	1	E.C[+57.021]VLNS[+294.095]LLC[+57.021]DNGQC[+57.021]RNT[+324.106]PGSFVC[+57.021]TC[+57.021]PKGFIYKPD[+15.995]LKTC[+57.021]E.D	771	Hex(1)Pent(1),Hex(2)	C[+57]*6, D[+16], S[+294], T[+324]	1029.66	5	5144.29	5143.25	1	6	Specific	176.52	176.52	0	1.46	164	>hFBN1-Nterm 070820	1	DW040821_2.5187.5187.5	controllerType=0 controllerNumber=1 scan=5187	15.1797
04730:5	1	E.C[+57.021]VLNSLLC[+57.021]DN[+15.995]GQC[+57.021]RNT[+294.095]PGS[+324.106]FVC[+57.021]TC[+57.021]PKGFIYKPDLKTC[+57.021]E.D	771	Hex(1)Pent(1),Hex(2)	C[+57]*6, N[+16], S[+324], T[+294]	1029.47	5	5143.31	5143.25	0	11.6	Specific	189.09	189.09	0	1.5	164	>hFBN1-Nterm 070820	1	DW040821_2.5081.5081.5	controllerType=0 controllerNumber=1 scan=5081	14.9341
04740:5	1	E.C[+57.021]VLNSLLC[+57.021]DNGQC[+57.021]RNT[+396.127]PGSFVC[+57.021]TC[+57.021]PKGFIYKPD[+15.995]LKT[+511.190]C[+57.021]E.D	771	Pent(3),HexNAc(1)Hex(1)Fuc(1)	C[+57]*6, D[+16], T[+396][+511]	1087.28	5	5432.39	5432.37	0	2.8	Specific	199.84	199.84	1.09	1.47	164	>hFBN1-Nterm 070820	1	DW040821_2.5089.5089.5	controllerType=0 controllerNumber=1 scan=5089	14.9534
05056:5	1	E.C[+57.021]VLNSLLC[+57.021]DNGQC[+57.021]RNT[+396.127]PGS[+349.137]FVC[+57.021]TC[+57.021]PKGFIYKPD[+15.995]LKTC[+57.021]E.D	771	Pent(3),HexNAc(1)Fuc(1)	C[+57]*6, D[+16], S[+349], T[+396]	1055.06	5	5271.29	5270.32	1	-5	Specific	203.79	203.79	0	1.68	164	>hFBN1-Nterm 070820	1	DW040821_2.5347.5347.5	controllerType=0 controllerNumber=1 scan=5347	15.5422
04876:5	1	E.C[+57.021]VLNSLLC[+57.021]DNGQC[+57.021]RNT[+396.127]PGSFVC[+57.021]TC[+57.021]PKGFIYKPD[+15.995]LKT[+511.190]C[+57.021]E.D	771	Pent(3),HexNAc(1)Hex(1)Fuc(1)	C[+57]*6, D[+16], T[+396][+511]	1087.48	5	5433.37	5432.37	1	-0.6	Specific	212.7	212.7	0.52	1.85	164	>hFBN1-Nterm 070820	1	DW040821_2.5200.5200.5	controllerType=0 controllerNumber=1 scan=5200	15.2093
04809:5	1	E.C[+57.021]VLNSLLC[+57.021]DN[+15.995]GQC[+57.021]RNT[+511.190]PGS[+396.127]FVC[+57.021]TC[+57.021]PKGFIYKPDLKTC[+57.021]E.D	771	HexNAc(1)Hex(1)Fuc(1),Pent(3)	C[+57]*6, N[+16], S[+396], T[+511]	1087.28	5	5432.38	5432.37	0	1.4	Specific	220.95	220.95	0	1.62	164	>hFBN1-Nterm 070820	1	DW040821_2.5143.5143.5	controllerType=0 controllerNumber=1 scan=5143	15.0795
03164:3	1	E.C[+57.021]ESSPC[+57.021]INGVC[+57.021]KNS[+324.106]PGSFIC[+57.021]E.C	813	Hex(2)	C[+57]*4, S[+324]	909.37	3	2726.09	2726.09	0	0.4	Specific	659.31	391.59	3.6	8.46	164	>hFBN1-Nterm 070820	1	DW040821_2.3841.3841.3	controllerType=0 controllerNumber=1 scan=3841	12.0911
03439:2	1	E.SSPC[+57.021]INGVC[+57.021]KNSPGSFIC[+57.021]E.C	815		C[+57]*3	1056.96	2	2112.92	2112.91	0	3.5	Specific	560.72	488.3	488.3	7.18	164	>hFBN1-Nterm 070820	1	DW040821_2.4078.4078.2	controllerType=0 controllerNumber=1 scan=4078	12.6235
03092:3	1	E.SSPC[+57.021]INGVC[+57.021]KNS[+324.106]PGSFIC[+57.021]E.C	815	Hex(2)	C[+57]*3, S[+324]	813.011	3	2437.02	2437.02	0	-1.1	Specific	176.25	142.26	0	1.44	164	>hFBN1-Nterm 070820	1	DW040821_2.3784.3784.4	controllerType=0 controllerNumber=1 scan=3784	11.9592
03365:3	1	E.SS[+162.053]PC[+57.021]INGVC[+57.021]KNSPGSFIC[+57.021]E.C	815	Hex(1)	C[+57]*3, S[+162]	758.994	3	2274.97	2274.97	0	0	Specific	363.61	281.32	1.2	2.66	164	>hFBN1-Nterm 070820	1	DW040821_2.4013.4013.3	controllerType=0 controllerNumber=1 scan=4013	12.4789
03382:2	1	E.SS[+162.053]PC[+57.021]INGVC[+57.021]KNSPGSFIC[+57.021]E.C	815	Hex(1)	C[+57]*3, S[+162]	1137.99	2	2274.97	2274.97	0	0.4	Specific	400.81	318.2	1.2	4.47	164	>hFBN1-Nterm 070820	1	DW040821_2.4028.4028.2	controllerType=0 controllerNumber=1 scan=4028	12.5117
03041:2	1	E.SSPC[+57.021]INGVC[+57.021]KNSPGS[+324.106]FIC[+57.021]E.C	815	Hex(2)	C[+57]*3, S[+324]	1219.01	2	2437.02	2437.02	0	0.5	Specific	538.13	538.13	0	6.17	164	>hFBN1-Nterm 070820	1	DW040821_2.3747.3747.2	controllerType=0 controllerNumber=1 scan=3747	11.8749
03055:3	1	E.SSPC[+57.021]INGVC[+57.021]KNS[+324.106]PGSFIC[+57.021]E.C	815	Hex(2)	C[+57]*3, S[+324]	813.011	3	2437.02	2437.02	0	-1	Specific	652.98	488.47	0	8.87	164	>hFBN1-Nterm 070820	1	DW040821_2.3758.3758.3	controllerType=0 controllerNumber=1 scan=3758	11.9004
04048:2	1	E.C[+57.021]SSESTLDPTKTIC[+57.021]IE.T	834		C[+57]*2	920.926	2	1840.84	1840.83	0	7.4	Specific	452.58	397.56	397.56	4.93	164	>hFBN1-Nterm 070820	1	DW040821_2.4556.4556.2	controllerType=0 controllerNumber=1 scan=4556	13.7251
03972:2	1	E.C[+57.021]SSESTLDPTKTIC[+57.021]IE.T	834		C[+57]*2	920.923	2	1840.84	1840.83	0	4.8	Specific	580.05	508.9	508.9	6.59	164	>hFBN1-Nterm 070820	1	DW040821_2.4499.4499.2	controllerType=0 controllerNumber=1 scan=4499	13.5936
03700:3	1	E.C[+57.021]SSESTLDPTKTIC[+57.021]IE.T	834		C[+57]*2	614.283	3	1840.84	1840.83	0	2.7	Specific	600.48	445.52	445.52	7.25	164	>hFBN1-Nterm 070820	1	DW040821_2.4286.4286.3	controllerType=0 controllerNumber=1 scan=4286	13.1
03858:2	1	E.C[+57.021]SSESTLDPTKTIC[+57.021]IE.T	834		C[+57]*2	920.924	2	1840.84	1840.83	0	5.4	Specific	721.35	565.88	565.88	9.59	164	>hFBN1-Nterm 070820	1	DW040821_2.4416.4416.2	controllerType=0 controllerNumber=1 scan=4416	13.4009
03661:2	1	E.C[+57.021]SSESTLDPTKTIC[+57.021]IE.T	834		C[+57]*2	920.922	2	1840.84	1840.83	0	3.1	Specific	731.05	493.93	493.93	9.39	164	>hFBN1-Nterm 070820	1	DW040821_2.4256.4256.2	controllerType=0 controllerNumber=1 scan=4256	13.0314
03726:2	1	E.C[+57.021]SSESTLDPTKTIC[+57.021]IE.T	834		C[+57]*2	920.925	2	1840.84	1840.83	0	6.4	Specific	758.08	519.6	519.6	10.21	164	>hFBN1-Nterm 070820	1	DW040821_2.4306.4306.2	controllerType=0 controllerNumber=1 scan=4306	13.1469
03792:2	1	E.C[+57.021]SSESTLDPTKTIC[+57.021]IE.T	834		C[+57]*2	920.922	2	1840.84	1840.83	0	3.6	Specific	758.65	508.89	508.89	10.59	164	>hFBN1-Nterm 070820	1	DW040821_2.4361.4361.2	controllerType=0 controllerNumber=1 scan=4361	13.2753
04996:2	1	E.C[+57.021][-17.027]SSESTLDPTKTIC[+57.021]IE.T	834		C[-17][+57]*2	912.408	2	1823.81	1823.8	0	3	Specific	547.47	441.63	441.63	5.54	164	>hFBN1-Nterm 070820	1	DW040821_2.5299.5299.2	controllerType=0 controllerNumber=1 scan=5299	15.4343
05076:2	1	E.C[+57.021][-17.027]SSESTLDPTKTIC[+57.021]IE.T	834		C[-17][+57]*2	912.406	2	1823.81	1823.8	0	0.8	Specific	559.56	559.56	559.56	5.58	164	>hFBN1-Nterm 070820	1	DW040821_2.5364.5364.2	controllerType=0 controllerNumber=1 scan=5364	15.5819
05061:2	1	E.C[+57.021][-17.027]SSESTLDPTKTIC[+57.021]IE.T	834		C[-17][+57]*2	912.405	2	1823.8	1823.8	0	-0.9	Specific	586.1	586.1	586.1	6.42	164	>hFBN1-Nterm 070820	1	DW040821_2.5351.5351.2	controllerType=0 controllerNumber=1 scan=5351	15.5528
04115:2	1	E.STLDPTKTIC[+57.021]IE.T	838		C[+57]	689.35	2	1377.69	1377.69	0	0.3	Specific	504.73	449.01	449.01	6.37	164	>hFBN1-Nterm 070820	1	DW040821_2.4605.4605.2	controllerType=0 controllerNumber=1 scan=4605	13.838
03548:2	1	E.STLDPTKTIC[+57.021]IE.T	838		C[+57]	689.351	2	1377.7	1377.69	0	1.8	Specific	630.94	420.45	420.45	8.41	164	>hFBN1-Nterm 070820	1	DW040821_2.4166.4166.2	controllerType=0 controllerNumber=1 scan=4166	12.8271
03973:2	1	E.STLDPTKTIC[+57.021]IE.T	838		C[+57]	689.353	2	1377.7	1377.69	0	4.5	Specific	634.9	510.77	510.77	8.62	164	>hFBN1-Nterm 070820	1	DW040821_2.4500.4500.2	controllerType=0 controllerNumber=1 scan=4500	13.5958
04047:2	1	E.STLDPTKTIC[+57.021]IE.T	838		C[+57]	689.352	2	1377.7	1377.69	0	2.9	Specific	640.4	582.16	582.16	8.41	164	>hFBN1-Nterm 070820	1	DW040821_2.4555.4555.2	controllerType=0 controllerNumber=1 scan=4555	13.7229
03891:2	1	E.STLDPTKTIC[+57.021]IE.T	838		C[+57]	689.353	2	1377.7	1377.69	0	4.3	Specific	657.01	533.19	533.19	9.62	164	>hFBN1-Nterm 070820	1	DW040821_2.4442.4442.2	controllerType=0 controllerNumber=1 scan=4442	13.4609
03818:2	1	E.STLDPTKTIC[+57.021]IE.T	838		C[+57]	689.353	2	1377.7	1377.69	0	4.7	Specific	686.22	424.09	424.09	9.62	164	>hFBN1-Nterm 070820	1	DW040821_2.4384.4384.2	controllerType=0 controllerNumber=1 scan=4384	13.3258
03754:2	1	E.STLDPTKTIC[+57.021]IE.T	838		C[+57]	689.352	2	1377.7	1377.69	0	3.5	Specific	703.74	484.64	484.64	10.62	164	>hFBN1-Nterm 070820	1	DW040821_2.4329.4329.2	controllerType=0 controllerNumber=1 scan=4329	13.2006
03616:2	1	E.STLDPTKTIC[+57.021]IE.T	838		C[+57]	689.354	2	1377.7	1377.69	0	5.8	Specific	723.39	416.79	416.79	10.62	164	>hFBN1-Nterm 070820	1	DW040821_2.4218.4218.2	controllerType=0 controllerNumber=1 scan=4218	12.9447
03682:2	1	E.STLDPTKTIC[+57.021]IE.T	838		C[+57]	689.352	2	1377.7	1377.69	0	3.1	Specific	739.51	461.58	461.58	10.41	164	>hFBN1-Nterm 070820	1	DW040821_2.4273.4273.2	controllerType=0 controllerNumber=1 scan=4273	13.0722
03595:2	1	E.STLD[+15.995]PTKTIC[+57.021]IE.T	838		C[+57], D[+16]	697.349	2	1393.69	1393.69	0	1.5	Specific	117.94	117.94	117.94	1.48	164	>hFBN1-Nterm 070820	1	DW040821_2.4203.4203.2	controllerType=0 controllerNumber=1 scan=4203	12.9084
03627:2	1	E.TIKGTC[+57.021]WQTVID.G	850		C[+57]	711.359	2	1421.71	1421.71	0	0.8	Specific	287.42	287.42	287.42	3.02	164	>hFBN1-Nterm 070820	1	DW040821_2.4226.4226.2	controllerType=0 controllerNumber=1 scan=4226	12.9612
03942:3	1	E.TIKGT[+162.053]C[+57.021]WQT[+324.106]VID[+15.995].G	850	Hex(1),Hex(2)	C[+57], D[+16], T[+162][+324]	641.949	3	1923.83	1923.86	0	-16.1	Specific	236.37	236.37	0	2.61	164	>hFBN1-Nterm 070820	1	DW040821_2.4478.4478.3	controllerType=0 controllerNumber=1 scan=4478	13.5441
03333:2	1	E.TIKGTC[+57.021]WQTVIDGRC[+57.021]E.I	850		C[+57]*2	962.458	2	1923.91	1923.91	0	1.6	Specific	232.73	232.73	232.73	1.43	164	>hFBN1-Nterm 070820	1	DW040821_2.3987.3987.2	controllerType=0 controllerNumber=1 scan=3987	12.4241
03276:2	1	E.TIKGTC[+57.021]WQTVIDGRC[+57.021]E.I	850		C[+57]*2	962.458	2	1923.91	1923.91	0	1.8	Specific	262.07	262.07	262.07	1.63	164	>hFBN1-Nterm 070820	1	DW040821_2.3938.3938.2	controllerType=0 controllerNumber=1 scan=3938	12.3109
04248:3	1	E.TIKGTC[+57.021]WQTVIDGRC[+57.021]E.I	850		C[+57]*2	641.976	3	1923.91	1923.91	0	4.6	Specific	412.36	412.36	412.36	4.56	164	>hFBN1-Nterm 070820	1	DW040821_2.4706.4706.3	controllerType=0 controllerNumber=1 scan=4706	14.0737
04177:3	1	E.TIKGTC[+57.021]WQTVIDGRC[+57.021]E.I	850		C[+57]*2	641.976	3	1923.91	1923.91	0	4.1	Specific	429.33	429.33	429.33	4.56	164	>hFBN1-Nterm 070820	1	DW040821_2.4650.4650.3	controllerType=0 controllerNumber=1 scan=4650	13.9424
03865:3	1	E.TIKGTC[+57.021]WQTVIDGRC[+57.021]E.I	850		C[+57]*2	641.977	3	1923.92	1923.91	0	5.8	Specific	513.1	513.1	513.1	4.84	164	>hFBN1-Nterm 070820	1	DW040821_2.4422.4422.3	controllerType=0 controllerNumber=1 scan=4422	13.4139
03140:3	1	E.TIKGTC[+57.021]WQTVIDGRC[+57.021]E.I	850		C[+57]*2	641.974	3	1923.91	1923.91	0	0.8	Specific	536.55	536.55	536.55	5.58	164	>hFBN1-Nterm 070820	1	DW040821_2.3825.3825.3	controllerType=0 controllerNumber=1 scan=3825	12.0545
03943:3	1	E.TIKGTC[+57.021]WQTVIDGRC[+57.021]E.I	850		C[+57]*2	641.973	3	1923.91	1923.91	0	0.5	Specific	554.48	554.48	554.48	4.91	164	>hFBN1-Nterm 070820	1	DW040821_2.4478.4478.3	controllerType=0 controllerNumber=1 scan=4478	13.5441
03076:3	1	E.TIKGTC[+57.021]WQTVIDGRC[+57.021]E.I	850		C[+57]*2	641.973	3	1923.9	1923.91	0	-0.4	Specific	578.1	578.1	578.1	6.42	164	>hFBN1-Nterm 070820	1	DW040821_2.3773.3773.3	controllerType=0 controllerNumber=1 scan=3773	11.9344
03795:3	1	E.TIKGTC[+57.021]WQTVIDGRC[+57.021]E.I	850		C[+57]*2	641.975	3	1923.91	1923.91	0	2.5	Specific	587.46	587.46	587.46	6.39	164	>hFBN1-Nterm 070820	1	DW040821_2.4364.4364.3	controllerType=0 controllerNumber=1 scan=4364	13.2818
03660:3	1	E.TIKGTC[+57.021]WQTVIDGRC[+57.021]E.I	850		C[+57]*2	641.975	3	1923.91	1923.91	0	3	Specific	616.97	616.97	616.97	7.39	164	>hFBN1-Nterm 070820	1	DW040821_2.4255.4255.3	controllerType=0 controllerNumber=1 scan=4255	13.0292
03728:3	1	E.TIKGTC[+57.021]WQTVIDGRC[+57.021]E.I	850		C[+57]*2	641.974	3	1923.91	1923.91	0	1.4	Specific	639.69	639.69	639.69	7.39	164	>hFBN1-Nterm 070820	1	DW040821_2.4307.4307.3	controllerType=0 controllerNumber=1 scan=4307	13.149
03587:3	1	E.TIKGTC[+57.021]WQTVIDGRC[+57.021]E.I	850		C[+57]*2	641.975	3	1923.91	1923.91	0	2	Specific	642.5	642.5	642.5	7.39	164	>hFBN1-Nterm 070820	1	DW040821_2.4196.4196.3	controllerType=0 controllerNumber=1 scan=4196	12.8939
03517:3	1	E.TIKGTC[+57.021]WQTVIDGRC[+57.021]E.I	850		C[+57]*2	641.974	3	1923.91	1923.91	0	1.8	Specific	672.88	672.88	672.88	8.39	164	>hFBN1-Nterm 070820	1	DW040821_2.4141.4141.3	controllerType=0 controllerNumber=1 scan=4141	12.7697
03259:3	1	E.TIKGTC[+57.021]WQTVIDGRC[+57.021]E.I	850		C[+57]*2	641.974	3	1923.91	1923.91	0	0.6	Specific	676.97	676.97	676.97	8.42	164	>hFBN1-Nterm 070820	1	DW040821_2.3923.3923.3	controllerType=0 controllerNumber=1 scan=3923	12.2802
03448:3	1	E.TIKGTC[+57.021]WQTVIDGRC[+57.021]E.I	850		C[+57]*2	641.975	3	1923.91	1923.91	0	2.7	Specific	690.08	690.08	690.08	8.39	164	>hFBN1-Nterm 070820	1	DW040821_2.4086.4086.3	controllerType=0 controllerNumber=1 scan=4086	12.6428
03321:3	1	E.TIKGTC[+57.021]WQTVIDGRC[+57.021]E.I	850		C[+57]*2	641.973	3	1923.91	1923.91	0	0.4	Specific	699.25	691.5	691.5	8.42	164	>hFBN1-Nterm 070820	1	DW040821_2.3976.3976.3	controllerType=0 controllerNumber=1 scan=3976	12.4002
03385:3	1	E.TIKGTC[+57.021]WQTVIDGRC[+57.021]E.I	850		C[+57]*2	641.974	3	1923.91	1923.91	0	1.7	Specific	706.36	706.36	706.36	9.39	164	>hFBN1-Nterm 070820	1	DW040821_2.4031.4031.3	controllerType=0 controllerNumber=1 scan=4031	12.5201
03375:2	1	E.TIKGTC[+57.021]WQTVIDGRC[+57.021]E.I	850		C[+57]*2	962.458	2	1923.91	1923.91	0	1.9	Specific	908.75	875.97	875.97	12.69	164	>hFBN1-Nterm 070820	1	DW040821_2.4022.4022.2	controllerType=0 controllerNumber=1 scan=4022	12.4995
03447:3	1	E.TIKGTC[+57.021]W[+15.995]QTVID[+15.995]GRC[+57.021]E.I	850		C[+57]*2, D[+16], W[+16]	652.638	3	1955.9	1955.89	0	1.9	Specific	113.68	113.68	113.68	1.41	164	>hFBN1-Nterm 070820	1	DW040821_2.4084.4084.3	controllerType=0 controllerNumber=1 scan=4084	12.6365
03378:3	1	E.TIKGTC[+57.021]W[+15.995]QTVID[+15.995]GRC[+57.021]E.I	850		C[+57]*2, D[+16], W[+16]	652.636	3	1955.89	1955.89	0	-0.6	Specific	193.59	193.59	193.59	1.57	164	>hFBN1-Nterm 070820	1	DW040821_2.4025.4025.3	controllerType=0 controllerNumber=1 scan=4025	12.5051
04613:5	1	E.ININGATLKSQC[+57.021]C[+57.021]SS[+511.190]LGAAWGSPC[+57.021]TLC[+57.021]QVDPIC[+57.021]GKGYSRIKGTQC[+57.021]E.D	866	HexNAc(1)Hex(1)Fuc(1)	C[+57]*6, S[+511]	1123.5	5	5613.47	5614.56	-1	-14.6	Specific	121.87	121.87	0	1.5	164	>hFBN1-Nterm 070820	1	DW040821_2.4984.4984.5	controllerType=0 controllerNumber=1 scan=4984	14.7104
04558:6	1	E.ININGATLKSQC[+57.021]C[+57.021]SS[+511.190]LGAAWGSPC[+57.021]TLC[+57.021]QVDPIC[+57.021]GKGYSRIKGTQC[+57.021]E.D	866	HexNAc(1)Hex(1)Fuc(1)	C[+57]*6, S[+511]	936.422	6	5613.49	5614.56	-1	-10.7	Specific	181.47	181.47	0	1.81	164	>hFBN1-Nterm 070820	1	DW040821_2.4938.4938.6	controllerType=0 controllerNumber=1 scan=4938	14.6081
05225:5	1	E.ININGAT[+146.058]LKS[+324.106]QC[+57.021]C[+57.021]SSLGAAWGSPC[+57.021]TLC[+57.021]QVDPIC[+57.021]GKGYSRIKGTQC[+57.021]E.D	866	Fuc(1),Hex(2)	C[+57]*6, S[+324], T[+146]	1115.29	5	5572.42	5573.53	-1	-19.3	Specific	9.19	9.19	0	1.37	164	>hFBN1-Nterm 070820	1	DW040821_2.5477.5477.5	controllerType=0 controllerNumber=1 scan=5477	15.846
05018:5	1	E.ININGAT[+294.095]LKS[+203.079]QC[+57.021]C[+57.021]SSLGAAWGSPC[+57.021]TLC[+57.021]QVDPIC[+57.021]GKGYSRIKGTQC[+57.021]E.D	866	Hex(1)Pent(1),HexNAc(1)	C[+57]*6, S[+203], T[+294]	1120.92	5	5600.56	5600.54	0	3.9	Specific	35.81	35.81	8.28	1.43	164	>hFBN1-Nterm 070820	1	DW040821_2.5316.5316.5	controllerType=0 controllerNumber=1 scan=5316	15.4713
04733:5	1	E.ININ[+15.995]GATLKSQC[+57.021]C[+57.021]SS[+365.132]LGAAWGSPC[+57.021]TLC[+57.021]QVDPIC[+57.021]GKGYSRIKGTQC[+57.021]E.D	866	HexNAc(1)Hex(1)	C[+57]*6, N[+16], S[+365]	1097.92	5	5485.57	5484.49	1	13.5	Specific	54.12	54.12	0	1.39	164	>hFBN1-Nterm 070820	1	DW040821_2.5082.5082.5	controllerType=0 controllerNumber=1 scan=5082	14.9362
05360:5	1	E.ININGAT[+146.058]LKS[+324.106]QC[+57.021]C[+57.021]SSLGAAWGSPC[+57.021]TLC[+57.021]QVDPIC[+57.021]GKGYSRIKGTQC[+57.021]E.D	866	Fuc(1),Hex(2)	C[+57]*6, S[+324], T[+146]	1115.72	5	5574.55	5573.53	1	2.9	Specific	66.94	66.94	0	1.41	164	>hFBN1-Nterm 070820	1	DW040821_2.5577.5577.5	controllerType=0 controllerNumber=1 scan=5577	16.0819
04816:5	1	E.ININGATLKSQC[+57.021]C[+57.021]SSLGAAWGSPC[+57.021]TLC[+57.021]QVDPIC[+57.021]GKGYS[+365.132]RIKGT[+396.127]QC[+57.021]E.D	866	HexNAc(1)Hex(1),Pent(3)	C[+57]*6, S[+365], T[+396]	1173.93	5	5865.63	5864.63	1	-0.5	Specific	66.95	66.95	5.84	1.38	164	>hFBN1-Nterm 070820	1	DW040821_2.5149.5149.5	controllerType=0 controllerNumber=1 scan=5149	15.0927
04597:5	1	E.ININGATLKSQC[+57.021]C[+57.021]SSLGAAW[+15.995]GSPC[+57.021]T[+365.132]LC[+57.021]QVDPIC[+57.021]GKGYSRIKGTQC[+57.021]E.D	866	HexNAc(1)Hex(1)	C[+57]*6, T[+365], W[+16]	1097.71	5	5484.54	5484.49	0	8.2	Specific	116.25	116.25	0	1.62	164	>hFBN1-Nterm 070820	1	DW040821_2.4969.4969.5	controllerType=0 controllerNumber=1 scan=4969	14.6772
04460:5	1	E.ININGATLKSQC[+57.021]C[+57.021]SSLGAAWGSPC[+57.021]TLC[+57.021]QVDPIC[+57.021]GKGYS[+264.085]RIKGT[+264.085]QC[+57.021]E.D	866	Pent(2),Pent(2)	C[+57]*6, S[+264], T[+264]	1127.32	5	5632.58	5631.54	1	7.8	Specific	182.78	182.78	3.97	1.7	164	>hFBN1-Nterm 070820	1	DW040821_2.4861.4861.5	controllerType=0 controllerNumber=1 scan=4861	14.4331
04883:5	1	E.ININ[+15.995]GAT[+294.095]LKSQC[+57.021]C[+57.021]S[+162.053]SLGAAWGSPC[+57.021]TLC[+57.021]QVDPIC[+57.021]GKGYSRIKGTQC[+57.021]E.D	866	Hex(1)Pent(1),Hex(1)	C[+57]*6, N[+16], S[+162], T[+294]	1116.12	5	5576.56	5575.51	1	8.4	Specific	91.53	91.53	0	1.62	164	>hFBN1-Nterm 070820	1	DW040821_2.5205.5205.5	controllerType=0 controllerNumber=1 scan=5205	15.2203
04502:6	1	E.ININGATLKSQC[+57.021]C[+57.021]SS[+396.127]LGAAW[+15.995]GS[+349.137]PC[+57.021]TLC[+57.021]QVDPIC[+57.021]GKGYSRIKGTQC[+57.021]E.D	866	Pent(3),HexNAc(1)Fuc(1)	C[+57]*6, S[+349][+396], W[+16]	978.446	6	5865.64	5864.63	1	1.7	Specific	159.27	159.27	0	1.79	164	>hFBN1-Nterm 070820	1	DW040821_2.4894.4894.6	controllerType=0 controllerNumber=1 scan=4894	14.5095
04601:6	1	E.ININ[+15.995]GAT[+324.106]LKS[+132.042]QC[+57.021]C[+57.021]SSLGAAWGSPC[+57.021]TLC[+57.021]QVDPIC[+57.021]GKGYSRIKGTQC[+57.021]E.D	866	Hex(2),Pent(1)	C[+57]*6, N[+16], S[+132], T[+324]	930.097	6	5575.54	5575.51	0	6.1	Specific	198.06	198.06	4.11	1.63	164	>hFBN1-Nterm 070820	1	DW040821_2.4972.4972.6	controllerType=0 controllerNumber=1 scan=4972	14.6838
04528:6	1	E.ININGATLKSQC[+57.021]C[+57.021]SSLGAAW[+15.995]GSPC[+57.021]T[+162.053]LC[+57.021]QVDPIC[+57.021]GKGYS[+294.095]RIKGTQC[+57.021]E.D	866	Hex(1),Hex(1)Pent(1)	C[+57]*6, S[+294], T[+162], W[+16]	930.097	6	5575.55	5575.51	0	6.4	Specific	206.15	206.15	0	1.86	164	>hFBN1-Nterm 070820	1	DW040821_2.4915.4915.6	controllerType=0 controllerNumber=1 scan=4915	14.5573
04538:5	1	E.ININGATLKSQC[+57.021]C[+57.021]SSLGAAWGSPC[+57.021]TLC[+57.021]QVD[+15.995]PIC[+57.021]GKGYS[+324.106]RIKGT[+132.042]QC[+57.021]E.D	866	Hex(2),Pent(1)	C[+57]*6, D[+16], S[+324], T[+132]	1115.92	5	5575.55	5575.51	0	6.9	Specific	259	8.79	6.62	1.58	164	>hFBN1-Nterm 070820	1	DW040821_2.4922.4922.5	controllerType=0 controllerNumber=1 scan=4922	14.5744
04472:5	1	E.ININGATLKSQC[+57.021]C[+57.021]SSLGAAWGSPC[+57.021]TLC[+57.021]QVD[+15.995]PIC[+57.021]GKGYS[+324.106]RIKGT[+132.042]QC[+57.021]E.D	866	Hex(2),Pent(1)	C[+57]*6, D[+16], S[+324], T[+132]	1115.92	5	5575.56	5575.51	0	9.3	Specific	355.84	355.84	5.76	2.81	164	>hFBN1-Nterm 070820	1	DW040821_2.4871.4871.5	controllerType=0 controllerNumber=1 scan=4871	14.4563
04470:5	1	E.ININGATLKSQC[+57.021]C[+57.021]SSLGAAW[+15.995]GS[+365.132]PC[+57.021]T[+365.132]LC[+57.021]QVD[+15.995]PIC[+57.021]GKGYSRIKGTQC[+57.021]E.D	866	HexNAc(1)Hex(1),HexNAc(1)Hex(1)	C[+57]*6, D[+16], S[+365], T[+365], W[+16]	1173.73	5	5864.64	5865.62	-1	4.4	Specific	233.71	233.71	0	2.26	164	>hFBN1-Nterm 070820	1	DW040821_2.4869.4869.5	controllerType=0 controllerNumber=1 scan=4869	14.4529
04522:5	1	E.ININGATLKSQC[+57.021]C[+57.021]S[+365.132]SLGAAW[+15.995]GSPC[+57.021]TLC[+57.021]QVD[+15.995]PIC[+57.021]GKGYSRIKGT[+132.042]QC[+57.021]E.D	866	HexNAc(1)Hex(1),Pent(1)	C[+57]*6, D[+16], S[+365], T[+132], W[+16]	1127.52	5	5633.57	5632.53	1	5.7	Specific	286.07	286.07	4.48	2.97	164	>hFBN1-Nterm 070820	1	DW040821_2.4911.4911.5	controllerType=0 controllerNumber=1 scan=4911	14.5495
04553:4	1	E.ININGATLKSQC[+57.021]C[+57.021]S[+324.106]SLGAAW[+15.995]GSPC[+57.021]TLC[+57.021]QVD[+15.995]PIC[+57.021]GKGYSRIKGTQC[+57.021]ED.I	866	Hex(2)	C[+57]*6, D[+16], S[+324], W[+16]	1394.64	4	5575.54	5574.49	1	8.3	Specific	263.95	25.61	0	1.34	164	>hFBN1-Nterm 070820	1	DW040821_2.4934.4934.4	controllerType=0 controllerNumber=1 scan=4934	14.5995
04488:4	1	E.ININGATLKSQC[+57.021]C[+57.021]S[+324.106]SLGAAW[+15.995]GSPC[+57.021]TLC[+57.021]QVD[+15.995]PIC[+57.021]GKGYSRIKGTQC[+57.021]ED.I	866	Hex(2)	C[+57]*6, D[+16], S[+324], W[+16]	1394.64	4	5575.53	5574.49	1	6.8	Specific	380.94	380.94	0	3.26	164	>hFBN1-Nterm 070820	1	DW040821_2.4883.4883.4	controllerType=0 controllerNumber=1 scan=4883	14.4835
04498:5	1	E.ININGATLKSQC[+57.021]C[+57.021]SSLGAAW[+15.995]GS[+162.053]PC[+57.021]TLC[+57.021]QVD[+15.995]PIC[+57.021]GKGYS[+511.190]RIKGTQC[+57.021]ED.I	866	Hex(1),HexNAc(1)Hex(1)Fuc(1)	C[+57]*6, D[+16], S[+162][+511], W[+16]	1185.34	5	5922.67	5923.63	-1	7.2	Specific	180.14	180.14	0	1.45	164	>hFBN1-Nterm 070820	1	DW040821_2.4891.4891.5	controllerType=0 controllerNumber=1 scan=4891	14.5029
05170:6	1	E.VFPGVC[+57.021]KNGLC[+57.021]VNT[+162.053]RGSFKC[+57.021]QC[+57.021]PSGMTLDATGRIC[+57.021]LDIRLE.T	918	Hex(1)	C[+57]*5, T[+162]	809.053	6	4849.28	4849.3	0	-4.3	Specific	291.25	291.25	4.53	2.36	164	>hFBN1-Nterm 070820	1	DW040821_2.5437.5437.6	controllerType=0 controllerNumber=1 scan=5437	15.7508
05259:6	1	E.VFPGVC[+57.021]KNGLC[+57.021]VNT[+162.053]RGSFKC[+57.021]QC[+57.021]PSGMTLDATGRIC[+57.021]LDIRLE.T	918	Hex(1)	C[+57]*5, T[+162]	809.058	6	4849.31	4849.3	0	1.9	Specific	336.76	336.76	4.8	2.06	164	>hFBN1-Nterm 070820	1	DW040821_2.5502.5502.6	controllerType=0 controllerNumber=1 scan=5502	15.9048
04909:6	1	E.VFPGVC[+57.021]KNGLC[+57.021]VNT[+162.053]RGSFKC[+57.021]QC[+57.021]PSGMTLDATGRIC[+57.021]LDIRLE.T	918	Hex(1)	C[+57]*5, T[+162]	809.059	6	4849.32	4849.3	0	3.7	Specific	514.18	514.18	4.8	4.21	164	>hFBN1-Nterm 070820	1	DW040821_2.5226.5226.6	controllerType=0 controllerNumber=1 scan=5226	15.268
04986:6	1	E.VFPGVC[+57.021]KNGLC[+57.021]VNT[+162.053]RGSFKC[+57.021]QC[+57.021]PSGMTLDATGRIC[+57.021]LDIRLE.T	918	Hex(1)	C[+57]*5, T[+162]	809.057	6	4849.3	4849.3	0	0.3	Specific	514.92	514.92	4.8	4.04	164	>hFBN1-Nterm 070820	1	DW040821_2.5290.5290.6	controllerType=0 controllerNumber=1 scan=5290	15.4126
03837:3	1	D.ATGRIC[+57.021]LDIRLE.T	947		C[+57]	472.927	3	1416.77	1416.76	0	3.4	Specific	355.63	355.63	355.63	4.58	164	>hFBN1-Nterm 070820	1	DW040821_2.4398.4398.3	controllerType=0 controllerNumber=1 scan=4398	13.3581
03716:2	1	D.ATGRIC[+57.021]LDIRLE.T	947		C[+57]	708.889	2	1416.77	1416.76	0	5.4	Specific	479.1	479.1	479.1	3.78	164	>hFBN1-Nterm 070820	1	DW040821_2.4298.4298.2	controllerType=0 controllerNumber=1 scan=4298	13.1275
03769:3	1	D.ATGRIC[+57.021]LDIRLE.T	947		C[+57]	472.927	3	1416.77	1416.76	0	1.8	Specific	573.75	573.75	573.75	6.83	164	>hFBN1-Nterm 070820	1	DW040821_2.4340.4340.3	controllerType=0 controllerNumber=1 scan=4340	13.2259
03709:3	1	D.ATGRIC[+57.021]LDIRLE.T	947		C[+57]	472.926	3	1416.76	1416.76	0	0.5	Specific	595.11	595.11	595.11	6.86	164	>hFBN1-Nterm 070820	1	DW040821_2.4291.4291.3	controllerType=0 controllerNumber=1 scan=4291	13.1104
03156:2	1	E.TC[+57.021]FLRYE.D	959		C[+57]	494.731	2	988.456	988.456	0	0.1	Specific	359.38	284.49	284.49	2.84	164	>hFBN1-Nterm 070820	1	DW040821_2.3836.3836.2	controllerType=0 controllerNumber=1 scan=3836	12.0803
03011:2	1	E.TC[+57.021]FLRYE.D	959		C[+57]	494.73	2	988.453	988.456	0	-2.3	Specific	383.5	292.04	292.04	3.51	164	>hFBN1-Nterm 070820	1	DW040821_2.3724.3724.2	controllerType=0 controllerNumber=1 scan=3724	11.8247
02950:2	1	E.TC[+57.021]FLRYE.D	959		C[+57]	494.731	2	988.454	988.456	0	-2	Specific	401.65	255.88	255.88	3.37	164	>hFBN1-Nterm 070820	1	DW040821_2.3670.3670.2	controllerType=0 controllerNumber=1 scan=3670	11.7009
03087:2	1	E.TC[+57.021]FLRYE.D	959		C[+57]	494.731	2	988.454	988.456	0	-1.5	Specific	433.76	264.82	264.82	3.19	164	>hFBN1-Nterm 070820	1	DW040821_2.3780.3780.2	controllerType=0 controllerNumber=1 scan=3780	11.9505
06418:2	1	D.AC[+57.021]C[+57.021]C[+57.021]S[+365.132]VGAAWGT[+324.106]E.E	981	HexNAc(1)Hex(1),Hex(2)	C[+57]*3, S[+365], T[+324]	1059.39	2	2117.78	2117.77	0	4.8	Specific	3.21	3.21	0	1.37	164	>hFBN1-Nterm 070820	1	DW040821_2.6376.6376.2	controllerType=0 controllerNumber=1 scan=6376	17.9664
01247:2	1	E.C[+57.021]EEC[+57.021]PMRNTPE.Y	995		C[+57]*2	711.778	2	1422.55	1422.54	0	3.3	Specific	407.47	407.47	407.47	5.1	164	>hFBN1-Nterm 070820	1	DW040821_2.2019.2019.2	controllerType=0 controllerNumber=1 scan=2019	7.5984
01226:2	1	E.C[+57.021]EEC[+57.021]PMRNTPE.Y	995		C[+57]*2	711.779	2	1422.55	1422.54	0	3.7	Specific	525.05	525.05	525.05	5.83	164	>hFBN1-Nterm 070820	1	DW040821_2.1989.1989.2	controllerType=0 controllerNumber=1 scan=1989	7.4976
01250:2	1	E.C[+57.021]EEC[+57.021]PMRN[+15.995]TPE.Y	995		C[+57]*2, N[+16]	719.775	2	1438.54	1438.54	0	2.8	Specific	121.62	121.62	4	1.69	164	>hFBN1-Nterm 070820	1	DW040821_2.2025.2025.2	controllerType=0 controllerNumber=1 scan=2025	7.6201
01229:2	1	E.C[+57.021]EEC[+57.021]PMRN[+15.995]TPE.Y	995		C[+57]*2, N[+16]	719.776	2	1438.54	1438.54	0	3.4	Specific	142.99	142.99	4	1.75	164	>hFBN1-Nterm 070820	1	DW040821_2.1995.1995.2	controllerType=0 controllerNumber=1 scan=1995	7.519
02488:2	1	E.C[+57.021][-17.027]EEC[+57.021]PMRNTPE.Y	995		C[-17][+57]*2	703.262	2	1405.52	1405.52	0	-0.5	Specific	497.96	497.96	497.96	5.42	164	>hFBN1-Nterm 070820	1	DW040821_2.3299.3299.5	controllerType=0 controllerNumber=1 scan=3299	10.8607
02953:3	1	E.YEELC[+57.021]PRGPGFATKE.I	1006		C[+57]	585.278	3	1753.82	1753.82	0	-1	Specific	414.87	376.7	376.7	4.92	164	>hFBN1-Nterm 070820	1	DW040821_2.3672.3672.3	controllerType=0 controllerNumber=1 scan=3672	11.7052
02798:3	1	E.YEELC[+57.021]PRGPGFATKE.I	1006		C[+57]	585.277	3	1753.82	1753.82	0	-2.8	Specific	519.38	387.04	387.04	5.85	164	>hFBN1-Nterm 070820	1	DW040821_2.3548.3548.3	controllerType=0 controllerNumber=1 scan=3548	11.4261
02594:3	1	E.YEELC[+57.021]PRGPGFATKE.I	1006		C[+57]	585.277	3	1753.82	1753.82	0	-2.6	Specific	538.39	443.38	443.38	6.09	164	>hFBN1-Nterm 070820	1	DW040821_2.3385.3385.3	controllerType=0 controllerNumber=1 scan=3385	11.0514
02875:3	1	E.YEELC[+57.021]PRGPGFATKE.I	1006		C[+57]	585.278	3	1753.82	1753.82	0	-0.5	Specific	543.79	423.88	423.88	6.58	164	>hFBN1-Nterm 070820	1	DW040821_2.3609.3609.3	controllerType=0 controllerNumber=1 scan=3609	11.5634
02656:3	1	E.YEELC[+57.021]PRGPGFATKE.I	1006		C[+57]	585.278	3	1753.82	1753.82	0	-1.9	Specific	574.42	455.15	455.15	7.22	164	>hFBN1-Nterm 070820	1	DW040821_2.3438.3438.3	controllerType=0 controllerNumber=1 scan=3438	11.1717
02724:3	1	E.YEELC[+57.021]PRGPGFATKE.I	1006		C[+57]	585.278	3	1753.82	1753.82	0	-1.4	Specific	582.74	433.79	433.79	7.43	164	>hFBN1-Nterm 070820	1	DW040821_2.3493.3493.3	controllerType=0 controllerNumber=1 scan=3493	11.2978
02682:2	1	E.YEELC[+57.021]PRGPGFATKE.I	1006		C[+57]	877.413	2	1753.82	1753.82	0	-1.2	Specific	715.34	475.32	475.32	8.59	164	>hFBN1-Nterm 070820	1	DW040821_2.3461.3461.2	controllerType=0 controllerNumber=1 scan=3461	11.2235
02627:2	1	E.YEELC[+57.021]PRGPGFATKE.I	1006		C[+57]	877.409	2	1753.81	1753.82	0	-5.9	Specific	797.86	566.57	566.57	9.88	164	>hFBN1-Nterm 070820	1	DW040821_2.3413.3413.2	controllerType=0 controllerNumber=1 scan=3413	11.1132
02229:3	1	E.ELC[+57.021]PRGPGFATKE.I	1008		C[+57]	487.909	3	1461.71	1461.72	0	-2	Specific	367.37	324.55	324.55	4.54	164	>hFBN1-Nterm 070820	1	DW040821_2.3073.3073.3	controllerType=0 controllerNumber=1 scan=3073	10.3465
02292:3	1	E.ELC[+57.021]PRGPGFATKE.I	1008		C[+57]	487.909	3	1461.71	1461.72	0	-1.8	Specific	428.78	386.61	386.61	5.88	164	>hFBN1-Nterm 070820	1	DW040821_2.3127.3127.3	controllerType=0 controllerNumber=1 scan=3127	10.4722
02696:3	1	E.ELC[+57.021]PRGPGFAT[+349.137]KE.I	1008	HexNAc(1)Fuc(1)	C[+57], T[+349]	604.285	3	1810.84	1810.85	0	-7.4	Specific	262.23	262.23	262.23	2.42	164	>hFBN1-Nterm 070820	1	DW040821_2.3472.3472.6	controllerType=0 controllerNumber=1 scan=3472	11.249
02049:3	1	E.LC[+57.021]PRGPGFATKE.I	1009		C[+57]	444.895	3	1332.67	1332.67	0	-2.5	Specific	279.89	212.4	212.4	3.85	164	>hFBN1-Nterm 070820	1	DW040821_2.2907.2907.3	controllerType=0 controllerNumber=1 scan=2907	9.9538
02090:3	1	E.LC[+57.021]PRGPGFATKE.I	1009		C[+57]	444.895	3	1332.67	1332.67	0	-2.4	Specific	307.61	269.72	269.72	5.18	164	>hFBN1-Nterm 070820	1	DW040821_2.2952.2952.3	controllerType=0 controllerNumber=1 scan=2952	10.0624
02018:3	1	E.LC[+57.021]PRGPGFATKE.I	1009		C[+57]	444.894	3	1332.67	1332.67	0	-2.9	Specific	314.8	272.27	272.27	5.18	164	>hFBN1-Nterm 070820	1	DW040821_2.2868.2868.3	controllerType=0 controllerNumber=1 scan=2868	9.8509
02138:3	1	E.LC[+57.021]PRGPGFATKE.I	1009		C[+57]	444.895	3	1332.67	1332.67	0	-2.2	Specific	315.39	244.45	244.45	4.51	164	>hFBN1-Nterm 070820	1	DW040821_2.2999.2999.3	controllerType=0 controllerNumber=1 scan=2999	10.1748
01976:3	1	E.LC[+57.021]PRGPGFATKE.I	1009		C[+57]	444.895	3	1332.67	1332.67	0	-2.6	Specific	318.2	285.11	285.11	4.36	164	>hFBN1-Nterm 070820	1	DW040821_2.2822.2822.3	controllerType=0 controllerNumber=1 scan=2822	9.7407
02202:3	1	E.LC[+57.021]PRGPGFATKE.I	1009		C[+57]	444.895	3	1332.67	1332.67	0	-2.3	Specific	333.64	248.35	248.35	4.56	164	>hFBN1-Nterm 070820	1	DW040821_2.3054.3054.3	controllerType=0 controllerNumber=1 scan=3054	10.3035
02271:3	1	E.LC[+57.021]PRGPGFATKE.I	1009		C[+57]	444.895	3	1332.67	1332.67	0	-2.5	Specific	360.43	270.58	270.58	4.59	164	>hFBN1-Nterm 070820	1	DW040821_2.3109.3109.3	controllerType=0 controllerNumber=1 scan=3109	10.4314
02220:2	1	E.LC[+57.021]PRGPGFATKE.I	1009		C[+57]	666.838	2	1332.67	1332.67	0	-3.1	Specific	515	318.54	318.54	3.68	164	>hFBN1-Nterm 070820	1	DW040821_2.3069.3069.5	controllerType=0 controllerNumber=1 scan=3069	10.3379
01985:2	1	E.LC[+57.021]PRGPGFATKE.I	1009		C[+57]	666.839	2	1332.67	1332.67	0	-1	Specific	596.72	420.2	420.2	5.61	164	>hFBN1-Nterm 070820	1	DW040821_2.2830.2830.2	controllerType=0 controllerNumber=1 scan=2830	9.759
02093:2	1	E.LC[+57.021]PRGPGFATKE.I	1009		C[+57]	666.838	2	1332.67	1332.67	0	-2.4	Specific	695.22	425.24	425.24	7.94	164	>hFBN1-Nterm 070820	1	DW040821_2.2955.2955.2	controllerType=0 controllerNumber=1 scan=2955	10.0701
02055:2	1	E.LC[+57.021]PRGPGFATKE.I	1009		C[+57]	666.838	2	1332.67	1332.67	0	-2.5	Specific	706.66	480.09	480.09	9.26	164	>hFBN1-Nterm 070820	1	DW040821_2.2913.2913.2	controllerType=0 controllerNumber=1 scan=2913	9.968
02022:2	1	E.LC[+57.021]PRGPGFATKE.I	1009		C[+57]	666.839	2	1332.67	1332.67	0	-1.7	Specific	708.58	473.96	473.96	8.8	164	>hFBN1-Nterm 070820	1	DW040821_2.2874.2874.2	controllerType=0 controllerNumber=1 scan=2874	9.8654
02149:2	1	E.LC[+57.021]PRGPGFATKE.I	1009		C[+57]	666.838	2	1332.67	1332.67	0	-2.4	Specific	737.64	460.91	460.91	9.26	164	>hFBN1-Nterm 070820	1	DW040821_2.3008.3008.2	controllerType=0 controllerNumber=1 scan=3008	10.1954
03909:3	1	E.ITNGKPFFKDINE.C	1021			508.271	3	1522.8	1522.79	0	4.8	Specific	162.04	162.04	162.04	1.77	164	>hFBN1-Nterm 070820	1	DW040821_2.4455.4455.3	controllerType=0 controllerNumber=1 scan=4455	13.49
03065:3	1	E.ITNGKPFFKDINE.C	1021			508.268	3	1522.79	1522.79	0	-0.9	Specific	259.26	198.47	198.47	2.17	164	>hFBN1-Nterm 070820	1	DW040821_2.3767.3767.3	controllerType=0 controllerNumber=1 scan=3767	11.9218
02801:3	1	E.ITNGKPFFKDINE.C	1021			508.267	3	1522.79	1522.79	0	-2.3	Specific	271.19	186.58	186.58	2.31	164	>hFBN1-Nterm 070820	1	DW040821_2.3550.3550.3	controllerType=0 controllerNumber=1 scan=3550	11.4304
02998:3	1	E.ITNGKPFFKDINE.C	1021			508.267	3	1522.79	1522.79	0	-2	Specific	278.76	152.69	152.69	2.37	164	>hFBN1-Nterm 070820	1	DW040821_2.3712.3712.3	controllerType=0 controllerNumber=1 scan=3712	11.7988
03532:3	1	E.ITNGKPFFKDINE.C	1021			508.269	3	1522.79	1522.79	0	0.6	Specific	282.53	223.52	223.52	2.84	164	>hFBN1-Nterm 070820	1	DW040821_2.4153.4153.3	controllerType=0 controllerNumber=1 scan=4153	12.797
02932:3	1	E.ITNGKPFFKDINE.C	1021			508.268	3	1522.79	1522.79	0	-0.9	Specific	333.35	229.42	229.42	3.48	164	>hFBN1-Nterm 070820	1	DW040821_2.3657.3657.3	controllerType=0 controllerNumber=1 scan=3657	11.674
02868:3	1	E.ITNGKPFFKDINE.C	1021			508.268	3	1522.79	1522.79	0	-0.8	Specific	372.48	271.37	271.37	3.26	164	>hFBN1-Nterm 070820	1	DW040821_2.3603.3603.3	controllerType=0 controllerNumber=1 scan=3603	11.5514
02858:2	1	E.ITNGKPFFKDINE.C	1021			761.897	2	1522.79	1522.79	0	-2.3	Specific	629.55	458.19	458.19	7.63	164	>hFBN1-Nterm 070820	1	DW040821_2.3594.3594.2	controllerType=0 controllerNumber=1 scan=3594	11.5302
02919:2	1	E.ITNGKPFFKDINE.C	1021			761.898	2	1522.79	1522.79	0	-1.1	Specific	687.74	440	440	8.16	164	>hFBN1-Nterm 070820	1	DW040821_2.3646.3646.2	controllerType=0 controllerNumber=1 scan=3646	11.6497
03372:2	1	E.RN[+1298.476]C[+57.021]TD.I	1068	HexNAc(4)Hex(3)	C[+57], N[+1298]	982.369	2	1963.73	1963.74	0	-6.2	Specific	114.27	30.76	30.76	1.36	164	>hFBN1-Nterm 070820	1	DW040821_2.4018.4018.2	controllerType=0 controllerNumber=1 scan=4018	12.4898
03117:3	1	E.C[+57.021]RISPDLC[+57.021]GRGQC[+57.021]VN[+15.995]TPGDFE.C	1076		C[+57]*3, N[+16]	818.691	3	2454.06	2454.06	0	-0.8	Specific	390.74	237.05	149.42	3.34	164	>hFBN1-Nterm 070820	1	DW040821_2.3804.3804.3	controllerType=0 controllerNumber=1 scan=3804	12.0048
02934:4	1	E.C[+57.021]RIS[+396.127]PDLC[+57.021]GRGQC[+57.021]VN[+15.995]T[+264.085]PGD[+15.995]FE.C	1076	Pent(3),Pent(2)	C[+57]*3, D[+16], N[+16], S[+396], T[+264]	783.327	4	3130.29	3130.27	0	7.1	Specific	124.46	124.46	0.27	1.53	164	>hFBN1-Nterm 070820	1	DW040821_2.3659.3659.4	controllerType=0 controllerNumber=1 scan=3659	11.677
04607:2	1	E.SGFMMMKNC[+57.021]MDIDE.C	1105		C[+57]	854.828	2	1708.65	1708.65	0	-1.5	Specific	389.31	249.44	249.44	3.82	164	>hFBN1-Nterm 070820	1	DW040821_2.4979.4979.2	controllerType=0 controllerNumber=1 scan=4979	14.7001
04540:2	1	E.SGFMMMKNC[+57.021]MDIDE.C	1105		C[+57]	854.829	2	1708.65	1708.65	0	-0.2	Specific	541.43	280.75	280.75	5.27	164	>hFBN1-Nterm 070820	1	DW040821_2.4924.4924.2	controllerType=0 controllerNumber=1 scan=4924	14.577
04025:2	1	E.SGFMM[+15.995]MKNC[+57.021]MDIDE.C	1105		C[+57], M[+16]	862.831	2	1724.65	1724.65	0	4.8	Specific	109.07	87.66	0	1.98	164	>hFBN1-Nterm 070820	1	DW040821_2.4541.4541.2	controllerType=0 controllerNumber=1 scan=4541	13.6906
02785:4	1	E.C[+57.021]QRDPLLC[+57.021]RGGVC[+57.021]HNTE.G	1119		C[+57]*3	518.734	4	2071.92	2071.92	0	-3.2	Specific	271.55	271.55	271.55	3.26	164	>hFBN1-Nterm 070820	1	DW040821_2.3539.3539.4	controllerType=0 controllerNumber=1 scan=3539	11.4045
02719:4	1	E.C[+57.021]QRDPLLC[+57.021]RGGVC[+57.021]HNTE.G	1119		C[+57]*3	518.735	4	2071.92	2071.92	0	-1.4	Specific	347.38	347.38	347.38	4.56	164	>hFBN1-Nterm 070820	1	DW040821_2.3489.3489.4	controllerType=0 controllerNumber=1 scan=3489	11.2873
02647:4	1	E.C[+57.021]QRDPLLC[+57.021]RGGVC[+57.021]HNTE.G	1119		C[+57]*3	518.735	4	2071.92	2071.92	0	-2.6	Specific	355.61	355.61	355.61	4.07	164	>hFBN1-Nterm 070820	1	DW040821_2.3430.3430.4	controllerType=0 controllerNumber=1 scan=3430	11.1525
02267:4	1	E.C[+57.021]QRDPLLC[+57.021]RGGVC[+57.021]HNTE.G	1119		C[+57]*3	518.735	4	2071.92	2071.92	0	-1	Specific	372.56	372.56	372.56	5	164	>hFBN1-Nterm 070820	1	DW040821_2.3106.3106.4	controllerType=0 controllerNumber=1 scan=3106	10.423
02314:3	1	E.C[+57.021]QRDPLLC[+57.021]RGGVC[+57.021]HNTE.G	1119		C[+57]*3	691.311	3	2071.92	2071.92	0	-2.3	Specific	376.72	230.1	230.1	2.62	164	>hFBN1-Nterm 070820	1	DW040821_2.3147.3147.3	controllerType=0 controllerNumber=1 scan=3147	10.5191
02391:3	1	E.C[+57.021]QRDPLLC[+57.021]RGGVC[+57.021]HNTE.G	1119		C[+57]*3	691.311	3	2071.92	2071.92	0	-2.2	Specific	409.99	265.5	265.5	2.31	164	>hFBN1-Nterm 070820	1	DW040821_2.3212.3212.3	controllerType=0 controllerNumber=1 scan=3212	10.6646
02580:4	1	E.C[+57.021]QRDPLLC[+57.021]RGGVC[+57.021]HNTE.G	1119		C[+57]*3	518.735	4	2071.92	2071.92	0	-1.6	Specific	416.24	416.24	416.24	4.98	164	>hFBN1-Nterm 070820	1	DW040821_2.3373.3373.4	controllerType=0 controllerNumber=1 scan=3373	11.026
02388:4	1	E.C[+57.021]QRDPLLC[+57.021]RGGVC[+57.021]HNTE.G	1119		C[+57]*3	518.735	4	2071.92	2071.92	0	-2.3	Specific	455.82	444.91	444.91	5.52	164	>hFBN1-Nterm 070820	1	DW040821_2.3209.3209.4	controllerType=0 controllerNumber=1 scan=3209	10.6591
02448:4	1	E.C[+57.021]QRDPLLC[+57.021]RGGVC[+57.021]HNTE.G	1119		C[+57]*3	518.735	4	2071.92	2071.92	0	-2	Specific	464.44	445.8	445.8	6.19	164	>hFBN1-Nterm 070820	1	DW040821_2.3264.3264.4	controllerType=0 controllerNumber=1 scan=3264	10.7835
02324:4	1	E.C[+57.021]QRDPLLC[+57.021]RGGVC[+57.021]HNTE.G	1119		C[+57]*3	518.735	4	2071.92	2071.92	0	-2	Specific	494.96	494.96	494.96	6.39	164	>hFBN1-Nterm 070820	1	DW040821_2.3155.3155.4	controllerType=0 controllerNumber=1 scan=3155	10.5364
02512:4	1	E.C[+57.021]QRDPLLC[+57.021]RGGVC[+57.021]HNTE.G	1119		C[+57]*3	518.735	4	2071.92	2071.92	0	-2.1	Specific	508.46	461.58	461.58	5.72	164	>hFBN1-Nterm 070820	1	DW040821_2.3317.3317.4	controllerType=0 controllerNumber=1 scan=3317	10.9031
02552:3	1	E.C[+57.021][-17.027]QRDPLLC[+57.021]RGGVC[+57.021]HNTE.G	1119		C[-17][+57]*3	685.635	3	2054.89	2054.9	0	-1.6	Specific	443.94	428	428	3.46	164	>hFBN1-Nterm 070820	1	DW040821_2.3351.3351.3	controllerType=0 controllerNumber=1 scan=3351	10.9765
02623:3	1	E.C[+57.021][-17.027]QRDPLLC[+57.021]RGGVC[+57.021]HNTE.G	1119		C[-17][+57]*3	685.635	3	2054.89	2054.9	0	-2.7	Specific	506.93	478	478	4.12	164	>hFBN1-Nterm 070820	1	DW040821_2.3410.3410.3	controllerType=0 controllerNumber=1 scan=3410	11.1068
02492:3	1	E.C[+57.021][-17.027]QRDPLLC[+57.021]RGGVC[+57.021]HNTE.G	1119		C[-17][+57]*3	685.636	3	2054.89	2054.9	0	-1.4	Specific	512.35	454.62	454.62	3.96	164	>hFBN1-Nterm 070820	1	DW040821_2.3301.3301.3	controllerType=0 controllerNumber=1 scan=3301	10.865
02166:3	1	D.PLLC[+57.021]RGGVC[+57.021]HNTE.G	1123		C[+57]*2	504.905	3	1512.7	1512.7	0	-2.2	Specific	122.02	122.02	122.02	2.04	164	>hFBN1-Nterm 070820	1	DW040821_2.3024.3024.3	controllerType=0 controllerNumber=1 scan=3024	10.2331
03281:4	1	E.GS[+162.053]YRC[+57.021]EC[+57.021]PPGHQLSPN[+1970.698]ISAC[+57.021]IDINE.C	1136	Hex(1),HexNAc(5)Hex(4)NeuGc(1)	C[+57]*3, N[+1971], S[+162]	1252.77	4	5008.04	5007.01	1	5.9	Specific	78.25	78.25	2.48	1.4	164	>hFBN1-Nterm 070820	1	DW040821_2.3941.3941.4	controllerType=0 controllerNumber=1 scan=3941	12.3173
03244:4	1	E.GS[+162.053]YRC[+57.021]EC[+57.021]PPGHQLSPN[+1809.666]ISAC[+57.021]IDINE.C	1136	Hex(1),HexNAc(5)Hex(4)Fuc(1)	C[+57]*3, N[+1810], S[+162]	1212	4	4844.98	4845.98	-1	0.1	Specific	168.6	168.6	38.79	1.71	164	>hFBN1-Nterm 070820	1	DW040821_2.3908.3908.4	controllerType=0 controllerNumber=1 scan=3908	12.2437
03243:4	1	E.GS[+162.053]YRC[+57.021]EC[+57.021]PPGHQLSPN[+1768.640]ISAC[+57.021]IDINE.C	1136	Hex(1),HexNAc(4)Hex(5)Fuc(1)	C[+57]*3, N[+1769], S[+162]	1201.99	4	4804.95	4804.95	0	0	Specific	220.58	220.58	13.93	2.27	164	>hFBN1-Nterm 070820	1	DW040821_2.3907.3907.4	controllerType=0 controllerNumber=1 scan=3907	12.2415
03293:3	1	E.C[+57.021]PPGHQLS[+426.137]PN[+2256.851]ISAC[+57.021]IDINEC[+57.021]E.L	1142	Hex(1)Pent(2),HexNAc(8)Hex(3)Fuc(1)	C[+57]*3, N[+2257], S[+426]	1698.68	3	5094.02	5094.03	0	-1.2	Specific	8.99	8.99	3.12	1.58	164	>hFBN1-Nterm 070820	1	DW040821_2.3950.3950.3	controllerType=0 controllerNumber=1 scan=3950	12.3383
03300:4	1	E.C[+57.021]PPGHQLS[+264.085]PN[+2256.851]ISAC[+57.021]IDINEC[+57.021]E.L	1142	Pent(2),HexNAc(8)Hex(3)Fuc(1)	C[+57]*3, N[+2257], S[+264]	1233.75	4	4931.97	4931.98	0	-0.7	Specific	77.99	77.99	10.9	1.43	164	>hFBN1-Nterm 070820	1	DW040821_2.3958.3958.4	controllerType=0 controllerNumber=1 scan=3958	12.3575
04626:6	1	E.C[+57.021]ELSAHLC[+57.021]PNGRC[+57.021]VNLIGKYQC[+57.021]AC[+57.021]NPGYH[+15.995]S[+324.106]TPDRLFC[+57.021]VD[+15.995].I	1161	Hex(2)	C[+57]*6, D[+16], H[+16], S[+324]	833.539	6	4996.2	4995.16	1	7.9	Specific	204.92	204.92	1.2	1.71	164	>hFBN1-Nterm 070820	1	DW040821_2.4995.4995.6	controllerType=0 controllerNumber=1 scan=4995	14.7349
04690:6	1	E.C[+57.021]ELSAHLC[+57.021]PNGRC[+57.021]VNLIGKYQC[+57.021]AC[+57.021]NPGYH[+15.995]S[+324.106]TPD[+15.995]RLFC[+57.021]VD.I	1161	Hex(2)	C[+57]*6, D[+16], H[+16], S[+324]	833.543	6	4996.22	4995.16	1	12.9	Specific	279.26	279.26	0.87	2.1	164	>hFBN1-Nterm 070820	1	DW040821_2.5047.5047.6	controllerType=0 controllerNumber=1 scan=5047	14.8552
04761:6	1	E.C[+57.021]ELSAHLC[+57.021]PNGRC[+57.021]VNLIGKYQC[+57.021]AC[+57.021]NPGYH[+15.995]S[+324.106]TPDRLFC[+57.021]VD[+15.995].I	1161	Hex(2)	C[+57]*6, D[+16], H[+16], S[+324]	833.544	6	4996.23	4995.16	1	13.7	Specific	295.58	295.58	0	2.21	164	>hFBN1-Nterm 070820	1	DW040821_2.5104.5104.6	controllerType=0 controllerNumber=1 scan=5104	14.987
04768:5	1	E.C[+57.021]ELSAHLC[+57.021]PNGRC[+57.021]VNLIGKYQC[+57.021]AC[+57.021]NPGYH[+15.995]S[+324.106]TPDRLFC[+57.021]VD[+15.995].I	1161	Hex(2)	C[+57]*6, D[+16], H[+16], S[+324]	1000.05	5	4996.22	4995.16	1	12.9	Specific	339.2	339.2	0	1.64	164	>hFBN1-Nterm 070820	1	DW040821_2.5110.5110.5	controllerType=0 controllerNumber=1 scan=5110	15.0019
04669:6	1	E.LSAHLC[+57.021]PNGRC[+57.021]VNLIGKYQC[+57.021]AC[+57.021]NPGYHS[+396.127]TPDRLFC[+57.021]VD.I	1163	Pent(3)	C[+57]*5, S[+396]	791.852	6	4746.07	4746.11	0	-8.4	Specific	247.77	247.77	1.2	1.72	164	>hFBN1-Nterm 070820	1	DW040821_2.5029.5029.6	controllerType=0 controllerNumber=1 scan=5029	14.8134
04765:5	1	E.LSAHLC[+57.021]PNGRC[+57.021]VNLIGKYQC[+57.021]AC[+57.021]NPGYHS[+396.127]TPDRLFC[+57.021]VD.I	1163	Pent(3)	C[+57]*5, S[+396]	950.029	5	4746.12	4746.11	0	0.1	Specific	273.06	273.06	1.2	1.05	164	>hFBN1-Nterm 070820	1	DW040821_2.5107.5107.5	controllerType=0 controllerNumber=1 scan=5107	14.9935
04729:6	1	E.LSAHLC[+57.021]PNGRC[+57.021]VNLIGKYQC[+57.021]AC[+57.021]NPGYHS[+396.127]TPDRLFC[+57.021]VD.I	1163	Pent(3)	C[+57]*5, S[+396]	791.687	6	4745.08	4746.11	-1	-6.1	Specific	293.25	293.25	1.2	1.8	164	>hFBN1-Nterm 070820	1	DW040821_2.5080.5080.6	controllerType=0 controllerNumber=1 scan=5080	14.9319
04885:6	1	E.LSAHLC[+57.021]PNGRC[+57.021]VNLIGKYQC[+57.021]AC[+57.021]NPGYHS[+264.085]T[+132.042]PDRLFC[+57.021]VD.I	1163	Pent(2),Pent(1)	C[+57]*5, S[+264], T[+132]	791.852	6	4746.08	4746.11	0	-8.2	Specific	208.52	208.52	4.9	1.46	164	>hFBN1-Nterm 070820	1	DW040821_2.5206.5206.6	controllerType=0 controllerNumber=1 scan=5206	15.2225
04806:6	1	E.LSAHLC[+57.021]PNGRC[+57.021]VNLIGKYQC[+57.021]AC[+57.021]NPGYHS[+264.085]T[+132.042]PDRLFC[+57.021]VD.I	1163	Pent(2),Pent(1)	C[+57]*5, S[+264], T[+132]	791.688	6	4745.09	4746.11	-1	-4.3	Specific	239.27	239.27	4.2	1.46	164	>hFBN1-Nterm 070820	1	DW040821_2.5140.5140.6	controllerType=0 controllerNumber=1 scan=5140	15.0711
05314:6	1	E.LSAHLC[+57.021]PNGRC[+57.021]VNLIGKYQC[+57.021]AC[+57.021]NPGYH[+15.995]S[+324.106]TPDRLFC[+57.021]VD[+15.995].I	1163	Hex(2)	C[+57]*5, D[+16], H[+16], S[+324]	785.365	6	4707.15	4706.08	1	13.9	Specific	153.47	138.15	0	1.39	164	>hFBN1-Nterm 070820	1	DW040821_2.5543.5543.6	controllerType=0 controllerNumber=1 scan=5543	16.0014
05158:6	1	E.LSAHLC[+57.021]PNGRC[+57.021]VNLIGKYQC[+57.021]AC[+57.021]NPGYH[+15.995]S[+324.106]TPDRLFC[+57.021]VD[+15.995].I	1163	Hex(2)	C[+57]*5, D[+16], H[+16], S[+324]	785.363	6	4707.14	4706.08	1	11.8	Specific	173.24	124.36	0	1.36	164	>hFBN1-Nterm 070820	1	DW040821_2.5428.5428.6	controllerType=0 controllerNumber=1 scan=5428	15.7311
05093:6	1	E.LSAHLC[+57.021]PNGRC[+57.021]VNLIGKYQC[+57.021]AC[+57.021]NPGYH[+15.995]S[+324.106]TPDRLFC[+57.021]VD[+15.995].I	1163	Hex(2)	C[+57]*5, D[+16], H[+16], S[+324]	785.362	6	4707.14	4706.08	1	10.6	Specific	232.44	232.44	0	1.42	164	>hFBN1-Nterm 070820	1	DW040821_2.5375.5375.6	controllerType=0 controllerNumber=1 scan=5375	15.6068
05486:5	1	E.LSAHLC[+57.021]PNGRC[+57.021]VNLIGKYQC[+57.021]AC[+57.021]NPGYH[+15.995]S[+324.106]TPDRLFC[+57.021]VD[+15.995].I	1163	Hex(2)	C[+57]*5, D[+16], H[+16], S[+324]	942.235	5	4707.14	4706.08	1	11.9	Specific	252.86	167.4	0	0.87	164	>hFBN1-Nterm 070820	1	DW040821_2.5671.5671.5	controllerType=0 controllerNumber=1 scan=5671	16.3051
05339:5	1	E.LSAHLC[+57.021]PNGRC[+57.021]VNLIGKYQC[+57.021]AC[+57.021]NPGYH[+15.995]S[+324.106]TPDRLFC[+57.021]VD[+15.995].I	1163	Hex(2)	C[+57]*5, D[+16], H[+16], S[+324]	941.834	5	4705.14	4706.08	-1	13	Specific	258.17	258.17	0	1.37	164	>hFBN1-Nterm 070820	1	DW040821_2.5561.5561.5	controllerType=0 controllerNumber=1 scan=5561	16.045
04804:5	1	E.LSAHLC[+57.021]PNGRC[+57.021]VNLIGKYQC[+57.021]AC[+57.021]NPGYH[+15.995]S[+365.132]TPDRLFC[+57.021]VD[+15.995].I	1163	HexNAc(1)Hex(1)	C[+57]*5, D[+16], H[+16], S[+365]	950.223	5	4747.09	4747.11	0	-5.3	Specific	271.57	271.57	0	1.35	164	>hFBN1-Nterm 070820	1	DW040821_2.5138.5138.5	controllerType=0 controllerNumber=1 scan=5138	15.0667
04699:4	1	E.LSAHLC[+57.021]PNGRC[+57.021]VNLIGKYQC[+57.021]AC[+57.021]NPGYH[+15.995]S[+324.106]TPD[+15.995]RLFC[+57.021]VD.I	1163	Hex(2)	C[+57]*5, D[+16], H[+16], S[+324]	1177.55	4	4707.16	4706.08	1	15.1	Specific	382.68	382.68	0	2.24	164	>hFBN1-Nterm 070820	1	DW040821_2.5056.5056.4	controllerType=0 controllerNumber=1 scan=5056	14.8768
04777:6	1	E.LSAHLC[+57.021]PNGRC[+57.021]VNLIGKYQC[+57.021]AC[+57.021]NPGYHS[+146.058]TPDRLFC[+57.021]VDID.E	1163	Fuc(1)	C[+57]*5, S[+146]	788.196	6	4724.14	4724.16	0	-3.6	Specific	65.77	65.77	1.2	1.38	164	>hFBN1-Nterm 070820	1	DW040821_2.5116.5116.6	controllerType=0 controllerNumber=1 scan=5116	15.015
05926:6	1	E.LSAHLC[+57.021]PNGRC[+57.021]VNLIGKYQC[+57.021]AC[+57.021]NPGYHST[+132.042]PDRLFC[+57.021]VDID.E	1163	Pent(1)	C[+57]*5, T[+132]	785.699	6	4709.16	4710.14	-1	3.7	Specific	89.87	89.87	0	1.4	164	>hFBN1-Nterm 070820	1	DW040821_2.6010.6010.6	controllerType=0 controllerNumber=1 scan=6010	17.1035
04642:4	1	E.LSAHLC[+57.021]PNGRC[+57.021]VNLIGKYQC[+57.021]AC[+57.021]NPGYHST[+132.042]PDRLFC[+57.021]VDID.E	1163	Pent(1)	C[+57]*5, T[+132]	1178.04	4	4709.16	4710.14	-1	3.6	Specific	327.4	327.4	0	2.15	164	>hFBN1-Nterm 070820	1	DW040821_2.5006.5006.4	controllerType=0 controllerNumber=1 scan=5006	14.7601
04137:2	1	D.RLFC[+57.021]VDIDE.C	1194		C[+57]	583.781	2	1166.55	1166.55	0	2.5	Specific	309.27	309.27	309.27	2.92	164	>hFBN1-Nterm 070820	1	DW040821_2.4620.4620.2	controllerType=0 controllerNumber=1 scan=4620	13.8729
03774:2	1	D.IDEC[+57.021]S[+802.286]IMNGGC[+57.021]E.T	1200	HexNAc(1)Hex(1)Fuc(1)NeuAc(1)	C[+57]*2, S[+802]	1093.91	2	2186.81	2186.8	0	3.6	Specific	107.3	23.9	23.9	1.69	164	>hFBN1-Nterm 070820	1	DW040821_2.4344.4344.2	controllerType=0 controllerNumber=1 scan=4344	13.2346
01664:2	1	E.C[+57.021]SIMNGGC[+57.021]E.T	1203		C[+57]*2	514.185	2	1027.36	1027.36	0	-0.6	Specific	173.51	106.61	106.61	1.47	164	>hFBN1-Nterm 070820	1	DW040821_2.2491.2491.2	controllerType=0 controllerNumber=1 scan=2491	8.9035
01699:2	1	E.C[+57.021]SIMNGGC[+57.021]E.T	1203		C[+57]*2	514.186	2	1027.36	1027.36	0	-0.4	Specific	259.72	203.45	203.45	1.8	164	>hFBN1-Nterm 070820	1	DW040821_2.2532.2532.2	controllerType=0 controllerNumber=1 scan=2532	9.0086
04247:2	1	E.C[+57.021][-17.027]SIMNGGC[+57.021]E.T	1203		C[-17][+57]*2	505.674	2	1010.34	1010.34	0	3.7	Specific	243.9	211.68	211.68	2.34	164	>hFBN1-Nterm 070820	1	DW040821_2.4705.4705.2	controllerType=0 controllerNumber=1 scan=4705	14.0715
03833:2	1	E.C[+57.021]SIMNGGC[+57.021]ET[+203.079]FC[+57.021]T[+396.127]NSE.G	1203	HexNAc(1),Pent(3)	C[+57]*3, T[+203][+396]	1233.45	2	2465.89	2465.88	0	1.7	Specific	374.22	276.62	2.38	3.59	164	>hFBN1-Nterm 070820	1	DW040821_2.4396.4396.2	controllerType=0 controllerNumber=1 scan=4396	13.3538
03746:3	1	E.C[+57.021]SIMNGGC[+57.021]ET[+162.053]FC[+57.021]TNSEGSYE.C	1203	Hex(1)	C[+57]*3, T[+162]	822.305	3	2464.9	2464.89	0	4.6	Specific	551.03	440.31	0	5.89	164	>hFBN1-Nterm 070820	1	DW040821_2.4321.4321.3	controllerType=0 controllerNumber=1 scan=4321	13.1814
03744:2	1	E.C[+57.021]SIMNGGC[+57.021]ETFC[+57.021]TNSEGS[+162.053]YE.C	1203	Hex(1)	C[+57]*3, S[+162]	1232.95	2	2464.89	2464.89	0	2.6	Specific	778.31	527.22	3.36	10.99	164	>hFBN1-Nterm 070820	1	DW040821_2.4320.4320.2	controllerType=0 controllerNumber=1 scan=4320	13.1792
02151:2	1	E.TFC[+57.021]TNSEGSYE.C	1212		C[+57]	647.746	2	1294.49	1294.49	0	-3.1	Specific	299.19	142.47	142.47	1.79	164	>hFBN1-Nterm 070820	1	DW040821_2.3010.3010.2	controllerType=0 controllerNumber=1 scan=3010	10.2009
02104:2	1	E.TFC[+57.021]TNSEGSYE.C	1212		C[+57]	647.745	2	1294.48	1294.49	0	-4.4	Specific	356.23	159.28	159.28	1.91	164	>hFBN1-Nterm 070820	1	DW040821_2.2966.2966.2	controllerType=0 controllerNumber=1 scan=2966	10.0968
01851:2	1	E.TFC[+57.021]TNSEGSYE.C	1212		C[+57]	647.747	2	1294.49	1294.49	0	-1.5	Specific	385.83	190.86	190.86	1.78	164	>hFBN1-Nterm 070820	1	DW040821_2.2700.2700.2	controllerType=0 controllerNumber=1 scan=2700	9.4504
02062:2	1	E.TFC[+57.021]TNSEGSYE.C	1212		C[+57]	647.746	2	1294.49	1294.49	0	-2.9	Specific	394.82	195.64	195.64	2.13	164	>hFBN1-Nterm 070820	1	DW040821_2.2920.2920.2	controllerType=0 controllerNumber=1 scan=2920	9.9834
01996:2	1	E.TFC[+57.021]TNSEGSYE.C	1212		C[+57]	647.747	2	1294.49	1294.49	0	-2.1	Specific	472.55	271.22	271.22	2.74	164	>hFBN1-Nterm 070820	1	DW040821_2.2842.2842.2	controllerType=0 controllerNumber=1 scan=2842	9.7871
01948:2	1	E.TFC[+57.021]TNSEGSYE.C	1212		C[+57]	647.746	2	1294.49	1294.49	0	-2.8	Specific	491.54	294.41	294.41	3.05	164	>hFBN1-Nterm 070820	1	DW040821_2.2795.2795.2	controllerType=0 controllerNumber=1 scan=2795	9.6761
01902:2	1	E.TFC[+57.021]TNSEGSYE.C	1212		C[+57]	647.747	2	1294.49	1294.49	0	-1.8	Specific	510.77	279.91	279.91	2.93	164	>hFBN1-Nterm 070820	1	DW040821_2.2748.2748.2	controllerType=0 controllerNumber=1 scan=2748	9.5632
02091:2	1	E.T[+162.053]FC[+57.021]TNSEGSYE.C	1212	Hex(1)	C[+57], T[+162]	728.773	2	1456.54	1456.54	0	-2.1	Specific	187.3	95.24	4	1.46	164	>hFBN1-Nterm 070820	1	DW040821_2.2953.2953.2	controllerType=0 controllerNumber=1 scan=2953	10.0646
01911:2	1	E.TFC[+57.021]TN[+15.995]SEGSYE.C	1212		C[+57], N[+16]	655.744	2	1310.48	1310.48	0	-3.2	Specific	204.34	142.06	142.06	1.38	164	>hFBN1-Nterm 070820	1	DW040821_2.2756.2756.2	controllerType=0 controllerNumber=1 scan=2756	9.5818
01858:2	1	E.TFC[+57.021]TN[+15.995]SEGSYE.C	1212		C[+57], N[+16]	655.745	2	1310.48	1310.48	0	-0.8	Specific	206.45	150.27	150.27	0.86	164	>hFBN1-Nterm 070820	1	DW040821_2.2706.2706.2	controllerType=0 controllerNumber=1 scan=2706	9.4634
01946:2	1	E.TFC[+57.021]TN[+15.995]SEGSYE.C	1212		C[+57], N[+16]	655.743	2	1310.48	1310.48	0	-4.3	Specific	229.92	112.51	112.51	1.46	164	>hFBN1-Nterm 070820	1	DW040821_2.2792.2792.2	controllerType=0 controllerNumber=1 scan=2792	9.6689
01831:2	1	E.T[+162.053]FC[+57.021]TNSEGSYE.C	1212	Hex(1)	C[+57], T[+162]	728.774	2	1456.54	1456.54	0	-0.4	Specific	239.67	102.25	4	1.37	164	>hFBN1-Nterm 070820	1	DW040821_2.2682.2682.2	controllerType=0 controllerNumber=1 scan=2682	9.4071
02016:2	1	E.T[+162.053]FC[+57.021]TNSEGSYE.C	1212	Hex(1)	C[+57], T[+162]	728.773	2	1456.54	1456.54	0	-2.1	Specific	329.65	171.33	4	2	164	>hFBN1-Nterm 070820	1	DW040821_2.2865.2865.2	controllerType=0 controllerNumber=1 scan=2865	9.8442
02050:2	1	E.TFC[+57.021]TNSEGS[+162.053]YE.C	1212	Hex(1)	C[+57], S[+162]	728.773	2	1456.54	1456.54	0	-2.3	Specific	438.03	249.76	0.94	2.48	164	>hFBN1-Nterm 070820	1	DW040821_2.2908.2908.2	controllerType=0 controllerNumber=1 scan=2908	9.956
01927:2	1	E.TFC[+57.021]TNSEGS[+162.053]YE.C	1212	Hex(1)	C[+57], S[+162]	728.773	2	1456.54	1456.54	0	-1.8	Specific	445.29	253.37	0	2.56	164	>hFBN1-Nterm 070820	1	DW040821_2.2774.2774.2	controllerType=0 controllerNumber=1 scan=2774	9.6263
02051:2	1	E.T[+162.053]FC[+57.021]TNSEGSYE.C	1212	Hex(1)	C[+57], T[+162]	728.773	2	1456.54	1456.54	0	-2.3	Specific	452.52	297.12	4	3.14	164	>hFBN1-Nterm 070820	1	DW040821_2.2909.2909.2	controllerType=0 controllerNumber=1 scan=2909	9.9582
01973:2	1	E.T[+162.053]FC[+57.021]TNSEGSYE.C	1212	Hex(1)	C[+57], T[+162]	728.773	2	1456.54	1456.54	0	-2.1	Specific	492.12	311.36	4	3.05	164	>hFBN1-Nterm 070820	1	DW040821_2.2820.2820.2	controllerType=0 controllerNumber=1 scan=2820	9.7373
01885:2	1	E.TFC[+57.021]TNSEGS[+162.053]YE.C	1212	Hex(1)	C[+57], S[+162]	728.774	2	1456.54	1456.54	0	-1.6	Specific	550.07	364.2	1.31	4.96	164	>hFBN1-Nterm 070820	1	DW040821_2.2730.2730.2	controllerType=0 controllerNumber=1 scan=2730	9.5206
03006:2	1	D.GGQC[+57.021]T[+365.132]NIPGEYRC[+57.021]LC[+57.021]YDGFMASE.D	1253	HexNAc(1)Hex(1)	C[+57]*3, T[+365]	1525.62	2	3050.23	3050.22	0	5.2	Specific	100.58	59.95	8.9	1.39	164	>hFBN1-Nterm 070820	1	DW040821_2.3719.3719.2	controllerType=0 controllerNumber=1 scan=3719	11.8129
01924:2	1	E.YRC[+57.021]LC[+57.021]YD.G	1263		C[+57]*2	525.212	2	1049.42	1049.42	0	-1.6	Specific	290.97	290.97	290.97	2.67	164	>hFBN1-Nterm 070820	1	DW040821_2.2771.2771.3	controllerType=0 controllerNumber=1 scan=2771	9.6195
04102:2	1	E.YRC[+57.021]LC[+57.021]YDGFMASE.D	1263		C[+57]*2	836.334	2	1671.66	1671.66	0	0.6	Specific	447.67	384.38	384.38	4.91	164	>hFBN1-Nterm 070820	1	DW040821_2.4596.4596.2	controllerType=0 controllerNumber=1 scan=4596	13.8166
01736:2	1	E.DMKTC[+57.021]VDVNE.C	1276		C[+57]	605.756	2	1210.51	1210.51	0	-2.1	Specific	206.32	206.32	206.32	1.92	164	>hFBN1-Nterm 070820	1	DW040821_2.2569.2569.2	controllerType=0 controllerNumber=1 scan=2569	9.1041
01763:2	1	E.DMKTC[+57.021]VDVNE.C	1276		C[+57]	605.757	2	1210.51	1210.51	0	-1.3	Specific	413.93	402.63	402.63	3.91	164	>hFBN1-Nterm 070820	1	DW040821_2.2606.2606.2	controllerType=0 controllerNumber=1 scan=2606	9.2096
01839:2	1	E.DMKTC[+57.021]VDVNE.C	1276		C[+57]	605.757	2	1210.51	1210.51	0	-1.6	Specific	466.03	466.03	466.03	3.99	164	>hFBN1-Nterm 070820	1	DW040821_2.2689.2689.2	controllerType=0 controllerNumber=1 scan=2689	9.4247
01792:2	1	E.DMKTC[+57.021]VDVNE.C	1276		C[+57]	605.756	2	1210.51	1210.51	0	-1.9	Specific	485.47	485.47	485.47	5.32	164	>hFBN1-Nterm 070820	1	DW040821_2.2643.2643.2	controllerType=0 controllerNumber=1 scan=2643	9.3118
01800:2	1	E.D[+15.995]MKTC[+57.021]VDVNE.C	1276		C[+57], D[+16]	613.754	2	1226.5	1226.5	0	-1.3	Specific	317.57	276.43	0.55	2.14	164	>hFBN1-Nterm 070820	1	DW040821_2.2651.2651.6	controllerType=0 controllerNumber=1 scan=2651	9.3323
04226:2	1	E.C[+57.021]DLNPNIC[+57.021]LSGTC[+57.021]E.N	1286		C[+57]*3	826.844	2	1652.68	1652.67	0	5.3	Specific	443.6	331.25	331.25	3.4	164	>hFBN1-Nterm 070820	1	DW040821_2.4689.4689.2	controllerType=0 controllerNumber=1 scan=4689	14.0329
04128:2	1	E.C[+57.021]DLNPNIC[+57.021]LSGTC[+57.021]E.N	1286		C[+57]*3	826.842	2	1652.68	1652.67	0	3.3	Specific	662.91	442.54	442.54	8.69	164	>hFBN1-Nterm 070820	1	DW040821_2.4614.4614.2	controllerType=0 controllerNumber=1 scan=4614	13.8599
03981:2	1	E.C[+57.021]DLNPNIC[+57.021]LSGTC[+57.021]E.N	1286		C[+57]*3	826.843	2	1652.68	1652.67	0	4.6	Specific	695.1	445.35	445.35	8.89	164	>hFBN1-Nterm 070820	1	DW040821_2.4506.4506.2	controllerType=0 controllerNumber=1 scan=4506	13.6095
04052:2	1	E.C[+57.021]DLNPNIC[+57.021]LSGTC[+57.021]E.N	1286		C[+57]*3	826.843	2	1652.68	1652.67	0	5	Specific	723.6	440.26	440.26	9.89	164	>hFBN1-Nterm 070820	1	DW040821_2.4559.4559.2	controllerType=0 controllerNumber=1 scan=4559	13.7336
06083:2	1	E.C[+57.021][-17.027]DLNPNIC[+57.021]LSGTC[+57.021]E.N	1286		C[-17][+57]*3	818.326	2	1635.64	1635.64	0	-0.2	Specific	428.08	371.54	371.54	4.22	164	>hFBN1-Nterm 070820	1	DW040821_2.6136.6136.2	controllerType=0 controllerNumber=1 scan=6136	17.4024
02453:4	1	E.NTKGSFIC[+57.021]HC[+57.021]DMGYS[+426.137]GKKGKT[+365.132]GC[+57.021]TD[+15.995].I	1300	Hex(1)Pent(2),HexNAc(1)Hex(1)	C[+57]*3, D[+16], S[+426], T[+365]	904.882	4	3616.51	3616.48	0	7.4	Specific	252.4	252.4	0	1.41	164	>hFBN1-Nterm 070820	1	DW040821_2.3268.3268.4	controllerType=0 controllerNumber=1 scan=3268	10.7918
02474:5	1	E.NTKGSFIC[+57.021]HC[+57.021]DMGYS[+162.053]GKKGKTGC[+57.021]TDINE.C	1300	Hex(1)	C[+57]*3, S[+162]	666.292	5	3327.43	3327.44	0	-2.5	Specific	120.97	120.97	7.2	1.41	164	>hFBN1-Nterm 070820	1	DW040821_2.3288.3288.5	controllerType=0 controllerNumber=1 scan=3288	10.835
02412:5	1	E.NTKGSFIC[+57.021]HC[+57.021]DMGYS[+162.053]GKKGKTGC[+57.021]TDINE.C	1300	Hex(1)	C[+57]*3, S[+162]	666.292	5	3327.43	3327.44	0	-2.9	Specific	142.87	142.87	7.2	1.4	164	>hFBN1-Nterm 070820	1	DW040821_2.3232.3232.5	controllerType=0 controllerNumber=1 scan=3232	10.7095
02542:5	1	E.NTKGSFIC[+57.021]HC[+57.021]DMGYS[+162.053]GKKGKTGC[+57.021]TDINE.C	1300	Hex(1)	C[+57]*3, S[+162]	666.292	5	3327.43	3327.44	0	-1.8	Specific	151.44	151.44	7.2	1.38	164	>hFBN1-Nterm 070820	1	DW040821_2.3343.3343.5	controllerType=0 controllerNumber=1 scan=3343	10.9583
02120:4	1	D.MGYSGKKGKTGC[+57.021]TDINEC[+57.021]E.I	1311		C[+57]*2	534.485	4	2134.92	2134.92	0	-1	Specific	97.93	97.93	97.93	1.6	164	>hFBN1-Nterm 070820	1	DW040821_2.2982.2982.4	controllerType=0 controllerNumber=1 scan=2982	10.1355
02066:4	1	D.MGYSGKKGKTGC[+57.021]TDINEC[+57.021]E.I	1311		C[+57]*2	534.485	4	2134.92	2134.92	0	-0.6	Specific	233.27	233.27	233.27	2.14	164	>hFBN1-Nterm 070820	1	DW040821_2.2925.2925.4	controllerType=0 controllerNumber=1 scan=2925	9.9955
03269:3	1	E.NLNLC[+57.021]GNGQC[+57.021]LNAPGGYRC[+57.021]E.C	1413		C[+57]*3	756.331	3	2266.98	2266.97	0	1.2	Specific	627.6	627.6	627.6	8.01	164	>hFBN1-Nterm 070820	1	DW040821_2.3933.3933.3	controllerType=0 controllerNumber=1 scan=3933	12.3029
03210:3	1	E.NLNLC[+57.021]GNGQC[+57.021]LNAPGGYRC[+57.021]E.C	1413		C[+57]*3	756.331	3	2266.98	2266.97	0	1.7	Specific	640.95	640.95	640.95	8.01	164	>hFBN1-Nterm 070820	1	DW040821_2.3881.3881.3	controllerType=0 controllerNumber=1 scan=3881	12.1818
03222:2	1	E.NLNLC[+57.021]GNGQC[+57.021]LNAPGGYRC[+57.021]E.C	1413		C[+57]*3	1133.99	2	2266.98	2266.97	0	0.3	Specific	744.23	744.23	744.23	10.19	164	>hFBN1-Nterm 070820	1	DW040821_2.3891.3891.2	controllerType=0 controllerNumber=1 scan=3891	12.2054
03271:3	1	E.NLNLC[+57.021]GNGQC[+57.021]LN[+15.995]APGGYRC[+57.021]E.C	1413		C[+57]*3, N[+16]	761.662	3	2282.97	2282.97	0	0.1	Specific	194.22	194.22	25.48	1.89	164	>hFBN1-Nterm 070820	1	DW040821_2.3934.3934.2	controllerType=0 controllerNumber=1 scan=3934	12.3041
03208:3	1	E.NLNLC[+57.021]GNGQC[+57.021]LN[+15.995]APGGYRC[+57.021]E.C	1413		C[+57]*3, N[+16]	761.662	3	2282.97	2282.97	0	0.8	Specific	557.4	557.4	147.67	6.21	164	>hFBN1-Nterm 070820	1	DW040821_2.3879.3879.3	controllerType=0 controllerNumber=1 scan=3879	12.178
03257:2	1	E.NLNLC[+57.021]GNGQC[+57.021]LN[+15.995]APGGYRC[+57.021]E.C	1413		C[+57]*3, N[+16]	1141.99	2	2282.97	2282.97	0	-1	Specific	654.72	654.72	185.76	9.19	164	>hFBN1-Nterm 070820	1	DW040821_2.3921.3921.2	controllerType=0 controllerNumber=1 scan=3921	12.2762
03196:2	1	E.NLNLC[+57.021]GNGQC[+57.021]LN[+15.995]APGGYRC[+57.021]E.C	1413		C[+57]*3, N[+16]	1141.99	2	2282.97	2282.97	0	1.2	Specific	719.24	719.24	206.59	10.15	164	>hFBN1-Nterm 070820	1	DW040821_2.3868.3868.2	controllerType=0 controllerNumber=1 scan=3868	12.1542
03256:3	1	E.NLNLC[+57.021]GNGQC[+57.021]LNAPGGYRC[+57.021]EC[+57.021]D.M	1413		C[+57]*4	848.017	3	2542.04	2542.03	0	1.2	Specific	720.08	717.22	717.22	9.43	164	>hFBN1-Nterm 070820	1	DW040821_2.3919.3919.3	controllerType=0 controllerNumber=1 scan=3919	12.2694
03290:3	1	E.NLNLC[+57.021]GNGQC[+57.021]LN[+15.995]APGGYRC[+57.021]EC[+57.021]D.M	1413		C[+57]*4, N[+16]	853.348	3	2558.03	2558.03	0	1.2	Specific	600.76	600.76	145.92	7.43	164	>hFBN1-Nterm 070820	1	DW040821_2.3948.3948.3	controllerType=0 controllerNumber=1 scan=3948	12.3338
03227:3	1	E.NLNLC[+57.021]GNGQC[+57.021]LN[+15.995]APGGYRC[+57.021]EC[+57.021]D.M	1413		C[+57]*4, N[+16]	853.349	3	2558.03	2558.03	0	1.9	Specific	673.24	673.24	139.48	8.43	164	>hFBN1-Nterm 070820	1	DW040821_2.3895.3895.3	controllerType=0 controllerNumber=1 scan=3895	12.214
02558:5	1	D.EC[+57.021]S[+426.137]LPNIC[+57.021]VFGT[+426.137]C[+57.021]HNLPGLFRC[+57.021]E.C	1451	Hex(1)Pent(2),Hex(1)Pent(2)	C[+57]*4, S[+426], T[+426]	727.306	5	3632.5	3632.52	0	-4.2	Specific	59.49	59.49	59.49	1.36	164	>hFBN1-Nterm 070820	1	DW040821_2.3355.3355.5	controllerType=0 controllerNumber=1 scan=3355	10.9849
05896:3	1	E.C[+57.021]SLPNIC[+57.021]VFGTC[+57.021]HNLPGLFRC[+57.021]E.C	1452		C[+57]*4	884.404	3	2651.2	2651.2	0	0.1	Specific	798.36	792.43	792.43	11.19	164	>hFBN1-Nterm 070820	1	DW040821_2.5989.5989.3	controllerType=0 controllerNumber=1 scan=5989	17.0555
05843:3	1	E.C[+57.021]SLPNIC[+57.021]VFGTC[+57.021]HNLPGLFRC[+57.021]E.C	1452		C[+57]*4	884.403	3	2651.19	2651.2	0	-1.5	Specific	860.76	828.36	828.36	13.19	164	>hFBN1-Nterm 070820	1	DW040821_2.5944.5944.3	controllerType=0 controllerNumber=1 scan=5944	16.9489
07098:3	1	E.C[+57.021][-17.027]SLPNIC[+57.021]VFGTC[+57.021]HNLPGLFRC[+57.021]E.C	1452		C[-17][+57]*4	878.728	3	2634.17	2634.17	0	-0.6	Specific	717.57	717.57	717.57	10.19	164	>hFBN1-Nterm 070820	1	DW040821_2.6841.6841.3	controllerType=0 controllerNumber=1 scan=6841	19.0765
05840:3	1	E.C[+57.021]SLPNIC[+57.021]VFGTC[+57.021]HNLPGLFRC[+57.021]EC[+57.021]E.I	1452		C[+57]*5	980.76	3	2940.27	2940.27	0	-1.7	Specific	699.82	694.35	694.35	7.81	164	>hFBN1-Nterm 070820	1	DW040821_2.5941.5941.3	controllerType=0 controllerNumber=1 scan=5941	16.9412
05795:4	1	E.C[+57.021]SLPNIC[+57.021]VFGTC[+57.021]HNLPGLFRC[+57.021]EC[+57.021]E.I	1452		C[+57]*5	735.822	4	2940.27	2940.27	0	-1.4	Specific	746.06	738.95	738.95	8.67	164	>hFBN1-Nterm 070820	1	DW040821_2.5905.5905.4	controllerType=0 controllerNumber=1 scan=5905	16.8563
05780:3	1	E.C[+57.021]SLPNIC[+57.021]VFGTC[+57.021]HNLPGLFRC[+57.021]EC[+57.021]E.I	1452		C[+57]*5	980.763	3	2940.27	2940.27	0	0.6	Specific	855.08	843.45	843.45	11.81	164	>hFBN1-Nterm 070820	1	DW040821_2.5894.5894.3	controllerType=0 controllerNumber=1 scan=5894	16.8305
06961:3	1	E.C[+57.021][-17.027]SLPNIC[+57.021]VFGTC[+57.021]HNLPGLFRC[+57.021]EC[+57.021]E.I	1452		C[-17][+57]*5	975.088	3	2923.25	2923.25	0	1.4	Specific	753.53	753.53	753.53	9.77	164	>hFBN1-Nterm 070820	1	DW040821_2.6748.6748.3	controllerType=0 controllerNumber=1 scan=6748	18.8535
05796:3	1	E.C[+57.021]SLPNIC[+57.021]VFGTC[+57.021]HN[+15.995]LPGLFRC[+57.021]EC[+57.021]E.I	1452		C[+57]*5, N[+16]	986.093	3	2956.26	2956.27	0	-0.6	Specific	890.47	873.23	11.73	11.81	164	>hFBN1-Nterm 070820	1	DW040821_2.5906.5906.3	controllerType=0 controllerNumber=1 scan=5906	16.8577
06975:3	1	E.C[+57.021][-17.027]SLPNIC[+57.021]VFGTC[+57.021]HN[+15.995]LPGLFRC[+57.021]EC[+57.021]E.I	1452		C[-17][+57]*5, N[+16]	980.422	3	2939.25	2939.24	0	3.4	Specific	389.81	389.81	27.25	3.16	164	>hFBN1-Nterm 070820	1	DW040821_2.6757.6757.3	controllerType=0 controllerNumber=1 scan=6757	18.8751
05606:3	1	E.C[+57.021]LDPTT[+511.190]C[+57.021]IS[+365.132]GNC[+57.021]VN[+15.995]TPGSYIC[+57.021]D[+15.995].C	1493	HexNAc(1)Hex(1)Fuc(1),HexNAc(1)Hex(1)	C[+57]*4, D[+16], N[+16], S[+365], T[+511]	1138.12	3	3412.34	3412.33	0	1	Specific	279.58	279.58	0	2.55	164	>hFBN1-Nterm 070820	1	DW040821_2.5762.5762.3	controllerType=0 controllerNumber=1 scan=5762	16.5213
05485:3	1	E.C[+57.021]LDPTTC[+57.021]ISGNC[+57.021]VNTPGSYIC[+57.021]DC[+57.021]PPDFE.L	1493		C[+57]*5	1083.77	3	3249.31	3249.29	0	3.8	Specific	399.42	190.57	190.57	3.15	164	>hFBN1-Nterm 070820	1	DW040821_2.5670.5670.3	controllerType=0 controllerNumber=1 scan=5670	16.3029
05418:3	1	E.C[+57.021]LDPTTC[+57.021]ISGNC[+57.021]VNTPGSYIC[+57.021]DC[+57.021]PPDFE.L	1493		C[+57]*5	1083.77	3	3249.31	3249.29	0	4.6	Specific	486.56	172	172	2.75	164	>hFBN1-Nterm 070820	1	DW040821_2.5623.5623.3	controllerType=0 controllerNumber=1 scan=5623	16.1907
05737:3	1	E.C[+57.021]LDPTTC[+57.021]ISGNC[+57.021]VNTPGSYIC[+57.021]DC[+57.021]PPDFE.L	1493		C[+57]*5	1083.77	3	3249.3	3249.29	0	0.5	Specific	735.15	194.92	194.92	7.32	164	>hFBN1-Nterm 070820	1	DW040821_2.5861.5861.3	controllerType=0 controllerNumber=1 scan=5861	16.7537
07375:3	1	E.C[+57.021]LDPTTC[+57.021]IS[+162.053]GNC[+57.021]VNTPGSYIC[+57.021]DC[+57.021]PPDFE.L	1493	Hex(1)	C[+57]*5, S[+162]	1137.78	3	3411.32	3411.35	0	-8.2	Specific	20.14	20.14	1.65	1.36	164	>hFBN1-Nterm 070820	1	DW040821_2.7046.7046.3	controllerType=0 controllerNumber=1 scan=7046	19.5669
07826:3	1	E.C[+57.021][-17.027]LDPTTC[+57.021]ISGNC[+57.021]VNTPGSYIC[+57.021]DC[+57.021]PPDFE.L	1493		C[-17][+57]*5	1078.09	3	3232.27	3232.27	0	-0.3	Specific	119.78	119.78	119.78	1.46	164	>hFBN1-Nterm 070820	1	DW040821_2.7379.7379.3	controllerType=0 controllerNumber=1 scan=7379	20.3639
05654:3	1	E.C[+57.021]LDPTTC[+57.021]IS[+162.053]GNC[+57.021]VNTPGSYIC[+57.021]DC[+57.021]PPDFE.L	1493	Hex(1)	C[+57]*5, S[+162]	1137.79	3	3411.35	3411.35	0	0.8	Specific	262.51	161.05	2.48	2.31	164	>hFBN1-Nterm 070820	1	DW040821_2.5801.5801.3	controllerType=0 controllerNumber=1 scan=5801	16.6129
05393:3	1	E.C[+57.021]LDPTTC[+57.021]ISGNC[+57.021]VN[+15.995]TPGSYIC[+57.021]DC[+57.021]PPDFE.L	1493		C[+57]*5, N[+16]	1089.11	3	3265.31	3265.29	0	5.8	Specific	277.53	142.79	0	1.73	164	>hFBN1-Nterm 070820	1	DW040821_2.5601.5601.3	controllerType=0 controllerNumber=1 scan=5601	16.1385
05541:3	1	E.C[+57.021]LDPTTC[+57.021]IS[+162.053]GNC[+57.021]VNTPGSYIC[+57.021]DC[+57.021]PPDFE.L	1493	Hex(1)	C[+57]*5, S[+162]	1137.79	3	3411.36	3411.35	0	4.2	Specific	490.12	231.49	4.99	3.78	164	>hFBN1-Nterm 070820	1	DW040821_2.5714.5714.3	controllerType=0 controllerNumber=1 scan=5714	16.4073
05429:2	1	E.C[+57.021]LDPTTC[+57.021]ISGNC[+57.021]VNT[+162.053]PGSYIC[+57.021]DC[+57.021]PPDFE.L	1493	Hex(1)	C[+57]*5, T[+162]	1706.18	2	3411.34	3411.35	0	-0.9	Specific	615.01	407.8	12.34	7.5	164	>hFBN1-Nterm 070820	1	DW040821_2.5630.5630.2	controllerType=0 controllerNumber=1 scan=5630	16.2079
05399:3	1	E.C[+57.021]LDPTTC[+57.021]IS[+162.053]GNC[+57.021]VNTPGSYIC[+57.021]DC[+57.021]PPDFE.L	1493	Hex(1)	C[+57]*5, S[+162]	1137.79	3	3411.35	3411.35	0	1.9	Specific	703.28	233.53	12.58	7.66	164	>hFBN1-Nterm 070820	1	DW040821_2.5606.5606.3	controllerType=0 controllerNumber=1 scan=5606	16.1513
05468:3	1	E.C[+57.021]LDPTTC[+57.021]IS[+162.053]GNC[+57.021]VNTPGSYIC[+57.021]DC[+57.021]PPDFE.L	1493	Hex(1)	C[+57]*5, S[+162]	1137.79	3	3411.36	3411.35	0	4.5	Specific	777.03	422.88	2.64	10.21	164	>hFBN1-Nterm 070820	1	DW040821_2.5659.5659.3	controllerType=0 controllerNumber=1 scan=5659	16.277
07373:3	1	E.C[+57.021][-17.027]LDPTTC[+57.021]ISGNC[+57.021]VNT[+162.053]PGSYIC[+57.021]DC[+57.021]PPDFE.L	1493	Hex(1)	C[-17][+57]*5, T[+162]	1132.11	3	3394.31	3394.32	0	-2.7	Specific	122.6	122.6	3.6	1.71	164	>hFBN1-Nterm 070820	1	DW040821_2.7045.7045.3	controllerType=0 controllerNumber=1 scan=7045	19.5647
07429:3	1	E.C[+57.021][-17.027]LDPTTC[+57.021]ISGNC[+57.021]VNT[+162.053]PGSYIC[+57.021]DC[+57.021]PPDFE.L	1493	Hex(1)	C[-17][+57]*5, T[+162]	1132.11	3	3394.32	3394.32	0	1.3	Specific	316	304.96	3.6	3.4	164	>hFBN1-Nterm 070820	1	DW040821_2.7092.7092.3	controllerType=0 controllerNumber=1 scan=7092	19.6774
05422:3	1	E.C[+57.021]LDPTTC[+57.021]IS[+162.053]GNC[+57.021]VN[+15.995]TPGSYIC[+57.021]DC[+57.021]PPDFE.L	1493	Hex(1)	C[+57]*5, N[+16], S[+162]	1143.12	3	3427.35	3427.34	0	2.8	Specific	471.52	196.48	5.25	3.01	164	>hFBN1-Nterm 070820	1	DW040821_2.5626.5626.3	controllerType=0 controllerNumber=1 scan=5626	16.1992
05356:3	1	E.C[+57.021]LDPTTC[+57.021]IS[+162.053]GNC[+57.021]VN[+15.995]TPGSYIC[+57.021]DC[+57.021]PPDFE.L	1493	Hex(1)	C[+57]*5, N[+16], S[+162]	1143.12	3	3427.35	3427.34	0	1.4	Specific	604.58	230.14	3.15	5.66	164	>hFBN1-Nterm 070820	1	DW040821_2.5573.5573.3	controllerType=0 controllerNumber=1 scan=5573	16.073
05741:3	1	D.PTTC[+57.021]ISGNC[+57.021]VNTPGS[+426.137]YIC[+57.021]DC[+57.021]PPDFE.L	1496	Hex(1)Pent(2)	C[+57]*4, S[+426]	1096.42	3	3287.24	3287.29	0	-15.5	Specific	136.81	136.81	1.2	1.37	164	>hFBN1-Nterm 070820	1	DW040821_2.5865.5865.3	controllerType=0 controllerNumber=1 scan=5865	16.7624
05438:3	1	D.PTTC[+57.021]IS[+294.095]GNC[+57.021]VNT[+294.095]PGSYIC[+57.021]DC[+57.021]PPDFE.L	1496	Hex(1)Pent(1),Hex(1)Pent(1)	C[+57]*4, S[+294], T[+294]	1150.44	3	3449.3	3449.34	0	-12	Specific	282.7	282.7	3.86	2.36	164	>hFBN1-Nterm 070820	1	DW040821_2.5637.5637.3	controllerType=0 controllerNumber=1 scan=5637	16.2251
01886:4	1	E.LNPTRVGC[+57.021]VHHHHHH.-	1521		C[+57]	460.226	4	1837.88	1837.89	0	-2.4	CRagged	49.25	49.25	49.25	1.45	164	>hFBN1-Nterm 070820	1	DW040821_2.2731.2731.4	controllerType=0 controllerNumber=1 scan=2731	9.5227
02749:4	1	E.LNPTRVGC[+57.021]VHHHHHH.-	1521		C[+57]	460.227	4	1837.89	1837.89	0	-1	CRagged	88	88	88	1.55	164	>hFBN1-Nterm 070820	1	DW040821_2.3511.3511.4	controllerType=0 controllerNumber=1 scan=3511	11.3378
02234:4	1	E.LNPTRVGC[+57.021]VHHHHHH.-	1521		C[+57]	460.226	4	1837.88	1837.89	0	-3.9	CRagged	91.76	91.76	91.76	1.8	164	>hFBN1-Nterm 070820	1	DW040821_2.3079.3079.4	controllerType=0 controllerNumber=1 scan=3079	10.3619
02099:4	1	E.LNPTRVGC[+57.021]VHHHHHH.-	1521		C[+57]	460.227	4	1837.89	1837.89	0	-1.4	CRagged	110.08	110.08	110.08	1.66	164	>hFBN1-Nterm 070820	1	DW040821_2.2961.2961.4	controllerType=0 controllerNumber=1 scan=2961	10.0847
03852:4	1	E.LNPTRVGC[+57.021]VHHHHHH.-	1521		C[+57]	460.23	4	1837.9	1837.89	0	4.1	CRagged	112.5	112.5	112.5	1.59	164	>hFBN1-Nterm 070820	1	DW040821_2.4410.4410.4	controllerType=0 controllerNumber=1 scan=4410	13.3861
02167:4	1	E.LNPTRVGC[+57.021]VHHHHHH.-	1521		C[+57]	460.226	4	1837.88	1837.89	0	-3.4	CRagged	116.25	116.25	116.25	1.8	164	>hFBN1-Nterm 070820	1	DW040821_2.3025.3025.4	controllerType=0 controllerNumber=1 scan=3025	10.2353
02442:4	1	E.LNPTRVGC[+57.021]VHHHHHH.-	1521		C[+57]	460.226	4	1837.88	1837.89	0	-3.7	CRagged	119.08	119.08	119.08	1.8	164	>hFBN1-Nterm 070820	1	DW040821_2.3258.3258.4	controllerType=0 controllerNumber=1 scan=3258	10.7696
03925:4	1	E.LNPTRVGC[+57.021]VHHHHHH.-	1521		C[+57]	460.229	4	1837.89	1837.89	0	2.2	CRagged	119.62	119.62	119.62	1.43	164	>hFBN1-Nterm 070820	1	DW040821_2.4467.4467.4	controllerType=0 controllerNumber=1 scan=4467	13.5179
04079:4	1	E.LNPTRVGC[+57.021]VHHHHHH.-	1521		C[+57]	460.229	4	1837.89	1837.89	0	2.8	CRagged	120.53	120.53	120.53	1.51	164	>hFBN1-Nterm 070820	1	DW040821_2.4577.4577.4	controllerType=0 controllerNumber=1 scan=4577	13.7729
03089:4	1	E.LNPTRVGC[+57.021]VHHHHHH.-	1521		C[+57]	460.226	4	1837.88	1837.89	0	-2.9	CRagged	123.11	123.11	123.11	1.96	164	>hFBN1-Nterm 070820	1	DW040821_2.3782.3782.4	controllerType=0 controllerNumber=1 scan=3782	11.9548
02363:4	1	E.LNPTRVGC[+57.021]VHHHHHH.-	1521		C[+57]	460.226	4	1837.88	1837.89	0	-3.2	CRagged	125.87	125.87	125.87	1.8	164	>hFBN1-Nterm 070820	1	DW040821_2.3189.3189.4	controllerType=0 controllerNumber=1 scan=3189	10.614
02674:4	1	E.LNPTRVGC[+57.021]VHHHHHH.-	1521		C[+57]	460.226	4	1837.88	1837.89	0	-4.4	CRagged	134.05	134.05	134.05	1.75	164	>hFBN1-Nterm 070820	1	DW040821_2.3454.3454.4	controllerType=0 controllerNumber=1 scan=3454	11.2064
03159:4	1	E.LNPTRVGC[+57.021]VHHHHHH.-	1521		C[+57]	460.228	4	1837.89	1837.89	0	0.4	CRagged	134.4	134.4	134.4	1.52	164	>hFBN1-Nterm 070820	1	DW040821_2.3838.3838.4	controllerType=0 controllerNumber=1 scan=3838	12.0846
03664:4	1	E.LNPTRVGC[+57.021]VHHHHHH.-	1521		C[+57]	460.228	4	1837.89	1837.89	0	0.8	CRagged	138.94	138.94	138.94	1.41	164	>hFBN1-Nterm 070820	1	DW040821_2.4258.4258.4	controllerType=0 controllerNumber=1 scan=4258	13.0357
02298:4	1	E.LNPTRVGC[+57.021]VHHHHHH.-	1521		C[+57]	460.226	4	1837.88	1837.89	0	-3	CRagged	140.84	140.84	140.84	1.75	164	>hFBN1-Nterm 070820	1	DW040821_2.3133.3133.4	controllerType=0 controllerNumber=1 scan=3133	10.487
02612:4	1	E.LNPTRVGC[+57.021]VHHHHHH.-	1521		C[+57]	460.226	4	1837.88	1837.89	0	-3.8	CRagged	151.61	151.61	151.61	1.75	164	>hFBN1-Nterm 070820	1	DW040821_2.3400.3400.4	controllerType=0 controllerNumber=1 scan=3400	11.0843
03580:4	1	E.LNPTRVGC[+57.021]VHHHHHH.-	1521		C[+57]	460.228	4	1837.89	1837.89	0	0.4	CRagged	154.59	154.59	154.59	1.49	164	>hFBN1-Nterm 070820	1	DW040821_2.4190.4190.4	controllerType=0 controllerNumber=1 scan=4190	12.8789
03255:4	1	E.LNPTRVGC[+57.021]VHHHHHH.-	1521		C[+57]	460.227	4	1837.89	1837.89	0	-1.8	CRagged	158.48	158.48	158.48	1.75	164	>hFBN1-Nterm 070820	1	DW040821_2.3918.3918.4	controllerType=0 controllerNumber=1 scan=3918	12.2673
04145:4	1	E.LNPTRVGC[+57.021]VHHHHHH.-	1521		C[+57]	460.228	4	1837.89	1837.89	0	1.5	CRagged	160.44	160.44	160.44	1.48	164	>hFBN1-Nterm 070820	1	DW040821_2.4627.4627.4	controllerType=0 controllerNumber=1 scan=4627	13.8892
04289:4	1	E.LNPTRVGC[+57.021]VHHHHHH.-	1521		C[+57]	460.228	4	1837.89	1837.89	0	1.4	CRagged	171.02	171.02	171.02	1.73	164	>hFBN1-Nterm 070820	1	DW040821_2.4736.4736.4	controllerType=0 controllerNumber=1 scan=4736	14.144
03778:4	1	E.LNPTRVGC[+57.021]VHHHHHH.-	1521		C[+57]	460.228	4	1837.89	1837.89	0	1.6	CRagged	173.44	173.44	173.44	1.73	164	>hFBN1-Nterm 070820	1	DW040821_2.4348.4348.4	controllerType=0 controllerNumber=1 scan=4348	13.2432
03319:4	1	E.LNPTRVGC[+57.021]VHHHHHH.-	1521		C[+57]	460.228	4	1837.89	1837.89	0	-0.4	CRagged	181.55	181.55	181.55	1.58	164	>hFBN1-Nterm 070820	1	DW040821_2.3974.3974.4	controllerType=0 controllerNumber=1 scan=3974	12.3939
03753:3	2	D.T[+162.053]C[+57.021]NGGS[+146.058]RDLEYGIE.C	48	Hex(1),Fuc(1)	C[+57], S[+146], T[+162]	626.933	3	1878.78	1878.79	0	-3.6	Specific	21.19	17.35	6.47	1.32	7	>Reverse >hFBN1-Nterm 070820	2	DW040821_2.4328.4328.3	controllerType=0 controllerNumber=1 scan=4328	13.199
04478:2	2	E.C[+57.021][-17.027]RYGGPANLC[+57.021]QGNGC[+57.021]LNLN[+349.137]E.S	105	HexNAc(1)Fuc(1)	C[-17][+57]*3, N[+349]	1300.04	2	2599.06	2599.09	0	-8.3	Specific	0.61	0.61	0.61	1.52	7	>Reverse >hFBN1-Nterm 070820	2	DW040821_2.4875.4875.2	controllerType=0 controllerNumber=1 scan=4875	14.4651
03301:2	2	D.LDT[+396.127]C[+57.021]TFGDGT[+132.042]YGE.K	129	Pent(3),Pent(1)	C[+57], T[+132][+396]	982.368	2	1963.73	1963.74	0	-4	Specific	98.93	5.02	5.02	1.46	7	>Reverse >hFBN1-Nterm 070820	2	DW040821_2.3959.3959.2	controllerType=0 controllerNumber=1 scan=3959	12.3597
02200:3	2	E.YSGESN[+15.995]TC[+57.021]FTEC[+57.021]GGNMIS[+203.079]C[+57.021]E.D	315	HexNAc(1)	C[+57]*3, N[+16], S[+203]	841.305	3	2521.9	2521.91	0	-3.2	Specific	29.21	29.21	8.21	1.29	7	>Reverse >hFBN1-Nterm 070820	2	DW040821_2.3052.3052.3	controllerType=0 controllerNumber=1 scan=3052	10.2972
02213:2	2	E.YSGESN[+15.995]T[+203.079]C[+57.021]FTEC[+57.021]GGNMISC[+57.021]E.D	315	HexNAc(1)	C[+57]*3, N[+16], T[+203]	1261.46	2	2521.91	2521.91	0	-1.5	Specific	37.55	37.55	12.58	1.39	7	>Reverse >hFBN1-Nterm 070820	2	DW040821_2.3063.3063.2	controllerType=0 controllerNumber=1 scan=3063	10.3231
02543:3	2	E.YGSNC[+57.021]IC[+57.021]KYSGRLN[+15.995]E.C	780		C[+57]*2, N[+16]	612.937	3	1836.8	1836.8	0	-2.2	Specific	26.4	26.4	26.4	1.35	7	>Reverse >hFBN1-Nterm 070820	2	DW040821_2.3344.3344.6	controllerType=0 controllerNumber=1 scan=3344	10.9605
03919:2	2	D.T[+264.085]NVC[+57.021]RGNMC[+57.021]IGPTE.C	903	Pent(2)	C[+57]*2, T[+264]	936.884	2	1872.76	1872.78	0	-8.6	Specific	31.51	31.51	31.51	1.29	7	>Reverse >hFBN1-Nterm 070820	2	DW040821_2.4462.4462.2	controllerType=0 controllerNumber=1 scan=4462	13.5071
04072:2	2	D.T[+264.085]NVC[+57.021]RGNMC[+57.021]IGPTE.C	903	Pent(2)	C[+57]*2, T[+264]	936.883	2	1872.76	1872.78	0	-10.3	Specific	48.87	48.87	16.34	1.28	7	>Reverse >hFBN1-Nterm 070820	2	DW040821_2.4573.4573.2	controllerType=0 controllerNumber=1 scan=4573	13.7642

## Sheet: CS_041421_2
Query #:z	Protein Rank	Peptide < ProteinMetrics Confidential >	Starting position	Glycans NHFAGNa	Modification Type(s)	Observed m/z	z	Observed (M+H)	Calc. mass (M+H)	Off-by-x error	Mass error (ppm)	Cleavage	Score	Delta	Delta Mod	|Log Prob|	# of unique peptides	Protein Name	Protein DB number	Comment	Scan #	Scan Time
02958:3	1	E.NLRGSYKC[+57.021]IC[+57.021]NSGYE.V	743		C[+57]*2	607.606	3	1820.81	1820.81	0	-0.3	Specific	265.81	248.44	248.44	1.95	99	>hFBN1-Nterm 070820	1	cs041421_2.3582.3582.3	controllerType=0 controllerNumber=1 scan=3582	11.2886
02644:3	1	E.NLRGSYKC[+57.021]IC[+57.021]NSGYE.V	743		C[+57]*2	607.606	3	1820.8	1820.81	0	-1.4	Specific	368.29	341.09	341.09	3.31	99	>hFBN1-Nterm 070820	1	cs041421_2.3314.3314.3	controllerType=0 controllerNumber=1 scan=3314	10.6661
02896:3	1	E.NLRGSYKC[+57.021]IC[+57.021]NSGYE.V	743		C[+57]*2	607.605	3	1820.8	1820.81	0	-2.7	Specific	373.74	373.74	373.74	4.63	99	>hFBN1-Nterm 070820	1	cs041421_2.3524.3524.3	controllerType=0 controllerNumber=1 scan=3524	11.1552
02703:3	1	E.NLRGSYKC[+57.021]IC[+57.021]NSGYE.V	743		C[+57]*2	607.605	3	1820.8	1820.81	0	-2.3	Specific	416.05	416.05	416.05	4.89	99	>hFBN1-Nterm 070820	1	cs041421_2.3365.3365.3	controllerType=0 controllerNumber=1 scan=3365	10.7868
02834:3	1	E.NLRGSYKC[+57.021]IC[+57.021]NSGYE.V	743		C[+57]*2	607.605	3	1820.8	1820.81	0	-2.7	Specific	423.81	423.81	423.81	4.89	99	>hFBN1-Nterm 070820	1	cs041421_2.3475.3475.3	controllerType=0 controllerNumber=1 scan=3475	11.0423
02771:3	1	E.NLRGSYKC[+57.021]IC[+57.021]NSGYE.V	743		C[+57]*2	607.606	3	1820.8	1820.81	0	-1.4	Specific	431.66	340.86	340.86	3.93	99	>hFBN1-Nterm 070820	1	cs041421_2.3421.3421.3	controllerType=0 controllerNumber=1 scan=3421	10.916
Other Peptides
02722:4	1	E.SGC[+57.021]LNGGRC[+57.021]VAPNRC[+57.021]AC[+57.021]TYGFTGPQC[+57.021]E.R	154		C[+57]*5	763.068	4	3049.25	3049.26	0	-3.3	Specific	323.26	323.26	323.26	3.13	99	>hFBN1-Nterm 070820	1	cs041421_2.3382.3382.4	controllerType=0 controllerNumber=1 scan=3382	10.8246
03143:3	1	E.SGC[+57.021]LNGGRC[+57.021]VAPNRC[+57.021]AC[+57.021]TYGFTGPQC[+57.021]E.R	154		C[+57]*5	1017.08	3	3049.24	3049.26	0	-7.3	Specific	390.68	338.41	338.41	3.89	99	>hFBN1-Nterm 070820	1	cs041421_2.3739.3739.3	controllerType=0 controllerNumber=1 scan=3739	11.653
03211:3	1	E.SGC[+57.021]LNGGRC[+57.021]VAPNRC[+57.021]AC[+57.021]TYGFTGPQC[+57.021]E.R	154		C[+57]*5	1017.09	3	3049.25	3049.26	0	-3.7	Specific	411.11	388.57	388.57	5.28	99	>hFBN1-Nterm 070820	1	cs041421_2.3796.3796.3	controllerType=0 controllerNumber=1 scan=3796	11.7854
02707:3	1	E.SGC[+57.021]LNGGRC[+57.021]VAPNRC[+57.021]AC[+57.021]TYGFTGPQC[+57.021]E.R	154		C[+57]*5	1017.09	3	3049.25	3049.26	0	-1.8	Specific	417.56	386.01	386.01	6.12	99	>hFBN1-Nterm 070820	1	cs041421_2.3369.3369.3	controllerType=0 controllerNumber=1 scan=3369	10.7955
02949:3	1	E.SGC[+57.021]LNGGRC[+57.021]VAPNRC[+57.021]AC[+57.021]TYGFTGPQC[+57.021]E.R	154		C[+57]*5	1017.09	3	3049.24	3049.26	0	-4.8	Specific	476.27	378.59	378.59	5.42	99	>hFBN1-Nterm 070820	1	cs041421_2.3575.3575.3	controllerType=0 controllerNumber=1 scan=3575	11.275
02851:4	1	E.SGC[+57.021]LNGGRC[+57.021]VAPNRC[+57.021]AC[+57.021]TYGFTGPQC[+57.021]E.R	154		C[+57]*5	763.066	4	3049.24	3049.26	0	-5.3	Specific	554.01	490.1	490.1	5.45	99	>hFBN1-Nterm 070820	1	cs041421_2.3488.3488.4	controllerType=0 controllerNumber=1 scan=3488	11.0708
02784:4	1	E.SGC[+57.021]LNGGRC[+57.021]VAPNRC[+57.021]AC[+57.021]TYGFTGPQC[+57.021]E.R	154		C[+57]*5	763.069	4	3049.25	3049.26	0	-2.1	Specific	575.86	461.28	461.28	6.26	99	>hFBN1-Nterm 070820	1	cs041421_2.3433.3433.4	controllerType=0 controllerNumber=1 scan=3433	10.9435
02770:3	1	E.SGC[+57.021]LNGGRC[+57.021]VAPNRC[+57.021]AC[+57.021]TYGFTGPQC[+57.021]E.R	154		C[+57]*5	1017.09	3	3049.25	3049.26	0	-1.7	Specific	628.58	409.7	409.7	7.44	99	>hFBN1-Nterm 070820	1	cs041421_2.3420.3420.3	controllerType=0 controllerNumber=1 scan=3420	10.9141
02864:3	1	E.SGC[+57.021]LN[+15.995]GGRC[+57.021]VAPNRC[+57.021]AC[+57.021]TYGFTGPQC[+57.021]E.R	154		C[+57]*5, N[+16]	1022.42	3	3065.23	3065.25	0	-7.1	Specific	2.65	2.65	2.32	1.41	99	>hFBN1-Nterm 070820	1	cs041421_2.3498.3498.3	controllerType=0 controllerNumber=1 scan=3498	11.0937
04547:3	1	E.C[+57.021]QAIPGLC[+57.021]QGGNC[+57.021]INTVGSFE.C	252		C[+57]*3	761.339	3	2282	2282	0	1.2	Specific	373.35	373.35	373.35	4.53	99	>hFBN1-Nterm 070820	1	cs041421_2.4840.4840.3	controllerType=0 controllerNumber=1 scan=4840	14.2308
04864:3	1	E.C[+57.021]QAIPGLC[+57.021]QGGNC[+57.021]INTVGSFE.C	252		C[+57]*3	761.338	3	2282	2282	0	0.4	Specific	425.78	399.84	399.84	4.72	99	>hFBN1-Nterm 070820	1	cs041421_2.5098.5098.3	controllerType=0 controllerNumber=1 scan=5098	14.8408
04818:2	1	E.C[+57.021]QAIPGLC[+57.021]QGGNC[+57.021]INTVGSFE.C	252		C[+57]*3	1141.51	2	2282	2282	0	1.6	Specific	449.38	417.13	417.13	5.95	99	>hFBN1-Nterm 070820	1	cs041421_2.5059.5059.2	controllerType=0 controllerNumber=1 scan=5059	14.7471
04477:3	1	E.C[+57.021]QAIPGLC[+57.021]QGGNC[+57.021]INTVGSFE.C	252		C[+57]*3	761.337	3	2282	2282	0	-1.2	Specific	500.48	500.48	500.48	6.27	99	>hFBN1-Nterm 070820	1	cs041421_2.4784.4784.3	controllerType=0 controllerNumber=1 scan=4784	14.1011
04808:3	1	E.C[+57.021]QAIPGLC[+57.021]QGGNC[+57.021]INTVGSFE.C	252		C[+57]*3	761.34	3	2282	2282	0	2	Specific	514.88	487.4	487.4	5.96	99	>hFBN1-Nterm 070820	1	cs041421_2.5051.5051.3	controllerType=0 controllerNumber=1 scan=5051	14.7278
06282:2	1	E.C[+57.021]QAIPGLC[+57.021]QGGNC[+57.021]INT[+146.058]VGSFE.C	252	Fuc(1)	C[+57]*3, T[+146]	1214.52	2	2428.04	2428.06	0	-7.2	Specific	113.91	113.91	5.6	1.65	99	>hFBN1-Nterm 070820	1	cs041421_2.6188.6188.2	controllerType=0 controllerNumber=1 scan=6188	17.4165
06356:2	1	E.C[+57.021]QAIPGLC[+57.021]QGGNC[+57.021]INT[+146.058]VGSFE.C	252	Fuc(1)	C[+57]*3, T[+146]	1214.52	2	2428.03	2428.06	0	-10.3	Specific	116.65	116.65	5.6	1.34	99	>hFBN1-Nterm 070820	1	cs041421_2.6240.6240.2	controllerType=0 controllerNumber=1 scan=6240	17.5418
04544:2	1	E.C[+57.021]QAIPGLC[+57.021]QGGNC[+57.021]INT[+162.053]VGSFE.C	252	Hex(1)	C[+57]*3, T[+162]	1222.53	2	2444.06	2444.05	0	1.2	Specific	475.79	468.35	5.6	5.95	99	>hFBN1-Nterm 070820	1	cs041421_2.4838.4838.2	controllerType=0 controllerNumber=1 scan=4838	14.2265
04480:2	1	E.C[+57.021]QAIPGLC[+57.021]QGGNC[+57.021]INT[+162.053]VGSFE.C	252	Hex(1)	C[+57]*3, T[+162]	1222.53	2	2444.05	2444.05	0	-1.7	Specific	505.53	487.05	5.6	6.27	99	>hFBN1-Nterm 070820	1	cs041421_2.4786.4786.2	controllerType=0 controllerNumber=1 scan=4786	14.1054
04472:3	1	E.C[+57.021]QAIPGLC[+57.021]QGGNC[+57.021]INT[+162.053]VGSFE.C	252	Hex(1)	C[+57]*3, T[+162]	815.356	3	2444.05	2444.05	0	0.1	Specific	537.27	483.6	5.6	5.91	99	>hFBN1-Nterm 070820	1	cs041421_2.4781.4781.3	controllerType=0 controllerNumber=1 scan=4781	14.0946
04538:3	1	E.C[+57.021]QAIPGLC[+57.021]QGGNC[+57.021]INT[+162.053]VGSFE.C	252	Hex(1)	C[+57]*3, T[+162]	815.355	3	2444.05	2444.05	0	-0.4	Specific	551.71	551.71	5.6	6.47	99	>hFBN1-Nterm 070820	1	cs041421_2.4834.4834.3	controllerType=0 controllerNumber=1 scan=4834	14.2178
06320:3	1	E.C[+57.021][-17.027]QAIPGLC[+57.021]QGGNC[+57.021]INT[+162.053]VGSFE.C	252	Hex(1)	C[-17][+57]*3, T[+162]	809.686	3	2427.04	2427.03	0	7.6	Specific	225.76	225.76	5.6	1.49	99	>hFBN1-Nterm 070820	1	cs041421_2.6212.6212.3	controllerType=0 controllerNumber=1 scan=6212	17.4732
03313:4	1	E.C[+57.021]QAIPGLC[+57.021]QGGNC[+57.021]INTVGSFEC[+57.021]KC[+57.021]PAGHKLNE.V	252		C[+57]*5	894.899	4	3576.57	3576.59	0	-5.1	Specific	720.59	720.59	720.59	10.29	99	>hFBN1-Nterm 070820	1	cs041421_2.3874.3874.4	controllerType=0 controllerNumber=1 scan=3874	11.9652
03609:4	1	E.C[+57.021]QAIPGLC[+57.021]QGGNC[+57.021]INTVGSFEC[+57.021]KC[+57.021]PAGHKLNE.V	252		C[+57]*5	894.902	4	3576.58	3576.59	0	-1.9	Specific	909.2	878.58	878.58	14.29	99	>hFBN1-Nterm 070820	1	cs041421_2.4092.4092.4	controllerType=0 controllerNumber=1 scan=4092	12.4743
03529:4	1	E.C[+57.021]QAIPGLC[+57.021]QGGNC[+57.021]INTVGSFEC[+57.021]KC[+57.021]PAGHKLNE.V	252		C[+57]*5	894.901	4	3576.58	3576.59	0	-2.1	Specific	1004.77	966.83	966.83	16.29	99	>hFBN1-Nterm 070820	1	cs041421_2.4036.4036.4	controllerType=0 controllerNumber=1 scan=4036	12.3438
03382:4	1	E.C[+57.021]QAIPGLC[+57.021]QGGNC[+57.021]INTVGSFEC[+57.021]KC[+57.021]PAGHKLNE.V	252		C[+57]*5	894.902	4	3576.59	3576.59	0	-0.8	Specific	1032.6	902.43	902.43	16.29	99	>hFBN1-Nterm 070820	1	cs041421_2.3926.3926.4	controllerType=0 controllerNumber=1 scan=3926	12.0844
03454:4	1	E.C[+57.021]QAIPGLC[+57.021]QGGNC[+57.021]INTVGSFEC[+57.021]KC[+57.021]PAGHKLNE.V	252		C[+57]*5	894.901	4	3576.58	3576.59	0	-2	Specific	1082.12	1003.66	1003.66	17.29	99	>hFBN1-Nterm 070820	1	cs041421_2.3981.3981.4	controllerType=0 controllerNumber=1 scan=3981	12.2139
03793:3	1	E.C[+57.021]QAIPGLC[+57.021]QGGNC[+57.021]INT[+146.058]VGSFEC[+57.021]KC[+57.021]PAGHKLNE.V	252	Fuc(1)	C[+57]*5, T[+146]	1241.54	3	3722.61	3722.65	0	-11.6	Specific	80.19	80.19	2	1.43	99	>hFBN1-Nterm 070820	1	cs041421_2.4238.4238.3	controllerType=0 controllerNumber=1 scan=4238	12.8175
03655:3	1	E.C[+57.021]QAIPGLC[+57.021]QGGNC[+57.021]INT[+146.058]VGSFEC[+57.021]KC[+57.021]PAGHKLNE.V	252	Fuc(1)	C[+57]*5, T[+146]	1241.54	3	3722.6	3722.65	0	-12.2	Specific	171.14	171.14	2	2.75	99	>hFBN1-Nterm 070820	1	cs041421_2.4128.4128.3	controllerType=0 controllerNumber=1 scan=4128	12.5582
03242:3	1	E.C[+57.021]QAIPGLC[+57.021]QGGNC[+57.021]INT[+162.053]VGSFEC[+57.021]KC[+57.021]PAGHKLNE.V	252	Hex(1)	C[+57]*5, T[+162]	1246.88	3	3738.64	3738.64	0	-1.3	Specific	222.07	222.07	2	3.21	99	>hFBN1-Nterm 070820	1	cs041421_2.3820.3820.3	controllerType=0 controllerNumber=1 scan=3820	11.8397
03986:4	1	E.C[+57.021][-17.027]QAIPGLC[+57.021]QGGNC[+57.021]INTVGSFEC[+57.021]KC[+57.021]PAGHKLNE.V	252		C[-17][+57]*5	890.645	4	3559.56	3559.56	0	-2	Specific	270.45	270.45	270.45	4.24	99	>hFBN1-Nterm 070820	1	cs041421_2.4382.4382.4	controllerType=0 controllerNumber=1 scan=4382	13.1537
03716:4	1	E.C[+57.021]QAIPGLC[+57.021]QGGNC[+57.021]INT[+162.053]VGSFEC[+57.021]KC[+57.021]PAGHKLNE.V	252	Hex(1)	C[+57]*5, T[+162]	935.414	4	3738.64	3738.64	0	-2.2	Specific	535.32	535.32	2	6.47	99	>hFBN1-Nterm 070820	1	cs041421_2.4180.4180.4	controllerType=0 controllerNumber=1 scan=4180	12.6816
03081:4	1	E.C[+57.021]QAIPGLC[+57.021]QGGNC[+57.021]INT[+162.053]VGSFEC[+57.021]KC[+57.021]PAGHKLNE.V	252	Hex(1)	C[+57]*5, T[+162]	935.412	4	3738.63	3738.64	0	-4.9	Specific	645.24	645.24	2	8.29	99	>hFBN1-Nterm 070820	1	cs041421_2.3689.3689.4	controllerType=0 controllerNumber=1 scan=3689	11.536
03649:4	1	E.C[+57.021]QAIPGLC[+57.021]QGGNC[+57.021]INT[+162.053]VGSFEC[+57.021]KC[+57.021]PAGHKLNE.V	252	Hex(1)	C[+57]*5, T[+162]	935.413	4	3738.63	3738.64	0	-3.1	Specific	684.53	684.53	2	9.29	99	>hFBN1-Nterm 070820	1	cs041421_2.4123.4123.4	controllerType=0 controllerNumber=1 scan=4123	12.5473
03577:4	1	E.C[+57.021]QAIPGLC[+57.021]QGGNC[+57.021]INT[+162.053]VGSFEC[+57.021]KC[+57.021]PAGHKLNE.V	252	Hex(1)	C[+57]*5, T[+162]	935.415	4	3738.64	3738.64	0	-1.1	Specific	708.43	708.43	2	10.29	99	>hFBN1-Nterm 070820	1	cs041421_2.4071.4071.4	controllerType=0 controllerNumber=1 scan=4071	12.4246
03499:4	1	E.C[+57.021]QAIPGLC[+57.021]QGGNC[+57.021]INTVGS[+162.053]FEC[+57.021]KC[+57.021]PAGHKLNE.V	252	Hex(1)	C[+57]*5, S[+162]	935.415	4	3738.64	3738.64	0	-1.5	Specific	964.99	964.99	7.34	15.29	99	>hFBN1-Nterm 070820	1	cs041421_2.4013.4013.4	controllerType=0 controllerNumber=1 scan=4013	12.2896
03426:4	1	E.C[+57.021]QAIPGLC[+57.021]QGGNC[+57.021]INTVGS[+162.053]FEC[+57.021]KC[+57.021]PAGHKLNE.V	252	Hex(1)	C[+57]*5, S[+162]	935.415	4	3738.64	3738.64	0	-1.3	Specific	1093.82	1032.5	10	17.29	99	>hFBN1-Nterm 070820	1	cs041421_2.3958.3958.4	controllerType=0 controllerNumber=1 scan=3958	12.1598
03352:4	1	E.C[+57.021]QAIPGLC[+57.021]QGGNC[+57.021]INTVGS[+162.053]FEC[+57.021]KC[+57.021]PAGHKLNE.V	252	Hex(1)	C[+57]*5, S[+162]	935.415	4	3738.64	3738.64	0	-1.8	Specific	1132.75	1088.8	8.34	18.29	99	>hFBN1-Nterm 070820	1	cs041421_2.3903.3903.4	controllerType=0 controllerNumber=1 scan=3903	12.0329
03207:4	1	E.C[+57.021]QAIPGLC[+57.021]QGGNC[+57.021]INTVGS[+162.053]FEC[+57.021]KC[+57.021]PAGHKLNE.V	252	Hex(1)	C[+57]*5, S[+162]	935.415	4	3738.64	3738.64	0	-1.9	Specific	1140.06	1115.78	9.64	18.29	99	>hFBN1-Nterm 070820	1	cs041421_2.3793.3793.4	controllerType=0 controllerNumber=1 scan=3793	11.7789
03279:4	1	E.C[+57.021]QAIPGLC[+57.021]QGGNC[+57.021]INTVGS[+162.053]FEC[+57.021]KC[+57.021]PAGHKLNE.V	252	Hex(1)	C[+57]*5, S[+162]	935.414	4	3738.63	3738.64	0	-2.5	Specific	1141	1050.91	6.84	18.29	99	>hFBN1-Nterm 070820	1	cs041421_2.3848.3848.4	controllerType=0 controllerNumber=1 scan=3848	11.9055
03142:4	1	E.C[+57.021]QAIPGLC[+57.021]QGGNC[+57.021]INTVGS[+162.053]FEC[+57.021]KC[+57.021]PAGHKLNE.V	252	Hex(1)	C[+57]*5, S[+162]	935.414	4	3738.63	3738.64	0	-2.7	Specific	1154.9	1095.89	10.11	19.29	99	>hFBN1-Nterm 070820	1	cs041421_2.3738.3738.4	controllerType=0 controllerNumber=1 scan=3738	11.6508
03270:4	1	E.C[+57.021]QAIPGLC[+57.021]QGGN[+15.995]C[+57.021]INT[+203.079]VGSFEC[+57.021]KC[+57.021]PAGHKLNE.V	252	HexNAc(1)	C[+57]*5, N[+16], T[+203]	949.667	4	3795.64	3795.67	0	-5.4	Specific	414.83	414.83	2	5.1	99	>hFBN1-Nterm 070820	1	cs041421_2.3841.3841.4	controllerType=0 controllerNumber=1 scan=3841	11.8886
03653:4	1	E.C[+57.021][-17.027]QAIPGLC[+57.021]QGGNC[+57.021]INT[+162.053]VGSFEC[+57.021]KC[+57.021]PAGHKLNE.V	252	Hex(1)	C[-17][+57]*5, T[+162]	931.155	4	3721.6	3721.62	0	-4.9	Specific	519.94	349.14	2	5.32	99	>hFBN1-Nterm 070820	1	cs041421_2.4126.4126.4	controllerType=0 controllerNumber=1 scan=4126	12.5538
03786:4	1	E.C[+57.021][-17.027]QAIPGLC[+57.021]QGGNC[+57.021]INT[+162.053]VGSFEC[+57.021]KC[+57.021]PAGHKLNE.V	252	Hex(1)	C[-17][+57]*5, T[+162]	931.158	4	3721.61	3721.62	0	-2	Specific	544.75	345.89	2	5.52	99	>hFBN1-Nterm 070820	1	cs041421_2.4234.4234.4	controllerType=0 controllerNumber=1 scan=4234	12.8087
03157:4	1	E.C[+57.021]QAIPGLC[+57.021]QGGNC[+57.021]IN[+15.995]T[+162.053]VGSFEC[+57.021]KC[+57.021]PAGHKLNE.V	252	Hex(1)	C[+57]*5, N[+16], T[+162]	939.409	4	3754.61	3754.64	0	-7	Specific	581.84	581.84	2	7.29	99	>hFBN1-Nterm 070820	1	cs041421_2.3752.3752.4	controllerType=0 controllerNumber=1 scan=3752	11.6832
03715:3	1	E.C[+57.021][-17.027]QAIPGLC[+57.021]QGGNC[+57.021]INTVGS[+162.053]FEC[+57.021]KC[+57.021]PAGHKLNE.V	252	Hex(1)	C[-17][+57]*5, S[+162]	1241.21	3	3721.61	3721.62	0	-0.8	Specific	718.37	447.71	9.72	9.66	99	>hFBN1-Nterm 070820	1	cs041421_2.4179.4179.3	controllerType=0 controllerNumber=1 scan=4179	12.6794
03223:4	1	E.C[+57.021]QAIPGLC[+57.021]QGGNC[+57.021]IN[+15.995]TVGS[+162.053]FEC[+57.021]KC[+57.021]PAGHKLNE.V	252	Hex(1)	C[+57]*5, N[+16], S[+162]	939.412	4	3754.62	3754.64	0	-3.7	Specific	810.76	810.76	9.36	12.29	99	>hFBN1-Nterm 070820	1	cs041421_2.3805.3805.4	controllerType=0 controllerNumber=1 scan=3805	11.8067
03714:4	1	E.C[+57.021][-17.027]QAIPGLC[+57.021]QGGNC[+57.021]INTVGS[+162.053]FEC[+57.021]KC[+57.021]PAGHKLNE.V	252	Hex(1)	C[-17][+57]*5, S[+162]	931.159	4	3721.61	3721.62	0	-0.8	Specific	984.05	493.31	8.52	15.29	99	>hFBN1-Nterm 070820	1	cs041421_2.4178.4178.4	controllerType=0 controllerNumber=1 scan=4178	12.6772
01245:2	1	E.C[+57.021][-17.027]KC[+57.021]PAGHKLNE.V	273		C[-17][+57]*2	648.795	2	1296.58	1296.58	0	-0.3	Specific	40.65	40.65	40.65	1.24	99	>hFBN1-Nterm 070820	1	cs041421_2.1985.1985.2	controllerType=0 controllerNumber=1 scan=1985	7.3571
01372:3	1	E.C[+57.021][-17.027]KC[+57.021]PAGHKLNE.V	273		C[-17][+57]*2	432.865	3	1296.58	1296.58	0	-0.6	Specific	98.59	98.59	98.59	1.22	99	>hFBN1-Nterm 070820	1	cs041421_2.2130.2130.3	controllerType=0 controllerNumber=1 scan=2130	7.7892
01271:2	1	E.C[+57.021][-17.027]KC[+57.021]PAGHKLNE.V	273		C[-17][+57]*2	648.794	2	1296.58	1296.58	0	-1.1	Specific	117.54	117.54	117.54	1.24	99	>hFBN1-Nterm 070820	1	cs041421_2.2019.2019.2	controllerType=0 controllerNumber=1 scan=2019	7.4665
01164:3	1	E.C[+57.021][-17.027]KC[+57.021]PAGHKLNE.V	273		C[-17][+57]*2	432.865	3	1296.58	1296.58	0	-0.7	Specific	120.21	120.21	120.21	1.2	99	>hFBN1-Nterm 070820	1	cs041421_2.1863.1863.3	controllerType=0 controllerNumber=1 scan=1863	6.9381
01123:3	1	E.C[+57.021][-17.027]KC[+57.021]PAGHKLNE.V	273		C[-17][+57]*2	432.865	3	1296.58	1296.58	0	-0.9	Specific	137.16	137.16	137.16	1.24	99	>hFBN1-Nterm 070820	1	cs041421_2.1803.1803.3	controllerType=0 controllerNumber=1 scan=1803	6.7279
01409:3	1	E.C[+57.021][-17.027]KC[+57.021]PAGHKLNE.V	273		C[-17][+57]*2	432.865	3	1296.58	1296.58	0	-1.4	Specific	167.61	167.61	167.61	1.45	99	>hFBN1-Nterm 070820	1	cs041421_2.2170.2170.3	controllerType=0 controllerNumber=1 scan=2170	7.8947
01143:3	1	E.C[+57.021][-17.027]KC[+57.021]PAGHKLNE.V	273		C[-17][+57]*2	432.865	3	1296.58	1296.58	0	-0.4	Specific	167.95	167.95	167.95	1.45	99	>hFBN1-Nterm 070820	1	cs041421_2.1833.1833.3	controllerType=0 controllerNumber=1 scan=1833	6.8327
01108:3	1	E.C[+57.021][-17.027]KC[+57.021]PAGHKLNE.V	273		C[-17][+57]*2	432.865	3	1296.58	1296.58	0	-1	Specific	205.52	205.52	205.52	2.16	99	>hFBN1-Nterm 070820	1	cs041421_2.1775.1775.3	controllerType=0 controllerNumber=1 scan=1775	6.6245
01341:3	1	E.C[+57.021][-17.027]KC[+57.021]PAGHKLNE.V	273		C[-17][+57]*2	432.865	3	1296.58	1296.58	0	-0.7	Specific	361.91	361.91	361.91	4.29	99	>hFBN1-Nterm 070820	1	cs041421_2.2094.2094.3	controllerType=0 controllerNumber=1 scan=2094	7.6833
01179:3	1	E.C[+57.021][-17.027]KC[+57.021]PAGHKLNE.V	273		C[-17][+57]*2	432.865	3	1296.58	1296.58	0	-1.1	Specific	362.29	362.29	362.29	4.29	99	>hFBN1-Nterm 070820	1	cs041421_2.1891.1891.3	controllerType=0 controllerNumber=1 scan=1891	7.0412
01246:3	1	E.C[+57.021][-17.027]KC[+57.021]PAGHKLNE.V	273		C[-17][+57]*2	432.865	3	1296.58	1296.58	0	-0.6	Specific	383.14	383.14	383.14	5.24	99	>hFBN1-Nterm 070820	1	cs041421_2.1987.1987.3	controllerType=0 controllerNumber=1 scan=1987	7.3627
01198:3	1	E.C[+57.021][-17.027]KC[+57.021]PAGHKLNE.V	273		C[-17][+57]*2	432.865	3	1296.58	1296.58	0	-0.8	Specific	404.27	404.27	404.27	5.49	99	>hFBN1-Nterm 070820	1	cs041421_2.1922.1922.3	controllerType=0 controllerNumber=1 scan=1922	7.1441
01272:3	1	E.C[+57.021][-17.027]KC[+57.021]PAGHKLNE.V	273		C[-17][+57]*2	432.865	3	1296.58	1296.58	0	-0.8	Specific	448.17	448.17	448.17	5.64	99	>hFBN1-Nterm 070820	1	cs041421_2.2021.2021.3	controllerType=0 controllerNumber=1 scan=2021	7.4721
01219:3	1	E.C[+57.021][-17.027]KC[+57.021]PAGHKLNE.V	273		C[-17][+57]*2	432.865	3	1296.58	1296.58	0	-0.5	Specific	454.08	454.08	454.08	5.64	99	>hFBN1-Nterm 070820	1	cs041421_2.1953.1953.3	controllerType=0 controllerNumber=1 scan=1953	7.2508
01311:3	1	E.C[+57.021][-17.027]KC[+57.021]PAGHKLNE.V	273		C[-17][+57]*2	432.865	3	1296.58	1296.58	0	-0.6	Specific	462.11	462.11	462.11	5.64	99	>hFBN1-Nterm 070820	1	cs041421_2.2058.2058.3	controllerType=0 controllerNumber=1 scan=2058	7.5767
03363:3	1	D.EC[+57.021]S[+802.286]T[+324.106]IPGIC[+57.021]E.G	293	HexNAc(1)Hex(1)Fuc(1)NeuAc(1),Hex(2)	C[+57]*2, S[+802], T[+324]	764.617	3	2291.84	2291.88	0	-18	Specific	40.99	23.71	0	1.45	99	>hFBN1-Nterm 070820	1	cs041421_2.3911.3911.3	controllerType=0 controllerNumber=1 scan=3911	12.048
03338:2	1	D.EC[+57.021]S[+802.286]T[+324.106]IPGIC[+57.021]E.G	293	HexNAc(1)Hex(1)Fuc(1)NeuAc(1),Hex(2)	C[+57]*2, S[+802], T[+324]	1146.42	2	2291.83	2291.88	0	-19.6	Specific	143.32	48.91	0	1.77	99	>hFBN1-Nterm 070820	1	cs041421_2.3894.3894.2	controllerType=0 controllerNumber=1 scan=3894	12.0115
02924:2	1	E.C[+57.021]STIPGIC[+57.021]E.G	294		C[+57]*2	518.725	2	1036.44	1036.44	0	-2	Specific	501.45	300.54	300.54	4.19	99	>hFBN1-Nterm 070820	1	cs041421_2.3551.3551.2	controllerType=0 controllerNumber=1 scan=3551	11.2183
02983:2	1	E.C[+57.021]STIPGIC[+57.021]E.G	294		C[+57]*2	518.724	2	1036.44	1036.44	0	-3.2	Specific	509.75	302.79	302.79	5.04	99	>hFBN1-Nterm 070820	1	cs041421_2.3606.3606.2	controllerType=0 controllerNumber=1 scan=3606	11.3462
05252:2	1	E.C[+57.021][-17.027]STIPGIC[+57.021]E.G	294		C[-17][+57]*2	510.211	2	1019.42	1019.42	0	-1.9	Specific	294.67	294.67	294.67	3.48	99	>hFBN1-Nterm 070820	1	cs041421_2.5404.5404.2	controllerType=0 controllerNumber=1 scan=5404	15.565
02730:2	1	D.AGRC[+57.021]WSPGVTVAPE.M	364		C[+57]	743.858	2	1486.71	1486.71	0	-1.5	Specific	379.39	379.39	379.39	5.87	99	>hFBN1-Nterm 070820	1	cs041421_2.3389.3389.2	controllerType=0 controllerNumber=1 scan=3389	10.8412
02892:3	1	E.C[+57.021]NKGFQLDLRGE.C	478		C[+57]	479.568	3	1436.69	1436.7	0	-4.4	Specific	416.65	416.65	416.65	6.12	99	>hFBN1-Nterm 070820	1	cs041421_2.3520.3520.3	controllerType=0 controllerNumber=1 scan=3520	11.1462
02826:3	1	E.C[+57.021]NKGFQLDLRGE.C	478		C[+57]	479.568	3	1436.69	1436.7	0	-3	Specific	465.68	465.68	465.68	6.26	99	>hFBN1-Nterm 070820	1	cs041421_2.3468.3468.3	controllerType=0 controllerNumber=1 scan=3468	11.0254
02381:4	1	E.C[+57.021]EKNPC[+57.021]AGGEC[+57.021]INNQGS[+162.053]YTC[+57.021]QC[+57.021]RAGYQSTLTRTE.C	496	Hex(1)	C[+57]*5, S[+162]	1033.93	4	4132.7	4132.72	0	-4.9	Specific	19.61	19.61	0	2.45	99	>hFBN1-Nterm 070820	1	cs041421_2.3105.3105.4	controllerType=0 controllerNumber=1 scan=3105	10.1722
02219:4	1	E.C[+57.021]EKNPC[+57.021]AGGEC[+57.021]IN[+15.995]NQGS[+162.053]YTC[+57.021]QC[+57.021]RAGYQSTLTRTE.C	496	Hex(1)	C[+57]*5, N[+16], S[+162]	1037.93	4	4148.69	4148.71	0	-4.3	Specific	88.89	88.89	0	2.16	99	>hFBN1-Nterm 070820	1	cs041421_2.2967.2967.4	controllerType=0 controllerNumber=1 scan=2967	9.8443
02255:4	1	E.C[+57.021]EKNPC[+57.021]AGGEC[+57.021]IN[+15.995]NQGSYT[+162.053]C[+57.021]QC[+57.021]RAGYQSTLTRTE.C	496	Hex(1)	C[+57]*5, N[+16], T[+162]	1038.18	4	4149.7	4148.71	1	-2.2	Specific	92.58	92.58	0	2.16	99	>hFBN1-Nterm 070820	1	cs041421_2.3004.3004.4	controllerType=0 controllerNumber=1 scan=3004	9.9353
02331:4	1	E.C[+57.021]EKNPC[+57.021]AGGEC[+57.021]IN[+15.995]NQGS[+162.053]YTC[+57.021]QC[+57.021]RAGYQSTLTRTE.C	496	Hex(1)	C[+57]*5, N[+16], S[+162]	1037.93	4	4148.7	4148.71	0	-1.4	Specific	161.8	161.8	0	3.75	99	>hFBN1-Nterm 070820	1	cs041421_2.3066.3066.4	controllerType=0 controllerNumber=1 scan=3066	10.0825
02267:4	1	E.KNPC[+57.021]AGGEC[+57.021]IN[+15.995]NQGS[+162.053]YTC[+57.021]QC[+57.021]RAGYQSTLTRTE.C	498	Hex(1)	C[+57]*4, N[+16], S[+162]	965.663	4	3859.63	3859.64	0	-1.6	Specific	119.75	119.75	0.4	2.74	99	>hFBN1-Nterm 070820	1	cs041421_2.3013.3013.4	controllerType=0 controllerNumber=1 scan=3013	9.9567
03526:3	1	E.C[+57.021]SIRNMC[+57.021]LNGMC[+57.021]INE.D	578		C[+57]*3	624.594	3	1871.77	1871.77	0	-0.7	Specific	326.92	326.92	326.92	3.2	99	>hFBN1-Nterm 070820	1	cs041421_2.4032.4032.3	controllerType=0 controllerNumber=1 scan=4032	12.3326
03457:2	1	E.C[+57.021]SIRNMC[+57.021]LNGMC[+57.021]INE.D	578		C[+57]*3	936.385	2	1871.76	1871.77	0	-3.5	Specific	443.76	404.17	404.17	6.26	99	>hFBN1-Nterm 070820	1	cs041421_2.3983.3983.2	controllerType=0 controllerNumber=1 scan=3983	12.2183
03430:3	1	E.C[+57.021]SIRNMC[+57.021]LNGMC[+57.021]INE.D	578		C[+57]*3	624.594	3	1871.77	1871.77	0	-0.4	Specific	472.66	455.52	455.52	5.42	99	>hFBN1-Nterm 070820	1	cs041421_2.3961.3961.3	controllerType=0 controllerNumber=1 scan=3961	12.1662
02185:3	1	E.C[+57.021]ETPGIC[+57.021]MNGRC[+57.021]VNTDGS[+162.053]YRC[+57.021]E.C	619	Hex(1)	C[+57]*4, S[+162]	933.369	3	2798.09	2798.09	0	-0.8	Specific	159.49	159.49	15.81	3.75	99	>hFBN1-Nterm 070820	1	cs041421_2.2937.2937.3	controllerType=0 controllerNumber=1 scan=2937	9.7729
02278:3	1	E.C[+57.021]ETPGIC[+57.021]MNGRC[+57.021]VNTDGS[+162.053]YRC[+57.021]E.C	619	Hex(1)	C[+57]*4, S[+162]	933.369	3	2798.09	2798.09	0	-1	Specific	254.36	254.36	28.37	3.77	99	>hFBN1-Nterm 070820	1	cs041421_2.3025.3025.3	controllerType=0 controllerNumber=1 scan=3025	9.9869
02231:3	1	E.C[+57.021]ETPGIC[+57.021]MNGRC[+57.021]VNTDGS[+162.053]YRC[+57.021]E.C	619	Hex(1)	C[+57]*4, S[+162]	933.368	3	2798.09	2798.09	0	-2	Specific	454.54	454.54	24.67	6.64	99	>hFBN1-Nterm 070820	1	cs041421_2.2981.2981.3	controllerType=0 controllerNumber=1 scan=2981	9.8801
02297:3	1	E.C[+57.021]ETPGIC[+57.021]MNGRC[+57.021]VNTD[+15.995]GS[+162.053]YRC[+57.021]E.C	619	Hex(1)	C[+57]*4, D[+16], S[+162]	938.699	3	2814.08	2814.09	0	-2.8	Specific	8.64	8.64	4	1.62	99	>hFBN1-Nterm 070820	1	cs041421_2.3039.3039.3	controllerType=0 controllerNumber=1 scan=3039	10.019
03224:3	1	E.C[+57.021]C[+57.021]C[+57.021]ASTEYAFGEPC[+57.021]QPC[+57.021]PAQNSAE.Y	685		C[+57]*5	932.009	3	2794.01	2794.03	0	-6.8	Specific	404.58	382.76	382.76	6.12	99	>hFBN1-Nterm 070820	1	cs041421_2.3806.3806.3	controllerType=0 controllerNumber=1 scan=3806	11.8089
02899:3	1	E.YAFGEPC[+57.021]QPC[+57.021]PAQNSAE.Y	692		C[+57]*2	642.598	3	1925.78	1925.78	0	-0.6	Specific	483.08	434.81	434.81	6.27	99	>hFBN1-Nterm 070820	1	cs041421_2.3527.3527.3	controllerType=0 controllerNumber=1 scan=3527	11.1617
03008:2	1	E.YAFGEPC[+57.021]QPC[+57.021]PAQNSAE.Y	692		C[+57]*2	963.391	2	1925.77	1925.78	0	-2.6	Specific	559.7	500.47	500.47	6.47	99	>hFBN1-Nterm 070820	1	cs041421_2.3628.3628.2	controllerType=0 controllerNumber=1 scan=3628	11.3972
02893:2	1	E.YAFGEPC[+57.021]QPC[+57.021]PAQNSAE.Y	692		C[+57]*2	963.392	2	1925.78	1925.78	0	-1.7	Specific	606.35	498.02	498.02	8.29	99	>hFBN1-Nterm 070820	1	cs041421_2.3522.3522.2	controllerType=0 controllerNumber=1 scan=3522	11.1518
02948:2	1	E.YAFGEPC[+57.021]QPC[+57.021]PAQNSAE.Y	692		C[+57]*2	963.392	2	1925.78	1925.78	0	-1.4	Specific	617.68	493.32	493.32	8.29	99	>hFBN1-Nterm 070820	1	cs041421_2.3574.3574.2	controllerType=0 controllerNumber=1 scan=3574	11.2738
03038:3	1	E.YQALC[+57.021]SSGPGMTSAGSDINE.C	709		C[+57]	682.29	3	2044.85	2044.86	0	-2	Specific	483.38	436.2	436.2	5.04	99	>hFBN1-Nterm 070820	1	cs041421_2.3655.3655.3	controllerType=0 controllerNumber=1 scan=3655	11.4574
03087:2	1	E.YQALC[+57.021]SSGPGMTSAGSDINE.C	709		C[+57]	1022.93	2	2044.85	2044.86	0	-1.9	Specific	635.13	537.49	537.49	8.29	99	>hFBN1-Nterm 070820	1	cs041421_2.3694.3694.2	controllerType=0 controllerNumber=1 scan=3694	11.5488
03021:2	1	E.YQALC[+57.021]SSGPGMTSAGSDINE.C	709		C[+57]	1022.93	2	2044.85	2044.86	0	-2.7	Specific	688.39	581.7	581.7	9.29	99	>hFBN1-Nterm 070820	1	cs041421_2.3641.3641.2	controllerType=0 controllerNumber=1 scan=3641	11.4274
02397:3	1	E.YQALC[+57.021]SSGPGM[+15.995]TSAGSDINE.C	709		C[+57], M[+16]	687.621	3	2060.85	2060.85	0	-3	Specific	37.57	37.57	11.2	1.32	99	>hFBN1-Nterm 070820	1	cs041421_2.3116.3116.6	controllerType=0 controllerNumber=1 scan=3116	10.1983
03069:2	1	E.YQALC[+57.021]SSGPGM[+15.995]TSAGSDINE.C	709		C[+57], M[+16]	1030.93	2	2060.84	2060.85	0	-4.6	Specific	98.47	98.47	23.4	1.36	99	>hFBN1-Nterm 070820	1	cs041421_2.3679.3679.2	controllerType=0 controllerNumber=1 scan=3679	11.5122
04052:2	1	E.C[+57.021]ALDPDIC[+57.021]PNGIC[+57.021]E.N	729		C[+57]*3	817.337	2	1633.67	1633.67	0	1.4	Specific	478.03	378.01	378.01	5.1	99	>hFBN1-Nterm 070820	1	cs041421_2.4431.4431.2	controllerType=0 controllerNumber=1 scan=4431	13.2704
03903:2	1	E.C[+57.021]ALDPDIC[+57.021]PNGIC[+57.021]E.N	729		C[+57]*3	817.336	2	1633.66	1633.67	0	-0.8	Specific	495.29	376.71	376.71	6.27	99	>hFBN1-Nterm 070820	1	cs041421_2.4323.4323.2	controllerType=0 controllerNumber=1 scan=4323	13.0158
03976:2	1	E.C[+57.021]ALDPDIC[+57.021]PNGIC[+57.021]E.N	729		C[+57]*3	817.336	2	1633.66	1633.67	0	-0.7	Specific	584.29	462	462	7.29	99	>hFBN1-Nterm 070820	1	cs041421_2.4376.4376.2	controllerType=0 controllerNumber=1 scan=4376	13.1407
06221:2	1	E.C[+57.021][-17.027]ALDPDIC[+57.021]PNGIC[+57.021]E.N	729		C[-17][+57]*3	808.828	2	1616.65	1616.64	0	6.1	Specific	233.25	233.25	233.25	1.86	99	>hFBN1-Nterm 070820	1	cs041421_2.6148.6148.2	controllerType=0 controllerNumber=1 scan=6148	17.3205
02573:2	1	D.PDIC[+57.021]PNGIC[+57.021]E.N	733		C[+57]*2	587.745	2	1174.48	1174.49	0	-2.5	Specific	411.36	411.36	411.36	5.28	99	>hFBN1-Nterm 070820	1	cs041421_2.3262.3262.2	controllerType=0 controllerNumber=1 scan=3262	10.5427
02765:3	1	E.C[+57.021]ESSPC[+57.021]INGVC[+57.021]KNS[+324.106]PGSFIC[+57.021]E.C	813	Hex(2)	C[+57]*4, S[+324]	909.37	3	2726.09	2726.09	0	0.4	Specific	196.7	196.7	3.6	1.73	99	>hFBN1-Nterm 070820	1	cs041421_2.3416.3416.3	controllerType=0 controllerNumber=1 scan=3416	10.9039
02654:3	1	E.SSPC[+57.021]INGVC[+57.021]KNSPGS[+324.106]FIC[+57.021]E.C	815	Hex(2)	C[+57]*3, S[+324]	813.01	3	2437.01	2437.02	0	-2.5	Specific	72.08	72.08	0	1.36	99	>hFBN1-Nterm 070820	1	cs041421_2.3323.3323.3	controllerType=0 controllerNumber=1 scan=3323	10.6873
02719:3	1	E.SSPC[+57.021]INGVC[+57.021]KNS[+324.106]PGSFIC[+57.021]E.C	815	Hex(2)	C[+57]*3, S[+324]	813.008	3	2437.01	2437.02	0	-4.2	Specific	141.73	141.73	0	1.86	99	>hFBN1-Nterm 070820	1	cs041421_2.3380.3380.3	controllerType=0 controllerNumber=1 scan=3380	10.8203
02964:3	1	E.SS[+162.053]PC[+57.021]INGVC[+57.021]KNSPGSFIC[+57.021]E.C	815	Hex(1)	C[+57]*3, S[+162]	758.993	3	2274.96	2274.97	0	-1.4	Specific	229.7	229.7	1.2	2.07	99	>hFBN1-Nterm 070820	1	cs041421_2.3588.3588.3	controllerType=0 controllerNumber=1 scan=3588	11.3033
03353:3	1	E.C[+57.021]SSESTLDPTKTIC[+57.021]IE.T	834		C[+57]*2	614.281	3	1840.83	1840.83	0	-1.5	Specific	507.35	465.53	465.53	6.27	99	>hFBN1-Nterm 070820	1	cs041421_2.3904.3904.3	controllerType=0 controllerNumber=1 scan=3904	12.0341
03290:3	1	E.C[+57.021]SSESTLDPTKTIC[+57.021]IE.T	834		C[+57]*2	614.281	3	1840.83	1840.83	0	-1.4	Specific	553.85	522.27	522.27	6.47	99	>hFBN1-Nterm 070820	1	cs041421_2.3855.3855.3	controllerType=0 controllerNumber=1 scan=3855	11.9207
03482:2	1	E.C[+57.021]SSESTLDPTKTIC[+57.021]IE.T	834		C[+57]*2	920.918	2	1840.83	1840.83	0	-0.9	Specific	568.44	532.53	532.53	7.29	99	>hFBN1-Nterm 070820	1	cs041421_2.4002.4002.2	controllerType=0 controllerNumber=1 scan=4002	12.2638
03269:2	1	E.C[+57.021]SSESTLDPTKTIC[+57.021]IE.T	834		C[+57]*2	920.917	2	1840.83	1840.83	0	-1.7	Specific	712.4	531.53	531.53	10.29	99	>hFBN1-Nterm 070820	1	cs041421_2.3840.3840.2	controllerType=0 controllerNumber=1 scan=3840	11.8864
03335:2	1	E.C[+57.021]SSESTLDPTKTIC[+57.021]IE.T	834		C[+57]*2	920.918	2	1840.83	1840.83	0	-1.4	Specific	720.8	540.84	540.84	10.29	99	>hFBN1-Nterm 070820	1	cs041421_2.3892.3892.2	controllerType=0 controllerNumber=1 scan=3892	12.0071
03411:2	1	E.C[+57.021]SSESTLDPTKTIC[+57.021]IE.T	834		C[+57]*2	920.918	2	1840.83	1840.83	0	-1	Specific	745.7	581.4	581.4	10.29	99	>hFBN1-Nterm 070820	1	cs041421_2.3947.3947.2	controllerType=0 controllerNumber=1 scan=3947	12.1339
04628:2	1	E.C[+57.021][-17.027]SSESTLDPTKTIC[+57.021]IE.T	834		C[-17][+57]*2	912.407	2	1823.81	1823.8	0	1.8	Specific	563.14	461.78	461.78	6.97	99	>hFBN1-Nterm 070820	1	cs041421_2.4902.4902.2	controllerType=0 controllerNumber=1 scan=4902	14.3767
04690:2	1	E.C[+57.021][-17.027]SSESTLDPTKTIC[+57.021]IE.T	834		C[-17][+57]*2	912.406	2	1823.81	1823.8	0	0.9	Specific	584.76	481.6	481.6	6.72	99	>hFBN1-Nterm 070820	1	cs041421_2.4955.4955.2	controllerType=0 controllerNumber=1 scan=4955	14.5018
03460:2	1	E.STLDPTKTIC[+57.021]IE.T	838		C[+57]	689.35	2	1377.69	1377.69	0	-0.9	Specific	578.62	469.04	469.04	7.29	99	>hFBN1-Nterm 070820	1	cs041421_2.3985.3985.2	controllerType=0 controllerNumber=1 scan=3985	12.2226
03168:2	1	E.STLDPTKTIC[+57.021]IE.T	838		C[+57]	689.349	2	1377.69	1377.69	0	-1.7	Specific	657.63	510.78	510.78	9.29	99	>hFBN1-Nterm 070820	1	cs041421_2.3762.3762.2	controllerType=0 controllerNumber=1 scan=3762	11.7069
03307:2	1	E.STLDPTKTIC[+57.021]IE.T	838		C[+57]	689.348	2	1377.69	1377.69	0	-2.4	Specific	678.75	438.04	438.04	9.29	99	>hFBN1-Nterm 070820	1	cs041421_2.3870.3870.2	controllerType=0 controllerNumber=1 scan=3870	11.9571
03383:2	1	E.STLDPTKTIC[+57.021]IE.T	838		C[+57]	689.349	2	1377.69	1377.69	0	-1.2	Specific	714.91	520.73	520.73	10.29	99	>hFBN1-Nterm 070820	1	cs041421_2.3927.3927.2	controllerType=0 controllerNumber=1 scan=3927	12.0866
03234:2	1	E.STLDPTKTIC[+57.021]IE.T	838		C[+57]	689.349	2	1377.69	1377.69	0	-2	Specific	727.7	442.14	442.14	10.29	99	>hFBN1-Nterm 070820	1	cs041421_2.3815.3815.2	controllerType=0 controllerNumber=1 scan=3815	11.8302
03870:3	1	E.TIKGTC[+57.021]WQTVIDGRC[+57.021]E.I	850		C[+57]*2	641.973	3	1923.9	1923.91	0	-0.1	Specific	341.47	341.47	341.47	3.04	99	>hFBN1-Nterm 070820	1	cs041421_2.4296.4296.3	controllerType=0 controllerNumber=1 scan=4296	12.9518
03690:3	1	E.TIKGTC[+57.021]WQTVIDGRC[+57.021]E.I	850		C[+57]*2	641.972	3	1923.9	1923.91	0	-2.3	Specific	437.45	333.7	333.7	4.32	99	>hFBN1-Nterm 070820	1	cs041421_2.4158.4158.3	controllerType=0 controllerNumber=1 scan=4158	12.6294
03622:3	1	E.TIKGTC[+57.021]WQTVIDGRC[+57.021]E.I	850		C[+57]*2	641.973	3	1923.9	1923.91	0	-0.1	Specific	484.1	484.1	484.1	5.71	99	>hFBN1-Nterm 070820	1	cs041421_2.4102.4102.3	controllerType=0 controllerNumber=1 scan=4102	12.4979
03121:3	1	E.TIKGTC[+57.021]WQTVIDGRC[+57.021]E.I	850		C[+57]*2	641.972	3	1923.9	1923.91	0	-2.3	Specific	495.53	343.83	343.83	5.32	99	>hFBN1-Nterm 070820	1	cs041421_2.3721.3721.3	controllerType=0 controllerNumber=1 scan=3721	11.6101
03179:3	1	E.TIKGTC[+57.021]WQTVIDGRC[+57.021]E.I	850		C[+57]*2	641.972	3	1923.9	1923.91	0	-1.9	Specific	573.59	573.59	573.59	7.29	99	>hFBN1-Nterm 070820	1	cs041421_2.3772.3772.3	controllerType=0 controllerNumber=1 scan=3772	11.7296
03396:3	1	E.TIKGTC[+57.021]WQTVIDGRC[+57.021]E.I	850		C[+57]*2	641.973	3	1923.9	1923.91	0	-1	Specific	602.72	602.72	602.72	8.29	99	>hFBN1-Nterm 070820	1	cs041421_2.3936.3936.3	controllerType=0 controllerNumber=1 scan=3936	12.1081
03250:3	1	E.TIKGTC[+57.021]WQTVIDGRC[+57.021]E.I	850		C[+57]*2	641.972	3	1923.9	1923.91	0	-1.9	Specific	604.3	604.3	604.3	8.29	99	>hFBN1-Nterm 070820	1	cs041421_2.3826.3826.3	controllerType=0 controllerNumber=1 scan=3826	11.8546
03468:3	1	E.TIKGTC[+57.021]WQTVIDGRC[+57.021]E.I	850		C[+57]*2	641.972	3	1923.9	1923.91	0	-1.8	Specific	617.27	617.27	617.27	8.29	99	>hFBN1-Nterm 070820	1	cs041421_2.3992.3992.3	controllerType=0 controllerNumber=1 scan=3992	12.2397
03542:3	1	E.TIKGTC[+57.021]WQTVIDGRC[+57.021]E.I	850		C[+57]*2	641.973	3	1923.9	1923.91	0	-0.9	Specific	630.46	630.46	630.46	8.29	99	>hFBN1-Nterm 070820	1	cs041421_2.4047.4047.3	controllerType=0 controllerNumber=1 scan=4047	12.3695
03321:3	1	E.TIKGTC[+57.021]WQTVIDGRC[+57.021]E.I	850		C[+57]*2	641.972	3	1923.9	1923.91	0	-2	Specific	639.11	639.11	639.11	8.29	99	>hFBN1-Nterm 070820	1	cs041421_2.3881.3881.3	controllerType=0 controllerNumber=1 scan=3881	11.9823
03323:2	1	E.TIKGTC[+57.021]WQTVIDGRC[+57.021]E.I	850		C[+57]*2	962.454	2	1923.9	1923.91	0	-1.9	Specific	703.88	703.88	703.88	9.66	99	>hFBN1-Nterm 070820	1	cs041421_2.3883.3883.2	controllerType=0 controllerNumber=1 scan=3883	11.9857
03183:2	1	E.TIKGTC[+57.021]WQTVIDGRC[+57.021]E.I	850		C[+57]*2	962.455	2	1923.9	1923.91	0	-1.8	Specific	720.8	720.8	720.8	9.66	99	>hFBN1-Nterm 070820	1	cs041421_2.3775.3775.2	controllerType=0 controllerNumber=1 scan=3775	11.7361
03253:2	1	E.TIKGTC[+57.021]WQTVIDGRC[+57.021]E.I	850		C[+57]*2	962.456	2	1923.9	1923.91	0	-0.4	Specific	907.18	907.18	907.18	13.66	99	>hFBN1-Nterm 070820	1	cs041421_2.3828.3828.2	controllerType=0 controllerNumber=1 scan=3828	11.8589
03232:3	1	E.TIKGTC[+57.021]W[+15.995]QTVIDGRC[+57.021]E.I	850		C[+57]*2, W[+16]	647.301	3	1939.89	1939.9	0	-5.6	Specific	393.59	306.25	252.62	3.61	99	>hFBN1-Nterm 070820	1	cs041421_2.3813.3813.3	controllerType=0 controllerNumber=1 scan=3813	11.824
05521:6	1	E.VFPGVC[+57.021]KNGLC[+57.021]VNT[+162.053]RGSFKC[+57.021]QC[+57.021]PSGMTLDATGRIC[+57.021]LDIRLE.T	918	Hex(1)	C[+57]*5, T[+162]	809.219	6	4850.28	4849.3	1	-5.2	Specific	246.72	246.72	4.8	3.68	99	>hFBN1-Nterm 070820	1	cs041421_2.5605.5605.6	controllerType=0 controllerNumber=1 scan=5605	16.0393
05432:6	1	E.VFPGVC[+57.021]KNGLC[+57.021]VNT[+162.053]RGSFKC[+57.021]QC[+57.021]PSGMTLDATGRIC[+57.021]LDIRLE.T	918	Hex(1)	C[+57]*5, T[+162]	809.222	6	4850.3	4849.3	1	-1.5	Specific	262.58	262.58	4.8	2.89	99	>hFBN1-Nterm 070820	1	cs041421_2.5537.5537.6	controllerType=0 controllerNumber=1 scan=5537	15.8787
05291:6	1	E.VFPGVC[+57.021]KNGLC[+57.021]VNT[+162.053]RGSFKC[+57.021]QC[+57.021]PSGMTLDATGRIC[+57.021]LDIRLE.T	918	Hex(1)	C[+57]*5, T[+162]	809.057	6	4849.3	4849.3	0	0.2	Specific	387.92	387.92	4.8	4.79	99	>hFBN1-Nterm 070820	1	cs041421_2.5429.5429.6	controllerType=0 controllerNumber=1 scan=5429	15.6238
05181:6	1	E.VFPGVC[+57.021]KNGLC[+57.021]VNT[+162.053]RGSFKC[+57.021]QC[+57.021]PSGMTLDATGRIC[+57.021]LDIRLE.T	918	Hex(1)	C[+57]*5, T[+162]	809.223	6	4850.3	4849.3	1	-0.6	Specific	432.64	432.64	4.8	5.61	99	>hFBN1-Nterm 070820	1	cs041421_2.5348.5348.6	controllerType=0 controllerNumber=1 scan=5348	15.4309
04891:6	1	E.VFPGVC[+57.021]KNGLC[+57.021]VNT[+162.053]RGSFKC[+57.021]QC[+57.021]PSGMTLDATGRIC[+57.021]LDIRLE.T	918	Hex(1)	C[+57]*5, T[+162]	809.053	6	4849.28	4849.3	0	-4.1	Specific	485.52	485.52	4.8	5.76	99	>hFBN1-Nterm 070820	1	cs041421_2.5124.5124.6	controllerType=0 controllerNumber=1 scan=5124	14.9012
05101:6	1	E.VFPGVC[+57.021]KNGLC[+57.021]VNT[+162.053]RGSFKC[+57.021]QC[+57.021]PSGMTLDATGRIC[+57.021]LDIRLE.T	918	Hex(1)	C[+57]*5, T[+162]	809.056	6	4849.3	4849.3	0	-0.5	Specific	500.5	500.5	4.79	5.76	99	>hFBN1-Nterm 070820	1	cs041421_2.5288.5288.6	controllerType=0 controllerNumber=1 scan=5288	15.2891
04954:6	1	E.VFPGVC[+57.021]KNGLC[+57.021]VNT[+162.053]RGSFKC[+57.021]QC[+57.021]PSGMTLDATGRIC[+57.021]LDIRLE.T	918	Hex(1)	C[+57]*5, T[+162]	809.057	6	4849.3	4849.3	0	0.4	Specific	544.12	544.12	4.8	5.4	99	>hFBN1-Nterm 070820	1	cs041421_2.5176.5176.6	controllerType=0 controllerNumber=1 scan=5176	15.0244
04764:6	1	E.VFPGVC[+57.021]KNGLC[+57.021]VNT[+162.053]RGSFKC[+57.021]QC[+57.021]PSGMTLDATGRIC[+57.021]LDIRLE.T	918	Hex(1)	C[+57]*5, T[+162]	809.224	6	4850.31	4849.3	1	0.5	Specific	552.38	552.38	4.8	5.4	99	>hFBN1-Nterm 070820	1	cs041421_2.5014.5014.6	controllerType=0 controllerNumber=1 scan=5014	14.6412
04834:6	1	E.VFPGVC[+57.021]KNGLC[+57.021]VNT[+162.053]RGSFKC[+57.021]QC[+57.021]PSGMTLDATGRIC[+57.021]LDIRLE.T	918	Hex(1)	C[+57]*5, T[+162]	809.223	6	4850.3	4849.3	1	-1	Specific	575.6	575.6	4.8	6.78	99	>hFBN1-Nterm 070820	1	cs041421_2.5070.5070.6	controllerType=0 controllerNumber=1 scan=5070	14.7735
05027:6	1	E.VFPGVC[+57.021]KNGLC[+57.021]VNT[+162.053]RGSFKC[+57.021]QC[+57.021]PSGMTLDATGRIC[+57.021]LDIRLE.T	918	Hex(1)	C[+57]*5, T[+162]	809.222	6	4850.3	4849.3	1	-1.6	Specific	587.45	587.45	4.8	6.78	99	>hFBN1-Nterm 070820	1	cs041421_2.5231.5231.6	controllerType=0 controllerNumber=1 scan=5231	15.1546
03516:2	1	D.ATGRIC[+57.021]LDIRLE.T	947		C[+57]	708.884	2	1416.76	1416.76	0	-1.6	Specific	230.5	230.5	230.5	1.46	99	>hFBN1-Nterm 070820	1	cs041421_2.4026.4026.2	controllerType=0 controllerNumber=1 scan=4026	12.3197
03471:3	1	D.ATGRIC[+57.021]LDIRLE.T	947		C[+57]	472.925	3	1416.76	1416.76	0	-1.6	Specific	445.72	445.72	445.72	6.26	99	>hFBN1-Nterm 070820	1	cs041421_2.3994.3994.3	controllerType=0 controllerNumber=1 scan=3994	12.244
03621:3	1	D.ATGRIC[+57.021]LDIRLE.T	947		C[+57]	472.925	3	1416.76	1416.76	0	-1.9	Specific	511.69	511.69	511.69	6.27	99	>hFBN1-Nterm 070820	1	cs041421_2.4101.4101.3	controllerType=0 controllerNumber=1 scan=4101	12.4957
03541:3	1	D.ATGRIC[+57.021]LDIRLE.T	947		C[+57]	472.925	3	1416.76	1416.76	0	-1.1	Specific	527.41	527.41	527.41	6.47	99	>hFBN1-Nterm 070820	1	cs041421_2.4046.4046.3	controllerType=0 controllerNumber=1 scan=4046	12.3674
02661:2	1	E.TC[+57.021]FLRYE.D	959		C[+57]	494.73	2	988.453	988.456	0	-2.2	Specific	322.6	273.25	273.25	2.73	99	>hFBN1-Nterm 070820	1	cs041421_2.3329.3329.2	controllerType=0 controllerNumber=1 scan=3329	10.7015
02854:2	1	E.TC[+57.021]FLRYE.D	959		C[+57]	494.73	2	988.452	988.456	0	-3.9	Specific	337.82	282	282	2.95	99	>hFBN1-Nterm 070820	1	cs041421_2.3490.3490.2	controllerType=0 controllerNumber=1 scan=3490	11.0751
02714:2	1	E.TC[+57.021]FLRYE.D	959		C[+57]	494.73	2	988.453	988.456	0	-2.4	Specific	400.36	349.47	349.47	4.15	99	>hFBN1-Nterm 070820	1	cs041421_2.3376.3376.2	controllerType=0 controllerNumber=1 scan=3376	10.8116
02781:2	1	E.TC[+57.021]FLRYE.D	959		C[+57]	494.73	2	988.454	988.456	0	-2.1	Specific	401.44	297.63	297.63	3.65	99	>hFBN1-Nterm 070820	1	cs041421_2.3430.3430.2	controllerType=0 controllerNumber=1 scan=3430	10.9375
02705:2	1	E.TC[+57.021]FLRYEDE.E	959		C[+57]	616.765	2	1232.52	1232.53	0	-1.6	Specific	430.42	293.84	293.84	5.26	99	>hFBN1-Nterm 070820	1	cs041421_2.3367.3367.2	controllerType=0 controllerNumber=1 scan=3367	10.7912
02774:2	1	E.TC[+57.021]FLRYEDE.E	959		C[+57]	616.765	2	1232.52	1232.53	0	-2.5	Specific	475.38	314.41	314.41	4.39	99	>hFBN1-Nterm 070820	1	cs041421_2.3424.3424.2	controllerType=0 controllerNumber=1 scan=3424	10.9225
02074:2	1	E.C[+57.021][-17.027]EEC[+57.021]PMRNTPE.Y	995		C[-17][+57]*2	703.263	2	1405.52	1405.52	0	0	Specific	400.79	400.79	400.79	5.94	99	>hFBN1-Nterm 070820	1	cs041421_2.2836.2836.2	controllerType=0 controllerNumber=1 scan=2836	9.5244
02023:2	1	E.C[+57.021][-17.027]EEC[+57.021]PMRNTPE.Y	995		C[-17][+57]*2	703.262	2	1405.52	1405.52	0	-0.7	Specific	413.42	413.42	413.42	6.5	99	>hFBN1-Nterm 070820	1	cs041421_2.2793.2793.2	controllerType=0 controllerNumber=1 scan=2793	9.4202
02536:3	1	E.YEELC[+57.021]PRGPGFATKE.I	1006		C[+57]	585.28	3	1753.83	1753.82	0	2.8	Specific	191.7	191.7	191.7	1.42	99	>hFBN1-Nterm 070820	1	cs041421_2.3226.3226.3	controllerType=0 controllerNumber=1 scan=3226	10.4572
02849:3	1	E.YEELC[+57.021]PRGPGFATKE.I	1006		C[+57]	585.277	3	1753.81	1753.82	0	-3.7	Specific	390.25	362.82	362.82	5.01	99	>hFBN1-Nterm 070820	1	cs041421_2.3487.3487.3	controllerType=0 controllerNumber=1 scan=3487	11.0693
02631:2	1	E.YEELC[+57.021]PRGPGFATKE.I	1006		C[+57]	877.413	2	1753.82	1753.82	0	-1.6	Specific	467.67	340.86	340.86	3.47	99	>hFBN1-Nterm 070820	1	cs041421_2.3304.3304.2	controllerType=0 controllerNumber=1 scan=3304	10.6413
02782:3	1	E.YEELC[+57.021]PRGPGFATKE.I	1006		C[+57]	585.278	3	1753.82	1753.82	0	-1.9	Specific	511.59	430.13	430.13	5.63	99	>hFBN1-Nterm 070820	1	cs041421_2.3431.3431.3	controllerType=0 controllerNumber=1 scan=3431	10.9393
02657:3	1	E.YEELC[+57.021]PRGPGFATKE.I	1006		C[+57]	585.278	3	1753.82	1753.82	0	-1.9	Specific	541.6	404.17	404.17	6	99	>hFBN1-Nterm 070820	1	cs041421_2.3326.3326.3	controllerType=0 controllerNumber=1 scan=3326	10.6951
02713:3	1	E.YEELC[+57.021]PRGPGFATKE.I	1006		C[+57]	585.278	3	1753.82	1753.82	0	-2	Specific	546.3	416.18	416.18	6.85	99	>hFBN1-Nterm 070820	1	cs041421_2.3375.3375.3	controllerType=0 controllerNumber=1 scan=3375	10.8105
02594:3	1	E.YEELC[+57.021]PRGPGFATKE.I	1006		C[+57]	585.277	3	1753.82	1753.82	0	-2.1	Specific	583.6	448.97	448.97	6.82	99	>hFBN1-Nterm 070820	1	cs041421_2.3279.3279.3	controllerType=0 controllerNumber=1 scan=3279	10.5833
02247:3	1	E.LC[+57.021]PRGPGFATKE.I	1009		C[+57]	444.895	3	1332.67	1332.67	0	-1.6	Specific	280.99	189.69	189.69	2.99	99	>hFBN1-Nterm 070820	1	cs041421_2.2996.2996.3	controllerType=0 controllerNumber=1 scan=2996	9.9163
02298:3	1	E.LC[+57.021]PRGPGFATKE.I	1009		C[+57]	444.895	3	1332.67	1332.67	0	-1.9	Specific	281.02	215.43	215.43	3.07	99	>hFBN1-Nterm 070820	1	cs041421_2.3041.3041.3	controllerType=0 controllerNumber=1 scan=3041	10.0246
02157:3	1	E.LC[+57.021]PRGPGFATKE.I	1009		C[+57]	444.895	3	1332.67	1332.67	0	-1.9	Specific	288.13	225.79	225.79	3.07	99	>hFBN1-Nterm 070820	1	cs041421_2.2910.2910.3	controllerType=0 controllerNumber=1 scan=2910	9.7027
02201:3	1	E.LC[+57.021]PRGPGFATKE.I	1009		C[+57]	444.895	3	1332.67	1332.67	0	-1.8	Specific	327.47	283.56	283.56	3.12	99	>hFBN1-Nterm 070820	1	cs041421_2.2952.2952.3	controllerType=0 controllerNumber=1 scan=2952	9.809
02100:2	1	E.LC[+57.021]PRGPGFATKE.I	1009		C[+57]	666.839	2	1332.67	1332.67	0	-1.5	Specific	428.67	317.11	317.11	3.03	99	>hFBN1-Nterm 070820	1	cs041421_2.2859.2859.2	controllerType=0 controllerNumber=1 scan=2859	9.5786
02384:2	1	E.LC[+57.021]PRGPGFATKE.I	1009		C[+57]	666.84	2	1332.67	1332.67	0	-0.5	Specific	530.02	368.21	368.21	5	99	>hFBN1-Nterm 070820	1	cs041421_2.3109.3109.2	controllerType=0 controllerNumber=1 scan=3109	10.1831
02150:2	1	E.LC[+57.021]PRGPGFATKE.I	1009		C[+57]	666.838	2	1332.67	1332.67	0	-2.7	Specific	579.95	403.01	403.01	5.64	99	>hFBN1-Nterm 070820	1	cs041421_2.2904.2904.2	controllerType=0 controllerNumber=1 scan=2904	9.6895
02299:2	1	E.LC[+57.021]PRGPGFATKE.I	1009		C[+57]	666.838	2	1332.67	1332.67	0	-2.8	Specific	614.63	433.05	433.05	6.42	99	>hFBN1-Nterm 070820	1	cs041421_2.3042.3042.2	controllerType=0 controllerNumber=1 scan=3042	10.0268
02197:2	1	E.LC[+57.021]PRGPGFATKE.I	1009		C[+57]	666.838	2	1332.67	1332.67	0	-2.6	Specific	629.24	413.19	413.19	6.42	99	>hFBN1-Nterm 070820	1	cs041421_2.2948.2948.2	controllerType=0 controllerNumber=1 scan=2948	9.7991
02249:2	1	E.LC[+57.021]PRGPGFATKE.I	1009		C[+57]	666.839	2	1332.67	1332.67	0	-1.1	Specific	641.79	462.93	462.93	6.42	99	>hFBN1-Nterm 070820	1	cs041421_2.2998.2998.2	controllerType=0 controllerNumber=1 scan=2998	9.9206
02806:3	1	E.ITNGKPFFKDINE.C	1021			508.269	3	1522.79	1522.79	0	1.9	Specific	167.71	167.71	167.71	1.63	99	>hFBN1-Nterm 070820	1	cs041421_2.3454.3454.3	controllerType=0 controllerNumber=1 scan=3454	10.9926
03032:3	1	E.ITNGKPFFKDINE.C	1021			508.267	3	1522.79	1522.79	0	-1.3	Specific	171.69	171.69	171.69	2.18	99	>hFBN1-Nterm 070820	1	cs041421_2.3651.3651.3	controllerType=0 controllerNumber=1 scan=3651	11.4502
02972:3	1	E.ITNGKPFFKDINE.C	1021			508.267	3	1522.79	1522.79	0	-2	Specific	172.71	147.52	147.52	1.86	99	>hFBN1-Nterm 070820	1	cs041421_2.3595.3595.3	controllerType=0 controllerNumber=1 scan=3595	11.3203
03235:3	1	E.ITNGKPFFKDINE.C	1021			508.267	3	1522.79	1522.79	0	-1.7	Specific	231.28	206.28	206.28	2	99	>hFBN1-Nterm 070820	1	cs041421_2.3816.3816.3	controllerType=0 controllerNumber=1 scan=3816	11.8315
03384:3	1	E.ITNGKPFFKDINE.C	1021			508.268	3	1522.79	1522.79	0	-0.3	Specific	244.26	244.26	244.26	2.41	99	>hFBN1-Nterm 070820	1	cs041421_2.3928.3928.3	controllerType=0 controllerNumber=1 scan=3928	12.0888
02921:3	1	E.ITNGKPFFKDINE.C	1021			508.267	3	1522.79	1522.79	0	-1.7	Specific	251.46	211.72	211.72	3.09	99	>hFBN1-Nterm 070820	1	cs041421_2.3549.3549.3	controllerType=0 controllerNumber=1 scan=3549	11.215
02865:3	1	E.ITNGKPFFKDINE.C	1021			508.267	3	1522.79	1522.79	0	-2.4	Specific	255.67	174.22	174.22	2.5	99	>hFBN1-Nterm 070820	1	cs041421_2.3500.3500.3	controllerType=0 controllerNumber=1 scan=3500	11.0993
02335:3	1	E.RN[+2149.767]C[+57.021]TD.I	1068	HexNAc(5)Hex(7)	C[+57], N[+2150]	939.03	3	2815.07	2815.03	0	14.3	Specific	25.89	25.89	25.89	1.32	99	>hFBN1-Nterm 070820	1	cs041421_2.3069.3069.3	controllerType=0 controllerNumber=1 scan=3069	10.089
02911:2	1	E.RN[+1298.476]C[+57.021]TD.I	1068	HexNAc(4)Hex(3)	C[+57], N[+1298]	982.368	2	1963.73	1963.74	0	-7.1	Specific	79.69	9.56	9.56	1.32	99	>hFBN1-Nterm 070820	1	cs041421_2.3539.3539.2	controllerType=0 controllerNumber=1 scan=3539	11.1902
04208:2	1	E.SGFMMMKNC[+57.021]MDIDE.C	1105		C[+57]	854.826	2	1708.65	1708.65	0	-3.3	Specific	427.98	282.98	282.98	5.07	99	>hFBN1-Nterm 070820	1	cs041421_2.4558.4558.2	controllerType=0 controllerNumber=1 scan=4558	13.5689
04153:2	1	E.SGFMMMKNC[+57.021]MDIDE.C	1105		C[+57]	854.827	2	1708.65	1708.65	0	-2.1	Specific	429.55	312.9	312.9	5.26	99	>hFBN1-Nterm 070820	1	cs041421_2.4510.4510.2	controllerType=0 controllerNumber=1 scan=4510	13.4562
02526:4	1	E.C[+57.021]QRDPLLC[+57.021]RGGVC[+57.021]HNTE.G	1119		C[+57]*3	518.736	4	2071.92	2071.92	0	-0.6	Specific	212.29	212.29	212.29	2.75	99	>hFBN1-Nterm 070820	1	cs041421_2.3218.3218.4	controllerType=0 controllerNumber=1 scan=3218	10.438
03079:4	1	E.C[+57.021]QRDPLLC[+57.021]RGGVC[+57.021]HNTE.G	1119		C[+57]*3	518.735	4	2071.92	2071.92	0	-2	Specific	231.49	231.49	231.49	2.62	99	>hFBN1-Nterm 070820	1	cs041421_2.3688.3688.4	controllerType=0 controllerNumber=1 scan=3688	11.5338
02659:4	1	E.C[+57.021]QRDPLLC[+57.021]RGGVC[+57.021]HNTE.G	1119		C[+57]*3	518.736	4	2071.92	2071.92	0	-0.4	Specific	274.33	274.33	274.33	3.22	99	>hFBN1-Nterm 070820	1	cs041421_2.3327.3327.4	controllerType=0 controllerNumber=1 scan=3327	10.6972
02598:4	1	E.C[+57.021]QRDPLLC[+57.021]RGGVC[+57.021]HNTE.G	1119		C[+57]*3	518.735	4	2071.92	2071.92	0	-2.1	Specific	302.59	302.59	302.59	3.31	99	>hFBN1-Nterm 070820	1	cs041421_2.3282.3282.4	controllerType=0 controllerNumber=1 scan=3282	10.5897
02901:4	1	E.C[+57.021]QRDPLLC[+57.021]RGGVC[+57.021]HNTE.G	1119		C[+57]*3	518.734	4	2071.92	2071.92	0	-3.1	Specific	327.26	327.26	327.26	2.84	99	>hFBN1-Nterm 070820	1	cs041421_2.3530.3530.4	controllerType=0 controllerNumber=1 scan=3530	11.1694
02786:4	1	E.C[+57.021]QRDPLLC[+57.021]RGGVC[+57.021]HNTE.G	1119		C[+57]*3	518.735	4	2071.92	2071.92	0	-1.8	Specific	380.27	380.27	380.27	4.84	99	>hFBN1-Nterm 070820	1	cs041421_2.3435.3435.4	controllerType=0 controllerNumber=1 scan=3435	10.9478
02847:4	1	E.C[+57.021]QRDPLLC[+57.021]RGGVC[+57.021]HNTE.G	1119		C[+57]*3	518.735	4	2071.92	2071.92	0	-2.6	Specific	384.23	384.23	384.23	5.02	99	>hFBN1-Nterm 070820	1	cs041421_2.3485.3485.4	controllerType=0 controllerNumber=1 scan=3485	11.065
02717:4	1	E.C[+57.021]QRDPLLC[+57.021]RGGVC[+57.021]HNTE.G	1119		C[+57]*3	518.735	4	2071.92	2071.92	0	-1.2	Specific	390.19	390.04	390.04	5.02	99	>hFBN1-Nterm 070820	1	cs041421_2.3378.3378.4	controllerType=0 controllerNumber=1 scan=3378	10.8159
02591:3	1	E.C[+57.021][-17.027]QRDPLLC[+57.021]RGGVC[+57.021]HNTE.G	1119		C[-17][+57]*3	685.634	3	2054.89	2054.9	0	-3.4	Specific	212.68	212.68	212.68	1.58	99	>hFBN1-Nterm 070820	1	cs041421_2.3276.3276.3	controllerType=0 controllerNumber=1 scan=3276	10.5749
02732:3	1	E.C[+57.021][-17.027]QRDPLLC[+57.021]RGGVC[+57.021]HNTE.G	1119		C[-17][+57]*3	685.635	3	2054.89	2054.9	0	-2.3	Specific	275.96	275.96	275.96	1.94	99	>hFBN1-Nterm 070820	1	cs041421_2.3390.3390.3	controllerType=0 controllerNumber=1 scan=3390	10.8434
02665:3	1	E.C[+57.021][-17.027]QRDPLLC[+57.021]RGGVC[+57.021]HNTE.G	1119		C[-17][+57]*3	685.635	3	2054.89	2054.9	0	-2.4	Specific	368.62	332.6	332.6	2.56	99	>hFBN1-Nterm 070820	1	cs041421_2.3332.3332.3	controllerType=0 controllerNumber=1 scan=3332	10.708
02385:3	1	D.PLLC[+57.021]RGGVC[+57.021]HNTE.G	1123		C[+57]*2	504.905	3	1512.7	1512.7	0	-1.9	Specific	122.63	122.63	122.63	1.44	99	>hFBN1-Nterm 070820	1	cs041421_2.3110.3110.3	controllerType=0 controllerNumber=1 scan=3110	10.1853
02963:4	1	E.GSYRC[+57.021]EC[+57.021]PPGHQLSPN[+2133.772]ISAC[+57.021]IDINE.C	1136	HexNAc(5)Hex(6)Fuc(1)	C[+57]*3, N[+2134]	1252.76	4	5008.03	5008.03	0	-1.4	Specific	15.32	15.32	15.32	2.29	99	>hFBN1-Nterm 070820	1	cs041421_2.3587.3587.4	controllerType=0 controllerNumber=1 scan=3587	11.3011
03022:4	1	E.GSYRC[+57.021]EC[+57.021]PPGHQLSPN[+1930.692]ISAC[+57.021]IDINE.C	1136	HexNAc(4)Hex(6)Fuc(1)	C[+57]*3, N[+1931]	1201.99	4	4804.95	4804.95	0	-1.5	Specific	35.85	35.85	9.17	2.29	99	>hFBN1-Nterm 070820	1	cs041421_2.3642.3642.4	controllerType=0 controllerNumber=1 scan=3642	11.4296
02995:4	1	E.GSYRC[+57.021]EC[+57.021]PPGHQLSPN[+1768.640]ISAC[+57.021]IDINE.C	1136	HexNAc(4)Hex(5)Fuc(1)	C[+57]*3, N[+1769]	1161.73	4	4643.9	4642.9	1	-0.4	Specific	82.67	82.67	48.43	2.33	99	>hFBN1-Nterm 070820	1	cs041421_2.3615.3615.4	controllerType=0 controllerNumber=1 scan=3615	11.3651
03019:4	1	E.GSYRC[+57.021]EC[+57.021]PPGHQLSPN[+1971.719]ISAC[+57.021]IDINE.C	1136	HexNAc(5)Hex(5)Fuc(1)	C[+57]*3, N[+1972]	1212.25	4	4845.97	4845.98	0	-2.3	Specific	115.75	115.75	16.14	2.29	99	>hFBN1-Nterm 070820	1	cs041421_2.3639.3639.4	controllerType=0 controllerNumber=1 scan=3639	11.4231
02967:4	1	E.GSYRC[+57.021]EC[+57.021]PPGHQLSPN[+1930.692]ISAC[+57.021]IDINE.C	1136	HexNAc(4)Hex(6)Fuc(1)	C[+57]*3, N[+1931]	1201.99	4	4804.95	4804.95	0	-0.2	Specific	119.52	119.52	3.6	2.56	99	>hFBN1-Nterm 070820	1	cs041421_2.3590.3590.4	controllerType=0 controllerNumber=1 scan=3590	11.3076
02966:4	1	E.GS[+162.053]YRC[+57.021]EC[+57.021]PPGHQLSPN[+1809.666]ISAC[+57.021]IDINE.C	1136	Hex(1),HexNAc(5)Hex(4)Fuc(1)	C[+57]*3, N[+1810], S[+162]	1212.25	4	4845.97	4845.98	0	-2.4	Specific	67.19	67.19	17.28	2.16	99	>hFBN1-Nterm 070820	1	cs041421_2.3589.3589.4	controllerType=0 controllerNumber=1 scan=3589	11.3054
03014:3	1	E.C[+57.021][-17.027]PPGHQLSPN[+2539.930]ISAC[+57.021]IDINEC[+57.021]E.L	1142	HexNAc(7)Hex(6)Fuc(1)	C[-17][+57]*3, N[+2540]	1644.99	3	4932.95	4933.95	-1	2.3	Specific	11.35	11.35	11.35	1.5	99	>hFBN1-Nterm 070820	1	cs041421_2.3633.3633.3	controllerType=0 controllerNumber=1 scan=3633	11.4081
04677:6	1	E.LSAHLC[+57.021]PNGRC[+57.021]VNLIGKYQC[+57.021]AC[+57.021]NPGYH[+15.995]S[+324.106]TPDRLFC[+57.021]VD[+15.995].I	1163	Hex(2)	C[+57]*5, D[+16], H[+16], S[+324]	785.028	6	4705.13	4706.08	-1	11.3	Specific	215.87	215.87	0	1.51	99	>hFBN1-Nterm 070820	1	cs041421_2.4944.4944.6	controllerType=0 controllerNumber=1 scan=4944	14.4759
04608:6	1	E.LSAHLC[+57.021]PNGRC[+57.021]VNLIGKYQC[+57.021]AC[+57.021]NPGYHS[+132.042]TPDRLFC[+57.021]VDID.E	1163	Pent(1)	C[+57]*5, S[+132]	785.695	6	4709.13	4710.14	-1	-0.9	Specific	233.17	233.17	0	1.31	99	>hFBN1-Nterm 070820	1	cs041421_2.4889.4889.6	controllerType=0 controllerNumber=1 scan=4889	14.3468
03432:2	1	D.IDEC[+57.021]S[+802.286]IMNGGC[+57.021]E.T	1200	HexNAc(1)Hex(1)Fuc(1)NeuAc(1)	C[+57]*2, S[+802]	1093.9	2	2186.8	2186.8	0	-2.5	Specific	41.4	10.89	10.89	1.62	99	>hFBN1-Nterm 070820	1	cs041421_2.3962.3962.2	controllerType=0 controllerNumber=1 scan=3962	12.1685
03505:2	1	E.C[+57.021]SIMNGGC[+57.021]ETFC[+57.021]T[+396.127]NS[+203.079]E.G	1203	Pent(3),HexNAc(1)	C[+57]*3, S[+203], T[+396]	1233.44	2	2465.87	2465.88	0	-4	Specific	98.94	98.94	1.2	1.36	99	>hFBN1-Nterm 070820	1	cs041421_2.4018.4018.2	controllerType=0 controllerNumber=1 scan=4018	12.3004
03377:3	1	E.C[+57.021]SIMNGGC[+57.021]ETFC[+57.021]TNSEGSYE.C	1203		C[+57]*3	768.282	3	2302.83	2302.84	0	-2.5	Specific	418.77	331.16	331.16	4.53	99	>hFBN1-Nterm 070820	1	cs041421_2.3922.3922.3	controllerType=0 controllerNumber=1 scan=3922	12.0738
03386:3	1	E.C[+57.021]SIMNGGC[+57.021]ET[+162.053]FC[+57.021]TNSEGSYE.C	1203	Hex(1)	C[+57]*3, T[+162]	822.3	3	2464.88	2464.89	0	-1.5	Specific	421.64	340.44	0	4.53	99	>hFBN1-Nterm 070820	1	cs041421_2.3929.3929.3	controllerType=0 controllerNumber=1 scan=3929	12.0909
03375:2	1	E.C[+57.021]SIMNGGC[+57.021]ETFC[+57.021]T[+162.053]NSEGSYE.C	1203	Hex(1)	C[+57]*3, T[+162]	1232.94	2	2464.88	2464.89	0	-2.8	Specific	620.29	457.6	0	8.67	99	>hFBN1-Nterm 070820	1	cs041421_2.3920.3920.2	controllerType=0 controllerNumber=1 scan=3920	12.0695
01442:2	1	E.TFC[+57.021]TNSEGSYE.C	1212		C[+57]	647.748	2	1294.49	1294.49	0	-1	Specific	177.65	26.65	26.65	1.32	99	>hFBN1-Nterm 070820	1	cs041421_2.2201.2201.2	controllerType=0 controllerNumber=1 scan=2201	7.9739
01701:2	1	E.TFC[+57.021]TNSEGSYE.C	1212		C[+57]	647.746	2	1294.49	1294.49	0	-2.7	Specific	225.05	139.53	139.53	1.75	99	>hFBN1-Nterm 070820	1	cs041421_2.2462.2462.2	controllerType=0 controllerNumber=1 scan=2462	8.6206
01561:2	1	E.TFC[+57.021]TNSEGSYE.C	1212		C[+57]	647.748	2	1294.49	1294.49	0	-0.4	Specific	233.06	42.48	42.48	1.45	99	>hFBN1-Nterm 070820	1	cs041421_2.2327.2327.2	controllerType=0 controllerNumber=1 scan=2327	8.2935
01654:2	1	E.TFC[+57.021]TNSEGSYE.C	1212		C[+57]	647.747	2	1294.49	1294.49	0	-1.9	Specific	267.83	182.84	182.84	2.31	99	>hFBN1-Nterm 070820	1	cs041421_2.2417.2417.2	controllerType=0 controllerNumber=1 scan=2417	8.5119
01487:2	1	E.TFC[+57.021]TNSEGSYE.C	1212		C[+57]	647.748	2	1294.49	1294.49	0	-0.5	Specific	363.94	155.21	155.21	2.69	99	>hFBN1-Nterm 070820	1	cs041421_2.2245.2245.2	controllerType=0 controllerNumber=1 scan=2245	8.0856
01524:2	1	E.TFC[+57.021]TNSEGSYE.C	1212		C[+57]	647.747	2	1294.49	1294.49	0	-1.4	Specific	383.95	190.95	190.95	3.08	99	>hFBN1-Nterm 070820	1	cs041421_2.2285.2285.2	controllerType=0 controllerNumber=1 scan=2285	8.1882
01608:2	1	E.T[+162.053]FC[+57.021]TNSEGSYE.C	1212	Hex(1)	C[+57], T[+162]	728.774	2	1456.54	1456.54	0	-1.3	Specific	151.1	136.53	4	1.28	99	>hFBN1-Nterm 070820	1	cs041421_2.2370.2370.2	controllerType=0 controllerNumber=1 scan=2370	8.3965
01522:2	1	E.TFC[+57.021]TN[+15.995]SEGSYE.C	1212		C[+57], N[+16]	655.746	2	1310.49	1310.48	0	0.9	Specific	179.15	140.55	140.55	1.38	99	>hFBN1-Nterm 070820	1	cs041421_2.2282.2282.2	controllerType=0 controllerNumber=1 scan=2282	8.1805
01559:2	1	E.T[+162.053]FC[+57.021]TNSEGSYE.C	1212	Hex(1)	C[+57], T[+162]	728.774	2	1456.54	1456.54	0	-0.9	Specific	446.94	261.14	4	3.99	99	>hFBN1-Nterm 070820	1	cs041421_2.2324.2324.2	controllerType=0 controllerNumber=1 scan=2324	8.2858
01520:2	1	E.TFC[+57.021]TNSEGS[+162.053]YE.C	1212	Hex(1)	C[+57], S[+162]	728.774	2	1456.54	1456.54	0	-1	Specific	495.81	299.1	0	4.19	99	>hFBN1-Nterm 070820	1	cs041421_2.2280.2280.2	controllerType=0 controllerNumber=1 scan=2280	8.1762
01481:2	1	E.TFC[+57.021]TNS[+162.053]EGSYE.C	1212	Hex(1)	C[+57], S[+162]	728.774	2	1456.54	1456.54	0	-0.6	Specific	536.47	384.04	0	6.47	99	>hFBN1-Nterm 070820	1	cs041421_2.2238.2238.2	controllerType=0 controllerNumber=1 scan=2238	8.0652
01514:2	1	E.T[+162.053]FC[+57.021]TN[+15.995]SEGSYE.C	1212	Hex(1)	C[+57], N[+16], T[+162]	736.771	2	1472.53	1472.54	0	-1.7	Specific	164.84	153.51	4	1.75	99	>hFBN1-Nterm 070820	1	cs041421_2.2275.2275.2	controllerType=0 controllerNumber=1 scan=2275	8.1641
01477:2	1	E.T[+162.053]FC[+57.021]TN[+15.995]SEGSYE.C	1212	Hex(1)	C[+57], N[+16], T[+162]	736.772	2	1472.54	1472.54	0	-0.5	Specific	165.84	130.98	4	1.28	99	>hFBN1-Nterm 070820	1	cs041421_2.2233.2233.2	controllerType=0 controllerNumber=1 scan=2233	8.0531
01394:2	1	E.DMKTC[+57.021]VDVNE.C	1276		C[+57]	605.758	2	1210.51	1210.51	0	1.1	Specific	169.14	169.14	169.14	2.09	99	>hFBN1-Nterm 070820	1	cs041421_2.2156.2156.2	controllerType=0 controllerNumber=1 scan=2156	7.8596
01327:2	1	E.DMKTC[+57.021]VDVNE.C	1276		C[+57]	605.757	2	1210.51	1210.51	0	-0.7	Specific	169.58	169.58	169.58	2.38	99	>hFBN1-Nterm 070820	1	cs041421_2.2079.2079.2	controllerType=0 controllerNumber=1 scan=2079	7.6414
01356:2	1	E.DMKTC[+57.021]VDVNE.C	1276		C[+57]	605.757	2	1210.51	1210.51	0	-0.3	Specific	204.85	204.85	204.85	2.38	99	>hFBN1-Nterm 070820	1	cs041421_2.2113.2113.2	controllerType=0 controllerNumber=1 scan=2113	7.7463
03766:2	1	E.C[+57.021]DLNPNIC[+57.021]LSGTC[+57.021]E.N	1286		C[+57]*3	826.839	2	1652.67	1652.67	0	0	Specific	314.27	314.27	314.27	2.2	99	>hFBN1-Nterm 070820	1	cs041421_2.4216.4216.2	controllerType=0 controllerNumber=1 scan=4216	12.7653
03688:2	1	E.C[+57.021]DLNPNIC[+57.021]LSGTC[+57.021]E.N	1286		C[+57]*3	826.838	2	1652.67	1652.67	0	-1	Specific	625.84	385.92	385.92	8.29	99	>hFBN1-Nterm 070820	1	cs041421_2.4156.4156.2	controllerType=0 controllerNumber=1 scan=4156	12.625
03623:2	1	E.C[+57.021]DLNPNIC[+57.021]LSGTC[+57.021]E.N	1286		C[+57]*3	826.838	2	1652.67	1652.67	0	-1	Specific	707.46	450.56	450.56	10.29	99	>hFBN1-Nterm 070820	1	cs041421_2.4103.4103.2	controllerType=0 controllerNumber=1 scan=4103	12.4997
02842:3	1	E.NLNLC[+57.021]GNGQC[+57.021]LNAPGGYRC[+57.021]E.C	1413		C[+57]*3	756.327	3	2266.97	2266.97	0	-3.4	Specific	565.94	565.94	565.94	7.29	99	>hFBN1-Nterm 070820	1	cs041421_2.3481.3481.3	controllerType=0 controllerNumber=1 scan=3481	11.0544
02900:3	1	E.NLNLC[+57.021]GNGQC[+57.021]LNAPGGYRC[+57.021]E.C	1413		C[+57]*3	756.328	3	2266.97	2266.97	0	-1.8	Specific	587.2	587.2	587.2	7.29	99	>hFBN1-Nterm 070820	1	cs041421_2.3529.3529.3	controllerType=0 controllerNumber=1 scan=3529	11.1673
02856:2	1	E.NLNLC[+57.021]GNGQC[+57.021]LNAPGGYRC[+57.021]E.C	1413		C[+57]*3	1133.99	2	2266.97	2266.97	0	-1.2	Specific	598.32	598.32	598.32	7.29	99	>hFBN1-Nterm 070820	1	cs041421_2.3491.3491.2	controllerType=0 controllerNumber=1 scan=3491	11.0773
02885:2	1	E.NLNLC[+57.021]GNGQC[+57.021]LN[+15.995]APGGYRC[+57.021]E.C	1413		C[+57]*3, N[+16]	1141.99	2	2282.97	2282.97	0	-1.3	Specific	541.72	541.72	156.35	6.47	99	>hFBN1-Nterm 070820	1	cs041421_2.3514.3514.2	controllerType=0 controllerNumber=1 scan=3514	11.1313
02822:2	1	E.NLNLC[+57.021]GNGQC[+57.021]LN[+15.995]APGGYRC[+57.021]E.C	1413		C[+57]*3, N[+16]	1141.99	2	2282.97	2282.97	0	0.3	Specific	569.42	569.42	147.38	6.72	99	>hFBN1-Nterm 070820	1	cs041421_2.3465.3465.2	controllerType=0 controllerNumber=1 scan=3465	11.0189
02938:3	1	E.NLNLC[+57.021]GNGQC[+57.021]LNAPGGYRC[+57.021]EC[+57.021]D.M	1413		C[+57]*4	848.013	3	2542.02	2542.03	0	-3.6	Specific	524.81	524.81	524.81	6.47	99	>hFBN1-Nterm 070820	1	cs041421_2.3563.3563.3	controllerType=0 controllerNumber=1 scan=3563	11.2468
02886:3	1	E.NLNLC[+57.021]GNGQC[+57.021]LNAPGGYRC[+57.021]EC[+57.021]D.M	1413		C[+57]*4	848.015	3	2542.03	2542.03	0	-0.6	Specific	551.89	540.64	540.64	6.47	99	>hFBN1-Nterm 070820	1	cs041421_2.3515.3515.3	controllerType=0 controllerNumber=1 scan=3515	11.1335
02859:3	1	E.NLNLC[+57.021]GNGQC[+57.021]LN[+15.995]APGGYRC[+57.021]EC[+57.021]D.M	1413		C[+57]*4, N[+16]	853.346	3	2558.02	2558.03	0	-1.4	Specific	543.12	543.12	115.52	6.47	99	>hFBN1-Nterm 070820	1	cs041421_2.3495.3495.3	controllerType=0 controllerNumber=1 scan=3495	11.0872
02913:3	1	E.NLNLC[+57.021]GNGQC[+57.021]LN[+15.995]APGGYRC[+57.021]EC[+57.021]D.M	1413		C[+57]*4, N[+16]	853.346	3	2558.02	2558.03	0	-1.8	Specific	565.87	565.87	87.58	7.29	99	>hFBN1-Nterm 070820	1	cs041421_2.3542.3542.3	controllerType=0 controllerNumber=1 scan=3542	11.1986
05371:3	1	E.C[+57.021]SLPNIC[+57.021]VFGTC[+57.021]HNLPGLFRC[+57.021]E.C	1452		C[+57]*4	884.404	3	2651.2	2651.2	0	-0.1	Specific	829.75	829.75	829.75	11.72	99	>hFBN1-Nterm 070820	1	cs041421_2.5492.5492.3	controllerType=0 controllerNumber=1 scan=5492	15.7723
06607:3	1	E.C[+57.021][-17.027]SLPNIC[+57.021]VFGTC[+57.021]HNLPGLFRC[+57.021]E.C	1452		C[-17][+57]*4	878.73	3	2634.18	2634.17	0	1.8	Specific	398.44	398.44	398.44	5.55	99	>hFBN1-Nterm 070820	1	cs041421_2.6432.6432.3	controllerType=0 controllerNumber=1 scan=6432	18.0016
05359:3	1	E.C[+57.021][-17.027]SLPN[+15.995]IC[+57.021]VFGTC[+57.021]H[+15.995]NLPGLFRC[+57.021]E.C	1452		C[-17][+57]*4, H[+16], N[+16]	889.397	3	2666.18	2666.16	0	5.8	Specific	350.23	350.23	314.57	2.59	99	>hFBN1-Nterm 070820	1	cs041421_2.5483.5483.3	controllerType=0 controllerNumber=1 scan=5483	15.7512
05284:3	1	E.C[+57.021]SLPNIC[+57.021]VFGTC[+57.021]HNLPGLFRC[+57.021]EC[+57.021]E.I	1452		C[+57]*5	980.763	3	2940.27	2940.27	0	0.6	Specific	762.49	762.49	762.49	10.72	99	>hFBN1-Nterm 070820	1	cs041421_2.5426.5426.3	controllerType=0 controllerNumber=1 scan=5426	15.6173
05304:4	1	E.C[+57.021]SLPNIC[+57.021]VFGTC[+57.021]HNLPGLFRC[+57.021]EC[+57.021]E.I	1452		C[+57]*5	735.825	4	2940.28	2940.27	0	2	Specific	764.56	756.46	756.46	10.97	99	>hFBN1-Nterm 070820	1	cs041421_2.5440.5440.4	controllerType=0 controllerNumber=1 scan=5440	15.6497
05353:3	1	E.C[+57.021]SLPNIC[+57.021]VFGTC[+57.021]HNLPGLFRC[+57.021]EC[+57.021]E.I	1452		C[+57]*5	980.761	3	2940.27	2940.27	0	-1.1	Specific	776.44	719.85	719.85	11.29	99	>hFBN1-Nterm 070820	1	cs041421_2.5479.5479.3	controllerType=0 controllerNumber=1 scan=5479	15.7425
06490:3	1	E.C[+57.021][-17.027]SLPNIC[+57.021]VFGTC[+57.021]HNLPGLFRC[+57.021]EC[+57.021]E.I	1452		C[-17][+57]*5	975.089	3	2923.25	2923.25	0	2.8	Specific	738.37	738.37	738.37	9.27	99	>hFBN1-Nterm 070820	1	cs041421_2.6342.6342.3	controllerType=0 controllerNumber=1 scan=6342	17.7869
05315:3	1	E.C[+57.021]SLPNIC[+57.021]VFGTC[+57.021]HN[+15.995]LPGLFRC[+57.021]EC[+57.021]E.I	1452		C[+57]*5, N[+16]	986.094	3	2956.27	2956.27	0	0.2	Specific	911.71	894.02	4.43	13.72	99	>hFBN1-Nterm 070820	1	cs041421_2.5448.5448.3	controllerType=0 controllerNumber=1 scan=5448	15.669
06510:3	1	E.C[+57.021][-17.027]SLPNIC[+57.021]VFGTC[+57.021]HN[+15.995]LPGLFRC[+57.021]EC[+57.021]E.I	1452		C[-17][+57]*5, N[+16]	980.419	3	2939.24	2939.24	0	1.1	Specific	416.53	416.53	23.65	4.96	99	>hFBN1-Nterm 070820	1	cs041421_2.6356.6356.3	controllerType=0 controllerNumber=1 scan=6356	17.8193
05312:3	1	E.C[+57.021]S[+426.137]LPN[+15.995]IC[+57.021]VFGT[+294.095]C[+57.021]HNLPGLFRC[+57.021]EC[+57.021]E.I	1452	Hex(1)Pent(2),Hex(1)Pent(1)	C[+57]*5, N[+16], S[+426], T[+294]	1226.16	3	3676.48	3676.5	0	-6	Specific	312.75	193.97	6.12	2.43	99	>hFBN1-Nterm 070820	1	cs041421_2.5446.5446.6	controllerType=0 controllerNumber=1 scan=5446	15.6647
05042:3	1	E.C[+57.021]LDPTTC[+57.021]ISGNC[+57.021]VNTPGSYIC[+57.021]DC[+57.021]PPDFE.L	1493		C[+57]*5	1083.77	3	3249.31	3249.29	0	3.6	Specific	389.52	190.56	190.56	3.68	99	>hFBN1-Nterm 070820	1	cs041421_2.5243.5243.3	controllerType=0 controllerNumber=1 scan=5243	15.1827
05329:3	1	E.C[+57.021]LDPTTC[+57.021]ISGNC[+57.021]VNTPGSYIC[+57.021]DC[+57.021]PPDFE.L	1493		C[+57]*5	1083.76	3	3249.28	3249.29	0	-4.6	Specific	465.92	163.56	163.56	4.7	99	>hFBN1-Nterm 070820	1	cs041421_2.5459.5459.3	controllerType=0 controllerNumber=1 scan=5459	15.6951
05069:3	1	E.C[+57.021]LDPTTC[+57.021]IS[+162.053]GNC[+57.021]VNTPGSYIC[+57.021]DC[+57.021]PPDFE.L	1493	Hex(1)	C[+57]*5, S[+162]	1137.79	3	3411.35	3411.35	0	2.2	Specific	692.22	198.91	7.78	7.79	99	>hFBN1-Nterm 070820	1	cs041421_2.5263.5263.3	controllerType=0 controllerNumber=1 scan=5263	15.2302
04997:3	1	E.C[+57.021]LDPTTC[+57.021]IS[+162.053]GNC[+57.021]VNTPGSYIC[+57.021]DC[+57.021]PPDFE.L	1493	Hex(1)	C[+57]*5, S[+162]	1137.79	3	3411.35	3411.35	0	2.3	Specific	719.43	264.73	13.25	8.22	99	>hFBN1-Nterm 070820	1	cs041421_2.5210.5210.3	controllerType=0 controllerNumber=1 scan=5210	15.105
07128:3	1	E.C[+57.021][-17.027]LDPTTC[+57.021]ISGNC[+57.021]VNT[+162.053]PGSYIC[+57.021]DC[+57.021]PPDFE.L	1493	Hex(1)	C[-17][+57]*5, T[+162]	1132.11	3	3394.31	3394.32	0	-3.5	Specific	145.62	145.62	3.6	3.75	99	>hFBN1-Nterm 070820	1	cs041421_2.6832.6832.3	controllerType=0 controllerNumber=1 scan=6832	18.9589
04963:3	1	E.C[+57.021]LDPTTC[+57.021]IS[+162.053]GNC[+57.021]VN[+15.995]TPGSYIC[+57.021]DC[+57.021]PPDFE.L	1493	Hex(1)	C[+57]*5, N[+16], S[+162]	1143.12	3	3427.35	3427.34	0	3	Specific	430.85	212.4	5.29	3.93	99	>hFBN1-Nterm 070820	1	cs041421_2.5182.5182.3	controllerType=0 controllerNumber=1 scan=5182	15.0376
05002:3	1	D.PTTC[+57.021]ISGNC[+57.021]VNT[+162.053]PGS[+426.137]YIC[+57.021]DC[+57.021]PPDFE.L	1496	Hex(1),Hex(1)Pent(2)	C[+57]*4, S[+426], T[+162]	1150.44	3	3449.3	3449.34	0	-12.5	Specific	63.38	63.38	1.2	1.62	99	>hFBN1-Nterm 070820	1	cs041421_2.5213.5213.3	controllerType=0 controllerNumber=1 scan=5213	15.1115
05021:3	1	D.PTTC[+57.021]IS[+146.058]GNC[+57.021]VNT[+426.137]PGSYIC[+57.021]DC[+57.021]PPDFE.L	1496	Fuc(1),Hex(1)Pent(2)	C[+57]*4, S[+146], T[+426]	1145.12	3	3433.34	3433.35	0	-3.4	Specific	108.79	108.79	2.8	1.66	99	>hFBN1-Nterm 070820	1	cs041421_2.5226.5226.3	controllerType=0 controllerNumber=1 scan=5226	15.1418
05205:3	2	D.C[+57.021]IYSGPTNVC[+57.021]N[+568.212]GSIC[+57.021]TTPDLC[+57.021]ENVD.T	23	HexNAc(2)Hex(1)	C[+57]*4, N[+568]	1138.8	3	3414.38	3414.39	0	-2.9	Specific	2.42	2.42	2.42	1.62	2	>Reverse >hFBN1-Nterm 070820	2	cs041421_2.5368.5368.3	controllerType=0 controllerNumber=1 scan=5368	15.479
02962:2	2	D.LDT[+396.127]C[+57.021]TFGDGT[+132.042]YGE.K	129	Pent(3),Pent(1)	C[+57], T[+132][+396]	982.364	2	1963.72	1963.74	0	-8.7	Specific	67.53	5.2	5.2	1.57	2	>Reverse >hFBN1-Nterm 070820	2	cs041421_2.3586.3586.2	controllerType=0 controllerNumber=1 scan=3586	11.2989
