# Supplementary material for: POGLUT2 and POGLUT3 O-glucosylate multiple EGF repeats in fibrillin-1, -2, and LTBP1 and promote secretion of fibrillin-1
Source: J Biol Chem. 2021 Aug 17;297(3):101055. doi: 10.1016/j.jbc.2021.101055 (PMC8405936; doi:10.1016/j.jbc.2021.101055)
Supplement: Supplemental Table S25 [file mmc23.xlsx]

## Sheet: Sheet 1
Table S25: V8 digestion of recombinant human FBN1-N L744T/T747S expressed in WT HEK293T cells.
Each tab is a biological replicate. Only EGF11 is analyzed.

## Sheet: DW_031021_3
Query #:z	Protein Rank	Peptide < ProteinMetrics Confidential >	Starting position	Glycans NHFAGNa	Modification Type(s)	Observed m/z	z	Observed (M+H)	Calc. mass (M+H)	Off-by-x error	Mass error (ppm)	Cleavage	Score	Delta	Delta Mod	|Log Prob|	# of unique peptides	Protein Name	Protein DB number	Comment	Scan #	Scan Time
01436:3	1	E.NTRGSYKC[+57.021]IC[+57.021]NSGYE.V	743		C[+57]*2	603.596	3	1808.77	1808.77	0	1.7	Specific	403.82	362.81	362.81	4.49	107	>hFBN1-Nterm 070820	1	dw031021_3.2175.2175.3	controllerType=0 controllerNumber=1 scan=2175	7.6675
01376:3	1	E.NTRGSYKC[+57.021]IC[+57.021]NSGYE.V	743		C[+57]*2	603.596	3	1808.77	1808.77	0	2.8	Specific	471.83	347.01	347.01	3.88	107	>hFBN1-Nterm 070820	1	dw031021_3.2128.2128.3	controllerType=0 controllerNumber=1 scan=2128	7.5588
01418:3	1	E.NT[+162.053]RGSYKC[+57.021]IC[+57.021]NSGYE.V	743	Hex(1)	C[+57]*2, T[+162]	657.613	3	1970.82	1970.82	0	0.7	Specific	164.72	164.72	6	1.34	107	>hFBN1-Nterm 070820	1	dw031021_3.2161.2161.3	controllerType=0 controllerNumber=1 scan=2161	7.6342
01345:3	1	E.NT[+162.053]RGSYKC[+57.021]IC[+57.021]NSGYE.V	743	Hex(1)	C[+57]*2, T[+162]	657.614	3	1970.83	1970.82	0	3.4	Specific	203.98	155.15	6	1.93	107	>hFBN1-Nterm 070820	1	dw031021_3.2104.2104.3	controllerType=0 controllerNumber=1 scan=2104	7.5027
01277:3	1	E.NT[+162.053]RGSYKC[+57.021]IC[+57.021]NSGYE.V	743	Hex(1)	C[+57]*2, T[+162]	657.614	3	1970.83	1970.82	0	2.7	Specific	454.2	365.05	6.63	4.86	107	>hFBN1-Nterm 070820	1	dw031021_3.2049.2049.3	controllerType=0 controllerNumber=1 scan=2049	7.3735
01208:3	1	E.NT[+162.053]RGSYKC[+57.021]IC[+57.021]NSGYE.V	743	Hex(1)	C[+57]*2, T[+162]	657.614	3	1970.83	1970.82	0	2.2	Specific	479.2	335.21	6.53	4.06	107	>hFBN1-Nterm 070820	1	dw031021_3.1995.1995.3	controllerType=0 controllerNumber=1 scan=1995	7.2461
01279:3	1	E.N[+15.995]T[+162.053]RGSYKC[+57.021]IC[+57.021]NSGYE.V	743	Hex(1)	C[+57]*2, N[+16], T[+162]	662.946	3	1986.82	1986.82	0	2.7	Specific	225.93	218.94	6	2.12	107	>hFBN1-Nterm 070820	1	dw031021_3.2051.2051.3	controllerType=0 controllerNumber=1 scan=2051	7.3778
Other Peptides
03053:3	1	E.SGC[+57.021]LNGGRC[+57.021]VAPNRC[+57.021]AC[+57.021]TYGFTGPQC[+57.021]E.R	154		C[+57]*5	1017.1	3	3049.27	3049.26	0	4.2	Specific	516.02	512.37	512.37	6.02	107	>hFBN1-Nterm 070820	1	dw031021_3.3410.3410.3	controllerType=0 controllerNumber=1 scan=3410	10.5692
03079:4	1	E.SGC[+57.021]LNGGRC[+57.021]VAPNRC[+57.021]AC[+57.021]TYGFTGPQC[+57.021]E.R	154		C[+57]*5	763.073	4	3049.27	3049.26	0	3.4	Specific	526.92	471.78	471.78	5.18	107	>hFBN1-Nterm 070820	1	dw031021_3.3426.3426.4	controllerType=0 controllerNumber=1 scan=3426	10.6058
03143:4	1	E.SGC[+57.021]LNGGRC[+57.021]VAPNRC[+57.021]AC[+57.021]TYGFTGPQC[+57.021]E.R	154		C[+57]*5	763.073	4	3049.27	3049.26	0	3.4	Specific	592.71	520.47	520.47	5.94	107	>hFBN1-Nterm 070820	1	dw031021_3.3475.3475.4	controllerType=0 controllerNumber=1 scan=3475	10.7217
03201:3	1	E.SGC[+57.021]LNGGRC[+57.021]VAPNRC[+57.021]AC[+57.021]TYGFTGPQC[+57.021]E.R	154		C[+57]*5	1017.1	3	3049.27	3049.26	0	4.5	Specific	596.97	455.24	455.24	6.27	107	>hFBN1-Nterm 070820	1	dw031021_3.3518.3518.3	controllerType=0 controllerNumber=1 scan=3518	10.8232
03267:3	1	E.SGC[+57.021]LNGGRC[+57.021]VAPNRC[+57.021]AC[+57.021]TYGFTGPQC[+57.021]E.R	154		C[+57]*5	1017.09	3	3049.26	3049.26	0	0.4	Specific	600.96	448.37	448.37	6.43	107	>hFBN1-Nterm 070820	1	dw031021_3.3570.3570.3	controllerType=0 controllerNumber=1 scan=3570	10.9444
03126:3	1	E.SGC[+57.021]LNGGRC[+57.021]VAPNRC[+57.021]AC[+57.021]TYGFTGPQC[+57.021]E.R	154		C[+57]*5	1017.1	3	3049.27	3049.26	0	5.1	Specific	618.17	423.67	423.67	8.08	107	>hFBN1-Nterm 070820	1	dw031021_3.3463.3463.3	controllerType=0 controllerNumber=1 scan=3463	10.6938
05906:3	1	E.C[+57.021]QAIPGLC[+57.021]QGGNC[+57.021]INTVGSFE.C	252		C[+57]*3	761.34	3	2282.01	2282	0	2.4	Specific	244.92	244.92	244.92	3.01	107	>hFBN1-Nterm 070820	1	dw031021_3.5631.5631.3	controllerType=0 controllerNumber=1 scan=5631	15.7702
05862:3	1	E.C[+57.021]QAIPGLC[+57.021]QGGNC[+57.021]INTVGSFE.C	252		C[+57]*3	761.342	3	2282.01	2282	0	4.5	Specific	303.1	303.1	303.1	3.98	107	>hFBN1-Nterm 070820	1	dw031021_3.5597.5597.3	controllerType=0 controllerNumber=1 scan=5597	15.6887
05804:2	1	E.C[+57.021]QAIPGLC[+57.021]QGGNC[+57.021]INTVGSFE.C	252		C[+57]*3	1141.51	2	2282.01	2282	0	3.8	Specific	367.9	367.9	367.9	6.28	107	>hFBN1-Nterm 070820	1	dw031021_3.5553.5553.2	controllerType=0 controllerNumber=1 scan=5553	15.585
05743:2	1	E.C[+57.021]QAIPGLC[+57.021]QGGNC[+57.021]INTVGSFE.C	252		C[+57]*3	1141.51	2	2282.01	2282	0	6.5	Specific	442.4	419.07	419.07	6.34	107	>hFBN1-Nterm 070820	1	dw031021_3.5502.5502.2	controllerType=0 controllerNumber=1 scan=5502	15.4616
05737:3	1	E.C[+57.021]QAIPGLC[+57.021]QGGNC[+57.021]INTVGSFE.C	252		C[+57]*3	761.341	3	2282.01	2282	0	3.7	Specific	493.86	487.59	487.59	6.51	107	>hFBN1-Nterm 070820	1	dw031021_3.5498.5498.3	controllerType=0 controllerNumber=1 scan=5498	15.4527
05792:3	1	E.C[+57.021]QAIPGLC[+57.021]QGGNC[+57.021]INTVGSFE.C	252		C[+57]*3	761.341	3	2282.01	2282	0	3.6	Specific	609.18	562.19	562.19	8.57	107	>hFBN1-Nterm 070820	1	dw031021_3.5542.5542.3	controllerType=0 controllerNumber=1 scan=5542	15.559
07895:3	1	E.C[+57.021][-17.027]QAIPGLC[+57.021]QGGNC[+57.021]INTVGSFE.C	252		C[-17][+57]*3	755.665	3	2264.98	2264.97	0	3.5	Specific	36.03	36.03	36.03	1.84	107	>hFBN1-Nterm 070820	1	dw031021_3.7140.7140.3	controllerType=0 controllerNumber=1 scan=7140	19.3658
07827:3	1	E.C[+57.021][-17.027]QAIPGLC[+57.021]QGGNC[+57.021]INTVGSFE.C	252		C[-17][+57]*3	755.664	3	2264.98	2264.97	0	2.4	Specific	137.07	137.07	137.07	2.33	107	>hFBN1-Nterm 070820	1	dw031021_3.7086.7086.3	controllerType=0 controllerNumber=1 scan=7086	19.2363
05601:2	1	E.C[+57.021]QAIPGLC[+57.021]QGGNC[+57.021]INT[+162.053]VGSFE.C	252	Hex(1)	C[+57]*3, T[+162]	1222.54	2	2444.07	2444.05	0	7	Specific	165.64	165.64	5.6	3.71	107	>hFBN1-Nterm 070820	1	dw031021_3.5384.5384.2	controllerType=0 controllerNumber=1 scan=5384	15.1825
07880:2	1	E.C[+57.021][-17.027]QAIPGLC[+57.021]QGGNC[+57.021]INTVGSFE.C	252		C[-17][+57]*3	1132.99	2	2264.98	2264.97	0	3.1	Specific	186.78	186.78	186.78	3.96	107	>hFBN1-Nterm 070820	1	dw031021_3.7128.7128.2	controllerType=0 controllerNumber=1 scan=7128	19.3369
05409:2	1	E.C[+57.021]QAIPGLC[+57.021]QGGNC[+57.021]INT[+162.053]VGSFE.C	252	Hex(1)	C[+57]*3, T[+162]	1222.54	2	2444.07	2444.05	0	9.1	Specific	206.55	206.55	5.6	1.55	107	>hFBN1-Nterm 070820	1	dw031021_3.5233.5233.2	controllerType=0 controllerNumber=1 scan=5233	14.8232
05602:3	1	E.C[+57.021]QAIPGLC[+57.021]QGGNC[+57.021]INT[+162.053]VGSFE.C	252	Hex(1)	C[+57]*3, T[+162]	815.358	3	2444.06	2444.05	0	3.2	Specific	327.68	327.68	5.6	3.93	107	>hFBN1-Nterm 070820	1	dw031021_3.5385.5385.3	controllerType=0 controllerNumber=1 scan=5385	15.1847
05406:3	1	E.C[+57.021]QAIPGLC[+57.021]QGGNC[+57.021]INT[+162.053]VGSFE.C	252	Hex(1)	C[+57]*3, T[+162]	815.362	3	2444.07	2444.05	0	7.3	Specific	368.35	366.64	5.6	5.34	107	>hFBN1-Nterm 070820	1	dw031021_3.5232.5232.3	controllerType=0 controllerNumber=1 scan=5232	14.821
05545:2	1	E.C[+57.021]QAIPGLC[+57.021]QGGNC[+57.021]INT[+162.053]VGSFE.C	252	Hex(1)	C[+57]*3, T[+162]	1222.53	2	2444.06	2444.05	0	2.1	Specific	400.07	400.07	5.6	5.84	107	>hFBN1-Nterm 070820	1	dw031021_3.5340.5340.2	controllerType=0 controllerNumber=1 scan=5340	15.0763
05543:3	1	E.C[+57.021]QAIPGLC[+57.021]QGGNC[+57.021]INT[+162.053]VGSFE.C	252	Hex(1)	C[+57]*3, T[+162]	815.359	3	2444.06	2444.05	0	4.3	Specific	514.75	474.07	5.6	5.71	107	>hFBN1-Nterm 070820	1	dw031021_3.5338.5338.3	controllerType=0 controllerNumber=1 scan=5338	15.0719
05475:3	1	E.C[+57.021]QAIPGLC[+57.021]QGGNC[+57.021]INT[+162.053]VGSFE.C	252	Hex(1)	C[+57]*3, T[+162]	815.36	3	2444.06	2444.05	0	4.9	Specific	570.08	517.04	5.6	6.76	107	>hFBN1-Nterm 070820	1	dw031021_3.5283.5283.3	controllerType=0 controllerNumber=1 scan=5283	14.9425
05476:2	1	E.C[+57.021]QAIPGLC[+57.021]QGGNC[+57.021]INT[+162.053]VGSFE.C	252	Hex(1)	C[+57]*3, T[+162]	1222.54	2	2444.07	2444.05	0	5.4	Specific	686.08	598	1.75	9.57	107	>hFBN1-Nterm 070820	1	dw031021_3.5284.5284.2	controllerType=0 controllerNumber=1 scan=5284	14.9447
07377:3	1	E.C[+57.021][-17.027]QAIPGLC[+57.021]QGGNC[+57.021]INT[+162.053]VGSFE.C	252	Hex(1)	C[-17][+57]*3, T[+162]	809.686	3	2427.04	2427.03	0	6.8	Specific	244.35	244.35	5.6	3.51	107	>hFBN1-Nterm 070820	1	dw031021_3.6735.6735.3	controllerType=0 controllerNumber=1 scan=6735	18.3949
07433:2	1	E.C[+57.021][-17.027]QAIPGLC[+57.021]QGGNC[+57.021]INT[+162.053]VGSFE.C	252	Hex(1)	C[-17][+57]*3, T[+162]	1214.02	2	2427.04	2427.03	0	6.1	Specific	251.12	251.12	5.6	4.6	107	>hFBN1-Nterm 070820	1	dw031021_3.6777.6777.2	controllerType=0 controllerNumber=1 scan=6777	18.4957
05666:3	1	E.C[+57.021]QAIPGLC[+57.021]QGGN[+15.995]C[+57.021]INT[+146.058]VGSFE.C	252	Fuc(1)	C[+57]*3, N[+16], T[+146]	815.361	3	2444.07	2444.05	0	5.8	Specific	265.44	265.44	2.44	3.14	107	>hFBN1-Nterm 070820	1	dw031021_3.5439.5439.3	controllerType=0 controllerNumber=1 scan=5439	15.313
07449:3	1	E.C[+57.021][-17.027]QAIPGLC[+57.021]QGGNC[+57.021]INT[+162.053]VGSFE.C	252	Hex(1)	C[-17][+57]*3, T[+162]	809.685	3	2427.04	2427.03	0	5.8	Specific	276.78	228.18	5.6	4.43	107	>hFBN1-Nterm 070820	1	dw031021_3.6788.6788.3	controllerType=0 controllerNumber=1 scan=6788	18.5224
05420:3	1	E.C[+57.021]QAIPGLC[+57.021]QGGN[+15.995]C[+57.021]INT[+162.053]VGSFE.C	252	Hex(1)	C[+57]*3, N[+16], T[+162]	820.692	3	2460.06	2460.05	0	5.4	Specific	311.04	294.85	0	4.79	107	>hFBN1-Nterm 070820	1	dw031021_3.5241.5241.3	controllerType=0 controllerNumber=1 scan=5241	14.8425
03908:4	1	E.C[+57.021]QAIPGLC[+57.021]QGGNC[+57.021]INTVGSFEC[+57.021]KC[+57.021]PAGHKLNE.V	252		C[+57]*5	894.905	4	3576.6	3576.59	0	2.2	Specific	557.74	557.74	557.74	5.42	107	>hFBN1-Nterm 070820	1	dw031021_3.4081.4081.4	controllerType=0 controllerNumber=1 scan=4081	12.1286
03762:4	1	E.C[+57.021]QAIPGLC[+57.021]QGGNC[+57.021]INTVGSFEC[+57.021]KC[+57.021]PAGHKLNE.V	252		C[+57]*5	894.907	4	3576.61	3576.59	0	4.6	Specific	1205.98	1056.33	1056.33	19.63	107	>hFBN1-Nterm 070820	1	dw031021_3.3965.3965.4	controllerType=0 controllerNumber=1 scan=3965	11.8593
03830:4	1	E.C[+57.021]QAIPGLC[+57.021]QGGNC[+57.021]INTVGSFEC[+57.021]KC[+57.021]PAGHKLNE.V	252		C[+57]*5	894.907	4	3576.61	3576.59	0	4.2	Specific	1229.79	1152.54	1152.54	19.63	107	>hFBN1-Nterm 070820	1	dw031021_3.4018.4018.4	controllerType=0 controllerNumber=1 scan=4018	11.9835
03639:3	1	E.C[+57.021]QAIPGLC[+57.021]QGGNC[+57.021]INT[+162.053]VGSFEC[+57.021]KC[+57.021]PAGHKLNE.V	252	Hex(1)	C[+57]*5, T[+162]	1246.89	3	3738.66	3738.64	0	4.5	Specific	215.57	215.57	2	2.39	107	>hFBN1-Nterm 070820	1	dw031021_3.3860.3860.3	controllerType=0 controllerNumber=1 scan=3860	11.6138
04635:3	1	E.C[+57.021][-17.027]QAIPGLC[+57.021]QGGNC[+57.021]INTVGSFEC[+57.021]KC[+57.021]PAGHKLNE.V	252		C[-17][+57]*5	1187.2	3	3559.6	3559.56	0	8.9	Specific	338.2	338.2	338.2	1.99	107	>hFBN1-Nterm 070820	1	dw031021_3.4627.4627.3	controllerType=0 controllerNumber=1 scan=4627	13.4019
04620:4	1	E.C[+57.021][-17.027]QAIPGLC[+57.021]QGGNC[+57.021]INTVGSFEC[+57.021]KC[+57.021]PAGHKLNE.V	252		C[-17][+57]*5	890.653	4	3559.59	3559.56	0	6.9	Specific	411.89	411.89	411.89	5.23	107	>hFBN1-Nterm 070820	1	dw031021_3.4617.4617.4	controllerType=0 controllerNumber=1 scan=4617	13.3781
03667:5	1	E.C[+57.021]QAIPGLC[+57.021]QGGNC[+57.021]INT[+162.053]VGSFEC[+57.021]KC[+57.021]PAGHKLNE.V	252	Hex(1)	C[+57]*5, T[+162]	748.54	5	3738.67	3738.64	0	6.7	Specific	508.76	508.76	2	5.12	107	>hFBN1-Nterm 070820	1	dw031021_3.3882.3882.5	controllerType=0 controllerNumber=1 scan=3882	11.6654
04005:4	1	E.C[+57.021]QAIPGLC[+57.021]QGGNC[+57.021]INT[+162.053]VGSFEC[+57.021]KC[+57.021]PAGHKLNE.V	252	Hex(1)	C[+57]*5, T[+162]	935.419	4	3738.65	3738.64	0	2.5	Specific	647.75	647.75	2	7.18	107	>hFBN1-Nterm 070820	1	dw031021_3.4159.4159.4	controllerType=0 controllerNumber=1 scan=4159	12.3067
03935:4	1	E.C[+57.021]QAIPGLC[+57.021]QGGNC[+57.021]INT[+162.053]VGSFEC[+57.021]KC[+57.021]PAGHKLNE.V	252	Hex(1)	C[+57]*5, T[+162]	935.419	4	3738.65	3738.64	0	2.6	Specific	847.83	847.83	2	11.18	107	>hFBN1-Nterm 070820	1	dw031021_3.4104.4104.4	controllerType=0 controllerNumber=1 scan=4104	12.1803
03723:4	1	E.C[+57.021]QAIPGLC[+57.021]QGGNC[+57.021]INTVGS[+162.053]FEC[+57.021]KC[+57.021]PAGHKLNE.V	252	Hex(1)	C[+57]*5, S[+162]	935.42	4	3738.66	3738.64	0	3.7	Specific	1122.08	1102.11	4.17	17.63	107	>hFBN1-Nterm 070820	1	dw031021_3.3930.3930.4	controllerType=0 controllerNumber=1 scan=3930	11.7781
03860:4	1	E.C[+57.021]QAIPGLC[+57.021]QGGNC[+57.021]INTVGS[+162.053]FEC[+57.021]KC[+57.021]PAGHKLNE.V	252	Hex(1)	C[+57]*5, S[+162]	935.419	4	3738.65	3738.64	0	2.6	Specific	1123.93	1123.93	7.46	17.18	107	>hFBN1-Nterm 070820	1	dw031021_3.4041.4041.4	controllerType=0 controllerNumber=1 scan=4041	12.0374
03657:4	1	E.C[+57.021]QAIPGLC[+57.021]QGGNC[+57.021]INTVGS[+162.053]FEC[+57.021]KC[+57.021]PAGHKLNE.V	252	Hex(1)	C[+57]*5, S[+162]	935.421	4	3738.66	3738.64	0	5.2	Specific	1194.49	1148.55	7.88	18.63	107	>hFBN1-Nterm 070820	1	dw031021_3.3875.3875.4	controllerType=0 controllerNumber=1 scan=3875	11.6502
03786:4	1	E.C[+57.021]QAIPGLC[+57.021]QGGNC[+57.021]INTVGS[+162.053]FEC[+57.021]KC[+57.021]PAGHKLNE.V	252	Hex(1)	C[+57]*5, S[+162]	935.42	4	3738.66	3738.64	0	3.9	Specific	1254.17	1188.7	9.95	20.63	107	>hFBN1-Nterm 070820	1	dw031021_3.3985.3985.4	controllerType=0 controllerNumber=1 scan=3985	11.9068
04373:3	1	E.C[+57.021][-17.027]QAIPGLC[+57.021]QGGNC[+57.021]INT[+162.053]VGSFEC[+57.021]KC[+57.021]PAGHKLNE.V	252	Hex(1)	C[-17][+57]*5, T[+162]	1241.22	3	3721.64	3721.62	0	6.6	Specific	143.26	143.26	2	2.13	107	>hFBN1-Nterm 070820	1	dw031021_3.4439.4439.3	controllerType=0 controllerNumber=1 scan=4439	12.9611
04538:4	1	E.C[+57.021][-17.027]QAIPGLC[+57.021]QGGNC[+57.021]INT[+162.053]VGSFEC[+57.021]KC[+57.021]PAGHKLNE.V	252	Hex(1)	C[-17][+57]*5, T[+162]	931.162	4	3721.63	3721.62	0	2.3	Specific	288.89	276.05	2	2.09	107	>hFBN1-Nterm 070820	1	dw031021_3.4558.4558.4	controllerType=0 controllerNumber=1 scan=4558	13.2399
03596:4	1	E.C[+57.021]QAIPGLC[+57.021]QGGN[+15.995]C[+57.021]INT[+203.079]VGSFEC[+57.021]KC[+57.021]PAGHKLNE.V	252	HexNAc(1)	C[+57]*5, N[+16], T[+203]	949.675	4	3795.68	3795.67	0	3.3	Specific	293.16	293.16	2	2.28	107	>hFBN1-Nterm 070820	1	dw031021_3.3831.3831.4	controllerType=0 controllerNumber=1 scan=3831	11.5479
03671:4	1	E.C[+57.021]QAIPGLC[+57.021]QGGN[+15.995]C[+57.021]INT[+203.079]VGSFEC[+57.021]KC[+57.021]PAGHKLNE.V	252	HexNAc(1)	C[+57]*5, N[+16], T[+203]	949.676	4	3795.68	3795.67	0	4	Specific	320.35	320.35	2	2.38	107	>hFBN1-Nterm 070820	1	dw031021_3.3887.3887.4	controllerType=0 controllerNumber=1 scan=3887	11.6787
03775:4	1	E.C[+57.021]QAIPGLC[+57.021]QGGN[+15.995]C[+57.021]INT[+203.079]VGSFEC[+57.021]KC[+57.021]PAGHKLNE.V	252	HexNAc(1)	C[+57]*5, N[+16], T[+203]	949.678	4	3795.69	3795.67	0	6	Specific	395.19	395.19	2	3.93	107	>hFBN1-Nterm 070820	1	dw031021_3.3976.3976.4	controllerType=0 controllerNumber=1 scan=3976	11.8852
04443:3	1	E.C[+57.021][-17.027]QAIPGLC[+57.021]QGGNC[+57.021]INTVGS[+162.053]FEC[+57.021]KC[+57.021]PAGHKLNE.V	252	Hex(1)	C[-17][+57]*5, S[+162]	1241.22	3	3721.63	3721.62	0	4.8	Specific	566.35	468.54	8.51	5.92	107	>hFBN1-Nterm 070820	1	dw031021_3.4491.4491.3	controllerType=0 controllerNumber=1 scan=4491	13.0835
04457:4	1	E.C[+57.021][-17.027]QAIPGLC[+57.021]QGGNC[+57.021]INTVGS[+162.053]FEC[+57.021]KC[+57.021]PAGHKLNE.V	252	Hex(1)	C[-17][+57]*5, S[+162]	931.165	4	3721.64	3721.62	0	5.9	Specific	796.92	443.69	7.26	10.5	107	>hFBN1-Nterm 070820	1	dw031021_3.4502.4502.4	controllerType=0 controllerNumber=1 scan=4502	13.1093
03670:4	1	E.C[+57.021]QAIPGLC[+57.021]QGGNC[+57.021]IN[+15.995]TVGS[+162.053]FEC[+57.021]KC[+57.021]PAGHKLNE.V	252	Hex(1)	C[+57]*5, N[+16], S[+162]	939.418	4	3754.65	3754.64	0	2.9	Specific	1008.49	1008.49	8.46	15.18	107	>hFBN1-Nterm 070820	1	dw031021_3.3886.3886.4	controllerType=0 controllerNumber=1 scan=3886	11.6765
04324:2	1	E.C[+57.021]STIPGIC[+57.021]E.G	294		C[+57]*2	518.727	2	1036.45	1036.44	0	3.9	Specific	287.14	195.49	195.49	2.22	107	>hFBN1-Nterm 070820	1	dw031021_3.4400.4400.2	controllerType=0 controllerNumber=1 scan=4400	12.8678
04249:2	1	E.C[+57.021]STIPGIC[+57.021]E.G	294		C[+57]*2	518.727	2	1036.45	1036.44	0	3.7	Specific	476.28	261.51	261.51	4.24	107	>hFBN1-Nterm 070820	1	dw031021_3.4346.4346.2	controllerType=0 controllerNumber=1 scan=4346	12.7401
04109:2	1	E.C[+57.021]STIPGIC[+57.021]E.G	294		C[+57]*2	518.727	2	1036.45	1036.44	0	2.7	Specific	541.24	346.57	346.57	3.73	107	>hFBN1-Nterm 070820	1	dw031021_3.4238.4238.2	controllerType=0 controllerNumber=1 scan=4238	12.4897
03905:2	1	E.C[+57.021]STIPGIC[+57.021]E.G	294		C[+57]*2	518.727	2	1036.45	1036.44	0	3	Specific	611.68	330.52	330.52	6.3	107	>hFBN1-Nterm 070820	1	dw031021_3.4079.4079.2	controllerType=0 controllerNumber=1 scan=4079	12.1243
03966:2	1	E.C[+57.021]STIPGIC[+57.021]E.G	294		C[+57]*2	518.727	2	1036.45	1036.44	0	3.6	Specific	616.3	303.33	303.33	6.62	107	>hFBN1-Nterm 070820	1	dw031021_3.4128.4128.2	controllerType=0 controllerNumber=1 scan=4128	12.2386
04037:2	1	E.C[+57.021]STIPGIC[+57.021]E.G	294		C[+57]*2	518.728	2	1036.45	1036.44	0	4.2	Specific	616.84	400.33	400.33	7.73	107	>hFBN1-Nterm 070820	1	dw031021_3.4183.4183.2	controllerType=0 controllerNumber=1 scan=4183	12.3637
06612:1	1	E.C[+57.021][-17.027]STIPGIC[+57.021]E.G	294		C[-17][+57]*2	1019.42	1	1019.42	1019.42	0	-0.2	Specific	272.66	272.66	272.66	1.58	107	>hFBN1-Nterm 070820	1	dw031021_3.6166.6166.2	controllerType=0 controllerNumber=1 scan=6166	17.0412
06542:1	1	E.C[+57.021][-17.027]STIPGIC[+57.021]E.G	294		C[-17][+57]*2	1019.42	1	1019.42	1019.42	0	2.6	Specific	318.98	318.19	318.19	3.83	107	>hFBN1-Nterm 070820	1	dw031021_3.6109.6109.5	controllerType=0 controllerNumber=1 scan=6109	16.9064
06515:2	1	E.C[+57.021][-17.027]STIPGIC[+57.021]E.G	294		C[-17][+57]*2	510.214	2	1019.42	1019.42	0	3.2	Specific	332.9	332.9	332.9	3.1	107	>hFBN1-Nterm 070820	1	dw031021_3.6087.6087.2	controllerType=0 controllerNumber=1 scan=6087	16.8546
06579:2	1	E.C[+57.021][-17.027]STIPGIC[+57.021]E.G	294		C[-17][+57]*2	510.214	2	1019.42	1019.42	0	2.6	Specific	393.99	338.04	338.04	3.2	107	>hFBN1-Nterm 070820	1	dw031021_3.6140.6140.2	controllerType=0 controllerNumber=1 scan=6140	16.9801
03353:2	1	D.AGRC[+57.021]WSPGVTVAPE.M	364		C[+57]	743.861	2	1486.71	1486.71	0	2.4	Specific	459.79	459.79	459.79	6.14	107	>hFBN1-Nterm 070820	1	dw031021_3.3641.3641.4	controllerType=0 controllerNumber=1 scan=3641	11.1084
04074:4	1	D.YC[+57.021]QLVRYLC[+57.021]QNGRC[+57.021]IPTPGS[+162.053]YRC[+57.021]E.C	454	Hex(1)	C[+57]*4, S[+162]	803.869	4	3212.45	3212.44	0	5	Specific	584.35	584.35	19.05	7.08	107	>hFBN1-Nterm 070820	1	dw031021_3.4210.4210.4	controllerType=0 controllerNumber=1 scan=4210	12.4241
03044:2	1	E.C[+57.021]NKGFQLDLRGE.C	478		C[+57]	718.853	2	1436.7	1436.7	0	3.1	Specific	588.3	540.88	540.88	4.8	107	>hFBN1-Nterm 070820	1	dw031021_3.3403.3403.2	controllerType=0 controllerNumber=1 scan=3403	10.5521
03098:3	1	E.C[+57.021]NKGFQLDLRGE.C	478		C[+57]	479.571	3	1436.7	1436.7	0	2.5	Specific	610.56	610.56	610.56	7.61	107	>hFBN1-Nterm 070820	1	dw031021_3.3441.3441.3	controllerType=0 controllerNumber=1 scan=3441	10.6421
03021:3	1	E.C[+57.021]NKGFQLDLRGE.C	478		C[+57]	479.571	3	1436.7	1436.7	0	3	Specific	618.43	595.69	595.69	7.61	107	>hFBN1-Nterm 070820	1	dw031021_3.3388.3388.3	controllerType=0 controllerNumber=1 scan=3388	10.5177
04344:2	1	E.C[+57.021][-17.027]NKGFQLDLRGE.C	478		C[-17][+57]	710.342	2	1419.68	1419.67	0	5.3	Specific	656.77	656.77	656.77	8.35	107	>hFBN1-Nterm 070820	1	dw031021_3.4416.4416.2	controllerType=0 controllerNumber=1 scan=4416	12.9065
02428:4	1	E.C[+57.021]EKNPC[+57.021]AGGEC[+57.021]INNQGSYT[+162.053]C[+57.021]QC[+57.021]RAGYQSTLTRTE.C	496	Hex(1)	C[+57]*5, T[+162]	1033.94	4	4132.74	4132.72	0	4.7	Specific	58.06	58.06	0	1.69	107	>hFBN1-Nterm 070820	1	dw031021_3.2942.2942.4	controllerType=0 controllerNumber=1 scan=2942	9.4699
02497:4	1	E.C[+57.021]EKNPC[+57.021]AGGEC[+57.021]IN[+15.995]NQGS[+162.053]YTC[+57.021]QC[+57.021]RAGYQSTLTRTE.C	496	Hex(1)	C[+57]*5, N[+16], S[+162]	1037.94	4	4148.73	4148.71	0	4.5	Specific	30.32	30.32	0	1.64	107	>hFBN1-Nterm 070820	1	dw031021_3.2997.2997.4	controllerType=0 controllerNumber=1 scan=2997	9.5985
02367:4	1	E.KNPC[+57.021]AGGEC[+57.021]INNQGS[+162.053]YTC[+57.021]QC[+57.021]RAGYQSTLTRTE.C	498	Hex(1)	C[+57]*4, S[+162]	961.669	4	3843.66	3843.64	0	3.5	Specific	207.33	207.33	0.4	2.31	107	>hFBN1-Nterm 070820	1	dw031021_3.2894.2894.4	controllerType=0 controllerNumber=1 scan=2894	9.3576
04220:2	1	E.C[+57.021]SIRNMC[+57.021]LNGMC[+57.021]INE.D	578		C[+57]*3	936.391	2	1871.77	1871.77	0	3.1	Specific	480.61	475.99	475.99	6.64	107	>hFBN1-Nterm 070820	1	dw031021_3.4327.4327.2	controllerType=0 controllerNumber=1 scan=4327	12.6969
04157:2	1	E.C[+57.021]SIRNMC[+57.021]LNGMC[+57.021]INE.D	578		C[+57]*3	936.39	2	1871.77	1871.77	0	2.5	Specific	642.91	582.46	582.46	8.24	107	>hFBN1-Nterm 070820	1	dw031021_3.4276.4276.2	controllerType=0 controllerNumber=1 scan=4276	12.5765
03425:2	1	E.C[+57.021]SIRNMC[+57.021]LNGM[+15.995]C[+57.021]INE.D	578		C[+57]*3, M[+16]	944.388	2	1887.77	1887.76	0	2.8	Specific	103.56	103.56	63.47	1.39	107	>hFBN1-Nterm 070820	1	dw031021_3.3693.3693.2	controllerType=0 controllerNumber=1 scan=3693	11.2302
05896:2	1	E.C[+57.021][-17.027]SIRNMC[+57.021]LNGMC[+57.021]INE.D	578		C[-17][+57]*3	927.876	2	1854.75	1854.74	0	1.6	Specific	353.94	353.94	353.94	3.42	107	>hFBN1-Nterm 070820	1	dw031021_3.5626.5626.2	controllerType=0 controllerNumber=1 scan=5626	15.7593
02750:3	1	E.C[+57.021]ETPGIC[+57.021]MNGRC[+57.021]VNTDGS[+162.053]YRC[+57.021]E.C	619	Hex(1)	C[+57]*4, S[+162]	933.374	3	2798.11	2798.09	0	5	Specific	381.15	381.15	23.27	6.44	107	>hFBN1-Nterm 070820	1	dw031021_3.3190.3190.3	controllerType=0 controllerNumber=1 scan=3190	10.0525
02826:3	1	E.C[+57.021]ETPGIC[+57.021]MNGRC[+57.021]VNTDGS[+162.053]YRC[+57.021]E.C	619	Hex(1)	C[+57]*4, S[+162]	933.374	3	2798.11	2798.09	0	4.6	Specific	390.22	390.22	6.83	6.44	107	>hFBN1-Nterm 070820	1	dw031021_3.3247.3247.3	controllerType=0 controllerNumber=1 scan=3247	10.1867
05824:2	1	E.C[+57.021]FPGLAVGLDGRVC[+57.021]VD.T	641		C[+57]*2	867.923	2	1734.84	1734.83	0	4.3	Specific	527.08	527.08	527.08	6.46	107	>hFBN1-Nterm 070820	1	dw031021_3.5569.5569.2	controllerType=0 controllerNumber=1 scan=5569	15.6237
04483:6	1	E.C[+57.021]FPGLAVGLDGRVC[+57.021]VDTHMRSTC[+57.021]YGGYKRGQC[+57.021]IKPLFGAVTKSE.C	641		C[+57]*4	825.573	6	4948.4	4948.39	0	1.8	Specific	210.95	210.95	210.95	1.55	107	>hFBN1-Nterm 070820	1	dw031021_3.4519.4519.6	controllerType=0 controllerNumber=1 scan=4519	13.1482
04382:6	1	E.C[+57.021]FPGLAVGLDGRVC[+57.021]VDTHMRSTC[+57.021]YGGYKRGQC[+57.021]IKPLFGAVTKSE.C	641		C[+57]*4	825.578	6	4948.43	4948.39	0	8.3	Specific	355.53	355.53	295.03	1.55	107	>hFBN1-Nterm 070820	1	dw031021_3.4447.4447.6	controllerType=0 controllerNumber=1 scan=4447	12.9804
04259:5	1	E.C[+57.021]FPGLAVGLDGRVC[+57.021]VDTHMRSTC[+57.021]YGGYKRGQC[+57.021]IKPLFGAVTKSE.C	641		C[+57]*4	990.489	5	4948.42	4948.39	0	4.6	Specific	395.02	395.02	395.02	3.63	107	>hFBN1-Nterm 070820	1	dw031021_3.4353.4353.5	controllerType=0 controllerNumber=1 scan=4353	12.7572
04311:6	1	E.C[+57.021]FPGLAVGLDGRVC[+57.021]VDTHMRSTC[+57.021]YGGYKRGQC[+57.021]IKPLFGAVTKSE.C	641		C[+57]*4	825.577	6	4948.42	4948.39	0	6.3	Specific	492.99	492.99	385.62	4.55	107	>hFBN1-Nterm 070820	1	dw031021_3.4392.4392.6	controllerType=0 controllerNumber=1 scan=4392	12.8503
04242:6	1	E.C[+57.021]FPGLAVGLDGRVC[+57.021]VDTHMRSTC[+57.021]YGGYKRGQC[+57.021]IKPLFGAVTKSE.C	641		C[+57]*4	825.577	6	4948.43	4948.39	0	6.6	Specific	510.66	510.66	389.1	5.36	107	>hFBN1-Nterm 070820	1	dw031021_3.4341.4341.6	controllerType=0 controllerNumber=1 scan=4341	12.7293
05138:6	1	E.C[+57.021][-17.027]FPGLAVGLDGRVC[+57.021]VDTHMRSTC[+57.021]YGGYKRGQC[+57.021]IKPLFGAVTKSE.C	641		C[-17][+57]*4	822.902	6	4932.38	4931.37	1	1.6	Specific	204.99	204.99	204.99	1.62	107	>hFBN1-Nterm 070820	1	dw031021_3.5023.5023.6	controllerType=0 controllerNumber=1 scan=5023	14.3275
04993:6	1	E.C[+57.021][-17.027]FPGLAVGLDGRVC[+57.021]VDTHMRSTC[+57.021]YGGYKRGQC[+57.021]IKPLFGAVTKSE.C	641		C[-17][+57]*4	822.738	6	4931.39	4931.37	0	5.4	Specific	398.07	398.07	398.07	4.15	107	>hFBN1-Nterm 070820	1	dw031021_3.4914.4914.6	controllerType=0 controllerNumber=1 scan=4914	14.0701
05063:6	1	E.C[+57.021][-17.027]FPGLAVGLDGRVC[+57.021]VDTHMRSTC[+57.021]YGGYKRGQC[+57.021]IKPLFGAVTKSE.C	641		C[-17][+57]*4	822.738	6	4931.39	4931.37	0	4.7	Specific	440.49	440.49	440.49	4.63	107	>hFBN1-Nterm 070820	1	dw031021_3.4967.4967.6	controllerType=0 controllerNumber=1 scan=4967	14.1956
02215:5	1	D.THMRSTC[+57.021]YGGYKRGQC[+57.021]IKPLFGAVTKSE.C	657		C[+57]*2	647.324	5	3232.59	3232.58	0	3.8	Specific	435.56	435.56	435.56	3.88	107	>hFBN1-Nterm 070820	1	dw031021_3.2783.2783.5	controllerType=0 controllerNumber=1 scan=2783	9.0981
03928:3	1	E.YAFGEPC[+57.021]QPC[+57.021]PAQNSAE.Y	692		C[+57]*2	642.601	3	1925.79	1925.78	0	4.3	Specific	440.36	430.62	430.62	5.14	107	>hFBN1-Nterm 070820	1	dw031021_3.4098.4098.3	controllerType=0 controllerNumber=1 scan=4098	12.1681
04130:2	1	E.YAFGEPC[+57.021]QPC[+57.021]PAQNSAE.Y	692		C[+57]*2	963.394	2	1925.78	1925.78	0	1.2	Specific	458.41	458.41	458.41	4.87	107	>hFBN1-Nterm 070820	1	dw031021_3.4254.4254.2	controllerType=0 controllerNumber=1 scan=4254	12.5249
03967:2	1	E.YAFGEPC[+57.021]QPC[+57.021]PAQNSAE.Y	692		C[+57]*2	963.398	2	1925.79	1925.78	0	4.5	Specific	535.8	449.89	449.89	6.76	107	>hFBN1-Nterm 070820	1	dw031021_3.4129.4129.2	controllerType=0 controllerNumber=1 scan=4129	12.2398
03899:2	1	E.YAFGEPC[+57.021]QPC[+57.021]PAQNSAE.Y	692		C[+57]*2	963.397	2	1925.79	1925.78	0	4.3	Specific	614	500.35	500.35	8.52	107	>hFBN1-Nterm 070820	1	dw031021_3.4075.4075.2	controllerType=0 controllerNumber=1 scan=4075	12.1156
03894:2	1	E.YAFGEPC[+57.021]QPC[+57.021]PAQN[+15.995]SAE.Y	692		C[+57]*2, N[+16]	971.393	2	1941.78	1941.77	0	2.3	Specific	194.97	194.97	194.97	1.94	107	>hFBN1-Nterm 070820	1	dw031021_3.4071.4071.2	controllerType=0 controllerNumber=1 scan=4071	12.1059
04173:2	1	E.YQALC[+57.021]SSGPGMTSAGSDINE.C	709		C[+57]	1022.94	2	2044.86	2044.86	0	2.6	Specific	142.57	142.57	142.57	1.5	107	>hFBN1-Nterm 070820	1	dw031021_3.4289.4289.2	controllerType=0 controllerNumber=1 scan=4289	12.6072
04047:3	1	E.YQALC[+57.021]SSGPGMTSAGSDINE.C	709		C[+57]	682.294	3	2044.87	2044.86	0	3.9	Specific	562.52	562.52	562.52	6.13	107	>hFBN1-Nterm 070820	1	dw031021_3.4189.4189.3	controllerType=0 controllerNumber=1 scan=4189	12.3758
04029:2	1	E.YQALC[+57.021]SSGPGMTSAGSDINE.C	709		C[+57]	1022.94	2	2044.87	2044.86	0	5.7	Specific	649.52	506.66	506.66	7.81	107	>hFBN1-Nterm 070820	1	dw031021_3.4177.4177.2	controllerType=0 controllerNumber=1 scan=4177	12.3488
04096:2	1	E.YQALC[+57.021]SSGPGMTSAGSDINE.C	709		C[+57]	1022.94	2	2044.86	2044.86	0	2.7	Specific	677.76	577.15	577.15	8.49	107	>hFBN1-Nterm 070820	1	dw031021_3.4228.4228.2	controllerType=0 controllerNumber=1 scan=4228	12.4661
03890:2	1	E.YQALC[+57.021]SSGPGMTSAGSD[+15.995]INE.C	709		C[+57], D[+16]	1030.94	2	2060.87	2060.85	0	5.8	Specific	176.89	176.89	38.47	1.85	107	>hFBN1-Nterm 070820	1	dw031021_3.4068.4068.2	controllerType=0 controllerNumber=1 scan=4068	12.0994
03957:2	1	E.YQALC[+57.021]SSGPGM[+15.995]TSAGSDINE.C	709		C[+57], M[+16]	1030.93	2	2060.86	2060.85	0	4.3	Specific	387.68	387.68	107.38	5.65	107	>hFBN1-Nterm 070820	1	dw031021_3.4121.4121.6	controllerType=0 controllerNumber=1 scan=4121	12.2215
05399:2	1	E.C[+57.021]ALDPDIC[+57.021]PNGIC[+57.021]E.N	729		C[+57]*3	817.338	2	1633.67	1633.67	0	2.5	Specific	342.65	342.65	342.65	2.49	107	>hFBN1-Nterm 070820	1	dw031021_3.5225.5225.2	controllerType=0 controllerNumber=1 scan=5225	14.8038
05255:2	1	E.C[+57.021]ALDPDIC[+57.021]PNGIC[+57.021]E.N	729		C[+57]*3	817.341	2	1633.67	1633.67	0	5.5	Specific	419.48	419.48	419.48	5.33	107	>hFBN1-Nterm 070820	1	dw031021_3.5115.5115.2	controllerType=0 controllerNumber=1 scan=5115	14.543
05102:2	1	E.C[+57.021]ALDPDIC[+57.021]PNGIC[+57.021]E.N	729		C[+57]*3	817.339	2	1633.67	1633.67	0	3	Specific	529.36	420.85	420.85	5.53	107	>hFBN1-Nterm 070820	1	dw031021_3.4997.4997.2	controllerType=0 controllerNumber=1 scan=4997	14.2669
05026:2	1	E.C[+57.021]ALDPDIC[+57.021]PNGIC[+57.021]E.N	729		C[+57]*3	817.34	2	1633.67	1633.67	0	4.4	Specific	566.04	463.69	463.69	6.74	107	>hFBN1-Nterm 070820	1	dw031021_3.4942.4942.2	controllerType=0 controllerNumber=1 scan=4942	14.1373
04892:2	1	E.C[+57.021]ALDPDIC[+57.021]PNGIC[+57.021]E.N	729		C[+57]*3	817.34	2	1633.67	1633.67	0	4	Specific	632.9	456.64	456.64	7.74	107	>hFBN1-Nterm 070820	1	dw031021_3.4835.4835.2	controllerType=0 controllerNumber=1 scan=4835	13.8875
04960:2	1	E.C[+57.021]ALDPDIC[+57.021]PNGIC[+57.021]E.N	729		C[+57]*3	817.34	2	1633.67	1633.67	0	4.8	Specific	654.88	489.31	489.31	8.74	107	>hFBN1-Nterm 070820	1	dw031021_3.4887.4887.2	controllerType=0 controllerNumber=1 scan=4887	14.0084
07555:2	1	E.C[+57.021][-17.027]ALDPDIC[+57.021]PNGIC[+57.021]E.N	729		C[-17][+57]*3	808.827	2	1616.65	1616.64	0	5.4	Specific	351.19	351.19	351.19	4.2	107	>hFBN1-Nterm 070820	1	dw031021_3.6875.6875.2	controllerType=0 controllerNumber=1 scan=6875	18.7308
07493:2	1	E.C[+57.021][-17.027]ALDPDIC[+57.021]PNGIC[+57.021]E.N	729		C[-17][+57]*3	808.827	2	1616.65	1616.64	0	5.1	Specific	381.88	381.88	381.88	5.45	107	>hFBN1-Nterm 070820	1	dw031021_3.6823.6823.2	controllerType=0 controllerNumber=1 scan=6823	18.6058
03647:2	1	D.PDIC[+57.021]PNGIC[+57.021]E.N	733		C[+57]*2	587.749	2	1174.49	1174.49	0	3	Specific	424.39	424.39	424.39	3.11	107	>hFBN1-Nterm 070820	1	dw031021_3.3867.3867.2	controllerType=0 controllerNumber=1 scan=3867	11.6309
01678:2	1	E.VDSTGKNC[+57.021]VDINE.C	758		C[+57]	725.829	2	1450.65	1450.65	0	1.7	Specific	703.82	564.05	564.05	10.07	107	>hFBN1-Nterm 070820	1	dw031021_3.2380.2380.2	controllerType=0 controllerNumber=1 scan=2380	8.1517
05152:5	1	E.C[+57.021]VLNSLLC[+57.021]DN[+15.995]GQC[+57.021]RNT[+349.137]PGS[+396.127]FVC[+57.021]TC[+57.021]PKGFIYKPDLKTC[+57.021]E.D	771	HexNAc(1)Fuc(1),Pent(3)	C[+57]*6, N[+16], S[+396], T[+349]	1054.87	5	5270.34	5270.32	0	3.7	Specific	211.45	211.45	0	1.75	107	>hFBN1-Nterm 070820	1	dw031021_3.5035.5035.5	controllerType=0 controllerNumber=1 scan=5035	14.3546
03922:3	1	E.C[+57.021]ESSPC[+57.021]INGVC[+57.021]KNS[+162.053]PGSFIC[+57.021]E.C	813	Hex(1)	C[+57]*4, S[+162]	855.358	3	2564.06	2564.04	0	7.3	Specific	305.21	304.59	2.4	2.76	107	>hFBN1-Nterm 070820	1	dw031021_3.4093.4093.3	controllerType=0 controllerNumber=1 scan=4093	12.1563
03665:3	1	E.C[+57.021]ESSPC[+57.021]INGVC[+57.021]KNS[+324.106]PGSFIC[+57.021]E.C	813	Hex(2)	C[+57]*4, S[+324]	909.374	3	2726.11	2726.09	0	5.1	Specific	463.71	373.75	3.6	5.84	107	>hFBN1-Nterm 070820	1	dw031021_3.3880.3880.3	controllerType=0 controllerNumber=1 scan=3880	11.661
03868:3	1	E.SSPC[+57.021]INGVC[+57.021]KNSPGSFIC[+57.021]E.C	815		C[+57]*3	704.979	3	2112.92	2112.91	0	3.1	Specific	148.8	148.8	148.8	1.77	107	>hFBN1-Nterm 070820	1	dw031021_3.4048.4048.3	controllerType=0 controllerNumber=1 scan=4048	12.0526
03850:2	1	E.SSPC[+57.021]INGVC[+57.021]KNSPGSFIC[+57.021]E.C	815		C[+57]*3	1056.96	2	2112.92	2112.91	0	2.2	Specific	219.39	219.39	219.39	3.03	107	>hFBN1-Nterm 070820	1	dw031021_3.4033.4033.2	controllerType=0 controllerNumber=1 scan=4033	12.0181
03525:3	1	E.SSPC[+57.021]INGVC[+57.021]KNS[+324.106]PGSFIC[+57.021]E.C	815	Hex(2)	C[+57]*3, S[+324]	813.014	3	2437.03	2437.02	0	3.4	Specific	139.78	139.78	0	2.13	107	>hFBN1-Nterm 070820	1	dw031021_3.3765.3765.3	controllerType=0 controllerNumber=1 scan=3765	11.3947
03765:3	1	E.SSPC[+57.021]INGVC[+57.021]KNSPGS[+162.053]FIC[+57.021]E.C	815	Hex(1)	C[+57]*3, S[+162]	758.997	3	2274.98	2274.97	0	4.4	Specific	228.53	228.53	0	2.27	107	>hFBN1-Nterm 070820	1	dw031021_3.3968.3968.3	controllerType=0 controllerNumber=1 scan=3968	11.8659
03776:2	1	E.SSPC[+57.021]INGVC[+57.021]KNSPGS[+162.053]FIC[+57.021]E.C	815	Hex(1)	C[+57]*3, S[+162]	1137.99	2	2274.98	2274.97	0	5.7	Specific	243.79	243.79	0	3.61	107	>hFBN1-Nterm 070820	1	dw031021_3.3977.3977.2	controllerType=0 controllerNumber=1 scan=3977	11.8874
04253:3	1	E.C[+57.021]SSESTLDPTKTIC[+57.021]IE.T	834		C[+57]*2	614.285	3	1840.84	1840.83	0	5.9	Specific	487.34	469.77	469.77	5.71	107	>hFBN1-Nterm 070820	1	dw031021_3.4349.4349.3	controllerType=0 controllerNumber=1 scan=4349	12.7485
04510:2	1	E.C[+57.021]SSESTLDPTKTIC[+57.021]IE.T	834		C[+57]*2	920.921	2	1840.84	1840.83	0	2.6	Specific	490.89	419.75	419.75	5.71	107	>hFBN1-Nterm 070820	1	dw031021_3.4537.4537.2	controllerType=0 controllerNumber=1 scan=4537	13.1903
04142:2	1	E.C[+57.021]SSESTLDPTKTIC[+57.021]IE.T	834		C[+57]*2	920.924	2	1840.84	1840.83	0	5.9	Specific	555.96	491.65	491.65	6.33	107	>hFBN1-Nterm 070820	1	dw031021_3.4263.4263.2	controllerType=0 controllerNumber=1 scan=4263	12.5463
04428:2	1	E.C[+57.021]SSESTLDPTKTIC[+57.021]IE.T	834		C[+57]*2	920.925	2	1840.84	1840.83	0	6.5	Specific	585.58	529.42	529.42	7.09	107	>hFBN1-Nterm 070820	1	dw031021_3.4481.4481.2	controllerType=0 controllerNumber=1 scan=4481	13.0598
04187:3	1	E.C[+57.021]SSESTLDPTKTIC[+57.021]IE.T	834		C[+57]*2	614.284	3	1840.84	1840.83	0	3.4	Specific	603.9	501.37	501.37	7.89	107	>hFBN1-Nterm 070820	1	dw031021_3.4300.4300.3	controllerType=0 controllerNumber=1 scan=4300	12.633
04357:2	1	E.C[+57.021]SSESTLDPTKTIC[+57.021]IE.T	834		C[+57]*2	920.924	2	1840.84	1840.83	0	6.2	Specific	701.55	541.13	541.13	10.09	107	>hFBN1-Nterm 070820	1	dw031021_3.4426.4426.2	controllerType=0 controllerNumber=1 scan=4426	12.9307
04280:2	1	E.C[+57.021]SSESTLDPTKTIC[+57.021]IE.T	834		C[+57]*2	920.924	2	1840.84	1840.83	0	6.1	Specific	766.55	528.8	528.8	11.09	107	>hFBN1-Nterm 070820	1	dw031021_3.4370.4370.2	controllerType=0 controllerNumber=1 scan=4370	12.7986
04206:2	1	E.C[+57.021]SSESTLDPTKTIC[+57.021]IE.T	834		C[+57]*2	920.923	2	1840.84	1840.83	0	4.5	Specific	852.15	634.31	634.31	13.22	107	>hFBN1-Nterm 070820	1	dw031021_3.4315.4315.2	controllerType=0 controllerNumber=1 scan=4315	12.6694
05728:2	1	E.C[+57.021][-17.027]SSESTLDPTKTIC[+57.021]IE.T	834		C[-17][+57]*2	912.409	2	1823.81	1823.8	0	3.8	Specific	628.2	628.2	628.2	8.22	107	>hFBN1-Nterm 070820	1	dw031021_3.5490.5490.2	controllerType=0 controllerNumber=1 scan=5490	15.4333
04522:2	1	E.STLDPTKTIC[+57.021]IE.T	838		C[+57]	689.352	2	1377.7	1377.69	0	2.9	Specific	480.29	422.97	422.97	6.18	107	>hFBN1-Nterm 070820	1	dw031021_3.4547.4547.2	controllerType=0 controllerNumber=1 scan=4547	13.214
04445:2	1	E.STLDPTKTIC[+57.021]IE.T	838		C[+57]	689.352	2	1377.7	1377.69	0	3.1	Specific	557.66	492.43	492.43	6.93	107	>hFBN1-Nterm 070820	1	dw031021_3.4493.4493.2	controllerType=0 controllerNumber=1 scan=4493	13.0879
04369:2	1	E.STLDPTKTIC[+57.021]IE.T	838		C[+57]	689.354	2	1377.7	1377.69	0	5.6	Specific	620.26	469.97	469.97	8.56	107	>hFBN1-Nterm 070820	1	dw031021_3.4436.4436.2	controllerType=0 controllerNumber=1 scan=4436	12.9545
04012:2	1	E.STLDPTKTIC[+57.021]IE.T	838		C[+57]	689.354	2	1377.7	1377.69	0	6.2	Specific	689.4	537.6	537.6	9.56	107	>hFBN1-Nterm 070820	1	dw031021_3.4164.4164.2	controllerType=0 controllerNumber=1 scan=4164	12.3195
04295:2	1	E.STLDPTKTIC[+57.021]IE.T	838		C[+57]	689.354	2	1377.7	1377.69	0	5.3	Specific	707.54	474.63	474.63	10.69	107	>hFBN1-Nterm 070820	1	dw031021_3.4381.4381.2	controllerType=0 controllerNumber=1 scan=4381	12.8243
04219:2	1	E.STLDPTKTIC[+57.021]IE.T	838		C[+57]	689.352	2	1377.7	1377.69	0	2.5	Specific	758.76	481.93	481.93	11.24	107	>hFBN1-Nterm 070820	1	dw031021_3.4326.4326.2	controllerType=0 controllerNumber=1 scan=4326	12.6947
04151:2	1	E.STLDPTKTIC[+57.021]IE.T	838		C[+57]	689.353	2	1377.7	1377.69	0	4.2	Specific	764.57	517.6	517.6	11.69	107	>hFBN1-Nterm 070820	1	dw031021_3.4271.4271.2	controllerType=0 controllerNumber=1 scan=4271	12.5656
04079:2	1	E.STLDPTKTIC[+57.021]IE.T	838		C[+57]	689.353	2	1377.7	1377.69	0	4.1	Specific	767.23	477.42	477.42	11.69	107	>hFBN1-Nterm 070820	1	dw031021_3.4216.4216.2	controllerType=0 controllerNumber=1 scan=4216	12.4391
04014:2	1	E.STLD[+15.995]PTKTIC[+57.021]IE.T	838		C[+57], D[+16]	697.351	2	1393.7	1393.69	0	5.5	Specific	140.1	140.1	140.1	1.83	107	>hFBN1-Nterm 070820	1	dw031021_3.4165.4165.2	controllerType=0 controllerNumber=1 scan=4165	12.3217
03927:3	1	E.TIKGTC[+57.021]WQTVIDGRC[+57.021]E.I	850		C[+57]*2	641.975	3	1923.91	1923.91	0	2.8	Specific	289.78	289.78	289.78	2.4	107	>hFBN1-Nterm 070820	1	dw031021_3.4098.4098.3	controllerType=0 controllerNumber=1 scan=4098	12.1681
04410:3	1	E.TIKGTC[+57.021]WQTVIDGRC[+57.021]E.I	850		C[+57]*2	641.976	3	1923.91	1923.91	0	4.5	Specific	424.55	424.55	424.55	5.14	107	>hFBN1-Nterm 070820	1	dw031021_3.4465.4465.3	controllerType=0 controllerNumber=1 scan=4465	13.022
03897:3	1	E.TIKGTC[+57.021]WQTVIDGRC[+57.021]E.I	850		C[+57]*2	641.975	3	1923.91	1923.91	0	3	Specific	482.81	482.81	482.81	5.71	107	>hFBN1-Nterm 070820	1	dw031021_3.4074.4074.3	controllerType=0 controllerNumber=1 scan=4074	12.1144
04286:3	1	E.TIKGTC[+57.021]WQTVIDGRC[+57.021]E.I	850		C[+57]*2	641.977	3	1923.92	1923.91	0	6.4	Specific	488.6	488.6	488.6	6.03	107	>hFBN1-Nterm 070820	1	dw031021_3.4374.4374.3	controllerType=0 controllerNumber=1 scan=4374	12.8072
03446:3	1	E.TIKGTC[+57.021]WQTVIDGRC[+57.021]E.I	850		C[+57]*2	641.976	3	1923.91	1923.91	0	3.8	Specific	506.24	506.24	506.24	6.17	107	>hFBN1-Nterm 070820	1	dw031021_3.3708.3708.3	controllerType=0 controllerNumber=1 scan=3708	11.2644
04146:3	1	E.TIKGTC[+57.021]WQTVIDGRC[+57.021]E.I	850		C[+57]*2	641.976	3	1923.91	1923.91	0	4.8	Specific	507.47	507.47	507.47	6.17	107	>hFBN1-Nterm 070820	1	dw031021_3.4265.4265.3	controllerType=0 controllerNumber=1 scan=4265	12.5507
03710:2	1	E.TIKGTC[+57.021]WQTVIDGRC[+57.021]E.I	850		C[+57]*2	962.459	2	1923.91	1923.91	0	2.6	Specific	585.29	585.29	585.29	4.96	107	>hFBN1-Nterm 070820	1	dw031021_3.3920.3920.2	controllerType=0 controllerNumber=1 scan=3920	11.7554
03367:3	1	E.TIKGTC[+57.021]WQTVIDGRC[+57.021]E.I	850		C[+57]*2	641.976	3	1923.91	1923.91	0	4.1	Specific	594.26	594.26	594.26	7.22	107	>hFBN1-Nterm 070820	1	dw031021_3.3650.3650.3	controllerType=0 controllerNumber=1 scan=3650	11.1299
03572:3	1	E.TIKGTC[+57.021]WQTVIDGRC[+57.021]E.I	850		C[+57]*2	641.975	3	1923.91	1923.91	0	2.2	Specific	642.4	642.4	642.4	7.77	107	>hFBN1-Nterm 070820	1	dw031021_3.3807.3807.3	controllerType=0 controllerNumber=1 scan=3807	11.4922
03760:3	1	E.TIKGTC[+57.021]WQTVIDGRC[+57.021]E.I	850		C[+57]*2	641.976	3	1923.91	1923.91	0	4.2	Specific	671.12	671.12	671.12	9.22	107	>hFBN1-Nterm 070820	1	dw031021_3.3963.3963.3	controllerType=0 controllerNumber=1 scan=3963	11.855
03831:3	1	E.TIKGTC[+57.021]WQTVIDGRC[+57.021]E.I	850		C[+57]*2	641.976	3	1923.91	1923.91	0	4.5	Specific	686.66	686.66	686.66	9.22	107	>hFBN1-Nterm 070820	1	dw031021_3.4019.4019.3	controllerType=0 controllerNumber=1 scan=4019	11.9854
03514:3	1	E.TIKGTC[+57.021]WQTVIDGRC[+57.021]E.I	850		C[+57]*2	641.975	3	1923.91	1923.91	0	3	Specific	703.37	703.37	703.37	9.77	107	>hFBN1-Nterm 070820	1	dw031021_3.3756.3756.3	controllerType=0 controllerNumber=1 scan=3756	11.3762
03628:3	1	E.TIKGTC[+57.021]WQTVIDGRC[+57.021]E.I	850		C[+57]*2	641.976	3	1923.91	1923.91	0	3.5	Specific	703.61	703.61	703.61	10.22	107	>hFBN1-Nterm 070820	1	dw031021_3.3853.3853.3	controllerType=0 controllerNumber=1 scan=3853	11.5996
03697:3	1	E.TIKGTC[+57.021]WQTVIDGRC[+57.021]E.I	850		C[+57]*2	641.976	3	1923.91	1923.91	0	3.9	Specific	716.4	716.4	716.4	10.22	107	>hFBN1-Nterm 070820	1	dw031021_3.3908.3908.3	controllerType=0 controllerNumber=1 scan=3908	11.7282
03645:2	1	E.TIKGTC[+57.021]WQTVIDGRC[+57.021]E.I	850		C[+57]*2	962.46	2	1923.91	1923.91	0	3.6	Specific	752.31	752.31	752.31	9.7	107	>hFBN1-Nterm 070820	1	dw031021_3.3865.3865.2	controllerType=0 controllerNumber=1 scan=3865	11.6266
03517:2	1	E.TIKGTC[+57.021]WQTVIDGRC[+57.021]E.I	850		C[+57]*2	962.459	2	1923.91	1923.91	0	2.9	Specific	930.7	891.83	891.83	13.05	107	>hFBN1-Nterm 070820	1	dw031021_3.3759.3759.2	controllerType=0 controllerNumber=1 scan=3759	11.3817
03573:2	1	E.TIKGTC[+57.021]WQTVIDGRC[+57.021]E.I	850		C[+57]*2	962.458	2	1923.91	1923.91	0	2.4	Specific	931.42	902.17	902.17	13.05	107	>hFBN1-Nterm 070820	1	dw031021_3.3808.3808.2	controllerType=0 controllerNumber=1 scan=3808	11.4935
03683:3	1	E.TIKGTC[+57.021]W[+15.995]QTVIDGRC[+57.021]E.I	850		C[+57]*2, W[+16]	647.308	3	1939.91	1939.9	0	4.3	Specific	317.68	317.68	272.04	3.16	107	>hFBN1-Nterm 070820	1	dw031021_3.3895.3895.3	controllerType=0 controllerNumber=1 scan=3895	11.696
03058:3	1	E.TIKGTC[+57.021]W[+15.995]QTVIDGRC[+57.021]E.I	850		C[+57]*2, W[+16]	647.307	3	1939.91	1939.9	0	3.3	Specific	490.24	490.24	312.77	6.17	107	>hFBN1-Nterm 070820	1	dw031021_3.3413.3413.3	controllerType=0 controllerNumber=1 scan=3413	10.5757
03516:3	1	E.TIKGTC[+57.021]W[+15.995]QTVIDGRC[+57.021]E.I	850		C[+57]*2, W[+16]	647.306	3	1939.9	1939.9	0	2	Specific	495.95	495.95	231.36	4.62	107	>hFBN1-Nterm 070820	1	dw031021_3.3758.3758.3	controllerType=0 controllerNumber=1 scan=3758	11.3795
03577:3	1	E.TIKGTC[+57.021]W[+15.995]QTVIDGRC[+57.021]E.I	850		C[+57]*2, W[+16]	647.307	3	1939.91	1939.9	0	2.6	Specific	503.37	503.37	292.5	4.91	107	>hFBN1-Nterm 070820	1	dw031021_3.3811.3811.3	controllerType=0 controllerNumber=1 scan=3811	11.4994
07255:6	1	E.VFPGVC[+57.021]KNGLC[+57.021]VNT[+162.053]RGSFKC[+57.021]QC[+57.021]PSGMTLDATGRIC[+57.021]LDIRLE.T	918	Hex(1)	C[+57]*5, T[+162]	809.059	6	4849.32	4849.3	0	3.4	Specific	61.16	61.16	4.8	1.47	107	>hFBN1-Nterm 070820	1	dw031021_3.6646.6646.6	controllerType=0 controllerNumber=1 scan=6646	18.182
08162:6	1	E.VFPGVC[+57.021]KNGLC[+57.021]VNT[+162.053]RGSFKC[+57.021]QC[+57.021]PSGMTLDATGRIC[+57.021]LDIRLE.T	918	Hex(1)	C[+57]*5, T[+162]	809.063	6	4849.34	4849.3	0	7.6	Specific	92.8	92.8	4.8	1.45	107	>hFBN1-Nterm 070820	1	dw031021_3.7355.7355.6	controllerType=0 controllerNumber=1 scan=7355	19.8815
06953:6	1	E.VFPGVC[+57.021]KNGLC[+57.021]VNT[+162.053]RGSFKC[+57.021]QC[+57.021]PSGMTLDATGRIC[+57.021]LDIRLE.T	918	Hex(1)	C[+57]*5, T[+162]	809.229	6	4850.34	4849.3	1	6.5	Specific	103.51	103.51	4.8	1.45	107	>hFBN1-Nterm 070820	1	dw031021_3.6421.6421.6	controllerType=0 controllerNumber=1 scan=6421	17.6427
06756:6	1	E.VFPGVC[+57.021]KNGLC[+57.021]VNT[+162.053]RGSFKC[+57.021]QC[+57.021]PSGMTLDATGRIC[+57.021]LDIRLE.T	918	Hex(1)	C[+57]*5, T[+162]	809.062	6	4849.33	4849.3	0	6.5	Specific	107.95	107.95	4.8	1.45	107	>hFBN1-Nterm 070820	1	dw031021_3.6278.6278.6	controllerType=0 controllerNumber=1 scan=6278	17.3044
08033:6	1	E.VFPGVC[+57.021]KNGLC[+57.021]VNT[+162.053]RGSFKC[+57.021]QC[+57.021]PSGMTLDATGRIC[+57.021]LDIRLE.T	918	Hex(1)	C[+57]*5, T[+162]	809.225	6	4850.31	4849.3	1	1.9	Specific	111	111	4.8	1.36	107	>hFBN1-Nterm 070820	1	dw031021_3.7252.7252.6	controllerType=0 controllerNumber=1 scan=7252	19.6346
05436:6	1	E.VFPGVC[+57.021]KNGLC[+57.021]VNT[+162.053]RGSFKC[+57.021]QC[+57.021]PSGMTLDATGRIC[+57.021]LDIRLE.T	918	Hex(1)	C[+57]*5, T[+162]	809.058	6	4849.31	4849.3	0	2	Specific	204.64	204.64	4.8	1.58	107	>hFBN1-Nterm 070820	1	dw031021_3.5253.5253.2	controllerType=0 controllerNumber=1 scan=5253	14.8712
04061:3	1	D.ATGRIC[+57.021]LDIRLE.T	947		C[+57]	472.927	3	1416.77	1416.76	0	3.4	Specific	99.15	99.15	99.15	1.61	107	>hFBN1-Nterm 070820	1	dw031021_3.4199.4199.3	controllerType=0 controllerNumber=1 scan=4199	12.3994
03887:3	1	D.ATGRIC[+57.021]LDIRLE.T	947		C[+57]	472.927	3	1416.77	1416.76	0	2.4	Specific	586.04	586.04	586.04	6.61	107	>hFBN1-Nterm 070820	1	dw031021_3.4065.4065.3	controllerType=0 controllerNumber=1 scan=4065	12.0928
03408:2	1	E.TC[+57.021]FLRYE.D	959		C[+57]	494.734	2	988.46	988.456	0	4.8	Specific	387.51	321.46	321.46	4.65	107	>hFBN1-Nterm 070820	1	dw031021_3.3680.3680.2	controllerType=0 controllerNumber=1 scan=3680	11.2007
03221:2	1	E.TC[+57.021]FLRYE.D	959		C[+57]	494.733	2	988.459	988.456	0	3.4	Specific	433.44	267.61	267.61	3.3	107	>hFBN1-Nterm 070820	1	dw031021_3.3532.3532.2	controllerType=0 controllerNumber=1 scan=3532	10.8555
03333:2	1	E.TC[+57.021]FLRYE.D	959		C[+57]	494.733	2	988.46	988.456	0	4	Specific	444.26	232.21	232.21	3.11	107	>hFBN1-Nterm 070820	1	dw031021_3.3625.3625.2	controllerType=0 controllerNumber=1 scan=3625	11.0722
03278:2	1	E.TC[+57.021]FLRYE.D	959		C[+57]	494.733	2	988.458	988.456	0	2.2	Specific	448.46	304.3	304.3	3.58	107	>hFBN1-Nterm 070820	1	dw031021_3.3580.3580.2	controllerType=0 controllerNumber=1 scan=3580	10.9675
03396:2	1	E.TC[+57.021]FLRYEDE.E	959		C[+57]	616.768	2	1232.53	1232.53	0	3.5	Specific	563.88	257.51	257.51	5.5	107	>hFBN1-Nterm 070820	1	dw031021_3.3671.3671.2	controllerType=0 controllerNumber=1 scan=3671	11.1792
01197:2	1	E.C[+57.021]EEC[+57.021]PMRNTPE.Y	995		C[+57]*2	711.778	2	1422.55	1422.54	0	2.6	Specific	439.52	439.52	439.52	5.17	107	>hFBN1-Nterm 070820	1	dw031021_3.1987.1987.2	controllerType=0 controllerNumber=1 scan=1987	7.2269
03027:3	1	E.YEELC[+57.021]PRGPGFATKE.I	1006		C[+57]	585.281	3	1753.83	1753.82	0	4.8	Specific	505.94	462.32	462.32	5.66	107	>hFBN1-Nterm 070820	1	dw031021_3.3392.3392.3	controllerType=0 controllerNumber=1 scan=3392	10.5263
02942:3	1	E.YEELC[+57.021]PRGPGFATKE.I	1006		C[+57]	585.281	3	1753.83	1753.82	0	4	Specific	513.04	422.97	422.97	5.37	107	>hFBN1-Nterm 070820	1	dw031021_3.3333.3333.3	controllerType=0 controllerNumber=1 scan=3333	10.3878
02720:3	1	E.YEELC[+57.021]PRGPGFATKE.I	1006		C[+57]	585.28	3	1753.83	1753.82	0	3.2	Specific	542.66	415.83	415.83	5.96	107	>hFBN1-Nterm 070820	1	dw031021_3.3168.3168.3	controllerType=0 controllerNumber=1 scan=3168	10.0006
02863:3	1	E.YEELC[+57.021]PRGPGFATKE.I	1006		C[+57]	585.28	3	1753.83	1753.82	0	2.7	Specific	611.17	482.61	482.61	8.07	107	>hFBN1-Nterm 070820	1	dw031021_3.3276.3276.3	controllerType=0 controllerNumber=1 scan=3276	10.2554
02793:3	1	E.YEELC[+57.021]PRGPGFATKE.I	1006		C[+57]	585.28	3	1753.83	1753.82	0	2.7	Specific	612.97	449.72	449.72	8.07	107	>hFBN1-Nterm 070820	1	dw031021_3.3221.3221.3	controllerType=0 controllerNumber=1 scan=3221	10.126
01967:3	1	E.ELC[+57.021]PRGPGFATKE.I	1008		C[+57]	487.912	3	1461.72	1461.72	0	3.4	Specific	412.93	400.11	400.11	6.42	107	>hFBN1-Nterm 070820	1	dw031021_3.2596.2596.3	controllerType=0 controllerNumber=1 scan=2596	8.659
01449:3	1	E.LC[+57.021]PRGPGFATKE.I	1009		C[+57]	444.897	3	1332.68	1332.67	0	3.2	Specific	370.99	292.26	292.26	5.28	107	>hFBN1-Nterm 070820	1	dw031021_3.2188.2188.3	controllerType=0 controllerNumber=1 scan=2188	7.6998
01506:3	1	E.LC[+57.021]PRGPGFATKE.I	1009		C[+57]	444.897	3	1332.68	1332.67	0	3.5	Specific	375.2	289.08	289.08	5.28	107	>hFBN1-Nterm 070820	1	dw031021_3.2242.2242.3	controllerType=0 controllerNumber=1 scan=2242	7.8295
01390:3	1	E.LC[+57.021]PRGPGFATKE.I	1009		C[+57]	444.897	3	1332.68	1332.67	0	1.9	Specific	390.52	321.36	321.36	4.83	107	>hFBN1-Nterm 070820	1	dw031021_3.2139.2139.3	controllerType=0 controllerNumber=1 scan=2139	7.5836
01456:2	1	E.LC[+57.021]PRGPGFATKE.I	1009		C[+57]	666.842	2	1332.68	1332.67	0	2.4	Specific	426.02	259.26	259.26	2.28	107	>hFBN1-Nterm 070820	1	dw031021_3.2194.2194.5	controllerType=0 controllerNumber=1 scan=2194	7.7134
01404:2	1	E.LC[+57.021]PRGPGFATKE.I	1009		C[+57]	666.842	2	1332.68	1332.67	0	2.3	Specific	469.71	318.71	318.71	2.85	107	>hFBN1-Nterm 070820	1	dw031021_3.2150.2150.5	controllerType=0 controllerNumber=1 scan=2150	7.6097
04555:3	1	E.ITNGKPFFKDINE.C	1021			508.272	3	1522.8	1522.79	0	7.6	Specific	215.46	215.46	215.46	2.58	107	>hFBN1-Nterm 070820	1	dw031021_3.4570.4570.3	controllerType=0 controllerNumber=1 scan=4570	13.2676
03832:3	1	E.ITNGKPFFKDINE.C	1021			508.27	3	1522.79	1522.79	0	3.1	Specific	315.36	285.21	285.21	3.19	107	>hFBN1-Nterm 070820	1	dw031021_3.4020.4020.3	controllerType=0 controllerNumber=1 scan=4020	11.9875
03225:3	1	E.ITNGKPFFKDINE.C	1021			508.27	3	1522.79	1522.79	0	2.9	Specific	318.47	227.18	227.18	2.32	107	>hFBN1-Nterm 070820	1	dw031021_3.3536.3536.3	controllerType=0 controllerNumber=1 scan=3536	10.8631
02852:2	1	E.ITNGKPFFKDINE.C	1021			761.9	2	1522.79	1522.79	0	1.3	Specific	349	345.47	345.47	2.57	107	>hFBN1-Nterm 070820	1	dw031021_3.3267.3267.2	controllerType=0 controllerNumber=1 scan=3267	10.234
03291:2	1	E.ITNGKPFFKDINE.C	1021			761.893	2	1522.78	1522.79	0	-7.4	Specific	365.69	273.25	273.25	1.37	107	>hFBN1-Nterm 070820	1	dw031021_3.3593.3593.2	controllerType=0 controllerNumber=1 scan=3593	10.9969
03144:3	1	E.ITNGKPFFKDINE.C	1021			508.27	3	1522.8	1522.79	0	3.3	Specific	391.22	247.85	247.85	3.57	107	>hFBN1-Nterm 070820	1	dw031021_3.3476.3476.3	controllerType=0 controllerNumber=1 scan=3476	10.7239
02836:3	1	E.ITNGKPFFKDINE.C	1021			508.27	3	1522.8	1522.79	0	3.4	Specific	407.85	288.43	288.43	3.39	107	>hFBN1-Nterm 070820	1	dw031021_3.3256.3256.3	controllerType=0 controllerNumber=1 scan=3256	10.2082
02990:3	1	E.ITNGKPFFKDINE.C	1021			508.27	3	1522.8	1522.79	0	4.4	Specific	423.39	304.27	304.27	3.86	107	>hFBN1-Nterm 070820	1	dw031021_3.3364.3364.3	controllerType=0 controllerNumber=1 scan=3364	10.4612
03067:3	1	E.ITNGKPFFKDINE.C	1021			508.27	3	1522.79	1522.79	0	2.9	Specific	439.77	319.45	319.45	3.41	107	>hFBN1-Nterm 070820	1	dw031021_3.3419.3419.3	controllerType=0 controllerNumber=1 scan=3419	10.5906
03006:2	1	E.ITNGKPFFKDINE.C	1021			761.901	2	1522.79	1522.79	0	2.8	Specific	447.96	316.09	316.09	2.88	107	>hFBN1-Nterm 070820	1	dw031021_3.3375.3375.2	controllerType=0 controllerNumber=1 scan=3375	10.4871
02912:3	1	E.ITNGKPFFKDINE.C	1021			508.27	3	1522.8	1522.79	0	3.9	Specific	451.04	315.91	315.91	4.04	107	>hFBN1-Nterm 070820	1	dw031021_3.3309.3309.3	controllerType=0 controllerNumber=1 scan=3309	10.3327
02925:2	1	E.ITNGKPFFKDINE.C	1021			761.9	2	1522.79	1522.79	0	2.4	Specific	767.87	528.42	528.42	9.09	107	>hFBN1-Nterm 070820	1	dw031021_3.3320.3320.2	controllerType=0 controllerNumber=1 scan=3320	10.3575
04473:2	1	E.RN[+1200.428]C[+57.021]T[+426.137]D.I	1068	HexNAc(2)Hex(4)Fuc(1),Hex(1)Pent(2)	C[+57], N[+1200], T[+426]	1146.43	2	2291.84	2291.83	0	4.9	Specific	63.23	63.23	0	1.67	107	>hFBN1-Nterm 070820	1	dw031021_3.4513.4513.2	controllerType=0 controllerNumber=1 scan=4513	13.1351
03398:3	1	E.C[+57.021]RISPDLC[+57.021]GRGQC[+57.021]VNTPGDFE.C	1076		C[+57]*3	813.364	3	2438.08	2438.06	0	5	Specific	410.85	400.43	400.43	5.35	107	>hFBN1-Nterm 070820	1	dw031021_3.3673.3673.3	controllerType=0 controllerNumber=1 scan=3673	11.1836
04455:3	1	E.C[+57.021][-17.027]RISPDLC[+57.021]GRGQC[+57.021]VNTPGDFE.C	1076		C[-17][+57]*3	807.687	3	2421.05	2421.04	0	3.5	Specific	204.59	204.59	204.59	3.03	107	>hFBN1-Nterm 070820	1	dw031021_3.4500.4500.3	controllerType=0 controllerNumber=1 scan=4500	13.1031
03365:3	1	E.C[+57.021]RISPDLC[+57.021]GRGQC[+57.021]VN[+15.995]TPGDFE.C	1076		C[+57]*3, N[+16]	818.694	3	2454.07	2454.06	0	3.6	Specific	278.55	230.17	137.53	3.11	107	>hFBN1-Nterm 070820	1	dw031021_3.3648.3648.3	controllerType=0 controllerNumber=1 scan=3648	11.1256
04917:2	1	E.SGFMMMKNC[+57.021]MDIDE.C	1105		C[+57]	854.832	2	1708.66	1708.65	0	3.9	Specific	441.09	279.08	279.08	5.03	107	>hFBN1-Nterm 070820	1	dw031021_3.4855.4855.2	controllerType=0 controllerNumber=1 scan=4855	13.9345
04850:2	1	E.SGFMMMKNC[+57.021]MDIDE.C	1105		C[+57]	854.832	2	1708.66	1708.65	0	4	Specific	568.6	405.6	405.6	7.52	107	>hFBN1-Nterm 070820	1	dw031021_3.4801.4801.2	controllerType=0 controllerNumber=1 scan=4801	13.8092
04785:2	1	E.SGFMM[+15.995]MKNC[+57.021]MDIDE.C	1105		C[+57], M[+16]	862.828	2	1724.65	1724.65	0	2.3	Specific	236.71	165.01	26.67	1.97	107	>hFBN1-Nterm 070820	1	dw031021_3.4749.4749.2	controllerType=0 controllerNumber=1 scan=4749	13.6858
01616:4	1	E.C[+57.021]QRDPLLC[+57.021]RGGVC[+57.021]HNTE.G	1119		C[+57]*3	518.737	4	2071.93	2071.92	0	1.5	Specific	176.29	176.29	176.29	2.35	107	>hFBN1-Nterm 070820	1	dw031021_3.2328.2328.4	controllerType=0 controllerNumber=1 scan=2328	8.0301
01439:3	1	E.C[+57.021]QRDPLLC[+57.021]RGGVC[+57.021]HNTE.G	1119		C[+57]*3	691.314	3	2071.93	2071.92	0	2.6	Specific	269.79	237	237	1.71	107	>hFBN1-Nterm 070820	1	dw031021_3.2178.2178.3	controllerType=0 controllerNumber=1 scan=2178	7.6757
01532:4	1	E.C[+57.021]QRDPLLC[+57.021]RGGVC[+57.021]HNTE.G	1119		C[+57]*3	518.738	4	2071.93	2071.92	0	3.4	Specific	332.45	332.45	332.45	4.5	107	>hFBN1-Nterm 070820	1	dw031021_3.2264.2264.4	controllerType=0 controllerNumber=1 scan=2264	7.8817
01435:4	1	E.C[+57.021]QRDPLLC[+57.021]RGGVC[+57.021]HNTE.G	1119		C[+57]*3	518.737	4	2071.93	2071.92	0	2.3	Specific	456.71	454.06	454.06	6.29	107	>hFBN1-Nterm 070820	1	dw031021_3.2174.2174.4	controllerType=0 controllerNumber=1 scan=2174	7.6654
01478:4	1	E.C[+57.021]QRDPLLC[+57.021]RGGVC[+57.021]HNTE.G	1119		C[+57]*3	518.737	4	2071.93	2071.92	0	2.3	Specific	460.28	450.15	450.15	5.19	107	>hFBN1-Nterm 070820	1	dw031021_3.2217.2217.4	controllerType=0 controllerNumber=1 scan=2217	7.7701
01304:4	1	E.C[+57.021]QRDPLLC[+57.021]RGGVC[+57.021]HNTE.G	1119		C[+57]*3	518.737	4	2071.93	2071.92	0	2.9	Specific	486.54	477.07	477.07	5.24	107	>hFBN1-Nterm 070820	1	dw031021_3.2073.2073.4	controllerType=0 controllerNumber=1 scan=2073	7.4298
01375:3	1	E.C[+57.021]QRDPLLC[+57.021]RGGVC[+57.021]HNTE.G	1119		C[+57]*3	691.314	3	2071.93	2071.92	0	2.3	Specific	498.74	377.66	377.66	4.01	107	>hFBN1-Nterm 070820	1	dw031021_3.2127.2127.3	controllerType=0 controllerNumber=1 scan=2127	7.5567
01374:4	1	E.C[+57.021]QRDPLLC[+57.021]RGGVC[+57.021]HNTE.G	1119		C[+57]*3	518.737	4	2071.93	2071.92	0	2.5	Specific	525.77	490.51	490.51	5.82	107	>hFBN1-Nterm 070820	1	dw031021_3.2126.2126.4	controllerType=0 controllerNumber=1 scan=2126	7.5546
02566:3	1	E.C[+57.021][-17.027]QRDPLLC[+57.021]RGGVC[+57.021]HNTE.G	1119		C[-17][+57]*3	685.638	3	2054.9	2054.9	0	2.6	Specific	181.43	181.43	181.43	1.33	107	>hFBN1-Nterm 070820	1	dw031021_3.3052.3052.3	controllerType=0 controllerNumber=1 scan=3052	9.728
01352:4	1	E.C[+57.021]QRDPLLC[+57.021]RGGVC[+57.021]H[+15.995]NTE.G	1119		C[+57]*3, H[+16]	522.736	4	2087.92	2087.92	0	2.9	Specific	266.71	266.71	0	3.46	107	>hFBN1-Nterm 070820	1	dw031021_3.2109.2109.4	controllerType=0 controllerNumber=1 scan=2109	7.5135
02388:3	1	E.C[+57.021][-17.027]QRDPLLC[+57.021]RGGVC[+57.021]HNTE.G	1119		C[-17][+57]*3	685.639	3	2054.9	2054.9	0	3.7	Specific	407.99	339.99	339.99	3.15	107	>hFBN1-Nterm 070820	1	dw031021_3.2910.2910.3	controllerType=0 controllerNumber=1 scan=2910	9.3941
02447:3	1	E.C[+57.021][-17.027]QRDPLLC[+57.021]RGGVC[+57.021]HNTE.G	1119		C[-17][+57]*3	685.639	3	2054.9	2054.9	0	3	Specific	592.07	519.42	519.42	5.21	107	>hFBN1-Nterm 070820	1	dw031021_3.2957.2957.3	controllerType=0 controllerNumber=1 scan=2957	9.5068
01059:3	1	D.PLLC[+57.021]RGGVC[+57.021]HNTE.G	1123		C[+57]*2	504.907	3	1512.71	1512.7	0	2.1	Specific	160.91	160.91	160.91	1.99	107	>hFBN1-Nterm 070820	1	dw031021_3.1878.1878.3	controllerType=0 controllerNumber=1 scan=1878	6.9688
01125:3	1	D.PLLC[+57.021]RGGVC[+57.021]HNTE.G	1123		C[+57]*2	504.908	3	1512.71	1512.7	0	2.8	Specific	233.36	233.36	233.36	2.25	107	>hFBN1-Nterm 070820	1	dw031021_3.1930.1930.3	controllerType=0 controllerNumber=1 scan=1930	7.0928
04658:6	1	E.C[+57.021]ELSAHLC[+57.021]PNGRC[+57.021]VNLIGKYQC[+57.021]AC[+57.021]NPGYH[+15.995]S[+324.106]TPD[+15.995]RLFC[+57.021]VD.I	1161	Hex(2)	C[+57]*6, D[+16], H[+16], S[+324]	833.544	6	4996.23	4995.16	1	14	Specific	271.66	271.66	1.2	1.59	107	>hFBN1-Nterm 070820	1	dw031021_3.4645.4645.6	controllerType=0 controllerNumber=1 scan=4645	13.4441
04355:6	1	E.LS[+146.058]AHLC[+57.021]PNGRC[+57.021]VNLIGKYQC[+57.021]AC[+57.021]NPGYHSTPDRLFC[+57.021]VDID.E	1163	Fuc(1)	C[+57]*5, S[+146]	788.033	6	4723.16	4724.16	-1	1.8	Specific	70.8	70.8	5.87	1.38	107	>hFBN1-Nterm 070820	1	dw031021_3.4423.4423.6	controllerType=0 controllerNumber=1 scan=4423	12.9217
04418:6	1	E.LS[+146.058]AHLC[+57.021]PNGRC[+57.021]VNLIGKYQC[+57.021]AC[+57.021]NPGYHSTPDRLFC[+57.021]VDID.E	1163	Fuc(1)	C[+57]*5, S[+146]	788.032	6	4723.15	4724.16	-1	-0.1	Specific	164.56	164.56	4.31	1.29	107	>hFBN1-Nterm 070820	1	dw031021_3.4472.4472.6	controllerType=0 controllerNumber=1 scan=4472	13.0382
04512:5	1	E.LSAHLC[+57.021]PNGRC[+57.021]VNLIGKYQC[+57.021]AC[+57.021]NPGYHST[+132.042]PDRLFC[+57.021]VDID.E	1163	Pent(1)	C[+57]*5, T[+132]	942.639	5	4709.17	4710.14	-1	6.1	Specific	383.92	383.92	0	3.42	107	>hFBN1-Nterm 070820	1	dw031021_3.4538.4538.5	controllerType=0 controllerNumber=1 scan=4538	13.1924
02201:2	1	E.C[+57.021]SIMNGGC[+57.021]E.T	1203		C[+57]*2	514.188	2	1027.37	1027.36	0	3.6	Specific	288.91	190.55	190.55	2.22	107	>hFBN1-Nterm 070820	1	dw031021_3.2772.2772.2	controllerType=0 controllerNumber=1 scan=2772	9.0717
02054:2	1	E.C[+57.021]SIMNGGC[+57.021]E.T	1203		C[+57]*2	514.187	2	1027.37	1027.36	0	3.2	Specific	415.96	190.34	190.34	2.75	107	>hFBN1-Nterm 070820	1	dw031021_3.2662.2662.2	controllerType=0 controllerNumber=1 scan=2662	8.8144
02125:2	1	E.C[+57.021]SIMNGGC[+57.021]E.T	1203		C[+57]*2	514.187	2	1027.37	1027.36	0	2.8	Specific	534.38	174.58	174.58	3.9	107	>hFBN1-Nterm 070820	1	dw031021_3.2715.2715.2	controllerType=0 controllerNumber=1 scan=2715	8.939
01519:2	1	E.C[+57.021]SIM[+15.995]NGGC[+57.021]E.T	1203		C[+57]*2, M[+16]	522.185	2	1043.36	1043.36	0	3.5	Specific	196.5	189.75	60.78	1.63	107	>hFBN1-Nterm 070820	1	dw031021_3.2254.2254.2	controllerType=0 controllerNumber=1 scan=2254	7.858
02222:2	1	E.C[+57.021]SIM[+15.995]NGGC[+57.021]E.T	1203		C[+57]*2, M[+16]	522.186	2	1043.36	1043.36	0	4.5	Specific	220.82	106.13	62.29	1.45	107	>hFBN1-Nterm 070820	1	dw031021_3.2787.2787.2	controllerType=0 controllerNumber=1 scan=2787	9.1067
02151:2	1	E.C[+57.021]SIM[+15.995]NGGC[+57.021]E.T	1203		C[+57]*2, M[+16]	522.185	2	1043.36	1043.36	0	4.3	Specific	223.04	168.62	51.74	1.7	107	>hFBN1-Nterm 070820	1	dw031021_3.2735.2735.2	controllerType=0 controllerNumber=1 scan=2735	8.9841
01591:2	1	E.C[+57.021]SIM[+15.995]NGGC[+57.021]E.T	1203		C[+57]*2, M[+16]	522.184	2	1043.36	1043.36	0	2.1	Specific	225.78	107.29	99.06	1.33	107	>hFBN1-Nterm 070820	1	dw031021_3.2311.2311.2	controllerType=0 controllerNumber=1 scan=2311	7.9914
01885:2	1	E.C[+57.021]SIM[+15.995]NGGC[+57.021]E.T	1203		C[+57]*2, M[+16]	522.185	2	1043.36	1043.36	0	2.8	Specific	280.29	115.81	63.2	1.37	107	>hFBN1-Nterm 070820	1	dw031021_3.2536.2536.2	controllerType=0 controllerNumber=1 scan=2536	8.5159
02063:2	1	E.C[+57.021]SIM[+15.995]NGGC[+57.021]E.T	1203		C[+57]*2, M[+16]	522.185	2	1043.36	1043.36	0	3.8	Specific	281.27	200.16	48.69	2.05	107	>hFBN1-Nterm 070820	1	dw031021_3.2668.2668.2	controllerType=0 controllerNumber=1 scan=2668	8.8274
01659:2	1	E.C[+57.021]SIM[+15.995]NGGC[+57.021]E.T	1203		C[+57]*2, M[+16]	522.185	2	1043.36	1043.36	0	3	Specific	282.81	134.76	83.33	1.64	107	>hFBN1-Nterm 070820	1	dw031021_3.2364.2364.2	controllerType=0 controllerNumber=1 scan=2364	8.1158
01993:2	1	E.C[+57.021]SIM[+15.995]NGGC[+57.021]E.T	1203		C[+57]*2, M[+16]	522.185	2	1043.36	1043.36	0	3.3	Specific	340.25	189.74	81.01	2.32	107	>hFBN1-Nterm 070820	1	dw031021_3.2614.2614.2	controllerType=0 controllerNumber=1 scan=2614	8.7
01803:2	1	E.C[+57.021]SIM[+15.995]NGGC[+57.021]E.T	1203		C[+57]*2, M[+16]	522.184	2	1043.36	1043.36	0	2.6	Specific	343.47	110.33	72.25	1.45	107	>hFBN1-Nterm 070820	1	dw031021_3.2477.2477.2	controllerType=0 controllerNumber=1 scan=2477	8.3789
04140:2	1	E.C[+57.021]SIMNGGC[+57.021]ETFC[+57.021]TNSE.G	1203		C[+57]*3	933.846	2	1866.68	1866.68	0	4.7	Specific	284.92	205.95	205.95	2.24	107	>hFBN1-Nterm 070820	1	dw031021_3.4262.4262.2	controllerType=0 controllerNumber=1 scan=4262	12.5442
04444:2	1	E.C[+57.021]SIMNGGC[+57.021]ET[+162.053]FC[+57.021]TNSEGSYE.C	1203	Hex(1)	C[+57]*3, T[+162]	1232.95	2	2464.89	2464.89	0	1.3	Specific	106.14	106.14	0	1.65	107	>hFBN1-Nterm 070820	1	dw031021_3.4492.4492.2	controllerType=0 controllerNumber=1 scan=4492	13.0857
04372:2	1	E.C[+57.021]SIMNGGC[+57.021]ET[+162.053]FC[+57.021]TNSEGSYE.C	1203	Hex(1)	C[+57]*3, T[+162]	1232.95	2	2464.9	2464.89	0	3	Specific	115.99	115.99	0	1.48	107	>hFBN1-Nterm 070820	1	dw031021_3.4438.4438.2	controllerType=0 controllerNumber=1 scan=4438	12.9589
04388:3	1	E.C[+57.021]SIMNGGC[+57.021]ET[+162.053]FC[+57.021]TNSEGSYE.C	1203	Hex(1)	C[+57]*3, T[+162]	822.307	3	2464.91	2464.89	0	6.8	Specific	398.43	356.86	0	4.19	107	>hFBN1-Nterm 070820	1	dw031021_3.4450.4450.3	controllerType=0 controllerNumber=1 scan=4450	12.9869
02553:1	1	E.T[+162.053]FC[+57.021]TNSEGSYE.C	1212	Hex(1)	C[+57], T[+162]	1456.55	1	1456.55	1456.54	0	5.5	Specific	183.7	183.7	4	1.98	107	>hFBN1-Nterm 070820	1	dw031021_3.3042.3042.2	controllerType=0 controllerNumber=1 scan=3042	9.7044
02506:2	1	E.T[+162.053]FC[+57.021]TNSEGSYE.C	1212	Hex(1)	C[+57], T[+162]	728.777	2	1456.55	1456.54	0	3.3	Specific	216.83	150.33	4	1.35	107	>hFBN1-Nterm 070820	1	dw031021_3.3004.3004.2	controllerType=0 controllerNumber=1 scan=3004	9.6161
02642:2	1	E.T[+162.053]FC[+57.021]TNSEGSYE.C	1212	Hex(1)	C[+57], T[+162]	728.777	2	1456.55	1456.54	0	3.7	Specific	546.1	336.1	4	3.56	107	>hFBN1-Nterm 070820	1	dw031021_3.3111.3111.2	controllerType=0 controllerNumber=1 scan=3111	9.8673
02570:2	1	E.TFC[+57.021]TNSEGS[+162.053]YE.C	1212	Hex(1)	C[+57], S[+162]	728.777	2	1456.55	1456.54	0	3.5	Specific	571.8	381.28	0.59	6.11	107	>hFBN1-Nterm 070820	1	dw031021_3.3056.3056.2	controllerType=0 controllerNumber=1 scan=3056	9.7386
02013:2	1	E.YRC[+57.021]LC[+57.021]YD.G	1263		C[+57]*2	525.214	2	1049.42	1049.42	0	2.7	Specific	373.82	373.82	373.82	4.04	107	>hFBN1-Nterm 070820	1	dw031021_3.2630.2630.2	controllerType=0 controllerNumber=1 scan=2630	8.7387
02081:2	1	E.YRC[+57.021]LC[+57.021]YD.G	1263		C[+57]*2	525.214	2	1049.42	1049.42	0	3.1	Specific	422.82	422.82	422.82	4.05	107	>hFBN1-Nterm 070820	1	dw031021_3.2682.2682.2	controllerType=0 controllerNumber=1 scan=2682	8.8621
02246:2	1	E.DMKTC[+57.021]VDVNE.C	1276		C[+57]	605.761	2	1210.51	1210.51	0	5.2	Specific	349.27	349.27	349.27	3.09	107	>hFBN1-Nterm 070820	1	dw031021_3.2807.2807.2	controllerType=0 controllerNumber=1 scan=2807	9.1535
02321:2	1	E.DMKTC[+57.021]VDVNE.C	1276		C[+57]	605.759	2	1210.51	1210.51	0	2.5	Specific	475.36	475.36	475.36	4.88	107	>hFBN1-Nterm 070820	1	dw031021_3.2860.2860.2	controllerType=0 controllerNumber=1 scan=2860	9.2779
05055:2	1	E.C[+57.021]DLNPNIC[+57.021]LSGTC[+57.021]E.N	1286		C[+57]*3	826.843	2	1652.68	1652.67	0	4.4	Specific	239.95	239.95	239.95	1.66	107	>hFBN1-Nterm 070820	1	dw031021_3.4962.4962.2	controllerType=0 controllerNumber=1 scan=4962	14.1828
04903:2	1	E.C[+57.021]DLNPNIC[+57.021]LSGTC[+57.021]E.N	1286		C[+57]*3	826.842	2	1652.68	1652.67	0	3.6	Specific	491.75	368.24	368.24	5.69	107	>hFBN1-Nterm 070820	1	dw031021_3.4843.4843.2	controllerType=0 controllerNumber=1 scan=4843	13.9069
04837:2	1	E.C[+57.021]DLNPNIC[+57.021]LSGTC[+57.021]E.N	1286		C[+57]*3	826.843	2	1652.68	1652.67	0	4	Specific	565.49	405.48	405.48	6.74	107	>hFBN1-Nterm 070820	1	dw031021_3.4789.4789.2	controllerType=0 controllerNumber=1 scan=4789	13.7811
04633:2	1	E.C[+57.021]DLNPNIC[+57.021]LSGTC[+57.021]E.N	1286		C[+57]*3	826.843	2	1652.68	1652.67	0	4.5	Specific	694.35	404.11	404.11	8.74	107	>hFBN1-Nterm 070820	1	dw031021_3.4626.4626.2	controllerType=0 controllerNumber=1 scan=4626	13.3996
04764:2	1	E.C[+57.021]DLNPNIC[+57.021]LSGTC[+57.021]E.N	1286		C[+57]*3	826.842	2	1652.68	1652.67	0	3.7	Specific	702.46	450.91	450.91	9.74	107	>hFBN1-Nterm 070820	1	dw031021_3.4733.4733.2	controllerType=0 controllerNumber=1 scan=4733	13.6506
04700:2	1	E.C[+57.021]DLNPNIC[+57.021]LSGTC[+57.021]E.N	1286		C[+57]*3	826.843	2	1652.68	1652.67	0	4.8	Specific	721.3	443.76	443.76	9.74	107	>hFBN1-Nterm 070820	1	dw031021_3.4678.4678.2	controllerType=0 controllerNumber=1 scan=4678	13.5217
07138:2	1	E.C[+57.021][-17.027]DLNPNIC[+57.021]LSGTC[+57.021]E.N	1286		C[-17][+57]*3	818.331	2	1635.65	1635.64	0	5.9	Specific	113.47	113.47	113.47	1.37	107	>hFBN1-Nterm 070820	1	dw031021_3.6557.6557.2	controllerType=0 controllerNumber=1 scan=6557	17.9688
07005:2	1	E.C[+57.021][-17.027]DLNPNIC[+57.021]LSGTC[+57.021]E.N	1286		C[-17][+57]*3	818.331	2	1635.65	1635.64	0	5.6	Specific	379.81	374.62	374.62	5.32	107	>hFBN1-Nterm 070820	1	dw031021_3.6460.6460.2	controllerType=0 controllerNumber=1 scan=6460	17.7369
07081:2	1	E.C[+57.021][-17.027]DLNPNIC[+57.021]LSGTC[+57.021]E.N	1286		C[-17][+57]*3	818.331	2	1635.65	1635.64	0	6.1	Specific	457.95	418.68	418.68	5.51	107	>hFBN1-Nterm 070820	1	dw031021_3.6513.6513.2	controllerType=0 controllerNumber=1 scan=6513	17.864
01460:6	1	E.NTKGSFIC[+57.021]HC[+57.021]DMGYS[+162.053]GKKGKTGC[+57.021]TDINE.C	1300	Hex(1)	C[+57]*3, S[+162]	555.414	6	3327.45	3327.44	0	2.3	Specific	148.39	148.39	7.2	1.47	107	>hFBN1-Nterm 070820	1	dw031021_3.2197.2197.6	controllerType=0 controllerNumber=1 scan=2197	7.7199
00774:4	1	D.MGYSGKKGKTGC[+57.021]TDINEC[+57.021]E.I	1311		C[+57]*2	534.488	4	2134.93	2134.92	0	4.2	Specific	179.33	179.33	179.33	2.48	107	>hFBN1-Nterm 070820	1	dw031021_3.1644.1644.4	controllerType=0 controllerNumber=1 scan=1644	6.4142
04299:3	1	E.NLNLC[+57.021]GNGQC[+57.021]LNAPGGYRC[+57.021]E.C	1413		C[+57]*3	756.329	3	2266.97	2266.97	0	-1.7	Specific	280.98	280.98	280.98	1.86	107	>hFBN1-Nterm 070820	1	dw031021_3.4384.4384.5	controllerType=0 controllerNumber=1 scan=4384	12.8309
03973:3	1	E.NLNLC[+57.021]GNGQC[+57.021]LNAPGGYRC[+57.021]E.C	1413		C[+57]*3	756.329	3	2266.97	2266.97	0	-0.8	Specific	303.97	303.97	303.97	1.81	107	>hFBN1-Nterm 070820	1	dw031021_3.4134.4134.5	controllerType=0 controllerNumber=1 scan=4134	12.2506
03895:3	1	E.NLNLC[+57.021]GNGQC[+57.021]LNAPGGYRC[+57.021]E.C	1413		C[+57]*3	756.331	3	2266.98	2266.97	0	1.1	Specific	312.93	312.93	312.93	2.87	107	>hFBN1-Nterm 070820	1	dw031021_3.4073.4073.5	controllerType=0 controllerNumber=1 scan=4073	12.1123
04070:3	1	E.NLNLC[+57.021]GNGQC[+57.021]LNAPGGYRC[+57.021]E.C	1413		C[+57]*3	756.328	3	2266.97	2266.97	0	-2.3	Specific	418.48	418.48	418.48	3.53	107	>hFBN1-Nterm 070820	1	dw031021_3.4207.4207.5	controllerType=0 controllerNumber=1 scan=4207	12.4176
03764:2	1	E.NLNLC[+57.021]GNGQC[+57.021]LNAPGGYRC[+57.021]E.C	1413		C[+57]*3	1134	2	2266.99	2266.97	0	4.5	Specific	516.7	516.7	516.7	6.84	107	>hFBN1-Nterm 070820	1	dw031021_3.3967.3967.2	controllerType=0 controllerNumber=1 scan=3967	11.8637
03772:3	1	E.NLNLC[+57.021]GNGQC[+57.021]LNAPGGYRC[+57.021]E.C	1413		C[+57]*3	756.334	3	2266.99	2266.97	0	4.9	Specific	621.77	621.77	621.77	8.57	107	>hFBN1-Nterm 070820	1	dw031021_3.3974.3974.3	controllerType=0 controllerNumber=1 scan=3974	11.8808
03711:3	1	E.NLNLC[+57.021]GNGQC[+57.021]LNAPGGYRC[+57.021]E.C	1413		C[+57]*3	756.333	3	2266.99	2266.97	0	4.7	Specific	627.54	627.54	627.54	8.57	107	>hFBN1-Nterm 070820	1	dw031021_3.3921.3921.3	controllerType=0 controllerNumber=1 scan=3921	11.7566
03700:2	1	E.NLNLC[+57.021]GNGQC[+57.021]LNAPGGYRC[+57.021]E.C	1413		C[+57]*3	1134	2	2266.98	2266.97	0	3.5	Specific	768.76	768.76	768.76	11.89	107	>hFBN1-Nterm 070820	1	dw031021_3.3911.3911.2	controllerType=0 controllerNumber=1 scan=3911	11.7339
03800:3	1	E.NLNLC[+57.021]GNGQC[+57.021]LN[+15.995]APGGYRC[+57.021]E.C	1413		C[+57]*3, N[+16]	761.665	3	2282.98	2282.97	0	4.9	Specific	524.54	524.54	140.48	6.81	107	>hFBN1-Nterm 070820	1	dw031021_3.3997.3997.3	controllerType=0 controllerNumber=1 scan=3997	11.9349
03675:3	1	E.NLNLC[+57.021]GNGQC[+57.021]LN[+15.995]APGGYRC[+57.021]E.C	1413		C[+57]*3, N[+16]	761.665	3	2282.98	2282.97	0	4.4	Specific	577.02	577.02	132.74	7.57	107	>hFBN1-Nterm 070820	1	dw031021_3.3890.3890.3	controllerType=0 controllerNumber=1 scan=3890	11.6851
03752:2	1	E.NLNLC[+57.021]GNGQC[+57.021]LN[+15.995]APGGYRC[+57.021]E.C	1413		C[+57]*3, N[+16]	1142	2	2282.99	2282.97	0	6.6	Specific	580.46	580.46	152.6	7.76	107	>hFBN1-Nterm 070820	1	dw031021_3.3956.3956.2	controllerType=0 controllerNumber=1 scan=3956	11.8377
03737:3	1	E.NLNLC[+57.021]GNGQC[+57.021]LN[+15.995]APGGYRC[+57.021]E.C	1413		C[+57]*3, N[+16]	761.664	3	2282.98	2282.97	0	3.9	Specific	586.56	586.56	177.41	7.57	107	>hFBN1-Nterm 070820	1	dw031021_3.3942.3942.3	controllerType=0 controllerNumber=1 scan=3942	11.8054
03694:2	1	E.NLNLC[+57.021]GNGQC[+57.021]LN[+15.995]APGGYRC[+57.021]E.C	1413		C[+57]*3, N[+16]	1141.99	2	2282.98	2282.97	0	4	Specific	768.74	768.74	255.36	11.89	107	>hFBN1-Nterm 070820	1	dw031021_3.3904.3904.2	controllerType=0 controllerNumber=1 scan=3904	11.7176
03882:3	1	E.NLNLC[+57.021]GNGQC[+57.021]LNAPGGYRC[+57.021]EC[+57.021]D.M	1413		C[+57]*4	848.017	3	2542.04	2542.03	0	1	Specific	425.53	425.53	425.53	5.22	107	>hFBN1-Nterm 070820	1	dw031021_3.4062.4062.3	controllerType=0 controllerNumber=1 scan=4062	12.0863
03814:3	1	E.NLNLC[+57.021]GNGQC[+57.021]LNAPGGYRC[+57.021]EC[+57.021]D.M	1413		C[+57]*4	848.02	3	2542.04	2542.03	0	4.8	Specific	644.79	644.79	644.79	7.94	107	>hFBN1-Nterm 070820	1	dw031021_3.4007.4007.3	controllerType=0 controllerNumber=1 scan=4007	11.9576
03750:3	1	E.NLNLC[+57.021]GNGQC[+57.021]LNAPGGYRC[+57.021]EC[+57.021]D.M	1413		C[+57]*4	848.02	3	2542.05	2542.03	0	5.7	Specific	735.5	735.5	735.5	9.81	107	>hFBN1-Nterm 070820	1	dw031021_3.3955.3955.3	controllerType=0 controllerNumber=1 scan=3955	11.8355
03799:3	1	E.NLNLC[+57.021]GNGQC[+57.021]LN[+15.995]APGGYRC[+57.021]EC[+57.021]D.M	1413		C[+57]*4, N[+16]	853.352	3	2558.04	2558.03	0	5.2	Specific	570.78	570.78	109.14	6.94	107	>hFBN1-Nterm 070820	1	dw031021_3.3996.3996.3	controllerType=0 controllerNumber=1 scan=3996	11.9327
03739:3	1	E.NLNLC[+57.021]GNGQC[+57.021]LN[+15.995]APGGYRC[+57.021]EC[+57.021]D.M	1413		C[+57]*4, N[+16]	853.352	3	2558.04	2558.03	0	5.7	Specific	704.45	704.45	160.51	9.81	107	>hFBN1-Nterm 070820	1	dw031021_3.3944.3944.3	controllerType=0 controllerNumber=1 scan=3944	11.8097
06126:3	1	E.C[+57.021]SLPNIC[+57.021]VFGTC[+57.021]HNLPGLFRC[+57.021]E.C	1452		C[+57]*4	884.412	3	2651.22	2651.2	0	8.6	Specific	484.42	484.42	484.42	5.37	107	>hFBN1-Nterm 070820	1	dw031021_3.5802.5802.3	controllerType=0 controllerNumber=1 scan=5802	16.177
06046:3	1	E.C[+57.021]SLPNIC[+57.021]VFGTC[+57.021]HNLPGLFRC[+57.021]E.C	1452		C[+57]*4	884.409	3	2651.21	2651.2	0	5.1	Specific	844.58	833.81	833.81	12.89	107	>hFBN1-Nterm 070820	1	dw031021_3.5744.5744.3	controllerType=0 controllerNumber=1 scan=5744	16.0396
05979:3	1	E.C[+57.021]SLPNIC[+57.021]VFGTC[+57.021]HNLPGLFRC[+57.021]E.C	1452		C[+57]*4	884.408	3	2651.21	2651.2	0	3.7	Specific	864.75	855.38	855.38	13.89	107	>hFBN1-Nterm 070820	1	dw031021_3.5690.5690.3	controllerType=0 controllerNumber=1 scan=5690	15.9116
07272:3	1	E.C[+57.021][-17.027]SLPNIC[+57.021]VFGTC[+57.021]HNLPGLFRC[+57.021]E.C	1452		C[-17][+57]*4	878.735	3	2634.19	2634.17	0	7.4	Specific	295.52	295.52	295.52	4.98	107	>hFBN1-Nterm 070820	1	dw031021_3.6658.6658.3	controllerType=0 controllerNumber=1 scan=6658	18.2105
06047:3	1	E.C[+57.021]SLPNIC[+57.021]VFGTC[+57.021]HN[+15.995]LPGLFRC[+57.021]E.C	1452		C[+57]*4, N[+16]	889.741	3	2667.21	2667.19	0	6.2	Specific	648.07	648.07	32.7	8.76	107	>hFBN1-Nterm 070820	1	dw031021_3.5745.5745.3	controllerType=0 controllerNumber=1 scan=5745	16.0417
05983:3	1	E.C[+57.021]SLPNIC[+57.021]VFGTC[+57.021]HN[+15.995]LPGLFRC[+57.021]E.C	1452		C[+57]*4, N[+16]	889.738	3	2667.2	2667.19	0	2.7	Specific	718.21	718.21	34.65	10.44	107	>hFBN1-Nterm 070820	1	dw031021_3.5693.5693.3	controllerType=0 controllerNumber=1 scan=5693	15.9181
06062:3	1	E.C[+57.021]SLPNIC[+57.021]VFGTC[+57.021]HNLPGLFRC[+57.021]EC[+57.021]E.I	1452		C[+57]*5	980.768	3	2940.29	2940.27	0	6.3	Specific	395.9	395.9	395.9	3.56	107	>hFBN1-Nterm 070820	1	dw031021_3.5756.5756.3	controllerType=0 controllerNumber=1 scan=5756	16.0678
06144:3	1	E.C[+57.021]SLPNIC[+57.021]VFGTC[+57.021]HNLPGLFRC[+57.021]EC[+57.021]E.I	1452		C[+57]*5	980.771	3	2940.3	2940.27	0	9.3	Specific	401	401	401	2.62	107	>hFBN1-Nterm 070820	1	dw031021_3.5813.5813.3	controllerType=0 controllerNumber=1 scan=5813	16.2035
05928:3	1	E.C[+57.021]SLPNIC[+57.021]VFGTC[+57.021]HNLPGLFRC[+57.021]EC[+57.021]E.I	1452		C[+57]*5	980.768	3	2940.29	2940.27	0	5.7	Specific	805.18	764.79	764.79	11.32	107	>hFBN1-Nterm 070820	1	dw031021_3.5649.5649.3	controllerType=0 controllerNumber=1 scan=5649	15.8133
05993:3	1	E.C[+57.021]SLPNIC[+57.021]VFGTC[+57.021]HNLPGLFRC[+57.021]EC[+57.021]E.I	1452		C[+57]*5	980.766	3	2940.28	2940.27	0	3.5	Specific	884.72	841.26	841.26	12.45	107	>hFBN1-Nterm 070820	1	dw031021_3.5701.5701.3	controllerType=0 controllerNumber=1 scan=5701	15.9371
06082:3	1	E.C[+57.021]SLPNIC[+57.021]VFGTC[+57.021]HN[+15.995]LPGLFRC[+57.021]EC[+57.021]E.I	1452		C[+57]*5, N[+16]	986.099	3	2956.28	2956.27	0	5.3	Specific	331.65	331.65	11.42	2.65	107	>hFBN1-Nterm 070820	1	dw031021_3.5769.5769.3	controllerType=0 controllerNumber=1 scan=5769	16.0986
07241:3	1	E.C[+57.021][-17.027]SLPNIC[+57.021]VFGTC[+57.021]HNLPGLFRC[+57.021]EC[+57.021]E.I	1452		C[-17][+57]*5	975.093	3	2923.27	2923.25	0	7	Specific	555.31	555.31	555.31	5.56	107	>hFBN1-Nterm 070820	1	dw031021_3.6634.6634.3	controllerType=0 controllerNumber=1 scan=6634	18.1531
06006:3	1	E.C[+57.021]SLPNIC[+57.021]VFGTC[+57.021]HN[+15.995]LPGLFRC[+57.021]EC[+57.021]E.I	1452		C[+57]*5, N[+16]	986.098	3	2956.28	2956.27	0	4.8	Specific	754.67	754.67	11.62	10.45	107	>hFBN1-Nterm 070820	1	dw031021_3.5711.5711.3	controllerType=0 controllerNumber=1 scan=5711	15.9609
05940:3	1	E.C[+57.021]SLPNIC[+57.021]VFGTC[+57.021]HN[+15.995]LPGLFRC[+57.021]EC[+57.021]E.I	1452		C[+57]*5, N[+16]	986.097	3	2956.28	2956.27	0	3.2	Specific	861.01	826.25	40.61	12.45	107	>hFBN1-Nterm 070820	1	dw031021_3.5660.5660.3	controllerType=0 controllerNumber=1 scan=5660	15.8394
07190:3	1	E.C[+57.021][-17.027]SLPNIC[+57.021]VFGTC[+57.021]HN[+15.995]LPGLFRC[+57.021]EC[+57.021]E.I	1452		C[-17][+57]*5, N[+16]	980.423	3	2939.25	2939.24	0	4.4	Specific	299.92	299.92	25.01	3.67	107	>hFBN1-Nterm 070820	1	dw031021_3.6592.6592.3	controllerType=0 controllerNumber=1 scan=6592	18.0521
05958:4	1	E.C[+57.021][-17.027]SLPN[+15.995]IC[+57.021]VFGTC[+57.021]HNLPGLFRC[+57.021]EC[+57.021]E.I	1452		C[-17][+57]*5, N[+16]	735.576	4	2939.28	2939.24	0	13.6	Specific	341.43	341.43	224.25	1.73	107	>hFBN1-Nterm 070820	1	dw031021_3.5673.5673.4	controllerType=0 controllerNumber=1 scan=5673	15.8701
06388:3	1	E.C[+57.021]LDPTTC[+57.021]ISGNC[+57.021]VNTPGSYIC[+57.021]DC[+57.021]PPDFE.L	1493		C[+57]*5	1083.77	3	3249.31	3249.29	0	4.2	Specific	419.37	217.64	217.64	3.81	107	>hFBN1-Nterm 070820	1	dw031021_3.5997.5997.3	controllerType=0 controllerNumber=1 scan=5997	16.6423
06215:3	1	E.C[+57.021]LDPTTC[+57.021]ISGNC[+57.021]VNT[+162.053]PGSYIC[+57.021]DC[+57.021]PPDFE.L	1493	Hex(1)	C[+57]*5, T[+162]	1137.8	3	3411.37	3411.35	0	7.2	Specific	163.2	163.2	3.6	2.81	107	>hFBN1-Nterm 070820	1	dw031021_3.5866.5866.3	controllerType=0 controllerNumber=1 scan=5866	16.3302
06154:3	1	E.C[+57.021]LDPTTC[+57.021]IS[+162.053]GNC[+57.021]VNTPGSYIC[+57.021]DC[+57.021]PPDFE.L	1493	Hex(1)	C[+57]*5, S[+162]	1137.8	3	3411.37	3411.35	0	8.1	Specific	172.95	122.77	1.69	1.42	107	>hFBN1-Nterm 070820	1	dw031021_3.5821.5821.3	controllerType=0 controllerNumber=1 scan=5821	16.2231
06022:3	1	E.C[+57.021]LDPTTC[+57.021]IS[+162.053]GNC[+57.021]VNTPGSYIC[+57.021]DC[+57.021]PPDFE.L	1493	Hex(1)	C[+57]*5, S[+162]	1137.79	3	3411.36	3411.35	0	5.2	Specific	357.41	357.41	2.96	4.11	107	>hFBN1-Nterm 070820	1	dw031021_3.5724.5724.3	controllerType=0 controllerNumber=1 scan=5724	15.9913
06091:3	1	E.C[+57.021]LDPTTC[+57.021]ISGNC[+57.021]VNT[+162.053]PGSYIC[+57.021]DC[+57.021]PPDFE.L	1493	Hex(1)	C[+57]*5, T[+162]	1137.8	3	3411.37	3411.35	0	7.2	Specific	669.22	442.33	3.6	8.52	107	>hFBN1-Nterm 070820	1	dw031021_3.5777.5777.3	controllerType=0 controllerNumber=1 scan=5777	16.1182
06052:2	1	E.C[+57.021]LDPTTC[+57.021]ISGNC[+57.021]VNTPGS[+162.053]YIC[+57.021]DC[+57.021]PPDFE.L	1493	Hex(1)	C[+57]*5, S[+162]	1706.18	2	3411.35	3411.35	0	0.1	Specific	696.58	304.37	8.02	5.89	107	>hFBN1-Nterm 070820	1	dw031021_3.5748.5748.2	controllerType=0 controllerNumber=1 scan=5748	16.0484
06096:3	1	E.C[+57.021]LDPTTC[+57.021]ISGN[+15.995]C[+57.021]VNT[+162.053]PGSYIC[+57.021]DC[+57.021]PPDFE.L	1493	Hex(1)	C[+57]*5, N[+16], T[+162]	1143.13	3	3427.37	3427.34	0	8.6	Specific	128.57	128.57	0	1.67	107	>hFBN1-Nterm 070820	1	dw031021_3.5780.5780.3	controllerType=0 controllerNumber=1 scan=5780	16.1248
06031:3	1	E.C[+57.021]LDPTTC[+57.021]ISGNC[+57.021]VN[+15.995]T[+162.053]PGSYIC[+57.021]DC[+57.021]PPDFE.L	1493	Hex(1)	C[+57]*5, N[+16], T[+162]	1143.13	3	3427.36	3427.34	0	6.7	Specific	237.17	237.17	0	2.97	107	>hFBN1-Nterm 070820	1	dw031021_3.5733.5733.3	controllerType=0 controllerNumber=1 scan=5733	16.0136

## Sheet: DW_040821_3
Query #:z	Protein Rank	Peptide < ProteinMetrics Confidential >	Starting position	Glycans NHFAGNa	Modification Type(s)	Observed m/z	z	Observed (M+H)	Calc. mass (M+H)	Off-by-x error	Mass error (ppm)	Cleavage	Score	Delta	Delta Mod	|Log Prob|	# of unique peptides	Protein Name	Protein DB number	Comment	Scan #	Scan Time
02287:3	1	E.NTRGSYKC[+57.021]IC[+57.021]NSGYE.V	743		C[+57]*2	603.592	3	1808.76	1808.77	0	-4.7	Specific	134.8	134.8	134.8	1.4	126	>hFBN1-Nterm 070820	1	DW040821_3.2983.2983.3	controllerType=0 controllerNumber=1 scan=2983	10.0797
02211:3	1	E.NTRGSYKC[+57.021]IC[+57.021]NSGYE.V	743		C[+57]*2	603.593	3	1808.76	1808.77	0	-3	Specific	190.87	190.87	190.87	2.18	126	>hFBN1-Nterm 070820	1	DW040821_3.2911.2911.3	controllerType=0 controllerNumber=1 scan=2911	9.9206
02012:3	1	E.NTRGSYKC[+57.021]IC[+57.021]NSGYE.V	743		C[+57]*2	603.592	3	1808.76	1808.77	0	-3.9	Specific	192.6	192.6	192.6	2.18	126	>hFBN1-Nterm 070820	1	DW040821_3.2736.2736.3	controllerType=0 controllerNumber=1 scan=2736	9.5233
02188:3	1	E.NTRGSYKC[+57.021]IC[+57.021]NSGYE.V	743		C[+57]*2	603.594	3	1808.77	1808.77	0	-1.3	Specific	230.18	215.86	215.86	2.41	126	>hFBN1-Nterm 070820	1	DW040821_3.2892.2892.3	controllerType=0 controllerNumber=1 scan=2892	9.8793
02130:3	1	E.NTRGSYKC[+57.021]IC[+57.021]NSGYE.V	743		C[+57]*2	603.594	3	1808.77	1808.77	0	-1.6	Specific	333.89	333.89	333.89	2.98	126	>hFBN1-Nterm 070820	1	DW040821_3.2839.2839.3	controllerType=0 controllerNumber=1 scan=2839	9.7635
02070:3	1	E.NTRGSYKC[+57.021]IC[+57.021]NSGYE.V	743		C[+57]*2	603.594	3	1808.77	1808.77	0	-1.6	Specific	348.57	348.57	348.57	3.26	126	>hFBN1-Nterm 070820	1	DW040821_3.2785.2785.3	controllerType=0 controllerNumber=1 scan=2785	9.6386
02196:3	1	E.NTRGSYKC[+57.021]IC[+57.021]NSGYE.V	743		C[+57]*2	603.594	3	1808.77	1808.77	0	-1.3	Specific	354.45	330.94	330.94	2.98	126	>hFBN1-Nterm 070820	1	DW040821_3.2898.2898.3	controllerType=0 controllerNumber=1 scan=2898	9.8914
02104:3	1	E.NT[+162.053]RGSYKC[+57.021]IC[+57.021]NSGYE.V	743	Hex(1)	C[+57]*2, T[+162]	657.611	3	1970.82	1970.82	0	-1.4	Specific	176.94	109.21	6	1.52	126	>hFBN1-Nterm 070820	1	DW040821_3.2814.2814.3	controllerType=0 controllerNumber=1 scan=2814	9.7042
01750:3	1	E.NT[+162.053]RGSYKC[+57.021]IC[+57.021]NSGYE.V	743	Hex(1)	C[+57]*2, T[+162]	657.607	3	1970.81	1970.82	0	-7.1	Specific	223.58	223.58	6	2.41	126	>hFBN1-Nterm 070820	1	DW040821_3.2483.2483.3	controllerType=0 controllerNumber=1 scan=2483	8.9076
01782:3	1	E.NT[+162.053]RGSYKC[+57.021]IC[+57.021]NSGYE.V	743	Hex(1)	C[+57]*2, T[+162]	657.609	3	1970.81	1970.82	0	-4.3	Specific	290.24	290.24	6.57	3.08	126	>hFBN1-Nterm 070820	1	DW040821_3.2514.2514.3	controllerType=0 controllerNumber=1 scan=2514	8.9832
02028:3	1	E.NT[+162.053]RGSYKC[+57.021]IC[+57.021]NSGYE.V	743	Hex(1)	C[+57]*2, T[+162]	657.611	3	1970.82	1970.82	0	-1.4	Specific	387.91	359.76	6.51	3.46	126	>hFBN1-Nterm 070820	1	DW040821_3.2752.2752.3	controllerType=0 controllerNumber=1 scan=2752	9.5618
01854:3	1	E.NT[+162.053]RGSYKC[+57.021]IC[+57.021]NSGYE.V	743	Hex(1)	C[+57]*2, T[+162]	657.611	3	1970.82	1970.82	0	-1.4	Specific	442.27	387.15	6	4.97	126	>hFBN1-Nterm 070820	1	DW040821_3.2596.2596.3	controllerType=0 controllerNumber=1 scan=2596	9.1941
01814:3	1	E.NT[+162.053]RGSYKC[+57.021]IC[+57.021]NSGYE.V	743	Hex(1)	C[+57]*2, T[+162]	657.61	3	1970.82	1970.82	0	-2.9	Specific	446.96	380.28	6	4.72	126	>hFBN1-Nterm 070820	1	DW040821_3.2553.2553.3	controllerType=0 controllerNumber=1 scan=2553	9.0867
01904:3	1	E.NT[+162.053]RGSYKC[+57.021]IC[+57.021]NSGYE.V	743	Hex(1)	C[+57]*2, T[+162]	657.611	3	1970.82	1970.82	0	-1.4	Specific	495.79	374.88	6	5.12	126	>hFBN1-Nterm 070820	1	DW040821_3.2641.2641.3	controllerType=0 controllerNumber=1 scan=2641	9.3032
01968:3	1	E.NT[+162.053]RGSYKC[+57.021]IC[+57.021]NSGYE.V	743	Hex(1)	C[+57]*2, T[+162]	657.611	3	1970.82	1970.82	0	-1.8	Specific	536.97	427.98	6	5.61	126	>hFBN1-Nterm 070820	1	DW040821_3.2696.2696.3	controllerType=0 controllerNumber=1 scan=2696	9.4315
01886:3	1	E.N[+15.995]T[+162.053]RGSYKC[+57.021]IC[+57.021]NSGYE.V	743	Hex(1)	C[+57]*2, N[+16], T[+162]	662.943	3	1986.82	1986.82	0	-0.9	Specific	164.88	164.88	6	1.83	126	>hFBN1-Nterm 070820	1	DW040821_3.2626.2626.3	controllerType=0 controllerNumber=1 scan=2626	9.267
01941:3	1	E.N[+15.995]T[+162.053]RGSYKC[+57.021]IC[+57.021]NSGYE.V	743	Hex(1)	C[+57]*2, N[+16], T[+162]	662.943	3	1986.81	1986.82	0	-1.2	Specific	233.83	233.83	6	2.41	126	>hFBN1-Nterm 070820	1	DW040821_3.2675.2675.3	controllerType=0 controllerNumber=1 scan=2675	9.3824
Other Peptides
03031:2	1	E.SGC[+57.021]LNGGRC[+57.021]VAPNRC[+57.021]AC[+57.021]TYGFTGPQC[+57.021]E.R	154		C[+57]*5	1525.13	2	3049.26	3049.26	0	-0.7	Specific	447.44	301.57	301.57	2.11	126	>hFBN1-Nterm 070820	1	DW040821_3.3609.3609.2	controllerType=0 controllerNumber=1 scan=3609	11.5082
03154:4	1	E.SGC[+57.021]LNGGRC[+57.021]VAPNRC[+57.021]AC[+57.021]TYGFTGPQC[+57.021]E.R	154		C[+57]*5	763.07	4	3049.26	3049.26	0	-0.5	Specific	468.68	407.49	407.49	4.2	126	>hFBN1-Nterm 070820	1	DW040821_3.3710.3710.4	controllerType=0 controllerNumber=1 scan=3710	11.7351
03069:4	1	E.SGC[+57.021]LNGGRC[+57.021]VAPNRC[+57.021]AC[+57.021]TYGFTGPQC[+57.021]E.R	154		C[+57]*5	763.07	4	3049.26	3049.26	0	-0.5	Specific	505.89	480.61	480.61	4.59	126	>hFBN1-Nterm 070820	1	DW040821_3.3639.3639.4	controllerType=0 controllerNumber=1 scan=3639	11.5757
02981:3	1	E.SGC[+57.021]LNGGRC[+57.021]VAPNRC[+57.021]AC[+57.021]TYGFTGPQC[+57.021]E.R	154		C[+57]*5	1017.09	3	3049.27	3049.26	0	3.2	Specific	519.37	371.09	371.09	6	126	>hFBN1-Nterm 070820	1	DW040821_3.3566.3566.3	controllerType=0 controllerNumber=1 scan=3566	11.4098
03102:3	1	E.SGC[+57.021]LNGGRC[+57.021]VAPNRC[+57.021]AC[+57.021]TYGFTGPQC[+57.021]E.R	154		C[+57]*5	1017.09	3	3049.26	3049.26	0	0.5	Specific	561.73	386.82	386.82	6.21	126	>hFBN1-Nterm 070820	1	DW040821_3.3669.3669.3	controllerType=0 controllerNumber=1 scan=3669	11.6445
03000:4	1	E.SGC[+57.021]LNGGRC[+57.021]VAPNRC[+57.021]AC[+57.021]TYGFTGPQC[+57.021]E.R	154		C[+57]*5	763.071	4	3049.26	3049.26	0	0.5	Specific	585.42	489.45	489.45	5.74	126	>hFBN1-Nterm 070820	1	DW040821_3.3585.3585.4	controllerType=0 controllerNumber=1 scan=3585	11.4537
03041:3	1	E.SGC[+57.021]LNGGRC[+57.021]VAPNRC[+57.021]AC[+57.021]TYGFTGPQC[+57.021]E.R	154		C[+57]*5	1017.09	3	3049.27	3049.26	0	2.6	Specific	606.94	454.19	454.19	8.15	126	>hFBN1-Nterm 070820	1	DW040821_3.3618.3618.3	controllerType=0 controllerNumber=1 scan=3618	11.5291
03139:3	1	E.SGC[+57.021]LN[+15.995]GGRC[+57.021]VAPNRC[+57.021]AC[+57.021]TYGFTGPQC[+57.021]E.R	154		C[+57]*5, N[+16]	1022.42	3	3065.25	3065.25	0	-2.2	Specific	90.37	90.37	31.45	1.59	126	>hFBN1-Nterm 070820	1	DW040821_3.3698.3698.3	controllerType=0 controllerNumber=1 scan=3698	11.7092
03061:3	1	E.SGC[+57.021]LNGGRC[+57.021]VAPN[+15.995]RC[+57.021]AC[+57.021]TYGFTGPQC[+57.021]E.R	154		C[+57]*5, N[+16]	1022.42	3	3065.24	3065.25	0	-3	Specific	217.2	191.15	34.7	1.88	126	>hFBN1-Nterm 070820	1	DW040821_3.3633.3633.3	controllerType=0 controllerNumber=1 scan=3633	11.5631
05520:2	1	E.C[+57.021]QAIPGLC[+57.021]QGGNC[+57.021]INTVGSFE.C	252		C[+57]*3	1141.51	2	2282.01	2282	0	4.6	Specific	383.41	382.99	382.99	5.44	126	>hFBN1-Nterm 070820	1	DW040821_3.5573.5573.2	controllerType=0 controllerNumber=1 scan=5573	16.0276
05518:3	1	E.C[+57.021]QAIPGLC[+57.021]QGGNC[+57.021]INTVGSFE.C	252		C[+57]*3	761.339	3	2282	2282	0	0.8	Specific	404.12	404.12	404.12	4.57	126	>hFBN1-Nterm 070820	1	DW040821_3.5572.5572.3	controllerType=0 controllerNumber=1 scan=5572	16.0254
05156:3	1	E.C[+57.021]QAIPGLC[+57.021]QGGNC[+57.021]INTVGSFE.C	252		C[+57]*3	761.337	3	2282	2282	0	-1.4	Specific	501.49	489.76	489.76	5.57	126	>hFBN1-Nterm 070820	1	DW040821_3.5298.5298.3	controllerType=0 controllerNumber=1 scan=5298	15.3827
05447:2	1	E.C[+57.021]QAIPGLC[+57.021]QGGNC[+57.021]INTVGSFE.C	252		C[+57]*3	1141.51	2	2282.01	2282	0	3.2	Specific	516.4	428.61	428.61	6.15	126	>hFBN1-Nterm 070820	1	DW040821_3.5520.5520.2	controllerType=0 controllerNumber=1 scan=5520	15.9016
05445:3	1	E.C[+57.021]QAIPGLC[+57.021]QGGNC[+57.021]INTVGSFE.C	252		C[+57]*3	761.341	3	2282.01	2282	0	4.2	Specific	528.28	469.64	469.64	5.58	126	>hFBN1-Nterm 070820	1	DW040821_3.5519.5519.3	controllerType=0 controllerNumber=1 scan=5519	15.8994
05090:3	1	E.C[+57.021]QAIPGLC[+57.021]QGGNC[+57.021]INTVGSFE.C	252		C[+57]*3	761.339	3	2282	2282	0	1.7	Specific	569.11	510.28	510.28	6.15	126	>hFBN1-Nterm 070820	1	DW040821_3.5245.5245.3	controllerType=0 controllerNumber=1 scan=5245	15.2601
07257:2	1	E.C[+57.021][-17.027]QAIPGLC[+57.021]QGGNC[+57.021]INTVGSFE.C	252		C[-17][+57]*3	1132.99	2	2264.97	2264.97	0	0.7	Specific	306.9	306.9	306.9	4.46	126	>hFBN1-Nterm 070820	1	DW040821_3.6896.6896.2	controllerType=0 controllerNumber=1 scan=6896	19.1696
05073:3	1	E.C[+57.021]QAIPGLC[+57.021]QGGNC[+57.021]INT[+162.053]VGSFE.C	252	Hex(1)	C[+57]*3, T[+162]	815.357	3	2444.06	2444.05	0	2.1	Specific	546.2	546.2	5.6	5.01	126	>hFBN1-Nterm 070820	1	DW040821_3.5233.5233.3	controllerType=0 controllerNumber=1 scan=5233	15.232
05141:3	1	E.C[+57.021]QAIPGLC[+57.021]QGGNC[+57.021]INT[+162.053]VGSFE.C	252	Hex(1)	C[+57]*3, T[+162]	815.356	3	2444.05	2444.05	0	0.9	Specific	585.71	528.89	5.6	5.96	126	>hFBN1-Nterm 070820	1	DW040821_3.5286.5286.3	controllerType=0 controllerNumber=1 scan=5286	15.3554
05155:2	1	E.C[+57.021]QAIPGLC[+57.021]QGGNC[+57.021]INT[+162.053]VGSFE.C	252	Hex(1)	C[+57]*3, T[+162]	1222.53	2	2444.06	2444.05	0	1.7	Specific	606.91	513.55	5.6	8.3	126	>hFBN1-Nterm 070820	1	DW040821_3.5297.5297.2	controllerType=0 controllerNumber=1 scan=5297	15.3805
05088:2	1	E.C[+57.021]QAIPGLC[+57.021]QGGNC[+57.021]INTVGS[+162.053]FE.C	252	Hex(1)	C[+57]*3, S[+162]	1222.53	2	2444.06	2444.05	0	2.5	Specific	668.77	556.7	2.9	9.3	126	>hFBN1-Nterm 070820	1	DW040821_3.5244.5244.2	controllerType=0 controllerNumber=1 scan=5244	15.2579
06832:2	1	E.C[+57.021][-17.027]QAIPGLC[+57.021]QGGNC[+57.021]INT[+162.053]VGSFE.C	252	Hex(1)	C[-17][+57]*3, T[+162]	1214.01	2	2427.02	2427.03	0	-3.2	Specific	248.69	248.69	5.6	2.87	126	>hFBN1-Nterm 070820	1	DW040821_3.6582.6582.2	controllerType=0 controllerNumber=1 scan=6582	18.4206
06763:2	1	E.C[+57.021][-17.027]QAIPGLC[+57.021]QGGNC[+57.021]INT[+162.053]VGSFE.C	252	Hex(1)	C[-17][+57]*3, T[+162]	1214.02	2	2427.03	2427.03	0	0.5	Specific	325.78	239.87	5.6	3.33	126	>hFBN1-Nterm 070820	1	DW040821_3.6534.6534.2	controllerType=0 controllerNumber=1 scan=6534	18.3063
03655:4	1	E.C[+57.021]QAIPGLC[+57.021]QGGNC[+57.021]INTVGSFEC[+57.021]KC[+57.021]PAGHKLNE.V	252		C[+57]*5	894.905	4	3576.6	3576.59	0	2.3	Specific	1093.11	992.08	992.08	16.46	126	>hFBN1-Nterm 070820	1	DW040821_3.4123.4123.4	controllerType=0 controllerNumber=1 scan=4123	12.6633
03788:4	1	E.C[+57.021]QAIPGLC[+57.021]QGGNC[+57.021]INTVGSFEC[+57.021]KC[+57.021]PAGHKLNE.V	252		C[+57]*5	894.905	4	3576.6	3576.59	0	2.1	Specific	1123.59	1043.98	1043.98	17.46	126	>hFBN1-Nterm 070820	1	DW040821_3.4230.4230.4	controllerType=0 controllerNumber=1 scan=4230	12.9092
03718:4	1	E.C[+57.021]QAIPGLC[+57.021]QGGNC[+57.021]INTVGSFEC[+57.021]KC[+57.021]PAGHKLNE.V	252		C[+57]*5	894.905	4	3576.6	3576.59	0	2.5	Specific	1201.64	1015.41	1015.41	19.46	126	>hFBN1-Nterm 070820	1	DW040821_3.4175.4175.4	controllerType=0 controllerNumber=1 scan=4175	12.7836
04346:3	1	E.C[+57.021]QAIPGLC[+57.021]QGGNC[+57.021]INT[+146.058]VGSFEC[+57.021]KC[+57.021]PAGHKLNE.V	252	Fuc(1)	C[+57]*5, T[+146]	1241.54	3	3722.61	3722.65	0	-11.1	Specific	200.92	200.92	2	1.43	126	>hFBN1-Nterm 070820	1	DW040821_3.4667.4667.3	controllerType=0 controllerNumber=1 scan=4667	13.918
03600:4	1	E.C[+57.021]QAIPGLC[+57.021]QGGNC[+57.021]INT[+132.042]VGSFEC[+57.021]KC[+57.021]PAGHKLNE.V	252	Pent(1)	C[+57]*5, T[+132]	927.914	4	3708.64	3708.63	0	0.9	Specific	253.58	253.58	90.98	1.66	126	>hFBN1-Nterm 070820	1	DW040821_3.4073.4073.4	controllerType=0 controllerNumber=1 scan=4073	12.5533
04374:4	1	E.C[+57.021]QAIPGLC[+57.021]QGGNC[+57.021]INT[+146.058]VGSFEC[+57.021]KC[+57.021]PAGHKLNE.V	252	Fuc(1)	C[+57]*5, T[+146]	931.407	4	3722.61	3722.65	0	-11.1	Specific	345.83	345.83	2	3.51	126	>hFBN1-Nterm 070820	1	DW040821_3.4690.4690.4	controllerType=0 controllerNumber=1 scan=4690	13.9711
03768:4	1	E.C[+57.021]QAIPGLC[+57.021]QGGNC[+57.021]INT[+162.053]VGSFEC[+57.021]KC[+57.021]PAGHKLNE.V	252	Hex(1)	C[+57]*5, T[+162]	935.417	4	3738.65	3738.64	0	0.8	Specific	371.44	371.44	2	3.84	126	>hFBN1-Nterm 070820	1	DW040821_3.4216.4216.4	controllerType=0 controllerNumber=1 scan=4216	12.8751
03526:5	1	E.C[+57.021]QAIPGLC[+57.021]QGGNC[+57.021]INT[+162.053]VGSFEC[+57.021]KC[+57.021]PAGHKLNE.V	252	Hex(1)	C[+57]*5, T[+162]	748.534	5	3738.64	3738.64	0	-0.8	Specific	532.52	532.52	14.13	5.15	126	>hFBN1-Nterm 070820	1	DW040821_3.4017.4017.5	controllerType=0 controllerNumber=1 scan=4017	12.4311
04434:3	1	E.C[+57.021][-17.027]QAIPGLC[+57.021]QGGNC[+57.021]INTVGSFEC[+57.021]KC[+57.021]PAGHKLNE.V	252		C[-17][+57]*5	1187.19	3	3559.57	3559.56	0	1.2	Specific	653.47	653.47	653.47	7.34	126	>hFBN1-Nterm 070820	1	DW040821_3.4734.4734.3	controllerType=0 controllerNumber=1 scan=4734	14.075
04445:4	1	E.C[+57.021][-17.027]QAIPGLC[+57.021]QGGNC[+57.021]INTVGSFEC[+57.021]KC[+57.021]PAGHKLNE.V	252		C[-17][+57]*5	890.653	4	3559.59	3559.56	0	7.6	Specific	719.3	719.3	719.3	8.68	126	>hFBN1-Nterm 070820	1	DW040821_3.4744.4744.4	controllerType=0 controllerNumber=1 scan=4744	14.0976
03826:4	1	E.C[+57.021]QAIPGLC[+57.021]QGGNC[+57.021]INT[+162.053]VGSFEC[+57.021]KC[+57.021]PAGHKLNE.V	252	Hex(1)	C[+57]*5, T[+162]	935.421	4	3738.66	3738.64	0	5.2	Specific	762.22	762.22	2	10.03	126	>hFBN1-Nterm 070820	1	DW040821_3.4260.4260.4	controllerType=0 controllerNumber=1 scan=4260	12.9762
03487:3	1	E.C[+57.021]QAIPGLC[+57.021]QGGNC[+57.021]INTVGS[+162.053]FEC[+57.021]KC[+57.021]PAGHKLNE.V	252	Hex(1)	C[+57]*5, S[+162]	1246.88	3	3738.64	3738.64	0	-1.2	Specific	887.14	887.14	15.6	11.34	126	>hFBN1-Nterm 070820	1	DW040821_3.3986.3986.3	controllerType=0 controllerNumber=1 scan=3986	12.363
03721:4	1	E.C[+57.021]QAIPGLC[+57.021]QGGNC[+57.021]INTVGS[+162.053]FEC[+57.021]KC[+57.021]PAGHKLNE.V	252	Hex(1)	C[+57]*5, S[+162]	935.42	4	3738.66	3738.64	0	3.8	Specific	1026.14	919.06	10.71	15.03	126	>hFBN1-Nterm 070820	1	DW040821_3.4177.4177.4	controllerType=0 controllerNumber=1 scan=4177	12.7869
03453:4	1	E.C[+57.021]QAIPGLC[+57.021]QGGNC[+57.021]INTVGS[+162.053]FEC[+57.021]KC[+57.021]PAGHKLNE.V	252	Hex(1)	C[+57]*5, S[+162]	935.417	4	3738.65	3738.64	0	0.6	Specific	1127.86	1056.05	9.26	17.27	126	>hFBN1-Nterm 070820	1	DW040821_3.3957.3957.4	controllerType=0 controllerNumber=1 scan=3957	12.3001
03589:4	1	E.C[+57.021]QAIPGLC[+57.021]QGGNC[+57.021]INTVGS[+162.053]FEC[+57.021]KC[+57.021]PAGHKLNE.V	252	Hex(1)	C[+57]*5, S[+162]	935.415	4	3738.64	3738.64	0	-1.2	Specific	1130.55	1034.31	10.35	17.27	126	>hFBN1-Nterm 070820	1	DW040821_3.4065.4065.4	controllerType=0 controllerNumber=1 scan=4065	12.5377
03662:4	1	E.C[+57.021]QAIPGLC[+57.021]QGGNC[+57.021]INTVGS[+162.053]FEC[+57.021]KC[+57.021]PAGHKLNE.V	252	Hex(1)	C[+57]*5, S[+162]	935.416	4	3738.64	3738.64	0	0	Specific	1144.73	1039.87	8.88	17.27	126	>hFBN1-Nterm 070820	1	DW040821_3.4129.4129.4	controllerType=0 controllerNumber=1 scan=4129	12.6758
03516:4	1	E.C[+57.021]QAIPGLC[+57.021]QGGNC[+57.021]INTVGS[+162.053]FEC[+57.021]KC[+57.021]PAGHKLNE.V	252	Hex(1)	C[+57]*5, S[+162]	935.416	4	3738.64	3738.64	0	-0.5	Specific	1244.71	1209.17	15.05	19.27	126	>hFBN1-Nterm 070820	1	DW040821_3.4010.4010.4	controllerType=0 controllerNumber=1 scan=4010	12.4169
03438:4	1	E.C[+57.021]QAIPGLC[+57.021]QGGN[+15.995]C[+57.021]INT[+203.079]VGSFEC[+57.021]KC[+57.021]PAGHKLNE.V	252	HexNAc(1)	C[+57]*5, N[+16], T[+203]	949.673	4	3795.67	3795.67	0	1	Specific	423.78	422.6	2	3.35	126	>hFBN1-Nterm 070820	1	DW040821_3.3946.3946.4	controllerType=0 controllerNumber=1 scan=3946	12.276
03622:4	1	E.C[+57.021]QAIPGLC[+57.021]QGGN[+15.995]C[+57.021]INT[+203.079]VGSFEC[+57.021]KC[+57.021]PAGHKLNE.V	252	HexNAc(1)	C[+57]*5, N[+16], T[+203]	949.671	4	3795.66	3795.67	0	-0.7	Specific	587.16	581.13	2	5.51	126	>hFBN1-Nterm 070820	1	DW040821_3.4094.4094.4	controllerType=0 controllerNumber=1 scan=4094	12.5978
03558:4	1	E.C[+57.021]QAIPGLC[+57.021]QGGNC[+57.021]IN[+15.995]TVGS[+162.053]FEC[+57.021]KC[+57.021]PAGHKLNE.V	252	Hex(1)	C[+57]*5, N[+16], S[+162]	939.414	4	3754.63	3754.64	0	-1.1	Specific	810.11	810.11	4.38	11.27	126	>hFBN1-Nterm 070820	1	DW040821_3.4041.4041.4	controllerType=0 controllerNumber=1 scan=4041	12.4829
04264:3	1	E.C[+57.021][-17.027]QAIPGLC[+57.021]QGGNC[+57.021]INTVGS[+162.053]FEC[+57.021]KC[+57.021]PAGHKLNE.V	252	Hex(1)	C[-17][+57]*5, S[+162]	1241.21	3	3721.63	3721.62	0	3.2	Specific	822.82	448.17	9.87	10.52	126	>hFBN1-Nterm 070820	1	DW040821_3.4605.4605.3	controllerType=0 controllerNumber=1 scan=4605	13.7748
04265:4	1	E.C[+57.021][-17.027]QAIPGLC[+57.021]QGGNC[+57.021]INTVGS[+162.053]FEC[+57.021]KC[+57.021]PAGHKLNE.V	252	Hex(1)	C[-17][+57]*5, S[+162]	931.164	4	3721.63	3721.62	0	4.1	Specific	850.74	444.34	10.02	12.03	126	>hFBN1-Nterm 070820	1	DW040821_3.4606.4606.4	controllerType=0 controllerNumber=1 scan=4606	13.7769
04199:4	1	E.C[+57.021][-17.027]QAIPGLC[+57.021]QGGNC[+57.021]INTVGS[+162.053]FEC[+57.021]KC[+57.021]PAGHKLNE.V	252	Hex(1)	C[-17][+57]*5, S[+162]	931.163	4	3721.63	3721.62	0	3.9	Specific	875.12	446.48	5.37	12.03	126	>hFBN1-Nterm 070820	1	DW040821_3.4553.4553.4	controllerType=0 controllerNumber=1 scan=4553	13.6533
04200:3	1	E.C[+57.021][-17.027]QAIPGLC[+57.021]QGGNC[+57.021]INTVGS[+162.053]FEC[+57.021]KC[+57.021]PAGHKLNE.V	252	Hex(1)	C[-17][+57]*5, S[+162]	1241.21	3	3721.62	3721.62	0	2.1	Specific	892.28	487.59	23.21	11.52	126	>hFBN1-Nterm 070820	1	DW040821_3.4554.4554.3	controllerType=0 controllerNumber=1 scan=4554	13.6555
03471:4	1	E.C[+57.021]QAIPGLC[+57.021]QGGNC[+57.021]IN[+15.995]TVGS[+162.053]FEC[+57.021]KC[+57.021]PAGHKLNE.V	252	Hex(1)	C[+57]*5, N[+16], S[+162]	939.414	4	3754.64	3754.64	0	-0.9	Specific	1163.08	1157.83	9.39	18.27	126	>hFBN1-Nterm 070820	1	DW040821_3.3973.3973.4	controllerType=0 controllerNumber=1 scan=3973	12.3354
04006:2	1	D.EC[+57.021]S[+162.053]T[+802.286]IPGIC[+57.021]E.G	293	Hex(1),HexNAc(1)Hex(1)Fuc(1)NeuAc(1)	C[+57]*2, S[+162], T[+802]	1065.4	2	2129.79	2129.82	0	-17.6	Specific	154.79	107.53	0	1.42	126	>hFBN1-Nterm 070820	1	DW040821_3.4406.4406.2	controllerType=0 controllerNumber=1 scan=4406	13.3128
03880:2	1	D.EC[+57.021]S[+802.286]T[+324.106]IPGIC[+57.021]E.G	293	HexNAc(1)Hex(1)Fuc(1)NeuAc(1),Hex(2)	C[+57]*2, S[+802], T[+324]	1146.43	2	2291.84	2291.88	0	-14.5	Specific	175.3	102.36	0	1.42	126	>hFBN1-Nterm 070820	1	DW040821_3.4301.4301.2	controllerType=0 controllerNumber=1 scan=4301	13.0706
03569:1	1	E.C[+57.021]STIPGIC[+57.021]E.G	294		C[+57]*2	1036.44	1	1036.44	1036.44	0	0.3	Specific	420.26	271.04	271.04	3.74	126	>hFBN1-Nterm 070820	1	DW040821_3.4051.4051.3	controllerType=0 controllerNumber=1 scan=4051	12.5033
03604:2	1	E.C[+57.021]STIPGIC[+57.021]E.G	294		C[+57]*2	518.725	2	1036.44	1036.44	0	-0.2	Specific	450.1	326.65	326.65	3.12	126	>hFBN1-Nterm 070820	1	DW040821_3.4077.4077.2	controllerType=0 controllerNumber=1 scan=4077	12.5629
03534:2	1	E.C[+57.021]STIPGIC[+57.021]E.G	294		C[+57]*2	518.725	2	1036.44	1036.44	0	-0.9	Specific	486.2	286.19	286.19	3.98	126	>hFBN1-Nterm 070820	1	DW040821_3.4023.4023.2	controllerType=0 controllerNumber=1 scan=4023	12.445
03667:2	1	E.C[+57.021]STIPGIC[+57.021]E.G	294		C[+57]*2	518.727	2	1036.45	1036.44	0	2.8	Specific	580.67	317.09	317.09	5.32	126	>hFBN1-Nterm 070820	1	DW040821_3.4134.4134.2	controllerType=0 controllerNumber=1 scan=4134	12.6885
05781:2	1	E.C[+57.021][-17.027]STIPGIC[+57.021]E.G	294		C[-17][+57]*2	510.212	2	1019.42	1019.42	0	-1.4	Specific	283.91	283.91	283.91	3.64	126	>hFBN1-Nterm 070820	1	DW040821_3.5783.5783.2	controllerType=0 controllerNumber=1 scan=5783	16.5252
03269:2	1	D.AGRC[+57.021]WSPGVTVAPE.M	364		C[+57]	743.857	2	1486.71	1486.71	0	-3.2	Specific	402.71	402.71	402.71	5.36	126	>hFBN1-Nterm 070820	1	DW040821_3.3802.3802.2	controllerType=0 controllerNumber=1 scan=3802	11.9444
03203:2	1	D.AGRC[+57.021]WSPGVTVAPE.M	364		C[+57]	743.86	2	1486.71	1486.71	0	1	Specific	510.93	510.93	510.93	6.36	126	>hFBN1-Nterm 070820	1	DW040821_3.3748.3748.2	controllerType=0 controllerNumber=1 scan=3748	11.8241
04247:4	1	D.YC[+57.021]QLVRYLC[+57.021]QNGRC[+57.021]IPTPGS[+162.053]YRC[+57.021]E.C	454	Hex(1)	C[+57]*4, S[+162]	803.868	4	3212.45	3212.44	0	3.5	Specific	728.84	728.84	18.82	9.23	126	>hFBN1-Nterm 070820	1	DW040821_3.4588.4588.4	controllerType=0 controllerNumber=1 scan=4588	13.7348
04137:2	1	E.C[+57.021][-17.027]NKGFQLDLRGE.C	478		C[-17][+57]	710.339	2	1419.67	1419.67	0	1.9	Specific	618.64	618.64	618.64	7.04	126	>hFBN1-Nterm 070820	1	DW040821_3.4507.4507.2	controllerType=0 controllerNumber=1 scan=4507	13.5477
02542:4	1	E.C[+57.021]EKNPC[+57.021]AGGEC[+57.021]INNQGSYT[+162.053]C[+57.021]QC[+57.021]RAGYQSTLTRTE.C	496	Hex(1)	C[+57]*5, T[+162]	1033.93	4	4132.71	4132.72	0	-1.9	Specific	168.44	168.44	0	3.13	126	>hFBN1-Nterm 070820	1	DW040821_3.3202.3202.4	controllerType=0 controllerNumber=1 scan=3202	10.5807
02417:4	1	E.C[+57.021]EKNPC[+57.021]AGGEC[+57.021]INNQGSYT[+162.053]C[+57.021]QC[+57.021]RAGYQSTLTRTE.C	496	Hex(1)	C[+57]*5, T[+162]	1033.93	4	4132.71	4132.72	0	-0.6	Specific	705.06	705.06	0	9.68	126	>hFBN1-Nterm 070820	1	DW040821_3.3094.3094.4	controllerType=0 controllerNumber=1 scan=3094	10.3328
02475:4	1	E.C[+57.021]EKNPC[+57.021]AGGEC[+57.021]INNQGSYT[+162.053]C[+57.021]QC[+57.021]RAGYQSTLTRTE.C	496	Hex(1)	C[+57]*5, T[+162]	1033.93	4	4132.69	4132.72	0	-5.1	Specific	842.27	842.27	0	11.68	126	>hFBN1-Nterm 070820	1	DW040821_3.3143.3143.4	controllerType=0 controllerNumber=1 scan=3143	10.4465
02529:4	1	E.C[+57.021]EKNPC[+57.021]AGGEC[+57.021]IN[+15.995]NQGS[+162.053]YTC[+57.021]QC[+57.021]RAGYQSTLTRTE.C	496	Hex(1)	C[+57]*5, N[+16], S[+162]	1038.18	4	4149.7	4148.71	1	-4.3	Specific	643.24	406.07	0	7.68	126	>hFBN1-Nterm 070820	1	DW040821_3.3191.3191.4	controllerType=0 controllerNumber=1 scan=3191	10.5549
02404:4	1	E.C[+57.021]EKNPC[+57.021]AGGEC[+57.021]IN[+15.995]NQGSYT[+162.053]C[+57.021]QC[+57.021]RAGYQSTLTRTE.C	496	Hex(1)	C[+57]*5, N[+16], T[+162]	1037.93	4	4148.72	4148.71	0	1.7	Specific	693.07	373.32	0	8.86	126	>hFBN1-Nterm 070820	1	DW040821_3.3084.3084.4	controllerType=0 controllerNumber=1 scan=3084	10.3092
02468:4	1	E.C[+57.021]EKNPC[+57.021]AGGEC[+57.021]IN[+15.995]NQGSYT[+162.053]C[+57.021]QC[+57.021]RAGYQSTLTRTE.C	496	Hex(1)	C[+57]*5, N[+16], T[+162]	1037.93	4	4148.7	4148.71	0	-2.1	Specific	766.7	409.12	0	10.68	126	>hFBN1-Nterm 070820	1	DW040821_3.3137.3137.4	controllerType=0 controllerNumber=1 scan=3137	10.4312
02955:4	1	E.C[+57.021]EKN[+15.995]PC[+57.021]AGGEC[+57.021]INNQGS[+365.132]YT[+511.190]C[+57.021]QC[+57.021]RAGYQSTLTRTE.C	496	HexNAc(1)Hex(1),HexNAc(1)Hex(1)Fuc(1)	C[+57]*5, N[+16], S[+365], T[+511]	1216.75	4	4863.99	4862.98	1	1.5	Specific	474.75	3.81	0	3.18	126	>hFBN1-Nterm 070820	1	DW040821_3.3546.3546.4	controllerType=0 controllerNumber=1 scan=3546	11.363
02428:4	1	E.KNPC[+57.021]AGGEC[+57.021]INNQGS[+162.053]YTC[+57.021]QC[+57.021]RAGYQSTLTRTE.C	498	Hex(1)	C[+57]*4, S[+162]	961.666	4	3843.64	3843.64	0	0	Specific	541.42	541.42	0.4	5.37	126	>hFBN1-Nterm 070820	1	DW040821_3.3103.3103.4	controllerType=0 controllerNumber=1 scan=3103	10.3546
02494:4	1	E.KNPC[+57.021]AGGEC[+57.021]INNQGS[+162.053]YTC[+57.021]QC[+57.021]RAGYQSTLTRTE.C	498	Hex(1)	C[+57]*4, S[+162]	961.664	4	3843.63	3843.64	0	-2.5	Specific	591.11	591.11	0.4	6.27	126	>hFBN1-Nterm 070820	1	DW040821_3.3160.3160.4	controllerType=0 controllerNumber=1 scan=3160	10.4839
02953:4	1	E.KNPC[+57.021]AGGEC[+57.021]INNQGS[+802.286]YT[+396.127]C[+57.021]QC[+57.021]RAGYQSTLTRTE.C	498	HexNAc(1)Hex(1)Fuc(1)NeuAc(1),Pent(3)	C[+57]*4, S[+802], T[+396]	1220.75	4	4879.99	4880	0	-1.9	Specific	261.93	261.93	0	1.87	126	>hFBN1-Nterm 070820	1	DW040821_3.3544.3544.4	controllerType=0 controllerNumber=1 scan=3544	11.3587
02408:4	1	E.KNPC[+57.021]AGGEC[+57.021]IN[+15.995]NQGS[+162.053]YTC[+57.021]QC[+57.021]RAGYQSTLTRTE.C	498	Hex(1)	C[+57]*4, N[+16], S[+162]	965.664	4	3859.64	3859.64	0	-0.6	Specific	578.21	578.21	0.4	6.27	126	>hFBN1-Nterm 070820	1	DW040821_3.3088.3088.4	controllerType=0 controllerNumber=1 scan=3088	10.3198
02483:4	1	E.KNPC[+57.021]AGGEC[+57.021]IN[+15.995]NQGS[+162.053]YTC[+57.021]QC[+57.021]RAGYQSTLTRTE.C	498	Hex(1)	C[+57]*4, N[+16], S[+162]	965.663	4	3859.63	3859.64	0	-1.8	Specific	582.09	582.09	0.4	6.27	126	>hFBN1-Nterm 070820	1	DW040821_3.3149.3149.4	controllerType=0 controllerNumber=1 scan=3149	10.4595
04033:2	1	E.C[+57.021]SIRNMC[+57.021]LNGMC[+57.021]INE.D	578		C[+57]*3	936.39	2	1871.77	1871.77	0	1.8	Specific	494.46	444.03	444.03	6.3	126	>hFBN1-Nterm 070820	1	DW040821_3.4428.4428.2	controllerType=0 controllerNumber=1 scan=4428	13.363
03984:3	1	E.C[+57.021]SIRNMC[+57.021]LNGMC[+57.021]INE.D	578		C[+57]*3	624.595	3	1871.77	1871.77	0	1.3	Specific	540.57	538.77	538.77	6.33	126	>hFBN1-Nterm 070820	1	DW040821_3.4387.4387.3	controllerType=0 controllerNumber=1 scan=4387	13.2684
03976:2	1	E.C[+57.021]SIRNMC[+57.021]LNGMC[+57.021]INE.D	578		C[+57]*3	936.388	2	1871.77	1871.77	0	0.3	Specific	573.77	498.43	498.43	7.26	126	>hFBN1-Nterm 070820	1	DW040821_3.4380.4380.2	controllerType=0 controllerNumber=1 scan=4380	13.2534
05635:2	1	E.C[+57.021][-17.027]SIRNMC[+57.021]LNGMC[+57.021]INE.D	578		C[-17][+57]*3	927.879	2	1854.75	1854.74	0	4.1	Specific	432.46	432.46	432.46	5.63	126	>hFBN1-Nterm 070820	1	DW040821_3.5663.5663.2	controllerType=0 controllerNumber=1 scan=5663	16.2402
02734:3	1	E.C[+57.021]ETPGIC[+57.021]MNGRC[+57.021]VNTDGSYRC[+57.021]E.C	619		C[+57]*4	879.35	3	2636.04	2636.04	0	-2.1	Specific	775.62	746.43	746.43	11.03	126	>hFBN1-Nterm 070820	1	DW040821_3.3365.3365.3	controllerType=0 controllerNumber=1 scan=3365	10.95
02702:3	1	E.C[+57.021]ETPGIC[+57.021]MNGRC[+57.021]VNTDGS[+162.053]YRC[+57.021]E.C	619	Hex(1)	C[+57]*4, S[+162]	933.366	3	2798.08	2798.09	0	-3.9	Specific	218.8	218.8	16.55	2.98	126	>hFBN1-Nterm 070820	1	DW040821_3.3337.3337.3	controllerType=0 controllerNumber=1 scan=3337	10.8861
02564:3	1	E.C[+57.021]ETPGIC[+57.021]MNGRC[+57.021]VNTDGS[+162.053]YRC[+57.021]E.C	619	Hex(1)	C[+57]*4, S[+162]	933.368	3	2798.09	2798.09	0	-1.8	Specific	458.02	458.02	28.17	5.73	126	>hFBN1-Nterm 070820	1	DW040821_3.3221.3221.3	controllerType=0 controllerNumber=1 scan=3221	10.6231
02629:3	1	E.C[+57.021]ETPGIC[+57.021]MNGRC[+57.021]VNTDGS[+162.053]YRC[+57.021]E.C	619	Hex(1)	C[+57]*4, S[+162]	933.368	3	2798.09	2798.09	0	-1.7	Specific	714.28	681.78	25.68	10.03	126	>hFBN1-Nterm 070820	1	DW040821_3.3274.3274.3	controllerType=0 controllerNumber=1 scan=3274	10.7443
02171:4	1	E.C[+57.021]ETPGIC[+57.021]MN[+15.995]GRC[+57.021]VNT[+203.079]DGSYRC[+57.021]E.C	619	HexNAc(1)	C[+57]*4, N[+16], T[+203]	714.531	4	2855.1	2855.12	0	-4.3	Specific	240.46	222.69	1.07	1.97	126	>hFBN1-Nterm 070820	1	DW040821_3.2876.2876.4	controllerType=0 controllerNumber=1 scan=2876	9.8419
02594:3	1	E.C[+57.021]ETPGIC[+57.021]M[+15.995]NGRC[+57.021]VNTDGS[+162.053]YRC[+57.021]E.C	619	Hex(1)	C[+57]*4, M[+16], S[+162]	938.7	3	2814.09	2814.09	0	-1.3	Specific	295.2	295.2	3.18	4.38	126	>hFBN1-Nterm 070820	1	DW040821_3.3247.3247.3	controllerType=0 controllerNumber=1 scan=3247	10.6821
05683:3	1	E.C[+57.021]FPGLAVGLDGRVC[+57.021]VD.T	641		C[+57]*2	578.95	3	1734.84	1734.83	0	3.2	Specific	293.83	293.83	293.83	3.1	126	>hFBN1-Nterm 070820	1	DW040821_3.5700.5700.3	controllerType=0 controllerNumber=1 scan=5700	16.3272
05725:2	1	E.C[+57.021]FPGLAVGLDGRVC[+57.021]VD.T	641		C[+57]*2	867.92	2	1734.83	1734.83	0	1.1	Specific	430.38	430.38	430.38	5.15	126	>hFBN1-Nterm 070820	1	DW040821_3.5734.5734.2	controllerType=0 controllerNumber=1 scan=5734	16.4089
05662:2	1	E.C[+57.021]FPGLAVGLDGRVC[+57.021]VD.T	641		C[+57]*2	867.923	2	1734.84	1734.83	0	4.7	Specific	559.36	559.36	559.36	5.41	126	>hFBN1-Nterm 070820	1	DW040821_3.5684.5684.2	controllerType=0 controllerNumber=1 scan=5684	16.2903
05651:6	1	E.C[+57.021]FPGLAVGLDGRVC[+57.021]VDTHMRSTC[+57.021]YGGYKRGQC[+57.021]IKPLFGAVTKSE.C	641		C[+57]*4	825.406	6	4947.4	4948.39	-1	1.8	Specific	229.85	229.85	223.22	2.05	126	>hFBN1-Nterm 070820	1	DW040821_3.5675.5675.6	controllerType=0 controllerNumber=1 scan=5675	16.2687
05267:6	1	E.C[+57.021]FPGLAVGLDGRVC[+57.021]VDTHMRSTC[+57.021]YGGYKRGQC[+57.021]IKPLFGAVTKSE.C	641		C[+57]*4	825.407	6	4947.4	4948.39	-1	2.5	Specific	252.14	252.14	234.42	1.87	126	>hFBN1-Nterm 070820	1	DW040821_3.5383.5383.6	controllerType=0 controllerNumber=1 scan=5383	15.5773
05555:6	1	E.C[+57.021]FPGLAVGLDGRVC[+57.021]VDTHMRSTC[+57.021]YGGYKRGQC[+57.021]IKPLFGAVTKSE.C	641		C[+57]*4	825.74	6	4949.4	4948.39	1	0.7	Specific	261.86	261.86	261.86	1.92	126	>hFBN1-Nterm 070820	1	DW040821_3.5601.5601.6	controllerType=0 controllerNumber=1 scan=5601	16.0925
05332:6	1	E.C[+57.021]FPGLAVGLDGRVC[+57.021]VDTHMRSTC[+57.021]YGGYKRGQC[+57.021]IKPLFGAVTKSE.C	641		C[+57]*4	825.577	6	4948.42	4948.39	0	6.1	Specific	274.12	274.12	268.03	1.42	126	>hFBN1-Nterm 070820	1	DW040821_3.5435.5435.6	controllerType=0 controllerNumber=1 scan=5435	15.7003
05483:6	1	E.C[+57.021]FPGLAVGLDGRVC[+57.021]VDTHMRSTC[+57.021]YGGYKRGQC[+57.021]IKPLFGAVTKSE.C	641		C[+57]*4	825.574	6	4948.41	4948.39	0	2.7	Specific	280.39	280.39	222.8	2.43	126	>hFBN1-Nterm 070820	1	DW040821_3.5547.5547.6	controllerType=0 controllerNumber=1 scan=5547	15.9648
05252:6	1	E.C[+57.021]FPGLAVGLDGRVC[+57.021]VDTHMRSTC[+57.021]YGGYKRGQC[+57.021]IKPLFGAVTKSE.C	641		C[+57]*4	825.739	6	4949.4	4948.39	1	0.3	Specific	293.98	293.98	293.98	2.7	126	>hFBN1-Nterm 070820	1	DW040821_3.5370.5370.6	controllerType=0 controllerNumber=1 scan=5370	15.5479
05403:6	1	E.C[+57.021]FPGLAVGLDGRVC[+57.021]VDTHMRSTC[+57.021]YGGYKRGQC[+57.021]IKPLFGAVTKSE.C	641		C[+57]*4	825.576	6	4948.42	4948.39	0	4.7	Specific	318.45	318.45	270.65	2.47	126	>hFBN1-Nterm 070820	1	DW040821_3.5489.5489.6	controllerType=0 controllerNumber=1 scan=5489	15.8277
05708:6	1	E.C[+57.021][-17.027]FPGLAVGLDGRVC[+57.021]VDTHMRSTC[+57.021]YGGYKRGQC[+57.021]IKPLFGAVTKSE.C	641		C[-17][+57]*4	822.736	6	4931.38	4931.37	0	3	Specific	201.79	201.79	201.79	1.67	126	>hFBN1-Nterm 070820	1	DW040821_3.5720.5720.6	controllerType=0 controllerNumber=1 scan=5720	16.3752
05641:6	1	E.C[+57.021][-17.027]FPGLAVGLDGRVC[+57.021]VDTHMRSTC[+57.021]YGGYKRGQC[+57.021]IKPLFGAVTKSE.C	641		C[-17][+57]*4	822.573	6	4930.4	4931.37	-1	7.7	Specific	245.33	245.33	245.33	1.66	126	>hFBN1-Nterm 070820	1	DW040821_3.5667.5667.6	controllerType=0 controllerNumber=1 scan=5667	16.2489
05565:6	1	E.C[+57.021][-17.027]FPGLAVGLDGRVC[+57.021]VDTHMRSTC[+57.021]YGGYKRGQC[+57.021]IKPLFGAVTKSE.C	641		C[-17][+57]*4	822.736	6	4931.38	4931.37	0	2.6	Specific	289.16	289.16	289.16	3.63	126	>hFBN1-Nterm 070820	1	DW040821_3.5609.5609.6	controllerType=0 controllerNumber=1 scan=5609	16.1123
03807:3	1	E.C[+57.021]C[+57.021]C[+57.021]ASTEYAFGEPC[+57.021]QPC[+57.021]PAQNSAE.Y	685		C[+57]*5	932.018	3	2794.04	2794.03	0	2.6	Specific	637.11	506.43	506.43	6.31	126	>hFBN1-Nterm 070820	1	DW040821_3.4244.4244.3	controllerType=0 controllerNumber=1 scan=4244	12.9396
03549:2	1	E.YAFGEPC[+57.021]QPC[+57.021]PAQNSAE.Y	692		C[+57]*2	963.393	2	1925.78	1925.78	0	-0.1	Specific	510.15	408.6	408.6	5.88	126	>hFBN1-Nterm 070820	1	DW040821_3.4033.4033.2	controllerType=0 controllerNumber=1 scan=4033	12.4677
03477:2	1	E.YAFGEPC[+57.021]QPC[+57.021]PAQNSAE.Y	692		C[+57]*2	963.393	2	1925.78	1925.78	0	-0.2	Specific	520.5	409.45	409.45	5.38	126	>hFBN1-Nterm 070820	1	DW040821_3.3979.3979.2	controllerType=0 controllerNumber=1 scan=3979	12.3493
03621:2	1	E.YAFGEPC[+57.021]QPC[+57.021]PAQNSAE.Y	692		C[+57]*2	963.39	2	1925.77	1925.78	0	-3.4	Specific	524.89	445.64	445.64	5.38	126	>hFBN1-Nterm 070820	1	DW040821_3.4093.4093.2	controllerType=0 controllerNumber=1 scan=4093	12.5956
05376:3	1	E.YAFGEPC[+57.021]QPC[+57.021]PAQNSAEYQALC[+57.021]SSGPGMTSAGSDINE.C	692		C[+57]*3	1317.88	3	3951.63	3951.62	0	2.8	Specific	89.43	89.43	89.43	1.78	126	>hFBN1-Nterm 070820	1	DW040821_3.5468.5468.3	controllerType=0 controllerNumber=1 scan=5468	15.7782
03594:3	1	E.YQALC[+57.021]SSGPGMTSAGSDINE.C	709		C[+57]	682.292	3	2044.86	2044.86	0	1.1	Specific	486.52	423.51	423.51	3.31	126	>hFBN1-Nterm 070820	1	DW040821_3.4069.4069.3	controllerType=0 controllerNumber=1 scan=4069	12.5455
03652:2	1	E.YQALC[+57.021]SSGPGMTSAGSDINE.C	709		C[+57]	1022.93	2	2044.86	2044.86	0	1.9	Specific	633.05	465.68	465.68	7.58	126	>hFBN1-Nterm 070820	1	DW040821_3.4120.4120.2	controllerType=0 controllerNumber=1 scan=4120	12.6588
03591:2	1	E.YQALC[+57.021]SSGPGMTSAGSDINE.C	709		C[+57]	1022.93	2	2044.86	2044.86	0	0.1	Specific	713.45	616.41	616.41	9.39	126	>hFBN1-Nterm 070820	1	DW040821_3.4067.4067.2	controllerType=0 controllerNumber=1 scan=4067	12.542
03607:2	1	E.YQALC[+57.021]SSGPGMTSAGSD[+15.995]INE.C	709		C[+57], D[+16]	1030.93	2	2060.86	2060.85	0	1.6	Specific	402.62	343.69	8.26	3.31	126	>hFBN1-Nterm 070820	1	DW040821_3.4080.4080.2	controllerType=0 controllerNumber=1 scan=4080	12.5685
04557:2	1	E.C[+57.021]ALDPDIC[+57.021]PNGIC[+57.021]E.N	729		C[+57]*3	817.339	2	1633.67	1633.67	0	3.7	Specific	588.87	451.19	451.19	6.32	126	>hFBN1-Nterm 070820	1	DW040821_3.4824.4824.2	controllerType=0 controllerNumber=1 scan=4824	14.2873
04484:2	1	E.C[+57.021]ALDPDIC[+57.021]PNGIC[+57.021]E.N	729		C[+57]*3	817.34	2	1633.67	1633.67	0	4.9	Specific	670.35	487.98	487.98	8.32	126	>hFBN1-Nterm 070820	1	DW040821_3.4771.4771.2	controllerType=0 controllerNumber=1 scan=4771	14.1624
06735:2	1	E.C[+57.021][-17.027]ALDPDIC[+57.021]PNGIC[+57.021]E.N	729		C[-17][+57]*3	808.825	2	1616.64	1616.64	0	1.9	Specific	262.59	262.59	262.59	2.02	126	>hFBN1-Nterm 070820	1	DW040821_3.6516.6516.2	controllerType=0 controllerNumber=1 scan=6516	18.2626
06653:2	1	E.C[+57.021][-17.027]ALDPDIC[+57.021]PNGIC[+57.021]E.N	729		C[-17][+57]*3	808.823	2	1616.64	1616.64	0	0.2	Specific	325.93	290.39	290.39	3.02	126	>hFBN1-Nterm 070820	1	DW040821_3.6461.6461.2	controllerType=0 controllerNumber=1 scan=6461	18.134
01619:2	1	E.VDSTGKNC[+57.021]VDINE.C	758		C[+57]	725.827	2	1450.65	1450.65	0	-1.4	Specific	83.99	83.99	83.99	1.69	126	>hFBN1-Nterm 070820	1	DW040821_3.2353.2353.2	controllerType=0 controllerNumber=1 scan=2353	8.5946
01558:2	1	E.VDSTGKNC[+57.021]VDINE.C	758		C[+57]	725.827	2	1450.65	1450.65	0	-0.2	Specific	151.01	151.01	151.01	2.3	126	>hFBN1-Nterm 070820	1	DW040821_3.2299.2299.2	controllerType=0 controllerNumber=1 scan=2299	8.4684
01416:2	1	E.VDSTGKNC[+57.021]VDINE.C	758		C[+57]	725.827	2	1450.65	1450.65	0	-0.2	Specific	226.31	226.31	226.31	3.15	126	>hFBN1-Nterm 070820	1	DW040821_3.2165.2165.2	controllerType=0 controllerNumber=1 scan=2165	8.1466
01504:2	1	E.VDSTGKNC[+57.021]VDINE.C	758		C[+57]	725.827	2	1450.65	1450.65	0	-0.6	Specific	545.94	515.71	515.71	6.3	126	>hFBN1-Nterm 070820	1	DW040821_3.2252.2252.2	controllerType=0 controllerNumber=1 scan=2252	8.3577
01457:2	1	E.VDSTGKNC[+57.021]VDINE.C	758		C[+57]	725.827	2	1450.65	1450.65	0	-0.6	Specific	634.81	529.19	529.19	8.19	126	>hFBN1-Nterm 070820	1	DW040821_3.2209.2209.2	controllerType=0 controllerNumber=1 scan=2209	8.2538
04940:5	1	E.C[+57.021]VLNSLLC[+57.021]DNGQC[+57.021]RNT[+511.190]PGSFVC[+57.021]T[+396.127]C[+57.021]PKGFIYKPD[+15.995]LKTC[+57.021]E.D	771	HexNAc(1)Hex(1)Fuc(1),Pent(3)	C[+57]*6, D[+16], T[+396][+511]	1087.28	5	5432.38	5432.37	0	1.5	Specific	272.35	272.35	0	1.65	126	>hFBN1-Nterm 070820	1	DW040821_3.5123.5123.5	controllerType=0 controllerNumber=1 scan=5123	14.9771
03416:3	1	E.C[+57.021]ESSPC[+57.021]INGVC[+57.021]KNS[+324.106]PGSFIC[+57.021]E.C	813	Hex(2)	C[+57]*4, S[+324]	909.365	3	2726.08	2726.09	0	-4.5	Specific	268.33	268.33	3.6	1.97	126	>hFBN1-Nterm 070820	1	DW040821_3.3926.3926.3	controllerType=0 controllerNumber=1 scan=3926	12.2292
03350:3	1	E.C[+57.021]ESSPC[+57.021]INGVC[+57.021]KNS[+324.106]PGSFIC[+57.021]E.C	813	Hex(2)	C[+57]*4, S[+324]	909.372	3	2726.1	2726.09	0	3.1	Specific	724.19	508.11	3.6	9.58	126	>hFBN1-Nterm 070820	1	DW040821_3.3870.3870.3	controllerType=0 controllerNumber=1 scan=3870	12.1002
03543:3	1	E.SS[+162.053]PC[+57.021]INGVC[+57.021]KNSPGSFIC[+57.021]E.C	815	Hex(1)	C[+57]*3, S[+162]	758.992	3	2274.96	2274.97	0	-2.9	Specific	329	263.48	1.2	2.53	126	>hFBN1-Nterm 070820	1	DW040821_3.4029.4029.3	controllerType=0 controllerNumber=1 scan=4029	12.4581
03538:2	1	E.SS[+162.053]PC[+57.021]INGVC[+57.021]KNSPGSFIC[+57.021]E.C	815	Hex(1)	C[+57]*3, S[+162]	1137.99	2	2274.97	2274.97	0	1.5	Specific	508.17	446.06	1.2	6.38	126	>hFBN1-Nterm 070820	1	DW040821_3.4026.4026.2	controllerType=0 controllerNumber=1 scan=4026	12.4516
03257:3	1	E.SSPC[+57.021]INGVC[+57.021]KNS[+324.106]PGSFIC[+57.021]E.C	815	Hex(2)	C[+57]*3, S[+324]	813.014	3	2437.03	2437.02	0	2.3	Specific	559.87	431.14	0	5.41	126	>hFBN1-Nterm 070820	1	DW040821_3.3793.3793.3	controllerType=0 controllerNumber=1 scan=3793	11.923
03272:2	1	E.SSPC[+57.021]INGVC[+57.021]KNS[+324.106]PGSFIC[+57.021]E.C	815	Hex(2)	C[+57]*3, S[+324]	1219.01	2	2437.02	2437.02	0	0.3	Specific	617.23	554.74	0	8.34	126	>hFBN1-Nterm 070820	1	DW040821_3.3804.3804.2	controllerType=0 controllerNumber=1 scan=3804	11.948
03955:3	1	E.C[+57.021]SSESTLDPTKTIC[+57.021]IE.T	834		C[+57]*2	614.282	3	1840.83	1840.83	0	0.8	Specific	515.85	488.47	488.47	5.16	126	>hFBN1-Nterm 070820	1	DW040821_3.4363.4363.3	controllerType=0 controllerNumber=1 scan=4363	13.215
04136:2	1	E.C[+57.021]SSESTLDPTKTIC[+57.021]IE.T	834		C[+57]*2	920.922	2	1840.84	1840.83	0	3	Specific	552.24	493.03	493.03	5.83	126	>hFBN1-Nterm 070820	1	DW040821_3.4506.4506.2	controllerType=0 controllerNumber=1 scan=4506	13.5455
03892:3	1	E.C[+57.021]SSESTLDPTKTIC[+57.021]IE.T	834		C[+57]*2	614.284	3	1840.84	1840.83	0	3.1	Specific	577.75	457.53	457.53	6.5	126	>hFBN1-Nterm 070820	1	DW040821_3.4312.4312.3	controllerType=0 controllerNumber=1 scan=4312	13.0964
04066:2	1	E.C[+57.021]SSESTLDPTKTIC[+57.021]IE.T	834		C[+57]*2	920.923	2	1840.84	1840.83	0	4.5	Specific	683.57	515.52	515.52	8.3	126	>hFBN1-Nterm 070820	1	DW040821_3.4452.4452.2	controllerType=0 controllerNumber=1 scan=4452	13.4185
03925:2	1	E.C[+57.021]SSESTLDPTKTIC[+57.021]IE.T	834		C[+57]*2	920.92	2	1840.83	1840.83	0	1.4	Specific	722.97	490.18	490.18	9.73	126	>hFBN1-Nterm 070820	1	DW040821_3.4340.4340.2	controllerType=0 controllerNumber=1 scan=4340	13.163
03993:2	1	E.C[+57.021]SSESTLDPTKTIC[+57.021]IE.T	834		C[+57]*2	920.92	2	1840.83	1840.83	0	1.6	Specific	745.97	504.31	504.31	9.73	126	>hFBN1-Nterm 070820	1	DW040821_3.4395.4395.2	controllerType=0 controllerNumber=1 scan=4395	13.2877
03863:2	1	E.C[+57.021]SSESTLDPTKTIC[+57.021]IE.T	834		C[+57]*2	920.92	2	1840.83	1840.83	0	1.9	Specific	751.85	530.96	530.96	10.73	126	>hFBN1-Nterm 070820	1	DW040821_3.4288.4288.2	controllerType=0 controllerNumber=1 scan=4288	13.0404
05181:2	1	E.C[+57.021][-17.027]SSESTLDPTKTIC[+57.021]IE.T	834		C[-17][+57]*2	912.407	2	1823.81	1823.8	0	1.9	Specific	573.66	486.39	486.39	6.73	126	>hFBN1-Nterm 070820	1	DW040821_3.5314.5314.2	controllerType=0 controllerNumber=1 scan=5314	15.4186
05243:2	1	E.C[+57.021][-17.027]SSESTLDPTKTIC[+57.021]IE.T	834		C[-17][+57]*2	912.405	2	1823.8	1823.8	0	-0.3	Specific	609.39	609.39	609.39	7.54	126	>hFBN1-Nterm 070820	1	DW040821_3.5363.5363.2	controllerType=0 controllerNumber=1 scan=5363	15.5327
12785:2	1	E.STLDPTKTIC[+57.021]IE.T	838		C[+57]	689.351	2	1377.7	1377.69	0	1.9	Specific	28.42	28.42	28.42	1.62	126	>hFBN1-Nterm 070820	1	DW040821_3.12175.12175.2	controllerType=0 controllerNumber=1 scan=12175	33.5546
04231:2	1	E.STLDPTKTIC[+57.021]IE.T	838		C[+57]	689.354	2	1377.7	1377.69	0	5.4	Specific	503.66	444.94	444.94	6.12	126	>hFBN1-Nterm 070820	1	DW040821_3.4576.4576.2	controllerType=0 controllerNumber=1 scan=4576	13.7068
04023:2	1	E.STLDPTKTIC[+57.021]IE.T	838		C[+57]	689.352	2	1377.7	1377.69	0	3.1	Specific	646	467.39	467.39	8.69	126	>hFBN1-Nterm 070820	1	DW040821_3.4420.4420.2	controllerType=0 controllerNumber=1 scan=4420	13.3433
04094:2	1	E.STLDPTKTIC[+57.021]IE.T	838		C[+57]	689.353	2	1377.7	1377.69	0	4.4	Specific	660.31	585.16	585.16	9.27	126	>hFBN1-Nterm 070820	1	DW040821_3.4473.4473.2	controllerType=0 controllerNumber=1 scan=4473	13.4682
03886:2	1	E.STLDPTKTIC[+57.021]IE.T	838		C[+57]	689.352	2	1377.7	1377.69	0	2.7	Specific	708.19	424.19	424.19	10.69	126	>hFBN1-Nterm 070820	1	DW040821_3.4307.4307.2	controllerType=0 controllerNumber=1 scan=4307	13.0856
03754:2	1	E.STLDPTKTIC[+57.021]IE.T	838		C[+57]	689.352	2	1377.7	1377.69	0	3.1	Specific	718.03	434.65	434.65	10.69	126	>hFBN1-Nterm 070820	1	DW040821_3.4206.4206.2	controllerType=0 controllerNumber=1 scan=4206	12.851
03816:2	1	E.STLDPTKTIC[+57.021]IE.T	838		C[+57]	689.354	2	1377.7	1377.69	0	6.1	Specific	720.08	438.89	438.89	9.68	126	>hFBN1-Nterm 070820	1	DW040821_3.4252.4252.2	controllerType=0 controllerNumber=1 scan=4252	12.9588
03953:2	1	E.STLDPTKTIC[+57.021]IE.T	838		C[+57]	689.35	2	1377.69	1377.69	0	0.4	Specific	733.68	461.35	461.35	10.51	126	>hFBN1-Nterm 070820	1	DW040821_3.4362.4362.2	controllerType=0 controllerNumber=1 scan=4362	13.2128
03476:2	1	E.TIKGTC[+57.021]WQTVIDGRC[+57.021]E.I	850		C[+57]*2	962.456	2	1923.9	1923.91	0	-0.7	Specific	260.15	260.15	260.15	1.35	126	>hFBN1-Nterm 070820	1	DW040821_3.3979.3979.2	controllerType=0 controllerNumber=1 scan=3979	12.3493
04071:3	1	E.TIKGTC[+57.021]WQTVIDGRC[+57.021]E.I	850		C[+57]*2	641.975	3	1923.91	1923.91	0	3.4	Specific	420.04	420.04	420.04	3.92	126	>hFBN1-Nterm 070820	1	DW040821_3.4455.4455.3	controllerType=0 controllerNumber=1 scan=4455	13.425
03331:3	1	E.TIKGTC[+57.021]WQTVIDGRC[+57.021]E.I	850		C[+57]*2	641.975	3	1923.91	1923.91	0	2.4	Specific	506.92	506.92	506.92	5.58	126	>hFBN1-Nterm 070820	1	DW040821_3.3853.3853.3	controllerType=0 controllerNumber=1 scan=3853	12.0599
03973:3	1	E.TIKGTC[+57.021]WQTVIDGRC[+57.021]E.I	850		C[+57]*2	641.972	3	1923.9	1923.91	0	-1.5	Specific	560.97	560.97	560.97	6.54	126	>hFBN1-Nterm 070820	1	DW040821_3.4378.4378.3	controllerType=0 controllerNumber=1 scan=4378	13.2494
03262:3	1	E.TIKGTC[+57.021]WQTVIDGRC[+57.021]E.I	850		C[+57]*2	641.975	3	1923.91	1923.91	0	2.6	Specific	582.45	582.45	582.45	6.73	126	>hFBN1-Nterm 070820	1	DW040821_3.3796.3796.3	controllerType=0 controllerNumber=1 scan=3796	11.9295
03893:3	1	E.TIKGTC[+57.021]WQTVIDGRC[+57.021]E.I	850		C[+57]*2	641.975	3	1923.91	1923.91	0	2.1	Specific	589.22	589.22	589.22	6.73	126	>hFBN1-Nterm 070820	1	DW040821_3.4313.4313.3	controllerType=0 controllerNumber=1 scan=4313	13.0986
03614:3	1	E.TIKGTC[+57.021]WQTVIDGRC[+57.021]E.I	850		C[+57]*2	641.973	3	1923.91	1923.91	0	0	Specific	611	611	611	7.54	126	>hFBN1-Nterm 070820	1	DW040821_3.4087.4087.3	controllerType=0 controllerNumber=1 scan=4087	12.5836
03474:3	1	E.TIKGTC[+57.021]WQTVIDGRC[+57.021]E.I	850		C[+57]*2	641.973	3	1923.9	1923.91	0	-0.7	Specific	640.25	640.25	640.25	7.54	126	>hFBN1-Nterm 070820	1	DW040821_3.3977.3977.3	controllerType=0 controllerNumber=1 scan=3977	12.346
03421:3	1	E.TIKGTC[+57.021]WQTVIDGRC[+57.021]E.I	850		C[+57]*2	641.975	3	1923.91	1923.91	0	3	Specific	666.74	666.74	666.74	8.73	126	>hFBN1-Nterm 070820	1	DW040821_3.3930.3930.3	controllerType=0 controllerNumber=1 scan=3930	12.2379
03547:3	1	E.TIKGTC[+57.021]WQTVIDGRC[+57.021]E.I	850		C[+57]*2	641.973	3	1923.9	1923.91	0	-0.3	Specific	676.36	676.36	676.36	8.54	126	>hFBN1-Nterm 070820	1	DW040821_3.4032.4032.3	controllerType=0 controllerNumber=1 scan=4032	12.4665
03749:3	1	E.TIKGTC[+57.021]WQTVIDGRC[+57.021]E.I	850		C[+57]*2	641.975	3	1923.91	1923.91	0	2.3	Specific	682.8	680.56	680.56	8.73	126	>hFBN1-Nterm 070820	1	DW040821_3.4201.4201.3	controllerType=0 controllerNumber=1 scan=4201	12.8401
03821:3	1	E.TIKGTC[+57.021]WQTVIDGRC[+57.021]E.I	850		C[+57]*2	641.975	3	1923.91	1923.91	0	2.9	Specific	698.29	698.29	698.29	8.73	126	>hFBN1-Nterm 070820	1	DW040821_3.4256.4256.3	controllerType=0 controllerNumber=1 scan=4256	12.9675
03676:3	1	E.TIKGTC[+57.021]WQTVIDGRC[+57.021]E.I	850		C[+57]*2	641.976	3	1923.91	1923.91	0	4.4	Specific	708.96	708.96	708.96	9.3	126	>hFBN1-Nterm 070820	1	DW040821_3.4142.4142.3	controllerType=0 controllerNumber=1 scan=4142	12.7079
03434:2	1	E.TIKGTC[+57.021]WQTVIDGRC[+57.021]E.I	850		C[+57]*2	962.458	2	1923.91	1923.91	0	1.6	Specific	855.73	855.73	855.73	11.8	126	>hFBN1-Nterm 070820	1	DW040821_3.3942.3942.2	controllerType=0 controllerNumber=1 scan=3942	12.2649
03482:3	1	E.TIKGTC[+57.021]W[+15.995]QTVIDGRC[+57.021]E.I	850		C[+57]*2, W[+16]	647.304	3	1939.9	1939.9	0	-0.9	Specific	524.29	524.29	296.11	4.89	126	>hFBN1-Nterm 070820	1	DW040821_3.3983.3983.3	controllerType=0 controllerNumber=1 scan=3983	12.3564
03553:3	1	E.TIKGTC[+57.021]W[+15.995]QTVID[+15.995]GRC[+57.021]E.I	850		C[+57]*2, D[+16], W[+16]	652.636	3	1955.89	1955.89	0	-0.6	Specific	175.28	175.28	175.28	1.62	126	>hFBN1-Nterm 070820	1	DW040821_3.4036.4036.3	controllerType=0 controllerNumber=1 scan=4036	12.472
04636:5	1	E.ININGATLKSQC[+57.021]C[+57.021]SSLGAAWGSPC[+57.021]TLC[+57.021]QVDPIC[+57.021]GKGYS[+264.085]RIKGT[+264.085]QC[+57.021]E.D	866	Pent(2),Pent(2)	C[+57]*6, S[+264], T[+264]	1127.32	5	5632.58	5631.54	1	6.5	Specific	362.99	362.99	7.4	3	126	>hFBN1-Nterm 070820	1	DW040821_3.4883.4883.5	controllerType=0 controllerNumber=1 scan=4883	14.4237
04683:6	1	E.ININ[+15.995]GAT[+294.095]LKSQC[+57.021]C[+57.021]SSLGAAWGS[+162.053]PC[+57.021]TLC[+57.021]QVDPIC[+57.021]GKGYSRIKGTQC[+57.021]E.D	866	Hex(1)Pent(1),Hex(1)	C[+57]*6, N[+16], S[+162], T[+294]	930.095	6	5575.53	5575.51	0	4.1	Specific	203.78	203.78	0	1.47	126	>hFBN1-Nterm 070820	1	DW040821_3.4917.4917.6	controllerType=0 controllerNumber=1 scan=4917	14.5012
05598:6	1	E.VFPGVC[+57.021]KNGLC[+57.021]VNT[+162.053]RGSFKC[+57.021]QC[+57.021]PSGMTLDATGRIC[+57.021]LDIRLE.T	918	Hex(1)	C[+57]*5, T[+162]	809.225	6	4850.31	4849.3	1	1.7	Specific	238.82	238.82	4.8	2.52	126	>hFBN1-Nterm 070820	1	DW040821_3.5635.5635.6	controllerType=0 controllerNumber=1 scan=5635	16.1727
05389:6	1	E.VFPGVC[+57.021]KNGLC[+57.021]VNT[+162.053]RGSFKC[+57.021]QC[+57.021]PSGMTLDATGRIC[+57.021]LDIRLE.T	918	Hex(1)	C[+57]*5, T[+162]	809.06	6	4849.32	4849.3	0	4.6	Specific	283.27	283.27	4.8	2.73	126	>hFBN1-Nterm 070820	1	DW040821_3.5478.5478.6	controllerType=0 controllerNumber=1 scan=5478	15.8019
04961:6	1	E.VFPGVC[+57.021]KNGLC[+57.021]VNT[+162.053]RGSFKC[+57.021]QC[+57.021]PSGMTLDATGRIC[+57.021]LDIRLE.T	918	Hex(1)	C[+57]*5, T[+162]	809.058	6	4849.31	4849.3	0	1.5	Specific	495.93	495.93	4.8	4.64	126	>hFBN1-Nterm 070820	1	DW040821_3.5137.5137.6	controllerType=0 controllerNumber=1 scan=5137	15.0094
05164:6	1	E.VFPGVC[+57.021]KNGLC[+57.021]VNT[+162.053]RGSFKC[+57.021]QC[+57.021]PSGMTLDATGRIC[+57.021]LDIRLE.T	918	Hex(1)	C[+57]*5, T[+162]	809.055	6	4849.29	4849.3	0	-2.1	Specific	504.09	504.09	4.8	4.46	126	>hFBN1-Nterm 070820	1	DW040821_3.5303.5303.6	controllerType=0 controllerNumber=1 scan=5303	15.3928
05050:6	1	E.VFPGVC[+57.021]KNGLC[+57.021]VNT[+162.053]RGSFKC[+57.021]QC[+57.021]PSGMTLDATGRIC[+57.021]LDIRLE.T	918	Hex(1)	C[+57]*5, T[+162]	809.057	6	4849.31	4849.3	0	1.3	Specific	547.19	547.19	4.8	4.9	126	>hFBN1-Nterm 070820	1	DW040821_3.5214.5214.6	controllerType=0 controllerNumber=1 scan=5214	15.1873
04041:3	1	D.ATGRIC[+57.021]LDIRLE.T	947		C[+57]	472.928	3	1416.77	1416.76	0	3.8	Specific	273.41	273.41	273.41	3.29	126	>hFBN1-Nterm 070820	1	DW040821_3.4432.4432.3	controllerType=0 controllerNumber=1 scan=4432	13.3717
03961:3	1	D.ATGRIC[+57.021]LDIRLE.T	947		C[+57]	472.926	3	1416.76	1416.76	0	0.8	Specific	538.9	538.9	538.9	5.89	126	>hFBN1-Nterm 070820	1	DW040821_3.4367.4367.3	controllerType=0 controllerNumber=1 scan=4367	13.2237
03896:3	1	D.ATGRIC[+57.021]LDIRLE.T	947		C[+57]	472.927	3	1416.77	1416.76	0	2.6	Specific	577.02	577.02	577.02	6.97	126	>hFBN1-Nterm 070820	1	DW040821_3.4314.4314.3	controllerType=0 controllerNumber=1 scan=4314	13.1007
03354:2	1	E.TC[+57.021]FLRYE.D	959		C[+57]	494.733	2	988.458	988.456	0	2	Specific	381.93	306.48	306.48	3.12	126	>hFBN1-Nterm 070820	1	DW040821_3.3874.3874.2	controllerType=0 controllerNumber=1 scan=3874	12.1089
03285:2	1	E.TC[+57.021]FLRYE.D	959		C[+57]	494.733	2	988.458	988.456	0	2.1	Specific	388.43	213.17	213.17	2.89	126	>hFBN1-Nterm 070820	1	DW040821_3.3816.3816.2	controllerType=0 controllerNumber=1 scan=3816	11.9739
03148:2	1	E.TC[+57.021]FLRYE.D	959		C[+57]	494.732	2	988.457	988.456	0	0.8	Specific	442.72	238.14	238.14	2.6	126	>hFBN1-Nterm 070820	1	DW040821_3.3706.3706.2	controllerType=0 controllerNumber=1 scan=3706	11.7264
03214:2	1	E.TC[+57.021]FLRYE.D	959		C[+57]	494.731	2	988.456	988.456	0	-0.1	Specific	453.78	222.94	222.94	2.84	126	>hFBN1-Nterm 070820	1	DW040821_3.3757.3757.2	controllerType=0 controllerNumber=1 scan=3757	11.8456
01242:2	1	E.C[+57.021]EEC[+57.021]PMRNTPE.Y	995		C[+57]*2	711.778	2	1422.55	1422.54	0	2.9	Specific	204.87	204.87	204.87	3.33	126	>hFBN1-Nterm 070820	1	DW040821_3.1961.1961.2	controllerType=0 controllerNumber=1 scan=1961	7.5735
01217:2	1	E.C[+57.021]EEC[+57.021]PMRNTPE.Y	995		C[+57]*2	711.778	2	1422.55	1422.54	0	3.2	Specific	385.44	385.44	385.44	5.95	126	>hFBN1-Nterm 070820	1	DW040821_3.1928.1928.2	controllerType=0 controllerNumber=1 scan=1928	7.4711
01219:2	1	E.C[+57.021]EEC[+57.021]PMRN[+15.995]TPE.Y	995		C[+57]*2, N[+16]	719.775	2	1438.54	1438.54	0	2.9	Specific	136.14	136.14	4	2.24	126	>hFBN1-Nterm 070820	1	DW040821_3.1931.1931.2	controllerType=0 controllerNumber=1 scan=1931	7.4789
02711:2	1	E.C[+57.021][-17.027]EEC[+57.021]PMRNTPE.Y	995		C[-17][+57]*2	703.262	2	1405.52	1405.52	0	-1.4	Specific	551.69	551.69	551.69	6.3	126	>hFBN1-Nterm 070820	1	DW040821_3.3345.3345.5	controllerType=0 controllerNumber=1 scan=3345	10.9034
03170:3	1	E.YEELC[+57.021]PRGPGFATKE.I	1006		C[+57]	585.278	3	1753.82	1753.82	0	-0.5	Specific	468.39	398.7	398.7	4.41	126	>hFBN1-Nterm 070820	1	DW040821_3.3722.3722.4	controllerType=0 controllerNumber=1 scan=3722	11.7629
03077:3	1	E.YEELC[+57.021]PRGPGFATKE.I	1006		C[+57]	585.277	3	1753.82	1753.82	0	-3.5	Specific	487.38	386.06	386.06	4.8	126	>hFBN1-Nterm 070820	1	DW040821_3.3645.3645.3	controllerType=0 controllerNumber=1 scan=3645	11.5883
02918:3	1	E.YEELC[+57.021]PRGPGFATKE.I	1006		C[+57]	585.278	3	1753.82	1753.82	0	-0.5	Specific	529.1	425.72	425.72	6.05	126	>hFBN1-Nterm 070820	1	DW040821_3.3516.3516.3	controllerType=0 controllerNumber=1 scan=3516	11.2957
02848:3	1	E.YEELC[+57.021]PRGPGFATKE.I	1006		C[+57]	585.278	3	1753.82	1753.82	0	-0.7	Specific	573.66	442.19	442.19	6.19	126	>hFBN1-Nterm 070820	1	DW040821_3.3460.3460.3	controllerType=0 controllerNumber=1 scan=3460	11.1684
02987:3	1	E.YEELC[+57.021]PRGPGFATKE.I	1006		C[+57]	585.279	3	1753.82	1753.82	0	0.1	Specific	580.04	441.66	441.66	6.95	126	>hFBN1-Nterm 070820	1	DW040821_3.3572.3572.3	controllerType=0 controllerNumber=1 scan=3572	11.4237
02785:3	1	E.YEELC[+57.021]PRGPGFATKE.I	1006		C[+57]	585.278	3	1753.82	1753.82	0	-1.6	Specific	591.49	432.14	432.14	6.19	126	>hFBN1-Nterm 070820	1	DW040821_3.3407.3407.3	controllerType=0 controllerNumber=1 scan=3407	11.0455
02809:2	1	E.YEELC[+57.021]PRGPGFATKE.I	1006		C[+57]	877.41	2	1753.81	1753.82	0	-4.5	Specific	770.42	540.25	540.25	9.02	126	>hFBN1-Nterm 070820	1	DW040821_3.3429.3429.2	controllerType=0 controllerNumber=1 scan=3429	11.0973
02872:2	1	E.YEELC[+57.021]PRGPGFATKE.I	1006		C[+57]	877.414	2	1753.82	1753.82	0	-0.5	Specific	792.28	537.31	537.31	9.02	126	>hFBN1-Nterm 070820	1	DW040821_3.3482.3482.2	controllerType=0 controllerNumber=1 scan=3482	11.2186
02385:3	1	E.ELC[+57.021]PRGPGFATKE.I	1008		C[+57]	487.909	3	1461.71	1461.72	0	-1.2	Specific	327.42	278.45	278.45	3.25	126	>hFBN1-Nterm 070820	1	DW040821_3.3068.3068.3	controllerType=0 controllerNumber=1 scan=3068	10.274
02450:3	1	E.ELC[+57.021]PRGPGFATKE.I	1008		C[+57]	487.909	3	1461.71	1461.72	0	-1.8	Specific	351.45	351.45	351.45	3.51	126	>hFBN1-Nterm 070820	1	DW040821_3.3123.3123.3	controllerType=0 controllerNumber=1 scan=3123	10.4001
02266:3	1	E.LC[+57.021]PRGPGFATKE.I	1009		C[+57]	444.895	3	1332.67	1332.67	0	-2.2	Specific	322.41	264.78	264.78	3.5	126	>hFBN1-Nterm 070820	1	DW040821_3.2965.2965.3	controllerType=0 controllerNumber=1 scan=2965	10.044
02332:3	1	E.LC[+57.021]PRGPGFATKE.I	1009		C[+57]	444.895	3	1332.67	1332.67	0	-1.9	Specific	322.48	271.36	271.36	3.73	126	>hFBN1-Nterm 070820	1	DW040821_3.3020.3020.3	controllerType=0 controllerNumber=1 scan=3020	10.164
02096:3	1	E.LC[+57.021]PRGPGFATKE.I	1009		C[+57]	444.895	3	1332.67	1332.67	0	-2.4	Specific	323.52	271.07	271.07	3.5	126	>hFBN1-Nterm 070820	1	DW040821_3.2807.2807.3	controllerType=0 controllerNumber=1 scan=2807	9.689
02394:3	1	E.LC[+57.021]PRGPGFATKE.I	1009		C[+57]	444.895	3	1332.67	1332.67	0	-1.8	Specific	326.12	272.29	272.29	3.73	126	>hFBN1-Nterm 070820	1	DW040821_3.3076.3076.3	controllerType=0 controllerNumber=1 scan=3076	10.2922
02152:3	1	E.LC[+57.021]PRGPGFATKE.I	1009		C[+57]	444.895	3	1332.67	1332.67	0	-2.8	Specific	331.3	255.36	255.36	3.73	126	>hFBN1-Nterm 070820	1	DW040821_3.2860.2860.3	controllerType=0 controllerNumber=1 scan=2860	9.8095
02212:3	1	E.LC[+57.021]PRGPGFATKE.I	1009		C[+57]	444.895	3	1332.67	1332.67	0	-2.4	Specific	389.21	317.95	317.95	4.16	126	>hFBN1-Nterm 070820	1	DW040821_3.2913.2913.3	controllerType=0 controllerNumber=1 scan=2913	9.9268
02347:2	1	E.LC[+57.021]PRGPGFATKE.I	1009		C[+57]	666.84	2	1332.67	1332.67	0	-0.9	Specific	645.76	403.04	403.04	6.33	126	>hFBN1-Nterm 070820	1	DW040821_3.3034.3034.2	controllerType=0 controllerNumber=1 scan=3034	10.1948
02107:2	1	E.LC[+57.021]PRGPGFATKE.I	1009		C[+57]	666.839	2	1332.67	1332.67	0	-1.9	Specific	661.69	443.83	443.83	7.58	126	>hFBN1-Nterm 070820	1	DW040821_3.2818.2818.2	controllerType=0 controllerNumber=1 scan=2818	9.7147
02164:2	1	E.LC[+57.021]PRGPGFATKE.I	1009		C[+57]	666.838	2	1332.67	1332.67	0	-2.6	Specific	732.99	456.46	456.46	8.58	126	>hFBN1-Nterm 070820	1	DW040821_3.2871.2871.2	controllerType=0 controllerNumber=1 scan=2871	9.8333
02278:2	1	E.LC[+57.021]PRGPGFATKE.I	1009		C[+57]	666.838	2	1332.67	1332.67	0	-2.8	Specific	762.02	497.55	497.55	9.58	126	>hFBN1-Nterm 070820	1	DW040821_3.2976.2976.2	controllerType=0 controllerNumber=1 scan=2976	10.0675
02223:2	1	E.LC[+57.021]PRGPGFATKE.I	1009		C[+57]	666.839	2	1332.67	1332.67	0	-2.1	Specific	765.52	472.72	472.72	9.58	126	>hFBN1-Nterm 070820	1	DW040821_3.2924.2924.2	controllerType=0 controllerNumber=1 scan=2924	9.9515
04191:3	1	E.ITNGKPFFKDINE.C	1021			508.27	3	1522.8	1522.79	0	3.7	Specific	145.97	145.97	145.97	1.44	126	>hFBN1-Nterm 070820	1	DW040821_3.4546.4546.3	controllerType=0 controllerNumber=1 scan=4546	13.6365
03831:3	1	E.ITNGKPFFKDINE.C	1021			508.269	3	1522.79	1522.79	0	1.9	Specific	202.05	200.79	200.79	1.93	126	>hFBN1-Nterm 070820	1	DW040821_3.4264.4264.3	controllerType=0 controllerNumber=1 scan=4264	12.9868
03759:3	1	E.ITNGKPFFKDINE.C	1021			508.269	3	1522.79	1522.79	0	1.4	Specific	202.1	202.1	202.1	2.19	126	>hFBN1-Nterm 070820	1	DW040821_3.4211.4211.3	controllerType=0 controllerNumber=1 scan=4211	12.8642
03024:3	1	E.ITNGKPFFKDINE.C	1021			508.268	3	1522.79	1522.79	0	-0.5	Specific	320.18	223.01	223.01	2.26	126	>hFBN1-Nterm 070820	1	DW040821_3.3605.3605.3	controllerType=0 controllerNumber=1 scan=3605	11.4995
03226:3	1	E.ITNGKPFFKDINE.C	1021			508.268	3	1522.79	1522.79	0	0.3	Specific	332.51	260.71	260.71	2.54	126	>hFBN1-Nterm 070820	1	DW040821_3.3770.3770.3	controllerType=0 controllerNumber=1 scan=3770	11.8714
03156:3	1	E.ITNGKPFFKDINE.C	1021			508.269	3	1522.79	1522.79	0	1.2	Specific	365.31	244.29	244.29	2.74	126	>hFBN1-Nterm 070820	1	DW040821_3.3713.3713.3	controllerType=0 controllerNumber=1 scan=3713	11.7435
03090:3	1	E.ITNGKPFFKDINE.C	1021			508.269	3	1522.79	1522.79	0	2.5	Specific	404.16	276.65	276.65	3.21	126	>hFBN1-Nterm 070820	1	DW040821_3.3658.3658.3	controllerType=0 controllerNumber=1 scan=3658	11.6197
03130:2	1	E.ITNGKPFFKDINE.C	1021			761.899	2	1522.79	1522.79	0	0.9	Specific	654.89	482.3	482.3	7.85	126	>hFBN1-Nterm 070820	1	DW040821_3.3692.3692.2	controllerType=0 controllerNumber=1 scan=3692	11.6961
03067:2	1	E.ITNGKPFFKDINE.C	1021			761.898	2	1522.79	1522.79	0	-0.6	Specific	667.26	444.93	444.93	7.1	126	>hFBN1-Nterm 070820	1	DW040821_3.3638.3638.2	controllerType=0 controllerNumber=1 scan=3638	11.5743
03554:2	1	E.RN[+1298.476]C[+57.021]TD.I	1068	HexNAc(4)Hex(3)	C[+57], N[+1298]	982.365	2	1963.72	1963.74	0	-10	Specific	106.9	4.22	4.22	1.31	126	>hFBN1-Nterm 070820	1	DW040821_3.4037.4037.2	controllerType=0 controllerNumber=1 scan=4037	12.4742
03374:3	1	E.C[+57.021]RISPDLC[+57.021]GRGQC[+57.021]VNTPGDFE.C	1076		C[+57]*3	813.367	3	2438.09	2438.06	0	8.6	Specific	426.46	369.67	369.67	3.8	126	>hFBN1-Nterm 070820	1	DW040821_3.3892.3892.3	controllerType=0 controllerNumber=1 scan=3892	12.1507
03277:3	1	E.C[+57.021]RISPDLC[+57.021]GRGQC[+57.021]VN[+15.995]TPGDFE.C	1076		C[+57]*3, N[+16]	818.694	3	2454.07	2454.06	0	3	Specific	377.57	219.87	129.6	2.86	126	>hFBN1-Nterm 070820	1	DW040821_3.3807.3807.3	controllerType=0 controllerNumber=1 scan=3807	11.9545
04769:2	1	E.SGFMMMKNC[+57.021]MDIDE.C	1105		C[+57]	854.826	2	1708.65	1708.65	0	-3.2	Specific	485.84	293.79	293.79	4.89	126	>hFBN1-Nterm 070820	1	DW040821_3.4989.4989.2	controllerType=0 controllerNumber=1 scan=4989	14.6674
04704:2	1	E.SGFMMMKNC[+57.021]MDIDE.C	1105		C[+57]	854.827	2	1708.65	1708.65	0	-1.7	Specific	525.74	279.91	279.91	4.92	126	>hFBN1-Nterm 070820	1	DW040821_3.4936.4936.2	controllerType=0 controllerNumber=1 scan=4936	14.5455
04188:2	1	E.SGFM[+15.995]MMKNC[+57.021]MDIDE.C	1105		C[+57], M[+16]	862.83	2	1724.65	1724.65	0	4.3	Specific	362.96	288.26	25.92	4.37	126	>hFBN1-Nterm 070820	1	DW040821_3.4543.4543.2	controllerType=0 controllerNumber=1 scan=4543	13.63
02874:4	1	E.C[+57.021]QRDPLLC[+57.021]RGGVC[+57.021]HNTE.G	1119		C[+57]*3	518.735	4	2071.92	2071.92	0	-1.6	Specific	315.01	315.01	315.01	3.37	126	>hFBN1-Nterm 070820	1	DW040821_3.3483.3483.4	controllerType=0 controllerNumber=1 scan=3483	11.2207
02484:3	1	E.C[+57.021]QRDPLLC[+57.021]RGGVC[+57.021]HNTE.G	1119		C[+57]*3	691.311	3	2071.92	2071.92	0	-1.8	Specific	346.76	210.81	210.81	1.83	126	>hFBN1-Nterm 070820	1	DW040821_3.3150.3150.3	controllerType=0 controllerNumber=1 scan=3150	10.4617
02422:4	1	E.C[+57.021]QRDPLLC[+57.021]RGGVC[+57.021]HNTE.G	1119		C[+57]*3	518.735	4	2071.92	2071.92	0	-1	Specific	373.26	373.26	373.26	4.83	126	>hFBN1-Nterm 070820	1	DW040821_3.3099.3099.4	controllerType=0 controllerNumber=1 scan=3099	10.3459
02745:4	1	E.C[+57.021]QRDPLLC[+57.021]RGGVC[+57.021]HNTE.G	1119		C[+57]*3	518.735	4	2071.92	2071.92	0	-1.6	Specific	420.79	407.79	407.79	5.11	126	>hFBN1-Nterm 070820	1	DW040821_3.3374.3374.4	controllerType=0 controllerNumber=1 scan=3374	10.9705
02552:3	1	E.C[+57.021]QRDPLLC[+57.021]RGGVC[+57.021]HNTE.G	1119		C[+57]*3	691.311	3	2071.92	2071.92	0	-1.5	Specific	445.62	304.29	304.29	2.28	126	>hFBN1-Nterm 070820	1	DW040821_3.3211.3211.3	controllerType=0 controllerNumber=1 scan=3211	10.6007
02677:4	1	E.C[+57.021]QRDPLLC[+57.021]RGGVC[+57.021]HNTE.G	1119		C[+57]*3	518.735	4	2071.92	2071.92	0	-2.2	Specific	449.53	412.73	412.73	5.21	126	>hFBN1-Nterm 070820	1	DW040821_3.3317.3317.4	controllerType=0 controllerNumber=1 scan=3317	10.8423
02807:4	1	E.C[+57.021]QRDPLLC[+57.021]RGGVC[+57.021]HNTE.G	1119		C[+57]*3	518.736	4	2071.92	2071.92	0	-0.7	Specific	458.75	450.87	450.87	4.97	126	>hFBN1-Nterm 070820	1	DW040821_3.3427.3427.4	controllerType=0 controllerNumber=1 scan=3427	11.0929
02487:4	1	E.C[+57.021]QRDPLLC[+57.021]RGGVC[+57.021]HNTE.G	1119		C[+57]*3	518.735	4	2071.92	2071.92	0	-1.8	Specific	472.42	424.68	424.68	4.97	126	>hFBN1-Nterm 070820	1	DW040821_3.3154.3154.4	controllerType=0 controllerNumber=1 scan=3154	10.4709
02616:4	1	E.C[+57.021]QRDPLLC[+57.021]RGGVC[+57.021]HNTE.G	1119		C[+57]*3	518.735	4	2071.92	2071.92	0	-1.9	Specific	498.64	469.03	469.03	5.35	126	>hFBN1-Nterm 070820	1	DW040821_3.3263.3263.4	controllerType=0 controllerNumber=1 scan=3263	10.7199
02548:4	1	E.C[+57.021]QRDPLLC[+57.021]RGGVC[+57.021]HNTE.G	1119		C[+57]*3	518.735	4	2071.92	2071.92	0	-1.8	Specific	502.97	494.18	494.18	6.11	126	>hFBN1-Nterm 070820	1	DW040821_3.3207.3207.4	controllerType=0 controllerNumber=1 scan=3207	10.5934
02808:3	1	E.C[+57.021][-17.027]QRDPLLC[+57.021]RGGVC[+57.021]HNTE.G	1119		C[-17][+57]*3	685.636	3	2054.89	2054.9	0	-0.9	Specific	436.86	388.63	388.63	3.3	126	>hFBN1-Nterm 070820	1	DW040821_3.3428.3428.3	controllerType=0 controllerNumber=1 scan=3428	11.0951
02686:3	1	E.C[+57.021][-17.027]QRDPLLC[+57.021]RGGVC[+57.021]HNTE.G	1119		C[-17][+57]*3	685.635	3	2054.89	2054.9	0	-2.6	Specific	497.19	442.14	442.14	3.54	126	>hFBN1-Nterm 070820	1	DW040821_3.3324.3324.3	controllerType=0 controllerNumber=1 scan=3324	10.8569
02742:3	1	E.C[+57.021][-17.027]QRDPLLC[+57.021]RGGVC[+57.021]HNTE.G	1119		C[-17][+57]*3	685.636	3	2054.89	2054.9	0	-1.5	Specific	499.62	446.2	446.2	3.54	126	>hFBN1-Nterm 070820	1	DW040821_3.3372.3372.3	controllerType=0 controllerNumber=1 scan=3372	10.9672
02372:3	1	D.PLLC[+57.021]RGGVC[+57.021]HNTE.G	1123		C[+57]*2	504.906	3	1512.7	1512.7	0	-0.4	Specific	98.6	98.6	98.6	1.66	126	>hFBN1-Nterm 070820	1	DW040821_3.3055.3055.3	controllerType=0 controllerNumber=1 scan=3055	10.2441
03801:4	1	E.GSYRC[+57.021]EC[+57.021]PPGHQLSPN[+2262.814]ISAC[+57.021]IDINE.C	1136	HexNAc(5)Hex(5)Fuc(1)NeuAc(1)	C[+57]*3, N[+2263]	1284.77	4	5136.07	5137.07	-1	-0.8	Specific	65	65	18.06	1.32	126	>hFBN1-Nterm 070820	1	DW040821_3.4239.4239.4	controllerType=0 controllerNumber=1 scan=4239	12.9278
03403:4	1	E.GS[+162.053]YRC[+57.021]EC[+57.021]PPGHQLSPN[+1768.640]ISAC[+57.021]IDINE.C	1136	Hex(1),HexNAc(4)Hex(5)Fuc(1)	C[+57]*3, N[+1769], S[+162]	1201.99	4	4804.96	4804.95	0	0.9	Specific	153.72	153.72	6.72	1.52	126	>hFBN1-Nterm 070820	1	DW040821_3.3915.3915.4	controllerType=0 controllerNumber=1 scan=3915	12.204
03462:4	1	E.GS[+162.053]YRC[+57.021]EC[+57.021]PPGHQLSPN[+1606.587]ISAC[+57.021]IDINE.C	1136	Hex(1),HexNAc(4)Hex(4)Fuc(1)	C[+57]*3, N[+1607], S[+162]	1161.48	4	4642.9	4642.9	0	1	Specific	155.95	155.95	5.99	1.41	126	>hFBN1-Nterm 070820	1	DW040821_3.3964.3964.4	controllerType=0 controllerNumber=1 scan=3964	12.314
03785:4	1	E.GS[+162.053]YRC[+57.021]EC[+57.021]PPGHQLSPN[+2059.735]ISAC[+57.021]IDINE.C	1136	Hex(1),HexNAc(4)Hex(5)Fuc(1)NeuAc(1)	C[+57]*3, N[+2060], S[+162]	1274.52	4	5095.05	5096.05	-1	1.9	Specific	231.08	231.08	7.21	1.92	126	>hFBN1-Nterm 070820	1	DW040821_3.4227.4227.4	controllerType=0 controllerNumber=1 scan=4227	12.9007
02352:3	1	E.C[+57.021][-17.027]PPGH[+15.995]QLSPN[+1241.454]ISAC[+57.021]IDIN[+15.995]EC[+57.021]E.L	1142	HexNAc(3)Hex(3)Fuc(1)	C[-17][+57]*3, H[+16], N[+16][+1241]	1223.16	3	3667.45	3667.46	0	-1.7	Specific	1.91	1.91	0	1.86	126	>hFBN1-Nterm 070820	1	DW040821_3.3038.3038.3	controllerType=0 controllerNumber=1 scan=3038	10.2034
04918:4	1	E.LSAHLC[+57.021]PNGRC[+57.021]VNLIGKYQC[+57.021]AC[+57.021]NPGYHST[+132.042]PDRLFC[+57.021]VDID.E	1163	Pent(1)	C[+57]*5, T[+132]	1178.04	4	4709.13	4710.14	-1	-1	Specific	317.58	317.58	0	1.38	126	>hFBN1-Nterm 070820	1	DW040821_3.5106.5106.4	controllerType=0 controllerNumber=1 scan=5106	14.9374
04324:2	1	D.RLFC[+57.021]VDIDE.C	1194		C[+57]	583.78	2	1166.55	1166.55	0	1.3	Specific	237.43	237.43	237.43	1.54	126	>hFBN1-Nterm 070820	1	DW040821_3.4653.4653.2	controllerType=0 controllerNumber=1 scan=4653	13.8859
03978:2	1	D.IDEC[+57.021]S[+802.286]IMNGGC[+57.021]E.T	1200	HexNAc(1)Hex(1)Fuc(1)NeuAc(1)	C[+57]*2, S[+802]	1093.91	2	2186.8	2186.8	0	-0.1	Specific	84.46	19.26	19.26	1.43	126	>hFBN1-Nterm 070820	1	DW040821_3.4381.4381.2	controllerType=0 controllerNumber=1 scan=4381	13.2556
01746:2	1	E.C[+57.021]SIMNGGC[+57.021]E.T	1203		C[+57]*2	514.185	2	1027.36	1027.36	0	-1.7	Specific	170.6	170.6	170.6	1.48	126	>hFBN1-Nterm 070820	1	DW040821_3.2478.2478.2	controllerType=0 controllerNumber=1 scan=2478	8.8955
04478:2	1	E.C[+57.021][-17.027]SIMNGGC[+57.021]E.T	1203		C[-17][+57]*2	505.674	2	1010.34	1010.34	0	2.7	Specific	275.25	249.71	249.71	2.25	126	>hFBN1-Nterm 070820	1	DW040821_3.4767.4767.2	controllerType=0 controllerNumber=1 scan=4767	14.1518
04068:2	1	E.C[+57.021]SIMNGGC[+57.021]ETFC[+57.021]T[+396.127]NS[+203.079]E.G	1203	Pent(3),HexNAc(1)	C[+57]*3, S[+203], T[+396]	1233.45	2	2465.88	2465.88	0	0.9	Specific	233.33	215.38	1.2	1.67	126	>hFBN1-Nterm 070820	1	DW040821_3.4453.4453.2	controllerType=0 controllerNumber=1 scan=4453	13.4207
03994:2	1	E.C[+57.021]SIMNGGC[+57.021]ETFC[+57.021]TNS[+162.053]EGSYE.C	1203	Hex(1)	C[+57]*3, S[+162]	1232.95	2	2464.89	2464.89	0	1.8	Specific	352.77	219.16	0	3.96	126	>hFBN1-Nterm 070820	1	DW040821_3.4396.4396.2	controllerType=0 controllerNumber=1 scan=4396	13.2899
03927:2	1	E.C[+57.021]SIMNGGC[+57.021]ETFC[+57.021]TNS[+162.053]EGSYE.C	1203	Hex(1)	C[+57]*3, S[+162]	1232.95	2	2464.89	2464.89	0	2.5	Specific	668.8	487.95	3.6	8.99	126	>hFBN1-Nterm 070820	1	DW040821_3.4342.4342.2	controllerType=0 controllerNumber=1 scan=4342	13.1668
02209:2	1	E.TFC[+57.021]TNSEGSYE.C	1212		C[+57]	647.746	2	1294.49	1294.49	0	-2.7	Specific	350.51	198.44	198.44	1.85	126	>hFBN1-Nterm 070820	1	DW040821_3.2909.2909.2	controllerType=0 controllerNumber=1 scan=2909	9.9162
02345:2	1	E.TFC[+57.021]TNSEGSYE.C	1212		C[+57]	647.748	2	1294.49	1294.49	0	-1	Specific	412.61	228.16	228.16	2.28	126	>hFBN1-Nterm 070820	1	DW040821_3.3032.3032.2	controllerType=0 controllerNumber=1 scan=3032	10.191
02088:2	1	E.TFC[+57.021]TNSEGSYE.C	1212		C[+57]	647.747	2	1294.49	1294.49	0	-2.4	Specific	434.98	257.89	257.89	2.8	126	>hFBN1-Nterm 070820	1	DW040821_3.2800.2800.2	controllerType=0 controllerNumber=1 scan=2800	9.6729
02143:2	1	E.TFC[+57.021]TNSEGSYE.C	1212		C[+57]	647.747	2	1294.49	1294.49	0	-1.9	Specific	524.13	336.09	336.09	3.79	126	>hFBN1-Nterm 070820	1	DW040821_3.2852.2852.2	controllerType=0 controllerNumber=1 scan=2852	9.7906
02319:2	1	E.T[+162.053]FC[+57.021]TNSEGSYE.C	1212	Hex(1)	C[+57], T[+162]	728.773	2	1456.54	1456.54	0	-2.3	Specific	232.53	142.11	4	1.43	126	>hFBN1-Nterm 070820	1	DW040821_3.3010.3010.2	controllerType=0 controllerNumber=1 scan=3010	10.1411
02102:2	1	E.TFC[+57.021]TN[+15.995]SEGSYE.C	1212		C[+57], N[+16]	655.744	2	1310.48	1310.48	0	-2.3	Specific	274.5	89.8	89.8	1.38	126	>hFBN1-Nterm 070820	1	DW040821_3.2812.2812.2	controllerType=0 controllerNumber=1 scan=2812	9.6999
02252:2	1	E.T[+162.053]FC[+57.021]TNSEGSYE.C	1212	Hex(1)	C[+57], T[+162]	728.773	2	1456.54	1456.54	0	-2.3	Specific	296.44	111.03	4	1.55	126	>hFBN1-Nterm 070820	1	DW040821_3.2954.2954.2	controllerType=0 controllerNumber=1 scan=2954	10.0185
02202:2	1	E.TFC[+57.021]TNS[+162.053]EGSYE.C	1212	Hex(1)	C[+57], S[+162]	728.774	2	1456.54	1456.54	0	-0.9	Specific	399.49	239.89	0	2.75	126	>hFBN1-Nterm 070820	1	DW040821_3.2903.2903.2	controllerType=0 controllerNumber=1 scan=2903	9.9033
02140:2	1	E.TFC[+57.021]TNSEGS[+162.053]YE.C	1212	Hex(1)	C[+57], S[+162]	728.773	2	1456.54	1456.54	0	-2.3	Specific	493.28	319.83	0	3.5	126	>hFBN1-Nterm 070820	1	DW040821_3.2849.2849.2	controllerType=0 controllerNumber=1 scan=2849	9.7871
02083:2	1	E.TFC[+57.021]TNSEGS[+162.053]YE.C	1212	Hex(1)	C[+57], S[+162]	728.773	2	1456.54	1456.54	0	-1.7	Specific	545.27	372.36	0	5.66	126	>hFBN1-Nterm 070820	1	DW040821_3.2796.2796.2	controllerType=0 controllerNumber=1 scan=2796	9.6643
02119:2	1	E.T[+162.053]FC[+57.021]TN[+15.995]SEGSYE.C	1212	Hex(1)	C[+57], N[+16], T[+162]	736.771	2	1472.53	1472.54	0	-2.1	Specific	469.56	331.53	4	3.39	126	>hFBN1-Nterm 070820	1	DW040821_3.2829.2829.2	controllerType=0 controllerNumber=1 scan=2829	9.74
02054:2	1	E.YRC[+57.021]LC[+57.021]YD.G	1263		C[+57]*2	525.212	2	1049.42	1049.42	0	-0.7	Specific	269.68	269.68	269.68	1.75	126	>hFBN1-Nterm 070820	1	DW040821_3.2773.2773.3	controllerType=0 controllerNumber=1 scan=2773	9.6115
04305:2	1	E.YRC[+57.021]LC[+57.021]YDGFMASE.D	1263		C[+57]*2	836.333	2	1671.66	1671.66	0	-0.5	Specific	429.38	293.51	293.51	4.24	126	>hFBN1-Nterm 070820	1	DW040821_3.4640.4640.2	controllerType=0 controllerNumber=1 scan=4640	13.8559
01929:2	1	E.DMKTC[+57.021]VDVNE.C	1276		C[+57]	605.756	2	1210.51	1210.51	0	-1.8	Specific	519.87	430.52	430.52	4.64	126	>hFBN1-Nterm 070820	1	DW040821_3.2664.2664.2	controllerType=0 controllerNumber=1 scan=2664	9.3565
01973:2	1	E.D[+15.995]MKTC[+57.021]VDVNE.C	1276		C[+57], D[+16]	613.756	2	1226.5	1226.5	0	1.1	Specific	239.9	218.59	6.4	1.38	126	>hFBN1-Nterm 070820	1	DW040821_3.2701.2701.6	controllerType=0 controllerNumber=1 scan=2701	9.4417
01890:2	1	E.D[+15.995]MKTC[+57.021]VDVNE.C	1276		C[+57], D[+16]	613.756	2	1226.5	1226.5	0	1.6	Specific	330.4	330.4	6.4	2.04	126	>hFBN1-Nterm 070820	1	DW040821_3.2630.2630.6	controllerType=0 controllerNumber=1 scan=2630	9.2769
04316:2	1	E.C[+57.021]DLNPNIC[+57.021]LSGTC[+57.021]E.N	1286		C[+57]*3	826.839	2	1652.67	1652.67	0	-0.8	Specific	564.35	404.76	404.76	6.56	126	>hFBN1-Nterm 070820	1	DW040821_3.4648.4648.2	controllerType=0 controllerNumber=1 scan=4648	13.8751
04251:2	1	E.C[+57.021]DLNPNIC[+57.021]LSGTC[+57.021]E.N	1286		C[+57]*3	826.842	2	1652.68	1652.67	0	3.8	Specific	671.43	424.28	424.28	8.32	126	>hFBN1-Nterm 070820	1	DW040821_3.4593.4593.2	controllerType=0 controllerNumber=1 scan=4593	13.7475
04184:2	1	E.C[+57.021]DLNPNIC[+57.021]LSGTC[+57.021]E.N	1286		C[+57]*3	826.843	2	1652.68	1652.67	0	4.9	Specific	706.45	456.24	456.24	9.32	126	>hFBN1-Nterm 070820	1	DW040821_3.4540.4540.2	controllerType=0 controllerNumber=1 scan=4540	13.6235
06207:2	1	E.C[+57.021][-17.027]DLNPNIC[+57.021]LSGTC[+57.021]E.N	1286		C[-17][+57]*3	818.328	2	1635.65	1635.64	0	2.1	Specific	382.12	327.31	327.31	3.43	126	>hFBN1-Nterm 070820	1	DW040821_3.6129.6129.2	controllerType=0 controllerNumber=1 scan=6129	17.3497
02126:4	1	D.MGYSGKKGKTGC[+57.021]TDINEC[+57.021]E.I	1311		C[+57]*2	534.485	4	2134.92	2134.92	0	-0.7	Specific	181.87	181.87	181.87	1.93	126	>hFBN1-Nterm 070820	1	DW040821_3.2834.2834.4	controllerType=0 controllerNumber=1 scan=2834	9.7508
02220:4	1	D.MGYSGKKGKTGC[+57.021]TDINEC[+57.021]E.I	1311		C[+57]*2	534.485	4	2134.92	2134.92	0	-1.8	Specific	199.44	199.44	199.44	1.93	126	>hFBN1-Nterm 070820	1	DW040821_3.2920.2920.4	controllerType=0 controllerNumber=1 scan=2920	9.9409
03566:3	1	E.NLNLC[+57.021]GNGQC[+57.021]LNAPGGYRC[+57.021]E.C	1413		C[+57]*3	756.324	3	2266.96	2266.97	0	-7.6	Specific	543.53	512.37	512.37	6.22	126	>hFBN1-Nterm 070820	1	DW040821_3.4049.4049.3	controllerType=0 controllerNumber=1 scan=4049	12.4989
03450:3	1	E.NLNLC[+57.021]GNGQC[+57.021]LNAPGGYRC[+57.021]E.C	1413		C[+57]*3	756.33	3	2266.98	2266.97	0	0.4	Specific	575.56	575.56	575.56	7.11	126	>hFBN1-Nterm 070820	1	DW040821_3.3955.3955.3	controllerType=0 controllerNumber=1 scan=3955	12.2967
03396:3	1	E.NLNLC[+57.021]GNGQC[+57.021]LNAPGGYRC[+57.021]E.C	1413		C[+57]*3	756.333	3	2266.98	2266.97	0	4.1	Specific	670.06	670.06	670.06	8.87	126	>hFBN1-Nterm 070820	1	DW040821_3.3908.3908.3	controllerType=0 controllerNumber=1 scan=3908	12.1873
03409:2	1	E.NLNLC[+57.021]GNGQC[+57.021]LNAPGGYRC[+57.021]E.C	1413		C[+57]*3	1133.99	2	2266.98	2266.97	0	1.2	Specific	738.71	738.71	738.71	10.34	126	>hFBN1-Nterm 070820	1	DW040821_3.3919.3919.2	controllerType=0 controllerNumber=1 scan=3919	12.2127
03498:3	1	E.NLNLC[+57.021]GNGQC[+57.021]LN[+15.995]APGGYRC[+57.021]E.C	1413		C[+57]*3, N[+16]	761.659	3	2282.96	2282.97	0	-3.6	Specific	277.1	277.1	30.04	2.35	126	>hFBN1-Nterm 070820	1	DW040821_3.3995.3995.2	controllerType=0 controllerNumber=1 scan=3995	12.3812
03435:2	1	E.NLNLC[+57.021]GNGQC[+57.021]LN[+15.995]APGGYRC[+57.021]E.C	1413		C[+57]*3, N[+16]	1141.99	2	2282.97	2282.97	0	-0.3	Specific	630.02	630.02	199.72	8.34	126	>hFBN1-Nterm 070820	1	DW040821_3.3944.3944.2	controllerType=0 controllerNumber=1 scan=3944	12.2717
03373:2	1	E.NLNLC[+57.021]GNGQC[+57.021]LN[+15.995]APGGYRC[+57.021]E.C	1413		C[+57]*3, N[+16]	1141.99	2	2282.98	2282.97	0	2.5	Specific	690.92	690.92	205.2	9.53	126	>hFBN1-Nterm 070820	1	DW040821_3.3891.3891.2	controllerType=0 controllerNumber=1 scan=3891	12.1485
03425:3	1	E.NLNLC[+57.021]GNGQC[+57.021]LNAPGGYRC[+57.021]EC[+57.021]D.M	1413		C[+57]*4	848.018	3	2542.04	2542.03	0	2.2	Specific	701.83	701.05	701.05	9.58	126	>hFBN1-Nterm 070820	1	DW040821_3.3935.3935.3	controllerType=0 controllerNumber=1 scan=3935	12.2501
03413:3	1	E.NLNLC[+57.021]GNGQC[+57.021]LN[+15.995]APGGYRC[+57.021]EC[+57.021]D.M	1413		C[+57]*4, N[+16]	853.349	3	2558.03	2558.03	0	2.2	Specific	700.38	700.38	161.79	9.58	126	>hFBN1-Nterm 070820	1	DW040821_3.3924.3924.3	controllerType=0 controllerNumber=1 scan=3924	12.2249
06049:3	1	E.C[+57.021]SLPNIC[+57.021]VFGTC[+57.021]HNLPGLFRC[+57.021]E.C	1452		C[+57]*4	884.404	3	2651.2	2651.2	0	-0.2	Specific	774.04	774.04	774.04	11.34	126	>hFBN1-Nterm 070820	1	DW040821_3.6000.6000.3	controllerType=0 controllerNumber=1 scan=6000	17.042
05989:3	1	E.C[+57.021]SLPNIC[+57.021]VFGTC[+57.021]HNLPGLFRC[+57.021]E.C	1452		C[+57]*4	884.407	3	2651.21	2651.2	0	2.6	Specific	870.23	847.59	847.59	13.53	126	>hFBN1-Nterm 070820	1	DW040821_3.5951.5951.3	controllerType=0 controllerNumber=1 scan=5951	16.9241
07227:3	1	E.C[+57.021][-17.027]SLPNIC[+57.021]VFGTC[+57.021]HNLPGLFRC[+57.021]E.C	1452		C[-17][+57]*4	878.731	3	2634.18	2634.17	0	2	Specific	573.94	573.94	573.94	7.53	126	>hFBN1-Nterm 070820	1	DW040821_3.6872.6872.3	controllerType=0 controllerNumber=1 scan=6872	19.112
06005:3	1	E.C[+57.021]SLPNIC[+57.021]VFGTC[+57.021]HN[+15.995]LPGLFRC[+57.021]E.C	1452		C[+57]*4, N[+16]	889.735	3	2667.19	2667.19	0	-1.2	Specific	768.88	768.88	33.04	11.34	126	>hFBN1-Nterm 070820	1	DW040821_3.5964.5964.3	controllerType=0 controllerNumber=1 scan=5964	16.9555
05982:3	1	E.C[+57.021]SLPNIC[+57.021]VFGTC[+57.021]HNLPGLFRC[+57.021]EC[+57.021]E.I	1452		C[+57]*5	980.763	3	2940.27	2940.27	0	0.6	Specific	655.46	655.46	655.46	7.75	126	>hFBN1-Nterm 070820	1	DW040821_3.5946.5946.3	controllerType=0 controllerNumber=1 scan=5946	16.9119
05921:3	1	E.C[+57.021]SLPNIC[+57.021]VFGTC[+57.021]HNLPGLFRC[+57.021]EC[+57.021]E.I	1452		C[+57]*5	980.763	3	2940.27	2940.27	0	0.8	Specific	880.58	855.39	855.39	11.75	126	>hFBN1-Nterm 070820	1	DW040821_3.5896.5896.3	controllerType=0 controllerNumber=1 scan=5896	16.7933
07118:3	1	E.C[+57.021][-17.027]SLPNIC[+57.021]VFGTC[+57.021]HNLPGLFRC[+57.021]EC[+57.021]E.I	1452		C[-17][+57]*5	975.089	3	2923.25	2923.25	0	2.9	Specific	734.34	734.34	734.34	8.93	126	>hFBN1-Nterm 070820	1	DW040821_3.6790.6790.3	controllerType=0 controllerNumber=1 scan=6790	18.9174
05953:3	1	E.C[+57.021]SLPNIC[+57.021]VFGTC[+57.021]HN[+15.995]LPGLFRC[+57.021]EC[+57.021]E.I	1452		C[+57]*5, N[+16]	986.094	3	2956.27	2956.27	0	0	Specific	846.5	846.5	17.93	10.75	126	>hFBN1-Nterm 070820	1	DW040821_3.5917.5917.3	controllerType=0 controllerNumber=1 scan=5917	16.8429
05943:4	1	E.C[+57.021][-17.027]SLPN[+15.995]IC[+57.021]VFGTC[+57.021]HNLPGLFRC[+57.021]EC[+57.021]E.I	1452		C[-17][+57]*5, N[+16]	735.573	4	2939.27	2939.24	0	10.3	Specific	348.7	348.7	216.99	1.41	126	>hFBN1-Nterm 070820	1	DW040821_3.5910.5910.4	controllerType=0 controllerNumber=1 scan=5910	16.8257
07137:3	1	E.C[+57.021][-17.027]SLPNIC[+57.021]VFGTC[+57.021]HN[+15.995]LPGLFRC[+57.021]EC[+57.021]E.I	1452		C[-17][+57]*5, N[+16]	980.422	3	2939.25	2939.24	0	3.6	Specific	419.96	419.96	25.46	4.12	126	>hFBN1-Nterm 070820	1	DW040821_3.6802.6802.3	controllerType=0 controllerNumber=1 scan=6802	18.9459
05678:3	1	E.C[+57.021]LDPTTC[+57.021]ISGNC[+57.021]VNTPGSYIC[+57.021]DC[+57.021]PPDFE.L	1493		C[+57]*5	1083.77	3	3249.29	3249.29	0	0.4	Specific	217.06	118.67	118.67	1.52	126	>hFBN1-Nterm 070820	1	DW040821_3.5696.5696.3	controllerType=0 controllerNumber=1 scan=5696	16.3185
05960:3	1	E.C[+57.021]LDPTTC[+57.021]ISGNC[+57.021]VNTPGSYIC[+57.021]DC[+57.021]PPDFE.L	1493		C[+57]*5	1083.77	3	3249.31	3249.29	0	4.1	Specific	274.95	172.78	172.78	2.3	126	>hFBN1-Nterm 070820	1	DW040821_3.5925.5925.3	controllerType=0 controllerNumber=1 scan=5925	16.8622
05604:3	1	E.C[+57.021]LDPTTC[+57.021]ISGNC[+57.021]VNTPGSYIC[+57.021]DC[+57.021]PPDFE.L	1493		C[+57]*5	1083.77	3	3249.3	3249.29	0	3.1	Specific	403.76	187.65	187.65	3.18	126	>hFBN1-Nterm 070820	1	DW040821_3.5640.5640.3	controllerType=0 controllerNumber=1 scan=5640	16.186
05893:3	1	E.C[+57.021]LDPTTC[+57.021]ISGNC[+57.021]VNTPGSYIC[+57.021]DC[+57.021]PPDFE.L	1493		C[+57]*5	1083.77	3	3249.3	3249.29	0	1.6	Specific	604.39	230.29	230.29	5.82	126	>hFBN1-Nterm 070820	1	DW040821_3.5874.5874.3	controllerType=0 controllerNumber=1 scan=5874	16.7409
05593:3	1	E.C[+57.021]LDPTTC[+57.021]IS[+162.053]GNC[+57.021]VNTPGSYIC[+57.021]DC[+57.021]PPDFE.L	1493	Hex(1)	C[+57]*5, S[+162]	1137.79	3	3411.36	3411.35	0	2.7	Specific	598.12	194.87	2.36	4.57	126	>hFBN1-Nterm 070820	1	DW040821_3.5631.5631.3	controllerType=0 controllerNumber=1 scan=5631	16.164
05629:2	1	E.C[+57.021]LDPTTC[+57.021]ISGNC[+57.021]VNTPGS[+162.053]YIC[+57.021]DC[+57.021]PPDFE.L	1493	Hex(1)	C[+57]*5, S[+162]	1706.19	2	3411.37	3411.35	0	5.4	Specific	604.8	441.07	0.74	6.6	126	>hFBN1-Nterm 070820	1	DW040821_3.5658.5658.2	controllerType=0 controllerNumber=1 scan=5658	16.2273
05660:3	1	E.C[+57.021]LDPTTC[+57.021]IS[+162.053]GNC[+57.021]VNTPGSYIC[+57.021]DC[+57.021]PPDFE.L	1493	Hex(1)	C[+57]*5, S[+162]	1137.79	3	3411.36	3411.35	0	5.1	Specific	712.25	378.14	5.41	8.79	126	>hFBN1-Nterm 070820	1	DW040821_3.5682.5682.3	controllerType=0 controllerNumber=1 scan=5682	16.286
07544:3	1	E.C[+57.021][-17.027]LDPTTC[+57.021]ISGNC[+57.021]VNT[+162.053]PGSYIC[+57.021]DC[+57.021]PPDFE.L	1493	Hex(1)	C[-17][+57]*5, T[+162]	1132.11	3	3394.31	3394.32	0	-2.2	Specific	229.18	229.18	3.6	1.85	126	>hFBN1-Nterm 070820	1	DW040821_3.7131.7131.3	controllerType=0 controllerNumber=1 scan=7131	19.7392
05615:3	1	E.C[+57.021]LDPTTC[+57.021]ISGNC[+57.021]VN[+15.995]T[+162.053]PGSYIC[+57.021]DC[+57.021]PPDFE.L	1493	Hex(1)	C[+57]*5, N[+16], T[+162]	1143.12	3	3427.35	3427.34	0	3.2	Specific	344.08	171.5	3.6	2.94	126	>hFBN1-Nterm 070820	1	DW040821_3.5649.5649.3	controllerType=0 controllerNumber=1 scan=5649	16.2076
05550:3	1	E.C[+57.021]LDPTTC[+57.021]IS[+162.053]GNC[+57.021]VN[+15.995]TPGSYIC[+57.021]DC[+57.021]PPDFE.L	1493	Hex(1)	C[+57]*5, N[+16], S[+162]	1143.12	3	3427.35	3427.34	0	2.4	Specific	546.48	235.43	13.36	3.93	126	>hFBN1-Nterm 070820	1	DW040821_3.5597.5597.3	controllerType=0 controllerNumber=1 scan=5597	16.0838
05661:3	1	D.PTTC[+57.021]IS[+294.095]GNC[+57.021]VNT[+294.095]PGSYIC[+57.021]DC[+57.021]PPDFE.L	1496	Hex(1)Pent(1),Hex(1)Pent(1)	C[+57]*4, S[+294], T[+294]	1150.44	3	3449.31	3449.34	0	-10.4	Specific	301.28	301.28	1.09	1.77	126	>hFBN1-Nterm 070820	1	DW040821_3.5683.5683.3	controllerType=0 controllerNumber=1 scan=5683	16.2882
04029:4	1	E.LNPTRVGC[+57.021]VHHHHHH.-	1521		C[+57]	460.228	4	1837.89	1837.89	0	1.7	CRagged	84.37	84.37	84.37	1.58	126	>hFBN1-Nterm 070820	1	DW040821_3.4423.4423.4	controllerType=0 controllerNumber=1 scan=4423	13.3497
01971:4	1	E.LNPTRVGC[+57.021]VHHHHHH.-	1521		C[+57]	460.227	4	1837.89	1837.89	0	-1.8	CRagged	97.44	97.44	97.44	1.46	126	>hFBN1-Nterm 070820	1	DW040821_3.2699.2699.4	controllerType=0 controllerNumber=1 scan=2699	9.4373
02195:4	1	E.LNPTRVGC[+57.021]VHHHHHH.-	1521		C[+57]	460.226	4	1837.88	1837.89	0	-3.5	CRagged	112.17	112.17	112.17	1.48	126	>hFBN1-Nterm 070820	1	DW040821_3.2897.2897.4	controllerType=0 controllerNumber=1 scan=2897	9.8892
02349:4	1	E.LNPTRVGC[+57.021]VHHHHHH.-	1521		C[+57]	460.226	4	1837.88	1837.89	0	-2.7	CRagged	119.31	119.31	119.31	1.48	126	>hFBN1-Nterm 070820	1	DW040821_3.3035.3035.4	controllerType=0 controllerNumber=1 scan=3035	10.1969
02673:4	1	E.LNPTRVGC[+57.021]VHHHHHH.-	1521		C[+57]	460.226	4	1837.88	1837.89	0	-2.6	CRagged	123.7	123.7	123.7	1.53	126	>hFBN1-Nterm 070820	1	DW040821_3.3313.3313.4	controllerType=0 controllerNumber=1 scan=3313	10.8318
02472:4	1	E.LNPTRVGC[+57.021]VHHHHHH.-	1521		C[+57]	460.226	4	1837.88	1837.89	0	-3.4	CRagged	124.28	124.28	124.28	1.5	126	>hFBN1-Nterm 070820	1	DW040821_3.3141.3141.4	controllerType=0 controllerNumber=1 scan=3141	10.4422
02534:4	1	E.LNPTRVGC[+57.021]VHHHHHH.-	1521		C[+57]	460.227	4	1837.89	1837.89	0	-1.6	CRagged	129.36	129.36	129.36	1.53	126	>hFBN1-Nterm 070820	1	DW040821_3.3196.3196.4	controllerType=0 controllerNumber=1 scan=3196	10.5676
02811:4	1	E.LNPTRVGC[+57.021]VHHHHHH.-	1521		C[+57]	460.227	4	1837.89	1837.89	0	-0.8	CRagged	131.7	131.7	131.7	1.53	126	>hFBN1-Nterm 070820	1	DW040821_3.3431.3431.4	controllerType=0 controllerNumber=1 scan=3431	11.1015
02877:4	1	E.LNPTRVGC[+57.021]VHHHHHH.-	1521		C[+57]	460.227	4	1837.88	1837.89	0	-2.2	CRagged	132.99	132.99	132.99	1.53	126	>hFBN1-Nterm 070820	1	DW040821_3.3485.3485.4	controllerType=0 controllerNumber=1 scan=3485	11.225
02600:4	1	E.LNPTRVGC[+57.021]VHHHHHH.-	1521		C[+57]	460.226	4	1837.88	1837.89	0	-2.8	CRagged	136	136	136	1.53	126	>hFBN1-Nterm 070820	1	DW040821_3.3252.3252.4	controllerType=0 controllerNumber=1 scan=3252	10.6952
02030:4	1	E.LNPTRVGC[+57.021]VHHHHHH.-	1521		C[+57]	460.227	4	1837.89	1837.89	0	-1	CRagged	143.81	143.81	143.81	1.5	126	>hFBN1-Nterm 070820	1	DW040821_3.2754.2754.4	controllerType=0 controllerNumber=1 scan=2754	9.5661
03094:4	1	E.LNPTRVGC[+57.021]VHHHHHH.-	1521		C[+57]	460.227	4	1837.89	1837.89	0	-1	CRagged	165.25	165.25	165.25	1.73	126	>hFBN1-Nterm 070820	1	DW040821_3.3662.3662.4	controllerType=0 controllerNumber=1 scan=3662	11.6273
03023:4	1	E.LNPTRVGC[+57.021]VHHHHHH.-	1521		C[+57]	460.226	4	1837.88	1837.89	0	-3.2	CRagged	167.27	167.27	167.27	1.81	126	>hFBN1-Nterm 070820	1	DW040821_3.3604.3604.4	controllerType=0 controllerNumber=1 scan=3604	11.4979
02749:4	1	E.LNPTRVGC[+57.021]VHHHHHH.-	1521		C[+57]	460.226	4	1837.88	1837.89	0	-3.1	CRagged	168.22	168.22	168.22	1.78	126	>hFBN1-Nterm 070820	1	DW040821_3.3377.3377.4	controllerType=0 controllerNumber=1 scan=3377	10.9766
03225:4	1	E.LNPTRVGC[+57.021]VHHHHHH.-	1521		C[+57]	460.227	4	1837.89	1837.89	0	-1.5	CRagged	175.8	175.8	175.8	1.81	126	>hFBN1-Nterm 070820	1	DW040821_3.3769.3769.4	controllerType=0 controllerNumber=1 scan=3769	11.8702
03313:4	1	E.LNPTRVGC[+57.021]VHHHHHH.-	1521		C[+57]	460.227	4	1837.89	1837.89	0	-0.6	CRagged	183.31	183.31	183.31	1.73	126	>hFBN1-Nterm 070820	1	DW040821_3.3840.3840.4	controllerType=0 controllerNumber=1 scan=3840	12.0298
03167:4	1	E.LNPTRVGC[+57.021]VHHHHHH.-	1521		C[+57]	460.228	4	1837.89	1837.89	0	0.2	CRagged	187.02	187.02	187.02	1.73	126	>hFBN1-Nterm 070820	1	DW040821_3.3720.3720.4	controllerType=0 controllerNumber=1 scan=3720	11.7586
02963:4	1	E.LNPTRVGC[+57.021]VHHHHHH.-	1521		C[+57]	460.227	4	1837.89	1837.89	0	-0.5	CRagged	193.42	193.42	193.42	1.73	126	>hFBN1-Nterm 070820	1	DW040821_3.3552.3552.4	controllerType=0 controllerNumber=1 scan=3552	11.3779

## Sheet: CS_041421_3
Query #:z	Protein Rank	Peptide < ProteinMetrics Confidential >	Starting position	Glycans NHFAGNa	Modification Type(s)	Observed m/z	z	Observed (M+H)	Calc. mass (M+H)	Off-by-x error	Mass error (ppm)	Cleavage	Score	Delta	Delta Mod	|Log Prob|	# of unique peptides	Protein Name	Protein DB number	Comment	Scan #	Scan Time
02024:3	1	E.NT[+162.053]RGSYKC[+57.021]IC[+57.021]NSGYE.V	743	Hex(1)	C[+57]*2, T[+162]	657.612	3	1970.82	1970.82	0	-0.4	Specific	69.07	69.07	6	1.89	57	>hFBN1-Nterm 070820	1	cs041421_3.2846.2846.3	controllerType=0 controllerNumber=1 scan=2846	9.7586
01977:3	1	E.NT[+162.053]RGSYKC[+57.021]IC[+57.021]NSGYE.V	743	Hex(1)	C[+57]*2, T[+162]	657.611	3	1970.82	1970.82	0	-1.1	Specific	131.68	131.68	6	2.53	57	>hFBN1-Nterm 070820	1	cs041421_3.2800.2800.3	controllerType=0 controllerNumber=1 scan=2800	9.6442
01871:3	1	E.NT[+162.053]RGSYKC[+57.021]IC[+57.021]NSGYE.V	743	Hex(1)	C[+57]*2, T[+162]	657.611	3	1970.82	1970.82	0	-0.9	Specific	169.68	169.68	6	2.73	57	>hFBN1-Nterm 070820	1	cs041421_3.2698.2698.3	controllerType=0 controllerNumber=1 scan=2698	9.3995
01923:3	1	E.NT[+162.053]RGSYKC[+57.021]IC[+57.021]NSGYE.V	743	Hex(1)	C[+57]*2, T[+162]	657.612	3	1970.82	1970.82	0	-0.4	Specific	209.07	209.07	6	3.39	57	>hFBN1-Nterm 070820	1	cs041421_3.2749.2749.3	controllerType=0 controllerNumber=1 scan=2749	9.522
Other Peptides
03353:3	1	E.SGC[+57.021]LNGGRC[+57.021]VAPNRC[+57.021]AC[+57.021]TYGFTGPQC[+57.021]E.R	154		C[+57]*5	1017.09	3	3049.25	3049.26	0	-3.4	Specific	95.97	95.97	95.97	1.78	57	>hFBN1-Nterm 070820	1	cs041421_3.3983.3983.3	controllerType=0 controllerNumber=1 scan=3983	12.448
02745:4	1	E.SGC[+57.021]LNGGRC[+57.021]VAPNRC[+57.021]AC[+57.021]TYGFTGPQC[+57.021]E.R	154		C[+57]*5	763.071	4	3049.26	3049.26	0	1	Specific	154.11	154.11	154.11	2.79	57	>hFBN1-Nterm 070820	1	cs041421_3.3466.3466.4	controllerType=0 controllerNumber=1 scan=3466	11.2363
02714:3	1	E.SGC[+57.021]LNGGRC[+57.021]VAPNRC[+57.021]AC[+57.021]TYGFTGPQC[+57.021]E.R	154		C[+57]*5	1017.09	3	3049.25	3049.26	0	-1.7	Specific	159.09	159.09	159.09	2.66	57	>hFBN1-Nterm 070820	1	cs041421_3.3437.3437.3	controllerType=0 controllerNumber=1 scan=3437	11.168
03155:3	1	E.SGC[+57.021]LNGGRC[+57.021]VAPNRC[+57.021]AC[+57.021]TYGFTGPQC[+57.021]E.R	154		C[+57]*5	1017.09	3	3049.25	3049.26	0	-2.6	Specific	360.7	360.7	360.7	5.09	57	>hFBN1-Nterm 070820	1	cs041421_3.3813.3813.3	controllerType=0 controllerNumber=1 scan=3813	12.0499
02874:4	1	E.SGC[+57.021]LNGGRC[+57.021]VAPNRC[+57.021]AC[+57.021]TYGFTGPQC[+57.021]E.R	154		C[+57]*5	763.068	4	3049.25	3049.26	0	-3.4	Specific	558.53	454.37	454.37	4.75	57	>hFBN1-Nterm 070820	1	cs041421_3.3575.3575.4	controllerType=0 controllerNumber=1 scan=3575	11.4903
02804:4	1	E.SGC[+57.021]LNGGRC[+57.021]VAPNRC[+57.021]AC[+57.021]TYGFTGPQC[+57.021]E.R	154		C[+57]*5	763.068	4	3049.25	3049.26	0	-2.3	Specific	566.45	552.35	552.35	5.82	57	>hFBN1-Nterm 070820	1	cs041421_3.3520.3520.4	controllerType=0 controllerNumber=1 scan=3520	11.3635
02765:3	1	E.SGC[+57.021]LNGGRC[+57.021]VAPNRC[+57.021]AC[+57.021]TYGFTGPQC[+57.021]E.R	154		C[+57]*5	1017.09	3	3049.26	3049.26	0	-0.6	Specific	595.81	412.14	412.14	7.35	57	>hFBN1-Nterm 070820	1	cs041421_3.3485.3485.3	controllerType=0 controllerNumber=1 scan=3485	11.2818
04625:2	1	E.C[+57.021]QAIPGLC[+57.021]QGGNC[+57.021]INTVGSFE.C	252		C[+57]*3	1141.5	2	2282	2282	0	-0.1	Specific	273.71	273.71	273.71	4.63	57	>hFBN1-Nterm 070820	1	cs041421_3.5007.5007.2	controllerType=0 controllerNumber=1 scan=5007	14.8718
04370:3	1	E.C[+57.021]QAIPGLC[+57.021]QGGNC[+57.021]INTVGSFE.C	252		C[+57]*3	761.339	3	2282	2282	0	0.6	Specific	340.24	340.24	340.24	5.09	57	>hFBN1-Nterm 070820	1	cs041421_3.4791.4791.3	controllerType=0 controllerNumber=1 scan=4791	14.3574
04620:3	1	E.C[+57.021]QAIPGLC[+57.021]QGGNC[+57.021]INTVGSFE.C	252		C[+57]*3	761.34	3	2282	2282	0	1.8	Specific	356.29	338.97	338.97	3.25	57	>hFBN1-Nterm 070820	1	cs041421_3.5004.5004.3	controllerType=0 controllerNumber=1 scan=5004	14.8652
04306:3	1	E.C[+57.021]QAIPGLC[+57.021]QGGNC[+57.021]INTVGSFE.C	252		C[+57]*3	761.338	3	2282	2282	0	-0.4	Specific	366.75	366.75	366.75	5.11	57	>hFBN1-Nterm 070820	1	cs041421_3.4736.4736.3	controllerType=0 controllerNumber=1 scan=4736	14.2268
06500:2	1	E.C[+57.021][-17.027]QAIPGLC[+57.021]QGGNC[+57.021]INTVGSFE.C	252		C[-17][+57]*3	1132.99	2	2264.98	2264.97	0	1.1	Specific	75.24	75.24	75.24	2.41	57	>hFBN1-Nterm 070820	1	cs041421_3.6475.6475.2	controllerType=0 controllerNumber=1 scan=6475	18.3753
04361:2	1	E.C[+57.021]QAIPGLC[+57.021]QGGNC[+57.021]INT[+162.053]VGSFE.C	252	Hex(1)	C[+57]*3, T[+162]	1222.53	2	2444.05	2444.05	0	-0.9	Specific	285.77	285.77	5.6	4.81	57	>hFBN1-Nterm 070820	1	cs041421_3.4784.4784.2	controllerType=0 controllerNumber=1 scan=4784	14.3422
04300:2	1	E.C[+57.021]QAIPGLC[+57.021]QGGNC[+57.021]INT[+162.053]VGSFE.C	252	Hex(1)	C[+57]*3, T[+162]	1222.53	2	2444.05	2444.05	0	0.9	Specific	350.89	350.89	5.6	5.51	57	>hFBN1-Nterm 070820	1	cs041421_3.4731.4731.2	controllerType=0 controllerNumber=1 scan=4731	14.2159
04362:3	1	E.C[+57.021]QAIPGLC[+57.021]QGGNC[+57.021]INT[+162.053]VGSFE.C	252	Hex(1)	C[+57]*3, T[+162]	815.355	3	2444.05	2444.05	0	-1	Specific	355.67	355.67	5.6	5.09	57	>hFBN1-Nterm 070820	1	cs041421_3.4785.4785.3	controllerType=0 controllerNumber=1 scan=4785	14.3444
04301:3	1	E.C[+57.021]QAIPGLC[+57.021]QGGNC[+57.021]INT[+162.053]VGSFE.C	252	Hex(1)	C[+57]*3, T[+162]	815.356	3	2444.05	2444.05	0	0.5	Specific	412.14	412.14	5.6	5.97	57	>hFBN1-Nterm 070820	1	cs041421_3.4732.4732.3	controllerType=0 controllerNumber=1 scan=4732	14.218
06029:2	1	E.C[+57.021][-17.027]QAIPGLC[+57.021]QGGNC[+57.021]INT[+162.053]VGSFE.C	252	Hex(1)	C[-17][+57]*3, T[+162]	1214.01	2	2427.01	2427.03	0	-4.6	Specific	271.02	271.02	5.6	3.4	57	>hFBN1-Nterm 070820	1	cs041421_3.6117.6117.2	controllerType=0 controllerNumber=1 scan=6117	17.5166
03730:4	1	E.C[+57.021]QAIPGLC[+57.021]QGGNC[+57.021]INTVGSFEC[+57.021]KC[+57.021]PAGHKLNE.V	252		C[+57]*5	894.901	4	3576.58	3576.59	0	-2.3	Specific	195.96	195.96	195.96	4.23	57	>hFBN1-Nterm 070820	1	cs041421_3.4276.4276.4	controllerType=0 controllerNumber=1 scan=4276	13.137
03669:4	1	E.C[+57.021]QAIPGLC[+57.021]QGGNC[+57.021]INTVGSFEC[+57.021]KC[+57.021]PAGHKLNE.V	252		C[+57]*5	894.9	4	3576.58	3576.59	0	-3.7	Specific	408.42	408.42	408.42	5.49	57	>hFBN1-Nterm 070820	1	cs041421_3.4225.4225.4	controllerType=0 controllerNumber=1 scan=4225	13.0179
03316:4	1	E.C[+57.021]QAIPGLC[+57.021]QGGNC[+57.021]INTVGSFEC[+57.021]KC[+57.021]PAGHKLNE.V	252		C[+57]*5	894.903	4	3576.59	3576.59	0	-0.5	Specific	567.53	567.53	567.53	7.66	57	>hFBN1-Nterm 070820	1	cs041421_3.3950.3950.4	controllerType=0 controllerNumber=1 scan=3950	12.3703
03594:4	1	E.C[+57.021]QAIPGLC[+57.021]QGGNC[+57.021]INTVGSFEC[+57.021]KC[+57.021]PAGHKLNE.V	252		C[+57]*5	894.902	4	3576.59	3576.59	0	-1.6	Specific	629.96	629.96	629.96	8.18	57	>hFBN1-Nterm 070820	1	cs041421_3.4166.4166.4	controllerType=0 controllerNumber=1 scan=4166	12.8798
03519:4	1	E.C[+57.021]QAIPGLC[+57.021]QGGNC[+57.021]INTVGSFEC[+57.021]KC[+57.021]PAGHKLNE.V	252		C[+57]*5	894.902	4	3576.59	3576.59	0	-1.6	Specific	763.23	763.23	763.23	11.18	57	>hFBN1-Nterm 070820	1	cs041421_3.4109.4109.4	controllerType=0 controllerNumber=1 scan=4109	12.7454
03371:4	1	E.C[+57.021]QAIPGLC[+57.021]QGGNC[+57.021]INTVGSFEC[+57.021]KC[+57.021]PAGHKLNE.V	252		C[+57]*5	894.902	4	3576.59	3576.59	0	-0.9	Specific	845.7	845.7	845.7	12.66	57	>hFBN1-Nterm 070820	1	cs041421_3.4000.4000.4	controllerType=0 controllerNumber=1 scan=4000	12.4888
03439:4	1	E.C[+57.021]QAIPGLC[+57.021]QGGNC[+57.021]INTVGSFEC[+57.021]KC[+57.021]PAGHKLNE.V	252		C[+57]*5	894.902	4	3576.59	3576.59	0	-1.1	Specific	866.95	866.95	866.95	13.66	57	>hFBN1-Nterm 070820	1	cs041421_3.4054.4054.4	controllerType=0 controllerNumber=1 scan=4054	12.6161
03290:5	1	E.C[+57.021]QAIPGLC[+57.021]QGGNC[+57.021]INT[+162.053]VGSFEC[+57.021]KC[+57.021]PAGHKLNE.V	252	Hex(1)	C[+57]*5, T[+162]	748.534	5	3738.64	3738.64	0	-1.1	Specific	48.66	48.66	10.92	2.25	57	>hFBN1-Nterm 070820	1	cs041421_3.3930.3930.5	controllerType=0 controllerNumber=1 scan=3930	12.3226
03810:3	1	E.C[+57.021][-17.027]QAIPGLC[+57.021]QGGNC[+57.021]INTVGSFEC[+57.021]KC[+57.021]PAGHKLNE.V	252		C[-17][+57]*5	1187.2	3	3559.58	3559.56	0	4.5	Specific	125.16	125.16	125.16	2.75	57	>hFBN1-Nterm 070820	1	cs041421_3.4341.4341.3	controllerType=0 controllerNumber=1 scan=4341	13.2907
03811:4	1	E.C[+57.021][-17.027]QAIPGLC[+57.021]QGGNC[+57.021]INTVGSFEC[+57.021]KC[+57.021]PAGHKLNE.V	252		C[-17][+57]*5	890.65	4	3559.58	3559.56	0	4.2	Specific	221.46	221.46	221.46	4.04	57	>hFBN1-Nterm 070820	1	cs041421_3.4342.4342.4	controllerType=0 controllerNumber=1 scan=4342	13.2929
03593:4	1	E.C[+57.021]QAIPGLC[+57.021]QGGNC[+57.021]INT[+162.053]VGSFEC[+57.021]KC[+57.021]PAGHKLNE.V	252	Hex(1)	C[+57]*5, T[+162]	935.417	4	3738.65	3738.64	0	0.4	Specific	592.34	592.34	2	7.66	57	>hFBN1-Nterm 070820	1	cs041421_3.4165.4165.4	controllerType=0 controllerNumber=1 scan=4165	12.8776
03521:4	1	E.C[+57.021]QAIPGLC[+57.021]QGGNC[+57.021]INTVGS[+162.053]FEC[+57.021]KC[+57.021]PAGHKLNE.V	252	Hex(1)	C[+57]*5, S[+162]	935.416	4	3738.64	3738.64	0	-0.6	Specific	758.75	758.75	5.64	11.66	57	>hFBN1-Nterm 070820	1	cs041421_3.4111.4111.4	controllerType=0 controllerNumber=1 scan=4111	12.7498
03115:4	1	E.C[+57.021]QAIPGLC[+57.021]QGGNC[+57.021]INTVGS[+162.053]FEC[+57.021]KC[+57.021]PAGHKLNE.V	252	Hex(1)	C[+57]*5, S[+162]	935.415	4	3738.64	3738.64	0	-1.3	Specific	912.48	912.48	8.99	14.18	57	>hFBN1-Nterm 070820	1	cs041421_3.3783.3783.4	controllerType=0 controllerNumber=1 scan=3783	11.9796
03440:4	1	E.C[+57.021]QAIPGLC[+57.021]QGGNC[+57.021]INTVGS[+162.053]FEC[+57.021]KC[+57.021]PAGHKLNE.V	252	Hex(1)	C[+57]*5, S[+162]	935.416	4	3738.64	3738.64	0	-0.2	Specific	980.15	980.15	9.92	15.66	57	>hFBN1-Nterm 070820	1	cs041421_3.4055.4055.4	controllerType=0 controllerNumber=1 scan=4055	12.6183
03178:4	1	E.C[+57.021]QAIPGLC[+57.021]QGGNC[+57.021]INTVGS[+162.053]FEC[+57.021]KC[+57.021]PAGHKLNE.V	252	Hex(1)	C[+57]*5, S[+162]	935.415	4	3738.64	3738.64	0	-1.2	Specific	1088.24	1020.69	6.17	17.66	57	>hFBN1-Nterm 070820	1	cs041421_3.3834.3834.4	controllerType=0 controllerNumber=1 scan=3834	12.1001
03307:4	1	E.C[+57.021]QAIPGLC[+57.021]QGGNC[+57.021]INTVGS[+162.053]FEC[+57.021]KC[+57.021]PAGHKLNE.V	252	Hex(1)	C[+57]*5, S[+162]	935.415	4	3738.64	3738.64	0	-1	Specific	1125.19	1049.62	9.82	18.66	57	>hFBN1-Nterm 070820	1	cs041421_3.3944.3944.4	controllerType=0 controllerNumber=1 scan=3944	12.3572
03370:4	1	E.C[+57.021]QAIPGLC[+57.021]QGGNC[+57.021]INTVGS[+162.053]FEC[+57.021]KC[+57.021]PAGHKLNE.V	252	Hex(1)	C[+57]*5, S[+162]	935.416	4	3738.64	3738.64	0	-0.5	Specific	1187.78	1125.31	10.39	19.66	57	>hFBN1-Nterm 070820	1	cs041421_3.3999.3999.4	controllerType=0 controllerNumber=1 scan=3999	12.4866
03241:4	1	E.C[+57.021]QAIPGLC[+57.021]QGGNC[+57.021]INTVGS[+162.053]FEC[+57.021]KC[+57.021]PAGHKLNE.V	252	Hex(1)	C[+57]*5, S[+162]	935.416	4	3738.64	3738.64	0	-0.8	Specific	1204.29	1115.04	9.73	20.66	57	>hFBN1-Nterm 070820	1	cs041421_3.3889.3889.4	controllerType=0 controllerNumber=1 scan=3889	12.2273
03363:4	1	E.C[+57.021]QAIPGLC[+57.021]QGGNC[+57.021]IN[+15.995]T[+162.053]VGSFEC[+57.021]KC[+57.021]PAGHKLNE.V	252	Hex(1)	C[+57]*5, N[+16], T[+162]	939.412	4	3754.63	3754.64	0	-3.2	Specific	92.8	92.8	0	2.36	57	>hFBN1-Nterm 070820	1	cs041421_3.3993.3993.4	controllerType=0 controllerNumber=1 scan=3993	12.4716
03308:4	1	E.C[+57.021]QAIPGLC[+57.021]QGGN[+15.995]C[+57.021]INT[+203.079]VGSFEC[+57.021]KC[+57.021]PAGHKLNE.V	252	HexNAc(1)	C[+57]*5, N[+16], T[+203]	949.67	4	3795.66	3795.67	0	-2.2	Specific	169.66	169.66	0	3.29	57	>hFBN1-Nterm 070820	1	cs041421_3.3945.3945.4	controllerType=0 controllerNumber=1 scan=3945	12.3594
03247:4	1	E.C[+57.021]QAIPGLC[+57.021]QGGNC[+57.021]IN[+15.995]T[+203.079]VGSFEC[+57.021]KC[+57.021]PAGHKLNE.V	252	HexNAc(1)	C[+57]*5, N[+16], T[+203]	949.671	4	3795.66	3795.67	0	-1.2	Specific	170.05	170.05	2	3.35	57	>hFBN1-Nterm 070820	1	cs041421_3.3894.3894.4	controllerType=0 controllerNumber=1 scan=3894	12.2382
03543:3	1	E.C[+57.021][-17.027]QAIPGLC[+57.021]QGGNC[+57.021]INT[+162.053]VGSFEC[+57.021]KC[+57.021]PAGHKLNE.V	252	Hex(1)	C[-17][+57]*5, T[+162]	1241.21	3	3721.61	3721.62	0	-0.7	Specific	282.6	282.6	2	4.45	57	>hFBN1-Nterm 070820	1	cs041421_3.4129.4129.3	controllerType=0 controllerNumber=1 scan=4129	12.7912
03296:4	1	E.C[+57.021]QAIPGLC[+57.021]QGGNC[+57.021]IN[+15.995]T[+162.053]VGSFEC[+57.021]KC[+57.021]PAGHKLNE.V	252	Hex(1)	C[+57]*5, N[+16], T[+162]	939.411	4	3754.62	3754.64	0	-4.3	Specific	323.65	323.65	2	4.19	57	>hFBN1-Nterm 070820	1	cs041421_3.3935.3935.4	controllerType=0 controllerNumber=1 scan=3935	12.3354
03677:4	1	E.C[+57.021][-17.027]QAIPGLC[+57.021]QGGNC[+57.021]INT[+162.053]VGSFEC[+57.021]KC[+57.021]PAGHKLNE.V	252	Hex(1)	C[-17][+57]*5, T[+162]	931.16	4	3721.62	3721.62	0	0.7	Specific	386.08	370.05	2	6.52	57	>hFBN1-Nterm 070820	1	cs041421_3.4233.4233.4	controllerType=0 controllerNumber=1 scan=4233	13.0362
03609:3	1	E.C[+57.021][-17.027]QAIPGLC[+57.021]QGGNC[+57.021]INT[+162.053]VGSFEC[+57.021]KC[+57.021]PAGHKLNE.V	252	Hex(1)	C[-17][+57]*5, T[+162]	1241.21	3	3721.62	3721.62	0	0.3	Specific	463.73	407.07	2	6.1	57	>hFBN1-Nterm 070820	1	cs041421_3.4177.4177.3	controllerType=0 controllerNumber=1 scan=4177	12.9057
03537:4	1	E.C[+57.021][-17.027]QAIPGLC[+57.021]QGGNC[+57.021]INT[+162.053]VGSFEC[+57.021]KC[+57.021]PAGHKLNE.V	252	Hex(1)	C[-17][+57]*5, T[+162]	931.16	4	3721.62	3721.62	0	0.6	Specific	505.7	347.36	2	6.08	57	>hFBN1-Nterm 070820	1	cs041421_3.4125.4125.4	controllerType=0 controllerNumber=1 scan=4125	12.7825
03607:4	1	E.C[+57.021][-17.027]QAIPGLC[+57.021]QGGNC[+57.021]INT[+162.053]VGSFEC[+57.021]KC[+57.021]PAGHKLNE.V	252	Hex(1)	C[-17][+57]*5, T[+162]	931.16	4	3721.62	3721.62	0	0.4	Specific	792.4	401.12	2	11.66	57	>hFBN1-Nterm 070820	1	cs041421_3.4175.4175.4	controllerType=0 controllerNumber=1 scan=4175	12.9013
01314:3	1	E.C[+57.021][-17.027]KC[+57.021]PAGHKLNE.V	273		C[-17][+57]*2	432.868	3	1296.59	1296.58	0	4.7	Specific	198.29	198.29	198.29	2.13	57	>hFBN1-Nterm 070820	1	cs041421_3.2181.2181.3	controllerType=0 controllerNumber=1 scan=2181	8.1299
01226:3	1	E.C[+57.021][-17.027]KC[+57.021]PAGHKLNE.V	273		C[-17][+57]*2	432.868	3	1296.59	1296.58	0	6.6	Specific	302.4	302.4	302.4	3.35	57	>hFBN1-Nterm 070820	1	cs041421_3.2095.2095.3	controllerType=0 controllerNumber=1 scan=2095	7.9052
02812:1	1	E.C[+57.021]STIPGIC[+57.021]E.G	294		C[+57]*2	1036.43	1	1036.43	1036.44	0	-10.8	Specific	390.55	339.75	339.75	3.88	57	>hFBN1-Nterm 070820	1	cs041421_3.3525.3525.3	controllerType=0 controllerNumber=1 scan=3525	11.3744
02898:2	1	E.C[+57.021]STIPGIC[+57.021]E.G	294		C[+57]*2	518.724	2	1036.44	1036.44	0	-3.1	Specific	446.57	289.25	289.25	3.81	57	>hFBN1-Nterm 070820	1	cs041421_3.3594.3594.2	controllerType=0 controllerNumber=1 scan=3594	11.5358
02831:2	1	E.C[+57.021]STIPGIC[+57.021]E.G	294		C[+57]*2	518.724	2	1036.44	1036.44	0	-2.3	Specific	561.68	304.87	304.87	5.5	57	>hFBN1-Nterm 070820	1	cs041421_3.3541.3541.2	controllerType=0 controllerNumber=1 scan=3541	11.4109
02707:2	1	D.AGRC[+57.021]WSPGVTVAPE.M	364		C[+57]	743.859	2	1486.71	1486.71	0	0.1	Specific	186.35	186.35	186.35	4.19	57	>hFBN1-Nterm 070820	1	cs041421_3.3432.3432.2	controllerType=0 controllerNumber=1 scan=3432	11.1572
02235:3	1	E.C[+57.021]ETPGIC[+57.021]MNGRC[+57.021]VNTDGS[+162.053]YRC[+57.021]E.C	619	Hex(1)	C[+57]*4, S[+162]	933.371	3	2798.1	2798.09	0	1.2	Specific	143.95	143.95	13.93	3.04	57	>hFBN1-Nterm 070820	1	cs041421_3.3032.3032.3	controllerType=0 controllerNumber=1 scan=3032	10.2046
02284:3	1	E.C[+57.021]ETPGIC[+57.021]MNGRC[+57.021]VNTDGS[+162.053]YRC[+57.021]E.C	619	Hex(1)	C[+57]*4, S[+162]	933.371	3	2798.1	2798.09	0	1.2	Specific	175.03	175.03	16.55	3.18	57	>hFBN1-Nterm 070820	1	cs041421_3.3080.3080.3	controllerType=0 controllerNumber=1 scan=3080	10.3202
03118:3	1	E.C[+57.021]C[+57.021]C[+57.021]ASTEYAFGEPC[+57.021]QPC[+57.021]PAQNSAE.Y	685		C[+57]*5	932.015	3	2794.03	2794.03	0	-0.2	Specific	386.98	386.98	386.98	5.69	57	>hFBN1-Nterm 070820	1	cs041421_3.3785.3785.3	controllerType=0 controllerNumber=1 scan=3785	11.9839
02779:2	1	E.YAFGEPC[+57.021]QPC[+57.021]PAQNSAE.Y	692		C[+57]*2	963.393	2	1925.78	1925.78	0	0.1	Specific	255.77	255.77	255.77	4.7	57	>hFBN1-Nterm 070820	1	cs041421_3.3497.3497.2	controllerType=0 controllerNumber=1 scan=3497	11.3098
02912:2	1	E.YAFGEPC[+57.021]QPC[+57.021]PAQNSAE.Y	692		C[+57]*2	963.392	2	1925.78	1925.78	0	-0.9	Specific	431.25	431.25	431.25	6.77	57	>hFBN1-Nterm 070820	1	cs041421_3.3605.3605.2	controllerType=0 controllerNumber=1 scan=3605	11.5606
02858:3	1	E.YAFGEPC[+57.021]QPC[+57.021]PAQNSAE.Y	692		C[+57]*2	642.597	3	1925.78	1925.78	0	-2	Specific	494.57	494.57	494.57	5.89	57	>hFBN1-Nterm 070820	1	cs041421_3.3562.3562.3	controllerType=0 controllerNumber=1 scan=3562	11.4603
02843:2	1	E.YAFGEPC[+57.021]QPC[+57.021]PAQNSAE.Y	692		C[+57]*2	963.392	2	1925.78	1925.78	0	-0.9	Specific	622.72	481.18	481.18	8.7	57	>hFBN1-Nterm 070820	1	cs041421_3.3550.3550.2	controllerType=0 controllerNumber=1 scan=3550	11.4323
02991:2	1	E.YQALC[+57.021]SSGPGMTSAGSDINE.C	709		C[+57]	1022.93	2	2044.86	2044.86	0	-1.2	Specific	209.2	209.2	209.2	3.46	57	>hFBN1-Nterm 070820	1	cs041421_3.3672.3672.2	controllerType=0 controllerNumber=1 scan=3672	11.7175
02930:2	1	E.YQALC[+57.021]SSGPGMTSAGSDINE.C	709		C[+57]	1022.93	2	2044.86	2044.86	0	1.3	Specific	258.91	258.91	258.91	2.15	57	>hFBN1-Nterm 070820	1	cs041421_3.3618.3618.2	controllerType=0 controllerNumber=1 scan=3618	11.5908
02945:3	1	E.YQALC[+57.021]SSGPGMTSAGSDINE.C	709		C[+57]	682.29	3	2044.86	2044.86	0	-1.5	Specific	351.24	351.24	351.24	3.44	57	>hFBN1-Nterm 070820	1	cs041421_3.3632.3632.3	controllerType=0 controllerNumber=1 scan=3632	11.623
03876:2	1	E.C[+57.021]ALDPDIC[+57.021]PNGIC[+57.021]E.N	729		C[+57]*3	817.336	2	1633.66	1633.67	0	-0.3	Specific	375.93	365.18	365.18	5.25	57	>hFBN1-Nterm 070820	1	cs041421_3.4391.4391.2	controllerType=0 controllerNumber=1 scan=4391	13.4092
03738:2	1	E.C[+57.021]ALDPDIC[+57.021]PNGIC[+57.021]E.N	729		C[+57]*3	817.335	2	1633.66	1633.67	0	-1.4	Specific	442.97	347.42	347.42	5.85	57	>hFBN1-Nterm 070820	1	cs041421_3.4283.4283.2	controllerType=0 controllerNumber=1 scan=4283	13.1542
03803:2	1	E.C[+57.021]ALDPDIC[+57.021]PNGIC[+57.021]E.N	729		C[+57]*3	817.336	2	1633.67	1633.67	0	-0.2	Specific	457.96	414.13	414.13	6.99	57	>hFBN1-Nterm 070820	1	cs041421_3.4336.4336.2	controllerType=0 controllerNumber=1 scan=4336	13.2798
05970:2	1	E.C[+57.021][-17.027]ALDPDIC[+57.021]PNGIC[+57.021]E.N	729		C[-17][+57]*3	808.824	2	1616.64	1616.64	0	1.2	Specific	126.88	126.88	126.88	2.1	57	>hFBN1-Nterm 070820	1	cs041421_3.6072.6072.2	controllerType=0 controllerNumber=1 scan=6072	17.4098
03409:2	1	E.C[+57.021]SSESTLDPTKTIC[+57.021]IE.T	834		C[+57]*2	920.916	2	1840.82	1840.83	0	-3.2	Specific	56.93	56.93	56.93	2.09	57	>hFBN1-Nterm 070820	1	cs041421_3.4032.4032.2	controllerType=0 controllerNumber=1 scan=4032	12.564
03350:2	1	E.C[+57.021]SSESTLDPTKTIC[+57.021]IE.T	834		C[+57]*2	920.919	2	1840.83	1840.83	0	0.2	Specific	232.66	232.66	232.66	4.62	57	>hFBN1-Nterm 070820	1	cs041421_3.3980.3980.2	controllerType=0 controllerNumber=1 scan=3980	12.4415
03171:3	1	E.C[+57.021]SSESTLDPTKTIC[+57.021]IE.T	834		C[+57]*2	614.282	3	1840.83	1840.83	0	0.5	Specific	368.63	366.09	366.09	6.06	57	>hFBN1-Nterm 070820	1	cs041421_3.3826.3826.3	controllerType=0 controllerNumber=1 scan=3826	12.0801
03229:3	1	E.C[+57.021]SSESTLDPTKTIC[+57.021]IE.T	834		C[+57]*2	614.281	3	1840.83	1840.83	0	-0.9	Specific	519.94	473.5	473.5	6.94	57	>hFBN1-Nterm 070820	1	cs041421_3.3879.3879.3	controllerType=0 controllerNumber=1 scan=3879	12.2036
03278:2	1	E.C[+57.021]SSESTLDPTKTIC[+57.021]IE.T	834		C[+57]*2	920.919	2	1840.83	1840.83	0	0.6	Specific	634.98	603.49	603.49	9.11	57	>hFBN1-Nterm 070820	1	cs041421_3.3922.3922.2	controllerType=0 controllerNumber=1 scan=3922	12.3052
03158:2	1	E.C[+57.021]SSESTLDPTKTIC[+57.021]IE.T	834		C[+57]*2	920.918	2	1840.83	1840.83	0	-0.7	Specific	733.55	596.47	596.47	11.11	57	>hFBN1-Nterm 070820	1	cs041421_3.3815.3815.2	controllerType=0 controllerNumber=1 scan=3815	12.0543
03216:2	1	E.C[+57.021]SSESTLDPTKTIC[+57.021]IE.T	834		C[+57]*2	920.919	2	1840.83	1840.83	0	-0.2	Specific	734.12	538.76	538.76	11.11	57	>hFBN1-Nterm 070820	1	cs041421_3.3867.3867.2	controllerType=0 controllerNumber=1 scan=3867	12.1757
04465:2	1	E.C[+57.021][-17.027]SSESTLDPTKTIC[+57.021]IE.T	834		C[-17][+57]*2	912.405	2	1823.8	1823.8	0	-0.3	Specific	316.34	316.34	316.34	4.46	57	>hFBN1-Nterm 070820	1	cs041421_3.4871.4871.4	controllerType=0 controllerNumber=1 scan=4871	14.5488
04467:2	1	E.C[+57.021][-17.027]SSESTLDPTKTIC[+57.021]IE.T	834		C[-17][+57]*2	912.405	2	1823.8	1823.8	0	-0.3	Specific	616.94	508.42	508.42	9.11	57	>hFBN1-Nterm 070820	1	cs041421_3.4872.4872.2	controllerType=0 controllerNumber=1 scan=4872	14.551
03400:2	1	E.STLDPTKTIC[+57.021]IE.T	838		C[+57]	689.351	2	1377.69	1377.69	0	0.6	Specific	172.27	172.27	172.27	2.92	57	>hFBN1-Nterm 070820	1	cs041421_3.4024.4024.2	controllerType=0 controllerNumber=1 scan=4024	12.5447
03326:2	1	E.STLDPTKTIC[+57.021]IE.T	838		C[+57]	689.35	2	1377.69	1377.69	0	-1	Specific	413.14	351.07	351.07	5.48	57	>hFBN1-Nterm 070820	1	cs041421_3.3959.3959.2	controllerType=0 controllerNumber=1 scan=3959	12.3917
03075:2	1	E.STLDPTKTIC[+57.021]IE.T	838		C[+57]	689.349	2	1377.69	1377.69	0	-1.4	Specific	586.29	465.72	465.72	7.41	57	>hFBN1-Nterm 070820	1	cs041421_3.3746.3746.2	controllerType=0 controllerNumber=1 scan=3746	11.8911
03260:2	1	E.STLDPTKTIC[+57.021]IE.T	838		C[+57]	689.35	2	1377.69	1377.69	0	-0.6	Specific	601.86	496.64	496.64	8.88	57	>hFBN1-Nterm 070820	1	cs041421_3.3904.3904.2	controllerType=0 controllerNumber=1 scan=3904	12.2618
03195:2	1	E.STLDPTKTIC[+57.021]IE.T	838		C[+57]	689.349	2	1377.69	1377.69	0	-1.1	Specific	665.13	513.92	513.92	9.88	57	>hFBN1-Nterm 070820	1	cs041421_3.3846.3846.2	controllerType=0 controllerNumber=1 scan=3846	12.1273
03125:2	1	E.STLDPTKTIC[+57.021]IE.T	838		C[+57]	689.35	2	1377.69	1377.69	0	-0.9	Specific	729.99	468.74	468.74	10.88	57	>hFBN1-Nterm 070820	1	cs041421_3.3792.3792.2	controllerType=0 controllerNumber=1 scan=3792	12.0011
03766:3	1	E.TIKGTC[+57.021]WQTVIDGRC[+57.021]E.I	850		C[+57]*2	641.974	3	1923.91	1923.91	0	1.3	Specific	274.96	274.96	274.96	3.25	57	>hFBN1-Nterm 070820	1	cs041421_3.4308.4308.3	controllerType=0 controllerNumber=1 scan=4308	13.2128
03688:3	1	E.TIKGTC[+57.021]WQTVIDGRC[+57.021]E.I	850		C[+57]*2	641.973	3	1923.9	1923.91	0	-0.9	Specific	286.63	286.63	286.63	4.78	57	>hFBN1-Nterm 070820	1	cs041421_3.4242.4242.3	controllerType=0 controllerNumber=1 scan=4242	13.0578
03129:3	1	E.TIKGTC[+57.021]WQTVIDGRC[+57.021]E.I	850		C[+57]*2	641.972	3	1923.9	1923.91	0	-1.5	Specific	349.12	349.12	349.12	5.02	57	>hFBN1-Nterm 070820	1	cs041421_3.3795.3795.3	controllerType=0 controllerNumber=1 scan=3795	12.0066
03622:3	1	E.TIKGTC[+57.021]WQTVIDGRC[+57.021]E.I	850		C[+57]*2	641.973	3	1923.9	1923.91	0	-0.7	Specific	357.47	357.47	357.47	6.3	57	>hFBN1-Nterm 070820	1	cs041421_3.4188.4188.3	controllerType=0 controllerNumber=1 scan=4188	12.932
03534:3	1	E.TIKGTC[+57.021]WQTVIDGRC[+57.021]E.I	850		C[+57]*2	641.973	3	1923.9	1923.91	0	-0.1	Specific	396.03	396.03	396.03	6.98	57	>hFBN1-Nterm 070820	1	cs041421_3.4122.4122.3	controllerType=0 controllerNumber=1 scan=4122	12.776
03209:2	1	E.TIKGTC[+57.021]WQTVIDGRC[+57.021]E.I	850		C[+57]*2	962.457	2	1923.91	1923.91	0	0.7	Specific	475.69	475.69	475.69	6.56	57	>hFBN1-Nterm 070820	1	cs041421_3.3860.3860.2	controllerType=0 controllerNumber=1 scan=3860	12.1586
03454:3	1	E.TIKGTC[+57.021]WQTVIDGRC[+57.021]E.I	850		C[+57]*2	641.973	3	1923.9	1923.91	0	-0.4	Specific	511.02	511.02	511.02	7.2	57	>hFBN1-Nterm 070820	1	cs041421_3.4065.4065.3	controllerType=0 controllerNumber=1 scan=4065	12.6419
03196:3	1	E.TIKGTC[+57.021]WQTVIDGRC[+57.021]E.I	850		C[+57]*2	641.972	3	1923.9	1923.91	0	-1.2	Specific	596	596	596	8.11	57	>hFBN1-Nterm 070820	1	cs041421_3.3847.3847.3	controllerType=0 controllerNumber=1 scan=3847	12.1285
03271:2	1	E.TIKGTC[+57.021]WQTVIDGRC[+57.021]E.I	850		C[+57]*2	962.455	2	1923.9	1923.91	0	-1	Specific	619.61	619.61	619.61	8.43	57	>hFBN1-Nterm 070820	1	cs041421_3.3916.3916.2	controllerType=0 controllerNumber=1 scan=3916	12.2902
03383:3	1	E.TIKGTC[+57.021]WQTVIDGRC[+57.021]E.I	850		C[+57]*2	641.973	3	1923.91	1923.91	0	0.1	Specific	638.27	638.27	638.27	9.11	57	>hFBN1-Nterm 070820	1	cs041421_3.4010.4010.3	controllerType=0 controllerNumber=1 scan=4010	12.5124
03255:3	1	E.TIKGTC[+57.021]WQTVIDGRC[+57.021]E.I	850		C[+57]*2	641.973	3	1923.9	1923.91	0	-0.5	Specific	656.68	656.68	656.68	10.11	57	>hFBN1-Nterm 070820	1	cs041421_3.3900.3900.3	controllerType=0 controllerNumber=1 scan=3900	12.2531
03320:3	1	E.TIKGTC[+57.021]WQTVIDGRC[+57.021]E.I	850		C[+57]*2	641.973	3	1923.9	1923.91	0	-0.9	Specific	680.1	680.1	680.1	10.11	57	>hFBN1-Nterm 070820	1	cs041421_3.3955.3955.3	controllerType=0 controllerNumber=1 scan=3955	12.383
03218:3	1	E.TIKGTC[+57.021]W[+15.995]QTVIDGRC[+57.021]E.I	850		C[+57]*2, W[+16]	647.303	3	1939.89	1939.9	0	-3.2	Specific	258.7	258.7	258.7	3.5	57	>hFBN1-Nterm 070820	1	cs041421_3.3869.3869.3	controllerType=0 controllerNumber=1 scan=3869	12.18
05405:6	1	E.VFPGVC[+57.021]KNGLC[+57.021]VNT[+162.053]RGSFKC[+57.021]QC[+57.021]PSGMTLDATGRIC[+57.021]LDIRLE.T	918	Hex(1)	C[+57]*5, T[+162]	809.056	6	4849.3	4849.3	0	-0.3	Specific	91.49	91.49	4.8	2.93	57	>hFBN1-Nterm 070820	1	cs041421_3.5610.5610.6	controllerType=0 controllerNumber=1 scan=5610	16.3059
04707:6	1	E.VFPGVC[+57.021]KNGLC[+57.021]VNT[+162.053]RGSFKC[+57.021]QC[+57.021]PSGMTLDATGRIC[+57.021]LDIRLE.T	918	Hex(1)	C[+57]*5, T[+162]	809.055	6	4849.29	4849.3	0	-1.9	Specific	246.67	246.67	4.8	3.16	57	>hFBN1-Nterm 070820	1	cs041421_3.5076.5076.6	controllerType=0 controllerNumber=1 scan=5076	15.0354
04904:6	1	E.VFPGVC[+57.021]KNGLC[+57.021]VNT[+162.053]RGSFKC[+57.021]QC[+57.021]PSGMTLDATGRIC[+57.021]LDIRLE.T	918	Hex(1)	C[+57]*5, T[+162]	809.057	6	4849.3	4849.3	0	0.3	Specific	304.6	304.6	4.8	4.12	57	>hFBN1-Nterm 070820	1	cs041421_3.5239.5239.6	controllerType=0 controllerNumber=1 scan=5239	15.4237
04787:6	1	E.VFPGVC[+57.021]KNGLC[+57.021]VNT[+162.053]RGSFKC[+57.021]QC[+57.021]PSGMTLDATGRIC[+57.021]LDIRLE.T	918	Hex(1)	C[+57]*5, T[+162]	809.055	6	4849.3	4849.3	0	-1.3	Specific	312.38	312.38	4.8	3.64	57	>hFBN1-Nterm 070820	1	cs041421_3.5138.5138.6	controllerType=0 controllerNumber=1 scan=5138	15.1832
04848:6	1	E.VFPGVC[+57.021]KNGLC[+57.021]VNT[+162.053]RGSFKC[+57.021]QC[+57.021]PSGMTLDATGRIC[+57.021]LDIRLE.T	918	Hex(1)	C[+57]*5, T[+162]	809.056	6	4849.3	4849.3	0	-0.1	Specific	370.14	370.14	4.8	5.5	57	>hFBN1-Nterm 070820	1	cs041421_3.5189.5189.6	controllerType=0 controllerNumber=1 scan=5189	15.3048
03623:3	1	D.ATGRIC[+57.021]LDIRLE.T	947		C[+57]	472.926	3	1416.76	1416.76	0	0.2	Specific	164.58	164.58	164.58	4.14	57	>hFBN1-Nterm 070820	1	cs041421_3.4189.4189.3	controllerType=0 controllerNumber=1 scan=4189	12.9341
03544:3	1	D.ATGRIC[+57.021]LDIRLE.T	947		C[+57]	472.926	3	1416.76	1416.76	0	0.5	Specific	392.77	392.77	392.77	6.91	57	>hFBN1-Nterm 070820	1	cs041421_3.4131.4131.3	controllerType=0 controllerNumber=1 scan=4131	12.7975
03474:3	1	D.ATGRIC[+57.021]LDIRLE.T	947		C[+57]	472.926	3	1416.76	1416.76	0	-0.4	Specific	440.28	440.28	440.28	7.17	57	>hFBN1-Nterm 070820	1	cs041421_3.4078.4078.3	controllerType=0 controllerNumber=1 scan=4078	12.672
02789:2	1	E.TC[+57.021]FLRYE.D	959		C[+57]	494.731	2	988.455	988.456	0	-1.1	Specific	345.41	247.84	247.84	3.54	57	>hFBN1-Nterm 070820	1	cs041421_3.3507.3507.2	controllerType=0 controllerNumber=1 scan=3507	11.3334
02673:2	1	E.TC[+57.021]FLRYE.D	959		C[+57]	494.731	2	988.455	988.456	0	-1	Specific	382.91	295.38	295.38	3.87	57	>hFBN1-Nterm 070820	1	cs041421_3.3404.3404.2	controllerType=0 controllerNumber=1 scan=3404	11.0908
02730:2	1	E.TC[+57.021]FLRYE.D	959		C[+57]	494.731	2	988.455	988.456	0	-0.7	Specific	390.12	291.73	291.73	3.95	57	>hFBN1-Nterm 070820	1	cs041421_3.3452.3452.2	controllerType=0 controllerNumber=1 scan=3452	11.204
02702:2	1	E.TC[+57.021]FLRYEDE.E	959		C[+57]	616.766	2	1232.53	1232.53	0	0	Specific	240.16	200.06	200.06	2.9	57	>hFBN1-Nterm 070820	1	cs041421_3.3427.3427.2	controllerType=0 controllerNumber=1 scan=3427	11.1444
02001:2	1	E.C[+57.021][-17.027]EEC[+57.021]PMRNTPE.Y	995		C[-17][+57]*2	703.263	2	1405.52	1405.52	0	-0.2	Specific	122.86	122.86	122.86	2.95	57	>hFBN1-Nterm 070820	1	cs041421_3.2825.2825.2	controllerType=0 controllerNumber=1 scan=2825	9.7051
01955:2	1	E.C[+57.021][-17.027]EEC[+57.021]PMRNTPE.Y	995		C[-17][+57]*2	703.26	2	1405.51	1405.52	0	-3.3	Specific	141.52	141.52	141.52	2.69	57	>hFBN1-Nterm 070820	1	cs041421_3.2778.2778.2	controllerType=0 controllerNumber=1 scan=2778	9.5892
02613:3	1	E.YEELC[+57.021]PRGPGFATKE.I	1006		C[+57]	585.278	3	1753.82	1753.82	0	-0.5	Specific	157.72	157.72	157.72	2.57	57	>hFBN1-Nterm 070820	1	cs041421_3.3354.3354.3	controllerType=0 controllerNumber=1 scan=3354	10.9722
02743:2	1	E.YEELC[+57.021]PRGPGFATKE.I	1006		C[+57]	877.412	2	1753.82	1753.82	0	-2.4	Specific	319.46	226.96	226.96	1.84	57	>hFBN1-Nterm 070820	1	cs041421_3.3464.3464.2	controllerType=0 controllerNumber=1 scan=3464	11.2319
02860:3	1	E.YEELC[+57.021]PRGPGFATKE.I	1006		C[+57]	585.278	3	1753.82	1753.82	0	-0.9	Specific	435.3	399.6	399.6	5.79	57	>hFBN1-Nterm 070820	1	cs041421_3.3564.3564.3	controllerType=0 controllerNumber=1 scan=3564	11.4646
02788:3	1	E.YEELC[+57.021]PRGPGFATKE.I	1006		C[+57]	585.278	3	1753.82	1753.82	0	-1.3	Specific	495.84	399.32	399.32	5.01	57	>hFBN1-Nterm 070820	1	cs041421_3.3506.3506.3	controllerType=0 controllerNumber=1 scan=3506	11.3312
02671:3	1	E.YEELC[+57.021]PRGPGFATKE.I	1006		C[+57]	585.278	3	1753.82	1753.82	0	-1	Specific	501.95	405.85	405.85	5.81	57	>hFBN1-Nterm 070820	1	cs041421_3.3402.3402.3	controllerType=0 controllerNumber=1 scan=3402	11.0865
02729:3	1	E.YEELC[+57.021]PRGPGFATKE.I	1006		C[+57]	585.278	3	1753.82	1753.82	0	-0.7	Specific	558.56	407.78	407.78	6.8	57	>hFBN1-Nterm 070820	1	cs041421_3.3451.3451.3	controllerType=0 controllerNumber=1 scan=3451	11.2026
02305:3	1	E.LC[+57.021]PRGPGFATKE.I	1009		C[+57]	444.895	3	1332.67	1332.67	0	-1.1	Specific	328.63	296.43	296.43	4.83	57	>hFBN1-Nterm 070820	1	cs041421_3.3097.3097.3	controllerType=0 controllerNumber=1 scan=3097	10.3612
02394:2	1	E.LC[+57.021]PRGPGFATKE.I	1009		C[+57]	666.84	2	1332.67	1332.67	0	-0.4	Specific	355.75	277.93	277.93	3.5	57	>hFBN1-Nterm 070820	1	cs041421_3.3172.3172.2	controllerType=0 controllerNumber=1 scan=3172	10.5379
02340:2	1	E.LC[+57.021]PRGPGFATKE.I	1009		C[+57]	666.839	2	1332.67	1332.67	0	-1.7	Specific	370.27	271.64	271.64	3.05	57	>hFBN1-Nterm 070820	1	cs041421_3.3125.3125.2	controllerType=0 controllerNumber=1 scan=3125	10.4262
02282:2	1	E.LC[+57.021]PRGPGFATKE.I	1009		C[+57]	666.839	2	1332.67	1332.67	0	-1.2	Specific	401.62	319.95	319.95	3.97	57	>hFBN1-Nterm 070820	1	cs041421_3.3078.3078.2	controllerType=0 controllerNumber=1 scan=3078	10.3158
02238:2	1	E.LC[+57.021]PRGPGFATKE.I	1009		C[+57]	666.84	2	1332.67	1332.67	0	-0.4	Specific	464.3	346.37	346.37	4.45	57	>hFBN1-Nterm 070820	1	cs041421_3.3035.3035.2	controllerType=0 controllerNumber=1 scan=3035	10.2124
02876:3	1	E.ITNGKPFFKDINE.C	1021			508.268	3	1522.79	1522.79	0	-0.1	Specific	135.59	124.31	124.31	3.29	57	>hFBN1-Nterm 070820	1	cs041421_3.3576.3576.3	controllerType=0 controllerNumber=1 scan=3576	11.4925
03322:3	1	E.ITNGKPFFKDINE.C	1021			508.268	3	1522.79	1522.79	0	-1	Specific	207.48	207.48	207.48	3.89	57	>hFBN1-Nterm 070820	1	cs041421_3.3957.3957.3	controllerType=0 controllerNumber=1 scan=3957	12.3873
03256:3	1	E.ITNGKPFFKDINE.C	1021			508.268	3	1522.79	1522.79	0	-1.1	Specific	240.28	240.28	240.28	3.58	57	>hFBN1-Nterm 070820	1	cs041421_3.3901.3901.3	controllerType=0 controllerNumber=1 scan=3901	12.2552
03002:3	1	E.ITNGKPFFKDINE.C	1021			508.268	3	1522.79	1522.79	0	-1	Specific	259.68	229.25	229.25	3.91	57	>hFBN1-Nterm 070820	1	cs041421_3.3682.3682.3	controllerType=0 controllerNumber=1 scan=3682	11.7412
03126:3	1	E.ITNGKPFFKDINE.C	1021			508.268	3	1522.79	1522.79	0	-0.2	Specific	268.17	264.95	264.95	3.82	57	>hFBN1-Nterm 070820	1	cs041421_3.3793.3793.3	controllerType=0 controllerNumber=1 scan=3793	12.0023
03193:3	1	E.ITNGKPFFKDINE.C	1021			508.268	3	1522.79	1522.79	0	-0.3	Specific	304.46	235.57	235.57	4.08	57	>hFBN1-Nterm 070820	1	cs041421_3.3845.3845.3	controllerType=0 controllerNumber=1 scan=3845	12.1259
03063:3	1	E.ITNGKPFFKDINE.C	1021			508.268	3	1522.79	1522.79	0	-0.8	Specific	308.19	203.82	203.82	3.57	57	>hFBN1-Nterm 070820	1	cs041421_3.3737.3737.3	controllerType=0 controllerNumber=1 scan=3737	11.8715
02938:3	1	E.ITNGKPFFKDINE.C	1021			508.267	3	1522.79	1522.79	0	-1.4	Specific	325.09	219.83	219.83	3.65	57	>hFBN1-Nterm 070820	1	cs041421_3.3627.3627.3	controllerType=0 controllerNumber=1 scan=3627	11.6123
03066:2	1	E.ITNGKPFFKDINE.C	1021			761.898	2	1522.79	1522.79	0	-1.3	Specific	410.38	308.1	308.1	4.07	57	>hFBN1-Nterm 070820	1	cs041421_3.3739.3739.2	controllerType=0 controllerNumber=1 scan=3739	11.8759
03211:2	1	E.RN[+1200.428]C[+57.021]T[+426.137]D.I	1068	HexNAc(2)Hex(4)Fuc(1),Hex(1)Pent(2)	C[+57], N[+1200], T[+426]	1146.42	2	2291.83	2291.83	0	-0.4	Specific	46.81	46.81	0	2.16	57	>hFBN1-Nterm 070820	1	cs041421_3.3862.3862.2	controllerType=0 controllerNumber=1 scan=3862	12.163
03164:3	1	E.C[+57.021]RISPDLC[+57.021]GRGQC[+57.021]VNTPGDFE.C	1076		C[+57]*3	813.36	3	2438.07	2438.06	0	0.7	Specific	1.25	1.25	1.25	2.03	57	>hFBN1-Nterm 070820	1	cs041421_3.3819.3819.3	controllerType=0 controllerNumber=1 scan=3819	12.063
04060:2	1	E.SGFMMMKNC[+57.021]MDIDE.C	1105		C[+57]	854.829	2	1708.65	1708.65	0	0.2	Specific	329.91	228.68	228.68	5.07	57	>hFBN1-Nterm 070820	1	cs041421_3.4542.4542.2	controllerType=0 controllerNumber=1 scan=4542	13.7673
02899:4	1	E.C[+57.021]QRDPLLC[+57.021]RGGVC[+57.021]HNTE.G	1119		C[+57]*3	518.735	4	2071.92	2071.92	0	-1.1	Specific	3.28	3.28	3.28	1.48	57	>hFBN1-Nterm 070820	1	cs041421_3.3594.3594.2	controllerType=0 controllerNumber=1 scan=3594	11.5358
03261:3	1	E.C[+57.021]SIMNGGC[+57.021]ETFC[+57.021]TNSEGSYE.C	1203		C[+57]*3	768.282	3	2302.83	2302.84	0	-2.5	Specific	226.49	226.49	226.49	1.5	57	>hFBN1-Nterm 070820	1	cs041421_3.3905.3905.3	controllerType=0 controllerNumber=1 scan=3905	12.2639
03252:3	1	E.C[+57.021]SIMNGGC[+57.021]ETFC[+57.021]TNS[+162.053]EGSYE.C	1203	Hex(1)	C[+57]*3, S[+162]	822.302	3	2464.89	2464.89	0	1	Specific	217.8	217.8	0	2.24	57	>hFBN1-Nterm 070820	1	cs041421_3.3897.3897.3	controllerType=0 controllerNumber=1 scan=3897	12.2447
03245:2	1	E.C[+57.021]SIMNGGC[+57.021]ET[+162.053]FC[+57.021]TNSEGSYE.C	1203	Hex(1)	C[+57]*3, T[+162]	1232.95	2	2464.89	2464.89	0	1.7	Specific	278.85	230.82	0	2.07	57	>hFBN1-Nterm 070820	1	cs041421_3.3892.3892.2	controllerType=0 controllerNumber=1 scan=3892	12.2338
01479:2	1	E.TFC[+57.021]TNSEGSYE.C	1212		C[+57]	647.75	2	1294.49	1294.49	0	3	Specific	165.09	117.69	117.69	1.49	57	>hFBN1-Nterm 070820	1	cs041421_3.2334.2334.2	controllerType=0 controllerNumber=1 scan=2334	8.519
01427:2	1	E.TFC[+57.021]TNSEGSYE.C	1212		C[+57]	647.751	2	1294.49	1294.49	0	3.6	Specific	398.83	215	215	3.2	57	>hFBN1-Nterm 070820	1	cs041421_3.2286.2286.2	controllerType=0 controllerNumber=1 scan=2286	8.4015
01463:2	1	E.TFC[+57.021]TNSEGS[+162.053]YE.C	1212	Hex(1)	C[+57], S[+162]	728.777	2	1456.55	1456.54	0	3.8	Specific	435.91	274.04	0.57	3.7	57	>hFBN1-Nterm 070820	1	cs041421_3.2317.2317.2	controllerType=0 controllerNumber=1 scan=2317	8.4767
01415:2	1	E.TFC[+57.021]TNSEGS[+162.053]YE.C	1212	Hex(1)	C[+57], S[+162]	728.778	2	1456.55	1456.54	0	4.7	Specific	515.14	352.41	1.33	5.28	57	>hFBN1-Nterm 070820	1	cs041421_3.2274.2274.2	controllerType=0 controllerNumber=1 scan=2274	8.3728
01262:2	1	E.DMKTC[+57.021]VDVNE.C	1276		C[+57]	605.762	2	1210.52	1210.51	0	6.7	Specific	200.43	200.43	200.43	2.08	57	>hFBN1-Nterm 070820	1	cs041421_3.2129.2129.2	controllerType=0 controllerNumber=1 scan=2129	7.992
03611:2	1	E.C[+57.021]DLNPNIC[+57.021]LSGTC[+57.021]E.N	1286		C[+57]*3	826.84	2	1652.67	1652.67	0	0.8	Specific	99.87	99.87	99.87	2.3	57	>hFBN1-Nterm 070820	1	cs041421_3.4179.4179.2	controllerType=0 controllerNumber=1 scan=4179	12.9101
03531:2	1	E.C[+57.021]DLNPNIC[+57.021]LSGTC[+57.021]E.N	1286		C[+57]*3	826.84	2	1652.67	1652.67	0	0.2	Specific	528.72	340.29	340.29	6.46	57	>hFBN1-Nterm 070820	1	cs041421_3.4120.4120.2	controllerType=0 controllerNumber=1 scan=4120	12.7717
03456:2	1	E.C[+57.021]DLNPNIC[+57.021]LSGTC[+57.021]E.N	1286		C[+57]*3	826.839	2	1652.67	1652.67	0	0.1	Specific	637	458.83	458.83	8.86	57	>hFBN1-Nterm 070820	1	cs041421_3.4067.4067.2	controllerType=0 controllerNumber=1 scan=4067	12.6463
02932:3	1	E.NLNLC[+57.021]GNGQC[+57.021]LNAPGGYRC[+57.021]E.C	1413		C[+57]*3	756.326	3	2266.96	2266.97	0	-4.8	Specific	333.07	333.07	333.07	3.74	57	>hFBN1-Nterm 070820	1	cs041421_3.3620.3620.3	controllerType=0 controllerNumber=1 scan=3620	11.5952
02766:3	1	E.NLNLC[+57.021]GNGQC[+57.021]LNAPGGYRC[+57.021]E.C	1413		C[+57]*3	756.329	3	2266.97	2266.97	0	-1.3	Specific	432.73	432.73	432.73	5.81	57	>hFBN1-Nterm 070820	1	cs041421_3.3486.3486.3	controllerType=0 controllerNumber=1 scan=3486	11.284
02784:2	1	E.NLNLC[+57.021]GNGQC[+57.021]LNAPGGYRC[+57.021]E.C	1413		C[+57]*3	1133.99	2	2266.98	2266.97	0	0.1	Specific	555.17	555.17	555.17	6.73	57	>hFBN1-Nterm 070820	1	cs041421_3.3502.3502.2	controllerType=0 controllerNumber=1 scan=3502	11.3207
02829:3	1	E.NLNLC[+57.021]GNGQC[+57.021]LNAPGGYRC[+57.021]E.C	1413		C[+57]*3	756.329	3	2266.97	2266.97	0	-0.9	Specific	571.91	571.91	571.91	7.21	57	>hFBN1-Nterm 070820	1	cs041421_3.3539.3539.3	controllerType=0 controllerNumber=1 scan=3539	11.4085
02754:3	1	E.NLNLC[+57.021]GNGQC[+57.021]LN[+15.995]APGGYRC[+57.021]E.C	1413		C[+57]*3, N[+16]	761.661	3	2282.97	2282.97	0	-0.6	Specific	482.88	482.88	134.22	6.3	57	>hFBN1-Nterm 070820	1	cs041421_3.3475.3475.3	controllerType=0 controllerNumber=1 scan=3475	11.2577
02767:2	1	E.NLNLC[+57.021]GNGQC[+57.021]LN[+15.995]APGGYRC[+57.021]E.C	1413		C[+57]*3, N[+16]	1141.99	2	2282.97	2282.97	0	-0.7	Specific	540.93	540.93	157.8	6.73	57	>hFBN1-Nterm 070820	1	cs041421_3.3487.3487.2	controllerType=0 controllerNumber=1 scan=3487	11.2862
02798:3	1	E.NLNLC[+57.021]GNGQC[+57.021]LNAPGGYRC[+57.021]EC[+57.021]D.M	1413		C[+57]*4	848.014	3	2542.03	2542.03	0	-1.7	Specific	339.36	339.36	339.36	5.2	57	>hFBN1-Nterm 070820	1	cs041421_3.3513.3513.3	controllerType=0 controllerNumber=1 scan=3513	11.3464
02862:3	1	E.NLNLC[+57.021]GNGQC[+57.021]LNAPGGYRC[+57.021]EC[+57.021]D.M	1413		C[+57]*4	848.015	3	2542.03	2542.03	0	-0.5	Specific	383.08	383.08	383.08	6.35	57	>hFBN1-Nterm 070820	1	cs041421_3.3566.3566.3	controllerType=0 controllerNumber=1 scan=3566	11.4689
02782:3	1	E.NLNLC[+57.021]GNGQC[+57.021]LN[+15.995]APGGYRC[+57.021]EC[+57.021]D.M	1413		C[+57]*4, N[+16]	853.347	3	2558.03	2558.03	0	-0.5	Specific	372.93	372.93	54.9	6.35	57	>hFBN1-Nterm 070820	1	cs041421_3.3500.3500.3	controllerType=0 controllerNumber=1 scan=3500	11.3163
02845:3	1	E.NLNLC[+57.021]GNGQC[+57.021]LN[+15.995]APGGYRC[+57.021]EC[+57.021]D.M	1413		C[+57]*4, N[+16]	853.346	3	2558.02	2558.03	0	-1.3	Specific	397.23	397.23	31.89	5.88	57	>hFBN1-Nterm 070820	1	cs041421_3.3551.3551.3	controllerType=0 controllerNumber=1 scan=3551	11.4344
05189:3	1	E.C[+57.021]SLPNIC[+57.021]VFGTC[+57.021]HNLPGLFRC[+57.021]E.C	1452		C[+57]*4	884.404	3	2651.2	2651.2	0	0.2	Specific	713.51	713.51	713.51	10.58	57	>hFBN1-Nterm 070820	1	cs041421_3.5453.5453.3	controllerType=0 controllerNumber=1 scan=5453	15.935
06352:3	1	E.C[+57.021][-17.027]SLPNIC[+57.021]VFGTC[+57.021]HNLPGLFRC[+57.021]E.C	1452		C[-17][+57]*4	878.727	3	2634.17	2634.17	0	-2.2	Specific	191.82	191.82	191.82	3.35	57	>hFBN1-Nterm 070820	1	cs041421_3.6367.6367.3	controllerType=0 controllerNumber=1 scan=6367	18.1148
05192:3	1	E.C[+57.021]SLPNIC[+57.021]VFGTC[+57.021]HN[+15.995]LPGLFRC[+57.021]E.C	1452		C[+57]*4, N[+16]	889.736	3	2667.19	2667.19	0	0.3	Specific	434.89	434.89	29.64	6.65	57	>hFBN1-Nterm 070820	1	cs041421_3.5455.5455.3	controllerType=0 controllerNumber=1 scan=5455	15.9394
05131:4	1	E.C[+57.021]SLPNIC[+57.021]VFGTC[+57.021]HNLPGLFRC[+57.021]EC[+57.021]E.I	1452		C[+57]*5	735.824	4	2940.27	2940.27	0	0.3	Specific	460.66	460.66	460.66	6.38	57	>hFBN1-Nterm 070820	1	cs041421_3.5412.5412.4	controllerType=0 controllerNumber=1 scan=5412	15.837
05171:3	1	E.C[+57.021]SLPNIC[+57.021]VFGTC[+57.021]HNLPGLFRC[+57.021]EC[+57.021]E.I	1452		C[+57]*5	980.763	3	2940.27	2940.27	0	0.9	Specific	722.51	722.51	722.51	10.51	57	>hFBN1-Nterm 070820	1	cs041421_3.5441.5441.3	controllerType=0 controllerNumber=1 scan=5441	15.9064
04802:3	1	E.C[+57.021]LDPTTC[+57.021]IS[+162.053]GNC[+57.021]VNTPGSYIC[+57.021]DC[+57.021]PPDFE.L	1493	Hex(1)	C[+57]*5, S[+162]	1137.79	3	3411.35	3411.35	0	1	Specific	388.27	388.27	1.9	4.81	57	>hFBN1-Nterm 070820	1	cs041421_3.5151.5151.3	controllerType=0 controllerNumber=1 scan=5151	15.2136
04857:3	1	E.C[+57.021]LDPTTC[+57.021]IS[+162.053]GNC[+57.021]VNTPGSYIC[+57.021]DC[+57.021]PPDFE.L	1493	Hex(1)	C[+57]*5, S[+162]	1137.79	3	3411.35	3411.35	0	2.4	Specific	529.47	393.12	11.29	4.18	57	>hFBN1-Nterm 070820	1	cs041421_3.5198.5198.3	controllerType=0 controllerNumber=1 scan=5198	15.3264
02308:4	1	E.LNPTRVGC[+57.021]VHHHHHH.-	1521		C[+57]	460.228	4	1837.89	1837.89	0	0.3	CRagged	46.19	46.19	46.19	1.77	57	>hFBN1-Nterm 070820	1	cs041421_3.3099.3099.4	controllerType=0 controllerNumber=1 scan=3099	10.3655
