# Supplementary material for: POGLUT2 and POGLUT3 O-glucosylate multiple EGF repeats in fibrillin-1, -2, and LTBP1 and promote secretion of fibrillin-1
Source: J Biol Chem. 2021 Aug 17;297(3):101055. doi: 10.1016/j.jbc.2021.101055 (PMC8405936; doi:10.1016/j.jbc.2021.101055)
Supplement: Supplemental Table S26 [file mmc24.xlsx]

## Sheet: Sheet 1
Table S26: Trypsin digestion of recombinant human FBN1-N expressed in POGLUT2 knockout HEK293T cells.
Each tab is a biological replicate.

## Sheet: DW_030119_4
Query #:z	Protein Rank	Peptide < ProteinMetrics Confidential >	Starting position	Glycans NHFAGNa	Modification Type(s)	Observed m/z	z	Observed (M+H)	Calc. mass (M+H)	Off-by-x error	Mass error (ppm)	Cleavage	Score	Delta	Delta Mod	|Log Prob|	# of unique peptides	Protein Name	Protein DB number	Comment	Scan #	Scan Time
18550:4	1	R.TGAC[+57.021]QDVDEC[+57.021]QAIPGLC[+57.021]QGGNC[+57.021]INTVGSFEC[+57.021]K.C	243		C[+57]*5	887.126	4	3545.48	3545.49	0	-1.2	Specific	250.2	250.2	250.2	4.5	662	>hFBN1-Nterm 070820	1	DW030119_4.18263.18263.4	controllerType=0 controllerNumber=1 scan=18263	44.8832
22317:3	1	R.TGAC[+57.021]QDVDEC[+57.021]QAIPGLC[+57.021]QGGNC[+57.021]INTVGSFEC[+57.021]K.C	243		C[+57]*5	1182.5	3	3545.48	3545.49	0	-0.2	Specific	617.45	617.45	617.45	9.69	662	>hFBN1-Nterm 070820	1	DW030119_4.22299.22299.3	controllerType=0 controllerNumber=1 scan=22299	56.8213
18539:3	1	R.TGAC[+57.021]QDVDEC[+57.021]QAIPGLC[+57.021]QGGNC[+57.021]INTVGSFEC[+57.021]K.C	243		C[+57]*5	1182.51	3	3545.5	3545.49	0	4.2	Specific	855.13	855.13	855.13	13.52	662	>hFBN1-Nterm 070820	1	DW030119_4.18253.18253.3	controllerType=0 controllerNumber=1 scan=18253	44.8591
12600:4	1	R.TGAC[+57.021]QDVDEC[+57.021]QAIPGLC[+57.021]QGGNC[+57.021]INTVGSFEC[+57.021]K.C	243		C[+57]*5	887.127	4	3545.49	3545.49	0	-0.2	Specific	898.8	898.8	898.8	14.69	662	>hFBN1-Nterm 070820	1	DW030119_4.12752.12752.4	controllerType=0 controllerNumber=1 scan=12752	31.3039
12637:3	1	R.TGAC[+57.021]QDVDEC[+57.021]QAIPGLC[+57.021]QGGNC[+57.021]INTVGSFEC[+57.021]K.C	243		C[+57]*5	1182.5	3	3545.49	3545.49	0	0.3	Specific	990.03	990.03	990.03	16.69	662	>hFBN1-Nterm 070820	1	DW030119_4.12783.12783.3	controllerType=0 controllerNumber=1 scan=12783	31.359
12567:3	1	R.TGAC[+57.021]QDVDEC[+57.021]QAIPGLC[+57.021]QGGNC[+57.021]INTVGSFEC[+57.021]K.C	243		C[+57]*5	1182.5	3	3545.49	3545.49	0	0.4	Specific	993.65	993.65	993.65	16.69	662	>hFBN1-Nterm 070820	1	DW030119_4.12724.12724.3	controllerType=0 controllerNumber=1 scan=12724	31.2476
12640:2	1	R.TGAC[+57.021]QDVDEC[+57.021]QAIPGLC[+57.021]QGGNC[+57.021]INTVGSFEC[+57.021]K.C	243		C[+57]*5	1773.25	2	3545.48	3545.49	0	-0.5	Specific	998.18	998.18	998.18	16.92	662	>hFBN1-Nterm 070820	1	DW030119_4.12786.12786.2	controllerType=0 controllerNumber=1 scan=12786	31.3627
12359:4	1	R.TGAC[+57.021]QDVDEC[+57.021]QAIPGLC[+57.021]QGGNC[+57.021]INTVGS[+162.053]FEC[+57.021]K.C	243	Hex(1)	C[+57]*5, S[+162]	927.641	4	3707.54	3707.54	0	1	Specific	883.11	883.11	24.39	14.69	662	>hFBN1-Nterm 070820	1	DW030119_4.12537.12537.4	controllerType=0 controllerNumber=1 scan=12537	30.887
12516:3	1	R.TGAC[+57.021]QDVDEC[+57.021]QAIPGLC[+57.021]QGGNC[+57.021]INTVGS[+162.053]FEC[+57.021]K.C	243	Hex(1)	C[+57]*5, S[+162]	1236.52	3	3707.53	3707.54	0	-1.3	Specific	888.84	888.84	26.15	14.4	662	>hFBN1-Nterm 070820	1	DW030119_4.12680.12680.3	controllerType=0 controllerNumber=1 scan=12680	31.1641
12293:4	1	R.TGAC[+57.021]QDVDEC[+57.021]QAIPGLC[+57.021]QGGNC[+57.021]INTVGS[+162.053]FEC[+57.021]K.C	243	Hex(1)	C[+57]*5, S[+162]	927.641	4	3707.54	3707.54	0	1.3	Specific	896.37	896.37	25.28	14.69	662	>hFBN1-Nterm 070820	1	DW030119_4.12477.12477.4	controllerType=0 controllerNumber=1 scan=12477	30.7665
12352:3	1	R.TGAC[+57.021]QDVDEC[+57.021]QAIPGLC[+57.021]QGGNC[+57.021]INTVGS[+162.053]FEC[+57.021]K.C	243	Hex(1)	C[+57]*5, S[+162]	1236.52	3	3707.54	3707.54	0	-0.8	Specific	925.53	925.53	26.81	15.69	662	>hFBN1-Nterm 070820	1	DW030119_4.12531.12531.3	controllerType=0 controllerNumber=1 scan=12531	30.8772
12229:4	1	R.TGAC[+57.021]QDVDEC[+57.021]QAIPGLC[+57.021]QGGNC[+57.021]INTVGS[+162.053]FEC[+57.021]K.C	243	Hex(1)	C[+57]*5, S[+162]	927.641	4	3707.54	3707.54	0	1.4	Specific	929.14	929.14	25.64	15.69	662	>hFBN1-Nterm 070820	1	DW030119_4.12418.12418.4	controllerType=0 controllerNumber=1 scan=12418	30.6458
12169:3	1	R.TGAC[+57.021]QDVDEC[+57.021]QAIPGLC[+57.021]QGGNC[+57.021]INTVGS[+162.053]FEC[+57.021]K.C	243	Hex(1)	C[+57]*5, S[+162]	1236.52	3	3707.54	3707.54	0	1	Specific	969.95	969.95	26.92	16.69	662	>hFBN1-Nterm 070820	1	DW030119_4.12368.12368.3	controllerType=0 controllerNumber=1 scan=12368	30.5407
12230:3	1	R.TGAC[+57.021]QDVDEC[+57.021]QAIPGLC[+57.021]QGGNC[+57.021]INTVGS[+162.053]FEC[+57.021]K.C	243	Hex(1)	C[+57]*5, S[+162]	1236.52	3	3707.54	3707.54	0	1	Specific	971.27	971.27	26.03	16.69	662	>hFBN1-Nterm 070820	1	DW030119_4.12420.12420.3	controllerType=0 controllerNumber=1 scan=12420	30.652
12291:3	1	R.TGAC[+57.021]QDVDEC[+57.021]QAIPGLC[+57.021]QGGNC[+57.021]INTVGS[+162.053]FEC[+57.021]K.C	243	Hex(1)	C[+57]*5, S[+162]	1236.52	3	3707.54	3707.54	0	0.9	Specific	1027.07	1027.07	27.43	17.69	662	>hFBN1-Nterm 070820	1	DW030119_4.12475.12475.3	controllerType=0 controllerNumber=1 scan=12475	30.764
12162:3	1	R.TGAC[+57.021]QDVDEC[+57.021]QAIPGLC[+57.021]QGGNC[+57.021]IN[+15.995]TVGS[+162.053]FEC[+57.021]K.C	243	Hex(1)	C[+57]*5, N[+16], S[+162]	1241.85	3	3723.53	3723.53	0	-1.3	Specific	842.76	800.81	16.12	13.4	662	>hFBN1-Nterm 070820	1	DW030119_4.12360.12360.3	controllerType=0 controllerNumber=1 scan=12360	30.5232
12308:3	1	R.TGAC[+57.021]QDVDEC[+57.021]QAIPGLC[+57.021]QGGNC[+57.021]IN[+15.995]TVGS[+162.053]FEC[+57.021]K.C	243	Hex(1)	C[+57]*5, N[+16], S[+162]	1241.85	3	3723.54	3723.53	0	1.6	Specific	884.47	839.01	27.57	14.69	662	>hFBN1-Nterm 070820	1	DW030119_4.12490.12490.3	controllerType=0 controllerNumber=1 scan=12490	30.7902
12228:3	1	R.TGAC[+57.021]QDVDEC[+57.021]QAIPGLC[+57.021]QGGNC[+57.021]IN[+15.995]TVGS[+162.053]FEC[+57.021]K.C	243	Hex(1)	C[+57]*5, N[+16], S[+162]	1241.85	3	3723.54	3723.53	0	2.7	Specific	952.3	918.05	26.32	15.52	662	>hFBN1-Nterm 070820	1	DW030119_4.12417.12417.3	controllerType=0 controllerNumber=1 scan=12417	30.6445
22409:3	1	K.C[+57.021]EDIDEC[+57.021]STIPGIC[+57.021]EGGEC[+57.021]TNTVSSYFC[+57.021]K.C	288		C[+57]*5	1130.12	3	3388.34	3388.34	0	0.3	Specific	716.83	716.83	500.37	11.9	662	>hFBN1-Nterm 070820	1	DW030119_4.22377.22377.3	controllerType=0 controllerNumber=1 scan=22377	57.02
12872:4	1	K.C[+57.021]EDIDEC[+57.021]STIPGIC[+57.021]EGGEC[+57.021]TNTVSSYFC[+57.021]K.C	288		C[+57]*5	847.84	4	3388.34	3388.34	0	-0.8	Specific	797.42	785.82	646.5	12.9	662	>hFBN1-Nterm 070820	1	DW030119_4.13001.13001.4	controllerType=0 controllerNumber=1 scan=13001	31.7012
12861:3	1	K.C[+57.021]EDIDEC[+57.021]STIPGIC[+57.021]EGGEC[+57.021]TNTVSSYFC[+57.021]K.C	288		C[+57]*5	1130.12	3	3388.34	3388.34	0	-0.5	Specific	875.73	868.74	627.76	14.9	662	>hFBN1-Nterm 070820	1	DW030119_4.12989.12989.3	controllerType=0 controllerNumber=1 scan=12989	31.6836
18626:3	1	K.C[+57.021]EDIDEC[+57.021]STIPGIC[+57.021]EGGEC[+57.021]TNTVSSYFC[+57.021]K.C	288		C[+57]*5	1130.12	3	3388.34	3388.34	0	0.6	Specific	918.56	918.56	746.12	15.9	662	>hFBN1-Nterm 070820	1	DW030119_4.18328.18328.3	controllerType=0 controllerNumber=1 scan=18328	45.0353
12868:2	1	K.C[+57.021]EDIDEC[+57.021]STIPGIC[+57.021]EGGEC[+57.021]TNTVSSYFC[+57.021]K.C	288		C[+57]*5	1694.67	2	3388.33	3388.34	0	-4.1	Specific	962.82	813.29	623.91	16.85	662	>hFBN1-Nterm 070820	1	DW030119_4.12997.12997.2	controllerType=0 controllerNumber=1 scan=12997	31.6964
12871:3	1	K.C[+57.021]EDIDEC[+57.021]STIPGIC[+57.021]EGGEC[+57.021]TN[+15.995]TVSSYFC[+57.021]K.C	288		C[+57]*5, N[+16]	1135.45	3	3404.34	3404.34	0	1.5	Specific	815.49	815.49	192.92	13.9	662	>hFBN1-Nterm 070820	1	DW030119_4.13000.13000.3	controllerType=0 controllerNumber=1 scan=13000	31.7
18325:2	1	R.C[+57.021]IPTPGSYR.C	467		C[+57]	525.755	2	1050.5	1050.5	0	-0.8	Specific	127.45	127.45	127.45	2.06	662	>hFBN1-Nterm 070820	1	DW030119_4.18051.18051.2	controllerType=0 controllerNumber=1 scan=18051	44.3871
22062:2	1	R.C[+57.021]IPTPGSYR.C	467		C[+57]	525.755	2	1050.5	1050.5	0	-1.8	Specific	239.11	239.11	239.11	2.28	662	>hFBN1-Nterm 070820	1	DW030119_4.22072.22072.2	controllerType=0 controllerNumber=1 scan=22072	56.2806
06049:2	1	R.C[+57.021]IPTPGSYR.C	467		C[+57]	525.755	2	1050.5	1050.5	0	-0.4	Specific	265.69	265.69	265.69	2.54	662	>hFBN1-Nterm 070820	1	DW030119_4.7103.7103.2	controllerType=0 controllerNumber=1 scan=7103	20.0978
18277:2	1	R.C[+57.021]IPTPGSYR.C	467		C[+57]	525.755	2	1050.5	1050.5	0	-1.4	Specific	293.79	293.79	293.79	2.43	662	>hFBN1-Nterm 070820	1	DW030119_4.18005.18005.2	controllerType=0 controllerNumber=1 scan=18005	44.2786
06138:2	1	R.C[+57.021]IPTPGSYR.C	467		C[+57]	525.755	2	1050.5	1050.5	0	-0.8	Specific	358.26	358.26	358.26	3.75	662	>hFBN1-Nterm 070820	1	DW030119_4.7175.7175.2	controllerType=0 controllerNumber=1 scan=7175	20.2363
06058:2	1	R.C[+57.021]IPTPGSYR.C	467		C[+57]	525.755	2	1050.5	1050.5	0	-0.4	Specific	373.27	350.83	350.83	3.8	662	>hFBN1-Nterm 070820	1	DW030119_4.7111.7111.2	controllerType=0 controllerNumber=1 scan=7111	20.1136
06223:2	1	R.C[+57.021]IPTPGSYR.C	467		C[+57]	525.755	2	1050.5	1050.5	0	-0.7	Specific	379.95	379.95	379.95	5.26	662	>hFBN1-Nterm 070820	1	DW030119_4.7243.7243.2	controllerType=0 controllerNumber=1 scan=7243	20.357
06369:2	1	R.C[+57.021]IPTPGSYR.C	467		C[+57]	525.755	2	1050.5	1050.5	0	-1	Specific	384.67	368.37	368.37	4.56	662	>hFBN1-Nterm 070820	1	DW030119_4.7379.7379.2	controllerType=0 controllerNumber=1 scan=7379	20.6098
06295:2	1	R.C[+57.021]IPTPGSYR.C	467		C[+57]	525.755	2	1050.5	1050.5	0	-1.1	Specific	392.64	355.36	355.36	3.12	662	>hFBN1-Nterm 070820	1	DW030119_4.7309.7309.2	controllerType=0 controllerNumber=1 scan=7309	20.478
05929:2	1	R.C[+57.021]IPTPGSYR.C	467		C[+57]	525.755	2	1050.5	1050.5	0	-0.3	Specific	396.33	337.44	337.44	3.39	662	>hFBN1-Nterm 070820	1	DW030119_4.7000.7000.2	controllerType=0 controllerNumber=1 scan=7000	19.9042
05861:2	1	R.C[+57.021]IPTPGSYR.C	467		C[+57]	525.755	2	1050.5	1050.5	0	-0.4	Specific	446.76	367.98	367.98	5.25	662	>hFBN1-Nterm 070820	1	DW030119_4.6938.6938.2	controllerType=0 controllerNumber=1 scan=6938	19.7772
05907:2	1	R.C[+57.021]IPTPGS[+162.053]YR.C	467	Hex(1)	C[+57], S[+162]	606.782	2	1212.56	1212.56	0	-0.3	Specific	189.88	189.88	8.4	2.06	662	>hFBN1-Nterm 070820	1	DW030119_4.6981.6981.3	controllerType=0 controllerNumber=1 scan=6981	19.8665
22052:2	1	R.C[+57.021]IPTPGS[+162.053]YR.C	467	Hex(1)	C[+57], S[+162]	606.78	2	1212.55	1212.56	0	-2.6	Specific	267.84	267.84	28.24	3.25	662	>hFBN1-Nterm 070820	1	DW030119_4.22063.22063.2	controllerType=0 controllerNumber=1 scan=22063	56.2587
18273:2	1	R.C[+57.021]IPTPGS[+162.053]YR.C	467	Hex(1)	C[+57], S[+162]	606.781	2	1212.55	1212.56	0	-1.9	Specific	301.46	301.46	48.99	3.36	662	>hFBN1-Nterm 070820	1	DW030119_4.18002.18002.2	controllerType=0 controllerNumber=1 scan=18002	44.2722
06244:2	1	R.C[+57.021]IPTPGS[+162.053]YR.C	467	Hex(1)	C[+57], S[+162]	606.779	2	1212.55	1212.56	0	-4	Specific	366.82	366.82	33.7	4.56	662	>hFBN1-Nterm 070820	1	DW030119_4.7261.7261.2	controllerType=0 controllerNumber=1 scan=7261	20.3878
05978:2	1	R.C[+57.021]IPTPGS[+162.053]YR.C	467	Hex(1)	C[+57], S[+162]	606.782	2	1212.56	1212.56	0	0.1	Specific	369.9	369.9	30.41	5.26	662	>hFBN1-Nterm 070820	1	DW030119_4.7043.7043.2	controllerType=0 controllerNumber=1 scan=7043	19.9882
05707:2	1	R.C[+57.021]IPTPGS[+162.053]YR.C	467	Hex(1)	C[+57], S[+162]	606.781	2	1212.55	1212.56	0	-2	Specific	372.62	372.62	25.75	4.97	662	>hFBN1-Nterm 070820	1	DW030119_4.6804.6804.2	controllerType=0 controllerNumber=1 scan=6804	19.5229
06057:2	1	R.C[+57.021]IPTPGS[+162.053]YR.C	467	Hex(1)	C[+57], S[+162]	606.781	2	1212.56	1212.56	0	-1.3	Specific	378.38	378.38	25.47	4.56	662	>hFBN1-Nterm 070820	1	DW030119_4.7110.7110.2	controllerType=0 controllerNumber=1 scan=7110	20.1124
05916:2	1	R.C[+57.021]IPTPGS[+162.053]YR.C	467	Hex(1)	C[+57], S[+162]	606.782	2	1212.56	1212.56	0	-0.1	Specific	379.92	379.92	31.08	5.26	662	>hFBN1-Nterm 070820	1	DW030119_4.6988.6988.2	controllerType=0 controllerNumber=1 scan=6988	19.883
05778:2	1	R.C[+57.021]IPTPGS[+162.053]YR.C	467	Hex(1)	C[+57], S[+162]	606.782	2	1212.56	1212.56	0	-0.1	Specific	395.16	395.16	29.86	6.69	662	>hFBN1-Nterm 070820	1	DW030119_4.6868.6868.2	controllerType=0 controllerNumber=1 scan=6868	19.646
05855:2	1	R.C[+57.021]IPTPGS[+162.053]YR.C	467	Hex(1)	C[+57], S[+162]	606.782	2	1212.56	1212.56	0	-0.1	Specific	403.11	403.11	32.02	6.83	662	>hFBN1-Nterm 070820	1	DW030119_4.6933.6933.2	controllerType=0 controllerNumber=1 scan=6933	19.7713
06150:2	1	R.C[+57.021]IPTPGS[+162.053]YR.C	467	Hex(1)	C[+57], S[+162]	606.782	2	1212.56	1212.56	0	-0.6	Specific	406.05	406.05	23.35	5.4	662	>hFBN1-Nterm 070820	1	DW030119_4.7183.7183.2	controllerType=0 controllerNumber=1 scan=7183	20.2469
08040:4	1	R.GEC[+57.021]IDVDEC[+57.021]EKNPC[+57.021]AGGEC[+57.021]INNQGSYTC[+57.021]QC[+57.021]R.A	488		C[+57]*6	920.858	4	3680.41	3680.42	0	-3.3	Specific	832.39	804.32	804.32	14.17	662	>hFBN1-Nterm 070820	1	DW030119_4.8793.8793.4	controllerType=0 controllerNumber=1 scan=8793	23.3525
08109:4	1	R.GEC[+57.021]IDVDEC[+57.021]EKNPC[+57.021]AGGEC[+57.021]INNQGSYTC[+57.021]QC[+57.021]R.A	488		C[+57]*6	920.861	4	3680.42	3680.42	0	-0.8	Specific	930.24	889.22	889.22	16.46	662	>hFBN1-Nterm 070820	1	DW030119_4.8858.8858.4	controllerType=0 controllerNumber=1 scan=8858	23.4785
08045:3	1	R.GEC[+57.021]IDVDEC[+57.021]EKNPC[+57.021]AGGEC[+57.021]INNQGSYTC[+57.021]QC[+57.021]R.A	488		C[+57]*6	1227.48	3	3680.42	3680.42	0	-0.2	Specific	1217.2	1130.62	1130.62	22.69	662	>hFBN1-Nterm 070820	1	DW030119_4.8797.8797.3	controllerType=0 controllerNumber=1 scan=8797	23.36
08108:3	1	R.GEC[+57.021]IDVDEC[+57.021]EKNPC[+57.021]AGGEC[+57.021]INNQGSYTC[+57.021]QC[+57.021]R.A	488		C[+57]*6	1227.48	3	3680.42	3680.42	0	-1.2	Specific	1329.97	1287.13	1287.13	24.4	662	>hFBN1-Nterm 070820	1	DW030119_4.8857.8857.3	controllerType=0 controllerNumber=1 scan=8857	23.4764
08206:3	1	R.GEC[+57.021]IDVDEC[+57.021]EKNPC[+57.021]AGGEC[+57.021]INNQGSYTC[+57.021]QC[+57.021]R.A	488		C[+57]*6	1227.48	3	3680.42	3680.42	0	-1	Specific	1363.5	1294.85	1294.85	25.4	662	>hFBN1-Nterm 070820	1	DW030119_4.8939.8939.3	controllerType=0 controllerNumber=1 scan=8939	23.6305
07936:4	1	R.GEC[+57.021]IDVDEC[+57.021]EKNPC[+57.021]AGGEC[+57.021]INNQGS[+162.053]YTC[+57.021]QC[+57.021]R.A	488	Hex(1)	C[+57]*6, S[+162]	961.375	4	3842.48	3842.48	0	0.3	Specific	924.68	908.26	2.4	16.46	662	>hFBN1-Nterm 070820	1	DW030119_4.8694.8694.4	controllerType=0 controllerNumber=1 scan=8694	23.1657
07858:4	1	R.GEC[+57.021]IDVDEC[+57.021]EKNPC[+57.021]AGGEC[+57.021]INNQGS[+162.053]YTC[+57.021]QC[+57.021]R.A	488	Hex(1)	C[+57]*6, S[+162]	961.375	4	3842.48	3842.48	0	0.3	Specific	981.65	981.65	2.4	17.46	662	>hFBN1-Nterm 070820	1	DW030119_4.8627.8627.4	controllerType=0 controllerNumber=1 scan=8627	23.0417
08060:3	1	R.GEC[+57.021]IDVDEC[+57.021]EKNPC[+57.021]AGGEC[+57.021]INNQGS[+162.053]YTC[+57.021]QC[+57.021]R.A	488	Hex(1)	C[+57]*6, S[+162]	1281.49	3	3842.47	3842.48	0	-2.5	Specific	1251.66	1176.24	2.4	23.4	662	>hFBN1-Nterm 070820	1	DW030119_4.8810.8810.3	controllerType=0 controllerNumber=1 scan=8810	23.3844
07975:3	1	R.GEC[+57.021]IDVDEC[+57.021]EKNPC[+57.021]AGGEC[+57.021]INNQGS[+162.053]YTC[+57.021]QC[+57.021]R.A	488	Hex(1)	C[+57]*6, S[+162]	1281.5	3	3842.48	3842.48	0	0.1	Specific	1411.44	1405.32	2.4	26.69	662	>hFBN1-Nterm 070820	1	DW030119_4.8732.8732.3	controllerType=0 controllerNumber=1 scan=8732	23.2394
07907:3	1	R.GEC[+57.021]IDVDEC[+57.021]EKNPC[+57.021]AGGEC[+57.021]INNQGS[+162.053]YTC[+57.021]QC[+57.021]R.A	488	Hex(1)	C[+57]*6, S[+162]	1281.5	3	3842.48	3842.48	0	0.2	Specific	1515.12	1475.8	2.4	28.67	662	>hFBN1-Nterm 070820	1	DW030119_4.8669.8669.3	controllerType=0 controllerNumber=1 scan=8669	23.1208
07838:3	1	R.GEC[+57.021]IDVDEC[+57.021]EKNPC[+57.021]AGGEC[+57.021]INNQGS[+162.053]YTC[+57.021]QC[+57.021]R.A	488	Hex(1)	C[+57]*6, S[+162]	1281.5	3	3842.48	3842.48	0	-0.2	Specific	1546.28	1473.93	2.4	28.67	662	>hFBN1-Nterm 070820	1	DW030119_4.8608.8608.3	controllerType=0 controllerNumber=1 scan=8608	23.0076
18320:3	1	R.GEC[+57.021]IDVDEC[+57.021]EKNPC[+57.021]AGGEC[+57.021]INN[+15.995]QGS[+162.053]YTC[+57.021]QC[+57.021]R.A	488	Hex(1)	C[+57]*6, N[+16], S[+162]	1286.82	3	3858.46	3858.47	0	-2.8	Specific	248.52	248.52	0	5.5	662	>hFBN1-Nterm 070820	1	DW030119_4.18045.18045.3	controllerType=0 controllerNumber=1 scan=18045	44.372
18319:4	1	R.GEC[+57.021]IDVDEC[+57.021]EKNPC[+57.021]AGGEC[+57.021]INN[+15.995]QGS[+162.053]YTC[+57.021]QC[+57.021]R.A	488	Hex(1)	C[+57]*6, N[+16], S[+162]	965.37	4	3858.46	3858.47	0	-3.3	Specific	272.76	272.76	0	5.27	662	>hFBN1-Nterm 070820	1	DW030119_4.18044.18044.4	controllerType=0 controllerNumber=1 scan=18044	44.3697
07920:4	1	R.GEC[+57.021]IDVDEC[+57.021]EKNPC[+57.021]AGGEC[+57.021]IN[+15.995]NQGS[+162.053]YTC[+57.021]QC[+57.021]R.A	488	Hex(1)	C[+57]*6, N[+16], S[+162]	965.373	4	3858.47	3858.47	0	-0.2	Specific	932.56	931.42	2.4	16.46	662	>hFBN1-Nterm 070820	1	DW030119_4.8680.8680.4	controllerType=0 controllerNumber=1 scan=8680	23.1434
07977:4	1	R.GEC[+57.021]IDVDEC[+57.021]EKNPC[+57.021]AGGEC[+57.021]IN[+15.995]NQGS[+162.053]YTC[+57.021]QC[+57.021]R.A	488	Hex(1)	C[+57]*6, N[+16], S[+162]	965.372	4	3858.47	3858.47	0	-0.8	Specific	961.67	936.5	2.4	17.46	662	>hFBN1-Nterm 070820	1	DW030119_4.8735.8735.4	controllerType=0 controllerNumber=1 scan=8735	23.2469
08057:4	1	R.GEC[+57.021]IDVDEC[+57.021]EKNPC[+57.021]AGGEC[+57.021]IN[+15.995]NQGS[+162.053]YTC[+57.021]QC[+57.021]R.A	488	Hex(1)	C[+57]*6, N[+16], S[+162]	965.372	4	3858.47	3858.47	0	-1.4	Specific	984.55	980.93	2.4	17.17	662	>hFBN1-Nterm 070820	1	DW030119_4.8807.8807.4	controllerType=0 controllerNumber=1 scan=8807	23.3789
08130:4	1	R.GEC[+57.021]IDVDEC[+57.021]EKNPC[+57.021]AGGEC[+57.021]IN[+15.995]NQGS[+162.053]YTC[+57.021]QC[+57.021]R.A	488	Hex(1)	C[+57]*6, N[+16], S[+162]	965.372	4	3858.47	3858.47	0	-0.9	Specific	984.57	965.65	2.4	17.17	662	>hFBN1-Nterm 070820	1	DW030119_4.8876.8876.4	controllerType=0 controllerNumber=1 scan=8876	23.5128
07848:4	1	R.GEC[+57.021]IDVDEC[+57.021]EKNPC[+57.021]AGGEC[+57.021]IN[+15.995]NQGS[+162.053]YTC[+57.021]QC[+57.021]R.A	488	Hex(1)	C[+57]*6, N[+16], S[+162]	965.374	4	3858.48	3858.47	0	1.1	Specific	1038.74	1014.66	2.4	18.46	662	>hFBN1-Nterm 070820	1	DW030119_4.8616.8616.4	controllerType=0 controllerNumber=1 scan=8616	23.0231
08688:3	1	R.GEC[+57.021]IDVDEC[+57.021]EKNPC[+57.021]AGGEC[+57.021]IN[+15.995]NQGS[+162.053]YTC[+57.021]QC[+57.021]R.A	488	Hex(1)	C[+57]*6, N[+16], S[+162]	1286.83	3	3858.47	3858.47	0	-1.4	Specific	1250.41	1250.41	2.4	23.4	662	>hFBN1-Nterm 070820	1	DW030119_4.9337.9337.3	controllerType=0 controllerNumber=1 scan=9337	24.4162
08102:3	1	R.GEC[+57.021]IDVDEC[+57.021]EKNPC[+57.021]AGGEC[+57.021]IN[+15.995]NQGS[+162.053]YTC[+57.021]QC[+57.021]R.A	488	Hex(1)	C[+57]*6, N[+16], S[+162]	1286.83	3	3858.46	3858.47	0	-2.4	Specific	1367.3	1351.49	2.4	25.4	662	>hFBN1-Nterm 070820	1	DW030119_4.8850.8850.3	controllerType=0 controllerNumber=1 scan=8850	23.4614
08035:3	1	R.GEC[+57.021]IDVDEC[+57.021]EKNPC[+57.021]AGGEC[+57.021]IN[+15.995]NQGS[+162.053]YTC[+57.021]QC[+57.021]R.A	488	Hex(1)	C[+57]*6, N[+16], S[+162]	1286.83	3	3858.46	3858.47	0	-1.6	Specific	1379.48	1379.48	2.4	25.4	662	>hFBN1-Nterm 070820	1	DW030119_4.8787.8787.3	controllerType=0 controllerNumber=1 scan=8787	23.3409
08248:3	1	R.GEC[+57.021]IDVDEC[+57.021]EKNPC[+57.021]AGGEC[+57.021]IN[+15.995]NQGS[+162.053]YTC[+57.021]QC[+57.021]R.A	488	Hex(1)	C[+57]*6, N[+16], S[+162]	1286.83	3	3858.46	3858.47	0	-1.9	Specific	1401.63	1388.23	2.4	26.4	662	>hFBN1-Nterm 070820	1	DW030119_4.8971.8971.3	controllerType=0 controllerNumber=1 scan=8971	23.6915
07967:3	1	R.GEC[+57.021]IDVDEC[+57.021]EKNPC[+57.021]AGGEC[+57.021]IN[+15.995]NQGS[+162.053]YTC[+57.021]QC[+57.021]R.A	488	Hex(1)	C[+57]*6, N[+16], S[+162]	1286.83	3	3858.47	3858.47	0	-0.2	Specific	1431.39	1427	2.4	26.69	662	>hFBN1-Nterm 070820	1	DW030119_4.8724.8724.3	controllerType=0 controllerNumber=1 scan=8724	23.2262
07895:3	1	R.GEC[+57.021]IDVDEC[+57.021]EKNPC[+57.021]AGGEC[+57.021]IN[+15.995]NQGS[+162.053]YTC[+57.021]QC[+57.021]R.A	488	Hex(1)	C[+57]*6, N[+16], S[+162]	1286.83	3	3858.47	3858.47	0	-0.3	Specific	1468.05	1443.73	2.4	27.69	662	>hFBN1-Nterm 070820	1	DW030119_4.8659.8659.3	controllerType=0 controllerNumber=1 scan=8659	23.1008
07823:3	1	R.GEC[+57.021]IDVDEC[+57.021]EKNPC[+57.021]AGGEC[+57.021]IN[+15.995]NQGS[+162.053]YTC[+57.021]QC[+57.021]R.A	488	Hex(1)	C[+57]*6, N[+16], S[+162]	1286.83	3	3858.47	3858.47	0	0	Specific	1538.28	1523.85	2.4	28.67	662	>hFBN1-Nterm 070820	1	DW030119_4.8597.8597.3	controllerType=0 controllerNumber=1 scan=8597	22.9859
22123:4	1	R.C[+57.021]INTDGSFHC[+57.021]VC[+57.021]NAGFHVTR.D	548		C[+57]*3	588.757	4	2352	2352.01	0	-0.9	Specific	206.31	206.31	166.08	2.86	662	>hFBN1-Nterm 070820	1	DW030119_4.22127.22127.4	controllerType=0 controllerNumber=1 scan=22127	56.4116
08363:4	1	R.C[+57.021]INTDGSFHC[+57.021]VC[+57.021]NAGFHVTR.D	548		C[+57]*3	588.755	4	2352	2352.01	0	-3.2	Specific	404.64	404.64	140.23	6.03	662	>hFBN1-Nterm 070820	1	DW030119_4.9069.9069.2	controllerType=0 controllerNumber=1 scan=9069	23.887
18340:4	1	R.C[+57.021]INTDGSFHC[+57.021]VC[+57.021]NAGFHVTR.D	548		C[+57]*3	588.756	4	2352	2352.01	0	-1.6	Specific	841.48	841.48	307.34	13.85	662	>hFBN1-Nterm 070820	1	DW030119_4.18064.18064.4	controllerType=0 controllerNumber=1 scan=18064	44.4162
08098:4	1	R.C[+57.021]INTDGSFHC[+57.021]VC[+57.021]NAGFHVTR.D	548		C[+57]*3	588.757	4	2352.01	2352.01	0	0.5	Specific	996.63	996.63	996.63	17.14	662	>hFBN1-Nterm 070820	1	DW030119_4.8847.8847.4	controllerType=0 controllerNumber=1 scan=8847	23.4559
08173:4	1	R.C[+57.021]INTDGSFHC[+57.021]VC[+57.021]NAGFHVTR.D	548		C[+57]*3	588.757	4	2352.01	2352.01	0	0.1	Specific	1022.07	1022.07	1022.07	18.14	662	>hFBN1-Nterm 070820	1	DW030119_4.8912.8912.4	controllerType=0 controllerNumber=1 scan=8912	23.5814
08262:4	1	R.C[+57.021]INTDGSFHC[+57.021]VC[+57.021]NAGFHVTR.D	548		C[+57]*3	588.757	4	2352	2352.01	0	-0.9	Specific	1032.45	1032.45	402.67	18.14	662	>hFBN1-Nterm 070820	1	DW030119_4.8985.8985.4	controllerType=0 controllerNumber=1 scan=8985	23.7206
08031:4	1	R.C[+57.021]INTDGSFHC[+57.021]VC[+57.021]NAGFHVTR.D	548		C[+57]*3	588.757	4	2352	2352.01	0	-0.7	Specific	1064.86	1064.86	404.02	19.14	662	>hFBN1-Nterm 070820	1	DW030119_4.8784.8784.4	controllerType=0 controllerNumber=1 scan=8784	23.3373
18342:4	1	R.C[+57.021]IN[+15.995]TDGSFHC[+57.021]VC[+57.021]NAGFHVTR.D	548		C[+57]*3, N[+16]	592.755	4	2368	2368	0	-2	Specific	646.56	646.56	80.22	9.85	662	>hFBN1-Nterm 070820	1	DW030119_4.18066.18066.4	controllerType=0 controllerNumber=1 scan=18066	44.4198
08213:4	1	R.C[+57.021]IN[+15.995]TDGSFHC[+57.021]VC[+57.021]NAGFHVTR.D	548		C[+57]*3, N[+16]	592.756	4	2368	2368	0	-0.2	Specific	977.52	959.47	134.09	17.14	662	>hFBN1-Nterm 070820	1	DW030119_4.8945.8945.4	controllerType=0 controllerNumber=1 scan=8945	23.6448
08063:4	1	R.C[+57.021]IN[+15.995]TDGSFHC[+57.021]VC[+57.021]NAGFHVTR.D	548		C[+57]*3, N[+16]	592.755	4	2368	2368	0	-0.9	Specific	1002.97	982.91	156.25	18.14	662	>hFBN1-Nterm 070820	1	DW030119_4.8814.8814.4	controllerType=0 controllerNumber=1 scan=8814	23.3928
08142:4	1	R.C[+57.021]IN[+15.995]TDGSFHC[+57.021]VC[+57.021]NAGFHVTR.D	548		C[+57]*3, N[+16]	592.756	4	2368	2368	0	-0.1	Specific	1021.4	1002.52	163.5	18.14	662	>hFBN1-Nterm 070820	1	DW030119_4.8886.8886.4	controllerType=0 controllerNumber=1 scan=8886	23.5325
09410:4	1	R.C[+57.021]INTDGS[+162.053]FHC[+57.021]VC[+57.021]NAGFHVTR.D	548	Hex(1)	C[+57]*3, S[+162]	629.271	4	2514.06	2514.06	0	0.9	Specific	7.18	7.18	4.8	2.05	662	>hFBN1-Nterm 070820	1	DW030119_4.9980.9980.2	controllerType=0 controllerNumber=1 scan=9980	25.6443
11495:4	1	R.C[+57.021]INTDGSFHC[+57.021]VC[+57.021]NAGFHVT[+162.053]R.D	548	Hex(1)	C[+57]*3, T[+162]	629.27	4	2514.06	2514.06	0	0.2	Specific	15.57	15.57	4.27	0.18	662	>hFBN1-Nterm 070820	1	DW030119_4.11773.11773.3	controllerType=0 controllerNumber=1 scan=11773	29.3149
08175:4	1	R.C[+57.021]INTDGS[+162.053]FHC[+57.021]VC[+57.021]NAGFHVTR.D	548	Hex(1)	C[+57]*3, S[+162]	629.269	4	2514.05	2514.06	0	-2	Specific	16.95	16.95	4.8	0.2	662	>hFBN1-Nterm 070820	1	DW030119_4.8913.8913.2	controllerType=0 controllerNumber=1 scan=8913	23.5826
15607:4	1	R.C[+57.021]INTDGS[+162.053]FHC[+57.021]VC[+57.021]NAGFHVTR.D	548	Hex(1)	C[+57]*3, S[+162]	629.272	4	2514.06	2514.06	0	2.1	Specific	141.62	141.62	0	2.22	662	>hFBN1-Nterm 070820	1	DW030119_4.15416.15416.4	controllerType=0 controllerNumber=1 scan=15416	36.8833
11588:4	1	R.C[+57.021]INTDGSFHC[+57.021]VC[+57.021]NAGFHVT[+162.053]R.D	548	Hex(1)	C[+57]*3, T[+162]	629.27	4	2514.06	2514.06	0	0.1	Specific	206.95	150.32	0.37	2.12	662	>hFBN1-Nterm 070820	1	DW030119_4.11852.11852.3	controllerType=0 controllerNumber=1 scan=11852	29.4791
15547:4	1	R.C[+57.021]INT[+162.053]DGSFHC[+57.021]VC[+57.021]NAGFHVTR.D	548	Hex(1)	C[+57]*3, T[+162]	629.272	4	2514.07	2514.06	0	2.4	Specific	264.98	264.98	0	4.13	662	>hFBN1-Nterm 070820	1	DW030119_4.15370.15370.4	controllerType=0 controllerNumber=1 scan=15370	36.7727
15501:4	1	R.C[+57.021]INT[+162.053]DGSFHC[+57.021]VC[+57.021]NAGFHVTR.D	548	Hex(1)	C[+57]*3, T[+162]	629.27	4	2514.06	2514.06	0	0	Specific	352.47	352.47	0	5.78	662	>hFBN1-Nterm 070820	1	DW030119_4.15328.15328.4	controllerType=0 controllerNumber=1 scan=15328	36.6672
15193:4	1	R.C[+57.021]INT[+162.053]DGSFHC[+57.021]VC[+57.021]NAGFHVTR.D	548	Hex(1)	C[+57]*3, T[+162]	629.274	4	2514.07	2514.06	0	5.4	Specific	398.41	398.41	0	6.12	662	>hFBN1-Nterm 070820	1	DW030119_4.15052.15052.4	controllerType=0 controllerNumber=1 scan=15052	35.9981
15405:4	1	R.C[+57.021]INTDGS[+162.053]FHC[+57.021]VC[+57.021]NAGFHVTR.D	548	Hex(1)	C[+57]*3, S[+162]	629.272	4	2514.07	2514.06	0	2.5	Specific	602.86	602.86	0	10.14	662	>hFBN1-Nterm 070820	1	DW030119_4.15243.15243.4	controllerType=0 controllerNumber=1 scan=15243	36.4573
15243:4	1	R.C[+57.021]INTDGS[+162.053]FHC[+57.021]VC[+57.021]NAGFHVTR.D	548	Hex(1)	C[+57]*3, S[+162]	629.273	4	2514.07	2514.06	0	3.9	Specific	654.25	654.25	0	9.97	662	>hFBN1-Nterm 070820	1	DW030119_4.15097.15097.4	controllerType=0 controllerNumber=1 scan=15097	36.1057
15446:4	1	R.C[+57.021]INTDGS[+162.053]FHC[+57.021]VC[+57.021]NAGFHVTR.D	548	Hex(1)	C[+57]*3, S[+162]	629.274	4	2514.08	2514.06	0	6.3	Specific	656.42	656.42	0	9.79	662	>hFBN1-Nterm 070820	1	DW030119_4.15285.15285.4	controllerType=0 controllerNumber=1 scan=15285	36.5637
15357:4	1	R.C[+57.021]INTDGS[+162.053]FHC[+57.021]VC[+57.021]NAGFHVTR.D	548	Hex(1)	C[+57]*3, S[+162]	629.276	4	2514.08	2514.06	0	9.4	Specific	661.96	661.96	0	9.79	662	>hFBN1-Nterm 070820	1	DW030119_4.15198.15198.4	controllerType=0 controllerNumber=1 scan=15198	36.3499
15308:4	1	R.C[+57.021]INTDGS[+162.053]FHC[+57.021]VC[+57.021]NAGFHVTR.D	548	Hex(1)	C[+57]*3, S[+162]	629.278	4	2514.09	2514.06	0	12	Specific	727.62	727.62	0	10.79	662	>hFBN1-Nterm 070820	1	DW030119_4.15151.15151.4	controllerType=0 controllerNumber=1 scan=15151	36.2354
22097:4	1	R.C[+57.021]INTDGS[+162.053]FHC[+57.021]VC[+57.021]NAGFHVTR.D	548	Hex(1)	C[+57]*3, S[+162]	629.27	4	2514.06	2514.06	0	-0.6	Specific	776.4	776.4	0	13.14	662	>hFBN1-Nterm 070820	1	DW030119_4.22105.22105.4	controllerType=0 controllerNumber=1 scan=22105	56.3597
08144:4	1	R.C[+57.021]INTDGSFHC[+57.021]VC[+57.021]NAGFHVT[+162.053]R.D	548	Hex(1)	C[+57]*3, T[+162]	629.271	4	2514.06	2514.06	0	0.8	Specific	811.14	811.14	1.06	14.14	662	>hFBN1-Nterm 070820	1	DW030119_4.8887.8887.4	controllerType=0 controllerNumber=1 scan=8887	23.5346
07636:3	1	R.C[+57.021]INTDGS[+162.053]FHC[+57.021]VC[+57.021]NAGFHVTR.D	548	Hex(1)	C[+57]*3, S[+162]	838.691	3	2514.06	2514.06	0	-0.8	Specific	860.96	860.96	4.8	14.9	662	>hFBN1-Nterm 070820	1	DW030119_4.8436.8436.3	controllerType=0 controllerNumber=1 scan=8436	22.6867
11229:4	1	R.C[+57.021]INTDGS[+162.053]FHC[+57.021]VC[+57.021]NAGFHVTR.D	548	Hex(1)	C[+57]*3, S[+162]	629.27	4	2514.06	2514.06	0	-0.7	Specific	862.8	862.8	0	15.14	662	>hFBN1-Nterm 070820	1	DW030119_4.11547.11547.4	controllerType=0 controllerNumber=1 scan=11547	28.8525
07418:4	1	R.C[+57.021]INTDGSFHC[+57.021]VC[+57.021]NAGFHVT[+162.053]R.D	548	Hex(1)	C[+57]*3, T[+162]	629.271	4	2514.06	2514.06	0	0.9	Specific	864.45	864.45	1.79	15.14	662	>hFBN1-Nterm 070820	1	DW030119_4.8244.8244.4	controllerType=0 controllerNumber=1 scan=8244	22.3283
09059:4	1	R.C[+57.021]INTDGS[+162.053]FHC[+57.021]VC[+57.021]NAGFHVTR.D	548	Hex(1)	C[+57]*3, S[+162]	629.27	4	2514.06	2514.06	0	-0.7	Specific	879.11	879.11	4.8	15.14	662	>hFBN1-Nterm 070820	1	DW030119_4.9661.9661.4	controllerType=0 controllerNumber=1 scan=9661	25.0276
10757:4	1	R.C[+57.021]INTDGS[+162.053]FHC[+57.021]VC[+57.021]NAGFHVTR.D	548	Hex(1)	C[+57]*3, S[+162]	629.27	4	2514.06	2514.06	0	0.1	Specific	881.85	881.85	0	15.14	662	>hFBN1-Nterm 070820	1	DW030119_4.11140.11140.4	controllerType=0 controllerNumber=1 scan=11140	27.9936
11709:4	1	R.C[+57.021]INTDGS[+162.053]FHC[+57.021]VC[+57.021]NAGFHVTR.D	548	Hex(1)	C[+57]*3, S[+162]	629.27	4	2514.06	2514.06	0	0	Specific	905.11	905.11	0	16.14	662	>hFBN1-Nterm 070820	1	DW030119_4.11956.11956.4	controllerType=0 controllerNumber=1 scan=11956	29.6893
13669:4	1	R.C[+57.021]INTDGS[+162.053]FHC[+57.021]VC[+57.021]NAGFHVTR.D	548	Hex(1)	C[+57]*3, S[+162]	629.272	4	2514.07	2514.06	0	3	Specific	919.23	919.23	0	14.97	662	>hFBN1-Nterm 070820	1	DW030119_4.13725.13725.4	controllerType=0 controllerNumber=1 scan=13725	32.8742
12441:4	1	R.C[+57.021]INTDGS[+162.053]FHC[+57.021]VC[+57.021]NAGFHVTR.D	548	Hex(1)	C[+57]*3, S[+162]	629.269	4	2514.05	2514.06	0	-2.5	Specific	928.89	928.89	0	15.85	662	>hFBN1-Nterm 070820	1	DW030119_4.12612.12612.4	controllerType=0 controllerNumber=1 scan=12612	31.0332
08494:4	1	R.C[+57.021]INTDGS[+162.053]FHC[+57.021]VC[+57.021]NAGFHVTR.D	548	Hex(1)	C[+57]*3, S[+162]	629.271	4	2514.06	2514.06	0	0.9	Specific	934.4	934.4	4.6	16.14	662	>hFBN1-Nterm 070820	1	DW030119_4.9171.9171.4	controllerType=0 controllerNumber=1 scan=9171	24.0959
07988:4	1	R.C[+57.021]INTDGS[+162.053]FHC[+57.021]VC[+57.021]NAGFHVTR.D	548	Hex(1)	C[+57]*3, S[+162]	629.266	4	2514.04	2514.06	0	-6.9	Specific	941.93	941.93	0	14.74	662	>hFBN1-Nterm 070820	1	DW030119_4.8744.8744.4	controllerType=0 controllerNumber=1 scan=8744	23.262
07913:4	1	R.C[+57.021]INTDGSFHC[+57.021]VC[+57.021]NAGFHVT[+162.053]R.D	548	Hex(1)	C[+57]*3, T[+162]	629.269	4	2514.05	2514.06	0	-2.1	Specific	948.61	948.61	3.66	15.85	662	>hFBN1-Nterm 070820	1	DW030119_4.8673.8673.4	controllerType=0 controllerNumber=1 scan=8673	23.1278
11308:4	1	R.C[+57.021]INTDGS[+162.053]FHC[+57.021]VC[+57.021]NAGFHVTR.D	548	Hex(1)	C[+57]*3, S[+162]	629.271	4	2514.06	2514.06	0	0.7	Specific	965.55	965.55	3.43	17.14	662	>hFBN1-Nterm 070820	1	DW030119_4.11614.11614.4	controllerType=0 controllerNumber=1 scan=11614	28.9936
11053:4	1	R.C[+57.021]INT[+162.053]DGSFHC[+57.021]VC[+57.021]NAGFHVTR.D	548	Hex(1)	C[+57]*3, T[+162]	629.27	4	2514.06	2514.06	0	0.1	Specific	966.33	966.33	0	17.14	662	>hFBN1-Nterm 070820	1	DW030119_4.11395.11395.4	controllerType=0 controllerNumber=1 scan=11395	28.5356
07557:3	1	R.C[+57.021]INTDGS[+162.053]FHC[+57.021]VC[+57.021]NAGFHVTR.D	548	Hex(1)	C[+57]*3, S[+162]	838.691	3	2514.06	2514.06	0	-0.5	Specific	970.33	970.33	4.8	16.9	662	>hFBN1-Nterm 070820	1	DW030119_4.8367.8367.3	controllerType=0 controllerNumber=1 scan=8367	22.5581
12361:4	1	R.C[+57.021]INT[+162.053]DGSFHC[+57.021]VC[+57.021]NAGFHVTR.D	548	Hex(1)	C[+57]*3, T[+162]	629.269	4	2514.05	2514.06	0	-1.9	Specific	973.91	973.91	0	16.85	662	>hFBN1-Nterm 070820	1	DW030119_4.12539.12539.4	controllerType=0 controllerNumber=1 scan=12539	30.8913
10963:4	1	R.C[+57.021]INTDGSFHC[+57.021]VC[+57.021]NAGFHVT[+162.053]R.D	548	Hex(1)	C[+57]*3, T[+162]	629.271	4	2514.06	2514.06	0	0.8	Specific	977.97	977.97	1.24	17.14	662	>hFBN1-Nterm 070820	1	DW030119_4.11316.11316.4	controllerType=0 controllerNumber=1 scan=11316	28.3708
10650:4	1	R.C[+57.021]INT[+162.053]DGSFHC[+57.021]VC[+57.021]NAGFHVTR.D	548	Hex(1)	C[+57]*3, T[+162]	629.271	4	2514.06	2514.06	0	0.9	Specific	980.34	980.34	0	17.14	662	>hFBN1-Nterm 070820	1	DW030119_4.11049.11049.4	controllerType=0 controllerNumber=1 scan=11049	27.8024
11632:4	1	R.C[+57.021]INTDGS[+162.053]FHC[+57.021]VC[+57.021]NAGFHVTR.D	548	Hex(1)	C[+57]*3, S[+162]	629.27	4	2514.06	2514.06	0	0.2	Specific	989.82	989.82	4.8	17.14	662	>hFBN1-Nterm 070820	1	DW030119_4.11887.11887.4	controllerType=0 controllerNumber=1 scan=11887	29.5521
18317:4	1	R.C[+57.021]INT[+162.053]DGSFHC[+57.021]VC[+57.021]NAGFHVTR.D	548	Hex(1)	C[+57]*3, T[+162]	629.269	4	2514.05	2514.06	0	-1.9	Specific	994.97	994.97	0	16.85	662	>hFBN1-Nterm 070820	1	DW030119_4.18042.18042.4	controllerType=0 controllerNumber=1 scan=18042	44.3654
10589:4	1	R.C[+57.021]INTDGS[+162.053]FHC[+57.021]VC[+57.021]NAGFHVTR.D	548	Hex(1)	C[+57]*3, S[+162]	629.271	4	2514.06	2514.06	0	0.9	Specific	996.41	996.41	4.39	17.14	662	>hFBN1-Nterm 070820	1	DW030119_4.10994.10994.4	controllerType=0 controllerNumber=1 scan=10994	27.6882
07717:4	1	R.C[+57.021]INT[+162.053]DGSFHC[+57.021]VC[+57.021]NAGFHVTR.D	548	Hex(1)	C[+57]*3, T[+162]	629.271	4	2514.06	2514.06	0	0.6	Specific	1007.77	1007.77	0	18.14	662	>hFBN1-Nterm 070820	1	DW030119_4.8505.8505.4	controllerType=0 controllerNumber=1 scan=8505	22.815
11773:4	1	R.C[+57.021]INT[+162.053]DGSFHC[+57.021]VC[+57.021]NAGFHVTR.D	548	Hex(1)	C[+57]*3, T[+162]	629.271	4	2514.06	2514.06	0	1.4	Specific	1012.69	1012.69	0	18.14	662	>hFBN1-Nterm 070820	1	DW030119_4.12017.12017.4	controllerType=0 controllerNumber=1 scan=12017	29.8139
10377:4	1	R.C[+57.021]INTDGS[+162.053]FHC[+57.021]VC[+57.021]NAGFHVTR.D	548	Hex(1)	C[+57]*3, S[+162]	629.271	4	2514.06	2514.06	0	0.7	Specific	1021.85	1021.85	4.16	18.14	662	>hFBN1-Nterm 070820	1	DW030119_4.10820.10820.4	controllerType=0 controllerNumber=1 scan=10820	27.3199
12283:4	1	R.C[+57.021]INT[+162.053]DGSFHC[+57.021]VC[+57.021]NAGFHVTR.D	548	Hex(1)	C[+57]*3, T[+162]	629.27	4	2514.06	2514.06	0	0	Specific	1022.94	1022.94	0	18.14	662	>hFBN1-Nterm 070820	1	DW030119_4.12468.12468.4	controllerType=0 controllerNumber=1 scan=12468	30.7476
07638:4	1	R.C[+57.021]INTDGS[+162.053]FHC[+57.021]VC[+57.021]NAGFHVTR.D	548	Hex(1)	C[+57]*3, S[+162]	629.271	4	2514.06	2514.06	0	0.5	Specific	1031.14	1031.14	4.44	18.14	662	>hFBN1-Nterm 070820	1	DW030119_4.8439.8439.4	controllerType=0 controllerNumber=1 scan=8439	22.6941
07564:4	1	R.C[+57.021]INT[+162.053]DGSFHC[+57.021]VC[+57.021]NAGFHVTR.D	548	Hex(1)	C[+57]*3, T[+162]	629.271	4	2514.06	2514.06	0	0.4	Specific	1033.73	1033.73	0	18.14	662	>hFBN1-Nterm 070820	1	DW030119_4.8373.8373.4	controllerType=0 controllerNumber=1 scan=8373	22.57
10449:4	1	R.C[+57.021]INT[+162.053]DGSFHC[+57.021]VC[+57.021]NAGFHVTR.D	548	Hex(1)	C[+57]*3, T[+162]	629.27	4	2514.06	2514.06	0	-0.2	Specific	1034.56	1034.56	0	18.14	662	>hFBN1-Nterm 070820	1	DW030119_4.10883.10883.4	controllerType=0 controllerNumber=1 scan=10883	27.4525
07490:4	1	R.C[+57.021]INTDGS[+162.053]FHC[+57.021]VC[+57.021]NAGFHVTR.D	548	Hex(1)	C[+57]*3, S[+162]	629.271	4	2514.06	2514.06	0	0.5	Specific	1042.07	1042.07	4.47	18.14	662	>hFBN1-Nterm 070820	1	DW030119_4.8307.8307.4	controllerType=0 controllerNumber=1 scan=8307	22.4451
10873:4	1	R.C[+57.021]INT[+162.053]DGSFHC[+57.021]VC[+57.021]NAGFHVTR.D	548	Hex(1)	C[+57]*3, T[+162]	629.27	4	2514.06	2514.06	0	0.1	Specific	1043.52	1043.52	0	18.14	662	>hFBN1-Nterm 070820	1	DW030119_4.11239.11239.4	controllerType=0 controllerNumber=1 scan=11239	28.2062
12517:4	1	R.C[+57.021]INT[+162.053]DGSFHC[+57.021]VC[+57.021]NAGFHVTR.D	548	Hex(1)	C[+57]*3, T[+162]	629.271	4	2514.06	2514.06	0	0.7	Specific	1045.17	1045.17	0	18.14	662	>hFBN1-Nterm 070820	1	DW030119_4.12681.12681.4	controllerType=0 controllerNumber=1 scan=12681	31.166
07482:3	1	R.C[+57.021]INTDGS[+162.053]FHC[+57.021]VC[+57.021]NAGFHVTR.D	548	Hex(1)	C[+57]*3, S[+162]	838.692	3	2514.06	2514.06	0	0.3	Specific	1049.2	1049.2	4.8	17.9	662	>hFBN1-Nterm 070820	1	DW030119_4.8300.8300.3	controllerType=0 controllerNumber=1 scan=8300	22.4326
12605:4	1	R.C[+57.021]INTDGS[+162.053]FHC[+57.021]VC[+57.021]NAGFHVTR.D	548	Hex(1)	C[+57]*3, S[+162]	629.269	4	2514.05	2514.06	0	-1.8	Specific	1050.05	1050.05	3.13	18.85	662	>hFBN1-Nterm 070820	1	DW030119_4.12756.12756.4	controllerType=0 controllerNumber=1 scan=12756	31.3099
12702:4	1	R.C[+57.021]INTDGS[+162.053]FHC[+57.021]VC[+57.021]NAGFHVTR.D	548	Hex(1)	C[+57]*3, S[+162]	629.269	4	2514.06	2514.06	0	-1.5	Specific	1073.22	1073.22	4.64	18.85	662	>hFBN1-Nterm 070820	1	DW030119_4.12843.12843.4	controllerType=0 controllerNumber=1 scan=12843	31.4577
13633:4	1	R.C[+57.021]IN[+15.995]TDGS[+162.053]FHC[+57.021]VC[+57.021]NAGFHVTR.D	548	Hex(1)	C[+57]*3, N[+16], S[+162]	633.27	4	2530.06	2530.05	0	2.2	Specific	0.82	0.82	0	0.18	662	>hFBN1-Nterm 070820	1	DW030119_4.13696.13696.4	controllerType=0 controllerNumber=1 scan=13696	32.8152
14841:4	1	R.C[+57.021]IN[+15.995]TDGS[+162.053]FHC[+57.021]VC[+57.021]NAGFHVTR.D	548	Hex(1)	C[+57]*3, N[+16], S[+162]	633.27	4	2530.06	2530.05	0	2.1	Specific	74.46	74.46	0	2.08	662	>hFBN1-Nterm 070820	1	DW030119_4.14726.14726.4	controllerType=0 controllerNumber=1 scan=14726	35.214
15032:4	1	R.C[+57.021]IN[+15.995]TDGS[+162.053]FHC[+57.021]VC[+57.021]NAGFHVTR.D	548	Hex(1)	C[+57]*3, N[+16], S[+162]	633.271	4	2530.06	2530.05	0	3.5	Specific	81.01	81.01	0	0.55	662	>hFBN1-Nterm 070820	1	DW030119_4.14905.14905.4	controllerType=0 controllerNumber=1 scan=14905	35.6458
14659:4	1	R.C[+57.021]IN[+15.995]TDGS[+162.053]FHC[+57.021]VC[+57.021]NAGFHVTR.D	548	Hex(1)	C[+57]*3, N[+16], S[+162]	633.27	4	2530.06	2530.05	0	1.4	Specific	132.48	132.48	0	2.22	662	>hFBN1-Nterm 070820	1	DW030119_4.14563.14563.4	controllerType=0 controllerNumber=1 scan=14563	34.8255
15092:4	1	R.C[+57.021]IN[+15.995]T[+162.053]DGSFHC[+57.021]VC[+57.021]NAGFHVTR.D	548	Hex(1)	C[+57]*3, N[+16], T[+162]	633.271	4	2530.06	2530.05	0	2.4	Specific	224.43	224.43	0	3.14	662	>hFBN1-Nterm 070820	1	DW030119_4.14958.14958.4	controllerType=0 controllerNumber=1 scan=14958	35.772
18371:4	1	R.C[+57.021]IN[+15.995]T[+162.053]DGSFHC[+57.021]VC[+57.021]NAGFHVTR.D	548	Hex(1)	C[+57]*3, N[+16], T[+162]	633.268	4	2530.05	2530.05	0	-1.5	Specific	289.14	289.14	0	5.06	662	>hFBN1-Nterm 070820	1	DW030119_4.18095.18095.4	controllerType=0 controllerNumber=1 scan=18095	44.4879
15631:4	1	R.C[+57.021]IN[+15.995]T[+162.053]DGSFHC[+57.021]VC[+57.021]NAGFHVTR.D	548	Hex(1)	C[+57]*3, N[+16], T[+162]	633.269	4	2530.05	2530.05	0	-0.1	Specific	372	372	0	7.3	662	>hFBN1-Nterm 070820	1	DW030119_4.15443.15443.4	controllerType=0 controllerNumber=1 scan=15443	36.9527
15136:4	1	R.C[+57.021]IN[+15.995]T[+162.053]DGSFHC[+57.021]VC[+57.021]NAGFHVTR.D	548	Hex(1)	C[+57]*3, N[+16], T[+162]	633.274	4	2530.08	2530.05	0	8.2	Specific	407.17	407.17	0	6.08	662	>hFBN1-Nterm 070820	1	DW030119_4.15003.15003.4	controllerType=0 controllerNumber=1 scan=15003	35.8801
14244:4	1	R.C[+57.021]IN[+15.995]TDGS[+162.053]FHC[+57.021]VC[+57.021]NAGFHVTR.D	548	Hex(1)	C[+57]*3, N[+16], S[+162]	633.275	4	2530.08	2530.05	0	9.7	Specific	442.4	390.06	0	5.23	662	>hFBN1-Nterm 070820	1	DW030119_4.14212.14212.4	controllerType=0 controllerNumber=1 scan=14212	33.9728
15585:4	1	R.C[+57.021]IN[+15.995]TDGS[+162.053]FHC[+57.021]VC[+57.021]NAGFHVTR.D	548	Hex(1)	C[+57]*3, N[+16], S[+162]	633.27	4	2530.06	2530.05	0	1.6	Specific	462.36	462.36	0	7.7	662	>hFBN1-Nterm 070820	1	DW030119_4.15399.15399.4	controllerType=0 controllerNumber=1 scan=15399	36.8425
18318:3	1	R.C[+57.021]IN[+15.995]TDGS[+162.053]FHC[+57.021]VC[+57.021]NAGFHVTR.D	548	Hex(1)	C[+57]*3, N[+16], S[+162]	844.02	3	2530.05	2530.05	0	-3.4	Specific	494.96	483.52	0	7.24	662	>hFBN1-Nterm 070820	1	DW030119_4.18043.18043.3	controllerType=0 controllerNumber=1 scan=18043	44.3676
12340:4	1	R.C[+57.021]IN[+15.995]TDGS[+162.053]FHC[+57.021]VC[+57.021]NAGFHVTR.D	548	Hex(1)	C[+57]*3, N[+16], S[+162]	633.268	4	2530.05	2530.05	0	-1.2	Specific	532.7	532.7	0	7.65	662	>hFBN1-Nterm 070820	1	DW030119_4.12520.12520.3	controllerType=0 controllerNumber=1 scan=12520	30.8545
15532:4	1	R.C[+57.021]IN[+15.995]TDGS[+162.053]FHC[+57.021]VC[+57.021]NAGFHVTR.D	548	Hex(1)	C[+57]*3, N[+16], S[+162]	633.271	4	2530.06	2530.05	0	2.7	Specific	561.83	561.83	0	7.97	662	>hFBN1-Nterm 070820	1	DW030119_4.15357.15357.4	controllerType=0 controllerNumber=1 scan=15357	36.7404
10284:4	1	R.C[+57.021]IN[+15.995]TDGS[+162.053]FHC[+57.021]VC[+57.021]NAGFHVTR.D	548	Hex(1)	C[+57]*3, N[+16], S[+162]	633.269	4	2530.05	2530.05	0	0.1	Specific	568.83	568.83	0	9.14	662	>hFBN1-Nterm 070820	1	DW030119_4.10740.10740.4	controllerType=0 controllerNumber=1 scan=10740	27.158
15195:4	1	R.C[+57.021]IN[+15.995]TDGS[+162.053]FHC[+57.021]VC[+57.021]NAGFHVTR.D	548	Hex(1)	C[+57]*3, N[+16], S[+162]	633.271	4	2530.06	2530.05	0	3.8	Specific	584.46	584.46	0	7.97	662	>hFBN1-Nterm 070820	1	DW030119_4.15054.15054.4	controllerType=0 controllerNumber=1 scan=15054	36.0024
14072:4	1	R.C[+57.021]IN[+15.995]TDGS[+162.053]FHC[+57.021]VC[+57.021]NAGFHVTR.D	548	Hex(1)	C[+57]*3, N[+16], S[+162]	633.272	4	2530.07	2530.05	0	5.1	Specific	673.87	673.87	0	9.97	662	>hFBN1-Nterm 070820	1	DW030119_4.14083.14083.4	controllerType=0 controllerNumber=1 scan=14083	33.6655
08181:4	1	R.C[+57.021]IN[+15.995]TDGS[+162.053]FHC[+57.021]VC[+57.021]NAGFHVTR.D	548	Hex(1)	C[+57]*3, N[+16], S[+162]	633.268	4	2530.05	2530.05	0	-2.5	Specific	683.43	680.15	0	10.85	662	>hFBN1-Nterm 070820	1	DW030119_4.8918.8918.4	controllerType=0 controllerNumber=1 scan=8918	23.5899
15419:4	1	R.C[+57.021]IN[+15.995]TDGS[+162.053]FHC[+57.021]VC[+57.021]NAGFHVTR.D	548	Hex(1)	C[+57]*3, N[+16], S[+162]	633.271	4	2530.06	2530.05	0	3.3	Specific	706.04	697.44	0	10.97	662	>hFBN1-Nterm 070820	1	DW030119_4.15256.15256.4	controllerType=0 controllerNumber=1 scan=15256	36.4891
13995:4	1	R.C[+57.021]IN[+15.995]TDGS[+162.053]FHC[+57.021]VC[+57.021]NAGFHVTR.D	548	Hex(1)	C[+57]*3, N[+16], S[+162]	633.272	4	2530.07	2530.05	0	4.5	Specific	729.68	686.55	0	10.97	662	>hFBN1-Nterm 070820	1	DW030119_4.14023.14023.4	controllerType=0 controllerNumber=1 scan=14023	33.5249
09122:4	1	R.C[+57.021]IN[+15.995]TDGS[+162.053]FHC[+57.021]VC[+57.021]NAGFHVTR.D	548	Hex(1)	C[+57]*3, N[+16], S[+162]	633.268	4	2530.05	2530.05	0	-1	Specific	741.02	721.62	0	11.85	662	>hFBN1-Nterm 070820	1	DW030119_4.9711.9711.4	controllerType=0 controllerNumber=1 scan=9711	25.1277
07986:4	1	R.C[+57.021]IN[+15.995]TDGS[+162.053]FHC[+57.021]VC[+57.021]NAGFHVTR.D	548	Hex(1)	C[+57]*3, N[+16], S[+162]	633.265	4	2530.04	2530.05	0	-5.8	Specific	763.91	745.2	0	11.74	662	>hFBN1-Nterm 070820	1	DW030119_4.8742.8742.4	controllerType=0 controllerNumber=1 scan=8742	23.2592
09414:4	1	R.C[+57.021]IN[+15.995]TDGS[+162.053]FHC[+57.021]VC[+57.021]NAGFHVTR.D	548	Hex(1)	C[+57]*3, N[+16], S[+162]	633.269	4	2530.05	2530.05	0	-0.4	Specific	774.92	767.59	0	13.14	662	>hFBN1-Nterm 070820	1	DW030119_4.9983.9983.4	controllerType=0 controllerNumber=1 scan=9983	25.6498
15477:4	1	R.C[+57.021]IN[+15.995]TDGS[+162.053]FHC[+57.021]VC[+57.021]NAGFHVTR.D	548	Hex(1)	C[+57]*3, N[+16], S[+162]	633.271	4	2530.06	2530.05	0	3.9	Specific	780.36	756.9	0	11.97	662	>hFBN1-Nterm 070820	1	DW030119_4.15307.15307.4	controllerType=0 controllerNumber=1 scan=15307	36.6169
15257:4	1	R.C[+57.021]IN[+15.995]TDGS[+162.053]FHC[+57.021]VC[+57.021]NAGFHVTR.D	548	Hex(1)	C[+57]*3, N[+16], S[+162]	633.276	4	2530.08	2530.05	0	10.7	Specific	785.82	771.95	0	11.79	662	>hFBN1-Nterm 070820	1	DW030119_4.15109.15109.4	controllerType=0 controllerNumber=1 scan=15109	36.134
11016:4	1	R.C[+57.021]IN[+15.995]TDGS[+162.053]FHC[+57.021]VC[+57.021]NAGFHVTR.D	548	Hex(1)	C[+57]*3, N[+16], S[+162]	633.269	4	2530.06	2530.05	0	0.4	Specific	798.77	757.57	4	13.14	662	>hFBN1-Nterm 070820	1	DW030119_4.11362.11362.4	controllerType=0 controllerNumber=1 scan=11362	28.4702
15317:4	1	R.C[+57.021]IN[+15.995]TDGS[+162.053]FHC[+57.021]VC[+57.021]NAGFHVTR.D	548	Hex(1)	C[+57]*3, N[+16], S[+162]	633.275	4	2530.08	2530.05	0	9.8	Specific	807.8	789.46	0	12.79	662	>hFBN1-Nterm 070820	1	DW030119_4.15160.15160.4	controllerType=0 controllerNumber=1 scan=15160	36.2578
09635:4	1	R.C[+57.021]IN[+15.995]TDGS[+162.053]FHC[+57.021]VC[+57.021]NAGFHVTR.D	548	Hex(1)	C[+57]*3, N[+16], S[+162]	633.269	4	2530.05	2530.05	0	-0.8	Specific	816.52	794.95	0	13.85	662	>hFBN1-Nterm 070820	1	DW030119_4.10174.10174.4	controllerType=0 controllerNumber=1 scan=10174	26.0089
12440:4	1	R.C[+57.021]IN[+15.995]TDGS[+162.053]FHC[+57.021]VC[+57.021]NAGFHVTR.D	548	Hex(1)	C[+57]*3, N[+16], S[+162]	633.268	4	2530.05	2530.05	0	-1.4	Specific	816.61	816.61	4.27	13.85	662	>hFBN1-Nterm 070820	1	DW030119_4.12611.12611.4	controllerType=0 controllerNumber=1 scan=12611	31.0316
15370:4	1	R.C[+57.021]IN[+15.995]TDGS[+162.053]FHC[+57.021]VC[+57.021]NAGFHVTR.D	548	Hex(1)	C[+57]*3, N[+16], S[+162]	633.275	4	2530.08	2530.05	0	8.8	Specific	835.22	821.54	2.28	12.79	662	>hFBN1-Nterm 070820	1	DW030119_4.15209.15209.4	controllerType=0 controllerNumber=1 scan=15209	36.3761
07635:3	1	R.C[+57.021]IN[+15.995]TDGS[+162.053]FHC[+57.021]VC[+57.021]NAGFHVTR.D	548	Hex(1)	C[+57]*3, N[+16], S[+162]	844.022	3	2530.05	2530.05	0	-1	Specific	839.55	838.22	6	13.61	662	>hFBN1-Nterm 070820	1	DW030119_4.8435.8435.3	controllerType=0 controllerNumber=1 scan=8435	22.6845
13912:4	1	R.C[+57.021]IN[+15.995]TDGS[+162.053]FHC[+57.021]VC[+57.021]NAGFHVTR.D	548	Hex(1)	C[+57]*3, N[+16], S[+162]	633.271	4	2530.06	2530.05	0	3.1	Specific	848.74	829.94	0	12.97	662	>hFBN1-Nterm 070820	1	DW030119_4.13951.13951.4	controllerType=0 controllerNumber=1 scan=13951	33.3596
08461:4	1	R.C[+57.021]IN[+15.995]TDGS[+162.053]FHC[+57.021]VC[+57.021]NAGFHVTR.D	548	Hex(1)	C[+57]*3, N[+16], S[+162]	633.266	4	2530.04	2530.05	0	-4.9	Specific	859.54	857.25	0	13.74	662	>hFBN1-Nterm 070820	1	DW030119_4.9145.9145.4	controllerType=0 controllerNumber=1 scan=9145	24.0437
09039:4	1	R.C[+57.021]IN[+15.995]TDGS[+162.053]FHC[+57.021]VC[+57.021]NAGFHVTR.D	548	Hex(1)	C[+57]*3, N[+16], S[+162]	633.269	4	2530.05	2530.05	0	-0.9	Specific	862.32	856.97	0	14.85	662	>hFBN1-Nterm 070820	1	DW030119_4.9643.9643.4	controllerType=0 controllerNumber=1 scan=9643	24.9885
10081:4	1	R.C[+57.021]IN[+15.995]TDGS[+162.053]FHC[+57.021]VC[+57.021]NAGFHVTR.D	548	Hex(1)	C[+57]*3, N[+16], S[+162]	633.27	4	2530.06	2530.05	0	1.2	Specific	866.3	866.3	0	15.14	662	>hFBN1-Nterm 070820	1	DW030119_4.10566.10566.4	controllerType=0 controllerNumber=1 scan=10566	26.802
13823:4	1	R.C[+57.021]IN[+15.995]TDGS[+162.053]FHC[+57.021]VC[+57.021]NAGFHVTR.D	548	Hex(1)	C[+57]*3, N[+16], S[+162]	633.27	4	2530.06	2530.05	0	2.1	Specific	888.66	888.66	0	15.14	662	>hFBN1-Nterm 070820	1	DW030119_4.13877.13877.4	controllerType=0 controllerNumber=1 scan=13877	33.2018
10869:4	1	R.C[+57.021]IN[+15.995]TDGS[+162.053]FHC[+57.021]VC[+57.021]NAGFHVTR.D	548	Hex(1)	C[+57]*3, N[+16], S[+162]	633.269	4	2530.06	2530.05	0	0.6	Specific	888.97	866.53	0	15.14	662	>hFBN1-Nterm 070820	1	DW030119_4.11235.11235.4	controllerType=0 controllerNumber=1 scan=11235	28.1976
10789:4	1	R.C[+57.021]IN[+15.995]TDGS[+162.053]FHC[+57.021]VC[+57.021]NAGFHVTR.D	548	Hex(1)	C[+57]*3, N[+16], S[+162]	633.27	4	2530.06	2530.05	0	0.9	Specific	898.54	857.08	0	15.14	662	>hFBN1-Nterm 070820	1	DW030119_4.11168.11168.4	controllerType=0 controllerNumber=1 scan=11168	28.0552
11001:4	1	R.C[+57.021]IN[+15.995]TDGS[+162.053]FHC[+57.021]VC[+57.021]NAGFHVTR.D	548	Hex(1)	C[+57]*3, N[+16], S[+162]	633.269	4	2530.06	2530.05	0	0.4	Specific	900.84	873.64	0	16.14	662	>hFBN1-Nterm 070820	1	DW030119_4.11349.11349.4	controllerType=0 controllerNumber=1 scan=11349	28.4424
08676:4	1	R.C[+57.021]IN[+15.995]T[+162.053]DGSFHC[+57.021]VC[+57.021]NAGFHVTR.D	548	Hex(1)	C[+57]*3, N[+16], T[+162]	633.267	4	2530.05	2530.05	0	-3.5	Specific	904.29	900.36	6.05	15.85	662	>hFBN1-Nterm 070820	1	DW030119_4.9326.9326.4	controllerType=0 controllerNumber=1 scan=9326	24.3923
12282:4	1	R.C[+57.021]IN[+15.995]TDGS[+162.053]FHC[+57.021]VC[+57.021]NAGFHVTR.D	548	Hex(1)	C[+57]*3, N[+16], S[+162]	633.269	4	2530.05	2530.05	0	0.2	Specific	917.8	915.33	4.62	16.14	662	>hFBN1-Nterm 070820	1	DW030119_4.12467.12467.4	controllerType=0 controllerNumber=1 scan=12467	30.7455
10927:4	1	R.C[+57.021]IN[+15.995]T[+162.053]DGSFHC[+57.021]VC[+57.021]NAGFHVTR.D	548	Hex(1)	C[+57]*3, N[+16], T[+162]	633.268	4	2530.05	2530.05	0	-1.4	Specific	924.46	894.25	0	15.85	662	>hFBN1-Nterm 070820	1	DW030119_4.11288.11288.4	controllerType=0 controllerNumber=1 scan=11288	28.3144
10570:4	1	R.C[+57.021]IN[+15.995]TDGS[+162.053]FHC[+57.021]VC[+57.021]NAGFHVTR.D	548	Hex(1)	C[+57]*3, N[+16], S[+162]	633.269	4	2530.05	2530.05	0	0.1	Specific	925.35	906.26	0	16.14	662	>hFBN1-Nterm 070820	1	DW030119_4.10981.10981.4	controllerType=0 controllerNumber=1 scan=10981	27.6576
09771:4	1	R.C[+57.021]IN[+15.995]TDGS[+162.053]FHC[+57.021]VC[+57.021]NAGFHVTR.D	548	Hex(1)	C[+57]*3, N[+16], S[+162]	633.269	4	2530.05	2530.05	0	-0.5	Specific	925.64	897.92	6	16.14	662	>hFBN1-Nterm 070820	1	DW030119_4.10294.10294.4	controllerType=0 controllerNumber=1 scan=10294	26.2463
22096:4	1	R.C[+57.021]IN[+15.995]T[+162.053]DGSFHC[+57.021]VC[+57.021]NAGFHVTR.D	548	Hex(1)	C[+57]*3, N[+16], T[+162]	633.269	4	2530.05	2530.05	0	-0.9	Specific	928.06	918.35	0	15.85	662	>hFBN1-Nterm 070820	1	DW030119_4.22104.22104.4	controllerType=0 controllerNumber=1 scan=22104	56.3576
12508:4	1	R.C[+57.021]IN[+15.995]T[+162.053]DGSFHC[+57.021]VC[+57.021]NAGFHVTR.D	548	Hex(1)	C[+57]*3, N[+16], T[+162]	633.269	4	2530.05	2530.05	0	0	Specific	934.89	925.14	0	16.14	662	>hFBN1-Nterm 070820	1	DW030119_4.12674.12674.4	controllerType=0 controllerNumber=1 scan=12674	31.153
07763:4	1	R.C[+57.021]IN[+15.995]TDGSFHC[+57.021]VC[+57.021]NAGFHVT[+162.053]R.D	548	Hex(1)	C[+57]*3, N[+16], T[+162]	633.269	4	2530.05	2530.05	0	-0.8	Specific	941.98	938.39	1.03	15.85	662	>hFBN1-Nterm 070820	1	DW030119_4.8540.8540.4	controllerType=0 controllerNumber=1 scan=8540	22.8805
07909:4	1	R.C[+57.021]IN[+15.995]T[+162.053]DGSFHC[+57.021]VC[+57.021]NAGFHVTR.D	548	Hex(1)	C[+57]*3, N[+16], T[+162]	633.269	4	2530.05	2530.05	0	-0.7	Specific	943.73	929.7	0	16.14	662	>hFBN1-Nterm 070820	1	DW030119_4.8670.8670.4	controllerType=0 controllerNumber=1 scan=8670	23.1228
09839:4	1	R.C[+57.021]IN[+15.995]TDGS[+162.053]FHC[+57.021]VC[+57.021]NAGFHVTR.D	548	Hex(1)	C[+57]*3, N[+16], S[+162]	633.27	4	2530.06	2530.05	0	1.2	Specific	950.51	922.54	4.47	17.14	662	>hFBN1-Nterm 070820	1	DW030119_4.10357.10357.4	controllerType=0 controllerNumber=1 scan=10357	26.3726
11188:4	1	R.C[+57.021]IN[+15.995]T[+162.053]DGSFHC[+57.021]VC[+57.021]NAGFHVTR.D	548	Hex(1)	C[+57]*3, N[+16], T[+162]	633.269	4	2530.06	2530.05	0	0.4	Specific	950.81	921.72	0	17.14	662	>hFBN1-Nterm 070820	1	DW030119_4.11512.11512.4	controllerType=0 controllerNumber=1 scan=11512	28.7824
13287:4	1	R.C[+57.021]IN[+15.995]T[+162.053]DGSFHC[+57.021]VC[+57.021]NAGFHVTR.D	548	Hex(1)	C[+57]*3, N[+16], T[+162]	633.27	4	2530.06	2530.05	0	0.9	Specific	957.42	925.73	0	17.14	662	>hFBN1-Nterm 070820	1	DW030119_4.13384.13384.4	controllerType=0 controllerNumber=1 scan=13384	32.2784
10663:4	1	R.C[+57.021]IN[+15.995]T[+162.053]DGSFHC[+57.021]VC[+57.021]NAGFHVTR.D	548	Hex(1)	C[+57]*3, N[+16], T[+162]	633.269	4	2530.05	2530.05	0	-0.7	Specific	957.97	954.28	0	17.14	662	>hFBN1-Nterm 070820	1	DW030119_4.11060.11060.4	controllerType=0 controllerNumber=1 scan=11060	27.8262
07544:3	1	R.C[+57.021]IN[+15.995]TDGS[+162.053]FHC[+57.021]VC[+57.021]NAGFHVTR.D	548	Hex(1)	C[+57]*3, N[+16], S[+162]	844.024	3	2530.06	2530.05	0	0.7	Specific	963.06	957.31	6	16.9	662	>hFBN1-Nterm 070820	1	DW030119_4.8354.8354.3	controllerType=0 controllerNumber=1 scan=8354	22.5341
12586:4	1	R.C[+57.021]IN[+15.995]T[+162.053]DGSFHC[+57.021]VC[+57.021]NAGFHVTR.D	548	Hex(1)	C[+57]*3, N[+16], T[+162]	633.268	4	2530.05	2530.05	0	-1.5	Specific	966.98	956.76	1.03	16.85	662	>hFBN1-Nterm 070820	1	DW030119_4.12740.12740.4	controllerType=0 controllerNumber=1 scan=12740	31.2833
10731:4	1	R.C[+57.021]IN[+15.995]TDGS[+162.053]FHC[+57.021]VC[+57.021]NAGFHVTR.D	548	Hex(1)	C[+57]*3, N[+16], S[+162]	633.269	4	2530.05	2530.05	0	-0.9	Specific	968.37	940.1	4.47	16.85	662	>hFBN1-Nterm 070820	1	DW030119_4.11116.11116.4	controllerType=0 controllerNumber=1 scan=11116	27.9444
07829:4	1	R.C[+57.021]IN[+15.995]T[+162.053]DGSFHC[+57.021]VC[+57.021]NAGFHVTR.D	548	Hex(1)	C[+57]*3, N[+16], T[+162]	633.269	4	2530.06	2530.05	0	0.3	Specific	969.29	966.27	0	17.14	662	>hFBN1-Nterm 070820	1	DW030119_4.8603.8603.4	controllerType=0 controllerNumber=1 scan=8603	23.0005
13066:4	1	R.C[+57.021]IN[+15.995]T[+162.053]DGSFHC[+57.021]VC[+57.021]NAGFHVTR.D	548	Hex(1)	C[+57]*3, N[+16], T[+162]	633.268	4	2530.05	2530.05	0	-2.1	Specific	969.73	955.73	0	16.85	662	>hFBN1-Nterm 070820	1	DW030119_4.13180.13180.4	controllerType=0 controllerNumber=1 scan=13180	31.9718
11343:4	1	R.C[+57.021]IN[+15.995]TDGS[+162.053]FHC[+57.021]VC[+57.021]NAGFHVTR.D	548	Hex(1)	C[+57]*3, N[+16], S[+162]	633.27	4	2530.06	2530.05	0	0.8	Specific	976.17	944.6	6	17.14	662	>hFBN1-Nterm 070820	1	DW030119_4.11643.11643.4	controllerType=0 controllerNumber=1 scan=11643	29.0512
10186:4	1	R.C[+57.021]IN[+15.995]T[+162.053]DGSFHC[+57.021]VC[+57.021]NAGFHVTR.D	548	Hex(1)	C[+57]*3, N[+16], T[+162]	633.269	4	2530.05	2530.05	0	-0.4	Specific	976.44	944.04	6.76	17.14	662	>hFBN1-Nterm 070820	1	DW030119_4.10658.10658.4	controllerType=0 controllerNumber=1 scan=10658	26.9918
07589:4	1	R.C[+57.021]IN[+15.995]T[+162.053]DGSFHC[+57.021]VC[+57.021]NAGFHVTR.D	548	Hex(1)	C[+57]*3, N[+16], T[+162]	633.269	4	2530.05	2530.05	0	-0.3	Specific	979.44	951.45	0	17.14	662	>hFBN1-Nterm 070820	1	DW030119_4.8394.8394.4	controllerType=0 controllerNumber=1 scan=8394	22.6089
10364:4	1	R.C[+57.021]IN[+15.995]TDGS[+162.053]FHC[+57.021]VC[+57.021]NAGFHVTR.D	548	Hex(1)	C[+57]*3, N[+16], S[+162]	633.269	4	2530.05	2530.05	0	-0.3	Specific	982.95	955.42	0.64	17.14	662	>hFBN1-Nterm 070820	1	DW030119_4.10808.10808.4	controllerType=0 controllerNumber=1 scan=10808	27.2953
12749:4	1	R.C[+57.021]IN[+15.995]TDGSFHC[+57.021]VC[+57.021]NAGFHVT[+162.053]R.D	548	Hex(1)	C[+57]*3, N[+16], T[+162]	633.267	4	2530.05	2530.05	0	-3.1	Specific	986.29	963.17	6.96	16.85	662	>hFBN1-Nterm 070820	1	DW030119_4.12885.12885.4	controllerType=0 controllerNumber=1 scan=12885	31.5276
11749:4	1	R.C[+57.021]IN[+15.995]T[+162.053]DGSFHC[+57.021]VC[+57.021]NAGFHVTR.D	548	Hex(1)	C[+57]*3, N[+16], T[+162]	633.269	4	2530.05	2530.05	0	-0.1	Specific	987.93	953.02	0	17.14	662	>hFBN1-Nterm 070820	1	DW030119_4.11993.11993.4	controllerType=0 controllerNumber=1 scan=11993	29.7643
10438:4	1	R.C[+57.021]IN[+15.995]T[+162.053]DGSFHC[+57.021]VC[+57.021]NAGFHVTR.D	548	Hex(1)	C[+57]*3, N[+16], T[+162]	633.269	4	2530.06	2530.05	0	0.6	Specific	990.26	970.72	0	17.14	662	>hFBN1-Nterm 070820	1	DW030119_4.10873.10873.4	controllerType=0 controllerNumber=1 scan=10873	27.4294
18315:4	1	R.C[+57.021]IN[+15.995]T[+162.053]DGSFHC[+57.021]VC[+57.021]NAGFHVTR.D	548	Hex(1)	C[+57]*3, N[+16], T[+162]	633.267	4	2530.05	2530.05	0	-3.2	Specific	992.52	979.19	0	16.85	662	>hFBN1-Nterm 070820	1	DW030119_4.18040.18040.4	controllerType=0 controllerNumber=1 scan=18040	44.3621
11103:4	1	R.C[+57.021]IN[+15.995]TDGS[+162.053]FHC[+57.021]VC[+57.021]NAGFHVTR.D	548	Hex(1)	C[+57]*3, N[+16], S[+162]	633.269	4	2530.06	2530.05	0	0.4	Specific	992.73	964.04	4.62	17.14	662	>hFBN1-Nterm 070820	1	DW030119_4.11438.11438.4	controllerType=0 controllerNumber=1 scan=11438	28.6279
11808:4	1	R.C[+57.021]IN[+15.995]T[+162.053]DGSFHC[+57.021]VC[+57.021]NAGFHVTR.D	548	Hex(1)	C[+57]*3, N[+16], T[+162]	633.27	4	2530.06	2530.05	0	2.1	Specific	993.51	974.65	0	17.14	662	>hFBN1-Nterm 070820	1	DW030119_4.12048.12048.4	controllerType=0 controllerNumber=1 scan=12048	29.8798
07516:4	1	R.C[+57.021]IN[+15.995]TDGS[+162.053]FHC[+57.021]VC[+57.021]NAGFHVTR.D	548	Hex(1)	C[+57]*3, N[+16], S[+162]	633.269	4	2530.05	2530.05	0	-0.4	Specific	993.7	987.62	1.97	17.14	662	>hFBN1-Nterm 070820	1	DW030119_4.8328.8328.4	controllerType=0 controllerNumber=1 scan=8328	22.4869
11266:4	1	R.C[+57.021]IN[+15.995]TDGS[+162.053]FHC[+57.021]VC[+57.021]NAGFHVTR.D	548	Hex(1)	C[+57]*3, N[+16], S[+162]	633.269	4	2530.05	2530.05	0	0.2	Specific	994.26	964.3	3.14	17.14	662	>hFBN1-Nterm 070820	1	DW030119_4.11579.11579.4	controllerType=0 controllerNumber=1 scan=11579	28.9205
11487:4	1	R.C[+57.021]IN[+15.995]T[+162.053]DGSFHC[+57.021]VC[+57.021]NAGFHVTR.D	548	Hex(1)	C[+57]*3, N[+16], T[+162]	633.268	4	2530.05	2530.05	0	-1.3	Specific	994.58	954.23	0	16.85	662	>hFBN1-Nterm 070820	1	DW030119_4.11767.11767.4	controllerType=0 controllerNumber=1 scan=11767	29.302
10009:4	1	R.C[+57.021]IN[+15.995]T[+162.053]DGSFHC[+57.021]VC[+57.021]NAGFHVTR.D	548	Hex(1)	C[+57]*3, N[+16], T[+162]	633.269	4	2530.05	2530.05	0	-0.3	Specific	995.73	982.75	0	17.14	662	>hFBN1-Nterm 070820	1	DW030119_4.10507.10507.4	controllerType=0 controllerNumber=1 scan=10507	26.6799
11414:4	1	R.C[+57.021]IN[+15.995]TDGS[+162.053]FHC[+57.021]VC[+57.021]NAGFHVTR.D	548	Hex(1)	C[+57]*3, N[+16], S[+162]	633.269	4	2530.05	2530.05	0	-0.6	Specific	996.64	961.91	1.97	17.14	662	>hFBN1-Nterm 070820	1	DW030119_4.11706.11706.4	controllerType=0 controllerNumber=1 scan=11706	29.1797
12005:4	1	R.C[+57.021]IN[+15.995]TDGS[+162.053]FHC[+57.021]VC[+57.021]NAGFHVTR.D	548	Hex(1)	C[+57]*3, N[+16], S[+162]	633.269	4	2530.05	2530.05	0	-0.4	Specific	998.44	988.35	6	17.14	662	>hFBN1-Nterm 070820	1	DW030119_4.12225.12225.4	controllerType=0 controllerNumber=1 scan=12225	30.2411
11679:4	1	R.C[+57.021]IN[+15.995]T[+162.053]DGSFHC[+57.021]VC[+57.021]NAGFHVTR.D	548	Hex(1)	C[+57]*3, N[+16], T[+162]	633.269	4	2530.05	2530.05	0	-0.5	Specific	1000.95	984.95	1.79	18.14	662	>hFBN1-Nterm 070820	1	DW030119_4.11931.11931.4	controllerType=0 controllerNumber=1 scan=11931	29.6395
10502:4	1	R.C[+57.021]IN[+15.995]TDGS[+162.053]FHC[+57.021]VC[+57.021]NAGFHVTR.D	548	Hex(1)	C[+57]*3, N[+16], S[+162]	633.27	4	2530.06	2530.05	0	1.3	Specific	1003.99	979.41	6	18.14	662	>hFBN1-Nterm 070820	1	DW030119_4.10926.10926.4	controllerType=0 controllerNumber=1 scan=10926	27.5416
09940:4	1	R.C[+57.021]IN[+15.995]TDGS[+162.053]FHC[+57.021]VC[+57.021]NAGFHVTR.D	548	Hex(1)	C[+57]*3, N[+16], S[+162]	633.269	4	2530.06	2530.05	0	0.7	Specific	1014.41	976.34	4.62	18.14	662	>hFBN1-Nterm 070820	1	DW030119_4.10444.10444.4	controllerType=0 controllerNumber=1 scan=10444	26.5487
12084:4	1	R.C[+57.021]IN[+15.995]T[+162.053]DGSFHC[+57.021]VC[+57.021]NAGFHVTR.D	548	Hex(1)	C[+57]*3, N[+16], T[+162]	633.269	4	2530.05	2530.05	0	-0.2	Specific	1021.11	982.71	0	18.14	662	>hFBN1-Nterm 070820	1	DW030119_4.12292.12292.4	controllerType=0 controllerNumber=1 scan=12292	30.3796
07468:3	1	R.C[+57.021]IN[+15.995]TDGS[+162.053]FHC[+57.021]VC[+57.021]NAGFHVTR.D	548	Hex(1)	C[+57]*3, N[+16], S[+162]	844.024	3	2530.06	2530.05	0	1.1	Specific	1023.68	1004.12	6	17.9	662	>hFBN1-Nterm 070820	1	DW030119_4.8288.8288.3	controllerType=0 controllerNumber=1 scan=8288	22.4129
12675:4	1	R.C[+57.021]IN[+15.995]TDGS[+162.053]FHC[+57.021]VC[+57.021]NAGFHVTR.D	548	Hex(1)	C[+57]*3, N[+16], S[+162]	633.268	4	2530.05	2530.05	0	-1.3	Specific	1026.09	999.77	6	17.85	662	>hFBN1-Nterm 070820	1	DW030119_4.12818.12818.4	controllerType=0 controllerNumber=1 scan=12818	31.4151
12146:4	1	R.C[+57.021]IN[+15.995]TDGS[+162.053]FHC[+57.021]VC[+57.021]NAGFHVTR.D	548	Hex(1)	C[+57]*3, N[+16], S[+162]	633.269	4	2530.05	2530.05	0	-0.2	Specific	1029.84	1019.91	4.7	18.14	662	>hFBN1-Nterm 070820	1	DW030119_4.12346.12346.4	controllerType=0 controllerNumber=1 scan=12346	30.4926
11868:4	1	R.C[+57.021]IN[+15.995]T[+162.053]DGSFHC[+57.021]VC[+57.021]NAGFHVTR.D	548	Hex(1)	C[+57]*3, N[+16], T[+162]	633.269	4	2530.06	2530.05	0	0.5	Specific	1032.35	1010.04	0	18.14	662	>hFBN1-Nterm 070820	1	DW030119_4.12101.12101.4	controllerType=0 controllerNumber=1 scan=12101	29.9907
07437:4	1	R.C[+57.021]IN[+15.995]T[+162.053]DGSFHC[+57.021]VC[+57.021]NAGFHVTR.D	548	Hex(1)	C[+57]*3, N[+16], T[+162]	633.269	4	2530.05	2530.05	0	-0.4	Specific	1042.1	1032.86	2.01	18.14	662	>hFBN1-Nterm 070820	1	DW030119_4.8260.8260.4	controllerType=0 controllerNumber=1 scan=8260	22.3587
11558:4	1	R.C[+57.021]IN[+15.995]TDGS[+162.053]FHC[+57.021]VC[+57.021]NAGFHVTR.D	548	Hex(1)	C[+57]*3, N[+16], S[+162]	633.269	4	2530.05	2530.05	0	-0.4	Specific	1042.5	1007.55	1.97	18.14	662	>hFBN1-Nterm 070820	1	DW030119_4.11828.11828.4	controllerType=0 controllerNumber=1 scan=11828	29.4281
12212:4	1	R.C[+57.021]IN[+15.995]TDGS[+162.053]FHC[+57.021]VC[+57.021]NAGFHVTR.D	548	Hex(1)	C[+57]*3, N[+16], S[+162]	633.269	4	2530.05	2530.05	0	-0.5	Specific	1047.37	1045.57	4.82	18.14	662	>hFBN1-Nterm 070820	1	DW030119_4.12403.12403.4	controllerType=0 controllerNumber=1 scan=12403	30.6154
11931:4	1	R.C[+57.021]IN[+15.995]TDGS[+162.053]FHC[+57.021]VC[+57.021]NAGFHVTR.D	548	Hex(1)	C[+57]*3, N[+16], S[+162]	633.269	4	2530.05	2530.05	0	0.2	Specific	1049.34	1036.55	6	18.14	662	>hFBN1-Nterm 070820	1	DW030119_4.12160.12160.4	controllerType=0 controllerNumber=1 scan=12160	30.1111
11542:2	1	R.NMC[+57.021]LNGMC[+57.021]INEDGSFK.C	582		C[+57]*2	945.387	2	1889.77	1889.76	0	0.8	Specific	460.16	460.16	460.16	7.8	662	>hFBN1-Nterm 070820	1	DW030119_4.11813.11813.4	controllerType=0 controllerNumber=1 scan=11813	29.3959
22268:2	1	R.NMC[+57.021]LNGMC[+57.021]INEDGSFK.C	582		C[+57]*2	945.387	2	1889.77	1889.76	0	1	Specific	530.87	530.87	530.87	8.03	662	>hFBN1-Nterm 070820	1	DW030119_4.22253.22253.2	controllerType=0 controllerNumber=1 scan=22253	56.7106
11587:3	1	R.NMC[+57.021]LNGMC[+57.021]INEDGSFK.C	582		C[+57]*2	630.593	3	1889.77	1889.76	0	0.2	Specific	545.19	504.09	504.09	7.8	662	>hFBN1-Nterm 070820	1	DW030119_4.11852.11852.3	controllerType=0 controllerNumber=1 scan=11852	29.4791
11427:3	1	R.NMC[+57.021]LNGMC[+57.021]INEDGSFK.C	582		C[+57]*2	630.593	3	1889.77	1889.76	0	0.2	Specific	569.66	563.23	563.23	9	662	>hFBN1-Nterm 070820	1	DW030119_4.11718.11718.3	controllerType=0 controllerNumber=1 scan=11718	29.2029
11795:2	1	R.NMC[+57.021]LNGMC[+57.021]INEDGSFK.C	582		C[+57]*2	945.385	2	1889.76	1889.76	0	-1.4	Specific	621.12	614.78	614.78	9.95	662	>hFBN1-Nterm 070820	1	DW030119_4.12038.12038.2	controllerType=0 controllerNumber=1 scan=12038	29.8577
11730:2	1	R.NMC[+57.021]LNGMC[+57.021]INEDGSFK.C	582		C[+57]*2	945.385	2	1889.76	1889.76	0	-1.6	Specific	624.07	624.07	624.07	9.95	662	>hFBN1-Nterm 070820	1	DW030119_4.11976.11976.2	controllerType=0 controllerNumber=1 scan=11976	29.7305
11494:3	1	R.NMC[+57.021]LNGMC[+57.021]INEDGSFK.C	582		C[+57]*2	630.593	3	1889.76	1889.76	0	0	Specific	626.95	593.06	593.06	10	662	>hFBN1-Nterm 070820	1	DW030119_4.11773.11773.3	controllerType=0 controllerNumber=1 scan=11773	29.3149
11518:2	1	R.NMC[+57.021]LNGMC[+57.021]INEDGSFK.C	582		C[+57]*2	945.387	2	1889.77	1889.76	0	0.9	Specific	650.29	650.29	650.29	11.24	662	>hFBN1-Nterm 070820	1	DW030119_4.11793.11793.2	controllerType=0 controllerNumber=1 scan=11793	29.3567
18474:2	1	R.NMC[+57.021]LNGMC[+57.021]INEDGSFK.C	582		C[+57]*2	945.387	2	1889.77	1889.76	0	0.5	Specific	652.79	652.79	652.79	11.24	662	>hFBN1-Nterm 070820	1	DW030119_4.18196.18196.2	controllerType=0 controllerNumber=1 scan=18196	44.7243
11387:2	1	R.NMC[+57.021]LNGMC[+57.021]INEDGSFK.C	582		C[+57]*2	945.387	2	1889.77	1889.76	0	0.9	Specific	652.81	652.81	652.81	11.24	662	>hFBN1-Nterm 070820	1	DW030119_4.11685.11685.2	controllerType=0 controllerNumber=1 scan=11685	29.1382
11583:2	1	R.NMC[+57.021]LNGMC[+57.021]INEDGSFK.C	582		C[+57]*2	945.387	2	1889.77	1889.76	0	0.9	Specific	655.94	655.94	655.94	11.24	662	>hFBN1-Nterm 070820	1	DW030119_4.11848.11848.2	controllerType=0 controllerNumber=1 scan=11848	29.4722
11651:2	1	R.NMC[+57.021]LNGMC[+57.021]INEDGSFK.C	582		C[+57]*2	945.387	2	1889.77	1889.76	0	0.7	Specific	663.91	663.91	663.91	11.24	662	>hFBN1-Nterm 070820	1	DW030119_4.11904.11904.2	controllerType=0 controllerNumber=1 scan=11904	29.5893
11454:2	1	R.NMC[+57.021]LNGMC[+57.021]INEDGSFK.C	582		C[+57]*2	945.386	2	1889.77	1889.76	0	0.2	Specific	666.36	666.36	666.36	11.24	662	>hFBN1-Nterm 070820	1	DW030119_4.11738.11738.2	controllerType=0 controllerNumber=1 scan=11738	29.2467
11862:2	1	R.NMC[+57.021]LNGMC[+57.021]INEDGSFK.C	582		C[+57]*2	945.383	2	1889.76	1889.76	0	-2.8	Specific	689.14	689.14	689.14	10.95	662	>hFBN1-Nterm 070820	1	DW030119_4.12095.12095.2	controllerType=0 controllerNumber=1 scan=12095	29.9763
09672:2	1	R.N[+15.995]MC[+57.021]LNGMC[+57.021]INEDGSFK.C	582		C[+57]*2, N[+16]	953.386	2	1905.76	1905.76	0	2.2	Specific	613.63	586.75	2.68	10.24	662	>hFBN1-Nterm 070820	1	DW030119_4.10205.10205.2	controllerType=0 controllerNumber=1 scan=10205	26.0686
10790:3	1	R.NMC[+57.021]LNGMC[+57.021]INEDGS[+162.053]FK.C	582	Hex(1)	C[+57]*2, S[+162]	684.611	3	2051.82	2051.82	0	0.2	Specific	638.52	617.14	230.76	10	662	>hFBN1-Nterm 070820	1	DW030119_4.11169.11169.3	controllerType=0 controllerNumber=1 scan=11169	28.0573
10997:2	1	R.NMC[+57.021]LNGMC[+57.021]INEDGS[+162.053]FK.C	582	Hex(1)	C[+57]*2, S[+162]	1026.41	2	2051.82	2051.82	0	-0.8	Specific	675.71	669.69	263.96	11.24	662	>hFBN1-Nterm 070820	1	DW030119_4.11346.11346.2	controllerType=0 controllerNumber=1 scan=11346	28.4368
10915:2	1	R.NMC[+57.021]LNGMC[+57.021]INEDGS[+162.053]FK.C	582	Hex(1)	C[+57]*2, S[+162]	1026.41	2	2051.82	2051.82	0	-0.4	Specific	746.69	746.69	276.51	12.24	662	>hFBN1-Nterm 070820	1	DW030119_4.11278.11278.2	controllerType=0 controllerNumber=1 scan=11278	28.2908
10853:2	1	R.NMC[+57.021]LNGMC[+57.021]INEDGS[+162.053]FK.C	582	Hex(1)	C[+57]*2, S[+162]	1026.41	2	2051.82	2051.82	0	0.5	Specific	765.89	764.04	288.56	13.24	662	>hFBN1-Nterm 070820	1	DW030119_4.11221.11221.2	controllerType=0 controllerNumber=1 scan=11221	28.1687
10787:2	1	R.NMC[+57.021]LNGMC[+57.021]INEDGS[+162.053]FK.C	582	Hex(1)	C[+57]*2, S[+162]	1026.41	2	2051.82	2051.82	0	0	Specific	774.28	774.28	293.6	13.24	662	>hFBN1-Nterm 070820	1	DW030119_4.11166.11166.2	controllerType=0 controllerNumber=1 scan=11166	28.0513
10730:2	1	R.NMC[+57.021]LNGMC[+57.021]INEDGS[+162.053]FK.C	582	Hex(1)	C[+57]*2, S[+162]	1026.41	2	2051.82	2051.82	0	-0.1	Specific	774.65	774.65	290.89	13.24	662	>hFBN1-Nterm 070820	1	DW030119_4.11115.11115.2	controllerType=0 controllerNumber=1 scan=11115	27.9422
02727:2	1	R.C[+57.021]VNTDGSYR.C	630		C[+57]	536.23	2	1071.45	1071.45	0	0.2	Specific	486.25	442.57	442.57	5.32	662	>hFBN1-Nterm 070820	1	DW030119_4.4293.4293.2	controllerType=0 controllerNumber=1 scan=4293	14.2429
02539:2	1	R.C[+57.021]VNTDGSYR.C	630		C[+57]	536.229	2	1071.45	1071.45	0	-1.8	Specific	553.95	516.84	516.84	5.2	662	>hFBN1-Nterm 070820	1	DW030119_4.4122.4122.2	controllerType=0 controllerNumber=1 scan=4122	13.8666
02660:2	1	R.C[+57.021]VNTDGSYR.C	630		C[+57]	536.229	2	1071.45	1071.45	0	-0.7	Specific	557.7	526.71	526.71	5.49	662	>hFBN1-Nterm 070820	1	DW030119_4.4233.4233.2	controllerType=0 controllerNumber=1 scan=4233	14.1117
02418:2	1	R.C[+57.021]VNTDGSYR.C	630		C[+57]	536.229	2	1071.45	1071.45	0	-1.1	Specific	583.67	515.46	515.46	6.82	662	>hFBN1-Nterm 070820	1	DW030119_4.4014.4014.2	controllerType=0 controllerNumber=1 scan=4014	13.6323
02364:2	1	R.C[+57.021]VNTDGSYR.C	630		C[+57]	536.229	2	1071.45	1071.45	0	-1.6	Specific	586.71	501.9	501.9	6.82	662	>hFBN1-Nterm 070820	1	DW030119_4.3960.3960.2	controllerType=0 controllerNumber=1 scan=3960	13.5178
02303:2	1	R.C[+57.021]VNTDGSYR.C	630		C[+57]	536.229	2	1071.45	1071.45	0	-1.1	Specific	591.43	427.81	427.81	6.4	662	>hFBN1-Nterm 070820	1	DW030119_4.3905.3905.2	controllerType=0 controllerNumber=1 scan=3905	13.4003
02477:2	1	R.C[+57.021]VNTDGSYR.C	630		C[+57]	536.229	2	1071.45	1071.45	0	-0.7	Specific	591.71	555.09	555.09	7.11	662	>hFBN1-Nterm 070820	1	DW030119_4.4068.4068.2	controllerType=0 controllerNumber=1 scan=4068	13.7483
02596:2	1	R.C[+57.021]VNTDGSYR.C	630		C[+57]	536.229	2	1071.45	1071.45	0	-1.3	Specific	595.89	538.03	538.03	6.82	662	>hFBN1-Nterm 070820	1	DW030119_4.4178.4178.2	controllerType=0 controllerNumber=1 scan=4178	13.9896
07245:2	1	R.C[+57.021]VNT[+162.053]DGSYR.C	630	Hex(1)	C[+57], T[+162]	617.257	2	1233.51	1233.51	0	0.9	Specific	54.93	54.93	3.07	0.16	662	>hFBN1-Nterm 070820	1	DW030119_4.8094.8094.4	controllerType=0 controllerNumber=1 scan=8094	22.0371
21930:2	1	R.C[+57.021]VNT[+162.053]DGSYR.C	630	Hex(1)	C[+57], T[+162]	617.255	2	1233.5	1233.51	0	-1.3	Specific	129.59	129.59	3.6	2.07	662	>hFBN1-Nterm 070820	1	DW030119_4.21949.21949.2	controllerType=0 controllerNumber=1 scan=21949	55.9693
18130:2	1	R.C[+57.021]VNTDGS[+162.053]YR.C	630	Hex(1)	C[+57], S[+162]	617.255	2	1233.5	1233.51	0	-1.4	Specific	366.59	366.59	15.41	5.28	662	>hFBN1-Nterm 070820	1	DW030119_4.17872.17872.2	controllerType=0 controllerNumber=1 scan=17872	43.9647
02678:2	1	R.C[+57.021]VNTDGS[+162.053]YR.C	630	Hex(1)	C[+57], S[+162]	617.255	2	1233.5	1233.51	0	-2.1	Specific	409.64	409.64	28.19	5.42	662	>hFBN1-Nterm 070820	1	DW030119_4.4249.4249.2	controllerType=0 controllerNumber=1 scan=4249	14.1462
02551:2	1	R.C[+57.021]VNTDGS[+162.053]YR.C	630	Hex(1)	C[+57], S[+162]	617.256	2	1233.5	1233.51	0	-0.9	Specific	488.11	488.11	28.07	5.75	662	>hFBN1-Nterm 070820	1	DW030119_4.4134.4134.2	controllerType=0 controllerNumber=1 scan=4134	13.8925
02199:2	1	R.C[+57.021]VNTDGS[+162.053]YR.C	630	Hex(1)	C[+57], S[+162]	617.255	2	1233.5	1233.51	0	-1.6	Specific	493.93	493.93	28.93	5.75	662	>hFBN1-Nterm 070820	1	DW030119_4.3805.3805.2	controllerType=0 controllerNumber=1 scan=3805	13.1804
02611:2	1	R.C[+57.021]VNTDGS[+162.053]YR.C	630	Hex(1)	C[+57], S[+162]	617.255	2	1233.5	1233.51	0	-1.5	Specific	497.04	497.04	26.72	6.87	662	>hFBN1-Nterm 070820	1	DW030119_4.4190.4190.2	controllerType=0 controllerNumber=1 scan=4190	14.0174
02157:2	1	R.C[+57.021]VNTDGS[+162.053]YR.C	630	Hex(1)	C[+57], S[+162]	617.255	2	1233.5	1233.51	0	-2.1	Specific	522.9	522.9	28.16	7.05	662	>hFBN1-Nterm 070820	1	DW030119_4.3758.3758.2	controllerType=0 controllerNumber=1 scan=3758	13.0711
02427:2	1	R.C[+57.021]VNTDGS[+162.053]YR.C	630	Hex(1)	C[+57], S[+162]	617.255	2	1233.5	1233.51	0	-1.9	Specific	580.13	562.71	47.11	8.25	662	>hFBN1-Nterm 070820	1	DW030119_4.4023.4023.2	controllerType=0 controllerNumber=1 scan=4023	13.6527
02371:2	1	R.C[+57.021]VNTDGS[+162.053]YR.C	630	Hex(1)	C[+57], S[+162]	617.255	2	1233.5	1233.51	0	-1.7	Specific	597.86	597.86	54.21	8.25	662	>hFBN1-Nterm 070820	1	DW030119_4.3968.3968.2	controllerType=0 controllerNumber=1 scan=3968	13.537
02311:2	1	R.C[+57.021]VNTDGS[+162.053]YR.C	630	Hex(1)	C[+57], S[+162]	617.255	2	1233.5	1233.51	0	-1.9	Specific	604.14	591.61	50.26	9.25	662	>hFBN1-Nterm 070820	1	DW030119_4.3913.3913.2	controllerType=0 controllerNumber=1 scan=3913	13.4195
02489:2	1	R.C[+57.021]VNTDGS[+162.053]YR.C	630	Hex(1)	C[+57], S[+162]	617.255	2	1233.5	1233.51	0	-1.7	Specific	606.44	606.44	51.85	9.25	662	>hFBN1-Nterm 070820	1	DW030119_4.4078.4078.2	controllerType=0 controllerNumber=1 scan=4078	13.7693
02253:2	1	R.C[+57.021]VNTDGS[+162.053]YR.C	630	Hex(1)	C[+57], S[+162]	617.255	2	1233.5	1233.51	0	-1.8	Specific	615.62	615.62	61.28	9.25	662	>hFBN1-Nterm 070820	1	DW030119_4.3858.3858.2	controllerType=0 controllerNumber=1 scan=3858	13.2978
02498:2	1	R.C[+57.021]VN[+15.995]TDGS[+162.053]YR.C	630	Hex(1)	C[+57], N[+16], S[+162]	625.252	2	1249.5	1249.5	0	-3	Specific	330.6	330.6	28.93	4.88	662	>hFBN1-Nterm 070820	1	DW030119_4.4086.4086.2	controllerType=0 controllerNumber=1 scan=4086	13.7848
02193:2	1	R.C[+57.021]VN[+15.995]TDGS[+162.053]YR.C	630	Hex(1)	C[+57], N[+16], S[+162]	625.252	2	1249.5	1249.5	0	-2	Specific	360.91	360.91	26.63	6.4	662	>hFBN1-Nterm 070820	1	DW030119_4.3797.3797.2	controllerType=0 controllerNumber=1 scan=3797	13.1607
02244:2	1	R.C[+57.021]VN[+15.995]TDGS[+162.053]YR.C	630	Hex(1)	C[+57], N[+16], S[+162]	625.253	2	1249.5	1249.5	0	-1.2	Specific	409.99	409.99	27.22	5.42	662	>hFBN1-Nterm 070820	1	DW030119_4.3850.3850.2	controllerType=0 controllerNumber=1 scan=3850	13.2786
02365:2	1	R.C[+57.021]VN[+15.995]TDGS[+162.053]YR.C	630	Hex(1)	C[+57], N[+16], S[+162]	625.253	2	1249.5	1249.5	0	-1.2	Specific	417.26	417.26	27.26	6.54	662	>hFBN1-Nterm 070820	1	DW030119_4.3961.3961.2	controllerType=0 controllerNumber=1 scan=3961	13.5199
02305:2	1	R.C[+57.021]VN[+15.995]TDGS[+162.053]YR.C	630	Hex(1)	C[+57], N[+16], S[+162]	625.252	2	1249.5	1249.5	0	-2.5	Specific	424.47	424.47	29.68	6.54	662	>hFBN1-Nterm 070820	1	DW030119_4.3907.3907.2	controllerType=0 controllerNumber=1 scan=3907	13.4046
02423:2	1	R.C[+57.021]VN[+15.995]TDGS[+162.053]YR.C	630	Hex(1)	C[+57], N[+16], S[+162]	625.253	2	1249.5	1249.5	0	-1.3	Specific	446.81	446.81	27.93	5.69	662	>hFBN1-Nterm 070820	1	DW030119_4.4018.4018.2	controllerType=0 controllerNumber=1 scan=4018	13.64
18303:2	1	R.NTPGSFVC[+57.021]TC[+57.021]PK.G	785		C[+57]*2	684.307	2	1367.61	1367.61	0	-1.3	Specific	150.71	150.71	150.71	2.11	662	>hFBN1-Nterm 070820	1	DW030119_4.18029.18029.2	controllerType=0 controllerNumber=1 scan=18029	44.3365
22080:2	1	R.NTPGSFVC[+57.021]TC[+57.021]PK.G	785		C[+57]*2	684.307	2	1367.61	1367.61	0	-1.8	Specific	491.86	491.86	491.86	6.87	662	>hFBN1-Nterm 070820	1	DW030119_4.22091.22091.2	controllerType=0 controllerNumber=1 scan=22091	56.3271
06765:2	1	R.NTPGSFVC[+57.021]TC[+57.021]PK.G	785		C[+57]*2	684.308	2	1367.61	1367.61	0	1.2	Specific	564.86	564.86	564.86	8.53	662	>hFBN1-Nterm 070820	1	DW030119_4.7698.7698.2	controllerType=0 controllerNumber=1 scan=7698	21.2441
06433:2	1	R.NTPGSFVC[+57.021]TC[+57.021]PK.G	785		C[+57]*2	684.307	2	1367.61	1367.61	0	-0.9	Specific	602.19	602.19	602.19	9.25	662	>hFBN1-Nterm 070820	1	DW030119_4.7430.7430.2	controllerType=0 controllerNumber=1 scan=7430	20.7093
06665:2	1	R.NTPGSFVC[+57.021]TC[+57.021]PK.G	785		C[+57]*2	684.307	2	1367.61	1367.61	0	-1.5	Specific	606.24	606.24	606.24	8.13	662	>hFBN1-Nterm 070820	1	DW030119_4.7619.7619.2	controllerType=0 controllerNumber=1 scan=7619	21.0773
06146:2	1	R.NTPGSFVC[+57.021]TC[+57.021]PK.G	785		C[+57]*2	684.307	2	1367.61	1367.61	0	-0.6	Specific	618.62	618.62	618.62	9.53	662	>hFBN1-Nterm 070820	1	DW030119_4.7180.7180.2	controllerType=0 controllerNumber=1 scan=7180	20.2422
06353:2	1	R.NTPGSFVC[+57.021]TC[+57.021]PK.G	785		C[+57]*2	684.307	2	1367.61	1367.61	0	-1	Specific	619.8	619.8	619.8	9.25	662	>hFBN1-Nterm 070820	1	DW030119_4.7363.7363.2	controllerType=0 controllerNumber=1 scan=7363	20.5843
06590:2	1	R.NTPGSFVC[+57.021]TC[+57.021]PK.G	785		C[+57]*2	684.308	2	1367.61	1367.61	0	-0.1	Specific	629.25	629.25	629.25	9.53	662	>hFBN1-Nterm 070820	1	DW030119_4.7561.7561.2	controllerType=0 controllerNumber=1 scan=7561	20.9588
06293:2	1	R.NTPGSFVC[+57.021]TC[+57.021]PK.G	785		C[+57]*2	684.307	2	1367.61	1367.61	0	-1.3	Specific	633.36	633.36	633.36	9.25	662	>hFBN1-Nterm 070820	1	DW030119_4.7307.7307.2	controllerType=0 controllerNumber=1 scan=7307	20.4756
06516:2	1	R.NTPGSFVC[+57.021]TC[+57.021]PK.G	785		C[+57]*2	684.306	2	1367.61	1367.61	0	-2.1	Specific	637.93	637.93	637.93	9.25	662	>hFBN1-Nterm 070820	1	DW030119_4.7497.7497.2	controllerType=0 controllerNumber=1 scan=7497	20.832
06222:2	1	R.NTPGSFVC[+57.021]TC[+57.021]PK.G	785		C[+57]*2	684.307	2	1367.61	1367.61	0	-0.7	Specific	642.21	642.21	642.21	9.53	662	>hFBN1-Nterm 070820	1	DW030119_4.7242.7242.2	controllerType=0 controllerNumber=1 scan=7242	20.3559
06226:2	1	R.N[+15.995]TPGSFVC[+57.021]TC[+57.021]PK.G	785		C[+57]*2, N[+16]	692.304	2	1383.6	1383.6	0	-1.4	Specific	579.11	579.11	579.11	8.25	662	>hFBN1-Nterm 070820	1	DW030119_4.7245.7245.2	controllerType=0 controllerNumber=1 scan=7245	20.3594
06064:2	1	R.N[+15.995]TPGSFVC[+57.021]TC[+57.021]PK.G	785		C[+57]*2, N[+16]	692.304	2	1383.6	1383.6	0	-1.8	Specific	581.33	538.93	538.93	8.25	662	>hFBN1-Nterm 070820	1	DW030119_4.7115.7115.2	controllerType=0 controllerNumber=1 scan=7115	20.1211
06145:2	1	R.N[+15.995]TPGSFVC[+57.021]TC[+57.021]PK.G	785		C[+57]*2, N[+16]	692.305	2	1383.6	1383.6	0	-0.7	Specific	595.42	595.42	595.42	8.53	662	>hFBN1-Nterm 070820	1	DW030119_4.7179.7179.2	controllerType=0 controllerNumber=1 scan=7179	20.241
22049:2	1	R.NT[+162.053]PGSFVC[+57.021]TC[+57.021]PK.G	785	Hex(1)	C[+57]*2, T[+162]	765.332	2	1529.66	1529.66	0	-2.1	Specific	170.67	170.67	5.3	2.31	662	>hFBN1-Nterm 070820	1	DW030119_4.22061.22061.2	controllerType=0 controllerNumber=1 scan=22061	56.2544
18265:2	1	R.NTPGS[+162.053]FVC[+57.021]TC[+57.021]PK.G	785	Hex(1)	C[+57]*2, S[+162]	765.332	2	1529.66	1529.66	0	-3.3	Specific	426.96	426.96	0	6.54	662	>hFBN1-Nterm 070820	1	DW030119_4.17997.17997.3	controllerType=0 controllerNumber=1 scan=17997	44.2614
05640:2	1	R.NTPGS[+162.053]FVC[+57.021]TC[+57.021]PK.G	785	Hex(1)	C[+57]*2, S[+162]	765.334	2	1529.66	1529.66	0	-0.5	Specific	584.25	584.25	0	8.53	662	>hFBN1-Nterm 070820	1	DW030119_4.6748.6748.2	controllerType=0 controllerNumber=1 scan=6748	19.4169
05872:2	1	R.NTPGS[+162.053]FVC[+57.021]TC[+57.021]PK.G	785	Hex(1)	C[+57]*2, S[+162]	765.334	2	1529.66	1529.66	0	0.1	Specific	595.11	595.11	0	8.53	662	>hFBN1-Nterm 070820	1	DW030119_4.6949.6949.2	controllerType=0 controllerNumber=1 scan=6949	19.7983
05572:2	1	R.NTPGSFVC[+57.021]T[+162.053]C[+57.021]PK.G	785	Hex(1)	C[+57]*2, T[+162]	765.333	2	1529.66	1529.66	0	-1.9	Specific	612.78	612.78	0	9.25	662	>hFBN1-Nterm 070820	1	DW030119_4.6687.6687.2	controllerType=0 controllerNumber=1 scan=6687	19.2967
05719:2	1	R.NTPGS[+162.053]FVC[+57.021]TC[+57.021]PK.G	785	Hex(1)	C[+57]*2, S[+162]	765.334	2	1529.66	1529.66	0	-0.4	Specific	616.09	616.09	0	9.53	662	>hFBN1-Nterm 070820	1	DW030119_4.6814.6814.2	controllerType=0 controllerNumber=1 scan=6814	19.5445
05791:2	1	R.NTPGS[+162.053]FVC[+57.021]TC[+57.021]PK.G	785	Hex(1)	C[+57]*2, S[+162]	765.335	2	1529.66	1529.66	0	0.4	Specific	625.45	625.45	0	9.53	662	>hFBN1-Nterm 070820	1	DW030119_4.6880.6880.2	controllerType=0 controllerNumber=1 scan=6880	19.6698
22036:2	1	R.N[+15.995]TPGSFVC[+57.021]T[+162.053]C[+57.021]PK.G	785	Hex(1)	C[+57]*2, N[+16], T[+162]	773.33	2	1545.65	1545.66	0	-1.7	Specific	453.39	453.39	0	6.81	662	>hFBN1-Nterm 070820	1	DW030119_4.22049.22049.2	controllerType=0 controllerNumber=1 scan=22049	56.2264
18252:2	1	R.N[+15.995]TPGSFVC[+57.021]T[+162.053]C[+57.021]PK.G	785	Hex(1)	C[+57]*2, N[+16], T[+162]	773.331	2	1545.65	1545.66	0	-1.2	Specific	534.41	534.41	0	7.05	662	>hFBN1-Nterm 070820	1	DW030119_4.17987.17987.2	controllerType=0 controllerNumber=1 scan=17987	44.2373
05831:2	1	R.N[+15.995]TPGSFVC[+57.021]T[+162.053]C[+57.021]PK.G	785	Hex(1)	C[+57]*2, N[+16], T[+162]	773.332	2	1545.66	1545.66	0	0	Specific	553.99	553.99	0	7.33	662	>hFBN1-Nterm 070820	1	DW030119_4.6914.6914.2	controllerType=0 controllerNumber=1 scan=6914	19.7329
05945:2	1	R.N[+15.995]TPGSFVC[+57.021]T[+162.053]C[+57.021]PK.G	785	Hex(1)	C[+57]*2, N[+16], T[+162]	773.331	2	1545.66	1545.66	0	-0.5	Specific	568.86	568.86	0	8.53	662	>hFBN1-Nterm 070820	1	DW030119_4.7015.7015.2	controllerType=0 controllerNumber=1 scan=7015	19.9304
05471:2	1	R.N[+15.995]TPGS[+162.053]FVC[+57.021]TC[+57.021]PK.G	785	Hex(1)	C[+57]*2, N[+16], S[+162]	773.33	2	1545.65	1545.66	0	-2.3	Specific	583.68	548.61	3.86	8.25	662	>hFBN1-Nterm 070820	1	DW030119_4.6600.6600.2	controllerType=0 controllerNumber=1 scan=6600	19.1296
05757:2	1	R.N[+15.995]TPGSFVC[+57.021]T[+162.053]C[+57.021]PK.G	785	Hex(1)	C[+57]*2, N[+16], T[+162]	773.332	2	1545.66	1545.66	0	0	Specific	601.23	566.16	0	9.53	662	>hFBN1-Nterm 070820	1	DW030119_4.6849.6849.2	controllerType=0 controllerNumber=1 scan=6849	19.6109
05677:2	1	R.N[+15.995]TPGSFVC[+57.021]T[+162.053]C[+57.021]PK.G	785	Hex(1)	C[+57]*2, N[+16], T[+162]	773.331	2	1545.65	1545.66	0	-0.6	Specific	611.27	611.27	0	9.53	662	>hFBN1-Nterm 070820	1	DW030119_4.6780.6780.2	controllerType=0 controllerNumber=1 scan=6780	19.481
05600:2	1	R.N[+15.995]TPGS[+162.053]FVC[+57.021]TC[+57.021]PK.G	785	Hex(1)	C[+57]*2, N[+16], S[+162]	773.331	2	1545.66	1545.66	0	-0.6	Specific	613.64	594.53	4.87	9.53	662	>hFBN1-Nterm 070820	1	DW030119_4.6713.6713.2	controllerType=0 controllerNumber=1 scan=6713	19.3539
05538:2	1	R.N[+15.995]TPGS[+162.053]FVC[+57.021]TC[+57.021]PK.G	785	Hex(1)	C[+57]*2, N[+16], S[+162]	773.331	2	1545.65	1545.66	0	-0.9	Specific	639	639	4.73	9.25	662	>hFBN1-Nterm 070820	1	DW030119_4.6658.6658.2	controllerType=0 controllerNumber=1 scan=6658	19.2417
10587:3	1	K.NSPGSFIC[+57.021]EC[+57.021]SSESTLDPTK.T	825		C[+57]*2	739.322	3	2215.95	2215.95	0	1.5	Specific	4.63	4.63	4.63	0.12	662	>hFBN1-Nterm 070820	1	DW030119_4.10993.10993.3	controllerType=0 controllerNumber=1 scan=10993	27.6861
22224:2	1	K.NSPGSFIC[+57.021]EC[+57.021]SSESTLDPTK.T	825		C[+57]*2	1108.48	2	2215.95	2215.95	0	2.1	Specific	98.7	98.7	98.7	2.18	662	>hFBN1-Nterm 070820	1	DW030119_4.22214.22214.2	controllerType=0 controllerNumber=1 scan=22214	56.6183
18431:2	1	K.NSPGSFIC[+57.021]EC[+57.021]SSESTLDPTK.T	825		C[+57]*2	1108.48	2	2215.95	2215.95	0	0	Specific	267.67	267.67	267.67	5.24	662	>hFBN1-Nterm 070820	1	DW030119_4.18155.18155.2	controllerType=0 controllerNumber=1 scan=18155	44.6272
10566:2	1	K.NSPGSFIC[+57.021]EC[+57.021]SSESTLDPTK.T	825		C[+57]*2	1108.48	2	2215.95	2215.95	0	0.8	Specific	814.97	749.4	749.4	14.14	662	>hFBN1-Nterm 070820	1	DW030119_4.10979.10979.2	controllerType=0 controllerNumber=1 scan=10979	27.6536
10635:2	1	K.NSPGSFIC[+57.021]EC[+57.021]SSESTLDPTK.T	825		C[+57]*2	1108.48	2	2215.95	2215.95	0	2.7	Specific	818.85	791.51	791.51	12.97	662	>hFBN1-Nterm 070820	1	DW030119_4.11035.11035.2	controllerType=0 controllerNumber=1 scan=11035	27.7736
10183:3	1	K.NSPGSFIC[+57.021]EC[+57.021]SSESTLDPTK.T	825		C[+57]*2	739.321	3	2215.95	2215.95	0	0.6	Specific	840.86	837.16	837.16	13.91	662	>hFBN1-Nterm 070820	1	DW030119_4.10655.10655.3	controllerType=0 controllerNumber=1 scan=10655	26.986
10257:3	1	K.NSPGSFIC[+57.021]EC[+57.021]SSESTLDPTK.T	825		C[+57]*2	739.321	3	2215.95	2215.95	0	0.1	Specific	850.47	797.82	797.82	14.91	662	>hFBN1-Nterm 070820	1	DW030119_4.10715.10715.3	controllerType=0 controllerNumber=1 scan=10715	27.1096
10383:3	1	K.NSPGSFIC[+57.021]EC[+57.021]SSESTLDPTK.T	825		C[+57]*2	739.321	3	2215.95	2215.95	0	0.1	Specific	858.44	831.14	831.14	14.91	662	>hFBN1-Nterm 070820	1	DW030119_4.10825.10825.3	controllerType=0 controllerNumber=1 scan=10825	27.3326
10319:3	1	K.NSPGSFIC[+57.021]EC[+57.021]SSESTLDPTK.T	825		C[+57]*2	739.321	3	2215.95	2215.95	0	0.2	Specific	862.57	839.27	839.27	14.91	662	>hFBN1-Nterm 070820	1	DW030119_4.10771.10771.3	controllerType=0 controllerNumber=1 scan=10771	27.2208
10244:2	1	K.NSPGSFIC[+57.021]EC[+57.021]SSESTLDPTK.T	825		C[+57]*2	1108.48	2	2215.95	2215.95	0	0.2	Specific	873.7	793.51	793.51	15.14	662	>hFBN1-Nterm 070820	1	DW030119_4.10704.10704.2	controllerType=0 controllerNumber=1 scan=10704	27.0866
10432:2	1	K.NSPGSFIC[+57.021]EC[+57.021]SSESTLDPTK.T	825		C[+57]*2	1108.48	2	2215.95	2215.95	0	1.3	Specific	873.9	786.27	786.27	15.14	662	>hFBN1-Nterm 070820	1	DW030119_4.10869.10869.2	controllerType=0 controllerNumber=1 scan=10869	27.4216
10370:2	1	K.NSPGSFIC[+57.021]EC[+57.021]SSESTLDPTK.T	825		C[+57]*2	1108.48	2	2215.95	2215.95	0	1.1	Specific	879.36	794.2	794.2	15.14	662	>hFBN1-Nterm 070820	1	DW030119_4.10814.10814.2	controllerType=0 controllerNumber=1 scan=10814	27.3101
10168:2	1	K.NSPGSFIC[+57.021]EC[+57.021]SSESTLDPTK.T	825		C[+57]*2	1108.48	2	2215.95	2215.95	0	-0.2	Specific	881.25	790.43	790.43	15.14	662	>hFBN1-Nterm 070820	1	DW030119_4.10641.10641.2	controllerType=0 controllerNumber=1 scan=10641	26.9578
10305:2	1	K.NSPGSFIC[+57.021]EC[+57.021]SSESTLDPTK.T	825		C[+57]*2	1108.48	2	2215.95	2215.95	0	0.5	Specific	890.91	822.74	822.74	15.14	662	>hFBN1-Nterm 070820	1	DW030119_4.10759.10759.2	controllerType=0 controllerNumber=1 scan=10759	27.1986
10499:2	1	K.NSPGSFIC[+57.021]EC[+57.021]SSESTLDPTK.T	825		C[+57]*2	1108.48	2	2215.95	2215.95	0	1.6	Specific	907.66	820.13	820.13	16.14	662	>hFBN1-Nterm 070820	1	DW030119_4.10924.10924.2	controllerType=0 controllerNumber=1 scan=10924	27.5372
18401:2	1	K.NS[+162.053]PGSFIC[+57.021]EC[+57.021]SSESTLDPTK.T	825	Hex(1)	C[+57]*2, S[+162]	1189.5	2	2378	2378	0	-0.5	Specific	130.83	130.83	0.1	2.6	662	>hFBN1-Nterm 070820	1	DW030119_4.18124.18124.2	controllerType=0 controllerNumber=1 scan=18124	44.5545
09608:3	1	K.NSPGSFIC[+57.021]EC[+57.021]SSESTLDPT[+162.053]K.T	825	Hex(1)	C[+57]*2, T[+162]	793.339	3	2378	2378	0	0.4	Specific	166.61	166.61	2.77	2.15	662	>hFBN1-Nterm 070820	1	DW030119_4.10156.10156.2	controllerType=0 controllerNumber=1 scan=10156	25.9758
09594:3	1	K.NSPGSFIC[+57.021]EC[+57.021]SSEST[+162.053]LDPTK.T	825	Hex(1)	C[+57]*2, T[+162]	793.339	3	2378	2378	0	0.6	Specific	634.94	634.94	0	9.91	662	>hFBN1-Nterm 070820	1	DW030119_4.10143.10143.3	controllerType=0 controllerNumber=1 scan=10143	25.9518
09519:3	1	K.NS[+162.053]PGSFIC[+57.021]EC[+57.021]SSESTLDPTK.T	825	Hex(1)	C[+57]*2, S[+162]	793.34	3	2378	2378	0	1.4	Specific	857.24	857.24	0.5	14.91	662	>hFBN1-Nterm 070820	1	DW030119_4.10079.10079.3	controllerType=0 controllerNumber=1 scan=10079	25.8329
09448:2	1	K.NSPGSFIC[+57.021]EC[+57.021]SSEST[+162.053]LDPTK.T	825	Hex(1)	C[+57]*2, T[+162]	1189.5	2	2378	2378	0	0.3	Specific	864.67	864.67	0	15.14	662	>hFBN1-Nterm 070820	1	DW030119_4.10014.10014.2	controllerType=0 controllerNumber=1 scan=10014	25.7089
09517:2	1	K.NSPGSFIC[+57.021]EC[+57.021]SS[+162.053]ESTLDPTK.T	825	Hex(1)	C[+57]*2, S[+162]	1189.51	2	2378	2378	0	1	Specific	873.82	873.82	0	15.14	662	>hFBN1-Nterm 070820	1	DW030119_4.10077.10077.2	controllerType=0 controllerNumber=1 scan=10077	25.8306
09679:2	1	K.NSPGSFIC[+57.021]EC[+57.021]SS[+162.053]ESTLDPTK.T	825	Hex(1)	C[+57]*2, S[+162]	1189.5	2	2378	2378	0	-0.3	Specific	882.71	878.74	0	15.14	662	>hFBN1-Nterm 070820	1	DW030119_4.10211.10211.2	controllerType=0 controllerNumber=1 scan=10211	26.0824
09595:2	1	K.NSPGSFIC[+57.021]EC[+57.021]SSEST[+162.053]LDPTK.T	825	Hex(1)	C[+57]*2, T[+162]	1189.5	2	2378	2378	0	0.7	Specific	882.93	880.74	0	15.14	662	>hFBN1-Nterm 070820	1	DW030119_4.10144.10144.2	controllerType=0 controllerNumber=1 scan=10144	25.953
09490:2	1	K.N[+15.995]SPGSFIC[+57.021]EC[+57.021]S[+162.053]SESTLDPTK.T	825	Hex(1)	C[+57]*2, N[+16], S[+162]	1197.5	2	2394	2394	0	0.6	Specific	788.75	788.75	0	13.14	662	>hFBN1-Nterm 070820	1	DW030119_4.10053.10053.2	controllerType=0 controllerNumber=1 scan=10053	25.7867
09489:3	1	K.N[+15.995]SPGSFIC[+57.021]EC[+57.021]S[+162.053]SESTLDPTK.T	825	Hex(1)	C[+57]*2, N[+16], S[+162]	798.671	3	2394	2394	0	0.7	Specific	855.82	855.82	0	14.91	662	>hFBN1-Nterm 070820	1	DW030119_4.10052.10052.3	controllerType=0 controllerNumber=1 scan=10052	25.7845
03275:2	1	R.NTIGS[+162.053]FK.C	1048	Hex(1)	S[+162]	464.734	2	928.461	928.462	0	-1	Specific	362.87	362.87	71.38	5.28	662	>hFBN1-Nterm 070820	1	DW030119_4.4759.4759.2	controllerType=0 controllerNumber=1 scan=4759	15.2493
03516:2	1	R.NTIGS[+162.053]FK.C	1048	Hex(1)	S[+162]	464.734	2	928.461	928.462	0	-0.8	Specific	367.05	367.05	73.75	5.57	662	>hFBN1-Nterm 070820	1	DW030119_4.4975.4975.2	controllerType=0 controllerNumber=1 scan=4975	15.7066
03335:2	1	R.NTIGS[+162.053]FK.C	1048	Hex(1)	S[+162]	464.734	2	928.461	928.462	0	-1.1	Specific	393.72	393.72	71.49	6.4	662	>hFBN1-Nterm 070820	1	DW030119_4.4811.4811.2	controllerType=0 controllerNumber=1 scan=4811	15.3593
03399:2	1	R.NTIGS[+162.053]FK.C	1048	Hex(1)	S[+162]	464.735	2	928.462	928.462	0	-0.5	Specific	397.02	397.02	70.99	6.69	662	>hFBN1-Nterm 070820	1	DW030119_4.4865.4865.2	controllerType=0 controllerNumber=1 scan=4865	15.4711
03706:2	1	R.NTIGS[+162.053]FK.C	1048	Hex(1)	S[+162]	464.734	2	928.461	928.462	0	-0.8	Specific	402.12	402.12	71.17	6.83	662	>hFBN1-Nterm 070820	1	DW030119_4.5140.5140.2	controllerType=0 controllerNumber=1 scan=5140	16.0691
03460:2	1	R.NTIGS[+162.053]FK.C	1048	Hex(1)	S[+162]	464.734	2	928.462	928.462	0	-0.7	Specific	406.04	406.04	68.05	6.83	662	>hFBN1-Nterm 070820	1	DW030119_4.4920.4920.2	controllerType=0 controllerNumber=1 scan=4920	15.5868
03581:2	1	R.NTIGS[+162.053]FK.C	1048	Hex(1)	S[+162]	464.735	2	928.462	928.462	0	-0.4	Specific	424.69	424.69	71.25	6.83	662	>hFBN1-Nterm 070820	1	DW030119_4.5030.5030.2	controllerType=0 controllerNumber=1 scan=5030	15.8277
03642:2	1	R.NTIGS[+162.053]FK.C	1048	Hex(1)	S[+162]	464.735	2	928.462	928.462	0	-0.1	Specific	472.05	472.05	85.07	7.1	662	>hFBN1-Nterm 070820	1	DW030119_4.5085.5085.2	controllerType=0 controllerNumber=1 scan=5085	15.947
18205:2	1	R.N[+15.995]TIGS[+162.053]FK.C	1048	Hex(1)	N[+16], S[+162]	472.731	2	944.455	944.457	0	-1.9	Specific	70.55	70.55	18.12	0.32	662	>hFBN1-Nterm 070820	1	DW030119_4.17943.17943.2	controllerType=0 controllerNumber=1 scan=17943	44.1338
03699:2	1	R.N[+15.995]TIGS[+162.053]FK.C	1048	Hex(1)	N[+16], S[+162]	472.732	2	944.456	944.457	0	-1.1	Specific	370.35	370.35	72.5	4.97	662	>hFBN1-Nterm 070820	1	DW030119_4.5134.5134.2	controllerType=0 controllerNumber=1 scan=5134	16.0543
03257:2	1	R.N[+15.995]TIGS[+162.053]FK.C	1048	Hex(1)	N[+16], S[+162]	472.731	2	944.455	944.457	0	-1.8	Specific	399.14	399.14	71.48	6.4	662	>hFBN1-Nterm 070820	1	DW030119_4.4746.4746.2	controllerType=0 controllerNumber=1 scan=4746	15.2232
03322:2	1	R.N[+15.995]TIGS[+162.053]FK.C	1048	Hex(1)	N[+16], S[+162]	472.731	2	944.456	944.457	0	-1.6	Specific	414.64	414.64	71.75	6.54	662	>hFBN1-Nterm 070820	1	DW030119_4.4801.4801.2	controllerType=0 controllerNumber=1 scan=4801	15.3369
03629:2	1	R.N[+15.995]TIGS[+162.053]FK.C	1048	Hex(1)	N[+16], S[+162]	472.732	2	944.456	944.457	0	-1.3	Specific	417.86	417.86	72.52	6.54	662	>hFBN1-Nterm 070820	1	DW030119_4.5074.5074.2	controllerType=0 controllerNumber=1 scan=5074	15.9238
03447:2	1	R.N[+15.995]TIGS[+162.053]FK.C	1048	Hex(1)	N[+16], S[+162]	472.731	2	944.455	944.457	0	-1.8	Specific	422.2	422.2	71.29	6.54	662	>hFBN1-Nterm 070820	1	DW030119_4.4909.4909.2	controllerType=0 controllerNumber=1 scan=4909	15.5621
03568:2	1	R.N[+15.995]TIGS[+162.053]FK.C	1048	Hex(1)	N[+16], S[+162]	472.732	2	944.456	944.457	0	-1.3	Specific	423.75	423.75	65.96	6.54	662	>hFBN1-Nterm 070820	1	DW030119_4.5019.5019.2	controllerType=0 controllerNumber=1 scan=5019	15.8041
03387:2	1	R.N[+15.995]TIGS[+162.053]FK.C	1048	Hex(1)	N[+16], S[+162]	472.731	2	944.456	944.457	0	-1.7	Specific	430.11	430.11	66.34	6.54	662	>hFBN1-Nterm 070820	1	DW030119_4.4855.4855.2	controllerType=0 controllerNumber=1 scan=4855	15.4475
03506:2	1	R.N[+15.995]TIGS[+162.053]FK.C	1048	Hex(1)	N[+16], S[+162]	472.732	2	944.456	944.457	0	-1.3	Specific	450.64	450.64	67.04	6.81	662	>hFBN1-Nterm 070820	1	DW030119_4.4964.4964.2	controllerType=0 controllerNumber=1 scan=4964	15.6828
06113:2	1	R.GQC[+57.021]VNTPGDFEC[+57.021]K.C	1086		C[+57]*2	756.316	2	1511.62	1511.63	0	-0.3	Specific	621.65	612.67	612.67	10.24	662	>hFBN1-Nterm 070820	1	DW030119_4.7153.7153.2	controllerType=0 controllerNumber=1 scan=7153	20.1959
06512:2	1	R.GQC[+57.021]VNTPGDFEC[+57.021]K.C	1086		C[+57]*2	756.316	2	1511.62	1511.63	0	-0.5	Specific	630.19	545.89	545.89	10.24	662	>hFBN1-Nterm 070820	1	DW030119_4.7492.7492.2	controllerType=0 controllerNumber=1 scan=7492	20.8222
06343:2	1	R.GQC[+57.021]VNTPGDFEC[+57.021]K.C	1086		C[+57]*2	756.316	2	1511.63	1511.63	0	0.1	Specific	630.25	551.67	551.67	10.24	662	>hFBN1-Nterm 070820	1	DW030119_4.7354.7354.2	controllerType=0 controllerNumber=1 scan=7354	20.5667
06271:2	1	R.GQC[+57.021]VNTPGDFEC[+57.021]K.C	1086		C[+57]*2	756.315	2	1511.62	1511.63	0	-1.1	Specific	636.24	591.13	591.13	9.95	662	>hFBN1-Nterm 070820	1	DW030119_4.7286.7286.2	controllerType=0 controllerNumber=1 scan=7286	20.4347
06423:2	1	R.GQC[+57.021]VNTPGDFEC[+57.021]K.C	1086		C[+57]*2	756.316	2	1511.62	1511.63	0	-0.6	Specific	637.65	596.43	596.43	10.24	662	>hFBN1-Nterm 070820	1	DW030119_4.7422.7422.2	controllerType=0 controllerNumber=1 scan=7422	20.694
06602:2	1	R.GQC[+57.021]VNTPGDFEC[+57.021]K.C	1086		C[+57]*2	756.317	2	1511.63	1511.63	0	0.5	Specific	644.91	579.05	579.05	10.24	662	>hFBN1-Nterm 070820	1	DW030119_4.7568.7568.2	controllerType=0 controllerNumber=1 scan=7568	20.9702
06196:2	1	R.GQC[+57.021]VNTPGDFEC[+57.021]K.C	1086		C[+57]*2	756.316	2	1511.62	1511.63	0	-0.9	Specific	654.72	573.44	573.44	10.95	662	>hFBN1-Nterm 070820	1	DW030119_4.7219.7219.2	controllerType=0 controllerNumber=1 scan=7219	20.3154
06036:2	1	R.GQC[+57.021]VNTPGDFEC[+57.021]K.C	1086		C[+57]*2	756.316	2	1511.62	1511.63	0	-0.7	Specific	664.83	576.4	576.4	11.24	662	>hFBN1-Nterm 070820	1	DW030119_4.7092.7092.2	controllerType=0 controllerNumber=1 scan=7092	20.0765
22060:2	1	R.GQC[+57.021]VN[+15.995]TPGDFEC[+57.021]K.C	1086		C[+57]*2, N[+16]	764.312	2	1527.62	1527.62	0	-2	Specific	173.31	173.31	124.62	2.76	662	>hFBN1-Nterm 070820	1	DW030119_4.22070.22070.2	controllerType=0 controllerNumber=1 scan=22070	56.2763
18281:2	1	R.GQC[+57.021]VN[+15.995]TPGDFEC[+57.021]K.C	1086		C[+57]*2, N[+16]	764.313	2	1527.62	1527.62	0	-1	Specific	205.42	205.42	114.51	2.96	662	>hFBN1-Nterm 070820	1	DW030119_4.18010.18010.2	controllerType=0 controllerNumber=1 scan=18010	44.2915
06587:2	1	R.GQC[+57.021]VN[+15.995]TPGDFEC[+57.021]K.C	1086		C[+57]*2, N[+16]	764.312	2	1527.62	1527.62	0	-2.6	Specific	515.54	502.52	160.57	6.45	662	>hFBN1-Nterm 070820	1	DW030119_4.7557.7557.2	controllerType=0 controllerNumber=1 scan=7557	20.9488
05221:2	1	R.GQC[+57.021]VN[+15.995]TPGDFEC[+57.021]K.C	1086		C[+57]*2, N[+16]	764.315	2	1527.62	1527.62	0	1.4	Specific	537.13	537.13	166.68	6.92	662	>hFBN1-Nterm 070820	1	DW030119_4.6392.6392.2	controllerType=0 controllerNumber=1 scan=6392	18.7149
06268:2	1	R.GQC[+57.021]VN[+15.995]TPGDFEC[+57.021]K.C	1086		C[+57]*2, N[+16]	764.312	2	1527.62	1527.62	0	-2.7	Specific	540.64	515.23	209.64	6.63	662	>hFBN1-Nterm 070820	1	DW030119_4.7283.7283.2	controllerType=0 controllerNumber=1 scan=7283	20.4273
06031:2	1	R.GQC[+57.021]VN[+15.995]TPGDFEC[+57.021]K.C	1086		C[+57]*2, N[+16]	764.313	2	1527.62	1527.62	0	-0.7	Specific	541.34	541.34	177.18	8.03	662	>hFBN1-Nterm 070820	1	DW030119_4.7087.7087.2	controllerType=0 controllerNumber=1 scan=7087	20.0706
06338:2	1	R.GQC[+57.021]VN[+15.995]TPGDFEC[+57.021]K.C	1086		C[+57]*2, N[+16]	764.312	2	1527.62	1527.62	0	-2.4	Specific	546.64	481.12	200.44	6.63	662	>hFBN1-Nterm 070820	1	DW030119_4.7348.7348.2	controllerType=0 controllerNumber=1 scan=7348	20.5548
06098:2	1	R.GQC[+57.021]VN[+15.995]TPGDFEC[+57.021]K.C	1086		C[+57]*2, N[+16]	764.313	2	1527.62	1527.62	0	-1.6	Specific	560.96	539.54	210.55	8.95	662	>hFBN1-Nterm 070820	1	DW030119_4.7142.7142.2	controllerType=0 controllerNumber=1 scan=7142	20.1755
05966:2	1	R.GQC[+57.021]VN[+15.995]TPGDFEC[+57.021]K.C	1086		C[+57]*2, N[+16]	764.314	2	1527.62	1527.62	0	0.3	Specific	582.27	582.27	219.81	9.24	662	>hFBN1-Nterm 070820	1	DW030119_4.7032.7032.2	controllerType=0 controllerNumber=1 scan=7032	19.9667
06182:2	1	R.GQC[+57.021]VN[+15.995]TPGDFEC[+57.021]K.C	1086		C[+57]*2, N[+16]	764.313	2	1527.62	1527.62	0	-1.4	Specific	602.64	602.64	229.77	9.95	662	>hFBN1-Nterm 070820	1	DW030119_4.7209.7209.2	controllerType=0 controllerNumber=1 scan=7209	20.2962
05894:2	1	R.GQC[+57.021]VN[+15.995]TPGDFEC[+57.021]K.C	1086		C[+57]*2, N[+16]	764.312	2	1527.62	1527.62	0	-2.1	Specific	607.79	553.77	233.72	9.95	662	>hFBN1-Nterm 070820	1	DW030119_4.6969.6969.2	controllerType=0 controllerNumber=1 scan=6969	19.8424
01426:2	1	R.GGVC[+57.021]HNTEGSYR.C	1128		C[+57]	668.787	2	1336.57	1336.57	0	-2.3	Specific	96.43	80.8	80.8	0.06	662	>hFBN1-Nterm 070820	1	DW030119_4.3058.3058.5	controllerType=0 controllerNumber=1 scan=3058	11.4209
01568:2	1	R.GGVC[+57.021]HNTEGSYR.C	1128		C[+57]	668.787	2	1336.57	1336.57	0	-2.1	Specific	97.15	97.15	97.15	0.18	662	>hFBN1-Nterm 070820	1	DW030119_4.3199.3199.5	controllerType=0 controllerNumber=1 scan=3199	11.7589
01410:2	1	R.GGVC[+57.021]HNTEGSYR.C	1128		C[+57]	668.787	2	1336.57	1336.57	0	-2.1	Specific	483.73	432.08	432.08	4.37	662	>hFBN1-Nterm 070820	1	DW030119_4.3040.3040.2	controllerType=0 controllerNumber=1 scan=3040	11.3783
01438:3	1	R.GGVC[+57.021]HNTEGSYR.C	1128		C[+57]	446.194	3	1336.57	1336.57	0	-1	Specific	491.92	491.92	491.92	6.87	662	>hFBN1-Nterm 070820	1	DW030119_4.3071.3071.3	controllerType=0 controllerNumber=1 scan=3071	11.4533
01390:3	1	R.GGVC[+57.021]HNTEGSYR.C	1128		C[+57]	446.194	3	1336.57	1336.57	0	-0.9	Specific	492.62	467.94	467.94	6.87	662	>hFBN1-Nterm 070820	1	DW030119_4.3026.3026.3	controllerType=0 controllerNumber=1 scan=3026	11.3461
01581:3	1	R.GGVC[+57.021]HNTEGSYR.C	1128		C[+57]	446.194	3	1336.57	1336.57	0	-1.4	Specific	495.55	495.55	495.55	5.75	662	>hFBN1-Nterm 070820	1	DW030119_4.3212.3212.3	controllerType=0 controllerNumber=1 scan=3212	11.7895
01540:3	1	R.GGVC[+57.021]HNTEGSYR.C	1128		C[+57]	446.194	3	1336.57	1336.57	0	-2.1	Specific	497.67	497.67	497.67	6.87	662	>hFBN1-Nterm 070820	1	DW030119_4.3167.3167.3	controllerType=0 controllerNumber=1 scan=3167	11.6803
01489:3	1	R.GGVC[+57.021]HNTEGSYR.C	1128		C[+57]	446.194	3	1336.57	1336.57	0	-2.1	Specific	503.99	503.99	503.99	6.87	662	>hFBN1-Nterm 070820	1	DW030119_4.3119.3119.3	controllerType=0 controllerNumber=1 scan=3119	11.5678
01719:3	1	R.GGVC[+57.021]HNT[+162.053]EGSYR.C	1128	Hex(1)	C[+57], T[+162]	500.212	3	1498.62	1498.62	0	-0.5	Specific	31.54	31.54	3.6	0.21	662	>hFBN1-Nterm 070820	1	DW030119_4.3336.3336.3	controllerType=0 controllerNumber=1 scan=3336	12.081
01660:3	1	R.GGVC[+57.021]HNTEGS[+162.053]YR.C	1128	Hex(1)	C[+57], S[+162]	500.211	3	1498.62	1498.62	0	-2	Specific	299.55	299.55	10.03	3.36	662	>hFBN1-Nterm 070820	1	DW030119_4.3285.3285.3	controllerType=0 controllerNumber=1 scan=3285	11.9611
01379:3	1	R.GGVC[+57.021]HNTEGS[+162.053]YR.C	1128	Hex(1)	C[+57], S[+162]	500.211	3	1498.62	1498.62	0	-2	Specific	324.26	324.26	9.86	4.88	662	>hFBN1-Nterm 070820	1	DW030119_4.3015.3015.3	controllerType=0 controllerNumber=1 scan=3015	11.3204
01428:3	1	R.GGVC[+57.021]HNTEGS[+162.053]YR.C	1128	Hex(1)	C[+57], S[+162]	500.212	3	1498.62	1498.62	0	-0.7	Specific	538.62	538.62	21	7.33	662	>hFBN1-Nterm 070820	1	DW030119_4.3060.3060.3	controllerType=0 controllerNumber=1 scan=3060	11.4269
01612:3	1	R.GGVC[+57.021]HNTEGS[+162.053]YR.C	1128	Hex(1)	C[+57], S[+162]	500.212	3	1498.62	1498.62	0	-0.3	Specific	542.62	542.62	26.9	7.33	662	>hFBN1-Nterm 070820	1	DW030119_4.3239.3239.3	controllerType=0 controllerNumber=1 scan=3239	11.8537
01475:3	1	R.GGVC[+57.021]HNTEGS[+162.053]YR.C	1128	Hex(1)	C[+57], S[+162]	500.212	3	1498.62	1498.62	0	-1.2	Specific	570.04	570.04	40.28	8.25	662	>hFBN1-Nterm 070820	1	DW030119_4.3104.3104.3	controllerType=0 controllerNumber=1 scan=3104	11.5316
01564:3	1	R.GGVC[+57.021]HNTEGS[+162.053]YR.C	1128	Hex(1)	C[+57], S[+162]	500.212	3	1498.62	1498.62	0	-1.4	Specific	613.52	613.52	38.68	9.25	662	>hFBN1-Nterm 070820	1	DW030119_4.3194.3194.3	controllerType=0 controllerNumber=1 scan=3194	11.7463
01524:3	1	R.GGVC[+57.021]HNTEGS[+162.053]YR.C	1128	Hex(1)	C[+57], S[+162]	500.212	3	1498.62	1498.62	0	-1.8	Specific	622.48	622.48	45.58	9.25	662	>hFBN1-Nterm 070820	1	DW030119_4.3151.3151.3	controllerType=0 controllerNumber=1 scan=3151	11.6435
01362:3	1	R.GGVC[+57.021]HN[+15.995]T[+162.053]EGSYR.C	1128	Hex(1)	C[+57], N[+16], T[+162]	505.544	3	1514.62	1514.62	0	0.3	Specific	20.72	20.72	3.6	0.36	662	>hFBN1-Nterm 070820	1	DW030119_4.2997.2997.3	controllerType=0 controllerNumber=1 scan=2997	11.2765
01416:3	1	R.GGVC[+57.021]HN[+15.995]T[+162.053]EGSYR.C	1128	Hex(1)	C[+57], N[+16], T[+162]	505.544	3	1514.62	1514.62	0	-0.7	Specific	24.11	24.11	3.6	0.36	662	>hFBN1-Nterm 070820	1	DW030119_4.3047.3047.3	controllerType=0 controllerNumber=1 scan=3047	11.3947
01527:3	1	R.GGVC[+57.021]HN[+15.995]TEGS[+162.053]YR.C	1128	Hex(1)	C[+57], N[+16], S[+162]	505.543	3	1514.61	1514.62	0	-1.8	Specific	177.95	177.95	18.96	3.12	662	>hFBN1-Nterm 070820	1	DW030119_4.3154.3154.3	controllerType=0 controllerNumber=1 scan=3154	11.6499
01462:3	1	R.GGVC[+57.021]HN[+15.995]TEGS[+162.053]YR.C	1128	Hex(1)	C[+57], N[+16], S[+162]	505.544	3	1514.62	1514.62	0	0	Specific	314.72	314.72	10.73	3.64	662	>hFBN1-Nterm 070820	1	DW030119_4.3093.3093.3	controllerType=0 controllerNumber=1 scan=3093	11.5054
22074:3	1	K.GSFIC[+57.021]HC[+57.021]DMGYSGK.K	1303		C[+57]*2	540.219	3	1618.64	1618.64	0	-1.6	Specific	183.85	183.85	183.85	3.79	662	>hFBN1-Nterm 070820	1	DW030119_4.22083.22083.3	controllerType=0 controllerNumber=1 scan=22083	56.3066
07181:3	1	K.GSFIC[+57.021]HC[+57.021]DMGYSGK.K	1303		C[+57]*2	540.22	3	1618.65	1618.64	0	1.2	Specific	279.95	264.15	264.15	3.91	662	>hFBN1-Nterm 070820	1	DW030119_4.8046.8046.2	controllerType=0 controllerNumber=1 scan=8046	21.941
18292:3	1	K.GSFIC[+57.021]HC[+57.021]DMGYSGK.K	1303		C[+57]*2	540.22	3	1618.64	1618.64	0	-0.4	Specific	551.47	453.05	453.05	8.03	662	>hFBN1-Nterm 070820	1	DW030119_4.18021.18021.3	controllerType=0 controllerNumber=1 scan=18021	44.3172
06832:3	1	K.GSFIC[+57.021]HC[+57.021]DMGYSGK.K	1303		C[+57]*2	540.218	3	1618.64	1618.64	0	-2.3	Specific	583.42	444.09	444.09	8.95	662	>hFBN1-Nterm 070820	1	DW030119_4.7752.7752.3	controllerType=0 controllerNumber=1 scan=7752	21.3511
07143:3	1	K.GSFIC[+57.021]HC[+57.021]DMGYSGK.K	1303		C[+57]*2	540.22	3	1618.64	1618.64	0	0	Specific	597.16	452.91	452.91	9.24	662	>hFBN1-Nterm 070820	1	DW030119_4.8014.8014.3	controllerType=0 controllerNumber=1 scan=8014	21.8806
06901:3	1	K.GSFIC[+57.021]HC[+57.021]DMGYSGK.K	1303		C[+57]*2	540.22	3	1618.64	1618.64	0	-0.4	Specific	620.98	487	487	10.24	662	>hFBN1-Nterm 070820	1	DW030119_4.7812.7812.3	controllerType=0 controllerNumber=1 scan=7812	21.4711
06976:3	1	K.GSFIC[+57.021]HC[+57.021]DMGYSGK.K	1303		C[+57]*2	540.219	3	1618.64	1618.64	0	-0.6	Specific	622.12	477.46	477.46	10.24	662	>hFBN1-Nterm 070820	1	DW030119_4.7878.7878.3	controllerType=0 controllerNumber=1 scan=7878	21.6051
06471:3	1	K.GSFIC[+57.021]HC[+57.021]DMGYSGK.K	1303		C[+57]*2	540.22	3	1618.65	1618.64	0	1.1	Specific	641.56	451.74	451.74	10.24	662	>hFBN1-Nterm 070820	1	DW030119_4.7461.7461.3	controllerType=0 controllerNumber=1 scan=7461	20.7678
06552:3	1	K.GSFIC[+57.021]HC[+57.021]DMGYSGK.K	1303		C[+57]*2	540.221	3	1618.65	1618.64	0	1.9	Specific	643.14	481.62	481.62	10.24	662	>hFBN1-Nterm 070820	1	DW030119_4.7527.7527.3	controllerType=0 controllerNumber=1 scan=7527	20.8916
06687:3	1	K.GSFIC[+57.021]HC[+57.021]DMGYSGK.K	1303		C[+57]*2	540.219	3	1618.64	1618.64	0	-0.8	Specific	646.82	470.4	470.4	10.24	662	>hFBN1-Nterm 070820	1	DW030119_4.7637.7637.3	controllerType=0 controllerNumber=1 scan=7637	21.1186
07048:3	1	K.GSFIC[+57.021]HC[+57.021]DMGYSGK.K	1303		C[+57]*2	540.22	3	1618.65	1618.64	0	0.8	Specific	647.03	477.33	477.33	10.24	662	>hFBN1-Nterm 070820	1	DW030119_4.7935.7935.3	controllerType=0 controllerNumber=1 scan=7935	21.7217
06758:3	1	K.GSFIC[+57.021]HC[+57.021]DMGYSGK.K	1303		C[+57]*2	540.219	3	1618.64	1618.64	0	-1.7	Specific	650.2	471.22	471.22	10.95	662	>hFBN1-Nterm 070820	1	DW030119_4.7693.7693.3	controllerType=0 controllerNumber=1 scan=7693	21.2345
06396:3	1	K.GSFIC[+57.021]HC[+57.021]DMGYSGK.K	1303		C[+57]*2	540.22	3	1618.65	1618.64	0	0.4	Specific	656.37	475.04	475.04	11.24	662	>hFBN1-Nterm 070820	1	DW030119_4.7401.7401.3	controllerType=0 controllerNumber=1 scan=7401	20.6542
06617:3	1	K.GSFIC[+57.021]HC[+57.021]DMGYSGK.K	1303		C[+57]*2	540.22	3	1618.65	1618.64	0	1	Specific	676.62	492.5	492.5	11.24	662	>hFBN1-Nterm 070820	1	DW030119_4.7582.7582.3	controllerType=0 controllerNumber=1 scan=7582	21.003
06709:2	1	K.GSFIC[+57.021]HC[+57.021]DMGYSGK.K	1303		C[+57]*2	809.824	2	1618.64	1618.64	0	-2.7	Specific	759.45	550.91	550.91	12.71	662	>hFBN1-Nterm 070820	1	DW030119_4.7654.7654.4	controllerType=0 controllerNumber=1 scan=7654	21.1538
06579:2	1	K.GSFIC[+57.021]HC[+57.021]DMGYSGK.K	1303		C[+57]*2	809.826	2	1618.64	1618.64	0	-0.5	Specific	894.84	585.6	585.6	15	662	>hFBN1-Nterm 070820	1	DW030119_4.7550.7550.2	controllerType=0 controllerNumber=1 scan=7550	20.9356
06428:2	1	K.GSFIC[+57.021]HC[+57.021]DMGYSGK.K	1303		C[+57]*2	809.826	2	1618.64	1618.64	0	-0.1	Specific	980.21	612.56	612.56	17	662	>hFBN1-Nterm 070820	1	DW030119_4.7425.7425.2	controllerType=0 controllerNumber=1 scan=7425	20.6992
06648:2	1	K.GSFIC[+57.021]HC[+57.021]DMGYSGK.K	1303		C[+57]*2	809.824	2	1618.64	1618.64	0	-1.9	Specific	982.88	657.3	657.3	16.71	662	>hFBN1-Nterm 070820	1	DW030119_4.7606.7606.2	controllerType=0 controllerNumber=1 scan=7606	21.0493
06500:2	1	K.GSFIC[+57.021]HC[+57.021]DMGYSGK.K	1303		C[+57]*2	809.825	2	1618.64	1618.64	0	-0.9	Specific	985.78	629.82	629.82	16.71	662	>hFBN1-Nterm 070820	1	DW030119_4.7483.7483.2	controllerType=0 controllerNumber=1 scan=7483	20.8087
05973:3	1	K.GSFIC[+57.021]HC[+57.021]DMGYS[+162.053]GK.K	1303	Hex(1)	C[+57]*2, S[+162]	594.238	3	1780.7	1780.7	0	0.7	Specific	655.15	522.77	12.7	11.24	662	>hFBN1-Nterm 070820	1	DW030119_4.7038.7038.3	controllerType=0 controllerNumber=1 scan=7038	19.9763
05868:2	1	K.GSFIC[+57.021]HC[+57.021]DMGYS[+162.053]GK.K	1303	Hex(1)	C[+57]*2, S[+162]	890.855	2	1780.7	1780.7	0	2.8	Specific	695.66	546.43	23.72	9.82	662	>hFBN1-Nterm 070820	1	DW030119_4.6946.6946.2	controllerType=0 controllerNumber=1 scan=6946	19.7947
05829:3	1	K.GSFIC[+57.021]HC[+57.021]DMGYS[+162.053]GK.K	1303	Hex(1)	C[+57]*2, S[+162]	594.237	3	1780.7	1780.7	0	-0.3	Specific	727.51	587.27	10.17	12.24	662	>hFBN1-Nterm 070820	1	DW030119_4.6912.6912.3	controllerType=0 controllerNumber=1 scan=6912	19.73
05901:3	1	K.GSFIC[+57.021]HC[+57.021]DMGYS[+162.053]GK.K	1303	Hex(1)	C[+57]*2, S[+162]	594.237	3	1780.7	1780.7	0	-0.2	Specific	773.28	621.57	16.57	13.24	662	>hFBN1-Nterm 070820	1	DW030119_4.6977.6977.3	controllerType=0 controllerNumber=1 scan=6977	19.8616
05758:3	1	K.GSFIC[+57.021]HC[+57.021]DMGYS[+162.053]GK.K	1303	Hex(1)	C[+57]*2, S[+162]	594.237	3	1780.7	1780.7	0	-0.8	Specific	787.34	585.65	21.73	13.24	662	>hFBN1-Nterm 070820	1	DW030119_4.6850.6850.3	controllerType=0 controllerNumber=1 scan=6850	19.6126
05801:2	1	K.GSFIC[+57.021]HC[+57.021]DMGYS[+162.053]GK.K	1303	Hex(1)	C[+57]*2, S[+162]	890.853	2	1780.7	1780.7	0	0.5	Specific	794.63	571.26	30.85	13	662	>hFBN1-Nterm 070820	1	DW030119_4.6886.6886.2	controllerType=0 controllerNumber=1 scan=6886	19.6779
02490:3	1	K.HAVC[+57.021]TNTAGSFK.C	1338		C[+57]	431.539	3	1292.6	1292.61	0	-2.2	Specific	513.37	430.4	430.4	6.87	662	>hFBN1-Nterm 070820	1	DW030119_4.4079.4079.3	controllerType=0 controllerNumber=1 scan=4079	13.7705
02428:3	1	K.HAVC[+57.021]TNTAGSFK.C	1338		C[+57]	431.539	3	1292.6	1292.61	0	-2.7	Specific	544.69	542.21	542.21	7.05	662	>hFBN1-Nterm 070820	1	DW030119_4.4024.4024.3	controllerType=0 controllerNumber=1 scan=4024	13.6539
02313:3	1	K.HAVC[+57.021]TNTAGSFK.C	1338		C[+57]	431.539	3	1292.6	1292.61	0	-2.2	Specific	548.36	494.1	494.1	7.05	662	>hFBN1-Nterm 070820	1	DW030119_4.3915.3915.3	controllerType=0 controllerNumber=1 scan=3915	13.4219
02609:3	1	K.HAVC[+57.021]TNTAGSFK.C	1338		C[+57]	431.539	3	1292.6	1292.61	0	-2.2	Specific	571.01	543.84	543.84	8.25	662	>hFBN1-Nterm 070820	1	DW030119_4.4188.4188.3	controllerType=0 controllerNumber=1 scan=4188	14.0131
02550:3	1	K.HAVC[+57.021]TNTAGSFK.C	1338		C[+57]	431.539	3	1292.6	1292.61	0	-1.4	Specific	571.36	462.7	462.7	8.25	662	>hFBN1-Nterm 070820	1	DW030119_4.4133.4133.3	controllerType=0 controllerNumber=1 scan=4133	13.8907
02373:3	1	K.HAVC[+57.021]TNTAGSFK.C	1338		C[+57]	431.539	3	1292.6	1292.61	0	-2.9	Specific	594.8	490.78	490.78	8.25	662	>hFBN1-Nterm 070820	1	DW030119_4.3970.3970.3	controllerType=0 controllerNumber=1 scan=3970	13.5394
02257:3	1	K.HAVC[+57.021]TNTAGSFK.C	1338		C[+57]	431.538	3	1292.6	1292.61	0	-4.5	Specific	618.65	548.75	548.75	8.14	662	>hFBN1-Nterm 070820	1	DW030119_4.3862.3862.3	controllerType=0 controllerNumber=1 scan=3862	13.3056
02192:3	1	K.HAVC[+57.021]TNTAGSFK.C	1338		C[+57]	431.539	3	1292.6	1292.61	0	-2.9	Specific	620.93	553.8	553.8	9.25	662	>hFBN1-Nterm 070820	1	DW030119_4.3796.3796.3	controllerType=0 controllerNumber=1 scan=3796	13.1586
21929:2	1	K.HAVC[+57.021]TNTAGSFK.C	1338		C[+57]	646.805	2	1292.6	1292.61	0	-1.5	Specific	632.48	608.95	608.95	7.17	662	>hFBN1-Nterm 070820	1	DW030119_4.21948.21948.2	controllerType=0 controllerNumber=1 scan=21948	55.9672
18131:2	1	K.HAVC[+57.021]TNTAGSFK.C	1338		C[+57]	646.806	2	1292.6	1292.61	0	-0.5	Specific	727.09	706.42	706.42	10.18	662	>hFBN1-Nterm 070820	1	DW030119_4.17873.17873.2	controllerType=0 controllerNumber=1 scan=17873	43.9669
02753:2	1	K.HAVC[+57.021]TNTAGSFK.C	1338		C[+57]	646.806	2	1292.61	1292.61	0	0.1	Specific	760.79	683.1	683.1	11.18	662	>hFBN1-Nterm 070820	1	DW030119_4.4316.4316.2	controllerType=0 controllerNumber=1 scan=4316	14.292
02692:2	1	K.HAVC[+57.021]TNTAGSFK.C	1338		C[+57]	646.805	2	1292.6	1292.61	0	-1.6	Specific	852.96	782.01	782.01	12.89	662	>hFBN1-Nterm 070820	1	DW030119_4.4261.4261.2	controllerType=0 controllerNumber=1 scan=4261	14.1697
02500:2	1	K.HAVC[+57.021]TNTAGSFK.C	1338		C[+57]	646.805	2	1292.6	1292.61	0	-2	Specific	899.72	759.95	759.95	12.89	662	>hFBN1-Nterm 070820	1	DW030119_4.4089.4089.2	controllerType=0 controllerNumber=1 scan=4089	13.7933
02622:2	1	K.HAVC[+57.021]TNTAGSFK.C	1338		C[+57]	646.806	2	1292.6	1292.61	0	-1.1	Specific	905.67	782.43	782.43	15.01	662	>hFBN1-Nterm 070820	1	DW030119_4.4200.4200.2	controllerType=0 controllerNumber=1 scan=4200	14.0393
02437:2	1	K.HAVC[+57.021]TNTAGSFK.C	1338		C[+57]	646.806	2	1292.6	1292.61	0	-0.8	Specific	924.46	750.27	750.27	15.3	662	>hFBN1-Nterm 070820	1	DW030119_4.4034.4034.2	controllerType=0 controllerNumber=1 scan=4034	13.6759
02324:2	1	K.HAVC[+57.021]TNTAGSFK.C	1338		C[+57]	646.805	2	1292.6	1292.61	0	-1.8	Specific	929.05	774.91	774.91	15.01	662	>hFBN1-Nterm 070820	1	DW030119_4.3925.3925.2	controllerType=0 controllerNumber=1 scan=3925	13.4444
02561:2	1	K.HAVC[+57.021]TNTAGSFK.C	1338		C[+57]	646.805	2	1292.6	1292.61	0	-1.8	Specific	929.33	813.11	813.11	15.01	662	>hFBN1-Nterm 070820	1	DW030119_4.4144.4144.2	controllerType=0 controllerNumber=1 scan=4144	13.9139
02382:2	1	K.HAVC[+57.021]TNTAGSFK.C	1338		C[+57]	646.805	2	1292.6	1292.61	0	-1.8	Specific	942.7	790.92	790.92	13.89	662	>hFBN1-Nterm 070820	1	DW030119_4.3979.3979.2	controllerType=0 controllerNumber=1 scan=3979	13.5605
02471:3	1	K.HAVC[+57.021]TN[+15.995]TAGSFK.C	1338		C[+57], N[+16]	436.87	3	1308.6	1308.6	0	-2.7	Specific	493.21	384.97	259.05	6.87	662	>hFBN1-Nterm 070820	1	DW030119_4.4063.4063.3	controllerType=0 controllerNumber=1 scan=4063	13.7365
02542:3	1	K.HAVC[+57.021]TN[+15.995]TAGSFK.C	1338		C[+57], N[+16]	436.871	3	1308.6	1308.6	0	-2.2	Specific	501.32	381	255.54	6.87	662	>hFBN1-Nterm 070820	1	DW030119_4.4125.4125.3	controllerType=0 controllerNumber=1 scan=4125	13.8715
02176:3	1	K.HAVC[+57.021]TN[+15.995]TAGSFK.C	1338		C[+57], N[+16]	436.871	3	1308.6	1308.6	0	-1.5	Specific	507.66	404.1	295.67	6.87	662	>hFBN1-Nterm 070820	1	DW030119_4.3778.3778.3	controllerType=0 controllerNumber=1 scan=3778	13.1166
02280:3	1	K.HAVC[+57.021]TN[+15.995]TAGSFK.C	1338		C[+57], N[+16]	436.871	3	1308.6	1308.6	0	-0.6	Specific	522.99	424.67	303.58	7.33	662	>hFBN1-Nterm 070820	1	DW030119_4.3882.3882.3	controllerType=0 controllerNumber=1 scan=3882	13.3516
02337:3	1	K.HAVC[+57.021]TN[+15.995]TAGSFK.C	1338		C[+57], N[+16]	436.87	3	1308.6	1308.6	0	-3.6	Specific	534.85	442.06	303.08	7.05	662	>hFBN1-Nterm 070820	1	DW030119_4.3937.3937.3	controllerType=0 controllerNumber=1 scan=3937	13.4706
02400:3	1	K.HAVC[+57.021]TN[+15.995]TAGSFK.C	1338		C[+57], N[+16]	436.87	3	1308.6	1308.6	0	-3.8	Specific	561.83	460.45	323.13	8.25	662	>hFBN1-Nterm 070820	1	DW030119_4.3997.3997.3	controllerType=0 controllerNumber=1 scan=3997	13.5971
02610:2	1	K.HAVC[+57.021]TN[+15.995]TAGSFK.C	1338		C[+57], N[+16]	654.802	2	1308.6	1308.6	0	-2.8	Specific	762.54	612.45	443.78	10.58	662	>hFBN1-Nterm 070820	1	DW030119_4.4189.4189.2	controllerType=0 controllerNumber=1 scan=4189	14.0153
02315:2	1	K.HAVC[+57.021]TN[+15.995]TAGSFK.C	1338		C[+57], N[+16]	654.801	2	1308.59	1308.6	0	-4.3	Specific	788.29	638.15	450.2	9.47	662	>hFBN1-Nterm 070820	1	DW030119_4.3917.3917.2	controllerType=0 controllerNumber=1 scan=3917	13.4262
02374:2	1	K.HAVC[+57.021]TN[+15.995]TAGSFK.C	1338		C[+57], N[+16]	654.802	2	1308.6	1308.6	0	-2.8	Specific	859.44	693.98	451.22	12.89	662	>hFBN1-Nterm 070820	1	DW030119_4.3971.3971.2	controllerType=0 controllerNumber=1 scan=3971	13.5413
02431:2	1	K.HAVC[+57.021]TN[+15.995]TAGSFK.C	1338		C[+57], N[+16]	654.803	2	1308.6	1308.6	0	-1.5	Specific	861.76	706.52	463.74	12.89	662	>hFBN1-Nterm 070820	1	DW030119_4.4027.4027.2	controllerType=0 controllerNumber=1 scan=4027	13.6588
02552:2	1	K.HAVC[+57.021]TN[+15.995]TAGSFK.C	1338		C[+57], N[+16]	654.802	2	1308.6	1308.6	0	-2	Specific	888.03	737.05	460.83	12.89	662	>hFBN1-Nterm 070820	1	DW030119_4.4135.4135.2	controllerType=0 controllerNumber=1 scan=4135	13.8941
02492:2	1	K.HAVC[+57.021]TN[+15.995]TAGSFK.C	1338		C[+57], N[+16]	654.802	2	1308.6	1308.6	0	-2.8	Specific	912.69	744.76	484.33	13.89	662	>hFBN1-Nterm 070820	1	DW030119_4.4081.4081.2	controllerType=0 controllerNumber=1 scan=4081	13.774
18113:2	1	K.HAVC[+57.021]T[+162.053]NTAGSFK.C	1338	Hex(1)	C[+57], T[+162]	727.832	2	1454.66	1454.66	0	-1.5	Specific	99.13	99.13	4	2.05	662	>hFBN1-Nterm 070820	1	DW030119_4.17854.17854.2	controllerType=0 controllerNumber=1 scan=17854	43.9208
18128:3	1	K.HAVC[+57.021]T[+162.053]NTAGSFK.C	1338	Hex(1)	C[+57], T[+162]	485.557	3	1454.66	1454.66	0	-1.4	Specific	184.3	184.3	4	2.19	662	>hFBN1-Nterm 070820	1	DW030119_4.17870.17870.3	controllerType=0 controllerNumber=1 scan=17870	43.9604
21918:3	1	K.HAVC[+57.021]TNTAGS[+162.053]FK.C	1338	Hex(1)	C[+57], S[+162]	485.557	3	1454.66	1454.66	0	-1.6	Specific	264.27	264.27	20.34	3.25	662	>hFBN1-Nterm 070820	1	DW030119_4.21938.21938.3	controllerType=0 controllerNumber=1 scan=21938	55.9434
02544:3	1	K.HAVC[+57.021]TNTAGS[+162.053]FK.C	1338	Hex(1)	C[+57], S[+162]	485.557	3	1454.66	1454.66	0	-0.8	Specific	491.24	483.62	23.12	7.16	662	>hFBN1-Nterm 070820	1	DW030119_4.4126.4126.3	controllerType=0 controllerNumber=1 scan=4126	13.8736
02148:3	1	K.HAVC[+57.021]TNTAGS[+162.053]FK.C	1338	Hex(1)	C[+57], S[+162]	485.557	3	1454.66	1454.66	0	-1.8	Specific	507.38	507.38	20.77	6.87	662	>hFBN1-Nterm 070820	1	DW030119_4.3748.3748.3	controllerType=0 controllerNumber=1 scan=3748	13.0471
21916:2	1	K.HAVC[+57.021]T[+162.053]NTAGSFK.C	1338	Hex(1)	C[+57], T[+162]	727.832	2	1454.66	1454.66	0	-1.1	Specific	528.02	505.18	4	6.81	662	>hFBN1-Nterm 070820	1	DW030119_4.21936.21936.2	controllerType=0 controllerNumber=1 scan=21936	55.9391
02617:3	1	K.HAVC[+57.021]TNTAGS[+162.053]FK.C	1338	Hex(1)	C[+57], S[+162]	485.557	3	1454.66	1454.66	0	-1.2	Specific	563.63	538.87	22.62	8.25	662	>hFBN1-Nterm 070820	1	DW030119_4.4195.4195.3	controllerType=0 controllerNumber=1 scan=4195	14.0275
02242:3	1	K.HAVC[+57.021]TNTAGS[+162.053]FK.C	1338	Hex(1)	C[+57], S[+162]	485.557	3	1454.66	1454.66	0	-1.6	Specific	580.51	565.92	24.79	8.25	662	>hFBN1-Nterm 070820	1	DW030119_4.3848.3848.3	controllerType=0 controllerNumber=1 scan=3848	13.2753
02808:2	1	K.HAVC[+57.021]TNTAGS[+162.053]FK.C	1338	Hex(1)	C[+57], S[+162]	727.831	2	1454.65	1454.66	0	-2.6	Specific	590.08	542.47	0	8.01	662	>hFBN1-Nterm 070820	1	DW030119_4.4362.4362.2	controllerType=0 controllerNumber=1 scan=4362	14.3942
02190:3	1	K.HAVC[+57.021]TNTAGS[+162.053]FK.C	1338	Hex(1)	C[+57], S[+162]	485.557	3	1454.66	1454.66	0	-1.4	Specific	595.1	588.28	25.48	8.25	662	>hFBN1-Nterm 070820	1	DW030119_4.3794.3794.3	controllerType=0 controllerNumber=1 scan=3794	13.1542
02301:3	1	K.HAVC[+57.021]TNTAGS[+162.053]FK.C	1338	Hex(1)	C[+57], S[+162]	485.557	3	1454.66	1454.66	0	-1.9	Specific	619.24	611.58	21.85	9.25	662	>hFBN1-Nterm 070820	1	DW030119_4.3903.3903.3	controllerType=0 controllerNumber=1 scan=3903	13.3973
02723:2	1	K.HAVC[+57.021]T[+162.053]NTAGSFK.C	1338	Hex(1)	C[+57], T[+162]	727.831	2	1454.66	1454.66	0	-2	Specific	642.67	550.01	4	9.01	662	>hFBN1-Nterm 070820	1	DW030119_4.4290.4290.2	controllerType=0 controllerNumber=1 scan=4290	14.2365
02478:3	1	K.HAVC[+57.021]TNTAGS[+162.053]FK.C	1338	Hex(1)	C[+57], S[+162]	485.557	3	1454.66	1454.66	0	-1	Specific	662.69	634.77	22.65	10.25	662	>hFBN1-Nterm 070820	1	DW030119_4.4069.4069.3	controllerType=0 controllerNumber=1 scan=4069	13.7496
02362:3	1	K.HAVC[+57.021]TNTAGS[+162.053]FK.C	1338	Hex(1)	C[+57], S[+162]	485.557	3	1454.66	1454.66	0	-1.5	Specific	675.6	670.81	24.53	10.25	662	>hFBN1-Nterm 070820	1	DW030119_4.3958.3958.3	controllerType=0 controllerNumber=1 scan=3958	13.5154
02417:3	1	K.HAVC[+57.021]TNTAGS[+162.053]FK.C	1338	Hex(1)	C[+57], S[+162]	485.557	3	1454.66	1454.66	0	-0.9	Specific	681.11	636.24	22.91	10.53	662	>hFBN1-Nterm 070820	1	DW030119_4.4013.4013.3	controllerType=0 controllerNumber=1 scan=4013	13.6311
02665:2	1	K.HAVC[+57.021]TNTAGS[+162.053]FK.C	1338	Hex(1)	C[+57], S[+162]	727.832	2	1454.66	1454.66	0	-0.4	Specific	692.42	607.28	0	10.3	662	>hFBN1-Nterm 070820	1	DW030119_4.4237.4237.2	controllerType=0 controllerNumber=1 scan=4237	14.1194
02597:2	1	K.HAVC[+57.021]T[+162.053]NTAGSFK.C	1338	Hex(1)	C[+57], T[+162]	727.832	2	1454.66	1454.66	0	-1	Specific	771.71	696.94	4	12.01	662	>hFBN1-Nterm 070820	1	DW030119_4.4179.4179.2	controllerType=0 controllerNumber=1 scan=4179	13.9918
02147:2	1	K.HAVC[+57.021]TNTAGS[+162.053]FK.C	1338	Hex(1)	C[+57], S[+162]	727.831	2	1454.66	1454.66	0	-1.8	Specific	796.67	704.07	0	12.01	662	>hFBN1-Nterm 070820	1	DW030119_4.3747.3747.2	controllerType=0 controllerNumber=1 scan=3747	13.0449
02189:2	1	K.HAVC[+57.021]TNTAGS[+162.053]FK.C	1338	Hex(1)	C[+57], S[+162]	727.832	2	1454.66	1454.66	0	-1.3	Specific	844.24	760.98	24.77	13.01	662	>hFBN1-Nterm 070820	1	DW030119_4.3793.3793.2	controllerType=0 controllerNumber=1 scan=3793	13.1531
02416:2	1	K.HAVC[+57.021]TNTAGS[+162.053]FK.C	1338	Hex(1)	C[+57], S[+162]	727.832	2	1454.66	1454.66	0	-0.7	Specific	847.52	752.35	8.28	13.3	662	>hFBN1-Nterm 070820	1	DW030119_4.4012.4012.2	controllerType=0 controllerNumber=1 scan=4012	13.63
02541:2	1	K.HAVC[+57.021]TNTAGS[+162.053]FK.C	1338	Hex(1)	C[+57], S[+162]	727.832	2	1454.66	1454.66	0	-1.6	Specific	854.79	765.81	17.09	14.01	662	>hFBN1-Nterm 070820	1	DW030119_4.4124.4124.2	controllerType=0 controllerNumber=1 scan=4124	13.8698
02360:2	1	K.HAVC[+57.021]TNTAGS[+162.053]FK.C	1338	Hex(1)	C[+57], S[+162]	727.832	2	1454.66	1454.66	0	-1.6	Specific	862.28	789.41	17.45	14.01	662	>hFBN1-Nterm 070820	1	DW030119_4.3957.3957.2	controllerType=0 controllerNumber=1 scan=3957	13.5142
02241:2	1	K.HAVC[+57.021]TNTAGS[+162.053]FK.C	1338	Hex(1)	C[+57], S[+162]	727.832	2	1454.66	1454.66	0	-1.5	Specific	863.26	772.24	18.71	14.01	662	>hFBN1-Nterm 070820	1	DW030119_4.3847.3847.2	controllerType=0 controllerNumber=1 scan=3847	13.2741
02476:2	1	K.HAVC[+57.021]TNTAGS[+162.053]FK.C	1338	Hex(1)	C[+57], S[+162]	727.832	2	1454.66	1454.66	0	-0.7	Specific	865.66	777.38	16.71	14.3	662	>hFBN1-Nterm 070820	1	DW030119_4.4067.4067.2	controllerType=0 controllerNumber=1 scan=4067	13.7471
02300:2	1	K.HAVC[+57.021]TNTAGS[+162.053]FK.C	1338	Hex(1)	C[+57], S[+162]	727.831	2	1454.66	1454.66	0	-1.7	Specific	866.44	781.04	15	14.01	662	>hFBN1-Nterm 070820	1	DW030119_4.3902.3902.2	controllerType=0 controllerNumber=1 scan=3902	13.3962
18120:3	1	K.HAVC[+57.021]T[+162.053]N[+15.995]TAGSFK.C	1338	Hex(1)	C[+57], N[+16], T[+162]	490.888	3	1470.65	1470.65	0	-1.9	Specific	102.57	102.57	4	2.05	662	>hFBN1-Nterm 070820	1	DW030119_4.17861.17861.3	controllerType=0 controllerNumber=1 scan=17861	43.9377
18109:2	1	K.HAVC[+57.021]T[+162.053]N[+15.995]TAGSFK.C	1338	Hex(1)	C[+57], N[+16], T[+162]	735.829	2	1470.65	1470.65	0	-1.3	Specific	134.66	134.66	4	2.08	662	>hFBN1-Nterm 070820	1	DW030119_4.17850.17850.2	controllerType=0 controllerNumber=1 scan=17850	43.9121
21915:2	1	K.HAVC[+57.021]T[+162.053]N[+15.995]TAGSFK.C	1338	Hex(1)	C[+57], N[+16], T[+162]	735.828	2	1470.65	1470.65	0	-2.3	Specific	273.66	273.66	4	2.77	662	>hFBN1-Nterm 070820	1	DW030119_4.21934.21934.2	controllerType=0 controllerNumber=1 scan=21934	55.9331
03197:2	1	K.HAVC[+57.021]T[+162.053]N[+15.995]TAGSFK.C	1338	Hex(1)	C[+57], N[+16], T[+162]	735.829	2	1470.65	1470.65	0	-1.8	Specific	369.12	340.26	4	3.59	662	>hFBN1-Nterm 070820	1	DW030119_4.4694.4694.2	controllerType=0 controllerNumber=1 scan=4694	15.1132
21917:3	1	K.HAVC[+57.021]TN[+15.995]TAGS[+162.053]FK.C	1338	Hex(1)	C[+57], N[+16], S[+162]	490.888	3	1470.65	1470.65	0	-1.5	Specific	383.96	369.97	0	6.4	662	>hFBN1-Nterm 070820	1	DW030119_4.21937.21937.3	controllerType=0 controllerNumber=1 scan=21937	55.9413
02971:2	1	K.HAVC[+57.021]TN[+15.995]TAGS[+162.053]FK.C	1338	Hex(1)	C[+57], N[+16], S[+162]	735.829	2	1470.65	1470.65	0	-1.3	Specific	450.75	404.84	0	5.45	662	>hFBN1-Nterm 070820	1	DW030119_4.4510.4510.2	controllerType=0 controllerNumber=1 scan=4510	14.7139
02587:3	1	K.HAVC[+57.021]TN[+15.995]TAGS[+162.053]FK.C	1338	Hex(1)	C[+57], N[+16], S[+162]	490.889	3	1470.65	1470.65	0	-0.2	Specific	464.44	464.44	25.08	7.1	662	>hFBN1-Nterm 070820	1	DW030119_4.4169.4169.3	controllerType=0 controllerNumber=1 scan=4169	13.9691
02143:3	1	K.HAVC[+57.021]TN[+15.995]TAGS[+162.053]FK.C	1338	Hex(1)	C[+57], N[+16], S[+162]	490.888	3	1470.65	1470.65	0	-1.9	Specific	541.34	541.34	11.68	7.05	662	>hFBN1-Nterm 070820	1	DW030119_4.3742.3742.3	controllerType=0 controllerNumber=1 scan=3742	13.0328
03029:2	1	K.HAVC[+57.021]TN[+15.995]TAGS[+162.053]FK.C	1338	Hex(1)	C[+57], N[+16], S[+162]	735.828	2	1470.65	1470.65	0	-2.8	Specific	558.26	504.32	7.59	5.69	662	>hFBN1-Nterm 070820	1	DW030119_4.4562.4562.2	controllerType=0 controllerNumber=1 scan=4562	14.8296
02527:3	1	K.HAVC[+57.021]TN[+15.995]TAGS[+162.053]FK.C	1338	Hex(1)	C[+57], N[+16], S[+162]	490.888	3	1470.65	1470.65	0	-2.4	Specific	560.43	554.23	24.78	8.25	662	>hFBN1-Nterm 070820	1	DW030119_4.4112.4112.3	controllerType=0 controllerNumber=1 scan=4112	13.8439
02831:2	1	K.HAVC[+57.021]T[+162.053]N[+15.995]TAGSFK.C	1338	Hex(1)	C[+57], N[+16], T[+162]	735.829	2	1470.65	1470.65	0	-1.1	Specific	563.33	489.02	5.46	8.01	662	>hFBN1-Nterm 070820	1	DW030119_4.4383.4383.2	controllerType=0 controllerNumber=1 scan=4383	14.4382
02758:2	1	K.HAVC[+57.021]T[+162.053]N[+15.995]TAGSFK.C	1338	Hex(1)	C[+57], N[+16], T[+162]	735.829	2	1470.65	1470.65	0	-1.9	Specific	595.02	514.92	4	8.01	662	>hFBN1-Nterm 070820	1	DW030119_4.4321.4321.2	controllerType=0 controllerNumber=1 scan=4321	14.3048
02185:3	1	K.HAVC[+57.021]TN[+15.995]TAGS[+162.053]FK.C	1338	Hex(1)	C[+57], N[+16], S[+162]	490.889	3	1470.65	1470.65	0	-1.4	Specific	605.91	596.87	25.02	9.25	662	>hFBN1-Nterm 070820	1	DW030119_4.3788.3788.3	controllerType=0 controllerNumber=1 scan=3788	13.142
02695:2	1	K.HAVC[+57.021]T[+162.053]N[+15.995]TAGSFK.C	1338	Hex(1)	C[+57], N[+16], T[+162]	735.83	2	1470.65	1470.65	0	-0.4	Specific	633.97	565.35	4	9.3	662	>hFBN1-Nterm 070820	1	DW030119_4.4265.4265.2	controllerType=0 controllerNumber=1 scan=4265	14.1806
02636:2	1	K.HAVC[+57.021]TN[+15.995]TAGS[+162.053]FK.C	1338	Hex(1)	C[+57], N[+16], S[+162]	735.83	2	1470.65	1470.65	0	-0.9	Specific	656.04	539.21	5.68	10.01	662	>hFBN1-Nterm 070820	1	DW030119_4.4211.4211.2	controllerType=0 controllerNumber=1 scan=4211	14.0615
02231:3	1	K.HAVC[+57.021]TN[+15.995]TAGS[+162.053]FK.C	1338	Hex(1)	C[+57], N[+16], S[+162]	490.888	3	1470.65	1470.65	0	-1.9	Specific	668.97	643.29	25.49	10.25	662	>hFBN1-Nterm 070820	1	DW030119_4.3837.3837.3	controllerType=0 controllerNumber=1 scan=3837	13.2518
02463:3	1	K.HAVC[+57.021]TN[+15.995]TAGS[+162.053]FK.C	1338	Hex(1)	C[+57], N[+16], S[+162]	490.888	3	1470.65	1470.65	0	-1.8	Specific	673.66	652.73	23.84	10.25	662	>hFBN1-Nterm 070820	1	DW030119_4.4057.4057.3	controllerType=0 controllerNumber=1 scan=4057	13.7256
02404:3	1	K.HAVC[+57.021]TN[+15.995]TAGS[+162.053]FK.C	1338	Hex(1)	C[+57], N[+16], S[+162]	490.888	3	1470.65	1470.65	0	-1.7	Specific	706.71	658.83	25.5	11.25	662	>hFBN1-Nterm 070820	1	DW030119_4.4001.4001.3	controllerType=0 controllerNumber=1 scan=4001	13.6077
02349:3	1	K.HAVC[+57.021]TN[+15.995]TAGS[+162.053]FK.C	1338	Hex(1)	C[+57], N[+16], S[+162]	490.888	3	1470.65	1470.65	0	-1.5	Specific	722.46	670.58	24.81	11.25	662	>hFBN1-Nterm 070820	1	DW030119_4.3946.3946.3	controllerType=0 controllerNumber=1 scan=3946	13.4914
02135:2	1	K.HAVC[+57.021]T[+162.053]N[+15.995]TAGSFK.C	1338	Hex(1)	C[+57], N[+16], T[+162]	735.83	2	1470.65	1470.65	0	0.4	Specific	751.21	591.12	4	12.3	662	>hFBN1-Nterm 070820	1	DW030119_4.3732.3732.2	controllerType=0 controllerNumber=1 scan=3732	13.0097
02220:2	1	K.HAVC[+57.021]TN[+15.995]TAGS[+162.053]FK.C	1338	Hex(1)	C[+57], N[+16], S[+162]	735.829	2	1470.65	1470.65	0	-1.7	Specific	762.42	676.55	7.37	12.01	662	>hFBN1-Nterm 070820	1	DW030119_4.3826.3826.2	controllerType=0 controllerNumber=1 scan=3826	13.2283
02290:3	1	K.HAVC[+57.021]TN[+15.995]TAGS[+162.053]FK.C	1338	Hex(1)	C[+57], N[+16], S[+162]	490.888	3	1470.65	1470.65	0	-1.5	Specific	774.91	693.57	25.09	12.25	662	>hFBN1-Nterm 070820	1	DW030119_4.3891.3891.3	controllerType=0 controllerNumber=1 scan=3891	13.3724
02177:2	1	K.HAVC[+57.021]TN[+15.995]TAGS[+162.053]FK.C	1338	Hex(1)	C[+57], N[+16], S[+162]	735.829	2	1470.65	1470.65	0	-2	Specific	789.11	698.03	10.47	12.01	662	>hFBN1-Nterm 070820	1	DW030119_4.3780.3780.2	controllerType=0 controllerNumber=1 scan=3780	13.1222
02513:2	1	K.HAVC[+57.021]TN[+15.995]TAGS[+162.053]FK.C	1338	Hex(1)	C[+57], N[+16], S[+162]	735.829	2	1470.65	1470.65	0	-1.3	Specific	830.64	628	17.05	13.01	662	>hFBN1-Nterm 070820	1	DW030119_4.4100.4100.2	controllerType=0 controllerNumber=1 scan=4100	13.8171
02574:2	1	K.HAVC[+57.021]TN[+15.995]TAGS[+162.053]FK.C	1338	Hex(1)	C[+57], N[+16], S[+162]	735.829	2	1470.65	1470.65	0	-1.8	Specific	840.52	642.17	10.04	13.01	662	>hFBN1-Nterm 070820	1	DW030119_4.4157.4157.2	controllerType=0 controllerNumber=1 scan=4157	13.9415
02392:2	1	K.HAVC[+57.021]TN[+15.995]TAGS[+162.053]FK.C	1338	Hex(1)	C[+57], N[+16], S[+162]	735.828	2	1470.65	1470.65	0	-2.3	Specific	841.95	750.44	14.24	13.01	662	>hFBN1-Nterm 070820	1	DW030119_4.3990.3990.2	controllerType=0 controllerNumber=1 scan=3990	13.5849
02449:2	1	K.HAVC[+57.021]TN[+15.995]TAGS[+162.053]FK.C	1338	Hex(1)	C[+57], N[+16], S[+162]	735.829	2	1470.65	1470.65	0	-1.7	Specific	845.27	756.32	22.48	13.01	662	>hFBN1-Nterm 070820	1	DW030119_4.4045.4045.2	controllerType=0 controllerNumber=1 scan=4045	13.7001
02278:2	1	K.HAVC[+57.021]TN[+15.995]TAGS[+162.053]FK.C	1338	Hex(1)	C[+57], N[+16], S[+162]	735.829	2	1470.65	1470.65	0	-1.4	Specific	848.08	739.71	15.4	13.01	662	>hFBN1-Nterm 070820	1	DW030119_4.3880.3880.2	controllerType=0 controllerNumber=1 scan=3880	13.3483
02335:2	1	K.HAVC[+57.021]TN[+15.995]TAGS[+162.053]FK.C	1338	Hex(1)	C[+57], N[+16], S[+162]	735.829	2	1470.65	1470.65	0	-2.1	Specific	853.24	767.33	19.1	14.01	662	>hFBN1-Nterm 070820	1	DW030119_4.3935.3935.2	controllerType=0 controllerNumber=1 scan=3935	13.468
Other Peptides
06756:4	1	R.ALAAPLASYTSHGADAN[+0.984]LEAGN[+15.995]VK.E	14		N[+1][+16]	590.295	4	2358.16	2358.16	0	0.7	Specific	2.29	2.29	2.29	0.12	662	>hFBN1-Nterm 070820	1	DW030119_4.7690.7690.4	controllerType=0 controllerNumber=1 scan=7690	21.2272
06643:4	1	R.ALAAPLASYTSHGADAN[+0.984]LEAGN[+15.995]VK.E	14		N[+1][+16]	590.295	4	2358.16	2358.16	0	-0.2	Specific	7.01	7.01	7.01	0.12	662	>hFBN1-Nterm 070820	1	DW030119_4.7601.7601.4	controllerType=0 controllerNumber=1 scan=7601	21.0379
06957:4	1	R.ALAAPLASYTSHGADAN[+0.984]LEAGN[+15.995]VK.E	14		N[+1][+16]	590.296	4	2358.16	2358.16	0	2.1	Specific	56.19	56.19	55.16	0.17	662	>hFBN1-Nterm 070820	1	DW030119_4.7862.7862.4	controllerType=0 controllerNumber=1 scan=7862	21.5683
03412:2	1	K.[+14.016]ETRAS[+132.042]R.A	38	Pent(1)	.[14], S[+132]	433.223	2	865.439	865.437	0	1.7	Specific	7.25	7.25	7.25	0.08	662	>hFBN1-Nterm 070820	1	DW030119_4.4877.4877.2	controllerType=0 controllerNumber=1 scan=4877	15.4942
03353:2	1	K.[+14.016]ETRAS[+132.042]R.A	38	Pent(1)	.[14], S[+132]	433.223	2	865.438	865.437	0	0.8	Specific	40.92	40.92	40.92	0.08	662	>hFBN1-Nterm 070820	1	DW030119_4.4825.4825.2	controllerType=0 controllerNumber=1 scan=4825	15.3856
03047:2	1	K.ET[+802.286]RASR.A	38	HexNAc(1)Hex(1)Fuc(1)NeuAc(1)	T[+802]	761.333	2	1521.66	1521.66	0	-3.6	Specific	69.56	48.7	0	0.05	662	>hFBN1-Nterm 070820	1	DW030119_4.4576.4576.2	controllerType=0 controllerNumber=1 scan=4576	14.8604
05194:2	1	R.AS[+349.137]RAK.R	41	HexNAc(1)Fuc(1)	S[+349]	441.231	2	881.454	881.457	0	-3.7	Specific	38.93	38.93	38.93	0.03	662	>hFBN1-Nterm 070820	1	DW030119_4.6368.6368.2	controllerType=0 controllerNumber=1 scan=6368	18.6678
04315:4	1	R.RGGGGHDALKGPNVC[+57.021]GSR.Y	47		C[+57]	449.477	4	1794.89	1794.88	0	4.7	Specific	106.8	106.8	106.8	0.25	662	>hFBN1-Nterm 070820	1	DW030119_4.5641.5641.3	controllerType=0 controllerNumber=1 scan=5641	17.1419
02286:3	1	R.RGGGGHDALKGPNVC[+57.021]GSR.Y	47		C[+57]	598.963	3	1794.88	1794.88	0	-1.2	Specific	300.67	300.67	300.67	3.16	662	>hFBN1-Nterm 070820	1	DW030119_4.3887.3887.3	controllerType=0 controllerNumber=1 scan=3887	13.3618
01940:3	1	R.RGGGGHDALKGPNVC[+57.021]GSR.Y	47		C[+57]	598.963	3	1794.87	1794.88	0	-1.8	Specific	404.94	404.94	404.94	5.62	662	>hFBN1-Nterm 070820	1	DW030119_4.3536.3536.3	controllerType=0 controllerNumber=1 scan=3536	12.5427
02129:3	1	R.RGGGGHDALKGPNVC[+57.021]GSR.Y	47		C[+57]	598.963	3	1794.87	1794.88	0	-1.6	Specific	457.89	457.89	457.89	6.62	662	>hFBN1-Nterm 070820	1	DW030119_4.3725.3725.3	controllerType=0 controllerNumber=1 scan=3725	12.992
21911:4	1	R.RGGGGHDALKGPNVC[+57.021]GSR.Y	47		C[+57]	449.474	4	1794.87	1794.88	0	-2.5	Specific	512.01	512.01	512.01	8.1	662	>hFBN1-Nterm 070820	1	DW030119_4.21932.21932.4	controllerType=0 controllerNumber=1 scan=21932	55.9287
02742:4	1	R.RGGGGHDALKGPNVC[+57.021]GSR.Y	47		C[+57]	449.474	4	1794.88	1794.88	0	-1.2	Specific	519.72	519.72	519.72	6.98	662	>hFBN1-Nterm 070820	1	DW030119_4.4306.4306.4	controllerType=0 controllerNumber=1 scan=4306	14.271
02210:3	1	R.RGGGGHDALKGPNVC[+57.021]GSR.Y	47		C[+57]	598.963	3	1794.88	1794.88	0	-0.9	Specific	575.01	575.01	575.01	8.06	662	>hFBN1-Nterm 070820	1	DW030119_4.3817.3817.3	controllerType=0 controllerNumber=1 scan=3817	13.2069
02677:4	1	R.RGGGGHDALKGPNVC[+57.021]GSR.Y	47		C[+57]	449.474	4	1794.87	1794.88	0	-1.6	Specific	580.02	580.02	580.02	8.05	662	>hFBN1-Nterm 070820	1	DW030119_4.4248.4248.4	controllerType=0 controllerNumber=1 scan=4248	14.144
18117:4	1	R.RGGGGHDALKGPNVC[+57.021]GSR.Y	47		C[+57]	449.474	4	1794.87	1794.88	0	-2.9	Specific	590.25	590.25	590.25	8.36	662	>hFBN1-Nterm 070820	1	DW030119_4.17859.17859.4	controllerType=0 controllerNumber=1 scan=17859	43.9334
02090:3	1	R.RGGGGHDALKGPNVC[+57.021]GSR.Y	47		C[+57]	598.963	3	1794.87	1794.88	0	-2.4	Specific	594.1	594.1	594.1	8.06	662	>hFBN1-Nterm 070820	1	DW030119_4.3681.3681.3	controllerType=0 controllerNumber=1 scan=3681	12.8844
02605:4	1	R.RGGGGHDALKGPNVC[+57.021]GSR.Y	47		C[+57]	449.474	4	1794.87	1794.88	0	-2.4	Specific	617.46	617.46	617.46	9.05	662	>hFBN1-Nterm 070820	1	DW030119_4.4185.4185.4	controllerType=0 controllerNumber=1 scan=4185	14.0047
02538:4	1	R.RGGGGHDALKGPNVC[+57.021]GSR.Y	47		C[+57]	449.474	4	1794.87	1794.88	0	-2	Specific	619.24	619.24	619.24	9.36	662	>hFBN1-Nterm 070820	1	DW030119_4.4120.4120.4	controllerType=0 controllerNumber=1 scan=4120	13.8604
02009:4	1	R.RGGGGHDALKGPNVC[+57.021]GSR.Y	47		C[+57]	449.474	4	1794.87	1794.88	0	-1.6	Specific	651.88	651.88	651.88	10.05	662	>hFBN1-Nterm 070820	1	DW030119_4.3599.3599.4	controllerType=0 controllerNumber=1 scan=3599	12.6889
03002:4	1	R.RGGGGHDALKGPNVC[+57.021]GSR.Y	47		C[+57]	449.474	4	1794.87	1794.88	0	-2.4	Specific	674.16	674.16	674.16	11.48	662	>hFBN1-Nterm 070820	1	DW030119_4.4539.4539.4	controllerType=0 controllerNumber=1 scan=4539	14.7791
02469:4	1	R.RGGGGHDALKGPNVC[+57.021]GSR.Y	47		C[+57]	449.474	4	1794.87	1794.88	0	-1.8	Specific	679.74	679.74	679.74	11.48	662	>hFBN1-Nterm 070820	1	DW030119_4.4061.4061.4	controllerType=0 controllerNumber=1 scan=4061	13.7323
02353:4	1	R.RGGGGHDALKGPNVC[+57.021]GSR.Y	47		C[+57]	449.474	4	1794.88	1794.88	0	-1.2	Specific	695.83	695.83	695.83	11.48	662	>hFBN1-Nterm 070820	1	DW030119_4.3950.3950.4	controllerType=0 controllerNumber=1 scan=3950	13.4972
02168:3	1	R.RGGGGHDALKGPNVC[+57.021]GSR.Y	47		C[+57]	598.963	3	1794.88	1794.88	0	-1	Specific	702.88	702.88	702.88	11.06	662	>hFBN1-Nterm 070820	1	DW030119_4.3770.3770.3	controllerType=0 controllerNumber=1 scan=3770	13.0984
02098:4	1	R.RGGGGHDALKGPNVC[+57.021]GSR.Y	47		C[+57]	449.474	4	1794.88	1794.88	0	-0.9	Specific	705.28	705.28	705.28	12.48	662	>hFBN1-Nterm 070820	1	DW030119_4.3691.3691.4	controllerType=0 controllerNumber=1 scan=3691	12.91
02141:4	1	R.RGGGGHDALKGPNVC[+57.021]GSR.Y	47		C[+57]	449.474	4	1794.88	1794.88	0	-0.9	Specific	706.77	706.77	706.77	12.48	662	>hFBN1-Nterm 070820	1	DW030119_4.3739.3739.4	controllerType=0 controllerNumber=1 scan=3739	13.0261
02405:4	1	R.RGGGGHDALKGPNVC[+57.021]GSR.Y	47		C[+57]	449.474	4	1794.87	1794.88	0	-2.8	Specific	710.86	710.86	710.86	11.36	662	>hFBN1-Nterm 070820	1	DW030119_4.4002.4002.4	controllerType=0 controllerNumber=1 scan=4002	13.6094
02230:4	1	R.RGGGGHDALKGPNVC[+57.021]GSR.Y	47		C[+57]	449.474	4	1794.87	1794.88	0	-2.2	Specific	718.72	718.72	718.72	12.48	662	>hFBN1-Nterm 070820	1	DW030119_4.3836.3836.4	controllerType=0 controllerNumber=1 scan=3836	13.2506
02292:4	1	R.RGGGGHDALKGPNVC[+57.021]GSR.Y	47		C[+57]	449.474	4	1794.87	1794.88	0	-2.5	Specific	743.33	743.33	743.33	12.48	662	>hFBN1-Nterm 070820	1	DW030119_4.3893.3893.4	controllerType=0 controllerNumber=1 scan=3893	13.3747
02181:4	1	R.RGGGGHDALKGPNVC[+57.021]GSR.Y	47		C[+57]	449.474	4	1794.87	1794.88	0	-1.8	Specific	751.27	751.27	751.27	13.48	662	>hFBN1-Nterm 070820	1	DW030119_4.3784.3784.4	controllerType=0 controllerNumber=1 scan=3784	13.1321
02053:4	1	R.RGGGGHDALKGPNVC[+57.021]GSR.Y	47		C[+57]	449.474	4	1794.88	1794.88	0	-1.2	Specific	752.3	752.3	752.3	13.48	662	>hFBN1-Nterm 070820	1	DW030119_4.3644.3644.4	controllerType=0 controllerNumber=1 scan=3644	12.7977
02002:3	1	R.RGGGGHDALKGPNVC[+57.021]GSR.Y	47		C[+57]	598.963	3	1794.87	1794.88	0	-1.8	Specific	789.61	789.61	789.61	13.18	662	>hFBN1-Nterm 070820	1	DW030119_4.3591.3591.3	controllerType=0 controllerNumber=1 scan=3591	12.6702
02047:3	1	R.RGGGGHDALKGPNVC[+57.021]GSR.Y	47		C[+57]	598.963	3	1794.87	1794.88	0	-1.6	Specific	850.27	850.27	850.27	15.18	662	>hFBN1-Nterm 070820	1	DW030119_4.3636.3636.3	controllerType=0 controllerNumber=1 scan=3636	12.7779
03079:4	1	R.RGGGGHDALKGPN[+0.984]VC[+57.021]GSR.Y	47		C[+57], N[+1]	449.72	4	1795.86	1795.86	0	-1.2	Specific	285.5	285.5	285.5	3.45	662	>hFBN1-Nterm 070820	1	DW030119_4.4598.4598.4	controllerType=0 controllerNumber=1 scan=4598	14.9076
03003:4	1	R.RGGGGHDALKGPN[+0.984]VC[+57.021]GSR.Y	47		C[+57], N[+1]	449.721	4	1795.86	1795.86	0	-0.1	Specific	335.16	335.16	335.16	4.15	662	>hFBN1-Nterm 070820	1	DW030119_4.4539.4539.4	controllerType=0 controllerNumber=1 scan=4539	14.7791
18140:4	1	R.GGGGHDALKGPNVC[+57.021]GSR.Y	48		C[+57]	410.449	4	1638.77	1638.78	0	-2.4	Specific	214.11	214.11	214.11	3.68	662	>hFBN1-Nterm 070820	1	DW030119_4.17880.17880.4	controllerType=0 controllerNumber=1 scan=17880	43.9832
02674:4	1	R.GGGGHDALKGPNVC[+57.021]GSR.Y	48		C[+57]	410.449	4	1638.77	1638.78	0	-1.6	Specific	564.21	564.21	564.21	9.71	662	>hFBN1-Nterm 070820	1	DW030119_4.4246.4246.4	controllerType=0 controllerNumber=1 scan=4246	14.1397
03038:4	1	R.GGGGHDALKGPNVC[+57.021]GSR.Y	48		C[+57]	410.449	4	1638.78	1638.78	0	-0.9	Specific	573.61	573.61	573.61	9.71	662	>hFBN1-Nterm 070820	1	DW030119_4.4568.4568.4	controllerType=0 controllerNumber=1 scan=4568	14.8444
02910:4	1	R.GGGGHDALKGPNVC[+57.021]GSR.Y	48		C[+57]	410.449	4	1638.78	1638.78	0	-0.8	Specific	581.63	581.63	581.63	10	662	>hFBN1-Nterm 070820	1	DW030119_4.4458.4458.4	controllerType=0 controllerNumber=1 scan=4458	14.6014
03180:4	1	R.GGGGHDALKGPNVC[+57.021]GSR.Y	48		C[+57]	410.449	4	1638.77	1638.78	0	-1.5	Specific	590.44	562.67	562.67	9.71	662	>hFBN1-Nterm 070820	1	DW030119_4.4680.4680.4	controllerType=0 controllerNumber=1 scan=4680	15.0828
03111:4	1	R.GGGGHDALKGPNVC[+57.021]GSR.Y	48		C[+57]	410.449	4	1638.77	1638.78	0	-1.6	Specific	590.54	590.54	590.54	9.71	662	>hFBN1-Nterm 070820	1	DW030119_4.4625.4625.4	controllerType=0 controllerNumber=1 scan=4625	14.9655
03240:4	1	R.GGGGHDALKGPNVC[+57.021]GSR.Y	48		C[+57]	410.449	4	1638.77	1638.78	0	-2.1	Specific	591.3	591.23	591.23	9.71	662	>hFBN1-Nterm 070820	1	DW030119_4.4733.4733.4	controllerType=0 controllerNumber=1 scan=4733	15.1972
02733:4	1	R.GGGGHDALKGPNVC[+57.021]GSR.Y	48		C[+57]	410.449	4	1638.77	1638.78	0	-0.9	Specific	599.47	599.47	599.47	9.71	662	>hFBN1-Nterm 070820	1	DW030119_4.4299.4299.4	controllerType=0 controllerNumber=1 scan=4299	14.2568
02973:4	1	R.GGGGHDALKGPNVC[+57.021]GSR.Y	48		C[+57]	410.449	4	1638.77	1638.78	0	-0.9	Specific	605.23	605.23	605.23	10.71	662	>hFBN1-Nterm 070820	1	DW030119_4.4513.4513.4	controllerType=0 controllerNumber=1 scan=4513	14.7222
02795:4	1	R.GGGGHDALKGPNVC[+57.021]GSR.Y	48		C[+57]	410.45	4	1638.78	1638.78	0	-0.3	Specific	624.58	624.58	624.58	11	662	>hFBN1-Nterm 070820	1	DW030119_4.4354.4354.4	controllerType=0 controllerNumber=1 scan=4354	14.3769
02857:4	1	R.GGGGHDALKGPNVC[+57.021]GSR.Y	48		C[+57]	410.449	4	1638.78	1638.78	0	-0.3	Specific	636.15	636.15	636.15	11	662	>hFBN1-Nterm 070820	1	DW030119_4.4408.4408.4	controllerType=0 controllerNumber=1 scan=4408	14.4959
02878:3	1	R.GGGGHDALKGPNVC[+57.021]GSR.Y	48		C[+57]	546.93	3	1638.77	1638.78	0	-1.1	Specific	743.29	743.29	743.29	11.36	662	>hFBN1-Nterm 070820	1	DW030119_4.4426.4426.3	controllerType=0 controllerNumber=1 scan=4426	14.5332
03072:3	1	R.GGGGHDALKGPNVC[+57.021]GSR.Y	48		C[+57]	546.929	3	1638.77	1638.78	0	-2	Specific	759.17	733.68	733.68	12.36	662	>hFBN1-Nterm 070820	1	DW030119_4.4594.4594.3	controllerType=0 controllerNumber=1 scan=4594	14.899
02886:2	1	R.GGGGHDALKGPNVC[+57.021]GSR.Y	48		C[+57]	819.891	2	1638.78	1638.78	0	-0.9	Specific	763.44	671.31	671.31	12.06	662	>hFBN1-Nterm 070820	1	DW030119_4.4434.4434.2	controllerType=0 controllerNumber=1 scan=4434	14.5493
02828:2	1	R.GGGGHDALKGPNVC[+57.021]GSR.Y	48		C[+57]	819.892	2	1638.78	1638.78	0	0	Specific	776.91	669.6	669.6	12.04	662	>hFBN1-Nterm 070820	1	DW030119_4.4380.4380.2	controllerType=0 controllerNumber=1 scan=4380	14.4316
03146:3	1	R.GGGGHDALKGPNVC[+57.021]GSR.Y	48		C[+57]	546.93	3	1638.78	1638.78	0	-0.6	Specific	837.41	831.22	831.22	14.77	662	>hFBN1-Nterm 070820	1	DW030119_4.4651.4651.3	controllerType=0 controllerNumber=1 scan=4651	15.0214
02698:3	1	R.GGGGHDALKGPNVC[+57.021]GSR.Y	48		C[+57]	546.93	3	1638.77	1638.78	0	-1.1	Specific	842.46	822.95	822.95	13.36	662	>hFBN1-Nterm 070820	1	DW030119_4.4268.4268.3	controllerType=0 controllerNumber=1 scan=4268	14.186
02821:3	1	R.GGGGHDALKGPNVC[+57.021]GSR.Y	48		C[+57]	546.93	3	1638.77	1638.78	0	-1.1	Specific	875.41	863.72	863.72	14.36	662	>hFBN1-Nterm 070820	1	DW030119_4.4375.4375.3	controllerType=0 controllerNumber=1 scan=4375	14.4228
02999:3	1	R.GGGGHDALKGPNVC[+57.021]GSR.Y	48		C[+57]	546.929	3	1638.77	1638.78	0	-1.6	Specific	891.66	857.11	857.11	15.48	662	>hFBN1-Nterm 070820	1	DW030119_4.4536.4536.3	controllerType=0 controllerNumber=1 scan=4536	14.773
02933:3	1	R.GGGGHDALKGPNVC[+57.021]GSR.Y	48		C[+57]	546.93	3	1638.77	1638.78	0	-1.1	Specific	892.32	876.03	876.03	15.48	662	>hFBN1-Nterm 070820	1	DW030119_4.4480.4480.3	controllerType=0 controllerNumber=1 scan=4480	14.6494
02757:3	1	R.GGGGHDALKGPNVC[+57.021]GSR.Y	48		C[+57]	546.93	3	1638.77	1638.78	0	-1	Specific	893.39	882.06	882.06	15.48	662	>hFBN1-Nterm 070820	1	DW030119_4.4320.4320.3	controllerType=0 controllerNumber=1 scan=4320	14.3026
02127:4	1	R.GGGGH[+15.995]D[+15.995]ALKGPNVC[+57.021]GS[+162.053]R.Y	48	Hex(1)	C[+57], D[+16], H[+16], S[+162]	458.961	4	1832.82	1832.82	0	2.1	Specific	6.2	1.41	0.99	0.32	662	>hFBN1-Nterm 070820	1	DW030119_4.3722.3722.4	controllerType=0 controllerNumber=1 scan=3722	12.9843
02083:4	1	R.GGGGH[+15.995]D[+15.995]ALKGPNVC[+57.021]GS[+162.053]R.Y	48	Hex(1)	C[+57], D[+16], H[+16], S[+162]	458.96	4	1832.82	1832.82	0	-0.1	Specific	25.26	14.07	14.07	0.32	662	>hFBN1-Nterm 070820	1	DW030119_4.3675.3675.4	controllerType=0 controllerNumber=1 scan=3675	12.8711
02038:4	1	R.GGGGHD[+15.995]ALKGPN[+15.995]VC[+57.021]GS[+162.053]R.Y	48	Hex(1)	C[+57], D[+16], N[+16], S[+162]	458.96	4	1832.82	1832.82	0	-0.1	Specific	44.1	30.5	6.75	0.32	662	>hFBN1-Nterm 070820	1	DW030119_4.3627.3627.4	controllerType=0 controllerNumber=1 scan=3627	12.756
07023:3	1	K.GPNVC[+57.021]GSRYN[+15.995]AYC[+57.021]C[+57.021]PGWK.T	57		C[+57]*3, N[+16]	721.306	3	2161.9	2161.9	0	1.2	Specific	552.04	552.04	152.36	8.8	662	>hFBN1-Nterm 070820	1	DW030119_4.7916.7916.3	controllerType=0 controllerNumber=1 scan=7916	21.6802
22124:2	1	R.YNAYC[+57.021]C[+57.021]PGWK.T	65		C[+57]*2	659.77	2	1318.53	1318.53	0	-1.3	Specific	452.4	452.4	452.4	6.81	662	>hFBN1-Nterm 070820	1	DW030119_4.22128.22128.2	controllerType=0 controllerNumber=1 scan=22128	56.4138
08485:2	1	R.YNAYC[+57.021]C[+57.021]PGWK.T	65		C[+57]*2	659.771	2	1318.53	1318.53	0	-0.3	Specific	453.09	453.09	453.09	5.98	662	>hFBN1-Nterm 070820	1	DW030119_4.9162.9162.2	controllerType=0 controllerNumber=1 scan=9162	24.077
08562:2	1	R.YNAYC[+57.021]C[+57.021]PGWK.T	65		C[+57]*2	659.77	2	1318.53	1318.53	0	-0.7	Specific	473.87	473.87	473.87	7.1	662	>hFBN1-Nterm 070820	1	DW030119_4.9226.9226.2	controllerType=0 controllerNumber=1 scan=9226	24.2047
18343:2	1	R.YNAYC[+57.021]C[+57.021]PGWK.T	65		C[+57]*2	659.769	2	1318.53	1318.53	0	-2	Specific	475.12	475.12	475.12	6.81	662	>hFBN1-Nterm 070820	1	DW030119_4.18067.18067.2	controllerType=0 controllerNumber=1 scan=18067	44.422
08064:2	1	R.YNAYC[+57.021]C[+57.021]PGWK.T	65		C[+57]*2	659.771	2	1318.54	1318.53	0	0.9	Specific	481.27	481.27	481.27	5.73	662	>hFBN1-Nterm 070820	1	DW030119_4.8815.8815.2	controllerType=0 controllerNumber=1 scan=8815	23.3939
07994:2	1	R.YNAYC[+57.021]C[+57.021]PGWK.T	65		C[+57]*2	659.771	2	1318.53	1318.53	0	0.2	Specific	482.24	482.24	482.24	5.32	662	>hFBN1-Nterm 070820	1	DW030119_4.8749.8749.2	controllerType=0 controllerNumber=1 scan=8749	23.2718
07924:2	1	R.YNAYC[+57.021]C[+57.021]PGWK.T	65		C[+57]*2	659.77	2	1318.53	1318.53	0	-1.1	Specific	486.13	486.13	486.13	5.75	662	>hFBN1-Nterm 070820	1	DW030119_4.8683.8683.2	controllerType=0 controllerNumber=1 scan=8683	23.1469
07489:2	1	R.YNAYC[+57.021]C[+57.021]PGWK.T	65		C[+57]*2	659.77	2	1318.53	1318.53	0	-0.5	Specific	506.1	506.1	506.1	6.04	662	>hFBN1-Nterm 070820	1	DW030119_4.8306.8306.2	controllerType=0 controllerNumber=1 scan=8306	22.4439
07851:2	1	R.YNAYC[+57.021]C[+57.021]PGWK.T	65		C[+57]*2	659.771	2	1318.54	1318.53	0	0.9	Specific	528.42	528.42	528.42	6.22	662	>hFBN1-Nterm 070820	1	DW030119_4.8619.8619.2	controllerType=0 controllerNumber=1 scan=8619	23.0267
07551:2	1	R.YNAYC[+57.021]C[+57.021]PGWK.T	65		C[+57]*2	659.771	2	1318.53	1318.53	0	-0.3	Specific	532.94	532.94	532.94	6.22	662	>hFBN1-Nterm 070820	1	DW030119_4.8361.8361.2	controllerType=0 controllerNumber=1 scan=8361	22.5501
07779:2	1	R.YNAYC[+57.021]C[+57.021]PGWK.T	65		C[+57]*2	659.771	2	1318.53	1318.53	0	-0.3	Specific	532.98	532.98	532.98	7.33	662	>hFBN1-Nterm 070820	1	DW030119_4.8556.8556.2	controllerType=0 controllerNumber=1 scan=8556	22.9081
07694:2	1	R.YNAYC[+57.021]C[+57.021]PGWK.T	65		C[+57]*2	659.77	2	1318.53	1318.53	0	-0.4	Specific	535.14	535.14	535.14	7.33	662	>hFBN1-Nterm 070820	1	DW030119_4.8486.8486.2	controllerType=0 controllerNumber=1 scan=8486	22.7791
07335:2	1	R.YNAYC[+57.021]C[+57.021]PGWK.T	65		C[+57]*2	659.771	2	1318.53	1318.53	0	-0.1	Specific	551.44	551.44	551.44	6.22	662	>hFBN1-Nterm 070820	1	DW030119_4.8175.8175.2	controllerType=0 controllerNumber=1 scan=8175	22.1983
07615:2	1	R.YNAYC[+57.021]C[+57.021]PGWK.T	65		C[+57]*2	659.771	2	1318.53	1318.53	0	-0.3	Specific	561.03	561.03	561.03	8.53	662	>hFBN1-Nterm 070820	1	DW030119_4.8417.8417.2	controllerType=0 controllerNumber=1 scan=8417	22.656
07413:2	1	R.YNAYC[+57.021]C[+57.021]PGWK.T	65		C[+57]*2	659.771	2	1318.54	1318.53	0	0.8	Specific	570.41	570.41	570.41	8.53	662	>hFBN1-Nterm 070820	1	DW030119_4.8240.8240.2	controllerType=0 controllerNumber=1 scan=8240	22.3235
07009:2	1	R.YNAYC[+57.021]C[+57.021]PGW[+15.995]K.T	65		C[+57]*2, W[+16]	667.768	2	1334.53	1334.53	0	-0.2	Specific	359.66	359.66	128.65	3.35	662	>hFBN1-Nterm 070820	1	DW030119_4.7904.7904.2	controllerType=0 controllerNumber=1 scan=7904	21.6538
06933:2	1	R.YNAYC[+57.021]C[+57.021]PGW[+15.995]K.T	65		C[+57]*2, W[+16]	667.768	2	1334.53	1334.53	0	-0.4	Specific	359.97	359.97	125.53	3.75	662	>hFBN1-Nterm 070820	1	DW030119_4.7841.7841.2	controllerType=0 controllerNumber=1 scan=7841	21.5266
06566:2	1	R.YNAYC[+57.021]C[+57.021]PGW[+15.995]K.T	65		C[+57]*2, W[+16]	667.765	2	1334.52	1334.53	0	-4.2	Specific	405.1	405.1	187.2	5.11	662	>hFBN1-Nterm 070820	1	DW030119_4.7539.7539.2	controllerType=0 controllerNumber=1 scan=7539	20.9125
06639:2	1	R.YNAYC[+57.021]C[+57.021]PGW[+15.995]K.T	65		C[+57]*2, W[+16]	667.768	2	1334.53	1334.53	0	-0.8	Specific	425.68	425.68	279.27	5.4	662	>hFBN1-Nterm 070820	1	DW030119_4.7598.7598.2	controllerType=0 controllerNumber=1 scan=7598	21.0324
08065:2	1	R.YN[+0.984]AYC[+57.021]C[+57.021]PGWK.T	65		C[+57]*2, N[+1]	660.261	2	1319.51	1319.52	0	-3.1	Specific	471.58	471.58	471.58	5.38	662	>hFBN1-Nterm 070820	1	DW030119_4.8815.8815.2	controllerType=0 controllerNumber=1 scan=8815	23.3939
07925:2	1	R.YN[+0.984]AYC[+57.021]C[+57.021]PGWK.T	65		C[+57]*2, N[+1]	660.263	2	1319.52	1319.52	0	0.2	Specific	524.75	524.75	524.75	5.91	662	>hFBN1-Nterm 070820	1	DW030119_4.8683.8683.2	controllerType=0 controllerNumber=1 scan=8683	23.1469
07995:2	1	R.YN[+0.984]AYC[+57.021]C[+57.021]PGWK.T	65		C[+57]*2, N[+1]	660.263	2	1319.52	1319.52	0	-0.4	Specific	625.36	625.36	625.36	8.42	662	>hFBN1-Nterm 070820	1	DW030119_4.8749.8749.2	controllerType=0 controllerNumber=1 scan=8749	23.2718
09848:2	1	K.TLPGGNQC[+57.021]IVPIC[+57.021]R.H	75		C[+57]*2	792.904	2	1584.8	1584.8	0	0.9	Specific	0.9	0.9	0.9	0.1	662	>hFBN1-Nterm 070820	1	DW030119_4.10365.10365.3	controllerType=0 controllerNumber=1 scan=10365	26.3898
15476:2	1	K.TLPGGNQC[+57.021]IVPIC[+57.021]R.H	75		C[+57]*2	792.906	2	1584.81	1584.8	0	4.2	Specific	99.86	99.86	99.86	2.05	662	>hFBN1-Nterm 070820	1	DW030119_4.15305.15305.2	controllerType=0 controllerNumber=1 scan=15305	36.61
09666:3	1	K.TLPGGNQC[+57.021]IVPIC[+57.021]R.H	75		C[+57]*2	528.938	3	1584.8	1584.8	0	-0.1	Specific	460.49	460.49	460.49	7.56	662	>hFBN1-Nterm 070820	1	DW030119_4.10200.10200.3	controllerType=0 controllerNumber=1 scan=10200	26.06
09593:2	1	K.TLPGGNQC[+57.021]IVPIC[+57.021]R.H	75		C[+57]*2	792.904	2	1584.8	1584.8	0	0.8	Specific	470.54	470.54	470.54	7.8	662	>hFBN1-Nterm 070820	1	DW030119_4.10143.10143.3	controllerType=0 controllerNumber=1 scan=10143	25.9518
09742:3	1	K.TLPGGNQC[+57.021]IVPIC[+57.021]R.H	75		C[+57]*2	528.938	3	1584.8	1584.8	0	-0.3	Specific	514.09	514.09	514.09	7.63	662	>hFBN1-Nterm 070820	1	DW030119_4.10266.10266.3	controllerType=0 controllerNumber=1 scan=10266	26.1895
10466:2	1	K.TLPGGNQC[+57.021]IVPIC[+57.021]R.H	75		C[+57]*2	792.904	2	1584.8	1584.8	0	1.1	Specific	543.54	543.54	543.54	8.03	662	>hFBN1-Nterm 070820	1	DW030119_4.10895.10895.2	controllerType=0 controllerNumber=1 scan=10895	27.4758
10771:2	1	K.TLPGGNQC[+57.021]IVPIC[+57.021]R.H	75		C[+57]*2	792.903	2	1584.8	1584.8	0	0.7	Specific	603.68	603.68	603.68	10.24	662	>hFBN1-Nterm 070820	1	DW030119_4.11151.11151.2	controllerType=0 controllerNumber=1 scan=11151	28.0168
22206:2	1	K.TLPGGNQC[+57.021]IVPIC[+57.021]R.H	75		C[+57]*2	792.902	2	1584.8	1584.8	0	-1	Specific	611.44	611.44	611.44	9.95	662	>hFBN1-Nterm 070820	1	DW030119_4.22198.22198.2	controllerType=0 controllerNumber=1 scan=22198	56.578
10181:2	1	K.TLPGGNQC[+57.021]IVPIC[+57.021]R.H	75		C[+57]*2	792.904	2	1584.8	1584.8	0	1.1	Specific	620.43	620.43	620.43	10.24	662	>hFBN1-Nterm 070820	1	DW030119_4.10654.10654.2	controllerType=0 controllerNumber=1 scan=10654	26.9838
18412:2	1	K.TLPGGNQC[+57.021]IVPIC[+57.021]R.H	75		C[+57]*2	792.903	2	1584.8	1584.8	0	-0.1	Specific	632.83	632.83	632.83	10.24	662	>hFBN1-Nterm 070820	1	DW030119_4.18135.18135.2	controllerType=0 controllerNumber=1 scan=18135	44.5801
09808:2	1	K.TLPGGNQC[+57.021]IVPIC[+57.021]R.H	75		C[+57]*2	792.903	2	1584.8	1584.8	0	0.2	Specific	636.29	636.29	636.29	10.24	662	>hFBN1-Nterm 070820	1	DW030119_4.10330.10330.2	controllerType=0 controllerNumber=1 scan=10330	26.3214
10396:2	1	K.TLPGGNQC[+57.021]IVPIC[+57.021]R.H	75		C[+57]*2	792.904	2	1584.8	1584.8	0	1.3	Specific	637.26	637.26	637.26	10.24	662	>hFBN1-Nterm 070820	1	DW030119_4.10837.10837.2	controllerType=0 controllerNumber=1 scan=10837	27.3585
10063:2	1	K.TLPGGNQC[+57.021]IVPIC[+57.021]R.H	75		C[+57]*2	792.903	2	1584.8	1584.8	0	0.7	Specific	638.32	638.32	638.32	10.24	662	>hFBN1-Nterm 070820	1	DW030119_4.10551.10551.2	controllerType=0 controllerNumber=1 scan=10551	26.7733
10337:2	1	K.TLPGGNQC[+57.021]IVPIC[+57.021]R.H	75		C[+57]*2	792.903	2	1584.8	1584.8	0	0.6	Specific	638.6	638.6	638.6	10.24	662	>hFBN1-Nterm 070820	1	DW030119_4.10785.10785.2	controllerType=0 controllerNumber=1 scan=10785	27.25
09750:2	1	K.TLPGGNQC[+57.021]IVPIC[+57.021]R.H	75		C[+57]*2	792.903	2	1584.8	1584.8	0	-0.1	Specific	638.63	638.63	638.63	10.24	662	>hFBN1-Nterm 070820	1	DW030119_4.10275.10275.2	controllerType=0 controllerNumber=1 scan=10275	26.2096
09689:2	1	K.TLPGGNQC[+57.021]IVPIC[+57.021]R.H	75		C[+57]*2	792.903	2	1584.8	1584.8	0	0.7	Specific	647.41	647.41	647.41	10.24	662	>hFBN1-Nterm 070820	1	DW030119_4.10220.10220.2	controllerType=0 controllerNumber=1 scan=10220	26.1019
09936:2	1	K.TLPGGNQC[+57.021]IVPIC[+57.021]R.H	75		C[+57]*2	792.904	2	1584.8	1584.8	0	1.2	Specific	649.38	649.38	649.38	10.24	662	>hFBN1-Nterm 070820	1	DW030119_4.10441.10441.2	controllerType=0 controllerNumber=1 scan=10441	26.544
10265:2	1	K.TLPGGNQC[+57.021]IVPIC[+57.021]R.H	75		C[+57]*2	792.903	2	1584.8	1584.8	0	0.4	Specific	657.7	657.7	657.7	11.24	662	>hFBN1-Nterm 070820	1	DW030119_4.10722.10722.2	controllerType=0 controllerNumber=1 scan=10722	27.1211
09997:2	1	K.TLPGGNQC[+57.021]IVPIC[+57.021]R.H	75		C[+57]*2	792.904	2	1584.8	1584.8	0	0.9	Specific	660.65	660.65	660.65	11.24	662	>hFBN1-Nterm 070820	1	DW030119_4.10496.10496.2	controllerType=0 controllerNumber=1 scan=10496	26.6559
09607:2	1	K.TLPGGNQC[+57.021]IVPIC[+57.021]R.H	75		C[+57]*2	792.904	2	1584.8	1584.8	0	1.6	Specific	666.35	666.35	666.35	11.24	662	>hFBN1-Nterm 070820	1	DW030119_4.10156.10156.2	controllerType=0 controllerNumber=1 scan=10156	25.9758
09873:2	1	K.TLPGGNQC[+57.021]IVPIC[+57.021]R.H	75		C[+57]*2	792.904	2	1584.8	1584.8	0	0.9	Specific	671.53	671.53	671.53	11.24	662	>hFBN1-Nterm 070820	1	DW030119_4.10385.10385.2	controllerType=0 controllerNumber=1 scan=10385	26.4315
10469:2	1	K.TLPGGN[+0.984]QC[+57.021]IVPIC[+57.021]R.H	75		C[+57]*2, N[+1]	793.396	2	1585.78	1585.78	0	1.1	Specific	79.79	79.79	79.79	2.05	662	>hFBN1-Nterm 070820	1	DW030119_4.10897.10897.3	controllerType=0 controllerNumber=1 scan=10897	27.4792
10182:2	1	K.TLPGGN[+0.984]QC[+57.021]IVPIC[+57.021]R.H	75		C[+57]*2, N[+1]	793.4	2	1585.79	1585.78	0	6.6	Specific	544.11	544.11	544.11	6.68	662	>hFBN1-Nterm 070820	1	DW030119_4.10654.10654.2	controllerType=0 controllerNumber=1 scan=10654	26.9838
10602:2	1	K.TLPGGN[+0.984]QC[+57.021]IVPIC[+57.021]R.H	75		C[+57]*2, N[+1]	793.396	2	1585.79	1585.78	0	2	Specific	597.14	597.14	597.14	9.24	662	>hFBN1-Nterm 070820	1	DW030119_4.11005.11005.2	controllerType=0 controllerNumber=1 scan=11005	27.7106
10467:2	1	K.TLPGGN[+0.984]QC[+57.021]IVPIC[+57.021]R.H	75		C[+57]*2, N[+1]	793.396	2	1585.78	1585.78	0	1.1	Specific	630.52	630.52	630.52	10.24	662	>hFBN1-Nterm 070820	1	DW030119_4.10895.10895.2	controllerType=0 controllerNumber=1 scan=10895	27.4758
10529:2	1	K.TLPGGN[+0.984]QC[+57.021]IVPIC[+57.021]R.H	75		C[+57]*2, N[+1]	793.396	2	1585.79	1585.78	0	1.6	Specific	664.64	664.64	664.64	11.24	662	>hFBN1-Nterm 070820	1	DW030119_4.10948.10948.2	controllerType=0 controllerNumber=1 scan=10948	27.5893
01525:2	1	R.HSC[+57.021]GDGFC[+57.021]SR.P	89		C[+57]*2	591.723	2	1182.44	1182.44	0	-2.7	Specific	428.1	377.55	377.55	5.18	662	>hFBN1-Nterm 070820	1	DW030119_4.3152.3152.2	controllerType=0 controllerNumber=1 scan=3152	11.6456
01477:2	1	R.HSC[+57.021]GDGFC[+57.021]SR.P	89		C[+57]*2	591.723	2	1182.44	1182.44	0	-2.8	Specific	430.51	373.69	373.69	4.87	662	>hFBN1-Nterm 070820	1	DW030119_4.3107.3107.2	controllerType=0 controllerNumber=1 scan=3107	11.5394
01626:2	1	R.HSC[+57.021]GDGFC[+57.021]SR.P	89		C[+57]*2	591.723	2	1182.44	1182.44	0	-1.8	Specific	433.75	410.34	410.34	5.18	662	>hFBN1-Nterm 070820	1	DW030119_4.3253.3253.2	controllerType=0 controllerNumber=1 scan=3253	11.8855
01571:2	1	R.HSC[+57.021]GDGFC[+57.021]SR.P	89		C[+57]*2	591.724	2	1182.44	1182.44	0	-1.4	Specific	499.44	445.07	445.07	6.63	662	>hFBN1-Nterm 070820	1	DW030119_4.3201.3201.2	controllerType=0 controllerNumber=1 scan=3201	11.7632
07064:4	1	R.HSC[+57.021]GDGFC[+57.021]SRPNMC[+57.021]TC[+57.021]PSGQIAPSC[+57.021]GSR.S	89		C[+57]*5	786.566	4	3143.24	3143.24	0	-0.6	Specific	639.76	639.76	639.76	10.14	662	>hFBN1-Nterm 070820	1	DW030119_4.7947.7947.4	controllerType=0 controllerNumber=1 scan=7947	21.7452
07254:4	1	R.HSC[+57.021]GDGFC[+57.021]SRPNMC[+57.021]TC[+57.021]PSGQIAPSC[+57.021]GSR.S	89		C[+57]*5	786.568	4	3143.25	3143.24	0	1.9	Specific	681.73	681.73	681.73	11.14	662	>hFBN1-Nterm 070820	1	DW030119_4.8101.8101.4	controllerType=0 controllerNumber=1 scan=8101	22.0508
22054:4	1	R.HSC[+57.021]GDGFC[+57.021]SRPNMC[+57.021]TC[+57.021]PSGQIAPSC[+57.021]GSR.S	89		C[+57]*5	786.566	4	3143.24	3143.24	0	0.2	Specific	697.62	697.62	697.62	11.14	662	>hFBN1-Nterm 070820	1	DW030119_4.22065.22065.4	controllerType=0 controllerNumber=1 scan=22065	56.263
06987:4	1	R.HSC[+57.021]GDGFC[+57.021]SRPNMC[+57.021]TC[+57.021]PSGQIAPSC[+57.021]GSR.S	89		C[+57]*5	786.565	4	3143.24	3143.24	0	-1.7	Specific	699.3	699.3	699.3	10.85	662	>hFBN1-Nterm 070820	1	DW030119_4.7886.7886.4	controllerType=0 controllerNumber=1 scan=7886	21.6203
07362:4	1	R.HSC[+57.021]GDGFC[+57.021]SRPNMC[+57.021]TC[+57.021]PSGQIAPSC[+57.021]GSR.S	89		C[+57]*5	786.565	4	3143.24	3143.24	0	-1	Specific	700.36	700.36	700.36	11.85	662	>hFBN1-Nterm 070820	1	DW030119_4.8193.8193.4	controllerType=0 controllerNumber=1 scan=8193	22.2361
06840:4	1	R.HSC[+57.021]GDGFC[+57.021]SRPNMC[+57.021]TC[+57.021]PSGQIAPSC[+57.021]GSR.S	89		C[+57]*5	786.565	4	3143.24	3143.24	0	-1.9	Specific	724.48	724.48	724.48	11.85	662	>hFBN1-Nterm 070820	1	DW030119_4.7759.7759.4	controllerType=0 controllerNumber=1 scan=7759	21.3671
18271:4	1	R.HSC[+57.021]GDGFC[+57.021]SRPNMC[+57.021]TC[+57.021]PSGQIAPSC[+57.021]GSR.S	89		C[+57]*5	786.564	4	3143.23	3143.24	0	-2.9	Specific	746.02	746.02	746.02	11.85	662	>hFBN1-Nterm 070820	1	DW030119_4.18001.18001.4	controllerType=0 controllerNumber=1 scan=18001	44.27
06696:4	1	R.HSC[+57.021]GDGFC[+57.021]SRPNMC[+57.021]TC[+57.021]PSGQIAPSC[+57.021]GSR.S	89		C[+57]*5	786.568	4	3143.25	3143.24	0	2.9	Specific	746.78	746.78	746.78	10.96	662	>hFBN1-Nterm 070820	1	DW030119_4.7643.7643.4	controllerType=0 controllerNumber=1 scan=7643	21.129
06912:4	1	R.HSC[+57.021]GDGFC[+57.021]SRPNMC[+57.021]TC[+57.021]PSGQIAPSC[+57.021]GSR.S	89		C[+57]*5	786.566	4	3143.24	3143.24	0	-0.6	Specific	749.34	749.34	749.34	12.14	662	>hFBN1-Nterm 070820	1	DW030119_4.7823.7823.4	controllerType=0 controllerNumber=1 scan=7823	21.4944
06614:4	1	R.HSC[+57.021]GDGFC[+57.021]SRPNMC[+57.021]TC[+57.021]PSGQIAPSC[+57.021]GSR.S	89		C[+57]*5	786.565	4	3143.24	3143.24	0	-0.9	Specific	750.76	750.76	750.76	12.85	662	>hFBN1-Nterm 070820	1	DW030119_4.7578.7578.4	controllerType=0 controllerNumber=1 scan=7578	20.9926
06772:4	1	R.HSC[+57.021]GDGFC[+57.021]SRPNMC[+57.021]TC[+57.021]PSGQIAPSC[+57.021]GSR.S	89		C[+57]*5	786.567	4	3143.25	3143.24	0	0.8	Specific	770.61	770.61	770.61	13.14	662	>hFBN1-Nterm 070820	1	DW030119_4.7703.7703.4	controllerType=0 controllerNumber=1 scan=7703	21.256
06788:3	1	R.HSC[+57.021]GDGFC[+57.021]SRPNMC[+57.021]TC[+57.021]PSGQIAPSC[+57.021]GSR.S	89		C[+57]*5	1048.42	3	3143.24	3143.24	0	0.7	Specific	1266.91	1266.91	1266.91	22.9	662	>hFBN1-Nterm 070820	1	DW030119_4.7715.7715.3	controllerType=0 controllerNumber=1 scan=7715	21.277
06716:3	1	R.HSC[+57.021]GDGFC[+57.021]SRPNMC[+57.021]TC[+57.021]PSGQIAPSC[+57.021]GSR.S	89		C[+57]*5	1048.42	3	3143.24	3143.24	0	0.3	Specific	1284.4	1284.4	1284.4	22.9	662	>hFBN1-Nterm 070820	1	DW030119_4.7660.7660.3	controllerType=0 controllerNumber=1 scan=7660	21.1677
06649:3	1	R.HSC[+57.021]GDGFC[+57.021]SRPNMC[+57.021]TC[+57.021]PSGQIAPSC[+57.021]GSR.S	89		C[+57]*5	1048.42	3	3143.25	3143.24	0	0.8	Specific	1308.44	1308.44	1308.44	23.9	662	>hFBN1-Nterm 070820	1	DW030119_4.7607.7607.3	controllerType=0 controllerNumber=1 scan=7607	21.0515
05889:4	1	R.HSC[+57.021]GDGFC[+57.021]SRPNM[+15.995]C[+57.021]TC[+57.021]PSGQIAPSC[+57.021]GSR.S	89		C[+57]*5, M[+16]	790.565	4	3159.24	3159.24	0	-0.3	Specific	579.53	331.35	9.84	7.66	662	>hFBN1-Nterm 070820	1	DW030119_4.6963.6963.4	controllerType=0 controllerNumber=1 scan=6963	19.8285
06522:4	1	R.HSC[+57.021]GDGFC[+57.021]SRPNM[+15.995]C[+57.021]TC[+57.021]PSGQIAPSC[+57.021]GSR.S	89		C[+57]*5, M[+16]	790.566	4	3159.24	3159.24	0	1.2	Specific	598.71	347.16	10.5	7.66	662	>hFBN1-Nterm 070820	1	DW030119_4.7502.7502.4	controllerType=0 controllerNumber=1 scan=7502	20.8409
06700:4	1	R.HSC[+57.021]GDGFC[+57.021]SRPNM[+15.995]C[+57.021]TC[+57.021]PSGQIAPSC[+57.021]GSR.S	89		C[+57]*5, M[+16]	790.562	4	3159.22	3159.24	0	-4	Specific	631.75	357.74	11.4	8.37	662	>hFBN1-Nterm 070820	1	DW030119_4.7646.7646.4	controllerType=0 controllerNumber=1 scan=7646	21.1355
06612:4	1	R.HSC[+57.021]GDGFC[+57.021]SRPNM[+15.995]C[+57.021]TC[+57.021]PSGQIAPSC[+57.021]GSR.S	89		C[+57]*5, M[+16]	790.564	4	3159.24	3159.24	0	-0.6	Specific	649.66	389.91	9.9	10.14	662	>hFBN1-Nterm 070820	1	DW030119_4.7577.7577.4	controllerType=0 controllerNumber=1 scan=7577	20.9905
05713:4	1	R.HSC[+57.021]GDGFC[+57.021]SRPNM[+15.995]C[+57.021]TC[+57.021]PSGQIAPSC[+57.021]GSR.S	89		C[+57]*5, M[+16]	790.566	4	3159.24	3159.24	0	1.4	Specific	699.28	446.43	10.01	11.14	662	>hFBN1-Nterm 070820	1	DW030119_4.6808.6808.4	controllerType=0 controllerNumber=1 scan=6808	19.5315
05592:4	1	R.HSC[+57.021]GDGFC[+57.021]SRPNM[+15.995]C[+57.021]TC[+57.021]PSGQIAPSC[+57.021]GSR.S	89		C[+57]*5, M[+16]	790.564	4	3159.24	3159.24	0	-0.4	Specific	709.1	650.4	10.42	12.14	662	>hFBN1-Nterm 070820	1	DW030119_4.6705.6705.4	controllerType=0 controllerNumber=1 scan=6705	19.3355
06988:4	1	R.HSC[+57.021]GDGFC[+57.021]SRPN[+0.984]MC[+57.021]TC[+57.021]PSGQIAPSC[+57.021]GSR.S	89		C[+57]*5, N[+1]	786.814	4	3144.24	3144.23	0	3.1	Specific	710.51	710.51	710.51	10.96	662	>hFBN1-Nterm 070820	1	DW030119_4.7886.7886.4	controllerType=0 controllerNumber=1 scan=7886	21.6203
05521:4	1	R.HSC[+57.021]GDGFC[+57.021]SRPNM[+15.995]C[+57.021]TC[+57.021]PSGQIAPSC[+57.021]GSR.S	89		C[+57]*5, M[+16]	790.564	4	3159.24	3159.24	0	-0.8	Specific	723.36	646.53	9.72	12.14	662	>hFBN1-Nterm 070820	1	DW030119_4.6643.6643.4	controllerType=0 controllerNumber=1 scan=6643	19.2122
06857:3	1	R.HSC[+57.021]GDGFC[+57.021]SRPN[+0.984]MC[+57.021]TC[+57.021]PSGQIAPSC[+57.021]GSR.S	89		C[+57]*5, N[+1]	1048.75	3	3144.23	3144.23	0	2.6	Specific	755.58	755.58	755.58	11.73	662	>hFBN1-Nterm 070820	1	DW030119_4.7772.7772.3	controllerType=0 controllerNumber=1 scan=7772	21.3914
18282:3	1	R.PNMC[+57.021]TC[+57.021]PSGQIAPSC[+57.021]GSR.S	99		C[+57]*3	660.612	3	1979.82	1979.82	0	0.9	Specific	104.69	104.69	104.69	2.23	662	>hFBN1-Nterm 070820	1	DW030119_4.18011.18011.3	controllerType=0 controllerNumber=1 scan=18011	44.2936
06645:3	1	R.PNMC[+57.021]TC[+57.021]PSGQIAPSC[+57.021]GSR.S	99		C[+57]*3	660.611	3	1979.82	1979.82	0	-0.7	Specific	234.01	234.01	234.01	2.25	662	>hFBN1-Nterm 070820	1	DW030119_4.7602.7602.2	controllerType=0 controllerNumber=1 scan=7602	21.0396
06532:3	1	R.PNMC[+57.021]TC[+57.021]PSGQIAPSC[+57.021]GSR.S	99		C[+57]*3	660.61	3	1979.82	1979.82	0	-1.1	Specific	751.28	751.28	751.28	12.71	662	>hFBN1-Nterm 070820	1	DW030119_4.7510.7510.3	controllerType=0 controllerNumber=1 scan=7510	20.8555
06371:3	1	R.PNMC[+57.021]TC[+57.021]PSGQIAPSC[+57.021]GSR.S	99		C[+57]*3	660.611	3	1979.82	1979.82	0	-0.9	Specific	761.86	761.86	761.86	12.71	662	>hFBN1-Nterm 070820	1	DW030119_4.7380.7380.3	controllerType=0 controllerNumber=1 scan=7380	20.611
06443:3	1	R.PNMC[+57.021]TC[+57.021]PSGQIAPSC[+57.021]GSR.S	99		C[+57]*3	660.611	3	1979.82	1979.82	0	-0.5	Specific	769.4	769.4	769.4	13	662	>hFBN1-Nterm 070820	1	DW030119_4.7439.7439.3	controllerType=0 controllerNumber=1 scan=7439	20.7264
06535:2	1	R.PNMC[+57.021]TC[+57.021]PSGQIAPSC[+57.021]GSR.S	99		C[+57]*3	990.413	2	1979.82	1979.82	0	0	Specific	944.38	931.43	931.43	16.24	662	>hFBN1-Nterm 070820	1	DW030119_4.7512.7512.2	controllerType=0 controllerNumber=1 scan=7512	20.8592
06368:2	1	R.PNMC[+57.021]TC[+57.021]PSGQIAPSC[+57.021]GSR.S	99		C[+57]*3	990.412	2	1979.82	1979.82	0	-0.8	Specific	944.51	904.47	904.47	16.24	662	>hFBN1-Nterm 070820	1	DW030119_4.7378.7378.2	controllerType=0 controllerNumber=1 scan=7378	20.6086
06444:2	1	R.PNMC[+57.021]TC[+57.021]PSGQIAPSC[+57.021]GSR.S	99		C[+57]*3	990.413	2	1979.82	1979.82	0	-0.3	Specific	951.67	916.47	916.47	17.24	662	>hFBN1-Nterm 070820	1	DW030119_4.7440.7440.2	controllerType=0 controllerNumber=1 scan=7440	20.7276
05013:3	1	R.PNM[+15.995]C[+57.021]TC[+57.021]PSGQIAPSC[+57.021]GSR.S	99		C[+57]*3, M[+16]	665.943	3	1995.82	1995.81	0	0.7	Specific	167.17	167.17	31.7	2.8	662	>hFBN1-Nterm 070820	1	DW030119_4.6211.6211.2	controllerType=0 controllerNumber=1 scan=6211	18.3525
04443:3	1	R.[+28.031]PNMC[+57.021]T[+132.042]C[+57.021]PS[+802.286]GQIAPSC[+57.021]GSR.S	99	Pent(1),HexNAc(1)Hex(1)Fuc(1)NeuAc(1)	.[28], C[+57]*3, S[+802], T[+132]	981.391	3	2942.16	2942.18	0	-6.9	Specific	23.77	23.77	13.63	0.17	662	>hFBN1-Nterm 070820	1	DW030119_4.5743.5743.3	controllerType=0 controllerNumber=1 scan=5743	17.3653
04496:4	1	R.[+14.016]PN[+15.995]MC[+57.021]T[+426.137]C[+57.021]PS[+802.286]GQIAPSC[+57.021]GSR.S	99	Hex(1)Pent(2),HexNAc(1)Hex(1)Fuc(1)NeuAc(1)	.[14], C[+57]*3, N[+16], S[+802], T[+426]	810.308	4	3238.21	3238.25	0	-13.7	Specific	7.09	7.09	2.4	0.29	662	>hFBN1-Nterm 070820	1	DW030119_4.5787.5787.4	controllerType=0 controllerNumber=1 scan=5787	17.4624
01354:2	1	R.SIQHC[+57.021]NIR.C	117		C[+57]	514.258	2	1027.51	1027.51	0	-2.1	Specific	191.49	189.82	189.82	2.06	662	>hFBN1-Nterm 070820	1	DW030119_4.2989.2989.2	controllerType=0 controllerNumber=1 scan=2989	11.2572
01298:2	1	R.SIQHC[+57.021]NIR.C	117		C[+57]	514.258	2	1027.51	1027.51	0	-0.8	Specific	347.6	243.31	243.31	3.28	662	>hFBN1-Nterm 070820	1	DW030119_4.2928.2928.2	controllerType=0 controllerNumber=1 scan=2928	11.109
01247:2	1	R.SIQHC[+57.021]NIR.C	117		C[+57]	514.259	2	1027.51	1027.51	0	0.4	Specific	376.91	299.37	299.37	2.92	662	>hFBN1-Nterm 070820	1	DW030119_4.2881.2881.2	controllerType=0 controllerNumber=1 scan=2881	10.9938
11948:4	1	R.C[+57.021]MNGGSC[+57.021]SDDHC[+57.021]LC[+57.021]QK.G	125		C[+57]*4	482.929	4	1928.7	1928.68	0	7.2	Specific	2.21	2.21	2.21	0.02	662	>hFBN1-Nterm 070820	1	DW030119_4.12175.12175.4	controllerType=0 controllerNumber=1 scan=12175	30.1407
12260:3	1	R.C[+57.021]MNGGSC[+57.021]SDDHC[+57.021]LC[+57.021]QK.G	125		C[+57]*4	643.57	3	1928.7	1928.68	0	7.3	Specific	15.55	15.55	15.55	0.02	662	>hFBN1-Nterm 070820	1	DW030119_4.12447.12447.3	controllerType=0 controllerNumber=1 scan=12447	30.7068
12209:3	1	R.C[+57.021]MNGGSC[+57.021]SDDHC[+57.021]LC[+57.021]QK.G	125		C[+57]*4	643.57	3	1928.7	1928.68	0	7.3	Specific	46.39	46.39	46.39	0.04	662	>hFBN1-Nterm 070820	1	DW030119_4.12401.12401.3	controllerType=0 controllerNumber=1 scan=12401	30.612
12285:3	1	R.C[+57.021]MNGGSC[+57.021]SDDHC[+57.021]LC[+57.021]QK.G	125		C[+57]*4	643.57	3	1928.7	1928.68	0	7.4	Specific	80.25	80.25	80.25	0.1	662	>hFBN1-Nterm 070820	1	DW030119_4.12470.12470.3	controllerType=0 controllerNumber=1 scan=12470	30.7513
11920:3	1	R.C[+57.021]MNGGSC[+57.021]SDDHC[+57.021]LC[+57.021]QK.G	125		C[+57]*4	643.57	3	1928.7	1928.68	0	7.7	Specific	82.92	82.92	82.92	0.27	662	>hFBN1-Nterm 070820	1	DW030119_4.12149.12149.3	controllerType=0 controllerNumber=1 scan=12149	30.0892
12151:3	1	R.C[+57.021]MNGGSC[+57.021]SDDHC[+57.021]LC[+57.021]QK.G	125		C[+57]*4	643.571	3	1928.7	1928.68	0	8.1	Specific	89.5	89.5	89.5	0.09	662	>hFBN1-Nterm 070820	1	DW030119_4.12350.12350.3	controllerType=0 controllerNumber=1 scan=12350	30.5006
11992:3	1	R.C[+57.021]MNGGSC[+57.021]SDDHC[+57.021]LC[+57.021]QK.G	125		C[+57]*4	643.57	3	1928.7	1928.68	0	7.7	Specific	103.03	103.03	103.03	0.27	662	>hFBN1-Nterm 070820	1	DW030119_4.12213.12213.3	controllerType=0 controllerNumber=1 scan=12213	30.2201
12069:3	1	R.C[+57.021]MNGGSC[+57.021]SDDHC[+57.021]LC[+57.021]QK.G	125		C[+57]*4	643.57	3	1928.7	1928.68	0	8	Specific	130.71	130.71	130.71	2.05	662	>hFBN1-Nterm 070820	1	DW030119_4.12278.12278.3	controllerType=0 controllerNumber=1 scan=12278	30.3516
03166:3	1	R.C[+57.021]MNGGSC[+57.021]SDDHC[+57.021]LC[+57.021]QK.G	125		C[+57]*4	643.565	3	1928.68	1928.68	0	-0.4	Specific	847.78	847.78	847.78	14.24	662	>hFBN1-Nterm 070820	1	DW030119_4.4670.4670.3	controllerType=0 controllerNumber=1 scan=4670	15.0619
03233:3	1	R.C[+57.021]MNGGSC[+57.021]SDDHC[+57.021]LC[+57.021]QK.G	125		C[+57]*4	643.564	3	1928.68	1928.68	0	-1.4	Specific	873.55	873.55	873.55	14.95	662	>hFBN1-Nterm 070820	1	DW030119_4.4726.4726.3	controllerType=0 controllerNumber=1 scan=4726	15.1805
03092:3	1	R.C[+57.021]MNGGSC[+57.021]SDDHC[+57.021]LC[+57.021]QK.G	125		C[+57]*4	643.566	3	1928.68	1928.68	0	0.3	Specific	888.42	888.42	888.42	15.24	662	>hFBN1-Nterm 070820	1	DW030119_4.4608.4608.3	controllerType=0 controllerNumber=1 scan=4608	14.9298
21946:3	1	R.C[+57.021]MNGGS[+146.058]C[+57.021]SDDHC[+57.021]LC[+57.021]QK.G	125	Fuc(1)	C[+57]*4, S[+146]	692.25	3	2074.74	2074.74	0	-1.7	Specific	0.23	0.23	0.23	2.06	662	>hFBN1-Nterm 070820	1	DW030119_4.21962.21962.3	controllerType=0 controllerNumber=1 scan=21962	56.0033
03658:3	1	R.[+14.016]C[+57.021]MNGGSC[+57.021]SDD[+15.995]HC[+57.021]LC[+57.021]QK.G	125		.[14], C[+57]*4, D[+16]	653.565	3	1958.68	1958.69	0	-5.9	Specific	26.29	26.29	0	0.12	662	>hFBN1-Nterm 070820	1	DW030119_4.5100.5100.3	controllerType=0 controllerNumber=1 scan=5100	15.9804
03590:3	1	R.[+14.016]C[+57.021]MNGGSC[+57.021]SD[+15.995]DHC[+57.021]LC[+57.021]QK.G	125		.[14], C[+57]*4, D[+16]	653.565	3	1958.68	1958.69	0	-5.4	Specific	47.28	47.28	0	0.18	662	>hFBN1-Nterm 070820	1	DW030119_4.5038.5038.3	controllerType=0 controllerNumber=1 scan=5038	15.8442
03222:3	1	R.[+14.016]C[+57.021]MN[+15.995]GGSC[+57.021]SDDHC[+57.021]LC[+57.021]QK.G	125		.[14], C[+57]*4, N[+16]	653.565	3	1958.68	1958.69	0	-6.1	Specific	74.49	74.49	4	0.04	662	>hFBN1-Nterm 070820	1	DW030119_4.4715.4715.3	controllerType=0 controllerNumber=1 scan=4715	15.1588
03524:3	1	R.[+14.016]C[+57.021]MN[+15.995]GGSC[+57.021]SDDHC[+57.021]LC[+57.021]QK.G	125		.[14], C[+57]*4, N[+16]	653.565	3	1958.68	1958.69	0	-6.4	Specific	88.04	88.04	14.24	0.25	662	>hFBN1-Nterm 070820	1	DW030119_4.4981.4981.3	controllerType=0 controllerNumber=1 scan=4981	15.7196
01472:3	1	R.C[+57.021]MNGGS[+203.079]C[+57.021]SDDHC[+57.021]LC[+57.021]QK.G	125	HexNAc(1)	C[+57]*4, S[+203]	711.259	3	2131.76	2131.76	0	0.4	Specific	104.71	104.71	4	2.32	662	>hFBN1-Nterm 070820	1	DW030119_4.3101.3101.3	controllerType=0 controllerNumber=1 scan=3101	11.5239
02983:3	1	R.C[+57.021]MNGGS[+203.079]C[+57.021]SDDHC[+57.021]LC[+57.021]QK.G	125	HexNAc(1)	C[+57]*4, S[+203]	711.257	3	2131.76	2131.76	0	-2.2	Specific	138.4	138.4	4	2.3	662	>hFBN1-Nterm 070820	1	DW030119_4.4521.4521.3	controllerType=0 controllerNumber=1 scan=4521	14.7379
01913:3	1	R.C[+57.021]MNGGS[+203.079]C[+57.021]SDDHC[+57.021]LC[+57.021]QK.G	125	HexNAc(1)	C[+57]*4, S[+203]	711.251	3	2131.74	2131.76	0	-10.1	Specific	212.25	212.25	1.55	2.72	662	>hFBN1-Nterm 070820	1	DW030119_4.3512.3512.3	controllerType=0 controllerNumber=1 scan=3512	12.4898
03358:3	1	R.C[+57.021]MNGGS[+203.079]C[+57.021]SDDHC[+57.021]LC[+57.021]QK.G	125	HexNAc(1)	C[+57]*4, S[+203]	711.257	3	2131.76	2131.76	0	-2.6	Specific	228.5	228.5	4	2.96	662	>hFBN1-Nterm 070820	1	DW030119_4.4828.4828.3	controllerType=0 controllerNumber=1 scan=4828	15.3921
03114:3	1	R.C[+57.021]MNGGS[+203.079]C[+57.021]SDDHC[+57.021]LC[+57.021]QK.G	125	HexNAc(1)	C[+57]*4, S[+203]	711.258	3	2131.76	2131.76	0	-0.5	Specific	244.3	244.3	4	5.33	662	>hFBN1-Nterm 070820	1	DW030119_4.4627.4627.3	controllerType=0 controllerNumber=1 scan=4627	14.9698
01363:4	1	R.C[+57.021]MNGGS[+203.079]C[+57.021]SDDHC[+57.021]LC[+57.021]QK.G	125	HexNAc(1)	C[+57]*4, S[+203]	533.696	4	2131.76	2131.76	0	0.2	Specific	265.81	265.81	4	5.1	662	>hFBN1-Nterm 070820	1	DW030119_4.2999.2999.4	controllerType=0 controllerNumber=1 scan=2999	11.2821
01325:4	1	R.C[+57.021]MNGGS[+203.079]C[+57.021]SDDHC[+57.021]LC[+57.021]QK.G	125	HexNAc(1)	C[+57]*4, S[+203]	533.695	4	2131.76	2131.76	0	-0.5	Specific	291.18	291.18	4	5.21	662	>hFBN1-Nterm 070820	1	DW030119_4.2957.2957.4	controllerType=0 controllerNumber=1 scan=2957	11.1801
03247:3	1	R.C[+57.021]MNGGSC[+57.021]S[+203.079]DDHC[+57.021]LC[+57.021]QK.G	125	HexNAc(1)	C[+57]*4, S[+203]	711.257	3	2131.76	2131.76	0	-2.2	Specific	309.7	309.7	6.75	5.16	662	>hFBN1-Nterm 070820	1	DW030119_4.4738.4738.3	controllerType=0 controllerNumber=1 scan=4738	15.206
01421:3	1	R.C[+57.021]MNGGS[+203.079]C[+57.021]SDDHC[+57.021]LC[+57.021]QK.G	125	HexNAc(1)	C[+57]*4, S[+203]	711.256	3	2131.75	2131.76	0	-2.9	Specific	322.51	322.51	4	5.58	662	>hFBN1-Nterm 070820	1	DW030119_4.3053.3053.3	controllerType=0 controllerNumber=1 scan=3053	11.4089
03181:3	1	R.C[+57.021]MNGGS[+203.079]C[+57.021]SDDHC[+57.021]LC[+57.021]QK.G	125	HexNAc(1)	C[+57]*4, S[+203]	711.258	3	2131.76	2131.76	0	-0.6	Specific	345.59	345.59	4	5.87	662	>hFBN1-Nterm 070820	1	DW030119_4.4681.4681.3	controllerType=0 controllerNumber=1 scan=4681	15.0849
01420:4	1	R.C[+57.021]MNGGS[+203.079]C[+57.021]SDDHC[+57.021]LC[+57.021]QK.G	125	HexNAc(1)	C[+57]*4, S[+203]	533.695	4	2131.76	2131.76	0	-1.3	Specific	399.5	399.5	4	6.87	662	>hFBN1-Nterm 070820	1	DW030119_4.3052.3052.4	controllerType=0 controllerNumber=1 scan=3052	11.4067
01469:4	1	R.C[+57.021]MNGGS[+203.079]C[+57.021]SDDHC[+57.021]LC[+57.021]QK.G	125	HexNAc(1)	C[+57]*4, S[+203]	533.695	4	2131.76	2131.76	0	-0.6	Specific	475.9	475.9	4	7.56	662	>hFBN1-Nterm 070820	1	DW030119_4.3099.3099.4	controllerType=0 controllerNumber=1 scan=3099	11.5196
03861:3	1	R.C[+57.021]MNGGS[+203.079]C[+57.021]SDDHC[+57.021]LC[+57.021]QK.G	125	HexNAc(1)	C[+57]*4, S[+203]	711.253	3	2131.74	2131.76	0	-8.1	Specific	497.82	497.82	4	6.17	662	>hFBN1-Nterm 070820	1	DW030119_4.5265.5265.3	controllerType=0 controllerNumber=1 scan=5265	16.337
04005:3	1	R.C[+57.021]MNGGS[+203.079]C[+57.021]SDDHC[+57.021]LC[+57.021]QK.G	125	HexNAc(1)	C[+57]*4, S[+203]	711.258	3	2131.76	2131.76	0	-0.4	Specific	563.74	563.74	4	9.24	662	>hFBN1-Nterm 070820	1	DW030119_4.5378.5378.3	controllerType=0 controllerNumber=1 scan=5378	16.5829
03927:3	1	R.C[+57.021]MNGGS[+203.079]C[+57.021]SDDHC[+57.021]LC[+57.021]QK.G	125	HexNAc(1)	C[+57]*4, S[+203]	711.257	3	2131.76	2131.76	0	-1.8	Specific	580.64	580.64	4	8.95	662	>hFBN1-Nterm 070820	1	DW030119_4.5316.5316.3	controllerType=0 controllerNumber=1 scan=5316	16.449
03819:3	1	R.C[+57.021]MN[+0.984]GGSC[+57.021]SDDHC[+57.021]LC[+57.021]QK.G	125		C[+57]*4, N[+1]	643.892	3	1929.66	1929.67	0	-2	Specific	621.89	621.89	621.89	9.95	662	>hFBN1-Nterm 070820	1	DW030119_4.5231.5231.3	controllerType=0 controllerNumber=1 scan=5231	16.264
03390:2	1	R.C[+57.021]MNGGS[+146.058]C[+57.021]SDDHC[+57.021]LC[+57.021]QK.G	125	Fuc(1)	C[+57]*4, S[+146]	1037.87	2	2074.73	2074.74	0	-3.5	Specific	655.82	655.82	4	10.71	662	>hFBN1-Nterm 070820	1	DW030119_4.4857.4857.2	controllerType=0 controllerNumber=1 scan=4857	15.4519
03624:3	1	R.C[+57.021]MN[+0.984]GGSC[+57.021]SDDHC[+57.021]LC[+57.021]QK.G	125		C[+57]*4, N[+1]	643.892	3	1929.66	1929.67	0	-1.6	Specific	727.59	727.59	727.59	11.95	662	>hFBN1-Nterm 070820	1	DW030119_4.5068.5068.3	controllerType=0 controllerNumber=1 scan=5068	15.9089
03248:2	1	R.C[+57.021]MNGGSC[+57.021]S[+146.058]DDHC[+57.021]LC[+57.021]QK.G	125	Fuc(1)	C[+57]*4, S[+146]	1037.87	2	2074.74	2074.74	0	-1.4	Specific	828.06	828.06	19.25	13.71	662	>hFBN1-Nterm 070820	1	DW030119_4.4739.4739.2	controllerType=0 controllerNumber=1 scan=4739	15.2082
03448:3	1	R.C[+57.021]MNGGS[+146.058]C[+57.021]SDDHC[+57.021]LC[+57.021]QK.G	125	Fuc(1)	C[+57]*4, S[+146]	692.25	3	2074.74	2074.74	0	-1.4	Specific	828.83	828.83	4	13.95	662	>hFBN1-Nterm 070820	1	DW030119_4.4910.4910.3	controllerType=0 controllerNumber=1 scan=4910	15.5632
06550:2	1	R.C[+57.021][-17.027]MNGGSC[+57.021]SDDHC[+57.021]LC[+57.021]QK.G	125		C[-17][+57]*4	956.331	2	1911.65	1911.65	0	-0.4	Specific	831.39	831.39	831.39	14	662	>hFBN1-Nterm 070820	1	DW030119_4.7524.7524.2	controllerType=0 controllerNumber=1 scan=7524	20.8833
03748:3	1	R.C[+57.021]MN[+0.984]GGSC[+57.021]SDDHC[+57.021]LC[+57.021]QK.G	125		C[+57]*4, N[+1]	643.893	3	1929.66	1929.67	0	-0.7	Specific	832.29	832.29	832.29	14.24	662	>hFBN1-Nterm 070820	1	DW030119_4.5173.5173.3	controllerType=0 controllerNumber=1 scan=5173	16.1408
03647:3	1	R.C[+57.021]MNGGS[+146.058]C[+57.021]SDDHC[+57.021]LC[+57.021]QK.G	125	Fuc(1)	C[+57]*4, S[+146]	692.25	3	2074.74	2074.74	0	-1.1	Specific	840.4	840.4	4	13.95	662	>hFBN1-Nterm 070820	1	DW030119_4.5090.5090.3	controllerType=0 controllerNumber=1 scan=5090	15.9577
03680:3	1	R.C[+57.021]MN[+0.984]GGSC[+57.021]SDDHC[+57.021]LC[+57.021]QK.G	125		C[+57]*4, N[+1]	643.893	3	1929.66	1929.67	0	-0.3	Specific	845.79	845.79	845.79	14.24	662	>hFBN1-Nterm 070820	1	DW030119_4.5120.5120.3	controllerType=0 controllerNumber=1 scan=5120	16.0258
03711:3	1	R.C[+57.021]MNGGS[+146.058]C[+57.021]SDDHC[+57.021]LC[+57.021]QK.G	125	Fuc(1)	C[+57]*4, S[+146]	692.247	3	2074.73	2074.74	0	-6.7	Specific	859.75	859.75	4	13.84	662	>hFBN1-Nterm 070820	1	DW030119_4.5143.5143.3	controllerType=0 controllerNumber=1 scan=5143	16.0738
03186:3	1	R.C[+57.021]MNGGS[+146.058]C[+57.021]SDDHC[+57.021]LC[+57.021]QK.G	125	Fuc(1)	C[+57]*4, S[+146]	692.25	3	2074.74	2074.74	0	-1.2	Specific	870.83	863.28	4	14.95	662	>hFBN1-Nterm 070820	1	DW030119_4.4685.4685.3	controllerType=0 controllerNumber=1 scan=4685	15.0936
03571:3	1	R.C[+57.021]MNGGSC[+57.021]S[+146.058]DDHC[+57.021]LC[+57.021]QK.G	125	Fuc(1)	C[+57]*4, S[+146]	692.251	3	2074.74	2074.74	0	-0.9	Specific	889.07	889.07	0.38	14.95	662	>hFBN1-Nterm 070820	1	DW030119_4.5022.5022.3	controllerType=0 controllerNumber=1 scan=5022	15.8086
03386:3	1	R.C[+57.021]MNGGS[+146.058]C[+57.021]SDDHC[+57.021]LC[+57.021]QK.G	125	Fuc(1)	C[+57]*4, S[+146]	692.25	3	2074.74	2074.74	0	-1.3	Specific	902.69	902.69	4	15.95	662	>hFBN1-Nterm 070820	1	DW030119_4.4854.4854.3	controllerType=0 controllerNumber=1 scan=4854	15.4464
03321:2	1	R.C[+57.021]MNGGSC[+57.021]S[+146.058]DDHC[+57.021]LC[+57.021]QK.G	125	Fuc(1)	C[+57]*4, S[+146]	1037.87	2	2074.74	2074.74	0	-0.5	Specific	916.61	916.61	13.56	16	662	>hFBN1-Nterm 070820	1	DW030119_4.4800.4800.2	controllerType=0 controllerNumber=1 scan=4800	15.3357
03507:3	1	R.C[+57.021]MNGGS[+146.058]C[+57.021]SDDHC[+57.021]LC[+57.021]QK.G	125	Fuc(1)	C[+57]*4, S[+146]	692.251	3	2074.74	2074.74	0	-0.9	Specific	950	950	8.1	15.95	662	>hFBN1-Nterm 070820	1	DW030119_4.4965.4965.3	controllerType=0 controllerNumber=1 scan=4965	15.684
03254:3	1	R.C[+57.021]MNGGSC[+57.021]S[+146.058]DDHC[+57.021]LC[+57.021]QK.G	125	Fuc(1)	C[+57]*4, S[+146]	692.25	3	2074.74	2074.74	0	-1	Specific	977.77	977.77	3.75	16.95	662	>hFBN1-Nterm 070820	1	DW030119_4.4744.4744.3	controllerType=0 controllerNumber=1 scan=4744	15.2209
03320:3	1	R.C[+57.021]MNGGSC[+57.021]S[+146.058]DDHC[+57.021]LC[+57.021]QK.G	125	Fuc(1)	C[+57]*4, S[+146]	692.25	3	2074.74	2074.74	0	-1.1	Specific	995.97	995.97	7.43	16.95	662	>hFBN1-Nterm 070820	1	DW030119_4.4799.4799.3	controllerType=0 controllerNumber=1 scan=4799	15.3336
01595:4	1	R.C[+57.021]MN[+0.984]GGS[+203.079]C[+57.021]SDDHC[+57.021]LC[+57.021]QK.G	125	HexNAc(1)	C[+57]*4, N[+1], S[+203]	533.942	4	2132.75	2132.74	0	0.9	Specific	30.29	30.29	4	2.05	662	>hFBN1-Nterm 070820	1	DW030119_4.3223.3223.4	controllerType=0 controllerNumber=1 scan=3223	11.8141
03793:3	1	R.C[+57.021]MN[+0.984]GGSC[+57.021]S[+203.079]DDHC[+57.021]LC[+57.021]QK.G	125	HexNAc(1)	C[+57]*4, N[+1], S[+203]	711.586	3	2132.74	2132.74	0	-0.4	Specific	42.26	42.26	7.09	2.05	662	>hFBN1-Nterm 070820	1	DW030119_4.5209.5209.3	controllerType=0 controllerNumber=1 scan=5209	16.2188
01654:4	1	R.C[+57.021]MN[+0.984]GGS[+203.079]C[+57.021]SDDHC[+57.021]LC[+57.021]QK.G	125	HexNAc(1)	C[+57]*4, N[+1], S[+203]	533.941	4	2132.74	2132.74	0	-1.4	Specific	156.16	156.16	4	2.34	662	>hFBN1-Nterm 070820	1	DW030119_4.3279.3279.4	controllerType=0 controllerNumber=1 scan=3279	11.9462
01794:3	1	R.C[+57.021]MN[+0.984]GGS[+203.079]C[+57.021]SDDHC[+57.021]LC[+57.021]QK.G	125	HexNAc(1)	C[+57]*4, N[+1], S[+203]	711.586	3	2132.74	2132.74	0	-0.1	Specific	169.98	169.98	4	3	662	>hFBN1-Nterm 070820	1	DW030119_4.3405.3405.3	controllerType=0 controllerNumber=1 scan=3405	12.2429
02011:4	1	R.C[+57.021]MN[+0.984]GGS[+203.079]C[+57.021]SDDHC[+57.021]LC[+57.021]QK.G	125	HexNAc(1)	C[+57]*4, N[+1], S[+203]	533.941	4	2132.74	2132.74	0	-0.9	Specific	176.52	176.52	4	2.38	662	>hFBN1-Nterm 070820	1	DW030119_4.3600.3600.4	controllerType=0 controllerNumber=1 scan=3600	12.691
01713:4	1	R.C[+57.021]MN[+0.984]GGS[+203.079]C[+57.021]SDDHC[+57.021]LC[+57.021]QK.G	125	HexNAc(1)	C[+57]*4, N[+1], S[+203]	533.941	4	2132.74	2132.74	0	-2	Specific	191.93	191.93	4	3.56	662	>hFBN1-Nterm 070820	1	DW030119_4.3329.3329.4	controllerType=0 controllerNumber=1 scan=3329	12.0638
01977:3	1	R.C[+57.021]MN[+0.984]GGS[+203.079]C[+57.021]SDDHC[+57.021]LC[+57.021]QK.G	125	HexNAc(1)	C[+57]*4, N[+1], S[+203]	711.582	3	2132.73	2132.74	0	-5.4	Specific	231.85	231.85	4	2.97	662	>hFBN1-Nterm 070820	1	DW030119_4.3568.3568.3	controllerType=0 controllerNumber=1 scan=3568	12.6178
03714:3	1	R.C[+57.021]MN[+0.984]GGS[+203.079]C[+57.021]SDDHC[+57.021]LC[+57.021]QK.G	125	HexNAc(1)	C[+57]*4, N[+1], S[+203]	711.586	3	2132.74	2132.74	0	-0.4	Specific	235.74	235.1	4	3.22	662	>hFBN1-Nterm 070820	1	DW030119_4.5146.5146.3	controllerType=0 controllerNumber=1 scan=5146	16.0794
03650:3	1	R.C[+57.021]MN[+0.984]GGS[+203.079]C[+57.021]SDDHC[+57.021]LC[+57.021]QK.G	125	HexNAc(1)	C[+57]*4, N[+1], S[+203]	711.587	3	2132.75	2132.74	0	0.3	Specific	242.08	227.01	4	4.02	662	>hFBN1-Nterm 070820	1	DW030119_4.5092.5092.3	controllerType=0 controllerNumber=1 scan=5092	15.962
01743:3	1	R.C[+57.021]MN[+0.984]GGS[+203.079]C[+57.021]SDDHC[+57.021]LC[+57.021]QK.G	125	HexNAc(1)	C[+57]*4, N[+1], S[+203]	711.585	3	2132.74	2132.74	0	-1.8	Specific	258.07	258.07	4	5.04	662	>hFBN1-Nterm 070820	1	DW030119_4.3354.3354.3	controllerType=0 controllerNumber=1 scan=3354	12.1223
01852:3	1	R.C[+57.021]MN[+0.984]GGS[+203.079]C[+57.021]SDDHC[+57.021]LC[+57.021]QK.G	125	HexNAc(1)	C[+57]*4, N[+1], S[+203]	711.585	3	2132.74	2132.74	0	-2.6	Specific	301.94	301.94	4	5.16	662	>hFBN1-Nterm 070820	1	DW030119_4.3458.3458.3	controllerType=0 controllerNumber=1 scan=3458	12.3669
02827:3	1	R.C[+57.021][-17.027]MNGGS[+203.079]C[+57.021]SDDHC[+57.021]LC[+57.021]QK.G	125	HexNAc(1)	C[-17][+57]*4, S[+203]	705.582	3	2114.73	2114.73	0	-1.3	Specific	371.4	371.4	4	7.1	662	>hFBN1-Nterm 070820	1	DW030119_4.4379.4379.3	controllerType=0 controllerNumber=1 scan=4379	14.4295
02228:3	1	R.C[+57.021]M[+15.995]NGGS[+146.058]C[+57.021]SDDHC[+57.021]LC[+57.021]QK.G	125	Fuc(1)	C[+57]*4, M[+16], S[+146]	697.582	3	2090.73	2090.73	0	-1.9	Specific	375.08	375.08	4	7.1	662	>hFBN1-Nterm 070820	1	DW030119_4.3833.3833.3	controllerType=0 controllerNumber=1 scan=3833	13.2422
01769:4	1	R.C[+57.021]MN[+0.984]GGS[+203.079]C[+57.021]SDDHC[+57.021]LC[+57.021]QK.G	125	HexNAc(1)	C[+57]*4, N[+1], S[+203]	533.941	4	2132.74	2132.74	0	-1.7	Specific	382.65	382.65	4	6.87	662	>hFBN1-Nterm 070820	1	DW030119_4.3380.3380.4	controllerType=0 controllerNumber=1 scan=3380	12.1848
02703:3	1	R.C[+57.021][-17.027]MNGGS[+203.079]C[+57.021]SDDHC[+57.021]LC[+57.021]QK.G	125	HexNAc(1)	C[-17][+57]*4, S[+203]	705.582	3	2114.73	2114.73	0	-0.9	Specific	389.49	389.49	4	7.1	662	>hFBN1-Nterm 070820	1	DW030119_4.4272.4272.3	controllerType=0 controllerNumber=1 scan=4272	14.1947
01948:4	1	R.C[+57.021]MN[+0.984]GGS[+203.079]C[+57.021]SDDHC[+57.021]LC[+57.021]QK.G	125	HexNAc(1)	C[+57]*4, N[+1], S[+203]	533.941	4	2132.74	2132.74	0	-1.6	Specific	405.1	405.1	4	7	662	>hFBN1-Nterm 070820	1	DW030119_4.3544.3544.4	controllerType=0 controllerNumber=1 scan=3544	12.562
02214:3	1	R.C[+57.021]M[+15.995]NGGS[+146.058]C[+57.021]SDDHC[+57.021]LC[+57.021]QK.G	125	Fuc(1)	C[+57]*4, M[+16], S[+146]	697.581	3	2090.73	2090.73	0	-2.5	Specific	408.77	408.77	4	7.24	662	>hFBN1-Nterm 070820	1	DW030119_4.3820.3820.3	controllerType=0 controllerNumber=1 scan=3820	13.2134
02763:3	1	R.C[+57.021][-17.027]MNGGS[+203.079]C[+57.021]SDDHC[+57.021]LC[+57.021]QK.G	125	HexNAc(1)	C[-17][+57]*4, S[+203]	705.582	3	2114.73	2114.73	0	-1.5	Specific	412.58	412.58	4	7.24	662	>hFBN1-Nterm 070820	1	DW030119_4.4326.4326.3	controllerType=0 controllerNumber=1 scan=4326	14.3136
01827:4	1	R.C[+57.021]MN[+0.984]GGS[+203.079]C[+57.021]SDDHC[+57.021]LC[+57.021]QK.G	125	HexNAc(1)	C[+57]*4, N[+1], S[+203]	533.941	4	2132.74	2132.74	0	-0.6	Specific	420.62	420.62	4	7.29	662	>hFBN1-Nterm 070820	1	DW030119_4.3435.3435.4	controllerType=0 controllerNumber=1 scan=3435	12.3127
01888:4	1	R.C[+57.021]MN[+0.984]GGS[+203.079]C[+57.021]SDDHC[+57.021]LC[+57.021]QK.G	125	HexNAc(1)	C[+57]*4, N[+1], S[+203]	533.941	4	2132.74	2132.74	0	-2	Specific	423.12	423.12	4	7	662	>hFBN1-Nterm 070820	1	DW030119_4.3490.3490.4	controllerType=0 controllerNumber=1 scan=3490	12.4383
04412:3	1	R.C[+57.021]MN[+0.984]GGS[+203.079]C[+57.021]SDDHC[+57.021]LC[+57.021]QK.G	125	HexNAc(1)	C[+57]*4, N[+1], S[+203]	711.585	3	2132.74	2132.74	0	-1.8	Specific	487.52	487.52	4	7.57	662	>hFBN1-Nterm 070820	1	DW030119_4.5721.5721.3	controllerType=0 controllerNumber=1 scan=5721	17.3156
03951:3	1	R.C[+57.021][-17.027]MNGGSC[+57.021]S[+146.058]DDHC[+57.021]LC[+57.021]QK.G	125	Fuc(1)	C[-17][+57]*4, S[+146]	686.576	3	2057.71	2057.71	0	-0.1	Specific	511.53	511.53	11.58	7.86	662	>hFBN1-Nterm 070820	1	DW030119_4.5334.5334.3	controllerType=0 controllerNumber=1 scan=5334	16.4846
03924:2	1	R.C[+57.021]MN[+0.984]GGS[+146.058]C[+57.021]SDDHC[+57.021]LC[+57.021]QK.G	125	Fuc(1)	C[+57]*4, N[+1], S[+146]	1038.37	2	2075.73	2075.72	0	2.5	Specific	534.88	534.88	4	7.8	662	>hFBN1-Nterm 070820	1	DW030119_4.5313.5313.2	controllerType=0 controllerNumber=1 scan=5313	16.4407
04340:3	1	R.C[+57.021]MN[+0.984]GGS[+203.079]C[+57.021]SDDHC[+57.021]LC[+57.021]QK.G	125	HexNAc(1)	C[+57]*4, N[+1], S[+203]	711.586	3	2132.74	2132.74	0	-0.2	Specific	560.62	560.62	4	9.24	662	>hFBN1-Nterm 070820	1	DW030119_4.5661.5661.3	controllerType=0 controllerNumber=1 scan=5661	17.1821
02533:3	1	R.C[+57.021]M[+15.995]NGGS[+146.058]C[+57.021]SDDHC[+57.021]LC[+57.021]QK.G	125	Fuc(1)	C[+57]*4, M[+16], S[+146]	697.581	3	2090.73	2090.73	0	-2.5	Specific	583.68	583.68	4	8.95	662	>hFBN1-Nterm 070820	1	DW030119_4.4116.4116.3	controllerType=0 controllerNumber=1 scan=4116	13.8526
03807:3	1	R.C[+57.021][-17.027]MNGGSC[+57.021]S[+146.058]DDHC[+57.021]LC[+57.021]QK.G	125	Fuc(1)	C[-17][+57]*4, S[+146]	686.576	3	2057.71	2057.71	0	0.2	Specific	593.94	593.94	11.83	9.24	662	>hFBN1-Nterm 070820	1	DW030119_4.5222.5222.3	controllerType=0 controllerNumber=1 scan=5222	16.245
02601:3	1	R.C[+57.021]M[+15.995]NGGS[+146.058]C[+57.021]SDDHC[+57.021]LC[+57.021]QK.G	125	Fuc(1)	C[+57]*4, M[+16], S[+146]	697.582	3	2090.73	2090.73	0	-1.2	Specific	595.17	595.17	4	8.95	662	>hFBN1-Nterm 070820	1	DW030119_4.4181.4181.3	controllerType=0 controllerNumber=1 scan=4181	13.9961
03876:3	1	R.C[+57.021][-17.027]MNGGSC[+57.021]S[+146.058]DDHC[+57.021]LC[+57.021]QK.G	125	Fuc(1)	C[-17][+57]*4, S[+146]	686.576	3	2057.71	2057.71	0	-0.3	Specific	638.62	638.62	24.05	10.24	662	>hFBN1-Nterm 070820	1	DW030119_4.5277.5277.3	controllerType=0 controllerNumber=1 scan=5277	16.3616
02663:3	1	R.C[+57.021]M[+15.995]NGGS[+146.058]C[+57.021]SDDHC[+57.021]LC[+57.021]QK.G	125	Fuc(1)	C[+57]*4, M[+16], S[+146]	697.58	3	2090.73	2090.73	0	-3.9	Specific	639.2	639.2	4	9.95	662	>hFBN1-Nterm 070820	1	DW030119_4.4235.4235.3	controllerType=0 controllerNumber=1 scan=4235	14.1151
04269:3	1	R.C[+57.021]MN[+0.984]GGS[+203.079]C[+57.021]SDDHC[+57.021]LC[+57.021]QK.G	125	HexNAc(1)	C[+57]*4, N[+1], S[+203]	711.587	3	2132.75	2132.74	0	1	Specific	659.63	659.63	4	11.24	662	>hFBN1-Nterm 070820	1	DW030119_4.5605.5605.3	controllerType=0 controllerNumber=1 scan=5605	17.0631
04430:3	1	R.C[+57.021]MN[+0.984]GGSC[+57.021]S[+146.058]DDHC[+57.021]LC[+57.021]QK.G	125	Fuc(1)	C[+57]*4, N[+1], S[+146]	692.578	3	2075.72	2075.72	0	-1.5	Specific	664.83	664.83	13.17	10.95	662	>hFBN1-Nterm 070820	1	DW030119_4.5735.5735.3	controllerType=0 controllerNumber=1 scan=5735	17.3491
04048:3	1	R.C[+57.021][-17.027]MNGGS[+162.053]C[+57.021]SDDHC[+57.021]LC[+57.021]QK.G	125	Hex(1)	C[-17][+57]*4, S[+162]	691.916	3	2073.73	2073.71	0	12.9	Specific	677.78	677.78	4	9.88	662	>hFBN1-Nterm 070820	1	DW030119_4.5416.5416.3	controllerType=0 controllerNumber=1 scan=5416	16.6618
02785:3	1	R.C[+57.021]M[+15.995]NGGS[+146.058]C[+57.021]SDDHC[+57.021]LC[+57.021]QK.G	125	Fuc(1)	C[+57]*4, M[+16], S[+146]	697.576	3	2090.71	2090.73	0	-10.2	Specific	705.61	705.61	4	10.54	662	>hFBN1-Nterm 070820	1	DW030119_4.4344.4344.3	controllerType=0 controllerNumber=1 scan=4344	14.3544
03245:3	1	R.C[+57.021]M[+15.995]NGGSC[+57.021]S[+146.058]DDHC[+57.021]LC[+57.021]QK.G	125	Fuc(1)	C[+57]*4, M[+16], S[+146]	697.58	3	2090.73	2090.73	0	-3.8	Specific	728.9	728.9	6.12	11.95	662	>hFBN1-Nterm 070820	1	DW030119_4.4737.4737.3	controllerType=0 controllerNumber=1 scan=4737	15.2039
04368:3	1	R.C[+57.021]MN[+0.984]GGS[+146.058]C[+57.021]SDDHC[+57.021]LC[+57.021]QK.G	125	Fuc(1)	C[+57]*4, N[+1], S[+146]	692.579	3	2075.72	2075.72	0	0.3	Specific	729.14	729.14	4	12.24	662	>hFBN1-Nterm 070820	1	DW030119_4.5683.5683.3	controllerType=0 controllerNumber=1 scan=5683	17.2333
03116:3	1	R.C[+57.021]M[+15.995]NGGSC[+57.021]S[+146.058]DDHC[+57.021]LC[+57.021]QK.G	125	Fuc(1)	C[+57]*4, M[+16], S[+146]	697.581	3	2090.73	2090.73	0	-2.8	Specific	749.68	749.68	4.47	11.95	662	>hFBN1-Nterm 070820	1	DW030119_4.4628.4628.3	controllerType=0 controllerNumber=1 scan=4628	14.9713
02467:3	1	R.C[+57.021]M[+15.995]NGGSC[+57.021]S[+146.058]DDHC[+57.021]LC[+57.021]QK.G	125	Fuc(1)	C[+57]*4, M[+16], S[+146]	697.582	3	2090.73	2090.73	0	-1.5	Specific	764.75	764.75	5.3	12.95	662	>hFBN1-Nterm 070820	1	DW030119_4.4060.4060.3	controllerType=0 controllerNumber=1 scan=4060	13.7302
04282:3	1	R.C[+57.021]MN[+0.984]GGS[+146.058]C[+57.021]SDDHC[+57.021]LC[+57.021]QK.G	125	Fuc(1)	C[+57]*4, N[+1], S[+146]	692.58	3	2075.72	2075.72	0	0.7	Specific	772.96	772.96	4	13.24	662	>hFBN1-Nterm 070820	1	DW030119_4.5616.5616.3	controllerType=0 controllerNumber=1 scan=5616	17.0873
03845:2	1	R.C[+57.021]MN[+0.984]GGSC[+57.021]S[+146.058]DDHC[+57.021]LC[+57.021]QK.G	125	Fuc(1)	C[+57]*4, N[+1], S[+146]	1038.36	2	2075.72	2075.72	0	-1.5	Specific	786.6	786.6	21.67	12.71	662	>hFBN1-Nterm 070820	1	DW030119_4.5252.5252.2	controllerType=0 controllerNumber=1 scan=5252	16.3105
06606:2	1	R.C[+57.021][-17.027]MNGGSC[+57.021]S[+146.058]DDHC[+57.021]LC[+57.021]QK.G	125	Fuc(1)	C[-17][+57]*4, S[+146]	1029.36	2	2057.71	2057.71	0	-0.2	Specific	788.81	788.81	26.24	13	662	>hFBN1-Nterm 070820	1	DW030119_4.7572.7572.2	controllerType=0 controllerNumber=1 scan=7572	20.9808
03179:3	1	R.C[+57.021]M[+15.995]NGGSC[+57.021]S[+146.058]DDHC[+57.021]LC[+57.021]QK.G	125	Fuc(1)	C[+57]*4, M[+16], S[+146]	697.581	3	2090.73	2090.73	0	-2.7	Specific	792.58	792.58	5	12.95	662	>hFBN1-Nterm 070820	1	DW030119_4.4679.4679.3	controllerType=0 controllerNumber=1 scan=4679	15.0809
03914:3	1	R.C[+57.021]MN[+0.984]GGSC[+57.021]S[+146.058]DDHC[+57.021]LC[+57.021]QK.G	125	Fuc(1)	C[+57]*4, N[+1], S[+146]	692.58	3	2075.72	2075.72	0	0.6	Specific	792.76	792.76	17.56	13.24	662	>hFBN1-Nterm 070820	1	DW030119_4.5306.5306.3	controllerType=0 controllerNumber=1 scan=5306	16.4276
06451:2	1	R.C[+57.021][-17.027]MNGGSC[+57.021]S[+146.058]DDHC[+57.021]LC[+57.021]QK.G	125	Fuc(1)	C[-17][+57]*4, S[+146]	1029.36	2	2057.71	2057.71	0	0.2	Specific	804.12	804.12	27.86	14	662	>hFBN1-Nterm 070820	1	DW030119_4.7445.7445.2	controllerType=0 controllerNumber=1 scan=7445	20.7345
03844:3	1	R.C[+57.021]MN[+0.984]GGSC[+57.021]S[+146.058]DDHC[+57.021]LC[+57.021]QK.G	125	Fuc(1)	C[+57]*4, N[+1], S[+146]	692.578	3	2075.72	2075.72	0	-1.5	Specific	807.44	807.44	9.16	13.95	662	>hFBN1-Nterm 070820	1	DW030119_4.5251.5251.3	controllerType=0 controllerNumber=1 scan=5251	16.3083
03775:2	1	R.C[+57.021]MN[+0.984]GGSC[+57.021]S[+146.058]DDHC[+57.021]LC[+57.021]QK.G	125	Fuc(1)	C[+57]*4, N[+1], S[+146]	1038.37	2	2075.73	2075.72	0	1.1	Specific	821.02	821.02	27.31	14	662	>hFBN1-Nterm 070820	1	DW030119_4.5192.5192.2	controllerType=0 controllerNumber=1 scan=5192	16.1823
03983:3	1	R.C[+57.021]MN[+0.984]GGSC[+57.021]S[+146.058]DDHC[+57.021]LC[+57.021]QK.G	125	Fuc(1)	C[+57]*4, N[+1], S[+146]	692.579	3	2075.72	2075.72	0	-0.1	Specific	821.78	821.78	7.48	14.24	662	>hFBN1-Nterm 070820	1	DW030119_4.5361.5361.3	controllerType=0 controllerNumber=1 scan=5361	16.545
06528:2	1	R.C[+57.021][-17.027]MNGGSC[+57.021]S[+146.058]DDHC[+57.021]LC[+57.021]QK.G	125	Fuc(1)	C[-17][+57]*4, S[+146]	1029.36	2	2057.71	2057.71	0	0	Specific	823.14	823.14	30.97	14	662	>hFBN1-Nterm 070820	1	DW030119_4.7507.7507.2	controllerType=0 controllerNumber=1 scan=7507	20.8517
02295:3	1	R.C[+57.021]M[+15.995]NGGSC[+57.021]S[+146.058]DDHC[+57.021]LC[+57.021]QK.G	125	Fuc(1)	C[+57]*4, M[+16], S[+146]	697.582	3	2090.73	2090.73	0	-1.7	Specific	825.04	825.04	3.62	13.95	662	>hFBN1-Nterm 070820	1	DW030119_4.3896.3896.3	controllerType=0 controllerNumber=1 scan=3896	13.3812
04049:3	1	R.C[+57.021]MN[+0.984]GGSC[+57.021]S[+146.058]DDHC[+57.021]LC[+57.021]QK.G	125	Fuc(1)	C[+57]*4, N[+1], S[+146]	692.579	3	2075.72	2075.72	0	-0.1	Specific	838.64	838.64	8.5	14.24	662	>hFBN1-Nterm 070820	1	DW030119_4.5416.5416.3	controllerType=0 controllerNumber=1 scan=5416	16.6618
04113:3	1	R.C[+57.021]MN[+0.984]GGS[+146.058]C[+57.021]SDDHC[+57.021]LC[+57.021]QK.G	125	Fuc(1)	C[+57]*4, N[+1], S[+146]	692.579	3	2075.72	2075.72	0	-0.5	Specific	841.13	841.13	4	14.24	662	>hFBN1-Nterm 070820	1	DW030119_4.5472.5472.3	controllerType=0 controllerNumber=1 scan=5472	16.7831
02407:3	1	R.C[+57.021]M[+15.995]NGGSC[+57.021]S[+146.058]DDHC[+57.021]LC[+57.021]QK.G	125	Fuc(1)	C[+57]*4, M[+16], S[+146]	697.582	3	2090.73	2090.73	0	-1.8	Specific	842.74	842.74	5.7	13.95	662	>hFBN1-Nterm 070820	1	DW030119_4.4003.4003.3	controllerType=0 controllerNumber=1 scan=4003	13.6106
06564:3	1	R.C[+57.021][-17.027]MNGGSC[+57.021]S[+146.058]DDHC[+57.021]LC[+57.021]QK.G	125	Fuc(1)	C[-17][+57]*4, S[+146]	686.576	3	2057.71	2057.71	0	0.6	Specific	843.39	843.39	10.4	14.24	662	>hFBN1-Nterm 070820	1	DW030119_4.7538.7538.3	controllerType=0 controllerNumber=1 scan=7538	20.9103
06491:3	1	R.C[+57.021][-17.027]MNGGSC[+57.021]S[+146.058]DDHC[+57.021]LC[+57.021]QK.G	125	Fuc(1)	C[-17][+57]*4, S[+146]	686.575	3	2057.71	2057.71	0	-1.1	Specific	855.72	855.72	10.01	14.95	662	>hFBN1-Nterm 070820	1	DW030119_4.7475.7475.3	controllerType=0 controllerNumber=1 scan=7475	20.7906
02350:3	1	R.C[+57.021]M[+15.995]NGGSC[+57.021]S[+146.058]DDHC[+57.021]LC[+57.021]QK.G	125	Fuc(1)	C[+57]*4, M[+16], S[+146]	697.582	3	2090.73	2090.73	0	-1.2	Specific	860.75	860.75	7.91	14.95	662	>hFBN1-Nterm 070820	1	DW030119_4.3947.3947.3	controllerType=0 controllerNumber=1 scan=3947	13.4928
04181:3	1	R.C[+57.021]MN[+0.984]GGSC[+57.021]S[+146.058]DDHC[+57.021]LC[+57.021]QK.G	125	Fuc(1)	C[+57]*4, N[+1], S[+146]	692.579	3	2075.72	2075.72	0	-0.7	Specific	896.07	896.07	6.15	15.24	662	>hFBN1-Nterm 070820	1	DW030119_4.5530.5530.3	controllerType=0 controllerNumber=1 scan=5530	16.9065
03779:3	1	R.C[+57.021]MN[+0.984]GGSC[+57.021]S[+146.058]DDHC[+57.021]LC[+57.021]QK.G	125	Fuc(1)	C[+57]*4, N[+1], S[+146]	692.578	3	2075.72	2075.72	0	-1.3	Specific	903.36	903.36	8.05	15.95	662	>hFBN1-Nterm 070820	1	DW030119_4.5196.5196.3	controllerType=0 controllerNumber=1 scan=5196	16.1918
03864:3	1	R.C[+57.021]M[+15.995]N[+0.984]GGS[+146.058]C[+57.021]SDDHC[+57.021]LC[+57.021]QK.G	125	Fuc(1)	C[+57]*4, M[+16], N[+1], S[+146]	697.911	3	2091.72	2091.72	0	0.5	Specific	85.7	85.7	4	2.07	662	>hFBN1-Nterm 070820	1	DW030119_4.5267.5267.3	controllerType=0 controllerNumber=1 scan=5267	16.3413
04004:3	1	R.[+14.016]C[+57.021][-17.027]MN[+0.984]GGS[+203.079]C[+57.021]SDDHC[+57.021]LC[+57.021]QK.G	125	HexNAc(1)	.[14], C[-17][+57]*4, N[+1], S[+203]	710.588	3	2129.75	2129.73	0	8.1	Specific	407.77	407.77	4	6.17	662	>hFBN1-Nterm 070820	1	DW030119_4.5378.5378.3	controllerType=0 controllerNumber=1 scan=5378	16.5829
03480:3	1	R.C[+57.021]M[+15.995]N[+0.984]GGS[+146.058]C[+57.021]SDDHC[+57.021]LC[+57.021]QK.G	125	Fuc(1)	C[+57]*4, M[+16], N[+1], S[+146]	697.91	3	2091.72	2091.72	0	-1.3	Specific	470.3	470.3	4	7.51	662	>hFBN1-Nterm 070820	1	DW030119_4.4937.4937.3	controllerType=0 controllerNumber=1 scan=4937	15.6223
02532:3	1	R.C[+57.021][-17.027]M[+15.995]NGGS[+162.053]C[+57.021]SDDHC[+57.021]LC[+57.021]QK.G	125	Hex(1)	C[-17][+57]*4, M[+16], S[+162]	697.248	3	2089.73	2089.7	0	12.6	Specific	472.38	462.83	4	6.44	662	>hFBN1-Nterm 070820	1	DW030119_4.4116.4116.3	controllerType=0 controllerNumber=1 scan=4116	13.8526
03198:3	1	R.C[+57.021][-17.027]MN[+0.984]GGS[+203.079]C[+57.021]SDDHC[+57.021]LC[+57.021]QK.G	125	HexNAc(1)	C[-17][+57]*4, N[+1], S[+203]	705.909	3	2115.71	2115.72	0	-3	Specific	541.18	541.18	4	7.75	662	>hFBN1-Nterm 070820	1	DW030119_4.4695.4695.3	controllerType=0 controllerNumber=1 scan=4695	15.1153
03557:3	1	R.C[+57.021][-17.027]MN[+0.984]GGS[+203.079]C[+57.021]SDDHC[+57.021]LC[+57.021]QK.G	125	HexNAc(1)	C[-17][+57]*4, N[+1], S[+203]	705.91	3	2115.72	2115.72	0	-1	Specific	573.43	573.43	4	8.95	662	>hFBN1-Nterm 070820	1	DW030119_4.5010.5010.3	controllerType=0 controllerNumber=1 scan=5010	15.7827
03633:3	1	R.C[+57.021][-17.027]MN[+0.984]GGS[+203.079]C[+57.021]SDDHC[+57.021]LC[+57.021]QK.G	125	HexNAc(1)	C[-17][+57]*4, N[+1], S[+203]	705.911	3	2115.72	2115.72	0	0.2	Specific	600.39	600.39	9.74	10.24	662	>hFBN1-Nterm 070820	1	DW030119_4.5078.5078.3	controllerType=0 controllerNumber=1 scan=5078	15.93
07301:2	1	R.C[+57.021][-17.027]MN[+0.984]GGSC[+57.021]S[+146.058]DDHC[+57.021]LC[+57.021]QK.G	125	Fuc(1)	C[-17][+57]*4, N[+1], S[+146]	1029.85	2	2058.7	2058.7	0	1.1	Specific	695.18	695.18	28.46	11	662	>hFBN1-Nterm 070820	1	DW030119_4.8144.8144.2	controllerType=0 controllerNumber=1 scan=8144	22.1375
02722:3	1	R.C[+57.021]M[+15.995]N[+0.984]GGSC[+57.021]S[+146.058]DDHC[+57.021]LC[+57.021]QK.G	125	Fuc(1)	C[+57]*4, M[+16], N[+1], S[+146]	697.911	3	2091.72	2091.72	0	0.5	Specific	697.45	697.45	8.28	11.24	662	>hFBN1-Nterm 070820	1	DW030119_4.4289.4289.3	controllerType=0 controllerNumber=1 scan=4289	14.2343
03752:3	1	R.C[+57.021]M[+15.995]N[+0.984]GGS[+146.058]C[+57.021]SDDHC[+57.021]LC[+57.021]QK.G	125	Fuc(1)	C[+57]*4, M[+16], N[+1], S[+146]	697.91	3	2091.72	2091.72	0	-0.9	Specific	708.2	708.2	4	11.95	662	>hFBN1-Nterm 070820	1	DW030119_4.5176.5176.3	controllerType=0 controllerNumber=1 scan=5176	16.1463
03246:3	1	R.C[+57.021]M[+15.995]N[+0.984]GGSC[+57.021]S[+146.058]DDHC[+57.021]LC[+57.021]QK.G	125	Fuc(1)	C[+57]*4, M[+16], N[+1], S[+146]	697.915	3	2091.73	2091.72	0	5.5	Specific	717.56	717.56	14.59	11.06	662	>hFBN1-Nterm 070820	1	DW030119_4.4737.4737.3	controllerType=0 controllerNumber=1 scan=4737	15.2039
07222:2	1	R.C[+57.021][-17.027]MN[+0.984]GGSC[+57.021]S[+146.058]DDHC[+57.021]LC[+57.021]QK.G	125	Fuc(1)	C[-17][+57]*4, N[+1], S[+146]	1029.85	2	2058.7	2058.7	0	0.8	Specific	724.71	724.71	27.96	12	662	>hFBN1-Nterm 070820	1	DW030119_4.8077.8077.2	controllerType=0 controllerNumber=1 scan=8077	22.0045
06895:2	1	R.C[+57.021][-17.027]MN[+0.984]GGSC[+57.021]S[+146.058]DDHC[+57.021]LC[+57.021]QK.G	125	Fuc(1)	C[-17][+57]*4, N[+1], S[+146]	1029.85	2	2058.7	2058.7	0	1.7	Specific	736.41	736.41	28.36	12	662	>hFBN1-Nterm 070820	1	DW030119_4.7806.7806.2	controllerType=0 controllerNumber=1 scan=7806	21.4572
07084:2	1	R.C[+57.021][-17.027]MN[+0.984]GGSC[+57.021]S[+146.058]DDHC[+57.021]LC[+57.021]QK.G	125	Fuc(1)	C[-17][+57]*4, N[+1], S[+146]	1029.85	2	2058.7	2058.7	0	2.3	Specific	746.76	746.76	30.28	12	662	>hFBN1-Nterm 070820	1	DW030119_4.7962.7962.2	controllerType=0 controllerNumber=1 scan=7962	21.7737
02911:3	1	R.C[+57.021]M[+15.995]N[+0.984]GGS[+146.058]C[+57.021]SDDHC[+57.021]LC[+57.021]QK.G	125	Fuc(1)	C[+57]*4, M[+16], N[+1], S[+146]	697.91	3	2091.72	2091.72	0	-0.9	Specific	746.78	746.78	4	11.95	662	>hFBN1-Nterm 070820	1	DW030119_4.4459.4459.3	controllerType=0 controllerNumber=1 scan=4459	14.6026
03042:3	1	R.C[+57.021]M[+15.995]N[+0.984]GGSC[+57.021]S[+146.058]DDHC[+57.021]LC[+57.021]QK.G	125	Fuc(1)	C[+57]*4, M[+16], N[+1], S[+146]	697.913	3	2091.72	2091.72	0	2.5	Specific	754.74	754.74	5.54	13.24	662	>hFBN1-Nterm 070820	1	DW030119_4.4572.4572.3	controllerType=0 controllerNumber=1 scan=4572	14.8517
07149:2	1	R.C[+57.021][-17.027]MN[+0.984]GGSC[+57.021]S[+146.058]DDHC[+57.021]LC[+57.021]QK.G	125	Fuc(1)	C[-17][+57]*4, N[+1], S[+146]	1029.85	2	2058.7	2058.7	0	0.8	Specific	766.46	766.46	29.69	13	662	>hFBN1-Nterm 070820	1	DW030119_4.8020.8020.2	controllerType=0 controllerNumber=1 scan=8020	21.8944
06960:2	1	R.C[+57.021][-17.027]MN[+0.984]GGSC[+57.021]S[+146.058]DDHC[+57.021]LC[+57.021]QK.G	125	Fuc(1)	C[-17][+57]*4, N[+1], S[+146]	1029.85	2	2058.7	2058.7	0	1.6	Specific	801.8	801.8	30.19	14	662	>hFBN1-Nterm 070820	1	DW030119_4.7866.7866.2	controllerType=0 controllerNumber=1 scan=7866	21.5789
02786:3	1	R.C[+57.021]M[+15.995]N[+0.984]GGSC[+57.021]S[+146.058]DDHC[+57.021]LC[+57.021]QK.G	125	Fuc(1)	C[+57]*4, M[+16], N[+1], S[+146]	697.911	3	2091.72	2091.72	0	-0.4	Specific	823.96	823.96	6.28	14.24	662	>hFBN1-Nterm 070820	1	DW030119_4.4344.4344.3	controllerType=0 controllerNumber=1 scan=4344	14.3544
02847:3	1	R.C[+57.021]M[+15.995]N[+0.984]GGSC[+57.021]S[+146.058]DDHC[+57.021]LC[+57.021]QK.G	125	Fuc(1)	C[+57]*4, M[+16], N[+1], S[+146]	697.91	3	2091.72	2091.72	0	-0.5	Specific	837.3	837.3	6.46	14.24	662	>hFBN1-Nterm 070820	1	DW030119_4.4399.4399.3	controllerType=0 controllerNumber=1 scan=4399	14.4745
02975:3	1	R.C[+57.021]M[+15.995]N[+0.984]GGSC[+57.021]S[+146.058]DDHC[+57.021]LC[+57.021]QK.G	125	Fuc(1)	C[+57]*4, M[+16], N[+1], S[+146]	697.911	3	2091.72	2091.72	0	-0.4	Specific	838.29	838.29	5.28	14.24	662	>hFBN1-Nterm 070820	1	DW030119_4.4514.4514.3	controllerType=0 controllerNumber=1 scan=4514	14.7236
07146:3	1	R.C[+57.021][-17.027]MN[+0.984]GGSC[+57.021]S[+146.058]DDHC[+57.021]LC[+57.021]QK.G	125	Fuc(1)	C[-17][+57]*4, N[+1], S[+146]	686.904	3	2058.7	2058.7	0	-0.3	Specific	884.59	884.59	21.29	15.24	662	>hFBN1-Nterm 070820	1	DW030119_4.8016.8016.3	controllerType=0 controllerNumber=1 scan=8016	21.8842
05249:2	1	R.C[+57.021][-17.027]M[+15.995]N[+0.984]GGSC[+57.021]S[+146.058]DDHC[+57.021]LC[+57.021]QK.G	125	Fuc(1)	C[-17][+57]*4, M[+16], N[+1], S[+146]	1037.85	2	2074.69	2074.69	0	1.3	Specific	506.17	506.17	28.14	7.62	662	>hFBN1-Nterm 070820	1	DW030119_4.6414.6414.2	controllerType=0 controllerNumber=1 scan=6414	18.7603
09610:3	1	K.GYIGTHC[+57.021]GQPVC[+57.021]ESGC[+57.021]LNGGR.C	141		C[+57]*3	760.319	3	2278.94	2278.97	0	-14.8	Specific	22.73	22.73	22.73	0.03	662	>hFBN1-Nterm 070820	1	DW030119_4.10158.10158.4	controllerType=0 controllerNumber=1 scan=10158	25.9791
22047:3	1	K.GYIGTHC[+57.021]GQPVC[+57.021]ESGC[+57.021]LNGGR.C	141		C[+57]*3	760.328	3	2278.97	2278.97	0	-2.1	Specific	545.14	545.14	545.14	7.65	662	>hFBN1-Nterm 070820	1	DW030119_4.22059.22059.3	controllerType=0 controllerNumber=1 scan=22059	56.25
07133:3	1	K.GYIGTHC[+57.021]GQPVC[+57.021]ESGC[+57.021]LNGGR.C	141		C[+57]*3	760.326	3	2278.96	2278.97	0	-5.8	Specific	781.97	739.84	739.84	11.74	662	>hFBN1-Nterm 070820	1	DW030119_4.8005.8005.3	controllerType=0 controllerNumber=1 scan=8005	21.8639
07037:3	1	K.GYIGTHC[+57.021]GQPVC[+57.021]ESGC[+57.021]LNGGR.C	141		C[+57]*3	760.326	3	2278.96	2278.97	0	-5	Specific	807.59	758.81	758.81	12.74	662	>hFBN1-Nterm 070820	1	DW030119_4.7926.7926.3	controllerType=0 controllerNumber=1 scan=7926	21.703
06417:3	1	K.GYIGTHC[+57.021]GQPVC[+57.021]ESGC[+57.021]LNGGR.C	141		C[+57]*3	760.33	3	2278.97	2278.97	0	-0.3	Specific	885.48	885.48	885.48	15.14	662	>hFBN1-Nterm 070820	1	DW030119_4.7417.7417.3	controllerType=0 controllerNumber=1 scan=7417	20.6873
06501:3	1	K.GYIGTHC[+57.021]GQPVC[+57.021]ESGC[+57.021]LNGGR.C	141		C[+57]*3	760.329	3	2278.97	2278.97	0	-1	Specific	903.72	903.72	903.72	15.85	662	>hFBN1-Nterm 070820	1	DW030119_4.7484.7484.3	controllerType=0 controllerNumber=1 scan=7484	20.8098
06340:3	1	K.GYIGTHC[+57.021]GQPVC[+57.021]ESGC[+57.021]LNGGR.C	141		C[+57]*3	760.329	3	2278.97	2278.97	0	-0.9	Specific	904.06	904.06	904.06	15.85	662	>hFBN1-Nterm 070820	1	DW030119_4.7351.7351.3	controllerType=0 controllerNumber=1 scan=7351	20.5631
06282:3	1	K.GYIGTHC[+57.021]GQPVC[+57.021]ESGC[+57.021]LNGGR.C	141		C[+57]*3	760.329	3	2278.97	2278.97	0	-1	Specific	904.17	904.17	904.17	15.85	662	>hFBN1-Nterm 070820	1	DW030119_4.7296.7296.3	controllerType=0 controllerNumber=1 scan=7296	20.4552
06211:3	1	K.GYIGTHC[+57.021]GQPVC[+57.021]ESGC[+57.021]LNGGR.C	141		C[+57]*3	760.329	3	2278.97	2278.97	0	-1.6	Specific	926.97	926.97	926.97	15.85	662	>hFBN1-Nterm 070820	1	DW030119_4.7233.7233.3	controllerType=0 controllerNumber=1 scan=7233	20.3366
06415:2	1	K.GYIGTHC[+57.021]GQPVC[+57.021]ESGC[+57.021]LNGGR.C	141		C[+57]*3	1139.99	2	2278.97	2278.97	0	-0.6	Specific	1003.57	893.78	893.78	17.9	662	>hFBN1-Nterm 070820	1	DW030119_4.7414.7414.2	controllerType=0 controllerNumber=1 scan=7414	20.6789
06331:2	1	K.GYIGTHC[+57.021]GQPVC[+57.021]ESGC[+57.021]LNGGR.C	141		C[+57]*3	1139.99	2	2278.97	2278.97	0	-0.1	Specific	1111.38	1008.81	1008.81	19.9	662	>hFBN1-Nterm 070820	1	DW030119_4.7342.7342.2	controllerType=0 controllerNumber=1 scan=7342	20.5438
06259:2	1	K.GYIGTHC[+57.021]GQPVC[+57.021]ESGC[+57.021]LNGGR.C	141		C[+57]*3	1139.99	2	2278.98	2278.97	0	0.1	Specific	1111.42	1008.83	1008.83	19.9	662	>hFBN1-Nterm 070820	1	DW030119_4.7276.7276.2	controllerType=0 controllerNumber=1 scan=7276	20.4156
07423:3	1	K.GYIGTHC[+57.021]GQPVC[+57.021]ESGC[+57.021]LN[+0.984]GGR.C	141		C[+57]*3, N[+1]	760.658	3	2279.96	2279.96	0	0.3	Specific	704.29	704.29	704.29	12.14	662	>hFBN1-Nterm 070820	1	DW030119_4.8248.8248.3	controllerType=0 controllerNumber=1 scan=8248	22.3351
18280:3	1	K.GYIGTHC[+57.021]GQPVC[+57.021]ESGC[+57.021]LN[+0.984]GGR.C	141		C[+57]*3, N[+1]	760.657	3	2279.96	2279.96	0	-1.2	Specific	753.01	753.01	753.01	12.85	662	>hFBN1-Nterm 070820	1	DW030119_4.18009.18009.3	controllerType=0 controllerNumber=1 scan=18009	44.2893
06854:3	1	K.GYIGTHC[+57.021]GQPVC[+57.021]ESGC[+57.021]LN[+0.984]GGR.C	141		C[+57]*3, N[+1]	760.658	3	2279.96	2279.96	0	-0.3	Specific	830.36	830.36	830.36	14.14	662	>hFBN1-Nterm 070820	1	DW030119_4.7770.7770.3	controllerType=0 controllerNumber=1 scan=7770	21.388
06928:3	1	K.GYIGTHC[+57.021]GQPVC[+57.021]ESGC[+57.021]LN[+0.984]GGR.C	141		C[+57]*3, N[+1]	760.658	3	2279.96	2279.96	0	0.7	Specific	831.63	796.57	796.57	14.14	662	>hFBN1-Nterm 070820	1	DW030119_4.7837.7837.3	controllerType=0 controllerNumber=1 scan=7837	21.52
06578:3	1	K.GYIGTHC[+57.021]GQPVC[+57.021]ESGC[+57.021]LN[+0.984]GGR.C	141		C[+57]*3, N[+1]	760.658	3	2279.96	2279.96	0	0.3	Specific	847.04	847.04	847.04	14.14	662	>hFBN1-Nterm 070820	1	DW030119_4.7549.7549.3	controllerType=0 controllerNumber=1 scan=7549	20.9344
07038:3	1	K.GYIGTHC[+57.021]GQPVC[+57.021]ESGC[+57.021]LN[+0.984]GGR.C	141		C[+57]*3, N[+1]	760.659	3	2279.96	2279.96	0	1.1	Specific	852.18	813.92	813.92	15.14	662	>hFBN1-Nterm 070820	1	DW030119_4.7926.7926.3	controllerType=0 controllerNumber=1 scan=7926	21.703
06715:3	1	K.GYIGTHC[+57.021]GQPVC[+57.021]ESGC[+57.021]LN[+0.984]GGR.C	141		C[+57]*3, N[+1]	760.659	3	2279.96	2279.96	0	1	Specific	873.85	873.85	873.85	15.14	662	>hFBN1-Nterm 070820	1	DW030119_4.7659.7659.3	controllerType=0 controllerNumber=1 scan=7659	21.1665
06646:3	1	K.GYIGTHC[+57.021]GQPVC[+57.021]ESGC[+57.021]LN[+0.984]GGR.C	141		C[+57]*3, N[+1]	760.659	3	2279.96	2279.96	0	0.8	Specific	876.05	876.05	876.05	15.14	662	>hFBN1-Nterm 070820	1	DW030119_4.7604.7604.3	controllerType=0 controllerNumber=1 scan=7604	21.0458
06787:3	1	K.GYIGTHC[+57.021]GQPVC[+57.021]ESGC[+57.021]LN[+0.984]GGR.C	141		C[+57]*3, N[+1]	760.658	3	2279.96	2279.96	0	-0.3	Specific	879.92	879.92	879.92	15.14	662	>hFBN1-Nterm 070820	1	DW030119_4.7714.7714.3	controllerType=0 controllerNumber=1 scan=7714	21.2758
06636:2	1	K.GYIGTHC[+57.021]GQPVC[+57.021]ESGC[+57.021]LN[+0.984]GGR.C	141		C[+57]*3, N[+1]	1140.48	2	2279.96	2279.96	0	-0.2	Specific	1033.4	907.49	907.49	17.9	662	>hFBN1-Nterm 070820	1	DW030119_4.7596.7596.2	controllerType=0 controllerNumber=1 scan=7596	21.0281
06701:2	1	K.GYIGTHC[+57.021]GQPVC[+57.021]ESGC[+57.021]LN[+0.984]GGR.C	141		C[+57]*3, N[+1]	1140.48	2	2279.96	2279.96	0	-1.3	Specific	1047.12	918.69	918.69	17.61	662	>hFBN1-Nterm 070820	1	DW030119_4.7648.7648.2	controllerType=0 controllerNumber=1 scan=7648	21.1418
07675:3	1	R.C[+57.021]AC[+57.021]TYGFTGPQC[+57.021]ER.D	168		C[+57]*3	569.561	3	1706.67	1706.67	0	-1.5	Specific	136.88	94.74	94.74	0.29	662	>hFBN1-Nterm 070820	1	DW030119_4.8472.8472.4	controllerType=0 controllerNumber=1 scan=8472	22.7541
22125:2	1	R.C[+57.021]AC[+57.021]TYGFTGPQC[+57.021]ER.D	168		C[+57]*3	853.839	2	1706.67	1706.67	0	-1.2	Specific	225.02	225.02	225.02	4.03	662	>hFBN1-Nterm 070820	1	DW030119_4.22129.22129.2	controllerType=0 controllerNumber=1 scan=22129	56.4159
18344:2	1	R.C[+57.021]AC[+57.021]TYGFTGPQC[+57.021]ER.D	168		C[+57]*3	853.838	2	1706.67	1706.67	0	-2.4	Specific	352.84	352.84	352.84	5.58	662	>hFBN1-Nterm 070820	1	DW030119_4.18068.18068.2	controllerType=0 controllerNumber=1 scan=18068	44.4242
07602:3	1	R.C[+57.021]AC[+57.021]TYGFTGPQC[+57.021]ER.D	168		C[+57]*3	569.562	3	1706.67	1706.67	0	-0.3	Specific	362.02	314.53	314.53	3.57	662	>hFBN1-Nterm 070820	1	DW030119_4.8407.8407.4	controllerType=0 controllerNumber=1 scan=8407	22.635
07436:3	1	R.C[+57.021]AC[+57.021]TYGFTGPQC[+57.021]ER.D	168		C[+57]*3	569.562	3	1706.67	1706.67	0	-0.3	Specific	382.35	331.57	331.57	5.68	662	>hFBN1-Nterm 070820	1	DW030119_4.8259.8259.4	controllerType=0 controllerNumber=1 scan=8259	22.3575
07506:3	1	R.C[+57.021]AC[+57.021]TYGFTGPQC[+57.021]ER.D	168		C[+57]*3	569.562	3	1706.67	1706.67	0	0.2	Specific	549.1	478.68	478.68	7.8	662	>hFBN1-Nterm 070820	1	DW030119_4.8319.8319.3	controllerType=0 controllerNumber=1 scan=8319	22.4666
07575:3	1	R.C[+57.021]AC[+57.021]TYGFTGPQC[+57.021]ER.D	168		C[+57]*3	569.563	3	1706.67	1706.67	0	0.7	Specific	560.41	498.6	498.6	9	662	>hFBN1-Nterm 070820	1	DW030119_4.8384.8384.3	controllerType=0 controllerNumber=1 scan=8384	22.5863
07309:2	1	R.C[+57.021]AC[+57.021]TYGFTGPQC[+57.021]ER.D	168		C[+57]*3	853.838	2	1706.67	1706.67	0	-2	Specific	604.2	535.1	535.1	9.95	662	>hFBN1-Nterm 070820	1	DW030119_4.8150.8150.2	controllerType=0 controllerNumber=1 scan=8150	22.1492
07915:2	1	R.C[+57.021]AC[+57.021]TYGFTGPQC[+57.021]ER.D	168		C[+57]*3	853.839	2	1706.67	1706.67	0	-0.3	Specific	701.25	603.11	603.11	12.24	662	>hFBN1-Nterm 070820	1	DW030119_4.8675.8675.2	controllerType=0 controllerNumber=1 scan=8675	23.1321
07452:2	1	R.C[+57.021]AC[+57.021]TYGFTGPQC[+57.021]ER.D	168		C[+57]*3	853.84	2	1706.67	1706.67	0	0.4	Specific	711.13	630.34	630.34	12.24	662	>hFBN1-Nterm 070820	1	DW030119_4.8273.8273.2	controllerType=0 controllerNumber=1 scan=8273	22.3872
07674:2	1	R.C[+57.021]AC[+57.021]TYGFTGPQC[+57.021]ER.D	168		C[+57]*3	853.84	2	1706.67	1706.67	0	0.6	Specific	711.52	625.51	625.51	12.24	662	>hFBN1-Nterm 070820	1	DW030119_4.8471.8471.2	controllerType=0 controllerNumber=1 scan=8471	22.753
07999:2	1	R.C[+57.021]AC[+57.021]TYGFTGPQC[+57.021]ER.D	168		C[+57]*3	853.838	2	1706.67	1706.67	0	-2.4	Specific	715.89	649.73	649.73	11.95	662	>hFBN1-Nterm 070820	1	DW030119_4.8753.8753.2	controllerType=0 controllerNumber=1 scan=8753	23.2782
07376:2	1	R.C[+57.021]AC[+57.021]TYGFTGPQC[+57.021]ER.D	168		C[+57]*3	853.84	2	1706.67	1706.67	0	-0.2	Specific	740.94	652.91	652.91	12.24	662	>hFBN1-Nterm 070820	1	DW030119_4.8207.8207.2	controllerType=0 controllerNumber=1 scan=8207	22.2659
07748:2	1	R.C[+57.021]AC[+57.021]TYGFTGPQC[+57.021]ER.D	168		C[+57]*3	853.84	2	1706.67	1706.67	0	0	Specific	741.32	694.34	694.34	12.24	662	>hFBN1-Nterm 070820	1	DW030119_4.8529.8529.2	controllerType=0 controllerNumber=1 scan=8529	22.8617
07528:2	1	R.C[+57.021]AC[+57.021]TYGFTGPQC[+57.021]ER.D	168		C[+57]*3	853.84	2	1706.67	1706.67	0	-0.2	Specific	749.04	698.88	698.88	12.24	662	>hFBN1-Nterm 070820	1	DW030119_4.8339.8339.2	controllerType=0 controllerNumber=1 scan=8339	22.5079
07600:2	1	R.C[+57.021]AC[+57.021]TYGFTGPQC[+57.021]ER.D	168		C[+57]*3	853.84	2	1706.67	1706.67	0	0.1	Specific	756.58	720.13	720.13	13.24	662	>hFBN1-Nterm 070820	1	DW030119_4.8405.8405.2	controllerType=0 controllerNumber=1 scan=8405	22.6326
07825:2	1	R.C[+57.021]AC[+57.021]TYGFTGPQC[+57.021]ER.D	168		C[+57]*3	853.839	2	1706.67	1706.67	0	-1	Specific	760.45	675.92	675.92	12.95	662	>hFBN1-Nterm 070820	1	DW030119_4.8599.8599.2	controllerType=0 controllerNumber=1 scan=8599	22.9899
11572:2	1	R.C[+57.021][-17.027]AC[+57.021]TYGFTGPQC[+57.021]ER.D	168		C[-17][+57]*3	845.325	2	1689.64	1689.65	0	-1.3	Specific	642.65	609.03	609.03	9.95	662	>hFBN1-Nterm 070820	1	DW030119_4.11838.11838.2	controllerType=0 controllerNumber=1 scan=11838	29.4507
11505:2	1	R.C[+57.021][-17.027]AC[+57.021]TYGFTGPQC[+57.021]ER.D	168		C[-17][+57]*3	845.326	2	1689.64	1689.65	0	-1	Specific	671.77	639.95	639.95	10.95	662	>hFBN1-Nterm 070820	1	DW030119_4.11783.11783.2	controllerType=0 controllerNumber=1 scan=11783	29.3358
11173:2	1	R.C[+57.021][-17.027]AC[+57.021]TYGFTGPQC[+57.021]ER.D	168		C[-17][+57]*3	845.324	2	1689.64	1689.65	0	-2.1	Specific	690.08	681.87	681.87	10.95	662	>hFBN1-Nterm 070820	1	DW030119_4.11500.11500.2	controllerType=0 controllerNumber=1 scan=11500	28.757
11373:2	1	R.C[+57.021][-17.027]AC[+57.021]TYGFTGPQC[+57.021]ER.D	168		C[-17][+57]*3	845.326	2	1689.65	1689.65	0	0.1	Specific	711.91	683.27	683.27	12.24	662	>hFBN1-Nterm 070820	1	DW030119_4.11672.11672.2	controllerType=0 controllerNumber=1 scan=11672	29.114
11438:2	1	R.C[+57.021][-17.027]AC[+57.021]TYGFTGPQC[+57.021]ER.D	168		C[-17][+57]*3	845.326	2	1689.64	1689.65	0	-0.4	Specific	725.24	706.28	706.28	12.24	662	>hFBN1-Nterm 070820	1	DW030119_4.11727.11727.2	controllerType=0 controllerNumber=1 scan=11727	29.2217
11310:2	1	R.C[+57.021][-17.027]AC[+57.021]TYGFTGPQC[+57.021]ER.D	168		C[-17][+57]*3	845.327	2	1689.65	1689.65	0	0.7	Specific	737.56	719.62	719.62	12.24	662	>hFBN1-Nterm 070820	1	DW030119_4.11617.11617.2	controllerType=0 controllerNumber=1 scan=11617	29.002
11246:2	1	R.C[+57.021][-17.027]AC[+57.021]TYGFTGPQC[+57.021]ER.D	168		C[-17][+57]*3	845.327	2	1689.65	1689.65	0	0.7	Specific	746.71	729.97	729.97	12.24	662	>hFBN1-Nterm 070820	1	DW030119_4.11562.11562.2	controllerType=0 controllerNumber=1 scan=11562	28.8869
06610:3	1	R.C[+57.021]AC[+57.021]TYGFTGPQC[+57.021]ERD[+15.995]YR.T	168		C[+57]*3, D[+16]	719.625	3	2156.86	2156.86	0	0.7	Specific	581.36	544.62	544.62	10	662	>hFBN1-Nterm 070820	1	DW030119_4.7575.7575.3	controllerType=0 controllerNumber=1 scan=7575	20.9865
14834:3	1	R.TGPC[+57.021]FTVISNQMC[+57.021]QGQLSGIVC[+57.021]TK.T	185		C[+57]*3	896.088	3	2686.25	2686.25	0	1.6	Specific	96.95	96.95	96.95	2.86	662	>hFBN1-Nterm 070820	1	DW030119_4.14719.14719.3	controllerType=0 controllerNumber=1 scan=14719	35.1975
14754:3	1	R.TGPC[+57.021]FTVISNQMC[+57.021]QGQLSGIVC[+57.021]TK.T	185		C[+57]*3	896.089	3	2686.25	2686.25	0	2.1	Specific	110.95	110.95	110.95	2.86	662	>hFBN1-Nterm 070820	1	DW030119_4.14647.14647.3	controllerType=0 controllerNumber=1 scan=14647	35.0255
15328:3	1	R.TGPC[+57.021]FTVISNQMC[+57.021]QGQLSGIVC[+57.021]TK.T	185		C[+57]*3	896.093	3	2686.26	2686.25	0	6.8	Specific	152.76	152.76	152.76	2.32	662	>hFBN1-Nterm 070820	1	DW030119_4.15170.15170.3	controllerType=0 controllerNumber=1 scan=15170	36.2809
14628:3	1	R.TGPC[+57.021]FTVISNQMC[+57.021]QGQLSGIVC[+57.021]TK.T	185		C[+57]*3	896.084	3	2686.24	2686.25	0	-2.9	Specific	164.52	164.52	164.52	2.51	662	>hFBN1-Nterm 070820	1	DW030119_4.14539.14539.3	controllerType=0 controllerNumber=1 scan=14539	34.7689
15101:3	1	R.TGPC[+57.021]FTVISNQMC[+57.021]QGQLSGIVC[+57.021]TK.T	185		C[+57]*3	896.089	3	2686.25	2686.25	0	2.3	Specific	192.25	192.25	192.25	3.75	662	>hFBN1-Nterm 070820	1	DW030119_4.14966.14966.3	controllerType=0 controllerNumber=1 scan=14966	35.7908
15380:3	1	R.TGPC[+57.021]FTVISNQMC[+57.021]QGQLSGIVC[+57.021]TK.T	185		C[+57]*3	896.094	3	2686.27	2686.25	0	8	Specific	203.74	203.74	203.74	2.73	662	>hFBN1-Nterm 070820	1	DW030119_4.15219.15219.3	controllerType=0 controllerNumber=1 scan=15219	36.3991
15144:3	1	R.TGPC[+57.021]FTVISNQMC[+57.021]QGQLSGIVC[+57.021]TK.T	185		C[+57]*3	896.088	3	2686.25	2686.25	0	1.2	Specific	206.4	206.4	206.4	3.99	662	>hFBN1-Nterm 070820	1	DW030119_4.15011.15011.3	controllerType=0 controllerNumber=1 scan=15011	35.8996
14696:3	1	R.TGPC[+57.021]FTVISNQMC[+57.021]QGQLSGIVC[+57.021]TK.T	185		C[+57]*3	896.087	3	2686.25	2686.25	0	0.6	Specific	223.13	223.13	223.13	3.99	662	>hFBN1-Nterm 070820	1	DW030119_4.14597.14597.3	controllerType=0 controllerNumber=1 scan=14597	34.9056
15207:3	1	R.TGPC[+57.021]FTVISNQMC[+57.021]QGQLSGIVC[+57.021]TK.T	185		C[+57]*3	896.088	3	2686.25	2686.25	0	1.8	Specific	228.67	228.67	228.67	3.99	662	>hFBN1-Nterm 070820	1	DW030119_4.15064.15064.3	controllerType=0 controllerNumber=1 scan=15064	36.0269
12917:4	1	R.TGPC[+57.021]FTVISNQMC[+57.021]QGQLSGIVC[+57.021]TK.T	185		C[+57]*3	672.317	4	2686.25	2686.25	0	0	Specific	330.91	330.91	330.91	4.43	662	>hFBN1-Nterm 070820	1	DW030119_4.13041.13041.4	controllerType=0 controllerNumber=1 scan=13041	31.7621
15272:3	1	R.TGPC[+57.021]FTVISNQMC[+57.021]QGQLSGIVC[+57.021]TK.T	185		C[+57]*3	896.095	3	2686.27	2686.25	0	8.9	Specific	393.16	393.16	393.16	5.71	662	>hFBN1-Nterm 070820	1	DW030119_4.15121.15121.3	controllerType=0 controllerNumber=1 scan=15121	36.1625
12908:4	1	R.TGPC[+57.021]FTVISNQMC[+57.021]QGQLSGIVC[+57.021]TK.T	185		C[+57]*3	672.316	4	2686.24	2686.25	0	-0.6	Specific	589.83	589.83	589.83	8.91	662	>hFBN1-Nterm 070820	1	DW030119_4.13032.13032.4	controllerType=0 controllerNumber=1 scan=13032	31.7481
14087:3	1	R.TGPC[+57.021]FTVISNQMC[+57.021]QGQLSGIVC[+57.021]TK.T	185		C[+57]*3	896.093	3	2686.26	2686.25	0	7	Specific	636.67	636.67	636.67	8.55	662	>hFBN1-Nterm 070820	1	DW030119_4.14097.14097.3	controllerType=0 controllerNumber=1 scan=14097	33.7004
14020:3	1	R.TGPC[+57.021]FTVISNQMC[+57.021]QGQLSGIVC[+57.021]TK.T	185		C[+57]*3	896.089	3	2686.25	2686.25	0	3.1	Specific	666.52	666.52	666.52	9.73	662	>hFBN1-Nterm 070820	1	DW030119_4.14044.14044.3	controllerType=0 controllerNumber=1 scan=14044	33.5744
13548:3	1	R.TGPC[+57.021]FTVISNQMC[+57.021]QGQLSGIVC[+57.021]TK.T	185		C[+57]*3	896.087	3	2686.25	2686.25	0	0.6	Specific	763.86	763.86	763.86	12.91	662	>hFBN1-Nterm 070820	1	DW030119_4.13620.13620.3	controllerType=0 controllerNumber=1 scan=13620	32.6688
13953:3	1	R.TGPC[+57.021]FTVISNQMC[+57.021]QGQLSGIVC[+57.021]TK.T	185		C[+57]*3	896.091	3	2686.26	2686.25	0	4.8	Specific	781.13	781.13	781.13	11.73	662	>hFBN1-Nterm 070820	1	DW030119_4.13990.13990.3	controllerType=0 controllerNumber=1 scan=13990	33.4498
13770:3	1	R.TGPC[+57.021]FTVISNQMC[+57.021]QGQLSGIVC[+57.021]TK.T	185		C[+57]*3	896.088	3	2686.25	2686.25	0	1.2	Specific	799.78	799.78	799.78	12.91	662	>hFBN1-Nterm 070820	1	DW030119_4.13826.13826.3	controllerType=0 controllerNumber=1 scan=13826	33.0891
13818:3	1	R.TGPC[+57.021]FTVISNQMC[+57.021]QGQLSGIVC[+57.021]TK.T	185		C[+57]*3	896.088	3	2686.25	2686.25	0	1.6	Specific	806.73	806.73	806.73	13.91	662	>hFBN1-Nterm 070820	1	DW030119_4.13872.13872.3	controllerType=0 controllerNumber=1 scan=13872	33.189
13892:3	1	R.TGPC[+57.021]FTVISNQMC[+57.021]QGQLSGIVC[+57.021]TK.T	185		C[+57]*3	896.09	3	2686.26	2686.25	0	4	Specific	812.27	812.27	812.27	12.73	662	>hFBN1-Nterm 070820	1	DW030119_4.13935.13935.3	controllerType=0 controllerNumber=1 scan=13935	33.3233
22417:3	1	R.TGPC[+57.021]FTVISNQMC[+57.021]QGQLSGIVC[+57.021]TK.T	185		C[+57]*3	896.092	3	2686.26	2686.25	0	5.5	Specific	825.05	825.05	825.05	12.73	662	>hFBN1-Nterm 070820	1	DW030119_4.22385.22385.3	controllerType=0 controllerNumber=1 scan=22385	57.0398
13475:3	1	R.TGPC[+57.021]FTVISNQMC[+57.021]QGQLSGIVC[+57.021]TK.T	185		C[+57]*3	896.081	3	2686.23	2686.25	0	-6.3	Specific	845.96	845.96	845.96	12.51	662	>hFBN1-Nterm 070820	1	DW030119_4.13549.13549.3	controllerType=0 controllerNumber=1 scan=13549	32.5469
13053:3	1	R.TGPC[+57.021]FTVISNQMC[+57.021]QGQLSGIVC[+57.021]TK.T	185		C[+57]*3	896.084	3	2686.24	2686.25	0	-2.6	Specific	862.88	862.88	862.88	14.62	662	>hFBN1-Nterm 070820	1	DW030119_4.13169.13169.3	controllerType=0 controllerNumber=1 scan=13169	31.9552
13219:3	1	R.TGPC[+57.021]FTVISNQMC[+57.021]QGQLSGIVC[+57.021]TK.T	185		C[+57]*3	896.086	3	2686.24	2686.25	0	-0.5	Specific	871.02	871.02	871.02	14.91	662	>hFBN1-Nterm 070820	1	DW030119_4.13323.13323.3	controllerType=0 controllerNumber=1 scan=13323	32.1861
13684:3	1	R.TGPC[+57.021]FTVISNQMC[+57.021]QGQLSGIVC[+57.021]TK.T	185		C[+57]*3	896.088	3	2686.25	2686.25	0	1.8	Specific	877.72	877.72	877.72	14.91	662	>hFBN1-Nterm 070820	1	DW030119_4.13740.13740.3	controllerType=0 controllerNumber=1 scan=13740	32.9085
12972:3	1	R.TGPC[+57.021]FTVISNQMC[+57.021]QGQLSGIVC[+57.021]TK.T	185		C[+57]*3	896.085	3	2686.24	2686.25	0	-2.2	Specific	889.08	889.08	889.08	14.62	662	>hFBN1-Nterm 070820	1	DW030119_4.13092.13092.3	controllerType=0 controllerNumber=1 scan=13092	31.8395
13138:3	1	R.TGPC[+57.021]FTVISNQMC[+57.021]QGQLSGIVC[+57.021]TK.T	185		C[+57]*3	896.086	3	2686.24	2686.25	0	-0.8	Specific	896.59	896.59	896.59	14.91	662	>hFBN1-Nterm 070820	1	DW030119_4.13246.13246.3	controllerType=0 controllerNumber=1 scan=13246	32.0704
13389:3	1	R.TGPC[+57.021]FTVISNQMC[+57.021]QGQLSGIVC[+57.021]TK.T	185		C[+57]*3	896.087	3	2686.24	2686.25	0	-0.3	Specific	909.96	909.96	909.96	15.91	662	>hFBN1-Nterm 070820	1	DW030119_4.13477.13477.3	controllerType=0 controllerNumber=1 scan=13477	32.4259
13305:3	1	R.TGPC[+57.021]FTVISNQMC[+57.021]QGQLSGIVC[+57.021]TK.T	185		C[+57]*3	896.086	3	2686.24	2686.25	0	-0.4	Specific	910.65	910.65	910.65	15.91	662	>hFBN1-Nterm 070820	1	DW030119_4.13400.13400.3	controllerType=0 controllerNumber=1 scan=13400	32.3091
13619:3	1	R.TGPC[+57.021]FTVISNQMC[+57.021]QGQLSGIVC[+57.021]TK.T	185		C[+57]*3	896.086	3	2686.24	2686.25	0	-0.3	Specific	924.73	924.73	924.73	15.91	662	>hFBN1-Nterm 070820	1	DW030119_4.13685.13685.3	controllerType=0 controllerNumber=1 scan=13685	32.7912
18638:3	1	R.TGPC[+57.021]FTVISNQMC[+57.021]QGQLSGIVC[+57.021]TK.T	185		C[+57]*3	896.087	3	2686.25	2686.25	0	0.6	Specific	936.61	936.61	936.61	15.91	662	>hFBN1-Nterm 070820	1	DW030119_4.18339.18339.3	controllerType=0 controllerNumber=1 scan=18339	45.0602
12887:3	1	R.TGPC[+57.021]FTVISNQMC[+57.021]QGQLSGIVC[+57.021]TK.T	185		C[+57]*3	896.086	3	2686.24	2686.25	0	-0.7	Specific	960.78	960.78	960.78	16.91	662	>hFBN1-Nterm 070820	1	DW030119_4.13016.13016.3	controllerType=0 controllerNumber=1 scan=13016	31.7258
12893:2	1	R.TGPC[+57.021]FTVISNQMC[+57.021]QGQLSGIVC[+57.021]TK.T	185		C[+57]*3	1343.63	2	2686.25	2686.25	0	0	Specific	1061.87	1061.87	1061.87	19.14	662	>hFBN1-Nterm 070820	1	DW030119_4.13021.13021.2	controllerType=0 controllerNumber=1 scan=13021	31.7318
14515:3	1	R.TGPC[+57.021]FTVISN[+0.984]QMC[+57.021]QGQLSGIVC[+57.021]TK.T	185		C[+57]*3, N[+1]	896.422	3	2687.25	2687.23	0	8.3	Specific	99.4	99.4	99.4	0.16	662	>hFBN1-Nterm 070820	1	DW030119_4.14436.14436.3	controllerType=0 controllerNumber=1 scan=14436	34.5149
12635:3	1	R.[+14.016]TGPC[+57.021]FTVISN[+0.984]QMC[+57.021]QGQLSGIVC[+57.021]TK.T	185		.[14], C[+57]*3, N[+1]	901.084	3	2701.24	2701.25	0	-2.8	Specific	224.04	224.04	224.04	2.14	662	>hFBN1-Nterm 070820	1	DW030119_4.12781.12781.4	controllerType=0 controllerNumber=1 scan=12781	31.3534
14617:3	1	R.TGPC[+57.021]FTVISN[+0.984]QMC[+57.021]QGQLSGIVC[+57.021]TK.T	185		C[+57]*3, N[+1]	896.422	3	2687.25	2687.23	0	7.6	Specific	268.54	268.54	268.54	3.66	662	>hFBN1-Nterm 070820	1	DW030119_4.14529.14529.3	controllerType=0 controllerNumber=1 scan=14529	34.7441
22304:3	1	R.TGPC[+57.021]FTVISN[+15.995]QMC[+57.021]QGQLSGIVC[+57.021]TK.T	185		C[+57]*3, N[+16]	901.42	3	2702.25	2702.24	0	2.3	Specific	340.83	340.83	4	5.55	662	>hFBN1-Nterm 070820	1	DW030119_4.22289.22289.3	controllerType=0 controllerNumber=1 scan=22289	56.7972
12565:3	1	R.TGPC[+57.021]FTVISNQM[+15.995]C[+57.021]QGQLSGIVC[+57.021]TK.T	185		C[+57]*3, M[+16]	901.418	3	2702.24	2702.24	0	-0.8	Specific	822.04	822.04	65.59	13.62	662	>hFBN1-Nterm 070820	1	DW030119_4.12722.12722.3	controllerType=0 controllerNumber=1 scan=12722	31.2434
12482:3	1	R.TGPC[+57.021]FTVISNQM[+15.995]C[+57.021]QGQLSGIVC[+57.021]TK.T	185		C[+57]*3, M[+16]	901.418	3	2702.24	2702.24	0	-0.6	Specific	836.72	836.72	95.38	13.91	662	>hFBN1-Nterm 070820	1	DW030119_4.12652.12652.3	controllerType=0 controllerNumber=1 scan=12652	31.1076
18524:3	1	R.TGPC[+57.021]FTVISNQM[+15.995]C[+57.021]QGQLSGIVC[+57.021]TK.T	185		C[+57]*3, M[+16]	901.418	3	2702.24	2702.24	0	0.2	Specific	853.78	853.78	83.79	14.91	662	>hFBN1-Nterm 070820	1	DW030119_4.18240.18240.3	controllerType=0 controllerNumber=1 scan=18240	44.8285
12689:3	1	R.TGPC[+57.021]FTVISNQM[+15.995]C[+57.021]QGQLSGIVC[+57.021]TK.T	185		C[+57]*3, M[+16]	901.417	3	2702.24	2702.24	0	-1	Specific	854.59	854.59	76.31	14.62	662	>hFBN1-Nterm 070820	1	DW030119_4.12832.12832.3	controllerType=0 controllerNumber=1 scan=12832	31.4377
12414:3	1	R.TGPC[+57.021]FTVISNQM[+15.995]C[+57.021]QGQLSGIVC[+57.021]TK.T	185		C[+57]*3, M[+16]	901.416	3	2702.23	2702.24	0	-2.9	Specific	869.43	869.43	109.24	14.62	662	>hFBN1-Nterm 070820	1	DW030119_4.12587.12587.3	controllerType=0 controllerNumber=1 scan=12587	30.988
04804:2	1	K.TLC[+57.021]C[+57.021]ATVGR.A	209		C[+57]*2	519.247	2	1037.49	1037.49	0	-0.6	Specific	418.96	418.6	418.6	5.4	662	>hFBN1-Nterm 070820	1	DW030119_4.6047.6047.2	controllerType=0 controllerNumber=1 scan=6047	18.0082
04608:2	1	K.TLC[+57.021]C[+57.021]ATVGR.A	209		C[+57]*2	519.247	2	1037.49	1037.49	0	0.9	Specific	448.15	448.15	448.15	4.84	662	>hFBN1-Nterm 070820	1	DW030119_4.5884.5884.2	controllerType=0 controllerNumber=1 scan=5884	17.6658
04008:2	1	K.TLC[+57.021]C[+57.021]ATVGR.A	209		C[+57]*2	519.247	2	1037.49	1037.49	0	0.6	Specific	473.06	473.06	473.06	7.1	662	>hFBN1-Nterm 070820	1	DW030119_4.5382.5382.2	controllerType=0 controllerNumber=1 scan=5382	16.5934
04528:2	1	K.TLC[+57.021]C[+57.021]ATVGR.A	209		C[+57]*2	519.247	2	1037.49	1037.49	0	0.1	Specific	477.69	477.69	477.69	5.98	662	>hFBN1-Nterm 070820	1	DW030119_4.5816.5816.2	controllerType=0 controllerNumber=1 scan=5816	17.5254
04072:2	1	K.TLC[+57.021]C[+57.021]ATVGR.A	209		C[+57]*2	519.247	2	1037.49	1037.49	0	0.5	Specific	479.72	479.72	479.72	7.1	662	>hFBN1-Nterm 070820	1	DW030119_4.5437.5437.2	controllerType=0 controllerNumber=1 scan=5437	16.7085
03873:2	1	K.TLC[+57.021]C[+57.021]ATVGR.A	209		C[+57]*2	519.246	2	1037.49	1037.49	0	-1	Specific	484.52	484.52	484.52	5.75	662	>hFBN1-Nterm 070820	1	DW030119_4.5274.5274.2	controllerType=0 controllerNumber=1 scan=5274	16.3571
04137:2	1	K.TLC[+57.021]C[+57.021]ATVGR.A	209		C[+57]*2	519.247	2	1037.49	1037.49	0	-0.1	Specific	488.15	488.15	488.15	7.16	662	>hFBN1-Nterm 070820	1	DW030119_4.5492.5492.2	controllerType=0 controllerNumber=1 scan=5492	16.8274
04326:2	1	K.TLC[+57.021]C[+57.021]ATVGR.A	209		C[+57]*2	519.247	2	1037.49	1037.49	0	1	Specific	496.33	496.33	496.33	6.04	662	>hFBN1-Nterm 070820	1	DW030119_4.5649.5649.2	controllerType=0 controllerNumber=1 scan=5649	17.1582
04396:2	1	K.TLC[+57.021]C[+57.021]ATVGR.A	209		C[+57]*2	519.247	2	1037.49	1037.49	0	0.7	Specific	497.15	497.15	497.15	5.73	662	>hFBN1-Nterm 070820	1	DW030119_4.5706.5706.2	controllerType=0 controllerNumber=1 scan=5706	17.2819
04465:2	1	K.TLC[+57.021]C[+57.021]ATVGR.A	209		C[+57]*2	519.247	2	1037.49	1037.49	0	-0.3	Specific	502.5	502.5	502.5	5.73	662	>hFBN1-Nterm 070820	1	DW030119_4.5763.5763.2	controllerType=0 controllerNumber=1 scan=5763	17.408
03940:2	1	K.TLC[+57.021]C[+57.021]ATVGR.A	209		C[+57]*2	519.247	2	1037.49	1037.49	0	0	Specific	513.36	513.36	513.36	7.16	662	>hFBN1-Nterm 070820	1	DW030119_4.5327.5327.2	controllerType=0 controllerNumber=1 scan=5327	16.4721
07226:2	1	R.RGFIPNIR.T	235			486.79	2	972.573	972.574	0	-0.2	Specific	171.46	171.46	171.46	2.05	662	>hFBN1-Nterm 070820	1	DW030119_4.8080.8080.2	controllerType=0 controllerNumber=1 scan=8080	22.0096
07076:2	1	R.RGFIPNIR.T	235			486.791	2	972.574	972.574	0	0.2	Specific	424.14	323.05	323.05	2.92	662	>hFBN1-Nterm 070820	1	DW030119_4.7955.7955.2	controllerType=0 controllerNumber=1 scan=7955	21.7625
07005:2	1	R.RGFIPNIR.T	235			486.79	2	972.573	972.574	0	-0.3	Specific	514.66	364.76	364.76	4.66	662	>hFBN1-Nterm 070820	1	DW030119_4.7900.7900.2	controllerType=0 controllerNumber=1 scan=7900	21.6473
06727:2	1	R.RGFIPNIR.T	235			486.791	2	972.574	972.574	0	0	Specific	515.87	390.71	390.71	5.08	662	>hFBN1-Nterm 070820	1	DW030119_4.7668.7668.2	controllerType=0 controllerNumber=1 scan=7668	21.1826
06935:2	1	R.RGFIPNIR.T	235			486.79	2	972.574	972.574	0	-0.2	Specific	545.3	398.43	398.43	5.25	662	>hFBN1-Nterm 070820	1	DW030119_4.7844.7844.2	controllerType=0 controllerNumber=1 scan=7844	21.5341
06874:2	1	R.RGFIPNIR.T	235			486.79	2	972.572	972.574	0	-1.4	Specific	553.18	404.63	404.63	4.97	662	>hFBN1-Nterm 070820	1	DW030119_4.7789.7789.2	controllerType=0 controllerNumber=1 scan=7789	21.4274
06803:2	1	R.RGFIPNIR.T	235			486.79	2	972.572	972.574	0	-1.3	Specific	567.36	421.42	421.42	5.75	662	>hFBN1-Nterm 070820	1	DW030119_4.7727.7727.2	controllerType=0 controllerNumber=1 scan=7727	21.3008
09829:2	1	R.[+14.016]RGFIPN[+15.995]IR.T	235		.[14], N[+16]	501.795	2	1002.58	1002.58	0	-1.2	Specific	11.01	11.01	11.01	0.01	662	>hFBN1-Nterm 070820	1	DW030119_4.10348.10348.2	controllerType=0 controllerNumber=1 scan=10348	26.3543
22225:2	1	R.GFIPNIR.T	236			408.74	2	816.472	816.473	0	-0.2	Specific	206.94	206.94	206.94	2.42	662	>hFBN1-Nterm 070820	1	DW030119_4.22215.22215.2	controllerType=0 controllerNumber=1 scan=22215	56.6204
10510:2	1	R.GFIPNIR.T	236			408.74	2	816.473	816.473	0	0.2	Specific	264.62	232.6	232.6	3.05	662	>hFBN1-Nterm 070820	1	DW030119_4.10932.10932.2	controllerType=0 controllerNumber=1 scan=10932	27.5528
18430:2	1	R.GFIPNIR.T	236			408.739	2	816.471	816.473	0	-1.3	Specific	308.88	308.88	308.88	3.36	662	>hFBN1-Nterm 070820	1	DW030119_4.18154.18154.2	controllerType=0 controllerNumber=1 scan=18154	44.625
09711:2	1	R.GFIPNIR.T	236			408.74	2	816.472	816.473	0	-1.2	Specific	309.35	150.33	150.33	2.24	662	>hFBN1-Nterm 070820	1	DW030119_4.10237.10237.2	controllerType=0 controllerNumber=1 scan=10237	26.1327
10254:2	1	R.GFIPNIR.T	236			408.74	2	816.472	816.473	0	-1.2	Specific	313.41	244.91	244.91	2.73	662	>hFBN1-Nterm 070820	1	DW030119_4.10711.10711.2	controllerType=0 controllerNumber=1 scan=10711	27.0999
10173:2	1	R.GFIPNIR.T	236			408.74	2	816.473	816.473	0	0.2	Specific	314.99	300.99	300.99	3.34	662	>hFBN1-Nterm 070820	1	DW030119_4.10646.10646.2	controllerType=0 controllerNumber=1 scan=10646	26.9681
09779:2	1	R.GFIPNIR.T	236			408.74	2	816.472	816.473	0	-0.6	Specific	315.06	137.37	137.37	2.2	662	>hFBN1-Nterm 070820	1	DW030119_4.10303.10303.2	controllerType=0 controllerNumber=1 scan=10303	26.2619
09234:2	1	R.GFIPNIR.T	236			408.739	2	816.47	816.473	0	-2.9	Specific	325.09	248.88	248.88	2.86	662	>hFBN1-Nterm 070820	1	DW030119_4.9816.9816.2	controllerType=0 controllerNumber=1 scan=9816	25.3332
09361:2	1	R.GFIPNIR.T	236			408.74	2	816.472	816.473	0	-0.4	Specific	327.06	249.06	249.06	3.81	662	>hFBN1-Nterm 070820	1	DW030119_4.9934.9934.2	controllerType=0 controllerNumber=1 scan=9934	25.5576
09419:2	1	R.GFIPNIR.T	236			408.74	2	816.472	816.473	0	-0.2	Specific	327.88	249.44	249.44	3.5	662	>hFBN1-Nterm 070820	1	DW030119_4.9989.9989.2	controllerType=0 controllerNumber=1 scan=9989	25.6631
09303:2	1	R.GFIPNIR.T	236			408.739	2	816.471	816.473	0	-1.5	Specific	332.72	251.53	251.53	2.86	662	>hFBN1-Nterm 070820	1	DW030119_4.9880.9880.2	controllerType=0 controllerNumber=1 scan=9880	25.4507
09854:2	1	R.GFIPNIR.T	236			408.74	2	816.472	816.473	0	-0.2	Specific	332.82	174.84	174.84	2.73	662	>hFBN1-Nterm 070820	1	DW030119_4.10369.10369.2	controllerType=0 controllerNumber=1 scan=10369	26.3947
09480:2	1	R.GFIPNIR.T	236			408.74	2	816.472	816.473	0	-0.6	Specific	332.93	255.16	255.16	3.11	662	>hFBN1-Nterm 070820	1	DW030119_4.10044.10044.2	controllerType=0 controllerNumber=1 scan=10044	25.7715
09551:2	1	R.GFIPNIR.T	236			408.74	2	816.472	816.473	0	-0.6	Specific	341.23	240.18	240.18	2.93	662	>hFBN1-Nterm 070820	1	DW030119_4.10111.10111.2	controllerType=0 controllerNumber=1 scan=10111	25.8922
09636:2	1	R.GFIPNIR.T	236			408.74	2	816.472	816.473	0	-1.1	Specific	341.49	255.36	255.36	2.54	662	>hFBN1-Nterm 070820	1	DW030119_4.10176.10176.2	controllerType=0 controllerNumber=1 scan=10176	26.0151
09927:2	1	R.GFIPNIR.T	236			408.74	2	816.472	816.473	0	-0.6	Specific	346.5	143.73	143.73	2.25	662	>hFBN1-Nterm 070820	1	DW030119_4.10434.10434.2	controllerType=0 controllerNumber=1 scan=10434	26.5288
10094:2	1	R.GFIPNIR.T	236			408.739	2	816.471	816.473	0	-1.8	Specific	352.33	267.54	267.54	3.23	662	>hFBN1-Nterm 070820	1	DW030119_4.10577.10577.2	controllerType=0 controllerNumber=1 scan=10577	26.8254
10016:2	1	R.GFIPNIR.T	236			408.74	2	816.472	816.473	0	-1.2	Specific	374	201.17	201.17	3.08	662	>hFBN1-Nterm 070820	1	DW030119_4.10512.10512.2	controllerType=0 controllerNumber=1 scan=10512	26.6897
12445:3	1	R.TGAC[+57.021]QDVDEC[+57.021]QAIPGLC[+57.021]QGGN[+0.984]C[+57.021]INTVGS[+162.053]FEC[+57.021]K.C	243	Hex(1)	C[+57]*5, N[+1], S[+162]	1236.85	3	3708.53	3708.52	0	3.3	Specific	884.26	884.26	26.64	13.52	662	>hFBN1-Nterm 070820	1	DW030119_4.12615.12615.3	controllerType=0 controllerNumber=1 scan=12615	31.0391
12224:4	1	R.TGAC[+57.021]QDVDEC[+57.021]QAIPGLC[+57.021]QGGN[+0.984]C[+57.021]IN[+15.995]TVGS[+162.053]FEC[+57.021]K.C	243	Hex(1)	C[+57]*5, N[+1][+16], S[+162]	931.89	4	3724.54	3724.52	0	5.6	Specific	717.42	696.5	16.28	10.52	662	>hFBN1-Nterm 070820	1	DW030119_4.12413.12413.4	controllerType=0 controllerNumber=1 scan=12413	30.6374
18499:4	1	K.LNEVSQKC[+57.021]EDIDEC[+57.021]STIPGIC[+57.021]EGGEC[+57.021]TNTVSSYFC[+57.021]K.C	281		C[+57]*5	1047.45	4	4186.77	4186.77	0	0.7	Specific	614.25	614.25	175.15	10.46	662	>hFBN1-Nterm 070820	1	DW030119_4.18218.18218.4	controllerType=0 controllerNumber=1 scan=18218	44.7766
12468:4	1	K.LNEVSQKC[+57.021]EDIDEC[+57.021]STIPGIC[+57.021]EGGEC[+57.021]TNTVSSYFC[+57.021]K.C	281		C[+57]*5	1047.45	4	4186.76	4186.77	0	-0.4	Specific	936.39	936.39	267.92	16.46	662	>hFBN1-Nterm 070820	1	DW030119_4.12636.12636.4	controllerType=0 controllerNumber=1 scan=12636	31.0787
12545:4	1	K.LNEVSQKC[+57.021]EDIDEC[+57.021]STIPGIC[+57.021]EGGEC[+57.021]TNTVSSYFC[+57.021]K.C	281		C[+57]*5	1047.45	4	4186.77	4186.77	0	0.3	Specific	937.96	937.96	182.25	16.46	662	>hFBN1-Nterm 070820	1	DW030119_4.12704.12704.4	controllerType=0 controllerNumber=1 scan=12704	31.208
12479:3	1	K.LNEVSQKC[+57.021]EDIDEC[+57.021]STIPGIC[+57.021]EGGEC[+57.021]TNTVSSYFC[+57.021]K.C	281		C[+57]*5	1396.26	3	4186.76	4186.77	0	-2.1	Specific	994.67	994.67	286.41	17.4	662	>hFBN1-Nterm 070820	1	DW030119_4.12648.12648.3	controllerType=0 controllerNumber=1 scan=12648	31.0988
12948:3	1	K.C[+57.021]EDIDEC[+57.021]STIPGIC[+57.021]EGGEC[+57.021]TN[+0.984]TVSSYFC[+57.021]K.C	288		C[+57]*5, N[+1]	1130.45	3	3389.34	3389.33	0	4.6	Specific	726.11	615.52	615.52	10.73	662	>hFBN1-Nterm 070820	1	DW030119_4.13070.13070.3	controllerType=0 controllerNumber=1 scan=13070	31.8065
13331:3	1	K.C[+57.021][-17.027]EDIDEC[+57.021]STIPGIC[+57.021]EGGEC[+57.021]TNTVSSYFC[+57.021]K.C	288		C[-17][+57]*5	1124.44	3	3371.32	3371.32	0	0.3	Specific	835.99	780.75	780.75	13.9	662	>hFBN1-Nterm 070820	1	DW030119_4.13423.13423.3	controllerType=0 controllerNumber=1 scan=13423	32.3429
12488:4	1	K.C[+57.021]EDIDEC[+57.021]S[+511.190]T[+324.106]IPGIC[+57.021]EGGEC[+57.021]TNTVSSYFC[+57.021]K.C	288	HexNAc(1)Hex(1)Fuc(1),Hex(2)	C[+57]*5, S[+511], T[+324]	1056.68	4	4223.7	4223.64	0	14.3	Specific	353.55	353.55	0	2.45	662	>hFBN1-Nterm 070820	1	DW030119_4.12657.12657.4	controllerType=0 controllerNumber=1 scan=12657	31.117
22132:2	1	K.C[+57.021]PPGFYTSPDGTR.C	317		C[+57]	727.824	2	1454.64	1454.64	0	2.1	Specific	478.09	478.09	478.09	7.8	662	>hFBN1-Nterm 070820	1	DW030119_4.22135.22135.2	controllerType=0 controllerNumber=1 scan=22135	56.4314
11689:2	1	K.C[+57.021]PPGFYTSPDGTR.C	317		C[+57]	727.824	2	1454.64	1454.64	0	2.4	Specific	519.67	448.26	448.26	7.86	662	>hFBN1-Nterm 070820	1	DW030119_4.11940.11940.2	controllerType=0 controllerNumber=1 scan=11940	29.658
18333:2	1	K.C[+57.021]PPGFYTSPDGTR.C	317		C[+57]	727.822	2	1454.64	1454.64	0	0	Specific	764.24	701.32	701.32	13.24	662	>hFBN1-Nterm 070820	1	DW030119_4.18057.18057.2	controllerType=0 controllerNumber=1 scan=18057	44.4001
07205:2	1	K.C[+57.021]PPGFYTSPDGTR.C	317		C[+57]	727.823	2	1454.64	1454.64	0	0.8	Specific	829.01	736.57	736.57	14.24	662	>hFBN1-Nterm 070820	1	DW030119_4.8064.8064.2	controllerType=0 controllerNumber=1 scan=8064	21.9797
07709:2	1	K.C[+57.021]PPGFYTSPDGTR.C	317		C[+57]	727.823	2	1454.64	1454.64	0	0.8	Specific	833	719.51	719.51	14.24	662	>hFBN1-Nterm 070820	1	DW030119_4.8498.8498.2	controllerType=0 controllerNumber=1 scan=8498	22.7986
07478:2	1	K.C[+57.021]PPGFYTSPDGTR.C	317		C[+57]	727.822	2	1454.64	1454.64	0	-0.5	Specific	837.75	758.47	758.47	14.24	662	>hFBN1-Nterm 070820	1	DW030119_4.8297.8297.2	controllerType=0 controllerNumber=1 scan=8297	22.4286
07402:2	1	K.C[+57.021]PPGFYTSPDGTR.C	317		C[+57]	727.822	2	1454.64	1454.64	0	-0.1	Specific	858.89	719.43	719.43	15.24	662	>hFBN1-Nterm 070820	1	DW030119_4.8230.8230.2	controllerType=0 controllerNumber=1 scan=8230	22.3075
07554:2	1	K.C[+57.021]PPGFYTSPDGTR.C	317		C[+57]	727.821	2	1454.64	1454.64	0	-0.9	Specific	866.06	783.58	783.58	14.95	662	>hFBN1-Nterm 070820	1	DW030119_4.8364.8364.2	controllerType=0 controllerNumber=1 scan=8364	22.5537
07334:2	1	K.C[+57.021]PPGFYTSPDGTR.C	317		C[+57]	727.822	2	1454.64	1454.64	0	-0.1	Specific	869.62	757.94	757.94	15.24	662	>hFBN1-Nterm 070820	1	DW030119_4.8174.8174.2	controllerType=0 controllerNumber=1 scan=8174	22.1971
07632:2	1	K.C[+57.021]PPGFYTSPDGTR.C	317		C[+57]	727.822	2	1454.64	1454.64	0	-0.7	Specific	885.05	789.83	789.83	15.24	662	>hFBN1-Nterm 070820	1	DW030119_4.8432.8432.2	controllerType=0 controllerNumber=1 scan=8432	22.679
07004:2	1	K.C[+57.021]PPGFYTSPDGTR.C	317		C[+57]	727.822	2	1454.64	1454.64	0	0.2	Specific	887.86	793.03	793.03	15.24	662	>hFBN1-Nterm 070820	1	DW030119_4.7899.7899.2	controllerType=0 controllerNumber=1 scan=7899	21.6462
06932:2	1	K.C[+57.021]PPGFYTSPDGTR.C	317		C[+57]	727.825	2	1454.64	1454.64	0	3.5	Specific	888.23	774.23	774.23	14.06	662	>hFBN1-Nterm 070820	1	DW030119_4.7840.7840.2	controllerType=0 controllerNumber=1 scan=7840	21.5245
07137:2	1	K.C[+57.021]PPGFYTSPDGTR.C	317		C[+57]	727.823	2	1454.64	1454.64	0	1.3	Specific	891.79	765.15	765.15	15.24	662	>hFBN1-Nterm 070820	1	DW030119_4.8009.8009.2	controllerType=0 controllerNumber=1 scan=8009	21.8741
07272:2	1	K.C[+57.021]PPGFYTSPDGTR.C	317		C[+57]	727.822	2	1454.64	1454.64	0	0.4	Specific	900.24	792	792	16.24	662	>hFBN1-Nterm 070820	1	DW030119_4.8119.8119.2	controllerType=0 controllerNumber=1 scan=8119	22.0876
07074:2	1	K.C[+57.021]PPGFYTSPDGTR.C	317		C[+57]	727.823	2	1454.64	1454.64	0	0.8	Specific	902.85	846.2	846.2	16.24	662	>hFBN1-Nterm 070820	1	DW030119_4.7954.7954.2	controllerType=0 controllerNumber=1 scan=7954	21.7613
11662:2	1	K.C[+57.021][-17.027]PPGFYTSPDGTR.C	317		C[-17][+57]	719.309	2	1437.61	1437.61	0	0.2	Specific	595.46	555.07	555.07	9.24	662	>hFBN1-Nterm 070820	1	DW030119_4.11915.11915.2	controllerType=0 controllerNumber=1 scan=11915	29.6105
12008:2	1	K.C[+57.021][-17.027]PPGFYTSPDGTR.C	317		C[-17][+57]	719.309	2	1437.61	1437.61	0	0.8	Specific	658.92	629.05	629.05	11.24	662	>hFBN1-Nterm 070820	1	DW030119_4.12228.12228.2	controllerType=0 controllerNumber=1 scan=12228	30.2455
11663:2	1	K.C[+57.021][-17.027]PPGFYTSPDGTR.C	317		C[-17][+57]	719.309	2	1437.61	1437.61	0	0.2	Specific	691.27	647.49	647.49	11.24	662	>hFBN1-Nterm 070820	1	DW030119_4.11916.11916.2	controllerType=0 controllerNumber=1 scan=11916	29.6117
11922:2	1	K.C[+57.021][-17.027]PPGFYTSPDGTR.C	317		C[-17][+57]	719.309	2	1437.61	1437.61	0	0.1	Specific	707.79	647.42	647.42	12.24	662	>hFBN1-Nterm 070820	1	DW030119_4.12151.12151.2	controllerType=0 controllerNumber=1 scan=12151	30.0927
11791:2	1	K.C[+57.021][-17.027]PPGFYTSPDGTR.C	317		C[-17][+57]	719.309	2	1437.61	1437.61	0	0.3	Specific	716.5	663.22	663.22	12.24	662	>hFBN1-Nterm 070820	1	DW030119_4.12035.12035.2	controllerType=0 controllerNumber=1 scan=12035	29.8531
11597:2	1	K.C[+57.021][-17.027]PPGFYTSPDGTR.C	317		C[-17][+57]	719.31	2	1437.61	1437.61	0	1.1	Specific	716.87	692.74	692.74	12.24	662	>hFBN1-Nterm 070820	1	DW030119_4.11861.11861.2	controllerType=0 controllerNumber=1 scan=11861	29.4986
11857:2	1	K.C[+57.021][-17.027]PPGFYTSPDGTR.C	317		C[-17][+57]	719.309	2	1437.61	1437.61	0	0.3	Specific	724.37	643.04	643.04	12.24	662	>hFBN1-Nterm 070820	1	DW030119_4.12090.12090.2	controllerType=0 controllerNumber=1 scan=12090	29.9678
11735:2	1	K.C[+57.021][-17.027]PPGFYTSPDGTR.C	317		C[-17][+57]	719.309	2	1437.61	1437.61	0	0.6	Specific	726.82	689.13	689.13	12.24	662	>hFBN1-Nterm 070820	1	DW030119_4.11980.11980.2	controllerType=0 controllerNumber=1 scan=11980	29.7411
10208:2	1	K.[+14.016]C[+57.021][-17.027]PPGFYT[+802.286]SPDGTR.C	317	HexNAc(1)Hex(1)Fuc(1)NeuAc(1)	.[14], C[-17][+57], T[+802]	1127.45	2	2253.9	2253.91	0	-4.4	Specific	30.54	0.32	0.32	0.13	662	>hFBN1-Nterm 070820	1	DW030119_4.10675.10675.2	controllerType=0 controllerNumber=1 scan=10675	27.0255
06809:2	1	K.[+14.016]C[+57.021]PPGFYT[+162.053]SPD[+15.995]GTR.C	317	Hex(1)	.[14], C[+57], D[+16], T[+162]	823.856	2	1646.7	1646.7	0	2.6	Specific	174.24	27.49	2	0.1	662	>hFBN1-Nterm 070820	1	DW030119_4.7731.7731.2	controllerType=0 controllerNumber=1 scan=7731	21.3076
09807:4	1	K.[+28.031]C[+57.021]PPGFYTSPDGTRC[+57.021]IDVR.P	317		.[28], C[+57]*2	532.259	4	2126.01	2125.98	0	16.7	Specific	33.19	33.19	33.19	0.02	662	>hFBN1-Nterm 070820	1	DW030119_4.10328.10328.4	controllerType=0 controllerNumber=1 scan=10328	26.3152
09315:2	1	R.C[+57.021]IDVRPGYC[+57.021]YTALTNGR.C	330		C[+57]*2	1008.47	2	2015.94	2015.94	0	-0.5	Specific	706.29	571.54	571.54	9.74	662	>hFBN1-Nterm 070820	1	DW030119_4.9891.9891.2	controllerType=0 controllerNumber=1 scan=9891	25.4751
09247:2	1	R.C[+57.021]IDVRPGYC[+57.021]YTALTNGR.C	330		C[+57]*2	1008.48	2	2015.95	2015.94	0	2.6	Specific	725.86	582.13	582.13	8.98	662	>hFBN1-Nterm 070820	1	DW030119_4.9828.9828.2	controllerType=0 controllerNumber=1 scan=9828	25.3573
09983:3	1	R.C[+57.021]IDVRPGYC[+57.021]YTALTNGR.C	330		C[+57]*2	672.648	3	2015.93	2015.94	0	-6.5	Specific	792.42	789.01	427.7	11.84	662	>hFBN1-Nterm 070820	1	DW030119_4.10482.10482.3	controllerType=0 controllerNumber=1 scan=10482	26.6245
09395:3	1	R.C[+57.021]IDVRPGYC[+57.021]YTALTNGR.C	330		C[+57]*2	672.648	3	2015.93	2015.94	0	-6	Specific	819.4	799.46	555.25	12.84	662	>hFBN1-Nterm 070820	1	DW030119_4.9967.9967.3	controllerType=0 controllerNumber=1 scan=9967	25.6217
18387:3	1	R.C[+57.021]IDVRPGYC[+57.021]YTALTNGR.C	330		C[+57]*2	672.651	3	2015.94	2015.94	0	-2.5	Specific	893.79	893.79	893.79	14.95	662	>hFBN1-Nterm 070820	1	DW030119_4.18111.18111.3	controllerType=0 controllerNumber=1 scan=18111	44.5245
09337:3	1	R.C[+57.021]IDVRPGYC[+57.021]YTALTNGR.C	330		C[+57]*2	672.653	3	2015.94	2015.94	0	0.2	Specific	909.49	909.49	909.49	16.24	662	>hFBN1-Nterm 070820	1	DW030119_4.9912.9912.3	controllerType=0 controllerNumber=1 scan=9912	25.5179
09280:3	1	R.C[+57.021]IDVRPGYC[+57.021]YTALTNGR.C	330		C[+57]*2	672.652	3	2015.94	2015.94	0	-0.3	Specific	915.26	908.75	908.75	16.24	662	>hFBN1-Nterm 070820	1	DW030119_4.9857.9857.3	controllerType=0 controllerNumber=1 scan=9857	25.4108
09212:3	1	R.C[+57.021]IDVRPGYC[+57.021]YTALTNGR.C	330		C[+57]*2	672.652	3	2015.94	2015.94	0	-0.9	Specific	953.89	935.45	935.45	16.95	662	>hFBN1-Nterm 070820	1	DW030119_4.9796.9796.3	controllerType=0 controllerNumber=1 scan=9796	25.2969
09729:3	1	R.C[+57.021][-17.027]IDVRPGYC[+57.021]YTALTNGR.C	330		C[-17][+57]*2	666.975	3	1998.91	1998.92	0	-2.9	Specific	79.11	46.19	46.19	0.09	662	>hFBN1-Nterm 070820	1	DW030119_4.10254.10254.3	controllerType=0 controllerNumber=1 scan=10254	26.1637
09790:3	1	R.C[+57.021][-17.027]IDVRPGYC[+57.021]YTALTNGR.C	330		C[-17][+57]*2	666.977	3	1998.92	1998.92	0	0.2	Specific	99.26	14.53	14.53	0.1	662	>hFBN1-Nterm 070820	1	DW030119_4.10314.10314.3	controllerType=0 controllerNumber=1 scan=10314	26.2835
09653:3	1	R.C[+57.021][-17.027]IDVRPGYC[+57.021]YTALTNGR.C	330		C[-17][+57]*2	666.975	3	1998.91	1998.92	0	-2.5	Specific	102.01	23.6	23.6	0.04	662	>hFBN1-Nterm 070820	1	DW030119_4.10190.10190.3	controllerType=0 controllerNumber=1 scan=10190	26.0385
10142:3	1	R.C[+57.021]IDVRPGYC[+57.021]YTALTN[+0.984]GR.C	330		C[+57]*2, N[+1]	672.98	3	2016.92	2016.93	0	-0.8	Specific	137.69	137.69	137.69	2.14	662	>hFBN1-Nterm 070820	1	DW030119_4.10619.10619.5	controllerType=0 controllerNumber=1 scan=10619	26.9117
09525:2	1	R.C[+57.021]IDVRPGYC[+57.021]YTALTN[+0.984]GR.C	330		C[+57]*2, N[+1]	1008.96	2	2016.92	2016.93	0	-2.1	Specific	648.83	520.57	520.57	7.45	662	>hFBN1-Nterm 070820	1	DW030119_4.10085.10085.2	controllerType=0 controllerNumber=1 scan=10085	25.843
10292:3	1	R.C[+57.021]IDVRPGYC[+57.021]YTALTN[+0.984]GR.C	330		C[+57]*2, N[+1]	672.98	3	2016.93	2016.93	0	-0.3	Specific	694.9	618.53	618.53	10.12	662	>hFBN1-Nterm 070820	1	DW030119_4.10745.10745.3	controllerType=0 controllerNumber=1 scan=10745	27.1678
22182:3	1	R.C[+57.021]IDVRPGYC[+57.021]YTALTN[+0.984]GR.C	330		C[+57]*2, N[+1]	672.98	3	2016.93	2016.93	0	-0.5	Specific	698.65	655.42	655.42	11.24	662	>hFBN1-Nterm 070820	1	DW030119_4.22180.22180.3	controllerType=0 controllerNumber=1 scan=22180	56.5371
09430:2	1	R.C[+57.021]IDVRPGYC[+57.021]YTALTN[+0.984]GR.C	330		C[+57]*2, N[+1]	1008.97	2	2016.93	2016.93	0	4.1	Specific	765.52	627.54	627.54	9.56	662	>hFBN1-Nterm 070820	1	DW030119_4.9998.9998.2	controllerType=0 controllerNumber=1 scan=9998	25.6781
12725:3	1	R.C[+57.021][-17.027]IDVRPGYC[+57.021]YTALTNGR.C	330		C[-17][+57]*2	666.976	3	1998.91	1998.92	0	-1.1	Specific	792.56	786.35	786.35	12.95	662	>hFBN1-Nterm 070820	1	DW030119_4.12864.12864.3	controllerType=0 controllerNumber=1 scan=12864	31.4935
12715:2	1	R.C[+57.021][-17.027]IDVRPGYC[+57.021]YTALTNGR.C	330		C[-17][+57]*2	999.961	2	1998.91	1998.92	0	-0.8	Specific	819.61	731.41	731.41	11.74	662	>hFBN1-Nterm 070820	1	DW030119_4.12854.12854.2	controllerType=0 controllerNumber=1 scan=12854	31.4767
09470:3	1	R.C[+57.021]IDVRPGYC[+57.021]YTALTN[+0.984]GR.C	330		C[+57]*2, N[+1]	672.981	3	2016.93	2016.93	0	0.7	Specific	843.52	796.02	796.02	14.24	662	>hFBN1-Nterm 070820	1	DW030119_4.10033.10033.3	controllerType=0 controllerNumber=1 scan=10033	25.7478
09907:3	1	R.C[+57.021]IDVRPGYC[+57.021]YTALTN[+0.984]GR.C	330		C[+57]*2, N[+1]	672.979	3	2016.92	2016.93	0	-2.5	Specific	875.87	827.52	827.52	14.95	662	>hFBN1-Nterm 070820	1	DW030119_4.10415.10415.3	controllerType=0 controllerNumber=1 scan=10415	26.4879
09539:3	1	R.C[+57.021]IDVRPGYC[+57.021]YTALTN[+0.984]GR.C	330		C[+57]*2, N[+1]	672.981	3	2016.93	2016.93	0	1.4	Specific	876.9	833.76	833.76	15.24	662	>hFBN1-Nterm 070820	1	DW030119_4.10099.10099.3	controllerType=0 controllerNumber=1 scan=10099	25.8724
09821:3	1	R.C[+57.021]IDVRPGYC[+57.021]YTALTN[+0.984]GR.C	330		C[+57]*2, N[+1]	672.98	3	2016.93	2016.93	0	0	Specific	891.95	837.91	837.91	15.24	662	>hFBN1-Nterm 070820	1	DW030119_4.10342.10342.3	controllerType=0 controllerNumber=1 scan=10342	26.3443
09761:3	1	R.C[+57.021]IDVRPGYC[+57.021]YTALTN[+0.984]GR.C	330		C[+57]*2, N[+1]	672.98	3	2016.93	2016.93	0	-0.5	Specific	916.71	857.84	857.84	16.24	662	>hFBN1-Nterm 070820	1	DW030119_4.10286.10286.3	controllerType=0 controllerNumber=1 scan=10286	26.2338
09690:3	1	R.C[+57.021]IDVRPGYC[+57.021]YTALTN[+0.984]GR.C	330		C[+57]*2, N[+1]	672.98	3	2016.93	2016.93	0	-0.5	Specific	917.13	865.29	865.29	16.24	662	>hFBN1-Nterm 070820	1	DW030119_4.10221.10221.3	controllerType=0 controllerNumber=1 scan=10221	26.1031
09621:3	1	R.C[+57.021]IDVRPGYC[+57.021]YTALTN[+0.984]GR.C	330		C[+57]*2, N[+1]	672.981	3	2016.93	2016.93	0	0.4	Specific	933.23	887.14	887.14	16.24	662	>hFBN1-Nterm 070820	1	DW030119_4.10165.10165.3	controllerType=0 controllerNumber=1 scan=10165	25.9948
12928:2	1	R.C[+57.021][-17.027]IDVRPGYC[+57.021]YTALTN[+0.984]GR.C	330		C[-17][+57]*2, N[+1]	1000.45	2	1999.9	1999.9	0	-0.1	Specific	661.89	518.68	518.68	8.74	662	>hFBN1-Nterm 070820	1	DW030119_4.13052.13052.2	controllerType=0 controllerNumber=1 scan=13052	31.7786
12851:3	1	R.C[+57.021][-17.027]IDVRPGYC[+57.021]YTALTN[+0.984]GR.C	330		C[-17][+57]*2, N[+1]	667.304	3	1999.9	1999.9	0	-0.6	Specific	730.42	730.42	730.42	12.24	662	>hFBN1-Nterm 070820	1	DW030119_4.12983.12983.3	controllerType=0 controllerNumber=1 scan=12983	31.6765
12844:2	1	R.C[+57.021][-17.027]IDVRPGYC[+57.021]YTALTN[+0.984]GR.C	330		C[-17][+57]*2, N[+1]	1000.45	2	1999.9	1999.9	0	-1	Specific	754.65	637.5	637.5	10.87	662	>hFBN1-Nterm 070820	1	DW030119_4.12975.12975.2	controllerType=0 controllerNumber=1 scan=12975	31.6638
08266:2	1	R.PGYC[+57.021]YTALTNGR.C	335		C[+57]	686.816	2	1372.63	1372.63	0	-4.4	Specific	765.87	628.31	628.31	10.82	662	>hFBN1-Nterm 070820	1	DW030119_4.8989.8989.2	controllerType=0 controllerNumber=1 scan=8989	23.731
08119:2	1	R.PGYC[+57.021]YTALTNGR.C	335		C[+57]	686.818	2	1372.63	1372.63	0	-1.2	Specific	810.32	657.91	657.91	12.13	662	>hFBN1-Nterm 070820	1	DW030119_4.8868.8868.2	controllerType=0 controllerNumber=1 scan=8868	23.4988
08198:2	1	R.PGYC[+57.021]YTALTNGR.C	335		C[+57]	686.819	2	1372.63	1372.63	0	-0.8	Specific	820.4	664.78	664.78	12.42	662	>hFBN1-Nterm 070820	1	DW030119_4.8933.8933.2	controllerType=0 controllerNumber=1 scan=8933	23.6213
08055:2	1	R.PGYC[+57.021]YTALTNGR.C	335		C[+57]	686.819	2	1372.63	1372.63	0	-1	Specific	824.52	662.06	662.06	12.13	662	>hFBN1-Nterm 070820	1	DW030119_4.8805.8805.2	controllerType=0 controllerNumber=1 scan=8805	23.3761
08796:2	1	R.PGYC[+57.021]YTALTN[+0.984]GR.C	335		C[+57], N[+1]	687.311	2	1373.61	1373.62	0	-1.2	Specific	737.17	678.59	678.59	9.82	662	>hFBN1-Nterm 070820	1	DW030119_4.9436.9436.2	controllerType=0 controllerNumber=1 scan=9436	24.5976
08700:2	1	R.PGYC[+57.021]YTALTN[+0.984]GR.C	335		C[+57], N[+1]	687.31	2	1373.61	1373.62	0	-1.5	Specific	774.85	712.16	712.16	11.13	662	>hFBN1-Nterm 070820	1	DW030119_4.9348.9348.2	controllerType=0 controllerNumber=1 scan=9348	24.4366
08621:2	1	R.PGYC[+57.021]YTALTN[+0.984]GR.C	335		C[+57], N[+1]	687.311	2	1373.61	1373.62	0	-0.7	Specific	834.34	745.27	745.27	12.42	662	>hFBN1-Nterm 070820	1	DW030119_4.9280.9280.2	controllerType=0 controllerNumber=1 scan=9280	24.3076
08332:2	1	R.PGYC[+57.021]YTALTN[+0.984]GR.C	335		C[+57], N[+1]	687.311	2	1373.61	1373.62	0	-1.1	Specific	838.62	756.75	756.75	13.25	662	>hFBN1-Nterm 070820	1	DW030119_4.9044.9044.2	controllerType=0 controllerNumber=1 scan=9044	23.8398
08419:2	1	R.PGYC[+57.021]YTALTN[+0.984]GR.C	335		C[+57], N[+1]	687.311	2	1373.61	1373.62	0	-1.1	Specific	846.74	760.38	760.38	13.25	662	>hFBN1-Nterm 070820	1	DW030119_4.9112.9112.2	controllerType=0 controllerNumber=1 scan=9112	23.9751
08310:2	1	R.[+14.016]C[+57.021]SNQLPQSITK.M	347		.[14], C[+57]	645.33	2	1289.65	1289.65	0	0.5	Specific	23.96	23.96	23.96	0.02	662	>hFBN1-Nterm 070820	1	DW030119_4.9025.9025.2	controllerType=0 controllerNumber=1 scan=9025	23.7993
22048:2	1	R.C[+57.021]SNQLPQSITK.M	347		C[+57]	638.32	2	1275.63	1275.64	0	-2.5	Specific	307.03	307.03	307.03	4.46	662	>hFBN1-Nterm 070820	1	DW030119_4.22060.22060.2	controllerType=0 controllerNumber=1 scan=22060	56.2522
18269:2	1	R.C[+57.021]SNQLPQSITK.M	347		C[+57]	638.319	2	1275.63	1275.64	0	-3.6	Specific	438.12	438.12	438.12	6.54	662	>hFBN1-Nterm 070820	1	DW030119_4.17999.17999.2	controllerType=0 controllerNumber=1 scan=17999	44.2657
05502:2	1	R.C[+57.021]SNQLPQSITK.M	347		C[+57]	638.321	2	1275.63	1275.64	0	-1.6	Specific	772.27	772.27	772.27	12.25	662	>hFBN1-Nterm 070820	1	DW030119_4.6625.6625.2	controllerType=0 controllerNumber=1 scan=6625	19.1789
05935:2	1	R.C[+57.021]SNQLPQSITK.M	347		C[+57]	638.322	2	1275.64	1275.64	0	0.3	Specific	779.43	737.9	737.9	12.53	662	>hFBN1-Nterm 070820	1	DW030119_4.7005.7005.2	controllerType=0 controllerNumber=1 scan=7005	19.9125
05782:2	1	R.C[+57.021]SNQLPQSITK.M	347		C[+57]	638.322	2	1275.64	1275.64	0	-0.4	Specific	786.33	786.33	786.33	12.53	662	>hFBN1-Nterm 070820	1	DW030119_4.6871.6871.2	controllerType=0 controllerNumber=1 scan=6871	19.6504
05565:2	1	R.C[+57.021]SNQLPQSITK.M	347		C[+57]	638.321	2	1275.63	1275.64	0	-1.5	Specific	790.12	790.12	790.12	12.25	662	>hFBN1-Nterm 070820	1	DW030119_4.6680.6680.2	controllerType=0 controllerNumber=1 scan=6680	19.2853
05346:2	1	R.C[+57.021]SNQLPQSITK.M	347		C[+57]	638.322	2	1275.64	1275.64	0	0.3	Specific	790.71	790.71	790.71	12.53	662	>hFBN1-Nterm 070820	1	DW030119_4.6499.6499.2	controllerType=0 controllerNumber=1 scan=6499	18.9335
05627:2	1	R.C[+57.021]SNQLPQSITK.M	347		C[+57]	638.321	2	1275.64	1275.64	0	-0.8	Specific	795.81	795.81	795.81	12.53	662	>hFBN1-Nterm 070820	1	DW030119_4.6736.6736.2	controllerType=0 controllerNumber=1 scan=6736	19.394
05704:2	1	R.C[+57.021]SNQLPQSITK.M	347		C[+57]	638.321	2	1275.64	1275.64	0	-0.6	Specific	808.82	808.82	808.82	13.53	662	>hFBN1-Nterm 070820	1	DW030119_4.6802.6802.2	controllerType=0 controllerNumber=1 scan=6802	19.5205
05864:2	1	R.C[+57.021]SNQLPQSITK.M	347		C[+57]	638.322	2	1275.64	1275.64	0	0.3	Specific	817.53	817.53	817.53	13.53	662	>hFBN1-Nterm 070820	1	DW030119_4.6941.6941.2	controllerType=0 controllerNumber=1 scan=6941	19.7829
05420:2	1	R.C[+57.021]SNQLPQSITK.M	347		C[+57]	638.321	2	1275.63	1275.64	0	-1	Specific	822.07	822.07	822.07	13.25	662	>hFBN1-Nterm 070820	1	DW030119_4.6560.6560.2	controllerType=0 controllerNumber=1 scan=6560	19.0536
09409:2	1	R.C[+57.021][-17.027]SNQLPQSITK.M	347		C[-17][+57]	629.808	2	1258.61	1258.61	0	-0.2	Specific	682.06	682.06	682.06	10.53	662	>hFBN1-Nterm 070820	1	DW030119_4.9980.9980.2	controllerType=0 controllerNumber=1 scan=9980	25.6443
09338:2	1	R.C[+57.021][-17.027]SNQLPQSITK.M	347		C[-17][+57]	629.808	2	1258.61	1258.61	0	0	Specific	682.87	682.87	682.87	10.53	662	>hFBN1-Nterm 070820	1	DW030119_4.9913.9913.2	controllerType=0 controllerNumber=1 scan=9913	25.5191
09272:2	1	R.C[+57.021][-17.027]SNQLPQSITK.M	347		C[-17][+57]	629.808	2	1258.61	1258.61	0	-0.8	Specific	712.14	708.22	708.22	11.25	662	>hFBN1-Nterm 070820	1	DW030119_4.9849.9849.2	controllerType=0 controllerNumber=1 scan=9849	25.3971
01709:2	1	K.MQC[+57.021]C[+57.021]C[+57.021]DAGR.C	358		C[+57]*3	579.2	2	1157.39	1157.4	0	-2	Specific	345.69	345.69	345.69	4.88	662	>hFBN1-Nterm 070820	1	DW030119_4.3326.3326.2	controllerType=0 controllerNumber=1 scan=3326	12.0574
01507:2	1	K.MQC[+57.021]C[+57.021]C[+57.021]DAGR.C	358		C[+57]*3	579.201	2	1157.39	1157.4	0	-1.3	Specific	429.68	429.68	429.68	6.54	662	>hFBN1-Nterm 070820	1	DW030119_4.3136.3136.2	controllerType=0 controllerNumber=1 scan=3136	11.6088
01647:2	1	K.MQC[+57.021]C[+57.021]C[+57.021]DAGR.C	358		C[+57]*3	579.201	2	1157.39	1157.4	0	-1.4	Specific	435.38	435.38	435.38	6.54	662	>hFBN1-Nterm 070820	1	DW030119_4.3274.3274.2	controllerType=0 controllerNumber=1 scan=3274	11.9355
01555:2	1	K.MQC[+57.021]C[+57.021]C[+57.021]DAGR.C	358		C[+57]*3	579.201	2	1157.39	1157.4	0	-1.3	Specific	441.45	441.45	441.45	6.81	662	>hFBN1-Nterm 070820	1	DW030119_4.3182.3182.2	controllerType=0 controllerNumber=1 scan=3182	11.7165
01598:2	1	K.MQC[+57.021]C[+57.021]C[+57.021]DAGR.C	358		C[+57]*3	579.201	2	1157.39	1157.4	0	-1	Specific	450.95	450.95	450.95	6.81	662	>hFBN1-Nterm 070820	1	DW030119_4.3226.3226.2	controllerType=0 controllerNumber=1 scan=3226	11.8219
00751:2	1	K.M[+15.995]QC[+57.021]C[+57.021]C[+57.021]DAGR.C	358		C[+57]*3, M[+16]	587.199	2	1173.39	1173.39	0	-0.2	Specific	0.17	0.17	0.17	0.21	662	>hFBN1-Nterm 070820	1	DW030119_4.2379.2379.2	controllerType=0 controllerNumber=1 scan=2379	9.6255
00834:2	1	K.M[+15.995]QC[+57.021]C[+57.021]C[+57.021]DAGR.C	358		C[+57]*3, M[+16]	587.199	2	1173.39	1173.39	0	-0.2	Specific	31.25	31.25	31.25	0.36	662	>hFBN1-Nterm 070820	1	DW030119_4.2462.2462.2	controllerType=0 controllerNumber=1 scan=2462	9.8464
00875:2	1	K.M[+15.995]QC[+57.021]C[+57.021]C[+57.021]DAGR.C	358		C[+57]*3, M[+16]	587.198	2	1173.39	1173.39	0	-1	Specific	33.64	33.64	33.64	0.25	662	>hFBN1-Nterm 070820	1	DW030119_4.2509.2509.2	controllerType=0 controllerNumber=1 scan=2509	9.9906
00801:2	1	K.M[+15.995]QC[+57.021]C[+57.021]C[+57.021]DAGR.C	358		C[+57]*3, M[+16]	587.198	2	1173.39	1173.39	0	-1.6	Specific	85.13	85.13	85.13	2.05	662	>hFBN1-Nterm 070820	1	DW030119_4.2425.2425.2	controllerType=0 controllerNumber=1 scan=2425	9.7433
14128:2	1	R.C[+57.021]WSPGVTVAPEMC[+57.021]PIR.A	367		C[+57]*2	930.428	2	1859.85	1859.86	0	-6.6	Specific	175.57	175.13	175.13	0.33	662	>hFBN1-Nterm 070820	1	DW030119_4.14124.14124.2	controllerType=0 controllerNumber=1 scan=14124	33.7629
22307:2	1	R.C[+57.021]WSPGVTVAPEMC[+57.021]PIR.A	367		C[+57]*2	930.436	2	1859.86	1859.86	0	2.5	Specific	419.3	419.3	419.3	7.53	662	>hFBN1-Nterm 070820	1	DW030119_4.22292.22292.2	controllerType=0 controllerNumber=1 scan=22292	56.8049
18547:3	1	R.C[+57.021]WSPGVTVAPEMC[+57.021]PIR.A	367		C[+57]*2	620.624	3	1859.86	1859.86	0	-0.9	Specific	427.8	427.8	427.8	7	662	>hFBN1-Nterm 070820	1	DW030119_4.18261.18261.3	controllerType=0 controllerNumber=1 scan=18261	44.8789
18527:2	1	R.C[+57.021]WSPGVTVAPEMC[+57.021]PIR.A	367		C[+57]*2	930.433	2	1859.86	1859.86	0	-0.3	Specific	513.45	513.45	513.45	7.86	662	>hFBN1-Nterm 070820	1	DW030119_4.18243.18243.2	controllerType=0 controllerNumber=1 scan=18243	44.835
12553:3	1	R.C[+57.021]WSPGVTVAPEMC[+57.021]PIR.A	367		C[+57]*2	620.624	3	1859.86	1859.86	0	-1.8	Specific	608.74	608.74	608.74	9.71	662	>hFBN1-Nterm 070820	1	DW030119_4.12711.12711.3	controllerType=0 controllerNumber=1 scan=12711	31.2221
12284:3	1	R.C[+57.021]WSPGVTVAPEMC[+57.021]PIR.A	367		C[+57]*2	620.625	3	1859.86	1859.86	0	-0.1	Specific	622.67	612.16	612.16	10	662	>hFBN1-Nterm 070820	1	DW030119_4.12469.12469.3	controllerType=0 controllerNumber=1 scan=12469	30.7493
12351:3	1	R.C[+57.021]WSPGVTVAPEMC[+57.021]PIR.A	367		C[+57]*2	620.624	3	1859.86	1859.86	0	-0.7	Specific	624.57	624.57	624.57	10	662	>hFBN1-Nterm 070820	1	DW030119_4.12530.12530.3	controllerType=0 controllerNumber=1 scan=12530	30.876
12412:3	1	R.C[+57.021]WSPGVTVAPEMC[+57.021]PIR.A	367		C[+57]*2	620.624	3	1859.86	1859.86	0	-1.1	Specific	634.94	626.2	626.2	9.71	662	>hFBN1-Nterm 070820	1	DW030119_4.12585.12585.3	controllerType=0 controllerNumber=1 scan=12585	30.9846
12476:3	1	R.C[+57.021]WSPGVTVAPEMC[+57.021]PIR.A	367		C[+57]*2	620.622	3	1859.85	1859.86	0	-4.4	Specific	635.51	635.51	635.51	8.61	662	>hFBN1-Nterm 070820	1	DW030119_4.12645.12645.3	controllerType=0 controllerNumber=1 scan=12645	31.0933
12655:2	1	R.C[+57.021]WSPGVTVAPEMC[+57.021]PIR.A	367		C[+57]*2	930.433	2	1859.86	1859.86	0	-0.8	Specific	717.32	717.32	717.32	12.24	662	>hFBN1-Nterm 070820	1	DW030119_4.12799.12799.2	controllerType=0 controllerNumber=1 scan=12799	31.3842
12280:2	1	R.C[+57.021]WSPGVTVAPEMC[+57.021]PIR.A	367		C[+57]*2	930.434	2	1859.86	1859.86	0	0.8	Specific	775.14	775.14	775.14	13.24	662	>hFBN1-Nterm 070820	1	DW030119_4.12466.12466.2	controllerType=0 controllerNumber=1 scan=12466	30.744
12401:2	1	R.C[+57.021]WSPGVTVAPEMC[+57.021]PIR.A	367		C[+57]*2	930.433	2	1859.86	1859.86	0	-1	Specific	775.83	775.83	775.83	12.95	662	>hFBN1-Nterm 070820	1	DW030119_4.12575.12575.2	controllerType=0 controllerNumber=1 scan=12575	30.9647
12549:2	1	R.C[+57.021]WSPGVTVAPEMC[+57.021]PIR.A	367		C[+57]*2	930.434	2	1859.86	1859.86	0	0.4	Specific	781.29	781.29	781.29	13.24	662	>hFBN1-Nterm 070820	1	DW030119_4.12707.12707.2	controllerType=0 controllerNumber=1 scan=12707	31.2152
12338:2	1	R.C[+57.021]WSPGVTVAPEMC[+57.021]PIR.A	367		C[+57]*2	930.433	2	1859.86	1859.86	0	-0.4	Specific	787.79	787.79	787.79	13.24	662	>hFBN1-Nterm 070820	1	DW030119_4.12519.12519.2	controllerType=0 controllerNumber=1 scan=12519	30.8533
12472:2	1	R.C[+57.021]WSPGVTVAPEMC[+57.021]PIR.A	367		C[+57]*2	930.433	2	1859.86	1859.86	0	-0.9	Specific	846.62	846.62	846.62	13.95	662	>hFBN1-Nterm 070820	1	DW030119_4.12641.12641.2	controllerType=0 controllerNumber=1 scan=12641	31.0882
10468:3	1	R.C[+57.021]WSPGVTVAPEM[+15.995]C[+57.021]PIR.A	367		C[+57]*2, M[+16]	625.957	3	1875.86	1875.86	0	0.9	Specific	525.85	525.85	525.85	7.8	662	>hFBN1-Nterm 070820	1	DW030119_4.10896.10896.3	controllerType=0 controllerNumber=1 scan=10896	27.477
10539:3	1	R.C[+57.021]WSPGVTVAPEM[+15.995]C[+57.021]PIR.A	367		C[+57]*2, M[+16]	625.957	3	1875.86	1875.86	0	1.5	Specific	543.01	543.01	543.01	7.8	662	>hFBN1-Nterm 070820	1	DW030119_4.10955.10955.3	controllerType=0 controllerNumber=1 scan=10955	27.5996
10392:3	1	R.C[+57.021]WSPGVTVAPEM[+15.995]C[+57.021]PIR.A	367		C[+57]*2, M[+16]	625.956	3	1875.85	1875.86	0	-0.4	Specific	565.56	565.56	565.56	9	662	>hFBN1-Nterm 070820	1	DW030119_4.10833.10833.3	controllerType=0 controllerNumber=1 scan=10833	27.348
10620:2	1	R.C[+57.021]WSPGVTVAPEM[+15.995]C[+57.021]PIR.A	367		C[+57]*2, M[+16]	938.433	2	1875.86	1875.86	0	1.8	Specific	682.13	682.13	682.13	11.24	662	>hFBN1-Nterm 070820	1	DW030119_4.11020.11020.2	controllerType=0 controllerNumber=1 scan=11020	27.7415
13450:2	1	R.C[+57.021][-17.027]WSPGVTVAPEMC[+57.021]PIR.A	367		C[-17][+57]*2	921.921	2	1842.84	1842.83	0	0.8	Specific	690.03	690.03	690.03	11.24	662	>hFBN1-Nterm 070820	1	DW030119_4.13529.13529.2	controllerType=0 controllerNumber=1 scan=13529	32.5146
10388:2	1	R.C[+57.021]WSPGVTVAPEM[+15.995]C[+57.021]PIR.A	367		C[+57]*2, M[+16]	938.432	2	1875.86	1875.86	0	0.9	Specific	714.37	714.37	714.37	12.24	662	>hFBN1-Nterm 070820	1	DW030119_4.10830.10830.2	controllerType=0 controllerNumber=1 scan=10830	27.3416
10462:2	1	R.C[+57.021]WSPGVTVAPEM[+15.995]C[+57.021]PIR.A	367		C[+57]*2, M[+16]	938.432	2	1875.86	1875.86	0	1.2	Specific	757.63	757.63	757.63	13.24	662	>hFBN1-Nterm 070820	1	DW030119_4.10891.10891.2	controllerType=0 controllerNumber=1 scan=10891	27.471
10531:2	1	R.C[+57.021]WSPGVTVAPEM[+15.995]C[+57.021]PIR.A	367		C[+57]*2, M[+16]	938.433	2	1875.86	1875.86	0	1.8	Specific	797.9	797.9	797.9	13.24	662	>hFBN1-Nterm 070820	1	DW030119_4.10950.10950.2	controllerType=0 controllerNumber=1 scan=10950	27.5917
13452:6	1	R.ATEDFNKLC[+57.021]S[+802.286]VPMVIPGRPEYPPPPLGPIPPVLPVPPGFPPGPQIPVPRPPVEYLYPS[+146.058]REPPR.V	383	HexNAc(1)Hex(1)Fuc(1)NeuAc(1),Fuc(1)	C[+57], S[+146][+802]	1310.68	6	7859.05	7860	-1	5.8	Specific	247.48	247.48	11.2	2.79	662	>hFBN1-Nterm 070820	1	DW030119_4.13532.13532.6	controllerType=0 controllerNumber=1 scan=13532	32.5214
08002:2	1	K.LC[+57.021]S[+426.137]VPMVIPGR.P	390	Hex(1)Pent(2)	C[+57], S[+426]	827.914	2	1654.82	1654.79	0	17.4	Specific	85.69	85.69	85.69	0.09	662	>hFBN1-Nterm 070820	1	DW030119_4.8757.8757.2	controllerType=0 controllerNumber=1 scan=8757	23.2888
13585:5	1	K.LC[+57.021]S[+146.058]VPMVIPGRPEYPPPPLGPIPPVLPVPPGFPPGPQIPVPRPPVEYLYPS[+802.286]REPPR.V	390	Fuc(1),HexNAc(1)Hex(1)Fuc(1)NeuAc(1)	C[+57], S[+146][+802]	1411.53	5	7053.64	7054.64	-1	0.1	Specific	147.41	147.41	1.65	2.27	662	>hFBN1-Nterm 070820	1	DW030119_4.13652.13652.5	controllerType=0 controllerNumber=1 scan=13652	32.7316
13508:5	1	K.LC[+57.021]S[+802.286]VPMVIPGRPEYPPPPLGPIPPVLPVPPGFPPGPQIPVPRPPVEYLYPS[+162.053]REPPR.V	390	HexNAc(1)Hex(1)Fuc(1)NeuAc(1),Hex(1)	C[+57], S[+162][+802]	1414.73	5	7069.62	7070.64	-1	-1.9	Specific	186.92	186.92	7.95	2.31	662	>hFBN1-Nterm 070820	1	DW030119_4.13584.13584.5	controllerType=0 controllerNumber=1 scan=13584	32.6062
13515:5	1	K.LC[+57.021]S[+802.286]VPMVIPGRPEYPPPPLGPIPPVLPVPPGFPPGPQIPVPRPPVEYLYPS[+146.058]REPPR.V	390	HexNAc(1)Hex(1)Fuc(1)NeuAc(1),Fuc(1)	C[+57], S[+146][+802]	1411.53	5	7053.63	7054.64	-1	-1.2	Specific	196.45	196.45	6.01	2.48	662	>hFBN1-Nterm 070820	1	DW030119_4.13591.13591.5	controllerType=0 controllerNumber=1 scan=13591	32.6178
13519:6	1	K.LC[+57.021]S[+162.053]VPMVIPGRPEYPPPPLGPIPPVLPVPPGFPPGPQIPVPRPPVEYLYPS[+802.286]REPPR.V	390	Hex(1),HexNAc(1)Hex(1)Fuc(1)NeuAc(1)	C[+57], S[+162][+802]	1179.11	6	7069.63	7070.64	-1	-0.8	Specific	210.08	210.08	6	2.48	662	>hFBN1-Nterm 070820	1	DW030119_4.13594.13594.6	controllerType=0 controllerNumber=1 scan=13594	32.6214
13543:5	1	K.LC[+57.021]S[+511.190]VPMVIPGRPEYPPPPLGPIPPVLPVPPGFPPGPQIPVPRPPVEYLYPS[+802.286]REPPR.V	390	HexNAc(1)Hex(1)Fuc(1),HexNAc(1)Hex(1)Fuc(1)NeuAc(1)	C[+57], S[+511][+802]	1484.55	5	7418.73	7419.78	-1	-5.2	Specific	231.6	231.6	1.2	2.09	662	>hFBN1-Nterm 070820	1	DW030119_4.13615.13615.5	controllerType=0 controllerNumber=1 scan=13615	32.657
13518:6	1	K.LC[+57.021]S[+146.058]VPMVIPGRPEYPPPPLGPIPPVLPVPPGFPPGPQIPVPRPPVEYLYPS[+802.286]REPPR.V	390	Fuc(1),HexNAc(1)Hex(1)Fuc(1)NeuAc(1)	C[+57], S[+146][+802]	1176.78	6	7055.63	7054.64	1	-2.1	Specific	240.94	240.94	1.81	3.34	662	>hFBN1-Nterm 070820	1	DW030119_4.13593.13593.6	controllerType=0 controllerNumber=1 scan=13593	32.6202
11285:2	1	R.PPVEYLYPSR.E	432			610.807	2	1220.61	1220.63	0	-19.4	Specific	62.62	58.68	58.68	0.02	662	>hFBN1-Nterm 070820	1	DW030119_4.11596.11596.2	controllerType=0 controllerNumber=1 scan=11596	28.9574
11219:2	1	R.PPVEYLYPSR.E	432			610.807	2	1220.61	1220.63	0	-20	Specific	77.63	63.77	63.77	0.02	662	>hFBN1-Nterm 070820	1	DW030119_4.11540.11540.2	controllerType=0 controllerNumber=1 scan=11540	28.8422
09917:2	1	R.PPVEYLYPSR.E	432			610.819	2	1220.63	1220.63	0	0.6	Specific	102.99	40.36	40.36	0.06	662	>hFBN1-Nterm 070820	1	DW030119_4.10424.10424.2	controllerType=0 controllerNumber=1 scan=10424	26.5065
10120:2	1	R.PPVEYLYPSR.E	432			610.819	2	1220.63	1220.63	0	0.1	Specific	131.5	21.45	21.45	0.06	662	>hFBN1-Nterm 070820	1	DW030119_4.10600.10600.2	controllerType=0 controllerNumber=1 scan=10600	26.8708
12096:5	1	R.PPVEYLYPSREPPRVLPVN[+1200.428]VTDYC[+57.021]QLVR.Y	432	HexNAc(2)Hex(4)Fuc(1)	C[+57], N[+1200]	912.255	5	4557.25	4557.17	0	16	Specific	242.13	242.13	32.68	2.29	662	>hFBN1-Nterm 070820	1	DW030119_4.12303.12303.4	controllerType=0 controllerNumber=1 scan=12303	30.4026
07610:4	1	R.[+14.016]EPPRVLPVN[+15.995]VTDYC[+57.021]QLVR.Y	442		.[14], C[+57], N[+16]	547.049	4	2185.17	2185.14	0	14.2	Specific	13.09	13.09	0	0.03	662	>hFBN1-Nterm 070820	1	DW030119_4.8413.8413.4	controllerType=0 controllerNumber=1 scan=8413	22.6465
12782:2	1	R.VLPVNVTDYC[+57.021]QLVR.Y	446		C[+57]	838.445	2	1675.88	1675.88	0	-0.9	Specific	628.28	424.07	424.07	9.95	662	>hFBN1-Nterm 070820	1	DW030119_4.12917.12917.2	controllerType=0 controllerNumber=1 scan=12917	31.5765
12108:4	1	R.VLPVN[+1888.645]VTDYC[+57.021]QLVR.Y	446	HexNAc(3)Hex(6)NeuGc(1)	C[+57], N[+1889]	891.888	4	3564.53	3564.53	0	-0.2	Specific	43.78	43.78	43.78	2.05	662	>hFBN1-Nterm 070820	1	DW030119_4.12313.12313.4	controllerType=0 controllerNumber=1 scan=12313	30.4224
12033:4	1	R.VLPVN[+2034.703]VTDYC[+57.021]QLVR.Y	446	HexNAc(3)Hex(6)Fuc(1)NeuGc(1)	C[+57], N[+2035]	928.402	4	3710.58	3710.59	0	-0.6	Specific	73.64	59.93	57.6	2.05	662	>hFBN1-Nterm 070820	1	DW030119_4.12247.12247.4	controllerType=0 controllerNumber=1 scan=12247	30.2864
12106:4	1	R.VLPVN[+2034.703]VTDYC[+57.021]QLVR.Y	446	HexNAc(3)Hex(6)Fuc(1)NeuGc(1)	C[+57], N[+2035]	928.402	4	3710.59	3710.59	0	-0.4	Specific	86.52	86.52	56.69	2.05	662	>hFBN1-Nterm 070820	1	DW030119_4.12312.12312.4	controllerType=0 controllerNumber=1 scan=12312	30.4208
18507:3	1	R.VLPVN[+1996.750]VTDYC[+57.021]QLVR.Y	446	HexNAc(6)Hex(3)Fuc(2)	C[+57], N[+1997]	1224.88	3	3672.64	3672.63	0	1.4	Specific	111.25	111.25	35.13	2.94	662	>hFBN1-Nterm 070820	1	DW030119_4.18225.18225.3	controllerType=0 controllerNumber=1 scan=18225	44.7919
22288:3	1	R.VLPVN[+1996.750]VTDYC[+57.021]QLVR.Y	446	HexNAc(6)Hex(3)Fuc(2)	C[+57], N[+1997]	1224.88	3	3672.63	3672.63	0	-1	Specific	154.82	154.82	44.37	3.18	662	>hFBN1-Nterm 070820	1	DW030119_4.22271.22271.3	controllerType=0 controllerNumber=1 scan=22271	56.7537
12183:3	1	R.VLPVN[+1647.613]VTDYC[+57.021]QLVR.Y	446	HexNAc(5)Hex(3)Fuc(1)	C[+57], N[+1648]	1108.51	3	3323.51	3323.5	0	2.8	Specific	546.95	364.21	63.43	6.63	662	>hFBN1-Nterm 070820	1	DW030119_4.12380.12380.3	controllerType=0 controllerNumber=1 scan=12380	30.567
12115:3	1	R.VLPVN[+2142.808]VTDYC[+57.021]QLVR.Y	446	HexNAc(6)Hex(3)Fuc(3)	C[+57], N[+2143]	1273.57	3	3818.69	3818.69	0	0.5	Specific	560.98	265.66	71.37	7.27	662	>hFBN1-Nterm 070820	1	DW030119_4.12319.12319.3	controllerType=0 controllerNumber=1 scan=12319	30.4338
12156:3	1	R.VLPVN[+1850.693]VTDYC[+57.021]QLVR.Y	446	HexNAc(6)Hex(3)Fuc(1)	C[+57], N[+1851]	1176.2	3	3526.58	3526.58	0	2.1	Specific	585.45	585.45	62.16	9	662	>hFBN1-Nterm 070820	1	DW030119_4.12355.12355.3	controllerType=0 controllerNumber=1 scan=12355	30.5124
12907:3	1	R.VLPVN[+2141.788]VTDYC[+57.021]QLVR.Y	446	HexNAc(6)Hex(3)Fuc(1)NeuAc(1)	C[+57], N[+2142]	1273.23	3	3817.67	3817.67	0	-1.4	Specific	625.48	625.48	73.63	9.71	662	>hFBN1-Nterm 070820	1	DW030119_4.13031.13031.3	controllerType=0 controllerNumber=1 scan=13031	31.747
12079:3	1	R.VLPVN[+1809.666]VTDYC[+57.021]QLVR.Y	446	HexNAc(5)Hex(4)Fuc(1)	C[+57], N[+1810]	1162.52	3	3485.55	3485.55	0	0.8	Specific	628.87	628.87	62.63	10	662	>hFBN1-Nterm 070820	1	DW030119_4.12286.12286.3	controllerType=0 controllerNumber=1 scan=12286	30.3664
12114:3	1	R.VLPVN[+1768.640]VTDYC[+57.021]QLVR.Y	446	HexNAc(4)Hex(5)Fuc(1)	C[+57], N[+1769]	1148.85	3	3444.53	3444.52	0	1.1	Specific	630.95	630.95	60.65	10	662	>hFBN1-Nterm 070820	1	DW030119_4.12318.12318.3	controllerType=0 controllerNumber=1 scan=12318	30.4316
12092:3	1	R.VLPVN[+1971.719]VTDYC[+57.021]QLVR.Y	446	HexNAc(5)Hex(5)Fuc(1)	C[+57], N[+1972]	1216.54	3	3647.61	3647.6	0	2.1	Specific	638.2	394.65	60.84	10	662	>hFBN1-Nterm 070820	1	DW030119_4.12300.12300.3	controllerType=0 controllerNumber=1 scan=12300	30.398
12144:3	1	R.VLPVN[+1809.666]VTDYC[+57.021]QLVR.Y	446	HexNAc(5)Hex(4)Fuc(1)	C[+57], N[+1810]	1162.52	3	3485.56	3485.55	0	2	Specific	638.68	401.44	61.63	10	662	>hFBN1-Nterm 070820	1	DW030119_4.12344.12344.3	controllerType=0 controllerNumber=1 scan=12344	30.4894
12154:3	1	R.VLPVN[+1606.587]VTDYC[+57.021]QLVR.Y	446	HexNAc(4)Hex(4)Fuc(1)	C[+57], N[+1607]	1094.83	3	3282.47	3282.47	0	1.1	Specific	639.26	639.26	63.69	10	662	>hFBN1-Nterm 070820	1	DW030119_4.12352.12352.3	controllerType=0 controllerNumber=1 scan=12352	30.505
12184:3	1	R.VLPVN[+1768.640]VTDYC[+57.021]QLVR.Y	446	HexNAc(4)Hex(5)Fuc(1)	C[+57], N[+1769]	1148.85	3	3444.53	3444.52	0	1.1	Specific	647.68	647.68	63.05	10	662	>hFBN1-Nterm 070820	1	DW030119_4.12381.12381.3	controllerType=0 controllerNumber=1 scan=12381	30.5692
12053:4	1	R.VLPVN[+1996.750]VTDYC[+57.021]QLVR.Y	446	HexNAc(6)Hex(3)Fuc(2)	C[+57], N[+1997]	918.915	4	3672.64	3672.63	0	1.3	Specific	660.2	642.11	59.74	11	662	>hFBN1-Nterm 070820	1	DW030119_4.12264.12264.4	controllerType=0 controllerNumber=1 scan=12264	30.3207
12120:4	1	R.VLPVN[+1996.750]VTDYC[+57.021]QLVR.Y	446	HexNAc(6)Hex(3)Fuc(2)	C[+57], N[+1997]	918.915	4	3672.64	3672.63	0	1.6	Specific	664.48	649.78	58.25	11	662	>hFBN1-Nterm 070820	1	DW030119_4.12324.12324.4	controllerType=0 controllerNumber=1 scan=12324	30.4445
12168:3	1	R.VLPVN[+1971.719]VTDYC[+57.021]QLVR.Y	446	HexNAc(5)Hex(5)Fuc(1)	C[+57], N[+1972]	1216.54	3	3647.61	3647.6	0	2.2	Specific	666.72	417.27	60.68	11	662	>hFBN1-Nterm 070820	1	DW030119_4.12367.12367.3	controllerType=0 controllerNumber=1 scan=12367	30.5388
11988:4	1	R.VLPVN[+2142.808]VTDYC[+57.021]QLVR.Y	446	HexNAc(6)Hex(3)Fuc(3)	C[+57], N[+2143]	955.425	4	3818.68	3818.69	0	-3.6	Specific	668.79	401.63	64.97	10.71	662	>hFBN1-Nterm 070820	1	DW030119_4.12208.12208.4	controllerType=0 controllerNumber=1 scan=12208	30.2093
12022:3	1	R.VLPVN[+1971.719]VTDYC[+57.021]QLVR.Y	446	HexNAc(5)Hex(5)Fuc(1)	C[+57], N[+1972]	1216.54	3	3647.6	3647.6	0	-1	Specific	682.55	682.55	63.13	10.71	662	>hFBN1-Nterm 070820	1	DW030119_4.12239.12239.3	controllerType=0 controllerNumber=1 scan=12239	30.2692
11959:3	1	R.VLPVN[+2142.808]VTDYC[+57.021]QLVR.Y	446	HexNAc(6)Hex(3)Fuc(3)	C[+57], N[+2143]	1273.57	3	3818.69	3818.69	0	0	Specific	695.61	402.89	71.47	11	662	>hFBN1-Nterm 070820	1	DW030119_4.12185.12185.3	controllerType=0 controllerNumber=1 scan=12185	30.1628
12196:3	1	R.VLPVN[+1996.750]VTDYC[+57.021]QLVR.Y	446	HexNAc(6)Hex(3)Fuc(2)	C[+57], N[+1997]	1224.89	3	3672.64	3672.63	0	2.4	Specific	699.9	659.2	57.25	11	662	>hFBN1-Nterm 070820	1	DW030119_4.12389.12389.3	controllerType=0 controllerNumber=1 scan=12389	30.587
12094:3	1	R.VLPVN[+1850.693]VTDYC[+57.021]QLVR.Y	446	HexNAc(6)Hex(3)Fuc(1)	C[+57], N[+1851]	1176.2	3	3526.58	3526.58	0	1.5	Specific	714.1	714.1	62.44	12	662	>hFBN1-Nterm 070820	1	DW030119_4.12302.12302.3	controllerType=0 controllerNumber=1 scan=12302	30.4009
12995:3	1	R.VLPVN[+1930.692]VTDYC[+57.021]QLVR.Y	446	HexNAc(4)Hex(6)Fuc(1)	C[+57], N[+1931]	1202.85	3	3606.53	3606.58	0	-11.8	Specific	719.91	719.91	61.65	10.97	662	>hFBN1-Nterm 070820	1	DW030119_4.13114.13114.3	controllerType=0 controllerNumber=1 scan=13114	31.8725
12095:4	1	R.VLPVN[+1971.719]VTDYC[+57.021]QLVR.Y	446	HexNAc(5)Hex(5)Fuc(1)	C[+57], N[+1972]	912.657	4	3647.61	3647.6	0	1.4	Specific	720.89	438.33	62.12	12	662	>hFBN1-Nterm 070820	1	DW030119_4.12303.12303.4	controllerType=0 controllerNumber=1 scan=12303	30.4026
12219:3	1	R.VLPVN[+1850.693]VTDYC[+57.021]QLVR.Y	446	HexNAc(6)Hex(3)Fuc(1)	C[+57], N[+1851]	1176.2	3	3526.58	3526.58	0	1.3	Specific	721.21	721.21	62.2	12	662	>hFBN1-Nterm 070820	1	DW030119_4.12410.12410.3	controllerType=0 controllerNumber=1 scan=12410	30.6323
12093:3	1	R.VLPVN[+1955.724]VTDYC[+57.021]QLVR.Y	446	HexNAc(5)Hex(4)Fuc(2)	C[+57], N[+1956]	1211.21	3	3631.61	3631.61	0	2	Specific	721.71	497.61	59.64	12	662	>hFBN1-Nterm 070820	1	DW030119_4.12301.12301.3	controllerType=0 controllerNumber=1 scan=12301	30.3996
12004:3	1	R.VLPVN[+1996.750]VTDYC[+57.021]QLVR.Y	446	HexNAc(6)Hex(3)Fuc(2)	C[+57], N[+1997]	1224.88	3	3672.64	3672.63	0	0.8	Specific	725.04	694.15	57.31	12	662	>hFBN1-Nterm 070820	1	DW030119_4.12224.12224.3	controllerType=0 controllerNumber=1 scan=12224	30.239
13015:3	1	R.VLPVN[+2076.750]VTDYC[+57.021]QLVR.Y	446	HexNAc(4)Hex(6)Fuc(2)	C[+57], N[+2077]	1251.53	3	3752.59	3752.63	0	-12.3	Specific	725.26	725.26	57.03	10.97	662	>hFBN1-Nterm 070820	1	DW030119_4.13132.13132.3	controllerType=0 controllerNumber=1 scan=13132	31.8974
12070:3	1	R.VLPVN[+1996.750]VTDYC[+57.021]QLVR.Y	446	HexNAc(6)Hex(3)Fuc(2)	C[+57], N[+1997]	1224.88	3	3672.64	3672.63	0	1.3	Specific	732.06	699.39	55.92	12	662	>hFBN1-Nterm 070820	1	DW030119_4.12279.12279.3	controllerType=0 controllerNumber=1 scan=12279	30.3528
12085:3	1	R.VLPVN[+2012.745]VTDYC[+57.021]QLVR.Y	446	HexNAc(6)Hex(4)Fuc(1)	C[+57], N[+2013]	1230.22	3	3688.63	3688.63	0	0.8	Specific	737.02	486.54	61.74	12	662	>hFBN1-Nterm 070820	1	DW030119_4.12293.12293.3	controllerType=0 controllerNumber=1 scan=12293	30.3819
12040:3	1	R.VLPVN[+2142.808]VTDYC[+57.021]QLVR.Y	446	HexNAc(6)Hex(3)Fuc(3)	C[+57], N[+2143]	1273.57	3	3818.69	3818.69	0	0.5	Specific	743.71	400.95	71.8	12	662	>hFBN1-Nterm 070820	1	DW030119_4.12253.12253.3	controllerType=0 controllerNumber=1 scan=12253	30.2972
12128:3	1	R.VLPVN[+1996.750]VTDYC[+57.021]QLVR.Y	446	HexNAc(6)Hex(3)Fuc(2)	C[+57], N[+1997]	1224.88	3	3672.64	3672.63	0	1.7	Specific	746.18	715.15	57.19	12	662	>hFBN1-Nterm 070820	1	DW030119_4.12332.12332.3	controllerType=0 controllerNumber=1 scan=12332	30.4631
12031:3	1	R.VLPVN[+1955.724]VTDYC[+57.021]QLVR.Y	446	HexNAc(5)Hex(4)Fuc(2)	C[+57], N[+1956]	1211.21	3	3631.61	3631.61	0	1.1	Specific	746.32	522.13	59.96	12	662	>hFBN1-Nterm 070820	1	DW030119_4.12246.12246.3	controllerType=0 controllerNumber=1 scan=12246	30.2852
12071:3	1	R.VLPVN[+1914.697]VTDYC[+57.021]QLVR.Y	446	HexNAc(4)Hex(5)Fuc(2)	C[+57], N[+1915]	1197.53	3	3590.58	3590.58	0	0.9	Specific	746.46	710.58	58.92	12	662	>hFBN1-Nterm 070820	1	DW030119_4.12280.12280.3	controllerType=0 controllerNumber=1 scan=12280	30.355
12109:3	1	R.VLPVN[+1752.645]VTDYC[+57.021]QLVR.Y	446	HexNAc(4)Hex(4)Fuc(2)	C[+57], N[+1753]	1143.52	3	3428.53	3428.53	0	1.3	Specific	772.69	718.32	59.31	13	662	>hFBN1-Nterm 070820	1	DW030119_4.12314.12314.3	controllerType=0 controllerNumber=1 scan=12314	30.4246
11986:5	1	R.[+14.016]VLPVN[+2188.740]VTD[+15.995]YC[+57.021]QLVR.Y	446	HexNAc(2)Hex(11)	.[14], C[+57], D[+16], N[+2189]	779.721	5	3894.58	3894.63	0	-14.6	Specific	17.44	17.44	17.44	0.09	662	>hFBN1-Nterm 070820	1	DW030119_4.12206.12206.5	controllerType=0 controllerNumber=1 scan=12206	30.2053
11961:4	1	R.VLPVN[+1784.634]VT[+396.127]DYC[+57.021]QLVR.Y	446	HexNAc(4)Hex(6),Pent(3)	C[+57], N[+1785], T[+396]	964.915	4	3856.64	3856.64	0	-1.9	Specific	27.88	12.89	12.89	0.15	662	>hFBN1-Nterm 070820	1	DW030119_4.12186.12186.4	controllerType=0 controllerNumber=1 scan=12186	30.165
07130:4	1	R.VLPVN[+15.995]VTD[+15.995]YC[+57.021]QLVR.Y	446		C[+57], D[+16], N[+16]	427.723	4	1707.87	1707.87	0	-1.1	Specific	67.92	23.53	23.53	0.15	662	>hFBN1-Nterm 070820	1	DW030119_4.8003.8003.4	controllerType=0 controllerNumber=1 scan=8003	21.8595
12045:4	1	R.VLPVN[+1784.634]VT[+396.127]DYC[+57.021]QLVR.Y	446	HexNAc(4)Hex(6),Pent(3)	C[+57], N[+1785], T[+396]	964.917	4	3856.64	3856.64	0	-0.2	Specific	72.21	72.21	18.39	2.05	662	>hFBN1-Nterm 070820	1	DW030119_4.12257.12257.4	controllerType=0 controllerNumber=1 scan=12257	30.3066
12119:4	1	R.VLPVN[+1773.606]VT[+203.079]D[+15.995]YC[+57.021]QLVR.Y	446	HexNAc(4)Hex(4)NeuAc(1)Na(1),HexNAc(1)	C[+57], D[+16], N[+1774], T[+203]	917.894	4	3668.56	3668.56	0	-2.2	Specific	83.43	83.43	83.43	2.05	662	>hFBN1-Nterm 070820	1	DW030119_4.12324.12324.4	controllerType=0 controllerNumber=1 scan=12324	30.4445
02088:2	1	R.YLC[+57.021]QNGR.C	460		C[+57]	455.714	2	910.42	910.42	0	0.4	Specific	208.54	147.18	147.18	2.06	662	>hFBN1-Nterm 070820	1	DW030119_4.3678.3678.2	controllerType=0 controllerNumber=1 scan=3678	12.8766
01750:2	1	R.YLC[+57.021]QNGR.C	460		C[+57]	455.713	2	910.418	910.42	0	-2.3	Specific	390.4	346.01	346.01	3.12	662	>hFBN1-Nterm 070820	1	DW030119_4.3362.3362.2	controllerType=0 controllerNumber=1 scan=3362	12.1415
01933:2	1	R.YLC[+57.021]QNGR.C	460		C[+57]	455.712	2	910.417	910.42	0	-2.8	Specific	429.58	328.15	328.15	3.25	662	>hFBN1-Nterm 070820	1	DW030119_4.3529.3529.2	controllerType=0 controllerNumber=1 scan=3529	12.5264
01804:2	1	R.YLC[+57.021]QNGR.C	460		C[+57]	455.713	2	910.419	910.42	0	-1.1	Specific	432.89	296.92	296.92	2.99	662	>hFBN1-Nterm 070820	1	DW030119_4.3413.3413.2	controllerType=0 controllerNumber=1 scan=3413	12.2625
01868:2	1	R.YLC[+57.021]QNGR.C	460		C[+57]	455.712	2	910.418	910.42	0	-2.7	Specific	447.7	337.58	337.58	3.51	662	>hFBN1-Nterm 070820	1	DW030119_4.3471.3471.2	controllerType=0 controllerNumber=1 scan=3471	12.3952
02325:2	1	R.YLC[+57.021]QN[+0.984]GR.C	460		C[+57], N[+1]	456.204	2	911.401	911.404	0	-2.9	Specific	399.53	356.76	356.76	3.12	662	>hFBN1-Nterm 070820	1	DW030119_4.3926.3926.2	controllerType=0 controllerNumber=1 scan=3926	13.4466
02269:2	1	R.YLC[+57.021]QN[+0.984]GR.C	460		C[+57], N[+1]	456.204	2	911.402	911.404	0	-2.6	Specific	402.36	378.42	378.42	4.28	662	>hFBN1-Nterm 070820	1	DW030119_4.3873.3873.2	controllerType=0 controllerNumber=1 scan=3873	13.3312
02385:2	1	R.YLC[+57.021]QN[+0.984]GR.C	460		C[+57], N[+1]	456.204	2	911.401	911.404	0	-3	Specific	410.92	314.89	314.89	2.65	662	>hFBN1-Nterm 070820	1	DW030119_4.3982.3982.2	controllerType=0 controllerNumber=1 scan=3982	13.5656
02211:2	1	R.YLC[+57.021]QN[+0.984]GR.C	460		C[+57], N[+1]	456.204	2	911.402	911.404	0	-2.4	Specific	420.25	372.52	372.52	4.7	662	>hFBN1-Nterm 070820	1	DW030119_4.3818.3818.2	controllerType=0 controllerNumber=1 scan=3818	13.2091
02749:2	1	R.YLC[+57.021]QN[+0.984]GR.C	460		C[+57], N[+1]	456.205	2	911.402	911.404	0	-1.9	Specific	422.75	367.37	367.37	4.28	662	>hFBN1-Nterm 070820	1	DW030119_4.4313.4313.2	controllerType=0 controllerNumber=1 scan=4313	14.2856
02501:2	1	R.YLC[+57.021]QN[+0.984]GR.C	460		C[+57], N[+1]	456.204	2	911.402	911.404	0	-2.5	Specific	426.06	346.38	346.38	3.25	662	>hFBN1-Nterm 070820	1	DW030119_4.4090.4090.2	controllerType=0 controllerNumber=1 scan=4090	13.7944
02688:2	1	R.YLC[+57.021]QN[+0.984]GR.C	460		C[+57], N[+1]	456.205	2	911.403	911.404	0	-1.7	Specific	429.21	373.22	373.22	4.7	662	>hFBN1-Nterm 070820	1	DW030119_4.4257.4257.2	controllerType=0 controllerNumber=1 scan=4257	14.1625
02438:2	1	R.YLC[+57.021]QN[+0.984]GR.C	460		C[+57], N[+1]	456.205	2	911.403	911.404	0	-1.3	Specific	430.2	380.33	380.33	4.7	662	>hFBN1-Nterm 070820	1	DW030119_4.4035.4035.2	controllerType=0 controllerNumber=1 scan=4035	13.6771
02563:2	1	R.YLC[+57.021]QN[+0.984]GR.C	460		C[+57], N[+1]	456.205	2	911.402	911.404	0	-2.2	Specific	437.57	381.87	381.87	5.11	662	>hFBN1-Nterm 070820	1	DW030119_4.4146.4146.2	controllerType=0 controllerNumber=1 scan=4146	13.9163
02624:2	1	R.YLC[+57.021]QN[+0.984]GR.C	460		C[+57], N[+1]	456.205	2	911.403	911.404	0	-0.8	Specific	441.54	365.62	365.62	4.84	662	>hFBN1-Nterm 070820	1	DW030119_4.4202.4202.2	controllerType=0 controllerNumber=1 scan=4202	14.0417
04697:2	1	R.[+28.031]C[+57.021]IPTPGSYR.C	467		.[28], C[+57]	539.771	2	1078.53	1078.54	0	-0.9	Specific	19.35	19.35	19.35	0.03	662	>hFBN1-Nterm 070820	1	DW030119_4.5959.5959.2	controllerType=0 controllerNumber=1 scan=5959	17.8257
12080:2	1	R.C[+57.021][-17.027]IPTPGSYR.C	467		C[-17][+57]	517.242	2	1033.48	1033.48	0	0.6	Specific	377.9	377.9	377.9	6.69	662	>hFBN1-Nterm 070820	1	DW030119_4.12288.12288.2	controllerType=0 controllerNumber=1 scan=12288	30.3726
05649:2	1	R.C[+57.021]IPTPGS[+324.106]YR.C	467	Hex(2)	C[+57], S[+324]	687.808	2	1374.61	1374.61	0	-0.7	Specific	412.01	397.17	26.22	6.83	662	>hFBN1-Nterm 070820	1	DW030119_4.6754.6754.2	controllerType=0 controllerNumber=1 scan=6754	19.4272
11945:2	1	R.C[+57.021][-17.027]IPTPGSYR.C	467		C[-17][+57]	517.242	2	1033.48	1033.48	0	0	Specific	412.5	412.5	412.5	6.83	662	>hFBN1-Nterm 070820	1	DW030119_4.12172.12172.2	controllerType=0 controllerNumber=1 scan=12172	30.1351
12206:2	1	R.C[+57.021][-17.027]IPTPGSYR.C	467		C[-17][+57]	517.243	2	1033.48	1033.48	0	0.7	Specific	413.86	413.86	413.86	6.83	662	>hFBN1-Nterm 070820	1	DW030119_4.12398.12398.2	controllerType=0 controllerNumber=1 scan=12398	30.6076
12015:2	1	R.C[+57.021][-17.027]IPTPGSYR.C	467		C[-17][+57]	517.242	2	1033.48	1033.48	0	0.3	Specific	416.84	416.84	416.84	6.83	662	>hFBN1-Nterm 070820	1	DW030119_4.12234.12234.2	controllerType=0 controllerNumber=1 scan=12234	30.2594
11877:2	1	R.C[+57.021][-17.027]IPTPGSYR.C	467		C[-17][+57]	517.243	2	1033.48	1033.48	0	0.8	Specific	417.28	417.28	417.28	6.83	662	>hFBN1-Nterm 070820	1	DW030119_4.12109.12109.2	controllerType=0 controllerNumber=1 scan=12109	30.0065
05720:2	1	R.C[+57.021]IPTPGS[+324.106]YR.C	467	Hex(2)	C[+57], S[+324]	687.808	2	1374.61	1374.61	0	-0.1	Specific	423.29	423.29	27.94	5.71	662	>hFBN1-Nterm 070820	1	DW030119_4.6815.6815.2	controllerType=0 controllerNumber=1 scan=6815	19.5458
12143:2	1	R.C[+57.021][-17.027]IPTPGSYR.C	467		C[-17][+57]	517.243	2	1033.48	1033.48	0	1.2	Specific	426.08	426.08	426.08	6.83	662	>hFBN1-Nterm 070820	1	DW030119_4.12343.12343.2	controllerType=0 controllerNumber=1 scan=12343	30.4882
12268:2	1	R.C[+57.021][-17.027]IPTPGSYR.C	467		C[-17][+57]	517.242	2	1033.48	1033.48	0	-0.4	Specific	447.34	447.34	447.34	7.1	662	>hFBN1-Nterm 070820	1	DW030119_4.12454.12454.2	controllerType=0 controllerNumber=1 scan=12454	30.7208
08379:2	1	R.C[+57.021][-17.027]IPTPGS[+146.058]YR.C	467	Fuc(1)	C[-17][+57], S[+146]	590.271	2	1179.54	1179.54	0	0.7	Specific	189.27	79.5	12.18	0.1	662	>hFBN1-Nterm 070820	1	DW030119_4.9083.9083.3	controllerType=0 controllerNumber=1 scan=9083	23.9145
07090:2	1	R.C[+57.021]IPT[+132.042]PGS[+132.042]YR.C	467	Pent(1),Pent(1)	C[+57], S[+132], T[+132]	657.793	2	1314.58	1314.59	0	-7	Specific	231.18	231.18	45.98	0.28	662	>hFBN1-Nterm 070820	1	DW030119_4.7969.7969.2	controllerType=0 controllerNumber=1 scan=7969	21.7868
07007:2	1	R.C[+57.021]IPT[+132.042]PGS[+132.042]YR.C	467	Pent(1),Pent(1)	C[+57], S[+132], T[+132]	657.794	2	1314.58	1314.59	0	-5.2	Specific	249.24	240.2	63.24	2.05	662	>hFBN1-Nterm 070820	1	DW030119_4.7902.7902.2	controllerType=0 controllerNumber=1 scan=7902	21.6503
06939:2	1	R.C[+57.021]IPT[+132.042]PGS[+132.042]YR.C	467	Pent(1),Pent(1)	C[+57], S[+132], T[+132]	657.794	2	1314.58	1314.59	0	-4.9	Specific	266.96	266.96	83.66	2.06	662	>hFBN1-Nterm 070820	1	DW030119_4.7847.7847.2	controllerType=0 controllerNumber=1 scan=7847	21.5389
11807:2	1	R.C[+57.021][-17.027]IPTPGS[+162.053]YR.C	467	Hex(1)	C[-17][+57], S[+162]	598.269	2	1195.53	1195.53	0	0.6	Specific	423.28	423.28	43.98	6.83	662	>hFBN1-Nterm 070820	1	DW030119_4.12047.12047.2	controllerType=0 controllerNumber=1 scan=12047	29.8776
11740:2	1	R.C[+57.021][-17.027]IPTPGS[+162.053]YR.C	467	Hex(1)	C[-17][+57], S[+162]	598.269	2	1195.53	1195.53	0	0.5	Specific	433.8	433.8	71.42	6.83	662	>hFBN1-Nterm 070820	1	DW030119_4.11984.11984.2	controllerType=0 controllerNumber=1 scan=11984	29.7458
11537:2	1	R.C[+57.021][-17.027]IPTPGS[+162.053]YR.C	467	Hex(1)	C[-17][+57], S[+162]	598.268	2	1195.53	1195.53	0	-1.2	Specific	462.89	462.89	65.68	5.69	662	>hFBN1-Nterm 070820	1	DW030119_4.11809.11809.2	controllerType=0 controllerNumber=1 scan=11809	29.3882
11869:2	1	R.C[+57.021][-17.027]IPTPGS[+162.053]YR.C	467	Hex(1)	C[-17][+57], S[+162]	598.269	2	1195.53	1195.53	0	0.3	Specific	465.68	465.68	59.09	7.1	662	>hFBN1-Nterm 070820	1	DW030119_4.12102.12102.2	controllerType=0 controllerNumber=1 scan=12102	29.9924
11664:2	1	R.C[+57.021][-17.027]IPTPGS[+162.053]YR.C	467	Hex(1)	C[-17][+57], S[+162]	598.269	2	1195.53	1195.53	0	0.2	Specific	472.43	472.43	59.52	7.1	662	>hFBN1-Nterm 070820	1	DW030119_4.11917.11917.2	controllerType=0 controllerNumber=1 scan=11917	29.6128
11598:2	1	R.C[+57.021][-17.027]IPTPGS[+162.053]YR.C	467	Hex(1)	C[-17][+57], S[+162]	598.269	2	1195.53	1195.53	0	0.8	Specific	474.9	474.9	78.39	7.1	662	>hFBN1-Nterm 070820	1	DW030119_4.11862.11862.2	controllerType=0 controllerNumber=1 scan=11862	29.5
04753:3	1	R.[+14.016]C[+57.021]IPTPGSYRC[+57.021]EC[+57.021]N[+15.995]K.G	467		.[14], C[+57]*3, N[+16]	591.257	3	1771.76	1771.76	0	-0.4	Specific	19.12	19.12	19.12	0.32	662	>hFBN1-Nterm 070820	1	DW030119_4.6007.6007.3	controllerType=0 controllerNumber=1 scan=6007	17.9225
11720:3	1	R.C[+57.021]IPT[+396.127]PGSYRC[+57.021]EC[+57.021]N[+0.984]K.G	467	Pent(3)	C[+57]*3, N[+1], T[+396]	713.624	3	2138.86	2138.86	0	0.3	Specific	67.06	67.06	14.52	2.05	662	>hFBN1-Nterm 070820	1	DW030119_4.11967.11967.3	controllerType=0 controllerNumber=1 scan=11967	29.7118
11677:4	1	R.C[+57.021]IPT[+264.085]PGS[+132.042]YRC[+57.021]EC[+57.021]N[+0.984]K.G	467	Pent(2),Pent(1)	C[+57]*3, N[+1], S[+132], T[+264]	535.469	4	2138.85	2138.86	0	-1.7	Specific	16.65	16.65	0.44	0.29	662	>hFBN1-Nterm 070820	1	DW030119_4.11930.11930.4	controllerType=0 controllerNumber=1 scan=11930	29.6374
11797:4	1	R.C[+57.021]IPT[+264.085]PGS[+132.042]YRC[+57.021]EC[+57.021]N[+0.984]K.G	467	Pent(2),Pent(1)	C[+57]*3, N[+1], S[+132], T[+264]	535.468	4	2138.85	2138.86	0	-1.8	Specific	37.86	16.33	0.41	0.29	662	>hFBN1-Nterm 070820	1	DW030119_4.12040.12040.4	controllerType=0 controllerNumber=1 scan=12040	29.8615
22254:2	1	K.GFQLDLR.G	481			424.734	2	848.461	848.462	0	-1.7	Specific	148.16	148.16	148.16	2.07	662	>hFBN1-Nterm 070820	1	DW030119_4.22242.22242.2	controllerType=0 controllerNumber=1 scan=22242	56.6848
10991:2	1	K.GFQLDLR.G	481			424.735	2	848.462	848.462	0	-0.9	Specific	354.61	354.61	354.61	3.75	662	>hFBN1-Nterm 070820	1	DW030119_4.11340.11340.2	controllerType=0 controllerNumber=1 scan=11340	28.4238
18444:2	1	K.GFQLDLR.G	481			424.734	2	848.46	848.462	0	-3	Specific	361.36	361.36	361.36	6.4	662	>hFBN1-Nterm 070820	1	DW030119_4.18167.18167.2	controllerType=0 controllerNumber=1 scan=18167	44.6553
09773:2	1	K.GFQLDLR.G	481			424.735	2	848.463	848.462	0	0.1	Specific	382.54	382.54	382.54	5.57	662	>hFBN1-Nterm 070820	1	DW030119_4.10297.10297.2	controllerType=0 controllerNumber=1 scan=10297	26.2547
10734:2	1	K.GFQLDLR.G	481			424.734	2	848.461	848.462	0	-1.6	Specific	388.65	388.65	388.65	5.28	662	>hFBN1-Nterm 070820	1	DW030119_4.11119.11119.2	controllerType=0 controllerNumber=1 scan=11119	27.9508
10621:2	1	K.GFQLDLR.G	481			424.735	2	848.463	848.462	0	0.3	Specific	389.69	389.69	389.69	5.57	662	>hFBN1-Nterm 070820	1	DW030119_4.11021.11021.2	controllerType=0 controllerNumber=1 scan=11021	27.7437
10024:2	1	K.GFQLDLR.G	481			424.735	2	848.463	848.462	0	0.3	Specific	390.31	390.31	390.31	5.57	662	>hFBN1-Nterm 070820	1	DW030119_4.10519.10519.2	controllerType=0 controllerNumber=1 scan=10519	26.7048
10089:2	1	K.GFQLDLR.G	481			424.735	2	848.462	848.462	0	-0.7	Specific	395.25	395.25	395.25	5.57	662	>hFBN1-Nterm 070820	1	DW030119_4.10573.10573.2	controllerType=0 controllerNumber=1 scan=10573	26.8168
09833:2	1	K.GFQLDLR.G	481			424.735	2	848.463	848.462	0	0.1	Specific	406.46	406.46	406.46	5.71	662	>hFBN1-Nterm 070820	1	DW030119_4.10352.10352.2	controllerType=0 controllerNumber=1 scan=10352	26.3648
10376:2	1	K.GFQLDLR.G	481			424.735	2	848.463	848.462	0	0.2	Specific	411.23	411.23	411.23	5.71	662	>hFBN1-Nterm 070820	1	DW030119_4.10819.10819.2	controllerType=0 controllerNumber=1 scan=10819	27.3178
10154:2	1	K.GFQLDLR.G	481			424.735	2	848.462	848.462	0	-0.9	Specific	412.88	412.88	412.88	4.98	662	>hFBN1-Nterm 070820	1	DW030119_4.10628.10628.2	controllerType=0 controllerNumber=1 scan=10628	26.9319
09717:2	1	K.GFQLDLR.G	481			424.735	2	848.462	848.462	0	-0.5	Specific	415.32	415.32	415.32	5.71	662	>hFBN1-Nterm 070820	1	DW030119_4.10242.10242.2	controllerType=0 controllerNumber=1 scan=10242	26.1439
10299:2	1	K.GFQLDLR.G	481			424.734	2	848.461	848.462	0	-2.2	Specific	419.71	419.71	419.71	5.42	662	>hFBN1-Nterm 070820	1	DW030119_4.10752.10752.2	controllerType=0 controllerNumber=1 scan=10752	27.1823
09963:2	1	K.GFQLDLR.G	481			424.735	2	848.462	848.462	0	-0.4	Specific	422.85	422.85	422.85	5.4	662	>hFBN1-Nterm 070820	1	DW030119_4.10464.10464.2	controllerType=0 controllerNumber=1 scan=10464	26.5923
10542:2	1	K.GFQLDLR.G	481			424.735	2	848.462	848.462	0	0.1	Specific	425.07	425.07	425.07	4.98	662	>hFBN1-Nterm 070820	1	DW030119_4.10959.10959.2	controllerType=0 controllerNumber=1 scan=10959	27.6085
10473:2	1	K.GFQLDLR.G	481			424.735	2	848.462	848.462	0	-0.1	Specific	426.18	426.18	426.18	5.71	662	>hFBN1-Nterm 070820	1	DW030119_4.10900.10900.2	controllerType=0 controllerNumber=1 scan=10900	27.4848
09897:2	1	K.GFQLDLR.G	481			424.735	2	848.462	848.462	0	-0.2	Specific	427.78	427.78	427.78	5.71	662	>hFBN1-Nterm 070820	1	DW030119_4.10407.10407.2	controllerType=0 controllerNumber=1 scan=10407	26.478
10223:2	1	K.GFQLDLR.G	481			424.735	2	848.462	848.462	0	-0.4	Specific	429.89	429.89	429.89	5.4	662	>hFBN1-Nterm 070820	1	DW030119_4.10687.10687.2	controllerType=0 controllerNumber=1 scan=10687	27.0494
09643:2	1	K.GFQLDLR.G	481			424.735	2	848.462	848.462	0	-0.9	Specific	443.34	443.34	443.34	5.69	662	>hFBN1-Nterm 070820	1	DW030119_4.10181.10181.2	controllerType=0 controllerNumber=1 scan=10181	26.0218
11152:4	1	K.GFQLDLRGEC[+57.021]IDVDEC[+57.021]EKNPC[+57.021]AGGEC[+57.021]INNQGS[+162.053]YTC[+57.021]QC[+57.021]R.A	481	Hex(1)	C[+57]*6, S[+162]	1168.74	4	4671.93	4671.92	0	2.2	Specific	1217.97	1217.97	2.4	21.14	662	>hFBN1-Nterm 070820	1	DW030119_4.11481.11481.4	controllerType=0 controllerNumber=1 scan=11481	28.7194
11274:4	1	K.GFQLDLRGEC[+57.021]IDVDEC[+57.021]EKNPC[+57.021]AGGEC[+57.021]IN[+15.995]NQGS[+162.053]YTC[+57.021]QC[+57.021]R.A	481	Hex(1)	C[+57]*6, N[+16], S[+162]	1172.74	4	4687.92	4687.92	0	0.8	Specific	1330.2	1330.2	2.4	23.14	662	>hFBN1-Nterm 070820	1	DW030119_4.11587.11587.4	controllerType=0 controllerNumber=1 scan=11587	28.938
11184:4	1	K.GFQLDLRGEC[+57.021]IDVDEC[+57.021]EKNPC[+57.021]AGGEC[+57.021]IN[+15.995]NQGS[+162.053]YTC[+57.021]QC[+57.021]R.A	481	Hex(1)	C[+57]*6, N[+16], S[+162]	1172.73	4	4687.92	4687.92	0	0.3	Specific	1366.81	1366.81	2.4	24.14	662	>hFBN1-Nterm 070820	1	DW030119_4.11509.11509.4	controllerType=0 controllerNumber=1 scan=11509	28.7759
11051:4	1	K.GFQLDLRGEC[+57.021]IDVDEC[+57.021]EKNPC[+57.021]AGGEC[+57.021]IN[+15.995]NQGS[+162.053]YTC[+57.021]QC[+57.021]R.A	481	Hex(1)	C[+57]*6, N[+16], S[+162]	1172.74	4	4687.92	4687.92	0	0.8	Specific	1372.77	1372.77	2.4	24.14	662	>hFBN1-Nterm 070820	1	DW030119_4.11393.11393.4	controllerType=0 controllerNumber=1 scan=11393	28.5313
11118:4	1	K.GFQLDLRGEC[+57.021]IDVDEC[+57.021]EKNPC[+57.021]AGGEC[+57.021]IN[+15.995]NQGS[+162.053]YTC[+57.021]QC[+57.021]R.A	481	Hex(1)	C[+57]*6, N[+16], S[+162]	1172.74	4	4687.92	4687.92	0	1.2	Specific	1465.9	1465.9	2.4	26.14	662	>hFBN1-Nterm 070820	1	DW030119_4.11452.11452.4	controllerType=0 controllerNumber=1 scan=11452	28.6605
11660:4	1	K.GFQLDLRGEC[+57.021]IDVDEC[+57.021]EKNPC[+57.021]AGGEC[+57.021]IN[+15.995]N[+0.984]QGS[+162.053]YTC[+57.021]QC[+57.021]R.A	481	Hex(1)	C[+57]*6, N[+1][+16], S[+162]	1172.98	4	4688.9	4688.9	0	-0.9	Specific	1104.96	1104.96	2.4	19.14	662	>hFBN1-Nterm 070820	1	DW030119_4.11912.11912.4	controllerType=0 controllerNumber=1 scan=11912	29.6028
11582:4	1	K.GFQLDLRGEC[+57.021]IDVDEC[+57.021]EKNPC[+57.021]AGGEC[+57.021]IN[+15.995]N[+0.984]QGS[+162.053]YTC[+57.021]QC[+57.021]R.A	481	Hex(1)	C[+57]*6, N[+1][+16], S[+162]	1172.98	4	4688.9	4688.9	0	1	Specific	1177.03	1177.03	2.4	20.14	662	>hFBN1-Nterm 070820	1	DW030119_4.11846.11846.4	controllerType=0 controllerNumber=1 scan=11846	29.466
05302:2	1	R.GEC[+57.021]IDVDEC[+57.021]EK.N	488		C[+57]*2	677.268	2	1353.53	1353.53	0	-0.3	Specific	654.17	654.17	654.17	10.53	662	>hFBN1-Nterm 070820	1	DW030119_4.6462.6462.2	controllerType=0 controllerNumber=1 scan=6462	18.8592
08095:4	1	R.[+14.016]GEC[+57.021]IDVDEC[+57.021]EKN[+0.984]PC[+57.021]AGGEC[+57.021]INNQGSYTC[+57.021]QC[+57.021]R.A	488		.[14], C[+57]*6, N[+1]	924.608	4	3695.41	3695.42	0	-3.1	Specific	373.95	297.76	29.62	4.46	662	>hFBN1-Nterm 070820	1	DW030119_4.8843.8843.4	controllerType=0 controllerNumber=1 scan=8843	23.4473
08068:4	1	R.GEC[+57.021]IDVDEC[+57.021]EKN[+0.984]PC[+57.021]AGGEC[+57.021]IN[+15.995]NQGSYTC[+57.021]QC[+57.021]R.A	488		C[+57]*6, N[+1][+16]	925.109	4	3697.42	3697.4	0	3.6	Specific	782.77	750.61	5.96	12.29	662	>hFBN1-Nterm 070820	1	DW030119_4.8818.8818.4	controllerType=0 controllerNumber=1 scan=8818	23.3992
08082:3	1	R.GEC[+57.021]IDVDEC[+57.021]EKN[+0.984]PC[+57.021]AGGEC[+57.021]IN[+15.995]NQGSYTC[+57.021]QC[+57.021]R.A	488		C[+57]*6, N[+1][+16]	1233.14	3	3697.42	3697.4	0	3.6	Specific	1019.28	1000.5	27.55	17.52	662	>hFBN1-Nterm 070820	1	DW030119_4.8831.8831.3	controllerType=0 controllerNumber=1 scan=8831	23.4232
08073:3	1	R.GEC[+57.021]IDVDEC[+57.021]EKN[+0.984]PC[+57.021]AGGEC[+57.021]IN[+15.995]NQGSYTC[+57.021]QC[+57.021]R.A	488		C[+57]*6, N[+1][+16]	1233.15	3	3697.42	3697.4	0	5	Specific	1270.34	1212.1	23.82	22.52	662	>hFBN1-Nterm 070820	1	DW030119_4.8821.8821.3	controllerType=0 controllerNumber=1 scan=8821	23.4049
08367:4	1	R.GEC[+57.021]IDVDEC[+57.021]EKNPC[+57.021]AGGEC[+57.021]IN[+15.995]N[+0.984]QGS[+162.053]YTC[+57.021]QC[+57.021]R.A	488	Hex(1)	C[+57]*6, N[+1][+16], S[+162]	965.619	4	3859.45	3859.45	0	-0.5	Specific	927.75	847.44	2.4	16.46	662	>hFBN1-Nterm 070820	1	DW030119_4.9072.9072.4	controllerType=0 controllerNumber=1 scan=9072	23.8926
08321:3	1	R.GEC[+57.021]IDVDEC[+57.021]EKNPC[+57.021]AGGEC[+57.021]IN[+0.984]N[+15.995]QGS[+162.053]YTC[+57.021]QC[+57.021]R.A	488	Hex(1)	C[+57]*6, N[+1][+16], S[+162]	1287.16	3	3859.46	3859.45	0	0	Specific	1427.26	1418.81	0	26.69	662	>hFBN1-Nterm 070820	1	DW030119_4.9034.9034.3	controllerType=0 controllerNumber=1 scan=9034	23.818
08402:3	1	R.GEC[+57.021]IDVDEC[+57.021]EKNPC[+57.021]AGGEC[+57.021]IN[+0.984]N[+15.995]QGS[+162.053]YTC[+57.021]QC[+57.021]R.A	488	Hex(1)	C[+57]*6, N[+1][+16], S[+162]	1287.16	3	3859.46	3859.45	0	0.2	Specific	1432.59	1432.59	0	26.69	662	>hFBN1-Nterm 070820	1	DW030119_4.9098.9098.3	controllerType=0 controllerNumber=1 scan=9098	23.9473
05714:3	1	K.NPC[+57.021]AGGEC[+57.021]IN[+15.995]NQGS[+162.053]YTC[+57.021]QC[+57.021]R.A	499	Hex(1)	C[+57]*4, N[+16], S[+162]	841.991	3	2523.96	2523.96	0	-0.3	Specific	641.83	619.76	2.8	9.91	662	>hFBN1-Nterm 070820	1	DW030119_4.6809.6809.3	controllerType=0 controllerNumber=1 scan=6809	19.5337
05624:3	1	K.NPC[+57.021]AGGEC[+57.021]IN[+15.995]NQGSYT[+162.053]C[+57.021]QC[+57.021]R.A	499	Hex(1)	C[+57]*4, N[+16], T[+162]	841.993	3	2523.96	2523.96	0	1.8	Specific	714.5	697.33	2.58	11.91	662	>hFBN1-Nterm 070820	1	DW030119_4.6732.6732.3	controllerType=0 controllerNumber=1 scan=6732	19.3845
18219:2	1	R.AGYQSTLTR.T	519			498.759	2	996.51	996.511	0	-0.3	Specific	117.34	117.34	117.34	2.05	662	>hFBN1-Nterm 070820	1	DW030119_4.17953.17953.2	controllerType=0 controllerNumber=1 scan=17953	44.1574
21994:2	1	R.AGYQSTLTR.T	519			498.758	2	996.509	996.511	0	-1.6	Specific	202.27	202.27	202.27	2.09	662	>hFBN1-Nterm 070820	1	DW030119_4.22012.22012.2	controllerType=0 controllerNumber=1 scan=22012	56.1369
05005:2	1	R.AGYQSTLTR.T	519			498.759	2	996.511	996.511	0	0.2	Specific	386.89	362.47	362.47	4.43	662	>hFBN1-Nterm 070820	1	DW030119_4.6204.6204.2	controllerType=0 controllerNumber=1 scan=6204	18.3391
04527:2	1	R.AGYQSTLTR.T	519			498.759	2	996.511	996.511	0	-0.2	Specific	402.06	402.06	402.06	5.71	662	>hFBN1-Nterm 070820	1	DW030119_4.5815.5815.2	controllerType=0 controllerNumber=1 scan=5815	17.5233
04694:2	1	R.AGYQSTLTR.T	519			498.759	2	996.51	996.511	0	-0.6	Specific	410.94	300.94	300.94	3.26	662	>hFBN1-Nterm 070820	1	DW030119_4.5957.5957.2	controllerType=0 controllerNumber=1 scan=5957	17.8214
04605:2	1	R.AGYQSTLTR.T	519			498.759	2	996.51	996.511	0	-0.8	Specific	433.07	254.54	254.54	3.28	662	>hFBN1-Nterm 070820	1	DW030119_4.5882.5882.2	controllerType=0 controllerNumber=1 scan=5882	17.6615
04252:2	1	R.AGYQSTLTR.T	519			498.759	2	996.511	996.511	0	0.3	Specific	459.05	449.62	449.62	5.98	662	>hFBN1-Nterm 070820	1	DW030119_4.5591.5591.2	controllerType=0 controllerNumber=1 scan=5591	17.0358
04122:2	1	R.AGYQSTLTR.T	519			498.759	2	996.511	996.511	0	0.2	Specific	464.42	383.64	383.64	5.98	662	>hFBN1-Nterm 070820	1	DW030119_4.5481.5481.2	controllerType=0 controllerNumber=1 scan=5481	16.804
04391:2	1	R.AGYQSTLTR.T	519			498.759	2	996.511	996.511	0	0.3	Specific	464.51	412.84	412.84	5.98	662	>hFBN1-Nterm 070820	1	DW030119_4.5702.5702.2	controllerType=0 controllerNumber=1 scan=5702	17.2762
04322:2	1	R.AGYQSTLTR.T	519			498.76	2	996.512	996.511	0	1.1	Specific	465.19	430.68	430.68	5.25	662	>hFBN1-Nterm 070820	1	DW030119_4.5646.5646.2	controllerType=0 controllerNumber=1 scan=5646	17.1547
04459:2	1	R.AGYQSTLTR.T	519			498.759	2	996.511	996.511	0	-0.3	Specific	471.25	372.72	372.72	5.98	662	>hFBN1-Nterm 070820	1	DW030119_4.5759.5759.2	controllerType=0 controllerNumber=1 scan=5759	17.4004
04062:2	1	R.AGYQSTLTR.T	519			498.759	2	996.511	996.511	0	-0.2	Specific	472.43	409.21	409.21	5.67	662	>hFBN1-Nterm 070820	1	DW030119_4.5428.5428.2	controllerType=0 controllerNumber=1 scan=5428	16.688
04187:2	1	R.AGYQSTLTR.T	519			498.759	2	996.511	996.511	0	0.6	Specific	492.41	401.19	401.19	7.16	662	>hFBN1-Nterm 070820	1	DW030119_4.5536.5536.2	controllerType=0 controllerNumber=1 scan=5536	16.9213
04128:3	1	R.[+14.016]AGYQS[+365.132]T[+203.079]LTR.T	519	HexNAc(1)Hex(1),HexNAc(1)	.[14], S[+365], T[+203]	526.924	3	1578.76	1578.74	0	12.6	Specific	136.82	136.82	1.09	0.15	662	>hFBN1-Nterm 070820	1	DW030119_4.5485.5485.2	controllerType=0 controllerNumber=1 scan=5485	16.8103
11639:3	1	R.AGYQS[+132.042]T[+426.137]LTRTEC[+57.021]R.D	519	Pent(1),Hex(1)Pent(2)	C[+57], S[+132], T[+426]	700.974	3	2100.91	2100.91	0	-2.9	Specific	45.95	13.24	0	0.23	662	>hFBN1-Nterm 070820	1	DW030119_4.11894.11894.3	controllerType=0 controllerNumber=1 scan=11894	29.5684
07626:4	1	R.[+14.016]AGYQST[+294.095]LTRT[+396.127]EC[+57.021]R.D	519	Hex(1)Pent(1),Pent(3)	.[14], C[+57], T[+294][+396]	562.491	4	2246.94	2246.97	0	-12.2	Specific	102.24	102.24	0.4	2.05	662	>hFBN1-Nterm 070820	1	DW030119_4.8425.8425.2	controllerType=0 controllerNumber=1 scan=8425	22.6675
05689:3	1	R.TEC[+57.021]RDIDEC[+57.021]LQNGR.I	528		C[+57]*2	589.259	3	1765.76	1765.76	0	1.7	Specific	602.54	591.95	591.95	11	662	>hFBN1-Nterm 070820	1	DW030119_4.6788.6788.3	controllerType=0 controllerNumber=1 scan=6788	19.493
05528:3	1	R.TEC[+57.021]RDIDEC[+57.021]LQNGR.I	528		C[+57]*2	589.257	3	1765.76	1765.76	0	-0.9	Specific	667.17	641.79	641.79	11.71	662	>hFBN1-Nterm 070820	1	DW030119_4.6650.6650.3	controllerType=0 controllerNumber=1 scan=6650	19.2252
05446:3	1	R.TEC[+57.021]RDIDEC[+57.021]LQNGR.I	528		C[+57]*2	589.258	3	1765.76	1765.76	0	-0.4	Specific	689.5	667.47	667.47	12	662	>hFBN1-Nterm 070820	1	DW030119_4.6581.6581.3	controllerType=0 controllerNumber=1 scan=6581	19.097
05443:2	1	R.TEC[+57.021]RDIDEC[+57.021]LQNGR.I	528		C[+57]*2	883.382	2	1765.76	1765.76	0	-1	Specific	752.49	586.96	586.96	11.63	662	>hFBN1-Nterm 070820	1	DW030119_4.6577.6577.2	controllerType=0 controllerNumber=1 scan=6577	19.0865
05309:3	1	R.TEC[+57.021]RDIDEC[+57.021]LQNGR.I	528		C[+57]*2	589.258	3	1765.76	1765.76	0	-0.3	Specific	756.27	756.27	756.27	14	662	>hFBN1-Nterm 070820	1	DW030119_4.6467.6467.3	controllerType=0 controllerNumber=1 scan=6467	18.8685
05377:3	1	R.TEC[+57.021]RDIDEC[+57.021]LQNGR.I	528		C[+57]*2	589.258	3	1765.76	1765.76	0	-0.2	Specific	756.46	756.46	756.46	14	662	>hFBN1-Nterm 070820	1	DW030119_4.6526.6526.3	controllerType=0 controllerNumber=1 scan=6526	18.9888
05354:2	1	R.TEC[+57.021]RDIDEC[+57.021]LQNGR.I	528		C[+57]*2	883.383	2	1765.76	1765.76	0	-0.1	Specific	822.07	640.86	640.86	12.92	662	>hFBN1-Nterm 070820	1	DW030119_4.6507.6507.2	controllerType=0 controllerNumber=1 scan=6507	18.9513
05826:2	1	R.TEC[+57.021]RDIDEC[+57.021]LQN[+0.984]GR.I	528		C[+57]*2, N[+1]	883.872	2	1766.74	1766.74	0	-3.1	Specific	3.76	3.76	3.76	0.29	662	>hFBN1-Nterm 070820	1	DW030119_4.6908.6908.2	controllerType=0 controllerNumber=1 scan=6908	19.7205
18242:3	1	R.TEC[+57.021]RDIDEC[+57.021]LQN[+0.984]GR.I	528		C[+57]*2, N[+1]	589.587	3	1766.75	1766.74	0	1.6	Specific	259.38	259.38	259.38	4.98	662	>hFBN1-Nterm 070820	1	DW030119_4.17977.17977.3	controllerType=0 controllerNumber=1 scan=17977	44.2136
05987:3	1	R.TEC[+57.021]RDIDEC[+57.021]LQN[+0.984]GR.I	528		C[+57]*2, N[+1]	589.588	3	1766.75	1766.74	0	2.8	Specific	632.56	566.38	566.38	9.83	662	>hFBN1-Nterm 070820	1	DW030119_4.7050.7050.3	controllerType=0 controllerNumber=1 scan=7050	19.9994
05902:3	1	R.TEC[+57.021]RDIDEC[+57.021]LQN[+0.984]GR.I	528		C[+57]*2, N[+1]	589.586	3	1766.74	1766.74	0	0.3	Specific	679.3	662.92	662.92	12	662	>hFBN1-Nterm 070820	1	DW030119_4.6978.6978.3	controllerType=0 controllerNumber=1 scan=6978	19.8628
05606:3	1	R.TEC[+57.021]RDIDEC[+57.021]LQN[+0.984]GR.I	528		C[+57]*2, N[+1]	589.587	3	1766.75	1766.74	0	2.6	Specific	729.33	729.33	729.33	13	662	>hFBN1-Nterm 070820	1	DW030119_4.6718.6718.3	controllerType=0 controllerNumber=1 scan=6718	19.3598
05447:3	1	R.TEC[+57.021]RDIDEC[+57.021]LQN[+0.984]GR.I	528		C[+57]*2, N[+1]	589.587	3	1766.75	1766.74	0	2.6	Specific	732.34	714.58	714.58	13	662	>hFBN1-Nterm 070820	1	DW030119_4.6581.6581.3	controllerType=0 controllerNumber=1 scan=6581	19.097
05529:3	1	R.TEC[+57.021]RDIDEC[+57.021]LQN[+0.984]GR.I	528		C[+57]*2, N[+1]	589.586	3	1766.74	1766.74	0	0.5	Specific	735.94	735.94	735.94	13	662	>hFBN1-Nterm 070820	1	DW030119_4.6650.6650.3	controllerType=0 controllerNumber=1 scan=6650	19.2252
05830:3	1	R.TEC[+57.021]RDIDEC[+57.021]LQN[+0.984]GR.I	528		C[+57]*2, N[+1]	589.586	3	1766.74	1766.74	0	0	Specific	749.25	723.34	723.34	13	662	>hFBN1-Nterm 070820	1	DW030119_4.6913.6913.3	controllerType=0 controllerNumber=1 scan=6913	19.7312
05753:3	1	R.TEC[+57.021]RDIDEC[+57.021]LQN[+0.984]GR.I	528		C[+57]*2, N[+1]	589.586	3	1766.74	1766.74	0	-0.1	Specific	777.17	774.15	774.15	14	662	>hFBN1-Nterm 070820	1	DW030119_4.6845.6845.3	controllerType=0 controllerNumber=1 scan=6845	19.6062
18311:2	1	R.DIDEC[+57.021]LQNGR.I	532		C[+57]	610.272	2	1219.54	1219.54	0	-0.8	Specific	508.09	508.09	508.09	7.16	662	>hFBN1-Nterm 070820	1	DW030119_4.18035.18035.2	controllerType=0 controllerNumber=1 scan=18035	44.3494
06618:2	1	R.DIDEC[+57.021]LQNGR.I	532		C[+57]	610.272	2	1219.54	1219.54	0	0	Specific	518.85	518.85	518.85	6.04	662	>hFBN1-Nterm 070820	1	DW030119_4.7583.7583.2	controllerType=0 controllerNumber=1 scan=7583	21.0042
22084:2	1	R.DIDEC[+57.021]LQNGR.I	532		C[+57]	610.272	2	1219.54	1219.54	0	-0.7	Specific	525.92	525.92	525.92	7.33	662	>hFBN1-Nterm 070820	1	DW030119_4.22095.22095.2	controllerType=0 controllerNumber=1 scan=22095	56.3357
06172:2	1	R.DIDEC[+57.021]LQNGR.I	532		C[+57]	610.271	2	1219.54	1219.54	0	-1.5	Specific	595.15	595.15	595.15	7.13	662	>hFBN1-Nterm 070820	1	DW030119_4.7202.7202.2	controllerType=0 controllerNumber=1 scan=7202	20.2808
06387:2	1	R.DIDEC[+57.021]LQNGR.I	532		C[+57]	610.272	2	1219.54	1219.54	0	-0.9	Specific	612.52	612.52	612.52	9.25	662	>hFBN1-Nterm 070820	1	DW030119_4.7395.7395.2	controllerType=0 controllerNumber=1 scan=7395	20.6425
06319:2	1	R.DIDEC[+57.021]LQNGR.I	532		C[+57]	610.271	2	1219.54	1219.54	0	-1.6	Specific	623.63	623.63	623.63	9.25	662	>hFBN1-Nterm 070820	1	DW030119_4.7329.7329.2	controllerType=0 controllerNumber=1 scan=7329	20.5216
06245:2	1	R.DIDEC[+57.021]LQNGR.I	532		C[+57]	610.271	2	1219.54	1219.54	0	-1.5	Specific	660.38	660.38	660.38	10.25	662	>hFBN1-Nterm 070820	1	DW030119_4.7263.7263.2	controllerType=0 controllerNumber=1 scan=7263	20.394
18283:2	1	R.DIDEC[+57.021]LQN[+0.984]GR.I	532		C[+57], N[+1]	610.763	2	1220.52	1220.52	0	-1.4	Specific	226.35	226.35	226.35	2.28	662	>hFBN1-Nterm 070820	1	DW030119_4.18012.18012.2	controllerType=0 controllerNumber=1 scan=18012	44.2958
07081:2	1	R.DIDEC[+57.021]LQN[+0.984]GR.I	532		C[+57], N[+1]	610.764	2	1220.52	1220.52	0	-0.2	Specific	476.12	476.12	476.12	5.67	662	>hFBN1-Nterm 070820	1	DW030119_4.7959.7959.2	controllerType=0 controllerNumber=1 scan=7959	21.7672
06925:2	1	R.DIDEC[+57.021]LQN[+0.984]GR.I	532		C[+57], N[+1]	610.764	2	1220.52	1220.52	0	-0.3	Specific	595.75	595.75	595.75	8.53	662	>hFBN1-Nterm 070820	1	DW030119_4.7834.7834.2	controllerType=0 controllerNumber=1 scan=7834	21.5164
06865:2	1	R.DIDEC[+57.021]LQN[+0.984]GR.I	532		C[+57], N[+1]	610.763	2	1220.52	1220.52	0	-1.6	Specific	601.57	601.57	601.57	9.25	662	>hFBN1-Nterm 070820	1	DW030119_4.7780.7780.2	controllerType=0 controllerNumber=1 scan=7780	21.4079
06619:2	1	R.DIDEC[+57.021]LQN[+0.984]GR.I	532		C[+57], N[+1]	610.764	2	1220.52	1220.52	0	-0.4	Specific	602.78	602.78	602.78	9.53	662	>hFBN1-Nterm 070820	1	DW030119_4.7583.7583.2	controllerType=0 controllerNumber=1 scan=7583	21.0042
06990:2	1	R.DIDEC[+57.021]LQN[+0.984]GR.I	532		C[+57], N[+1]	610.764	2	1220.52	1220.52	0	0.1	Specific	603.88	603.88	603.88	9.53	662	>hFBN1-Nterm 070820	1	DW030119_4.7889.7889.2	controllerType=0 controllerNumber=1 scan=7889	21.6277
06757:2	1	R.DIDEC[+57.021]LQN[+0.984]GR.I	532		C[+57], N[+1]	610.763	2	1220.52	1220.52	0	-1.8	Specific	609.79	609.79	609.79	9.25	662	>hFBN1-Nterm 070820	1	DW030119_4.7692.7692.2	controllerType=0 controllerNumber=1 scan=7692	21.2334
06688:2	1	R.DIDEC[+57.021]LQN[+0.984]GR.I	532		C[+57], N[+1]	610.763	2	1220.52	1220.52	0	-1.4	Specific	610.84	610.84	610.84	9.25	662	>hFBN1-Nterm 070820	1	DW030119_4.7638.7638.2	controllerType=0 controllerNumber=1 scan=7638	21.1198
06472:2	1	R.DIDEC[+57.021]LQN[+0.984]GR.I	532		C[+57], N[+1]	610.764	2	1220.52	1220.52	0	-0.3	Specific	621.83	621.83	621.83	9.53	662	>hFBN1-Nterm 070820	1	DW030119_4.7462.7462.2	controllerType=0 controllerNumber=1 scan=7462	20.769
06553:2	1	R.DIDEC[+57.021]LQN[+0.984]GR.I	532		C[+57], N[+1]	610.764	2	1220.52	1220.52	0	-0.5	Specific	630.74	630.74	630.74	9.53	662	>hFBN1-Nterm 070820	1	DW030119_4.7528.7528.2	controllerType=0 controllerNumber=1 scan=7528	20.8928
10590:7	1	R.DIDEC[+57.021]LQNGRIC[+57.021]NNGRC[+57.021]INT[+132.042]DGSFHC[+57.021]VC[+57.021]NAGFHVTR.D	532	Pent(1)	C[+57]*5, T[+132]	629.289	7	4398.98	4398.89	0	19.3	Specific	605.14	605.14	164.07	6.67	662	>hFBN1-Nterm 070820	1	DW030119_4.10994.10994.4	controllerType=0 controllerNumber=1 scan=10994	27.6882
10358:6	1	R.[+28.031]DIDEC[+57.021]LQNGRIC[+57.021]NNGRC[+57.021]INT[+365.132]DGS[+365.132]FHC[+57.021]VC[+57.021]NAGFHVTR.D	532	HexNAc(1)Hex(1),HexNAc(1)Hex(1)	.[28], C[+57]*5, S[+365], T[+365]	838.18	6	5024.05	5025.14	-1	-19.1	Specific	784.59	784.59	25.2	11.4	662	>hFBN1-Nterm 070820	1	DW030119_4.10803.10803.3	controllerType=0 controllerNumber=1 scan=10803	27.287
12370:6	1	R.IC[+57.021]NNGRC[+57.021]IN[+15.995]T[+426.137]D[+15.995]GSFHC[+57.021]VC[+57.021]NAGFHVTR.D	542	Hex(1)Pent(2)	C[+57]*4, D[+16], N[+16], T[+426]	588.259	6	3524.52	3524.46	0	17.9	Specific	204.81	204.81	2.07	2.09	662	>hFBN1-Nterm 070820	1	DW030119_4.12547.12547.6	controllerType=0 controllerNumber=1 scan=12547	30.9067
12369:6	1	R.IC[+57.021]NN[+0.984]GRC[+57.021]INT[+162.053]DGS[+294.095]FHC[+57.021]VC[+57.021]NAGFHVTR.D	542	Hex(1),Hex(1)Pent(1)	C[+57]*4, N[+1], S[+294], T[+162]	588.092	6	3523.51	3523.46	0	14.7	Specific	381.01	381.01	0	4.52	662	>hFBN1-Nterm 070820	1	DW030119_4.12547.12547.6	controllerType=0 controllerNumber=1 scan=12547	30.9067
10964:6	1	R.[+28.031]IC[+57.021]NN[+0.984]GRC[+57.021]INT[+162.053]DGS[+511.190]FHC[+57.021]VC[+57.021]NAGFHVTR.D	542	Hex(1),HexNAc(1)Hex(1)Fuc(1)	.[28], C[+57]*4, N[+1], S[+511], T[+162]	628.935	6	3768.58	3768.59	0	-3.3	Specific	624.61	624.61	0	10.38	662	>hFBN1-Nterm 070820	1	DW030119_4.11316.11316.4	controllerType=0 controllerNumber=1 scan=11316	28.3708
18441:3	1	R.C[+57.021][-17.027]INTDGSFHC[+57.021]VC[+57.021]NAGFHVTR.D	548		C[-17][+57]*3	778.998	3	2334.98	2334.98	0	-0.3	Specific	63.88	63.88	63.88	2.09	662	>hFBN1-Nterm 070820	1	DW030119_4.18164.18164.3	controllerType=0 controllerNumber=1 scan=18164	44.6488
08083:3	1	R.C[+57.021]IN[+0.984]TDGSFHC[+57.021]VC[+57.021]NAGFHVTR.D	548		C[+57]*3, N[+1]	785.006	3	2353	2352.99	0	5.5	Specific	741.03	741.03	35.89	10.73	662	>hFBN1-Nterm 070820	1	DW030119_4.8832.8832.3	controllerType=0 controllerNumber=1 scan=8832	23.4251
11085:3	1	R.C[+57.021][-17.027]INTDGSFHC[+57.021]VC[+57.021]NAGFHVTR.D	548		C[-17][+57]*3	778.998	3	2334.98	2334.98	0	-0.4	Specific	1188.36	1149.94	1149.94	20.9	662	>hFBN1-Nterm 070820	1	DW030119_4.11423.11423.3	controllerType=0 controllerNumber=1 scan=11423	28.5979
10941:3	1	R.C[+57.021][-17.027]INTDGSFHC[+57.021]VC[+57.021]NAGFHVTR.D	548		C[-17][+57]*3	778.998	3	2334.98	2334.98	0	0.1	Specific	1223.59	1189.97	1189.97	21.9	662	>hFBN1-Nterm 070820	1	DW030119_4.11300.11300.3	controllerType=0 controllerNumber=1 scan=11300	28.3399
11008:3	1	R.C[+57.021][-17.027]INTDGSFHC[+57.021]VC[+57.021]NAGFHVTR.D	548		C[-17][+57]*3	778.998	3	2334.98	2334.98	0	-0.1	Specific	1294.05	1277.45	1277.45	22.9	662	>hFBN1-Nterm 070820	1	DW030119_4.11356.11356.3	controllerType=0 controllerNumber=1 scan=11356	28.4575
18416:3	1	R.[+28.031]C[+57.021]INT[+132.042]DGSFHC[+57.021]VC[+57.021]N[+0.984]AGFHVTR.D	548	Pent(1)	.[28], C[+57]*3, N[+1], T[+132]	838.346	3	2513.02	2513.06	0	-16.4	Specific	26.18	26.18	26.18	0.13	662	>hFBN1-Nterm 070820	1	DW030119_4.18140.18140.4	controllerType=0 controllerNumber=1 scan=18140	44.5933
13769:3	1	R.[+14.016]C[+57.021]IN[+0.984]T[+146.058]DGSFHC[+57.021]VC[+57.021]NAGFHVTR.D	548	Fuc(1)	.[14], C[+57]*3, N[+1], T[+146]	838.373	3	2513.11	2513.06	0	16.3	Specific	248.1	248.1	0	2.11	662	>hFBN1-Nterm 070820	1	DW030119_4.13825.13825.3	controllerType=0 controllerNumber=1 scan=13825	33.0869
07494:4	1	R.C[+57.021]INT[+203.079]D[+15.995]GSFHC[+57.021]VC[+57.021]NAGFHVTR.D	548	HexNAc(1)	C[+57]*3, D[+16], T[+203]	643.526	4	2571.08	2571.08	0	0.9	Specific	268.74	268.74	3.52	3.03	662	>hFBN1-Nterm 070820	1	DW030119_4.8310.8310.4	controllerType=0 controllerNumber=1 scan=8310	22.4496
09070:4	1	R.[+14.016]C[+57.021][-17.027]IN[+0.984]TDGSFHC[+57.021]VC[+57.021]NAGFHVTR.D	548		.[14], C[-17][+57]*3, N[+1]	588.253	4	2349.99	2349.98	0	3.7	Specific	331.59	331.59	202.51	2.52	662	>hFBN1-Nterm 070820	1	DW030119_4.9668.9668.4	controllerType=0 controllerNumber=1 scan=9668	25.0427
08867:4	1	R.[+14.016]C[+57.021]IN[+0.984]TDGS[+162.053]FHC[+57.021]VC[+57.021]NAGFHVTR.D	548	Hex(1)	.[14], C[+57]*3, N[+1], S[+162]	633.019	4	2529.05	2529.06	0	-2.8	Specific	556.39	546.91	0	6.53	662	>hFBN1-Nterm 070820	1	DW030119_4.9501.9501.4	controllerType=0 controllerNumber=1 scan=9501	24.7162
18418:3	1	R.C[+57.021][-17.027]INTDGS[+162.053]FHC[+57.021]VC[+57.021]NAGFHVTR.D	548	Hex(1)	C[-17][+57]*3, S[+162]	833.014	3	2497.03	2497.03	0	-1.7	Specific	590.57	590.57	4.8	8.61	662	>hFBN1-Nterm 070820	1	DW030119_4.18142.18142.3	controllerType=0 controllerNumber=1 scan=18142	44.5972
18415:3	1	R.C[+57.021][-17.027]INTDGS[+162.053]FHC[+57.021]VC[+57.021]NAGFHVTR.D	548	Hex(1)	C[-17][+57]*3, S[+162]	833.014	3	2497.03	2497.03	0	-1.7	Specific	843.11	843.11	4.8	13.61	662	>hFBN1-Nterm 070820	1	DW030119_4.18139.18139.4	controllerType=0 controllerNumber=1 scan=18139	44.5912
12065:3	1	R.C[+57.021][-17.027]INTDGS[+162.053]FHC[+57.021]VC[+57.021]NAGFHVTR.D	548	Hex(1)	C[-17][+57]*3, S[+162]	833.019	3	2497.04	2497.03	0	4	Specific	908.71	908.71	4.8	14.73	662	>hFBN1-Nterm 070820	1	DW030119_4.12274.12274.3	controllerType=0 controllerNumber=1 scan=12274	30.3414
11075:3	1	R.C[+57.021][-17.027]IN[+15.995]TDGSFHC[+57.021]VC[+57.021]NAGFHVTR.D	548		C[-17][+57]*3, N[+16]	784.33	3	2350.98	2350.97	0	0.2	Specific	972.15	933.97	155.59	16.9	662	>hFBN1-Nterm 070820	1	DW030119_4.11415.11415.3	controllerType=0 controllerNumber=1 scan=11415	28.5794
07989:4	1	R.C[+57.021]INT[+162.053]DGSFHC[+57.021]VC[+57.021]N[+0.984]AGFHVTR.D	548	Hex(1)	C[+57]*3, N[+1], T[+162]	629.518	4	2515.05	2515.04	0	1.9	Specific	980.73	947.28	0	17.14	662	>hFBN1-Nterm 070820	1	DW030119_4.8744.8744.4	controllerType=0 controllerNumber=1 scan=8744	23.262
12164:3	1	R.C[+57.021][-17.027]INTDGS[+162.053]FHC[+57.021]VC[+57.021]NAGFHVTR.D	548	Hex(1)	C[-17][+57]*3, S[+162]	833.016	3	2497.03	2497.03	0	0.5	Specific	992.91	992.91	4.8	16.9	662	>hFBN1-Nterm 070820	1	DW030119_4.12362.12362.3	controllerType=0 controllerNumber=1 scan=12362	30.5276
11841:3	1	R.C[+57.021][-17.027]INTDGS[+162.053]FHC[+57.021]VC[+57.021]NAGFHVTR.D	548	Hex(1)	C[-17][+57]*3, S[+162]	833.015	3	2497.03	2497.03	0	-1.4	Specific	1075.63	1075.63	4.8	18.61	662	>hFBN1-Nterm 070820	1	DW030119_4.12076.12076.3	controllerType=0 controllerNumber=1 scan=12076	29.9377
11563:3	1	R.C[+57.021][-17.027]INTDGS[+162.053]FHC[+57.021]VC[+57.021]NAGFHVTR.D	548	Hex(1)	C[-17][+57]*3, S[+162]	833.017	3	2497.04	2497.03	0	1.5	Specific	1079.15	1055.41	4.8	18.9	662	>hFBN1-Nterm 070820	1	DW030119_4.11832.11832.3	controllerType=0 controllerNumber=1 scan=11832	29.4368
10893:3	1	R.C[+57.021][-17.027]INTDGS[+162.053]FHC[+57.021]VC[+57.021]NAGFHVTR.D	548	Hex(1)	C[-17][+57]*3, S[+162]	833.015	3	2497.03	2497.03	0	-0.3	Specific	1098.67	1098.67	4.8	18.9	662	>hFBN1-Nterm 070820	1	DW030119_4.11256.11256.3	controllerType=0 controllerNumber=1 scan=11256	28.2431
10371:3	1	R.C[+57.021][-17.027]INTDGS[+162.053]FHC[+57.021]VC[+57.021]NAGFHVTR.D	548	Hex(1)	C[-17][+57]*3, S[+162]	833.016	3	2497.03	2497.03	0	0.8	Specific	1165.8	1165.8	4.8	20.9	662	>hFBN1-Nterm 070820	1	DW030119_4.10815.10815.3	controllerType=0 controllerNumber=1 scan=10815	27.3114
10633:3	1	R.C[+57.021][-17.027]INTDGS[+162.053]FHC[+57.021]VC[+57.021]NAGFHVTR.D	548	Hex(1)	C[-17][+57]*3, S[+162]	833.017	3	2497.04	2497.03	0	1.6	Specific	1168.38	1168.38	4.8	20.9	662	>hFBN1-Nterm 070820	1	DW030119_4.11034.11034.3	controllerType=0 controllerNumber=1 scan=11034	27.7714
12366:3	1	R.C[+57.021][-17.027]INTDGS[+162.053]FHC[+57.021]VC[+57.021]NAGFHVTR.D	548	Hex(1)	C[-17][+57]*3, S[+162]	833.016	3	2497.03	2497.03	0	0.1	Specific	1176.78	1176.78	4.8	20.9	662	>hFBN1-Nterm 070820	1	DW030119_4.12544.12544.3	controllerType=0 controllerNumber=1 scan=12544	30.9021
12554:3	1	R.C[+57.021][-17.027]INTDGS[+162.053]FHC[+57.021]VC[+57.021]NAGFHVTR.D	548	Hex(1)	C[-17][+57]*3, S[+162]	833.014	3	2497.03	2497.03	0	-1.6	Specific	1204.28	1204.28	4.8	21.61	662	>hFBN1-Nterm 070820	1	DW030119_4.12712.12712.3	controllerType=0 controllerNumber=1 scan=12712	31.2242
10306:3	1	R.C[+57.021][-17.027]INTDGS[+162.053]FHC[+57.021]VC[+57.021]NAGFHVTR.D	548	Hex(1)	C[-17][+57]*3, S[+162]	833.016	3	2497.03	2497.03	0	0.1	Specific	1205.05	1205.05	4.8	21.9	662	>hFBN1-Nterm 070820	1	DW030119_4.10760.10760.3	controllerType=0 controllerNumber=1 scan=10760	27.1998
10501:3	1	R.C[+57.021][-17.027]INTDGS[+162.053]FHC[+57.021]VC[+57.021]NAGFHVTR.D	548	Hex(1)	C[-17][+57]*3, S[+162]	833.016	3	2497.03	2497.03	0	0.6	Specific	1206.78	1206.78	4.8	21.9	662	>hFBN1-Nterm 070820	1	DW030119_4.10925.10925.3	controllerType=0 controllerNumber=1 scan=10925	27.5394
10571:3	1	R.C[+57.021][-17.027]INTDGS[+162.053]FHC[+57.021]VC[+57.021]NAGFHVTR.D	548	Hex(1)	C[-17][+57]*3, S[+162]	833.017	3	2497.04	2497.03	0	1.6	Specific	1210.85	1210.85	10.98	21.9	662	>hFBN1-Nterm 070820	1	DW030119_4.10982.10982.3	controllerType=0 controllerNumber=1 scan=10982	27.6598
10433:3	1	R.C[+57.021][-17.027]INTDGS[+162.053]FHC[+57.021]VC[+57.021]NAGFHVTR.D	548	Hex(1)	C[-17][+57]*3, S[+162]	833.016	3	2497.03	2497.03	0	0.6	Specific	1228.12	1228.12	4.8	21.9	662	>hFBN1-Nterm 070820	1	DW030119_4.10870.10870.3	controllerType=0 controllerNumber=1 scan=10870	27.4238
10246:3	1	R.C[+57.021][-17.027]INTDGSFHC[+57.021]VC[+57.021]NAGFHVT[+162.053]R.D	548	Hex(1)	C[-17][+57]*3, T[+162]	833.016	3	2497.03	2497.03	0	0.4	Specific	1233.83	1233.83	1.93	21.9	662	>hFBN1-Nterm 070820	1	DW030119_4.10706.10706.3	controllerType=0 controllerNumber=1 scan=10706	27.0891
15632:4	1	R.C[+57.021]IN[+0.984]T[+162.053]D[+15.995]GSFHC[+57.021]VC[+57.021]NAGFHVTR.D	548	Hex(1)	C[+57]*3, D[+16], N[+1], T[+162]	633.52	4	2531.06	2531.04	0	7.5	Specific	208.04	208.04	0	2.08	662	>hFBN1-Nterm 070820	1	DW030119_4.15443.15443.4	controllerType=0 controllerNumber=1 scan=15443	36.9527
09242:4	1	R.C[+57.021]IN[+0.984]TD[+15.995]GS[+162.053]FHC[+57.021]VC[+57.021]NAGFHVTR.D	548	Hex(1)	C[+57]*3, D[+16], N[+1], S[+162]	633.52	4	2531.06	2531.04	0	8.4	Specific	476.2	476.2	0	5.23	662	>hFBN1-Nterm 070820	1	DW030119_4.9822.9822.4	controllerType=0 controllerNumber=1 scan=9822	25.3454
08868:4	1	R.C[+57.021]IN[+0.984]TD[+15.995]GS[+162.053]FHC[+57.021]VC[+57.021]NAGFHVTR.D	548	Hex(1)	C[+57]*3, D[+16], N[+1], S[+162]	633.52	4	2531.06	2531.04	0	7.1	Specific	545.88	545.88	0	6.59	662	>hFBN1-Nterm 070820	1	DW030119_4.9501.9501.4	controllerType=0 controllerNumber=1 scan=9501	24.7162
08058:4	1	R.C[+57.021]IN[+15.995]TDGSFHC[+57.021]VC[+57.021]N[+0.984]AGFHVT[+162.053]R.D	548	Hex(1)	C[+57]*3, N[+1][+16], T[+162]	633.516	4	2531.04	2531.04	0	1.3	Specific	614.05	614.05	3.23	10.14	662	>hFBN1-Nterm 070820	1	DW030119_4.8808.8808.4	controllerType=0 controllerNumber=1 scan=8808	23.3805
13824:4	1	R.C[+57.021]IN[+0.984]TD[+15.995]GS[+162.053]FHC[+57.021]VC[+57.021]NAGFHVTR.D	548	Hex(1)	C[+57]*3, D[+16], N[+1], S[+162]	633.52	4	2531.06	2531.04	0	8.4	Specific	657.13	657.13	0	9.79	662	>hFBN1-Nterm 070820	1	DW030119_4.13877.13877.4	controllerType=0 controllerNumber=1 scan=13877	33.2018
11488:4	1	R.C[+57.021]IN[+0.984]TD[+15.995]GS[+162.053]FHC[+57.021]VC[+57.021]NAGFHVTR.D	548	Hex(1)	C[+57]*3, D[+16], N[+1], S[+162]	633.519	4	2531.06	2531.04	0	7	Specific	754.19	754.19	0	11.79	662	>hFBN1-Nterm 070820	1	DW030119_4.11767.11767.4	controllerType=0 controllerNumber=1 scan=11767	29.302
08462:4	1	R.C[+57.021]IN[+0.984]TD[+15.995]GS[+162.053]FHC[+57.021]VC[+57.021]NAGFHVTR.D	548	Hex(1)	C[+57]*3, D[+16], N[+1], S[+162]	633.517	4	2531.05	2531.04	0	2.7	Specific	757	757	0	11.97	662	>hFBN1-Nterm 070820	1	DW030119_4.9145.9145.4	controllerType=0 controllerNumber=1 scan=9145	24.0437
12750:4	1	R.C[+57.021]IN[+0.984]TD[+15.995]GSFHC[+57.021]VC[+57.021]NAGFHVT[+162.053]R.D	548	Hex(1)	C[+57]*3, D[+16], N[+1], T[+162]	633.518	4	2531.05	2531.04	0	4.8	Specific	757.38	757.38	6.96	11.97	662	>hFBN1-Nterm 070820	1	DW030119_4.12885.12885.4	controllerType=0 controllerNumber=1 scan=12885	31.5276
08373:4	1	R.C[+57.021]IN[+0.984]TD[+15.995]GS[+162.053]FHC[+57.021]VC[+57.021]NAGFHVTR.D	548	Hex(1)	C[+57]*3, D[+16], N[+1], S[+162]	633.515	4	2531.04	2531.04	0	0.7	Specific	812.77	812.77	3.57	14.14	662	>hFBN1-Nterm 070820	1	DW030119_4.9079.9079.4	controllerType=0 controllerNumber=1 scan=9079	23.9069
18417:3	1	R.C[+57.021][-17.027]IN[+15.995]TDGS[+162.053]FHC[+57.021]VC[+57.021]NAGFHVTR.D	548	Hex(1)	C[-17][+57]*3, N[+16], S[+162]	838.346	3	2513.02	2513.03	0	-1.9	Specific	899.1	899.1	4.8	14.61	662	>hFBN1-Nterm 070820	1	DW030119_4.18141.18141.3	controllerType=0 controllerNumber=1 scan=18141	44.595
11812:3	1	R.C[+57.021][-17.027]IN[+15.995]TDGS[+162.053]FHC[+57.021]VC[+57.021]NAGFHVTR.D	548	Hex(1)	C[-17][+57]*3, N[+16], S[+162]	838.347	3	2513.03	2513.03	0	-0.9	Specific	954.9	954.9	4.8	16.61	662	>hFBN1-Nterm 070820	1	DW030119_4.12051.12051.3	controllerType=0 controllerNumber=1 scan=12051	29.8856
11442:3	1	R.C[+57.021][-17.027]IN[+15.995]TDGS[+162.053]FHC[+57.021]VC[+57.021]NAGFHVTR.D	548	Hex(1)	C[-17][+57]*3, N[+16], S[+162]	838.348	3	2513.03	2513.03	0	1.3	Specific	969.33	969.33	4.8	16.9	662	>hFBN1-Nterm 070820	1	DW030119_4.11730.11730.3	controllerType=0 controllerNumber=1 scan=11730	29.2281
11147:3	1	R.C[+57.021][-17.027]IN[+15.995]TDGS[+162.053]FHC[+57.021]VC[+57.021]NAGFHVTR.D	548	Hex(1)	C[-17][+57]*3, N[+16], S[+162]	838.347	3	2513.03	2513.03	0	-0.8	Specific	1044.55	1044.55	4.8	17.61	662	>hFBN1-Nterm 070820	1	DW030119_4.11477.11477.3	controllerType=0 controllerNumber=1 scan=11477	28.7116
12090:3	1	R.C[+57.021][-17.027]IN[+15.995]TDGS[+162.053]FHC[+57.021]VC[+57.021]NAGFHVTR.D	548	Hex(1)	C[-17][+57]*3, N[+16], S[+162]	838.348	3	2513.03	2513.03	0	1	Specific	1054.21	1054.21	4.8	18.9	662	>hFBN1-Nterm 070820	1	DW030119_4.12297.12297.3	controllerType=0 controllerNumber=1 scan=12297	30.3906
12511:3	1	R.C[+57.021][-17.027]IN[+15.995]TDGS[+162.053]FHC[+57.021]VC[+57.021]NAGFHVTR.D	548	Hex(1)	C[-17][+57]*3, N[+16], S[+162]	838.347	3	2513.03	2513.03	0	-0.6	Specific	1069.49	1069.49	4.8	18.9	662	>hFBN1-Nterm 070820	1	DW030119_4.12676.12676.3	controllerType=0 controllerNumber=1 scan=12676	31.1563
11886:3	1	R.C[+57.021][-17.027]IN[+15.995]TDGS[+162.053]FHC[+57.021]VC[+57.021]NAGFHVTR.D	548	Hex(1)	C[-17][+57]*3, N[+16], S[+162]	838.348	3	2513.03	2513.03	0	0.3	Specific	1069.84	1069.84	4.8	18.9	662	>hFBN1-Nterm 070820	1	DW030119_4.12119.12119.3	controllerType=0 controllerNumber=1 scan=12119	30.0263
11970:3	1	R.C[+57.021][-17.027]IN[+15.995]TDGS[+162.053]FHC[+57.021]VC[+57.021]NAGFHVTR.D	548	Hex(1)	C[-17][+57]*3, N[+16], S[+162]	838.347	3	2513.03	2513.03	0	-0.2	Specific	1083.61	1083.61	4.8	18.9	662	>hFBN1-Nterm 070820	1	DW030119_4.12195.12195.3	controllerType=0 controllerNumber=1 scan=12195	30.1827
10982:3	1	R.C[+57.021][-17.027]IN[+15.995]TDGS[+162.053]FHC[+57.021]VC[+57.021]NAGFHVTR.D	548	Hex(1)	C[-17][+57]*3, N[+16], S[+162]	838.345	3	2513.02	2513.03	0	-2.5	Specific	1084.55	1084.55	4.8	18.61	662	>hFBN1-Nterm 070820	1	DW030119_4.11333.11333.3	controllerType=0 controllerNumber=1 scan=11333	28.4087
10702:3	1	R.C[+57.021][-17.027]IN[+15.995]TDGS[+162.053]FHC[+57.021]VC[+57.021]NAGFHVTR.D	548	Hex(1)	C[-17][+57]*3, N[+16], S[+162]	838.347	3	2513.03	2513.03	0	-0.3	Specific	1087.88	1087.88	4.8	18.9	662	>hFBN1-Nterm 070820	1	DW030119_4.11091.11091.3	controllerType=0 controllerNumber=1 scan=11091	27.8906
12592:3	1	R.C[+57.021][-17.027]IN[+15.995]TDGS[+162.053]FHC[+57.021]VC[+57.021]NAGFHVTR.D	548	Hex(1)	C[-17][+57]*3, N[+16], S[+162]	838.347	3	2513.03	2513.03	0	0.1	Specific	1089.42	1089.42	4.8	18.9	662	>hFBN1-Nterm 070820	1	DW030119_4.12745.12745.3	controllerType=0 controllerNumber=1 scan=12745	31.2905
12705:3	1	R.C[+57.021][-17.027]IN[+15.995]TDGS[+162.053]FHC[+57.021]VC[+57.021]NAGFHVTR.D	548	Hex(1)	C[-17][+57]*3, N[+16], S[+162]	838.349	3	2513.03	2513.03	0	1.9	Specific	1089.59	1089.59	4.8	18.9	662	>hFBN1-Nterm 070820	1	DW030119_4.12845.12845.3	controllerType=0 controllerNumber=1 scan=12845	31.4609
10288:3	1	R.C[+57.021][-17.027]IN[+15.995]TDGS[+162.053]FHC[+57.021]VC[+57.021]NAGFHVTR.D	548	Hex(1)	C[-17][+57]*3, N[+16], S[+162]	838.346	3	2513.02	2513.03	0	-2.3	Specific	1089.73	1089.73	4.8	18.61	662	>hFBN1-Nterm 070820	1	DW030119_4.10743.10743.3	controllerType=0 controllerNumber=1 scan=10743	27.1638
10638:3	1	R.C[+57.021][-17.027]IN[+15.995]TDGS[+162.053]FHC[+57.021]VC[+57.021]NAGFHVTR.D	548	Hex(1)	C[-17][+57]*3, N[+16], S[+162]	838.349	3	2513.03	2513.03	0	1.6	Specific	1091.21	1091.21	4.8	18.9	662	>hFBN1-Nterm 070820	1	DW030119_4.11037.11037.3	controllerType=0 controllerNumber=1 scan=11037	27.7769
11218:3	1	R.C[+57.021][-17.027]IN[+15.995]TDGS[+162.053]FHC[+57.021]VC[+57.021]NAGFHVTR.D	548	Hex(1)	C[-17][+57]*3, N[+16], S[+162]	838.348	3	2513.03	2513.03	0	0.2	Specific	1094.31	1094.31	4.8	18.9	662	>hFBN1-Nterm 070820	1	DW030119_4.11538.11538.3	controllerType=0 controllerNumber=1 scan=11538	28.836
11744:3	1	R.C[+57.021][-17.027]IN[+15.995]TDGS[+162.053]FHC[+57.021]VC[+57.021]NAGFHVTR.D	548	Hex(1)	C[-17][+57]*3, N[+16], S[+162]	838.346	3	2513.02	2513.03	0	-2.1	Specific	1095.8	1095.8	4.8	18.61	662	>hFBN1-Nterm 070820	1	DW030119_4.11988.11988.3	controllerType=0 controllerNumber=1 scan=11988	29.7526
12174:3	1	R.C[+57.021][-17.027]IN[+15.995]TDGS[+162.053]FHC[+57.021]VC[+57.021]NAGFHVTR.D	548	Hex(1)	C[-17][+57]*3, N[+16], S[+162]	838.35	3	2513.03	2513.03	0	2.8	Specific	1095.81	1095.81	4.8	17.73	662	>hFBN1-Nterm 070820	1	DW030119_4.12372.12372.3	controllerType=0 controllerNumber=1 scan=12372	30.5487
11052:3	1	R.C[+57.021][-17.027]IN[+15.995]TDGS[+162.053]FHC[+57.021]VC[+57.021]NAGFHVTR.D	548	Hex(1)	C[-17][+57]*3, N[+16], S[+162]	838.348	3	2513.03	2513.03	0	0.2	Specific	1099.02	1099.02	4.8	18.9	662	>hFBN1-Nterm 070820	1	DW030119_4.11394.11394.3	controllerType=0 controllerNumber=1 scan=11394	28.5335
10553:3	1	R.C[+57.021][-17.027]IN[+15.995]TDGS[+162.053]FHC[+57.021]VC[+57.021]NAGFHVTR.D	548	Hex(1)	C[-17][+57]*3, N[+16], S[+162]	838.348	3	2513.03	2513.03	0	0.2	Specific	1102.71	1102.71	4.8	19.9	662	>hFBN1-Nterm 070820	1	DW030119_4.10969.10969.3	controllerType=0 controllerNumber=1 scan=10969	27.631
12334:3	1	R.C[+57.021][-17.027]IN[+15.995]TDGS[+162.053]FHC[+57.021]VC[+57.021]NAGFHVTR.D	548	Hex(1)	C[-17][+57]*3, N[+16], S[+162]	838.347	3	2513.03	2513.03	0	-0.8	Specific	1112.68	1112.68	4.8	19.61	662	>hFBN1-Nterm 070820	1	DW030119_4.12514.12514.3	controllerType=0 controllerNumber=1 scan=12514	30.8415
10489:3	1	R.C[+57.021][-17.027]IN[+15.995]TDGS[+162.053]FHC[+57.021]VC[+57.021]NAGFHVTR.D	548	Hex(1)	C[-17][+57]*3, N[+16], S[+162]	838.348	3	2513.03	2513.03	0	0.1	Specific	1115.79	1115.79	4.8	19.9	662	>hFBN1-Nterm 070820	1	DW030119_4.10914.10914.3	controllerType=0 controllerNumber=1 scan=10914	27.5159
11306:3	1	R.C[+57.021][-17.027]IN[+15.995]TDGS[+162.053]FHC[+57.021]VC[+57.021]NAGFHVTR.D	548	Hex(1)	C[-17][+57]*3, N[+16], S[+162]	838.348	3	2513.03	2513.03	0	1.2	Specific	1119	1119	4.8	19.9	662	>hFBN1-Nterm 070820	1	DW030119_4.11612.11612.3	controllerType=0 controllerNumber=1 scan=11612	28.9893
10421:3	1	R.C[+57.021][-17.027]IN[+15.995]TDGS[+162.053]FHC[+57.021]VC[+57.021]NAGFHVTR.D	548	Hex(1)	C[-17][+57]*3, N[+16], S[+162]	838.348	3	2513.03	2513.03	0	0.4	Specific	1122.76	1122.76	4.8	19.9	662	>hFBN1-Nterm 070820	1	DW030119_4.10859.10859.3	controllerType=0 controllerNumber=1 scan=10859	27.4024
10900:3	1	R.C[+57.021][-17.027]IN[+15.995]TDGS[+162.053]FHC[+57.021]VC[+57.021]NAGFHVTR.D	548	Hex(1)	C[-17][+57]*3, N[+16], S[+162]	838.346	3	2513.02	2513.03	0	-2	Specific	1122.81	1122.81	4.8	19.61	662	>hFBN1-Nterm 070820	1	DW030119_4.11262.11262.3	controllerType=0 controllerNumber=1 scan=11262	28.2552
12248:3	1	R.C[+57.021][-17.027]IN[+15.995]TDGS[+162.053]FHC[+57.021]VC[+57.021]NAGFHVTR.D	548	Hex(1)	C[-17][+57]*3, N[+16], S[+162]	838.348	3	2513.03	2513.03	0	1.1	Specific	1125.42	1125.42	4.8	19.9	662	>hFBN1-Nterm 070820	1	DW030119_4.12436.12436.3	controllerType=0 controllerNumber=1 scan=12436	30.6846
10778:3	1	R.C[+57.021][-17.027]IN[+15.995]TDGS[+162.053]FHC[+57.021]VC[+57.021]NAGFHVTR.D	548	Hex(1)	C[-17][+57]*3, N[+16], S[+162]	838.347	3	2513.03	2513.03	0	-0.1	Specific	1130.94	1130.94	4.29	19.9	662	>hFBN1-Nterm 070820	1	DW030119_4.11158.11158.3	controllerType=0 controllerNumber=1 scan=11158	28.032
12437:3	1	R.C[+57.021][-17.027]IN[+15.995]TDGS[+162.053]FHC[+57.021]VC[+57.021]NAGFHVTR.D	548	Hex(1)	C[-17][+57]*3, N[+16], S[+162]	838.349	3	2513.03	2513.03	0	1.4	Specific	1131.19	1131.19	4.8	19.9	662	>hFBN1-Nterm 070820	1	DW030119_4.12609.12609.3	controllerType=0 controllerNumber=1 scan=12609	31.0292
11514:3	1	R.C[+57.021][-17.027]IN[+15.995]TDGS[+162.053]FHC[+57.021]VC[+57.021]NAGFHVTR.D	548	Hex(1)	C[-17][+57]*3, N[+16], S[+162]	838.345	3	2513.02	2513.03	0	-2.5	Specific	1137.59	1137.59	4.8	19.61	662	>hFBN1-Nterm 070820	1	DW030119_4.11790.11790.3	controllerType=0 controllerNumber=1 scan=11790	29.3483
10357:3	1	R.C[+57.021][-17.027]IN[+15.995]TDGS[+162.053]FHC[+57.021]VC[+57.021]NAGFHVTR.D	548	Hex(1)	C[-17][+57]*3, N[+16], S[+162]	838.347	3	2513.03	2513.03	0	0	Specific	1140.83	1140.83	4.8	19.9	662	>hFBN1-Nterm 070820	1	DW030119_4.10803.10803.3	controllerType=0 controllerNumber=1 scan=10803	27.287
21983:3	1	R.DGKNC[+57.021]EDMDEC[+57.021]SIR.N	568		C[+57]*2	576.892	3	1728.66	1728.66	0	-0.8	Specific	225.68	225.68	225.68	3.97	662	>hFBN1-Nterm 070820	1	DW030119_4.22002.22002.3	controllerType=0 controllerNumber=1 scan=22002	56.1127
05261:3	1	R.DGKNC[+57.021]EDMDEC[+57.021]SIR.N	568		C[+57]*2	576.892	3	1728.66	1728.66	0	-0.2	Specific	492.75	492.75	492.75	8.63	662	>hFBN1-Nterm 070820	1	DW030119_4.6425.6425.3	controllerType=0 controllerNumber=1 scan=6425	18.7849
04841:3	1	R.DGKNC[+57.021]EDMDEC[+57.021]SIR.N	568		C[+57]*2	576.893	3	1728.66	1728.66	0	0.4	Specific	555.38	555.38	555.38	8.8	662	>hFBN1-Nterm 070820	1	DW030119_4.6078.6078.3	controllerType=0 controllerNumber=1 scan=6078	18.0723
05067:3	1	R.DGKNC[+57.021]EDMDEC[+57.021]SIR.N	568		C[+57]*2	576.893	3	1728.66	1728.66	0	0.6	Specific	565.75	565.75	565.75	10	662	>hFBN1-Nterm 070820	1	DW030119_4.6254.6254.3	controllerType=0 controllerNumber=1 scan=6254	18.4424
04998:3	1	R.DGKNC[+57.021]EDMDEC[+57.021]SIR.N	568		C[+57]*2	576.893	3	1728.66	1728.66	0	1.1	Specific	607.94	607.94	607.94	11	662	>hFBN1-Nterm 070820	1	DW030119_4.6200.6200.3	controllerType=0 controllerNumber=1 scan=6200	18.3304
04500:3	1	R.DGKNC[+57.021]EDMDEC[+57.021]SIR.N	568		C[+57]*2	576.893	3	1728.66	1728.66	0	0.4	Specific	620.54	620.54	620.54	11	662	>hFBN1-Nterm 070820	1	DW030119_4.5791.5791.3	controllerType=0 controllerNumber=1 scan=5791	17.4723
04907:3	1	R.DGKNC[+57.021]EDMDEC[+57.021]SIR.N	568		C[+57]*2	576.892	3	1728.66	1728.66	0	-0.6	Specific	649.36	649.36	649.36	11	662	>hFBN1-Nterm 070820	1	DW030119_4.6131.6131.3	controllerType=0 controllerNumber=1 scan=6131	18.1843
04689:3	1	R.DGKNC[+57.021]EDMDEC[+57.021]SIR.N	568		C[+57]*2	576.892	3	1728.66	1728.66	0	-0.2	Specific	652.61	652.61	652.61	12	662	>hFBN1-Nterm 070820	1	DW030119_4.5954.5954.3	controllerType=0 controllerNumber=1 scan=5954	17.8159
04755:3	1	R.DGKNC[+57.021]EDMDEC[+57.021]SIR.N	568		C[+57]*2	576.892	3	1728.66	1728.66	0	-0.4	Specific	695.07	695.07	695.07	12	662	>hFBN1-Nterm 070820	1	DW030119_4.6009.6009.3	controllerType=0 controllerNumber=1 scan=6009	17.9287
04561:3	1	R.DGKNC[+57.021]EDMDEC[+57.021]SIR.N	568		C[+57]*2	576.893	3	1728.66	1728.66	0	1.7	Specific	716.35	716.35	716.35	13	662	>hFBN1-Nterm 070820	1	DW030119_4.5844.5844.3	controllerType=0 controllerNumber=1 scan=5844	17.5877
04624:3	1	R.DGKNC[+57.021]EDMDEC[+57.021]SIR.N	568		C[+57]*2	576.893	3	1728.66	1728.66	0	1.5	Specific	732.33	732.33	732.33	13	662	>hFBN1-Nterm 070820	1	DW030119_4.5899.5899.3	controllerType=0 controllerNumber=1 scan=5899	17.6985
04740:2	1	R.DGKNC[+57.021]EDMDEC[+57.021]SIR.N	568		C[+57]*2	864.835	2	1728.66	1728.66	0	-0.2	Specific	754.62	754.62	754.62	13.77	662	>hFBN1-Nterm 070820	1	DW030119_4.5996.5996.2	controllerType=0 controllerNumber=1 scan=5996	17.9017
04663:2	1	R.DGKNC[+57.021]EDMDEC[+57.021]SIR.N	568		C[+57]*2	864.835	2	1728.66	1728.66	0	-0.3	Specific	841.61	819.54	819.54	14.77	662	>hFBN1-Nterm 070820	1	DW030119_4.5932.5932.2	controllerType=0 controllerNumber=1 scan=5932	17.7662
04532:2	1	R.DGKNC[+57.021]EDMDEC[+57.021]SIR.N	568		C[+57]*2	864.836	2	1728.66	1728.66	0	0.9	Specific	855.49	817.47	817.47	15.77	662	>hFBN1-Nterm 070820	1	DW030119_4.5818.5818.2	controllerType=0 controllerNumber=1 scan=5818	17.5298
04601:2	1	R.DGKNC[+57.021]EDMDEC[+57.021]SIR.N	568		C[+57]*2	864.834	2	1728.66	1728.66	0	-0.4	Specific	902.81	839.89	839.89	16.77	662	>hFBN1-Nterm 070820	1	DW030119_4.5878.5878.2	controllerType=0 controllerNumber=1 scan=5878	17.6553
03249:3	1	R.DGKNC[+57.021]EDM[+15.995]DEC[+57.021]SIR.N	568		C[+57]*2, M[+16]	582.223	3	1744.66	1744.66	0	-0.6	Specific	243.93	243.93	47.94	4.26	662	>hFBN1-Nterm 070820	1	DW030119_4.4740.4740.3	controllerType=0 controllerNumber=1 scan=4740	15.2104
04107:3	1	R.DGKNC[+57.021]EDM[+15.995]DEC[+57.021]SIR.N	568		C[+57]*2, M[+16]	582.223	3	1744.66	1744.66	0	-0.7	Specific	248.56	248.56	32.59	4.67	662	>hFBN1-Nterm 070820	1	DW030119_4.5468.5468.4	controllerType=0 controllerNumber=1 scan=5468	16.7738
05262:3	1	R.DGKN[+0.984]C[+57.021]EDMDEC[+57.021]SIR.N	568		C[+57]*2, N[+1]	577.223	3	1729.65	1729.65	0	4.9	Specific	337.4	337.4	337.4	4.05	662	>hFBN1-Nterm 070820	1	DW030119_4.6425.6425.3	controllerType=0 controllerNumber=1 scan=6425	18.7849
03482:3	1	R.DGKNC[+57.021]EDM[+15.995]DEC[+57.021]SIR.N	568		C[+57]*2, M[+16]	582.224	3	1744.66	1744.66	0	-0.3	Specific	402.31	402.31	82.38	8.29	662	>hFBN1-Nterm 070820	1	DW030119_4.4939.4939.3	controllerType=0 controllerNumber=1 scan=4939	15.6267
04194:3	1	R.DGKNC[+57.021]EDM[+15.995]DEC[+57.021]SIR.N	568		C[+57]*2, M[+16]	582.224	3	1744.66	1744.66	0	0.4	Specific	501.68	501.68	91.01	8.63	662	>hFBN1-Nterm 070820	1	DW030119_4.5541.5541.3	controllerType=0 controllerNumber=1 scan=5541	16.9282
04517:3	1	R.DGKNC[+57.021]EDM[+15.995]DEC[+57.021]SIR.N	568		C[+57]*2, M[+16]	582.223	3	1744.66	1744.66	0	-0.8	Specific	515.63	464.93	102.66	7.51	662	>hFBN1-Nterm 070820	1	DW030119_4.5807.5807.3	controllerType=0 controllerNumber=1 scan=5807	17.5081
03182:3	1	R.DGKNC[+57.021]EDM[+15.995]DEC[+57.021]SIR.N	568		C[+57]*2, M[+16]	582.223	3	1744.66	1744.66	0	-0.7	Specific	543.56	543.56	101.69	8.8	662	>hFBN1-Nterm 070820	1	DW030119_4.4682.4682.3	controllerType=0 controllerNumber=1 scan=4682	15.0871
02913:3	1	R.DGKNC[+57.021]EDM[+15.995]DEC[+57.021]SIR.N	568		C[+57]*2, M[+16]	582.225	3	1744.66	1744.66	0	2	Specific	552.78	552.78	95.09	8.8	662	>hFBN1-Nterm 070820	1	DW030119_4.4461.4461.3	controllerType=0 controllerNumber=1 scan=4461	14.6069
04264:3	1	R.DGKNC[+57.021]EDM[+15.995]DEC[+57.021]SIR.N	568		C[+57]*2, M[+16]	582.223	3	1744.65	1744.66	0	-1.3	Specific	561.94	561.94	93.2	9.71	662	>hFBN1-Nterm 070820	1	DW030119_4.5600.5600.3	controllerType=0 controllerNumber=1 scan=5600	17.0509
04337:3	1	R.DGKNC[+57.021]EDM[+15.995]DEC[+57.021]SIR.N	568		C[+57]*2, M[+16]	582.223	3	1744.66	1744.66	0	-0.7	Specific	589.59	589.59	94.07	10	662	>hFBN1-Nterm 070820	1	DW030119_4.5658.5658.3	controllerType=0 controllerNumber=1 scan=5658	17.1775
05145:3	1	R.DGKN[+0.984]C[+57.021]EDMDEC[+57.021]SIR.N	568		C[+57]*2, N[+1]	577.22	3	1729.64	1729.65	0	-1.1	Specific	599.85	599.85	599.85	9.71	662	>hFBN1-Nterm 070820	1	DW030119_4.6324.6324.3	controllerType=0 controllerNumber=1 scan=6324	18.5794
03109:3	1	R.DGKNC[+57.021]EDM[+15.995]DEC[+57.021]SIR.N	568		C[+57]*2, M[+16]	582.223	3	1744.66	1744.66	0	-1	Specific	648.55	648.55	123.63	10.71	662	>hFBN1-Nterm 070820	1	DW030119_4.4623.4623.3	controllerType=0 controllerNumber=1 scan=4623	14.9631
03039:3	1	R.DGKNC[+57.021]EDM[+15.995]DEC[+57.021]SIR.N	568		C[+57]*2, M[+16]	582.223	3	1744.66	1744.66	0	-1.2	Specific	673.48	673.48	108.5	11.71	662	>hFBN1-Nterm 070820	1	DW030119_4.4569.4569.3	controllerType=0 controllerNumber=1 scan=4569	14.8456
02976:3	1	R.DGKNC[+57.021]EDM[+15.995]DEC[+57.021]SIR.N	568		C[+57]*2, M[+16]	582.223	3	1744.65	1744.66	0	-1.3	Specific	707.57	707.57	121.09	12.71	662	>hFBN1-Nterm 070820	1	DW030119_4.4515.4515.3	controllerType=0 controllerNumber=1 scan=4515	14.7249
04000:3	1	R.[+14.016]DGKN[+15.995]C[+57.021]EDMDEC[+57.021]S[+162.053]IR.N	568	Hex(1)	.[14], C[+57]*2, N[+16], S[+162]	640.907	3	1920.71	1920.73	0	-10.5	Specific	29.45	29.45	0	0.14	662	>hFBN1-Nterm 070820	1	DW030119_4.5374.5374.3	controllerType=0 controllerNumber=1 scan=5374	16.5742
18243:2	1	K.NC[+57.021]EDMDEC[+57.021]SIR.N	571		C[+57]*2	714.761	2	1428.51	1428.52	0	-2.8	Specific	506.77	506.77	506.77	6.87	662	>hFBN1-Nterm 070820	1	DW030119_4.17978.17978.2	controllerType=0 controllerNumber=1 scan=17978	44.2158
22026:2	1	K.NC[+57.021]EDMDEC[+57.021]SIR.N	571		C[+57]*2	714.763	2	1428.52	1428.52	0	-0.2	Specific	507.5	507.5	507.5	7.16	662	>hFBN1-Nterm 070820	1	DW030119_4.22041.22041.2	controllerType=0 controllerNumber=1 scan=22041	56.2079
05607:2	1	K.NC[+57.021]EDMDEC[+57.021]SIR.N	571		C[+57]*2	714.763	2	1428.52	1428.52	0	-0.7	Specific	514.33	514.33	514.33	7.16	662	>hFBN1-Nterm 070820	1	DW030119_4.6719.6719.2	controllerType=0 controllerNumber=1 scan=6719	19.362
05518:2	1	K.NC[+57.021]EDMDEC[+57.021]SIR.N	571		C[+57]*2	714.762	2	1428.52	1428.52	0	-1.2	Specific	525.58	525.58	525.58	7.05	662	>hFBN1-Nterm 070820	1	DW030119_4.6640.6640.2	controllerType=0 controllerNumber=1 scan=6640	19.2062
05230:2	1	K.NC[+57.021]EDMDEC[+57.021]SIR.N	571		C[+57]*2	714.763	2	1428.52	1428.52	0	-0.6	Specific	529.24	529.24	529.24	7.33	662	>hFBN1-Nterm 070820	1	DW030119_4.6400.6400.2	controllerType=0 controllerNumber=1 scan=6400	18.7291
05433:2	1	K.NC[+57.021]EDMDEC[+57.021]SIR.N	571		C[+57]*2	714.763	2	1428.52	1428.52	0	-0.7	Specific	532.42	532.42	532.42	7.33	662	>hFBN1-Nterm 070820	1	DW030119_4.6571.6571.2	controllerType=0 controllerNumber=1 scan=6571	19.0752
05300:2	1	K.NC[+57.021]EDMDEC[+57.021]SIR.N	571		C[+57]*2	714.764	2	1428.52	1428.52	0	1	Specific	542.7	542.7	542.7	7.33	662	>hFBN1-Nterm 070820	1	DW030119_4.6460.6460.2	controllerType=0 controllerNumber=1 scan=6460	18.8568
05363:2	1	K.NC[+57.021]EDMDEC[+57.021]SIR.N	571		C[+57]*2	714.763	2	1428.52	1428.52	0	-0.3	Specific	565.66	565.66	565.66	8.53	662	>hFBN1-Nterm 070820	1	DW030119_4.6515.6515.2	controllerType=0 controllerNumber=1 scan=6515	18.9676
10193:2	1	K.[+14.016]NC[+57.021]EDMDEC[+57.021]S[+132.042]IR.N	571	Pent(1)	.[14], C[+57]*2, S[+132]	787.789	2	1574.57	1574.58	0	-4	Specific	80.06	80.06	27.84	0.18	662	>hFBN1-Nterm 070820	1	DW030119_4.10664.10664.2	controllerType=0 controllerNumber=1 scan=10664	27.0034
04909:3	1	K.[+14.016]NC[+57.021]EDMDEC[+57.021]S[+324.106]IR.N	571	Hex(2)	.[14], C[+57]*2, S[+324]	589.541	3	1766.61	1766.64	0	-17.4	Specific	88.47	88.47	22.95	0.04	662	>hFBN1-Nterm 070820	1	DW030119_4.6132.6132.2	controllerType=0 controllerNumber=1 scan=6132	18.1864
10273:2	1	K.[+14.016]NC[+57.021]EDMDEC[+57.021]S[+132.042]IR.N	571	Pent(1)	.[14], C[+57]*2, S[+132]	787.79	2	1574.57	1574.58	0	-2.9	Specific	99.58	86.68	27.36	2.05	662	>hFBN1-Nterm 070820	1	DW030119_4.10729.10729.2	controllerType=0 controllerNumber=1 scan=10729	27.1352
04734:4	1	K.[+14.016]NC[+57.021]EDMDEC[+57.021]S[+324.106]IR.N	571	Hex(2)	.[14], C[+57]*2, S[+324]	442.408	4	1766.61	1766.64	0	-17.3	Specific	100.32	100.32	5.54	0.04	662	>hFBN1-Nterm 070820	1	DW030119_4.5992.5992.4	controllerType=0 controllerNumber=1 scan=5992	17.893
04664:4	1	K.[+14.016]NC[+57.021]EDMDEC[+57.021]S[+324.106]IR.N	571	Hex(2)	.[14], C[+57]*2, S[+324]	442.407	4	1766.61	1766.64	0	-18.3	Specific	113.1	113.1	31.79	0.1	662	>hFBN1-Nterm 070820	1	DW030119_4.5933.5933.4	controllerType=0 controllerNumber=1 scan=5933	17.7674
10295:3	1	K.[+14.016]NC[+57.021]EDMDEC[+57.021]S[+132.042]IR.N	571	Pent(1)	.[14], C[+57]*2, S[+132]	525.528	3	1574.57	1574.58	0	-3.9	Specific	117.31	96.82	28.22	0.18	662	>hFBN1-Nterm 070820	1	DW030119_4.10748.10748.3	controllerType=0 controllerNumber=1 scan=10748	27.1762
04726:2	1	K.[+14.016]NC[+57.021]EDMDEC[+57.021]S[+324.106]IR.N	571	Hex(2)	.[14], C[+57]*2, S[+324]	883.809	2	1766.61	1766.64	0	-16.4	Specific	118.24	118.24	21.37	2.05	662	>hFBN1-Nterm 070820	1	DW030119_4.5985.5985.2	controllerType=0 controllerNumber=1 scan=5985	17.8783
04538:4	1	K.[+14.016]NC[+57.021]EDMDEC[+57.021]S[+324.106]IR.N	571	Hex(2)	.[14], C[+57]*2, S[+324]	442.408	4	1766.61	1766.64	0	-17.2	Specific	142.16	142.16	30.7	0.25	662	>hFBN1-Nterm 070820	1	DW030119_4.5824.5824.4	controllerType=0 controllerNumber=1 scan=5824	17.5429
04600:4	1	K.[+14.016]NC[+57.021]EDMDEC[+57.021]S[+324.106]IR.N	571	Hex(2)	.[14], C[+57]*2, S[+324]	442.408	4	1766.61	1766.64	0	-18	Specific	145.29	145.29	18.64	0.25	662	>hFBN1-Nterm 070820	1	DW030119_4.5877.5877.4	controllerType=0 controllerNumber=1 scan=5877	17.6541
10360:3	1	K.[+14.016]NC[+57.021]EDMDEC[+57.021]S[+132.042]IR.N	571	Pent(1)	.[14], C[+57]*2, S[+132]	525.528	3	1574.57	1574.58	0	-3.8	Specific	149.27	124.15	60.26	0.69	662	>hFBN1-Nterm 070820	1	DW030119_4.10805.10805.3	controllerType=0 controllerNumber=1 scan=10805	27.2895
05137:2	1	K.NC[+57.021]EDMD[+15.995]EC[+57.021]SIR.N	571		C[+57]*2, D[+16]	722.759	2	1444.51	1444.51	0	-2.6	Specific	157.63	157.63	4	2.05	662	>hFBN1-Nterm 070820	1	DW030119_4.6318.6318.2	controllerType=0 controllerNumber=1 scan=6318	18.5699
10159:3	1	K.[+14.016]NC[+57.021]EDMDEC[+57.021]S[+132.042]IR.N	571	Pent(1)	.[14], C[+57]*2, S[+132]	525.529	3	1574.57	1574.58	0	-3.1	Specific	178.72	127.93	86.98	0.69	662	>hFBN1-Nterm 070820	1	DW030119_4.10632.10632.3	controllerType=0 controllerNumber=1 scan=10632	26.9384
10233:3	1	K.[+14.016]NC[+57.021]EDMDEC[+57.021]S[+132.042]IR.N	571	Pent(1)	.[14], C[+57]*2, S[+132]	525.529	3	1574.57	1574.58	0	-3.5	Specific	186.15	168.02	110.85	2.06	662	>hFBN1-Nterm 070820	1	DW030119_4.10694.10694.3	controllerType=0 controllerNumber=1 scan=10694	27.065
04706:3	1	K.[+14.016]NC[+57.021]EDMDEC[+57.021]S[+324.106]IR.N	571	Hex(2)	.[14], C[+57]*2, S[+324]	589.541	3	1766.61	1766.64	0	-17.4	Specific	241.32	241.32	20	2.09	662	>hFBN1-Nterm 070820	1	DW030119_4.5968.5968.3	controllerType=0 controllerNumber=1 scan=5968	17.8445
04514:3	1	K.[+14.016]NC[+57.021]EDMDEC[+57.021]S[+324.106]IR.N	571	Hex(2)	.[14], C[+57]*2, S[+324]	589.542	3	1766.61	1766.64	0	-17.1	Specific	257.97	257.97	11.57	2.3	662	>hFBN1-Nterm 070820	1	DW030119_4.5805.5805.3	controllerType=0 controllerNumber=1 scan=5805	17.5037
04545:3	1	K.NC[+57.021]EDMDEC[+57.021]S[+324.106]IR.N	571	Hex(2)	C[+57]*2, S[+324]	584.878	3	1752.62	1752.62	0	-3.6	Specific	262.23	262.23	79.15	2.47	662	>hFBN1-Nterm 070820	1	DW030119_4.5829.5829.3	controllerType=0 controllerNumber=1 scan=5829	17.5535
04637:3	1	K.[+14.016]NC[+57.021]EDMDEC[+57.021]S[+324.106]IR.N	571	Hex(2)	.[14], C[+57]*2, S[+324]	589.541	3	1766.61	1766.64	0	-18.5	Specific	265.38	265.38	32.14	2.46	662	>hFBN1-Nterm 070820	1	DW030119_4.5910.5910.3	controllerType=0 controllerNumber=1 scan=5910	17.7222
04574:3	1	K.[+14.016]NC[+57.021]EDMDEC[+57.021]S[+324.106]IR.N	571	Hex(2)	.[14], C[+57]*2, S[+324]	589.54	3	1766.61	1766.64	0	-18.7	Specific	265.6	265.6	12.94	3.39	662	>hFBN1-Nterm 070820	1	DW030119_4.5855.5855.3	controllerType=0 controllerNumber=1 scan=5855	17.6087
04643:2	1	K.[+14.016]NC[+57.021]EDMDEC[+57.021]S[+324.106]IR.N	571	Hex(2)	.[14], C[+57]*2, S[+324]	883.807	2	1766.61	1766.64	0	-18.8	Specific	267.8	267.8	27.16	3.62	662	>hFBN1-Nterm 070820	1	DW030119_4.5915.5915.2	controllerType=0 controllerNumber=1 scan=5915	17.7296
04318:2	1	K.NC[+57.021]EDM[+15.995]DEC[+57.021]SIR.N	571		C[+57]*2, M[+16]	722.76	2	1444.51	1444.51	0	-0.8	Specific	278.45	278.45	22.9	2.31	662	>hFBN1-Nterm 070820	1	DW030119_4.5643.5643.2	controllerType=0 controllerNumber=1 scan=5643	17.1463
04619:3	1	K.NC[+57.021]EDMDEC[+57.021]S[+324.106]IR.N	571	Hex(2)	C[+57]*2, S[+324]	584.877	3	1752.62	1752.62	0	-3.8	Specific	321.04	321.04	93.85	3.25	662	>hFBN1-Nterm 070820	1	DW030119_4.5893.5893.3	controllerType=0 controllerNumber=1 scan=5893	17.6836
05203:2	1	K.NC[+57.021]EDM[+15.995]DEC[+57.021]SIR.N	571		C[+57]*2, M[+16]	722.759	2	1444.51	1444.51	0	-2.3	Specific	335.1	322.46	32.27	3.47	662	>hFBN1-Nterm 070820	1	DW030119_4.6375.6375.2	controllerType=0 controllerNumber=1 scan=6375	18.6826
04570:2	1	K.[+14.016]NC[+57.021]EDMDEC[+57.021]S[+324.106]IR.N	571	Hex(2)	.[14], C[+57]*2, S[+324]	883.809	2	1766.61	1766.64	0	-16.7	Specific	346.65	346.65	35.88	4.15	662	>hFBN1-Nterm 070820	1	DW030119_4.5851.5851.2	controllerType=0 controllerNumber=1 scan=5851	17.5994
05000:2	1	K.NC[+57.021]EDM[+15.995]DEC[+57.021]SIR.N	571		C[+57]*2, M[+16]	722.762	2	1444.52	1444.51	0	1.5	Specific	353.7	317.83	46.07	3.09	662	>hFBN1-Nterm 070820	1	DW030119_4.6201.6201.2	controllerType=0 controllerNumber=1 scan=6201	18.3326
04901:2	1	K.NC[+57.021]EDM[+15.995]DEC[+57.021]SIR.N	571		C[+57]*2, M[+16]	722.761	2	1444.51	1444.51	0	0.4	Specific	438.4	438.4	45.33	6.83	662	>hFBN1-Nterm 070820	1	DW030119_4.6125.6125.2	controllerType=0 controllerNumber=1 scan=6125	18.1695
03768:2	1	K.NC[+57.021]EDM[+15.995]DEC[+57.021]SIR.N	571		C[+57]*2, M[+16]	722.76	2	1444.51	1444.51	0	-1.3	Specific	458.07	428.66	52.64	6.81	662	>hFBN1-Nterm 070820	1	DW030119_4.5188.5188.2	controllerType=0 controllerNumber=1 scan=5188	16.1738
04983:2	1	K.NC[+57.021]EDM[+15.995]DEC[+57.021]SIR.N	571		C[+57]*2, M[+16]	722.761	2	1444.51	1444.51	0	0.4	Specific	463.08	463.08	50.48	7.1	662	>hFBN1-Nterm 070820	1	DW030119_4.6188.6188.2	controllerType=0 controllerNumber=1 scan=6188	18.3064
04795:2	1	K.NC[+57.021]EDM[+15.995]DEC[+57.021]SIR.N	571		C[+57]*2, M[+16]	722.762	2	1444.52	1444.51	0	1.6	Specific	464.21	464.21	56.04	7.1	662	>hFBN1-Nterm 070820	1	DW030119_4.6040.6040.2	controllerType=0 controllerNumber=1 scan=6040	17.9932
03577:2	1	K.NC[+57.021]EDM[+15.995]DEC[+57.021]SIR.N	571		C[+57]*2, M[+16]	722.76	2	1444.51	1444.51	0	-0.7	Specific	490.14	490.14	62.82	7.16	662	>hFBN1-Nterm 070820	1	DW030119_4.5026.5026.2	controllerType=0 controllerNumber=1 scan=5026	15.8172
03630:2	1	K.NC[+57.021]EDM[+15.995]DEC[+57.021]SIR.N	571		C[+57]*2, M[+16]	722.76	2	1444.51	1444.51	0	-1	Specific	514.98	446.55	74.7	6.87	662	>hFBN1-Nterm 070820	1	DW030119_4.5075.5075.2	controllerType=0 controllerNumber=1 scan=5075	15.9254
03696:2	1	K.NC[+57.021]EDM[+15.995]DEC[+57.021]SIR.N	571		C[+57]*2, M[+16]	722.76	2	1444.51	1444.51	0	-0.8	Specific	520.75	482.66	69.1	7.33	662	>hFBN1-Nterm 070820	1	DW030119_4.5132.5132.2	controllerType=0 controllerNumber=1 scan=5132	16.0515
06902:2	1	K.N[+0.984]C[+57.021]EDMDEC[+57.021]SIR.N	571		C[+57]*2, N[+1]	715.255	2	1429.5	1429.5	0	-0.1	Specific	621.93	621.93	621.93	9.53	662	>hFBN1-Nterm 070820	1	DW030119_4.7813.7813.2	controllerType=0 controllerNumber=1 scan=7813	21.4732
02997:3	1	K.[+14.016]NC[+57.021]EDM[+15.995]DEC[+57.021]S[+324.106]IR.N	571	Hex(2)	.[14], C[+57]*2, M[+16], S[+324]	594.872	3	1782.6	1782.63	0	-18.2	Specific	72.8	54.5	50.9	0.26	662	>hFBN1-Nterm 070820	1	DW030119_4.4533.4533.3	controllerType=0 controllerNumber=1 scan=4533	14.7653
03076:3	1	K.[+14.016]NC[+57.021]EDM[+15.995]DEC[+57.021]S[+324.106]IR.N	571	Hex(2)	.[14], C[+57]*2, M[+16], S[+324]	594.872	3	1782.6	1782.63	0	-18.6	Specific	120.17	116.25	16.64	0.37	662	>hFBN1-Nterm 070820	1	DW030119_4.4596.4596.3	controllerType=0 controllerNumber=1 scan=4596	14.9034
12118:2	1	R.NMC[+57.021]LN[+0.984]GMC[+57.021]INEDGSFK.C	582		C[+57]*2, N[+1]	945.879	2	1890.75	1890.75	0	1.3	Specific	617.54	617.54	192.27	10.24	662	>hFBN1-Nterm 070820	1	DW030119_4.12323.12323.2	controllerType=0 controllerNumber=1 scan=12323	30.4427
09815:2	1	R.NM[+15.995]C[+57.021]LNGMC[+57.021]INEDGSFK.C	582		C[+57]*2, M[+16]	953.384	2	1905.76	1905.76	0	0.8	Specific	646.6	646.6	2.33	10.24	662	>hFBN1-Nterm 070820	1	DW030119_4.10336.10336.2	controllerType=0 controllerNumber=1 scan=10336	26.331
11919:2	1	R.NMC[+57.021]LN[+0.984]GMC[+57.021]INEDGSFK.C	582		C[+57]*2, N[+1]	945.879	2	1890.75	1890.75	0	0.4	Specific	661.01	642.27	197.93	11.24	662	>hFBN1-Nterm 070820	1	DW030119_4.12148.12148.2	controllerType=0 controllerNumber=1 scan=12148	30.088
09745:2	1	R.NM[+15.995]C[+57.021]LNGMC[+57.021]INEDGSFK.C	582		C[+57]*2, M[+16]	953.383	2	1905.76	1905.76	0	-0.2	Specific	661.9	661.9	14.83	11.24	662	>hFBN1-Nterm 070820	1	DW030119_4.10269.10269.2	controllerType=0 controllerNumber=1 scan=10269	26.1947
12054:2	1	R.NMC[+57.021]LN[+0.984]GMC[+57.021]INEDGSFK.C	582		C[+57]*2, N[+1]	945.879	2	1890.75	1890.75	0	1.1	Specific	668.69	631.57	184.93	11.24	662	>hFBN1-Nterm 070820	1	DW030119_4.12266.12266.2	controllerType=0 controllerNumber=1 scan=12266	30.327
11990:2	1	R.NMC[+57.021]LN[+0.984]GMC[+57.021]INEDGSFK.C	582		C[+57]*2, N[+1]	945.879	2	1890.75	1890.75	0	0.5	Specific	671.92	630.81	217.5	11.24	662	>hFBN1-Nterm 070820	1	DW030119_4.12211.12211.2	controllerType=0 controllerNumber=1 scan=12211	30.2177
12179:2	1	R.NMC[+57.021]LN[+0.984]GMC[+57.021]INEDGSFK.C	582		C[+57]*2, N[+1]	945.88	2	1890.75	1890.75	0	1.8	Specific	672.76	641.46	143.75	11.24	662	>hFBN1-Nterm 070820	1	DW030119_4.12377.12377.2	controllerType=0 controllerNumber=1 scan=12377	30.5604
12295:2	1	R.NMC[+57.021]LN[+0.984]GMC[+57.021]INEDGSFK.C	582		C[+57]*2, N[+1]	945.878	2	1890.75	1890.75	0	0.2	Specific	675.76	619.28	141.98	11.24	662	>hFBN1-Nterm 070820	1	DW030119_4.12479.12479.2	controllerType=0 controllerNumber=1 scan=12479	30.7689
09366:2	1	R.NMC[+57.021]LNGM[+15.995]C[+57.021]INEDGSFK.C	582		C[+57]*2, M[+16]	953.384	2	1905.76	1905.76	0	-0.1	Specific	690.12	678.53	102.02	11.24	662	>hFBN1-Nterm 070820	1	DW030119_4.9939.9939.2	controllerType=0 controllerNumber=1 scan=9939	25.5655
09438:2	1	R.NMC[+57.021]LNGM[+15.995]C[+57.021]INEDGSFK.C	582		C[+57]*2, M[+16]	953.384	2	1905.76	1905.76	0	0	Specific	695.07	646.76	125.15	11.24	662	>hFBN1-Nterm 070820	1	DW030119_4.10005.10005.2	controllerType=0 controllerNumber=1 scan=10005	25.6912
06885:3	1	R.NMC[+57.021]LNGM[+15.995]C[+57.021]INEDGS[+203.079]FK.C	582	HexNAc(1)	C[+57]*2, M[+16], S[+203]	703.617	3	2108.84	2108.84	0	-1.2	Specific	155.12	155.12	25.57	2.07	662	>hFBN1-Nterm 070820	1	DW030119_4.7796.7796.3	controllerType=0 controllerNumber=1 scan=7796	21.4376
07570:3	1	R.NMC[+57.021]LN[+15.995]GMC[+57.021]INEDGS[+203.079]FK.C	582	HexNAc(1)	C[+57]*2, N[+16], S[+203]	703.611	3	2108.82	2108.84	0	-9.2	Specific	225.13	225.13	10.02	2.05	662	>hFBN1-Nterm 070820	1	DW030119_4.8378.8378.2	controllerType=0 controllerNumber=1 scan=8378	22.5759
06959:3	1	R.NMC[+57.021]LNGM[+15.995]C[+57.021]INEDGS[+203.079]FK.C	582	HexNAc(1)	C[+57]*2, M[+16], S[+203]	703.617	3	2108.84	2108.84	0	-0.6	Specific	302.95	302.95	17.92	3	662	>hFBN1-Nterm 070820	1	DW030119_4.7864.7864.3	controllerType=0 controllerNumber=1 scan=7864	21.5727
07054:3	1	R.N[+15.995]MC[+57.021]LNGMC[+57.021]INEDGS[+203.079]FK.C	582	HexNAc(1)	C[+57]*2, N[+16], S[+203]	703.619	3	2108.84	2108.84	0	1.1	Specific	375.38	375.38	0.8	6.04	662	>hFBN1-Nterm 070820	1	DW030119_4.7939.7939.3	controllerType=0 controllerNumber=1 scan=7939	21.7299
07124:3	1	R.N[+15.995]MC[+57.021]LNGMC[+57.021]INEDGS[+203.079]FK.C	582	HexNAc(1)	C[+57]*2, N[+16], S[+203]	703.618	3	2108.84	2108.84	0	-0.3	Specific	395.53	395.53	0.8	6.04	662	>hFBN1-Nterm 070820	1	DW030119_4.7999.7999.3	controllerType=0 controllerNumber=1 scan=7999	21.8509
10415:2	1	R.N[+15.995]MC[+57.021]LN[+0.984]GMC[+57.021]INEDGSFK.C	582		C[+57]*2, N[+1][+16]	953.875	2	1906.74	1906.74	0	-0.1	Specific	541.53	541.53	2.8	8.03	662	>hFBN1-Nterm 070820	1	DW030119_4.10853.10853.2	controllerType=0 controllerNumber=1 scan=10853	27.3885
09969:2	1	R.NMC[+57.021]LN[+0.984]GM[+15.995]C[+57.021]INEDGSFK.C	582		C[+57]*2, M[+16], N[+1]	953.879	2	1906.75	1906.74	0	3.5	Specific	546.28	532.09	111.81	6.86	662	>hFBN1-Nterm 070820	1	DW030119_4.10470.10470.2	controllerType=0 controllerNumber=1 scan=10470	26.603
10344:2	1	R.N[+15.995]MC[+57.021]LN[+0.984]GMC[+57.021]INEDGSFK.C	582		C[+57]*2, N[+1][+16]	953.875	2	1906.74	1906.74	0	-1.1	Specific	554.48	554.48	2.8	7.75	662	>hFBN1-Nterm 070820	1	DW030119_4.10789.10789.2	controllerType=0 controllerNumber=1 scan=10789	27.2586
10138:2	1	R.N[+15.995]MC[+57.021]LN[+0.984]GMC[+57.021]INEDGSFK.C	582		C[+57]*2, N[+1][+16]	953.879	2	1906.75	1906.74	0	3.1	Specific	575.67	575.67	2.8	8.06	662	>hFBN1-Nterm 070820	1	DW030119_4.10614.10614.2	controllerType=0 controllerNumber=1 scan=10614	26.8999
09895:2	1	R.NMC[+57.021]LN[+0.984]GM[+15.995]C[+57.021]INEDGSFK.C	582		C[+57]*2, M[+16], N[+1]	953.879	2	1906.75	1906.74	0	3.4	Specific	582.28	564.24	148.86	8.06	662	>hFBN1-Nterm 070820	1	DW030119_4.10404.10404.2	controllerType=0 controllerNumber=1 scan=10404	26.4696
10043:2	1	R.NM[+15.995]C[+57.021]LN[+0.984]GMC[+57.021]INEDGSFK.C	582		C[+57]*2, M[+16], N[+1]	953.878	2	1906.75	1906.74	0	2.6	Specific	612.83	612.83	1.03	10.24	662	>hFBN1-Nterm 070820	1	DW030119_4.10535.10535.2	controllerType=0 controllerNumber=1 scan=10535	26.7375
11272:2	1	R.NMC[+57.021]LN[+0.984]GMC[+57.021]INEDGS[+162.053]FK.C	582	Hex(1)	C[+57]*2, N[+1], S[+162]	1026.9	2	2052.8	2052.8	0	0.2	Specific	745.42	729.91	260.11	12.24	662	>hFBN1-Nterm 070820	1	DW030119_4.11585.11585.2	controllerType=0 controllerNumber=1 scan=11585	28.9346
11204:2	1	R.NMC[+57.021]LN[+0.984]GMC[+57.021]INEDGS[+162.053]FK.C	582	Hex(1)	C[+57]*2, N[+1], S[+162]	1026.91	2	2052.81	2052.8	0	3	Specific	787.36	759.89	231.97	12.06	662	>hFBN1-Nterm 070820	1	DW030119_4.11526.11526.2	controllerType=0 controllerNumber=1 scan=11526	28.8107
07537:3	1	R.N[+15.995]MC[+57.021]LN[+0.984]GMC[+57.021]INEDGS[+203.079]FK.C	582	HexNAc(1)	C[+57]*2, N[+1][+16], S[+203]	703.946	3	2109.82	2109.82	0	0.5	Specific	269.2	251.87	2.8	3.28	662	>hFBN1-Nterm 070820	1	DW030119_4.8347.8347.3	controllerType=0 controllerNumber=1 scan=8347	22.5206
11059:8	1	R.[+28.031]NMC[+57.021]LN[+15.995]GMC[+57.021]INEDGS[+294.095]FKC[+57.021]IC[+57.021]KPGFQLAS[+426.137]DGR.Y	582	Hex(1)Pent(1),Hex(1)Pent(2)	.[28], C[+57]*4, N[+16], S[+294][+426]	531.232	8	4242.81	4243.77	-1	10.5	Specific	257.95	257.95	0	2.68	662	>hFBN1-Nterm 070820	1	DW030119_4.11401.11401.3	controllerType=0 controllerNumber=1 scan=11401	28.5495
22073:3	1	K.C[+57.021]IC[+57.021]KPGFQLASDGR.Y	598		C[+57]*2	536.924	3	1608.76	1608.76	0	-2.1	Specific	37.75	37.75	37.75	2.05	662	>hFBN1-Nterm 070820	1	DW030119_4.22082.22082.3	controllerType=0 controllerNumber=1 scan=22082	56.3044
18297:3	1	K.C[+57.021]IC[+57.021]KPGFQLASDGR.Y	598		C[+57]*2	536.926	3	1608.76	1608.76	0	-0.1	Specific	493.11	493.11	493.11	7.86	662	>hFBN1-Nterm 070820	1	DW030119_4.18023.18023.3	controllerType=0 controllerNumber=1 scan=18023	44.3215
07727:3	1	K.C[+57.021]IC[+57.021]KPGFQLASDGR.Y	598		C[+57]*2	536.926	3	1608.76	1608.76	0	0.3	Specific	624.67	614.51	614.51	10.24	662	>hFBN1-Nterm 070820	1	DW030119_4.8512.8512.3	controllerType=0 controllerNumber=1 scan=8512	22.8272
07421:3	1	K.C[+57.021]IC[+57.021]KPGFQLASDGR.Y	598		C[+57]*2	536.926	3	1608.76	1608.76	0	1.6	Specific	697.83	697.83	697.83	11.24	662	>hFBN1-Nterm 070820	1	DW030119_4.8247.8247.3	controllerType=0 controllerNumber=1 scan=8247	22.3329
07191:3	1	K.C[+57.021]IC[+57.021]KPGFQLASDGR.Y	598		C[+57]*2	536.926	3	1608.76	1608.76	0	0.2	Specific	800.6	800.6	800.6	14.24	662	>hFBN1-Nterm 070820	1	DW030119_4.8053.8053.3	controllerType=0 controllerNumber=1 scan=8053	21.9576
06707:3	1	K.C[+57.021]IC[+57.021]KPGFQLASDGR.Y	598		C[+57]*2	536.926	3	1608.76	1608.76	0	-0.1	Specific	831.46	831.46	831.46	14.24	662	>hFBN1-Nterm 070820	1	DW030119_4.7652.7652.3	controllerType=0 controllerNumber=1 scan=7652	21.1494
06913:2	1	K.C[+57.021]IC[+57.021]KPGFQLASDGR.Y	598		C[+57]*2	804.884	2	1608.76	1608.76	0	-0.4	Specific	833.51	818.95	818.95	12.88	662	>hFBN1-Nterm 070820	1	DW030119_4.7824.7824.2	controllerType=0 controllerNumber=1 scan=7824	21.4956
06975:3	1	K.C[+57.021]IC[+57.021]KPGFQLASDGR.Y	598		C[+57]*2	536.926	3	1608.76	1608.76	0	0.3	Specific	835.73	835.73	835.73	14.24	662	>hFBN1-Nterm 070820	1	DW030119_4.7877.7877.3	controllerType=0 controllerNumber=1 scan=7877	21.6035
06773:3	1	K.C[+57.021]IC[+57.021]KPGFQLASDGR.Y	598		C[+57]*2	536.926	3	1608.76	1608.76	0	0.4	Specific	848.59	848.59	848.59	14.24	662	>hFBN1-Nterm 070820	1	DW030119_4.7704.7704.3	controllerType=0 controllerNumber=1 scan=7704	21.2572
07340:3	1	K.C[+57.021]IC[+57.021]KPGFQLASDGR.Y	598		C[+57]*2	536.927	3	1608.76	1608.76	0	1.7	Specific	848.6	848.6	848.6	14.24	662	>hFBN1-Nterm 070820	1	DW030119_4.8178.8178.3	controllerType=0 controllerNumber=1 scan=8178	22.2028
07044:3	1	K.C[+57.021]IC[+57.021]KPGFQLASDGR.Y	598		C[+57]*2	536.926	3	1608.76	1608.76	0	0.4	Specific	853.22	853.22	853.22	15.24	662	>hFBN1-Nterm 070820	1	DW030119_4.7932.7932.3	controllerType=0 controllerNumber=1 scan=7932	21.7174
07110:3	1	K.C[+57.021]IC[+57.021]KPGFQLASDGR.Y	598		C[+57]*2	536.926	3	1608.76	1608.76	0	0.2	Specific	855.82	855.82	855.82	15.24	662	>hFBN1-Nterm 070820	1	DW030119_4.7988.7988.3	controllerType=0 controllerNumber=1 scan=7988	21.8287
07264:3	1	K.C[+57.021]IC[+57.021]KPGFQLASDGR.Y	598		C[+57]*2	536.926	3	1608.76	1608.76	0	0	Specific	871.76	871.76	871.76	15.24	662	>hFBN1-Nterm 070820	1	DW030119_4.8111.8111.3	controllerType=0 controllerNumber=1 scan=8111	22.0697
06853:2	1	K.C[+57.021]IC[+57.021]KPGFQLASDGR.Y	598		C[+57]*2	804.884	2	1608.76	1608.76	0	-1.5	Specific	883.72	883.72	883.72	13.59	662	>hFBN1-Nterm 070820	1	DW030119_4.7769.7769.2	controllerType=0 controllerNumber=1 scan=7769	21.3868
06839:3	1	K.C[+57.021]IC[+57.021]KPGFQLASDGR.Y	598		C[+57]*2	536.926	3	1608.76	1608.76	0	0.1	Specific	885.52	885.52	885.52	15.24	662	>hFBN1-Nterm 070820	1	DW030119_4.7758.7758.3	controllerType=0 controllerNumber=1 scan=7758	21.3659
06911:3	1	K.C[+57.021]IC[+57.021]KPGFQLASDGR.Y	598		C[+57]*2	536.926	3	1608.76	1608.76	0	0.7	Specific	887.36	887.36	887.36	15.24	662	>hFBN1-Nterm 070820	1	DW030119_4.7822.7822.3	controllerType=0 controllerNumber=1 scan=7822	21.4932
06774:2	1	K.C[+57.021]IC[+57.021]KPGFQLASDGR.Y	598		C[+57]*2	804.883	2	1608.76	1608.76	0	-1.9	Specific	892.58	880.47	880.47	14.71	662	>hFBN1-Nterm 070820	1	DW030119_4.7705.7705.2	controllerType=0 controllerNumber=1 scan=7705	21.2584
11058:3	1	K.C[+57.021][-17.027]IC[+57.021]KPGFQLASDGR.Y	598		C[-17][+57]*2	531.25	3	1591.74	1591.74	0	0.3	Specific	678.32	678.32	678.32	11.24	662	>hFBN1-Nterm 070820	1	DW030119_4.11401.11401.3	controllerType=0 controllerNumber=1 scan=11401	28.5495
10929:3	1	K.C[+57.021][-17.027]IC[+57.021]KPGFQLASDGR.Y	598		C[-17][+57]*2	531.25	3	1591.74	1591.74	0	0.4	Specific	702.16	702.16	702.16	12.24	662	>hFBN1-Nterm 070820	1	DW030119_4.11290.11290.3	controllerType=0 controllerNumber=1 scan=11290	28.3185
11210:2	1	K.C[+57.021][-17.027]IC[+57.021]KPGFQLASDGR.Y	598		C[-17][+57]*2	796.371	2	1591.74	1591.74	0	-0.2	Specific	763.77	646.05	646.05	11.88	662	>hFBN1-Nterm 070820	1	DW030119_4.11532.11532.2	controllerType=0 controllerNumber=1 scan=11532	28.823
11304:2	1	K.C[+57.021][-17.027]IC[+57.021]KPGFQLASDGR.Y	598		C[-17][+57]*2	796.373	2	1591.74	1591.74	0	1.5	Specific	765.17	668.42	668.42	11.88	662	>hFBN1-Nterm 070820	1	DW030119_4.11611.11611.2	controllerType=0 controllerNumber=1 scan=11611	28.9871
10995:3	1	K.C[+57.021][-17.027]IC[+57.021]KPGFQLASDGR.Y	598		C[-17][+57]*2	531.25	3	1591.74	1591.74	0	0.6	Specific	774.78	774.78	774.78	13.24	662	>hFBN1-Nterm 070820	1	DW030119_4.11344.11344.3	controllerType=0 controllerNumber=1 scan=11344	28.4325
11133:2	1	K.C[+57.021][-17.027]IC[+57.021]KPGFQLASDGR.Y	598		C[-17][+57]*2	796.371	2	1591.74	1591.74	0	-0.1	Specific	820.3	777.71	777.71	12.88	662	>hFBN1-Nterm 070820	1	DW030119_4.11465.11465.2	controllerType=0 controllerNumber=1 scan=11465	28.6865
11066:2	1	K.C[+57.021][-17.027]IC[+57.021]KPGFQLASDGR.Y	598		C[-17][+57]*2	796.372	2	1591.74	1591.74	0	0.5	Specific	852.37	823.79	823.79	15	662	>hFBN1-Nterm 070820	1	DW030119_4.11408.11408.2	controllerType=0 controllerNumber=1 scan=11408	28.5666
11005:2	1	K.C[+57.021][-17.027]IC[+57.021]KPGFQLASDGR.Y	598		C[-17][+57]*2	796.372	2	1591.74	1591.74	0	0.3	Specific	857.62	827.78	827.78	15	662	>hFBN1-Nterm 070820	1	DW030119_4.11353.11353.2	controllerType=0 controllerNumber=1 scan=11353	28.4529
10938:2	1	K.C[+57.021][-17.027]IC[+57.021]KPGFQLASDGR.Y	598		C[-17][+57]*2	796.371	2	1591.73	1591.74	0	-0.3	Specific	869.18	841.48	841.48	15	662	>hFBN1-Nterm 070820	1	DW030119_4.11298.11298.2	controllerType=0 controllerNumber=1 scan=11298	28.3365
10882:2	1	K.C[+57.021][-17.027]IC[+57.021]KPGFQLASDGR.Y	598		C[-17][+57]*2	796.371	2	1591.74	1591.74	0	0	Specific	871.06	761.24	761.24	15	662	>hFBN1-Nterm 070820	1	DW030119_4.11246.11246.2	controllerType=0 controllerNumber=1 scan=11246	28.2215
06927:2	1	K.PGFQLASDGR.Y	602			524.265	2	1047.52	1047.52	0	0.1	Specific	674.23	674.23	674.23	10.53	662	>hFBN1-Nterm 070820	1	DW030119_4.7836.7836.2	controllerType=0 controllerNumber=1 scan=7836	21.5188
06992:2	1	K.PGFQLASDGR.Y	602			524.265	2	1047.52	1047.52	0	1.3	Specific	674.9	672.43	672.43	10.53	662	>hFBN1-Nterm 070820	1	DW030119_4.7891.7891.2	controllerType=0 controllerNumber=1 scan=7891	21.6303
06859:2	1	K.PGFQLASDGR.Y	602			524.264	2	1047.52	1047.52	0	-0.1	Specific	683.74	663.6	663.6	9.42	662	>hFBN1-Nterm 070820	1	DW030119_4.7774.7774.2	controllerType=0 controllerNumber=1 scan=7774	21.3956
07299:3	1	R.YC[+57.021]KDINEC[+57.021]ETPGIC[+57.021]MNGR.C	612		C[+57]*3	739.644	3	2216.92	2216.92	0	-0.2	Specific	709	709	709	13	662	>hFBN1-Nterm 070820	1	DW030119_4.8142.8142.3	controllerType=0 controllerNumber=1 scan=8142	22.1339
07154:3	1	R.YC[+57.021]KDINEC[+57.021]ETPGIC[+57.021]MNGR.C	612		C[+57]*3	739.645	3	2216.92	2216.92	0	0	Specific	740.62	740.62	740.62	13	662	>hFBN1-Nterm 070820	1	DW030119_4.8025.8025.3	controllerType=0 controllerNumber=1 scan=8025	21.9019
07364:3	1	R.YC[+57.021]KDINEC[+57.021]ETPGIC[+57.021]MNGR.C	612		C[+57]*3	739.645	3	2216.92	2216.92	0	0	Specific	742.75	742.75	742.75	13	662	>hFBN1-Nterm 070820	1	DW030119_4.8196.8196.3	controllerType=0 controllerNumber=1 scan=8196	22.2442
07451:3	1	R.YC[+57.021]KDINEC[+57.021]ETPGIC[+57.021]MNGR.C	612		C[+57]*3	739.645	3	2216.92	2216.92	0	0.2	Specific	744.64	744.64	744.64	13	662	>hFBN1-Nterm 070820	1	DW030119_4.8271.8271.3	controllerType=0 controllerNumber=1 scan=8271	22.381
07234:3	1	R.YC[+57.021]KDINEC[+57.021]ETPGIC[+57.021]MNGR.C	612		C[+57]*3	739.644	3	2216.92	2216.92	0	-0.5	Specific	772.89	772.89	772.89	14	662	>hFBN1-Nterm 070820	1	DW030119_4.8086.8086.3	controllerType=0 controllerNumber=1 scan=8086	22.0245
07270:2	1	R.YC[+57.021]KDINEC[+57.021]ETPGIC[+57.021]MNGR.C	612		C[+57]*3	1108.96	2	2216.92	2216.92	0	0.3	Specific	842.1	789.25	789.25	14.77	662	>hFBN1-Nterm 070820	1	DW030119_4.8116.8116.2	controllerType=0 controllerNumber=1 scan=8116	22.0792
18329:3	1	R.YC[+57.021]KDINEC[+57.021]ETPGIC[+57.021]MN[+0.984]GR.C	612		C[+57]*3, N[+1]	739.972	3	2217.9	2217.9	0	-0.7	Specific	501.49	501.49	415.43	8.63	662	>hFBN1-Nterm 070820	1	DW030119_4.18054.18054.3	controllerType=0 controllerNumber=1 scan=18054	44.3936
05875:3	1	R.YC[+57.021]KDINEC[+57.021]ETPGIC[+57.021]M[+15.995]NGR.C	612		C[+57]*3, M[+16]	744.977	3	2232.92	2232.91	0	0.5	Specific	528.53	489.49	14.74	7.69	662	>hFBN1-Nterm 070820	1	DW030119_4.6952.6952.3	controllerType=0 controllerNumber=1 scan=6952	19.8048
05949:3	1	R.YC[+57.021]KDINEC[+57.021]ETPGIC[+57.021]M[+15.995]NGR.C	612		C[+57]*3, M[+16]	744.976	3	2232.91	2232.91	0	-0.9	Specific	608.33	554.54	14.77	9.6	662	>hFBN1-Nterm 070820	1	DW030119_4.7018.7018.3	controllerType=0 controllerNumber=1 scan=7018	19.9357
07617:3	1	R.YC[+57.021]KDINEC[+57.021]ETPGIC[+57.021]MN[+0.984]GR.C	612		C[+57]*3, N[+1]	739.972	3	2217.9	2217.9	0	-0.1	Specific	667.94	667.94	416.68	12	662	>hFBN1-Nterm 070820	1	DW030119_4.8419.8419.3	controllerType=0 controllerNumber=1 scan=8419	22.6584
07549:3	1	R.YC[+57.021]KDINEC[+57.021]ETPGIC[+57.021]MN[+0.984]GR.C	612		C[+57]*3, N[+1]	739.972	3	2217.9	2217.9	0	-0.2	Specific	695.65	695.65	129.1	12	662	>hFBN1-Nterm 070820	1	DW030119_4.8358.8358.3	controllerType=0 controllerNumber=1 scan=8358	22.5418
07691:3	1	R.YC[+57.021]KDINEC[+57.021]ETPGIC[+57.021]MN[+0.984]GR.C	612		C[+57]*3, N[+1]	739.973	3	2217.91	2217.9	0	0.8	Specific	719.99	719.99	399.78	13	662	>hFBN1-Nterm 070820	1	DW030119_4.8483.8483.3	controllerType=0 controllerNumber=1 scan=8483	22.7756
07938:3	1	R.YC[+57.021]KDINEC[+57.021]ETPGIC[+57.021]MN[+0.984]GR.C	612		C[+57]*3, N[+1]	739.972	3	2217.9	2217.9	0	-0.7	Specific	725.09	711.99	455.48	13	662	>hFBN1-Nterm 070820	1	DW030119_4.8696.8696.3	controllerType=0 controllerNumber=1 scan=8696	23.1686
07772:3	1	R.YC[+57.021]KDINEC[+57.021]ETPGIC[+57.021]MN[+0.984]GR.C	612		C[+57]*3, N[+1]	739.973	3	2217.9	2217.9	0	0.1	Specific	748.93	748.93	496.18	13	662	>hFBN1-Nterm 070820	1	DW030119_4.8549.8549.3	controllerType=0 controllerNumber=1 scan=8549	22.8998
07866:3	1	R.YC[+57.021]KDINEC[+57.021]ETPGIC[+57.021]MN[+0.984]GR.C	612		C[+57]*3, N[+1]	739.972	3	2217.9	2217.9	0	-0.2	Specific	763.05	763.05	486.12	14	662	>hFBN1-Nterm 070820	1	DW030119_4.8632.8632.3	controllerType=0 controllerNumber=1 scan=8632	23.0487
06359:3	1	R.YC[+57.021]KDINEC[+57.021]ETPGIC[+57.021]M[+15.995]N[+0.984]GR.C	612		C[+57]*3, M[+16], N[+1]	745.301	3	2233.89	2233.9	0	-4.1	Specific	649.19	649.19	428.53	10.71	662	>hFBN1-Nterm 070820	1	DW030119_4.7369.7369.3	controllerType=0 controllerNumber=1 scan=7369	20.5924
18394:2	1	K.DINEC[+57.021]ETPGIC[+57.021]MNGR.C	615		C[+57]*2	883.367	2	1765.73	1765.73	0	-1.4	Specific	38.75	38.75	38.75	2.05	662	>hFBN1-Nterm 070820	1	DW030119_4.18118.18118.2	controllerType=0 controllerNumber=1 scan=18118	44.5415
08920:3	1	K.DINEC[+57.021]ETPGIC[+57.021]MNGR.C	615		C[+57]*2	589.248	3	1765.73	1765.73	0	-0.5	Specific	475.53	452.9	452.9	6.45	662	>hFBN1-Nterm 070820	1	DW030119_4.9543.9543.3	controllerType=0 controllerNumber=1 scan=9543	24.7975
08821:3	1	K.DINEC[+57.021]ETPGIC[+57.021]MNGR.C	615		C[+57]*2	589.248	3	1765.73	1765.73	0	-1	Specific	617.28	586.68	586.68	9.71	662	>hFBN1-Nterm 070820	1	DW030119_4.9461.9461.3	controllerType=0 controllerNumber=1 scan=9461	24.6462
08761:3	1	K.DINEC[+57.021]ETPGIC[+57.021]MNGR.C	615		C[+57]*2	589.248	3	1765.73	1765.73	0	-1.1	Specific	625.72	606.75	606.75	9.71	662	>hFBN1-Nterm 070820	1	DW030119_4.9402.9402.3	controllerType=0 controllerNumber=1 scan=9402	24.5377
09120:2	1	K.DINEC[+57.021]ETPGIC[+57.021]MNGR.C	615		C[+57]*2	883.368	2	1765.73	1765.73	0	-1.3	Specific	666.7	632.86	632.86	10.95	662	>hFBN1-Nterm 070820	1	DW030119_4.9709.9709.2	controllerType=0 controllerNumber=1 scan=9709	25.1234
08712:2	1	K.DINEC[+57.021]ETPGIC[+57.021]MNGR.C	615		C[+57]*2	883.369	2	1765.73	1765.73	0	0.1	Specific	751.53	722.56	722.56	13.24	662	>hFBN1-Nterm 070820	1	DW030119_4.9358.9358.2	controllerType=0 controllerNumber=1 scan=9358	24.4548
08777:2	1	K.DINEC[+57.021]ETPGIC[+57.021]MNGR.C	615		C[+57]*2	883.368	2	1765.73	1765.73	0	-1	Specific	755.75	749.74	749.74	12.95	662	>hFBN1-Nterm 070820	1	DW030119_4.9418.9418.2	controllerType=0 controllerNumber=1 scan=9418	24.5682
08847:2	1	K.DINEC[+57.021]ETPGIC[+57.021]MNGR.C	615		C[+57]*2	883.368	2	1765.73	1765.73	0	-1.1	Specific	757.87	757.87	757.87	12.95	662	>hFBN1-Nterm 070820	1	DW030119_4.9484.9484.2	controllerType=0 controllerNumber=1 scan=9484	24.6898
09016:2	1	K.DINEC[+57.021]ETPGIC[+57.021]MNGR.C	615		C[+57]*2	883.367	2	1765.73	1765.73	0	-1.5	Specific	772.58	769.14	769.14	12.95	662	>hFBN1-Nterm 070820	1	DW030119_4.9623.9623.2	controllerType=0 controllerNumber=1 scan=9623	24.9492
08932:2	1	K.DINEC[+57.021]ETPGIC[+57.021]MNGR.C	615		C[+57]*2	883.369	2	1765.73	1765.73	0	0.1	Specific	773.31	771.45	771.45	13.24	662	>hFBN1-Nterm 070820	1	DW030119_4.9553.9553.2	controllerType=0 controllerNumber=1 scan=9553	24.8167
10033:2	1	K.DINEC[+57.021]ETPGIC[+57.021]MN[+0.984]GR.C	615		C[+57]*2, N[+1]	883.862	2	1766.72	1766.71	0	1.1	Specific	23.4	23.4	23.4	0.33	662	>hFBN1-Nterm 070820	1	DW030119_4.10526.10526.2	controllerType=0 controllerNumber=1 scan=10526	26.7186
09229:3	1	K.DINEC[+57.021]ETPGIC[+57.021]MN[+0.984]GR.C	615		C[+57]*2, N[+1]	589.575	3	1766.71	1766.71	0	-1.9	Specific	486.59	406	398.69	5.91	662	>hFBN1-Nterm 070820	1	DW030119_4.9811.9811.3	controllerType=0 controllerNumber=1 scan=9811	25.3223
07011:3	1	K.DINEC[+57.021]ETPGIC[+57.021]M[+15.995]NGR.C	615		C[+57]*2, M[+16]	594.58	3	1781.73	1781.73	0	0	Specific	514.08	490.71	17.12	6.2	662	>hFBN1-Nterm 070820	1	DW030119_4.7905.7905.3	controllerType=0 controllerNumber=1 scan=7905	21.6559
09516:3	1	K.DINEC[+57.021]ETPGIC[+57.021]MN[+0.984]GR.C	615		C[+57]*2, N[+1]	589.576	3	1766.71	1766.71	0	-0.2	Specific	568.25	513.15	427.18	9	662	>hFBN1-Nterm 070820	1	DW030119_4.10075.10075.3	controllerType=0 controllerNumber=1 scan=10075	25.825
06956:2	1	K.DINEC[+57.021]ETPGIC[+57.021]M[+15.995]NGR.C	615		C[+57]*2, M[+16]	891.368	2	1781.73	1781.73	0	1.6	Specific	571.75	571.75	14.1	9.24	662	>hFBN1-Nterm 070820	1	DW030119_4.7861.7861.2	controllerType=0 controllerNumber=1 scan=7861	21.5668
09436:3	1	K.DINEC[+57.021]ETPGIC[+57.021]MN[+0.984]GR.C	615		C[+57]*2, N[+1]	589.576	3	1766.71	1766.71	0	-0.2	Specific	611.77	588.42	555.85	10	662	>hFBN1-Nterm 070820	1	DW030119_4.10003.10003.3	controllerType=0 controllerNumber=1 scan=10003	25.6879
09365:3	1	K.DINEC[+57.021]ETPGIC[+57.021]MN[+0.984]GR.C	615		C[+57]*2, N[+1]	589.576	3	1766.71	1766.71	0	-0.1	Specific	640.06	611.71	521.7	10	662	>hFBN1-Nterm 070820	1	DW030119_4.9938.9938.3	controllerType=0 controllerNumber=1 scan=9938	25.5633
07097:2	1	K.DINEC[+57.021]ETPGIC[+57.021]M[+15.995]NGR.C	615		C[+57]*2, M[+16]	891.366	2	1781.72	1781.73	0	-0.7	Specific	651	651	15.49	11.24	662	>hFBN1-Nterm 070820	1	DW030119_4.7977.7977.2	controllerType=0 controllerNumber=1 scan=7977	21.806
07030:2	1	K.DINEC[+57.021]ETPGIC[+57.021]M[+15.995]NGR.C	615		C[+57]*2, M[+16]	891.366	2	1781.73	1781.73	0	0.2	Specific	659.94	648.98	24.93	11.24	662	>hFBN1-Nterm 070820	1	DW030119_4.7921.7921.2	controllerType=0 controllerNumber=1 scan=7921	21.6929
09185:2	1	K.DINEC[+57.021]ETPGIC[+57.021]MN[+0.984]GR.C	615		C[+57]*2, N[+1]	883.86	2	1766.71	1766.71	0	-1.1	Specific	711.52	682.28	354.87	11.95	662	>hFBN1-Nterm 070820	1	DW030119_4.9770.9770.2	controllerType=0 controllerNumber=1 scan=9770	25.2448
09471:2	1	K.DINEC[+57.021]ETPGIC[+57.021]MN[+0.984]GR.C	615		C[+57]*2, N[+1]	883.861	2	1766.71	1766.71	0	0.3	Specific	739.65	739.65	527.14	12.24	662	>hFBN1-Nterm 070820	1	DW030119_4.10034.10034.2	controllerType=0 controllerNumber=1 scan=10034	25.749
09396:2	1	K.DINEC[+57.021]ETPGIC[+57.021]MN[+0.984]GR.C	615		C[+57]*2, N[+1]	883.861	2	1766.71	1766.71	0	-0.2	Specific	739.7	739.7	577.95	12.24	662	>hFBN1-Nterm 070820	1	DW030119_4.9968.9968.2	controllerType=0 controllerNumber=1 scan=9968	25.6229
09541:2	1	K.DINEC[+57.021]ETPGIC[+57.021]MN[+0.984]GR.C	615		C[+57]*2, N[+1]	883.862	2	1766.72	1766.71	0	1.3	Specific	748.09	728.25	480.55	12.24	662	>hFBN1-Nterm 070820	1	DW030119_4.10101.10101.2	controllerType=0 controllerNumber=1 scan=10101	25.8748
09259:2	1	K.DINEC[+57.021]ETPGIC[+57.021]MN[+0.984]GR.C	615		C[+57]*2, N[+1]	883.86	2	1766.71	1766.71	0	-0.6	Specific	758.91	734.24	467.16	13.24	662	>hFBN1-Nterm 070820	1	DW030119_4.9838.9838.2	controllerType=0 controllerNumber=1 scan=9838	25.3752
09631:2	1	K.DINEC[+57.021]ETPGIC[+57.021]MN[+0.984]GR.C	615		C[+57]*2, N[+1]	883.861	2	1766.71	1766.71	0	0.2	Specific	765.98	724.17	410.49	13.24	662	>hFBN1-Nterm 070820	1	DW030119_4.10172.10172.2	controllerType=0 controllerNumber=1 scan=10172	26.0052
09329:2	1	K.DINEC[+57.021]ETPGIC[+57.021]MN[+0.984]GR.C	615		C[+57]*2, N[+1]	883.86	2	1766.71	1766.71	0	-0.6	Specific	766.6	724.99	429.26	13.24	662	>hFBN1-Nterm 070820	1	DW030119_4.9905.9905.2	controllerType=0 controllerNumber=1 scan=9905	25.5023
07578:2	1	K.DINEC[+57.021]ETPGIC[+57.021]M[+15.995]N[+0.984]GR.C	615		C[+57]*2, M[+16], N[+1]	891.857	2	1782.71	1782.71	0	-1.4	Specific	639.5	635.24	457.45	9.95	662	>hFBN1-Nterm 070820	1	DW030119_4.8386.8386.2	controllerType=0 controllerNumber=1 scan=8386	22.5897
07650:2	1	K.DINEC[+57.021]ETPGIC[+57.021]M[+15.995]N[+0.984]GR.C	615		C[+57]*2, M[+16], N[+1]	891.858	2	1782.71	1782.71	0	0.2	Specific	676.34	676.34	455.36	11.24	662	>hFBN1-Nterm 070820	1	DW030119_4.8449.8449.2	controllerType=0 controllerNumber=1 scan=8449	22.7111
09952:4	1	K.DINEC[+57.021]ET[+349.137]PGIC[+57.021]MNGRC[+57.021]VN[+0.984]T[+365.132]DGSYR.C	615	HexNAc(1)Fuc(1),HexNAc(1)Hex(1)	C[+57]*3, N[+1], T[+349][+365]	884.104	4	3533.39	3533.42	0	-7.2	Specific	2.04	2.04	2.04	0.09	662	>hFBN1-Nterm 070820	1	DW030119_4.10454.10454.2	controllerType=0 controllerNumber=1 scan=10454	26.5711
12126:4	1	K.[+28.031]DINEC[+57.021]ETPGIC[+57.021]MNGRC[+57.021]VN[+0.984]T[+365.132]DGS[+511.190]YR.C	615	HexNAc(1)Hex(1),HexNAc(1)Hex(1)Fuc(1)	.[28], C[+57]*3, N[+1], S[+511], T[+365]	931.63	4	3723.5	3723.5	0	-1.1	Specific	33.08	33.08	0	2.05	662	>hFBN1-Nterm 070820	1	DW030119_4.12329.12329.4	controllerType=0 controllerNumber=1 scan=12329	30.4547
09802:4	1	K.DINEC[+57.021]ET[+349.137]PGIC[+57.021]MNGRC[+57.021]VN[+0.984]T[+365.132]DGSYR.C	615	HexNAc(1)Fuc(1),HexNAc(1)Hex(1)	C[+57]*3, N[+1], T[+349][+365]	884.102	4	3533.38	3533.42	0	-9.4	Specific	95.89	95.89	7.2	0.3	662	>hFBN1-Nterm 070820	1	DW030119_4.10324.10324.2	controllerType=0 controllerNumber=1 scan=10324	26.3066
07725:2	1	R.C[+57.021][-17.027]VNTDGSYR.C	630		C[-17][+57]	527.717	2	1054.43	1054.43	0	1.4	Specific	496.54	496.54	496.54	7.16	662	>hFBN1-Nterm 070820	1	DW030119_4.8510.8510.2	controllerType=0 controllerNumber=1 scan=8510	22.823
07797:2	1	R.C[+57.021][-17.027]VNTDGSYR.C	630		C[-17][+57]	527.716	2	1054.43	1054.43	0	-0.2	Specific	501.1	501.1	501.1	7.16	662	>hFBN1-Nterm 070820	1	DW030119_4.8573.8573.2	controllerType=0 controllerNumber=1 scan=8573	22.9412
07875:2	1	R.C[+57.021][-17.027]VNTDGSYR.C	630		C[-17][+57]	527.717	2	1054.43	1054.43	0	0	Specific	521.25	521.25	521.25	6.22	662	>hFBN1-Nterm 070820	1	DW030119_4.8642.8642.2	controllerType=0 controllerNumber=1 scan=8642	23.0648
02363:3	1	R.[+28.031]C[+57.021][-17.027]VNT[+426.137]DGSYR.C	630	Hex(1)Pent(2)	.[28], C[-17][+57], T[+426]	503.537	3	1508.6	1508.59	0	1.5	Specific	47.87	47.87	1.05	0.05	662	>hFBN1-Nterm 070820	1	DW030119_4.3959.3959.3	controllerType=0 controllerNumber=1 scan=3959	13.5166
02916:2	1	R.C[+57.021]VN[+0.984]TDGS[+162.053]YR.C	630	Hex(1)	C[+57], N[+1], S[+162]	617.748	2	1234.49	1234.49	0	0.1	Specific	360.19	360.19	37.94	4.1	662	>hFBN1-Nterm 070820	1	DW030119_4.4464.4464.2	controllerType=0 controllerNumber=1 scan=4464	14.6134
02852:2	1	R.C[+57.021]VN[+0.984]TDGS[+162.053]YR.C	630	Hex(1)	C[+57], N[+1], S[+162]	617.748	2	1234.49	1234.49	0	0.1	Specific	417.57	417.57	25.95	5.71	662	>hFBN1-Nterm 070820	1	DW030119_4.4404.4404.2	controllerType=0 controllerNumber=1 scan=4404	14.4853
07169:2	1	R.C[+57.021][-17.027]VNTDGS[+162.053]YR.C	630	Hex(1)	C[-17][+57], S[+162]	608.744	2	1216.48	1216.48	0	1	Specific	481.31	481.31	57.77	7.16	662	>hFBN1-Nterm 070820	1	DW030119_4.8036.8036.2	controllerType=0 controllerNumber=1 scan=8036	21.9213
07249:2	1	R.C[+57.021][-17.027]VNTDGS[+162.053]YR.C	630	Hex(1)	C[-17][+57], S[+162]	608.743	2	1216.48	1216.48	0	0.3	Specific	483.41	483.41	62.26	7.16	662	>hFBN1-Nterm 070820	1	DW030119_4.8098.8098.2	controllerType=0 controllerNumber=1 scan=8098	22.0462
07310:2	1	R.C[+57.021][-17.027]VNTDGS[+162.053]YR.C	630	Hex(1)	C[-17][+57], S[+162]	608.743	2	1216.48	1216.48	0	-0.3	Specific	509.43	509.43	58.29	7.16	662	>hFBN1-Nterm 070820	1	DW030119_4.8152.8152.2	controllerType=0 controllerNumber=1 scan=8152	22.1553
13179:4	1	R.C[+57.021]VNT[+426.137]DGS[+203.079]YRC[+57.021]EC[+57.021]FPGLAVGLDGR.V	630	Hex(1)Pent(2),HexNAc(1)	C[+57]*3, S[+203], T[+426]	808.847	4	3232.37	3232.36	0	1.9	Specific	7.45	7.45	7.45	0.61	662	>hFBN1-Nterm 070820	1	DW030119_4.13284.13284.4	controllerType=0 controllerNumber=1 scan=13284	32.1264
11143:4	1	R.C[+57.021]VN[+0.984]T[+802.286]DGS[+203.079]YRC[+57.021]EC[+57.021]FPGLAVGLDGR.V	630	HexNAc(1)Hex(1)Fuc(1)NeuAc(1),HexNAc(1)	C[+57]*3, N[+1], S[+203], T[+802]	903.117	4	3609.45	3609.49	0	-12.4	Specific	96.96	96.96	0	2.05	662	>hFBN1-Nterm 070820	1	DW030119_4.11475.11475.4	controllerType=0 controllerNumber=1 scan=11475	28.7082
15467:2	1	R.C[+57.021]EC[+57.021]FPGLAVGLDGR.V	639		C[+57]*2	775.86	2	1550.71	1550.71	0	2.5	Specific	80.91	80.91	80.91	2.08	662	>hFBN1-Nterm 070820	1	DW030119_4.15299.15299.2	controllerType=0 controllerNumber=1 scan=15299	36.597
18492:2	1	R.C[+57.021]EC[+57.021]FPGLAVGLDGR.V	639		C[+57]*2	775.858	2	1550.71	1550.71	0	-0.2	Specific	442.67	442.67	442.67	7.8	662	>hFBN1-Nterm 070820	1	DW030119_4.18212.18212.2	controllerType=0 controllerNumber=1 scan=18212	44.7611
12506:3	1	R.C[+57.021]EC[+57.021]FPGLAVGLDGR.V	639		C[+57]*2	517.574	3	1550.71	1550.71	0	-0.3	Specific	604.61	574.19	574.19	10	662	>hFBN1-Nterm 070820	1	DW030119_4.12673.12673.3	controllerType=0 controllerNumber=1 scan=12673	31.1518
18542:2	1	R.C[+57.021]EC[+57.021]FPGLAVGLDGR.V	639		C[+57]*2	775.859	2	1550.71	1550.71	0	0.7	Specific	620.98	620.98	620.98	10.24	662	>hFBN1-Nterm 070820	1	DW030119_4.18256.18256.2	controllerType=0 controllerNumber=1 scan=18256	44.8669
22358:2	1	R.C[+57.021]EC[+57.021]FPGLAVGLDGR.V	639		C[+57]*2	775.859	2	1550.71	1550.71	0	1.2	Specific	635.5	635.5	635.5	10.24	662	>hFBN1-Nterm 070820	1	DW030119_4.22334.22334.2	controllerType=0 controllerNumber=1 scan=22334	56.912
12436:3	1	R.C[+57.021]EC[+57.021]FPGLAVGLDGR.V	639		C[+57]*2	517.574	3	1550.71	1550.71	0	-1	Specific	643.24	621.49	621.49	9.71	662	>hFBN1-Nterm 070820	1	DW030119_4.12608.12608.3	controllerType=0 controllerNumber=1 scan=12608	31.0271
12373:3	1	R.C[+57.021]EC[+57.021]FPGLAVGLDGR.V	639		C[+57]*2	517.575	3	1550.71	1550.71	0	0.3	Specific	655.08	583.36	583.36	11	662	>hFBN1-Nterm 070820	1	DW030119_4.12549.12549.3	controllerType=0 controllerNumber=1 scan=12549	30.9111
18598:2	1	R.C[+57.021]EC[+57.021]FPGLAVGLDGR.V	639		C[+57]*2	775.858	2	1550.71	1550.71	0	-0.7	Specific	756.59	720.85	720.85	13.24	662	>hFBN1-Nterm 070820	1	DW030119_4.18302.18302.2	controllerType=0 controllerNumber=1 scan=18302	44.9763
12746:2	1	R.C[+57.021]EC[+57.021]FPGLAVGLDGR.V	639		C[+57]*2	775.857	2	1550.71	1550.71	0	-1.3	Specific	781.42	721.57	721.57	12.95	662	>hFBN1-Nterm 070820	1	DW030119_4.12882.12882.2	controllerType=0 controllerNumber=1 scan=12882	31.524
12674:2	1	R.C[+57.021]EC[+57.021]FPGLAVGLDGR.V	639		C[+57]*2	775.857	2	1550.71	1550.71	0	-0.7	Specific	785.75	717.66	717.66	13.24	662	>hFBN1-Nterm 070820	1	DW030119_4.12817.12817.2	controllerType=0 controllerNumber=1 scan=12817	31.4137
12533:2	1	R.C[+57.021]EC[+57.021]FPGLAVGLDGR.V	639		C[+57]*2	775.858	2	1550.71	1550.71	0	-0.5	Specific	789.52	770.47	770.47	13.24	662	>hFBN1-Nterm 070820	1	DW030119_4.12695.12695.2	controllerType=0 controllerNumber=1 scan=12695	31.1958
12599:2	1	R.C[+57.021]EC[+57.021]FPGLAVGLDGR.V	639		C[+57]*2	775.858	2	1550.71	1550.71	0	-0.7	Specific	821.8	791.16	791.16	14.24	662	>hFBN1-Nterm 070820	1	DW030119_4.12751.12751.2	controllerType=0 controllerNumber=1 scan=12751	31.3027
12400:2	1	R.C[+57.021]EC[+57.021]FPGLAVGLDGR.V	639		C[+57]*2	775.857	2	1550.71	1550.71	0	-1.1	Specific	855.77	831.08	831.08	14.95	662	>hFBN1-Nterm 070820	1	DW030119_4.12574.12574.2	controllerType=0 controllerNumber=1 scan=12574	30.9635
12331:2	1	R.C[+57.021]EC[+57.021]FPGLAVGLDGR.V	639		C[+57]*2	775.857	2	1550.71	1550.71	0	-1.3	Specific	859.78	800.19	800.19	14.95	662	>hFBN1-Nterm 070820	1	DW030119_4.12512.12512.2	controllerType=0 controllerNumber=1 scan=12512	30.8372
12460:2	1	R.C[+57.021]EC[+57.021]FPGLAVGLDGR.V	639		C[+57]*2	775.858	2	1550.71	1550.71	0	-0.6	Specific	891.22	856.57	856.57	15.24	662	>hFBN1-Nterm 070820	1	DW030119_4.12629.12629.2	controllerType=0 controllerNumber=1 scan=12629	31.0703
12192:2	1	R.C[+57.021]EC[+57.021]FPGLAVGLD[+15.995]GR.V	639		C[+57]*2, D[+16]	783.858	2	1566.71	1566.7	0	2.6	Specific	33.19	33.19	33.19	0.22	662	>hFBN1-Nterm 070820	1	DW030119_4.12385.12385.2	controllerType=0 controllerNumber=1 scan=12385	30.5778
13595:2	1	R.C[+57.021][-17.027]EC[+57.021]FPGLAVGLDGR.V	639		C[-17][+57]*2	767.346	2	1533.68	1533.68	0	1.2	Specific	716.94	642.99	642.99	12.24	662	>hFBN1-Nterm 070820	1	DW030119_4.13660.13660.2	controllerType=0 controllerNumber=1 scan=13660	32.7437
13490:2	1	R.C[+57.021][-17.027]EC[+57.021]FPGLAVGLDGR.V	639		C[-17][+57]*2	767.345	2	1533.68	1533.68	0	0.1	Specific	798.98	785.91	785.91	13.24	662	>hFBN1-Nterm 070820	1	DW030119_4.13566.13566.2	controllerType=0 controllerNumber=1 scan=13566	32.5767
03338:2	1	R.VC[+57.021]VDTHMR.S	653		C[+57]	509.233	2	1017.46	1017.46	0	-0.9	Specific	378.96	378.96	378.96	4.74	662	>hFBN1-Nterm 070820	1	DW030119_4.4813.4813.2	controllerType=0 controllerNumber=1 scan=4813	15.3617
03269:2	1	R.VC[+57.021]VDTHMR.S	653		C[+57]	509.233	2	1017.46	1017.46	0	-1.2	Specific	458.37	458.37	458.37	6.57	662	>hFBN1-Nterm 070820	1	DW030119_4.4755.4755.2	controllerType=0 controllerNumber=1 scan=4755	15.2444
03203:2	1	R.VC[+57.021]VDTHMR.S	653		C[+57]	509.233	2	1017.46	1017.46	0	-0.9	Specific	533.12	420.87	420.87	5.69	662	>hFBN1-Nterm 070820	1	DW030119_4.4700.4700.2	controllerType=0 controllerNumber=1 scan=4700	15.1281
05201:3	1	R.VC[+57.021]VDT[+264.085]HMR.S	653	Pent(2)	C[+57], T[+264]	427.853	3	1281.54	1281.54	0	0	Specific	154.07	71.68	71.68	0.03	662	>hFBN1-Nterm 070820	1	DW030119_4.6374.6374.3	controllerType=0 controllerNumber=1 scan=6374	18.6804
02745:2	1	R.STC[+57.021]YGGYK.R	661		C[+57]	468.199	2	935.39	935.393	0	-2.5	Specific	65.28	65.28	65.28	0.04	662	>hFBN1-Nterm 070820	1	DW030119_4.4310.4310.3	controllerType=0 controllerNumber=1 scan=4310	14.2805
02384:2	1	R.STC[+57.021]YGGYK.R	661		C[+57]	468.199	2	935.391	935.393	0	-1.9	Specific	464.76	464.76	464.76	5.38	662	>hFBN1-Nterm 070820	1	DW030119_4.3981.3981.2	controllerType=0 controllerNumber=1 scan=3981	13.5635
02502:2	1	R.STC[+57.021]YGGYK.R	661		C[+57]	468.199	2	935.39	935.393	0	-2.4	Specific	469.14	469.14	469.14	5.38	662	>hFBN1-Nterm 070820	1	DW030119_4.4091.4091.2	controllerType=0 controllerNumber=1 scan=4091	13.7957
02439:2	1	R.STC[+57.021]YGGYK.R	661		C[+57]	468.2	2	935.393	935.393	0	-0.2	Specific	484.6	484.6	484.6	5.32	662	>hFBN1-Nterm 070820	1	DW030119_4.4036.4036.2	controllerType=0 controllerNumber=1 scan=4036	13.6787
09455:2	1	R.[+14.016]S[+294.095]T[+324.106]C[+57.021]YGGYK.R	661	Hex(1)Pent(1),Hex(2)	.[14], C[+57], S[+294], T[+324]	784.307	2	1567.61	1567.61	0	-2.1	Specific	61.83	61.83	0	0.04	662	>hFBN1-Nterm 070820	1	DW030119_4.10019.10019.4	controllerType=0 controllerNumber=1 scan=10019	25.7168
06186:2	1	R.S[+146.058]T[+324.106]C[+57.021]YGGYK.R	661	Fuc(1),Hex(2)	C[+57], S[+146], T[+324]	703.282	2	1405.56	1405.56	0	0	Specific	73.4	73.4	0	0.1	662	>hFBN1-Nterm 070820	1	DW030119_4.7212.7212.2	controllerType=0 controllerNumber=1 scan=7212	20.3001
02625:3	1	R.S[+203.079]T[+264.085]C[+57.021]YGGYK.R	661	HexNAc(1),Pent(2)	C[+57], S[+203], T[+264]	468.2	3	1402.58	1402.56	0	19.4	Specific	183.96	183.96	0	0.13	662	>hFBN1-Nterm 070820	1	DW030119_4.4203.4203.3	controllerType=0 controllerNumber=1 scan=4203	14.0428
01639:2	1	R.STC[+57.021]YGGYKR.G	661		C[+57]	546.249	2	1091.49	1091.49	0	-2.7	Specific	398.9	339.56	339.56	3.63	662	>hFBN1-Nterm 070820	1	DW030119_4.3267.3267.2	controllerType=0 controllerNumber=1 scan=3267	11.9182
01730:2	1	R.STC[+57.021]YGGYKR.G	661		C[+57]	546.25	2	1091.49	1091.49	0	-1.5	Specific	422.61	375.02	375.02	5.64	662	>hFBN1-Nterm 070820	1	DW030119_4.3344.3344.2	controllerType=0 controllerNumber=1 scan=3344	12.0982
01782:2	1	R.STC[+57.021]YGGYKR.G	661		C[+57]	546.25	2	1091.49	1091.49	0	-1	Specific	446.28	360.5	360.5	5.49	662	>hFBN1-Nterm 070820	1	DW030119_4.3393.3393.2	controllerType=0 controllerNumber=1 scan=3393	12.2149
01840:2	1	R.STC[+57.021]YGGYKR.G	661		C[+57]	546.25	2	1091.49	1091.49	0	-1.1	Specific	506.41	422.8	422.8	5.97	662	>hFBN1-Nterm 070820	1	DW030119_4.3448.3448.2	controllerType=0 controllerNumber=1 scan=3448	12.3428
04165:3	1	R.S[+349.137]T[+294.095]C[+57.021]YGGYKR.G	661	HexNAc(1)Fuc(1),Hex(1)Pent(1)	C[+57], S[+349], T[+294]	578.914	3	1734.73	1734.73	0	1.3	Specific	4.75	4.75	0	0.11	662	>hFBN1-Nterm 070820	1	DW030119_4.5515.5515.3	controllerType=0 controllerNumber=1 scan=5515	16.8753
03868:2	1	R.[+14.016]S[+146.058]T[+802.286]C[+57.021]YGGYKR.G	661	Fuc(1),HexNAc(1)Hex(1)Fuc(1)NeuAc(1)	.[14], C[+57], S[+146], T[+802]	1027.43	2	2053.86	2053.85	0	2.1	Specific	44.59	15.63	1.2	2.05	662	>hFBN1-Nterm 070820	1	DW030119_4.5269.5269.2	controllerType=0 controllerNumber=1 scan=5269	16.3457
13449:2	1	R.[+28.031]S[+396.127]T[+365.132]C[+57.021]YGGYKR.G	661	Pent(3),HexNAc(1)Hex(1)	.[28], C[+57], S[+396], T[+365]	940.896	2	1880.78	1880.78	0	0.2	Specific	51.65	11.02	0	0.08	662	>hFBN1-Nterm 070820	1	DW030119_4.13528.13528.2	controllerType=0 controllerNumber=1 scan=13528	32.5134
06139:3	1	K.RGQC[+57.021]IKPLFGAVTK.S	669		C[+57]	525.633	3	1574.88	1574.88	0	-0.3	Specific	74.54	74.54	74.54	2.05	662	>hFBN1-Nterm 070820	1	DW030119_4.7175.7175.2	controllerType=0 controllerNumber=1 scan=7175	20.2363
06059:3	1	K.RGQC[+57.021]IKPLFGAVTK.S	669		C[+57]	525.633	3	1574.89	1574.88	0	1.2	Specific	201.08	201.08	201.08	2.32	662	>hFBN1-Nterm 070820	1	DW030119_4.7111.7111.2	controllerType=0 controllerNumber=1 scan=7111	20.1136
06370:3	1	K.RGQC[+57.021]IKPLFGAVTK.S	669		C[+57]	525.633	3	1574.88	1574.88	0	0.9	Specific	206.37	206.37	206.37	2.24	662	>hFBN1-Nterm 070820	1	DW030119_4.7379.7379.2	controllerType=0 controllerNumber=1 scan=7379	20.6098
06224:3	1	K.RGQC[+57.021]IKPLFGAVTK.S	669		C[+57]	525.632	3	1574.88	1574.88	0	-1.5	Specific	209.64	209.64	209.64	2.3	662	>hFBN1-Nterm 070820	1	DW030119_4.7243.7243.2	controllerType=0 controllerNumber=1 scan=7243	20.357
05930:3	1	K.RGQC[+57.021]IKPLFGAVTK.S	669		C[+57]	525.633	3	1574.88	1574.88	0	0	Specific	300.27	300.27	300.27	3.79	662	>hFBN1-Nterm 070820	1	DW030119_4.7000.7000.2	controllerType=0 controllerNumber=1 scan=7000	19.9042
22147:3	1	R.GQC[+57.021]IKPLFGAVTK.S	670		C[+57]	473.599	3	1418.78	1418.78	0	-1.1	Specific	391.88	391.88	391.88	7.1	662	>hFBN1-Nterm 070820	1	DW030119_4.22149.22149.3	controllerType=0 controllerNumber=1 scan=22149	56.4637
18364:3	1	R.GQC[+57.021]IKPLFGAVTK.S	670		C[+57]	473.598	3	1418.78	1418.78	0	-1.8	Specific	419.89	419.89	419.89	7.24	662	>hFBN1-Nterm 070820	1	DW030119_4.18087.18087.3	controllerType=0 controllerNumber=1 scan=18087	44.4687
08107:3	1	R.GQC[+57.021]IKPLFGAVTK.S	670		C[+57]	473.599	3	1418.78	1418.78	0	-0.5	Specific	458.92	458.92	458.92	7.8	662	>hFBN1-Nterm 070820	1	DW030119_4.8856.8856.3	controllerType=0 controllerNumber=1 scan=8856	23.4752
07968:3	1	R.GQC[+57.021]IKPLFGAVTK.S	670		C[+57]	473.599	3	1418.78	1418.78	0	-0.7	Specific	498.53	498.53	498.53	7.86	662	>hFBN1-Nterm 070820	1	DW030119_4.8725.8725.3	controllerType=0 controllerNumber=1 scan=8725	23.2273
08038:3	1	R.GQC[+57.021]IKPLFGAVTK.S	670		C[+57]	473.599	3	1418.78	1418.78	0	-0.6	Specific	499.52	499.52	499.52	7.86	662	>hFBN1-Nterm 070820	1	DW030119_4.8791.8791.3	controllerType=0 controllerNumber=1 scan=8791	23.3493
07817:3	1	R.GQC[+57.021]IKPLFGAVTK.S	670		C[+57]	473.599	3	1418.78	1418.78	0	1	Specific	518.86	518.86	518.86	7.86	662	>hFBN1-Nterm 070820	1	DW030119_4.8592.8592.3	controllerType=0 controllerNumber=1 scan=8592	22.9765
07894:3	1	R.GQC[+57.021]IKPLFGAVTK.S	670		C[+57]	473.599	3	1418.78	1418.78	0	-0.5	Specific	523.78	523.78	523.78	8.03	662	>hFBN1-Nterm 070820	1	DW030119_4.8658.8658.3	controllerType=0 controllerNumber=1 scan=8658	23.0996
07745:3	1	R.GQC[+57.021]IKPLFGAVTK.S	670		C[+57]	473.6	3	1418.78	1418.78	0	1.3	Specific	524.59	524.59	524.59	8.03	662	>hFBN1-Nterm 070820	1	DW030119_4.8526.8526.3	controllerType=0 controllerNumber=1 scan=8526	22.8581
07670:3	1	R.GQC[+57.021]IKPLFGAVTK.S	670		C[+57]	473.599	3	1418.78	1418.78	0	0.7	Specific	556.86	556.86	556.86	8.03	662	>hFBN1-Nterm 070820	1	DW030119_4.8467.8467.3	controllerType=0 controllerNumber=1 scan=8467	22.7425
07856:2	1	R.GQC[+57.021]IKPLFGAVTK.S	670		C[+57]	709.894	2	1418.78	1418.78	0	-0.4	Specific	734.85	734.85	734.85	12	662	>hFBN1-Nterm 070820	1	DW030119_4.8625.8625.2	controllerType=0 controllerNumber=1 scan=8625	23.039
07782:2	1	R.GQC[+57.021]IKPLFGAVTK.S	670		C[+57]	709.894	2	1418.78	1418.78	0	-0.8	Specific	770.65	770.65	770.65	13	662	>hFBN1-Nterm 070820	1	DW030119_4.8560.8560.2	controllerType=0 controllerNumber=1 scan=8560	22.9162
07714:2	1	R.GQC[+57.021]IKPLFGAVTK.S	670		C[+57]	709.894	2	1418.78	1418.78	0	-0.9	Specific	771.26	771.26	771.26	13	662	>hFBN1-Nterm 070820	1	DW030119_4.8502.8502.2	controllerType=0 controllerNumber=1 scan=8502	22.8073
07927:2	1	R.GQC[+57.021]IKPLFGAVTK.S	670		C[+57]	709.894	2	1418.78	1418.78	0	-0.9	Specific	782.3	782.3	782.3	13	662	>hFBN1-Nterm 070820	1	DW030119_4.8685.8685.2	controllerType=0 controllerNumber=1 scan=8685	23.1494
22470:5	1	K.SEC[+57.021]C[+57.021]C[+57.021]ASTEYAFGEPC[+57.021]QPC[+57.021]PAQNSAEYQALC[+57.021]SSGPGMTSAGSDINEC[+57.021]ALDPDIC[+57.021]PNGIC[+57.021]ENLR.G	683		C[+57]*9	1407.77	5	7034.83	7033.82	1	0.2	Specific	533.32	533.32	19.36	6.84	662	>hFBN1-Nterm 070820	1	DW030119_4.22435.22435.5	controllerType=0 controllerNumber=1 scan=22435	57.1584
13111:6	1	K.SEC[+57.021]C[+57.021]C[+57.021]ASTEYAFGEPC[+57.021]QPC[+57.021]PAQNSAEYQALC[+57.021]SSGPGMTSAGSDINEC[+57.021]ALDPDIC[+57.021]PNGIC[+57.021]ENLR.G	683		C[+57]*9	1173.14	6	7033.83	7033.82	0	0.9	Specific	858.94	858.94	16.72	14.04	662	>hFBN1-Nterm 070820	1	DW030119_4.13220.13220.6	controllerType=0 controllerNumber=1 scan=13220	32.0297
13106:5	1	K.SEC[+57.021]C[+57.021]C[+57.021]ASTEYAFGEPC[+57.021]QPC[+57.021]PAQNSAEYQALC[+57.021]SSGPGMTSAGSDINEC[+57.021]ALDPDIC[+57.021]PNGIC[+57.021]ENLR.G	683		C[+57]*9	1407.57	5	7033.82	7033.82	0	-0.1	Specific	1216.47	1216.47	19.01	21.04	662	>hFBN1-Nterm 070820	1	DW030119_4.13215.13215.5	controllerType=0 controllerNumber=1 scan=13215	32.0236
13110:4	1	K.SEC[+57.021]C[+57.021]C[+57.021]ASTEYAFGEPC[+57.021]QPC[+57.021]PAQNSAEYQALC[+57.021]SSGPGMTSAGSDINEC[+57.021]ALDPDIC[+57.021]PNGIC[+57.021]ENLR.G	683		C[+57]*9	1759.46	4	7034.81	7033.82	1	-1.5	Specific	1408.65	1408.65	19.84	24.75	662	>hFBN1-Nterm 070820	1	DW030119_4.13219.13219.4	controllerType=0 controllerNumber=1 scan=13219	32.0285
12642:3	1	R.[+14.016]GT[+365.132]YKC[+57.021]IC[+57.021]N[+0.984]S[+349.137]GYEVDSTGK.N	746	HexNAc(1)Hex(1),HexNAc(1)Fuc(1)	.[14], C[+57]*2, N[+1], S[+349], T[+365]	923.391	3	2768.16	2768.15	0	1.9	Specific	16.85	3.66	0	0.32	662	>hFBN1-Nterm 070820	1	DW030119_4.12787.12787.3	controllerType=0 controllerNumber=1 scan=12787	31.364
12969:4	1	R.[+14.016]GTYKC[+57.021]IC[+57.021]NS[+511.190]GYEVDSTGKNC[+57.021]VDINEC[+57.021]VLNS[+396.127]LLC[+57.021]DNGQC[+57.021]R.N	746	HexNAc(1)Hex(1)Fuc(1),Pent(3)	.[14], C[+57]*6, S[+396][+511]	1374.33	4	5494.3	5494.29	0	1.2	Specific	574.68	574.68	1.6	8.14	662	>hFBN1-Nterm 070820	1	DW030119_4.13088.13088.3	controllerType=0 controllerNumber=1 scan=13088	31.8316
18249:2	1	K.C[+57.021]IC[+57.021]NSGYEVDSTGK.N	750		C[+57]*2	795.329	2	1589.65	1589.66	0	-3.9	Specific	556.85	556.85	556.85	7.75	662	>hFBN1-Nterm 070820	1	DW030119_4.17983.17983.2	controllerType=0 controllerNumber=1 scan=17983	44.2266
22040:2	1	K.C[+57.021]IC[+57.021]NSGYEVDSTGK.N	750		C[+57]*2	795.331	2	1589.66	1589.66	0	-1.1	Specific	592.17	592.17	592.17	8.95	662	>hFBN1-Nterm 070820	1	DW030119_4.22052.22052.2	controllerType=0 controllerNumber=1 scan=22052	56.2329
06361:2	1	K.C[+57.021]IC[+57.021]NSGYEVDSTGK.N	750		C[+57]*2	795.332	2	1589.66	1589.66	0	0.4	Specific	615.06	615.06	615.06	10.24	662	>hFBN1-Nterm 070820	1	DW030119_4.7371.7371.2	controllerType=0 controllerNumber=1 scan=7371	20.5962
06120:2	1	K.C[+57.021]IC[+57.021]NSGYEVDSTGK.N	750		C[+57]*2	795.33	2	1589.65	1589.66	0	-3.4	Specific	671.08	671.08	671.08	10.95	662	>hFBN1-Nterm 070820	1	DW030119_4.7159.7159.2	controllerType=0 controllerNumber=1 scan=7159	20.2052
06028:2	1	K.C[+57.021]IC[+57.021]NSGYEVDSTGK.N	750		C[+57]*2	795.331	2	1589.65	1589.66	0	-1.8	Specific	717.81	698.67	698.67	11.95	662	>hFBN1-Nterm 070820	1	DW030119_4.7084.7084.2	controllerType=0 controllerNumber=1 scan=7084	20.0635
05790:2	1	K.C[+57.021]IC[+57.021]NSGYEVDSTGK.N	750		C[+57]*2	795.332	2	1589.66	1589.66	0	0.4	Specific	770.1	770.1	770.1	13.24	662	>hFBN1-Nterm 070820	1	DW030119_4.6879.6879.2	controllerType=0 controllerNumber=1 scan=6879	19.6686
05718:2	1	K.C[+57.021]IC[+57.021]NSGYEVDSTGK.N	750		C[+57]*2	795.332	2	1589.66	1589.66	0	-0.3	Specific	780.68	780.68	780.68	13.24	662	>hFBN1-Nterm 070820	1	DW030119_4.6813.6813.2	controllerType=0 controllerNumber=1 scan=6813	19.5433
05867:2	1	K.C[+57.021]IC[+57.021]NSGYEVDSTGK.N	750		C[+57]*2	795.332	2	1589.66	1589.66	0	-0.1	Specific	795.28	795.28	795.28	13.24	662	>hFBN1-Nterm 070820	1	DW030119_4.6945.6945.2	controllerType=0 controllerNumber=1 scan=6945	19.7925
05639:2	1	K.C[+57.021]IC[+57.021]NSGYEVDSTGK.N	750		C[+57]*2	795.332	2	1589.66	1589.66	0	-0.4	Specific	808.52	786.65	786.65	14.24	662	>hFBN1-Nterm 070820	1	DW030119_4.6747.6747.2	controllerType=0 controllerNumber=1 scan=6747	19.4157
05931:2	1	K.C[+57.021]IC[+57.021]NSGYEVDSTGK.N	750		C[+57]*2	795.331	2	1589.66	1589.66	0	-1	Specific	811.68	811.68	811.68	13.95	662	>hFBN1-Nterm 070820	1	DW030119_4.7001.7001.2	controllerType=0 controllerNumber=1 scan=7001	19.9054
05569:2	1	K.C[+57.021]IC[+57.021]NSGYEVDSTGK.N	750		C[+57]*2	795.332	2	1589.66	1589.66	0	0.2	Specific	832.38	832.38	832.38	14.24	662	>hFBN1-Nterm 070820	1	DW030119_4.6684.6684.2	controllerType=0 controllerNumber=1 scan=6684	19.2903
08629:2	1	K.C[+57.021]IC[+57.021]N[+0.984]SGYEVDSTGK.N	750		C[+57]*2, N[+1]	795.825	2	1590.64	1590.64	0	1.2	Specific	166.66	48.09	48.09	0.28	662	>hFBN1-Nterm 070820	1	DW030119_4.9288.9288.2	controllerType=0 controllerNumber=1 scan=9288	24.3228
06203:2	1	K.C[+57.021]IC[+57.021]N[+0.984]SGYEVDSTGK.N	750		C[+57]*2, N[+1]	795.824	2	1590.64	1590.64	0	-0.4	Specific	649.83	649.83	649.83	10.24	662	>hFBN1-Nterm 070820	1	DW030119_4.7225.7225.2	controllerType=0 controllerNumber=1 scan=7225	20.3225
06121:2	1	K.C[+57.021]IC[+57.021]N[+0.984]SGYEVDSTGK.N	750		C[+57]*2, N[+1]	795.825	2	1590.64	1590.64	0	1	Specific	698.7	693.84	693.84	11.24	662	>hFBN1-Nterm 070820	1	DW030119_4.7159.7159.2	controllerType=0 controllerNumber=1 scan=7159	20.2052
06362:2	1	K.C[+57.021]IC[+57.021]N[+0.984]SGYEVDSTGK.N	750		C[+57]*2, N[+1]	795.823	2	1590.64	1590.64	0	-0.9	Specific	713.88	713.88	713.88	11.95	662	>hFBN1-Nterm 070820	1	DW030119_4.7371.7371.2	controllerType=0 controllerNumber=1 scan=7371	20.5962
10800:2	1	K.C[+57.021][-17.027]IC[+57.021]NSGYEVDSTGK.N	750		C[-17][+57]*2	786.818	2	1572.63	1572.63	0	-0.5	Specific	736.62	731.01	731.01	12.24	662	>hFBN1-Nterm 070820	1	DW030119_4.11178.11178.2	controllerType=0 controllerNumber=1 scan=11178	28.0768
10607:2	1	K.C[+57.021][-17.027]IC[+57.021]NSGYEVDSTGK.N	750		C[-17][+57]*2	786.82	2	1572.63	1572.63	0	0.9	Specific	754.07	508.04	508.04	13.24	662	>hFBN1-Nterm 070820	1	DW030119_4.11008.11008.2	controllerType=0 controllerNumber=1 scan=11008	27.7161
10736:2	1	K.C[+57.021][-17.027]IC[+57.021]NSGYEVDSTGK.N	750		C[-17][+57]*2	786.819	2	1572.63	1572.63	0	0.4	Specific	769.53	727.67	727.67	13.24	662	>hFBN1-Nterm 070820	1	DW030119_4.11122.11122.2	controllerType=0 controllerNumber=1 scan=11122	27.9592
06290:2	1	K.C[+57.021]IC[+57.021]N[+0.984]SGYEVDSTGK.N	750		C[+57]*2, N[+1]	795.823	2	1590.64	1590.64	0	-0.8	Specific	781.52	772.48	772.48	13.24	662	>hFBN1-Nterm 070820	1	DW030119_4.7304.7304.2	controllerType=0 controllerNumber=1 scan=7304	20.4674
10673:2	1	K.C[+57.021][-17.027]IC[+57.021]NSGYEVDSTGK.N	750		C[-17][+57]*2	786.82	2	1572.63	1572.63	0	1	Specific	787.47	787.47	787.47	13.24	662	>hFBN1-Nterm 070820	1	DW030119_4.11067.11067.2	controllerType=0 controllerNumber=1 scan=11067	27.8428
11281:2	1	K.C[+57.021][-17.027]IC[+57.021]N[+0.984]SGYEVDSTGK.N	750		C[-17][+57]*2, N[+1]	787.31	2	1573.61	1573.61	0	-1.3	Specific	638.13	638.13	638.13	9.95	662	>hFBN1-Nterm 070820	1	DW030119_4.11592.11592.2	controllerType=0 controllerNumber=1 scan=11592	28.9488
11291:2	1	K.C[+57.021][-17.027]IC[+57.021]N[+0.984]SGYEVDSTGK.N	750		C[-17][+57]*2, N[+1]	787.31	2	1573.61	1573.61	0	-0.9	Specific	640.3	640.3	640.3	9.95	662	>hFBN1-Nterm 070820	1	DW030119_4.11600.11600.2	controllerType=0 controllerNumber=1 scan=11600	28.9661
08771:2	1	K.C[+57.021]IC[+57.021]N[+15.995]SGYEVD[+15.995]S[+162.053]TGK.N	750	Hex(1)	C[+57]*2, D[+16], N[+16], S[+162]	892.341	2	1783.67	1783.7	0	-14.5	Specific	92.43	92.43	0	0.13	662	>hFBN1-Nterm 070820	1	DW030119_4.9413.9413.2	controllerType=0 controllerNumber=1 scan=9413	24.5572
08207:2	1	K.C[+57.021]IC[+57.021]N[+15.995]S[+162.053]GYEVD[+15.995]STGK.N	750	Hex(1)	C[+57]*2, D[+16], N[+16], S[+162]	892.341	2	1783.68	1783.7	0	-13.4	Specific	105.38	105.38	8.4	0.13	662	>hFBN1-Nterm 070820	1	DW030119_4.8940.8940.2	controllerType=0 controllerNumber=1 scan=8940	23.6327
08283:2	1	K.C[+57.021]IC[+57.021]N[+15.995]S[+162.053]GYEVD[+15.995]STGK.N	750	Hex(1)	C[+57]*2, D[+16], N[+16], S[+162]	892.341	2	1783.68	1783.7	0	-13.6	Specific	115.85	115.85	8.4	0.13	662	>hFBN1-Nterm 070820	1	DW030119_4.9004.9004.2	controllerType=0 controllerNumber=1 scan=9004	23.7585
11624:2	1	K.C[+57.021]IC[+57.021]N[+15.995]SGYEVD[+15.995]S[+162.053]TGK.N	750	Hex(1)	C[+57]*2, D[+16], N[+16], S[+162]	892.34	2	1783.67	1783.7	0	-14.9	Specific	186.49	186.49	0	2.05	662	>hFBN1-Nterm 070820	1	DW030119_4.11879.11879.2	controllerType=0 controllerNumber=1 scan=11879	29.5351
18665:4	1	K.C[+57.021]IC[+57.021]NSGYEVDSTGKNC[+57.021]VDINEC[+57.021]VLNSLLC[+57.021]DNGQC[+57.021]R.N	750		C[+57]*6	1031.69	4	4123.73	4123.73	0	-2	Specific	300.84	300.84	14.42	4.26	662	>hFBN1-Nterm 070820	1	DW030119_4.18366.18366.4	controllerType=0 controllerNumber=1 scan=18366	45.1223
12968:3	1	K.C[+57.021]IC[+57.021]NSGYEVDSTGKNC[+57.021]VDINEC[+57.021]VLNSLLC[+57.021]DNGQC[+57.021]R.N	750		C[+57]*6	1374.91	3	4122.73	4123.73	-1	-0.6	Specific	878.61	857.94	370.54	15.69	662	>hFBN1-Nterm 070820	1	DW030119_4.13088.13088.3	controllerType=0 controllerNumber=1 scan=13088	31.8316
12955:4	1	K.C[+57.021]IC[+57.021]NSGYEVDSTGKNC[+57.021]VDINEC[+57.021]VLNSLLC[+57.021]DNGQC[+57.021]R.N	750		C[+57]*6	1031.69	4	4123.73	4123.73	0	-0.8	Specific	1036.8	1036.8	55.19	18.46	662	>hFBN1-Nterm 070820	1	DW030119_4.13077.13077.4	controllerType=0 controllerNumber=1 scan=13077	31.8152
22481:3	1	K.NC[+57.021]VDINEC[+57.021]VLNSLLC[+57.021]DNGQC[+57.021]R.N	764		C[+57]*4	851.702	3	2553.09	2553.09	0	-1.4	Specific	740.55	740.55	740.55	11.62	662	>hFBN1-Nterm 070820	1	DW030119_4.22446.22446.3	controllerType=0 controllerNumber=1 scan=22446	57.1849
13140:2	1	K.NC[+57.021]VDINEC[+57.021]VLNSLLC[+57.021]DNGQC[+57.021]R.N	764		C[+57]*4	1277.05	2	2553.09	2553.09	0	-1.8	Specific	920.14	879.34	879.34	15.85	662	>hFBN1-Nterm 070820	1	DW030119_4.13247.13247.2	controllerType=0 controllerNumber=1 scan=13247	32.0716
15152:3	1	K.NC[+57.021]VDINEC[+57.021]VLN[+0.984]SLLC[+57.021]DNGQC[+57.021]R.N	764		C[+57]*4, N[+1]	852.04	3	2554.1	2554.08	0	10.2	Specific	4.81	4.81	0	0.09	662	>hFBN1-Nterm 070820	1	DW030119_4.15017.15017.3	controllerType=0 controllerNumber=1 scan=15017	35.9126
18728:3	1	K.NC[+57.021]VDINEC[+57.021]VLNSLLC[+57.021]DN[+0.984]GQC[+57.021]R.N	764		C[+57]*4, N[+1]	852.036	3	2554.09	2554.08	0	6	Specific	284.77	284.77	71.48	3.95	662	>hFBN1-Nterm 070820	1	DW030119_4.18423.18423.3	controllerType=0 controllerNumber=1 scan=18423	45.2546
13473:3	1	K.NC[+57.021]VDINEC[+57.021]VLN[+0.984]SLLC[+57.021]DNGQC[+57.021]R.N	764		C[+57]*4, N[+1]	852.037	3	2554.1	2554.08	0	6.8	Specific	300.24	300.24	4.63	2.15	662	>hFBN1-Nterm 070820	1	DW030119_4.13547.13547.3	controllerType=0 controllerNumber=1 scan=13547	32.5436
13206:3	1	K.NC[+57.021]VDINEC[+57.021]VLNSLLC[+57.021]DN[+0.984]GQC[+57.021]R.N	764		C[+57]*4, N[+1]	852.032	3	2554.08	2554.08	0	0.6	Specific	688.89	688.89	138.94	10.91	662	>hFBN1-Nterm 070820	1	DW030119_4.13311.13311.3	controllerType=0 controllerNumber=1 scan=13311	32.1685
13218:2	1	K.NC[+57.021]VDINEC[+57.021]VLNSLLC[+57.021]DN[+0.984]GQC[+57.021]R.N	764		C[+57]*4, N[+1]	1277.54	2	2554.08	2554.08	0	-0.6	Specific	753.84	751.85	10.04	13.14	662	>hFBN1-Nterm 070820	1	DW030119_4.13322.13322.2	controllerType=0 controllerNumber=1 scan=13322	32.1849
12664:3	1	K.NC[+57.021]VDINEC[+57.021]VLN[+0.984]SLLC[+57.021]DNGQC[+57.021]R.N	764		C[+57]*4, N[+1]	852.032	3	2554.08	2554.08	0	0.4	Specific	777.71	777.71	150.15	12.91	662	>hFBN1-Nterm 070820	1	DW030119_4.12808.12808.3	controllerType=0 controllerNumber=1 scan=12808	31.3989
05788:6	1	K.[+14.016]NC[+57.021]VDINEC[+57.021]VLNS[+264.085]LLC[+57.021]DNGQC[+57.021]RNT[+365.132]PGSFVC[+57.021]TC[+57.021]PK.G	764	Pent(2),HexNAc(1)Hex(1)	.[14], C[+57]*6, S[+264], T[+365]	758.493	6	4545.92	4544.92	1	0.6	Specific	258.2	258.2	1.2	4.44	662	>hFBN1-Nterm 070820	1	DW030119_4.6876.6876.3	controllerType=0 controllerNumber=1 scan=6876	19.6612
06580:3	1	R.N[+15.995]T[+132.042]PGS[+802.286]FVC[+57.021]TC[+57.021]PK.G	785	Pent(1),HexNAc(1)Hex(1)Fuc(1)NeuAc(1)	C[+57]*2, N[+16], S[+802], T[+132]	773.306	3	2317.9	2317.93	0	-11.8	Specific	185.87	123.96	1.81	0.13	662	>hFBN1-Nterm 070820	1	DW030119_4.7551.7551.3	controllerType=0 controllerNumber=1 scan=7551	20.9378
06409:3	1	R.N[+0.984]T[+146.058]PGS[+802.286]FVC[+57.021]TC[+57.021]PK.G	785	Fuc(1),HexNAc(1)Hex(1)Fuc(1)NeuAc(1)	C[+57]*2, N[+1], S[+802], T[+146]	772.977	3	2316.92	2316.94	0	-8	Specific	217.34	156.83	3.6	0.02	662	>hFBN1-Nterm 070820	1	DW030119_4.7410.7410.3	controllerType=0 controllerNumber=1 scan=7410	20.6726
06252:3	1	R.N[+0.984]T[+146.058]PGS[+802.286]FVC[+57.021]TC[+57.021]PK.G	785	Fuc(1),HexNAc(1)Hex(1)Fuc(1)NeuAc(1)	C[+57]*2, N[+1], S[+802], T[+146]	772.976	3	2316.91	2316.94	0	-9.4	Specific	278.71	178.61	3.6	0.3	662	>hFBN1-Nterm 070820	1	DW030119_4.7268.7268.3	controllerType=0 controllerNumber=1 scan=7268	20.4009
10343:3	1	R.NTPGSFVC[+57.021]TC[+57.021]PKGFIYK.P	785		C[+57]*2	659.324	3	1975.96	1975.94	0	8.4	Specific	3.11	3.11	3.11	0.09	662	>hFBN1-Nterm 070820	1	DW030119_4.10788.10788.2	controllerType=0 controllerNumber=1 scan=10788	27.2565
08170:2	1	K.GFIYKPDLK.T	797			540.808	2	1080.61	1080.61	0	-0.6	Specific	126.61	109.38	109.38	0.16	662	>hFBN1-Nterm 070820	1	DW030119_4.8909.8909.2	controllerType=0 controllerNumber=1 scan=8909	23.574
08159:2	1	K.GFIYKPDLK.T	797			540.808	2	1080.61	1080.61	0	-0.6	Specific	282.59	282.59	282.59	3.12	662	>hFBN1-Nterm 070820	1	DW030119_4.8901.8901.4	controllerType=0 controllerNumber=1 scan=8901	23.5605
08011:2	1	K.GFIYKPDLK.T	797			540.807	2	1080.61	1080.61	0	-1.4	Specific	383.23	245.2	245.2	3.05	662	>hFBN1-Nterm 070820	1	DW030119_4.8764.8764.2	controllerType=0 controllerNumber=1 scan=8764	23.2993
22122:2	1	K.GFIYKPDLK.T	797			540.808	2	1080.61	1080.61	0	-0.8	Specific	537.88	429.58	429.58	7.1	662	>hFBN1-Nterm 070820	1	DW030119_4.22126.22126.2	controllerType=0 controllerNumber=1 scan=22126	56.4094
18341:2	1	K.GFIYKPDLK.T	797			540.807	2	1080.61	1080.61	0	-1.7	Specific	550.72	405.62	405.62	6.81	662	>hFBN1-Nterm 070820	1	DW030119_4.18065.18065.2	controllerType=0 controllerNumber=1 scan=18065	44.4178
07180:2	1	K.GFIYKPDLK.T	797			540.809	2	1080.61	1080.61	0	1.3	Specific	577.73	377.51	377.51	8.3	662	>hFBN1-Nterm 070820	1	DW030119_4.8046.8046.2	controllerType=0 controllerNumber=1 scan=8046	21.941
07464:2	1	K.GFIYKPDLK.T	797			540.808	2	1080.61	1080.61	0	0.1	Specific	585.52	406.92	406.92	8.3	662	>hFBN1-Nterm 070820	1	DW030119_4.8285.8285.2	controllerType=0 controllerNumber=1 scan=8285	22.4091
07542:2	1	K.GFIYKPDLK.T	797			540.808	2	1080.61	1080.61	0	-0.3	Specific	604.82	414.05	414.05	9.3	662	>hFBN1-Nterm 070820	1	DW030119_4.8352.8352.2	controllerType=0 controllerNumber=1 scan=8352	22.5313
07708:2	1	K.GFIYKPDLK.T	797			540.809	2	1080.61	1080.61	0	1.4	Specific	629.99	426.91	426.91	9.3	662	>hFBN1-Nterm 070820	1	DW030119_4.8497.8497.2	controllerType=0 controllerNumber=1 scan=8497	22.7973
07261:2	1	K.GFIYKPDLK.T	797			540.808	2	1080.61	1080.61	0	0.1	Specific	640.12	416.23	416.23	9.3	662	>hFBN1-Nterm 070820	1	DW030119_4.8108.8108.2	controllerType=0 controllerNumber=1 scan=8108	22.066
07630:2	1	K.GFIYKPDLK.T	797			540.808	2	1080.61	1080.61	0	-0.3	Specific	642.11	462.59	462.59	9.3	662	>hFBN1-Nterm 070820	1	DW030119_4.8430.8430.2	controllerType=0 controllerNumber=1 scan=8430	22.6766
07389:2	1	K.GFIYKPDLK.T	797			540.808	2	1080.61	1080.61	0	0.5	Specific	642.33	445.89	445.89	9.3	662	>hFBN1-Nterm 070820	1	DW030119_4.8218.8218.2	controllerType=0 controllerNumber=1 scan=8218	22.2865
07322:2	1	K.GFIYKPDLK.T	797			540.808	2	1080.61	1080.61	0	0.9	Specific	654.12	462.12	462.12	10.3	662	>hFBN1-Nterm 070820	1	DW030119_4.8163.8163.2	controllerType=0 controllerNumber=1 scan=8163	22.1774
[truncated: 1,241 more rows]

## Sheet: DW_072220_3
Query #:z	Protein Rank	Peptide < ProteinMetrics Confidential >	Starting position	Glycans NHFAGNa	Modification Type(s)	Observed m/z	z	Observed (M+H)	Calc. mass (M+H)	Off-by-x error	Mass error (ppm)	Cleavage	Score	Delta	Delta Mod	|Log Prob|	# of unique peptides	Protein Name	Protein DB number	Comment	Scan #	Scan Time
[truncated: 907 more rows]

[truncated: 1 more sheets: DW_072220_4]
