# Supplementary material for: POGLUT2 and POGLUT3 O-glucosylate multiple EGF repeats in fibrillin-1, -2, and LTBP1 and promote secretion of fibrillin-1
Source: J Biol Chem. 2021 Aug 17;297(3):101055. doi: 10.1016/j.jbc.2021.101055 (PMC8405936; doi:10.1016/j.jbc.2021.101055)
Supplement: Supplemental Table S27 [file mmc25.xlsx]

## Sheet: Sheet 1
Table S27: Trypsin digestion of recombinant human FBN1-N expressed in POGLUT3 knockout HEK293T cells.
Each tab is a biological replicate.

## Sheet: DW_030119_2
Query #:z	Protein Rank	Peptide < ProteinMetrics Confidential >	Starting position	Glycans NHFAGNa	Modification Type(s)	Observed m/z	z	Observed (M+H)	Calc. mass (M+H)	Off-by-x error	Mass error (ppm)	Cleavage	Score	Delta	Delta Mod	|Log Prob|	# of unique peptides	Protein Name	Protein DB number	Comment	Scan #	Scan Time
11779:4	1	R.TGAC[+57.021]QDVDEC[+57.021]QAIPGLC[+57.021]QGGNC[+57.021]INTVGSFEC[+57.021]K.C	243		C[+57]*5	887.129	4	3545.49	3545.49	0	2	Specific	737.38	737.38	737.38	9.64	433	>hFBN1-Nterm 070820	1	DW030119_2.12072.12072.4	controllerType=0 controllerNumber=1 scan=12072	31.2262
11817:3	1	R.TGAC[+57.021]QDVDEC[+57.021]QAIPGLC[+57.021]QGGNC[+57.021]INTVGSFEC[+57.021]K.C	243		C[+57]*5	1182.5	3	3545.49	3545.49	0	0.7	Specific	833.73	833.73	833.73	12.56	433	>hFBN1-Nterm 070820	1	DW030119_2.12105.12105.3	controllerType=0 controllerNumber=1 scan=12105	31.2958
11743:3	1	R.TGAC[+57.021]QDVDEC[+57.021]QAIPGLC[+57.021]QGGNC[+57.021]INTVGSFEC[+57.021]K.C	243		C[+57]*5	1182.5	3	3545.49	3545.49	0	1.2	Specific	936.05	936.05	936.05	14.56	433	>hFBN1-Nterm 070820	1	DW030119_2.12042.12042.3	controllerType=0 controllerNumber=1 scan=12042	31.1659
11684:3	1	R.TGAC[+57.021]QDVDEC[+57.021]QAIPGLC[+57.021]QGGNC[+57.021]INTVGSFEC[+57.021]K.C	243		C[+57]*5	1182.5	3	3545.49	3545.49	0	1.4	Specific	954.81	954.81	954.81	15.56	433	>hFBN1-Nterm 070820	1	DW030119_2.11989.11989.3	controllerType=0 controllerNumber=1 scan=11989	31.0484
20634:3	1	R.T[+162.053]GAC[+57.021]QDVDEC[+57.021]QAIPGLC[+57.021]QGGNC[+57.021]INTVGSFEC[+57.021]K.C	243	Hex(1)	C[+57]*5, T[+162]	1236.52	3	3707.55	3707.54	0	4.2	Specific	198.27	198.27	6.92	2.13	433	>hFBN1-Nterm 070820	1	DW030119_2.21224.21224.3	controllerType=0 controllerNumber=1 scan=21224	56.7563
17121:3	1	R.TGAC[+57.021]QDVDEC[+57.021]QAIPGLC[+57.021]QGGNC[+57.021]INTVGS[+162.053]FEC[+57.021]K.C	243	Hex(1)	C[+57]*5, S[+162]	1236.52	3	3707.54	3707.54	0	0.2	Specific	408.23	408.23	8.82	6.02	433	>hFBN1-Nterm 070820	1	DW030119_2.17304.17304.3	controllerType=0 controllerNumber=1 scan=17304	44.8699
11439:4	1	R.TGAC[+57.021]QDVDEC[+57.021]QAIPGLC[+57.021]QGGNC[+57.021]INTVGS[+162.053]FEC[+57.021]K.C	243	Hex(1)	C[+57]*5, S[+162]	927.64	4	3707.54	3707.54	0	0.1	Specific	847.87	847.87	13.81	12.56	433	>hFBN1-Nterm 070820	1	DW030119_2.11776.11776.4	controllerType=0 controllerNumber=1 scan=11776	30.5933
11241:4	1	R.TGAC[+57.021]QDVDEC[+57.021]QAIPGLC[+57.021]QGGNC[+57.021]INTVGS[+162.053]FEC[+57.021]K.C	243	Hex(1)	C[+57]*5, S[+162]	927.641	4	3707.54	3707.54	0	0.9	Specific	854.11	854.11	24.65	13.56	433	>hFBN1-Nterm 070820	1	DW030119_2.11604.11604.4	controllerType=0 controllerNumber=1 scan=11604	30.2136
11300:4	1	R.TGAC[+57.021]QDVDEC[+57.021]QAIPGLC[+57.021]QGGNC[+57.021]INTVGS[+162.053]FEC[+57.021]K.C	243	Hex(1)	C[+57]*5, S[+162]	927.643	4	3707.55	3707.54	0	2.6	Specific	854.52	854.52	26.98	12.64	433	>hFBN1-Nterm 070820	1	DW030119_2.11657.11657.4	controllerType=0 controllerNumber=1 scan=11657	30.3355
11713:3	1	R.TGAC[+57.021]QDVDEC[+57.021]QAIPGLC[+57.021]QGGNC[+57.021]INTVGS[+162.053]FEC[+57.021]K.C	243	Hex(1)	C[+57]*5, S[+162]	1236.52	3	3707.53	3707.54	0	-2	Specific	931.15	931.15	28.32	14.03	433	>hFBN1-Nterm 070820	1	DW030119_2.12014.12014.3	controllerType=0 controllerNumber=1 scan=12014	31.1022
11366:4	1	R.TGAC[+57.021]QDVDEC[+57.021]QAIPGLC[+57.021]QGGNC[+57.021]INTVGS[+162.053]FEC[+57.021]K.C	243	Hex(1)	C[+57]*5, S[+162]	927.641	4	3707.54	3707.54	0	1.1	Specific	932.35	932.35	26.91	14.56	433	>hFBN1-Nterm 070820	1	DW030119_2.11713.11713.4	controllerType=0 controllerNumber=1 scan=11713	30.4594
11539:3	1	R.TGAC[+57.021]QDVDEC[+57.021]QAIPGLC[+57.021]QGGNC[+57.021]INTVGS[+162.053]FEC[+57.021]K.C	243	Hex(1)	C[+57]*5, S[+162]	1236.51	3	3707.53	3707.54	0	-2.9	Specific	940.2	940.2	28	14.03	433	>hFBN1-Nterm 070820	1	DW030119_2.11864.11864.3	controllerType=0 controllerNumber=1 scan=11864	30.7746
11391:3	1	R.TGAC[+57.021]QDVDEC[+57.021]QAIPGLC[+57.021]QGGNC[+57.021]INTVGS[+162.053]FEC[+57.021]K.C	243	Hex(1)	C[+57]*5, S[+162]	1236.52	3	3707.54	3707.54	0	0.7	Specific	960.69	960.69	25.43	15.56	433	>hFBN1-Nterm 070820	1	DW030119_2.11735.11735.3	controllerType=0 controllerNumber=1 scan=11735	30.5071
11205:3	1	R.TGAC[+57.021]QDVDEC[+57.021]QAIPGLC[+57.021]QGGNC[+57.021]INTVGS[+162.053]FEC[+57.021]K.C	243	Hex(1)	C[+57]*5, S[+162]	1236.52	3	3707.54	3707.54	0	1.3	Specific	982.35	982.35	26.8	15.56	433	>hFBN1-Nterm 070820	1	DW030119_2.11574.11574.3	controllerType=0 controllerNumber=1 scan=11574	30.1434
11456:3	1	R.TGAC[+57.021]QDVDEC[+57.021]QAIPGLC[+57.021]QGGNC[+57.021]INTVGS[+162.053]FEC[+57.021]K.C	243	Hex(1)	C[+57]*5, S[+162]	1236.52	3	3707.54	3707.54	0	0.4	Specific	988.53	988.53	27.33	15.56	433	>hFBN1-Nterm 070820	1	DW030119_2.11792.11792.3	controllerType=0 controllerNumber=1 scan=11792	30.6267
11263:3	1	R.TGAC[+57.021]QDVDEC[+57.021]QAIPGLC[+57.021]QGGNC[+57.021]INTVGS[+162.053]FEC[+57.021]K.C	243	Hex(1)	C[+57]*5, S[+162]	1236.52	3	3707.55	3707.54	0	2.6	Specific	990.84	990.84	26.2	14.64	433	>hFBN1-Nterm 070820	1	DW030119_2.11624.11624.3	controllerType=0 controllerNumber=1 scan=11624	30.2608
11328:3	1	R.TGAC[+57.021]QDVDEC[+57.021]QAIPGLC[+57.021]QGGNC[+57.021]INTVGS[+162.053]FEC[+57.021]K.C	243	Hex(1)	C[+57]*5, S[+162]	1236.52	3	3707.55	3707.54	0	2.5	Specific	1032.21	1032.21	25.65	15.64	433	>hFBN1-Nterm 070820	1	DW030119_2.11679.11679.3	controllerType=0 controllerNumber=1 scan=11679	30.3846
11231:3	1	R.TGAC[+57.021]QDVDEC[+57.021]QAIPGLC[+57.021]QGGNC[+57.021]IN[+15.995]TVGS[+162.053]FEC[+57.021]K.C	243	Hex(1)	C[+57]*5, N[+16], S[+162]	1241.85	3	3723.54	3723.53	0	2.5	Specific	858.8	858.8	28.59	12.64	433	>hFBN1-Nterm 070820	1	DW030119_2.11595.11595.3	controllerType=0 controllerNumber=1 scan=11595	30.1921
11360:3	1	R.TGAC[+57.021]QDVDEC[+57.021]QAIPGLC[+57.021]QGGNC[+57.021]IN[+15.995]TVGS[+162.053]FEC[+57.021]K.C	243	Hex(1)	C[+57]*5, N[+16], S[+162]	1241.85	3	3723.54	3723.53	0	1.1	Specific	862.89	847.84	20.46	13.56	433	>hFBN1-Nterm 070820	1	DW030119_2.11707.11707.3	controllerType=0 controllerNumber=1 scan=11707	30.4453
11291:3	1	R.TGAC[+57.021]QDVDEC[+57.021]QAIPGLC[+57.021]QGGNC[+57.021]IN[+15.995]TVGS[+162.053]FEC[+57.021]K.C	243	Hex(1)	C[+57]*5, N[+16], S[+162]	1241.85	3	3723.55	3723.53	0	3.8	Specific	896.05	866.55	18.07	12.64	433	>hFBN1-Nterm 070820	1	DW030119_2.11649.11649.3	controllerType=0 controllerNumber=1 scan=11649	30.3169
17208:3	1	K.C[+57.021]EDIDEC[+57.021]STIPGIC[+57.021]EGGEC[+57.021]TNTVSSYFC[+57.021]K.C	288		C[+57]*5	1130.12	3	3388.34	3388.34	0	0.9	Specific	392.27	392.27	366.54	6.69	433	>hFBN1-Nterm 070820	1	DW030119_2.17385.17385.3	controllerType=0 controllerNumber=1 scan=17385	45.0599
20758:3	1	K.C[+57.021]EDIDEC[+57.021]STIPGIC[+57.021]EGGEC[+57.021]TNTVSSYFC[+57.021]K.C	288		C[+57]*5	1130.12	3	3388.35	3388.34	0	1.5	Specific	584.31	584.31	428.32	8.52	433	>hFBN1-Nterm 070820	1	DW030119_2.21331.21331.3	controllerType=0 controllerNumber=1 scan=21331	57.0172
12025:3	1	K.C[+57.021]EDIDEC[+57.021]STIPGIC[+57.021]EGGEC[+57.021]TNTVSSYFC[+57.021]K.C	288		C[+57]*5	1130.12	3	3388.35	3388.34	0	2.1	Specific	919.49	890.68	738.52	14.6	433	>hFBN1-Nterm 070820	1	DW030119_2.12289.12289.3	controllerType=0 controllerNumber=1 scan=12289	31.6165
12036:2	1	K.C[+57.021]EDIDEC[+57.021]STIPGIC[+57.021]EGGEC[+57.021]TNTVSSYFC[+57.021]K.C	288		C[+57]*5	1694.67	2	3388.34	3388.34	0	-0.2	Specific	959.66	803.52	673.37	16.86	433	>hFBN1-Nterm 070820	1	DW030119_2.12300.12300.2	controllerType=0 controllerNumber=1 scan=12300	31.6343
20426:2	1	R.C[+57.021]IPTPGSYR.C	467		C[+57]	525.755	2	1050.5	1050.5	0	-1.1	Specific	217.29	217.29	217.29	2.06	433	>hFBN1-Nterm 070820	1	DW030119_2.21037.21037.2	controllerType=0 controllerNumber=1 scan=21037	56.2973
05273:2	1	R.C[+57.021]IPTPGSYR.C	467		C[+57]	525.756	2	1050.5	1050.5	0	0.6	Specific	450.85	358.47	358.47	3.49	433	>hFBN1-Nterm 070820	1	DW030119_2.6602.6602.2	controllerType=0 controllerNumber=1 scan=6602	19.6073
06327:2	1	R.C[+57.021]IPTPGS[+162.053]YR.C	467	Hex(1)	C[+57], S[+162]	606.782	2	1212.56	1212.56	0	-0.4	Specific	167.08	167.08	18.43	1.95	433	>hFBN1-Nterm 070820	1	DW030119_2.7469.7469.3	controllerType=0 controllerNumber=1 scan=7469	21.4223
05292:2	1	R.C[+57.021]IPTPGS[+162.053]YR.C	467	Hex(1)	C[+57], S[+162]	606.782	2	1212.56	1212.56	0	0.3	Specific	180.91	180.91	7.64	1.92	433	>hFBN1-Nterm 070820	1	DW030119_2.6620.6620.3	controllerType=0 controllerNumber=1 scan=6620	19.6431
20407:2	1	R.C[+57.021]IPTPGS[+162.053]YR.C	467	Hex(1)	C[+57], S[+162]	606.781	2	1212.55	1212.56	0	-2	Specific	268.93	268.93	28.68	2.6	433	>hFBN1-Nterm 070820	1	DW030119_2.21020.21020.2	controllerType=0 controllerNumber=1 scan=21020	56.2569
16857:2	1	R.C[+57.021]IPTPGS[+162.053]YR.C	467	Hex(1)	C[+57], S[+162]	606.781	2	1212.56	1212.56	0	-1.3	Specific	287.05	287.05	27.92	2.67	433	>hFBN1-Nterm 070820	1	DW030119_2.17060.17060.2	controllerType=0 controllerNumber=1 scan=17060	44.2836
05457:2	1	R.C[+57.021]IPTPGS[+162.053]YR.C	467	Hex(1)	C[+57], S[+162]	606.782	2	1212.56	1212.56	0	0.2	Specific	347.61	347.61	31.07	4.82	433	>hFBN1-Nterm 070820	1	DW030119_2.6763.6763.2	controllerType=0 controllerNumber=1 scan=6763	19.941
05060:2	1	R.C[+57.021]IPTPGS[+162.053]YR.C	467	Hex(1)	C[+57], S[+162]	606.781	2	1212.56	1212.56	0	-0.9	Specific	352.63	352.63	23.91	3.3	433	>hFBN1-Nterm 070820	1	DW030119_2.6425.6425.2	controllerType=0 controllerNumber=1 scan=6425	19.2458
05529:2	1	R.C[+57.021]IPTPGS[+162.053]YR.C	467	Hex(1)	C[+57], S[+162]	606.782	2	1212.56	1212.56	0	-0.1	Specific	394.86	394.86	29.93	4.51	433	>hFBN1-Nterm 070820	1	DW030119_2.6823.6823.2	controllerType=0 controllerNumber=1 scan=6823	20.0611
05134:2	1	R.C[+57.021]IPTPGS[+162.053]YR.C	467	Hex(1)	C[+57], S[+162]	606.782	2	1212.56	1212.56	0	-0.2	Specific	399.48	399.48	30.31	5.19	433	>hFBN1-Nterm 070820	1	DW030119_2.6488.6488.2	controllerType=0 controllerNumber=1 scan=6488	19.3747
05198:2	1	R.C[+57.021]IPTPGS[+162.053]YR.C	467	Hex(1)	C[+57], S[+162]	606.782	2	1212.56	1212.56	0	0.1	Specific	404.91	404.91	30.73	6.65	433	>hFBN1-Nterm 070820	1	DW030119_2.6542.6542.2	controllerType=0 controllerNumber=1 scan=6542	19.4855
05389:2	1	R.C[+57.021]IPTPGS[+162.053]YR.C	467	Hex(1)	C[+57], S[+162]	606.782	2	1212.56	1212.56	0	0.1	Specific	407.53	407.53	30.65	4.8	433	>hFBN1-Nterm 070820	1	DW030119_2.6707.6707.2	controllerType=0 controllerNumber=1 scan=6707	19.8196
05264:2	1	R.C[+57.021]IPTPGS[+162.053]YR.C	467	Hex(1)	C[+57], S[+162]	606.782	2	1212.56	1212.56	0	0	Specific	428	428	31.65	5.48	433	>hFBN1-Nterm 070820	1	DW030119_2.6597.6597.2	controllerType=0 controllerNumber=1 scan=6597	19.5983
05603:2	1	R.C[+57.021]IPTPGS[+162.053]YR.C	467	Hex(1)	C[+57], S[+162]	606.782	2	1212.56	1212.56	0	-0.4	Specific	428.98	428.98	31.16	4.8	433	>hFBN1-Nterm 070820	1	DW030119_2.6886.6886.2	controllerType=0 controllerNumber=1 scan=6886	20.1884
05326:2	1	R.C[+57.021]IPTPGS[+162.053]YR.C	467	Hex(1)	C[+57], S[+162]	606.782	2	1212.56	1212.56	0	0.4	Specific	434.16	434.16	41.9	5.1	433	>hFBN1-Nterm 070820	1	DW030119_2.6652.6652.2	controllerType=0 controllerNumber=1 scan=6652	19.711
07432:4	1	R.GEC[+57.021]IDVDEC[+57.021]EKNPC[+57.021]AGGEC[+57.021]INNQGSYTC[+57.021]QC[+57.021]R.A	488		C[+57]*6	920.862	4	3680.42	3680.42	0	0.4	Specific	626.19	626.19	626.19	8.98	433	>hFBN1-Nterm 070820	1	DW030119_2.8407.8407.4	controllerType=0 controllerNumber=1 scan=8407	23.37
07342:4	1	R.GEC[+57.021]IDVDEC[+57.021]EKNPC[+57.021]AGGEC[+57.021]INNQGSYTC[+57.021]QC[+57.021]R.A	488		C[+57]*6	920.86	4	3680.42	3680.42	0	-1.6	Specific	806.48	773.75	773.75	12.98	433	>hFBN1-Nterm 070820	1	DW030119_2.8330.8330.4	controllerType=0 controllerNumber=1 scan=8330	23.2108
07444:3	1	R.GEC[+57.021]IDVDEC[+57.021]EKNPC[+57.021]AGGEC[+57.021]INNQGSYTC[+57.021]QC[+57.021]R.A	488		C[+57]*6	1227.48	3	3680.43	3680.42	0	0.6	Specific	1133.6	1133.6	1133.6	19.32	433	>hFBN1-Nterm 070820	1	DW030119_2.8417.8417.3	controllerType=0 controllerNumber=1 scan=8417	23.3936
07332:3	1	R.GEC[+57.021]IDVDEC[+57.021]EKNPC[+57.021]AGGEC[+57.021]INNQGSYTC[+57.021]QC[+57.021]R.A	488		C[+57]*6	1227.48	3	3680.42	3680.42	0	-1.8	Specific	1245.96	1203.32	1203.32	21.32	433	>hFBN1-Nterm 070820	1	DW030119_2.8320.8320.3	controllerType=0 controllerNumber=1 scan=8320	23.1892
07368:4	1	R.GEC[+57.021]IDVDEC[+57.021]EKNPC[+57.021]AGGEC[+57.021]INNQGS[+162.053]YTC[+57.021]QC[+57.021]R.A	488	Hex(1)	C[+57]*6, S[+162]	961.373	4	3842.47	3842.48	0	-1.8	Specific	851.5	851.5	2.4	13.45	433	>hFBN1-Nterm 070820	1	DW030119_2.8353.8353.4	controllerType=0 controllerNumber=1 scan=8353	23.2584
07212:4	1	R.GEC[+57.021]IDVDEC[+57.021]EKNPC[+57.021]AGGEC[+57.021]INNQGS[+162.053]YTC[+57.021]QC[+57.021]R.A	488	Hex(1)	C[+57]*6, S[+162]	961.375	4	3842.48	3842.48	0	1.1	Specific	946.2	946.2	2.4	14.98	433	>hFBN1-Nterm 070820	1	DW030119_2.8216.8216.4	controllerType=0 controllerNumber=1 scan=8216	22.9747
07136:4	1	R.GEC[+57.021]IDVDEC[+57.021]EKNPC[+57.021]AGGEC[+57.021]INNQGS[+162.053]YTC[+57.021]QC[+57.021]R.A	488	Hex(1)	C[+57]*6, S[+162]	961.376	4	3842.48	3842.48	0	1.6	Specific	1039.51	986.16	2.4	16.98	433	>hFBN1-Nterm 070820	1	DW030119_2.8142.8142.4	controllerType=0 controllerNumber=1 scan=8142	22.8244
07263:3	1	R.GEC[+57.021]IDVDEC[+57.021]EKNPC[+57.021]AGGEC[+57.021]INNQGS[+162.053]YTC[+57.021]QC[+57.021]R.A	488	Hex(1)	C[+57]*6, S[+162]	1281.5	3	3842.48	3842.48	0	1.5	Specific	1430.02	1427.47	2.4	25.32	433	>hFBN1-Nterm 070820	1	DW030119_2.8261.8261.3	controllerType=0 controllerNumber=1 scan=8261	23.0677
07146:3	1	R.GEC[+57.021]IDVDEC[+57.021]EKNPC[+57.021]AGGEC[+57.021]INNQGS[+162.053]YTC[+57.021]QC[+57.021]R.A	488	Hex(1)	C[+57]*6, S[+162]	1281.5	3	3842.48	3842.48	0	0.5	Specific	1452.93	1400.59	2.4	26.32	433	>hFBN1-Nterm 070820	1	DW030119_2.8151.8151.3	controllerType=0 controllerNumber=1 scan=8151	22.8412
07201:3	1	R.GEC[+57.021]IDVDEC[+57.021]EKNPC[+57.021]AGGEC[+57.021]INNQGS[+162.053]YTC[+57.021]QC[+57.021]R.A	488	Hex(1)	C[+57]*6, S[+162]	1281.5	3	3842.47	3842.48	0	-0.4	Specific	1583.09	1504.46	2.4	28.31	433	>hFBN1-Nterm 070820	1	DW030119_2.8205.8205.3	controllerType=0 controllerNumber=1 scan=8205	22.9529
07397:4	1	R.GEC[+57.021]IDVDEC[+57.021]EKNPC[+57.021]AGGEC[+57.021]IN[+15.995]NQGS[+162.053]YTC[+57.021]QC[+57.021]R.A	488	Hex(1)	C[+57]*6, N[+16], S[+162]	965.37	4	3858.46	3858.47	0	-3	Specific	767.1	761.4	2.4	11.45	433	>hFBN1-Nterm 070820	1	DW030119_2.8377.8377.4	controllerType=0 controllerNumber=1 scan=8377	23.3101
07680:4	1	R.GEC[+57.021]IDVDEC[+57.021]EKNPC[+57.021]AGGEC[+57.021]IN[+15.995]NQGS[+162.053]YTC[+57.021]QC[+57.021]R.A	488	Hex(1)	C[+57]*6, N[+16], S[+162]	965.37	4	3858.46	3858.47	0	-3.3	Specific	825.91	775.96	2.4	12.45	433	>hFBN1-Nterm 070820	1	DW030119_2.8603.8603.4	controllerType=0 controllerNumber=1 scan=8603	23.7824
07116:4	1	R.GEC[+57.021]IDVDEC[+57.021]EKNPC[+57.021]AGGEC[+57.021]IN[+15.995]NQGS[+162.053]YTC[+57.021]QC[+57.021]R.A	488	Hex(1)	C[+57]*6, N[+16], S[+162]	965.376	4	3858.48	3858.47	0	2.9	Specific	951.49	908.56	2.4	15.06	433	>hFBN1-Nterm 070820	1	DW030119_2.8122.8122.4	controllerType=0 controllerNumber=1 scan=8122	22.7814
07249:4	1	R.GEC[+57.021]IDVDEC[+57.021]EKNPC[+57.021]AGGEC[+57.021]IN[+15.995]NQGS[+162.053]YTC[+57.021]QC[+57.021]R.A	488	Hex(1)	C[+57]*6, N[+16], S[+162]	965.373	4	3858.47	3858.47	0	-0.2	Specific	955.15	955.15	2.4	15.98	433	>hFBN1-Nterm 070820	1	DW030119_2.8249.8249.4	controllerType=0 controllerNumber=1 scan=8249	23.0415
07179:4	1	R.GEC[+57.021]IDVDEC[+57.021]EKNPC[+57.021]AGGEC[+57.021]IN[+15.995]NQGS[+162.053]YTC[+57.021]QC[+57.021]R.A	488	Hex(1)	C[+57]*6, N[+16], S[+162]	965.373	4	3858.47	3858.47	0	-0.1	Specific	1004.43	1004.43	2.4	16.98	433	>hFBN1-Nterm 070820	1	DW030119_2.8182.8182.4	controllerType=0 controllerNumber=1 scan=8182	22.9047
07691:3	1	R.GEC[+57.021]IDVDEC[+57.021]EKNPC[+57.021]AGGEC[+57.021]IN[+15.995]NQGS[+162.053]YTC[+57.021]QC[+57.021]R.A	488	Hex(1)	C[+57]*6, N[+16], S[+162]	1286.82	3	3858.46	3858.47	0	-3	Specific	1082.41	1080.01	2.4	17.79	433	>hFBN1-Nterm 070820	1	DW030119_2.8611.8611.3	controllerType=0 controllerNumber=1 scan=8611	23.8017
07333:3	1	R.GEC[+57.021]IDVDEC[+57.021]EKNPC[+57.021]AGGEC[+57.021]IN[+15.995]NQGS[+162.053]YTC[+57.021]QC[+57.021]R.A	488	Hex(1)	C[+57]*6, N[+16], S[+162]	1286.83	3	3858.48	3858.47	0	2	Specific	1261.7	1232.75	2.4	21.39	433	>hFBN1-Nterm 070820	1	DW030119_2.8321.8321.3	controllerType=0 controllerNumber=1 scan=8321	23.1914
07261:3	1	R.GEC[+57.021]IDVDEC[+57.021]EKNPC[+57.021]AGGEC[+57.021]IN[+15.995]NQGS[+162.053]YTC[+57.021]QC[+57.021]R.A	488	Hex(1)	C[+57]*6, N[+16], S[+162]	1286.83	3	3858.47	3858.47	0	-0.5	Specific	1408.02	1408.02	2.4	25.32	433	>hFBN1-Nterm 070820	1	DW030119_2.8259.8259.3	controllerType=0 controllerNumber=1 scan=8259	23.0643
07200:3	1	R.GEC[+57.021]IDVDEC[+57.021]EKNPC[+57.021]AGGEC[+57.021]IN[+15.995]NQGS[+162.053]YTC[+57.021]QC[+57.021]R.A	488	Hex(1)	C[+57]*6, N[+16], S[+162]	1286.83	3	3858.47	3858.47	0	0.1	Specific	1421.38	1421.38	2.4	25.32	433	>hFBN1-Nterm 070820	1	DW030119_2.8204.8204.3	controllerType=0 controllerNumber=1 scan=8204	22.9507
07134:3	1	R.GEC[+57.021]IDVDEC[+57.021]EKNPC[+57.021]AGGEC[+57.021]IN[+15.995]NQGS[+162.053]YTC[+57.021]QC[+57.021]R.A	488	Hex(1)	C[+57]*6, N[+16], S[+162]	1286.83	3	3858.48	3858.47	0	1.2	Specific	1514.32	1512.19	2.4	27.32	433	>hFBN1-Nterm 070820	1	DW030119_2.8140.8140.3	controllerType=0 controllerNumber=1 scan=8140	22.821
10720:4	1	R.C[+57.021]INTDGSFHC[+57.021]VC[+57.021]NAGFHVTR.D	548		C[+57]*3	588.758	4	2352.01	2352.01	0	1.1	Specific	189.9	189.9	189.9	2.11	433	>hFBN1-Nterm 070820	1	DW030119_2.11164.11164.3	controllerType=0 controllerNumber=1 scan=11164	29.252
08092:4	1	R.C[+57.021]INTDGSFHC[+57.021]VC[+57.021]NAGFHVTR.D	548		C[+57]*3	588.757	4	2352.01	2352.01	0	0	Specific	338.19	338.19	338.19	3.43	433	>hFBN1-Nterm 070820	1	DW030119_2.8934.8934.3	controllerType=0 controllerNumber=1 scan=8934	24.4511
10497:4	1	R.C[+57.021]INTDGSFHC[+57.021]VC[+57.021]NAGFHVTR.D	548		C[+57]*3	588.758	4	2352.01	2352.01	0	1	Specific	472.63	472.63	472.63	6.05	433	>hFBN1-Nterm 070820	1	DW030119_2.10976.10976.3	controllerType=0 controllerNumber=1 scan=10976	28.8313
07623:4	1	R.C[+57.021]INTDGSFHC[+57.021]VC[+57.021]NAGFHVTR.D	548		C[+57]*3	588.757	4	2352	2352.01	0	-0.7	Specific	789.25	789.25	299.42	12.63	433	>hFBN1-Nterm 070820	1	DW030119_2.8558.8558.4	controllerType=0 controllerNumber=1 scan=8558	23.6852
07902:4	1	R.C[+57.021]INTDGSFHC[+57.021]VC[+57.021]NAGFHVTR.D	548		C[+57]*3	588.756	4	2352	2352.01	0	-1.7	Specific	803.65	798.71	305.65	13.63	433	>hFBN1-Nterm 070820	1	DW030119_2.8773.8773.4	controllerType=0 controllerNumber=1 scan=8773	24.1379
07776:4	1	R.C[+57.021]INTDGSFHC[+57.021]VC[+57.021]NAGFHVTR.D	548		C[+57]*3	588.756	4	2352	2352.01	0	-1.5	Specific	817.76	817.76	260.78	13.63	433	>hFBN1-Nterm 070820	1	DW030119_2.8673.8673.4	controllerType=0 controllerNumber=1 scan=8673	23.9344
20464:4	1	R.C[+57.021]INTDGSFHC[+57.021]VC[+57.021]NAGFHVTR.D	548		C[+57]*3	588.756	4	2352	2352.01	0	-1.4	Specific	909.44	909.44	360.07	15.63	433	>hFBN1-Nterm 070820	1	DW030119_2.21070.21070.4	controllerType=0 controllerNumber=1 scan=21070	56.3769
11802:4	1	R.C[+57.021]INTDGSFHC[+57.021]VC[+57.021]NAGFHVTR.D	548		C[+57]*3	588.758	4	2352.01	2352.01	0	0.6	Specific	977.46	977.46	977.46	16.63	433	>hFBN1-Nterm 070820	1	DW030119_2.12091.12091.4	controllerType=0 controllerNumber=1 scan=12091	31.2671
11639:4	1	R.C[+57.021]INTDGSFHC[+57.021]VC[+57.021]NAGFHVTR.D	548		C[+57]*3	588.757	4	2352.01	2352.01	0	0.1	Specific	1002.7	1002.7	1002.7	17.63	433	>hFBN1-Nterm 070820	1	DW030119_2.11951.11951.4	controllerType=0 controllerNumber=1 scan=11951	30.9631
07340:3	1	R.C[+57.021]INTDGSFHC[+57.021]VC[+57.021]NAGFHVTR.D	548		C[+57]*3	784.674	3	2352.01	2352.01	0	0.2	Specific	1004.09	1004.09	1004.09	17.45	433	>hFBN1-Nterm 070820	1	DW030119_2.8328.8328.3	controllerType=0 controllerNumber=1 scan=8328	23.2065
16908:4	1	R.C[+57.021]INTDGSFHC[+57.021]VC[+57.021]NAGFHVTR.D	548		C[+57]*3	588.756	4	2352	2352.01	0	-1.6	Specific	1009.24	1009.24	370.08	17.63	433	>hFBN1-Nterm 070820	1	DW030119_2.17103.17103.4	controllerType=0 controllerNumber=1 scan=17103	44.3856
07285:4	1	R.C[+57.021]INTDGSFHC[+57.021]VC[+57.021]NAGFHVTR.D	548		C[+57]*3	588.757	4	2352.01	2352.01	0	-0.1	Specific	1038.01	1038.01	1038.01	17.63	433	>hFBN1-Nterm 070820	1	DW030119_2.8283.8283.4	controllerType=0 controllerNumber=1 scan=8283	23.1142
07413:4	1	R.C[+57.021]INTDGSFHC[+57.021]VC[+57.021]NAGFHVTR.D	548		C[+57]*3	588.757	4	2352.01	2352.01	0	0.2	Specific	1039.44	1039.44	1039.44	17.63	433	>hFBN1-Nterm 070820	1	DW030119_2.8391.8391.4	controllerType=0 controllerNumber=1 scan=8391	23.3394
07552:4	1	R.C[+57.021]INTDGSFHC[+57.021]VC[+57.021]NAGFHVTR.D	548		C[+57]*3	588.758	4	2352.01	2352.01	0	0.7	Specific	1055.7	1055.7	1055.7	18.63	433	>hFBN1-Nterm 070820	1	DW030119_2.8500.8500.4	controllerType=0 controllerNumber=1 scan=8500	23.5685
07348:4	1	R.C[+57.021]INTDGSFHC[+57.021]VC[+57.021]NAGFHVTR.D	548		C[+57]*3	588.758	4	2352.01	2352.01	0	0.8	Specific	1056.15	1056.15	1056.15	18.63	433	>hFBN1-Nterm 070820	1	DW030119_2.8336.8336.4	controllerType=0 controllerNumber=1 scan=8336	23.2247
07483:4	1	R.C[+57.021]INTDGSFHC[+57.021]VC[+57.021]NAGFHVTR.D	548		C[+57]*3	588.757	4	2352.01	2352.01	0	0.3	Specific	1057.92	1057.92	1057.92	18.63	433	>hFBN1-Nterm 070820	1	DW030119_2.8446.8446.4	controllerType=0 controllerNumber=1 scan=8446	23.4557
07402:3	1	R.C[+57.021]INTDGSFHC[+57.021]VC[+57.021]NAGFHVTR.D	548		C[+57]*3	784.673	3	2352.01	2352.01	0	-0.4	Specific	1080.69	1074.28	524.2	18.45	433	>hFBN1-Nterm 070820	1	DW030119_2.8383.8383.3	controllerType=0 controllerNumber=1 scan=8383	23.322
11866:4	1	R.C[+57.021]IN[+15.995]TDGSFHC[+57.021]VC[+57.021]NAGFHVTR.D	548		C[+57]*3, N[+16]	592.755	4	2368	2368	0	-1.8	Specific	139.96	139.96	20.69	1.96	433	>hFBN1-Nterm 070820	1	DW030119_2.12144.12144.2	controllerType=0 controllerNumber=1 scan=12144	31.3749
16917:4	1	R.C[+57.021]IN[+15.995]TDGSFHC[+57.021]VC[+57.021]NAGFHVTR.D	548		C[+57]*3, N[+16]	592.755	4	2368	2368	0	-0.9	Specific	371	371	46.61	6.79	433	>hFBN1-Nterm 070820	1	DW030119_2.17113.17113.4	controllerType=0 controllerNumber=1 scan=17113	44.4092
07548:4	1	R.C[+57.021]IN[+15.995]TDGSFHC[+57.021]VC[+57.021]NAGFHVTR.D	548		C[+57]*3, N[+16]	592.756	4	2368	2368	0	0.5	Specific	1002.12	997.59	172.99	17.63	433	>hFBN1-Nterm 070820	1	DW030119_2.8496.8496.4	controllerType=0 controllerNumber=1 scan=8496	23.558
07472:4	1	R.C[+57.021]IN[+15.995]TDGSFHC[+57.021]VC[+57.021]NAGFHVTR.D	548		C[+57]*3, N[+16]	592.756	4	2368	2368	0	0.5	Specific	1002.52	993.15	168.21	17.63	433	>hFBN1-Nterm 070820	1	DW030119_2.8437.8437.4	controllerType=0 controllerNumber=1 scan=8437	23.4374
07399:4	1	R.C[+57.021]IN[+15.995]TDGSFHC[+57.021]VC[+57.021]NAGFHVTR.D	548		C[+57]*3, N[+16]	592.756	4	2368	2368	0	0.5	Specific	1008.08	991.57	162.33	17.63	433	>hFBN1-Nterm 070820	1	DW030119_2.8380.8380.4	controllerType=0 controllerNumber=1 scan=8380	23.3175
07331:4	1	R.C[+57.021]IN[+15.995]TDGSFHC[+57.021]VC[+57.021]NAGFHVTR.D	548		C[+57]*3, N[+16]	592.756	4	2368	2368	0	-0.3	Specific	1033.61	998.85	170.8	17.63	433	>hFBN1-Nterm 070820	1	DW030119_2.8319.8319.4	controllerType=0 controllerNumber=1 scan=8319	23.187
16890:4	1	R.C[+57.021]INTDGS[+162.053]FHC[+57.021]VC[+57.021]NAGFHVTR.D	548	Hex(1)	C[+57]*3, S[+162]	629.269	4	2514.06	2514.06	0	-1.6	Specific	793.98	793.98	0	12.63	433	>hFBN1-Nterm 070820	1	DW030119_2.17090.17090.4	controllerType=0 controllerNumber=1 scan=17090	44.3555
06798:3	1	R.C[+57.021]INTDGS[+162.053]FHC[+57.021]VC[+57.021]NAGFHVTR.D	548	Hex(1)	C[+57]*3, S[+162]	838.692	3	2514.06	2514.06	0	0.6	Specific	838.23	832.47	4.8	13.45	433	>hFBN1-Nterm 070820	1	DW030119_2.7860.7860.3	controllerType=0 controllerNumber=1 scan=7860	22.2477
06739:4	1	R.C[+57.021]INT[+162.053]DGSFHC[+57.021]VC[+57.021]NAGFHVTR.D	548	Hex(1)	C[+57]*3, T[+162]	629.271	4	2514.06	2514.06	0	0.8	Specific	943.11	943.11	0	15.63	433	>hFBN1-Nterm 070820	1	DW030119_2.7811.7811.4	controllerType=0 controllerNumber=1 scan=7811	22.1507
06952:4	1	R.C[+57.021]INTDGSFHC[+57.021]VC[+57.021]NAGFHVT[+162.053]R.D	548	Hex(1)	C[+57]*3, T[+162]	629.271	4	2514.06	2514.06	0	1.2	Specific	995.49	995.49	2.29	16.63	433	>hFBN1-Nterm 070820	1	DW030119_2.7996.7996.4	controllerType=0 controllerNumber=1 scan=7996	22.528
06814:4	1	R.C[+57.021]INTDGS[+162.053]FHC[+57.021]VC[+57.021]NAGFHVTR.D	548	Hex(1)	C[+57]*3, S[+162]	629.271	4	2514.06	2514.06	0	0.6	Specific	1043.81	1043.81	4.8	17.63	433	>hFBN1-Nterm 070820	1	DW030119_2.7875.7875.4	controllerType=0 controllerNumber=1 scan=7875	22.2806
06887:4	1	R.C[+57.021]INTDGS[+162.053]FHC[+57.021]VC[+57.021]NAGFHVTR.D	548	Hex(1)	C[+57]*3, S[+162]	629.271	4	2514.06	2514.06	0	1.3	Specific	1056.9	1056.9	4.25	18.63	433	>hFBN1-Nterm 070820	1	DW030119_2.7941.7941.4	controllerType=0 controllerNumber=1 scan=7941	22.4146
14570:4	1	R.C[+57.021]IN[+15.995]T[+162.053]DGSFHC[+57.021]VC[+57.021]NAGFHVTR.D	548	Hex(1)	C[+57]*3, N[+16], T[+162]	633.27	4	2530.06	2530.05	0	2	Specific	196.35	196.35	0	1.99	433	>hFBN1-Nterm 070820	1	DW030119_2.14558.14558.4	controllerType=0 controllerNumber=1 scan=14558	36.6514
14475:4	1	R.C[+57.021]IN[+15.995]T[+162.053]DGSFHC[+57.021]VC[+57.021]NAGFHVTR.D	548	Hex(1)	C[+57]*3, N[+16], T[+162]	633.275	4	2530.08	2530.05	0	9.8	Specific	205.07	205.07	0	2.01	433	>hFBN1-Nterm 070820	1	DW030119_2.14471.14471.4	controllerType=0 controllerNumber=1 scan=14471	36.4308
14435:4	1	R.C[+57.021]IN[+15.995]T[+162.053]DGSFHC[+57.021]VC[+57.021]NAGFHVTR.D	548	Hex(1)	C[+57]*3, N[+16], T[+162]	633.271	4	2530.06	2530.05	0	2.4	Specific	244.18	244.18	0	2.64	433	>hFBN1-Nterm 070820	1	DW030119_2.14431.14431.4	controllerType=0 controllerNumber=1 scan=14431	36.3269
10148:4	1	R.C[+57.021]IN[+15.995]T[+162.053]DGSFHC[+57.021]VC[+57.021]NAGFHVTR.D	548	Hex(1)	C[+57]*3, N[+16], T[+162]	633.269	4	2530.06	2530.05	0	0.6	Specific	256.13	237.64	0	2.59	433	>hFBN1-Nterm 070820	1	DW030119_2.10676.10676.4	controllerType=0 controllerNumber=1 scan=10676	28.1716
11495:4	1	R.C[+57.021]IN[+15.995]T[+162.053]DGSFHC[+57.021]VC[+57.021]NAGFHVTR.D	548	Hex(1)	C[+57]*3, N[+16], T[+162]	633.269	4	2530.06	2530.05	0	0.7	Specific	307.96	307.96	0	3.34	433	>hFBN1-Nterm 070820	1	DW030119_2.11826.11826.3	controllerType=0 controllerNumber=1 scan=11826	30.6973
11574:4	1	R.C[+57.021]IN[+15.995]TDGS[+162.053]FHC[+57.021]VC[+57.021]NAGFHVTR.D	548	Hex(1)	C[+57]*3, N[+16], S[+162]	633.269	4	2530.05	2530.05	0	-0.7	Specific	745.28	738.68	0	11.63	433	>hFBN1-Nterm 070820	1	DW030119_2.11894.11894.4	controllerType=0 controllerNumber=1 scan=11894	30.8394
09647:4	1	R.C[+57.021]IN[+15.995]TDGS[+162.053]FHC[+57.021]VC[+57.021]NAGFHVTR.D	548	Hex(1)	C[+57]*3, N[+16], S[+162]	633.269	4	2530.06	2530.05	0	0.7	Specific	783.88	763.15	0	12.63	433	>hFBN1-Nterm 070820	1	DW030119_2.10255.10255.4	controllerType=0 controllerNumber=1 scan=10255	27.231
07216:4	1	R.C[+57.021]IN[+15.995]TDGS[+162.053]FHC[+57.021]VC[+57.021]NAGFHVTR.D	548	Hex(1)	C[+57]*3, N[+16], S[+162]	633.267	4	2530.05	2530.05	0	-3.6	Specific	858.59	858.59	4.27	14.1	433	>hFBN1-Nterm 070820	1	DW030119_2.8219.8219.4	controllerType=0 controllerNumber=1 scan=8219	22.9798
06766:3	1	R.C[+57.021]IN[+15.995]TDGS[+162.053]FHC[+57.021]VC[+57.021]NAGFHVTR.D	548	Hex(1)	C[+57]*3, N[+16], S[+162]	844.023	3	2530.06	2530.05	0	0.5	Specific	875.66	850.04	5.53	14.45	433	>hFBN1-Nterm 070820	1	DW030119_2.7833.7833.3	controllerType=0 controllerNumber=1 scan=7833	22.1946
09513:4	1	R.C[+57.021]IN[+15.995]TDGS[+162.053]FHC[+57.021]VC[+57.021]NAGFHVTR.D	548	Hex(1)	C[+57]*3, N[+16], S[+162]	633.268	4	2530.05	2530.05	0	-1	Specific	875.93	854.58	0	14.63	433	>hFBN1-Nterm 070820	1	DW030119_2.10146.10146.4	controllerType=0 controllerNumber=1 scan=10146	26.9884
16889:4	1	R.C[+57.021]IN[+15.995]TDGS[+162.053]FHC[+57.021]VC[+57.021]NAGFHVTR.D	548	Hex(1)	C[+57]*3, N[+16], S[+162]	633.268	4	2530.05	2530.05	0	-2.3	Specific	877.16	859.81	0	14.1	433	>hFBN1-Nterm 070820	1	DW030119_2.17089.17089.4	controllerType=0 controllerNumber=1 scan=17089	44.3533
20447:4	1	R.C[+57.021]IN[+15.995]TDGS[+162.053]FHC[+57.021]VC[+57.021]NAGFHVTR.D	548	Hex(1)	C[+57]*3, N[+16], S[+162]	633.268	4	2530.05	2530.05	0	-1.7	Specific	879.87	878.9	0	14.63	433	>hFBN1-Nterm 070820	1	DW030119_2.21054.21054.4	controllerType=0 controllerNumber=1 scan=21054	56.3386
10965:4	1	R.C[+57.021]IN[+15.995]TDGS[+162.053]FHC[+57.021]VC[+57.021]NAGFHVTR.D	548	Hex(1)	C[+57]*3, N[+16], S[+162]	633.268	4	2530.05	2530.05	0	-1	Specific	895.92	875.54	0	14.63	433	>hFBN1-Nterm 070820	1	DW030119_2.11368.11368.4	controllerType=0 controllerNumber=1 scan=11368	29.6851
11248:4	1	R.C[+57.021]IN[+15.995]TDGS[+162.053]FHC[+57.021]VC[+57.021]NAGFHVTR.D	548	Hex(1)	C[+57]*3, N[+16], S[+162]	633.27	4	2530.06	2530.05	0	0.8	Specific	899.41	877.06	6	14.63	433	>hFBN1-Nterm 070820	1	DW030119_2.11610.11610.4	controllerType=0 controllerNumber=1 scan=11610	30.2266
10564:4	1	R.C[+57.021]IN[+15.995]TDGS[+162.053]FHC[+57.021]VC[+57.021]NAGFHVTR.D	548	Hex(1)	C[+57]*3, N[+16], S[+162]	633.269	4	2530.05	2530.05	0	-0.8	Specific	908.09	862.21	0	15.63	433	>hFBN1-Nterm 070820	1	DW030119_2.11035.11035.4	controllerType=0 controllerNumber=1 scan=11035	28.962
07110:4	1	R.C[+57.021]IN[+15.995]TDGS[+162.053]FHC[+57.021]VC[+57.021]NAGFHVTR.D	548	Hex(1)	C[+57]*3, N[+16], S[+162]	633.269	4	2530.05	2530.05	0	0.2	Specific	947.26	915.42	4.62	15.63	433	>hFBN1-Nterm 070820	1	DW030119_2.8117.8117.4	controllerType=0 controllerNumber=1 scan=8117	22.7711
11699:4	1	R.C[+57.021]IN[+15.995]TDGS[+162.053]FHC[+57.021]VC[+57.021]NAGFHVTR.D	548	Hex(1)	C[+57]*3, N[+16], S[+162]	633.27	4	2530.06	2530.05	0	0.8	Specific	961.09	931.59	2.36	16.63	433	>hFBN1-Nterm 070820	1	DW030119_2.12002.12002.4	controllerType=0 controllerNumber=1 scan=12002	31.0763
11828:4	1	R.C[+57.021]IN[+15.995]T[+162.053]DGSFHC[+57.021]VC[+57.021]NAGFHVTR.D	548	Hex(1)	C[+57]*3, N[+16], T[+162]	633.27	4	2530.06	2530.05	0	0.8	Specific	962.35	940.06	0	16.63	433	>hFBN1-Nterm 070820	1	DW030119_2.12114.12114.4	controllerType=0 controllerNumber=1 scan=12114	31.3166
06908:4	1	R.C[+57.021]IN[+15.995]T[+162.053]DGSFHC[+57.021]VC[+57.021]NAGFHVTR.D	548	Hex(1)	C[+57]*3, N[+16], T[+162]	633.269	4	2530.06	2530.05	0	0.5	Specific	971.6	955.2	0	16.63	433	>hFBN1-Nterm 070820	1	DW030119_2.7961.7961.4	controllerType=0 controllerNumber=1 scan=7961	22.4557
06849:4	1	R.C[+57.021]IN[+15.995]T[+162.053]DGSFHC[+57.021]VC[+57.021]NAGFHVTR.D	548	Hex(1)	C[+57]*3, N[+16], T[+162]	633.269	4	2530.05	2530.05	0	0	Specific	999.14	988.2	0	16.63	433	>hFBN1-Nterm 070820	1	DW030119_2.7906.7906.4	controllerType=0 controllerNumber=1 scan=7906	22.3441
11760:4	1	R.C[+57.021]IN[+15.995]T[+162.053]DGSFHC[+57.021]VC[+57.021]NAGFHVTR.D	548	Hex(1)	C[+57]*3, N[+16], T[+162]	633.269	4	2530.05	2530.05	0	-0.3	Specific	1005.15	962.49	6.75	17.63	433	>hFBN1-Nterm 070820	1	DW030119_2.12056.12056.4	controllerType=0 controllerNumber=1 scan=12056	31.1931
06790:4	1	R.C[+57.021]IN[+15.995]T[+162.053]DGSFHC[+57.021]VC[+57.021]NAGFHVTR.D	548	Hex(1)	C[+57]*3, N[+16], T[+162]	633.269	4	2530.06	2530.05	0	0.7	Specific	1008.91	985.03	7	17.63	433	>hFBN1-Nterm 070820	1	DW030119_2.7853.7853.4	controllerType=0 controllerNumber=1 scan=7853	22.2355
11937:4	1	R.C[+57.021]IN[+15.995]TDGSFHC[+57.021]VC[+57.021]NAGFHVT[+162.053]R.D	548	Hex(1)	C[+57]*3, N[+16], T[+162]	633.269	4	2530.05	2530.05	0	-0.6	Specific	1018.3	986.01	7.16	17.63	433	>hFBN1-Nterm 070820	1	DW030119_2.12205.12205.4	controllerType=0 controllerNumber=1 scan=12205	31.4822
06725:4	1	R.C[+57.021]IN[+15.995]TDGS[+162.053]FHC[+57.021]VC[+57.021]NAGFHVTR.D	548	Hex(1)	C[+57]*3, N[+16], S[+162]	633.269	4	2530.06	2530.05	0	0.3	Specific	1025.64	1006.83	4.7	17.63	433	>hFBN1-Nterm 070820	1	DW030119_2.7798.7798.4	controllerType=0 controllerNumber=1 scan=7798	22.1248
10840:2	1	R.NMC[+57.021]LNGMC[+57.021]INEDGSFK.C	582		C[+57]*2	945.381	2	1889.76	1889.76	0	-4.9	Specific	268.53	268.53	268.53	4.66	433	>hFBN1-Nterm 070820	1	DW030119_2.11266.11266.2	controllerType=0 controllerNumber=1 scan=11266	29.4628
10641:2	1	R.NMC[+57.021]LNGMC[+57.021]INEDGSFK.C	582		C[+57]*2	945.387	2	1889.77	1889.76	0	0.9	Specific	615.22	615.22	615.22	10.18	433	>hFBN1-Nterm 070820	1	DW030119_2.11097.11097.2	controllerType=0 controllerNumber=1 scan=11097	29.1016
10573:2	1	R.NMC[+57.021]LNGMC[+57.021]INEDGSFK.C	582		C[+57]*2	945.388	2	1889.77	1889.76	0	2	Specific	669.52	658.34	658.34	10.26	433	>hFBN1-Nterm 070820	1	DW030119_2.11043.11043.2	controllerType=0 controllerNumber=1 scan=11043	28.9805
20579:2	1	R.NMC[+57.021]LNGMC[+57.021]INEDGS[+162.053]FK.C	582	Hex(1)	C[+57]*2, S[+162]	1026.42	2	2051.82	2051.82	0	2.8	Specific	501.18	501.18	162.28	6.89	433	>hFBN1-Nterm 070820	1	DW030119_2.21173.21173.2	controllerType=0 controllerNumber=1 scan=21173	56.6232
17037:2	1	R.NMC[+57.021]LNGMC[+57.021]INEDGS[+162.053]FK.C	582	Hex(1)	C[+57]*2, S[+162]	1026.41	2	2051.82	2051.82	0	0.5	Specific	574.13	574.13	184.06	9.18	433	>hFBN1-Nterm 070820	1	DW030119_2.17224.17224.2	controllerType=0 controllerNumber=1 scan=17224	44.6713
09889:3	1	R.NMC[+57.021]LNGMC[+57.021]INEDGS[+162.053]FK.C	582	Hex(1)	C[+57]*2, S[+162]	684.612	3	2051.82	2051.82	0	2.1	Specific	586.09	560.29	173.89	7.92	433	>hFBN1-Nterm 070820	1	DW030119_2.10452.10452.3	controllerType=0 controllerNumber=1 scan=10452	27.6781
10308:2	1	R.NMC[+57.021]LNGMC[+57.021]INEDGS[+162.053]FK.C	582	Hex(1)	C[+57]*2, S[+162]	1026.4	2	2051.8	2051.82	0	-8.2	Specific	641.88	604.42	237.09	9.03	433	>hFBN1-Nterm 070820	1	DW030119_2.10815.10815.2	controllerType=0 controllerNumber=1 scan=10815	28.472
10020:3	1	R.NMC[+57.021]LNGMC[+57.021]INEDGS[+162.053]FK.C	582	Hex(1)	C[+57]*2, S[+162]	684.611	3	2051.82	2051.82	0	1	Specific	642.85	639.68	195.15	9.84	433	>hFBN1-Nterm 070820	1	DW030119_2.10564.10564.3	controllerType=0 controllerNumber=1 scan=10564	27.9255
09950:3	1	R.NMC[+57.021]LNGMC[+57.021]INEDGS[+162.053]FK.C	582	Hex(1)	C[+57]*2, S[+162]	684.611	3	2051.82	2051.82	0	0.2	Specific	660.02	636.35	207.69	10.84	433	>hFBN1-Nterm 070820	1	DW030119_2.10503.10503.3	controllerType=0 controllerNumber=1 scan=10503	27.7936
10118:2	1	R.NMC[+57.021]LNGMC[+57.021]INEDGS[+162.053]FK.C	582	Hex(1)	C[+57]*2, S[+162]	1026.41	2	2051.82	2051.82	0	-0.3	Specific	737.66	732.98	259.66	12.18	433	>hFBN1-Nterm 070820	1	DW030119_2.10651.10651.2	controllerType=0 controllerNumber=1 scan=10651	28.1151
09923:2	1	R.NMC[+57.021]LNGMC[+57.021]INEDGS[+162.053]FK.C	582	Hex(1)	C[+57]*2, S[+162]	1026.41	2	2051.82	2051.82	0	1.1	Specific	750.44	736.99	291.31	13.18	433	>hFBN1-Nterm 070820	1	DW030119_2.10480.10480.2	controllerType=0 controllerNumber=1 scan=10480	27.7436
10047:2	1	R.NMC[+57.021]LNGMC[+57.021]INEDGS[+162.053]FK.C	582	Hex(1)	C[+57]*2, S[+162]	1026.41	2	2051.82	2051.82	0	1.5	Specific	762.14	742.95	290.31	13.18	433	>hFBN1-Nterm 070820	1	DW030119_2.10591.10591.2	controllerType=0 controllerNumber=1 scan=10591	27.9856
09985:2	1	R.NMC[+57.021]LNGMC[+57.021]INEDGS[+162.053]FK.C	582	Hex(1)	C[+57]*2, S[+162]	1026.41	2	2051.82	2051.82	0	0.6	Specific	768.28	753.88	288.08	13.18	433	>hFBN1-Nterm 070820	1	DW030119_2.10535.10535.2	controllerType=0 controllerNumber=1 scan=10535	27.862
09866:2	1	R.NMC[+57.021]LNGMC[+57.021]INEDGS[+162.053]FK.C	582	Hex(1)	C[+57]*2, S[+162]	1026.41	2	2051.82	2051.82	0	1.5	Specific	784.05	784.05	296.79	13.18	433	>hFBN1-Nterm 070820	1	DW030119_2.10432.10432.2	controllerType=0 controllerNumber=1 scan=10432	27.6328
08379:2	1	R.N[+15.995]MC[+57.021]LNGMC[+57.021]INEDGS[+162.053]FK.C	582	Hex(1)	C[+57]*2, N[+16], S[+162]	1034.41	2	2067.82	2067.81	0	1.3	Specific	687.68	687.68	7.96	11.18	433	>hFBN1-Nterm 070820	1	DW030119_2.9165.9165.2	controllerType=0 controllerNumber=1 scan=9165	24.9305
08439:2	1	R.N[+15.995]MC[+57.021]LNGMC[+57.021]INEDGS[+162.053]FK.C	582	Hex(1)	C[+57]*2, N[+16], S[+162]	1034.41	2	2067.81	2067.81	0	1.1	Specific	736.43	693.29	2.8	12.18	433	>hFBN1-Nterm 070820	1	DW030119_2.9220.9220.2	controllerType=0 controllerNumber=1 scan=9220	25.0459
01945:2	1	R.C[+57.021]VNTDGSYR.C	630		C[+57]	536.23	2	1071.45	1071.45	0	0.7	Specific	494.77	476.84	476.84	5.27	433	>hFBN1-Nterm 070820	1	DW030119_2.3700.3700.2	controllerType=0 controllerNumber=1 scan=3700	13.1589
02301:2	1	R.C[+57.021]VNTDGSYR.C	630		C[+57]	536.229	2	1071.45	1071.45	0	-1.1	Specific	548.81	513.52	513.52	5.48	433	>hFBN1-Nterm 070820	1	DW030119_2.4023.4023.2	controllerType=0 controllerNumber=1 scan=4023	13.905
02182:2	1	R.C[+57.021]VNTDGSYR.C	630		C[+57]	536.229	2	1071.45	1071.45	0	-1.6	Specific	554.8	519.53	519.53	5.19	433	>hFBN1-Nterm 070820	1	DW030119_2.3914.3914.2	controllerType=0 controllerNumber=1 scan=3914	13.6551
02239:2	1	R.C[+57.021]VNTDGSYR.C	630		C[+57]	536.23	2	1071.45	1071.45	0	-0.6	Specific	570.77	522.3	522.3	6.34	433	>hFBN1-Nterm 070820	1	DW030119_2.3969.3969.2	controllerType=0 controllerNumber=1 scan=3969	13.7829
02064:2	1	R.C[+57.021]VNTDGSYR.C	630		C[+57]	536.229	2	1071.45	1071.45	0	-1.2	Specific	573.94	503.72	503.72	6.64	433	>hFBN1-Nterm 070820	1	DW030119_2.3807.3807.2	controllerType=0 controllerNumber=1 scan=3807	13.4079
02001:2	1	R.C[+57.021]VNTDGSYR.C	630		C[+57]	536.229	2	1071.45	1071.45	0	-1.4	Specific	576.57	560.06	560.06	6.34	433	>hFBN1-Nterm 070820	1	DW030119_2.3752.3752.2	controllerType=0 controllerNumber=1 scan=3752	13.2814
02121:2	1	R.C[+57.021]VNTDGSYR.C	630		C[+57]	536.229	2	1071.45	1071.45	0	-1.2	Specific	610.96	523.52	523.52	7.34	433	>hFBN1-Nterm 070820	1	DW030119_2.3859.3859.2	controllerType=0 controllerNumber=1 scan=3859	13.5278
02309:2	1	R.C[+57.021]VNTDGS[+162.053]YR.C	630	Hex(1)	C[+57], S[+162]	617.256	2	1233.51	1233.51	0	0.1	Specific	280.18	280.18	13.67	2.8	433	>hFBN1-Nterm 070820	1	DW030119_2.4030.4030.2	controllerType=0 controllerNumber=1 scan=4030	13.9199
02210:2	1	R.C[+57.021]VNTDGS[+162.053]YR.C	630	Hex(1)	C[+57], S[+162]	617.255	2	1233.5	1233.51	0	-1.5	Specific	378.76	378.76	24.89	5.19	433	>hFBN1-Nterm 070820	1	DW030119_2.3940.3940.2	controllerType=0 controllerNumber=1 scan=3940	13.7138
01817:2	1	R.C[+57.021]VNTDGS[+162.053]YR.C	630	Hex(1)	C[+57], S[+162]	617.256	2	1233.5	1233.51	0	-0.8	Specific	399.87	399.87	29.17	5.19	433	>hFBN1-Nterm 070820	1	DW030119_2.3575.3575.2	controllerType=0 controllerNumber=1 scan=3575	12.8639
01858:2	1	R.C[+57.021]VNTDGS[+162.053]YR.C	630	Hex(1)	C[+57], S[+162]	617.256	2	1233.5	1233.51	0	-0.6	Specific	480.76	480.76	28.18	6.82	433	>hFBN1-Nterm 070820	1	DW030119_2.3620.3620.2	controllerType=0 controllerNumber=1 scan=3620	12.9714
02146:2	1	R.C[+57.021]VNTDGS[+162.053]YR.C	630	Hex(1)	C[+57], S[+162]	617.255	2	1233.5	1233.51	0	-1.7	Specific	494.77	494.77	26.47	6.82	433	>hFBN1-Nterm 070820	1	DW030119_2.3883.3883.2	controllerType=0 controllerNumber=1 scan=3883	13.5818
02088:2	1	R.C[+57.021]VNTDGS[+162.053]YR.C	630	Hex(1)	C[+57], S[+162]	617.255	2	1233.5	1233.51	0	-1.7	Specific	516.62	516.62	34.78	6.82	433	>hFBN1-Nterm 070820	1	DW030119_2.3828.3828.2	controllerType=0 controllerNumber=1 scan=3828	13.4554
01968:2	1	R.C[+57.021]VNTDGS[+162.053]YR.C	630	Hex(1)	C[+57], S[+162]	617.256	2	1233.5	1233.51	0	-1	Specific	531.54	531.54	44.9	7.03	433	>hFBN1-Nterm 070820	1	DW030119_2.3721.3721.2	controllerType=0 controllerNumber=1 scan=3721	13.2085
02025:2	1	R.C[+57.021]VNTDGS[+162.053]YR.C	630	Hex(1)	C[+57], S[+162]	617.256	2	1233.5	1233.51	0	-1.1	Specific	570.11	570.11	36.36	8.19	433	>hFBN1-Nterm 070820	1	DW030119_2.3773.3773.2	controllerType=0 controllerNumber=1 scan=3773	13.3302
01912:2	1	R.C[+57.021]VNTDGS[+162.053]YR.C	630	Hex(1)	C[+57], S[+162]	617.255	2	1233.5	1233.51	0	-1.5	Specific	588.74	588.74	41.54	8.19	433	>hFBN1-Nterm 070820	1	DW030119_2.3671.3671.2	controllerType=0 controllerNumber=1 scan=3671	13.0922
02126:2	1	R.C[+57.021]VN[+15.995]TDGS[+162.053]YR.C	630	Hex(1)	C[+57], N[+16], S[+162]	625.252	2	1249.5	1249.5	0	-2.2	Specific	158.72	158.72	21.54	1.93	433	>hFBN1-Nterm 070820	1	DW030119_2.3864.3864.2	controllerType=0 controllerNumber=1 scan=3864	13.5379
01958:2	1	R.C[+57.021]VN[+15.995]TDGS[+162.053]YR.C	630	Hex(1)	C[+57], N[+16], S[+162]	625.253	2	1249.5	1249.5	0	-1.7	Specific	162.15	162.15	24.37	1.97	433	>hFBN1-Nterm 070820	1	DW030119_2.3711.3711.2	controllerType=0 controllerNumber=1 scan=3711	13.1845
02052:2	1	R.C[+57.021]VN[+15.995]TDGS[+162.053]YR.C	630	Hex(1)	C[+57], N[+16], S[+162]	625.252	2	1249.5	1249.5	0	-2.6	Specific	287.23	287.23	12.22	3.91	433	>hFBN1-Nterm 070820	1	DW030119_2.3797.3797.2	controllerType=0 controllerNumber=1 scan=3797	13.3847
16878:2	1	R.NTPGSFVC[+57.021]TC[+57.021]PK.G	785		C[+57]*2	684.307	2	1367.61	1367.61	0	-0.6	Specific	271.79	271.79	271.79	4.2	433	>hFBN1-Nterm 070820	1	DW030119_2.17078.17078.2	controllerType=0 controllerNumber=1 scan=17078	44.3258
05962:2	1	R.NTPGSFVC[+57.021]TC[+57.021]PK.G	785		C[+57]*2	684.311	2	1367.61	1367.61	0	4	Specific	569.8	569.8	569.8	6.1	433	>hFBN1-Nterm 070820	1	DW030119_2.7177.7177.2	controllerType=0 controllerNumber=1 scan=7177	20.789
05517:2	1	R.NTPGSFVC[+57.021]TC[+57.021]PK.G	785		C[+57]*2	684.308	2	1367.61	1367.61	0	1.1	Specific	597.25	569.81	569.81	8.19	433	>hFBN1-Nterm 070820	1	DW030119_2.6812.6812.2	controllerType=0 controllerNumber=1 scan=6812	20.0405
05653:2	1	R.NTPGSFVC[+57.021]TC[+57.021]PK.G	785		C[+57]*2	684.308	2	1367.61	1367.61	0	-0.1	Specific	603.66	603.66	603.66	9.19	433	>hFBN1-Nterm 070820	1	DW030119_2.6929.6929.2	controllerType=0 controllerNumber=1 scan=6929	20.2739
05587:2	1	R.NTPGSFVC[+57.021]TC[+57.021]PK.G	785		C[+57]*2	684.308	2	1367.61	1367.61	0	-0.1	Specific	618.36	618.36	618.36	9.19	433	>hFBN1-Nterm 070820	1	DW030119_2.6873.6873.2	controllerType=0 controllerNumber=1 scan=6873	20.1623
05815:2	1	R.NTPGSFVC[+57.021]TC[+57.021]PK.G	785		C[+57]*2	684.308	2	1367.61	1367.61	0	0.1	Specific	619.77	619.77	619.77	9.19	433	>hFBN1-Nterm 070820	1	DW030119_2.7057.7057.2	controllerType=0 controllerNumber=1 scan=7057	20.5326
05719:2	1	R.NTPGSFVC[+57.021]TC[+57.021]PK.G	785		C[+57]*2	684.308	2	1367.61	1367.61	0	0.4	Specific	630.5	630.5	630.5	9.19	433	>hFBN1-Nterm 070820	1	DW030119_2.6985.6985.2	controllerType=0 controllerNumber=1 scan=6985	20.3881
05477:2	1	R.N[+15.995]TPGSFVC[+57.021]TC[+57.021]PK.G	785		C[+57]*2, N[+16]	692.306	2	1383.6	1383.6	0	0.4	Specific	551.8	521.38	521.38	7.03	433	>hFBN1-Nterm 070820	1	DW030119_2.6779.6779.2	controllerType=0 controllerNumber=1 scan=6779	19.9724
05565:2	1	R.N[+15.995]TPGSFVC[+57.021]TC[+57.021]PK.G	785		C[+57]*2, N[+16]	692.306	2	1383.6	1383.6	0	0.8	Specific	564.15	564.15	564.15	8.19	433	>hFBN1-Nterm 070820	1	DW030119_2.6854.6854.2	controllerType=0 controllerNumber=1 scan=6854	20.1192
20393:2	1	R.N[+15.995]TPGSFVC[+57.021]T[+162.053]C[+57.021]PK.G	785	Hex(1)	C[+57]*2, N[+16], T[+162]	773.33	2	1545.65	1545.66	0	-2.1	Specific	430.7	430.7	0	6.12	433	>hFBN1-Nterm 070820	1	DW030119_2.21006.21006.2	controllerType=0 controllerNumber=1 scan=21006	56.2234
16835:2	1	R.N[+15.995]TPGSFVC[+57.021]T[+162.053]C[+57.021]PK.G	785	Hex(1)	C[+57]*2, N[+16], T[+162]	773.33	2	1545.65	1545.66	0	-1.7	Specific	499.16	499.16	0	6.82	433	>hFBN1-Nterm 070820	1	DW030119_2.17040.17040.2	controllerType=0 controllerNumber=1 scan=17040	44.2361
05179:2	1	R.N[+15.995]TPGSFVC[+57.021]T[+162.053]C[+57.021]PK.G	785	Hex(1)	C[+57]*2, N[+16], T[+162]	773.332	2	1545.66	1545.66	0	-0.2	Specific	569.89	569.89	0	8.19	433	>hFBN1-Nterm 070820	1	DW030119_2.6525.6525.2	controllerType=0 controllerNumber=1 scan=6525	19.4473
04947:2	1	R.N[+15.995]TPGSFVC[+57.021]T[+162.053]C[+57.021]PK.G	785	Hex(1)	C[+57]*2, N[+16], T[+162]	773.331	2	1545.66	1545.66	0	-0.3	Specific	603.31	603.31	0	9.19	433	>hFBN1-Nterm 070820	1	DW030119_2.6324.6324.2	controllerType=0 controllerNumber=1 scan=6324	19.0451
05019:2	1	R.N[+15.995]TPGSFVC[+57.021]T[+162.053]C[+57.021]PK.G	785	Hex(1)	C[+57]*2, N[+16], T[+162]	773.331	2	1545.66	1545.66	0	-0.3	Specific	613.87	571.84	0	9.19	433	>hFBN1-Nterm 070820	1	DW030119_2.6391.6391.2	controllerType=0 controllerNumber=1 scan=6391	19.1798
05096:2	1	R.N[+15.995]TPGS[+162.053]FVC[+57.021]TC[+57.021]PK.G	785	Hex(1)	C[+57]*2, N[+16], S[+162]	773.331	2	1545.66	1545.66	0	-0.6	Specific	638.04	612.27	3.87	9.19	433	>hFBN1-Nterm 070820	1	DW030119_2.6457.6457.2	controllerType=0 controllerNumber=1 scan=6457	19.3089
04876:2	1	R.N[+15.995]TPGS[+162.053]FVC[+57.021]TC[+57.021]PK.G	785	Hex(1)	C[+57]*2, N[+16], S[+162]	773.33	2	1545.65	1545.66	0	-1.5	Specific	674.57	649.13	5.94	10.19	433	>hFBN1-Nterm 070820	1	DW030119_2.6264.6264.2	controllerType=0 controllerNumber=1 scan=6264	18.9204
16850:2	1	R.NT[+162.053]PGSFVC[+57.021]TC[+57.021]PK.G	785	Hex(1)	C[+57]*2, T[+162]	765.333	2	1529.66	1529.66	0	-1.6	Specific	314.95	314.95	5.3	4.43	433	>hFBN1-Nterm 070820	1	DW030119_2.17053.17053.2	controllerType=0 controllerNumber=1 scan=17053	44.2661
20400:2	1	R.NTPGS[+162.053]FVC[+57.021]TC[+57.021]PK.G	785	Hex(1)	C[+57]*2, S[+162]	765.332	2	1529.66	1529.66	0	-2.7	Specific	406.91	406.91	0	6.12	433	>hFBN1-Nterm 070820	1	DW030119_2.21012.21012.2	controllerType=0 controllerNumber=1 scan=21012	56.2363
05286:2	1	R.NTPGS[+162.053]FVC[+57.021]TC[+57.021]PK.G	785	Hex(1)	C[+57]*2, S[+162]	765.336	2	1529.67	1529.66	0	2.7	Specific	528.9	528.9	0	6.11	433	>hFBN1-Nterm 070820	1	DW030119_2.6614.6614.2	controllerType=0 controllerNumber=1 scan=6614	19.6289
04956:2	1	R.NTPGS[+162.053]FVC[+57.021]TC[+57.021]PK.G	785	Hex(1)	C[+57]*2, S[+162]	765.334	2	1529.66	1529.66	0	-0.2	Specific	588.49	588.49	0	8.19	433	>hFBN1-Nterm 070820	1	DW030119_2.6331.6331.2	controllerType=0 controllerNumber=1 scan=6331	19.0568
05080:2	1	R.NTPGS[+162.053]FVC[+57.021]TC[+57.021]PK.G	785	Hex(1)	C[+57]*2, S[+162]	765.334	2	1529.66	1529.66	0	-0.2	Specific	598.02	598.02	0	8.19	433	>hFBN1-Nterm 070820	1	DW030119_2.6443.6443.2	controllerType=0 controllerNumber=1 scan=6443	19.2837
05147:2	1	R.NTPGS[+162.053]FVC[+57.021]TC[+57.021]PK.G	785	Hex(1)	C[+57]*2, S[+162]	765.334	2	1529.66	1529.66	0	0	Specific	611.45	611.45	0	9.19	433	>hFBN1-Nterm 070820	1	DW030119_2.6498.6498.2	controllerType=0 controllerNumber=1 scan=6498	19.3957
05213:2	1	R.NTPGS[+162.053]FVC[+57.021]TC[+57.021]PK.G	785	Hex(1)	C[+57]*2, S[+162]	765.334	2	1529.66	1529.66	0	-0.1	Specific	613.53	613.53	0	9.19	433	>hFBN1-Nterm 070820	1	DW030119_2.6556.6556.2	controllerType=0 controllerNumber=1 scan=6556	19.5107
05016:2	1	R.NTPGS[+162.053]FVC[+57.021]TC[+57.021]PK.G	785	Hex(1)	C[+57]*2, S[+162]	765.334	2	1529.66	1529.66	0	-0.1	Specific	618.5	618.5	0	9.19	433	>hFBN1-Nterm 070820	1	DW030119_2.6388.6388.2	controllerType=0 controllerNumber=1 scan=6388	19.1763
20560:2	1	K.NSPGSFIC[+57.021]EC[+57.021]SSESTLDPTK.T	825		C[+57]*2	1108.48	2	2215.95	2215.95	0	1.1	Specific	367.17	367.17	367.17	6.79	433	>hFBN1-Nterm 070820	1	DW030119_2.21155.21155.2	controllerType=0 controllerNumber=1 scan=21155	56.5779
17015:2	1	K.NSPGSFIC[+57.021]EC[+57.021]SSESTLDPTK.T	825		C[+57]*2	1108.48	2	2215.95	2215.95	0	-0.9	Specific	510.89	510.89	510.89	7.26	433	>hFBN1-Nterm 070820	1	DW030119_2.17201.17201.2	controllerType=0 controllerNumber=1 scan=17201	44.6162
09618:3	1	K.NSPGSFIC[+57.021]EC[+57.021]SSESTLDPTK.T	825		C[+57]*2	739.321	3	2215.95	2215.95	0	0.6	Specific	632.4	632.4	632.4	9.29	433	>hFBN1-Nterm 070820	1	DW030119_2.10234.10234.3	controllerType=0 controllerNumber=1 scan=10234	27.1823
09857:2	1	K.NSPGSFIC[+57.021]EC[+57.021]SSESTLDPTK.T	825		C[+57]*2	1108.48	2	2215.96	2215.95	0	3.8	Specific	734.13	734.13	734.13	10.7	433	>hFBN1-Nterm 070820	1	DW030119_2.10423.10423.2	controllerType=0 controllerNumber=1 scan=10423	27.6128
09785:2	1	K.NSPGSFIC[+57.021]EC[+57.021]SSESTLDPTK.T	825		C[+57]*2	1108.48	2	2215.96	2215.95	0	4	Specific	757.77	721.47	721.47	11.7	433	>hFBN1-Nterm 070820	1	DW030119_2.10364.10364.2	controllerType=0 controllerNumber=1 scan=10364	27.4821
09357:3	1	K.NSPGSFIC[+57.021]EC[+57.021]SSESTLDPTK.T	825		C[+57]*2	739.321	3	2215.95	2215.95	0	-0.1	Specific	759.29	759.29	759.29	12.29	433	>hFBN1-Nterm 070820	1	DW030119_2.10012.10012.3	controllerType=0 controllerNumber=1 scan=10012	26.6981
09549:3	1	K.NSPGSFIC[+57.021]EC[+57.021]SSESTLDPTK.T	825		C[+57]*2	739.321	3	2215.95	2215.95	0	0.5	Specific	821.93	805.95	805.95	13.29	433	>hFBN1-Nterm 070820	1	DW030119_2.10176.10176.3	controllerType=0 controllerNumber=1 scan=10176	27.0539
09416:3	1	K.NSPGSFIC[+57.021]EC[+57.021]SSESTLDPTK.T	825		C[+57]*2	739.321	3	2215.95	2215.95	0	0.3	Specific	823.22	778.81	778.81	13.29	433	>hFBN1-Nterm 070820	1	DW030119_2.10063.10063.3	controllerType=0 controllerNumber=1 scan=10063	26.8101
09673:2	1	K.NSPGSFIC[+57.021]EC[+57.021]SSESTLDPTK.T	825		C[+57]*2	1108.48	2	2215.95	2215.95	0	1	Specific	831.12	756.64	756.64	13.63	433	>hFBN1-Nterm 070820	1	DW030119_2.10276.10276.2	controllerType=0 controllerNumber=1 scan=10276	27.2787
09478:3	1	K.NSPGSFIC[+57.021]EC[+57.021]SSESTLDPTK.T	825		C[+57]*2	739.321	3	2215.95	2215.95	0	0.6	Specific	836.88	814.23	814.23	13.29	433	>hFBN1-Nterm 070820	1	DW030119_2.10119.10119.3	controllerType=0 controllerNumber=1 scan=10119	26.9289
09601:2	1	K.NSPGSFIC[+57.021]EC[+57.021]SSESTLDPTK.T	825		C[+57]*2	1108.48	2	2215.95	2215.95	0	1.3	Specific	841.08	791.06	791.06	13.63	433	>hFBN1-Nterm 070820	1	DW030119_2.10220.10220.2	controllerType=0 controllerNumber=1 scan=10220	27.1524
09342:2	1	K.NSPGSFIC[+57.021]EC[+57.021]SSESTLDPTK.T	825		C[+57]*2	1108.48	2	2215.95	2215.95	0	0.3	Specific	846.84	793.52	793.52	13.63	433	>hFBN1-Nterm 070820	1	DW030119_2.9999.9999.2	controllerType=0 controllerNumber=1 scan=9999	26.668
09463:2	1	K.NSPGSFIC[+57.021]EC[+57.021]SSESTLDPTK.T	825		C[+57]*2	1108.48	2	2215.95	2215.95	0	0.2	Specific	856.66	757.41	757.41	14.63	433	>hFBN1-Nterm 070820	1	DW030119_2.10106.10106.2	controllerType=0 controllerNumber=1 scan=10106	26.9027
09531:2	1	K.NSPGSFIC[+57.021]EC[+57.021]SSESTLDPTK.T	825		C[+57]*2	1108.48	2	2215.95	2215.95	0	0.6	Specific	878.87	785.68	785.68	14.63	433	>hFBN1-Nterm 070820	1	DW030119_2.10161.10161.2	controllerType=0 controllerNumber=1 scan=10161	27.0239
09404:2	1	K.NSPGSFIC[+57.021]EC[+57.021]SSESTLDPTK.T	825		C[+57]*2	1108.48	2	2215.95	2215.95	0	0.3	Specific	925.98	822.22	822.22	15.63	433	>hFBN1-Nterm 070820	1	DW030119_2.10051.10051.2	controllerType=0 controllerNumber=1 scan=10051	26.7858
08801:3	1	K.NSPGSFIC[+57.021]EC[+57.021]SSEST[+162.053]LDPTK.T	825	Hex(1)	C[+57]*2, T[+162]	793.339	3	2378	2378	0	0.2	Specific	204.19	204.19	0	2.06	433	>hFBN1-Nterm 070820	1	DW030119_2.9536.9536.2	controllerType=0 controllerNumber=1 scan=9536	25.6845
08897:2	1	K.NSPGSFIC[+57.021]EC[+57.021]SSEST[+162.053]LDPTK.T	825	Hex(1)	C[+57]*2, T[+162]	1189.5	2	2378	2378	0	-1	Specific	743.53	727.01	0	11.63	433	>hFBN1-Nterm 070820	1	DW030119_2.9618.9618.2	controllerType=0 controllerNumber=1 scan=9618	25.8519
08673:2	1	K.NSPGSFIC[+57.021]EC[+57.021]SSEST[+162.053]LDPTK.T	825	Hex(1)	C[+57]*2, T[+162]	1189.5	2	2378	2378	0	-0.8	Specific	788.1	788.1	0	12.63	433	>hFBN1-Nterm 070820	1	DW030119_2.9429.9429.2	controllerType=0 controllerNumber=1 scan=9429	25.4679
08761:3	1	K.NSPGSFIC[+57.021]EC[+57.021]SSES[+162.053]TLDPTK.T	825	Hex(1)	C[+57]*2, S[+162]	793.339	3	2378	2378	0	0.4	Specific	851.79	848.59	0	14.29	433	>hFBN1-Nterm 070820	1	DW030119_2.9503.9503.3	controllerType=0 controllerNumber=1 scan=9503	25.6188
08744:2	1	K.NSPGSFIC[+57.021]EC[+57.021]SS[+162.053]ESTLDPTK.T	825	Hex(1)	C[+57]*2, S[+162]	1189.51	2	2378	2378	0	0.8	Specific	864.61	863.5	0	14.63	433	>hFBN1-Nterm 070820	1	DW030119_2.9491.9491.2	controllerType=0 controllerNumber=1 scan=9491	25.5957
08825:2	1	K.NSPGSFIC[+57.021]EC[+57.021]SS[+162.053]ESTLDPTK.T	825	Hex(1)	C[+57]*2, S[+162]	1189.5	2	2378	2378	0	0.4	Specific	866.88	866.88	0	14.63	433	>hFBN1-Nterm 070820	1	DW030119_2.9556.9556.2	controllerType=0 controllerNumber=1 scan=9556	25.7282
08717:2	1	K.N[+15.995]SPGSFIC[+57.021]EC[+57.021]SSEST[+162.053]LDPTK.T	825	Hex(1)	C[+57]*2, N[+16], T[+162]	1197.5	2	2393.99	2394	0	-1.5	Specific	756.57	756.57	0	12.63	433	>hFBN1-Nterm 070820	1	DW030119_2.9466.9466.2	controllerType=0 controllerNumber=1 scan=9466	25.5427
08724:3	1	K.N[+15.995]SPGSFIC[+57.021]EC[+57.021]SSES[+162.053]TLDPTK.T	825	Hex(1)	C[+57]*2, N[+16], S[+162]	798.671	3	2394	2394	0	1.5	Specific	758.58	758.58	0	12.29	433	>hFBN1-Nterm 070820	1	DW030119_2.9473.9473.3	controllerType=0 controllerNumber=1 scan=9473	25.5573
02985:2	1	R.NTIGS[+162.053]FK.C	1048	Hex(1)	S[+162]	464.734	2	928.46	928.462	0	-2	Specific	350.64	350.64	69.04	4.3	433	>hFBN1-Nterm 070820	1	DW030119_2.4661.4661.2	controllerType=0 controllerNumber=1 scan=4661	15.3616
02922:2	1	R.NTIGS[+162.053]FK.C	1048	Hex(1)	S[+162]	464.734	2	928.46	928.462	0	-2.5	Specific	362.69	362.69	67.53	4.66	433	>hFBN1-Nterm 070820	1	DW030119_2.4605.4605.2	controllerType=0 controllerNumber=1 scan=4605	15.2361
03109:2	1	R.NTIGS[+162.053]FK.C	1048	Hex(1)	S[+162]	464.734	2	928.46	928.462	0	-2.2	Specific	368.07	368.07	72.35	5.83	433	>hFBN1-Nterm 070820	1	DW030119_2.4772.4772.2	controllerType=0 controllerNumber=1 scan=4772	15.6138
02864:2	1	R.NTIGS[+162.053]FK.C	1048	Hex(1)	S[+162]	464.734	2	928.461	928.462	0	-1.4	Specific	376.75	376.75	68.05	5.19	433	>hFBN1-Nterm 070820	1	DW030119_2.4553.4553.2	controllerType=0 controllerNumber=1 scan=4553	15.1194
03045:2	1	R.NTIGS[+162.053]FK.C	1048	Hex(1)	S[+162]	464.734	2	928.46	928.462	0	-2.3	Specific	382.28	382.28	68.57	5.83	433	>hFBN1-Nterm 070820	1	DW030119_2.4715.4715.2	controllerType=0 controllerNumber=1 scan=4715	15.4857
03172:2	1	R.NTIGS[+162.053]FK.C	1048	Hex(1)	S[+162]	464.735	2	928.462	928.462	0	-0.3	Specific	388.3	388.3	70.53	6.36	433	>hFBN1-Nterm 070820	1	DW030119_2.4828.4828.2	controllerType=0 controllerNumber=1 scan=4828	15.7389
03204:2	1	R.N[+15.995]TIGS[+162.053]FK.C	1048	Hex(1)	N[+16], S[+162]	472.731	2	944.455	944.457	0	-1.9	Specific	362.99	362.99	67.52	5.83	433	>hFBN1-Nterm 070820	1	DW030119_2.4858.4858.2	controllerType=0 controllerNumber=1 scan=4858	15.8099
02960:2	1	R.N[+15.995]TIGS[+162.053]FK.C	1048	Hex(1)	N[+16], S[+162]	472.731	2	944.455	944.457	0	-2.6	Specific	392.33	392.33	69.86	5.83	433	>hFBN1-Nterm 070820	1	DW030119_2.4638.4638.2	controllerType=0 controllerNumber=1 scan=4638	15.3087
02836:2	1	R.N[+15.995]TIGS[+162.053]FK.C	1048	Hex(1)	N[+16], S[+162]	472.731	2	944.455	944.457	0	-2.6	Specific	395.57	395.57	65.94	4.66	433	>hFBN1-Nterm 070820	1	DW030119_2.4528.4528.2	controllerType=0 controllerNumber=1 scan=4528	15.0633
03083:2	1	R.N[+15.995]TIGS[+162.053]FK.C	1048	Hex(1)	N[+16], S[+162]	472.731	2	944.455	944.457	0	-1.8	Specific	399.5	399.5	67.79	6.36	433	>hFBN1-Nterm 070820	1	DW030119_2.4748.4748.2	controllerType=0 controllerNumber=1 scan=4748	15.5597
02900:2	1	R.N[+15.995]TIGS[+162.053]FK.C	1048	Hex(1)	N[+16], S[+162]	472.731	2	944.456	944.457	0	-1.7	Specific	407.41	407.41	72.46	6.65	433	>hFBN1-Nterm 070820	1	DW030119_2.4585.4585.2	controllerType=0 controllerNumber=1 scan=4585	15.1891
02773:2	1	R.N[+15.995]TIGS[+162.053]FK.C	1048	Hex(1)	N[+16], S[+162]	472.731	2	944.455	944.457	0	-2.4	Specific	414.04	414.04	65.95	6.12	433	>hFBN1-Nterm 070820	1	DW030119_2.4475.4475.2	controllerType=0 controllerNumber=1 scan=4475	14.945
03145:2	1	R.N[+15.995]TIGS[+162.053]FK.C	1048	Hex(1)	N[+16], S[+162]	472.731	2	944.455	944.457	0	-1.8	Specific	439.47	439.47	72.19	6.65	433	>hFBN1-Nterm 070820	1	DW030119_2.4803.4803.2	controllerType=0 controllerNumber=1 scan=4803	15.6835
03021:2	1	R.N[+15.995]TIGS[+162.053]FK.C	1048	Hex(1)	N[+16], S[+162]	472.731	2	944.456	944.457	0	-1.6	Specific	440.26	440.26	71.42	6.78	433	>hFBN1-Nterm 070820	1	DW030119_2.4693.4693.2	controllerType=0 controllerNumber=1 scan=4693	15.4342
06076:2	1	R.GQC[+57.021]VNTPGDFEC[+57.021]K.C	1086		C[+57]*2	756.318	2	1511.63	1511.63	0	1.8	Specific	558.17	500	500	8.02	433	>hFBN1-Nterm 070820	1	DW030119_2.7266.7266.2	controllerType=0 controllerNumber=1 scan=7266	20.9853
06000:2	1	R.GQC[+57.021]VNTPGDFEC[+57.021]K.C	1086		C[+57]*2	756.316	2	1511.62	1511.63	0	-0.3	Specific	582.14	544.52	544.52	9.18	433	>hFBN1-Nterm 070820	1	DW030119_2.7206.7206.2	controllerType=0 controllerNumber=1 scan=7206	20.8537
05933:2	1	R.GQC[+57.021]VNTPGDFEC[+57.021]K.C	1086		C[+57]*2	756.318	2	1511.63	1511.63	0	2.3	Specific	593.89	580.35	580.35	8.26	433	>hFBN1-Nterm 070820	1	DW030119_2.7154.7154.2	controllerType=0 controllerNumber=1 scan=7154	20.7375
05409:2	1	R.GQC[+57.021]VNTPGDFEC[+57.021]K.C	1086		C[+57]*2	756.316	2	1511.62	1511.63	0	-1	Specific	615.9	591.41	591.41	10.18	433	>hFBN1-Nterm 070820	1	DW030119_2.6726.6726.2	controllerType=0 controllerNumber=1 scan=6726	19.8602
05858:2	1	R.GQC[+57.021]VNTPGDFEC[+57.021]K.C	1086		C[+57]*2	756.316	2	1511.62	1511.63	0	-0.4	Specific	616.47	612.04	612.04	10.18	433	>hFBN1-Nterm 070820	1	DW030119_2.7095.7095.2	controllerType=0 controllerNumber=1 scan=7095	20.613
05694:2	1	R.GQC[+57.021]VNTPGDFEC[+57.021]K.C	1086		C[+57]*2	756.317	2	1511.63	1511.63	0	0.6	Specific	637.78	545.16	545.16	10.18	433	>hFBN1-Nterm 070820	1	DW030119_2.6964.6964.2	controllerType=0 controllerNumber=1 scan=6964	20.346
05547:2	1	R.GQC[+57.021]VNTPGDFEC[+57.021]K.C	1086		C[+57]*2	756.316	2	1511.63	1511.63	0	-0.1	Specific	645.11	585.95	585.95	10.18	433	>hFBN1-Nterm 070820	1	DW030119_2.6839.6839.2	controllerType=0 controllerNumber=1 scan=6839	20.0949
05777:2	1	R.GQC[+57.021]VNTPGDFEC[+57.021]K.C	1086		C[+57]*2	756.317	2	1511.63	1511.63	0	1.2	Specific	658.22	568.65	568.65	11.18	433	>hFBN1-Nterm 070820	1	DW030119_2.7031.7031.2	controllerType=0 controllerNumber=1 scan=7031	20.4811
05616:2	1	R.GQC[+57.021]VNTPGDFEC[+57.021]K.C	1086		C[+57]*2	756.316	2	1511.62	1511.63	0	-0.6	Specific	662.38	623.47	623.47	11.18	433	>hFBN1-Nterm 070820	1	DW030119_2.6896.6896.2	controllerType=0 controllerNumber=1 scan=6896	20.2087
05482:2	1	R.GQC[+57.021]VNTPGDFEC[+57.021]K.C	1086		C[+57]*2	756.317	2	1511.63	1511.63	0	0.6	Specific	676.88	592.32	592.32	11.18	433	>hFBN1-Nterm 070820	1	DW030119_2.6784.6784.2	controllerType=0 controllerNumber=1 scan=6784	19.9849
05785:2	1	R.GQC[+57.021]VN[+15.995]TPGDFEC[+57.021]K.C	1086		C[+57]*2, N[+16]	764.314	2	1527.62	1527.62	0	-0.2	Specific	478.88	477.8	161.75	6.61	433	>hFBN1-Nterm 070820	1	DW030119_2.7035.7035.2	controllerType=0 controllerNumber=1 scan=7035	20.4898
05643:2	1	R.GQC[+57.021]VN[+15.995]TPGDFEC[+57.021]K.C	1086		C[+57]*2, N[+16]	764.314	2	1527.62	1527.62	0	0.1	Specific	526.23	526.23	160.62	8.02	433	>hFBN1-Nterm 070820	1	DW030119_2.6920.6920.2	controllerType=0 controllerNumber=1 scan=6920	20.2555
05483:2	1	R.GQC[+57.021]VN[+15.995]TPGDFEC[+57.021]K.C	1086		C[+57]*2, N[+16]	764.313	2	1527.62	1527.62	0	-0.4	Specific	537.8	537.8	177.57	8.02	433	>hFBN1-Nterm 070820	1	DW030119_2.6785.6785.2	controllerType=0 controllerNumber=1 scan=6785	19.9861
05554:2	1	R.GQC[+57.021]VN[+15.995]TPGDFEC[+57.021]K.C	1086		C[+57]*2, N[+16]	764.313	2	1527.62	1527.62	0	-0.6	Specific	584.86	584.86	222.31	9.18	433	>hFBN1-Nterm 070820	1	DW030119_2.6845.6845.2	controllerType=0 controllerNumber=1 scan=6845	20.1033
05412:2	1	R.GQC[+57.021]VN[+15.995]TPGDFEC[+57.021]K.C	1086		C[+57]*2, N[+16]	764.314	2	1527.62	1527.62	0	0.4	Specific	587.15	587.15	229.6	9.18	433	>hFBN1-Nterm 070820	1	DW030119_2.6729.6729.2	controllerType=0 controllerNumber=1 scan=6729	19.8685
05349:2	1	R.GQC[+57.021]VN[+15.995]TPGDFEC[+57.021]K.C	1086		C[+57]*2, N[+16]	764.314	2	1527.62	1527.62	0	0	Specific	605.22	593.46	220.58	10.18	433	>hFBN1-Nterm 070820	1	DW030119_2.6674.6674.2	controllerType=0 controllerNumber=1 scan=6674	19.754
05294:2	1	R.GQC[+57.021]VN[+15.995]TPGDFEC[+57.021]K.C	1086		C[+57]*2, N[+16]	764.314	2	1527.62	1527.62	0	0	Specific	615.2	595.63	249.9	10.18	433	>hFBN1-Nterm 070820	1	DW030119_2.6621.6621.2	controllerType=0 controllerNumber=1 scan=6621	19.6447
01034:3	1	R.GGVC[+57.021]HNTEGS[+162.053]YR.C	1128	Hex(1)	C[+57], S[+162]	500.212	3	1498.62	1498.62	0	-0.9	Specific	166.84	166.84	19.01	2.13	433	>hFBN1-Nterm 070820	1	DW030119_2.2833.2833.3	controllerType=0 controllerNumber=1 scan=2833	11.0801
01185:2	1	R.GGVC[+57.021]HNTEGS[+162.053]YR.C	1128	Hex(1)	C[+57], S[+162]	749.813	2	1498.62	1498.62	0	-2.4	Specific	237.74	237.74	10.85	1.92	433	>hFBN1-Nterm 070820	1	DW030119_2.2979.2979.2	controllerType=0 controllerNumber=1 scan=2979	11.4375
01235:2	1	R.GGVC[+57.021]HNTEGS[+162.053]YR.C	1128	Hex(1)	C[+57], S[+162]	749.812	2	1498.62	1498.62	0	-3.4	Specific	432.23	432.23	20.24	4.4	433	>hFBN1-Nterm 070820	1	DW030119_2.3024.3024.2	controllerType=0 controllerNumber=1 scan=3024	11.5439
01318:3	1	R.GGVC[+57.021]HNTEGS[+162.053]YR.C	1128	Hex(1)	C[+57], S[+162]	500.212	3	1498.62	1498.62	0	-0.3	Specific	506.09	506.09	22.56	6.82	433	>hFBN1-Nterm 070820	1	DW030119_2.3106.3106.3	controllerType=0 controllerNumber=1 scan=3106	11.7411
01273:3	1	R.GGVC[+57.021]HNTEGS[+162.053]YR.C	1128	Hex(1)	C[+57], S[+162]	500.212	3	1498.62	1498.62	0	-0.7	Specific	521.31	521.31	28.05	7.03	433	>hFBN1-Nterm 070820	1	DW030119_2.3062.3062.3	controllerType=0 controllerNumber=1 scan=3062	11.6351
01080:3	1	R.GGVC[+57.021]HNTEGS[+162.053]YR.C	1128	Hex(1)	C[+57], S[+162]	500.211	3	1498.62	1498.62	0	-2.3	Specific	533.22	533.22	12.97	6.5	433	>hFBN1-Nterm 070820	1	DW030119_2.2877.2877.3	controllerType=0 controllerNumber=1 scan=2877	11.1899
01225:3	1	R.GGVC[+57.021]HNTEGS[+162.053]YR.C	1128	Hex(1)	C[+57], S[+162]	500.212	3	1498.62	1498.62	0	-0.7	Specific	547.51	547.51	40.55	7.03	433	>hFBN1-Nterm 070820	1	DW030119_2.3014.3014.3	controllerType=0 controllerNumber=1 scan=3014	11.5198
01126:3	1	R.GGVC[+57.021]HNTEGS[+162.053]YR.C	1128	Hex(1)	C[+57], S[+162]	500.212	3	1498.62	1498.62	0	-0.1	Specific	577.05	577.05	36.85	8.19	433	>hFBN1-Nterm 070820	1	DW030119_2.2920.2920.3	controllerType=0 controllerNumber=1 scan=2920	11.294
01172:3	1	R.GGVC[+57.021]HNTEGS[+162.053]YR.C	1128	Hex(1)	C[+57], S[+162]	500.212	3	1498.62	1498.62	0	-0.2	Specific	613.05	613.05	44.51	9.19	433	>hFBN1-Nterm 070820	1	DW030119_2.2966.2966.3	controllerType=0 controllerNumber=1 scan=2966	11.406
06153:3	1	K.GSFIC[+57.021]HC[+57.021]DMGYSGK.K	1303		C[+57]*2	540.22	3	1618.64	1618.64	0	0.1	Specific	625.43	479.05	479.05	10.18	433	>hFBN1-Nterm 070820	1	DW030119_2.7329.7329.3	controllerType=0 controllerNumber=1 scan=7329	21.1231
05910:3	1	K.GSFIC[+57.021]HC[+57.021]DMGYSGK.K	1303		C[+57]*2	540.221	3	1618.65	1618.64	0	1.8	Specific	650.83	460.18	460.18	11.18	433	>hFBN1-Nterm 070820	1	DW030119_2.7136.7136.3	controllerType=0 controllerNumber=1 scan=7136	20.698
05835:3	1	K.GSFIC[+57.021]HC[+57.021]DMGYSGK.K	1303		C[+57]*2	540.22	3	1618.64	1618.64	0	-0.5	Specific	663.2	488.04	488.04	11.18	433	>hFBN1-Nterm 070820	1	DW030119_2.7076.7076.3	controllerType=0 controllerNumber=1 scan=7076	20.571
05977:3	1	K.GSFIC[+57.021]HC[+57.021]DMGYSGK.K	1303		C[+57]*2	540.221	3	1618.65	1618.64	0	1.3	Specific	669.92	475.44	475.44	11.18	433	>hFBN1-Nterm 070820	1	DW030119_2.7191.7191.3	controllerType=0 controllerNumber=1 scan=7191	20.8206
06052:3	1	K.GSFIC[+57.021]HC[+57.021]DMGYSGK.K	1303		C[+57]*2	540.22	3	1618.65	1618.64	0	0.9	Specific	674.86	499.53	499.53	11.18	433	>hFBN1-Nterm 070820	1	DW030119_2.7246.7246.3	controllerType=0 controllerNumber=1 scan=7246	20.944
05970:2	1	K.GSFIC[+57.021]HC[+57.021]DMGYSGK.K	1303		C[+57]*2	809.826	2	1618.64	1618.64	0	-0.4	Specific	899.64	632.99	632.99	15	433	>hFBN1-Nterm 070820	1	DW030119_2.7185.7185.2	controllerType=0 controllerNumber=1 scan=7185	20.8057
05905:2	1	K.GSFIC[+57.021]HC[+57.021]DMGYSGK.K	1303		C[+57]*2	809.826	2	1618.64	1618.64	0	-0.3	Specific	932.49	649.97	649.97	16	433	>hFBN1-Nterm 070820	1	DW030119_2.7131.7131.2	controllerType=0 controllerNumber=1 scan=7131	20.6853
16834:3	1	K.GSFIC[+57.021]HC[+57.021]DMGYS[+162.053]GK.K	1303	Hex(1)	C[+57]*2, S[+162]	594.237	3	1780.7	1780.7	0	-1.3	Specific	422.01	422.01	12.67	7.64	433	>hFBN1-Nterm 070820	1	DW030119_2.17039.17039.3	controllerType=0 controllerNumber=1 scan=17039	44.2339
05347:2	1	K.GS[+162.053]FIC[+57.021]HC[+57.021]DMGYSGK.K	1303	Hex(1)	C[+57]*2, S[+162]	890.853	2	1780.7	1780.7	0	1.1	Specific	638.21	474.44	1.13	10	433	>hFBN1-Nterm 070820	1	DW030119_2.6672.6672.2	controllerType=0 controllerNumber=1 scan=6672	19.7477
05423:3	1	K.GSFIC[+57.021]HC[+57.021]DMGYS[+162.053]GK.K	1303	Hex(1)	C[+57]*2, S[+162]	594.237	3	1780.7	1780.7	0	0.2	Specific	692.34	575.44	14.55	11.18	433	>hFBN1-Nterm 070820	1	DW030119_2.6741.6741.3	controllerType=0 controllerNumber=1 scan=6741	19.8932
05497:3	1	K.GSFIC[+57.021]HC[+57.021]DMGYS[+162.053]GK.K	1303	Hex(1)	C[+57]*2, S[+162]	594.238	3	1780.7	1780.7	0	1.6	Specific	711	576.46	14.04	12.18	433	>hFBN1-Nterm 070820	1	DW030119_2.6797.6797.3	controllerType=0 controllerNumber=1 scan=6797	20.011
05363:3	1	K.GSFIC[+57.021]HC[+57.021]DMGYS[+162.053]GK.K	1303	Hex(1)	C[+57]*2, S[+162]	594.237	3	1780.7	1780.7	0	-0.3	Specific	711.6	570.25	26.42	12.18	433	>hFBN1-Nterm 070820	1	DW030119_2.6686.6686.3	controllerType=0 controllerNumber=1 scan=6686	19.7763
05303:3	1	K.GSFIC[+57.021]HC[+57.021]DMGYS[+162.053]GK.K	1303	Hex(1)	C[+57]*2, S[+162]	594.238	3	1780.7	1780.7	0	0.5	Specific	717.45	562.88	12.59	12.18	433	>hFBN1-Nterm 070820	1	DW030119_2.6630.6630.3	controllerType=0 controllerNumber=1 scan=6630	19.6644
05171:3	1	K.GSFIC[+57.021]HC[+57.021]DMGYS[+162.053]GK.K	1303	Hex(1)	C[+57]*2, S[+162]	594.237	3	1780.7	1780.7	0	-1.1	Specific	746.74	595.3	12.44	12.18	433	>hFBN1-Nterm 070820	1	DW030119_2.6516.6516.3	controllerType=0 controllerNumber=1 scan=6516	19.4279
05206:2	1	K.GSFIC[+57.021]HC[+57.021]DMGYS[+162.053]GK.K	1303	Hex(1)	C[+57]*2, S[+162]	890.852	2	1780.7	1780.7	0	-0.2	Specific	761.18	544.76	22.51	13	433	>hFBN1-Nterm 070820	1	DW030119_2.6549.6549.2	controllerType=0 controllerNumber=1 scan=6549	19.4967
05237:3	1	K.GSFIC[+57.021]HC[+57.021]DMGYS[+162.053]GK.K	1303	Hex(1)	C[+57]*2, S[+162]	594.238	3	1780.7	1780.7	0	1	Specific	764.04	621.95	29.02	13.18	433	>hFBN1-Nterm 070820	1	DW030119_2.6575.6575.3	controllerType=0 controllerNumber=1 scan=6575	19.5528
05281:2	1	K.GSFIC[+57.021]HC[+57.021]DMGYS[+162.053]GK.K	1303	Hex(1)	C[+57]*2, S[+162]	890.853	2	1780.7	1780.7	0	0.4	Specific	824.97	581.21	33.19	14	433	>hFBN1-Nterm 070820	1	DW030119_2.6611.6611.2	controllerType=0 controllerNumber=1 scan=6611	19.6245
20302:2	1	K.HAVC[+57.021]TNTAGSFK.C	1338		C[+57]	646.805	2	1292.6	1292.61	0	-2.4	Specific	306.83	306.83	306.83	1.97	433	>hFBN1-Nterm 070820	1	DW030119_2.20916.20916.2	controllerType=0 controllerNumber=1 scan=20916	55.965
16726:2	1	K.HAVC[+57.021]TNTAGSFK.C	1338		C[+57]	646.805	2	1292.6	1292.61	0	-2	Specific	445.35	442.1	442.1	4.23	433	>hFBN1-Nterm 070820	1	DW030119_2.16938.16938.2	controllerType=0 controllerNumber=1 scan=16938	43.9785
02148:3	1	K.HAVC[+57.021]TNTAGSFK.C	1338		C[+57]	431.539	3	1292.6	1292.61	0	-1.3	Specific	464.67	464.67	464.67	6.78	433	>hFBN1-Nterm 070820	1	DW030119_2.3885.3885.3	controllerType=0 controllerNumber=1 scan=3885	13.5861
01951:3	1	K.HAVC[+57.021]TNTAGSFK.C	1338		C[+57]	431.538	3	1292.6	1292.61	0	-4.5	Specific	467.32	467.32	467.32	6.26	433	>hFBN1-Nterm 070820	1	DW030119_2.3706.3706.3	controllerType=0 controllerNumber=1 scan=3706	13.1737
02212:3	1	K.HAVC[+57.021]TNTAGSFK.C	1338		C[+57]	431.539	3	1292.6	1292.61	0	-1.8	Specific	492.94	492.94	492.94	6.29	433	>hFBN1-Nterm 070820	1	DW030119_2.3942.3942.3	controllerType=0 controllerNumber=1 scan=3942	13.7181
02077:3	1	K.HAVC[+57.021]TNTAGSFK.C	1338		C[+57]	431.54	3	1292.61	1292.61	0	0.7	Specific	504.35	496.89	496.89	6.82	433	>hFBN1-Nterm 070820	1	DW030119_2.3819.3819.3	controllerType=0 controllerNumber=1 scan=3819	13.4357
02012:3	1	K.HAVC[+57.021]TNTAGSFK.C	1338		C[+57]	431.538	3	1292.6	1292.61	0	-4.2	Specific	515.65	515.65	515.65	6.29	433	>hFBN1-Nterm 070820	1	DW030119_2.3761.3761.3	controllerType=0 controllerNumber=1 scan=3761	13.3028
02274:2	1	K.HAVC[+57.021]TNTAGSFK.C	1338		C[+57]	646.805	2	1292.6	1292.61	0	-2.2	Specific	635.05	605.02	605.02	6.94	433	>hFBN1-Nterm 070820	1	DW030119_2.4001.4001.2	controllerType=0 controllerNumber=1 scan=4001	13.8544
01926:2	1	K.HAVC[+57.021]TNTAGSFK.C	1338		C[+57]	646.805	2	1292.6	1292.61	0	-1.7	Specific	661.69	637.71	637.71	8.46	433	>hFBN1-Nterm 070820	1	DW030119_2.3684.3684.2	controllerType=0 controllerNumber=1 scan=3684	13.1223
01979:2	1	K.HAVC[+57.021]TNTAGSFK.C	1338		C[+57]	646.805	2	1292.6	1292.61	0	-1.5	Specific	686.5	637.94	637.94	8.46	433	>hFBN1-Nterm 070820	1	DW030119_2.3731.3731.2	controllerType=0 controllerNumber=1 scan=3731	13.2321
02099:2	1	K.HAVC[+57.021]TNTAGSFK.C	1338		C[+57]	646.805	2	1292.6	1292.61	0	-1.3	Specific	735.67	720.25	720.25	9.84	433	>hFBN1-Nterm 070820	1	DW030119_2.3837.3837.2	controllerType=0 controllerNumber=1 scan=3837	13.4758
02036:2	1	K.HAVC[+57.021]TNTAGSFK.C	1338		C[+57]	646.807	2	1292.61	1292.61	0	0.5	Specific	859.72	764.45	764.45	12.84	433	>hFBN1-Nterm 070820	1	DW030119_2.3783.3783.2	controllerType=0 controllerNumber=1 scan=3783	13.3527
02216:2	1	K.HAVC[+57.021]TNTAGSFK.C	1338		C[+57]	646.805	2	1292.6	1292.61	0	-1.4	Specific	870.69	770.79	770.79	12.84	433	>hFBN1-Nterm 070820	1	DW030119_2.3947.3947.2	controllerType=0 controllerNumber=1 scan=3947	13.7309
02155:2	1	K.HAVC[+57.021]TNTAGSFK.C	1338		C[+57]	646.805	2	1292.6	1292.61	0	-2.2	Specific	892.56	755.39	755.39	12.32	433	>hFBN1-Nterm 070820	1	DW030119_2.3892.3892.2	controllerType=0 controllerNumber=1 scan=3892	13.6036
01901:3	1	K.HAVC[+57.021]TN[+15.995]TAGSFK.C	1338		C[+57], N[+16]	436.871	3	1308.6	1308.6	0	-1.2	Specific	334.49	318.42	245.1	3.06	433	>hFBN1-Nterm 070820	1	DW030119_2.3660.3660.3	controllerType=0 controllerNumber=1 scan=3660	13.066
01931:3	1	K.HAVC[+57.021]TN[+15.995]TAGSFK.C	1338		C[+57], N[+16]	436.87	3	1308.6	1308.6	0	-2.9	Specific	369.05	317.85	265.14	4.13	433	>hFBN1-Nterm 070820	1	DW030119_2.3689.3689.3	controllerType=0 controllerNumber=1 scan=3689	13.1331
01992:3	1	K.HAVC[+57.021]TN[+15.995]TAGSFK.C	1338		C[+57], N[+16]	436.872	3	1308.6	1308.6	0	-0.1	Specific	429.07	389.05	261.85	6.65	433	>hFBN1-Nterm 070820	1	DW030119_2.3744.3744.3	controllerType=0 controllerNumber=1 scan=3744	13.262
02190:3	1	K.HAVC[+57.021]TNT[+162.053]AGSFK.C	1338	Hex(1)	C[+57], T[+162]	485.557	3	1454.66	1454.66	0	-1.3	Specific	230.38	230.38	0	2.17	433	>hFBN1-Nterm 070820	1	DW030119_2.3921.3921.3	controllerType=0 controllerNumber=1 scan=3921	13.67
02295:2	1	K.HAVC[+57.021]T[+162.053]NTAGSFK.C	1338	Hex(1)	C[+57], T[+162]	727.831	2	1454.66	1454.66	0	-1.8	Specific	290.4	290.4	4	2.02	433	>hFBN1-Nterm 070820	1	DW030119_2.4018.4018.4	controllerType=0 controllerNumber=1 scan=4018	13.8923
01893:3	1	K.HAVC[+57.021]TNTAGS[+162.053]FK.C	1338	Hex(1)	C[+57], S[+162]	485.557	3	1454.66	1454.66	0	-0.3	Specific	582.45	575.64	23.44	8.19	433	>hFBN1-Nterm 070820	1	DW030119_2.3654.3654.3	controllerType=0 controllerNumber=1 scan=3654	13.0532
02124:3	1	K.HAVC[+57.021]TNTAGS[+162.053]FK.C	1338	Hex(1)	C[+57], S[+162]	485.557	3	1454.66	1454.66	0	-1.5	Specific	596.67	584.6	11.26	8.19	433	>hFBN1-Nterm 070820	1	DW030119_2.3862.3862.3	controllerType=0 controllerNumber=1 scan=3862	13.5336
01845:3	1	K.HAVC[+57.021]TNTAGS[+162.053]FK.C	1338	Hex(1)	C[+57], S[+162]	485.557	3	1454.66	1454.66	0	-0.6	Specific	604.95	601.1	22.43	9.19	433	>hFBN1-Nterm 070820	1	DW030119_2.3607.3607.3	controllerType=0 controllerNumber=1 scan=3607	12.9408
01793:2	1	K.HAVC[+57.021]T[+162.053]NTAGSFK.C	1338	Hex(1)	C[+57], T[+162]	727.833	2	1454.66	1454.66	0	0.3	Specific	608.41	538.65	4	9.01	433	>hFBN1-Nterm 070820	1	DW030119_2.3551.3551.2	controllerType=0 controllerNumber=1 scan=3551	12.8054
02167:2	1	K.HAVC[+57.021]T[+162.053]NTAGSFK.C	1338	Hex(1)	C[+57], T[+162]	727.831	2	1454.66	1454.66	0	-1.8	Specific	640.09	580.72	4	9.01	433	>hFBN1-Nterm 070820	1	DW030119_2.3903.3903.2	controllerType=0 controllerNumber=1 scan=3903	13.6293
01999:3	1	K.HAVC[+57.021]TNTAGS[+162.053]FK.C	1338	Hex(1)	C[+57], S[+162]	485.557	3	1454.66	1454.66	0	-1.4	Specific	646.35	637.24	23.41	9.19	433	>hFBN1-Nterm 070820	1	DW030119_2.3750.3750.3	controllerType=0 controllerNumber=1 scan=3750	13.2774
01947:3	1	K.HAVC[+57.021]TNTAGS[+162.053]FK.C	1338	Hex(1)	C[+57], S[+162]	485.557	3	1454.66	1454.66	0	-1.2	Specific	657.57	650.35	26.66	10.19	433	>hFBN1-Nterm 070820	1	DW030119_2.3703.3703.3	controllerType=0 controllerNumber=1 scan=3703	13.1672
02062:3	1	K.HAVC[+57.021]TNTAGS[+162.053]FK.C	1338	Hex(1)	C[+57], S[+162]	485.557	3	1454.66	1454.66	0	-0.9	Specific	727.74	721.49	23.18	11.19	433	>hFBN1-Nterm 070820	1	DW030119_2.3805.3805.3	controllerType=0 controllerNumber=1 scan=3805	13.4039
01834:2	1	K.HAVC[+57.021]TNTAGS[+162.053]FK.C	1338	Hex(1)	C[+57], S[+162]	727.832	2	1454.66	1454.66	0	-1.3	Specific	842.17	744.93	8.68	13.01	433	>hFBN1-Nterm 070820	1	DW030119_2.3595.3595.2	controllerType=0 controllerNumber=1 scan=3595	12.9134
02049:2	1	K.HAVC[+57.021]TNTAGS[+162.053]FK.C	1338	Hex(1)	C[+57], S[+162]	727.831	2	1454.66	1454.66	0	-1.9	Specific	867	775.79	9.13	13.48	433	>hFBN1-Nterm 070820	1	DW030119_2.3794.3794.2	controllerType=0 controllerNumber=1 scan=3794	13.3785
02110:2	1	K.HAVC[+57.021]TNTAGS[+162.053]FK.C	1338	Hex(1)	C[+57], S[+162]	727.832	2	1454.66	1454.66	0	-1.3	Specific	868.79	767.44	18.42	14.01	433	>hFBN1-Nterm 070820	1	DW030119_2.3848.3848.2	controllerType=0 controllerNumber=1 scan=3848	13.5015
01878:2	1	K.HAVC[+57.021]TNTAGS[+162.053]FK.C	1338	Hex(1)	C[+57], S[+162]	727.832	2	1454.66	1454.66	0	-1	Specific	872.55	776.57	27.48	14.01	433	>hFBN1-Nterm 070820	1	DW030119_2.3640.3640.2	controllerType=0 controllerNumber=1 scan=3640	13.0201
01933:2	1	K.HAVC[+57.021]TNTAGS[+162.053]FK.C	1338	Hex(1)	C[+57], S[+162]	727.832	2	1454.66	1454.66	0	-1.4	Specific	885.98	807.22	24.1	14.01	433	>hFBN1-Nterm 070820	1	DW030119_2.3691.3691.2	controllerType=0 controllerNumber=1 scan=3691	13.1393
01988:2	1	K.HAVC[+57.021]TNTAGS[+162.053]FK.C	1338	Hex(1)	C[+57], S[+162]	727.832	2	1454.66	1454.66	0	-1.1	Specific	891.77	759.07	15	14.01	433	>hFBN1-Nterm 070820	1	DW030119_2.3740.3740.2	controllerType=0 controllerNumber=1 scan=3740	13.2534
01788:3	1	K.HAVC[+57.021]T[+162.053]N[+15.995]TAGSFK.C	1338	Hex(1)	C[+57], N[+16], T[+162]	490.889	3	1470.65	1470.65	0	-0.7	Specific	248.48	248.48	4	3.06	433	>hFBN1-Nterm 070820	1	DW030119_2.3546.3546.3	controllerType=0 controllerNumber=1 scan=3546	12.7929
02317:2	1	K.HAVC[+57.021]T[+162.053]N[+15.995]TAGSFK.C	1338	Hex(1)	C[+57], N[+16], T[+162]	735.828	2	1470.65	1470.65	0	-2.2	Specific	282.7	282.08	4	2.27	433	>hFBN1-Nterm 070820	1	DW030119_2.4039.4039.2	controllerType=0 controllerNumber=1 scan=4039	13.9402
20290:2	1	K.HAVC[+57.021]T[+162.053]N[+15.995]TAGSFK.C	1338	Hex(1)	C[+57], N[+16], T[+162]	735.829	2	1470.65	1470.65	0	-0.9	Specific	353.84	336.84	4	3.12	433	>hFBN1-Nterm 070820	1	DW030119_2.20904.20904.2	controllerType=0 controllerNumber=1 scan=20904	55.9366
16712:2	1	K.HAVC[+57.021]T[+162.053]N[+15.995]TAGSFK.C	1338	Hex(1)	C[+57], N[+16], T[+162]	735.829	2	1470.65	1470.65	0	-1.8	Specific	387.12	387.12	4	4.1	433	>hFBN1-Nterm 070820	1	DW030119_2.16926.16926.2	controllerType=0 controllerNumber=1 scan=16926	43.9504
01780:2	1	K.HAVC[+57.021]T[+162.053]N[+15.995]TAGSFK.C	1338	Hex(1)	C[+57], N[+16], T[+162]	735.829	2	1470.65	1470.65	0	-2.1	Specific	444.22	422.33	4	4.91	433	>hFBN1-Nterm 070820	1	DW030119_2.3536.3536.2	controllerType=0 controllerNumber=1 scan=3536	12.7688
02211:2	1	K.HAVC[+57.021]TN[+15.995]TAGS[+162.053]FK.C	1338	Hex(1)	C[+57], N[+16], S[+162]	735.831	2	1470.65	1470.65	0	0.9	Specific	501.67	446.41	7.74	5.47	433	>hFBN1-Nterm 070820	1	DW030119_2.3941.3941.2	controllerType=0 controllerNumber=1 scan=3941	13.716
01934:3	1	K.HAVC[+57.021]TN[+15.995]TAGS[+162.053]FK.C	1338	Hex(1)	C[+57], N[+16], S[+162]	490.888	3	1470.65	1470.65	0	-1.5	Specific	585.97	579.22	23.58	8.19	433	>hFBN1-Nterm 070820	1	DW030119_2.3692.3692.3	controllerType=0 controllerNumber=1 scan=3692	13.1415
01830:3	1	K.HAVC[+57.021]TN[+15.995]TAGS[+162.053]FK.C	1338	Hex(1)	C[+57], N[+16], S[+162]	490.889	3	1470.65	1470.65	0	-1.2	Specific	590.66	585.49	24.06	8.19	433	>hFBN1-Nterm 070820	1	DW030119_2.3589.3589.3	controllerType=0 controllerNumber=1 scan=3589	12.8979
02111:3	1	K.HAVC[+57.021]TN[+15.995]TAGS[+162.053]FK.C	1338	Hex(1)	C[+57], N[+16], S[+162]	490.889	3	1470.65	1470.65	0	-0.8	Specific	600.93	593.11	25.49	9.19	433	>hFBN1-Nterm 070820	1	DW030119_2.3849.3849.3	controllerType=0 controllerNumber=1 scan=3849	13.5037
02147:2	1	K.HAVC[+57.021]T[+162.053]N[+15.995]TAGSFK.C	1338	Hex(1)	C[+57], N[+16], T[+162]	735.829	2	1470.65	1470.65	0	-1.1	Specific	635.13	579.72	4	9.01	433	>hFBN1-Nterm 070820	1	DW030119_2.3884.3884.2	controllerType=0 controllerNumber=1 scan=3884	13.5839
01876:3	1	K.HAVC[+57.021]TN[+15.995]TAGS[+162.053]FK.C	1338	Hex(1)	C[+57], N[+16], S[+162]	490.889	3	1470.65	1470.65	0	-0.5	Specific	662.13	637.14	23.94	10.19	433	>hFBN1-Nterm 070820	1	DW030119_2.3637.3637.3	controllerType=0 controllerNumber=1 scan=3637	13.0123
02050:3	1	K.HAVC[+57.021]TN[+15.995]TAGS[+162.053]FK.C	1338	Hex(1)	C[+57], N[+16], S[+162]	490.888	3	1470.65	1470.65	0	-2	Specific	720.59	713.16	25.09	10.66	433	>hFBN1-Nterm 070820	1	DW030119_2.3795.3795.3	controllerType=0 controllerNumber=1 scan=3795	13.3804
01989:3	1	K.HAVC[+57.021]TN[+15.995]TAGS[+162.053]FK.C	1338	Hex(1)	C[+57], N[+16], S[+162]	490.889	3	1470.65	1470.65	0	-1	Specific	739.76	710.81	27.39	11.19	433	>hFBN1-Nterm 070820	1	DW030119_2.3741.3741.3	controllerType=0 controllerNumber=1 scan=3741	13.2555
01864:2	1	K.HAVC[+57.021]TN[+15.995]TAGS[+162.053]FK.C	1338	Hex(1)	C[+57], N[+16], S[+162]	735.829	2	1470.65	1470.65	0	-1.2	Specific	746.06	657.85	6.07	11.01	433	>hFBN1-Nterm 070820	1	DW030119_2.3626.3626.2	controllerType=0 controllerNumber=1 scan=3626	12.9856
01966:2	1	K.HAVC[+57.021]TN[+15.995]TAGS[+162.053]FK.C	1338	Hex(1)	C[+57], N[+16], S[+162]	735.829	2	1470.65	1470.65	0	-1.3	Specific	793.59	701.85	9.94	12.01	433	>hFBN1-Nterm 070820	1	DW030119_2.3719.3719.2	controllerType=0 controllerNumber=1 scan=3719	13.2055
02087:2	1	K.HAVC[+57.021]TN[+15.995]TAGS[+162.053]FK.C	1338	Hex(1)	C[+57], N[+16], S[+162]	735.829	2	1470.65	1470.65	0	-1.7	Specific	822.86	751.28	19.7	13.01	433	>hFBN1-Nterm 070820	1	DW030119_2.3827.3827.2	controllerType=0 controllerNumber=1 scan=3827	13.4542
01822:2	1	K.HAVC[+57.021]TN[+15.995]TAGS[+162.053]FK.C	1338	Hex(1)	C[+57], N[+16], S[+162]	735.829	2	1470.65	1470.65	0	-1.6	Specific	823.67	657.27	9.45	13.01	433	>hFBN1-Nterm 070820	1	DW030119_2.3581.3581.2	controllerType=0 controllerNumber=1 scan=3581	12.8781
01911:2	1	K.HAVC[+57.021]TN[+15.995]TAGS[+162.053]FK.C	1338	Hex(1)	C[+57], N[+16], S[+162]	735.829	2	1470.65	1470.65	0	-1.4	Specific	857.97	662.06	18.23	14.01	433	>hFBN1-Nterm 070820	1	DW030119_2.3670.3670.2	controllerType=0 controllerNumber=1 scan=3670	13.0901
02024:2	1	K.HAVC[+57.021]TN[+15.995]TAGS[+162.053]FK.C	1338	Hex(1)	C[+57], N[+16], S[+162]	735.829	2	1470.65	1470.65	0	-1.3	Specific	862.26	773.51	12.87	14.01	433	>hFBN1-Nterm 070820	1	DW030119_2.3772.3772.2	controllerType=0 controllerNumber=1 scan=3772	13.3286
01604:2	1	K.NTMGS[+162.053]YR.C	1384	Hex(1)	S[+162]	495.713	2	990.419	990.42	0	-0.2	Specific	233.8	233.8	102.62	2.06	433	>hFBN1-Nterm 070820	1	DW030119_2.3359.3359.3	controllerType=0 controllerNumber=1 scan=3359	12.3413
01684:2	1	K.NTMGS[+162.053]YR.C	1384	Hex(1)	S[+162]	495.712	2	990.417	990.42	0	-2.9	Specific	238.38	238.38	89.18	2.11	433	>hFBN1-Nterm 070820	1	DW030119_2.3436.3436.2	controllerType=0 controllerNumber=1 scan=3436	12.5255
01521:2	1	K.N[+15.995]TMGS[+162.053]YR.C	1384	Hex(1)	N[+16], S[+162]	503.711	2	1006.41	1006.41	0	-0.2	Specific	140	140	49.93	1.94	433	>hFBN1-Nterm 070820	1	DW030119_2.3284.3284.2	controllerType=0 controllerNumber=1 scan=3284	12.1637
01572:2	1	K.N[+15.995]TMGS[+162.053]YR.C	1384	Hex(1)	N[+16], S[+162]	503.71	2	1006.41	1006.41	0	-1.7	Specific	151.47	151.47	50.71	1.94	433	>hFBN1-Nterm 070820	1	DW030119_2.3330.3330.2	controllerType=0 controllerNumber=1 scan=3330	12.2734
01628:2	1	K.N[+15.995]TMGS[+162.053]YR.C	1384	Hex(1)	N[+16], S[+162]	503.709	2	1006.41	1006.41	0	-3	Specific	215.79	215.79	82.34	1.96	433	>hFBN1-Nterm 070820	1	DW030119_2.3379.3379.2	controllerType=0 controllerNumber=1 scan=3379	12.388
Other Peptides
20288:4	1	R.RGGGGHDALKGPNVC[+57.021]GSR.Y	47		C[+57]	449.474	4	1794.87	1794.88	0	-1.7	Specific	142.05	142.05	142.05	2.16	433	>hFBN1-Nterm 070820	1	DW030119_2.20902.20902.4	controllerType=0 controllerNumber=1 scan=20902	55.9323
01688:3	1	R.RGGGGHDALKGPNVC[+57.021]GSR.Y	47		C[+57]	598.963	3	1794.87	1794.88	0	-2.1	Specific	337.83	337.83	337.83	3.35	433	>hFBN1-Nterm 070820	1	DW030119_2.3439.3439.3	controllerType=0 controllerNumber=1 scan=3439	12.532
01865:3	1	R.RGGGGHDALKGPNVC[+57.021]GSR.Y	47		C[+57]	598.963	3	1794.87	1794.88	0	-1.8	Specific	412.78	412.78	412.78	5.16	433	>hFBN1-Nterm 070820	1	DW030119_2.3627.3627.3	controllerType=0 controllerNumber=1 scan=3627	12.9878
01738:3	1	R.RGGGGHDALKGPNVC[+57.021]GSR.Y	47		C[+57]	598.964	3	1794.88	1794.88	0	-0.6	Specific	424.92	424.92	424.92	5.69	433	>hFBN1-Nterm 070820	1	DW030119_2.3491.3491.3	controllerType=0 controllerNumber=1 scan=3491	12.6592
01635:3	1	R.RGGGGHDALKGPNVC[+57.021]GSR.Y	47		C[+57]	598.963	3	1794.88	1794.88	0	-1	Specific	427.49	427.49	427.49	5.49	433	>hFBN1-Nterm 070820	1	DW030119_2.3386.3386.3	controllerType=0 controllerNumber=1 scan=3386	12.4044
01823:3	1	R.RGGGGHDALKGPNVC[+57.021]GSR.Y	47		C[+57]	598.963	3	1794.88	1794.88	0	-1.4	Specific	460.95	460.95	460.95	5.82	433	>hFBN1-Nterm 070820	1	DW030119_2.3582.3582.3	controllerType=0 controllerNumber=1 scan=3582	12.8803
02185:4	1	R.RGGGGHDALKGPNVC[+57.021]GSR.Y	47		C[+57]	449.474	4	1794.87	1794.88	0	-2.5	Specific	477.35	477.35	477.35	6.32	433	>hFBN1-Nterm 070820	1	DW030119_2.3917.3917.4	controllerType=0 controllerNumber=1 scan=3917	13.6614
01781:3	1	R.RGGGGHDALKGPNVC[+57.021]GSR.Y	47		C[+57]	598.964	3	1794.88	1794.88	0	0.2	Specific	496.04	496.04	496.04	6.54	433	>hFBN1-Nterm 070820	1	DW030119_2.3538.3538.3	controllerType=0 controllerNumber=1 scan=3538	12.7744
02633:4	1	R.RGGGGHDALKGPNVC[+57.021]GSR.Y	47		C[+57]	449.473	4	1794.87	1794.88	0	-3.5	Specific	532.73	532.73	532.73	7.74	433	>hFBN1-Nterm 070820	1	DW030119_2.4358.4358.4	controllerType=0 controllerNumber=1 scan=4358	14.6752
16708:4	1	R.RGGGGHDALKGPNVC[+57.021]GSR.Y	47		C[+57]	449.474	4	1794.87	1794.88	0	-2.8	Specific	537.12	537.12	537.12	6.57	433	>hFBN1-Nterm 070820	1	DW030119_2.16921.16921.4	controllerType=0 controllerNumber=1 scan=16921	43.9358
02128:4	1	R.RGGGGHDALKGPNVC[+57.021]GSR.Y	47		C[+57]	449.474	4	1794.87	1794.88	0	-2.3	Specific	586.51	586.51	586.51	7.73	433	>hFBN1-Nterm 070820	1	DW030119_2.3866.3866.4	controllerType=0 controllerNumber=1 scan=3866	13.5422
02067:4	1	R.RGGGGHDALKGPNVC[+57.021]GSR.Y	47		C[+57]	449.474	4	1794.87	1794.88	0	-1.9	Specific	619.36	619.36	619.36	9.89	433	>hFBN1-Nterm 070820	1	DW030119_2.3810.3810.4	controllerType=0 controllerNumber=1 scan=3810	13.4139
02002:4	1	R.RGGGGHDALKGPNVC[+57.021]GSR.Y	47		C[+57]	449.474	4	1794.87	1794.88	0	-1.6	Specific	691.93	691.93	691.93	11.42	433	>hFBN1-Nterm 070820	1	DW030119_2.3753.3753.4	controllerType=0 controllerNumber=1 scan=3753	13.2835
01638:4	1	R.RGGGGHDALKGPNVC[+57.021]GSR.Y	47		C[+57]	449.474	4	1794.87	1794.88	0	-1.9	Specific	692.58	692.58	692.58	10.89	433	>hFBN1-Nterm 070820	1	DW030119_2.3389.3389.4	controllerType=0 controllerNumber=1 scan=3389	12.4121
01892:4	1	R.RGGGGHDALKGPNVC[+57.021]GSR.Y	47		C[+57]	449.475	4	1794.88	1794.88	0	-0.5	Specific	697.61	697.61	697.61	11.42	433	>hFBN1-Nterm 070820	1	DW030119_2.3653.3653.4	controllerType=0 controllerNumber=1 scan=3653	13.0514
01680:4	1	R.RGGGGHDALKGPNVC[+57.021]GSR.Y	47		C[+57]	449.474	4	1794.87	1794.88	0	-1.8	Specific	703.07	703.07	703.07	12.42	433	>hFBN1-Nterm 070820	1	DW030119_2.3433.3433.4	controllerType=0 controllerNumber=1 scan=3433	12.519
01585:4	1	R.RGGGGHDALKGPNVC[+57.021]GSR.Y	47		C[+57]	449.474	4	1794.88	1794.88	0	-1.2	Specific	707.69	707.69	707.69	12.42	433	>hFBN1-Nterm 070820	1	DW030119_2.3342.3342.4	controllerType=0 controllerNumber=1 scan=3342	12.3013
01946:4	1	R.RGGGGHDALKGPNVC[+57.021]GSR.Y	47		C[+57]	449.474	4	1794.87	1794.88	0	-2.5	Specific	724.65	724.65	724.65	11.89	433	>hFBN1-Nterm 070820	1	DW030119_2.3702.3702.4	controllerType=0 controllerNumber=1 scan=3702	13.1651
01724:4	1	R.RGGGGHDALKGPNVC[+57.021]GSR.Y	47		C[+57]	449.475	4	1794.88	1794.88	0	-0.4	Specific	729.51	729.51	729.51	12.42	433	>hFBN1-Nterm 070820	1	DW030119_2.3476.3476.4	controllerType=0 controllerNumber=1 scan=3476	12.623
01804:4	1	R.RGGGGHDALKGPNVC[+57.021]GSR.Y	47		C[+57]	449.474	4	1794.88	1794.88	0	-1.1	Specific	747.28	747.28	747.28	12.42	433	>hFBN1-Nterm 070820	1	DW030119_2.3561.3561.4	controllerType=0 controllerNumber=1 scan=3561	12.8295
01762:4	1	R.RGGGGHDALKGPNVC[+57.021]GSR.Y	47		C[+57]	449.475	4	1794.88	1794.88	0	-0.5	Specific	752.37	752.37	752.37	13.42	433	>hFBN1-Nterm 070820	1	DW030119_2.3518.3518.4	controllerType=0 controllerNumber=1 scan=3518	12.7257
01844:4	1	R.RGGGGHDALKGPNVC[+57.021]GSR.Y	47		C[+57]	449.474	4	1794.88	1794.88	0	-0.9	Specific	764.16	764.16	764.16	13.42	433	>hFBN1-Nterm 070820	1	DW030119_2.3606.3606.4	controllerType=0 controllerNumber=1 scan=3606	12.9391
02634:4	1	R.RGGGGHDALKGPN[+0.984]VC[+57.021]GSR.Y	47		C[+57], N[+1]	449.722	4	1795.87	1795.86	0	2.9	Specific	191.4	191.4	191.4	1.95	433	>hFBN1-Nterm 070820	1	DW030119_2.4358.4358.4	controllerType=0 controllerNumber=1 scan=4358	14.6752
02136:4	1	R.GGGGHDALKGPNVC[+57.021]GSR.Y	48		C[+57]	410.449	4	1638.77	1638.78	0	-2.2	Specific	456.87	456.87	456.87	7.67	433	>hFBN1-Nterm 070820	1	DW030119_2.3873.3873.4	controllerType=0 controllerNumber=1 scan=3873	13.5592
02734:4	1	R.GGGGHDALKGPNVC[+57.021]GSR.Y	48		C[+57]	410.449	4	1638.77	1638.78	0	-1.9	Specific	498.45	498.45	498.45	7.7	433	>hFBN1-Nterm 070820	1	DW030119_2.4442.4442.4	controllerType=0 controllerNumber=1 scan=4442	14.868
02667:4	1	R.GGGGHDALKGPNVC[+57.021]GSR.Y	48		C[+57]	410.448	4	1638.77	1638.78	0	-3.1	Specific	571.34	571.34	571.34	9.07	433	>hFBN1-Nterm 070820	1	DW030119_2.4386.4386.4	controllerType=0 controllerNumber=1 scan=4386	14.7399
02603:4	1	R.GGGGHDALKGPNVC[+57.021]GSR.Y	48		C[+57]	410.449	4	1638.77	1638.78	0	-1.7	Specific	572.54	572.54	572.54	9.6	433	>hFBN1-Nterm 070820	1	DW030119_2.4331.4331.4	controllerType=0 controllerNumber=1 scan=4331	14.6139
02434:4	1	R.GGGGHDALKGPNVC[+57.021]GSR.Y	48		C[+57]	410.449	4	1638.77	1638.78	0	-1.1	Specific	574.48	574.48	574.48	9.6	433	>hFBN1-Nterm 070820	1	DW030119_2.4173.4173.4	controllerType=0 controllerNumber=1 scan=4173	14.2534
02164:3	1	R.GGGGHDALKGPNVC[+57.021]GSR.Y	48		C[+57]	546.93	3	1638.77	1638.78	0	-1.4	Specific	586.54	578.6	578.6	7.87	433	>hFBN1-Nterm 070820	1	DW030119_2.3899.3899.3	controllerType=0 controllerNumber=1 scan=3899	13.6187
02248:4	1	R.GGGGHDALKGPNVC[+57.021]GSR.Y	48		C[+57]	410.449	4	1638.77	1638.78	0	-1.6	Specific	594.43	594.43	594.43	9.6	433	>hFBN1-Nterm 070820	1	DW030119_2.3978.3978.4	controllerType=0 controllerNumber=1 scan=3978	13.8029
02393:4	1	R.GGGGHDALKGPNVC[+57.021]GSR.Y	48		C[+57]	410.449	4	1638.77	1638.78	0	-1	Specific	596.29	596.29	596.29	9.6	433	>hFBN1-Nterm 070820	1	DW030119_2.4125.4125.4	controllerType=0 controllerNumber=1 scan=4125	14.1413
02310:4	1	R.GGGGHDALKGPNVC[+57.021]GSR.Y	48		C[+57]	410.449	4	1638.77	1638.78	0	-1.3	Specific	602.93	602.85	602.85	10.6	433	>hFBN1-Nterm 070820	1	DW030119_2.4032.4032.4	controllerType=0 controllerNumber=1 scan=4032	13.9261
02539:4	1	R.GGGGHDALKGPNVC[+57.021]GSR.Y	48		C[+57]	410.449	4	1638.77	1638.78	0	-1.5	Specific	604.85	604.85	604.85	10.6	433	>hFBN1-Nterm 070820	1	DW030119_2.4276.4276.4	controllerType=0 controllerNumber=1 scan=4276	14.4882
02353:4	1	R.GGGGHDALKGPNVC[+57.021]GSR.Y	48		C[+57]	410.449	4	1638.77	1638.78	0	-1.4	Specific	606.78	606.78	606.78	10.6	433	>hFBN1-Nterm 070820	1	DW030119_2.4080.4080.4	controllerType=0 controllerNumber=1 scan=4080	14.0354
02486:4	1	R.GGGGHDALKGPNVC[+57.021]GSR.Y	48		C[+57]	410.449	4	1638.77	1638.78	0	-1.2	Specific	619.65	619.65	619.65	10.6	433	>hFBN1-Nterm 070820	1	DW030119_2.4227.4227.4	controllerType=0 controllerNumber=1 scan=4227	14.3764
02193:4	1	R.GGGGHDALKGPNVC[+57.021]GSR.Y	48		C[+57]	410.449	4	1638.77	1638.78	0	-1.4	Specific	625.32	621.35	621.35	10.6	433	>hFBN1-Nterm 070820	1	DW030119_2.3925.3925.4	controllerType=0 controllerNumber=1 scan=3925	13.6805
02649:3	1	R.GGGGHDALKGPNVC[+57.021]GSR.Y	48		C[+57]	546.929	3	1638.77	1638.78	0	-2	Specific	703.3	703.3	703.3	10.35	433	>hFBN1-Nterm 070820	1	DW030119_2.4370.4370.3	controllerType=0 controllerNumber=1 scan=4370	14.702
02416:3	1	R.GGGGHDALKGPNVC[+57.021]GSR.Y	48		C[+57]	546.93	3	1638.78	1638.78	0	-0.9	Specific	715.17	715.17	715.17	11.25	433	>hFBN1-Nterm 070820	1	DW030119_2.4150.4150.3	controllerType=0 controllerNumber=1 scan=4150	14.1976
02217:3	1	R.GGGGHDALKGPNVC[+57.021]GSR.Y	48		C[+57]	546.929	3	1638.77	1638.78	0	-1.6	Specific	739.44	739.44	739.44	11.25	433	>hFBN1-Nterm 070820	1	DW030119_2.3948.3948.3	controllerType=0 controllerNumber=1 scan=3948	13.733
02564:3	1	R.GGGGHDALKGPNVC[+57.021]GSR.Y	48		C[+57]	546.93	3	1638.78	1638.78	0	-0.1	Specific	782.44	782.44	782.44	13.42	433	>hFBN1-Nterm 070820	1	DW030119_2.4298.4298.3	controllerType=0 controllerNumber=1 scan=4298	14.5396
02330:3	1	R.GGGGHDALKGPNVC[+57.021]GSR.Y	48		C[+57]	546.93	3	1638.78	1638.78	0	-0.9	Specific	797.25	797.25	797.25	12.25	433	>hFBN1-Nterm 070820	1	DW030119_2.4053.4053.3	controllerType=0 controllerNumber=1 scan=4053	13.9708
02374:3	1	R.GGGGHDALKGPNVC[+57.021]GSR.Y	48		C[+57]	546.93	3	1638.78	1638.78	0	-0.7	Specific	832.3	832.3	832.3	14.42	433	>hFBN1-Nterm 070820	1	DW030119_2.4101.4101.3	controllerType=0 controllerNumber=1 scan=4101	14.0818
02511:3	1	R.GGGGHDALKGPNVC[+57.021]GSR.Y	48		C[+57]	546.93	3	1638.77	1638.78	0	-1.3	Specific	855.03	855.03	855.03	15.42	433	>hFBN1-Nterm 070820	1	DW030119_2.4247.4247.3	controllerType=0 controllerNumber=1 scan=4247	14.4204
02456:3	1	R.GGGGHDALKGPNVC[+57.021]GSR.Y	48		C[+57]	546.93	3	1638.78	1638.78	0	-0.7	Specific	870.23	825.89	825.89	14.25	433	>hFBN1-Nterm 070820	1	DW030119_2.4197.4197.3	controllerType=0 controllerNumber=1 scan=4197	14.3065
02273:3	1	R.GGGGHDALKGPNVC[+57.021]GSR.Y	48		C[+57]	546.93	3	1638.78	1638.78	0	-0.6	Specific	904.11	898.52	898.52	15.25	433	>hFBN1-Nterm 070820	1	DW030119_2.4000.4000.3	controllerType=0 controllerNumber=1 scan=4000	13.8523
06388:3	1	K.GPNVC[+57.021]GSRYN[+15.995]AYC[+57.021]C[+57.021]PGWK.T	57		C[+57]*3, N[+16]	721.306	3	2161.9	2161.9	0	1.2	Specific	471.64	471.64	95.55	8.19	433	>hFBN1-Nterm 070820	1	DW030119_2.7517.7517.3	controllerType=0 controllerNumber=1 scan=7517	21.5263
16920:2	1	R.YNAYC[+57.021]C[+57.021]PGWK.T	65		C[+57]*2	659.77	2	1318.53	1318.53	0	-0.4	Specific	318.41	318.41	318.41	3.29	433	>hFBN1-Nterm 070820	1	DW030119_2.17115.17115.2	controllerType=0 controllerNumber=1 scan=17115	44.4135
07435:2	1	R.YNAYC[+57.021]C[+57.021]PGWK.T	65		C[+57]*2	659.769	2	1318.53	1318.53	0	-2.1	Specific	458.77	458.77	458.77	5.09	433	>hFBN1-Nterm 070820	1	DW030119_2.8409.8409.2	controllerType=0 controllerNumber=1 scan=8409	23.3743
07286:2	1	R.YNAYC[+57.021]C[+57.021]PGWK.T	65		C[+57]*2	659.77	2	1318.53	1318.53	0	-1.4	Specific	465.18	465.18	465.18	5.24	433	>hFBN1-Nterm 070820	1	DW030119_2.8284.8284.2	controllerType=0 controllerNumber=1 scan=8284	23.1156
07217:2	1	R.YNAYC[+57.021]C[+57.021]PGWK.T	65		C[+57]*2	659.771	2	1318.53	1318.53	0	-0.2	Specific	495.3	495.3	495.3	5.27	433	>hFBN1-Nterm 070820	1	DW030119_2.8220.8220.2	controllerType=0 controllerNumber=1 scan=8220	22.9815
06813:2	1	R.YNAYC[+57.021]C[+57.021]PGWK.T	65		C[+57]*2	659.771	2	1318.53	1318.53	0	0.1	Specific	511.38	511.38	511.38	6.82	433	>hFBN1-Nterm 070820	1	DW030119_2.7874.7874.2	controllerType=0 controllerNumber=1 scan=7874	22.2794
07152:2	1	R.YNAYC[+57.021]C[+57.021]PGWK.T	65		C[+57]*2	659.771	2	1318.53	1318.53	0	0.2	Specific	523.5	523.5	523.5	5.48	433	>hFBN1-Nterm 070820	1	DW030119_2.8157.8157.2	controllerType=0 controllerNumber=1 scan=8157	22.8512
07005:2	1	R.YNAYC[+57.021]C[+57.021]PGWK.T	65		C[+57]*2	659.771	2	1318.53	1318.53	0	0.1	Specific	534.68	534.68	534.68	7.03	433	>hFBN1-Nterm 070820	1	DW030119_2.8040.8040.2	controllerType=0 controllerNumber=1 scan=8040	22.6165
06746:2	1	R.YNAYC[+57.021]C[+57.021]PGWK.T	65		C[+57]*2	659.771	2	1318.53	1318.53	0	0.3	Specific	534.8	534.8	534.8	7.03	433	>hFBN1-Nterm 070820	1	DW030119_2.7818.7818.2	controllerType=0 controllerNumber=1 scan=7818	22.1651
06683:2	1	R.YNAYC[+57.021]C[+57.021]PGWK.T	65		C[+57]*2	659.771	2	1318.54	1318.53	0	0.7	Specific	545.06	545.06	545.06	5.87	433	>hFBN1-Nterm 070820	1	DW030119_2.7759.7759.2	controllerType=0 controllerNumber=1 scan=7759	22.0436
07083:2	1	R.YNAYC[+57.021]C[+57.021]PGWK.T	65		C[+57]*2	659.771	2	1318.53	1318.53	0	0.3	Specific	548.72	548.72	548.72	7.03	433	>hFBN1-Nterm 070820	1	DW030119_2.8098.8098.2	controllerType=0 controllerNumber=1 scan=8098	22.7289
06938:2	1	R.YNAYC[+57.021]C[+57.021]PGWK.T	65		C[+57]*2	659.771	2	1318.53	1318.53	0	0	Specific	561.84	561.84	561.84	8.19	433	>hFBN1-Nterm 070820	1	DW030119_2.7984.7984.2	controllerType=0 controllerNumber=1 scan=7984	22.5021
06874:2	1	R.YNAYC[+57.021]C[+57.021]PGWK.T	65		C[+57]*2	659.771	2	1318.53	1318.53	0	0.2	Specific	576.79	576.79	576.79	7.02	433	>hFBN1-Nterm 070820	1	DW030119_2.7929.7929.2	controllerType=0 controllerNumber=1 scan=7929	22.3897
06364:2	1	R.YNAYC[+57.021]C[+57.021]PGW[+15.995]K.T	65		C[+57]*2, W[+16]	667.769	2	1334.53	1334.53	0	1.1	Specific	345.69	345.69	120.77	3.3	433	>hFBN1-Nterm 070820	1	DW030119_2.7497.7497.2	controllerType=0 controllerNumber=1 scan=7497	21.4824
07218:2	1	R.YN[+0.984]AYC[+57.021]C[+57.021]PGWK.T	65		C[+57]*2, N[+1]	660.263	2	1319.52	1319.52	0	0.1	Specific	513.81	513.81	513.81	5.27	433	>hFBN1-Nterm 070820	1	DW030119_2.8220.8220.2	controllerType=0 controllerNumber=1 scan=8220	22.9815
07287:2	1	R.YN[+0.984]AYC[+57.021]C[+57.021]PGWK.T	65		C[+57]*2, N[+1]	660.262	2	1319.52	1319.52	0	-1.5	Specific	538.48	538.48	538.48	5.48	433	>hFBN1-Nterm 070820	1	DW030119_2.8284.8284.2	controllerType=0 controllerNumber=1 scan=8284	23.1156
08894:3	1	K.TLPGGNQC[+57.021]IVPIC[+57.021]R.H	75		C[+57]*2	528.938	3	1584.8	1584.8	0	-0.2	Specific	67.18	67.18	67.18	1.91	433	>hFBN1-Nterm 070820	1	DW030119_2.9616.9616.2	controllerType=0 controllerNumber=1 scan=9616	25.8481
08760:2	1	K.TLPGGNQC[+57.021]IVPIC[+57.021]R.H	75		C[+57]*2	792.904	2	1584.8	1584.8	0	1.3	Specific	210.99	210.99	210.99	2.46	433	>hFBN1-Nterm 070820	1	DW030119_2.9503.9503.3	controllerType=0 controllerNumber=1 scan=9503	25.6188
08986:3	1	K.TLPGGNQC[+57.021]IVPIC[+57.021]R.H	75		C[+57]*2	528.938	3	1584.8	1584.8	0	0.6	Specific	409.72	409.72	409.72	7.3	433	>hFBN1-Nterm 070820	1	DW030119_2.9696.9696.3	controllerType=0 controllerNumber=1 scan=9696	26.0078
20553:2	1	K.TLPGGNQC[+57.021]IVPIC[+57.021]R.H	75		C[+57]*2	792.903	2	1584.8	1584.8	0	0.6	Specific	528.44	528.44	528.44	8.02	433	>hFBN1-Nterm 070820	1	DW030119_2.21149.21149.2	controllerType=0 controllerNumber=1 scan=21149	56.5637
08889:3	1	K.TLPGGNQC[+57.021]IVPIC[+57.021]R.H	75		C[+57]*2	528.938	3	1584.8	1584.8	0	-0.2	Specific	533.92	533.92	533.92	7.69	433	>hFBN1-Nterm 070820	1	DW030119_2.9613.9613.3	controllerType=0 controllerNumber=1 scan=9613	25.8431
09605:2	1	K.TLPGGNQC[+57.021]IVPIC[+57.021]R.H	75		C[+57]*2	792.904	2	1584.8	1584.8	0	1.4	Specific	559.01	559.01	559.01	8.02	433	>hFBN1-Nterm 070820	1	DW030119_2.10223.10223.2	controllerType=0 controllerNumber=1 scan=10223	27.1578
09447:2	1	K.TLPGGNQC[+57.021]IVPIC[+57.021]R.H	75		C[+57]*2	792.902	2	1584.8	1584.8	0	-1.2	Specific	561.4	561.4	561.4	9.18	433	>hFBN1-Nterm 070820	1	DW030119_2.10090.10090.2	controllerType=0 controllerNumber=1 scan=10090	26.8691
09377:2	1	K.TLPGGNQC[+57.021]IVPIC[+57.021]R.H	75		C[+57]*2	792.903	2	1584.8	1584.8	0	0.2	Specific	565.16	565.16	565.16	9.18	433	>hFBN1-Nterm 070820	1	DW030119_2.10026.10026.2	controllerType=0 controllerNumber=1 scan=10026	26.7297
09669:2	1	K.TLPGGNQC[+57.021]IVPIC[+57.021]R.H	75		C[+57]*2	792.902	2	1584.8	1584.8	0	-0.7	Specific	568.91	568.91	568.91	9.18	433	>hFBN1-Nterm 070820	1	DW030119_2.10273.10273.2	controllerType=0 controllerNumber=1 scan=10273	27.2721
09528:2	1	K.TLPGGNQC[+57.021]IVPIC[+57.021]R.H	75		C[+57]*2	792.903	2	1584.8	1584.8	0	0.7	Specific	601.24	601.24	601.24	10.18	433	>hFBN1-Nterm 070820	1	DW030119_2.10158.10158.2	controllerType=0 controllerNumber=1 scan=10158	27.0155
09050:2	1	K.TLPGGNQC[+57.021]IVPIC[+57.021]R.H	75		C[+57]*2	792.903	2	1584.8	1584.8	0	0.6	Specific	622.43	622.43	622.43	10.18	433	>hFBN1-Nterm 070820	1	DW030119_2.9754.9754.2	controllerType=0 controllerNumber=1 scan=9754	26.1322
08800:2	1	K.TLPGGNQC[+57.021]IVPIC[+57.021]R.H	75		C[+57]*2	792.903	2	1584.8	1584.8	0	0.6	Specific	637.73	637.73	637.73	10.18	433	>hFBN1-Nterm 070820	1	DW030119_2.9536.9536.2	controllerType=0 controllerNumber=1 scan=9536	25.6845
08926:2	1	K.TLPGGNQC[+57.021]IVPIC[+57.021]R.H	75		C[+57]*2	792.902	2	1584.8	1584.8	0	-0.7	Specific	645.8	645.8	645.8	10.18	433	>hFBN1-Nterm 070820	1	DW030119_2.9644.9644.2	controllerType=0 controllerNumber=1 scan=9644	25.9074
09244:2	1	K.TLPGGNQC[+57.021]IVPIC[+57.021]R.H	75		C[+57]*2	792.903	2	1584.8	1584.8	0	0.4	Specific	647.81	647.81	647.81	10.18	433	>hFBN1-Nterm 070820	1	DW030119_2.9920.9920.2	controllerType=0 controllerNumber=1 scan=9920	26.4939
09116:2	1	K.TLPGGNQC[+57.021]IVPIC[+57.021]R.H	75		C[+57]*2	792.903	2	1584.8	1584.8	0	0.3	Specific	649.53	649.53	649.53	10.18	433	>hFBN1-Nterm 070820	1	DW030119_2.9811.9811.2	controllerType=0 controllerNumber=1 scan=9811	26.2519
08989:2	1	K.TLPGGNQC[+57.021]IVPIC[+57.021]R.H	75		C[+57]*2	792.902	2	1584.8	1584.8	0	-0.7	Specific	651.55	651.55	651.55	11.18	433	>hFBN1-Nterm 070820	1	DW030119_2.9699.9699.2	controllerType=0 controllerNumber=1 scan=9699	26.0155
08864:2	1	K.TLPGGNQC[+57.021]IVPIC[+57.021]R.H	75		C[+57]*2	792.904	2	1584.8	1584.8	0	1.1	Specific	654.07	654.07	654.07	11.18	433	>hFBN1-Nterm 070820	1	DW030119_2.9589.9589.2	controllerType=0 controllerNumber=1 scan=9589	25.7961
17001:2	1	K.TLPGGNQC[+57.021]IVPIC[+57.021]R.H	75		C[+57]*2	792.902	2	1584.8	1584.8	0	-1.2	Specific	663.46	663.46	663.46	11.18	433	>hFBN1-Nterm 070820	1	DW030119_2.17188.17188.2	controllerType=0 controllerNumber=1 scan=17188	44.5855
09179:2	1	K.TLPGGNQC[+57.021]IVPIC[+57.021]R.H	75		C[+57]*2	792.903	2	1584.8	1584.8	0	0.4	Specific	670.76	670.76	670.76	11.18	433	>hFBN1-Nterm 070820	1	DW030119_2.9865.9865.2	controllerType=0 controllerNumber=1 scan=9865	26.3701
09245:2	1	K.TLPGGN[+0.984]QC[+57.021]IVPIC[+57.021]R.H	75		C[+57]*2, N[+1]	793.402	2	1585.8	1585.78	0	8.8	Specific	491.43	491.43	491.43	6.6	433	>hFBN1-Nterm 070820	1	DW030119_2.9920.9920.2	controllerType=0 controllerNumber=1 scan=9920	26.4939
09606:2	1	K.TLPGGN[+0.984]QC[+57.021]IVPIC[+57.021]R.H	75		C[+57]*2, N[+1]	793.396	2	1585.79	1585.78	0	1.8	Specific	606.37	606.37	606.37	10.18	433	>hFBN1-Nterm 070820	1	DW030119_2.10223.10223.2	controllerType=0 controllerNumber=1 scan=10223	27.1578
09670:2	1	K.TLPGGN[+0.984]QC[+57.021]IVPIC[+57.021]R.H	75		C[+57]*2, N[+1]	793.396	2	1585.79	1585.78	0	1.6	Specific	624.3	624.3	624.3	10.18	433	>hFBN1-Nterm 070820	1	DW030119_2.10273.10273.2	controllerType=0 controllerNumber=1 scan=10273	27.2721
01263:2	1	R.HSC[+57.021]GDGFC[+57.021]SR.P	89		C[+57]*2	591.723	2	1182.44	1182.44	0	-2.3	Specific	257.17	257.17	257.17	2.1	433	>hFBN1-Nterm 070820	1	DW030119_2.3051.3051.2	controllerType=0 controllerNumber=1 scan=3051	11.6088
01164:2	1	R.HSC[+57.021]GDGFC[+57.021]SR.P	89		C[+57]*2	591.724	2	1182.44	1182.44	0	-0.1	Specific	322.32	292.54	292.54	2.64	433	>hFBN1-Nterm 070820	1	DW030119_2.2958.2958.2	controllerType=0 controllerNumber=1 scan=2958	11.3862
16856:4	1	R.HSC[+57.021]GDGFC[+57.021]SRPNMC[+57.021]TC[+57.021]PSGQIAPSC[+57.021]GSR.S	89		C[+57]*5	786.565	4	3143.24	3143.24	0	-1.2	Specific	421.13	421.13	421.13	7.32	433	>hFBN1-Nterm 070820	1	DW030119_2.17059.17059.4	controllerType=0 controllerNumber=1 scan=17059	44.2814
20405:4	1	R.HSC[+57.021]GDGFC[+57.021]SRPNMC[+57.021]TC[+57.021]PSGQIAPSC[+57.021]GSR.S	89		C[+57]*5	786.565	4	3143.24	3143.24	0	-1.6	Specific	499.51	499.51	499.51	7.49	433	>hFBN1-Nterm 070820	1	DW030119_2.21019.21019.4	controllerType=0 controllerNumber=1 scan=21019	56.2547
06488:4	1	R.HSC[+57.021]GDGFC[+57.021]SRPNMC[+57.021]TC[+57.021]PSGQIAPSC[+57.021]GSR.S	89		C[+57]*5	786.566	4	3143.24	3143.24	0	-0.8	Specific	617.02	617.02	617.02	9.86	433	>hFBN1-Nterm 070820	1	DW030119_2.7603.7603.4	controllerType=0 controllerNumber=1 scan=7603	21.7142
06350:4	1	R.HSC[+57.021]GDGFC[+57.021]SRPNMC[+57.021]TC[+57.021]PSGQIAPSC[+57.021]GSR.S	89		C[+57]*5	786.565	4	3143.24	3143.24	0	-1.6	Specific	724.51	724.51	724.51	11.86	433	>hFBN1-Nterm 070820	1	DW030119_2.7486.7486.4	controllerType=0 controllerNumber=1 scan=7486	21.4604
05983:4	1	R.HSC[+57.021]GDGFC[+57.021]SRPNMC[+57.021]TC[+57.021]PSGQIAPSC[+57.021]GSR.S	89		C[+57]*5	786.567	4	3143.24	3143.24	0	0.7	Specific	739.59	739.59	739.59	11.86	433	>hFBN1-Nterm 070820	1	DW030119_2.7194.7194.4	controllerType=0 controllerNumber=1 scan=7194	20.8264
06188:4	1	R.HSC[+57.021]GDGFC[+57.021]SRPNMC[+57.021]TC[+57.021]PSGQIAPSC[+57.021]GSR.S	89		C[+57]*5	786.566	4	3143.24	3143.24	0	-0.3	Specific	741.04	741.04	741.04	11.86	433	>hFBN1-Nterm 070820	1	DW030119_2.7356.7356.4	controllerType=0 controllerNumber=1 scan=7356	21.1834
06062:4	1	R.HSC[+57.021]GDGFC[+57.021]SRPNMC[+57.021]TC[+57.021]PSGQIAPSC[+57.021]GSR.S	89		C[+57]*5	786.57	4	3143.26	3143.24	0	4.7	Specific	760.27	760.27	760.27	11.94	433	>hFBN1-Nterm 070820	1	DW030119_2.7254.7254.4	controllerType=0 controllerNumber=1 scan=7254	20.9574
06123:4	1	R.HSC[+57.021]GDGFC[+57.021]SRPNMC[+57.021]TC[+57.021]PSGQIAPSC[+57.021]GSR.S	89		C[+57]*5	786.568	4	3143.25	3143.24	0	2.3	Specific	770.04	770.04	770.04	11.94	433	>hFBN1-Nterm 070820	1	DW030119_2.7303.7303.4	controllerType=0 controllerNumber=1 scan=7303	21.0692
06262:4	1	R.HSC[+57.021]GDGFC[+57.021]SRPNMC[+57.021]TC[+57.021]PSGQIAPSC[+57.021]GSR.S	89		C[+57]*5	786.566	4	3143.24	3143.24	0	-0.5	Specific	802.46	802.46	802.46	13.86	433	>hFBN1-Nterm 070820	1	DW030119_2.7417.7417.4	controllerType=0 controllerNumber=1 scan=7417	21.3095
06042:3	1	R.HSC[+57.021]GDGFC[+57.021]SRPNMC[+57.021]TC[+57.021]PSGQIAPSC[+57.021]GSR.S	89		C[+57]*5	1048.42	3	3143.25	3143.24	0	1.1	Specific	1128.38	1128.38	1128.38	19.68	433	>hFBN1-Nterm 070820	1	DW030119_2.7238.7238.3	controllerType=0 controllerNumber=1 scan=7238	20.9251
06108:3	1	R.HSC[+57.021]GDGFC[+57.021]SRPNMC[+57.021]TC[+57.021]PSGQIAPSC[+57.021]GSR.S	89		C[+57]*5	1048.42	3	3143.24	3143.24	0	0.7	Specific	1280.68	1269.61	1269.61	22.68	433	>hFBN1-Nterm 070820	1	DW030119_2.7291.7291.3	controllerType=0 controllerNumber=1 scan=7291	21.0436
05185:4	1	R.HSC[+57.021]GDGFC[+57.021]SRPNM[+15.995]C[+57.021]TC[+57.021]PSGQIAPSC[+57.021]GSR.S	89		C[+57]*5, M[+16]	790.566	4	3159.24	3159.24	0	1.5	Specific	414.38	242.71	1.68	5.37	433	>hFBN1-Nterm 070820	1	DW030119_2.6529.6529.4	controllerType=0 controllerNumber=1 scan=6529	19.456
06656:4	1	R.HSC[+57.021]GDGFC[+57.021]SRPN[+0.984]MC[+57.021]TC[+57.021]PSGQIAPSC[+57.021]GSR.S	89		C[+57]*5, N[+1]	786.815	4	3144.24	3144.23	0	3.9	Specific	505.02	505.02	505.02	6.57	433	>hFBN1-Nterm 070820	1	DW030119_2.7738.7738.4	controllerType=0 controllerNumber=1 scan=7738	21.9974
06066:4	1	R.HSC[+57.021]GDGFC[+57.021]SRPNM[+15.995]C[+57.021]TC[+57.021]PSGQIAPSC[+57.021]GSR.S	89		C[+57]*5, M[+16]	790.563	4	3159.23	3159.24	0	-2.6	Specific	549.17	299.53	10.57	5.48	433	>hFBN1-Nterm 070820	1	DW030119_2.7258.7258.4	controllerType=0 controllerNumber=1 scan=7258	20.968
05998:4	1	R.HSC[+57.021]GDGFC[+57.021]SRPNM[+15.995]C[+57.021]TC[+57.021]PSGQIAPSC[+57.021]GSR.S	89		C[+57]*5, M[+16]	790.564	4	3159.23	3159.24	0	-1.6	Specific	580.22	330.09	10.79	7.4	433	>hFBN1-Nterm 070820	1	DW030119_2.7204.7204.4	controllerType=0 controllerNumber=1 scan=7204	20.8494
05927:4	1	R.HSC[+57.021]GDGFC[+57.021]SRPNM[+15.995]C[+57.021]TC[+57.021]PSGQIAPSC[+57.021]GSR.S	89		C[+57]*5, M[+16]	790.566	4	3159.24	3159.24	0	0.8	Specific	607.72	344.03	0.79	8.4	433	>hFBN1-Nterm 070820	1	DW030119_2.7150.7150.4	controllerType=0 controllerNumber=1 scan=7150	20.7289
05029:4	1	R.HSC[+57.021]GDGFC[+57.021]SRPNM[+15.995]C[+57.021]TC[+57.021]PSGQIAPSC[+57.021]GSR.S	89		C[+57]*5, M[+16]	790.566	4	3159.24	3159.24	0	1.3	Specific	654.08	427.38	11.05	10.86	433	>hFBN1-Nterm 070820	1	DW030119_2.6400.6400.4	controllerType=0 controllerNumber=1 scan=6400	19.2008
06351:4	1	R.HSC[+57.021]GDGFC[+57.021]SRPN[+0.984]MC[+57.021]TC[+57.021]PSGQIAPSC[+57.021]GSR.S	89		C[+57]*5, N[+1]	786.815	4	3144.24	3144.23	0	3.5	Specific	682.83	682.83	682.83	9.94	433	>hFBN1-Nterm 070820	1	DW030119_2.7486.7486.4	controllerType=0 controllerNumber=1 scan=7486	21.4604
04963:4	1	R.HSC[+57.021]GDGFC[+57.021]SRPNM[+15.995]C[+57.021]TC[+57.021]PSGQIAPSC[+57.021]GSR.S	89		C[+57]*5, M[+16]	790.565	4	3159.24	3159.24	0	0	Specific	686.96	611.79	10.57	10.86	433	>hFBN1-Nterm 070820	1	DW030119_2.6338.6338.4	controllerType=0 controllerNumber=1 scan=6338	19.0729
05956:3	1	R.PNMC[+57.021]TC[+57.021]PSGQIAPSC[+57.021]GSR.S	99		C[+57]*3	660.612	3	1979.82	1979.82	0	0.6	Specific	201.6	201.6	201.6	2.2	433	>hFBN1-Nterm 070820	1	DW030119_2.7172.7172.2	controllerType=0 controllerNumber=1 scan=7172	20.7783
05921:3	1	R.PNMC[+57.021]TC[+57.021]PSGQIAPSC[+57.021]GSR.S	99		C[+57]*3	660.611	3	1979.82	1979.82	0	0.2	Specific	578.66	578.66	578.66	8.84	433	>hFBN1-Nterm 070820	1	DW030119_2.7145.7145.3	controllerType=0 controllerNumber=1 scan=7145	20.7166
05737:3	1	R.PNMC[+57.021]TC[+57.021]PSGQIAPSC[+57.021]GSR.S	99		C[+57]*3	660.611	3	1979.82	1979.82	0	-0.2	Specific	772.64	772.64	772.64	12.84	433	>hFBN1-Nterm 070820	1	DW030119_2.6998.6998.3	controllerType=0 controllerNumber=1 scan=6998	20.4138
05819:3	1	R.PNMC[+57.021]TC[+57.021]PSGQIAPSC[+57.021]GSR.S	99		C[+57]*3	660.612	3	1979.82	1979.82	0	1.4	Specific	790.45	790.45	790.45	12.84	433	>hFBN1-Nterm 070820	1	DW030119_2.7062.7062.3	controllerType=0 controllerNumber=1 scan=7062	20.5423
05803:2	1	R.PNMC[+57.021]TC[+57.021]PSGQIAPSC[+57.021]GSR.S	99		C[+57]*3	990.413	2	1979.82	1979.82	0	0.3	Specific	955.32	919.62	919.62	17.18	433	>hFBN1-Nterm 070820	1	DW030119_2.7049.7049.2	controllerType=0 controllerNumber=1 scan=7049	20.5192
05730:2	1	R.PNMC[+57.021]TC[+57.021]PSGQIAPSC[+57.021]GSR.S	99		C[+57]*3	990.413	2	1979.82	1979.82	0	0	Specific	987.44	949.85	949.85	17.18	433	>hFBN1-Nterm 070820	1	DW030119_2.6991.6991.2	controllerType=0 controllerNumber=1 scan=6991	20.3996
00938:2	1	R.SIQHC[+57.021]NIR.C	117		C[+57]	514.259	2	1027.51	1027.51	0	0	Specific	129.12	129.12	129.12	1.92	433	>hFBN1-Nterm 070820	1	DW030119_2.2742.2742.2	controllerType=0 controllerNumber=1 scan=2742	10.8464
02810:3	1	R.C[+57.021]MNGGSC[+57.021]SDDHC[+57.021]LC[+57.021]QK.G	125		C[+57]*4	643.562	3	1928.67	1928.68	0	-4.5	Specific	680.91	680.91	680.91	10.65	433	>hFBN1-Nterm 070820	1	DW030119_2.4504.4504.3	controllerType=0 controllerNumber=1 scan=4504	15.0094
02605:3	1	R.C[+57.021]MNGGSC[+57.021]SDDHC[+57.021]LC[+57.021]QK.G	125		C[+57]*4	643.564	3	1928.68	1928.68	0	-1.2	Specific	730.04	730.04	730.04	12.18	433	>hFBN1-Nterm 070820	1	DW030119_2.4333.4333.3	controllerType=0 controllerNumber=1 scan=4333	14.6183
02668:3	1	R.C[+57.021]MNGGSC[+57.021]SDDHC[+57.021]LC[+57.021]QK.G	125		C[+57]*4	643.564	3	1928.68	1928.68	0	-1.7	Specific	856.28	856.28	856.28	15.18	433	>hFBN1-Nterm 070820	1	DW030119_2.4387.4387.3	controllerType=0 controllerNumber=1 scan=4387	14.742
02731:3	1	R.C[+57.021]MNGGSC[+57.021]SDDHC[+57.021]LC[+57.021]QK.G	125		C[+57]*4	643.564	3	1928.68	1928.68	0	-2.6	Specific	875.45	875.45	875.45	14.65	433	>hFBN1-Nterm 070820	1	DW030119_2.4440.4440.3	controllerType=0 controllerNumber=1 scan=4440	14.8637
01059:4	1	R.C[+57.021]MNGGS[+203.079]C[+57.021]SDDHC[+57.021]LC[+57.021]QK.G	125	HexNAc(1)	C[+57]*4, S[+203]	533.696	4	2131.76	2131.76	0	1.2	Specific	6.06	6.06	4	1.92	433	>hFBN1-Nterm 070820	1	DW030119_2.2855.2855.4	controllerType=0 controllerNumber=1 scan=2855	11.1331
01102:4	1	R.C[+57.021]MNGGS[+203.079]C[+57.021]SDDHC[+57.021]LC[+57.021]QK.G	125	HexNAc(1)	C[+57]*4, S[+203]	533.695	4	2131.76	2131.76	0	-1.2	Specific	46.39	46.39	4	1.92	433	>hFBN1-Nterm 070820	1	DW030119_2.2896.2896.4	controllerType=0 controllerNumber=1 scan=2896	11.2354
02846:3	1	R.C[+57.021]MNGGS[+203.079]C[+57.021]SDDHC[+57.021]LC[+57.021]QK.G	125	HexNAc(1)	C[+57]*4, S[+203]	711.256	3	2131.75	2131.76	0	-3.1	Specific	85.82	85.82	4	1.94	433	>hFBN1-Nterm 070820	1	DW030119_2.4536.4536.3	controllerType=0 controllerNumber=1 scan=4536	15.0806
02713:3	1	R.C[+57.021]MNGGS[+203.079]C[+57.021]SDDHC[+57.021]LC[+57.021]QK.G	125	HexNAc(1)	C[+57]*4, S[+203]	711.258	3	2131.76	2131.76	0	-0.1	Specific	198.97	198.97	4	3.12	433	>hFBN1-Nterm 070820	1	DW030119_2.4426.4426.3	controllerType=0 controllerNumber=1 scan=4426	14.83
16737:3	1	R.C[+57.021]MNGGS[+146.058]C[+57.021]SDDHC[+57.021]LC[+57.021]QK.G	125	Fuc(1)	C[+57]*4, S[+146]	692.25	3	2074.74	2074.74	0	-1.8	Specific	219.37	219.37	4	4.36	433	>hFBN1-Nterm 070820	1	DW030119_2.16949.16949.3	controllerType=0 controllerNumber=1 scan=16949	44.0047
02894:2	1	R.C[+57.021]MNGGS[+146.058]C[+57.021]SDDHC[+57.021]LC[+57.021]QK.G	125	Fuc(1)	C[+57]*4, S[+146]	1037.87	2	2074.74	2074.74	0	-0.6	Specific	311.66	311.66	9.96	5.25	433	>hFBN1-Nterm 070820	1	DW030119_2.4579.4579.2	controllerType=0 controllerNumber=1 scan=4579	15.1744
02168:3	1	R.[+14.016]C[+57.021]MNGGS[+146.058]C[+57.021]SDDHC[+57.021]LC[+57.021]QK.G	125	Fuc(1)	.[14], C[+57]*4, S[+146]	696.936	3	2088.79	2088.75	0	18.3	Specific	386.57	386.57	4	6.4	433	>hFBN1-Nterm 070820	1	DW030119_2.3904.3904.3	controllerType=0 controllerNumber=1 scan=3904	13.6315
03348:3	1	R.C[+57.021]MNGGS[+203.079]C[+57.021]SDDHC[+57.021]LC[+57.021]QK.G	125	HexNAc(1)	C[+57]*4, S[+203]	711.253	3	2131.74	2131.76	0	-8.1	Specific	471.55	471.55	4	6.62	433	>hFBN1-Nterm 070820	1	DW030119_2.4986.4986.3	controllerType=0 controllerNumber=1 scan=4986	16.1043
03398:3	1	R.C[+57.021]MNGGS[+203.079]C[+57.021]SDDHC[+57.021]LC[+57.021]QK.G	125	HexNAc(1)	C[+57]*4, S[+203]	711.257	3	2131.76	2131.76	0	-1.9	Specific	504.7	504.7	4	7.28	433	>hFBN1-Nterm 070820	1	DW030119_2.5037.5037.3	controllerType=0 controllerNumber=1 scan=5037	16.2199
02821:2	1	R.C[+57.021]MNGGS[+146.058]C[+57.021]SDDHC[+57.021]LC[+57.021]QK.G	125	Fuc(1)	C[+57]*4, S[+146]	1037.87	2	2074.74	2074.74	0	0.4	Specific	586.32	586.32	4	9	433	>hFBN1-Nterm 070820	1	DW030119_2.4514.4514.2	controllerType=0 controllerNumber=1 scan=4514	15.0326
03133:3	1	R.C[+57.021]MNGGS[+146.058]C[+57.021]SDDHC[+57.021]LC[+57.021]QK.G	125	Fuc(1)	C[+57]*4, S[+146]	692.25	3	2074.74	2074.74	0	-1.3	Specific	710.82	710.82	4	12.18	433	>hFBN1-Nterm 070820	1	DW030119_2.4790.4790.3	controllerType=0 controllerNumber=1 scan=4790	15.6515
03160:3	1	R.C[+57.021]MN[+0.984]GGSC[+57.021]SDDHC[+57.021]LC[+57.021]QK.G	125		C[+57]*4, N[+1]	643.892	3	1929.66	1929.67	0	-2	Specific	717.58	717.58	717.58	11.65	433	>hFBN1-Nterm 070820	1	DW030119_2.4817.4817.3	controllerType=0 controllerNumber=1 scan=4817	15.7153
03287:3	1	R.C[+57.021]MN[+0.984]GGSC[+57.021]SDDHC[+57.021]LC[+57.021]QK.G	125		C[+57]*4, N[+1]	643.893	3	1929.67	1929.67	0	0.2	Specific	729.57	729.57	729.57	12.18	433	>hFBN1-Nterm 070820	1	DW030119_2.4926.4926.3	controllerType=0 controllerNumber=1 scan=4926	15.9648
03219:3	1	R.C[+57.021]MN[+0.984]GGSC[+57.021]SDDHC[+57.021]LC[+57.021]QK.G	125		C[+57]*4, N[+1]	643.893	3	1929.66	1929.67	0	-0.9	Specific	795.43	795.43	795.43	13.18	433	>hFBN1-Nterm 070820	1	DW030119_2.4871.4871.3	controllerType=0 controllerNumber=1 scan=4871	15.8391
03203:3	1	R.C[+57.021]MNGGSC[+57.021]S[+146.058]DDHC[+57.021]LC[+57.021]QK.G	125	Fuc(1)	C[+57]*4, S[+146]	692.249	3	2074.73	2074.74	0	-3.2	Specific	807.73	807.73	3.75	13.65	433	>hFBN1-Nterm 070820	1	DW030119_2.4856.4856.3	controllerType=0 controllerNumber=1 scan=4856	15.8036
03000:3	1	R.C[+57.021]MNGGS[+146.058]C[+57.021]SDDHC[+57.021]LC[+57.021]QK.G	125	Fuc(1)	C[+57]*4, S[+146]	692.25	3	2074.73	2074.74	0	-2.2	Specific	834.84	834.84	8.14	13.65	433	>hFBN1-Nterm 070820	1	DW030119_2.4674.4674.3	controllerType=0 controllerNumber=1 scan=4674	15.3898
02690:3	1	R.C[+57.021]MNGGS[+146.058]C[+57.021]SDDHC[+57.021]LC[+57.021]QK.G	125	Fuc(1)	C[+57]*4, S[+146]	692.249	3	2074.73	2074.74	0	-2.6	Specific	846.56	846.56	4	13.65	433	>hFBN1-Nterm 070820	1	DW030119_2.4403.4403.3	controllerType=0 controllerNumber=1 scan=4403	14.7788
03064:3	1	R.C[+57.021]MNGGS[+146.058]C[+57.021]SDDHC[+57.021]LC[+57.021]QK.G	125	Fuc(1)	C[+57]*4, S[+146]	692.25	3	2074.74	2074.74	0	-1.8	Specific	849.5	849.5	4	14.18	433	>hFBN1-Nterm 070820	1	DW030119_2.4731.4731.3	controllerType=0 controllerNumber=1 scan=4731	15.5195
02745:3	1	R.C[+57.021]MNGGSC[+57.021]S[+146.058]DDHC[+57.021]LC[+57.021]QK.G	125	Fuc(1)	C[+57]*4, S[+146]	692.25	3	2074.74	2074.74	0	-1.3	Specific	849.73	849.73	9.45	14.18	433	>hFBN1-Nterm 070820	1	DW030119_2.4451.4451.3	controllerType=0 controllerNumber=1 scan=4451	14.8894
02936:3	1	R.C[+57.021]MNGGS[+146.058]C[+57.021]SDDHC[+57.021]LC[+57.021]QK.G	125	Fuc(1)	C[+57]*4, S[+146]	692.25	3	2074.73	2074.74	0	-2.2	Specific	870.51	870.51	4	14.65	433	>hFBN1-Nterm 070820	1	DW030119_2.4616.4616.3	controllerType=0 controllerNumber=1 scan=4616	15.2604
02872:3	1	R.C[+57.021]MNGGSC[+57.021]S[+146.058]DDHC[+57.021]LC[+57.021]QK.G	125	Fuc(1)	C[+57]*4, S[+146]	692.25	3	2074.74	2074.74	0	-1.8	Specific	901.46	901.46	5.28	16.18	433	>hFBN1-Nterm 070820	1	DW030119_2.4561.4561.3	controllerType=0 controllerNumber=1 scan=4561	15.1385
02811:3	1	R.C[+57.021]MNGGS[+146.058]C[+57.021]SDDHC[+57.021]LC[+57.021]QK.G	125	Fuc(1)	C[+57]*4, S[+146]	692.25	3	2074.74	2074.74	0	-1.9	Specific	960.69	960.69	4	16.65	433	>hFBN1-Nterm 070820	1	DW030119_2.4506.4506.3	controllerType=0 controllerNumber=1 scan=4506	15.0157
01551:4	1	R.C[+57.021]MN[+0.984]GGS[+203.079]C[+57.021]SDDHC[+57.021]LC[+57.021]QK.G	125	HexNAc(1)	C[+57]*4, N[+1], S[+203]	533.942	4	2132.75	2132.74	0	0.6	Specific	34.3	34.3	4	1.92	433	>hFBN1-Nterm 070820	1	DW030119_2.3310.3310.4	controllerType=0 controllerNumber=1 scan=3310	12.2258
02142:3	1	R.C[+57.021][-17.027]MNGGS[+203.079]C[+57.021]SDDHC[+57.021]LC[+57.021]QK.G	125	HexNAc(1)	C[-17][+57]*4, S[+203]	705.582	3	2114.73	2114.73	0	-1.8	Specific	62.23	62.23	4	2.05	433	>hFBN1-Nterm 070820	1	DW030119_2.3878.3878.3	controllerType=0 controllerNumber=1 scan=3878	13.57
01492:4	1	R.C[+57.021]MN[+0.984]GGS[+203.079]C[+57.021]SDDHC[+57.021]LC[+57.021]QK.G	125	HexNAc(1)	C[+57]*4, N[+1], S[+203]	533.94	4	2132.74	2132.74	0	-2.4	Specific	81.34	81.34	4	1.93	433	>hFBN1-Nterm 070820	1	DW030119_2.3259.3259.4	controllerType=0 controllerNumber=1 scan=3259	12.1056
03234:3	1	R.C[+57.021]MN[+0.984]GGS[+203.079]C[+57.021]SDDHC[+57.021]LC[+57.021]QK.G	125	HexNAc(1)	C[+57]*4, N[+1], S[+203]	711.586	3	2132.74	2132.74	0	-0.2	Specific	83.32	83.32	4	1.98	433	>hFBN1-Nterm 070820	1	DW030119_2.4883.4883.3	controllerType=0 controllerNumber=1 scan=4883	15.8668
01427:4	1	R.C[+57.021]MN[+0.984]GGS[+203.079]C[+57.021]SDDHC[+57.021]LC[+57.021]QK.G	125	HexNAc(1)	C[+57]*4, N[+1], S[+203]	533.942	4	2132.74	2132.74	0	0	Specific	86.38	86.38	4	2	433	>hFBN1-Nterm 070820	1	DW030119_2.3201.3201.4	controllerType=0 controllerNumber=1 scan=3201	11.9687
01835:3	1	R.C[+57.021]M[+15.995]NGGS[+146.058]C[+57.021]SDDHC[+57.021]LC[+57.021]QK.G	125	Fuc(1)	C[+57]*4, M[+16], S[+146]	697.582	3	2090.73	2090.73	0	-1.5	Specific	200.12	200.12	4	4.26	433	>hFBN1-Nterm 070820	1	DW030119_2.3596.3596.3	controllerType=0 controllerNumber=1 scan=3596	12.9156
01603:4	1	R.C[+57.021]MN[+0.984]GGS[+203.079]C[+57.021]SDDHC[+57.021]LC[+57.021]QK.G	125	HexNAc(1)	C[+57]*4, N[+1], S[+203]	533.942	4	2132.75	2132.74	0	0.4	Specific	237.71	237.71	4	4.02	433	>hFBN1-Nterm 070820	1	DW030119_2.3358.3358.4	controllerType=0 controllerNumber=1 scan=3358	12.3391
02327:3	1	R.C[+57.021][-17.027]MNGGS[+203.079]C[+57.021]SDDHC[+57.021]LC[+57.021]QK.G	125	HexNAc(1)	C[-17][+57]*4, S[+203]	705.583	3	2114.73	2114.73	0	-0.2	Specific	265.64	265.64	4	5.19	433	>hFBN1-Nterm 070820	1	DW030119_2.4049.4049.3	controllerType=0 controllerNumber=1 scan=4049	13.9612
01651:4	1	R.C[+57.021]MN[+0.984]GGS[+203.079]C[+57.021]SDDHC[+57.021]LC[+57.021]QK.G	125	HexNAc(1)	C[+57]*4, N[+1], S[+203]	533.941	4	2132.74	2132.74	0	-1.2	Specific	291.69	291.69	4	5.09	433	>hFBN1-Nterm 070820	1	DW030119_2.3403.3403.4	controllerType=0 controllerNumber=1 scan=3403	12.4466
03325:3	1	R.C[+57.021][-17.027]MNGGSC[+57.021]S[+146.058]DDHC[+57.021]LC[+57.021]QK.G	125	Fuc(1)	C[-17][+57]*4, S[+146]	686.574	3	2057.71	2057.71	0	-1.9	Specific	339.77	339.77	8.14	4.13	433	>hFBN1-Nterm 070820	1	DW030119_2.4959.4959.3	controllerType=0 controllerNumber=1 scan=4959	16.0361
03356:3	1	R.C[+57.021][-17.027]MNGGS[+146.058]C[+57.021]SDDHC[+57.021]LC[+57.021]QK.G	125	Fuc(1)	C[-17][+57]*4, S[+146]	686.576	3	2057.71	2057.71	0	-0.3	Specific	342.7	342.7	4	5.82	433	>hFBN1-Nterm 070820	1	DW030119_2.4995.4995.3	controllerType=0 controllerNumber=1 scan=4995	16.1242
03399:3	1	R.C[+57.021]MN[+0.984]GGS[+203.079]C[+57.021]SDDHC[+57.021]LC[+57.021]QK.G	125	HexNAc(1)	C[+57]*4, N[+1], S[+203]	711.592	3	2132.76	2132.74	0	7.3	Specific	346.59	346.59	4	4.61	433	>hFBN1-Nterm 070820	1	DW030119_2.5037.5037.3	controllerType=0 controllerNumber=1 scan=5037	16.2199
02414:3	1	R.C[+57.021][-17.027]MNGGS[+203.079]C[+57.021]SDDHC[+57.021]LC[+57.021]QK.G	125	HexNAc(1)	C[-17][+57]*4, S[+203]	705.582	3	2114.73	2114.73	0	-0.6	Specific	356.73	356.73	4	5.82	433	>hFBN1-Nterm 070820	1	DW030119_2.4147.4147.3	controllerType=0 controllerNumber=1 scan=4147	14.1899
03420:3	1	R.C[+57.021][-17.027]MNGGS[+146.058]C[+57.021]SDDHC[+57.021]LC[+57.021]QK.G	125	Fuc(1)	C[-17][+57]*4, S[+146]	686.576	3	2057.71	2057.71	0	-0.1	Specific	362.11	362.11	4	7.35	433	>hFBN1-Nterm 070820	1	DW030119_2.5054.5054.3	controllerType=0 controllerNumber=1 scan=5054	16.2538
02370:3	1	R.C[+57.021][-17.027]MNGGS[+203.079]C[+57.021]SDDHC[+57.021]LC[+57.021]QK.G	125	HexNAc(1)	C[-17][+57]*4, S[+203]	705.582	3	2114.73	2114.73	0	-0.6	Specific	365.03	365.03	4	7.35	433	>hFBN1-Nterm 070820	1	DW030119_2.4097.4097.3	controllerType=0 controllerNumber=1 scan=4097	14.0736
02266:3	1	R.C[+57.021][-17.027]MNGGS[+203.079]C[+57.021]SDDHC[+57.021]LC[+57.021]QK.G	125	HexNAc(1)	C[-17][+57]*4, S[+203]	705.582	3	2114.73	2114.73	0	-1.1	Specific	394.07	394.07	4	7.35	433	>hFBN1-Nterm 070820	1	DW030119_2.3993.3993.3	controllerType=0 controllerNumber=1 scan=3993	13.835
02169:3	1	R.C[+57.021]M[+15.995]NGGS[+146.058]C[+57.021]SDDHC[+57.021]LC[+57.021]QK.G	125	Fuc(1)	C[+57]*4, M[+16], S[+146]	697.583	3	2090.73	2090.73	0	0	Specific	447.46	447.46	4	7.77	433	>hFBN1-Nterm 070820	1	DW030119_2.3904.3904.3	controllerType=0 controllerNumber=1 scan=3904	13.6315
03784:3	1	R.C[+57.021]MN[+0.984]GGS[+203.079]C[+57.021]SDDHC[+57.021]LC[+57.021]QK.G	125	HexNAc(1)	C[+57]*4, N[+1], S[+203]	711.587	3	2132.75	2132.74	0	1.5	Specific	453.69	453.69	4	7.77	433	>hFBN1-Nterm 070820	1	DW030119_2.5367.5367.3	controllerType=0 controllerNumber=1 scan=5367	16.956
03718:3	1	R.C[+57.021]MN[+0.984]GGS[+203.079]C[+57.021]SDDHC[+57.021]LC[+57.021]QK.G	125	HexNAc(1)	C[+57]*4, N[+1], S[+203]	711.585	3	2132.74	2132.74	0	-1.4	Specific	477.06	477.06	4	7.77	433	>hFBN1-Nterm 070820	1	DW030119_2.5312.5312.3	controllerType=0 controllerNumber=1 scan=5312	16.8307
01935:3	1	R.C[+57.021]M[+15.995]NGGS[+146.058]C[+57.021]SDDHC[+57.021]LC[+57.021]QK.G	125	Fuc(1)	C[+57]*4, M[+16], S[+146]	697.581	3	2090.73	2090.73	0	-2.8	Specific	485.84	485.84	4	7.28	433	>hFBN1-Nterm 070820	1	DW030119_2.3693.3693.3	controllerType=0 controllerNumber=1 scan=3693	13.1437
03740:3	1	R.C[+57.021]MN[+0.984]GGS[+146.058]C[+57.021]SDDHC[+57.021]LC[+57.021]QK.G	125	Fuc(1)	C[+57]*4, N[+1], S[+146]	692.579	3	2075.72	2075.72	0	0.3	Specific	534.74	534.74	4	8.02	433	>hFBN1-Nterm 070820	1	DW030119_2.5329.5329.3	controllerType=0 controllerNumber=1 scan=5329	16.8683
02820:3	1	R.C[+57.021]M[+15.995]NGGS[+146.058]C[+57.021]SDDHC[+57.021]LC[+57.021]QK.G	125	Fuc(1)	C[+57]*4, M[+16], S[+146]	697.581	3	2090.73	2090.73	0	-2.9	Specific	543.67	543.67	4	7.5	433	>hFBN1-Nterm 070820	1	DW030119_2.4513.4513.3	controllerType=0 controllerNumber=1 scan=4513	15.0304
02308:3	1	R.C[+57.021]M[+15.995]NGGS[+146.058]C[+57.021]SDDHC[+57.021]LC[+57.021]QK.G	125	Fuc(1)	C[+57]*4, M[+16], S[+146]	697.577	3	2090.72	2090.73	0	-8.1	Specific	576.18	576.18	4	8.03	433	>hFBN1-Nterm 070820	1	DW030119_2.4029.4029.3	controllerType=0 controllerNumber=1 scan=4029	13.9177
02751:3	1	R.C[+57.021]M[+15.995]NGGSC[+57.021]S[+146.058]DDHC[+57.021]LC[+57.021]QK.G	125	Fuc(1)	C[+57]*4, M[+16], S[+146]	697.58	3	2090.72	2090.73	0	-4.6	Specific	651.03	651.03	8.72	10.65	433	>hFBN1-Nterm 070820	1	DW030119_2.4456.4456.3	controllerType=0 controllerNumber=1 scan=4456	14.9002
02621:3	1	R.C[+57.021]M[+15.995]NGGS[+146.058]C[+57.021]SDDHC[+57.021]LC[+57.021]QK.G	125	Fuc(1)	C[+57]*4, M[+16], S[+146]	697.581	3	2090.73	2090.73	0	-3.4	Specific	657.49	657.49	4	10.65	433	>hFBN1-Nterm 070820	1	DW030119_2.4348.4348.3	controllerType=0 controllerNumber=1 scan=4348	14.6527
03319:2	1	R.C[+57.021]MN[+0.984]GGSC[+57.021]S[+146.058]DDHC[+57.021]LC[+57.021]QK.G	125	Fuc(1)	C[+57]*4, N[+1], S[+146]	1038.37	2	2075.73	2075.72	0	1.4	Specific	670.83	670.83	13.31	11	433	>hFBN1-Nterm 070820	1	DW030119_2.4952.4952.2	controllerType=0 controllerNumber=1 scan=4952	16.0214
03664:3	1	R.C[+57.021]MN[+0.984]GGS[+146.058]C[+57.021]SDDHC[+57.021]LC[+57.021]QK.G	125	Fuc(1)	C[+57]*4, N[+1], S[+146]	692.579	3	2075.72	2075.72	0	-0.7	Specific	691.41	691.41	4	11.18	433	>hFBN1-Nterm 070820	1	DW030119_2.5269.5269.3	controllerType=0 controllerNumber=1 scan=5269	16.7335
02557:3	1	R.C[+57.021]M[+15.995]NGGS[+146.058]C[+57.021]SDDHC[+57.021]LC[+57.021]QK.G	125	Fuc(1)	C[+57]*4, M[+16], S[+146]	697.576	3	2090.71	2090.73	0	-9.7	Specific	697.34	697.34	4	9.86	433	>hFBN1-Nterm 070820	1	DW030119_2.4292.4292.3	controllerType=0 controllerNumber=1 scan=4292	14.5247
02683:3	1	R.C[+57.021]M[+15.995]NGGSC[+57.021]S[+146.058]DDHC[+57.021]LC[+57.021]QK.G	125	Fuc(1)	C[+57]*4, M[+16], S[+146]	697.579	3	2090.72	2090.73	0	-5.2	Specific	702.65	702.65	11.33	11.65	433	>hFBN1-Nterm 070820	1	DW030119_2.4398.4398.3	controllerType=0 controllerNumber=1 scan=4398	14.768
02113:3	1	R.C[+57.021]M[+15.995]NGGS[+146.058]C[+57.021]SDDHC[+57.021]LC[+57.021]QK.G	125	Fuc(1)	C[+57]*4, M[+16], S[+146]	697.582	3	2090.73	2090.73	0	-1.6	Specific	738.93	738.93	4	12.18	433	>hFBN1-Nterm 070820	1	DW030119_2.3851.3851.3	controllerType=0 controllerNumber=1 scan=3851	13.508
03540:3	1	R.C[+57.021]MN[+0.984]GGS[+146.058]C[+57.021]SDDHC[+57.021]LC[+57.021]QK.G	125	Fuc(1)	C[+57]*4, N[+1], S[+146]	692.579	3	2075.72	2075.72	0	-0.4	Specific	763.1	763.1	4	13.18	433	>hFBN1-Nterm 070820	1	DW030119_2.5163.5163.3	controllerType=0 controllerNumber=1 scan=5163	16.4976
05971:2	1	R.C[+57.021][-17.027]MNGGSC[+57.021]S[+146.058]DDHC[+57.021]LC[+57.021]QK.G	125	Fuc(1)	C[-17][+57]*4, S[+146]	1029.36	2	2057.72	2057.71	0	2.4	Specific	772.6	772.6	30.61	12.08	433	>hFBN1-Nterm 070820	1	DW030119_2.7186.7186.2	controllerType=0 controllerNumber=1 scan=7186	20.8079
02051:3	1	R.C[+57.021]M[+15.995]NGGSC[+57.021]S[+146.058]DDHC[+57.021]LC[+57.021]QK.G	125	Fuc(1)	C[+57]*4, M[+16], S[+146]	697.581	3	2090.73	2090.73	0	-2.5	Specific	777.33	777.33	7.35	12.65	433	>hFBN1-Nterm 070820	1	DW030119_2.3796.3796.3	controllerType=0 controllerNumber=1 scan=3796	13.3825
05861:3	1	R.C[+57.021][-17.027]MNGGSC[+57.021]S[+146.058]DDHC[+57.021]LC[+57.021]QK.G	125	Fuc(1)	C[-17][+57]*4, S[+146]	686.576	3	2057.71	2057.71	0	0.4	Specific	794.17	794.17	13.65	13.18	433	>hFBN1-Nterm 070820	1	DW030119_2.7097.7097.3	controllerType=0 controllerNumber=1 scan=7097	20.6173
03323:3	1	R.C[+57.021]MN[+0.984]GGSC[+57.021]S[+146.058]DDHC[+57.021]LC[+57.021]QK.G	125	Fuc(1)	C[+57]*4, N[+1], S[+146]	692.578	3	2075.72	2075.72	0	-1.2	Specific	801.63	801.63	9.37	14.18	433	>hFBN1-Nterm 070820	1	DW030119_2.4957.4957.3	controllerType=0 controllerNumber=1 scan=4957	16.0318
03480:3	1	R.C[+57.021]MN[+0.984]GGSC[+57.021]S[+146.058]DDHC[+57.021]LC[+57.021]QK.G	125	Fuc(1)	C[+57]*4, N[+1], S[+146]	692.579	3	2075.72	2075.72	0	0.1	Specific	829.1	829.1	16.48	14.18	433	>hFBN1-Nterm 070820	1	DW030119_2.5108.5108.3	controllerType=0 controllerNumber=1 scan=5108	16.3752
03425:3	1	R.C[+57.021]MN[+0.984]GGSC[+57.021]S[+146.058]DDHC[+57.021]LC[+57.021]QK.G	125	Fuc(1)	C[+57]*4, N[+1], S[+146]	692.579	3	2075.72	2075.72	0	-0.8	Specific	833.62	833.62	8.12	14.18	433	>hFBN1-Nterm 070820	1	DW030119_2.5058.5058.3	controllerType=0 controllerNumber=1 scan=5058	16.2643
03363:3	1	R.C[+57.021]MN[+0.984]GGSC[+57.021]S[+146.058]DDHC[+57.021]LC[+57.021]QK.G	125	Fuc(1)	C[+57]*4, N[+1], S[+146]	692.578	3	2075.72	2075.72	0	-1.1	Specific	840.3	840.3	11.58	14.18	433	>hFBN1-Nterm 070820	1	DW030119_2.5003.5003.3	controllerType=0 controllerNumber=1 scan=5003	16.1417
05899:2	1	R.C[+57.021][-17.027]MNGGSC[+57.021]S[+146.058]DDHC[+57.021]LC[+57.021]QK.G	125	Fuc(1)	C[-17][+57]*4, S[+146]	1029.36	2	2057.72	2057.71	0	1.5	Specific	843.39	843.39	29.32	14	433	>hFBN1-Nterm 070820	1	DW030119_2.7127.7127.2	controllerType=0 controllerNumber=1 scan=7127	20.678
03601:3	1	R.C[+57.021]MN[+0.984]GGSC[+57.021]S[+146.058]DDHC[+57.021]LC[+57.021]QK.G	125	Fuc(1)	C[+57]*4, N[+1], S[+146]	692.579	3	2075.72	2075.72	0	-0.2	Specific	843.85	843.85	10.82	14.18	433	>hFBN1-Nterm 070820	1	DW030119_2.5216.5216.3	controllerType=0 controllerNumber=1 scan=5216	16.6151
05834:2	1	R.C[+57.021][-17.027]MNGGSC[+57.021]S[+146.058]DDHC[+57.021]LC[+57.021]QK.G	125	Fuc(1)	C[-17][+57]*4, S[+146]	1029.36	2	2057.71	2057.71	0	0	Specific	845.64	845.64	28.04	14	433	>hFBN1-Nterm 070820	1	DW030119_2.7075.7075.2	controllerType=0 controllerNumber=1 scan=7075	20.5688
01990:3	1	R.C[+57.021]M[+15.995]NGGSC[+57.021]S[+146.058]DDHC[+57.021]LC[+57.021]QK.G	125	Fuc(1)	C[+57]*4, M[+16], S[+146]	697.582	3	2090.73	2090.73	0	-1.5	Specific	845.81	845.81	9.91	14.18	433	>hFBN1-Nterm 070820	1	DW030119_2.3742.3742.3	controllerType=0 controllerNumber=1 scan=3742	13.2577
03257:3	1	R.C[+57.021]MN[+0.984]GGS[+146.058]C[+57.021]SDDHC[+57.021]LC[+57.021]QK.G	125	Fuc(1)	C[+57]*4, N[+1], S[+146]	692.578	3	2075.72	2075.72	0	-1.3	Specific	910.12	910.12	3.4	16.18	433	>hFBN1-Nterm 070820	1	DW030119_2.4902.4902.3	controllerType=0 controllerNumber=1 scan=4902	15.91
01879:3	1	R.C[+57.021][-17.027]M[+15.995]NGGS[+162.053]C[+57.021]SDDHC[+57.021]LC[+57.021]QK.G	125	Hex(1)	C[-17][+57]*4, M[+16], S[+162]	697.248	3	2089.73	2089.7	0	12.4	Specific	145.24	145.24	4	2.05	433	>hFBN1-Nterm 070820	1	DW030119_2.3641.3641.3	controllerType=0 controllerNumber=1 scan=3641	13.0223
02910:3	1	R.C[+57.021]M[+15.995]N[+0.984]GGS[+146.058]C[+57.021]SDDHC[+57.021]LC[+57.021]QK.G	125	Fuc(1)	C[+57]*4, M[+16], N[+1], S[+146]	697.911	3	2091.72	2091.72	0	-0.4	Specific	253.78	253.78	4	4.02	433	>hFBN1-Nterm 070820	1	DW030119_2.4592.4592.3	controllerType=0 controllerNumber=1 scan=4592	15.2043
02357:3	1	R.C[+57.021]M[+15.995]N[+15.995]GGS[+132.042]C[+57.021]SDDHC[+57.021]LC[+57.021]QK.G	125	Pent(1)	C[+57]*4, M[+16], N[+16], S[+132]	698.246	3	2092.73	2092.71	0	5.6	Specific	369.31	369.31	120.04	6.14	433	>hFBN1-Nterm 070820	1	DW030119_2.4083.4083.3	controllerType=0 controllerNumber=1 scan=4083	14.0415
03135:3	1	R.C[+57.021][-17.027]MN[+0.984]GGS[+203.079]C[+57.021]SDDHC[+57.021]LC[+57.021]QK.G	125	HexNAc(1)	C[-17][+57]*4, N[+1], S[+203]	705.91	3	2115.72	2115.72	0	-0.5	Specific	400.84	400.84	4	7.64	433	>hFBN1-Nterm 070820	1	DW030119_2.4793.4793.3	controllerType=0 controllerNumber=1 scan=4793	15.6599
02243:3	1	R.C[+57.021]M[+15.995]N[+0.984]GGS[+146.058]C[+57.021]SDDHC[+57.021]LC[+57.021]QK.G	125	Fuc(1)	C[+57]*4, M[+16], N[+1], S[+146]	697.913	3	2091.72	2091.72	0	2.6	Specific	414.15	414.15	4	6.72	433	>hFBN1-Nterm 070820	1	DW030119_2.3973.3973.3	controllerType=0 controllerNumber=1 scan=3973	13.7909
03280:3	1	R.C[+57.021]M[+15.995]N[+0.984]GGS[+146.058]C[+57.021]SDDHC[+57.021]LC[+57.021]QK.G	125	Fuc(1)	C[+57]*4, M[+16], N[+1], S[+146]	697.911	3	2091.72	2091.72	0	-0.1	Specific	431.57	431.57	4	7.64	433	>hFBN1-Nterm 070820	1	DW030119_2.4920.4920.3	controllerType=0 controllerNumber=1 scan=4920	15.95
06292:3	1	R.C[+57.021][-17.027]MN[+0.984]GGS[+146.058]C[+57.021]SDDHC[+57.021]LC[+57.021]QK.G	125	Fuc(1)	C[-17][+57]*4, N[+1], S[+146]	686.904	3	2058.7	2058.7	0	0.1	Specific	524.63	524.63	4	8.02	433	>hFBN1-Nterm 070820	1	DW030119_2.7441.7441.3	controllerType=0 controllerNumber=1 scan=7441	21.3623
03080:3	1	R.C[+57.021][-17.027]MN[+0.984]GGS[+203.079]C[+57.021]SDDHC[+57.021]LC[+57.021]QK.G	125	HexNAc(1)	C[-17][+57]*4, N[+1], S[+203]	705.91	3	2115.71	2115.72	0	-1.8	Specific	597.25	597.25	9.33	8.65	433	>hFBN1-Nterm 070820	1	DW030119_2.4744.4744.3	controllerType=0 controllerNumber=1 scan=4744	15.5491
02356:3	1	R.C[+57.021]M[+15.995]N[+0.984]GGSC[+57.021]S[+146.058]DDHC[+57.021]LC[+57.021]QK.G	125	Fuc(1)	C[+57]*4, M[+16], N[+1], S[+146]	697.911	3	2091.72	2091.72	0	0.7	Specific	610.78	610.78	5.79	10.18	433	>hFBN1-Nterm 070820	1	DW030119_2.4083.4083.3	controllerType=0 controllerNumber=1 scan=4083	14.0415
02396:3	1	R.C[+57.021][-17.027]M[+15.995]NGGS[+162.053]C[+57.021]SDDHC[+57.021]LC[+57.021]QK.G	125	Hex(1)	C[-17][+57]*4, M[+16], S[+162]	697.246	3	2089.72	2089.7	0	10.8	Specific	618.75	618.75	4	9.24	433	>hFBN1-Nterm 070820	1	DW030119_2.4129.4129.3	controllerType=0 controllerNumber=1 scan=4129	14.1502
06253:2	1	R.C[+57.021][-17.027]MN[+0.984]GGSC[+57.021]S[+146.058]DDHC[+57.021]LC[+57.021]QK.G	125	Fuc(1)	C[-17][+57]*4, N[+1], S[+146]	1029.85	2	2058.7	2058.7	0	0.6	Specific	664.34	664.34	28.47	11	433	>hFBN1-Nterm 070820	1	DW030119_2.7409.7409.2	controllerType=0 controllerNumber=1 scan=7409	21.2919
06425:2	1	R.C[+57.021][-17.027]MN[+0.984]GGSC[+57.021]S[+146.058]DDHC[+57.021]LC[+57.021]QK.G	125	Fuc(1)	C[-17][+57]*4, N[+1], S[+146]	1029.85	2	2058.7	2058.7	0	0.4	Specific	688.46	688.46	27.11	11	433	>hFBN1-Nterm 070820	1	DW030119_2.7550.7550.2	controllerType=0 controllerNumber=1 scan=7550	21.597
02397:3	1	R.C[+57.021]M[+15.995]N[+0.984]GGSC[+57.021]S[+146.058]DDHC[+57.021]LC[+57.021]QK.G	125	Fuc(1)	C[+57]*4, M[+16], N[+1], S[+146]	697.91	3	2091.72	2091.72	0	-0.8	Specific	726.4	726.4	9.76	12.18	433	>hFBN1-Nterm 070820	1	DW030119_2.4129.4129.3	controllerType=0 controllerNumber=1 scan=4129	14.1502
02440:3	1	R.C[+57.021]M[+15.995]N[+0.984]GGSC[+57.021]S[+146.058]DDHC[+57.021]LC[+57.021]QK.G	125	Fuc(1)	C[+57]*4, M[+16], N[+1], S[+146]	697.911	3	2091.72	2091.72	0	0.1	Specific	735.46	735.46	7.64	12.18	433	>hFBN1-Nterm 070820	1	DW030119_2.4179.4179.3	controllerType=0 controllerNumber=1 scan=4179	14.2661
06498:2	1	R.C[+57.021][-17.027]MN[+0.984]GGSC[+57.021]S[+146.058]DDHC[+57.021]LC[+57.021]QK.G	125	Fuc(1)	C[-17][+57]*4, N[+1], S[+146]	1029.85	2	2058.7	2058.7	0	1.3	Specific	743.34	743.34	27.41	12	433	>hFBN1-Nterm 070820	1	DW030119_2.7611.7611.2	controllerType=0 controllerNumber=1 scan=7611	21.7303
02490:3	1	R.C[+57.021]M[+15.995]N[+0.984]GGSC[+57.021]S[+146.058]DDHC[+57.021]LC[+57.021]QK.G	125	Fuc(1)	C[+57]*4, M[+16], N[+1], S[+146]	697.911	3	2091.72	2091.72	0	-0.4	Specific	795.7	795.7	5.85	13.18	433	>hFBN1-Nterm 070820	1	DW030119_2.4231.4231.3	controllerType=0 controllerNumber=1 scan=4231	14.3846
06466:3	1	R.C[+57.021][-17.027]MN[+0.984]GGSC[+57.021]S[+146.058]DDHC[+57.021]LC[+57.021]QK.G	125	Fuc(1)	C[-17][+57]*4, N[+1], S[+146]	686.904	3	2058.7	2058.7	0	0.9	Specific	802.83	802.83	12.79	14.18	433	>hFBN1-Nterm 070820	1	DW030119_2.7585.7585.3	controllerType=0 controllerNumber=1 scan=7585	21.6751
04670:2	1	R.C[+57.021][-17.027]M[+15.995]N[+0.984]GGS[+146.058]C[+57.021]SDDHC[+57.021]LC[+57.021]QK.G	125	Fuc(1)	C[-17][+57]*4, M[+16], N[+1], S[+146]	1037.84	2	2074.68	2074.69	0	-4.6	Specific	372.63	372.63	4	6.64	433	>hFBN1-Nterm 070820	1	DW030119_2.6097.6097.2	controllerType=0 controllerNumber=1 scan=6097	18.559
16848:3	1	K.GYIGTHC[+57.021]GQPVC[+57.021]ESGC[+57.021]LNGGR.C	141		C[+57]*3	760.329	3	2278.97	2278.97	0	-0.9	Specific	530.48	530.48	530.48	7.47	433	>hFBN1-Nterm 070820	1	DW030119_2.17051.17051.3	controllerType=0 controllerNumber=1 scan=17051	44.2617
06416:3	1	K.GYIGTHC[+57.021]GQPVC[+57.021]ESGC[+57.021]LNGGR.C	141		C[+57]*3	760.326	3	2278.96	2278.97	0	-4.5	Specific	738.08	679.06	679.06	11.1	433	>hFBN1-Nterm 070820	1	DW030119_2.7541.7541.3	controllerType=0 controllerNumber=1 scan=7541	21.5803
05900:3	1	K.GYIGTHC[+57.021]GQPVC[+57.021]ESGC[+57.021]LNGGR.C	141		C[+57]*3	760.33	3	2278.98	2278.97	0	0.2	Specific	894.86	894.86	894.86	14.63	433	>hFBN1-Nterm 070820	1	DW030119_2.7128.7128.3	controllerType=0 controllerNumber=1 scan=7128	20.6795
05691:3	1	K.GYIGTHC[+57.021]GQPVC[+57.021]ESGC[+57.021]LNGGR.C	141		C[+57]*3	760.33	3	2278.97	2278.97	0	-0.1	Specific	914.43	914.43	914.43	15.63	433	>hFBN1-Nterm 070820	1	DW030119_2.6961.6961.3	controllerType=0 controllerNumber=1 scan=6961	20.3421
05830:3	1	K.GYIGTHC[+57.021]GQPVC[+57.021]ESGC[+57.021]LNGGR.C	141		C[+57]*3	760.33	3	2278.98	2278.97	0	0.3	Specific	917.73	917.73	917.73	15.63	433	>hFBN1-Nterm 070820	1	DW030119_2.7071.7071.3	controllerType=0 controllerNumber=1 scan=7071	20.5617
05619:3	1	K.GYIGTHC[+57.021]GQPVC[+57.021]ESGC[+57.021]LNGGR.C	141		C[+57]*3	760.33	3	2278.97	2278.97	0	-0.1	Specific	918.89	918.89	918.89	15.63	433	>hFBN1-Nterm 070820	1	DW030119_2.6898.6898.3	controllerType=0 controllerNumber=1 scan=6898	20.212
05755:3	1	K.GYIGTHC[+57.021]GQPVC[+57.021]ESGC[+57.021]LNGGR.C	141		C[+57]*3	760.33	3	2278.98	2278.97	0	0.2	Specific	937.3	937.3	937.3	15.63	433	>hFBN1-Nterm 070820	1	DW030119_2.7015.7015.3	controllerType=0 controllerNumber=1 scan=7015	20.4503
20408:3	1	K.GYIGTHC[+57.021]GQPVC[+57.021]ESGC[+57.021]LN[+0.984]GGR.C	141		C[+57]*3, N[+1]	760.658	3	2279.96	2279.96	0	-0.3	Specific	416.77	416.77	416.77	7.09	433	>hFBN1-Nterm 070820	1	DW030119_2.21021.21021.3	controllerType=0 controllerNumber=1 scan=21021	56.2591
06668:3	1	K.GYIGTHC[+57.021]GQPVC[+57.021]ESGC[+57.021]LN[+0.984]GGR.C	141		C[+57]*3, N[+1]	760.66	3	2279.96	2279.96	0	2.3	Specific	675.09	668.79	668.79	9.7	433	>hFBN1-Nterm 070820	1	DW030119_2.7747.7747.3	controllerType=0 controllerNumber=1 scan=7747	22.0178
06417:3	1	K.GYIGTHC[+57.021]GQPVC[+57.021]ESGC[+57.021]LN[+0.984]GGR.C	141		C[+57]*3, N[+1]	760.658	3	2279.96	2279.96	0	0.4	Specific	776.44	754.49	754.49	12.63	433	>hFBN1-Nterm 070820	1	DW030119_2.7541.7541.3	controllerType=0 controllerNumber=1 scan=7541	21.5803
06314:3	1	K.GYIGTHC[+57.021]GQPVC[+57.021]ESGC[+57.021]LN[+0.984]GGR.C	141		C[+57]*3, N[+1]	760.659	3	2279.96	2279.96	0	1.1	Specific	778.05	727.77	727.77	12.63	433	>hFBN1-Nterm 070820	1	DW030119_2.7458.7458.3	controllerType=0 controllerNumber=1 scan=7458	21.3972
06038:3	1	K.GYIGTHC[+57.021]GQPVC[+57.021]ESGC[+57.021]LN[+0.984]GGR.C	141		C[+57]*3, N[+1]	760.659	3	2279.96	2279.96	0	1.1	Specific	820.86	820.86	820.86	13.63	433	>hFBN1-Nterm 070820	1	DW030119_2.7235.7235.3	controllerType=0 controllerNumber=1 scan=7235	20.9198
05964:3	1	K.GYIGTHC[+57.021]GQPVC[+57.021]ESGC[+57.021]LN[+0.984]GGR.C	141		C[+57]*3, N[+1]	760.659	3	2279.96	2279.96	0	1.1	Specific	850.22	850.22	850.22	14.63	433	>hFBN1-Nterm 070820	1	DW030119_2.7180.7180.3	controllerType=0 controllerNumber=1 scan=7180	20.7975
06244:3	1	K.GYIGTHC[+57.021]GQPVC[+57.021]ESGC[+57.021]LN[+0.984]GGR.C	141		C[+57]*3, N[+1]	760.659	3	2279.96	2279.96	0	1.1	Specific	852.31	805.87	805.87	14.63	433	>hFBN1-Nterm 070820	1	DW030119_2.7403.7403.3	controllerType=0 controllerNumber=1 scan=7403	21.2796
06107:3	1	K.GYIGTHC[+57.021]GQPVC[+57.021]ESGC[+57.021]LN[+0.984]GGR.C	141		C[+57]*3, N[+1]	760.659	3	2279.96	2279.96	0	1	Specific	861.16	861.16	861.16	14.63	433	>hFBN1-Nterm 070820	1	DW030119_2.7290.7290.3	controllerType=0 controllerNumber=1 scan=7290	21.0414
06173:3	1	K.GYIGTHC[+57.021]GQPVC[+57.021]ESGC[+57.021]LN[+0.984]GGR.C	141		C[+57]*3, N[+1]	760.658	3	2279.96	2279.96	0	0.7	Specific	908.36	908.36	908.36	15.63	433	>hFBN1-Nterm 070820	1	DW030119_2.7345.7345.3	controllerType=0 controllerNumber=1 scan=7345	21.1607
06096:4	1	K.[+14.016]GYIGT[+426.137]HC[+57.021]GQPVC[+57.021]ES[+396.127]GC[+57.021]LN[+0.984]GGR.C	141	Hex(1)Pent(2),Pent(3)	.[14], C[+57]*3, N[+1], S[+396], T[+426]	779.8	4	3116.18	3116.24	0	-19.2	Specific	503.42	503.42	1.2	5.71	433	>hFBN1-Nterm 070820	1	DW030119_2.7281.7281.3	controllerType=0 controllerNumber=1 scan=7281	21.02
06757:3	1	R.C[+57.021]AC[+57.021]TYGFTGPQC[+57.021]ER.D	168		C[+57]*3	569.562	3	1706.67	1706.67	0	0.3	Specific	324.9	324.9	324.9	4.31	433	>hFBN1-Nterm 070820	1	DW030119_2.7824.7824.4	controllerType=0 controllerNumber=1 scan=7824	22.1751
20470:2	1	R.C[+57.021]AC[+57.021]TYGFTGPQC[+57.021]ER.D	168		C[+57]*3	853.837	2	1706.67	1706.67	0	-2.7	Specific	367.39	367.39	367.39	6.82	433	>hFBN1-Nterm 070820	1	DW030119_2.21075.21075.2	controllerType=0 controllerNumber=1 scan=21075	56.3878
06899:3	1	R.C[+57.021]AC[+57.021]TYGFTGPQC[+57.021]ER.D	168		C[+57]*3	569.563	3	1706.67	1706.67	0	0.9	Specific	453.4	401.87	401.87	5.59	433	>hFBN1-Nterm 070820	1	DW030119_2.7953.7953.4	controllerType=0 controllerNumber=1 scan=7953	22.4368
06885:3	1	R.C[+57.021]AC[+57.021]TYGFTGPQC[+57.021]ER.D	168		C[+57]*3	569.562	3	1706.67	1706.67	0	0.6	Specific	485.9	460.02	460.02	7.47	433	>hFBN1-Nterm 070820	1	DW030119_2.7940.7940.3	controllerType=0 controllerNumber=1 scan=7940	22.4134
06824:3	1	R.C[+57.021]AC[+57.021]TYGFTGPQC[+57.021]ER.D	168		C[+57]*3	569.562	3	1706.67	1706.67	0	0.1	Specific	547.15	464.05	464.05	7.69	433	>hFBN1-Nterm 070820	1	DW030119_2.7884.7884.3	controllerType=0 controllerNumber=1 scan=7884	22.295
07165:2	1	R.C[+57.021]AC[+57.021]TYGFTGPQC[+57.021]ER.D	168		C[+57]*3	853.838	2	1706.67	1706.67	0	-2	Specific	575.57	566.3	566.3	8.65	433	>hFBN1-Nterm 070820	1	DW030119_2.8168.8168.2	controllerType=0 controllerNumber=1 scan=8168	22.8737
06922:2	1	R.C[+57.021]AC[+57.021]TYGFTGPQC[+57.021]ER.D	168		C[+57]*3	853.84	2	1706.67	1706.67	0	0.6	Specific	688.62	621.7	621.7	11.18	433	>hFBN1-Nterm 070820	1	DW030119_2.7973.7973.2	controllerType=0 controllerNumber=1 scan=7973	22.4787
06799:2	1	R.C[+57.021]AC[+57.021]TYGFTGPQC[+57.021]ER.D	168		C[+57]*3	853.84	2	1706.67	1706.67	0	0.3	Specific	708.43	685.76	685.76	12.18	433	>hFBN1-Nterm 070820	1	DW030119_2.7862.7862.2	controllerType=0 controllerNumber=1 scan=7862	22.2539
07068:2	1	R.C[+57.021]AC[+57.021]TYGFTGPQC[+57.021]ER.D	168		C[+57]*3	853.839	2	1706.67	1706.67	0	-1.1	Specific	719.08	683.2	683.2	12.18	433	>hFBN1-Nterm 070820	1	DW030119_2.8085.8085.2	controllerType=0 controllerNumber=1 scan=8085	22.7074
06860:2	1	R.C[+57.021]AC[+57.021]TYGFTGPQC[+57.021]ER.D	168		C[+57]*3	853.84	2	1706.67	1706.67	0	0.1	Specific	720.22	683.91	683.91	12.18	433	>hFBN1-Nterm 070820	1	DW030119_2.7917.7917.2	controllerType=0 controllerNumber=1 scan=7917	22.3648
06734:2	1	R.C[+57.021]AC[+57.021]TYGFTGPQC[+57.021]ER.D	168		C[+57]*3	853.84	2	1706.67	1706.67	0	0.6	Specific	734.51	652.49	652.49	12.18	433	>hFBN1-Nterm 070820	1	DW030119_2.7807.7807.2	controllerType=0 controllerNumber=1 scan=7807	22.1452
06991:2	1	R.C[+57.021]AC[+57.021]TYGFTGPQC[+57.021]ER.D	168		C[+57]*3	853.84	2	1706.67	1706.67	0	0.6	Specific	753.32	678.13	678.13	13.18	433	>hFBN1-Nterm 070820	1	DW030119_2.8029.8029.2	controllerType=0 controllerNumber=1 scan=8029	22.593
10712:2	1	R.C[+57.021][-17.027]AC[+57.021]TYGFTGPQC[+57.021]ER.D	168		C[-17][+57]*3	845.328	2	1689.65	1689.65	0	2.3	Specific	558.05	558.05	558.05	7.1	433	>hFBN1-Nterm 070820	1	DW030119_2.11158.11158.2	controllerType=0 controllerNumber=1 scan=11158	29.2387
10632:2	1	R.C[+57.021][-17.027]AC[+57.021]TYGFTGPQC[+57.021]ER.D	168		C[-17][+57]*3	845.326	2	1689.65	1689.65	0	0	Specific	591.37	575.4	575.4	9.18	433	>hFBN1-Nterm 070820	1	DW030119_2.11088.11088.2	controllerType=0 controllerNumber=1 scan=11088	29.0797
10558:2	1	R.C[+57.021][-17.027]AC[+57.021]TYGFTGPQC[+57.021]ER.D	168		C[-17][+57]*3	845.326	2	1689.65	1689.65	0	-0.1	Specific	660.73	660.5	660.5	11.18	433	>hFBN1-Nterm 070820	1	DW030119_2.11031.11031.2	controllerType=0 controllerNumber=1 scan=11031	28.9533
10311:2	1	R.C[+57.021][-17.027]AC[+57.021]TYGFTGPQC[+57.021]ER.D	168		C[-17][+57]*3	845.325	2	1689.64	1689.65	0	-1.1	Specific	671.7	656.34	656.34	11.18	433	>hFBN1-Nterm 070820	1	DW030119_2.10817.10817.2	controllerType=0 controllerNumber=1 scan=10817	28.4763
10427:2	1	R.C[+57.021][-17.027]AC[+57.021]TYGFTGPQC[+57.021]ER.D	168		C[-17][+57]*3	845.327	2	1689.65	1689.65	0	1.3	Specific	713.56	681.57	681.57	12.18	433	>hFBN1-Nterm 070820	1	DW030119_2.10920.10920.2	controllerType=0 controllerNumber=1 scan=10920	28.7069
10495:2	1	R.C[+57.021][-17.027]AC[+57.021]TYGFTGPQC[+57.021]ER.D	168		C[-17][+57]*3	845.328	2	1689.65	1689.65	0	1.8	Specific	740.27	727.29	727.29	12.18	433	>hFBN1-Nterm 070820	1	DW030119_2.10975.10975.2	controllerType=0 controllerNumber=1 scan=10975	28.8292
10370:2	1	R.C[+57.021][-17.027]AC[+57.021]TYGFTGPQC[+57.021]ER.D	168		C[-17][+57]*3	845.327	2	1689.65	1689.65	0	0.8	Specific	742.14	699.06	699.06	12.18	433	>hFBN1-Nterm 070820	1	DW030119_2.10867.10867.2	controllerType=0 controllerNumber=1 scan=10867	28.591
06058:3	1	R.C[+57.021]AC[+57.021]TYGFTGPQC[+57.021]ERD[+15.995]YR.T	168		C[+57]*3, D[+16]	719.625	3	2156.86	2156.86	0	1.5	Specific	469.03	451.74	451.74	8.19	433	>hFBN1-Nterm 070820	1	DW030119_2.7251.7251.3	controllerType=0 controllerNumber=1 scan=7251	20.9519
14281:3	1	R.TGPC[+57.021]FTVISNQMC[+57.021]QGQLSGIVC[+57.021]TK.T	185		C[+57]*3	896.088	3	2686.25	2686.25	0	1.8	Specific	19.36	19.36	19.36	1.93	433	>hFBN1-Nterm 070820	1	DW030119_2.14291.14291.3	controllerType=0 controllerNumber=1 scan=14291	35.9845
14340:3	1	R.TGPC[+57.021]FTVISNQMC[+57.021]QGQLSGIVC[+57.021]TK.T	185		C[+57]*3	896.089	3	2686.25	2686.25	0	2.2	Specific	83.85	83.85	83.85	1.92	433	>hFBN1-Nterm 070820	1	DW030119_2.14343.14343.3	controllerType=0 controllerNumber=1 scan=14343	36.1105
13193:3	1	R.TGPC[+57.021]FTVISNQMC[+57.021]QGQLSGIVC[+57.021]TK.T	185		C[+57]*3	896.089	3	2686.25	2686.25	0	2.7	Specific	103.1	103.1	103.1	1.93	433	>hFBN1-Nterm 070820	1	DW030119_2.13346.13346.2	controllerType=0 controllerNumber=1 scan=13346	33.571
12090:4	1	R.TGPC[+57.021]FTVISNQMC[+57.021]QGQLSGIVC[+57.021]TK.T	185		C[+57]*3	672.317	4	2686.25	2686.25	0	0.8	Specific	185.68	185.68	185.68	2.07	433	>hFBN1-Nterm 070820	1	DW030119_2.12347.12347.4	controllerType=0 controllerNumber=1 scan=12347	31.7114
12077:4	1	R.TGPC[+57.021]FTVISNQMC[+57.021]QGQLSGIVC[+57.021]TK.T	185		C[+57]*3	672.317	4	2686.25	2686.25	0	0.8	Specific	498.99	498.99	498.99	7.15	433	>hFBN1-Nterm 070820	1	DW030119_2.12336.12336.4	controllerType=0 controllerNumber=1 scan=12336	31.6933
13053:3	1	R.TGPC[+57.021]FTVISNQMC[+57.021]QGQLSGIVC[+57.021]TK.T	185		C[+57]*3	896.091	3	2686.26	2686.25	0	4.5	Specific	568.45	568.45	568.45	7.6	433	>hFBN1-Nterm 070820	1	DW030119_2.13234.13234.3	controllerType=0 controllerNumber=1 scan=13234	33.3134
20770:3	1	R.TGPC[+57.021]FTVISNQMC[+57.021]QGQLSGIVC[+57.021]TK.T	185		C[+57]*3	896.088	3	2686.25	2686.25	0	1.8	Specific	675.39	675.39	675.39	9.6	433	>hFBN1-Nterm 070820	1	DW030119_2.21342.21342.3	controllerType=0 controllerNumber=1 scan=21342	57.0429
12726:3	1	R.TGPC[+57.021]FTVISNQMC[+57.021]QGQLSGIVC[+57.021]TK.T	185		C[+57]*3	896.088	3	2686.25	2686.25	0	1.4	Specific	763.86	763.86	763.86	12.52	433	>hFBN1-Nterm 070820	1	DW030119_2.12940.12940.3	controllerType=0 controllerNumber=1 scan=12940	32.6899
12227:3	1	R.TGPC[+57.021]FTVISNQMC[+57.021]QGQLSGIVC[+57.021]TK.T	185		C[+57]*3	896.086	3	2686.24	2686.25	0	-0.7	Specific	845.88	845.88	845.88	13.52	433	>hFBN1-Nterm 070820	1	DW030119_2.12478.12478.3	controllerType=0 controllerNumber=1 scan=12478	31.918
12322:3	1	R.TGPC[+57.021]FTVISNQMC[+57.021]QGQLSGIVC[+57.021]TK.T	185		C[+57]*3	896.087	3	2686.25	2686.25	0	0.7	Specific	847.88	847.88	847.88	13.52	433	>hFBN1-Nterm 070820	1	DW030119_2.12565.12565.3	controllerType=0 controllerNumber=1 scan=12565	32.0519
12452:3	1	R.TGPC[+57.021]FTVISNQMC[+57.021]QGQLSGIVC[+57.021]TK.T	185		C[+57]*3	896.086	3	2686.24	2686.25	0	-0.3	Specific	867.18	867.18	867.18	14.52	433	>hFBN1-Nterm 070820	1	DW030119_2.12687.12687.3	controllerType=0 controllerNumber=1 scan=12687	32.2504
12140:3	1	R.TGPC[+57.021]FTVISNQMC[+57.021]QGQLSGIVC[+57.021]TK.T	185		C[+57]*3	896.086	3	2686.24	2686.25	0	-0.4	Specific	872.23	872.23	872.23	14.52	433	>hFBN1-Nterm 070820	1	DW030119_2.12395.12395.3	controllerType=0 controllerNumber=1 scan=12395	31.7898
12057:3	1	R.TGPC[+57.021]FTVISNQMC[+57.021]QGQLSGIVC[+57.021]TK.T	185		C[+57]*3	896.088	3	2686.25	2686.25	0	1	Specific	918.6	918.6	918.6	15.52	433	>hFBN1-Nterm 070820	1	DW030119_2.12319.12319.3	controllerType=0 controllerNumber=1 scan=12319	31.6683
12056:2	1	R.TGPC[+57.021]FTVISNQMC[+57.021]QGQLSGIVC[+57.021]TK.T	185		C[+57]*3	1343.63	2	2686.25	2686.25	0	1	Specific	933.19	933.19	933.19	15.86	433	>hFBN1-Nterm 070820	1	DW030119_2.12318.12318.3	controllerType=0 controllerNumber=1 scan=12318	31.6671
17205:3	1	R.TGPC[+57.021]FTVISNQMC[+57.021]QGQLSGIVC[+57.021]TK.T	185		C[+57]*3	896.087	3	2686.25	2686.25	0	0.2	Specific	950.03	950.03	950.03	16.52	433	>hFBN1-Nterm 070820	1	DW030119_2.17382.17382.3	controllerType=0 controllerNumber=1 scan=17382	45.0534
12068:2	1	R.TGPC[+57.021]FTVISNQMC[+57.021]QGQLSGIVC[+57.021]TK.T	185		C[+57]*3	1343.63	2	2686.25	2686.25	0	0	Specific	1077.96	1071.01	1071.01	18.86	433	>hFBN1-Nterm 070820	1	DW030119_2.12330.12330.2	controllerType=0 controllerNumber=1 scan=12330	31.6855
20676:3	1	R.TGPC[+57.021]FTVISN[+15.995]QMC[+57.021]QGQLSGIVC[+57.021]TK.T	185		C[+57]*3, N[+16]	901.417	3	2702.24	2702.24	0	-1.5	Specific	29.65	29.65	4	1.93	433	>hFBN1-Nterm 070820	1	DW030119_2.21258.21258.3	controllerType=0 controllerNumber=1 scan=21258	56.8404
17145:3	1	R.TGPC[+57.021]FTVISNQM[+15.995]C[+57.021]QGQLSGIVC[+57.021]TK.T	185		C[+57]*3, M[+16]	901.418	3	2702.24	2702.24	0	-0.7	Specific	648.47	648.47	32.12	9.52	433	>hFBN1-Nterm 070820	1	DW030119_2.17327.17327.3	controllerType=0 controllerNumber=1 scan=17327	44.9249
11647:3	1	R.TGPC[+57.021]FTVISNQM[+15.995]C[+57.021]QGQLSGIVC[+57.021]TK.T	185		C[+57]*3, M[+16]	901.418	3	2702.24	2702.24	0	-0.4	Specific	677.96	677.96	54.34	10.52	433	>hFBN1-Nterm 070820	1	DW030119_2.11959.11959.3	controllerType=0 controllerNumber=1 scan=11959	30.982
11580:3	1	R.TGPC[+57.021]FTVISNQM[+15.995]C[+57.021]QGQLSGIVC[+57.021]TK.T	185		C[+57]*3, M[+16]	901.419	3	2702.24	2702.24	0	1.2	Specific	765.46	765.46	53.75	12.52	433	>hFBN1-Nterm 070820	1	DW030119_2.11900.11900.3	controllerType=0 controllerNumber=1 scan=11900	30.8537
11517:3	1	R.TGPC[+57.021]FTVISNQM[+15.995]C[+57.021]QGQLSGIVC[+57.021]TK.T	185		C[+57]*3, M[+16]	901.418	3	2702.24	2702.24	0	-0.2	Specific	781.2	781.2	43.9	12.52	433	>hFBN1-Nterm 070820	1	DW030119_2.11845.11845.3	controllerType=0 controllerNumber=1 scan=11845	30.7335
11447:3	1	R.TGPC[+57.021]FTVISNQM[+15.995]C[+57.021]QGQLSGIVC[+57.021]TK.T	185		C[+57]*3, M[+16]	901.418	3	2702.24	2702.24	0	-0.8	Specific	850.6	850.6	87.1	14.52	433	>hFBN1-Nterm 070820	1	DW030119_2.11783.11783.3	controllerType=0 controllerNumber=1 scan=11783	30.6076
03412:2	1	K.TLC[+57.021]C[+57.021]ATVGR.A	209		C[+57]*2	519.247	2	1037.49	1037.49	0	-0.7	Specific	431.71	431.71	431.71	6.65	433	>hFBN1-Nterm 070820	1	DW030119_2.5047.5047.2	controllerType=0 controllerNumber=1 scan=5047	16.2433
03181:2	1	K.TLC[+57.021]C[+57.021]ATVGR.A	209		C[+57]*2	519.246	2	1037.48	1037.49	0	-1.7	Specific	436.93	436.93	436.93	6.65	433	>hFBN1-Nterm 070820	1	DW030119_2.4837.4837.2	controllerType=0 controllerNumber=1 scan=4837	15.7608
03470:2	1	K.TLC[+57.021]C[+57.021]ATVGR.A	209		C[+57]*2	519.247	2	1037.49	1037.49	0	-0.5	Specific	438.13	438.13	438.13	6.65	433	>hFBN1-Nterm 070820	1	DW030119_2.5097.5097.2	controllerType=0 controllerNumber=1 scan=5097	16.3526
03888:2	1	K.TLC[+57.021]C[+57.021]ATVGR.A	209		C[+57]*2	519.247	2	1037.49	1037.49	0	0.5	Specific	441.39	441.39	441.39	4.94	433	>hFBN1-Nterm 070820	1	DW030119_2.5446.5446.2	controllerType=0 controllerNumber=1 scan=5446	17.1388
03359:2	1	K.TLC[+57.021]C[+57.021]ATVGR.A	209		C[+57]*2	519.247	2	1037.49	1037.49	0	-0.6	Specific	452.65	452.65	452.65	6.78	433	>hFBN1-Nterm 070820	1	DW030119_2.4998.4998.2	controllerType=0 controllerNumber=1 scan=4998	16.1319
03648:2	1	K.TLC[+57.021]C[+57.021]ATVGR.A	209		C[+57]*2	519.247	2	1037.49	1037.49	0	0.1	Specific	459.18	459.18	459.18	5.24	433	>hFBN1-Nterm 070820	1	DW030119_2.5256.5256.2	controllerType=0 controllerNumber=1 scan=5256	16.7052
03521:2	1	K.TLC[+57.021]C[+57.021]ATVGR.A	209		C[+57]*2	519.247	2	1037.49	1037.49	0	-0.6	Specific	471.67	471.67	471.67	5.62	433	>hFBN1-Nterm 070820	1	DW030119_2.5145.5145.2	controllerType=0 controllerNumber=1 scan=5145	16.4607
03584:2	1	K.TLC[+57.021]C[+57.021]ATVGR.A	209		C[+57]*2	519.247	2	1037.49	1037.49	0	-0.3	Specific	474.96	474.96	474.96	6.78	433	>hFBN1-Nterm 070820	1	DW030119_2.5201.5201.2	controllerType=0 controllerNumber=1 scan=5201	16.5839
03730:2	1	K.TLC[+57.021]C[+57.021]ATVGR.A	209		C[+57]*2	519.247	2	1037.49	1037.49	0	-0.5	Specific	483.5	483.5	483.5	6.82	433	>hFBN1-Nterm 070820	1	DW030119_2.5322.5322.2	controllerType=0 controllerNumber=1 scan=5322	16.8542
03804:2	1	K.TLC[+57.021]C[+57.021]ATVGR.A	209		C[+57]*2	519.247	2	1037.49	1037.49	0	-0.5	Specific	483.98	483.98	483.98	6.82	433	>hFBN1-Nterm 070820	1	DW030119_2.5380.5380.2	controllerType=0 controllerNumber=1 scan=5380	16.9859
03244:2	1	K.TLC[+57.021]C[+57.021]ATVGR.A	209		C[+57]*2	519.247	2	1037.49	1037.49	0	-0.3	Specific	485.14	485.14	485.14	5.27	433	>hFBN1-Nterm 070820	1	DW030119_2.4892.4892.2	controllerType=0 controllerNumber=1 scan=4892	15.8869
03314:2	1	K.TLC[+57.021]C[+57.021]ATVGR.A	209		C[+57]*2	519.246	2	1037.48	1037.49	0	-1.7	Specific	492.39	492.39	492.39	5.65	433	>hFBN1-Nterm 070820	1	DW030119_2.4947.4947.2	controllerType=0 controllerNumber=1 scan=4947	16.0123
04853:8	1	K.T[+802.286]LC[+57.021]C[+57.021]AT[+294.095]VGRAWGLPC[+57.021]EMC[+57.021]PAQPHPC[+57.021]R.R	209	HexNAc(1)Hex(1)Fuc(1)NeuAc(1),Hex(1)Pent(1)	C[+57]*5, T[+294][+802]	523.47	8	4180.71	4181.73	-1	-5.3	Specific	403.45	403.45	0	6.87	433	>hFBN1-Nterm 070820	1	DW030119_2.6245.6245.4	controllerType=0 controllerNumber=1 scan=6245	18.8834
06457:2	1	R.RGFIPNIR.T	235			486.791	2	972.574	972.574	0	0.1	Specific	419.44	330.53	330.53	3.01	433	>hFBN1-Nterm 070820	1	DW030119_2.7578.7578.2	controllerType=0 controllerNumber=1 scan=7578	21.66
06392:2	1	R.RGFIPNIR.T	235			486.791	2	972.574	972.574	0	0.2	Specific	427.34	325.46	325.46	2.71	433	>hFBN1-Nterm 070820	1	DW030119_2.7522.7522.2	controllerType=0 controllerNumber=1 scan=7522	21.5378
06254:2	1	R.RGFIPNIR.T	235			486.791	2	972.574	972.574	0	-0.1	Specific	527.33	378.64	378.64	4.81	433	>hFBN1-Nterm 070820	1	DW030119_2.7411.7411.2	controllerType=0 controllerNumber=1 scan=7411	21.2981
06127:2	1	R.RGFIPNIR.T	235			486.791	2	972.574	972.574	0	0.3	Specific	528.36	296.37	296.37	3.14	433	>hFBN1-Nterm 070820	1	DW030119_2.7306.7306.2	controllerType=0 controllerNumber=1 scan=7306	21.0748
06323:2	1	R.RGFIPNIR.T	235			486.791	2	972.574	972.574	0	0.5	Specific	537.38	371.69	371.69	4.81	433	>hFBN1-Nterm 070820	1	DW030119_2.7466.7466.2	controllerType=0 controllerNumber=1 scan=7466	21.4158
06189:2	1	R.RGFIPNIR.T	235			486.791	2	972.574	972.574	0	-0.1	Specific	563.62	413.69	413.69	6.46	433	>hFBN1-Nterm 070820	1	DW030119_2.7357.7357.2	controllerType=0 controllerNumber=1 scan=7357	21.1846
09144:2	1	R.GFIPNIR.T	236			408.739	2	816.47	816.473	0	-2.7	Specific	263.2	134.68	134.68	1.94	433	>hFBN1-Nterm 070820	1	DW030119_2.9835.9835.2	controllerType=0 controllerNumber=1 scan=9835	26.3031
09224:2	1	R.GFIPNIR.T	236			408.739	2	816.471	816.473	0	-1.7	Specific	283.24	150.56	150.56	1.97	433	>hFBN1-Nterm 070820	1	DW030119_2.9904.9904.2	controllerType=0 controllerNumber=1 scan=9904	26.4562
08945:2	1	R.GFIPNIR.T	236			408.739	2	816.471	816.473	0	-1.6	Specific	324.34	156.67	156.67	2.27	433	>hFBN1-Nterm 070820	1	DW030119_2.9661.9661.2	controllerType=0 controllerNumber=1 scan=9661	25.9356
08877:2	1	R.GFIPNIR.T	236			408.739	2	816.471	816.473	0	-1.4	Specific	329.32	198.95	198.95	2.76	433	>hFBN1-Nterm 070820	1	DW030119_2.9601.9601.2	controllerType=0 controllerNumber=1 scan=9601	25.818
08743:2	1	R.GFIPNIR.T	236			408.74	2	816.472	816.473	0	-0.5	Specific	331.95	257.6	257.6	2.93	433	>hFBN1-Nterm 070820	1	DW030119_2.9490.9490.2	controllerType=0 controllerNumber=1 scan=9490	25.5939
08542:2	1	R.GFIPNIR.T	236			408.74	2	816.472	816.473	0	-0.4	Specific	332.12	238.73	238.73	2.84	433	>hFBN1-Nterm 070820	1	DW030119_2.9315.9315.2	controllerType=0 controllerNumber=1 scan=9315	25.2382
08682:2	1	R.GFIPNIR.T	236			408.74	2	816.472	816.473	0	-1.2	Specific	334.38	253.47	253.47	2.93	433	>hFBN1-Nterm 070820	1	DW030119_2.9435.9435.2	controllerType=0 controllerNumber=1 scan=9435	25.4818
08618:2	1	R.GFIPNIR.T	236			408.74	2	816.472	816.473	0	-1	Specific	334.5	244.52	244.52	2.67	433	>hFBN1-Nterm 070820	1	DW030119_2.9380.9380.2	controllerType=0 controllerNumber=1 scan=9380	25.3699
08482:2	1	R.GFIPNIR.T	236			408.74	2	816.472	816.473	0	-0.8	Specific	336.92	251.89	251.89	2.67	433	>hFBN1-Nterm 070820	1	DW030119_2.9257.9257.2	controllerType=0 controllerNumber=1 scan=9257	25.1218
08812:2	1	R.GFIPNIR.T	236			408.74	2	816.472	816.473	0	-1.1	Specific	340.38	239.87	239.87	2.59	433	>hFBN1-Nterm 070820	1	DW030119_2.9545.9545.2	controllerType=0 controllerNumber=1 scan=9545	25.7025
11613:3	1	R.TGAC[+57.021]QDVDEC[+57.021]QAIPGLC[+57.021]QGGN[+0.984]C[+57.021]INTVGS[+162.053]FEC[+57.021]K.C	243	Hex(1)	C[+57]*5, N[+1], S[+162]	1236.85	3	3708.53	3708.52	0	2.4	Specific	955.4	955.4	25.84	14.64	433	>hFBN1-Nterm 070820	1	DW030119_2.11927.11927.3	controllerType=0 controllerNumber=1 scan=11927	30.912
11565:3	1	K.LNEVSQKC[+57.021]EDIDEC[+57.021]STIPGIC[+57.021]EGGEC[+57.021]TNTVSSYFC[+57.021]K.C	281		C[+57]*5	1396.26	3	4186.77	4186.77	0	1.6	Specific	890.63	890.63	288.17	14.09	433	>hFBN1-Nterm 070820	1	DW030119_2.11886.11886.3	controllerType=0 controllerNumber=1 scan=11886	30.8238
11683:4	1	K.LNEVSQKC[+57.021]EDIDEC[+57.021]STIPGIC[+57.021]EGGEC[+57.021]TNTVSSYFC[+57.021]K.C	281		C[+57]*5	1047.45	4	4186.77	4186.77	0	1	Specific	895.2	895.2	283.34	13.76	433	>hFBN1-Nterm 070820	1	DW030119_2.11988.11988.4	controllerType=0 controllerNumber=1 scan=11988	31.0462
11635:3	1	K.LNEVSQKC[+57.021]EDIDEC[+57.021]STIPGIC[+57.021]EGGEC[+57.021]TNTVSSYFC[+57.021]K.C	281		C[+57]*5	1396.26	3	4186.77	4186.77	0	2.1	Specific	957.47	938.91	277.16	15.17	433	>hFBN1-Nterm 070820	1	DW030119_2.11947.11947.3	controllerType=0 controllerNumber=1 scan=11947	30.9555
11549:4	1	K.LNEVSQKC[+57.021]EDIDEC[+57.021]STIPGIC[+57.021]EGGEC[+57.021]TNTVSSYFC[+57.021]K.C	281		C[+57]*5	1047.45	4	4186.78	4186.77	0	3.3	Specific	988.86	988.86	232.86	14.83	433	>hFBN1-Nterm 070820	1	DW030119_2.11874.11874.4	controllerType=0 controllerNumber=1 scan=11874	30.7967
11619:4	1	K.LNEVSQKC[+57.021]EDIDEC[+57.021]STIPGIC[+57.021]EGGEC[+57.021]TNTVSSYFC[+57.021]K.C	281		C[+57]*5	1047.45	4	4186.77	4186.77	0	1.8	Specific	1000.04	1000.04	291.53	15.83	433	>hFBN1-Nterm 070820	1	DW030119_2.11933.11933.4	controllerType=0 controllerNumber=1 scan=11933	30.926
12483:3	1	K.C[+57.021][-17.027]EDIDEC[+57.021]STIPGIC[+57.021]EGGEC[+57.021]TNTVSSYFC[+57.021]K.C	288		C[-17][+57]*5	1124.44	3	3371.32	3371.32	0	0.3	Specific	833.73	759.14	759.14	13.52	433	>hFBN1-Nterm 070820	1	DW030119_2.12717.12717.3	controllerType=0 controllerNumber=1 scan=12717	32.3016
12024:3	1	K.[+14.016]C[+57.021][-17.027]EDIDEC[+57.021]STIPGIC[+57.021]EGGEC[+57.021]TN[+0.984]TVSSYFC[+57.021]K.C	288		.[14], C[-17][+57]*5, N[+1]	1129.45	3	3386.33	3386.31	0	5	Specific	184.35	133.73	133.73	1.92	433	>hFBN1-Nterm 070820	1	DW030119_2.12289.12289.3	controllerType=0 controllerNumber=1 scan=12289	31.6165
11624:4	1	K.C[+57.021]EDIDEC[+57.021]S[+511.190]T[+324.106]IPGIC[+57.021]EGGEC[+57.021]TNTVSSYFC[+57.021]K.C	288	HexNAc(1)Hex(1)Fuc(1),Hex(2)	C[+57]*5, S[+511], T[+324]	1056.93	4	4224.71	4223.64	1	17.5	Specific	292.13	292.13	0	2.15	433	>hFBN1-Nterm 070820	1	DW030119_2.11937.11937.4	controllerType=0 controllerNumber=1 scan=11937	30.934
12049:3	1	K.C[+57.021]EDID[+15.995]EC[+57.021]STIPGIC[+57.021]EGGEC[+57.021]TN[+0.984]TVSSYFC[+57.021]K.C	288		C[+57]*5, D[+16], N[+1]	1135.79	3	3405.35	3405.32	0	9.4	Specific	323.25	186.08	120.18	2.3	433	>hFBN1-Nterm 070820	1	DW030119_2.12311.12311.3	controllerType=0 controllerNumber=1 scan=12311	31.6524
20465:2	1	K.C[+57.021]PPGFYTSPDGTR.C	317		C[+57]	727.822	2	1454.64	1454.64	0	-0.7	Specific	449.61	449.61	449.61	7.77	433	>hFBN1-Nterm 070820	1	DW030119_2.21071.21071.2	controllerType=0 controllerNumber=1 scan=21071	56.3791
16909:2	1	K.C[+57.021]PPGFYTSPDGTR.C	317		C[+57]	727.821	2	1454.63	1454.64	0	-2.1	Specific	578.79	564.17	564.17	7.11	433	>hFBN1-Nterm 070820	1	DW030119_2.17104.17104.2	controllerType=0 controllerNumber=1 scan=17104	44.3878
06286:2	1	K.C[+57.021]PPGFYTSPDGTR.C	317		C[+57]	727.822	2	1454.64	1454.64	0	-0.1	Specific	809.06	722.97	722.97	14.18	433	>hFBN1-Nterm 070820	1	DW030119_2.7436.7436.2	controllerType=0 controllerNumber=1 scan=7436	21.3515
06819:2	1	K.C[+57.021]PPGFYTSPDGTR.C	317		C[+57]	727.822	2	1454.64	1454.64	0	0.6	Specific	819.72	772.87	772.87	14.18	433	>hFBN1-Nterm 070820	1	DW030119_2.7879.7879.2	controllerType=0 controllerNumber=1 scan=7879	22.2854
06687:2	1	K.C[+57.021]PPGFYTSPDGTR.C	317		C[+57]	727.822	2	1454.64	1454.64	0	0.2	Specific	825.48	739.57	739.57	13.01	433	>hFBN1-Nterm 070820	1	DW030119_2.7763.7763.2	controllerType=0 controllerNumber=1 scan=7763	22.0541
06748:2	1	K.C[+57.021]PPGFYTSPDGTR.C	317		C[+57]	727.822	2	1454.64	1454.64	0	0.3	Specific	826.38	701.67	701.67	14.18	433	>hFBN1-Nterm 070820	1	DW030119_2.7819.7819.2	controllerType=0 controllerNumber=1 scan=7819	22.1663
06975:2	1	K.C[+57.021]PPGFYTSPDGTR.C	317		C[+57]	727.822	2	1454.64	1454.64	0	0.3	Specific	839.69	779.81	779.81	14.18	433	>hFBN1-Nterm 070820	1	DW030119_2.8014.8014.2	controllerType=0 controllerNumber=1 scan=8014	22.5624
06622:2	1	K.C[+57.021]PPGFYTSPDGTR.C	317		C[+57]	727.822	2	1454.64	1454.64	0	0.4	Specific	855.08	756.53	756.53	15.18	433	>hFBN1-Nterm 070820	1	DW030119_2.7708.7708.2	controllerType=0 controllerNumber=1 scan=7708	21.9407
06353:2	1	K.C[+57.021]PPGFYTSPDGTR.C	317		C[+57]	727.823	2	1454.64	1454.64	0	0.7	Specific	863.47	778.3	778.3	15.18	433	>hFBN1-Nterm 070820	1	DW030119_2.7489.7489.2	controllerType=0 controllerNumber=1 scan=7489	21.4678
06480:2	1	K.C[+57.021]PPGFYTSPDGTR.C	317		C[+57]	727.823	2	1454.64	1454.64	0	1	Specific	863.99	774.44	774.44	15.18	433	>hFBN1-Nterm 070820	1	DW030119_2.7598.7598.2	controllerType=0 controllerNumber=1 scan=7598	21.7065
06549:2	1	K.C[+57.021]PPGFYTSPDGTR.C	317		C[+57]	727.823	2	1454.64	1454.64	0	0.9	Specific	892.07	786.26	786.26	15.18	433	>hFBN1-Nterm 070820	1	DW030119_2.7653.7653.2	controllerType=0 controllerNumber=1 scan=7653	21.8254
06418:2	1	K.C[+57.021]PPGFYTSPDGTR.C	317		C[+57]	727.823	2	1454.64	1454.64	0	0.9	Specific	895.52	812.76	812.76	15.18	433	>hFBN1-Nterm 070820	1	DW030119_2.7543.7543.2	controllerType=0 controllerNumber=1 scan=7543	21.5866
06890:2	1	K.C[+57.021]PPGFYTSPDGTR.C	317		C[+57]	727.822	2	1454.64	1454.64	0	0.4	Specific	908.2	793.9	793.9	16.18	433	>hFBN1-Nterm 070820	1	DW030119_2.7944.7944.2	controllerType=0 controllerNumber=1 scan=7944	22.4188
11037:2	1	K.C[+57.021][-17.027]PPGFYTSPDGTR.C	317		C[-17][+57]	719.309	2	1437.61	1437.61	0	0.7	Specific	669.11	643.76	643.76	11.18	433	>hFBN1-Nterm 070820	1	DW030119_2.11430.11430.2	controllerType=0 controllerNumber=1 scan=11430	29.8215
10644:2	1	K.C[+57.021][-17.027]PPGFYTSPDGTR.C	317		C[-17][+57]	719.307	2	1437.61	1437.61	0	-2.9	Specific	676.88	668.62	668.62	10.65	433	>hFBN1-Nterm 070820	1	DW030119_2.11099.11099.2	controllerType=0 controllerNumber=1 scan=11099	29.1059
10705:2	1	K.C[+57.021][-17.027]PPGFYTSPDGTR.C	317		C[-17][+57]	719.31	2	1437.61	1437.61	0	1.1	Specific	708.74	651.77	651.77	12.18	433	>hFBN1-Nterm 070820	1	DW030119_2.11151.11151.2	controllerType=0 controllerNumber=1 scan=11151	29.2235
10968:2	1	K.C[+57.021][-17.027]PPGFYTSPDGTR.C	317		C[-17][+57]	719.309	2	1437.61	1437.61	0	0.4	Specific	709.36	644.53	644.53	12.18	433	>hFBN1-Nterm 070820	1	DW030119_2.11372.11372.2	controllerType=0 controllerNumber=1 scan=11372	29.6954
10899:2	1	K.C[+57.021][-17.027]PPGFYTSPDGTR.C	317		C[-17][+57]	719.309	2	1437.61	1437.61	0	0.8	Specific	713.9	630.33	630.33	12.18	433	>hFBN1-Nterm 070820	1	DW030119_2.11317.11317.2	controllerType=0 controllerNumber=1 scan=11317	29.5739
10770:2	1	K.C[+57.021][-17.027]PPGFYTSPDGTR.C	317		C[-17][+57]	719.309	2	1437.61	1437.61	0	0.8	Specific	718.91	679.34	679.34	12.18	433	>hFBN1-Nterm 070820	1	DW030119_2.11206.11206.2	controllerType=0 controllerNumber=1 scan=11206	29.342
10835:2	1	K.C[+57.021][-17.027]PPGFYTSPDGTR.C	317		C[-17][+57]	719.309	2	1437.61	1437.61	0	0	Specific	721.28	682.81	682.81	12.18	433	>hFBN1-Nterm 070820	1	DW030119_2.11261.11261.2	controllerType=0 controllerNumber=1 scan=11261	29.4533
16971:3	1	R.C[+57.021]IDVRPGYC[+57.021]YTALTNGR.C	330		C[+57]*2	672.651	3	2015.94	2015.94	0	-2	Specific	505.47	505.47	505.47	6.12	433	>hFBN1-Nterm 070820	1	DW030119_2.17159.17159.3	controllerType=0 controllerNumber=1 scan=17159	44.5172
09108:3	1	R.C[+57.021]IDVRPGYC[+57.021]YTALTNGR.C	330		C[+57]*2	672.646	3	2015.92	2015.94	0	-9.5	Specific	614.04	614.04	281.32	7.32	433	>hFBN1-Nterm 070820	1	DW030119_2.9804.9804.3	controllerType=0 controllerNumber=1 scan=9804	26.2358
20521:3	1	R.C[+57.021]IDVRPGYC[+57.021]YTALTNGR.C	330		C[+57]*2	672.652	3	2015.94	2015.94	0	-0.8	Specific	638.97	638.97	638.97	10.18	433	>hFBN1-Nterm 070820	1	DW030119_2.21119.21119.3	controllerType=0 controllerNumber=1 scan=21119	56.4921
08468:3	1	R.C[+57.021]IDVRPGYC[+57.021]YTALTNGR.C	330		C[+57]*2	672.652	3	2015.94	2015.94	0	-0.7	Specific	901.57	901.57	901.57	16.18	433	>hFBN1-Nterm 070820	1	DW030119_2.9243.9243.3	controllerType=0 controllerNumber=1 scan=9243	25.0931
08594:3	1	R.C[+57.021]IDVRPGYC[+57.021]YTALTNGR.C	330		C[+57]*2	672.652	3	2015.94	2015.94	0	0	Specific	903.34	903.34	903.34	16.18	433	>hFBN1-Nterm 070820	1	DW030119_2.9358.9358.3	controllerType=0 controllerNumber=1 scan=9358	25.3246
08528:3	1	R.C[+57.021]IDVRPGYC[+57.021]YTALTNGR.C	330		C[+57]*2	672.653	3	2015.94	2015.94	0	0.2	Specific	930.39	930.39	930.39	16.18	433	>hFBN1-Nterm 070820	1	DW030119_2.9303.9303.3	controllerType=0 controllerNumber=1 scan=9303	25.2141
09246:3	1	R.C[+57.021]IDVRPGYC[+57.021]YTALTN[+0.984]GR.C	330		C[+57]*2, N[+1]	672.982	3	2016.93	2016.93	0	1.8	Specific	181.49	181.49	181.49	2.2	433	>hFBN1-Nterm 070820	1	DW030119_2.9921.9921.5	controllerType=0 controllerNumber=1 scan=9921	26.4961
08664:2	1	R.C[+57.021]IDVRPGYC[+57.021]YTALTN[+0.984]GR.C	330		C[+57]*2, N[+1]	1008.97	2	2016.92	2016.93	0	-1.6	Specific	596.57	476.6	476.6	6.63	433	>hFBN1-Nterm 070820	1	DW030119_2.9420.9420.2	controllerType=0 controllerNumber=1 scan=9420	25.45
11851:3	1	R.C[+57.021][-17.027]IDVRPGYC[+57.021]YTALTNGR.C	330		C[-17][+57]*2	666.977	3	1998.92	1998.92	0	0.2	Specific	730.92	730.92	730.92	12.18	433	>hFBN1-Nterm 070820	1	DW030119_2.12132.12132.3	controllerType=0 controllerNumber=1 scan=12132	31.3529
11846:2	1	R.C[+57.021][-17.027]IDVRPGYC[+57.021]YTALTNGR.C	330		C[-17][+57]*2	999.959	2	1998.91	1998.92	0	-2.3	Specific	763.42	648.99	648.99	10.43	433	>hFBN1-Nterm 070820	1	DW030119_2.12127.12127.2	controllerType=0 controllerNumber=1 scan=12127	31.343
09109:3	1	R.C[+57.021]IDVRPGYC[+57.021]YTALTN[+0.984]GR.C	330		C[+57]*2, N[+1]	672.98	3	2016.92	2016.93	0	-0.8	Specific	764.37	695.33	695.33	13.18	433	>hFBN1-Nterm 070820	1	DW030119_2.9804.9804.3	controllerType=0 controllerNumber=1 scan=9804	26.2358
08718:3	1	R.C[+57.021]IDVRPGYC[+57.021]YTALTN[+0.984]GR.C	330		C[+57]*2, N[+1]	672.98	3	2016.93	2016.93	0	0	Specific	857.87	803.04	803.04	15.18	433	>hFBN1-Nterm 070820	1	DW030119_2.9468.9468.3	controllerType=0 controllerNumber=1 scan=9468	25.549
08786:3	1	R.C[+57.021]IDVRPGYC[+57.021]YTALTN[+0.984]GR.C	330		C[+57]*2, N[+1]	672.98	3	2016.93	2016.93	0	-0.1	Specific	863.41	818.93	818.93	15.18	433	>hFBN1-Nterm 070820	1	DW030119_2.9524.9524.3	controllerType=0 controllerNumber=1 scan=9524	25.6609
09041:3	1	R.C[+57.021]IDVRPGYC[+57.021]YTALTN[+0.984]GR.C	330		C[+57]*2, N[+1]	672.979	3	2016.92	2016.93	0	-1.7	Specific	871.89	822	822	15.18	433	>hFBN1-Nterm 070820	1	DW030119_2.9745.9745.3	controllerType=0 controllerNumber=1 scan=9745	26.1109
08977:3	1	R.C[+57.021]IDVRPGYC[+57.021]YTALTN[+0.984]GR.C	330		C[+57]*2, N[+1]	672.98	3	2016.92	2016.93	0	-0.8	Specific	884.39	838.49	838.49	15.18	433	>hFBN1-Nterm 070820	1	DW030119_2.9690.9690.3	controllerType=0 controllerNumber=1 scan=9690	25.9984
08851:3	1	R.C[+57.021]IDVRPGYC[+57.021]YTALTN[+0.984]GR.C	330		C[+57]*2, N[+1]	672.98	3	2016.93	2016.93	0	-0.5	Specific	903.51	852.41	852.41	16.18	433	>hFBN1-Nterm 070820	1	DW030119_2.9579.9579.3	controllerType=0 controllerNumber=1 scan=9579	25.7751
08657:3	1	R.C[+57.021]IDVRPGYC[+57.021]YTALTN[+0.984]GR.C	330		C[+57]*2, N[+1]	672.981	3	2016.93	2016.93	0	0.2	Specific	907.59	849.43	849.43	16.18	433	>hFBN1-Nterm 070820	1	DW030119_2.9413.9413.3	controllerType=0 controllerNumber=1 scan=9413	25.4358
08916:3	1	R.C[+57.021]IDVRPGYC[+57.021]YTALTN[+0.984]GR.C	330		C[+57]*2, N[+1]	672.98	3	2016.93	2016.93	0	-0.5	Specific	911.24	843.39	843.39	16.18	433	>hFBN1-Nterm 070820	1	DW030119_2.9634.9634.3	controllerType=0 controllerNumber=1 scan=9634	25.8858
09040:3	1	R.C[+57.021][-17.027]ID[+15.995]VRPGYC[+57.021]YTALTNGR.C	330		C[-17][+57]*2, D[+16]	672.318	3	2014.94	2014.91	0	14.6	Specific	231.21	231.21	167.42	1.94	433	>hFBN1-Nterm 070820	1	DW030119_2.9745.9745.3	controllerType=0 controllerNumber=1 scan=9745	26.1109
12026:3	1	R.C[+57.021][-17.027]IDVRPGYC[+57.021]YTALTN[+0.984]GR.C	330		C[-17][+57]*2, N[+1]	667.305	3	1999.9	1999.9	0	0	Specific	607.43	607.43	607.43	9.01	433	>hFBN1-Nterm 070820	1	DW030119_2.12290.12290.3	controllerType=0 controllerNumber=1 scan=12290	31.6178
12003:2	1	R.C[+57.021][-17.027]IDVRPGYC[+57.021]YTALTN[+0.984]GR.C	330		C[-17][+57]*2, N[+1]	1000.45	2	1999.9	1999.9	0	0.3	Specific	721.06	602.42	602.42	10.16	433	>hFBN1-Nterm 070820	1	DW030119_2.12268.12268.2	controllerType=0 controllerNumber=1 scan=12268	31.584
07573:2	1	R.PGYC[+57.021]YTALTNGR.C	335		C[+57]	686.833	2	1372.66	1372.63	0	19.9	Specific	646.65	589.72	589.72	8.24	433	>hFBN1-Nterm 070820	1	DW030119_2.8517.8517.2	controllerType=0 controllerNumber=1 scan=8517	23.6005
07489:2	1	R.PGYC[+57.021]YTALTNGR.C	335		C[+57]	686.818	2	1372.63	1372.63	0	-1.4	Specific	776.51	633.59	633.59	10.64	433	>hFBN1-Nterm 070820	1	DW030119_2.8450.8450.2	controllerType=0 controllerNumber=1 scan=8450	23.4628
07354:2	1	R.PGYC[+57.021]YTALTNGR.C	335		C[+57]	686.819	2	1372.63	1372.63	0	-0.8	Specific	794.91	644.34	644.34	11.02	433	>hFBN1-Nterm 070820	1	DW030119_2.8340.8340.2	controllerType=0 controllerNumber=1 scan=8340	23.2308
07416:2	1	R.PGYC[+57.021]YTALTNGR.C	335		C[+57]	686.819	2	1372.63	1372.63	0	-1.1	Specific	826.39	686.96	686.96	12.02	433	>hFBN1-Nterm 070820	1	DW030119_2.8393.8393.2	controllerType=0 controllerNumber=1 scan=8393	23.3419
07735:2	1	R.PGYC[+57.021]YTALTN[+0.984]GR.C	335		C[+57], N[+1]	687.312	2	1373.62	1373.62	0	0.4	Specific	754.65	687.17	687.17	11.02	433	>hFBN1-Nterm 070820	1	DW030119_2.8641.8641.2	controllerType=0 controllerNumber=1 scan=8641	23.8649
07920:2	1	R.PGYC[+57.021]YTALTN[+0.984]GR.C	335		C[+57], N[+1]	687.313	2	1373.62	1373.62	0	1.9	Specific	766.42	685.2	685.2	10.1	433	>hFBN1-Nterm 070820	1	DW030119_2.8790.8790.2	controllerType=0 controllerNumber=1 scan=8790	24.171
07574:2	1	R.PGYC[+57.021]YTALTN[+0.984]GR.C	335		C[+57], N[+1]	687.311	2	1373.61	1373.62	0	-0.5	Specific	809.38	710.69	710.69	12.02	433	>hFBN1-Nterm 070820	1	DW030119_2.8517.8517.2	controllerType=0 controllerNumber=1 scan=8517	23.6005
07651:2	1	R.PGYC[+57.021]YTALTN[+0.984]GR.C	335		C[+57], N[+1]	687.312	2	1373.62	1373.62	0	0.2	Specific	857.46	785.04	785.04	13.02	433	>hFBN1-Nterm 070820	1	DW030119_2.8580.8580.2	controllerType=0 controllerNumber=1 scan=8580	23.7323
05307:2	1	R.C[+57.021]SNQLPQSITK.M	347		C[+57]	638.321	2	1275.63	1275.64	0	-1.3	Specific	724.71	724.71	724.71	11.19	433	>hFBN1-Nterm 070820	1	DW030119_2.6634.6634.2	controllerType=0 controllerNumber=1 scan=6634	19.6711
05217:2	1	R.C[+57.021]SNQLPQSITK.M	347		C[+57]	638.322	2	1275.64	1275.64	0	0.7	Specific	737.61	722.3	722.3	11.19	433	>hFBN1-Nterm 070820	1	DW030119_2.6559.6559.2	controllerType=0 controllerNumber=1 scan=6559	19.5172
05139:2	1	R.C[+57.021]SNQLPQSITK.M	347		C[+57]	638.322	2	1275.64	1275.64	0	1	Specific	756.27	756.27	756.27	12.19	433	>hFBN1-Nterm 070820	1	DW030119_2.6491.6491.2	controllerType=0 controllerNumber=1 scan=6491	19.3794
05062:2	1	R.C[+57.021]SNQLPQSITK.M	347		C[+57]	638.322	2	1275.64	1275.64	0	0.5	Specific	793.5	793.5	793.5	12.19	433	>hFBN1-Nterm 070820	1	DW030119_2.6427.6427.2	controllerType=0 controllerNumber=1 scan=6427	19.2491
04994:2	1	R.C[+57.021]SNQLPQSITK.M	347		C[+57]	638.321	2	1275.64	1275.64	0	-0.6	Specific	801.56	801.56	801.56	13.19	433	>hFBN1-Nterm 070820	1	DW030119_2.6368.6368.2	controllerType=0 controllerNumber=1 scan=6368	19.1328
04866:2	1	R.C[+57.021]SNQLPQSITK.M	347		C[+57]	638.321	2	1275.63	1275.64	0	-1.5	Specific	802.81	802.81	802.81	13.19	433	>hFBN1-Nterm 070820	1	DW030119_2.6256.6256.2	controllerType=0 controllerNumber=1 scan=6256	18.9056
04804:2	1	R.C[+57.021]SNQLPQSITK.M	347		C[+57]	638.322	2	1275.64	1275.64	0	0.2	Specific	819.07	819.07	819.07	13.19	433	>hFBN1-Nterm 070820	1	DW030119_2.6202.6202.2	controllerType=0 controllerNumber=1 scan=6202	18.7908
04929:2	1	R.C[+57.021]SNQLPQSITK.M	347		C[+57]	638.321	2	1275.63	1275.64	0	-1.8	Specific	821.13	821.13	821.13	12.66	433	>hFBN1-Nterm 070820	1	DW030119_2.6311.6311.2	controllerType=0 controllerNumber=1 scan=6311	19.019
04736:2	1	R.C[+57.021]SNQLPQSITK.M	347		C[+57]	638.322	2	1275.64	1275.64	0	0.1	Specific	822.09	822.09	822.09	13.19	433	>hFBN1-Nterm 070820	1	DW030119_2.6148.6148.2	controllerType=0 controllerNumber=1 scan=6148	18.671
08560:2	1	R.C[+57.021][-17.027]SNQLPQSITK.M	347		C[-17][+57]	629.808	2	1258.61	1258.61	0	-0.4	Specific	680	680	680	10.19	433	>hFBN1-Nterm 070820	1	DW030119_2.9329.9329.2	controllerType=0 controllerNumber=1 scan=9329	25.2644
08487:2	1	R.C[+57.021][-17.027]SNQLPQSITK.M	347		C[-17][+57]	629.809	2	1258.61	1258.61	0	1.1	Specific	683.17	683.17	683.17	10.19	433	>hFBN1-Nterm 070820	1	DW030119_2.9263.9263.2	controllerType=0 controllerNumber=1 scan=9263	25.1328
08630:2	1	R.C[+57.021][-17.027]SNQLPQSITK.M	347		C[-17][+57]	629.808	2	1258.61	1258.61	0	-0.9	Specific	688.17	688.17	688.17	10.19	433	>hFBN1-Nterm 070820	1	DW030119_2.9392.9392.2	controllerType=0 controllerNumber=1 scan=9392	25.3924
01149:2	1	K.MQC[+57.021]C[+57.021]C[+57.021]DAGR.C	358		C[+57]*3	579.202	2	1157.4	1157.4	0	2	Specific	315.84	315.84	315.84	3.52	433	>hFBN1-Nterm 070820	1	DW030119_2.2943.2943.2	controllerType=0 controllerNumber=1 scan=2943	11.35
01344:2	1	K.MQC[+57.021]C[+57.021]C[+57.021]DAGR.C	358		C[+57]*3	579.202	2	1157.4	1157.4	0	0.6	Specific	322.52	322.52	322.52	4.82	433	>hFBN1-Nterm 070820	1	DW030119_2.3129.3129.2	controllerType=0 controllerNumber=1 scan=3129	11.7963
01293:2	1	K.MQC[+57.021]C[+57.021]C[+57.021]DAGR.C	358		C[+57]*3	579.202	2	1157.4	1157.4	0	0.4	Specific	418.58	418.58	418.58	6.65	433	>hFBN1-Nterm 070820	1	DW030119_2.3080.3080.2	controllerType=0 controllerNumber=1 scan=3080	11.6782
01246:2	1	K.MQC[+57.021]C[+57.021]C[+57.021]DAGR.C	358		C[+57]*3	579.201	2	1157.4	1157.4	0	-0.3	Specific	443.21	443.21	443.21	6.78	433	>hFBN1-Nterm 070820	1	DW030119_2.3035.3035.2	controllerType=0 controllerNumber=1 scan=3035	11.5702
01193:2	1	K.MQC[+57.021]C[+57.021]C[+57.021]DAGR.C	358		C[+57]*3	579.201	2	1157.39	1157.4	0	-0.4	Specific	446.54	446.54	446.54	6.78	433	>hFBN1-Nterm 070820	1	DW030119_2.2988.2988.2	controllerType=0 controllerNumber=1 scan=2988	11.4589
20699:2	1	R.C[+57.021]WSPGVTVAPEMC[+57.021]PIR.A	367		C[+57]*2	930.435	2	1859.86	1859.86	0	1.1	Specific	352.57	352.57	352.57	5.82	433	>hFBN1-Nterm 070820	1	DW030119_2.21277.21277.2	controllerType=0 controllerNumber=1 scan=21277	56.8863
17159:2	1	R.C[+57.021]WSPGVTVAPEMC[+57.021]PIR.A	367		C[+57]*2	930.433	2	1859.86	1859.86	0	-0.4	Specific	470.21	470.21	470.21	7.77	433	>hFBN1-Nterm 070820	1	DW030119_2.17340.17340.2	controllerType=0 controllerNumber=1 scan=17340	44.9554
11605:3	1	R.C[+57.021]WSPGVTVAPEMC[+57.021]PIR.A	367		C[+57]*2	620.625	3	1859.86	1859.86	0	0	Specific	577.62	577.62	577.62	8.84	433	>hFBN1-Nterm 070820	1	DW030119_2.11919.11919.3	controllerType=0 controllerNumber=1 scan=11919	30.8939
11530:3	1	R.C[+57.021]WSPGVTVAPEMC[+57.021]PIR.A	367		C[+57]*2	620.625	3	1859.86	1859.86	0	0.5	Specific	598.41	598.41	598.41	8.84	433	>hFBN1-Nterm 070820	1	DW030119_2.11857.11857.3	controllerType=0 controllerNumber=1 scan=11857	30.7594
11455:3	1	R.C[+57.021]WSPGVTVAPEMC[+57.021]PIR.A	367		C[+57]*2	620.625	3	1859.86	1859.86	0	0.5	Specific	599	599	599	8.84	433	>hFBN1-Nterm 070820	1	DW030119_2.11791.11791.3	controllerType=0 controllerNumber=1 scan=11791	30.6249
11392:3	1	R.C[+57.021]WSPGVTVAPEMC[+57.021]PIR.A	367		C[+57]*2	620.625	3	1859.86	1859.86	0	0.3	Specific	613.34	613.34	613.34	9.84	433	>hFBN1-Nterm 070820	1	DW030119_2.11736.11736.3	controllerType=0 controllerNumber=1 scan=11736	30.5083
11337:3	1	R.C[+57.021]WSPGVTVAPEMC[+57.021]PIR.A	367		C[+57]*2	620.626	3	1859.86	1859.86	0	1.8	Specific	625.31	620.3	620.3	9.84	433	>hFBN1-Nterm 070820	1	DW030119_2.11686.11686.3	controllerType=0 controllerNumber=1 scan=11686	30.3975
11643:2	1	R.C[+57.021]WSPGVTVAPEMC[+57.021]PIR.A	367		C[+57]*2	930.436	2	1859.86	1859.86	0	2.3	Specific	747.4	747.21	747.21	11.26	433	>hFBN1-Nterm 070820	1	DW030119_2.11955.11955.2	controllerType=0 controllerNumber=1 scan=11955	30.9737
11331:2	1	R.C[+57.021]WSPGVTVAPEMC[+57.021]PIR.A	367		C[+57]*2	930.436	2	1859.86	1859.86	0	2.3	Specific	780.74	769.77	769.77	12.26	433	>hFBN1-Nterm 070820	1	DW030119_2.11681.11681.2	controllerType=0 controllerNumber=1 scan=11681	30.3879
11516:2	1	R.C[+57.021]WSPGVTVAPEMC[+57.021]PIR.A	367		C[+57]*2	930.434	2	1859.86	1859.86	0	0.3	Specific	788.8	788.8	788.8	13.18	433	>hFBN1-Nterm 070820	1	DW030119_2.11844.11844.2	controllerType=0 controllerNumber=1 scan=11844	30.7313
11579:2	1	R.C[+57.021]WSPGVTVAPEMC[+57.021]PIR.A	367		C[+57]*2	930.434	2	1859.86	1859.86	0	0.4	Specific	818.52	818.52	818.52	14.18	433	>hFBN1-Nterm 070820	1	DW030119_2.11899.11899.2	controllerType=0 controllerNumber=1 scan=11899	30.8516
11390:2	1	R.C[+57.021]WSPGVTVAPEMC[+57.021]PIR.A	367		C[+57]*2	930.434	2	1859.86	1859.86	0	0.6	Specific	858.84	850.27	850.27	15.18	433	>hFBN1-Nterm 070820	1	DW030119_2.11734.11734.2	controllerType=0 controllerNumber=1 scan=11734	30.5059
11453:2	1	R.C[+57.021]WSPGVTVAPEMC[+57.021]PIR.A	367		C[+57]*2	930.434	2	1859.86	1859.86	0	0.6	Specific	863.04	863.04	863.04	15.18	433	>hFBN1-Nterm 070820	1	DW030119_2.11789.11789.2	controllerType=0 controllerNumber=1 scan=11789	30.6225
09706:3	1	R.C[+57.021]WSPGVTVAPEM[+15.995]C[+57.021]PIR.A	367		C[+57]*2, M[+16]	625.957	3	1875.86	1875.86	0	1.5	Specific	378.17	378.17	378.17	5.84	433	>hFBN1-Nterm 070820	1	DW030119_2.10300.10300.3	controllerType=0 controllerNumber=1 scan=10300	27.3342
09553:3	1	R.C[+57.021]WSPGVTVAPEM[+15.995]C[+57.021]PIR.A	367		C[+57]*2, M[+16]	625.957	3	1875.86	1875.86	0	0.3	Specific	484.35	484.35	484.35	7.47	433	>hFBN1-Nterm 070820	1	DW030119_2.10179.10179.3	controllerType=0 controllerNumber=1 scan=10179	27.0601
09612:3	1	R.C[+57.021]WSPGVTVAPEM[+15.995]C[+57.021]PIR.A	367		C[+57]*2, M[+16]	625.957	3	1875.86	1875.86	0	0.3	Specific	531.64	531.64	531.64	7.69	433	>hFBN1-Nterm 070820	1	DW030119_2.10230.10230.3	controllerType=0 controllerNumber=1 scan=10230	27.1736
12579:2	1	R.C[+57.021][-17.027]WSPGVTVAPEMC[+57.021]PIR.A	367		C[-17][+57]*2	921.921	2	1842.83	1842.83	0	0.3	Specific	693.51	693.51	693.51	11.18	433	>hFBN1-Nterm 070820	1	DW030119_2.12805.12805.2	controllerType=0 controllerNumber=1 scan=12805	32.4543
09672:2	1	R.C[+57.021]WSPGVTVAPEM[+15.995]C[+57.021]PIR.A	367		C[+57]*2, M[+16]	938.431	2	1875.85	1875.86	0	-0.1	Specific	696.33	696.33	696.33	11.18	433	>hFBN1-Nterm 070820	1	DW030119_2.10275.10275.2	controllerType=0 controllerNumber=1 scan=10275	27.2765
09544:2	1	R.C[+57.021]WSPGVTVAPEM[+15.995]C[+57.021]PIR.A	367		C[+57]*2, M[+16]	938.432	2	1875.86	1875.86	0	1.1	Specific	712.36	712.36	712.36	12.18	433	>hFBN1-Nterm 070820	1	DW030119_2.10170.10170.2	controllerType=0 controllerNumber=1 scan=10170	27.0401
09598:2	1	R.C[+57.021]WSPGVTVAPEM[+15.995]C[+57.021]PIR.A	367		C[+57]*2, M[+16]	938.432	2	1875.86	1875.86	0	0.9	Specific	774.16	774.16	774.16	13.18	433	>hFBN1-Nterm 070820	1	DW030119_2.10218.10218.2	controllerType=0 controllerNumber=1 scan=10218	27.1488
12360:2	1	R.C[+57.021][-17.027]WSPGVTVAPEM[+15.995]C[+57.021]PIR.A	367		C[-17][+57]*2, M[+16]	929.918	2	1858.83	1858.83	0	0.3	Specific	435.02	435.02	435.02	6.47	433	>hFBN1-Nterm 070820	1	DW030119_2.12603.12603.2	controllerType=0 controllerNumber=1 scan=12603	32.1122
12606:6	1	R.ATEDFNKLC[+57.021]S[+802.286]VPMVIPGRPEYPPPPLGPIPPVLPVPPGFPPGPQIPVPRPPVEYLYPS[+146.058]REPPR.V	383	HexNAc(1)Hex(1)Fuc(1)NeuAc(1),Fuc(1)	C[+57], S[+146][+802]	1311.01	6	7861.02	7860	1	1.4	Specific	245.18	245.18	6.36	2.74	433	>hFBN1-Nterm 070820	1	DW030119_2.12827.12827.6	controllerType=0 controllerNumber=1 scan=12827	32.4914
12666:5	1	K.LC[+57.021]S[+162.053]VPMVIPGRPEYPPPPLGPIPPVLPVPPGFPPGPQIPVPRPPVEYLYPS[+802.286]REPPR.V	390	Hex(1),HexNAc(1)Hex(1)Fuc(1)NeuAc(1)	C[+57], S[+162][+802]	1414.93	5	7070.62	7070.64	0	-2.5	Specific	175.28	175.28	7.64	2.05	433	>hFBN1-Nterm 070820	1	DW030119_2.12887.12887.5	controllerType=0 controllerNumber=1 scan=12887	32.5932
12665:6	1	K.LC[+57.021]S[+802.286]VPMVIPGRPEYPPPPLGPIPPVLPVPPGFPPGPQIPVPRPPVEYLYPS[+146.058]REPPR.V	390	HexNAc(1)Hex(1)Fuc(1)NeuAc(1),Fuc(1)	C[+57], S[+146][+802]	1176.45	6	7053.64	7054.64	-1	-0.2	Specific	247.54	247.54	4.78	3.77	433	>hFBN1-Nterm 070820	1	DW030119_2.12886.12886.6	controllerType=0 controllerNumber=1 scan=12886	32.592
12662:5	1	K.LC[+57.021]S[+146.058]VPMVIPGRPEYPPPPLGPIPPVLPVPPGFPPGPQIPVPRPPVEYLYPS[+802.286]REPPR.V	390	Fuc(1),HexNAc(1)Hex(1)Fuc(1)NeuAc(1)	C[+57], S[+146][+802]	1411.53	5	7053.63	7054.64	-1	-1.3	Specific	305.81	305.81	2.8	4.34	433	>hFBN1-Nterm 070820	1	DW030119_2.12884.12884.5	controllerType=0 controllerNumber=1 scan=12884	32.5891
11928:2	1	R.VLPVNVTDYC[+57.021]QLVR.Y	446		C[+57]	838.443	2	1675.88	1675.88	0	-2.3	Specific	633.09	431.92	431.92	9.65	433	>hFBN1-Nterm 070820	1	DW030119_2.12200.12200.2	controllerType=0 controllerNumber=1 scan=12200	31.4751
11098:4	1	R.VLPVN[+2034.703]VTDYC[+57.021]QLVR.Y	446	HexNAc(3)Hex(6)Fuc(1)NeuGc(1)	C[+57], N[+2035]	928.402	4	3710.59	3710.59	0	0.1	Specific	133.44	124.15	57.49	1.94	433	>hFBN1-Nterm 070820	1	DW030119_2.11483.11483.4	controllerType=0 controllerNumber=1 scan=11483	29.94
11298:3	1	R.VLPVN[+1809.666]VTDYC[+57.021]QLVR.Y	446	HexNAc(5)Hex(4)Fuc(1)	C[+57], N[+1810]	1162.52	3	3485.56	3485.55	0	1.6	Specific	569.99	381.71	61.89	8.84	433	>hFBN1-Nterm 070820	1	DW030119_2.11654.11654.3	controllerType=0 controllerNumber=1 scan=11654	30.327
11216:3	1	R.VLPVN[+1647.613]VTDYC[+57.021]QLVR.Y	446	HexNAc(5)Hex(3)Fuc(1)	C[+57], N[+1648]	1108.51	3	3323.51	3323.5	0	3.3	Specific	608.97	396.86	63.64	8.92	433	>hFBN1-Nterm 070820	1	DW030119_2.11583.11583.3	controllerType=0 controllerNumber=1 scan=11583	30.1648
11087:3	1	R.VLPVN[+1996.750]VTDYC[+57.021]QLVR.Y	446	HexNAc(6)Hex(3)Fuc(2)	C[+57], N[+1997]	1224.88	3	3672.64	3672.63	0	1.4	Specific	622.04	598.26	57.13	9.84	433	>hFBN1-Nterm 070820	1	DW030119_2.11472.11472.3	controllerType=0 controllerNumber=1 scan=11472	29.9159
11299:3	1	R.VLPVN[+1850.693]VTDYC[+57.021]QLVR.Y	446	HexNAc(6)Hex(3)Fuc(1)	C[+57], N[+1851]	1176.2	3	3526.59	3526.58	0	4.8	Specific	631.29	631.29	61.11	8.92	433	>hFBN1-Nterm 070820	1	DW030119_2.11655.11655.3	controllerType=0 controllerNumber=1 scan=11655	30.3292
11160:3	1	R.VLPVN[+1809.666]VTDYC[+57.021]QLVR.Y	446	HexNAc(5)Hex(4)Fuc(1)	C[+57], N[+1810]	1162.52	3	3485.55	3485.55	0	1.5	Specific	632.85	404.76	62.42	9.84	433	>hFBN1-Nterm 070820	1	DW030119_2.11537.11537.3	controllerType=0 controllerNumber=1 scan=11537	30.0602
11215:3	1	R.VLPVN[+1996.750]VTDYC[+57.021]QLVR.Y	446	HexNAc(6)Hex(3)Fuc(2)	C[+57], N[+1997]	1224.89	3	3672.64	3672.63	0	2.9	Specific	633.34	610.61	57.07	8.92	433	>hFBN1-Nterm 070820	1	DW030119_2.11582.11582.3	controllerType=0 controllerNumber=1 scan=11582	30.1626
11273:3	1	R.VLPVN[+1647.613]VTDYC[+57.021]QLVR.Y	446	HexNAc(5)Hex(3)Fuc(1)	C[+57], N[+1648]	1108.51	3	3323.5	3323.5	0	2.2	Specific	641.15	641.15	64.05	8.92	433	>hFBN1-Nterm 070820	1	DW030119_2.11635.11635.3	controllerType=0 controllerNumber=1 scan=11635	30.2846
11533:3	1	R.VLPVN[+349.137]VTDYC[+57.021]QLVR.Y	446	HexNAc(1)Fuc(1)	C[+57], N[+349]	675.679	3	2025.02	2025.02	0	0.8	Specific	641.62	434.6	23.27	9.84	433	>hFBN1-Nterm 070820	1	DW030119_2.11860.11860.3	controllerType=0 controllerNumber=1 scan=11860	30.7658
11227:3	1	R.VLPVN[+1809.666]VTDYC[+57.021]QLVR.Y	446	HexNAc(5)Hex(4)Fuc(1)	C[+57], N[+1810]	1162.52	3	3485.56	3485.55	0	2.6	Specific	655.56	413.49	62.11	9.92	433	>hFBN1-Nterm 070820	1	DW030119_2.11591.11591.3	controllerType=0 controllerNumber=1 scan=11591	30.1843
11232:3	1	R.VLPVN[+1752.645]VTDYC[+57.021]QLVR.Y	446	HexNAc(4)Hex(4)Fuc(2)	C[+57], N[+1753]	1143.52	3	3428.54	3428.53	0	2.4	Specific	656.42	616.41	59.62	9.92	433	>hFBN1-Nterm 070820	1	DW030119_2.11596.11596.3	controllerType=0 controllerNumber=1 scan=11596	30.1943
11191:3	1	R.VLPVN[+1606.587]VTDYC[+57.021]QLVR.Y	446	HexNAc(4)Hex(4)Fuc(1)	C[+57], N[+1607]	1094.83	3	3282.48	3282.47	0	1.9	Specific	660.17	660.17	64.7	9.92	433	>hFBN1-Nterm 070820	1	DW030119_2.11561.11561.3	controllerType=0 controllerNumber=1 scan=11561	30.1145
11203:3	1	R.VLPVN[+1955.724]VTDYC[+57.021]QLVR.Y	446	HexNAc(5)Hex(4)Fuc(2)	C[+57], N[+1956]	1211.21	3	3631.61	3631.61	0	1.5	Specific	664.78	461.46	59.63	10.84	433	>hFBN1-Nterm 070820	1	DW030119_2.11572.11572.3	controllerType=0 controllerNumber=1 scan=11572	30.139
11562:3	1	R.VLPVN[+1216.423]VTDYC[+57.021]QLVR.Y	446	HexNAc(2)Hex(5)	C[+57], N[+1216]	964.775	3	2892.31	2892.31	0	1	Specific	665.94	665.94	74.75	10.84	433	>hFBN1-Nterm 070820	1	DW030119_2.11884.11884.3	controllerType=0 controllerNumber=1 scan=11884	30.8194
11251:3	1	R.VLPVN[+1606.587]VTDYC[+57.021]QLVR.Y	446	HexNAc(4)Hex(4)Fuc(1)	C[+57], N[+1607]	1094.83	3	3282.48	3282.47	0	3.7	Specific	668.62	668.62	64.95	9.92	433	>hFBN1-Nterm 070820	1	DW030119_2.11614.11614.3	controllerType=0 controllerNumber=1 scan=11614	30.2371
11073:3	1	R.VLPVN[+1955.724]VTDYC[+57.021]QLVR.Y	446	HexNAc(5)Hex(4)Fuc(2)	C[+57], N[+1956]	1211.21	3	3631.61	3631.61	0	1.5	Specific	681.53	461.68	59.74	10.84	433	>hFBN1-Nterm 070820	1	DW030119_2.11461.11461.3	controllerType=0 controllerNumber=1 scan=11461	29.8907
11017:3	1	R.VLPVN[+2142.808]VTDYC[+57.021]QLVR.Y	446	HexNAc(6)Hex(3)Fuc(3)	C[+57], N[+2143]	1273.57	3	3818.7	3818.69	0	1.9	Specific	685.64	383.21	70.89	9.92	433	>hFBN1-Nterm 070820	1	DW030119_2.11412.11412.3	controllerType=0 controllerNumber=1 scan=11412	29.7814
11175:3	1	R.VLPVN[+1768.640]VTDYC[+57.021]QLVR.Y	446	HexNAc(4)Hex(5)Fuc(1)	C[+57], N[+1769]	1148.85	3	3444.53	3444.52	0	2.6	Specific	689.54	689.54	60.87	9.92	433	>hFBN1-Nterm 070820	1	DW030119_2.11549.11549.3	controllerType=0 controllerNumber=1 scan=11549	30.0872
11153:4	1	R.VLPVN[+1971.719]VTDYC[+57.021]QLVR.Y	446	HexNAc(5)Hex(5)Fuc(1)	C[+57], N[+1972]	912.658	4	3647.61	3647.6	0	2.6	Specific	697.37	453.61	61.37	9.92	433	>hFBN1-Nterm 070820	1	DW030119_2.11530.11530.4	controllerType=0 controllerNumber=1 scan=11530	30.0441
11101:3	1	R.VLPVN[+1809.666]VTDYC[+57.021]QLVR.Y	446	HexNAc(5)Hex(4)Fuc(1)	C[+57], N[+1810]	1162.53	3	3485.56	3485.55	0	3.1	Specific	701.24	457.64	62.02	10.92	433	>hFBN1-Nterm 070820	1	DW030119_2.11485.11485.3	controllerType=0 controllerNumber=1 scan=11485	29.9444
11085:3	1	R.VLPVN[+2142.808]VTDYC[+57.021]QLVR.Y	446	HexNAc(6)Hex(3)Fuc(3)	C[+57], N[+2143]	1273.57	3	3818.7	3818.69	0	1.5	Specific	713.8	409.39	71.62	11.84	433	>hFBN1-Nterm 070820	1	DW030119_2.11470.11470.3	controllerType=0 controllerNumber=1 scan=11470	29.9121
11252:3	1	R.VLPVN[+1444.534]VTDYC[+57.021]QLVR.Y	446	HexNAc(4)Hex(3)Fuc(1)	C[+57], N[+1445]	1040.81	3	3120.43	3120.42	0	2.5	Specific	714.97	698.46	65.78	10.92	433	>hFBN1-Nterm 070820	1	DW030119_2.11615.11615.3	controllerType=0 controllerNumber=1 scan=11615	30.2393
11139:3	1	R.VLPVN[+1850.693]VTDYC[+57.021]QLVR.Y	446	HexNAc(6)Hex(3)Fuc(1)	C[+57], N[+1851]	1176.2	3	3526.58	3526.58	0	1.7	Specific	722.41	722.41	62.4	11.84	433	>hFBN1-Nterm 070820	1	DW030119_2.11517.11517.3	controllerType=0 controllerNumber=1 scan=11517	30.0149
11201:3	1	R.VLPVN[+1850.693]VTDYC[+57.021]QLVR.Y	446	HexNAc(6)Hex(3)Fuc(1)	C[+57], N[+1851]	1176.2	3	3526.58	3526.58	0	1.8	Specific	727.49	727.49	62.04	11.84	433	>hFBN1-Nterm 070820	1	DW030119_2.11570.11570.3	controllerType=0 controllerNumber=1 scan=11570	30.1351
11138:3	1	R.VLPVN[+1971.719]VTDYC[+57.021]QLVR.Y	446	HexNAc(5)Hex(5)Fuc(1)	C[+57], N[+1972]	1216.54	3	3647.61	3647.6	0	2.6	Specific	727.57	463.61	60.61	10.92	433	>hFBN1-Nterm 070820	1	DW030119_2.11516.11516.3	controllerType=0 controllerNumber=1 scan=11516	30.0127
11102:3	1	R.VLPVN[+1768.640]VTDYC[+57.021]QLVR.Y	446	HexNAc(4)Hex(5)Fuc(1)	C[+57], N[+1769]	1148.85	3	3444.53	3444.52	0	2.4	Specific	728.91	728.91	59.59	10.92	433	>hFBN1-Nterm 070820	1	DW030119_2.11486.11486.3	controllerType=0 controllerNumber=1 scan=11486	29.9466
11165:3	1	R.VLPVN[+1752.645]VTDYC[+57.021]QLVR.Y	446	HexNAc(4)Hex(4)Fuc(2)	C[+57], N[+1753]	1143.52	3	3428.53	3428.53	0	0.9	Specific	740.27	700.04	59.6	11.84	433	>hFBN1-Nterm 070820	1	DW030119_2.11541.11541.3	controllerType=0 controllerNumber=1 scan=11541	30.068
11154:3	1	R.VLPVN[+2012.745]VTDYC[+57.021]QLVR.Y	446	HexNAc(6)Hex(4)Fuc(1)	C[+57], N[+2013]	1230.22	3	3688.64	3688.63	0	2.7	Specific	747.13	508.81	61.46	10.92	433	>hFBN1-Nterm 070820	1	DW030119_2.11531.11531.3	controllerType=0 controllerNumber=1 scan=11531	30.0463
11147:3	1	R.VLPVN[+1996.750]VTDYC[+57.021]QLVR.Y	446	HexNAc(6)Hex(3)Fuc(2)	C[+57], N[+1997]	1224.89	3	3672.64	3672.63	0	1.8	Specific	754.74	717.65	57.19	12.84	433	>hFBN1-Nterm 070820	1	DW030119_2.11525.11525.3	controllerType=0 controllerNumber=1 scan=11525	30.0343
11137:3	1	R.VLPVN[+1955.724]VTDYC[+57.021]QLVR.Y	446	HexNAc(5)Hex(4)Fuc(2)	C[+57], N[+1956]	1211.21	3	3631.61	3631.61	0	1.7	Specific	762.43	523.33	59.84	12.84	433	>hFBN1-Nterm 070820	1	DW030119_2.11515.11515.3	controllerType=0 controllerNumber=1 scan=11515	30.011
11126:3	1	R.VLPVN[+1914.697]VTDYC[+57.021]QLVR.Y	446	HexNAc(4)Hex(5)Fuc(2)	C[+57], N[+1915]	1197.53	3	3590.59	3590.58	0	2.5	Specific	767.26	725.84	58.31	11.92	433	>hFBN1-Nterm 070820	1	DW030119_2.11506.11506.3	controllerType=0 controllerNumber=1 scan=11506	29.9909
11488:3	1	R.VLPVN[+1216.423]VTDYC[+57.021]QLVR.Y	446	HexNAc(2)Hex(5)	C[+57], N[+1216]	964.774	3	2892.31	2892.31	0	0.1	Specific	788.04	776.21	65.75	12.84	433	>hFBN1-Nterm 070820	1	DW030119_2.11820.11820.3	controllerType=0 controllerNumber=1 scan=11820	30.6863
01578:2	1	R.YLC[+57.021]QNGR.C	460		C[+57]	455.712	2	910.417	910.42	0	-2.9	Specific	335.16	295.15	295.15	2.39	433	>hFBN1-Nterm 070820	1	DW030119_2.3335.3335.2	controllerType=0 controllerNumber=1 scan=3335	12.2842
01405:2	1	R.YLC[+57.021]QNGR.C	460		C[+57]	455.712	2	910.418	910.42	0	-2.5	Specific	355.29	313.01	313.01	2.39	433	>hFBN1-Nterm 070820	1	DW030119_2.3182.3182.2	controllerType=0 controllerNumber=1 scan=3182	11.9231
01462:2	1	R.YLC[+57.021]QNGR.C	460		C[+57]	455.714	2	910.42	910.42	0	-0.1	Specific	367.63	351.31	351.31	3.08	433	>hFBN1-Nterm 070820	1	DW030119_2.3230.3230.2	controllerType=0 controllerNumber=1 scan=3230	12.0372
01517:2	1	R.YLC[+57.021]QNGR.C	460		C[+57]	455.713	2	910.419	910.42	0	-0.9	Specific	437.1	391.04	391.04	5.1	433	>hFBN1-Nterm 070820	1	DW030119_2.3281.3281.2	controllerType=0 controllerNumber=1 scan=3281	12.1572
02003:2	1	R.YLC[+57.021]QN[+0.984]GR.C	460		C[+57], N[+1]	456.204	2	911.402	911.404	0	-2.6	Specific	390.66	367.13	367.13	4.28	433	>hFBN1-Nterm 070820	1	DW030119_2.3754.3754.2	controllerType=0 controllerNumber=1 scan=3754	13.2857
02065:2	1	R.YLC[+57.021]QN[+0.984]GR.C	460		C[+57], N[+1]	456.205	2	911.403	911.404	0	-1.5	Specific	414.15	363.26	363.26	5.48	433	>hFBN1-Nterm 070820	1	DW030119_2.3808.3808.2	controllerType=0 controllerNumber=1 scan=3808	13.4101
02183:2	1	R.YLC[+57.021]QN[+0.984]GR.C	460		C[+57], N[+1]	456.205	2	911.403	911.404	0	-1	Specific	416.53	362.68	362.68	4.8	433	>hFBN1-Nterm 070820	1	DW030119_2.3915.3915.2	controllerType=0 controllerNumber=1 scan=3915	13.6572
02345:2	1	R.YLC[+57.021]QN[+0.984]GR.C	460		C[+57], N[+1]	456.205	2	911.404	911.404	0	-0.3	Specific	417.37	334.27	334.27	4.03	433	>hFBN1-Nterm 070820	1	DW030119_2.4070.4070.2	controllerType=0 controllerNumber=1 scan=4070	14.0133
02300:2	1	R.YLC[+57.021]QN[+0.984]GR.C	460		C[+57], N[+1]	456.205	2	911.402	911.404	0	-1.7	Specific	426.11	375.46	375.46	5.1	433	>hFBN1-Nterm 070820	1	DW030119_2.4022.4022.2	controllerType=0 controllerNumber=1 scan=4022	13.9028
02122:2	1	R.YLC[+57.021]QN[+0.984]GR.C	460		C[+57], N[+1]	456.204	2	911.402	911.404	0	-2.5	Specific	427.15	374.61	374.61	4.58	433	>hFBN1-Nterm 070820	1	DW030119_2.3860.3860.2	controllerType=0 controllerNumber=1 scan=3860	13.5299
02240:2	1	R.YLC[+57.021]QN[+0.984]GR.C	460		C[+57], N[+1]	456.205	2	911.403	911.404	0	-1.5	Specific	428.09	374.4	374.4	4.8	433	>hFBN1-Nterm 070820	1	DW030119_2.3970.3970.2	controllerType=0 controllerNumber=1 scan=3970	13.7848
11310:2	1	R.C[+57.021][-17.027]IPTPGSYR.C	467		C[-17][+57]	517.244	2	1033.48	1033.48	0	2.5	Specific	242.9	242.9	242.9	1.98	433	>hFBN1-Nterm 070820	1	DW030119_2.11665.11665.2	controllerType=0 controllerNumber=1 scan=11665	30.3512
11067:2	1	R.C[+57.021][-17.027]IPTPGSYR.C	467		C[-17][+57]	517.243	2	1033.48	1033.48	0	1	Specific	306.11	306.11	306.11	3.29	433	>hFBN1-Nterm 070820	1	DW030119_2.11456.11456.2	controllerType=0 controllerNumber=1 scan=11456	29.8789
05158:2	1	R.C[+57.021]IPTPGS[+324.106]YR.C	467	Hex(2)	C[+57], S[+324]	687.808	2	1374.61	1374.61	0	-0.7	Specific	364.9	364.9	19.07	4.81	433	>hFBN1-Nterm 070820	1	DW030119_2.6506.6506.2	controllerType=0 controllerNumber=1 scan=6506	19.408
11202:2	1	R.C[+57.021][-17.027]IPTPGSYR.C	467		C[-17][+57]	517.243	2	1033.48	1033.48	0	1.4	Specific	406.78	406.78	406.78	6.65	433	>hFBN1-Nterm 070820	1	DW030119_2.11571.11571.2	controllerType=0 controllerNumber=1 scan=11571	30.1368
11130:2	1	R.C[+57.021][-17.027]IPTPGSYR.C	467		C[-17][+57]	517.242	2	1033.48	1033.48	0	0.6	Specific	410.06	410.06	410.06	6.65	433	>hFBN1-Nterm 070820	1	DW030119_2.11509.11509.2	controllerType=0 controllerNumber=1 scan=11509	29.9967
05076:2	1	R.C[+57.021]IPTPGS[+324.106]YR.C	467	Hex(2)	C[+57], S[+324]	687.808	2	1374.61	1374.61	0	-0.5	Specific	420.86	420.86	30.39	5.48	433	>hFBN1-Nterm 070820	1	DW030119_2.6439.6439.2	controllerType=0 controllerNumber=1 scan=6439	19.2731
06336:2	1	R.C[+57.021]IPT[+132.042]PGS[+132.042]YR.C	467	Pent(1),Pent(1)	C[+57], S[+132], T[+132]	657.795	2	1314.58	1314.59	0	-4.3	Specific	192.86	192.86	49.84	1.92	433	>hFBN1-Nterm 070820	1	DW030119_2.7474.7474.2	controllerType=0 controllerNumber=1 scan=7474	21.4331
10992:2	1	R.C[+57.021][-17.027]IPTPGS[+162.053]YR.C	467	Hex(1)	C[-17][+57], S[+162]	598.269	2	1195.53	1195.53	0	-0.2	Specific	414.83	414.83	35.5	6.65	433	>hFBN1-Nterm 070820	1	DW030119_2.11390.11390.2	controllerType=0 controllerNumber=1 scan=11390	29.734
10847:2	1	R.C[+57.021][-17.027]IPTPGS[+162.053]YR.C	467	Hex(1)	C[-17][+57], S[+162]	598.269	2	1195.53	1195.53	0	0.8	Specific	428.3	428.3	54.12	6.65	433	>hFBN1-Nterm 070820	1	DW030119_2.11273.11273.2	controllerType=0 controllerNumber=1 scan=11273	29.4789
10588:2	1	R.C[+57.021][-17.027]IPTPGS[+162.053]YR.C	467	Hex(1)	C[-17][+57], S[+162]	598.269	2	1195.53	1195.53	0	0.9	Specific	434.43	434.43	41.74	6.65	433	>hFBN1-Nterm 070820	1	DW030119_2.11055.11055.2	controllerType=0 controllerNumber=1 scan=11055	29.0068
10784:2	1	R.C[+57.021][-17.027]IPTPGS[+162.053]YR.C	467	Hex(1)	C[-17][+57], S[+162]	598.269	2	1195.53	1195.53	0	0.2	Specific	441.08	441.08	65.83	6.78	433	>hFBN1-Nterm 070820	1	DW030119_2.11217.11217.2	controllerType=0 controllerNumber=1 scan=11217	29.3659
10654:2	1	R.C[+57.021][-17.027]IPTPGS[+162.053]YR.C	467	Hex(1)	C[-17][+57], S[+162]	598.269	2	1195.53	1195.53	0	1.4	Specific	446.03	446.03	53.54	6.78	433	>hFBN1-Nterm 070820	1	DW030119_2.11108.11108.2	controllerType=0 controllerNumber=1 scan=11108	29.1264
10717:2	1	R.C[+57.021][-17.027]IPTPGS[+162.053]YR.C	467	Hex(1)	C[-17][+57], S[+162]	598.269	2	1195.53	1195.53	0	-0.1	Specific	456.83	456.83	77.91	6.78	433	>hFBN1-Nterm 070820	1	DW030119_2.11162.11162.2	controllerType=0 controllerNumber=1 scan=11162	29.2492
10913:2	1	R.C[+57.021][-17.027]IPTPGS[+162.053]YR.C	467	Hex(1)	C[-17][+57], S[+162]	598.269	2	1195.53	1195.53	0	0.2	Specific	472.73	472.73	92.18	6.78	433	>hFBN1-Nterm 070820	1	DW030119_2.11327.11327.2	controllerType=0 controllerNumber=1 scan=11327	29.5969
20594:2	1	K.GFQLDLR.G	481			424.734	2	848.461	848.462	0	-1.5	Specific	73.48	73.48	73.48	1.91	433	>hFBN1-Nterm 070820	1	DW030119_2.21186.21186.2	controllerType=0 controllerNumber=1 scan=21186	56.6533
09789:2	1	K.GFQLDLR.G	481			424.735	2	848.463	848.462	0	0.6	Specific	322.63	322.63	322.63	3.67	433	>hFBN1-Nterm 070820	1	DW030119_2.10367.10367.2	controllerType=0 controllerNumber=1 scan=10367	27.4885
09881:2	1	K.GFQLDLR.G	481			424.735	2	848.462	848.462	0	-0.6	Specific	363.72	363.72	363.72	6.36	433	>hFBN1-Nterm 070820	1	DW030119_2.10445.10445.2	controllerType=0 controllerNumber=1 scan=10445	27.6623
17050:2	1	K.GFQLDLR.G	481			424.735	2	848.462	848.462	0	-0.4	Specific	371	371	371	6.36	433	>hFBN1-Nterm 070820	1	DW030119_2.17235.17235.2	controllerType=0 controllerNumber=1 scan=17235	44.6975
09594:2	1	K.GFQLDLR.G	481			424.735	2	848.462	848.462	0	0	Specific	372.75	372.75	372.75	6.36	433	>hFBN1-Nterm 070820	1	DW030119_2.10213.10213.2	controllerType=0 controllerNumber=1 scan=10213	27.1378
09703:2	1	K.GFQLDLR.G	481			424.735	2	848.463	848.462	0	0.3	Specific	378.68	378.68	378.68	6.36	433	>hFBN1-Nterm 070820	1	DW030119_2.10298.10298.2	controllerType=0 controllerNumber=1 scan=10298	27.3299
09460:2	1	K.GFQLDLR.G	481			424.734	2	848.461	848.462	0	-1.2	Specific	389.29	389.29	389.29	5.19	433	>hFBN1-Nterm 070820	1	DW030119_2.10103.10103.2	controllerType=0 controllerNumber=1 scan=10103	26.8942
08878:2	1	K.GFQLDLR.G	481			424.734	2	848.461	848.462	0	-1.7	Specific	390.42	390.42	390.42	5.19	433	>hFBN1-Nterm 070820	1	DW030119_2.9602.9602.2	controllerType=0 controllerNumber=1 scan=9602	25.8196
09396:2	1	K.GFQLDLR.G	481			424.735	2	848.462	848.462	0	-0.9	Specific	390.76	390.76	390.76	6.36	433	>hFBN1-Nterm 070820	1	DW030119_2.10045.10045.2	controllerType=0 controllerNumber=1 scan=10045	26.7709
09335:2	1	K.GFQLDLR.G	481			424.735	2	848.462	848.462	0	-0.9	Specific	404.02	404.02	404.02	5.1	433	>hFBN1-Nterm 070820	1	DW030119_2.9992.9992.2	controllerType=0 controllerNumber=1 scan=9992	26.6519
09126:2	1	K.GFQLDLR.G	481			424.735	2	848.462	848.462	0	-0.7	Specific	407.81	407.81	407.81	6.65	433	>hFBN1-Nterm 070820	1	DW030119_2.9821.9821.2	controllerType=0 controllerNumber=1 scan=9821	26.2745
09262:2	1	K.GFQLDLR.G	481			424.735	2	848.463	848.462	0	0.1	Specific	407.81	407.81	407.81	4.8	433	>hFBN1-Nterm 070820	1	DW030119_2.9933.9933.2	controllerType=0 controllerNumber=1 scan=9933	26.5216
09063:2	1	K.GFQLDLR.G	481			424.735	2	848.463	848.462	0	0.4	Specific	416.55	416.55	416.55	6.65	433	>hFBN1-Nterm 070820	1	DW030119_2.9765.9765.2	controllerType=0 controllerNumber=1 scan=9765	26.1563
09192:2	1	K.GFQLDLR.G	481			424.734	2	848.461	848.462	0	-1.4	Specific	418.91	418.91	418.91	5.48	433	>hFBN1-Nterm 070820	1	DW030119_2.9877.9877.2	controllerType=0 controllerNumber=1 scan=9877	26.396
09001:2	1	K.GFQLDLR.G	481			424.735	2	848.462	848.462	0	-0.6	Specific	433.72	433.72	433.72	5.48	433	>hFBN1-Nterm 070820	1	DW030119_2.9710.9710.2	controllerType=0 controllerNumber=1 scan=9710	26.0412
08937:2	1	K.GFQLDLR.G	481			424.734	2	848.462	848.462	0	-1.1	Specific	439.31	439.31	439.31	5.1	433	>hFBN1-Nterm 070820	1	DW030119_2.9655.9655.2	controllerType=0 controllerNumber=1 scan=9655	25.9285
10243:4	1	K.GFQLDLRGEC[+57.021]IDVDEC[+57.021]EKNPC[+57.021]AGGEC[+57.021]INNQGS[+162.053]YTC[+57.021]QC[+57.021]R.A	481	Hex(1)	C[+57]*6, S[+162]	1168.74	4	4671.93	4671.92	0	1.5	Specific	1370.48	1370.48	2.4	22.83	433	>hFBN1-Nterm 070820	1	DW030119_2.10760.10760.4	controllerType=0 controllerNumber=1 scan=10760	28.3544
10757:4	1	K.GFQLDLRGEC[+57.021]IDVDEC[+57.021]EKNPC[+57.021]AGGEC[+57.021]IN[+15.995]NQGS[+162.053]YTC[+57.021]QC[+57.021]R.A	481	Hex(1)	C[+57]*6, N[+16], S[+162]	1172.98	4	4688.9	4687.92	1	-3.2	Specific	619.15	619.15	2.4	7.31	433	>hFBN1-Nterm 070820	1	DW030119_2.11196.11196.4	controllerType=0 controllerNumber=1 scan=11196	29.319
10411:4	1	K.GFQLDLRGEC[+57.021]IDVDEC[+57.021]EKNPC[+57.021]AGGEC[+57.021]IN[+15.995]NQGS[+162.053]YTC[+57.021]QC[+57.021]R.A	481	Hex(1)	C[+57]*6, N[+16], S[+162]	1172.74	4	4687.92	4687.92	0	1	Specific	1087.33	1087.33	2.4	16.83	433	>hFBN1-Nterm 070820	1	DW030119_2.10904.10904.4	controllerType=0 controllerNumber=1 scan=10904	28.6687
10346:4	1	K.GFQLDLRGEC[+57.021]IDVDEC[+57.021]EKNPC[+57.021]AGGEC[+57.021]IN[+15.995]NQGS[+162.053]YTC[+57.021]QC[+57.021]R.A	481	Hex(1)	C[+57]*6, N[+16], S[+162]	1172.73	4	4687.92	4687.92	0	-0.1	Specific	1355.78	1355.78	2.4	22.83	433	>hFBN1-Nterm 070820	1	DW030119_2.10844.10844.4	controllerType=0 controllerNumber=1 scan=10844	28.5393
10277:4	1	K.GFQLDLRGEC[+57.021]IDVDEC[+57.021]EKNPC[+57.021]AGGEC[+57.021]IN[+15.995]NQGS[+162.053]YTC[+57.021]QC[+57.021]R.A	481	Hex(1)	C[+57]*6, N[+16], S[+162]	1172.74	4	4687.92	4687.92	0	1.4	Specific	1419.26	1419.26	2.4	23.83	433	>hFBN1-Nterm 070820	1	DW030119_2.10790.10790.4	controllerType=0 controllerNumber=1 scan=10790	28.4205
10210:4	1	K.GFQLDLRGEC[+57.021]IDVDEC[+57.021]EKNPC[+57.021]AGGEC[+57.021]IN[+15.995]NQGS[+162.053]YTC[+57.021]QC[+57.021]R.A	481	Hex(1)	C[+57]*6, N[+16], S[+162]	1172.74	4	4687.92	4687.92	0	1.5	Specific	1440.28	1440.28	2.4	23.83	433	>hFBN1-Nterm 070820	1	DW030119_2.10729.10729.4	controllerType=0 controllerNumber=1 scan=10729	28.2887
10649:4	1	K.GFQLDLRGEC[+57.021]IDVDEC[+57.021]EKNPC[+57.021]AGGEC[+57.021]IN[+15.995]N[+0.984]QGS[+162.053]YTC[+57.021]QC[+57.021]R.A	481	Hex(1)	C[+57]*6, N[+1][+16], S[+162]	1172.98	4	4688.91	4688.9	0	1.6	Specific	1096.24	1096.24	2.4	16.83	433	>hFBN1-Nterm 070820	1	DW030119_2.11103.11103.4	controllerType=0 controllerNumber=1 scan=11103	29.1146
07681:4	1	R.GEC[+57.021]IDVDEC[+57.021]EKNPC[+57.021]AGGEC[+57.021]IN[+15.995]N[+0.984]QGS[+162.053]YTC[+57.021]QC[+57.021]R.A	488	Hex(1)	C[+57]*6, N[+1][+16], S[+162]	965.621	4	3859.46	3859.45	0	2	Specific	821.78	753.75	2.4	12.06	433	>hFBN1-Nterm 070820	1	DW030119_2.8603.8603.4	controllerType=0 controllerNumber=1 scan=8603	23.7824
07320:4	1	R.GEC[+57.021]IDVDEC[+57.021]EKNPC[+57.021]AGGEC[+57.021]IN[+15.995]N[+0.984]QGS[+162.053]YTC[+57.021]QC[+57.021]R.A	488	Hex(1)	C[+57]*6, N[+1][+16], S[+162]	965.623	4	3859.47	3859.45	0	3.9	Specific	851.77	749.36	2.4	13.06	433	>hFBN1-Nterm 070820	1	DW030119_2.8311.8311.4	controllerType=0 controllerNumber=1 scan=8311	23.1684
07557:4	1	R.GEC[+57.021]IDVDEC[+57.021]EKNPC[+57.021]AGGEC[+57.021]IN[+15.995]N[+0.984]QGS[+162.053]YTC[+57.021]QC[+57.021]R.A	488	Hex(1)	C[+57]*6, N[+1][+16], S[+162]	965.621	4	3859.46	3859.45	0	1.5	Specific	932.2	867.88	2.4	14.98	433	>hFBN1-Nterm 070820	1	DW030119_2.8503.8503.4	controllerType=0 controllerNumber=1 scan=8503	23.5731
07545:3	1	R.GEC[+57.021]IDVDEC[+57.021]EKNPC[+57.021]AGGEC[+57.021]IN[+0.984]N[+15.995]QGS[+162.053]YTC[+57.021]QC[+57.021]R.A	488	Hex(1)	C[+57]*6, N[+1][+16], S[+162]	1287.16	3	3859.46	3859.45	0	0.8	Specific	1292.37	1285.29	0	22.32	433	>hFBN1-Nterm 070820	1	DW030119_2.8494.8494.3	controllerType=0 controllerNumber=1 scan=8494	23.5537
07619:3	1	R.GEC[+57.021]IDVDEC[+57.021]EKNPC[+57.021]AGGEC[+57.021]IN[+0.984]N[+15.995]QGS[+162.053]YTC[+57.021]QC[+57.021]R.A	488	Hex(1)	C[+57]*6, N[+1][+16], S[+162]	1287.16	3	3859.45	3859.45	0	-0.1	Specific	1443.4	1443.4	0	25.32	433	>hFBN1-Nterm 070820	1	DW030119_2.8555.8555.3	controllerType=0 controllerNumber=1 scan=8555	23.6792
05065:3	1	K.NPC[+57.021]AGGEC[+57.021]IN[+15.995]NQGS[+162.053]YTC[+57.021]QC[+57.021]R.A	499	Hex(1)	C[+57]*4, N[+16], S[+162]	841.992	3	2523.96	2523.96	0	1.4	Specific	639.9	616.45	2.8	9.29	433	>hFBN1-Nterm 070820	1	DW030119_2.6429.6429.3	controllerType=0 controllerNumber=1 scan=6429	19.2535
04130:2	1	R.AGYQSTLTR.T	519			498.759	2	996.51	996.511	0	-0.3	Specific	380.1	264.53	264.53	2.99	433	>hFBN1-Nterm 070820	1	DW030119_2.5646.5646.2	controllerType=0 controllerNumber=1 scan=5646	17.5781
04008:2	1	R.AGYQSTLTR.T	519			498.759	2	996.51	996.511	0	-1.2	Specific	400.59	399.29	399.29	5.1	433	>hFBN1-Nterm 070820	1	DW030119_2.5546.5546.2	controllerType=0 controllerNumber=1 scan=5546	17.3645
03354:2	1	R.AGYQSTLTR.T	519			498.759	2	996.51	996.511	0	-0.5	Specific	422.41	416.62	416.62	5.1	433	>hFBN1-Nterm 070820	1	DW030119_2.4993.4993.2	controllerType=0 controllerNumber=1 scan=4993	16.1206
03937:2	1	R.AGYQSTLTR.T	519			498.759	2	996.511	996.511	0	-0.3	Specific	428.27	375.18	375.18	5.1	433	>hFBN1-Nterm 070820	1	DW030119_2.5490.5490.2	controllerType=0 controllerNumber=1 scan=5490	17.2395
03472:2	1	R.AGYQSTLTR.T	519			498.759	2	996.51	996.511	0	-0.9	Specific	454.92	448.41	448.41	5.62	433	>hFBN1-Nterm 070820	1	DW030119_2.5099.5099.2	controllerType=0 controllerNumber=1 scan=5099	16.355
03797:2	1	R.AGYQSTLTR.T	519			498.759	2	996.51	996.511	0	-0.8	Specific	456.24	380.79	380.79	5.24	433	>hFBN1-Nterm 070820	1	DW030119_2.5376.5376.2	controllerType=0 controllerNumber=1 scan=5376	16.9774
03415:2	1	R.AGYQSTLTR.T	519			498.759	2	996.51	996.511	0	-0.9	Specific	467.15	407.72	407.72	5.62	433	>hFBN1-Nterm 070820	1	DW030119_2.5050.5050.2	controllerType=0 controllerNumber=1 scan=5050	16.2469
03594:2	1	R.AGYQSTLTR.T	519			498.759	2	996.51	996.511	0	-0.5	Specific	467.44	407.89	407.89	5.24	433	>hFBN1-Nterm 070820	1	DW030119_2.5211.5211.2	controllerType=0 controllerNumber=1 scan=5211	16.6064
03867:2	1	R.AGYQSTLTR.T	519			498.758	2	996.509	996.511	0	-1.4	Specific	469.88	442.95	442.95	5.24	433	>hFBN1-Nterm 070820	1	DW030119_2.5431.5431.2	controllerType=0 controllerNumber=1 scan=5431	17.1058
03728:2	1	R.AGYQSTLTR.T	519			498.759	2	996.51	996.511	0	-0.5	Specific	471.07	408.17	408.17	5.24	433	>hFBN1-Nterm 070820	1	DW030119_2.5321.5321.2	controllerType=0 controllerNumber=1 scan=5321	16.8521
03532:2	1	R.AGYQSTLTR.T	519			498.759	2	996.511	996.511	0	0.1	Specific	473.31	466.45	466.45	5.24	433	>hFBN1-Nterm 070820	1	DW030119_2.5156.5156.2	controllerType=0 controllerNumber=1 scan=5156	16.4844
03660:2	1	R.AGYQSTLTR.T	519			498.759	2	996.511	996.511	0	-0.3	Specific	485.96	456.52	456.52	6.82	433	>hFBN1-Nterm 070820	1	DW030119_2.5266.5266.2	controllerType=0 controllerNumber=1 scan=5266	16.7283
16810:3	1	R.TEC[+57.021]RDIDEC[+57.021]LQNGR.I	528		C[+57]*2	589.257	3	1765.76	1765.76	0	-2.1	Specific	406.66	406.66	406.66	7.53	433	>hFBN1-Nterm 070820	1	DW030119_2.17020.17020.3	controllerType=0 controllerNumber=1 scan=17020	44.1896
04940:2	1	R.TEC[+57.021]RDIDEC[+57.021]LQNGR.I	528		C[+57]*2	883.38	2	1765.75	1765.76	0	-4.3	Specific	566.38	449.02	449.02	7.05	433	>hFBN1-Nterm 070820	1	DW030119_2.6318.6318.2	controllerType=0 controllerNumber=1 scan=6318	19.0327
05112:3	1	R.TEC[+57.021]RDIDEC[+57.021]LQNGR.I	528		C[+57]*2	589.256	3	1765.75	1765.76	0	-3	Specific	604.33	566.71	566.71	10.07	433	>hFBN1-Nterm 070820	1	DW030119_2.6471.6471.3	controllerType=0 controllerNumber=1 scan=6471	19.339
05030:3	1	R.TEC[+57.021]RDIDEC[+57.021]LQNGR.I	528		C[+57]*2	589.257	3	1765.76	1765.76	0	-1.4	Specific	648.87	612.26	612.26	10.6	433	>hFBN1-Nterm 070820	1	DW030119_2.6401.6401.3	controllerType=0 controllerNumber=1 scan=6401	19.202
04969:3	1	R.TEC[+57.021]RDIDEC[+57.021]LQNGR.I	528		C[+57]*2	589.257	3	1765.76	1765.76	0	-0.8	Specific	705.87	683.09	683.09	12.6	433	>hFBN1-Nterm 070820	1	DW030119_2.6345.6345.3	controllerType=0 controllerNumber=1 scan=6345	19.0881
04843:3	1	R.TEC[+57.021]RDIDEC[+57.021]LQNGR.I	528		C[+57]*2	589.258	3	1765.76	1765.76	0	0.1	Specific	711.87	688.23	688.23	12.6	433	>hFBN1-Nterm 070820	1	DW030119_2.6236.6236.3	controllerType=0 controllerNumber=1 scan=6236	18.862
04902:3	1	R.TEC[+57.021]RDIDEC[+57.021]LQNGR.I	528		C[+57]*2	589.258	3	1765.76	1765.76	0	-0.3	Specific	712.73	693.64	693.64	12.6	433	>hFBN1-Nterm 070820	1	DW030119_2.6289.6289.3	controllerType=0 controllerNumber=1 scan=6289	18.9752
04765:3	1	R.TEC[+57.021]RDIDEC[+57.021]LQNGR.I	528		C[+57]*2	589.258	3	1765.76	1765.76	0	0.2	Specific	772.75	772.75	772.75	13.6	433	>hFBN1-Nterm 070820	1	DW030119_2.6172.6172.3	controllerType=0 controllerNumber=1 scan=6172	18.7242
04865:2	1	R.TEC[+57.021]RDIDEC[+57.021]LQNGR.I	528		C[+57]*2	883.383	2	1765.76	1765.76	0	0.2	Specific	774.27	612.24	612.24	11.87	433	>hFBN1-Nterm 070820	1	DW030119_2.6254.6254.2	controllerType=0 controllerNumber=1 scan=6254	18.8994
04941:2	1	R.TEC[+57.021]RDIDEC[+57.021]LQN[+0.984]GR.I	528		C[+57]*2, N[+1]	883.875	2	1766.74	1766.74	0	-0.5	Specific	584.61	471.17	471.17	7.38	433	>hFBN1-Nterm 070820	1	DW030119_2.6318.6318.2	controllerType=0 controllerNumber=1 scan=6318	19.0327
04844:3	1	R.TEC[+57.021]RDIDEC[+57.021]LQN[+0.984]GR.I	528		C[+57]*2, N[+1]	589.589	3	1766.75	1766.74	0	5	Specific	615.05	615.05	615.05	9.68	433	>hFBN1-Nterm 070820	1	DW030119_2.6236.6236.3	controllerType=0 controllerNumber=1 scan=6236	18.862
05394:3	1	R.TEC[+57.021]RDIDEC[+57.021]LQN[+0.984]GR.I	528		C[+57]*2, N[+1]	589.586	3	1766.74	1766.74	0	0.5	Specific	628.36	628.36	628.36	10.6	433	>hFBN1-Nterm 070820	1	DW030119_2.6711.6711.3	controllerType=0 controllerNumber=1 scan=6711	19.8274
05235:2	1	R.TEC[+57.021]RDIDEC[+57.021]LQN[+0.984]GR.I	528		C[+57]*2, N[+1]	883.876	2	1766.74	1766.74	0	0.5	Specific	628.87	461.46	461.46	8.38	433	>hFBN1-Nterm 070820	1	DW030119_2.6572.6572.2	controllerType=0 controllerNumber=1 scan=6572	19.5444
04903:3	1	R.TEC[+57.021]RDIDEC[+57.021]LQN[+0.984]GR.I	528		C[+57]*2, N[+1]	589.588	3	1766.75	1766.74	0	2.9	Specific	673.48	673.48	673.48	10.68	433	>hFBN1-Nterm 070820	1	DW030119_2.6289.6289.3	controllerType=0 controllerNumber=1 scan=6289	18.9752
05113:3	1	R.TEC[+57.021]RDIDEC[+57.021]LQN[+0.984]GR.I	528		C[+57]*2, N[+1]	589.586	3	1766.74	1766.74	0	0.3	Specific	675.78	671.81	671.81	11.6	433	>hFBN1-Nterm 070820	1	DW030119_2.6471.6471.3	controllerType=0 controllerNumber=1 scan=6471	19.339
05317:3	1	R.TEC[+57.021]RDIDEC[+57.021]LQN[+0.984]GR.I	528		C[+57]*2, N[+1]	589.586	3	1766.74	1766.74	0	0.5	Specific	699.94	699.94	699.94	11.6	433	>hFBN1-Nterm 070820	1	DW030119_2.6643.6643.3	controllerType=0 controllerNumber=1 scan=6643	19.6897
05031:3	1	R.TEC[+57.021]RDIDEC[+57.021]LQN[+0.984]GR.I	528		C[+57]*2, N[+1]	589.587	3	1766.75	1766.74	0	1.3	Specific	721.23	721.23	721.23	12.6	433	>hFBN1-Nterm 070820	1	DW030119_2.6401.6401.3	controllerType=0 controllerNumber=1 scan=6401	19.202
05253:3	1	R.TEC[+57.021]RDIDEC[+57.021]LQN[+0.984]GR.I	528		C[+57]*2, N[+1]	589.587	3	1766.75	1766.74	0	1.2	Specific	722.39	722.39	722.39	12.6	433	>hFBN1-Nterm 070820	1	DW030119_2.6587.6587.3	controllerType=0 controllerNumber=1 scan=6587	19.5775
04970:3	1	R.TEC[+57.021]RDIDEC[+57.021]LQN[+0.984]GR.I	528		C[+57]*2, N[+1]	589.587	3	1766.75	1766.74	0	1.7	Specific	753.64	737.44	737.44	13.6	433	>hFBN1-Nterm 070820	1	DW030119_2.6345.6345.3	controllerType=0 controllerNumber=1 scan=6345	19.0881
05188:3	1	R.TEC[+57.021]RDIDEC[+57.021]LQN[+0.984]GR.I	528		C[+57]*2, N[+1]	589.586	3	1766.74	1766.74	0	0.5	Specific	761.78	761.78	761.78	13.6	433	>hFBN1-Nterm 070820	1	DW030119_2.6533.6533.3	controllerType=0 controllerNumber=1 scan=6533	19.4645
05746:2	1	R.DIDEC[+57.021]LQNGR.I	532		C[+57]	610.272	2	1219.54	1219.54	0	-0.1	Specific	588.24	588.24	588.24	7.02	433	>hFBN1-Nterm 070820	1	DW030119_2.7007.7007.2	controllerType=0 controllerNumber=1 scan=7007	20.4314
05678:2	1	R.DIDEC[+57.021]LQNGR.I	532		C[+57]	610.272	2	1219.54	1219.54	0	-0.6	Specific	616.6	616.6	616.6	9.19	433	>hFBN1-Nterm 070820	1	DW030119_2.6950.6950.2	controllerType=0 controllerNumber=1 scan=6950	20.3176
05615:2	1	R.DIDEC[+57.021]LQNGR.I	532		C[+57]	610.272	2	1219.54	1219.54	0	-0.7	Specific	630.46	630.46	630.46	9.19	433	>hFBN1-Nterm 070820	1	DW030119_2.6895.6895.2	controllerType=0 controllerNumber=1 scan=6895	20.2075
05541:2	1	R.DIDEC[+57.021]LQNGR.I	532		C[+57]	610.273	2	1219.54	1219.54	0	0.4	Specific	631.31	631.31	631.31	8.02	433	>hFBN1-Nterm 070820	1	DW030119_2.6833.6833.2	controllerType=0 controllerNumber=1 scan=6833	20.0807
16905:2	1	R.DIDEC[+57.021]LQN[+0.984]GR.I	532		C[+57], N[+1]	610.763	2	1220.52	1220.52	0	-2	Specific	347.52	347.52	347.52	3.16	433	>hFBN1-Nterm 070820	1	DW030119_2.17100.17100.2	controllerType=0 controllerNumber=1 scan=17100	44.3791
20451:2	1	R.DIDEC[+57.021]LQN[+0.984]GR.I	532		C[+57], N[+1]	610.762	2	1220.52	1220.52	0	-3.1	Specific	432.04	432.04	432.04	6.12	433	>hFBN1-Nterm 070820	1	DW030119_2.21057.21057.2	controllerType=0 controllerNumber=1 scan=21057	56.345
06381:2	1	R.DIDEC[+57.021]LQN[+0.984]GR.I	532		C[+57], N[+1]	610.764	2	1220.52	1220.52	0	0.3	Specific	527.34	527.34	527.34	5.48	433	>hFBN1-Nterm 070820	1	DW030119_2.7512.7512.2	controllerType=0 controllerNumber=1 scan=7512	21.5155
06111:2	1	R.DIDEC[+57.021]LQN[+0.984]GR.I	532		C[+57], N[+1]	610.764	2	1220.52	1220.52	0	-0.1	Specific	587.85	587.85	587.85	8.19	433	>hFBN1-Nterm 070820	1	DW030119_2.7294.7294.2	controllerType=0 controllerNumber=1 scan=7294	21.049
05966:2	1	R.DIDEC[+57.021]LQN[+0.984]GR.I	532		C[+57], N[+1]	610.764	2	1220.52	1220.52	0	0	Specific	589.72	589.72	589.72	8.19	433	>hFBN1-Nterm 070820	1	DW030119_2.7182.7182.2	controllerType=0 controllerNumber=1 scan=7182	20.8001
06310:2	1	R.DIDEC[+57.021]LQN[+0.984]GR.I	532		C[+57], N[+1]	610.764	2	1220.52	1220.52	0	-0.1	Specific	592.68	592.68	592.68	8.19	433	>hFBN1-Nterm 070820	1	DW030119_2.7455.7455.2	controllerType=0 controllerNumber=1 scan=7455	21.3926
06175:2	1	R.DIDEC[+57.021]LQN[+0.984]GR.I	532		C[+57], N[+1]	610.764	2	1220.52	1220.52	0	-0.1	Specific	594.16	594.16	594.16	8.19	433	>hFBN1-Nterm 070820	1	DW030119_2.7347.7347.2	controllerType=0 controllerNumber=1 scan=7347	21.163
06039:2	1	R.DIDEC[+57.021]LQN[+0.984]GR.I	532		C[+57], N[+1]	610.764	2	1220.52	1220.52	0	-0.4	Specific	599.45	599.45	599.45	8.19	433	>hFBN1-Nterm 070820	1	DW030119_2.7236.7236.2	controllerType=0 controllerNumber=1 scan=7236	20.921
06241:2	1	R.DIDEC[+57.021]LQN[+0.984]GR.I	532		C[+57], N[+1]	610.764	2	1220.52	1220.52	0	-0.1	Specific	599.49	599.49	599.49	8.19	433	>hFBN1-Nterm 070820	1	DW030119_2.7400.7400.2	controllerType=0 controllerNumber=1 scan=7400	21.2751
05897:2	1	R.DIDEC[+57.021]LQN[+0.984]GR.I	532		C[+57], N[+1]	610.765	2	1220.52	1220.52	0	0.7	Specific	605.73	605.73	605.73	9.19	433	>hFBN1-Nterm 070820	1	DW030119_2.7125.7125.2	controllerType=0 controllerNumber=1 scan=7125	20.6752
05747:2	1	R.DIDEC[+57.021]LQN[+0.984]GR.I	532		C[+57], N[+1]	610.764	2	1220.52	1220.52	0	0	Specific	611.89	611.89	611.89	9.19	433	>hFBN1-Nterm 070820	1	DW030119_2.7007.7007.2	controllerType=0 controllerNumber=1 scan=7007	20.4314
05829:2	1	R.DIDEC[+57.021]LQN[+0.984]GR.I	532		C[+57], N[+1]	610.765	2	1220.52	1220.52	0	0.6	Specific	638.66	638.66	638.66	9.19	433	>hFBN1-Nterm 070820	1	DW030119_2.7070.7070.2	controllerType=0 controllerNumber=1 scan=7070	20.5605
10616:6	1	R.IC[+57.021]NNGRC[+57.021]INT[+802.286]DGS[+802.286]FHC[+57.021]VC[+57.021]N[+0.984]AGFHVTR.D	542	HexNAc(1)Hex(1)Fuc(1)NeuAc(1),HexNAc(1)Hex(1)Fuc(1)NeuAc(1)	C[+57]*4, N[+1], S[+802], T[+802]	779.333	6	4670.96	4671.88	-1	17.4	Specific	298.14	298.14	24	2.52	433	>hFBN1-Nterm 070820	1	DW030119_2.11075.11075.4	controllerType=0 controllerNumber=1 scan=11075	29.0509
10386:3	1	R.C[+57.021][-17.027]INTDGSFHC[+57.021]VC[+57.021]NAGFHVTR.D	548		C[-17][+57]*3	778.999	3	2334.98	2334.98	0	1	Specific	1120.75	1111.12	1111.12	19.45	433	>hFBN1-Nterm 070820	1	DW030119_2.10880.10880.3	controllerType=0 controllerNumber=1 scan=10880	28.6174
10268:3	1	R.C[+57.021][-17.027]INTDGSFHC[+57.021]VC[+57.021]NAGFHVTR.D	548		C[-17][+57]*3	778.998	3	2334.98	2334.98	0	-0.5	Specific	1211.78	1207.31	1207.31	21.45	433	>hFBN1-Nterm 070820	1	DW030119_2.10781.10781.3	controllerType=0 controllerNumber=1 scan=10781	28.401
10062:3	1	R.C[+57.021][-17.027]INTDGSFHC[+57.021]VC[+57.021]NAGFHVTR.D	548		C[-17][+57]*3	779	3	2334.98	2334.98	0	1.8	Specific	1295.97	1289.89	1289.89	22.45	433	>hFBN1-Nterm 070820	1	DW030119_2.10604.10604.3	controllerType=0 controllerNumber=1 scan=10604	28.0144
10123:3	1	R.C[+57.021][-17.027]INTDGSFHC[+57.021]VC[+57.021]NAGFHVTR.D	548		C[-17][+57]*3	778.998	3	2334.98	2334.98	0	0.3	Specific	1298.84	1298.84	1298.84	22.45	433	>hFBN1-Nterm 070820	1	DW030119_2.10656.10656.3	controllerType=0 controllerNumber=1 scan=10656	28.1278
10185:3	1	R.C[+57.021][-17.027]INTDGSFHC[+57.021]VC[+57.021]NAGFHVTR.D	548		C[-17][+57]*3	778.999	3	2334.98	2334.98	0	0.5	Specific	1331.07	1331.07	1331.07	23.45	433	>hFBN1-Nterm 070820	1	DW030119_2.10711.10711.3	controllerType=0 controllerNumber=1 scan=10711	28.2498
17035:3	1	R.C[+57.021][-17.027]IN[+15.995]TDGSFHC[+57.021]VC[+57.021]NAGFHVTR.D	548		C[-17][+57]*3, N[+16]	784.329	3	2350.97	2350.97	0	-1.2	Specific	240.41	240.41	22.57	4.36	433	>hFBN1-Nterm 070820	1	DW030119_2.17222.17222.3	controllerType=0 controllerNumber=1 scan=17222	44.6669
16999:3	1	R.[+28.031]C[+57.021]INT[+132.042]DGSFHC[+57.021]VC[+57.021]N[+0.984]AGFHVTR.D	548	Pent(1)	.[28], C[+57]*3, N[+1], T[+132]	838.346	3	2513.02	2513.06	0	-15.7	Specific	244.75	244.75	37.42	2.3	433	>hFBN1-Nterm 070820	1	DW030119_2.17186.17186.4	controllerType=0 controllerNumber=1 scan=17186	44.5815
08342:4	1	R.[+14.016]C[+57.021][-17.027]IN[+0.984]TDGSFHC[+57.021]VC[+57.021]NAGFHVTR.D	548		.[14], C[-17][+57]*3, N[+1]	588.254	4	2349.99	2349.98	0	5.6	Specific	411.68	411.68	248.09	4.33	433	>hFBN1-Nterm 070820	1	DW030119_2.9132.9132.4	controllerType=0 controllerNumber=1 scan=9132	24.8603
10569:4	1	R.C[+57.021][-17.027]IN[+15.995]TDGSFHC[+57.021]VC[+57.021]NAGFHVTR.D	548		C[-17][+57]*3, N[+16]	588.507	4	2351.01	2350.97	0	13.5	Specific	509.6	509.6	95.27	6.22	433	>hFBN1-Nterm 070820	1	DW030119_2.11038.11038.3	controllerType=0 controllerNumber=1 scan=11038	28.9685
07689:4	1	R.[+14.016]C[+57.021]IN[+0.984]TDGS[+162.053]FHC[+57.021]VC[+57.021]NAGFHVTR.D	548	Hex(1)	.[14], C[+57]*3, N[+1], S[+162]	633.02	4	2529.06	2529.06	0	0.3	Specific	728.6	718.09	0	11.63	433	>hFBN1-Nterm 070820	1	DW030119_2.8610.8610.4	controllerType=0 controllerNumber=1 scan=8610	23.7995
09724:3	1	R.C[+57.021][-17.027]INTDGS[+162.053]FHC[+57.021]VC[+57.021]NAGFHVTR.D	548	Hex(1)	C[-17][+57]*3, S[+162]	833.015	3	2497.03	2497.03	0	-0.6	Specific	880.37	880.37	4.8	14.45	433	>hFBN1-Nterm 070820	1	DW030119_2.10312.10312.3	controllerType=0 controllerNumber=1 scan=10312	27.3615
10155:3	1	R.C[+57.021][-17.027]IN[+15.995]TDGSFHC[+57.021]VC[+57.021]NAGFHVTR.D	548		C[-17][+57]*3, N[+16]	784.329	3	2350.97	2350.97	0	-0.6	Specific	983.23	931.94	161.41	16.45	433	>hFBN1-Nterm 070820	1	DW030119_2.10683.10683.3	controllerType=0 controllerNumber=1 scan=10683	28.1874
10220:3	1	R.C[+57.021][-17.027]IN[+15.995]TDGSFHC[+57.021]VC[+57.021]NAGFHVTR.D	548		C[-17][+57]*3, N[+16]	784.331	3	2350.98	2350.97	0	1.7	Specific	1078.51	1047.91	177.2	18.45	433	>hFBN1-Nterm 070820	1	DW030119_2.10738.10738.3	controllerType=0 controllerNumber=1 scan=10738	28.3087
09465:3	1	R.C[+57.021][-17.027]INTDGSFHC[+57.021]VC[+57.021]NAGFHVT[+162.053]R.D	548	Hex(1)	C[-17][+57]*3, T[+162]	833.015	3	2497.03	2497.03	0	-0.7	Specific	1168.31	1168.31	2.13	20.45	433	>hFBN1-Nterm 070820	1	DW030119_2.10108.10108.3	controllerType=0 controllerNumber=1 scan=10108	26.9055
09536:3	1	R.C[+57.021][-17.027]INTDGS[+162.053]FHC[+57.021]VC[+57.021]NAGFHVTR.D	548	Hex(1)	C[-17][+57]*3, S[+162]	833.016	3	2497.03	2497.03	0	0.3	Specific	1170.27	1170.27	4.8	20.45	433	>hFBN1-Nterm 070820	1	DW030119_2.10165.10165.3	controllerType=0 controllerNumber=1 scan=10165	27.0298
11416:4	1	R.C[+57.021]IN[+0.984]T[+162.053]D[+15.995]GSFHC[+57.021]VC[+57.021]NAGFHVTR.D	548	Hex(1)	C[+57]*3, D[+16], N[+1], T[+162]	633.52	4	2531.06	2531.04	0	7.1	Specific	216.49	216.49	0	1.91	433	>hFBN1-Nterm 070820	1	DW030119_2.11757.11757.3	controllerType=0 controllerNumber=1 scan=11757	30.5549
11575:4	1	R.C[+57.021]IN[+0.984]TD[+15.995]GS[+162.053]FHC[+57.021]VC[+57.021]NAGFHVTR.D	548	Hex(1)	C[+57]*3, D[+16], N[+1], S[+162]	633.519	4	2531.05	2531.04	0	6.1	Specific	550.73	550.73	0	6.26	433	>hFBN1-Nterm 070820	1	DW030119_2.11894.11894.4	controllerType=0 controllerNumber=1 scan=11894	30.8394
07301:4	1	R.C[+57.021]IN[+15.995]TD[+15.995]GS[+203.079]FHC[+57.021]VC[+57.021]NAGFHVTR.D	548	HexNAc(1)	C[+57]*3, D[+16], N[+16], S[+203]	647.525	4	2587.08	2587.08	0	0.3	Specific	564.46	564.46	3.6	8.63	433	>hFBN1-Nterm 070820	1	DW030119_2.8296.8296.4	controllerType=0 controllerNumber=1 scan=8296	23.1402
07289:4	1	R.C[+57.021]IN[+15.995]TDGSFHC[+57.021]VC[+57.021]N[+0.984]AGFHVT[+162.053]R.D	548	Hex(1)	C[+57]*3, N[+1][+16], T[+162]	633.516	4	2531.04	2531.04	0	1.4	Specific	644.62	644.62	3.65	9.63	433	>hFBN1-Nterm 070820	1	DW030119_2.8285.8285.4	controllerType=0 controllerNumber=1 scan=8285	23.1178
06846:3	1	R.C[+57.021]IN[+0.984]TD[+15.995]GS[+162.053]FHC[+57.021]VC[+57.021]NAGFHVTR.D	548	Hex(1)	C[+57]*3, D[+16], N[+1], S[+162]	844.358	3	2531.06	2531.04	0	8.3	Specific	712.62	684.06	0	10.24	433	>hFBN1-Nterm 070820	1	DW030119_2.7902.7902.3	controllerType=0 controllerNumber=1 scan=7902	22.3335
11270:3	1	R.C[+57.021][-17.027]IN[+15.995]TDGS[+162.053]FHC[+57.021]VC[+57.021]NAGFHVTR.D	548	Hex(1)	C[-17][+57]*3, N[+16], S[+162]	838.35	3	2513.04	2513.03	0	3.3	Specific	713.42	713.42	4.8	10.53	433	>hFBN1-Nterm 070820	1	DW030119_2.11631.11631.3	controllerType=0 controllerNumber=1 scan=11631	30.274
17002:3	1	R.C[+57.021][-17.027]IN[+15.995]TDGS[+162.053]FHC[+57.021]VC[+57.021]NAGFHVTR.D	548	Hex(1)	C[-17][+57]*3, N[+16], S[+162]	838.346	3	2513.02	2513.03	0	-1.3	Specific	714.01	714.01	4.8	11.45	433	>hFBN1-Nterm 070820	1	DW030119_2.17189.17189.3	controllerType=0 controllerNumber=1 scan=17189	44.5877
10161:3	1	R.C[+57.021][-17.027]IN[+15.995]TDGS[+162.053]FHC[+57.021]VC[+57.021]NAGFHVTR.D	548	Hex(1)	C[-17][+57]*3, N[+16], S[+162]	838.35	3	2513.04	2513.03	0	3.4	Specific	777.05	777.05	4.8	11.53	433	>hFBN1-Nterm 070820	1	DW030119_2.10687.10687.3	controllerType=0 controllerNumber=1 scan=10687	28.1961
07690:4	1	R.C[+57.021]IN[+0.984]TD[+15.995]GS[+162.053]FHC[+57.021]VC[+57.021]NAGFHVTR.D	548	Hex(1)	C[+57]*3, D[+16], N[+1], S[+162]	633.516	4	2531.04	2531.04	0	1.2	Specific	781.23	781.23	0	12.63	433	>hFBN1-Nterm 070820	1	DW030119_2.8610.8610.4	controllerType=0 controllerNumber=1 scan=8610	23.7995
07621:4	1	R.C[+57.021]IN[+0.984]TD[+15.995]GS[+162.053]FHC[+57.021]VC[+57.021]NAGFHVTR.D	548	Hex(1)	C[+57]*3, D[+16], N[+1], S[+162]	633.515	4	2531.04	2531.04	0	0.6	Specific	814.16	814.16	3.27	13.63	433	>hFBN1-Nterm 070820	1	DW030119_2.8557.8557.4	controllerType=0 controllerNumber=1 scan=8557	23.6835
10993:3	1	R.C[+57.021][-17.027]IN[+15.995]TDGS[+162.053]FHC[+57.021]VC[+57.021]NAGFHVTR.D	548	Hex(1)	C[-17][+57]*3, N[+16], S[+162]	838.349	3	2513.03	2513.03	0	1.5	Specific	831.19	818.78	4.8	13.45	433	>hFBN1-Nterm 070820	1	DW030119_2.11391.11391.3	controllerType=0 controllerNumber=1 scan=11391	29.7362
09915:3	1	R.C[+57.021][-17.027]IN[+15.995]TDGS[+162.053]FHC[+57.021]VC[+57.021]NAGFHVTR.D	548	Hex(1)	C[-17][+57]*3, N[+16], S[+162]	838.348	3	2513.03	2513.03	0	1	Specific	911.82	911.82	4.8	15.45	433	>hFBN1-Nterm 070820	1	DW030119_2.10473.10473.3	controllerType=0 controllerNumber=1 scan=10473	27.7266
09824:3	1	R.C[+57.021][-17.027]IN[+15.995]TDGS[+162.053]FHC[+57.021]VC[+57.021]NAGFHVTR.D	548	Hex(1)	C[-17][+57]*3, N[+16], S[+162]	838.349	3	2513.03	2513.03	0	1.4	Specific	1033.29	1033.29	4.8	17.45	433	>hFBN1-Nterm 070820	1	DW030119_2.10395.10395.3	controllerType=0 controllerNumber=1 scan=10395	27.552
09757:3	1	R.C[+57.021][-17.027]IN[+15.995]TDGS[+162.053]FHC[+57.021]VC[+57.021]NAGFHVTR.D	548	Hex(1)	C[-17][+57]*3, N[+16], S[+162]	838.349	3	2513.03	2513.03	0	1.4	Specific	1079.02	1079.02	4.8	18.45	433	>hFBN1-Nterm 070820	1	DW030119_2.10340.10340.3	controllerType=0 controllerNumber=1 scan=10340	27.4266
09596:3	1	R.C[+57.021][-17.027]IN[+15.995]TDGS[+162.053]FHC[+57.021]VC[+57.021]NAGFHVTR.D	548	Hex(1)	C[-17][+57]*3, N[+16], S[+162]	838.348	3	2513.03	2513.03	0	0.9	Specific	1112.92	1112.92	4.8	19.45	433	>hFBN1-Nterm 070820	1	DW030119_2.10216.10216.3	controllerType=0 controllerNumber=1 scan=10216	27.1462
09469:3	1	R.C[+57.021][-17.027]IN[+15.995]TDGS[+162.053]FHC[+57.021]VC[+57.021]NAGFHVTR.D	548	Hex(1)	C[-17][+57]*3, N[+16], S[+162]	838.347	3	2513.03	2513.03	0	-0.7	Specific	1126.05	1126.05	4.8	19.45	433	>hFBN1-Nterm 070820	1	DW030119_2.10110.10110.3	controllerType=0 controllerNumber=1 scan=10110	26.9095
09681:3	1	R.C[+57.021][-17.027]IN[+15.995]TDGS[+162.053]FHC[+57.021]VC[+57.021]NAGFHVTR.D	548	Hex(1)	C[-17][+57]*3, N[+16], S[+162]	838.348	3	2513.03	2513.03	0	0.5	Specific	1133.12	1133.12	4.8	19.45	433	>hFBN1-Nterm 070820	1	DW030119_2.10284.10284.3	controllerType=0 controllerNumber=1 scan=10284	27.2979
09532:3	1	R.C[+57.021][-17.027]IN[+15.995]TDGS[+162.053]FHC[+57.021]VC[+57.021]NAGFHVTR.D	548	Hex(1)	C[-17][+57]*3, N[+16], S[+162]	838.348	3	2513.03	2513.03	0	0.4	Specific	1139.85	1139.85	4.8	19.45	433	>hFBN1-Nterm 070820	1	DW030119_2.10162.10162.3	controllerType=0 controllerNumber=1 scan=10162	27.0251
16777:3	1	R.DGKNC[+57.021]EDMDEC[+57.021]SIR.N	568		C[+57]*2	576.892	3	1728.66	1728.66	0	-0.4	Specific	89.27	89.27	89.27	2.44	433	>hFBN1-Nterm 070820	1	DW030119_2.16991.16991.3	controllerType=0 controllerNumber=1 scan=16991	44.1144
04560:3	1	R.DGKNC[+57.021]EDMDEC[+57.021]SIR.N	568		C[+57]*2	576.892	3	1728.66	1728.66	0	-0.6	Specific	481.1	481.1	481.1	8.23	433	>hFBN1-Nterm 070820	1	DW030119_2.6007.6007.3	controllerType=0 controllerNumber=1 scan=6007	18.3679
04427:3	1	R.DGKNC[+57.021]EDMDEC[+57.021]SIR.N	568		C[+57]*2	576.892	3	1728.66	1728.66	0	-0.7	Specific	489.3	489.3	489.3	8.23	433	>hFBN1-Nterm 070820	1	DW030119_2.5894.5894.3	controllerType=0 controllerNumber=1 scan=5894	18.1297
04361:3	1	R.DGKNC[+57.021]EDMDEC[+57.021]SIR.N	568		C[+57]*2	576.892	3	1728.66	1728.66	0	-0.6	Specific	518.64	518.64	518.64	7.06	433	>hFBN1-Nterm 070820	1	DW030119_2.5838.5838.3	controllerType=0 controllerNumber=1 scan=5838	18.0034
04300:3	1	R.DGKNC[+57.021]EDMDEC[+57.021]SIR.N	568		C[+57]*2	576.891	3	1728.66	1728.66	0	-2.2	Specific	535.54	535.54	535.54	7.92	433	>hFBN1-Nterm 070820	1	DW030119_2.5786.5786.3	controllerType=0 controllerNumber=1 scan=5786	17.8858
03951:3	1	R.DGKNC[+57.021]EDMDEC[+57.021]SIR.N	568		C[+57]*2	576.892	3	1728.66	1728.66	0	-0.5	Specific	568.33	568.33	568.33	9.6	433	>hFBN1-Nterm 070820	1	DW030119_2.5500.5500.3	controllerType=0 controllerNumber=1 scan=5500	17.2621
04492:3	1	R.DGKNC[+57.021]EDMDEC[+57.021]SIR.N	568		C[+57]*2	576.891	3	1728.66	1728.66	0	-1.3	Specific	573.72	573.72	573.72	9.6	433	>hFBN1-Nterm 070820	1	DW030119_2.5949.5949.3	controllerType=0 controllerNumber=1 scan=5949	18.2489
04213:3	1	R.DGKNC[+57.021]EDMDEC[+57.021]SIR.N	568		C[+57]*2	576.892	3	1728.66	1728.66	0	-0.4	Specific	587.97	587.97	587.97	9.6	433	>hFBN1-Nterm 070820	1	DW030119_2.5718.5718.3	controllerType=0 controllerNumber=1 scan=5718	17.7352
04147:3	1	R.DGKNC[+57.021]EDMDEC[+57.021]SIR.N	568		C[+57]*2	576.892	3	1728.66	1728.66	0	-0.2	Specific	618.99	618.99	618.99	10.6	433	>hFBN1-Nterm 070820	1	DW030119_2.5663.5663.3	controllerType=0 controllerNumber=1 scan=5663	17.6156
04079:3	1	R.DGKNC[+57.021]EDMDEC[+57.021]SIR.N	568		C[+57]*2	576.893	3	1728.66	1728.66	0	0.6	Specific	678.64	678.64	678.64	11.6	433	>hFBN1-Nterm 070820	1	DW030119_2.5607.5607.3	controllerType=0 controllerNumber=1 scan=5607	17.4971
04015:3	1	R.DGKNC[+57.021]EDMDEC[+57.021]SIR.N	568		C[+57]*2	576.893	3	1728.66	1728.66	0	1.1	Specific	699.22	699.22	699.22	11.6	433	>hFBN1-Nterm 070820	1	DW030119_2.5552.5552.3	controllerType=0 controllerNumber=1 scan=5552	17.3794
04142:2	1	R.DGKNC[+57.021]EDMDEC[+57.021]SIR.N	568		C[+57]*2	864.833	2	1728.66	1728.66	0	-1.9	Specific	746	746	746	11.89	433	>hFBN1-Nterm 070820	1	DW030119_2.5658.5658.2	controllerType=0 controllerNumber=1 scan=5658	17.6039
03996:2	1	R.DGKNC[+57.021]EDMDEC[+57.021]SIR.N	568		C[+57]*2	864.835	2	1728.66	1728.66	0	0.7	Specific	812.95	812.95	812.95	14.42	433	>hFBN1-Nterm 070820	1	DW030119_2.5536.5536.2	controllerType=0 controllerNumber=1 scan=5536	17.3434
04067:2	1	R.DGKNC[+57.021]EDMDEC[+57.021]SIR.N	568		C[+57]*2	864.834	2	1728.66	1728.66	0	-0.8	Specific	869.34	834.79	834.79	15.42	433	>hFBN1-Nterm 070820	1	DW030119_2.5597.5597.2	controllerType=0 controllerNumber=1 scan=5597	17.4755
03578:3	1	R.DGKN[+15.995]C[+57.021]EDMDEC[+57.021]SIR.N	568		C[+57]*2, N[+16]	582.223	3	1744.65	1744.66	0	-1.9	Specific	96.13	96.13	18.12	1.95	433	>hFBN1-Nterm 070820	1	DW030119_2.5195.5195.4	controllerType=0 controllerNumber=1 scan=5195	16.57
03644:3	1	R.DGKNC[+57.021]EDM[+15.995]DEC[+57.021]SIR.N	568		C[+57]*2, M[+16]	582.223	3	1744.65	1744.66	0	-1.8	Specific	122.17	122.17	7.36	1.95	433	>hFBN1-Nterm 070820	1	DW030119_2.5252.5252.4	controllerType=0 controllerNumber=1 scan=5252	16.6956
02736:3	1	R.DGKNC[+57.021]EDM[+15.995]DEC[+57.021]SIR.N	568		C[+57]*2, M[+16]	582.223	3	1744.65	1744.66	0	-2.1	Specific	209.13	209.13	26.65	4.25	433	>hFBN1-Nterm 070820	1	DW030119_2.4444.4444.3	controllerType=0 controllerNumber=1 scan=4444	14.8724
02392:3	1	R.DGKNC[+57.021]EDM[+15.995]DEC[+57.021]SIR.N	568		C[+57]*2, M[+16]	582.224	3	1744.66	1744.66	0	0	Specific	291.2	291.2	49.35	5.84	433	>hFBN1-Nterm 070820	1	DW030119_2.4123.4123.3	controllerType=0 controllerNumber=1 scan=4123	14.1358
03720:3	1	R.DGKNC[+57.021]EDM[+15.995]DEC[+57.021]SIR.N	568		C[+57]*2, M[+16]	582.223	3	1744.65	1744.66	0	-1.3	Specific	345.41	345.41	62.28	6.23	433	>hFBN1-Nterm 070820	1	DW030119_2.5314.5314.3	controllerType=0 controllerNumber=1 scan=5314	16.8351
02822:3	1	R.DGKNC[+57.021]EDM[+15.995]DEC[+57.021]SIR.N	568		C[+57]*2, M[+16]	582.222	3	1744.65	1744.66	0	-2.4	Specific	357.82	357.82	61.67	5.71	433	>hFBN1-Nterm 070820	1	DW030119_2.4515.4515.3	controllerType=0 controllerNumber=1 scan=4515	15.0347
02481:3	1	R.DGKNC[+57.021]EDM[+15.995]DEC[+57.021]SIR.N	568		C[+57]*2, M[+16]	582.224	3	1744.66	1744.66	0	0.3	Specific	450.65	450.65	83.19	8.19	433	>hFBN1-Nterm 070820	1	DW030119_2.4221.4221.3	controllerType=0 controllerNumber=1 scan=4221	14.3625
03790:3	1	R.DGKNC[+57.021]EDM[+15.995]DEC[+57.021]SIR.N	568		C[+57]*2, M[+16]	582.225	3	1744.66	1744.66	0	1.4	Specific	538.8	538.8	101.38	8.44	433	>hFBN1-Nterm 070820	1	DW030119_2.5371.5371.3	controllerType=0 controllerNumber=1 scan=5371	16.9646
02604:3	1	R.DGKNC[+57.021]EDM[+15.995]DEC[+57.021]SIR.N	568		C[+57]*2, M[+16]	582.223	3	1744.65	1744.66	0	-1.8	Specific	546.08	546.08	103.68	7.92	433	>hFBN1-Nterm 070820	1	DW030119_2.4332.4332.3	controllerType=0 controllerNumber=1 scan=4332	14.6161
04493:3	1	R.DGKN[+0.984]C[+57.021]EDMDEC[+57.021]SIR.N	568		C[+57]*2, N[+1]	577.221	3	1729.65	1729.65	0	1.3	Specific	568.64	568.64	568.64	9.6	433	>hFBN1-Nterm 070820	1	DW030119_2.5949.5949.3	controllerType=0 controllerNumber=1 scan=5949	18.2489
04561:3	1	R.DGKN[+0.984]C[+57.021]EDMDEC[+57.021]SIR.N	568		C[+57]*2, N[+1]	577.222	3	1729.65	1729.65	0	2.4	Specific	598.01	598.01	598.01	8.68	433	>hFBN1-Nterm 070820	1	DW030119_2.6007.6007.3	controllerType=0 controllerNumber=1 scan=6007	18.3679
02543:3	1	R.DGKNC[+57.021]EDM[+15.995]DEC[+57.021]SIR.N	568		C[+57]*2, M[+16]	582.224	3	1744.66	1744.66	0	-0.5	Specific	600.04	600.04	107.03	10.6	433	>hFBN1-Nterm 070820	1	DW030119_2.4279.4279.3	controllerType=0 controllerNumber=1 scan=4279	14.4947
02666:3	1	R.DGKNC[+57.021]EDM[+15.995]DEC[+57.021]SIR.N	568		C[+57]*2, M[+16]	582.223	3	1744.65	1744.66	0	-1.8	Specific	607.07	607.07	113.58	10.07	433	>hFBN1-Nterm 070820	1	DW030119_2.4385.4385.3	controllerType=0 controllerNumber=1 scan=4385	14.7377
02466:3	1	R.DGKN[+0.984]C[+57.021]EDM[+15.995]DEC[+57.021]SIR.N	568		C[+57]*2, M[+16], N[+1]	582.559	3	1745.66	1745.64	0	12.7	Specific	261.96	261.96	18.11	3.51	433	>hFBN1-Nterm 070820	1	DW030119_2.4207.4207.3	controllerType=0 controllerNumber=1 scan=4207	14.329
02447:3	1	R.DGKN[+0.984]C[+57.021]EDM[+15.995]DEC[+57.021]SIR.N	568		C[+57]*2, M[+16], N[+1]	582.556	3	1745.65	1745.64	0	6.7	Specific	301.97	301.97	46.38	4.64	433	>hFBN1-Nterm 070820	1	DW030119_2.4185.4185.3	controllerType=0 controllerNumber=1 scan=4185	14.2791
20382:2	1	K.NC[+57.021]EDMDEC[+57.021]SIR.N	571		C[+57]*2	714.763	2	1428.52	1428.52	0	-0.8	Specific	270.44	270.44	270.44	4.2	433	>hFBN1-Nterm 070820	1	DW030119_2.20997.20997.2	controllerType=0 controllerNumber=1 scan=20997	56.1989
16824:2	1	K.NC[+57.021]EDMDEC[+57.021]SIR.N	571		C[+57]*2	714.761	2	1428.52	1428.52	0	-2.3	Specific	415.57	415.57	415.57	6.12	433	>hFBN1-Nterm 070820	1	DW030119_2.17032.17032.2	controllerType=0 controllerNumber=1 scan=17032	44.2176
05011:2	1	K.NC[+57.021]EDMDEC[+57.021]SIR.N	571		C[+57]*2	714.762	2	1428.52	1428.52	0	-1.4	Specific	524.27	524.27	524.27	7.03	433	>hFBN1-Nterm 070820	1	DW030119_2.6382.6382.2	controllerType=0 controllerNumber=1 scan=6382	19.1616
04937:2	1	K.NC[+57.021]EDMDEC[+57.021]SIR.N	571		C[+57]*2	714.764	2	1428.52	1428.52	0	1	Specific	530.18	530.18	530.18	7.03	433	>hFBN1-Nterm 070820	1	DW030119_2.6316.6316.2	controllerType=0 controllerNumber=1 scan=6316	19.0284
04733:2	1	K.NC[+57.021]EDMDEC[+57.021]SIR.N	571		C[+57]*2	714.764	2	1428.52	1428.52	0	0.6	Specific	551.58	551.58	551.58	7.03	433	>hFBN1-Nterm 070820	1	DW030119_2.6146.6146.2	controllerType=0 controllerNumber=1 scan=6146	18.6676
04868:2	1	K.NC[+57.021]EDMDEC[+57.021]SIR.N	571		C[+57]*2	714.763	2	1428.52	1428.52	0	-0.4	Specific	558.61	558.61	558.61	7.03	433	>hFBN1-Nterm 070820	1	DW030119_2.6258.6258.2	controllerType=0 controllerNumber=1 scan=6258	18.908
04663:2	1	K.NC[+57.021]EDMDEC[+57.021]SIR.N	571		C[+57]*2	714.763	2	1428.52	1428.52	0	-0.7	Specific	560.88	560.88	560.88	8.19	433	>hFBN1-Nterm 070820	1	DW030119_2.6093.6093.2	controllerType=0 controllerNumber=1 scan=6093	18.5503
04803:2	1	K.NC[+57.021]EDMDEC[+57.021]SIR.N	571		C[+57]*2	714.763	2	1428.52	1428.52	0	-0.1	Specific	575.39	575.39	575.39	8.19	433	>hFBN1-Nterm 070820	1	DW030119_2.6201.6201.2	controllerType=0 controllerNumber=1 scan=6201	18.7896
04192:3	1	K.[+14.016]NC[+57.021]EDMDEC[+57.021]S[+324.106]IR.N	571	Hex(2)	.[14], C[+57]*2, S[+324]	589.542	3	1766.61	1766.64	0	-17.1	Specific	232.25	232.25	11.73	1.92	433	>hFBN1-Nterm 070820	1	DW030119_2.5699.5699.3	controllerType=0 controllerNumber=1 scan=5699	17.6919
04111:3	1	K.[+14.016]NC[+57.021]EDMDEC[+57.021]S[+324.106]IR.N	571	Hex(2)	.[14], C[+57]*2, S[+324]	589.541	3	1766.61	1766.64	0	-18.2	Specific	259.26	259.26	2.79	2.05	433	>hFBN1-Nterm 070820	1	DW030119_2.5632.5632.3	controllerType=0 controllerNumber=1 scan=5632	17.5482
03976:3	1	K.[+14.016]NC[+57.021]EDMDEC[+57.021]S[+324.106]IR.N	571	Hex(2)	.[14], C[+57]*2, S[+324]	589.541	3	1766.61	1766.64	0	-18	Specific	264.37	245.05	9.76	2.05	433	>hFBN1-Nterm 070820	1	DW030119_2.5523.5523.3	controllerType=0 controllerNumber=1 scan=5523	17.314
04039:3	1	K.[+14.016]NC[+57.021]EDMDEC[+57.021]S[+324.106]IR.N	571	Hex(2)	.[14], C[+57]*2, S[+324]	589.541	3	1766.61	1766.64	0	-18.5	Specific	267.82	267.82	20	2.05	433	>hFBN1-Nterm 070820	1	DW030119_2.5574.5574.3	controllerType=0 controllerNumber=1 scan=5574	17.4263
04398:2	1	K.NC[+57.021]EDM[+15.995]DEC[+57.021]SIR.N	571		C[+57]*2, M[+16]	722.761	2	1444.51	1444.51	0	0.3	Specific	272.14	272.14	30.2	2.35	433	>hFBN1-Nterm 070820	1	DW030119_2.5868.5868.2	controllerType=0 controllerNumber=1 scan=5868	18.068
04038:2	1	K.[+14.016]NC[+57.021]EDMDEC[+57.021]S[+324.106]IR.N	571	Hex(2)	.[14], C[+57]*2, S[+324]	883.808	2	1766.61	1766.64	0	-17.7	Specific	275.25	261.76	33.31	3.02	433	>hFBN1-Nterm 070820	1	DW030119_2.5572.5572.2	controllerType=0 controllerNumber=1 scan=5572	17.4201
04031:3	1	K.NC[+57.021]EDMDEC[+57.021]S[+324.106]IR.N	571	Hex(2)	C[+57]*2, S[+324]	584.877	3	1752.62	1752.62	0	-5.3	Specific	276.72	276.72	26.24	2.05	433	>hFBN1-Nterm 070820	1	DW030119_2.5567.5567.3	controllerType=0 controllerNumber=1 scan=5567	17.4093
04655:2	1	K.NC[+57.021]EDM[+15.995]DEC[+57.021]SIR.N	571		C[+57]*2, M[+16]	722.76	2	1444.51	1444.51	0	-0.8	Specific	309.76	309.76	27.77	2.93	433	>hFBN1-Nterm 070820	1	DW030119_2.6086.6086.2	controllerType=0 controllerNumber=1 scan=6086	18.5341
04669:2	1	K.NC[+57.021]EDM[+15.995]DEC[+57.021]SIR.N	571		C[+57]*2, M[+16]	722.761	2	1444.51	1444.51	0	0.6	Specific	387.05	387.05	40.03	5.19	433	>hFBN1-Nterm 070820	1	DW030119_2.6096.6096.2	controllerType=0 controllerNumber=1 scan=6096	18.5568
03293:2	1	K.NC[+57.021]EDM[+15.995]DEC[+57.021]SIR.N	571		C[+57]*2, M[+16]	722.758	2	1444.51	1444.51	0	-2.9	Specific	389.21	389.21	28.61	5.83	433	>hFBN1-Nterm 070820	1	DW030119_2.4930.4930.3	controllerType=0 controllerNumber=1 scan=4930	15.9735
03037:2	1	K.NC[+57.021]EDM[+15.995]DEC[+57.021]SIR.N	571		C[+57]*2, M[+16]	722.758	2	1444.51	1444.51	0	-3.6	Specific	418.04	418.04	36.64	6.12	433	>hFBN1-Nterm 070820	1	DW030119_2.4708.4708.2	controllerType=0 controllerNumber=1 scan=4708	15.4686
03139:2	1	K.NC[+57.021]EDM[+15.995]DEC[+57.021]SIR.N	571		C[+57]*2, M[+16]	722.76	2	1444.51	1444.51	0	-0.7	Specific	484.29	484.29	51.65	6.82	433	>hFBN1-Nterm 070820	1	DW030119_2.4797.4797.2	controllerType=0 controllerNumber=1 scan=4797	15.6685
11143:2	1	R.NMC[+57.021]LN[+0.984]GMC[+57.021]INEDGSFK.C	582		C[+57]*2, N[+1]	945.881	2	1890.76	1890.75	0	3.5	Specific	565.39	524.85	177.16	8.26	433	>hFBN1-Nterm 070820	1	DW030119_2.11520.11520.2	controllerType=0 controllerNumber=1 scan=11520	30.0214
11061:2	1	R.NMC[+57.021]LN[+0.984]GMC[+57.021]INEDGSFK.C	582		C[+57]*2, N[+1]	945.88	2	1890.75	1890.75	0	1.8	Specific	650.6	616.1	234.12	11.18	433	>hFBN1-Nterm 070820	1	DW030119_2.11451.11451.2	controllerType=0 controllerNumber=1 scan=11451	29.8682
06243:3	1	R.NMC[+57.021]LNGM[+15.995]C[+57.021]INEDGS[+203.079]FK.C	582	HexNAc(1)	C[+57]*2, M[+16], S[+203]	703.618	3	2108.84	2108.84	0	0.3	Specific	144.3	144.3	19.33	1.95	433	>hFBN1-Nterm 070820	1	DW030119_2.7402.7402.3	controllerType=0 controllerNumber=1 scan=7402	21.2774
06311:3	1	R.NMC[+57.021]LNGM[+15.995]C[+57.021]INEDGS[+203.079]FK.C	582	HexNAc(1)	C[+57]*2, M[+16], S[+203]	703.618	3	2108.84	2108.84	0	0.5	Specific	147.32	147.32	32.39	1.93	433	>hFBN1-Nterm 070820	1	DW030119_2.7456.7456.3	controllerType=0 controllerNumber=1 scan=7456	21.3938
06170:3	1	R.NMC[+57.021]LNGM[+15.995]C[+57.021]INEDGS[+203.079]FK.C	582	HexNAc(1)	C[+57]*2, M[+16], S[+203]	703.618	3	2108.84	2108.84	0	0.2	Specific	167.61	167.61	32.12	2	433	>hFBN1-Nterm 070820	1	DW030119_2.7342.7342.3	controllerType=0 controllerNumber=1 scan=7342	21.1523
06454:3	1	R.N[+15.995]MC[+57.021]LNGMC[+57.021]INEDGS[+203.079]FK.C	582	HexNAc(1)	C[+57]*2, N[+16], S[+203]	703.619	3	2108.84	2108.84	0	1.3	Specific	212.5	212.5	0.8	2.25	433	>hFBN1-Nterm 070820	1	DW030119_2.7576.7576.3	controllerType=0 controllerNumber=1 scan=7576	21.6567
08276:2	1	R.NMC[+57.021]LNGM[+15.995]C[+57.021]INEDGS[+162.053]FK.C	582	Hex(1)	C[+57]*2, M[+16], S[+162]	1034.41	2	2067.82	2067.81	0	1.2	Specific	313.91	313.91	29.83	5.42	433	>hFBN1-Nterm 070820	1	DW030119_2.9081.9081.2	controllerType=0 controllerNumber=1 scan=9081	24.7521
06394:3	1	R.NMC[+57.021]LN[+15.995]GMC[+57.021]INEDGS[+203.079]FK.C	582	HexNAc(1)	C[+57]*2, N[+16], S[+203]	703.619	3	2108.84	2108.84	0	0.9	Specific	340.18	340.18	0.91	3.94	433	>hFBN1-Nterm 070820	1	DW030119_2.7523.7523.3	controllerType=0 controllerNumber=1 scan=7523	21.5396
06590:3	1	R.N[+15.995]MC[+57.021]LNGMC[+57.021]INEDGS[+203.079]FK.C	582	HexNAc(1)	C[+57]*2, N[+16], S[+203]	703.618	3	2108.84	2108.84	0	-0.4	Specific	358.46	358.46	0.8	4.31	433	>hFBN1-Nterm 070820	1	DW030119_2.7686.7686.3	controllerType=0 controllerNumber=1 scan=7686	21.8918
06521:3	1	R.N[+15.995]MC[+57.021]LNGMC[+57.021]INEDGS[+203.079]FK.C	582	HexNAc(1)	C[+57]*2, N[+16], S[+203]	703.619	3	2108.84	2108.84	0	1.3	Specific	362.14	362.14	0.8	5.84	433	>hFBN1-Nterm 070820	1	DW030119_2.7631.7631.3	controllerType=0 controllerNumber=1 scan=7631	21.7764
10768:2	1	R.NMC[+57.021]LN[+0.984]GMC[+57.021]INEDGS[+162.053]FK.C	582	Hex(1)	C[+57]*2, N[+1], S[+162]	1026.92	2	2052.84	2052.8	0	17.6	Specific	425.8	418.72	163.93	5.53	433	>hFBN1-Nterm 070820	1	DW030119_2.11204.11204.3	controllerType=0 controllerNumber=1 scan=11204	29.3358
08141:2	1	R.NMC[+57.021]LNGM[+15.995]C[+57.021]INEDGS[+162.053]FK.C	582	Hex(1)	C[+57]*2, M[+16], S[+162]	1034.41	2	2067.82	2067.81	0	3.6	Specific	571.95	571.95	89.79	8.26	433	>hFBN1-Nterm 070820	1	DW030119_2.8971.8971.2	controllerType=0 controllerNumber=1 scan=8971	24.5227
10365:3	1	R.NMC[+57.021]LN[+0.984]GMC[+57.021]INEDGS[+162.053]FK.C	582	Hex(1)	C[+57]*2, N[+1], S[+162]	684.94	3	2052.81	2052.8	0	2.2	Specific	689.5	674.36	194.35	9.92	433	>hFBN1-Nterm 070820	1	DW030119_2.10862.10862.3	controllerType=0 controllerNumber=1 scan=10862	28.5802
10436:3	1	R.NMC[+57.021]LN[+0.984]GMC[+57.021]INEDGS[+162.053]FK.C	582	Hex(1)	C[+57]*2, N[+1], S[+162]	684.941	3	2052.81	2052.8	0	3.7	Specific	700.21	700.21	165.43	10.92	433	>hFBN1-Nterm 070820	1	DW030119_2.10926.10926.3	controllerType=0 controllerNumber=1 scan=10926	28.7176
10309:2	1	R.NMC[+57.021]LN[+0.984]GMC[+57.021]INEDGS[+162.053]FK.C	582	Hex(1)	C[+57]*2, N[+1], S[+162]	1026.91	2	2052.8	2052.8	0	1.3	Specific	714.36	714.36	230.68	12.18	433	>hFBN1-Nterm 070820	1	DW030119_2.10815.10815.2	controllerType=0 controllerNumber=1 scan=10815	28.472
10428:2	1	R.NMC[+57.021]LN[+0.984]GMC[+57.021]INEDGS[+162.053]FK.C	582	Hex(1)	C[+57]*2, N[+1], S[+162]	1026.9	2	2052.8	2052.8	0	-1.2	Specific	717.85	701.41	267.3	12.18	433	>hFBN1-Nterm 070820	1	DW030119_2.10921.10921.2	controllerType=0 controllerNumber=1 scan=10921	28.7085
10369:2	1	R.NMC[+57.021]LN[+0.984]GMC[+57.021]INEDGS[+162.053]FK.C	582	Hex(1)	C[+57]*2, N[+1], S[+162]	1026.91	2	2052.8	2052.8	0	0.8	Specific	774.73	774.73	264.64	13.18	433	>hFBN1-Nterm 070820	1	DW030119_2.10866.10866.2	controllerType=0 controllerNumber=1 scan=10866	28.5899
06836:3	1	R.N[+15.995]MC[+57.021]LN[+0.984]GMC[+57.021]INEDGS[+203.079]FK.C	582	HexNAc(1)	C[+57]*2, N[+1][+16], S[+203]	703.946	3	2109.82	2109.82	0	0.4	Specific	180.93	180.93	2.8	2.07	433	>hFBN1-Nterm 070820	1	DW030119_2.7893.7893.3	controllerType=0 controllerNumber=1 scan=7893	22.3141
04700:3	1	R.NM[+15.995]C[+57.021]LN[+15.995]GMC[+57.021]INEDGS[+203.079]FK.C	582	HexNAc(1)	C[+57]*2, M[+16], N[+16], S[+203]	708.949	3	2124.83	2124.83	0	-0.7	Specific	273.39	273.39	0	3.04	433	>hFBN1-Nterm 070820	1	DW030119_2.6120.6120.3	controllerType=0 controllerNumber=1 scan=6120	18.608
06671:3	1	R.NMC[+57.021]LN[+0.984]GM[+15.995]C[+57.021]INEDGS[+203.079]FK.C	582	HexNAc(1)	C[+57]*2, M[+16], N[+1], S[+203]	703.95	3	2109.83	2109.82	0	5.4	Specific	273.93	273.93	29.86	2.51	433	>hFBN1-Nterm 070820	1	DW030119_2.7749.7749.3	controllerType=0 controllerNumber=1 scan=7749	22.0222
06761:3	1	R.N[+15.995]MC[+57.021]LN[+0.984]GMC[+57.021]INEDGS[+203.079]FK.C	582	HexNAc(1)	C[+57]*2, N[+1][+16], S[+203]	703.946	3	2109.82	2109.82	0	0	Specific	299.24	299.24	2.8	3.26	433	>hFBN1-Nterm 070820	1	DW030119_2.7827.7827.3	controllerType=0 controllerNumber=1 scan=7827	22.1816
08581:2	1	R.NMC[+57.021]LN[+0.984]GM[+15.995]C[+57.021]INEDGS[+162.053]FK.C	582	Hex(1)	C[+57]*2, M[+16], N[+1], S[+162]	1034.9	2	2068.8	2068.8	0	1.7	Specific	451.91	451.91	129.1	6.61	433	>hFBN1-Nterm 070820	1	DW030119_2.9345.9345.2	controllerType=0 controllerNumber=1 scan=9345	25.2967
08678:2	1	R.N[+15.995]MC[+57.021]LN[+0.984]GMC[+57.021]INEDGS[+162.053]FK.C	582	Hex(1)	C[+57]*2, N[+1][+16], S[+162]	1034.9	2	2068.8	2068.8	0	0.5	Specific	670.56	670.56	2.8	11.18	433	>hFBN1-Nterm 070820	1	DW030119_2.9432.9432.2	controllerType=0 controllerNumber=1 scan=9432	25.4744
06287:2	1	K.C[+57.021]IC[+57.021]KPGFQLASDGR.Y	598		C[+57]*2	804.885	2	1608.76	1608.76	0	0.3	Specific	736	724.56	724.56	10.45	433	>hFBN1-Nterm 070820	1	DW030119_2.7437.7437.2	controllerType=0 controllerNumber=1 scan=7437	21.3537
20444:3	1	K.C[+57.021]IC[+57.021]KPGFQLASDGR.Y	598		C[+57]*2	536.925	3	1608.76	1608.76	0	-0.2	Specific	740.13	740.13	740.13	12.18	433	>hFBN1-Nterm 070820	1	DW030119_2.21049.21049.3	controllerType=0 controllerNumber=1 scan=21049	56.3244
06554:3	1	K.C[+57.021]IC[+57.021]KPGFQLASDGR.Y	598		C[+57]*2	536.926	3	1608.76	1608.76	0	0.4	Specific	786.58	786.58	786.58	13.18	433	>hFBN1-Nterm 070820	1	DW030119_2.7657.7657.3	controllerType=0 controllerNumber=1 scan=7657	21.8324
06080:3	1	K.C[+57.021]IC[+57.021]KPGFQLASDGR.Y	598		C[+57]*2	536.926	3	1608.76	1608.76	0	0.6	Specific	793.34	793.34	793.34	13.18	433	>hFBN1-Nterm 070820	1	DW030119_2.7270.7270.3	controllerType=0 controllerNumber=1 scan=7270	20.9959
06152:2	1	K.C[+57.021]IC[+57.021]KPGFQLASDGR.Y	598		C[+57]*2	804.885	2	1608.76	1608.76	0	0	Specific	821.1	806.75	806.75	12.83	433	>hFBN1-Nterm 070820	1	DW030119_2.7328.7328.2	controllerType=0 controllerNumber=1 scan=7328	21.121
06627:3	1	K.C[+57.021]IC[+57.021]KPGFQLASDGR.Y	598		C[+57]*2	536.926	3	1608.76	1608.76	0	1.1	Specific	825.02	825.02	825.02	14.18	433	>hFBN1-Nterm 070820	1	DW030119_2.7713.7713.3	controllerType=0 controllerNumber=1 scan=7713	21.9492
06485:3	1	K.C[+57.021]IC[+57.021]KPGFQLASDGR.Y	598		C[+57]*2	536.926	3	1608.76	1608.76	0	0.7	Specific	825.47	825.47	825.47	14.18	433	>hFBN1-Nterm 070820	1	DW030119_2.7602.7602.3	controllerType=0 controllerNumber=1 scan=7602	21.712
06215:3	1	K.C[+57.021]IC[+57.021]KPGFQLASDGR.Y	598		C[+57]*2	536.926	3	1608.76	1608.76	0	1.4	Specific	829.68	829.68	829.68	14.18	433	>hFBN1-Nterm 070820	1	DW030119_2.7378.7378.3	controllerType=0 controllerNumber=1 scan=7378	21.2282
06422:3	1	K.C[+57.021]IC[+57.021]KPGFQLASDGR.Y	598		C[+57]*2	536.926	3	1608.76	1608.76	0	0.7	Specific	831.46	831.46	831.46	14.18	433	>hFBN1-Nterm 070820	1	DW030119_2.7547.7547.3	controllerType=0 controllerNumber=1 scan=7547	21.5913
06216:2	1	K.C[+57.021]IC[+57.021]KPGFQLASDGR.Y	598		C[+57]*2	804.885	2	1608.76	1608.76	0	0	Specific	835.55	828.12	828.12	14	433	>hFBN1-Nterm 070820	1	DW030119_2.7379.7379.2	controllerType=0 controllerNumber=1 scan=7379	21.2294
06282:3	1	K.C[+57.021]IC[+57.021]KPGFQLASDGR.Y	598		C[+57]*2	536.926	3	1608.76	1608.76	0	1	Specific	843.84	843.84	843.84	14.18	433	>hFBN1-Nterm 070820	1	DW030119_2.7433.7433.3	controllerType=0 controllerNumber=1 scan=7433	21.3459
06352:3	1	K.C[+57.021]IC[+57.021]KPGFQLASDGR.Y	598		C[+57]*2	536.926	3	1608.76	1608.76	0	0.8	Specific	871.29	871.29	871.29	15.18	433	>hFBN1-Nterm 070820	1	DW030119_2.7488.7488.3	controllerType=0 controllerNumber=1 scan=7488	21.4666
06146:3	1	K.C[+57.021]IC[+57.021]KPGFQLASDGR.Y	598		C[+57]*2	536.926	3	1608.76	1608.76	0	1.2	Specific	909.59	909.59	909.59	16.18	433	>hFBN1-Nterm 070820	1	DW030119_2.7323.7323.3	controllerType=0 controllerNumber=1 scan=7323	21.114
10159:3	1	K.C[+57.021][-17.027]IC[+57.021]KPGFQLASDGR.Y	598		C[-17][+57]*2	531.25	3	1591.74	1591.74	0	0.5	Specific	568.49	568.49	568.49	9.18	433	>hFBN1-Nterm 070820	1	DW030119_2.10686.10686.3	controllerType=0 controllerNumber=1 scan=10686	28.1939
10420:2	1	K.C[+57.021][-17.027]IC[+57.021]KPGFQLASDGR.Y	598		C[-17][+57]*2	796.373	2	1591.74	1591.74	0	1.8	Specific	643.89	551.64	551.64	8.16	433	>hFBN1-Nterm 070820	1	DW030119_2.10914.10914.2	controllerType=0 controllerNumber=1 scan=10914	28.692
10093:3	1	K.C[+57.021][-17.027]IC[+57.021]KPGFQLASDGR.Y	598		C[-17][+57]*2	531.25	3	1591.74	1591.74	0	0.3	Specific	689.54	689.54	689.54	11.18	433	>hFBN1-Nterm 070820	1	DW030119_2.10629.10629.3	controllerType=0 controllerNumber=1 scan=10629	28.0697
10310:2	1	K.C[+57.021][-17.027]IC[+57.021]KPGFQLASDGR.Y	598		C[-17][+57]*2	796.371	2	1591.74	1591.74	0	0	Specific	706.31	594.4	594.4	10.45	433	>hFBN1-Nterm 070820	1	DW030119_2.10816.10816.2	controllerType=0 controllerNumber=1 scan=10816	28.4741
09990:2	1	K.C[+57.021][-17.027]IC[+57.021]KPGFQLASDGR.Y	598		C[-17][+57]*2	796.371	2	1591.73	1591.74	0	-0.7	Specific	708.63	586.71	586.71	10.45	433	>hFBN1-Nterm 070820	1	DW030119_2.10540.10540.2	controllerType=0 controllerNumber=1 scan=10540	27.8721
10241:2	1	K.C[+57.021][-17.027]IC[+57.021]KPGFQLASDGR.Y	598		C[-17][+57]*2	796.372	2	1591.74	1591.74	0	0.5	Specific	758.76	644.12	644.12	11.83	433	>hFBN1-Nterm 070820	1	DW030119_2.10758.10758.2	controllerType=0 controllerNumber=1 scan=10758	28.35
10174:2	1	K.C[+57.021][-17.027]IC[+57.021]KPGFQLASDGR.Y	598		C[-17][+57]*2	796.372	2	1591.74	1591.74	0	0.8	Specific	844.6	814.61	814.61	12.83	433	>hFBN1-Nterm 070820	1	DW030119_2.10700.10700.2	controllerType=0 controllerNumber=1 scan=10700	28.2268
10046:2	1	K.C[+57.021][-17.027]IC[+57.021]KPGFQLASDGR.Y	598		C[-17][+57]*2	796.372	2	1591.74	1591.74	0	0.6	Specific	856.35	760.38	760.38	13.83	433	>hFBN1-Nterm 070820	1	DW030119_2.10590.10590.2	controllerType=0 controllerNumber=1 scan=10590	27.9834
10112:2	1	K.C[+57.021][-17.027]IC[+57.021]KPGFQLASDGR.Y	598		C[-17][+57]*2	796.372	2	1591.74	1591.74	0	0.8	Specific	858.04	827.87	827.87	15	433	>hFBN1-Nterm 070820	1	DW030119_2.10645.10645.2	controllerType=0 controllerNumber=1 scan=10645	28.1058
10421:3	1	K.C[+57.021]IC[+57.021]KPGFQLAS[+324.106]DGRYC[+57.021]K.D	598	Hex(2)	C[+57]*3, S[+324]	795.357	3	2384.06	2384.06	0	0.4	Specific	60.29	60.29	60.29	1.93	433	>hFBN1-Nterm 070820	1	DW030119_2.10914.10914.2	controllerType=0 controllerNumber=1 scan=10914	28.692
09991:3	1	K.C[+57.021]IC[+57.021]KPGFQLAS[+324.106]DGRYC[+57.021]K.D	598	Hex(2)	C[+57]*3, S[+324]	795.357	3	2384.06	2384.06	0	0.4	Specific	65.74	65.74	65.74	1.93	433	>hFBN1-Nterm 070820	1	DW030119_2.10540.10540.2	controllerType=0 controllerNumber=1 scan=10540	27.8721
06316:2	1	K.PGFQLASDGR.Y	602			524.265	2	1047.52	1047.52	0	0.6	Specific	656.55	649.38	649.38	10.19	433	>hFBN1-Nterm 070820	1	DW030119_2.7459.7459.2	controllerType=0 controllerNumber=1 scan=7459	21.3988
06246:2	1	K.PGFQLASDGR.Y	602			524.265	2	1047.52	1047.52	0	0.1	Specific	685.64	677.05	677.05	10.19	433	>hFBN1-Nterm 070820	1	DW030119_2.7404.7404.2	controllerType=0 controllerNumber=1 scan=7404	21.2811
06847:3	1	R.YC[+57.021]KDINEC[+57.021]ETPGIC[+57.021]MNGR.C	612		C[+57]*3	739.638	3	2216.9	2216.92	0	-8.5	Specific	625.15	625.15	625.15	8.28	433	>hFBN1-Nterm 070820	1	DW030119_2.7903.7903.3	controllerType=0 controllerNumber=1 scan=7903	22.3357
06634:3	1	R.YC[+57.021]KDINEC[+57.021]ETPGIC[+57.021]MNGR.C	612		C[+57]*3	739.645	3	2216.92	2216.92	0	0	Specific	717.98	717.98	717.98	12.6	433	>hFBN1-Nterm 070820	1	DW030119_2.7719.7719.3	controllerType=0 controllerNumber=1 scan=7719	21.9641
06495:3	1	R.YC[+57.021]KDINEC[+57.021]ETPGIC[+57.021]MNGR.C	612		C[+57]*3	739.645	3	2216.92	2216.92	0	0.8	Specific	719.27	719.27	719.27	12.6	433	>hFBN1-Nterm 070820	1	DW030119_2.7607.7607.3	controllerType=0 controllerNumber=1 scan=7607	21.7213
06564:3	1	R.YC[+57.021]KDINEC[+57.021]ETPGIC[+57.021]MNGR.C	612		C[+57]*3	739.645	3	2216.92	2216.92	0	0.7	Specific	769.15	769.15	769.15	13.6	433	>hFBN1-Nterm 070820	1	DW030119_2.7664.7664.3	controllerType=0 controllerNumber=1 scan=7664	21.8491
06701:3	1	R.YC[+57.021]KDINEC[+57.021]ETPGIC[+57.021]MNGR.C	612		C[+57]*3	739.645	3	2216.92	2216.92	0	0.4	Specific	771.84	771.84	771.84	13.6	433	>hFBN1-Nterm 070820	1	DW030119_2.7775.7775.3	controllerType=0 controllerNumber=1 scan=7775	22.0799
05302:3	1	R.YC[+57.021]KDINEC[+57.021]ETPGIC[+57.021]M[+15.995]NGR.C	612		C[+57]*3, M[+16]	744.973	3	2232.91	2232.91	0	-4	Specific	520.87	493.92	13.89	7.92	433	>hFBN1-Nterm 070820	1	DW030119_2.6628.6628.3	controllerType=0 controllerNumber=1 scan=6628	19.6582
05370:3	1	R.YC[+57.021]KDINEC[+57.021]ETPGIC[+57.021]M[+15.995]NGR.C	612		C[+57]*3, M[+16]	744.976	3	2232.91	2232.91	0	-0.5	Specific	585.93	553.13	14.71	9.6	433	>hFBN1-Nterm 070820	1	DW030119_2.6691.6691.3	controllerType=0 controllerNumber=1 scan=6691	19.7841
07052:3	1	R.YC[+57.021]KDINEC[+57.021]ETPGIC[+57.021]MN[+0.984]GR.C	612		C[+57]*3, N[+1]	739.973	3	2217.9	2217.9	0	0.5	Specific	707.27	707.27	420.94	12.6	433	>hFBN1-Nterm 070820	1	DW030119_2.8073.8073.3	controllerType=0 controllerNumber=1 scan=8073	22.6857
06910:3	1	R.YC[+57.021]KDINEC[+57.021]ETPGIC[+57.021]MN[+0.984]GR.C	612		C[+57]*3, N[+1]	739.973	3	2217.9	2217.9	0	0.3	Specific	727.25	727.25	416.46	12.6	433	>hFBN1-Nterm 070820	1	DW030119_2.7963.7963.3	controllerType=0 controllerNumber=1 scan=7963	22.4581
07131:3	1	R.YC[+57.021]KDINEC[+57.021]ETPGIC[+57.021]MN[+0.984]GR.C	612		C[+57]*3, N[+1]	739.973	3	2217.9	2217.9	0	0.7	Specific	728.27	728.27	481	12.6	433	>hFBN1-Nterm 070820	1	DW030119_2.8137.8137.3	controllerType=0 controllerNumber=1 scan=8137	22.8167
07196:3	1	R.YC[+57.021]KDINEC[+57.021]ETPGIC[+57.021]MN[+0.984]GR.C	612		C[+57]*3, N[+1]	739.973	3	2217.9	2217.9	0	0.6	Specific	750.34	750.34	417.05	13.6	433	>hFBN1-Nterm 070820	1	DW030119_2.8199.8199.3	controllerType=0 controllerNumber=1 scan=8199	22.9389
05750:3	1	R.YC[+57.021]KDINEC[+57.021]ETPGIC[+57.021]M[+15.995]N[+0.984]GR.C	612		C[+57]*3, M[+16], N[+1]	745.303	3	2233.89	2233.9	0	-1.6	Specific	578.8	578.8	370.07	9.6	433	>hFBN1-Nterm 070820	1	DW030119_2.7010.7010.3	controllerType=0 controllerNumber=1 scan=7010	20.4377
08091:3	1	K.DINEC[+57.021]ETPGIC[+57.021]MNGR.C	615		C[+57]*2	589.248	3	1765.73	1765.73	0	-0.5	Specific	450.64	450.64	450.64	6.27	433	>hFBN1-Nterm 070820	1	DW030119_2.8934.8934.3	controllerType=0 controllerNumber=1 scan=8934	24.4511
08007:3	1	K.DINEC[+57.021]ETPGIC[+57.021]MNGR.C	615		C[+57]*2	589.249	3	1765.73	1765.73	0	0.4	Specific	629.22	576.5	576.5	9.84	433	>hFBN1-Nterm 070820	1	DW030119_2.8861.8861.3	controllerType=0 controllerNumber=1 scan=8861	24.3084
08191:2	1	K.DINEC[+57.021]ETPGIC[+57.021]MNGR.C	615		C[+57]*2	883.364	2	1765.72	1765.73	0	-4.9	Specific	655.53	655.53	655.53	10.65	433	>hFBN1-Nterm 070820	1	DW030119_2.9014.9014.2	controllerType=0 controllerNumber=1 scan=9014	24.6108
08100:2	1	K.DINEC[+57.021]ETPGIC[+57.021]MNGR.C	615		C[+57]*2	883.369	2	1765.73	1765.73	0	0.3	Specific	730.23	693.64	693.64	12.18	433	>hFBN1-Nterm 070820	1	DW030119_2.8941.8941.2	controllerType=0 controllerNumber=1 scan=8941	24.4667
08022:2	1	K.DINEC[+57.021]ETPGIC[+57.021]MNGR.C	615		C[+57]*2	883.369	2	1765.73	1765.73	0	-0.1	Specific	777.16	777.16	777.16	13.18	433	>hFBN1-Nterm 070820	1	DW030119_2.8875.8875.2	controllerType=0 controllerNumber=1 scan=8875	24.3361
07950:2	1	K.DINEC[+57.021]ETPGIC[+57.021]MNGR.C	615		C[+57]*2	883.368	2	1765.73	1765.73	0	-0.4	Specific	784.51	763.41	763.41	13.18	433	>hFBN1-Nterm 070820	1	DW030119_2.8813.8813.2	controllerType=0 controllerNumber=1 scan=8813	24.2135
08466:3	1	K.DINEC[+57.021]ETPGIC[+57.021]MN[+0.984]GR.C	615		C[+57]*2, N[+1]	589.576	3	1766.71	1766.71	0	0.1	Specific	343.07	297.85	290.75	3.21	433	>hFBN1-Nterm 070820	1	DW030119_2.9242.9242.3	controllerType=0 controllerNumber=1 scan=9242	25.091
06290:2	1	K.DINEC[+57.021]ETPGIC[+57.021]M[+15.995]NGR.C	615		C[+57]*2, M[+16]	891.367	2	1781.73	1781.73	0	0.9	Specific	523.18	516.92	14.63	8.02	433	>hFBN1-Nterm 070820	1	DW030119_2.7439.7439.2	controllerType=0 controllerNumber=1 scan=7439	21.358
08383:2	1	K.DINEC[+57.021]ETPGIC[+57.021]MN[+0.984]GR.C	615		C[+57]*2, N[+1]	883.863	2	1766.72	1766.71	0	2.5	Specific	538.23	538.23	71.17	7.1	433	>hFBN1-Nterm 070820	1	DW030119_2.9168.9168.2	controllerType=0 controllerNumber=1 scan=9168	24.937
08676:3	1	K.DINEC[+57.021]ETPGIC[+57.021]MN[+0.984]GR.C	615		C[+57]*2, N[+1]	589.577	3	1766.72	1766.71	0	0.5	Specific	568.46	533.5	524.33	8.84	433	>hFBN1-Nterm 070820	1	DW030119_2.9431.9431.3	controllerType=0 controllerNumber=1 scan=9431	25.4722
06357:2	1	K.DINEC[+57.021]ETPGIC[+57.021]M[+15.995]NGR.C	615		C[+57]*2, M[+16]	891.367	2	1781.73	1781.73	0	1.1	Specific	675.96	660.91	16.39	11.18	433	>hFBN1-Nterm 070820	1	DW030119_2.7493.7493.2	controllerType=0 controllerNumber=1 scan=7493	21.4738
08610:3	1	K.DINEC[+57.021]ETPGIC[+57.021]MN[+0.984]GR.C	615		C[+57]*2, N[+1]	589.576	3	1766.71	1766.71	0	0.3	Specific	683.67	606.53	606.53	10.84	433	>hFBN1-Nterm 070820	1	DW030119_2.9372.9372.3	controllerType=0 controllerNumber=1 scan=9372	25.3508
08795:2	1	K.DINEC[+57.021]ETPGIC[+57.021]MN[+0.984]GR.C	615		C[+57]*2, N[+1]	883.861	2	1766.71	1766.71	0	-0.1	Specific	691.49	691.49	405.97	11.18	433	>hFBN1-Nterm 070820	1	DW030119_2.9531.9531.2	controllerType=0 controllerNumber=1 scan=9531	25.674
08526:2	1	K.DINEC[+57.021]ETPGIC[+57.021]MN[+0.984]GR.C	615		C[+57]*2, N[+1]	883.861	2	1766.71	1766.71	0	-0.3	Specific	704.79	638.58	415.63	12.18	433	>hFBN1-Nterm 070820	1	DW030119_2.9300.9300.2	controllerType=0 controllerNumber=1 scan=9300	25.2057
08658:2	1	K.DINEC[+57.021]ETPGIC[+57.021]MN[+0.984]GR.C	615		C[+57]*2, N[+1]	883.86	2	1766.71	1766.71	0	-0.8	Specific	745.93	745.93	537.98	12.18	433	>hFBN1-Nterm 070820	1	DW030119_2.9414.9414.2	controllerType=0 controllerNumber=1 scan=9414	25.437
08720:2	1	K.DINEC[+57.021]ETPGIC[+57.021]MN[+0.984]GR.C	615		C[+57]*2, N[+1]	883.861	2	1766.71	1766.71	0	-0.2	Specific	750.13	717.96	484.95	13.18	433	>hFBN1-Nterm 070820	1	DW030119_2.9470.9470.2	controllerType=0 controllerNumber=1 scan=9470	25.5515
08595:2	1	K.DINEC[+57.021]ETPGIC[+57.021]MN[+0.984]GR.C	615		C[+57]*2, N[+1]	883.861	2	1766.71	1766.71	0	0	Specific	766.6	764.11	547.21	13.18	433	>hFBN1-Nterm 070820	1	DW030119_2.9359.9359.2	controllerType=0 controllerNumber=1 scan=9359	25.3258
08449:2	1	K.DINEC[+57.021]ETPGIC[+57.021]MN[+0.984]GR.C	615		C[+57]*2, N[+1]	883.861	2	1766.71	1766.71	0	0.5	Specific	768.74	759.55	494.11	13.18	433	>hFBN1-Nterm 070820	1	DW030119_2.9228.9228.2	controllerType=0 controllerNumber=1 scan=9228	25.0632
06918:2	1	K.DINEC[+57.021]ETPGIC[+57.021]M[+15.995]N[+0.984]GR.C	615		C[+57]*2, M[+16], N[+1]	891.858	2	1782.71	1782.71	0	-0.5	Specific	563.74	532	434.96	9.18	433	>hFBN1-Nterm 070820	1	DW030119_2.7969.7969.2	controllerType=0 controllerNumber=1 scan=7969	22.4691
06848:2	1	K.DINEC[+57.021]ETPGIC[+57.021]M[+15.995]N[+0.984]GR.C	615		C[+57]*2, M[+16], N[+1]	891.86	2	1782.71	1782.71	0	1.9	Specific	623	623	435.72	9.26	433	>hFBN1-Nterm 070820	1	DW030119_2.7904.7904.2	controllerType=0 controllerNumber=1 scan=7904	22.3379
07151:2	1	R.C[+57.021][-17.027]VNTDGSYR.C	630		C[-17][+57]	527.717	2	1054.43	1054.43	0	1.2	Specific	476.4	476.4	476.4	6.78	433	>hFBN1-Nterm 070820	1	DW030119_2.8156.8156.2	controllerType=0 controllerNumber=1 scan=8156	22.849
06996:2	1	R.C[+57.021][-17.027]VNTDGSYR.C	630		C[-17][+57]	527.716	2	1054.43	1054.43	0	-0.1	Specific	483.01	483.01	483.01	5.65	433	>hFBN1-Nterm 070820	1	DW030119_2.8032.8032.2	controllerType=0 controllerNumber=1 scan=8032	22.5992
07082:2	1	R.C[+57.021][-17.027]VNTDGSYR.C	630		C[-17][+57]	527.717	2	1054.43	1054.43	0	0.3	Specific	510.67	510.67	510.67	6.82	433	>hFBN1-Nterm 070820	1	DW030119_2.8097.8097.2	controllerType=0 controllerNumber=1 scan=8097	22.7274
06638:2	1	R.C[+57.021][-17.027]VNTDGS[+162.053]YR.C	630	Hex(1)	C[-17][+57], S[+162]	608.743	2	1216.48	1216.48	0	-0.4	Specific	459.28	459.28	53.83	6.78	433	>hFBN1-Nterm 070820	1	DW030119_2.7722.7722.2	controllerType=0 controllerNumber=1 scan=7722	21.9679
06500:2	1	R.C[+57.021][-17.027]VNTDGS[+162.053]YR.C	630	Hex(1)	C[-17][+57], S[+162]	608.743	2	1216.48	1216.48	0	0.5	Specific	492.32	492.32	55.85	6.82	433	>hFBN1-Nterm 070820	1	DW030119_2.7613.7613.2	controllerType=0 controllerNumber=1 scan=7613	21.7338
06565:2	1	R.C[+57.021][-17.027]VNTDGS[+162.053]YR.C	630	Hex(1)	C[-17][+57], S[+162]	608.743	2	1216.48	1216.48	0	0.5	Specific	502.1	502.1	55.74	6.82	433	>hFBN1-Nterm 070820	1	DW030119_2.7665.7665.2	controllerType=0 controllerNumber=1 scan=7665	21.8503
06662:2	1	R.C[+57.021][-17.027]VN[+15.995]TDGS[+162.053]YR.C	630	Hex(1)	C[-17][+57], N[+16], S[+162]	616.74	2	1232.47	1232.47	0	-0.4	Specific	187.9	187.9	4.5	1.93	433	>hFBN1-Nterm 070820	1	DW030119_2.7743.7743.2	controllerType=0 controllerNumber=1 scan=7743	22.0092
20731:2	1	R.C[+57.021]EC[+57.021]FPGLAVGLDGR.V	639		C[+57]*2	775.858	2	1550.71	1550.71	0	0.4	Specific	551.15	551.15	551.15	8.02	433	>hFBN1-Nterm 070820	1	DW030119_2.21306.21306.2	controllerType=0 controllerNumber=1 scan=21306	56.957
11434:3	1	R.C[+57.021]EC[+57.021]FPGLAVGLDGR.V	639		C[+57]*2	517.575	3	1550.71	1550.71	0	1.6	Specific	583.4	583.4	583.4	8.84	433	>hFBN1-Nterm 070820	1	DW030119_2.11772.11772.3	controllerType=0 controllerNumber=1 scan=11772	30.5846
11573:3	1	R.C[+57.021]EC[+57.021]FPGLAVGLDGR.V	639		C[+57]*2	517.575	3	1550.71	1550.71	0	0.3	Specific	587.63	551.95	551.95	8.84	433	>hFBN1-Nterm 070820	1	DW030119_2.11893.11893.3	controllerType=0 controllerNumber=1 scan=11893	30.8372
11496:3	1	R.C[+57.021]EC[+57.021]FPGLAVGLDGR.V	639		C[+57]*2	517.575	3	1550.71	1550.71	0	0.4	Specific	598.94	583.32	583.32	8.84	433	>hFBN1-Nterm 070820	1	DW030119_2.11827.11827.3	controllerType=0 controllerNumber=1 scan=11827	30.6985
11903:2	1	R.C[+57.021]EC[+57.021]FPGLAVGLDGR.V	639		C[+57]*2	775.857	2	1550.71	1550.71	0	-1.4	Specific	688.63	621.67	621.67	11.18	433	>hFBN1-Nterm 070820	1	DW030119_2.12177.12177.2	controllerType=0 controllerNumber=1 scan=12177	31.4352
17179:2	1	R.C[+57.021]EC[+57.021]FPGLAVGLDGR.V	639		C[+57]*2	775.858	2	1550.71	1550.71	0	-0.7	Specific	741.01	703.03	703.03	12.18	433	>hFBN1-Nterm 070820	1	DW030119_2.17359.17359.2	controllerType=0 controllerNumber=1 scan=17359	44.9999
11381:2	1	R.C[+57.021]EC[+57.021]FPGLAVGLDGR.V	639		C[+57]*2	775.856	2	1550.71	1550.71	0	-2.3	Specific	779.08	729.83	729.83	12.65	433	>hFBN1-Nterm 070820	1	DW030119_2.11726.11726.2	controllerType=0 controllerNumber=1 scan=11726	30.4866
11748:2	1	R.C[+57.021]EC[+57.021]FPGLAVGLDGR.V	639		C[+57]*2	775.859	2	1550.71	1550.71	0	0.8	Specific	797.64	724.65	724.65	13.18	433	>hFBN1-Nterm 070820	1	DW030119_2.12046.12046.2	controllerType=0 controllerNumber=1 scan=12046	31.1706
11814:2	1	R.C[+57.021]EC[+57.021]FPGLAVGLDGR.V	639		C[+57]*2	775.859	2	1550.71	1550.71	0	0.5	Specific	798.4	718.43	718.43	13.18	433	>hFBN1-Nterm 070820	1	DW030119_2.12102.12102.2	controllerType=0 controllerNumber=1 scan=12102	31.2893
11567:2	1	R.C[+57.021]EC[+57.021]FPGLAVGLDGR.V	639		C[+57]*2	775.859	2	1550.71	1550.71	0	0.4	Specific	807.89	788.91	788.91	14.18	433	>hFBN1-Nterm 070820	1	DW030119_2.11888.11888.2	controllerType=0 controllerNumber=1 scan=11888	30.83
11631:2	1	R.C[+57.021]EC[+57.021]FPGLAVGLDGR.V	639		C[+57]*2	775.859	2	1550.71	1550.71	0	1	Specific	826.46	826.46	826.46	14.18	433	>hFBN1-Nterm 070820	1	DW030119_2.11943.11943.2	controllerType=0 controllerNumber=1 scan=11943	30.949
11505:2	1	R.C[+57.021]EC[+57.021]FPGLAVGLDGR.V	639		C[+57]*2	775.858	2	1550.71	1550.71	0	0.1	Specific	849.75	830.95	830.95	14.18	433	>hFBN1-Nterm 070820	1	DW030119_2.11833.11833.2	controllerType=0 controllerNumber=1 scan=11833	30.7103
11440:2	1	R.C[+57.021]EC[+57.021]FPGLAVGLDGR.V	639		C[+57]*2	775.858	2	1550.71	1550.71	0	0.1	Specific	874.23	841.24	841.24	15.18	433	>hFBN1-Nterm 070820	1	DW030119_2.11778.11778.2	controllerType=0 controllerNumber=1 scan=11778	30.5995
12694:2	1	R.C[+57.021][-17.027]EC[+57.021]FPGLAVGLDGR.V	639		C[-17][+57]*2	767.345	2	1533.68	1533.68	0	-0.1	Specific	745.1	652.41	652.41	12.18	433	>hFBN1-Nterm 070820	1	DW030119_2.12911.12911.2	controllerType=0 controllerNumber=1 scan=12911	32.6382
12625:2	1	R.C[+57.021][-17.027]EC[+57.021]FPGLAVGLDGR.V	639		C[-17][+57]*2	767.344	2	1533.68	1533.68	0	-0.6	Specific	771.03	771.03	771.03	13.18	433	>hFBN1-Nterm 070820	1	DW030119_2.12847.12847.2	controllerType=0 controllerNumber=1 scan=12847	32.5271
02477:2	1	R.VC[+57.021]VDTHMR.S	653		C[+57]	509.233	2	1017.46	1017.46	0	-0.7	Specific	358.21	358.21	358.21	4.64	433	>hFBN1-Nterm 070820	1	DW030119_2.4219.4219.3	controllerType=0 controllerNumber=1 scan=4219	14.3581
02814:2	1	R.VC[+57.021]VDTHMR.S	653		C[+57]	509.233	2	1017.46	1017.46	0	-1.5	Specific	435.37	435.37	435.37	5.3	433	>hFBN1-Nterm 070820	1	DW030119_2.4508.4508.2	controllerType=0 controllerNumber=1 scan=4508	15.0196
02747:2	1	R.VC[+57.021]VDTHMR.S	653		C[+57]	509.233	2	1017.46	1017.46	0	-1.2	Specific	495.85	466.25	466.25	5.09	433	>hFBN1-Nterm 070820	1	DW030119_2.4453.4453.2	controllerType=0 controllerNumber=1 scan=4453	14.8938
02134:2	1	R.STC[+57.021]YGGYK.R	661		C[+57]	468.199	2	935.391	935.393	0	-2.1	Specific	211.04	211.04	211.04	1.93	433	>hFBN1-Nterm 070820	1	DW030119_2.3872.3872.3	controllerType=0 controllerNumber=1 scan=3872	13.5571
02252:2	1	R.STC[+57.021]YGGYK.R	661		C[+57]	468.199	2	935.391	935.393	0	-2.1	Specific	327.33	327.33	327.33	2.42	433	>hFBN1-Nterm 070820	1	DW030119_2.3981.3981.3	controllerType=0 controllerNumber=1 scan=3981	13.8094
01386:2	1	R.STC[+57.021]YGGYKR.G	661		C[+57]	546.25	2	1091.49	1091.49	0	-0.1	Specific	349.55	330.78	330.78	3.53	433	>hFBN1-Nterm 070820	1	DW030119_2.3166.3166.2	controllerType=0 controllerNumber=1 scan=3166	11.8846
07299:3	1	R.GQC[+57.021]IKPLFGAVTK.S	670		C[+57]	473.599	3	1418.78	1418.78	0	0.4	Specific	424.19	424.19	424.19	7.64	433	>hFBN1-Nterm 070820	1	DW030119_2.8294.8294.3	controllerType=0 controllerNumber=1 scan=8294	23.1359
07236:3	1	R.GQC[+57.021]IKPLFGAVTK.S	670		C[+57]	473.599	3	1418.78	1418.78	0	0.2	Specific	512.16	512.16	512.16	7.81	433	>hFBN1-Nterm 070820	1	DW030119_2.8238.8238.3	controllerType=0 controllerNumber=1 scan=8238	23.0201
07178:3	1	R.GQC[+57.021]IKPLFGAVTK.S	670		C[+57]	473.599	3	1418.78	1418.78	0	-0.4	Specific	526.52	526.52	526.52	8.02	433	>hFBN1-Nterm 070820	1	DW030119_2.8181.8181.3	controllerType=0 controllerNumber=1 scan=8181	22.9035
07119:3	1	R.GQC[+57.021]IKPLFGAVTK.S	670		C[+57]	473.599	3	1418.78	1418.78	0	1.2	Specific	544.24	544.24	544.24	8.02	433	>hFBN1-Nterm 070820	1	DW030119_2.8126.8126.3	controllerType=0 controllerNumber=1 scan=8126	22.7919
06971:3	1	R.GQC[+57.021]IKPLFGAVTK.S	670		C[+57]	473.599	3	1418.78	1418.78	0	0.9	Specific	551.68	551.68	551.68	8.02	433	>hFBN1-Nterm 070820	1	DW030119_2.8011.8011.3	controllerType=0 controllerNumber=1 scan=8011	22.5565
07049:3	1	R.GQC[+57.021]IKPLFGAVTK.S	670		C[+57]	473.599	3	1418.78	1418.78	0	1.2	Specific	552.64	552.64	552.64	8.02	433	>hFBN1-Nterm 070820	1	DW030119_2.8071.8071.3	controllerType=0 controllerNumber=1 scan=8071	22.6833
06998:2	1	R.GQC[+57.021]IKPLFGAVTK.S	670		C[+57]	709.895	2	1418.78	1418.78	0	0.6	Specific	731.67	731.67	731.67	12	433	>hFBN1-Nterm 070820	1	DW030119_2.8034.8034.2	controllerType=0 controllerNumber=1 scan=8034	22.6035
07150:2	1	R.GQC[+57.021]IKPLFGAVTK.S	670		C[+57]	709.895	2	1418.78	1418.78	0	0.6	Specific	746.01	746.01	746.01	12	433	>hFBN1-Nterm 070820	1	DW030119_2.8155.8155.2	controllerType=0 controllerNumber=1 scan=8155	22.8473
07079:2	1	R.GQC[+57.021]IKPLFGAVTK.S	670		C[+57]	709.894	2	1418.78	1418.78	0	-0.5	Specific	783.35	783.35	783.35	13	433	>hFBN1-Nterm 070820	1	DW030119_2.8095.8095.2	controllerType=0 controllerNumber=1 scan=8095	22.7251
12275:4	1	K.SEC[+57.021]C[+57.021]C[+57.021]ASTEYAFGEPC[+57.021]QPC[+57.021]PAQNSAEYQALC[+57.021]SSGPGMTSAGSDINEC[+57.021]ALDPDIC[+57.021]PNGIC[+57.021]ENLR.G	683		C[+57]*9	1759.21	4	7033.83	7033.82	0	1.1	Specific	1087.48	1087.48	19.54	17.16	433	>hFBN1-Nterm 070820	1	DW030119_2.12523.12523.4	controllerType=0 controllerNumber=1 scan=12523	31.986
12264:5	1	K.SEC[+57.021]C[+57.021]C[+57.021]ASTEYAFGEPC[+57.021]QPC[+57.021]PAQNSAEYQALC[+57.021]SSGPGMTSAGSDINEC[+57.021]ALDPDIC[+57.021]PNGIC[+57.021]ENLR.G	683		C[+57]*9	1407.37	5	7032.81	7033.82	-1	-1.8	Specific	1207.71	1207.71	1207.71	19.63	433	>hFBN1-Nterm 070820	1	DW030119_2.12513.12513.5	controllerType=0 controllerNumber=1 scan=12513	31.9707
05022:3	1	K.C[+57.021]IC[+57.021]NSGYEVDSTGK.N	750		C[+57]*2	530.557	3	1589.66	1589.66	0	-0.7	Specific	363.36	363.36	363.36	5.16	433	>hFBN1-Nterm 070820	1	DW030119_2.6394.6394.3	controllerType=0 controllerNumber=1 scan=6394	19.1863
20392:2	1	K.C[+57.021]IC[+57.021]NSGYEVDSTGK.N	750		C[+57]*2	795.332	2	1589.66	1589.66	0	-0.3	Specific	505.89	505.89	505.89	7.81	433	>hFBN1-Nterm 070820	1	DW030119_2.21004.21004.2	controllerType=0 controllerNumber=1 scan=21004	56.2153
16836:2	1	K.C[+57.021]IC[+57.021]NSGYEVDSTGK.N	750		C[+57]*2	795.331	2	1589.65	1589.66	0	-1.3	Specific	570.68	570.68	570.68	9.18	433	>hFBN1-Nterm 070820	1	DW030119_2.17041.17041.2	controllerType=0 controllerNumber=1 scan=17041	44.2383
05642:2	1	K.C[+57.021]IC[+57.021]NSGYEVDSTGK.N	750		C[+57]*2	795.333	2	1589.66	1589.66	0	0.6	Specific	595.11	595.11	595.11	9.18	433	>hFBN1-Nterm 070820	1	DW030119_2.6919.6919.2	controllerType=0 controllerNumber=1 scan=6919	20.2534
05441:2	1	K.C[+57.021]IC[+57.021]NSGYEVDSTGK.N	750		C[+57]*2	795.332	2	1589.66	1589.66	0	0.2	Specific	608.51	575.92	575.92	10.18	433	>hFBN1-Nterm 070820	1	DW030119_2.6752.6752.2	controllerType=0 controllerNumber=1 scan=6752	19.9172
05372:2	1	K.C[+57.021]IC[+57.021]NSGYEVDSTGK.N	750		C[+57]*2	795.332	2	1589.66	1589.66	0	-0.7	Specific	691.03	680.89	680.89	11.18	433	>hFBN1-Nterm 070820	1	DW030119_2.6692.6692.2	controllerType=0 controllerNumber=1 scan=6692	19.7863
05306:2	1	K.C[+57.021]IC[+57.021]NSGYEVDSTGK.N	750		C[+57]*2	795.333	2	1589.66	1589.66	0	0.7	Specific	818.9	818.9	818.9	14.18	433	>hFBN1-Nterm 070820	1	DW030119_2.6633.6633.2	controllerType=0 controllerNumber=1 scan=6633	19.669
05041:2	1	K.C[+57.021]IC[+57.021]NSGYEVDSTGK.N	750		C[+57]*2	795.332	2	1589.66	1589.66	0	-0.4	Specific	821.1	818.76	818.76	14.18	433	>hFBN1-Nterm 070820	1	DW030119_2.6410.6410.2	controllerType=0 controllerNumber=1 scan=6410	19.222
05104:2	1	K.C[+57.021]IC[+57.021]NSGYEVDSTGK.N	750		C[+57]*2	795.332	2	1589.66	1589.66	0	-0.1	Specific	824.38	798.09	798.09	14.18	433	>hFBN1-Nterm 070820	1	DW030119_2.6465.6465.2	controllerType=0 controllerNumber=1 scan=6465	19.3279
05174:2	1	K.C[+57.021]IC[+57.021]NSGYEVDSTGK.N	750		C[+57]*2	795.332	2	1589.66	1589.66	0	0.2	Specific	839.46	839.46	839.46	14.18	433	>hFBN1-Nterm 070820	1	DW030119_2.6520.6520.2	controllerType=0 controllerNumber=1 scan=6520	19.4385
05239:2	1	K.C[+57.021]IC[+57.021]NSGYEVDSTGK.N	750		C[+57]*2	795.332	2	1589.66	1589.66	0	-0.6	Specific	841.34	841.34	841.34	14.18	433	>hFBN1-Nterm 070820	1	DW030119_2.6577.6577.2	controllerType=0 controllerNumber=1 scan=6577	19.5555
04973:2	1	K.C[+57.021]IC[+57.021]NSGYEVDSTGK.N	750		C[+57]*2	795.331	2	1589.66	1589.66	0	-0.9	Specific	885.31	870.38	870.38	15.18	433	>hFBN1-Nterm 070820	1	DW030119_2.6348.6348.2	controllerType=0 controllerNumber=1 scan=6348	19.0923
05440:2	1	K.[+14.016]C[+57.021][-17.027]IC[+57.021]NSGYEVDSTGK.N	750		.[14], C[-17][+57]*2	793.822	2	1586.64	1586.65	0	-5.8	Specific	396.34	396.34	396.34	4.65	433	>hFBN1-Nterm 070820	1	DW030119_2.6752.6752.2	controllerType=0 controllerNumber=1 scan=6752	19.9172
09955:2	1	K.C[+57.021][-17.027]IC[+57.021]NSGYEVDSTGK.N	750		C[-17][+57]*2	786.819	2	1572.63	1572.63	0	0.7	Specific	706.98	675.26	675.26	12.18	433	>hFBN1-Nterm 070820	1	DW030119_2.10507.10507.2	controllerType=0 controllerNumber=1 scan=10507	27.8005
05553:2	1	K.C[+57.021]IC[+57.021]N[+0.984]SGYEVDSTGK.N	750		C[+57]*2, N[+1]	795.824	2	1590.64	1590.64	0	-0.3	Specific	752.01	734.33	734.33	13.18	433	>hFBN1-Nterm 070820	1	DW030119_2.6844.6844.2	controllerType=0 controllerNumber=1 scan=6844	20.1015
09759:2	1	K.C[+57.021][-17.027]IC[+57.021]NSGYEVDSTGK.N	750		C[-17][+57]*2	786.821	2	1572.63	1572.63	0	2.1	Specific	761.3	602.49	602.49	12.26	433	>hFBN1-Nterm 070820	1	DW030119_2.10342.10342.2	controllerType=0 controllerNumber=1 scan=10342	27.431
09882:2	1	K.C[+57.021][-17.027]IC[+57.021]NSGYEVDSTGK.N	750		C[-17][+57]*2	786.82	2	1572.63	1572.63	0	1.5	Specific	799.79	787.82	787.82	13.18	433	>hFBN1-Nterm 070820	1	DW030119_2.10447.10447.2	controllerType=0 controllerNumber=1 scan=10447	27.6686
09822:2	1	K.C[+57.021][-17.027]IC[+57.021]NSGYEVDSTGK.N	750		C[-17][+57]*2	786.82	2	1572.63	1572.63	0	1.5	Specific	806.56	806.56	806.56	14.18	433	>hFBN1-Nterm 070820	1	DW030119_2.10393.10393.2	controllerType=0 controllerNumber=1 scan=10393	27.5479
10779:2	1	K.C[+57.021]IC[+57.021]N[+15.995]S[+162.053]GYEVD[+15.995]STGK.N	750	Hex(1)	C[+57]*2, D[+16], N[+16], S[+162]	892.346	2	1783.69	1783.7	0	-8.1	Specific	175.24	175.24	8.4	1.94	433	>hFBN1-Nterm 070820	1	DW030119_2.11212.11212.2	controllerType=0 controllerNumber=1 scan=11212	29.3532
12138:3	1	K.C[+57.021]IC[+57.021]NSGYEVDSTGKNC[+57.021]VDINEC[+57.021]VLNSLLC[+57.021]DNGQC[+57.021]R.N	750		C[+57]*6	1375.25	3	4123.75	4123.73	0	3	Specific	844.75	818.38	203.86	12.17	433	>hFBN1-Nterm 070820	1	DW030119_2.12392.12392.3	controllerType=0 controllerNumber=1 scan=12392	31.783
12129:4	1	K.C[+57.021]IC[+57.021]NSGYEVDSTGKNC[+57.021]VDINEC[+57.021]VLNSLLC[+57.021]DNGQC[+57.021]R.N	750		C[+57]*6	1031.69	4	4123.73	4123.73	0	-0.7	Specific	931.59	931.59	47.8	14.76	433	>hFBN1-Nterm 070820	1	DW030119_2.12384.12384.4	controllerType=0 controllerNumber=1 scan=12384	31.773
12603:3	1	K.NC[+57.021]VDINEC[+57.021]VLNSLLC[+57.021]DNGQC[+57.021]R.N	764		C[+57]*4	851.7	3	2553.09	2553.09	0	-3.3	Specific	306.66	306.66	306.66	2.09	433	>hFBN1-Nterm 070820	1	DW030119_2.12824.12824.3	controllerType=0 controllerNumber=1 scan=12824	32.4854
12306:2	1	K.NC[+57.021]VDINEC[+57.021]VLNSLLC[+57.021]DNGQC[+57.021]R.N	764		C[+57]*4	1277.05	2	2553.09	2553.09	0	-0.2	Specific	891.06	851.84	851.84	14.63	433	>hFBN1-Nterm 070820	1	DW030119_2.12552.12552.2	controllerType=0 controllerNumber=1 scan=12552	32.0314
12372:3	1	K.NC[+57.021]VDINEC[+57.021]VLNSLLC[+57.021]DN[+0.984]GQC[+57.021]R.N	764		C[+57]*4, N[+1]	852.032	3	2554.08	2554.08	0	0.7	Specific	661.12	661.12	100.66	10.29	433	>hFBN1-Nterm 070820	1	DW030119_2.12614.12614.3	controllerType=0 controllerNumber=1 scan=12614	32.129
05476:2	1	R.N[+15.995]T[+203.079]PGSFVC[+57.021]TC[+57.021]PK.G	785	HexNAc(1)	C[+57]*2, N[+16], T[+203]	793.847	2	1586.69	1586.68	0	3.1	Specific	290.94	261.62	5.3	2.17	433	>hFBN1-Nterm 070820	1	DW030119_2.6778.6778.2	controllerType=0 controllerNumber=1 scan=6778	19.9702
06603:2	1	K.GFIYKPDLK.T	797			540.808	2	1080.61	1080.61	0	0.7	Specific	181.63	176.82	176.82	1.97	433	>hFBN1-Nterm 070820	1	DW030119_2.7695.7695.2	controllerType=0 controllerNumber=1 scan=7695	21.9108
16919:2	1	K.GFIYKPDLK.T	797			540.807	2	1080.61	1080.61	0	-2.1	Specific	249.51	249.51	249.51	3.5	433	>hFBN1-Nterm 070820	1	DW030119_2.17114.17114.2	controllerType=0 controllerNumber=1 scan=17114	44.4113
06912:2	1	K.GFIYKPDLK.T	797			540.808	2	1080.61	1080.61	0	0.1	Specific	300.93	296.29	296.29	2.77	433	>hFBN1-Nterm 070820	1	DW030119_2.7965.7965.3	controllerType=0 controllerNumber=1 scan=7965	22.4605
20473:2	1	K.GFIYKPDLK.T	797			540.808	2	1080.61	1080.61	0	-0.6	Specific	437.66	437.66	437.66	6.47	433	>hFBN1-Nterm 070820	1	DW030119_2.21077.21077.2	controllerType=0 controllerNumber=1 scan=21077	56.3921
06838:2	1	K.GFIYKPDLK.T	797			540.808	2	1080.61	1080.61	0	0	Specific	590.74	410.5	410.5	8.01	433	>hFBN1-Nterm 070820	1	DW030119_2.7896.7896.2	controllerType=0 controllerNumber=1 scan=7896	22.3215
06512:2	1	K.GFIYKPDLK.T	797			540.809	2	1080.61	1080.61	0	1.6	Specific	598.05	365.05	365.05	8.01	433	>hFBN1-Nterm 070820	1	DW030119_2.7623.7623.2	controllerType=0 controllerNumber=1 scan=7623	21.7572
06712:2	1	K.GFIYKPDLK.T	797			540.808	2	1080.61	1080.61	0	0.6	Specific	613.24	418.19	418.19	9.01	433	>hFBN1-Nterm 070820	1	DW030119_2.7785.7785.2	controllerType=0 controllerNumber=1 scan=7785	22.1029
06774:2	1	K.GFIYKPDLK.T	797			540.808	2	1080.61	1080.61	0	0.3	Specific	619.38	376.17	376.17	9.01	433	>hFBN1-Nterm 070820	1	DW030119_2.7840.7840.2	controllerType=0 controllerNumber=1 scan=7840	22.2116
06647:2	1	K.GFIYKPDLK.T	797			540.809	2	1080.61	1080.61	0	1.2	Specific	621.3	405.68	405.68	9.01	433	>hFBN1-Nterm 070820	1	DW030119_2.7730.7730.2	controllerType=0 controllerNumber=1 scan=7730	21.9853
06985:2	1	K.GFIYKPDLK.T	797			540.809	2	1080.61	1080.61	0	1.5	Specific	623.85	422.23	422.23	9.01	433	>hFBN1-Nterm 070820	1	DW030119_2.8023.8023.2	controllerType=0 controllerNumber=1 scan=8023	22.58
06577:2	1	K.GFIYKPDLK.T	797			540.808	2	1080.61	1080.61	0	0.6	Specific	656.74	457.85	457.85	10.01	433	>hFBN1-Nterm 070820	1	DW030119_2.7675.7675.2	controllerType=0 controllerNumber=1 scan=7675	21.8706
07315:3	1	K.TC[+57.021]EDIDEC[+57.021]ESSPC[+57.021]INGVC[+57.021]K.N	806		C[+57]*4	758.296	3	2272.87	2272.88	0	-3.5	Specific	708.53	708.53	708.53	10.76	433	>hFBN1-Nterm 070820	1	DW030119_2.8307.8307.3	controllerType=0 controllerNumber=1 scan=8307	23.1616
07251:3	1	K.TC[+57.021]EDIDEC[+57.021]ESSPC[+57.021]INGVC[+57.021]K.N	806		C[+57]*4	758.297	3	2272.88	2272.88	0	-3.3	Specific	747.22	747.22	747.22	10.76	433	>hFBN1-Nterm 070820	1	DW030119_2.8250.8250.3	controllerType=0 controllerNumber=1 scan=8250	23.0437
07258:3	1	K.TC[+57.021]EDIDEC[+57.021]ES[+162.053]SPC[+57.021]INGVC[+57.021]K.N	806	Hex(1)	C[+57]*4, S[+162]	812.313	3	2434.92	2434.94	0	-5	Specific	746.7	746.7	0	10.76	433	>hFBN1-Nterm 070820	1	DW030119_2.8255.8255.3	controllerType=0 controllerNumber=1 scan=8255	23.0544
07072:3	1	K.TC[+57.021]EDIDEC[+57.021]ES[+162.053]SPC[+57.021]INGVC[+57.021]K.N	806	Hex(1)	C[+57]*4, S[+162]	812.315	3	2434.93	2434.94	0	-2.2	Specific	802.73	802.73	0	12.76	433	>hFBN1-Nterm 070820	1	DW030119_2.8088.8088.3	controllerType=0 controllerNumber=1 scan=8088	22.7129
06955:3	1	K.TC[+57.021]EDIDEC[+57.021]ES[+162.053]SPC[+57.021]INGVC[+57.021]K.N	806	Hex(1)	C[+57]*4, S[+162]	812.316	3	2434.93	2434.94	0	-0.4	Specific	814.02	814.02	0	13.29	433	>hFBN1-Nterm 070820	1	DW030119_2.7998.7998.3	controllerType=0 controllerNumber=1 scan=7998	22.532
07170:3	1	K.TC[+57.021]EDIDEC[+57.021]ES[+162.053]SPC[+57.021]INGVC[+57.021]K.N	806	Hex(1)	C[+57]*4, S[+162]	812.315	3	2434.93	2434.94	0	-2.3	Specific	839.27	839.27	0	12.76	433	>hFBN1-Nterm 070820	1	DW030119_2.8173.8173.3	controllerType=0 controllerNumber=1 scan=8173	22.8843
07149:2	1	K.TC[+57.021]EDIDEC[+57.021]ES[+162.053]SPC[+57.021]INGVC[+57.021]K.N	806	Hex(1)	C[+57]*4, S[+162]	1217.97	2	2434.93	2434.94	0	-1.5	Specific	1015.09	1015.09	0	17.63	433	>hFBN1-Nterm 070820	1	DW030119_2.8154.8154.2	controllerType=0 controllerNumber=1 scan=8154	22.8457
07074:2	1	K.TC[+57.021]EDIDEC[+57.021]ES[+162.053]SPC[+57.021]INGVC[+57.021]K.N	806	Hex(1)	C[+57]*4, S[+162]	1217.97	2	2434.93	2434.94	0	-2	Specific	1047.82	1047.82	0	17.1	433	>hFBN1-Nterm 070820	1	DW030119_2.8090.8090.2	controllerType=0 controllerNumber=1 scan=8090	22.7153
07127:3	1	K.TC[+57.021]EDID[+15.995]EC[+57.021]ESS[+203.079]PC[+57.021]INGVC[+57.021]K.N	806	HexNAc(1)	C[+57]*4, D[+16], S[+203]	831.322	3	2491.95	2491.96	0	-1.8	Specific	375.9	375.9	0	5.93	433	>hFBN1-Nterm 070820	1	DW030119_2.8132.8132.3	controllerType=0 controllerNumber=1 scan=8132	22.804
07324:3	1	K.TC[+57.021]EDIDEC[+57.021]ESS[+162.053]PC[+57.021]IN[+0.984]GVC[+57.021]K.N	806	Hex(1)	C[+57]*4, N[+1], S[+162]	812.645	3	2435.92	2435.92	0	0.9	Specific	785.72	785.72	0	12.29	433	>hFBN1-Nterm 070820	1	DW030119_2.8315.8315.3	controllerType=0 controllerNumber=1 scan=8315	23.1783
07471:3	1	K.TC[+57.021]EDIDEC[+57.021]ESS[+162.053]PC[+57.021]IN[+0.984]GVC[+57.021]K.N	806	Hex(1)	C[+57]*4, N[+1], S[+162]	812.645	3	2435.92	2435.92	0	0.5	Specific	810.96	810.96	0	13.29	433	>hFBN1-Nterm 070820	1	DW030119_2.8436.8436.3	controllerType=0 controllerNumber=1 scan=8436	23.4361
07395:3	1	K.TC[+57.021]EDIDEC[+57.021]ES[+162.053]SPC[+57.021]IN[+0.984]GVC[+57.021]K.N	806	Hex(1)	C[+57]*4, N[+1], S[+162]	812.644	3	2435.92	2435.92	0	-0.7	Specific	834.89	834.89	0	13.29	433	>hFBN1-Nterm 070820	1	DW030119_2.8375.8375.3	controllerType=0 controllerNumber=1 scan=8375	23.3068
07371:2	1	K.TC[+57.021]EDIDEC[+57.021]ESS[+162.053]PC[+57.021]IN[+0.984]GVC[+57.021]K.N	806	Hex(1)	C[+57]*4, N[+1], S[+162]	1218.47	2	2435.93	2435.92	0	3	Specific	921.24	921.24	0	14.7	433	>hFBN1-Nterm 070820	1	DW030119_2.8355.8355.2	controllerType=0 controllerNumber=1 scan=8355	23.2628
07440:2	1	K.TC[+57.021]EDIDEC[+57.021]ES[+162.053]SPC[+57.021]IN[+0.984]GVC[+57.021]K.N	806	Hex(1)	C[+57]*4, N[+1], S[+162]	1218.46	2	2435.92	2435.92	0	-0.2	Specific	928.41	928.41	0	15.63	433	>hFBN1-Nterm 070820	1	DW030119_2.8414.8414.2	controllerType=0 controllerNumber=1 scan=8414	23.3871
07744:2	1	K.TIC[+57.021]IETIK.G	845		C[+57]	489.271	2	977.535	977.534	0	1.4	Specific	264.84	34.34	34.34	1.93	433	>hFBN1-Nterm 070820	1	DW030119_2.8649.8649.3	controllerType=0 controllerNumber=1 scan=8649	23.8812
07701:2	1	K.TIC[+57.021]IETIK.G	845		C[+57]	489.27	2	977.533	977.534	0	-1.1	Specific	322.96	57.43	57.43	2.08	433	>hFBN1-Nterm 070820	1	DW030119_2.8618.8618.2	controllerType=0 controllerNumber=1 scan=8618	23.8164
07393:2	1	K.TIC[+57.021]IETIK.G	845		C[+57]	489.27	2	977.533	977.534	0	-0.3	Specific	451.76	100.27	100.27	3.9	433	>hFBN1-Nterm 070820	1	DW030119_2.8373.8373.2	controllerType=0 controllerNumber=1 scan=8373	23.3033
20503:2	1	K.TIC[+57.021]IETIK.G	845		C[+57]	489.27	2	977.533	977.534	0	-1.1	Specific	459.44	108.59	108.59	3.9	433	>hFBN1-Nterm 070820	1	DW030119_2.21104.21104.2	controllerType=0 controllerNumber=1 scan=21104	56.4569
07078:2	1	K.TIC[+57.021]IETIK.G	845		C[+57]	489.271	2	977.534	977.534	0	0.2	Specific	502.04	105.58	105.58	3.94	433	>hFBN1-Nterm 070820	1	DW030119_2.8094.8094.2	controllerType=0 controllerNumber=1 scan=8094	22.7239
07278:2	1	K.TIC[+57.021]IETIK.G	845		C[+57]	489.27	2	977.532	977.534	0	-1.7	Specific	508.82	112.74	112.74	2.83	433	>hFBN1-Nterm 070820	1	DW030119_2.8275.8275.2	controllerType=0 controllerNumber=1 scan=8275	23.097
07148:2	1	K.TIC[+57.021]IETIK.G	845		C[+57]	489.271	2	977.535	977.534	0	1.4	Specific	519.13	97.27	97.27	2.83	433	>hFBN1-Nterm 070820	1	DW030119_2.8153.8153.2	controllerType=0 controllerNumber=1 scan=8153	22.8435
06873:2	1	K.TIC[+57.021]IETIK.G	845		C[+57]	489.271	2	977.535	977.534	0	1	Specific	523.03	112.7	112.7	4.15	433	>hFBN1-Nterm 070820	1	DW030119_2.7928.7928.2	controllerType=0 controllerNumber=1 scan=7928	22.3885
16945:2	1	K.TIC[+57.021]IETIK.G	845		C[+57]	489.27	2	977.533	977.534	0	-0.7	Specific	524.62	114.04	114.04	4.15	433	>hFBN1-Nterm 070820	1	DW030119_2.17136.17136.2	controllerType=0 controllerNumber=1 scan=17136	44.4631
07004:2	1	K.TIC[+57.021]IETIK.G	845		C[+57]	489.271	2	977.534	977.534	0	0.1	Specific	525.91	93.68	93.68	4.15	433	>hFBN1-Nterm 070820	1	DW030119_2.8039.8039.2	controllerType=0 controllerNumber=1 scan=8039	22.6152
07214:2	1	K.TIC[+57.021]IETIK.G	845		C[+57]	489.27	2	977.533	977.534	0	-0.4	Specific	536	100.9	100.9	3.02	433	>hFBN1-Nterm 070820	1	DW030119_2.8218.8218.2	controllerType=0 controllerNumber=1 scan=8218	22.9776
06812:2	1	K.TIC[+57.021]IETIK.G	845		C[+57]	489.271	2	977.534	977.534	0	0.6	Specific	543	102.37	102.37	4.15	433	>hFBN1-Nterm 070820	1	DW030119_2.7873.7873.2	controllerType=0 controllerNumber=1 scan=7873	22.2783
06937:2	1	K.TIC[+57.021]IETIK.G	845		C[+57]	489.271	2	977.534	977.534	0	0.2	Specific	545.45	129.39	129.39	4.33	433	>hFBN1-Nterm 070820	1	DW030119_2.7983.7983.2	controllerType=0 controllerNumber=1 scan=7983	22.5009
06744:2	1	K.TIC[+57.021]IETIK.G	845		C[+57]	489.271	2	977.534	977.534	0	0.2	Specific	553.95	92.15	92.15	3.02	433	>hFBN1-Nterm 070820	1	DW030119_2.7816.7816.2	controllerType=0 controllerNumber=1 scan=7816	22.1589
20566:2	1	K.GTC[+57.021]WQTVIDGR.C	853		C[+57]	646.806	2	1292.6	1292.61	0	-0.9	Specific	317.9	317.9	317.9	4.43	433	>hFBN1-Nterm 070820	1	DW030119_2.21163.21163.2	controllerType=0 controllerNumber=1 scan=21163	56.6003
17024:2	1	K.GTC[+57.021]WQTVIDGR.C	853		C[+57]	646.806	2	1292.6	1292.61	0	-0.2	Specific	489.91	489.91	489.91	6.82	433	>hFBN1-Nterm 070820	1	DW030119_2.17210.17210.2	controllerType=0 controllerNumber=1 scan=17210	44.6376
10008:2	1	K.GTC[+57.021]WQTVIDGR.C	853		C[+57]	646.807	2	1292.61	1292.61	0	0.5	Specific	506.51	506.51	506.51	6.82	433	>hFBN1-Nterm 070820	1	DW030119_2.10554.10554.2	controllerType=0 controllerNumber=1 scan=10554	27.9033
10111:2	1	K.GTC[+57.021]WQTVIDGR.C	853		C[+57]	646.808	2	1292.61	1292.61	0	2.1	Specific	526.1	526.1	526.1	6.11	433	>hFBN1-Nterm 070820	1	DW030119_2.10643.10643.2	controllerType=0 controllerNumber=1 scan=10643	28.0996
09627:2	1	K.GTC[+57.021]WQTVIDGR.C	853		C[+57]	646.807	2	1292.61	1292.61	0	1	Specific	538.85	519.36	519.36	7.03	433	>hFBN1-Nterm 070820	1	DW030119_2.10240.10240.2	controllerType=0 controllerNumber=1 scan=10240	27.1976
09613:2	1	K.GTC[+57.021]WQTVIDGR.C	853		C[+57]	646.807	2	1292.61	1292.61	0	0.5	Specific	549.04	530.6	530.6	7.03	433	>hFBN1-Nterm 070820	1	DW030119_2.10231.10231.2	controllerType=0 controllerNumber=1 scan=10231	27.1758
09761:2	1	K.GTC[+57.021]WQTVIDGR.C	853		C[+57]	646.807	2	1292.61	1292.61	0	1.9	Specific	580.1	575.43	575.43	8.19	433	>hFBN1-Nterm 070820	1	DW030119_2.10344.10344.2	controllerType=0 controllerNumber=1 scan=10344	27.4353
09826:2	1	K.GTC[+57.021]WQTVIDGR.C	853		C[+57]	646.807	2	1292.61	1292.61	0	1.2	Specific	597.86	575.97	575.97	8.19	433	>hFBN1-Nterm 070820	1	DW030119_2.10397.10397.2	controllerType=0 controllerNumber=1 scan=10397	27.5563
09687:2	1	K.GTC[+57.021]WQTVIDGR.C	853		C[+57]	646.807	2	1292.61	1292.61	0	0.4	Specific	663.73	646.44	646.44	10.19	433	>hFBN1-Nterm 070820	1	DW030119_2.10288.10288.2	controllerType=0 controllerNumber=1 scan=10288	27.3064
09547:2	1	K.GTC[+57.021]WQTVIDGR.C	853		C[+57]	646.807	2	1292.61	1292.61	0	0.5	Specific	686.04	641.21	641.21	10.19	433	>hFBN1-Nterm 070820	1	DW030119_2.10174.10174.2	controllerType=0 controllerNumber=1 scan=10174	27.0495
09477:2	1	K.GTC[+57.021]WQTVIDGR.C	853		C[+57]	646.807	2	1292.61	1292.61	0	0.8	Specific	711.81	700.42	700.42	11.19	433	>hFBN1-Nterm 070820	1	DW030119_2.10118.10118.2	controllerType=0 controllerNumber=1 scan=10118	26.9277
09417:2	1	K.GTC[+57.021]WQTVIDGR.C	853		C[+57]	646.806	2	1292.61	1292.61	0	0.2	Specific	717.93	716.92	716.92	11.19	433	>hFBN1-Nterm 070820	1	DW030119_2.10064.10064.2	controllerType=0 controllerNumber=1 scan=10064	26.8116
09214:2	1	K.GTC[+57.021]WQTVIDGR.C	853		C[+57]	646.807	2	1292.61	1292.61	0	0.6	Specific	736.94	728.97	728.97	11.19	433	>hFBN1-Nterm 070820	1	DW030119_2.9897.9897.2	controllerType=0 controllerNumber=1 scan=9897	26.4422
09351:2	1	K.GTC[+57.021]WQTVIDGR.C	853		C[+57]	646.806	2	1292.6	1292.61	0	-0.2	Specific	740.53	740.53	740.53	11.19	433	>hFBN1-Nterm 070820	1	DW030119_2.10007.10007.2	controllerType=0 controllerNumber=1 scan=10007	26.6872
09284:2	1	K.GTC[+57.021]WQTVIDGR.C	853		C[+57]	646.807	2	1292.61	1292.61	0	0.6	Specific	750.18	750.18	750.18	12.19	433	>hFBN1-Nterm 070820	1	DW030119_2.9952.9952.2	controllerType=0 controllerNumber=1 scan=9952	26.5639
09030:2	1	K.GTC[+57.021]WQTVIDGR.C	853		C[+57]	646.806	2	1292.6	1292.61	0	-0.3	Specific	752.39	693.64	693.64	12.19	433	>hFBN1-Nterm 070820	1	DW030119_2.9735.9735.2	controllerType=0 controllerNumber=1 scan=9735	26.0895
09151:2	1	K.GTC[+57.021]WQTVIDGR.C	853		C[+57]	646.808	2	1292.61	1292.61	0	2.2	Specific	763.48	763.48	763.48	11.27	433	>hFBN1-Nterm 070820	1	DW030119_2.9842.9842.2	controllerType=0 controllerNumber=1 scan=9842	26.3202
09088:2	1	K.GTC[+57.021]WQTVIDGR.C	853		C[+57]	646.808	2	1292.61	1292.61	0	2.2	Specific	767.12	767.12	767.12	11.27	433	>hFBN1-Nterm 070820	1	DW030119_2.9787.9787.2	controllerType=0 controllerNumber=1 scan=9787	26.2004
07203:2	1	R.C[+57.021]EININGATLK.S	864		C[+57]	616.818	2	1232.63	1232.63	0	-0.5	Specific	95.71	95.71	95.71	1.91	433	>hFBN1-Nterm 070820	1	DW030119_2.8207.8207.2	controllerType=0 controllerNumber=1 scan=8207	22.9557
07433:2	1	R.C[+57.021]EININGATLK.S	864		C[+57]	616.819	2	1232.63	1232.63	0	0.2	Specific	368.37	368.37	368.37	5.19	433	>hFBN1-Nterm 070820	1	DW030119_2.8408.8408.2	controllerType=0 controllerNumber=1 scan=8408	23.3722
20513:2	1	R.C[+57.021]EININGATLK.S	864		C[+57]	616.82	2	1232.63	1232.63	0	1.7	Specific	434.39	434.39	434.39	6.65	433	>hFBN1-Nterm 070820	1	DW030119_2.21112.21112.2	controllerType=0 controllerNumber=1 scan=21112	56.4757
07723:2	1	R.C[+57.021]EININGATLK.S	864		C[+57]	616.819	2	1232.63	1232.63	0	-0.3	Specific	646.28	646.28	646.28	9.19	433	>hFBN1-Nterm 070820	1	DW030119_2.8633.8633.2	controllerType=0 controllerNumber=1 scan=8633	23.8496
16957:2	1	R.C[+57.021]EININGATLK.S	864		C[+57]	616.818	2	1232.63	1232.63	0	-1.5	Specific	648.91	648.91	648.91	9.19	433	>hFBN1-Nterm 070820	1	DW030119_2.17146.17146.2	controllerType=0 controllerNumber=1 scan=17146	44.4867
07780:2	1	R.C[+57.021]EININGATLK.S	864		C[+57]	616.819	2	1232.63	1232.63	0	0.1	Specific	652.64	652.64	652.64	10.19	433	>hFBN1-Nterm 070820	1	DW030119_2.8678.8678.2	controllerType=0 controllerNumber=1 scan=8678	23.9452
07647:2	1	R.C[+57.021]EININGATLK.S	864		C[+57]	616.819	2	1232.63	1232.63	0	0.6	Specific	718.18	718.18	718.18	11.19	433	>hFBN1-Nterm 070820	1	DW030119_2.8577.8577.2	controllerType=0 controllerNumber=1 scan=8577	23.7285
07508:2	1	R.C[+57.021]EININGATLK.S	864		C[+57]	616.819	2	1232.63	1232.63	0	-0.2	Specific	801.83	801.83	801.83	13.19	433	>hFBN1-Nterm 070820	1	DW030119_2.8467.8467.2	controllerType=0 controllerNumber=1 scan=8467	23.4984
07579:2	1	R.C[+57.021]EININGATLK.S	864		C[+57]	616.819	2	1232.63	1232.63	0	0.6	Specific	824.22	824.22	824.22	13.19	433	>hFBN1-Nterm 070820	1	DW030119_2.8522.8522.2	controllerType=0 controllerNumber=1 scan=8522	23.6125
09081:2	1	R.C[+57.021][-17.027]EININGATLK.S	864		C[-17][+57]	608.306	2	1215.6	1215.6	0	0.1	Specific	213.17	213.17	213.17	1.93	433	>hFBN1-Nterm 070820	1	DW030119_2.9780.9780.2	controllerType=0 controllerNumber=1 scan=9780	26.1839
11757:2	1	R.C[+57.021][-17.027]EININGATLK.S	864		C[-17][+57]	608.309	2	1215.61	1215.6	0	5.2	Specific	534.76	534.76	534.76	6.11	433	>hFBN1-Nterm 070820	1	DW030119_2.12054.12054.2	controllerType=0 controllerNumber=1 scan=12054	31.1894
11576:2	1	R.C[+57.021][-17.027]EININGATLK.S	864		C[-17][+57]	608.306	2	1215.6	1215.6	0	0.8	Specific	539.25	539.25	539.25	7.03	433	>hFBN1-Nterm 070820	1	DW030119_2.11895.11895.2	controllerType=0 controllerNumber=1 scan=11895	30.8415
11693:2	1	R.C[+57.021][-17.027]EININGATLK.S	864		C[-17][+57]	608.306	2	1215.6	1215.6	0	0.7	Specific	581.13	581.13	581.13	8.19	433	>hFBN1-Nterm 070820	1	DW030119_2.11998.11998.2	controllerType=0 controllerNumber=1 scan=11998	31.0691
11633:2	1	R.C[+57.021][-17.027]EININGATLK.S	864		C[-17][+57]	608.306	2	1215.61	1215.6	0	1.2	Specific	611.57	611.57	611.57	9.19	433	>hFBN1-Nterm 070820	1	DW030119_2.11945.11945.2	controllerType=0 controllerNumber=1 scan=11945	30.9514
07995:2	1	R.C[+57.021]EININ[+0.984]GATLK.S	864		C[+57], N[+1]	617.31	2	1233.61	1233.61	0	-0.8	Specific	708.24	708.24	143.65	11.19	433	>hFBN1-Nterm 070820	1	DW030119_2.8852.8852.2	controllerType=0 controllerNumber=1 scan=8852	24.2951
07781:2	1	R.C[+57.021]EININ[+0.984]GATLK.S	864		C[+57], N[+1]	617.309	2	1233.61	1233.61	0	-2.4	Specific	728.87	728.87	139.65	10.66	433	>hFBN1-Nterm 070820	1	DW030119_2.8678.8678.2	controllerType=0 controllerNumber=1 scan=8678	23.9452
08076:2	1	R.C[+57.021]EININ[+0.984]GATLK.S	864		C[+57], N[+1]	617.31	2	1233.61	1233.61	0	-0.7	Specific	732.55	732.55	152.71	11.19	433	>hFBN1-Nterm 070820	1	DW030119_2.8923.8923.2	controllerType=0 controllerNumber=1 scan=8923	24.4281
07915:2	1	R.C[+57.021]EININ[+0.984]GATLK.S	864		C[+57], N[+1]	617.311	2	1233.61	1233.61	0	-0.5	Specific	740.14	740.14	226.68	11.19	433	>hFBN1-Nterm 070820	1	DW030119_2.8787.8787.2	controllerType=0 controllerNumber=1 scan=8787	24.1666
08238:2	1	R.C[+57.021]EININ[+0.984]GATLK.S	864		C[+57], N[+1]	617.311	2	1233.61	1233.61	0	-0.1	Specific	743.48	743.48	210.56	11.19	433	>hFBN1-Nterm 070820	1	DW030119_2.9051.9051.2	controllerType=0 controllerNumber=1 scan=9051	24.6871
08163:2	1	R.C[+57.021]EININ[+0.984]GATLK.S	864		C[+57], N[+1]	617.311	2	1233.61	1233.61	0	-0.3	Specific	750.78	750.78	133.74	12.19	433	>hFBN1-Nterm 070820	1	DW030119_2.8990.8990.2	controllerType=0 controllerNumber=1 scan=8990	24.5586
08307:2	1	R.C[+57.021]EININ[+0.984]GATLK.S	864		C[+57], N[+1]	617.311	2	1233.61	1233.61	0	0.1	Specific	752.96	752.96	200.71	12.19	433	>hFBN1-Nterm 070820	1	DW030119_2.9105.9105.2	controllerType=0 controllerNumber=1 scan=9105	24.8039
08373:2	1	R.C[+57.021]EININ[+0.984]GATLK.S	864		C[+57], N[+1]	617.311	2	1233.62	1233.61	0	0.8	Specific	763.45	763.45	146.06	12.19	433	>hFBN1-Nterm 070820	1	DW030119_2.9161.9161.2	controllerType=0 controllerNumber=1 scan=9161	24.9228
07848:2	1	R.C[+57.021]EININ[+0.984]GATLK.S	864		C[+57], N[+1]	617.311	2	1233.61	1233.61	0	0.1	Specific	769.86	769.86	233.11	12.19	433	>hFBN1-Nterm 070820	1	DW030119_2.8731.8731.2	controllerType=0 controllerNumber=1 scan=8731	24.0556
11842:2	1	R.C[+57.021][-17.027]EININ[+0.984]GATLK.S	864		C[-17][+57], N[+1]	608.797	2	1216.59	1216.59	0	-0.2	Specific	550.69	550.69	182.88	7.03	433	>hFBN1-Nterm 070820	1	DW030119_2.12125.12125.2	controllerType=0 controllerNumber=1 scan=12125	31.3394
17193:3	1	K.SQC[+57.021]C[+57.021]SSLGAAWGSPC[+57.021]TLC[+57.021]QVDPIC[+57.021]GK.G	875		C[+57]*5	967.079	3	2899.22	2899.23	0	-2.3	Specific	622.77	622.77	622.77	9	433	>hFBN1-Nterm 070820	1	DW030119_2.17372.17372.3	controllerType=0 controllerNumber=1 scan=17372	45.0299
20744:3	1	K.SQC[+57.021]C[+57.021]SSLGAAWGSPC[+57.021]TLC[+57.021]QVDPIC[+57.021]GK.G	875		C[+57]*5	967.083	3	2899.24	2899.23	0	1.8	Specific	648.36	648.36	648.36	8.6	433	>hFBN1-Nterm 070820	1	DW030119_2.21319.21319.3	controllerType=0 controllerNumber=1 scan=21319	56.9887
12064:3	1	K.SQC[+57.021]C[+57.021]SSLGAAWGSPC[+57.021]TLC[+57.021]QVDPIC[+57.021]GK.G	875		C[+57]*5	967.081	3	2899.23	2899.23	0	-0.7	Specific	1036.63	938.86	938.86	17.52	433	>hFBN1-Nterm 070820	1	DW030119_2.12325.12325.3	controllerType=0 controllerNumber=1 scan=12325	31.6761
11976:3	1	K.SQC[+57.021]C[+57.021]SSLGAAWGSPC[+57.021]TLC[+57.021]QVDPIC[+57.021]GK.G	875		C[+57]*5	967.082	3	2899.23	2899.23	0	0.5	Specific	1046.01	987.62	987.62	17.52	433	>hFBN1-Nterm 070820	1	DW030119_2.12242.12242.3	controllerType=0 controllerNumber=1 scan=12242	31.545
20525:3	1	R.IKGTQC[+57.021]EDIDEC[+57.021]EVFPGVC[+57.021]K.N	905		C[+57]*3	795.357	3	2384.06	2384.06	0	-0.3	Specific	330.91	330.91	330.91	5.68	433	>hFBN1-Nterm 070820	1	DW030119_2.21123.21123.3	controllerType=0 controllerNumber=1 scan=21123	56.5008
11650:3	1	R.IKGTQC[+57.021]EDIDEC[+57.021]EVFPGVC[+57.021]K.N	905		C[+57]*3	795.357	3	2384.06	2384.06	0	0	Specific	426.73	426.73	426.73	5.96	433	>hFBN1-Nterm 070820	1	DW030119_2.11961.11961.3	controllerType=0 controllerNumber=1 scan=11961	30.9863
09877:3	1	R.IKGTQC[+57.021]EDIDEC[+57.021]EVFPGVC[+57.021]K.N	905		C[+57]*3	795.357	3	2384.06	2384.06	0	-0.4	Specific	526.16	526.16	526.16	7.89	433	>hFBN1-Nterm 070820	1	DW030119_2.10442.10442.3	controllerType=0 controllerNumber=1 scan=10442	27.6558
09771:3	1	R.IKGTQC[+57.021]EDIDEC[+57.021]EVFPGVC[+57.021]K.N	905		C[+57]*3	795.357	3	2384.06	2384.06	0	-0.2	Specific	573.09	573.09	573.09	9.05	433	>hFBN1-Nterm 070820	1	DW030119_2.10353.10353.3	controllerType=0 controllerNumber=1 scan=10353	27.4565
09526:3	1	R.IKGTQC[+57.021]EDIDEC[+57.021]EVFPGVC[+57.021]K.N	905		C[+57]*3	795.357	3	2384.06	2384.06	0	0.6	Specific	591.29	591.29	591.29	9.05	433	>hFBN1-Nterm 070820	1	DW030119_2.10157.10157.3	controllerType=0 controllerNumber=1 scan=10157	27.0133
09693:3	1	R.IKGTQC[+57.021]EDIDEC[+57.021]EVFPGVC[+57.021]K.N	905		C[+57]*3	795.358	3	2384.06	2384.06	0	0.6	Specific	601.69	601.69	601.69	10.05	433	>hFBN1-Nterm 070820	1	DW030119_2.10291.10291.3	controllerType=0 controllerNumber=1 scan=10291	27.3128
09459:3	1	R.IKGTQC[+57.021]EDIDEC[+57.021]EVFPGVC[+57.021]K.N	905		C[+57]*3	795.359	3	2384.06	2384.06	0	2.1	Specific	638.78	638.78	638.78	9.12	433	>hFBN1-Nterm 070820	1	DW030119_2.10102.10102.3	controllerType=0 controllerNumber=1 scan=10102	26.8921
09158:3	1	R.IKGTQC[+57.021]EDIDEC[+57.021]EVFPGVC[+57.021]K.N	905		C[+57]*3	795.357	3	2384.06	2384.06	0	0.2	Specific	673.48	673.48	673.48	11.05	433	>hFBN1-Nterm 070820	1	DW030119_2.9848.9848.3	controllerType=0 controllerNumber=1 scan=9848	26.3298
16969:3	1	R.IKGTQC[+57.021]EDIDEC[+57.021]EVFPGVC[+57.021]K.N	905		C[+57]*3	795.356	3	2384.05	2384.06	0	-1.1	Specific	676.27	676.27	676.27	11.05	433	>hFBN1-Nterm 070820	1	DW030119_2.17157.17157.3	controllerType=0 controllerNumber=1 scan=17157	44.5128
08964:3	1	R.IKGTQC[+57.021]EDIDEC[+57.021]EVFPGVC[+57.021]K.N	905		C[+57]*3	795.356	3	2384.05	2384.06	0	-0.7	Specific	692.39	692.39	692.39	11.05	433	>hFBN1-Nterm 070820	1	DW030119_2.9679.9679.3	controllerType=0 controllerNumber=1 scan=9679	25.9746
09388:3	1	R.IKGTQC[+57.021]EDIDEC[+57.021]EVFPGVC[+57.021]K.N	905		C[+57]*3	795.358	3	2384.06	2384.06	0	1	Specific	702.65	702.65	702.65	12.05	433	>hFBN1-Nterm 070820	1	DW030119_2.10037.10037.3	controllerType=0 controllerNumber=1 scan=10037	26.7537
09292:3	1	R.IKGTQC[+57.021]EDIDEC[+57.021]EVFPGVC[+57.021]K.N	905		C[+57]*3	795.359	3	2384.06	2384.06	0	2.5	Specific	712.31	712.31	712.31	11.12	433	>hFBN1-Nterm 070820	1	DW030119_2.9957.9957.3	controllerType=0 controllerNumber=1 scan=9957	26.5748
09093:3	1	R.IKGTQC[+57.021]EDIDEC[+57.021]EVFPGVC[+57.021]K.N	905		C[+57]*3	795.359	3	2384.06	2384.06	0	2.6	Specific	721.32	721.32	721.32	11.12	433	>hFBN1-Nterm 070820	1	DW030119_2.9792.9792.3	controllerType=0 controllerNumber=1 scan=9792	26.2086
08642:3	1	R.IKGTQC[+57.021]EDIDEC[+57.021]EVFPGVC[+57.021]K.N	905		C[+57]*3	795.357	3	2384.06	2384.06	0	-0.1	Specific	725.62	725.62	725.62	12.05	433	>hFBN1-Nterm 070820	1	DW030119_2.9402.9402.3	controllerType=0 controllerNumber=1 scan=9402	25.4138
08707:3	1	R.IKGTQC[+57.021]EDIDEC[+57.021]EVFPGVC[+57.021]K.N	905		C[+57]*3	795.357	3	2384.06	2384.06	0	-0.5	Specific	742.76	742.76	742.76	12.05	433	>hFBN1-Nterm 070820	1	DW030119_2.9457.9457.3	controllerType=0 controllerNumber=1 scan=9457	25.5269
09218:3	1	R.IKGTQC[+57.021]EDIDEC[+57.021]EVFPGVC[+57.021]K.N	905		C[+57]*3	795.357	3	2384.06	2384.06	0	-0.6	Specific	746.36	746.36	746.36	12.05	433	>hFBN1-Nterm 070820	1	DW030119_2.9901.9901.3	controllerType=0 controllerNumber=1 scan=9901	26.4498
09027:3	1	R.IKGTQC[+57.021]EDIDEC[+57.021]EVFPGVC[+57.021]K.N	905		C[+57]*3	795.357	3	2384.06	2384.06	0	-0.4	Specific	751.35	751.35	751.35	13.05	433	>hFBN1-Nterm 070820	1	DW030119_2.9733.9733.3	controllerType=0 controllerNumber=1 scan=9733	26.0862
08582:3	1	R.IKGTQC[+57.021]EDIDEC[+57.021]EVFPGVC[+57.021]K.N	905		C[+57]*3	795.357	3	2384.06	2384.06	0	-0.2	Specific	757.69	757.69	757.69	13.05	433	>hFBN1-Nterm 070820	1	DW030119_2.9347.9347.3	controllerType=0 controllerNumber=1 scan=9347	25.3029
08508:3	1	R.IKGTQC[+57.021]EDIDEC[+57.021]EVFPGVC[+57.021]K.N	905		C[+57]*3	795.357	3	2384.06	2384.06	0	0.4	Specific	786.25	786.25	786.25	13.05	433	>hFBN1-Nterm 070820	1	DW030119_2.9284.9284.3	controllerType=0 controllerNumber=1 scan=9284	25.1749
08773:3	1	R.IKGTQC[+57.021]EDIDEC[+57.021]EVFPGVC[+57.021]K.N	905		C[+57]*3	795.357	3	2384.06	2384.06	0	0.2	Specific	825.57	825.57	825.57	14.05	433	>hFBN1-Nterm 070820	1	DW030119_2.9512.9512.3	controllerType=0 controllerNumber=1 scan=9512	25.639
09652:4	1	R.IKGTQC[+57.021]EDIDEC[+57.021]EVFPGVC[+57.021]KN[+0.984]GLC[+57.021]VNTR.G	905		C[+57]*4, N[+1]	825.628	4	3299.49	3299.48	0	3.6	Specific	645.09	645.09	69.69	8.1	433	>hFBN1-Nterm 070820	1	DW030119_2.10258.10258.4	controllerType=0 controllerNumber=1 scan=10258	27.2375
09491:4	1	R.IKGTQC[+57.021]EDIDEC[+57.021]EVFPGVC[+57.021]KN[+0.984]GLC[+57.021]VNTR.G	905		C[+57]*4, N[+1]	825.626	4	3299.48	3299.48	0	0.2	Specific	936.88	936.88	83.61	15.02	433	>hFBN1-Nterm 070820	1	DW030119_2.10129.10129.4	controllerType=0 controllerNumber=1 scan=10129	26.9515
09429:4	1	R.IKGTQC[+57.021]EDIDEC[+57.021]EVFPGVC[+57.021]KN[+0.984]GLC[+57.021]VNTR.G	905		C[+57]*4, N[+1]	825.625	4	3299.48	3299.48	0	-1	Specific	989.54	989.54	87.74	16.02	433	>hFBN1-Nterm 070820	1	DW030119_2.10075.10075.4	controllerType=0 controllerNumber=1 scan=10075	26.8356
09556:4	1	R.IKGTQC[+57.021]EDIDEC[+57.021]EVFPGVC[+57.021]KN[+0.984]GLC[+57.021]VNTR.G	905		C[+57]*4, N[+1]	825.625	4	3299.48	3299.48	0	-0.2	Specific	1011.42	1011.42	87.96	17.02	433	>hFBN1-Nterm 070820	1	DW030119_2.10183.10183.4	controllerType=0 controllerNumber=1 scan=10183	27.0707
09730:3	1	K.GTQC[+57.021]EDIDEC[+57.021]EVFPGVC[+57.021]K.N	907		C[+57]*3	714.966	3	2142.88	2142.88	0	2.2	Specific	683.17	672.31	672.31	9.92	433	>hFBN1-Nterm 070820	1	DW030119_2.10317.10317.3	controllerType=0 controllerNumber=1 scan=10317	27.3738
09940:3	1	K.GTQC[+57.021]EDIDEC[+57.021]EVFPGVC[+57.021]K.N	907		C[+57]*3	714.966	3	2142.88	2142.88	0	2	Specific	694.29	694.29	694.29	9.92	433	>hFBN1-Nterm 070820	1	DW030119_2.10495.10495.3	controllerType=0 controllerNumber=1 scan=10495	27.775
09970:2	1	K.GTQC[+57.021]EDIDEC[+57.021]EVFPGVC[+57.021]K.N	907		C[+57]*3	1071.94	2	2142.88	2142.88	0	0.8	Specific	732.69	732.69	732.69	12.18	433	>hFBN1-Nterm 070820	1	DW030119_2.10520.10520.2	controllerType=0 controllerNumber=1 scan=10520	27.8299
09710:2	1	K.GTQC[+57.021]EDIDEC[+57.021]EVFPGVC[+57.021]K.N	907		C[+57]*3	1071.94	2	2142.88	2142.88	0	0.9	Specific	755.39	755.39	755.39	13.18	433	>hFBN1-Nterm 070820	1	DW030119_2.10302.10302.2	controllerType=0 controllerNumber=1 scan=10302	27.3386
09792:3	1	K.GTQC[+57.021]EDIDEC[+57.021]EVFPGVC[+57.021]K.N	907		C[+57]*3	714.965	3	2142.88	2142.88	0	1.3	Specific	764.32	737.26	737.26	12.84	433	>hFBN1-Nterm 070820	1	DW030119_2.10370.10370.3	controllerType=0 controllerNumber=1 scan=10370	27.4969
09858:3	1	K.GTQC[+57.021]EDIDEC[+57.021]EVFPGVC[+57.021]K.N	907		C[+57]*3	714.965	3	2142.88	2142.88	0	1.4	Specific	803.54	767.61	767.61	13.84	433	>hFBN1-Nterm 070820	1	DW030119_2.10425.10425.3	controllerType=0 controllerNumber=1 scan=10425	27.6191
09898:2	1	K.GTQC[+57.021]EDIDEC[+57.021]EVFPGVC[+57.021]K.N	907		C[+57]*3	1071.94	2	2142.88	2142.88	0	0.7	Specific	842.84	808.76	808.76	14.18	433	>hFBN1-Nterm 070820	1	DW030119_2.10459.10459.2	controllerType=0 controllerNumber=1 scan=10459	27.6952
09833:2	1	K.GTQC[+57.021]EDIDEC[+57.021]EVFPGVC[+57.021]K.N	907		C[+57]*3	1071.94	2	2142.88	2142.88	0	0.9	Specific	909.82	880.77	880.77	16.18	433	>hFBN1-Nterm 070820	1	DW030119_2.10403.10403.2	controllerType=0 controllerNumber=1 scan=10403	27.5712
09765:2	1	K.GTQC[+57.021]EDIDEC[+57.021]EVFPGVC[+57.021]K.N	907		C[+57]*3	1071.94	2	2142.88	2142.88	0	1.5	Specific	928.09	881.5	881.5	16.18	433	>hFBN1-Nterm 070820	1	DW030119_2.10348.10348.2	controllerType=0 controllerNumber=1 scan=10348	27.4459
03033:2	1	K.NGLC[+57.021]VNTR.G	925		C[+57]	467.231	2	933.454	933.457	0	-2.9	Specific	423.72	421.08	421.08	6.12	433	>hFBN1-Nterm 070820	1	DW030119_2.4704.4704.2	controllerType=0 controllerNumber=1 scan=4704	15.46
02849:2	1	K.NGLC[+57.021]VNTR.G	925		C[+57]	467.231	2	933.455	933.457	0	-2.5	Specific	424.53	411.47	411.47	6.12	433	>hFBN1-Nterm 070820	1	DW030119_2.4540.4540.2	controllerType=0 controllerNumber=1 scan=4540	15.0902
02785:2	1	K.NGLC[+57.021]VNTR.G	925		C[+57]	467.231	2	933.455	933.457	0	-1.8	Specific	425.22	424.19	424.19	6.12	433	>hFBN1-Nterm 070820	1	DW030119_2.4486.4486.2	controllerType=0 controllerNumber=1 scan=4486	14.9688
03093:2	1	K.NGLC[+57.021]VNTR.G	925		C[+57]	467.232	2	933.456	933.457	0	-0.9	Specific	426.28	406.31	406.31	5.48	433	>hFBN1-Nterm 070820	1	DW030119_2.4759.4759.2	controllerType=0 controllerNumber=1 scan=4759	15.5855
02973:2	1	K.NGLC[+57.021]VNTR.G	925		C[+57]	467.231	2	933.455	933.457	0	-2.1	Specific	436.5	419.54	419.54	4.96	433	>hFBN1-Nterm 070820	1	DW030119_2.4649.4649.2	controllerType=0 controllerNumber=1 scan=4649	15.3346
02911:2	1	K.NGLC[+57.021]VNTR.G	925		C[+57]	467.231	2	933.455	933.457	0	-1.9	Specific	462.14	442.15	442.15	5.09	433	>hFBN1-Nterm 070820	1	DW030119_2.4594.4594.2	controllerType=0 controllerNumber=1 scan=4594	15.2105
03816:2	1	K.N[+0.984]GLC[+57.021]VNTR.G	925		C[+57], N[+1]	467.724	2	934.44	934.441	0	-1.2	Specific	356.63	356.63	309.84	3.3	433	>hFBN1-Nterm 070820	1	DW030119_2.5390.5390.2	controllerType=0 controllerNumber=1 scan=5390	17.0095
04828:2	1	K.N[+0.984]GLC[+57.021]VNTR.G	925		C[+57], N[+1]	467.724	2	934.441	934.441	0	-0.5	Specific	412.33	412.33	346.94	5.48	433	>hFBN1-Nterm 070820	1	DW030119_2.6224.6224.2	controllerType=0 controllerNumber=1 scan=6224	18.8362
04098:2	1	K.N[+0.984]GLC[+57.021]VNTR.G	925		C[+57], N[+1]	467.724	2	934.441	934.441	0	-0.1	Specific	419.18	419.18	339.42	4.8	433	>hFBN1-Nterm 070820	1	DW030119_2.5622.5622.2	controllerType=0 controllerNumber=1 scan=5622	17.5279
03882:2	1	K.N[+0.984]GLC[+57.021]VNTR.G	925		C[+57], N[+1]	467.724	2	934.441	934.441	0	0.3	Specific	435.51	435.51	302.73	5.1	433	>hFBN1-Nterm 070820	1	DW030119_2.5442.5442.2	controllerType=0 controllerNumber=1 scan=5442	17.1305
04026:2	1	K.N[+0.984]GLC[+57.021]VNTR.G	925		C[+57], N[+1]	467.724	2	934.441	934.441	0	0.1	Specific	449.12	449.12	387.87	5.62	433	>hFBN1-Nterm 070820	1	DW030119_2.5561.5561.2	controllerType=0 controllerNumber=1 scan=5561	17.3947
04687:2	1	K.N[+0.984]GLC[+57.021]VNTR.G	925		C[+57], N[+1]	467.724	2	934.441	934.441	0	-0.5	Specific	452.06	452.06	373.87	5.62	433	>hFBN1-Nterm 070820	1	DW030119_2.6113.6113.2	controllerType=0 controllerNumber=1 scan=6113	18.5938
04558:2	1	K.N[+0.984]GLC[+57.021]VNTR.G	925		C[+57], N[+1]	467.724	2	934.441	934.441	0	-0.6	Specific	453.63	453.63	395.96	5.62	433	>hFBN1-Nterm 070820	1	DW030119_2.6006.6006.2	controllerType=0 controllerNumber=1 scan=6006	18.3658
03947:2	1	K.N[+0.984]GLC[+57.021]VNTR.G	925		C[+57], N[+1]	467.724	2	934.44	934.441	0	-1	Specific	458.91	458.91	392.22	5.24	433	>hFBN1-Nterm 070820	1	DW030119_2.5498.5498.2	controllerType=0 controllerNumber=1 scan=5498	17.2581
04622:2	1	K.N[+0.984]GLC[+57.021]VNTR.G	925		C[+57], N[+1]	467.724	2	934.441	934.441	0	-0.3	Specific	463.33	463.33	405.09	5.62	433	>hFBN1-Nterm 070820	1	DW030119_2.6059.6059.2	controllerType=0 controllerNumber=1 scan=6059	18.4795
04759:2	1	K.N[+0.984]GLC[+57.021]VNTR.G	925		C[+57], N[+1]	467.724	2	934.441	934.441	0	-0.1	Specific	489.49	489.49	416.23	6.82	433	>hFBN1-Nterm 070820	1	DW030119_2.6168.6168.2	controllerType=0 controllerNumber=1 scan=6168	18.7166
06223:3	1	R.[+14.016]GS[+203.079]FKC[+57.021]QC[+57.021]PSGMTLDATGR.I	933	HexNAc(1)	.[14], C[+57]*2, S[+203]	730.653	3	2189.94	2189.96	0	-8.2	Specific	142.68	142.68	8.5	1.93	433	>hFBN1-Nterm 070820	1	DW030119_2.7385.7385.3	controllerType=0 controllerNumber=1 scan=7385	21.241
20456:2	1	K.C[+57.021]QC[+57.021]PSGMTLDATGR.I	937		C[+57]*2	777.327	2	1553.65	1553.65	0	-2.3	Specific	75.61	75.61	75.61	1.94	433	>hFBN1-Nterm 070820	1	DW030119_2.21061.21061.2	controllerType=0 controllerNumber=1 scan=21061	56.3537
06987:2	1	K.C[+57.021]QC[+57.021]PSGMTLDATGR.I	937		C[+57]*2	777.329	2	1553.65	1553.65	0	-0.2	Specific	414.04	389.34	389.34	5.8	433	>hFBN1-Nterm 070820	1	DW030119_2.8025.8025.2	controllerType=0 controllerNumber=1 scan=8025	22.5844
06289:3	1	K.C[+57.021]QC[+57.021]PSGMTLDATGR.I	937		C[+57]*2	518.555	3	1553.65	1553.65	0	0.7	Specific	459.14	459.14	459.14	7.44	433	>hFBN1-Nterm 070820	1	DW030119_2.7438.7438.3	controllerType=0 controllerNumber=1 scan=7438	21.3558
06140:3	1	K.C[+57.021]QC[+57.021]PSGMTLDATGR.I	937		C[+57]*2	518.556	3	1553.65	1553.65	0	0.9	Specific	469.74	439.7	439.7	7.44	433	>hFBN1-Nterm 070820	1	DW030119_2.7317.7317.3	controllerType=0 controllerNumber=1 scan=7317	21.0992
16891:2	1	K.C[+57.021]QC[+57.021]PSGMTLDATGR.I	937		C[+57]*2	777.327	2	1553.65	1553.65	0	-1.8	Specific	549.88	549.88	549.88	7.5	433	>hFBN1-Nterm 070820	1	DW030119_2.17091.17091.2	controllerType=0 controllerNumber=1 scan=17091	44.3577
06207:3	1	K.C[+57.021]QC[+57.021]PSGMTLDATGR.I	937		C[+57]*2	518.555	3	1553.65	1553.65	0	0.8	Specific	595.81	595.81	595.81	8.84	433	>hFBN1-Nterm 070820	1	DW030119_2.7371.7371.3	controllerType=0 controllerNumber=1 scan=7371	21.2122
06628:2	1	K.C[+57.021]QC[+57.021]PSGMTLDATGR.I	937		C[+57]*2	777.329	2	1553.65	1553.65	0	-0.3	Specific	656.77	627.78	627.78	11.18	433	>hFBN1-Nterm 070820	1	DW030119_2.7714.7714.2	controllerType=0 controllerNumber=1 scan=7714	21.9514
06730:2	1	K.C[+57.021]QC[+57.021]PSGMTLDATGR.I	937		C[+57]*2	777.329	2	1553.65	1553.65	0	0.3	Specific	668.74	667.07	667.07	11.18	433	>hFBN1-Nterm 070820	1	DW030119_2.7803.7803.2	controllerType=0 controllerNumber=1 scan=7803	22.1356
06545:2	1	K.C[+57.021]QC[+57.021]PSGMTLDATGR.I	937		C[+57]*2	777.329	2	1553.65	1553.65	0	0.1	Specific	735.69	678.7	678.7	12.18	433	>hFBN1-Nterm 070820	1	DW030119_2.7649.7649.2	controllerType=0 controllerNumber=1 scan=7649	21.8148
06469:2	1	K.C[+57.021]QC[+57.021]PSGMTLDATGR.I	937		C[+57]*2	777.329	2	1553.65	1553.65	0	0.1	Specific	747.37	747.37	747.37	12.18	433	>hFBN1-Nterm 070820	1	DW030119_2.7589.7589.2	controllerType=0 controllerNumber=1 scan=7589	21.6851
06338:2	1	K.C[+57.021]QC[+57.021]PSGMTLDATGR.I	937		C[+57]*2	777.329	2	1553.65	1553.65	0	0.4	Specific	765.85	719.71	719.71	13.18	433	>hFBN1-Nterm 070820	1	DW030119_2.7477.7477.2	controllerType=0 controllerNumber=1 scan=7477	21.4414
06268:2	1	K.C[+57.021]QC[+57.021]PSGMTLDATGR.I	937		C[+57]*2	777.329	2	1553.65	1553.65	0	0.1	Specific	768.73	766.99	766.99	13.18	433	>hFBN1-Nterm 070820	1	DW030119_2.7422.7422.2	controllerType=0 controllerNumber=1 scan=7422	21.3212
06071:2	1	K.C[+57.021]QC[+57.021]PSGMTLDATGR.I	937		C[+57]*2	777.329	2	1553.65	1553.65	0	0.4	Specific	784.95	775.03	775.03	13.18	433	>hFBN1-Nterm 070820	1	DW030119_2.7262.7262.2	controllerType=0 controllerNumber=1 scan=7262	20.9767
06405:2	1	K.C[+57.021]QC[+57.021]PSGMTLDATGR.I	937		C[+57]*2	777.329	2	1553.65	1553.65	0	0.3	Specific	800.35	789	789	14.18	433	>hFBN1-Nterm 070820	1	DW030119_2.7532.7532.2	controllerType=0 controllerNumber=1 scan=7532	21.5609
06201:2	1	K.C[+57.021]QC[+57.021]PSGMTLDATGR.I	937		C[+57]*2	777.329	2	1553.65	1553.65	0	0.4	Specific	800.99	757.48	757.48	14.18	433	>hFBN1-Nterm 070820	1	DW030119_2.7367.7367.2	controllerType=0 controllerNumber=1 scan=7367	21.2061
06133:2	1	K.C[+57.021]QC[+57.021]PSGMTLDATGR.I	937		C[+57]*2	777.33	2	1553.65	1553.65	0	1.2	Specific	881.46	842.23	842.23	15.18	433	>hFBN1-Nterm 070820	1	DW030119_2.7312.7312.2	controllerType=0 controllerNumber=1 scan=7312	21.0896
09602:2	1	K.C[+57.021][-17.027]QC[+57.021]PSGMTLDATGR.I	937		C[-17][+57]*2	768.816	2	1536.62	1536.62	0	0.3	Specific	75.38	75.38	75.38	1.92	433	>hFBN1-Nterm 070820	1	DW030119_2.10221.10221.5	controllerType=0 controllerNumber=1 scan=10221	27.1546
04367:2	1	K.C[+57.021]QC[+57.021]PSGM[+15.995]TLDATGR.I	937		C[+57]*2, M[+16]	785.327	2	1569.65	1569.65	0	0.3	Specific	542.11	542.11	55.69	8.02	433	>hFBN1-Nterm 070820	1	DW030119_2.5842.5842.2	controllerType=0 controllerNumber=1 scan=5842	18.0121
05908:2	1	K.C[+57.021]QC[+57.021]PSGM[+15.995]TLDATGR.I	937		C[+57]*2, M[+16]	785.327	2	1569.65	1569.65	0	0.3	Specific	620.75	620.75	88.61	10.18	433	>hFBN1-Nterm 070820	1	DW030119_2.7133.7133.2	controllerType=0 controllerNumber=1 scan=7133	20.6896
04166:2	1	K.C[+57.021]QC[+57.021]PSGM[+15.995]TLDATGR.I	937		C[+57]*2, M[+16]	785.327	2	1569.65	1569.65	0	1.1	Specific	648.32	623.31	84.05	10.18	433	>hFBN1-Nterm 070820	1	DW030119_2.5677.5677.2	controllerType=0 controllerNumber=1 scan=5677	17.645
04299:2	1	K.C[+57.021]QC[+57.021]PSGM[+15.995]TLDATGR.I	937		C[+57]*2, M[+16]	785.326	2	1569.65	1569.65	0	-0.1	Specific	674.24	647.57	86.79	11.18	433	>hFBN1-Nterm 070820	1	DW030119_2.5785.5785.2	controllerType=0 controllerNumber=1 scan=5785	17.884
04223:2	1	K.C[+57.021]QC[+57.021]PSGM[+15.995]TLDATGR.I	937		C[+57]*2, M[+16]	785.326	2	1569.64	1569.65	0	-0.5	Specific	689.56	635.21	83.1	11.18	433	>hFBN1-Nterm 070820	1	DW030119_2.5728.5728.2	controllerType=0 controllerNumber=1 scan=5728	17.7582
09520:2	1	K.C[+57.021][-17.027]QC[+57.021]PSGMTLDATGR.I	937		C[-17][+57]*2	768.815	2	1536.62	1536.62	0	-0.3	Specific	737.57	737.57	737.57	12.18	433	>hFBN1-Nterm 070820	1	DW030119_2.10153.10153.2	controllerType=0 controllerNumber=1 scan=10153	27.0049
09451:2	1	K.C[+57.021][-17.027]QC[+57.021]PSGMTLDATGR.I	937		C[-17][+57]*2	768.816	2	1536.62	1536.62	0	0.1	Specific	768.37	768.37	768.37	13.18	433	>hFBN1-Nterm 070820	1	DW030119_2.10095.10095.2	controllerType=0 controllerNumber=1 scan=10095	26.8799
09391:2	1	K.C[+57.021][-17.027]QC[+57.021]PSGMTLDATGR.I	937		C[-17][+57]*2	768.816	2	1536.62	1536.62	0	0.2	Specific	778.46	778.46	778.46	13.18	433	>hFBN1-Nterm 070820	1	DW030119_2.10040.10040.2	controllerType=0 controllerNumber=1 scan=10040	26.7621
09332:2	1	K.C[+57.021][-17.027]QC[+57.021]PSGMTLDATGR.I	937		C[-17][+57]*2	768.816	2	1536.62	1536.62	0	0	Specific	779.38	779.38	779.38	13.18	433	>hFBN1-Nterm 070820	1	DW030119_2.9990.9990.2	controllerType=0 controllerNumber=1 scan=9990	26.6482
20531:2	1	R.LETC[+57.021]FLR.Y	957		C[+57]	469.741	2	938.474	938.476	0	-2.2	Specific	220.71	218.24	218.24	2	433	>hFBN1-Nterm 070820	1	DW030119_2.21128.21128.2	controllerType=0 controllerNumber=1 scan=21128	56.5143
07403:2	1	R.LETC[+57.021]FLR.Y	957		C[+57]	469.742	2	938.477	938.476	0	0.3	Specific	413.16	170.61	170.61	2.65	433	>hFBN1-Nterm 070820	1	DW030119_2.8384.8384.2	controllerType=0 controllerNumber=1 scan=8384	23.3233
07754:2	1	R.LETC[+57.021]FLR.Y	957		C[+57]	469.741	2	938.475	938.476	0	-1.1	Specific	423.5	184.93	184.93	2.65	433	>hFBN1-Nterm 070820	1	DW030119_2.8655.8655.2	controllerType=0 controllerNumber=1 scan=8655	23.8955
07677:2	1	R.LETC[+57.021]FLR.Y	957		C[+57]	469.742	2	938.477	938.476	0	0.3	Specific	423.83	262.15	262.15	2.99	433	>hFBN1-Nterm 070820	1	DW030119_2.8600.8600.2	controllerType=0 controllerNumber=1 scan=8600	23.7774
07469:2	1	R.LETC[+57.021]FLR.Y	957		C[+57]	469.742	2	938.477	938.476	0	0.9	Specific	429.68	178.1	178.1	3.09	433	>hFBN1-Nterm 070820	1	DW030119_2.8434.8434.2	controllerType=0 controllerNumber=1 scan=8434	23.4331
07537:2	1	R.LETC[+57.021]FLR.Y	957		C[+57]	469.742	2	938.476	938.476	0	0	Specific	437.26	193.25	193.25	2.82	433	>hFBN1-Nterm 070820	1	DW030119_2.8489.8489.2	controllerType=0 controllerNumber=1 scan=8489	23.5457
07604:2	1	R.LETC[+57.021]FLR.Y	957		C[+57]	469.742	2	938.476	938.476	0	0	Specific	450.51	217.31	217.31	2.85	433	>hFBN1-Nterm 070820	1	DW030119_2.8544.8544.2	controllerType=0 controllerNumber=1 scan=8544	23.6562
08285:2	1	R.YEDEEC[+57.021]TLPIAGR.H	964		C[+57]	776.85	2	1552.69	1552.69	0	-1	Specific	351.53	346.93	346.93	3.97	433	>hFBN1-Nterm 070820	1	DW030119_2.9089.9089.2	controllerType=0 controllerNumber=1 scan=9089	24.7685
07905:3	1	R.YEDEEC[+57.021]TLPIAGR.H	964		C[+57]	518.236	3	1552.69	1552.69	0	-0.6	Specific	367.35	357.23	357.23	3.72	433	>hFBN1-Nterm 070820	1	DW030119_2.8777.8777.3	controllerType=0 controllerNumber=1 scan=8777	24.1465
16970:2	1	R.YEDEEC[+57.021]TLPIAGR.H	964		C[+57]	776.85	2	1552.69	1552.69	0	-1	Specific	529.94	529.94	529.94	8.02	433	>hFBN1-Nterm 070820	1	DW030119_2.17158.17158.2	controllerType=0 controllerNumber=1 scan=17158	44.515
08260:2	1	R.YEDEEC[+57.021]TLPIAGR.H	964		C[+57]	776.851	2	1552.7	1552.69	0	0.4	Specific	663.23	663.23	663.23	11.18	433	>hFBN1-Nterm 070820	1	DW030119_2.9067.9067.2	controllerType=0 controllerNumber=1 scan=9067	24.7209
08186:2	1	R.YEDEEC[+57.021]TLPIAGR.H	964		C[+57]	776.85	2	1552.69	1552.69	0	-1	Specific	680.6	680.6	680.6	11.18	433	>hFBN1-Nterm 070820	1	DW030119_2.9010.9010.2	controllerType=0 controllerNumber=1 scan=9010	24.6022
08104:2	1	R.YEDEEC[+57.021]TLPIAGR.H	964		C[+57]	776.851	2	1552.7	1552.69	0	0.4	Specific	730.33	730.33	730.33	12.18	433	>hFBN1-Nterm 070820	1	DW030119_2.8944.8944.2	controllerType=0 controllerNumber=1 scan=8944	24.4705
07957:2	1	R.YEDEEC[+57.021]TLPIAGR.H	964		C[+57]	776.851	2	1552.69	1552.69	0	-0.2	Specific	732.8	732.8	732.8	12.18	433	>hFBN1-Nterm 070820	1	DW030119_2.8819.8819.2	controllerType=0 controllerNumber=1 scan=8819	24.2281
07816:2	1	R.YEDEEC[+57.021]TLPIAGR.H	964		C[+57]	776.851	2	1552.69	1552.69	0	-0.4	Specific	743.31	743.31	743.31	12.18	433	>hFBN1-Nterm 070820	1	DW030119_2.8704.8704.2	controllerType=0 controllerNumber=1 scan=8704	23.9968
08024:2	1	R.YEDEEC[+57.021]TLPIAGR.H	964		C[+57]	776.851	2	1552.69	1552.69	0	-0.1	Specific	781.85	781.85	781.85	13.18	433	>hFBN1-Nterm 070820	1	DW030119_2.8877.8877.2	controllerType=0 controllerNumber=1 scan=8877	24.3385
07890:2	1	R.YEDEEC[+57.021]TLPIAGR.H	964		C[+57]	776.851	2	1552.69	1552.69	0	-0.1	Specific	788.1	788.1	788.1	13.18	433	>hFBN1-Nterm 070820	1	DW030119_2.8764.8764.2	controllerType=0 controllerNumber=1 scan=8764	24.1214
07529:4	1	R.HRMDAC[+57.021]C[+57.021]C[+57.021]SVGAAWGTEEC[+57.021]EEC[+57.021]PMR.N	977		C[+57]*5	765.542	4	3059.15	3059.14	0	0.4	Specific	817.67	817.67	817.67	14.28	433	>hFBN1-Nterm 070820	1	DW030119_2.8483.8483.4	controllerType=0 controllerNumber=1 scan=8483	23.5308
07662:4	1	R.HRMDAC[+57.021]C[+57.021]C[+57.021]SVGAAWGTEEC[+57.021]EEC[+57.021]PMR.N	977		C[+57]*5	765.542	4	3059.15	3059.14	0	0.2	Specific	855.8	855.8	855.8	15.28	433	>hFBN1-Nterm 070820	1	DW030119_2.8590.8590.4	controllerType=0 controllerNumber=1 scan=8590	23.7549
10080:3	1	R.MDAC[+57.021]C[+57.021]C[+57.021]SVGAAWGTEEC[+57.021]EEC[+57.021]PMR.N	979		C[+57]*5	922.668	3	2765.99	2765.98	0	1.5	Specific	200.48	200.48	200.48	2.17	433	>hFBN1-Nterm 070820	1	DW030119_2.10619.10619.4	controllerType=0 controllerNumber=1 scan=10619	28.0476
10780:3	1	R.MDAC[+57.021]C[+57.021]C[+57.021]SVGAAWGTEEC[+57.021]EEC[+57.021]PMR.N	979		C[+57]*5	922.667	3	2765.99	2765.98	0	1	Specific	548.02	548.02	548.02	7.13	433	>hFBN1-Nterm 070820	1	DW030119_2.11213.11213.3	controllerType=0 controllerNumber=1 scan=11213	29.3553
10875:3	1	R.MDAC[+57.021]C[+57.021]C[+57.021]SVGAAWGTEEC[+57.021]EEC[+57.021]PMR.N	979		C[+57]*5	922.669	3	2765.99	2765.98	0	2.4	Specific	556.09	556.09	556.09	6.21	433	>hFBN1-Nterm 070820	1	DW030119_2.11298.11298.3	controllerType=0 controllerNumber=1 scan=11298	29.5328
17027:3	1	R.MDAC[+57.021]C[+57.021]C[+57.021]SVGAAWGTEEC[+57.021]EEC[+57.021]PMR.N	979		C[+57]*5	922.667	3	2765.99	2765.98	0	0.1	Specific	639.59	639.59	639.59	9.29	433	>hFBN1-Nterm 070820	1	DW030119_2.17212.17212.3	controllerType=0 controllerNumber=1 scan=17212	44.6419
09996:3	1	R.MDAC[+57.021]C[+57.021]C[+57.021]SVGAAWGTEEC[+57.021]EEC[+57.021]PMR.N	979		C[+57]*5	922.667	3	2765.99	2765.98	0	1.1	Specific	764.16	764.16	764.16	12.29	433	>hFBN1-Nterm 070820	1	DW030119_2.10546.10546.3	controllerType=0 controllerNumber=1 scan=10546	27.887
09851:3	1	R.MDAC[+57.021]C[+57.021]C[+57.021]SVGAAWGTEEC[+57.021]EEC[+57.021]PMR.N	979		C[+57]*5	922.668	3	2765.99	2765.98	0	1.9	Specific	845.4	845.4	845.4	12.37	433	>hFBN1-Nterm 070820	1	DW030119_2.10418.10418.3	controllerType=0 controllerNumber=1 scan=10418	27.6019
09938:3	1	R.MDAC[+57.021]C[+57.021]C[+57.021]SVGAAWGTEEC[+57.021]EEC[+57.021]PMR.N	979		C[+57]*5	922.667	3	2765.99	2765.98	0	1	Specific	846.53	846.53	846.53	13.29	433	>hFBN1-Nterm 070820	1	DW030119_2.10493.10493.3	controllerType=0 controllerNumber=1 scan=10493	27.7707
09414:3	1	R.MD[+15.995]AC[+57.021]C[+57.021]C[+57.021]SVGAAWGTEEC[+57.021]EEC[+57.021]PMR.N	979		C[+57]*5, D[+16]	927.997	3	2781.98	2781.98	0	-1.2	Specific	490.65	490.65	4	6.92	433	>hFBN1-Nterm 070820	1	DW030119_2.10060.10060.3	controllerType=0 controllerNumber=1 scan=10060	26.8026
08973:3	1	R.MDAC[+57.021]C[+57.021]C[+57.021]SVGAAWGTEEC[+57.021]EEC[+57.021]PM[+15.995]R.N	979		C[+57]*5, M[+16]	927.998	3	2781.98	2781.98	0	0.3	Specific	659.3	659.3	312.8	10.29	433	>hFBN1-Nterm 070820	1	DW030119_2.9685.9685.3	controllerType=0 controllerNumber=1 scan=9685	25.9876
06930:3	1	R.NTPEYEELC[+57.021]PR.G	1002		C[+57]	469.879	3	1407.62	1407.62	0	0.8	Specific	265.43	265.43	265.43	2.17	433	>hFBN1-Nterm 070820	1	DW030119_2.7978.7978.2	controllerType=0 controllerNumber=1 scan=7978	22.4882
20487:2	1	R.NTPEYEELC[+57.021]PR.G	1002		C[+57]	704.313	2	1407.62	1407.62	0	-1.6	Specific	318.37	318.37	318.37	4.43	433	>hFBN1-Nterm 070820	1	DW030119_2.21090.21090.2	controllerType=0 controllerNumber=1 scan=21090	56.4242
16930:2	1	R.NTPEYEELC[+57.021]PR.G	1002		C[+57]	704.313	2	1407.62	1407.62	0	-2.1	Specific	345.26	345.26	345.26	4.3	433	>hFBN1-Nterm 070820	1	DW030119_2.17124.17124.2	controllerType=0 controllerNumber=1 scan=17124	44.4355
07036:3	1	R.NTPEYEELC[+57.021]PR.G	1002		C[+57]	469.879	3	1407.62	1407.62	0	1.1	Specific	502.43	502.43	502.43	6.48	433	>hFBN1-Nterm 070820	1	DW030119_2.8063.8063.3	controllerType=0 controllerNumber=1 scan=8063	22.6641
07050:2	1	R.NTPEYEELC[+57.021]PR.G	1002		C[+57]	704.315	2	1407.62	1407.62	0	1.7	Specific	694.76	642.4	642.4	10.19	433	>hFBN1-Nterm 070820	1	DW030119_2.8072.8072.2	controllerType=0 controllerNumber=1 scan=8072	22.6845
06966:2	1	R.NTPEYEELC[+57.021]PR.G	1002		C[+57]	704.315	2	1407.62	1407.62	0	0.7	Specific	719	630.09	630.09	11.19	433	>hFBN1-Nterm 070820	1	DW030119_2.8007.8007.2	controllerType=0 controllerNumber=1 scan=8007	22.5515
06892:2	1	K.EITN[+0.984]GKPFFK.D	1020		N[+1]	591.313	2	1181.62	1181.62	0	-0.6	Specific	362.43	333.46	333.46	2.74	433	>hFBN1-Nterm 070820	1	DW030119_2.7945.7945.2	controllerType=0 controllerNumber=1 scan=7945	22.4201
06830:2	1	K.EITN[+0.984]GKPFFK.D	1020		N[+1]	591.313	2	1181.62	1181.62	0	-0.9	Specific	531.68	377.65	377.65	5.01	433	>hFBN1-Nterm 070820	1	DW030119_2.7889.7889.2	controllerType=0 controllerNumber=1 scan=7889	22.3055
06708:2	1	K.EITN[+0.984]GKPFFK.D	1020		N[+1]	591.315	2	1181.62	1181.62	0	2.8	Specific	549.46	381.3	381.3	4.76	433	>hFBN1-Nterm 070820	1	DW030119_2.7781.7781.2	controllerType=0 controllerNumber=1 scan=7781	22.0924
06496:2	1	K.EITN[+0.984]GKPFFK.D	1020		N[+1]	591.314	2	1181.62	1181.62	0	1.1	Specific	559.51	391.3	391.3	5.3	433	>hFBN1-Nterm 070820	1	DW030119_2.7609.7609.2	controllerType=0 controllerNumber=1 scan=7609	21.7269
06432:2	1	K.EITN[+0.984]GKPFFK.D	1020		N[+1]	591.314	2	1181.62	1181.62	0	1.2	Specific	582.14	410.59	410.59	6.46	433	>hFBN1-Nterm 070820	1	DW030119_2.7556.7556.2	controllerType=0 controllerNumber=1 scan=7556	21.6098
06566:2	1	K.EITN[+0.984]GKPFFK.D	1020		N[+1]	591.314	2	1181.62	1181.62	0	1.2	Specific	586.71	391.98	391.98	6.46	433	>hFBN1-Nterm 070820	1	DW030119_2.7666.7666.2	controllerType=0 controllerNumber=1 scan=7666	21.8515
06782:2	1	K.EITN[+0.984]GKPFFK.D	1020		N[+1]	591.314	2	1181.62	1181.62	0	1.3	Specific	627.39	408.41	408.41	7.46	433	>hFBN1-Nterm 070820	1	DW030119_2.7846.7846.2	controllerType=0 controllerNumber=1 scan=7846	22.2207
06677:4	1	K.EITNGKPFFKDINEC[+57.021]K.M	1020		C[+57]	485.745	4	1939.96	1939.96	0	-1	Specific	308.31	308.31	308.31	4	433	>hFBN1-Nterm 070820	1	DW030119_2.7754.7754.3	controllerType=0 controllerNumber=1 scan=7754	22.0331
06631:3	1	K.EITNGKPFFKDINEC[+57.021]K.M	1020		C[+57]	647.324	3	1939.96	1939.96	0	-0.8	Specific	497.87	486.16	486.16	6.21	433	>hFBN1-Nterm 070820	1	DW030119_2.7716.7716.4	controllerType=0 controllerNumber=1 scan=7716	21.9557
06528:4	1	K.EITNGKPFFKDINEC[+57.021]K.M	1020		C[+57]	485.746	4	1939.96	1939.96	0	1.3	Specific	570.31	570.31	570.31	9.6	433	>hFBN1-Nterm 070820	1	DW030119_2.7636.7636.4	controllerType=0 controllerNumber=1 scan=7636	21.7869
06606:4	1	K.EITNGKPFFKDINEC[+57.021]K.M	1020		C[+57]	485.745	4	1939.96	1939.96	0	0.2	Specific	600.68	600.68	600.68	10.6	433	>hFBN1-Nterm 070820	1	DW030119_2.7697.7697.4	controllerType=0 controllerNumber=1 scan=7697	21.917
07524:4	1	K.EITN[+0.984]GKPFFKDINEC[+57.021]K.M	1020		C[+57], N[+1]	485.991	4	1940.94	1940.94	0	-0.4	Specific	605	605	379.14	10.6	433	>hFBN1-Nterm 070820	1	DW030119_2.8479.8479.4	controllerType=0 controllerNumber=1 scan=8479	23.5239
07458:4	1	K.EITN[+0.984]GKPFFKDINEC[+57.021]K.M	1020		C[+57], N[+1]	485.991	4	1940.94	1940.94	0	0.3	Specific	619.95	619.95	375.79	10.6	433	>hFBN1-Nterm 070820	1	DW030119_2.8426.8426.4	controllerType=0 controllerNumber=1 scan=8426	23.4141
07446:3	1	K.EITN[+0.984]GKPFFKDINEC[+57.021]K.M	1020		C[+57], N[+1]	647.652	3	1940.94	1940.94	0	-0.8	Specific	652.03	652.03	328.11	11.42	433	>hFBN1-Nterm 070820	1	DW030119_2.8418.8418.3	controllerType=0 controllerNumber=1 scan=8418	23.3958
07525:3	1	K.EITN[+0.984]GKPFFKDINEC[+57.021]K.M	1020		C[+57], N[+1]	647.652	3	1940.94	1940.94	0	0.3	Specific	665.48	665.48	362.11	11.42	433	>hFBN1-Nterm 070820	1	DW030119_2.8480.8480.3	controllerType=0 controllerNumber=1 scan=8480	23.5252
04355:2	1	K.MIPSLC[+57.021]THGK.C	1036		C[+57]	572.285	2	1143.56	1143.56	0	-1.1	Specific	490.58	385.64	385.64	6.64	433	>hFBN1-Nterm 070820	1	DW030119_2.5832.5832.2	controllerType=0 controllerNumber=1 scan=5832	17.9885
04199:2	1	K.MIPSLC[+57.021]THGK.C	1036		C[+57]	572.286	2	1143.56	1143.56	0	-0.5	Specific	493.33	371.81	371.81	5.47	433	>hFBN1-Nterm 070820	1	DW030119_2.5706.5706.2	controllerType=0 controllerNumber=1 scan=5706	17.709
04267:2	1	K.MIPSLC[+57.021]THGK.C	1036		C[+57]	572.285	2	1143.56	1143.56	0	-1	Specific	536.81	417.41	417.41	6.85	433	>hFBN1-Nterm 070820	1	DW030119_2.5761.5761.2	controllerType=0 controllerNumber=1 scan=5761	17.8299
02017:2	1	K.C[+57.021]RN[+15.995]T[+162.053]IGSFK.C	1046	Hex(1)	C[+57], N[+16], T[+162]	630.797	2	1260.59	1260.59	0	-1.6	Specific	110.19	110.19	6	1.93	433	>hFBN1-Nterm 070820	1	DW030119_2.3765.3765.2	controllerType=0 controllerNumber=1 scan=3765	13.3114
02101:3	1	K.C[+57.021]RN[+15.995]TIGS[+162.053]FK.C	1046	Hex(1)	C[+57], N[+16], S[+162]	420.867	3	1260.59	1260.59	0	-1.3	Specific	182.85	182.85	20.38	2.34	433	>hFBN1-Nterm 070820	1	DW030119_2.3839.3839.3	controllerType=0 controllerNumber=1 scan=3839	13.4801
05106:2	1	K.C[+57.021]RN[+15.995]T[+146.058]IGSFK.C	1046	Fuc(1)	C[+57], N[+16], T[+146]	622.794	2	1244.58	1244.59	0	-10.3	Specific	230.08	230.08	6	1.91	433	>hFBN1-Nterm 070820	1	DW030119_2.6466.6466.2	controllerType=0 controllerNumber=1 scan=6466	19.3291
01772:3	1	K.C[+57.021]RN[+15.995]TIGS[+162.053]FK.C	1046	Hex(1)	C[+57], N[+16], S[+162]	420.867	3	1260.59	1260.59	0	-1.9	Specific	367.05	367.05	30.65	6.25	433	>hFBN1-Nterm 070820	1	DW030119_2.3528.3528.3	controllerType=0 controllerNumber=1 scan=3528	12.7498
01914:3	1	K.C[+57.021]RN[+15.995]TIGS[+162.053]FK.C	1046	Hex(1)	C[+57], N[+16], S[+162]	420.867	3	1260.59	1260.59	0	-1.6	Specific	376.72	376.7	29.66	6.77	433	>hFBN1-Nterm 070820	1	DW030119_2.3672.3672.3	controllerType=0 controllerNumber=1 scan=3672	13.094
01815:3	1	K.C[+57.021]RN[+15.995]TIGS[+162.053]FK.C	1046	Hex(1)	C[+57], N[+16], S[+162]	420.867	3	1260.59	1260.59	0	-1	Specific	386.62	386.62	29.96	6.77	433	>hFBN1-Nterm 070820	1	DW030119_2.3572.3572.3	controllerType=0 controllerNumber=1 scan=3572	12.8562
02026:3	1	K.C[+57.021]RN[+15.995]TIGS[+162.053]FK.C	1046	Hex(1)	C[+57], N[+16], S[+162]	420.867	3	1260.59	1260.59	0	-2.2	Specific	388	388	29.42	6.25	433	>hFBN1-Nterm 070820	1	DW030119_2.3774.3774.3	controllerType=0 controllerNumber=1 scan=3774	13.3317
01967:3	1	K.C[+57.021]RN[+15.995]TIGS[+162.053]FK.C	1046	Hex(1)	C[+57], N[+16], S[+162]	420.867	3	1260.59	1260.59	0	-1.2	Specific	412.31	412.31	31.4	7.07	433	>hFBN1-Nterm 070820	1	DW030119_2.3720.3720.3	controllerType=0 controllerNumber=1 scan=3720	13.2069
01859:3	1	K.C[+57.021]RN[+15.995]TIGS[+162.053]FK.C	1046	Hex(1)	C[+57], N[+16], S[+162]	420.867	3	1260.59	1260.59	0	-2.1	Specific	434.65	434.65	29.2	6.54	433	>hFBN1-Nterm 070820	1	DW030119_2.3621.3621.3	controllerType=0 controllerNumber=1 scan=3621	12.9736
05637:2	1	K.C[+57.021][-17.027]RN[+15.995]TIGSFK.C	1046		C[-17][+57], N[+16]	541.258	2	1081.51	1081.51	0	-0.4	Specific	540.83	399.61	399.61	4.63	433	>hFBN1-Nterm 070820	1	DW030119_2.6913.6913.2	controllerType=0 controllerNumber=1 scan=6913	20.2414
05703:2	1	K.C[+57.021][-17.027]RN[+15.995]TIGSFK.C	1046		C[-17][+57], N[+16]	541.259	2	1081.51	1081.51	0	0.2	Specific	613.17	407.45	407.45	7.05	433	>hFBN1-Nterm 070820	1	DW030119_2.6972.6972.2	controllerType=0 controllerNumber=1 scan=6972	20.3642
05105:2	1	K.C[+57.021][-17.027]RN[+15.995]T[+162.053]IGSFK.C	1046	Hex(1)	C[-17][+57], N[+16], T[+162]	622.284	2	1243.56	1243.56	0	-0.5	Specific	407.31	355.15	6	3.6	433	>hFBN1-Nterm 070820	1	DW030119_2.6466.6466.2	controllerType=0 controllerNumber=1 scan=6466	19.3291
05312:2	1	K.C[+57.021][-17.027]RN[+15.995]T[+162.053]IGSFK.C	1046	Hex(1)	C[-17][+57], N[+16], T[+162]	622.283	2	1243.56	1243.56	0	-2.8	Specific	419.15	313.46	6	2.7	433	>hFBN1-Nterm 070820	1	DW030119_2.6638.6638.2	controllerType=0 controllerNumber=1 scan=6638	19.6789
05175:2	1	K.C[+57.021][-17.027]RN[+15.995]T[+162.053]IGSFK.C	1046	Hex(1)	C[-17][+57], N[+16], T[+162]	622.285	2	1243.56	1243.56	0	0.3	Specific	446.04	418.54	6	5.86	433	>hFBN1-Nterm 070820	1	DW030119_2.6521.6521.2	controllerType=0 controllerNumber=1 scan=6521	19.4397
05238:2	1	K.C[+57.021][-17.027]RN[+15.995]T[+162.053]IGSFK.C	1046	Hex(1)	C[-17][+57], N[+16], T[+162]	622.284	2	1243.56	1243.56	0	-0.7	Specific	456.05	421.14	6	5.47	433	>hFBN1-Nterm 070820	1	DW030119_2.6576.6576.2	controllerType=0 controllerNumber=1 scan=6576	19.554
06210:4	1	K.C[+57.021]RC[+57.021]DSGFALDSEERN[+1702.581]C[+57.021]TDIDEC[+57.021]R.I	1055	HexNAc(2)Hex(8)	C[+57]*4, N[+1703]	1142.68	4	4567.71	4567.71	0	0.7	Specific	329.01	329.01	40.56	4.42	433	>hFBN1-Nterm 070820	1	DW030119_2.7374.7374.4	controllerType=0 controllerNumber=1 scan=7374	21.2177
06240:4	1	K.C[+57.021]RC[+57.021]DSGFALDSEERN[+1378.476]C[+57.021]TDIDEC[+57.021]R.I	1055	HexNAc(2)Hex(6)	C[+57]*4, N[+1378]	1061.66	4	4243.62	4243.6	0	3.8	Specific	364.17	364.17	41.9	5.03	433	>hFBN1-Nterm 070820	1	DW030119_2.7398.7398.4	controllerType=0 controllerNumber=1 scan=7398	21.2689
06301:4	1	K.C[+57.021]RC[+57.021]DSGFALDSEERN[+1216.423]C[+57.021]TDIDEC[+57.021]R.I	1055	HexNAc(2)Hex(5)	C[+57]*4, N[+1216]	1021.14	4	4081.55	4081.55	0	-0.1	Specific	456.9	456.9	43.14	6.38	433	>hFBN1-Nterm 070820	1	DW030119_2.7449.7449.4	controllerType=0 controllerNumber=1 scan=7449	21.3778
06792:2	1	R.C[+57.021]DSGFALDSEER.N	1057		C[+57]	693.286	2	1385.56	1385.56	0	0.4	Specific	786.34	786.34	786.34	12.19	433	>hFBN1-Nterm 070820	1	DW030119_2.7855.7855.2	controllerType=0 controllerNumber=1 scan=7855	22.2378
06863:2	1	R.C[+57.021]DSGFALDSEER.N	1057		C[+57]	693.285	2	1385.56	1385.56	0	-1	Specific	814.4	814.4	814.4	13.19	433	>hFBN1-Nterm 070820	1	DW030119_2.7920.7920.2	controllerType=0 controllerNumber=1 scan=7920	22.3693
06724:2	1	R.C[+57.021]DSGFALDSEER.N	1057		C[+57]	693.286	2	1385.56	1385.56	0	0.1	Specific	815.92	815.92	815.92	13.19	433	>hFBN1-Nterm 070820	1	DW030119_2.7797.7797.2	controllerType=0 controllerNumber=1 scan=7797	22.1226
10570:2	1	R.C[+57.021][-17.027]DSGFALDSEER.N	1057		C[-17][+57]	684.773	2	1368.54	1368.54	0	1.1	Specific	631.46	631.46	631.46	9.19	433	>hFBN1-Nterm 070820	1	DW030119_2.11039.11039.2	controllerType=0 controllerNumber=1 scan=11039	28.9706
07424:3	1	R.C[+57.021]DSGFALDSEERN[+1216.423]C[+57.021]TDIDEC[+57.021]R.I	1057	HexNAc(2)Hex(5)	C[+57]*3, N[+1216]	1255.81	3	3765.43	3765.42	0	1.5	Specific	409.55	409.55	43.54	7.51	433	>hFBN1-Nterm 070820	1	DW030119_2.8399.8399.3	controllerType=0 controllerNumber=1 scan=8399	23.3537
07155:3	1	R.C[+57.021]DSGFALDSEERN[+1378.476]C[+57.021]TDIDEC[+57.021]R.I	1057	HexNAc(2)Hex(6)	C[+57]*3, N[+1378]	1309.83	3	3927.47	3927.47	0	0.2	Specific	549.51	549.51	50.44	7.89	433	>hFBN1-Nterm 070820	1	DW030119_2.8161.8161.3	controllerType=0 controllerNumber=1 scan=8161	22.8602
07295:3	1	R.C[+57.021]DSGFALDSEERN[+1378.476]C[+57.021]TDIDEC[+57.021]R.I	1057	HexNAc(2)Hex(6)	C[+57]*3, N[+1378]	1309.83	3	3927.47	3927.47	0	-0.9	Specific	594.49	594.49	50.34	9.05	433	>hFBN1-Nterm 070820	1	DW030119_2.8289.8289.3	controllerType=0 controllerNumber=1 scan=8289	23.126
07190:3	1	R.C[+57.021]DSGFALDSEERN[+1540.529]C[+57.021]TDIDEC[+57.021]R.I	1057	HexNAc(2)Hex(7)	C[+57]*3, N[+1541]	1363.85	3	4089.53	4089.53	0	1	Specific	598.05	598.05	50.17	9.05	433	>hFBN1-Nterm 070820	1	DW030119_2.8194.8194.3	controllerType=0 controllerNumber=1 scan=8194	22.9289
07133:3	1	R.C[+57.021]DSGFALDSEERN[+1702.581]C[+57.021]TDIDEC[+57.021]R.I	1057	HexNAc(2)Hex(8)	C[+57]*3, N[+1703]	1417.87	3	4251.58	4251.58	0	1.4	Specific	611.85	611.85	54.31	10.05	433	>hFBN1-Nterm 070820	1	DW030119_2.8139.8139.3	controllerType=0 controllerNumber=1 scan=8139	22.8194
07210:3	1	R.C[+57.021]DSGFALDSEERN[+1378.476]C[+57.021]TDIDEC[+57.021]R.I	1057	HexNAc(2)Hex(6)	C[+57]*3, N[+1378]	1309.83	3	3927.48	3927.47	0	0.6	Specific	617.34	617.34	55.62	10.05	433	>hFBN1-Nterm 070820	1	DW030119_2.8214.8214.3	controllerType=0 controllerNumber=1 scan=8214	22.9724
07193:3	1	R.C[+57.021]DSGFALDSEERN[+1216.423]C[+57.021]TDIDEC[+57.021]R.I	1057	HexNAc(2)Hex(5)	C[+57]*3, N[+1216]	1255.81	3	3765.43	3765.42	0	1.7	Specific	619.3	619.3	56.12	10.05	433	>hFBN1-Nterm 070820	1	DW030119_2.8196.8196.3	controllerType=0 controllerNumber=1 scan=8196	22.9324
07322:3	1	R.C[+57.021]DSGFALDSEERN[+1216.423]C[+57.021]TDIDEC[+57.021]R.I	1057	HexNAc(2)Hex(5)	C[+57]*3, N[+1216]	1255.81	3	3765.42	3765.42	0	-0.2	Specific	638.74	638.74	56.57	10.05	433	>hFBN1-Nterm 070820	1	DW030119_2.8314.8314.3	controllerType=0 controllerNumber=1 scan=8314	23.1762
07112:3	1	R.C[+57.021]DSGFALDSEERN[+1540.529]C[+57.021]TDIDEC[+57.021]R.I	1057	HexNAc(2)Hex(7)	C[+57]*3, N[+1541]	1363.85	3	4089.53	4089.53	0	1.8	Specific	684.54	684.54	55.22	11.05	433	>hFBN1-Nterm 070820	1	DW030119_2.8119.8119.3	controllerType=0 controllerNumber=1 scan=8119	22.7753
07259:3	1	R.C[+57.021]DSGFALDSEERN[+1540.529]C[+57.021]TDIDEC[+57.021]R.I	1057	HexNAc(2)Hex(7)	C[+57]*3, N[+1541]	1363.85	3	4089.53	4089.53	0	0	Specific	685.71	685.71	50.31	11.05	433	>hFBN1-Nterm 070820	1	DW030119_2.8256.8256.3	controllerType=0 controllerNumber=1 scan=8256	23.0566
07262:3	1	R.C[+57.021]DSGFALDSEERN[+1216.423]C[+57.021]TDIDEC[+57.021]R.I	1057	HexNAc(2)Hex(5)	C[+57]*3, N[+1216]	1255.81	3	3765.42	3765.42	0	0.3	Specific	697.81	697.81	57.05	11.05	433	>hFBN1-Nterm 070820	1	DW030119_2.8260.8260.3	controllerType=0 controllerNumber=1 scan=8260	23.0655
07195:4	1	R.C[+57.021]DSGFALDSEERN[+1702.581]C[+57.021]TDIDEC[+57.021]R.I	1057	HexNAc(2)Hex(8)	C[+57]*3, N[+1703]	1063.65	4	4251.58	4251.58	0	1.1	Specific	808.66	808.66	50	13.71	433	>hFBN1-Nterm 070820	1	DW030119_2.8198.8198.4	controllerType=0 controllerNumber=1 scan=8198	22.9367
07238:4	1	R.C[+57.021]DSGFALDSEERN[+1378.476]C[+57.021]TDIDEC[+57.021]R.I	1057	HexNAc(2)Hex(6)	C[+57]*3, N[+1378]	982.624	4	3927.48	3927.47	0	0.6	Specific	812.32	812.32	51.25	13.71	433	>hFBN1-Nterm 070820	1	DW030119_2.8240.8240.4	controllerType=0 controllerNumber=1 scan=8240	23.0231
07123:4	1	R.C[+57.021]DSGFALDSEERN[+1702.581]C[+57.021]TDIDEC[+57.021]R.I	1057	HexNAc(2)Hex(8)	C[+57]*3, N[+1703]	1063.65	4	4251.58	4251.58	0	0.9	Specific	823.37	823.37	49.64	13.71	433	>hFBN1-Nterm 070820	1	DW030119_2.8129.8129.4	controllerType=0 controllerNumber=1 scan=8129	22.7975
07183:4	1	R.C[+57.021]DSGFALDSEERN[+1540.529]C[+57.021]TDIDEC[+57.021]R.I	1057	HexNAc(2)Hex(7)	C[+57]*3, N[+1541]	1023.14	4	4089.53	4089.53	0	0	Specific	831.15	831.15	51.48	13.71	433	>hFBN1-Nterm 070820	1	DW030119_2.8186.8186.4	controllerType=0 controllerNumber=1 scan=8186	22.911
07198:4	1	R.C[+57.021]DSGFALDSEERN[+1216.423]C[+57.021]TDIDEC[+57.021]R.I	1057	HexNAc(2)Hex(5)	C[+57]*3, N[+1216]	942.112	4	3765.43	3765.42	0	1.9	Specific	841.75	841.75	53.31	12.79	433	>hFBN1-Nterm 070820	1	DW030119_2.8201.8201.4	controllerType=0 controllerNumber=1 scan=8201	22.9433
07171:4	1	R.C[+57.021]DSGFALDSEERN[+1378.476]C[+57.021]TDIDEC[+57.021]R.I	1057	HexNAc(2)Hex(6)	C[+57]*3, N[+1378]	982.624	4	3927.47	3927.47	0	0	Specific	865.16	865.16	51.31	14.71	433	>hFBN1-Nterm 070820	1	DW030119_2.8174.8174.4	controllerType=0 controllerNumber=1 scan=8174	22.8864
07264:4	1	R.C[+57.021]DSGFALDSEERN[+1216.423]C[+57.021]TDIDEC[+57.021]R.I	1057	HexNAc(2)Hex(5)	C[+57]*3, N[+1216]	942.11	4	3765.42	3765.42	0	-0.3	Specific	885.51	885.51	52.88	14.71	433	>hFBN1-Nterm 070820	1	DW030119_2.8262.8262.4	controllerType=0 controllerNumber=1 scan=8262	23.0699
09198:3	1	R.C[+57.021][-17.027]DSGFALDSEERN[+1540.529]C[+57.021]TDIDEC[+57.021]R.I	1057	HexNAc(2)Hex(7)	C[-17][+57]*3, N[+1541]	1358.17	3	4072.49	4072.5	0	-2.2	Specific	522.38	364.85	332.27	7.36	433	>hFBN1-Nterm 070820	1	DW030119_2.9882.9882.3	controllerType=0 controllerNumber=1 scan=9882	26.4069
09195:3	1	R.C[+57.021][-17.027]DSGFALDSEERN[+1378.476]C[+57.021]TDIDEC[+57.021]R.I	1057	HexNAc(2)Hex(6)	C[-17][+57]*3, N[+1378]	1304.15	3	3910.44	3910.45	0	-0.7	Specific	576.84	456.9	301.07	9.05	433	>hFBN1-Nterm 070820	1	DW030119_2.9880.9880.3	controllerType=0 controllerNumber=1 scan=9880	26.4026
09287:3	1	R.C[+57.021][-17.027]DSGFALDSEERN[+1216.423]C[+57.021]TDIDEC[+57.021]R.I	1057	HexNAc(2)Hex(5)	C[-17][+57]*3, N[+1216]	1250.14	3	3748.4	3748.39	0	1.7	Specific	579.02	439.19	265.48	9.05	433	>hFBN1-Nterm 070820	1	DW030119_2.9954.9954.3	controllerType=0 controllerNumber=1 scan=9954	26.5683
12512:4	1	R.[+14.016]C[+57.021]DSGFALD[+15.995]SEERN[+1710.598]C[+57.021]TDIDEC[+57.021]RISPDLC[+57.021]GR.G	1057	HexNAc(3)Hex(4)Fuc(1)NeuGc(1)	.[14], C[+57]*4, D[+16], N[+1711]	1297.51	4	5187.04	5188.04	-1	0	Specific	104.43	104.43	20.23	1.92	433	>hFBN1-Nterm 070820	1	DW030119_2.12744.12744.4	controllerType=0 controllerNumber=1 scan=12744	32.3406
02593:2	1	R.NC[+57.021]TDIDEC[+57.021]R.I	1069		C[+57]*2	591.728	2	1182.45	1182.45	0	-1.7	Specific	346.9	346.9	346.9	4.82	433	>hFBN1-Nterm 070820	1	DW030119_2.4323.4323.2	controllerType=0 controllerNumber=1 scan=4323	14.5954
02834:2	1	R.NC[+57.021]TDIDEC[+57.021]R.I	1069		C[+57]*2	591.728	2	1182.45	1182.45	0	-2.5	Specific	369.11	369.11	369.11	5.83	433	>hFBN1-Nterm 070820	1	DW030119_2.4525.4525.2	controllerType=0 controllerNumber=1 scan=4525	15.055
01349:3	1	R.[+28.031]N[+1954.704]C[+57.021]TDIDEC[+57.021]R.I	1069	HexNAc(5)Hex(4)NeuAc(1)	.[28], C[+57]*2, N[+1955]	1055.73	3	3165.19	3165.19	0	1.3	Specific	2.95	2.95	2.95	1.92	433	>hFBN1-Nterm 070820	1	DW030119_2.3136.3136.3	controllerType=0 controllerNumber=1 scan=3136	11.8139
00707:3	1	R.[+28.031]N[+1954.704]C[+57.021]TDIDEC[+57.021]R.I	1069	HexNAc(5)Hex(4)NeuAc(1)	.[28], C[+57]*2, N[+1955]	1055.73	3	3165.19	3165.19	0	-0.1	Specific	4.45	4.45	4.45	1.92	433	>hFBN1-Nterm 070820	1	DW030119_2.2513.2513.3	controllerType=0 controllerNumber=1 scan=2513	10.184
01940:5	1	R.N[+3663.286]C[+57.021]TDIDEC[+57.021]R.I	1069	HexNAc(6)Hex(7)Fuc(1)NeuAc(4)	C[+57]*2, N[+3663]	970.155	5	4846.74	4845.74	1	0.9	Specific	5.69	5.69	5.69	1.92	433	>hFBN1-Nterm 070820	1	DW030119_2.3697.3697.5	controllerType=0 controllerNumber=1 scan=3697	13.1524
01765:5	1	R.N[+3462.222]C[+57.021]TDIDEC[+57.021]R.I	1069	HexNAc(7)Hex(8)Fuc(1)NeuAc(1)NeuGc(1)	C[+57]*2, N[+3462]	929.54	5	4643.67	4644.67	-1	0.1	Specific	6.22	6.22	6.22	2.04	433	>hFBN1-Nterm 070820	1	DW030119_2.3521.3521.5	controllerType=0 controllerNumber=1 scan=3521	12.7322
01803:4	1	R.[+14.016]N[+3446.227]C[+57.021]TDIDEC[+57.021]R.I	1069	HexNAc(7)Hex(8)Fuc(1)NeuAc(2)	.[14], C[+57]*2, N[+3446]	1161.43	4	4642.68	4642.69	0	-2.8	Specific	7.88	7.88	7.88	1.95	433	>hFBN1-Nterm 070820	1	DW030119_2.3559.3559.4	controllerType=0 controllerNumber=1 scan=3559	12.8239
01575:3	1	R.[+28.031]N[+1938.709]C[+57.021]TDIDEC[+57.021]R.I	1069	HexNAc(5)Hex(3)Fuc(1)NeuAc(1)	.[28], C[+57]*2, N[+1939]	1050.4	3	3149.19	3149.19	0	-0.5	Specific	9.32	9.32	9.32	1.92	433	>hFBN1-Nterm 070820	1	DW030119_2.3333.3333.3	controllerType=0 controllerNumber=1 scan=3333	12.2799
01802:5	1	R.[+14.016]N[+3591.264]C[+57.021]TDIDEC[+57.021]R.I	1069	HexNAc(7)Hex(7)Fuc(1)NeuAc(2)NeuGc(1)	.[14], C[+57]*2, N[+3591]	958.553	5	4788.74	4787.73	1	0.5	Specific	10.43	10.43	10.43	2.04	433	>hFBN1-Nterm 070820	1	DW030119_2.3558.3558.5	controllerType=0 controllerNumber=1 scan=3558	12.8217
01880:5	1	R.N[+3663.286]C[+57.021]TDIDEC[+57.021]R.I	1069	HexNAc(6)Hex(7)Fuc(1)NeuAc(4)	C[+57]*2, N[+3663]	969.957	5	4845.75	4845.74	0	3.4	Specific	12.48	12.48	12.48	1.93	433	>hFBN1-Nterm 070820	1	DW030119_2.3642.3642.5	controllerType=0 controllerNumber=1 scan=3642	13.0244
01848:4	1	R.[+14.016]N[+3446.227]C[+57.021]TDIDEC[+57.021]R.I	1069	HexNAc(7)Hex(8)Fuc(1)NeuAc(2)	.[14], C[+57]*2, N[+3446]	1161.68	4	4643.69	4642.69	1	-2.4	Specific	20.62	20.62	20.62	1.95	433	>hFBN1-Nterm 070820	1	DW030119_2.3609.3609.4	controllerType=0 controllerNumber=1 scan=3609	12.9452
01849:5	1	R.[+14.016]N[+3591.264]C[+57.021]TDIDEC[+57.021]R.I	1069	HexNAc(7)Hex(7)Fuc(1)NeuAc(2)NeuGc(1)	.[14], C[+57]*2, N[+3591]	958.552	5	4788.73	4787.73	1	-1.2	Specific	25.81	25.81	6.57	2.04	433	>hFBN1-Nterm 070820	1	DW030119_2.3610.3610.5	controllerType=0 controllerNumber=1 scan=3610	12.9474
02421:4	1	R.[+14.016]N[+3737.322]C[+57.021]TDIDEC[+57.021]R.I	1069	HexNAc(7)Hex(8)Fuc(1)NeuAc(3)	.[14], C[+57]*2, N[+3737]	1233.95	4	4932.78	4933.79	-1	-1.7	Specific	31.23	31.23	31.23	2.04	433	>hFBN1-Nterm 070820	1	DW030119_2.4155.4155.4	controllerType=0 controllerNumber=1 scan=4155	14.2083
07184:4	1	R.[+28.031]N[+3080.074]C[+57.021]TDIDEC[+57.021]R.I	1069	HexNAc(6)Hex(5)Fuc(1)NeuAc(1)NeuGc(2)	.[28], C[+57]*2, N[+3080]	1073.14	4	4289.53	4290.56	-1	-6.6	Specific	81.72	81.72	6.37	1.94	433	>hFBN1-Nterm 070820	1	DW030119_2.8187.8187.4	controllerType=0 controllerNumber=1 scan=8187	22.9132
02408:3	1	R.N[+1540.529]C[+57.021]TDIDEC[+57.021]R.I	1069	HexNAc(2)Hex(7)	C[+57]*2, N[+1541]	908.331	3	2722.98	2722.98	0	-0.3	Specific	130.84	130.84	57.6	2.43	433	>hFBN1-Nterm 070820	1	DW030119_2.4141.4141.3	controllerType=0 controllerNumber=1 scan=4141	14.1777
02529:3	1	R.N[+1378.476]C[+57.021]TDIDEC[+57.021]R.I	1069	HexNAc(2)Hex(6)	C[+57]*2, N[+1378]	854.313	3	2560.92	2560.93	0	-1.2	Specific	364.77	364.77	56.4	6.02	433	>hFBN1-Nterm 070820	1	DW030119_2.4267.4267.3	controllerType=0 controllerNumber=1 scan=4267	14.4678
02725:3	1	R.N[+1216.423]C[+57.021]TDIDEC[+57.021]R.I	1069	HexNAc(2)Hex(5)	C[+57]*2, N[+1216]	800.296	3	2398.87	2398.87	0	-0.7	Specific	379.11	379.11	56.4	6.02	433	>hFBN1-Nterm 070820	1	DW030119_2.4435.4435.3	controllerType=0 controllerNumber=1 scan=4435	14.8506
06056:3	1	R.[+28.031]N[+1954.704]C[+57.021]TD[+15.995]IDEC[+57.021]R.I	1069	HexNAc(5)Hex(4)NeuAc(1)	.[28], C[+57]*2, D[+16], N[+1955]	1061.07	3	3181.19	3181.18	0	3.2	Specific	123.78	77.74	3.41	1.95	433	>hFBN1-Nterm 070820	1	DW030119_2.7250.7250.3	controllerType=0 controllerNumber=1 scan=7250	20.9498
08974:3	1	R.[+28.031]N[+1752.645]C[+57.021]TDIDEC[+57.021]RISPDLC[+57.021]GR.G	1069	HexNAc(4)Hex(4)Fuc(2)	.[28], C[+57]*3, N[+1753]	1287.86	3	3861.58	3861.56	0	4.4	Specific	0.9	0.9	0.9	1.92	433	>hFBN1-Nterm 070820	1	DW030119_2.9686.9686.3	controllerType=0 controllerNumber=1 scan=9686	25.9898
20395:2	1	R.ISPDLC[+57.021]GR.G	1078		C[+57]	459.228	2	917.449	917.451	0	-2.3	Specific	279.06	279.06	279.06	3.68	433	>hFBN1-Nterm 070820	1	DW030119_2.21007.21007.2	controllerType=0 controllerNumber=1 scan=21007	56.2255
04379:2	1	R.ISPDLC[+57.021]GR.G	1078		C[+57]	459.229	2	917.451	917.451	0	0	Specific	384.97	384.63	384.63	4.51	433	>hFBN1-Nterm 070820	1	DW030119_2.5854.5854.2	controllerType=0 controllerNumber=1 scan=5854	18.0365
04570:2	1	R.ISPDLC[+57.021]GR.G	1078		C[+57]	459.229	2	917.45	917.451	0	-0.9	Specific	392.25	392.25	392.25	6.36	433	>hFBN1-Nterm 070820	1	DW030119_2.6015.6015.2	controllerType=0 controllerNumber=1 scan=6015	18.3851
04635:2	1	R.ISPDLC[+57.021]GR.G	1078		C[+57]	459.229	2	917.451	917.451	0	-0.2	Specific	406.36	406.36	406.36	6.65	433	>hFBN1-Nterm 070820	1	DW030119_2.6070.6070.2	controllerType=0 controllerNumber=1 scan=6070	18.5029
04439:2	1	R.ISPDLC[+57.021]GR.G	1078		C[+57]	459.229	2	917.451	917.451	0	-0.3	Specific	425.86	406.55	406.55	6.65	433	>hFBN1-Nterm 070820	1	DW030119_2.5904.5904.2	controllerType=0 controllerNumber=1 scan=5904	18.1532
04504:2	1	R.ISPDLC[+57.021]GR.G	1078		C[+57]	459.229	2	917.451	917.451	0	-0.2	Specific	450.53	420.08	420.08	5.62	433	>hFBN1-Nterm 070820	1	DW030119_2.5959.5959.2	controllerType=0 controllerNumber=1 scan=5959	18.2717
06043:2	1	R.GQC[+57.021]VN[+0.984]TPGD[+15.995]FEC[+57.021]K.C	1086		C[+57]*2, D[+16], N[+1]	764.807	2	1528.61	1528.6	0	1.7	Specific	331.05	331.05	331.05	4.65	433	>hFBN1-Nterm 070820	1	DW030119_2.7239.7239.2	controllerType=0 controllerNumber=1 scan=7239	20.9273
10956:3	1	R.GQC[+57.021]VNTPGDFEC[+57.021]KC[+57.021]DEGYESGFMMMK.N	1086		C[+57]*3	1026.4	3	3077.19	3077.19	0	0.5	Specific	1044.56	1044.56	1044.56	18.28	433	>hFBN1-Nterm 070820	1	DW030119_2.11362.11362.3	controllerType=0 controllerNumber=1 scan=11362	29.6745
10814:3	1	R.GQC[+57.021]VN[+15.995]TPGDFEC[+57.021]KC[+57.021]DEGYESGFMMMK.N	1086		C[+57]*3, N[+16]	1031.73	3	3093.17	3093.19	0	-3.7	Specific	250.65	250.65	53.68	2.78	433	>hFBN1-Nterm 070820	1	DW030119_2.11241.11241.2	controllerType=0 controllerNumber=1 scan=11241	29.414
09764:3	1	R.GQC[+57.021]VNTPGDFEC[+57.021]KC[+57.021]DEGYESGFMMM[+15.995]K.N	1086		C[+57]*3, M[+16]	1031.74	3	3093.19	3093.19	0	1.7	Specific	700.31	700.31	21.63	12.28	433	>hFBN1-Nterm 070820	1	DW030119_2.10346.10346.3	controllerType=0 controllerNumber=1 scan=10346	27.4396
10881:3	1	R.GQC[+57.021]VN[+0.984]TPGDFEC[+57.021]KC[+57.021]DEGYESGFMMMK.N	1086		C[+57]*3, N[+1]	1026.74	3	3078.2	3078.18	0	9.4	Specific	708.94	679.84	679.84	11.33	433	>hFBN1-Nterm 070820	1	DW030119_2.11303.11303.3	controllerType=0 controllerNumber=1 scan=11303	29.5436
10172:3	1	R.GQC[+57.021]VNTPGDFEC[+57.021]KC[+57.021]DEGYESGFMM[+15.995]MK.N	1086		C[+57]*3, M[+16]	1031.74	3	3093.19	3093.19	0	2.3	Specific	730.92	730.92	14.36	11.36	433	>hFBN1-Nterm 070820	1	DW030119_2.10698.10698.3	controllerType=0 controllerNumber=1 scan=10698	28.2205
09661:3	1	R.GQC[+57.021]VN[+15.995]TPGDFEC[+57.021]KC[+57.021]DEGYESGFMMM[+15.995]K.N	1086		C[+57]*3, M[+16], N[+16]	1037.07	3	3109.19	3109.18	0	2.3	Specific	507.42	507.42	23.78	6.99	433	>hFBN1-Nterm 070820	1	DW030119_2.10265.10265.3	controllerType=0 controllerNumber=1 scan=10265	27.2538
17133:2	1	K.C[+57.021]DEGYESGFMMMK.N	1099		C[+57]	792.797	2	1584.59	1584.58	0	1.6	Specific	312.43	312.43	312.43	5.42	433	>hFBN1-Nterm 070820	1	DW030119_2.17317.17317.2	controllerType=0 controllerNumber=1 scan=17317	44.9013
10895:2	1	K.C[+57.021]DEGYESGFMMMK.N	1099		C[+57]	792.797	2	1584.59	1584.58	0	1.5	Specific	697.24	644.71	644.71	11.18	433	>hFBN1-Nterm 070820	1	DW030119_2.11313.11313.2	controllerType=0 controllerNumber=1 scan=11313	29.5643
10821:2	1	K.C[+57.021]DEGYESGFMMMK.N	1099		C[+57]	792.795	2	1584.58	1584.58	0	-0.2	Specific	774.79	687.34	687.34	13.18	433	>hFBN1-Nterm 070820	1	DW030119_2.11247.11247.2	controllerType=0 controllerNumber=1 scan=11247	29.4227
10472:2	1	K.C[+57.021]DEGYESGFMMMK.N	1099		C[+57]	792.796	2	1584.58	1584.58	0	0.5	Specific	830.82	697.53	697.53	14.18	433	>hFBN1-Nterm 070820	1	DW030119_2.10956.10956.2	controllerType=0 controllerNumber=1 scan=10956	28.786
10735:2	1	K.C[+57.021]DEGYESGFMMMK.N	1099		C[+57]	792.796	2	1584.59	1584.58	0	1.2	Specific	836.52	716.25	716.25	14.18	433	>hFBN1-Nterm 070820	1	DW030119_2.11176.11176.2	controllerType=0 controllerNumber=1 scan=11176	29.2775
10531:2	1	K.C[+57.021]DEGYESGFMMMK.N	1099		C[+57]	792.797	2	1584.59	1584.58	0	1.4	Specific	840.49	675.32	675.32	14.18	433	>hFBN1-Nterm 070820	1	DW030119_2.11008.11008.2	controllerType=0 controllerNumber=1 scan=11008	28.9023
10597:2	1	K.C[+57.021]DEGYESGFMMMK.N	1099		C[+57]	792.796	2	1584.59	1584.58	0	1.1	Specific	861.21	688.91	688.91	15.18	433	>hFBN1-Nterm 070820	1	DW030119_2.11063.11063.2	controllerType=0 controllerNumber=1 scan=11063	29.0248
10665:2	1	K.C[+57.021]DEGYESGFMMMK.N	1099		C[+57]	792.796	2	1584.59	1584.58	0	1.1	Specific	884.92	721.02	721.02	15.18	433	>hFBN1-Nterm 070820	1	DW030119_2.11118.11118.2	controllerType=0 controllerNumber=1 scan=11118	29.15
09275:2	1	K.C[+57.021]DEGYESGFMM[+15.995]MK.N	1099		C[+57], M[+16]	800.793	2	1600.58	1600.58	0	0.3	Specific	442.21	442.21	15.91	6.61	433	>hFBN1-Nterm 070820	1	DW030119_2.9944.9944.2	controllerType=0 controllerNumber=1 scan=9944	26.5448
10141:2	1	K.C[+57.021]DEGYESGFMM[+15.995]MK.N	1099		C[+57], M[+16]	800.794	2	1600.58	1600.58	0	1.4	Specific	587.2	587.2	0.06	9.18	433	>hFBN1-Nterm 070820	1	DW030119_2.10670.10670.2	controllerType=0 controllerNumber=1 scan=10670	28.1586
09367:2	1	K.C[+57.021]DEGYESGFMM[+15.995]MK.N	1099		C[+57], M[+16]	800.794	2	1600.58	1600.58	0	1.3	Specific	592.72	592.72	17.69	9.18	433	>hFBN1-Nterm 070820	1	DW030119_2.10020.10020.2	controllerType=0 controllerNumber=1 scan=10020	26.7169
10357:2	1	K.C[+57.021]DEGYESGFMM[+15.995]MK.N	1099		C[+57], M[+16]	800.793	2	1600.58	1600.58	0	0.5	Specific	594.42	594.42	1.39	9.18	433	>hFBN1-Nterm 070820	1	DW030119_2.10855.10855.2	controllerType=0 controllerNumber=1 scan=10855	28.5651
10503:2	1	K.C[+57.021]DEGYESGFMM[+15.995]MK.N	1099		C[+57], M[+16]	800.796	2	1600.58	1600.58	0	3.3	Specific	620.11	619.17	1.31	9.26	433	>hFBN1-Nterm 070820	1	DW030119_2.10981.10981.2	controllerType=0 controllerNumber=1 scan=10981	28.8411
10224:2	1	K.C[+57.021]DEGYESGFMM[+15.995]MK.N	1099		C[+57], M[+16]	800.794	2	1600.58	1600.58	0	1.1	Specific	627.42	626.69	0.46	10.18	433	>hFBN1-Nterm 070820	1	DW030119_2.10742.10742.2	controllerType=0 controllerNumber=1 scan=10742	28.3174
10295:2	1	K.C[+57.021]DEGYESGFMM[+15.995]MK.N	1099		C[+57], M[+16]	800.792	2	1600.58	1600.58	0	-0.7	Specific	648.27	569.28	2.53	10.18	433	>hFBN1-Nterm 070820	1	DW030119_2.10805.10805.2	controllerType=0 controllerNumber=1 scan=10805	28.4513
10422:2	1	K.C[+57.021]DEGYESGFMM[+15.995]MK.N	1099		C[+57], M[+16]	800.795	2	1600.58	1600.58	0	3.2	Specific	652.14	640.24	1.41	10.26	433	>hFBN1-Nterm 070820	1	DW030119_2.10915.10915.2	controllerType=0 controllerNumber=1 scan=10915	28.6942
09054:2	1	K.C[+57.021]DEGYESGFM[+15.995]MMK.N	1099		C[+57], M[+16]	800.792	2	1600.58	1600.58	0	-1.3	Specific	668.58	668.58	19.91	11.18	433	>hFBN1-Nterm 070820	1	DW030119_2.9757.9757.2	controllerType=0 controllerNumber=1 scan=9757	26.1371
09177:2	1	K.C[+57.021]DEGYESGFM[+15.995]MMK.N	1099		C[+57], M[+16]	800.792	2	1600.58	1600.58	0	-0.9	Specific	673.89	603.99	10.04	11.18	433	>hFBN1-Nterm 070820	1	DW030119_2.9864.9864.2	controllerType=0 controllerNumber=1 scan=9864	26.3679
12472:2	1	K.C[+57.021][-17.027]DEGYESGFMMMK.N	1099		C[-17][+57]	784.281	2	1567.55	1567.56	0	-2.1	Specific	683.89	683.89	683.89	10.65	433	>hFBN1-Nterm 070820	1	DW030119_2.12708.12708.2	controllerType=0 controllerNumber=1 scan=12708	32.2867
08669:2	1	K.C[+57.021]DEGYESGFMMM[+15.995]K.N	1099		C[+57], M[+16]	800.792	2	1600.58	1600.58	0	-1.6	Specific	724.28	632.05	37.67	12.18	433	>hFBN1-Nterm 070820	1	DW030119_2.9426.9426.2	controllerType=0 controllerNumber=1 scan=9426	25.4622
08611:2	1	K.C[+57.021]DEGYESGFMMM[+15.995]K.N	1099		C[+57], M[+16]	800.791	2	1600.58	1600.58	0	-2.1	Specific	734.07	638.09	23.47	11.65	433	>hFBN1-Nterm 070820	1	DW030119_2.9373.9373.2	controllerType=0 controllerNumber=1 scan=9373	25.3529
09117:2	1	K.C[+57.021]DEGYESGFM[+15.995]MMK.N	1099		C[+57], M[+16]	800.793	2	1600.58	1600.58	0	-0.6	Specific	769.27	650.09	43.22	13.18	433	>hFBN1-Nterm 070820	1	DW030119_2.9812.9812.2	controllerType=0 controllerNumber=1 scan=9812	26.2541
10471:2	1	K.C[+57.021][-17.027]D[+15.995]EGYESGFMMMK.N	1099		C[-17][+57], D[+16]	792.268	2	1583.53	1583.55	0	-14.7	Specific	378.95	378.95	224.07	4.97	433	>hFBN1-Nterm 070820	1	DW030119_2.10956.10956.2	controllerType=0 controllerNumber=1 scan=10956	28.786
04823:2	1	K.NC[+57.021]MDIDEC[+57.021]QR.D	1112		C[+57]*2	670.755	2	1340.5	1340.5	0	0.2	Specific	471.38	471.38	471.38	6.78	433	>hFBN1-Nterm 070820	1	DW030119_2.6218.6218.2	controllerType=0 controllerNumber=1 scan=6218	18.8213
04605:2	1	K.NC[+57.021]MDIDEC[+57.021]QR.D	1112		C[+57]*2	670.755	2	1340.5	1340.5	0	0.3	Specific	496.22	496.22	496.22	6.82	433	>hFBN1-Nterm 070820	1	DW030119_2.6044.6044.2	controllerType=0 controllerNumber=1 scan=6044	18.4472
04749:2	1	K.NC[+57.021]MDIDEC[+57.021]QR.D	1112		C[+57]*2	670.756	2	1340.5	1340.5	0	0.8	Specific	535.13	535.13	535.13	7.03	433	>hFBN1-Nterm 070820	1	DW030119_2.6158.6158.2	controllerType=0 controllerNumber=1 scan=6158	18.6935
04676:2	1	K.NC[+57.021]MDIDEC[+57.021]QR.D	1112		C[+57]*2	670.755	2	1340.5	1340.5	0	0.7	Specific	555.76	555.76	555.76	7.03	433	>hFBN1-Nterm 070820	1	DW030119_2.6102.6102.2	controllerType=0 controllerNumber=1 scan=6102	18.5717
02762:2	1	K.NC[+57.021]M[+15.995]DIDEC[+57.021]QR.D	1112		C[+57]*2, M[+16]	678.751	2	1356.5	1356.5	0	-1.6	Specific	372.45	372.45	52.54	6.36	433	>hFBN1-Nterm 070820	1	DW030119_2.4466.4466.2	controllerType=0 controllerNumber=1 scan=4466	14.9237
20524:3	1	K.NC[+57.021]MDIDEC[+57.021]QRDPLLC[+57.021]R.G	1112		C[+57]*3	698.966	3	2094.88	2094.88	0	0.1	Specific	291.49	291.49	291.49	5.84	433	>hFBN1-Nterm 070820	1	DW030119_2.21122.21122.3	controllerType=0 controllerNumber=1 scan=21122	56.4986
09159:3	1	K.NC[+57.021]MDIDEC[+57.021]QRDPLLC[+57.021]R.G	1112		C[+57]*3	698.96	3	2094.87	2094.88	0	-7.5	Specific	457.17	457.17	457.17	7.04	433	>hFBN1-Nterm 070820	1	DW030119_2.9849.9849.3	controllerType=0 controllerNumber=1 scan=9849	26.332
09009:3	1	K.NC[+57.021]MDIDEC[+57.021]QRDPLLC[+57.021]R.G	1112		C[+57]*3	698.968	3	2094.89	2094.88	0	3.4	Specific	487.2	487.2	487.2	7.31	433	>hFBN1-Nterm 070820	1	DW030119_2.9717.9717.3	controllerType=0 controllerNumber=1 scan=9717	26.0519
09267:3	1	K.NC[+57.021]MDIDEC[+57.021]QRDPLLC[+57.021]R.G	1112		C[+57]*3	698.966	3	2094.88	2094.88	0	1.1	Specific	489.48	489.48	489.48	8.23	433	>hFBN1-Nterm 070820	1	DW030119_2.9937.9937.3	controllerType=0 controllerNumber=1 scan=9937	26.5296
08920:3	1	K.NC[+57.021]MDIDEC[+57.021]QRDPLLC[+57.021]R.G	1112		C[+57]*3	698.966	3	2094.88	2094.88	0	-0.2	Specific	572.81	572.81	572.81	9.6	433	>hFBN1-Nterm 070820	1	DW030119_2.9638.9638.3	controllerType=0 controllerNumber=1 scan=9638	25.8926
08527:2	1	K.NC[+57.021]MDIDEC[+57.021]QRDPLLC[+57.021]R.G	1112		C[+57]*3	1047.95	2	2094.88	2094.88	0	0.5	Specific	580.23	463.72	463.72	7.38	433	>hFBN1-Nterm 070820	1	DW030119_2.9301.9301.2	controllerType=0 controllerNumber=1 scan=9301	25.2079
16963:3	1	K.NC[+57.021]MDIDEC[+57.021]QRDPLLC[+57.021]R.G	1112		C[+57]*3	698.965	3	2094.88	2094.88	0	-1.3	Specific	589.27	589.27	589.27	9.6	433	>hFBN1-Nterm 070820	1	DW030119_2.17151.17151.3	controllerType=0 controllerNumber=1 scan=17151	44.4975
08619:3	1	K.NC[+57.021]MDIDEC[+57.021]QRDPLLC[+57.021]R.G	1112		C[+57]*3	698.965	3	2094.88	2094.88	0	-0.8	Specific	596.87	596.87	596.87	9.6	433	>hFBN1-Nterm 070820	1	DW030119_2.9381.9381.3	controllerType=0 controllerNumber=1 scan=9381	25.3711
08684:3	1	K.NC[+57.021]MDIDEC[+57.021]QRDPLLC[+57.021]R.G	1112		C[+57]*3	698.966	3	2094.88	2094.88	0	0	Specific	600.74	600.74	600.74	10.6	433	>hFBN1-Nterm 070820	1	DW030119_2.9436.9436.3	controllerType=0 controllerNumber=1 scan=9436	25.483
08442:2	1	K.NC[+57.021]MDIDEC[+57.021]QRDPLLC[+57.021]R.G	1112		C[+57]*3	1047.94	2	2094.88	2094.88	0	-3.1	Specific	602.27	493.04	493.04	8.05	433	>hFBN1-Nterm 070820	1	DW030119_2.9222.9222.2	controllerType=0 controllerNumber=1 scan=9222	25.0502
08495:3	1	K.NC[+57.021]MDIDEC[+57.021]QRDPLLC[+57.021]R.G	1112		C[+57]*3	698.966	3	2094.88	2094.88	0	0.6	Specific	609.26	609.26	609.26	10.6	433	>hFBN1-Nterm 070820	1	DW030119_2.9270.9270.3	controllerType=0 controllerNumber=1 scan=9270	25.1466
08749:3	1	K.NC[+57.021]MDIDEC[+57.021]QRDPLLC[+57.021]R.G	1112		C[+57]*3	698.965	3	2094.88	2094.88	0	-1.1	Specific	609.38	609.38	609.38	10.6	433	>hFBN1-Nterm 070820	1	DW030119_2.9495.9495.3	controllerType=0 controllerNumber=1 scan=9495	25.601
08829:3	1	K.NC[+57.021]MDIDEC[+57.021]QRDPLLC[+57.021]R.G	1112		C[+57]*3	698.965	3	2094.88	2094.88	0	-0.6	Specific	609.97	609.97	609.97	10.6	433	>hFBN1-Nterm 070820	1	DW030119_2.9560.9560.3	controllerType=0 controllerNumber=1 scan=9560	25.7339
08433:3	1	K.NC[+57.021]MDIDEC[+57.021]QRDPLLC[+57.021]R.G	1112		C[+57]*3	698.966	3	2094.88	2094.88	0	0.8	Specific	617.92	617.92	617.92	10.6	433	>hFBN1-Nterm 070820	1	DW030119_2.9215.9215.3	controllerType=0 controllerNumber=1 scan=9215	25.0374
08555:3	1	K.NC[+57.021]MDIDEC[+57.021]QRDPLLC[+57.021]R.G	1112		C[+57]*3	698.965	3	2094.88	2094.88	0	-0.5	Specific	623.53	623.53	623.53	10.6	433	>hFBN1-Nterm 070820	1	DW030119_2.9325.9325.3	controllerType=0 controllerNumber=1 scan=9325	25.2597
08374:3	1	K.NC[+57.021]MDIDEC[+57.021]QRDPLLC[+57.021]R.G	1112		C[+57]*3	698.966	3	2094.88	2094.88	0	0.1	Specific	629.44	629.44	629.44	10.6	433	>hFBN1-Nterm 070820	1	DW030119_2.9162.9162.3	controllerType=0 controllerNumber=1 scan=9162	24.924
07051:3	1	K.NC[+57.021]M[+15.995]DIDEC[+57.021]QRDPLLC[+57.021]R.G	1112		C[+57]*3, M[+16]	704.301	3	2110.89	2110.88	0	4.6	Specific	218.63	218.63	37.38	2.05	433	>hFBN1-Nterm 070820	1	DW030119_2.8072.8072.2	controllerType=0 controllerNumber=1 scan=8072	22.6845
09160:3	1	K.N[+0.984]C[+57.021]MDIDEC[+57.021]QRDPLLC[+57.021]R.G	1112		C[+57]*3, N[+1]	699.295	3	2095.87	2095.87	0	2.3	Specific	516.73	516.73	516.73	7.31	433	>hFBN1-Nterm 070820	1	DW030119_2.9849.9849.3	controllerType=0 controllerNumber=1 scan=9849	26.332
09631:3	1	K.N[+0.984]C[+57.021]MDIDEC[+57.021]QRDPLLC[+57.021]R.G	1112		C[+57]*3, N[+1]	699.295	3	2095.87	2095.87	0	2	Specific	551.1	551.1	551.1	7.52	433	>hFBN1-Nterm 070820	1	DW030119_2.10243.10243.3	controllerType=0 controllerNumber=1 scan=10243	27.2041
08329:3	1	K.NC[+57.021]M[+15.995]DIDEC[+57.021]QRDPLLC[+57.021]R.G	1112		C[+57]*3, M[+16]	704.298	3	2110.88	2110.88	0	0.3	Specific	562.35	562.35	105.42	8.43	433	>hFBN1-Nterm 070820	1	DW030119_2.9123.9123.3	controllerType=0 controllerNumber=1 scan=9123	24.8394
09766:3	1	K.N[+0.984]C[+57.021]MDIDEC[+57.021]QRDPLLC[+57.021]R.G	1112		C[+57]*3, N[+1]	699.295	3	2095.87	2095.87	0	1.4	Specific	651.75	651.75	651.75	11.6	433	>hFBN1-Nterm 070820	1	DW030119_2.10349.10349.3	controllerType=0 controllerNumber=1 scan=10349	27.4478
09694:3	1	K.N[+0.984]C[+57.021]MDIDEC[+57.021]QRDPLLC[+57.021]R.G	1112		C[+57]*3, N[+1]	699.295	3	2095.87	2095.87	0	1.4	Specific	674.21	674.21	674.21	11.6	433	>hFBN1-Nterm 070820	1	DW030119_2.10293.10293.3	controllerType=0 controllerNumber=1 scan=10293	27.3191
11318:7	1	R.DPLLC[+57.021]RGGVC[+57.021]HNTEGSYRC[+57.021]EC[+57.021]PPGHQLSPN[+1987.714]ISAC[+57.021]IDINEC[+57.021]ELSAHLC[+57.021]PNGR.C	1122	HexNAc(5)Hex(6)	C[+57]*7, N[+1988]	1124.64	7	7866.42	7865.31	1	13.7	Specific	365.34	365.34	4.4	2.7	433	>hFBN1-Nterm 070820	1	DW030119_2.11670.11670.5	controllerType=0 controllerNumber=1 scan=11670	30.364
11327:4	1	R.C[+57.021]EC[+57.021]PPGHQLSPN[+1768.640]ISAC[+57.021]IDINEC[+57.021]ELSAHLC[+57.021]PNGR.C	1140	HexNAc(4)Hex(5)Fuc(1)	C[+57]*5, N[+1769]	1394.33	4	5574.31	5574.3	0	1.3	Specific	807.23	807.23	23.45	12.9	433	>hFBN1-Nterm 070820	1	DW030119_2.11677.11677.4	controllerType=0 controllerNumber=1 scan=11677	30.3784
11413:4	1	R.C[+57.021]EC[+57.021]PPGHQLSPN[+1647.613]ISAC[+57.021]IDINEC[+57.021]ELSAHLC[+57.021]PNGR.C	1140	HexNAc(5)Hex(3)Fuc(1)	C[+57]*5, N[+1648]	1364.07	4	5453.27	5453.27	0	-0.5	Specific	807.81	807.81	49.11	12.9	433	>hFBN1-Nterm 070820	1	DW030119_2.11754.11754.4	controllerType=0 controllerNumber=1 scan=11754	30.5475
11317:5	1	R.C[+57.021]EC[+57.021]PPGHQLSPN[+1809.666]ISAC[+57.021]IDINEC[+57.021]ELSAHLC[+57.021]PNGR.C	1140	HexNAc(5)Hex(4)Fuc(1)	C[+57]*5, N[+1810]	1123.87	5	5615.33	5615.33	0	0.5	Specific	835.27	835.27	41.88	12.56	433	>hFBN1-Nterm 070820	1	DW030119_2.11670.11670.5	controllerType=0 controllerNumber=1 scan=11670	30.364
11402:4	1	R.C[+57.021]EC[+57.021]PPGHQLSPN[+1971.719]ISAC[+57.021]IDINEC[+57.021]ELSAHLC[+57.021]PNGR.C	1140	HexNAc(5)Hex(5)Fuc(1)	C[+57]*5, N[+1972]	1445.35	4	5778.38	5777.38	1	-0.2	Specific	838.55	838.55	46.84	12.9	433	>hFBN1-Nterm 070820	1	DW030119_2.11746.11746.4	controllerType=0 controllerNumber=1 scan=11746	30.53
11389:4	1	R.C[+57.021]EC[+57.021]PPGHQLSPN[+1606.587]ISAC[+57.021]IDINEC[+57.021]ELSAHLC[+57.021]PNGR.C	1140	HexNAc(4)Hex(4)Fuc(1)	C[+57]*5, N[+1607]	1353.82	4	5412.26	5412.25	0	2	Specific	872.91	872.91	48.43	12.97	433	>hFBN1-Nterm 070820	1	DW030119_2.11732.11732.4	controllerType=0 controllerNumber=1 scan=11732	30.4997
11393:4	1	R.C[+57.021]EC[+57.021]PPGHQLSPN[+1768.640]ISAC[+57.021]IDINEC[+57.021]ELSAHLC[+57.021]PNGR.C	1140	HexNAc(4)Hex(5)Fuc(1)	C[+57]*5, N[+1769]	1394.33	4	5574.3	5574.3	0	0.8	Specific	882.17	882.17	49.53	13.9	433	>hFBN1-Nterm 070820	1	DW030119_2.11737.11737.4	controllerType=0 controllerNumber=1 scan=11737	30.51
11847:4	1	R.C[+57.021]EC[+57.021]PPGHQLSPN[+2059.735]ISAC[+57.021]IDINEC[+57.021]ELSAHLC[+57.021]PNGR.C	1140	HexNAc(4)Hex(5)Fuc(1)NeuAc(1)	C[+57]*5, N[+2060]	1467.11	4	5865.4	5865.4	0	0.7	Specific	884.43	884.43	27.29	13.9	433	>hFBN1-Nterm 070820	1	DW030119_2.12128.12128.4	controllerType=0 controllerNumber=1 scan=12128	31.3443
11429:4	1	R.C[+57.021]EC[+57.021]PPGHQLSPN[+1809.666]ISAC[+57.021]IDINEC[+57.021]ELSAHLC[+57.021]PNGR.C	1140	HexNAc(5)Hex(4)Fuc(1)	C[+57]*5, N[+1810]	1404.59	4	5615.33	5615.33	0	-0.3	Specific	899.3	899.3	34.66	13.9	433	>hFBN1-Nterm 070820	1	DW030119_2.11769.11769.4	controllerType=0 controllerNumber=1 scan=11769	30.5796
11476:4	1	R.C[+57.021]EC[+57.021]PPGHQLSPN[+1606.587]ISAC[+57.021]IDINEC[+57.021]ELSAHLC[+57.021]PNGR.C	1140	HexNAc(4)Hex(4)Fuc(1)	C[+57]*5, N[+1607]	1353.82	4	5412.25	5412.25	0	0.1	Specific	910.94	910.94	48.16	14.9	433	>hFBN1-Nterm 070820	1	DW030119_2.11809.11809.4	controllerType=0 controllerNumber=1 scan=11809	30.6616
11303:4	1	R.C[+57.021]EC[+57.021]PPGHQLSPN[+1809.666]ISAC[+57.021]IDINEC[+57.021]ELSAHLC[+57.021]PNGR.C	1140	HexNAc(5)Hex(4)Fuc(1)	C[+57]*5, N[+1810]	1404.59	4	5615.34	5615.33	0	2.1	Specific	913.15	913.15	49.07	13.97	433	>hFBN1-Nterm 070820	1	DW030119_2.11660.11660.4	controllerType=0 controllerNumber=1 scan=11660	30.3405
11346:4	1	R.C[+57.021]EC[+57.021]PPGHQLSPN[+1971.719]ISAC[+57.021]IDINEC[+57.021]ELSAHLC[+57.021]PNGR.C	1140	HexNAc(5)Hex(5)Fuc(1)	C[+57]*5, N[+1972]	1445.1	4	5777.38	5777.38	0	-0.5	Specific	918.81	918.81	48.33	14.9	433	>hFBN1-Nterm 070820	1	DW030119_2.11695.11695.4	controllerType=0 controllerNumber=1 scan=11695	30.419
11853:5	1	R.C[+57.021]EC[+57.021]PPGHQLSPN[+2059.735]ISAC[+57.021]IDINEC[+57.021]ELSAHLC[+57.021]PNGR.C	1140	HexNAc(4)Hex(5)Fuc(1)NeuAc(1)	C[+57]*5, N[+2060]	1174.09	5	5866.4	5865.4	1	0.7	Specific	929.54	929.54	20.66	14.56	433	>hFBN1-Nterm 070820	1	DW030119_2.12134.12134.5	controllerType=0 controllerNumber=1 scan=12134	31.3555
11370:4	1	R.C[+57.021]EC[+57.021]PPGHQLSPN[+1809.666]ISAC[+57.021]IDINEC[+57.021]ELSAHLC[+57.021]PNGR.C	1140	HexNAc(5)Hex(4)Fuc(1)	C[+57]*5, N[+1810]	1404.59	4	5615.33	5615.33	0	0.6	Specific	947.04	947.04	49.89	14.9	433	>hFBN1-Nterm 070820	1	DW030119_2.11716.11716.4	controllerType=0 controllerNumber=1 scan=11716	30.4643
11347:5	1	R.C[+57.021]EC[+57.021]PPGHQLSPN[+1768.640]ISAC[+57.021]IDINEC[+57.021]ELSAHLC[+57.021]PNGR.C	1140	HexNAc(4)Hex(5)Fuc(1)	C[+57]*5, N[+1769]	1115.67	5	5574.3	5574.3	0	0.7	Specific	965.66	965.66	46.82	15.56	433	>hFBN1-Nterm 070820	1	DW030119_2.11696.11696.5	controllerType=0 controllerNumber=1 scan=11696	30.4211
11388:5	1	R.C[+57.021]EC[+57.021]PPGHQLSPN[+1809.666]ISAC[+57.021]IDINEC[+57.021]ELSAHLC[+57.021]PNGR.C	1140	HexNAc(5)Hex(4)Fuc(1)	C[+57]*5, N[+1810]	1123.87	5	5615.33	5615.33	0	1	Specific	1004.32	1004.32	47.8	16.56	433	>hFBN1-Nterm 070820	1	DW030119_2.11731.11731.5	controllerType=0 controllerNumber=1 scan=11731	30.4974
11702:4	1	R.C[+57.021]EC[+57.021]PPGHQLSPNISAC[+57.021]IDINEC[+57.021]ELSAHLC[+57.021]PN[+0.984]GR.C	1140		C[+57]*5, N[+1]	952.417	4	3806.65	3806.64	0	0.3	Specific	1283.05	1283.05	324.9	21.9	433	>hFBN1-Nterm 070820	1	DW030119_2.12005.12005.4	controllerType=0 controllerNumber=1 scan=12005	31.0828
11487:4	1	R.C[+57.021]EC[+57.021]PPGHQLSPN[+1971.719]ISAC[+57.021]IDINEC[+57.021]ELSAHLC[+57.021]PN[+0.984]GR.C	1140	HexNAc(5)Hex(5)Fuc(1)	C[+57]*5, N[+1][+1972]	1445.35	4	5778.39	5778.36	0	5	Specific	821.68	821.68	48.15	11.97	433	>hFBN1-Nterm 070820	1	DW030119_2.11819.11819.4	controllerType=0 controllerNumber=1 scan=11819	30.6841
11630:4	1	R.C[+57.021]EC[+57.021]PPGHQLSPN[+1606.587]ISAC[+57.021]IDINEC[+57.021]ELSAHLC[+57.021]PN[+0.984]GR.C	1140	HexNAc(4)Hex(4)Fuc(1)	C[+57]*5, N[+1][+1607]	1354.06	4	5413.23	5413.23	0	0	Specific	822.07	822.07	47.31	12.9	433	>hFBN1-Nterm 070820	1	DW030119_2.11941.11941.4	controllerType=0 controllerNumber=1 scan=11941	30.9428
11412:5	1	R.C[+57.021]EC[+57.021]PPGHQLSPN[+1971.719]ISAC[+57.021]IDIN[+0.984]EC[+57.021]ELSAHLC[+57.021]PNGR.C	1140	HexNAc(5)Hex(5)Fuc(1)	C[+57]*5, N[+1][+1972]	1156.68	5	5779.37	5778.36	1	1	Specific	853.35	853.35	46.84	13.56	433	>hFBN1-Nterm 070820	1	DW030119_2.11753.11753.5	controllerType=0 controllerNumber=1 scan=11753	30.5452
11524:4	1	R.C[+57.021]EC[+57.021]PPGHQLSPN[+1955.724]ISAC[+57.021]IDINEC[+57.021]ELSAHLC[+57.021]PN[+0.984]GR.C	1140	HexNAc(5)Hex(4)Fuc(2)	C[+57]*5, N[+1][+1956]	1441.35	4	5762.37	5762.37	0	0.1	Specific	854.18	854.18	2.88	13.9	433	>hFBN1-Nterm 070820	1	DW030119_2.11851.11851.4	controllerType=0 controllerNumber=1 scan=11851	30.7459
11577:4	1	R.C[+57.021]EC[+57.021]PPGHQLSPN[+1809.666]ISAC[+57.021]IDINEC[+57.021]ELSAHLC[+57.021]PN[+0.984]GR.C	1140	HexNAc(5)Hex(4)Fuc(1)	C[+57]*5, N[+1][+1810]	1404.84	4	5616.32	5616.31	0	1.7	Specific	859.4	859.4	48.34	13.9	433	>hFBN1-Nterm 070820	1	DW030119_2.11896.11896.4	controllerType=0 controllerNumber=1 scan=11896	30.8431
11514:5	1	R.C[+57.021]EC[+57.021]PPGHQLSPN[+1971.719]ISAC[+57.021]IDINEC[+57.021]ELSAHLC[+57.021]PN[+0.984]GR.C	1140	HexNAc(5)Hex(5)Fuc(1)	C[+57]*5, N[+1][+1972]	1156.48	5	5778.37	5778.36	0	1.2	Specific	860.16	860.16	46.84	13.56	433	>hFBN1-Nterm 070820	1	DW030119_2.11841.11841.5	controllerType=0 controllerNumber=1 scan=11841	30.7229
11578:4	1	R.C[+57.021]EC[+57.021]PPGHQLSPN[+1647.613]ISAC[+57.021]IDINEC[+57.021]ELSAHLC[+57.021]PN[+0.984]GR.C	1140	HexNAc(5)Hex(3)Fuc(1)	C[+57]*5, N[+1][+1648]	1364.32	4	5454.27	5454.26	0	2.6	Specific	862.02	862.02	59.57	12.97	433	>hFBN1-Nterm 070820	1	DW030119_2.11897.11897.4	controllerType=0 controllerNumber=1 scan=11897	30.8453
11538:4	1	R.C[+57.021]EC[+57.021]PPGHQLSPN[+1768.640]ISAC[+57.021]IDINEC[+57.021]ELSAHLC[+57.021]PN[+0.984]GR.C	1140	HexNAc(4)Hex(5)Fuc(1)	C[+57]*5, N[+1][+1769]	1394.58	4	5575.29	5575.28	0	0.4	Specific	914.64	914.64	48.16	14.9	433	>hFBN1-Nterm 070820	1	DW030119_2.11863.11863.4	controllerType=0 controllerNumber=1 scan=11863	30.7724
11462:4	1	R.C[+57.021]EC[+57.021]PPGHQLSPN[+1768.640]ISAC[+57.021]IDINEC[+57.021]ELSAHLC[+57.021]PN[+0.984]GR.C	1140	HexNAc(4)Hex(5)Fuc(1)	C[+57]*5, N[+1][+1769]	1394.58	4	5575.29	5575.28	0	1.2	Specific	923.84	923.84	48.43	14.9	433	>hFBN1-Nterm 070820	1	DW030119_2.11797.11797.4	controllerType=0 controllerNumber=1 scan=11797	30.6368
11548:4	1	R.C[+57.021]EC[+57.021]PPGHQLSPN[+1606.587]ISAC[+57.021]IDINEC[+57.021]ELSAHLC[+57.021]PN[+0.984]GR.C	1140	HexNAc(4)Hex(4)Fuc(1)	C[+57]*5, N[+1][+1607]	1353.82	4	5412.24	5413.23	-1	2.4	Specific	1002.03	1002.03	48.81	15.97	433	>hFBN1-Nterm 070820	1	DW030119_2.11873.11873.4	controllerType=0 controllerNumber=1 scan=11873	30.7945
11521:5	1	R.C[+57.021]EC[+57.021]PPGHQLSPN[+1768.640]ISAC[+57.021]IDINEC[+57.021]ELSAHLC[+57.021]PN[+0.984]GR.C	1140	HexNAc(4)Hex(5)Fuc(1)	C[+57]*5, N[+1][+1769]	1115.66	5	5574.29	5575.28	-1	0.9	Specific	1045.66	1045.66	46.84	16.56	433	>hFBN1-Nterm 070820	1	DW030119_2.11848.11848.5	controllerType=0 controllerNumber=1 scan=11848	30.7393
11498:6	1	R.C[+57.021]EC[+57.021]PPGHQLSPN[+1605.566]IS[+203.079]AC[+57.021]IDINEC[+57.021]ELSAHLC[+57.021]PN[+0.984]GR.C	1140	HexNAc(4)Hex(3)NeuGc(1),HexNAc(1)	C[+57]*5, N[+1][+1606], S[+203]	936.545	6	5614.24	5615.29	-1	-9	Specific	250.29	250.29	5.9	1.93	433	>hFBN1-Nterm 070820	1	DW030119_2.11828.11828.4	controllerType=0 controllerNumber=1 scan=11828	30.7003
11511:4	1	R.C[+57.021]EC[+57.021]PPGHQLSPN[+1548.545]IS[+264.085]AC[+57.021]IDINEC[+57.021]ELSAHLC[+57.021]PN[+0.984]GR.C	1140	HexNAc(3)Hex(4)NeuAc(1),Pent(2)	C[+57]*5, N[+1][+1549], S[+264]	1405.33	4	5618.31	5619.27	-1	7.2	Specific	721.51	376.73	4.12	9.69	433	>hFBN1-Nterm 070820	1	DW030119_2.11839.11839.4	controllerType=0 controllerNumber=1 scan=11839	30.7187
20425:2	1	R.C[+57.021]VNLIGK.Y	1173		C[+57]	402.224	2	803.442	803.444	0	-3.2	Specific	452.36	446.55	446.55	5.09	433	>hFBN1-Nterm 070820	1	DW030119_2.21036.21036.2	controllerType=0 controllerNumber=1 scan=21036	56.2952
04721:2	1	R.C[+57.021]VNLIGK.Y	1173		C[+57]	402.226	2	803.444	803.444	0	-0.6	Specific	489.13	432.31	432.31	5.65	433	>hFBN1-Nterm 070820	1	DW030119_2.6138.6138.2	controllerType=0 controllerNumber=1 scan=6138	18.6484
16866:2	1	R.C[+57.021]VNLIGK.Y	1173		C[+57]	402.225	2	803.443	803.444	0	-2	Specific	501.55	501.55	501.55	6.29	433	>hFBN1-Nterm 070820	1	DW030119_2.17070.17070.2	controllerType=0 controllerNumber=1 scan=17070	44.3073
04791:2	1	R.C[+57.021]VNLIGK.Y	1173		C[+57]	402.226	2	803.444	803.444	0	-0.3	Specific	519.65	484.08	484.08	5.65	433	>hFBN1-Nterm 070820	1	DW030119_2.6191.6191.2	controllerType=0 controllerNumber=1 scan=6191	18.7677
04647:2	1	R.C[+57.021]VNLIGK.Y	1173		C[+57]	402.226	2	803.444	803.444	0	-0.7	Specific	534	483.56	483.56	5.87	433	>hFBN1-Nterm 070820	1	DW030119_2.6081.6081.2	controllerType=0 controllerNumber=1 scan=6081	18.5233
04580:2	1	R.C[+57.021]VNLIGK.Y	1173		C[+57]	402.225	2	803.443	803.444	0	-1.1	Specific	542.27	484.83	484.83	7.03	433	>hFBN1-Nterm 070820	1	DW030119_2.6025.6025.2	controllerType=0 controllerNumber=1 scan=6025	18.4074
04256:2	1	R.C[+57.021]VNLIGK.Y	1173		C[+57]	402.226	2	803.444	803.444	0	-0.6	Specific	554	492.11	492.11	5.87	433	>hFBN1-Nterm 070820	1	DW030119_2.5752.5752.2	controllerType=0 controllerNumber=1 scan=5752	17.809
04515:2	1	R.C[+57.021]VNLIGK.Y	1173		C[+57]	402.226	2	803.444	803.444	0	-0.8	Specific	554.31	524.4	524.4	5.87	433	>hFBN1-Nterm 070820	1	DW030119_2.5970.5970.2	controllerType=0 controllerNumber=1 scan=5970	18.2937
04453:2	1	R.C[+57.021]VNLIGK.Y	1173		C[+57]	402.226	2	803.444	803.444	0	-0.9	Specific	560.32	530.3	530.3	8.19	433	>hFBN1-Nterm 070820	1	DW030119_2.5915.5915.2	controllerType=0 controllerNumber=1 scan=5915	18.1772
04386:2	1	R.C[+57.021]VNLIGK.Y	1173		C[+57]	402.226	2	803.444	803.444	0	0.2	Specific	593.13	535.06	535.06	7.02	433	>hFBN1-Nterm 070820	1	DW030119_2.5860.5860.2	controllerType=0 controllerNumber=1 scan=5860	18.0514
04320:2	1	R.C[+57.021]VNLIGK.Y	1173		C[+57]	402.226	2	803.444	803.444	0	-0.7	Specific	596.22	539.62	539.62	7.02	433	>hFBN1-Nterm 070820	1	DW030119_2.5805.5805.2	controllerType=0 controllerNumber=1 scan=5805	17.928
11405:1	1	R.C[+57.021][-17.027]VNLIGK.Y	1173		C[-17][+57]	786.418	1	786.418	786.418	0	-0.3	Specific	245.51	245.51	245.51	2.24	433	>hFBN1-Nterm 070820	1	DW030119_2.11748.11748.4	controllerType=0 controllerNumber=1 scan=11748	30.5344
04429:2	1	R.C[+57.021]VN[+15.995]LIGK.Y	1173		C[+57], N[+16]	410.223	2	819.438	819.439	0	-1.7	Specific	389.99	342.78	342.78	3.08	433	>hFBN1-Nterm 070820	1	DW030119_2.5896.5896.2	controllerType=0 controllerNumber=1 scan=5896	18.134
04626:2	1	R.C[+57.021]VN[+15.995]LIGK.Y	1173		C[+57], N[+16]	410.223	2	819.439	819.439	0	-0.7	Specific	475.81	405.28	405.28	5.24	433	>hFBN1-Nterm 070820	1	DW030119_2.6062.6062.2	controllerType=0 controllerNumber=1 scan=6062	18.4846
04498:2	1	R.C[+57.021]VN[+15.995]LIGK.Y	1173		C[+57], N[+16]	410.223	2	819.438	819.439	0	-1.4	Specific	487.08	432.21	432.21	5.27	433	>hFBN1-Nterm 070820	1	DW030119_2.5954.5954.2	controllerType=0 controllerNumber=1 scan=5954	18.2597
03986:3	1	K.YQC[+57.021]AC[+57.021]NPGYHSTPDR.L	1180		C[+57]*2	609.25	3	1825.73	1825.74	0	-2	Specific	685.57	685.57	685.57	10.65	433	>hFBN1-Nterm 070820	1	DW030119_2.5528.5528.3	controllerType=0 controllerNumber=1 scan=5528	17.3248
20320:3	1	K.YQC[+57.021]AC[+57.021]NPGYHSTPDR.L	1180		C[+57]*2	609.25	3	1825.73	1825.74	0	-1.7	Specific	692.89	692.89	692.89	11.18	433	>hFBN1-Nterm 070820	1	DW030119_2.20933.20933.3	controllerType=0 controllerNumber=1 scan=20933	56.0117
04294:3	1	K.YQC[+57.021]AC[+57.021]NPGYHSTPDR.L	1180		C[+57]*2	609.249	3	1825.73	1825.74	0	-2.5	Specific	693.5	677.41	677.41	10.65	433	>hFBN1-Nterm 070820	1	DW030119_2.5780.5780.3	controllerType=0 controllerNumber=1 scan=5780	17.8712
04171:3	1	K.YQC[+57.021]AC[+57.021]NPGYHSTPDR.L	1180		C[+57]*2	609.25	3	1825.74	1825.74	0	-0.9	Specific	708.5	708.5	708.5	12.18	433	>hFBN1-Nterm 070820	1	DW030119_2.5681.5681.3	controllerType=0 controllerNumber=1 scan=5681	17.6536
03913:3	1	K.YQC[+57.021]AC[+57.021]NPGYHSTPDR.L	1180		C[+57]*2	609.25	3	1825.73	1825.74	0	-2.3	Specific	747	747	747	11.65	433	>hFBN1-Nterm 070820	1	DW030119_2.5470.5470.3	controllerType=0 controllerNumber=1 scan=5470	17.1943
16746:3	1	K.YQC[+57.021]AC[+57.021]NPGYHSTPDR.L	1180		C[+57]*2	609.25	3	1825.73	1825.74	0	-2.2	Specific	757.29	757.06	757.06	12.65	433	>hFBN1-Nterm 070820	1	DW030119_2.16958.16958.3	controllerType=0 controllerNumber=1 scan=16958	44.0269
03340:3	1	K.YQC[+57.021]AC[+57.021]NPGYHSTPDR.L	1180		C[+57]*2	609.251	3	1825.74	1825.74	0	0.1	Specific	794.18	768.54	768.54	13.18	433	>hFBN1-Nterm 070820	1	DW030119_2.4974.4974.3	controllerType=0 controllerNumber=1 scan=4974	16.0688
03623:3	1	K.YQC[+57.021]AC[+57.021]NPGYHSTPDR.L	1180		C[+57]*2	609.25	3	1825.74	1825.74	0	-1.2	Specific	795.49	795.49	795.49	13.18	433	>hFBN1-Nterm 070820	1	DW030119_2.5234.5234.3	controllerType=0 controllerNumber=1 scan=5234	16.6566
03381:3	1	K.YQC[+57.021]AC[+57.021]NPGYHSTPDR.L	1180		C[+57]*2	609.251	3	1825.74	1825.74	0	-0.2	Specific	798.8	779.34	779.34	13.18	433	>hFBN1-Nterm 070820	1	DW030119_2.5020.5020.3	controllerType=0 controllerNumber=1 scan=5020	16.1814
03284:3	1	K.YQC[+57.021]AC[+57.021]NPGYHSTPDR.L	1180		C[+57]*2	609.251	3	1825.74	1825.74	0	0.7	Specific	801	754.5	754.5	14.18	433	>hFBN1-Nterm 070820	1	DW030119_2.4924.4924.3	controllerType=0 controllerNumber=1 scan=4924	15.9605
03839:3	1	K.YQC[+57.021]AC[+57.021]NPGYHSTPDR.L	1180		C[+57]*2	609.251	3	1825.74	1825.74	0	1.1	Specific	803.84	803.84	803.84	14.18	433	>hFBN1-Nterm 070820	1	DW030119_2.5410.5410.3	controllerType=0 controllerNumber=1 scan=5410	17.0564
03435:3	1	K.YQC[+57.021]AC[+57.021]NPGYHSTPDR.L	1180		C[+57]*2	609.25	3	1825.74	1825.74	0	-0.9	Specific	818.99	789.32	789.32	14.18	433	>hFBN1-Nterm 070820	1	DW030119_2.5067.5067.3	controllerType=0 controllerNumber=1 scan=5067	16.2856
03690:3	1	K.YQC[+57.021]AC[+57.021]NPGYHSTPDR.L	1180		C[+57]*2	609.251	3	1825.74	1825.74	0	0.1	Specific	829.9	823.27	823.27	14.18	433	>hFBN1-Nterm 070820	1	DW030119_2.5289.5289.3	controllerType=0 controllerNumber=1 scan=5289	16.7788
03777:3	1	K.YQC[+57.021]AC[+57.021]NPGYHSTPDR.L	1180		C[+57]*2	609.25	3	1825.74	1825.74	0	-1.1	Specific	831.61	831.61	831.61	14.18	433	>hFBN1-Nterm 070820	1	DW030119_2.5359.5359.3	controllerType=0 controllerNumber=1 scan=5359	16.9367
03220:3	1	K.YQC[+57.021]AC[+57.021]NPGYHSTPDR.L	1180		C[+57]*2	609.25	3	1825.74	1825.74	0	-1.3	Specific	837.94	827.44	827.44	14.18	433	>hFBN1-Nterm 070820	1	DW030119_2.4872.4872.3	controllerType=0 controllerNumber=1 scan=4872	15.8412
03558:3	1	K.YQC[+57.021]AC[+57.021]NPGYHSTPDR.L	1180		C[+57]*2	609.251	3	1825.74	1825.74	0	-0.4	Specific	838.62	838.62	838.62	14.18	433	>hFBN1-Nterm 070820	1	DW030119_2.5178.5178.3	controllerType=0 controllerNumber=1 scan=5178	16.5339
03273:2	1	K.YQC[+57.021]AC[+57.021]NPGYHSTPDR.L	1180		C[+57]*2	913.37	2	1825.73	1825.74	0	-2.7	Specific	860.86	801.51	801.51	14.47	433	>hFBN1-Nterm 070820	1	DW030119_2.4915.4915.2	controllerType=0 controllerNumber=1 scan=4915	15.9392
03496:3	1	K.YQC[+57.021]AC[+57.021]NPGYHSTPDR.L	1180		C[+57]*2	609.251	3	1825.74	1825.74	0	-0.2	Specific	881.48	861.43	861.43	15.18	433	>hFBN1-Nterm 070820	1	DW030119_2.5123.5123.3	controllerType=0 controllerNumber=1 scan=5123	16.411
03329:2	1	K.YQC[+57.021]AC[+57.021]NPGYHSTPDR.L	1180		C[+57]*2	913.371	2	1825.74	1825.74	0	-1.3	Specific	882.87	831.02	831.02	15	433	>hFBN1-Nterm 070820	1	DW030119_2.4963.4963.2	controllerType=0 controllerNumber=1 scan=4963	16.0451
03373:2	1	K.YQC[+57.021]AC[+57.021]NPGYHSTPDR.L	1180		C[+57]*2	913.373	2	1825.74	1825.74	0	0.7	Specific	899.76	831.3	831.3	15	433	>hFBN1-Nterm 070820	1	DW030119_2.5013.5013.2	controllerType=0 controllerNumber=1 scan=5013	16.1658
03266:3	1	K.YQC[+57.021]AC[+57.021]N[+15.995]PGYHSTPDR.L	1180		C[+57]*2, N[+16]	614.582	3	1841.73	1841.73	0	-1.7	Specific	372.96	372.96	319.3	6.18	433	>hFBN1-Nterm 070820	1	DW030119_2.4909.4909.3	controllerType=0 controllerNumber=1 scan=4909	15.9242
20872:4	1	R.LFC[+57.021]VDIDEC[+57.021]SIMNGGC[+57.021]ET[+162.053]FC[+57.021]TNSEGSYEC[+57.021]SC[+57.021]QPGFALMPDQR.S	1195	Hex(1)	C[+57]*6, T[+162]	1276.76	4	5104.03	5104.02	0	1.8	Specific	433.19	433.19	0	6.16	433	>hFBN1-Nterm 070820	1	DW030119_2.21436.21436.4	controllerType=0 controllerNumber=1 scan=21436	57.2656
12498:4	1	R.LFC[+57.021]VDIDEC[+57.021]SIMNGGC[+57.021]ETFC[+57.021]T[+162.053]NSEGSYEC[+57.021]SC[+57.021]QPGFALMPDQR.S	1195	Hex(1)	C[+57]*6, T[+162]	1276.76	4	5104.02	5104.02	0	0.5	Specific	814.56	814.56	0	12.71	433	>hFBN1-Nterm 070820	1	DW030119_2.12730.12730.4	controllerType=0 controllerNumber=1 scan=12730	32.3207
11768:4	1	R.LFC[+57.021]VDIDEC[+57.021]S[+132.042]IMNGGC[+57.021]ETFC[+57.021]TNSEGS[+146.058]YEC[+57.021]SC[+57.021]QPGFALMPDQR.S	1195	Pent(1),Fuc(1)	C[+57]*6, S[+132][+146]	1305.77	4	5220.04	5220.06	0	-3.7	Specific	304.06	304.06	0	2.08	433	>hFBN1-Nterm 070820	1	DW030119_2.12062.12062.4	controllerType=0 controllerNumber=1 scan=12062	31.2038
17224:4	1	R.LFC[+57.021]VDIDEC[+57.021]SIM[+15.995]NGGC[+57.021]ET[+203.079]FC[+57.021]TNSEGSYEC[+57.021]SC[+57.021]QPGFALMPDQR.S	1195	HexNAc(1)	C[+57]*6, M[+16], T[+203]	1291.01	4	5161.04	5161.04	0	0.1	Specific	316.34	316.34	0	2.32	433	>hFBN1-Nterm 070820	1	DW030119_2.17402.17402.4	controllerType=0 controllerNumber=1 scan=17402	45.1008
11587:4	1	R.LFC[+57.021]VDIDEC[+57.021]S[+132.042]IMNGGC[+57.021]ET[+146.058]FC[+57.021]TNSEGSYEC[+57.021]SC[+57.021]QPGFALMPDQR.S	1195	Pent(1),Fuc(1)	C[+57]*6, S[+132], T[+146]	1305.52	4	5219.07	5220.06	-1	1.8	Specific	337.53	337.53	0	3.2	433	>hFBN1-Nterm 070820	1	DW030119_2.11905.11905.4	controllerType=0 controllerNumber=1 scan=11905	30.8644
17308:4	1	R.LFC[+57.021]VDIDEC[+57.021]SIMNGGC[+57.021]ETFC[+57.021]T[+146.058]N[+15.995]SEGSYEC[+57.021]SC[+57.021]QPGFALMPDQR.S	1195	Fuc(1)	C[+57]*6, N[+16], T[+146]	1277.01	4	5105.02	5104.02	1	-0.5	Specific	430.9	430.9	0	6.16	433	>hFBN1-Nterm 070820	1	DW030119_2.17486.17486.4	controllerType=0 controllerNumber=1 scan=17486	45.295
12172:4	1	R.LFC[+57.021]VDIDEC[+57.021]SIM[+15.995]NGGC[+57.021]ETFC[+57.021]T[+203.079]NSEGSYEC[+57.021]SC[+57.021]QPGFALMPDQR.S	1195	HexNAc(1)	C[+57]*6, M[+16], T[+203]	1291.27	4	5162.04	5161.04	1	0.6	Specific	594.68	594.68	0	7.71	433	>hFBN1-Nterm 070820	1	DW030119_2.12428.12428.4	controllerType=0 controllerNumber=1 scan=12428	31.8409
09268:4	1	R.SC[+57.021]TDIDEC[+57.021]EDNPNIC[+57.021]DGGQC[+57.021]TNIPGEYR.C	1237		C[+57]*4	823.078	4	3289.29	3289.28	0	4.4	Specific	568.5	568.5	568.5	7.6	433	>hFBN1-Nterm 070820	1	DW030119_2.9938.9938.4	controllerType=0 controllerNumber=1 scan=9938	26.5318
09734:3	1	R.SC[+57.021]TDIDEC[+57.021]EDNPNIC[+57.021]DGGQC[+57.021]TNIPGEYR.C	1237		C[+57]*4	1097.1	3	3289.28	3289.28	0	1.8	Specific	718.88	718.88	718.88	11.52	433	>hFBN1-Nterm 070820	1	DW030119_2.10321.10321.3	controllerType=0 controllerNumber=1 scan=10321	27.3826
09575:3	1	R.SC[+57.021]TDIDEC[+57.021]EDNPNIC[+57.021]DGGQC[+57.021]TNIPGEYR.C	1237		C[+57]*4	1097.1	3	3289.28	3289.28	0	0.8	Specific	827.62	827.62	827.62	13.52	433	>hFBN1-Nterm 070820	1	DW030119_2.10197.10197.3	controllerType=0 controllerNumber=1 scan=10197	27.1024
09243:3	1	R.SC[+57.021]TDIDEC[+57.021]EDNPNIC[+57.021]DGGQC[+57.021]TNIPGEYR.C	1237		C[+57]*4	1097.1	3	3289.28	3289.28	0	1.5	Specific	899.67	899.67	899.67	14.52	433	>hFBN1-Nterm 070820	1	DW030119_2.9919.9919.3	controllerType=0 controllerNumber=1 scan=9919	26.4917
09183:3	1	R.SC[+57.021]TDIDEC[+57.021]EDNPNIC[+57.021]DGGQC[+57.021]TNIPGEYR.C	1237		C[+57]*4	1097.1	3	3289.28	3289.28	0	1.2	Specific	903.98	903.24	903.24	15.52	433	>hFBN1-Nterm 070820	1	DW030119_2.9868.9868.3	controllerType=0 controllerNumber=1 scan=9868	26.3766
09379:3	1	R.SC[+57.021]TDIDEC[+57.021]EDNPNIC[+57.021]DGGQC[+57.021]TNIPGEYR.C	1237		C[+57]*4	1097.1	3	3289.28	3289.28	0	1.1	Specific	907.21	907.21	907.21	15.52	433	>hFBN1-Nterm 070820	1	DW030119_2.10029.10029.3	controllerType=0 controllerNumber=1 scan=10029	26.7381
09313:3	1	R.SC[+57.021]TDIDEC[+57.021]EDNPNIC[+57.021]DGGQC[+57.021]TNIPGEYR.C	1237		C[+57]*4	1097.1	3	3289.28	3289.28	0	2.1	Specific	920.51	920.51	920.51	14.6	433	>hFBN1-Nterm 070820	1	DW030119_2.9974.9974.3	controllerType=0 controllerNumber=1 scan=9974	26.6154
09440:3	1	R.SC[+57.021]TDIDEC[+57.021]EDNPNIC[+57.021]DGGQC[+57.021]TNIPGEYR.C	1237		C[+57]*4	1097.1	3	3289.28	3289.28	0	0.6	Specific	924.37	924.37	924.37	15.52	433	>hFBN1-Nterm 070820	1	DW030119_2.10085.10085.3	controllerType=0 controllerNumber=1 scan=10085	26.8591
09504:3	1	R.SC[+57.021]TDIDEC[+57.021]EDNPNIC[+57.021]DGGQC[+57.021]TNIPGEYR.C	1237		C[+57]*4	1097.1	3	3289.28	3289.28	0	1.4	Specific	937.03	920.95	920.95	15.52	433	>hFBN1-Nterm 070820	1	DW030119_2.10140.10140.3	controllerType=0 controllerNumber=1 scan=10140	26.9762
20532:3	1	R.SC[+57.021]TDIDEC[+57.021]EDNPNIC[+57.021]DGGQC[+57.021]TN[+15.995]IPGEYR.C	1237		C[+57]*4, N[+16]	1102.43	3	3305.27	3305.27	0	-1.3	Specific	221.17	221.17	109.69	3.71	433	>hFBN1-Nterm 070820	1	DW030119_2.21129.21129.3	controllerType=0 controllerNumber=1 scan=21129	56.5165
16983:3	1	R.SC[+57.021]TDIDEC[+57.021]EDNPNIC[+57.021]DGGQC[+57.021]TN[+15.995]IPGEYR.C	1237		C[+57]*4, N[+16]	1102.43	3	3305.27	3305.27	0	0.1	Specific	340.73	340.73	152.66	5.16	433	>hFBN1-Nterm 070820	1	DW030119_2.17170.17170.3	controllerType=0 controllerNumber=1 scan=17170	44.5429
09500:3	1	R.SC[+57.021]TDIDEC[+57.021]EDNPNIC[+57.021]DGGQC[+57.021]TN[+15.995]IPGEYR.C	1237		C[+57]*4, N[+16]	1102.43	3	3305.28	3305.27	0	2.7	Specific	869.93	869.93	179.68	13.6	433	>hFBN1-Nterm 070820	1	DW030119_2.10136.10136.3	controllerType=0 controllerNumber=1 scan=10136	26.9656
09408:3	1	R.SC[+57.021]TDIDEC[+57.021]EDNPNIC[+57.021]DGGQC[+57.021]TN[+15.995]IPGEYR.C	1237		C[+57]*4, N[+16]	1102.43	3	3305.28	3305.27	0	1.5	Specific	899.72	858.81	141.98	14.52	433	>hFBN1-Nterm 070820	1	DW030119_2.10055.10055.3	controllerType=0 controllerNumber=1 scan=10055	26.7918
09341:3	1	R.SC[+57.021]TDIDEC[+57.021]EDNPNIC[+57.021]DGGQC[+57.021]TN[+15.995]IPGEYR.C	1237		C[+57]*4, N[+16]	1102.43	3	3305.28	3305.27	0	1.4	Specific	925.45	905.67	132.62	15.52	433	>hFBN1-Nterm 070820	1	DW030119_2.9998.9998.3	controllerType=0 controllerNumber=1 scan=9998	26.6658
09271:3	1	R.SC[+57.021]TDIDEC[+57.021]EDNPNIC[+57.021]DGGQC[+57.021]TN[+15.995]IPGEYR.C	1237		C[+57]*4, N[+16]	1102.43	3	3305.28	3305.27	0	0.9	Specific	980.11	980.11	140.4	16.52	433	>hFBN1-Nterm 070820	1	DW030119_2.9941.9941.3	controllerType=0 controllerNumber=1 scan=9941	26.5402
09078:3	1	R.SC[+57.021]TDIDEC[+57.021]EDNPNIC[+57.021]DGGQC[+57.021]TN[+15.995]IPGEYR.C	1237		C[+57]*4, N[+16]	1102.43	3	3305.28	3305.27	0	1.1	Specific	990.29	988.6	246.68	16.52	433	>hFBN1-Nterm 070820	1	DW030119_2.9778.9778.3	controllerType=0 controllerNumber=1 scan=9778	26.1808
09201:3	1	R.SC[+57.021]TDIDEC[+57.021]EDNPNIC[+57.021]DGGQC[+57.021]TN[+15.995]IPGEYR.C	1237		C[+57]*4, N[+16]	1102.43	3	3305.28	3305.27	0	1.5	Specific	1022.26	1022.26	245.06	17.52	433	>hFBN1-Nterm 070820	1	DW030119_2.9886.9886.3	controllerType=0 controllerNumber=1 scan=9886	26.4175
09138:3	1	R.SC[+57.021]TDIDEC[+57.021]EDNPNIC[+57.021]DGGQC[+57.021]TN[+15.995]IPGEYR.C	1237		C[+57]*4, N[+16]	1102.43	3	3305.27	3305.27	0	0	Specific	1025.7	1025.7	247.24	17.52	433	>hFBN1-Nterm 070820	1	DW030119_2.9831.9831.3	controllerType=0 controllerNumber=1 scan=9831	26.2955
10963:3	1	R.C[+57.021]LC[+57.021]YDGFMASEDMK.T	1265		C[+57]*2	576.224	3	1726.66	1726.66	0	-1	Specific	340.32	340.32	340.32	3.64	433	>hFBN1-Nterm 070820	1	DW030119_2.11367.11367.3	controllerType=0 controllerNumber=1 scan=11367	29.6829
10893:3	1	R.C[+57.021]LC[+57.021]YDGFMASEDMK.T	1265		C[+57]*2	576.225	3	1726.66	1726.66	0	0.6	Specific	397.1	397.1	397.1	5.84	433	>hFBN1-Nterm 070820	1	DW030119_2.11312.11312.3	controllerType=0 controllerNumber=1 scan=11312	29.5622
20638:2	1	R.C[+57.021]LC[+57.021]YDGFMASEDMK.T	1265		C[+57]*2	863.833	2	1726.66	1726.66	0	1	Specific	440.86	440.86	440.86	7.77	433	>hFBN1-Nterm 070820	1	DW030119_2.21227.21227.2	controllerType=0 controllerNumber=1 scan=21227	56.7628
10739:3	1	R.C[+57.021]LC[+57.021]YDGFMASEDMK.T	1265		C[+57]*2	576.225	3	1726.66	1726.66	0	0.7	Specific	478.75	478.75	478.75	7.44	433	>hFBN1-Nterm 070820	1	DW030119_2.11180.11180.3	controllerType=0 controllerNumber=1 scan=11180	29.2847
17119:2	1	R.C[+57.021]LC[+57.021]YDGFMASEDMK.T	1265		C[+57]*2	863.831	2	1726.65	1726.66	0	-1.8	Specific	552.05	552.05	552.05	7.5	433	>hFBN1-Nterm 070820	1	DW030119_2.17302.17302.2	controllerType=0 controllerNumber=1 scan=17302	44.8655
10820:3	1	R.C[+57.021]LC[+57.021]YDGFMASEDMK.T	1265		C[+57]*2	576.225	3	1726.66	1726.66	0	0.7	Specific	563.86	563.86	563.86	8.84	433	>hFBN1-Nterm 070820	1	DW030119_2.11246.11246.3	controllerType=0 controllerNumber=1 scan=11246	29.4208
11272:2	1	R.C[+57.021]LC[+57.021]YDGFMASEDMK.T	1265		C[+57]*2	863.836	2	1726.66	1726.66	0	3.6	Specific	605.87	605.87	605.87	9.26	433	>hFBN1-Nterm 070820	1	DW030119_2.11633.11633.2	controllerType=0 controllerNumber=1 scan=11633	30.2783
11144:2	1	R.C[+57.021]LC[+57.021]YDGFMASEDMK.T	1265		C[+57]*2	863.835	2	1726.66	1726.66	0	2.9	Specific	651.71	641.94	641.94	10.26	433	>hFBN1-Nterm 070820	1	DW030119_2.11521.11521.2	controllerType=0 controllerNumber=1 scan=11521	30.0236
11210:2	1	R.C[+57.021]LC[+57.021]YDGFMASEDMK.T	1265		C[+57]*2	863.834	2	1726.66	1726.66	0	1.2	Specific	654.71	640.96	640.96	11.18	433	>hFBN1-Nterm 070820	1	DW030119_2.11578.11578.2	controllerType=0 controllerNumber=1 scan=11578	30.152
11077:2	1	R.C[+57.021]LC[+57.021]YDGFMASEDMK.T	1265		C[+57]*2	863.833	2	1726.66	1726.66	0	0.7	Specific	658.26	658.26	658.26	11.18	433	>hFBN1-Nterm 070820	1	DW030119_2.11464.11464.2	controllerType=0 controllerNumber=1 scan=11464	29.8972
10678:2	1	R.C[+57.021]LC[+57.021]YDGFMASEDMK.T	1265		C[+57]*2	863.833	2	1726.66	1726.66	0	0.7	Specific	758.43	751.33	751.33	13.18	433	>hFBN1-Nterm 070820	1	DW030119_2.11130.11130.2	controllerType=0 controllerNumber=1 scan=11130	29.1764
11010:2	1	R.C[+57.021]LC[+57.021]YDGFMASEDMK.T	1265		C[+57]*2	863.833	2	1726.66	1726.66	0	0.1	Specific	767.78	767.78	767.78	13.18	433	>hFBN1-Nterm 070820	1	DW030119_2.11406.11406.2	controllerType=0 controllerNumber=1 scan=11406	29.7698
10811:2	1	R.C[+57.021]LC[+57.021]YDGFMASEDMK.T	1265		C[+57]*2	863.833	2	1726.66	1726.66	0	1	Specific	779.03	779.03	779.03	13.18	433	>hFBN1-Nterm 070820	1	DW030119_2.11239.11239.2	controllerType=0 controllerNumber=1 scan=11239	29.4116
10870:2	1	R.C[+57.021]LC[+57.021]YDGFMASEDMK.T	1265		C[+57]*2	863.833	2	1726.66	1726.66	0	0.5	Specific	784.19	784.19	784.19	13.18	433	>hFBN1-Nterm 070820	1	DW030119_2.11294.11294.2	controllerType=0 controllerNumber=1 scan=11294	29.5261
10939:2	1	R.C[+57.021]LC[+57.021]YDGFMASEDMK.T	1265		C[+57]*2	863.833	2	1726.66	1726.66	0	0.8	Specific	789.89	789.89	789.89	13.18	433	>hFBN1-Nterm 070820	1	DW030119_2.11349.11349.2	controllerType=0 controllerNumber=1 scan=11349	29.6476
10744:2	1	R.C[+57.021]LC[+57.021]YDGFMASEDMK.T	1265		C[+57]*2	863.833	2	1726.66	1726.66	0	0.8	Specific	813.81	813.81	813.81	14.18	433	>hFBN1-Nterm 070820	1	DW030119_2.11184.11184.2	controllerType=0 controllerNumber=1 scan=11184	29.2952
09625:2	1	R.C[+57.021]LC[+57.021]YDGFMASEDM[+15.995]K.T	1265		C[+57]*2, M[+16]	871.831	2	1742.65	1742.65	0	0.7	Specific	228.25	228.25	13.13	2.25	433	>hFBN1-Nterm 070820	1	DW030119_2.10239.10239.4	controllerType=0 controllerNumber=1 scan=10239	27.1955
09803:2	1	R.C[+57.021]LC[+57.021]YDGFMASEDM[+15.995]K.T	1265		C[+57]*2, M[+16]	871.83	2	1742.65	1742.65	0	0.4	Specific	495	495	20.51	7.81	433	>hFBN1-Nterm 070820	1	DW030119_2.10378.10378.2	controllerType=0 controllerNumber=1 scan=10378	27.5141
10537:2	1	R.C[+57.021]LC[+57.021]YDGFM[+15.995]ASEDMK.T	1265		C[+57]*2, M[+16]	871.831	2	1742.66	1742.65	0	1.5	Specific	506.93	506.93	13.1	7.81	433	>hFBN1-Nterm 070820	1	DW030119_2.11013.11013.2	controllerType=0 controllerNumber=1 scan=11013	28.9124
10476:2	1	R.C[+57.021]LC[+57.021]YDGFM[+15.995]ASEDMK.T	1265		C[+57]*2, M[+16]	871.831	2	1742.65	1742.65	0	0.5	Specific	513.29	513.29	48.51	7.81	433	>hFBN1-Nterm 070820	1	DW030119_2.10960.10960.2	controllerType=0 controllerNumber=1 scan=10960	28.7946
10689:2	1	R.C[+57.021]LC[+57.021]YDGFM[+15.995]ASEDMK.T	1265		C[+57]*2, M[+16]	871.829	2	1742.65	1742.65	0	-1.3	Specific	517.57	517.57	11.15	7.81	433	>hFBN1-Nterm 070820	1	DW030119_2.11138.11138.2	controllerType=0 controllerNumber=1 scan=11138	29.1934
10617:2	1	R.C[+57.021]LC[+57.021]YDGFM[+15.995]ASEDMK.T	1265		C[+57]*2, M[+16]	871.832	2	1742.66	1742.65	0	1.9	Specific	582.94	571.27	10.21	8.26	433	>hFBN1-Nterm 070820	1	DW030119_2.11076.11076.2	controllerType=0 controllerNumber=1 scan=11076	29.053
09654:2	1	R.C[+57.021]LC[+57.021]YDGFMASEDM[+15.995]K.T	1265		C[+57]*2, M[+16]	871.831	2	1742.66	1742.65	0	1.4	Specific	639.84	639.84	19.99	10.18	433	>hFBN1-Nterm 070820	1	DW030119_2.10261.10261.2	controllerType=0 controllerNumber=1 scan=10261	27.2451
09589:2	1	R.C[+57.021]LC[+57.021]YDGFMASEDM[+15.995]K.T	1265		C[+57]*2, M[+16]	871.83	2	1742.65	1742.65	0	-0.4	Specific	649.36	649.36	7.49	10.18	433	>hFBN1-Nterm 070820	1	DW030119_2.10209.10209.2	controllerType=0 controllerNumber=1 scan=10209	27.1292
09360:2	1	R.C[+57.021]LC[+57.021]YDGFM[+15.995]ASEDMK.T	1265		C[+57]*2, M[+16]	871.829	2	1742.65	1742.65	0	-0.8	Specific	653.66	653.66	117.97	11.18	433	>hFBN1-Nterm 070820	1	DW030119_2.10015.10015.2	controllerType=0 controllerNumber=1 scan=10015	26.7046
09728:2	1	R.C[+57.021]LC[+57.021]YDGFMASEDM[+15.995]K.T	1265		C[+57]*2, M[+16]	871.832	2	1742.66	1742.65	0	1.9	Specific	683.73	683.73	7.72	10.26	433	>hFBN1-Nterm 070820	1	DW030119_2.10315.10315.2	controllerType=0 controllerNumber=1 scan=10315	27.3699
12626:2	1	R.C[+57.021][-17.027]LC[+57.021]YDGFMASEDMK.T	1265		C[-17][+57]*2	855.319	2	1709.63	1709.63	0	0.1	Specific	706.03	706.03	706.03	12.18	433	>hFBN1-Nterm 070820	1	DW030119_2.12848.12848.2	controllerType=0 controllerNumber=1 scan=12848	32.5283
17052:3	1	K.TC[+57.021]VDVNEC[+57.021]DLNPNIC[+57.021]LSGTC[+57.021]ENTK.G	1279		C[+57]*4	938.399	3	2813.18	2813.18	0	-0.6	Specific	690.57	690.57	690.57	10.52	433	>hFBN1-Nterm 070820	1	DW030119_2.17237.17237.3	controllerType=0 controllerNumber=1 scan=17237	44.7018
10755:3	1	K.TC[+57.021]VDVNEC[+57.021]DLNPNIC[+57.021]LSGTC[+57.021]ENTK.G	1279		C[+57]*4	938.4	3	2813.19	2813.18	0	0.5	Specific	796.99	738.33	738.33	12.52	433	>hFBN1-Nterm 070820	1	DW030119_2.11193.11193.3	controllerType=0 controllerNumber=1 scan=11193	29.3106
10289:3	1	K.TC[+57.021]VDVNEC[+57.021]DLNPNIC[+57.021]LSGTC[+57.021]ENTK.G	1279		C[+57]*4	938.402	3	2813.19	2813.18	0	2	Specific	901.82	901.82	901.82	14.6	433	>hFBN1-Nterm 070820	1	DW030119_2.10799.10799.3	controllerType=0 controllerNumber=1 scan=10799	28.4401
10415:3	1	K.TC[+57.021]VDVNEC[+57.021]DLNPNIC[+57.021]LSGTC[+57.021]ENTK.G	1279		C[+57]*4	938.402	3	2813.19	2813.18	0	2.3	Specific	905.34	905.34	905.34	14.6	433	>hFBN1-Nterm 070820	1	DW030119_2.10909.10909.3	controllerType=0 controllerNumber=1 scan=10909	28.6815
10356:3	1	K.TC[+57.021]VDVNEC[+57.021]DLNPNIC[+57.021]LSGTC[+57.021]ENTK.G	1279		C[+57]*4	938.402	3	2813.19	2813.18	0	2	Specific	913.3	913.3	913.3	14.6	433	>hFBN1-Nterm 070820	1	DW030119_2.10854.10854.3	controllerType=0 controllerNumber=1 scan=10854	28.5629
10226:3	1	K.TC[+57.021]VDVNEC[+57.021]DLNPNIC[+57.021]LSGTC[+57.021]ENTK.G	1279		C[+57]*4	938.401	3	2813.19	2813.18	0	1.1	Specific	915.14	915.14	915.14	15.52	433	>hFBN1-Nterm 070820	1	DW030119_2.10744.10744.3	controllerType=0 controllerNumber=1 scan=10744	28.3236
10166:3	1	K.TC[+57.021]VDVNEC[+57.021]DLNPNIC[+57.021]LSGTC[+57.021]ENTK.G	1279		C[+57]*4	938.401	3	2813.19	2813.18	0	1.1	Specific	939.11	939.11	939.11	15.52	433	>hFBN1-Nterm 070820	1	DW030119_2.10693.10693.3	controllerType=0 controllerNumber=1 scan=10693	28.2097
10233:2	1	K.TC[+57.021]VDVNEC[+57.021]DLNPNIC[+57.021]LSGTC[+57.021]ENTK.G	1279		C[+57]*4	1407.1	2	2813.19	2813.18	0	1.6	Specific	990.44	878.98	878.98	16.86	433	>hFBN1-Nterm 070820	1	DW030119_2.10750.10750.2	controllerType=0 controllerNumber=1 scan=10750	28.3337
10300:2	1	K.TC[+57.021]VDVNEC[+57.021]DLNPNIC[+57.021]LSGTC[+57.021]ENTK.G	1279		C[+57]*4	1407.1	2	2813.19	2813.18	0	0.4	Specific	1073.07	976.47	976.47	18.86	433	>hFBN1-Nterm 070820	1	DW030119_2.10808.10808.4	controllerType=0 controllerNumber=1 scan=10808	28.4578
10274:3	1	K.TC[+57.021]VDVNEC[+57.021]DLNPN[+15.995]IC[+57.021]LSGTC[+57.021]ENTK.G	1279		C[+57]*4, N[+16]	943.734	3	2829.19	2829.18	0	3.2	Specific	751.11	751.11	42.06	11.6	433	>hFBN1-Nterm 070820	1	DW030119_2.10786.10786.3	controllerType=0 controllerNumber=1 scan=10786	28.4119
10625:3	1	K.TC[+57.021]VDVNEC[+57.021]DLN[+0.984]PNIC[+57.021]LSGTC[+57.021]ENTK.G	1279		C[+57]*4, N[+1]	938.733	3	2814.18	2814.17	0	5.3	Specific	850.36	843.81	18.87	13.6	433	>hFBN1-Nterm 070820	1	DW030119_2.11082.11082.3	controllerType=0 controllerNumber=1 scan=11082	29.0653
10494:3	1	K.TC[+57.021]VDVN[+0.984]EC[+57.021]DLNPNIC[+57.021]LSGTC[+57.021]ENTK.G	1279		C[+57]*4, N[+1]	938.733	3	2814.18	2814.17	0	5.4	Specific	907.42	907.42	23.2	14.6	433	>hFBN1-Nterm 070820	1	DW030119_2.10973.10973.3	controllerType=0 controllerNumber=1 scan=10973	28.8229
11088:4	1	K.[+28.031]TC[+57.021]VDVNEC[+57.021]DLNPNIC[+57.021]LS[+396.127]GT[+511.190]C[+57.021]ENTK.G	1279	Pent(3),HexNAc(1)Hex(1)Fuc(1)	.[28], C[+57]*4, S[+396], T[+511]	937.89	4	3748.54	3748.53	0	1	Specific	201.98	91.77	6.23	1.95	433	>hFBN1-Nterm 070820	1	DW030119_2.11473.11473.4	controllerType=0 controllerNumber=1 scan=11473	29.9181
04444:3	1	K.GSFIC[+57.021]HC[+57.021]DM[+15.995]GYSGK.K	1303		C[+57]*2, M[+16]	545.551	3	1634.64	1634.64	0	0	Specific	502.88	424.13	13.44	7.81	433	>hFBN1-Nterm 070820	1	DW030119_2.5907.5907.3	controllerType=0 controllerNumber=1 scan=5907	18.1584
03791:3	1	K.GSFIC[+57.021]HC[+57.021]DM[+15.995]GYS[+162.053]GK.K	1303	Hex(1)	C[+57]*2, M[+16], S[+162]	599.57	3	1796.69	1796.69	0	1.2	Specific	491.9	434.67	14.19	7.81	433	>hFBN1-Nterm 070820	1	DW030119_2.5372.5372.3	controllerType=0 controllerNumber=1 scan=5372	16.9668
03852:3	1	K.GSFIC[+57.021]HC[+57.021]DM[+15.995]GYS[+162.053]GK.K	1303	Hex(1)	C[+57]*2, M[+16], S[+162]	599.568	3	1796.69	1796.69	0	-0.9	Specific	559.33	469.44	14.66	8.02	433	>hFBN1-Nterm 070820	1	DW030119_2.5420.5420.3	controllerType=0 controllerNumber=1 scan=5420	17.08
03919:3	1	K.GSFIC[+57.021]HC[+57.021]DM[+15.995]GYS[+162.053]GK.K	1303	Hex(1)	C[+57]*2, M[+16], S[+162]	599.568	3	1796.69	1796.69	0	-0.9	Specific	583.37	483.06	14.29	9.18	433	>hFBN1-Nterm 070820	1	DW030119_2.5475.5475.3	controllerType=0 controllerNumber=1 scan=5475	17.2071
04209:3	1	K.GSFIC[+57.021]HC[+57.021]DMGYS[+162.053]GKK.G	1303	Hex(1)	C[+57]*2, S[+162]	636.935	3	1908.79	1908.79	0	-1.1	Specific	421.43	421.43	20.63	7.88	433	>hFBN1-Nterm 070820	1	DW030119_2.5714.5714.3	controllerType=0 controllerNumber=1 scan=5714	17.7256
04152:4	1	K.GSFIC[+57.021]HC[+57.021]DMGYS[+162.053]GKK.G	1303	Hex(1)	C[+57]*2, S[+162]	477.953	4	1908.79	1908.79	0	-1.3	Specific	715.39	703.69	13.45	12.6	433	>hFBN1-Nterm 070820	1	DW030119_2.5668.5668.4	controllerType=0 controllerNumber=1 scan=5668	17.6251
03955:4	1	K.GSFIC[+57.021]HC[+57.021]DMGYS[+162.053]GKK.G	1303	Hex(1)	C[+57]*2, S[+162]	477.954	4	1908.79	1908.79	0	0.1	Specific	716.12	716.12	13.46	12.6	433	>hFBN1-Nterm 070820	1	DW030119_2.5504.5504.4	controllerType=0 controllerNumber=1 scan=5504	17.2707
04118:3	1	K.GSFIC[+57.021]HC[+57.021]DMGYS[+162.053]GKK.G	1303	Hex(1)	C[+57]*2, S[+162]	636.935	3	1908.79	1908.79	0	-1	Specific	727.54	727.54	21.35	12.42	433	>hFBN1-Nterm 070820	1	DW030119_2.5636.5636.3	controllerType=0 controllerNumber=1 scan=5636	17.5552
04017:4	1	K.GSFIC[+57.021]HC[+57.021]DMGYS[+162.053]GKK.G	1303	Hex(1)	C[+57]*2, S[+162]	477.954	4	1908.79	1908.79	0	0	Specific	745.77	695.35	14.37	12.6	433	>hFBN1-Nterm 070820	1	DW030119_2.5554.5554.4	controllerType=0 controllerNumber=1 scan=5554	17.3817
04081:4	1	K.GSFIC[+57.021]HC[+57.021]DMGYS[+162.053]GKK.G	1303	Hex(1)	C[+57]*2, S[+162]	477.953	4	1908.79	1908.79	0	-0.4	Specific	789.13	749.24	13.59	13.6	433	>hFBN1-Nterm 070820	1	DW030119_2.5609.5609.4	controllerType=0 controllerNumber=1 scan=5609	17.4994
03975:3	1	K.GSFIC[+57.021]HC[+57.021]DMGYS[+162.053]GKK.G	1303	Hex(1)	C[+57]*2, S[+162]	636.936	3	1908.79	1908.79	0	0	Specific	793.25	726.38	17.59	13.42	433	>hFBN1-Nterm 070820	1	DW030119_2.5522.5522.3	controllerType=0 controllerNumber=1 scan=5522	17.3119
04040:3	1	K.GSFIC[+57.021]HC[+57.021]DMGYS[+162.053]GKK.G	1303	Hex(1)	C[+57]*2, S[+162]	636.935	3	1908.79	1908.79	0	-1	Specific	909.24	873.6	20.29	16.42	433	>hFBN1-Nterm 070820	1	DW030119_2.5575.5575.3	controllerType=0 controllerNumber=1 scan=5575	17.4275
04411:4	1	K.GSFIC[+57.021]HC[+57.021]DMGYSGKK.G	1303		C[+57]*2	437.44	4	1746.74	1746.74	0	-1.1	Specific	360.45	287.72	287.72	4.22	433	>hFBN1-Nterm 070820	1	DW030119_2.5877.5877.4	controllerType=0 controllerNumber=1 scan=5877	18.0893
04529:4	1	K.GSFIC[+57.021]HC[+57.021]DMGYSGKK.G	1303		C[+57]*2	437.44	4	1746.74	1746.74	0	-1.2	Specific	657.39	523.31	523.31	11.6	433	>hFBN1-Nterm 070820	1	DW030119_2.5982.5982.4	controllerType=0 controllerNumber=1 scan=5982	18.3154
04467:4	1	K.GSFIC[+57.021]HC[+57.021]DMGYSGKK.G	1303		C[+57]*2	437.44	4	1746.74	1746.74	0	-0.3	Specific	680.96	523.24	523.24	11.6	433	>hFBN1-Nterm 070820	1	DW030119_2.5927.5927.4	controllerType=0 controllerNumber=1 scan=5927	18.2012
04575:3	1	K.GSFIC[+57.021]HC[+57.021]DMGYSGKK.G	1303		C[+57]*2	582.917	3	1746.74	1746.74	0	-1.2	Specific	702.66	702.66	702.66	12.42	433	>hFBN1-Nterm 070820	1	DW030119_2.6019.6019.3	controllerType=0 controllerNumber=1 scan=6019	18.3925
04507:3	1	K.GSFIC[+57.021]HC[+57.021]DMGYSGKK.G	1303		C[+57]*2	582.918	3	1746.74	1746.74	0	0.5	Specific	731.07	701.17	701.17	12.42	433	>hFBN1-Nterm 070820	1	DW030119_2.5962.5962.3	controllerType=0 controllerNumber=1 scan=5962	18.2758
04438:3	1	K.GSFIC[+57.021]HC[+57.021]DMGYSGKK.G	1303		C[+57]*2	582.918	3	1746.74	1746.74	0	-0.4	Specific	825.93	712.63	712.63	14.42	433	>hFBN1-Nterm 070820	1	DW030119_2.5902.5902.3	controllerType=0 controllerNumber=1 scan=5902	18.147
03963:4	1	K.GKTGC[+57.021]TDINEC[+57.021]EIGAHNC[+57.021]GK.H	1318		C[+57]*3	555.987	4	2220.92	2220.94	0	-8.3	Specific	294	294	294	2.67	433	>hFBN1-Nterm 070820	1	DW030119_2.5512.5512.4	controllerType=0 controllerNumber=1 scan=5512	17.2894
03404:4	1	K.GKTGC[+57.021]TDINEC[+57.021]EIGAHNC[+57.021]GK.H	1318		C[+57]*3	555.991	4	2220.94	2220.94	0	-1	Specific	598.12	598.12	598.12	9.05	433	>hFBN1-Nterm 070820	1	DW030119_2.5040.5040.4	controllerType=0 controllerNumber=1 scan=5040	16.2263
03805:4	1	K.GKTGC[+57.021]TDINEC[+57.021]EIGAHNC[+57.021]GK.H	1318		C[+57]*3	555.99	4	2220.94	2220.94	0	-1.9	Specific	725.35	725.35	725.35	11.52	433	>hFBN1-Nterm 070820	1	DW030119_2.5381.5381.4	controllerType=0 controllerNumber=1 scan=5381	16.9881
03654:4	1	K.GKTGC[+57.021]TDINEC[+57.021]EIGAHNC[+57.021]GK.H	1318		C[+57]*3	555.991	4	2220.94	2220.94	0	-0.2	Specific	735.6	735.6	735.6	12.05	433	>hFBN1-Nterm 070820	1	DW030119_2.5260.5260.4	controllerType=0 controllerNumber=1 scan=5260	16.7133
03522:4	1	K.GKTGC[+57.021]TDINEC[+57.021]EIGAHNC[+57.021]GK.H	1318		C[+57]*3	555.991	4	2220.94	2220.94	0	-0.6	Specific	762.5	762.5	762.5	13.05	433	>hFBN1-Nterm 070820	1	DW030119_2.5146.5146.4	controllerType=0 controllerNumber=1 scan=5146	16.4619
03585:4	1	K.GKTGC[+57.021]TDINEC[+57.021]EIGAHNC[+57.021]GK.H	1318		C[+57]*3	555.991	4	2220.94	2220.94	0	-0.6	Specific	774.37	774.37	774.37	13.05	433	>hFBN1-Nterm 070820	1	DW030119_2.5202.5202.4	controllerType=0 controllerNumber=1 scan=5202	16.5851
03461:4	1	K.GKTGC[+57.021]TDINEC[+57.021]EIGAHNC[+57.021]GK.H	1318		C[+57]*3	555.991	4	2220.94	2220.94	0	-0.4	Specific	965.21	965.21	965.21	17.05	433	>hFBN1-Nterm 070820	1	DW030119_2.5089.5089.4	controllerType=0 controllerNumber=1 scan=5089	16.3361
03566:3	1	K.GKTGC[+57.021]TDINEC[+57.021]EIGAHNC[+57.021]GK.H	1318		C[+57]*3	740.986	3	2220.94	2220.94	0	-0.5	Specific	1278.22	1275.67	1275.67	22.87	433	>hFBN1-Nterm 070820	1	DW030119_2.5183.5183.3	controllerType=0 controllerNumber=1 scan=5183	16.543
03497:3	1	K.GKTGC[+57.021]TDINEC[+57.021]EIGAHNC[+57.021]GK.H	1318		C[+57]*3	740.985	3	2220.94	2220.94	0	-0.6	Specific	1341.14	1333.2	1333.2	23.87	433	>hFBN1-Nterm 070820	1	DW030119_2.5124.5124.3	controllerType=0 controllerNumber=1 scan=5124	16.4122
03440:3	1	K.GKTGC[+57.021]TDINEC[+57.021]EIGAHNC[+57.021]GK.H	1318		C[+57]*3	740.985	3	2220.94	2220.94	0	-1.5	Specific	1384.19	1329.55	1329.55	24.87	433	>hFBN1-Nterm 070820	1	DW030119_2.5071.5071.3	controllerType=0 controllerNumber=1 scan=5071	16.2943
03964:4	1	K.GKTGC[+57.021]TDINEC[+57.021]EIGAHN[+0.984]C[+57.021]GK.H	1318		C[+57]*3, N[+1]	556.238	4	2221.93	2221.93	0	0.6	Specific	362.51	362.51	66.34	6.05	433	>hFBN1-Nterm 070820	1	DW030119_2.5512.5512.4	controllerType=0 controllerNumber=1 scan=5512	17.2894
03655:4	1	K.GKTGC[+57.021]TDIN[+0.984]EC[+57.021]EIGAHNC[+57.021]GK.H	1318		C[+57]*3, N[+1]	556.242	4	2221.95	2221.93	0	8.3	Specific	652.02	652.02	413.51	9.84	433	>hFBN1-Nterm 070820	1	DW030119_2.5260.5260.4	controllerType=0 controllerNumber=1 scan=5260	16.7133
20353:3	1	K.TGC[+57.021]TDINEC[+57.021]EIGAHNC[+57.021]GK.H	1320		C[+57]*3	679.279	3	2035.82	2035.83	0	-1.8	Specific	425.81	425.81	425.81	7.64	433	>hFBN1-Nterm 070820	1	DW030119_2.20974.20974.3	controllerType=0 controllerNumber=1 scan=20974	56.1416
16792:3	1	K.TGC[+57.021]TDINEC[+57.021]EIGAHNC[+57.021]GK.H	1320		C[+57]*3	679.279	3	2035.82	2035.83	0	-1.7	Specific	709.12	709.12	709.12	12.18	433	>hFBN1-Nterm 070820	1	DW030119_2.17007.17007.3	controllerType=0 controllerNumber=1 scan=17007	44.159
04630:2	1	K.TGC[+57.021]TDINEC[+57.021]EIGAHNC[+57.021]GK.H	1320		C[+57]*3	1018.42	2	2035.83	2035.83	0	1	Specific	731.44	709.15	709.15	12	433	>hFBN1-Nterm 070820	1	DW030119_2.6065.6065.2	controllerType=0 controllerNumber=1 scan=6065	18.4911
05259:3	1	K.TGC[+57.021]TDINEC[+57.021]EIGAHNC[+57.021]GK.H	1320		C[+57]*3	679.278	3	2035.82	2035.83	0	-3.7	Specific	877.21	865.17	865.17	14.65	433	>hFBN1-Nterm 070820	1	DW030119_2.6592.6592.3	controllerType=0 controllerNumber=1 scan=6592	19.5866
04487:2	1	K.TGC[+57.021]TDINEC[+57.021]EIGAHNC[+57.021]GK.H	1320		C[+57]*3	1018.42	2	2035.83	2035.83	0	0.6	Specific	963.98	835.26	835.26	17	433	>hFBN1-Nterm 070820	1	DW030119_2.5944.5944.2	controllerType=0 controllerNumber=1 scan=5944	18.2362
04776:3	1	K.TGC[+57.021]TDINEC[+57.021]EIGAHNC[+57.021]GK.H	1320		C[+57]*3	679.28	3	2035.82	2035.83	0	-1.2	Specific	991.38	965.28	965.28	17.18	433	>hFBN1-Nterm 070820	1	DW030119_2.6181.6181.3	controllerType=0 controllerNumber=1 scan=6181	18.7437
04984:3	1	K.TGC[+57.021]TDINEC[+57.021]EIGAHNC[+57.021]GK.H	1320		C[+57]*3	679.275	3	2035.81	2035.83	0	-8	Specific	1002.78	936.58	936.58	17.03	433	>hFBN1-Nterm 070820	1	DW030119_2.6359.6359.3	controllerType=0 controllerNumber=1 scan=6359	19.1146
04842:3	1	K.TGC[+57.021]TDINEC[+57.021]EIGAHNC[+57.021]GK.H	1320		C[+57]*3	679.279	3	2035.82	2035.83	0	-2.8	Specific	1044.84	1030.32	1030.32	17.65	433	>hFBN1-Nterm 070820	1	DW030119_2.6235.6235.3	controllerType=0 controllerNumber=1 scan=6235	18.8608
04553:2	1	K.TGC[+57.021]TDINEC[+57.021]EIGAHNC[+57.021]GK.H	1320		C[+57]*3	1018.42	2	2035.83	2035.83	0	-0.1	Specific	1073.12	977.46	977.46	19	433	>hFBN1-Nterm 070820	1	DW030119_2.6003.6003.2	controllerType=0 controllerNumber=1 scan=6003	18.3612
04634:3	1	K.TGC[+57.021]TDINEC[+57.021]EIGAHNC[+57.021]GK.H	1320		C[+57]*3	679.28	3	2035.83	2035.83	0	0.2	Specific	1091.75	1039.8	1039.8	19.18	433	>hFBN1-Nterm 070820	1	DW030119_2.6069.6069.3	controllerType=0 controllerNumber=1 scan=6069	18.5017
04569:3	1	K.TGC[+57.021]TDINEC[+57.021]EIGAHNC[+57.021]GK.H	1320		C[+57]*3	679.28	3	2035.83	2035.83	0	-0.7	Specific	1110.62	1056.97	1056.97	20.18	433	>hFBN1-Nterm 070820	1	DW030119_2.6014.6014.3	controllerType=0 controllerNumber=1 scan=6014	18.3839
04441:3	1	K.TGC[+57.021]TDINEC[+57.021]EIGAHNC[+57.021]GK.H	1320		C[+57]*3	679.28	3	2035.83	2035.83	0	-0.6	Specific	1117.13	1069.91	1069.91	20.18	433	>hFBN1-Nterm 070820	1	DW030119_2.5906.5906.3	controllerType=0 controllerNumber=1 scan=5906	18.1562
04505:3	1	K.TGC[+57.021]TDINEC[+57.021]EIGAHNC[+57.021]GK.H	1320		C[+57]*3	679.28	3	2035.83	2035.83	0	-0.6	Specific	1130.2	1075.7	1075.7	20.18	433	>hFBN1-Nterm 070820	1	DW030119_2.5960.5960.3	controllerType=0 controllerNumber=1 scan=5960	18.2729
04704:3	1	K.TGC[+57.021]TDINEC[+57.021]EIGAHNC[+57.021]GK.H	1320		C[+57]*3	679.28	3	2035.83	2035.83	0	-0.2	Specific	1138.78	1098.99	1098.99	20.18	433	>hFBN1-Nterm 070820	1	DW030119_2.6124.6124.3	controllerType=0 controllerNumber=1 scan=6124	18.6186
05064:3	1	K.TGC[+57.021]TDINEC[+57.021]EIGAHN[+0.984]C[+57.021]GK.H	1320		C[+57]*3, N[+1]	679.61	3	2036.81	2036.81	0	1.8	Specific	935.33	869.03	32.63	16.18	433	>hFBN1-Nterm 070820	1	DW030119_2.6428.6428.3	controllerType=0 controllerNumber=1 scan=6428	19.2513
[truncated: 173 more rows]

## Sheet: DW_072220_5
Query #:z	Protein Rank	Peptide < ProteinMetrics Confidential >	Starting position	Glycans NHFAGNa	Modification Type(s)	Observed m/z	z	Observed (M+H)	Calc. mass (M+H)	Off-by-x error	Mass error (ppm)	Cleavage	Score	Delta	Delta Mod	|Log Prob|	# of unique peptides	Protein Name	Protein DB number	Comment	Scan #	Scan Time
[truncated: 611 more rows]

[truncated: 1 more sheets: DW_072220_6]
