# Supplementary material for: POGLUT2 and POGLUT3 O-glucosylate multiple EGF repeats in fibrillin-1, -2, and LTBP1 and promote secretion of fibrillin-1
Source: J Biol Chem. 2021 Aug 17;297(3):101055. doi: 10.1016/j.jbc.2021.101055 (PMC8405936; doi:10.1016/j.jbc.2021.101055)
Supplement: Supplemental Table S28 [file mmc26.xlsx]

## Sheet: Sheet 1
Table S28: Trypsin digestion of recombinant human FBN2-N expressed in POGLUT2 knockout HEK293T cells.
Each tab is a biological replicate.

## Sheet: DW_070720_2
Query #:z	Protein Rank	Peptide < ProteinMetrics Confidential >	Starting position	Modification Type(s)	Observed m/z	z	Observed (M+H)	Calc. mass (M+H)	Off-by-x error	Mass error (ppm)		Cleavage	Score	Delta	Delta Mod	|Log Prob|	# of unique peptides	Protein Name	Protein DB number	Comment	Scan #	Scan Time
09467:4	1	R.TGAC[+57.021]QDVDEC[+57.021]QAIPGIC[+57.021]QGGNC[+57.021]INTVGSFEC[+57.021]R.C	271	C[+57]*5	894.129	4	3573.49	3573.49	0	0		Specific	363.87	363.87	363.87	6.56	323	>Fibrillin-2 N-term	1	DW070720_2.9539.9539.4	controllerType=0 controllerNumber=1 scan=9539	26.2364
09453:3	1	R.TGAC[+57.021]QDVDEC[+57.021]QAIPGIC[+57.021]QGGNC[+57.021]INTVGSFEC[+57.021]R.C	271	C[+57]*5	1191.84	3	3573.49	3573.49	0	0.4		Specific	507.98	507.98	507.98	6.96	323	>Fibrillin-2 N-term	1	DW070720_2.9526.9526.3	controllerType=0 controllerNumber=1 scan=9526	26.2061
09155:4	1	R.TGAC[+57.021]QDVDEC[+57.021]QAIPGIC[+57.021]QGGNC[+57.021]INTVGSFEC[+57.021]R.C	271	C[+57]*5	894.125	4	3573.48	3573.49	0	-3.3		Specific	549.54	549.54	549.54	7.19	323	>Fibrillin-2 N-term	1	DW070720_2.9285.9285.4	controllerType=0 controllerNumber=1 scan=9285	25.6371
09319:3	1	R.TGAC[+57.021]QDVDEC[+57.021]QAIPGIC[+57.021]QGGNC[+57.021]INTVGS[+162.053]FEC[+57.021]R.C	271	C[+57]*5, S[+162]	1245.85	3	3735.54	3735.54	0	0		Specific	347.09	347.09	14.68	5.25	323	>Fibrillin-2 N-term	1	DW070720_2.9417.9417.3	controllerType=0 controllerNumber=1 scan=9417	25.948
09126:4	1	R.TGAC[+57.021]QDVDEC[+57.021]QAIPGIC[+57.021]QGGNC[+57.021]INTVGS[+162.053]FEC[+57.021]R.C	271	C[+57]*5, S[+162]	934.644	4	3735.56	3735.54	0	2.9		Specific	545.66	545.66	12.33	6.39	323	>Fibrillin-2 N-term	1	DW070720_2.9261.9261.4	controllerType=0 controllerNumber=1 scan=9261	25.5819
09242:3	1	R.TGAC[+57.021]QDVDEC[+57.021]QAIPGIC[+57.021]QGGNC[+57.021]INTVGS[+162.053]FEC[+57.021]R.C	271	C[+57]*5, S[+162]	1245.85	3	3735.54	3735.54	0	-0.5		Specific	717.65	717.65	23.56	11.08	323	>Fibrillin-2 N-term	1	DW070720_2.9356.9356.3	controllerType=0 controllerNumber=1 scan=9356	25.8051
09110:3	1	R.TGAC[+57.021]QDVDEC[+57.021]QAIPGIC[+57.021]QGGNC[+57.021]INTVGS[+162.053]FEC[+57.021]R.C	271	C[+57]*5, S[+162]	1245.85	3	3735.54	3735.54	0	-2.4		Specific	760.87	760.87	29.06	12.05	323	>Fibrillin-2 N-term	1	DW070720_2.9249.9249.3	controllerType=0 controllerNumber=1 scan=9249	25.554
09184:4	1	R.TGAC[+57.021]QDVDEC[+57.021]QAIPGIC[+57.021]QGGNC[+57.021]INTVGS[+162.053]FEC[+57.021]R.C	271	C[+57]*5, S[+162]	934.641	4	3735.54	3735.54	0	-0.9		Specific	794.61	794.61	27.54	12.08	323	>Fibrillin-2 N-term	1	DW070720_2.9311.9311.4	controllerType=0 controllerNumber=1 scan=9311	25.6992
09172:3	1	R.TGAC[+57.021]QDVDEC[+57.021]QAIPGIC[+57.021]QGGNC[+57.021]INTVGS[+162.053]FEC[+57.021]R.C	271	C[+57]*5, S[+162]	1245.85	3	3735.54	3735.54	0	-0.5		Specific	900.37	900.37	31.11	15.08	323	>Fibrillin-2 N-term	1	DW070720_2.9300.9300.3	controllerType=0 controllerNumber=1 scan=9300	25.6732
09153:4	1	R.TGAC[+57.021]QDVDEC[+57.021]QAIPGIC[+57.021]QGGNC[+57.021]IN[+15.995]TVGS[+162.053]FEC[+57.021]R.C	271	C[+57]*5, N[+16], S[+162]	938.641	4	3751.54	3751.54	0	0.3		Specific	516.93	516.93	11.36	6.96	323	>Fibrillin-2 N-term	1	DW070720_2.9283.9283.4	controllerType=0 controllerNumber=1 scan=9283	25.6328
09128:3	1	R.TGAC[+57.021]QDVDEC[+57.021]QAIPGIC[+57.021]QGGNC[+57.021]IN[+15.995]TVGS[+162.053]FEC[+57.021]R.C	271	C[+57]*5, N[+16], S[+162]	1251.18	3	3751.53	3751.54	0	-1.5		Specific	656.71	656.71	22.06	10.08	323	>Fibrillin-2 N-term	1	DW070720_2.9263.9263.3	controllerType=0 controllerNumber=1 scan=9263	25.5863
11255:4	1	K.C[+57.021]EDIDEC[+57.021]SIIPGIC[+57.021]ET[+162.053]GEC[+57.021]SNTVGSYFC[+57.021]VC[+57.021]PR.G	316	C[+57]*6, T[+162]	987.402	4	3946.59	3946.59	0	-0.5		Specific	330.66	330.66	1.2	5.25	323	>Fibrillin-2 N-term	1	DW070720_2.11037.11037.4	controllerType=0 controllerNumber=1 scan=11037	29.7835
11128:4	1	K.C[+57.021]EDIDEC[+57.021]SIIPGIC[+57.021]ETGEC[+57.021]SNTVGS[+162.053]YFC[+57.021]VC[+57.021]PR.G	316	C[+57]*6, S[+162]	987.402	4	3946.59	3946.59	0	-0.9		Specific	436.21	436.21	6.93	6.74	323	>Fibrillin-2 N-term	1	DW070720_2.10934.10934.4	controllerType=0 controllerNumber=1 scan=10934	29.5378
11115:3	1	K.C[+57.021]EDIDEC[+57.021]SIIPGIC[+57.021]ETGEC[+57.021]SNTVGS[+162.053]YFC[+57.021]VC[+57.021]PR.G	316	C[+57]*6, S[+162]	1316.2	3	3946.59	3946.59	0	-0.5		Specific	533.95	533.95	8.24	7.22	323	>Fibrillin-2 N-term	1	DW070720_2.10922.10922.3	controllerType=0 controllerNumber=1 scan=10922	29.5091
11310:3	1	K.C[+57.021]EDIDEC[+57.021]SIIPGIC[+57.021]ETGEC[+57.021]SNTVGS[+162.053]YFC[+57.021]VC[+57.021]PR.G	316	C[+57]*6, S[+162]	1316.2	3	3946.58	3946.59	0	-1.3		Specific	558.77	558.77	8.65	7.22	323	>Fibrillin-2 N-term	1	DW070720_2.11085.11085.3	controllerType=0 controllerNumber=1 scan=11085	29.8969
11185:4	1	K.C[+57.021]EDIDEC[+57.021]SIIPGIC[+57.021]ETGEC[+57.021]SNTVGS[+162.053]YFC[+57.021]VC[+57.021]PR.G	316	C[+57]*6, S[+162]	987.403	4	3946.59	3946.59	0	0.2		Specific	756.11	756.11	20.76	12.08	323	>Fibrillin-2 N-term	1	DW070720_2.10982.10982.4	controllerType=0 controllerNumber=1 scan=10982	29.6528
11240:3	1	K.C[+57.021]EDIDEC[+57.021]SIIPGIC[+57.021]ETGEC[+57.021]SNTVGS[+162.053]YFC[+57.021]VC[+57.021]PR.G	316	C[+57]*6, S[+162]	1316.2	3	3946.59	3946.59	0	-0.2		Specific	815.23	815.23	14.25	13.08	323	>Fibrillin-2 N-term	1	DW070720_2.11026.11026.3	controllerType=0 controllerNumber=1 scan=11026	29.7574
11171:3	1	K.C[+57.021]EDIDEC[+57.021]SIIPGIC[+57.021]ETGEC[+57.021]SNTVGS[+162.053]YFC[+57.021]VC[+57.021]PR.G	316	C[+57]*6, S[+162]	1316.2	3	3946.59	3946.59	0	-0.1		Specific	964.29	964.29	25.06	16.08	323	>Fibrillin-2 N-term	1	DW070720_2.10971.10971.3	controllerType=0 controllerNumber=1 scan=10971	29.6268
11090:4	1	K.C[+57.021]EDIDEC[+57.021]SIIPGIC[+57.021]ET[+162.053]GEC[+57.021]SN[+15.995]TVGSYFC[+57.021]VC[+57.021]PR.G	316	C[+57]*6, N[+16], T[+162]	991.404	4	3962.6	3962.58	0	2.9		Specific	72.93	72.93	1.2	1.69	323	>Fibrillin-2 N-term	1	DW070720_2.10898.10898.4	controllerType=0 controllerNumber=1 scan=10898	29.4527
11277:3	1	K.C[+57.021]EDIDEC[+57.021]SIIPGIC[+57.021]ET[+162.053]GEC[+57.021]SN[+15.995]TVGSYFC[+57.021]VC[+57.021]PR.G	316	C[+57]*6, N[+16], T[+162]	1321.54	3	3962.59	3962.58	0	2.3		Specific	184.99	184.99	1.08	3.31	323	>Fibrillin-2 N-term	1	DW070720_2.11056.11056.3	controllerType=0 controllerNumber=1 scan=11056	29.827
11076:3	1	K.C[+57.021]EDIDEC[+57.021]SIIPGIC[+57.021]ET[+162.053]GEC[+57.021]SN[+15.995]TVGSYFC[+57.021]VC[+57.021]PR.G	316	C[+57]*6, N[+16], T[+162]	1321.53	3	3962.58	3962.58	0	-0.3		Specific	414.18	414.18	1.08	6.74	323	>Fibrillin-2 N-term	1	DW070720_2.10885.10885.3	controllerType=0 controllerNumber=1 scan=10885	29.4222
11145:4	1	K.C[+57.021]EDIDEC[+57.021]SIIPGIC[+57.021]ETGEC[+57.021]SN[+15.995]TVGS[+162.053]YFC[+57.021]VC[+57.021]PR.G	316	C[+57]*6, N[+16], S[+162]	991.401	4	3962.58	3962.58	0	-0.3		Specific	579.41	579.41	5.22	8.08	323	>Fibrillin-2 N-term	1	DW070720_2.10949.10949.4	controllerType=0 controllerNumber=1 scan=10949	29.5746
11205:3	1	K.C[+57.021]EDIDEC[+57.021]SIIPGIC[+57.021]ETGEC[+57.021]SN[+15.995]TVGS[+162.053]YFC[+57.021]VC[+57.021]PR.G	316	C[+57]*6, N[+16], S[+162]	1321.53	3	3962.58	3962.58	0	-0.5		Specific	610.67	610.67	13.12	9.08	323	>Fibrillin-2 N-term	1	DW070720_2.10997.10997.3	controllerType=0 controllerNumber=1 scan=10997	29.6881
11132:3	1	K.C[+57.021]EDIDEC[+57.021]SIIPGIC[+57.021]ETGEC[+57.021]SN[+15.995]TVGS[+162.053]YFC[+57.021]VC[+57.021]PR.G	316	C[+57]*6, N[+16], S[+162]	1321.53	3	3962.58	3962.58	0	0.1		Specific	908	908	26.28	15.08	323	>Fibrillin-2 N-term	1	DW070720_2.10938.10938.3	controllerType=0 controllerNumber=1 scan=10938	29.5486
05590:2	1	R.C[+57.021]IPTVSSYR.C	510	C[+57]	541.767	2	1082.53	1082.53	0	-2.3		Specific	352.82	352.82	352.82	3.45	323	>Fibrillin-2 N-term	1	DW070720_2.6366.6366.2	controllerType=0 controllerNumber=1 scan=6366	18.788
05655:2	1	R.C[+57.021]IPTVSSYR.C	510	C[+57]	541.767	2	1082.53	1082.53	0	-2.5		Specific	424.15	408.18	408.18	5.41	323	>Fibrillin-2 N-term	1	DW070720_2.6421.6421.2	controllerType=0 controllerNumber=1 scan=6421	18.9167
05720:2	1	R.C[+57.021]IPTVSSYR.C	510	C[+57]	541.767	2	1082.53	1082.53	0	-2.5		Specific	429.18	404.85	404.85	4.93	323	>Fibrillin-2 N-term	1	DW070720_2.6476.6476.2	controllerType=0 controllerNumber=1 scan=6476	19.0456
04954:2	1	R.C[+57.021]IPT[+162.053]VSSYR.C	510	C[+57], T[+162]	622.794	2	1244.58	1244.58	0	-1.9		Specific	3.37	3.37	3.37	1.68	323	>Fibrillin-2 N-term	1	DW070720_2.5845.5845.2	controllerType=0 controllerNumber=1 scan=5845	17.5619
04967:2	1	R.C[+57.021]IPTVS[+162.053]SYR.C	510	C[+57], S[+162]	622.794	2	1244.58	1244.58	0	-1.7		Specific	118.04	118.04	0	1.7	323	>Fibrillin-2 N-term	1	DW070720_2.5853.5853.2	controllerType=0 controllerNumber=1 scan=5853	17.5804
05948:2	1	R.C[+57.021]IPT[+162.053]VSSYR.C	510	C[+57], T[+162]	622.79	2	1244.57	1244.58	0	-8		Specific	247.17	247.17	4	1.71	323	>Fibrillin-2 N-term	1	DW070720_2.6667.6667.2	controllerType=0 controllerNumber=1 scan=6667	19.4932
05835:2	1	R.C[+57.021]IPT[+162.053]VSSYR.C	510	C[+57], T[+162]	622.794	2	1244.58	1244.58	0	-1.8		Specific	273.98	245.81	4	2.13	323	>Fibrillin-2 N-term	1	DW070720_2.6577.6577.2	controllerType=0 controllerNumber=1 scan=6577	19.2827
05740:2	1	R.C[+57.021]IPTVS[+162.053]SYR.C	510	C[+57], S[+162]	622.793	2	1244.58	1244.58	0	-2.4		Specific	321.65	321.65	0	3.48	323	>Fibrillin-2 N-term	1	DW070720_2.6497.6497.2	controllerType=0 controllerNumber=1 scan=6497	19.0954
05678:2	1	R.C[+57.021]IPTVS[+162.053]SYR.C	510	C[+57], S[+162]	622.794	2	1244.58	1244.58	0	-1.9		Specific	378.27	378.27	0	5.23	323	>Fibrillin-2 N-term	1	DW070720_2.6441.6441.2	controllerType=0 controllerNumber=1 scan=6441	18.9645
05616:2	1	R.C[+57.021]IPTVSS[+162.053]YR.C	510	C[+57], S[+162]	622.793	2	1244.58	1244.58	0	-2.5		Specific	390.22	390.22	10.22	4.97	323	>Fibrillin-2 N-term	1	DW070720_2.6387.6387.2	controllerType=0 controllerNumber=1 scan=6387	18.8374
05478:2	1	R.C[+57.021]IPTVSS[+162.053]YR.C	510	C[+57], S[+162]	622.793	2	1244.58	1244.58	0	-2.4		Specific	424.28	418.48	12.2	6.72	323	>Fibrillin-2 N-term	1	DW070720_2.6277.6277.2	controllerType=0 controllerNumber=1 scan=6277	18.5789
05428:2	1	R.C[+57.021]IPTVSS[+162.053]YR.C	510	C[+57], S[+162]	622.793	2	1244.58	1244.58	0	-3.3		Specific	427	423.5	10.72	5.15	323	>Fibrillin-2 N-term	1	DW070720_2.6232.6232.2	controllerType=0 controllerNumber=1 scan=6232	18.4737
05543:2	1	R.C[+57.021]IPTVSS[+162.053]YR.C	510	C[+57], S[+162]	622.793	2	1244.58	1244.58	0	-3.1		Specific	471.96	461.9	11.99	6.92	323	>Fibrillin-2 N-term	1	DW070720_2.6331.6331.2	controllerType=0 controllerNumber=1 scan=6331	18.7065
07934:3	1	K.QDANGDC[+57.021]IDVDEC[+57.021]TS[+162.053]NPC[+57.021]TNGDC[+57.021]VNTPGSYYC[+57.021]K.C	527	C[+57]*5, S[+162]	1316.83	3	3948.49	3948.49	0	0.1		Specific	254.93	254.93	0	4.78	323	>Fibrillin-2 N-term	1	DW070720_2.8296.8296.3	controllerType=0 controllerNumber=1 scan=8296	23.3084
07855:3	1	K.QDANGDC[+57.021]IDVDEC[+57.021]TSNPC[+57.021]T[+162.053]NGDC[+57.021]VNTPGSYYC[+57.021]K.C	527	C[+57]*5, T[+162]	1316.83	3	3948.48	3948.49	0	-1		Specific	836.9	836.9	8.4	13.08	323	>Fibrillin-2 N-term	1	DW070720_2.8234.8234.3	controllerType=0 controllerNumber=1 scan=8234	23.1642
09904:3	1	R.C[+57.021]VNTDGS[+162.053]FQC[+57.021]IC[+57.021]NAGFELTTDGK.N	591	C[+57]*3, S[+162]	919.389	3	2756.15	2756.15	0	1.2		Specific	47.92	47.92	0	1.68	323	>Fibrillin-2 N-term	1	DW070720_2.9895.9895.3	controllerType=0 controllerNumber=1 scan=9895	27.0789
09767:3	1	R.C[+57.021]VNT[+162.053]DGSFQC[+57.021]IC[+57.021]NAGFELTTDGK.N	591	C[+57]*3, T[+162]	919.385	3	2756.14	2756.15	0	-2.3		Specific	296.73	296.73	0	5.45	323	>Fibrillin-2 N-term	1	DW070720_2.9779.9779.3	controllerType=0 controllerNumber=1 scan=9779	26.8032
09648:3	1	R.C[+57.021]VNTDGS[+162.053]FQC[+57.021]IC[+57.021]NAGFELTTDGK.N	591	C[+57]*3, S[+162]	919.387	3	2756.15	2756.15	0	-0.5		Specific	554.21	554.21	2.4	7.75	323	>Fibrillin-2 N-term	1	DW070720_2.9686.9686.3	controllerType=0 controllerNumber=1 scan=9686	26.5845
09521:2	1	R.C[+57.021]VNTDGS[+162.053]FQC[+57.021]IC[+57.021]NAGFELTTDGK.N	591	C[+57]*3, S[+162]	1378.58	2	2756.14	2756.15	0	-1.4		Specific	568.99	568.99	0	8.61	323	>Fibrillin-2 N-term	1	DW070720_2.9585.9585.2	controllerType=0 controllerNumber=1 scan=9585	26.3466
09587:3	1	R.C[+57.021]VNTDGS[+162.053]FQC[+57.021]IC[+57.021]NAGFELTTDGK.N	591	C[+57]*3, S[+162]	919.388	3	2756.15	2756.15	0	-0.2		Specific	663.47	663.47	2.4	10.61	323	>Fibrillin-2 N-term	1	DW070720_2.9634.9634.3	controllerType=0 controllerNumber=1 scan=9634	26.4609
09459:2	1	R.C[+57.021]VNTDGS[+162.053]FQC[+57.021]IC[+57.021]NAGFELTTDGK.N	591	C[+57]*3, S[+162]	1378.58	2	2756.15	2756.15	0	-0.7		Specific	723.01	723.01	2.4	11.61	323	>Fibrillin-2 N-term	1	DW070720_2.9532.9532.2	controllerType=0 controllerNumber=1 scan=9532	26.2212
09452:3	1	R.C[+57.021]VNTDGS[+162.053]FQC[+57.021]IC[+57.021]NAGFELTTDGK.N	591	C[+57]*3, S[+162]	919.387	3	2756.15	2756.15	0	-0.8		Specific	728.6	728.6	2.4	11.61	323	>Fibrillin-2 N-term	1	DW070720_2.9525.9525.3	controllerType=0 controllerNumber=1 scan=9525	26.2039
09507:3	1	R.C[+57.021]VNTDGS[+162.053]FQC[+57.021]IC[+57.021]NAGFELTTDGK.N	591	C[+57]*3, S[+162]	919.387	3	2756.15	2756.15	0	-0.4		Specific	793.94	793.94	2.4	12.61	323	>Fibrillin-2 N-term	1	DW070720_2.9574.9574.3	controllerType=0 controllerNumber=1 scan=9574	26.3202
09655:3	1	R.C[+57.021]VN[+15.995]T[+162.053]DGSFQC[+57.021]IC[+57.021]NAGFELTTDGK.N	591	C[+57]*3, N[+16], T[+162]	924.721	3	2772.15	2772.14	0	1.4		Specific	345.42	345.42	0	4.95	323	>Fibrillin-2 N-term	1	DW070720_2.9691.9691.3	controllerType=0 controllerNumber=1 scan=9691	26.5953
09582:3	1	R.C[+57.021]VN[+15.995]TDGS[+162.053]FQC[+57.021]IC[+57.021]NAGFELTTDGK.N	591	C[+57]*3, N[+16], S[+162]	924.719	3	2772.14	2772.14	0	-0.7		Specific	475.81	475.81	0	7.47	323	>Fibrillin-2 N-term	1	DW070720_2.9631.9631.3	controllerType=0 controllerNumber=1 scan=9631	26.4544
09522:2	1	R.C[+57.021]VN[+15.995]TDGS[+162.053]FQC[+57.021]IC[+57.021]NAGFELTTDGK.N	591	C[+57]*3, N[+16], S[+162]	1386.58	2	2772.14	2772.14	0	0.3		Specific	492.23	492.23	0	7.48	323	>Fibrillin-2 N-term	1	DW070720_2.9586.9586.2	controllerType=0 controllerNumber=1 scan=9586	26.3488
09448:3	1	R.C[+57.021]VN[+15.995]TDGS[+162.053]FQC[+57.021]IC[+57.021]NAGFELTTDGK.N	591	C[+57]*3, N[+16], S[+162]	924.718	3	2772.14	2772.14	0	-1.3		Specific	568.91	568.91	3.6	8.61	323	>Fibrillin-2 N-term	1	DW070720_2.9522.9522.3	controllerType=0 controllerNumber=1 scan=9522	26.1974
09460:2	1	R.C[+57.021]VN[+15.995]TDGS[+162.053]FQC[+57.021]IC[+57.021]NAGFELTTDGK.N	591	C[+57]*3, N[+16], S[+162]	1386.57	2	2772.14	2772.14	0	-0.4		Specific	621.22	621.22	3.6	9.61	323	>Fibrillin-2 N-term	1	DW070720_2.9533.9533.2	controllerType=0 controllerNumber=1 scan=9533	26.2234
09508:3	1	R.C[+57.021]VN[+15.995]TDGS[+162.053]FQC[+57.021]IC[+57.021]NAGFELTTDGK.N	591	C[+57]*3, N[+16], S[+162]	924.719	3	2772.14	2772.14	0	-0.7		Specific	691.25	691.25	3.6	10.61	323	>Fibrillin-2 N-term	1	DW070720_2.9575.9575.3	controllerType=0 controllerNumber=1 scan=9575	26.3223
08503:3	1	K.NC[+57.021]VDHDEC[+57.021]TTTNMC[+57.021]LNGMC[+57.021]INEDGSFK.C	614	C[+57]*4	1074.75	3	3222.24	3222.24	0	0.1		Specific	557.07	557.07	557.07	7.27	323	>Fibrillin-2 N-term	1	DW070720_2.8753.8753.3	controllerType=0 controllerNumber=1 scan=8753	24.3846
07933:4	1	R.YC[+57.021]TDVDEC[+57.021]QTPGIC[+57.021]MNGHC[+57.021]INSEGS[+162.053]FR.C	655	C[+57]*4, S[+162]	843.088	4	3369.33	3369.32	0	2.3		Specific	393.53	393.53	9.14	5.78	323	>Fibrillin-2 N-term	1	DW070720_2.8295.8295.4	controllerType=0 controllerNumber=1 scan=8295	23.3062
07932:3	1	R.YC[+57.021]TDVDEC[+57.021]QTPGIC[+57.021]MNGHC[+57.021]INSEGS[+162.053]FR.C	655	C[+57]*4, S[+162]	1123.78	3	3369.33	3369.32	0	1.8		Specific	816.16	816.16	16.97	12.3	323	>Fibrillin-2 N-term	1	DW070720_2.8294.8294.3	controllerType=0 controllerNumber=1 scan=8294	23.304
07829:2	1	R.NTPGSYSC[+57.021]TC[+57.021]PPGYVFR.T	828	C[+57]*2	981.926	2	1962.84	1962.85	0	-1.7		Specific	478.36	478.36	478.36	7.56	323	>Fibrillin-2 N-term	1	DW070720_2.8215.8215.2	controllerType=0 controllerNumber=1 scan=8215	23.1189
07759:2	1	R.NTPGSYSC[+57.021]TC[+57.021]PPGYVFR.T	828	C[+57]*2	981.926	2	1962.85	1962.85	0	-1		Specific	509.55	509.55	509.55	7.61	323	>Fibrillin-2 N-term	1	DW070720_2.8160.8160.2	controllerType=0 controllerNumber=1 scan=8160	22.9893
07751:3	1	R.NT[+162.053]PGSYSC[+57.021]TC[+57.021]PPGYVFR.T	828	C[+57]*2, T[+162]	708.97	3	2124.9	2124.9	0	-2		Specific	231.18	231.18	2.9	3.35	323	>Fibrillin-2 N-term	1	DW070720_2.8153.8153.3	controllerType=0 controllerNumber=1 scan=8153	22.9721
07718:2	1	R.NT[+162.053]PGSYSC[+57.021]TC[+57.021]PPGYVFR.T	828	C[+57]*2, T[+162]	1062.95	2	2124.9	2124.9	0	1		Specific	484.04	484.04	2.9	6.78	323	>Fibrillin-2 N-term	1	DW070720_2.8123.8123.2	controllerType=0 controllerNumber=1 scan=8123	22.9038
07790:2	1	R.NT[+162.053]PGSYSC[+57.021]TC[+57.021]PPGYVFR.T	828	C[+57]*2, T[+162]	1062.96	2	2124.9	2124.9	0	1.7		Specific	486.68	486.68	2.9	6.78	323	>Fibrillin-2 N-term	1	DW070720_2.8182.8182.2	controllerType=0 controllerNumber=1 scan=8182	23.0414
07648:3	1	R.NT[+162.053]PGSYSC[+57.021]TC[+57.021]PPGYVFR.T	828	C[+57]*2, T[+162]	708.97	3	2124.89	2124.9	0	-2.9		Specific	573.57	573.57	2.9	8.7	323	>Fibrillin-2 N-term	1	DW070720_2.8069.8069.3	controllerType=0 controllerNumber=1 scan=8069	22.7782
07512:2	1	R.NTPGSYSC[+57.021]T[+162.053]C[+57.021]PPGYVFR.T	828	C[+57]*2, T[+162]	1062.95	2	2124.89	2124.9	0	-2.6		Specific	575.25	575.25	0	8.7	323	>Fibrillin-2 N-term	1	DW070720_2.7959.7959.2	controllerType=0 controllerNumber=1 scan=7959	22.5216
07522:3	1	R.NT[+162.053]PGSYSC[+57.021]TC[+57.021]PPGYVFR.T	828	C[+57]*2, T[+162]	708.97	3	2124.9	2124.9	0	-2.4		Specific	585.93	585.93	2.9	8.7	323	>Fibrillin-2 N-term	1	DW070720_2.7965.7965.3	controllerType=0 controllerNumber=1 scan=7965	22.5346
07578:3	1	R.NTPGSYSC[+57.021]T[+162.053]C[+57.021]PPGYVFR.T	828	C[+57]*2, T[+162]	708.97	3	2124.9	2124.9	0	-1.8		Specific	640.34	640.34	0	9.7	323	>Fibrillin-2 N-term	1	DW070720_2.8013.8013.3	controllerType=0 controllerNumber=1 scan=8013	22.6481
07647:2	1	R.NTPGS[+162.053]YSC[+57.021]TC[+57.021]PPGYVFR.T	828	C[+57]*2, S[+162]	1062.95	2	2124.9	2124.9	0	-1.8		Specific	687.92	687.92	0	10.7	323	>Fibrillin-2 N-term	1	DW070720_2.8068.8068.2	controllerType=0 controllerNumber=1 scan=8068	22.776
07577:2	1	R.NTPGSYS[+162.053]C[+57.021]TC[+57.021]PPGYVFR.T	828	C[+57]*2, S[+162]	1062.95	2	2124.9	2124.9	0	-1.6		Specific	712.14	712.14	0	11.73	323	>Fibrillin-2 N-term	1	DW070720_2.8012.8012.2	controllerType=0 controllerNumber=1 scan=8012	22.6466
07623:3	1	R.N[+15.995]T[+162.053]PGSYSC[+57.021]TC[+57.021]PPGYVFR.T	828	C[+57]*2, N[+16], T[+162]	714.302	3	2140.89	2140.89	0	-2.2		Specific	89.14	89.14	2.9	1.68	323	>Fibrillin-2 N-term	1	DW070720_2.8048.8048.2	controllerType=0 controllerNumber=1 scan=8048	22.7297
07628:2	1	R.N[+15.995]TPGSYS[+162.053]C[+57.021]TC[+57.021]PPGYVFR.T	828	C[+57]*2, N[+16], S[+162]	1070.95	2	2140.89	2140.89	0	-1.6		Specific	447.25	447.25	0	7.59	323	>Fibrillin-2 N-term	1	DW070720_2.8051.8051.2	controllerType=0 controllerNumber=1 scan=8051	22.7362
07500:3	1	R.N[+15.995]T[+162.053]PGSYSC[+57.021]TC[+57.021]PPGYVFR.T	828	C[+57]*2, N[+16], T[+162]	714.302	3	2140.89	2140.89	0	-1.8		Specific	472.21	472.21	2.9	7.56	323	>Fibrillin-2 N-term	1	DW070720_2.7950.7950.3	controllerType=0 controllerNumber=1 scan=7950	22.4997
07488:2	1	R.N[+15.995]T[+162.053]PGSYSC[+57.021]TC[+57.021]PPGYVFR.T	828	C[+57]*2, N[+16], T[+162]	1070.95	2	2140.89	2140.89	0	-1.1		Specific	497.3	497.3	2.9	7.61	323	>Fibrillin-2 N-term	1	DW070720_2.7940.7940.2	controllerType=0 controllerNumber=1 scan=7940	22.476
07564:3	1	R.N[+15.995]TPGSYSC[+57.021]T[+162.053]C[+57.021]PPGYVFR.T	828	C[+57]*2, N[+16], T[+162]	714.302	3	2140.89	2140.89	0	-2		Specific	505.01	504.35	0	7.58	323	>Fibrillin-2 N-term	1	DW070720_2.8001.8001.3	controllerType=0 controllerNumber=1 scan=8001	22.6208
07550:2	1	R.N[+15.995]TPGS[+162.053]YSC[+57.021]TC[+57.021]PPGYVFR.T	828	C[+57]*2, N[+16], S[+162]	1070.95	2	2140.89	2140.89	0	-2		Specific	582.76	582.76	0	8.7	323	>Fibrillin-2 N-term	1	DW070720_2.7990.7990.2	controllerType=0 controllerNumber=1 scan=7990	22.595
05330:3	1	R.NNLGSFNC[+57.021]EC[+57.021]SPGSK.L	868	C[+57]*2	557.568	3	1670.69	1670.69	0	-0.8		Specific	315.47	315.47	315.47	5.58	323	>Fibrillin-2 N-term	1	DW070720_2.6138.6138.3	controllerType=0 controllerNumber=1 scan=6138	18.2503
05547:2	1	R.NNLGSFNC[+57.021]EC[+57.021]SPGSK.L	868	C[+57]*2	835.848	2	1670.69	1670.69	0	-0.6		Specific	479.5	479.5	479.5	7.57	323	>Fibrillin-2 N-term	1	DW070720_2.6333.6333.2	controllerType=0 controllerNumber=1 scan=6333	18.7109
05284:3	1	R.NNLGS[+162.053]FNC[+57.021]EC[+57.021]SPGSK.L	868	C[+57]*2, S[+162]	611.585	3	1832.74	1832.74	0	-1.5		Specific	243.51	243.51	9.6	3.96	323	>Fibrillin-2 N-term	1	DW070720_2.6099.6099.3	controllerType=0 controllerNumber=1 scan=6099	18.1588
05589:2	1	R.NNLGS[+162.053]FNC[+57.021]EC[+57.021]SPGSK.L	868	C[+57]*2, S[+162]	916.873	2	1832.74	1832.74	0	-2		Specific	356.8	356.8	9.6	5.84	323	>Fibrillin-2 N-term	1	DW070720_2.6365.6365.2	controllerType=0 controllerNumber=1 scan=6365	18.7859
05236:2	1	R.NNLGS[+162.053]FNC[+57.021]EC[+57.021]SPGSK.L	868	C[+57]*2, S[+162]	916.873	2	1832.74	1832.74	0	-2.3		Specific	375.63	375.63	9.6	7.16	323	>Fibrillin-2 N-term	1	DW070720_2.6064.6064.2	controllerType=0 controllerNumber=1 scan=6064	18.0778
05336:3	1	R.NNLGSFNC[+57.021]EC[+57.021]SPGS[+162.053]K.L	868	C[+57]*2, S[+162]	611.584	3	1832.74	1832.74	0	-2.5		Specific	403.09	403.09	0	7.33	323	>Fibrillin-2 N-term	1	DW070720_2.6146.6146.3	controllerType=0 controllerNumber=1 scan=6146	18.2702
05518:2	1	R.NNLGS[+162.053]FNC[+57.021]EC[+57.021]SPGSK.L	868	C[+57]*2, S[+162]	916.872	2	1832.74	1832.74	0	-3		Specific	467.13	467.13	9.6	7.53	323	>Fibrillin-2 N-term	1	DW070720_2.6311.6311.2	controllerType=0 controllerNumber=1 scan=6311	18.6594
05462:2	1	R.NNLGS[+162.053]FNC[+57.021]EC[+57.021]SPGSK.L	868	C[+57]*2, S[+162]	916.873	2	1832.74	1832.74	0	-2.5		Specific	494.6	494.6	9.6	7.55	323	>Fibrillin-2 N-term	1	DW070720_2.6260.6260.2	controllerType=0 controllerNumber=1 scan=6260	18.5394
05402:2	1	R.NNLGSFNC[+57.021]EC[+57.021]SPGS[+162.053]K.L	868	C[+57]*2, S[+162]	916.872	2	1832.74	1832.74	0	-2.8		Specific	568.01	568.01	0	8.67	323	>Fibrillin-2 N-term	1	DW070720_2.6209.6209.2	controllerType=0 controllerNumber=1 scan=6209	18.4208
05348:2	1	R.NNLGSFNC[+57.021]EC[+57.021]SPGS[+162.053]K.L	868	C[+57]*2, S[+162]	916.873	2	1832.74	1832.74	0	-2.4		Specific	633.05	633.05	0	9.67	323	>Fibrillin-2 N-term	1	DW070720_2.6158.6158.2	controllerType=0 controllerNumber=1 scan=6158	18.3006
05301:2	1	R.NNLGSFNC[+57.021]EC[+57.021]SPGS[+162.053]K.L	868	C[+57]*2, S[+162]	916.873	2	1832.74	1832.74	0	-1.9		Specific	645.25	645.25	0	9.67	323	>Fibrillin-2 N-term	1	DW070720_2.6114.6114.2	controllerType=0 controllerNumber=1 scan=6114	18.195
06841:3	1	K.GSFHC[+57.021]EC[+57.021]PEGLTLDGTGR.V	976	C[+57]*2	664.955	3	1992.85	1992.85	0	-2.1		Specific	475.78	475.78	475.78	7.56	323	>Fibrillin-2 N-term	1	DW070720_2.7401.7401.3	controllerType=0 controllerNumber=1 scan=7401	21.2143
06784:3	1	K.GSFHC[+57.021]EC[+57.021]PEGLTLDGTGR.V	976	C[+57]*2	664.955	3	1992.85	1992.85	0	-2.2		Specific	569.24	569.24	569.24	8.7	323	>Fibrillin-2 N-term	1	DW070720_2.7347.7347.3	controllerType=0 controllerNumber=1 scan=7347	21.0874
07223:3	1	K.GS[+162.053]FHC[+57.021]EC[+57.021]PEGLTLDGTGR.V	976	C[+57]*2, S[+162]	718.971	3	2154.9	2154.91	0	-3.9		Specific	163.83	163.83	10.12	2.52	323	>Fibrillin-2 N-term	1	DW070720_2.7713.7713.3	controllerType=0 controllerNumber=1 scan=7713	21.9431
06609:2	1	K.GS[+162.053]FHC[+57.021]EC[+57.021]PEGLTLDGTGR.V	976	C[+57]*2, S[+162]	1077.96	2	2154.91	2154.91	0	-0.7		Specific	484.37	484.37	10.12	6.67	323	>Fibrillin-2 N-term	1	DW070720_2.7201.7201.2	controllerType=0 controllerNumber=1 scan=7201	20.7457
06921:3	1	K.GS[+162.053]FHC[+57.021]EC[+57.021]PEGLTLDGTGR.V	976	C[+57]*2, S[+162]	718.973	3	2154.9	2154.91	0	-1		Specific	529.73	529.73	10.12	7.88	323	>Fibrillin-2 N-term	1	DW070720_2.7467.7467.3	controllerType=0 controllerNumber=1 scan=7467	21.3688
06850:3	1	K.GSFHC[+57.021]EC[+57.021]PEGLT[+162.053]LDGTGR.V	976	C[+57]*2, T[+162]	718.973	3	2154.9	2154.91	0	-1.5		Specific	551.12	551.12	1.2	7.88	323	>Fibrillin-2 N-term	1	DW070720_2.7409.7409.3	controllerType=0 controllerNumber=1 scan=7409	21.2335
06778:3	1	K.GSFHC[+57.021]EC[+57.021]PEGLT[+162.053]LDGTGR.V	976	C[+57]*2, T[+162]	718.973	3	2154.9	2154.91	0	-1.4		Specific	690.65	690.65	1.2	10.73	323	>Fibrillin-2 N-term	1	DW070720_2.7342.7342.3	controllerType=0 controllerNumber=1 scan=7342	21.0766
06711:3	1	K.GS[+162.053]FHC[+57.021]EC[+57.021]PEGLTLDGTGR.V	976	C[+57]*2, S[+162]	718.972	3	2154.9	2154.91	0	-1.9		Specific	778.2	778.2	4.11	12.7	323	>Fibrillin-2 N-term	1	DW070720_2.7286.7286.3	controllerType=0 controllerNumber=1 scan=7286	20.9457
06649:3	1	K.GSFHC[+57.021]EC[+57.021]PEGLT[+162.053]LDGTGR.V	976	C[+57]*2, T[+162]	718.972	3	2154.9	2154.91	0	-2.2		Specific	791.94	791.94	1.2	12.7	323	>Fibrillin-2 N-term	1	DW070720_2.7231.7231.3	controllerType=0 controllerNumber=1 scan=7231	20.817
06581:3	1	K.GSFHC[+57.021]EC[+57.021]PEGLT[+162.053]LDGTGR.V	976	C[+57]*2, T[+162]	718.972	3	2154.9	2154.91	0	-2		Specific	806.67	806.67	1.2	13.7	323	>Fibrillin-2 N-term	1	DW070720_2.7178.7178.3	controllerType=0 controllerNumber=1 scan=7178	20.692
03245:2	1	R.NTIGS[+162.053]FK.C	1091	S[+162]	464.734	2	928.46	928.462	0	-2.5		Specific	302.79	302.79	67.29	4.93	323	>Fibrillin-2 N-term	1	DW070720_2.4368.4368.2	controllerType=0 controllerNumber=1 scan=4368	14.0503
03200:2	1	R.NTIGS[+162.053]FK.C	1091	S[+162]	464.733	2	928.46	928.462	0	-2.7		Specific	356.81	356.81	70.62	5.23	323	>Fibrillin-2 N-term	1	DW070720_2.4323.4323.2	controllerType=0 controllerNumber=1 scan=4323	13.9408
03151:2	1	R.NTIGS[+162.053]FK.C	1091	S[+162]	464.734	2	928.46	928.462	0	-2.5		Specific	393.12	393.12	69.19	6.54	323	>Fibrillin-2 N-term	1	DW070720_2.4278.4278.2	controllerType=0 controllerNumber=1 scan=4278	13.8336
03065:2	1	R.N[+15.995]T[+162.053]IGSFK.C	1091	N[+16], T[+162]	472.732	2	944.456	944.457	0	-0.9		Specific	163.74	163.74	6	2.06	323	>Fibrillin-2 N-term	1	DW070720_2.4209.4209.2	controllerType=0 controllerNumber=1 scan=4209	13.6691
03228:2	1	R.N[+15.995]TIGS[+162.053]FK.C	1091	N[+16], S[+162]	472.731	2	944.456	944.457	0	-1.6		Specific	303.46	303.46	85.17	4.97	323	>Fibrillin-2 N-term	1	DW070720_2.4352.4352.2	controllerType=0 controllerNumber=1 scan=4352	14.0121
03130:2	1	R.N[+15.995]TIGS[+162.053]FK.C	1091	N[+16], S[+162]	472.731	2	944.455	944.457	0	-1.8		Specific	360.54	360.54	70.3	5.31	323	>Fibrillin-2 N-term	1	DW070720_2.4261.4261.2	controllerType=0 controllerNumber=1 scan=4261	13.7931
03181:2	1	R.N[+15.995]TIGS[+162.053]FK.C	1091	N[+16], S[+162]	472.731	2	944.455	944.457	0	-2.7		Specific	363.89	363.89	65.52	6.54	323	>Fibrillin-2 N-term	1	DW070720_2.4305.4305.2	controllerType=0 controllerNumber=1 scan=4305	13.8975
07668:3	1	R.GGTC[+57.021]VNTEGSFQC[+57.021]DC[+57.021]PLGHELSPSR.E	1171	C[+57]*3	922.394	3	2765.17	2765.17	0	-1		Specific	632.5	632.5	632.5	9.12	323	>Fibrillin-2 N-term	1	DW070720_2.8085.8085.3	controllerType=0 controllerNumber=1 scan=8085	22.8137
07534:3	1	R.GGTC[+57.021]VNTEGSFQC[+57.021]DC[+57.021]PLGHELSPSR.E	1171	C[+57]*3	922.393	3	2765.17	2765.17	0	-2.2		Specific	701.95	701.95	701.95	11.09	323	>Fibrillin-2 N-term	1	DW070720_2.7975.7975.3	controllerType=0 controllerNumber=1 scan=7975	22.5582
07591:3	1	R.GGTC[+57.021]VNTEGSFQC[+57.021]DC[+57.021]PLGHELSPSR.E	1171	C[+57]*3	922.394	3	2765.17	2765.17	0	-1.5		Specific	1023	1023	1023	17.12	323	>Fibrillin-2 N-term	1	DW070720_2.8024.8024.3	controllerType=0 controllerNumber=1 scan=8024	22.6739
07310:4	1	R.GGTC[+57.021]VNTEGS[+162.053]FQC[+57.021]DC[+57.021]PLGHELSPSR.E	1171	C[+57]*3, S[+162]	732.56	4	2927.22	2927.22	0	-1.5		Specific	681.49	681.49	3.6	10.12	323	>Fibrillin-2 N-term	1	DW070720_2.7785.7785.4	controllerType=0 controllerNumber=1 scan=7785	22.1125
07480:3	1	R.GGTC[+57.021]VNTEGS[+162.053]FQC[+57.021]DC[+57.021]PLGHELSPSR.E	1171	C[+57]*3, S[+162]	976.411	3	2927.22	2927.22	0	-1.7		Specific	738.43	738.43	3.6	11.09	323	>Fibrillin-2 N-term	1	DW070720_2.7935.7935.3	controllerType=0 controllerNumber=1 scan=7935	22.4651
07420:3	1	R.GGTC[+57.021]VNTEGS[+162.053]FQC[+57.021]DC[+57.021]PLGHELSPSR.E	1171	C[+57]*3, S[+162]	976.412	3	2927.22	2927.22	0	-0.8		Specific	802.67	802.67	3.6	13.12	323	>Fibrillin-2 N-term	1	DW070720_2.7881.7881.3	controllerType=0 controllerNumber=1 scan=7881	22.3385
07215:3	1	R.GGTC[+57.021]VNTEGS[+162.053]FQC[+57.021]DC[+57.021]PLGHELSPSR.E	1171	C[+57]*3, S[+162]	976.411	3	2927.22	2927.22	0	-1.6		Specific	829.03	829.03	3.6	13.12	323	>Fibrillin-2 N-term	1	DW070720_2.7708.7708.3	controllerType=0 controllerNumber=1 scan=7708	21.9323
07346:3	1	R.GGTC[+57.021]VNTEGS[+162.053]FQC[+57.021]DC[+57.021]PLGHELSPSR.E	1171	C[+57]*3, S[+162]	976.412	3	2927.22	2927.22	0	-1		Specific	1116.7	1116.7	3.6	19.12	323	>Fibrillin-2 N-term	1	DW070720_2.7814.7814.3	controllerType=0 controllerNumber=1 scan=7814	22.1811
07283:3	1	R.GGTC[+57.021]VNTEGS[+162.053]FQC[+57.021]DC[+57.021]PLGHELSPSR.E	1171	C[+57]*3, S[+162]	976.411	3	2927.22	2927.22	0	-1.9		Specific	1167.52	1167.52	3.6	20.09	323	>Fibrillin-2 N-term	1	DW070720_2.7760.7760.3	controllerType=0 controllerNumber=1 scan=7760	22.0545
07276:3	1	R.GGTC[+57.021]VN[+15.995]TEGS[+162.053]FQC[+57.021]DC[+57.021]PLGHELSPSR.E	1171	C[+57]*3, N[+16], S[+162]	981.742	3	2943.21	2943.22	0	-2.1		Specific	817.95	817.95	3.6	13.09	323	>Fibrillin-2 N-term	1	DW070720_2.7755.7755.3	controllerType=0 controllerNumber=1 scan=7755	22.0424
09058:4	1	R.GGTC[+57.021]VNTEGSFQC[+57.021]DC[+57.021]PLGHELSPSREDC[+57.021]VDINEC[+57.021]SLSDNLC[+57.021]R.N	1171	C[+57]*6	1212	4	4845	4845	0	-0.7		Specific	975.09	975.09	92.04	15.16	323	>Fibrillin-2 N-term	1	DW070720_2.9205.9205.4	controllerType=0 controllerNumber=1 scan=9205	25.4511
09125:4	1	R.GGTC[+57.021]VNTEGSFQC[+57.021]DC[+57.021]PLGHELSPSREDC[+57.021]VDINEC[+57.021]SLSDNLC[+57.021]R.N	1171	C[+57]*6	1212	4	4845	4845	0	-1.1		Specific	1050.75	1050.75	85.36	17.16	323	>Fibrillin-2 N-term	1	DW070720_2.9260.9260.4	controllerType=0 controllerNumber=1 scan=9260	25.5797
08903:5	1	R.GGTC[+57.021]VNTEGSFQC[+57.021]DC[+57.021]PLGHELS[+162.053]PSREDC[+57.021]VDINEC[+57.021]SLSDNLC[+57.021]R.N	1171	C[+57]*6, S[+162]	1002.21	5	5007.05	5007.05	0	-1.6		Specific	183.03	183.03	0	2.08	323	>Fibrillin-2 N-term	1	DW070720_2.9074.9074.5	controllerType=0 controllerNumber=1 scan=9074	25.1432
08878:4	1	R.GGTC[+57.021]VNTEGSFQC[+57.021]DC[+57.021]PLGHELS[+162.053]PSREDC[+57.021]VDINEC[+57.021]SLSDNLC[+57.021]R.N	1171	C[+57]*6, S[+162]	1252.52	4	5007.05	5007.05	0	-1.1		Specific	759.97	759.97	0	11.16	323	>Fibrillin-2 N-term	1	DW070720_2.9054.9054.4	controllerType=0 controllerNumber=1 scan=9054	25.0954
09004:4	1	R.GGTC[+57.021]VNTEGSFQC[+57.021]DC[+57.021]PLGHELSPSREDC[+57.021]VDINEC[+57.021]S[+162.053]LSDNLC[+57.021]R.N	1171	C[+57]*6, S[+162]	1252.52	4	5007.05	5007.05	0	-1.4		Specific	938.25	938.25	2.4	14.16	323	>Fibrillin-2 N-term	1	DW070720_2.9161.9161.4	controllerType=0 controllerNumber=1 scan=9161	25.3474
08933:4	1	R.GGTC[+57.021]VNTEGSFQC[+57.021]DC[+57.021]PLGHELS[+162.053]PSREDC[+57.021]VDINEC[+57.021]SLSDNLC[+57.021]R.N	1171	C[+57]*6, S[+162]	1252.52	4	5007.05	5007.05	0	-1.2		Specific	1192.13	1192.13	0	19.16	323	>Fibrillin-2 N-term	1	DW070720_2.9101.9101.4	controllerType=0 controllerNumber=1 scan=9101	25.2082
08914:4	1	R.GGTC[+57.021]VN[+15.995]TEGSFQC[+57.021]DC[+57.021]PLGHELSPS[+162.053]REDC[+57.021]VDINEC[+57.021]SLSDNLC[+57.021]R.N	1171	C[+57]*6, N[+16], S[+162]	1256.51	4	5023.04	5023.05	0	-2.3		Specific	615.18	615.18	0	8.13	323	>Fibrillin-2 N-term	1	DW070720_2.9084.9084.4	controllerType=0 controllerNumber=1 scan=9084	25.1668
07852:3	1	K.C[+57.021]VNMIGTYQC[+57.021]SC[+57.021]NPGYQATPDR.Q	1216	C[+57]*3	864.694	3	2592.07	2592.07	0	-2.2		Specific	127.83	127.83	127.83	2.04	323	>Fibrillin-2 N-term	1	DW070720_2.8232.8232.2	controllerType=0 controllerNumber=1 scan=8232	23.1598
07720:2	1	K.C[+57.021]VNMIGTYQC[+57.021]SC[+57.021]NPGYQATPDR.Q	1216	C[+57]*3	1296.54	2	2592.07	2592.07	0	-0.3		Specific	607.39	607.22	241.59	9.61	323	>Fibrillin-2 N-term	1	DW070720_2.8125.8125.2	controllerType=0 controllerNumber=1 scan=8125	22.9081
07699:3	1	K.C[+57.021]VNMIGTYQC[+57.021]SC[+57.021]NPGYQATPDR.Q	1216	C[+57]*3	864.696	3	2592.07	2592.07	0	-0.1		Specific	731.24	731.24	345.06	11.61	323	>Fibrillin-2 N-term	1	DW070720_2.8109.8109.3	controllerType=0 controllerNumber=1 scan=8109	22.8695
07752:3	1	K.C[+57.021]VNMIGTYQC[+57.021]SC[+57.021]NPGYQATPDR.Q	1216	C[+57]*3	864.696	3	2592.07	2592.07	0	-0.6		Specific	864.83	864.83	452.56	14.61	323	>Fibrillin-2 N-term	1	DW070720_2.8155.8155.3	controllerType=0 controllerNumber=1 scan=8155	22.9784
07800:3	1	K.C[+57.021]VN[+15.995]MIGTYQC[+57.021]SC[+57.021]NPGYQATPDR.Q	1216	C[+57]*3, N[+16]	870.027	3	2608.07	2608.07	0	-0.8		Specific	595.37	595.37	39.9	8.61	323	>Fibrillin-2 N-term	1	DW070720_2.8191.8191.3	controllerType=0 controllerNumber=1 scan=8191	23.0625
07733:3	1	K.C[+57.021]VN[+15.995]MIGTYQC[+57.021]SC[+57.021]NPGYQATPDR.Q	1216	C[+57]*3, N[+16]	870.026	3	2608.06	2608.07	0	-2.1		Specific	635.25	635.25	16.09	9.57	323	>Fibrillin-2 N-term	1	DW070720_2.8137.8137.3	controllerType=0 controllerNumber=1 scan=8137	22.9355
07083:3	1	K.GSFIC[+57.021]HC[+57.021]QLGYSVK.K	1346	C[+57]*2	552.595	3	1655.77	1655.77	0	2		Specific	125.62	125.62	125.62	1.69	323	>Fibrillin-2 N-term	1	DW070720_2.7596.7596.3	controllerType=0 controllerNumber=1 scan=7596	21.6721
06837:3	1	K.GSFIC[+57.021]HC[+57.021]QLGYSVK.K	1346	C[+57]*2	552.593	3	1655.76	1655.77	0	-1.3		Specific	181.3	181.3	181.3	2.21	323	>Fibrillin-2 N-term	1	DW070720_2.7398.7398.2	controllerType=0 controllerNumber=1 scan=7398	21.2079
06976:3	1	K.GSFIC[+57.021]HC[+57.021]QLGYSVK.K	1346	C[+57]*2	552.594	3	1655.77	1655.77	0	0		Specific	219.81	219.81	219.81	2.68	323	>Fibrillin-2 N-term	1	DW070720_2.7509.7509.3	controllerType=0 controllerNumber=1 scan=7509	21.4679
06568:2	1	K.GSFIC[+57.021]HC[+57.021]QLGYSVK.K	1346	C[+57]*2	828.383	2	1655.76	1655.77	0	-4.9		Specific	409.87	409.87	409.87	3.1	323	>Fibrillin-2 N-term	1	DW070720_2.7168.7168.2	controllerType=0 controllerNumber=1 scan=7168	20.6679
06790:3	1	K.GSFIC[+57.021]HC[+57.021]QLGYSVK.K	1346	C[+57]*2	552.593	3	1655.76	1655.77	0	-1.2		Specific	512.7	512.7	512.7	7.58	323	>Fibrillin-2 N-term	1	DW070720_2.7353.7353.3	controllerType=0 controllerNumber=1 scan=7353	21.1028
06482:2	1	K.GSFIC[+57.021]HC[+57.021]QLGYSVK.K	1346	C[+57]*2	828.384	2	1655.76	1655.77	0	-4.2		Specific	525.34	525.34	525.34	5.13	323	>Fibrillin-2 N-term	1	DW070720_2.7099.7099.2	controllerType=0 controllerNumber=1 scan=7099	20.5073
06726:3	1	K.GSFIC[+57.021]HC[+57.021]QLGYSVK.K	1346	C[+57]*2	552.593	3	1655.76	1655.77	0	-1.7		Specific	577.44	577.44	577.44	8.67	323	>Fibrillin-2 N-term	1	DW070720_2.7299.7299.3	controllerType=0 controllerNumber=1 scan=7299	20.9757
06665:3	1	K.GSFIC[+57.021]HC[+57.021]QLGYSVK.K	1346	C[+57]*2	552.593	3	1655.76	1655.77	0	-2		Specific	636.64	636.64	636.64	9.67	323	>Fibrillin-2 N-term	1	DW070720_2.7243.7243.3	controllerType=0 controllerNumber=1 scan=7243	20.8448
06593:3	1	K.GSFIC[+57.021]HC[+57.021]QLGYSVK.K	1346	C[+57]*2	552.593	3	1655.76	1655.77	0	-1.8		Specific	647.67	617.7	617.7	9.67	323	>Fibrillin-2 N-term	1	DW070720_2.7187.7187.3	controllerType=0 controllerNumber=1 scan=7187	20.7134
06454:3	1	K.GSFIC[+57.021]HC[+57.021]QLGYSVK.K	1346	C[+57]*2	552.593	3	1655.76	1655.77	0	-2		Specific	654.38	547.73	547.73	10.67	323	>Fibrillin-2 N-term	1	DW070720_2.7079.7079.3	controllerType=0 controllerNumber=1 scan=7079	20.4597
06522:3	1	K.GSFIC[+57.021]HC[+57.021]QLGYSVK.K	1346	C[+57]*2	552.593	3	1655.77	1655.77	0	-1		Specific	693.57	648.03	648.03	10.71	323	>Fibrillin-2 N-term	1	DW070720_2.7132.7132.3	controllerType=0 controllerNumber=1 scan=7132	20.5837
06498:2	1	K.GSFIC[+57.021]HC[+57.021]QLGYSVK.K	1346	C[+57]*2	828.385	2	1655.76	1655.77	0	-3		Specific	755	625.29	625.29	10.17	323	>Fibrillin-2 N-term	1	DW070720_2.7112.7112.2	controllerType=0 controllerNumber=1 scan=7112	20.5374
06060:3	1	K.GSFIC[+57.021]HC[+57.021]QLGYS[+162.053]VK.K	1346	C[+57]*2, S[+162]	606.61	3	1817.82	1817.82	0	-2.2		Specific	554.5	554.5	11.96	7.81	323	>Fibrillin-2 N-term	1	DW070720_2.6759.6759.3	controllerType=0 controllerNumber=1 scan=6759	19.7095
05996:3	1	K.GSFIC[+57.021]HC[+57.021]QLGYS[+162.053]VK.K	1346	C[+57]*2, S[+162]	606.611	3	1817.82	1817.82	0	-1.2		Specific	621.13	621.13	9.65	9.71	323	>Fibrillin-2 N-term	1	DW070720_2.6707.6707.3	controllerType=0 controllerNumber=1 scan=6707	19.5872
07525:5	1	K.KGTTGC[+57.021]TDVDEC[+57.021]EIGAHNC[+57.021]DMHASC[+57.021]LNIPGSFK.C	1360	C[+57]*4	737.114	5	3681.54	3681.55	0	-1.9		Specific	547.98	547.98	547.98	7.19	323	>Fibrillin-2 N-term	1	DW070720_2.7969.7969.5	controllerType=0 controllerNumber=1 scan=7969	22.5452
07407:5	1	K.KGTTGC[+57.021]TDVDEC[+57.021]EIGAHNC[+57.021]DMHASC[+57.021]LNIPGSFK.C	1360	C[+57]*4	737.115	5	3681.55	3681.55	0	-0.3		Specific	615.78	615.78	615.78	9.08	323	>Fibrillin-2 N-term	1	DW070720_2.7867.7867.5	controllerType=0 controllerNumber=1 scan=7867	22.3043
07464:5	1	K.KGTTGC[+57.021]TDVDEC[+57.021]EIGAHNC[+57.021]DMHASC[+57.021]LNIPGSFK.C	1360	C[+57]*4	737.114	5	3681.54	3681.55	0	-1.9		Specific	860.7	860.7	860.7	14.05	323	>Fibrillin-2 N-term	1	DW070720_2.7919.7919.5	controllerType=0 controllerNumber=1 scan=7919	22.4266
07396:5	1	K.KGTTGC[+57.021]TDVDEC[+57.021]EIGAHNC[+57.021]DMHASC[+57.021]LN[+15.995]IPGSFK.C	1360	C[+57]*4, N[+16]	740.314	5	3697.54	3697.54	0	-0.5		Specific	452.84	452.84	130.37	6.94	323	>Fibrillin-2 N-term	1	DW070720_2.7858.7858.5	controllerType=0 controllerNumber=1 scan=7858	22.2848
08214:4	1	K.GTTGC[+57.021]TDVDEC[+57.021]EIGAHNC[+57.021]DMHASC[+57.021]LNIPGSFK.C	1361	C[+57]*4	889.118	4	3553.45	3553.45	0	-1		Specific	143.89	143.89	143.89	2.63	323	>Fibrillin-2 N-term	1	DW070720_2.8526.8526.4	controllerType=0 controllerNumber=1 scan=8526	23.851
08138:4	1	K.GTTGC[+57.021]TDVDEC[+57.021]EIGAHNC[+57.021]DMHASC[+57.021]LNIPGSFK.C	1361	C[+57]*4	889.117	4	3553.45	3553.45	0	-1.7		Specific	794.67	794.67	794.67	12.05	323	>Fibrillin-2 N-term	1	DW070720_2.8464.8464.4	controllerType=0 controllerNumber=1 scan=8464	23.7063
08006:4	1	K.GTTGC[+57.021]TDVDEC[+57.021]EIGAHNC[+57.021]DMHASC[+57.021]LNIPGSFK.C	1361	C[+57]*4	889.117	4	3553.45	3553.45	0	-2.1		Specific	951.54	951.54	951.54	16.05	323	>Fibrillin-2 N-term	1	DW070720_2.8357.8357.4	controllerType=0 controllerNumber=1 scan=8357	23.4535
08068:4	1	K.GTTGC[+57.021]TDVDEC[+57.021]EIGAHNC[+57.021]DMHASC[+57.021]LNIPGSFK.C	1361	C[+57]*4	889.118	4	3553.45	3553.45	0	-1.2		Specific	1013.37	1013.37	1013.37	17.08	323	>Fibrillin-2 N-term	1	DW070720_2.8408.8408.4	controllerType=0 controllerNumber=1 scan=8408	23.5744
07576:4	1	K.GTTGC[+57.021]TDVDEC[+57.021]EIGAHN[+15.995]C[+57.021]DMHASC[+57.021]LNIPGSFK.C	1361	C[+57]*4, N[+16]	893.114	4	3569.43	3569.45	0	-4.3		Specific	66.15	66.15	0	1.67	323	>Fibrillin-2 N-term	1	DW070720_2.8010.8010.4	controllerType=0 controllerNumber=1 scan=8010	22.6403
08058:4	1	K.GTTGC[+57.021]TDVDEC[+57.021]EIGAHNC[+57.021]DMHASC[+57.021]LN[+15.995]IPGSFK.C	1361	C[+57]*4, N[+16]	893.117	4	3569.45	3569.45	0	-1.2		Specific	510.09	510.09	106.3	6.96	323	>Fibrillin-2 N-term	1	DW070720_2.8400.8400.4	controllerType=0 controllerNumber=1 scan=8400	23.5551
07985:4	1	K.GTTGC[+57.021]TDVDEC[+57.021]EIGAHNC[+57.021]DMHASC[+57.021]LN[+15.995]IPGSFK.C	1361	C[+57]*4, N[+16]	893.114	4	3569.44	3569.45	0	-4		Specific	685.7	685.7	164.37	10.05	323	>Fibrillin-2 N-term	1	DW070720_2.8339.8339.4	controllerType=0 controllerNumber=1 scan=8339	23.41
Other Peptides
02101:2	1	R.PQPPPQQVR.S	40		523.79	2	1046.57	1046.57	0	-2.1		Specific	203.53	203.53	203.53	2.82	323	>Fibrillin-2 N-term	1	DW070720_2.3346.3346.2	controllerType=0 controllerNumber=1 scan=3346	11.58
02273:2	1	R.PQPPPQQVR.S	40		523.79	2	1046.57	1046.57	0	-1.7		Specific	238.24	238.24	238.24	4.27	323	>Fibrillin-2 N-term	1	DW070720_2.3517.3517.2	controllerType=0 controllerNumber=1 scan=3517	12.01
02146:2	1	R.PQPPPQQVR.S	40		523.789	2	1046.57	1046.57	0	-2.6		Specific	253.08	253.08	253.08	4.76	323	>Fibrillin-2 N-term	1	DW070720_2.3389.3389.2	controllerType=0 controllerNumber=1 scan=3389	11.6848
02224:2	1	R.PQPPPQQVR.S	40		523.79	2	1046.57	1046.57	0	-1.9		Specific	257.48	257.48	257.48	4.76	323	>Fibrillin-2 N-term	1	DW070720_2.3473.3473.2	controllerType=0 controllerNumber=1 scan=3473	11.8969
02182:2	1	R.PQPPPQQVR.S	40		523.79	2	1046.57	1046.57	0	-2.1		Specific	285.17	285.17	285.17	4.74	323	>Fibrillin-2 N-term	1	DW070720_2.3431.3431.2	controllerType=0 controllerNumber=1 scan=3431	11.7908
07472:3	1	R.SATAGSEGGFLAPEYR.E	49		538.257	3	1612.76	1612.76	0	-1.6		Specific	509.28	509.28	509.28	7.58	323	>Fibrillin-2 N-term	1	DW070720_2.7928.7928.3	controllerType=0 controllerNumber=1 scan=7928	22.448
07813:2	1	R.SATAGSEGGFLAPEYR.E	49		806.886	2	1612.76	1612.76	0	2.3		Specific	510.76	510.76	510.76	6.75	323	>Fibrillin-2 N-term	1	DW070720_2.8200.8200.2	controllerType=0 controllerNumber=1 scan=8200	23.084
07538:3	1	R.SATAGSEGGFLAPEYR.E	49		538.257	3	1612.76	1612.76	0	-1.9		Specific	515.03	515.03	515.03	7.55	323	>Fibrillin-2 N-term	1	DW070720_2.7980.7980.3	controllerType=0 controllerNumber=1 scan=7980	22.5709
07735:2	1	R.SATAGSEGGFLAPEYR.E	49		806.882	2	1612.76	1612.76	0	-1.9		Specific	623.51	623.51	623.51	9.67	323	>Fibrillin-2 N-term	1	DW070720_2.8139.8139.2	controllerType=0 controllerNumber=1 scan=8139	22.9399
07661:2	1	R.SATAGSEGGFLAPEYR.E	49		806.882	2	1612.76	1612.76	0	-2.2		Specific	655.86	655.86	655.86	10.67	323	>Fibrillin-2 N-term	1	DW070720_2.8080.8080.2	controllerType=0 controllerNumber=1 scan=8080	22.8029
07590:2	1	R.SATAGSEGGFLAPEYR.E	49		806.882	2	1612.76	1612.76	0	-2.2		Specific	735.57	735.57	735.57	11.67	323	>Fibrillin-2 N-term	1	DW070720_2.8023.8023.2	controllerType=0 controllerNumber=1 scan=8023	22.6717
07460:2	1	R.SATAGSEGGFLAPEYR.E	49		806.883	2	1612.76	1612.76	0	-1.4		Specific	750.19	750.19	750.19	12.71	323	>Fibrillin-2 N-term	1	DW070720_2.7915.7915.2	controllerType=0 controllerNumber=1 scan=7915	22.4179
07524:2	1	R.SATAGSEGGFLAPEYR.E	49		806.883	2	1612.76	1612.76	0	-1.4		Specific	772.24	772.24	772.24	12.71	323	>Fibrillin-2 N-term	1	DW070720_2.7968.7968.2	controllerType=0 controllerNumber=1 scan=7968	22.543
07602:3	1	R.SATAGSEGGFLAPEYREEGAAVASR.V	49		828.395	3	2483.17	2483.18	0	-3.9		Specific	703.36	703.36	703.36	10.66	323	>Fibrillin-2 N-term	1	DW070720_2.8032.8032.3	controllerType=0 controllerNumber=1 scan=8032	22.6912
07536:3	1	R.SATAGSEGGFLAPEYREEGAAVASR.V	49		828.397	3	2483.18	2483.18	0	-0.8		Specific	780.56	780.56	780.56	11.69	323	>Fibrillin-2 N-term	1	DW070720_2.7977.7977.3	controllerType=0 controllerNumber=1 scan=7977	22.5625
05413:2	1	R.FHSYC[+57.021]C[+57.021]PGWK.T	93	C[+57]*2	671.277	2	1341.55	1341.55	0	-3.1		Specific	279.93	279.93	279.93	3.82	323	>Fibrillin-2 N-term	1	DW070720_2.6217.6217.2	controllerType=0 controllerNumber=1 scan=6217	18.438
05517:3	1	R.FHSYC[+57.021]C[+57.021]PGWK.T	93	C[+57]*2	447.854	3	1341.55	1341.55	0	-2.5		Specific	376.92	376.92	376.92	4.48	323	>Fibrillin-2 N-term	1	DW070720_2.6310.6310.3	controllerType=0 controllerNumber=1 scan=6310	18.6573
05466:3	1	R.FHSYC[+57.021]C[+57.021]PGWK.T	93	C[+57]*2	447.853	3	1341.55	1341.55	0	-3.3		Specific	410.6	410.6	410.6	4.93	323	>Fibrillin-2 N-term	1	DW070720_2.6264.6264.3	controllerType=0 controllerNumber=1 scan=6264	18.5479
05305:2	1	R.FHSYC[+57.021]C[+57.021]PGWK.T	93	C[+57]*2	671.277	2	1341.55	1341.55	0	-3.1		Specific	484.78	484.78	484.78	6	323	>Fibrillin-2 N-term	1	DW070720_2.6117.6117.2	controllerType=0 controllerNumber=1 scan=6117	18.2005
05350:3	1	R.FHSYC[+57.021]C[+57.021]PGWK.T	93	C[+57]*2	447.854	3	1341.55	1341.55	0	-2.6		Specific	484.87	484.87	484.87	5.62	323	>Fibrillin-2 N-term	1	DW070720_2.6161.6161.3	controllerType=0 controllerNumber=1 scan=6161	18.3083
05303:3	1	R.FHSYC[+57.021]C[+57.021]PGWK.T	93	C[+57]*2	447.854	3	1341.55	1341.55	0	-2.5		Specific	494.6	494.6	494.6	5.37	323	>Fibrillin-2 N-term	1	DW070720_2.6116.6116.3	controllerType=0 controllerNumber=1 scan=6116	18.1983
05351:2	1	R.FHSYC[+57.021]C[+57.021]PGWK.T	93	C[+57]*2	671.277	2	1341.55	1341.55	0	-2.4		Specific	502.72	502.72	502.72	6	323	>Fibrillin-2 N-term	1	DW070720_2.6162.6162.2	controllerType=0 controllerNumber=1 scan=6162	18.3105
05401:3	1	R.FHSYC[+57.021]C[+57.021]PGWK.T	93	C[+57]*2	447.854	3	1341.55	1341.55	0	-3.1		Specific	543.34	543.34	543.34	5.63	323	>Fibrillin-2 N-term	1	DW070720_2.6208.6208.3	controllerType=0 controllerNumber=1 scan=6208	18.4186
04773:3	1	R.FHSYC[+57.021]C[+57.021]PGW[+15.995]K.T	93	C[+57]*2, W[+16]	453.185	3	1357.54	1357.55	0	-4.1		Specific	280.74	280.74	205.28	2.53	323	>Fibrillin-2 N-term	1	DW070720_2.5691.5691.3	controllerType=0 controllerNumber=1 scan=5691	17.1958
07778:3	1	K.TLPGGNQC[+57.021]IVPIC[+57.021]R.N	103	C[+57]*2	528.937	3	1584.8	1584.8	0	-0.4		Specific	176.89	176.89	176.89	2.52	323	>Fibrillin-2 N-term	1	DW070720_2.8173.8173.3	controllerType=0 controllerNumber=1 scan=8173	23.0194
08064:2	1	K.TLPGGNQC[+57.021]IVPIC[+57.021]R.N	103	C[+57]*2	792.903	2	1584.8	1584.8	0	-0.4		Specific	350.43	350.43	350.43	5.87	323	>Fibrillin-2 N-term	1	DW070720_2.8405.8405.2	controllerType=0 controllerNumber=1 scan=8405	23.566
07701:3	1	K.TLPGGNQC[+57.021]IVPIC[+57.021]R.N	103	C[+57]*2	528.937	3	1584.8	1584.8	0	-0.9		Specific	362.62	362.62	362.62	5.96	323	>Fibrillin-2 N-term	1	DW070720_2.8112.8112.3	controllerType=0 controllerNumber=1 scan=8112	22.878
07568:3	1	K.TLPGGNQC[+57.021]IVPIC[+57.021]R.N	103	C[+57]*2	528.937	3	1584.8	1584.8	0	-1.5		Specific	370.67	370.67	370.67	5.87	323	>Fibrillin-2 N-term	1	DW070720_2.8004.8004.3	controllerType=0 controllerNumber=1 scan=8004	22.6273
07635:3	1	K.TLPGGNQC[+57.021]IVPIC[+57.021]R.N	103	C[+57]*2	528.937	3	1584.8	1584.8	0	-1		Specific	401.75	401.75	401.75	7.37	323	>Fibrillin-2 N-term	1	DW070720_2.8057.8057.3	controllerType=0 controllerNumber=1 scan=8057	22.7507
08208:2	1	K.TLPGGNQC[+57.021]IVPIC[+57.021]R.N	103	C[+57]*2	792.902	2	1584.8	1584.8	0	-1.4		Specific	407.62	407.62	407.62	7.37	323	>Fibrillin-2 N-term	1	DW070720_2.8522.8522.2	controllerType=0 controllerNumber=1 scan=8522	23.8423
07897:2	1	K.TLPGGNQC[+57.021]IVPIC[+57.021]R.N	103	C[+57]*2	792.901	2	1584.8	1584.8	0	-2		Specific	467.91	467.91	467.91	7.53	323	>Fibrillin-2 N-term	1	DW070720_2.8266.8266.2	controllerType=0 controllerNumber=1 scan=8266	23.2393
07963:2	1	K.TLPGGNQC[+57.021]IVPIC[+57.021]R.N	103	C[+57]*2	792.902	2	1584.8	1584.8	0	-1.6		Specific	523.34	523.34	523.34	7.85	323	>Fibrillin-2 N-term	1	DW070720_2.8321.8321.2	controllerType=0 controllerNumber=1 scan=8321	23.369
07824:2	1	K.TLPGGNQC[+57.021]IVPIC[+57.021]R.N	103	C[+57]*2	792.902	2	1584.8	1584.8	0	-0.8		Specific	529.25	529.25	529.25	7.85	323	>Fibrillin-2 N-term	1	DW070720_2.8211.8211.2	controllerType=0 controllerNumber=1 scan=8211	23.1103
07553:2	1	K.TLPGGNQC[+57.021]IVPIC[+57.021]R.N	103	C[+57]*2	792.902	2	1584.8	1584.8	0	-1.2		Specific	533.04	533.04	533.04	7.85	323	>Fibrillin-2 N-term	1	DW070720_2.7992.7992.2	controllerType=0 controllerNumber=1 scan=7992	22.5994
07753:2	1	K.TLPGGNQC[+57.021]IVPIC[+57.021]R.N	103	C[+57]*2	792.902	2	1584.8	1584.8	0	-1		Specific	547.87	547.87	547.87	7.85	323	>Fibrillin-2 N-term	1	DW070720_2.8156.8156.2	controllerType=0 controllerNumber=1 scan=8156	22.9806
07686:2	1	K.TLPGGNQC[+57.021]IVPIC[+57.021]R.N	103	C[+57]*2	792.902	2	1584.8	1584.8	0	-1.6		Specific	556.86	556.86	556.86	7.85	323	>Fibrillin-2 N-term	1	DW070720_2.8100.8100.2	controllerType=0 controllerNumber=1 scan=8100	22.8501
07618:2	1	K.TLPGGNQC[+57.021]IVPIC[+57.021]R.N	103	C[+57]*2	792.902	2	1584.8	1584.8	0	-1.7		Specific	605.06	605.06	605.06	9.67	323	>Fibrillin-2 N-term	1	DW070720_2.8045.8045.2	controllerType=0 controllerNumber=1 scan=8045	22.7232
08209:2	1	K.TLPGGN[+0.984]QC[+57.021]IVPIC[+57.021]R.N	103	C[+57]*2, N[+1]	793.396	2	1585.78	1585.78	0	1.4		Specific	470.97	470.97	470.97	6.74	323	>Fibrillin-2 N-term	1	DW070720_2.8522.8522.2	controllerType=0 controllerNumber=1 scan=8522	23.8423
08149:2	1	K.TLPGGN[+0.984]QC[+57.021]IVPIC[+57.021]R.N	103	C[+57]*2, N[+1]	793.399	2	1585.79	1585.78	0	5.6		Specific	479.24	479.24	479.24	5.79	323	>Fibrillin-2 N-term	1	DW070720_2.8471.8471.2	controllerType=0 controllerNumber=1 scan=8471	23.7215
02491:2	1	R.NSC[+57.021]GDGFC[+57.021]SR.P	117	C[+57]*2	580.215	2	1159.42	1159.43	0	-2.1		Specific	261.61	261.61	261.61	4.76	323	>Fibrillin-2 N-term	1	DW070720_2.3716.3716.2	controllerType=0 controllerNumber=1 scan=3716	12.4856
02659:2	1	R.NSC[+57.021]GDGFC[+57.021]SR.P	117	C[+57]*2	580.215	2	1159.42	1159.43	0	-2.9		Specific	340.15	340.15	340.15	5.23	323	>Fibrillin-2 N-term	1	DW070720_2.3860.3860.2	controllerType=0 controllerNumber=1 scan=3860	12.8303
02546:2	1	R.NSC[+57.021]GDGFC[+57.021]SR.P	117	C[+57]*2	580.215	2	1159.42	1159.43	0	-2.9		Specific	424.6	424.6	424.6	6.72	323	>Fibrillin-2 N-term	1	DW070720_2.3763.3763.2	controllerType=0 controllerNumber=1 scan=3763	12.5993
02600:2	1	R.NSC[+57.021]GDGFC[+57.021]SR.P	117	C[+57]*2	580.215	2	1159.42	1159.43	0	-2.1		Specific	431.75	431.75	431.75	6.72	323	>Fibrillin-2 N-term	1	DW070720_2.3809.3809.2	controllerType=0 controllerNumber=1 scan=3809	12.7089
04159:2	1	R.N[+0.984]SC[+57.021]GDGFC[+57.021]SR.P	117	C[+57]*2, N[+1]	580.707	2	1160.41	1160.41	0	-2.8		Specific	62.1	62.1	62.1	1.68	323	>Fibrillin-2 N-term	1	DW070720_2.5165.5165.2	controllerType=0 controllerNumber=1 scan=5165	15.9511
05815:3	1	R.NSC[+57.021]GDGFC[+57.021]SRPNMC[+57.021]TC[+57.021]SSGQISSTC[+57.021]GSK.S	117	C[+57]*5	1034.73	3	3102.19	3102.19	0	-0.8		Specific	273.27	273.27	273.27	4.82	323	>Fibrillin-2 N-term	1	DW070720_2.6559.6559.3	controllerType=0 controllerNumber=1 scan=6559	19.2393
05697:4	1	R.NSC[+57.021]GDGFC[+57.021]SRPNMC[+57.021]TC[+57.021]SSGQISSTC[+57.021]GSK.S	117	C[+57]*5	776.3	4	3102.18	3102.19	0	-3.1		Specific	287.71	287.71	287.71	4.77	323	>Fibrillin-2 N-term	1	DW070720_2.6457.6457.4	controllerType=0 controllerNumber=1 scan=6457	19.001
05673:3	1	R.NSC[+57.021]GDGFC[+57.021]SRPNMC[+57.021]TC[+57.021]SSGQISSTC[+57.021]GSK.S	117	C[+57]*5	1034.73	3	3102.19	3102.19	0	-1.4		Specific	791.25	643.36	643.36	12.12	323	>Fibrillin-2 N-term	1	DW070720_2.6436.6436.3	controllerType=0 controllerNumber=1 scan=6436	18.9517
05730:3	1	R.NSC[+57.021]GDGFC[+57.021]SRPNMC[+57.021]TC[+57.021]SSGQISSTC[+57.021]GSK.S	117	C[+57]*5	1034.73	3	3102.18	3102.19	0	-2.6		Specific	910.51	733.91	733.91	15.09	323	>Fibrillin-2 N-term	1	DW070720_2.6486.6486.3	controllerType=0 controllerNumber=1 scan=6486	19.0692
04802:3	1	R.NSC[+57.021]GDGFC[+57.021]SRPN[+15.995]MC[+57.021]TC[+57.021]SSGQISSTC[+57.021]GSK.S	117	C[+57]*5, N[+16]	1040.06	3	3118.18	3118.18	0	-2.2		Specific	3.11	3.11	3.11	1.79	323	>Fibrillin-2 N-term	1	DW070720_2.5713.5713.3	controllerType=0 controllerNumber=1 scan=5713	17.2475
04391:3	1	R.PNMC[+57.021]TC[+57.021]SSGQISSTC[+57.021]GSK.S	127	C[+57]*3	654.596	3	1961.77	1961.78	0	-3.7		Specific	251.87	251.87	251.87	5.27	323	>Fibrillin-2 N-term	1	DW070720_2.5348.5348.3	controllerType=0 controllerNumber=1 scan=5348	16.3826
04335:3	1	R.PNMC[+57.021]TC[+57.021]SSGQISSTC[+57.021]GSK.S	127	C[+57]*3	654.597	3	1961.78	1961.78	0	-3.1		Specific	372.09	372.09	372.09	7.19	323	>Fibrillin-2 N-term	1	DW070720_2.5300.5300.3	controllerType=0 controllerNumber=1 scan=5300	16.2685
04342:2	1	R.PNMC[+57.021]TC[+57.021]SSGQISSTC[+57.021]GSK.S	127	C[+57]*3	981.391	2	1961.78	1961.78	0	-3.3		Specific	575.15	575.15	575.15	8.7	323	>Fibrillin-2 N-term	1	DW070720_2.5308.5308.2	controllerType=0 controllerNumber=1 scan=5308	16.2883
04224:4	1	R.PNMC[+57.021]T[+396.127]C[+57.021]S[+802.286]SGQISSTC[+57.021]GSK.S	127	C[+57]*3, S[+802], T[+396]	790.802	4	3160.19	3160.19	0	-2.1		Specific	71.78	71.78	2.4	1.87	323	>Fibrillin-2 N-term	1	DW070720_2.5218.5218.4	controllerType=0 controllerNumber=1 scan=5218	16.0767
04501:4	1	R.PNMC[+57.021]T[+396.127]C[+57.021]S[+802.286]SGQISSTC[+57.021]GSK.S	127	C[+57]*3, S[+802], T[+396]	790.802	4	3160.18	3160.19	0	-3.2		Specific	95.48	95.48	2.4	1.97	323	>Fibrillin-2 N-term	1	DW070720_2.5456.5456.4	controllerType=0 controllerNumber=1 scan=5456	16.6408
04461:4	1	R.PNMC[+57.021]T[+396.127]C[+57.021]S[+802.286]SGQISSTC[+57.021]GSK.S	127	C[+57]*3, S[+802], T[+396]	790.803	4	3160.19	3160.19	0	-1.6		Specific	108.65	108.65	1.64	2.29	323	>Fibrillin-2 N-term	1	DW070720_2.5411.5411.4	controllerType=0 controllerNumber=1 scan=5411	16.5325
03804:3	1	R.[+14.016]PNM[+31.990]C[+57.021]T[+349.137]C[+57.021]S[+802.286]SGQISSTC[+57.021]GSK.S	127	.[14], C[+57]*3, M[+32], S[+802], T[+349]	1053.74	3	3159.21	3159.21	0	-1		Specific	28.18	28.18	0	1.94	323	>Fibrillin-2 N-term	1	DW070720_2.4850.4850.3	controllerType=0 controllerNumber=1 scan=4850	15.1973
03921:4	1	R.[+14.016]PNM[+31.990]C[+57.021]T[+349.137]C[+57.021]S[+802.286]SGQISSTC[+57.021]GSK.S	127	.[14], C[+57]*3, M[+32], S[+802], T[+349]	790.557	4	3159.21	3159.21	0	-1.4		Specific	60.74	60.74	0	1.94	323	>Fibrillin-2 N-term	1	DW070720_2.4967.4967.4	controllerType=0 controllerNumber=1 scan=4967	15.4803
03870:4	1	R.[+14.016]PNM[+31.990]C[+57.021]T[+349.137]C[+57.021]S[+802.286]SGQISSTC[+57.021]GSK.S	127	.[14], C[+57]*3, M[+32], S[+802], T[+349]	790.557	4	3159.21	3159.21	0	-1.1		Specific	145.45	145.45	0	3.24	323	>Fibrillin-2 N-term	1	DW070720_2.4917.4917.4	controllerType=0 controllerNumber=1 scan=4917	15.359
03828:4	1	R.[+14.016]PN[+15.995]MC[+57.021]T[+365.132]C[+57.021]S[+802.286]SGQISSTC[+57.021]GSK.S	127	.[14], C[+57]*3, N[+16], S[+802], T[+365]	790.557	4	3159.2	3159.21	0	-1.8		Specific	156.61	156.61	2.4	2.34	323	>Fibrillin-2 N-term	1	DW070720_2.4873.4873.4	controllerType=0 controllerNumber=1 scan=4873	15.2519
03780:4	1	R.PNM[+15.995]C[+57.021][+14.016]T[+365.132]C[+57.021]S[+802.286]SGQISSTC[+57.021]GSK.S	127	C[+14][+57]*3, M[+16], S[+802], T[+365]	790.556	4	3159.2	3159.21	0	-2		Specific	183.43	183.43	4.4	2.54	323	>Fibrillin-2 N-term	1	DW070720_2.4826.4826.4	controllerType=0 controllerNumber=1 scan=4826	15.1367
01766:2	1	K.SIQQC[+57.021]SVR.C	145	C[+57]	489.244	2	977.481	977.483	0	-2.1		Specific	4.29	4.29	4.29	1.68	323	>Fibrillin-2 N-term	1	DW070720_2.2989.2989.2	controllerType=0 controllerNumber=1 scan=2989	10.6381
01899:2	1	K.SIQQC[+57.021]SVR.C	145	C[+57]	489.245	2	977.483	977.483	0	-0.4		Specific	32.62	32.62	32.62	1.68	323	>Fibrillin-2 N-term	1	DW070720_2.3145.3145.2	controllerType=0 controllerNumber=1 scan=3145	11.0746
01864:2	1	K.SIQQC[+57.021]SVR.C	145	C[+57]	489.244	2	977.481	977.483	0	-2.2		Specific	143.83	143.83	143.83	2.05	323	>Fibrillin-2 N-term	1	DW070720_2.3106.3106.2	controllerType=0 controllerNumber=1 scan=3106	10.9683
01796:2	1	K.SIQQC[+57.021]SVR.C	145	C[+57]	489.244	2	977.481	977.483	0	-2.3		Specific	289.62	289.62	289.62	4.93	323	>Fibrillin-2 N-term	1	DW070720_2.3026.3026.2	controllerType=0 controllerNumber=1 scan=3026	10.7458
01828:2	1	K.SIQQC[+57.021]SVR.C	145	C[+57]	489.245	2	977.482	977.483	0	-1.2		Specific	328.27	328.27	328.27	3.95	323	>Fibrillin-2 N-term	1	DW070720_2.3064.3064.2	controllerType=0 controllerNumber=1 scan=3064	10.8568
01986:3	1	R.C[+57.021]MNGGT[+146.058]C[+57.021]ADDHC[+57.021]QC[+57.021]QK.G	153	C[+57]*4, T[+146]	696.582	3	2087.73	2087.73	0	-1.7		Specific	67.74	67.74	67.74	1.78	323	>Fibrillin-2 N-term	1	DW070720_2.3239.3239.3	controllerType=0 controllerNumber=1 scan=3239	11.3219
01056:3	1	R.C[+57.021][-17.027]MNGGT[+203.079]C[+57.021]ADDHC[+57.021]QC[+57.021]QK.G	153	C[-17][+57]*4, T[+203]	709.913	3	2127.73	2127.73	0	-1.5		Specific	74.73	74.73	74.73	2.11	323	>Fibrillin-2 N-term	1	DW070720_2.1884.1884.3	controllerType=0 controllerNumber=1 scan=1884	6.9155
01086:3	1	R.C[+57.021][-17.027]MNGGT[+203.079]C[+57.021]ADDHC[+57.021]QC[+57.021]QK.G	153	C[-17][+57]*4, T[+203]	709.913	3	2127.72	2127.73	0	-2		Specific	78.95	78.95	78.95	2.09	323	>Fibrillin-2 N-term	1	DW070720_2.1920.1920.3	controllerType=0 controllerNumber=1 scan=1920	7.0249
01137:3	1	R.C[+57.021][-17.027]MNGGT[+203.079]C[+57.021]ADDHC[+57.021]QC[+57.021]QK.G	153	C[-17][+57]*4, T[+203]	709.913	3	2127.72	2127.73	0	-2		Specific	136.6	136.6	136.6	4.18	323	>Fibrillin-2 N-term	1	DW070720_2.1988.1988.3	controllerType=0 controllerNumber=1 scan=1988	7.2363
01114:3	1	R.C[+57.021][-17.027]MNGGT[+203.079]C[+57.021]ADDHC[+57.021]QC[+57.021]QK.G	153	C[-17][+57]*4, T[+203]	709.913	3	2127.72	2127.73	0	-2		Specific	152.52	152.52	152.52	4.48	323	>Fibrillin-2 N-term	1	DW070720_2.1955.1955.3	controllerType=0 controllerNumber=1 scan=1955	7.1276
02113:3	1	R.C[+57.021][-17.027]MN[+0.984]GGT[+203.079]C[+57.021]ADDHC[+57.021]QC[+57.021]QK.G	153	C[-17][+57]*4, N[+1], T[+203]	710.241	3	2128.71	2128.71	0	-2.4		Specific	301.07	301.07	112.32	5.55	323	>Fibrillin-2 N-term	1	DW070720_2.3361.3361.3	controllerType=0 controllerNumber=1 scan=3361	11.618
02158:3	1	R.C[+57.021][-17.027]MN[+0.984]GGT[+203.079]C[+57.021]ADDHC[+57.021]QC[+57.021]QK.G	153	C[-17][+57]*4, N[+1], T[+203]	710.241	3	2128.71	2128.71	0	-2.4		Specific	542.6	542.6	271.11	7.81	323	>Fibrillin-2 N-term	1	DW070720_2.3405.3405.3	controllerType=0 controllerNumber=1 scan=3405	11.7245
06618:2	1	K.GYIGTYC[+57.021]GQPVC[+57.021]ENGC[+57.021]QNGGR.C	169	C[+57]*3	1173.98	2	2346.96	2346.96	0	-3.7		Specific	123.89	123.89	123.89	2.56	323	>Fibrillin-2 N-term	1	DW070720_2.7207.7207.2	controllerType=0 controllerNumber=1 scan=7207	20.7588
06464:2	1	K.GYIGTYC[+57.021]GQPVC[+57.021]ENGC[+57.021]QNGGR.C	169	C[+57]*3	1173.99	2	2346.96	2346.96	0	-0.4		Specific	444.68	444.68	444.68	7.47	323	>Fibrillin-2 N-term	1	DW070720_2.7085.7085.2	controllerType=0 controllerNumber=1 scan=7085	20.4727
06538:2	1	K.GYIGTYC[+57.021]GQPVC[+57.021]ENGC[+57.021]QNGGR.C	169	C[+57]*3	1173.98	2	2346.96	2346.96	0	-2.1		Specific	501.33	501.33	501.33	7.45	323	>Fibrillin-2 N-term	1	DW070720_2.7145.7145.2	controllerType=0 controllerNumber=1 scan=7145	20.6143
06438:3	1	K.GYIGTYC[+57.021]GQPVC[+57.021]ENGC[+57.021]QNGGR.C	169	C[+57]*3	782.99	3	2346.96	2346.96	0	-3.8		Specific	679.16	679.16	679.16	10.57	323	>Fibrillin-2 N-term	1	DW070720_2.7068.7068.3	controllerType=0 controllerNumber=1 scan=7068	20.4342
06584:3	1	K.GYIGTYC[+57.021]GQPVC[+57.021]ENGC[+57.021]QNGGR.C	169	C[+57]*3	782.992	3	2346.96	2346.96	0	-1.8		Specific	787.54	787.54	787.54	12.57	323	>Fibrillin-2 N-term	1	DW070720_2.7180.7180.3	controllerType=0 controllerNumber=1 scan=7180	20.6964
06508:3	1	K.GYIGTYC[+57.021]GQPVC[+57.021]ENGC[+57.021]QNGGR.C	169	C[+57]*3	782.991	3	2346.96	2346.96	0	-2.6		Specific	815.82	815.82	815.82	13.57	323	>Fibrillin-2 N-term	1	DW070720_2.7121.7121.3	controllerType=0 controllerNumber=1 scan=7121	20.5588
06684:2	1	K.GYIGTYC[+57.021]GQPVC[+57.021]ENGC[+57.021]QN[+0.984]GGR.C	169	C[+57]*3, N[+1]	1174.48	2	2347.95	2347.95	0	-0.7		Specific	273.43	273.43	35.32	5.3	323	>Fibrillin-2 N-term	1	DW070720_2.7261.7261.2	controllerType=0 controllerNumber=1 scan=7261	20.8858
06959:2	1	K.GYIGTYC[+57.021]GQPVC[+57.021]ENGC[+57.021]QN[+0.984]GGR.C	169	C[+57]*3, N[+1]	1174.47	2	2347.94	2347.95	0	-2.6		Specific	430.18	430.18	42.71	7.24	323	>Fibrillin-2 N-term	1	DW070720_2.7496.7496.2	controllerType=0 controllerNumber=1 scan=7496	21.4379
06889:2	1	K.GYIGTYC[+57.021]GQPVC[+57.021]EN[+0.984]GC[+57.021]QNGGR.C	169	C[+57]*3, N[+1]	1174.48	2	2347.94	2347.95	0	-2.4		Specific	474.27	474.27	2.17	7.43	323	>Fibrillin-2 N-term	1	DW070720_2.7442.7442.2	controllerType=0 controllerNumber=1 scan=7442	21.3103
07052:3	1	K.GYIGTYC[+57.021]GQPVC[+57.021]ENGC[+57.021]QN[+0.984]GGR.C	169	C[+57]*3, N[+1]	783.317	3	2347.93	2347.95	0	-5.9		Specific	475.82	475.82	124.72	5.69	323	>Fibrillin-2 N-term	1	DW070720_2.7566.7566.3	controllerType=0 controllerNumber=1 scan=7566	21.6013
06768:2	1	K.GYIGTYC[+57.021]GQPVC[+57.021]EN[+0.984]GC[+57.021]QNGGR.C	169	C[+57]*3, N[+1]	1174.48	2	2347.95	2347.95	0	-1		Specific	499.39	499.39	111.14	7.48	323	>Fibrillin-2 N-term	1	DW070720_2.7333.7333.2	controllerType=0 controllerNumber=1 scan=7333	21.0552
06981:3	1	K.GYIGTYC[+57.021]GQPVC[+57.021]ENGC[+57.021]QN[+0.984]GGR.C	169	C[+57]*3, N[+1]	783.319	3	2347.94	2347.95	0	-2.5		Specific	525.46	525.46	102.12	7.71	323	>Fibrillin-2 N-term	1	DW070720_2.7512.7512.3	controllerType=0 controllerNumber=1 scan=7512	21.4744
06659:3	1	K.GYIGTYC[+57.021]GQPVC[+57.021]EN[+0.984]GC[+57.021]QNGGR.C	169	C[+57]*3, N[+1]	783.321	3	2347.95	2347.95	0	-0.5		Specific	552.3	552.3	14.33	7.75	323	>Fibrillin-2 N-term	1	DW070720_2.7238.7238.3	controllerType=0 controllerNumber=1 scan=7238	20.8321
06826:2	1	K.GYIGTYC[+57.021]GQPVC[+57.021]EN[+0.984]GC[+57.021]QNGGR.C	169	C[+57]*3, N[+1]	1174.48	2	2347.94	2347.95	0	-1.8		Specific	642.57	642.57	45.65	9.57	323	>Fibrillin-2 N-term	1	DW070720_2.7387.7387.2	controllerType=0 controllerNumber=1 scan=7387	21.1828
06715:3	1	K.GYIGTYC[+57.021]GQPVC[+57.021]EN[+0.984]GC[+57.021]QNGGR.C	169	C[+57]*3, N[+1]	783.321	3	2347.95	2347.95	0	0.3		Specific	727.3	727.3	150.58	11.61	323	>Fibrillin-2 N-term	1	DW070720_2.7289.7289.3	controllerType=0 controllerNumber=1 scan=7289	20.9522
06779:3	1	K.GYIGTYC[+57.021]GQPVC[+57.021]EN[+0.984]GC[+57.021]QNGGR.C	169	C[+57]*3, N[+1]	783.32	3	2347.95	2347.95	0	-1.1		Specific	767.84	765.65	157.71	12.61	323	>Fibrillin-2 N-term	1	DW070720_2.7343.7343.3	controllerType=0 controllerNumber=1 scan=7343	21.0787
06900:3	1	K.GYIGTYC[+57.021]GQPVC[+57.021]ENGC[+57.021]QN[+0.984]GGR.C	169	C[+57]*3, N[+1]	783.32	3	2347.94	2347.95	0	-1.9		Specific	770.79	770.79	26.19	12.57	323	>Fibrillin-2 N-term	1	DW070720_2.7452.7452.3	controllerType=0 controllerNumber=1 scan=7452	21.334
06834:3	1	K.GYIGTYC[+57.021]GQPVC[+57.021]EN[+0.984]GC[+57.021]QNGGR.C	169	C[+57]*3, N[+1]	783.32	3	2347.94	2347.95	0	-1.8		Specific	802.18	801.18	29.09	13.57	323	>Fibrillin-2 N-term	1	DW070720_2.7396.7396.3	controllerType=0 controllerNumber=1 scan=7396	21.2042
06991:3	1	R.C[+57.021]AC[+57.021]VYGFTGPQC[+57.021]ER.D	196	C[+57]*3	568.901	3	1704.69	1704.69	0	-1.7		Specific	379	379	379	5.36	323	>Fibrillin-2 N-term	1	DW070720_2.7521.7521.3	controllerType=0 controllerNumber=1 scan=7521	21.4958
07081:2	1	R.C[+57.021]AC[+57.021]VYGFTGPQC[+57.021]ER.D	196	C[+57]*3	852.849	2	1704.69	1704.69	0	-1.6		Specific	408.68	408.68	408.68	7.37	323	>Fibrillin-2 N-term	1	DW070720_2.7595.7595.2	controllerType=0 controllerNumber=1 scan=7595	21.6699
07016:2	1	R.C[+57.021]AC[+57.021]VYGFTGPQC[+57.021]ER.D	196	C[+57]*3	852.849	2	1704.69	1704.69	0	-1.3		Specific	410.31	410.31	410.31	6.05	323	>Fibrillin-2 N-term	1	DW070720_2.7540.7540.2	controllerType=0 controllerNumber=1 scan=7540	21.5412
07057:3	1	R.C[+57.021]AC[+57.021]VYGFTGPQC[+57.021]ER.D	196	C[+57]*3	568.902	3	1704.69	1704.69	0	-1.4		Specific	532.43	513.41	513.41	7.85	323	>Fibrillin-2 N-term	1	DW070720_2.7572.7572.3	controllerType=0 controllerNumber=1 scan=7572	21.6162
07002:2	1	R.C[+57.021]AC[+57.021]VYGFTGPQC[+57.021]ER.D	196	C[+57]*3	852.848	2	1704.69	1704.69	0	-2.1		Specific	618.13	618.13	618.13	9.67	323	>Fibrillin-2 N-term	1	DW070720_2.7530.7530.2	controllerType=0 controllerNumber=1 scan=7530	21.5176
07069:2	1	R.C[+57.021]AC[+57.021]VYGFTGPQC[+57.021]ER.D	196	C[+57]*3	852.849	2	1704.69	1704.69	0	-1.6		Specific	650.53	650.53	650.53	10.67	323	>Fibrillin-2 N-term	1	DW070720_2.7583.7583.2	controllerType=0 controllerNumber=1 scan=7583	21.642
09838:2	1	R.C[+57.021][-17.027]AC[+57.021]VYGFTGPQC[+57.021]ER.D	196	C[-17][+57]*3	844.336	2	1687.66	1687.67	0	-1.1		Specific	478.64	478.64	478.64	7.57	323	>Fibrillin-2 N-term	1	DW070720_2.9841.9841.2	controllerType=0 controllerNumber=1 scan=9841	26.951
09638:2	1	R.C[+57.021][-17.027]AC[+57.021]VYGFTGPQC[+57.021]ER.D	196	C[-17][+57]*3	844.337	2	1687.67	1687.67	0	-0.2		Specific	537.98	537.98	537.98	7.85	323	>Fibrillin-2 N-term	1	DW070720_2.9677.9677.2	controllerType=0 controllerNumber=1 scan=9677	26.5629
09771:2	1	R.C[+57.021][-17.027]AC[+57.021]VYGFTGPQC[+57.021]ER.D	196	C[-17][+57]*3	844.335	2	1687.66	1687.67	0	-1.6		Specific	583.23	583.23	583.23	8.67	323	>Fibrillin-2 N-term	1	DW070720_2.9783.9783.2	controllerType=0 controllerNumber=1 scan=9783	26.8139
09701:2	1	R.C[+57.021][-17.027]AC[+57.021]VYGFTGPQC[+57.021]ER.D	196	C[-17][+57]*3	844.337	2	1687.67	1687.67	0	0.1		Specific	637.51	637.51	637.51	9.71	323	>Fibrillin-2 N-term	1	DW070720_2.9728.9728.2	controllerType=0 controllerNumber=1 scan=9728	26.684
09237:3	1	R.TGPC[+57.021]FTQVNNQMC[+57.021]QGQLTGIVC[+57.021]TK.T	213	C[+57]*3	914.752	3	2742.24	2742.25	0	-2.4		Specific	231.68	231.68	231.68	4.78	323	>Fibrillin-2 N-term	1	DW070720_2.9350.9350.3	controllerType=0 controllerNumber=1 scan=9350	25.79
09304:3	1	R.TGPC[+57.021]FTQVNNQMC[+57.021]QGQLTGIVC[+57.021]TK.T	213	C[+57]*3	914.751	3	2742.24	2742.25	0	-3.2		Specific	266.07	266.07	266.07	3.96	323	>Fibrillin-2 N-term	1	DW070720_2.9405.9405.3	controllerType=0 controllerNumber=1 scan=9405	25.9195
09166:3	1	R.TGPC[+57.021]FTQVNNQMC[+57.021]QGQLTGIVC[+57.021]TK.T	213	C[+57]*3	914.752	3	2742.24	2742.25	0	-1.8		Specific	305.72	305.72	305.72	5.45	323	>Fibrillin-2 N-term	1	DW070720_2.9293.9293.3	controllerType=0 controllerNumber=1 scan=9293	25.6564
09063:2	1	R.TGPC[+57.021]FTQVNNQMC[+57.021]QGQLTGIVC[+57.021]TK.T	213	C[+57]*3	1371.62	2	2742.24	2742.25	0	-2.4		Specific	378.24	378.24	378.24	7.06	323	>Fibrillin-2 N-term	1	DW070720_2.9209.9209.2	controllerType=0 controllerNumber=1 scan=9209	25.4599
09027:3	1	R.TGPC[+57.021]FTQVNNQMC[+57.021]QGQLTGIVC[+57.021]TK.T	213	C[+57]*3	914.754	3	2742.25	2742.25	0	0.3		Specific	700.32	700.32	700.32	11.61	323	>Fibrillin-2 N-term	1	DW070720_2.9180.9180.3	controllerType=0 controllerNumber=1 scan=9180	25.393
09092:3	1	R.TGPC[+57.021]FTQVNNQMC[+57.021]QGQLTGIVC[+57.021]TK.T	213	C[+57]*3	914.753	3	2742.24	2742.25	0	-1.1		Specific	708.75	708.75	708.75	11.61	323	>Fibrillin-2 N-term	1	DW070720_2.9233.9233.3	controllerType=0 controllerNumber=1 scan=9233	25.5183
08431:3	1	R.TGPC[+57.021]FTQVN[+15.995]NQMC[+57.021]QGQLTGIVC[+57.021]TK.T	213	C[+57]*3, N[+16]	920.084	3	2758.24	2758.24	0	-1.1		Specific	121.92	121.92	0	4.11	323	>Fibrillin-2 N-term	1	DW070720_2.8691.8691.3	controllerType=0 controllerNumber=1 scan=8691	24.24
08355:3	1	R.TGPC[+57.021]FTQVN[+15.995]NQMC[+57.021]QGQLTGIVC[+57.021]TK.T	213	C[+57]*3, N[+16]	920.087	3	2758.25	2758.24	0	2.1		Specific	397.5	397.5	0	6.26	323	>Fibrillin-2 N-term	1	DW070720_2.8635.8635.3	controllerType=0 controllerNumber=1 scan=8635	24.1088
04841:2	1	K.TLC[+57.021]C[+57.021]ATIGR.A	237	C[+57]*2	526.254	2	1051.5	1051.5	0	-1.7		Specific	298.05	298.05	298.05	4.93	323	>Fibrillin-2 N-term	1	DW070720_2.5744.5744.2	controllerType=0 controllerNumber=1 scan=5744	17.3208
04492:2	1	K.TLC[+57.021]C[+57.021]ATIGR.A	237	C[+57]*2	526.254	2	1051.5	1051.5	0	-2		Specific	366.98	366.98	366.98	6.54	323	>Fibrillin-2 N-term	1	DW070720_2.5447.5447.2	controllerType=0 controllerNumber=1 scan=5447	16.6188
04793:2	1	K.TLC[+57.021]C[+57.021]ATIGR.A	237	C[+57]*2	526.255	2	1051.5	1051.5	0	-0.4		Specific	376.79	376.79	376.79	6.57	323	>Fibrillin-2 N-term	1	DW070720_2.5707.5707.2	controllerType=0 controllerNumber=1 scan=5707	17.2344
04714:2	1	K.TLC[+57.021]C[+57.021]ATIGR.A	237	C[+57]*2	526.254	2	1051.5	1051.5	0	-2.2		Specific	379.84	379.84	379.84	6.54	323	>Fibrillin-2 N-term	1	DW070720_2.5642.5642.2	controllerType=0 controllerNumber=1 scan=5642	17.081
04639:2	1	K.TLC[+57.021]C[+57.021]ATIGR.A	237	C[+57]*2	526.254	2	1051.5	1051.5	0	-1.2		Specific	444.98	444.98	444.98	6.95	323	>Fibrillin-2 N-term	1	DW070720_2.5584.5584.2	controllerType=0 controllerNumber=1 scan=5584	16.9454
04583:2	1	K.TLC[+57.021]C[+57.021]ATIGR.A	237	C[+57]*2	526.254	2	1051.5	1051.5	0	-2.4		Specific	475.07	475.07	475.07	6.92	323	>Fibrillin-2 N-term	1	DW070720_2.5537.5537.2	controllerType=0 controllerNumber=1 scan=5537	16.8333
04535:2	1	K.TLC[+57.021]C[+57.021]ATIGR.A	237	C[+57]*2	526.254	2	1051.5	1051.5	0	-1.9		Specific	490.13	490.13	490.13	6.94	323	>Fibrillin-2 N-term	1	DW070720_2.5492.5492.2	controllerType=0 controllerNumber=1 scan=5492	16.7272
05684:3	1	R.AWGHPC[+57.021]EMC[+57.021]PAQPQPC[+57.021]R.R	246	C[+57]*3	694.623	3	2081.85	2081.86	0	-0.9		Specific	303.99	303.99	303.99	4.04	323	>Fibrillin-2 N-term	1	DW070720_2.6447.6447.3	controllerType=0 controllerNumber=1 scan=6447	18.9774
04854:3	1	R.AW[+15.995]GHPC[+57.021]EMC[+57.021]PAQPQPC[+57.021]R.R	246	C[+57]*3, W[+16]	699.954	3	2097.85	2097.85	0	-1.8		Specific	12.66	12.66	0	1.82	323	>Fibrillin-2 N-term	1	DW070720_2.5754.5754.3	controllerType=0 controllerNumber=1 scan=5754	17.3443
04780:3	1	R.AWGHPC[+57.021]EM[+15.995]C[+57.021]PAQPQPC[+57.021]R.R	246	C[+57]*3, M[+16]	699.953	3	2097.84	2097.85	0	-3.2		Specific	313.37	313.37	61.26	4.26	323	>Fibrillin-2 N-term	1	DW070720_2.5696.5696.3	controllerType=0 controllerNumber=1 scan=5696	17.2086
05861:2	1	R.RGFIPNIR.T	263		486.79	2	972.573	972.574	0	-1		Specific	334.91	250.35	250.35	1.91	323	>Fibrillin-2 N-term	1	DW070720_2.6600.6600.2	controllerType=0 controllerNumber=1 scan=6600	19.3364
05890:2	1	R.RGFIPNIR.T	263		486.79	2	972.572	972.574	0	-1.9		Specific	336.69	252.75	252.75	1.81	323	>Fibrillin-2 N-term	1	DW070720_2.6621.6621.2	controllerType=0 controllerNumber=1 scan=6621	19.3864
08229:2	1	R.GFIPNIR.T	264		408.739	2	816.471	816.473	0	-1.4		Specific	166.6	166.6	166.6	1.95	323	>Fibrillin-2 N-term	1	DW070720_2.8538.8538.2	controllerType=0 controllerNumber=1 scan=8538	23.879
07967:2	1	R.GFIPNIR.T	264		408.739	2	816.471	816.473	0	-1.6		Specific	245.16	245.16	245.16	3.08	323	>Fibrillin-2 N-term	1	DW070720_2.8324.8324.2	controllerType=0 controllerNumber=1 scan=8324	23.3755
07740:2	1	R.GFIPNIR.T	264		408.739	2	816.471	816.473	0	-1.9		Specific	262.94	167.93	167.93	2.51	323	>Fibrillin-2 N-term	1	DW070720_2.8145.8145.2	controllerType=0 controllerNumber=1 scan=8145	22.9548
07885:2	1	R.GFIPNIR.T	264		408.74	2	816.472	816.473	0	-0.8		Specific	263.2	263.2	263.2	3.23	323	>Fibrillin-2 N-term	1	DW070720_2.8255.8255.2	controllerType=0 controllerNumber=1 scan=8255	23.2136
07412:2	1	R.GFIPNIR.T	264		408.739	2	816.471	816.473	0	-1.3		Specific	274.66	274.66	274.66	3.02	323	>Fibrillin-2 N-term	1	DW070720_2.7873.7873.2	controllerType=0 controllerNumber=1 scan=7873	22.3192
08131:2	1	R.GFIPNIR.T	264		408.74	2	816.472	816.473	0	-0.7		Specific	277.49	246.75	246.75	3.35	323	>Fibrillin-2 N-term	1	DW070720_2.8457.8457.2	controllerType=0 controllerNumber=1 scan=8457	23.6892
07817:2	1	R.GFIPNIR.T	264		408.739	2	816.472	816.473	0	-1.3		Specific	279.31	279.31	279.31	3.23	323	>Fibrillin-2 N-term	1	DW070720_2.8204.8204.2	controllerType=0 controllerNumber=1 scan=8204	23.0926
07671:2	1	R.GFIPNIR.T	264		408.739	2	816.471	816.473	0	-2.3		Specific	320.2	222.33	222.33	2.7	323	>Fibrillin-2 N-term	1	DW070720_2.8089.8089.2	controllerType=0 controllerNumber=1 scan=8089	22.8243
07537:2	1	R.GFIPNIR.T	264		408.739	2	816.471	816.473	0	-1.9		Specific	321.39	196.21	196.21	2.56	323	>Fibrillin-2 N-term	1	DW070720_2.7979.7979.2	controllerType=0 controllerNumber=1 scan=7979	22.5688
07603:2	1	R.GFIPNIR.T	264		408.739	2	816.471	816.473	0	-2.5		Specific	323.49	225.13	225.13	2.7	323	>Fibrillin-2 N-term	1	DW070720_2.8034.8034.2	controllerType=0 controllerNumber=1 scan=8034	22.6974
07468:2	1	R.GFIPNIR.T	264		408.739	2	816.471	816.473	0	-2.3		Specific	327.22	201.37	201.37	2.56	323	>Fibrillin-2 N-term	1	DW070720_2.7924.7924.2	controllerType=0 controllerNumber=1 scan=7924	22.4394
09375:3	1	R.TGAC[+57.021]QDVDEC[+57.021]QAIPGIC[+57.021]QGGN[+0.984]C[+57.021]INTVGS[+162.053]FEC[+57.021]R.C	271	C[+57]*5, N[+1], S[+162]	1246.18	3	3736.54	3736.53	0	2.3		Specific	381.1	381.1	15.82	5.73	323	>Fibrillin-2 N-term	1	DW070720_2.9464.9464.3	controllerType=0 controllerNumber=1 scan=9464	26.0603
09197:3	1	R.TGAC[+57.021]QDVDEC[+57.021]QAIPGIC[+57.021]QGGN[+0.984]C[+57.021]IN[+15.995]TVGS[+162.053]FEC[+57.021]R.C	271	C[+57]*5, N[+1][+16], S[+162]	1251.52	3	3752.54	3752.52	0	4.4		Specific	432.24	432.24	12.53	4.97	323	>Fibrillin-2 N-term	1	DW070720_2.9319.9319.3	controllerType=0 controllerNumber=1 scan=9319	25.7165
10245:4	1	K.QSETTQKC[+57.021]EDIDEC[+57.021]SIIPGIC[+57.021]ETGEC[+57.021]SNTVGS[+162.053]YFC[+57.021]VC[+57.021]PR.G	309	C[+57]*6, S[+162]	1188	4	4748.97	4748.97	0	-0.4		Specific	496.9	496.9	16.25	6.45	323	>Fibrillin-2 N-term	1	DW070720_2.10179.10179.4	controllerType=0 controllerNumber=1 scan=10179	27.7492
10126:4	1	K.QSETTQKC[+57.021]EDIDEC[+57.021]SIIPGIC[+57.021]ETGEC[+57.021]SNTVGS[+162.053]YFC[+57.021]VC[+57.021]PR.G	309	C[+57]*6, S[+162]	1188	4	4748.97	4748.97	0	0.7		Specific	542.2	542.2	8.15	6.71	323	>Fibrillin-2 N-term	1	DW070720_2.10077.10077.4	controllerType=0 controllerNumber=1 scan=10077	27.5066
10169:3	1	K.QSETTQKC[+57.021]EDIDEC[+57.021]SIIPGIC[+57.021]ETGEC[+57.021]SNTVGS[+162.053]YFC[+57.021]VC[+57.021]PR.G	309	C[+57]*6, S[+162]	1583.66	3	4748.97	4748.97	0	-1		Specific	652.53	652.53	15.28	9.57	323	>Fibrillin-2 N-term	1	DW070720_2.10114.10114.3	controllerType=0 controllerNumber=1 scan=10114	27.5953
10181:4	1	K.QSETTQKC[+57.021]EDIDEC[+57.021]SIIPGIC[+57.021]ETGEC[+57.021]SNTVGS[+162.053]YFC[+57.021]VC[+57.021]PR.G	309	C[+57]*6, S[+162]	1188	4	4748.97	4748.97	0	-0.8		Specific	1046.85	1046.85	18.98	16.57	323	>Fibrillin-2 N-term	1	DW070720_2.10124.10124.4	controllerType=0 controllerNumber=1 scan=10124	27.619
11033:3	1	K.Q[-17.027]SETTQKC[+57.021]EDIDEC[+57.021]S[+162.053]IIPGIC[+57.021]ETGEC[+57.021]SNTVGSYFC[+57.021]VC[+57.021]PR.G	309	C[+57]*6, Q[-17], S[+162]	1577.98	3	4731.94	4731.94	0	-1.1		Specific	97.58	97.58	0	2.23	323	>Fibrillin-2 N-term	1	DW070720_2.10848.10848.3	controllerType=0 controllerNumber=1 scan=10848	29.3327
10083:4	1	K.QSETTQKC[+57.021]EDIDEC[+57.021]SIIPGIC[+57.021]ET[+162.053]GEC[+57.021]SN[+15.995]TVGSYFC[+57.021]VC[+57.021]PR.G	309	C[+57]*6, N[+16], T[+162]	1192	4	4764.97	4764.97	0	0		Specific	141.65	141.65	0	2.21	323	>Fibrillin-2 N-term	1	DW070720_2.10039.10039.4	controllerType=0 controllerNumber=1 scan=10039	27.4179
10993:4	1	K.Q[-17.027]SETTQKC[+57.021]EDIDEC[+57.021]SIIPGIC[+57.021]ETGEC[+57.021]SNTVGS[+162.053]YFC[+57.021]VC[+57.021]PR.G	309	C[+57]*6, Q[-17], S[+162]	1183.74	4	4731.95	4731.94	0	1.6		Specific	243.81	243.81	6.85	3.32	323	>Fibrillin-2 N-term	1	DW070720_2.10815.10815.4	controllerType=0 controllerNumber=1 scan=10815	29.254
11049:4	1	K.Q[-17.027]SETTQKC[+57.021]EDIDEC[+57.021]S[+162.053]IIPGIC[+57.021]ETGEC[+57.021]SNTVGSYFC[+57.021]VC[+57.021]PR.G	309	C[+57]*6, Q[-17], S[+162]	1183.74	4	4731.94	4731.94	0	-0.1		Specific	351.45	351.45	0	4.74	323	>Fibrillin-2 N-term	1	DW070720_2.10862.10862.4	controllerType=0 controllerNumber=1 scan=10862	29.3679
10207:4	1	K.QSETTQKC[+57.021]EDIDEC[+57.021]SIIPGIC[+57.021]ETGEC[+57.021]SN[+15.995]TVGS[+162.053]YFC[+57.021]VC[+57.021]PR.G	309	C[+57]*6, N[+16], S[+162]	1192.25	4	4765.96	4764.97	1	-2.1		Specific	392.66	125.07	2.88	3.58	323	>Fibrillin-2 N-term	1	DW070720_2.10146.10146.4	controllerType=0 controllerNumber=1 scan=10146	27.6708
10125:3	1	K.QSETTQKC[+57.021]EDIDEC[+57.021]SIIPGIC[+57.021]ETGEC[+57.021]SN[+15.995]TVGS[+162.053]YFC[+57.021]VC[+57.021]PR.G	309	C[+57]*6, N[+16], S[+162]	1588.99	3	4764.96	4764.97	0	-0.9		Specific	460.72	460.72	5.38	6.43	323	>Fibrillin-2 N-term	1	DW070720_2.10076.10076.3	controllerType=0 controllerNumber=1 scan=10076	27.5044
10143:4	1	K.QSETTQKC[+57.021]EDIDEC[+57.021]SIIPGIC[+57.021]ETGEC[+57.021]SN[+15.995]TVGS[+162.053]YFC[+57.021]VC[+57.021]PR.G	309	C[+57]*6, N[+16], S[+162]	1192	4	4764.96	4764.97	0	-0.7		Specific	1007.83	1007.83	11.9	16.57	323	>Fibrillin-2 N-term	1	DW070720_2.10091.10091.4	controllerType=0 controllerNumber=1 scan=10091	27.5413
10981:4	1	K.Q[-17.027]SETTQKC[+57.021]EDIDEC[+57.021]S[+162.053]IIPGIC[+57.021]ETGEC[+57.021]SN[+15.995]TVGSYFC[+57.021]VC[+57.021]PR.G	309	C[+57]*6, N[+16], Q[-17], S[+162]	1187.74	4	4747.93	4747.94	0	-1.4		Specific	305.38	305.38	0	4.45	323	>Fibrillin-2 N-term	1	DW070720_2.10803.10803.4	controllerType=0 controllerNumber=1 scan=10803	29.2257
10244:4	1	K.C[+57.021]EDIDEC[+57.021]SIIPGIC[+57.021]ET[+511.190]GEC[+57.021]S[+511.190]NTVGSYFC[+57.021]VC[+57.021]PR.G	316	C[+57]*6, S[+511], T[+511]	1202.26	4	4806	4806.92	-1	18.1		Specific	65.84	11.37	2.4	1.72	323	>Fibrillin-2 N-term	1	DW070720_2.10177.10177.4	controllerType=0 controllerNumber=1 scan=10177	27.7428
10175:4	1	K.C[+57.021]EDIDEC[+57.021]SIIPGIC[+57.021]ET[+511.190]GEC[+57.021]S[+511.190]NTVGSYFC[+57.021]VC[+57.021]PR.G	316	C[+57]*6, S[+511], T[+511]	1202.5	4	4806.98	4806.92	0	12.7		Specific	305.48	0.36	0.36	1.81	323	>Fibrillin-2 N-term	1	DW070720_2.10119.10119.4	controllerType=0 controllerNumber=1 scan=10119	27.6062
11369:3	1	K.C[+57.021]EDIDEC[+57.021]SIIPGIC[+57.021]ET[+162.053]GEC[+57.021]SN[+0.984]TVGSYFC[+57.021]VC[+57.021]PR.G	316	C[+57]*6, N[+1], T[+162]	1316.53	3	3947.57	3947.57	0	0.4		Specific	345.49	345.49	1.08	5.25	323	>Fibrillin-2 N-term	1	DW070720_2.11137.11137.3	controllerType=0 controllerNumber=1 scan=11137	30.0213
11786:3	1	K.C[+57.021]EDIDEC[+57.021][+14.016]S[+132.042]IIPGIC[+57.021]ETGEC[+57.021]SNTVGSYFC[+57.021]VC[+57.021]PR.G	316	C[+14][+57]*6, S[+132]	1310.86	3	3930.57	3930.59	0	-7.2		Specific	736.82	736.82	4.4	9.31	323	>Fibrillin-2 N-term	1	DW070720_2.11495.11495.3	controllerType=0 controllerNumber=1 scan=11495	30.8631
10493:4	1	K.[+28.031]C[+57.021]ED[+15.995]IDEC[+57.021]SIIPGIC[+57.021]ET[+511.190]GEC[+57.021]S[+426.137]NTVGSYFC[+57.021]VC[+57.021]PR.G	316	.[28], C[+57]*6, D[+16], S[+426], T[+511]	1192.24	4	4765.94	4765.89	0	9.7		Specific	99.86	99.86	0	1.7	323	>Fibrillin-2 N-term	1	DW070720_2.10392.10392.4	controllerType=0 controllerNumber=1 scan=10392	28.2515
11499:3	1	K.C[+57.021]EDID[+15.995]EC[+57.021]SIIPGIC[+57.021]ET[+162.053]GEC[+57.021]SN[+0.984]TVGSYFC[+57.021]VC[+57.021]PR.G	316	C[+57]*6, D[+16], N[+1], T[+162]	1321.86	3	3963.55	3963.57	0	-3.4		Specific	221.64	221.64	1.08	4.25	323	>Fibrillin-2 N-term	1	DW070720_2.11244.11244.3	controllerType=0 controllerNumber=1 scan=11244	30.2737
11782:3	1	K.C[+57.021][-17.027]EDIDEC[+57.021]SIIPGIC[+57.021]ETGEC[+57.021]SN[+15.995]TVGS[+162.053]YFC[+57.021]VC[+57.021]PR.G	316	C[-17][+57]*6, N[+16], S[+162]	1315.86	3	3945.55	3945.56	0	-1.3		Specific	725.31	725.31	16.02	11.08	323	>Fibrillin-2 N-term	1	DW070720_2.11492.11492.3	controllerType=0 controllerNumber=1 scan=11492	30.8567
02497:2	1	R.GYVTSTDGSR.C	348		521.742	2	1042.48	1042.48	0	-2.5		Specific	256.67	247.75	247.75	3.32	323	>Fibrillin-2 N-term	1	DW070720_2.3721.3721.2	controllerType=0 controllerNumber=1 scan=3721	12.4976
02516:2	1	R.GYVTSTDGSR.C	348		521.743	2	1042.48	1042.48	0	-2.1		Specific	319.16	319.16	319.16	4.93	323	>Fibrillin-2 N-term	1	DW070720_2.3736.3736.2	controllerType=0 controllerNumber=1 scan=3736	12.5319
02242:2	1	R.GYVTSTDGSR.C	348		521.743	2	1042.48	1042.48	0	-2.1		Specific	375.39	346.95	346.95	5.31	323	>Fibrillin-2 N-term	1	DW070720_2.3491.3491.2	controllerType=0 controllerNumber=1 scan=3491	11.9411
02437:2	1	R.GYVTSTDGSR.C	348		521.742	2	1042.48	1042.48	0	-2.2		Specific	391.72	358.07	358.07	5.31	323	>Fibrillin-2 N-term	1	DW070720_2.3672.3672.2	controllerType=0 controllerNumber=1 scan=3672	12.3818
02337:2	1	R.GYVTSTDGSR.C	348		521.743	2	1042.48	1042.48	0	-2.1		Specific	398.62	352.49	352.49	4	323	>Fibrillin-2 N-term	1	DW070720_2.3578.3578.2	controllerType=0 controllerNumber=1 scan=3578	12.157
02386:2	1	R.GYVTSTDGSR.C	348		521.742	2	1042.48	1042.48	0	-2.2		Specific	431.19	367.06	367.06	6.72	323	>Fibrillin-2 N-term	1	DW070720_2.3627.3627.2	controllerType=0 controllerNumber=1 scan=3627	12.2742
02289:2	1	R.GYVTSTDGSR.C	348		521.743	2	1042.48	1042.48	0	-2.1		Specific	445.39	390.25	390.25	6.92	323	>Fibrillin-2 N-term	1	DW070720_2.3532.3532.2	controllerType=0 controllerNumber=1 scan=3532	12.0462
08045:2	1	R.TGMC[+57.021]FSGLVNGR.C	363	C[+57]	649.802	2	1298.6	1298.6	0	-0.9		Specific	576.44	576.44	576.44	8.09	323	>Fibrillin-2 N-term	1	DW070720_2.8389.8389.2	controllerType=0 controllerNumber=1 scan=8389	23.5293
08111:2	1	R.TGMC[+57.021]FSGLVNGR.C	363	C[+57]	649.802	2	1298.6	1298.6	0	-1.2		Specific	582.21	582.21	582.21	8.09	323	>Fibrillin-2 N-term	1	DW070720_2.8442.8442.2	controllerType=0 controllerNumber=1 scan=8442	23.6544
11614:2	1	R.[+28.031]T[+294.095]GMC[+57.021]FSGLVNGR.C	363	.[28], C[+57], T[+294]	810.866	2	1620.73	1620.72	0	0.5		Specific	120.47	15.71	10	1.67	323	>Fibrillin-2 N-term	1	DW070720_2.11345.11345.2	controllerType=0 controllerNumber=1 scan=11345	30.5134
08686:2	1	R.TGMC[+57.021]FSGLVN[+0.984]GR.C	363	C[+57], N[+1]	650.295	2	1299.58	1299.58	0	1.2		Specific	198.25	198.25	198.25	1.71	323	>Fibrillin-2 N-term	1	DW070720_2.8901.8901.2	controllerType=0 controllerNumber=1 scan=8901	24.7336
08571:2	1	R.TGMC[+57.021]FSGLVN[+0.984]GR.C	363	C[+57], N[+1]	650.293	2	1299.58	1299.58	0	-2.5		Specific	456.69	456.69	456.69	6.92	323	>Fibrillin-2 N-term	1	DW070720_2.8805.8805.2	controllerType=0 controllerNumber=1 scan=8805	24.5077
08361:2	1	R.TGMC[+57.021]FSGLVN[+0.984]GR.C	363	C[+57], N[+1]	650.293	2	1299.58	1299.58	0	-2.1		Specific	484.73	484.73	484.73	6.94	323	>Fibrillin-2 N-term	1	DW070720_2.8641.8641.2	controllerType=0 controllerNumber=1 scan=8641	24.1238
08504:2	1	R.TGMC[+57.021]FSGLVN[+0.984]GR.C	363	C[+57], N[+1]	650.294	2	1299.58	1299.58	0	-1.6		Specific	541.23	540.33	540.33	7.2	323	>Fibrillin-2 N-term	1	DW070720_2.8754.8754.2	controllerType=0 controllerNumber=1 scan=8754	24.3868
08436:2	1	R.TGMC[+57.021]FSGLVN[+0.984]GR.C	363	C[+57], N[+1]	650.294	2	1299.58	1299.58	0	-1.4		Specific	559.27	548.03	548.03	7.23	323	>Fibrillin-2 N-term	1	DW070720_2.8696.8696.2	controllerType=0 controllerNumber=1 scan=8696	24.2527
06913:2	1	R.TGM[+15.995]C[+57.021]FSGLVN[+0.984]GR.C	363	C[+57], M[+16], N[+1]	658.29	2	1315.57	1315.58	0	-2.7		Specific	212.83	212.83	212.83	2.59	323	>Fibrillin-2 N-term	1	DW070720_2.7460.7460.2	controllerType=0 controllerNumber=1 scan=7460	21.3513
06794:2	1	R.TGM[+15.995]C[+57.021]FSGLVN[+0.984]GR.C	363	C[+57], M[+16], N[+1]	658.291	2	1315.58	1315.58	0	-1.1		Specific	383.22	362.01	362.01	5.34	323	>Fibrillin-2 N-term	1	DW070720_2.7357.7357.2	controllerType=0 controllerNumber=1 scan=7357	21.1114
03020:2	1	R.C[+57.021]AQELPGR.M	375	C[+57]	465.726	2	930.444	930.446	0	-2		Specific	355.49	328.89	328.89	5.23	323	>Fibrillin-2 N-term	1	DW070720_2.4176.4176.2	controllerType=0 controllerNumber=1 scan=4176	13.5912
03096:2	1	R.C[+57.021]AQELPGR.M	375	C[+57]	465.726	2	930.444	930.446	0	-2.3		Specific	371.22	371.22	371.22	6.54	323	>Fibrillin-2 N-term	1	DW070720_2.4231.4231.2	controllerType=0 controllerNumber=1 scan=4231	13.7212
02792:2	1	R.C[+57.021]AQELPGR.M	375	C[+57]	465.726	2	930.444	930.446	0	-1.9		Specific	416.77	416.77	416.77	6.72	323	>Fibrillin-2 N-term	1	DW070720_2.3977.3977.2	controllerType=0 controllerNumber=1 scan=3977	13.1142
02845:2	1	R.C[+57.021]AQELPGR.M	375	C[+57]	465.726	2	930.444	930.446	0	-2.4		Specific	570.39	512.65	512.65	8.06	323	>Fibrillin-2 N-term	1	DW070720_2.4024.4024.2	controllerType=0 controllerNumber=1 scan=4024	13.2289
02947:2	1	R.C[+57.021]AQELPGR.M	375	C[+57]	465.726	2	930.444	930.446	0	-2.3		Specific	574.84	532.29	532.29	8.06	323	>Fibrillin-2 N-term	1	DW070720_2.4114.4114.2	controllerType=0 controllerNumber=1 scan=4114	13.4454
02898:2	1	R.C[+57.021]AQELPGR.M	375	C[+57]	465.726	2	930.444	930.446	0	-2.4		Specific	584.51	526.95	526.95	8.06	323	>Fibrillin-2 N-term	1	DW070720_2.4068.4068.2	controllerType=0 controllerNumber=1 scan=4068	13.335
06933:2	1	R.C[+57.021][-17.027]AQELPGR.M	375	C[-17][+57]	457.213	2	913.418	913.42	0	-1.2		Specific	329.82	315.16	315.16	3.77	323	>Fibrillin-2 N-term	1	DW070720_2.7477.7477.2	controllerType=0 controllerNumber=1 scan=7477	21.3923
06928:2	1	R.C[+57.021][-17.027]AQELPGR.M	375	C[-17][+57]	457.213	2	913.418	913.42	0	-1.2		Specific	381.34	381.34	381.34	5.26	323	>Fibrillin-2 N-term	1	DW070720_2.7474.7474.2	controllerType=0 controllerNumber=1 scan=7474	21.3859
06861:2	1	R.C[+57.021][-17.027]AQELPGR.M	375	C[-17][+57]	457.212	2	913.418	913.42	0	-2.3		Specific	430.03	430.03	430.03	6.72	323	>Fibrillin-2 N-term	1	DW070720_2.7419.7419.2	controllerType=0 controllerNumber=1 scan=7419	21.2561
06805:2	1	R.C[+57.021][-17.027]AQELPGR.M	375	C[-17][+57]	457.213	2	913.418	913.42	0	-1.5		Specific	467.66	467.66	467.66	6.95	323	>Fibrillin-2 N-term	1	DW070720_2.7368.7368.2	controllerType=0 controllerNumber=1 scan=7368	21.1372
02290:2	1	K.MQC[+57.021]C[+57.021]C[+57.021]EPGR.C	386	C[+57]*3	599.216	2	1197.43	1197.43	0	-1.4		Specific	184.7	184.7	184.7	2.85	323	>Fibrillin-2 N-term	1	DW070720_2.3533.3533.2	controllerType=0 controllerNumber=1 scan=3533	12.0484
02199:2	1	K.MQC[+57.021]C[+57.021]C[+57.021]EPGR.C	386	C[+57]*3	599.216	2	1197.42	1197.43	0	-2.2		Specific	368.79	368.79	368.79	6.54	323	>Fibrillin-2 N-term	1	DW070720_2.3448.3448.2	controllerType=0 controllerNumber=1 scan=3448	11.8361
02241:2	1	K.MQC[+57.021]C[+57.021]C[+57.021]EPGR.C	386	C[+57]*3	599.216	2	1197.42	1197.43	0	-1.8		Specific	431.93	431.93	431.93	6.72	323	>Fibrillin-2 N-term	1	DW070720_2.3490.3490.2	controllerType=0 controllerNumber=1 scan=3490	11.939
09516:2	1	R.C[+57.021]WGIGTIPEAC[+57.021]PVR.G	395	C[+57]*2	808.386	2	1615.76	1615.77	0	-4.3		Specific	218.88	218.88	218.88	1.84	323	>Fibrillin-2 N-term	1	DW070720_2.9581.9581.5	controllerType=0 controllerNumber=1 scan=9581	26.3354
09174:3	1	R.C[+57.021]WGIGTIPEAC[+57.021]PVR.G	395	C[+57]*2	539.262	3	1615.77	1615.77	0	-0.6		Specific	369.76	369.76	369.76	7.19	323	>Fibrillin-2 N-term	1	DW070720_2.9302.9302.3	controllerType=0 controllerNumber=1 scan=9302	25.6775
09455:2	1	R.C[+57.021]WGIGTIPEAC[+57.021]PVR.G	395	C[+57]*2	808.387	2	1615.77	1615.77	0	-3.2		Specific	400.16	400.16	400.16	7.33	323	>Fibrillin-2 N-term	1	DW070720_2.9528.9528.2	controllerType=0 controllerNumber=1 scan=9528	26.2104
09114:3	1	R.C[+57.021]WGIGTIPEAC[+57.021]PVR.G	395	C[+57]*2	539.263	3	1615.77	1615.77	0	1.4		Specific	456.68	456.68	456.68	6.74	323	>Fibrillin-2 N-term	1	DW070720_2.9252.9252.3	controllerType=0 controllerNumber=1 scan=9252	25.5605
09376:2	1	R.C[+57.021]WGIGTIPEAC[+57.021]PVR.G	395	C[+57]*2	808.393	2	1615.78	1615.77	0	3.7		Specific	486.33	486.33	486.33	5.81	323	>Fibrillin-2 N-term	1	DW070720_2.9465.9465.2	controllerType=0 controllerNumber=1 scan=9465	26.0625
09309:2	1	R.C[+57.021]WGIGTIPEAC[+57.021]PVR.G	395	C[+57]*2	808.388	2	1615.77	1615.77	0	-1.6		Specific	578.18	578.18	578.18	8.71	323	>Fibrillin-2 N-term	1	DW070720_2.9410.9410.2	controllerType=0 controllerNumber=1 scan=9410	25.9328
09240:2	1	R.C[+57.021]WGIGTIPEAC[+57.021]PVR.G	395	C[+57]*2	808.39	2	1615.77	1615.77	0	0		Specific	601.09	589.78	589.78	9.71	323	>Fibrillin-2 N-term	1	DW070720_2.9354.9354.2	controllerType=0 controllerNumber=1 scan=9354	25.8007
09106:2	1	R.C[+57.021]WGIGTIPEAC[+57.021]PVR.G	395	C[+57]*2	808.388	2	1615.77	1615.77	0	-1.5		Specific	664.36	625.19	625.19	10.71	323	>Fibrillin-2 N-term	1	DW070720_2.9246.9246.2	controllerType=0 controllerNumber=1 scan=9246	25.5474
09171:2	1	R.C[+57.021]WGIGTIPEAC[+57.021]PVR.G	395	C[+57]*2	808.389	2	1615.77	1615.77	0	-0.5		Specific	705.5	634.41	634.41	11.71	323	>Fibrillin-2 N-term	1	DW070720_2.9299.9299.2	controllerType=0 controllerNumber=1 scan=9299	25.6714
11012:2	1	R.[+28.031]C[+57.021][+14.016]WGIGTIPEAC[+57.021]PVR.G	395	.[28], C[+14][+57]*2	829.413	2	1657.82	1657.82	0	0		Specific	36.49	36.49	36.49	1.77	323	>Fibrillin-2 N-term	1	DW070720_2.10832.10832.2	controllerType=0 controllerNumber=1 scan=10832	29.2957
12554:2	1	R.C[+57.021][-17.027]WGIGTIPEAC[+57.021]PVR.G	395	C[-17][+57]*2	799.876	2	1598.74	1598.75	0	-0.3		Specific	284.18	284.18	284.18	5.39	323	>Fibrillin-2 N-term	1	DW070720_2.12331.12331.2	controllerType=0 controllerNumber=1 scan=12331	33.2287
11594:2	1	R.C[+57.021][-17.027]WGIGTIPEAC[+57.021]PVR.G	395	C[-17][+57]*2	799.876	2	1598.74	1598.75	0	-0.7		Specific	577.35	577.35	577.35	8.71	323	>Fibrillin-2 N-term	1	DW070720_2.11326.11326.2	controllerType=0 controllerNumber=1 scan=11326	30.4676
11652:2	1	R.C[+57.021][-17.027]WGIGTIPEAC[+57.021]PVR.G	395	C[-17][+57]*2	799.876	2	1598.74	1598.75	0	-0.7		Specific	583.28	583.28	583.28	8.71	323	>Fibrillin-2 N-term	1	DW070720_2.11378.11378.2	controllerType=0 controllerNumber=1 scan=11378	30.5914
11650:2	1	R.C[+57.021][-17.027]W[+15.995]GIGTIPEAC[+57.021]PVR.G	395	C[-17][+57]*2, W[+16]	807.874	2	1614.74	1614.74	0	-0.1		Specific	176.37	176.37	176.37	3.21	323	>Fibrillin-2 N-term	1	DW070720_2.11375.11375.2	controllerType=0 controllerNumber=1 scan=11375	30.5825
11517:2	1	R.C[+57.021][-17.027]W[+15.995]GIGTIPEAC[+57.021]PVR.G	395	C[-17][+57]*2, W[+16]	807.873	2	1614.74	1614.74	0	-0.6		Specific	310.44	310.44	310.44	5.58	323	>Fibrillin-2 N-term	1	DW070720_2.11261.11261.2	controllerType=0 controllerNumber=1 scan=11261	30.3147
09687:2	1	R.C[+57.021][-17.027]IPTVSSYR.C	510	C[-17][+57]	533.255	2	1065.5	1065.5	0	0.1		Specific	204.17	204.17	204.17	2.62	323	>Fibrillin-2 N-term	1	DW070720_2.9717.9717.2	controllerType=0 controllerNumber=1 scan=9717	26.6581
05672:2	1	R.C[+57.021]IPT[+132.042]VSSYR.C	510	C[+57], T[+132]	607.787	2	1214.57	1214.57	0	-3.9		Specific	269.34	269.34	13.05	2.55	323	>Fibrillin-2 N-term	1	DW070720_2.6435.6435.2	controllerType=0 controllerNumber=1 scan=6435	18.9495
09234:2	1	R.C[+57.021][-17.027]IPTVSSYR.C	510	C[-17][+57]	533.255	2	1065.5	1065.5	0	0		Specific	294.53	294.53	294.53	4.97	323	>Fibrillin-2 N-term	1	DW070720_2.9348.9348.2	controllerType=0 controllerNumber=1 scan=9348	25.7856
09551:2	1	R.C[+57.021][-17.027]IPTVSSYR.C	510	C[-17][+57]	533.256	2	1065.5	1065.5	0	1.4		Specific	294.93	294.93	294.93	2.85	323	>Fibrillin-2 N-term	1	DW070720_2.9608.9608.2	controllerType=0 controllerNumber=1 scan=9608	26.4005
05732:2	1	R.C[+57.021]IPT[+132.042]VSSYR.C	510	C[+57], T[+132]	607.789	2	1214.57	1214.57	0	-1.8		Specific	297.4	297.4	38.25	2.7	323	>Fibrillin-2 N-term	1	DW070720_2.6488.6488.2	controllerType=0 controllerNumber=1 scan=6488	19.0735
09486:2	1	R.C[+57.021][-17.027]IPTVSSYR.C	510	C[-17][+57]	533.255	2	1065.5	1065.5	0	0.2		Specific	302.74	302.74	302.74	4.97	323	>Fibrillin-2 N-term	1	DW070720_2.9557.9557.2	controllerType=0 controllerNumber=1 scan=9557	26.2793
09620:2	1	R.C[+57.021][-17.027]IPTVSSYR.C	510	C[-17][+57]	533.255	2	1065.5	1065.5	0	0.3		Specific	328.43	328.43	328.43	5.26	323	>Fibrillin-2 N-term	1	DW070720_2.9662.9662.2	controllerType=0 controllerNumber=1 scan=9662	26.5283
09362:2	1	R.C[+57.021][-17.027]IPTVSSYR.C	510	C[-17][+57]	533.255	2	1065.5	1065.5	0	0.2		Specific	358.84	358.84	358.84	5.26	323	>Fibrillin-2 N-term	1	DW070720_2.9454.9454.2	controllerType=0 controllerNumber=1 scan=9454	26.0365
09295:2	1	R.C[+57.021][-17.027]IPTVSSYR.C	510	C[-17][+57]	533.255	2	1065.5	1065.5	0	-0.3		Specific	431.21	431.21	431.21	6.75	323	>Fibrillin-2 N-term	1	DW070720_2.9400.9400.2	controllerType=0 controllerNumber=1 scan=9400	25.9086
09405:2	1	R.C[+57.021][-17.027]IPTVS[+162.053]SYR.C	510	C[-17][+57], S[+162]	614.281	2	1227.55	1227.56	0	-1.4		Specific	317.11	317.11	0	3.66	323	>Fibrillin-2 N-term	1	DW070720_2.9487.9487.2	controllerType=0 controllerNumber=1 scan=9487	26.1148
09205:2	1	R.C[+57.021][-17.027]IPTVS[+162.053]SYR.C	510	C[-17][+57], S[+162]	614.282	2	1227.56	1227.56	0	0.2		Specific	360.66	360.66	0	3.78	323	>Fibrillin-2 N-term	1	DW070720_2.9326.9326.2	controllerType=0 controllerNumber=1 scan=9326	25.7337
09272:2	1	R.C[+57.021][-17.027]IPTVSS[+162.053]YR.C	510	C[-17][+57], S[+162]	614.282	2	1227.56	1227.56	0	0.3		Specific	455.02	425.56	10.66	6.95	323	>Fibrillin-2 N-term	1	DW070720_2.9379.9379.2	controllerType=0 controllerNumber=1 scan=9379	25.8589
09335:2	1	R.C[+57.021][-17.027]IPTVSS[+162.053]YR.C	510	C[-17][+57], S[+162]	614.281	2	1227.56	1227.56	0	-0.9		Specific	460.42	449.38	10.26	6.95	323	>Fibrillin-2 N-term	1	DW070720_2.9431.9431.2	controllerType=0 controllerNumber=1 scan=9431	25.9824
02621:2	1	R.C[+57.021]EC[+57.021]NMGYK.Q	519	C[+57]*2	531.195	2	1061.38	1061.38	0	-1.8		Specific	96.71	96.71	96.71	1.68	323	>Fibrillin-2 N-term	1	DW070720_2.3830.3830.2	controllerType=0 controllerNumber=1 scan=3830	12.7589
07839:3	1	K.QDANGDC[+57.021]IDVDEC[+57.021]T[+426.137]SNPC[+57.021]TNGDC[+57.021]VNTPGSYYC[+57.021]K.C	527	C[+57]*5, T[+426]	1404.86	3	4212.57	4212.57	0	-1.1		Specific	604.98	604.98	0.8	9.08	323	>Fibrillin-2 N-term	1	DW070720_2.8223.8223.3	controllerType=0 controllerNumber=1 scan=8223	23.1383
08009:3	1	K.QDANGDC[+57.021]IDVDEC[+57.021]TS[+162.053]NPC[+57.021]TN[+0.984]GDC[+57.021]VNTPGSYYC[+57.021]K.C	527	C[+57]*5, N[+1], S[+162]	1317.16	3	3949.47	3949.47	0	-0.8		Specific	379.14	379.14	0	6.56	323	>Fibrillin-2 N-term	1	DW070720_2.8360.8360.3	controllerType=0 controllerNumber=1 scan=8360	23.46
08069:3	1	K.QDANGDC[+57.021]IDVDEC[+57.021]TSNPC[+57.021]T[+162.053]N[+0.984]GDC[+57.021]VNTPGSYYC[+57.021]K.C	527	C[+57]*5, N[+1], T[+162]	1317.16	3	3949.47	3949.47	0	-1		Specific	498.08	498.08	0	6.96	323	>Fibrillin-2 N-term	1	DW070720_2.8409.8409.3	controllerType=0 controllerNumber=1 scan=8409	23.5766
07999:3	1	K.QDANGDC[+57.021]IDVDEC[+57.021]T[+426.137]SNPC[+57.021]TN[+0.984]GDC[+57.021]VNTPGSYYC[+57.021]K.C	527	C[+57]*5, N[+1], T[+426]	1405.19	3	4213.56	4213.56	0	0.2		Specific	552.7	552.7	0.8	7.22	323	>Fibrillin-2 N-term	1	DW070720_2.8350.8350.3	controllerType=0 controllerNumber=1 scan=8350	23.4358
08215:3	1	K.QDANGDC[+57.021]IDVD[+15.995]EC[+57.021]T[+132.042]SN[+15.995]PC[+57.021]TNGDC[+57.021]VNTPGSYYC[+57.021]K.C	527	C[+57]*5, D[+16], N[+16], T[+132]	1317.49	3	3950.46	3950.47	0	-1.6		Specific	198.93	198.93	0.8	4.13	323	>Fibrillin-2 N-term	1	DW070720_2.8527.8527.3	controllerType=0 controllerNumber=1 scan=8527	23.8532
08034:4	1	K.Q[-17.027]DANGDC[+57.021]IDVDEC[+57.021]TS[+203.079]N[+0.984]PC[+57.021][+14.016]TNGDC[+57.021]VNTPGSYYC[+57.021]K.C	527	C[+14][+57]*5, N[+1], Q[-17], S[+203]	997.608	4	3987.41	3987.49	0	-19.1		Specific	253.05	253.05	0	3.02	323	>Fibrillin-2 N-term	1	DW070720_2.8381.8381.4	controllerType=0 controllerNumber=1 scan=8381	23.5095
03318:2	1	K.C[+57.021][-17.027]HAGFQR.T	560	C[-17][+57]	429.686	2	858.365	858.367	0	-3.2		Specific	117.36	117.36	117.36	1.67	323	>Fibrillin-2 N-term	1	DW070720_2.4429.4429.3	controllerType=0 controllerNumber=1 scan=4429	14.1967
03242:2	1	K.C[+57.021][-17.027]HAGFQR.T	560	C[-17][+57]	429.687	2	858.366	858.367	0	-2.1		Specific	387.95	387.95	387.95	5.61	323	>Fibrillin-2 N-term	1	DW070720_2.4364.4364.2	controllerType=0 controllerNumber=1 scan=4364	14.0405
03142:2	1	K.C[+57.021][-17.027]HAGFQR.T	560	C[-17][+57]	429.686	2	858.365	858.367	0	-2.6		Specific	471.12	471.12	471.12	5.98	323	>Fibrillin-2 N-term	1	DW070720_2.4270.4270.2	controllerType=0 controllerNumber=1 scan=4270	13.8151
03196:2	1	K.C[+57.021][-17.027]HAGFQR.T	560	C[-17][+57]	429.686	2	858.365	858.367	0	-2.8		Specific	521.54	521.54	521.54	4.95	323	>Fibrillin-2 N-term	1	DW070720_2.4319.4319.2	controllerType=0 controllerNumber=1 scan=4319	13.9309
09271:3	1	K.QAC[+57.021]IDIDEC[+57.021]IQNGVLC[+57.021]K.N	571	C[+57]*3	679.313	3	2035.93	2035.92	0	0.7		Specific	193.3	193.3	193.3	2.56	323	>Fibrillin-2 N-term	1	DW070720_2.9378.9378.2	controllerType=0 controllerNumber=1 scan=9378	25.8568
09337:2	1	K.QAC[+57.021]IDIDEC[+57.021]IQNGVLC[+57.021]K.N	571	C[+57]*3	1018.47	2	2035.92	2035.92	0	-0.4		Specific	603.41	603.41	603.41	9.73	323	>Fibrillin-2 N-term	1	DW070720_2.9432.9432.2	controllerType=0 controllerNumber=1 scan=9432	25.9846
09274:2	1	K.QAC[+57.021]IDIDEC[+57.021]IQNGVLC[+57.021]K.N	571	C[+57]*3	1018.47	2	2035.92	2035.92	0	0.1		Specific	608.25	604.31	604.31	9.73	323	>Fibrillin-2 N-term	1	DW070720_2.9381.9381.2	controllerType=0 controllerNumber=1 scan=9381	25.8633
09359:3	1	K.QAC[+57.021]IDIDEC[+57.021]IQNGVLC[+57.021]K.N	571	C[+57]*3	679.309	3	2035.91	2035.92	0	-5.3		Specific	621.12	592.03	179.43	7.96	323	>Fibrillin-2 N-term	1	DW070720_2.9450.9450.3	controllerType=0 controllerNumber=1 scan=9450	26.0258
09268:3	1	K.QAC[+57.021]IDIDEC[+57.021]IQNGVLC[+57.021]K.N	571	C[+57]*3	679.313	3	2035.93	2035.92	0	0.7		Specific	675.88	675.88	675.88	10.73	323	>Fibrillin-2 N-term	1	DW070720_2.9376.9376.3	controllerType=0 controllerNumber=1 scan=9376	25.8524
09198:3	1	K.QAC[+57.021]IDIDEC[+57.021]IQNGVLC[+57.021]K.N	571	C[+57]*3	679.312	3	2035.92	2035.92	0	-0.9		Specific	695.38	611.49	611.49	10.73	323	>Fibrillin-2 N-term	1	DW070720_2.9321.9321.3	controllerType=0 controllerNumber=1 scan=9321	25.7228
09132:3	1	K.QAC[+57.021]IDIDEC[+57.021]IQNGVLC[+57.021]K.N	571	C[+57]*3	679.311	3	2035.92	2035.92	0	-2.4		Specific	743.22	639.72	639.72	11.7	323	>Fibrillin-2 N-term	1	DW070720_2.9268.9268.3	controllerType=0 controllerNumber=1 scan=9268	25.5984
09199:2	1	K.QAC[+57.021]IDIDEC[+57.021]IQNGVLC[+57.021]K.N	571	C[+57]*3	1018.47	2	2035.92	2035.92	0	-0.8		Specific	887.78	780.15	780.15	14.73	323	>Fibrillin-2 N-term	1	DW070720_2.9322.9322.2	controllerType=0 controllerNumber=1 scan=9322	25.725
09133:2	1	K.QAC[+57.021]IDIDEC[+57.021]IQNGVLC[+57.021]K.N	571	C[+57]*3	1018.46	2	2035.92	2035.92	0	-3.1		Specific	953.7	830.87	830.87	16.7	323	>Fibrillin-2 N-term	1	DW070720_2.9269.9269.2	controllerType=0 controllerNumber=1 scan=9269	25.6006
09433:3	1	K.QAC[+57.021]IDIDEC[+57.021]IQN[+0.984]GVLC[+57.021]K.N	571	C[+57]*3, N[+1]	679.641	3	2036.91	2036.91	0	0.4		Specific	15.74	15.74	15.74	1.69	323	>Fibrillin-2 N-term	1	DW070720_2.9510.9510.2	controllerType=0 controllerNumber=1 scan=9510	26.1688
09072:3	1	K.QAC[+57.021]IDIDEC[+57.021]IQN[+0.984]GVLC[+57.021]K.N	571	C[+57]*3, N[+1]	679.64	3	2036.9	2036.91	0	-1.8		Specific	198.69	198.69	198.69	2.54	323	>Fibrillin-2 N-term	1	DW070720_2.9215.9215.3	controllerType=0 controllerNumber=1 scan=9215	25.4748
09557:3	1	K.QAC[+57.021]IDIDEC[+57.021]IQN[+0.984]GVLC[+57.021]K.N	571	C[+57]*3, N[+1]	679.644	3	2036.92	2036.91	0	4.3		Specific	261.22	261.22	261.22	1.94	323	>Fibrillin-2 N-term	1	DW070720_2.9612.9612.3	controllerType=0 controllerNumber=1 scan=9612	26.4092
11057:2	1	K.Q[-17.027]AC[+57.021]IDIDEC[+57.021]IQNGVLC[+57.021]K.N	571	C[+57]*3, Q[-17]	1009.95	2	2018.89	2018.9	0	-3.6		Specific	343.67	343.67	343.67	5.87	323	>Fibrillin-2 N-term	1	DW070720_2.10868.10868.2	controllerType=0 controllerNumber=1 scan=10868	29.3811
10940:3	1	K.Q[-17.027]AC[+57.021]IDIDEC[+57.021]IQNGVLC[+57.021]K.N	571	C[+57]*3, Q[-17]	673.636	3	2018.89	2018.9	0	-1.8		Specific	359.72	359.72	359.72	5.87	323	>Fibrillin-2 N-term	1	DW070720_2.10767.10767.3	controllerType=0 controllerNumber=1 scan=10767	29.1407
08987:3	1	K.QAC[+57.021]IDIDEC[+57.021]IQN[+0.984]GVLC[+57.021]K.N	571	C[+57]*3, N[+1]	679.641	3	2036.91	2036.91	0	-0.6		Specific	442.34	405.82	405.82	7.59	323	>Fibrillin-2 N-term	1	DW070720_2.9148.9148.3	controllerType=0 controllerNumber=1 scan=9148	25.3171
09420:3	1	K.QAC[+57.021]IDIDEC[+57.021]IQN[+0.984]GVLC[+57.021]K.N	571	C[+57]*3, N[+1]	679.641	3	2036.91	2036.91	0	0.7		Specific	512.51	491.55	491.55	7.61	323	>Fibrillin-2 N-term	1	DW070720_2.9498.9498.3	controllerType=0 controllerNumber=1 scan=9498	26.1408
08856:3	1	K.QAC[+57.021]IDIDEC[+57.021]IQN[+0.984]GVLC[+57.021]K.N	571	C[+57]*3, N[+1]	679.641	3	2036.91	2036.91	0	0.4		Specific	618.84	565.58	565.58	9.73	323	>Fibrillin-2 N-term	1	DW070720_2.9037.9037.3	controllerType=0 controllerNumber=1 scan=9037	25.0564
08919:3	1	K.QAC[+57.021]IDIDEC[+57.021]IQN[+0.984]GVLC[+57.021]K.N	571	C[+57]*3, N[+1]	679.64	3	2036.9	2036.91	0	-1.8		Specific	631.14	543.15	543.15	9.7	323	>Fibrillin-2 N-term	1	DW070720_2.9090.9090.3	controllerType=0 controllerNumber=1 scan=9090	25.1823
10914:2	1	K.Q[-17.027]AC[+57.021]IDIDEC[+57.021]IQNGVLC[+57.021]K.N	571	C[+57]*3, Q[-17]	1009.95	2	2018.89	2018.9	0	-2.5		Specific	634.69	634.69	634.69	9.7	323	>Fibrillin-2 N-term	1	DW070720_2.10745.10745.2	controllerType=0 controllerNumber=1 scan=10745	29.0884
10972:2	1	K.Q[-17.027]AC[+57.021]IDIDEC[+57.021]IQNGVLC[+57.021]K.N	571	C[+57]*3, Q[-17]	1009.95	2	2018.9	2018.9	0	0.1		Specific	653.71	653.71	653.71	10.73	323	>Fibrillin-2 N-term	1	DW070720_2.10796.10796.2	controllerType=0 controllerNumber=1 scan=10796	29.2104
08857:2	1	K.QAC[+57.021]IDIDEC[+57.021]IQN[+0.984]GVLC[+57.021]K.N	571	C[+57]*3, N[+1]	1018.96	2	2036.91	2036.91	0	-0.6		Specific	747.96	747.96	747.96	11.73	323	>Fibrillin-2 N-term	1	DW070720_2.9038.9038.2	controllerType=0 controllerNumber=1 scan=9038	25.0586
09403:2	1	K.QAC[+57.021]IDIDEC[+57.021]IQN[+0.984]GVLC[+57.021]K.N	571	C[+57]*3, N[+1]	1018.96	2	2036.91	2036.91	0	0		Specific	800.98	800.49	800.49	13.73	323	>Fibrillin-2 N-term	1	DW070720_2.9486.9486.2	controllerType=0 controllerNumber=1 scan=9486	26.1127
08920:2	1	K.QAC[+57.021]IDIDEC[+57.021]IQN[+0.984]GVLC[+57.021]K.N	571	C[+57]*3, N[+1]	1018.96	2	2036.91	2036.91	0	-1.3		Specific	808.17	768.83	768.83	13.73	323	>Fibrillin-2 N-term	1	DW070720_2.9091.9091.2	controllerType=0 controllerNumber=1 scan=9091	25.1845
10694:2	1	K.Q[-17.027]AC[+57.021]IDIDEC[+57.021]IQN[+0.984]GVLC[+57.021]K.N	571	C[+57]*3, N[+1], Q[-17]	1010.44	2	2019.88	2019.88	0	-2.2		Specific	322.76	322.76	322.76	5.69	323	>Fibrillin-2 N-term	1	DW070720_2.10565.10565.2	controllerType=0 controllerNumber=1 scan=10565	28.6627
10570:2	1	K.Q[-17.027]AC[+57.021]IDIDEC[+57.021]IQN[+0.984]GVLC[+57.021]K.N	571	C[+57]*3, N[+1], Q[-17]	1010.45	2	2019.88	2019.88	0	0.9		Specific	487.62	487.62	487.62	6.78	323	>Fibrillin-2 N-term	1	DW070720_2.10457.10457.2	controllerType=0 controllerNumber=1 scan=10457	28.4064
10633:2	1	K.Q[-17.027]AC[+57.021]IDIDEC[+57.021]IQN[+0.984]GVLC[+57.021]K.N	571	C[+57]*3, N[+1], Q[-17]	1010.44	2	2019.88	2019.88	0	-0.1		Specific	657.84	657.84	657.84	10.73	323	>Fibrillin-2 N-term	1	DW070720_2.10509.10509.2	controllerType=0 controllerNumber=1 scan=10509	28.5307
09336:2	1	K.Q[-17.027]AC[+57.021]IDIDE[+14.016]C[+57.021]IQN[+0.984]GVLC[+57.021]K.N	571	C[+57]*3, E[+14], N[+1], Q[-17]	1017.46	2	2033.92	2033.9	0	9.5		Specific	236.12	236.12	33.48	1.82	323	>Fibrillin-2 N-term	1	DW070720_2.9432.9432.2	controllerType=0 controllerNumber=1 scan=9432	25.9846
08548:3	1	K.QAC[+57.021]IDIDEC[+57.021]IQNGVLC[+57.021]KN[+0.984]GR.C	571	C[+57]*3, N[+1]	788.695	3	2364.07	2364.07	0	-1.2		Specific	916.02	875.87	291.58	15.3	323	>Fibrillin-2 N-term	1	DW070720_2.8784.8784.3	controllerType=0 controllerNumber=1 scan=8784	24.4579
10038:3	1	K.Q[-17.027]AC[+57.021]IDIDEC[+57.021]IQNGVLC[+57.021]KN[+0.984]GR.C	571	C[+57]*3, N[+1], Q[-17]	783.019	3	2347.04	2347.05	0	-1.9		Specific	112.94	112.94	112.94	1.77	323	>Fibrillin-2 N-term	1	DW070720_2.10001.10001.3	controllerType=0 controllerNumber=1 scan=10001	27.3268
08523:3	1	K.Q[-17.027]AC[+57.021]ID[+15.995]IDEC[+57.021]IQNGVLC[+57.021]KN[+0.984]GR.C	571	C[+57]*3, D[+16], N[+1], Q[-17]	788.362	3	2363.07	2363.04	0	12.1		Specific	295.63	281.91	82.84	1.77	323	>Fibrillin-2 N-term	1	DW070720_2.8766.8766.4	controllerType=0 controllerNumber=1 scan=8766	24.4148
08547:3	1	K.Q[-17.027]AC[+57.021]ID[+15.995]IDEC[+57.021]IQNGVLC[+57.021]KN[+0.984]GR.C	571	C[+57]*3, D[+16], N[+1], Q[-17]	788.362	3	2363.07	2363.04	0	12.3		Specific	712.24	654.17	92.35	9.45	323	>Fibrillin-2 N-term	1	DW070720_2.8784.8784.3	controllerType=0 controllerNumber=1 scan=8784	24.4579
09724:3	1	R.C[+57.021]VNTD[+15.995]GS[+203.079]FQC[+57.021]IC[+57.021]NAGFELTTDGK.N	591	C[+57]*3, D[+16], S[+203]	938.394	3	2813.17	2813.17	0	-0.4		Specific	50.15	50.15	0	1.71	323	>Fibrillin-2 N-term	1	DW070720_2.9747.9747.3	controllerType=0 controllerNumber=1 scan=9747	26.7272
09823:3	1	R.[+14.016]C[+57.021]VN[+15.995]T[+132.042]DGSFQC[+57.021]IC[+57.021]NAGFELTTDGK.N	591	.[14], C[+57]*3, N[+16], T[+132]	919.388	3	2756.15	2756.15	0	-0.2		Specific	283.03	283.03	0	5.29	323	>Fibrillin-2 N-term	1	DW070720_2.9828.9828.3	controllerType=0 controllerNumber=1 scan=9828	26.9203
11476:3	1	R.C[+57.021][-17.027]VNTDGS[+162.053]FQC[+57.021]IC[+57.021]NAGFELTTDGK.N	591	C[-17][+57]*3, S[+162]	913.708	3	2739.11	2739.12	0	-4.8		Specific	384.48	384.48	2.4	5.31	323	>Fibrillin-2 N-term	1	DW070720_2.11225.11225.3	controllerType=0 controllerNumber=1 scan=11225	30.2303
09712:3	1	R.C[+57.021]VN[+15.995]TD[+15.995]GS[+203.079]FQC[+57.021]IC[+57.021]NAGFELTTDGK.N	591	C[+57]*3, D[+16], N[+16], S[+203]	943.728	3	2829.17	2829.16	0	1.9		Specific	1.76	1.76	1.76	1.68	323	>Fibrillin-2 N-term	1	DW070720_2.9737.9737.3	controllerType=0 controllerNumber=1 scan=9737	26.7035
10153:3	1	R.C[+57.021]VN[+0.984]T[+162.053]D[+15.995]GSFQC[+57.021]IC[+57.021]NAGFELTTDGK.N	591	C[+57]*3, D[+16], N[+1], T[+162]	925.047	3	2773.13	2773.13	0	-0.2		Specific	288.5	288.5	0	5.29	323	>Fibrillin-2 N-term	1	DW070720_2.10099.10099.3	controllerType=0 controllerNumber=1 scan=10099	27.5587
11465:3	1	R.C[+57.021][-17.027]VN[+15.995]TDGS[+162.053]FQC[+57.021]IC[+57.021]NAGFELTTDGK.N	591	C[-17][+57]*3, N[+16], S[+162]	919.044	3	2755.12	2755.12	0	0.1		Specific	328.54	328.54	2.4	5.77	323	>Fibrillin-2 N-term	1	DW070720_2.11216.11216.3	controllerType=0 controllerNumber=1 scan=11216	30.2087
11400:3	1	R.C[+57.021][-17.027]VN[+15.995]TDGS[+162.053]FQC[+57.021]IC[+57.021]NAGFELTTDGK.N	591	C[-17][+57]*3, N[+16], S[+162]	919.043	3	2755.11	2755.12	0	-0.9		Specific	502.45	502.45	2.4	7.48	323	>Fibrillin-2 N-term	1	DW070720_2.11161.11161.3	controllerType=0 controllerNumber=1 scan=11161	30.0779
11413:2	1	R.C[+57.021][-17.027]VN[+15.995]TDGS[+162.053]FQC[+57.021]IC[+57.021]NAGFELTTDGK.N	591	C[-17][+57]*3, N[+16], S[+162]	1378.06	2	2755.12	2755.12	0	0.4		Specific	747.99	747.99	2.4	11.61	323	>Fibrillin-2 N-term	1	DW070720_2.11171.11171.2	controllerType=0 controllerNumber=1 scan=11171	30.1018
08542:6	1	R.C[+57.021]VNTDGSFQC[+57.021]IC[+57.021]NAGFELTT[+264.085]DGKNC[+57.021]VDHDEC[+57.021][+14.016]TTTNMC[+57.021]LNGMC[+57.021]INEDGSFK.C	591	C[+14][+57]*7, T[+264]	1013.24	6	6074.41	6075.41	-1	0		Specific	188.88	188.88	0	1.73	323	>Fibrillin-2 N-term	1	DW070720_2.8779.8779.6	controllerType=0 controllerNumber=1 scan=8779	24.4451
11412:3	1	R.C[+57.021][-17.027]VNTDGS[+162.053]FQC[+57.021]IC[+57.021]NAGFELTTDGK.N	591	C[-17][+57]*3, S[+162]	913.712	3	2739.12	2739.12	0	-0.1		Specific	766.9	766.9	2.4	12.61	323	>Fibrillin-2 N-term	1	DW070720_2.11170.11170.3	controllerType=0 controllerNumber=1 scan=11170	30.0996
11402:2	1	R.C[+57.021][-17.027]VNTDGS[+162.053]FQC[+57.021]IC[+57.021]NAGFELTTDGK.N	591	C[-17][+57]*3, S[+162]	1370.06	2	2739.12	2739.12	0	-0.9		Specific	826.06	826.06	2.4	13.61	323	>Fibrillin-2 N-term	1	DW070720_2.11163.11163.2	controllerType=0 controllerNumber=1 scan=11163	30.0823
08639:3	1	K.NC[+57.021]VDHDEC[+57.021]TTTNMC[+57.021]LN[+0.984]GMC[+57.021]INEDGSFK.C	614	C[+57]*4, N[+1]	1075.08	3	3223.23	3223.22	0	2.5		Specific	83.96	83.96	79.47	1.69	323	>Fibrillin-2 N-term	1	DW070720_2.8863.8863.3	controllerType=0 controllerNumber=1 scan=8863	24.6445
08442:3	1	K.NC[+57.021]VDHDEC[+57.021]TTTN[+0.984]MC[+57.021]LNGMC[+57.021]INEDGSFK.C	614	C[+57]*4, N[+1]	1075.08	3	3223.23	3223.22	0	3.1		Specific	540.67	540.67	7.76	6.44	323	>Fibrillin-2 N-term	1	DW070720_2.8702.8702.3	controllerType=0 controllerNumber=1 scan=8702	24.2657
06716:3	1	K.C[+57.021]IC[+57.021]KPGFVLAPNGR.Y	641	C[+57]*2	530.273	3	1588.81	1588.81	0	-1.8		Specific	335.71	335.71	335.71	4.27	323	>Fibrillin-2 N-term	1	DW070720_2.7290.7290.3	controllerType=0 controllerNumber=1 scan=7290	20.9544
06373:2	1	K.C[+57.021]IC[+57.021]KPGFVLAPNGR.Y	641	C[+57]*2	794.905	2	1588.8	1588.81	0	-3.4		Specific	417.43	417.43	417.43	5.08	323	>Fibrillin-2 N-term	1	DW070720_2.7015.7015.2	controllerType=0 controllerNumber=1 scan=7015	20.3094
06467:3	1	K.C[+57.021]IC[+57.021]KPGFVLAPNGR.Y	641	C[+57]*2	530.274	3	1588.81	1588.81	0	-1.6		Specific	485.44	485.44	485.44	7.58	323	>Fibrillin-2 N-term	1	DW070720_2.7088.7088.3	controllerType=0 controllerNumber=1 scan=7088	20.4811
06393:3	1	K.C[+57.021]IC[+57.021]KPGFVLAPNGR.Y	641	C[+57]*2	530.273	3	1588.81	1588.81	0	-2.1		Specific	519.31	519.31	519.31	7.55	323	>Fibrillin-2 N-term	1	DW070720_2.7033.7033.3	controllerType=0 controllerNumber=1 scan=7033	20.3522
06329:3	1	K.C[+57.021]IC[+57.021]KPGFVLAPNGR.Y	641	C[+57]*2	530.273	3	1588.81	1588.81	0	-2.3		Specific	590.26	590.26	590.26	8.67	323	>Fibrillin-2 N-term	1	DW070720_2.6980.6980.3	controllerType=0 controllerNumber=1 scan=6980	20.2273
09352:2	1	K.C[+57.021][-17.027]IC[+57.021]KPGFVLAPNGR.Y	641	C[-17][+57]*2	786.394	2	1571.78	1571.78	0	-0.5		Specific	119.95	119.95	119.95	1.71	323	>Fibrillin-2 N-term	1	DW070720_2.9444.9444.2	controllerType=0 controllerNumber=1 scan=9444	26.0127
09222:2	1	K.C[+57.021][-17.027]IC[+57.021]KPGFVLAPNGR.Y	641	C[-17][+57]*2	786.396	2	1571.78	1571.78	0	1.8		Specific	211.48	211.48	211.48	1.68	323	>Fibrillin-2 N-term	1	DW070720_2.9338.9338.2	controllerType=0 controllerNumber=1 scan=9338	25.7616
09049:3	1	K.C[+57.021][-17.027]IC[+57.021]KPGFVLAPNGR.Y	641	C[-17][+57]*2	524.598	3	1571.78	1571.78	0	-0.7		Specific	219.23	219.23	219.23	3.13	323	>Fibrillin-2 N-term	1	DW070720_2.9196.9196.3	controllerType=0 controllerNumber=1 scan=9196	25.4296
07046:3	1	K.C[+57.021]IC[+57.021]KPGFVLAPN[+0.984]GR.Y	641	C[+57]*2, N[+1]	530.602	3	1589.79	1589.79	0	-1.5		Specific	365.89	365.89	365.89	7.19	323	>Fibrillin-2 N-term	1	DW070720_2.7562.7562.3	controllerType=0 controllerNumber=1 scan=7562	21.5926
09145:2	1	K.C[+57.021][-17.027]IC[+57.021]KPGFVLAPNGR.Y	641	C[-17][+57]*2	786.393	2	1571.78	1571.78	0	-2		Specific	395.55	395.55	395.55	4.16	323	>Fibrillin-2 N-term	1	DW070720_2.9278.9278.2	controllerType=0 controllerNumber=1 scan=9278	25.622
06717:3	1	K.C[+57.021]IC[+57.021]KPGFVLAPN[+0.984]GR.Y	641	C[+57]*2, N[+1]	530.602	3	1589.79	1589.79	0	-1		Specific	438.31	438.31	438.31	7.37	323	>Fibrillin-2 N-term	1	DW070720_2.7290.7290.3	controllerType=0 controllerNumber=1 scan=7290	20.9544
06838:3	1	K.C[+57.021]IC[+57.021]KPGFVLAPN[+0.984]GR.Y	641	C[+57]*2, N[+1]	530.601	3	1589.79	1589.79	0	-1.7		Specific	465.95	465.95	465.95	7.53	323	>Fibrillin-2 N-term	1	DW070720_2.7399.7399.3	controllerType=0 controllerNumber=1 scan=7399	21.21
06780:3	1	K.C[+57.021]IC[+57.021]KPGFVLAPN[+0.984]GR.Y	641	C[+57]*2, N[+1]	530.602	3	1589.79	1589.79	0	-1.1		Specific	494.36	494.36	494.36	7.58	323	>Fibrillin-2 N-term	1	DW070720_2.7344.7344.3	controllerType=0 controllerNumber=1 scan=7344	21.0809
06972:3	1	K.C[+57.021]IC[+57.021]KPGFVLAPN[+0.984]GR.Y	641	C[+57]*2, N[+1]	530.602	3	1589.79	1589.79	0	-0.4		Specific	504.75	504.75	504.75	7.58	323	>Fibrillin-2 N-term	1	DW070720_2.7506.7506.3	controllerType=0 controllerNumber=1 scan=7506	21.4614
09013:2	1	K.C[+57.021][-17.027]IC[+57.021]KPGFVLAPNGR.Y	641	C[-17][+57]*2	786.394	2	1571.78	1571.78	0	-0.4		Specific	602.46	599.29	599.29	8.77	323	>Fibrillin-2 N-term	1	DW070720_2.9169.9169.2	controllerType=0 controllerNumber=1 scan=9169	25.3672
06899:3	1	K.C[+57.021]IC[+57.021]KPGFVLAPN[+0.984]GR.Y	641	C[+57]*2, N[+1]	530.602	3	1589.79	1589.79	0	-1.2		Specific	621	621	621	9.71	323	>Fibrillin-2 N-term	1	DW070720_2.7451.7451.3	controllerType=0 controllerNumber=1 scan=7451	21.3318
09080:2	1	K.C[+57.021][-17.027]IC[+57.021]KPGFVLAPNGR.Y	641	C[-17][+57]*2	786.394	2	1571.78	1571.78	0	-1.4		Specific	679.89	622.32	622.32	8.45	323	>Fibrillin-2 N-term	1	DW070720_2.9222.9222.2	controllerType=0 controllerNumber=1 scan=9222	25.492
09527:3	1	K.C[+57.021][-17.027]IC[+57.021]KPGFVLAPN[+0.984]GR.Y	641	C[-17][+57]*2, N[+1]	524.927	3	1572.76	1572.77	0	-0.8		Specific	129.88	129.88	129.88	2.27	323	>Fibrillin-2 N-term	1	DW070720_2.9589.9589.3	controllerType=0 controllerNumber=1 scan=9589	26.3553
09422:2	1	K.C[+57.021][-17.027]IC[+57.021]KPGFVLAPN[+0.984]GR.Y	641	C[-17][+57]*2, N[+1]	786.886	2	1572.76	1572.77	0	-0.7		Specific	403.68	403.68	403.68	5.11	323	>Fibrillin-2 N-term	1	DW070720_2.9500.9500.2	controllerType=0 controllerNumber=1 scan=9500	26.1452
09353:2	1	K.C[+57.021][-17.027]IC[+57.021]KPGFVLAPN[+0.984]GR.Y	641	C[-17][+57]*2, N[+1]	786.888	2	1572.77	1572.77	0	1.2		Specific	406.76	406.76	406.76	4.03	323	>Fibrillin-2 N-term	1	DW070720_2.9444.9444.2	controllerType=0 controllerNumber=1 scan=9444	26.0127
09647:2	1	K.C[+57.021][-17.027]IC[+57.021]KPGFVLAPN[+0.984]GR.Y	641	C[-17][+57]*2, N[+1]	786.886	2	1572.77	1572.77	0	-0.7		Specific	459.81	417.64	417.64	4.84	323	>Fibrillin-2 N-term	1	DW070720_2.9685.9685.2	controllerType=0 controllerNumber=1 scan=9685	26.5823
09509:2	1	K.C[+57.021][-17.027]IC[+57.021]KPGFVLAPN[+0.984]GR.Y	641	C[-17][+57]*2, N[+1]	786.886	2	1572.76	1572.77	0	-1.1		Specific	627.4	596.01	596.01	8.77	323	>Fibrillin-2 N-term	1	DW070720_2.9576.9576.2	controllerType=0 controllerNumber=1 scan=9576	26.3245
09580:2	1	K.C[+57.021][-17.027]IC[+57.021]KPGFVLAPN[+0.984]GR.Y	641	C[-17][+57]*2, N[+1]	786.886	2	1572.76	1572.77	0	-0.8		Specific	647.04	608.17	608.17	8.77	323	>Fibrillin-2 N-term	1	DW070720_2.9629.9629.2	controllerType=0 controllerNumber=1 scan=9629	26.45
06955:2	1	K.PGFVLAPNGR.Y	645		514.287	2	1027.57	1027.57	0	-1.9		Specific	365.15	365.15	365.15	4.97	323	>Fibrillin-2 N-term	1	DW070720_2.7493.7493.2	controllerType=0 controllerNumber=1 scan=7493	21.4289
06718:2	1	K.PGFVLAPNGR.Y	645		514.287	2	1027.57	1027.57	0	-2.4		Specific	509.23	509.23	509.23	6.94	323	>Fibrillin-2 N-term	1	DW070720_2.7291.7291.2	controllerType=0 controllerNumber=1 scan=7291	20.9565
06777:2	1	K.PGFVLAPNGR.Y	645		514.287	2	1027.57	1027.57	0	-1.3		Specific	526.11	526.11	526.11	7.23	323	>Fibrillin-2 N-term	1	DW070720_2.7341.7341.2	controllerType=0 controllerNumber=1 scan=7341	21.0744
07232:2	1	K.PGFVLAPN[+0.984]GR.Y	645	N[+1]	514.779	2	1028.55	1028.55	0	-1.1		Specific	396.9	396.9	396.9	5.26	323	>Fibrillin-2 N-term	1	DW070720_2.7721.7721.2	controllerType=0 controllerNumber=1 scan=7721	21.9625
07280:2	1	K.PGFVLAPN[+0.984]GR.Y	645	N[+1]	514.779	2	1028.55	1028.55	0	-1		Specific	466.1	466.1	466.1	6.95	323	>Fibrillin-2 N-term	1	DW070720_2.7757.7757.2	controllerType=0 controllerNumber=1 scan=7757	22.0468
07613:2	1	K.PGFVLAPN[+0.984]GR.Y	645	N[+1]	514.779	2	1028.55	1028.55	0	-0.9		Specific	497.35	497.35	497.35	6.97	323	>Fibrillin-2 N-term	1	DW070720_2.8041.8041.2	controllerType=0 controllerNumber=1 scan=8041	22.7126
07518:2	1	K.PGFVLAPN[+0.984]GR.Y	645	N[+1]	514.779	2	1028.55	1028.55	0	-2.4		Specific	536.14	536.14	536.14	7.2	323	>Fibrillin-2 N-term	1	DW070720_2.7963.7963.2	controllerType=0 controllerNumber=1 scan=7963	22.5303
07385:2	1	K.PGFVLAPN[+0.984]GR.Y	645	N[+1]	514.778	2	1028.55	1028.55	0	-3.1		Specific	537.15	537.15	537.15	7.2	323	>Fibrillin-2 N-term	1	DW070720_2.7849.7849.2	controllerType=0 controllerNumber=1 scan=7849	22.2633
07445:2	1	K.PGFVLAPN[+0.984]GR.Y	645	N[+1]	514.779	2	1028.55	1028.55	0	-1.3		Specific	586.95	586.95	586.95	8.09	323	>Fibrillin-2 N-term	1	DW070720_2.7902.7902.2	controllerType=0 controllerNumber=1 scan=7902	22.3878
06319:4	1	R.YC[+57.021]TDVDEC[+57.021]QT[+203.079]PGIC[+57.021]M[+15.995]NGHC[+57.021]INSEGSFR.C	655	C[+57]*4, M[+16], T[+203]	857.336	4	3426.32	3426.34	0	-6.6		Specific	184.85	184.85	9.6	1.68	323	>Fibrillin-2 N-term	1	DW070720_2.6972.6972.4	controllerType=0 controllerNumber=1 scan=6972	20.208
06179:4	1	R.YC[+57.021]TDVDEC[+57.021]QT[+203.079]PGIC[+57.021]M[+15.995]NGHC[+57.021]INSEGSFR.C	655	C[+57]*4, M[+16], T[+203]	857.34	4	3426.34	3426.34	0	-1.7		Specific	262.31	262.31	9.6	2.76	323	>Fibrillin-2 N-term	1	DW070720_2.6859.6859.4	controllerType=0 controllerNumber=1 scan=6859	19.9436
06115:4	1	R.YC[+57.021]TDVDEC[+57.021]QT[+203.079]PGIC[+57.021]M[+15.995]NGHC[+57.021]INSEGSFR.C	655	C[+57]*4, M[+16], T[+203]	857.34	4	3426.34	3426.34	0	-1.7		Specific	321.99	321.99	9.6	3.03	323	>Fibrillin-2 N-term	1	DW070720_2.6803.6803.4	controllerType=0 controllerNumber=1 scan=6803	19.8131
08298:3	1	R.YC[+57.021]TDVDEC[+57.021]QTPGIC[+57.021]MN[+0.984]GHC[+57.021]INSEGS[+162.053]FR.C	655	C[+57]*4, N[+1], S[+162]	1124.11	3	3370.3	3370.31	0	-0.7		Specific	378.06	378.06	10.7	6.61	323	>Fibrillin-2 N-term	1	DW070720_2.8593.8593.3	controllerType=0 controllerNumber=1 scan=8593	24.0089
06551:4	1	R.YC[+57.021]TDVDEC[+57.021]QT[+203.079]PGIC[+57.021]M[+15.995]N[+0.984]GHC[+57.021]INSEGSFR.C	655	C[+57]*4, M[+16], N[+1], T[+203]	857.586	4	3427.32	3427.33	0	-2		Specific	97.91	97.91	9.6	1.68	323	>Fibrillin-2 N-term	1	DW070720_2.7155.7155.4	controllerType=0 controllerNumber=1 scan=7155	20.6379
06750:4	1	R.YC[+57.021]TDVDEC[+57.021]QT[+203.079]PGIC[+57.021]M[+15.995]N[+0.984]GHC[+57.021]INSEGSFR.C	655	C[+57]*4, M[+16], N[+1], T[+203]	857.585	4	3427.32	3427.33	0	-3.2		Specific	199.36	199.36	9.6	2.08	323	>Fibrillin-2 N-term	1	DW070720_2.7320.7320.4	controllerType=0 controllerNumber=1 scan=7320	21.0251
06320:4	1	R.YC[+57.021]TDVDEC[+57.021]QT[+203.079]PGIC[+57.021]M[+15.995]N[+0.984]GHC[+57.021]INSEGSFR.C	655	C[+57]*4, M[+16], N[+1], T[+203]	857.587	4	3427.33	3427.33	0	-0.3		Specific	201.77	201.77	9.6	2.1	323	>Fibrillin-2 N-term	1	DW070720_2.6972.6972.4	controllerType=0 controllerNumber=1 scan=6972	20.208
06384:4	1	R.YC[+57.021]TDVDEC[+57.021]QT[+203.079]PGIC[+57.021]M[+15.995]N[+0.984]GHC[+57.021]INSEGSFR.C	655	C[+57]*4, M[+16], N[+1], T[+203]	857.586	4	3427.32	3427.33	0	-1.5		Specific	315.16	315.16	9.6	2.96	323	>Fibrillin-2 N-term	1	DW070720_2.7024.7024.4	controllerType=0 controllerNumber=1 scan=7024	20.3308
06619:4	1	R.YC[+57.021]TDVDEC[+57.021]QT[+203.079]PGIC[+57.021]M[+15.995]N[+0.984]GHC[+57.021]INSEGSFR.C	655	C[+57]*4, M[+16], N[+1], T[+203]	857.586	4	3427.32	3427.33	0	-1.8		Specific	320.44	320.44	9.6	2.83	323	>Fibrillin-2 N-term	1	DW070720_2.7209.7209.4	controllerType=0 controllerNumber=1 scan=7209	20.7655
06686:4	1	R.YC[+57.021]TDVDEC[+57.021]QT[+203.079]PGIC[+57.021]M[+15.995]N[+0.984]GHC[+57.021]INSEGSFR.C	655	C[+57]*4, M[+16], N[+1], T[+203]	857.586	4	3427.32	3427.33	0	-1.6		Specific	354.48	354.48	9.6	3.48	323	>Fibrillin-2 N-term	1	DW070720_2.7264.7264.4	controllerType=0 controllerNumber=1 scan=7264	20.8942
07132:2	1	R.C[+57.021]DC[+57.021]PPGLAVGMDGR.V	682	C[+57]*2	752.818	2	1504.63	1504.63	0	-3.2		Specific	446.96	446.96	446.96	7.53	323	>Fibrillin-2 N-term	1	DW070720_2.7633.7633.2	controllerType=0 controllerNumber=1 scan=7633	21.7579
07064:2	1	R.C[+57.021]DC[+57.021]PPGLAVGMDGR.V	682	C[+57]*2	752.817	2	1504.63	1504.63	0	-4.5		Specific	476.92	476.92	476.92	4.48	323	>Fibrillin-2 N-term	1	DW070720_2.7578.7578.2	controllerType=0 controllerNumber=1 scan=7578	21.6292
05918:2	1	R.C[+57.021]DC[+57.021]PPGLAVGMD[+15.995]GR.V	682	C[+57]*2, D[+16]	760.819	2	1520.63	1520.63	0	1.7		Specific	159	159	4	1.95	323	>Fibrillin-2 N-term	1	DW070720_2.6647.6647.2	controllerType=0 controllerNumber=1 scan=6647	19.4461
09315:2	1	R.C[+57.021][-17.027]DC[+57.021]PPGLAVGMDGR.V	682	C[-17][+57]*2	744.307	2	1487.61	1487.61	0	-0.4		Specific	426.38	426.38	426.38	7.37	323	>Fibrillin-2 N-term	1	DW070720_2.9414.9414.2	controllerType=0 controllerNumber=1 scan=9414	25.9415
06121:3	1	K.GVC[+57.021]VRPFPGAVTK.S	713	C[+57]	463.254	3	1387.75	1387.75	0	-2.1		Specific	115.96	115.96	115.96	1.89	323	>Fibrillin-2 N-term	1	DW070720_2.6808.6808.3	controllerType=0 controllerNumber=1 scan=6808	19.8236
06046:3	1	K.GVC[+57.021]VRPFPGAVTK.S	713	C[+57]	463.253	3	1387.75	1387.75	0	-4		Specific	264.51	264.51	264.51	4.06	323	>Fibrillin-2 N-term	1	DW070720_2.6749.6749.3	controllerType=0 controllerNumber=1 scan=6749	19.686
05985:3	1	K.GVC[+57.021]VRPFPGAVTK.S	713	C[+57]	463.254	3	1387.75	1387.75	0	-2.1		Specific	357.49	357.49	357.49	5.84	323	>Fibrillin-2 N-term	1	DW070720_2.6698.6698.3	controllerType=0 controllerNumber=1 scan=6698	19.5659
05909:3	1	K.GVC[+57.021]VRPFPGAVTK.S	713	C[+57]	463.254	3	1387.75	1387.75	0	-2.5		Specific	378.19	363.5	363.5	7.16	323	>Fibrillin-2 N-term	1	DW070720_2.6639.6639.3	controllerType=0 controllerNumber=1 scan=6639	19.4287
05656:3	1	K.GVC[+57.021]VRPFPGAVTK.S	713	C[+57]	463.254	3	1387.75	1387.75	0	-2.5		Specific	431.44	431.44	431.44	7.33	323	>Fibrillin-2 N-term	1	DW070720_2.6422.6422.3	controllerType=0 controllerNumber=1 scan=6422	18.9189
05842:3	1	K.GVC[+57.021]VRPFPGAVTK.S	713	C[+57]	463.254	3	1387.75	1387.75	0	-2.5		Specific	463.25	377.31	377.31	7.53	323	>Fibrillin-2 N-term	1	DW070720_2.6584.6584.3	controllerType=0 controllerNumber=1 scan=6584	19.2997
05718:3	1	K.GVC[+57.021]VRPFPGAVTK.S	713	C[+57]	463.254	3	1387.75	1387.75	0	-2.3		Specific	468.34	376.95	376.95	7.53	323	>Fibrillin-2 N-term	1	DW070720_2.6474.6474.3	controllerType=0 controllerNumber=1 scan=6474	19.042
05779:3	1	K.GVC[+57.021]VRPFPGAVTK.S	713	C[+57]	463.254	3	1387.75	1387.75	0	-2.6		Specific	482.07	369.11	369.11	7.55	323	>Fibrillin-2 N-term	1	DW070720_2.6529.6529.3	controllerType=0 controllerNumber=1 scan=6529	19.1702
05753:2	1	K.GVC[+57.021]VRPFPGAVTK.S	713	C[+57]	694.378	2	1387.75	1387.75	0	-2.7		Specific	494.2	438.71	438.71	4.82	323	>Fibrillin-2 N-term	1	DW070720_2.6510.6510.2	controllerType=0 controllerNumber=1 scan=6510	19.1253
04197:2	1	R.PFPGAVTK.S	718		408.733	2	816.458	816.461	0	-3.5		Specific	131.63	131.63	131.63	1.89	323	>Fibrillin-2 N-term	1	DW070720_2.5198.5198.2	controllerType=0 controllerNumber=1 scan=5198	16.0293
04340:2	1	R.PFPGAVTK.S	718		408.734	2	816.46	816.461	0	-1.8		Specific	172.36	172.36	172.36	2.05	323	>Fibrillin-2 N-term	1	DW070720_2.5306.5306.2	controllerType=0 controllerNumber=1 scan=5306	16.2839
04263:2	1	R.PFPGAVTK.S	718		408.733	2	816.46	816.461	0	-2.4		Specific	198.36	198.36	198.36	2.4	323	>Fibrillin-2 N-term	1	DW070720_2.5251.5251.2	controllerType=0 controllerNumber=1 scan=5251	16.1544
07339:3	1	K.SEC[+57.021]C[+57.021]C[+57.021]ANPDYGFGEPC[+57.021]QPC[+57.021]PAK.N	726	C[+57]*5	868.661	3	2603.97	2603.97	0	-0.7		Specific	203.89	203.89	203.89	3.1	323	>Fibrillin-2 N-term	1	DW070720_2.7807.7807.3	controllerType=0 controllerNumber=1 scan=7807	22.1635
07269:3	1	K.SEC[+57.021]C[+57.021]C[+57.021]ANPDYGFGEPC[+57.021]QPC[+57.021]PAK.N	726	C[+57]*5	868.66	3	2603.96	2603.97	0	-2.6		Specific	396.29	396.29	396.29	7.06	323	>Fibrillin-2 N-term	1	DW070720_2.7750.7750.3	controllerType=0 controllerNumber=1 scan=7750	22.0316
07093:2	1	K.SEC[+57.021]C[+57.021]C[+57.021]ANPDYGFGEPC[+57.021]QPC[+57.021]PAK.N	726	C[+57]*5	1302.49	2	2603.97	2603.97	0	-0.1		Specific	686.87	686.87	686.87	10.61	323	>Fibrillin-2 N-term	1	DW070720_2.7603.7603.2	controllerType=0 controllerNumber=1 scan=7603	21.6873
07152:2	1	K.SEC[+57.021]C[+57.021]C[+57.021]ANPDYGFGEPC[+57.021]QPC[+57.021]PAK.N	726	C[+57]*5	1302.49	2	2603.97	2603.97	0	-1.6		Specific	697.56	697.56	697.56	10.61	323	>Fibrillin-2 N-term	1	DW070720_2.7651.7651.2	controllerType=0 controllerNumber=1 scan=7651	21.7998
07198:3	1	K.SEC[+57.021]C[+57.021]C[+57.021]ANPDYGFGEPC[+57.021]QPC[+57.021]PAK.N	726	C[+57]*5	868.661	3	2603.97	2603.97	0	-1.2		Specific	705.19	694.78	694.78	11.61	323	>Fibrillin-2 N-term	1	DW070720_2.7695.7695.3	controllerType=0 controllerNumber=1 scan=7695	21.9021
07076:3	1	K.SEC[+57.021]C[+57.021]C[+57.021]ANPDYGFGEPC[+57.021]QPC[+57.021]PAK.N	726	C[+57]*5	868.662	3	2603.97	2603.97	0	-0.5		Specific	730.32	711.35	711.35	11.61	323	>Fibrillin-2 N-term	1	DW070720_2.7589.7589.3	controllerType=0 controllerNumber=1 scan=7589	21.6549
07139:3	1	K.SEC[+57.021]C[+57.021]C[+57.021]ANPDYGFGEPC[+57.021]QPC[+57.021]PAK.N	726	C[+57]*5	868.66	3	2603.97	2603.97	0	-2.1		Specific	764.53	741.64	741.64	12.57	323	>Fibrillin-2 N-term	1	DW070720_2.7640.7640.3	controllerType=0 controllerNumber=1 scan=7640	21.774
12434:3	1	K.NSAEFHGLC[+57.021]SSGVGITVDGR.D	748	C[+57]	688.325	3	2062.96	2062.96	0	-0.3		Specific	25.65	25.65	25.65	1.83	323	>Fibrillin-2 N-term	1	DW070720_2.12121.12121.3	controllerType=0 controllerNumber=1 scan=12121	32.4544
11869:3	1	K.NSAEFHGLC[+57.021]SSGVGITVDGR.D	748	C[+57]	688.325	3	2062.96	2062.96	0	-0.8		Specific	26.09	26.09	26.09	1.83	323	>Fibrillin-2 N-term	1	DW070720_2.11571.11571.3	controllerType=0 controllerNumber=1 scan=11571	31.0403
12230:3	1	K.NSAEFHGLC[+57.021]SSGVGITVDGR.D	748	C[+57]	688.326	3	2062.96	2062.96	0	0.8		Specific	27.71	27.71	27.71	1.7	323	>Fibrillin-2 N-term	1	DW070720_2.11907.11907.3	controllerType=0 controllerNumber=1 scan=11907	31.8579
11469:3	1	K.NSAEFHGLC[+57.021]SSGVGITVDGR.D	748	C[+57]	688.326	3	2062.96	2062.96	0	0.9		Specific	38.15	38.15	38.15	1.7	323	>Fibrillin-2 N-term	1	DW070720_2.11218.11218.3	controllerType=0 controllerNumber=1 scan=11218	30.213
10759:3	1	K.NSAEFHGLC[+57.021]SSGVGITVDGR.D	748	C[+57]	688.326	3	2062.96	2062.96	0	1.7		Specific	56.32	56.32	56.32	1.68	323	>Fibrillin-2 N-term	1	DW070720_2.10614.10614.3	controllerType=0 controllerNumber=1 scan=10614	28.7786
12277:3	1	K.NSAEFHGLC[+57.021]SSGVGITVDGR.D	748	C[+57]	688.324	3	2062.96	2062.96	0	-2.4		Specific	64.96	64.96	64.96	1.92	323	>Fibrillin-2 N-term	1	DW070720_2.11949.11949.3	controllerType=0 controllerNumber=1 scan=11949	31.9662
12044:3	1	K.NSAEFHGLC[+57.021]SSGVGITVDGR.D	748	C[+57]	688.324	3	2062.96	2062.96	0	-2.4		Specific	77.93	77.93	77.93	1.97	323	>Fibrillin-2 N-term	1	DW070720_2.11728.11728.3	controllerType=0 controllerNumber=1 scan=11728	31.415
12187:3	1	K.NSAEFHGLC[+57.021]SSGVGITVDGR.D	748	C[+57]	688.323	3	2062.96	2062.96	0	-2.8		Specific	84.29	84.29	84.29	1.97	323	>Fibrillin-2 N-term	1	DW070720_2.11866.11866.3	controllerType=0 controllerNumber=1 scan=11866	31.7504
11651:3	1	K.NSAEFHGLC[+57.021]SSGVGITVDGR.D	748	C[+57]	688.325	3	2062.96	2062.96	0	0.1		Specific	89.12	89.12	89.12	1.88	323	>Fibrillin-2 N-term	1	DW070720_2.11376.11376.3	controllerType=0 controllerNumber=1 scan=11376	30.5847
12099:3	1	K.NSAEFHGLC[+57.021]SSGVGITVDGR.D	748	C[+57]	688.323	3	2062.96	2062.96	0	-2.7		Specific	102.21	102.21	102.21	1.79	323	>Fibrillin-2 N-term	1	DW070720_2.11777.11777.3	controllerType=0 controllerNumber=1 scan=11777	31.5333
12355:3	1	K.NSAEFHGLC[+57.021]SSGVGITVDGR.D	748	C[+57]	688.323	3	2062.96	2062.96	0	-2.5		Specific	114.03	114.03	114.03	2.91	323	>Fibrillin-2 N-term	1	DW070720_2.12029.12029.3	controllerType=0 controllerNumber=1 scan=12029	32.1828
11407:3	1	K.NSAEFHGLC[+57.021]SSGVGITVDGR.D	748	C[+57]	688.326	3	2062.96	2062.96	0	1.4		Specific	129.6	129.6	129.6	1.95	323	>Fibrillin-2 N-term	1	DW070720_2.11166.11166.3	controllerType=0 controllerNumber=1 scan=11166	30.0888
11103:3	1	K.NSAEFHGLC[+57.021]SSGVGITVDGR.D	748	C[+57]	688.324	3	2062.96	2062.96	0	-2.3		Specific	136.62	136.62	136.62	2.48	323	>Fibrillin-2 N-term	1	DW070720_2.10910.10910.3	controllerType=0 controllerNumber=1 scan=10910	29.4808
11040:3	1	K.NSAEFHGLC[+57.021]SSGVGITVDGR.D	748	C[+57]	688.325	3	2062.96	2062.96	0	-0.6		Specific	140.39	140.39	140.39	2.29	323	>Fibrillin-2 N-term	1	DW070720_2.10855.10855.3	controllerType=0 controllerNumber=1 scan=10855	29.35
11932:3	1	K.NSAEFHGLC[+57.021]SSGVGITVDGR.D	748	C[+57]	688.324	3	2062.96	2062.96	0	-2.3		Specific	147.22	147.22	147.22	4.51	323	>Fibrillin-2 N-term	1	DW070720_2.11624.11624.3	controllerType=0 controllerNumber=1 scan=11624	31.1663
11164:3	1	K.NSAEFHGLC[+57.021]SSGVGITVDGR.D	748	C[+57]	688.324	3	2062.96	2062.96	0	-1.7		Specific	153.47	153.47	153.47	2.76	323	>Fibrillin-2 N-term	1	DW070720_2.10964.10964.3	controllerType=0 controllerNumber=1 scan=10964	29.6094
11311:3	1	K.NSAEFHGLC[+57.021]SSGVGITVDGR.D	748	C[+57]	688.327	3	2062.97	2062.96	0	2		Specific	164.8	164.8	164.8	3.72	323	>Fibrillin-2 N-term	1	DW070720_2.11086.11086.3	controllerType=0 controllerNumber=1 scan=11086	29.8991
11231:3	1	K.NSAEFHGLC[+57.021]SSGVGITVDGR.D	748	C[+57]	688.325	3	2062.96	2062.96	0	0.1		Specific	185.06	185.06	185.06	4.78	323	>Fibrillin-2 N-term	1	DW070720_2.11018.11018.3	controllerType=0 controllerNumber=1 scan=11018	29.7379
10982:3	1	K.NSAEFHGLC[+57.021]SSGVGITVDGR.D	748	C[+57]	688.324	3	2062.96	2062.96	0	-1.9		Specific	190.68	190.68	190.68	4.75	323	>Fibrillin-2 N-term	1	DW070720_2.10804.10804.3	controllerType=0 controllerNumber=1 scan=10804	29.2279
10405:3	1	K.NSAEFHGLC[+57.021]SSGVGITVDGR.D	748	C[+57]	688.324	3	2062.96	2062.96	0	-1.4		Specific	197.86	197.86	197.86	4.78	323	>Fibrillin-2 N-term	1	DW070720_2.10314.10314.3	controllerType=0 controllerNumber=1 scan=10314	28.0678
10692:3	1	K.NSAEFHGLC[+57.021]SSGVGITVDGR.D	748	C[+57]	688.325	3	2062.96	2062.96	0	-0.5		Specific	204.02	204.02	204.02	4.78	323	>Fibrillin-2 N-term	1	DW070720_2.10562.10562.3	controllerType=0 controllerNumber=1 scan=10562	28.6542
10600:3	1	K.NSAEFHGLC[+57.021]SSGVGITVDGR.D	748	C[+57]	688.326	3	2062.96	2062.96	0	1.1		Specific	258.8	258.8	258.8	3.3	323	>Fibrillin-2 N-term	1	DW070720_2.10483.10483.3	controllerType=0 controllerNumber=1 scan=10483	28.4676
10528:3	1	K.NSAEFHGLC[+57.021]SSGVGITVDGR.D	748	C[+57]	688.326	3	2062.96	2062.96	0	1		Specific	259.64	259.64	259.64	3.05	323	>Fibrillin-2 N-term	1	DW070720_2.10425.10425.3	controllerType=0 controllerNumber=1 scan=10425	28.3301
10218:3	1	K.NSAEFHGLC[+57.021]SSGVGITVDGR.D	748	C[+57]	688.325	3	2062.96	2062.96	0	-0.1		Specific	275.12	275.12	275.12	3.87	323	>Fibrillin-2 N-term	1	DW070720_2.10155.10155.3	controllerType=0 controllerNumber=1 scan=10155	27.6904
09778:3	1	K.NSAEFHGLC[+57.021]SSGVGITVDGR.D	748	C[+57]	688.323	3	2062.96	2062.96	0	-2.5		Specific	296.23	296.23	296.23	5.58	323	>Fibrillin-2 N-term	1	DW070720_2.9788.9788.3	controllerType=0 controllerNumber=1 scan=9788	26.8247
10059:3	1	K.NSAEFHGLC[+57.021]SSGVGITVDGR.D	748	C[+57]	688.323	3	2062.96	2062.96	0	-2.7		Specific	298.76	298.76	298.76	5.58	323	>Fibrillin-2 N-term	1	DW070720_2.10019.10019.3	controllerType=0 controllerNumber=1 scan=10019	27.3704
10278:3	1	K.NSAEFHGLC[+57.021]SSGVGITVDGR.D	748	C[+57]	688.327	3	2062.97	2062.96	0	2.1		Specific	310.63	310.63	310.63	4.78	323	>Fibrillin-2 N-term	1	DW070720_2.10205.10205.3	controllerType=0 controllerNumber=1 scan=10205	27.8104
09902:3	1	K.NSAEFHGLC[+57.021]SSGVGITVDGR.D	748	C[+57]	688.325	3	2062.96	2062.96	0	-0.2		Specific	324.16	324.16	324.16	4.41	323	>Fibrillin-2 N-term	1	DW070720_2.9894.9894.3	controllerType=0 controllerNumber=1 scan=9894	27.0767
10135:3	1	K.NSAEFHGLC[+57.021]SSGVGITVDGR.D	748	C[+57]	688.326	3	2062.96	2062.96	0	1.3		Specific	325.01	325.01	325.01	4.89	323	>Fibrillin-2 N-term	1	DW070720_2.10084.10084.3	controllerType=0 controllerNumber=1 scan=10084	27.5241
09975:3	1	K.NSAEFHGLC[+57.021]SSGVGITVDGR.D	748	C[+57]	688.324	3	2062.96	2062.96	0	-1.4		Specific	325.08	325.08	325.08	4.41	323	>Fibrillin-2 N-term	1	DW070720_2.9953.9953.3	controllerType=0 controllerNumber=1 scan=9953	27.2149
09633:3	1	K.NSAEFHGLC[+57.021]SSGVGITVDGR.D	748	C[+57]	688.325	3	2062.96	2062.96	0	-0.9		Specific	345.8	345.8	345.8	5.9	323	>Fibrillin-2 N-term	1	DW070720_2.9673.9673.3	controllerType=0 controllerNumber=1 scan=9673	26.5542
09833:3	1	K.NSAEFHGLC[+57.021]SSGVGITVDGR.D	748	C[+57]	688.325	3	2062.96	2062.96	0	0.1		Specific	374.88	374.88	374.88	7.22	323	>Fibrillin-2 N-term	1	DW070720_2.9838.9838.3	controllerType=0 controllerNumber=1 scan=9838	26.9445
07725:2	1	K.NSAEFHGLC[+57.021]SSGVGITVDGR.D	748	C[+57]	1031.98	2	2062.96	2062.96	0	0.1		Specific	380.55	380.55	380.55	6.28	323	>Fibrillin-2 N-term	1	DW070720_2.8129.8129.2	controllerType=0 controllerNumber=1 scan=8129	22.9169
09569:3	1	K.NSAEFHGLC[+57.021]SSGVGITVDGR.D	748	C[+57]	688.325	3	2062.96	2062.96	0	0.1		Specific	404.1	404.1	404.1	7.4	323	>Fibrillin-2 N-term	1	DW070720_2.9620.9620.3	controllerType=0 controllerNumber=1 scan=9620	26.4286
09497:3	1	K.NSAEFHGLC[+57.021]SSGVGITVDGR.D	748	C[+57]	688.325	3	2062.96	2062.96	0	-0.5		Specific	406.23	406.23	406.23	7.4	323	>Fibrillin-2 N-term	1	DW070720_2.9565.9565.3	controllerType=0 controllerNumber=1 scan=9565	26.2987
09705:3	1	K.NSAEFHGLC[+57.021]SSGVGITVDGR.D	748	C[+57]	688.325	3	2062.96	2062.96	0	-0.8		Specific	416.96	416.96	416.96	7.4	323	>Fibrillin-2 N-term	1	DW070720_2.9732.9732.3	controllerType=0 controllerNumber=1 scan=9732	26.6926
08896:3	1	K.NSAEFHGLC[+57.021]SSGVGITVDGR.D	748	C[+57]	688.324	3	2062.96	2062.96	0	-1.9		Specific	424.05	424.05	424.05	6.05	323	>Fibrillin-2 N-term	1	DW070720_2.9069.9069.3	controllerType=0 controllerNumber=1 scan=9069	25.1323
09427:3	1	K.NSAEFHGLC[+57.021]SSGVGITVDGR.D	748	C[+57]	688.325	3	2062.96	2062.96	0	-0.3		Specific	447.39	447.39	447.39	7.59	323	>Fibrillin-2 N-term	1	DW070720_2.9504.9504.3	controllerType=0 controllerNumber=1 scan=9504	26.1538
09298:3	1	K.NSAEFHGLC[+57.021]SSGVGITVDGR.D	748	C[+57]	688.325	3	2062.96	2062.96	0	0.1		Specific	457.42	457.42	457.42	7.59	323	>Fibrillin-2 N-term	1	DW070720_2.9402.9402.3	controllerType=0 controllerNumber=1 scan=9402	25.9129
09168:3	1	K.NSAEFHGLC[+57.021]SSGVGITVDGR.D	748	C[+57]	688.324	3	2062.96	2062.96	0	-1.5		Specific	470.03	470.03	470.03	7.59	323	>Fibrillin-2 N-term	1	DW070720_2.9295.9295.3	controllerType=0 controllerNumber=1 scan=9295	25.6608
09033:3	1	K.NSAEFHGLC[+57.021]SSGVGITVDGR.D	748	C[+57]	688.325	3	2062.96	2062.96	0	-0.6		Specific	515.18	515.18	515.18	7.61	323	>Fibrillin-2 N-term	1	DW070720_2.9185.9185.3	controllerType=0 controllerNumber=1 scan=9185	25.4038
08959:3	1	K.NSAEFHGLC[+57.021]SSGVGITVDGR.D	748	C[+57]	688.324	3	2062.96	2062.96	0	-1.7		Specific	537.08	537.08	537.08	7.84	323	>Fibrillin-2 N-term	1	DW070720_2.9124.9124.3	controllerType=0 controllerNumber=1 scan=9124	25.2621
09227:3	1	K.NSAEFHGLC[+57.021]SSGVGITVDGR.D	748	C[+57]	688.325	3	2062.96	2062.96	0	-0.8		Specific	558.8	558.8	558.8	7.88	323	>Fibrillin-2 N-term	1	DW070720_2.9343.9343.3	controllerType=0 controllerNumber=1 scan=9343	25.7749
09099:3	1	K.NSAEFHGLC[+57.021]SSGVGITVDGR.D	748	C[+57]	688.324	3	2062.96	2062.96	0	-1.3		Specific	581.41	581.41	581.41	8.73	323	>Fibrillin-2 N-term	1	DW070720_2.9238.9238.3	controllerType=0 controllerNumber=1 scan=9238	25.5291
08827:3	1	K.NSAEFHGLC[+57.021]SSGVGITVDGR.D	748	C[+57]	688.325	3	2062.96	2062.96	0	-0.4		Specific	588.32	588.32	588.32	8.73	323	>Fibrillin-2 N-term	1	DW070720_2.9013.9013.3	controllerType=0 controllerNumber=1 scan=9013	24.9996
08757:3	1	K.NSAEFHGLC[+57.021]SSGVGITVDGR.D	748	C[+57]	688.325	3	2062.96	2062.96	0	-0.7		Specific	628.57	628.57	628.57	9.73	323	>Fibrillin-2 N-term	1	DW070720_2.8959.8959.3	controllerType=0 controllerNumber=1 scan=8959	24.8719
08418:3	1	K.NSAEFHGLC[+57.021]SSGVGITVDGR.D	748	C[+57]	688.325	3	2062.96	2062.96	0	-0.7		Specific	676.11	676.11	676.11	10.73	323	>Fibrillin-2 N-term	1	DW070720_2.8683.8683.3	controllerType=0 controllerNumber=1 scan=8683	24.2227
08631:3	1	K.NSAEFHGLC[+57.021]SSGVGITVDGR.D	748	C[+57]	688.323	3	2062.96	2062.96	0	-2.5		Specific	680.5	680.5	680.5	10.7	323	>Fibrillin-2 N-term	1	DW070720_2.8855.8855.3	controllerType=0 controllerNumber=1 scan=8855	24.6252
08687:3	1	K.NSAEFHGLC[+57.021]SSGVGITVDGR.D	748	C[+57]	688.325	3	2062.96	2062.96	0	-0.6		Specific	683.02	683.02	683.02	10.73	323	>Fibrillin-2 N-term	1	DW070720_2.8903.8903.3	controllerType=0 controllerNumber=1 scan=8903	24.7399
08205:3	1	K.NSAEFHGLC[+57.021]SSGVGITVDGR.D	748	C[+57]	688.325	3	2062.96	2062.96	0	-0.3		Specific	702.77	702.77	702.77	11.73	323	>Fibrillin-2 N-term	1	DW070720_2.8520.8520.3	controllerType=0 controllerNumber=1 scan=8520	23.838
08346:3	1	K.NSAEFHGLC[+57.021]SSGVGITVDGR.D	748	C[+57]	688.325	3	2062.96	2062.96	0	-0.4		Specific	711.36	711.36	711.36	11.73	323	>Fibrillin-2 N-term	1	DW070720_2.8629.8629.3	controllerType=0 controllerNumber=1 scan=8629	24.0958
08561:3	1	K.NSAEFHGLC[+57.021]SSGVGITVDGR.D	748	C[+57]	688.325	3	2062.96	2062.96	0	-0.7		Specific	715.74	715.74	715.74	11.73	323	>Fibrillin-2 N-term	1	DW070720_2.8795.8795.3	controllerType=0 controllerNumber=1 scan=8795	24.4839
08001:3	1	K.NSAEFHGLC[+57.021]SSGVGITVDGR.D	748	C[+57]	688.324	3	2062.96	2062.96	0	-1.2		Specific	718.95	718.95	718.95	11.73	323	>Fibrillin-2 N-term	1	DW070720_2.8353.8353.3	controllerType=0 controllerNumber=1 scan=8353	23.4448
08488:3	1	K.NSAEFHGLC[+57.021]SSGVGITVDGR.D	748	C[+57]	688.325	3	2062.96	2062.96	0	-0.4		Specific	721.47	721.47	721.47	11.73	323	>Fibrillin-2 N-term	1	DW070720_2.8740.8740.3	controllerType=0 controllerNumber=1 scan=8740	24.3547
08274:3	1	K.NSAEFHGLC[+57.021]SSGVGITVDGR.D	748	C[+57]	688.325	3	2062.96	2062.96	0	-0.7		Specific	721.95	721.95	721.95	11.73	323	>Fibrillin-2 N-term	1	DW070720_2.8574.8574.3	controllerType=0 controllerNumber=1 scan=8574	23.9656
08139:3	1	K.NSAEFHGLC[+57.021]SSGVGITVDGR.D	748	C[+57]	688.325	3	2062.96	2062.96	0	-0.8		Specific	740.86	740.86	740.86	11.73	323	>Fibrillin-2 N-term	1	DW070720_2.8465.8465.3	controllerType=0 controllerNumber=1 scan=8465	23.7085
08070:3	1	K.NSAEFHGLC[+57.021]SSGVGITVDGR.D	748	C[+57]	688.324	3	2062.96	2062.96	0	-1.6		Specific	762.88	762.88	762.88	12.73	323	>Fibrillin-2 N-term	1	DW070720_2.8410.8410.3	controllerType=0 controllerNumber=1 scan=8410	23.5788
07594:3	1	K.NSAEFHGLC[+57.021]SSGVGITVDGR.D	748	C[+57]	688.324	3	2062.96	2062.96	0	-2		Specific	785.92	785.92	785.92	12.7	323	>Fibrillin-2 N-term	1	DW070720_2.8027.8027.3	controllerType=0 controllerNumber=1 scan=8027	22.6803
07798:3	1	K.NSAEFHGLC[+57.021]SSGVGITVDGR.D	748	C[+57]	688.325	3	2062.96	2062.96	0	-0.2		Specific	796.96	796.96	796.96	12.73	323	>Fibrillin-2 N-term	1	DW070720_2.8189.8189.3	controllerType=0 controllerNumber=1 scan=8189	23.0582
07659:3	1	K.NSAEFHGLC[+57.021]SSGVGITVDGR.D	748	C[+57]	688.324	3	2062.96	2062.96	0	-2.1		Specific	804.81	804.81	804.81	13.7	323	>Fibrillin-2 N-term	1	DW070720_2.8078.8078.3	controllerType=0 controllerNumber=1 scan=8078	22.7996
07935:3	1	K.NSAEFHGLC[+57.021]SSGVGITVDGR.D	748	C[+57]	688.325	3	2062.96	2062.96	0	-0.8		Specific	811.96	811.96	811.96	13.73	323	>Fibrillin-2 N-term	1	DW070720_2.8298.8298.3	controllerType=0 controllerNumber=1 scan=8298	23.3147
07867:3	1	K.NSAEFHGLC[+57.021]SSGVGITVDGR.D	748	C[+57]	688.324	3	2062.96	2062.96	0	-1		Specific	823.7	823.7	823.7	13.73	323	>Fibrillin-2 N-term	1	DW070720_2.8243.8243.3	controllerType=0 controllerNumber=1 scan=8243	23.1857
07728:3	1	K.NSAEFHGLC[+57.021]SSGVGITVDGR.D	748	C[+57]	688.324	3	2062.96	2062.96	0	-1.2		Specific	853.64	853.64	853.64	14.73	323	>Fibrillin-2 N-term	1	DW070720_2.8133.8133.3	controllerType=0 controllerNumber=1 scan=8133	22.9275
07642:2	1	K.NSAEFHGLC[+57.021]SSGVGITVDGR.D	748	C[+57]	1031.98	2	2062.96	2062.96	0	-1.5		Specific	938.05	920.77	920.77	14.8	323	>Fibrillin-2 N-term	1	DW070720_2.8063.8063.2	controllerType=0 controllerNumber=1 scan=8063	22.7628
12317:3	1	K.N[+0.984]SAEFHGLC[+57.021]SSGVGITVDGR.D	748	C[+57], N[+1]	688.659	3	2063.96	2063.95	0	8.1		Specific	63.2	63.2	63.2	1.67	323	>Fibrillin-2 N-term	1	DW070720_2.11988.11988.3	controllerType=0 controllerNumber=1 scan=11988	32.0702
12143:3	1	K.N[+0.984]SAEFHGLC[+57.021]SSGVGITVDGR.D	748	C[+57], N[+1]	688.658	3	2063.96	2063.95	0	6.7		Specific	76.41	76.41	76.41	1.67	323	>Fibrillin-2 N-term	1	DW070720_2.11822.11822.3	controllerType=0 controllerNumber=1 scan=11822	31.6434
10423:3	1	R.DINEC[+57.021]ALDPDIC[+57.021]ANGIC[+57.021]ENLR.G	768	C[+57]*3	821.361	3	2462.07	2462.07	0	-2.8		Specific	126.08	126.08	126.08	2.04	323	>Fibrillin-2 N-term	1	DW070720_2.10328.10328.3	controllerType=0 controllerNumber=1 scan=10328	28.1002
10104:2	1	R.DINEC[+57.021]ALDPDIC[+57.021]ANGIC[+57.021]ENLR.G	768	C[+57]*3	1231.54	2	2462.07	2462.07	0	-2.1		Specific	418.07	418.07	418.07	7.24	323	>Fibrillin-2 N-term	1	DW070720_2.10059.10059.2	controllerType=0 controllerNumber=1 scan=10059	27.4654
09906:2	1	R.DINEC[+57.021]ALDPDIC[+57.021]ANGIC[+57.021]ENLR.G	768	C[+57]*3	1231.54	2	2462.07	2462.07	0	-1.3		Specific	571.51	571.51	571.51	8.61	323	>Fibrillin-2 N-term	1	DW070720_2.9897.9897.2	controllerType=0 controllerNumber=1 scan=9897	27.0833
10094:3	1	R.DINEC[+57.021]ALDPDIC[+57.021]ANGIC[+57.021]ENLR.G	768	C[+57]*3	821.358	3	2462.06	2462.07	0	-5.8		Specific	578.77	578.77	578.77	6.83	323	>Fibrillin-2 N-term	1	DW070720_2.10049.10049.3	controllerType=0 controllerNumber=1 scan=10049	27.4417
09890:3	1	R.DINEC[+57.021]ALDPDIC[+57.021]ANGIC[+57.021]ENLR.G	768	C[+57]*3	821.363	3	2462.07	2462.07	0	-0.5		Specific	601.03	601.03	601.03	9.61	323	>Fibrillin-2 N-term	1	DW070720_2.9884.9884.3	controllerType=0 controllerNumber=1 scan=9884	27.053
09969:2	1	R.DINEC[+57.021]ALDPDIC[+57.021]ANGIC[+57.021]ENLR.G	768	C[+57]*3	1231.54	2	2462.07	2462.07	0	-0.4		Specific	682.5	680.62	680.62	10.61	323	>Fibrillin-2 N-term	1	DW070720_2.9948.9948.2	controllerType=0 controllerNumber=1 scan=9948	27.204
10026:3	1	R.DINEC[+57.021]ALDPDIC[+57.021]ANGIC[+57.021]ENLR.G	768	C[+57]*3	821.358	3	2462.06	2462.07	0	-5.8		Specific	693.62	667.49	667.49	8.83	323	>Fibrillin-2 N-term	1	DW070720_2.9993.9993.3	controllerType=0 controllerNumber=1 scan=9993	27.3094
09956:3	1	R.DINEC[+57.021]ALDPDIC[+57.021]ANGIC[+57.021]ENLR.G	768	C[+57]*3	821.363	3	2462.07	2462.07	0	-0.5		Specific	711.37	697.69	697.69	11.61	323	>Fibrillin-2 N-term	1	DW070720_2.9937.9937.3	controllerType=0 controllerNumber=1 scan=9937	27.1781
10349:3	1	R.DINEC[+57.021]ALDPDIC[+57.021]AN[+0.984]GIC[+57.021]ENLR.G	768	C[+57]*3, N[+1]	821.691	3	2463.06	2463.06	0	0.2		Specific	342.98	342.98	120.4	5.77	323	>Fibrillin-2 N-term	1	DW070720_2.10264.10264.3	controllerType=0 controllerNumber=1 scan=10264	27.9488
10105:2	1	R.DINEC[+57.021]ALDPDIC[+57.021]AN[+0.984]GIC[+57.021]ENLR.G	768	C[+57]*3, N[+1]	1232.03	2	2463.06	2463.06	0	0.8		Specific	469.14	469.14	69.65	6.64	323	>Fibrillin-2 N-term	1	DW070720_2.10059.10059.2	controllerType=0 controllerNumber=1 scan=10059	27.4654
10271:3	1	R.DINEC[+57.021]ALDPDIC[+57.021]AN[+0.984]GIC[+57.021]ENLR.G	768	C[+57]*3, N[+1]	821.691	3	2463.06	2463.06	0	-0.2		Specific	495.88	495.88	174.24	7.48	323	>Fibrillin-2 N-term	1	DW070720_2.10201.10201.3	controllerType=0 controllerNumber=1 scan=10201	27.8017
10168:2	1	R.DINEC[+57.021]ALDPDIC[+57.021]AN[+0.984]GIC[+57.021]ENLR.G	768	C[+57]*3, N[+1]	1232.03	2	2463.05	2463.06	0	-1.9		Specific	560.91	560.91	121.14	8.57	323	>Fibrillin-2 N-term	1	DW070720_2.10113.10113.2	controllerType=0 controllerNumber=1 scan=10113	27.593
10220:3	1	R.DINEC[+57.021]ALDPDIC[+57.021]AN[+0.984]GIC[+57.021]ENLR.G	768	C[+57]*3, N[+1]	821.69	3	2463.06	2463.06	0	-0.8		Specific	611.9	611.9	172.48	9.61	323	>Fibrillin-2 N-term	1	DW070720_2.10157.10157.3	controllerType=0 controllerNumber=1 scan=10157	27.6972
10095:3	1	R.DINEC[+57.021]ALDPDIC[+57.021]AN[+0.984]GIC[+57.021]ENLR.G	768	C[+57]*3, N[+1]	821.692	3	2463.06	2463.06	0	0.8		Specific	633.29	633.29	173.11	8.78	323	>Fibrillin-2 N-term	1	DW070720_2.10049.10049.3	controllerType=0 controllerNumber=1 scan=10049	27.4417
10042:2	1	R.DINEC[+57.021]ALDPDIC[+57.021]AN[+0.984]GIC[+57.021]ENLR.G	768	C[+57]*3, N[+1]	1232.03	2	2463.06	2463.06	0	0		Specific	653.94	638.73	144.04	10.61	323	>Fibrillin-2 N-term	1	DW070720_2.10005.10005.2	controllerType=0 controllerNumber=1 scan=10005	27.3375
10164:3	1	R.DINEC[+57.021]ALDPDIC[+57.021]AN[+0.984]GIC[+57.021]ENLR.G	768	C[+57]*3, N[+1]	821.691	3	2463.06	2463.06	0	-0.4		Specific	674.62	650.52	177.68	10.61	323	>Fibrillin-2 N-term	1	DW070720_2.10109.10109.3	controllerType=0 controllerNumber=1 scan=10109	27.5824
10027:3	1	R.DINEC[+57.021]ALDPDIC[+57.021]AN[+0.984]GIC[+57.021]ENLR.G	768	C[+57]*3, N[+1]	821.692	3	2463.06	2463.06	0	0.8		Specific	756.05	743.81	175.62	11.78	323	>Fibrillin-2 N-term	1	DW070720_2.9993.9993.3	controllerType=0 controllerNumber=1 scan=9993	27.3094
03402:3	1	R.C[+57.021]NC[+57.021]NSGYEPDASGR.N	793	C[+57]*2	529.535	3	1586.59	1586.6	0	-3		Specific	110.74	110.74	110.74	2.1	323	>Fibrillin-2 N-term	1	DW070720_2.4503.4503.3	controllerType=0 controllerNumber=1 scan=4503	14.3711
03998:2	1	R.C[+57.021]NC[+57.021]NSGYEPDASGR.N	793	C[+57]*2	793.799	2	1586.59	1586.6	0	-3		Specific	121.26	121.26	121.26	2.65	323	>Fibrillin-2 N-term	1	DW070720_2.5030.5030.2	controllerType=0 controllerNumber=1 scan=5030	15.6289
03461:3	1	R.C[+57.021]NC[+57.021]NSGYEPDASGR.N	793	C[+57]*2	529.535	3	1586.59	1586.6	0	-3		Specific	216.64	216.64	216.64	2.65	323	>Fibrillin-2 N-term	1	DW070720_2.4554.4554.3	controllerType=0 controllerNumber=1 scan=4554	14.4926
03702:2	1	R.C[+57.021]NC[+57.021]NSGYEPDASGR.N	793	C[+57]*2	793.799	2	1586.59	1586.6	0	-2.6		Specific	307.83	307.83	307.83	5.55	323	>Fibrillin-2 N-term	1	DW070720_2.4756.4756.2	controllerType=0 controllerNumber=1 scan=4756	14.9713
03755:2	1	R.C[+57.021]NC[+57.021]NSGYEPDASGR.N	793	C[+57]*2	793.8	2	1586.59	1586.6	0	-2		Specific	371.59	371.59	371.59	7.16	323	>Fibrillin-2 N-term	1	DW070720_2.4801.4801.2	controllerType=0 controllerNumber=1 scan=4801	15.0781
03356:2	1	R.C[+57.021]NC[+57.021]NSGYEPDASGR.N	793	C[+57]*2	793.799	2	1586.59	1586.6	0	-2.9		Specific	384.2	384.2	384.2	7.16	323	>Fibrillin-2 N-term	1	DW070720_2.4461.4461.2	controllerType=0 controllerNumber=1 scan=4461	14.2727
03637:2	1	R.C[+57.021]NC[+57.021]NSGYEPDASGR.N	793	C[+57]*2	793.8	2	1586.59	1586.6	0	-2		Specific	463.72	463.72	463.72	7.53	323	>Fibrillin-2 N-term	1	DW070720_2.4701.4701.2	controllerType=0 controllerNumber=1 scan=4701	14.8418
05762:2	1	R.C[+57.021]NC[+57.021]NSGYEPDASGR.N	793	C[+57]*2	793.8	2	1586.59	1586.6	0	-2.1		Specific	532.54	532.54	532.54	7.81	323	>Fibrillin-2 N-term	1	DW070720_2.6515.6515.2	controllerType=0 controllerNumber=1 scan=6515	19.1361
03802:2	1	R.C[+57.021]NC[+57.021]NSGYEPDASGR.N	793	C[+57]*2	793.799	2	1586.59	1586.6	0	-3.4		Specific	537.18	537.18	537.18	7.81	323	>Fibrillin-2 N-term	1	DW070720_2.4849.4849.2	controllerType=0 controllerNumber=1 scan=4849	15.1951
03569:2	1	R.C[+57.021]NC[+57.021]NSGYEPDASGR.N	793	C[+57]*2	793.8	2	1586.59	1586.6	0	-2.4		Specific	599.19	599.19	599.19	8.67	323	>Fibrillin-2 N-term	1	DW070720_2.4646.4646.2	controllerType=0 controllerNumber=1 scan=4646	14.7118
03459:2	1	R.C[+57.021]NC[+57.021]NSGYEPDASGR.N	793	C[+57]*2	793.799	2	1586.59	1586.6	0	-2.7		Specific	707.64	707.64	707.64	11.67	323	>Fibrillin-2 N-term	1	DW070720_2.4553.4553.2	controllerType=0 controllerNumber=1 scan=4553	14.4904
03512:2	1	R.C[+57.021]NC[+57.021]NSGYEPDASGR.N	793	C[+57]*2	793.799	2	1586.59	1586.6	0	-3		Specific	742.24	742.24	742.24	11.67	323	>Fibrillin-2 N-term	1	DW070720_2.4597.4597.2	controllerType=0 controllerNumber=1 scan=4597	14.5944
03407:2	1	R.C[+57.021]NC[+57.021]NSGYEPDASGR.N	793	C[+57]*2	793.799	2	1586.59	1586.6	0	-3		Specific	773.8	773.8	773.8	12.67	323	>Fibrillin-2 N-term	1	DW070720_2.4507.4507.2	controllerType=0 controllerNumber=1 scan=4507	14.3817
05669:2	1	R.C[+57.021][-17.027]NC[+57.021]NSGYEPDASGR.N	793	C[-17][+57]*2	785.286	2	1569.56	1569.57	0	-3		Specific	97.46	97.46	97.46	1.78	323	>Fibrillin-2 N-term	1	DW070720_2.6433.6433.2	controllerType=0 controllerNumber=1 scan=6433	18.9452
04123:2	1	R.C[+57.021]N[+0.984]C[+57.021]NSGYEPDASGR.N	793	C[+57]*2, N[+1]	794.294	2	1587.58	1587.58	0	1		Specific	104.05	104.05	0	1.71	323	>Fibrillin-2 N-term	1	DW070720_2.5135.5135.2	controllerType=0 controllerNumber=1 scan=5135	15.8789
03893:2	1	R.C[+57.021]NC[+57.021]N[+0.984]SGYEPDASGR.N	793	C[+57]*2, N[+1]	794.29	2	1587.57	1587.58	0	-4		Specific	381.24	381.24	173.95	5.41	323	>Fibrillin-2 N-term	1	DW070720_2.4939.4939.2	controllerType=0 controllerNumber=1 scan=4939	15.413
05958:2	1	R.C[+57.021][-17.027]NC[+57.021]NSGYEPDASGR.N	793	C[-17][+57]*2	785.286	2	1569.56	1569.57	0	-3.3		Specific	382.37	382.37	382.37	7.16	323	>Fibrillin-2 N-term	1	DW070720_2.6674.6674.2	controllerType=0 controllerNumber=1 scan=6674	19.5103
04058:2	1	R.C[+57.021]N[+0.984]C[+57.021]NSGYEPDASGR.N	793	C[+57]*2, N[+1]	794.292	2	1587.58	1587.58	0	-1.7		Specific	446.01	446.01	98.05	7.53	323	>Fibrillin-2 N-term	1	DW070720_2.5080.5080.2	controllerType=0 controllerNumber=1 scan=5080	15.7487
03849:2	1	R.C[+57.021]NC[+57.021]N[+0.984]SGYEPDASGR.N	793	C[+57]*2, N[+1]	794.291	2	1587.58	1587.58	0	-2.8		Specific	528.29	528.29	195.45	7.81	323	>Fibrillin-2 N-term	1	DW070720_2.4893.4893.2	controllerType=0 controllerNumber=1 scan=4893	15.2998
03803:2	1	R.C[+57.021]NC[+57.021]N[+0.984]SGYEPDASGR.N	793	C[+57]*2, N[+1]	794.291	2	1587.57	1587.58	0	-3.3		Specific	574.88	574.88	162.02	8.67	323	>Fibrillin-2 N-term	1	DW070720_2.4849.4849.2	controllerType=0 controllerNumber=1 scan=4849	15.1951
05856:2	1	R.C[+57.021][-17.027]NC[+57.021]NSGYEPDASGR.N	793	C[-17][+57]*2	785.287	2	1569.57	1569.57	0	-1.2		Specific	636.17	636.17	636.17	9.71	323	>Fibrillin-2 N-term	1	DW070720_2.6597.6597.2	controllerType=0 controllerNumber=1 scan=6597	19.3299
05731:2	1	R.C[+57.021][-17.027]NC[+57.021]NSGYEPDASGR.N	793	C[-17][+57]*2	785.286	2	1569.57	1569.57	0	-2.6		Specific	710.66	698.87	698.87	11.67	323	>Fibrillin-2 N-term	1	DW070720_2.6487.6487.2	controllerType=0 controllerNumber=1 scan=6487	19.0713
05792:2	1	R.C[+57.021][-17.027]NC[+57.021]NSGYEPDASGR.N	793	C[-17][+57]*2	785.286	2	1569.57	1569.57	0	-2.3		Specific	722.76	686.81	686.81	11.67	323	>Fibrillin-2 N-term	1	DW070720_2.6540.6540.2	controllerType=0 controllerNumber=1 scan=6540	19.1962
06145:2	1	R.C[+57.021][-17.027]NC[+57.021]N[+0.984]SGYEPDASGR.N	793	C[-17][+57]*2, N[+1]	785.779	2	1570.55	1570.55	0	-2.1		Specific	561.79	561.79	124.94	8.67	323	>Fibrillin-2 N-term	1	DW070720_2.6830.6830.2	controllerType=0 controllerNumber=1 scan=6830	19.8755
08464:2	1	R.NC[+57.021]IDIDEC[+57.021]LVNR.L	807	C[+57]*2	760.845	2	1520.68	1520.68	0	-0.1		Specific	340.67	272.27	272.27	2.85	323	>Fibrillin-2 N-term	1	DW070720_2.8722.8722.2	controllerType=0 controllerNumber=1 scan=8722	24.3127
08278:2	1	R.NC[+57.021]IDIDEC[+57.021]LVNR.L	807	C[+57]*2	760.844	2	1520.68	1520.68	0	-1.1		Specific	457.64	355.04	355.04	5.72	323	>Fibrillin-2 N-term	1	DW070720_2.8577.8577.2	controllerType=0 controllerNumber=1 scan=8577	23.9721
07924:3	1	R.NC[+57.021]IDIDEC[+57.021]LVNR.L	807	C[+57]*2	507.565	3	1520.68	1520.68	0	-1		Specific	459.25	317.72	317.72	5.54	323	>Fibrillin-2 N-term	1	DW070720_2.8289.8289.3	controllerType=0 controllerNumber=1 scan=8289	23.2931
08055:3	1	R.NC[+57.021]IDIDEC[+57.021]LVNR.L	807	C[+57]*2	507.566	3	1520.68	1520.68	0	0		Specific	516.39	336.37	336.37	5.74	323	>Fibrillin-2 N-term	1	DW070720_2.8398.8398.3	controllerType=0 controllerNumber=1 scan=8398	23.5508
08112:2	1	R.NC[+57.021]IDIDEC[+57.021]LVNR.L	807	C[+57]*2	760.844	2	1520.68	1520.68	0	-1		Specific	526.23	469.67	469.67	7.23	323	>Fibrillin-2 N-term	1	DW070720_2.8443.8443.2	controllerType=0 controllerNumber=1 scan=8443	23.6566
08179:2	1	R.NC[+57.021]IDIDEC[+57.021]LVNR.L	807	C[+57]*2	760.845	2	1520.68	1520.68	0	-0.1		Specific	530.47	474	474	7.23	323	>Fibrillin-2 N-term	1	DW070720_2.8498.8498.2	controllerType=0 controllerNumber=1 scan=8498	23.7863
08041:2	1	R.NC[+57.021]IDIDEC[+57.021]LVNR.L	807	C[+57]*2	760.845	2	1520.68	1520.68	0	-0.6		Specific	533.01	478.01	478.01	7.23	323	>Fibrillin-2 N-term	1	DW070720_2.8386.8386.2	controllerType=0 controllerNumber=1 scan=8386	23.5229
07909:2	1	R.NC[+57.021]IDIDEC[+57.021]LVNR.L	807	C[+57]*2	760.844	2	1520.68	1520.68	0	-2		Specific	548.08	488.91	488.91	7.2	323	>Fibrillin-2 N-term	1	DW070720_2.8278.8278.2	controllerType=0 controllerNumber=1 scan=8278	23.2673
07974:2	1	R.NC[+57.021]IDIDEC[+57.021]LVNR.L	807	C[+57]*2	760.844	2	1520.68	1520.68	0	-1.2		Specific	556.35	471.48	471.48	7.23	323	>Fibrillin-2 N-term	1	DW070720_2.8331.8331.2	controllerType=0 controllerNumber=1 scan=8331	23.3927
07988:3	1	R.NC[+57.021]IDIDEC[+57.021]LVNR.L	807	C[+57]*2	507.565	3	1520.68	1520.68	0	-0.9		Specific	589.76	358.58	358.58	6.86	323	>Fibrillin-2 N-term	1	DW070720_2.8342.8342.3	controllerType=0 controllerNumber=1 scan=8342	23.4184
08586:2	1	R.N[+0.984]C[+57.021]IDIDEC[+57.021]LVNR.L	807	C[+57]*2, N[+1]	761.338	2	1521.67	1521.67	0	0.5		Specific	517.97	455.46	455.46	6.97	323	>Fibrillin-2 N-term	1	DW070720_2.8818.8818.2	controllerType=0 controllerNumber=1 scan=8818	24.5383
09084:2	1	R.N[+0.984]C[+57.021]IDIDEC[+57.021]LVNR.L	807	C[+57]*2, N[+1]	761.336	2	1521.67	1521.67	0	-1.3		Specific	547.12	453.43	453.43	7.23	323	>Fibrillin-2 N-term	1	DW070720_2.9225.9225.2	controllerType=0 controllerNumber=1 scan=9225	25.4985
05783:2	1	R.LLC[+57.021]DNGLC[+57.021]R.N	819	C[+57]*2	560.764	2	1120.52	1120.52	0	-2.2		Specific	196.57	196.57	196.57	2.2	323	>Fibrillin-2 N-term	1	DW070720_2.6532.6532.2	controllerType=0 controllerNumber=1 scan=6532	19.1767
05836:2	1	R.LLC[+57.021]DNGLC[+57.021]R.N	819	C[+57]*2	560.764	2	1120.52	1120.52	0	-1.8		Specific	331.42	331.42	331.42	3.92	323	>Fibrillin-2 N-term	1	DW070720_2.6578.6578.2	controllerType=0 controllerNumber=1 scan=6578	19.2848
05737:2	1	R.LLC[+57.021]DNGLC[+57.021]R.N	819	C[+57]*2	560.765	2	1120.52	1120.52	0	-1.5		Specific	335.59	335.59	335.59	3.92	323	>Fibrillin-2 N-term	1	DW070720_2.6493.6493.2	controllerType=0 controllerNumber=1 scan=6493	19.0843
05667:2	1	R.LLC[+57.021]DNGLC[+57.021]R.N	819	C[+57]*2	560.764	2	1120.52	1120.52	0	-2.3		Specific	384.46	384.46	384.46	6.54	323	>Fibrillin-2 N-term	1	DW070720_2.6431.6431.2	controllerType=0 controllerNumber=1 scan=6431	18.9408
05602:2	1	R.LLC[+57.021]DNGLC[+57.021]R.N	819	C[+57]*2	560.764	2	1120.52	1120.52	0	-2.2		Specific	412.31	412.31	412.31	6.72	323	>Fibrillin-2 N-term	1	DW070720_2.6375.6375.2	controllerType=0 controllerNumber=1 scan=6375	18.8094
05471:2	1	R.LLC[+57.021]DNGLC[+57.021]R.N	819	C[+57]*2	560.764	2	1120.52	1120.52	0	-2.4		Specific	456.16	422.51	422.51	6.92	323	>Fibrillin-2 N-term	1	DW070720_2.6270.6270.2	controllerType=0 controllerNumber=1 scan=6270	18.5628
05418:2	1	R.LLC[+57.021]DNGLC[+57.021]R.N	819	C[+57]*2	560.763	2	1120.52	1120.52	0	-4		Specific	460.7	444.93	444.93	5.18	323	>Fibrillin-2 N-term	1	DW070720_2.6222.6222.2	controllerType=0 controllerNumber=1 scan=6222	18.4508
05531:2	1	R.LLC[+57.021]DNGLC[+57.021]R.N	819	C[+57]*2	560.764	2	1120.52	1120.52	0	-2.5		Specific	467.02	298.98	298.98	4.19	323	>Fibrillin-2 N-term	1	DW070720_2.6320.6320.2	controllerType=0 controllerNumber=1 scan=6320	18.6808
05969:2	1	R.LLC[+57.021]DN[+0.984]GLC[+57.021]R.N	819	C[+57]*2, N[+1]	561.256	2	1121.5	1121.51	0	-2.5		Specific	359.11	266.41	266.41	3.08	323	>Fibrillin-2 N-term	1	DW070720_2.6684.6684.2	controllerType=0 controllerNumber=1 scan=6684	19.5345
06108:2	1	R.LLC[+57.021]DN[+0.984]GLC[+57.021]R.N	819	C[+57]*2, N[+1]	561.256	2	1121.51	1121.51	0	-2.2		Specific	382.82	382.82	382.82	5.23	323	>Fibrillin-2 N-term	1	DW070720_2.6796.6796.2	controllerType=0 controllerNumber=1 scan=6796	19.796
05970:2	1	R.LLC[+57.021]DN[+0.984]GLC[+57.021]R.N	819	C[+57]*2, N[+1]	561.256	2	1121.5	1121.51	0	-2.5		Specific	446.17	406.43	406.43	6.92	323	>Fibrillin-2 N-term	1	DW070720_2.6685.6685.2	controllerType=0 controllerNumber=1 scan=6685	19.5358
05898:2	1	R.LLC[+57.021]DN[+0.984]GLC[+57.021]R.N	819	C[+57]*2, N[+1]	561.256	2	1121.51	1121.51	0	-2.3		Specific	446.34	313.32	313.32	5.51	323	>Fibrillin-2 N-term	1	DW070720_2.6629.6629.2	controllerType=0 controllerNumber=1 scan=6629	19.4047
06034:2	1	R.LLC[+57.021]DN[+0.984]GLC[+57.021]R.N	819	C[+57]*2, N[+1]	561.256	2	1121.5	1121.51	0	-3		Specific	447.52	431.59	431.59	5.61	323	>Fibrillin-2 N-term	1	DW070720_2.6738.6738.2	controllerType=0 controllerNumber=1 scan=6738	19.6601
07775:2	1	R.N[+15.995]T[+203.079]PGSYSC[+57.021]TC[+57.021]PPGYVFR.T	828	C[+57]*2, N[+16], T[+203]	1091.46	2	2181.92	2181.92	0	0.3		Specific	316.84	316.84	0.5	5.61	323	>Fibrillin-2 N-term	1	DW070720_2.8171.8171.2	controllerType=0 controllerNumber=1 scan=8171	23.0151
05925:3	1	R.TETETC[+57.021]EDINEC[+57.021]ES[+162.053]NPC[+57.021]VNGAC[+57.021]R.N	845	C[+57]*4, S[+162]	969.701	3	2907.09	2907.1	0	-4.5		Specific	173.18	173.18	6	2.69	323	>Fibrillin-2 N-term	1	DW070720_2.6653.6653.3	controllerType=0 controllerNumber=1 scan=6653	19.461
05869:3	1	R.TETETC[+57.021]EDINEC[+57.021]ES[+162.053]NPC[+57.021]VNGAC[+57.021]R.N	845	C[+57]*4, S[+162]	969.705	3	2907.1	2907.1	0	-1		Specific	263.76	263.76	6	5.3	323	>Fibrillin-2 N-term	1	DW070720_2.6604.6604.3	controllerType=0 controllerNumber=1 scan=6604	19.3451
05838:3	1	R.TETETC[+57.021]EDINEC[+57.021]ES[+426.137]NPC[+57.021]VNGAC[+57.021]R.N	845	C[+57]*4, S[+426]	1057.73	3	3171.19	3171.19	0	-0.2		Specific	338.73	338.73	6	5.77	323	>Fibrillin-2 N-term	1	DW070720_2.6580.6580.3	controllerType=0 controllerNumber=1 scan=6580	19.2892
05894:4	1	R.TETETC[+57.021]EDINEC[+57.021]ES[+426.137]NPC[+57.021]VNGAC[+57.021]R.N	845	C[+57]*4, S[+426]	793.551	4	3171.18	3171.19	0	-1		Specific	363.63	363.63	6	7.09	323	>Fibrillin-2 N-term	1	DW070720_2.6624.6624.4	controllerType=0 controllerNumber=1 scan=6624	19.3929
05879:3	1	R.TETETC[+57.021]EDINEC[+57.021]ES[+294.095]NPC[+57.021]VNGAC[+57.021]R.N	845	C[+57]*4, S[+294]	1013.72	3	3039.14	3039.14	0	-1.2		Specific	383.37	383.37	6	7.09	323	>Fibrillin-2 N-term	1	DW070720_2.6613.6613.3	controllerType=0 controllerNumber=1 scan=6613	19.3671
05897:3	1	R.TETETC[+57.021]EDINEC[+57.021]ES[+426.137]NPC[+57.021]VNGAC[+57.021]R.N	845	C[+57]*4, S[+426]	1057.73	3	3171.18	3171.19	0	-1.8		Specific	924.42	924.42	6	15.57	323	>Fibrillin-2 N-term	1	DW070720_2.6628.6628.3	controllerType=0 controllerNumber=1 scan=6628	19.4035
05853:3	1	R.[+28.031]T[+132.042]ETETC[+57.021]EDINEC[+57.021]ES[+324.106]NPC[+57.021]VNGAC[+57.021]R.N	845	.[28], C[+57]*4, S[+324], T[+132]	1077.07	3	3229.2	3229.23	0	-9.6		Specific	0.66	0.66	0.66	1.68	323	>Fibrillin-2 N-term	1	DW070720_2.6593.6593.3	controllerType=0 controllerNumber=1 scan=6593	19.3193
06001:3	1	R.TETETC[+57.021]EDINEC[+57.021]ES[+294.095]NPC[+57.021]VN[+0.984]GAC[+57.021]R.N	845	C[+57]*4, N[+1], S[+294]	1014.04	3	3040.12	3040.13	0	-2.5		Specific	164.23	164.23	6	4.38	323	>Fibrillin-2 N-term	1	DW070720_2.6711.6711.3	controllerType=0 controllerNumber=1 scan=6711	19.5959
06004:3	1	R.TETETC[+57.021]EDINEC[+57.021]ES[+162.053]NPC[+57.021]VN[+0.984]GAC[+57.021]R.N	845	C[+57]*4, N[+1], S[+162]	970.032	3	2908.08	2908.09	0	-1.5		Specific	197.51	197.51	6	4.65	323	>Fibrillin-2 N-term	1	DW070720_2.6713.6713.3	controllerType=0 controllerNumber=1 scan=6713	19.6003
06170:3	1	R.TETETC[+57.021]EDINEC[+57.021]ES[+426.137]NPC[+57.021]VN[+0.984]GAC[+57.021]R.N	845	C[+57]*4, N[+1], S[+426]	1058.06	3	3172.17	3172.17	0	-1.1		Specific	339.35	339.35	6	5.77	323	>Fibrillin-2 N-term	1	DW070720_2.6851.6851.3	controllerType=0 controllerNumber=1 scan=6851	19.9238
06036:3	1	R.TETETC[+57.021]EDINEC[+57.021]ES[+426.137]NPC[+57.021]VN[+0.984]GAC[+57.021]R.N	845	C[+57]*4, N[+1], S[+426]	1058.06	3	3172.17	3172.17	0	-1.6		Specific	804.04	804.04	6	13.61	323	>Fibrillin-2 N-term	1	DW070720_2.6739.6739.3	controllerType=0 controllerNumber=1 scan=6739	19.6623
06113:3	1	R.TETETC[+57.021]EDINEC[+57.021]ES[+426.137]NPC[+57.021]VN[+0.984]GAC[+57.021]R.N	845	C[+57]*4, N[+1], S[+426]	1058.06	3	3172.16	3172.17	0	-2.3		Specific	812.75	812.75	6	13.57	323	>Fibrillin-2 N-term	1	DW070720_2.6800.6800.3	controllerType=0 controllerNumber=1 scan=6800	19.8046
05968:3	1	R.TETETC[+57.021]EDINEC[+57.021]ES[+426.137]NPC[+57.021]VN[+0.984]GAC[+57.021]R.N	845	C[+57]*4, N[+1], S[+426]	1058.06	3	3172.17	3172.17	0	-0.8		Specific	866.96	866.96	6	14.61	323	>Fibrillin-2 N-term	1	DW070720_2.6683.6683.3	controllerType=0 controllerNumber=1 scan=6683	19.5323
05917:3	1	R.T[+146.058]ET[+324.106]E[+14.016]TC[+57.021]EDINEC[+57.021]ESNPC[+57.021]VNGAC[+57.021]R.N	845	C[+57]*4, E[+14], T[+146][+324]	1077.07	3	3229.2	3229.23	0	-7.4		Specific	188.41	188.41	0	1.92	323	>Fibrillin-2 N-term	1	DW070720_2.6646.6646.3	controllerType=0 controllerNumber=1 scan=6646	19.4439
05967:3	1	R.TET[+146.058]ET[+264.085]C[+57.021]EDINE[+14.016]C[+57.021]ESNPC[+57.021]VN[+0.984]GAC[+57.021]R.N	845	C[+57]*4, E[+14], N[+1], T[+146][+264]	1057.4	3	3170.18	3170.19	0	-4.8		Specific	675.71	675.71	0	8.83	323	>Fibrillin-2 N-term	1	DW070720_2.6683.6683.3	controllerType=0 controllerNumber=1 scan=6683	19.5323
06035:3	1	R.TETET[+264.085]C[+57.021]EDINE[+14.016]C[+57.021]ES[+146.058]NPC[+57.021]VN[+0.984]GAC[+57.021]R.N	845	C[+57]*4, E[+14], N[+1], S[+146], T[+264]	1057.4	3	3170.18	3170.19	0	-5.1		Specific	682.53	682.53	2.3	8.83	323	>Fibrillin-2 N-term	1	DW070720_2.6739.6739.3	controllerType=0 controllerNumber=1 scan=6739	19.6623
05424:2	1	R.NNLGS[+132.042]FNC[+57.021]EC[+57.021]SPGSK.L	868	C[+57]*2, S[+132]	901.866	2	1802.72	1802.73	0	-4.3		Specific	306.37	306.37	287.08	3.81	323	>Fibrillin-2 N-term	1	DW070720_2.6227.6227.2	controllerType=0 controllerNumber=1 scan=6227	18.4616
05277:2	1	R.NNLGS[+203.079]FN[+15.995]C[+57.021]EC[+57.021]SPGSK.L	868	C[+57]*2, N[+16], S[+203]	945.384	2	1889.76	1889.76	0	-1.8		Specific	5.02	5.02	5.02	1.77	323	>Fibrillin-2 N-term	1	DW070720_2.6095.6095.2	controllerType=0 controllerNumber=1 scan=6095	18.1502
05605:2	1	R.NN[+15.995]LGS[+203.079]FNC[+57.021]EC[+57.021]SPGSK.L	868	C[+57]*2, N[+16], S[+203]	945.383	2	1889.76	1889.76	0	-3.2		Specific	39.76	39.76	1.2	1.82	323	>Fibrillin-2 N-term	1	DW070720_2.6378.6378.2	controllerType=0 controllerNumber=1 scan=6378	18.8159
05536:2	1	R.NN[+15.995]LGS[+203.079]FNC[+57.021]EC[+57.021]SPGSK.L	868	C[+57]*2, N[+16], S[+203]	945.384	2	1889.76	1889.76	0	-1.3		Specific	42.76	42.76	1.2	1.82	323	>Fibrillin-2 N-term	1	DW070720_2.6325.6325.2	controllerType=0 controllerNumber=1 scan=6325	18.6916
05852:2	1	R.N[+0.984]NLGS[+162.053]FNC[+57.021]EC[+57.021]SPGSK.L	868	C[+57]*2, N[+1], S[+162]	917.369	2	1833.73	1833.73	0	1.7		Specific	320.49	320.49	0	4.86	323	>Fibrillin-2 N-term	1	DW070720_2.6592.6592.2	controllerType=0 controllerNumber=1 scan=6592	19.3171
05677:2	1	R.NNLGS[+162.053]FN[+0.984]C[+57.021]EC[+57.021]SPGSK.L	868	C[+57]*2, N[+1], S[+162]	917.369	2	1833.73	1833.73	0	1.9		Specific	329.67	329.67	9.6	5.05	323	>Fibrillin-2 N-term	1	DW070720_2.6439.6439.2	controllerType=0 controllerNumber=1 scan=6439	18.9582
05912:2	1	R.N[+0.984]NLGS[+162.053]FNC[+57.021]EC[+57.021]SPGSK.L	868	C[+57]*2, N[+1], S[+162]	917.366	2	1833.73	1833.73	0	-0.6		Specific	365.66	365.66	0	7.19	323	>Fibrillin-2 N-term	1	DW070720_2.6642.6642.2	controllerType=0 controllerNumber=1 scan=6642	19.4352
06499:2	1	R.N[+0.984]NLGSFNC[+57.021]EC[+57.021]SPGS[+162.053]K.L	868	C[+57]*2, N[+1], S[+162]	917.364	2	1833.72	1833.73	0	-3		Specific	499.33	499.33	0	7.55	323	>Fibrillin-2 N-term	1	DW070720_2.7113.7113.2	controllerType=0 controllerNumber=1 scan=7113	20.5396
06423:2	1	R.N[+0.984]NLGSFNC[+57.021]EC[+57.021]S[+162.053]PGSK.L	868	C[+57]*2, N[+1], S[+162]	917.366	2	1833.72	1833.73	0	-1.4		Specific	546.87	546.87	0	7.85	323	>Fibrillin-2 N-term	1	DW070720_2.7057.7057.2	controllerType=0 controllerNumber=1 scan=7057	20.408
09154:3	1	K.LSSTGLIC[+57.021]IDSLK.G	883	C[+57]	469.589	3	1406.75	1406.76	0	-2.6		Specific	286.35	286.35	286.35	3.79	323	>Fibrillin-2 N-term	1	DW070720_2.9284.9284.3	controllerType=0 controllerNumber=1 scan=9284	25.635
08767:2	1	K.LSSTGLIC[+57.021]IDSLK.G	883	C[+57]	703.881	2	1406.76	1406.76	0	-0.6		Specific	395.12	307.28	307.28	5.77	323	>Fibrillin-2 N-term	1	DW070720_2.8966.8966.2	controllerType=0 controllerNumber=1 scan=8966	24.8871
09083:3	1	K.LSSTGLIC[+57.021]IDSLK.G	883	C[+57]	469.59	3	1406.75	1406.76	0	-1		Specific	462.39	326.71	326.71	6.34	323	>Fibrillin-2 N-term	1	DW070720_2.9224.9224.3	controllerType=0 controllerNumber=1 scan=9224	25.4963
09696:2	1	K.LSSTGLIC[+57.021]IDSLK.G	883	C[+57]	703.881	2	1406.75	1406.76	0	-1.4		Specific	506.77	399.35	399.35	7.58	323	>Fibrillin-2 N-term	1	DW070720_2.9723.9723.2	controllerType=0 controllerNumber=1 scan=9723	26.6711
09597:2	1	K.LSSTGLIC[+57.021]IDSLK.G	883	C[+57]	703.883	2	1406.76	1406.76	0	2.3		Specific	518.08	407.45	407.45	6.75	323	>Fibrillin-2 N-term	1	DW070720_2.9644.9644.2	controllerType=0 controllerNumber=1 scan=9644	26.4847
09456:2	1	K.LSSTGLIC[+57.021]IDSLK.G	883	C[+57]	703.881	2	1406.75	1406.76	0	-1.3		Specific	529.76	413.12	413.12	7.85	323	>Fibrillin-2 N-term	1	DW070720_2.9530.9530.2	controllerType=0 controllerNumber=1 scan=9530	26.2168
09390:2	1	K.LSSTGLIC[+57.021]IDSLK.G	883	C[+57]	703.881	2	1406.76	1406.76	0	-0.4		Specific	588.29	444.42	444.42	8.71	323	>Fibrillin-2 N-term	1	DW070720_2.9477.9477.2	controllerType=0 controllerNumber=1 scan=9477	26.0907
09253:2	1	K.LSSTGLIC[+57.021]IDSLK.G	883	C[+57]	703.881	2	1406.75	1406.76	0	-0.9		Specific	652.8	435.4	435.4	10.71	323	>Fibrillin-2 N-term	1	DW070720_2.9365.9365.2	controllerType=0 controllerNumber=1 scan=9365	25.8266
09323:2	1	K.LSSTGLIC[+57.021]IDSLK.G	883	C[+57]	703.881	2	1406.76	1406.76	0	-0.5		Specific	660.5	445.89	445.89	10.71	323	>Fibrillin-2 N-term	1	DW070720_2.9421.9421.2	controllerType=0 controllerNumber=1 scan=9421	25.9587
09183:2	1	K.LSSTGLIC[+57.021]IDSLK.G	883	C[+57]	703.881	2	1406.75	1406.76	0	-1.2		Specific	671.08	371.52	371.52	10.71	323	>Fibrillin-2 N-term	1	DW070720_2.9310.9310.2	controllerType=0 controllerNumber=1 scan=9310	25.697
09117:2	1	K.LSSTGLIC[+57.021]IDSLK.G	883	C[+57]	703.88	2	1406.75	1406.76	0	-1.6		Specific	683.64	391.19	391.19	10.71	323	>Fibrillin-2 N-term	1	DW070720_2.9255.9255.2	controllerType=0 controllerNumber=1 scan=9255	25.5689
09054:2	1	K.LSSTGLIC[+57.021]IDSLK.G	883	C[+57]	703.881	2	1406.76	1406.76	0	-0.2		Specific	700.26	424.96	424.96	11.71	323	>Fibrillin-2 N-term	1	DW070720_2.9202.9202.2	controllerType=0 controllerNumber=1 scan=9202	25.4446
09055:3	1	K.[+28.031]LS[+511.190]S[+162.053]TGLIC[+57.021]IDSLK.G	883	.[28], C[+57], S[+162][+511]	703.361	3	2108.07	2108.03	0	17.7		Specific	162.64	162.64	0	1.67	323	>Fibrillin-2 N-term	1	DW070720_2.9202.9202.2	controllerType=0 controllerNumber=1 scan=9202	25.4446
08018:2	1	K.GTC[+57.021]WLNIQDSR.C	896	C[+57]	675.318	2	1349.63	1349.63	0	2.1		Specific	154.16	154.16	154.16	1.69	323	>Fibrillin-2 N-term	1	DW070720_2.8369.8369.2	controllerType=0 controllerNumber=1 scan=8369	23.4815
08576:2	1	K.GTC[+57.021]WLNIQDSR.C	896	C[+57]	675.317	2	1349.63	1349.63	0	-0.4		Specific	407.97	392.81	392.81	6.75	323	>Fibrillin-2 N-term	1	DW070720_2.8809.8809.2	controllerType=0 controllerNumber=1 scan=8809	24.5163
08492:2	1	K.GTC[+57.021]WLNIQDSR.C	896	C[+57]	675.316	2	1349.62	1349.63	0	-1.5		Specific	466.06	456.04	456.04	6.95	323	>Fibrillin-2 N-term	1	DW070720_2.8743.8743.2	controllerType=0 controllerNumber=1 scan=8743	24.3612
08401:2	1	K.GTC[+57.021]WLNIQDSR.C	896	C[+57]	675.316	2	1349.63	1349.63	0	-1.1		Specific	510.95	492.18	492.18	6.97	323	>Fibrillin-2 N-term	1	DW070720_2.8669.8669.2	controllerType=0 controllerNumber=1 scan=8669	24.1884
08315:2	1	K.GTC[+57.021]WLNIQDSR.C	896	C[+57]	675.316	2	1349.63	1349.63	0	-0.8		Specific	548.2	542.31	542.31	7.23	323	>Fibrillin-2 N-term	1	DW070720_2.8606.8606.2	controllerType=0 controllerNumber=1 scan=8606	24.0415
08245:2	1	K.GTC[+57.021]WLNIQDSR.C	896	C[+57]	675.317	2	1349.63	1349.63	0	0.6		Specific	553.12	529.98	529.98	7.23	323	>Fibrillin-2 N-term	1	DW070720_2.8551.8551.2	controllerType=0 controllerNumber=1 scan=8551	23.9112
08043:2	1	K.GTC[+57.021]WLNIQDSR.C	896	C[+57]	675.316	2	1349.63	1349.63	0	-1.1		Specific	561.78	555.67	555.67	8.09	323	>Fibrillin-2 N-term	1	DW070720_2.8388.8388.2	controllerType=0 controllerNumber=1 scan=8388	23.5272
08177:2	1	K.GTC[+57.021]WLNIQDSR.C	896	C[+57]	675.317	2	1349.63	1349.63	0	-0.6		Specific	571.66	556.77	556.77	8.09	323	>Fibrillin-2 N-term	1	DW070720_2.8496.8496.2	controllerType=0 controllerNumber=1 scan=8496	23.7819
08110:2	1	K.GTC[+57.021]WLNIQDSR.C	896	C[+57]	675.316	2	1349.63	1349.63	0	-0.8		Specific	586.55	582.86	582.86	8.09	323	>Fibrillin-2 N-term	1	DW070720_2.8441.8441.2	controllerType=0 controllerNumber=1 scan=8441	23.6522
06313:2	1	R.C[+57.021]EVNINGATLK.S	907	C[+57]	609.81	2	1218.61	1218.61	0	-1.5		Specific	337.76	337.76	337.76	5.26	323	>Fibrillin-2 N-term	1	DW070720_2.6968.6968.2	controllerType=0 controllerNumber=1 scan=6968	20.1993
06180:2	1	R.C[+57.021]EVNINGATLK.S	907	C[+57]	609.811	2	1218.62	1218.61	0	0.4		Specific	514.04	514.04	514.04	6.97	323	>Fibrillin-2 N-term	1	DW070720_2.6860.6860.2	controllerType=0 controllerNumber=1 scan=6860	19.9457
06102:2	1	R.C[+57.021]EVNINGATLK.S	907	C[+57]	609.809	2	1218.61	1218.61	0	-3.3		Specific	529.66	529.66	529.66	7.2	323	>Fibrillin-2 N-term	1	DW070720_2.6793.6793.2	controllerType=0 controllerNumber=1 scan=6793	19.7895
05975:2	1	R.C[+57.021]EVNINGATLK.S	907	C[+57]	609.809	2	1218.61	1218.61	0	-2.6		Specific	678.67	678.67	678.67	10.06	323	>Fibrillin-2 N-term	1	DW070720_2.6689.6689.2	controllerType=0 controllerNumber=1 scan=6689	19.5444
06033:2	1	R.C[+57.021]EVNINGATLK.S	907	C[+57]	609.809	2	1218.61	1218.61	0	-3		Specific	744.5	744.5	744.5	11.06	323	>Fibrillin-2 N-term	1	DW070720_2.6737.6737.2	controllerType=0 controllerNumber=1 scan=6737	19.658
08807:2	1	R.C[+57.021][-17.027]EVNINGATLK.S	907	C[-17][+57]	601.296	2	1201.58	1201.59	0	-3.3		Specific	236.35	236.35	236.35	2.31	323	>Fibrillin-2 N-term	1	DW070720_2.8997.8997.2	controllerType=0 controllerNumber=1 scan=8997	24.9609
06478:2	1	R.C[+57.021]EVNIN[+0.984]GATLK.S	907	C[+57], N[+1]	610.302	2	1219.6	1219.6	0	-1.3		Specific	459.45	459.45	114.12	6.95	323	>Fibrillin-2 N-term	1	DW070720_2.7096.7096.2	controllerType=0 controllerNumber=1 scan=7096	20.4984
08728:2	1	R.C[+57.021][-17.027]EVNINGATLK.S	907	C[-17][+57]	601.297	2	1201.59	1201.59	0	-0.8		Specific	471.74	471.74	471.74	6.95	323	>Fibrillin-2 N-term	1	DW070720_2.8937.8937.2	controllerType=0 controllerNumber=1 scan=8937	24.8196
08664:2	1	R.C[+57.021][-17.027]EVNINGATLK.S	907	C[-17][+57]	601.298	2	1201.59	1201.59	0	0.6		Specific	521.77	521.77	521.77	7.23	323	>Fibrillin-2 N-term	1	DW070720_2.8884.8884.2	controllerType=0 controllerNumber=1 scan=8884	24.6947
06383:2	1	R.C[+57.021]EVNIN[+0.984]GATLK.S	907	C[+57], N[+1]	610.302	2	1219.6	1219.6	0	-1.5		Specific	527.76	527.76	146.5	7.23	323	>Fibrillin-2 N-term	1	DW070720_2.7023.7023.2	controllerType=0 controllerNumber=1 scan=7023	20.3286
06314:2	1	R.C[+57.021]EVNIN[+0.984]GATLK.S	907	C[+57], N[+1]	610.301	2	1219.6	1219.6	0	-2.6		Specific	565.62	565.62	178.85	8.06	323	>Fibrillin-2 N-term	1	DW070720_2.6968.6968.2	controllerType=0 controllerNumber=1 scan=6968	20.1993
06181:2	1	R.C[+57.021]EVNIN[+0.984]GATLK.S	907	C[+57], N[+1]	610.302	2	1219.6	1219.6	0	-2.3		Specific	667.54	667.54	186.1	10.06	323	>Fibrillin-2 N-term	1	DW070720_2.6860.6860.2	controllerType=0 controllerNumber=1 scan=6860	19.9457
06535:2	1	R.C[+57.021]EVNIN[+0.984]GATLK.S	907	C[+57], N[+1]	610.301	2	1219.6	1219.6	0	-2.6		Specific	685.42	685.42	163.43	10.06	323	>Fibrillin-2 N-term	1	DW070720_2.7143.7143.2	controllerType=0 controllerNumber=1 scan=7143	20.6099
06244:2	1	R.C[+57.021]EVNIN[+0.984]GATLK.S	907	C[+57], N[+1]	610.302	2	1219.6	1219.6	0	-2.2		Specific	690.26	690.26	217.24	10.06	323	>Fibrillin-2 N-term	1	DW070720_2.6912.6912.2	controllerType=0 controllerNumber=1 scan=6912	20.0677
09192:2	1	R.C[+57.021][-17.027]EVNIN[+0.984]GATLK.S	907	C[-17][+57], N[+1]	601.79	2	1202.57	1202.57	0	1		Specific	319.87	319.87	162.26	2.85	323	>Fibrillin-2 N-term	1	DW070720_2.9316.9316.2	controllerType=0 controllerNumber=1 scan=9316	25.71
08937:2	1	R.C[+57.021][-17.027]EVNIN[+0.984]GATLK.S	907	C[-17][+57], N[+1]	601.789	2	1202.57	1202.57	0	-0.4		Specific	440.73	440.73	206.57	6.95	323	>Fibrillin-2 N-term	1	DW070720_2.9104.9104.2	controllerType=0 controllerNumber=1 scan=9104	25.2148
09129:2	1	R.C[+57.021][-17.027]EVNIN[+0.984]GATLK.S	907	C[-17][+57], N[+1]	601.789	2	1202.57	1202.57	0	-1.4		Specific	455.12	455.12	216.39	6.95	323	>Fibrillin-2 N-term	1	DW070720_2.9264.9264.2	controllerType=0 controllerNumber=1 scan=9264	25.5884
08869:2	1	R.C[+57.021][-17.027]EVNIN[+0.984]GATLK.S	907	C[-17][+57], N[+1]	601.79	2	1202.57	1202.57	0	-0.3		Specific	513.73	513.73	196.28	6.97	323	>Fibrillin-2 N-term	1	DW070720_2.9047.9047.2	controllerType=0 controllerNumber=1 scan=9047	25.0801
08184:2	1	K.SEC[+57.021]C[+57.021]ATLGAAWGSPC[+57.021]ER.C	918	C[+57]*3	956.389	2	1911.77	1911.78	0	-3.7		Specific	242.94	242.94	242.94	5.27	323	>Fibrillin-2 N-term	1	DW070720_2.8502.8502.2	controllerType=0 controllerNumber=1 scan=8502	23.795
07874:3	1	K.SEC[+57.021]C[+57.021]ATLGAAWGSPC[+57.021]ER.C	918	C[+57]*3	637.932	3	1911.78	1911.78	0	1.7		Specific	268.87	268.87	268.87	2.6	323	>Fibrillin-2 N-term	1	DW070720_2.8247.8247.3	controllerType=0 controllerNumber=1 scan=8247	23.1943
07914:2	1	K.SEC[+57.021]C[+57.021]ATLGAAWGSPC[+57.021]ER.C	918	C[+57]*3	956.39	2	1911.77	1911.78	0	-2.9		Specific	385.22	385.22	385.22	7.19	323	>Fibrillin-2 N-term	1	DW070720_2.8281.8281.2	controllerType=0 controllerNumber=1 scan=8281	23.2738
07802:3	1	K.SEC[+57.021]C[+57.021]ATLGAAWGSPC[+57.021]ER.C	918	C[+57]*3	637.929	3	1911.77	1911.78	0	-3.1		Specific	421.37	421.37	421.37	5.79	323	>Fibrillin-2 N-term	1	DW070720_2.8193.8193.3	controllerType=0 controllerNumber=1 scan=8193	23.0669
07572:2	1	K.SEC[+57.021]C[+57.021]ATLGAAWGSPC[+57.021]ER.C	918	C[+57]*3	956.388	2	1911.77	1911.78	0	-5		Specific	496.24	496.24	496.24	5.84	323	>Fibrillin-2 N-term	1	DW070720_2.8007.8007.2	controllerType=0 controllerNumber=1 scan=8007	22.6338
07837:2	1	K.SEC[+57.021]C[+57.021]ATLGAAWGSPC[+57.021]ER.C	918	C[+57]*3	956.392	2	1911.78	1911.78	0	-0.6		Specific	588.31	588.31	588.31	8.73	323	>Fibrillin-2 N-term	1	DW070720_2.8221.8221.2	controllerType=0 controllerNumber=1 scan=8221	23.134
07729:3	1	K.SEC[+57.021]C[+57.021]ATLGAAWGSPC[+57.021]ER.C	918	C[+57]*3	637.93	3	1911.78	1911.78	0	-1.7		Specific	636.07	636.07	636.07	9.7	323	>Fibrillin-2 N-term	1	DW070720_2.8134.8134.3	controllerType=0 controllerNumber=1 scan=8134	22.9296
07768:2	1	K.SEC[+57.021]C[+57.021]ATLGAAWGSPC[+57.021]ER.C	918	C[+57]*3	956.392	2	1911.78	1911.78	0	-1.1		Specific	642.77	642.77	642.77	9.73	323	>Fibrillin-2 N-term	1	DW070720_2.8166.8166.2	controllerType=0 controllerNumber=1 scan=8166	23.0043
07660:3	1	K.SEC[+57.021]C[+57.021]ATLGAAWGSPC[+57.021]ER.C	918	C[+57]*3	637.93	3	1911.77	1911.78	0	-2		Specific	646.54	646.54	646.54	9.7	323	>Fibrillin-2 N-term	1	DW070720_2.8079.8079.3	controllerType=0 controllerNumber=1 scan=8079	22.8007
07593:3	1	K.SEC[+57.021]C[+57.021]ATLGAAWGSPC[+57.021]ER.C	918	C[+57]*3	637.929	3	1911.77	1911.78	0	-3.3		Specific	649.06	649.06	649.06	9.7	323	>Fibrillin-2 N-term	1	DW070720_2.8026.8026.3	controllerType=0 controllerNumber=1 scan=8026	22.6782
07633:2	1	K.SEC[+57.021]C[+57.021]ATLGAAWGSPC[+57.021]ER.C	918	C[+57]*3	956.391	2	1911.77	1911.78	0	-1.7		Specific	747.04	715.4	715.4	11.7	323	>Fibrillin-2 N-term	1	DW070720_2.8056.8056.2	controllerType=0 controllerNumber=1 scan=8056	22.7489
07700:2	1	K.SEC[+57.021]C[+57.021]ATLGAAWGSPC[+57.021]ER.C	918	C[+57]*3	956.391	2	1911.78	1911.78	0	-1.4		Specific	830.68	800.29	800.29	13.73	323	>Fibrillin-2 N-term	1	DW070720_2.8111.8111.2	controllerType=0 controllerNumber=1 scan=8111	22.8758
07730:6	1	K.SEC[+57.021]C[+57.021]AT[+396.127]LGAAW[+15.995]GS[+396.127]PC[+57.021]ERC[+57.021]ELDTAC[+57.021]PR.G	918	C[+57]*5, S[+396], T[+396], W[+16]	637.93	6	3822.54	3822.48	0	16.3		Specific	225.47	225.47	0	1.68	323	>Fibrillin-2 N-term	1	DW070720_2.8134.8134.3	controllerType=0 controllerNumber=1 scan=8134	22.9296
07634:4	1	K.SEC[+57.021]C[+57.021]AT[+396.127]LGAAW[+15.995]GS[+396.127]PC[+57.021]ERC[+57.021]ELDTAC[+57.021]PR.G	918	C[+57]*5, S[+396], T[+396], W[+16]	956.391	4	3822.54	3822.48	0	16.3		Specific	231.01	231.01	0	1.68	323	>Fibrillin-2 N-term	1	DW070720_2.8056.8056.2	controllerType=0 controllerNumber=1 scan=8056	22.7489
04262:2	1	R.C[+57.021]ELDTAC[+57.021]PR.G	935	C[+57]*2	561.237	2	1121.47	1121.47	0	-4.8		Specific	241.53	241.53	241.53	1.77	323	>Fibrillin-2 N-term	1	DW070720_2.5250.5250.2	controllerType=0 controllerNumber=1 scan=5250	16.1523
04174:2	1	R.C[+57.021]ELDTAC[+57.021]PR.G	935	C[+57]*2	561.239	2	1121.47	1121.47	0	-0.8		Specific	310.83	310.83	310.83	3.66	323	>Fibrillin-2 N-term	1	DW070720_2.5178.5178.2	controllerType=0 controllerNumber=1 scan=5178	15.9817
04121:2	1	R.C[+57.021]ELDTAC[+57.021]PR.G	935	C[+57]*2	561.237	2	1121.47	1121.47	0	-3.5		Specific	327.85	327.85	327.85	3.92	323	>Fibrillin-2 N-term	1	DW070720_2.5133.5133.2	controllerType=0 controllerNumber=1 scan=5133	15.8745
04063:2	1	R.C[+57.021]ELDTAC[+57.021]PR.G	935	C[+57]*2	561.238	2	1121.47	1121.47	0	-2.6		Specific	419.17	419.17	419.17	6.72	323	>Fibrillin-2 N-term	1	DW070720_2.5085.5085.2	controllerType=0 controllerNumber=1 scan=5085	15.7612
04010:2	1	R.C[+57.021]ELDTAC[+57.021]PR.G	935	C[+57]*2	561.238	2	1121.47	1121.47	0	-2.1		Specific	462.64	462.64	462.64	6.92	323	>Fibrillin-2 N-term	1	DW070720_2.5041.5041.2	controllerType=0 controllerNumber=1 scan=5041	15.6567
03809:2	1	R.C[+57.021]ELDTAC[+57.021]PR.G	935	C[+57]*2	561.238	2	1121.47	1121.47	0	-2		Specific	473.62	473.62	473.62	5.61	323	>Fibrillin-2 N-term	1	DW070720_2.4856.4856.2	controllerType=0 controllerNumber=1 scan=4856	15.2115
03897:2	1	R.C[+57.021]ELDTAC[+57.021]PR.G	935	C[+57]*2	561.238	2	1121.47	1121.47	0	-2		Specific	527.66	527.66	527.66	7.2	323	>Fibrillin-2 N-term	1	DW070720_2.4943.4943.2	controllerType=0 controllerNumber=1 scan=4943	15.4229
03951:2	1	R.C[+57.021]ELDTAC[+57.021]PR.G	935	C[+57]*2	561.239	2	1121.47	1121.47	0	-1.5		Specific	532.17	532.17	532.17	7.23	323	>Fibrillin-2 N-term	1	DW070720_2.4989.4989.2	controllerType=0 controllerNumber=1 scan=4989	15.5335
03854:2	1	R.C[+57.021]ELDTAC[+57.021]PR.G	935	C[+57]*2	561.238	2	1121.47	1121.47	0	-2.1		Specific	594.49	594.49	594.49	8.06	323	>Fibrillin-2 N-term	1	DW070720_2.4900.4900.2	controllerType=0 controllerNumber=1 scan=4900	15.3175
06975:2	1	R.C[+57.021][-17.027]ELDTAC[+57.021]PR.G	935	C[-17][+57]*2	552.725	2	1104.44	1104.44	0	-1.6		Specific	281.1	281.1	281.1	3.18	323	>Fibrillin-2 N-term	1	DW070720_2.7509.7509.3	controllerType=0 controllerNumber=1 scan=7509	21.4679
06836:2	1	R.C[+57.021][-17.027]ELDTAC[+57.021]PR.G	935	C[-17][+57]*2	552.725	2	1104.44	1104.44	0	-1.6		Specific	498.46	498.46	498.46	6.94	323	>Fibrillin-2 N-term	1	DW070720_2.7398.7398.2	controllerType=0 controllerNumber=1 scan=7398	21.2079
08476:3	1	R.IKGVTC[+57.021]EDVNEC[+57.021]EVFPGVC[+57.021][+14.016]PNGR.C	948	C[+14][+57]*3	884.07	3	2650.2	2650.21	0	-3.5		Specific	216.66	216.66	138.94	2.61	323	>Fibrillin-2 N-term	1	DW070720_2.8730.8730.3	controllerType=0 controllerNumber=1 scan=8730	24.332
08403:3	1	R.IKGVTC[+57.021]EDVNEC[+57.021]EVFPGVC[+57.021][+14.016]PNGR.C	948	C[+14][+57]*3	884.073	3	2650.21	2650.21	0	0.1		Specific	225.94	225.94	225.94	2.84	323	>Fibrillin-2 N-term	1	DW070720_2.8672.8672.3	controllerType=0 controllerNumber=1 scan=8672	24.1969
08263:3	1	R.IKGVTC[+57.021]EDVNEC[+57.021]EVFPGVC[+57.021][+14.016]PNGR.C	948	C[+14][+57]*3	884.075	3	2650.21	2650.21	0	1.8		Specific	299.67	299.67	252.71	4.22	323	>Fibrillin-2 N-term	1	DW070720_2.8564.8564.3	controllerType=0 controllerNumber=1 scan=8564	23.9419
08330:3	1	R.IKGVTC[+57.021]EDVNEC[+57.021]EVFPGVC[+57.021][+14.016]PNGR.C	948	C[+14][+57]*3	884.074	3	2650.21	2650.21	0	0.4		Specific	549.52	549.52	247.75	7.31	323	>Fibrillin-2 N-term	1	DW070720_2.8617.8617.3	controllerType=0 controllerNumber=1 scan=8617	24.0674
08545:3	1	R.IKGVTC[+57.021]EDVNEC[+57.021]EVFPGVC[+57.021][+14.016]PN[+0.984]GR.C	948	C[+14][+57]*3, N[+1]	884.401	3	2651.19	2651.19	0	-0.1		Specific	360.28	360.28	231.17	5.43	323	>Fibrillin-2 N-term	1	DW070720_2.8782.8782.3	controllerType=0 controllerNumber=1 scan=8782	24.4536
08675:3	1	R.IKGVTC[+57.021]EDVNEC[+57.021]EVFPGVC[+57.021][+14.016]PN[+0.984]GR.C	948	C[+14][+57]*3, N[+1]	884.402	3	2651.19	2651.19	0	1.1		Specific	379.92	379.92	285.22	5.83	323	>Fibrillin-2 N-term	1	DW070720_2.8893.8893.3	controllerType=0 controllerNumber=1 scan=8893	24.7162
08609:3	1	R.IKGVTC[+57.021]EDVNEC[+57.021]EVFPGVC[+57.021][+14.016]PN[+0.984]GR.C	948	C[+14][+57]*3, N[+1]	884.402	3	2651.19	2651.19	0	0.9		Specific	615.52	615.52	313.32	8.34	323	>Fibrillin-2 N-term	1	DW070720_2.8837.8837.3	controllerType=0 controllerNumber=1 scan=8837	24.5837
09111:3	1	K.GVTC[+57.021]EDVNEC[+57.021]EVFPGVC[+57.021][+14.016]PNGR.C	950	C[+14][+57]*3	803.68	3	2409.03	2409.03	0	-0.7		Specific	341.17	341.17	202.31	4.46	323	>Fibrillin-2 N-term	1	DW070720_2.9250.9250.3	controllerType=0 controllerNumber=1 scan=9250	25.5561
08911:3	1	K.GVTC[+57.021]EDVNEC[+57.021]EVFPGVC[+57.021][+14.016]PNGR.C	950	C[+14][+57]*3	803.68	3	2409.03	2409.03	0	-0.7		Specific	430.62	430.62	267.43	7.27	323	>Fibrillin-2 N-term	1	DW070720_2.9082.9082.3	controllerType=0 controllerNumber=1 scan=9082	25.1625
09040:3	1	K.GVTC[+57.021]EDVNEC[+57.021]EVFPGVC[+57.021][+14.016]PNGR.C	950	C[+14][+57]*3	803.68	3	2409.03	2409.03	0	0		Specific	493.61	493.61	260.26	7.48	323	>Fibrillin-2 N-term	1	DW070720_2.9191.9191.3	controllerType=0 controllerNumber=1 scan=9191	25.4188
08935:2	1	K.GVTC[+57.021]EDVNEC[+57.021]EVFPGVC[+57.021][+14.016]PNGR.C	950	C[+14][+57]*3	1205.02	2	2409.03	2409.03	0	0.6		Specific	503.73	503.73	162.1	7.48	323	>Fibrillin-2 N-term	1	DW070720_2.9103.9103.2	controllerType=0 controllerNumber=1 scan=9103	25.2126
09001:2	1	K.GVTC[+57.021]EDVNEC[+57.021]EVFPGVC[+57.021][+14.016]PNGR.C	950	C[+14][+57]*3	1205.02	2	2409.03	2409.03	0	-0.2		Specific	618.66	618.66	201.86	9.61	323	>Fibrillin-2 N-term	1	DW070720_2.9158.9158.2	controllerType=0 controllerNumber=1 scan=9158	25.3408
08971:3	1	K.GVTC[+57.021]EDVNEC[+57.021]EVFPGVC[+57.021][+14.016]PNGR.C	950	C[+14][+57]*3	803.68	3	2409.03	2409.03	0	-0.4		Specific	661.42	661.42	316.81	10.61	323	>Fibrillin-2 N-term	1	DW070720_2.9134.9134.3	controllerType=0 controllerNumber=1 scan=9134	25.2848
09533:3	1	K.GVTC[+57.021]EDVNEC[+57.021]EVFPGVC[+57.021][+14.016]PN[+0.984]GR.C	950	C[+14][+57]*3, N[+1]	804.007	3	2410.01	2410.01	0	-1.9		Specific	73.23	73.23	73.23	1.7	323	>Fibrillin-2 N-term	1	DW070720_2.9593.9593.3	controllerType=0 controllerNumber=1 scan=9593	26.364
09410:2	1	K.GVTC[+57.021]EDVNEC[+57.021]EVFPGVC[+57.021][+14.016]PN[+0.984]GR.C	950	C[+14][+57]*3, N[+1]	1205.51	2	2410.01	2410.01	0	1		Specific	98.83	98.83	98.83	1.7	323	>Fibrillin-2 N-term	1	DW070720_2.9491.9491.5	controllerType=0 controllerNumber=1 scan=9491	26.1235
09238:2	1	K.GVTC[+57.021]EDVNEC[+57.021]EVFPGVC[+57.021][+14.016]PN[+0.984]GR.C	950	C[+14][+57]*3, N[+1]	1205.51	2	2410.01	2410.01	0	0.2		Specific	361.59	361.59	161	5.86	323	>Fibrillin-2 N-term	1	DW070720_2.9351.9351.2	controllerType=0 controllerNumber=1 scan=9351	25.7922
09363:2	1	K.GVTC[+57.021]EDVNEC[+57.021]EVFPGVC[+57.021][+14.016]PN[+0.984]GR.C	950	C[+14][+57]*3, N[+1]	1205.51	2	2410.01	2410.01	0	-2.2		Specific	379.28	379.28	188.78	7.06	323	>Fibrillin-2 N-term	1	DW070720_2.9455.9455.2	controllerType=0 controllerNumber=1 scan=9455	26.0387
09377:3	1	K.GVTC[+57.021]EDVNEC[+57.021]EVFPGVC[+57.021][+14.016]PN[+0.984]GR.C	950	C[+14][+57]*3, N[+1]	804.008	3	2410.01	2410.01	0	-0.8		Specific	456	456	256.5	7.47	323	>Fibrillin-2 N-term	1	DW070720_2.9466.9466.3	controllerType=0 controllerNumber=1 scan=9466	26.0647
09182:3	1	K.GVTC[+57.021]EDVNEC[+57.021]EVFPGVC[+57.021][+14.016]PN[+0.984]GR.C	950	C[+14][+57]*3, N[+1]	804.009	3	2410.01	2410.01	0	1.2		Specific	509.55	509.55	213.66	6.65	323	>Fibrillin-2 N-term	1	DW070720_2.9308.9308.3	controllerType=0 controllerNumber=1 scan=9308	25.6905
09241:3	1	K.GVTC[+57.021]EDVNEC[+57.021]EVFPGVC[+57.021][+14.016]PN[+0.984]GR.C	950	C[+14][+57]*3, N[+1]	804.008	3	2410.01	2410.01	0	-0.4		Specific	520.03	520.03	281.51	7.75	323	>Fibrillin-2 N-term	1	DW070720_2.9355.9355.3	controllerType=0 controllerNumber=1 scan=9355	25.8029
09308:3	1	K.GVTC[+57.021]EDVNEC[+57.021]EVFPGVC[+57.021][+14.016]PN[+0.984]GR.C	950	C[+14][+57]*3, N[+1]	804.009	3	2410.01	2410.01	0	0		Specific	609.93	609.93	287.18	9.61	323	>Fibrillin-2 N-term	1	DW070720_2.9409.9409.3	controllerType=0 controllerNumber=1 scan=9409	25.9307
09292:2	1	K.GVTC[+57.021]EDVNEC[+57.021]EVFPGVC[+57.021][+14.016]PN[+0.984]GR.C	950	C[+14][+57]*3, N[+1]	1205.51	2	2410.01	2410.01	0	0.7		Specific	623.17	623.17	189.17	9.61	323	>Fibrillin-2 N-term	1	DW070720_2.9398.9398.2	controllerType=0 controllerNumber=1 scan=9398	25.9043
06732:3	1	K.GS[+132.042]FHC[+57.021]EC[+57.021]PEGLTLDGTGR.V	976	C[+57]*2, S[+132]	708.969	3	2124.89	2124.9	0	-1.9		Specific	172.41	172.41	79.71	2.97	323	>Fibrillin-2 N-term	1	DW070720_2.7304.7304.3	controllerType=0 controllerNumber=1 scan=7304	20.9866
06514:3	1	K.GS[+203.079]FH[+15.995]C[+57.021]EC[+57.021]PEGLTLDGTGR.V	976	C[+57]*2, H[+16], S[+203]	737.978	3	2211.92	2211.93	0	-3.3		Specific	6.59	6.59	6.59	1.69	323	>Fibrillin-2 N-term	1	DW070720_2.7125.7125.3	controllerType=0 controllerNumber=1 scan=7125	20.5666
06712:3	1	K.GS[+203.079]FH[+15.995]C[+57.021]EC[+57.021]PEGLTLDGTGR.V	976	C[+57]*2, H[+16], S[+203]	737.98	3	2211.92	2211.93	0	-1.6		Specific	152.84	152.84	7.72	2.79	323	>Fibrillin-2 N-term	1	DW070720_2.7287.7287.3	controllerType=0 controllerNumber=1 scan=7287	20.9479
06650:3	1	K.GS[+203.079]FH[+15.995]C[+57.021]EC[+57.021]PEGLTLDGTGR.V	976	C[+57]*2, H[+16], S[+203]	737.979	3	2211.92	2211.93	0	-3.1		Specific	215.57	215.57	26	3.13	323	>Fibrillin-2 N-term	1	DW070720_2.7232.7232.3	controllerType=0 controllerNumber=1 scan=7232	20.8191
06582:3	1	K.GS[+203.079]FH[+15.995]C[+57.021]EC[+57.021]PEGLTLDGTGR.V	976	C[+57]*2, H[+16], S[+203]	737.98	3	2211.92	2211.93	0	-1.4		Specific	228.85	228.85	7.72	3.16	323	>Fibrillin-2 N-term	1	DW070720_2.7179.7179.3	controllerType=0 controllerNumber=1 scan=7179	20.6942
06987:3	1	K.GS[+146.058]FHC[+57.021]EC[+57.021][+14.016]PEGLTLDGTGR.V	976	C[+14][+57]*2, S[+146]	718.303	3	2152.89	2152.93	0	-15.2		Specific	282.22	282.22	10.12	3.65	323	>Fibrillin-2 N-term	1	DW070720_2.7517.7517.3	controllerType=0 controllerNumber=1 scan=7517	21.4872
04225:2	1	R.MEQC[+57.021]YLK.W	1000	C[+57]	486.219	2	971.43	971.433	0	-2.8		Specific	308.31	308.31	308.31	3.16	323	>Fibrillin-2 N-term	1	DW070720_2.5219.5219.2	controllerType=0 controllerNumber=1 scan=5219	16.0788
04290:2	1	R.MEQC[+57.021]YLK.W	1000	C[+57]	486.219	2	971.43	971.433	0	-2.3		Specific	427.63	427.63	427.63	4.93	323	>Fibrillin-2 N-term	1	DW070720_2.5270.5270.2	controllerType=0 controllerNumber=1 scan=5270	16.1999
08109:4	1	R.MEQC[+57.021]YLKWDEDEC[+57.021]IHPVPGK.F	1000	C[+57]*2	634.283	4	2534.11	2534.11	0	-1.8		Specific	8.44	8.44	8.44	1.68	323	>Fibrillin-2 N-term	1	DW070720_2.8439.8439.4	controllerType=0 controllerNumber=1 scan=8439	23.646
07948:4	1	R.MEQC[+57.021]YLKWDEDEC[+57.021]IHPVPGK.F	1000	C[+57]*2	634.284	4	2534.11	2534.11	0	-0.4		Specific	353.6	353.6	353.6	3.9	323	>Fibrillin-2 N-term	1	DW070720_2.8309.8309.4	controllerType=0 controllerNumber=1 scan=8309	23.341
07818:4	1	R.MEQC[+57.021]YLKWDEDEC[+57.021]IHPVPGK.F	1000	C[+57]*2	634.283	4	2534.11	2534.11	0	-1.4		Specific	418.4	418.4	418.4	5.65	323	>Fibrillin-2 N-term	1	DW070720_2.8205.8205.4	controllerType=0 controllerNumber=1 scan=8205	23.0948
07884:4	1	R.MEQC[+57.021]YLKWDEDEC[+57.021]IHPVPGK.F	1000	C[+57]*2	634.284	4	2534.11	2534.11	0	-1		Specific	839.35	839.35	839.35	13.3	323	>Fibrillin-2 N-term	1	DW070720_2.8254.8254.4	controllerType=0 controllerNumber=1 scan=8254	23.2114
06647:3	1	K.WDEDEC[+57.021]IHPVPGK.F	1007	C[+57]	527.904	3	1581.7	1581.7	0	-0.7		Specific	16.05	16.05	16.05	1.68	323	>Fibrillin-2 N-term	1	DW070720_2.7229.7229.3	controllerType=0 controllerNumber=1 scan=7229	20.8107
06379:3	1	K.WDEDEC[+57.021]IHPVPGK.F	1007	C[+57]	527.904	3	1581.7	1581.7	0	-0.9		Specific	52.89	52.89	52.89	1.69	323	>Fibrillin-2 N-term	1	DW070720_2.7019.7019.3	controllerType=0 controllerNumber=1 scan=7019	20.318
06441:3	1	K.WDEDEC[+57.021]IHPVPGK.F	1007	C[+57]	527.904	3	1581.7	1581.7	0	-1.6		Specific	78.64	64.18	64.18	1.69	323	>Fibrillin-2 N-term	1	DW070720_2.7070.7070.3	controllerType=0 controllerNumber=1 scan=7070	20.4386
05941:3	1	K.WDEDEC[+57.021]IHPVPGK.F	1007	C[+57]	527.904	3	1581.7	1581.7	0	-2.3		Specific	118.7	118.7	118.7	1.89	323	>Fibrillin-2 N-term	1	DW070720_2.6663.6663.3	controllerType=0 controllerNumber=1 scan=6663	19.4846
06054:2	1	K.WDEDEC[+57.021]IHPVPGK.F	1007	C[+57]	791.352	2	1581.7	1581.7	0	-2.2		Specific	324.57	324.57	324.57	4.72	323	>Fibrillin-2 N-term	1	DW070720_2.6754.6754.2	controllerType=0 controllerNumber=1 scan=6754	19.6968
06204:3	1	K.WDEDEC[+57.021]IHPVPGK.F	1007	C[+57]	527.904	3	1581.7	1581.7	0	-2		Specific	372.05	369.44	369.44	5.59	323	>Fibrillin-2 N-term	1	DW070720_2.6880.6880.3	controllerType=0 controllerNumber=1 scan=6880	19.9928
06140:3	1	K.WDEDEC[+57.021]IHPVPGK.F	1007	C[+57]	527.904	3	1581.7	1581.7	0	-2.1		Specific	445.2	421.68	421.68	6.22	323	>Fibrillin-2 N-term	1	DW070720_2.6826.6826.3	controllerType=0 controllerNumber=1 scan=6826	19.8669
05983:2	1	K.WDEDEC[+57.021]IHPVPGK.F	1007	C[+57]	791.354	2	1581.7	1581.7	0	-0.3		Specific	467.29	467.29	467.29	6.63	323	>Fibrillin-2 N-term	1	DW070720_2.6697.6697.2	controllerType=0 controllerNumber=1 scan=6697	19.5637
06075:3	1	K.WDEDEC[+57.021]IHPVPGK.F	1007	C[+57]	527.904	3	1581.7	1581.7	0	-2.1		Specific	520.92	432.61	432.61	7.81	323	>Fibrillin-2 N-term	1	DW070720_2.6770.6770.3	controllerType=0 controllerNumber=1 scan=6770	19.7353
06007:3	1	K.WDEDEC[+57.021]IHPVPGK.F	1007	C[+57]	527.904	3	1581.7	1581.7	0	-2		Specific	550.91	450.11	450.11	7.81	323	>Fibrillin-2 N-term	1	DW070720_2.6716.6716.3	controllerType=0 controllerNumber=1 scan=6716	19.6087
07498:4	1	K.FRMDAC[+57.021]C[+57.021]C[+57.021]AVGAAWGTEC[+57.021]EEC[+57.021]PKPGTK.E	1020	C[+57]*5	787.826	4	3148.28	3148.29	0	-1.5		Specific	733.18	733.18	733.18	10.69	323	>Fibrillin-2 N-term	1	DW070720_2.7948.7948.4	controllerType=0 controllerNumber=1 scan=7948	22.4953
07338:3	1	R.MDAC[+57.021]C[+57.021]C[+57.021]AVGAAWGTEC[+57.021]EEC[+57.021]PKPGTK.E	1022	C[+57]*5	949.043	3	2845.11	2845.12	0	-1.6		Specific	412.51	412.51	412.51	6.79	323	>Fibrillin-2 N-term	1	DW070720_2.7806.7806.3	controllerType=0 controllerNumber=1 scan=7806	22.1613
07216:4	1	R.MDAC[+57.021]C[+57.021]C[+57.021]AVGAAWGTEC[+57.021]EEC[+57.021]PKPGTK.E	1022	C[+57]*5	712.034	4	2845.11	2845.12	0	-1		Specific	538.86	538.86	538.86	7.27	323	>Fibrillin-2 N-term	1	DW070720_2.7709.7709.4	controllerType=0 controllerNumber=1 scan=7709	21.9344
07158:4	1	R.MDAC[+57.021]C[+57.021]C[+57.021]AVGAAWGTEC[+57.021]EEC[+57.021]PKPGTK.E	1022	C[+57]*5	712.034	4	2845.11	2845.12	0	-1.8		Specific	783.03	783.03	783.03	12.09	323	>Fibrillin-2 N-term	1	DW070720_2.7656.7656.4	controllerType=0 controllerNumber=1 scan=7656	21.8105
07250:3	1	R.MDAC[+57.021]C[+57.021]C[+57.021]AVGAAWGTEC[+57.021]EEC[+57.021]PKPGTK.E	1022	C[+57]*5	949.042	3	2845.11	2845.12	0	-1.8		Specific	898.14	898.14	898.14	14.09	323	>Fibrillin-2 N-term	1	DW070720_2.7737.7737.3	controllerType=0 controllerNumber=1 scan=7737	22.001
07135:3	1	R.MDAC[+57.021]C[+57.021]C[+57.021]AVGAAWGTEC[+57.021]EEC[+57.021]PKPGTK.E	1022	C[+57]*5	949.041	3	2845.11	2845.12	0	-3.2		Specific	943.35	943.35	943.35	15.09	323	>Fibrillin-2 N-term	1	DW070720_2.7636.7636.3	controllerType=0 controllerNumber=1 scan=7636	21.7644
07182:3	1	R.MDAC[+57.021]C[+57.021]C[+57.021]AVGAAWGTEC[+57.021]EEC[+57.021]PKPGTK.E	1022	C[+57]*5	949.043	3	2845.11	2845.12	0	-1.1		Specific	1147.47	1147.47	1147.47	19.12	323	>Fibrillin-2 N-term	1	DW070720_2.7682.7682.3	controllerType=0 controllerNumber=1 scan=7682	21.8726
06680:3	1	R.MD[+15.995]AC[+57.021]C[+57.021]C[+57.021]AVGAAWGTEC[+57.021]EEC[+57.021]PKPGTK.E	1022	C[+57]*5, D[+16]	954.373	3	2861.1	2861.11	0	-3.1		Specific	359.5	359.5	4	5.26	323	>Fibrillin-2 N-term	1	DW070720_2.7257.7257.3	controllerType=0 controllerNumber=1 scan=7257	20.8771
07960:4	1	R.MDAC[+57.021]C[+57.021]C[+57.021]AVGAAWGTEC[+57.021]EEC[+57.021]PKPGTKEYETLC[+57.021]PR.G	1022	C[+57]*6	974.153	4	3893.59	3893.58	0	2.4		Specific	363.61	363.61	363.61	5.3	323	>Fibrillin-2 N-term	1	DW070720_2.8318.8318.4	controllerType=0 controllerNumber=1 scan=8318	23.3605
05291:2	1	K.EYETLC[+57.021]PR.G	1047	C[+57]	534.244	2	1067.48	1067.48	0	-2.2		Specific	314.91	314.91	314.91	4.93	323	>Fibrillin-2 N-term	1	DW070720_2.6107.6107.2	controllerType=0 controllerNumber=1 scan=6107	18.178
05082:2	1	K.EYETLC[+57.021]PR.G	1047	C[+57]	534.244	2	1067.48	1067.48	0	-2.1		Specific	445.87	445.87	445.87	6.92	323	>Fibrillin-2 N-term	1	DW070720_2.5940.5940.2	controllerType=0 controllerNumber=1 scan=5940	17.7868
05005:2	1	K.EYETLC[+57.021]PR.G	1047	C[+57]	534.244	2	1067.48	1067.48	0	-1.7		Specific	446.31	446.31	446.31	5.61	323	>Fibrillin-2 N-term	1	DW070720_2.5885.5885.2	controllerType=0 controllerNumber=1 scan=5885	17.6571
04946:2	1	K.EYETLC[+57.021]PR.G	1047	C[+57]	534.244	2	1067.48	1067.48	0	-2.1		Specific	447.19	447.19	447.19	5.61	323	>Fibrillin-2 N-term	1	DW070720_2.5837.5837.2	controllerType=0 controllerNumber=1 scan=5837	17.544
04900:2	1	K.EYETLC[+57.021]PR.G	1047	C[+57]	534.244	2	1067.48	1067.48	0	-2.5		Specific	467.32	467.32	467.32	6.92	323	>Fibrillin-2 N-term	1	DW070720_2.5793.5793.2	controllerType=0 controllerNumber=1 scan=5793	17.4358
04837:2	1	K.EYETLC[+57.021]PR.G	1047	C[+57]	534.244	2	1067.48	1067.48	0	-2.2		Specific	480.2	480.2	480.2	5.37	323	>Fibrillin-2 N-term	1	DW070720_2.5740.5740.2	controllerType=0 controllerNumber=1 scan=5740	17.3121
07611:2	1	K.E[-18.011]YETLC[+57.021]PR.G	1047	C[+57], E[-18]	525.239	2	1049.47	1049.47	0	-0.8		Specific	255.04	255.04	255.04	2.24	323	>Fibrillin-2 N-term	1	DW070720_2.8040.8040.2	controllerType=0 controllerNumber=1 scan=8040	22.7104
06263:2	1	R.GDVLTGRPFYK.D	1062		626.836	2	1252.67	1252.67	0	-2.5		Specific	114.93	114.93	114.93	1.68	323	>Fibrillin-2 N-term	1	DW070720_2.6927.6927.3	controllerType=0 controllerNumber=1 scan=6927	20.1025
06483:2	1	R.GDVLTGRPFYK.D	1062		626.837	2	1252.67	1252.67	0	-1.3		Specific	141.46	141.46	141.46	1.69	323	>Fibrillin-2 N-term	1	DW070720_2.7100.7100.2	controllerType=0 controllerNumber=1 scan=7100	20.5095
06409:2	1	R.GDVLTGRPFYK.D	1062		626.836	2	1252.66	1252.67	0	-3.2		Specific	359.2	359.2	359.2	2.76	323	>Fibrillin-2 N-term	1	DW070720_2.7046.7046.2	controllerType=0 controllerNumber=1 scan=7046	20.3822
06154:3	1	R.GDVLTGRPFYK.D	1062		418.226	3	1252.66	1252.67	0	-2.8		Specific	520.88	520.88	520.88	7.2	323	>Fibrillin-2 N-term	1	DW070720_2.6838.6838.3	controllerType=0 controllerNumber=1 scan=6838	19.8938
06287:3	1	R.GDVLTGRPFYK.D	1062		418.227	3	1252.67	1252.67	0	-2.3		Specific	521.17	521.17	521.17	7.2	323	>Fibrillin-2 N-term	1	DW070720_2.6945.6945.3	controllerType=0 controllerNumber=1 scan=6945	20.1453
06216:3	1	R.GDVLTGRPFYK.D	1062		418.227	3	1252.67	1252.67	0	-2		Specific	548.09	548.09	548.09	7.2	323	>Fibrillin-2 N-term	1	DW070720_2.6890.6890.3	controllerType=0 controllerNumber=1 scan=6890	20.0163
06340:2	1	R.GDVLTGRPFYK.D	1062		626.836	2	1252.67	1252.67	0	-2.3		Specific	559.67	559.67	559.67	6.26	323	>Fibrillin-2 N-term	1	DW070720_2.6989.6989.2	controllerType=0 controllerNumber=1 scan=6989	20.2487
06144:2	1	R.GDVLTGRPFYK.D	1062		626.837	2	1252.67	1252.67	0	-1.6		Specific	621.3	621.3	621.3	8.12	323	>Fibrillin-2 N-term	1	DW070720_2.6829.6829.2	controllerType=0 controllerNumber=1 scan=6829	19.8733
06271:2	1	R.GDVLTGRPFYK.D	1062		626.836	2	1252.67	1252.67	0	-2.6		Specific	685.88	685.88	685.88	9.12	323	>Fibrillin-2 N-term	1	DW070720_2.6934.6934.2	controllerType=0 controllerNumber=1 scan=6934	20.1196
06202:2	1	R.GDVLTGRPFYK.D	1062		626.836	2	1252.67	1252.67	0	-2.3		Specific	802	802	802	12.12	323	>Fibrillin-2 N-term	1	DW070720_2.6879.6879.2	controllerType=0 controllerNumber=1 scan=6879	19.9907
06739:4	1	R.GDVLTGRPFYKDINEC[+57.021]K.A	1062	C[+57]	503.753	4	2011.99	2011.99	0	-1		Specific	260.19	260.19	260.19	3.44	323	>Fibrillin-2 N-term	1	DW070720_2.7309.7309.4	controllerType=0 controllerNumber=1 scan=7309	20.9993
06681:4	1	R.GDVLTGRPFYKDINEC[+57.021]K.A	1062	C[+57]	503.752	4	2011.99	2011.99	0	-1.3		Specific	401.61	401.61	401.61	6.96	323	>Fibrillin-2 N-term	1	DW070720_2.7258.7258.4	controllerType=0 controllerNumber=1 scan=7258	20.8792
06695:3	1	R.GDVLTGRPFYKDINEC[+57.021]K.A	1062	C[+57]	671.335	3	2011.99	2011.99	0	0.6		Specific	484.24	484.24	484.24	6.24	323	>Fibrillin-2 N-term	1	DW070720_2.7272.7272.3	controllerType=0 controllerNumber=1 scan=7272	20.9115
04641:3	1	R.PFYKDINEC[+57.021]K.A	1069	C[+57]	438.543	3	1313.62	1313.62	0	-2.9		Specific	174.39	174.39	174.39	1.85	323	>Fibrillin-2 N-term	1	DW070720_2.5586.5586.3	controllerType=0 controllerNumber=1 scan=5586	16.9497
04577:3	1	R.PFYKDINEC[+57.021]K.A	1069	C[+57]	438.544	3	1313.62	1313.62	0	-1.6		Specific	404.44	404.44	404.44	6.32	323	>Fibrillin-2 N-term	1	DW070720_2.5532.5532.3	controllerType=0 controllerNumber=1 scan=5532	16.8212
06813:2	1	K.AFPGMC[+57.021]TYGK.C	1079	C[+57]	566.25	2	1131.49	1131.5	0	-2.3		Specific	293.79	293.79	293.79	3.63	323	>Fibrillin-2 N-term	1	DW070720_2.7375.7375.2	controllerType=0 controllerNumber=1 scan=7375	21.1543
06689:2	1	K.AFPGMC[+57.021]TYGK.C	1079	C[+57]	566.251	2	1131.49	1131.5	0	-1.4		Specific	419.34	419.34	419.34	6.75	323	>Fibrillin-2 N-term	1	DW070720_2.7267.7267.2	controllerType=0 controllerNumber=1 scan=7267	20.9007
06751:2	1	K.AFPGMC[+57.021]TYGK.C	1079	C[+57]	566.25	2	1131.49	1131.5	0	-2.2		Specific	425.88	425.88	425.88	6.72	323	>Fibrillin-2 N-term	1	DW070720_2.7321.7321.2	controllerType=0 controllerNumber=1 scan=7321	21.0273
05193:2	1	K.AFPGM[+15.995]C[+57.021]TYGK.C	1079	C[+57], M[+16]	574.248	2	1147.49	1147.49	0	-1.8		Specific	8.82	8.82	8.82	1.68	323	>Fibrillin-2 N-term	1	DW070720_2.6032.6032.2	controllerType=0 controllerNumber=1 scan=6032	18.0024
05134:2	1	K.AFPGM[+15.995]C[+57.021]TYGK.C	1079	C[+57], M[+16]	574.246	2	1147.49	1147.49	0	-5.1		Specific	130.7	130.7	130.7	1.68	323	>Fibrillin-2 N-term	1	DW070720_2.5980.5980.2	controllerType=0 controllerNumber=1 scan=5980	17.8796
05213:2	1	K.C[+57.021][-17.027]RN[+15.995]T[+162.053]IGSFK.C	1089	C[-17][+57], N[+16], T[+162]	622.283	2	1243.56	1243.56	0	-2.5		Specific	220.71	220.71	6	1.78	323	>Fibrillin-2 N-term	1	DW070720_2.6049.6049.2	controllerType=0 controllerNumber=1 scan=6049	18.0435
05090:2	1	K.C[+57.021][-17.027]RN[+15.995]T[+162.053]IGSFK.C	1089	C[-17][+57], N[+16], T[+162]	622.283	2	1243.56	1243.56	0	-2.9		Specific	307.83	307.83	6	3.57	323	>Fibrillin-2 N-term	1	DW070720_2.5945.5945.2	controllerType=0 controllerNumber=1 scan=5945	17.7975
05149:2	1	K.C[+57.021][-17.027]RN[+15.995]T[+162.053]IGSFK.C	1089	C[-17][+57], N[+16], T[+162]	622.283	2	1243.56	1243.56	0	-2.7		Specific	511.03	455.04	0.7	5.57	323	>Fibrillin-2 N-term	1	DW070720_2.5993.5993.2	controllerType=0 controllerNumber=1 scan=5993	17.9117
05427:4	1	K.C[+57.021]RC[+57.021]N[+0.984]SGFALDMEERN[+1403.507]C[+57.021]TDIDEC[+57.021]R.I	1098	C[+57]*4, N[+1][+1404]	1078.92	4	4312.64	4312.64	0	-0.8		Specific	39.64	39.64	39.64	1.9	323	>Fibrillin-2 N-term	1	DW070720_2.6231.6231.4	controllerType=0 controllerNumber=1 scan=6231	18.4723
05423:4	1	K.C[+57.021]RC[+57.021]N[+0.984]SGFALDMEERN[+1241.454]C[+57.021]TDIDEC[+57.021]R.I	1098	C[+57]*4, N[+1][+1241]	1038.4	4	4150.59	4150.59	0	-0.4		Specific	72.47	72.47	5.16	2.74	323	>Fibrillin-2 N-term	1	DW070720_2.6226.6226.4	controllerType=0 controllerNumber=1 scan=6226	18.4594
05356:4	1	K.C[+57.021]RC[+57.021]N[+0.984]SGFALDMEERN[+1549.565]C[+57.021]TDIDEC[+57.021]R.I	1098	C[+57]*4, N[+1][+1550]	1115.43	4	4458.7	4458.7	0	-0.3		Specific	128.59	128.59	16.83	3.68	323	>Fibrillin-2 N-term	1	DW070720_2.6165.6165.4	controllerType=0 controllerNumber=1 scan=6165	18.317
05417:4	1	K.C[+57.021]RC[+57.021]N[+0.984]SGFALDMEERN[+1549.565]C[+57.021]TDIDEC[+57.021]R.I	1098	C[+57]*4, N[+1][+1550]	1115.43	4	4458.7	4458.7	0	-0.5		Specific	176.27	176.27	34.46	3.98	323	>Fibrillin-2 N-term	1	DW070720_2.6221.6221.4	controllerType=0 controllerNumber=1 scan=6221	18.4486
05371:4	1	K.C[+57.021]RC[+57.021]N[+15.995]S[+132.042]GFALDMEERN[+1241.454]C[+57.021][+14.016]TDIDEC[+57.021]R.I	1098	C[+14][+57]*4, N[+16][+1241], S[+132]	1078.92	4	4312.64	4311.66	1	-4.5		Specific	66.71	66.71	12.3	1.77	323	>Fibrillin-2 N-term	1	DW070720_2.6177.6177.4	controllerType=0 controllerNumber=1 scan=6177	18.3467
07697:2	1	R.C[+57.021]NSGFALDMEER.N	1100	C[+57]	714.799	2	1428.59	1428.59	0	1.4		Specific	433.55	433.55	433.55	5.93	323	>Fibrillin-2 N-term	1	DW070720_2.8108.8108.2	controllerType=0 controllerNumber=1 scan=8108	22.8673
07622:2	1	R.C[+57.021]NSGFALDMEER.N	1100	C[+57]	714.796	2	1428.58	1428.59	0	-2.6		Specific	583.83	583.83	583.83	8.06	323	>Fibrillin-2 N-term	1	DW070720_2.8048.8048.2	controllerType=0 controllerNumber=1 scan=8048	22.7297
09948:2	1	R.C[+57.021][-17.027]NSGFALDMEER.N	1100	C[-17][+57]	706.284	2	1411.56	1411.56	0	-0.9		Specific	477.05	477.05	477.05	6.95	323	>Fibrillin-2 N-term	1	DW070720_2.9931.9931.2	controllerType=0 controllerNumber=1 scan=9931	27.1631
07209:4	1	R.C[+57.021]NSGFALDMEERN[+1850.693]C[+57.021]TDIDEC[+57.021]R.I	1100	C[+57]*3, N[+1851]	1111.43	4	4442.7	4442.71	0	-2.1		Specific	136.81	136.81	47.15	3.65	323	>Fibrillin-2 N-term	1	DW070720_2.7702.7702.4	controllerType=0 controllerNumber=1 scan=7702	21.9173
07265:4	1	R.C[+57.021]NSGFALDMEERN[+1663.608]C[+57.021]TDIDEC[+57.021]R.I	1100	C[+57]*3, N[+1664]	1064.66	4	4255.62	4255.63	0	-1.3		Specific	169.76	169.76	40.96	3.98	323	>Fibrillin-2 N-term	1	DW070720_2.7746.7746.4	controllerType=0 controllerNumber=1 scan=7746	22.0205
07203:4	1	R.C[+57.021]NSGFALDMEERN[+1809.666]C[+57.021]TDIDEC[+57.021]R.I	1100	C[+57]*3, N[+1810]	1101.18	4	4401.68	4401.69	0	-1.8		Specific	182.66	182.66	42.31	4.19	323	>Fibrillin-2 N-term	1	DW070720_2.7698.7698.4	controllerType=0 controllerNumber=1 scan=7698	21.9086
07275:4	1	R.C[+57.021]NSGFALDMEERN[+1809.666]C[+57.021]TDIDEC[+57.021]R.I	1100	C[+57]*3, N[+1810]	1101.18	4	4401.68	4401.69	0	-1.4		Specific	187.6	187.6	44.83	4.22	323	>Fibrillin-2 N-term	1	DW070720_2.7754.7754.4	controllerType=0 controllerNumber=1 scan=7754	22.0403
07217:3	1	R.C[+57.021]NSGFALDMEERN[+1809.666]C[+57.021]TDIDEC[+57.021]R.I	1100	C[+57]*3, N[+1810]	1467.9	3	4401.68	4401.69	0	-1.8		Specific	220.87	220.87	47.33	4.35	323	>Fibrillin-2 N-term	1	DW070720_2.7710.7710.3	controllerType=0 controllerNumber=1 scan=7710	21.9366
03111:2	1	R.NC[+57.021]TDIDEC[+57.021]R.I	1112	C[+57]*2	591.728	2	1182.45	1182.45	0	-2.3		Specific	336.94	336.94	336.94	5.23	323	>Fibrillin-2 N-term	1	DW070720_2.4245.4245.2	controllerType=0 controllerNumber=1 scan=4245	13.7548
02993:2	1	R.N[+1216.423]C[+57.021]TDIDEC[+57.021]R.I	1112	C[+57]*2, N[+1216]	1199.94	2	2398.87	2398.87	0	-3.2		Specific	7.07	7.07	7.07	1.7	323	>Fibrillin-2 N-term	1	DW070720_2.4154.4154.2	controllerType=0 controllerNumber=1 scan=4154	13.5392
07966:3	1	R.[+14.016]N[+2100.761]C[+57.021]TDIDEC[+57.021]R.I	1112	.[14], C[+57]*2, N[+2101]	1099.75	3	3297.23	3297.23	0	0.2		Specific	10.24	10.24	10.24	1.7	323	>Fibrillin-2 N-term	1	DW070720_2.8323.8323.3	controllerType=0 controllerNumber=1 scan=8323	23.3733
03369:3	1	R.N[+1663.608]C[+57.021]TDIDEC[+57.021]R.I	1112	C[+57]*2, N[+1664]	949.353	3	2846.04	2846.06	0	-5.4		Specific	19.86	19.86	19.86	1.67	323	>Fibrillin-2 N-term	1	DW070720_2.4473.4473.3	controllerType=0 controllerNumber=1 scan=4473	14.3006
03085:3	1	R.N[+1460.529]C[+57.021]TDIDEC[+57.021]R.I	1112	C[+57]*2, N[+1461]	881.665	3	2642.98	2642.98	0	-0.4		Specific	24.41	24.41	24.41	1.79	323	>Fibrillin-2 N-term	1	DW070720_2.4223.4223.3	controllerType=0 controllerNumber=1 scan=4223	13.7019
03270:3	1	R.N[+1809.666]C[+57.021]TDIDEC[+57.021]R.I	1112	C[+57]*2, N[+1810]	998.043	3	2992.11	2992.12	0	-1		Specific	34.58	34.58	34.58	1.87	323	>Fibrillin-2 N-term	1	DW070720_2.4387.4387.3	controllerType=0 controllerNumber=1 scan=4387	14.0952
06696:4	1	R.[+28.031]N[+3229.168]C[+57.021]TDIDEC[+57.021]R.I	1112	.[28], C[+57]*2, N[+3229]	1110.92	4	4440.67	4439.65	1	4.4		Specific	37.82	37.82	14.51	1.75	323	>Fibrillin-2 N-term	1	DW070720_2.7273.7273.4	controllerType=0 controllerNumber=1 scan=7273	20.9137
04002:3	1	R.N[+1954.704]C[+57.021]TDIDEC[+57.021]R.I	1112	C[+57]*2, N[+1955]	1046.39	3	3137.15	3137.16	0	-1.7		Specific	38.72	38.72	38.72	1.86	323	>Fibrillin-2 N-term	1	DW070720_2.5034.5034.3	controllerType=0 controllerNumber=1 scan=5034	15.6396
03100:3	1	R.N[+1622.582]C[+57.021]TDIDEC[+57.021]R.I	1112	C[+57]*2, N[+1623]	935.682	3	2805.03	2805.03	0	-0.4		Specific	38.97	38.97	38.97	1.79	323	>Fibrillin-2 N-term	1	DW070720_2.4235.4235.3	controllerType=0 controllerNumber=1 scan=4235	13.7312
03037:3	1	R.N[+1622.582]C[+57.021]TDIDEC[+57.021]R.I	1112	C[+57]*2, N[+1623]	935.679	3	2805.02	2805.03	0	-3.5		Specific	39.63	39.63	39.63	1.86	323	>Fibrillin-2 N-term	1	DW070720_2.4188.4188.3	controllerType=0 controllerNumber=1 scan=4188	13.6197
03306:3	1	R.N[+1501.555]C[+57.021]TDIDEC[+57.021]R.I	1112	C[+57]*2, N[+1502]	895.338	3	2684	2684.01	0	-2.3		Specific	44.21	44.21	44.21	1.79	323	>Fibrillin-2 N-term	1	DW070720_2.4419.4419.3	controllerType=0 controllerNumber=1 scan=4419	14.1726
03327:3	1	R.N[+1809.666]C[+57.021]TDIDEC[+57.021]R.I	1112	C[+57]*2, N[+1810]	998.041	3	2992.11	2992.12	0	-3		Specific	53.45	53.45	53.45	1.86	323	>Fibrillin-2 N-term	1	DW070720_2.4438.4438.3	controllerType=0 controllerNumber=1 scan=4438	14.2181
03249:3	1	R.N[+1663.608]C[+57.021]TDIDEC[+57.021]R.I	1112	C[+57]*2, N[+1664]	949.358	3	2846.06	2846.06	0	-0.4		Specific	61.7	61.7	57.6	1.87	323	>Fibrillin-2 N-term	1	DW070720_2.4370.4370.3	controllerType=0 controllerNumber=1 scan=4370	14.0547
03251:3	1	R.N[+1501.555]C[+57.021]TDIDEC[+57.021]R.I	1112	C[+57]*2, N[+1502]	895.337	3	2684	2684.01	0	-3.8		Specific	63.1	63.1	58.8	1.86	323	>Fibrillin-2 N-term	1	DW070720_2.4371.4371.3	controllerType=0 controllerNumber=1 scan=4371	14.0569
02959:3	1	R.N[+1809.666]C[+57.021]TDIDEC[+57.021]R.I	1112	C[+57]*2, N[+1810]	998.042	3	2992.11	2992.12	0	-2.2		Specific	76.02	76.02	59.2	2.63	323	>Fibrillin-2 N-term	1	DW070720_2.4125.4125.3	controllerType=0 controllerNumber=1 scan=4125	13.4704
03123:3	1	R.N[+1663.608]C[+57.021]TDIDEC[+57.021]R.I	1112	C[+57]*2, N[+1664]	949.355	3	2846.05	2846.06	0	-3.4		Specific	76.4	76.4	57.6	2.63	323	>Fibrillin-2 N-term	1	DW070720_2.4254.4254.3	controllerType=0 controllerNumber=1 scan=4254	13.776
03273:3	1	R.N[+1825.661]C[+57.021]TDIDEC[+57.021]R.I	1112	C[+57]*2, N[+1826]	1003.37	3	3008.11	3008.11	0	-2.2		Specific	88.38	88.38	59.2	2.63	323	>Fibrillin-2 N-term	1	DW070720_2.4392.4392.3	controllerType=0 controllerNumber=1 scan=4392	14.109
03054:3	1	R.N[+1663.608]C[+57.021]TDIDEC[+57.021]R.I	1112	C[+57]*2, N[+1664]	949.358	3	2846.06	2846.06	0	0.2		Specific	90.16	90.16	57.6	2.66	323	>Fibrillin-2 N-term	1	DW070720_2.4200.4200.3	controllerType=0 controllerNumber=1 scan=4200	13.6476
03945:3	1	R.N[+1913.677]C[+57.021]TDIDEC[+57.021]R.I	1112	C[+57]*2, N[+1914]	1032.71	3	3096.12	3096.13	0	-1.2		Specific	129.91	129.91	58	3.6	323	>Fibrillin-2 N-term	1	DW070720_2.4984.4984.3	controllerType=0 controllerNumber=1 scan=4984	15.5207
03303:3	1	R.N[+1663.608]C[+57.021]TDIDEC[+57.021]R.I	1112	C[+57]*2, N[+1664]	949.356	3	2846.05	2846.06	0	-2.2		Specific	146.99	146.99	57.6	3.87	323	>Fibrillin-2 N-term	1	DW070720_2.4416.4416.3	controllerType=0 controllerNumber=1 scan=4416	14.1661
09589:4	1	R.ISPDLC[+57.021]GSGIC[+57.021]VNTPGSFEC[+57.021]EC[+57.021]FEGYES[+132.042]GFMMMK.N	1121	C[+57]*4, S[+132]	1007.66	4	4027.61	4028.62	-1	-0.9		Specific	173.8	173.8	4.57	1.73	323	>Fibrillin-2 N-term	1	DW070720_2.9636.9636.4	controllerType=0 controllerNumber=1 scan=9636	26.4653
09451:4	1	R.ISPDLC[+57.021]GSGIC[+57.021]VNTPGS[+146.058]FEC[+57.021]EC[+57.021]FEGYESGFMMMK.N	1121	C[+57]*4, S[+146]	1011.41	4	4042.6	4042.63	0	-6.9		Specific	249.42	249.42	3.6	1.68	323	>Fibrillin-2 N-term	1	DW070720_2.9524.9524.4	controllerType=0 controllerNumber=1 scan=9524	26.2017
05124:2	1	K.NC[+57.021]MDIDEC[+57.021]ER.N	1155	C[+57]*2	671.245	2	1341.48	1341.49	0	-2.4		Specific	277.37	277.37	277.37	4.76	323	>Fibrillin-2 N-term	1	DW070720_2.5972.5972.2	controllerType=0 controllerNumber=1 scan=5972	17.8623
05055:2	1	K.NC[+57.021]MDIDEC[+57.021]ER.N	1155	C[+57]*2	671.245	2	1341.48	1341.49	0	-2.6		Specific	466.61	466.61	466.61	6.92	323	>Fibrillin-2 N-term	1	DW070720_2.5920.5920.2	controllerType=0 controllerNumber=1 scan=5920	17.7391
03304:2	1	K.NC[+57.021]M[+15.995]DIDEC[+57.021]ER.N	1155	C[+57]*2, M[+16]	679.242	2	1357.48	1357.48	0	-4.1		Specific	178.36	178.36	45.37	1.76	323	>Fibrillin-2 N-term	1	DW070720_2.4417.4417.2	controllerType=0 controllerNumber=1 scan=4417	14.1683
03358:2	1	K.NC[+57.021]M[+15.995]DIDEC[+57.021]ER.N	1155	C[+57]*2, M[+16]	679.243	2	1357.48	1357.48	0	-1.8		Specific	261.21	261.21	44.26	4.76	323	>Fibrillin-2 N-term	1	DW070720_2.4464.4464.2	controllerType=0 controllerNumber=1 scan=4464	14.2811
07311:8	1	K.[+28.031]NC[+57.021]MDIDEC[+57.021]ERNPLLC[+57.021]RGGTC[+57.021]VN[+15.995]T[+162.053]EGS[+802.286]FQC[+57.021]DC[+57.021]PLGHELSPSR.E	1155	.[28], C[+57]*6, N[+16], S[+802], T[+162]	732.184	8	5850.42	5849.4	1	2.9		Specific	143.88	143.88	0	2.61	323	>Fibrillin-2 N-term	1	DW070720_2.7785.7785.4	controllerType=0 controllerNumber=1 scan=7785	22.1125
07229:3	1	R.GGTC[+57.021]VN[+15.995]TEGS[+203.079]FQC[+57.021]DC[+57.021]PLGHELSPSR.E	1171	C[+57]*3, N[+16], S[+203]	995.419	3	2984.24	2984.25	0	-0.7		Specific	50.13	50.13	7.2	1.7	323	>Fibrillin-2 N-term	1	DW070720_2.7719.7719.3	controllerType=0 controllerNumber=1 scan=7719	21.9582
07363:3	1	R.GGTC[+57.021]VNT[+146.058]EGS[+162.053]FQC[+57.021]DC[+57.021]PLGHELSPSR.E	1171	C[+57]*3, S[+162], T[+146]	1025.1	3	3073.28	3073.28	0	-0.8		Specific	260.34	260.34	0	4.82	323	>Fibrillin-2 N-term	1	DW070720_2.7830.7830.3	controllerType=0 controllerNumber=1 scan=7830	22.2177
07358:3	1	R.GGTC[+57.021]VN[+15.995]TEGS[+203.079]FQC[+57.021]DC[+57.021]PLGHELSPSR.E	1171	C[+57]*3, N[+16], S[+203]	995.418	3	2984.24	2984.25	0	-1.8		Specific	298.95	298.95	7.2	4.97	323	>Fibrillin-2 N-term	1	DW070720_2.7825.7825.3	controllerType=0 controllerNumber=1 scan=7825	22.2068
07300:3	1	R.GGTC[+57.021]VN[+15.995]TEGS[+203.079]FQC[+57.021]DC[+57.021]PLGHELSPSR.E	1171	C[+57]*3, N[+16], S[+203]	995.418	3	2984.24	2984.25	0	-1.9		Specific	610.78	610.78	7.2	9.09	323	>Fibrillin-2 N-term	1	DW070720_2.7775.7775.3	controllerType=0 controllerNumber=1 scan=7775	22.0889
07226:3	1	R.GGTC[+57.021]VNT[+146.058]EGS[+162.053]FQC[+57.021]DC[+57.021]PLGHELSPSR.E	1171	C[+57]*3, S[+162], T[+146]	1025.1	3	3073.28	3073.28	0	-0.8		Specific	902.81	902.81	0	15.12	323	>Fibrillin-2 N-term	1	DW070720_2.7717.7717.3	controllerType=0 controllerNumber=1 scan=7717	21.9538
07295:3	1	R.GGTC[+57.021]VNT[+162.053]EGS[+146.058]FQC[+57.021]DC[+57.021]PLGHELSPSR.E	1171	C[+57]*3, S[+146], T[+162]	1025.1	3	3073.28	3073.28	0	-1.2		Specific	1023.42	1023.42	1.01	17.12	323	>Fibrillin-2 N-term	1	DW070720_2.7771.7771.3	controllerType=0 controllerNumber=1 scan=7771	22.0802
08957:4	1	R.GGTC[+57.021]VNTEGSFQC[+57.021]DC[+57.021]PLGHELS[+146.058]PS[+162.053]REDC[+57.021]VDINEC[+57.021]SLSDNLC[+57.021]R.N	1171	C[+57]*6, S[+146][+162]	1289.03	4	5153.11	5153.11	0	-0.2		Specific	27.63	27.63	0	1.7	323	>Fibrillin-2 N-term	1	DW070720_2.9121.9121.4	controllerType=0 controllerNumber=1 scan=9121	25.2536
08877:4	1	R.GGTC[+57.021]VN[+15.995]TEGSFQC[+57.021]DC[+57.021]PLGHELSPS[+203.079]REDC[+57.021]VDINEC[+57.021]SLSDNLC[+57.021]R.N	1171	C[+57]*6, N[+16], S[+203]	1266.77	4	5064.08	5064.07	0	0.5		Specific	81.48	81.48	0	1.69	323	>Fibrillin-2 N-term	1	DW070720_2.9053.9053.4	controllerType=0 controllerNumber=1 scan=9053	25.0932
08970:5	1	R.GGTC[+57.021]VNTEGSFQC[+57.021]DC[+57.021]PLGH[+15.995]ELS[+146.058]PSREDC[+57.021]VDINEC[+57.021]SLSDNLC[+57.021]R.N	1171	C[+57]*6, H[+16], S[+146]	1002.22	5	5007.06	5007.05	0	0.5		Specific	151.71	151.71	0	1.96	323	>Fibrillin-2 N-term	1	DW070720_2.9132.9132.5	controllerType=0 controllerNumber=1 scan=9132	25.2785
09073:4	1	R.GGTC[+57.021]VN[+0.984]TEGSFQC[+57.021]DC[+57.021]PLGHELSPS[+162.053]REDC[+57.021]VDINEC[+57.021]SLSDNLC[+57.021]R.N	1171	C[+57]*6, N[+1], S[+162]	1252.52	4	5007.05	5008.04	-1	3		Specific	386.59	386.59	0	4.81	323	>Fibrillin-2 N-term	1	DW070720_2.9216.9216.4	controllerType=0 controllerNumber=1 scan=9216	25.4771
08944:4	1	R.[+14.016]GGTC[+57.021]VN[+0.984]TEGSFQC[+57.021]DC[+57.021]PLGHELS[+203.079]PSREDC[+57.021]VDINEC[+57.021]SLSDNLC[+57.021]R.N	1171	.[14], C[+57]*6, N[+1], S[+203]	1266.77	4	5064.07	5063.08	1	-1.9		Specific	523.77	523.77	0	6.27	323	>Fibrillin-2 N-term	1	DW070720_2.9109.9109.4	controllerType=0 controllerNumber=1 scan=9109	25.2257
08891:4	1	R.GGTC[+57.021]VNTEGS[+146.058]FQC[+57.021]DC[+57.021]PLGHELS[+162.053]PSREDC[+57.021]VDINEC[+57.021]SLSDNLC[+57.021]R.N	1171	C[+57]*6, S[+146][+162]	1289.03	4	5153.11	5153.11	0	-0.5		Specific	618.58	618.58	0	8.16	323	>Fibrillin-2 N-term	1	DW070720_2.9064.9064.4	controllerType=0 controllerNumber=1 scan=9064	25.1195
08528:5	1	R.GGTC[+57.021]VNTEGSFQC[+57.021]DC[+57.021]PLGHELSPS[+162.053]REDC[+57.021]VDINEC[+57.021]SLSDNLC[+57.021]RN[+0.984]GK.C	1171	C[+57]*6, N[+1], S[+162]	1062.45	5	5308.21	5307.2	1	1		Specific	128.09	128.09	0	2.06	323	>Fibrillin-2 N-term	1	DW070720_2.8769.8769.5	controllerType=0 controllerNumber=1 scan=8769	24.4213
08750:2	1	R.EDC[+57.021]VDINEC[+57.021]SLSDNLC[+57.021]R.N	1196	C[+57]*3	1049.92	2	2098.84	2098.85	0	-2.6		Specific	434.82	434.82	434.82	7.36	323	>Fibrillin-2 N-term	1	DW070720_2.8952.8952.2	controllerType=0 controllerNumber=1 scan=8952	24.8546
08680:2	1	R.EDC[+57.021]VDINEC[+57.021]SLSDNLC[+57.021]R.N	1196	C[+57]*3	1049.92	2	2098.84	2098.85	0	-2.4		Specific	473.63	473.63	473.63	7.56	323	>Fibrillin-2 N-term	1	DW070720_2.8897.8897.2	controllerType=0 controllerNumber=1 scan=8897	24.7249
08551:3	1	R.EDC[+57.021]VDINEC[+57.021]SLSDNLC[+57.021]R.N	1196	C[+57]*3	700.288	3	2098.85	2098.85	0	0.8		Specific	496.7	496.7	496.7	6.78	323	>Fibrillin-2 N-term	1	DW070720_2.8787.8787.3	controllerType=0 controllerNumber=1 scan=8787	24.4645
08597:2	1	R.EDC[+57.021]VDINEC[+57.021]SLSDNLC[+57.021]R.N	1196	C[+57]*3	1049.93	2	2098.85	2098.85	0	0.5		Specific	613.08	613.08	613.08	9.73	323	>Fibrillin-2 N-term	1	DW070720_2.8828.8828.2	controllerType=0 controllerNumber=1 scan=8828	24.5621
08397:3	1	R.EDC[+57.021]VDINEC[+57.021]SLSDNLC[+57.021]R.N	1196	C[+57]*3	700.288	3	2098.85	2098.85	0	1.1		Specific	635.29	635.29	635.29	8.91	323	>Fibrillin-2 N-term	1	DW070720_2.8666.8666.3	controllerType=0 controllerNumber=1 scan=8666	24.1819
08529:2	1	R.EDC[+57.021]VDINEC[+57.021]SLSDNLC[+57.021]R.N	1196	C[+57]*3	1049.93	2	2098.85	2098.85	0	0.5		Specific	640.1	640.1	640.1	9.73	323	>Fibrillin-2 N-term	1	DW070720_2.8771.8771.2	controllerType=0 controllerNumber=1 scan=8771	24.4277
08458:3	1	R.EDC[+57.021]VDINEC[+57.021]SLSDNLC[+57.021]R.N	1196	C[+57]*3	700.286	3	2098.84	2098.85	0	-1.3		Specific	644.38	624.37	624.37	9.73	323	>Fibrillin-2 N-term	1	DW070720_2.8717.8717.3	controllerType=0 controllerNumber=1 scan=8717	24.3018
08457:2	1	R.EDC[+57.021]VDINEC[+57.021]SLSDNLC[+57.021]R.N	1196	C[+57]*3	1049.93	2	2098.85	2098.85	0	-1.1		Specific	705.96	705.96	705.96	11.73	323	>Fibrillin-2 N-term	1	DW070720_2.8716.8716.2	controllerType=0 controllerNumber=1 scan=8716	24.3003
08391:2	1	R.EDC[+57.021]VDINEC[+57.021]SLSDNLC[+57.021]R.N	1196	C[+57]*3	1049.93	2	2098.84	2098.85	0	-1.6		Specific	775.6	775.6	775.6	12.73	323	>Fibrillin-2 N-term	1	DW070720_2.8663.8663.2	controllerType=0 controllerNumber=1 scan=8663	24.1755
08681:2	1	R.EDC[+57.021]VDIN[+0.984]EC[+57.021]SLSDNLC[+57.021]R.N	1196	C[+57]*3, N[+1]	1050.42	2	2099.83	2099.83	0	1.5		Specific	458.99	458.99	204.82	6.77	323	>Fibrillin-2 N-term	1	DW070720_2.8897.8897.2	controllerType=0 controllerNumber=1 scan=8897	24.7249
07670:3	1	R.EDC[+57.021]VDINEC[+57.021]SLSDN[+0.984]LC[+57.021]RNGK.C	1196	C[+57]*3, N[+1]	800.333	3	2398.99	2398.99	0	-2.1		Specific	35.74	35.74	0	1.69	323	>Fibrillin-2 N-term	1	DW070720_2.8087.8087.3	controllerType=0 controllerNumber=1 scan=8087	22.8181
10331:2	1	K.C[+57.021][-17.027]VNMIGTYQC[+57.021]SC[+57.021]NPGYQATPDR.Q	1216	C[-17][+57]*3	1288.03	2	2575.04	2575.05	0	-1.3		Specific	538.28	538.28	538.28	7.75	323	>Fibrillin-2 N-term	1	DW070720_2.10249.10249.2	controllerType=0 controllerNumber=1 scan=10249	27.9141
10304:3	1	K.C[+57.021][-17.027]VNMIGTYQC[+57.021]SC[+57.021]NPGYQATPDR.Q	1216	C[-17][+57]*3	859.02	3	2575.05	2575.05	0	-0.7		Specific	592.33	592.33	592.33	8.61	323	>Fibrillin-2 N-term	1	DW070720_2.10226.10226.3	controllerType=0 controllerNumber=1 scan=10226	27.8601
10364:3	1	K.C[+57.021][-17.027]VNMIGTYQC[+57.021]SC[+57.021]NPGYQATPDR.Q	1216	C[-17][+57]*3	859.019	3	2575.04	2575.05	0	-2.3		Specific	597.57	597.57	597.57	8.57	323	>Fibrillin-2 N-term	1	DW070720_2.10279.10279.3	controllerType=0 controllerNumber=1 scan=10279	27.9853
05495:3	1	K.C[+57.021]VNM[+31.990]IGT[+203.079]YQC[+57.021]SC[+57.021]NPGYQATPDR.Q	1216	C[+57]*3, M[+32], T[+203]	943.051	3	2827.14	2827.14	0	-1.1		Specific	92.81	92.81	3.2	1.92	323	>Fibrillin-2 N-term	1	DW070720_2.6292.6292.3	controllerType=0 controllerNumber=1 scan=6292	18.6144
08752:4	1	R.QGC[+57.021]TDIDEC[+57.021]MIMN[+15.995]GGC[+57.021]DT[+203.079]QC[+57.021]TNSEGSYEC[+57.021]SC[+57.021]SEGYALMPDGR.S	1238	C[+57]*6, N[+16], T[+203]	1259.47	4	5034.84	5034.85	0	-0.7		Specific	9.76	9.76	0	2.35	323	>Fibrillin-2 N-term	1	DW070720_2.8954.8954.4	controllerType=0 controllerNumber=1 scan=8954	24.859
08849:4	1	R.QGC[+57.021]TDIDEC[+57.021]MIMN[+15.995]GGC[+57.021]DTQC[+57.021]T[+203.079]NSEGSYEC[+57.021]SC[+57.021]SEGYALMPDGR.S	1238	C[+57]*6, N[+16], T[+203]	1259.71	4	5035.83	5034.85	1	-4.2		Specific	62.48	62.48	0	1.7	323	>Fibrillin-2 N-term	1	DW070720_2.9031.9031.4	controllerType=0 controllerNumber=1 scan=9031	25.0413
07430:4	1	R.Q[-17.027]GC[+57.021]TDIDEC[+57.021]MIMNGGC[+57.021]DT[+294.095]QC[+57.021]TNSEGSYEC[+57.021]SC[+57.021]SEGYALMPDGR.S	1238	C[+57]*6, Q[-17], T[+294]	1273.72	4	5091.86	5092.84	-1	4.6		Specific	126.62	126.62	0	1.83	323	>Fibrillin-2 N-term	1	DW070720_2.7888.7888.4	controllerType=0 controllerNumber=1 scan=7888	22.3537
07428:4	1	R.QGC[+57.021]TDIDEC[+57.021]MIMNGGC[+57.021]DT[+146.058]QC[+57.021]TNS[+146.058]EGSYEC[+57.021]SC[+57.021]SEGYALMPDGR.S	1238	C[+57]*6, S[+146], T[+146]	1277.72	4	5107.85	5107.89	0	-7.5		Specific	137.61	137.61	0	1.68	323	>Fibrillin-2 N-term	1	DW070720_2.7886.7886.4	controllerType=0 controllerNumber=1 scan=7886	22.3493
06122:5	1	R.Q[-17.027]GC[+57.021]TDIDEC[+57.021]MIMNGGC[+57.021]DT[+349.137]QC[+57.021]TNSEGSYEC[+57.021]SC[+57.021]SEGYALMPDGR.S	1238	C[+57]*6, Q[-17], T[+349]	1030.58	5	5148.88	5147.88	1	-2.3		Specific	153.53	153.53	0	1.93	323	>Fibrillin-2 N-term	1	DW070720_2.6809.6809.5	controllerType=0 controllerNumber=1 scan=6809	19.8257
07589:4	1	R.Q[-17.027]GC[+57.021]TDIDEC[+57.021]MIMNGGC[+57.021]DT[+294.095]QC[+57.021]TNSEGSYEC[+57.021]SC[+57.021]SEGYALMPDGR.S	1238	C[+57]*6, Q[-17], T[+294]	1273.96	4	5092.84	5092.84	0	-1.1		Specific	192.52	192.52	0	3.64	323	>Fibrillin-2 N-term	1	DW070720_2.8021.8021.4	controllerType=0 controllerNumber=1 scan=8021	22.6654
07481:4	1	R.Q[-17.027]GC[+57.021]TDIDEC[+57.021]MIMNGGC[+57.021]DT[+294.095]QC[+57.021]TNSEGSYEC[+57.021]SC[+57.021]SEGYALMPDGR.S	1238	C[+57]*6, Q[-17], T[+294]	1273.72	4	5091.86	5092.84	-1	3.6		Specific	243.34	243.34	0	2.46	323	>Fibrillin-2 N-term	1	DW070720_2.7936.7936.4	controllerType=0 controllerNumber=1 scan=7936	22.4673
08669:4	1	R.QGC[+57.021]TDIDEC[+57.021]MIMNGGC[+57.021]D[+15.995]TQC[+57.021]TNS[+203.079]EGSYEC[+57.021]SC[+57.021]SEGYALMPDGR.S	1238	C[+57]*6, D[+16], S[+203]	1259.47	4	5034.84	5034.85	0	-1.1		Specific	251.8	251.8	0	4.16	323	>Fibrillin-2 N-term	1	DW070720_2.8888.8888.4	controllerType=0 controllerNumber=1 scan=8888	24.7034
07305:4	1	R.Q[-17.027]GC[+57.021]T[+294.095]DIDEC[+57.021]MIMNGGC[+57.021]DTQC[+57.021]TNSEGSYEC[+57.021]SC[+57.021]SEGYALMPDGR.S	1238	C[+57]*6, Q[-17], T[+294]	1273.97	4	5092.86	5092.84	0	2.9		Specific	283.04	283.04	0	3.45	323	>Fibrillin-2 N-term	1	DW070720_2.7779.7779.4	controllerType=0 controllerNumber=1 scan=7779	22.0976
07653:4	1	R.QGC[+57.021]TDIDEC[+57.021]MIMNGGC[+57.021]DT[+146.058]QC[+57.021]T[+132.042]NSEGSYEC[+57.021]SC[+57.021]SEGYALMPDGR.S	1238	C[+57]*6, T[+132][+146]	1273.97	4	5092.85	5093.87	-1	-4.6		Specific	288.81	288.81	0	2.56	323	>Fibrillin-2 N-term	1	DW070720_2.8073.8073.4	controllerType=0 controllerNumber=1 scan=8073	22.7869
07629:4	1	R.QGC[+57.021]TDIDEC[+57.021]MIMNGGC[+57.021]DT[+162.053]QC[+57.021]TNSEGSYEC[+57.021]SC[+57.021]S[+132.042]EGYALMPDGR.S	1238	C[+57]*6, S[+132], T[+162]	1277.97	4	5108.84	5109.87	-1	-4.8		Specific	320.63	320.63	0	2.83	323	>Fibrillin-2 N-term	1	DW070720_2.8052.8052.4	controllerType=0 controllerNumber=1 scan=8052	22.7384
06607:5	1	R.Q[-17.027]GC[+57.021]TDIDEC[+57.021]MIMN[+0.984]GGC[+57.021]DTQC[+57.021]TNSEGS[+349.137]YEC[+57.021]SC[+57.021]SEGYALMPDGR.S	1238	C[+57]*6, N[+1], Q[-17], S[+349]	1030.78	5	5149.86	5148.87	1	-1.9		Specific	5.99	5.99	0	1.68	323	>Fibrillin-2 N-term	1	DW070720_2.7199.7199.5	controllerType=0 controllerNumber=1 scan=7199	20.7414
07493:4	1	R.Q[-17.027]GC[+57.021]TDIDEC[+57.021]MIMN[+15.995]GGC[+57.021]DT[+294.095]QC[+57.021]TNSEGSYEC[+57.021]SC[+57.021]SEGYALMPDGR.S	1238	C[+57]*6, N[+16], Q[-17], T[+294]	1277.72	4	5107.85	5108.84	-1	3.3		Specific	80.59	80.59	0	1.69	323	>Fibrillin-2 N-term	1	DW070720_2.7943.7943.4	controllerType=0 controllerNumber=1 scan=7943	22.4825
08709:4	1	R.QGC[+57.021]TDIDEC[+57.021]MIMN[+0.984]GGC[+57.021]DTQC[+57.021]TNS[+203.079]EGSYEC[+57.021]SC[+57.021]SEGYALM[+31.990]PDGR.S	1238	C[+57]*6, M[+32], N[+1], S[+203]	1263.45	4	5050.8	5051.83	-1	-5.7		Specific	169.79	169.79	0	1.95	323	>Fibrillin-2 N-term	1	DW070720_2.8922.8922.4	controllerType=0 controllerNumber=1 scan=8922	24.783
06469:5	1	R.Q[-17.027]GC[+57.021]TDIDE[+14.016]C[+57.021][+14.016]MIMNGGC[+57.021]DTQC[+57.021]TNSEGS[+324.106]YEC[+57.021]SC[+57.021]SEGYALMPDGR.S	1238	C[+14][+57]*6, E[+14], Q[-17], S[+324]	1030.78	5	5149.86	5150.88	-1	-3.4		Specific	167.08	167.08	0	1.83	323	>Fibrillin-2 N-term	1	DW070720_2.7090.7090.5	controllerType=0 controllerNumber=1 scan=7090	20.4855
08265:3	1	R.SC[+57.021]ADIDEC[+57.021]ENNPDIC[+57.021]DGGQC[+57.021]TNIPGEYR.C	1280	C[+57]*4	1087.09	3	3259.27	3259.27	0	-0.4		Specific	176.56	176.56	176.56	3.94	323	>Fibrillin-2 N-term	1	DW070720_2.8566.8566.3	controllerType=0 controllerNumber=1 scan=8566	23.9463
07990:4	1	R.SC[+57.021]ADIDEC[+57.021]ENNPDIC[+57.021]DGGQC[+57.021]TNIPGEYR.C	1280	C[+57]*4	815.571	4	3259.26	3259.27	0	-1.1		Specific	452.57	452.57	452.57	6.98	323	>Fibrillin-2 N-term	1	DW070720_2.8344.8344.4	controllerType=0 controllerNumber=1 scan=8344	23.4228
08154:3	1	R.SC[+57.021]ADIDEC[+57.021]ENNPDIC[+57.021]DGGQC[+57.021]TNIPGEYR.C	1280	C[+57]*4	1087.09	3	3259.27	3259.27	0	0.4		Specific	501.67	501.67	501.67	7	323	>Fibrillin-2 N-term	1	DW070720_2.8476.8476.3	controllerType=0 controllerNumber=1 scan=8476	23.7343
07958:3	1	R.SC[+57.021]ADIDEC[+57.021]ENNPDIC[+57.021]DGGQC[+57.021]TNIPGEYR.C	1280	C[+57]*4	1087.09	3	3259.26	3259.27	0	-2.1		Specific	735.92	698.75	698.75	11.09	323	>Fibrillin-2 N-term	1	DW070720_2.8316.8316.3	controllerType=0 controllerNumber=1 scan=8316	23.3562
08083:3	1	R.SC[+57.021]ADIDEC[+57.021]ENNPDIC[+57.021]DGGQC[+57.021]TNIPGEYR.C	1280	C[+57]*4	1087.09	3	3259.26	3259.27	0	-1.3		Specific	789.57	781.65	781.65	12.12	323	>Fibrillin-2 N-term	1	DW070720_2.8419.8419.3	controllerType=0 controllerNumber=1 scan=8419	23.6007
08013:3	1	R.SC[+57.021]ADIDEC[+57.021]ENNPDIC[+57.021]DGGQC[+57.021]TNIPGEYR.C	1280	C[+57]*4	1087.09	3	3259.27	3259.27	0	-0.3		Specific	835.45	835.45	835.45	13.12	323	>Fibrillin-2 N-term	1	DW070720_2.8364.8364.3	controllerType=0 controllerNumber=1 scan=8364	23.4707
08062:3	1	R.SC[+57.021]ADIDEC[+57.021]ENNPDIC[+57.021]DGGQC[+57.021]TN[+15.995]IPGEYR.C	1280	C[+57]*4, N[+16]	1092.42	3	3275.26	3275.26	0	-0.4		Specific	403.79	403.79	108.79	6.79	323	>Fibrillin-2 N-term	1	DW070720_2.8403.8403.3	controllerType=0 controllerNumber=1 scan=8403	23.5617
07989:3	1	R.SC[+57.021]ADIDEC[+57.021]ENNPDIC[+57.021]DGGQC[+57.021]TN[+15.995]IPGEYR.C	1280	C[+57]*4, N[+16]	1092.42	3	3275.26	3275.26	0	-0.5		Specific	622.93	622.93	88.7	9.12	323	>Fibrillin-2 N-term	1	DW070720_2.8343.8343.3	controllerType=0 controllerNumber=1 scan=8343	23.4206
07866:3	1	R.SC[+57.021]ADIDEC[+57.021]ENNPDIC[+57.021]DGGQC[+57.021]TN[+15.995]IPGEYR.C	1280	C[+57]*4, N[+16]	1092.43	3	3275.27	3275.26	0	1.1		Specific	786.64	786.64	183.64	11.3	323	>Fibrillin-2 N-term	1	DW070720_2.8241.8241.3	controllerType=0 controllerNumber=1 scan=8241	23.1794
07921:3	1	R.SC[+57.021]ADIDEC[+57.021]ENNPDIC[+57.021]DGGQC[+57.021]TN[+15.995]IPGEYR.C	1280	C[+57]*4, N[+16]	1092.42	3	3275.26	3275.26	0	-0.5		Specific	892.5	892.5	244.91	14.12	323	>Fibrillin-2 N-term	1	DW070720_2.8287.8287.3	controllerType=0 controllerNumber=1 scan=8287	23.2888
10209:2	1	R.C[+57.021]LC[+57.021]YDGFMASMDMK.T	1308	C[+57]*2	864.831	2	1728.65	1728.66	0	-1.1		Specific	549.39	549.39	549.39	7.85	323	>Fibrillin-2 N-term	1	DW070720_2.10148.10148.2	controllerType=0 controllerNumber=1 scan=10148	27.6752
09487:2	1	R.C[+57.021]LC[+57.021]YD[+15.995]GFMASMDMK.T	1308	C[+57]*2, D[+16]	872.827	2	1744.65	1744.65	0	-2.4		Specific	3.71	3.71	3.71	1.69	323	>Fibrillin-2 N-term	1	DW070720_2.9558.9558.4	controllerType=0 controllerNumber=1 scan=9558	26.2815
11923:2	1	R.C[+57.021][-17.027]LC[+57.021]YDGFMASMDMK.T	1308	C[-17][+57]*2	856.317	2	1711.63	1711.63	0	-1.3		Specific	622.8	622.8	622.8	9.71	323	>Fibrillin-2 N-term	1	DW070720_2.11618.11618.2	controllerType=0 controllerNumber=1 scan=11618	31.1532
10074:3	1	K.TC[+57.021]IDVNEC[+57.021]DLNSNIC[+57.021]MFGEC[+57.021]ENTK.G	1322	C[+57]*4	975.058	3	2923.16	2923.17	0	-2.4		Specific	264.47	264.47	264.47	5.27	323	>Fibrillin-2 N-term	1	DW070720_2.10031.10031.3	controllerType=0 controllerNumber=1 scan=10031	27.3984
09926:3	1	K.TC[+57.021]IDVNEC[+57.021]DLNSNIC[+57.021]MFGEC[+57.021]ENTK.G	1322	C[+57]*4	975.058	3	2923.16	2923.17	0	-2.9		Specific	415.53	415.53	415.53	7.24	323	>Fibrillin-2 N-term	1	DW070720_2.9916.9916.3	controllerType=0 controllerNumber=1 scan=9916	27.1285
09863:3	1	K.TC[+57.021]IDVNEC[+57.021]DLNSNIC[+57.021]MFGEC[+57.021]ENTK.G	1322	C[+57]*4	975.06	3	2923.17	2923.17	0	-0.7		Specific	546.98	546.98	546.98	7.75	323	>Fibrillin-2 N-term	1	DW070720_2.9860.9860.3	controllerType=0 controllerNumber=1 scan=9860	26.9963
09766:2	1	K.TC[+57.021]IDVNEC[+57.021]DLNSNIC[+57.021]MFGEC[+57.021]ENTK.G	1322	C[+57]*4	1462.09	2	2923.16	2923.17	0	-1.4		Specific	712.85	712.85	712.85	11.61	323	>Fibrillin-2 N-term	1	DW070720_2.9778.9778.2	controllerType=0 controllerNumber=1 scan=9778	26.8011
09739:3	1	K.TC[+57.021]IDVNEC[+57.021]DLNSNIC[+57.021]MFGEC[+57.021]ENTK.G	1322	C[+57]*4	975.061	3	2923.17	2923.17	0	-0.1		Specific	793.95	780.24	780.24	12.61	323	>Fibrillin-2 N-term	1	DW070720_2.9758.9758.3	controllerType=0 controllerNumber=1 scan=9758	26.7532
09794:3	1	K.TC[+57.021]IDVNEC[+57.021]DLNSNIC[+57.021]MFGEC[+57.021]ENTK.G	1322	C[+57]*4	975.061	3	2923.17	2923.17	0	0.6		Specific	800.01	800.01	800.01	13.61	323	>Fibrillin-2 N-term	1	DW070720_2.9805.9805.3	controllerType=0 controllerNumber=1 scan=9805	26.8663
10004:3	1	K.TC[+57.021]IDVNEC[+57.021]DLNSN[+0.984]IC[+57.021]MFGEC[+57.021]ENTK.G	1322	C[+57]*4, N[+1]	975.391	3	2924.16	2924.15	0	2.3		Specific	309.43	309.43	0	4.65	323	>Fibrillin-2 N-term	1	DW070720_2.9978.9978.3	controllerType=0 controllerNumber=1 scan=9978	27.2732
09141:3	1	K.TC[+57.021]IDVNEC[+57.021]DLNSNIC[+57.021]M[+15.995]FGEC[+57.021]ENTK.G	1322	C[+57]*4, M[+16]	980.391	3	2939.16	2939.16	0	-0.7		Specific	505.39	505.39	86.99	7.48	323	>Fibrillin-2 N-term	1	DW070720_2.9274.9274.3	controllerType=0 controllerNumber=1 scan=9274	25.6115
09787:3	1	K.TC[+57.021]IDVN[+0.984]EC[+57.021]DLNSN[+15.995]IC[+57.021]MFGEC[+57.021]ENTK.G	1322	C[+57]*4, N[+1][+16]	980.734	3	2940.19	2940.15	0	14		Specific	245.04	245.04	0	1.84	323	>Fibrillin-2 N-term	1	DW070720_2.9798.9798.3	controllerType=0 controllerNumber=1 scan=9798	26.849
10005:4	1	K.T[+146.058]C[+57.021]IDVNE[+14.016]C[+57.021][+14.016]DLNS[+802.286]NIC[+57.021]MFGEC[+57.021]ENTK.G	1322	C[+14][+57]*4, E[+14], S[+802], T[+146]	975.639	4	3899.53	3899.54	0	-2.4		Specific	260.66	260.66	8.4	5.27	323	>Fibrillin-2 N-term	1	DW070720_2.9978.9978.3	controllerType=0 controllerNumber=1 scan=9978	27.2732
06061:8	1	K.[+14.016]T[+132.042]C[+57.021]IDVN[+0.984]EC[+57.021]DLNS[+132.042]NIC[+57.021]MFGEC[+57.021]ENTKGSFIC[+57.021]HC[+57.021]QLGYSVK.K	1322	.[14], C[+57]*6, N[+1], S[+132], T[+132]	605.883	8	4840.01	4839	1	2		Specific	410.5	410.5	0	5.4	323	>Fibrillin-2 N-term	1	DW070720_2.6759.6759.3	controllerType=0 controllerNumber=1 scan=6759	19.7095
07508:4	1	K.GTTGC[+57.021]TDVDEC[+57.021]EIGAH[+15.995]NC[+57.021]DMHASC[+57.021]LNIPGSFK.C	1361	C[+57]*4, H[+16]	893.117	4	3569.45	3569.45	0	-1.2		Specific	162.95	162.95	0	3.89	323	>Fibrillin-2 N-term	1	DW070720_2.7955.7955.4	controllerType=0 controllerNumber=1 scan=7955	22.5106
07008:2	1	R.EGWIGNGIK.C	1397		487.257	2	973.508	973.51	0	-2.5		Specific	166.99	166.99	166.99	1.72	323	>Fibrillin-2 N-term	1	DW070720_2.7534.7534.2	controllerType=0 controllerNumber=1 scan=7534	21.5263
06918:2	1	R.EGWIGNGIK.C	1397		487.258	2	973.509	973.51	0	-0.8		Specific	311.81	311.81	311.81	2.93	323	>Fibrillin-2 N-term	1	DW070720_2.7464.7464.2	controllerType=0 controllerNumber=1 scan=7464	21.3623
06668:2	1	R.EGWIGNGIK.C	1397		487.258	2	973.508	973.51	0	-1.8		Specific	333.75	333.75	333.75	3.18	323	>Fibrillin-2 N-term	1	DW070720_2.7246.7246.2	controllerType=0 controllerNumber=1 scan=7246	20.8513
06849:2	1	R.EGWIGNGIK.C	1397		487.258	2	973.509	973.51	0	-1.6		Specific	409.44	409.44	409.44	4.96	323	>Fibrillin-2 N-term	1	DW070720_2.7408.7408.2	controllerType=0 controllerNumber=1 scan=7408	21.2313
06789:2	1	R.EGWIGNGIK.C	1397		487.258	2	973.509	973.51	0	-1.5		Specific	438	438	438	5.18	323	>Fibrillin-2 N-term	1	DW070720_2.7352.7352.2	controllerType=0 controllerNumber=1 scan=7352	21.1006
06724:2	1	R.EGWIGNGIK.C	1397		487.258	2	973.508	973.51	0	-2.1		Specific	455.22	455.22	455.22	5.61	323	>Fibrillin-2 N-term	1	DW070720_2.7297.7297.2	controllerType=0 controllerNumber=1 scan=7297	20.9714
07620:2	1	R.EGWIGN[+0.984]GIK.C	1397	N[+1]	487.749	2	974.491	974.494	0	-3		Specific	184.67	184.67	184.67	1.87	323	>Fibrillin-2 N-term	1	DW070720_2.8047.8047.4	controllerType=0 controllerNumber=1 scan=8047	22.7275
07832:2	1	R.EGWIGN[+0.984]GIK.C	1397	N[+1]	487.751	2	974.494	974.494	0	0		Specific	361.95	361.95	361.95	3.29	323	>Fibrillin-2 N-term	1	DW070720_2.8217.8217.2	controllerType=0 controllerNumber=1 scan=8217	23.1232
07961:2	1	R.EGWIGN[+0.984]GIK.C	1397	N[+1]	487.751	2	974.494	974.494	0	0.1		Specific	364.18	364.18	364.18	4.78	323	>Fibrillin-2 N-term	1	DW070720_2.8320.8320.2	controllerType=0 controllerNumber=1 scan=8320	23.3668
07369:2	1	R.EGWIGN[+0.984]GIK.C	1397	N[+1]	487.75	2	974.492	974.494	0	-1.9		Specific	413.25	413.25	413.25	4.93	323	>Fibrillin-2 N-term	1	DW070720_2.7836.7836.2	controllerType=0 controllerNumber=1 scan=7836	22.2327
07308:2	1	R.EGWIGN[+0.984]GIK.C	1397	N[+1]	487.75	2	974.492	974.494	0	-2.6		Specific	420.2	420.2	420.2	4.45	323	>Fibrillin-2 N-term	1	DW070720_2.7783.7783.2	controllerType=0 controllerNumber=1 scan=7783	22.1082
07896:2	1	R.EGWIGN[+0.984]GIK.C	1397	N[+1]	487.75	2	974.493	974.494	0	-1.2		Specific	420.54	420.54	420.54	4.96	323	>Fibrillin-2 N-term	1	DW070720_2.8265.8265.2	controllerType=0 controllerNumber=1 scan=8265	23.2372
07495:2	1	R.EGWIGN[+0.984]GIK.C	1397	N[+1]	487.75	2	974.492	974.494	0	-1.7		Specific	422.22	422.22	422.22	4.93	323	>Fibrillin-2 N-term	1	DW070720_2.7946.7946.2	controllerType=0 controllerNumber=1 scan=7946	22.491
07565:2	1	R.EGWIGN[+0.984]GIK.C	1397	N[+1]	487.75	2	974.492	974.494	0	-2		Specific	426.62	426.62	426.62	4.93	323	>Fibrillin-2 N-term	1	DW070720_2.8002.8002.2	controllerType=0 controllerNumber=1 scan=8002	22.6229
07433:2	1	R.EGWIGN[+0.984]GIK.C	1397	N[+1]	487.75	2	974.493	974.494	0	-1.2		Specific	443.61	443.61	443.61	5.16	323	>Fibrillin-2 N-term	1	DW070720_2.7891.7891.2	controllerType=0 controllerNumber=1 scan=7891	22.3621
07558:2	1	R.E[-18.011]GWIGN[+0.984]GIK.C	1397	E[-18], N[+1]	478.744	2	956.481	956.484	0	-2.8		Specific	180.83	180.83	180.83	1.75	323	>Fibrillin-2 N-term	1	DW070720_2.7995.7995.2	controllerType=0 controllerNumber=1 scan=7995	22.6058
07397:4	1	K.C[+57.021]IDLDEC[+57.021]SN[+2262.814]GTHQC[+57.021]SINAQC[+57.021]VNTPGSYR.C	1406	C[+57]*4, N[+2263]	1380.29	4	5518.14	5519.17	-1	-3.8		Specific	26.28	26.28	1.52	2.79	323	>Fibrillin-2 N-term	1	DW070720_2.7859.7859.4	controllerType=0 controllerNumber=1 scan=7859	22.287
06833:4	1	K.C[+57.021]IDLDEC[+57.021]SN[+1809.666]GTHQC[+57.021]SINAQC[+57.021]VNTPGSYR.C	1406	C[+57]*4, N[+1810]	1267.01	4	5065	5066.02	-1	-2.5		Specific	92.8	92.8	41.6	2.66	323	>Fibrillin-2 N-term	1	DW070720_2.7394.7394.4	controllerType=0 controllerNumber=1 scan=7394	21.198
06803:4	1	K.C[+57.021]IDLDEC[+57.021]SN[+1971.719]GTHQC[+57.021]SINAQC[+57.021]VNTPGSYR.C	1406	C[+57]*4, N[+1972]	1307.77	4	5228.07	5228.07	0	-0.7		Specific	267.67	267.67	1.52	4.82	323	>Fibrillin-2 N-term	1	DW070720_2.7366.7366.4	controllerType=0 controllerNumber=1 scan=7366	21.1329
08558:4	1	K.C[+57.021][-17.027]IDLDEC[+57.021]SN[+1970.698]GTHQC[+57.021]SINAQC[+57.021]VNTPGSYR.C	1406	C[-17][+57]*4, N[+1971]	1303.52	4	5211.05	5210.02	1	5.2		Specific	39.11	39.11	2.48	1.76	323	>Fibrillin-2 N-term	1	DW070720_2.8791.8791.4	controllerType=0 controllerNumber=1 scan=8791	24.4732
10300:4	1	R.C[+57.021]AC[+57.021]SEGFTGDGFTC[+57.021]S[+365.132]DVDEC[+57.021]AENINLC[+57.021]ENGQC[+57.021]LNVPGAYR.C	1434	C[+57]*6, S[+365]	1228.99	4	4912.93	4911.94	1	-1.9		Specific	63.09	63.09	3.6	1.83	323	>Fibrillin-2 N-term	1	DW070720_2.10221.10221.4	controllerType=0 controllerNumber=1 scan=10221	27.8473
10489:4	1	R.C[+57.021]AC[+57.021]SEGFTGDGFTC[+57.021]S[+203.079]DVDEC[+57.021]AENINLC[+57.021]ENGQC[+57.021]LNVPGAYR.C	1434	C[+57]*6, S[+203]	1188.47	4	4750.88	4749.88	1	-2.5		Specific	158.83	158.83	4.21	3.78	323	>Fibrillin-2 N-term	1	DW070720_2.10389.10389.4	controllerType=0 controllerNumber=1 scan=10389	28.245
10227:4	1	R.C[+57.021]AC[+57.021]SEGFTGDGFTC[+57.021]S[+365.132]DVDEC[+57.021]AENINLC[+57.021]ENGQC[+57.021]LNVPGAYR.C	1434	C[+57]*6, S[+365]	1228.99	4	4912.92	4911.94	1	-3.1		Specific	200.53	200.53	3.6	4.02	323	>Fibrillin-2 N-term	1	DW070720_2.10163.10163.4	controllerType=0 controllerNumber=1 scan=10163	27.7103
10313:4	1	R.C[+57.021]AC[+57.021]SEGFTGDGFTC[+57.021]S[+203.079]DVDEC[+57.021]AENINLC[+57.021]ENGQC[+57.021]LNVPGAYR.C	1434	C[+57]*6, S[+203]	1188.22	4	4749.88	4749.88	0	-1.5		Specific	383.91	186.42	4.8	4.59	323	>Fibrillin-2 N-term	1	DW070720_2.10235.10235.4	controllerType=0 controllerNumber=1 scan=10235	27.8817
11421:4	1	R.C[+57.021][-17.027]AC[+57.021]SEGFTGDGFTC[+57.021]S[+365.132]DVDEC[+57.021]AENINLC[+57.021]ENGQC[+57.021]LNVPGAYR.C	1434	C[-17][+57]*6, S[+365]	1224.48	4	4894.91	4894.91	0	-0.2		Specific	129.7	129.7	3.6	3.51	323	>Fibrillin-2 N-term	1	DW070720_2.11178.11178.4	controllerType=0 controllerNumber=1 scan=11178	30.1171
10282:3	1	R.C[+57.021]AC[+57.021]SEGFTGDGFTC[+57.021]S[+203.079]DVDEC[+57.021]AENINLC[+57.021]ENGQC[+57.021]LN[+15.995]VPGAYR.C	1434	C[+57]*6, N[+16], S[+203]	1589.3	3	4765.87	4765.88	0	-1.5		Specific	140.77	140.77	4.8	3.51	323	>Fibrillin-2 N-term	1	DW070720_2.10209.10209.3	controllerType=0 controllerNumber=1 scan=10209	27.8192
10378:4	1	R.C[+57.021]AC[+57.021]SEGFTGDGFTC[+57.021]S[+365.132]DVDEC[+57.021]AENINLC[+57.021]EN[+0.984]GQC[+57.021]LNVPGAYR.C	1434	C[+57]*6, N[+1], S[+365]	1228.98	4	4912.91	4912.92	0	-1.5		Specific	154	154	3.45	3.82	323	>Fibrillin-2 N-term	1	DW070720_2.10292.10292.4	controllerType=0 controllerNumber=1 scan=10292	28.016
10222:3	1	R.C[+57.021]AC[+57.021]SEGFTGDGFTC[+57.021]S[+365.132]DVDEC[+57.021]AENINLC[+57.021]ENGQC[+57.021]LN[+15.995]VPGAYR.C	1434	C[+57]*6, N[+16], S[+365]	1643.31	3	4927.93	4927.93	0	-0.9		Specific	213.58	213.58	3.6	4.05	323	>Fibrillin-2 N-term	1	DW070720_2.10159.10159.3	controllerType=0 controllerNumber=1 scan=10159	27.7016
10432:4	1	R.C[+57.021]AC[+57.021]SEGFTGDGFTC[+57.021]S[+203.079]DVDEC[+57.021]AENINLC[+57.021]EN[+0.984]GQC[+57.021]LNVPGAYR.C	1434	C[+57]*6, N[+1], S[+203]	1188.22	4	4749.86	4750.87	-1	-0.4		Specific	228.95	228.95	4.8	4.21	323	>Fibrillin-2 N-term	1	DW070720_2.10337.10337.4	controllerType=0 controllerNumber=1 scan=10337	28.1218
10260:4	1	R.C[+57.021]AC[+57.021]SEGFTGDGFTC[+57.021]S[+365.132]DVDEC[+57.021]AENINLC[+57.021]ENGQC[+57.021]LN[+15.995]VPGAYR.C	1434	C[+57]*6, N[+16], S[+365]	1232.74	4	4927.93	4927.93	0	-1		Specific	329.5	329.5	3.6	5.17	323	>Fibrillin-2 N-term	1	DW070720_2.10191.10191.4	controllerType=0 controllerNumber=1 scan=10191	27.7779
10202:4	1	R.C[+57.021]AC[+57.021]SEGFTGDGFTC[+57.021]S[+365.132]DVDEC[+57.021]AENINLC[+57.021]ENGQC[+57.021]LN[+15.995]VPGAYR.C	1434	C[+57]*6, N[+16], S[+365]	1232.74	4	4927.92	4927.93	0	-2.3		Specific	386.89	386.89	3.6	6.45	323	>Fibrillin-2 N-term	1	DW070720_2.10140.10140.4	controllerType=0 controllerNumber=1 scan=10140	27.6558
11481:4	1	R.C[+57.021][-17.027]AC[+57.021]SEGFTGDGFTC[+57.021]S[+203.079]DVDEC[+57.021]AENINLC[+57.021]ENGQC[+57.021]LNVPGAYR.C	1434	C[-17][+57]*6, S[+203]	1183.97	4	4732.86	4732.86	0	0.9		Specific	390.75	390.75	4.8	5.66	323	>Fibrillin-2 N-term	1	DW070720_2.11229.11229.4	controllerType=0 controllerNumber=1 scan=11229	30.239
10280:4	1	R.C[+57.021]AC[+57.021]SEGFTGDGFTC[+57.021]S[+203.079]DVDEC[+57.021]AENINLC[+57.021]ENGQC[+57.021]LN[+15.995]VPGAYR.C	1434	C[+57]*6, N[+16], S[+203]	1192.23	4	4765.88	4765.88	0	0.3		Specific	398.49	398.49	4.8	6.49	323	>Fibrillin-2 N-term	1	DW070720_2.10207.10207.4	controllerType=0 controllerNumber=1 scan=10207	27.8148
11353:4	1	R.C[+57.021][-17.027]AC[+57.021]SEGFTGDGFTC[+57.021]S[+365.132]DVDEC[+57.021]AENINLC[+57.021]ENGQC[+57.021]LN[+15.995]VPGAYR.C	1434	C[-17][+57]*6, N[+16], S[+365]	1228.73	4	4911.89	4910.9	1	-3.9		Specific	48.27	48.27	3.6	1.83	323	>Fibrillin-2 N-term	1	DW070720_2.11126.11126.5	controllerType=0 controllerNumber=1 scan=11126	29.9947
10983:4	1	R.[+28.031]C[+57.021]AC[+57.021]SEGFTGDGFT[+365.132]C[+57.021]S[+264.085]DVDEC[+57.021]AENINLC[+57.021]ENGQC[+57.021]LN[+15.995]VPGAYR.C	1434	.[28], C[+57]*6, N[+16], S[+264], T[+365]	1305.51	4	5219.03	5220.05	-1	-3.1		Specific	66.12	66.12	0	2.67	323	>Fibrillin-2 N-term	1	DW070720_2.10806.10806.4	controllerType=0 controllerNumber=1 scan=10806	29.2344
11423:4	1	R.C[+57.021][-17.027]AC[+57.021]SEGFTGDGFTC[+57.021]S[+365.132]DVDEC[+57.021]AENINLC[+57.021]ENGQC[+57.021]LN[+15.995]VPGAYR.C	1434	C[-17][+57]*6, N[+16], S[+365]	1228.48	4	4910.92	4910.9	0	2.2		Specific	83.63	83.63	3.6	1.99	323	>Fibrillin-2 N-term	1	DW070720_2.11181.11181.4	controllerType=0 controllerNumber=1 scan=11181	30.1258
10394:4	1	R.C[+57.021]AC[+57.021]SEGFTGDGFTC[+57.021]S[+365.132]DVDEC[+57.021]AENINLC[+57.021]EN[+0.984]GQC[+57.021]LN[+15.995]VPGAYR.C	1434	C[+57]*6, N[+1][+16], S[+365]	1232.98	4	4928.91	4928.92	0	-1.7		Specific	128.46	128.46	3.6	3.48	323	>Fibrillin-2 N-term	1	DW070720_2.10305.10305.4	controllerType=0 controllerNumber=1 scan=10305	28.0462
10929:4	1	R.C[+57.021]AC[+57.021]SEGFTGDGFT[+146.058]C[+57.021]S[+511.190]DVDEC[+57.021]AENINLC[+57.021]ENGQC[+57.021]LN[+15.995]VPGAYR.C	1434	C[+57]*6, N[+16], S[+511], T[+146]	1305.51	4	5219.01	5220.05	-1	-5.9		Specific	139.27	139.27	0	2	323	>Fibrillin-2 N-term	1	DW070720_2.10758.10758.4	controllerType=0 controllerNumber=1 scan=10758	29.1191
11457:3	1	R.C[+57.021][-17.027]AC[+57.021]SEGFTGDGFTC[+57.021]S[+203.079]DVDEC[+57.021]AENINLC[+57.021]ENGQC[+57.021]LN[+15.995]VPGAYR.C	1434	C[-17][+57]*6, N[+16], S[+203]	1583.96	3	4749.85	4748.85	1	-0.3		Specific	153.94	153.94	4.8	3.82	323	>Fibrillin-2 N-term	1	DW070720_2.11209.11209.3	controllerType=0 controllerNumber=1 scan=11209	30.1915
11509:4	1	R.C[+57.021][-17.027]AC[+57.021]SEGFTGDGFTC[+57.021]S[+365.132]DVDEC[+57.021]AENINLC[+57.021]ENGQC[+57.021]LN[+15.995]VPGAYR.C	1434	C[-17][+57]*6, N[+16], S[+365]	1228.73	4	4911.88	4910.9	1	-5.4		Specific	155.17	155.17	0.08	2.19	323	>Fibrillin-2 N-term	1	DW070720_2.11253.11253.4	controllerType=0 controllerNumber=1 scan=11253	30.2952
10431:4	1	R.C[+57.021]AC[+57.021]SEGFTGDGFTC[+57.021]S[+203.079]DVDEC[+57.021]AENINLC[+57.021]EN[+0.984]GQC[+57.021]LN[+15.995]VPGAYR.C	1434	C[+57]*6, N[+1][+16], S[+203]	1192.22	4	4765.86	4766.86	-1	-0.7		Specific	216.36	216.36	4.8	4.21	323	>Fibrillin-2 N-term	1	DW070720_2.10336.10336.4	controllerType=0 controllerNumber=1 scan=10336	28.1196
10399:4	1	R.C[+57.021]AC[+57.021]SEGFTGDGFTC[+57.021]S[+203.079]DVDEC[+57.021]AENINLC[+57.021]EN[+0.984]GQC[+57.021]LN[+15.995]VPGAYR.C	1434	C[+57]*6, N[+1][+16], S[+203]	1192.47	4	4766.85	4766.86	0	-2.8		Specific	242.44	242.44	4.8	4.54	323	>Fibrillin-2 N-term	1	DW070720_2.10309.10309.4	controllerType=0 controllerNumber=1 scan=10309	28.055
10335:4	1	R.C[+57.021]AC[+57.021]SEGFTGDGFTC[+57.021]S[+365.132]DVDEC[+57.021]AENINLC[+57.021]EN[+0.984]GQC[+57.021]LN[+15.995]VPGAYR.C	1434	C[+57]*6, N[+1][+16], S[+365]	1232.98	4	4928.92	4928.92	0	0.4		Specific	316.52	316.52	3.6	4.88	323	>Fibrillin-2 N-term	1	DW070720_2.10252.10252.4	controllerType=0 controllerNumber=1 scan=10252	27.9206
11362:4	1	R.C[+57.021][-17.027]AC[+57.021]SEGFTGDGFTC[+57.021]S[+365.132]DVDEC[+57.021]AENINLC[+57.021]ENGQC[+57.021]LN[+15.995]VPGAYR.C	1434	C[-17][+57]*6, N[+16], S[+365]	1228.73	4	4911.89	4910.9	1	-3.9		Specific	335.37	335.37	3.6	5.14	323	>Fibrillin-2 N-term	1	DW070720_2.11131.11131.4	controllerType=0 controllerNumber=1 scan=11131	30.0056
11446:4	1	R.C[+57.021][-17.027]AC[+57.021]SEGFTGDGFTC[+57.021]S[+203.079]DVDEC[+57.021]AENINLC[+57.021]ENGQC[+57.021]LN[+15.995]VPGAYR.C	1434	C[-17][+57]*6, N[+16], S[+203]	1187.97	4	4748.85	4748.85	0	-0.3		Specific	378.99	378.99	4.8	6.49	323	>Fibrillin-2 N-term	1	DW070720_2.11199.11199.4	controllerType=0 controllerNumber=1 scan=11199	30.1671
06187:2	1	R.C[+57.021]EC[+57.021]EMGFTPASDSR.S	1474	C[+57]*2	823.812	2	1646.62	1646.62	0	-4.5		Specific	515.32	515.32	515.32	5.81	323	>Fibrillin-2 N-term	1	DW070720_2.6866.6866.2	controllerType=0 controllerNumber=1 scan=6866	19.9587
04792:2	1	R.C[+57.021]EC[+57.021]EM[+15.995]GFTPASDSR.S	1474	C[+57]*2, M[+16]	831.809	2	1662.61	1662.62	0	-4.6		Specific	189.72	189.72	189.72	3	323	>Fibrillin-2 N-term	1	DW070720_2.5706.5706.2	controllerType=0 controllerNumber=1 scan=5706	17.2322
04726:2	1	R.C[+57.021]EC[+57.021]EM[+15.995]GFTPASDSR.S	1474	C[+57]*2, M[+16]	831.811	2	1662.61	1662.62	0	-3.3		Specific	227.16	227.16	227.16	4.88	323	>Fibrillin-2 N-term	1	DW070720_2.5654.5654.2	controllerType=0 controllerNumber=1 scan=5654	17.1094
10298:4	1	R.SC[+57.021]QDIDEC[+57.021]S[+132.042]FQNIC[+57.021]VFGTC[+57.021]NNLPGMFHC[+57.021]IC[+57.021]DDGYELDR.T	1488	C[+57]*6, S[+132]	1195.48	4	4778.89	4778.9	0	-0.7		Specific	158.46	158.46	0	2.35	323	>Fibrillin-2 N-term	1	DW070720_2.10220.10220.4	controllerType=0 controllerNumber=1 scan=10220	27.8451
10296:4	1	R.[+28.031]SC[+57.021]QDIDEC[+57.021]SFQNIC[+57.021]VFGTC[+57.021]NNLPGM[+31.990]FHC[+57.021]IC[+57.021]DDGYELDR.T	1488	.[28], C[+57]*6, M[+32]	1177.22	4	4705.87	4706.88	-1	0.5		Specific	176.55	176.55	176.55	1.91	323	>Fibrillin-2 N-term	1	DW070720_2.10219.10219.4	controllerType=0 controllerNumber=1 scan=10219	27.8429
11210:4	1	R.SC[+57.021]QDIDEC[+57.021]SFQN[+15.995]IC[+57.021]VFGTC[+57.021]NNLPGMFHC[+57.021]IC[+57.021]D[+15.995]DGYELDR.T	1488	C[+57]*6, D[+16], N[+16]	1170.71	4	4679.83	4678.84	1	-2.9		Specific	25.87	25.87	0	2.67	323	>Fibrillin-2 N-term	1	DW070720_2.11001.11001.4	controllerType=0 controllerNumber=1 scan=11001	29.6968
10239:4	1	R.SC[+57.021]QDIDEC[+57.021]SFQNIC[+57.021]VFGT[+203.079]C[+57.021]NN[+15.995]LPGMFHC[+57.021]IC[+57.021]DDGYELDR.T	1488	C[+57]*6, N[+16], T[+203]	1217.24	4	4865.93	4865.93	0	1.1		Specific	149.73	149.73	0	3.01	323	>Fibrillin-2 N-term	1	DW070720_2.10173.10173.4	controllerType=0 controllerNumber=1 scan=10173	27.7341
11176:4	1	R.SC[+57.021]QDIDEC[+57.021]SFQN[+0.984]IC[+57.021]VFGTC[+57.021]NNLPGMFH[+15.995]C[+57.021]IC[+57.021]DDGYELDR.T	1488	C[+57]*6, H[+16], N[+1]	1166.47	4	4662.84	4663.83	-1	2.4		Specific	162.28	162.28	0	3.01	323	>Fibrillin-2 N-term	1	DW070720_2.10975.10975.4	controllerType=0 controllerNumber=1 scan=10975	29.6355
10308:4	1	R.TGGN[+2350.830]C[+57.021]TDIDEC[+57.021]ADPINC[+57.021]VNGLC[+57.021]VNTPGR.Y	1526	C[+57]*4, N[+2351]	1358.28	4	5430.11	5430.13	0	-2.7		Specific	28.62	28.62	0	1.87	323	>Fibrillin-2 N-term	1	DW070720_2.10230.10230.4	controllerType=0 controllerNumber=1 scan=10230	27.8689
09398:4	1	R.[+14.016]TGGN[+2248.736]C[+57.021]TDIDEC[+57.021]ADPINC[+57.021]VNGLC[+57.021]VNTPGR.Y	1526	.[14], C[+57]*4, N[+2249]	1336.28	4	5342.1	5342.05	0	9.8		Specific	87.43	87.43	3.52	1.7	323	>Fibrillin-2 N-term	1	DW070720_2.9482.9482.4	controllerType=0 controllerNumber=1 scan=9482	26.1015
08606:4	1	R.TGGN[+1914.697]C[+57.021]TDIDEC[+57.021]ADPINC[+57.021]VNGLC[+57.021]VNTPGR.Y	1526	C[+57]*4, N[+1915]	1249	4	4992.99	4993.99	-1	-0.6		Specific	117.78	117.78	2.57	3.63	323	>Fibrillin-2 N-term	1	DW070720_2.8834.8834.4	controllerType=0 controllerNumber=1 scan=8834	24.5752
09374:4	1	R.TGGN[+2059.735]C[+57.021]TDIDEC[+57.021]ADPINC[+57.021]VNGLC[+57.021]VNTPGR.Y	1526	C[+57]*4, N[+2060]	1285.76	4	5140.04	5139.03	1	0.1		Specific	121.8	121.8	7.61	3.63	323	>Fibrillin-2 N-term	1	DW070720_2.9462.9462.4	controllerType=0 controllerNumber=1 scan=9462	26.0539
08645:4	1	R.TGGN[+1809.666]C[+57.021]TDIDEC[+57.021]ADPINC[+57.021]VNGLC[+57.021]VNTPGR.Y	1526	C[+57]*4, N[+1810]	1222.99	4	4888.96	4888.96	0	-1.2		Specific	138.8	138.8	20.72	3.63	323	>Fibrillin-2 N-term	1	DW070720_2.8867.8867.4	controllerType=0 controllerNumber=1 scan=8867	24.6532
09334:4	1	R.TGGN[+2261.794]C[+57.021]TDIDEC[+57.021]ADPINC[+57.021]VNGLC[+57.021]VNTPGR.Y	1526	C[+57]*4, N[+2262]	1336.28	4	5342.1	5341.09	1	0.7		Specific	222.49	222.49	2.48	4.33	323	>Fibrillin-2 N-term	1	DW070720_2.9429.9429.4	controllerType=0 controllerNumber=1 scan=9429	25.9761
08632:4	1	R.TGGN[+1970.698]C[+57.021]TDIDEC[+57.021]ADPINC[+57.021]VNGLC[+57.021]VNTPGR.Y	1526	C[+57]*4, N[+1971]	1263.52	4	5051.04	5050	1	8.9		Specific	486.61	486.61	8.22	4.93	323	>Fibrillin-2 N-term	1	DW070720_2.8856.8856.4	controllerType=0 controllerNumber=1 scan=8856	24.6274
10492:4	1	R.T[+162.053]GGN[+2018.708]C[+57.021]TDIDEC[+57.021]ADPINC[+57.021]VNGLC[+57.021]VNTPGR.Y	1526	C[+57]*4, N[+2019], T[+162]	1315.76	4	5260	5260.06	0	-10.9		Specific	42.9	42.9	4.4	1.76	323	>Fibrillin-2 N-term	1	DW070720_2.10391.10391.4	controllerType=0 controllerNumber=1 scan=10391	28.2493
08565:4	1	R.[+14.016]TGGN[+1955.724]C[+57.021]TDIDEC[+57.021]ADPINC[+57.021]VN[+0.984]GLC[+57.021]VNTPGR.Y	1526	.[14], C[+57]*4, N[+1][+1956]	1263.5	4	5051	5050.02	1	-5.4		Specific	85.65	85.65	14.82	1.74	323	>Fibrillin-2 N-term	1	DW070720_2.8799.8799.4	controllerType=0 controllerNumber=1 scan=8799	24.4926
09307:4	1	R.TGGN[+2059.735]C[+57.021]TDIDEC[+57.021]ADPINC[+57.021]VN[+0.984]GLC[+57.021]VNTPGR.Y	1526	C[+57]*4, N[+1][+2060]	1285.51	4	5139.02	5140.02	-1	0.6		Specific	110.14	110.14	28.87	3.63	323	>Fibrillin-2 N-term	1	DW070720_2.9407.9407.4	controllerType=0 controllerNumber=1 scan=9407	25.9239
09233:3	1	R.YEC[+57.021]NC[+57.021]PPDFQLNPTGVGC[+57.021]VDNR.V	1554	C[+57]*3	871.369	3	2612.09	2612.1	0	-1		Specific	327.66	327.66	327.66	5.77	323	>Fibrillin-2 N-term	1	DW070720_2.9347.9347.3	controllerType=0 controllerNumber=1 scan=9347	25.7835
09159:3	1	R.YEC[+57.021]NC[+57.021]PPDFQLNPTGVGC[+57.021]VDNR.V	1554	C[+57]*3	871.369	3	2612.09	2612.1	0	-1.3		Specific	571.59	571.59	571.59	8.61	323	>Fibrillin-2 N-term	1	DW070720_2.9289.9289.3	controllerType=0 controllerNumber=1 scan=9289	25.6477
09002:2	1	R.YEC[+57.021]NC[+57.021]PPDFQLNPTGVGC[+57.021]VDNR.V	1554	C[+57]*3	1306.55	2	2612.1	2612.1	0	0.3		Specific	633.63	633.63	633.63	9.61	323	>Fibrillin-2 N-term	1	DW070720_2.9159.9159.2	controllerType=0 controllerNumber=1 scan=9159	25.343
08872:2	1	R.YEC[+57.021]NC[+57.021]PPDFQLNPTGVGC[+57.021]VDNR.V	1554	C[+57]*3	1306.55	2	2612.09	2612.1	0	-1.3		Specific	657.61	657.61	657.61	10.61	323	>Fibrillin-2 N-term	1	DW070720_2.9049.9049.2	controllerType=0 controllerNumber=1 scan=9049	25.0845
08943:2	1	R.YEC[+57.021]NC[+57.021]PPDFQLNPTGVGC[+57.021]VDNR.V	1554	C[+57]*3	1306.55	2	2612.09	2612.1	0	-2.6		Specific	685.04	685.04	685.04	10.57	323	>Fibrillin-2 N-term	1	DW070720_2.9108.9108.2	controllerType=0 controllerNumber=1 scan=9108	25.2235
09093:3	1	R.YEC[+57.021]NC[+57.021]PPDFQLNPTGVGC[+57.021]VDNR.V	1554	C[+57]*3	871.369	3	2612.09	2612.1	0	-1.5		Specific	745.03	745.03	745.03	11.61	323	>Fibrillin-2 N-term	1	DW070720_2.9234.9234.3	controllerType=0 controllerNumber=1 scan=9234	25.5204
08958:3	1	R.YEC[+57.021]NC[+57.021]PPDFQLNPTGVGC[+57.021]VDNR.V	1554	C[+57]*3	871.369	3	2612.09	2612.1	0	-1.4		Specific	801.69	801.69	801.69	13.61	323	>Fibrillin-2 N-term	1	DW070720_2.9123.9123.3	controllerType=0 controllerNumber=1 scan=9123	25.2599
09025:3	1	R.YEC[+57.021]NC[+57.021]PPDFQLNPTGVGC[+57.021]VDNR.V	1554	C[+57]*3	871.37	3	2612.1	2612.1	0	0.2		Specific	810.42	810.42	810.42	13.61	323	>Fibrillin-2 N-term	1	DW070720_2.9178.9178.3	controllerType=0 controllerNumber=1 scan=9178	25.3886
08895:3	1	R.YEC[+57.021]NC[+57.021]PPDFQLNPTGVGC[+57.021]VDNR.V	1554	C[+57]*3	871.369	3	2612.09	2612.1	0	-1		Specific	834.21	834.21	834.21	13.61	323	>Fibrillin-2 N-term	1	DW070720_2.9068.9068.3	controllerType=0 controllerNumber=1 scan=9068	25.1302
09091:2	1	R.YEC[+57.021]N[+0.984]C[+57.021]PPDFQLNPTGVGC[+57.021]VDNR.V	1554	C[+57]*3, N[+1]	1307.05	2	2613.1	2613.08	0	6.6		Specific	401.39	401.39	88.11	5.02	323	>Fibrillin-2 N-term	1	DW070720_2.9231.9231.2	controllerType=0 controllerNumber=1 scan=9231	25.5115
08835:3	1	R.YEC[+57.021]N[+0.984]C[+57.021]PPDFQLNPTGVGC[+57.021]VDNR.V	1554	C[+57]*3, N[+1]	871.708	3	2613.11	2613.08	0	10.8		Specific	416.09	416.09	20.81	5.41	323	>Fibrillin-2 N-term	1	DW070720_2.9019.9019.3	controllerType=0 controllerNumber=1 scan=9019	25.0126
03469:2	1	R.VGNC[+57.021]YLK.F	1576	C[+57]	427.214	2	853.422	853.424	0	-2.5		Specific	224.53	224.53	224.53	2.73	323	>Fibrillin-2 N-term	1	DW070720_2.4561.4561.2	controllerType=0 controllerNumber=1 scan=4561	14.5089
03392:2	1	R.VGNC[+57.021]YLK.F	1576	C[+57]	427.214	2	853.421	853.424	0	-3.2		Specific	293.26	293.26	293.26	3.16	323	>Fibrillin-2 N-term	1	DW070720_2.4496.4496.2	controllerType=0 controllerNumber=1 scan=4496	14.3567
03289:2	1	R.VGNC[+57.021]YLK.F	1576	C[+57]	427.214	2	853.421	853.424	0	-2.7		Specific	325.44	325.44	325.44	3.74	323	>Fibrillin-2 N-term	1	DW070720_2.4404.4404.2	controllerType=0 controllerNumber=1 scan=4404	14.1369
03340:2	1	R.VGNC[+57.021]YLK.F	1576	C[+57]	427.214	2	853.421	853.424	0	-2.7		Specific	334.37	334.37	334.37	3.66	323	>Fibrillin-2 N-term	1	DW070720_2.4449.4449.2	controllerType=0 controllerNumber=1 scan=4449	14.2451
11121:2	1	R.GDGSLSC[+57.021]NTEIGVGVSR.S	1587	C[+57]	854.402	2	1707.8	1707.8	0	0.4		Specific	18.09	18.09	18.09	1.69	323	>Fibrillin-2 N-term	1	DW070720_2.10928.10928.3	controllerType=0 controllerNumber=1 scan=10928	29.5247
12046:2	1	R.GDGSLSC[+57.021]NTEIGVGVSR.S	1587	C[+57]	854.402	2	1707.8	1707.8	0	-0.3		Specific	98.24	98.24	98.24	1.88	323	>Fibrillin-2 N-term	1	DW070720_2.11730.11730.2	controllerType=0 controllerNumber=1 scan=11730	31.4194
09629:2	1	R.GDGSLSC[+57.021]NTEIGVGVSR.S	1587	C[+57]	854.403	2	1707.8	1707.8	0	1.3		Specific	206.57	206.57	206.57	2.68	323	>Fibrillin-2 N-term	1	DW070720_2.9668.9668.2	controllerType=0 controllerNumber=1 scan=9668	26.5413
06954:3	1	R.GDGSLSC[+57.021]NTEIGVGVSR.S	1587	C[+57]	569.936	3	1707.79	1707.8	0	-1.5		Specific	217.52	217.52	217.52	3.38	323	>Fibrillin-2 N-term	1	DW070720_2.7492.7492.3	controllerType=0 controllerNumber=1 scan=7492	21.4268
06844:3	1	R.GDGSLSC[+57.021]NTEIGVGVSR.S	1587	C[+57]	569.936	3	1707.79	1707.8	0	-1.5		Specific	288.32	288.32	288.32	3.85	323	>Fibrillin-2 N-term	1	DW070720_2.7403.7403.3	controllerType=0 controllerNumber=1 scan=7403	21.2186
06782:3	1	R.GDGSLSC[+57.021]NTEIGVGVSR.S	1587	C[+57]	569.936	3	1707.79	1707.8	0	-1.7		Specific	403.39	403.39	403.39	7.36	323	>Fibrillin-2 N-term	1	DW070720_2.7345.7345.3	controllerType=0 controllerNumber=1 scan=7345	21.0831
09028:2	1	R.GDGSLSC[+57.021]NTEIGVGVSR.S	1587	C[+57]	854.401	2	1707.8	1707.8	0	-0.9		Specific	405.52	405.52	405.52	7.4	323	>Fibrillin-2 N-term	1	DW070720_2.9181.9181.2	controllerType=0 controllerNumber=1 scan=9181	25.3952
08845:2	1	R.GDGSLSC[+57.021]NTEIGVGVSR.S	1587	C[+57]	854.403	2	1707.8	1707.8	0	1.3		Specific	407.34	407.34	407.34	6.57	323	>Fibrillin-2 N-term	1	DW070720_2.9027.9027.2	controllerType=0 controllerNumber=1 scan=9027	25.0326
08780:2	1	R.GDGSLSC[+57.021]NTEIGVGVSR.S	1587	C[+57]	854.404	2	1707.8	1707.8	0	2.5		Specific	412.64	412.64	412.64	6.57	323	>Fibrillin-2 N-term	1	DW070720_2.8978.8978.2	controllerType=0 controllerNumber=1 scan=8978	24.9152
08570:2	1	R.GDGSLSC[+57.021]NTEIGVGVSR.S	1587	C[+57]	854.402	2	1707.8	1707.8	0	-0.1		Specific	430.6	430.6	430.6	7.4	323	>Fibrillin-2 N-term	1	DW070720_2.8804.8804.2	controllerType=0 controllerNumber=1 scan=8804	24.5055
08222:2	1	R.GDGSLSC[+57.021]NTEIGVGVSR.S	1587	C[+57]	854.402	2	1707.8	1707.8	0	-0.3		Specific	458.46	458.46	458.46	7.59	323	>Fibrillin-2 N-term	1	DW070720_2.8533.8533.2	controllerType=0 controllerNumber=1 scan=8533	23.8682
08509:2	1	R.GDGSLSC[+57.021]NTEIGVGVSR.S	1587	C[+57]	854.402	2	1707.8	1707.8	0	0.5		Specific	462.41	462.41	462.41	7.59	323	>Fibrillin-2 N-term	1	DW070720_2.8757.8757.2	controllerType=0 controllerNumber=1 scan=8757	24.3933
08161:2	1	R.GDGSLSC[+57.021]NTEIGVGVSR.S	1587	C[+57]	854.401	2	1707.79	1707.8	0	-1.2		Specific	465.3	465.3	465.3	7.59	323	>Fibrillin-2 N-term	1	DW070720_2.8482.8482.2	controllerType=0 controllerNumber=1 scan=8482	23.7473
08017:2	1	R.GDGSLSC[+57.021]NTEIGVGVSR.S	1587	C[+57]	854.403	2	1707.8	1707.8	0	0.8		Specific	470.28	470.28	470.28	7.59	323	>Fibrillin-2 N-term	1	DW070720_2.8368.8368.2	controllerType=0 controllerNumber=1 scan=8368	23.4794
08435:2	1	R.GDGSLSC[+57.021]NTEIGVGVSR.S	1587	C[+57]	854.398	2	1707.79	1707.8	0	-4.6		Specific	471	471	471	5.82	323	>Fibrillin-2 N-term	1	DW070720_2.8695.8695.2	controllerType=0 controllerNumber=1 scan=8695	24.2506
08360:2	1	R.GDGSLSC[+57.021]NTEIGVGVSR.S	1587	C[+57]	854.403	2	1707.8	1707.8	0	1.3		Specific	476.11	476.11	476.11	6.77	323	>Fibrillin-2 N-term	1	DW070720_2.8640.8640.2	controllerType=0 controllerNumber=1 scan=8640	24.1217
08287:2	1	R.GDGSLSC[+57.021]NTEIGVGVSR.S	1587	C[+57]	854.401	2	1707.79	1707.8	0	-1		Specific	489.7	489.7	489.7	7.61	323	>Fibrillin-2 N-term	1	DW070720_2.8584.8584.2	controllerType=0 controllerNumber=1 scan=8584	23.9893
07949:2	1	R.GDGSLSC[+57.021]NTEIGVGVSR.S	1587	C[+57]	854.402	2	1707.8	1707.8	0	0.5		Specific	520.26	520.26	520.26	7.88	323	>Fibrillin-2 N-term	1	DW070720_2.8310.8310.2	controllerType=0 controllerNumber=1 scan=8310	23.3431
07082:2	1	R.GDGSLSC[+57.021]NTEIGVGVSR.S	1587	C[+57]	854.4	2	1707.79	1707.8	0	-2		Specific	535.97	535.97	535.97	7.84	323	>Fibrillin-2 N-term	1	DW070720_2.7595.7595.2	controllerType=0 controllerNumber=1 scan=7595	21.6699
07676:2	1	R.GDGSLSC[+57.021]NTEIGVGVSR.S	1587	C[+57]	854.399	2	1707.79	1707.8	0	-3.3		Specific	539.57	539.57	539.57	7.84	323	>Fibrillin-2 N-term	1	DW070720_2.8092.8092.2	controllerType=0 controllerNumber=1 scan=8092	22.8308
07886:2	1	R.GDGSLSC[+57.021]NTEIGVGVSR.S	1587	C[+57]	854.403	2	1707.8	1707.8	0	0.9		Specific	542.74	542.74	542.74	7.05	323	>Fibrillin-2 N-term	1	DW070720_2.8256.8256.2	controllerType=0 controllerNumber=1 scan=8256	23.2157
07549:2	1	R.GDGSLSC[+57.021]NTEIGVGVSR.S	1587	C[+57]	854.399	2	1707.79	1707.8	0	-3.3		Specific	550.43	550.43	550.43	7.84	323	>Fibrillin-2 N-term	1	DW070720_2.7988.7988.2	controllerType=0 controllerNumber=1 scan=7988	22.5883
07017:2	1	R.GDGSLSC[+57.021]NTEIGVGVSR.S	1587	C[+57]	854.401	2	1707.79	1707.8	0	-1.6		Specific	551.28	551.28	551.28	7.84	323	>Fibrillin-2 N-term	1	DW070720_2.7540.7540.2	controllerType=0 controllerNumber=1 scan=7540	21.5412
08085:2	1	R.GDGSLSC[+57.021]NTEIGVGVSR.S	1587	C[+57]	854.399	2	1707.79	1707.8	0	-3.4		Specific	551.41	551.41	551.41	7.84	323	>Fibrillin-2 N-term	1	DW070720_2.8420.8420.2	controllerType=0 controllerNumber=1 scan=8420	23.6029
07604:2	1	R.GDGSLSC[+57.021]NTEIGVGVSR.S	1587	C[+57]	854.401	2	1707.79	1707.8	0	-1.2		Specific	572.59	572.59	572.59	8.73	323	>Fibrillin-2 N-term	1	DW070720_2.8035.8035.2	controllerType=0 controllerNumber=1 scan=8035	22.6996
07811:2	1	R.GDGSLSC[+57.021]NTEIGVGVSR.S	1587	C[+57]	854.402	2	1707.8	1707.8	0	0.3		Specific	574.88	574.88	574.88	8.73	323	>Fibrillin-2 N-term	1	DW070720_2.8199.8199.2	controllerType=0 controllerNumber=1 scan=8199	23.0819
07743:2	1	R.GDGSLSC[+57.021]NTEIGVGVSR.S	1587	C[+57]	854.402	2	1707.8	1707.8	0	-0.3		Specific	575.65	575.65	575.65	8.73	323	>Fibrillin-2 N-term	1	DW070720_2.8147.8147.2	controllerType=0 controllerNumber=1 scan=8147	22.9591
07473:2	1	R.GDGSLSC[+57.021]NTEIGVGVSR.S	1587	C[+57]	854.4	2	1707.79	1707.8	0	-2.1		Specific	577.6	577.6	577.6	8.7	323	>Fibrillin-2 N-term	1	DW070720_2.7929.7929.2	controllerType=0 controllerNumber=1 scan=7929	22.4502
07410:2	1	R.GDGSLSC[+57.021]NTEIGVGVSR.S	1587	C[+57]	854.4	2	1707.79	1707.8	0	-1.7		Specific	591.63	591.63	591.63	8.7	323	>Fibrillin-2 N-term	1	DW070720_2.7871.7871.2	controllerType=0 controllerNumber=1 scan=7871	22.3149
06713:3	1	R.GDGSLSC[+57.021]NTEIGVGVSR.S	1587	C[+57]	569.936	3	1707.79	1707.8	0	-1.7		Specific	592.88	592.88	592.88	8.7	323	>Fibrillin-2 N-term	1	DW070720_2.7288.7288.3	controllerType=0 controllerNumber=1 scan=7288	20.95
07348:2	1	R.GDGSLSC[+57.021]NTEIGVGVSR.S	1587	C[+57]	854.4	2	1707.79	1707.8	0	-2		Specific	611.99	611.99	611.99	9.7	323	>Fibrillin-2 N-term	1	DW070720_2.7816.7816.2	controllerType=0 controllerNumber=1 scan=7816	22.1854
07214:2	1	R.GDGSLSC[+57.021]NTEIGVGVSR.S	1587	C[+57]	854.4	2	1707.79	1707.8	0	-2		Specific	617.8	617.8	617.8	9.7	323	>Fibrillin-2 N-term	1	DW070720_2.7707.7707.2	controllerType=0 controllerNumber=1 scan=7707	21.9301
06692:2	1	R.GDGSLSC[+57.021]NTEIGVGVSR.S	1587	C[+57]	854.4	2	1707.79	1707.8	0	-1.9		Specific	655.3	655.3	655.3	10.7	323	>Fibrillin-2 N-term	1	DW070720_2.7269.7269.2	controllerType=0 controllerNumber=1 scan=7269	20.905
07287:2	1	R.GDGSLSC[+57.021]NTEIGVGVSR.S	1587	C[+57]	854.4	2	1707.79	1707.8	0	-2.1		Specific	659.93	659.93	659.93	10.7	323	>Fibrillin-2 N-term	1	DW070720_2.7763.7763.2	controllerType=0 controllerNumber=1 scan=7763	22.0609
06944:2	1	R.GDGSLSC[+57.021]NTEIGVGVSR.S	1587	C[+57]	854.401	2	1707.79	1707.8	0	-1.2		Specific	677.41	677.41	677.41	10.73	323	>Fibrillin-2 N-term	1	DW070720_2.7484.7484.2	controllerType=0 controllerNumber=1 scan=7484	21.4094
07157:2	1	R.GDGSLSC[+57.021]NTEIGVGVSR.S	1587	C[+57]	854.399	2	1707.79	1707.8	0	-3.6		Specific	730.19	730.19	730.19	11.7	323	>Fibrillin-2 N-term	1	DW070720_2.7655.7655.2	controllerType=0 controllerNumber=1 scan=7655	21.8084
06872:2	1	R.GDGSLSC[+57.021]NTEIGVGVSR.S	1587	C[+57]	854.401	2	1707.79	1707.8	0	-1.6		Specific	738.4	738.4	738.4	11.7	323	>Fibrillin-2 N-term	1	DW070720_2.7429.7429.2	controllerType=0 controllerNumber=1 scan=7429	21.2802
06749:2	1	R.GDGSLSC[+57.021]NTEIGVGVSR.S	1587	C[+57]	854.4	2	1707.79	1707.8	0	-1.8		Specific	739.41	739.41	739.41	11.7	323	>Fibrillin-2 N-term	1	DW070720_2.7319.7319.2	controllerType=0 controllerNumber=1 scan=7319	21.023
06812:2	1	R.GDGSLSC[+57.021]NTEIGVGVSR.S	1587	C[+57]	854.4	2	1707.79	1707.8	0	-2		Specific	741.08	741.08	741.08	11.7	323	>Fibrillin-2 N-term	1	DW070720_2.7374.7374.2	controllerType=0 controllerNumber=1 scan=7374	21.1522
10965:3	2	R.[+28.031]SVGVGIETN[+2204.772]C[+57.021]SLSGDGR.P	139	.[28], C[+57], N[+2205]	1314.22	3	3940.65	3940.6	0	13.2		Specific	4.13	4.13	4.13	1.51	6	>Reverse >Fibrillin-2 N-term	2	DW070720_2.10789.10789.3	controllerType=0 controllerNumber=1 scan=10789	29.193
11024:3	2	R.[+28.031]SVGVGIETN[+2204.772]C[+57.021]SLSGDGR.P	139	.[28], C[+57], N[+2205]	1314.22	3	3940.65	3940.6	0	12.7		Specific	19.33	19.33	0.83	1.52	6	>Reverse >Fibrillin-2 N-term	2	DW070720_2.10841.10841.3	controllerType=0 controllerNumber=1 scan=10841	29.3174
11023:4	2	R.[+28.031]SVGVGIETN[+2204.772]C[+57.021]SLSGDGR.P	139	.[28], C[+57], N[+2205]	985.919	4	3940.65	3940.6	0	13.2		Specific	33.35	33.35	6.47	1.51	6	>Reverse >Fibrillin-2 N-term	2	DW070720_2.10840.10840.4	controllerType=0 controllerNumber=1 scan=10840	29.3152
09786:4	2	R.[+28.031]DPTAQYGPN[+1403.507]C[+57.021][+14.016]SC[+57.021]QYTGIMNVC[+57.021]K.G	505	.[28], C[+14][+57]*3, N[+1404]	1003.41	4	4010.61	4009.62	1	-2.6		Specific	4.32	4.32	4.32	1.52	6	>Reverse >Fibrillin-2 N-term	2	DW070720_2.9797.9797.4	controllerType=0 controllerNumber=1 scan=9797	26.8468
09057:3	2	K.[+28.031]GPVPHIC[+57.021]EDEDWK.L	723	.[28], C[+57]	537.249	3	1609.73	1609.73	0	0.2		Specific	29.52	29.52	20	1.51	6	>Reverse >Fibrillin-2 N-term	2	DW070720_2.9204.9204.3	controllerType=0 controllerNumber=1 scan=9204	25.4489
11577:2	2	K.[+28.031]S[+294.095]GPSC[+57.021]EC[+57.021]NFSGLN[+0.984]NR.C	860	.[28], C[+57]*2, N[+1], S[+294]	1011.4	2	2021.8	2021.81	0	-2.4		Specific	15.65	15.65	0.56	1.51	6	>Reverse >Fibrillin-2 N-term	2	DW070720_2.11312.11312.4	controllerType=0 controllerNumber=1 scan=11312	30.4352
05096:2	2	R.C[+57.021]LGN[+0.984]DC[+57.021]LLR.N	915	C[+57]*2, N[+1]	561.254	2	1121.5	1121.51	0	-6.2		Specific	130.54	130.54	130.54	1.51	6	>Reverse >Fibrillin-2 N-term	2	DW070720_2.5950.5950.2	controllerType=0 controllerNumber=1 scan=5950	17.8103
04261:2	2	R.[+28.031]VSC[+57.021]QQIS[+324.106]K.S	1590	.[28], C[+57], S[+324]	651.307	2	1301.61	1301.61	0	-6.4		Specific	160.02	160.02	45.91	1.51	6	>Reverse >Fibrillin-2 N-term	2	DW070720_2.5249.5249.2	controllerType=0 controllerNumber=1 scan=5249	16.1501

## Sheet: DW_092820_2
Query #:z	Protein Rank	Peptide < ProteinMetrics Confidential >	Starting position	Glycans NHFAGNa	Modification Type(s)	Observed m/z	z	Observed (M+H)	Calc. mass (M+H)	Off-by-x error	Mass error (ppm)	Cleavage	Score	Delta	Delta Mod	|Log Prob|	# of unique peptides	Protein Name	Protein DB number	Comment	Scan #	Scan Time
06940:3	1	R.TGAC[+57.021]QDVDEC[+57.021]QAIPGIC[+57.021]QGGNC[+57.021]INTVGSFEC[+57.021]R.C	271		C[+57]*5	1191.83	3	3573.47	3573.49	0	-5	Specific	709.61	709.61	709.61	10.82	205	>Fibrillin-2 N-term	1	DW092820_2.6056.6056.3	controllerType=0 controllerNumber=1 scan=6056	14.8187
06623:4	1	R.TGAC[+57.021]QDVDEC[+57.021]QAIPGIC[+57.021]QGGNC[+57.021]INTVGS[+162.053]FEC[+57.021]R.C	271	Hex(1)	C[+57]*5, S[+162]	934.636	4	3735.52	3735.54	0	-5.9	Specific	715.07	715.07	27.04	10.26	205	>Fibrillin-2 N-term	1	DW092820_2.5806.5806.4	controllerType=0 controllerNumber=1 scan=5806	14.2739
06685:4	1	R.TGAC[+57.021]QDVDEC[+57.021]QAIPGIC[+57.021]QGGNC[+57.021]INTVGS[+162.053]FEC[+57.021]R.C	271	Hex(1)	C[+57]*5, S[+162]	934.636	4	3735.52	3735.54	0	-5.8	Specific	727.77	727.77	25.7	10.26	205	>Fibrillin-2 N-term	1	DW092820_2.5857.5857.4	controllerType=0 controllerNumber=1 scan=5857	14.387
06683:3	1	R.TGAC[+57.021]QDVDEC[+57.021]QAIPGIC[+57.021]QGGNC[+57.021]INTVGS[+162.053]FEC[+57.021]R.C	271	Hex(1)	C[+57]*5, S[+162]	1245.85	3	3735.52	3735.54	0	-5.7	Specific	794.87	794.87	30.68	11.82	205	>Fibrillin-2 N-term	1	DW092820_2.5856.5856.3	controllerType=0 controllerNumber=1 scan=5856	14.3851
06620:3	1	R.TGAC[+57.021]QDVDEC[+57.021]QAIPGIC[+57.021]QGGNC[+57.021]INTVGS[+162.053]FEC[+57.021]R.C	271	Hex(1)	C[+57]*5, S[+162]	1245.85	3	3735.53	3735.54	0	-5	Specific	824.41	824.41	28.92	12.82	205	>Fibrillin-2 N-term	1	DW092820_2.5803.5803.3	controllerType=0 controllerNumber=1 scan=5803	14.2692
06633:3	1	R.TGAC[+57.021]QDVDEC[+57.021]QAIPGIC[+57.021]QGGNC[+57.021]IN[+15.995]TVGS[+162.053]FEC[+57.021]R.C	271	Hex(1)	C[+57]*5, N[+16], S[+162]	1251.18	3	3751.52	3751.54	0	-5.5	Specific	798.4	798.4	27.96	11.82	205	>Fibrillin-2 N-term	1	DW092820_2.5814.5814.3	controllerType=0 controllerNumber=1 scan=5814	14.2917
08350:3	1	K.C[+57.021]EDIDEC[+57.021]SIIPGIC[+57.021]ETGEC[+57.021]SNTVGS[+162.053]YFC[+57.021]VC[+57.021]PR.G	316	Hex(1)	C[+57]*6, S[+162]	1316.19	3	3946.57	3946.59	0	-6.1	Specific	808.34	808.34	22.32	12.13	205	>Fibrillin-2 N-term	1	DW092820_2.7245.7245.3	controllerType=0 controllerNumber=1 scan=7245	17.412
08333:4	1	K.C[+57.021]EDIDEC[+57.021]SIIPGIC[+57.021]ETGEC[+57.021]SN[+15.995]TVGS[+162.053]YFC[+57.021]VC[+57.021]PR.G	316	Hex(1)	C[+57]*6, N[+16], S[+162]	991.395	4	3962.56	3962.58	0	-6.5	Specific	660.87	660.87	9.13	8.57	205	>Fibrillin-2 N-term	1	DW092820_2.7229.7229.4	controllerType=0 controllerNumber=1 scan=7229	17.3771
08325:3	1	K.C[+57.021]EDIDEC[+57.021]SIIPGIC[+57.021]ETGEC[+57.021]SN[+15.995]TVGS[+162.053]YFC[+57.021]VC[+57.021]PR.G	316	Hex(1)	C[+57]*6, N[+16], S[+162]	1321.52	3	3962.56	3962.58	0	-6.3	Specific	799.88	799.88	19.99	11.13	205	>Fibrillin-2 N-term	1	DW092820_2.7221.7221.3	controllerType=0 controllerNumber=1 scan=7221	17.3614
04114:2	1	R.C[+57.021]IPTVSSYR.C	510		C[+57]	541.766	2	1082.52	1082.53	0	-5.5	Specific	401.99	332.11	332.11	3.79	205	>Fibrillin-2 N-term	1	DW092820_2.3780.3780.2	controllerType=0 controllerNumber=1 scan=3780	9.9452
04179:2	1	R.C[+57.021]IPTVSSYR.C	510		C[+57]	541.766	2	1082.53	1082.53	0	-4.5	Specific	436.12	357.39	357.39	3.99	205	>Fibrillin-2 N-term	1	DW092820_2.3832.3832.2	controllerType=0 controllerNumber=1 scan=3832	10.0641
03694:2	1	R.C[+57.021]IPTVS[+162.053]SYR.C	510	Hex(1)	C[+57], S[+162]	622.791	2	1244.58	1244.58	0	-5.8	Specific	222.54	198.6	0	1.5	205	>Fibrillin-2 N-term	1	DW092820_2.3432.3432.2	controllerType=0 controllerNumber=1 scan=3432	9.215
03911:2	1	R.C[+57.021]IPTVSS[+162.053]YR.C	510	Hex(1)	C[+57], S[+162]	622.791	2	1244.58	1244.58	0	-6.2	Specific	396.32	354.01	10.57	3.06	205	>Fibrillin-2 N-term	1	DW092820_2.3613.3613.2	controllerType=0 controllerNumber=1 scan=3613	9.6015
04041:2	1	R.C[+57.021]IPTVSS[+162.053]YR.C	510	Hex(1)	C[+57], S[+162]	622.791	2	1244.58	1244.58	0	-5.8	Specific	399.75	399.75	11.33	5.16	205	>Fibrillin-2 N-term	1	DW092820_2.3722.3722.2	controllerType=0 controllerNumber=1 scan=3722	9.8227
04113:2	1	R.C[+57.021]IPTVSS[+162.053]YR.C	510	Hex(1)	C[+57], S[+162]	622.792	2	1244.58	1244.58	0	-5.1	Specific	417.24	390.13	11.09	5.13	205	>Fibrillin-2 N-term	1	DW092820_2.3779.3779.2	controllerType=0 controllerNumber=1 scan=3779	9.943
03974:2	1	R.C[+57.021]IPTVSS[+162.053]YR.C	510	Hex(1)	C[+57], S[+162]	622.791	2	1244.58	1244.58	0	-5.7	Specific	441.82	384.98	11.03	5.48	205	>Fibrillin-2 N-term	1	DW092820_2.3667.3667.2	controllerType=0 controllerNumber=1 scan=3667	9.7103
07074:3	1	R.C[+57.021]VNTDGS[+162.053]FQC[+57.021]IC[+57.021]NAGFELTTDGK.N	591	Hex(1)	C[+57]*3, S[+162]	919.382	3	2756.13	2756.15	0	-6.2	Specific	588.6	588.6	2.4	7.88	205	>Fibrillin-2 N-term	1	DW092820_2.6170.6170.3	controllerType=0 controllerNumber=1 scan=6170	15.0748
07011:3	1	R.C[+57.021]VNTDGS[+162.053]FQC[+57.021]IC[+57.021]NAGFELTTDGK.N	591	Hex(1)	C[+57]*3, S[+162]	919.384	3	2756.14	2756.15	0	-4.2	Specific	699.99	699.99	2.4	10.56	205	>Fibrillin-2 N-term	1	DW092820_2.6114.6114.3	controllerType=0 controllerNumber=1 scan=6114	14.9493
06929:3	1	R.C[+57.021]VNTDGS[+162.053]FQC[+57.021]IC[+57.021]NAGFELTTDGK.N	591	Hex(1)	C[+57]*3, S[+162]	919.384	3	2756.14	2756.15	0	-4	Specific	771.96	771.96	9.85	12.56	205	>Fibrillin-2 N-term	1	DW092820_2.6046.6046.3	controllerType=0 controllerNumber=1 scan=6046	14.7951
06945:2	1	R.C[+57.021]VNTDGS[+162.053]FQC[+57.021]IC[+57.021]NAGFELTTDGK.N	591	Hex(1)	C[+57]*3, S[+162]	1378.57	2	2756.13	2756.15	0	-4.9	Specific	825.43	825.43	2.4	13.97	205	>Fibrillin-2 N-term	1	DW092820_2.6060.6060.2	controllerType=0 controllerNumber=1 scan=6060	14.8275
06983:3	1	R.C[+57.021]VN[+15.995]TDGS[+162.053]FQC[+57.021]IC[+57.021]NAGFELTTDGK.N	591	Hex(1)	C[+57]*3, N[+16], S[+162]	924.715	3	2772.13	2772.14	0	-4.4	Specific	656.47	656.47	3.6	10.56	205	>Fibrillin-2 N-term	1	DW092820_2.6092.6092.3	controllerType=0 controllerNumber=1 scan=6092	14.9004
06935:2	1	R.C[+57.021]VN[+15.995]TDGS[+162.053]FQC[+57.021]IC[+57.021]NAGFELTTDGK.N	591	Hex(1)	C[+57]*3, N[+16], S[+162]	1386.57	2	2772.13	2772.14	0	-5.1	Specific	712.44	712.44	3.6	11.97	205	>Fibrillin-2 N-term	1	DW092820_2.6051.6051.2	controllerType=0 controllerNumber=1 scan=6051	14.806
06068:4	1	K.NC[+57.021]VDHDEC[+57.021]TTTNMC[+57.021]LNGMC[+57.021]INEDGSFK.C	614		C[+57]*4	806.31	4	3222.22	3222.24	0	-5.2	Specific	652.71	652.71	652.71	9.78	205	>Fibrillin-2 N-term	1	DW092820_2.5356.5356.4	controllerType=0 controllerNumber=1 scan=5356	13.2834
06259:3	1	K.NC[+57.021]VDHDEC[+57.021]TTTNMC[+57.021]LNGMC[+57.021]INEDGSFK.C	614		C[+57]*4	1074.74	3	3222.21	3222.24	0	-9.2	Specific	733.23	733.23	733.23	10.5	205	>Fibrillin-2 N-term	1	DW092820_2.5508.5508.3	controllerType=0 controllerNumber=1 scan=5508	13.6223
06104:3	1	K.NC[+57.021]VDHDEC[+57.021]TTTNMC[+57.021]LNGMC[+57.021]INEDGSFK.C	614		C[+57]*4	1074.75	3	3222.22	3222.24	0	-4.5	Specific	803.71	803.71	803.71	13.19	205	>Fibrillin-2 N-term	1	DW092820_2.5383.5383.3	controllerType=0 controllerNumber=1 scan=5383	13.3458
06033:3	1	K.NC[+57.021]VDHDEC[+57.021]TTTNMC[+57.021]LNGMC[+57.021]INEDGSFK.C	614		C[+57]*4	1074.75	3	3222.22	3222.24	0	-3.6	Specific	820.72	820.72	820.72	13.19	205	>Fibrillin-2 N-term	1	DW092820_2.5330.5330.3	controllerType=0 controllerNumber=1 scan=5330	13.2236
05633:4	1	R.YC[+57.021]TDVDEC[+57.021]QTPGIC[+57.021]MNGHC[+57.021]INSEGS[+162.053]FR.C	655	Hex(1)	C[+57]*4, S[+162]	843.082	4	3369.31	3369.32	0	-4.9	Specific	873.97	873.97	27.57	13.78	205	>Fibrillin-2 N-term	1	DW092820_2.5012.5012.4	controllerType=0 controllerNumber=1 scan=5012	12.5362
05655:3	1	R.YC[+57.021]TDVDEC[+57.021]QTPGIC[+57.021]MNGHC[+57.021]INSEGS[+162.053]FR.C	655	Hex(1)	C[+57]*4, S[+162]	1123.77	3	3369.3	3369.32	0	-5.3	Specific	955.34	955.34	25.99	16.19	205	>Fibrillin-2 N-term	1	DW092820_2.5032.5032.3	controllerType=0 controllerNumber=1 scan=5032	12.5787
05585:3	1	R.YC[+57.021]TDVDEC[+57.021]QTPGIC[+57.021]MNGHC[+57.021]INSEGS[+162.053]FR.C	655	Hex(1)	C[+57]*4, S[+162]	1123.78	3	3369.31	3369.32	0	-3.1	Specific	987.97	987.97	30.84	16.19	205	>Fibrillin-2 N-term	1	DW092820_2.4971.4971.3	controllerType=0 controllerNumber=1 scan=4971	12.4515
05504:3	1	R.NT[+162.053]PGSYSC[+57.021]TC[+57.021]PPGYVFR.T	828	Hex(1)	C[+57]*2, T[+162]	708.967	3	2124.89	2124.9	0	-5.8	Specific	522.78	522.78	2.9	7.53	205	>Fibrillin-2 N-term	1	DW092820_2.4901.4901.3	controllerType=0 controllerNumber=1 scan=4901	12.3133
05430:3	1	R.NTPGS[+162.053]YSC[+57.021]TC[+57.021]PPGYVFR.T	828	Hex(1)	C[+57]*2, S[+162]	708.968	3	2124.89	2124.9	0	-4.9	Specific	545.33	545.33	0	7.53	205	>Fibrillin-2 N-term	1	DW092820_2.4837.4837.3	controllerType=0 controllerNumber=1 scan=4837	12.1847
05565:2	1	R.NTPGSYSC[+57.021]T[+162.053]C[+57.021]PPGYVFR.T	828	Hex(1)	C[+57]*2, T[+162]	1062.95	2	2124.89	2124.9	0	-5.2	Specific	553.91	553.91	0	7.94	205	>Fibrillin-2 N-term	1	DW092820_2.4951.4951.2	controllerType=0 controllerNumber=1 scan=4951	12.4134
05426:3	1	R.NTPGS[+162.053]YSC[+57.021]TC[+57.021]PPGYVFR.T	828	Hex(1)	C[+57]*2, S[+162]	708.968	3	2124.89	2124.9	0	-4.9	Specific	570.21	570.21	0	8.55	205	>Fibrillin-2 N-term	1	DW092820_2.4834.4834.3	controllerType=0 controllerNumber=1 scan=4834	12.181
05488:2	1	R.NTPGSYSC[+57.021]T[+162.053]C[+57.021]PPGYVFR.T	828	Hex(1)	C[+57]*2, T[+162]	1062.95	2	2124.89	2124.9	0	-4.9	Specific	598.41	598.41	0	8.96	205	>Fibrillin-2 N-term	1	DW092820_2.4888.4888.2	controllerType=0 controllerNumber=1 scan=4888	12.2925
05419:2	1	R.NTPGS[+162.053]YSC[+57.021]TC[+57.021]PPGYVFR.T	828	Hex(1)	C[+57]*2, S[+162]	1062.95	2	2124.89	2124.9	0	-5.7	Specific	620.91	620.91	0	9.96	205	>Fibrillin-2 N-term	1	DW092820_2.4827.4827.2	controllerType=0 controllerNumber=1 scan=4827	12.1649
05466:2	1	R.N[+15.995]TPGS[+162.053]YSC[+57.021]TC[+57.021]PPGYVFR.T	828	Hex(1)	C[+57]*2, N[+16], S[+162]	1070.95	2	2140.88	2140.89	0	-5.4	Specific	520.27	517.56	0	7.94	205	>Fibrillin-2 N-term	1	DW092820_2.4867.4867.2	controllerType=0 controllerNumber=1 scan=4867	12.2483
05401:2	1	R.N[+15.995]TPGSYS[+162.053]C[+57.021]TC[+57.021]PPGYVFR.T	828	Hex(1)	C[+57]*2, N[+16], S[+162]	1070.95	2	2140.88	2140.89	0	-4.9	Specific	532.15	529.17	0	7.94	205	>Fibrillin-2 N-term	1	DW092820_2.4813.4813.2	controllerType=0 controllerNumber=1 scan=4813	12.1369
05404:3	1	R.N[+15.995]TPGSYS[+162.053]C[+57.021]TC[+57.021]PPGYVFR.T	828	Hex(1)	C[+57]*2, N[+16], S[+162]	714.3	3	2140.88	2140.89	0	-5	Specific	579.21	573.45	0	8.55	205	>Fibrillin-2 N-term	1	DW092820_2.4815.4815.3	controllerType=0 controllerNumber=1 scan=4815	12.1405
05478:3	1	R.N[+15.995]TPGSYSC[+57.021]T[+162.053]C[+57.021]PPGYVFR.T	828	Hex(1)	C[+57]*2, N[+16], T[+162]	714.299	3	2140.88	2140.89	0	-5.9	Specific	584.29	580.07	0	8.55	205	>Fibrillin-2 N-term	1	DW092820_2.4878.4878.3	controllerType=0 controllerNumber=1 scan=4878	12.2712
04014:2	1	R.NNLGSFNC[+57.021]EC[+57.021]SPGSK.L	868		C[+57]*2	835.844	2	1670.68	1670.69	0	-5.7	Specific	502.94	502.94	502.94	7.74	205	>Fibrillin-2 N-term	1	DW092820_2.3696.3696.2	controllerType=0 controllerNumber=1 scan=3696	9.7703
03775:3	1	R.NNLGSFNC[+57.021]EC[+57.021]S[+162.053]PGSK.L	868	Hex(1)	C[+57]*2, S[+162]	611.582	3	1832.73	1832.74	0	-5.4	Specific	497.35	497.35	0	6.22	205	>Fibrillin-2 N-term	1	DW092820_2.3498.3498.3	controllerType=0 controllerNumber=1 scan=3498	9.3576
03739:2	1	R.NNLGSFNC[+57.021]EC[+57.021]S[+162.053]PGSK.L	868	Hex(1)	C[+57]*2, S[+162]	916.87	2	1832.73	1832.74	0	-5.4	Specific	534.83	534.83	0	7.94	205	>Fibrillin-2 N-term	1	DW092820_2.3471.3471.2	controllerType=0 controllerNumber=1 scan=3471	9.3024
03939:2	1	R.NNLGSFNC[+57.021]EC[+57.021]S[+162.053]PGSK.L	868	Hex(1)	C[+57]*2, S[+162]	916.87	2	1832.73	1832.74	0	-5.6	Specific	535.07	535.07	0	7.94	205	>Fibrillin-2 N-term	1	DW092820_2.3639.3639.2	controllerType=0 controllerNumber=1 scan=3639	9.6552
03807:2	1	R.NNLGSFNC[+57.021]EC[+57.021]S[+162.053]PGSK.L	868	Hex(1)	C[+57]*2, S[+162]	916.87	2	1832.73	1832.74	0	-5.2	Specific	540.7	540.7	0	7.94	205	>Fibrillin-2 N-term	1	DW092820_2.3524.3524.2	controllerType=0 controllerNumber=1 scan=3524	9.4139
03874:2	1	R.NNLGSFNC[+57.021]EC[+57.021]S[+162.053]PGSK.L	868	Hex(1)	C[+57]*2, S[+162]	916.87	2	1832.73	1832.74	0	-5.6	Specific	585.12	585.12	0	8.96	205	>Fibrillin-2 N-term	1	DW092820_2.3580.3580.2	controllerType=0 controllerNumber=1 scan=3580	9.5304
04785:3	1	K.GSFHC[+57.021]EC[+57.021]PEGLT[+162.053]LDGTGR.V	976	Hex(1)	C[+57]*2, T[+162]	718.97	3	2154.89	2154.91	0	-5.7	Specific	659.14	659.14	1.2	10.73	205	>Fibrillin-2 N-term	1	DW092820_2.4305.4305.3	controllerType=0 controllerNumber=1 scan=4305	11.0901
05028:3	1	K.GSFHC[+57.021]EC[+57.021]PEGLT[+162.053]LDGTGR.V	976	Hex(1)	C[+57]*2, T[+162]	718.97	3	2154.9	2154.91	0	-5.3	Specific	678.81	678.81	1.2	10.73	205	>Fibrillin-2 N-term	1	DW092820_2.4498.4498.3	controllerType=0 controllerNumber=1 scan=4498	11.4885
04933:3	1	K.GSFHC[+57.021]EC[+57.021]PEGLT[+162.053]LDGTGR.V	976	Hex(1)	C[+57]*2, T[+162]	718.97	3	2154.89	2154.91	0	-5.9	Specific	687.8	687.8	1.2	10.73	205	>Fibrillin-2 N-term	1	DW092820_2.4420.4420.3	controllerType=0 controllerNumber=1 scan=4420	11.3323
04855:3	1	K.GSFHC[+57.021]EC[+57.021]PEGLT[+162.053]LDGTGR.V	976	Hex(1)	C[+57]*2, T[+162]	718.97	3	2154.89	2154.91	0	-5.6	Specific	708.59	708.59	1.2	11.73	205	>Fibrillin-2 N-term	1	DW092820_2.4361.4361.3	controllerType=0 controllerNumber=1 scan=4361	11.2082
04723:3	1	K.GSFHC[+57.021]EC[+57.021]PEGLT[+162.053]LDGTGR.V	976	Hex(1)	C[+57]*2, T[+162]	718.97	3	2154.89	2154.91	0	-5.5	Specific	779.65	779.65	1.2	12.73	205	>Fibrillin-2 N-term	1	DW092820_2.4253.4253.3	controllerType=0 controllerNumber=1 scan=4253	10.9794
04740:2	1	K.GSFHC[+57.021]EC[+57.021]PEGLT[+162.053]LDGTGR.V	976	Hex(1)	C[+57]*2, T[+162]	1077.95	2	2154.9	2154.91	0	-4.4	Specific	794.94	786.64	7.18	12.28	205	>Fibrillin-2 N-term	1	DW092820_2.4266.4266.2	controllerType=0 controllerNumber=1 scan=4266	11.0043
02538:2	1	R.NTIGS[+162.053]FK.C	1091	Hex(1)	S[+162]	464.732	2	928.456	928.462	0	-6.6	Specific	321.89	321.89	73.12	3.13	205	>Fibrillin-2 N-term	1	DW092820_2.2518.2518.2	controllerType=0 controllerNumber=1 scan=2518	7.1507
02592:2	1	R.N[+15.995]TIGS[+162.053]FK.C	1091	Hex(1)	N[+16], S[+162]	472.729	2	944.451	944.457	0	-6.5	Specific	253.25	253.25	41.13	2.74	205	>Fibrillin-2 N-term	1	DW092820_2.2557.2557.2	controllerType=0 controllerNumber=1 scan=2557	7.2424
02520:2	1	R.N[+15.995]TIGS[+162.053]FK.C	1091	Hex(1)	N[+16], S[+162]	472.729	2	944.451	944.457	0	-6.2	Specific	419.08	419.08	83.1	6.12	205	>Fibrillin-2 N-term	1	DW092820_2.2504.2504.2	controllerType=0 controllerNumber=1 scan=2504	7.1196
06653:4	1	R.GGTC[+57.021]VNTEGSFQC[+57.021]DC[+57.021]PLGHELSPSREDC[+57.021]VDINEC[+57.021]SLSDNLC[+57.021]R.N	1171		C[+57]*6	1212	4	4844.98	4845	0	-4.3	Specific	936.96	936.96	69.27	14.3	205	>Fibrillin-2 N-term	1	DW092820_2.5831.5831.4	controllerType=0 controllerNumber=1 scan=5831	14.3272
06572:4	1	R.GGTC[+57.021]VNTEGSFQC[+57.021]DC[+57.021]PLGHELSPSREDC[+57.021]VDINEC[+57.021]SLSDNLC[+57.021]R.N	1171		C[+57]*6	1212	4	4844.98	4845	0	-5.1	Specific	1148.1	1148.1	108.96	18.3	205	>Fibrillin-2 N-term	1	DW092820_2.5759.5759.4	controllerType=0 controllerNumber=1 scan=5759	14.1747
06423:5	1	R.GGTC[+57.021]VNTEGS[+162.053]FQC[+57.021]DC[+57.021]PLGHELSPSREDC[+57.021]VDINEC[+57.021]SLSDNLC[+57.021]R.N	1171	Hex(1)	C[+57]*6, S[+162]	1002.21	5	5007.03	5007.05	0	-4.8	Specific	592.17	592.17	3.6	5.77	205	>Fibrillin-2 N-term	1	DW092820_2.5638.5638.5	controllerType=0 controllerNumber=1 scan=5638	13.9059
06476:4	1	R.GGTC[+57.021]VNTEGSFQC[+57.021]DC[+57.021]PLGHELS[+162.053]PSREDC[+57.021]VDINEC[+57.021]SLSDNLC[+57.021]R.N	1171	Hex(1)	C[+57]*6, S[+162]	1252.51	4	5007.03	5007.05	0	-5.5	Specific	1073.39	1073.39	0	17.3	205	>Fibrillin-2 N-term	1	DW092820_2.5680.5680.4	controllerType=0 controllerNumber=1 scan=5680	14.0008
06408:4	1	R.GGTC[+57.021]VNTEGSFQC[+57.021]DC[+57.021]PLGHELS[+162.053]PSREDC[+57.021]VDINEC[+57.021]SLSDNLC[+57.021]R.N	1171	Hex(1)	C[+57]*6, S[+162]	1252.51	4	5007.03	5007.05	0	-5.1	Specific	1080.88	1080.88	0	17.3	205	>Fibrillin-2 N-term	1	DW092820_2.5627.5627.4	controllerType=0 controllerNumber=1 scan=5627	13.8824
06453:4	1	R.GGTC[+57.021]VN[+15.995]TEGSFQC[+57.021]DC[+57.021]PLGHELS[+162.053]PSREDC[+57.021]VDINEC[+57.021]SLSDNLC[+57.021]R.N	1171	Hex(1)	C[+57]*6, N[+16], S[+162]	1256.51	4	5023.02	5023.05	0	-6.1	Specific	1020.71	1020.71	0	15.61	205	>Fibrillin-2 N-term	1	DW092820_2.5661.5661.4	controllerType=0 controllerNumber=1 scan=5661	13.9578
05645:3	1	K.C[+57.021]VNMIGTYQC[+57.021]SC[+57.021]NPGYQATPDR.Q	1216		C[+57]*3	864.689	3	2592.05	2592.07	0	-8.4	Specific	260.02	260.02	149.41	2.13	205	>Fibrillin-2 N-term	1	DW092820_2.5021.5021.2	controllerType=0 controllerNumber=1 scan=5021	12.555
05517:2	1	K.C[+57.021]VNMIGTYQC[+57.021]SC[+57.021]NPGYQATPDR.Q	1216		C[+57]*3	1296.53	2	2592.06	2592.07	0	-5.7	Specific	869.83	869.83	404.49	14.97	205	>Fibrillin-2 N-term	1	DW092820_2.4911.4911.2	controllerType=0 controllerNumber=1 scan=4911	12.3329
05495:3	1	K.C[+57.021]VNMIGTYQC[+57.021]SC[+57.021]NPGYQATPDR.Q	1216		C[+57]*3	864.691	3	2592.06	2592.07	0	-5.5	Specific	883.6	883.6	456.5	14.56	205	>Fibrillin-2 N-term	1	DW092820_2.4894.4894.3	controllerType=0 controllerNumber=1 scan=4894	12.3006
05603:3	1	K.C[+57.021]VN[+15.995]MIGTYQC[+57.021]SC[+57.021]NPGYQATPDR.Q	1216		C[+57]*3, N[+16]	870.022	3	2608.05	2608.07	0	-6	Specific	624.89	624.89	37.47	9.56	205	>Fibrillin-2 N-term	1	DW092820_2.4987.4987.3	controllerType=0 controllerNumber=1 scan=4987	12.4855
05532:3	1	K.C[+57.021]VN[+15.995]MIGTYQC[+57.021]SC[+57.021]NPGYQATPDR.Q	1216		C[+57]*3, N[+16]	870.023	3	2608.05	2608.07	0	-5.8	Specific	696.83	696.83	34.45	10.56	205	>Fibrillin-2 N-term	1	DW092820_2.4923.4923.3	controllerType=0 controllerNumber=1 scan=4923	12.3567
05540:2	1	K.C[+57.021]VN[+15.995]MIGTYQC[+57.021]SC[+57.021]NPGYQATPDR.Q	1216		C[+57]*3, N[+16]	1304.53	2	2608.05	2608.07	0	-6	Specific	723.64	723.64	38.66	11.97	205	>Fibrillin-2 N-term	1	DW092820_2.4929.4929.2	controllerType=0 controllerNumber=1 scan=4929	12.3674
04971:3	1	K.GSFIC[+57.021]HC[+57.021]QLGYSVK.K	1346		C[+57]*2	552.591	3	1655.76	1655.77	0	-5.1	Specific	149.99	146.68	146.68	1.59	205	>Fibrillin-2 N-term	1	DW092820_2.4450.4450.2	controllerType=0 controllerNumber=1 scan=4450	11.3929
04722:2	1	K.GSFIC[+57.021]HC[+57.021]QLGYSVK.K	1346		C[+57]*2	828.381	2	1655.75	1655.77	0	-7.4	Specific	190.56	190.56	190.56	1.48	205	>Fibrillin-2 N-term	1	DW092820_2.4252.4252.2	controllerType=0 controllerNumber=1 scan=4252	10.9782
05034:3	1	K.GSFIC[+57.021]HC[+57.021]QLGYSVK.K	1346		C[+57]*2	552.591	3	1655.76	1655.77	0	-4.9	Specific	228.6	228.6	228.6	2.16	205	>Fibrillin-2 N-term	1	DW092820_2.4503.4503.2	controllerType=0 controllerNumber=1 scan=4503	11.5012
04870:3	1	K.GSFIC[+57.021]HC[+57.021]QLGYSVK.K	1346		C[+57]*2	552.591	3	1655.76	1655.77	0	-4.8	Specific	557.56	533.25	533.25	7.94	205	>Fibrillin-2 N-term	1	DW092820_2.4372.4372.3	controllerType=0 controllerNumber=1 scan=4372	11.2322
04734:3	1	K.GSFIC[+57.021]HC[+57.021]QLGYSVK.K	1346		C[+57]*2	552.591	3	1655.76	1655.77	0	-4.5	Specific	571.31	507.89	507.89	8.96	205	>Fibrillin-2 N-term	1	DW092820_2.4261.4261.3	controllerType=0 controllerNumber=1 scan=4261	10.9968
04803:3	1	K.GSFIC[+57.021]HC[+57.021]QLGYSVK.K	1346		C[+57]*2	552.591	3	1655.76	1655.77	0	-4.9	Specific	585.06	520.2	520.2	8.96	205	>Fibrillin-2 N-term	1	DW092820_2.4319.4319.3	controllerType=0 controllerNumber=1 scan=4319	11.1158
04670:3	1	K.GSFIC[+57.021]HC[+57.021]QLGYSVK.K	1346		C[+57]*2	552.591	3	1655.76	1655.77	0	-5.3	Specific	615.79	502.89	502.89	9.96	205	>Fibrillin-2 N-term	1	DW092820_2.4210.4210.3	controllerType=0 controllerNumber=1 scan=4210	10.8852
04683:2	1	K.GSFIC[+57.021]HC[+57.021]QLGYSVK.K	1346		C[+57]*2	828.382	2	1655.76	1655.77	0	-6.2	Specific	898.89	701.16	701.16	13.82	205	>Fibrillin-2 N-term	1	DW092820_2.4221.4221.2	controllerType=0 controllerNumber=1 scan=4221	10.9089
04376:2	1	K.GSFIC[+57.021]HC[+57.021]QLGYS[+162.053]VK.K	1346	Hex(1)	C[+57]*2, S[+162]	909.41	2	1817.81	1817.82	0	-3.6	Specific	458.51	458.51	19.65	6.99	205	>Fibrillin-2 N-term	1	DW092820_2.3984.3984.2	controllerType=0 controllerNumber=1 scan=3984	10.4044
04343:3	1	K.GSFIC[+57.021]HC[+57.021]QLGYS[+162.053]VK.K	1346	Hex(1)	C[+57]*2, S[+162]	606.608	3	1817.81	1817.82	0	-5.2	Specific	683.53	643.87	15.41	10.96	205	>Fibrillin-2 N-term	1	DW092820_2.3958.3958.3	controllerType=0 controllerNumber=1 scan=3958	10.3469
05386:5	1	K.KGTTGC[+57.021]TDVDEC[+57.021]EIGAHNC[+57.021]DMHASC[+57.021]LNIPGSFK.C	1360		C[+57]*4	737.111	5	3681.53	3681.55	0	-5.8	Specific	818.07	818.07	818.07	13.23	205	>Fibrillin-2 N-term	1	DW092820_2.4801.4801.5	controllerType=0 controllerNumber=1 scan=4801	12.1136
05321:5	1	K.KGTTGC[+57.021]TDVDEC[+57.021]EIGAHNC[+57.021]DMHASC[+57.021]LNIPGSFK.C	1360		C[+57]*4	737.112	5	3681.53	3681.55	0	-5.2	Specific	855.05	855.05	855.05	14.23	205	>Fibrillin-2 N-term	1	DW092820_2.4745.4745.5	controllerType=0 controllerNumber=1 scan=4745	11.999
05260:5	1	K.KGTTGC[+57.021]TDVDEC[+57.021]EIGAHNC[+57.021]DMHASC[+57.021]LNIPGSFK.C	1360		C[+57]*4	737.112	5	3681.53	3681.55	0	-4.9	Specific	943.82	943.82	943.82	15.23	205	>Fibrillin-2 N-term	1	DW092820_2.4694.4694.5	controllerType=0 controllerNumber=1 scan=4694	11.8893
05345:4	1	K.KGTTGC[+57.021]TDVDEC[+57.021]EIGAHNC[+57.021]DMHASC[+57.021]LNIPGSFK.C	1360		C[+57]*4	921.137	4	3681.53	3681.55	0	-6.2	Specific	947.38	947.38	947.38	14.09	205	>Fibrillin-2 N-term	1	DW092820_2.4768.4768.4	controllerType=0 controllerNumber=1 scan=4768	12.0434
05286:4	1	K.KGTTGC[+57.021]TDVDEC[+57.021]EIGAHNC[+57.021]DMHASC[+57.021]LNIPGSFK.C	1360		C[+57]*4	921.138	4	3681.53	3681.55	0	-5.8	Specific	1040.03	1040.03	1040.03	16.78	205	>Fibrillin-2 N-term	1	DW092820_2.4715.4715.4	controllerType=0 controllerNumber=1 scan=4715	11.9343
05272:5	1	K.KGTTGC[+57.021]TDVDEC[+57.021]EIGAHNC[+57.021]DMHASC[+57.021]LN[+15.995]IPGSFK.C	1360		C[+57]*4, N[+16]	740.31	5	3697.52	3697.54	0	-5.8	Specific	904.19	904.19	123.24	15.23	205	>Fibrillin-2 N-term	1	DW092820_2.4703.4703.5	controllerType=0 controllerNumber=1 scan=4703	11.9089
05333:5	1	K.KGTTGC[+57.021]TDVDEC[+57.021]EIGAHNC[+57.021]DMHASC[+57.021]LN[+15.995]IPGSFK.C	1360		C[+57]*4, N[+16]	740.31	5	3697.52	3697.54	0	-6.9	Specific	951.83	951.83	154.65	15.54	205	>Fibrillin-2 N-term	1	DW092820_2.4756.4756.5	controllerType=0 controllerNumber=1 scan=4756	12.0202
05275:4	1	K.KGTTGC[+57.021]TDVDEC[+57.021]EIGAHNC[+57.021]DMHASC[+57.021]LN[+15.995]IPGSFK.C	1360		C[+57]*4, N[+16]	925.136	4	3697.52	3697.54	0	-6	Specific	975.26	975.26	158.41	15.09	205	>Fibrillin-2 N-term	1	DW092820_2.4705.4705.4	controllerType=0 controllerNumber=1 scan=4705	11.9122
05170:5	1	K.KGTTGC[+57.021]TDVDEC[+57.021]EIGAHNC[+57.021]DMHASC[+57.021]LN[+15.995]IPGS[+162.053]FK.C	1360	Hex(1)	C[+57]*4, N[+16], S[+162]	772.72	5	3859.57	3859.6	0	-6.3	Specific	877.53	877.53	35.35	13.54	205	>Fibrillin-2 N-term	1	DW092820_2.4619.4619.5	controllerType=0 controllerNumber=1 scan=4619	11.7348
05737:4	1	K.GTTGC[+57.021]TDVDEC[+57.021]EIGAHNC[+57.021]DMHASC[+57.021]LNIPGSFK.C	1361		C[+57]*4	889.114	4	3553.43	3553.45	0	-6.2	Specific	942.37	942.37	942.37	14.54	205	>Fibrillin-2 N-term	1	DW092820_2.5099.5099.4	controllerType=0 controllerNumber=1 scan=5099	12.7151
05802:4	1	K.GTTGC[+57.021]TDVDEC[+57.021]EIGAHNC[+57.021]DMHASC[+57.021]LNIPGSFK.C	1361		C[+57]*4	889.115	4	3553.44	3553.45	0	-4.8	Specific	971.24	971.24	971.24	16.23	205	>Fibrillin-2 N-term	1	DW092820_2.5152.5152.4	controllerType=0 controllerNumber=1 scan=5152	12.8292
05718:4	1	K.GTTGC[+57.021]TDVDEC[+57.021]EIGAHNC[+57.021]DMHASC[+57.021]LN[+15.995]IPGSFK.C	1361		C[+57]*4, N[+16]	893.113	4	3569.43	3569.45	0	-5.8	Specific	863.05	863.05	162.04	14.23	205	>Fibrillin-2 N-term	1	DW092820_2.5083.5083.4	controllerType=0 controllerNumber=1 scan=5083	12.6817
Other Peptides
05436:3	1	R.SATAGSEGGFLAPEYR.E	49			538.255	3	1612.75	1612.76	0	-5.4	Specific	567.2	567.2	567.2	8.55	205	>Fibrillin-2 N-term	1	DW092820_2.4841.4841.3	controllerType=0 controllerNumber=1 scan=4841	12.1911
05544:2	1	R.SATAGSEGGFLAPEYR.E	49			806.879	2	1612.75	1612.76	0	-6.3	Specific	623.49	618.2	618.2	9.27	205	>Fibrillin-2 N-term	1	DW092820_2.4933.4933.2	controllerType=0 controllerNumber=1 scan=4933	12.3773
05477:2	1	R.SATAGSEGGFLAPEYR.E	49			806.879	2	1612.75	1612.76	0	-5.4	Specific	671.43	671.43	671.43	10.96	205	>Fibrillin-2 N-term	1	DW092820_2.4877.4877.2	controllerType=0 controllerNumber=1 scan=4877	12.269
05415:2	1	R.SATAGSEGGFLAPEYR.E	49			806.879	2	1612.75	1612.76	0	-5.4	Specific	760.6	760.6	760.6	12.96	205	>Fibrillin-2 N-term	1	DW092820_2.4824.4824.2	controllerType=0 controllerNumber=1 scan=4824	12.1604
05440:3	1	R.SATAGSEGGFLAPEYREEGAAVASR.V	49			828.393	3	2483.17	2483.18	0	-5.9	Specific	980.02	980.02	980.02	15.74	205	>Fibrillin-2 N-term	1	DW092820_2.4845.4845.3	controllerType=0 controllerNumber=1 scan=4845	12.2
05373:3	1	R.SATAGSEGGFLAPEYREEGAAVASR.V	49			828.394	3	2483.17	2483.18	0	-5.6	Specific	983.18	976.54	976.54	15.74	205	>Fibrillin-2 N-term	1	DW092820_2.4791.4791.3	controllerType=0 controllerNumber=1 scan=4791	12.0925
04241:3	1	R.FHSYC[+57.021]C[+57.021]PGWK.T	93		C[+57]*2	447.853	3	1341.54	1341.55	0	-4.7	Specific	194.75	170.09	170.09	1.53	205	>Fibrillin-2 N-term	1	DW092820_2.3879.3879.2	controllerType=0 controllerNumber=1 scan=3879	10.1705
04077:3	1	R.FHSYC[+57.021]C[+57.021]PGWK.T	93		C[+57]*2	447.852	3	1341.54	1341.55	0	-6.2	Specific	272.82	272.82	272.82	1.85	205	>Fibrillin-2 N-term	1	DW092820_2.3750.3750.3	controllerType=0 controllerNumber=1 scan=3750	9.8781
03996:3	1	R.FHSYC[+57.021]C[+57.021]PGWK.T	93		C[+57]*2	447.852	3	1341.54	1341.55	0	-6.4	Specific	392.02	392.02	392.02	3.88	205	>Fibrillin-2 N-term	1	DW092820_2.3682.3682.3	controllerType=0 controllerNumber=1 scan=3682	9.7408
03922:3	1	R.FHSYC[+57.021]C[+57.021]PGWK.T	93		C[+57]*2	447.852	3	1341.54	1341.55	0	-6.3	Specific	460.53	460.53	460.53	4.5	205	>Fibrillin-2 N-term	1	DW092820_2.3624.3624.3	controllerType=0 controllerNumber=1 scan=3624	9.6249
03861:3	1	R.FHSYC[+57.021]C[+57.021]PGWK.T	93		C[+57]*2	447.852	3	1341.54	1341.55	0	-6	Specific	461.73	461.73	461.73	4.5	205	>Fibrillin-2 N-term	1	DW092820_2.3568.3568.3	controllerType=0 controllerNumber=1 scan=3568	9.5051
03792:3	1	R.FHSYC[+57.021]C[+57.021]PGWK.T	93		C[+57]*2	447.852	3	1341.54	1341.55	0	-6.7	Specific	559.56	559.56	559.56	5.29	205	>Fibrillin-2 N-term	1	DW092820_2.3510.3510.3	controllerType=0 controllerNumber=1 scan=3510	9.38
03862:2	1	R.FHSYC[+57.021]C[+57.021]PGWK.T	93		C[+57]*2	671.275	2	1341.54	1341.55	0	-6.2	Specific	625.2	625.2	625.2	8.25	205	>Fibrillin-2 N-term	1	DW092820_2.3569.3569.2	controllerType=0 controllerNumber=1 scan=3569	9.5063
03797:2	1	R.FHSYC[+57.021]C[+57.021]PGWK.T	93		C[+57]*2	671.275	2	1341.54	1341.55	0	-5.7	Specific	640.91	638.64	638.64	8.94	205	>Fibrillin-2 N-term	1	DW092820_2.3515.3515.2	controllerType=0 controllerNumber=1 scan=3515	9.3925
03510:3	1	R.FHSYC[+57.021]C[+57.021]PGW[+15.995]K.T	93		C[+57]*2, W[+16]	453.184	3	1357.54	1357.55	0	-6.2	Specific	400.99	400.99	318.06	4.08	205	>Fibrillin-2 N-term	1	DW092820_2.3287.3287.3	controllerType=0 controllerNumber=1 scan=3287	8.903
03446:3	1	R.FHSYC[+57.021]C[+57.021]PGW[+15.995]K.T	93		C[+57]*2, W[+16]	453.184	3	1357.54	1357.55	0	-5.6	Specific	444.65	444.65	312.06	5.19	205	>Fibrillin-2 N-term	1	DW092820_2.3234.3234.3	controllerType=0 controllerNumber=1 scan=3234	8.7881
03479:2	1	R.FHSYC[+57.021]C[+57.021]PGW[+15.995]K.T	93		C[+57]*2, W[+16]	679.271	2	1357.54	1357.55	0	-7.4	Specific	464.88	464.88	395.32	5.72	205	>Fibrillin-2 N-term	1	DW092820_2.3261.3261.2	controllerType=0 controllerNumber=1 scan=3261	8.8479
05629:3	1	K.TLPGGNQC[+57.021]IVPIC[+57.021]R.N	103		C[+57]*2	528.935	3	1584.79	1584.8	0	-4.6	Specific	459.71	459.71	459.71	7.03	205	>Fibrillin-2 N-term	1	DW092820_2.5009.5009.3	controllerType=0 controllerNumber=1 scan=5009	12.5318
05559:3	1	K.TLPGGNQC[+57.021]IVPIC[+57.021]R.N	103		C[+57]*2	528.935	3	1584.79	1584.8	0	-5.5	Specific	468.2	468.2	468.2	7.03	205	>Fibrillin-2 N-term	1	DW092820_2.4946.4946.3	controllerType=0 controllerNumber=1 scan=4946	12.403
05992:2	1	K.TLPGGNQC[+57.021]IVPIC[+57.021]R.N	103		C[+57]*2	792.898	2	1584.79	1584.8	0	-5.8	Specific	498.55	498.55	498.55	7.74	205	>Fibrillin-2 N-term	1	DW092820_2.5301.5301.2	controllerType=0 controllerNumber=1 scan=5301	13.157
05679:2	1	K.TLPGGNQC[+57.021]IVPIC[+57.021]R.N	103		C[+57]*2	792.899	2	1584.79	1584.8	0	-4.8	Specific	518.29	518.29	518.29	7.74	205	>Fibrillin-2 N-term	1	DW092820_2.5053.5053.2	controllerType=0 controllerNumber=1 scan=5053	12.6232
05880:2	1	K.TLPGGNQC[+57.021]IVPIC[+57.021]R.N	103		C[+57]*2	792.898	2	1584.79	1584.8	0	-5.7	Specific	523.02	523.02	523.02	7.94	205	>Fibrillin-2 N-term	1	DW092820_2.5215.5215.2	controllerType=0 controllerNumber=1 scan=5215	12.9674
05618:2	1	K.TLPGGNQC[+57.021]IVPIC[+57.021]R.N	103		C[+57]*2	792.899	2	1584.79	1584.8	0	-4.9	Specific	524.32	524.32	524.32	7.94	205	>Fibrillin-2 N-term	1	DW092820_2.4998.4998.2	controllerType=0 controllerNumber=1 scan=4998	12.509
05547:2	1	K.TLPGGNQC[+57.021]IVPIC[+57.021]R.N	103		C[+57]*2	792.898	2	1584.79	1584.8	0	-5.7	Specific	525.12	525.12	525.12	7.94	205	>Fibrillin-2 N-term	1	DW092820_2.4935.4935.2	controllerType=0 controllerNumber=1 scan=4935	12.3798
05751:2	1	K.TLPGGNQC[+57.021]IVPIC[+57.021]R.N	103		C[+57]*2	792.898	2	1584.79	1584.8	0	-6	Specific	533.07	533.07	533.07	7.25	205	>Fibrillin-2 N-term	1	DW092820_2.5110.5110.2	controllerType=0 controllerNumber=1 scan=5110	12.7395
05993:2	1	K.TLPGGN[+0.984]QC[+57.021]IVPIC[+57.021]R.N	103		C[+57]*2, N[+1]	793.392	2	1585.78	1585.78	0	-3.4	Specific	495.56	495.56	495.56	7.74	205	>Fibrillin-2 N-term	1	DW092820_2.5301.5301.2	controllerType=0 controllerNumber=1 scan=5301	13.157
04020:4	1	R.NSC[+57.021]GDGFC[+57.021]SRPNMC[+57.021]TC[+57.021]SSGQISSTC[+57.021]GSK.S	117		C[+57]*5	776.298	4	3102.17	3102.19	0	-6	Specific	637.03	537.62	537.62	7.91	205	>Fibrillin-2 N-term	1	DW092820_2.3702.3702.4	controllerType=0 controllerNumber=1 scan=3702	9.7842
04306:3	1	R.NSC[+57.021]GDGFC[+57.021]SRPNMC[+57.021]TC[+57.021]SSGQISSTC[+57.021]GSK.S	117		C[+57]*5	1034.73	3	3102.17	3102.19	0	-5.6	Specific	666.18	340.68	340.68	7.9	205	>Fibrillin-2 N-term	1	DW092820_2.3926.3926.3	controllerType=0 controllerNumber=1 scan=3926	10.2777
04184:3	1	R.NSC[+57.021]GDGFC[+57.021]SRPNMC[+57.021]TC[+57.021]SSGQISSTC[+57.021]GSK.S	117		C[+57]*5	1034.73	3	3102.17	3102.19	0	-6.1	Specific	796.92	648.65	648.65	10.64	205	>Fibrillin-2 N-term	1	DW092820_2.3837.3837.3	controllerType=0 controllerNumber=1 scan=3837	10.074
04070:3	1	R.NSC[+57.021]GDGFC[+57.021]SRPNMC[+57.021]TC[+57.021]SSGQISSTC[+57.021]GSK.S	117		C[+57]*5	1034.73	3	3102.17	3102.19	0	-5.6	Specific	910.91	769.22	769.22	14.32	205	>Fibrillin-2 N-term	1	DW092820_2.3745.3745.3	controllerType=0 controllerNumber=1 scan=3745	9.8693
04008:3	1	R.NSC[+57.021]GDGFC[+57.021]SRPNMC[+57.021]TC[+57.021]SSGQISSTC[+57.021]GSK.S	117		C[+57]*5	1034.73	3	3102.17	3102.19	0	-5.4	Specific	959.71	823.38	823.38	15.32	205	>Fibrillin-2 N-term	1	DW092820_2.3691.3691.3	controllerType=0 controllerNumber=1 scan=3691	9.7595
03357:3	1	R.NSC[+57.021]GDGFC[+57.021]SRPN[+15.995]MC[+57.021]TC[+57.021]SSGQISSTC[+57.021]GSK.S	117		C[+57]*5, N[+16]	1040.06	3	3118.17	3118.18	0	-3.8	Specific	637.32	533.92	4	8.32	205	>Fibrillin-2 N-term	1	DW092820_2.3169.3169.3	controllerType=0 controllerNumber=1 scan=3169	8.6447
03199:2	1	R.PNMC[+57.021]TC[+57.021]SSGQISSTC[+57.021]GSK.S	127		C[+57]*3	981.391	2	1961.77	1961.78	0	-4.1	Specific	415.05	415.05	415.05	7.14	205	>Fibrillin-2 N-term	1	DW092820_2.3041.3041.2	controllerType=0 controllerNumber=1 scan=3041	8.3609
03129:3	1	R.PNMC[+57.021]TC[+57.021]SSGQISSTC[+57.021]GSK.S	127		C[+57]*3	654.595	3	1961.77	1961.78	0	-6	Specific	686.39	686.39	686.39	10.32	205	>Fibrillin-2 N-term	1	DW092820_2.2987.2987.3	controllerType=0 controllerNumber=1 scan=2987	8.2382
03130:2	1	R.PNMC[+57.021]TC[+57.021]SSGQISSTC[+57.021]GSK.S	127		C[+57]*3	981.389	2	1961.77	1961.78	0	-5.4	Specific	864.07	864.07	864.07	14.73	205	>Fibrillin-2 N-term	1	DW092820_2.2988.2988.2	controllerType=0 controllerNumber=1 scan=2988	8.2404
03027:4	1	R.PNMC[+57.021]T[+396.127]C[+57.021]S[+802.286]SGQISSTC[+57.021]GSK.S	127	Pent(3),HexNAc(1)Hex(1)Fuc(1)NeuAc(1)	C[+57]*3, S[+802], T[+396]	790.801	4	3160.18	3160.19	0	-4.3	Specific	279.71	279.71	2.4	3.89	205	>Fibrillin-2 N-term	1	DW092820_2.2902.2902.4	controllerType=0 controllerNumber=1 scan=2902	8.0424
02770:3	1	R.[+14.016]PN[+15.995]MC[+57.021]T[+365.132]C[+57.021]S[+802.286]SGQISSTC[+57.021]GSK.S	127	HexNAc(1)Hex(1),HexNAc(1)Hex(1)Fuc(1)NeuAc(1)	.[14], C[+57]*3, N[+16], S[+802], T[+365]	1053.74	3	3159.19	3159.21	0	-5.1	Specific	248.72	248.72	2.4	3.05	205	>Fibrillin-2 N-term	1	DW092820_2.2702.2702.3	controllerType=0 controllerNumber=1 scan=2702	7.5806
02810:4	1	R.[+14.016]PNM[+15.995]C[+57.021]T[+365.132]C[+57.021]S[+802.286]SGQISSTC[+57.021]GSK.S	127	HexNAc(1)Hex(1),HexNAc(1)Hex(1)Fuc(1)NeuAc(1)	.[14], C[+57]*3, M[+16], S[+802], T[+365]	790.554	4	3159.19	3159.21	0	-5.3	Specific	324.76	324.76	3.04	3.19	205	>Fibrillin-2 N-term	1	DW092820_2.2732.2732.4	controllerType=0 controllerNumber=1 scan=2732	7.6518
01038:3	1	R.C[+57.021]MNGGT[+146.058]C[+57.021]ADDHC[+57.021]QC[+57.021]QK.G	153	Fuc(1)	C[+57]*4, T[+146]	696.579	3	2087.72	2087.73	0	-5.4	Specific	660.57	660.57	210.15	10.96	205	>Fibrillin-2 N-term	1	DW092820_2.1231.1231.3	controllerType=0 controllerNumber=1 scan=1231	4.1011
00978:3	1	R.C[+57.021]MNGGT[+146.058]C[+57.021]ADDHC[+57.021]QC[+57.021]QK.G	153	Fuc(1)	C[+57]*4, T[+146]	696.579	3	2087.72	2087.73	0	-5.2	Specific	669.74	669.74	159.48	10.96	205	>Fibrillin-2 N-term	1	DW092820_2.1178.1178.3	controllerType=0 controllerNumber=1 scan=1178	3.9743
01365:3	1	R.C[+57.021]MN[+0.984]GGT[+162.053]C[+57.021]ADDHC[+57.021]QC[+57.021]QK.G	153	Hex(1)	C[+57]*4, N[+1], T[+162]	702.239	3	2104.7	2104.71	0	-5.6	Specific	87.68	87.68	28.05	1.78	205	>Fibrillin-2 N-term	1	DW092820_2.1535.1535.3	controllerType=0 controllerNumber=1 scan=1535	4.8337
01730:3	1	R.C[+57.021]MN[+0.984]GGT[+162.053]C[+57.021]ADDHC[+57.021]QC[+57.021]QK.G	153	Hex(1)	C[+57]*4, N[+1], T[+162]	702.239	3	2104.7	2104.71	0	-5.5	Specific	105.71	105.71	23.7	1.94	205	>Fibrillin-2 N-term	1	DW092820_2.1853.1853.3	controllerType=0 controllerNumber=1 scan=1853	5.5927
01771:3	1	R.C[+57.021]MN[+0.984]GGT[+146.058]C[+57.021]ADDHC[+57.021]QC[+57.021]QK.G	153	Fuc(1)	C[+57]*4, N[+1], T[+146]	696.908	3	2088.71	2088.72	0	-4.7	Specific	138.53	138.53	135.24	3.37	205	>Fibrillin-2 N-term	1	DW092820_2.1886.1886.3	controllerType=0 controllerNumber=1 scan=1886	5.6707
01053:3	1	R.C[+57.021]M[+15.995]NGGT[+146.058]C[+57.021]ADDHC[+57.021]QC[+57.021]QK.G	153	Fuc(1)	C[+57]*4, M[+16], T[+146]	701.91	3	2103.72	2103.73	0	-6.3	Specific	256.58	256.58	14.7	4.41	205	>Fibrillin-2 N-term	1	DW092820_2.1243.1243.3	controllerType=0 controllerNumber=1 scan=1243	4.1293
01453:3	1	R.C[+57.021]MN[+0.984]GGT[+146.058]C[+57.021]ADDHC[+57.021]QC[+57.021]QK.G	153	Fuc(1)	C[+57]*4, N[+1], T[+146]	696.908	3	2088.71	2088.72	0	-4.9	Specific	261.56	261.56	178.73	5.09	205	>Fibrillin-2 N-term	1	DW092820_2.1612.1612.3	controllerType=0 controllerNumber=1 scan=1612	5.0181
01944:3	1	R.C[+57.021]MN[+0.984]GGT[+203.079]C[+57.021]ADDHC[+57.021]QC[+57.021]QK.G	153	HexNAc(1)	C[+57]*4, N[+1], T[+203]	715.914	3	2145.73	2145.74	0	-6.3	Specific	379.48	379.48	379.48	6.44	205	>Fibrillin-2 N-term	1	DW092820_2.2032.2032.3	controllerType=0 controllerNumber=1 scan=2032	6.016
01702:3	1	R.C[+57.021]MN[+0.984]GGT[+146.058]C[+57.021]ADDHC[+57.021]QC[+57.021]QK.G	153	Fuc(1)	C[+57]*4, N[+1], T[+146]	696.908	3	2088.71	2088.72	0	-4.8	Specific	475.06	475.06	230.77	7.44	205	>Fibrillin-2 N-term	1	DW092820_2.1830.1830.3	controllerType=0 controllerNumber=1 scan=1830	5.538
00763:3	1	R.C[+57.021]M[+15.995]NGGT[+146.058]C[+57.021]ADDHC[+57.021]QC[+57.021]QK.G	153	Fuc(1)	C[+57]*4, M[+16], T[+146]	701.911	3	2103.72	2103.73	0	-5.7	Specific	525.03	525.03	44.45	7.94	205	>Fibrillin-2 N-term	1	DW092820_2.987.987.3	controllerType=0 controllerNumber=1 scan=987	3.5162
00988:3	1	R.C[+57.021]M[+15.995]NGGT[+146.058]C[+57.021]ADDHC[+57.021]QC[+57.021]QK.G	153	Fuc(1)	C[+57]*4, M[+16], T[+146]	701.91	3	2103.72	2103.73	0	-6.4	Specific	581.57	581.57	62.22	8.27	205	>Fibrillin-2 N-term	1	DW092820_2.1188.1188.3	controllerType=0 controllerNumber=1 scan=1188	3.9983
01638:3	1	R.C[+57.021]MN[+0.984]GGT[+146.058]C[+57.021]ADDHC[+57.021]QC[+57.021]QK.G	153	Fuc(1)	C[+57]*4, N[+1], T[+146]	696.907	3	2088.71	2088.72	0	-5.2	Specific	735.48	735.48	331.31	11.96	205	>Fibrillin-2 N-term	1	DW092820_2.1777.1777.3	controllerType=0 controllerNumber=1 scan=1777	5.411
01573:3	1	R.C[+57.021]MN[+0.984]GGT[+146.058]C[+57.021]ADDHC[+57.021]QC[+57.021]QK.G	153	Fuc(1)	C[+57]*4, N[+1], T[+146]	696.908	3	2088.71	2088.72	0	-5	Specific	736.12	736.12	338.78	11.96	205	>Fibrillin-2 N-term	1	DW092820_2.1720.1720.3	controllerType=0 controllerNumber=1 scan=1720	5.276
01515:3	1	R.C[+57.021]MN[+0.984]GGT[+146.058]C[+57.021]ADDHC[+57.021]QC[+57.021]QK.G	153	Fuc(1)	C[+57]*4, N[+1], T[+146]	696.908	3	2088.71	2088.72	0	-5	Specific	748.24	748.24	352.1	11.96	205	>Fibrillin-2 N-term	1	DW092820_2.1666.1666.3	controllerType=0 controllerNumber=1 scan=1666	5.1473
03148:2	1	R.C[+57.021][-17.027]MNGGT[+146.058]C[+57.021]ADDHC[+57.021]QC[+57.021]QK.G	153	Fuc(1)	C[-17][+57]*4, T[+146]	1035.85	2	2070.7	2070.71	0	-5.6	Specific	828.59	828.59	441.65	13.51	205	>Fibrillin-2 N-term	1	DW092820_2.3000.3000.2	controllerType=0 controllerNumber=1 scan=3000	8.267
01427:3	1	R.C[+57.021]M[+15.995]N[+0.984]GGT[+146.058]C[+57.021]ADDHC[+57.021]QC[+57.021]QK.G	153	Fuc(1)	C[+57]*4, M[+16], N[+1], T[+146]	702.239	3	2104.7	2104.71	0	-4.8	Specific	117.98	117.98	25.03	1.94	205	>Fibrillin-2 N-term	1	DW092820_2.1590.1590.3	controllerType=0 controllerNumber=1 scan=1590	4.9654
01664:3	1	R.C[+57.021]M[+15.995]N[+0.984]GGT[+146.058]C[+57.021]ADDHC[+57.021]QC[+57.021]QK.G	153	Fuc(1)	C[+57]*4, M[+16], N[+1], T[+146]	702.239	3	2104.7	2104.71	0	-5.4	Specific	273.26	273.26	35.1	5.09	205	>Fibrillin-2 N-term	1	DW092820_2.1798.1798.3	controllerType=0 controllerNumber=1 scan=1798	5.4615
00821:3	1	R.C[+57.021]M[+15.995]N[+0.984]GGT[+146.058]C[+57.021]ADDHC[+57.021]QC[+57.021]QK.G	153	Fuc(1)	C[+57]*4, M[+16], N[+1], T[+146]	702.24	3	2104.71	2104.71	0	-3.8	Specific	275.67	275.67	33.8	5.09	205	>Fibrillin-2 N-term	1	DW092820_2.1038.1038.3	controllerType=0 controllerNumber=1 scan=1038	3.6378
03432:2	1	R.C[+57.021][-17.027]MN[+0.984]GGT[+146.058]C[+57.021]ADDHC[+57.021]QC[+57.021]QK.G	153	Fuc(1)	C[-17][+57]*4, N[+1], T[+146]	1036.34	2	2071.68	2071.69	0	-5.7	Specific	454.5	454.5	207.25	6.99	205	>Fibrillin-2 N-term	1	DW092820_2.3223.3223.2	controllerType=0 controllerNumber=1 scan=3223	8.7636
01490:3	1	R.C[+57.021]M[+15.995]N[+0.984]GGT[+146.058]C[+57.021]ADDHC[+57.021]QC[+57.021]QK.G	153	Fuc(1)	C[+57]*4, M[+16], N[+1], T[+146]	702.239	3	2104.7	2104.71	0	-5.4	Specific	489.59	489.59	36.07	7.74	205	>Fibrillin-2 N-term	1	DW092820_2.1644.1644.3	controllerType=0 controllerNumber=1 scan=1644	5.0951
01536:3	1	R.C[+57.021]M[+15.995]N[+0.984]GGT[+146.058]C[+57.021]ADDHC[+57.021]QC[+57.021]QK.G	153	Fuc(1)	C[+57]*4, M[+16], N[+1], T[+146]	702.238	3	2104.7	2104.71	0	-6	Specific	539.18	539.18	64.19	7.25	205	>Fibrillin-2 N-term	1	DW092820_2.1688.1688.3	controllerType=0 controllerNumber=1 scan=1688	5.2002
01600:3	1	R.C[+57.021]M[+15.995]N[+0.984]GGT[+146.058]C[+57.021]ADDHC[+57.021]QC[+57.021]QK.G	153	Fuc(1)	C[+57]*4, M[+16], N[+1], T[+146]	702.238	3	2104.7	2104.71	0	-6.1	Specific	556.09	556.09	62.02	7.25	205	>Fibrillin-2 N-term	1	DW092820_2.1743.1743.3	controllerType=0 controllerNumber=1 scan=1743	5.3303
03356:2	1	R.C[+57.021][-17.027]MN[+0.984]GGT[+146.058]C[+57.021]ADDHC[+57.021]QC[+57.021]QK.G	153	Fuc(1)	C[-17][+57]*4, N[+1], T[+146]	1036.34	2	2071.68	2071.69	0	-5.3	Specific	569.34	569.34	239.27	8.51	205	>Fibrillin-2 N-term	1	DW092820_2.3168.3168.2	controllerType=0 controllerNumber=1 scan=3168	8.6425
00820:3	1	R.C[+57.021][-17.027]M[+15.995]N[+0.984]GGT[+162.053]C[+57.021]ADDHC[+57.021]QC[+57.021]QK.G	153	Hex(1)	C[-17][+57]*4, M[+16], N[+1], T[+162]	701.906	3	2103.7	2103.68	0	10.2	Specific	256.55	256.55	9.17	3.14	205	>Fibrillin-2 N-term	1	DW092820_2.1038.1038.3	controllerType=0 controllerNumber=1 scan=1038	3.6378
05064:3	1	K.GYIGTYC[+57.021]GQPVC[+57.021]ENGC[+57.021]QNGGR.C	169		C[+57]*3	782.983	3	2346.93	2346.96	0	-13.1	Specific	393.04	393.04	393.04	3.38	205	>Fibrillin-2 N-term	1	DW092820_2.4529.4529.3	controllerType=0 controllerNumber=1 scan=4529	11.5574
04691:2	1	K.GYIGTYC[+57.021]GQPVC[+57.021]ENGC[+57.021]QNGGR.C	169		C[+57]*3	1173.98	2	2346.95	2346.96	0	-5.3	Specific	767.02	767.02	767.02	12.97	205	>Fibrillin-2 N-term	1	DW092820_2.4229.4229.2	controllerType=0 controllerNumber=1 scan=4229	10.9281
04594:3	1	K.GYIGTYC[+57.021]GQPVC[+57.021]ENGC[+57.021]QNGGR.C	169		C[+57]*3	782.99	3	2346.95	2346.96	0	-4.5	Specific	777.67	777.67	777.67	12.56	205	>Fibrillin-2 N-term	1	DW092820_2.4154.4154.3	controllerType=0 controllerNumber=1 scan=4154	10.768
04666:3	1	K.GYIGTYC[+57.021]GQPVC[+57.021]ENGC[+57.021]QNGGR.C	169		C[+57]*3	782.989	3	2346.95	2346.96	0	-5	Specific	784.9	777.05	777.05	12.56	205	>Fibrillin-2 N-term	1	DW092820_2.4206.4206.3	controllerType=0 controllerNumber=1 scan=4206	10.8803
04614:2	1	K.GYIGTYC[+57.021]GQPVC[+57.021]ENGC[+57.021]QNGGR.C	169		C[+57]*3	1173.98	2	2346.96	2346.96	0	-4.1	Specific	795.82	795.82	795.82	12.97	205	>Fibrillin-2 N-term	1	DW092820_2.4168.4168.2	controllerType=0 controllerNumber=1 scan=4168	10.7978
04750:3	1	K.GYIGTYC[+57.021]GQPVC[+57.021]EN[+0.984]GC[+57.021]QNGGR.C	169		C[+57]*3, N[+1]	783.319	3	2347.94	2347.95	0	-3.2	Specific	683.08	683.08	6.74	10.56	205	>Fibrillin-2 N-term	1	DW092820_2.4275.4275.3	controllerType=0 controllerNumber=1 scan=4275	11.0256
04771:2	1	K.GYIGTYC[+57.021]GQPVC[+57.021]EN[+0.984]GC[+57.021]QNGGR.C	169		C[+57]*3, N[+1]	1174.47	2	2347.94	2347.95	0	-4	Specific	685.82	685.82	38.42	10.97	205	>Fibrillin-2 N-term	1	DW092820_2.4292.4292.2	controllerType=0 controllerNumber=1 scan=4292	11.0598
04913:2	1	K.GYIGTYC[+57.021]GQPVC[+57.021]EN[+0.984]GC[+57.021]QNGGR.C	169		C[+57]*3, N[+1]	1174.47	2	2347.94	2347.95	0	-4.7	Specific	692.08	692.08	7.39	10.97	205	>Fibrillin-2 N-term	1	DW092820_2.4405.4405.2	controllerType=0 controllerNumber=1 scan=4405	11.3032
04960:3	1	K.GYIGTYC[+57.021]GQPVC[+57.021]ENGC[+57.021]QN[+0.984]GGR.C	169		C[+57]*3, N[+1]	783.314	3	2347.93	2347.95	0	-8.5	Specific	704.82	704.82	18.67	10.88	205	>Fibrillin-2 N-term	1	DW092820_2.4441.4441.3	controllerType=0 controllerNumber=1 scan=4441	11.3744
04886:3	1	K.GYIGTYC[+57.021]GQPVC[+57.021]EN[+0.984]GC[+57.021]QNGGR.C	169		C[+57]*3, N[+1]	783.317	3	2347.94	2347.95	0	-5.1	Specific	714.84	714.84	3.38	11.56	205	>Fibrillin-2 N-term	1	DW092820_2.4384.4384.3	controllerType=0 controllerNumber=1 scan=4384	11.258
04842:2	1	K.GYIGTYC[+57.021]GQPVC[+57.021]EN[+0.984]GC[+57.021]QNGGR.C	169		C[+57]*3, N[+1]	1174.47	2	2347.94	2347.95	0	-4.9	Specific	736.79	736.79	119.36	11.97	205	>Fibrillin-2 N-term	1	DW092820_2.4349.4349.2	controllerType=0 controllerNumber=1 scan=4349	11.1821
04814:3	1	K.GYIGTYC[+57.021]GQPVC[+57.021]EN[+0.984]GC[+57.021]QNGGR.C	169		C[+57]*3, N[+1]	783.317	3	2347.94	2347.95	0	-5.5	Specific	755.14	755.14	148.58	12.56	205	>Fibrillin-2 N-term	1	DW092820_2.4327.4327.3	controllerType=0 controllerNumber=1 scan=4327	11.1345
05224:2	1	R.C[+57.021]AC[+57.021]VYGFTGPQC[+57.021]ER.D	196		C[+57]*3	852.845	2	1704.68	1704.69	0	-5.4	Specific	209.49	209.49	209.49	1.99	205	>Fibrillin-2 N-term	1	DW092820_2.4665.4665.2	controllerType=0 controllerNumber=1 scan=4665	11.8273
05139:2	1	R.C[+57.021]AC[+57.021]VYGFTGPQC[+57.021]ER.D	196		C[+57]*3	852.845	2	1704.68	1704.69	0	-6.4	Specific	260.09	260.09	260.09	2.42	205	>Fibrillin-2 N-term	1	DW092820_2.4594.4594.2	controllerType=0 controllerNumber=1 scan=4594	11.6864
05060:2	1	R.C[+57.021]AC[+57.021]VYGFTGPQC[+57.021]ER.D	196		C[+57]*3	852.846	2	1704.68	1704.69	0	-4.8	Specific	444.35	444.35	444.35	7.44	205	>Fibrillin-2 N-term	1	DW092820_2.4526.4526.2	controllerType=0 controllerNumber=1 scan=4526	11.5518
05124:3	1	R.C[+57.021]AC[+57.021]VYGFTGPQC[+57.021]ER.D	196		C[+57]*3	568.899	3	1704.68	1704.69	0	-5.8	Specific	563.86	534.75	534.75	7.44	205	>Fibrillin-2 N-term	1	DW092820_2.4581.4581.3	controllerType=0 controllerNumber=1 scan=4581	11.6621
05056:3	1	R.C[+57.021]AC[+57.021]VYGFTGPQC[+57.021]ER.D	196		C[+57]*3	568.9	3	1704.69	1704.69	0	-4.2	Specific	584.06	511.33	511.33	6.88	205	>Fibrillin-2 N-term	1	DW092820_2.4522.4522.3	controllerType=0 controllerNumber=1 scan=4522	11.5421
05123:2	1	R.C[+57.021]AC[+57.021]VYGFTGPQC[+57.021]ER.D	196		C[+57]*3	852.845	2	1704.68	1704.69	0	-5.4	Specific	630.61	614.01	614.01	9.96	205	>Fibrillin-2 N-term	1	DW092820_2.4580.4580.2	controllerType=0 controllerNumber=1 scan=4580	11.6609
05062:2	1	R.C[+57.021]AC[+57.021]VYGFTGPQC[+57.021]ER.D	196		C[+57]*3	852.846	2	1704.68	1704.69	0	-4.8	Specific	646.14	608.48	608.48	9.96	205	>Fibrillin-2 N-term	1	DW092820_2.4527.4527.2	controllerType=0 controllerNumber=1 scan=4527	11.553
07121:2	1	R.C[+57.021][-17.027]AC[+57.021]VYGFTGPQC[+57.021]ER.D	196		C[-17][+57]*3	844.333	2	1687.66	1687.67	0	-4.6	Specific	585.49	585.49	585.49	8.96	205	>Fibrillin-2 N-term	1	DW092820_2.6208.6208.2	controllerType=0 controllerNumber=1 scan=6208	15.162
07060:2	1	R.C[+57.021][-17.027]AC[+57.021]VYGFTGPQC[+57.021]ER.D	196		C[-17][+57]*3	844.333	2	1687.66	1687.67	0	-4.2	Specific	593.1	593.1	593.1	8.96	205	>Fibrillin-2 N-term	1	DW092820_2.6158.6158.2	controllerType=0 controllerNumber=1 scan=6158	15.0472
06619:4	1	R.TGPC[+57.021]FTQVNNQMC[+57.021]QGQLTGIVC[+57.021]TK.T	213		C[+57]*3	686.314	4	2742.24	2742.25	0	-4.1	Specific	242.4	222.95	222.95	1.86	205	>Fibrillin-2 N-term	1	DW092820_2.5802.5802.3	controllerType=0 controllerNumber=1 scan=5802	14.2672
06851:3	1	R.TGPC[+57.021]FTQVNNQMC[+57.021]QGQLTGIVC[+57.021]TK.T	213		C[+57]*3	914.747	3	2742.23	2742.25	0	-6.9	Specific	575.22	575.22	575.22	7.88	205	>Fibrillin-2 N-term	1	DW092820_2.5988.5988.3	controllerType=0 controllerNumber=1 scan=5988	14.6721
06704:3	1	R.TGPC[+57.021]FTQVNNQMC[+57.021]QGQLTGIVC[+57.021]TK.T	213		C[+57]*3	914.748	3	2742.23	2742.25	0	-6.2	Specific	632.21	632.21	632.21	8.88	205	>Fibrillin-2 N-term	1	DW092820_2.5871.5871.3	controllerType=0 controllerNumber=1 scan=5871	14.4166
06785:3	1	R.TGPC[+57.021]FTQVNNQMC[+57.021]QGQLTGIVC[+57.021]TK.T	213		C[+57]*3	914.746	3	2742.22	2742.25	0	-8.4	Specific	633.69	633.69	633.69	8.88	205	>Fibrillin-2 N-term	1	DW092820_2.5936.5936.3	controllerType=0 controllerNumber=1 scan=5936	14.557
06630:3	1	R.TGPC[+57.021]FTQVNNQMC[+57.021]QGQLTGIVC[+57.021]TK.T	213		C[+57]*3	914.75	3	2742.23	2742.25	0	-4.4	Specific	695.64	695.64	695.64	10.56	205	>Fibrillin-2 N-term	1	DW092820_2.5812.5812.3	controllerType=0 controllerNumber=1 scan=5812	14.2881
06574:3	1	R.TGPC[+57.021]FTQVNNQMC[+57.021]QGQLTGIVC[+57.021]TK.T	213		C[+57]*3	914.749	3	2742.23	2742.25	0	-5.2	Specific	725.81	725.81	725.81	11.56	205	>Fibrillin-2 N-term	1	DW092820_2.5761.5761.3	controllerType=0 controllerNumber=1 scan=5761	14.1783
06589:2	1	R.TGPC[+57.021]FTQVNNQMC[+57.021]QGQLTGIVC[+57.021]TK.T	213		C[+57]*3	1371.62	2	2742.23	2742.25	0	-6.2	Specific	844.84	844.84	844.84	13.29	205	>Fibrillin-2 N-term	1	DW092820_2.5775.5775.2	controllerType=0 controllerNumber=1 scan=5775	14.2058
06852:3	1	R.TGPC[+57.021]FTQVN[+0.984]NQMC[+57.021]QGQLTGIVC[+57.021]TK.T	213		C[+57]*3, N[+1]	915.078	3	2743.22	2743.23	0	-4.4	Specific	619.25	619.25	24.91	9.56	205	>Fibrillin-2 N-term	1	DW092820_2.5988.5988.3	controllerType=0 controllerNumber=1 scan=5988	14.6721
06036:3	1	R.TGPC[+57.021]FTQVNNQM[+15.995]C[+57.021]QGQLTGIVC[+57.021]TK.T	213		C[+57]*3, M[+16]	920.081	3	2758.23	2758.24	0	-4.5	Specific	656.13	656.13	40.52	10.56	205	>Fibrillin-2 N-term	1	DW092820_2.5332.5332.3	controllerType=0 controllerNumber=1 scan=5332	13.2276
06786:3	1	R.TGPC[+57.021]FTQVNN[+0.984]QMC[+57.021]QGQLTGIVC[+57.021]TK.T	213		C[+57]*3, N[+1]	915.078	3	2743.22	2743.23	0	-3.9	Specific	696.94	696.94	10.94	10.56	205	>Fibrillin-2 N-term	1	DW092820_2.5936.5936.3	controllerType=0 controllerNumber=1 scan=5936	14.557
03654:2	1	K.TLC[+57.021]C[+57.021]ATIGR.A	237		C[+57]*2	526.252	2	1051.5	1051.5	0	-5.3	Specific	427.56	427.56	427.56	5.42	205	>Fibrillin-2 N-term	1	DW092820_2.3401.3401.2	controllerType=0 controllerNumber=1 scan=3401	9.1479
03505:2	1	K.TLC[+57.021]C[+57.021]ATIGR.A	237		C[+57]*2	526.251	2	1051.5	1051.5	0	-6.2	Specific	459.54	459.54	459.54	6.17	205	>Fibrillin-2 N-term	1	DW092820_2.3283.3283.2	controllerType=0 controllerNumber=1 scan=3283	8.8973
03436:2	1	K.TLC[+57.021]C[+57.021]ATIGR.A	237		C[+57]*2	526.252	2	1051.5	1051.5	0	-6	Specific	473.48	473.48	473.48	6.17	205	>Fibrillin-2 N-term	1	DW092820_2.3227.3227.2	controllerType=0 controllerNumber=1 scan=3227	8.7742
03364:2	1	K.TLC[+57.021]C[+57.021]ATIGR.A	237		C[+57]*2	526.252	2	1051.5	1051.5	0	-5.4	Specific	509.79	509.79	509.79	7.17	205	>Fibrillin-2 N-term	1	DW092820_2.3175.3175.2	controllerType=0 controllerNumber=1 scan=3175	8.6579
04071:3	1	R.AWGHPC[+57.021]EMC[+57.021]PAQPQPC[+57.021]R.R	246		C[+57]*3	694.62	3	2081.84	2081.86	0	-5.9	Specific	615.66	615.66	615.66	9.96	205	>Fibrillin-2 N-term	1	DW092820_2.3746.3746.3	controllerType=0 controllerNumber=1 scan=3746	9.8705
04139:3	1	R.AWGHPC[+57.021]EMC[+57.021]PAQPQPC[+57.021]R.R	246		C[+57]*3	694.62	3	2081.85	2081.86	0	-5.1	Specific	619.13	619.13	619.13	9.96	205	>Fibrillin-2 N-term	1	DW092820_2.3799.3799.3	controllerType=0 controllerNumber=1 scan=3799	9.9897
04005:3	1	R.AWGHPC[+57.021]EMC[+57.021]PAQPQPC[+57.021]R.R	246		C[+57]*3	694.62	3	2081.84	2081.86	0	-5.7	Specific	628.47	628.47	628.47	9.96	205	>Fibrillin-2 N-term	1	DW092820_2.3687.3687.3	controllerType=0 controllerNumber=1 scan=3687	9.7507
04055:2	1	R.AWGHPC[+57.021]EMC[+57.021]PAQPQPC[+57.021]R.R	246		C[+57]*3	1041.43	2	2081.85	2081.86	0	-4.6	Specific	763.9	724.15	724.15	12.51	205	>Fibrillin-2 N-term	1	DW092820_2.3731.3731.2	controllerType=0 controllerNumber=1 scan=3731	9.8389
04056:3	1	R.AWGHPC[+57.021]EM[+15.995]C[+57.021]PAQPQPC[+57.021]R.R	246		C[+57]*3, M[+16]	699.949	3	2097.83	2097.85	0	-9.3	Specific	457.45	457.45	48.25	6.75	205	>Fibrillin-2 N-term	1	DW092820_2.3733.3733.3	controllerType=0 controllerNumber=1 scan=3733	9.8452
03982:3	1	R.AWGHPC[+57.021]EM[+15.995]C[+57.021]PAQPQPC[+57.021]R.R	246		C[+57]*3, M[+16]	699.95	3	2097.84	2097.85	0	-7.2	Specific	481.5	481.5	107.07	7.06	205	>Fibrillin-2 N-term	1	DW092820_2.3673.3673.3	controllerType=0 controllerNumber=1 scan=3673	9.7225
03880:3	1	R.AWGHPC[+57.021]EM[+15.995]C[+57.021]PAQPQPC[+57.021]R.R	246		C[+57]*3, M[+16]	699.951	3	2097.84	2097.85	0	-6.3	Specific	493.45	460.09	95.66	7.06	205	>Fibrillin-2 N-term	1	DW092820_2.3585.3585.3	controllerType=0 controllerNumber=1 scan=3585	9.5404
03366:3	1	R.AWGHPC[+57.021]EM[+15.995]C[+57.021]PAQPQPC[+57.021]R.R	246		C[+57]*3, M[+16]	699.952	3	2097.84	2097.85	0	-5.1	Specific	596.43	581.12	139.74	8.96	205	>Fibrillin-2 N-term	1	DW092820_2.3176.3176.3	controllerType=0 controllerNumber=1 scan=3176	8.6601
03438:4	1	R.AWGHPC[+57.021]EMC[+57.021]PAQPQPC[+57.021]RR.G	246		C[+57]*3	560.241	4	2237.94	2237.96	0	-5.8	Specific	215.8	150.25	150.25	1.5	205	>Fibrillin-2 N-term	1	DW092820_2.3229.3229.4	controllerType=0 controllerNumber=1 scan=3229	8.7774
03508:4	1	R.AWGHPC[+57.021]EMC[+57.021]PAQPQPC[+57.021]RR.G	246		C[+57]*3	560.242	4	2237.95	2237.96	0	-5.4	Specific	713.8	713.8	713.8	11.28	205	>Fibrillin-2 N-term	1	DW092820_2.3285.3285.4	controllerType=0 controllerNumber=1 scan=3285	8.8999
04476:2	1	R.RGFIPNIR.T	263			486.788	2	972.568	972.574	0	-5.7	Specific	482.05	388.49	388.49	4.68	205	>Fibrillin-2 N-term	1	DW092820_2.4064.4064.2	controllerType=0 controllerNumber=1 scan=4064	10.5766
04339:2	1	R.RGFIPNIR.T	263			486.788	2	972.569	972.574	0	-4.9	Specific	516.95	360.04	360.04	3.32	205	>Fibrillin-2 N-term	1	DW092820_2.3955.3955.2	controllerType=0 controllerNumber=1 scan=3955	10.342
04404:2	1	R.RGFIPNIR.T	263			486.788	2	972.568	972.574	0	-5.7	Specific	518.46	395.34	395.34	4.74	205	>Fibrillin-2 N-term	1	DW092820_2.4008.4008.2	controllerType=0 controllerNumber=1 scan=4008	10.4581
05814:2	1	R.GFIPNIR.T	264			408.738	2	816.468	816.473	0	-5.5	Specific	248.69	225.58	225.58	2.26	205	>Fibrillin-2 N-term	1	DW092820_2.5160.5160.2	controllerType=0 controllerNumber=1 scan=5160	12.8455
05578:2	1	R.GFIPNIR.T	264			408.738	2	816.468	816.473	0	-6	Specific	255.74	175.89	175.89	1.62	205	>Fibrillin-2 N-term	1	DW092820_2.4965.4965.2	controllerType=0 controllerNumber=1 scan=4965	12.4429
05734:2	1	R.GFIPNIR.T	264			408.738	2	816.468	816.473	0	-6	Specific	302.09	222.07	222.07	2.96	205	>Fibrillin-2 N-term	1	DW092820_2.5095.5095.2	controllerType=0 controllerNumber=1 scan=5095	12.705
05643:2	1	R.GFIPNIR.T	264			408.738	2	816.468	816.473	0	-6	Specific	310.19	192.35	192.35	2.18	205	>Fibrillin-2 N-term	1	DW092820_2.5020.5020.2	controllerType=0 controllerNumber=1 scan=5020	12.5531
05511:2	1	R.GFIPNIR.T	264			408.738	2	816.468	816.473	0	-6	Specific	312.81	159.39	159.39	1.68	205	>Fibrillin-2 N-term	1	DW092820_2.4906.4906.2	controllerType=0 controllerNumber=1 scan=4906	12.321
07557:4	1	K.QSETTQKC[+57.021]EDIDEC[+57.021]SIIPGIC[+57.021]ETGEC[+57.021]SNTVGS[+162.053]YFC[+57.021]VC[+57.021]PR.G	309	Hex(1)	C[+57]*6, S[+162]	1187.99	4	4748.95	4748.97	0	-5.1	Specific	894.38	894.38	7.37	12.89	205	>Fibrillin-2 N-term	1	DW092820_2.6577.6577.4	controllerType=0 controllerNumber=1 scan=6577	15.9663
07493:4	1	K.QSETTQKC[+57.021]EDIDEC[+57.021]SIIPGIC[+57.021]ETGEC[+57.021]SN[+15.995]TVGS[+162.053]YFC[+57.021]VC[+57.021]PR.G	309	Hex(1)	C[+57]*6, N[+16], S[+162]	1191.99	4	4764.93	4764.97	0	-6.7	Specific	964.49	964.49	13.21	14.2	205	>Fibrillin-2 N-term	1	DW092820_2.6524.6524.4	controllerType=0 controllerNumber=1 scan=6524	15.8541
09464:3	1	K.C[+57.021][-17.027]EDIDEC[+57.021]SIIPGIC[+57.021]ETGEC[+57.021]SNTVGS[+162.053]YFC[+57.021]VC[+57.021]PR.G	316	Hex(1)	C[-17][+57]*6, S[+162]	1310.52	3	3929.54	3929.56	0	-5.4	Specific	654.53	654.53	10.58	9.82	205	>Fibrillin-2 N-term	1	DW092820_2.8219.8219.3	controllerType=0 controllerNumber=1 scan=8219	19.5388
09430:3	1	K.C[+57.021][-17.027]EDIDEC[+57.021]SIIPGIC[+57.021]ETGEC[+57.021]SN[+15.995]TVGS[+162.053]YFC[+57.021]VC[+57.021]PR.G	316	Hex(1)	C[-17][+57]*6, N[+16], S[+162]	1315.85	3	3945.54	3945.56	0	-5.1	Specific	657.2	657.2	7.73	9.82	205	>Fibrillin-2 N-term	1	DW092820_2.8192.8192.3	controllerType=0 controllerNumber=1 scan=8192	19.4757
05895:3	1	R.TGMC[+57.021]FSGLVNGR.C	363		C[+57]	433.535	3	1298.59	1298.6	0	-6.1	Specific	321.36	321.36	321.36	2.09	205	>Fibrillin-2 N-term	1	DW092820_2.5226.5226.3	controllerType=0 controllerNumber=1 scan=5226	12.9916
05985:2	1	R.TGMC[+57.021]FSGLVNGR.C	363		C[+57]	649.8	2	1298.59	1298.6	0	-4.6	Specific	574.48	574.48	574.48	8.52	205	>Fibrillin-2 N-term	1	DW092820_2.5295.5295.2	controllerType=0 controllerNumber=1 scan=5295	13.1447
05847:2	1	R.TGMC[+57.021]FSGLVNGR.C	363		C[+57]	649.8	2	1298.59	1298.6	0	-4.3	Specific	580.3	580.3	580.3	8.52	205	>Fibrillin-2 N-term	1	DW092820_2.5187.5187.2	controllerType=0 controllerNumber=1 scan=5187	12.9062
05913:2	1	R.TGMC[+57.021]FSGLVNGR.C	363		C[+57]	649.799	2	1298.59	1298.6	0	-4.8	Specific	590	578.48	578.48	8.52	205	>Fibrillin-2 N-term	1	DW092820_2.5240.5240.2	controllerType=0 controllerNumber=1 scan=5240	13.0245
05660:2	1	R.TGM[+15.995]C[+57.021]FSGLVNGR.C	363		C[+57], M[+16]	657.796	2	1314.58	1314.59	0	-6.2	Specific	177.61	177.61	177.61	1.47	205	>Fibrillin-2 N-term	1	DW092820_2.5036.5036.2	controllerType=0 controllerNumber=1 scan=5036	12.5855
05892:2	1	R.TGM[+15.995]C[+57.021]FSGLVNGR.C	363		C[+57], M[+16]	657.797	2	1314.59	1314.59	0	-5.3	Specific	400.16	400.16	373.65	6.93	205	>Fibrillin-2 N-term	1	DW092820_2.5224.5224.2	controllerType=0 controllerNumber=1 scan=5224	12.9873
04728:2	1	R.TGM[+15.995]C[+57.021]FSGLVNGR.C	363		C[+57], M[+16]	657.796	2	1314.59	1314.59	0	-5.6	Specific	515.03	515.03	473.63	7.3	205	>Fibrillin-2 N-term	1	DW092820_2.4257.4257.2	controllerType=0 controllerNumber=1 scan=4257	10.9863
06309:2	1	R.TGMC[+57.021]FSGLVN[+0.984]GR.C	363		C[+57], N[+1]	650.291	2	1299.57	1299.58	0	-6	Specific	516.98	507.34	507.34	6.61	205	>Fibrillin-2 N-term	1	DW092820_2.5546.5546.2	controllerType=0 controllerNumber=1 scan=5546	13.7039
06145:2	1	R.TGMC[+57.021]FSGLVN[+0.984]GR.C	363		C[+57], N[+1]	650.291	2	1299.58	1299.58	0	-5.4	Specific	589.66	583.79	583.79	8.52	205	>Fibrillin-2 N-term	1	DW092820_2.5416.5416.2	controllerType=0 controllerNumber=1 scan=5416	13.4182
06214:2	1	R.TGMC[+57.021]FSGLVN[+0.984]GR.C	363		C[+57], N[+1]	650.291	2	1299.58	1299.58	0	-5	Specific	592.91	583.55	583.55	8.52	205	>Fibrillin-2 N-term	1	DW092820_2.5471.5471.2	controllerType=0 controllerNumber=1 scan=5471	13.5402
06079:2	1	R.TGMC[+57.021]FSGLVN[+0.984]GR.C	363		C[+57], N[+1]	650.292	2	1299.58	1299.58	0	-4.6	Specific	603.28	597.65	597.65	9.52	205	>Fibrillin-2 N-term	1	DW092820_2.5364.5364.2	controllerType=0 controllerNumber=1 scan=5364	13.3015
04949:2	1	R.TGM[+15.995]C[+57.021]FSGLVN[+0.984]GR.C	363		C[+57], M[+16], N[+1]	658.288	2	1315.57	1315.58	0	-5.7	Specific	440.67	369.76	369.76	5.56	205	>Fibrillin-2 N-term	1	DW092820_2.4431.4431.2	controllerType=0 controllerNumber=1 scan=4431	11.3536
02328:2	1	R.C[+57.021]AQELPGR.M	375		C[+57]	465.724	2	930.441	930.446	0	-6.1	Specific	462.49	462.49	462.49	6.17	205	>Fibrillin-2 N-term	1	DW092820_2.2345.2345.2	controllerType=0 controllerNumber=1 scan=2345	6.7451
02233:2	1	R.C[+57.021]AQELPGR.M	375		C[+57]	465.724	2	930.441	930.446	0	-6	Specific	560.24	522.72	522.72	7.7	205	>Fibrillin-2 N-term	1	DW092820_2.2270.2270.2	controllerType=0 controllerNumber=1 scan=2270	6.5704
02172:2	1	R.C[+57.021]AQELPGR.M	375		C[+57]	465.724	2	930.44	930.446	0	-6.4	Specific	568.8	513.36	513.36	7.7	205	>Fibrillin-2 N-term	1	DW092820_2.2217.2217.2	controllerType=0 controllerNumber=1 scan=2217	6.4469
04940:2	1	R.C[+57.021][-17.027]AQELPGR.M	375		C[-17][+57]	457.211	2	913.414	913.42	0	-6	Specific	326.18	295.59	295.59	2.72	205	>Fibrillin-2 N-term	1	DW092820_2.4424.4424.2	controllerType=0 controllerNumber=1 scan=4424	11.3394
05009:2	1	R.C[+57.021][-17.027]AQELPGR.M	375		C[-17][+57]	457.211	2	913.414	913.42	0	-5.7	Specific	411.96	376.45	376.45	5.69	205	>Fibrillin-2 N-term	1	DW092820_2.4482.4482.2	controllerType=0 controllerNumber=1 scan=4482	11.4599
06775:3	1	R.C[+57.021]WGIGTIPEAC[+57.021]PVR.G	395		C[+57]*2	539.259	3	1615.76	1615.77	0	-5.2	Specific	395.31	391	391	5.33	205	>Fibrillin-2 N-term	1	DW092820_2.5928.5928.3	controllerType=0 controllerNumber=1 scan=5928	14.5386
06705:3	1	R.C[+57.021]WGIGTIPEAC[+57.021]PVR.G	395		C[+57]*2	539.259	3	1615.76	1615.77	0	-5.8	Specific	444.21	405.46	405.46	5.64	205	>Fibrillin-2 N-term	1	DW092820_2.5872.5872.3	controllerType=0 controllerNumber=1 scan=5872	14.4184
06964:2	1	R.C[+57.021]WGIGTIPEAC[+57.021]PVR.G	395		C[+57]*2	808.385	2	1615.76	1615.77	0	-5.9	Specific	593.75	593.75	593.75	8.96	205	>Fibrillin-2 N-term	1	DW092820_2.6077.6077.2	controllerType=0 controllerNumber=1 scan=6077	14.8679
06893:2	1	R.C[+57.021]WGIGTIPEAC[+57.021]PVR.G	395		C[+57]*2	808.385	2	1615.76	1615.77	0	-6	Specific	616.24	607.63	607.63	9.96	205	>Fibrillin-2 N-term	1	DW092820_2.6018.6018.2	controllerType=0 controllerNumber=1 scan=6018	14.7342
06742:2	1	R.C[+57.021]WGIGTIPEAC[+57.021]PVR.G	395		C[+57]*2	808.385	2	1615.76	1615.77	0	-5.8	Specific	648.21	634.14	634.14	9.96	205	>Fibrillin-2 N-term	1	DW092820_2.5900.5900.2	controllerType=0 controllerNumber=1 scan=5900	14.4795
06810:2	1	R.C[+57.021]WGIGTIPEAC[+57.021]PVR.G	395		C[+57]*2	808.385	2	1615.76	1615.77	0	-5.3	Specific	653.53	572.47	572.47	10.96	205	>Fibrillin-2 N-term	1	DW092820_2.5955.5955.2	controllerType=0 controllerNumber=1 scan=5955	14.6005
06676:2	1	R.C[+57.021]WGIGTIPEAC[+57.021]PVR.G	395		C[+57]*2	808.386	2	1615.76	1615.77	0	-4.9	Specific	689.08	635.84	635.84	10.96	205	>Fibrillin-2 N-term	1	DW092820_2.5850.5850.2	controllerType=0 controllerNumber=1 scan=5850	14.3703
08810:2	1	R.C[+57.021][-17.027]WGIGTIPEAC[+57.021]PVR.G	395		C[-17][+57]*2	799.871	2	1598.73	1598.75	0	-7.1	Specific	491.09	491.09	491.09	7.06	205	>Fibrillin-2 N-term	1	DW092820_2.7641.7641.2	controllerType=0 controllerNumber=1 scan=7641	18.2647
08738:2	1	R.C[+57.021][-17.027]WGIGTIPEAC[+57.021]PVR.G	395		C[-17][+57]*2	799.873	2	1598.74	1598.75	0	-4.7	Specific	533.09	533.09	533.09	7.94	205	>Fibrillin-2 N-term	1	DW092820_2.7579.7579.2	controllerType=0 controllerNumber=1 scan=7579	18.1315
06636:2	1	R.LC[+57.021]MDGLPM[+15.995]GGIPGSAGSR.P	416		C[+57], M[+16]	896.408	2	1791.81	1791.82	0	-5.1	Specific	434.55	434.55	331.05	6.03	205	>Fibrillin-2 N-term	1	DW092820_2.5816.5816.2	controllerType=0 controllerNumber=1 scan=5816	14.2954
06809:2	1	R.C[+57.021][-17.027]IPTVSSYR.C	510		C[-17][+57]	533.253	2	1065.5	1065.5	0	-4.2	Specific	356.81	356.81	356.81	4.02	205	>Fibrillin-2 N-term	1	DW092820_2.5953.5953.2	controllerType=0 controllerNumber=1 scan=5953	14.5943
04142:2	1	R.C[+57.021]IPTVS[+132.042]SYR.C	510	Pent(1)	C[+57], S[+132]	607.787	2	1214.57	1214.57	0	-5	Specific	376.72	376.72	0.79	4.51	205	>Fibrillin-2 N-term	1	DW092820_2.3802.3802.2	controllerType=0 controllerNumber=1 scan=3802	9.9945
07077:2	1	R.C[+57.021][-17.027]IPTVSSYR.C	510		C[-17][+57]	533.253	2	1065.5	1065.5	0	-3.9	Specific	411.18	411.18	411.18	6.8	205	>Fibrillin-2 N-term	1	DW092820_2.6172.6172.2	controllerType=0 controllerNumber=1 scan=6172	15.0792
06791:2	1	R.C[+57.021][-17.027]IPTVSS[+162.053]YR.C	510	Hex(1)	C[-17][+57], S[+162]	614.278	2	1227.55	1227.56	0	-5.9	Specific	412.28	412.28	8.19	5.42	205	>Fibrillin-2 N-term	1	DW092820_2.5939.5939.2	controllerType=0 controllerNumber=1 scan=5939	14.5633
04435:2	1	R.C[+57.021][-17.027]EC[+57.021]NMGYK.Q	519		C[-17][+57]*2	522.68	2	1044.35	1044.36	0	-4.7	Specific	494.1	494.1	494.1	6.05	205	>Fibrillin-2 N-term	1	DW092820_2.4032.4032.2	controllerType=0 controllerNumber=1 scan=4032	10.5089
05685:3	1	K.QDANGDC[+57.021]IDVDEC[+57.021]TS[+162.053]N[+0.984]PC[+57.021]TNGDC[+57.021]VNTPGSYYC[+57.021]K.C	527	Hex(1)	C[+57]*5, N[+1], S[+162]	1317.16	3	3949.45	3949.47	0	-5.2	Specific	751.35	751.35	0	11.82	205	>Fibrillin-2 N-term	1	DW092820_2.5057.5057.3	controllerType=0 controllerNumber=1 scan=5057	12.63
02349:2	1	K.C[+57.021][-17.027]HAGFQR.T	560		C[-17][+57]	429.684	2	858.362	858.367	0	-6.9	Specific	453.07	453.07	453.07	4.61	205	>Fibrillin-2 N-term	1	DW092820_2.2362.2362.2	controllerType=0 controllerNumber=1 scan=2362	6.7856
02408:2	1	K.C[+57.021][-17.027]HAGFQR.T	560		C[-17][+57]	429.685	2	858.362	858.367	0	-5.9	Specific	476.25	476.25	476.25	5.03	205	>Fibrillin-2 N-term	1	DW092820_2.2413.2413.2	controllerType=0 controllerNumber=1 scan=2413	6.9065
06713:3	1	K.QAC[+57.021]IDIDEC[+57.021]IQNGVLC[+57.021]K.N	571		C[+57]*3	679.309	3	2035.91	2035.92	0	-6.1	Specific	581.32	527.77	527.77	6.75	205	>Fibrillin-2 N-term	1	DW092820_2.5878.5878.3	controllerType=0 controllerNumber=1 scan=5878	14.433
06788:3	1	K.QAC[+57.021]IDIDEC[+57.021]IQNGVLC[+57.021]K.N	571		C[+57]*3	679.309	3	2035.91	2035.92	0	-5.5	Specific	581.83	527.8	527.8	8.55	205	>Fibrillin-2 N-term	1	DW092820_2.5937.5937.3	controllerType=0 controllerNumber=1 scan=5937	14.5591
06861:3	1	K.QAC[+57.021]IDIDEC[+57.021]IQNGVLC[+57.021]K.N	571		C[+57]*3	679.305	3	2035.9	2035.92	0	-12	Specific	609.42	553.82	553.82	7.59	205	>Fibrillin-2 N-term	1	DW092820_2.5994.5994.3	controllerType=0 controllerNumber=1 scan=5994	14.6816
06651:3	1	K.QAC[+57.021]IDIDEC[+57.021]IQNGVLC[+57.021]K.N	571		C[+57]*3	679.308	3	2035.91	2035.92	0	-6.9	Specific	668.56	617.51	617.51	9.86	205	>Fibrillin-2 N-term	1	DW092820_2.5829.5829.3	controllerType=0 controllerNumber=1 scan=5829	14.3228
06835:2	1	K.QAC[+57.021]IDIDEC[+57.021]IQNGVLC[+57.021]K.N	571		C[+57]*3	1018.46	2	2035.91	2035.92	0	-7.6	Specific	856.58	792.8	792.8	14.27	205	>Fibrillin-2 N-term	1	DW092820_2.5975.5975.2	controllerType=0 controllerNumber=1 scan=5975	14.6421
06743:2	1	K.QAC[+57.021]IDIDEC[+57.021]IQNGVLC[+57.021]K.N	571		C[+57]*3	1018.46	2	2035.91	2035.92	0	-6.3	Specific	857.71	710.13	710.13	14.27	205	>Fibrillin-2 N-term	1	DW092820_2.5901.5901.2	controllerType=0 controllerNumber=1 scan=5901	14.4817
06673:2	1	K.QAC[+57.021]IDIDEC[+57.021]IQNGVLC[+57.021]K.N	571		C[+57]*3	1018.46	2	2035.91	2035.92	0	-5.5	Specific	871.42	713.57	713.57	14.96	205	>Fibrillin-2 N-term	1	DW092820_2.5847.5847.2	controllerType=0 controllerNumber=1 scan=5847	14.365
06639:3	1	K.QAC[+57.021]IDIDEC[+57.021]IQN[+0.984]GVLC[+57.021]K.N	571		C[+57]*3, N[+1]	679.639	3	2036.9	2036.91	0	-3.2	Specific	383.06	374	374	5.33	205	>Fibrillin-2 N-term	1	DW092820_2.5819.5819.3	controllerType=0 controllerNumber=1 scan=5819	14.3019
06563:3	1	K.QAC[+57.021]IDIDEC[+57.021]IQN[+0.984]GVLC[+57.021]K.N	571		C[+57]*3, N[+1]	679.638	3	2036.9	2036.91	0	-5	Specific	571.52	549.94	549.94	8.55	205	>Fibrillin-2 N-term	1	DW092820_2.5751.5751.3	controllerType=0 controllerNumber=1 scan=5751	14.1559
06427:3	1	K.QAC[+57.021]IDIDEC[+57.021]IQN[+0.984]GVLC[+57.021]K.N	571		C[+57]*3, N[+1]	679.638	3	2036.9	2036.91	0	-4.8	Specific	572.7	542.56	542.56	8.55	205	>Fibrillin-2 N-term	1	DW092820_2.5642.5642.3	controllerType=0 controllerNumber=1 scan=5642	13.9145
06491:3	1	K.QAC[+57.021]IDIDEC[+57.021]IQN[+0.984]GVLC[+57.021]K.N	571		C[+57]*3, N[+1]	679.638	3	2036.9	2036.91	0	-4.9	Specific	608.79	550.89	550.89	9.55	205	>Fibrillin-2 N-term	1	DW092820_2.5694.5694.3	controllerType=0 controllerNumber=1 scan=5694	14.0296
06567:2	1	K.QAC[+57.021]IDIDEC[+57.021]IQN[+0.984]GVLC[+57.021]K.N	571		C[+57]*3, N[+1]	1018.95	2	2036.9	2036.91	0	-3.8	Specific	739.22	711.7	711.7	11.96	205	>Fibrillin-2 N-term	1	DW092820_2.5754.5754.2	controllerType=0 controllerNumber=1 scan=5754	14.1624
06917:2	1	K.QAC[+57.021]IDIDEC[+57.021]IQN[+0.984]GVLC[+57.021]K.N	571		C[+57]*3, N[+1]	1018.95	2	2036.9	2036.91	0	-3.8	Specific	751	681.94	681.94	12.96	205	>Fibrillin-2 N-term	1	DW092820_2.6036.6036.2	controllerType=0 controllerNumber=1 scan=6036	14.7733
06430:2	1	K.QAC[+57.021]IDIDEC[+57.021]IQN[+0.984]GVLC[+57.021]K.N	571		C[+57]*3, N[+1]	1018.95	2	2036.9	2036.91	0	-4.5	Specific	811.07	737.59	737.59	13.96	205	>Fibrillin-2 N-term	1	DW092820_2.5644.5644.2	controllerType=0 controllerNumber=1 scan=5644	13.9189
06490:2	1	K.QAC[+57.021]IDIDEC[+57.021]IQN[+0.984]GVLC[+57.021]K.N	571		C[+57]*3, N[+1]	1018.95	2	2036.9	2036.91	0	-4.2	Specific	813	721.69	721.69	13.96	205	>Fibrillin-2 N-term	1	DW092820_2.5693.5693.2	controllerType=0 controllerNumber=1 scan=5693	14.0284
07002:2	1	R.C[+57.021]VNTD[+15.995]GS[+162.053]FQC[+57.021]IC[+57.021]NAGFELTTDGK.N	591	Hex(1)	C[+57]*3, D[+16], S[+162]	1386.57	2	2772.13	2772.14	0	-4.5	Specific	486.12	486.12	0	7.76	205	>Fibrillin-2 N-term	1	DW092820_2.6107.6107.2	controllerType=0 controllerNumber=1 scan=6107	14.9338
06056:3	1	K.NC[+57.021]VDHDEC[+57.021]TTTNM[+15.995]C[+57.021]LNGMC[+57.021]INEDGSFK.C	614		C[+57]*4, M[+16]	1080.08	3	3238.22	3238.23	0	-3.9	Specific	430.18	430.18	6.52	6.61	205	>Fibrillin-2 N-term	1	DW092820_2.5348.5348.3	controllerType=0 controllerNumber=1 scan=5348	13.2642
06260:3	1	K.NC[+57.021]VDHDEC[+57.021]TTTNMC[+57.021]LN[+0.984]GMC[+57.021]INEDGSFK.C	614		C[+57]*4, N[+1]	1075.07	3	3223.21	3223.22	0	-3.1	Specific	716.96	716.96	25.29	11.19	205	>Fibrillin-2 N-term	1	DW092820_2.5508.5508.3	controllerType=0 controllerNumber=1 scan=5508	13.6223
06322:3	1	K.NC[+57.021]VDHDEC[+57.021]TTTNMC[+57.021]LN[+0.984]GMC[+57.021]INEDGSFK.C	614		C[+57]*4, N[+1]	1075.07	3	3223.21	3223.22	0	-4.5	Specific	722.81	722.81	41.15	11.19	205	>Fibrillin-2 N-term	1	DW092820_2.5559.5559.3	controllerType=0 controllerNumber=1 scan=5559	13.7334
06193:3	1	K.NC[+57.021]VDHDEC[+57.021]TTTNMC[+57.021]LN[+0.984]GMC[+57.021]INEDGSFK.C	614		C[+57]*4, N[+1]	1075.07	3	3223.2	3223.22	0	-4.8	Specific	740.55	738.43	64.92	11.19	205	>Fibrillin-2 N-term	1	DW092820_2.5451.5451.3	controllerType=0 controllerNumber=1 scan=5451	13.4947
04945:3	1	K.C[+57.021]IC[+57.021]KPGFVLAPNGR.Y	641		C[+57]*2	530.271	3	1588.8	1588.81	0	-6.1	Specific	431.8	431.8	431.8	5.58	205	>Fibrillin-2 N-term	1	DW092820_2.4429.4429.3	controllerType=0 controllerNumber=1 scan=4429	11.3502
04759:3	1	K.C[+57.021]IC[+57.021]KPGFVLAPNGR.Y	641		C[+57]*2	530.272	3	1588.8	1588.81	0	-5.1	Specific	537.4	537.4	537.4	7.94	205	>Fibrillin-2 N-term	1	DW092820_2.4283.4283.3	controllerType=0 controllerNumber=1 scan=4283	11.0446
04690:3	1	K.C[+57.021]IC[+57.021]KPGFVLAPNGR.Y	641		C[+57]*2	530.272	3	1588.8	1588.81	0	-4.9	Specific	613.92	613.92	613.92	9.96	205	>Fibrillin-2 N-term	1	DW092820_2.4228.4228.3	controllerType=0 controllerNumber=1 scan=4228	10.9259
04693:2	1	K.C[+57.021]IC[+57.021]KPGFVLAPNGR.Y	641		C[+57]*2	794.903	2	1588.8	1588.81	0	-6.1	Specific	647.43	640.89	640.89	8.82	205	>Fibrillin-2 N-term	1	DW092820_2.4231.4231.2	controllerType=0 controllerNumber=1 scan=4231	10.9315
04972:3	1	K.C[+57.021][-17.027]IC[+57.021]KPGFVLAPNGR.Y	641		C[-17][+57]*2	524.596	3	1571.77	1571.78	0	-5.1	Specific	79.36	79.36	79.36	1.47	205	>Fibrillin-2 N-term	1	DW092820_2.4451.4451.3	controllerType=0 controllerNumber=1 scan=4451	11.395
06693:3	1	K.C[+57.021][-17.027]IC[+57.021]KPGFVLAPNGR.Y	641		C[-17][+57]*2	524.596	3	1571.77	1571.78	0	-5.1	Specific	342.45	342.45	342.45	4.6	205	>Fibrillin-2 N-term	1	DW092820_2.5862.5862.3	controllerType=0 controllerNumber=1 scan=5862	14.3972
05012:3	1	K.C[+57.021]IC[+57.021]KPGFVLAPN[+0.984]GR.Y	641		C[+57]*2, N[+1]	530.6	3	1589.78	1589.79	0	-5.4	Specific	413.61	413.61	413.61	6.26	205	>Fibrillin-2 N-term	1	DW092820_2.4485.4485.3	controllerType=0 controllerNumber=1 scan=4485	11.4635
05137:3	1	K.C[+57.021]IC[+57.021]KPGFVLAPN[+0.984]GR.Y	641		C[+57]*2, N[+1]	530.599	3	1589.78	1589.79	0	-5.9	Specific	434.33	434.33	434.33	6.26	205	>Fibrillin-2 N-term	1	DW092820_2.4592.4592.3	controllerType=0 controllerNumber=1 scan=4592	11.683
04946:3	1	K.C[+57.021]IC[+57.021]KPGFVLAPN[+0.984]GR.Y	641		C[+57]*2, N[+1]	530.599	3	1589.78	1589.79	0	-5.7	Specific	550.02	550.02	550.02	7.94	205	>Fibrillin-2 N-term	1	DW092820_2.4429.4429.3	controllerType=0 controllerNumber=1 scan=4429	11.3502
05073:3	1	K.C[+57.021]IC[+57.021]KPGFVLAPN[+0.984]GR.Y	641		C[+57]*2, N[+1]	530.6	3	1589.79	1589.79	0	-4.2	Specific	552.17	552.17	552.17	7.94	205	>Fibrillin-2 N-term	1	DW092820_2.4536.4536.3	controllerType=0 controllerNumber=1 scan=4536	11.5741
06714:2	1	K.C[+57.021][-17.027]IC[+57.021]KPGFVLAPNGR.Y	641		C[-17][+57]*2	786.39	2	1571.77	1571.78	0	-5.6	Specific	605.28	605.28	605.28	9.51	205	>Fibrillin-2 N-term	1	DW092820_2.5879.5879.2	controllerType=0 controllerNumber=1 scan=5879	14.4341
06652:2	1	K.C[+57.021][-17.027]IC[+57.021]KPGFVLAPNGR.Y	641		C[-17][+57]*2	786.391	2	1571.77	1571.78	0	-4.8	Specific	706.44	706.44	706.44	10.4	205	>Fibrillin-2 N-term	1	DW092820_2.5830.5830.2	controllerType=0 controllerNumber=1 scan=5830	14.325
05079:2	1	K.C[+57.021]IC[+57.021]KPGFVLAPN[+0.984]GR.Y	641		C[+57]*2, N[+1]	795.395	2	1589.78	1589.79	0	-5.6	Specific	712.41	712.41	712.41	11.51	205	>Fibrillin-2 N-term	1	DW092820_2.4541.4541.2	controllerType=0 controllerNumber=1 scan=4541	11.5825
07135:3	1	K.C[+57.021][-17.027]IC[+57.021]KPGFVLAPN[+0.984]GR.Y	641		C[-17][+57]*2, N[+1]	524.924	3	1572.76	1572.77	0	-4.8	Specific	184.19	184.19	184.19	1.76	205	>Fibrillin-2 N-term	1	DW092820_2.6220.6220.3	controllerType=0 controllerNumber=1 scan=6220	15.189
07029:2	1	K.C[+57.021][-17.027]IC[+57.021]KPGFVLAPN[+0.984]GR.Y	641		C[-17][+57]*2, N[+1]	786.883	2	1572.76	1572.77	0	-5	Specific	413.41	413.41	413.41	5.26	205	>Fibrillin-2 N-term	1	DW092820_2.6129.6129.2	controllerType=0 controllerNumber=1 scan=6129	14.9834
07162:2	1	K.C[+57.021][-17.027]IC[+57.021]KPGFVLAPN[+0.984]GR.Y	641		C[-17][+57]*2, N[+1]	786.882	2	1572.76	1572.77	0	-5.6	Specific	584.83	584.83	584.83	7.4	205	>Fibrillin-2 N-term	1	DW092820_2.6242.6242.2	controllerType=0 controllerNumber=1 scan=6242	15.2372
06956:2	1	K.C[+57.021][-17.027]IC[+57.021]KPGFVLAPN[+0.984]GR.Y	641		C[-17][+57]*2, N[+1]	786.882	2	1572.76	1572.77	0	-5.7	Specific	625.6	607.25	607.25	8.4	205	>Fibrillin-2 N-term	1	DW092820_2.6069.6069.2	controllerType=0 controllerNumber=1 scan=6069	14.8486
07093:2	1	K.C[+57.021][-17.027]IC[+57.021]KPGFVLAPN[+0.984]GR.Y	641		C[-17][+57]*2, N[+1]	786.883	2	1572.76	1572.77	0	-4.8	Specific	681.26	651.57	651.57	9.4	205	>Fibrillin-2 N-term	1	DW092820_2.6187.6187.2	controllerType=0 controllerNumber=1 scan=6187	15.1136
04303:4	1	R.YC[+57.021]TDVDEC[+57.021]QT[+203.079]PGIC[+57.021]M[+15.995]NGHC[+57.021]INSEGSFR.C	655	HexNAc(1)	C[+57]*4, M[+16], T[+203]	857.337	4	3426.33	3426.34	0	-4.9	Specific	250.24	250.24	9.6	1.86	205	>Fibrillin-2 N-term	1	DW092820_2.3923.3923.4	controllerType=0 controllerNumber=1 scan=3923	10.2714
06014:3	1	R.YC[+57.021]TDVDEC[+57.021]QTPGIC[+57.021]MN[+0.984]GHC[+57.021]INSEGS[+162.053]FR.C	655	Hex(1)	C[+57]*4, N[+1], S[+162]	1124.1	3	3370.3	3370.31	0	-2.1	Specific	500.06	500.06	11.02	5.61	205	>Fibrillin-2 N-term	1	DW092820_2.5315.5315.3	controllerType=0 controllerNumber=1 scan=5315	13.1885
05872:4	1	R.YC[+57.021]TDVDEC[+57.021]QTPGIC[+57.021]MN[+0.984]GHC[+57.021]INSEGS[+162.053]FR.C	655	Hex(1)	C[+57]*4, N[+1], S[+162]	843.328	4	3370.29	3370.31	0	-4.9	Specific	874.52	874.52	26.69	13.78	205	>Fibrillin-2 N-term	1	DW092820_2.5209.5209.4	controllerType=0 controllerNumber=1 scan=5209	12.9551
05914:3	1	R.YC[+57.021]TDVDEC[+57.021]QTPGIC[+57.021]MN[+0.984]GHC[+57.021]INSEGS[+162.053]FR.C	655	Hex(1)	C[+57]*4, N[+1], S[+162]	1124.1	3	3370.29	3370.31	0	-4.5	Specific	963.77	963.77	28.97	16.19	205	>Fibrillin-2 N-term	1	DW092820_2.5241.5241.3	controllerType=0 controllerNumber=1 scan=5241	13.0259
05852:3	1	R.YC[+57.021]TDVDEC[+57.021]QTPGIC[+57.021]MN[+0.984]GHC[+57.021]INSEGS[+162.053]FR.C	655	Hex(1)	C[+57]*4, N[+1], S[+162]	1124.1	3	3370.29	3370.31	0	-4.1	Specific	968.02	968.02	24.05	16.19	205	>Fibrillin-2 N-term	1	DW092820_2.5190.5190.3	controllerType=0 controllerNumber=1 scan=5190	12.9114
04680:4	1	R.YC[+57.021]TDVDEC[+57.021]QT[+203.079]PGIC[+57.021]M[+15.995]N[+0.984]GHC[+57.021]INSEGSFR.C	655	HexNAc(1)	C[+57]*4, M[+16], N[+1], T[+203]	857.583	4	3427.31	3427.33	0	-5.5	Specific	295.62	295.62	9.6	2.07	205	>Fibrillin-2 N-term	1	DW092820_2.4219.4219.4	controllerType=0 controllerNumber=1 scan=4219	10.9055
04481:4	1	R.YC[+57.021]TDVDEC[+57.021]QT[+203.079]PGIC[+57.021]M[+15.995]N[+0.984]GHC[+57.021]INSEGSFR.C	655	HexNAc(1)	C[+57]*4, M[+16], N[+1], T[+203]	857.582	4	3427.31	3427.33	0	-5.7	Specific	413.66	413.66	9.6	5.08	205	>Fibrillin-2 N-term	1	DW092820_2.4068.4068.4	controllerType=0 controllerNumber=1 scan=4068	10.5843
05171:3	1	R.C[+57.021]DC[+57.021]PPGLAVGMDGR.V	682		C[+57]*2	502.213	3	1504.62	1504.63	0	-6.9	Specific	452.29	452.29	452.29	5.22	205	>Fibrillin-2 N-term	1	DW092820_2.4620.4620.3	controllerType=0 controllerNumber=1 scan=4620	11.7365
05143:2	1	R.C[+57.021]DC[+57.021]PPGLAVGMDGR.V	682		C[+57]*2	752.816	2	1504.62	1504.63	0	-6.7	Specific	618.73	618.73	618.73	9.27	205	>Fibrillin-2 N-term	1	DW092820_2.4596.4596.2	controllerType=0 controllerNumber=1 scan=4596	11.6895
05215:2	1	R.C[+57.021]DC[+57.021]PPGLAVGMDGR.V	682		C[+57]*2	752.816	2	1504.62	1504.63	0	-6.2	Specific	639.99	639.99	639.99	9.27	205	>Fibrillin-2 N-term	1	DW092820_2.4658.4658.2	controllerType=0 controllerNumber=1 scan=4658	11.8177
04361:2	1	R.C[+57.021]DC[+57.021]PPGLAVGMD[+15.995]GR.V	682		C[+57]*2, D[+16]	760.815	2	1520.62	1520.63	0	-4.4	Specific	399.73	399.73	4	7.12	205	>Fibrillin-2 N-term	1	DW092820_2.3971.3971.2	controllerType=0 controllerNumber=1 scan=3971	10.3758
05057:2	1	R.C[+57.021]DC[+57.021]PPGLAVGM[+15.995]DGR.V	682		C[+57]*2, M[+16]	760.814	2	1520.62	1520.63	0	-6	Specific	432.21	432.21	13.19	6.69	205	>Fibrillin-2 N-term	1	DW092820_2.4523.4523.2	controllerType=0 controllerNumber=1 scan=4523	11.5443
04290:2	1	R.C[+57.021]DC[+57.021]PPGLAVGM[+15.995]DGR.V	682		C[+57]*2, M[+16]	760.814	2	1520.62	1520.63	0	-5.7	Specific	533.18	533.18	12.58	7.94	205	>Fibrillin-2 N-term	1	DW092820_2.3913.3913.2	controllerType=0 controllerNumber=1 scan=3913	10.2489
02290:2	1	R.VC[+57.021]VDTHMR.S	696		C[+57]	509.232	2	1017.46	1017.46	0	-2.9	Specific	363.19	363.19	363.19	3.29	205	>Fibrillin-2 N-term	1	DW092820_2.2318.2318.2	controllerType=0 controllerNumber=1 scan=2318	6.6828
02357:2	1	R.VC[+57.021]VDTHMR.S	696		C[+57]	509.231	2	1017.45	1017.46	0	-5.6	Specific	433.26	245.47	245.47	2.62	205	>Fibrillin-2 N-term	1	DW092820_2.2369.2369.2	controllerType=0 controllerNumber=1 scan=2369	6.8028
03545:3	1	K.KGVC[+57.021]VRPFPGAVTK.S	712		C[+57]	505.951	3	1515.84	1515.85	0	-5.6	Specific	177.67	177.67	177.67	1.55	205	>Fibrillin-2 N-term	1	DW092820_2.3318.3318.3	controllerType=0 controllerNumber=1 scan=3318	8.9667
03607:3	1	K.KGVC[+57.021]VRPFPGAVTK.S	712		C[+57]	505.951	3	1515.84	1515.85	0	-5.5	Specific	222.09	215.34	215.34	1.75	205	>Fibrillin-2 N-term	1	DW092820_2.3367.3367.3	controllerType=0 controllerNumber=1 scan=3367	9.0723
03519:3	1	K.KGVC[+57.021]VRPFPGAVTK.S	712		C[+57]	505.95	3	1515.84	1515.85	0	-6.5	Specific	267.89	267.89	267.89	1.93	205	>Fibrillin-2 N-term	1	DW092820_2.3294.3294.3	controllerType=0 controllerNumber=1 scan=3294	8.919
03450:3	1	K.KGVC[+57.021]VRPFPGAVTK.S	712		C[+57]	505.95	3	1515.84	1515.85	0	-6.8	Specific	436.1	418.19	418.19	4.86	205	>Fibrillin-2 N-term	1	DW092820_2.3238.3238.3	controllerType=0 controllerNumber=1 scan=3238	8.7987
03380:3	1	K.KGVC[+57.021]VRPFPGAVTK.S	712		C[+57]	505.951	3	1515.84	1515.85	0	-5.6	Specific	496.98	404.33	404.33	5.91	205	>Fibrillin-2 N-term	1	DW092820_2.3186.3186.3	controllerType=0 controllerNumber=1 scan=3186	8.6826
04207:3	1	K.GVC[+57.021]VRPFPGAVTK.S	713		C[+57]	463.253	3	1387.74	1387.75	0	-5	Specific	347.09	317.17	317.17	3.94	205	>Fibrillin-2 N-term	1	DW092820_2.3855.3855.5	controllerType=0 controllerNumber=1 scan=3855	10.1163
04286:3	1	K.GVC[+57.021]VRPFPGAVTK.S	713		C[+57]	463.253	3	1387.74	1387.75	0	-4.9	Specific	438.25	331.23	331.23	5.3	205	>Fibrillin-2 N-term	1	DW092820_2.3909.3909.3	controllerType=0 controllerNumber=1 scan=3909	10.2407
04352:3	1	K.GVC[+57.021]VRPFPGAVTK.S	713		C[+57]	463.253	3	1387.74	1387.75	0	-5.9	Specific	439.09	371.59	371.59	6.93	205	>Fibrillin-2 N-term	1	DW092820_2.3965.3965.3	controllerType=0 controllerNumber=1 scan=3965	10.363
04209:3	1	K.GVC[+57.021]VRPFPGAVTK.S	713		C[+57]	463.253	3	1387.74	1387.75	0	-5	Specific	472.29	422.16	422.16	6.99	205	>Fibrillin-2 N-term	1	DW092820_2.3856.3856.3	controllerType=0 controllerNumber=1 scan=3856	10.1175
03395:2	1	R.PFPGAVTK.S	718			408.732	2	816.457	816.461	0	-5.1	Specific	204.84	204.84	204.84	1.61	205	>Fibrillin-2 N-term	1	DW092820_2.3196.3196.3	controllerType=0 controllerNumber=1 scan=3196	8.705
05172:3	1	K.SEC[+57.021]C[+57.021]C[+57.021]ANPDYGFGEPC[+57.021]QPC[+57.021]PAK.N	726		C[+57]*5	868.657	3	2603.96	2603.97	0	-6.1	Specific	662.63	623.36	623.36	9.88	205	>Fibrillin-2 N-term	1	DW092820_2.4621.4621.3	controllerType=0 controllerNumber=1 scan=4621	11.7387
05088:3	1	K.SEC[+57.021]C[+57.021]C[+57.021]ANPDYGFGEPC[+57.021]QPC[+57.021]PAK.N	726		C[+57]*5	868.658	3	2603.96	2603.97	0	-5	Specific	717.73	703.32	703.32	11.56	205	>Fibrillin-2 N-term	1	DW092820_2.4549.4549.3	controllerType=0 controllerNumber=1 scan=4549	11.5999
05063:2	1	K.SEC[+57.021]C[+57.021]C[+57.021]ANPDYGFGEPC[+57.021]QPC[+57.021]PAK.N	726		C[+57]*5	1302.48	2	2603.96	2603.97	0	-4.8	Specific	768.73	706.48	706.48	12.97	205	>Fibrillin-2 N-term	1	DW092820_2.4528.4528.2	controllerType=0 controllerNumber=1 scan=4528	11.5552
05779:3	1	K.NSAEFHGLC[+57.021]SSGVGITVDGR.D	748		C[+57]	688.321	3	2062.95	2062.96	0	-5.8	Specific	102.88	102.88	102.88	1.46	205	>Fibrillin-2 N-term	1	DW092820_2.5131.5131.2	controllerType=0 controllerNumber=1 scan=5131	12.7838
06500:3	1	K.NSAEFHGLC[+57.021]SSGVGITVDGR.D	748		C[+57]	688.321	3	2062.95	2062.96	0	-6.5	Specific	373.22	373.22	373.22	4.17	205	>Fibrillin-2 N-term	1	DW092820_2.5702.5702.3	controllerType=0 controllerNumber=1 scan=5702	14.0477
06435:3	1	K.NSAEFHGLC[+57.021]SSGVGITVDGR.D	748		C[+57]	688.321	3	2062.95	2062.96	0	-5.6	Specific	427.41	427.41	427.41	5.11	205	>Fibrillin-2 N-term	1	DW092820_2.5648.5648.3	controllerType=0 controllerNumber=1 scan=5648	13.9287
07110:3	1	K.NSAEFHGLC[+57.021]SSGVGITVDGR.D	748		C[+57]	688.322	3	2062.95	2062.96	0	-4.8	Specific	481.15	481.15	481.15	6.12	205	>Fibrillin-2 N-term	1	DW092820_2.6199.6199.4	controllerType=0 controllerNumber=1 scan=6199	15.1406
07087:3	1	K.NSAEFHGLC[+57.021]SSGVGITVDGR.D	748		C[+57]	688.321	3	2062.95	2062.96	0	-5.7	Specific	490.34	490.34	490.34	7.51	205	>Fibrillin-2 N-term	1	DW092820_2.6181.6181.3	controllerType=0 controllerNumber=1 scan=6181	15.0997
07303:3	1	K.NSAEFHGLC[+57.021]SSGVGITVDGR.D	748		C[+57]	688.321	3	2062.95	2062.96	0	-6.4	Specific	555.05	555.05	555.05	7.01	205	>Fibrillin-2 N-term	1	DW092820_2.6358.6358.3	controllerType=0 controllerNumber=1 scan=6358	15.4984
07688:3	1	K.NSAEFHGLC[+57.021]SSGVGITVDGR.D	748		C[+57]	688.321	3	2062.95	2062.96	0	-6.9	Specific	579.92	579.92	579.92	8.04	205	>Fibrillin-2 N-term	1	DW092820_2.6688.6688.3	controllerType=0 controllerNumber=1 scan=6688	16.2062
07229:3	1	K.NSAEFHGLC[+57.021]SSGVGITVDGR.D	748		C[+57]	688.322	3	2062.95	2062.96	0	-5.4	Specific	607.4	607.4	607.4	9.73	205	>Fibrillin-2 N-term	1	DW092820_2.6297.6297.3	controllerType=0 controllerNumber=1 scan=6297	15.3623
07172:3	1	K.NSAEFHGLC[+57.021]SSGVGITVDGR.D	748		C[+57]	688.322	3	2062.95	2062.96	0	-4.6	Specific	612.69	612.69	612.69	9.73	205	>Fibrillin-2 N-term	1	DW092820_2.6250.6250.3	controllerType=0 controllerNumber=1 scan=6250	15.2539
05634:3	1	K.NSAEFHGLC[+57.021]SSGVGITVDGR.D	748		C[+57]	688.322	3	2062.95	2062.96	0	-5.4	Specific	624.53	624.53	624.53	9.73	205	>Fibrillin-2 N-term	1	DW092820_2.5013.5013.3	controllerType=0 controllerNumber=1 scan=5013	12.5374
07503:3	1	K.NSAEFHGLC[+57.021]SSGVGITVDGR.D	748		C[+57]	688.321	3	2062.95	2062.96	0	-6.5	Specific	663.51	663.51	663.51	10.04	205	>Fibrillin-2 N-term	1	DW092820_2.6533.6533.3	controllerType=0 controllerNumber=1 scan=6533	15.8733
06688:3	1	K.NSAEFHGLC[+57.021]SSGVGITVDGR.D	748		C[+57]	688.321	3	2062.95	2062.96	0	-5.8	Specific	668.46	668.46	668.46	10.73	205	>Fibrillin-2 N-term	1	DW092820_2.5859.5859.3	controllerType=0 controllerNumber=1 scan=5859	14.3907
07376:3	1	K.NSAEFHGLC[+57.021]SSGVGITVDGR.D	748		C[+57]	688.321	3	2062.95	2062.96	0	-5.6	Specific	673.18	673.18	673.18	10.73	205	>Fibrillin-2 N-term	1	DW092820_2.6426.6426.3	controllerType=0 controllerNumber=1 scan=6426	15.6437
07023:3	1	K.NSAEFHGLC[+57.021]SSGVGITVDGR.D	748		C[+57]	688.322	3	2062.95	2062.96	0	-5	Specific	675.37	675.37	675.37	10.73	205	>Fibrillin-2 N-term	1	DW092820_2.6125.6125.3	controllerType=0 controllerNumber=1 scan=6125	14.9747
06218:3	1	K.NSAEFHGLC[+57.021]SSGVGITVDGR.D	748		C[+57]	688.321	3	2062.95	2062.96	0	-6.9	Specific	694.75	694.75	694.75	10.04	205	>Fibrillin-2 N-term	1	DW092820_2.5474.5474.3	controllerType=0 controllerNumber=1 scan=5474	13.5467
06063:3	1	K.NSAEFHGLC[+57.021]SSGVGITVDGR.D	748		C[+57]	688.322	3	2062.95	2062.96	0	-5	Specific	701.89	701.89	701.89	11.73	205	>Fibrillin-2 N-term	1	DW092820_2.5353.5353.3	controllerType=0 controllerNumber=1 scan=5353	13.2769
05986:3	1	K.NSAEFHGLC[+57.021]SSGVGITVDGR.D	748		C[+57]	688.321	3	2062.95	2062.96	0	-5.5	Specific	706.09	706.09	706.09	11.73	205	>Fibrillin-2 N-term	1	DW092820_2.5296.5296.3	controllerType=0 controllerNumber=1 scan=5296	13.1469
05833:3	1	K.NSAEFHGLC[+57.021]SSGVGITVDGR.D	748		C[+57]	688.322	3	2062.95	2062.96	0	-4.4	Specific	719.74	719.74	719.74	11.73	205	>Fibrillin-2 N-term	1	DW092820_2.5177.5177.3	controllerType=0 controllerNumber=1 scan=5177	12.8847
06803:3	1	K.NSAEFHGLC[+57.021]SSGVGITVDGR.D	748		C[+57]	688.322	3	2062.95	2062.96	0	-4.9	Specific	723.84	723.84	723.84	11.73	205	>Fibrillin-2 N-term	1	DW092820_2.5947.5947.3	controllerType=0 controllerNumber=1 scan=5947	14.5815
05568:3	1	K.NSAEFHGLC[+57.021]SSGVGITVDGR.D	748		C[+57]	688.322	3	2062.95	2062.96	0	-5.1	Specific	726.51	726.51	726.51	11.73	205	>Fibrillin-2 N-term	1	DW092820_2.4955.4955.3	controllerType=0 controllerNumber=1 scan=4955	12.4229
06369:3	1	K.NSAEFHGLC[+57.021]SSGVGITVDGR.D	748		C[+57]	688.322	3	2062.95	2062.96	0	-5.1	Specific	732.45	732.45	732.45	11.73	205	>Fibrillin-2 N-term	1	DW092820_2.5597.5597.3	controllerType=0 controllerNumber=1 scan=5597	13.8173
05770:3	1	K.NSAEFHGLC[+57.021]SSGVGITVDGR.D	748		C[+57]	688.322	3	2062.95	2062.96	0	-5.3	Specific	755.92	755.92	755.92	12.73	205	>Fibrillin-2 N-term	1	DW092820_2.5124.5124.3	controllerType=0 controllerNumber=1 scan=5124	12.7674
05490:3	1	K.NSAEFHGLC[+57.021]SSGVGITVDGR.D	748		C[+57]	688.322	3	2062.95	2062.96	0	-5.4	Specific	759.25	759.25	759.25	12.73	205	>Fibrillin-2 N-term	1	DW092820_2.4890.4890.3	controllerType=0 controllerNumber=1 scan=4890	12.2948
06141:3	1	K.NSAEFHGLC[+57.021]SSGVGITVDGR.D	748		C[+57]	688.323	3	2062.95	2062.96	0	-3.5	Specific	761.16	761.16	761.16	12.73	205	>Fibrillin-2 N-term	1	DW092820_2.5412.5412.3	controllerType=0 controllerNumber=1 scan=5412	13.4077
06291:3	1	K.NSAEFHGLC[+57.021]SSGVGITVDGR.D	748		C[+57]	688.321	3	2062.95	2062.96	0	-5.7	Specific	767.81	767.81	767.81	12.73	205	>Fibrillin-2 N-term	1	DW092820_2.5530.5530.3	controllerType=0 controllerNumber=1 scan=5530	13.6673
05699:3	1	K.NSAEFHGLC[+57.021]SSGVGITVDGR.D	748		C[+57]	688.322	3	2062.95	2062.96	0	-5.2	Specific	774.85	774.85	774.85	12.73	205	>Fibrillin-2 N-term	1	DW092820_2.5068.5068.3	controllerType=0 controllerNumber=1 scan=5068	12.6521
05912:3	1	K.NSAEFHGLC[+57.021]SSGVGITVDGR.D	748		C[+57]	688.322	3	2062.95	2062.96	0	-4.2	Specific	775.25	775.25	775.25	12.73	205	>Fibrillin-2 N-term	1	DW092820_2.5238.5238.3	controllerType=0 controllerNumber=1 scan=5238	13.0183
05510:2	1	K.NSAEFHGLC[+57.021]SSGVGITVDGR.D	748		C[+57]	1031.98	2	2062.95	2062.96	0	-4.7	Specific	1062.79	1039.79	1039.79	18.28	205	>Fibrillin-2 N-term	1	DW092820_2.4905.4905.2	controllerType=0 controllerNumber=1 scan=4905	12.3195
07367:3	1	R.DINEC[+57.021]ALDPDIC[+57.021]ANGIC[+57.021]ENLR.G	768		C[+57]*3	821.357	3	2462.06	2462.07	0	-7	Specific	654.91	606.89	606.89	9.88	205	>Fibrillin-2 N-term	1	DW092820_2.6417.6417.3	controllerType=0 controllerNumber=1 scan=6417	15.6254
07308:3	1	R.DINEC[+57.021]ALDPDIC[+57.021]ANGIC[+57.021]ENLR.G	768		C[+57]*3	821.358	3	2462.06	2462.07	0	-6.2	Specific	657.22	610.24	610.24	9.88	205	>Fibrillin-2 N-term	1	DW092820_2.6364.6364.3	controllerType=0 controllerNumber=1 scan=6364	15.5114
07372:2	1	R.DINEC[+57.021]ALDPDIC[+57.021]ANGIC[+57.021]ENLR.G	768		C[+57]*3	1231.53	2	2462.06	2462.07	0	-7.1	Specific	717.91	681.6	681.6	11.29	205	>Fibrillin-2 N-term	1	DW092820_2.6422.6422.2	controllerType=0 controllerNumber=1 scan=6422	15.6349
07310:2	1	R.DINEC[+57.021]ALDPDIC[+57.021]ANGIC[+57.021]ENLR.G	768		C[+57]*3	1231.53	2	2462.06	2462.07	0	-6.1	Specific	718.28	701.1	701.1	11.29	205	>Fibrillin-2 N-term	1	DW092820_2.6366.6366.2	controllerType=0 controllerNumber=1 scan=6366	15.5154
07431:2	1	R.DINEC[+57.021]ALDPDIC[+57.021]AN[+0.984]GIC[+57.021]ENLR.G	768		C[+57]*3, N[+1]	1232.03	2	2463.05	2463.06	0	-5.1	Specific	621.44	621.44	141.51	9.97	205	>Fibrillin-2 N-term	1	DW092820_2.6473.6473.2	controllerType=0 controllerNumber=1 scan=6473	15.747
07504:3	1	R.DINEC[+57.021]ALDPDIC[+57.021]AN[+0.984]GIC[+57.021]ENLR.G	768		C[+57]*3, N[+1]	821.686	3	2463.04	2463.06	0	-5.6	Specific	642.64	607.54	165.81	9.56	205	>Fibrillin-2 N-term	1	DW092820_2.6534.6534.3	controllerType=0 controllerNumber=1 scan=6534	15.8754
07429:3	1	R.DINEC[+57.021]ALDPDIC[+57.021]AN[+0.984]GIC[+57.021]ENLR.G	768		C[+57]*3, N[+1]	821.688	3	2463.05	2463.06	0	-3.8	Specific	673.82	640.87	146.67	10.56	205	>Fibrillin-2 N-term	1	DW092820_2.6472.6472.3	controllerType=0 controllerNumber=1 scan=6472	15.7448
02749:3	1	R.[+14.016]GS[+396.127]YRC[+57.021]NC[+57.021]NSGYEPDASGR.N	789	Pent(3)	.[14], C[+57]*2, S[+396]	820.673	3	2460	2459.96	0	19.1	Specific	284.09	284.09	2.64	2.14	205	>Fibrillin-2 N-term	1	DW092820_2.2684.2684.2	controllerType=0 controllerNumber=1 scan=2684	7.5377
02576:3	1	R.C[+57.021]NC[+57.021]NSGYEPDASGR.N	793		C[+57]*2	529.534	3	1586.59	1586.6	0	-5.9	Specific	298.34	298.34	298.34	3.59	205	>Fibrillin-2 N-term	1	DW092820_2.2546.2546.3	controllerType=0 controllerNumber=1 scan=2546	7.2167
02503:3	1	R.C[+57.021]NC[+57.021]NSGYEPDASGR.N	793		C[+57]*2	529.534	3	1586.59	1586.6	0	-5.9	Specific	408.03	408.03	408.03	5.85	205	>Fibrillin-2 N-term	1	DW092820_2.2491.2491.3	controllerType=0 controllerNumber=1 scan=2491	7.0897
03004:2	1	R.C[+57.021]NC[+57.021]NSGYEPDASGR.N	793		C[+57]*2	793.796	2	1586.59	1586.6	0	-6.5	Specific	415.38	415.38	415.38	6.69	205	>Fibrillin-2 N-term	1	DW092820_2.2884.2884.2	controllerType=0 controllerNumber=1 scan=2884	7.9999
02925:2	1	R.C[+57.021]NC[+57.021]NSGYEPDASGR.N	793		C[+57]*2	793.796	2	1586.58	1586.6	0	-7.1	Specific	415.59	415.59	415.59	6.69	205	>Fibrillin-2 N-term	1	DW092820_2.2818.2818.2	controllerType=0 controllerNumber=1 scan=2818	7.8509
02468:2	1	R.C[+57.021]NC[+57.021]NSGYEPDASGR.N	793		C[+57]*2	793.798	2	1586.59	1586.6	0	-4.8	Specific	547.11	547.11	547.11	7.94	205	>Fibrillin-2 N-term	1	DW092820_2.2462.2462.2	controllerType=0 controllerNumber=1 scan=2462	7.021
02738:2	1	R.C[+57.021]NC[+57.021]NSGYEPDASGR.N	793		C[+57]*2	793.798	2	1586.59	1586.6	0	-5.1	Specific	553.38	553.38	553.38	7.94	205	>Fibrillin-2 N-term	1	DW092820_2.2677.2677.2	controllerType=0 controllerNumber=1 scan=2677	7.5227
02811:2	1	R.C[+57.021]NC[+57.021]NSGYEPDASGR.N	793		C[+57]*2	793.797	2	1586.59	1586.6	0	-6.2	Specific	592.58	592.58	592.58	8.27	205	>Fibrillin-2 N-term	1	DW092820_2.2733.2733.2	controllerType=0 controllerNumber=1 scan=2733	7.654
02669:2	1	R.C[+57.021]NC[+57.021]NSGYEPDASGR.N	793		C[+57]*2	793.797	2	1586.59	1586.6	0	-5.7	Specific	635.18	635.18	635.18	9.96	205	>Fibrillin-2 N-term	1	DW092820_2.2622.2622.2	controllerType=0 controllerNumber=1 scan=2622	7.3942
02604:2	1	R.C[+57.021]NC[+57.021]NSGYEPDASGR.N	793		C[+57]*2	793.797	2	1586.59	1586.6	0	-5.9	Specific	719.23	719.23	719.23	11.96	205	>Fibrillin-2 N-term	1	DW092820_2.2567.2567.2	controllerType=0 controllerNumber=1 scan=2567	7.266
02531:2	1	R.C[+57.021]NC[+57.021]NSGYEPDASGR.N	793		C[+57]*2	793.798	2	1586.59	1586.6	0	-5.1	Specific	744.24	744.24	744.24	11.96	205	>Fibrillin-2 N-term	1	DW092820_2.2512.2512.2	controllerType=0 controllerNumber=1 scan=2512	7.1388
03005:2	1	R.C[+57.021]N[+0.984]C[+57.021]NSGYEPDASGR.N	793		C[+57]*2, N[+1]	794.29	2	1587.57	1587.58	0	-4	Specific	454.55	454.55	43.18	7.44	205	>Fibrillin-2 N-term	1	DW092820_2.2884.2884.2	controllerType=0 controllerNumber=1 scan=2884	7.9999
04016:2	1	R.C[+57.021][-17.027]NC[+57.021]NSGYEPDASGR.N	793		C[-17][+57]*2	785.285	2	1569.56	1569.57	0	-4.5	Specific	548.48	510.19	510.19	7.94	205	>Fibrillin-2 N-term	1	DW092820_2.3698.3698.4	controllerType=0 controllerNumber=1 scan=3698	9.7746
02812:2	1	R.C[+57.021]NC[+57.021]N[+0.984]SGYEPDASGR.N	793		C[+57]*2, N[+1]	794.289	2	1587.57	1587.58	0	-5.3	Specific	619.2	619.2	150.56	9.96	205	>Fibrillin-2 N-term	1	DW092820_2.2733.2733.2	controllerType=0 controllerNumber=1 scan=2733	7.654
04059:2	1	R.C[+57.021][-17.027]NC[+57.021]NSGYEPDASGR.N	793		C[-17][+57]*2	785.284	2	1569.56	1569.57	0	-6	Specific	670.05	670.05	670.05	10.96	205	>Fibrillin-2 N-term	1	DW092820_2.3735.3735.2	controllerType=0 controllerNumber=1 scan=3735	9.8486
06092:2	1	R.NC[+57.021]IDIDEC[+57.021]LVNR.L	807		C[+57]*2	760.841	2	1520.67	1520.68	0	-5.9	Specific	317.01	257.04	257.04	2.74	205	>Fibrillin-2 N-term	1	DW092820_2.5375.5375.3	controllerType=0 controllerNumber=1 scan=5375	13.3264
06236:2	1	R.NC[+57.021]IDIDEC[+57.021]LVNR.L	807		C[+57]*2	760.841	2	1520.68	1520.68	0	-5.3	Specific	455.83	384.86	384.86	6.99	205	>Fibrillin-2 N-term	1	DW092820_2.5490.5490.2	controllerType=0 controllerNumber=1 scan=5490	13.582
06027:2	1	R.NC[+57.021]IDIDEC[+57.021]LVNR.L	807		C[+57]*2	760.844	2	1520.68	1520.68	0	-2.2	Specific	467.48	428.22	428.22	5.63	205	>Fibrillin-2 N-term	1	DW092820_2.5325.5325.2	controllerType=0 controllerNumber=1 scan=5325	13.2108
05922:2	1	R.NC[+57.021]IDIDEC[+57.021]LVNR.L	807		C[+57]*2	760.84	2	1520.67	1520.68	0	-6.6	Specific	472.93	371.51	371.51	5.19	205	>Fibrillin-2 N-term	1	DW092820_2.5246.5246.2	controllerType=0 controllerNumber=1 scan=5246	13.0344
05795:3	1	R.NC[+57.021]IDIDEC[+57.021]LVNR.L	807		C[+57]*2	507.563	3	1520.68	1520.68	0	-4.7	Specific	491.01	277.7	277.7	3.98	205	>Fibrillin-2 N-term	1	DW092820_2.5145.5145.3	controllerType=0 controllerNumber=1 scan=5145	12.8122
05724:3	1	R.NC[+57.021]IDIDEC[+57.021]LVNR.L	807		C[+57]*2	507.563	3	1520.68	1520.68	0	-5.3	Specific	506.49	293.82	293.82	5	205	>Fibrillin-2 N-term	1	DW092820_2.5089.5089.3	controllerType=0 controllerNumber=1 scan=5089	12.6946
05777:2	1	R.NC[+57.021]IDIDEC[+57.021]LVNR.L	807		C[+57]*2	760.841	2	1520.68	1520.68	0	-5.3	Specific	513.42	430.35	430.35	7.3	205	>Fibrillin-2 N-term	1	DW092820_2.5130.5130.2	controllerType=0 controllerNumber=1 scan=5130	12.7817
05845:2	1	R.NC[+57.021]IDIDEC[+57.021]LVNR.L	807		C[+57]*2	760.842	2	1520.68	1520.68	0	-4.3	Specific	531.24	423.52	423.52	7.49	205	>Fibrillin-2 N-term	1	DW092820_2.5185.5185.2	controllerType=0 controllerNumber=1 scan=5185	12.9039
05709:2	1	R.NC[+57.021]IDIDEC[+57.021]LVNR.L	807		C[+57]*2	760.841	2	1520.68	1520.68	0	-5.2	Specific	534.6	442.44	442.44	7.49	205	>Fibrillin-2 N-term	1	DW092820_2.5077.5077.2	controllerType=0 controllerNumber=1 scan=5077	12.6711
06237:2	1	R.N[+0.984]C[+57.021]IDIDEC[+57.021]LVNR.L	807		C[+57]*2, N[+1]	761.336	2	1521.66	1521.67	0	-2.1	Specific	452.73	387.18	387.18	5.63	205	>Fibrillin-2 N-term	1	DW092820_2.5490.5490.2	controllerType=0 controllerNumber=1 scan=5490	13.582
06626:2	1	R.N[+0.984]C[+57.021]IDIDEC[+57.021]LVNR.L	807		C[+57]*2, N[+1]	761.333	2	1521.66	1521.67	0	-5.7	Specific	555.88	415.61	415.61	6.37	205	>Fibrillin-2 N-term	1	DW092820_2.5808.5808.2	controllerType=0 controllerNumber=1 scan=5808	14.2775
04277:2	1	R.LLC[+57.021]DNGLC[+57.021]R.N	819		C[+57]*2	560.763	2	1120.52	1120.52	0	-4.7	Specific	351.97	351.97	351.97	3.75	205	>Fibrillin-2 N-term	1	DW092820_2.3902.3902.2	controllerType=0 controllerNumber=1 scan=3902	10.2236
04140:2	1	R.LLC[+57.021]DNGLC[+57.021]R.N	819		C[+57]*2	560.763	2	1120.52	1120.52	0	-5.4	Specific	434.43	340.1	340.1	5.17	205	>Fibrillin-2 N-term	1	DW092820_2.3800.3800.2	controllerType=0 controllerNumber=1 scan=3800	9.991
04210:2	1	R.LLC[+57.021]DNGLC[+57.021]R.N	819		C[+57]*2	560.763	2	1120.52	1120.52	0	-4.8	Specific	438.75	353.03	353.03	3.99	205	>Fibrillin-2 N-term	1	DW092820_2.3857.3857.2	controllerType=0 controllerNumber=1 scan=3857	10.1196
04069:2	1	R.LLC[+57.021]DNGLC[+57.021]R.N	819		C[+57]*2	560.762	2	1120.52	1120.52	0	-5.9	Specific	439.35	346.94	346.94	5.38	205	>Fibrillin-2 N-term	1	DW092820_2.3744.3744.2	controllerType=0 controllerNumber=1 scan=3744	9.8681
03992:2	1	R.LLC[+57.021]DNGLC[+57.021]R.N	819		C[+57]*2	560.762	2	1120.52	1120.52	0	-6.2	Specific	439.64	278.47	278.47	3.21	205	>Fibrillin-2 N-term	1	DW092820_2.3680.3680.2	controllerType=0 controllerNumber=1 scan=3680	9.738
04447:2	1	R.LLC[+57.021]DN[+0.984]GLC[+57.021]R.N	819		C[+57]*2, N[+1]	561.255	2	1121.5	1121.51	0	-5.2	Specific	395.35	323.33	323.33	3.53	205	>Fibrillin-2 N-term	1	DW092820_2.4042.4042.2	controllerType=0 controllerNumber=1 scan=4042	10.5315
04315:2	1	R.LLC[+57.021]DN[+0.984]GLC[+57.021]R.N	819		C[+57]*2, N[+1]	561.254	2	1121.5	1121.51	0	-7.1	Specific	420.51	339.02	339.02	2.82	205	>Fibrillin-2 N-term	1	DW092820_2.3934.3934.2	controllerType=0 controllerNumber=1 scan=3934	10.2952
04377:2	1	R.LLC[+57.021]DN[+0.984]GLC[+57.021]R.N	819		C[+57]*2, N[+1]	561.255	2	1121.5	1121.51	0	-5	Specific	428.12	293.49	293.49	3.53	205	>Fibrillin-2 N-term	1	DW092820_2.3986.3986.2	controllerType=0 controllerNumber=1 scan=3986	10.4106
05600:2	1	R.NTPGSYSC[+57.021]TC[+57.021]PPGYVFR.T	828		C[+57]*2	981.923	2	1962.84	1962.85	0	-4.7	Specific	629.93	629.93	629.93	9.96	205	>Fibrillin-2 N-term	1	DW092820_2.4983.4983.2	controllerType=0 controllerNumber=1 scan=4983	12.475
04124:3	1	R.TETETC[+57.021]EDINEC[+57.021]ES[+162.053]NPC[+57.021]VNGAC[+57.021]R.N	845	Hex(1)	C[+57]*4, S[+162]	969.701	3	2907.09	2907.1	0	-5.1	Specific	602.1	602.1	6	9.56	205	>Fibrillin-2 N-term	1	DW092820_2.3786.3786.3	controllerType=0 controllerNumber=1 scan=3786	9.9583
04122:3	1	R.TETETC[+57.021]EDINEC[+57.021]ES[+294.095]NPC[+57.021]VNGAC[+57.021]R.N	845	Hex(1)Pent(1)	C[+57]*4, S[+294]	1013.72	3	3039.13	3039.14	0	-4.2	Specific	614.99	614.99	6	9.56	205	>Fibrillin-2 N-term	1	DW092820_2.3785.3785.3	controllerType=0 controllerNumber=1 scan=3785	9.9561
04116:2	1	R.TETETC[+57.021]EDINEC[+57.021]ES[+426.137]NPC[+57.021]VNGAC[+57.021]R.N	845	Hex(1)Pent(2)	C[+57]*4, S[+426]	1586.09	2	3171.17	3171.19	0	-6.2	Specific	733.62	733.62	6	11.29	205	>Fibrillin-2 N-term	1	DW092820_2.3781.3781.2	controllerType=0 controllerNumber=1 scan=3781	9.9474
04100:3	1	R.TETETC[+57.021]EDINEC[+57.021]ES[+426.137]NPC[+57.021]VNGAC[+57.021]R.N	845	Hex(1)Pent(2)	C[+57]*4, S[+426]	1057.73	3	3171.17	3171.19	0	-4.4	Specific	831.1	831.1	6	13.56	205	>Fibrillin-2 N-term	1	DW092820_2.3768.3768.3	controllerType=0 controllerNumber=1 scan=3768	9.9174
04186:2	1	R.TETETC[+57.021]EDINEC[+57.021]ES[+426.137]NPC[+57.021]VN[+0.984]GAC[+57.021]R.N	845	Hex(1)Pent(2)	C[+57]*4, N[+1], S[+426]	1586.58	2	3172.16	3172.17	0	-3.7	Specific	633.99	633.99	6	9.97	205	>Fibrillin-2 N-term	1	DW092820_2.3838.3838.2	controllerType=0 controllerNumber=1 scan=3838	10.0763
04195:3	1	R.TETETC[+57.021]EDINEC[+57.021]ES[+426.137]NPC[+57.021]VN[+0.984]GAC[+57.021]R.N	845	Hex(1)Pent(2)	C[+57]*4, N[+1], S[+426]	1058.06	3	3172.16	3172.17	0	-3.3	Specific	798.88	798.88	6	12.56	205	>Fibrillin-2 N-term	1	DW092820_2.3845.3845.3	controllerType=0 controllerNumber=1 scan=3845	10.0928
04269:3	1	R.TETETC[+57.021]EDINEC[+57.021]ES[+426.137]NPC[+57.021]VN[+0.984]GAC[+57.021]R.N	845	Hex(1)Pent(2)	C[+57]*4, N[+1], S[+426]	1058.06	3	3172.16	3172.17	0	-4.1	Specific	844.3	844.3	6	13.56	205	>Fibrillin-2 N-term	1	DW092820_2.3898.3898.3	controllerType=0 controllerNumber=1 scan=3898	10.216
04194:3	1	R.TET[+146.058]ET[+264.085]C[+57.021]EDINE[+14.016]C[+57.021]ESNPC[+57.021]VN[+0.984]GAC[+57.021]R.N	845	Fuc(1),Pent(2)	C[+57]*4, E[+14], N[+1], T[+146][+264]	1057.4	3	3170.17	3170.19	0	-5.2	Specific	599.9	599.9	0	8.56	205	>Fibrillin-2 N-term	1	DW092820_2.3845.3845.3	controllerType=0 controllerNumber=1 scan=3845	10.0928
04268:3	1	R.TET[+146.058]ET[+264.085]C[+57.021]EDINE[+14.016]C[+57.021]ESNPC[+57.021]VN[+0.984]GAC[+57.021]R.N	845	Fuc(1),Pent(2)	C[+57]*4, E[+14], N[+1], T[+146][+264]	1057.4	3	3170.17	3170.19	0	-5.9	Specific	642.23	642.23	0	9.56	205	>Fibrillin-2 N-term	1	DW092820_2.3898.3898.3	controllerType=0 controllerNumber=1 scan=3898	10.216
04192:2	1	R.NN[+0.984]LGSFNC[+57.021]EC[+57.021]SPGS[+162.053]K.L	868	Hex(1)	C[+57]*2, N[+1], S[+162]	917.364	2	1833.72	1833.73	0	-3	Specific	524.49	524.49	0	7.94	205	>Fibrillin-2 N-term	1	DW092820_2.3843.3843.2	controllerType=0 controllerNumber=1 scan=3843	10.0891
04571:2	1	R.NN[+0.984]LGSFNC[+57.021]EC[+57.021]S[+162.053]PGSK.L	868	Hex(1)	C[+57]*2, N[+1], S[+162]	917.361	2	1833.72	1833.73	0	-6.2	Specific	580.05	580.05	0	8.27	205	>Fibrillin-2 N-term	1	DW092820_2.4137.4137.2	controllerType=0 controllerNumber=1 scan=4137	10.7315
07102:2	1	K.LSSTGLIC[+57.021]IDSLK.G	883		C[+57]	703.877	2	1406.75	1406.76	0	-6.6	Specific	185.31	168.24	168.24	1.47	205	>Fibrillin-2 N-term	1	DW092820_2.6193.6193.3	controllerType=0 controllerNumber=1 scan=6193	15.1257
06719:3	1	K.LSSTGLIC[+57.021]IDSLK.G	883		C[+57]	469.587	3	1406.75	1406.76	0	-6	Specific	546.21	340.76	340.76	5.65	205	>Fibrillin-2 N-term	1	DW092820_2.5883.5883.3	controllerType=0 controllerNumber=1 scan=5883	14.4411
06911:2	1	K.LSSTGLIC[+57.021]IDSLK.G	883		C[+57]	703.878	2	1406.75	1406.76	0	-5.4	Specific	622.71	383.33	383.33	9.52	205	>Fibrillin-2 N-term	1	DW092820_2.6033.6033.2	controllerType=0 controllerNumber=1 scan=6033	14.7687
06977:2	1	K.LSSTGLIC[+57.021]IDSLK.G	883		C[+57]	703.877	2	1406.75	1406.76	0	-5.9	Specific	622.9	360.69	360.69	8.09	205	>Fibrillin-2 N-term	1	DW092820_2.6088.6088.2	controllerType=0 controllerNumber=1 scan=6088	14.8936
06836:2	1	K.LSSTGLIC[+57.021]IDSLK.G	883		C[+57]	703.878	2	1406.75	1406.76	0	-4.9	Specific	623.01	339.76	339.76	7.88	205	>Fibrillin-2 N-term	1	DW092820_2.5977.5977.2	controllerType=0 controllerNumber=1 scan=5977	14.6483
06767:2	1	K.LSSTGLIC[+57.021]IDSLK.G	883		C[+57]	703.878	2	1406.75	1406.76	0	-5.3	Specific	630.61	387.81	387.81	9.52	205	>Fibrillin-2 N-term	1	DW092820_2.5922.5922.2	controllerType=0 controllerNumber=1 scan=5922	14.5281
06700:2	1	K.LSSTGLIC[+57.021]IDSLK.G	883		C[+57]	703.878	2	1406.75	1406.76	0	-5.3	Specific	648.16	355.04	355.04	8.09	205	>Fibrillin-2 N-term	1	DW092820_2.5869.5869.2	controllerType=0 controllerNumber=1 scan=5869	14.4132
06752:2	1	K.LSSTGLIC[+57.021]ID[+15.995]SLK.G	883		C[+57], D[+16]	711.874	2	1422.74	1422.75	0	-7.5	Specific	205.06	144.09	144.09	1.46	205	>Fibrillin-2 N-term	1	DW092820_2.5908.5908.2	controllerType=0 controllerNumber=1 scan=5908	14.4959
06105:2	1	K.GTC[+57.021]WLNIQDSR.C	896		C[+57]	675.312	2	1349.62	1349.63	0	-7	Specific	275.5	272.15	272.15	2.09	205	>Fibrillin-2 N-term	1	DW092820_2.5384.5384.2	controllerType=0 controllerNumber=1 scan=5384	13.3472
05948:2	1	K.GTC[+57.021]WLNIQDSR.C	896		C[+57]	675.314	2	1349.62	1349.63	0	-5	Specific	333.26	333.26	333.26	3.39	205	>Fibrillin-2 N-term	1	DW092820_2.5265.5265.2	controllerType=0 controllerNumber=1 scan=5265	13.0771
06034:2	1	K.GTC[+57.021]WLNIQDSR.C	896		C[+57]	675.314	2	1349.62	1349.63	0	-4.5	Specific	346.41	331.41	331.41	3.68	205	>Fibrillin-2 N-term	1	DW092820_2.5331.5331.2	controllerType=0 controllerNumber=1 scan=5331	13.2255
05818:2	1	K.GTC[+57.021]WLNIQDSR.C	896		C[+57]	675.314	2	1349.62	1349.63	0	-4.6	Specific	530.94	530.94	530.94	7.49	205	>Fibrillin-2 N-term	1	DW092820_2.5165.5165.2	controllerType=0 controllerNumber=1 scan=5165	12.8577
05883:2	1	K.GTC[+57.021]WLNIQDSR.C	896		C[+57]	675.313	2	1349.62	1349.63	0	-5.1	Specific	537.64	537.64	537.64	7.49	205	>Fibrillin-2 N-term	1	DW092820_2.5218.5218.2	controllerType=0 controllerNumber=1 scan=5218	12.9758
04518:2	1	R.C[+57.021]EVNINGATLK.S	907		C[+57]	609.808	2	1218.61	1218.61	0	-5	Specific	555.45	555.45	555.45	7.49	205	>Fibrillin-2 N-term	1	DW092820_2.4098.4098.2	controllerType=0 controllerNumber=1 scan=4098	10.6489
04380:2	1	R.C[+57.021]EVNINGATLK.S	907		C[+57]	609.808	2	1218.61	1218.61	0	-4.9	Specific	674.51	674.51	674.51	10.52	205	>Fibrillin-2 N-term	1	DW092820_2.3989.3989.2	controllerType=0 controllerNumber=1 scan=3989	10.4144
04446:2	1	R.C[+57.021]EVNINGATLK.S	907		C[+57]	609.808	2	1218.61	1218.61	0	-5.1	Specific	679.32	679.32	679.32	10.52	205	>Fibrillin-2 N-term	1	DW092820_2.4041.4041.2	controllerType=0 controllerNumber=1 scan=4041	10.5303
05192:2	1	R.C[+57.021][-17.027]EVNINGATLK.S	907		C[-17][+57]	601.293	2	1201.58	1201.59	0	-7.5	Specific	217.56	188.22	188.22	1.46	205	>Fibrillin-2 N-term	1	DW092820_2.4640.4640.2	controllerType=0 controllerNumber=1 scan=4640	11.7794
06387:2	1	R.C[+57.021][-17.027]EVNINGATLK.S	907		C[-17][+57]	601.295	2	1201.58	1201.59	0	-4.5	Specific	446.3	446.3	446.3	6.99	205	>Fibrillin-2 N-term	1	DW092820_2.5611.5611.2	controllerType=0 controllerNumber=1 scan=5611	13.8457
04624:2	1	R.C[+57.021]EVNIN[+0.984]GATLK.S	907		C[+57], N[+1]	610.3	2	1219.59	1219.6	0	-5.2	Specific	548.55	548.55	130.74	7.49	205	>Fibrillin-2 N-term	1	DW092820_2.4175.4175.2	controllerType=0 controllerNumber=1 scan=4175	10.8132
06315:2	1	R.C[+57.021][-17.027]EVNINGATLK.S	907		C[-17][+57]	601.295	2	1201.58	1201.59	0	-4.3	Specific	556.29	556.29	556.29	7.49	205	>Fibrillin-2 N-term	1	DW092820_2.5552.5552.2	controllerType=0 controllerNumber=1 scan=5552	13.717
04590:2	1	R.C[+57.021]EVNIN[+0.984]GATLK.S	907		C[+57], N[+1]	610.3	2	1219.59	1219.6	0	-5.1	Specific	557.01	557.01	130.61	7.49	205	>Fibrillin-2 N-term	1	DW092820_2.4151.4151.2	controllerType=0 controllerNumber=1 scan=4151	10.7631
04800:2	1	R.C[+57.021]EVNIN[+0.984]GATLK.S	907		C[+57], N[+1]	610.299	2	1219.59	1219.6	0	-6.5	Specific	637.04	637.04	168.41	8.83	205	>Fibrillin-2 N-term	1	DW092820_2.4317.4317.2	controllerType=0 controllerNumber=1 scan=4317	11.1134
04737:2	1	R.C[+57.021]EVNIN[+0.984]GATLK.S	907		C[+57], N[+1]	610.299	2	1219.59	1219.6	0	-5.8	Specific	648.43	648.43	150.6	9.52	205	>Fibrillin-2 N-term	1	DW092820_2.4264.4264.2	controllerType=0 controllerNumber=1 scan=4264	11.0007
04667:2	1	R.C[+57.021]EVNIN[+0.984]GATLK.S	907		C[+57], N[+1]	610.3	2	1219.59	1219.6	0	-5.2	Specific	663.14	663.14	153.04	10.52	205	>Fibrillin-2 N-term	1	DW092820_2.4207.4207.2	controllerType=0 controllerNumber=1 scan=4207	10.8815
04519:2	1	R.C[+57.021]EVNIN[+0.984]GATLK.S	907		C[+57], N[+1]	610.3	2	1219.59	1219.6	0	-5.6	Specific	668.1	668.1	133.71	10.52	205	>Fibrillin-2 N-term	1	DW092820_2.4098.4098.2	controllerType=0 controllerNumber=1 scan=4098	10.6489
06681:2	1	R.C[+57.021][-17.027]EVNIN[+0.984]GATLK.S	907		C[-17][+57], N[+1]	601.786	2	1202.57	1202.57	0	-5.8	Specific	446.8	446.8	203.36	5.88	205	>Fibrillin-2 N-term	1	DW092820_2.5854.5854.2	controllerType=0 controllerNumber=1 scan=5854	14.3789
06464:2	1	R.C[+57.021][-17.027]EVNIN[+0.984]GATLK.S	907		C[-17][+57], N[+1]	601.786	2	1202.57	1202.57	0	-5.8	Specific	475.77	475.77	184.92	6.99	205	>Fibrillin-2 N-term	1	DW092820_2.5670.5670.2	controllerType=0 controllerNumber=1 scan=5670	13.9782
05815:2	1	K.SEC[+57.021]C[+57.021]ATLGAAWGSPC[+57.021]ER.C	918		C[+57]*3	956.389	2	1911.77	1911.78	0	-4.1	Specific	538.68	538.68	538.68	7.94	205	>Fibrillin-2 N-term	1	DW092820_2.5161.5161.2	controllerType=0 controllerNumber=1 scan=5161	12.8477
05613:3	1	K.SEC[+57.021]C[+57.021]ATLGAAWGSPC[+57.021]ER.C	918		C[+57]*3	637.927	3	1911.77	1911.78	0	-6.2	Specific	544.76	544.76	544.76	6.84	205	>Fibrillin-2 N-term	1	DW092820_2.4994.4994.3	controllerType=0 controllerNumber=1 scan=4994	12.4985
05543:3	1	K.SEC[+57.021]C[+57.021]ATLGAAWGSPC[+57.021]ER.C	918		C[+57]*3	637.927	3	1911.77	1911.78	0	-5.8	Specific	549.8	549.8	549.8	7.53	205	>Fibrillin-2 N-term	1	DW092820_2.4932.4932.3	controllerType=0 controllerNumber=1 scan=4932	12.3758
05694:2	1	K.SEC[+57.021]C[+57.021]ATLGAAWGSPC[+57.021]ER.C	918		C[+57]*3	956.387	2	1911.77	1911.78	0	-5.7	Specific	588.88	588.88	588.88	8.96	205	>Fibrillin-2 N-term	1	DW092820_2.5062.5062.2	controllerType=0 controllerNumber=1 scan=5062	12.6408
05468:3	1	K.SEC[+57.021]C[+57.021]ATLGAAWGSPC[+57.021]ER.C	918		C[+57]*3	637.925	3	1911.76	1911.78	0	-8.6	Specific	589.12	589.12	589.12	7.86	205	>Fibrillin-2 N-term	1	DW092820_2.4869.4869.3	controllerType=0 controllerNumber=1 scan=4869	12.2507
05461:2	1	K.SEC[+57.021]C[+57.021]ATLGAAWGSPC[+57.021]ER.C	918		C[+57]*3	956.387	2	1911.77	1911.78	0	-5.5	Specific	666.45	666.45	666.45	10.96	205	>Fibrillin-2 N-term	1	DW092820_2.4862.4862.2	controllerType=0 controllerNumber=1 scan=4862	12.2366
05590:2	1	K.SEC[+57.021]C[+57.021]ATLGAAWGSPC[+57.021]ER.C	918		C[+57]*3	956.389	2	1911.77	1911.78	0	-4.4	Specific	711.23	711.23	711.23	11.96	205	>Fibrillin-2 N-term	1	DW092820_2.4976.4976.2	controllerType=0 controllerNumber=1 scan=4976	12.4638
05529:2	1	K.SEC[+57.021]C[+57.021]ATLGAAWGSPC[+57.021]ER.C	918		C[+57]*3	956.388	2	1911.77	1911.78	0	-5.3	Specific	726.55	726.55	726.55	11.96	205	>Fibrillin-2 N-term	1	DW092820_2.4921.4921.2	controllerType=0 controllerNumber=1 scan=4921	12.3543
05032:2	1	R.C[+57.021]ELDTAC[+57.021]PR.G	935		C[+57]*2	561.237	2	1121.47	1121.47	0	-4.6	Specific	78.19	78.19	78.19	1.46	205	>Fibrillin-2 N-term	1	DW092820_2.4501.4501.2	controllerType=0 controllerNumber=1 scan=4501	11.495
03102:2	1	R.C[+57.021]ELDTAC[+57.021]PR.G	935		C[+57]*2	561.236	2	1121.47	1121.47	0	-5.5	Specific	497.41	497.41	497.41	6.05	205	>Fibrillin-2 N-term	1	DW092820_2.2963.2963.2	controllerType=0 controllerNumber=1 scan=2963	8.1866
03033:2	1	R.C[+57.021]ELDTAC[+57.021]PR.G	935		C[+57]*2	561.236	2	1121.47	1121.47	0	-5.1	Specific	552.71	552.71	552.71	5.98	205	>Fibrillin-2 N-term	1	DW092820_2.2908.2908.2	controllerType=0 controllerNumber=1 scan=2908	8.0575
02969:2	1	R.C[+57.021]ELDTAC[+57.021]PR.G	935		C[+57]*2	561.236	2	1121.47	1121.47	0	-5	Specific	572.41	572.41	572.41	7.27	205	>Fibrillin-2 N-term	1	DW092820_2.2853.2853.2	controllerType=0 controllerNumber=1 scan=2853	7.9322
02911:2	1	R.C[+57.021]ELDTAC[+57.021]PR.G	935		C[+57]*2	561.236	2	1121.47	1121.47	0	-5.2	Specific	586.08	569.48	569.48	6.71	205	>Fibrillin-2 N-term	1	DW092820_2.2807.2807.2	controllerType=0 controllerNumber=1 scan=2807	7.8252
02850:2	1	R.C[+57.021]ELD[+15.995]TAC[+57.021]PR.G	935		C[+57]*2, D[+16]	569.235	2	1137.46	1137.47	0	-3.9	Specific	91.57	91.57	91.57	1.47	205	>Fibrillin-2 N-term	1	DW092820_2.2761.2761.2	controllerType=0 controllerNumber=1 scan=2761	7.7181
05033:2	1	R.C[+57.021][-17.027]ELDTAC[+57.021]PR.G	935		C[-17][+57]*2	552.723	2	1104.44	1104.44	0	-5.3	Specific	430.3	430.3	430.3	6.8	205	>Fibrillin-2 N-term	1	DW092820_2.4503.4503.2	controllerType=0 controllerNumber=1 scan=4503	11.5012
04970:2	1	R.C[+57.021][-17.027]ELDTAC[+57.021]PR.G	935		C[-17][+57]*2	552.723	2	1104.44	1104.44	0	-6.3	Specific	470.66	470.66	470.66	5.06	205	>Fibrillin-2 N-term	1	DW092820_2.4450.4450.2	controllerType=0 controllerNumber=1 scan=4450	11.3929
06015:3	1	R.IKGVTC[+57.021]EDVNEC[+57.021]E[+14.016]VFPGVC[+57.021]PNGR.C	948		C[+57]*3, E[+14]	884.07	3	2650.19	2650.21	0	-4.3	Specific	246.78	246.78	58.63	2.43	205	>Fibrillin-2 N-term	1	DW092820_2.5317.5317.3	controllerType=0 controllerNumber=1 scan=5317	13.1947
06090:3	1	R.IKGVTC[+57.021]EDVNEC[+57.021]E[+14.016]VFPGVC[+57.021]PNGR.C	948		C[+57]*3, E[+14]	884.069	3	2650.19	2650.21	0	-5.5	Specific	256.52	256.52	53.93	2.5	205	>Fibrillin-2 N-term	1	DW092820_2.5373.5373.3	controllerType=0 controllerNumber=1 scan=5373	13.3221
05951:3	1	R.IKGVTC[+57.021]EDVNEC[+57.021]E[+14.016]VFPGVC[+57.021]PNGR.C	948		C[+57]*3, E[+14]	884.069	3	2650.19	2650.21	0	-5	Specific	279.65	279.65	71.74	2.65	205	>Fibrillin-2 N-term	1	DW092820_2.5267.5267.3	controllerType=0 controllerNumber=1 scan=5267	13.0815
06371:3	1	R.IKGVTC[+57.021]EDVNEC[+57.021]E[+14.016]VFPGVC[+57.021]PN[+0.984]GR.C	948		C[+57]*3, E[+14], N[+1]	884.398	3	2651.18	2651.19	0	-3.9	Specific	133.79	133.79	5.02	1.53	205	>Fibrillin-2 N-term	1	DW092820_2.5598.5598.3	controllerType=0 controllerNumber=1 scan=5598	13.8195
06299:3	1	R.IKGVTC[+57.021]EDVNEC[+57.021]E[+14.016]VFPGVC[+57.021]PN[+0.984]GR.C	948		C[+57]*3, E[+14], N[+1]	884.397	3	2651.18	2651.19	0	-4.6	Specific	201.03	201.03	14.91	1.76	205	>Fibrillin-2 N-term	1	DW092820_2.5537.5537.3	controllerType=0 controllerNumber=1 scan=5537	13.6845
06225:3	1	R.IKGVTC[+57.021]EDVNEC[+57.021]E[+14.016]VFPGVC[+57.021]PN[+0.984]GR.C	948		C[+57]*3, E[+14], N[+1]	884.398	3	2651.18	2651.19	0	-4.5	Specific	244.8	244.8	46.22	2.43	205	>Fibrillin-2 N-term	1	DW092820_2.5482.5482.3	controllerType=0 controllerNumber=1 scan=5482	13.5659
06161:3	1	R.IKGVTC[+57.021]EDVNEC[+57.021]E[+14.016]VFPGVC[+57.021]PN[+0.984]GR.C	948		C[+57]*3, E[+14], N[+1]	884.397	3	2651.18	2651.19	0	-4.5	Specific	276.43	276.43	45.85	2.7	205	>Fibrillin-2 N-term	1	DW092820_2.5428.5428.3	controllerType=0 controllerNumber=1 scan=5428	13.4443
06484:3	1	K.GVTC[+57.021]EDVNEC[+57.021]E[+14.016]VFPGVC[+57.021]PNGR.C	950		C[+57]*3, E[+14]	803.675	3	2409.01	2409.03	0	-7.2	Specific	269.42	269.42	34.88	2.08	205	>Fibrillin-2 N-term	1	DW092820_2.5686.5686.3	controllerType=0 controllerNumber=1 scan=5686	14.0131
06541:3	1	K.GVTC[+57.021]EDVNEC[+57.021]E[+14.016]VFPGVC[+57.021]PNGR.C	950		C[+57]*3, E[+14]	803.676	3	2409.01	2409.03	0	-5.4	Specific	296.44	296.44	73	3.05	205	>Fibrillin-2 N-term	1	DW092820_2.5735.5735.3	controllerType=0 controllerNumber=1 scan=5735	14.1212
06517:2	1	K.GVTC[+57.021]EDVNEC[+57.021]E[+14.016]VFPGVC[+57.021]PNGR.C	950		C[+57]*3, E[+14]	1205.01	2	2409.02	2409.03	0	-4	Specific	473.24	473.24	90.01	7.45	205	>Fibrillin-2 N-term	1	DW092820_2.5717.5717.2	controllerType=0 controllerNumber=1 scan=5717	14.0798
06695:3	1	K.GVTC[+57.021]EDVNEC[+57.021]E[+14.016]VFPGVC[+57.021]PN[+0.984]GR.C	950		C[+57]*3, E[+14], N[+1]	804.005	3	2410	2410.01	0	-4.1	Specific	234.66	234.66	38.27	1.84	205	>Fibrillin-2 N-term	1	DW092820_2.5864.5864.3	controllerType=0 controllerNumber=1 scan=5864	14.4015
06769:3	1	K.GVTC[+57.021]EDVNEC[+57.021]E[+14.016]VFPGVC[+57.021]PN[+0.984]GR.C	950		C[+57]*3, E[+14], N[+1]	804.005	3	2410	2410.01	0	-4.7	Specific	265.73	265.73	34.21	2.68	205	>Fibrillin-2 N-term	1	DW092820_2.5924.5924.3	controllerType=0 controllerNumber=1 scan=5924	14.5314
06778:2	1	K.GVTC[+57.021]EDVNEC[+57.021]E[+14.016]VFPGVC[+57.021]PN[+0.984]GR.C	950		C[+57]*3, E[+14], N[+1]	1205.5	2	2410	2410.01	0	-6.3	Specific	430.72	430.72	68.59	6.7	205	>Fibrillin-2 N-term	1	DW092820_2.5930.5930.2	controllerType=0 controllerNumber=1 scan=5930	14.543
04888:3	1	K.GSFHC[+57.021]EC[+57.021]PEGLTLDGTGR.V	976		C[+57]*2	664.952	3	1992.84	1992.85	0	-5.7	Specific	702.41	702.41	702.41	11.73	205	>Fibrillin-2 N-term	1	DW092820_2.4386.4386.3	controllerType=0 controllerNumber=1 scan=4386	11.2608
04815:3	1	K.GS[+203.079]FH[+15.995]C[+57.021]EC[+57.021]PEGLTLDGTGR.V	976	HexNAc(1)	C[+57]*2, H[+16], S[+203]	737.977	3	2211.92	2211.93	0	-5.8	Specific	165.18	165.18	13.95	1.75	205	>Fibrillin-2 N-term	1	DW092820_2.4328.4328.3	controllerType=0 controllerNumber=1 scan=4328	11.1367
04747:3	1	K.GS[+203.079]FH[+15.995]C[+57.021]EC[+57.021]PEGLTLDGTGR.V	976	HexNAc(1)	C[+57]*2, H[+16], S[+203]	737.976	3	2211.91	2211.93	0	-6.8	Specific	194.09	194.09	13.98	1.58	205	>Fibrillin-2 N-term	1	DW092820_2.4274.4274.3	controllerType=0 controllerNumber=1 scan=4274	11.0235
03393:2	1	R.MEQC[+57.021]YLK.W	1000		C[+57]	486.214	2	971.42	971.433	0	-12.6	Specific	272.5	272.5	272.5	1.48	205	>Fibrillin-2 N-term	1	DW092820_2.3195.3195.2	controllerType=0 controllerNumber=1 scan=3195	8.7031
03325:2	1	R.MEQC[+57.021]YLK.W	1000		C[+57]	486.216	2	971.425	971.433	0	-7.8	Specific	279.39	279.39	279.39	1.85	205	>Fibrillin-2 N-term	1	DW092820_2.3139.3139.2	controllerType=0 controllerNumber=1 scan=3139	8.5787
03253:2	1	R.MEQC[+57.021]YLK.W	1000		C[+57]	486.217	2	971.427	971.433	0	-5.5	Specific	396.69	396.69	396.69	4.88	205	>Fibrillin-2 N-term	1	DW092820_2.3084.3084.2	controllerType=0 controllerNumber=1 scan=3084	8.4579
03189:2	1	R.MEQC[+57.021]YLK.W	1000		C[+57]	486.217	2	971.427	971.433	0	-5.6	Specific	411.11	411.11	411.11	5.13	205	>Fibrillin-2 N-term	1	DW092820_2.3032.3032.2	controllerType=0 controllerNumber=1 scan=3032	8.3391
03183:2	1	R.M[+15.995]EQC[+57.021]YLK.W	1000		C[+57], M[+16]	494.214	2	987.42	987.427	0	-7.6	Specific	358.11	358.11	358.11	3.07	205	>Fibrillin-2 N-term	1	DW092820_2.3027.3027.2	controllerType=0 controllerNumber=1 scan=3027	8.328
02555:2	1	R.M[+15.995]EQC[+57.021]YLK.W	1000		C[+57], M[+16]	494.213	2	987.418	987.427	0	-9.3	Specific	369.9	369.9	369.9	2.78	205	>Fibrillin-2 N-term	1	DW092820_2.2529.2529.2	controllerType=0 controllerNumber=1 scan=2529	7.1758
03031:2	1	R.M[+15.995]EQC[+57.021]YLK.W	1000		C[+57], M[+16]	494.215	2	987.423	987.427	0	-4.4	Specific	426.55	426.55	426.55	6.8	205	>Fibrillin-2 N-term	1	DW092820_2.2905.2905.2	controllerType=0 controllerNumber=1 scan=2905	8.0489
05609:4	1	R.MEQC[+57.021]YLKWDEDEC[+57.021]IHPVPGK.F	1000		C[+57]*2	634.281	4	2534.1	2534.11	0	-4.7	Specific	581.1	581.1	581.1	8.28	205	>Fibrillin-2 N-term	1	DW092820_2.4991.4991.4	controllerType=0 controllerNumber=1 scan=4991	12.4925
05666:4	1	R.MEQC[+57.021]YLKWDEDEC[+57.021]IHPVPGK.F	1000		C[+57]*2	634.281	4	2534.1	2534.11	0	-5.2	Specific	691.67	688.18	688.18	10.28	205	>Fibrillin-2 N-term	1	DW092820_2.5042.5042.4	controllerType=0 controllerNumber=1 scan=5042	12.6001
04525:3	1	K.WDEDEC[+57.021]IHPVPGK.F	1007		C[+57]	527.902	3	1581.69	1581.7	0	-5.1	Specific	340.57	286.97	286.97	3.14	205	>Fibrillin-2 N-term	1	DW092820_2.4102.4102.3	controllerType=0 controllerNumber=1 scan=4102	10.6572
04432:3	1	K.WDEDEC[+57.021]IHPVPGK.F	1007		C[+57]	527.902	3	1581.69	1581.7	0	-4.9	Specific	458.6	375.16	375.16	5.61	205	>Fibrillin-2 N-term	1	DW092820_2.4030.4030.3	controllerType=0 controllerNumber=1 scan=4030	10.5065
04302:3	1	K.WDEDEC[+57.021]IHPVPGK.F	1007		C[+57]	527.902	3	1581.69	1581.7	0	-4.9	Specific	502.71	432.58	432.58	6.18	205	>Fibrillin-2 N-term	1	DW092820_2.3922.3922.3	controllerType=0 controllerNumber=1 scan=3922	10.2692
04364:3	1	K.WDEDEC[+57.021]IHPVPGK.F	1007		C[+57]	527.903	3	1581.69	1581.7	0	-4.4	Specific	528.25	433.63	433.63	7.49	205	>Fibrillin-2 N-term	1	DW092820_2.3975.3975.3	controllerType=0 controllerNumber=1 scan=3975	10.3864
04314:2	1	K.WDEDEC[+57.021]IHPVPGK.F	1007		C[+57]	791.35	2	1581.69	1581.7	0	-4.5	Specific	704.16	630.23	630.23	11.06	205	>Fibrillin-2 N-term	1	DW092820_2.3933.3933.2	controllerType=0 controllerNumber=1 scan=3933	10.2937
05092:4	1	R.MDAC[+57.021]C[+57.021]C[+57.021]AVGAAWGTEC[+57.021]EEC[+57.021]PKPGTK.E	1022		C[+57]*5	712.031	4	2845.1	2845.12	0	-5.6	Specific	796.36	796.36	796.36	11.78	205	>Fibrillin-2 N-term	1	DW092820_2.4553.4553.4	controllerType=0 controllerNumber=1 scan=4553	11.6068
05250:3	1	R.MDAC[+57.021]C[+57.021]C[+57.021]AVGAAWGTEC[+57.021]EEC[+57.021]PKPGTK.E	1022		C[+57]*5	949.037	3	2845.1	2845.12	0	-7.2	Specific	831.57	831.57	831.57	12.5	205	>Fibrillin-2 N-term	1	DW092820_2.4685.4685.3	controllerType=0 controllerNumber=1 scan=4685	11.8688
05163:3	1	R.MDAC[+57.021]C[+57.021]C[+57.021]AVGAAWGTEC[+57.021]EEC[+57.021]PKPGTK.E	1022		C[+57]*5	949.038	3	2845.1	2845.12	0	-6.1	Specific	1010.99	1010.99	1010.99	16.5	205	>Fibrillin-2 N-term	1	DW092820_2.4613.4613.3	controllerType=0 controllerNumber=1 scan=4613	11.7258
05089:3	1	R.MDAC[+57.021]C[+57.021]C[+57.021]AVGAAWGTEC[+57.021]EEC[+57.021]PKPGTK.E	1022		C[+57]*5	949.039	3	2845.1	2845.12	0	-5	Specific	1022.14	1022.14	1022.14	17.19	205	>Fibrillin-2 N-term	1	DW092820_2.4550.4550.3	controllerType=0 controllerNumber=1 scan=4550	11.6011
05662:4	1	R.MDAC[+57.021]C[+57.021]C[+57.021]AVGAAWGTEC[+57.021]EEC[+57.021]PKPGTKEYETLC[+57.021]PR.G	1022		C[+57]*6	974.146	4	3893.56	3893.58	0	-4.7	Specific	1151.59	1151.59	1151.59	19.78	205	>Fibrillin-2 N-term	1	DW092820_2.5037.5037.4	controllerType=0 controllerNumber=1 scan=5037	12.5876
03794:2	1	K.EYETLC[+57.021]PR.G	1047		C[+57]	534.243	2	1067.48	1067.48	0	-4.4	Specific	156.81	156.81	156.81	1.49	205	>Fibrillin-2 N-term	1	DW092820_2.3513.3513.2	controllerType=0 controllerNumber=1 scan=3513	9.3882
03956:2	1	K.EYETLC[+57.021]PR.G	1047		C[+57]	534.241	2	1067.48	1067.48	0	-6.4	Specific	223.88	223.88	223.88	1.49	205	>Fibrillin-2 N-term	1	DW092820_2.3654.3654.4	controllerType=0 controllerNumber=1 scan=3654	9.6826
03624:2	1	K.EYETLC[+57.021]PR.G	1047		C[+57]	534.242	2	1067.48	1067.48	0	-4.9	Specific	360.19	360.19	360.19	3.74	205	>Fibrillin-2 N-term	1	DW092820_2.3381.3381.2	controllerType=0 controllerNumber=1 scan=3381	9.1063
03894:2	1	K.EYETLC[+57.021]PR.G	1047		C[+57]	534.242	2	1067.48	1067.48	0	-5.5	Specific	428.6	428.6	428.6	5.13	205	>Fibrillin-2 N-term	1	DW092820_2.3597.3597.2	controllerType=0 controllerNumber=1 scan=3597	9.5658
03626:2	1	K.EYETLC[+57.021]PR.G	1047		C[+57]	534.242	2	1067.48	1067.48	0	-4.9	Specific	449.07	449.07	449.07	6.86	205	>Fibrillin-2 N-term	1	DW092820_2.3383.3383.2	controllerType=0 controllerNumber=1 scan=3383	9.1087
03699:2	1	K.EYETLC[+57.021]PR.G	1047		C[+57]	534.242	2	1067.48	1067.48	0	-6.1	Specific	449.21	449.21	449.21	5.06	205	>Fibrillin-2 N-term	1	DW092820_2.3437.3437.2	controllerType=0 controllerNumber=1 scan=3437	9.2267
03561:2	1	K.EYETLC[+57.021]PR.G	1047		C[+57]	534.241	2	1067.47	1067.48	0	-7.1	Specific	449.4	449.4	449.4	5.06	205	>Fibrillin-2 N-term	1	DW092820_2.3330.3330.2	controllerType=0 controllerNumber=1 scan=3330	8.9931
04711:3	1	R.GDVLTGRPFYK.D	1062			418.225	3	1252.66	1252.67	0	-6.9	Specific	381.38	381.38	381.38	4.32	205	>Fibrillin-2 N-term	1	DW092820_2.4244.4244.3	controllerType=0 controllerNumber=1 scan=4244	10.961
04559:3	1	R.GDVLTGRPFYK.D	1062			418.226	3	1252.66	1252.67	0	-5.2	Specific	437.73	437.73	437.73	6.93	205	>Fibrillin-2 N-term	1	DW092820_2.4129.4129.3	controllerType=0 controllerNumber=1 scan=4129	10.7155
04635:3	1	R.GDVLTGRPFYK.D	1062			418.225	3	1252.66	1252.67	0	-6.2	Specific	491.17	491.17	491.17	6.61	205	>Fibrillin-2 N-term	1	DW092820_2.4184.4184.3	controllerType=0 controllerNumber=1 scan=4184	10.8335
04491:3	1	R.GDVLTGRPFYK.D	1062			418.225	3	1252.66	1252.67	0	-6	Specific	510.3	510.3	510.3	6.61	205	>Fibrillin-2 N-term	1	DW092820_2.4078.4078.3	controllerType=0 controllerNumber=1 scan=4078	10.6052
04652:2	1	R.GDVLTGRPFYK.D	1062			626.835	2	1252.66	1252.67	0	-5.3	Specific	627.11	627.11	627.11	9.06	205	>Fibrillin-2 N-term	1	DW092820_2.4196.4196.2	controllerType=0 controllerNumber=1 scan=4196	10.8613
04574:2	1	R.GDVLTGRPFYK.D	1062			626.835	2	1252.66	1252.67	0	-5.4	Specific	660.2	660.2	660.2	10.06	205	>Fibrillin-2 N-term	1	DW092820_2.4140.4140.2	controllerType=0 controllerNumber=1 scan=4140	10.7399
04503:2	1	R.GDVLTGRPFYK.D	1062			626.834	2	1252.66	1252.67	0	-6.1	Specific	688.81	688.81	688.81	8.26	205	>Fibrillin-2 N-term	1	DW092820_2.4087.4087.2	controllerType=0 controllerNumber=1 scan=4087	10.6254
04811:3	1	R.GDVLTGRPFYKDINEC[+57.021]K.A	1062		C[+57]	671.331	3	2011.98	2011.99	0	-6.5	Specific	645.61	645.61	645.61	8.37	205	>Fibrillin-2 N-term	1	DW092820_2.4324.4324.3	controllerType=0 controllerNumber=1 scan=4324	11.1261
03424:3	1	R.PFYKDINEC[+57.021]K.A	1069		C[+57]	438.543	3	1313.61	1313.62	0	-4.5	Specific	344.77	344.77	344.77	3.31	205	>Fibrillin-2 N-term	1	DW092820_2.3217.3217.3	controllerType=0 controllerNumber=1 scan=3217	8.7525
03352:3	1	R.PFYKDINEC[+57.021]K.A	1069		C[+57]	438.542	3	1313.61	1313.62	0	-6	Specific	548.84	548.84	548.84	5.53	205	>Fibrillin-2 N-term	1	DW092820_2.3164.3164.3	controllerType=0 controllerNumber=1 scan=3164	8.6338
05068:2	1	K.AFPGMC[+57.021]TYGK.C	1079		C[+57]	566.249	2	1131.49	1131.5	0	-5.3	Specific	366.47	350.3	350.3	3.45	205	>Fibrillin-2 N-term	1	DW092820_2.4532.4532.2	controllerType=0 controllerNumber=1 scan=4532	11.5636
04997:2	1	K.AFPGMC[+57.021]TYGK.C	1079		C[+57]	566.249	2	1131.49	1131.5	0	-5.5	Specific	410.73	385.73	385.73	6.8	205	>Fibrillin-2 N-term	1	DW092820_2.4471.4471.2	controllerType=0 controllerNumber=1 scan=4471	11.4384
04927:2	1	K.AFPGMC[+57.021]TYGK.C	1079		C[+57]	566.249	2	1131.49	1131.5	0	-5.4	Specific	424.05	282.43	282.43	3.8	205	>Fibrillin-2 N-term	1	DW092820_2.4415.4415.2	controllerType=0 controllerNumber=1 scan=4415	11.3242
04856:2	1	K.AFPGMC[+57.021]TYGK.C	1079		C[+57]	566.248	2	1131.49	1131.5	0	-6.5	Specific	426.62	349.86	349.86	4.69	205	>Fibrillin-2 N-term	1	DW092820_2.4362.4362.2	controllerType=0 controllerNumber=1 scan=4362	11.2094
04865:2	1	K.AFPGM[+15.995]C[+57.021]TYGK.C	1079		C[+57], M[+16]	574.246	2	1147.49	1147.49	0	-5.1	Specific	306.61	306.61	306.61	2.88	205	>Fibrillin-2 N-term	1	DW092820_2.4368.4368.2	controllerType=0 controllerNumber=1 scan=4368	11.2216
04732:2	1	K.AFPGM[+15.995]C[+57.021]TYGK.C	1079		C[+57], M[+16]	574.246	2	1147.48	1147.49	0	-5.2	Specific	314.88	314.88	314.88	3.12	205	>Fibrillin-2 N-term	1	DW092820_2.4259.4259.2	controllerType=0 controllerNumber=1 scan=4259	10.9906
05545:2	1	R.C[+57.021]NSGFALDMEER.N	1100		C[+57]	714.793	2	1428.58	1428.59	0	-6.6	Specific	699.25	699.25	699.25	9.83	205	>Fibrillin-2 N-term	1	DW092820_2.4934.4934.2	controllerType=0 controllerNumber=1 scan=4934	12.3785
05186:4	1	R.C[+57.021]NSGFALDMEERN[+1809.666]C[+57.021]TDIDEC[+57.021]R.I	1100	HexNAc(5)Hex(4)Fuc(1)	C[+57]*3, N[+1810]	1101.17	4	4401.67	4401.69	0	-4.7	Specific	212.76	212.76	45.77	3.04	205	>Fibrillin-2 N-term	1	DW092820_2.4633.4633.4	controllerType=0 controllerNumber=1 scan=4633	11.766
02316:2	1	R.NC[+57.021]TDIDEC[+57.021]R.I	1112		C[+57]*2	591.726	2	1182.44	1182.45	0	-5.8	Specific	326.35	326.35	326.35	4.93	205	>Fibrillin-2 N-term	1	DW092820_2.2337.2337.2	controllerType=0 controllerNumber=1 scan=2337	6.7279
02251:2	1	R.NC[+57.021]TDIDEC[+57.021]R.I	1112		C[+57]*2	591.726	2	1182.44	1182.45	0	-6.5	Specific	332.89	332.89	332.89	4.24	205	>Fibrillin-2 N-term	1	DW092820_2.2285.2285.2	controllerType=0 controllerNumber=1 scan=2285	6.6048
02241:3	1	R.N[+1622.582]C[+57.021]TDIDEC[+57.021]R.I	1112	HexNAc(4)Hex(5)	C[+57]*2, N[+1623]	935.677	3	2805.02	2805.03	0	-5.7	Specific	78.7	78.7	57.6	2.04	205	>Fibrillin-2 N-term	1	DW092820_2.2276.2276.3	controllerType=0 controllerNumber=1 scan=2276	6.5828
02203:3	1	R.N[+1809.666]C[+57.021]TDIDEC[+57.021]R.I	1112	HexNAc(5)Hex(4)Fuc(1)	C[+57]*2, N[+1810]	998.04	3	2992.1	2992.12	0	-4.4	Specific	85.28	85.28	59.2	2.04	205	>Fibrillin-2 N-term	1	DW092820_2.2243.2243.3	controllerType=0 controllerNumber=1 scan=2243	6.506
02447:3	1	R.N[+1809.666]C[+57.021]TDIDEC[+57.021]R.I	1112	HexNAc(5)Hex(4)Fuc(1)	C[+57]*2, N[+1810]	998.039	3	2992.1	2992.12	0	-5.2	Specific	118.68	118.68	59.2	2.04	205	>Fibrillin-2 N-term	1	DW092820_2.2444.2444.3	controllerType=0 controllerNumber=1 scan=2444	6.978
02465:3	1	R.N[+1663.608]C[+57.021]TDIDEC[+57.021]R.I	1112	HexNAc(5)Hex(4)	C[+57]*2, N[+1664]	949.353	3	2846.04	2846.06	0	-5.5	Specific	119.01	119.01	57.6	2.04	205	>Fibrillin-2 N-term	1	DW092820_2.2460.2460.3	controllerType=0 controllerNumber=1 scan=2460	7.0167
02305:3	1	R.N[+1704.635]C[+57.021]TDIDEC[+57.021]R.I	1112	HexNAc(6)Hex(3)	C[+57]*2, N[+1705]	963.03	3	2887.07	2887.09	0	-3.9	Specific	152.32	152.32	61.2	2.43	205	>Fibrillin-2 N-term	1	DW092820_2.2329.2329.3	controllerType=0 controllerNumber=1 scan=2329	6.7086
02254:3	1	R.N[+1663.608]C[+57.021]TDIDEC[+57.021]R.I	1112	HexNAc(5)Hex(4)	C[+57]*2, N[+1664]	949.354	3	2846.05	2846.06	0	-4.8	Specific	155.49	155.49	54.56	2.43	205	>Fibrillin-2 N-term	1	DW092820_2.2287.2287.3	controllerType=0 controllerNumber=1 scan=2287	6.6092
02418:3	1	R.N[+1501.555]C[+57.021]TDIDEC[+57.021]R.I	1112	HexNAc(5)Hex(3)	C[+57]*2, N[+1502]	895.337	3	2683.99	2684.01	0	-4.4	Specific	183.45	183.45	56.82	2.71	205	>Fibrillin-2 N-term	1	DW092820_2.2421.2421.3	controllerType=0 controllerNumber=1 scan=2421	6.9238
02403:3	1	R.N[+1663.608]C[+57.021]TDIDEC[+57.021]R.I	1112	HexNAc(5)Hex(4)	C[+57]*2, N[+1664]	949.353	3	2846.04	2846.06	0	-5.4	Specific	221.79	221.79	57.6	3.07	205	>Fibrillin-2 N-term	1	DW092820_2.2408.2408.3	controllerType=0 controllerNumber=1 scan=2408	6.8937
09064:3	1	R.ISPDLC[+57.021]GSGIC[+57.021]VN[+0.984]TPGSFEC[+57.021]EC[+57.021]FEGYESGFMMMK.N	1121		C[+57]*4, N[+1]	1299.86	3	3897.55	3897.56	0	-1	Specific	616.73	616.73	616.73	7.46	205	>Fibrillin-2 N-term	1	DW092820_2.7873.7873.3	controllerType=0 controllerNumber=1 scan=7873	18.7543
09052:4	1	R.ISPDLC[+57.021]GSGIC[+57.021]VN[+15.995]TPGSFEC[+57.021]EC[+57.021]FEGYESGFMMMK.N	1121		C[+57]*4, N[+16]	978.891	4	3912.54	3912.57	0	-6.6	Specific	674.32	674.32	292.98	8.57	205	>Fibrillin-2 N-term	1	DW092820_2.7863.7863.4	controllerType=0 controllerNumber=1 scan=7863	18.7306
09094:3	1	R.ISPDLC[+57.021]GSGIC[+57.021]VN[+15.995]TPGSFEC[+57.021]EC[+57.021]FEGYESGFMMMK.N	1121		C[+57]*4, N[+16]	1304.85	3	3912.54	3912.57	0	-6.9	Specific	773.29	773.29	261.03	11.13	205	>Fibrillin-2 N-term	1	DW092820_2.7899.7899.3	controllerType=0 controllerNumber=1 scan=7899	18.8102
09027:3	1	R.ISPD[+15.995]LC[+57.021]GSGIC[+57.021]VN[+0.984]TPGSFEC[+57.021]EC[+57.021]FEGYESGFMMMK.N	1121		C[+57]*4, D[+16], N[+1]	1305.19	3	3913.55	3913.55	0	-1	Specific	539.23	539.23	235.94	5.43	205	>Fibrillin-2 N-term	1	DW092820_2.7841.7841.3	controllerType=0 controllerNumber=1 scan=7841	18.6828
03686:2	1	K.NC[+57.021]MDIDEC[+57.021]ER.N	1155		C[+57]*2	671.243	2	1341.48	1341.49	0	-5.8	Specific	436.61	436.61	436.61	6.8	205	>Fibrillin-2 N-term	1	DW092820_2.3426.3426.2	controllerType=0 controllerNumber=1 scan=3426	9.205
03618:2	1	K.NC[+57.021]MDIDEC[+57.021]ER.N	1155		C[+57]*2	671.242	2	1341.48	1341.49	0	-6.8	Specific	442.01	442.01	442.01	6.17	205	>Fibrillin-2 N-term	1	DW092820_2.3376.3376.2	controllerType=0 controllerNumber=1 scan=3376	9.0936
05789:3	1	K.NC[+57.021]MDIDEC[+57.021]ERNPLLC[+57.021]R.G	1155		C[+57]*3	698.961	3	2094.87	2094.88	0	-6.1	Specific	518.42	518.42	518.42	6.61	205	>Fibrillin-2 N-term	1	DW092820_2.5139.5139.3	controllerType=0 controllerNumber=1 scan=5139	12.8011
05492:3	1	K.NC[+57.021]MDIDEC[+57.021]ERNPLLC[+57.021]R.G	1155		C[+57]*3	698.962	3	2094.87	2094.88	0	-5.8	Specific	575.81	575.81	575.81	8.51	205	>Fibrillin-2 N-term	1	DW092820_2.4892.4892.3	controllerType=0 controllerNumber=1 scan=4892	12.2972
05524:2	1	K.NC[+57.021]MDIDEC[+57.021]ERNPLLC[+57.021]R.G	1155		C[+57]*3	1047.94	2	2094.88	2094.88	0	-3.3	Specific	576.59	423.14	423.14	6.39	205	>Fibrillin-2 N-term	1	DW092820_2.4917.4917.2	controllerType=0 controllerNumber=1 scan=4917	12.3439
05631:3	1	K.NC[+57.021]MDIDEC[+57.021]ERNPLLC[+57.021]R.G	1155		C[+57]*3	698.962	3	2094.87	2094.88	0	-4.7	Specific	580.05	580.05	580.05	8.51	205	>Fibrillin-2 N-term	1	DW092820_2.5010.5010.3	controllerType=0 controllerNumber=1 scan=5010	12.5332
05705:3	1	K.NC[+57.021]MDIDEC[+57.021]ERNPLLC[+57.021]R.G	1155		C[+57]*3	698.962	3	2094.87	2094.88	0	-5.3	Specific	580.19	580.19	580.19	8.51	205	>Fibrillin-2 N-term	1	DW092820_2.5073.5073.3	controllerType=0 controllerNumber=1 scan=5073	12.6616
05567:3	1	K.NC[+57.021]MDIDEC[+57.021]ERNPLLC[+57.021]R.G	1155		C[+57]*3	698.962	3	2094.87	2094.88	0	-5.5	Specific	581.66	581.66	581.66	8.51	205	>Fibrillin-2 N-term	1	DW092820_2.4954.4954.3	controllerType=0 controllerNumber=1 scan=4954	12.4218
05691:3	1	K.NC[+57.021]M[+15.995]DIDEC[+57.021]ERNPLLC[+57.021]R.G	1155		C[+57]*3, M[+16]	704.294	3	2110.87	2110.88	0	-4.7	Specific	239.51	239.51	24.26	1.84	205	>Fibrillin-2 N-term	1	DW092820_2.5060.5060.2	controllerType=0 controllerNumber=1 scan=5060	12.6365
06212:3	1	K.N[+0.984]C[+57.021]MDIDEC[+57.021]ERNPLLC[+57.021]R.G	1155		C[+57]*3, N[+1]	699.292	3	2095.86	2095.87	0	-3.1	Specific	506.12	506.12	261.57	7.29	205	>Fibrillin-2 N-term	1	DW092820_2.5469.5469.3	controllerType=0 controllerNumber=1 scan=5469	13.534
04871:3	1	K.NC[+57.021]M[+15.995]DIDEC[+57.021]ERNPLLC[+57.021]R.G	1155		C[+57]*3, M[+16]	704.293	3	2110.86	2110.88	0	-5.9	Specific	534.15	534.15	89.72	7.49	205	>Fibrillin-2 N-term	1	DW092820_2.4373.4373.3	controllerType=0 controllerNumber=1 scan=4373	11.2343
05197:3	1	R.GGTC[+57.021]VNTEGS[+162.053]FQC[+57.021]DC[+57.021]PLGHELSPSR.E	1171	Hex(1)	C[+57]*3, S[+162]	976.407	3	2927.21	2927.22	0	-6.2	Specific	1050.54	1050.54	3.6	17.5	205	>Fibrillin-2 N-term	1	DW092820_2.4643.4643.3	controllerType=0 controllerNumber=1 scan=4643	11.785
06409:4	1	R.GGTC[+57.021]VNTEGS[+146.058]FQC[+57.021]DC[+57.021]PLGHELSPS[+162.053]REDC[+57.021]VDINEC[+57.021]SLSDNLC[+57.021]R.N	1171	Fuc(1),Hex(1)	C[+57]*6, S[+146][+162]	1289.03	4	5153.08	5153.11	0	-5.6	Specific	1034.98	1034.98	0	16.3	205	>Fibrillin-2 N-term	1	DW092820_2.5628.5628.4	controllerType=0 controllerNumber=1 scan=5628	13.8843
06121:5	1	R.GGTC[+57.021]VNTEGS[+162.053]FQC[+57.021]DC[+57.021]PLGHELSPSREDC[+57.021]VDINEC[+57.021]SLSDNLC[+57.021]RN[+0.984]GK.C	1171	Hex(1)	C[+57]*6, N[+1], S[+162]	1062.24	5	5307.17	5307.2	0	-4.8	Specific	1227.87	1227.87	3.6	20.3	205	>Fibrillin-2 N-term	1	DW092820_2.5396.5396.5	controllerType=0 controllerNumber=1 scan=5396	13.3741
06017:3	1	R.EDC[+57.021]VDINEC[+57.021]SLSDNLC[+57.021]R.N	1196		C[+57]*3	700.284	3	2098.84	2098.85	0	-4.6	Specific	538.02	538.02	538.02	7.53	205	>Fibrillin-2 N-term	1	DW092820_2.5319.5319.3	controllerType=0 controllerNumber=1 scan=5319	13.1979
06005:2	1	R.EDC[+57.021]VDINEC[+57.021]SLSDNLC[+57.021]R.N	1196		C[+57]*3	1049.92	2	2098.84	2098.85	0	-4.2	Specific	655.46	655.46	655.46	10.96	205	>Fibrillin-2 N-term	1	DW092820_2.5309.5309.2	controllerType=0 controllerNumber=1 scan=5309	13.1755
07596:3	1	K.C[+57.021][-17.027]VNMIGTYQC[+57.021]SC[+57.021]NPGYQATPDR.Q	1216		C[-17][+57]*3	859.016	3	2575.03	2575.05	0	-4.8	Specific	722.08	722.08	722.08	11.56	205	>Fibrillin-2 N-term	1	DW092820_2.6607.6607.3	controllerType=0 controllerNumber=1 scan=6607	16.0323
05695:3	1	R.SC[+57.021]ADIDEC[+57.021]ENNPDIC[+57.021]DGGQC[+57.021]TNIPGEYR.C	1280		C[+57]*4	1087.09	3	3259.25	3259.27	0	-4.8	Specific	755.22	755.22	755.22	10.91	205	>Fibrillin-2 N-term	1	DW092820_2.5064.5064.3	controllerType=0 controllerNumber=1 scan=5064	12.6471
05632:3	1	R.SC[+57.021]ADIDEC[+57.021]ENNPDIC[+57.021]DGGQC[+57.021]TNIPGEYR.C	1280		C[+57]*4	1087.09	3	3259.25	3259.27	0	-4.9	Specific	779.26	779.26	779.26	10.91	205	>Fibrillin-2 N-term	1	DW092820_2.5011.5011.3	controllerType=0 controllerNumber=1 scan=5011	12.5344
05620:3	1	R.SC[+57.021]ADIDEC[+57.021]ENNPDIC[+57.021]DGGQC[+57.021]TN[+15.995]IPGEYR.C	1280		C[+57]*4, N[+16]	1092.42	3	3275.25	3275.26	0	-4.6	Specific	784.76	784.76	210.55	10.91	205	>Fibrillin-2 N-term	1	DW092820_2.5000.5000.3	controllerType=0 controllerNumber=1 scan=5000	12.5126
05558:3	1	R.SC[+57.021]ADIDEC[+57.021]ENNPDIC[+57.021]DGGQC[+57.021]TN[+15.995]IPGEYR.C	1280		C[+57]*4, N[+16]	1092.42	3	3275.24	3275.26	0	-5.8	Specific	800.6	800.6	214.58	11.91	205	>Fibrillin-2 N-term	1	DW092820_2.4945.4945.3	controllerType=0 controllerNumber=1 scan=4945	12.4015
07582:3	1	R.C[+57.021]LC[+57.021]YDGFMASMDMK.T	1308		C[+57]*2	576.887	3	1728.65	1728.66	0	-5.1	Specific	473.89	473.89	473.89	5.64	205	>Fibrillin-2 N-term	1	DW092820_2.6597.6597.3	controllerType=0 controllerNumber=1 scan=6597	16.0096
07591:2	1	R.C[+57.021]LC[+57.021]YDGFMASMDMK.T	1308		C[+57]*2	864.827	2	1728.65	1728.66	0	-5.4	Specific	585.34	585.34	585.34	8.96	205	>Fibrillin-2 N-term	1	DW092820_2.6604.6604.2	controllerType=0 controllerNumber=1 scan=6604	16.0267
07528:2	1	R.C[+57.021]LC[+57.021]YDGFMASMDMK.T	1308		C[+57]*2	864.825	2	1728.64	1728.66	0	-7.7	Specific	612.41	612.41	612.41	9.27	205	>Fibrillin-2 N-term	1	DW092820_2.6552.6552.2	controllerType=0 controllerNumber=1 scan=6552	15.9138
06952:2	1	R.C[+57.021]LC[+57.021]YDGFMASMDM[+15.995]K.T	1308		C[+57]*2, M[+16]	872.828	2	1744.65	1744.65	0	-0.7	Specific	257.27	257.27	13.21	1.93	205	>Fibrillin-2 N-term	1	DW092820_2.6066.6066.4	controllerType=0 controllerNumber=1 scan=6066	14.8421
09847:2	1	R.C[+57.021][-17.027]LC[+57.021]YDGFMASMDMK.T	1308		C[-17][+57]*2	856.316	2	1711.62	1711.63	0	-3	Specific	599.86	599.86	599.86	8.96	205	>Fibrillin-2 N-term	1	DW092820_2.8530.8530.2	controllerType=0 controllerNumber=1 scan=8530	20.2687
09781:2	1	R.C[+57.021][-17.027]LC[+57.021]YDGFMASMDMK.T	1308		C[-17][+57]*2	856.315	2	1711.62	1711.63	0	-4	Specific	622.83	622.83	622.83	9.96	205	>Fibrillin-2 N-term	1	DW092820_2.8475.8475.2	controllerType=0 controllerNumber=1 scan=8475	20.1401
09249:2	1	R.C[+57.021][-17.027]LC[+57.021]YDGFMASMDM[+15.995]K.T	1308		C[-17][+57]*2, M[+16]	864.311	2	1727.61	1727.62	0	-5.4	Specific	300.41	300.41	16.2	3.73	205	>Fibrillin-2 N-term	1	DW092820_2.8041.8041.3	controllerType=0 controllerNumber=1 scan=8041	19.1276
07288:3	1	K.TC[+57.021]IDVNEC[+57.021]DLNSNIC[+57.021]MFGEC[+57.021]ENTK.G	1322		C[+57]*4	975.054	3	2923.15	2923.17	0	-6.2	Specific	290.97	290.97	290.97	1.98	205	>Fibrillin-2 N-term	1	DW092820_2.6347.6347.3	controllerType=0 controllerNumber=1 scan=6347	15.4737
07438:3	1	K.TC[+57.021]IDVNEC[+57.021]DLNSNIC[+57.021]MFGEC[+57.021]ENTK.G	1322		C[+57]*4	975.055	3	2923.15	2923.17	0	-5.8	Specific	316.5	316.5	316.5	2.94	205	>Fibrillin-2 N-term	1	DW092820_2.6478.6478.3	controllerType=0 controllerNumber=1 scan=6478	15.7559
07299:3	1	K.TC[+57.021]IDVNEC[+57.021]DLNSNIC[+57.021]MFGEC[+57.021]ENTK.G	1322		C[+57]*4	975.054	3	2923.15	2923.17	0	-6.5	Specific	503.72	503.72	503.72	5.54	205	>Fibrillin-2 N-term	1	DW092820_2.6356.6356.3	controllerType=0 controllerNumber=1 scan=6356	15.4941
07227:2	1	K.TC[+57.021]IDVNEC[+57.021]DLNSNIC[+57.021]MFGEC[+57.021]ENTK.G	1322		C[+57]*4	1462.08	2	2923.15	2923.17	0	-5.5	Specific	607.42	607.42	607.42	9.97	205	>Fibrillin-2 N-term	1	DW092820_2.6294.6294.2	controllerType=0 controllerNumber=1 scan=6294	15.3539
07151:3	1	K.TC[+57.021]IDVNEC[+57.021]DLNSNIC[+57.021]MFGEC[+57.021]ENTK.G	1322		C[+57]*4	975.056	3	2923.15	2923.17	0	-4.4	Specific	712.44	683.89	683.89	11.56	205	>Fibrillin-2 N-term	1	DW092820_2.6232.6232.3	controllerType=0 controllerNumber=1 scan=6232	15.215
07218:3	1	K.TC[+57.021]IDVNEC[+57.021]DLNSNIC[+57.021]MFGEC[+57.021]ENTK.G	1322		C[+57]*4	975.056	3	2923.15	2923.17	0	-4.5	Specific	715.46	688.46	688.46	11.56	205	>Fibrillin-2 N-term	1	DW092820_2.6286.6286.3	controllerType=0 controllerNumber=1 scan=6286	15.3365
07155:2	1	K.TC[+57.021]IDVNEC[+57.021]DLNSNIC[+57.021]MFGEC[+57.021]ENTK.G	1322		C[+57]*4	1462.08	2	2923.15	2923.17	0	-4.9	Specific	796.15	661.52	661.52	12.97	205	>Fibrillin-2 N-term	1	DW092820_2.6236.6236.2	controllerType=0 controllerNumber=1 scan=6236	15.2225
05007:5	1	K.KGTTGC[+57.021]TDVDEC[+57.021]EIGAHNC[+57.021]DMH[+15.995]ASC[+57.021]LNIPGSFK.C	1360		C[+57]*4, H[+16]	740.311	5	3697.53	3697.54	0	-5.1	Specific	554.73	554.73	4	7.2	205	>Fibrillin-2 N-term	1	DW092820_2.4479.4479.5	controllerType=0 controllerNumber=1 scan=4479	11.4526
05066:2	1	R.EGWIGNGIK.C	1397			487.256	2	973.505	973.51	0	-5.3	Specific	427.11	427.11	427.11	5.13	205	>Fibrillin-2 N-term	1	DW092820_2.4530.4530.2	controllerType=0 controllerNumber=1 scan=4530	11.5593
04996:2	1	R.EGWIGNGIK.C	1397			487.256	2	973.504	973.51	0	-6	Specific	430.05	430.05	430.05	5.69	205	>Fibrillin-2 N-term	1	DW092820_2.4470.4470.2	controllerType=0 controllerNumber=1 scan=4470	11.4372
04929:2	1	R.EGWIGNGIK.C	1397			487.256	2	973.504	973.51	0	-6.1	Specific	438.11	438.11	438.11	4.73	205	>Fibrillin-2 N-term	1	DW092820_2.4417.4417.2	controllerType=0 controllerNumber=1 scan=4417	11.3266
05530:2	1	R.EGWIGN[+0.984]GIK.C	1397		N[+1]	487.748	2	974.489	974.494	0	-5.8	Specific	370.53	370.53	370.53	4.57	205	>Fibrillin-2 N-term	1	DW092820_2.4922.4922.2	controllerType=0 controllerNumber=1 scan=4922	12.3555
05389:2	1	R.EGWIGN[+0.984]GIK.C	1397		N[+1]	487.748	2	974.488	974.494	0	-5.9	Specific	392.86	392.86	392.86	4.51	205	>Fibrillin-2 N-term	1	DW092820_2.4804.4804.2	controllerType=0 controllerNumber=1 scan=4804	12.1171
05731:2	1	R.EGWIGN[+0.984]GIK.C	1397		N[+1]	487.748	2	974.489	974.494	0	-5.8	Specific	402.59	402.59	402.59	4.77	205	>Fibrillin-2 N-term	1	DW092820_2.5093.5093.2	controllerType=0 controllerNumber=1 scan=5093	12.7007
05465:2	1	R.EGWIGN[+0.984]GIK.C	1397		N[+1]	487.748	2	974.489	974.494	0	-5.7	Specific	410.93	410.93	410.93	5.13	205	>Fibrillin-2 N-term	1	DW092820_2.4866.4866.2	controllerType=0 controllerNumber=1 scan=4866	12.2471
04848:4	1	K.C[+57.021]IDLDEC[+57.021]SN[+1971.719]GTHQC[+57.021]SINAQC[+57.021]VNTPGSYR.C	1406	HexNAc(5)Hex(5)Fuc(1)	C[+57]*4, N[+1972]	1307.77	4	5228.04	5228.07	0	-5.3	Specific	254.93	254.93	1.52	3.06	205	>Fibrillin-2 N-term	1	DW092820_2.4354.4354.4	controllerType=0 controllerNumber=1 scan=4354	11.192
07588:4	1	R.C[+57.021]AC[+57.021]SEGFTGDGFTC[+57.021]S[+203.079]DVDEC[+57.021]AENINLC[+57.021]ENGQC[+57.021]LN[+15.995]VPGAYR.C	1434	HexNAc(1)	C[+57]*6, N[+16], S[+203]	1192.22	4	4765.85	4765.88	0	-6.2	Specific	563.66	563.66	4.8	6.1	205	>Fibrillin-2 N-term	1	DW092820_2.6601.6601.4	controllerType=0 controllerNumber=1 scan=6601	16.0183
07713:4	1	R.C[+57.021]AC[+57.021]SEGFTGDGFTC[+57.021]S[+203.079]DVDEC[+57.021]AENINLC[+57.021]EN[+0.984]GQC[+57.021]LN[+15.995]VPGAYR.C	1434	HexNAc(1)	C[+57]*6, N[+1][+16], S[+203]	1192.46	4	4766.84	4766.86	0	-5.6	Specific	413.77	413.77	4.8	5.2	205	>Fibrillin-2 N-term	1	DW092820_2.6708.6708.4	controllerType=0 controllerNumber=1 scan=6708	16.2502
04674:2	1	R.C[+57.021]EC[+57.021]EMGFTPASDSR.S	1474		C[+57]*2	823.811	2	1646.62	1646.62	0	-5.5	Specific	554.8	554.8	554.8	7.94	205	>Fibrillin-2 N-term	1	DW092820_2.4214.4214.2	controllerType=0 controllerNumber=1 scan=4214	10.8937
[truncated: 53 more rows]

## Sheet: DW_092820_3
Query #:z	Protein Rank	Peptide < ProteinMetrics Confidential >	Starting position	Glycans NHFAGNa	Modification Type(s)	Observed m/z	z	Observed (M+H)	Calc. mass (M+H)	Off-by-x error	Mass error (ppm)	Cleavage	Score	Delta	Delta Mod	|Log Prob|	# of unique peptides	Protein Name	Protein DB number	Comment	Scan #	Scan Time
[truncated: 700 more rows]
