# Supplementary material for: POGLUT2 and POGLUT3 O-glucosylate multiple EGF repeats in fibrillin-1, -2, and LTBP1 and promote secretion of fibrillin-1
Source: J Biol Chem. 2021 Aug 17;297(3):101055. doi: 10.1016/j.jbc.2021.101055 (PMC8405936; doi:10.1016/j.jbc.2021.101055)
Supplement: Supplemental Table S29 [file mmc27.xlsx]

## Sheet: Sheet 1
Table S29: Trypsin digestion of recombinant human FBN2 expressed in POGLUT3 knockout HEK293T cells.
Each tab is a biological replicate.

## Sheet: DW_070720_1
Query #:z	Protein Rank	Peptide < ProteinMetrics Confidential >	Starting position	Glycans NHFAGNa	Modification Type(s)	Observed m/z	z	Observed (M+H)	Calc. mass (M+H)	Off-by-x error	Mass error (ppm)	Cleavage	Score	Delta	Delta Mod	|Log Prob|	# of unique peptides	Protein Name	Protein DB number	Comment	Scan #	Scan Time
07812:3	1	R.TGAC[+57.021]QDVDEC[+57.021]QAIPGIC[+57.021]QGGNC[+57.021]INTVGS[+162.053]FEC[+57.021]R.C	271	Hex(1)	C[+57]*5, S[+162]	1245.85	3	3735.54	3735.54	0	-0.8	Specific	432.38	432.38	15.55	6.26	206	>Fibrillin-2 N-term	1	DW070720_1.7814.7814.3	controllerType=0 controllerNumber=1 scan=7814	21.6699
07697:4	1	R.TGAC[+57.021]QDVDEC[+57.021]QAIPGIC[+57.021]QGGNC[+57.021]INTVGS[+162.053]FEC[+57.021]R.C	271	Hex(1)	C[+57]*5, S[+162]	934.64	4	3735.54	3735.54	0	-1.6	Specific	564.48	564.48	18.87	7.81	206	>Fibrillin-2 N-term	1	DW070720_1.7723.7723.4	controllerType=0 controllerNumber=1 scan=7723	21.4544
07757:4	1	R.TGAC[+57.021]QDVDEC[+57.021]QAIPGIC[+57.021]QGGNC[+57.021]INTVGS[+162.053]FEC[+57.021]R.C	271	Hex(1)	C[+57]*5, S[+162]	934.641	4	3735.54	3735.54	0	-0.7	Specific	622.11	622.11	19.44	8.6	206	>Fibrillin-2 N-term	1	DW070720_1.7770.7770.4	controllerType=0 controllerNumber=1 scan=7770	21.566
07680:3	1	R.TGAC[+57.021]QDVDEC[+57.021]QAIPGIC[+57.021]QGGNC[+57.021]INTVGS[+162.053]FEC[+57.021]R.C	271	Hex(1)	C[+57]*5, S[+162]	1245.85	3	3735.54	3735.54	0	-0.1	Specific	658.86	658.86	34.48	9.6	206	>Fibrillin-2 N-term	1	DW070720_1.7709.7709.3	controllerType=0 controllerNumber=1 scan=7709	21.4217
07740:3	1	R.TGAC[+57.021]QDVDEC[+57.021]QAIPGIC[+57.021]QGGNC[+57.021]INTVGS[+162.053]FEC[+57.021]R.C	271	Hex(1)	C[+57]*5, S[+162]	1245.85	3	3735.54	3735.54	0	-1.3	Specific	910.6	910.6	30.51	14.6	206	>Fibrillin-2 N-term	1	DW070720_1.7758.7758.3	controllerType=0 controllerNumber=1 scan=7758	21.538
07739:4	1	R.TGAC[+57.021]QDVDEC[+57.021]QAIPGIC[+57.021]QGGNC[+57.021]IN[+15.995]TVGS[+162.053]FEC[+57.021]R.C	271	Hex(1)	C[+57]*5, N[+16], S[+162]	938.64	4	3751.54	3751.54	0	-0.6	Specific	245.76	245.76	7.97	3.94	206	>Fibrillin-2 N-term	1	DW070720_1.7756.7756.4	controllerType=0 controllerNumber=1 scan=7756	21.5317
07710:3	1	R.TGAC[+57.021]QDVDEC[+57.021]QAIPGIC[+57.021]QGGNC[+57.021]IN[+15.995]TVGS[+162.053]FEC[+57.021]R.C	271	Hex(1)	C[+57]*5, N[+16], S[+162]	1251.18	3	3751.54	3751.54	0	0.2	Specific	683.44	683.44	13.69	9.6	206	>Fibrillin-2 N-term	1	DW070720_1.7733.7733.3	controllerType=0 controllerNumber=1 scan=7733	21.4781
09832:3	1	K.C[+57.021]EDIDEC[+57.021]SIIPGIC[+57.021]ETGEC[+57.021]SNTVGS[+162.053]YFC[+57.021]VC[+57.021]PR.G	316	Hex(1)	C[+57]*6, S[+162]	1316.2	3	3946.59	3946.59	0	-0.7	Specific	253.93	253.93	5.49	3.94	206	>Fibrillin-2 N-term	1	DW070720_1.9486.9486.3	controllerType=0 controllerNumber=1 scan=9486	25.6206
09797:4	1	K.C[+57.021]EDIDEC[+57.021]SIIPGIC[+57.021]ETGEC[+57.021]SNTVGS[+162.053]YFC[+57.021]VC[+57.021]PR.G	316	Hex(1)	C[+57]*6, S[+162]	987.404	4	3946.59	3946.59	0	0.8	Specific	268.34	268.34	1.3	3.02	206	>Fibrillin-2 N-term	1	DW070720_1.9455.9455.4	controllerType=0 controllerNumber=1 scan=9455	25.5463
09729:4	1	K.C[+57.021]EDIDEC[+57.021]SIIPGIC[+57.021]ETGEC[+57.021]SNTVGS[+162.053]YFC[+57.021]VC[+57.021]PR.G	316	Hex(1)	C[+57]*6, S[+162]	987.4	4	3946.58	3946.59	0	-2.3	Specific	321.16	321.16	4.73	4.62	206	>Fibrillin-2 N-term	1	DW070720_1.9403.9403.4	controllerType=0 controllerNumber=1 scan=9403	25.4219
09714:3	1	K.C[+57.021]EDIDEC[+57.021]SIIPGIC[+57.021]ETGEC[+57.021]SNTVGS[+162.053]YFC[+57.021]VC[+57.021]PR.G	316	Hex(1)	C[+57]*6, S[+162]	1316.2	3	3946.58	3946.59	0	-1.2	Specific	483.85	483.85	16.55	6.54	206	>Fibrillin-2 N-term	1	DW070720_1.9391.9391.3	controllerType=0 controllerNumber=1 scan=9391	25.3937
09780:3	1	K.C[+57.021]EDIDEC[+57.021]SIIPGIC[+57.021]ETGEC[+57.021]SNTVGS[+162.053]YFC[+57.021]VC[+57.021]PR.G	316	Hex(1)	C[+57]*6, S[+162]	1316.2	3	3946.59	3946.59	0	-0.6	Specific	835.11	835.11	16.02	12.6	206	>Fibrillin-2 N-term	1	DW070720_1.9441.9441.3	controllerType=0 controllerNumber=1 scan=9441	25.5136
09795:3	1	K.C[+57.021]EDIDEC[+57.021]SIIPGIC[+57.021]ET[+162.053]GEC[+57.021]SN[+15.995]TVGSYFC[+57.021]VC[+57.021]PR.G	316	Hex(1)	C[+57]*6, N[+16], T[+162]	1321.53	3	3962.58	3962.58	0	-1.3	Specific	294.42	294.42	1.2	4.21	206	>Fibrillin-2 N-term	1	DW070720_1.9453.9453.3	controllerType=0 controllerNumber=1 scan=9453	25.5419
09704:4	1	K.C[+57.021]EDIDEC[+57.021]SIIPGIC[+57.021]ETGEC[+57.021]SN[+15.995]TVGS[+162.053]YFC[+57.021]VC[+57.021]PR.G	316	Hex(1)	C[+57]*6, N[+16], S[+162]	991.401	4	3962.58	3962.58	0	-0.1	Specific	425.18	425.18	6.34	6.26	206	>Fibrillin-2 N-term	1	DW070720_1.9382.9382.4	controllerType=0 controllerNumber=1 scan=9382	25.3719
09679:3	1	K.C[+57.021]EDIDEC[+57.021]SIIPGIC[+57.021]ETGEC[+57.021]SN[+15.995]TVGS[+162.053]YFC[+57.021]VC[+57.021]PR.G	316	Hex(1)	C[+57]*6, N[+16], S[+162]	1321.53	3	3962.58	3962.58	0	0	Specific	591.42	591.42	4.33	7.6	206	>Fibrillin-2 N-term	1	DW070720_1.9359.9359.3	controllerType=0 controllerNumber=1 scan=9359	25.3172
09735:3	1	K.C[+57.021]EDIDEC[+57.021]SIIPGIC[+57.021]ETGEC[+57.021]SN[+15.995]TVGS[+162.053]YFC[+57.021]VC[+57.021]PR.G	316	Hex(1)	C[+57]*6, N[+16], S[+162]	1321.53	3	3962.58	3962.58	0	-0.2	Specific	798.64	798.64	6.43	11.6	206	>Fibrillin-2 N-term	1	DW070720_1.9408.9408.3	controllerType=0 controllerNumber=1 scan=9408	25.435
04457:2	1	R.C[+57.021]IPTVSSYR.C	510		C[+57]	541.776	2	1082.54	1082.53	0	13.4	Specific	383.39	356.3	356.3	1.6	206	>Fibrillin-2 N-term	1	DW070720_1.5115.5115.2	controllerType=0 controllerNumber=1 scan=5115	15.3337
04573:2	1	R.C[+57.021]IPTVS[+162.053]SYR.C	510	Hex(1)	C[+57], S[+162]	622.792	2	1244.58	1244.58	0	-4.1	Specific	362.15	362.15	0	2.04	206	>Fibrillin-2 N-term	1	DW070720_1.5210.5210.2	controllerType=0 controllerNumber=1 scan=5210	15.5569
04500:2	1	R.C[+57.021]IPTVS[+162.053]SYR.C	510	Hex(1)	C[+57], S[+162]	622.793	2	1244.58	1244.58	0	-2.8	Specific	380.15	380.15	0	4.85	206	>Fibrillin-2 N-term	1	DW070720_1.5152.5152.2	controllerType=0 controllerNumber=1 scan=5152	15.4221
04431:2	1	R.C[+57.021]IPTVSS[+162.053]YR.C	510	Hex(1)	C[+57], S[+162]	622.793	2	1244.58	1244.58	0	-3.2	Specific	446.18	436.57	9.93	5.09	206	>Fibrillin-2 N-term	1	DW070720_1.5096.5096.2	controllerType=0 controllerNumber=1 scan=5096	15.2914
04362:2	1	R.C[+57.021]IPTVSS[+162.053]YR.C	510	Hex(1)	C[+57], S[+162]	622.793	2	1244.58	1244.58	0	-3	Specific	447.08	393.91	12.11	5.09	206	>Fibrillin-2 N-term	1	DW070720_1.5041.5041.2	controllerType=0 controllerNumber=1 scan=5041	15.1627
08214:3	1	R.C[+57.021]VNT[+162.053]DGSFQC[+57.021]IC[+57.021]NAGFELTTDGK.N	591	Hex(1)	C[+57]*3, T[+162]	919.386	3	2756.14	2756.15	0	-1.4	Specific	170.17	170.17	0	2.17	206	>Fibrillin-2 N-term	1	DW070720_1.8130.8130.3	controllerType=0 controllerNumber=1 scan=8130	22.4136
08070:2	1	R.C[+57.021]VNTDGS[+162.053]FQC[+57.021]IC[+57.021]NAGFELTTDGK.N	591	Hex(1)	C[+57]*3, S[+162]	1378.58	2	2756.15	2756.15	0	-0.5	Specific	599.52	599.52	0	7.84	206	>Fibrillin-2 N-term	1	DW070720_1.8013.8013.2	controllerType=0 controllerNumber=1 scan=8013	22.139
08039:3	1	R.C[+57.021]VNTDGS[+162.053]FQC[+57.021]IC[+57.021]NAGFELTTDGK.N	591	Hex(1)	C[+57]*3, S[+162]	919.386	3	2756.14	2756.15	0	-1.4	Specific	631.77	631.77	3.72	9.06	206	>Fibrillin-2 N-term	1	DW070720_1.7985.7985.3	controllerType=0 controllerNumber=1 scan=7985	22.0723
08096:3	1	R.C[+57.021]VNTDGS[+162.053]FQC[+57.021]IC[+57.021]NAGFELTTDGK.N	591	Hex(1)	C[+57]*3, S[+162]	919.386	3	2756.14	2756.15	0	-1.4	Specific	699.74	699.74	2.4	10.06	206	>Fibrillin-2 N-term	1	DW070720_1.8033.8033.3	controllerType=0 controllerNumber=1 scan=8033	22.1867
08171:3	1	R.C[+57.021]VN[+15.995]TDGS[+162.053]FQC[+57.021]IC[+57.021]NAGFELTTDGK.N	591	Hex(1)	C[+57]*3, N[+16], S[+162]	924.718	3	2772.14	2772.14	0	-1.3	Specific	164.88	164.88	3.6	1.9	206	>Fibrillin-2 N-term	1	DW070720_1.8096.8096.3	controllerType=0 controllerNumber=1 scan=8096	22.3331
08098:3	1	R.C[+57.021]VN[+15.995]TDGS[+162.053]FQC[+57.021]IC[+57.021]NAGFELTTDGK.N	591	Hex(1)	C[+57]*3, N[+16], S[+162]	924.719	3	2772.14	2772.14	0	-0.7	Specific	572.59	572.59	3.6	7.84	206	>Fibrillin-2 N-term	1	DW070720_1.8035.8035.3	controllerType=0 controllerNumber=1 scan=8035	22.191
08063:2	1	R.C[+57.021]VN[+15.995]TDGS[+162.053]FQC[+57.021]IC[+57.021]NAGFELTTDGK.N	591	Hex(1)	C[+57]*3, N[+16], S[+162]	1386.58	2	2772.14	2772.14	0	0.3	Specific	581.1	581.1	3.6	7.84	206	>Fibrillin-2 N-term	1	DW070720_1.8006.8006.2	controllerType=0 controllerNumber=1 scan=8006	22.1218
08038:3	1	R.C[+57.021]VN[+15.995]TDGS[+162.053]FQC[+57.021]IC[+57.021]NAGFELTTDGK.N	591	Hex(1)	C[+57]*3, N[+16], S[+162]	924.718	3	2772.14	2772.14	0	-1.3	Specific	585.43	585.43	3.6	7.84	206	>Fibrillin-2 N-term	1	DW070720_1.7984.7984.3	controllerType=0 controllerNumber=1 scan=7984	22.0701
06696:3	1	K.NC[+57.021]VDHDEC[+57.021]TTTNMC[+57.021]LNGMC[+57.021]INEDGS[+162.053]FK.C	614	Hex(1)	C[+57]*4, S[+162]	1128.77	3	3384.28	3384.29	0	-1.1	Specific	622.81	622.81	36.8	8.6	206	>Fibrillin-2 N-term	1	DW070720_1.6920.6920.3	controllerType=0 controllerNumber=1 scan=6920	19.563
06459:3	1	R.YC[+57.021]TDVDEC[+57.021]QTPGIC[+57.021]MNGHC[+57.021]INSEGS[+162.053]FR.C	655	Hex(1)	C[+57]*4, S[+162]	1123.78	3	3369.32	3369.32	0	0	Specific	360.65	360.65	13.53	4.83	206	>Fibrillin-2 N-term	1	DW070720_1.6738.6738.3	controllerType=0 controllerNumber=1 scan=6738	19.1363
06452:3	1	R.NTPGSYSC[+57.021]TC[+57.021]PPGYVFR.T	828		C[+57]*2	654.954	3	1962.85	1962.85	0	0.8	Specific	167.16	167.16	167.16	1.43	206	>Fibrillin-2 N-term	1	DW070720_1.6732.6732.3	controllerType=0 controllerNumber=1 scan=6732	19.1213
06354:3	1	R.NTPGSYSC[+57.021]TC[+57.021]PPGYVFR.T	828		C[+57]*2	654.954	3	1962.85	1962.85	0	0.4	Specific	370.13	370.13	370.13	4.07	206	>Fibrillin-2 N-term	1	DW070720_1.6645.6645.3	controllerType=0 controllerNumber=1 scan=6645	18.9169
06460:2	1	R.NTPGSYSC[+57.021]TC[+57.021]PPGYVFR.T	828		C[+57]*2	981.926	2	1962.84	1962.85	0	-1.4	Specific	553.97	553.97	553.97	7.47	206	>Fibrillin-2 N-term	1	DW070720_1.6739.6739.2	controllerType=0 controllerNumber=1 scan=6739	19.1385
06337:2	1	R.NTPGSYSC[+57.021]TC[+57.021]PPGYVFR.T	828		C[+57]*2	981.927	2	1962.85	1962.85	0	-0.7	Specific	586.34	586.34	586.34	8.14	206	>Fibrillin-2 N-term	1	DW070720_1.6631.6631.2	controllerType=0 controllerNumber=1 scan=6631	18.8846
06391:2	1	R.NTPGSYSC[+57.021]TC[+57.021]PPGYVFR.T	828		C[+57]*2	981.927	2	1962.85	1962.85	0	0	Specific	648.91	648.91	648.91	9.14	206	>Fibrillin-2 N-term	1	DW070720_1.6680.6680.2	controllerType=0 controllerNumber=1 scan=6680	19.0003
06312:2	1	R.NT[+162.053]PGSYSC[+57.021]TC[+57.021]PPGYVFR.T	828	Hex(1)	C[+57]*2, T[+162]	1062.95	2	2124.9	2124.9	0	-2.2	Specific	427.36	427.36	2.9	7.02	206	>Fibrillin-2 N-term	1	DW070720_1.6611.6611.2	controllerType=0 controllerNumber=1 scan=6611	18.8369
06261:3	1	R.NT[+162.053]PGSYSC[+57.021]TC[+57.021]PPGYVFR.T	828	Hex(1)	C[+57]*2, T[+162]	708.969	3	2124.89	2124.9	0	-4.2	Specific	442.88	442.88	2.9	5.63	206	>Fibrillin-2 N-term	1	DW070720_1.6566.6566.3	controllerType=0 controllerNumber=1 scan=6566	18.733
06188:3	1	R.NT[+162.053]PGSYSC[+57.021]TC[+57.021]PPGYVFR.T	828	Hex(1)	C[+57]*2, T[+162]	708.971	3	2124.9	2124.9	0	-1.5	Specific	492.68	492.68	2.9	7.29	206	>Fibrillin-2 N-term	1	DW070720_1.6506.6506.3	controllerType=0 controllerNumber=1 scan=6506	18.593
06182:2	1	R.NTPGSYS[+162.053]C[+57.021]TC[+57.021]PPGYVFR.T	828	Hex(1)	C[+57]*2, S[+162]	1062.95	2	2124.9	2124.9	0	-1.5	Specific	579.24	579.24	0	8.35	206	>Fibrillin-2 N-term	1	DW070720_1.6500.6500.2	controllerType=0 controllerNumber=1 scan=6500	18.5781
06237:2	1	R.NTPGSYSC[+57.021]T[+162.053]C[+57.021]PPGYVFR.T	828	Hex(1)	C[+57]*2, T[+162]	1062.95	2	2124.9	2124.9	0	-1.9	Specific	668.73	668.73	0	10.35	206	>Fibrillin-2 N-term	1	DW070720_1.6548.6548.2	controllerType=0 controllerNumber=1 scan=6548	18.6921
06233:3	1	R.N[+15.995]T[+162.053]PGSYSC[+57.021]TC[+57.021]PPGYVFR.T	828	Hex(1)	C[+57]*2, N[+16], T[+162]	714.302	3	2140.89	2140.89	0	-2.2	Specific	312.88	312.88	2.9	3.67	206	>Fibrillin-2 N-term	1	DW070720_1.6544.6544.3	controllerType=0 controllerNumber=1 scan=6544	18.681
06276:2	1	R.N[+15.995]T[+162.053]PGSYSC[+57.021]TC[+57.021]PPGYVFR.T	828	Hex(1)	C[+57]*2, N[+16], T[+162]	1070.95	2	2140.89	2140.89	0	-0.5	Specific	417.59	417.59	2.9	6.8	206	>Fibrillin-2 N-term	1	DW070720_1.6582.6582.2	controllerType=0 controllerNumber=1 scan=6582	18.7712
06171:3	1	R.N[+15.995]T[+162.053]PGSYSC[+57.021]TC[+57.021]PPGYVFR.T	828	Hex(1)	C[+57]*2, N[+16], T[+162]	714.303	3	2140.89	2140.89	0	-0.9	Specific	435.05	435.05	2.9	6.8	206	>Fibrillin-2 N-term	1	DW070720_1.6491.6491.3	controllerType=0 controllerNumber=1 scan=6491	18.5566
06146:2	1	R.N[+15.995]T[+162.053]PGSYSC[+57.021]TC[+57.021]PPGYVFR.T	828	Hex(1)	C[+57]*2, N[+16], T[+162]	1070.95	2	2140.89	2140.89	0	-2.6	Specific	557.95	557.95	2.9	7.47	206	>Fibrillin-2 N-term	1	DW070720_1.6474.6474.2	controllerType=0 controllerNumber=1 scan=6474	18.518
06212:2	1	R.N[+15.995]TPGS[+162.053]YSC[+57.021]TC[+57.021]PPGYVFR.T	828	Hex(1)	C[+57]*2, N[+16], S[+162]	1070.95	2	2140.89	2140.89	0	-1.8	Specific	619.84	619.84	0	9.35	206	>Fibrillin-2 N-term	1	DW070720_1.6527.6527.2	controllerType=0 controllerNumber=1 scan=6527	18.6425
04478:2	1	R.NNLGSFNC[+57.021]EC[+57.021]SPGSK.L	868		C[+57]*2	835.845	2	1670.68	1670.69	0	-4.4	Specific	500.26	500.26	500.26	5.73	206	>Fibrillin-2 N-term	1	DW070720_1.5134.5134.2	controllerType=0 controllerNumber=1 scan=5134	15.3792
04580:2	1	R.NNLGS[+162.053]FNC[+57.021]EC[+57.021]SPGSK.L	868	Hex(1)	C[+57]*2, S[+162]	916.869	2	1832.73	1832.74	0	-6.8	Specific	179.11	179.11	9.6	2.06	206	>Fibrillin-2 N-term	1	DW070720_1.5215.5215.2	controllerType=0 controllerNumber=1 scan=5215	15.5677
04233:3	1	R.NNLGS[+162.053]FNC[+57.021]EC[+57.021]SPGSK.L	868	Hex(1)	C[+57]*2, S[+162]	611.584	3	1832.74	1832.74	0	-2.4	Specific	274.89	274.89	9.6	2.96	206	>Fibrillin-2 N-term	1	DW070720_1.4935.4935.3	controllerType=0 controllerNumber=1 scan=4935	14.9116
04471:2	1	R.NNLGS[+162.053]FNC[+57.021]EC[+57.021]SPGSK.L	868	Hex(1)	C[+57]*2, S[+162]	916.872	2	1832.74	1832.74	0	-2.9	Specific	328.9	328.9	9.6	5.16	206	>Fibrillin-2 N-term	1	DW070720_1.5127.5127.2	controllerType=0 controllerNumber=1 scan=5127	15.362
04176:2	1	R.NNLGS[+162.053]FNC[+57.021]EC[+57.021]SPGSK.L	868	Hex(1)	C[+57]*2, S[+162]	916.871	2	1832.73	1832.74	0	-4.2	Specific	425.87	425.87	9.6	5.46	206	>Fibrillin-2 N-term	1	DW070720_1.4887.4887.2	controllerType=0 controllerNumber=1 scan=4887	14.8002
04363:2	1	R.NNLGS[+162.053]FNC[+57.021]EC[+57.021]SPGSK.L	868	Hex(1)	C[+57]*2, S[+162]	916.872	2	1832.74	1832.74	0	-3.4	Specific	441.34	441.34	9.6	7.19	206	>Fibrillin-2 N-term	1	DW070720_1.5042.5042.2	controllerType=0 controllerNumber=1 scan=5042	15.1649
04306:2	1	R.NNLGSFNC[+57.021]EC[+57.021]S[+162.053]PGSK.L	868	Hex(1)	C[+57]*2, S[+162]	916.872	2	1832.74	1832.74	0	-3.2	Specific	515.4	515.4	0	7.29	206	>Fibrillin-2 N-term	1	DW070720_1.4994.4994.2	controllerType=0 controllerNumber=1 scan=4994	15.0512
04239:2	1	R.NNLGSFNC[+57.021]EC[+57.021]SPGS[+162.053]K.L	868	Hex(1)	C[+57]*2, S[+162]	916.872	2	1832.74	1832.74	0	-2.9	Specific	648.22	648.22	0	9.35	206	>Fibrillin-2 N-term	1	DW070720_1.4939.4939.2	controllerType=0 controllerNumber=1 scan=4939	14.9222
05614:3	1	K.GS[+162.053]FHC[+57.021]EC[+57.021]PEGLTLDGTGR.V	976	Hex(1)	C[+57]*2, S[+162]	718.973	3	2154.9	2154.91	0	-1.3	Specific	299.68	299.68	10.12	4.76	206	>Fibrillin-2 N-term	1	DW070720_1.6040.6040.3	controllerType=0 controllerNumber=1 scan=6040	17.4993
05508:3	1	K.GSFHC[+57.021]EC[+57.021]PEGLT[+162.053]LDGTGR.V	976	Hex(1)	C[+57]*2, T[+162]	718.972	3	2154.9	2154.91	0	-3	Specific	658.72	658.72	0.53	10.35	206	>Fibrillin-2 N-term	1	DW070720_1.5960.5960.3	controllerType=0 controllerNumber=1 scan=5960	17.313
05433:3	1	K.GSFHC[+57.021]EC[+57.021]PEGLT[+162.053]LDGTGR.V	976	Hex(1)	C[+57]*2, T[+162]	718.972	3	2154.9	2154.91	0	-2.5	Specific	786.08	786.08	1.2	12.35	206	>Fibrillin-2 N-term	1	DW070720_1.5899.5899.3	controllerType=0 controllerNumber=1 scan=5899	17.1705
05370:3	1	K.GS[+162.053]FHC[+57.021]EC[+57.021]PEGLTLDGTGR.V	976	Hex(1)	C[+57]*2, S[+162]	718.972	3	2154.9	2154.91	0	-2.2	Specific	798.07	798.07	4.11	12.35	206	>Fibrillin-2 N-term	1	DW070720_1.5846.5846.3	controllerType=0 controllerNumber=1 scan=5846	17.0458
02860:2	1	R.NTIGS[+162.053]FK.C	1091	Hex(1)	S[+162]	464.734	2	928.46	928.462	0	-2.6	Specific	349.64	349.64	69.34	3.33	206	>Fibrillin-2 N-term	1	DW070720_1.3854.3854.2	controllerType=0 controllerNumber=1 scan=3854	12.3788
02833:2	1	R.N[+15.995]TIGS[+162.053]FK.C	1091	Hex(1)	N[+16], S[+162]	472.731	2	944.455	944.457	0	-2.2	Specific	297.97	297.97	83.07	3.03	206	>Fibrillin-2 N-term	1	DW070720_1.3832.3832.2	controllerType=0 controllerNumber=1 scan=3832	12.3272
02899:2	1	R.N[+15.995]TIGS[+162.053]FK.C	1091	Hex(1)	N[+16], S[+162]	472.731	2	944.455	944.457	0	-2.6	Specific	364.67	364.67	67.13	4.94	206	>Fibrillin-2 N-term	1	DW070720_1.3886.3886.2	controllerType=0 controllerNumber=1 scan=3886	12.4541
07654:4	1	R.GGTC[+57.021]VNTEGSFQC[+57.021]DC[+57.021]PLGHELSPSREDC[+57.021]VDINEC[+57.021]SLSDNLC[+57.021]R.N	1171		C[+57]*6	1212.25	4	4845.99	4845	1	-2.6	Specific	118.77	118.77	16.63	1.94	206	>Fibrillin-2 N-term	1	DW070720_1.7689.7689.4	controllerType=0 controllerNumber=1 scan=7689	21.3746
05952:4	1	R.GGTC[+57.021]VNTEGS[+162.053]FQC[+57.021]DC[+57.021]PLGHELSPSR.E	1171	Hex(1)	C[+57]*3, S[+162]	732.558	4	2927.21	2927.22	0	-4.2	Specific	406.53	406.53	0.4	4.92	206	>Fibrillin-2 N-term	1	DW070720_1.6317.6317.4	controllerType=0 controllerNumber=1 scan=6317	18.1489
06144:3	1	R.GGTC[+57.021]VNTEGS[+162.053]FQC[+57.021]DC[+57.021]PLGHELSPSR.E	1171	Hex(1)	C[+57]*3, S[+162]	976.411	3	2927.22	2927.22	0	-1.9	Specific	557.06	557.06	3.6	6.93	206	>Fibrillin-2 N-term	1	DW070720_1.6472.6472.3	controllerType=0 controllerNumber=1 scan=6472	18.5136
06079:3	1	R.GGTC[+57.021]VNTEGS[+162.053]FQC[+57.021]DC[+57.021]PLGHELSPSR.E	1171	Hex(1)	C[+57]*3, S[+162]	976.41	3	2927.22	2927.22	0	-2.4	Specific	588.4	588.4	3.6	7.81	206	>Fibrillin-2 N-term	1	DW070720_1.6417.6417.3	controllerType=0 controllerNumber=1 scan=6417	18.3838
05888:3	1	R.GGTC[+57.021]VNTEGS[+162.053]FQC[+57.021]DC[+57.021]PLGHELSPSR.E	1171	Hex(1)	C[+57]*3, S[+162]	976.411	3	2927.22	2927.22	0	-1.7	Specific	961.43	961.43	3.6	15.81	206	>Fibrillin-2 N-term	1	DW070720_1.6258.6258.3	controllerType=0 controllerNumber=1 scan=6258	18.0102
06008:3	1	R.GGTC[+57.021]VNTEGS[+162.053]FQC[+57.021]DC[+57.021]PLGHELSPSR.E	1171	Hex(1)	C[+57]*3, S[+162]	976.412	3	2927.22	2927.22	0	-1	Specific	983.53	983.53	3.6	15.6	206	>Fibrillin-2 N-term	1	DW070720_1.6361.6361.3	controllerType=0 controllerNumber=1 scan=6361	18.2522
05942:3	1	R.GGTC[+57.021]VNTEGS[+162.053]FQC[+57.021]DC[+57.021]PLGHELSPSR.E	1171	Hex(1)	C[+57]*3, S[+162]	976.411	3	2927.22	2927.22	0	-1.7	Specific	1158.85	1158.85	3.6	19.81	206	>Fibrillin-2 N-term	1	DW070720_1.6307.6307.3	controllerType=0 controllerNumber=1 scan=6307	18.1254
07444:4	1	R.GGTC[+57.021]VNTEGSFQC[+57.021]DC[+57.021]PLGHELS[+162.053]PSREDC[+57.021]VDINEC[+57.021]SLSDNLC[+57.021]R.N	1171	Hex(1)	C[+57]*6, S[+162]	1252.52	4	5007.05	5007.05	0	-0.6	Specific	938.27	938.27	0	13.45	206	>Fibrillin-2 N-term	1	DW070720_1.7522.7522.4	controllerType=0 controllerNumber=1 scan=7522	20.9807
07504:4	1	R.GGTC[+57.021]VNTEGSFQC[+57.021]DC[+57.021]PLGHELS[+162.053]PSREDC[+57.021]VDINEC[+57.021]SLSDNLC[+57.021]R.N	1171	Hex(1)	C[+57]*6, S[+162]	1252.52	4	5007.05	5007.05	0	-1.2	Specific	960.22	960.22	0	14.45	206	>Fibrillin-2 N-term	1	DW070720_1.7572.7572.4	controllerType=0 controllerNumber=1 scan=7572	21.1003
06358:3	1	K.C[+57.021]VNMIGTYQC[+57.021]SC[+57.021]NPGYQATPDR.Q	1216		C[+57]*3	864.696	3	2592.07	2592.07	0	-0.5	Specific	96.99	96.99	96.99	1.42	206	>Fibrillin-2 N-term	1	DW070720_1.6649.6649.2	controllerType=0 controllerNumber=1 scan=6649	18.9273
06308:3	1	K.C[+57.021]VNMIGTYQC[+57.021]SC[+57.021]NPGYQATPDR.Q	1216		C[+57]*3	864.695	3	2592.07	2592.07	0	-1	Specific	716.49	716.49	297.67	10.84	206	>Fibrillin-2 N-term	1	DW070720_1.6607.6607.3	controllerType=0 controllerNumber=1 scan=6607	18.8282
06341:3	1	K.C[+57.021]VN[+15.995]MIGTYQC[+57.021]SC[+57.021]NPGYQATPDR.Q	1216		C[+57]*3, N[+16]	870.027	3	2608.07	2608.07	0	-0.2	Specific	643.42	643.42	39.27	8.84	206	>Fibrillin-2 N-term	1	DW070720_1.6636.6636.3	controllerType=0 controllerNumber=1 scan=6636	18.8974
05385:3	1	K.GSFIC[+57.021]HC[+57.021]QLGYSVK.K	1346		C[+57]*2	552.593	3	1655.76	1655.77	0	-1.5	Specific	267.28	267.28	267.28	3.03	206	>Fibrillin-2 N-term	1	DW070720_1.5860.5860.3	controllerType=0 controllerNumber=1 scan=5860	17.0779
05302:3	1	K.GSFIC[+57.021]HC[+57.021]QLGYSVK.K	1346		C[+57]*2	552.593	3	1655.76	1655.77	0	-1.8	Specific	603.12	575.45	575.45	9.39	206	>Fibrillin-2 N-term	1	DW070720_1.5791.5791.3	controllerType=0 controllerNumber=1 scan=5791	16.9162
04874:2	1	K.GSFIC[+57.021]HC[+57.021]QLGYS[+162.053]VK.K	1346	Hex(1)	C[+57]*2, S[+162]	909.412	2	1817.82	1817.82	0	-1.8	Specific	499.02	499.02	15.51	6.85	206	>Fibrillin-2 N-term	1	DW070720_1.5441.5441.2	controllerType=0 controllerNumber=1 scan=5441	16.0996
05062:3	1	K.GSFIC[+57.021]HC[+57.021]QLGYS[+162.053]VK.K	1346	Hex(1)	C[+57]*2, S[+162]	606.61	3	1817.82	1817.82	0	-2.4	Specific	587.4	587.4	16.57	8.39	206	>Fibrillin-2 N-term	1	DW070720_1.5599.5599.3	controllerType=0 controllerNumber=1 scan=5599	16.4668
04992:3	1	K.GSFIC[+57.021]HC[+57.021]QLGYS[+162.053]VK.K	1346	Hex(1)	C[+57]*2, S[+162]	606.61	3	1817.81	1817.82	0	-2.8	Specific	630.56	630.56	10.5	9.39	206	>Fibrillin-2 N-term	1	DW070720_1.5539.5539.3	controllerType=0 controllerNumber=1 scan=5539	16.3275
04923:3	1	K.GSFIC[+57.021]HC[+57.021]QLGYS[+162.053]VK.K	1346	Hex(1)	C[+57]*2, S[+162]	606.61	3	1817.81	1817.82	0	-3.1	Specific	680.94	680.94	11.44	10.39	206	>Fibrillin-2 N-term	1	DW070720_1.5482.5482.3	controllerType=0 controllerNumber=1 scan=5482	16.195
04858:3	1	K.GSFIC[+57.021]HC[+57.021]QLGYS[+162.053]VK.K	1346	Hex(1)	C[+57]*2, S[+162]	606.61	3	1817.81	1817.82	0	-3	Specific	737.02	710.65	17.44	11.39	206	>Fibrillin-2 N-term	1	DW070720_1.5430.5430.3	controllerType=0 controllerNumber=1 scan=5430	16.0734
05887:5	1	K.KGTTGC[+57.021]TDVDEC[+57.021]EIGAHNC[+57.021]DMHASC[+57.021]LNIPGS[+162.053]FK.C	1360	Hex(1)	C[+57]*4, S[+162]	769.525	5	3843.59	3843.6	0	-2.2	Specific	258.96	258.96	17.75	4.15	206	>Fibrillin-2 N-term	1	DW070720_1.6257.6257.5	controllerType=0 controllerNumber=1 scan=6257	18.008
05879:5	1	K.KGTTGC[+57.021]TDVDEC[+57.021]EIGAHNC[+57.021]DMHASC[+57.021]LN[+15.995]IPGS[+162.053]FK.C	1360	Hex(1)	C[+57]*4, N[+16], S[+162]	772.723	5	3859.59	3859.6	0	-2.8	Specific	188.36	188.36	15.97	1.83	206	>Fibrillin-2 N-term	1	DW070720_1.6249.6249.5	controllerType=0 controllerNumber=1 scan=6249	17.9891
06579:4	1	K.GTTGC[+57.021]TDVDEC[+57.021]EIGAHNC[+57.021]DMHASC[+57.021]LNIPGSFK.C	1361		C[+57]*4	889.118	4	3553.45	3553.45	0	-1.1	Specific	535.18	535.18	535.18	6.71	206	>Fibrillin-2 N-term	1	DW070720_1.6827.6827.4	controllerType=0 controllerNumber=1 scan=6827	19.3454
06439:4	1	K.GTTGC[+57.021]TDVDEC[+57.021]EIGAHNC[+57.021]DMHASC[+57.021]LNIPGS[+162.053]FK.C	1361	Hex(1)	C[+57]*4, S[+162]	929.632	4	3715.51	3715.51	0	-0.6	Specific	454.84	454.84	14.03	6.44	206	>Fibrillin-2 N-term	1	DW070720_1.6724.6724.4	controllerType=0 controllerNumber=1 scan=6724	19.104
06381:4	1	K.GTTGC[+57.021]TDVDEC[+57.021]EIGAHNC[+57.021]DMHASC[+57.021]LNIPGS[+162.053]FK.C	1361	Hex(1)	C[+57]*4, S[+162]	929.631	4	3715.5	3715.51	0	-1.6	Specific	720.8	720.8	11.24	10.81	206	>Fibrillin-2 N-term	1	DW070720_1.6671.6671.4	controllerType=0 controllerNumber=1 scan=6671	18.9788
06349:4	1	K.GTTGC[+57.021]TDVDEC[+57.021]EIGAHNC[+57.021]DMHASC[+57.021]LN[+15.995]IPGS[+162.053]FK.C	1361	Hex(1)	C[+57]*4, N[+16], S[+162]	933.629	4	3731.5	3731.5	0	-1.9	Specific	379.95	379.95	7.74	6.41	206	>Fibrillin-2 N-term	1	DW070720_1.6641.6641.4	controllerType=0 controllerNumber=1 scan=6641	18.9082
Other Peptides
02154:2	1	R.PQPPPQQVR.S	40			523.789	2	1046.57	1046.57	0	-2.9	Specific	29	29	29	1.42	206	>Fibrillin-2 N-term	1	DW070720_1.3280.3280.3	controllerType=0 controllerNumber=1 scan=3280	11.0286
02213:2	1	R.PQPPPQQVR.S	40			523.789	2	1046.57	1046.57	0	-3.3	Specific	248.66	248.66	248.66	4.05	206	>Fibrillin-2 N-term	1	DW070720_1.3329.3329.2	controllerType=0 controllerNumber=1 scan=3329	11.1453
06218:3	1	R.SATAGSEGGFLAPEYR.E	49			538.257	3	1612.76	1612.76	0	-1.5	Specific	226.31	226.31	226.31	2.43	206	>Fibrillin-2 N-term	1	DW070720_1.6532.6532.3	controllerType=0 controllerNumber=1 scan=6532	18.6533
06149:3	1	R.SATAGSEGGFLAPEYR.E	49			538.258	3	1612.76	1612.76	0	-1.3	Specific	471.42	471.42	471.42	6.98	206	>Fibrillin-2 N-term	1	DW070720_1.6477.6477.3	controllerType=0 controllerNumber=1 scan=6477	18.5245
06351:2	1	R.SATAGSEGGFLAPEYR.E	49			806.883	2	1612.76	1612.76	0	-1.1	Specific	548.92	548.92	548.92	7.25	206	>Fibrillin-2 N-term	1	DW070720_1.6643.6643.2	controllerType=0 controllerNumber=1 scan=6643	18.9126
06268:2	1	R.SATAGSEGGFLAPEYR.E	49			806.882	2	1612.76	1612.76	0	-1.9	Specific	645.59	645.59	645.59	9.35	206	>Fibrillin-2 N-term	1	DW070720_1.6573.6573.2	controllerType=0 controllerNumber=1 scan=6573	18.7493
06135:2	1	R.SATAGSEGGFLAPEYR.E	49			806.882	2	1612.76	1612.76	0	-1.9	Specific	761.19	761.19	761.19	12.35	206	>Fibrillin-2 N-term	1	DW070720_1.6462.6462.2	controllerType=0 controllerNumber=1 scan=6462	18.4894
06199:2	1	R.SATAGSEGGFLAPEYR.E	49			806.882	2	1612.76	1612.76	0	-2	Specific	814.74	814.74	814.74	13.35	206	>Fibrillin-2 N-term	1	DW070720_1.6515.6515.2	controllerType=0 controllerNumber=1 scan=6515	18.6145
06175:3	1	R.SATAGSEGGFLAPEYREEGAAVASR.V	49			828.397	3	2483.18	2483.18	0	-1.7	Specific	717.35	717.35	717.35	10.22	206	>Fibrillin-2 N-term	1	DW070720_1.6495.6495.3	controllerType=0 controllerNumber=1 scan=6495	18.5673
03871:3	1	R.GQQDVLRGPNVC[+57.021]GSR.F	78		C[+57]	548.274	3	1642.81	1642.81	0	0.3	Specific	34.1	34.1	34.1	1.41	206	>Fibrillin-2 N-term	1	DW070720_1.4653.4653.4	controllerType=0 controllerNumber=1 scan=4653	14.2499
04469:3	1	R.FHSYC[+57.021]C[+57.021]PGWK.T	93		C[+57]*2	447.854	3	1341.55	1341.55	0	-2.9	Specific	317.55	317.55	317.55	2.77	206	>Fibrillin-2 N-term	1	DW070720_1.5125.5125.3	controllerType=0 controllerNumber=1 scan=5125	15.3577
04285:2	1	R.FHSYC[+57.021]C[+57.021]PGWK.T	93		C[+57]*2	671.277	2	1341.55	1341.55	0	-3.2	Specific	344.9	344.9	344.9	2.86	206	>Fibrillin-2 N-term	1	DW070720_1.4977.4977.2	controllerType=0 controllerNumber=1 scan=4977	15.0106
04331:3	1	R.FHSYC[+57.021]C[+57.021]PGWK.T	93		C[+57]*2	447.853	3	1341.55	1341.55	0	-3.1	Specific	457.77	457.77	457.77	4.81	206	>Fibrillin-2 N-term	1	DW070720_1.5012.5012.3	controllerType=0 controllerNumber=1 scan=5012	15.0937
04265:3	1	R.FHSYC[+57.021]C[+57.021]PGWK.T	93		C[+57]*2	447.853	3	1341.55	1341.55	0	-3.5	Specific	472.96	472.96	472.96	4.81	206	>Fibrillin-2 N-term	1	DW070720_1.4961.4961.3	controllerType=0 controllerNumber=1 scan=4961	14.974
04200:3	1	R.FHSYC[+57.021]C[+57.021]PGWK.T	93		C[+57]*2	447.854	3	1341.55	1341.55	0	-3.1	Specific	482.89	482.89	482.89	5.19	206	>Fibrillin-2 N-term	1	DW070720_1.4908.4908.3	controllerType=0 controllerNumber=1 scan=4908	14.8494
04223:2	1	R.FHSYC[+57.021]C[+57.021]PGWK.T	93		C[+57]*2	671.277	2	1341.55	1341.55	0	-2.9	Specific	484.86	484.86	484.86	6.16	206	>Fibrillin-2 N-term	1	DW070720_1.4924.4924.2	controllerType=0 controllerNumber=1 scan=4924	14.8858
03790:3	1	R.FHSYC[+57.021]C[+57.021]PGW[+15.995]K.T	93		C[+57]*2, W[+16]	453.185	3	1357.54	1357.55	0	-3.1	Specific	353.1	353.1	278.6	2.94	206	>Fibrillin-2 N-term	1	DW070720_1.4591.4591.3	controllerType=0 controllerNumber=1 scan=4591	14.1042
06365:3	1	K.TLPGGNQC[+57.021]IVPIC[+57.021]R.N	103		C[+57]*2	528.938	3	1584.8	1584.8	0	0.5	Specific	141.9	141.9	141.9	1.79	206	>Fibrillin-2 N-term	1	DW070720_1.6656.6656.3	controllerType=0 controllerNumber=1 scan=6656	18.9424
06229:3	1	K.TLPGGNQC[+57.021]IVPIC[+57.021]R.N	103		C[+57]*2	528.937	3	1584.8	1584.8	0	-0.8	Specific	334.6	334.6	334.6	3.53	206	>Fibrillin-2 N-term	1	DW070720_1.6541.6541.3	controllerType=0 controllerNumber=1 scan=6541	18.6745
06292:3	1	K.TLPGGNQC[+57.021]IVPIC[+57.021]R.N	103		C[+57]*2	528.937	3	1584.8	1584.8	0	-0.4	Specific	345.6	345.6	345.6	5.1	206	>Fibrillin-2 N-term	1	DW070720_1.6595.6595.3	controllerType=0 controllerNumber=1 scan=6595	18.8004
06536:2	1	K.TLPGGNQC[+57.021]IVPIC[+57.021]R.N	103		C[+57]*2	792.899	2	1584.79	1584.8	0	-4.6	Specific	453.26	453.26	453.26	5.67	206	>Fibrillin-2 N-term	1	DW070720_1.6796.6796.2	controllerType=0 controllerNumber=1 scan=6796	19.2724
06465:2	1	K.TLPGGNQC[+57.021]IVPIC[+57.021]R.N	103		C[+57]*2	792.902	2	1584.8	1584.8	0	-1.4	Specific	470.1	470.1	470.1	7.02	206	>Fibrillin-2 N-term	1	DW070720_1.6743.6743.2	controllerType=0 controllerNumber=1 scan=6743	19.1471
06208:2	1	K.TLPGGNQC[+57.021]IVPIC[+57.021]R.N	103		C[+57]*2	792.903	2	1584.8	1584.8	0	-0.4	Specific	539.9	539.9	539.9	7.29	206	>Fibrillin-2 N-term	1	DW070720_1.6523.6523.2	controllerType=0 controllerNumber=1 scan=6523	18.6319
06398:2	1	K.TLPGGNQC[+57.021]IVPIC[+57.021]R.N	103		C[+57]*2	792.903	2	1584.8	1584.8	0	0.4	Specific	557.3	557.3	557.3	7.29	206	>Fibrillin-2 N-term	1	DW070720_1.6686.6686.2	controllerType=0 controllerNumber=1 scan=6686	19.0133
06264:2	1	K.TLPGGNQC[+57.021]IVPIC[+57.021]R.N	103		C[+57]*2	792.901	2	1584.79	1584.8	0	-2.4	Specific	562.87	562.87	562.87	8.39	206	>Fibrillin-2 N-term	1	DW070720_1.6570.6570.2	controllerType=0 controllerNumber=1 scan=6570	18.7436
06330:2	1	K.TLPGGNQC[+57.021]IVPIC[+57.021]R.N	103		C[+57]*2	792.902	2	1584.8	1584.8	0	-1.4	Specific	592.58	592.58	592.58	8.18	206	>Fibrillin-2 N-term	1	DW070720_1.6625.6625.2	controllerType=0 controllerNumber=1 scan=6625	18.8716
06760:2	1	K.TLPGGN[+0.984]QC[+57.021]IVPIC[+57.021]R.N	103		C[+57]*2, N[+1]	793.398	2	1585.79	1585.78	0	4.5	Specific	416.43	416.43	416.43	5.15	206	>Fibrillin-2 N-term	1	DW070720_1.6970.6970.2	controllerType=0 controllerNumber=1 scan=6970	19.6811
02479:2	1	R.NSC[+57.021]GDGFC[+57.021]SR.P	117		C[+57]*2	580.215	2	1159.42	1159.43	0	-2.1	Specific	281.31	281.31	281.31	4.1	206	>Fibrillin-2 N-term	1	DW070720_1.3544.3544.2	controllerType=0 controllerNumber=1 scan=3544	11.6523
02542:2	1	R.NSC[+57.021]GDGFC[+57.021]SR.P	117		C[+57]*2	580.215	2	1159.42	1159.43	0	-3.2	Specific	423.03	423.03	423.03	6.37	206	>Fibrillin-2 N-term	1	DW070720_1.3595.3595.2	controllerType=0 controllerNumber=1 scan=3595	11.7709
04576:4	1	R.NSC[+57.021]GDGFC[+57.021]SRPNMC[+57.021]TC[+57.021]SSGQISSTC[+57.021]GSK.S	117		C[+57]*5	776.301	4	3102.18	3102.19	0	-2.8	Specific	28.25	28.25	28.25	1.63	206	>Fibrillin-2 N-term	1	DW070720_1.5212.5212.4	controllerType=0 controllerNumber=1 scan=5212	15.5612
04615:3	1	R.NSC[+57.021]GDGFC[+57.021]SRPNMC[+57.021]TC[+57.021]SSGQISSTC[+57.021]GSK.S	117		C[+57]*5	1034.73	3	3102.18	3102.19	0	-2.4	Specific	261.59	261.59	261.59	4.14	206	>Fibrillin-2 N-term	1	DW070720_1.5244.5244.3	controllerType=0 controllerNumber=1 scan=5244	15.6367
04550:3	1	R.NSC[+57.021]GDGFC[+57.021]SRPNMC[+57.021]TC[+57.021]SSGQISSTC[+57.021]GSK.S	117		C[+57]*5	1034.73	3	3102.18	3102.19	0	-2.3	Specific	639.55	522.59	522.59	8.81	206	>Fibrillin-2 N-term	1	DW070720_1.5189.5189.3	controllerType=0 controllerNumber=1 scan=5189	15.507
03406:3	1	R.PNMC[+57.021]TC[+57.021]SSGQISSTC[+57.021]GSK.S	127		C[+57]*3	654.598	3	1961.78	1961.78	0	-1.5	Specific	98.73	98.73	98.73	2.24	206	>Fibrillin-2 N-term	1	DW070720_1.4284.4284.3	controllerType=0 controllerNumber=1 scan=4284	13.3843
03416:2	1	R.PNMC[+57.021]TC[+57.021]SSGQISSTC[+57.021]GSK.S	127		C[+57]*3	981.391	2	1961.78	1961.78	0	-3.3	Specific	377.67	377.67	377.67	6.95	206	>Fibrillin-2 N-term	1	DW070720_1.4293.4293.2	controllerType=0 controllerNumber=1 scan=4293	13.4048
03046:4	1	R.[+14.016]PN[+15.995]MC[+57.021]T[+802.286]C[+57.021]S[+365.132]SGQISSTC[+57.021]GSK.S	127	HexNAc(1)Hex(1)Fuc(1)NeuAc(1),HexNAc(1)Hex(1)	.[14], C[+57]*3, N[+16], S[+365], T[+802]	790.556	4	3159.2	3159.21	0	-2.6	Specific	49.13	49.13	4	1.9	206	>Fibrillin-2 N-term	1	DW070720_1.4010.4010.4	controllerType=0 controllerNumber=1 scan=4010	12.7432
02919:4	1	R.[+14.016]PN[+15.995]MC[+57.021]T[+365.132]C[+57.021]S[+802.286]SGQISSTC[+57.021]GSK.S	127	HexNAc(1)Hex(1),HexNAc(1)Hex(1)Fuc(1)NeuAc(1)	.[14], C[+57]*3, N[+16], S[+802], T[+365]	790.557	4	3159.21	3159.21	0	-1.5	Specific	154.42	154.42	2.4	2.06	206	>Fibrillin-2 N-term	1	DW070720_1.3902.3902.4	controllerType=0 controllerNumber=1 scan=3902	12.4906
02974:4	1	R.[+14.016]PN[+15.995]MC[+57.021]T[+365.132]C[+57.021]S[+802.286]SGQISSTC[+57.021]GSK.S	127	HexNAc(1)Hex(1),HexNAc(1)Hex(1)Fuc(1)NeuAc(1)	.[14], C[+57]*3, N[+16], S[+802], T[+365]	790.556	4	3159.2	3159.21	0	-2.8	Specific	155.75	155.75	0.67	2.09	206	>Fibrillin-2 N-term	1	DW070720_1.3953.3953.4	controllerType=0 controllerNumber=1 scan=3953	12.6098
01975:2	1	K.SIQQC[+57.021]SVR.C	145		C[+57]	489.245	2	977.482	977.483	0	-1.5	Specific	77.75	77.75	77.75	1.43	206	>Fibrillin-2 N-term	1	DW070720_1.3125.3125.2	controllerType=0 controllerNumber=1 scan=3125	10.6556
01957:2	1	K.SIQQC[+57.021]SVR.C	145		C[+57]	489.244	2	977.48	977.483	0	-3.1	Specific	106.77	106.77	106.77	1.44	206	>Fibrillin-2 N-term	1	DW070720_1.3109.3109.2	controllerType=0 controllerNumber=1 scan=3109	10.6146
01923:2	1	K.SIQQC[+57.021]SVR.C	145		C[+57]	489.244	2	977.481	977.483	0	-2.9	Specific	183.68	183.68	183.68	1.77	206	>Fibrillin-2 N-term	1	DW070720_1.3070.3070.2	controllerType=0 controllerNumber=1 scan=3070	10.5106
01883:2	1	K.SIQQC[+57.021]SVR.C	145		C[+57]	489.244	2	977.481	977.483	0	-2.1	Specific	288.77	288.77	288.77	4.32	206	>Fibrillin-2 N-term	1	DW070720_1.3029.3029.2	controllerType=0 controllerNumber=1 scan=3029	10.4032
01821:2	1	K.SIQQC[+57.021]SVR.C	145		C[+57]	489.244	2	977.482	977.483	0	-1.8	Specific	292.03	292.03	292.03	4.32	206	>Fibrillin-2 N-term	1	DW070720_1.2955.2955.2	controllerType=0 controllerNumber=1 scan=2955	10.1921
01853:2	1	K.SIQQC[+57.021]SVR.C	145		C[+57]	489.244	2	977.481	977.483	0	-2.9	Specific	392.81	392.81	392.81	6.3	206	>Fibrillin-2 N-term	1	DW070720_1.2993.2993.2	controllerType=0 controllerNumber=1 scan=2993	10.2963
07702:2	1	K.S[+264.085]IQQC[+57.021]S[+396.127]VR.C	145	Pent(2),Pent(3)	C[+57], S[+264][+396]	819.349	2	1637.69	1637.69	0	-1.9	Specific	8.01	8.01	0	1.41	206	>Fibrillin-2 N-term	1	DW070720_1.7728.7728.2	controllerType=0 controllerNumber=1 scan=7728	21.4672
06689:2	1	K.[+14.016]SIQQC[+57.021][+14.016]S[+162.053]VR.C	145	Hex(1)	.[14], C[+14][+57], S[+162]	584.286	2	1167.57	1167.57	0	-1.8	Specific	42.57	42.57	40.8	1.41	206	>Fibrillin-2 N-term	1	DW070720_1.6916.6916.2	controllerType=0 controllerNumber=1 scan=6916	19.5543
05316:2	1	K.GYIGTYC[+57.021]GQPVC[+57.021]ENGC[+57.021]QNGGR.C	169		C[+57]*3	1173.98	2	2346.96	2346.96	0	-1.5	Specific	369.44	369.44	369.44	5.32	206	>Fibrillin-2 N-term	1	DW070720_1.5803.5803.2	controllerType=0 controllerNumber=1 scan=5803	16.9446
05443:3	1	K.GYIGTYC[+57.021]GQPVC[+57.021]ENGC[+57.021]QNGGR.C	169		C[+57]*3	782.987	3	2346.95	2346.96	0	-7.2	Specific	422.51	422.51	422.51	4.81	206	>Fibrillin-2 N-term	1	DW070720_1.5908.5908.3	controllerType=0 controllerNumber=1 scan=5908	17.1899
05263:3	1	K.GYIGTYC[+57.021]GQPVC[+57.021]ENGC[+57.021]QNGGR.C	169		C[+57]*3	782.99	3	2346.96	2346.96	0	-3.4	Specific	584.44	584.44	584.44	8.09	206	>Fibrillin-2 N-term	1	DW070720_1.5760.5760.3	controllerType=0 controllerNumber=1 scan=5760	16.8442
05327:3	1	K.GYIGTYC[+57.021]GQPVC[+57.021]ENGC[+57.021]QNGGR.C	169		C[+57]*3	782.991	3	2346.96	2346.96	0	-2.5	Specific	752.41	752.41	752.41	12.09	206	>Fibrillin-2 N-term	1	DW070720_1.5813.5813.3	controllerType=0 controllerNumber=1 scan=5813	16.9682
05755:3	1	K.GYIGTYC[+57.021]GQPVC[+57.021]ENGC[+57.021]QN[+0.984]GGR.C	169		C[+57]*3, N[+1]	783.316	3	2347.93	2347.95	0	-6.3	Specific	401.16	401.16	5.71	4.81	206	>Fibrillin-2 N-term	1	DW070720_1.6149.6149.3	controllerType=0 controllerNumber=1 scan=6149	17.7557
05585:2	1	K.GYIGTYC[+57.021]GQPVC[+57.021]EN[+0.984]GC[+57.021]QNGGR.C	169		C[+57]*3, N[+1]	1174.48	2	2347.94	2347.95	0	-1.8	Specific	444.46	444.46	47.05	6.93	206	>Fibrillin-2 N-term	1	DW070720_1.6018.6018.2	controllerType=0 controllerNumber=1 scan=6018	17.4479
05511:3	1	K.GYIGTYC[+57.021]GQPVC[+57.021]EN[+0.984]GC[+57.021]QNGGR.C	169		C[+57]*3, N[+1]	783.319	3	2347.94	2347.95	0	-2.6	Specific	646.75	646.75	161.53	9.09	206	>Fibrillin-2 N-term	1	DW070720_1.5962.5962.3	controllerType=0 controllerNumber=1 scan=5962	17.3173
05642:3	1	K.GYIGTYC[+57.021]GQPVC[+57.021]ENGC[+57.021]QN[+0.984]GGR.C	169		C[+57]*3, N[+1]	783.319	3	2347.94	2347.95	0	-2.5	Specific	695.3	695.3	21.76	10.09	206	>Fibrillin-2 N-term	1	DW070720_1.6064.6064.3	controllerType=0 controllerNumber=1 scan=6064	17.5576
05575:3	1	K.GYIGTYC[+57.021]GQPVC[+57.021]EN[+0.984]GC[+57.021]QNGGR.C	169		C[+57]*3, N[+1]	783.32	3	2347.94	2347.95	0	-1.9	Specific	731.25	731.25	102.63	11.09	206	>Fibrillin-2 N-term	1	DW070720_1.6011.6011.3	controllerType=0 controllerNumber=1 scan=6011	17.4328
05769:2	1	R.C[+57.021]AC[+57.021]VYGFTGPQC[+57.021]ER.D	196		C[+57]*3	852.848	2	1704.69	1704.69	0	-2.8	Specific	405.6	398.31	398.31	7.06	206	>Fibrillin-2 N-term	1	DW070720_1.6161.6161.2	controllerType=0 controllerNumber=1 scan=6161	17.7836
05763:3	1	R.C[+57.021]AC[+57.021]VYGFTGPQC[+57.021]ER.D	196		C[+57]*3	568.901	3	1704.69	1704.69	0	-2.2	Specific	480.86	406.97	406.97	5.88	206	>Fibrillin-2 N-term	1	DW070720_1.6157.6157.3	controllerType=0 controllerNumber=1 scan=6157	17.7749
05828:2	1	R.C[+57.021]AC[+57.021]VYGFTGPQC[+57.021]ER.D	196		C[+57]*3	852.847	2	1704.69	1704.69	0	-3	Specific	562.97	562.97	562.97	8.39	206	>Fibrillin-2 N-term	1	DW070720_1.6208.6208.2	controllerType=0 controllerNumber=1 scan=6208	17.8941
05760:2	1	R.C[+57.021]AC[+57.021]VYGFTGPQC[+57.021]ER.D	196		C[+57]*3	852.848	2	1704.69	1704.69	0	-2.8	Specific	662.82	662.82	662.82	10.39	206	>Fibrillin-2 N-term	1	DW070720_1.6154.6154.2	controllerType=0 controllerNumber=1 scan=6154	17.7684
08355:2	1	R.C[+57.021][-17.027]AC[+57.021]VYGFTGPQC[+57.021]ER.D	196		C[-17][+57]*3	844.336	2	1687.66	1687.67	0	-1.4	Specific	490.6	490.6	490.6	7.33	206	>Fibrillin-2 N-term	1	DW070720_1.8242.8242.2	controllerType=0 controllerNumber=1 scan=8242	22.6802
08218:2	1	R.C[+57.021][-17.027]AC[+57.021]VYGFTGPQC[+57.021]ER.D	196		C[-17][+57]*3	844.335	2	1687.66	1687.67	0	-2.1	Specific	556.96	556.96	556.96	7.51	206	>Fibrillin-2 N-term	1	DW070720_1.8134.8134.2	controllerType=0 controllerNumber=1 scan=8134	22.4242
08285:2	1	R.C[+57.021][-17.027]AC[+57.021]VYGFTGPQC[+57.021]ER.D	196		C[-17][+57]*3	844.336	2	1687.67	1687.67	0	-0.3	Specific	629.81	629.81	629.81	9.18	206	>Fibrillin-2 N-term	1	DW070720_1.8187.8187.2	controllerType=0 controllerNumber=1 scan=8187	22.5501
07657:3	1	R.TGPC[+57.021]FTQVNNQMC[+57.021]QGQLTGIVC[+57.021]TK.T	213		C[+57]*3	914.753	3	2742.24	2742.25	0	-1.4	Specific	478.57	478.57	478.57	6.68	206	>Fibrillin-2 N-term	1	DW070720_1.7692.7692.3	controllerType=0 controllerNumber=1 scan=7692	21.383
07598:3	1	R.TGPC[+57.021]FTQVNNQMC[+57.021]QGQLTGIVC[+57.021]TK.T	213		C[+57]*3	914.754	3	2742.25	2742.25	0	-0.1	Specific	719.93	719.93	719.93	10.84	206	>Fibrillin-2 N-term	1	DW070720_1.7643.7643.3	controllerType=0 controllerNumber=1 scan=7643	21.2664
06897:3	1	R.TGPC[+57.021]FTQVN[+15.995]NQMC[+57.021]QGQLTGIVC[+57.021]TK.T	213		C[+57]*3, N[+16]	920.084	3	2758.24	2758.24	0	-1.6	Specific	251.67	251.67	0	4.4	206	>Fibrillin-2 N-term	1	DW070720_1.7079.7079.3	controllerType=0 controllerNumber=1 scan=7079	19.9382
03764:2	1	K.TLC[+57.021]C[+57.021]ATIGR.A	237		C[+57]*2	526.254	2	1051.5	1051.5	0	-2.4	Specific	442.58	442.58	442.58	6.55	206	>Fibrillin-2 N-term	1	DW070720_1.4569.4569.2	controllerType=0 controllerNumber=1 scan=4569	14.0518
03698:2	1	K.TLC[+57.021]C[+57.021]ATIGR.A	237		C[+57]*2	526.254	2	1051.5	1051.5	0	-2.5	Specific	476.45	476.45	476.45	6.55	206	>Fibrillin-2 N-term	1	DW070720_1.4517.4517.2	controllerType=0 controllerNumber=1 scan=4517	13.9311
03628:2	1	K.TLC[+57.021]C[+57.021]ATIGR.A	237		C[+57]*2	526.253	2	1051.5	1051.5	0	-3.5	Specific	479.56	479.56	479.56	4.98	206	>Fibrillin-2 N-term	1	DW070720_1.4464.4464.2	controllerType=0 controllerNumber=1 scan=4464	13.8076
04775:2	1	R.RGFIPNIR.T	263			486.789	2	972.571	972.574	0	-2.5	Specific	74.36	74.36	74.36	1.41	206	>Fibrillin-2 N-term	1	DW070720_1.5366.5366.2	controllerType=0 controllerNumber=1 scan=5366	15.9228
04803:2	1	R.RGFIPNIR.T	263			486.789	2	972.572	972.574	0	-2.2	Specific	362.41	247.95	247.95	1.69	206	>Fibrillin-2 N-term	1	DW070720_1.5387.5387.2	controllerType=0 controllerNumber=1 scan=5387	15.9727
06387:2	1	R.GFIPNIR.T	264			408.739	2	816.471	816.473	0	-2.2	Specific	267.75	241.63	241.63	2.36	206	>Fibrillin-2 N-term	1	DW070720_1.6676.6676.2	controllerType=0 controllerNumber=1 scan=6676	18.9896
06130:2	1	R.GFIPNIR.T	264			408.739	2	816.471	816.473	0	-2.2	Specific	271.37	223.57	223.57	2.18	206	>Fibrillin-2 N-term	1	DW070720_1.6457.6457.2	controllerType=0 controllerNumber=1 scan=6457	18.4766
06186:2	1	R.GFIPNIR.T	264			408.739	2	816.471	816.473	0	-2.3	Specific	318.98	187.14	187.14	2.06	206	>Fibrillin-2 N-term	1	DW070720_1.6504.6504.2	controllerType=0 controllerNumber=1 scan=6504	18.5887
06253:2	1	R.GFIPNIR.T	264			408.739	2	816.47	816.473	0	-2.7	Specific	324.6	223.98	223.98	2.51	206	>Fibrillin-2 N-term	1	DW070720_1.6559.6559.2	controllerType=0 controllerNumber=1 scan=6559	18.7178
06317:2	1	R.GFIPNIR.T	264			408.739	2	816.471	816.473	0	-2.2	Specific	332.86	241.81	241.81	2.44	206	>Fibrillin-2 N-term	1	DW070720_1.6616.6616.2	controllerType=0 controllerNumber=1 scan=6616	18.8502
04340:2	1	R.[+14.016]GFIPN[+0.984]IR.T	264		.[14], N[+1]	416.24	2	831.472	831.472	0	0.2	Specific	5.92	5.92	5.92	1.41	206	>Fibrillin-2 N-term	1	DW070720_1.5021.5021.3	controllerType=0 controllerNumber=1 scan=5021	15.1156
07964:3	1	R.TGAC[+57.021]QDVDEC[+57.021]QAIPGIC[+57.021]QGGN[+0.984]C[+57.021]INTVGS[+162.053]FEC[+57.021]R.C	271	Hex(1)	C[+57]*5, N[+1], S[+162]	1246.18	3	3736.53	3736.53	0	-0.2	Specific	20.36	20.36	0.6	1.64	206	>Fibrillin-2 N-term	1	DW070720_1.7931.7931.3	controllerType=0 controllerNumber=1 scan=7931	21.9448
08766:4	1	K.QSETTQKC[+57.021]EDIDEC[+57.021]SIIPGIC[+57.021]ETGEC[+57.021]SNTVGS[+162.053]YFC[+57.021]VC[+57.021]PR.G	309	Hex(1)	C[+57]*6, S[+162]	1188	4	4748.97	4748.97	0	0.4	Specific	272	272	9.31	2.8	206	>Fibrillin-2 N-term	1	DW070720_1.8587.8587.4	controllerType=0 controllerNumber=1 scan=8587	23.4932
08840:4	1	K.[+14.016]QSETTQKC[+57.021]EDIDEC[+57.021]S[+146.058]IIPGIC[+57.021]ETGEC[+57.021]SN[+0.984]TVGSYFC[+57.021]VC[+57.021]PR.G	309	Fuc(1)	.[14], C[+57]*6, N[+1], S[+146]	1188	4	4748.97	4747.98	1	-2.2	Specific	146.04	6.67	0	1.94	206	>Fibrillin-2 N-term	1	DW070720_1.8646.8646.4	controllerType=0 controllerNumber=1 scan=8646	23.6324
08744:4	1	K.QSETTQKC[+57.021]EDIDEC[+57.021]SIIPGIC[+57.021]ETGEC[+57.021]SN[+15.995]TVGS[+162.053]YFC[+57.021]VC[+57.021]PR.G	309	Hex(1)	C[+57]*6, N[+16], S[+162]	1192	4	4764.96	4764.97	0	-0.9	Specific	574.46	574.46	4.67	6.45	206	>Fibrillin-2 N-term	1	DW070720_1.8566.8566.4	controllerType=0 controllerNumber=1 scan=8566	23.4436
08804:4	1	K.Q[-17.027]SETTQKC[+57.021]EDID[+15.995]EC[+57.021]SIIPGIC[+57.021]ET[+162.053]GEC[+57.021]SN[+15.995]TVGSYFC[+57.021]VC[+57.021]PR.G	309	Hex(1)	C[+57]*6, D[+16], N[+16], Q[-17], T[+162]	1192	4	4764.97	4763.93	1	6.4	Specific	158.75	158.75	0	1.41	206	>Fibrillin-2 N-term	1	DW070720_1.8620.8620.4	controllerType=0 controllerNumber=1 scan=8620	23.5714
11361:3	1	K.C[+57.021]EDIDEC[+57.021]SIIPGIC[+57.021]ET[+146.058]GEC[+57.021]SN[+15.995]TVGSYFC[+57.021]VC[+57.021]PR.G	316	Fuc(1)	C[+57]*6, N[+16], T[+146]	1316.19	3	3946.57	3946.59	0	-5.4	Specific	109.8	109.8	1.08	1.69	206	>Fibrillin-2 N-term	1	DW070720_1.10778.10778.3	controllerType=0 controllerNumber=1 scan=10778	28.7179
11403:3	1	K.C[+57.021][-17.027]EDIDEC[+57.021]SIIPGIC[+57.021]ET[+162.053]GEC[+57.021]SNTVGSYFC[+57.021]VC[+57.021]PR.G	316	Hex(1)	C[-17][+57]*6, T[+162]	1310.53	3	3929.56	3929.56	0	0.1	Specific	219.03	219.03	1.08	3.37	206	>Fibrillin-2 N-term	1	DW070720_1.10818.10818.3	controllerType=0 controllerNumber=1 scan=10818	28.8143
10162:3	1	K.C[+57.021]EDID[+15.995]EC[+57.021]SIIPGIC[+57.021]ET[+162.053]GEC[+57.021]SN[+0.984]TVGSYFC[+57.021]VC[+57.021]PR.G	316	Hex(1)	C[+57]*6, D[+16], N[+1], T[+162]	1321.86	3	3963.57	3963.57	0	-0.2	Specific	51.07	51.07	1.08	2.74	206	>Fibrillin-2 N-term	1	DW070720_1.9753.9753.3	controllerType=0 controllerNumber=1 scan=9753	26.2556
11301:3	1	K.C[+57.021][-17.027]EDIDEC[+57.021]SIIPGIC[+57.021]ET[+162.053]GEC[+57.021]SN[+15.995]TVGSYFC[+57.021]VC[+57.021]PR.G	316	Hex(1)	C[-17][+57]*6, N[+16], T[+162]	1315.86	3	3945.56	3945.56	0	0.2	Specific	53.62	53.62	1.08	2.74	206	>Fibrillin-2 N-term	1	DW070720_1.10726.10726.3	controllerType=0 controllerNumber=1 scan=10726	28.5905
02272:2	1	R.GYVTSTDGSR.C	348			521.742	2	1042.48	1042.48	0	-2.6	Specific	345.45	318.87	318.87	4.51	206	>Fibrillin-2 N-term	1	DW070720_1.3372.3372.2	controllerType=0 controllerNumber=1 scan=3372	11.2478
02405:2	1	R.GYVTSTDGSR.C	348			521.742	2	1042.48	1042.48	0	-2.9	Specific	396.32	355.18	355.18	4.94	206	>Fibrillin-2 N-term	1	DW070720_1.3480.3480.2	controllerType=0 controllerNumber=1 scan=3480	11.5014
02333:2	1	R.GYVTSTDGSR.C	348			521.743	2	1042.48	1042.48	0	-1.9	Specific	490.24	415.95	415.95	6.64	206	>Fibrillin-2 N-term	1	DW070720_1.3425.3425.2	controllerType=0 controllerNumber=1 scan=3425	11.3732
06700:2	1	R.TGMC[+57.021]FSGLVNGR.C	363		C[+57]	649.801	2	1298.6	1298.6	0	-2	Specific	522.84	522.84	522.84	7.51	206	>Fibrillin-2 N-term	1	DW070720_1.6925.6925.2	controllerType=0 controllerNumber=1 scan=6925	19.5758
06632:2	1	R.TGMC[+57.021]FSGLVNGR.C	363		C[+57]	649.801	2	1298.6	1298.6	0	-2.1	Specific	591	591	591	8.39	206	>Fibrillin-2 N-term	1	DW070720_1.6870.6870.2	controllerType=0 controllerNumber=1 scan=6870	19.447
07143:2	1	R.TGMC[+57.021]FSGLVN[+0.984]GR.C	363		C[+57], N[+1]	650.293	2	1299.58	1299.58	0	-2.1	Specific	243.91	243.91	243.91	2.36	206	>Fibrillin-2 N-term	1	DW070720_1.7282.7282.2	controllerType=0 controllerNumber=1 scan=7282	20.4135
07060:2	1	R.TGMC[+57.021]FSGLVN[+0.984]GR.C	363		C[+57], N[+1]	650.292	2	1299.58	1299.58	0	-4.3	Specific	395.05	395.05	395.05	5.43	206	>Fibrillin-2 N-term	1	DW070720_1.7213.7213.2	controllerType=0 controllerNumber=1 scan=7213	20.2514
06995:2	1	R.TGMC[+57.021]FSGLVN[+0.984]GR.C	363		C[+57], N[+1]	650.293	2	1299.58	1299.58	0	-2	Specific	559.48	559.48	559.48	7.51	206	>Fibrillin-2 N-term	1	DW070720_1.7157.7157.2	controllerType=0 controllerNumber=1 scan=7157	20.1215
06932:2	1	R.TGMC[+57.021]FSGLVN[+0.984]GR.C	363		C[+57], N[+1]	650.294	2	1299.58	1299.58	0	-0.9	Specific	563.57	537.38	537.38	8.18	206	>Fibrillin-2 N-term	1	DW070720_1.7105.7105.2	controllerType=0 controllerNumber=1 scan=7105	19.9983
02754:2	1	R.C[+57.021]AQELPGR.M	375		C[+57]	465.726	2	930.444	930.446	0	-1.9	Specific	350.43	316.48	316.48	3.07	206	>Fibrillin-2 N-term	1	DW070720_1.3768.3768.2	controllerType=0 controllerNumber=1 scan=3768	12.1768
02707:2	1	R.C[+57.021]AQELPGR.M	375		C[+57]	465.726	2	930.444	930.446	0	-2.7	Specific	556.03	528.12	528.12	6.82	206	>Fibrillin-2 N-term	1	DW070720_1.3731.3731.2	controllerType=0 controllerNumber=1 scan=3731	12.0911
02640:2	1	R.C[+57.021]AQELPGR.M	375		C[+57]	465.725	2	930.443	930.446	0	-3	Specific	565.77	530.39	530.39	7.7	206	>Fibrillin-2 N-term	1	DW070720_1.3678.3678.2	controllerType=0 controllerNumber=1 scan=3678	11.9662
05710:2	1	R.C[+57.021][-17.027]AQELPGR.M	375		C[-17][+57]	457.212	2	913.417	913.42	0	-2.4	Specific	289.77	231.47	231.47	2.27	206	>Fibrillin-2 N-term	1	DW070720_1.6116.6116.2	controllerType=0 controllerNumber=1 scan=6116	17.6781
05619:2	1	R.C[+57.021][-17.027]AQELPGR.M	375		C[-17][+57]	457.212	2	913.418	913.42	0	-2.3	Specific	435.52	435.52	435.52	6.37	206	>Fibrillin-2 N-term	1	DW070720_1.6045.6045.2	controllerType=0 controllerNumber=1 scan=6045	17.5121
05682:2	1	R.C[+57.021][-17.027]AQELPGR.M	375		C[-17][+57]	457.213	2	913.418	913.42	0	-1.8	Specific	455.43	455.43	455.43	6.55	206	>Fibrillin-2 N-term	1	DW070720_1.6097.6097.2	controllerType=0 controllerNumber=1 scan=6097	17.6352
02201:2	1	K.MQC[+57.021]C[+57.021]C[+57.021]EPGR.C	386		C[+57]*3	599.216	2	1197.42	1197.43	0	-2.3	Specific	129.32	129.32	129.32	1.57	206	>Fibrillin-2 N-term	1	DW070720_1.3319.3319.2	controllerType=0 controllerNumber=1 scan=3319	11.1212
02271:2	1	K.MQC[+57.021]C[+57.021]C[+57.021]EPGR.C	386		C[+57]*3	599.215	2	1197.42	1197.43	0	-2.7	Specific	294.74	294.74	294.74	4.32	206	>Fibrillin-2 N-term	1	DW070720_1.3371.3371.2	controllerType=0 controllerNumber=1 scan=3371	11.2456
10268:2	1	R.C[+57.021]WGIGTIPEAC[+57.021]PVR.G	395		C[+57]*2	808.389	2	1615.77	1615.77	0	-0.5	Specific	96.77	96.77	96.77	1.79	206	>Fibrillin-2 N-term	1	DW070720_1.9839.9839.2	controllerType=0 controllerNumber=1 scan=9839	26.4601
07675:3	1	R.C[+57.021]WGIGTIPEAC[+57.021]PVR.G	395		C[+57]*2	539.262	3	1615.77	1615.77	0	0.4	Specific	356.53	356.53	356.53	5.1	206	>Fibrillin-2 N-term	1	DW070720_1.7706.7706.3	controllerType=0 controllerNumber=1 scan=7706	21.4152
07924:2	1	R.C[+57.021]WGIGTIPEAC[+57.021]PVR.G	395		C[+57]*2	808.386	2	1615.77	1615.77	0	-3.8	Specific	444.55	444.55	444.55	5.67	206	>Fibrillin-2 N-term	1	DW070720_1.7901.7901.2	controllerType=0 controllerNumber=1 scan=7901	21.875
07853:2	1	R.C[+57.021]WGIGTIPEAC[+57.021]PVR.G	395		C[+57]*2	808.389	2	1615.77	1615.77	0	-0.7	Specific	527.48	527.48	527.48	7.29	206	>Fibrillin-2 N-term	1	DW070720_1.7846.7846.2	controllerType=0 controllerNumber=1 scan=7846	21.7457
07784:2	1	R.C[+57.021]WGIGTIPEAC[+57.021]PVR.G	395		C[+57]*2	808.39	2	1615.77	1615.77	0	1.1	Specific	564.61	564.61	564.61	7.26	206	>Fibrillin-2 N-term	1	DW070720_1.7791.7791.2	controllerType=0 controllerNumber=1 scan=7791	21.616
07644:2	1	R.C[+57.021]WGIGTIPEAC[+57.021]PVR.G	395		C[+57]*2	808.39	2	1615.77	1615.77	0	0.5	Specific	608.43	608.43	608.43	9.18	206	>Fibrillin-2 N-term	1	DW070720_1.7684.7684.2	controllerType=0 controllerNumber=1 scan=7684	21.3637
07712:2	1	R.C[+57.021]WGIGTIPEAC[+57.021]PVR.G	395		C[+57]*2	808.389	2	1615.77	1615.77	0	-0.7	Specific	661.09	605.75	605.75	10.18	206	>Fibrillin-2 N-term	1	DW070720_1.7736.7736.2	controllerType=0 controllerNumber=1 scan=7736	21.4865
10527:2	1	R.C[+57.021][-17.027]WGIGTIPEAC[+57.021]PVR.G	395		C[-17][+57]*2	799.875	2	1598.74	1598.75	0	-1.9	Specific	77.13	77.13	77.13	1.57	206	>Fibrillin-2 N-term	1	DW070720_1.10055.10055.2	controllerType=0 controllerNumber=1 scan=10055	26.972
10448:2	1	R.C[+57.021][-17.027]WGIGTIPEAC[+57.021]PVR.G	395		C[-17][+57]*2	799.875	2	1598.74	1598.75	0	-1.4	Specific	198.37	198.37	198.37	3.94	206	>Fibrillin-2 N-term	1	DW070720_1.9989.9989.2	controllerType=0 controllerNumber=1 scan=9989	26.8152
10371:2	1	R.C[+57.021][-17.027]WGIGTIPEAC[+57.021]PVR.G	395		C[-17][+57]*2	799.875	2	1598.74	1598.75	0	-1.4	Specific	419.91	419.91	419.91	7.06	206	>Fibrillin-2 N-term	1	DW070720_1.9925.9925.2	controllerType=0 controllerNumber=1 scan=9925	26.6648
10185:2	1	R.C[+57.021][-17.027]WGIGTIPEAC[+57.021]PVR.G	395		C[-17][+57]*2	799.875	2	1598.74	1598.75	0	-1.5	Specific	485.19	485.19	485.19	7.33	206	>Fibrillin-2 N-term	1	DW070720_1.9774.9774.2	controllerType=0 controllerNumber=1 scan=9774	26.3059
10304:2	1	R.C[+57.021][-17.027]WGIGTIPEAC[+57.021]PVR.G	395		C[-17][+57]*2	799.876	2	1598.74	1598.75	0	-0.5	Specific	507.73	507.73	507.73	7.11	206	>Fibrillin-2 N-term	1	DW070720_1.9870.9870.2	controllerType=0 controllerNumber=1 scan=9870	26.5343
10251:2	1	R.C[+57.021][-17.027]WGIGTIPEAC[+57.021]PVR.G	395		C[-17][+57]*2	799.875	2	1598.74	1598.75	0	-1.7	Specific	579	579	579	8.39	206	>Fibrillin-2 N-term	1	DW070720_1.9826.9826.2	controllerType=0 controllerNumber=1 scan=9826	26.4298
10267:2	1	R.C[+57.021][-17.027]W[+15.995]GIGTIPEAC[+57.021]PVR.G	395		C[-17][+57]*2, W[+16]	807.872	2	1614.74	1614.74	0	-1.7	Specific	39.36	39.36	39.36	1.57	206	>Fibrillin-2 N-term	1	DW070720_1.9839.9839.2	controllerType=0 controllerNumber=1 scan=9839	26.4601
10069:2	1	R.C[+57.021][-17.027]W[+15.995]GIGTIPEAC[+57.021]PVR.G	395		C[-17][+57]*2, W[+16]	807.874	2	1614.74	1614.74	0	0.7	Specific	148.5	148.5	148.5	1.79	206	>Fibrillin-2 N-term	1	DW070720_1.9676.9676.2	controllerType=0 controllerNumber=1 scan=9676	26.0724
07841:2	1	R.C[+57.021][-17.027]IPTVSSYR.C	510		C[-17][+57]	533.256	2	1065.5	1065.5	0	0.8	Specific	288.5	288.5	288.5	3.2	206	>Fibrillin-2 N-term	1	DW070720_1.7838.7838.2	controllerType=0 controllerNumber=1 scan=7838	21.7264
07911:2	1	R.C[+57.021][-17.027]IPTVSSYR.C	510		C[-17][+57]	533.255	2	1065.5	1065.5	0	-1.3	Specific	394.99	394.99	394.99	6.09	206	>Fibrillin-2 N-term	1	DW070720_1.7891.7891.2	controllerType=0 controllerNumber=1 scan=7891	21.8513
05096:3	1	R.C[+57.021]IPT[+426.137]VS[+146.058]SYR.C	510	Hex(1)Pent(2),Fuc(1)	C[+57], S[+146], T[+426]	552.245	3	1654.72	1654.73	0	-3.3	Specific	55.17	55.17	0	1.41	206	>Fibrillin-2 N-term	1	DW070720_1.5626.5626.3	controllerType=0 controllerNumber=1 scan=5626	16.531
07992:2	1	R.C[+57.021][-17.027]IPT[+162.053]VSSYR.C	510	Hex(1)	C[-17][+57], T[+162]	614.283	2	1227.56	1227.56	0	2.5	Specific	184.43	184.43	4	1.41	206	>Fibrillin-2 N-term	1	DW070720_1.7952.7952.2	controllerType=0 controllerNumber=1 scan=7952	21.9943
07752:2	1	R.C[+57.021][-17.027]IPTVS[+162.053]SYR.C	510	Hex(1)	C[-17][+57], S[+162]	614.28	2	1227.55	1227.56	0	-2.5	Specific	289.03	289.03	0	2.88	206	>Fibrillin-2 N-term	1	DW070720_1.7767.7767.2	controllerType=0 controllerNumber=1 scan=7767	21.5575
07882:2	1	R.C[+57.021][-17.027]IPTVSS[+162.053]YR.C	510	Hex(1)	C[-17][+57], S[+162]	614.282	2	1227.56	1227.56	0	-0.2	Specific	433.84	382.78	9.58	6.16	206	>Fibrillin-2 N-term	1	DW070720_1.7870.7870.2	controllerType=0 controllerNumber=1 scan=7870	21.8018
07814:2	1	R.C[+57.021][-17.027]IPTVS[+162.053]SYR.C	510	Hex(1)	C[-17][+57], S[+162]	614.281	2	1227.55	1227.56	0	-1.7	Specific	439.32	439.32	0	6.37	206	>Fibrillin-2 N-term	1	DW070720_1.7816.7816.2	controllerType=0 controllerNumber=1 scan=7816	21.6742
06270:3	1	K.QDANGDC[+57.021]IDVDEC[+57.021]T[+324.106]SNPC[+57.021]TNGDC[+57.021]VNTPGSYYC[+57.021]K.C	527	Hex(2)	C[+57]*5, T[+324]	1370.85	3	4110.53	4110.54	0	-3.1	Specific	374.37	374.37	0.8	6.41	206	>Fibrillin-2 N-term	1	DW070720_1.6575.6575.3	controllerType=0 controllerNumber=1 scan=6575	18.7537
06383:3	1	K.QDANGDC[+57.021]IDVD[+15.995]EC[+57.021]TS[+146.058]NPC[+57.021]TNGDC[+57.021]VNTPGS[+162.053]YYC[+57.021]K.C	527	Fuc(1),Hex(1)	C[+57]*5, D[+16], S[+146][+162]	1371.18	3	4111.52	4110.54	1	-6.1	Specific	445.11	445.11	0	4.71	206	>Fibrillin-2 N-term	1	DW070720_1.6673.6673.3	controllerType=0 controllerNumber=1 scan=6673	18.9831
02846:2	1	K.C[+57.021][-17.027]HAGFQR.T	560		C[-17][+57]	429.686	2	858.365	858.367	0	-3	Specific	490.36	490.36	490.36	4.71	206	>Fibrillin-2 N-term	1	DW070720_1.3843.3843.2	controllerType=0 controllerNumber=1 scan=3843	12.3532
03340:2	1	R.[+28.031]T[+396.127]PTK.Q	567	Pent(3)	.[28], T[+396]	435.713	2	870.419	870.419	0	-0.1	Specific	63.39	63.39	3.3	1.41	206	>Fibrillin-2 N-term	1	DW070720_1.4234.4234.2	controllerType=0 controllerNumber=1 scan=4234	13.2684
07826:3	1	K.QAC[+57.021]IDIDEC[+57.021]IQNGVLC[+57.021]K.N	571		C[+57]*3	679.314	3	2035.93	2035.92	0	1.8	Specific	35.97	35.97	35.97	1.4	206	>Fibrillin-2 N-term	1	DW070720_1.7826.7826.2	controllerType=0 controllerNumber=1 scan=7826	21.6984
07873:2	1	K.QAC[+57.021]IDIDEC[+57.021]IQNGVLC[+57.021]K.N	571		C[+57]*3	1018.46	2	2035.92	2035.92	0	-3.7	Specific	181.3	181.3	46.18	1.47	206	>Fibrillin-2 N-term	1	DW070720_1.7861.7861.2	controllerType=0 controllerNumber=1 scan=7861	21.7803
07755:3	1	K.QAC[+57.021]IDIDEC[+57.021]IQNGVLC[+57.021]K.N	571		C[+57]*3	679.313	3	2035.92	2035.92	0	-0.1	Specific	659.84	589.42	589.42	10.14	206	>Fibrillin-2 N-term	1	DW070720_1.7769.7769.3	controllerType=0 controllerNumber=1 scan=7769	21.5638
07688:3	1	K.QAC[+57.021]IDIDEC[+57.021]IQNGVLC[+57.021]K.N	571		C[+57]*3	679.312	3	2035.92	2035.92	0	-1.5	Specific	701.15	654.28	654.28	11.35	206	>Fibrillin-2 N-term	1	DW070720_1.7716.7716.3	controllerType=0 controllerNumber=1 scan=7716	21.4392
07760:2	1	K.QAC[+57.021]IDIDEC[+57.021]IQNGVLC[+57.021]K.N	571		C[+57]*3	1018.47	2	2035.92	2035.92	0	-0.5	Specific	803.54	751.12	751.12	13.14	206	>Fibrillin-2 N-term	1	DW070720_1.7773.7773.2	controllerType=0 controllerNumber=1 scan=7773	21.5725
07696:2	1	K.QAC[+57.021]IDIDEC[+57.021]IQNGVLC[+57.021]K.N	571		C[+57]*3	1018.46	2	2035.92	2035.92	0	-2.4	Specific	862.34	732.84	732.84	14.35	206	>Fibrillin-2 N-term	1	DW070720_1.7722.7722.2	controllerType=0 controllerNumber=1 scan=7722	21.4522
07985:3	1	K.QAC[+57.021]IDIDEC[+57.021]IQN[+0.984]GVLC[+57.021]K.N	571		C[+57]*3, N[+1]	679.642	3	2036.91	2036.91	0	1.9	Specific	239.22	239.22	239.22	1.75	206	>Fibrillin-2 N-term	1	DW070720_1.7947.7947.2	controllerType=0 controllerNumber=1 scan=7947	21.9835
09540:2	1	K.Q[-17.027]AC[+57.021]IDIDEC[+57.021]IQNGVLC[+57.021]K.N	571		C[+57]*3, Q[-17]	1009.95	2	2018.9	2018.9	0	1.1	Specific	374.41	374.41	374.41	5.82	206	>Fibrillin-2 N-term	1	DW070720_1.9248.9248.2	controllerType=0 controllerNumber=1 scan=9248	25.0547
07386:3	1	K.QAC[+57.021]IDIDEC[+57.021]IQN[+0.984]GVLC[+57.021]K.N	571		C[+57]*3, N[+1]	679.64	3	2036.91	2036.91	0	-1.2	Specific	568.43	568.43	568.43	8.14	206	>Fibrillin-2 N-term	1	DW070720_1.7476.7476.3	controllerType=0 controllerNumber=1 scan=7476	20.8723
09467:2	1	K.Q[-17.027]AC[+57.021]IDIDEC[+57.021]IQNGVLC[+57.021]K.N	571		C[+57]*3, Q[-17]	1009.95	2	2018.9	2018.9	0	-1.2	Specific	627.59	627.59	627.59	9.14	206	>Fibrillin-2 N-term	1	DW070720_1.9191.9191.2	controllerType=0 controllerNumber=1 scan=9191	24.9194
07448:3	1	K.QAC[+57.021]IDIDEC[+57.021]IQN[+0.984]GVLC[+57.021]K.N	571		C[+57]*3, N[+1]	679.64	3	2036.91	2036.91	0	-1.6	Specific	631.88	585.51	585.51	9.35	206	>Fibrillin-2 N-term	1	DW070720_1.7527.7527.3	controllerType=0 controllerNumber=1 scan=7527	20.9936
07387:2	1	K.QAC[+57.021]IDIDEC[+57.021]IQN[+0.984]GVLC[+57.021]K.N	571		C[+57]*3, N[+1]	1018.96	2	2036.91	2036.91	0	0.4	Specific	656.24	656.24	656.24	10.14	206	>Fibrillin-2 N-term	1	DW070720_1.7477.7477.2	controllerType=0 controllerNumber=1 scan=7477	20.8745
07449:2	1	K.QAC[+57.021]IDIDEC[+57.021]IQN[+0.984]GVLC[+57.021]K.N	571		C[+57]*3, N[+1]	1018.96	2	2036.91	2036.91	0	-0.5	Specific	732.29	712.27	712.27	11.14	206	>Fibrillin-2 N-term	1	DW070720_1.7528.7528.2	controllerType=0 controllerNumber=1 scan=7528	20.9958
07941:2	1	K.QAC[+57.021]IDIDEC[+57.021]IQN[+0.984]GVLC[+57.021]K.N	571		C[+57]*3, N[+1]	1018.96	2	2036.91	2036.91	0	1.1	Specific	754.38	754.38	754.38	11.22	206	>Fibrillin-2 N-term	1	DW070720_1.7914.7914.2	controllerType=0 controllerNumber=1 scan=7914	21.9053
09208:2	1	K.Q[-17.027]AC[+57.021]IDIDEC[+57.021]IQN[+0.984]GVLC[+57.021]K.N	571		C[+57]*3, N[+1], Q[-17]	1010.44	2	2019.87	2019.88	0	-3.7	Specific	204.21	204.21	204.21	2.39	206	>Fibrillin-2 N-term	1	DW070720_1.8969.8969.2	controllerType=0 controllerNumber=1 scan=8969	24.3964
09155:2	1	K.Q[-17.027]AC[+57.021]IDIDEC[+57.021]IQN[+0.984]GVLC[+57.021]K.N	571		C[+57]*3, N[+1], Q[-17]	1010.44	2	2019.88	2019.88	0	-2.2	Specific	563.16	563.16	563.16	8.35	206	>Fibrillin-2 N-term	1	DW070720_1.8922.8922.2	controllerType=0 controllerNumber=1 scan=8922	24.2839
07071:3	1	K.QAC[+57.021]IDIDEC[+57.021]IQNGVLC[+57.021]KN[+0.984]GR.C	571		C[+57]*3, N[+1]	788.696	3	2364.07	2364.07	0	-0.8	Specific	655.12	655.12	182.23	9.28	206	>Fibrillin-2 N-term	1	DW070720_1.7222.7222.3	controllerType=0 controllerNumber=1 scan=7222	20.2729
09945:3	1	R.C[+57.021][-17.027]VNTDGS[+162.053]FQC[+57.021]IC[+57.021]NAGFELTTDGK.N	591	Hex(1)	C[-17][+57]*3, S[+162]	913.71	3	2739.12	2739.12	0	-1.9	Specific	136.44	136.44	2.4	3.18	206	>Fibrillin-2 N-term	1	DW070720_1.9577.9577.3	controllerType=0 controllerNumber=1 scan=9577	25.8364
09961:3	1	R.C[+57.021][-17.027]VN[+15.995]TDGS[+162.053]FQC[+57.021]IC[+57.021]NAGFELTTDGK.N	591	Hex(1)	C[-17][+57]*3, N[+16], S[+162]	919.044	3	2755.12	2755.12	0	-0.1	Specific	120.93	120.93	0	2.97	206	>Fibrillin-2 N-term	1	DW070720_1.9589.9589.3	controllerType=0 controllerNumber=1 scan=9589	25.8651
05162:4	1	K.NC[+57.021]VDHDEC[+57.021]TTT[+203.079]N[+15.995]MC[+57.021]LNGMC[+57.021]INEDGSFK.C	614	HexNAc(1)	C[+57]*4, N[+16], T[+203]	861.081	4	3441.3	3441.31	0	-2.7	Specific	1.83	1.83	1.83	1.61	206	>Fibrillin-2 N-term	1	DW070720_1.5680.5680.4	controllerType=0 controllerNumber=1 scan=5680	16.6576
05230:4	1	K.NC[+57.021]VDHDEC[+57.021]T[+203.079]TTN[+15.995]MC[+57.021]LNGMC[+57.021]INEDGSFK.C	614	HexNAc(1)	C[+57]*4, N[+16], T[+203]	861.081	4	3441.3	3441.31	0	-1.8	Specific	153.81	153.81	2.92	1.98	206	>Fibrillin-2 N-term	1	DW070720_1.5734.5734.4	controllerType=0 controllerNumber=1 scan=5734	16.7842
05102:4	1	K.NC[+57.021]VDHDEC[+57.021]TTT[+203.079]N[+15.995]MC[+57.021]LNGMC[+57.021]INEDGSFK.C	614	HexNAc(1)	C[+57]*4, N[+16], T[+203]	861.081	4	3441.3	3441.31	0	-2.9	Specific	210.77	210.77	2.4	2.21	206	>Fibrillin-2 N-term	1	DW070720_1.5630.5630.4	controllerType=0 controllerNumber=1 scan=5630	16.5396
05404:4	1	K.NC[+57.021]VDHDEC[+57.021]TTT[+203.079]N[+15.995]MC[+57.021]LN[+0.984]GMC[+57.021]INEDGSFK.C	614	HexNAc(1)	C[+57]*4, N[+1][+16], T[+203]	861.327	4	3442.29	3442.29	0	-2.6	Specific	83.64	83.64	2.4	1.61	206	>Fibrillin-2 N-term	1	DW070720_1.5874.5874.4	controllerType=0 controllerNumber=1 scan=5874	17.1106
05214:2	1	K.C[+57.021]IC[+57.021]KPGFVLAPNGR.Y	641		C[+57]*2	794.902	2	1588.8	1588.81	0	-8.1	Specific	235.44	235.44	235.44	1.43	206	>Fibrillin-2 N-term	1	DW070720_1.5720.5720.2	controllerType=0 controllerNumber=1 scan=5720	16.7496
05259:3	1	K.C[+57.021]IC[+57.021]KPGFVLAPNGR.Y	641		C[+57]*2	530.273	3	1588.81	1588.81	0	-2	Specific	514.04	514.04	514.04	7.33	206	>Fibrillin-2 N-term	1	DW070720_1.5756.5756.3	controllerType=0 controllerNumber=1 scan=5756	16.8356
05193:3	1	K.C[+57.021]IC[+57.021]KPGFVLAPNGR.Y	641		C[+57]*2	530.273	3	1588.8	1588.81	0	-2.4	Specific	615.55	615.55	615.55	9.39	206	>Fibrillin-2 N-term	1	DW070720_1.5703.5703.3	controllerType=0 controllerNumber=1 scan=5703	16.711
08011:2	1	K.C[+57.021][-17.027]IC[+57.021]KPGFVLAPNGR.Y	641		C[-17][+57]*2	786.393	2	1571.78	1571.78	0	-2.3	Specific	75.44	75.44	75.44	1.42	206	>Fibrillin-2 N-term	1	DW070720_1.7967.7967.2	controllerType=0 controllerNumber=1 scan=7967	22.0313
07634:3	1	K.C[+57.021][-17.027]IC[+57.021]KPGFVLAPNGR.Y	641		C[-17][+57]*2	524.598	3	1571.78	1571.78	0	-1.6	Specific	112.93	112.93	112.93	1.57	206	>Fibrillin-2 N-term	1	DW070720_1.7675.7675.3	controllerType=0 controllerNumber=1 scan=7675	21.3417
05557:3	1	K.C[+57.021]IC[+57.021]KPGFVLAPN[+0.984]GR.Y	641		C[+57]*2, N[+1]	530.602	3	1589.79	1589.79	0	-0.7	Specific	334.46	334.46	334.46	4.99	206	>Fibrillin-2 N-term	1	DW070720_1.5998.5998.3	controllerType=0 controllerNumber=1 scan=5998	17.4027
05698:3	1	K.C[+57.021]IC[+57.021]KPGFVLAPN[+0.984]GR.Y	641		C[+57]*2, N[+1]	530.602	3	1589.79	1589.79	0	-1.6	Specific	420.13	420.13	420.13	7.06	206	>Fibrillin-2 N-term	1	DW070720_1.6108.6108.3	controllerType=0 controllerNumber=1 scan=6108	17.6609
05490:3	1	K.C[+57.021]IC[+57.021]KPGFVLAPN[+0.984]GR.Y	641		C[+57]*2, N[+1]	530.602	3	1589.79	1589.79	0	-1.3	Specific	427.67	427.67	427.67	6.84	206	>Fibrillin-2 N-term	1	DW070720_1.5946.5946.3	controllerType=0 controllerNumber=1 scan=5946	17.2808
07641:2	1	K.C[+57.021][-17.027]IC[+57.021]KPGFVLAPNGR.Y	641		C[-17][+57]*2	786.394	2	1571.78	1571.78	0	-1.3	Specific	540.85	529.42	529.42	5.57	206	>Fibrillin-2 N-term	1	DW070720_1.7681.7681.2	controllerType=0 controllerNumber=1 scan=7681	21.3571
05629:3	1	K.C[+57.021]IC[+57.021]KPGFVLAPN[+0.984]GR.Y	641		C[+57]*2, N[+1]	530.601	3	1589.79	1589.79	0	-1.8	Specific	600.87	600.87	600.87	9.39	206	>Fibrillin-2 N-term	1	DW070720_1.6053.6053.3	controllerType=0 controllerNumber=1 scan=6053	17.5319
07577:2	1	K.C[+57.021][-17.027]IC[+57.021]KPGFVLAPNGR.Y	641		C[-17][+57]*2	786.394	2	1571.78	1571.78	0	-1.3	Specific	619.15	615.65	615.65	8.7	206	>Fibrillin-2 N-term	1	DW070720_1.7628.7628.2	controllerType=0 controllerNumber=1 scan=7628	21.2319
08130:3	1	K.C[+57.021][-17.027]IC[+57.021]KPGFVLAPN[+0.984]GR.Y	641		C[-17][+57]*2, N[+1]	524.926	3	1572.76	1572.77	0	-1.6	Specific	204.63	204.63	204.63	3.94	206	>Fibrillin-2 N-term	1	DW070720_1.8062.8062.3	controllerType=0 controllerNumber=1 scan=8062	22.2534
08012:2	1	K.C[+57.021][-17.027]IC[+57.021]KPGFVLAPN[+0.984]GR.Y	641		C[-17][+57]*2, N[+1]	786.887	2	1572.77	1572.77	0	0.7	Specific	241.41	241.41	241.41	1.72	206	>Fibrillin-2 N-term	1	DW070720_1.7967.7967.2	controllerType=0 controllerNumber=1 scan=7967	22.0313
08249:2	1	K.C[+57.021][-17.027]IC[+57.021]KPGFVLAPN[+0.984]GR.Y	641		C[-17][+57]*2, N[+1]	786.886	2	1572.77	1572.77	0	-0.6	Specific	316.25	316.25	316.25	2.6	206	>Fibrillin-2 N-term	1	DW070720_1.8159.8159.2	controllerType=0 controllerNumber=1 scan=8159	22.4828
07942:2	1	K.C[+57.021][-17.027]IC[+57.021]KPGFVLAPN[+0.984]GR.Y	641		C[-17][+57]*2, N[+1]	786.887	2	1572.77	1572.77	0	0	Specific	484.06	484.06	484.06	6.63	206	>Fibrillin-2 N-term	1	DW070720_1.7915.7915.2	controllerType=0 controllerNumber=1 scan=7915	21.9074
08173:2	1	K.C[+57.021][-17.027]IC[+57.021]KPGFVLAPN[+0.984]GR.Y	641		C[-17][+57]*2, N[+1]	786.886	2	1572.77	1572.77	0	-0.5	Specific	549.81	529.25	529.25	5.51	206	>Fibrillin-2 N-term	1	DW070720_1.8099.8099.2	controllerType=0 controllerNumber=1 scan=8099	22.3422
08110:2	1	K.C[+57.021][-17.027]IC[+57.021]KPGFVLAPN[+0.984]GR.Y	641		C[-17][+57]*2, N[+1]	786.885	2	1572.76	1572.77	0	-2.5	Specific	587.17	562.77	562.77	7.91	206	>Fibrillin-2 N-term	1	DW070720_1.8046.8046.2	controllerType=0 controllerNumber=1 scan=8046	22.2168
05548:2	1	K.PGFVLAPNGR.Y	645			514.287	2	1027.57	1027.57	0	-2.4	Specific	457.83	457.83	457.83	6.55	206	>Fibrillin-2 N-term	1	DW070720_1.5991.5991.2	controllerType=0 controllerNumber=1 scan=5991	17.3857
06137:2	1	K.PGFVLAPN[+0.984]GR.Y	645		N[+1]	514.778	2	1028.55	1028.55	0	-2.6	Specific	519.42	519.42	519.42	6.64	206	>Fibrillin-2 N-term	1	DW070720_1.6464.6464.2	controllerType=0 controllerNumber=1 scan=6464	18.4937
05134:4	1	R.YC[+57.021]TDVDEC[+57.021]QT[+203.079]PGIC[+57.021]M[+15.995]NGHC[+57.021]INSEGSFR.C	655	HexNAc(1)	C[+57]*4, M[+16], T[+203]	857.338	4	3426.33	3426.34	0	-4.2	Specific	30.04	30.04	6.25	1.4	206	>Fibrillin-2 N-term	1	DW070720_1.5654.5654.4	controllerType=0 controllerNumber=1 scan=5654	16.5953
04933:4	1	R.YC[+57.021]TDVDEC[+57.021]QT[+203.079]PGIC[+57.021]M[+15.995]NGHC[+57.021]INSEGSFR.C	655	HexNAc(1)	C[+57]*4, M[+16], T[+203]	857.339	4	3426.33	3426.34	0	-2.8	Specific	294.89	294.89	9.6	2.75	206	>Fibrillin-2 N-term	1	DW070720_1.5489.5489.4	controllerType=0 controllerNumber=1 scan=5489	16.2099
04988:4	1	R.YC[+57.021]TDVDEC[+57.021]QT[+203.079]PGIC[+57.021]M[+15.995]NGHC[+57.021]INSEGSFR.C	655	HexNAc(1)	C[+57]*4, M[+16], T[+203]	857.339	4	3426.33	3426.34	0	-2.5	Specific	317.58	317.58	9.6	2.91	206	>Fibrillin-2 N-term	1	DW070720_1.5536.5536.4	controllerType=0 controllerNumber=1 scan=5536	16.3217
05191:4	1	R.YC[+57.021]TDVDEC[+57.021]QT[+203.079]PGIC[+57.021]M[+15.995]N[+0.984]GHC[+57.021]INSEGSFR.C	655	HexNAc(1)	C[+57]*4, M[+16], N[+1], T[+203]	857.586	4	3427.32	3427.33	0	-1.5	Specific	78.54	78.54	9.6	1.44	206	>Fibrillin-2 N-term	1	DW070720_1.5701.5701.4	controllerType=0 controllerNumber=1 scan=5701	16.7073
05444:4	1	R.YC[+57.021]TDVDEC[+57.021]QT[+203.079]PGIC[+57.021]M[+15.995]N[+0.984]GHC[+57.021]INSEGSFR.C	655	HexNAc(1)	C[+57]*4, M[+16], N[+1], T[+203]	857.585	4	3427.32	3427.33	0	-2.3	Specific	237.73	237.73	9.6	2.17	206	>Fibrillin-2 N-term	1	DW070720_1.5910.5910.4	controllerType=0 controllerNumber=1 scan=5910	17.1966
05382:4	1	R.YC[+57.021]TDVDEC[+57.021]QT[+203.079]PGIC[+57.021]M[+15.995]N[+0.984]GHC[+57.021]INSEGSFR.C	655	HexNAc(1)	C[+57]*4, M[+16], N[+1], T[+203]	857.586	4	3427.32	3427.33	0	-2	Specific	337.33	337.33	9.6	2.93	206	>Fibrillin-2 N-term	1	DW070720_1.5857.5857.4	controllerType=0 controllerNumber=1 scan=5857	17.0715
03601:3	1	K.KGVC[+57.021]VRPFPGAVTK.S	712		C[+57]	505.952	3	1515.84	1515.85	0	-2.8	Specific	30.58	30.58	30.58	1.42	206	>Fibrillin-2 N-term	1	DW070720_1.4437.4437.3	controllerType=0 controllerNumber=1 scan=4437	13.743
04844:3	1	K.GVC[+57.021]VRPFPGAVTK.S	713		C[+57]	463.255	3	1387.75	1387.75	0	-1.3	Specific	260.45	260.45	260.45	3.22	206	>Fibrillin-2 N-term	1	DW070720_1.5418.5418.3	controllerType=0 controllerNumber=1 scan=5418	16.0461
04557:3	1	K.GVC[+57.021]VRPFPGAVTK.S	713		C[+57]	463.253	3	1387.75	1387.75	0	-4.1	Specific	312.7	312.7	312.7	3.45	206	>Fibrillin-2 N-term	1	DW070720_1.5197.5197.3	controllerType=0 controllerNumber=1 scan=5197	15.5268
04661:2	1	K.GVC[+57.021]VRPFPGAVTK.S	713		C[+57]	694.377	2	1387.75	1387.75	0	-3	Specific	312.72	286.76	286.76	2.01	206	>Fibrillin-2 N-term	1	DW070720_1.5284.5284.2	controllerType=0 controllerNumber=1 scan=5284	15.7314
04599:2	1	K.GVC[+57.021]VRPFPGAVTK.S	713		C[+57]	694.378	2	1387.75	1387.75	0	-1.6	Specific	350.89	313.11	313.11	2.86	206	>Fibrillin-2 N-term	1	DW070720_1.5231.5231.2	controllerType=0 controllerNumber=1 scan=5231	15.6067
04766:3	1	K.GVC[+57.021]VRPFPGAVTK.S	713		C[+57]	463.254	3	1387.75	1387.75	0	-3.1	Specific	451.36	451.36	451.36	7.23	206	>Fibrillin-2 N-term	1	DW070720_1.5360.5360.3	controllerType=0 controllerNumber=1 scan=5360	15.9099
04688:3	1	K.GVC[+57.021]VRPFPGAVTK.S	713		C[+57]	463.254	3	1387.75	1387.75	0	-2.8	Specific	485.16	382.19	382.19	7.33	206	>Fibrillin-2 N-term	1	DW070720_1.5305.5305.3	controllerType=0 controllerNumber=1 scan=5305	15.7807
04622:3	1	K.GVC[+57.021]VRPFPGAVTK.S	713		C[+57]	463.254	3	1387.75	1387.75	0	-2.7	Specific	489.71	417.42	417.42	7.33	206	>Fibrillin-2 N-term	1	DW070720_1.5250.5250.3	controllerType=0 controllerNumber=1 scan=5250	15.6516
05920:3	1	K.SEC[+57.021]C[+57.021]C[+57.021]ANPDYGFGEPC[+57.021]QPC[+57.021]PAK.N	726		C[+57]*5	868.66	3	2603.97	2603.97	0	-1.8	Specific	455.8	455.8	455.8	6.9	206	>Fibrillin-2 N-term	1	DW070720_1.6287.6287.3	controllerType=0 controllerNumber=1 scan=6287	18.0787
05816:2	1	K.SEC[+57.021]C[+57.021]C[+57.021]ANPDYGFGEPC[+57.021]QPC[+57.021]PAK.N	726		C[+57]*5	1302.49	2	2603.96	2603.97	0	-2.6	Specific	611.24	611.24	611.24	9.06	206	>Fibrillin-2 N-term	1	DW070720_1.6200.6200.2	controllerType=0 controllerNumber=1 scan=6200	17.8748
05792:3	1	K.SEC[+57.021]C[+57.021]C[+57.021]ANPDYGFGEPC[+57.021]QPC[+57.021]PAK.N	726		C[+57]*5	868.66	3	2603.97	2603.97	0	-1.8	Specific	660.21	660.21	660.21	10.06	206	>Fibrillin-2 N-term	1	DW070720_1.6179.6179.3	controllerType=0 controllerNumber=1 scan=6179	17.8263
05852:3	1	K.SEC[+57.021]C[+57.021]C[+57.021]ANPDYGFGEPC[+57.021]QPC[+57.021]PAK.N	726		C[+57]*5	868.66	3	2603.97	2603.97	0	-2.2	Specific	741.15	704.39	704.39	11.06	206	>Fibrillin-2 N-term	1	DW070720_1.6229.6229.3	controllerType=0 controllerNumber=1 scan=6229	17.9439
07424:3	1	K.NSAEFHGLC[+57.021]SSGVGITVDGR.D	748		C[+57]	688.323	3	2062.96	2062.96	0	-2.7	Specific	41.12	41.12	41.12	1.41	206	>Fibrillin-2 N-term	1	DW070720_1.7507.7507.3	controllerType=0 controllerNumber=1 scan=7507	20.9461
07488:3	1	K.NSAEFHGLC[+57.021]SSGVGITVDGR.D	748		C[+57]	688.323	3	2062.96	2062.96	0	-2.5	Specific	73.06	73.06	73.06	1.41	206	>Fibrillin-2 N-term	1	DW070720_1.7560.7560.3	controllerType=0 controllerNumber=1 scan=7560	21.0718
07286:3	1	K.NSAEFHGLC[+57.021]SSGVGITVDGR.D	748		C[+57]	688.326	3	2062.96	2062.96	0	0.5	Specific	271.24	271.24	271.24	2.76	206	>Fibrillin-2 N-term	1	DW070720_1.7401.7401.3	controllerType=0 controllerNumber=1 scan=7401	20.6946
06938:3	1	K.NSAEFHGLC[+57.021]SSGVGITVDGR.D	748		C[+57]	688.326	3	2062.96	2062.96	0	0.4	Specific	322.12	322.12	322.12	4.68	206	>Fibrillin-2 N-term	1	DW070720_1.7110.7110.3	controllerType=0 controllerNumber=1 scan=7110	20.0116
07039:3	1	K.NSAEFHGLC[+57.021]SSGVGITVDGR.D	748		C[+57]	688.324	3	2062.96	2062.96	0	-1.2	Specific	343.13	343.13	343.13	3.38	206	>Fibrillin-2 N-term	1	DW070720_1.7195.7195.3	controllerType=0 controllerNumber=1 scan=7195	20.2088
06800:3	1	K.NSAEFHGLC[+57.021]SSGVGITVDGR.D	748		C[+57]	688.324	3	2062.96	2062.96	0	-1	Specific	376.71	376.71	376.71	6.47	206	>Fibrillin-2 N-term	1	DW070720_1.7003.7003.3	controllerType=0 controllerNumber=1 scan=7003	19.7592
06872:3	1	K.NSAEFHGLC[+57.021]SSGVGITVDGR.D	748		C[+57]	688.324	3	2062.96	2062.96	0	-1.8	Specific	382.96	382.96	382.96	6.68	206	>Fibrillin-2 N-term	1	DW070720_1.7059.7059.3	controllerType=0 controllerNumber=1 scan=7059	19.8909
07124:3	1	K.NSAEFHGLC[+57.021]SSGVGITVDGR.D	748		C[+57]	688.32	3	2062.95	2062.96	0	-7.5	Specific	397.42	397.42	397.42	4.74	206	>Fibrillin-2 N-term	1	DW070720_1.7266.7266.3	controllerType=0 controllerNumber=1 scan=7266	20.3768
06705:3	1	K.NSAEFHGLC[+57.021]SSGVGITVDGR.D	748		C[+57]	688.323	3	2062.96	2062.96	0	-2.6	Specific	523.82	523.82	523.82	7.2	206	>Fibrillin-2 N-term	1	DW070720_1.6929.6929.3	controllerType=0 controllerNumber=1 scan=6929	19.5844
06633:3	1	K.NSAEFHGLC[+57.021]SSGVGITVDGR.D	748		C[+57]	688.324	3	2062.96	2062.96	0	-1.5	Specific	547.99	547.99	547.99	7.2	206	>Fibrillin-2 N-term	1	DW070720_1.6871.6871.3	controllerType=0 controllerNumber=1 scan=6871	19.4492
06558:3	1	K.NSAEFHGLC[+57.021]SSGVGITVDGR.D	748		C[+57]	688.325	3	2062.96	2062.96	0	-0.4	Specific	569.87	569.87	569.87	7.87	206	>Fibrillin-2 N-term	1	DW070720_1.6812.6812.3	controllerType=0 controllerNumber=1 scan=6812	19.3109
06487:3	1	K.NSAEFHGLC[+57.021]SSGVGITVDGR.D	748		C[+57]	688.325	3	2062.96	2062.96	0	-0.8	Specific	651.06	651.06	651.06	9.87	206	>Fibrillin-2 N-term	1	DW070720_1.6758.6758.3	controllerType=0 controllerNumber=1 scan=6758	19.184
06415:3	1	K.NSAEFHGLC[+57.021]SSGVGITVDGR.D	748		C[+57]	688.324	3	2062.96	2062.96	0	-1.6	Specific	745.44	745.44	745.44	11.09	206	>Fibrillin-2 N-term	1	DW070720_1.6703.6703.3	controllerType=0 controllerNumber=1 scan=6703	19.0545
06289:3	1	K.NSAEFHGLC[+57.021]SSGVGITVDGR.D	748		C[+57]	688.324	3	2062.96	2062.96	0	-1.6	Specific	772.54	772.54	772.54	12.09	206	>Fibrillin-2 N-term	1	DW070720_1.6592.6592.3	controllerType=0 controllerNumber=1 scan=6592	18.7948
06355:3	1	K.NSAEFHGLC[+57.021]SSGVGITVDGR.D	748		C[+57]	688.324	3	2062.96	2062.96	0	-1.1	Specific	796.37	796.37	796.37	11.87	206	>Fibrillin-2 N-term	1	DW070720_1.6647.6647.3	controllerType=0 controllerNumber=1 scan=6647	18.9237
06227:3	1	K.NSAEFHGLC[+57.021]SSGVGITVDGR.D	748		C[+57]	688.324	3	2062.96	2062.96	0	-1.7	Specific	859.7	859.7	859.7	14.09	206	>Fibrillin-2 N-term	1	DW070720_1.6539.6539.3	controllerType=0 controllerNumber=1 scan=6539	18.6702
06559:4	1	K.NSAE[+14.016]FHGLC[+57.021][+14.016]S[+146.058]S[+511.190]GVGITVDGR.D	748	Fuc(1),HexNAc(1)Hex(1)Fuc(1)	C[+14][+57], E[+14], S[+146][+511]	687.813	4	2748.23	2748.24	0	-3.3	Specific	99.59	99.59	0	1.47	206	>Fibrillin-2 N-term	1	DW070720_1.6812.6812.3	controllerType=0 controllerNumber=1 scan=6812	19.3109
08583:2	1	R.DINEC[+57.021]ALDPDIC[+57.021]ANGIC[+57.021]ENLR.G	768		C[+57]*3	1231.54	2	2462.07	2462.07	0	-0.4	Specific	521.45	521.45	521.45	6.99	206	>Fibrillin-2 N-term	1	DW070720_1.8429.8429.2	controllerType=0 controllerNumber=1 scan=8429	23.1217
08518:2	1	R.DINEC[+57.021]ALDPDIC[+57.021]ANGIC[+57.021]ENLR.G	768		C[+57]*3	1231.54	2	2462.07	2462.07	0	-1	Specific	611.06	611.06	611.06	8.87	206	>Fibrillin-2 N-term	1	DW070720_1.8376.8376.2	controllerType=0 controllerNumber=1 scan=8376	22.9961
08503:3	1	R.DINEC[+57.021]ALDPDIC[+57.021]ANGIC[+57.021]ENLR.G	768		C[+57]*3	821.362	3	2462.07	2462.07	0	-1.4	Specific	612.2	581.67	581.67	8.87	206	>Fibrillin-2 N-term	1	DW070720_1.8365.8365.3	controllerType=0 controllerNumber=1 scan=8365	22.9702
08570:3	1	R.DINEC[+57.021]ALDPDIC[+57.021]ANGIC[+57.021]ENLR.G	768		C[+57]*3	821.363	3	2462.07	2462.07	0	-0.5	Specific	703.49	698.6	698.6	10.87	206	>Fibrillin-2 N-term	1	DW070720_1.8418.8418.3	controllerType=0 controllerNumber=1 scan=8418	23.0958
08755:2	1	R.DINEC[+57.021]ALDPDIC[+57.021]AN[+0.984]GIC[+57.021]ENLR.G	768		C[+57]*3, N[+1]	1232.03	2	2463.06	2463.06	0	-0.6	Specific	383.79	383.79	108.02	6.47	206	>Fibrillin-2 N-term	1	DW070720_1.8577.8577.2	controllerType=0 controllerNumber=1 scan=8577	23.4695
08833:3	1	R.DINEC[+57.021]ALDPDIC[+57.021]AN[+0.984]GIC[+57.021]ENLR.G	768		C[+57]*3, N[+1]	821.69	3	2463.06	2463.06	0	-1	Specific	435.38	435.38	171.47	6.54	206	>Fibrillin-2 N-term	1	DW070720_1.8641.8641.3	controllerType=0 controllerNumber=1 scan=8641	23.6215
08696:3	1	R.DINEC[+57.021]ALDPDIC[+57.021]AN[+0.984]GIC[+57.021]ENLR.G	768		C[+57]*3, N[+1]	821.691	3	2463.06	2463.06	0	0.1	Specific	458.85	458.85	159.49	6.71	206	>Fibrillin-2 N-term	1	DW070720_1.8529.8529.3	controllerType=0 controllerNumber=1 scan=8529	23.3574
08762:3	1	R.DINEC[+57.021]ALDPDIC[+57.021]AN[+0.984]GIC[+57.021]ENLR.G	768		C[+57]*3, N[+1]	821.691	3	2463.06	2463.06	0	-0.7	Specific	640.07	640.07	169.15	8.87	206	>Fibrillin-2 N-term	1	DW070720_1.8584.8584.3	controllerType=0 controllerNumber=1 scan=8584	23.4866
08648:2	1	R.DINEC[+57.021]ALDPDIC[+57.021]AN[+0.984]GIC[+57.021]ENLR.G	768		C[+57]*3, N[+1]	1232.03	2	2463.06	2463.06	0	-0.7	Specific	641.99	641.99	148.59	8.87	206	>Fibrillin-2 N-term	1	DW070720_1.8484.8484.2	controllerType=0 controllerNumber=1 scan=8484	23.251
08634:3	1	R.DINEC[+57.021]ALDPDIC[+57.021]AN[+0.984]GIC[+57.021]ENLR.G	768		C[+57]*3, N[+1]	821.691	3	2463.06	2463.06	0	-0.4	Specific	730.82	696.76	158.09	10.87	206	>Fibrillin-2 N-term	1	DW070720_1.8473.8473.3	controllerType=0 controllerNumber=1 scan=8473	23.2252
03056:2	1	R.C[+57.021]NC[+57.021]NSGYEPDASGR.N	793		C[+57]*2	793.799	2	1586.59	1586.6	0	-3.1	Specific	428.48	428.48	428.48	7.06	206	>Fibrillin-2 N-term	1	DW070720_1.4020.4020.2	controllerType=0 controllerNumber=1 scan=4020	12.7673
03118:2	1	R.C[+57.021]NC[+57.021]NSGYEPDASGR.N	793		C[+57]*2	793.795	2	1586.58	1586.6	0	-7.8	Specific	502.17	502.17	502.17	5.38	206	>Fibrillin-2 N-term	1	DW070720_1.4069.4069.2	controllerType=0 controllerNumber=1 scan=4069	12.8823
02989:2	1	R.C[+57.021]NC[+57.021]NSGYEPDASGR.N	793		C[+57]*2	793.8	2	1586.59	1586.6	0	-2.2	Specific	552.63	552.63	552.63	7.51	206	>Fibrillin-2 N-term	1	DW070720_1.3965.3965.2	controllerType=0 controllerNumber=1 scan=3965	12.6378
02866:2	1	R.C[+57.021]NC[+57.021]NSGYEPDASGR.N	793		C[+57]*2	793.8	2	1586.59	1586.6	0	-2.3	Specific	554.24	554.24	554.24	7.51	206	>Fibrillin-2 N-term	1	DW070720_1.3859.3859.2	controllerType=0 controllerNumber=1 scan=3859	12.3896
02924:2	1	R.C[+57.021]NC[+57.021]NSGYEPDASGR.N	793		C[+57]*2	793.799	2	1586.59	1586.6	0	-3.3	Specific	756.08	756.08	756.08	12.39	206	>Fibrillin-2 N-term	1	DW070720_1.3907.3907.2	controllerType=0 controllerNumber=1 scan=3907	12.5033
03304:2	1	R.C[+57.021]NC[+57.021]N[+0.984]SGYEPDASGR.N	793		C[+57]*2, N[+1]	794.295	2	1587.58	1587.58	0	2	Specific	197.47	197.47	53.66	1.68	206	>Fibrillin-2 N-term	1	DW070720_1.4203.4203.2	controllerType=0 controllerNumber=1 scan=4203	13.1951
03119:2	1	R.C[+57.021]NC[+57.021]N[+0.984]SGYEPDASGR.N	793		C[+57]*2, N[+1]	794.292	2	1587.58	1587.58	0	-1.7	Specific	534.12	534.12	187.41	7.51	206	>Fibrillin-2 N-term	1	DW070720_1.4069.4069.2	controllerType=0 controllerNumber=1 scan=4069	12.8823
04636:2	1	R.C[+57.021][-17.027]NC[+57.021]NSGYEPDASGR.N	793		C[-17][+57]*2	785.287	2	1569.57	1569.57	0	-2.2	Specific	621.9	621.9	621.9	9.39	206	>Fibrillin-2 N-term	1	DW070720_1.5263.5263.2	controllerType=0 controllerNumber=1 scan=5263	15.682
04703:2	1	R.C[+57.021][-17.027]NC[+57.021]NSGYEPDASGR.N	793		C[-17][+57]*2	785.286	2	1569.57	1569.57	0	-2.4	Specific	711.5	711.5	711.5	11.39	206	>Fibrillin-2 N-term	1	DW070720_1.5316.5316.2	controllerType=0 controllerNumber=1 scan=5316	15.8063
07119:2	1	R.NC[+57.021]IDIDEC[+57.021]LVNR.L	807		C[+57]*2	760.847	2	1520.69	1520.68	0	2.6	Specific	408.19	318.79	318.79	3.15	206	>Fibrillin-2 N-term	1	DW070720_1.7261.7261.2	controllerType=0 controllerNumber=1 scan=7261	20.3639
06505:3	1	R.NC[+57.021]IDIDEC[+57.021]LVNR.L	807		C[+57]*2	507.565	3	1520.68	1520.68	0	-1.3	Specific	486.68	297.37	297.37	5.47	206	>Fibrillin-2 N-term	1	DW070720_1.6772.6772.3	controllerType=0 controllerNumber=1 scan=6772	19.2162
06575:3	1	R.NC[+57.021]IDIDEC[+57.021]LVNR.L	807		C[+57]*2	507.565	3	1520.68	1520.68	0	-0.8	Specific	498	269.31	269.31	5.25	206	>Fibrillin-2 N-term	1	DW070720_1.6825.6825.3	controllerType=0 controllerNumber=1 scan=6825	19.3411
06641:2	1	R.NC[+57.021]IDIDEC[+57.021]LVNR.L	807		C[+57]*2	760.844	2	1520.68	1520.68	0	-1.5	Specific	533.25	474.49	474.49	7.51	206	>Fibrillin-2 N-term	1	DW070720_1.6878.6878.2	controllerType=0 controllerNumber=1 scan=6878	19.4663
06715:2	1	R.NC[+57.021]IDIDEC[+57.021]LVNR.L	807		C[+57]*2	760.845	2	1520.68	1520.68	0	-0.5	Specific	537.69	475.78	475.78	7.29	206	>Fibrillin-2 N-term	1	DW070720_1.6937.6937.2	controllerType=0 controllerNumber=1 scan=6937	19.6037
06573:2	1	R.NC[+57.021]IDIDEC[+57.021]LVNR.L	807		C[+57]*2	760.844	2	1520.68	1520.68	0	-1.2	Specific	543.4	488.96	488.96	7.29	206	>Fibrillin-2 N-term	1	DW070720_1.6823.6823.2	controllerType=0 controllerNumber=1 scan=6823	19.3368
06503:2	1	R.NC[+57.021]IDIDEC[+57.021]LVNR.L	807		C[+57]*2	760.844	2	1520.68	1520.68	0	-1.5	Specific	556.65	427.75	427.75	7.51	206	>Fibrillin-2 N-term	1	DW070720_1.6770.6770.2	controllerType=0 controllerNumber=1 scan=6770	19.2119
07120:2	1	R.N[+0.984]C[+57.021]IDIDEC[+57.021]LVNR.L	807		C[+57]*2, N[+1]	761.345	2	1521.68	1521.67	0	9.9	Specific	442.38	384.76	384.76	5.15	206	>Fibrillin-2 N-term	1	DW070720_1.7261.7261.2	controllerType=0 controllerNumber=1 scan=7261	20.3639
07640:2	1	R.N[+0.984]C[+57.021]IDIDEC[+57.021]LVNR.L	807		C[+57]*2, N[+1]	761.335	2	1521.66	1521.67	0	-2.9	Specific	519.93	486.17	486.17	7.33	206	>Fibrillin-2 N-term	1	DW070720_1.7679.7679.2	controllerType=0 controllerNumber=1 scan=7679	21.3504
04697:2	1	R.LLC[+57.021]DNGLC[+57.021]R.N	819		C[+57]*2	560.763	2	1120.52	1120.52	0	-4.3	Specific	161.74	161.74	161.74	1.41	206	>Fibrillin-2 N-term	1	DW070720_1.5310.5310.2	controllerType=0 controllerNumber=1 scan=5310	15.7914
04667:2	1	R.LLC[+57.021]DNGLC[+57.021]R.N	819		C[+57]*2	560.764	2	1120.52	1120.52	0	-3	Specific	230.6	230.6	230.6	1.93	206	>Fibrillin-2 N-term	1	DW070720_1.5288.5288.2	controllerType=0 controllerNumber=1 scan=5288	15.74
04583:2	1	R.LLC[+57.021]DNGLC[+57.021]R.N	819		C[+57]*2	560.765	2	1120.52	1120.52	0	-1	Specific	417	417	417	4.85	206	>Fibrillin-2 N-term	1	DW070720_1.5219.5219.2	controllerType=0 controllerNumber=1 scan=5219	15.5783
04517:2	1	R.LLC[+57.021]DNGLC[+57.021]R.N	819		C[+57]*2	560.764	2	1120.52	1120.52	0	-2.5	Specific	429.84	406.94	406.94	6.37	206	>Fibrillin-2 N-term	1	DW070720_1.5163.5163.2	controllerType=0 controllerNumber=1 scan=5163	15.4469
04382:2	1	R.LLC[+57.021]DNGLC[+57.021]R.N	819		C[+57]*2	560.764	2	1120.52	1120.52	0	-3	Specific	452.98	362.29	362.29	5.18	206	>Fibrillin-2 N-term	1	DW070720_1.5058.5058.2	controllerType=0 controllerNumber=1 scan=5058	15.2015
04446:2	1	R.LLC[+57.021]DNGLC[+57.021]R.N	819		C[+57]*2	560.764	2	1120.52	1120.52	0	-3.1	Specific	455.54	322.6	322.6	5.07	206	>Fibrillin-2 N-term	1	DW070720_1.5107.5107.2	controllerType=0 controllerNumber=1 scan=5107	15.3168
05011:2	1	R.LLC[+57.021]DN[+0.984]GLC[+57.021]R.N	819		C[+57]*2, N[+1]	561.255	2	1121.5	1121.51	0	-4.2	Specific	293.95	293.95	293.95	1.66	206	>Fibrillin-2 N-term	1	DW070720_1.5559.5559.2	controllerType=0 controllerNumber=1 scan=5559	16.3751
04813:2	1	R.LLC[+57.021]DN[+0.984]GLC[+57.021]R.N	819		C[+57]*2, N[+1]	561.256	2	1121.5	1121.51	0	-3.3	Specific	433.94	427.52	427.52	5.07	206	>Fibrillin-2 N-term	1	DW070720_1.5395.5395.2	controllerType=0 controllerNumber=1 scan=5395	15.9919
04946:2	1	R.LLC[+57.021]DN[+0.984]GLC[+57.021]R.N	819		C[+57]*2, N[+1]	561.255	2	1121.5	1121.51	0	-4.7	Specific	434.92	434.92	434.92	4.81	206	>Fibrillin-2 N-term	1	DW070720_1.5503.5503.2	controllerType=0 controllerNumber=1 scan=5503	16.2442
04882:2	1	R.LLC[+57.021]DN[+0.984]GLC[+57.021]R.N	819		C[+57]*2, N[+1]	561.256	2	1121.5	1121.51	0	-3.2	Specific	442.07	345.95	345.95	3.73	206	>Fibrillin-2 N-term	1	DW070720_1.5448.5448.2	controllerType=0 controllerNumber=1 scan=5448	16.1168
04714:3	1	R.TETETC[+57.021]EDINEC[+57.021]ES[+162.053]NPC[+57.021]VNGAC[+57.021]R.N	845	Hex(1)	C[+57]*4, S[+162]	969.703	3	2907.09	2907.1	0	-2.7	Specific	328.69	328.69	6	4.87	206	>Fibrillin-2 N-term	1	DW070720_1.5323.5323.3	controllerType=0 controllerNumber=1 scan=5323	15.8214
04796:3	1	R.TETETC[+57.021]EDINEC[+57.021]ES[+426.137]NPC[+57.021]VNGAC[+57.021]R.N	845	Hex(1)Pent(2)	C[+57]*4, S[+426]	1057.73	3	3171.18	3171.19	0	-2.4	Specific	745.41	745.41	6	11.06	206	>Fibrillin-2 N-term	1	DW070720_1.5382.5382.3	controllerType=0 controllerNumber=1 scan=5382	15.9619
04721:3	1	R.TETETC[+57.021]EDINEC[+57.021]ES[+426.137]NPC[+57.021]VNGAC[+57.021]R.N	845	Hex(1)Pent(2)	C[+57]*4, S[+426]	1057.73	3	3171.18	3171.19	0	-1.6	Specific	776.06	776.06	6	12.06	206	>Fibrillin-2 N-term	1	DW070720_1.5329.5329.3	controllerType=0 controllerNumber=1 scan=5329	15.8364
05009:3	1	R.TETETC[+57.021]EDINEC[+57.021]ES[+426.137]NPC[+57.021]VN[+0.984]GAC[+57.021]R.N	845	Hex(1)Pent(2)	C[+57]*4, N[+1], S[+426]	1058.06	3	3172.16	3172.17	0	-3.3	Specific	31.26	31.26	6	2	206	>Fibrillin-2 N-term	1	DW070720_1.5556.5556.3	controllerType=0 controllerNumber=1 scan=5556	16.3666
04818:3	1	R.TETETC[+57.021]EDINEC[+57.021]ES[+162.053]NPC[+57.021]VN[+0.984]GAC[+57.021]R.N	845	Hex(1)	C[+57]*4, N[+1], S[+162]	970.031	3	2908.08	2908.09	0	-2.8	Specific	231.93	231.93	6	3.83	206	>Fibrillin-2 N-term	1	DW070720_1.5399.5399.3	controllerType=0 controllerNumber=1 scan=5399	16.0006
04936:3	1	R.TETETC[+57.021]EDINEC[+57.021]ES[+426.137]NPC[+57.021]VN[+0.984]GAC[+57.021]R.N	845	Hex(1)Pent(2)	C[+57]*4, N[+1], S[+426]	1058.06	3	3172.16	3172.17	0	-2.8	Specific	617.44	617.44	6	9.06	206	>Fibrillin-2 N-term	1	DW070720_1.5493.5493.3	controllerType=0 controllerNumber=1 scan=5493	16.2206
04867:3	1	R.TETETC[+57.021]EDINEC[+57.021]ES[+426.137]NPC[+57.021]VN[+0.984]GAC[+57.021]R.N	845	Hex(1)Pent(2)	C[+57]*4, N[+1], S[+426]	1058.06	3	3172.16	3172.17	0	-2	Specific	681.74	681.74	6	10.06	206	>Fibrillin-2 N-term	1	DW070720_1.5437.5437.3	controllerType=0 controllerNumber=1 scan=5437	16.091
04482:2	1	R.NN[+15.995]LGS[+203.079]FNC[+57.021]EC[+57.021]SPGSK.L	868	HexNAc(1)	C[+57]*2, N[+16], S[+203]	945.382	2	1889.76	1889.76	0	-3.9	Specific	79.03	79.03	1.2	1.43	206	>Fibrillin-2 N-term	1	DW070720_1.5137.5137.2	controllerType=0 controllerNumber=1 scan=5137	15.3857
04817:2	1	R.N[+0.984]NLGS[+162.053]FNC[+57.021]EC[+57.021]SPGSK.L	868	Hex(1)	C[+57]*2, N[+1], S[+162]	917.365	2	1833.72	1833.73	0	-1.5	Specific	243.95	243.95	0	4.69	206	>Fibrillin-2 N-term	1	DW070720_1.5398.5398.2	controllerType=0 controllerNumber=1 scan=5398	15.9984
05280:2	1	R.NN[+0.984]LGSFNC[+57.021]EC[+57.021]S[+162.053]PGSK.L	868	Hex(1)	C[+57]*2, N[+1], S[+162]	917.364	2	1833.72	1833.73	0	-3.2	Specific	500.59	500.59	0	7.29	206	>Fibrillin-2 N-term	1	DW070720_1.5774.5774.2	controllerType=0 controllerNumber=1 scan=5774	16.8764
08204:2	1	K.LSSTGLIC[+57.021]IDSLK.G	883		C[+57]	703.881	2	1406.76	1406.76	0	-0.4	Specific	227.58	227.58	227.58	2.31	206	>Fibrillin-2 N-term	1	DW070720_1.8125.8125.2	controllerType=0 controllerNumber=1 scan=8125	22.4027
07631:3	1	K.LSSTGLIC[+57.021]IDSLK.G	883		C[+57]	469.589	3	1406.75	1406.76	0	-1.6	Specific	319.27	221.89	221.89	3.15	206	>Fibrillin-2 N-term	1	DW070720_1.7673.7673.3	controllerType=0 controllerNumber=1 scan=7673	21.3374
07989:2	1	K.LSSTGLIC[+57.021]IDSLK.G	883		C[+57]	703.882	2	1406.76	1406.76	0	1	Specific	525.72	450.87	450.87	6.38	206	>Fibrillin-2 N-term	1	DW070720_1.7950.7950.2	controllerType=0 controllerNumber=1 scan=7950	21.99
07883:2	1	K.LSSTGLIC[+57.021]IDSLK.G	883		C[+57]	703.881	2	1406.75	1406.76	0	-0.8	Specific	634.92	395.95	395.95	9.18	206	>Fibrillin-2 N-term	1	DW070720_1.7871.7871.2	controllerType=0 controllerNumber=1 scan=7871	21.804
07604:2	1	K.LSSTGLIC[+57.021]IDSLK.G	883		C[+57]	703.882	2	1406.76	1406.76	0	0.1	Specific	652.47	421.49	421.49	10.18	206	>Fibrillin-2 N-term	1	DW070720_1.7650.7650.2	controllerType=0 controllerNumber=1 scan=7650	21.2835
07811:2	1	K.LSSTGLIC[+57.021]IDSLK.G	883		C[+57]	703.881	2	1406.76	1406.76	0	-0.6	Specific	652.59	429.72	429.72	10.18	206	>Fibrillin-2 N-term	1	DW070720_1.7813.7813.2	controllerType=0 controllerNumber=1 scan=7813	21.6677
07741:2	1	K.LSSTGLIC[+57.021]IDSLK.G	883		C[+57]	703.881	2	1406.75	1406.76	0	-1.3	Specific	672	403.89	403.89	10.18	206	>Fibrillin-2 N-term	1	DW070720_1.7759.7759.2	controllerType=0 controllerNumber=1 scan=7759	21.5402
07672:2	1	K.LSSTGLIC[+57.021]IDSLK.G	883		C[+57]	703.881	2	1406.75	1406.76	0	-0.8	Specific	699.4	408.14	408.14	10.18	206	>Fibrillin-2 N-term	1	DW070720_1.7703.7703.2	controllerType=0 controllerNumber=1 scan=7703	21.4088
07605:3	1	K.[+28.031]LS[+511.190]S[+162.053]TGLIC[+57.021]IDSLK.G	883	HexNAc(1)Hex(1)Fuc(1),Hex(1)	.[28], C[+57], S[+162][+511]	703.361	3	2108.07	2108.03	0	17.7	Specific	164.28	164.28	0	1.41	206	>Fibrillin-2 N-term	1	DW070720_1.7650.7650.2	controllerType=0 controllerNumber=1 scan=7650	21.2835
07156:2	1	K.GTC[+57.021]WLNIQDSR.C	896		C[+57]	675.317	2	1349.63	1349.63	0	0.6	Specific	311.91	292.26	292.26	2.82	206	>Fibrillin-2 N-term	1	DW070720_1.7293.7293.2	controllerType=0 controllerNumber=1 scan=7293	20.4393
06910:2	1	K.GTC[+57.021]WLNIQDSR.C	896		C[+57]	675.316	2	1349.62	1349.63	0	-1.7	Specific	452.57	442.24	442.24	6.55	206	>Fibrillin-2 N-term	1	DW070720_1.7089.7089.2	controllerType=0 controllerNumber=1 scan=7089	19.9618
06840:2	1	K.GTC[+57.021]WLNIQDSR.C	896		C[+57]	675.315	2	1349.62	1349.63	0	-2.4	Specific	498.72	485.59	485.59	6.64	206	>Fibrillin-2 N-term	1	DW070720_1.7033.7033.2	controllerType=0 controllerNumber=1 scan=7033	19.8302
06979:2	1	K.GTC[+57.021]WLNIQDSR.C	896		C[+57]	675.315	2	1349.62	1349.63	0	-3.3	Specific	503.89	491.29	491.29	6.64	206	>Fibrillin-2 N-term	1	DW070720_1.7143.7143.2	controllerType=0 controllerNumber=1 scan=7143	20.0887
06630:2	1	K.GTC[+57.021]WLNIQDSR.C	896		C[+57]	675.316	2	1349.62	1349.63	0	-1.5	Specific	524.11	492.6	492.6	6.82	206	>Fibrillin-2 N-term	1	DW070720_1.6869.6869.2	controllerType=0 controllerNumber=1 scan=6869	19.4449
06769:2	1	K.GTC[+57.021]WLNIQDSR.C	896		C[+57]	675.316	2	1349.62	1349.63	0	-1.5	Specific	569.31	520.6	520.6	7.7	206	>Fibrillin-2 N-term	1	DW070720_1.6977.6977.2	controllerType=0 controllerNumber=1 scan=6977	19.6988
06697:2	1	K.GTC[+57.021]WLNIQDSR.C	896		C[+57]	675.316	2	1349.62	1349.63	0	-1.5	Specific	580.56	580.56	580.56	7.7	206	>Fibrillin-2 N-term	1	DW070720_1.6922.6922.2	controllerType=0 controllerNumber=1 scan=6922	19.5693
05400:2	1	R.C[+57.021]EVNINGATLK.S	907		C[+57]	609.807	2	1218.61	1218.61	0	-6.5	Specific	171.81	171.81	171.81	1.41	206	>Fibrillin-2 N-term	1	DW070720_1.5871.5871.2	controllerType=0 controllerNumber=1 scan=5871	17.1041
05008:2	1	R.C[+57.021]EVNINGATLK.S	907		C[+57]	609.809	2	1218.61	1218.61	0	-2.5	Specific	419.33	419.33	419.33	6.37	206	>Fibrillin-2 N-term	1	DW070720_1.5555.5555.2	controllerType=0 controllerNumber=1 scan=5555	16.3645
04935:2	1	R.C[+57.021]EVNINGATLK.S	907		C[+57]	609.809	2	1218.61	1218.61	0	-3.5	Specific	712.71	712.71	712.71	9.14	206	>Fibrillin-2 N-term	1	DW070720_1.5492.5492.2	controllerType=0 controllerNumber=1 scan=5492	16.2184
05401:2	1	R.C[+57.021]EVNIN[+0.984]GATLK.S	907		C[+57], N[+1]	610.301	2	1219.59	1219.6	0	-3.5	Specific	409.41	409.41	118.77	4.81	206	>Fibrillin-2 N-term	1	DW070720_1.5871.5871.2	controllerType=0 controllerNumber=1 scan=5871	17.1041
07277:2	1	R.C[+57.021][-17.027]EVNINGATLK.S	907		C[-17][+57]	601.298	2	1201.59	1201.59	0	0.8	Specific	437.06	415.04	415.04	3.79	206	>Fibrillin-2 N-term	1	DW070720_1.7396.7396.2	controllerType=0 controllerNumber=1 scan=7396	20.6838
05205:2	1	R.C[+57.021]EVNIN[+0.984]GATLK.S	907		C[+57], N[+1]	610.301	2	1219.6	1219.6	0	-2.7	Specific	520.59	520.59	160.24	6.82	206	>Fibrillin-2 N-term	1	DW070720_1.5713.5713.2	controllerType=0 controllerNumber=1 scan=5713	16.7345
07212:2	1	R.C[+57.021][-17.027]EVNINGATLK.S	907		C[-17][+57]	601.298	2	1201.59	1201.59	0	-0.3	Specific	521.78	521.78	521.78	6.6	206	>Fibrillin-2 N-term	1	DW070720_1.7342.7342.2	controllerType=0 controllerNumber=1 scan=7342	20.5561
05328:2	1	R.C[+57.021]EVNIN[+0.984]GATLK.S	907		C[+57], N[+1]	610.302	2	1219.6	1219.6	0	-1	Specific	560.71	560.71	122.87	7.49	206	>Fibrillin-2 N-term	1	DW070720_1.5814.5814.2	controllerType=0 controllerNumber=1 scan=5814	16.9704
05139:2	1	R.C[+57.021]EVNIN[+0.984]GATLK.S	907		C[+57], N[+1]	610.301	2	1219.59	1219.6	0	-3.2	Specific	592.62	592.62	166.17	7.7	206	>Fibrillin-2 N-term	1	DW070720_1.5660.5660.2	controllerType=0 controllerNumber=1 scan=5660	16.6105
05067:2	1	R.C[+57.021]EVNIN[+0.984]GATLK.S	907		C[+57], N[+1]	610.301	2	1219.6	1219.6	0	-2.6	Specific	673.26	673.26	169.28	9.7	206	>Fibrillin-2 N-term	1	DW070720_1.5603.5603.2	controllerType=0 controllerNumber=1 scan=5603	16.4774
07476:2	1	R.C[+57.021][-17.027]EVNIN[+0.984]GATLK.S	907		C[-17][+57], N[+1]	601.789	2	1202.57	1202.57	0	-1.1	Specific	358.53	358.53	185.15	4.42	206	>Fibrillin-2 N-term	1	DW070720_1.7550.7550.2	controllerType=0 controllerNumber=1 scan=7550	21.0481
07692:2	1	R.C[+57.021][-17.027]EVNIN[+0.984]GATLK.S	907		C[-17][+57], N[+1]	601.789	2	1202.57	1202.57	0	-1.6	Specific	455.65	455.65	204.62	6.55	206	>Fibrillin-2 N-term	1	DW070720_1.7720.7720.2	controllerType=0 controllerNumber=1 scan=7720	21.4479
07411:2	1	R.C[+57.021][-17.027]EVNIN[+0.984]GATLK.S	907		C[-17][+57], N[+1]	601.789	2	1202.57	1202.57	0	-1.1	Specific	456.95	456.95	231.7	6.33	206	>Fibrillin-2 N-term	1	DW070720_1.7496.7496.2	controllerType=0 controllerNumber=1 scan=7496	20.9198
06386:3	1	K.SEC[+57.021]C[+57.021]ATLGAAWGSPC[+57.021]ER.C	918		C[+57]*3	637.93	3	1911.77	1911.78	0	-2.1	Specific	325.11	325.11	325.11	3.47	206	>Fibrillin-2 N-term	1	DW070720_1.6675.6675.3	controllerType=0 controllerNumber=1 scan=6675	18.9875
06541:2	1	K.SEC[+57.021]C[+57.021]ATLGAAWGSPC[+57.021]ER.C	918		C[+57]*3	956.391	2	1911.78	1911.78	0	-1.3	Specific	335.46	335.46	335.46	4.95	206	>Fibrillin-2 N-term	1	DW070720_1.6799.6799.2	controllerType=0 controllerNumber=1 scan=6799	19.2789
06419:2	1	K.SEC[+57.021]C[+57.021]ATLGAAWGSPC[+57.021]ER.C	918		C[+57]*3	956.392	2	1911.78	1911.78	0	-0.6	Specific	458.67	458.67	458.67	6.98	206	>Fibrillin-2 N-term	1	DW070720_1.6707.6707.2	controllerType=0 controllerNumber=1 scan=6707	19.0631
06356:2	1	K.SEC[+57.021]C[+57.021]ATLGAAWGSPC[+57.021]ER.C	918		C[+57]*3	956.392	2	1911.78	1911.78	0	-1	Specific	602.21	602.21	602.21	9.14	206	>Fibrillin-2 N-term	1	DW070720_1.6648.6648.2	controllerType=0 controllerNumber=1 scan=6648	18.9259
06316:3	1	K.SEC[+57.021]C[+57.021]ATLGAAWGSPC[+57.021]ER.C	918		C[+57]*3	637.93	3	1911.78	1911.78	0	-1.2	Specific	625.88	625.88	625.88	9.14	206	>Fibrillin-2 N-term	1	DW070720_1.6615.6615.3	controllerType=0 controllerNumber=1 scan=6615	18.8481
06256:3	1	K.SEC[+57.021]C[+57.021]ATLGAAWGSPC[+57.021]ER.C	918		C[+57]*3	637.93	3	1911.77	1911.78	0	-1.8	Specific	666.85	666.85	666.85	10.35	206	>Fibrillin-2 N-term	1	DW070720_1.6561.6561.3	controllerType=0 controllerNumber=1 scan=6561	18.7222
06236:2	1	K.SEC[+57.021]C[+57.021]ATLGAAWGSPC[+57.021]ER.C	918		C[+57]*3	956.392	2	1911.78	1911.78	0	-0.9	Specific	720.41	720.41	720.41	11.14	206	>Fibrillin-2 N-term	1	DW070720_1.6546.6546.2	controllerType=0 controllerNumber=1 scan=6546	18.6853
06290:2	1	K.SEC[+57.021]C[+57.021]ATLGAAWGSPC[+57.021]ER.C	918		C[+57]*3	956.391	2	1911.77	1911.78	0	-1.8	Specific	797.68	777.1	777.1	12.35	206	>Fibrillin-2 N-term	1	DW070720_1.6593.6593.2	controllerType=0 controllerNumber=1 scan=6593	18.7961
03145:2	1	R.C[+57.021]ELDTAC[+57.021]PR.G	935		C[+57]*2	561.238	2	1121.47	1121.47	0	-2.6	Specific	494.12	494.12	494.12	5.34	206	>Fibrillin-2 N-term	1	DW070720_1.4088.4088.2	controllerType=0 controllerNumber=1 scan=4088	12.9248
03280:2	1	R.C[+57.021]ELDTAC[+57.021]PR.G	935		C[+57]*2	561.238	2	1121.47	1121.47	0	-2.5	Specific	496.08	496.08	496.08	6.64	206	>Fibrillin-2 N-term	1	DW070720_1.4187.4187.2	controllerType=0 controllerNumber=1 scan=4187	13.1592
03208:2	1	R.C[+57.021]ELDTAC[+57.021]PR.G	935		C[+57]*2	561.238	2	1121.47	1121.47	0	-2.7	Specific	583.23	583.23	583.23	7.7	206	>Fibrillin-2 N-term	1	DW070720_1.4134.4134.2	controllerType=0 controllerNumber=1 scan=4134	13.0345
05713:2	1	R.C[+57.021][-17.027]ELDTAC[+57.021]PR.G	935		C[-17][+57]*2	552.725	2	1104.44	1104.44	0	-2.1	Specific	391.44	391.44	391.44	6.3	206	>Fibrillin-2 N-term	1	DW070720_1.6119.6119.2	controllerType=0 controllerNumber=1 scan=6119	17.687
05645:2	1	R.C[+57.021][-17.027]ELDTAC[+57.021]PR.G	935		C[-17][+57]*2	552.725	2	1104.44	1104.44	0	-2.2	Specific	453.76	453.76	453.76	6.55	206	>Fibrillin-2 N-term	1	DW070720_1.6066.6066.2	controllerType=0 controllerNumber=1 scan=6066	17.5619
07006:3	1	R.IKGVTC[+57.021]EDVNEC[+57.021]EVFPGVC[+57.021][+14.016]PNGR.C	948		C[+14][+57]*3	884.065	3	2650.18	2650.21	0	-10	Specific	86.37	86.37	86.37	1.41	206	>Fibrillin-2 N-term	1	DW070720_1.7167.7167.3	controllerType=0 controllerNumber=1 scan=7167	20.1451
06944:3	1	R.IKGVTC[+57.021]EDVNEC[+57.021]EVFPGVC[+57.021][+14.016]PNGR.C	948		C[+14][+57]*3	884.072	3	2650.2	2650.21	0	-1.5	Specific	135.07	135.07	135.07	1.65	206	>Fibrillin-2 N-term	1	DW070720_1.7115.7115.3	controllerType=0 controllerNumber=1 scan=7115	20.0224
06799:3	1	R.IKGVTC[+57.021]EDVNEC[+57.021]EVFPGVC[+57.021][+14.016]PNGR.C	948		C[+14][+57]*3	884.074	3	2650.21	2650.21	0	1	Specific	245.05	245.05	245.05	1.62	206	>Fibrillin-2 N-term	1	DW070720_1.7002.7002.3	controllerType=0 controllerNumber=1 scan=7002	19.757
06866:3	1	R.IKGVTC[+57.021]EDVNEC[+57.021]EVFPGVC[+57.021][+14.016]PNGR.C	948		C[+14][+57]*3	884.073	3	2650.2	2650.21	0	-0.7	Specific	512.92	512.92	266.85	6.19	206	>Fibrillin-2 N-term	1	DW070720_1.7054.7054.3	controllerType=0 controllerNumber=1 scan=7054	19.8801
07202:3	1	R.IKGVTC[+57.021]EDVNEC[+57.021]EVFPGVC[+57.021][+14.016]PN[+0.984]GR.C	948		C[+14][+57]*3, N[+1]	884.401	3	2651.19	2651.19	0	-0.7	Specific	154.44	154.44	154.44	1.51	206	>Fibrillin-2 N-term	1	DW070720_1.7333.7333.3	controllerType=0 controllerNumber=1 scan=7333	20.5346
07066:3	1	R.IKGVTC[+57.021]EDVNEC[+57.021]EVFPGVC[+57.021][+14.016]PN[+0.984]GR.C	948		C[+14][+57]*3, N[+1]	884.402	3	2651.19	2651.19	0	0.3	Specific	239.06	239.06	239.06	2.04	206	>Fibrillin-2 N-term	1	DW070720_1.7219.7219.3	controllerType=0 controllerNumber=1 scan=7219	20.2664
07133:3	1	R.IKGVTC[+57.021]EDVNEC[+57.021]EVFPGVC[+57.021][+14.016]PN[+0.984]GR.C	948		C[+14][+57]*3, N[+1]	884.401	3	2651.19	2651.19	0	-0.3	Specific	567.28	567.28	317.47	7.25	206	>Fibrillin-2 N-term	1	DW070720_1.7274.7274.3	controllerType=0 controllerNumber=1 scan=7274	20.3961
07561:2	1	K.GVTC[+57.021]EDVNEC[+57.021]EVFPGVC[+57.021][+14.016]PNGR.C	950		C[+14][+57]*3	1205.02	2	2409.03	2409.03	0	0.5	Specific	286.69	286.69	181.96	4.27	206	>Fibrillin-2 N-term	1	DW070720_1.7616.7616.2	controllerType=0 controllerNumber=1 scan=7616	21.204
07587:3	1	K.GVTC[+57.021]EDVNEC[+57.021]EVFPGVC[+57.021][+14.016]PNGR.C	950		C[+14][+57]*3	803.681	3	2409.03	2409.03	0	0.6	Specific	379.56	379.56	284.17	6.47	206	>Fibrillin-2 N-term	1	DW070720_1.7637.7637.3	controllerType=0 controllerNumber=1 scan=7637	21.2534
07459:3	1	K.GVTC[+57.021]EDVNEC[+57.021]EVFPGVC[+57.021][+14.016]PNGR.C	950		C[+14][+57]*3	803.679	3	2409.02	2409.03	0	-1.2	Specific	390.71	390.71	243.7	6.47	206	>Fibrillin-2 N-term	1	DW070720_1.7535.7535.3	controllerType=0 controllerNumber=1 scan=7535	21.011
07491:2	1	K.GVTC[+57.021]EDVNEC[+57.021]EVFPGVC[+57.021][+14.016]PNGR.C	950		C[+14][+57]*3	1205.01	2	2409.02	2409.03	0	-1.9	Specific	467.98	467.98	192.1	6.93	206	>Fibrillin-2 N-term	1	DW070720_1.7562.7562.2	controllerType=0 controllerNumber=1 scan=7562	21.0761
07518:3	1	K.GVTC[+57.021]EDVNEC[+57.021]EVFPGVC[+57.021][+14.016]PNGR.C	950		C[+14][+57]*3	803.68	3	2409.02	2409.03	0	-0.8	Specific	618.18	618.18	297.58	8.87	206	>Fibrillin-2 N-term	1	DW070720_1.7582.7582.3	controllerType=0 controllerNumber=1 scan=7582	21.1238
07955:3	1	K.GVTC[+57.021]EDVNEC[+57.021]EVFPGVC[+57.021][+14.016]PN[+0.984]GR.C	950		C[+14][+57]*3, N[+1]	804.006	3	2410	2410.01	0	-3.2	Specific	224.38	224.38	195.55	2.45	206	>Fibrillin-2 N-term	1	DW070720_1.7925.7925.3	controllerType=0 controllerNumber=1 scan=7925	21.9317
07738:3	1	K.GVTC[+57.021]EDVNEC[+57.021]EVFPGVC[+57.021][+14.016]PN[+0.984]GR.C	950		C[+14][+57]*3, N[+1]	804.008	3	2410.01	2410.01	0	-0.5	Specific	351.77	351.77	205.9	4.8	206	>Fibrillin-2 N-term	1	DW070720_1.7755.7755.3	controllerType=0 controllerNumber=1 scan=7755	21.5295
07822:2	1	K.GVTC[+57.021]EDVNEC[+57.021]EVFPGVC[+57.021][+14.016]PN[+0.984]GR.C	950		C[+14][+57]*3, N[+1]	1205.51	2	2410.01	2410.01	0	-0.8	Specific	366.96	366.96	153.68	5.11	206	>Fibrillin-2 N-term	1	DW070720_1.7822.7822.2	controllerType=0 controllerNumber=1 scan=7822	21.6872
07813:3	1	K.GVTC[+57.021]EDVNEC[+57.021]EVFPGVC[+57.021][+14.016]PN[+0.984]GR.C	950		C[+14][+57]*3, N[+1]	804.009	3	2410.01	2410.01	0	0.6	Specific	469.52	469.52	259.86	6.71	206	>Fibrillin-2 N-term	1	DW070720_1.7815.7815.3	controllerType=0 controllerNumber=1 scan=7815	21.6721
07880:3	1	K.GVTC[+57.021]EDVNEC[+57.021]EVFPGVC[+57.021][+14.016]PN[+0.984]GR.C	950		C[+14][+57]*3, N[+1]	804.009	3	2410.01	2410.01	0	0.7	Specific	538.65	538.65	273.16	6.07	206	>Fibrillin-2 N-term	1	DW070720_1.7868.7868.3	controllerType=0 controllerNumber=1 scan=7868	21.7975
05674:3	1	K.GSFHC[+57.021]EC[+57.021]PEGLTLDGTGR.V	976		C[+57]*2	664.954	3	1992.85	1992.85	0	-3.4	Specific	314.56	314.56	314.56	3.67	206	>Fibrillin-2 N-term	1	DW070720_1.6089.6089.3	controllerType=0 controllerNumber=1 scan=6089	17.6159
05602:3	1	K.GSFHC[+57.021]EC[+57.021]PEGLTLDGTGR.V	976		C[+57]*2	664.954	3	1992.85	1992.85	0	-2.5	Specific	665.67	665.67	665.67	10.35	206	>Fibrillin-2 N-term	1	DW070720_1.6032.6032.3	controllerType=0 controllerNumber=1 scan=6032	17.4821
05531:3	1	K.GSFHC[+57.021]EC[+57.021]PEGLTLDGTGR.V	976		C[+57]*2	664.955	3	1992.85	1992.85	0	-2	Specific	737.79	737.79	737.79	11.35	206	>Fibrillin-2 N-term	1	DW070720_1.5978.5978.3	controllerType=0 controllerNumber=1 scan=5978	17.3557
05487:3	1	K.GS[+203.079]FH[+15.995]C[+57.021]EC[+57.021]PEGLTLDGTGR.V	976	HexNAc(1)	C[+57]*2, H[+16], S[+203]	737.981	3	2211.93	2211.93	0	-0.4	Specific	2.34	2.34	2.34	1.43	206	>Fibrillin-2 N-term	1	DW070720_1.5945.5945.3	controllerType=0 controllerNumber=1 scan=5945	17.2786
05367:3	1	K.GS[+203.079]FH[+15.995]C[+57.021]EC[+57.021]PEGLTLDGTGR.V	976	HexNAc(1)	C[+57]*2, H[+16], S[+203]	737.98	3	2211.92	2211.93	0	-1.9	Specific	43.62	43.62	7.72	1.52	206	>Fibrillin-2 N-term	1	DW070720_1.5842.5842.3	controllerType=0 controllerNumber=1 scan=5842	17.0352
05421:3	1	K.GS[+203.079]FH[+15.995]C[+57.021]EC[+57.021]PEGLTLDGTGR.V	976	HexNAc(1)	C[+57]*2, H[+16], S[+203]	737.979	3	2211.92	2211.93	0	-2.4	Specific	231.52	231.52	26.98	2.47	206	>Fibrillin-2 N-term	1	DW070720_1.5890.5890.3	controllerType=0 controllerNumber=1 scan=5890	17.1491
03518:2	1	R.MEQC[+57.021]YLK.W	1000		C[+57]	486.218	2	971.429	971.433	0	-3.3	Specific	338.91	338.91	338.91	2.83	206	>Fibrillin-2 N-term	1	DW070720_1.4369.4369.2	controllerType=0 controllerNumber=1 scan=4369	13.5836
06457:4	1	R.MEQC[+57.021]YLKWDEDEC[+57.021]IHPVPGK.F	1000		C[+57]*2	634.283	4	2534.11	2534.11	0	-1.7	Specific	416.76	416.76	416.76	6.16	206	>Fibrillin-2 N-term	1	DW070720_1.6736.6736.4	controllerType=0 controllerNumber=1 scan=6736	19.132
06394:4	1	R.MEQC[+57.021]YLKWDEDEC[+57.021]IHPVPGK.F	1000		C[+57]*2	634.284	4	2534.11	2534.11	0	-0.5	Specific	607.82	607.82	607.82	8.28	206	>Fibrillin-2 N-term	1	DW070720_1.6682.6682.4	controllerType=0 controllerNumber=1 scan=6682	19.0047
05072:3	1	K.WDEDEC[+57.021]IHPVPGK.F	1007		C[+57]	527.904	3	1581.7	1581.7	0	-1.4	Specific	70.27	70.27	70.27	1.43	206	>Fibrillin-2 N-term	1	DW070720_1.5608.5608.3	controllerType=0 controllerNumber=1 scan=5608	16.4882
04972:3	1	K.WDEDEC[+57.021]IHPVPGK.F	1007		C[+57]	527.904	3	1581.7	1581.7	0	-2.4	Specific	309.49	272.03	272.03	3.1	206	>Fibrillin-2 N-term	1	DW070720_1.5525.5525.3	controllerType=0 controllerNumber=1 scan=5525	16.2961
04843:3	1	K.WDEDEC[+57.021]IHPVPGK.F	1007		C[+57]	527.903	3	1581.7	1581.7	0	-2.9	Specific	482.21	433.85	433.85	7.33	206	>Fibrillin-2 N-term	1	DW070720_1.5417.5417.3	controllerType=0 controllerNumber=1 scan=5417	16.0439
04907:3	1	K.WDEDEC[+57.021]IHPVPGK.F	1007		C[+57]	527.903	3	1581.7	1581.7	0	-2.8	Specific	513.55	421.04	421.04	6.03	206	>Fibrillin-2 N-term	1	DW070720_1.5470.5470.3	controllerType=0 controllerNumber=1 scan=5470	16.1682
06552:3	1	R.MDAC[+57.021]C[+57.021]C[+57.021]AVGAAWGTEC[+57.021]EEC[+57.021]PK.P	1022		C[+57]*5	821.304	3	2461.9	2461.9	0	-0.9	Specific	348.34	348.34	348.34	4.8	206	>Fibrillin-2 N-term	1	DW070720_1.6807.6807.3	controllerType=0 controllerNumber=1 scan=6807	19.2982
05964:3	1	R.MDAC[+57.021]C[+57.021]C[+57.021]AVGAAWGTEC[+57.021]EEC[+57.021]PKPGTK.E	1022		C[+57]*5	949.044	3	2845.12	2845.12	0	-0.3	Specific	142.09	142.09	142.09	1.54	206	>Fibrillin-2 N-term	1	DW070720_1.6325.6325.3	controllerType=0 controllerNumber=1 scan=6325	18.166
05807:3	1	R.MDAC[+57.021]C[+57.021]C[+57.021]AVGAAWGTEC[+57.021]EEC[+57.021]PKPGTK.E	1022		C[+57]*5	949.044	3	2845.12	2845.12	0	-0.3	Specific	509.6	509.6	509.6	6.54	206	>Fibrillin-2 N-term	1	DW070720_1.6192.6192.3	controllerType=0 controllerNumber=1 scan=6192	17.8556
05851:4	1	R.MDAC[+57.021]C[+57.021]C[+57.021]AVGAAWGTEC[+57.021]EEC[+57.021]PKPGTK.E	1022		C[+57]*5	712.034	4	2845.11	2845.12	0	-1.7	Specific	543.23	543.23	543.23	6.93	206	>Fibrillin-2 N-term	1	DW070720_1.6227.6227.4	controllerType=0 controllerNumber=1 scan=6227	17.9371
05867:3	1	R.MDAC[+57.021]C[+57.021]C[+57.021]AVGAAWGTEC[+57.021]EEC[+57.021]PKPGTK.E	1022		C[+57]*5	949.042	3	2845.11	2845.12	0	-1.9	Specific	1102.07	1102.07	1102.07	18.81	206	>Fibrillin-2 N-term	1	DW070720_1.6241.6241.3	controllerType=0 controllerNumber=1 scan=6241	17.9718
04396:2	1	K.EYETLC[+57.021]PR.G	1047		C[+57]	534.244	2	1067.48	1067.48	0	-2.1	Specific	109.99	109.99	109.99	1.42	206	>Fibrillin-2 N-term	1	DW070720_1.5068.5068.2	controllerType=0 controllerNumber=1 scan=5068	15.225
04147:2	1	K.EYETLC[+57.021]PR.G	1047		C[+57]	534.244	2	1067.48	1067.48	0	-2.6	Specific	411.05	411.05	411.05	6.37	206	>Fibrillin-2 N-term	1	DW070720_1.4863.4863.2	controllerType=0 controllerNumber=1 scan=4863	14.7439
04011:2	1	K.EYETLC[+57.021]PR.G	1047		C[+57]	534.244	2	1067.48	1067.48	0	-2.5	Specific	434.1	434.1	434.1	6.37	206	>Fibrillin-2 N-term	1	DW070720_1.4760.4760.2	controllerType=0 controllerNumber=1 scan=4760	14.5016
03888:2	1	K.EYETLC[+57.021]PR.G	1047		C[+57]	534.243	2	1067.48	1067.48	0	-2.9	Specific	437.34	437.34	437.34	5.07	206	>Fibrillin-2 N-term	1	DW070720_1.4667.4667.2	controllerType=0 controllerNumber=1 scan=4667	14.2826
04072:2	1	K.EYETLC[+57.021]PR.G	1047		C[+57]	534.244	2	1067.48	1067.48	0	-2.5	Specific	450.44	450.44	450.44	6.55	206	>Fibrillin-2 N-term	1	DW070720_1.4807.4807.2	controllerType=0 controllerNumber=1 scan=4807	14.6126
03954:2	1	K.EYETLC[+57.021]PR.G	1047		C[+57]	534.244	2	1067.48	1067.48	0	-2.3	Specific	478.65	478.65	478.65	5.24	206	>Fibrillin-2 N-term	1	DW070720_1.4716.4716.2	controllerType=0 controllerNumber=1 scan=4716	14.398
05239:2	1	R.GDVLTGRPFYK.D	1062			626.836	2	1252.67	1252.67	0	-2.7	Specific	336.28	336.28	336.28	2.35	206	>Fibrillin-2 N-term	1	DW070720_1.5740.5740.2	controllerType=0 controllerNumber=1 scan=5740	16.7972
05164:2	1	R.GDVLTGRPFYK.D	1062			626.836	2	1252.67	1252.67	0	-2.4	Specific	494.29	494.29	494.29	4.86	206	>Fibrillin-2 N-term	1	DW070720_1.5682.5682.2	controllerType=0 controllerNumber=1 scan=5682	16.6619
05107:3	1	R.GDVLTGRPFYK.D	1062			418.226	3	1252.66	1252.67	0	-2.8	Specific	505.57	505.57	505.57	6.64	206	>Fibrillin-2 N-term	1	DW070720_1.5635.5635.3	controllerType=0 controllerNumber=1 scan=5635	16.5523
05040:3	1	R.GDVLTGRPFYK.D	1062			418.227	3	1252.67	1252.67	0	-2.3	Specific	526.79	526.79	526.79	6.82	206	>Fibrillin-2 N-term	1	DW070720_1.5582.5582.3	controllerType=0 controllerNumber=1 scan=5582	16.4282
05025:2	1	R.GDVLTGRPFYK.D	1062			626.836	2	1252.66	1252.67	0	-3.1	Specific	650.87	650.87	650.87	7.77	206	>Fibrillin-2 N-term	1	DW070720_1.5571.5571.2	controllerType=0 controllerNumber=1 scan=5571	16.403
05094:2	1	R.GDVLTGRPFYK.D	1062			626.836	2	1252.66	1252.67	0	-2.8	Specific	734.43	734.43	734.43	8.92	206	>Fibrillin-2 N-term	1	DW070720_1.5624.5624.2	controllerType=0 controllerNumber=1 scan=5624	16.5267
05482:3	1	R.GDVLTGRPFYKDINEC[+57.021]K.A	1062		C[+57]	671.335	3	2011.99	2011.99	0	0.1	Specific	295.33	295.33	295.33	3.68	206	>Fibrillin-2 N-term	1	DW070720_1.5939.5939.3	controllerType=0 controllerNumber=1 scan=5939	17.2632
05446:4	1	R.GDVLTGRPFYKDINEC[+57.021]K.A	1062		C[+57]	503.752	4	2011.99	2011.99	0	-2	Specific	473.56	473.56	473.56	6.6	206	>Fibrillin-2 N-term	1	DW070720_1.5912.5912.4	controllerType=0 controllerNumber=1 scan=5912	17.2009
03645:3	1	R.PFYKDINEC[+57.021]K.A	1069		C[+57]	438.543	3	1313.62	1313.62	0	-3	Specific	407.12	407.12	407.12	4.32	206	>Fibrillin-2 N-term	1	DW070720_1.4477.4477.3	controllerType=0 controllerNumber=1 scan=4477	13.8376
05573:2	1	K.AFPGMC[+57.021]TYGK.C	1079		C[+57]	566.25	2	1131.49	1131.5	0	-2.8	Specific	244.26	244.26	244.26	2.62	206	>Fibrillin-2 N-term	1	DW070720_1.6010.6010.2	controllerType=0 controllerNumber=1 scan=6010	17.4306
04075:2	1	K.C[+57.021][-17.027]RN[+15.995]T[+162.053]IGSFK.C	1089	Hex(1)	C[-17][+57], N[+16], T[+162]	622.283	2	1243.56	1243.56	0	-3.1	Specific	278.48	255.51	6	1.64	206	>Fibrillin-2 N-term	1	DW070720_1.4809.4809.2	controllerType=0 controllerNumber=1 scan=4809	14.6169
04146:2	1	K.C[+57.021][-17.027]RN[+15.995]T[+162.053]IGSFK.C	1089	Hex(1)	C[-17][+57], N[+16], T[+162]	622.283	2	1243.56	1243.56	0	-3.3	Specific	452.07	395.32	6	5.47	206	>Fibrillin-2 N-term	1	DW070720_1.4862.4862.2	controllerType=0 controllerNumber=1 scan=4862	14.7417
03653:2	1	R.[+28.031]NT[+146.058]IGS[+132.042]FK.C	1091	Fuc(1),Pent(1)	.[28], S[+132], T[+146]	536.773	2	1072.54	1072.54	0	-1.4	Specific	0.71	0.71	0.71	1.41	206	>Fibrillin-2 N-term	1	DW070720_1.4484.4484.2	controllerType=0 controllerNumber=1 scan=4484	13.8546
05124:2	1	R.NT[+146.058]IGS[+146.058]FK.C	1091	Fuc(1),Fuc(1)	S[+146], T[+146]	529.766	2	1058.52	1058.53	0	-1	Specific	11.06	11.06	11.06	1.41	206	>Fibrillin-2 N-term	1	DW070720_1.5648.5648.2	controllerType=0 controllerNumber=1 scan=5648	16.5823
04255:4	1	K.C[+57.021]RC[+57.021]NSGFALDMEERN[+1403.507]C[+57.021]TDIDEC[+57.021]R.I	1098	HexNAc(3)Hex(4)Fuc(1)	C[+57]*4, N[+1404]	1078.91	4	4312.63	4311.66	1	-6.9	Specific	13.8	13.8	13.8	1.47	206	>Fibrillin-2 N-term	1	DW070720_1.4953.4953.4	controllerType=0 controllerNumber=1 scan=4953	14.9548
04284:4	1	K.C[+57.021]RC[+57.021]NSGFALDMEERN[+1549.565]C[+57.021]TDIDEC[+57.021]R.I	1098	HexNAc(3)Hex(4)Fuc(2)	C[+57]*4, N[+1550]	1115.43	4	4458.69	4457.72	1	-7.9	Specific	77.56	77.56	3.25	1.47	206	>Fibrillin-2 N-term	1	DW070720_1.4976.4976.4	controllerType=0 controllerNumber=1 scan=4976	15.0084
04225:4	1	K.C[+57.021]RC[+57.021]N[+0.984]SGFALDMEERN[+1549.565]C[+57.021]TDIDEC[+57.021]R.I	1098	HexNAc(3)Hex(4)Fuc(2)	C[+57]*4, N[+1][+1550]	1115.43	4	4458.7	4458.7	0	-1.5	Specific	20.3	16.64	16.64	1.65	206	>Fibrillin-2 N-term	1	DW070720_1.4926.4926.4	controllerType=0 controllerNumber=1 scan=4926	14.8902
04276:4	1	K.C[+57.021]RC[+57.021]N[+0.984]SGFALDMEERN[+1387.512]C[+57.021]TDIDEC[+57.021]R.I	1098	HexNAc(3)Hex(3)Fuc(2)	C[+57]*4, N[+1][+1388]	1074.92	4	4296.64	4296.65	0	-1.3	Specific	77.65	51.11	38.49	2.41	206	>Fibrillin-2 N-term	1	DW070720_1.4969.4969.4	controllerType=0 controllerNumber=1 scan=4969	14.9913
06286:2	1	R.C[+57.021]NSGFALDMEER.N	1100		C[+57]	714.798	2	1428.59	1428.59	0	0.5	Specific	538.44	538.44	538.44	7.29	206	>Fibrillin-2 N-term	1	DW070720_1.6589.6589.2	controllerType=0 controllerNumber=1 scan=6589	18.7864
02787:2	1	R.NC[+57.021]TDIDEC[+57.021]R.I	1112		C[+57]*2	591.728	2	1182.45	1182.45	0	-2.2	Specific	274.06	274.06	274.06	4.03	206	>Fibrillin-2 N-term	1	DW070720_1.3793.3793.2	controllerType=0 controllerNumber=1 scan=3793	12.2353
02661:3	1	R.[+14.016]N[+2141.788]C[+57.021]TDIDEC[+57.021]R.I	1112	HexNAc(6)Hex(3)Fuc(1)NeuAc(1)	.[14], C[+57]*2, N[+2142]	1113.44	3	3338.3	3338.26	0	13.6	Specific	0.35	0.35	0.35	1.41	206	>Fibrillin-2 N-term	1	DW070720_1.3694.3694.3	controllerType=0 controllerNumber=1 scan=3694	12.0028
08669:4	1	R.[+14.016]N[+2935.037]C[+57.021]TDIDEC[+57.021]R.I	1112	HexNAc(6)Hex(6)Fuc(1)NeuAc(1)NeuGc(1)	.[14], C[+57]*2, N[+2935]	1033.64	4	4131.55	4131.5	0	10.1	Specific	1.8	1.8	1.8	1.41	206	>Fibrillin-2 N-term	1	DW070720_1.8502.8502.4	controllerType=0 controllerNumber=1 scan=8502	23.2927
03632:4	1	R.N[+1565.560]C[+57.021]TDIDEC[+57.021]R.I	1112	HexNAc(3)Hex(5)Fuc(1)	C[+57]*2, N[+1566]	687.762	4	2748.03	2748.01	0	5.8	Specific	10.21	10.21	10.21	1.4	206	>Fibrillin-2 N-term	1	DW070720_1.4467.4467.4	controllerType=0 controllerNumber=1 scan=4467	13.8141
06607:3	1	R.N[+2133.772]C[+57.021]TDIDEC[+57.021]R.I	1112	HexNAc(5)Hex(6)Fuc(1)	C[+57]*2, N[+2134]	1106.1	3	3316.27	3316.22	0	14.4	Specific	19.9	19.9	19.9	1.41	206	>Fibrillin-2 N-term	1	DW070720_1.6850.6850.3	controllerType=0 controllerNumber=1 scan=6850	19.3994
02704:3	1	R.N[+1460.529]C[+57.021]TDIDEC[+57.021]R.I	1112	HexNAc(4)Hex(4)	C[+57]*2, N[+1461]	881.663	3	2642.97	2642.98	0	-2.6	Specific	32.09	32.09	32.09	1.69	206	>Fibrillin-2 N-term	1	DW070720_1.3728.3728.3	controllerType=0 controllerNumber=1 scan=3728	12.0827
02633:3	1	R.N[+1809.666]C[+57.021]TDIDEC[+57.021]R.I	1112	HexNAc(5)Hex(4)Fuc(1)	C[+57]*2, N[+1810]	998.043	3	2992.11	2992.12	0	-1.3	Specific	42.55	42.55	42.55	1.66	206	>Fibrillin-2 N-term	1	DW070720_1.3670.3670.3	controllerType=0 controllerNumber=1 scan=3670	11.9469
02789:3	1	R.N[+1501.555]C[+57.021]TDIDEC[+57.021]R.I	1112	HexNAc(5)Hex(3)	C[+57]*2, N[+1502]	895.339	3	2684	2684.01	0	-2	Specific	49.27	49.27	49.27	1.77	206	>Fibrillin-2 N-term	1	DW070720_1.3795.3795.3	controllerType=0 controllerNumber=1 scan=3795	12.2396
02786:3	1	R.N[+1663.608]C[+57.021]TDIDEC[+57.021]R.I	1112	HexNAc(5)Hex(4)	C[+57]*2, N[+1664]	949.357	3	2846.06	2846.06	0	-0.7	Specific	69.39	69.39	57.6	1.66	206	>Fibrillin-2 N-term	1	DW070720_1.3792.3792.3	controllerType=0 controllerNumber=1 scan=3792	12.2331
02688:3	1	R.N[+1663.608]C[+57.021]TDIDEC[+57.021]R.I	1112	HexNAc(5)Hex(4)	C[+57]*2, N[+1664]	949.356	3	2846.05	2846.06	0	-1.7	Specific	111.97	111.97	57.6	2.84	206	>Fibrillin-2 N-term	1	DW070720_1.3716.3716.3	controllerType=0 controllerNumber=1 scan=3716	12.0549
08609:4	1	R.ISPDLC[+57.021]GSGIC[+57.021]VNT[+132.042]PGSFEC[+57.021]EC[+57.021]FEGYESGFMMMK.N	1121	Pent(1)	C[+57]*4, T[+132]	1008.16	4	4029.61	4028.62	1	-3	Specific	151.99	151.99	0	1.71	206	>Fibrillin-2 N-term	1	DW070720_1.8449.8449.4	controllerType=0 controllerNumber=1 scan=8449	23.1671
08041:4	1	R.ISPDLC[+57.021]GSGIC[+57.021]VNTPGS[+146.058]FEC[+57.021]EC[+57.021]FEGYESGFMMMK.N	1121	Fuc(1)	C[+57]*4, S[+146]	1011.41	4	4042.6	4042.63	0	-7.9	Specific	164.95	164.95	3.3	1.42	206	>Fibrillin-2 N-term	1	DW070720_1.7987.7987.4	controllerType=0 controllerNumber=1 scan=7987	22.0767
04055:2	1	K.NC[+57.021]MDIDEC[+57.021]ER.N	1155		C[+57]*2	671.245	2	1341.48	1341.49	0	-2.8	Specific	286.01	286.01	286.01	4.1	206	>Fibrillin-2 N-term	1	DW070720_1.4794.4794.2	controllerType=0 controllerNumber=1 scan=4794	14.5801
04063:2	1	K.NC[+57.021]MDIDEC[+57.021]ER.N	1155		C[+57]*2	671.246	2	1341.48	1341.49	0	-2	Specific	334.8	334.8	334.8	4.51	206	>Fibrillin-2 N-term	1	DW070720_1.4800.4800.2	controllerType=0 controllerNumber=1 scan=4800	14.5951
02876:2	1	K.NC[+57.021]M[+15.995]DIDEC[+57.021]ER.N	1155		C[+57]*2, M[+16]	679.241	2	1357.48	1357.48	0	-4.8	Specific	221.53	221.53	54.79	2.03	206	>Fibrillin-2 N-term	1	DW070720_1.3868.3868.2	controllerType=0 controllerNumber=1 scan=3868	12.4109
05943:3	1	R.GGTC[+57.021]VN[+15.995]TEGS[+203.079]FQC[+57.021]DC[+57.021]PLGHELSPSR.E	1171	HexNAc(1)	C[+57]*3, N[+16], S[+203]	995.418	3	2984.24	2984.25	0	-2	Specific	573.66	573.66	7.2	7.81	206	>Fibrillin-2 N-term	1	DW070720_1.6308.6308.3	controllerType=0 controllerNumber=1 scan=6308	18.1276
05965:3	1	R.GGTC[+57.021]VNT[+146.058]EGS[+162.053]FQC[+57.021]DC[+57.021]PLGHELSPSR.E	1171	Fuc(1),Hex(1)	C[+57]*3, S[+162], T[+146]	1025.1	3	3073.28	3073.28	0	-0.2	Specific	699.68	699.68	0	9.6	206	>Fibrillin-2 N-term	1	DW070720_1.6326.6326.3	controllerType=0 controllerNumber=1 scan=6326	18.1682
05900:3	1	R.GGTC[+57.021]VNT[+146.058]EGS[+162.053]FQC[+57.021]DC[+57.021]PLGHELSPSR.E	1171	Fuc(1),Hex(1)	C[+57]*3, S[+162], T[+146]	1025.1	3	3073.28	3073.28	0	-1.5	Specific	835.46	835.46	0	12.81	206	>Fibrillin-2 N-term	1	DW070720_1.6271.6271.3	controllerType=0 controllerNumber=1 scan=6271	18.0408
07486:5	1	R.GGTC[+57.021]VNTEGSFQC[+57.021]DC[+57.021][+14.016]PLGHELS[+146.058]PSREDC[+57.021]VDINEC[+57.021]SLSDNLC[+57.021]R.N	1171	Fuc(1)	C[+14][+57]*6, S[+146]	1002.02	5	5006.06	5005.07	1	-4.4	Specific	129.85	129.85	0	1.4	206	>Fibrillin-2 N-term	1	DW070720_1.7557.7557.5	controllerType=0 controllerNumber=1 scan=7557	21.0633
07447:4	1	R.GGTC[+57.021]VNTEGSFQC[+57.021]DC[+57.021]PLGHELS[+146.058]PS[+162.053]REDC[+57.021]VDINEC[+57.021]SLSDNLC[+57.021]R.N	1171	Fuc(1),Hex(1)	C[+57]*6, S[+146][+162]	1289.03	4	5153.11	5153.11	0	0.6	Specific	341.58	341.58	0	3.27	206	>Fibrillin-2 N-term	1	DW070720_1.7525.7525.4	controllerType=0 controllerNumber=1 scan=7525	20.9873
07473:4	1	R.[+14.016]GGTC[+57.021]VN[+0.984]TEGSFQC[+57.021]DC[+57.021]PLGHELS[+203.079]PSREDC[+57.021]VDINEC[+57.021]SLSDNLC[+57.021]R.N	1171	HexNAc(1)	.[14], C[+57]*6, N[+1], S[+203]	1266.77	4	5064.07	5063.08	1	-1.9	Specific	380.8	380.8	0	5.26	206	>Fibrillin-2 N-term	1	DW070720_1.7546.7546.4	controllerType=0 controllerNumber=1 scan=7546	21.0374
07137:2	1	R.EDC[+57.021]VDINEC[+57.021]SLSDNLC[+57.021]R.N	1196		C[+57]*3	1049.93	2	2098.85	2098.85	0	-0.5	Specific	465.24	465.24	465.24	6.98	206	>Fibrillin-2 N-term	1	DW070720_1.7278.7278.2	controllerType=0 controllerNumber=1 scan=7278	20.4048
07074:2	1	R.EDC[+57.021]VDINEC[+57.021]SLSDNLC[+57.021]R.N	1196		C[+57]*3	1049.93	2	2098.85	2098.85	0	0	Specific	526.24	526.24	526.24	7.25	206	>Fibrillin-2 N-term	1	DW070720_1.7224.7224.2	controllerType=0 controllerNumber=1 scan=7224	20.2773
06929:3	1	R.EDC[+57.021]VDINEC[+57.021]SLSDNLC[+57.021]R.N	1196		C[+57]*3	700.288	3	2098.85	2098.85	0	1.1	Specific	586.4	583.1	583.1	7.22	206	>Fibrillin-2 N-term	1	DW070720_1.7102.7102.3	controllerType=0 controllerNumber=1 scan=7102	19.9918
06993:3	1	R.EDC[+57.021]VDINEC[+57.021]SLSDNLC[+57.021]R.N	1196		C[+57]*3	700.286	3	2098.84	2098.85	0	-1.5	Specific	598.45	598.45	598.45	8.35	206	>Fibrillin-2 N-term	1	DW070720_1.7155.7155.3	controllerType=0 controllerNumber=1 scan=7155	20.1171
06927:2	1	R.EDC[+57.021]VDINEC[+57.021]SLSDNLC[+57.021]R.N	1196		C[+57]*3	1049.93	2	2098.84	2098.85	0	-1.3	Specific	717.27	717.27	717.27	11.14	206	>Fibrillin-2 N-term	1	DW070720_1.7101.7101.2	controllerType=0 controllerNumber=1 scan=7101	19.9896
06991:2	1	R.EDC[+57.021]VDINEC[+57.021]SLSDNLC[+57.021]R.N	1196		C[+57]*3	1049.93	2	2098.84	2098.85	0	-1.9	Specific	734.68	734.68	734.68	11.35	206	>Fibrillin-2 N-term	1	DW070720_1.7153.7153.2	controllerType=0 controllerNumber=1 scan=7153	20.1128
08882:3	1	K.C[+57.021][-17.027]VNMIGTYQC[+57.021]SC[+57.021]NPGYQATPDR.Q	1216		C[-17][+57]*3	859.02	3	2575.05	2575.05	0	-0.3	Specific	390.74	390.74	390.74	6.44	206	>Fibrillin-2 N-term	1	DW070720_1.8685.8685.3	controllerType=0 controllerNumber=1 scan=8685	23.7257
04399:3	1	K.C[+57.021]VN[+15.995]MIGT[+203.079]YQC[+57.021]SC[+57.021]NPGYQATPDR.Q	1216	HexNAc(1)	C[+57]*3, N[+16], T[+203]	937.717	3	2811.14	2811.15	0	-3.5	Specific	147.13	147.13	3.2	1.89	206	>Fibrillin-2 N-term	1	DW070720_1.5071.5071.3	controllerType=0 controllerNumber=1 scan=5071	15.2315
04368:3	1	K.C[+57.021]VNM[+31.990]IGT[+203.079]YQC[+57.021]SC[+57.021]NPGYQATPDR.Q	1216	HexNAc(1)	C[+57]*3, M[+32], T[+203]	943.052	3	2827.14	2827.14	0	-0.8	Specific	378.28	378.28	3.2	6.44	206	>Fibrillin-2 N-term	1	DW070720_1.5047.5047.3	controllerType=0 controllerNumber=1 scan=5047	15.1757
06720:3	1	R.SC[+57.021]ADIDEC[+57.021]ENNPDIC[+57.021]DGGQC[+57.021]TNIPGEYR.C	1280		C[+57]*4	1087.09	3	3259.26	3259.27	0	-1.2	Specific	226.15	226.15	226.15	3.37	206	>Fibrillin-2 N-term	1	DW070720_1.6941.6941.3	controllerType=0 controllerNumber=1 scan=6941	19.6124
06644:3	1	R.SC[+57.021]ADIDEC[+57.021]ENNPDIC[+57.021]DGGQC[+57.021]TNIPGEYR.C	1280		C[+57]*4	1087.09	3	3259.26	3259.27	0	-2.1	Specific	565.22	565.22	565.22	7.81	206	>Fibrillin-2 N-term	1	DW070720_1.6881.6881.3	controllerType=0 controllerNumber=1 scan=6881	19.4728
06504:3	1	R.SC[+57.021]ADIDEC[+57.021]ENNPDIC[+57.021]DGGQC[+57.021]TNIPGEYR.C	1280		C[+57]*4	1087.09	3	3259.26	3259.27	0	-1.5	Specific	709.63	709.63	709.63	10.81	206	>Fibrillin-2 N-term	1	DW070720_1.6771.6771.3	controllerType=0 controllerNumber=1 scan=6771	19.2141
06574:3	1	R.SC[+57.021]ADIDEC[+57.021]ENNPDIC[+57.021]DGGQC[+57.021]TNIPGEYR.C	1280		C[+57]*4	1087.09	3	3259.26	3259.27	0	-1.1	Specific	799.61	799.61	799.61	11.6	206	>Fibrillin-2 N-term	1	DW070720_1.6824.6824.3	controllerType=0 controllerNumber=1 scan=6824	19.339
06583:3	1	R.SC[+57.021]ADIDEC[+57.021]ENNPDIC[+57.021]DGGQC[+57.021]TN[+15.995]IPGEYR.C	1280		C[+57]*4, N[+16]	1092.43	3	3275.26	3275.26	0	0.1	Specific	394.67	394.67	141.79	6.19	206	>Fibrillin-2 N-term	1	DW070720_1.6830.6830.3	controllerType=0 controllerNumber=1 scan=6830	19.352
06501:3	1	R.SC[+57.021]ADIDEC[+57.021]ENNPDIC[+57.021]DGGQC[+57.021]TN[+15.995]IPGEYR.C	1280		C[+57]*4, N[+16]	1092.42	3	3275.26	3275.26	0	-0.9	Specific	776.08	776.08	182.02	11.6	206	>Fibrillin-2 N-term	1	DW070720_1.6768.6768.3	controllerType=0 controllerNumber=1 scan=6768	19.2075
06428:3	1	R.SC[+57.021]ADIDEC[+57.021]ENNPDIC[+57.021]DGGQC[+57.021]TN[+15.995]IPGEYR.C	1280		C[+57]*4, N[+16]	1092.42	3	3275.26	3275.26	0	-0.9	Specific	788.59	788.59	194.15	11.6	206	>Fibrillin-2 N-term	1	DW070720_1.6715.6715.3	controllerType=0 controllerNumber=1 scan=6715	19.0825
11802:2	1	R.C[+57.021][-17.027]LC[+57.021]YDGFMASMDMK.T	1308		C[-17][+57]*2	856.318	2	1711.63	1711.63	0	-0.3	Specific	94.76	94.76	94.76	1.48	206	>Fibrillin-2 N-term	1	DW070720_1.11195.11195.2	controllerType=0 controllerNumber=1 scan=11195	29.7319
08471:3	1	K.TC[+57.021]IDVNEC[+57.021]DLNSNIC[+57.021]MFGEC[+57.021]ENTK.G	1322		C[+57]*4	975.059	3	2923.16	2923.17	0	-1.7	Specific	296.67	296.67	296.67	4.68	206	>Fibrillin-2 N-term	1	DW070720_1.8335.8335.3	controllerType=0 controllerNumber=1 scan=8335	22.8987
08366:2	1	K.TC[+57.021]IDVNEC[+57.021]DLNSNIC[+57.021]MFGEC[+57.021]ENTK.G	1322		C[+57]*4	1462.08	2	2923.16	2923.17	0	-3.8	Specific	432.28	432.28	432.28	5.16	206	>Fibrillin-2 N-term	1	DW070720_1.8250.8250.2	controllerType=0 controllerNumber=1 scan=8250	22.6976
08395:3	1	K.TC[+57.021]IDVNEC[+57.021]DLNSNIC[+57.021]MFGEC[+57.021]ENTK.G	1322		C[+57]*4	975.06	3	2923.16	2923.17	0	-0.9	Specific	655.72	655.72	655.72	9.84	206	>Fibrillin-2 N-term	1	DW070720_1.8275.8275.3	controllerType=0 controllerNumber=1 scan=8275	22.7585
08329:3	1	K.TC[+57.021]IDVNEC[+57.021]DLNSNIC[+57.021]MFGEC[+57.021]ENTK.G	1322		C[+57]*4	975.06	3	2923.17	2923.17	0	-0.3	Specific	729.76	729.76	729.76	10.84	206	>Fibrillin-2 N-term	1	DW070720_1.8222.8222.3	controllerType=0 controllerNumber=1 scan=8222	22.6322
04960:3	1	K.GSFIC[+57.021]H[+15.995]C[+57.021]QLGYS[+203.079]VK.K	1346	HexNAc(1)	C[+57]*2, H[+16], S[+203]	625.617	3	1874.84	1874.84	0	-3.1	Specific	5.64	5.64	5.64	1.42	206	>Fibrillin-2 N-term	1	DW070720_1.5514.5514.3	controllerType=0 controllerNumber=1 scan=5514	16.2704
06044:5	1	K.KGTTGC[+57.021]TDVDEC[+57.021]EIGAHN[+0.984]C[+57.021]DMHASC[+57.021]LNIPGSFK.C	1360		C[+57]*4, N[+1]	737.315	5	3682.54	3682.53	0	3.1	Specific	294.94	294.94	86.6	2.55	206	>Fibrillin-2 N-term	1	DW070720_1.6387.6387.5	controllerType=0 controllerNumber=1 scan=6387	18.3124
05418:4	1	K.GTTGC[+57.021]TDVD[+15.995]EC[+57.021]EIGAHNC[+57.021]DMHAS[+203.079]C[+57.021]LNIPGSFK.C	1361	HexNAc(1)	C[+57]*4, D[+16], S[+203]	943.885	4	3772.52	3772.53	0	-2.7	Specific	75.83	75.83	0	1.63	206	>Fibrillin-2 N-term	1	DW070720_1.5886.5886.4	controllerType=0 controllerNumber=1 scan=5886	17.1385
05457:5	1	K.GTTGC[+57.021]TDVDEC[+57.021]EIGAHNC[+57.021]DMH[+15.995]AS[+203.079]C[+57.021]LNIPGSFK.C	1361	HexNAc(1)	C[+57]*4, H[+16], S[+203]	755.31	5	3772.52	3772.53	0	-2	Specific	94.74	94.74	0.75	1.46	206	>Fibrillin-2 N-term	1	DW070720_1.5921.5921.5	controllerType=0 controllerNumber=1 scan=5921	17.2223
05403:5	1	K.GTTGC[+57.021]TDVDEC[+57.021]EIGAHN[+15.995]C[+57.021]DMHAS[+203.079]C[+57.021]LNIPGSFK.C	1361	HexNAc(1)	C[+57]*4, N[+16], S[+203]	755.31	5	3772.52	3772.53	0	-2.2	Specific	197.5	197.5	0	1.85	206	>Fibrillin-2 N-term	1	DW070720_1.5873.5873.5	controllerType=0 controllerNumber=1 scan=5873	17.1084
05434:5	1	K.GTTGC[+57.021]TDVDEC[+57.021]EIGAHNC[+57.021]DMH[+15.995]AS[+203.079]C[+57.021]LN[+15.995]IPGSFK.C	1361	HexNAc(1)	C[+57]*4, H[+16], N[+16], S[+203]	758.509	5	3788.51	3788.52	0	-2.4	Specific	31.06	31.06	0	1.46	206	>Fibrillin-2 N-term	1	DW070720_1.5900.5900.5	controllerType=0 controllerNumber=1 scan=5900	17.1726
05643:2	1	R.EGWIGNGIK.C	1397			487.258	2	973.509	973.51	0	-1.3	Specific	395.67	395.67	395.67	4.39	206	>Fibrillin-2 N-term	1	DW070720_1.6065.6065.2	controllerType=0 controllerNumber=1 scan=6065	17.5598
05572:2	1	R.EGWIGNGIK.C	1397			487.258	2	973.508	973.51	0	-2	Specific	441.32	441.32	441.32	5.09	206	>Fibrillin-2 N-term	1	DW070720_1.6009.6009.2	controllerType=0 controllerNumber=1 scan=6009	17.4285
05503:2	1	R.EGWIGNGIK.C	1397			487.257	2	973.508	973.51	0	-2.5	Specific	446.12	446.12	446.12	5.24	206	>Fibrillin-2 N-term	1	DW070720_1.5956.5956.2	controllerType=0 controllerNumber=1 scan=5956	17.3043
06277:2	1	R.EGWIGN[+0.984]GIK.C	1397		N[+1]	487.75	2	974.492	974.494	0	-2.6	Specific	166.81	166.81	166.81	1.43	206	>Fibrillin-2 N-term	1	DW070720_1.6583.6583.4	controllerType=0 controllerNumber=1 scan=6583	18.7734
06378:2	1	R.EGWIGN[+0.984]GIK.C	1397		N[+1]	487.749	2	974.491	974.494	0	-3	Specific	198.25	198.25	198.25	1.44	206	>Fibrillin-2 N-term	1	DW070720_1.6667.6667.2	controllerType=0 controllerNumber=1 scan=6667	18.9682
06026:2	1	R.EGWIGN[+0.984]GIK.C	1397		N[+1]	487.75	2	974.492	974.494	0	-1.7	Specific	395.78	395.78	395.78	4.6	206	>Fibrillin-2 N-term	1	DW070720_1.6375.6375.2	controllerType=0 controllerNumber=1 scan=6375	18.2845
06542:2	1	R.EGWIGN[+0.984]GIK.C	1397		N[+1]	487.751	2	974.494	974.494	0	0	Specific	398.56	398.56	398.56	4.39	206	>Fibrillin-2 N-term	1	DW070720_1.6801.6801.2	controllerType=0 controllerNumber=1 scan=6801	19.2852
06224:2	1	R.EGWIGN[+0.984]GIK.C	1397		N[+1]	487.75	2	974.492	974.494	0	-2.1	Specific	400.55	400.55	400.55	4.63	206	>Fibrillin-2 N-term	1	DW070720_1.6537.6537.2	controllerType=0 controllerNumber=1 scan=6537	18.666
06090:2	1	R.EGWIGN[+0.984]GIK.C	1397		N[+1]	487.75	2	974.493	974.494	0	-1.3	Specific	411.42	411.42	411.42	4.45	206	>Fibrillin-2 N-term	1	DW070720_1.6428.6428.2	controllerType=0 controllerNumber=1 scan=6428	18.4095
06475:2	1	R.EGWIGN[+0.984]GIK.C	1397		N[+1]	487.75	2	974.493	974.494	0	-0.9	Specific	427.85	427.85	427.85	4.45	206	>Fibrillin-2 N-term	1	DW070720_1.6750.6750.2	controllerType=0 controllerNumber=1 scan=6750	19.1642
06156:2	1	R.EGWIGN[+0.984]GIK.C	1397		N[+1]	487.75	2	974.493	974.494	0	-1.4	Specific	435.35	435.35	435.35	4.45	206	>Fibrillin-2 N-term	1	DW070720_1.6482.6482.2	controllerType=0 controllerNumber=1 scan=6482	18.5372
08913:4	1	R.C[+57.021]AC[+57.021]SEGFTGDGFTC[+57.021]S[+203.079]DVDEC[+57.021]AENINLC[+57.021]ENGQC[+57.021]LNVPGAYR.C	1434	HexNAc(1)	C[+57]*6, S[+203]	1188.22	4	4749.88	4749.88	0	-1.8	Specific	69.46	69.46	4.8	2.42	206	>Fibrillin-2 N-term	1	DW070720_1.8712.8712.4	controllerType=0 controllerNumber=1 scan=8712	23.7887
09009:4	1	R.C[+57.021]AC[+57.021]SEGFTGDGFTC[+57.021]S[+203.079]DVDEC[+57.021]AENINLC[+57.021]ENGQC[+57.021]LN[+15.995]VPGAYR.C	1434	HexNAc(1)	C[+57]*6, N[+16], S[+203]	1192.47	4	4766.86	4765.88	1	-4.8	Specific	25.02	25.02	4.8	1.41	206	>Fibrillin-2 N-term	1	DW070720_1.8797.8797.4	controllerType=0 controllerNumber=1 scan=8797	23.9892
09003:4	1	R.C[+57.021]AC[+57.021]SEGFTGDGFTC[+57.021]S[+203.079]DVDEC[+57.021]AENINLC[+57.021]ENGQC[+57.021]LN[+15.995]VPGAYR.C	1434	HexNAc(1)	C[+57]*6, N[+16], S[+203]	1192.47	4	4766.86	4765.88	1	-4.8	Specific	50.54	50.54	4.8	1.5	206	>Fibrillin-2 N-term	1	DW070720_1.8793.8793.4	controllerType=0 controllerNumber=1 scan=8793	23.9805
08927:4	1	R.C[+57.021]AC[+57.021]SEGFTGDGFTC[+57.021]S[+203.079]DVDEC[+57.021]AENINLC[+57.021]ENGQC[+57.021]LN[+15.995]VPGAYR.C	1434	HexNAc(1)	C[+57]*6, N[+16], S[+203]	1192.22	4	4765.87	4765.88	0	-2.2	Specific	89.85	89.85	4.8	2.42	206	>Fibrillin-2 N-term	1	DW070720_1.8727.8727.4	controllerType=0 controllerNumber=1 scan=8727	23.8252
08825:4	1	R.C[+57.021]AC[+57.021]SEGFTGDGFTC[+57.021]S[+365.132]DVDEC[+57.021]AENINLC[+57.021]ENGQC[+57.021]LN[+15.995]VPGAYR.C	1434	HexNAc(1)Hex(1)	C[+57]*6, N[+16], S[+365]	1232.74	4	4927.93	4927.93	0	0	Specific	214.71	214.71	3.6	2.83	206	>Fibrillin-2 N-term	1	DW070720_1.8634.8634.4	controllerType=0 controllerNumber=1 scan=8634	23.6038
08868:4	1	R.C[+57.021]AC[+57.021]SEGFTGDGFTC[+57.021]S[+203.079]DVDEC[+57.021]AENINLC[+57.021]ENGQC[+57.021]LN[+15.995]VPGAYR.C	1434	HexNAc(1)	C[+57]*6, N[+16], S[+203]	1192.22	4	4765.88	4765.88	0	-0.1	Specific	238.95	238.95	4.8	3.03	206	>Fibrillin-2 N-term	1	DW070720_1.8673.8673.4	controllerType=0 controllerNumber=1 scan=8673	23.6976
07932:4	1	R.TGGN[+2059.735]C[+57.021]TDIDEC[+57.021]ADPINC[+57.021]VNGLC[+57.021]VNTPGR.Y	1526	HexNAc(4)Hex(5)Fuc(1)NeuAc(1)	C[+57]*4, N[+2060]	1285.51	4	5139.02	5139.03	0	-2.6	Specific	147.8	147.8	25.8	2.94	206	>Fibrillin-2 N-term	1	DW070720_1.7907.7907.4	controllerType=0 controllerNumber=1 scan=7907	21.888
07369:3	1	R.YEC[+57.021]NC[+57.021]PPDFQLNPTGVGC[+57.021]VDNR.V	1554		C[+57]*3	871.368	3	2612.09	2612.1	0	-2.4	Specific	280.33	280.33	280.33	3.16	206	>Fibrillin-2 N-term	1	DW070720_1.7465.7465.3	controllerType=0 controllerNumber=1 scan=7465	20.846
07549:2	1	R.YEC[+57.021]NC[+57.021]PPDFQLNPTGVGC[+57.021]VDNR.V	1554		C[+57]*3	1306.55	2	2612.1	2612.1	0	-0.3	Specific	313.65	313.65	313.65	4.46	206	>Fibrillin-2 N-term	1	DW070720_1.7606.7606.2	controllerType=0 controllerNumber=1 scan=7606	21.1803
07399:2	1	R.YEC[+57.021]NC[+57.021]PPDFQLNPTGVGC[+57.021]VDNR.V	1554		C[+57]*3	1306.55	2	2612.09	2612.1	0	-1.6	Specific	498.28	498.28	498.28	7	206	>Fibrillin-2 N-term	1	DW070720_1.7486.7486.2	controllerType=0 controllerNumber=1 scan=7486	20.8962
07716:3	1	R.YEC[+57.021]NC[+57.021]PPDFQLNPTGVGC[+57.021]VDNR.V	1554		C[+57]*3	871.37	3	2612.1	2612.1	0	0.2	Specific	544.14	544.14	544.14	6.96	206	>Fibrillin-2 N-term	1	DW070720_1.7739.7739.3	controllerType=0 controllerNumber=1 scan=7739	21.4924
07466:2	1	R.YEC[+57.021]NC[+57.021]PPDFQLNPTGVGC[+57.021]VDNR.V	1554		C[+57]*3	1306.55	2	2612.09	2612.1	0	-1	Specific	636.77	636.77	636.77	8.84	206	>Fibrillin-2 N-term	1	DW070720_1.7541.7541.2	controllerType=0 controllerNumber=1 scan=7541	21.0265
07643:3	1	R.YEC[+57.021]NC[+57.021]PPDFQLNPTGVGC[+57.021]VDNR.V	1554		C[+57]*3	871.37	3	2612.09	2612.1	0	-0.6	Specific	672.03	672.03	672.03	9.84	206	>Fibrillin-2 N-term	1	DW070720_1.7683.7683.3	controllerType=0 controllerNumber=1 scan=7683	21.3615
07575:3	1	R.YEC[+57.021]NC[+57.021]PPDFQLNPTGVGC[+57.021]VDNR.V	1554		C[+57]*3	871.369	3	2612.09	2612.1	0	-1.1	Specific	681.11	681.11	681.11	9.84	206	>Fibrillin-2 N-term	1	DW070720_1.7626.7626.3	controllerType=0 controllerNumber=1 scan=7626	21.2276
07503:3	1	R.YEC[+57.021]NC[+57.021]PPDFQLNPTGVGC[+57.021]VDNR.V	1554		C[+57]*3	871.37	3	2612.09	2612.1	0	-0.6	Specific	821.82	821.82	821.82	12.84	206	>Fibrillin-2 N-term	1	DW070720_1.7571.7571.3	controllerType=0 controllerNumber=1 scan=7571	21.0981
07435:3	1	R.YEC[+57.021]NC[+57.021]PPDFQLNPTGVGC[+57.021]VDNR.V	1554		C[+57]*3	871.369	3	2612.09	2612.1	0	-1.3	Specific	845.07	845.07	845.07	12.84	206	>Fibrillin-2 N-term	1	DW070720_1.7516.7516.3	controllerType=0 controllerNumber=1 scan=7516	20.9676
02937:2	1	R.VGNC[+57.021]YLK.F	1576		C[+57]	427.214	2	853.421	853.424	0	-3.4	Specific	330.86	330.86	330.86	2.79	206	>Fibrillin-2 N-term	1	DW070720_1.3920.3920.2	controllerType=0 controllerNumber=1 scan=3920	12.5322
02999:2	1	R.VGNC[+57.021]YLK.F	1576		C[+57]	427.214	2	853.421	853.424	0	-3	Specific	340.68	340.68	340.68	3.07	206	>Fibrillin-2 N-term	1	DW070720_1.3973.3973.2	controllerType=0 controllerNumber=1 scan=3973	12.6571
06974:2	1	R.GDGSLSC[+57.021]NTEIGVGVSR.S	1587		C[+57]	854.394	2	1707.78	1707.8	0	-9.5	Specific	173.49	173.49	173.49	1.44	206	>Fibrillin-2 N-term	1	DW070720_1.7138.7138.2	controllerType=0 controllerNumber=1 scan=7138	20.0759
07105:2	1	R.GDGSLSC[+57.021]NTEIGVGVSR.S	1587		C[+57]	854.4	2	1707.79	1707.8	0	-2.5	Specific	256.46	256.46	256.46	4.69	206	>Fibrillin-2 N-term	1	DW070720_1.7249.7249.2	controllerType=0 controllerNumber=1 scan=7249	20.3355
06904:2	1	R.GDGSLSC[+57.021]NTEIGVGVSR.S	1587		C[+57]	854.403	2	1707.8	1707.8	0	1.5	Specific	273.27	273.27	273.27	3.55	206	>Fibrillin-2 N-term	1	DW070720_1.7084.7084.2	controllerType=0 controllerNumber=1 scan=7084	19.949
05561:3	1	R.GDGSLSC[+57.021]NTEIGVGVSR.S	1587		C[+57]	569.936	3	1707.79	1707.8	0	-2	Specific	326.61	326.61	326.61	3.86	206	>Fibrillin-2 N-term	1	DW070720_1.6000.6000.3	controllerType=0 controllerNumber=1 scan=6000	17.4071
06653:2	1	R.GDGSLSC[+57.021]NTEIGVGVSR.S	1587		C[+57]	854.401	2	1707.79	1707.8	0	-1.2	Specific	389.98	389.98	389.98	6.74	206	>Fibrillin-2 N-term	1	DW070720_1.6887.6887.2	controllerType=0 controllerNumber=1 scan=6887	19.4858
06451:2	1	R.GDGSLSC[+57.021]NTEIGVGVSR.S	1587		C[+57]	854.399	2	1707.79	1707.8	0	-3.3	Specific	392.41	392.41	392.41	6.95	206	>Fibrillin-2 N-term	1	DW070720_1.6731.6731.2	controllerType=0 controllerNumber=1 scan=6731	19.1192
06250:2	1	R.GDGSLSC[+57.021]NTEIGVGVSR.S	1587		C[+57]	854.401	2	1707.79	1707.8	0	-1.4	Specific	415.43	415.43	415.43	7.02	206	>Fibrillin-2 N-term	1	DW070720_1.6556.6556.2	controllerType=0 controllerNumber=1 scan=6556	18.7094
06305:2	1	R.GDGSLSC[+57.021]NTEIGVGVSR.S	1587		C[+57]	854.403	2	1707.8	1707.8	0	1.2	Specific	444.66	444.66	444.66	6.06	206	>Fibrillin-2 N-term	1	DW070720_1.6605.6605.2	controllerType=0 controllerNumber=1 scan=6605	18.8239
06390:2	1	R.GDGSLSC[+57.021]NTEIGVGVSR.S	1587		C[+57]	854.401	2	1707.8	1707.8	0	-1	Specific	461.38	461.38	461.38	6.98	206	>Fibrillin-2 N-term	1	DW070720_1.6678.6678.2	controllerType=0 controllerNumber=1 scan=6678	18.994
05770:2	1	R.GDGSLSC[+57.021]NTEIGVGVSR.S	1587		C[+57]	854.398	2	1707.79	1707.8	0	-4.2	Specific	474.14	474.14	474.14	5.63	206	>Fibrillin-2 N-term	1	DW070720_1.6161.6161.2	controllerType=0 controllerNumber=1 scan=6161	17.7836
05984:2	1	R.GDGSLSC[+57.021]NTEIGVGVSR.S	1587		C[+57]	854.401	2	1707.8	1707.8	0	-0.8	Specific	481.02	481.02	481.02	7.08	206	>Fibrillin-2 N-term	1	DW070720_1.6342.6342.2	controllerType=0 controllerNumber=1 scan=6342	18.2072
06058:2	1	R.GDGSLSC[+57.021]NTEIGVGVSR.S	1587		C[+57]	854.4	2	1707.79	1707.8	0	-2.1	Specific	512.34	512.34	512.34	7.29	206	>Fibrillin-2 N-term	1	DW070720_1.6399.6399.2	controllerType=0 controllerNumber=1 scan=6399	18.3404
05902:2	1	R.GDGSLSC[+57.021]NTEIGVGVSR.S	1587		C[+57]	854.4	2	1707.79	1707.8	0	-1.8	Specific	605.23	605.23	605.23	9.35	206	>Fibrillin-2 N-term	1	DW070720_1.6274.6274.2	controllerType=0 controllerNumber=1 scan=6274	18.0492
05683:2	1	R.GDGSLSC[+57.021]NTEIGVGVSR.S	1587		C[+57]	854.4	2	1707.79	1707.8	0	-2	Specific	677.07	677.07	677.07	10.35	206	>Fibrillin-2 N-term	1	DW070720_1.6098.6098.2	controllerType=0 controllerNumber=1 scan=6098	17.6374
05615:2	1	R.GDGSLSC[+57.021]NTEIGVGVSR.S	1587		C[+57]	854.4	2	1707.79	1707.8	0	-2	Specific	700.97	700.97	700.97	11.35	206	>Fibrillin-2 N-term	1	DW070720_1.6042.6042.2	controllerType=0 controllerNumber=1 scan=6042	17.5056
05846:2	1	R.GDGSLSC[+57.021]NTEIGVGVSR.S	1587		C[+57]	854.399	2	1707.79	1707.8	0	-3.2	Specific	702.88	702.88	702.88	11.35	206	>Fibrillin-2 N-term	1	DW070720_1.6222.6222.2	controllerType=0 controllerNumber=1 scan=6222	17.9263
05473:2	1	R.GDGSLSC[+57.021]NTEIGVGVSR.S	1587		C[+57]	854.4	2	1707.79	1707.8	0	-2.1	Specific	716.03	716.03	716.03	11.35	206	>Fibrillin-2 N-term	1	DW070720_1.5934.5934.2	controllerType=0 controllerNumber=1 scan=5934	17.2524
05543:2	1	R.GDGSLSC[+57.021]NTEIGVGVSR.S	1587		C[+57]	854.4	2	1707.79	1707.8	0	-2.1	Specific	752.76	752.76	752.76	12.35	206	>Fibrillin-2 N-term	1	DW070720_1.5987.5987.2	controllerType=0 controllerNumber=1 scan=5987	17.3771
03041:2	2	K.[+28.031]LYC[+57.021]N[+0.984]GVR.N	160		.[28], C[+57], N[+1]	455.725	2	910.443	910.445	0	-2.8	Specific	31.45	31.45	31.45	1.31	11	>Reverse >Fibrillin-2 N-term	2	DW070720_1.4006.4006.2	controllerType=0 controllerNumber=1 scan=4006	12.7346
07500:2	2	K.IGNGIWGER.C	337			501.26	2	1001.51	1001.52	0	-2.8	Specific	14.67	14.67	14.67	1.31	11	>Reverse >Fibrillin-2 N-term	2	DW070720_1.7568.7568.2	controllerType=0 controllerNumber=1 scan=7568	21.0891
04671:2	2	R.C[+57.021][-17.027]EDIDT[+426.137]C[+57.021]NR.E	622	Hex(1)Pent(2)	C[-17][+57]*2, T[+426]	796.277	2	1591.55	1591.56	0	-9.4	Specific	12.06	12.06	12.06	1.31	11	>Reverse >Fibrillin-2 N-term	2	DW070720_1.5291.5291.2	controllerType=0 controllerNumber=1 scan=5291	15.7465
05145:2	2	K.[+14.016]FSGITN[+15.995]R.C	645		.[14], N[+16]	412.717	2	824.427	824.426	0	0.7	Specific	16.76	16.76	16.76	1.31	11	>Reverse >Fibrillin-2 N-term	2	DW070720_1.5664.5664.2	controllerType=0 controllerNumber=1 scan=5664	16.6191
05527:4	2	K.GPVPHIC[+57.021]EDEDWKLYC[+57.021]QE[+14.016]M[+15.995]R.I	723		C[+57]*2, E[+14], M[+16]	648.788	4	2592.13	2592.13	0	-0.5	Specific	15.4	15.4	0	1.31	11	>Reverse >Fibrillin-2 N-term	2	DW070720_1.5974.5974.4	controllerType=0 controllerNumber=1 scan=5974	17.3452
02501:2	2	K.LTAGNINVE[+14.016]C[+57.021][+14.016]R.S	825		C[+14][+57], E[+14]	637.827	2	1274.65	1274.65	0	-3.4	Specific	68.51	68.51	65.42	1.31	11	>Reverse >Fibrillin-2 N-term	2	DW070720_1.3560.3560.2	controllerType=0 controllerNumber=1 scan=3560	11.6878
06725:3	2	R.[+14.016]M[+31.990]HT[+324.106]DVC[+57.021]VR.G	1039	Hex(2)	.[14], C[+57], M[+32], T[+324]	463.195	3	1387.57	1387.57	0	0	Specific	56.42	56.42	28.9	1.31	11	>Reverse >Fibrillin-2 N-term	2	DW070720_1.6945.6945.3	controllerType=0 controllerNumber=1 scan=6945	19.623
10232:2	2	R.[+28.031]GNVLGS[+294.095]FC[+57.021]MGTR.Q	1368	Hex(1)Pent(1)	.[28], C[+57], S[+294]	810.865	2	1620.72	1620.72	0	-0.6	Specific	43.21	10.9	10	1.31	11	>Reverse >Fibrillin-2 N-term	2	DW070720_1.9810.9810.2	controllerType=0 controllerNumber=1 scan=9810	26.3906
06357:2	2	R.QDIC[+57.021]RSGD[+15.995]TSTVYGR.P	1380		C[+57], D[+16]	865.889	2	1730.77	1730.78	0	-3.4	Specific	31.67	31.67	31.67	1.31	11	>Reverse >Fibrillin-2 N-term	2	DW070720_1.6649.6649.2	controllerType=0 controllerNumber=1 scan=6649	18.9273
03395:2	2	R.[+28.031]VSC[+57.021]QQIS[+324.106]K.S	1590	Hex(2)	.[28], C[+57], S[+324]	651.306	2	1301.6	1301.61	0	-7.6	Specific	100.73	100.73	44.83	1.31	11	>Reverse >Fibrillin-2 N-term	2	DW070720_1.4277.4277.2	controllerType=0 controllerNumber=1 scan=4277	13.3691
02785:2	2	R.[+14.016]LVDQQGR.R	1658		.[+14]	415.229	2	829.451	829.453	0	-2.4	Specific	26.06	26.06	26.06	1.31	11	>Reverse >Fibrillin-2 N-term	2	DW070720_1.3791.3791.2	controllerType=0 controllerNumber=1 scan=3791	12.2309

## Sheet: DW_092820_5
Query #:z	Protein Rank	Peptide < ProteinMetrics Confidential >	Starting position	Glycans NHFAGNa	Modification Type(s)	Observed m/z	z	Observed (M+H)	Calc. mass (M+H)	Off-by-x error	Mass error (ppm)	Cleavage	Score	Delta	Delta Mod	|Log Prob|	# of unique peptides	Protein Name	Protein DB number	Comment	Scan #	Scan Time
05104:4	1	R.TGAC[+57.021]QDVDEC[+57.021]QAIPGIC[+57.021]QGGNC[+57.021]INTVGS[+162.053]FEC[+57.021]R.C	271	Hex(1)	C[+57]*5, S[+162]	934.636	4	3735.52	3735.54	0	-5.6	Specific	765.76	765.76	23.88	9.29	131	>Fibrillin-2 N-term	1	DW092820_5.5247.5247.4	controllerType=0 controllerNumber=1 scan=5247	14.291
05103:3	1	R.TGAC[+57.021]QDVDEC[+57.021]QAIPGIC[+57.021]QGGNC[+57.021]INTVGS[+162.053]FEC[+57.021]R.C	271	Hex(1)	C[+57]*5, S[+162]	1245.85	3	3735.52	3735.54	0	-5.5	Specific	776.6	776.6	28.47	11.09	131	>Fibrillin-2 N-term	1	DW092820_5.5246.5246.3	controllerType=0 controllerNumber=1 scan=5246	14.289
05109:3	1	R.TGAC[+57.021]QDVDEC[+57.021]QAIPGIC[+57.021]QGGNC[+57.021]IN[+15.995]TVGS[+162.053]FEC[+57.021]R.C	271	Hex(1)	C[+57]*5, N[+16], S[+162]	1251.18	3	3751.52	3751.54	0	-5.5	Specific	774.42	774.42	29.41	11.09	131	>Fibrillin-2 N-term	1	DW092820_5.5251.5251.3	controllerType=0 controllerNumber=1 scan=5251	14.2989
06936:3	1	K.C[+57.021]EDIDEC[+57.021]SIIPGIC[+57.021]ETGEC[+57.021]SNTVGS[+162.053]YFC[+57.021]VC[+57.021]PR.G	316	Hex(1)	C[+57]*6, S[+162]	1316.19	3	3946.57	3946.59	0	-5.2	Specific	762.95	762.95	18.27	11.09	131	>Fibrillin-2 N-term	1	DW092820_5.6758.6758.3	controllerType=0 controllerNumber=1 scan=6758	17.4336
06890:3	1	K.C[+57.021]EDIDEC[+57.021]SIIPGIC[+57.021]ETGEC[+57.021]SN[+15.995]TVGS[+162.053]YFC[+57.021]VC[+57.021]PR.G	316	Hex(1)	C[+57]*6, N[+16], S[+162]	1321.53	3	3962.56	3962.58	0	-5.5	Specific	783.57	783.57	25.07	11.09	131	>Fibrillin-2 N-term	1	DW092820_5.6723.6723.3	controllerType=0 controllerNumber=1 scan=6723	17.3622
02182:2	1	R.C[+57.021]IPTVSSYR.C	510		C[+57]	541.774	2	1082.54	1082.53	0	10.3	Specific	435.34	300.31	300.31	1.64	131	>Fibrillin-2 N-term	1	DW092820_5.2919.2919.2	controllerType=0 controllerNumber=1 scan=2919	9.5912
02119:2	1	R.C[+57.021]IPTVSS[+162.053]YR.C	510	Hex(1)	C[+57], S[+162]	622.791	2	1244.57	1244.58	0	-7.1	Specific	369.98	347.79	10.73	3.19	131	>Fibrillin-2 N-term	1	DW092820_5.2871.2871.2	controllerType=0 controllerNumber=1 scan=2871	9.4885
02327:2	1	R.C[+57.021]IPTVS[+162.053]SYR.C	510	Hex(1)	C[+57], S[+162]	622.791	2	1244.58	1244.58	0	-5.8	Specific	393.76	384.79	0	4.35	131	>Fibrillin-2 N-term	1	DW092820_5.3038.3038.2	controllerType=0 controllerNumber=1 scan=3038	9.8444
02186:2	1	R.C[+57.021]IPTVSS[+162.053]YR.C	510	Hex(1)	C[+57], S[+162]	622.791	2	1244.58	1244.58	0	-6.2	Specific	418.55	396.4	10.83	6.34	131	>Fibrillin-2 N-term	1	DW092820_5.2923.2923.2	controllerType=0 controllerNumber=1 scan=2923	9.6017
02251:2	1	R.C[+57.021]IPTVSS[+162.053]YR.C	510	Hex(1)	C[+57], S[+162]	622.791	2	1244.58	1244.58	0	-6.1	Specific	420.45	420.45	12.67	5.06	131	>Fibrillin-2 N-term	1	DW092820_5.2978.2978.2	controllerType=0 controllerNumber=1 scan=2978	9.7157
05467:3	1	R.C[+57.021]VNTDGS[+162.053]FQC[+57.021]IC[+57.021]NAGFELTTDGK.N	591	Hex(1)	C[+57]*3, S[+162]	919.383	3	2756.13	2756.15	0	-5	Specific	702.97	702.97	2.4	10.89	131	>Fibrillin-2 N-term	1	DW092820_5.5531.5531.3	controllerType=0 controllerNumber=1 scan=5531	14.8725
05393:3	1	R.C[+57.021]VNTDGS[+162.053]FQC[+57.021]IC[+57.021]NAGFELTTDGK.N	591	Hex(1)	C[+57]*3, S[+162]	919.384	3	2756.14	2756.15	0	-4.4	Specific	749.55	749.55	5.57	10.89	131	>Fibrillin-2 N-term	1	DW092820_5.5473.5473.3	controllerType=0 controllerNumber=1 scan=5473	14.7458
05486:3	1	R.C[+57.021]VN[+15.995]TDGS[+162.053]FQC[+57.021]IC[+57.021]NAGFELTTDGK.N	591	Hex(1)	C[+57]*3, N[+16], S[+162]	924.713	3	2772.13	2772.14	0	-6.3	Specific	470.02	470.02	5.33	6.42	131	>Fibrillin-2 N-term	1	DW092820_5.5548.5548.3	controllerType=0 controllerNumber=1 scan=5548	14.9074
04237:3	1	K.NC[+57.021]VDHDEC[+57.021]TTTNMC[+57.021]LNGMC[+57.021]INEDGS[+162.053]FK.C	614	Hex(1)	C[+57]*4, S[+162]	1128.76	3	3384.27	3384.29	0	-5	Specific	838.26	838.26	36.34	12.3	131	>Fibrillin-2 N-term	1	DW092820_5.4553.4553.3	controllerType=0 controllerNumber=1 scan=4553	12.8687
04035:3	1	R.YC[+57.021]TDVDEC[+57.021]QTPGIC[+57.021]MNGHC[+57.021]INSEGS[+162.053]FR.C	655	Hex(1)	C[+57]*4, S[+162]	1123.77	3	3369.3	3369.32	0	-6.2	Specific	951.71	951.71	28.43	15.3	131	>Fibrillin-2 N-term	1	DW092820_5.4397.4397.3	controllerType=0 controllerNumber=1 scan=4397	12.5555
03957:3	1	R.YC[+57.021]TDVDEC[+57.021]QTPGIC[+57.021]MNGHC[+57.021]INSEGS[+162.053]FR.C	655	Hex(1)	C[+57]*4, S[+162]	1123.77	3	3369.3	3369.32	0	-5.5	Specific	1031.27	1031.27	28.74	16.3	131	>Fibrillin-2 N-term	1	DW092820_5.4333.4333.3	controllerType=0 controllerNumber=1 scan=4333	12.4397
03950:3	1	R.NTPGSYSC[+57.021]TC[+57.021]PPGYVFR.T	828		C[+57]*2	654.951	3	1962.84	1962.85	0	-4.3	Specific	249.44	249.44	249.44	2.18	131	>Fibrillin-2 N-term	1	DW092820_5.4327.4327.2	controllerType=0 controllerNumber=1 scan=4327	12.4282
04026:2	1	R.NTPGSYSC[+57.021]TC[+57.021]PPGYVFR.T	828		C[+57]*2	981.922	2	1962.84	1962.85	0	-5.5	Specific	550.55	550.55	550.55	7.11	131	>Fibrillin-2 N-term	1	DW092820_5.4390.4390.2	controllerType=0 controllerNumber=1 scan=4390	12.5429
03948:2	1	R.NTPGSYSC[+57.021]TC[+57.021]PPGYVFR.T	828		C[+57]*2	981.923	2	1962.84	1962.85	0	-4.8	Specific	609.37	609.37	609.37	9.15	131	>Fibrillin-2 N-term	1	DW092820_5.4326.4326.2	controllerType=0 controllerNumber=1 scan=4326	12.4271
03790:3	1	R.NTPGS[+162.053]YSC[+57.021]TC[+57.021]PPGYVFR.T	828	Hex(1)	C[+57]*2, S[+162]	708.967	3	2124.89	2124.9	0	-5.8	Specific	511.49	511.49	0	6.84	131	>Fibrillin-2 N-term	1	DW092820_5.4201.4201.3	controllerType=0 controllerNumber=1 scan=4201	12.1834
03783:2	1	R.NTPGS[+162.053]YSC[+57.021]TC[+57.021]PPGYVFR.T	828	Hex(1)	C[+57]*2, S[+162]	1062.95	2	2124.89	2124.9	0	-5.4	Specific	626.77	626.77	0	9.15	131	>Fibrillin-2 N-term	1	DW092820_5.4195.4195.2	controllerType=0 controllerNumber=1 scan=4195	12.1714
03858:2	1	R.NTPGSYSC[+57.021]T[+162.053]C[+57.021]PPGYVFR.T	828	Hex(1)	C[+57]*2, T[+162]	1062.95	2	2124.89	2124.9	0	-5.3	Specific	633.03	633.03	0	9.15	131	>Fibrillin-2 N-term	1	DW092820_5.4254.4254.2	controllerType=0 controllerNumber=1 scan=4254	12.2894
03755:2	1	R.N[+15.995]TPGS[+162.053]YSC[+57.021]TC[+57.021]PPGYVFR.T	828	Hex(1)	C[+57]*2, N[+16], S[+162]	1070.95	2	2140.88	2140.89	0	-5.5	Specific	543.16	543.16	0	7.11	131	>Fibrillin-2 N-term	1	DW092820_5.4171.4171.2	controllerType=0 controllerNumber=1 scan=4171	12.1261
03833:2	1	R.N[+15.995]TPGSYS[+162.053]C[+57.021]TC[+57.021]PPGYVFR.T	828	Hex(1)	C[+57]*2, N[+16], S[+162]	1070.95	2	2140.88	2140.89	0	-5.6	Specific	562.06	562.06	0	8.15	131	>Fibrillin-2 N-term	1	DW092820_5.4235.4235.2	controllerType=0 controllerNumber=1 scan=4235	12.2502
03770:3	1	R.N[+15.995]TPGS[+162.053]YSC[+57.021]TC[+57.021]PPGYVFR.T	828	Hex(1)	C[+57]*2, N[+16], S[+162]	714.299	3	2140.88	2140.89	0	-5.7	Specific	600.72	600.72	0	9.01	131	>Fibrillin-2 N-term	1	DW092820_5.4183.4183.3	controllerType=0 controllerNumber=1 scan=4183	12.1499
02205:2	1	R.NNLGSFNC[+57.021]EC[+57.021]SPGSK.L	868		C[+57]*2	835.843	2	1670.68	1670.69	0	-6.2	Specific	522.56	522.56	522.56	7.11	131	>Fibrillin-2 N-term	1	DW092820_5.2939.2939.2	controllerType=0 controllerNumber=1 scan=2939	9.634
02024:3	1	R.NNLGSFNC[+57.021]EC[+57.021]S[+162.053]PGSK.L	868	Hex(1)	C[+57]*2, S[+162]	611.582	3	1832.73	1832.74	0	-6.1	Specific	173.61	173.61	0	1.5	131	>Fibrillin-2 N-term	1	DW092820_5.2796.2796.3	controllerType=0 controllerNumber=1 scan=2796	9.328
02250:2	1	R.NNLGS[+162.053]FNC[+57.021]EC[+57.021]SPGSK.L	868	Hex(1)	C[+57]*2, S[+162]	916.869	2	1832.73	1832.74	0	-6	Specific	416.82	416.82	9.6	6.7	131	>Fibrillin-2 N-term	1	DW092820_5.2976.2976.2	controllerType=0 controllerNumber=1 scan=2976	9.7095
01986:3	1	R.NNLGSFNC[+57.021]EC[+57.021]S[+162.053]PGSK.L	868	Hex(1)	C[+57]*2, S[+162]	611.582	3	1832.73	1832.74	0	-5.5	Specific	424.13	424.13	0	5.45	131	>Fibrillin-2 N-term	1	DW092820_5.2766.2766.3	controllerType=0 controllerNumber=1 scan=2766	9.2657
02167:2	1	R.NNLGSFNC[+57.021]EC[+57.021]S[+162.053]PGSK.L	868	Hex(1)	C[+57]*2, S[+162]	916.869	2	1832.73	1832.74	0	-6.4	Specific	477.6	477.6	0	6.69	131	>Fibrillin-2 N-term	1	DW092820_5.2908.2908.2	controllerType=0 controllerNumber=1 scan=2908	9.5667
01941:2	1	R.NNLGSFNC[+57.021]EC[+57.021]S[+162.053]PGSK.L	868	Hex(1)	C[+57]*2, S[+162]	916.87	2	1832.73	1832.74	0	-5.4	Specific	506.37	506.37	0	6.98	131	>Fibrillin-2 N-term	1	DW092820_5.2731.2731.2	controllerType=0 controllerNumber=1 scan=2731	9.1909
02071:2	1	R.NNLGSFNC[+57.021]EC[+57.021]S[+162.053]PGSK.L	868	Hex(1)	C[+57]*2, S[+162]	916.869	2	1832.73	1832.74	0	-6	Specific	554.06	554.06	0	7.11	131	>Fibrillin-2 N-term	1	DW092820_5.2835.2835.2	controllerType=0 controllerNumber=1 scan=2835	9.4129
02005:2	1	R.NNLGSFNC[+57.021]EC[+57.021]S[+162.053]PGSK.L	868	Hex(1)	C[+57]*2, S[+162]	916.869	2	1832.73	1832.74	0	-6	Specific	561.74	561.74	0	8.15	131	>Fibrillin-2 N-term	1	DW092820_5.2780.2780.2	controllerType=0 controllerNumber=1 scan=2780	9.2977
03229:3	1	K.GSFHC[+57.021]EC[+57.021]PEGLTLDGTGR.V	976		C[+57]*2	664.952	3	1992.84	1992.85	0	-6.1	Specific	524.96	524.96	524.96	6.67	131	>Fibrillin-2 N-term	1	DW092820_5.3759.3759.3	controllerType=0 controllerNumber=1 scan=3759	11.3384
03149:3	1	K.GSFHC[+57.021]EC[+57.021]PEGLTLDGTGR.V	976		C[+57]*2	664.953	3	1992.84	1992.85	0	-5.2	Specific	730.31	730.31	730.31	10.71	131	>Fibrillin-2 N-term	1	DW092820_5.3698.3698.3	controllerType=0 controllerNumber=1 scan=3698	11.2191
03175:2	1	K.GSFHC[+57.021]EC[+57.021]PEGLTLDGTGR.V	976		C[+57]*2	996.925	2	1992.84	1992.85	0	-5.5	Specific	831.67	731.63	731.63	12.18	131	>Fibrillin-2 N-term	1	DW092820_5.3719.3719.2	controllerType=0 controllerNumber=1 scan=3719	11.2606
03155:3	1	K.GS[+162.053]FHC[+57.021]EC[+57.021]PEGLTLDGTGR.V	976	Hex(1)	C[+57]*2, S[+162]	718.969	3	2154.89	2154.91	0	-6.9	Specific	612.44	612.44	8.98	8.71	131	>Fibrillin-2 N-term	1	DW092820_5.3704.3704.3	controllerType=0 controllerNumber=1 scan=3704	11.2331
03090:3	1	K.GSFHC[+57.021]EC[+57.021]PEGLT[+162.053]LDGTGR.V	976	Hex(1)	C[+57]*2, T[+162]	718.97	3	2154.89	2154.91	0	-5.9	Specific	723.56	723.56	1.2	10.71	131	>Fibrillin-2 N-term	1	DW092820_5.3649.3649.3	controllerType=0 controllerNumber=1 scan=3649	11.1228
03011:3	1	K.GSFHC[+57.021]EC[+57.021]PEGLT[+162.053]LDGTGR.V	976	Hex(1)	C[+57]*2, T[+162]	718.97	3	2154.9	2154.91	0	-5.4	Specific	784.29	784.29	1.2	11.71	131	>Fibrillin-2 N-term	1	DW092820_5.3586.3586.3	controllerType=0 controllerNumber=1 scan=3586	10.9944
03043:2	1	K.GSFHC[+57.021]EC[+57.021]PEGLT[+162.053]LDGTGR.V	976	Hex(1)	C[+57]*2, T[+162]	1077.95	2	2154.9	2154.91	0	-5.2	Specific	849.02	811.6	10.28	12.18	131	>Fibrillin-2 N-term	1	DW092820_5.3609.3609.2	controllerType=0 controllerNumber=1 scan=3609	11.0398
04902:5	1	R.GGTC[+57.021]VNTEGS[+162.053]FQC[+57.021]DC[+57.021]PLGHELSPSREDC[+57.021]VDINEC[+57.021]SLSDNLC[+57.021]R.N	1171	Hex(1)	C[+57]*6, S[+162]	1002.21	5	5007.03	5007.05	0	-4.6	Specific	660.15	660.15	3.6	7.97	131	>Fibrillin-2 N-term	1	DW092820_5.5077.5077.5	controllerType=0 controllerNumber=1 scan=5077	13.9437
05022:4	1	R.GGTC[+57.021]VNTEGS[+162.053]FQC[+57.021]DC[+57.021]PLGHELSPSREDC[+57.021]VDINEC[+57.021]SLSDNLC[+57.021]R.N	1171	Hex(1)	C[+57]*6, S[+162]	1252.51	4	5007.01	5007.05	0	-7.8	Specific	970.7	970.7	3.6	14.12	131	>Fibrillin-2 N-term	1	DW092820_5.5176.5176.4	controllerType=0 controllerNumber=1 scan=5176	14.1457
04943:4	1	R.GGTC[+57.021]VNTEGS[+162.053]FQC[+57.021]DC[+57.021]PLGHELSPSREDC[+57.021]VDINEC[+57.021]SLSDNLC[+57.021]R.N	1171	Hex(1)	C[+57]*6, S[+162]	1252.51	4	5007.03	5007.05	0	-5.5	Specific	1066.82	1066.82	3.6	16.12	131	>Fibrillin-2 N-term	1	DW092820_5.5112.5112.4	controllerType=0 controllerNumber=1 scan=5112	14.0155
04878:4	1	R.GGTC[+57.021]VNTEGS[+162.053]FQC[+57.021]DC[+57.021]PLGHELSPSREDC[+57.021]VDINEC[+57.021]SLSDNLC[+57.021]R.N	1171	Hex(1)	C[+57]*6, S[+162]	1252.51	4	5007.03	5007.05	0	-4.8	Specific	1102.57	1102.57	2.58	17.12	131	>Fibrillin-2 N-term	1	DW092820_5.5059.5059.4	controllerType=0 controllerNumber=1 scan=5059	13.9066
03895:2	1	K.C[+57.021]VNMIGTYQC[+57.021]SC[+57.021]NPGYQATPDR.Q	1216		C[+57]*3	1296.53	2	2592.06	2592.07	0	-5.3	Specific	829.69	829.69	384.09	13.03	131	>Fibrillin-2 N-term	1	DW092820_5.4283.4283.2	controllerType=0 controllerNumber=1 scan=4283	12.3412
03876:3	1	K.C[+57.021]VNMIGTYQC[+57.021]SC[+57.021]NPGYQATPDR.Q	1216		C[+57]*3	864.691	3	2592.06	2592.07	0	-5.3	Specific	886.7	886.7	430.22	13.89	131	>Fibrillin-2 N-term	1	DW092820_5.4268.4268.3	controllerType=0 controllerNumber=1 scan=4268	12.3148
03882:3	1	K.C[+57.021]VN[+15.995]MIGTYQC[+57.021]SC[+57.021]NPGYQATPDR.Q	1216		C[+57]*3, N[+16]	870.022	3	2608.05	2608.07	0	-6.2	Specific	677.88	677.88	19.19	9.89	131	>Fibrillin-2 N-term	1	DW092820_5.4273.4273.3	controllerType=0 controllerNumber=1 scan=4273	12.3217
03636:3	1	K.C[+57.021]VN[+15.995]MIGTYQC[+57.021]S[+162.053]C[+57.021]NPGYQATPDR.Q	1216	Hex(1)	C[+57]*3, N[+16], S[+162]	924.04	3	2770.11	2770.12	0	-5.5	Specific	663.95	663.95	6	9.89	131	>Fibrillin-2 N-term	1	DW092820_5.4075.4075.3	controllerType=0 controllerNumber=1 scan=4075	11.941
02999:3	1	K.GSFIC[+57.021]HC[+57.021]QLGYSVK.K	1346		C[+57]*2	552.591	3	1655.76	1655.77	0	-5.9	Specific	534.53	458.24	458.24	7.11	131	>Fibrillin-2 N-term	1	DW092820_5.3575.3575.3	controllerType=0 controllerNumber=1 scan=3575	10.9731
02819:3	1	K.GSFIC[+57.021]HC[+57.021]QLGYS[+162.053]VK.K	1346	Hex(1)	C[+57]*2, S[+162]	606.608	3	1817.81	1817.82	0	-5.1	Specific	542.4	542.4	10.24	7.11	131	>Fibrillin-2 N-term	1	DW092820_5.3427.3427.3	controllerType=0 controllerNumber=1 scan=3427	10.6742
02577:3	1	K.GSFIC[+57.021]HC[+57.021]QLGYS[+162.053]VK.K	1346	Hex(1)	C[+57]*2, S[+162]	606.608	3	1817.81	1817.82	0	-5.7	Specific	680.56	629.9	17.46	10.15	131	>Fibrillin-2 N-term	1	DW092820_5.3244.3244.3	controllerType=0 controllerNumber=1 scan=3244	10.2951
02645:3	1	K.GSFIC[+57.021]HC[+57.021]QLGYS[+162.053]VK.K	1346	Hex(1)	C[+57]*2, S[+162]	606.608	3	1817.81	1817.82	0	-5.2	Specific	688.51	648.7	12.25	10.15	131	>Fibrillin-2 N-term	1	DW092820_5.3297.3297.3	controllerType=0 controllerNumber=1 scan=3297	10.409
02590:2	1	K.GSFIC[+57.021]HC[+57.021]QLGYS[+162.053]VK.K	1346	Hex(1)	C[+57]*2, S[+162]	909.408	2	1817.81	1817.82	0	-6.1	Specific	767.45	699.82	69.11	11.63	131	>Fibrillin-2 N-term	1	DW092820_5.3255.3255.2	controllerType=0 controllerNumber=1 scan=3255	10.3198
03762:5	1	K.KGTTGC[+57.021]TDVDEC[+57.021]EIGAHNC[+57.021]DMHASC[+57.021]LNIPGSFK.C	1360		C[+57]*4	737.11	5	3681.52	3681.55	0	-7.3	Specific	621.42	621.42	621.42	8.23	131	>Fibrillin-2 N-term	1	DW092820_5.4177.4177.5	controllerType=0 controllerNumber=1 scan=4177	12.1405
03691:5	1	K.KGTTGC[+57.021]TDVDEC[+57.021]EIGAHNC[+57.021]DMHASC[+57.021]LNIPGSFK.C	1360		C[+57]*4	737.111	5	3681.53	3681.55	0	-6.1	Specific	846.23	846.23	846.23	12.23	131	>Fibrillin-2 N-term	1	DW092820_5.4123.4123.5	controllerType=0 controllerNumber=1 scan=4123	12.031
03620:5	1	K.KGTTGC[+57.021]TDVDEC[+57.021]EIGAHNC[+57.021]DMHASC[+57.021]LNIPGSFK.C	1360		C[+57]*4	737.112	5	3681.53	3681.55	0	-5.2	Specific	913.23	913.23	913.23	14.23	131	>Fibrillin-2 N-term	1	DW092820_5.4060.4060.5	controllerType=0 controllerNumber=1 scan=4060	11.9119
03543:5	1	K.KGTTGC[+57.021]TDVDEC[+57.021]EIGAHNC[+57.021]DMHASC[+57.021]LNIPGS[+162.053]FK.C	1360	Hex(1)	C[+57]*4, S[+162]	769.522	5	3843.58	3843.6	0	-6	Specific	728.26	728.26	30.02	10.23	131	>Fibrillin-2 N-term	1	DW092820_5.4004.4004.5	controllerType=0 controllerNumber=1 scan=4004	11.8066
03461:5	1	K.KGTTGC[+57.021]TDVDEC[+57.021]EIGAHNC[+57.021]DMHASC[+57.021]LNIPGS[+162.053]FK.C	1360	Hex(1)	C[+57]*4, S[+162]	769.522	5	3843.58	3843.6	0	-6	Specific	895.53	895.53	39.28	13.23	131	>Fibrillin-2 N-term	1	DW092820_5.3939.3939.5	controllerType=0 controllerNumber=1 scan=3939	11.6775
03482:4	1	K.KGTTGC[+57.021]TDVDEC[+57.021]EIGAHNC[+57.021]DMHASC[+57.021]LNIPGS[+162.053]FK.C	1360	Hex(1)	C[+57]*4, S[+162]	961.65	4	3843.58	3843.6	0	-5.9	Specific	1013.85	1013.85	35.97	15.7	131	>Fibrillin-2 N-term	1	DW092820_5.3955.3955.4	controllerType=0 controllerNumber=1 scan=3955	11.7101
03446:5	1	K.KGTTGC[+57.021]TDVDEC[+57.021]EIGAHNC[+57.021]DMHASC[+57.021]LN[+15.995]IPGS[+162.053]FK.C	1360	Hex(1)	C[+57]*4, N[+16], S[+162]	772.721	5	3859.57	3859.6	0	-5.9	Specific	922.18	922.18	38.76	14.23	131	>Fibrillin-2 N-term	1	DW092820_5.3926.3926.5	controllerType=0 controllerNumber=1 scan=3926	11.6545
03971:4	1	K.GTTGC[+57.021]TDVDEC[+57.021]EIGAHNC[+57.021]DMHASC[+57.021]LNIPGS[+162.053]FK.C	1361	Hex(1)	C[+57]*4, S[+162]	929.626	4	3715.48	3715.51	0	-6.4	Specific	1021.72	1021.72	41.87	16.23	131	>Fibrillin-2 N-term	1	DW092820_5.4344.4344.4	controllerType=0 controllerNumber=1 scan=4344	12.459
Other Peptides
03789:3	1	R.SATAGSEGGFLAPEYR.E	49			538.255	3	1612.75	1612.76	0	-5.7	Specific	512.48	512.48	512.48	6.84	131	>Fibrillin-2 N-term	1	DW092820_5.4200.4200.3	controllerType=0 controllerNumber=1 scan=4200	12.1822
03831:2	1	R.SATAGSEGGFLAPEYR.E	49			806.879	2	1612.75	1612.76	0	-5.8	Specific	691.67	691.67	691.67	10.15	131	>Fibrillin-2 N-term	1	DW092820_5.4233.4233.2	controllerType=0 controllerNumber=1 scan=4233	12.2468
03757:2	1	R.SATAGSEGGFLAPEYR.E	49			806.88	2	1612.75	1612.76	0	-4.5	Specific	696.65	696.65	696.65	10.15	131	>Fibrillin-2 N-term	1	DW092820_5.4173.4173.2	controllerType=0 controllerNumber=1 scan=4173	12.1304
03825:3	1	R.SATAGSEGGFLAPEYREEGAAVASR.V	49			828.393	3	2483.16	2483.18	0	-6.2	Specific	930.72	930.72	930.72	13.66	131	>Fibrillin-2 N-term	1	DW092820_5.4228.4228.3	controllerType=0 controllerNumber=1 scan=4228	12.2351
03724:3	1	R.SATAGSEGGFLAPEYREEGAAVASR.V	49			828.394	3	2483.17	2483.18	0	-5.4	Specific	984.33	961.53	961.53	14.66	131	>Fibrillin-2 N-term	1	DW092820_5.4148.4148.3	controllerType=0 controllerNumber=1 scan=4148	12.0802
01731:3	1	R.GQQDVLRGPNVC[+57.021]GSR.F	78		C[+57]	548.27	3	1642.8	1642.81	0	-6.7	Specific	460.27	460.27	460.27	4.95	131	>Fibrillin-2 N-term	1	DW092820_5.2562.2562.3	controllerType=0 controllerNumber=1 scan=2562	8.8172
02291:3	1	R.FHSYC[+57.021]C[+57.021]PGWK.T	93		C[+57]*2	447.852	3	1341.54	1341.55	0	-6.9	Specific	244.75	222.73	222.73	1.53	131	>Fibrillin-2 N-term	1	DW092820_5.3009.3009.3	controllerType=0 controllerNumber=1 scan=3009	9.7798
02123:3	1	R.FHSYC[+57.021]C[+57.021]PGWK.T	93		C[+57]*2	447.852	3	1341.54	1341.55	0	-5.8	Specific	438.02	438.02	438.02	4.8	131	>Fibrillin-2 N-term	1	DW092820_5.2874.2874.3	controllerType=0 controllerNumber=1 scan=2874	9.4941
02045:3	1	R.FHSYC[+57.021]C[+57.021]PGWK.T	93		C[+57]*2	447.852	3	1341.54	1341.55	0	-5.7	Specific	475.44	475.44	475.44	4.79	131	>Fibrillin-2 N-term	1	DW092820_5.2813.2813.3	controllerType=0 controllerNumber=1 scan=2813	9.3674
01980:3	1	R.FHSYC[+57.021]C[+57.021]PGWK.T	93		C[+57]*2	447.852	3	1341.54	1341.55	0	-6.2	Specific	547	547	547	5.47	131	>Fibrillin-2 N-term	1	DW092820_5.2761.2761.3	controllerType=0 controllerNumber=1 scan=2761	9.2558
01999:2	1	R.FHSYC[+57.021]C[+57.021]PGWK.T	93		C[+57]*2	671.274	2	1341.54	1341.55	0	-6.3	Specific	682.81	682.81	682.81	9.27	131	>Fibrillin-2 N-term	1	DW092820_5.2775.2775.2	controllerType=0 controllerNumber=1 scan=2775	9.2851
02038:3	1	R.FHSYC[+57.021]C[+57.021]PGW[+15.995]K.T	93		C[+57]*2, W[+16]	453.184	3	1357.54	1357.55	0	-6.6	Specific	359	359	309.47	3.12	131	>Fibrillin-2 N-term	1	DW092820_5.2808.2808.3	controllerType=0 controllerNumber=1 scan=2808	9.3546
01550:3	1	R.FHSYC[+57.021]C[+57.021]PGW[+15.995]K.T	93		C[+57]*2, W[+16]	453.184	3	1357.54	1357.55	0	-6.3	Specific	420.25	420.25	278.39	4.71	131	>Fibrillin-2 N-term	1	DW092820_5.2412.2412.3	controllerType=0 controllerNumber=1 scan=2412	8.4798
03946:3	1	K.TLPGGNQC[+57.021]IVPIC[+57.021]R.N	103		C[+57]*2	528.935	3	1584.79	1584.8	0	-5.2	Specific	457.16	457.16	457.16	6.54	131	>Fibrillin-2 N-term	1	DW092820_5.4324.4324.3	controllerType=0 controllerNumber=1 scan=4324	12.4242
04098:2	1	K.TLPGGNQC[+57.021]IVPIC[+57.021]R.N	103		C[+57]*2	792.899	2	1584.79	1584.8	0	-4.7	Specific	502.77	502.77	502.77	6.98	131	>Fibrillin-2 N-term	1	DW092820_5.4448.4448.2	controllerType=0 controllerNumber=1 scan=4448	12.653
04205:2	1	K.TLPGGNQC[+57.021]IVPIC[+57.021]R.N	103		C[+57]*2	792.898	2	1584.79	1584.8	0	-6.2	Specific	508.97	508.97	508.97	6.98	131	>Fibrillin-2 N-term	1	DW092820_5.4527.4527.2	controllerType=0 controllerNumber=1 scan=4527	12.8118
04009:2	1	K.TLPGGNQC[+57.021]IVPIC[+57.021]R.N	103		C[+57]*2	792.898	2	1584.79	1584.8	0	-5.7	Specific	518.82	518.82	518.82	6.98	131	>Fibrillin-2 N-term	1	DW092820_5.4375.4375.2	controllerType=0 controllerNumber=1 scan=4375	12.5185
03929:2	1	K.TLPGGNQC[+57.021]IVPIC[+57.021]R.N	103		C[+57]*2	792.898	2	1584.79	1584.8	0	-5.8	Specific	568.04	568.04	568.04	8.15	131	>Fibrillin-2 N-term	1	DW092820_5.4311.4311.2	controllerType=0 controllerNumber=1 scan=4311	12.402
02432:3	1	R.NSC[+57.021]GDGFC[+57.021]SRPNMC[+57.021]TC[+57.021]SSGQISSTC[+57.021]GSK.S	117		C[+57]*5	1034.72	3	3102.16	3102.19	0	-9.6	Specific	690.75	385.85	385.85	9.05	131	>Fibrillin-2 N-term	1	DW092820_5.3126.3126.3	controllerType=0 controllerNumber=1 scan=3126	10.0402
02335:3	1	R.NSC[+57.021]GDGFC[+57.021]SRPNMC[+57.021]TC[+57.021]SSGQISSTC[+57.021]GSK.S	117		C[+57]*5	1034.73	3	3102.17	3102.19	0	-5.4	Specific	965.53	790.88	790.88	15.05	131	>Fibrillin-2 N-term	1	DW092820_5.3044.3044.3	controllerType=0 controllerNumber=1 scan=3044	9.8593
02267:3	1	R.NSC[+57.021]GDGFC[+57.021]SRPNMC[+57.021]TC[+57.021]SSGQISSTC[+57.021]GSK.S	117		C[+57]*5	1034.73	3	3102.17	3102.19	0	-5.3	Specific	977.29	835.16	835.16	15.05	131	>Fibrillin-2 N-term	1	DW092820_5.2991.2991.3	controllerType=0 controllerNumber=1 scan=2991	9.741
01355:3	1	R.PNMC[+57.021]TC[+57.021]SSGQISSTC[+57.021]GSK.S	127		C[+57]*3	654.593	3	1961.77	1961.78	0	-8.7	Specific	201.51	201.51	201.51	1.55	131	>Fibrillin-2 N-term	1	DW092820_5.2253.2253.3	controllerType=0 controllerNumber=1 scan=2253	8.1129
01343:2	1	R.PNMC[+57.021]TC[+57.021]SSGQISSTC[+57.021]GSK.S	127		C[+57]*3	981.389	2	1961.77	1961.78	0	-6.2	Specific	455.48	455.48	455.48	6.24	131	>Fibrillin-2 N-term	1	DW092820_5.2242.2242.2	controllerType=0 controllerNumber=1 scan=2242	8.0866
01285:3	1	R.PNMC[+57.021]TC[+57.021]SSGQISSTC[+57.021]GSK.S	127		C[+57]*3	654.595	3	1961.77	1961.78	0	-6.2	Specific	621.28	621.28	621.28	8.56	131	>Fibrillin-2 N-term	1	DW092820_5.2199.2199.3	controllerType=0 controllerNumber=1 scan=2199	7.9856
01273:2	1	R.PNMC[+57.021]TC[+57.021]SSGQISSTC[+57.021]GSK.S	127		C[+57]*3	981.389	2	1961.77	1961.78	0	-5.2	Specific	688.24	688.24	688.24	9.71	131	>Fibrillin-2 N-term	1	DW092820_5.2189.2189.2	controllerType=0 controllerNumber=1 scan=2189	7.9621
01292:3	1	R.PN[+15.995]MC[+57.021]TC[+57.021]SSGQISSTC[+57.021]GSK.S	127		C[+57]*3, N[+16]	659.926	3	1977.76	1977.78	0	-7.4	Specific	201.65	201.65	4	2.93	131	>Fibrillin-2 N-term	1	DW092820_5.2203.2203.3	controllerType=0 controllerNumber=1 scan=2203	7.9943
01265:2	1	R.C[+57.021][-17.027]MNGGT[+146.058]C[+57.021]ADDHC[+57.021]QC[+57.021]QK.G	153	Fuc(1)	C[-17][+57]*4, T[+146]	1035.85	2	2070.69	2070.71	0	-6.4	Specific	469.4	469.4	207.12	6.16	131	>Fibrillin-2 N-term	1	DW092820_5.2181.2181.2	controllerType=0 controllerNumber=1 scan=2181	7.9435
01468:2	1	R.C[+57.021][-17.027]MN[+0.984]GGT[+146.058]C[+57.021]ADDHC[+57.021]QC[+57.021]QK.G	153	Fuc(1)	C[-17][+57]*4, N[+1], T[+146]	1036.34	2	2071.68	2071.69	0	-7.4	Specific	452.6	452.6	234.96	6.16	131	>Fibrillin-2 N-term	1	DW092820_5.2345.2345.2	controllerType=0 controllerNumber=1 scan=2345	8.3254
01529:2	1	R.C[+57.021][-17.027]MN[+0.984]GGT[+146.058]C[+57.021]ADDHC[+57.021]QC[+57.021]QK.G	153	Fuc(1)	C[-17][+57]*4, N[+1], T[+146]	1036.34	2	2071.68	2071.69	0	-6.9	Specific	617.43	617.43	246.26	8.63	131	>Fibrillin-2 N-term	1	DW092820_5.2395.2395.2	controllerType=0 controllerNumber=1 scan=2395	8.4441
02970:3	1	K.GYIGTYC[+57.021]GQPVC[+57.021]ENGC[+57.021]QNGGR.C	169		C[+57]*3	782.989	3	2346.95	2346.96	0	-5.7	Specific	776.07	757.69	757.69	11.89	131	>Fibrillin-2 N-term	1	DW092820_5.3551.3551.3	controllerType=0 controllerNumber=1 scan=3551	10.9254
02914:2	1	K.GYIGTYC[+57.021]GQPVC[+57.021]ENGC[+57.021]QNGGR.C	169		C[+57]*3	1173.98	2	2346.95	2346.96	0	-5	Specific	780.28	780.28	780.28	12.03	131	>Fibrillin-2 N-term	1	DW092820_5.3503.3503.2	controllerType=0 controllerNumber=1 scan=3503	10.8262
02894:3	1	K.GYIGTYC[+57.021]GQPVC[+57.021]ENGC[+57.021]QNGGR.C	169		C[+57]*3	782.99	3	2346.95	2346.96	0	-4.3	Specific	781.18	770.48	770.48	11.89	131	>Fibrillin-2 N-term	1	DW092820_5.3488.3488.3	controllerType=0 controllerNumber=1 scan=3488	10.7967
03257:3	1	K.GYIGTYC[+57.021]GQPVC[+57.021]ENGC[+57.021]QN[+0.984]GGR.C	169		C[+57]*3, N[+1]	783.316	3	2347.93	2347.95	0	-6.6	Specific	660.46	660.46	25.51	9.89	131	>Fibrillin-2 N-term	1	DW092820_5.3779.3779.3	controllerType=0 controllerNumber=1 scan=3779	11.373
03062:3	1	K.GYIGTYC[+57.021]GQPVC[+57.021]EN[+0.984]GC[+57.021]QNGGR.C	169		C[+57]*3, N[+1]	783.317	3	2347.94	2347.95	0	-5.5	Specific	686.38	686.38	58.79	9.89	131	>Fibrillin-2 N-term	1	DW092820_5.3625.3625.3	controllerType=0 controllerNumber=1 scan=3625	11.0715
03142:2	1	K.GYIGTYC[+57.021]GQPVC[+57.021]EN[+0.984]GC[+57.021]QNGGR.C	169		C[+57]*3, N[+1]	1174.47	2	2347.94	2347.95	0	-5	Specific	734.17	734.17	109.22	11.03	131	>Fibrillin-2 N-term	1	DW092820_5.3691.3691.2	controllerType=0 controllerNumber=1 scan=3691	11.205
03128:3	1	K.GYIGTYC[+57.021]GQPVC[+57.021]EN[+0.984]GC[+57.021]QNGGR.C	169		C[+57]*3, N[+1]	783.317	3	2347.94	2347.95	0	-5.5	Specific	750.35	750.35	119.58	11.89	131	>Fibrillin-2 N-term	1	DW092820_5.3682.3682.3	controllerType=0 controllerNumber=1 scan=3682	11.1897
03427:2	1	R.C[+57.021]AC[+57.021]VYGFTGPQC[+57.021]ER.D	196		C[+57]*3	852.845	2	1704.68	1704.69	0	-5.6	Specific	317.76	317.76	317.76	3.2	131	>Fibrillin-2 N-term	1	DW092820_5.3911.3911.2	controllerType=0 controllerNumber=1 scan=3911	11.6282
03368:3	1	R.C[+57.021]AC[+57.021]VYGFTGPQC[+57.021]ER.D	196		C[+57]*3	568.9	3	1704.68	1704.69	0	-4.8	Specific	533.19	531.27	531.27	5.86	131	>Fibrillin-2 N-term	1	DW092820_5.3864.3864.3	controllerType=0 controllerNumber=1 scan=3864	11.5357
03428:2	1	R.C[+57.021]AC[+57.021]VYGFTGPQC[+57.021]ER.D	196		C[+57]*3	852.845	2	1704.68	1704.69	0	-5.9	Specific	574.86	574.86	574.86	8.15	131	>Fibrillin-2 N-term	1	DW092820_5.3913.3913.2	controllerType=0 controllerNumber=1 scan=3913	11.6344
03351:2	1	R.C[+57.021]AC[+57.021]VYGFTGPQC[+57.021]ER.D	196		C[+57]*3	852.846	2	1704.68	1704.69	0	-5.3	Specific	593.9	560.25	560.25	8.15	131	>Fibrillin-2 N-term	1	DW092820_5.3850.3850.2	controllerType=0 controllerNumber=1 scan=3850	11.51
05647:2	1	R.C[+57.021][-17.027]AC[+57.021]VYGFTGPQC[+57.021]ER.D	196		C[-17][+57]*3	844.333	2	1687.66	1687.67	0	-3.8	Specific	534.06	534.06	534.06	7.11	131	>Fibrillin-2 N-term	1	DW092820_5.5674.5674.2	controllerType=0 controllerNumber=1 scan=5674	15.1676
05573:2	1	R.C[+57.021][-17.027]AC[+57.021]VYGFTGPQC[+57.021]ER.D	196		C[-17][+57]*3	844.332	2	1687.66	1687.67	0	-5.5	Specific	602.6	602.6	602.6	9.15	131	>Fibrillin-2 N-term	1	DW092820_5.5621.5621.2	controllerType=0 controllerNumber=1 scan=5621	15.0533
05115:3	1	R.TGPC[+57.021]FTQVNNQMC[+57.021]QGQLTGIVC[+57.021]TK.T	213		C[+57]*3	914.749	3	2742.23	2742.25	0	-5.2	Specific	640.9	640.9	640.9	8.89	131	>Fibrillin-2 N-term	1	DW092820_5.5256.5256.3	controllerType=0 controllerNumber=1 scan=5256	14.3107
05055:3	1	R.TGPC[+57.021]FTQVNNQMC[+57.021]QGQLTGIVC[+57.021]TK.T	213		C[+57]*3	914.749	3	2742.23	2742.25	0	-5.4	Specific	708.71	708.71	708.71	10.89	131	>Fibrillin-2 N-term	1	DW092820_5.5203.5203.3	controllerType=0 controllerNumber=1 scan=5203	14.2014
05079:2	1	R.TGPC[+57.021]FTQVNNQMC[+57.021]QGQLTGIVC[+57.021]TK.T	213		C[+57]*3	1371.62	2	2742.23	2742.25	0	-5.5	Specific	800.54	800.54	800.54	13.03	131	>Fibrillin-2 N-term	1	DW092820_5.5226.5226.2	controllerType=0 controllerNumber=1 scan=5226	14.2485
04491:3	1	R.TGPC[+57.021]FTQVNNQM[+15.995]C[+57.021]QGQLTGIVC[+57.021]TK.T	213		C[+57]*3, M[+16]	920.082	3	2758.23	2758.24	0	-4.1	Specific	566.92	566.92	22.06	7.89	131	>Fibrillin-2 N-term	1	DW092820_5.4750.4750.3	controllerType=0 controllerNumber=1 scan=4750	13.2682
02386:3	1	R.AWGHPC[+57.021]EMC[+57.021]PAQPQPC[+57.021]R.R	246		C[+57]*3	694.62	3	2081.84	2081.86	0	-5.4	Specific	584.61	562.86	562.86	8.15	131	>Fibrillin-2 N-term	1	DW092820_5.3088.3088.3	controllerType=0 controllerNumber=1 scan=3088	9.9568
02320:3	1	R.AWGHPC[+57.021]EMC[+57.021]PAQPQPC[+57.021]R.R	246		C[+57]*3	694.62	3	2081.84	2081.86	0	-5.5	Specific	604.86	604.86	604.86	9.15	131	>Fibrillin-2 N-term	1	DW092820_5.3033.3033.3	controllerType=0 controllerNumber=1 scan=3033	9.8338
02258:3	1	R.AWGHPC[+57.021]EMC[+57.021]PAQPQPC[+57.021]R.R	246		C[+57]*3	694.62	3	2081.84	2081.86	0	-5.9	Specific	619.77	619.77	619.77	9.15	131	>Fibrillin-2 N-term	1	DW092820_5.2983.2983.3	controllerType=0 controllerNumber=1 scan=2983	9.7235
01676:3	1	R.AWGHPC[+57.021]EM[+15.995]C[+57.021]PAQPQPC[+57.021]R.R	246		C[+57]*3, M[+16]	699.954	3	2097.85	2097.85	0	-1.8	Specific	33.69	33.69	33.69	1.5	131	>Fibrillin-2 N-term	1	DW092820_5.2514.2514.2	controllerType=0 controllerNumber=1 scan=2514	8.7079
02193:3	1	R.AWGHPC[+57.021]EM[+15.995]C[+57.021]PAQPQPC[+57.021]R.R	246		C[+57]*3, M[+16]	699.95	3	2097.84	2097.85	0	-7.2	Specific	503.45	483.98	94.84	6.98	131	>Fibrillin-2 N-term	1	DW092820_5.2929.2929.3	controllerType=0 controllerNumber=1 scan=2929	9.6127
01603:3	1	R.AWGHPC[+57.021]EM[+15.995]C[+57.021]PAQPQPC[+57.021]R.R	246		C[+57]*3, M[+16]	699.951	3	2097.84	2097.85	0	-5.9	Specific	535.88	535.88	123.03	7.11	131	>Fibrillin-2 N-term	1	DW092820_5.2457.2457.3	controllerType=0 controllerNumber=1 scan=2457	8.5797
01716:4	1	R.AWGHPC[+57.021]EMC[+57.021]PAQPQPC[+57.021]RR.G	246		C[+57]*3	560.241	4	2237.94	2237.96	0	-6.5	Specific	636.64	636.64	636.64	8.07	131	>Fibrillin-2 N-term	1	DW092820_5.2549.2549.4	controllerType=0 controllerNumber=1 scan=2549	8.7876
02693:2	1	R.RGFIPNIR.T	263			486.788	2	972.568	972.574	0	-5.9	Specific	409.33	334.43	334.43	2.16	131	>Fibrillin-2 N-term	1	DW092820_5.3331.3331.2	controllerType=0 controllerNumber=1 scan=3331	10.4803
02617:2	1	R.RGFIPNIR.T	263			486.788	2	972.568	972.574	0	-6.2	Specific	480.83	372.72	372.72	4	131	>Fibrillin-2 N-term	1	DW092820_5.3276.3276.2	controllerType=0 controllerNumber=1 scan=3276	10.3644
02538:2	1	R.RGFIPNIR.T	263			486.788	2	972.568	972.574	0	-6	Specific	517.94	371.36	371.36	2.9	131	>Fibrillin-2 N-term	1	DW092820_5.3214.3214.2	controllerType=0 controllerNumber=1 scan=3214	10.2318
04043:2	1	R.GFIPNIR.T	264			408.737	2	816.467	816.473	0	-6.5	Specific	306.38	211.84	211.84	1.97	131	>Fibrillin-2 N-term	1	DW092820_5.4403.4403.2	controllerType=0 controllerNumber=1 scan=4403	12.5666
03879:2	1	R.GFIPNIR.T	264			408.738	2	816.468	816.473	0	-6	Specific	308.73	180.01	180.01	1.79	131	>Fibrillin-2 N-term	1	DW092820_5.4270.4270.2	controllerType=0 controllerNumber=1 scan=4270	12.3172
03954:2	1	R.GFIPNIR.T	264			408.737	2	816.467	816.473	0	-6.3	Specific	329.86	237.17	237.17	2.59	131	>Fibrillin-2 N-term	1	DW092820_5.4331.4331.2	controllerType=0 controllerNumber=1 scan=4331	12.4363
04420:2	1	R.TGMC[+57.021]FSGLVNGR.C	363		C[+57]	649.798	2	1298.59	1298.6	0	-6.5	Specific	488.03	488.03	488.03	5.88	131	>Fibrillin-2 N-term	1	DW092820_5.4695.4695.2	controllerType=0 controllerNumber=1 scan=4695	13.152
04331:2	1	R.TGMC[+57.021]FSGLVNGR.C	363		C[+57]	649.799	2	1298.59	1298.6	0	-4.9	Specific	574.38	574.38	574.38	8.16	131	>Fibrillin-2 N-term	1	DW092820_5.4628.4628.2	controllerType=0 controllerNumber=1 scan=4628	13.0163
04252:2	1	R.TGMC[+57.021]FSGLVNGR.C	363		C[+57]	649.799	2	1298.59	1298.6	0	-5.9	Specific	590.54	590.54	590.54	8.16	131	>Fibrillin-2 N-term	1	DW092820_5.4564.4564.2	controllerType=0 controllerNumber=1 scan=4564	12.8882
04662:2	1	R.TGMC[+57.021]FSGLVN[+0.984]GR.C	363		C[+57], N[+1]	650.291	2	1299.58	1299.58	0	-5.1	Specific	301.73	301.73	301.73	2.88	131	>Fibrillin-2 N-term	1	DW092820_5.4885.4885.4	controllerType=0 controllerNumber=1 scan=4885	13.5419
04512:2	1	R.TGMC[+57.021]FSGLVN[+0.984]GR.C	363		C[+57], N[+1]	650.291	2	1299.58	1299.58	0	-5.4	Specific	586.52	549.85	549.85	8.16	131	>Fibrillin-2 N-term	1	DW092820_5.4764.4764.2	controllerType=0 controllerNumber=1 scan=4764	13.2971
04590:2	1	R.TGMC[+57.021]FSGLVN[+0.984]GR.C	363		C[+57], N[+1]	650.291	2	1299.57	1299.58	0	-5.9	Specific	590.28	554.4	554.4	8.16	131	>Fibrillin-2 N-term	1	DW092820_5.4826.4826.2	controllerType=0 controllerNumber=1 scan=4826	13.4273
03205:2	1	R.C[+57.021][-17.027]AQELPGR.M	375		C[-17][+57]	457.211	2	913.414	913.42	0	-6.1	Specific	431.67	401.24	401.24	5.23	131	>Fibrillin-2 N-term	1	DW092820_5.3740.3740.2	controllerType=0 controllerNumber=1 scan=3740	11.3025
05192:3	1	R.C[+57.021]WGIGTIPEAC[+57.021]PVR.G	395		C[+57]*2	539.26	3	1615.76	1615.77	0	-5	Specific	472.8	415.1	415.1	5.26	131	>Fibrillin-2 N-term	1	DW092820_5.5317.5317.3	controllerType=0 controllerNumber=1 scan=5317	14.4287
05294:2	1	R.C[+57.021]WGIGTIPEAC[+57.021]PVR.G	395		C[+57]*2	808.386	2	1615.76	1615.77	0	-5	Specific	632.74	537.51	537.51	9.15	131	>Fibrillin-2 N-term	1	DW092820_5.5401.5401.2	controllerType=0 controllerNumber=1 scan=5401	14.6006
05157:2	1	R.C[+57.021]WGIGTIPEAC[+57.021]PVR.G	395		C[+57]*2	808.385	2	1615.76	1615.77	0	-5.4	Specific	638.71	603.43	603.43	9.15	131	>Fibrillin-2 N-term	1	DW092820_5.5290.5290.2	controllerType=0 controllerNumber=1 scan=5290	14.3742
05224:2	1	R.C[+57.021]WGIGTIPEAC[+57.021]PVR.G	395		C[+57]*2	808.385	2	1615.76	1615.77	0	-6	Specific	641.33	608.86	608.86	9.15	131	>Fibrillin-2 N-term	1	DW092820_5.5343.5343.2	controllerType=0 controllerNumber=1 scan=5343	14.4811
02380:2	1	R.C[+57.021]IPT[+132.042]VSSYR.C	510	Pent(1)	C[+57], T[+132]	607.786	2	1214.57	1214.57	0	-5.7	Specific	352.19	352.19	2.42	3.03	131	>Fibrillin-2 N-term	1	DW092820_5.3083.3083.2	controllerType=0 controllerNumber=1 scan=3083	9.944
05295:2	1	R.C[+57.021][-17.027]IPTVSSYR.C	510		C[-17][+57]	533.253	2	1065.5	1065.5	0	-5	Specific	360.18	360.18	360.18	3.44	131	>Fibrillin-2 N-term	1	DW092820_5.5402.5402.2	controllerType=0 controllerNumber=1 scan=5402	14.6028
03732:3	1	K.QDANGDC[+57.021]IDVDEC[+57.021]TS[+162.053]NPC[+57.021]TNGDC[+57.021]VNTPGS[+162.053]YYC[+57.021]K.C	527	Hex(1),Hex(1)	C[+57]*5, S[+162]*2	1370.84	3	4110.52	4110.54	0	-5.5	Specific	805.04	805.04	0.4	12.09	131	>Fibrillin-2 N-term	1	DW092820_5.4153.4153.3	controllerType=0 controllerNumber=1 scan=4153	12.0893
05212:3	1	K.QAC[+57.021]IDIDEC[+57.021]IQNGVLC[+57.021]K.N	571		C[+57]*3	679.309	3	2035.91	2035.92	0	-5.9	Specific	519.98	476.09	476.09	5.73	131	>Fibrillin-2 N-term	1	DW092820_5.5333.5333.3	controllerType=0 controllerNumber=1 scan=5333	14.4617
05132:3	1	K.QAC[+57.021]IDIDEC[+57.021]IQNGVLC[+57.021]K.N	571		C[+57]*3	679.308	3	2035.91	2035.92	0	-7	Specific	590.6	532.28	532.28	8.01	131	>Fibrillin-2 N-term	1	DW092820_5.5269.5269.3	controllerType=0 controllerNumber=1 scan=5269	14.3366
05232:2	1	K.QAC[+57.021]IDIDEC[+57.021]IQNGVLC[+57.021]K.N	571		C[+57]*3	1018.46	2	2035.91	2035.92	0	-7.2	Specific	821.46	724.86	724.86	13.15	131	>Fibrillin-2 N-term	1	DW092820_5.5350.5350.2	controllerType=0 controllerNumber=1 scan=5350	14.4932
05134:2	1	K.QAC[+57.021]IDIDEC[+57.021]IQNGVLC[+57.021]K.N	571		C[+57]*3	1018.46	2	2035.91	2035.92	0	-7.5	Specific	892.88	747.62	747.62	14.15	131	>Fibrillin-2 N-term	1	DW092820_5.5271.5271.2	controllerType=0 controllerNumber=1 scan=5271	14.3409
04979:3	1	K.QAC[+57.021]IDIDEC[+57.021]IQN[+0.984]GVLC[+57.021]K.N	571		C[+57]*3, N[+1]	679.638	3	2036.9	2036.91	0	-5	Specific	573.05	562.31	562.31	8.01	131	>Fibrillin-2 N-term	1	DW092820_5.5139.5139.3	controllerType=0 controllerNumber=1 scan=5139	14.0695
04905:3	1	K.QAC[+57.021]IDIDEC[+57.021]IQN[+0.984]GVLC[+57.021]K.N	571		C[+57]*3, N[+1]	679.637	3	2036.9	2036.91	0	-5.5	Specific	574.56	537.43	537.43	8.01	131	>Fibrillin-2 N-term	1	DW092820_5.5081.5081.3	controllerType=0 controllerNumber=1 scan=5081	13.9533
05351:2	1	K.QAC[+57.021]IDIDEC[+57.021]IQN[+0.984]GVLC[+57.021]K.N	571		C[+57]*3, N[+1]	1018.95	2	2036.9	2036.91	0	-6	Specific	805.92	732.79	732.79	13.15	131	>Fibrillin-2 N-term	1	DW092820_5.5446.5446.2	controllerType=0 controllerNumber=1 scan=5446	14.689
04891:2	1	K.QAC[+57.021]IDIDEC[+57.021]IQN[+0.984]GVLC[+57.021]K.N	571		C[+57]*3, N[+1]	1018.95	2	2036.9	2036.91	0	-5.3	Specific	829.95	726.96	726.96	13.15	131	>Fibrillin-2 N-term	1	DW092820_5.5071.5071.2	controllerType=0 controllerNumber=1 scan=5071	13.9311
04960:2	1	K.QAC[+57.021]IDIDEC[+57.021]IQN[+0.984]GVLC[+57.021]K.N	571		C[+57]*3, N[+1]	1018.95	2	2036.9	2036.91	0	-5.7	Specific	841.01	746.61	746.61	13.15	131	>Fibrillin-2 N-term	1	DW092820_5.5124.5124.2	controllerType=0 controllerNumber=1 scan=5124	14.04
07063:3	1	R.C[+57.021][-17.027]VN[+15.995]TDGS[+162.053]FQC[+57.021]IC[+57.021]NAGFELTTDGK.N	591	Hex(1)	C[-17][+57]*3, N[+16], S[+162]	919.04	3	2755.1	2755.12	0	-4.4	Specific	473.75	473.75	2.4	6.42	131	>Fibrillin-2 N-term	1	DW092820_5.6857.6857.3	controllerType=0 controllerNumber=1 scan=6857	17.6464
02754:4	1	K.NC[+57.021]VDHDEC[+57.021]TTT[+203.079]N[+15.995]MC[+57.021]LNGMC[+57.021]INEDGSFK.C	614	HexNAc(1)	C[+57]*4, N[+16], T[+203]	861.078	4	3441.29	3441.31	0	-5.6	Specific	291.76	291.76	2.4	1.93	131	>Fibrillin-2 N-term	1	DW092820_5.3377.3377.4	controllerType=0 controllerNumber=1 scan=3377	10.5754
02850:4	1	K.NC[+57.021]VDHDEC[+57.021]TTT[+203.079]NM[+15.995]C[+57.021]LNGMC[+57.021]INEDGSFK.C	614	HexNAc(1)	C[+57]*4, M[+16], T[+203]	861.079	4	3441.29	3441.31	0	-4.9	Specific	639.64	639.64	2.4	8.15	131	>Fibrillin-2 N-term	1	DW092820_5.3456.3456.4	controllerType=0 controllerNumber=1 scan=3456	10.7291
04489:3	1	K.NC[+57.021]VDHDEC[+57.021]TTTNMC[+57.021]LN[+0.984]GMC[+57.021]INEDGS[+162.053]FK.C	614	Hex(1)	C[+57]*4, N[+1], S[+162]	1129.09	3	3385.26	3385.27	0	-3.9	Specific	746.2	746.2	36.34	10.3	131	>Fibrillin-2 N-term	1	DW092820_5.4747.4747.3	controllerType=0 controllerNumber=1 scan=4747	13.2598
04354:3	1	K.NC[+57.021]VDHDEC[+57.021]TTTNMC[+57.021]LN[+0.984]GMC[+57.021]INEDGS[+162.053]FK.C	614	Hex(1)	C[+57]*4, N[+1], S[+162]	1129.09	3	3385.26	3385.27	0	-3.7	Specific	831.09	831.09	45.11	12.3	131	>Fibrillin-2 N-term	1	DW092820_5.4644.4644.3	controllerType=0 controllerNumber=1 scan=4644	13.0473
03000:4	1	K.NC[+57.021]VDHDEC[+57.021]TTT[+203.079]N[+15.995]MC[+57.021]LN[+0.984]GMC[+57.021]INEDGSFK.C	614	HexNAc(1)	C[+57]*4, N[+1][+16], T[+203]	861.324	4	3442.27	3442.29	0	-5.7	Specific	271.49	271.49	2.4	2.01	131	>Fibrillin-2 N-term	1	DW092820_5.3576.3576.4	controllerType=0 controllerNumber=1 scan=3576	10.9753
03115:3	1	K.C[+57.021]IC[+57.021]KPGFVLAPNGR.Y	641		C[+57]*2	530.271	3	1588.8	1588.81	0	-7.2	Specific	359.39	359.39	359.39	3.48	131	>Fibrillin-2 N-term	1	DW092820_5.3671.3671.3	controllerType=0 controllerNumber=1 scan=3671	11.168
03037:3	1	K.C[+57.021]IC[+57.021]KPGFVLAPNGR.Y	641		C[+57]*2	530.271	3	1588.8	1588.81	0	-5.5	Specific	522.27	522.27	522.27	7.11	131	>Fibrillin-2 N-term	1	DW092820_5.3605.3605.3	controllerType=0 controllerNumber=1 scan=3605	11.0327
02959:3	1	K.C[+57.021]IC[+57.021]KPGFVLAPNGR.Y	641		C[+57]*2	530.272	3	1588.8	1588.81	0	-5.1	Specific	619.05	619.05	619.05	9.15	131	>Fibrillin-2 N-term	1	DW092820_5.3541.3541.3	controllerType=0 controllerNumber=1 scan=3541	10.9054
02990:2	1	K.C[+57.021]IC[+57.021]KPGFVLAPNGR.Y	641		C[+57]*2	794.903	2	1588.8	1588.81	0	-6.1	Specific	637.33	615.14	615.14	8.63	131	>Fibrillin-2 N-term	1	DW092820_5.3568.3568.2	controllerType=0 controllerNumber=1 scan=3568	10.959
05662:2	1	K.C[+57.021][-17.027]IC[+57.021]KPGFVLAPNGR.Y	641		C[-17][+57]*2	786.38	2	1571.75	1571.78	0	-18.6	Specific	296.24	296.24	296.24	1.98	131	>Fibrillin-2 N-term	1	DW092820_5.5684.5684.2	controllerType=0 controllerNumber=1 scan=5684	15.1882
03317:3	1	K.C[+57.021]IC[+57.021]KPGFVLAPN[+0.984]GR.Y	641		C[+57]*2, N[+1]	530.599	3	1589.78	1589.79	0	-6.2	Specific	375.2	375.2	375.2	5.05	131	>Fibrillin-2 N-term	1	DW092820_5.3826.3826.3	controllerType=0 controllerNumber=1 scan=3826	11.4651
03235:3	1	K.C[+57.021]IC[+57.021]KPGFVLAPN[+0.984]GR.Y	641		C[+57]*2, N[+1]	530.599	3	1589.78	1589.79	0	-5.7	Specific	523.58	523.58	523.58	7.11	131	>Fibrillin-2 N-term	1	DW092820_5.3763.3763.3	controllerType=0 controllerNumber=1 scan=3763	11.3432
03399:3	1	K.C[+57.021]IC[+57.021]KPGFVLAPN[+0.984]GR.Y	641		C[+57]*2, N[+1]	530.599	3	1589.78	1589.79	0	-5.6	Specific	532.1	532.1	532.1	7.11	131	>Fibrillin-2 N-term	1	DW092820_5.3891.3891.3	controllerType=0 controllerNumber=1 scan=3891	11.5914
05139:2	1	K.C[+57.021][-17.027]IC[+57.021]KPGFVLAPNGR.Y	641		C[-17][+57]*2	786.391	2	1571.77	1571.78	0	-5	Specific	652.71	652.71	652.71	9.63	131	>Fibrillin-2 N-term	1	DW092820_5.5275.5275.2	controllerType=0 controllerNumber=1 scan=5275	14.3457
03387:2	1	K.C[+57.021]IC[+57.021]KPGFVLAPN[+0.984]GR.Y	641		C[+57]*2, N[+1]	795.397	2	1589.79	1589.79	0	-3.8	Specific	661.51	661.51	661.51	9.63	131	>Fibrillin-2 N-term	1	DW092820_5.3881.3881.2	controllerType=0 controllerNumber=1 scan=3881	11.5713
05462:2	1	K.C[+57.021][-17.027]IC[+57.021]KPGFVLAPN[+0.984]GR.Y	641		C[-17][+57]*2, N[+1]	786.881	2	1572.76	1572.77	0	-6.6	Specific	600.03	600.03	600.03	7.52	131	>Fibrillin-2 N-term	1	DW092820_5.5526.5526.2	controllerType=0 controllerNumber=1 scan=5526	14.8597
05663:2	1	K.C[+57.021][-17.027]IC[+57.021]KPGFVLAPN[+0.984]GR.Y	641		C[-17][+57]*2, N[+1]	786.882	2	1572.76	1572.77	0	-5.5	Specific	603.73	594.98	594.98	8.63	131	>Fibrillin-2 N-term	1	DW092820_5.5684.5684.2	controllerType=0 controllerNumber=1 scan=5684	15.1882
05591:2	1	K.C[+57.021][-17.027]IC[+57.021]KPGFVLAPN[+0.984]GR.Y	641		C[-17][+57]*2, N[+1]	786.882	2	1572.76	1572.77	0	-5.5	Specific	664.15	630.98	630.98	8.52	131	>Fibrillin-2 N-term	1	DW092820_5.5634.5634.2	controllerType=0 controllerNumber=1 scan=5634	15.0802
02555:4	1	R.YC[+57.021]TDVDEC[+57.021]QT[+203.079]PGIC[+57.021]M[+15.995]NGHC[+57.021]INSEGSFR.C	655	HexNAc(1)	C[+57]*4, M[+16], T[+203]	857.337	4	3426.32	3426.34	0	-5.4	Specific	456.53	352.04	1.7	3.15	131	>Fibrillin-2 N-term	1	DW092820_5.3226.3226.4	controllerType=0 controllerNumber=1 scan=3226	10.2553
04282:4	1	R.YC[+57.021]TDVDEC[+57.021]QTPGIC[+57.021]MN[+0.984]GHC[+57.021]INSEGS[+162.053]FR.C	655	Hex(1)	C[+57]*4, N[+1], S[+162]	843.328	4	3370.29	3370.31	0	-4.6	Specific	880.67	880.67	28.82	13.15	131	>Fibrillin-2 N-term	1	DW092820_5.4591.4591.4	controllerType=0 controllerNumber=1 scan=4591	12.9415
04346:3	1	R.YC[+57.021]TDVDEC[+57.021]QTPGIC[+57.021]MN[+0.984]GHC[+57.021]INSEGS[+162.053]FR.C	655	Hex(1)	C[+57]*4, N[+1], S[+162]	1124.1	3	3370.29	3370.31	0	-5.6	Specific	939.35	939.35	29.49	14.3	131	>Fibrillin-2 N-term	1	DW092820_5.4639.4639.3	controllerType=0 controllerNumber=1 scan=4639	13.0393
04276:3	1	R.YC[+57.021]TDVDEC[+57.021]QTPGIC[+57.021]MN[+0.984]GHC[+57.021]INSEGS[+162.053]FR.C	655	Hex(1)	C[+57]*4, N[+1], S[+162]	1124.1	3	3370.29	3370.31	0	-5.1	Specific	1035.48	1035.48	26.83	16.3	131	>Fibrillin-2 N-term	1	DW092820_5.4585.4585.3	controllerType=0 controllerNumber=1 scan=4585	12.9314
02973:4	1	R.YC[+57.021]TDVDEC[+57.021]QT[+203.079]PGIC[+57.021]M[+15.995]N[+0.984]GHC[+57.021]INSEGSFR.C	655	HexNAc(1)	C[+57]*4, M[+16], N[+1], T[+203]	857.582	4	3427.31	3427.33	0	-6.1	Specific	305.17	305.17	9.6	1.85	131	>Fibrillin-2 N-term	1	DW092820_5.3553.3553.4	controllerType=0 controllerNumber=1 scan=3553	10.929
03507:3	1	R.C[+57.021]DC[+57.021]PPGLAVGMDGR.V	682		C[+57]*2	502.214	3	1504.63	1504.63	0	-4.7	Specific	427.23	427.23	427.23	6.56	131	>Fibrillin-2 N-term	1	DW092820_5.3976.3976.3	controllerType=0 controllerNumber=1 scan=3976	11.7496
03541:2	1	R.C[+57.021]DC[+57.021]PPGLAVGMDGR.V	682		C[+57]*2	752.816	2	1504.62	1504.63	0	-6.4	Specific	598.1	598.1	598.1	8.15	131	>Fibrillin-2 N-term	1	DW092820_5.4003.4003.2	controllerType=0 controllerNumber=1 scan=4003	11.8054
03460:2	1	R.C[+57.021]DC[+57.021]PPGLAVGMDGR.V	682		C[+57]*2	752.816	2	1504.62	1504.63	0	-6.5	Specific	659.62	659.62	659.62	10.15	131	>Fibrillin-2 N-term	1	DW092820_5.3938.3938.2	controllerType=0 controllerNumber=1 scan=3938	11.6754
01663:3	1	K.KGVC[+57.021]VRPFPGAVTK.S	712		C[+57]	505.951	3	1515.84	1515.85	0	-5.9	Specific	374.32	374.32	374.32	4.53	131	>Fibrillin-2 N-term	1	DW092820_5.2505.2505.3	controllerType=0 controllerNumber=1 scan=2505	8.6894
01596:3	1	K.KGVC[+57.021]VRPFPGAVTK.S	712		C[+57]	505.951	3	1515.84	1515.85	0	-5.4	Specific	400.31	386.85	386.85	4.64	131	>Fibrillin-2 N-term	1	DW092820_5.2452.2452.3	controllerType=0 controllerNumber=1 scan=2452	8.5689
02605:3	1	K.GVC[+57.021]VRPFPGAVTK.S	713		C[+57]	463.252	3	1387.74	1387.75	0	-6	Specific	364.05	296.11	296.11	3.57	131	>Fibrillin-2 N-term	1	DW092820_5.3266.3266.3	controllerType=0 controllerNumber=1 scan=3266	10.3425
02469:3	1	K.GVC[+57.021]VRPFPGAVTK.S	713		C[+57]	463.253	3	1387.74	1387.75	0	-5.9	Specific	434.56	370.96	370.96	5.45	131	>Fibrillin-2 N-term	1	DW092820_5.3156.3156.3	controllerType=0 controllerNumber=1 scan=3156	10.1068
02533:3	1	K.GVC[+57.021]VRPFPGAVTK.S	713		C[+57]	463.253	3	1387.74	1387.75	0	-5.8	Specific	457.23	386.72	386.72	6.69	131	>Fibrillin-2 N-term	1	DW092820_5.3209.3209.3	controllerType=0 controllerNumber=1 scan=3209	10.223
02499:2	1	K.GVC[+57.021]VRPFPGAVTK.S	713		C[+57]	694.375	2	1387.74	1387.75	0	-5.7	Specific	599.04	467.45	467.45	6.09	131	>Fibrillin-2 N-term	1	DW092820_5.3181.3181.2	controllerType=0 controllerNumber=1 scan=3181	10.1595
03469:3	1	K.SEC[+57.021]C[+57.021]C[+57.021]ANPDYGFGEPC[+57.021]QPC[+57.021]PAK.N	726		C[+57]*5	868.657	3	2603.96	2603.97	0	-5.3	Specific	625.5	625.5	625.5	8.89	131	>Fibrillin-2 N-term	1	DW092820_5.3944.3944.3	controllerType=0 controllerNumber=1 scan=3944	11.687
03363:3	1	K.SEC[+57.021]C[+57.021]C[+57.021]ANPDYGFGEPC[+57.021]QPC[+57.021]PAK.N	726		C[+57]*5	868.657	3	2603.96	2603.97	0	-5.3	Specific	745.19	703.92	703.92	10.89	131	>Fibrillin-2 N-term	1	DW092820_5.3860.3860.3	controllerType=0 controllerNumber=1 scan=3860	11.5302
03370:2	1	K.SEC[+57.021]C[+57.021]C[+57.021]ANPDYGFGEPC[+57.021]QPC[+57.021]PAK.N	726		C[+57]*5	1302.48	2	2603.96	2603.97	0	-4.5	Specific	766.94	721.27	721.27	12.03	131	>Fibrillin-2 N-term	1	DW092820_5.3866.3866.2	controllerType=0 controllerNumber=1 scan=3866	11.5401
04754:3	1	K.NSAEFHGLC[+57.021]SSGVGITVDGR.D	748		C[+57]	688.322	3	2062.95	2062.96	0	-4.8	Specific	529.16	529.16	529.16	6.67	131	>Fibrillin-2 N-term	1	DW092820_5.4958.4958.4	controllerType=0 controllerNumber=1 scan=4958	13.696
03996:3	1	K.NSAEFHGLC[+57.021]SSGVGITVDGR.D	748		C[+57]	688.321	3	2062.95	2062.96	0	-6	Specific	668.29	668.29	668.29	9.71	131	>Fibrillin-2 N-term	1	DW092820_5.4365.4365.3	controllerType=0 controllerNumber=1 scan=4365	12.4993
04087:3	1	K.NSAEFHGLC[+57.021]SSGVGITVDGR.D	748		C[+57]	688.321	3	2062.95	2062.96	0	-6.1	Specific	669.28	669.28	669.28	9.71	131	>Fibrillin-2 N-term	1	DW092820_5.4437.4437.3	controllerType=0 controllerNumber=1 scan=4437	12.633
04232:3	1	K.NSAEFHGLC[+57.021]SSGVGITVDGR.D	748		C[+57]	688.322	3	2062.95	2062.96	0	-4.8	Specific	687.36	687.36	687.36	9.71	131	>Fibrillin-2 N-term	1	DW092820_5.4549.4549.3	controllerType=0 controllerNumber=1 scan=4549	12.8584
03836:3	1	K.NSAEFHGLC[+57.021]SSGVGITVDGR.D	748		C[+57]	688.318	3	2062.94	2062.96	0	-9.9	Specific	709.23	709.23	709.23	10.71	131	>Fibrillin-2 N-term	1	DW092820_5.4237.4237.3	controllerType=0 controllerNumber=1 scan=4237	12.253
03912:3	1	K.NSAEFHGLC[+57.021]SSGVGITVDGR.D	748		C[+57]	688.322	3	2062.95	2062.96	0	-5.4	Specific	738.89	738.89	738.89	10.71	131	>Fibrillin-2 N-term	1	DW092820_5.4298.4298.3	controllerType=0 controllerNumber=1 scan=4298	12.3741
03871:2	1	K.NSAEFHGLC[+57.021]SSGVGITVDGR.D	748		C[+57]	1031.98	2	2062.95	2062.96	0	-4.7	Specific	1016.5	997.05	997.05	16.18	131	>Fibrillin-2 N-term	1	DW092820_5.4262.4262.2	controllerType=0 controllerNumber=1 scan=4262	12.3019
05838:3	1	R.DINEC[+57.021]ALDPDIC[+57.021]ANGIC[+57.021]ENLR.G	768		C[+57]*3	821.358	3	2462.06	2462.07	0	-6.1	Specific	651.39	589.51	589.51	9.89	131	>Fibrillin-2 N-term	1	DW092820_5.5829.5829.3	controllerType=0 controllerNumber=1 scan=5829	15.4965
05882:2	1	R.DINEC[+57.021]ALDPDIC[+57.021]ANGIC[+57.021]ENLR.G	768		C[+57]*3	1231.53	2	2462.06	2462.07	0	-7.7	Specific	681.96	626.83	626.83	10.03	131	>Fibrillin-2 N-term	1	DW092820_5.5866.5866.2	controllerType=0 controllerNumber=1 scan=5866	15.5651
06039:3	1	R.DINEC[+57.021]ALDPDIC[+57.021]AN[+0.984]GIC[+57.021]ENLR.G	768		C[+57]*3, N[+1]	821.688	3	2463.05	2463.06	0	-4.1	Specific	295.77	291.66	105.82	2.86	131	>Fibrillin-2 N-term	1	DW092820_5.6001.6001.3	controllerType=0 controllerNumber=1 scan=6001	15.8488
05949:2	1	R.DINEC[+57.021]ALDPDIC[+57.021]AN[+0.984]GIC[+57.021]ENLR.G	768		C[+57]*3, N[+1]	1232.03	2	2463.05	2463.06	0	-4.2	Specific	640.23	608.84	150	9.03	131	>Fibrillin-2 N-term	1	DW092820_5.5926.5926.2	controllerType=0 controllerNumber=1 scan=5926	15.6912
05918:3	1	R.DINEC[+57.021]ALDPDIC[+57.021]AN[+0.984]GIC[+57.021]ENLR.G	768		C[+57]*3, N[+1]	821.688	3	2463.05	2463.06	0	-3	Specific	665.8	635.84	154.61	9.89	131	>Fibrillin-2 N-term	1	DW092820_5.5900.5900.3	controllerType=0 controllerNumber=1 scan=5900	15.6316
02221:2	1	R.C[+57.021][-17.027]NC[+57.021]NSGYEPDASGR.N	793		C[-17][+57]*2	785.284	2	1569.56	1569.57	0	-5.7	Specific	691.05	691.05	691.05	10.15	131	>Fibrillin-2 N-term	1	DW092820_5.2953.2953.2	controllerType=0 controllerNumber=1 scan=2953	9.6594
04179:3	1	R.NC[+57.021]IDIDEC[+57.021]LVNR.L	807		C[+57]*2	507.563	3	1520.68	1520.68	0	-5.3	Specific	468.03	246.7	246.7	4.5	131	>Fibrillin-2 N-term	1	DW092820_5.4508.4508.3	controllerType=0 controllerNumber=1 scan=4508	12.7752
04104:3	1	R.NC[+57.021]IDIDEC[+57.021]LVNR.L	807		C[+57]*2	507.563	3	1520.67	1520.68	0	-5.6	Specific	493.74	310.26	310.26	4.08	131	>Fibrillin-2 N-term	1	DW092820_5.4454.4454.3	controllerType=0 controllerNumber=1 scan=4454	12.6657
04177:2	1	R.NC[+57.021]IDIDEC[+57.021]LVNR.L	807		C[+57]*2	760.841	2	1520.67	1520.68	0	-5.8	Specific	504.83	455.4	455.4	6.99	131	>Fibrillin-2 N-term	1	DW092820_5.4507.4507.2	controllerType=0 controllerNumber=1 scan=4507	12.774
04258:2	1	R.NC[+57.021]IDIDEC[+57.021]LVNR.L	807		C[+57]*2	760.841	2	1520.67	1520.68	0	-6.1	Specific	517.58	441.67	441.67	6.99	131	>Fibrillin-2 N-term	1	DW092820_5.4569.4569.2	controllerType=0 controllerNumber=1 scan=4569	12.8978
04099:2	1	R.NC[+57.021]IDIDEC[+57.021]LVNR.L	807		C[+57]*2	760.841	2	1520.68	1520.68	0	-5.2	Specific	541.62	416.71	416.71	7.12	131	>Fibrillin-2 N-term	1	DW092820_5.4449.4449.2	controllerType=0 controllerNumber=1 scan=4449	12.6549
02125:2	1	R.LLC[+57.021]DNGLC[+57.021]R.N	819		C[+57]*2	560.763	2	1120.52	1120.52	0	-5.5	Specific	418.35	284.76	284.76	3.16	131	>Fibrillin-2 N-term	1	DW092820_5.2875.2875.3	controllerType=0 controllerNumber=1 scan=2875	9.4963
02147:2	1	R.LLC[+57.021]DNGLC[+57.021]R.N	819		C[+57]*2	560.762	2	1120.52	1120.52	0	-5.8	Specific	431.5	260.12	260.12	4.29	131	>Fibrillin-2 N-term	1	DW092820_5.2892.2892.2	controllerType=0 controllerNumber=1 scan=2892	9.5321
02212:2	1	R.LLC[+57.021]DNGLC[+57.021]R.N	819		C[+57]*2	560.762	2	1120.52	1120.52	0	-6.4	Specific	450.52	329.41	329.41	4.74	131	>Fibrillin-2 N-term	1	DW092820_5.2946.2946.2	controllerType=0 controllerNumber=1 scan=2946	9.649
02688:2	1	R.LLC[+57.021]DN[+0.984]GLC[+57.021]R.N	819		C[+57]*2, N[+1]	561.255	2	1121.5	1121.51	0	-4.5	Specific	294.16	294.16	294.16	2.13	131	>Fibrillin-2 N-term	1	DW092820_5.3327.3327.2	controllerType=0 controllerNumber=1 scan=3327	10.4697
02509:2	1	R.LLC[+57.021]DN[+0.984]GLC[+57.021]R.N	819		C[+57]*2, N[+1]	561.254	2	1121.5	1121.51	0	-6.3	Specific	413.33	281.38	281.38	3.16	131	>Fibrillin-2 N-term	1	DW092820_5.3189.3189.2	controllerType=0 controllerNumber=1 scan=3189	10.1767
02650:2	1	R.LLC[+57.021]DN[+0.984]GLC[+57.021]R.N	819		C[+57]*2, N[+1]	561.254	2	1121.5	1121.51	0	-6.3	Specific	421.16	379.31	379.31	4.8	131	>Fibrillin-2 N-term	1	DW092820_5.3301.3301.2	controllerType=0 controllerNumber=1 scan=3301	10.4147
02574:2	1	R.LLC[+57.021]DN[+0.984]GLC[+57.021]R.N	819		C[+57]*2, N[+1]	561.254	2	1121.5	1121.51	0	-5.9	Specific	422.62	307.42	307.42	3.4	131	>Fibrillin-2 N-term	1	DW092820_5.3242.3242.2	controllerType=0 controllerNumber=1 scan=3242	10.2918
02379:3	1	R.TETETC[+57.021]EDINEC[+57.021]ES[+162.053]NPC[+57.021]VNGAC[+57.021]R.N	845	Hex(1)	C[+57]*4, S[+162]	969.698	3	2907.08	2907.1	0	-7.4	Specific	621.73	621.73	6	8.89	131	>Fibrillin-2 N-term	1	DW092820_5.3082.3082.3	controllerType=0 controllerNumber=1 scan=3082	9.9418
02383:2	1	R.TETETC[+57.021]EDINEC[+57.021]ES[+426.137]NPC[+57.021]VNGAC[+57.021]R.N	845	Hex(1)Pent(2)	C[+57]*4, S[+426]	1586.09	2	3171.17	3171.19	0	-5.6	Specific	742.02	742.02	6	11.03	131	>Fibrillin-2 N-term	1	DW092820_5.3085.3085.2	controllerType=0 controllerNumber=1 scan=3085	9.9484
02414:3	1	R.TETETC[+57.021]EDINEC[+57.021]ES[+426.137]NPC[+57.021]VNGAC[+57.021]R.N	845	Hex(1)Pent(2)	C[+57]*4, S[+426]	1057.73	3	3171.17	3171.19	0	-5.9	Specific	784.3	784.3	6	11.89	131	>Fibrillin-2 N-term	1	DW092820_5.3110.3110.3	controllerType=0 controllerNumber=1 scan=3110	10.006
02355:3	1	R.TETETC[+57.021]EDINEC[+57.021]ES[+426.137]NPC[+57.021]VNGAC[+57.021]R.N	845	Hex(1)Pent(2)	C[+57]*4, S[+426]	1057.73	3	3171.17	3171.19	0	-5	Specific	813.71	813.71	6	12.89	131	>Fibrillin-2 N-term	1	DW092820_5.3061.3061.3	controllerType=0 controllerNumber=1 scan=3061	9.8951
02511:3	1	R.TETETC[+57.021]EDINEC[+57.021]ES[+426.137]NPC[+57.021]VN[+0.984]GAC[+57.021]R.N	845	Hex(1)Pent(2)	C[+57]*4, N[+1], S[+426]	1058.06	3	3172.15	3172.17	0	-5	Specific	734.46	734.46	6	10.89	131	>Fibrillin-2 N-term	1	DW092820_5.3191.3191.3	controllerType=0 controllerNumber=1 scan=3191	10.181
02876:2	1	R.N[+0.984]NLGSFNC[+57.021]EC[+57.021]SPGS[+162.053]K.L	868	Hex(1)	C[+57]*2, N[+1], S[+162]	917.362	2	1833.72	1833.73	0	-5.5	Specific	587.89	587.89	0	8.15	131	>Fibrillin-2 N-term	1	DW092820_5.3476.3476.2	controllerType=0 controllerNumber=1 scan=3476	10.7707
05203:3	1	K.LSSTGLIC[+57.021]IDSLK.G	883		C[+57]	469.587	3	1406.75	1406.76	0	-5.8	Specific	492.09	292.32	292.32	4.08	131	>Fibrillin-2 N-term	1	DW092820_5.5327.5327.3	controllerType=0 controllerNumber=1 scan=5327	14.4487
05431:2	1	K.LSSTGLIC[+57.021]IDSLK.G	883		C[+57]	703.879	2	1406.75	1406.76	0	-4.3	Specific	584.54	325.21	325.21	6.57	131	>Fibrillin-2 N-term	1	DW092820_5.5504.5504.2	controllerType=0 controllerNumber=1 scan=5504	14.8124
05341:2	1	K.LSSTGLIC[+57.021]IDSLK.G	883		C[+57]	703.878	2	1406.75	1406.76	0	-5.5	Specific	608.58	372.4	372.4	9.16	131	>Fibrillin-2 N-term	1	DW092820_5.5437.5437.2	controllerType=0 controllerNumber=1 scan=5437	14.6707
05264:2	1	K.LSSTGLIC[+57.021]IDSLK.G	883		C[+57]	703.878	2	1406.75	1406.76	0	-5.5	Specific	632.35	374.64	374.64	9.16	131	>Fibrillin-2 N-term	1	DW092820_5.5376.5376.2	controllerType=0 controllerNumber=1 scan=5376	14.551
05187:2	1	K.LSSTGLIC[+57.021]IDSLK.G	883		C[+57]	703.878	2	1406.75	1406.76	0	-5.4	Specific	648.94	390.94	390.94	9.16	131	>Fibrillin-2 N-term	1	DW092820_5.5312.5312.2	controllerType=0 controllerNumber=1 scan=5312	14.4206
04352:2	1	K.GTC[+57.021]WLNIQDSR.C	896		C[+57]	675.313	2	1349.62	1349.63	0	-5.6	Specific	371.94	343.78	343.78	3.22	131	>Fibrillin-2 N-term	1	DW092820_5.4643.4643.2	controllerType=0 controllerNumber=1 scan=4643	13.0451
04434:2	1	K.GTC[+57.021]WLNIQDSR.C	896		C[+57]	675.314	2	1349.62	1349.63	0	-5	Specific	387.96	377.28	377.28	4.8	131	>Fibrillin-2 N-term	1	DW092820_5.4706.4706.2	controllerType=0 controllerNumber=1 scan=4706	13.1756
04444:2	1	K.GTC[+57.021]WLNIQDSR.C	896		C[+57]	675.314	2	1349.62	1349.63	0	-5	Specific	408.25	374.8	374.8	5.17	131	>Fibrillin-2 N-term	1	DW092820_5.4713.4713.2	controllerType=0 controllerNumber=1 scan=4713	13.1888
04218:2	1	K.GTC[+57.021]WLNIQDSR.C	896		C[+57]	675.313	2	1349.62	1349.63	0	-5.4	Specific	541.49	515.22	515.22	7.12	131	>Fibrillin-2 N-term	1	DW092820_5.4537.4537.2	controllerType=0 controllerNumber=1 scan=4537	12.8336
04285:2	1	K.GTC[+57.021]WLNIQDSR.C	896		C[+57]	675.313	2	1349.62	1349.63	0	-5.3	Specific	546.5	545.26	545.26	7.12	131	>Fibrillin-2 N-term	1	DW092820_5.4595.4595.2	controllerType=0 controllerNumber=1 scan=4595	12.952
02606:2	1	R.C[+57.021]EVNINGATLK.S	907		C[+57]	609.806	2	1218.61	1218.61	0	-7.5	Specific	335.45	335.45	335.45	3.15	131	>Fibrillin-2 N-term	1	DW092820_5.3267.3267.2	controllerType=0 controllerNumber=1 scan=3267	10.3441
02783:2	1	R.C[+57.021]EVNINGATLK.S	907		C[+57]	609.807	2	1218.61	1218.61	0	-6.5	Specific	514.97	514.97	514.97	6.99	131	>Fibrillin-2 N-term	1	DW092820_5.3398.3398.2	controllerType=0 controllerNumber=1 scan=3398	10.617
02677:2	1	R.C[+57.021]EVNINGATLK.S	907		C[+57]	609.808	2	1218.61	1218.61	0	-5.7	Specific	669.45	669.45	669.45	10.16	131	>Fibrillin-2 N-term	1	DW092820_5.3319.3319.2	controllerType=0 controllerNumber=1 scan=3319	10.4541
04836:2	1	R.C[+57.021][-17.027]EVNINGATLK.S	907		C[-17][+57]	601.296	2	1201.58	1201.59	0	-2.8	Specific	445.36	445.36	445.36	5.59	131	>Fibrillin-2 N-term	1	DW092820_5.5025.5025.2	controllerType=0 controllerNumber=1 scan=5025	13.8372
02896:2	1	R.C[+57.021]EVNIN[+0.984]GATLK.S	907		C[+57], N[+1]	610.299	2	1219.59	1219.6	0	-6.2	Specific	480.63	480.63	125.07	5.88	131	>Fibrillin-2 N-term	1	DW092820_5.3490.3490.2	controllerType=0 controllerNumber=1 scan=3490	10.8004
02858:2	1	R.C[+57.021]EVNIN[+0.984]GATLK.S	907		C[+57], N[+1]	610.3	2	1219.59	1219.6	0	-5.1	Specific	576.38	576.38	139.44	8.16	131	>Fibrillin-2 N-term	1	DW092820_5.3462.3462.2	controllerType=0 controllerNumber=1 scan=3462	10.7432
03006:2	1	R.C[+57.021]EVNIN[+0.984]GATLK.S	907		C[+57], N[+1]	610.299	2	1219.59	1219.6	0	-6.4	Specific	614.04	614.04	144.45	9.16	131	>Fibrillin-2 N-term	1	DW092820_5.3581.3581.2	controllerType=0 controllerNumber=1 scan=3581	10.9842
02931:2	1	R.C[+57.021]EVNIN[+0.984]GATLK.S	907		C[+57], N[+1]	610.299	2	1219.59	1219.6	0	-6.4	Specific	617.39	617.39	168.87	9.16	131	>Fibrillin-2 N-term	1	DW092820_5.3519.3519.2	controllerType=0 controllerNumber=1 scan=3519	10.8596
03080:2	1	R.C[+57.021]EVNIN[+0.984]GATLK.S	907		C[+57], N[+1]	610.299	2	1219.59	1219.6	0	-6.1	Specific	651.79	651.79	172.28	10.16	131	>Fibrillin-2 N-term	1	DW092820_5.3639.3639.2	controllerType=0 controllerNumber=1 scan=3639	11.1012
02784:2	1	R.C[+57.021]EVNIN[+0.984]GATLK.S	907		C[+57], N[+1]	610.299	2	1219.59	1219.6	0	-6.5	Specific	666.7	666.7	170.64	10.16	131	>Fibrillin-2 N-term	1	DW092820_5.3398.3398.2	controllerType=0 controllerNumber=1 scan=3398	10.617
04912:2	1	R.C[+57.021][-17.027]EVNIN[+0.984]GATLK.S	907		C[-17][+57], N[+1]	601.786	2	1202.57	1202.57	0	-5.6	Specific	469.6	469.6	193.8	6.69	131	>Fibrillin-2 N-term	1	DW092820_5.5087.5087.2	controllerType=0 controllerNumber=1 scan=5087	13.9628
03901:3	1	K.SEC[+57.021]C[+57.021]ATLGAAWGSPC[+57.021]ER.C	918		C[+57]*3	637.927	3	1911.77	1911.78	0	-5.9	Specific	555.33	555.33	555.33	6.97	131	>Fibrillin-2 N-term	1	DW092820_5.4288.4288.3	controllerType=0 controllerNumber=1 scan=4288	12.3524
03821:3	1	K.SEC[+57.021]C[+57.021]ATLGAAWGSPC[+57.021]ER.C	918		C[+57]*3	637.926	3	1911.76	1911.78	0	-7.2	Specific	614.32	614.32	614.32	9.01	131	>Fibrillin-2 N-term	1	DW092820_5.4225.4225.3	controllerType=0 controllerNumber=1 scan=4225	12.2294
03819:2	1	K.SEC[+57.021]C[+57.021]ATLGAAWGSPC[+57.021]ER.C	918		C[+57]*3	956.387	2	1911.77	1911.78	0	-6	Specific	709.79	709.79	709.79	11.15	131	>Fibrillin-2 N-term	1	DW092820_5.4223.4223.2	controllerType=0 controllerNumber=1 scan=4223	12.2267
03900:2	1	K.SEC[+57.021]C[+57.021]ATLGAAWGSPC[+57.021]ER.C	918		C[+57]*3	956.388	2	1911.77	1911.78	0	-5.4	Specific	722.31	722.31	722.31	11.15	131	>Fibrillin-2 N-term	1	DW092820_5.4287.4287.2	controllerType=0 controllerNumber=1 scan=4287	12.3512
03224:2	1	R.C[+57.021][-17.027]ELDTAC[+57.021]PR.G	935		C[-17][+57]*2	552.723	2	1104.44	1104.44	0	-6.2	Specific	461.01	461.01	461.01	6.33	131	>Fibrillin-2 N-term	1	DW092820_5.3754.3754.2	controllerType=0 controllerNumber=1 scan=3754	11.3267
04461:3	1	R.IKGVTC[+57.021]EDVNEC[+57.021]E[+14.016]VFPGVC[+57.021]PNGR.C	948		C[+57]*3, E[+14]	884.069	3	2650.19	2650.21	0	-5.3	Specific	268.09	268.09	71.67	1.77	131	>Fibrillin-2 N-term	1	DW092820_5.4727.4727.3	controllerType=0 controllerNumber=1 scan=4727	13.2216
04384:3	1	R.IKGVTC[+57.021]EDVNEC[+57.021]E[+14.016]VFPGVC[+57.021]PNGR.C	948		C[+57]*3, E[+14]	884.068	3	2650.19	2650.21	0	-5.6	Specific	284.75	284.75	57.22	1.85	131	>Fibrillin-2 N-term	1	DW092820_5.4668.4668.3	controllerType=0 controllerNumber=1 scan=4668	13.094
05025:3	1	K.GVTC[+57.021]EDVNEC[+57.021]E[+14.016]VFPGVC[+57.021]PNGR.C	950		C[+57]*3, E[+14]	803.677	3	2409.02	2409.03	0	-4.8	Specific	243.54	243.54	28.34	2.07	131	>Fibrillin-2 N-term	1	DW092820_5.5179.5179.3	controllerType=0 controllerNumber=1 scan=5179	14.1541
04961:3	1	K.GVTC[+57.021]EDVNEC[+57.021]E[+14.016]VFPGVC[+57.021]PNGR.C	950		C[+57]*3, E[+14]	803.676	3	2409.01	2409.03	0	-5.1	Specific	267.1	267.1	56.45	2.2	131	>Fibrillin-2 N-term	1	DW092820_5.5125.5125.3	controllerType=0 controllerNumber=1 scan=5125	14.0422
04995:2	1	K.GVTC[+57.021]EDVNEC[+57.021]E[+14.016]VFPGVC[+57.021]PNGR.C	950		C[+57]*3, E[+14]	1205.01	2	2409.01	2409.03	0	-5	Specific	409.42	409.42	68.69	6.58	131	>Fibrillin-2 N-term	1	DW092820_5.5154.5154.2	controllerType=0 controllerNumber=1 scan=5154	14.1001
05252:3	1	K.GVTC[+57.021]EDVNEC[+57.021]E[+14.016]VFPGVC[+57.021]PN[+0.984]GR.C	950		C[+57]*3, E[+14], N[+1]	804.004	3	2410	2410.01	0	-5.7	Specific	231.03	231.03	54.41	1.9	131	>Fibrillin-2 N-term	1	DW092820_5.5368.5368.3	controllerType=0 controllerNumber=1 scan=5368	14.5318
04013:4	1	R.MEQC[+57.021]YLKWDEDEC[+57.021]IHPVPGK.F	1000		C[+57]*2	634.281	4	2534.1	2534.11	0	-5.5	Specific	729.94	729.94	729.94	10.07	131	>Fibrillin-2 N-term	1	DW092820_5.4378.4378.4	controllerType=0 controllerNumber=1 scan=4378	12.5221
02728:3	1	K.WDEDEC[+57.021]IHPVPGK.F	1007		C[+57]	527.902	3	1581.69	1581.7	0	-6.1	Specific	443.08	344.28	344.28	3.82	131	>Fibrillin-2 N-term	1	DW092820_5.3357.3357.3	controllerType=0 controllerNumber=1 scan=3357	10.5334
02540:3	1	K.WDEDEC[+57.021]IHPVPGK.F	1007		C[+57]	527.902	3	1581.69	1581.7	0	-5.7	Specific	468	353.11	353.11	4.33	131	>Fibrillin-2 N-term	1	DW092820_5.3215.3215.3	controllerType=0 controllerNumber=1 scan=3215	10.234
02615:3	1	K.WDEDEC[+57.021]IHPVPGK.F	1007		C[+57]	527.902	3	1581.69	1581.7	0	-5.7	Specific	484.82	371.91	371.91	5.73	131	>Fibrillin-2 N-term	1	DW092820_5.3275.3275.3	controllerType=0 controllerNumber=1 scan=3275	10.3633
02565:2	1	K.WDEDEC[+57.021]IHPVPGK.F	1007		C[+57]	791.349	2	1581.69	1581.7	0	-5.7	Specific	698.34	632.45	632.45	9.63	131	>Fibrillin-2 N-term	1	DW092820_5.3235.3235.2	controllerType=0 controllerNumber=1 scan=3235	10.2752
03440:4	1	R.MDAC[+57.021]C[+57.021]C[+57.021]AVGAAWGTEC[+57.021]EEC[+57.021]PKPGTK.E	1022		C[+57]*5	712.031	4	2845.1	2845.12	0	-5.8	Specific	866.8	866.8	866.8	13.15	131	>Fibrillin-2 N-term	1	DW092820_5.3919.3919.4	controllerType=0 controllerNumber=1 scan=3919	11.6425
03478:3	1	R.MDAC[+57.021]C[+57.021]C[+57.021]AVGAAWGTEC[+57.021]EEC[+57.021]PKPGTK.E	1022		C[+57]*5	949.038	3	2845.1	2845.12	0	-6.5	Specific	1016.67	1016.67	1016.67	16.3	131	>Fibrillin-2 N-term	1	DW092820_5.3952.3952.3	controllerType=0 controllerNumber=1 scan=3952	11.7045
03388:3	1	R.MDAC[+57.021]C[+57.021]C[+57.021]AVGAAWGTEC[+57.021]EEC[+57.021]PKPGTK.E	1022		C[+57]*5	949.039	3	2845.1	2845.12	0	-5.1	Specific	1026.66	1026.66	1026.66	16.3	131	>Fibrillin-2 N-term	1	DW092820_5.3882.3882.3	controllerType=0 controllerNumber=1 scan=3882	11.5725
02925:3	1	R.GDVLTGRPFYK.D	1062			418.225	3	1252.66	1252.67	0	-5.6	Specific	364.2	364.2	364.2	3.8	131	>Fibrillin-2 N-term	1	DW092820_5.3512.3512.3	controllerType=0 controllerNumber=1 scan=3512	10.8445
02831:3	1	R.GDVLTGRPFYK.D	1062			418.225	3	1252.66	1252.67	0	-6.1	Specific	473.78	473.78	473.78	6.69	131	>Fibrillin-2 N-term	1	DW092820_5.3440.3440.3	controllerType=0 controllerNumber=1 scan=3440	10.7035
02757:3	1	R.GDVLTGRPFYK.D	1062			418.225	3	1252.66	1252.67	0	-6.5	Specific	500.74	500.74	500.74	5.7	131	>Fibrillin-2 N-term	1	DW092820_5.3379.3379.3	controllerType=0 controllerNumber=1 scan=3379	10.5783
02917:2	1	R.GDVLTGRPFYK.D	1062			626.834	2	1252.66	1252.67	0	-5.6	Specific	586.56	586.56	586.56	6.35	131	>Fibrillin-2 N-term	1	DW092820_5.3506.3506.2	controllerType=0 controllerNumber=1 scan=3506	10.8346
02833:2	1	R.GDVLTGRPFYK.D	1062			626.834	2	1252.66	1252.67	0	-5.8	Specific	651.54	651.54	651.54	8.52	131	>Fibrillin-2 N-term	1	DW092820_5.3442.3442.2	controllerType=0 controllerNumber=1 scan=3442	10.7059
02762:2	1	R.GDVLTGRPFYK.D	1062			626.834	2	1252.66	1252.67	0	-5.8	Specific	687.38	687.38	687.38	9.63	131	>Fibrillin-2 N-term	1	DW092820_5.3382.3382.2	controllerType=0 controllerNumber=1 scan=3382	10.5838
01459:3	1	R.PFYKDINEC[+57.021]K.A	1069		C[+57]	438.542	3	1313.61	1313.62	0	-6.4	Specific	325.57	325.57	325.57	2.1	131	>Fibrillin-2 N-term	1	DW092820_5.2338.2338.3	controllerType=0 controllerNumber=1 scan=2338	8.3084
03306:2	1	K.AFPGMC[+57.021]TYGK.C	1079		C[+57]	566.248	2	1131.49	1131.5	0	-7.1	Specific	355.66	336.02	336.02	2.79	131	>Fibrillin-2 N-term	1	DW092820_5.3817.3817.2	controllerType=0 controllerNumber=1 scan=3817	11.4446
03131:2	1	K.AFPGMC[+57.021]TYGK.C	1079		C[+57]	566.248	2	1131.49	1131.5	0	-6.6	Specific	428.15	387.99	387.99	6.34	131	>Fibrillin-2 N-term	1	DW092820_5.3684.3684.2	controllerType=0 controllerNumber=1 scan=3684	11.193
03216:2	1	K.AFPGMC[+57.021]TYGK.C	1079		C[+57]	566.248	2	1131.49	1131.5	0	-6.4	Specific	430.25	367.2	367.2	5.09	131	>Fibrillin-2 N-term	1	DW092820_5.3748.3748.2	controllerType=0 controllerNumber=1 scan=3748	11.3193
01865:2	1	K.C[+57.021][-17.027]RN[+15.995]T[+162.053]IGSFK.C	1089	Hex(1)	C[-17][+57], N[+16], T[+162]	622.281	2	1243.55	1243.56	0	-6.4	Specific	486.23	447.46	13.88	4.35	131	>Fibrillin-2 N-term	1	DW092820_5.2671.2671.2	controllerType=0 controllerNumber=1 scan=2671	9.0575
01800:2	1	K.C[+57.021][-17.027]RN[+15.995]TIGS[+162.053]FK.C	1089	Hex(1)	C[-17][+57], N[+16], S[+162]	622.281	2	1243.55	1243.56	0	-6	Specific	492.84	434.82	5.88	4.18	131	>Fibrillin-2 N-term	1	DW092820_5.2619.2619.2	controllerType=0 controllerNumber=1 scan=2619	8.9397
03890:2	1	R.C[+57.021]NSGFALDMEER.N	1100		C[+57]	714.793	2	1428.58	1428.59	0	-6	Specific	641.62	641.62	641.62	9.16	131	>Fibrillin-2 N-term	1	DW092820_5.4279.4279.2	controllerType=0 controllerNumber=1 scan=4279	12.3333
07668:3	1	R.ISPDLC[+57.021]GSGIC[+57.021]VN[+15.995]TPGSFEC[+57.021]EC[+57.021]FEGYESGFMMMK.N	1121		C[+57]*4, N[+16]	1304.85	3	3912.55	3912.57	0	-5.6	Specific	878.07	878.07	317.02	13.09	131	>Fibrillin-2 N-term	1	DW092820_5.7370.7370.3	controllerType=0 controllerNumber=1 scan=7370	18.6969
01730:2	1	K.NC[+57.021]MDIDEC[+57.021]ER.N	1155		C[+57]*2	671.241	2	1341.48	1341.49	0	-8.4	Specific	369.35	369.35	369.35	4.72	131	>Fibrillin-2 N-term	1	DW092820_5.2561.2561.2	controllerType=0 controllerNumber=1 scan=2561	8.8151
01667:2	1	K.NC[+57.021]MDIDEC[+57.021]ER.N	1155		C[+57]*2	671.243	2	1341.48	1341.49	0	-6.1	Specific	428.22	428.22	428.22	6.34	131	>Fibrillin-2 N-term	1	DW092820_5.2508.2508.2	controllerType=0 controllerNumber=1 scan=2508	8.6959
04147:3	1	K.NC[+57.021]MDIDEC[+57.021]ERNPLLC[+57.021]R.G	1155		C[+57]*3	698.962	3	2094.87	2094.88	0	-4.8	Specific	239.81	239.81	239.81	1.38	131	>Fibrillin-2 N-term	1	DW092820_5.4483.4483.4	controllerType=0 controllerNumber=1 scan=4483	12.7241
03940:3	1	K.NC[+57.021]MDIDEC[+57.021]ERNPLLC[+57.021]R.G	1155		C[+57]*3	698.961	3	2094.87	2094.88	0	-6.2	Specific	564.2	564.2	564.2	7.52	131	>Fibrillin-2 N-term	1	DW092820_5.4320.4320.3	controllerType=0 controllerNumber=1 scan=4320	12.4195
03908:2	1	K.NC[+57.021]MDIDEC[+57.021]ERNPLLC[+57.021]R.G	1155		C[+57]*3	1047.94	2	2094.87	2094.88	0	-6.7	Specific	569.16	490.25	490.25	5.71	131	>Fibrillin-2 N-term	1	DW092820_5.4293.4293.2	controllerType=0 controllerNumber=1 scan=4293	12.3614
03864:3	1	K.NC[+57.021]MDIDEC[+57.021]ERNPLLC[+57.021]R.G	1155		C[+57]*3	698.962	3	2094.87	2094.88	0	-5.6	Specific	576.66	576.66	576.66	7.52	131	>Fibrillin-2 N-term	1	DW092820_5.4258.4258.3	controllerType=0 controllerNumber=1 scan=4258	12.2951
03531:3	1	R.GGTC[+57.021]VNTEGS[+162.053]FQC[+57.021]DC[+57.021]PLGHELSPSR.E	1171	Hex(1)	C[+57]*3, S[+162]	976.407	3	2927.21	2927.22	0	-6.2	Specific	982.68	982.68	3.6	15.3	131	>Fibrillin-2 N-term	1	DW092820_5.3994.3994.3	controllerType=0 controllerNumber=1 scan=3994	11.7869
04870:4	1	R.GGTC[+57.021]VNTEGS[+146.058]FQC[+57.021]DC[+57.021]PLGHELSPS[+162.053]REDC[+57.021]VDINEC[+57.021]SLSDNLC[+57.021]R.N	1171	Fuc(1),Hex(1)	C[+57]*6, S[+146][+162]	1289.03	4	5153.08	5153.11	0	-5.2	Specific	1004.82	1004.82	0	15.12	131	>Fibrillin-2 N-term	1	DW092820_5.5051.5051.4	controllerType=0 controllerNumber=1 scan=5051	13.89
04442:3	1	R.EDC[+57.021]VDINEC[+57.021]SLSDNLC[+57.021]R.N	1196		C[+57]*3	700.283	3	2098.84	2098.85	0	-5.7	Specific	504.75	504.75	504.75	6.84	131	>Fibrillin-2 N-term	1	DW092820_5.4712.4712.3	controllerType=0 controllerNumber=1 scan=4712	13.1872
04441:2	1	R.EDC[+57.021]VDINEC[+57.021]SLSDNLC[+57.021]R.N	1196		C[+57]*3	1049.92	2	2098.84	2098.85	0	-4.5	Specific	657.97	657.97	657.97	10.15	131	>Fibrillin-2 N-term	1	DW092820_5.4711.4711.2	controllerType=0 controllerNumber=1 scan=4711	13.185
06147:3	1	K.C[+57.021][-17.027]VNMIGTYQC[+57.021]SC[+57.021]NPGYQATPDR.Q	1216		C[-17][+57]*3	859.015	3	2575.03	2575.05	0	-6.4	Specific	738.98	738.98	738.98	10.89	131	>Fibrillin-2 N-term	1	DW092820_5.6095.6095.3	controllerType=0 controllerNumber=1 scan=6095	16.0416
04091:3	1	R.SC[+57.021]ADIDEC[+57.021]ENNPDIC[+57.021]DGGQC[+57.021]TNIPGEYR.C	1280		C[+57]*4	1087.09	3	3259.25	3259.27	0	-4.5	Specific	711.4	710.64	710.64	9.91	131	>Fibrillin-2 N-term	1	DW092820_5.4441.4441.3	controllerType=0 controllerNumber=1 scan=4441	12.6435
04014:3	1	R.SC[+57.021]ADIDEC[+57.021]ENNPDIC[+57.021]DGGQC[+57.021]TNIPGEYR.C	1280		C[+57]*4	1087.09	3	3259.25	3259.27	0	-5.1	Specific	769.68	769.68	769.68	10.91	131	>Fibrillin-2 N-term	1	DW092820_5.4379.4379.3	controllerType=0 controllerNumber=1 scan=4379	12.5235
04000:3	1	R.SC[+57.021]ADIDEC[+57.021]ENNPDIC[+57.021]DGGQC[+57.021]TN[+15.995]IPGEYR.C	1280		C[+57]*4, N[+16]	1092.42	3	3275.24	3275.26	0	-5.1	Specific	771.34	771.34	202.36	10.91	131	>Fibrillin-2 N-term	1	DW092820_5.4368.4368.3	controllerType=0 controllerNumber=1 scan=4368	12.5043
03918:3	1	R.SC[+57.021]ADIDEC[+57.021]ENNPDIC[+57.021]DGGQC[+57.021]TN[+15.995]IPGEYR.C	1280		C[+57]*4, N[+16]	1092.42	3	3275.25	3275.26	0	-4.5	Specific	802.01	802.01	207.55	11.91	131	>Fibrillin-2 N-term	1	DW092820_5.4303.4303.3	controllerType=0 controllerNumber=1 scan=4303	12.3838
06101:3	1	R.C[+57.021]LC[+57.021]YDGFMASMDMK.T	1308		C[+57]*2	576.886	3	1728.65	1728.66	0	-6.2	Specific	475.59	475.59	475.59	5.44	131	>Fibrillin-2 N-term	1	DW092820_5.6055.6055.3	controllerType=0 controllerNumber=1 scan=6055	15.9568
06070:2	1	R.C[+57.021]LC[+57.021]YDGFMASMDMK.T	1308		C[+57]*2	864.826	2	1728.64	1728.66	0	-6.3	Specific	575.87	575.87	575.87	8.15	131	>Fibrillin-2 N-term	1	DW092820_5.6028.6028.2	controllerType=0 controllerNumber=1 scan=6028	15.9014
08434:2	1	R.C[+57.021][-17.027]LC[+57.021]YDGFMASMDMK.T	1308		C[-17][+57]*2	856.313	2	1711.62	1711.63	0	-6.2	Specific	614.38	614.38	614.38	9.15	131	>Fibrillin-2 N-term	1	DW092820_5.7996.7996.2	controllerType=0 controllerNumber=1 scan=7996	20.1267
08498:2	1	R.C[+57.021][-17.027]LC[+57.021]YDGFMASMDMK.T	1308		C[-17][+57]*2	856.313	2	1711.62	1711.63	0	-6.7	Specific	618.17	618.17	618.17	9.15	131	>Fibrillin-2 N-term	1	DW092820_5.8049.8049.2	controllerType=0 controllerNumber=1 scan=8049	20.2504
05667:3	1	K.TC[+57.021]IDVNEC[+57.021]DLNSNIC[+57.021]MFGEC[+57.021]ENTK.G	1322		C[+57]*4	975.056	3	2923.15	2923.17	0	-4.5	Specific	704.5	658.35	658.35	10.89	131	>Fibrillin-2 N-term	1	DW092820_5.5687.5687.3	controllerType=0 controllerNumber=1 scan=5687	15.1931
05733:3	1	K.TC[+57.021]IDVNEC[+57.021]DLNSNIC[+57.021]MFGEC[+57.021]ENTK.G	1322		C[+57]*4	975.056	3	2923.15	2923.17	0	-4.6	Specific	706.21	697.07	697.07	10.89	131	>Fibrillin-2 N-term	1	DW092820_5.5740.5740.3	controllerType=0 controllerNumber=1 scan=5740	15.307
05690:2	1	K.TC[+57.021]IDVNEC[+57.021]DLNSNIC[+57.021]MFGEC[+57.021]ENTK.G	1322		C[+57]*4	1462.08	2	2923.15	2923.17	0	-5.7	Specific	789.26	668.75	668.75	12.03	131	>Fibrillin-2 N-term	1	DW092820_5.5704.5704.2	controllerType=0 controllerNumber=1 scan=5704	15.2277
03201:2	1	R.EGWIGNGIK.C	1397			487.256	2	973.504	973.51	0	-6.3	Specific	426.15	426.15	426.15	5.23	131	>Fibrillin-2 N-term	1	DW092820_5.3737.3737.2	controllerType=0 controllerNumber=1 scan=3737	11.2985
04107:2	1	R.EGWIGN[+0.984]GIK.C	1397		N[+1]	487.748	2	974.488	974.494	0	-6.3	Specific	396.91	396.91	396.91	4.02	131	>Fibrillin-2 N-term	1	DW092820_5.4456.4456.2	controllerType=0 controllerNumber=1 scan=4456	12.6687
03779:2	1	R.EGWIGN[+0.984]GIK.C	1397		N[+1]	487.748	2	974.488	974.494	0	-5.9	Specific	417.48	417.48	417.48	4.8	131	>Fibrillin-2 N-term	1	DW092820_5.4191.4191.2	controllerType=0 controllerNumber=1 scan=4191	12.1645
02855:2	1	R.C[+57.021]EC[+57.021]EMGFTPASDSR.S	1474		C[+57]*2	823.811	2	1646.62	1646.62	0	-5.6	Specific	609.77	609.77	609.77	9.15	131	>Fibrillin-2 N-term	1	DW092820_5.3459.3459.2	controllerType=0 controllerNumber=1 scan=3459	10.7348
02709:2	1	R.C[+57.021]EC[+57.021]EMGFTPASDSR.S	1474		C[+57]*2	823.811	2	1646.61	1646.62	0	-5.9	Specific	645.73	645.73	645.73	9.15	131	>Fibrillin-2 N-term	1	DW092820_5.3343.3343.2	controllerType=0 controllerNumber=1 scan=3343	10.5062
02780:2	1	R.C[+57.021]EC[+57.021]EMGFTPASDSR.S	1474		C[+57]*2	823.811	2	1646.61	1646.62	0	-5.9	Specific	666.77	666.77	666.77	10.15	131	>Fibrillin-2 N-term	1	DW092820_5.3396.3396.2	controllerType=0 controllerNumber=1 scan=3396	10.6137
04934:2	1	R.C[+57.021][-17.027]EC[+57.021]EMGFTPASDSR.S	1474		C[-17][+57]*2	815.298	2	1629.59	1629.6	0	-5.1	Specific	631.9	631.9	631.9	9.15	131	>Fibrillin-2 N-term	1	DW092820_5.5105.5105.2	controllerType=0 controllerNumber=1 scan=5105	13.9997
07647:4	1	R.SC[+57.021]QDIDEC[+57.021]SFQNIC[+57.021]VFGTC[+57.021]NNLPGMFHC[+57.021]IC[+57.021]DDGYELDR.T	1488		C[+57]*6	1162.46	4	4646.82	4646.85	0	-6.3	Specific	1082.62	1031.12	2.6	16.61	131	>Fibrillin-2 N-term	1	DW092820_5.7349.7349.4	controllerType=0 controllerNumber=1 scan=7349	18.6507
07742:3	1	R.SC[+57.021]QDIDEC[+57.021]SFQNIC[+57.021]VFGTC[+57.021]NN[+15.995]LPGMFHC[+57.021]IC[+57.021]DDGYELDR.T	1488		C[+57]*6, N[+16]	1554.95	3	4662.83	4662.85	0	-4.9	Specific	407.1	407.1	0	5.3	131	>Fibrillin-2 N-term	1	DW092820_5.7429.7429.3	controllerType=0 controllerNumber=1 scan=7429	18.8281
07746:4	1	R.SC[+57.021]QDIDEC[+57.021]SFQNIC[+57.021]VFGTC[+57.021]NN[+15.995]LPGMFHC[+57.021]IC[+57.021]DDGYELDR.T	1488		C[+57]*6, N[+16]	1166.46	4	4662.83	4662.85	0	-5.1	Specific	1040.7	1040.7	35.14	15.61	131	>Fibrillin-2 N-term	1	DW092820_5.7434.7434.4	controllerType=0 controllerNumber=1 scan=7434	18.8409
07688:4	1	R.SC[+57.021]QDIDEC[+57.021]SFQNIC[+57.021]VFGTC[+57.021]NN[+15.995]LPGMFHC[+57.021]IC[+57.021]DDGYELDR.T	1488		C[+57]*6, N[+16]	1166.46	4	4662.83	4662.85	0	-4.8	Specific	1226.32	1226.32	11.92	19.61	131	>Fibrillin-2 N-term	1	DW092820_5.7386.7386.4	controllerType=0 controllerNumber=1 scan=7386	18.7318
05023:3	1	R.YEC[+57.021]NC[+57.021]PPDFQLNPTGVGC[+57.021]VDNR.V	1554		C[+57]*3	871.365	3	2612.08	2612.1	0	-5.7	Specific	683.37	683.37	683.37	9.89	131	>Fibrillin-2 N-term	1	DW092820_5.5178.5178.3	controllerType=0 controllerNumber=1 scan=5178	14.152
04890:3	1	R.YEC[+57.021]NC[+57.021]PPDFQLNPTGVGC[+57.021]VDNR.V	1554		C[+57]*3	871.365	3	2612.08	2612.1	0	-5.5	Specific	694.49	694.49	694.49	9.89	131	>Fibrillin-2 N-term	1	DW092820_5.5070.5070.3	controllerType=0 controllerNumber=1 scan=5070	13.9289
04959:3	1	R.YEC[+57.021]NC[+57.021]PPDFQLNPTGVGC[+57.021]VDNR.V	1554		C[+57]*3	871.365	3	2612.08	2612.1	0	-5.6	Specific	741.47	741.47	741.47	10.89	131	>Fibrillin-2 N-term	1	DW092820_5.5123.5123.3	controllerType=0 controllerNumber=1 scan=5123	14.0379
03886:2	1	R.GDGSLSC[+57.021]NTEIGVGVSR.S	1587		C[+57]	854.396	2	1707.79	1707.8	0	-6.6	Specific	205.27	205.27	205.27	2.22	131	>Fibrillin-2 N-term	1	DW092820_5.4277.4277.2	controllerType=0 controllerNumber=1 scan=4277	12.3305
04499:2	1	R.GDGSLSC[+57.021]NTEIGVGVSR.S	1587		C[+57]	854.385	2	1707.76	1707.8	0	-19.5	Specific	376.76	376.76	376.76	5.05	131	>Fibrillin-2 N-term	1	DW092820_5.4755.4755.2	controllerType=0 controllerNumber=1 scan=4755	13.277
03162:3	1	R.GDGSLSC[+57.021]NTEIGVGVSR.S	1587		C[+57]	569.933	3	1707.79	1707.8	0	-6.7	Specific	563.83	563.83	563.83	8.01	131	>Fibrillin-2 N-term	1	DW092820_5.3708.3708.3	controllerType=0 controllerNumber=1 scan=3708	11.2383
03922:2	1	R.GDGSLSC[+57.021]NTEIGVGVSR.S	1587		C[+57]	854.397	2	1707.79	1707.8	0	-5.5	Specific	569.94	569.94	569.94	8.15	131	>Fibrillin-2 N-term	1	DW092820_5.4306.4306.2	controllerType=0 controllerNumber=1 scan=4306	12.3903
03637:2	1	R.GDGSLSC[+57.021]NTEIGVGVSR.S	1587		C[+57]	854.397	2	1707.79	1707.8	0	-5.7	Specific	604.79	604.79	604.79	9.15	131	>Fibrillin-2 N-term	1	DW092820_5.4076.4076.2	controllerType=0 controllerNumber=1 scan=4076	11.9432
03523:2	1	R.GDGSLSC[+57.021]NTEIGVGVSR.S	1587		C[+57]	854.397	2	1707.79	1707.8	0	-5.3	Specific	640.96	640.96	640.96	9.15	131	>Fibrillin-2 N-term	1	DW092820_5.3988.3988.2	controllerType=0 controllerNumber=1 scan=3988	11.773
03323:2	1	R.GDGSLSC[+57.021]NTEIGVGVSR.S	1587		C[+57]	854.397	2	1707.79	1707.8	0	-5.4	Specific	672.56	672.56	672.56	10.15	131	>Fibrillin-2 N-term	1	DW092820_5.3830.3830.2	controllerType=0 controllerNumber=1 scan=3830	11.4701
03230:2	1	R.GDGSLSC[+57.021]NTEIGVGVSR.S	1587		C[+57]	854.397	2	1707.79	1707.8	0	-6	Specific	687.8	687.8	687.8	10.15	131	>Fibrillin-2 N-term	1	DW092820_5.3760.3760.2	controllerType=0 controllerNumber=1 scan=3760	11.3396
03145:2	1	R.GDGSLSC[+57.021]NTEIGVGVSR.S	1587		C[+57]	854.397	2	1707.79	1707.8	0	-6	Specific	695.22	695.22	695.22	10.15	131	>Fibrillin-2 N-term	1	DW092820_5.3695.3695.2	controllerType=0 controllerNumber=1 scan=3695	11.2146

## Sheet: DW_021921_3
Query #:z	Protein Rank	Peptide < ProteinMetrics Confidential >	Starting position	Glycans NHFAGNa	Modification Type(s)	Observed m/z	z	Observed (M+H)	Calc. mass (M+H)	Off-by-x error	Mass error (ppm)	Cleavage	Score	Delta	Delta Mod	|Log Prob|	# of unique peptides	Protein Name	Protein DB number	Comment	Scan #	Scan Time
06148:3	1	R.TGAC[+57.021]QDVDEC[+57.021]QAIPGIC[+57.021]QGGNC[+57.021]INTVGS[+162.053]FEC[+57.021]R.C	271	Hex(1)	C[+57]*5, S[+162]	1245.86	3	3735.56	3735.54	0	2.9	Specific	501.22	501.22	14.25	6.48	131	>Fibrillin-2 N-term	1	DW021921_3.5204.5204.3	controllerType=0 controllerNumber=1 scan=5204	13.091
06077:3	1	R.TGAC[+57.021]QDVDEC[+57.021]QAIPGIC[+57.021]QGGNC[+57.021]INTVGS[+162.053]FEC[+57.021]R.C	271	Hex(1)	C[+57]*5, S[+162]	1245.86	3	3735.56	3735.54	0	3.3	Specific	783.33	783.33	23.39	11.63	131	>Fibrillin-2 N-term	1	DW021921_3.5146.5146.3	controllerType=0 controllerNumber=1 scan=5146	12.9577
06094:4	1	R.TGAC[+57.021]QDVDEC[+57.021]QAIPGIC[+57.021]QGGNC[+57.021]INTVGS[+162.053]FEC[+57.021]R.C	271	Hex(1)	C[+57]*5, S[+162]	934.645	4	3735.56	3735.54	0	3.5	Specific	851.79	851.79	30.61	13.63	131	>Fibrillin-2 N-term	1	DW021921_3.5158.5158.4	controllerType=0 controllerNumber=1 scan=5158	12.9852
06086:3	1	R.TGAC[+57.021]QDVDEC[+57.021]QAIPGIC[+57.021]QGGNC[+57.021]IN[+15.995]TVGS[+162.053]FEC[+57.021]R.C	271	Hex(1)	C[+57]*5, N[+16], S[+162]	1251.19	3	3751.55	3751.54	0	3.7	Specific	455.81	455.81	12.7	6.19	131	>Fibrillin-2 N-term	1	DW021921_3.5153.5153.3	controllerType=0 controllerNumber=1 scan=5153	12.9729
07583:4	1	K.C[+57.021]EDIDEC[+57.021]SIIPGIC[+57.021]ETGEC[+57.021]SN[+15.995]TVGS[+162.053]YFC[+57.021]VC[+57.021]PR.G	316	Hex(1)	C[+57]*6, N[+16], S[+162]	991.408	4	3962.61	3962.58	0	6.5	Specific	593.25	593.25	5.03	6.8	131	>Fibrillin-2 N-term	1	DW021921_3.6413.6413.4	controllerType=0 controllerNumber=1 scan=6413	15.9151
07568:3	1	K.C[+57.021]EDIDEC[+57.021]SIIPGIC[+57.021]ETGEC[+57.021]SN[+15.995]TVGS[+162.053]YFC[+57.021]VC[+57.021]PR.G	316	Hex(1)	C[+57]*6, N[+16], S[+162]	1321.54	3	3962.6	3962.58	0	4.9	Specific	772.42	772.42	8.03	11.19	131	>Fibrillin-2 N-term	1	DW021921_3.6401.6401.3	controllerType=0 controllerNumber=1 scan=6401	15.8869
03797:2	1	R.C[+57.021]IPTVSSYR.C	510		C[+57]	541.771	2	1082.53	1082.53	0	3.8	Specific	409.54	333.24	333.24	3.17	131	>Fibrillin-2 N-term	1	DW021921_3.3330.3330.2	controllerType=0 controllerNumber=1 scan=3330	8.7913
03727:2	1	R.C[+57.021]IPTVS[+162.053]SYR.C	510	Hex(1)	C[+57], S[+162]	622.797	2	1244.59	1244.58	0	2.7	Specific	341.16	302.96	0	2.19	131	>Fibrillin-2 N-term	1	DW021921_3.3276.3276.2	controllerType=0 controllerNumber=1 scan=3276	8.6652
03789:2	1	R.C[+57.021]IPTVS[+162.053]SYR.C	510	Hex(1)	C[+57], S[+162]	622.797	2	1244.59	1244.58	0	2.6	Specific	349.34	323.02	0	2.44	131	>Fibrillin-2 N-term	1	DW021921_3.3324.3324.2	controllerType=0 controllerNumber=1 scan=3324	8.7763
03712:2	1	R.C[+57.021]IPTVSS[+162.053]YR.C	510	Hex(1)	C[+57], S[+162]	622.797	2	1244.59	1244.58	0	2.4	Specific	385.41	345.46	4.47	3.18	131	>Fibrillin-2 N-term	1	DW021921_3.3263.3263.2	controllerType=0 controllerNumber=1 scan=3263	8.6392
03590:2	1	R.C[+57.021]IPTVSS[+162.053]YR.C	510	Hex(1)	C[+57], S[+162]	622.795	2	1244.58	1244.58	0	0.9	Specific	408.14	337.73	10.87	2.75	131	>Fibrillin-2 N-term	1	DW021921_3.3160.3160.2	controllerType=0 controllerNumber=1 scan=3160	8.4104
03648:2	1	R.C[+57.021]IPTVSS[+162.053]YR.C	510	Hex(1)	C[+57], S[+162]	622.796	2	1244.59	1244.58	0	1.9	Specific	481.15	430.67	10.94	6.48	131	>Fibrillin-2 N-term	1	DW021921_3.3208.3208.2	controllerType=0 controllerNumber=1 scan=3208	8.5182
06272:3	1	R.C[+57.021]VNTDGS[+162.053]FQC[+57.021]IC[+57.021]NAGFELTTDGK.N	591	Hex(1)	C[+57]*3, S[+162]	919.391	3	2756.16	2756.15	0	3.9	Specific	703.26	703.26	2.4	11.09	131	>Fibrillin-2 N-term	1	DW021921_3.5312.5312.3	controllerType=0 controllerNumber=1 scan=5312	13.3446
06371:3	1	R.C[+57.021]VN[+15.995]TDGSFQC[+57.021]IC[+57.021]NAGFELT[+162.053]TDGK.N	591	Hex(1)	C[+57]*3, N[+16], T[+162]	924.723	3	2772.16	2772.14	0	4.2	Specific	503.67	503.67	1.2	6.5	131	>Fibrillin-2 N-term	1	DW021921_3.5388.5388.3	controllerType=0 controllerNumber=1 scan=5388	13.5207
06298:3	1	R.C[+57.021]VN[+15.995]TDGS[+162.053]FQC[+57.021]IC[+57.021]NAGFELTTDGK.N	591	Hex(1)	C[+57]*3, N[+16], S[+162]	924.723	3	2772.16	2772.14	0	4.4	Specific	689.3	689.3	3.6	9.65	131	>Fibrillin-2 N-term	1	DW021921_3.5333.5333.3	controllerType=0 controllerNumber=1 scan=5333	13.3936
05335:4	1	K.NC[+57.021]VDHDEC[+57.021]TTT[+162.053]NMC[+57.021]LNGMC[+57.021]INEDGSFK.C	614	Hex(1)	C[+57]*4, T[+162]	846.833	4	3384.31	3384.29	0	6.4	Specific	334.74	334.74	1.2	3.19	131	>Fibrillin-2 N-term	1	DW021921_3.4559.4559.4	controllerType=0 controllerNumber=1 scan=4559	11.5955
05400:3	1	K.NC[+57.021]VDHDEC[+57.021]TTTNMC[+57.021]LNGMC[+57.021]INEDGS[+162.053]FK.C	614	Hex(1)	C[+57]*4, S[+162]	1128.77	3	3384.31	3384.29	0	5.4	Specific	606.32	606.32	24.63	8.19	131	>Fibrillin-2 N-term	1	DW021921_3.4609.4609.3	controllerType=0 controllerNumber=1 scan=4609	11.71
05318:3	1	K.NC[+57.021]VDHDEC[+57.021]TTTNMC[+57.021]LNGMC[+57.021]INEDGS[+162.053]FK.C	614	Hex(1)	C[+57]*4, S[+162]	1128.77	3	3384.31	3384.29	0	4.8	Specific	839.62	839.62	58.8	12.19	131	>Fibrillin-2 N-term	1	DW021921_3.4543.4543.3	controllerType=0 controllerNumber=1 scan=4543	11.5589
05255:3	1	R.YC[+57.021]TDVDEC[+57.021]QTPGIC[+57.021]MNGHC[+57.021]INS[+162.053]EGSFR.C	655	Hex(1)	C[+57]*4, S[+162]	1123.78	3	3369.33	3369.32	0	1.5	Specific	192.64	192.64	3.6	1.69	131	>Fibrillin-2 N-term	1	DW021921_3.4492.4492.3	controllerType=0 controllerNumber=1 scan=4492	11.4418
05153:4	1	R.YC[+57.021]TDVDEC[+57.021]QTPGIC[+57.021]MNGHC[+57.021]INSEGS[+162.053]FR.C	655	Hex(1)	C[+57]*4, S[+162]	843.09	4	3369.34	3369.32	0	4.6	Specific	846.01	846.01	27.69	12.19	131	>Fibrillin-2 N-term	1	DW021921_3.4405.4405.4	controllerType=0 controllerNumber=1 scan=4405	11.2424
05148:3	1	R.YC[+57.021]TDVDEC[+57.021]QTPGIC[+57.021]MNGHC[+57.021]INSEGS[+162.053]FR.C	655	Hex(1)	C[+57]*4, S[+162]	1123.78	3	3369.34	3369.32	0	4.4	Specific	1006.42	1001.76	28.58	16.19	131	>Fibrillin-2 N-term	1	DW021921_3.4400.4400.3	controllerType=0 controllerNumber=1 scan=4400	11.2321
06109:3	1	R.NTPGSFVC[+57.021]TC[+57.021]PPGYVFR.T	828		C[+57]*2	653.636	3	1958.89	1958.89	0	3.1	Specific	592.8	592.8	592.8	8.22	131	>Fibrillin-2 N-term	1	DW021921_3.5170.5170.3	controllerType=0 controllerNumber=1 scan=5170	13.0132
06039:3	1	R.NTPGSFVC[+57.021]TC[+57.021]PPGYVFR.T	828		C[+57]*2	653.636	3	1958.89	1958.89	0	2.9	Specific	599.19	599.19	599.19	8.22	131	>Fibrillin-2 N-term	1	DW021921_3.5113.5113.3	controllerType=0 controllerNumber=1 scan=5113	12.8803
06143:2	1	R.NTPGSFVC[+57.021]TC[+57.021]PPGYVFR.T	828		C[+57]*2	979.95	2	1958.89	1958.89	0	2	Specific	600.14	600.14	600.14	9.09	131	>Fibrillin-2 N-term	1	DW021921_3.5200.5200.2	controllerType=0 controllerNumber=1 scan=5200	13.0823
06020:2	1	R.NTPGSFVC[+57.021]TC[+57.021]PPGYVFR.T	828		C[+57]*2	979.952	2	1958.9	1958.89	0	4.3	Specific	680.96	680.96	680.96	9.78	131	>Fibrillin-2 N-term	1	DW021921_3.5097.5097.2	controllerType=0 controllerNumber=1 scan=5097	12.8418
06076:2	1	R.NTPGSFVC[+57.021]TC[+57.021]PPGYVFR.T	828		C[+57]*2	979.951	2	1958.89	1958.89	0	3.1	Specific	768.54	768.54	768.54	12.22	131	>Fibrillin-2 N-term	1	DW021921_3.5145.5145.2	controllerType=0 controllerNumber=1 scan=5145	12.9555
05755:3	1	R.NT[+162.053]PGSFVC[+57.021]TC[+57.021]PPGYVFR.T	828	Hex(1)	C[+57]*2, T[+162]	707.655	3	2120.95	2120.94	0	4.7	Specific	474.59	474.59	2.9	6.34	131	>Fibrillin-2 N-term	1	DW021921_3.4878.4878.3	controllerType=0 controllerNumber=1 scan=4878	12.3311
05783:3	1	R.NTPGSFVC[+57.021]T[+162.053]C[+57.021]PPGYVFR.T	828	Hex(1)	C[+57]*2, T[+162]	707.655	3	2120.95	2120.94	0	4.4	Specific	477.7	477.7	0	6.34	131	>Fibrillin-2 N-term	1	DW021921_3.4900.4900.3	controllerType=0 controllerNumber=1 scan=4900	12.3816
05780:2	1	R.NTPGS[+162.053]FVC[+57.021]TC[+57.021]PPGYVFR.T	828	Hex(1)	C[+57]*2, S[+162]	1060.98	2	2120.95	2120.94	0	4.1	Specific	635.74	635.74	0	8.78	131	>Fibrillin-2 N-term	1	DW021921_3.4898.4898.2	controllerType=0 controllerNumber=1 scan=4898	12.3773
05806:3	1	R.N[+15.995]T[+162.053]PGSFVC[+57.021]TC[+57.021]PPGYVFR.T	828	Hex(1)	C[+57]*2, N[+16], T[+162]	712.988	3	2136.95	2136.94	0	5.9	Specific	465.08	465.08	2.9	5.95	131	>Fibrillin-2 N-term	1	DW021921_3.4917.4917.3	controllerType=0 controllerNumber=1 scan=4917	12.4224
05736:3	1	R.N[+15.995]TPGS[+162.053]FVC[+57.021]TC[+57.021]PPGYVFR.T	828	Hex(1)	C[+57]*2, N[+16], S[+162]	712.987	3	2136.95	2136.94	0	4.7	Specific	598.35	598.35	4.24	7.78	131	>Fibrillin-2 N-term	1	DW021921_3.4862.4862.3	controllerType=0 controllerNumber=1 scan=4862	12.2954
05740:2	1	R.N[+15.995]TPGS[+162.053]FVC[+57.021]TC[+57.021]PPGYVFR.T	828	Hex(1)	C[+57]*2, N[+16], S[+162]	1068.98	2	2136.95	2136.94	0	4.1	Specific	610.83	610.83	3.56	9.22	131	>Fibrillin-2 N-term	1	DW021921_3.4865.4865.2	controllerType=0 controllerNumber=1 scan=4865	12.3019
03657:2	1	R.NNLGSFNC[+57.021]EC[+57.021]SPGSK.L	868		C[+57]*2	835.852	2	1670.7	1670.69	0	4.3	Specific	528.4	528.4	528.4	7.08	131	>Fibrillin-2 N-term	1	DW021921_3.3216.3216.2	controllerType=0 controllerNumber=1 scan=3216	8.5326
03595:2	1	R.NNLGS[+162.053]FNC[+57.021]EC[+57.021]SPGSK.L	868	Hex(1)	C[+57]*2, S[+162]	916.878	2	1832.75	1832.74	0	3.2	Specific	558.6	558.6	9.6	7.52	131	>Fibrillin-2 N-term	1	DW021921_3.3165.3165.2	controllerType=0 controllerNumber=1 scan=3165	8.4232
03501:3	1	R.NNLGSFNC[+57.021]EC[+57.021]S[+162.053]PGSK.L	868	Hex(1)	C[+57]*2, S[+162]	611.587	3	1832.75	1832.74	0	2.4	Specific	581.94	581.94	0	8.46	131	>Fibrillin-2 N-term	1	DW021921_3.3091.3091.3	controllerType=0 controllerNumber=1 scan=3091	8.2577
03461:2	1	R.NNLGS[+162.053]FNC[+57.021]EC[+57.021]SPGSK.L	868	Hex(1)	C[+57]*2, S[+162]	916.877	2	1832.75	1832.74	0	2.6	Specific	582.55	582.55	9.6	8.46	131	>Fibrillin-2 N-term	1	DW021921_3.3060.3060.2	controllerType=0 controllerNumber=1 scan=3060	8.1879
03523:2	1	R.NNLGSFNC[+57.021]EC[+57.021]S[+162.053]PGSK.L	868	Hex(1)	C[+57]*2, S[+162]	916.877	2	1832.75	1832.74	0	2.7	Specific	687.88	687.88	0	10.46	131	>Fibrillin-2 N-term	1	DW021921_3.3109.3109.2	controllerType=0 controllerNumber=1 scan=3109	8.2986
04578:3	1	K.GSFHC[+57.021]EC[+57.021]PEGLTLDGTGR.V	976		C[+57]*2	664.958	3	1992.86	1992.85	0	2.3	Specific	625.54	625.54	625.54	9.09	131	>Fibrillin-2 N-term	1	DW021921_3.3941.3941.3	controllerType=0 controllerNumber=1 scan=3941	10.2017
04432:3	1	K.GSFHC[+57.021]EC[+57.021]PEGLTLDGTGR.V	976		C[+57]*2	664.958	3	1992.86	1992.85	0	3.5	Specific	768.33	768.33	768.33	12.22	131	>Fibrillin-2 N-term	1	DW021921_3.3828.3828.3	controllerType=0 controllerNumber=1 scan=3828	9.9395
04496:3	1	K.GSFHC[+57.021]EC[+57.021]PEGLTLDGTGR.V	976		C[+57]*2	664.959	3	1992.86	1992.85	0	3.7	Specific	812.81	812.81	812.81	13.22	131	>Fibrillin-2 N-term	1	DW021921_3.3879.3879.3	controllerType=0 controllerNumber=1 scan=3879	10.0595
04441:3	1	K.GS[+162.053]FHC[+57.021]EC[+57.021]PEGLTLDGTGR.V	976	Hex(1)	C[+57]*2, S[+162]	718.976	3	2154.91	2154.91	0	3.6	Specific	650.89	650.89	6.05	10.22	131	>Fibrillin-2 N-term	1	DW021921_3.3838.3838.3	controllerType=0 controllerNumber=1 scan=3838	9.9626
04364:3	1	K.GS[+162.053]FHC[+57.021]EC[+57.021]PEGLTLDGTGR.V	976	Hex(1)	C[+57]*2, S[+162]	718.976	3	2154.91	2154.91	0	3.4	Specific	827.3	827.3	5.29	13.22	131	>Fibrillin-2 N-term	1	DW021921_3.3780.3780.3	controllerType=0 controllerNumber=1 scan=3780	9.83
04291:3	1	K.GS[+162.053]FHC[+57.021]EC[+57.021]PEGLTLDGTGR.V	976	Hex(1)	C[+57]*2, S[+162]	718.976	3	2154.91	2154.91	0	3	Specific	847.22	847.22	13.39	13.22	131	>Fibrillin-2 N-term	1	DW021921_3.3728.3728.3	controllerType=0 controllerNumber=1 scan=3728	9.7116
05921:4	1	R.GGTC[+57.021]VNTEGSFQC[+57.021]DC[+57.021]PLGHELS[+162.053]PSREDC[+57.021]VDINEC[+57.021]SLSDNLC[+57.021]R.N	1171	Hex(1)	C[+57]*6, S[+162]	1252.52	4	5007.08	5007.05	0	4.5	Specific	1257.95	1257.95	0	20.25	131	>Fibrillin-2 N-term	1	DW021921_3.5012.5012.4	controllerType=0 controllerNumber=1 scan=5012	12.6463
05854:4	1	R.GGTC[+57.021]VNTEGSFQC[+57.021]DC[+57.021]PLGHELS[+162.053]PSREDC[+57.021]VDINEC[+57.021]SLSDNLC[+57.021]R.N	1171	Hex(1)	C[+57]*6, S[+162]	1252.52	4	5007.07	5007.05	0	3.6	Specific	1397.84	1397.84	0	22.68	131	>Fibrillin-2 N-term	1	DW021921_3.4959.4959.4	controllerType=0 controllerNumber=1 scan=4959	12.5217
05079:3	1	K.C[+57.021]VNMIGTYQC[+57.021]SC[+57.021]NPGYQATPDR.Q	1216		C[+57]*3	864.699	3	2592.08	2592.07	0	3.5	Specific	976.32	976.32	976.32	16.09	131	>Fibrillin-2 N-term	1	DW021921_3.4345.4345.3	controllerType=0 controllerNumber=1 scan=4345	11.1079
05089:3	1	K.C[+57.021]VN[+15.995]MIGTYQC[+57.021]SC[+57.021]NPGYQATPDR.Q	1216		C[+57]*3, N[+16]	870.031	3	2608.08	2608.07	0	4	Specific	783.07	760.03	39.83	12.09	131	>Fibrillin-2 N-term	1	DW021921_3.4354.4354.3	controllerType=0 controllerNumber=1 scan=4354	11.1288
04272:3	1	K.GSFIC[+57.021]HC[+57.021]QLGYSVK.K	1346		C[+57]*2	552.596	3	1655.77	1655.77	0	3.2	Specific	600.62	600.62	600.62	9.58	131	>Fibrillin-2 N-term	1	DW021921_3.3715.3715.3	controllerType=0 controllerNumber=1 scan=3715	9.6816
04211:3	1	K.GSFIC[+57.021]HC[+57.021]QLGYSVK.K	1346		C[+57]*2	552.595	3	1655.77	1655.77	0	2.8	Specific	671.86	671.86	671.86	10.58	131	>Fibrillin-2 N-term	1	DW021921_3.3663.3663.3	controllerType=0 controllerNumber=1 scan=3663	9.5624
04161:3	1	K.GSFIC[+57.021]HC[+57.021]QLGYS[+162.053]VK.K	1346	Hex(1)	C[+57]*2, S[+162]	606.614	3	1817.83	1817.82	0	4.3	Specific	501.83	501.83	10.02	6.99	131	>Fibrillin-2 N-term	1	DW021921_3.3623.3623.3	controllerType=0 controllerNumber=1 scan=3623	9.47
03958:2	1	K.GSFIC[+57.021]HC[+57.021]QLGYS[+162.053]VK.K	1346	Hex(1)	C[+57]*2, S[+162]	909.416	2	1817.82	1817.82	0	2.5	Specific	561.33	561.33	13.47	8.07	131	>Fibrillin-2 N-term	1	DW021921_3.3462.3462.2	controllerType=0 controllerNumber=1 scan=3462	9.0984
03902:2	1	K.GSFIC[+57.021]HC[+57.021]QLGYS[+162.053]VK.K	1346	Hex(1)	C[+57]*2, S[+162]	909.42	2	1817.83	1817.82	0	7.1	Specific	625.56	625.56	12.35	8.37	131	>Fibrillin-2 N-term	1	DW021921_3.3415.3415.2	controllerType=0 controllerNumber=1 scan=3415	8.989
04085:3	1	K.GSFIC[+57.021]HC[+57.021]QLGYS[+162.053]VK.K	1346	Hex(1)	C[+57]*2, S[+162]	606.613	3	1817.83	1817.82	0	3.2	Specific	627.33	627.33	11.96	9.58	131	>Fibrillin-2 N-term	1	DW021921_3.3561.3561.3	controllerType=0 controllerNumber=1 scan=3561	9.3273
04012:3	1	K.GSFIC[+57.021]HC[+57.021]QLGYS[+162.053]VK.K	1346	Hex(1)	C[+57]*2, S[+162]	606.613	3	1817.83	1817.82	0	3.3	Specific	696.29	661.79	9.46	10.58	131	>Fibrillin-2 N-term	1	DW021921_3.3505.3505.3	controllerType=0 controllerNumber=1 scan=3505	9.199
03944:3	1	K.GSFIC[+57.021]HC[+57.021]QLGYS[+162.053]VK.K	1346	Hex(1)	C[+57]*2, S[+162]	606.613	3	1817.82	1817.82	0	2.5	Specific	784.14	753.8	26.56	12.46	131	>Fibrillin-2 N-term	1	DW021921_3.3450.3450.3	controllerType=0 controllerNumber=1 scan=3450	9.0709
03884:3	1	K.GSFIC[+57.021]HC[+57.021]QLGYS[+162.053]VK.K	1346	Hex(1)	C[+57]*2, S[+162]	606.614	3	1817.83	1817.82	0	3.5	Specific	792.01	718.68	19.18	12.58	131	>Fibrillin-2 N-term	1	DW021921_3.3398.3398.3	controllerType=0 controllerNumber=1 scan=3398	8.9503
04858:5	1	K.KGTTGC[+57.021]TDVDEC[+57.021]EIGAHNC[+57.021]DMHASC[+57.021]LNIPGSFK.C	1360		C[+57]*4	737.119	5	3681.56	3681.55	0	3.8	Specific	1059.77	1059.77	1059.77	17.63	131	>Fibrillin-2 N-term	1	DW021921_3.4168.4168.5	controllerType=0 controllerNumber=1 scan=4168	10.71
04733:5	1	K.KGTTGC[+57.021]TDVDEC[+57.021]EIGAHNC[+57.021]DMHASC[+57.021]LNIPGS[+162.053]FK.C	1360	Hex(1)	C[+57]*4, S[+162]	769.528	5	3843.61	3843.6	0	2.8	Specific	803.97	803.97	31.02	12.63	131	>Fibrillin-2 N-term	1	DW021921_3.4069.4069.5	controllerType=0 controllerNumber=1 scan=4069	10.4873
04763:5	1	K.KGTTGC[+57.021]TDVDEC[+57.021]EIGAHNC[+57.021]DMHASC[+57.021]LN[+15.995]IPGS[+162.053]FK.C	1360	Hex(1)	C[+57]*4, N[+16], S[+162]	772.728	5	3859.61	3859.6	0	3.3	Specific	643.96	643.96	31.9	8.63	131	>Fibrillin-2 N-term	1	DW021921_3.4095.4095.5	controllerType=0 controllerNumber=1 scan=4095	10.5455
Other Peptides
05011:3	1	R.SATAGSEGGFLAPEYR.E	49			538.261	3	1612.77	1612.76	0	4.8	Specific	286.03	286.03	286.03	2.58	131	>Fibrillin-2 N-term	1	DW021921_3.4293.4293.4	controllerType=0 controllerNumber=1 scan=4293	10.9914
04972:3	1	R.SATAGSEGGFLAPEYR.E	49			538.26	3	1612.77	1612.76	0	3.5	Specific	486.64	486.64	486.64	6.36	131	>Fibrillin-2 N-term	1	DW021921_3.4258.4258.3	controllerType=0 controllerNumber=1 scan=4258	10.9137
05016:2	1	R.SATAGSEGGFLAPEYR.E	49			806.887	2	1612.77	1612.76	0	4.1	Specific	843.86	843.86	843.86	13.58	131	>Fibrillin-2 N-term	1	DW021921_3.4297.4297.2	controllerType=0 controllerNumber=1 scan=4297	11.002
04951:2	1	R.SATAGSEGGFLAPEYR.E	49			806.886	2	1612.76	1612.76	0	2.9	Specific	863.47	863.47	863.47	14.58	131	>Fibrillin-2 N-term	1	DW021921_3.4244.4244.2	controllerType=0 controllerNumber=1 scan=4244	10.8821
04991:3	1	R.SATAGSEGGFLAPEYREEGAAVASR.V	49			828.4	3	2483.19	2483.18	0	2.2	Specific	824.62	824.62	824.62	11.56	131	>Fibrillin-2 N-term	1	DW021921_3.4276.4276.3	controllerType=0 controllerNumber=1 scan=4276	10.9555
04926:3	1	R.SATAGSEGGFLAPEYREEGAAVASR.V	49			828.401	3	2483.19	2483.18	0	3.1	Specific	911.18	911.18	911.18	13.68	131	>Fibrillin-2 N-term	1	DW021921_3.4224.4224.3	controllerType=0 controllerNumber=1 scan=4224	10.8354
03572:3	1	R.FHSYC[+57.021]C[+57.021]PGWK.T	93		C[+57]*2	447.856	3	1341.55	1341.55	0	1.6	Specific	298.75	298.75	298.75	2.03	131	>Fibrillin-2 N-term	1	DW021921_3.3144.3144.2	controllerType=0 controllerNumber=1 scan=3144	8.3772
03495:3	1	R.FHSYC[+57.021]C[+57.021]PGWK.T	93		C[+57]*2	447.856	3	1341.55	1341.55	0	1.9	Specific	560.8	560.8	560.8	6.56	131	>Fibrillin-2 N-term	1	DW021921_3.3087.3087.3	controllerType=0 controllerNumber=1 scan=3087	8.2506
03425:3	1	R.FHSYC[+57.021]C[+57.021]PGWK.T	93		C[+57]*2	447.856	3	1341.55	1341.55	0	2.5	Specific	579.19	579.19	579.19	6.2	131	>Fibrillin-2 N-term	1	DW021921_3.3036.3036.3	controllerType=0 controllerNumber=1 scan=3036	8.1347
03450:2	1	R.FHSYC[+57.021]C[+57.021]PGWK.T	93		C[+57]*2	671.281	2	1341.55	1341.55	0	2.9	Specific	609.49	597.43	597.43	6.77	131	>Fibrillin-2 N-term	1	DW021921_3.3051.3051.2	controllerType=0 controllerNumber=1 scan=3051	8.1686
03107:3	1	R.FHSYC[+57.021]C[+57.021]PGW[+15.995]K.T	93		C[+57]*2, W[+16]	453.188	3	1357.55	1357.55	0	2.5	Specific	343.82	343.82	284.82	2.39	131	>Fibrillin-2 N-term	1	DW021921_3.2787.2787.3	controllerType=0 controllerNumber=1 scan=2787	7.5756
05272:2	1	K.TLPGGNQC[+57.021]IVPIC[+57.021]R.N	103		C[+57]*2	792.906	2	1584.8	1584.8	0	3.7	Specific	471.5	471.5	471.5	7.14	131	>Fibrillin-2 N-term	1	DW021921_3.4504.4504.2	controllerType=0 controllerNumber=1 scan=4504	11.4697
05191:2	1	K.TLPGGNQC[+57.021]IVPIC[+57.021]R.N	103		C[+57]*2	792.906	2	1584.8	1584.8	0	3.7	Specific	540.39	540.39	540.39	7.52	131	>Fibrillin-2 N-term	1	DW021921_3.4441.4441.2	controllerType=0 controllerNumber=1 scan=4441	11.3259
05144:3	1	K.TLPGGNQC[+57.021]IVPIC[+57.021]R.N	103		C[+57]*2	528.94	3	1584.81	1584.8	0	4.4	Specific	542.01	542.01	542.01	7.08	131	>Fibrillin-2 N-term	1	DW021921_3.4397.4397.3	controllerType=0 controllerNumber=1 scan=4397	11.2274
05062:2	1	K.TLPGGNQC[+57.021]IVPIC[+57.021]R.N	103		C[+57]*2	792.907	2	1584.81	1584.8	0	4.8	Specific	571.93	571.93	571.93	8.14	131	>Fibrillin-2 N-term	1	DW021921_3.4332.4332.2	controllerType=0 controllerNumber=1 scan=4332	11.0791
05128:2	1	K.TLPGGNQC[+57.021]IVPIC[+57.021]R.N	103		C[+57]*2	792.906	2	1584.8	1584.8	0	3.7	Specific	589.59	589.59	589.59	8.58	131	>Fibrillin-2 N-term	1	DW021921_3.4385.4385.2	controllerType=0 controllerNumber=1 scan=4385	11.2003
05082:3	1	K.TLPGGNQC[+57.021]IVPIC[+57.021]R.N	103		C[+57]*2	528.939	3	1584.8	1584.8	0	3.3	Specific	615.35	615.35	615.35	9.58	131	>Fibrillin-2 N-term	1	DW021921_3.4348.4348.3	controllerType=0 controllerNumber=1 scan=4348	11.1144
03708:4	1	R.NSC[+57.021]GDGFC[+57.021]SRPNMC[+57.021]TC[+57.021]SSGQISSTC[+57.021]GSK.S	117		C[+57]*5	776.305	4	3102.2	3102.19	0	2.5	Specific	503.49	503.49	503.49	6.35	131	>Fibrillin-2 N-term	1	DW021921_3.3258.3258.4	controllerType=0 controllerNumber=1 scan=3258	8.6265
03755:3	1	R.NSC[+57.021]GDGFC[+57.021]SRPNMC[+57.021]TC[+57.021]SSGQISSTC[+57.021]GSK.S	117		C[+57]*5	1034.74	3	3102.2	3102.19	0	3.2	Specific	987.57	987.57	987.57	15.63	131	>Fibrillin-2 N-term	1	DW021921_3.3299.3299.3	controllerType=0 controllerNumber=1 scan=3299	8.7188
03689:3	1	R.NSC[+57.021]GDGFC[+57.021]SRPNMC[+57.021]TC[+57.021]SSGQISSTC[+57.021]GSK.S	117		C[+57]*5	1034.74	3	3102.2	3102.19	0	3.5	Specific	1189.43	1189.43	1189.43	19.63	131	>Fibrillin-2 N-term	1	DW021921_3.3243.3243.3	controllerType=0 controllerNumber=1 scan=3243	8.5931
02894:3	1	R.PNMC[+57.021]TC[+57.021]SSGQISSTC[+57.021]GSK.S	127		C[+57]*3	654.601	3	1961.79	1961.78	0	2.7	Specific	105.13	105.13	105.13	1.62	131	>Fibrillin-2 N-term	1	DW021921_3.2623.2623.3	controllerType=0 controllerNumber=1 scan=2623	7.1949
02813:3	1	R.PNMC[+57.021]TC[+57.021]SSGQISSTC[+57.021]GSK.S	127		C[+57]*3	654.6	3	1961.79	1961.78	0	1.7	Specific	534.61	534.61	534.61	7.03	131	>Fibrillin-2 N-term	1	DW021921_3.2561.2561.3	controllerType=0 controllerNumber=1 scan=2561	7.0535
01028:3	1	R.C[+57.021]MN[+0.984]GGT[+146.058]C[+57.021]ADDHC[+57.021]QC[+57.021]QK.G	153	Fuc(1)	C[+57]*4, N[+1], T[+146]	696.913	3	2088.72	2088.72	0	2.8	Specific	851.44	851.44	851.44	14.58	131	>Fibrillin-2 N-term	1	DW021921_3.1118.1118.3	controllerType=0 controllerNumber=1 scan=1118	3.6447
01023:3	1	R.C[+57.021]M[+15.995]N[+0.984]GGT[+146.058]C[+57.021]ADDHC[+57.021]QC[+57.021]QK.G	153	Fuc(1)	C[+57]*4, M[+16], N[+1], T[+146]	702.245	3	2104.72	2104.71	0	3.8	Specific	220.09	220.09	35.64	3.74	131	>Fibrillin-2 N-term	1	DW021921_3.1114.1114.3	controllerType=0 controllerNumber=1 scan=1114	3.6338
04306:3	1	K.GYIGTYC[+57.021]GQPVC[+57.021]ENGC[+57.021]QNGGR.C	169		C[+57]*3	782.995	3	2346.97	2346.96	0	2.8	Specific	733.39	733.39	733.39	11.09	131	>Fibrillin-2 N-term	1	DW021921_3.3740.3740.3	controllerType=0 controllerNumber=1 scan=3740	9.7386
04237:3	1	K.GYIGTYC[+57.021]GQPVC[+57.021]ENGC[+57.021]QNGGR.C	169		C[+57]*3	782.996	3	2346.97	2346.96	0	3.4	Specific	792.69	792.69	792.69	12.09	131	>Fibrillin-2 N-term	1	DW021921_3.3684.3684.3	controllerType=0 controllerNumber=1 scan=3684	9.6104
04422:3	1	K.GYIGTYC[+57.021]GQPVC[+57.021]EN[+0.984]GC[+57.021]QNGGR.C	169		C[+57]*3, N[+1]	783.325	3	2347.96	2347.95	0	4.8	Specific	624.43	624.43	66	8.65	131	>Fibrillin-2 N-term	1	DW021921_3.3820.3820.3	controllerType=0 controllerNumber=1 scan=3820	9.9197
04483:3	1	K.GYIGTYC[+57.021]GQPVC[+57.021]EN[+0.984]GC[+57.021]QNGGR.C	169		C[+57]*3, N[+1]	783.324	3	2347.96	2347.95	0	3.4	Specific	775.8	775.8	128.89	12.09	131	>Fibrillin-2 N-term	1	DW021921_3.3869.3869.3	controllerType=0 controllerNumber=1 scan=3869	10.0359
04554:3	1	K.GYIGTYC[+57.021]GQPVC[+57.021]ENGC[+57.021]QN[+0.984]GGR.C	169		C[+57]*3, N[+1]	783.324	3	2347.96	2347.95	0	3.7	Specific	785.49	785.49	7.14	12.09	131	>Fibrillin-2 N-term	1	DW021921_3.3926.3926.3	controllerType=0 controllerNumber=1 scan=3926	10.1678
04713:2	1	R.C[+57.021]AC[+57.021]VYGFTGPQC[+57.021]ER.D	196		C[+57]*3	852.852	2	1704.7	1704.69	0	2.6	Specific	151.33	151.33	151.33	1.79	131	>Fibrillin-2 N-term	1	DW021921_3.4052.4052.2	controllerType=0 controllerNumber=1 scan=4052	10.4484
04608:2	1	R.C[+57.021]AC[+57.021]VYGFTGPQC[+57.021]ER.D	196		C[+57]*3	852.853	2	1704.7	1704.69	0	3.8	Specific	238.96	238.96	238.96	2.94	131	>Fibrillin-2 N-term	1	DW021921_3.3968.3968.2	controllerType=0 controllerNumber=1 scan=3968	10.2641
04748:2	1	R.C[+57.021]AC[+57.021]VYGFTGPQC[+57.021]ER.D	196		C[+57]*3	852.853	2	1704.7	1704.69	0	3.4	Specific	505.52	505.52	505.52	7.43	131	>Fibrillin-2 N-term	1	DW021921_3.4083.4083.2	controllerType=0 controllerNumber=1 scan=4083	10.5187
04706:3	1	R.C[+57.021]AC[+57.021]VYGFTGPQC[+57.021]ER.D	196		C[+57]*3	568.904	3	1704.7	1704.69	0	2.7	Specific	514.23	514.23	514.23	6	131	>Fibrillin-2 N-term	1	DW021921_3.4048.4048.3	controllerType=0 controllerNumber=1 scan=4048	10.4398
04640:3	1	R.C[+57.021]AC[+57.021]VYGFTGPQC[+57.021]ER.D	196		C[+57]*3	568.904	3	1704.7	1704.69	0	2.8	Specific	613.4	613.4	613.4	8.15	131	>Fibrillin-2 N-term	1	DW021921_3.3994.3994.3	controllerType=0 controllerNumber=1 scan=3994	10.3211
04617:2	1	R.C[+57.021]AC[+57.021]VYGFTGPQC[+57.021]ER.D	196		C[+57]*3	852.853	2	1704.7	1704.69	0	3.8	Specific	636.05	636.05	636.05	9.58	131	>Fibrillin-2 N-term	1	DW021921_3.3974.3974.2	controllerType=0 controllerNumber=1 scan=3974	10.2765
04674:2	1	R.C[+57.021]AC[+57.021]VYGFTGPQC[+57.021]ER.D	196		C[+57]*3	852.853	2	1704.7	1704.69	0	3.2	Specific	714.47	714.47	714.47	11.58	131	>Fibrillin-2 N-term	1	DW021921_3.4023.4023.2	controllerType=0 controllerNumber=1 scan=4023	10.3859
06559:2	1	R.C[+57.021][-17.027]AC[+57.021]VYGFTGPQC[+57.021]ER.D	196		C[-17][+57]*3	844.34	2	1687.67	1687.67	0	3.8	Specific	572.56	572.56	572.56	8.58	131	>Fibrillin-2 N-term	1	DW021921_3.5540.5540.2	controllerType=0 controllerNumber=1 scan=5540	13.8771
06491:2	1	R.C[+57.021][-17.027]AC[+57.021]VYGFTGPQC[+57.021]ER.D	196		C[-17][+57]*3	844.34	2	1687.67	1687.67	0	3.4	Specific	611.84	611.84	611.84	9.58	131	>Fibrillin-2 N-term	1	DW021921_3.5488.5488.2	controllerType=0 controllerNumber=1 scan=5488	13.7541
06110:3	1	R.TGPC[+57.021]FTQVNNQMC[+57.021]QGQLTGIVC[+57.021]TK.T	213		C[+57]*3	914.757	3	2742.26	2742.25	0	3.9	Specific	604.71	604.71	604.71	8.33	131	>Fibrillin-2 N-term	1	DW021921_3.5171.5171.3	controllerType=0 controllerNumber=1 scan=5171	13.0154
06022:3	1	R.TGPC[+57.021]FTQVNNQMC[+57.021]QGQLTGIVC[+57.021]TK.T	213		C[+57]*3	914.758	3	2742.26	2742.25	0	4.3	Specific	829.76	829.76	829.76	11.89	131	>Fibrillin-2 N-term	1	DW021921_3.5100.5100.3	controllerType=0 controllerNumber=1 scan=5100	12.8502
05967:3	1	R.TGPC[+57.021]FTQVNNQM[+15.995]C[+57.021]QGQLTGIVC[+57.021]TK.T	213		C[+57]*3, M[+16]	920.088	3	2758.25	2758.24	0	3.3	Specific	358.26	358.26	26.44	3.82	131	>Fibrillin-2 N-term	1	DW021921_3.5050.5050.3	controllerType=0 controllerNumber=1 scan=5050	12.7329
05550:3	1	R.TGPC[+57.021]FTQVN[+15.995]NQMC[+57.021]QGQLTGIVC[+57.021]TK.T	213		C[+57]*3, N[+16]	920.091	3	2758.26	2758.24	0	5.8	Specific	411.82	411.82	0	4.95	131	>Fibrillin-2 N-term	1	DW021921_3.4720.4720.3	controllerType=0 controllerNumber=1 scan=4720	11.9685
03274:2	1	K.TLC[+57.021]C[+57.021]ATIGR.A	237		C[+57]*2	526.257	2	1051.51	1051.5	0	3.6	Specific	395.3	395.3	395.3	6.05	131	>Fibrillin-2 N-term	1	DW021921_3.2919.2919.2	controllerType=0 controllerNumber=1 scan=2919	7.8735
03196:2	1	K.TLC[+57.021]C[+57.021]ATIGR.A	237		C[+57]*2	526.256	2	1051.5	1051.5	0	2.2	Specific	454.53	454.53	454.53	6.19	131	>Fibrillin-2 N-term	1	DW021921_3.2859.2859.2	controllerType=0 controllerNumber=1 scan=2859	7.7383
02987:2	1	K.TLC[+57.021]C[+57.021]ATIGR.A	237		C[+57]*2	526.256	2	1051.5	1051.5	0	2.4	Specific	487.09	487.09	487.09	6.48	131	>Fibrillin-2 N-term	1	DW021921_3.2693.2693.2	controllerType=0 controllerNumber=1 scan=2693	7.36
03051:2	1	K.TLC[+57.021]C[+57.021]ATIGR.A	237		C[+57]*2	526.256	2	1051.5	1051.5	0	2.2	Specific	497.98	497.98	497.98	6.48	131	>Fibrillin-2 N-term	1	DW021921_3.2746.2746.2	controllerType=0 controllerNumber=1 scan=2746	7.4831
03127:2	1	K.TLC[+57.021]C[+57.021]ATIGR.A	237		C[+57]*2	526.256	2	1051.5	1051.5	0	2.3	Specific	559.58	559.58	559.58	6.56	131	>Fibrillin-2 N-term	1	DW021921_3.2804.2804.2	controllerType=0 controllerNumber=1 scan=2804	7.6132
03659:3	1	R.AWGHPC[+57.021]EMC[+57.021]PAQPQPC[+57.021]R.R	246		C[+57]*3	694.625	3	2081.86	2081.86	0	2.8	Specific	637.2	637.2	637.2	9.22	131	>Fibrillin-2 N-term	1	DW021921_3.3217.3217.3	controllerType=0 controllerNumber=1 scan=3217	8.5348
03726:3	1	R.AWGHPC[+57.021]EMC[+57.021]PAQPQPC[+57.021]R.R	246		C[+57]*3	694.625	3	2081.86	2081.86	0	2.9	Specific	676.75	676.75	676.75	10.22	131	>Fibrillin-2 N-term	1	DW021921_3.3275.3275.3	controllerType=0 controllerNumber=1 scan=3275	8.6631
03135:3	1	R.AWGHPC[+57.021]EM[+15.995]C[+57.021]PAQPQPC[+57.021]R.R	246		C[+57]*3, M[+16]	699.957	3	2097.86	2097.85	0	2.3	Specific	507.04	507.04	126.75	6.94	131	>Fibrillin-2 N-term	1	DW021921_3.2809.2809.3	controllerType=0 controllerNumber=1 scan=2809	7.624
03654:3	1	R.AWGHPC[+57.021]EM[+15.995]C[+57.021]PAQPQPC[+57.021]R.R	246		C[+57]*3, M[+16]	699.956	3	2097.85	2097.85	0	1.5	Specific	570.85	570.85	111.16	8.09	131	>Fibrillin-2 N-term	1	DW021921_3.3214.3214.3	controllerType=0 controllerNumber=1 scan=3214	8.5283
03858:2	1	R.RGFIPNIR.T	263			486.792	2	972.577	972.574	0	2.9	Specific	489.7	319.47	319.47	3.13	131	>Fibrillin-2 N-term	1	DW021921_3.3377.3377.2	controllerType=0 controllerNumber=1 scan=3377	8.9006
03916:2	1	R.RGFIPNIR.T	263			486.792	2	972.576	972.574	0	2.5	Specific	511.25	323.98	323.98	2.61	131	>Fibrillin-2 N-term	1	DW021921_3.3428.3428.2	controllerType=0 controllerNumber=1 scan=3428	9.0206
04984:2	1	R.GFIPNIR.T	264			408.741	2	816.474	816.473	0	2.2	Specific	335.65	244.82	244.82	1.86	131	>Fibrillin-2 N-term	1	DW021921_3.4268.4268.2	controllerType=0 controllerNumber=1 scan=4268	10.9363
05114:2	1	R.GFIPNIR.T	264			408.741	2	816.475	816.473	0	2.6	Specific	338.53	243.92	243.92	1.9	131	>Fibrillin-2 N-term	1	DW021921_3.4375.4375.2	controllerType=0 controllerNumber=1 scan=4375	11.1767
05045:2	1	R.GFIPNIR.T	264			408.741	2	816.475	816.473	0	2.5	Specific	338.68	244.22	244.22	1.9	131	>Fibrillin-2 N-term	1	DW021921_3.4319.4319.2	controllerType=0 controllerNumber=1 scan=4319	11.0512
06821:4	1	K.QSETTQKC[+57.021]EDIDEC[+57.021]SIIPGIC[+57.021]ETGEC[+57.021]SN[+15.995]TVGS[+162.053]YFC[+57.021]VC[+57.021]PR.G	309	Hex(1)	C[+57]*6, N[+16], S[+162]	1192	4	4764.99	4764.97	0	4.6	Specific	418.44	418.44	7.4	4.69	131	>Fibrillin-2 N-term	1	DW021921_3.5764.5764.4	controllerType=0 controllerNumber=1 scan=5764	14.3969
08748:3	1	K.C[+57.021][-17.027]EDIDEC[+57.021]SIIPGIC[+57.021]ET[+162.053]GEC[+57.021]SNTVGSYFC[+57.021]VC[+57.021]PR.G	316	Hex(1)	C[-17][+57]*6, T[+162]	1310.53	3	3929.58	3929.56	0	5.1	Specific	185.04	185.04	1.2	2.32	131	>Fibrillin-2 N-term	1	DW021921_3.7401.7401.3	controllerType=0 controllerNumber=1 scan=7401	18.247
08688:3	1	K.C[+57.021][-17.027]EDIDEC[+57.021]SIIPGIC[+57.021]ET[+162.053]GEC[+57.021]SN[+15.995]TVGSYFC[+57.021]VC[+57.021]PR.G	316	Hex(1)	C[-17][+57]*6, N[+16], T[+162]	1315.86	3	3945.56	3945.56	0	1.3	Specific	324.86	324.86	1.08	3.89	131	>Fibrillin-2 N-term	1	DW021921_3.7351.7351.3	controllerType=0 controllerNumber=1 scan=7351	18.1276
05554:2	1	R.TGMC[+57.021]FSGLVNGR.C	363		C[+57]	649.807	2	1298.61	1298.6	0	6.6	Specific	453.81	453.81	453.81	4.4	131	>Fibrillin-2 N-term	1	DW021921_3.4723.4723.2	controllerType=0 controllerNumber=1 scan=4723	11.9751
05368:2	1	R.TGMC[+57.021]FSGLVNGR.C	363		C[+57]	649.805	2	1298.6	1298.6	0	3.3	Specific	687.43	687.43	687.43	10.1	131	>Fibrillin-2 N-term	1	DW021921_3.4585.4585.2	controllerType=0 controllerNumber=1 scan=4585	11.6554
05304:2	1	R.TGMC[+57.021]FSGLVNGR.C	363		C[+57]	649.805	2	1298.6	1298.6	0	3.1	Specific	751.26	751.26	751.26	12.1	131	>Fibrillin-2 N-term	1	DW021921_3.4532.4532.2	controllerType=0 controllerNumber=1 scan=4532	11.5351
05765:2	1	R.TGMC[+57.021]FSGLVN[+0.984]GR.C	363		C[+57], N[+1]	650.296	2	1299.58	1299.58	0	1.9	Specific	244.03	244.03	244.03	2.19	131	>Fibrillin-2 N-term	1	DW021921_3.4887.4887.3	controllerType=0 controllerNumber=1 scan=4887	12.3515
05688:2	1	R.TGMC[+57.021]FSGLVN[+0.984]GR.C	363		C[+57], N[+1]	650.297	2	1299.59	1299.58	0	3.8	Specific	626.28	626.28	626.28	9.1	131	>Fibrillin-2 N-term	1	DW021921_3.4826.4826.2	controllerType=0 controllerNumber=1 scan=4826	12.2115
05555:2	1	R.TGMC[+57.021]FSGLVN[+0.984]GR.C	363		C[+57], N[+1]	650.298	2	1299.59	1299.58	0	5.3	Specific	630	630	630	8.66	131	>Fibrillin-2 N-term	1	DW021921_3.4723.4723.2	controllerType=0 controllerNumber=1 scan=4723	11.9751
05618:2	1	R.TGMC[+57.021]FSGLVN[+0.984]GR.C	363		C[+57], N[+1]	650.297	2	1299.59	1299.58	0	3.5	Specific	744.31	737.57	737.57	11.1	131	>Fibrillin-2 N-term	1	DW021921_3.4771.4771.2	controllerType=0 controllerNumber=1 scan=4771	12.0859
04613:2	1	R.C[+57.021][-17.027]AQELPGR.M	375		C[-17][+57]	457.215	2	913.422	913.42	0	2.7	Specific	506.56	506.56	506.56	6.6	131	>Fibrillin-2 N-term	1	DW021921_3.3971.3971.2	controllerType=0 controllerNumber=1 scan=3971	10.2701
06080:3	1	R.C[+57.021]WGIGTIPEAC[+57.021]PVR.G	395		C[+57]*2	539.265	3	1615.78	1615.77	0	4.6	Specific	540.79	535.13	535.13	7.08	131	>Fibrillin-2 N-term	1	DW021921_3.5149.5149.3	controllerType=0 controllerNumber=1 scan=5149	12.9642
06184:2	1	R.C[+57.021]WGIGTIPEAC[+57.021]PVR.G	395		C[+57]*2	808.393	2	1615.78	1615.77	0	3.6	Specific	642.93	642.93	642.93	9.58	131	>Fibrillin-2 N-term	1	DW021921_3.5237.5237.2	controllerType=0 controllerNumber=1 scan=5237	13.1687
06117:2	1	R.C[+57.021]WGIGTIPEAC[+57.021]PVR.G	395		C[+57]*2	808.393	2	1615.78	1615.77	0	4.2	Specific	744.34	744.34	744.34	11.14	131	>Fibrillin-2 N-term	1	DW021921_3.5178.5178.2	controllerType=0 controllerNumber=1 scan=5178	13.0316
06054:2	1	R.C[+57.021]WGIGTIPEAC[+57.021]PVR.G	395		C[+57]*2	808.393	2	1615.78	1615.77	0	4.3	Specific	754.71	754.71	754.71	12.14	131	>Fibrillin-2 N-term	1	DW021921_3.5125.5125.2	controllerType=0 controllerNumber=1 scan=5125	12.9081
08017:2	1	R.C[+57.021][-17.027]WGIGTIPEAC[+57.021]PVR.G	395		C[-17][+57]*2	799.879	2	1598.75	1598.75	0	2.7	Specific	573.75	573.75	573.75	8.46	131	>Fibrillin-2 N-term	1	DW021921_3.6785.6785.2	controllerType=0 controllerNumber=1 scan=6785	16.7913
07954:2	1	R.C[+57.021][-17.027]WGIGTIPEAC[+57.021]PVR.G	395		C[-17][+57]*2	799.879	2	1598.75	1598.75	0	3.2	Specific	582.89	582.89	582.89	8.58	131	>Fibrillin-2 N-term	1	DW021921_3.6731.6731.2	controllerType=0 controllerNumber=1 scan=6731	16.6631
06183:2	1	R.C[+57.021][-17.027]W[+15.995]GIGTIPEAC[+57.021]PVR.G	395		C[-17][+57]*2, W[+16]	807.864	2	1614.72	1614.74	0	-12.7	Specific	339.6	339.6	339.6	1.65	131	>Fibrillin-2 N-term	1	DW021921_3.5237.5237.2	controllerType=0 controllerNumber=1 scan=5237	13.1687
06198:2	1	R.C[+57.021][-17.027]IPTVS[+162.053]SYR.C	510	Hex(1)	C[-17][+57], S[+162]	614.284	2	1227.56	1227.56	0	4.1	Specific	263.83	263.83	0	2.12	131	>Fibrillin-2 N-term	1	DW021921_3.5252.5252.2	controllerType=0 controllerNumber=1 scan=5252	13.2033
06220:2	1	R.C[+57.021][-17.027]IPTVSS[+162.053]YR.C	510	Hex(1)	C[-17][+57], S[+162]	614.283	2	1227.56	1227.56	0	2.3	Specific	447.28	447.28	8.9	5.12	131	>Fibrillin-2 N-term	1	DW021921_3.5270.5270.2	controllerType=0 controllerNumber=1 scan=5270	13.2461
06283:2	1	R.C[+57.021][-17.027]IPTVSS[+162.053]YR.C	510	Hex(1)	C[-17][+57], S[+162]	614.284	2	1227.56	1227.56	0	4	Specific	469.53	469.53	11.24	6.31	131	>Fibrillin-2 N-term	1	DW021921_3.5322.5322.2	controllerType=0 controllerNumber=1 scan=5322	13.3678
04148:2	1	R.C[+57.021][-17.027]EC[+57.021]NMGYK.Q	519		C[-17][+57]*2	522.684	2	1044.36	1044.36	0	3	Specific	472.31	472.31	472.31	5.25	131	>Fibrillin-2 N-term	1	DW021921_3.3611.3611.2	controllerType=0 controllerNumber=1 scan=3611	9.442
06154:3	1	K.QAC[+57.021]IDIDEC[+57.021]IQNGVLC[+57.021]K.N	571		C[+57]*3	679.315	3	2035.93	2035.92	0	2.8	Specific	747.61	717.14	717.14	11.22	131	>Fibrillin-2 N-term	1	DW021921_3.5211.5211.3	controllerType=0 controllerNumber=1 scan=5211	13.1085
06092:3	1	K.QAC[+57.021]IDIDEC[+57.021]IQNGVLC[+57.021]K.N	571		C[+57]*3	679.315	3	2035.93	2035.92	0	3	Specific	753.04	652.69	652.69	12.22	131	>Fibrillin-2 N-term	1	DW021921_3.5157.5157.3	controllerType=0 controllerNumber=1 scan=5157	12.983
06081:2	1	K.QAC[+57.021]IDIDEC[+57.021]IQNGVLC[+57.021]K.N	571		C[+57]*3	1018.47	2	2035.93	2035.92	0	2.7	Specific	945.92	837.48	837.48	15.09	131	>Fibrillin-2 N-term	1	DW021921_3.5150.5150.2	controllerType=0 controllerNumber=1 scan=5150	12.9664
06263:3	1	K.QAC[+57.021]IDIDEC[+57.021]IQN[+0.984]GVLC[+57.021]K.N	571		C[+57]*3, N[+1]	679.645	3	2036.92	2036.91	0	6.6	Specific	440.79	440.79	440.79	4.88	131	>Fibrillin-2 N-term	1	DW021921_3.5303.5303.2	controllerType=0 controllerNumber=1 scan=5303	13.3231
06254:2	1	K.QAC[+57.021]IDIDEC[+57.021]IQN[+0.984]GVLC[+57.021]K.N	571		C[+57]*3, N[+1]	1018.96	2	2036.92	2036.91	0	6.7	Specific	666.69	666.69	666.69	9.39	131	>Fibrillin-2 N-term	1	DW021921_3.5296.5296.2	controllerType=0 controllerNumber=1 scan=5296	13.3059
05939:3	1	K.QAC[+57.021]IDIDEC[+57.021]IQN[+0.984]GVLC[+57.021]K.N	571		C[+57]*3, N[+1]	679.644	3	2036.92	2036.91	0	4.4	Specific	706.81	659.15	659.15	10.78	131	>Fibrillin-2 N-term	1	DW021921_3.5027.5027.3	controllerType=0 controllerNumber=1 scan=5027	12.6795
05920:2	1	K.QAC[+57.021]IDIDEC[+57.021]IQN[+0.984]GVLC[+57.021]K.N	571		C[+57]*3, N[+1]	1018.96	2	2036.92	2036.91	0	4.6	Specific	810.81	810.81	810.81	12.78	131	>Fibrillin-2 N-term	1	DW021921_3.5010.5010.2	controllerType=0 controllerNumber=1 scan=5010	12.6399
07801:3	1	R.C[+57.021][-17.027]VNTDGS[+162.053]FQC[+57.021]IC[+57.021]NAGFELTTDGK.N	591	Hex(1)	C[-17][+57]*3, S[+162]	913.713	3	2739.12	2739.12	0	0.9	Specific	352.41	352.41	2.4	3.63	131	>Fibrillin-2 N-term	1	DW021921_3.6602.6602.3	controllerType=0 controllerNumber=1 scan=6602	16.3594
07788:3	1	R.C[+57.021][-17.027]VN[+15.995]TDGS[+162.053]FQC[+57.021]IC[+57.021]NAGFELTTDGK.N	591	Hex(1)	C[-17][+57]*3, N[+16], S[+162]	919.046	3	2755.12	2755.12	0	2.2	Specific	397.68	397.68	2.4	6.26	131	>Fibrillin-2 N-term	1	DW021921_3.6591.6591.3	controllerType=0 controllerNumber=1 scan=6591	16.333
04140:4	1	K.NC[+57.021]VDHDEC[+57.021]TTT[+203.079]NM[+15.995]C[+57.021]LNGMC[+57.021]INEDGSFK.C	614	HexNAc(1)	C[+57]*4, M[+16], T[+203]	861.086	4	3441.32	3441.31	0	3.1	Specific	228.19	228.19	0.86	1.83	131	>Fibrillin-2 N-term	1	DW021921_3.3605.3605.4	controllerType=0 controllerNumber=1 scan=3605	9.4291
05495:3	1	K.NC[+57.021]VDHDEC[+57.021]TTTNMC[+57.021]LN[+0.984]GMC[+57.021]INEDGS[+162.053]FK.C	614	Hex(1)	C[+57]*4, N[+1], S[+162]	1129.1	3	3385.29	3385.27	0	6	Specific	312.97	312.97	4	3.19	131	>Fibrillin-2 N-term	1	DW021921_3.4679.4679.3	controllerType=0 controllerNumber=1 scan=4679	11.8714
04180:3	1	K.C[+57.021]IC[+57.021]KPGFVLAPNGR.Y	641		C[+57]*2	530.275	3	1588.81	1588.81	0	1.1	Specific	632.13	632.13	632.13	8.63	131	>Fibrillin-2 N-term	1	DW021921_3.3639.3639.3	controllerType=0 controllerNumber=1 scan=3639	9.5069
04248:3	1	K.C[+57.021]IC[+57.021]KPGFVLAPNGR.Y	641		C[+57]*2	530.276	3	1588.81	1588.81	0	2.6	Specific	672.45	672.45	672.45	10.46	131	>Fibrillin-2 N-term	1	DW021921_3.3693.3693.3	controllerType=0 controllerNumber=1 scan=3693	9.6309
04460:3	1	K.C[+57.021]IC[+57.021]KPGFVLAPN[+0.984]GR.Y	641		C[+57]*2, N[+1]	530.605	3	1589.8	1589.79	0	4.2	Specific	609.16	609.16	609.16	9.14	131	>Fibrillin-2 N-term	1	DW021921_3.3852.3852.3	controllerType=0 controllerNumber=1 scan=3852	9.9948
04573:3	1	K.C[+57.021]IC[+57.021]KPGFVLAPN[+0.984]GR.Y	641		C[+57]*2, N[+1]	530.604	3	1589.8	1589.79	0	3	Specific	691.78	691.78	691.78	10.58	131	>Fibrillin-2 N-term	1	DW021921_3.3939.3939.3	controllerType=0 controllerNumber=1 scan=3939	10.1974
04634:3	1	K.C[+57.021]IC[+57.021]KPGFVLAPN[+0.984]GR.Y	641		C[+57]*2, N[+1]	530.604	3	1589.8	1589.79	0	3.3	Specific	720.98	720.98	720.98	11.58	131	>Fibrillin-2 N-term	1	DW021921_3.3989.3989.3	controllerType=0 controllerNumber=1 scan=3989	10.3123
06055:2	1	K.C[+57.021][-17.027]IC[+57.021]KPGFVLAPNGR.Y	641		C[-17][+57]*2	786.398	2	1571.79	1571.78	0	3.9	Specific	742.39	742.39	742.39	10.12	131	>Fibrillin-2 N-term	1	DW021921_3.5126.5126.2	controllerType=0 controllerNumber=1 scan=5126	12.9102
06427:2	1	K.C[+57.021][-17.027]IC[+57.021]KPGFVLAPN[+0.984]GR.Y	641		C[-17][+57]*2, N[+1]	786.888	2	1572.77	1572.77	0	1.8	Specific	481.93	453.02	453.02	5.27	131	>Fibrillin-2 N-term	1	DW021921_3.5435.5435.2	controllerType=0 controllerNumber=1 scan=5435	13.6299
06488:2	1	K.C[+57.021][-17.027]IC[+57.021]KPGFVLAPN[+0.984]GR.Y	641		C[-17][+57]*2, N[+1]	786.889	2	1572.77	1572.77	0	3.5	Specific	623.43	585.09	585.09	7.6	131	>Fibrillin-2 N-term	1	DW021921_3.5485.5485.2	controllerType=0 controllerNumber=1 scan=5485	13.7476
05451:4	1	R.YC[+57.021]TDVDEC[+57.021]QTPGIC[+57.021]MN[+0.984]GHC[+57.021]INSEGS[+162.053]FR.C	655	Hex(1)	C[+57]*4, N[+1], S[+162]	843.335	4	3370.32	3370.31	0	3.9	Specific	648.59	648.59	8.74	8.63	131	>Fibrillin-2 N-term	1	DW021921_3.4646.4646.4	controllerType=0 controllerNumber=1 scan=4646	11.7945
05468:3	1	R.YC[+57.021]TDVDEC[+57.021]QTPGIC[+57.021]MN[+0.984]GHC[+57.021]INSEGS[+162.053]FR.C	655	Hex(1)	C[+57]*4, N[+1], S[+162]	1124.11	3	3370.32	3370.31	0	5	Specific	745.63	745.63	9.46	10.19	131	>Fibrillin-2 N-term	1	DW021921_3.4660.4660.3	controllerType=0 controllerNumber=1 scan=4660	11.8288
05402:3	1	R.YC[+57.021]TDVDEC[+57.021]QTPGIC[+57.021]MN[+0.984]GHC[+57.021]INSEGS[+162.053]FR.C	655	Hex(1)	C[+57]*4, N[+1], S[+162]	1124.11	3	3370.32	3370.31	0	5.3	Specific	999.4	999.4	28.36	15.19	131	>Fibrillin-2 N-term	1	DW021921_3.4611.4611.3	controllerType=0 controllerNumber=1 scan=4611	11.7144
05031:2	1	R.C[+57.021]DC[+57.021]PPGLAVGMDGR.V	682		C[+57]*2	752.822	2	1504.64	1504.63	0	1.5	Specific	326.64	326.64	326.64	3.77	131	>Fibrillin-2 N-term	1	DW021921_3.4309.4309.2	controllerType=0 controllerNumber=1 scan=4309	11.0287
04813:2	1	R.C[+57.021]DC[+57.021]PPGLAVGMDGR.V	682		C[+57]*2	752.823	2	1504.64	1504.63	0	3.6	Specific	722.2	722.2	722.2	11.58	131	>Fibrillin-2 N-term	1	DW021921_3.4132.4132.2	controllerType=0 controllerNumber=1 scan=4132	10.6296
04746:2	1	R.C[+57.021]DC[+57.021]PPGLAVGMDGR.V	682		C[+57]*2	752.823	2	1504.64	1504.63	0	2.5	Specific	752.01	752.01	752.01	12.46	131	>Fibrillin-2 N-term	1	DW021921_3.4081.4081.2	controllerType=0 controllerNumber=1 scan=4081	10.5144
06404:2	1	R.C[+57.021][-17.027]DC[+57.021]PPGLAVGMDGR.V	682		C[-17][+57]*2	744.311	2	1487.61	1487.61	0	4.3	Specific	406.6	406.6	406.6	6.59	131	>Fibrillin-2 N-term	1	DW021921_3.5414.5414.2	controllerType=0 controllerNumber=1 scan=5414	13.581
06313:2	1	R.C[+57.021][-17.027]DC[+57.021]PPGLAVGMDGR.V	682		C[-17][+57]*2	744.31	2	1487.61	1487.61	0	3.4	Specific	449.85	449.85	449.85	7.14	131	>Fibrillin-2 N-term	1	DW021921_3.5343.5343.2	controllerType=0 controllerNumber=1 scan=5343	13.4172
06332:2	1	R.C[+57.021][-17.027]DC[+57.021]PPGLAVGMDGR.V	682		C[-17][+57]*2	744.31	2	1487.61	1487.61	0	3.1	Specific	554.57	554.57	554.57	7.52	131	>Fibrillin-2 N-term	1	DW021921_3.5358.5358.2	controllerType=0 controllerNumber=1 scan=5358	13.4507
03012:3	1	K.KGVC[+57.021]VRPFPGAVTK.S	712		C[+57]	505.955	3	1515.85	1515.85	0	2	Specific	562.61	490.73	490.73	7	131	>Fibrillin-2 N-term	1	DW021921_3.2714.2714.3	controllerType=0 controllerNumber=1 scan=2714	7.4091
03891:3	1	K.GVC[+57.021]VRPFPGAVTK.S	713		C[+57]	463.257	3	1387.76	1387.75	0	3.6	Specific	458.91	360.7	360.7	5.33	131	>Fibrillin-2 N-term	1	DW021921_3.3406.3406.3	controllerType=0 controllerNumber=1 scan=3406	8.9695
03825:3	1	K.GVC[+57.021]VRPFPGAVTK.S	713		C[+57]	463.257	3	1387.76	1387.75	0	3.6	Specific	513.23	401.55	401.55	6.95	131	>Fibrillin-2 N-term	1	DW021921_3.3351.3351.3	controllerType=0 controllerNumber=1 scan=3351	8.8407
03762:3	1	K.GVC[+57.021]VRPFPGAVTK.S	713		C[+57]	463.257	3	1387.76	1387.75	0	4.4	Specific	524.47	380.85	380.85	5.52	131	>Fibrillin-2 N-term	1	DW021921_3.3304.3304.3	controllerType=0 controllerNumber=1 scan=3304	8.7295
04762:3	1	K.SEC[+57.021]C[+57.021]C[+57.021]ANPDYGFGEPC[+57.021]QPC[+57.021]PAK.N	726		C[+57]*5	868.665	3	2603.98	2603.97	0	3.1	Specific	610.14	610.14	610.14	9.09	131	>Fibrillin-2 N-term	1	DW021921_3.4094.4094.3	controllerType=0 controllerNumber=1 scan=4094	10.5434
04689:3	1	K.SEC[+57.021]C[+57.021]C[+57.021]ANPDYGFGEPC[+57.021]QPC[+57.021]PAK.N	726		C[+57]*5	868.664	3	2603.98	2603.97	0	2.8	Specific	870.32	870.32	870.32	14.09	131	>Fibrillin-2 N-term	1	DW021921_3.4036.4036.3	controllerType=0 controllerNumber=1 scan=4036	10.4134
05216:3	1	K.NSAEFHGLC[+57.021]SSGVGITVDGR.D	748		C[+57]	688.328	3	2062.97	2062.96	0	4.5	Specific	646.88	646.88	646.88	8.78	131	>Fibrillin-2 N-term	1	DW021921_3.4458.4458.3	controllerType=0 controllerNumber=1 scan=4458	11.3642
05151:3	1	K.NSAEFHGLC[+57.021]SSGVGITVDGR.D	748		C[+57]	688.328	3	2062.97	2062.96	0	3.5	Specific	851.06	851.06	851.06	14.22	131	>Fibrillin-2 N-term	1	DW021921_3.4403.4403.3	controllerType=0 controllerNumber=1 scan=4403	11.2381
05074:3	1	K.NSAEFHGLC[+57.021]SSGVGITVDGR.D	748		C[+57]	688.327	3	2062.97	2062.96	0	3.2	Specific	899.81	899.81	899.81	14.22	131	>Fibrillin-2 N-term	1	DW021921_3.4341.4341.3	controllerType=0 controllerNumber=1 scan=4341	11.1005
05009:3	1	K.NSAEFHGLC[+57.021]SSGVGITVDGR.D	748		C[+57]	688.328	3	2062.97	2062.96	0	3.5	Specific	961.4	961.4	961.4	16.22	131	>Fibrillin-2 N-term	1	DW021921_3.4291.4291.3	controllerType=0 controllerNumber=1 scan=4291	10.9872
06735:2	1	R.DINEC[+57.021]ALDPDIC[+57.021]ANGIC[+57.021]ENLR.G	768		C[+57]*3	1231.55	2	2462.08	2462.07	0	3.9	Specific	557.82	557.82	557.82	7.02	131	>Fibrillin-2 N-term	1	DW021921_3.5691.5691.2	controllerType=0 controllerNumber=1 scan=5691	14.226
06767:3	1	R.DINEC[+57.021]ALDPDIC[+57.021]ANGIC[+57.021]ENLR.G	768		C[+57]*3	821.366	3	2462.08	2462.07	0	3.2	Specific	745.27	745.27	745.27	11.09	131	>Fibrillin-2 N-term	1	DW021921_3.5717.5717.3	controllerType=0 controllerNumber=1 scan=5717	14.2887
06699:3	1	R.DINEC[+57.021]ALDPDIC[+57.021]ANGIC[+57.021]ENLR.G	768		C[+57]*3	821.367	3	2462.09	2462.07	0	4.6	Specific	770.72	770.72	770.72	11.65	131	>Fibrillin-2 N-term	1	DW021921_3.5663.5663.3	controllerType=0 controllerNumber=1 scan=5663	14.1613
06915:3	1	R.DINEC[+57.021]ALDPDIC[+57.021]AN[+0.984]GIC[+57.021]ENLR.G	768		C[+57]*3, N[+1]	821.695	3	2463.07	2463.06	0	4.9	Specific	569.85	569.85	159.22	7.65	131	>Fibrillin-2 N-term	1	DW021921_3.5844.5844.3	controllerType=0 controllerNumber=1 scan=5844	14.5842
02072:2	1	R.C[+57.021]NC[+57.021]NSGYEPDASGR.N	793		C[+57]*2	793.803	2	1586.6	1586.6	0	1.2	Specific	252.31	252.31	252.31	3.46	131	>Fibrillin-2 N-term	1	DW021921_3.1967.1967.2	controllerType=0 controllerNumber=1 scan=1967	5.6666
02344:2	1	R.C[+57.021]NC[+57.021]NSGYEPDASGR.N	793		C[+57]*2	793.805	2	1586.6	1586.6	0	4.2	Specific	326.91	326.91	326.91	4.53	131	>Fibrillin-2 N-term	1	DW021921_3.2191.2191.2	controllerType=0 controllerNumber=1 scan=2191	6.1911
02454:2	1	R.C[+57.021]NC[+57.021]NSGYEPDASGR.N	793		C[+57]*2	793.803	2	1586.6	1586.6	0	1.8	Specific	395.9	395.9	395.9	6.75	131	>Fibrillin-2 N-term	1	DW021921_3.2281.2281.2	controllerType=0 controllerNumber=1 scan=2281	6.4014
02269:2	1	R.C[+57.021]NC[+57.021]NSGYEPDASGR.N	793		C[+57]*2	793.803	2	1586.6	1586.6	0	1.9	Specific	488.09	488.09	488.09	7.31	131	>Fibrillin-2 N-term	1	DW021921_3.2132.2132.2	controllerType=0 controllerNumber=1 scan=2132	6.0538
02203:2	1	R.C[+57.021]NC[+57.021]NSGYEPDASGR.N	793		C[+57]*2	793.803	2	1586.6	1586.6	0	2	Specific	739.35	739.35	739.35	11.46	131	>Fibrillin-2 N-term	1	DW021921_3.2076.2076.2	controllerType=0 controllerNumber=1 scan=2076	5.9222
02133:2	1	R.C[+57.021]NC[+57.021]NSGYEPDASGR.N	793		C[+57]*2	793.803	2	1586.6	1586.6	0	2.3	Specific	819.39	819.39	819.39	13.46	131	>Fibrillin-2 N-term	1	DW021921_3.2020.2020.2	controllerType=0 controllerNumber=1 scan=2020	5.7915
02455:2	1	R.C[+57.021]NC[+57.021]N[+0.984]SGYEPDASGR.N	793		C[+57]*2, N[+1]	794.298	2	1587.59	1587.58	0	5.6	Specific	422.98	422.98	137.71	6.2	131	>Fibrillin-2 N-term	1	DW021921_3.2281.2281.2	controllerType=0 controllerNumber=1 scan=2281	6.4014
03905:2	1	R.C[+57.021][-17.027]NC[+57.021]NSGYEPDASGR.N	793		C[-17][+57]*2	785.289	2	1569.57	1569.57	0	1	Specific	569.37	569.37	569.37	7.63	131	>Fibrillin-2 N-term	1	DW021921_3.3418.3418.2	controllerType=0 controllerNumber=1 scan=3418	8.9974
03841:2	1	R.C[+57.021][-17.027]NC[+57.021]NSGYEPDASGR.N	793		C[-17][+57]*2	785.291	2	1569.57	1569.57	0	3.3	Specific	624.23	624.23	624.23	9.58	131	>Fibrillin-2 N-term	1	DW021921_3.3364.3364.2	controllerType=0 controllerNumber=1 scan=3364	8.8705
05323:3	1	R.NC[+57.021]IDIDEC[+57.021]LVNR.L	807		C[+57]*2	507.567	3	1520.69	1520.68	0	1.7	Specific	516.14	315.72	315.72	5.17	131	>Fibrillin-2 N-term	1	DW021921_3.4547.4547.3	controllerType=0 controllerNumber=1 scan=4547	11.5675
05249:3	1	R.NC[+57.021]IDIDEC[+57.021]LVNR.L	807		C[+57]*2	507.568	3	1520.69	1520.68	0	3.8	Specific	527.77	294.42	294.42	5.38	131	>Fibrillin-2 N-term	1	DW021921_3.4488.4488.3	controllerType=0 controllerNumber=1 scan=4488	11.4332
05376:2	1	R.NC[+57.021]IDIDEC[+57.021]LVNR.L	807		C[+57]*2	760.848	2	1520.69	1520.68	0	3.9	Specific	540.32	486.16	486.16	7.03	131	>Fibrillin-2 N-term	1	DW021921_3.4590.4590.2	controllerType=0 controllerNumber=1 scan=4590	11.6654
05301:2	1	R.NC[+57.021]IDIDEC[+57.021]LVNR.L	807		C[+57]*2	760.848	2	1520.69	1520.68	0	3.6	Specific	577.64	489.12	489.12	8.1	131	>Fibrillin-2 N-term	1	DW021921_3.4529.4529.2	controllerType=0 controllerNumber=1 scan=4529	11.5286
05239:2	1	R.NC[+57.021]IDIDEC[+57.021]LVNR.L	807		C[+57]*2	760.848	2	1520.69	1520.68	0	3.4	Specific	602.05	452.2	452.2	9.1	131	>Fibrillin-2 N-term	1	DW021921_3.4478.4478.2	controllerType=0 controllerNumber=1 scan=4478	11.4114
03725:2	1	R.LLC[+57.021]DNGLC[+57.021]R.N	819		C[+57]*2	560.767	2	1120.53	1120.52	0	2.8	Specific	480.8	348.36	348.36	4.21	131	>Fibrillin-2 N-term	1	DW021921_3.3274.3274.2	controllerType=0 controllerNumber=1 scan=3274	8.6619
03666:2	1	R.LLC[+57.021]DNGLC[+57.021]R.N	819		C[+57]*2	560.767	2	1120.53	1120.52	0	2.4	Specific	491.67	372.96	372.96	6.48	131	>Fibrillin-2 N-term	1	DW021921_3.3223.3223.2	controllerType=0 controllerNumber=1 scan=3223	8.5468
03975:2	1	R.LLC[+57.021]DN[+0.984]GLC[+57.021]R.N	819		C[+57]*2, N[+1]	561.258	2	1121.51	1121.51	0	0.4	Specific	446.75	371.39	371.39	2.98	131	>Fibrillin-2 N-term	1	DW021921_3.3476.3476.2	controllerType=0 controllerNumber=1 scan=3476	9.13
03814:3	1	R.TETETC[+57.021]EDINEC[+57.021]ES[+426.137]NPC[+57.021]VNGAC[+57.021]R.N	845	Hex(1)Pent(2)	C[+57]*4, S[+426]	1057.74	3	3171.2	3171.19	0	3.9	Specific	782.32	782.32	6	12.09	131	>Fibrillin-2 N-term	1	DW021921_3.3342.3342.3	controllerType=0 controllerNumber=1 scan=3342	8.8193
03976:3	1	R.TETETC[+57.021]EDINEC[+57.021]ES[+426.137]NPC[+57.021]VN[+0.984]GAC[+57.021]R.N	845	Hex(1)Pent(2)	C[+57]*4, N[+1], S[+426]	1058.07	3	3172.18	3172.17	0	4.3	Specific	449.48	449.48	6	6.21	131	>Fibrillin-2 N-term	1	DW021921_3.3477.3477.3	controllerType=0 controllerNumber=1 scan=3477	9.1322
03914:3	1	R.TETETC[+57.021]EDINEC[+57.021]ES[+426.137]NPC[+57.021]VN[+0.984]GAC[+57.021]R.N	845	Hex(1)Pent(2)	C[+57]*4, N[+1], S[+426]	1058.07	3	3172.18	3172.17	0	4.5	Specific	717.15	717.15	6	10.65	131	>Fibrillin-2 N-term	1	DW021921_3.3425.3425.3	controllerType=0 controllerNumber=1 scan=3425	9.0117
06085:3	1	K.LSSTGLIC[+57.021]IDSLK.G	883		C[+57]	469.591	3	1406.76	1406.76	0	2.5	Specific	400.35	303.51	303.51	3.7	131	>Fibrillin-2 N-term	1	DW021921_3.5152.5152.3	controllerType=0 controllerNumber=1 scan=5152	12.9707
06181:2	1	K.LSSTGLIC[+57.021]IDSLK.G	883		C[+57]	703.883	2	1406.76	1406.76	0	2.3	Specific	692	461.67	461.67	9.97	131	>Fibrillin-2 N-term	1	DW021921_3.5235.5235.2	controllerType=0 controllerNumber=1 scan=5235	13.1644
06052:2	1	K.LSSTGLIC[+57.021]IDSLK.G	883		C[+57]	703.883	2	1406.76	1406.76	0	2.5	Specific	695.12	443.32	443.32	9.97	131	>Fibrillin-2 N-term	1	DW021921_3.5124.5124.2	controllerType=0 controllerNumber=1 scan=5124	12.9059
06116:2	1	K.LSSTGLIC[+57.021]IDSLK.G	883		C[+57]	703.884	2	1406.76	1406.76	0	3.6	Specific	713.06	457.24	457.24	11.1	131	>Fibrillin-2 N-term	1	DW021921_3.5177.5177.2	controllerType=0 controllerNumber=1 scan=5177	13.0304
05587:2	1	K.GTC[+57.021]WLNIQDSR.C	896		C[+57]	675.318	2	1349.63	1349.63	0	1.5	Specific	285.69	285.69	285.69	2.47	131	>Fibrillin-2 N-term	1	DW021921_3.4749.4749.2	controllerType=0 controllerNumber=1 scan=4749	12.0365
05519:2	1	K.GTC[+57.021]WLNIQDSR.C	896		C[+57]	675.32	2	1349.63	1349.63	0	4.4	Specific	307.51	307.51	307.51	2.63	131	>Fibrillin-2 N-term	1	DW021921_3.4698.4698.2	controllerType=0 controllerNumber=1 scan=4698	11.9165
05365:2	1	K.GTC[+57.021]WLNIQDSR.C	896		C[+57]	675.319	2	1349.63	1349.63	0	3.6	Specific	582.25	582.25	582.25	8.1	131	>Fibrillin-2 N-term	1	DW021921_3.4583.4583.2	controllerType=0 controllerNumber=1 scan=4583	11.6523
05443:2	1	K.GTC[+57.021]WLNIQDSR.C	896		C[+57]	675.319	2	1349.63	1349.63	0	3.6	Specific	584.07	573.86	573.86	8.1	131	>Fibrillin-2 N-term	1	DW021921_3.4642.4642.2	controllerType=0 controllerNumber=1 scan=4642	11.7859
05302:2	1	K.GTC[+57.021]WLNIQDSR.C	896		C[+57]	675.319	2	1349.63	1349.63	0	2.9	Specific	652.91	652.91	652.91	10.1	131	>Fibrillin-2 N-term	1	DW021921_3.4530.4530.2	controllerType=0 controllerNumber=1 scan=4530	11.5308
04107:2	1	R.C[+57.021]EVNINGATLK.S	907		C[+57]	609.813	2	1218.62	1218.61	0	2.6	Specific	647.11	647.11	647.11	8.97	131	>Fibrillin-2 N-term	1	DW021921_3.3577.3577.2	controllerType=0 controllerNumber=1 scan=3577	9.3634
04029:2	1	R.C[+57.021]EVNINGATLK.S	907		C[+57]	609.813	2	1218.62	1218.61	0	3.1	Specific	754.55	754.55	754.55	12.1	131	>Fibrillin-2 N-term	1	DW021921_3.3516.3516.2	controllerType=0 controllerNumber=1 scan=3516	9.2248
03960:2	1	R.C[+57.021]EVNINGATLK.S	907		C[+57]	609.812	2	1218.62	1218.61	0	2.1	Specific	779.89	779.89	779.89	11.97	131	>Fibrillin-2 N-term	1	DW021921_3.3464.3464.2	controllerType=0 controllerNumber=1 scan=3464	9.1027
05830:2	1	R.C[+57.021][-17.027]EVNINGATLK.S	907		C[-17][+57]	601.3	2	1201.59	1201.59	0	4.1	Specific	552.8	552.8	552.8	7.03	131	>Fibrillin-2 N-term	1	DW021921_3.4939.4939.2	controllerType=0 controllerNumber=1 scan=4939	12.4741
04407:2	1	R.C[+57.021]EVNIN[+0.984]GATLK.S	907		C[+57], N[+1]	610.305	2	1219.6	1219.6	0	3.4	Specific	589.84	589.84	149.86	8.1	131	>Fibrillin-2 N-term	1	DW021921_3.3810.3810.2	controllerType=0 controllerNumber=1 scan=3810	9.8969
04251:2	1	R.C[+57.021]EVNIN[+0.984]GATLK.S	907		C[+57], N[+1]	610.304	2	1219.6	1219.6	0	2.1	Specific	722.98	722.98	192.23	10.97	131	>Fibrillin-2 N-term	1	DW021921_3.3696.3696.2	controllerType=0 controllerNumber=1 scan=3696	9.6365
04321:2	1	R.C[+57.021]EVNIN[+0.984]GATLK.S	907		C[+57], N[+1]	610.305	2	1219.6	1219.6	0	3.4	Specific	748.43	748.43	186.53	11.1	131	>Fibrillin-2 N-term	1	DW021921_3.3751.3751.2	controllerType=0 controllerNumber=1 scan=3751	9.7635
04164:2	1	R.C[+57.021]EVNIN[+0.984]GATLK.S	907		C[+57], N[+1]	610.305	2	1219.6	1219.6	0	2.8	Specific	768.54	768.54	194.22	12.1	131	>Fibrillin-2 N-term	1	DW021921_3.3626.3626.2	controllerType=0 controllerNumber=1 scan=3626	9.4784
06176:2	1	R.C[+57.021][-17.027]EVNIN[+0.984]GATLK.S	907		C[-17][+57], N[+1]	601.791	2	1202.58	1202.57	0	2.5	Specific	414.44	414.44	193.3	5.34	131	>Fibrillin-2 N-term	1	DW021921_3.5229.5229.2	controllerType=0 controllerNumber=1 scan=5229	13.1494
06005:2	1	R.C[+57.021][-17.027]EVNIN[+0.984]GATLK.S	907		C[-17][+57], N[+1]	601.792	2	1202.58	1202.57	0	3.7	Specific	505.88	505.88	204.06	6.95	131	>Fibrillin-2 N-term	1	DW021921_3.5083.5083.2	controllerType=0 controllerNumber=1 scan=5083	12.8101
05119:3	1	K.SEC[+57.021]C[+57.021]ATLGAAWGSPC[+57.021]ER.C	918		C[+57]*3	637.933	3	1911.78	1911.78	0	3.3	Specific	654.47	654.47	654.47	10.22	131	>Fibrillin-2 N-term	1	DW021921_3.4378.4378.3	controllerType=0 controllerNumber=1 scan=4378	11.1832
05049:3	1	K.SEC[+57.021]C[+57.021]ATLGAAWGSPC[+57.021]ER.C	918		C[+57]*3	637.933	3	1911.78	1911.78	0	3.3	Specific	721.23	721.23	721.23	11.22	131	>Fibrillin-2 N-term	1	DW021921_3.4322.4322.3	controllerType=0 controllerNumber=1 scan=4322	11.0559
05028:2	1	K.SEC[+57.021]C[+57.021]ATLGAAWGSPC[+57.021]ER.C	918		C[+57]*3	956.397	2	1911.79	1911.78	0	4.1	Specific	838.9	838.9	838.9	13.22	131	>Fibrillin-2 N-term	1	DW021921_3.4305.4305.2	controllerType=0 controllerNumber=1 scan=4305	11.0178
05087:2	1	K.SEC[+57.021]C[+57.021]ATLGAAWGSPC[+57.021]ER.C	918		C[+57]*3	956.397	2	1911.79	1911.78	0	4.1	Specific	886.88	886.88	886.88	14.22	131	>Fibrillin-2 N-term	1	DW021921_3.4352.4352.2	controllerType=0 controllerNumber=1 scan=4352	11.125
02769:2	1	R.C[+57.021]ELDTAC[+57.021]PR.G	935		C[+57]*2	561.24	2	1121.47	1121.47	0	1.9	Specific	407.2	407.2	407.2	6.07	131	>Fibrillin-2 N-term	1	DW021921_3.2524.2524.2	controllerType=0 controllerNumber=1 scan=2524	6.9682
02685:2	1	R.C[+57.021]ELDTAC[+57.021]PR.G	935		C[+57]*2	561.24	2	1121.47	1121.47	0	1.4	Specific	475.15	475.15	475.15	4.76	131	>Fibrillin-2 N-term	1	DW021921_3.2461.2461.2	controllerType=0 controllerNumber=1 scan=2461	6.8233
02472:2	1	R.C[+57.021]ELDTAC[+57.021]PR.G	935		C[+57]*2	561.24	2	1121.47	1121.47	0	1.8	Specific	600.98	597.69	597.69	7.56	131	>Fibrillin-2 N-term	1	DW021921_3.2297.2297.2	controllerType=0 controllerNumber=1 scan=2297	6.4405
02616:2	1	R.C[+57.021]ELDTAC[+57.021]PR.G	935		C[+57]*2	561.241	2	1121.47	1121.47	0	2.4	Specific	628.46	589.5	589.5	7.56	131	>Fibrillin-2 N-term	1	DW021921_3.2405.2405.2	controllerType=0 controllerNumber=1 scan=2405	6.6932
02546:2	1	R.C[+57.021]ELDTAC[+57.021]PR.G	935		C[+57]*2	561.241	2	1121.47	1121.47	0	2.5	Specific	680.1	678.24	678.24	9.63	131	>Fibrillin-2 N-term	1	DW021921_3.2350.2350.2	controllerType=0 controllerNumber=1 scan=2350	6.5642
02887:2	1	R.MEQC[+57.021]YLK.W	1000		C[+57]	486.22	2	971.432	971.433	0	-0.1	Specific	394.89	394.89	394.89	3.45	131	>Fibrillin-2 N-term	1	DW021921_3.2619.2619.2	controllerType=0 controllerNumber=1 scan=2619	7.1863
02719:2	1	R.MEQC[+57.021]YLK.W	1000		C[+57]	486.221	2	971.434	971.433	0	1.3	Specific	444.3	444.3	444.3	4.59	131	>Fibrillin-2 N-term	1	DW021921_3.2486.2486.2	controllerType=0 controllerNumber=1 scan=2486	6.88
02787:2	1	R.MEQC[+57.021]YLK.W	1000		C[+57]	486.221	2	971.435	971.433	0	2.6	Specific	463.54	463.54	463.54	4.76	131	>Fibrillin-2 N-term	1	DW021921_3.2538.2538.2	controllerType=0 controllerNumber=1 scan=2538	7.0014
02695:2	1	R.M[+15.995]EQC[+57.021]YLK.W	1000		C[+57], M[+16]	494.218	2	987.429	987.427	0	1.6	Specific	311.96	311.96	311.96	2.6	131	>Fibrillin-2 N-term	1	DW021921_3.2467.2467.2	controllerType=0 controllerNumber=1 scan=2467	6.8362
02757:2	1	R.M[+15.995]EQC[+57.021]YLK.W	1000		C[+57], M[+16]	494.218	2	987.428	987.427	0	0.8	Specific	355.64	355.64	355.64	2.27	131	>Fibrillin-2 N-term	1	DW021921_3.2516.2516.2	controllerType=0 controllerNumber=1 scan=2516	6.9509
02623:2	1	R.M[+15.995]EQC[+57.021]YLK.W	1000		C[+57], M[+16]	494.218	2	987.428	987.427	0	1.1	Specific	383.93	383.93	383.93	4.03	131	>Fibrillin-2 N-term	1	DW021921_3.2410.2410.2	controllerType=0 controllerNumber=1 scan=2410	6.704
05156:4	1	R.MEQC[+57.021]YLKWDEDEC[+57.021]IHPVPGK.F	1000		C[+57]*2	634.286	4	2534.12	2534.11	0	3	Specific	841.79	841.79	841.79	12.57	131	>Fibrillin-2 N-term	1	DW021921_3.4408.4408.4	controllerType=0 controllerNumber=1 scan=4408	11.2508
03965:2	1	K.WDEDEC[+57.021]IHPVPGK.F	1007		C[+57]	791.355	2	1581.7	1581.7	0	1.8	Specific	472.99	472.99	472.99	6.14	131	>Fibrillin-2 N-term	1	DW021921_3.3468.3468.2	controllerType=0 controllerNumber=1 scan=3468	9.1114
03920:3	1	K.WDEDEC[+57.021]IHPVPGK.F	1007		C[+57]	527.907	3	1581.7	1581.7	0	3	Specific	597.73	458.52	458.52	8.1	131	>Fibrillin-2 N-term	1	DW021921_3.3431.3431.3	controllerType=0 controllerNumber=1 scan=3431	9.0261
04054:3	1	K.WDEDEC[+57.021]IHPVPGK.F	1007		C[+57]	527.906	3	1581.7	1581.7	0	2.5	Specific	608.76	505.36	505.36	8.97	131	>Fibrillin-2 N-term	1	DW021921_3.3538.3538.3	controllerType=0 controllerNumber=1 scan=3538	9.2737
03984:3	1	K.WDEDEC[+57.021]IHPVPGK.F	1007		C[+57]	527.907	3	1581.71	1581.7	0	3.2	Specific	626.64	511.67	511.67	9.1	131	>Fibrillin-2 N-term	1	DW021921_3.3483.3483.3	controllerType=0 controllerNumber=1 scan=3483	9.1471
04809:3	1	R.MDAC[+57.021]C[+57.021]C[+57.021]AVGAAWGTEC[+57.021]EEC[+57.021]PKPGTK.E	1022		C[+57]*5	949.048	3	2845.13	2845.12	0	4.6	Specific	861.34	861.34	861.34	12.89	131	>Fibrillin-2 N-term	1	DW021921_3.4128.4128.3	controllerType=0 controllerNumber=1 scan=4128	10.619
04668:3	1	R.MDAC[+57.021]C[+57.021]C[+57.021]AVGAAWGTEC[+57.021]EEC[+57.021]PKPGTK.E	1022		C[+57]*5	949.046	3	2845.12	2845.12	0	2.3	Specific	1223.89	1223.89	1223.89	20.2	131	>Fibrillin-2 N-term	1	DW021921_3.4017.4017.3	controllerType=0 controllerNumber=1 scan=4017	10.3716
04730:3	1	R.MDAC[+57.021]C[+57.021]C[+57.021]AVGAAWGTEC[+57.021]EEC[+57.021]PKPGTK.E	1022		C[+57]*5	949.048	3	2845.13	2845.12	0	3.6	Specific	1234.02	1234.02	1234.02	20.33	131	>Fibrillin-2 N-term	1	DW021921_3.4067.4067.3	controllerType=0 controllerNumber=1 scan=4067	10.4839
03561:2	1	K.EYETLC[+57.021]PR.G	1047		C[+57]	534.248	2	1067.49	1067.48	0	5	Specific	373.05	373.05	373.05	3.56	131	>Fibrillin-2 N-term	1	DW021921_3.3136.3136.2	controllerType=0 controllerNumber=1 scan=3136	8.3594
03474:2	1	K.EYETLC[+57.021]PR.G	1047		C[+57]	534.249	2	1067.49	1067.48	0	7	Specific	376.52	376.52	376.52	3.58	131	>Fibrillin-2 N-term	1	DW021921_3.3070.3070.2	controllerType=0 controllerNumber=1 scan=3070	8.2104
03254:2	1	K.EYETLC[+57.021]PR.G	1047		C[+57]	534.246	2	1067.48	1067.48	0	2.2	Specific	483.89	483.89	483.89	5.05	131	>Fibrillin-2 N-term	1	DW021921_3.2903.2903.2	controllerType=0 controllerNumber=1 scan=2903	7.8371
03395:2	1	K.EYETLC[+57.021]PR.G	1047		C[+57]	534.246	2	1067.48	1067.48	0	2.2	Specific	496.21	496.21	496.21	6.48	131	>Fibrillin-2 N-term	1	DW021921_3.3011.3011.2	controllerType=0 controllerNumber=1 scan=3011	8.0794
03319:2	1	K.EYETLC[+57.021]PR.G	1047		C[+57]	534.246	2	1067.48	1067.48	0	1.8	Specific	514.34	514.34	514.34	5.05	131	>Fibrillin-2 N-term	1	DW021921_3.2955.2955.2	controllerType=0 controllerNumber=1 scan=2955	7.9538
04243:3	1	R.GDVLTGRPFYK.D	1062			418.228	3	1252.67	1252.67	0	2.1	Specific	471.86	471.86	471.86	6.53	131	>Fibrillin-2 N-term	1	DW021921_3.3688.3688.3	controllerType=0 controllerNumber=1 scan=3688	9.619
04035:3	1	R.GDVLTGRPFYK.D	1062			418.228	3	1252.67	1252.67	0	1.7	Specific	538.97	538.97	538.97	6.9	131	>Fibrillin-2 N-term	1	DW021921_3.3521.3521.3	controllerType=0 controllerNumber=1 scan=3521	9.2337
04165:3	1	R.GDVLTGRPFYK.D	1062			418.228	3	1252.67	1252.67	0	2.1	Specific	554.26	554.26	554.26	6.9	131	>Fibrillin-2 N-term	1	DW021921_3.3627.3627.3	controllerType=0 controllerNumber=1 scan=3627	9.48
04099:3	1	R.GDVLTGRPFYK.D	1062			418.229	3	1252.67	1252.67	0	2.6	Specific	588.78	588.78	588.78	7.97	131	>Fibrillin-2 N-term	1	DW021921_3.3571.3571.3	controllerType=0 controllerNumber=1 scan=3571	9.3509
04050:2	1	R.GDVLTGRPFYK.D	1062			626.839	2	1252.67	1252.67	0	2.2	Specific	779.96	779.96	779.96	11.58	131	>Fibrillin-2 N-term	1	DW021921_3.3534.3534.2	controllerType=0 controllerNumber=1 scan=3534	9.2626
04114:2	1	R.GDVLTGRPFYK.D	1062			626.84	2	1252.67	1252.67	0	2.6	Specific	803.51	803.51	803.51	11.51	131	>Fibrillin-2 N-term	1	DW021921_3.3584.3584.2	controllerType=0 controllerNumber=1 scan=3584	9.3796
03023:3	1	R.PFYKDINEC[+57.021]K.A	1069		C[+57]	438.546	3	1313.62	1313.62	0	3	Specific	504.55	504.55	504.55	5.96	131	>Fibrillin-2 N-term	1	DW021921_3.2722.2722.3	controllerType=0 controllerNumber=1 scan=2722	7.4256
04482:2	1	K.AFPGMC[+57.021]TYGK.C	1079		C[+57]	566.254	2	1131.5	1131.5	0	3.7	Specific	437.97	300.36	300.36	4.55	131	>Fibrillin-2 N-term	1	DW021921_3.3868.3868.2	controllerType=0 controllerNumber=1 scan=3868	10.0338
04414:2	1	K.AFPGMC[+57.021]TYGK.C	1079		C[+57]	566.254	2	1131.5	1131.5	0	3.2	Specific	457.46	342.97	342.97	4.88	131	>Fibrillin-2 N-term	1	DW021921_3.3815.3815.2	controllerType=0 controllerNumber=1 scan=3815	9.9089
04553:2	1	K.AFPGMC[+57.021]TYGK.C	1079		C[+57]	566.253	2	1131.5	1131.5	0	3	Specific	462.42	362.88	362.88	4.99	131	>Fibrillin-2 N-term	1	DW021921_3.3925.3925.2	controllerType=0 controllerNumber=1 scan=3925	10.1656
04390:2	1	K.AFPGM[+15.995]C[+57.021]TYGK.C	1079		C[+57], M[+16]	574.251	2	1147.5	1147.49	0	4.1	Specific	318.46	318.46	318.46	3.28	131	>Fibrillin-2 N-term	1	DW021921_3.3798.3798.3	controllerType=0 controllerNumber=1 scan=3798	9.8697
04434:2	1	K.AFPGM[+15.995]C[+57.021]TYGK.C	1079		C[+57], M[+16]	574.251	2	1147.5	1147.49	0	3.6	Specific	357.76	357.76	357.76	4.25	131	>Fibrillin-2 N-term	1	DW021921_3.3830.3830.2	controllerType=0 controllerNumber=1 scan=3830	9.9438
03382:2	1	K.C[+57.021][-17.027]RN[+15.995]T[+162.053]IGSFK.C	1089	Hex(1)	C[-17][+57], N[+16], T[+162]	622.286	2	1243.56	1243.56	0	1.4	Specific	388.05	359.36	6	1.99	131	>Fibrillin-2 N-term	1	DW021921_3.3002.3002.2	controllerType=0 controllerNumber=1 scan=3002	8.0582
05092:2	1	R.C[+57.021]NSGFALDMEER.N	1100		C[+57]	714.8	2	1428.59	1428.59	0	3.2	Specific	709.35	709.35	709.35	11.1	131	>Fibrillin-2 N-term	1	DW021921_3.4356.4356.2	controllerType=0 controllerNumber=1 scan=4356	11.1332
03426:2	1	K.NC[+57.021]MDIDEC[+57.021]ER.N	1155		C[+57]*2	671.249	2	1341.49	1341.49	0	2.3	Specific	341.74	341.74	341.74	2.95	131	>Fibrillin-2 N-term	1	DW021921_3.3037.3037.2	controllerType=0 controllerNumber=1 scan=3037	8.1369
03355:2	1	K.NC[+57.021]MDIDEC[+57.021]ER.N	1155		C[+57]*2	671.249	2	1341.49	1341.49	0	2.4	Specific	451.45	451.45	451.45	6.19	131	>Fibrillin-2 N-term	1	DW021921_3.2982.2982.2	controllerType=0 controllerNumber=1 scan=2982	8.0141
05048:3	1	K.NC[+57.021]MDIDEC[+57.021]ERNPLLC[+57.021]R.G	1155		C[+57]*3	698.968	3	2094.89	2094.88	0	3.7	Specific	612.59	612.59	612.59	8.94	131	>Fibrillin-2 N-term	1	DW021921_3.4321.4321.3	controllerType=0 controllerNumber=1 scan=4321	11.0545
05186:3	1	K.NC[+57.021]MDIDEC[+57.021]ERNPLLC[+57.021]R.G	1155		C[+57]*3	698.968	3	2094.89	2094.88	0	4.1	Specific	633.79	633.79	633.79	8.94	131	>Fibrillin-2 N-term	1	DW021921_3.4435.4435.3	controllerType=0 controllerNumber=1 scan=4435	11.311
05113:3	1	K.NC[+57.021]MDIDEC[+57.021]ERNPLLC[+57.021]R.G	1155		C[+57]*3	698.968	3	2094.89	2094.88	0	3.5	Specific	648.01	648.01	648.01	8.94	131	>Fibrillin-2 N-term	1	DW021921_3.4374.4374.3	controllerType=0 controllerNumber=1 scan=4374	11.1749
04795:3	1	R.GGTC[+57.021]VNTEGS[+162.053]FQC[+57.021]DC[+57.021]PLGHELSPSR.E	1171	Hex(1)	C[+57]*3, S[+162]	976.416	3	2927.23	2927.22	0	3.1	Specific	1089.41	1089.41	3.6	17.33	131	>Fibrillin-2 N-term	1	DW021921_3.4117.4117.3	controllerType=0 controllerNumber=1 scan=4117	10.5941
06994:3	1	K.C[+57.021][-17.027]VNMIGTYQC[+57.021]SC[+57.021]NPGYQATPDR.Q	1216		C[-17][+57]*3	859.024	3	2575.06	2575.05	0	3.9	Specific	696.05	696.05	696.05	10.09	131	>Fibrillin-2 N-term	1	DW021921_3.5912.5912.3	controllerType=0 controllerNumber=1 scan=5912	14.7424
05237:3	1	R.SC[+57.021]ADIDEC[+57.021]ENNPDIC[+57.021]DGGQC[+57.021]TNIPGEYR.C	1280		C[+57]*4	1087.1	3	3259.28	3259.27	0	4.8	Specific	774.3	774.3	774.3	11.19	131	>Fibrillin-2 N-term	1	DW021921_3.4476.4476.3	controllerType=0 controllerNumber=1 scan=4476	11.407
05181:3	1	R.SC[+57.021]ADIDEC[+57.021]ENNPDIC[+57.021]DGGQC[+57.021]TN[+15.995]IPGEYR.C	1280		C[+57]*4, N[+16]	1092.43	3	3275.27	3275.26	0	3.8	Specific	834.8	834.8	189.5	12.63	131	>Fibrillin-2 N-term	1	DW021921_3.4431.4431.3	controllerType=0 controllerNumber=1 scan=4431	11.3023
06805:2	1	R.C[+57.021]LC[+57.021]YDGFMASMDMK.T	1308		C[+57]*2	864.834	2	1728.66	1728.66	0	2.6	Specific	499.03	499.03	499.03	7.31	131	>Fibrillin-2 N-term	1	DW021921_3.5751.5751.3	controllerType=0 controllerNumber=1 scan=5751	14.3672
08963:2	1	R.C[+57.021][-17.027]LC[+57.021]YDGFMASMDMK.T	1308		C[-17][+57]*2	856.323	2	1711.64	1711.63	0	5.2	Specific	626.34	626.34	626.34	9.14	131	>Fibrillin-2 N-term	1	DW021921_3.7574.7574.2	controllerType=0 controllerNumber=1 scan=7574	18.6614
06520:3	1	K.TC[+57.021]IDVNEC[+57.021]DLNSNIC[+57.021]MFGEC[+57.021]ENTK.G	1322		C[+57]*4	975.065	3	2923.18	2923.17	0	4.5	Specific	853.13	853.13	853.13	12.89	131	>Fibrillin-2 N-term	1	DW021921_3.5509.5509.3	controllerType=0 controllerNumber=1 scan=5509	13.8041
04511:2	1	R.EGWIGNGIK.C	1397			487.26	2	973.513	973.51	0	3.2	Specific	445.84	445.84	445.84	4.89	131	>Fibrillin-2 N-term	1	DW021921_3.3890.3890.2	controllerType=0 controllerNumber=1 scan=3890	10.0852
04442:2	1	R.EGWIGNGIK.C	1397			487.261	2	973.514	973.51	0	4	Specific	469.29	469.29	469.29	4.89	131	>Fibrillin-2 N-term	1	DW021921_3.3839.3839.2	controllerType=0 controllerNumber=1 scan=3839	9.9648
05018:2	1	R.EGWIGN[+0.984]GIK.C	1397		N[+1]	487.752	2	974.497	974.494	0	3	Specific	430.55	430.55	430.55	4.55	131	>Fibrillin-2 N-term	1	DW021921_3.4299.4299.2	controllerType=0 controllerNumber=1 scan=4299	11.0054
06914:4	1	R.C[+57.021]AC[+57.021]SEGFTGDGFTC[+57.021]S[+203.079]DVDEC[+57.021]AENINLC[+57.021]ENGQC[+57.021]LN[+15.995]VPGAYR.C	1434	HexNAc(1)	C[+57]*6, N[+16], S[+203]	1192.23	4	4765.9	4765.88	0	4.1	Specific	557.06	557.06	4.8	5.82	131	>Fibrillin-2 N-term	1	DW021921_3.5843.5843.4	controllerType=0 controllerNumber=1 scan=5843	14.582
07042:4	1	R.C[+57.021]AC[+57.021]SEGFTGDGFTC[+57.021]S[+203.079]DVDEC[+57.021]AENINLC[+57.021]EN[+0.984]GQC[+57.021]LN[+15.995]VPGAYR.C	1434	HexNAc(1)	C[+57]*6, N[+1][+16], S[+203]	1192.48	4	4766.89	4766.86	0	5.2	Specific	271.74	271.74	4.8	2.81	131	>Fibrillin-2 N-term	1	DW021921_3.5954.5954.4	controllerType=0 controllerNumber=1 scan=5954	14.8403
04090:2	1	R.C[+57.021]EC[+57.021]EMGFTPASDSR.S	1474		C[+57]*2	823.818	2	1646.63	1646.62	0	2.5	Specific	695.91	695.91	695.91	10.46	131	>Fibrillin-2 N-term	1	DW021921_3.3565.3565.2	controllerType=0 controllerNumber=1 scan=3565	9.336
04152:2	1	R.C[+57.021]EC[+57.021]EMGFTPASDSR.S	1474		C[+57]*2	823.818	2	1646.63	1646.62	0	3.2	Specific	799.18	799.18	799.18	12.58	131	>Fibrillin-2 N-term	1	DW021921_3.3615.3615.2	controllerType=0 controllerNumber=1 scan=3615	9.4527
04027:2	1	R.C[+57.021]EC[+57.021]EM[+15.995]GFTPASDSR.S	1474		C[+57]*2, M[+16]	831.816	2	1662.62	1662.62	0	3.3	Specific	405.17	405.17	253.82	7.03	131	>Fibrillin-2 N-term	1	DW021921_3.3514.3514.2	controllerType=0 controllerNumber=1 scan=3514	9.2185
05973:2	1	R.YEC[+57.021]NC[+57.021]PPDFQLNPTGVGC[+57.021]VDNR.V	1554		C[+57]*3	1306.56	2	2612.11	2612.1	0	6.4	Specific	396.46	396.46	396.46	5.56	131	>Fibrillin-2 N-term	1	DW021921_3.5054.5054.2	controllerType=0 controllerNumber=1 scan=5054	12.7416
06040:3	1	R.YEC[+57.021]NC[+57.021]PPDFQLNPTGVGC[+57.021]VDNR.V	1554		C[+57]*3	871.373	3	2612.11	2612.1	0	3.5	Specific	783.34	783.34	783.34	12.09	131	>Fibrillin-2 N-term	1	DW021921_3.5114.5114.3	controllerType=0 controllerNumber=1 scan=5114	12.8825
05910:3	1	R.YEC[+57.021]NC[+57.021]PPDFQLNPTGVGC[+57.021]VDNR.V	1554		C[+57]*3	871.374	3	2612.11	2612.1	0	3.9	Specific	873.84	873.84	873.84	14.09	131	>Fibrillin-2 N-term	1	DW021921_3.5003.5003.3	controllerType=0 controllerNumber=1 scan=5003	12.6248
05975:3	1	R.YEC[+57.021]NC[+57.021]PPDFQLNPTGVGC[+57.021]VDNR.V	1554		C[+57]*3	871.374	3	2612.11	2612.1	0	4.4	Specific	908.54	908.54	908.54	14.65	131	>Fibrillin-2 N-term	1	DW021921_3.5057.5057.3	controllerType=0 controllerNumber=1 scan=5057	12.75
01999:2	1	R.VGNC[+57.021]YLK.F	1576		C[+57]	427.216	2	853.425	853.424	0	1.5	Specific	290.63	290.63	290.63	2.44	131	>Fibrillin-2 N-term	1	DW021921_3.1911.1911.2	controllerType=0 controllerNumber=1 scan=1911	5.535
01933:2	1	R.VGNC[+57.021]YLK.F	1576		C[+57]	427.216	2	853.426	853.424	0	2.2	Specific	291.33	291.33	291.33	2.44	131	>Fibrillin-2 N-term	1	DW021921_3.1858.1858.2	controllerType=0 controllerNumber=1 scan=1858	5.4101
04844:2	1	R.GDGSLSC[+57.021]NTEIGVGVSR.S	1587		C[+57]	854.405	2	1707.8	1707.8	0	4.2	Specific	547.18	547.18	547.18	6.71	131	>Fibrillin-2 N-term	1	DW021921_3.4155.4155.2	controllerType=0 controllerNumber=1 scan=4155	10.6812
04714:2	1	R.GDGSLSC[+57.021]NTEIGVGVSR.S	1587		C[+57]	854.406	2	1707.8	1707.8	0	4.5	Specific	622.19	622.19	622.19	8.78	131	>Fibrillin-2 N-term	1	DW021921_3.4052.4052.2	controllerType=0 controllerNumber=1 scan=4052	10.4484
04609:2	1	R.GDGSLSC[+57.021]NTEIGVGVSR.S	1587		C[+57]	854.404	2	1707.8	1707.8	0	3	Specific	647.64	647.64	647.64	9.22	131	>Fibrillin-2 N-term	1	DW021921_3.3968.3968.2	controllerType=0 controllerNumber=1 scan=3968	10.2641
04781:2	1	R.GDGSLSC[+57.021]NTEIGVGVSR.S	1587		C[+57]	854.404	2	1707.8	1707.8	0	2.5	Specific	708.19	708.19	708.19	11.09	131	>Fibrillin-2 N-term	1	DW021921_3.4106.4106.2	controllerType=0 controllerNumber=1 scan=4106	10.5703
04470:2	1	R.GDGSLSC[+57.021]NTEIGVGVSR.S	1587		C[+57]	854.405	2	1707.8	1707.8	0	3.8	Specific	757.2	757.2	757.2	12.22	131	>Fibrillin-2 N-term	1	DW021921_3.3859.3859.2	controllerType=0 controllerNumber=1 scan=3859	10.0124
04535:2	1	R.GDGSLSC[+57.021]NTEIGVGVSR.S	1587		C[+57]	854.405	2	1707.8	1707.8	0	3.8	Specific	825.45	825.45	825.45	13.22	131	>Fibrillin-2 N-term	1	DW021921_3.3912.3912.2	controllerType=0 controllerNumber=1 scan=3912	10.1364
