# Supplementary material for: POGLUT2 and POGLUT3 O-glucosylate multiple EGF repeats in fibrillin-1, -2, and LTBP1 and promote secretion of fibrillin-1
Source: J Biol Chem. 2021 Aug 17;297(3):101055. doi: 10.1016/j.jbc.2021.101055 (PMC8405936; doi:10.1016/j.jbc.2021.101055)
Supplement: Supplemental Table S30 [file mmc28.xlsx]

## Sheet: Sheet1
Table S30: Trypsin digestion of recombinant human LTBP1 expressed in POGLUT2 knockout HEK293T cells.
Each tab is a biological replicate.

## Sheet: DW_090619_4
EGF	Protein Rank	Peptide < ProteinMetrics Confidential >	Starting position	Glycans NHFAGNa	Modification Type(s)	Observed m/z	z	Observed (M+H)	Calc. mass (M+H)	Off-by-x error	Mass error (ppm)	Cleavage	Score	Delta	Delta Mod	|Log Prob|	# of unique peptides	Protein Name	Protein DB number	Comment	Scan #	Scan Time
7	1	R.GRC[+57.021]EDIDEC[+57.021]LNPSTC[+57.021]PDEQC[+57.021]VNSPGSYQC[+57.021]VPC[+57.021]TEGFR.G	994		C[+57]*6	1098.95	4	4392.77	4393.76	-1	3.3	Specific	592.72	592.72	592.72	6.97	453	>sp|Q14766|LTBP1_HUMAN Latent-transforming growth factor beta-binding protein 1	1	DW090619_4_EB5 T.8949.8949.4	controllerType=0 controllerNumber=1 scan=8949	22.6053
7	1	R.GRC[+57.021]EDIDEC[+57.021]LNPSTC[+57.021]PDEQC[+57.021]VNSPGSYQC[+57.021]VPC[+57.021]TEGFR.G	994		C[+57]*6	733.131	6	4393.75	4393.76	0	-2.2	Specific	672.52	672.52	6.63	9.63	453	>sp|Q14766|LTBP1_HUMAN Latent-transforming growth factor beta-binding protein 1	1	DW090619_4_EB5 T.7597.7597.6	controllerType=0 controllerNumber=1 scan=7597	19.6552
7	1	R.GRC[+57.021]EDIDEC[+57.021]LNPSTC[+57.021]PDEQC[+57.021]VNSPGSYQC[+57.021]VPC[+57.021]TEGFR.G	994		C[+57]*6	879.556	5	4393.75	4393.76	0	-2.1	Specific	733.88	733.88	23.59	10.63	453	>sp|Q14766|LTBP1_HUMAN Latent-transforming growth factor beta-binding protein 1	1	DW090619_4_EB5 T.7634.7634.5	controllerType=0 controllerNumber=1 scan=7634	19.7334
7	1	R.GRC[+57.021]EDIDEC[+57.021]LNPSTC[+57.021]PDEQC[+57.021]VNSPGSYQC[+57.021]VPC[+57.021]TEGFR.G	994		C[+57]*6	879.555	5	4393.74	4393.76	0	-3.9	Specific	816.76	784.6	21.1	12.63	453	>sp|Q14766|LTBP1_HUMAN Latent-transforming growth factor beta-binding protein 1	1	DW090619_4_EB5 T.7583.7583.5	controllerType=0 controllerNumber=1 scan=7583	19.6238
7	1	R.GRC[+57.021]EDIDEC[+57.021]LNPSTC[+57.021]PDEQC[+57.021]VNSPGSYQC[+57.021]VPC[+57.021]TEGFR.G	994		C[+57]*6	1099.19	4	4393.75	4393.76	0	-3	Specific	918.81	918.81	56.76	14.97	453	>sp|Q14766|LTBP1_HUMAN Latent-transforming growth factor beta-binding protein 1	1	DW090619_4_EB5 T.7712.7712.4	controllerType=0 controllerNumber=1 scan=7712	19.898
7	1	R.GRC[+57.021]EDIDEC[+57.021]LNPSTC[+57.021]PDEQC[+57.021]VNSPGSYQC[+57.021]VPC[+57.021]TEGFR.G	994		C[+57]*6	1465.25	3	4393.73	4393.76	0	-6.4	Specific	929.95	929.95	76.12	14.17	453	>sp|Q14766|LTBP1_HUMAN Latent-transforming growth factor beta-binding protein 1	1	DW090619_4_EB5 T.8168.8168.3	controllerType=0 controllerNumber=1 scan=8168	20.869
7	1	R.GRC[+57.021]EDIDEC[+57.021]LNPSTC[+57.021]PDEQC[+57.021]VNSPGSYQC[+57.021]VPC[+57.021]TEGFR.G	994		C[+57]*6	1099.19	4	4393.75	4393.76	0	-2.1	Specific	931.58	916.59	125.38	14.97	453	>sp|Q14766|LTBP1_HUMAN Latent-transforming growth factor beta-binding protein 1	1	DW090619_4_EB5 T.8211.8211.4	controllerType=0 controllerNumber=1 scan=8211	20.9624
7	1	R.GRC[+57.021]EDIDEC[+57.021]LNPSTC[+57.021]PDEQC[+57.021]VNSPGSYQC[+57.021]VPC[+57.021]TEGFR.G	994		C[+57]*6	1099.19	4	4393.75	4393.76	0	-1.6	Specific	936.76	910.28	116.69	14.97	453	>sp|Q14766|LTBP1_HUMAN Latent-transforming growth factor beta-binding protein 1	1	DW090619_4_EB5 T.8090.8090.4	controllerType=0 controllerNumber=1 scan=8090	20.6949
7	1	R.GRC[+57.021]EDIDEC[+57.021]LNPSTC[+57.021]PDEQC[+57.021]VNSPGSYQC[+57.021]VPC[+57.021]TEGFR.G	994		C[+57]*6	1099.19	4	4393.75	4393.76	0	-2.3	Specific	940.25	929.89	43.01	14.97	453	>sp|Q14766|LTBP1_HUMAN Latent-transforming growth factor beta-binding protein 1	1	DW090619_4_EB5 T.8412.8412.4	controllerType=0 controllerNumber=1 scan=8412	21.4121
7	1	R.GRC[+57.021]EDIDEC[+57.021]LNPSTC[+57.021]PDEQC[+57.021]VNSPGSYQC[+57.021]VPC[+57.021]TEGFR.G	994		C[+57]*6	1099.19	4	4393.75	4393.76	0	-2.3	Specific	947.4	908.56	94.54	14.97	453	>sp|Q14766|LTBP1_HUMAN Latent-transforming growth factor beta-binding protein 1	1	DW090619_4_EB5 T.8145.8145.4	controllerType=0 controllerNumber=1 scan=8145	20.8177
7	1	R.GRC[+57.021]EDIDEC[+57.021]LNPSTC[+57.021]PDEQC[+57.021]VNSPGSYQC[+57.021]VPC[+57.021]TEGFR.G	994		C[+57]*6	1099.19	4	4393.75	4393.76	0	-1.7	Specific	954.78	952.74	96.68	15.97	453	>sp|Q14766|LTBP1_HUMAN Latent-transforming growth factor beta-binding protein 1	1	DW090619_4_EB5 T.7971.7971.4	controllerType=0 controllerNumber=1 scan=7971	20.4396
7	1	R.GRC[+57.021]EDIDEC[+57.021]LNPSTC[+57.021]PDEQC[+57.021]VNSPGSYQC[+57.021]VPC[+57.021]TEGFR.G	994		C[+57]*6	1099.19	4	4393.75	4393.76	0	-2	Specific	973.5	926.54	106.87	15.97	453	>sp|Q14766|LTBP1_HUMAN Latent-transforming growth factor beta-binding protein 1	1	DW090619_4_EB5 T.8280.8280.4	controllerType=0 controllerNumber=1 scan=8280	21.1154
7	1	R.GRC[+57.021]EDIDEC[+57.021]LNPSTC[+57.021]PDEQC[+57.021]VNSPGSYQC[+57.021]VPC[+57.021]TEGFR.G	994		C[+57]*6	1099.19	4	4393.76	4393.76	0	-1	Specific	980.08	980.08	121.94	15.9	453	>sp|Q14766|LTBP1_HUMAN Latent-transforming growth factor beta-binding protein 1	1	DW090619_4_EB5 T.8030.8030.4	controllerType=0 controllerNumber=1 scan=8030	20.5679
7	1	R.GRC[+57.021]EDIDEC[+57.021]LNPSTC[+57.021]PDEQC[+57.021]VNSPGSYQC[+57.021]VPC[+57.021]TEGFR.G	994		C[+57]*6	1099.19	4	4393.75	4393.76	0	-1.8	Specific	996.13	976.64	131.25	15.97	453	>sp|Q14766|LTBP1_HUMAN Latent-transforming growth factor beta-binding protein 1	1	DW090619_4_EB5 T.7851.7851.4	controllerType=0 controllerNumber=1 scan=7851	20.1906
7	1	R.GRC[+57.021]EDIDEC[+57.021]LNPSTC[+57.021]PDEQC[+57.021]VNSPGSYQC[+57.021]VPC[+57.021]TEGFR.G	994		C[+57]*6	1099.19	4	4393.75	4393.76	0	-2.3	Specific	996.75	958.99	33.07	15.97	453	>sp|Q14766|LTBP1_HUMAN Latent-transforming growth factor beta-binding protein 1	1	DW090619_4_EB5 T.7548.7548.4	controllerType=0 controllerNumber=1 scan=7548	19.5496
7	1	R.GRC[+57.021]EDIDEC[+57.021]LNPSTC[+57.021]PDEQC[+57.021]VNSPGSYQC[+57.021]VPC[+57.021]TEGFR.G	994		C[+57]*6	1099.19	4	4393.75	4393.76	0	-1.7	Specific	1040.01	1040.01	129.95	16.97	453	>sp|Q14766|LTBP1_HUMAN Latent-transforming growth factor beta-binding protein 1	1	DW090619_4_EB5 T.7655.7655.4	controllerType=0 controllerNumber=1 scan=7655	19.7786
7	1	R.GRC[+57.021]EDIDEC[+57.021]LNPSTC[+57.021]PDEQC[+57.021]VNSPGSYQC[+57.021]VPC[+57.021]TEGFR.G	994		C[+57]*6	1099.19	4	4393.75	4393.76	0	-2.7	Specific	1040.31	994.92	126.45	16.97	453	>sp|Q14766|LTBP1_HUMAN Latent-transforming growth factor beta-binding protein 1	1	DW090619_4_EB5 T.7909.7909.4	controllerType=0 controllerNumber=1 scan=7909	20.312
7	1	R.GRC[+57.021]EDIDEC[+57.021]LNPSTC[+57.021]PDEQC[+57.021]VNSPGSYQC[+57.021]VPC[+57.021]TEGFR.G	994		C[+57]*6	1099.19	4	4393.76	4393.76	0	-0.8	Specific	1071.93	1071.93	150.79	17.9	453	>sp|Q14766|LTBP1_HUMAN Latent-transforming growth factor beta-binding protein 1	1	DW090619_4_EB5 T.7600.7600.4	controllerType=0 controllerNumber=1 scan=7600	19.6637
7	1	R.GRC[+57.021]EDIDEC[+57.021]LNPSTC[+57.021]PDEQC[+57.021]VNSPGSYQC[+57.021]VPC[+57.021]TEGFR.G	994		C[+57]*6	1465.25	3	4393.75	4393.76	0	-3.3	Specific	1087	1087	163.45	18.29	453	>sp|Q14766|LTBP1_HUMAN Latent-transforming growth factor beta-binding protein 1	1	DW090619_4_EB5 T.7992.7992.3	controllerType=0 controllerNumber=1 scan=7992	20.4859
7	1	R.GRC[+57.021]EDIDEC[+57.021]LNPSTC[+57.021]PDEQC[+57.021]VNSPGSYQC[+57.021]VPC[+57.021]TEGFR.G	994		C[+57]*6	1099.19	4	4393.75	4393.76	0	-1.9	Specific	1141.92	1101.09	82.04	18.97	453	>sp|Q14766|LTBP1_HUMAN Latent-transforming growth factor beta-binding protein 1	1	DW090619_4_EB5 T.7772.7772.4	controllerType=0 controllerNumber=1 scan=7772	20.0261
7	1	R.GRC[+57.021]EDIDEC[+57.021]LNPSTC[+57.021]PDEQC[+57.021]VNSPGSYQC[+57.021]VPC[+57.021]TEGFR.G	994		C[+57]*6	1465.26	3	4393.75	4393.76	0	-2.5	Specific	1169.12	1169.12	125.24	20.29	453	>sp|Q14766|LTBP1_HUMAN Latent-transforming growth factor beta-binding protein 1	1	DW090619_4_EB5 T.7725.7725.3	controllerType=0 controllerNumber=1 scan=7725	19.9232
7	1	R.GRC[+57.021]EDIDEC[+57.021]LNPSTC[+57.021]PDEQC[+57.021]VNSPGSYQC[+57.021]VPC[+57.021]TEGFR.G	994		C[+57]*6	1465.59	3	4394.75	4393.76	1	-3.9	Specific	1194.18	1125.93	15.96	20.29	453	>sp|Q14766|LTBP1_HUMAN Latent-transforming growth factor beta-binding protein 1	1	DW090619_4_EB5 T.7926.7926.3	controllerType=0 controllerNumber=1 scan=7926	20.3474
7	1	R.GRC[+57.021]EDIDEC[+57.021]LNPSTC[+57.021]PDEQC[+57.021]VNSPGSYQC[+57.021]VPC[+57.021]TEGFR.G	994		C[+57]*6	1465.26	3	4393.75	4393.76	0	-1.9	Specific	1218.53	1218.53	174.96	21.29	453	>sp|Q14766|LTBP1_HUMAN Latent-transforming growth factor beta-binding protein 1	1	DW090619_4_EB5 T.7667.7667.3	controllerType=0 controllerNumber=1 scan=7667	19.8056
7	1	R.GRC[+57.021]EDIDEC[+57.021]LNPSTC[+57.021]PDEQC[+57.021]VNSPGSYQC[+57.021]VPC[+57.021]TEGFR.G	994		C[+57]*6	1465.25	3	4393.75	4393.76	0	-2.7	Specific	1246.89	1211.76	61.64	21.29	453	>sp|Q14766|LTBP1_HUMAN Latent-transforming growth factor beta-binding protein 1	1	DW090619_4_EB5 T.7780.7780.3	controllerType=0 controllerNumber=1 scan=7780	20.0432
7	1	R.GRC[+57.021]EDIDEC[+57.021]LNPSTC[+57.021]PDEQC[+57.021]VNSPGSYQC[+57.021]VPC[+57.021]TEGFR.G	994		C[+57]*6	1465.26	3	4393.75	4393.76	0	-2.4	Specific	1266.85	1261.5	215.15	22.29	453	>sp|Q14766|LTBP1_HUMAN Latent-transforming growth factor beta-binding protein 1	1	DW090619_4_EB5 T.7836.7836.3	controllerType=0 controllerNumber=1 scan=7836	20.16
7	1	R.GRC[+57.021]EDIDEC[+57.021]LNPSTC[+57.021]PDEQC[+57.021]VNSPGSYQC[+57.021]VPC[+57.021]TEGFR.G	994		C[+57]*6	1465.26	3	4393.75	4393.76	0	-2.3	Specific	1274.7	1274.7	206.42	22.29	453	>sp|Q14766|LTBP1_HUMAN Latent-transforming growth factor beta-binding protein 1	1	DW090619_4_EB5 T.7612.7612.3	controllerType=0 controllerNumber=1 scan=7612	19.6875
7	1	R.GRC[+57.021]EDIDEC[+57.021]LNPSTC[+57.021]PDEQC[+57.021]VNSPGSYQC[+57.021]VPC[+57.021]TEGFR.G	994		C[+57]*6	1465.25	3	4393.75	4393.76	0	-2.7	Specific	1300.42	1286.83	216.55	23.29	453	>sp|Q14766|LTBP1_HUMAN Latent-transforming growth factor beta-binding protein 1	1	DW090619_4_EB5 T.7554.7554.3	controllerType=0 controllerNumber=1 scan=7554	19.5607
7	1	R.GRC[+57.021]EDIDEC[+57.021]LNPSTC[+57.021]PDEQC[+57.021]VN[+15.995]SPGSYQC[+57.021]VPC[+57.021]TEGFR.G	994		C[+57]*6, N[+16]	1103.45	4	4410.77	4409.76	1	3.1	Specific	750.55	740.48	29.27	10.97	453	>sp|Q14766|LTBP1_HUMAN Latent-transforming growth factor beta-binding protein 1	1	DW090619_4_EB5 T.7637.7637.4	controllerType=0 controllerNumber=1 scan=7637	19.7379
7	1	R.GRC[+57.021]EDIDEC[+57.021]LNPSTC[+57.021]PDEQC[+57.021]VN[+15.995]SPGSYQC[+57.021]VPC[+57.021]TEGFR.G	994		C[+57]*6, N[+16]	1103.45	4	4410.76	4409.76	1	0	Specific	854.7	781.7	57.45	13.9	453	>sp|Q14766|LTBP1_HUMAN Latent-transforming growth factor beta-binding protein 1	1	DW090619_4_EB5 T.7582.7582.4	controllerType=0 controllerNumber=1 scan=7582	19.6217
7	1	R.GRC[+57.021]EDIDEC[+57.021]LNPST[+162.053]C[+57.021]PDEQC[+57.021]VNSPGSYQC[+57.021]VPC[+57.021]TEGFR.G	994	Hex(1)	C[+57]*6, T[+162]	1139.71	4	4555.81	4555.81	0	-0.6	Specific	1066.77	1066.77	0	17.9	453	>sp|Q14766|LTBP1_HUMAN Latent-transforming growth factor beta-binding protein 1	1	DW090619_4_EB5 T.7431.7431.4	controllerType=0 controllerNumber=1 scan=7431	19.3081
7	1	R.GRC[+57.021]EDIDEC[+57.021]LNPSTC[+57.021]PDEQC[+57.021]VNSPGS[+162.053]YQC[+57.021]VPC[+57.021]TEGFR.G	994	Hex(1)	C[+57]*6, S[+162]	1139.71	4	4555.8	4555.81	0	-2.5	Specific	1072.76	1072.76	3.17	17.97	453	>sp|Q14766|LTBP1_HUMAN Latent-transforming growth factor beta-binding protein 1	1	DW090619_4_EB5 T.7546.7546.4	controllerType=0 controllerNumber=1 scan=7546	19.5461
7	1	R.GRC[+57.021]EDIDEC[+57.021]LNPST[+162.053]C[+57.021]PDEQC[+57.021]VNSPGSYQC[+57.021]VPC[+57.021]TEGFR.G	994	Hex(1)	C[+57]*6, T[+162]	1139.71	4	4555.81	4555.81	0	-1.3	Specific	1126.5	1126.5	0	18.97	453	>sp|Q14766|LTBP1_HUMAN Latent-transforming growth factor beta-binding protein 1	1	DW090619_4_EB5 T.7490.7490.4	controllerType=0 controllerNumber=1 scan=7490	19.4301
7	1	R.GRC[+57.021]EDIDEC[+57.021]LNPSTC[+57.021]PDEQC[+57.021]VNSPGS[+162.053]YQC[+57.021]VPC[+57.021]TEGFR.G	994	Hex(1)	C[+57]*6, S[+162]	1519.27	3	4555.81	4555.81	0	-1.7	Specific	1138.01	1138.01	8.4	19.29	453	>sp|Q14766|LTBP1_HUMAN Latent-transforming growth factor beta-binding protein 1	1	DW090619_4_EB5 T.7513.7513.3	controllerType=0 controllerNumber=1 scan=7513	19.4765
7	1	R.GRC[+57.021]EDIDEC[+57.021]LNPSTC[+57.021]PDEQC[+57.021]VNSPGS[+162.053]YQC[+57.021]VPC[+57.021]TEGFR.G	994	Hex(1)	C[+57]*6, S[+162]	1519.27	3	4555.81	4555.81	0	-1.6	Specific	1200.37	1200.37	5.22	21.29	453	>sp|Q14766|LTBP1_HUMAN Latent-transforming growth factor beta-binding protein 1	1	DW090619_4_EB5 T.7453.7453.3	controllerType=0 controllerNumber=1 scan=7453	19.3527
7	1	R.GRC[+57.021]EDIDEC[+57.021]LNPST[+162.053]C[+57.021]PDEQC[+57.021]VN[+15.995]SPGSYQC[+57.021]VPC[+57.021]TEGFR.G	994	Hex(1)	C[+57]*6, N[+16], T[+162]	1143.71	4	4571.8	4571.81	0	-1.6	Specific	994.81	994.81	0	15.97	453	>sp|Q14766|LTBP1_HUMAN Latent-transforming growth factor beta-binding protein 1	1	DW090619_4_EB5 T.7438.7438.4	controllerType=0 controllerNumber=1 scan=7438	19.3213
7	1	R.GRC[+57.021]EDIDEC[+57.021]LNPSTC[+57.021]PDEQC[+57.021]VN[+15.995]SPGS[+162.053]YQC[+57.021]VPC[+57.021]TEGFR.G	994	Hex(1)	C[+57]*6, N[+16], S[+162]	1524.61	3	4571.81	4571.81	0	0	Specific	1191.03	1191.03	8.4	20.22	453	>sp|Q14766|LTBP1_HUMAN Latent-transforming growth factor beta-binding protein 1	1	DW090619_4_EB5 T.7462.7462.3	controllerType=0 controllerNumber=1 scan=7462	19.3713
8	1	R.GWNGQC[+57.021]LDVDEC[+57.021]LEPNVC[+57.021]ANGDC[+57.021]SNLEGSYMC[+57.021]SC[+57.021]HK.G	1031		C[+57]*6	1059.66	4	4235.62	4235.64	0	-4.2	Specific	161.59	161.59	2.37	2.9	453	>sp|Q14766|LTBP1_HUMAN Latent-transforming growth factor beta-binding protein 1	1	DW090619_4_EB5 T.13701.13701.4	controllerType=0 controllerNumber=1 scan=13701	33.8537
8	1	R.GWNGQC[+57.021]LDVDEC[+57.021]LEPNVC[+57.021]ANGDC[+57.021]SNLEGSYMC[+57.021]SC[+57.021]HK.G	1031		C[+57]*6	1059.67	4	4235.66	4235.64	0	3.9	Specific	245.18	245.18	5.3	2.17	453	>sp|Q14766|LTBP1_HUMAN Latent-transforming growth factor beta-binding protein 1	1	DW090619_4_EB5 T.10397.10397.3	controllerType=0 controllerNumber=1 scan=10397	25.9407
8	1	R.GWNGQC[+57.021]LDVDEC[+57.021]LEPNVC[+57.021]ANGDC[+57.021]SNLEGSYMC[+57.021]SC[+57.021]HK.G	1031		C[+57]*6	1059.91	4	4236.61	4235.64	1	-8.1	Specific	487.3	487.3	1.68	5.15	453	>sp|Q14766|LTBP1_HUMAN Latent-transforming growth factor beta-binding protein 1	1	DW090619_4_EB5 T.10850.10850.4	controllerType=0 controllerNumber=1 scan=10850	27.051
8	1	R.GWNGQC[+57.021]LDVDEC[+57.021]LEPNVC[+57.021]ANGDC[+57.021]SNLEGSYMC[+57.021]SC[+57.021]HK.G	1031		C[+57]*6	1059.91	4	4236.62	4235.64	1	-5.4	Specific	906.69	906.69	19.34	13.5	453	>sp|Q14766|LTBP1_HUMAN Latent-transforming growth factor beta-binding protein 1	1	DW090619_4_EB5 T.9303.9303.4	controllerType=0 controllerNumber=1 scan=9303	23.4107
8	1	R.GWNGQC[+57.021]LDVDEC[+57.021]LEPNVC[+57.021]ANGDC[+57.021]SNLEGSYMC[+57.021]SC[+57.021]HK.G	1031		C[+57]*6	1059.91	4	4236.62	4235.64	1	-5.7	Specific	959.43	937.18	20.13	14.5	453	>sp|Q14766|LTBP1_HUMAN Latent-transforming growth factor beta-binding protein 1	1	DW090619_4_EB5 T.9207.9207.4	controllerType=0 controllerNumber=1 scan=9207	23.1911
8	1	R.GWNGQC[+57.021]LDVDEC[+57.021]LEPNVC[+57.021]ANGDC[+57.021]SNLEGSYMC[+57.021]SC[+57.021]HK.G	1031		C[+57]*6	1059.91	4	4236.62	4235.64	1	-5.8	Specific	1129.6	1129.6	43.07	17.5	453	>sp|Q14766|LTBP1_HUMAN Latent-transforming growth factor beta-binding protein 1	1	DW090619_4_EB5 T.9401.9401.4	controllerType=0 controllerNumber=1 scan=9401	23.6376
8	1	R.GWNGQC[+57.021]LDVDEC[+57.021]LEPNVC[+57.021]ANGDC[+57.021]SNLEGSYMC[+57.021]SC[+57.021]HK.G	1031		C[+57]*6	1412.88	3	4236.61	4235.64	1	-7.2	Specific	1181.49	1136.59	0.81	18.82	453	>sp|Q14766|LTBP1_HUMAN Latent-transforming growth factor beta-binding protein 1	1	DW090619_4_EB5 T.9046.9046.3	controllerType=0 controllerNumber=1 scan=9046	22.8234
8	1	R.GWNGQC[+57.021]LDVDEC[+57.021]LEPNVC[+57.021]ANGDC[+57.021]SNLEGSYMC[+57.021]SC[+57.021]HK.G	1031		C[+57]*6	1059.91	4	4236.62	4235.64	1	-4.6	Specific	1215.76	1211.92	1.96	20.62	453	>sp|Q14766|LTBP1_HUMAN Latent-transforming growth factor beta-binding protein 1	1	DW090619_4_EB5 T.8936.8936.4	controllerType=0 controllerNumber=1 scan=8936	22.5769
8	1	R.GWNGQC[+57.021]LDVDEC[+57.021]LEPNVC[+57.021]ANGDC[+57.021]SNLEGSYMC[+57.021]SC[+57.021]HK.G	1031		C[+57]*6	1059.91	4	4236.62	4235.64	1	-6.3	Specific	1223.6	1223.6	31.17	19.5	453	>sp|Q14766|LTBP1_HUMAN Latent-transforming growth factor beta-binding protein 1	1	DW090619_4_EB5 T.8546.8546.4	controllerType=0 controllerNumber=1 scan=8546	21.7156
8	1	R.GWNGQC[+57.021]LDVDEC[+57.021]LEPNVC[+57.021]ANGDC[+57.021]SNLEGSYMC[+57.021]SC[+57.021]HK.G	1031		C[+57]*6	1412.87	3	4236.59	4235.64	1	-11.9	Specific	1226.88	1226.88	63.67	19.62	453	>sp|Q14766|LTBP1_HUMAN Latent-transforming growth factor beta-binding protein 1	1	DW090619_4_EB5 T.9101.9101.3	controllerType=0 controllerNumber=1 scan=9101	22.9479
8	1	R.GWNGQC[+57.021]LDVDEC[+57.021]LEPNVC[+57.021]ANGDC[+57.021]SNLEGSYMC[+57.021]SC[+57.021]HK.G	1031		C[+57]*6	1412.88	3	4236.62	4235.64	1	-6.2	Specific	1240.5	1234.67	0.66	19.82	453	>sp|Q14766|LTBP1_HUMAN Latent-transforming growth factor beta-binding protein 1	1	DW090619_4_EB5 T.8990.8990.3	controllerType=0 controllerNumber=1 scan=8990	22.697
8	1	R.GWNGQC[+57.021]LDVDEC[+57.021]LEPNVC[+57.021]ANGDC[+57.021]SNLEGSYMC[+57.021]SC[+57.021]HK.G	1031		C[+57]*6	1059.91	4	4236.62	4235.64	1	-4.9	Specific	1278.5	1253.43	46.41	20.5	453	>sp|Q14766|LTBP1_HUMAN Latent-transforming growth factor beta-binding protein 1	1	DW090619_4_EB5 T.8436.8436.4	controllerType=0 controllerNumber=1 scan=8436	21.4668
8	1	R.GWNGQC[+57.021]LDVDEC[+57.021]LEPNVC[+57.021]ANGDC[+57.021]SNLEGSYMC[+57.021]SC[+57.021]HK.G	1031		C[+57]*6	1059.66	4	4235.63	4235.64	0	-1.4	Specific	1293.2	1293.2	132.32	21.55	453	>sp|Q14766|LTBP1_HUMAN Latent-transforming growth factor beta-binding protein 1	1	DW090619_4_EB5 T.8326.8326.4	controllerType=0 controllerNumber=1 scan=8326	21.222
8	1	R.GWNGQC[+57.021]LDVDEC[+57.021]LEPNVC[+57.021]ANGDC[+57.021]SNLEGSYMC[+57.021]SC[+57.021]HK.G	1031		C[+57]*6	1059.66	4	4235.63	4235.64	0	-1.8	Specific	1327.4	1327.4	86.8	22.62	453	>sp|Q14766|LTBP1_HUMAN Latent-transforming growth factor beta-binding protein 1	1	DW090619_4_EB5 T.8273.8273.4	controllerType=0 controllerNumber=1 scan=8273	21.1009
8	1	R.GWNGQC[+57.021]LDVDEC[+57.021]LEPNVC[+57.021]ANGDC[+57.021]SNLEGSYMC[+57.021]SC[+57.021]HK.G	1031		C[+57]*6	1059.66	4	4235.63	4235.64	0	-1.7	Specific	1327.57	1327.57	94.3	22.62	453	>sp|Q14766|LTBP1_HUMAN Latent-transforming growth factor beta-binding protein 1	1	DW090619_4_EB5 T.8381.8381.4	controllerType=0 controllerNumber=1 scan=8381	21.3442
8	1	R.GWNGQC[+57.021]LDVDEC[+57.021]LEPNVC[+57.021]ANGDC[+57.021]SNLEGSYMC[+57.021]SC[+57.021]HK.G	1031		C[+57]*6	1412.55	3	4235.63	4235.64	0	-1.9	Specific	1399.76	1399.76	195.13	23.94	453	>sp|Q14766|LTBP1_HUMAN Latent-transforming growth factor beta-binding protein 1	1	DW090619_4_EB5 T.8327.8327.3	controllerType=0 controllerNumber=1 scan=8327	21.2232
8	1	R.GWNGQC[+57.021]LDVDEC[+57.021]LEPNVC[+57.021]ANGDC[+57.021]SNLEGSYMC[+57.021]SC[+57.021]HK.G	1031		C[+57]*6	1412.55	3	4235.63	4235.64	0	-2.9	Specific	1464.29	1464.29	38.95	25.94	453	>sp|Q14766|LTBP1_HUMAN Latent-transforming growth factor beta-binding protein 1	1	DW090619_4_EB5 T.8385.8385.3	controllerType=0 controllerNumber=1 scan=8385	21.3516
8	1	R.GWNGQC[+57.021]LDVDEC[+57.021]LEPNVC[+57.021]ANGDC[+57.021]SNLEGSYMC[+57.021]SC[+57.021]HK.G	1031		C[+57]*6	1412.55	3	4235.63	4235.64	0	-2.8	Specific	1482.32	1482.32	207.81	25.94	453	>sp|Q14766|LTBP1_HUMAN Latent-transforming growth factor beta-binding protein 1	1	DW090619_4_EB5 T.8274.8274.3	controllerType=0 controllerNumber=1 scan=8274	21.1023
18	1	K.C[+57.021]INTDGSYK.C	1681		C[+57]	529.234	2	1057.46	1057.46	0	-2.1	Specific	159.08	159.08	159.08	2.18	453	>sp|Q14766|LTBP1_HUMAN Latent-transforming growth factor beta-binding protein 1	1	DW090619_4_EB5 T.4162.4162.3	controllerType=0 controllerNumber=1 scan=4162	12.9781
18	1	K.C[+57.021]INTDGSYK.C	1681		C[+57]	529.234	2	1057.46	1057.46	0	-0.8	Specific	173.78	173.78	173.78	2.21	453	>sp|Q14766|LTBP1_HUMAN Latent-transforming growth factor beta-binding protein 1	1	DW090619_4_EB5 T.4215.4215.3	controllerType=0 controllerNumber=1 scan=4215	13.0874
18	1	K.C[+57.021]INTDGSYK.C	1681		C[+57]	529.233	2	1057.46	1057.46	0	-3	Specific	182.13	182.13	182.13	2.27	453	>sp|Q14766|LTBP1_HUMAN Latent-transforming growth factor beta-binding protein 1	1	DW090619_4_EB5 T.4270.4270.3	controllerType=0 controllerNumber=1 scan=4270	13.1962
18	1	K.C[+57.021]INTDGSYK.C	1681		C[+57]	529.235	2	1057.46	1057.46	0	0.7	Specific	328.41	328.41	328.41	3.29	453	>sp|Q14766|LTBP1_HUMAN Latent-transforming growth factor beta-binding protein 1	1	DW090619_4_EB5 T.3555.3555.3	controllerType=0 controllerNumber=1 scan=3555	11.7186
18	1	K.C[+57.021]INTDGSYK.C	1681		C[+57]	529.234	2	1057.46	1057.46	0	-0.5	Specific	356.88	313.3	313.3	3.03	453	>sp|Q14766|LTBP1_HUMAN Latent-transforming growth factor beta-binding protein 1	1	DW090619_4_EB5 T.3546.3546.2	controllerType=0 controllerNumber=1 scan=3546	11.699
18	1	K.C[+57.021]INTDGSYK.C	1681		C[+57]	529.233	2	1057.46	1057.46	0	-2.3	Specific	475.02	347.93	347.93	4.05	453	>sp|Q14766|LTBP1_HUMAN Latent-transforming growth factor beta-binding protein 1	1	DW090619_4_EB5 T.3468.3468.2	controllerType=0 controllerNumber=1 scan=3468	11.5347
18	1	K.C[+57.021]INTDGSYK.C	1681		C[+57]	529.234	2	1057.46	1057.46	0	-1.1	Specific	604.05	446.47	446.47	7.64	453	>sp|Q14766|LTBP1_HUMAN Latent-transforming growth factor beta-binding protein 1	1	DW090619_4_EB5 T.3520.3520.2	controllerType=0 controllerNumber=1 scan=3520	11.645
18	1	K.C[+57.021]IN[+15.995]TDGSYK.C	1681		C[+57], N[+16]	537.233	2	1073.46	1073.46	0	1.4	Specific	68.16	68.16	0	1.41	453	>sp|Q14766|LTBP1_HUMAN Latent-transforming growth factor beta-binding protein 1	1	DW090619_4_EB5 T.3976.3976.3	controllerType=0 controllerNumber=1 scan=3976	12.6072
18	1	K.C[+57.021]IN[+15.995]TDGSYK.C	1681		C[+57], N[+16]	537.229	2	1073.45	1073.46	0	-5	Specific	429.15	327.77	66.11	2.37	453	>sp|Q14766|LTBP1_HUMAN Latent-transforming growth factor beta-binding protein 1	1	DW090619_4_EB5 T.3723.3723.2	controllerType=0 controllerNumber=1 scan=3723	12.0865
18	1	K.C[+57.021]IN[+15.995]TDGSYK.C	1681		C[+57], N[+16]	537.229	2	1073.45	1073.46	0	-6.3	Specific	449.91	352.47	53.52	2.34	453	>sp|Q14766|LTBP1_HUMAN Latent-transforming growth factor beta-binding protein 1	1	DW090619_4_EB5 T.3648.3648.2	controllerType=0 controllerNumber=1 scan=3648	11.9261
18	1	K.C[+57.021]IN[+15.995]TDGSYK.C	1681		C[+57], N[+16]	537.229	2	1073.45	1073.46	0	-5.1	Specific	458.14	321.02	67.01	2.47	453	>sp|Q14766|LTBP1_HUMAN Latent-transforming growth factor beta-binding protein 1	1	DW090619_4_EB5 T.3545.3545.2	controllerType=0 controllerNumber=1 scan=3545	11.6978
18	1	K.C[+57.021]IN[+15.995]TDGSYK.C	1681		C[+57], N[+16]	537.229	2	1073.45	1073.46	0	-5.5	Specific	460.34	348.05	89.08	2.6	453	>sp|Q14766|LTBP1_HUMAN Latent-transforming growth factor beta-binding protein 1	1	DW090619_4_EB5 T.3662.3662.2	controllerType=0 controllerNumber=1 scan=3662	11.9555
18	1	K.C[+57.021]IN[+15.995]TDGSYK.C	1681		C[+57], N[+16]	537.229	2	1073.45	1073.46	0	-5.4	Specific	506.71	377.27	89.96	4	453	>sp|Q14766|LTBP1_HUMAN Latent-transforming growth factor beta-binding protein 1	1	DW090619_4_EB5 T.3595.3595.2	controllerType=0 controllerNumber=1 scan=3595	11.8081
18	1	K.C[+57.021]INTDGS[+162.053]YK.C	1681	Hex(1)	C[+57], S[+162]	610.259	2	1219.51	1219.51	0	-3.2	Specific	512.56	462.91	6.7	7.35	453	>sp|Q14766|LTBP1_HUMAN Latent-transforming growth factor beta-binding protein 1	1	DW090619_4_EB5 T.3398.3398.2	controllerType=0 controllerNumber=1 scan=3398	11.3923
18	1	K.C[+57.021]INTDGS[+162.053]YK.C	1681	Hex(1)	C[+57], S[+162]	610.258	2	1219.51	1219.51	0	-4.3	Specific	603.5	501.59	25.88	9.7	453	>sp|Q14766|LTBP1_HUMAN Latent-transforming growth factor beta-binding protein 1	1	DW090619_4_EB5 T.3340.3340.2	controllerType=0 controllerNumber=1 scan=3340	11.2699
18	1	K.C[+57.021]IN[+15.995]TDGS[+162.053]YK.C	1681	Hex(1)	C[+57], N[+16], S[+162]	618.256	2	1235.51	1235.51	0	-3.1	Specific	496.59	403.96	17.48	6.19	453	>sp|Q14766|LTBP1_HUMAN Latent-transforming growth factor beta-binding protein 1	1	DW090619_4_EB5 T.3388.3388.2	controllerType=0 controllerNumber=1 scan=3388	11.3733
Other Peptides
	1	K.QQLQGVNVC[+57.021]GGR.C	161		C[+57]	658.327	2	1315.65	1315.65	0	-4.4	Specific	593.08	576.93	576.93	8.7	453	>sp|Q14766|LTBP1_HUMAN Latent-transforming growth factor beta-binding protein 1	1	DW090619_4_EB5 T.4705.4705.2	controllerType=0 controllerNumber=1 scan=4705	14.0608
	1	R.IKVVFTPSIC[+57.021]K.V	352		C[+57]	431.251	3	1291.74	1291.74	0	-3.6	Specific	155.36	155.36	155.36	2.18	453	>sp|Q14766|LTBP1_HUMAN Latent-transforming growth factor beta-binding protein 1	1	DW090619_4_EB5 T.7318.7318.2	controllerType=0 controllerNumber=1 scan=7318	19.0863
	1	R.IKVVFTPSIC[+57.021]K.V	352		C[+57]	431.252	3	1291.74	1291.74	0	-2.3	Specific	196.06	196.06	196.06	3.13	453	>sp|Q14766|LTBP1_HUMAN Latent-transforming growth factor beta-binding protein 1	1	DW090619_4_EB5 T.6159.6159.3	controllerType=0 controllerNumber=1 scan=6159	16.8727
	1	R.IKVVFTPSIC[+57.021]K.V	352		C[+57]	431.251	3	1291.74	1291.74	0	-5.2	Specific	253.04	253.04	253.04	2.2	453	>sp|Q14766|LTBP1_HUMAN Latent-transforming growth factor beta-binding protein 1	1	DW090619_4_EB5 T.6948.6948.3	controllerType=0 controllerNumber=1 scan=6948	18.3391
	1	R.IKVVFTPSIC[+57.021]K.V	352		C[+57]	646.374	2	1291.74	1291.74	0	-3.1	Specific	261.44	261.44	261.44	2.57	453	>sp|Q14766|LTBP1_HUMAN Latent-transforming growth factor beta-binding protein 1	1	DW090619_4_EB5 T.6593.6593.2	controllerType=0 controllerNumber=1 scan=6593	17.6594
	1	R.IKVVFTPSIC[+57.021]K.V	352		C[+57]	431.251	3	1291.74	1291.74	0	-4.3	Specific	283.31	283.31	283.31	3.34	453	>sp|Q14766|LTBP1_HUMAN Latent-transforming growth factor beta-binding protein 1	1	DW090619_4_EB5 T.7301.7301.3	controllerType=0 controllerNumber=1 scan=7301	19.0499
	1	R.IKVVFTPSIC[+57.021]K.V	352		C[+57]	431.252	3	1291.74	1291.74	0	-3	Specific	321.77	321.77	321.77	5.67	453	>sp|Q14766|LTBP1_HUMAN Latent-transforming growth factor beta-binding protein 1	1	DW090619_4_EB5 T.6291.6291.3	controllerType=0 controllerNumber=1 scan=6291	17.1012
	1	R.IKVVFTPSIC[+57.021]K.V	352		C[+57]	431.251	3	1291.74	1291.74	0	-4.2	Specific	329.38	329.38	329.38	3.94	453	>sp|Q14766|LTBP1_HUMAN Latent-transforming growth factor beta-binding protein 1	1	DW090619_4_EB5 T.6794.6794.3	controllerType=0 controllerNumber=1 scan=6794	18.0359
	1	R.IKVVFTPSIC[+57.021]K.V	352		C[+57]	431.252	3	1291.74	1291.74	0	-2.8	Specific	338.27	338.27	338.27	3.94	453	>sp|Q14766|LTBP1_HUMAN Latent-transforming growth factor beta-binding protein 1	1	DW090619_4_EB5 T.7406.7406.3	controllerType=0 controllerNumber=1 scan=7406	19.2553
	1	R.IKVVFTPSIC[+57.021]K.V	352		C[+57]	431.252	3	1291.74	1291.74	0	-2.6	Specific	380.61	380.61	380.61	5.68	453	>sp|Q14766|LTBP1_HUMAN Latent-transforming growth factor beta-binding protein 1	1	DW090619_4_EB5 T.7074.7074.3	controllerType=0 controllerNumber=1 scan=7074	18.5882
	1	R.IKVVFTPSIC[+57.021]K.V	352		C[+57]	431.252	3	1291.74	1291.74	0	-2.3	Specific	389.02	389.02	389.02	7.1	453	>sp|Q14766|LTBP1_HUMAN Latent-transforming growth factor beta-binding protein 1	1	DW090619_4_EB5 T.6426.6426.3	controllerType=0 controllerNumber=1 scan=6426	17.3413
	1	R.IKVVFTPSIC[+57.021]K.V	352		C[+57]	431.252	3	1291.74	1291.74	0	-3.1	Specific	396.02	396.02	396.02	7.1	453	>sp|Q14766|LTBP1_HUMAN Latent-transforming growth factor beta-binding protein 1	1	DW090619_4_EB5 T.6225.6225.3	controllerType=0 controllerNumber=1 scan=6225	16.9903
	1	R.IKVVFTPSIC[+57.021]K.V	352		C[+57]	431.252	3	1291.74	1291.74	0	-3.4	Specific	398.43	398.43	398.43	7.1	453	>sp|Q14766|LTBP1_HUMAN Latent-transforming growth factor beta-binding protein 1	1	DW090619_4_EB5 T.6361.6361.3	controllerType=0 controllerNumber=1 scan=6361	17.2264
	1	R.IKVVFTPSIC[+57.021]K.V	352		C[+57]	431.251	3	1291.74	1291.74	0	-3.8	Specific	399.44	399.44	399.44	5.68	453	>sp|Q14766|LTBP1_HUMAN Latent-transforming growth factor beta-binding protein 1	1	DW090619_4_EB5 T.6725.6725.3	controllerType=0 controllerNumber=1 scan=6725	17.9078
	1	R.IKVVFTPSIC[+57.021]K.V	352		C[+57]	431.252	3	1291.74	1291.74	0	-3	Specific	414.17	414.17	414.17	7.27	453	>sp|Q14766|LTBP1_HUMAN Latent-transforming growth factor beta-binding protein 1	1	DW090619_4_EB5 T.6029.6029.3	controllerType=0 controllerNumber=1 scan=6029	16.6358
	1	R.IKVVFTPSIC[+57.021]K.V	352		C[+57]	431.251	3	1291.74	1291.74	0	-3.5	Specific	425.59	425.59	425.59	7.27	453	>sp|Q14766|LTBP1_HUMAN Latent-transforming growth factor beta-binding protein 1	1	DW090619_4_EB5 T.6657.6657.3	controllerType=0 controllerNumber=1 scan=6657	17.7791
	1	R.IKVVFTPSIC[+57.021]K.V	352		C[+57]	431.252	3	1291.74	1291.74	0	-2.4	Specific	429.89	429.89	429.89	6.11	453	>sp|Q14766|LTBP1_HUMAN Latent-transforming growth factor beta-binding protein 1	1	DW090619_4_EB5 T.6597.6597.3	controllerType=0 controllerNumber=1 scan=6597	17.6651
	1	R.IKVVFTPSIC[+57.021]K.V	352		C[+57]	646.373	2	1291.74	1291.74	0	-3.7	Specific	437.57	437.57	437.57	5.58	453	>sp|Q14766|LTBP1_HUMAN Latent-transforming growth factor beta-binding protein 1	1	DW090619_4_EB5 T.6539.6539.2	controllerType=0 controllerNumber=1 scan=6539	17.5593
	1	R.IKVVFTPSIC[+57.021]K.V	352		C[+57]	431.252	3	1291.74	1291.74	0	-2.6	Specific	443.79	443.79	443.79	7.49	453	>sp|Q14766|LTBP1_HUMAN Latent-transforming growth factor beta-binding protein 1	1	DW090619_4_EB5 T.6093.6093.3	controllerType=0 controllerNumber=1 scan=6093	16.7587
	1	R.IKVVFTPSIC[+57.021]K.V	352		C[+57]	646.374	2	1291.74	1291.74	0	-3.2	Specific	548.04	548.04	548.04	6.15	453	>sp|Q14766|LTBP1_HUMAN Latent-transforming growth factor beta-binding protein 1	1	DW090619_4_EB5 T.6385.6385.2	controllerType=0 controllerNumber=1 scan=6385	17.269
	1	R.IKVVFTPSIC[+57.021]K.V	352		C[+57]	646.375	2	1291.74	1291.74	0	-1.2	Specific	575.85	575.85	575.85	8.44	453	>sp|Q14766|LTBP1_HUMAN Latent-transforming growth factor beta-binding protein 1	1	DW090619_4_EB5 T.6475.6475.2	controllerType=0 controllerNumber=1 scan=6475	17.4341
	1	R.IKVVFTPSIC[+57.021]K.V	352		C[+57]	646.377	2	1291.75	1291.74	0	1.8	Specific	701.89	701.89	701.89	11.44	453	>sp|Q14766|LTBP1_HUMAN Latent-transforming growth factor beta-binding protein 1	1	DW090619_4_EB5 T.6292.6292.2	controllerType=0 controllerNumber=1 scan=6292	17.1034
	1	R.IKVVFTPSIC[+57.021]K.V	352		C[+57]	646.374	2	1291.74	1291.74	0	-3.3	Specific	702.11	702.11	702.11	11.52	453	>sp|Q14766|LTBP1_HUMAN Latent-transforming growth factor beta-binding protein 1	1	DW090619_4_EB5 T.6226.6226.2	controllerType=0 controllerNumber=1 scan=6226	16.9914
	1	R.IKVVFTPSIC[+57.021]K.V	352		C[+57]	646.374	2	1291.74	1291.74	0	-2.1	Specific	724.9	724.9	724.9	11.52	453	>sp|Q14766|LTBP1_HUMAN Latent-transforming growth factor beta-binding protein 1	1	DW090619_4_EB5 T.6161.6161.2	controllerType=0 controllerNumber=1 scan=6161	16.8751
	1	R.IKVVFTPSIC[+57.021]K.V	352		C[+57]	646.374	2	1291.74	1291.74	0	-2.3	Specific	727.46	727.46	727.46	11.52	453	>sp|Q14766|LTBP1_HUMAN Latent-transforming growth factor beta-binding protein 1	1	DW090619_4_EB5 T.6031.6031.2	controllerType=0 controllerNumber=1 scan=6031	16.6401
	1	R.IKVVFTPSIC[+57.021]K.V	352		C[+57]	646.374	2	1291.74	1291.74	0	-3.1	Specific	734.18	734.18	734.18	11.52	453	>sp|Q14766|LTBP1_HUMAN Latent-transforming growth factor beta-binding protein 1	1	DW090619_4_EB5 T.6095.6095.2	controllerType=0 controllerNumber=1 scan=6095	16.761
	1	R.IKVVFTPS[+365.132]IC[+57.021]K.V	352	HexNAc(1)Hex(1)	C[+57], S[+365]	552.962	3	1656.87	1656.88	0	-3.4	Specific	593.58	593.58	21.92	9.05	453	>sp|Q14766|LTBP1_HUMAN Latent-transforming growth factor beta-binding protein 1	1	DW090619_4_EB5 T.5624.5624.3	controllerType=0 controllerNumber=1 scan=5624	15.8528
	1	R.IKVVFT[+365.132]PS[+365.132]IC[+57.021]K.V	352	HexNAc(1)Hex(1),HexNAc(1)Hex(1)	C[+57], S[+365], T[+365]	674.673	3	2022	2022.01	0	-2.3	Specific	571.05	571.05	571.05	9.05	453	>sp|Q14766|LTBP1_HUMAN Latent-transforming growth factor beta-binding protein 1	1	DW090619_4_EB5 T.5437.5437.3	controllerType=0 controllerNumber=1 scan=5437	15.4886
	1	K.VVFTPSIC[+57.021]K.V	354		C[+57]	525.786	2	1050.57	1050.57	0	-0.2	Specific	192.67	192.67	192.67	2.21	453	>sp|Q14766|LTBP1_HUMAN Latent-transforming growth factor beta-binding protein 1	1	DW090619_4_EB5 T.8258.8258.2	controllerType=0 controllerNumber=1 scan=8258	21.0672
	1	K.VVFTPSIC[+57.021]K.V	354		C[+57]	525.785	2	1050.56	1050.57	0	-2.6	Specific	388.52	388.52	388.52	6.75	453	>sp|Q14766|LTBP1_HUMAN Latent-transforming growth factor beta-binding protein 1	1	DW090619_4_EB5 T.6148.6148.2	controllerType=0 controllerNumber=1 scan=6148	16.855
	1	K.VVFTPSIC[+57.021]K.V	354		C[+57]	525.785	2	1050.56	1050.57	0	-2.3	Specific	403.48	371.98	371.98	6.92	453	>sp|Q14766|LTBP1_HUMAN Latent-transforming growth factor beta-binding protein 1	1	DW090619_4_EB5 T.6283.6283.2	controllerType=0 controllerNumber=1 scan=6283	17.0874
	1	K.VVFTPSIC[+57.021]K.V	354		C[+57]	525.786	2	1050.56	1050.57	0	-1.1	Specific	422.23	353.64	353.64	4.32	453	>sp|Q14766|LTBP1_HUMAN Latent-transforming growth factor beta-binding protein 1	1	DW090619_4_EB5 T.7015.7015.2	controllerType=0 controllerNumber=1 scan=7015	18.472
	1	K.VVFTPSIC[+57.021]K.V	354		C[+57]	525.785	2	1050.56	1050.57	0	-2.4	Specific	427.19	376.29	376.29	5.76	453	>sp|Q14766|LTBP1_HUMAN Latent-transforming growth factor beta-binding protein 1	1	DW090619_4_EB5 T.7103.7103.2	controllerType=0 controllerNumber=1 scan=7103	18.6478
	1	K.VVFTPSIC[+57.021]K.V	354		C[+57]	525.785	2	1050.56	1050.57	0	-2.4	Specific	433.09	369.22	369.22	6.92	453	>sp|Q14766|LTBP1_HUMAN Latent-transforming growth factor beta-binding protein 1	1	DW090619_4_EB5 T.6414.6414.2	controllerType=0 controllerNumber=1 scan=6414	17.3215
	1	K.VVFTPSIC[+57.021]K.V	354		C[+57]	525.785	2	1050.56	1050.57	0	-2.2	Specific	436.58	436.58	436.58	6.92	453	>sp|Q14766|LTBP1_HUMAN Latent-transforming growth factor beta-binding protein 1	1	DW090619_4_EB5 T.6481.6481.2	controllerType=0 controllerNumber=1 scan=6481	17.446
	1	K.VVFTPSIC[+57.021]K.V	354		C[+57]	525.785	2	1050.56	1050.57	0	-3.1	Specific	440.35	363.05	363.05	5.97	453	>sp|Q14766|LTBP1_HUMAN Latent-transforming growth factor beta-binding protein 1	1	DW090619_4_EB5 T.6946.6946.2	controllerType=0 controllerNumber=1 scan=6946	18.3357
	1	K.VVFTPSIC[+57.021]K.V	354		C[+57]	525.785	2	1050.56	1050.57	0	-2.6	Specific	442.33	442.33	442.33	7.14	453	>sp|Q14766|LTBP1_HUMAN Latent-transforming growth factor beta-binding protein 1	1	DW090619_4_EB5 T.6082.6082.2	controllerType=0 controllerNumber=1 scan=6082	16.7373
	1	K.VVFTPSIC[+57.021]K.V	354		C[+57]	525.785	2	1050.56	1050.57	0	-2.3	Specific	445.05	392.23	392.23	7.14	453	>sp|Q14766|LTBP1_HUMAN Latent-transforming growth factor beta-binding protein 1	1	DW090619_4_EB5 T.6547.6547.2	controllerType=0 controllerNumber=1 scan=6547	17.5755
	1	K.VVFTPSIC[+57.021]K.V	354		C[+57]	525.785	2	1050.56	1050.57	0	-1.7	Specific	448.91	385.97	385.97	7.14	453	>sp|Q14766|LTBP1_HUMAN Latent-transforming growth factor beta-binding protein 1	1	DW090619_4_EB5 T.6023.6023.2	controllerType=0 controllerNumber=1 scan=6023	16.6243
	1	K.VVFTPSIC[+57.021]K.V	354		C[+57]	525.786	2	1050.56	1050.57	0	-1.3	Specific	453.6	424.68	424.68	7.06	453	>sp|Q14766|LTBP1_HUMAN Latent-transforming growth factor beta-binding protein 1	1	DW090619_4_EB5 T.6680.6680.2	controllerType=0 controllerNumber=1 scan=6680	17.8212
	1	K.VVFTPSIC[+57.021]K.V	354		C[+57]	525.785	2	1050.56	1050.57	0	-2.9	Specific	456.07	456.07	456.07	7.14	453	>sp|Q14766|LTBP1_HUMAN Latent-transforming growth factor beta-binding protein 1	1	DW090619_4_EB5 T.6612.6612.2	controllerType=0 controllerNumber=1 scan=6612	17.6961
	1	K.VVFTPSIC[+57.021]K.V	354		C[+57]	525.784	2	1050.56	1050.57	0	-3.9	Specific	457.1	422.56	422.56	7.14	453	>sp|Q14766|LTBP1_HUMAN Latent-transforming growth factor beta-binding protein 1	1	DW090619_4_EB5 T.6748.6748.2	controllerType=0 controllerNumber=1 scan=6748	17.9485
	1	K.VVFTPSIC[+57.021]K.V	354		C[+57]	525.785	2	1050.56	1050.57	0	-2.3	Specific	464.39	414.57	414.57	7.14	453	>sp|Q14766|LTBP1_HUMAN Latent-transforming growth factor beta-binding protein 1	1	DW090619_4_EB5 T.6215.6215.2	controllerType=0 controllerNumber=1 scan=6215	16.9706
	1	K.VVFTPSIC[+57.021]K.V	354		C[+57]	525.785	2	1050.56	1050.57	0	-2.6	Specific	473.91	441.63	441.63	7.14	453	>sp|Q14766|LTBP1_HUMAN Latent-transforming growth factor beta-binding protein 1	1	DW090619_4_EB5 T.6348.6348.2	controllerType=0 controllerNumber=1 scan=6348	17.2017
	1	K.GSC[+57.021]QNSC[+57.021]EKGN[+1955.724]TTTLISENGHAADTLTATNFR.V	368	HexNAc(5)Hex(4)Fuc(2)	C[+57]*2, N[+1956]	1353.32	4	5410.25	5411.28	-1	-4.3	Specific	313.3	313.3	5.52	5.13	453	>sp|Q14766|LTBP1_HUMAN Latent-transforming growth factor beta-binding protein 1	1	DW090619_4_EB5 T.5948.5948.4	controllerType=0 controllerNumber=1 scan=5948	16.4837
	1	K.GSC[+57.021]QNSC[+57.021]EKGN[+1768.640]TTTLISENGHAADTLTATNFR.V	368	HexNAc(4)Hex(5)Fuc(1)	C[+57]*2, N[+1769]	1306.8	4	5224.18	5224.19	0	-2	Specific	392.82	392.82	8.4	5.77	453	>sp|Q14766|LTBP1_HUMAN Latent-transforming growth factor beta-binding protein 1	1	DW090619_4_EB5 T.6014.6014.4	controllerType=0 controllerNumber=1 scan=6014	16.6084
	1	K.GSC[+57.021]QNSC[+57.021]EKGN[+1647.613]TTTLISENGHAADTLTATNFR.V	368	HexNAc(5)Hex(3)Fuc(1)	C[+57]*2, N[+1648]	1276.54	4	5103.15	5103.17	0	-3	Specific	404.66	404.66	48.32	7.1	453	>sp|Q14766|LTBP1_HUMAN Latent-transforming growth factor beta-binding protein 1	1	DW090619_4_EB5 T.6022.6022.4	controllerType=0 controllerNumber=1 scan=6022	16.6232
	1	K.GSC[+57.021]QNSC[+57.021]EKGN[+1888.645]TTTLISENGHAADTLTATNFR.V	368	HexNAc(3)Hex(6)NeuGc(1)	C[+57]*2, N[+1889]	1337.05	4	5345.17	5344.2	1	-6.2	Specific	408.89	408.89	35.31	4.82	453	>sp|Q14766|LTBP1_HUMAN Latent-transforming growth factor beta-binding protein 1	1	DW090619_4_EB5 T.6608.6608.4	controllerType=0 controllerNumber=1 scan=6608	17.6875
	1	K.GSC[+57.021]QNSC[+57.021]EKGN[+2059.735]TTTLISENGHAADTLTATNFR.V	368	HexNAc(4)Hex(5)Fuc(1)NeuAc(1)	C[+57]*2, N[+2060]	1103.86	5	5515.27	5515.29	0	-3.1	Specific	459.56	459.56	24.96	6.99	453	>sp|Q14766|LTBP1_HUMAN Latent-transforming growth factor beta-binding protein 1	1	DW090619_4_EB5 T.6530.6530.5	controllerType=0 controllerNumber=1 scan=6530	17.5396
	1	K.GSC[+57.021]QNSC[+57.021]EKGN[+1444.534]TTTLISENGHAADTLTATNFR.V	368	HexNAc(4)Hex(3)Fuc(1)	C[+57]*2, N[+1445]	1225.77	4	4900.06	4900.09	0	-5.2	Specific	470.81	470.81	35.79	6.2	453	>sp|Q14766|LTBP1_HUMAN Latent-transforming growth factor beta-binding protein 1	1	DW090619_4_EB5 T.6024.6024.4	controllerType=0 controllerNumber=1 scan=6024	16.6256
	1	K.GSC[+57.021]QNSC[+57.021]EKGN[+1809.666]TTTLISENGHAADTLTATNFR.V	368	HexNAc(5)Hex(4)Fuc(1)	C[+57]*2, N[+1810]	1317.06	4	5265.21	5265.22	0	-2.9	Specific	476.36	476.36	47.84	7.32	453	>sp|Q14766|LTBP1_HUMAN Latent-transforming growth factor beta-binding protein 1	1	DW090619_4_EB5 T.6028.6028.4	controllerType=0 controllerNumber=1 scan=6028	16.6346
	1	K.GSC[+57.021]QNSC[+57.021]EKGN[+1768.640]TTTLISENGHAADTLTATNFR.V	368	HexNAc(4)Hex(5)Fuc(1)	C[+57]*2, N[+1769]	1306.8	4	5224.18	5224.19	0	-2.4	Specific	479.57	479.57	29.99	7.32	453	>sp|Q14766|LTBP1_HUMAN Latent-transforming growth factor beta-binding protein 1	1	DW090619_4_EB5 T.5946.5946.4	controllerType=0 controllerNumber=1 scan=5946	16.4796
	1	K.GSC[+57.021]QNSC[+57.021]EKGN[+1606.587]TTTLISENGHAADTLTATNFR.V	368	HexNAc(4)Hex(4)Fuc(1)	C[+57]*2, N[+1607]	1266.29	4	5062.12	5062.14	0	-3.7	Specific	495.88	495.88	29.13	7.53	453	>sp|Q14766|LTBP1_HUMAN Latent-transforming growth factor beta-binding protein 1	1	DW090619_4_EB5 T.6002.6002.4	controllerType=0 controllerNumber=1 scan=6002	16.5883
	1	K.GSC[+57.021]QNSC[+57.021]EKGN[+1809.666]TTTLISENGHAADTLTATNFR.V	368	HexNAc(5)Hex(4)Fuc(1)	C[+57]*2, N[+1810]	1317.06	4	5265.21	5265.22	0	-1.4	Specific	552.31	552.31	1.47	7.67	453	>sp|Q14766|LTBP1_HUMAN Latent-transforming growth factor beta-binding protein 1	1	DW090619_4_EB5 T.5970.5970.4	controllerType=0 controllerNumber=1 scan=5970	16.5264
	1	K.GSC[+57.021]QNSC[+57.021]EKGN[+1605.566]TTTLISEN[+0.984]GHAADTLTATNFR.V	368	HexNAc(4)Hex(3)NeuGc(1)	C[+57]*2, N[+1][+1606]	1013.23	5	5062.11	5062.11	0	0.7	Specific	258.95	258.95	2.48	2.54	453	>sp|Q14766|LTBP1_HUMAN Latent-transforming growth factor beta-binding protein 1	1	DW090619_4_EB5 T.6227.6227.3	controllerType=0 controllerNumber=1 scan=6227	16.9934
	1	K.GSC[+57.021]QNSC[+57.021]EKGN[+2100.761]TTTLISEN[+0.984]GHAADTLTATNFR.V	368	HexNAc(5)Hex(4)Fuc(1)NeuAc(1)	C[+57]*2, N[+1][+2101]	1389.83	4	5556.28	5557.3	-1	-3	Specific	359.28	359.28	60	5.5	453	>sp|Q14766|LTBP1_HUMAN Latent-transforming growth factor beta-binding protein 1	1	DW090619_4_EB5 T.6805.6805.4	controllerType=0 controllerNumber=1 scan=6805	18.0563
	1	K.GSC[+57.021]QNSC[+57.021]EKGN[+1971.719]TTTLISEN[+0.984]GHAADTLTATNFR.V	368	HexNAc(5)Hex(5)Fuc(1)	C[+57]*2, N[+1][+1972]	1357.57	4	5427.24	5428.26	-1	-2.5	Specific	392.99	392.99	18.74	6.93	453	>sp|Q14766|LTBP1_HUMAN Latent-transforming growth factor beta-binding protein 1	1	DW090619_4_EB5 T.6344.6344.4	controllerType=0 controllerNumber=1 scan=6344	17.1938
	1	K.GSC[+57.021]QNSC[+57.021]EKGN[+1971.719]TTTLISEN[+0.984]GHAADTLTATNFR.V	368	HexNAc(5)Hex(5)Fuc(1)	C[+57]*2, N[+1][+1972]	1357.82	4	5428.24	5428.26	0	-2.5	Specific	460.7	460.7	33.38	7.32	453	>sp|Q14766|LTBP1_HUMAN Latent-transforming growth factor beta-binding protein 1	1	DW090619_4_EB5 T.6232.6232.4	controllerType=0 controllerNumber=1 scan=6232	17.0004
	1	K.GSC[+57.021]QNSC[+57.021]EKGN[+1647.613]TTTLISEN[+0.984]GHAADTLTATNFR.V	368	HexNAc(5)Hex(3)Fuc(1)	C[+57]*2, N[+1][+1648]	1276.54	4	5103.14	5104.15	-1	-2.5	Specific	461.02	461.02	54.45	7.32	453	>sp|Q14766|LTBP1_HUMAN Latent-transforming growth factor beta-binding protein 1	1	DW090619_4_EB5 T.6341.6341.4	controllerType=0 controllerNumber=1 scan=6341	17.1884
	1	K.GSC[+57.021]QNSC[+57.021]EKGN[+1647.613]TTTLISEN[+0.984]GHAADTLTATNFR.V	368	HexNAc(5)Hex(3)Fuc(1)	C[+57]*2, N[+1][+1648]	1276.79	4	5104.14	5104.15	0	-2.3	Specific	462.34	462.34	49.02	7.32	453	>sp|Q14766|LTBP1_HUMAN Latent-transforming growth factor beta-binding protein 1	1	DW090619_4_EB5 T.6254.6254.4	controllerType=0 controllerNumber=1 scan=6254	17.0381
	1	K.GSC[+57.021]QNSC[+57.021]EKGN[+1971.719]TTTLISEN[+0.984]GHAADTLTATNFR.V	368	HexNAc(5)Hex(5)Fuc(1)	C[+57]*2, N[+1][+1972]	1086.25	5	5427.25	5428.26	-1	-1.7	Specific	465.86	465.86	38.58	6.99	453	>sp|Q14766|LTBP1_HUMAN Latent-transforming growth factor beta-binding protein 1	1	DW090619_4_EB5 T.6255.6255.5	controllerType=0 controllerNumber=1 scan=6255	17.0402
	1	K.GSC[+57.021]QNSC[+57.021]EKGN[+1809.666]TTTLISEN[+0.984]GHAADTLTATNFR.V	368	HexNAc(5)Hex(4)Fuc(1)	C[+57]*2, N[+1][+1810]	1053.84	5	5265.19	5266.21	-1	-1.6	Specific	476.03	476.03	48.75	6.99	453	>sp|Q14766|LTBP1_HUMAN Latent-transforming growth factor beta-binding protein 1	1	DW090619_4_EB5 T.6343.6343.5	controllerType=0 controllerNumber=1 scan=6343	17.1918
	1	K.GSC[+57.021]QNSC[+57.021]EKGN[+1809.666]TTTLISEN[+0.984]GHAADTLTATNFR.V	368	HexNAc(5)Hex(4)Fuc(1)	C[+57]*2, N[+1][+1810]	1054.04	5	5266.19	5266.21	0	-3.6	Specific	486.2	486.2	48.75	7.21	453	>sp|Q14766|LTBP1_HUMAN Latent-transforming growth factor beta-binding protein 1	1	DW090619_4_EB5 T.6234.6234.5	controllerType=0 controllerNumber=1 scan=6234	17.0029
	1	K.GSC[+57.021]QNSC[+57.021]EKGN[+1809.666]TTTLISEN[+0.984]GHAADTLTATNFR.V	368	HexNAc(5)Hex(4)Fuc(1)	C[+57]*2, N[+1][+1810]	1317.3	4	5266.19	5266.21	0	-1.9	Specific	499.35	499.35	48.26	7.53	453	>sp|Q14766|LTBP1_HUMAN Latent-transforming growth factor beta-binding protein 1	1	DW090619_4_EB5 T.6419.6419.4	controllerType=0 controllerNumber=1 scan=6419	17.3289
	1	K.GSC[+57.021]QNSC[+57.021]EKGN[+1768.640]TTTLISEN[+0.984]GHAADTLTATNFR.V	368	HexNAc(4)Hex(5)Fuc(1)	C[+57]*2, N[+1][+1769]	1307.05	4	5225.17	5225.18	0	-2.5	Specific	514.57	514.57	31	7.53	453	>sp|Q14766|LTBP1_HUMAN Latent-transforming growth factor beta-binding protein 1	1	DW090619_4_EB5 T.6342.6342.4	controllerType=0 controllerNumber=1 scan=6342	17.1896
	1	K.GSC[+57.021]QNSC[+57.021]EKGN[+1606.587]TTTLISEN[+0.984]GHAADTLTATNFR.V	368	HexNAc(4)Hex(4)Fuc(1)	C[+57]*2, N[+1][+1607]	1266.28	4	5062.12	5063.13	-1	-1.2	Specific	520.51	520.51	20.78	7.6	453	>sp|Q14766|LTBP1_HUMAN Latent-transforming growth factor beta-binding protein 1	1	DW090619_4_EB5 T.6322.6322.4	controllerType=0 controllerNumber=1 scan=6322	17.1554
	1	K.GSC[+57.021]QNSC[+57.021]EKGN[+1768.640]TTTLISEN[+0.984]GHAADTLTATNFR.V	368	HexNAc(4)Hex(5)Fuc(1)	C[+57]*2, N[+1][+1769]	1045.64	5	5224.17	5225.18	-1	-1.9	Specific	524.56	524.56	37.25	7.35	453	>sp|Q14766|LTBP1_HUMAN Latent-transforming growth factor beta-binding protein 1	1	DW090619_4_EB5 T.6289.6289.5	controllerType=0 controllerNumber=1 scan=6289	17.0957
	1	K.GSC[+57.021]QNSC[+57.021]EKGN[+1809.666]TTTLISEN[+0.984]GHAADTLTATNFR.V	368	HexNAc(5)Hex(4)Fuc(1)	C[+57]*2, N[+1][+1810]	1317.3	4	5266.2	5266.21	0	-1.6	Specific	529.4	529.4	48.26	7.67	453	>sp|Q14766|LTBP1_HUMAN Latent-transforming growth factor beta-binding protein 1	1	DW090619_4_EB5 T.6321.6321.4	controllerType=0 controllerNumber=1 scan=6321	17.1542
	1	K.GSC[+57.021]QNSC[+57.021]EKGN[+1809.666]TTTLISEN[+0.984]GHAADTLTATNFR.V	368	HexNAc(5)Hex(4)Fuc(1)	C[+57]*2, N[+1][+1810]	1317.3	4	5266.19	5266.21	0	-2.5	Specific	529.49	529.49	48.75	7.67	453	>sp|Q14766|LTBP1_HUMAN Latent-transforming growth factor beta-binding protein 1	1	DW090619_4_EB5 T.6231.6231.4	controllerType=0 controllerNumber=1 scan=6231	16.9992
	1	K.GSC[+57.021]QNSC[+57.021]EKGN[+1955.724]TTTLISEN[+0.984]GHAADTLTATNFR.V	368	HexNAc(5)Hex(4)Fuc(2)	C[+57]*2, N[+1][+1956]	1353.82	4	5412.25	5412.26	0	-2.1	Specific	547.83	547.83	5.52	7.67	453	>sp|Q14766|LTBP1_HUMAN Latent-transforming growth factor beta-binding protein 1	1	DW090619_4_EB5 T.6209.6209.4	controllerType=0 controllerNumber=1 scan=6209	16.9593
	1	K.GSC[+57.021]QNSC[+57.021]EKGN[+2059.735]TTTLISEN[+0.984]GHAADTLTATNFR.V	368	HexNAc(4)Hex(5)Fuc(1)NeuAc(1)	C[+57]*2, N[+1][+2060]	1379.82	4	5516.26	5516.27	0	-3	Specific	549.92	549.92	23.84	7.67	453	>sp|Q14766|LTBP1_HUMAN Latent-transforming growth factor beta-binding protein 1	1	DW090619_4_EB5 T.6759.6759.4	controllerType=0 controllerNumber=1 scan=6759	17.9706
	1	K.GSC[+57.021]QNSC[+57.021]EKGN[+1606.587]TTTLISEN[+0.984]GHAADTLTATNFR.V	368	HexNAc(4)Hex(4)Fuc(1)	C[+57]*2, N[+1][+1607]	1266.53	4	5063.11	5063.13	0	-2.6	Specific	550.96	550.96	18.03	7.67	453	>sp|Q14766|LTBP1_HUMAN Latent-transforming growth factor beta-binding protein 1	1	DW090619_4_EB5 T.6233.6233.4	controllerType=0 controllerNumber=1 scan=6233	17.0016
	1	K.GSC[+57.021]QNSC[+57.021]EKGN[+1768.640]TTTLISEN[+0.984]GHAADTLTATNFR.V	368	HexNAc(4)Hex(5)Fuc(1)	C[+57]*2, N[+1][+1769]	1307.05	4	5225.17	5225.18	0	-2.1	Specific	551.83	551.83	20.31	7.67	453	>sp|Q14766|LTBP1_HUMAN Latent-transforming growth factor beta-binding protein 1	1	DW090619_4_EB5 T.6230.6230.4	controllerType=0 controllerNumber=1 scan=6230	16.9979
	1	K.GSC[+57.021]QNSC[+57.021]EKGN[+1768.640]TTTLISEN[+0.984]GHAADTLTATNFR.V	368	HexNAc(4)Hex(5)Fuc(1)	C[+57]*2, N[+1][+1769]	1045.84	5	5225.17	5225.18	0	-1.5	Specific	628.14	628.14	46.84	9.56	453	>sp|Q14766|LTBP1_HUMAN Latent-transforming growth factor beta-binding protein 1	1	DW090619_4_EB5 T.6210.6210.5	controllerType=0 controllerNumber=1 scan=6210	16.9605
	1	K.GSC[+57.021]QNSC[+57.021]EKGN[+1444.534]TTTLISEN[+0.984]GHAADTLTATNFR.V	368	HexNAc(4)Hex(3)Fuc(1)	C[+57]*2, N[+1][+1445]	1226.02	4	4901.06	4901.07	0	-2.3	Specific	682.74	682.74	60	10.88	453	>sp|Q14766|LTBP1_HUMAN Latent-transforming growth factor beta-binding protein 1	1	DW090619_4_EB5 T.6288.6288.4	controllerType=0 controllerNumber=1 scan=6288	17.0945
	1	K.GSC[+57.021]QNSC[+57.021]EKGNTTTLIS[+349.137]EN[+0.984]GHAADTLTATNFR.V	368	HexNAc(1)Fuc(1)	C[+57]*2, N[+1], S[+349]	952.172	4	3805.67	3805.68	0	-2.9	Specific	1169.14	1169.14	1.2	20.88	453	>sp|Q14766|LTBP1_HUMAN Latent-transforming growth factor beta-binding protein 1	1	DW090619_4_EB5 T.6452.6452.4	controllerType=0 controllerNumber=1 scan=6452	17.3884
	1	K.GN[+1606.587]TTTLISENGHAADTLTATNFR.V	377	HexNAc(4)Hex(4)Fuc(1)	N[+1607]	1003.69	4	4011.74	4011.76	0	-3	Specific	758.48	758.48	22.27	12.87	453	>sp|Q14766|LTBP1_HUMAN Latent-transforming growth factor beta-binding protein 1	1	DW090619_4_EB5 T.6618.6618.4	controllerType=0 controllerNumber=1 scan=6618	17.7072
	1	K.GN[+1809.666]TTTLISEN[+0.984]GHAADTLTATNFR.V	377	HexNAc(5)Hex(4)Fuc(1)	N[+1][+1810]	1405.61	3	4214.81	4215.82	-1	-0.6	Specific	570.23	570.23	46.59	9.12	453	>sp|Q14766|LTBP1_HUMAN Latent-transforming growth factor beta-binding protein 1	1	DW090619_4_EB5 T.6958.6958.3	controllerType=0 controllerNumber=1 scan=6958	18.3609
	1	R.VVIC[+57.021]HLPC[+57.021]MNGGQC[+57.021]SSR.D	400		C[+57]*3	658.957	3	1974.86	1974.88	0	-9.3	Specific	400.11	400.11	400.11	4.43	453	>sp|Q14766|LTBP1_HUMAN Latent-transforming growth factor beta-binding protein 1	1	DW090619_4_EB5 T.5796.5796.3	controllerType=0 controllerNumber=1 scan=5796	16.1863
	1	R.VVIC[+57.021]HLPC[+57.021]MNGGQC[+57.021]SSR.D	400		C[+57]*3	658.956	3	1974.85	1974.88	0	-11.8	Specific	644.06	644.06	644.06	8.31	453	>sp|Q14766|LTBP1_HUMAN Latent-transforming growth factor beta-binding protein 1	1	DW090619_4_EB5 T.6769.6769.3	controllerType=0 controllerNumber=1 scan=6769	17.9896
	1	R.VVIC[+57.021]HLPC[+57.021]MNGGQC[+57.021]SSR.D	400		C[+57]*3	658.956	3	1974.85	1974.88	0	-11.4	Specific	696.72	696.72	696.72	9.37	453	>sp|Q14766|LTBP1_HUMAN Latent-transforming growth factor beta-binding protein 1	1	DW090619_4_EB5 T.6638.6638.3	controllerType=0 controllerNumber=1 scan=6638	17.7439
	1	R.VVIC[+57.021]HLPC[+57.021]MNGGQC[+57.021]SSR.D	400		C[+57]*3	658.962	3	1974.87	1974.88	0	-2.6	Specific	769.03	769.03	769.03	12.63	453	>sp|Q14766|LTBP1_HUMAN Latent-transforming growth factor beta-binding protein 1	1	DW090619_4_EB5 T.5741.5741.3	controllerType=0 controllerNumber=1 scan=5741	16.0827
	1	R.VVIC[+57.021]HLPC[+57.021]MNGGQC[+57.021]SSR.D	400		C[+57]*3	658.962	3	1974.87	1974.88	0	-2.7	Specific	784.1	784.1	784.1	12.63	453	>sp|Q14766|LTBP1_HUMAN Latent-transforming growth factor beta-binding protein 1	1	DW090619_4_EB5 T.5462.5462.3	controllerType=0 controllerNumber=1 scan=5462	15.5393
	1	R.VVIC[+57.021]HLPC[+57.021]MNGGQC[+57.021]SSR.D	400		C[+57]*3	658.962	3	1974.87	1974.88	0	-2.3	Specific	785.98	785.98	785.98	12.63	453	>sp|Q14766|LTBP1_HUMAN Latent-transforming growth factor beta-binding protein 1	1	DW090619_4_EB5 T.5686.5686.3	controllerType=0 controllerNumber=1 scan=5686	15.9775
	1	R.VVIC[+57.021]HLPC[+57.021]MNGGQC[+57.021]SSR.D	400		C[+57]*3	658.962	3	1974.87	1974.88	0	-2.3	Specific	800.2	800.2	800.2	13.63	453	>sp|Q14766|LTBP1_HUMAN Latent-transforming growth factor beta-binding protein 1	1	DW090619_4_EB5 T.5521.5521.3	controllerType=0 controllerNumber=1 scan=5521	15.6567
	1	R.VVIC[+57.021]HLPC[+57.021]MNGGQC[+57.021]SSR.D	400		C[+57]*3	987.939	2	1974.87	1974.88	0	-2.5	Specific	800.44	778.5	778.5	13.1	453	>sp|Q14766|LTBP1_HUMAN Latent-transforming growth factor beta-binding protein 1	1	DW090619_4_EB5 T.5598.5598.2	controllerType=0 controllerNumber=1 scan=5598	15.8032
	1	R.VVIC[+57.021]HLPC[+57.021]MNGGQC[+57.021]SSR.D	400		C[+57]*3	658.962	3	1974.87	1974.88	0	-2.3	Specific	803.66	803.66	803.66	13.63	453	>sp|Q14766|LTBP1_HUMAN Latent-transforming growth factor beta-binding protein 1	1	DW090619_4_EB5 T.5631.5631.3	controllerType=0 controllerNumber=1 scan=5631	15.8667
	1	R.VVIC[+57.021]HLPC[+57.021]MNGGQC[+57.021]SSR.D	400		C[+57]*3	987.941	2	1974.87	1974.88	0	-1	Specific	810.05	807.81	807.81	13.02	453	>sp|Q14766|LTBP1_HUMAN Latent-transforming growth factor beta-binding protein 1	1	DW090619_4_EB5 T.5720.5720.2	controllerType=0 controllerNumber=1 scan=5720	16.0407
	1	R.VVIC[+57.021]HLPC[+57.021]MNGGQC[+57.021]SSR.D	400		C[+57]*3	658.962	3	1974.87	1974.88	0	-2.3	Specific	840.19	840.19	840.19	13.63	453	>sp|Q14766|LTBP1_HUMAN Latent-transforming growth factor beta-binding protein 1	1	DW090619_4_EB5 T.5576.5576.3	controllerType=0 controllerNumber=1 scan=5576	15.7618
	1	R.VVIC[+57.021]HLPC[+57.021]MNGGQC[+57.021]SSR.D	400		C[+57]*3	987.94	2	1974.87	1974.88	0	-1.8	Specific	858.37	831.23	831.23	14.1	453	>sp|Q14766|LTBP1_HUMAN Latent-transforming growth factor beta-binding protein 1	1	DW090619_4_EB5 T.5535.5535.2	controllerType=0 controllerNumber=1 scan=5535	15.6787
	1	R.VVIC[+57.021]HLPC[+57.021]MNGGQC[+57.021]SSR.D	400		C[+57]*3	987.94	2	1974.87	1974.88	0	-2.3	Specific	862.12	835.5	835.5	14.1	453	>sp|Q14766|LTBP1_HUMAN Latent-transforming growth factor beta-binding protein 1	1	DW090619_4_EB5 T.5654.5654.2	controllerType=0 controllerNumber=1 scan=5654	15.9109
	1	R.VVIC[+57.021]HLPC[+57.021]MN[+0.984]GGQC[+57.021]SSR.D	400		C[+57]*3, N[+1]	659.289	3	1975.85	1975.86	0	-4.6	Specific	262.53	262.53	262.53	2.64	453	>sp|Q14766|LTBP1_HUMAN Latent-transforming growth factor beta-binding protein 1	1	DW090619_4_EB5 T.6931.6931.3	controllerType=0 controllerNumber=1 scan=6931	18.3051
	1	R.VVIC[+57.021]HLPC[+57.021]MN[+0.984]GGQC[+57.021]SSR.D	400		C[+57]*3, N[+1]	659.29	3	1975.86	1975.86	0	-2.4	Specific	658.81	658.81	658.81	10.63	453	>sp|Q14766|LTBP1_HUMAN Latent-transforming growth factor beta-binding protein 1	1	DW090619_4_EB5 T.6886.6886.3	controllerType=0 controllerNumber=1 scan=6886	18.218
	1	R.VVIC[+57.021]HLPC[+57.021]M[+15.995]NGGQC[+57.021]SSR.D	400		C[+57]*3, M[+16]	664.293	3	1990.87	1990.87	0	-2.9	Specific	724.23	724.23	39.3	11.63	453	>sp|Q14766|LTBP1_HUMAN Latent-transforming growth factor beta-binding protein 1	1	DW090619_4_EB5 T.4702.4702.3	controllerType=0 controllerNumber=1 scan=4702	14.0547
	1	R.VVIC[+57.021]HLPC[+57.021]MN[+0.984]GGQC[+57.021]SSR.D	400		C[+57]*3, N[+1]	988.433	2	1975.86	1975.86	0	-1.2	Specific	725.1	725.1	725.1	11.02	453	>sp|Q14766|LTBP1_HUMAN Latent-transforming growth factor beta-binding protein 1	1	DW090619_4_EB5 T.6221.6221.2	controllerType=0 controllerNumber=1 scan=6221	16.9797
	1	R.VVIC[+57.021]HLPC[+57.021]MN[+0.984]GGQC[+57.021]SSR.D	400		C[+57]*3, N[+1]	659.29	3	1975.86	1975.86	0	-1.9	Specific	731.43	731.43	731.43	11.63	453	>sp|Q14766|LTBP1_HUMAN Latent-transforming growth factor beta-binding protein 1	1	DW090619_4_EB5 T.5917.5917.3	controllerType=0 controllerNumber=1 scan=5917	16.4253
	1	R.VVIC[+57.021]HLPC[+57.021]M[+15.995]NGGQC[+57.021]SSR.D	400		C[+57]*3, M[+16]	664.293	3	1990.86	1990.87	0	-3.9	Specific	759.71	759.71	39.89	12.63	453	>sp|Q14766|LTBP1_HUMAN Latent-transforming growth factor beta-binding protein 1	1	DW090619_4_EB5 T.4635.4635.3	controllerType=0 controllerNumber=1 scan=4635	13.9264
	1	R.VVIC[+57.021]HLPC[+57.021]MN[+0.984]GGQC[+57.021]SSR.D	400		C[+57]*3, N[+1]	659.29	3	1975.86	1975.86	0	-2.6	Specific	765.98	765.98	765.98	12.63	453	>sp|Q14766|LTBP1_HUMAN Latent-transforming growth factor beta-binding protein 1	1	DW090619_4_EB5 T.5854.5854.3	controllerType=0 controllerNumber=1 scan=5854	16.3029
	1	R.VVIC[+57.021]HLPC[+57.021]M[+15.995]NGGQC[+57.021]SSR.D	400		C[+57]*3, M[+16]	664.293	3	1990.86	1990.87	0	-3.8	Specific	773.14	773.14	43.41	12.63	453	>sp|Q14766|LTBP1_HUMAN Latent-transforming growth factor beta-binding protein 1	1	DW090619_4_EB5 T.4574.4574.3	controllerType=0 controllerNumber=1 scan=4574	13.8051
	1	R.VVIC[+57.021]HLPC[+57.021]MN[+0.984]GGQC[+57.021]SSR.D	400		C[+57]*3, N[+1]	988.429	2	1975.85	1975.86	0	-5.3	Specific	775.04	774.53	774.53	10.98	453	>sp|Q14766|LTBP1_HUMAN Latent-transforming growth factor beta-binding protein 1	1	DW090619_4_EB5 T.5944.5944.2	controllerType=0 controllerNumber=1 scan=5944	16.4764
	1	R.VVIC[+57.021]HLPC[+57.021]MN[+0.984]GGQC[+57.021]SSR.D	400		C[+57]*3, N[+1]	988.433	2	1975.86	1975.86	0	-0.7	Specific	780.35	772.34	772.34	12.02	453	>sp|Q14766|LTBP1_HUMAN Latent-transforming growth factor beta-binding protein 1	1	DW090619_4_EB5 T.5822.5822.2	controllerType=0 controllerNumber=1 scan=5822	16.237
	1	R.VVIC[+57.021]HLPC[+57.021]MN[+0.984]GGQC[+57.021]SSR.D	400		C[+57]*3, N[+1]	988.432	2	1975.86	1975.86	0	-1.7	Specific	791.33	791.33	791.33	12.1	453	>sp|Q14766|LTBP1_HUMAN Latent-transforming growth factor beta-binding protein 1	1	DW090619_4_EB5 T.6007.6007.2	controllerType=0 controllerNumber=1 scan=6007	16.5981
	1	R.VVIC[+57.021]HLPC[+57.021]MN[+0.984]GGQC[+57.021]SSR.D	400		C[+57]*3, N[+1]	988.431	2	1975.85	1975.86	0	-2.8	Specific	791.64	791.64	791.64	12.1	453	>sp|Q14766|LTBP1_HUMAN Latent-transforming growth factor beta-binding protein 1	1	DW090619_4_EB5 T.6072.6072.2	controllerType=0 controllerNumber=1 scan=6072	16.7174
	1	R.VVIC[+57.021]HLPC[+57.021]MN[+0.984]GGQC[+57.021]SSR.D	400		C[+57]*3, N[+1]	988.433	2	1975.86	1975.86	0	-1.4	Specific	795.73	795.73	795.73	12.1	453	>sp|Q14766|LTBP1_HUMAN Latent-transforming growth factor beta-binding protein 1	1	DW090619_4_EB5 T.6142.6142.2	controllerType=0 controllerNumber=1 scan=6142	16.8424
	1	R.VVIC[+57.021]HLPC[+57.021]MN[+0.984]GGQC[+57.021]SSR.D	400		C[+57]*3, N[+1]	659.291	3	1975.86	1975.86	0	-1.7	Specific	799.26	799.26	799.26	12.63	453	>sp|Q14766|LTBP1_HUMAN Latent-transforming growth factor beta-binding protein 1	1	DW090619_4_EB5 T.6703.6703.3	controllerType=0 controllerNumber=1 scan=6703	17.8649
	1	R.VVIC[+57.021]HLPC[+57.021]MN[+0.984]GGQC[+57.021]SSR.D	400		C[+57]*3, N[+1]	659.29	3	1975.86	1975.86	0	-2.4	Specific	809.43	809.43	809.43	13.63	453	>sp|Q14766|LTBP1_HUMAN Latent-transforming growth factor beta-binding protein 1	1	DW090619_4_EB5 T.6436.6436.3	controllerType=0 controllerNumber=1 scan=6436	17.3593
	1	R.VVIC[+57.021]HLPC[+57.021]MN[+0.984]GGQC[+57.021]SSR.D	400		C[+57]*3, N[+1]	659.291	3	1975.86	1975.86	0	-0.9	Specific	811.01	811.01	811.01	13.55	453	>sp|Q14766|LTBP1_HUMAN Latent-transforming growth factor beta-binding protein 1	1	DW090619_4_EB5 T.6504.6504.3	controllerType=0 controllerNumber=1 scan=6504	17.4913
	1	R.VVIC[+57.021]HLPC[+57.021]MN[+0.984]GGQC[+57.021]SSR.D	400		C[+57]*3, N[+1]	988.432	2	1975.86	1975.86	0	-2.2	Specific	813.13	811.98	811.98	13.1	453	>sp|Q14766|LTBP1_HUMAN Latent-transforming growth factor beta-binding protein 1	1	DW090619_4_EB5 T.5881.5881.2	controllerType=0 controllerNumber=1 scan=5881	16.3559
	1	R.VVIC[+57.021]HLPC[+57.021]MN[+0.984]GGQC[+57.021]SSR.D	400		C[+57]*3, N[+1]	659.29	3	1975.85	1975.86	0	-2.8	Specific	816.43	816.43	816.43	13.63	453	>sp|Q14766|LTBP1_HUMAN Latent-transforming growth factor beta-binding protein 1	1	DW090619_4_EB5 T.6104.6104.3	controllerType=0 controllerNumber=1 scan=6104	16.7791
	1	R.VVIC[+57.021]HLPC[+57.021]MN[+0.984]GGQC[+57.021]SSR.D	400		C[+57]*3, N[+1]	659.29	3	1975.86	1975.86	0	-2.4	Specific	823.41	823.41	823.41	13.63	453	>sp|Q14766|LTBP1_HUMAN Latent-transforming growth factor beta-binding protein 1	1	DW090619_4_EB5 T.6572.6572.3	controllerType=0 controllerNumber=1 scan=6572	17.6209
	1	R.VVIC[+57.021]HLPC[+57.021]MN[+0.984]GGQC[+57.021]SSR.D	400		C[+57]*3, N[+1]	659.291	3	1975.86	1975.86	0	-1.7	Specific	823.8	823.8	823.8	13.63	453	>sp|Q14766|LTBP1_HUMAN Latent-transforming growth factor beta-binding protein 1	1	DW090619_4_EB5 T.5974.5974.3	controllerType=0 controllerNumber=1 scan=5974	16.535
	1	R.VVIC[+57.021]HLPC[+57.021]MN[+0.984]GGQC[+57.021]SSR.D	400		C[+57]*3, N[+1]	659.29	3	1975.85	1975.86	0	-2.8	Specific	827.06	827.06	827.06	13.63	453	>sp|Q14766|LTBP1_HUMAN Latent-transforming growth factor beta-binding protein 1	1	DW090619_4_EB5 T.6039.6039.3	controllerType=0 controllerNumber=1 scan=6039	16.6568
	1	R.VVIC[+57.021]HLPC[+57.021]MN[+0.984]GGQC[+57.021]SSR.D	400		C[+57]*3, N[+1]	659.29	3	1975.86	1975.86	0	-1.9	Specific	834.93	834.93	834.93	13.63	453	>sp|Q14766|LTBP1_HUMAN Latent-transforming growth factor beta-binding protein 1	1	DW090619_4_EB5 T.6372.6372.3	controllerType=0 controllerNumber=1 scan=6372	17.2445
	1	R.VVIC[+57.021]HLPC[+57.021]MN[+0.984]GGQC[+57.021]SSR.D	400		C[+57]*3, N[+1]	659.291	3	1975.86	1975.86	0	-1.7	Specific	835.12	835.12	835.12	13.63	453	>sp|Q14766|LTBP1_HUMAN Latent-transforming growth factor beta-binding protein 1	1	DW090619_4_EB5 T.6238.6238.3	controllerType=0 controllerNumber=1 scan=6238	17.0109
	1	R.VVIC[+57.021]HLPC[+57.021]MN[+0.984]GGQC[+57.021]SSR.D	400		C[+57]*3, N[+1]	659.29	3	1975.86	1975.86	0	-2.1	Specific	850.18	850.18	850.18	14.63	453	>sp|Q14766|LTBP1_HUMAN Latent-transforming growth factor beta-binding protein 1	1	DW090619_4_EB5 T.6170.6170.3	controllerType=0 controllerNumber=1 scan=6170	16.8917
	1	R.VVIC[+57.021]HLPC[+57.021]MN[+0.984]GGQC[+57.021]SSR.D	400		C[+57]*3, N[+1]	659.29	3	1975.86	1975.86	0	-2.2	Specific	852.24	852.24	852.24	14.63	453	>sp|Q14766|LTBP1_HUMAN Latent-transforming growth factor beta-binding protein 1	1	DW090619_4_EB5 T.6303.6303.3	controllerType=0 controllerNumber=1 scan=6303	17.1254
	1	R.VVIC[+57.021]HLPC[+57.021]MNGGQC[+57.021]S[+365.132]S[+802.286]R.D	400	HexNAc(1)Hex(1),HexNAc(1)Hex(1)Fuc(1)NeuAc(1)	C[+57]*3, S[+365][+802]	1048.1	3	3142.28	3142.29	0	-3	Specific	39.5	1.11	0	2.16	453	>sp|Q14766|LTBP1_HUMAN Latent-transforming growth factor beta-binding protein 1	1	DW090619_4_EB5 T.2832.2832.3	controllerType=0 controllerNumber=1 scan=2832	10.1443
	1	R.VVIC[+57.021]HLPC[+57.021]M[+15.995]N[+0.984]GGQC[+57.021]SSR.D	400		C[+57]*3, M[+16], N[+1]	664.622	3	1991.85	1991.86	0	-1.6	Specific	691.42	691.42	288.63	10.63	453	>sp|Q14766|LTBP1_HUMAN Latent-transforming growth factor beta-binding protein 1	1	DW090619_4_EB5 T.5911.5911.3	controllerType=0 controllerNumber=1 scan=5911	16.4116
	1	R.VVIC[+57.021]HLPC[+57.021]M[+15.995]N[+0.984]GGQC[+57.021]SSR.D	400		C[+57]*3, M[+16], N[+1]	664.621	3	1991.85	1991.86	0	-3.2	Specific	740.49	740.49	372.5	11.63	453	>sp|Q14766|LTBP1_HUMAN Latent-transforming growth factor beta-binding protein 1	1	DW090619_4_EB5 T.5087.5087.3	controllerType=0 controllerNumber=1 scan=5087	14.8138
	1	R.DKC[+57.021]QC[+57.021]PPNFTGK.L	417		C[+57]*2	484.553	3	1451.64	1451.64	0	2.7	Specific	240.7	240.7	240.7	2.25	453	>sp|Q14766|LTBP1_HUMAN Latent-transforming growth factor beta-binding protein 1	1	DW090619_4_EB5 T.4788.4788.3	controllerType=0 controllerNumber=1 scan=4788	14.2313
	1	R.DKC[+57.021]QC[+57.021]PPNFTGK.L	417		C[+57]*2	484.553	3	1451.65	1451.64	0	3.4	Specific	240.83	240.83	240.83	2.22	453	>sp|Q14766|LTBP1_HUMAN Latent-transforming growth factor beta-binding protein 1	1	DW090619_4_EB5 T.4613.4613.3	controllerType=0 controllerNumber=1 scan=4613	13.8842
	1	R.DKC[+57.021]QC[+57.021]PPNFTGK.L	417		C[+57]*2	484.554	3	1451.65	1451.64	0	4	Specific	284.33	284.33	284.33	2.41	453	>sp|Q14766|LTBP1_HUMAN Latent-transforming growth factor beta-binding protein 1	1	DW090619_4_EB5 T.4853.4853.3	controllerType=0 controllerNumber=1 scan=4853	14.3586
	1	R.DKC[+57.021]QC[+57.021]PPNFTGK.L	417		C[+57]*2	726.327	2	1451.65	1451.64	0	4	Specific	293.72	293.72	293.72	2.2	453	>sp|Q14766|LTBP1_HUMAN Latent-transforming growth factor beta-binding protein 1	1	DW090619_4_EB5 T.4745.4745.2	controllerType=0 controllerNumber=1 scan=4745	14.1416
	1	R.DKC[+57.021]QC[+57.021]PPNFTGK.L	417		C[+57]*2	726.327	2	1451.65	1451.64	0	3.7	Specific	295.5	295.5	295.5	2.17	453	>sp|Q14766|LTBP1_HUMAN Latent-transforming growth factor beta-binding protein 1	1	DW090619_4_EB5 T.4627.4627.2	controllerType=0 controllerNumber=1 scan=4627	13.9099
	1	R.DKC[+57.021]QC[+57.021]PPNFTGK.L	417		C[+57]*2	484.553	3	1451.65	1451.64	0	3.3	Specific	306.2	306.2	306.2	2.54	453	>sp|Q14766|LTBP1_HUMAN Latent-transforming growth factor beta-binding protein 1	1	DW090619_4_EB5 T.5100.5100.3	controllerType=0 controllerNumber=1 scan=5100	14.838
	1	R.DKC[+57.021]QC[+57.021]PPNFTGK.L	417		C[+57]*2	484.552	3	1451.64	1451.64	0	0.8	Specific	357.77	357.77	357.77	3.62	453	>sp|Q14766|LTBP1_HUMAN Latent-transforming growth factor beta-binding protein 1	1	DW090619_4_EB5 T.4978.4978.3	controllerType=0 controllerNumber=1 scan=4978	14.6111
	1	R.DKC[+57.021]QC[+57.021]PPNFTGK.L	417		C[+57]*2	484.552	3	1451.64	1451.64	0	0.9	Specific	375.06	375.06	375.06	5.3	453	>sp|Q14766|LTBP1_HUMAN Latent-transforming growth factor beta-binding protein 1	1	DW090619_4_EB5 T.4915.4915.3	controllerType=0 controllerNumber=1 scan=4915	14.4867
	1	R.DKC[+57.021]QC[+57.021]PPNFTGK.L	417		C[+57]*2	484.551	3	1451.64	1451.64	0	-0.3	Specific	381.17	381.17	381.17	5.61	453	>sp|Q14766|LTBP1_HUMAN Latent-transforming growth factor beta-binding protein 1	1	DW090619_4_EB5 T.3700.3700.3	controllerType=0 controllerNumber=1 scan=3700	12.0345
	1	R.DKC[+57.021]QC[+57.021]PPNFTGK.L	417		C[+57]*2	484.551	3	1451.64	1451.64	0	-2.2	Specific	393.45	393.45	393.45	5.37	453	>sp|Q14766|LTBP1_HUMAN Latent-transforming growth factor beta-binding protein 1	1	DW090619_4_EB5 T.4260.4260.3	controllerType=0 controllerNumber=1 scan=4260	13.1784
	1	R.DKC[+57.021]QC[+57.021]PPNFTGK.L	417		C[+57]*2	484.55	3	1451.64	1451.64	0	-2.6	Specific	413.25	413.25	413.25	5.54	453	>sp|Q14766|LTBP1_HUMAN Latent-transforming growth factor beta-binding protein 1	1	DW090619_4_EB5 T.4204.4204.3	controllerType=0 controllerNumber=1 scan=4204	13.0649
	1	R.DKC[+57.021]QC[+57.021]PPNFTGK.L	417		C[+57]*2	484.55	3	1451.64	1451.64	0	-3	Specific	419.16	419.16	419.16	5.54	453	>sp|Q14766|LTBP1_HUMAN Latent-transforming growth factor beta-binding protein 1	1	DW090619_4_EB5 T.4491.4491.3	controllerType=0 controllerNumber=1 scan=4491	13.6432
	1	R.DKC[+57.021]QC[+57.021]PPNFTGK.L	417		C[+57]*2	484.55	3	1451.64	1451.64	0	-2.7	Specific	422.52	422.52	422.52	5.85	453	>sp|Q14766|LTBP1_HUMAN Latent-transforming growth factor beta-binding protein 1	1	DW090619_4_EB5 T.4437.4437.3	controllerType=0 controllerNumber=1 scan=4437	13.5323
	1	R.DKC[+57.021]QC[+57.021]PPNFTGK.L	417		C[+57]*2	484.55	3	1451.64	1451.64	0	-3.3	Specific	435.97	435.97	435.97	6.11	453	>sp|Q14766|LTBP1_HUMAN Latent-transforming growth factor beta-binding protein 1	1	DW090619_4_EB5 T.3984.3984.3	controllerType=0 controllerNumber=1 scan=3984	12.6244
	1	R.DKC[+57.021]QC[+57.021]PPNFTGK.L	417		C[+57]*2	484.551	3	1451.64	1451.64	0	-2	Specific	438.85	438.85	438.85	5.85	453	>sp|Q14766|LTBP1_HUMAN Latent-transforming growth factor beta-binding protein 1	1	DW090619_4_EB5 T.4315.4315.3	controllerType=0 controllerNumber=1 scan=4315	13.2898
	1	R.DKC[+57.021]QC[+57.021]PPNFTGK.L	417		C[+57]*2	484.55	3	1451.64	1451.64	0	-3.1	Specific	443.83	443.83	443.83	6.32	453	>sp|Q14766|LTBP1_HUMAN Latent-transforming growth factor beta-binding protein 1	1	DW090619_4_EB5 T.4039.4039.3	controllerType=0 controllerNumber=1 scan=4039	12.733
	1	R.DKC[+57.021]QC[+57.021]PPNFTGK.L	417		C[+57]*2	484.55	3	1451.64	1451.64	0	-3	Specific	448.93	448.93	448.93	6.06	453	>sp|Q14766|LTBP1_HUMAN Latent-transforming growth factor beta-binding protein 1	1	DW090619_4_EB5 T.4150.4150.3	controllerType=0 controllerNumber=1 scan=4150	12.9566
	1	R.DKC[+57.021]QC[+57.021]PPNFTGK.L	417		C[+57]*2	484.55	3	1451.64	1451.64	0	-2.5	Specific	455.62	455.62	455.62	7.49	453	>sp|Q14766|LTBP1_HUMAN Latent-transforming growth factor beta-binding protein 1	1	DW090619_4_EB5 T.4381.4381.3	controllerType=0 controllerNumber=1 scan=4381	13.421
	1	R.DKC[+57.021]QC[+57.021]PPNFTGK.L	417		C[+57]*2	484.55	3	1451.64	1451.64	0	-3.2	Specific	458.28	458.28	458.28	7.49	453	>sp|Q14766|LTBP1_HUMAN Latent-transforming growth factor beta-binding protein 1	1	DW090619_4_EB5 T.4095.4095.3	controllerType=0 controllerNumber=1 scan=4095	12.8438
	1	R.DKC[+57.021]QC[+57.021]PPNFTGK.L	417		C[+57]*2	484.551	3	1451.64	1451.64	0	-1.2	Specific	466.4	466.4	466.4	6.25	453	>sp|Q14766|LTBP1_HUMAN Latent-transforming growth factor beta-binding protein 1	1	DW090619_4_EB5 T.3874.3874.3	controllerType=0 controllerNumber=1 scan=3874	12.3984
	1	R.DKC[+57.021]QC[+57.021]PPNFTGK.L	417		C[+57]*2	484.551	3	1451.64	1451.64	0	-1.9	Specific	469.13	469.13	469.13	6.32	453	>sp|Q14766|LTBP1_HUMAN Latent-transforming growth factor beta-binding protein 1	1	DW090619_4_EB5 T.4548.4548.3	controllerType=0 controllerNumber=1 scan=4548	13.756
	1	R.DKC[+57.021]QC[+57.021]PPNFTGK.L	417		C[+57]*2	484.55	3	1451.64	1451.64	0	-3.4	Specific	472.75	472.75	472.75	6.32	453	>sp|Q14766|LTBP1_HUMAN Latent-transforming growth factor beta-binding protein 1	1	DW090619_4_EB5 T.3763.3763.3	controllerType=0 controllerNumber=1 scan=3763	12.1694
	1	R.DKC[+57.021]QC[+57.021]PPNFTGK.L	417		C[+57]*2	484.551	3	1451.64	1451.64	0	-1.2	Specific	476.34	476.34	476.34	7.41	453	>sp|Q14766|LTBP1_HUMAN Latent-transforming growth factor beta-binding protein 1	1	DW090619_4_EB5 T.3824.3824.3	controllerType=0 controllerNumber=1 scan=3824	12.2936
	1	R.DKC[+57.021]QC[+57.021]PPNFTGK.L	417		C[+57]*2	484.551	3	1451.64	1451.64	0	-1.7	Specific	481.66	481.66	481.66	7.7	453	>sp|Q14766|LTBP1_HUMAN Latent-transforming growth factor beta-binding protein 1	1	DW090619_4_EB5 T.3929.3929.3	controllerType=0 controllerNumber=1 scan=3929	12.5107
	1	R.DKC[+57.021]QC[+57.021]PPNFTGK.L	417		C[+57]*2	1451.64	1	1451.64	1451.64	0	-3.3	Specific	559.4	500.57	500.57	4.47	453	>sp|Q14766|LTBP1_HUMAN Latent-transforming growth factor beta-binding protein 1	1	DW090619_4_EB5 T.3842.3842.2	controllerType=0 controllerNumber=1 scan=3842	12.3288
	1	R.DKC[+57.021]QC[+57.021]PPNFTGK.L	417		C[+57]*2	726.322	2	1451.64	1451.64	0	-3.2	Specific	704.54	664.43	664.43	10.09	453	>sp|Q14766|LTBP1_HUMAN Latent-transforming growth factor beta-binding protein 1	1	DW090619_4_EB5 T.4466.4466.2	controllerType=0 controllerNumber=1 scan=4466	13.5923
	1	R.DKC[+57.021]QC[+57.021]PPNFTGK.L	417		C[+57]*2	726.321	2	1451.64	1451.64	0	-3.8	Specific	735.83	735.83	735.83	10.09	453	>sp|Q14766|LTBP1_HUMAN Latent-transforming growth factor beta-binding protein 1	1	DW090619_4_EB5 T.4117.4117.2	controllerType=0 controllerNumber=1 scan=4117	12.8865
	1	R.DKC[+57.021]QC[+57.021]PPNFTGK.L	417		C[+57]*2	726.321	2	1451.63	1451.64	0	-3.9	Specific	741.66	741.66	741.66	10.35	453	>sp|Q14766|LTBP1_HUMAN Latent-transforming growth factor beta-binding protein 1	1	DW090619_4_EB5 T.4006.4006.2	controllerType=0 controllerNumber=1 scan=4006	12.6673
	1	R.DKC[+57.021]QC[+57.021]PPNFTGK.L	417		C[+57]*2	726.321	2	1451.64	1451.64	0	-3.5	Specific	749.91	749.91	749.91	9.79	453	>sp|Q14766|LTBP1_HUMAN Latent-transforming growth factor beta-binding protein 1	1	DW090619_4_EB5 T.4227.4227.2	controllerType=0 controllerNumber=1 scan=4227	13.1093
	1	R.DKC[+57.021]QC[+57.021]PPNFTGK.L	417		C[+57]*2	726.323	2	1451.64	1451.64	0	-1.2	Specific	757.73	757.73	757.73	10.71	453	>sp|Q14766|LTBP1_HUMAN Latent-transforming growth factor beta-binding protein 1	1	DW090619_4_EB5 T.4336.4336.2	controllerType=0 controllerNumber=1 scan=4336	13.331
	1	R.DKC[+57.021]QC[+57.021]PPNFTGK.L	417		C[+57]*2	726.321	2	1451.63	1451.64	0	-4.1	Specific	758.71	758.71	758.71	11.09	453	>sp|Q14766|LTBP1_HUMAN Latent-transforming growth factor beta-binding protein 1	1	DW090619_4_EB5 T.3951.3951.2	controllerType=0 controllerNumber=1 scan=3951	12.5581
	1	R.DKC[+57.021]QC[+57.021]PPNFTGK.L	417		C[+57]*2	726.322	2	1451.64	1451.64	0	-3.4	Specific	761.14	761.14	761.14	11.35	453	>sp|Q14766|LTBP1_HUMAN Latent-transforming growth factor beta-binding protein 1	1	DW090619_4_EB5 T.3774.3774.2	controllerType=0 controllerNumber=1 scan=3774	12.1912
	1	R.DKC[+57.021]QC[+57.021]PPNFTGK.L	417		C[+57]*2	726.321	2	1451.64	1451.64	0	-3.8	Specific	762.27	762.27	762.27	11.09	453	>sp|Q14766|LTBP1_HUMAN Latent-transforming growth factor beta-binding protein 1	1	DW090619_4_EB5 T.4282.4282.2	controllerType=0 controllerNumber=1 scan=4282	13.2197
	1	R.DKC[+57.021]QC[+57.021]PPNFTGK.L	417		C[+57]*2	726.321	2	1451.64	1451.64	0	-3.6	Specific	763.15	763.15	763.15	11.09	453	>sp|Q14766|LTBP1_HUMAN Latent-transforming growth factor beta-binding protein 1	1	DW090619_4_EB5 T.3896.3896.2	controllerType=0 controllerNumber=1 scan=3896	12.4427
	1	R.DKC[+57.021]QC[+57.021]PPNFTGK.L	417		C[+57]*2	726.322	2	1451.64	1451.64	0	-3.3	Specific	763.93	763.93	763.93	11.09	453	>sp|Q14766|LTBP1_HUMAN Latent-transforming growth factor beta-binding protein 1	1	DW090619_4_EB5 T.4171.4171.2	controllerType=0 controllerNumber=1 scan=4171	12.9969
	1	R.DKC[+57.021]QC[+57.021]PPNFTGK.L	417		C[+57]*2	726.322	2	1451.64	1451.64	0	-2.6	Specific	764.17	703.19	703.19	10.79	453	>sp|Q14766|LTBP1_HUMAN Latent-transforming growth factor beta-binding protein 1	1	DW090619_4_EB5 T.4395.4395.2	controllerType=0 controllerNumber=1 scan=4395	13.4456
	1	R.DKC[+57.021]QC[+57.021]PPNFTGK.L	417		C[+57]*2	726.321	2	1451.64	1451.64	0	-3.5	Specific	766	766	766	11.09	453	>sp|Q14766|LTBP1_HUMAN Latent-transforming growth factor beta-binding protein 1	1	DW090619_4_EB5 T.3835.3835.2	controllerType=0 controllerNumber=1 scan=3835	12.3173
	1	R.DKC[+57.021]QC[+57.021]PPNFTGK.L	417		C[+57]*2	726.321	2	1451.63	1451.64	0	-3.9	Specific	795.27	795.27	795.27	11.09	453	>sp|Q14766|LTBP1_HUMAN Latent-transforming growth factor beta-binding protein 1	1	DW090619_4_EB5 T.4061.4061.2	controllerType=0 controllerNumber=1 scan=4061	12.7757
	1	R.DKC[+57.021]QC[+57.021]PPN[+2935.037]FTGK.L	417	HexNAc(6)Hex(6)Fuc(1)NeuAc(1)NeuGc(1)	C[+57]*2, N[+2935]	1463.24	3	4387.7	4386.68	1	4.1	Specific	24.39	24.39	24.39	2.15	453	>sp|Q14766|LTBP1_HUMAN Latent-transforming growth factor beta-binding protein 1	1	DW090619_4_EB5 T.11537.11537.3	controllerType=0 controllerNumber=1 scan=11537	28.6805
	1	R.DKC[+57.021]QC[+57.021]PPN[+1809.666]FTGK.L	417	HexNAc(5)Hex(4)Fuc(1)	C[+57]*2, N[+1810]	1087.77	3	3261.3	3261.31	0	-3.5	Specific	316.73	316.73	53.13	5.3	453	>sp|Q14766|LTBP1_HUMAN Latent-transforming growth factor beta-binding protein 1	1	DW090619_4_EB5 T.3645.3645.3	controllerType=0 controllerNumber=1 scan=3645	11.9178
	1	K.C[+57.021]QC[+57.021]PPNFTGK.L	419		C[+57]*2	604.761	2	1208.51	1208.52	0	-3.6	Specific	583.22	506.44	506.44	8.7	453	>sp|Q14766|LTBP1_HUMAN Latent-transforming growth factor beta-binding protein 1	1	DW090619_4_EB5 T.4347.4347.2	controllerType=0 controllerNumber=1 scan=4347	13.3547
	1	K.C[+57.021]QC[+57.021]PPNFTGK.L	419		C[+57]*2	604.761	2	1208.51	1208.52	0	-3.4	Specific	590.76	523.03	523.03	7.53	453	>sp|Q14766|LTBP1_HUMAN Latent-transforming growth factor beta-binding protein 1	1	DW090619_4_EB5 T.4513.4513.2	controllerType=0 controllerNumber=1 scan=4513	13.6863
	1	K.C[+57.021]QC[+57.021]PPNFTGK.L	419		C[+57]*2	604.761	2	1208.52	1208.52	0	-3	Specific	600.14	529.55	529.55	8.53	453	>sp|Q14766|LTBP1_HUMAN Latent-transforming growth factor beta-binding protein 1	1	DW090619_4_EB5 T.4457.4457.2	controllerType=0 controllerNumber=1 scan=4457	13.5743
	1	K.C[+57.021]QC[+57.021]PPNFTGK.L	419		C[+57]*2	604.761	2	1208.52	1208.52	0	-2.7	Specific	600.79	530.64	530.64	8.27	453	>sp|Q14766|LTBP1_HUMAN Latent-transforming growth factor beta-binding protein 1	1	DW090619_4_EB5 T.4701.4701.2	controllerType=0 controllerNumber=1 scan=4701	14.0525
	1	K.C[+57.021]QC[+57.021]PPNFTGK.L	419		C[+57]*2	604.761	2	1208.51	1208.52	0	-3.6	Specific	601.66	528.68	528.68	8.53	453	>sp|Q14766|LTBP1_HUMAN Latent-transforming growth factor beta-binding protein 1	1	DW090619_4_EB5 T.4292.4292.2	controllerType=0 controllerNumber=1 scan=4292	13.2412
	1	K.C[+57.021]QC[+57.021]PPNFTGK.L	419		C[+57]*2	604.761	2	1208.51	1208.52	0	-3.5	Specific	603.71	468.27	468.27	8.27	453	>sp|Q14766|LTBP1_HUMAN Latent-transforming growth factor beta-binding protein 1	1	DW090619_4_EB5 T.4402.4402.2	controllerType=0 controllerNumber=1 scan=4402	13.4615
	1	K.C[+57.021]QC[+57.021]PPNFTGK.L	419		C[+57]*2	604.761	2	1208.51	1208.52	0	-3.9	Specific	611.32	550.99	550.99	8.53	453	>sp|Q14766|LTBP1_HUMAN Latent-transforming growth factor beta-binding protein 1	1	DW090619_4_EB5 T.4228.4228.2	controllerType=0 controllerNumber=1 scan=4228	13.1105
	1	K.C[+57.021]QC[+57.021]PPNFTGK.L	419		C[+57]*2	604.761	2	1208.51	1208.52	0	-3.5	Specific	630.97	526.28	526.28	8.27	453	>sp|Q14766|LTBP1_HUMAN Latent-transforming growth factor beta-binding protein 1	1	DW090619_4_EB5 T.4634.4634.2	controllerType=0 controllerNumber=1 scan=4634	13.9252
	1	K.C[+57.021]QC[+57.021]PPNFTGK.L	419		C[+57]*2	604.761	2	1208.51	1208.52	0	-3.6	Specific	631.79	548.25	548.25	8.27	453	>sp|Q14766|LTBP1_HUMAN Latent-transforming growth factor beta-binding protein 1	1	DW090619_4_EB5 T.4578.4578.2	controllerType=0 controllerNumber=1 scan=4578	13.8156
	1	K.C[+57.021][-17.027]QC[+57.021]PPNFTGK.L	419		C[-17][+57]*2	596.251	2	1191.49	1191.49	0	1.5	Specific	399.91	399.91	399.91	4.95	453	>sp|Q14766|LTBP1_HUMAN Latent-transforming growth factor beta-binding protein 1	1	DW090619_4_EB5 T.6514.6514.2	controllerType=0 controllerNumber=1 scan=6514	17.5108
	1	K.C[+57.021][-17.027]QC[+57.021]PPNFTGK.L	419		C[-17][+57]*2	596.249	2	1191.49	1191.49	0	-2	Specific	439.62	439.62	439.62	5.5	453	>sp|Q14766|LTBP1_HUMAN Latent-transforming growth factor beta-binding protein 1	1	DW090619_4_EB5 T.6647.6647.2	controllerType=0 controllerNumber=1 scan=6647	17.7611
	1	K.C[+57.021][-17.027]QC[+57.021]PPNFTGK.L	419		C[-17][+57]*2	596.249	2	1191.49	1191.49	0	-1.7	Specific	465.2	465.2	465.2	5.97	453	>sp|Q14766|LTBP1_HUMAN Latent-transforming growth factor beta-binding protein 1	1	DW090619_4_EB5 T.6578.6578.2	controllerType=0 controllerNumber=1 scan=6578	17.6335
	1	K.LC[+57.021]QIPVHGASVPK.L	429		C[+57]	469.267	3	1405.79	1405.76	0	18.3	Specific	298.33	269.37	269.37	2.19	453	>sp|Q14766|LTBP1_HUMAN Latent-transforming growth factor beta-binding protein 1	1	DW090619_4_EB5 T.6339.6339.3	controllerType=0 controllerNumber=1 scan=6339	17.1857
	1	K.LC[+57.021]QIPVHGASVPK.L	429		C[+57]	469.258	3	1405.76	1405.76	0	-1.8	Specific	321.51	218.08	218.08	3.62	453	>sp|Q14766|LTBP1_HUMAN Latent-transforming growth factor beta-binding protein 1	1	DW090619_4_EB5 T.5689.5689.2	controllerType=0 controllerNumber=1 scan=5689	15.981
	1	K.LC[+57.021]QIPVHGASVPK.L	429		C[+57]	469.258	3	1405.76	1405.76	0	-0.9	Specific	366.78	226.96	226.96	3.62	453	>sp|Q14766|LTBP1_HUMAN Latent-transforming growth factor beta-binding protein 1	1	DW090619_4_EB5 T.7256.7256.3	controllerType=0 controllerNumber=1 scan=7256	18.9604
	1	K.LC[+57.021]QIPVHGASVPK.L	429		C[+57]	469.256	3	1405.75	1405.76	0	-6.3	Specific	389.71	323.46	323.46	2.92	453	>sp|Q14766|LTBP1_HUMAN Latent-transforming growth factor beta-binding protein 1	1	DW090619_4_EB5 T.6409.6409.3	controllerType=0 controllerNumber=1 scan=6409	17.3114
	1	K.LC[+57.021]QIPVHGASVPK.L	429		C[+57]	469.257	3	1405.76	1405.76	0	-3	Specific	412.67	398.29	398.29	5.76	453	>sp|Q14766|LTBP1_HUMAN Latent-transforming growth factor beta-binding protein 1	1	DW090619_4_EB5 T.6471.6471.3	controllerType=0 controllerNumber=1 scan=6471	17.4254
	1	K.LC[+57.021]QIPVHGASVPK.L	429		C[+57]	469.258	3	1405.76	1405.76	0	-2	Specific	494.74	362.21	362.21	7.35	453	>sp|Q14766|LTBP1_HUMAN Latent-transforming growth factor beta-binding protein 1	1	DW090619_4_EB5 T.7066.7066.3	controllerType=0 controllerNumber=1 scan=7066	18.5732
	1	K.LC[+57.021]QIPVHGASVPK.L	429		C[+57]	469.258	3	1405.76	1405.76	0	-2.4	Specific	513.06	378.73	378.73	7.35	453	>sp|Q14766|LTBP1_HUMAN Latent-transforming growth factor beta-binding protein 1	1	DW090619_4_EB5 T.6650.6650.3	controllerType=0 controllerNumber=1 scan=6650	17.7666
	1	K.LC[+57.021]QIPVHGASVPK.L	429		C[+57]	469.257	3	1405.76	1405.76	0	-4.2	Specific	517.2	364.28	364.28	7.35	453	>sp|Q14766|LTBP1_HUMAN Latent-transforming growth factor beta-binding protein 1	1	DW090619_4_EB5 T.6102.6102.3	controllerType=0 controllerNumber=1 scan=6102	16.7729
	1	K.LC[+57.021]QIPVHGASVPK.L	429		C[+57]	469.258	3	1405.76	1405.76	0	-1.9	Specific	551.54	376.87	376.87	7.49	453	>sp|Q14766|LTBP1_HUMAN Latent-transforming growth factor beta-binding protein 1	1	DW090619_4_EB5 T.6178.6178.3	controllerType=0 controllerNumber=1 scan=6178	16.9035
	1	K.LC[+57.021]QIPVHGASVPK.L	429		C[+57]	469.258	3	1405.76	1405.76	0	-2.5	Specific	573.06	399.84	399.84	8.7	453	>sp|Q14766|LTBP1_HUMAN Latent-transforming growth factor beta-binding protein 1	1	DW090619_4_EB5 T.5891.5891.3	controllerType=0 controllerNumber=1 scan=5891	16.372
	1	K.LC[+57.021]QIPVHGASVPK.L	429		C[+57]	469.257	3	1405.76	1405.76	0	-2.9	Specific	592.7	411.52	411.52	8.7	453	>sp|Q14766|LTBP1_HUMAN Latent-transforming growth factor beta-binding protein 1	1	DW090619_4_EB5 T.5468.5468.3	controllerType=0 controllerNumber=1 scan=5468	15.5522
	1	K.LC[+57.021]QIPVHGASVPK.L	429		C[+57]	469.257	3	1405.76	1405.76	0	-4.5	Specific	627.05	479	479	9.7	453	>sp|Q14766|LTBP1_HUMAN Latent-transforming growth factor beta-binding protein 1	1	DW090619_4_EB5 T.5779.5779.3	controllerType=0 controllerNumber=1 scan=5779	16.1547
	1	K.LC[+57.021]QIPVHGASVPK.L	429		C[+57]	469.258	3	1405.76	1405.76	0	-2.1	Specific	634.19	470.68	470.68	9.7	453	>sp|Q14766|LTBP1_HUMAN Latent-transforming growth factor beta-binding protein 1	1	DW090619_4_EB5 T.5004.5004.3	controllerType=0 controllerNumber=1 scan=5004	14.6618
	1	K.LC[+57.021]QIPVHGASVPK.L	429		C[+57]	469.258	3	1405.76	1405.76	0	-1.2	Specific	636.95	465.8	465.8	9.62	453	>sp|Q14766|LTBP1_HUMAN Latent-transforming growth factor beta-binding protein 1	1	DW090619_4_EB5 T.4949.4949.3	controllerType=0 controllerNumber=1 scan=4949	14.5542
	1	K.LC[+57.021]QIPVHGASVPK.L	429		C[+57]	469.257	3	1405.76	1405.76	0	-3.2	Specific	640.63	486.68	486.68	9.7	453	>sp|Q14766|LTBP1_HUMAN Latent-transforming growth factor beta-binding protein 1	1	DW090619_4_EB5 T.5655.5655.3	controllerType=0 controllerNumber=1 scan=5655	15.9121
	1	K.LC[+57.021]QIPVHGASVPK.L	429		C[+57]	469.257	3	1405.76	1405.76	0	-3	Specific	640.83	461.69	461.69	9.7	453	>sp|Q14766|LTBP1_HUMAN Latent-transforming growth factor beta-binding protein 1	1	DW090619_4_EB5 T.5071.5071.3	controllerType=0 controllerNumber=1 scan=5071	14.7829
	1	K.LC[+57.021]QIPVHGASVPK.L	429		C[+57]	469.257	3	1405.76	1405.76	0	-3.3	Specific	650.31	475.85	475.85	10.7	453	>sp|Q14766|LTBP1_HUMAN Latent-transforming growth factor beta-binding protein 1	1	DW090619_4_EB5 T.5271.5271.3	controllerType=0 controllerNumber=1 scan=5271	15.1667
	1	K.LC[+57.021]QIPVHGASVPK.L	429		C[+57]	469.258	3	1405.76	1405.76	0	-1.6	Specific	664.44	481.69	481.69	10.7	453	>sp|Q14766|LTBP1_HUMAN Latent-transforming growth factor beta-binding protein 1	1	DW090619_4_EB5 T.4842.4842.3	controllerType=0 controllerNumber=1 scan=4842	14.3383
	1	K.LC[+57.021]QIPVHGASVPK.L	429		C[+57]	469.257	3	1405.76	1405.76	0	-3.4	Specific	670.87	490.56	490.56	10.7	453	>sp|Q14766|LTBP1_HUMAN Latent-transforming growth factor beta-binding protein 1	1	DW090619_4_EB5 T.5590.5590.3	controllerType=0 controllerNumber=1 scan=5590	15.7863
	1	K.LC[+57.021]QIPVHGASVPK.L	429		C[+57]	469.258	3	1405.76	1405.76	0	-1.4	Specific	671.08	498.12	498.12	10.7	453	>sp|Q14766|LTBP1_HUMAN Latent-transforming growth factor beta-binding protein 1	1	DW090619_4_EB5 T.4893.4893.3	controllerType=0 controllerNumber=1 scan=4893	14.442
	1	K.LC[+57.021]QIPVHGASVPK.L	429		C[+57]	469.257	3	1405.76	1405.76	0	-3.5	Specific	672.73	464.45	464.45	10.7	453	>sp|Q14766|LTBP1_HUMAN Latent-transforming growth factor beta-binding protein 1	1	DW090619_4_EB5 T.4778.4778.3	controllerType=0 controllerNumber=1 scan=4778	14.2093
	1	K.LC[+57.021]QIPVHGASVPK.L	429		C[+57]	469.257	3	1405.76	1405.76	0	-3.1	Specific	677.7	496.03	496.03	10.7	453	>sp|Q14766|LTBP1_HUMAN Latent-transforming growth factor beta-binding protein 1	1	DW090619_4_EB5 T.5205.5205.3	controllerType=0 controllerNumber=1 scan=5205	15.0352
	1	K.LC[+57.021]QIPVHGASVPK.L	429		C[+57]	469.258	3	1405.76	1405.76	0	-2.3	Specific	681.86	494.08	494.08	10.7	453	>sp|Q14766|LTBP1_HUMAN Latent-transforming growth factor beta-binding protein 1	1	DW090619_4_EB5 T.5532.5532.3	controllerType=0 controllerNumber=1 scan=5532	15.6742
	1	K.LC[+57.021]QIPVHGASVPK.L	429		C[+57]	469.258	3	1405.76	1405.76	0	-2.4	Specific	688.17	519.17	519.17	10.7	453	>sp|Q14766|LTBP1_HUMAN Latent-transforming growth factor beta-binding protein 1	1	DW090619_4_EB5 T.5403.5403.3	controllerType=0 controllerNumber=1 scan=5403	15.4265
	1	K.LC[+57.021]QIPVHGASVPK.L	429		C[+57]	469.257	3	1405.76	1405.76	0	-3.3	Specific	693.3	502.38	502.38	10.7	453	>sp|Q14766|LTBP1_HUMAN Latent-transforming growth factor beta-binding protein 1	1	DW090619_4_EB5 T.5954.5954.3	controllerType=0 controllerNumber=1 scan=5954	16.4952
	1	K.LC[+57.021]QIPVHGASVPK.L	429		C[+57]	469.257	3	1405.76	1405.76	0	-2.8	Specific	701.97	543.43	543.43	11.7	453	>sp|Q14766|LTBP1_HUMAN Latent-transforming growth factor beta-binding protein 1	1	DW090619_4_EB5 T.5338.5338.3	controllerType=0 controllerNumber=1 scan=5338	15.2985
	1	K.LC[+57.021]QIPVHGASVPK.L	429		C[+57]	703.385	2	1405.76	1405.76	0	-0.2	Specific	726.46	552.77	552.77	11.09	453	>sp|Q14766|LTBP1_HUMAN Latent-transforming growth factor beta-binding protein 1	1	DW090619_4_EB5 T.5221.5221.2	controllerType=0 controllerNumber=1 scan=5221	15.0639
	1	K.LC[+57.021]QIPVHGASVPK.L	429		C[+57]	469.257	3	1405.76	1405.76	0	-3.4	Specific	728.26	565.11	565.11	11.7	453	>sp|Q14766|LTBP1_HUMAN Latent-transforming growth factor beta-binding protein 1	1	DW090619_4_EB5 T.5137.5137.3	controllerType=0 controllerNumber=1 scan=5137	14.9049
	1	K.LC[+57.021]QIPVHGASVPK.L	429		C[+57]	703.383	2	1405.76	1405.76	0	-2.2	Specific	750.14	545.47	545.47	12.17	453	>sp|Q14766|LTBP1_HUMAN Latent-transforming growth factor beta-binding protein 1	1	DW090619_4_EB5 T.5408.5408.2	controllerType=0 controllerNumber=1 scan=5408	15.4364
	1	K.LC[+57.021]QIPVHGASVPK.L	429		C[+57]	703.383	2	1405.76	1405.76	0	-2.4	Specific	869.34	638.51	638.51	14.17	453	>sp|Q14766|LTBP1_HUMAN Latent-transforming growth factor beta-binding protein 1	1	DW090619_4_EB5 T.4812.4812.2	controllerType=0 controllerNumber=1 scan=4812	14.2784
	1	K.LC[+57.021]QIPVHGASVPK.L	429		C[+57]	703.382	2	1405.76	1405.76	0	-3.5	Specific	908.66	676.94	676.94	15.17	453	>sp|Q14766|LTBP1_HUMAN Latent-transforming growth factor beta-binding protein 1	1	DW090619_4_EB5 T.5042.5042.2	controllerType=0 controllerNumber=1 scan=5042	14.7307
	1	K.LC[+57.021]QIPVHGASVPK.L	429		C[+57]	703.382	2	1405.76	1405.76	0	-3.3	Specific	923.48	672.44	672.44	15.17	453	>sp|Q14766|LTBP1_HUMAN Latent-transforming growth factor beta-binding protein 1	1	DW090619_4_EB5 T.4917.4917.2	controllerType=0 controllerNumber=1 scan=4917	14.4923
	1	K.LC[+57.021]QIPVHGASVPK.L	429		C[+57]	703.382	2	1405.76	1405.76	0	-3.4	Specific	928.7	684.42	684.42	15.17	453	>sp|Q14766|LTBP1_HUMAN Latent-transforming growth factor beta-binding protein 1	1	DW090619_4_EB5 T.4866.4866.2	controllerType=0 controllerNumber=1 scan=4866	14.3853
	1	K.LC[+57.021]QIPVHGASVPK.L	429		C[+57]	703.383	2	1405.76	1405.76	0	-2.6	Specific	936.63	676.77	676.77	15.17	453	>sp|Q14766|LTBP1_HUMAN Latent-transforming growth factor beta-binding protein 1	1	DW090619_4_EB5 T.4971.4971.2	controllerType=0 controllerNumber=1 scan=4971	14.5993
	1	K.LYQHSQQPGK.A	442			593.304	2	1185.6	1185.6	0	-0.6	Specific	842.12	726.5	726.5	13.09	453	>sp|Q14766|LTBP1_HUMAN Latent-transforming growth factor beta-binding protein 1	1	DW090619_4_EB5 T.2431.2431.2	controllerType=0 controllerNumber=1 scan=2431	9.2286
	1	K.LYQHSQQPGK.A	442			593.303	2	1185.6	1185.6	0	-2.4	Specific	873.05	685.34	685.34	14.17	453	>sp|Q14766|LTBP1_HUMAN Latent-transforming growth factor beta-binding protein 1	1	DW090619_4_EB5 T.2539.2539.2	controllerType=0 controllerNumber=1 scan=2539	9.4861
	1	K.LYQHSQQPGK.A	442			593.303	2	1185.6	1185.6	0	-1.3	Specific	884.13	707.01	707.01	14.17	453	>sp|Q14766|LTBP1_HUMAN Latent-transforming growth factor beta-binding protein 1	1	DW090619_4_EB5 T.2484.2484.2	controllerType=0 controllerNumber=1 scan=2484	9.356
	1	K.ALGTHVIHSTHTLPLTVTSQQGVK.V	452			505.881	5	2525.38	2525.38	0	-2.8	Specific	157.89	157.89	157.89	2.3	453	>sp|Q14766|LTBP1_HUMAN Latent-transforming growth factor beta-binding protein 1	1	DW090619_4_EB5 T.6613.6613.3	controllerType=0 controllerNumber=1 scan=6613	17.6973
	1	K.ALGTHVIHSTHTLPLTVTSQQGVK.V	452			505.881	5	2525.37	2525.38	0	-3.5	Specific	163.82	163.82	163.82	2.78	453	>sp|Q14766|LTBP1_HUMAN Latent-transforming growth factor beta-binding protein 1	1	DW090619_4_EB5 T.5776.5776.3	controllerType=0 controllerNumber=1 scan=5776	16.1497
	1	K.ALGTHVIHSTHTLPLTVTSQQGVK.V	452			505.88	5	2525.37	2525.38	0	-4	Specific	180.85	180.85	180.85	2.6	453	>sp|Q14766|LTBP1_HUMAN Latent-transforming growth factor beta-binding protein 1	1	DW090619_4_EB5 T.8792.8792.2	controllerType=0 controllerNumber=1 scan=8792	22.2528
	1	K.ALGTHVIHSTHTLPLTVTSQQGVK.V	452			505.881	5	2525.38	2525.38	0	-2.8	Specific	394.05	394.05	394.05	7.25	453	>sp|Q14766|LTBP1_HUMAN Latent-transforming growth factor beta-binding protein 1	1	DW090619_4_EB5 T.5589.5589.5	controllerType=0 controllerNumber=1 scan=5589	15.7851
	1	K.ALGTHVIHSTHTLPLTVTSQQGVK.V	452			505.882	5	2525.38	2525.38	0	-1.5	Specific	405.18	405.18	405.18	6.25	453	>sp|Q14766|LTBP1_HUMAN Latent-transforming growth factor beta-binding protein 1	1	DW090619_4_EB5 T.5925.5925.5	controllerType=0 controllerNumber=1 scan=5925	16.4397
	1	K.ALGTHVIHSTHTLPLTVTSQQGVK.V	452			505.882	5	2525.38	2525.38	0	-1.5	Specific	479.12	479.12	479.12	7.63	453	>sp|Q14766|LTBP1_HUMAN Latent-transforming growth factor beta-binding protein 1	1	DW090619_4_EB5 T.5857.5857.5	controllerType=0 controllerNumber=1 scan=5857	16.3082
	1	K.ALGTHVIHSTHTLPLTVTSQQGVK.V	452			505.882	5	2525.38	2525.38	0	-1.6	Specific	506.3	506.3	506.3	7.85	453	>sp|Q14766|LTBP1_HUMAN Latent-transforming growth factor beta-binding protein 1	1	DW090619_4_EB5 T.5290.5290.5	controllerType=0 controllerNumber=1 scan=5290	15.2066
	1	K.ALGTHVIHSTHTLPLTVTSQQGVK.V	452			505.882	5	2525.38	2525.38	0	-2.1	Specific	529.97	529.97	529.97	7.99	453	>sp|Q14766|LTBP1_HUMAN Latent-transforming growth factor beta-binding protein 1	1	DW090619_4_EB5 T.5525.5525.5	controllerType=0 controllerNumber=1 scan=5525	15.6615
	1	K.ALGTHVIHSTHTLPLTVTSQQGVK.V	452			505.882	5	2525.38	2525.38	0	-1.7	Specific	531.44	531.44	531.44	7.99	453	>sp|Q14766|LTBP1_HUMAN Latent-transforming growth factor beta-binding protein 1	1	DW090619_4_EB5 T.5345.5345.5	controllerType=0 controllerNumber=1 scan=5345	15.3146
	1	K.ALGTHVIHSTHTLPLTVTSQQGVK.V	452			505.882	5	2525.38	2525.38	0	-2	Specific	534.9	534.9	534.9	7.99	453	>sp|Q14766|LTBP1_HUMAN Latent-transforming growth factor beta-binding protein 1	1	DW090619_4_EB5 T.5456.5456.5	controllerType=0 controllerNumber=1 scan=5456	15.53
	1	K.ALGTHVIHSTHTLPLTVTSQQGVK.V	452			505.881	5	2525.38	2525.38	0	-2.4	Specific	546.66	546.66	546.66	7.99	453	>sp|Q14766|LTBP1_HUMAN Latent-transforming growth factor beta-binding protein 1	1	DW090619_4_EB5 T.5719.5719.5	controllerType=0 controllerNumber=1 scan=5719	16.0385
	1	K.ALGTHVIHSTHTLPLTVTSQQGVK.V	452			505.882	5	2525.38	2525.38	0	-1.7	Specific	554.15	554.15	554.15	7.99	453	>sp|Q14766|LTBP1_HUMAN Latent-transforming growth factor beta-binding protein 1	1	DW090619_4_EB5 T.5400.5400.5	controllerType=0 controllerNumber=1 scan=5400	15.423
	1	K.ALGTHVIHSTHTLPLTVTSQQGVK.V	452			505.881	5	2525.38	2525.38	0	-3	Specific	564.29	564.29	564.29	9.2	453	>sp|Q14766|LTBP1_HUMAN Latent-transforming growth factor beta-binding protein 1	1	DW090619_4_EB5 T.5660.5660.5	controllerType=0 controllerNumber=1 scan=5660	15.9211
	1	K.ALGTHVIHSTHTLPLTVTSQQGVK.V	452			632.101	4	2525.38	2525.38	0	-1.1	Specific	568.19	568.19	568.19	8.59	453	>sp|Q14766|LTBP1_HUMAN Latent-transforming growth factor beta-binding protein 1	1	DW090619_4_EB5 T.6297.6297.4	controllerType=0 controllerNumber=1 scan=6297	17.1122
	1	K.ALGTHVIHSTHTLPLTVTSQQGVK.V	452			505.882	5	2525.38	2525.38	0	-2	Specific	577.4	577.4	577.4	9.2	453	>sp|Q14766|LTBP1_HUMAN Latent-transforming growth factor beta-binding protein 1	1	DW090619_4_EB5 T.5996.5996.5	controllerType=0 controllerNumber=1 scan=5996	16.5788
	1	K.ALGTHVIHSTHTLPLTVTSQQGVK.V	452			632.099	4	2525.37	2525.38	0	-3.7	Specific	596.36	596.36	596.36	8.67	453	>sp|Q14766|LTBP1_HUMAN Latent-transforming growth factor beta-binding protein 1	1	DW090619_4_EB5 T.5759.5759.4	controllerType=0 controllerNumber=1 scan=5759	16.1169
	1	K.ALGTHVIHSTHTLPLTVTSQQGVK.V	452			505.881	5	2525.38	2525.38	0	-2.9	Specific	602.87	602.87	602.87	10.2	453	>sp|Q14766|LTBP1_HUMAN Latent-transforming growth factor beta-binding protein 1	1	DW090619_4_EB5 T.5227.5227.5	controllerType=0 controllerNumber=1 scan=5227	15.0766
	1	K.ALGTHVIHSTHTLPLTVTSQQGVK.V	452			632.099	4	2525.37	2525.38	0	-4	Specific	623.72	623.72	623.72	9.67	453	>sp|Q14766|LTBP1_HUMAN Latent-transforming growth factor beta-binding protein 1	1	DW090619_4_EB5 T.6134.6134.4	controllerType=0 controllerNumber=1 scan=6134	16.8282
	1	K.ALGTHVIHSTHTLPLTVTSQQGVK.V	452			632.1	4	2525.38	2525.38	0	-1.4	Specific	652.47	652.47	652.47	10.67	453	>sp|Q14766|LTBP1_HUMAN Latent-transforming growth factor beta-binding protein 1	1	DW090619_4_EB5 T.6408.6408.4	controllerType=0 controllerNumber=1 scan=6408	17.3102
	1	K.ALGTHVIHSTHTLPLTVTSQQGVK.V	452			632.099	4	2525.38	2525.38	0	-3	Specific	672.16	672.16	672.16	10.67	453	>sp|Q14766|LTBP1_HUMAN Latent-transforming growth factor beta-binding protein 1	1	DW090619_4_EB5 T.5900.5900.4	controllerType=0 controllerNumber=1 scan=5900	16.3908
	1	K.ALGTHVIHSTHTLPLTVTSQQGVK.V	452			632.098	4	2525.37	2525.38	0	-4.8	Specific	677.22	677.22	677.22	10.67	453	>sp|Q14766|LTBP1_HUMAN Latent-transforming growth factor beta-binding protein 1	1	DW090619_4_EB5 T.6057.6057.4	controllerType=0 controllerNumber=1 scan=6057	16.6867
	1	K.ALGTHVIHSTHTLPLTVTSQQGVK.V	452			632.1	4	2525.38	2525.38	0	-2.3	Specific	696.59	696.59	696.59	10.67	453	>sp|Q14766|LTBP1_HUMAN Latent-transforming growth factor beta-binding protein 1	1	DW090619_4_EB5 T.5556.5556.4	controllerType=0 controllerNumber=1 scan=5556	15.7203
	1	K.ALGTHVIHSTHTLPLTVTSQQGVK.V	452			632.1	4	2525.38	2525.38	0	-2	Specific	702.92	702.92	702.92	11.67	453	>sp|Q14766|LTBP1_HUMAN Latent-transforming growth factor beta-binding protein 1	1	DW090619_4_EB5 T.5334.5334.4	controllerType=0 controllerNumber=1 scan=5334	15.2938
	1	K.ALGTHVIHSTHTLPLTVTSQQGVK.V	452			632.099	4	2525.37	2525.38	0	-3.7	Specific	708.53	708.53	708.53	11.67	453	>sp|Q14766|LTBP1_HUMAN Latent-transforming growth factor beta-binding protein 1	1	DW090619_4_EB5 T.5622.5622.4	controllerType=0 controllerNumber=1 scan=5622	15.8505
	1	K.ALGTHVIHSTHTLPLTVTSQQGVK.V	452			632.1	4	2525.38	2525.38	0	-2.6	Specific	709.29	709.29	709.29	11.67	453	>sp|Q14766|LTBP1_HUMAN Latent-transforming growth factor beta-binding protein 1	1	DW090619_4_EB5 T.5226.5226.4	controllerType=0 controllerNumber=1 scan=5226	15.0754
	1	K.ALGTHVIHSTHTLPLTVTSQQGVK.V	452			632.1	4	2525.38	2525.38	0	-2.2	Specific	714.04	714.04	714.04	11.67	453	>sp|Q14766|LTBP1_HUMAN Latent-transforming growth factor beta-binding protein 1	1	DW090619_4_EB5 T.5279.5279.4	controllerType=0 controllerNumber=1 scan=5279	15.1836
	1	K.ALGTHVIHSTHTLPLTVTSQQGVK.V	452			632.098	4	2525.37	2525.38	0	-4.6	Specific	715.99	715.99	715.99	11.67	453	>sp|Q14766|LTBP1_HUMAN Latent-transforming growth factor beta-binding protein 1	1	DW090619_4_EB5 T.5969.5969.4	controllerType=0 controllerNumber=1 scan=5969	16.5242
	1	K.ALGTHVIHSTHTLPLTVTSQQGVK.V	452			632.1	4	2525.38	2525.38	0	-2.4	Specific	716.65	716.65	716.65	11.67	453	>sp|Q14766|LTBP1_HUMAN Latent-transforming growth factor beta-binding protein 1	1	DW090619_4_EB5 T.5690.5690.4	controllerType=0 controllerNumber=1 scan=5690	15.9822
	1	K.ALGTHVIHSTHTLPLTVTSQQGVK.V	452			632.1	4	2525.38	2525.38	0	-2.5	Specific	726.36	726.36	726.36	11.67	453	>sp|Q14766|LTBP1_HUMAN Latent-transforming growth factor beta-binding protein 1	1	DW090619_4_EB5 T.5444.5444.4	controllerType=0 controllerNumber=1 scan=5444	15.5057
	1	K.ALGTHVIHSTHTLPLTVTSQQGVK.V	452			632.1	4	2525.38	2525.38	0	-1.8	Specific	727.06	727.06	727.06	11.67	453	>sp|Q14766|LTBP1_HUMAN Latent-transforming growth factor beta-binding protein 1	1	DW090619_4_EB5 T.5389.5389.4	controllerType=0 controllerNumber=1 scan=5389	15.4002
	1	K.ALGTHVIHSTHTLPLTVTSQQGVK.V	452			632.1	4	2525.38	2525.38	0	-2.7	Specific	743.48	743.48	743.48	11.67	453	>sp|Q14766|LTBP1_HUMAN Latent-transforming growth factor beta-binding protein 1	1	DW090619_4_EB5 T.5499.5499.4	controllerType=0 controllerNumber=1 scan=5499	15.6135
	1	K.ALGTHVIHSTHTLPLTVTSQQGVK.V	452			842.461	3	2525.37	2525.38	0	-5.7	Specific	1013.93	1013.93	1013.93	15.94	453	>sp|Q14766|LTBP1_HUMAN Latent-transforming growth factor beta-binding protein 1	1	DW090619_4_EB5 T.5964.5964.3	controllerType=0 controllerNumber=1 scan=5964	16.5156
	1	K.ALGTHVIHSTHTLPLTVTSQQGVK.V	452			1263.19	2	2525.38	2525.38	0	-1.4	Specific	1016.62	982.72	982.72	16.6	453	>sp|Q14766|LTBP1_HUMAN Latent-transforming growth factor beta-binding protein 1	1	DW090619_4_EB5 T.5240.5240.2	controllerType=0 controllerNumber=1 scan=5240	15.1007
	1	K.ALGTHVIHSTHTLPLTVTSQQGVK.V	452			1263.19	2	2525.38	2525.38	0	-2.9	Specific	1045.05	981.87	981.87	16.6	453	>sp|Q14766|LTBP1_HUMAN Latent-transforming growth factor beta-binding protein 1	1	DW090619_4_EB5 T.5363.5363.2	controllerType=0 controllerNumber=1 scan=5363	15.3452
	1	K.ALGTHVIHSTHTLPLTVTSQQGVK.V	452			1263.19	2	2525.38	2525.38	0	-2.4	Specific	1056.2	1028.71	1028.71	17.6	453	>sp|Q14766|LTBP1_HUMAN Latent-transforming growth factor beta-binding protein 1	1	DW090619_4_EB5 T.5301.5301.2	controllerType=0 controllerNumber=1 scan=5301	15.2233
	1	K.ALGTHVIHSTHTLPLTVTSQQGVK.V	452			842.464	3	2525.38	2525.38	0	-2.6	Specific	1105.73	1105.73	1105.73	19.06	453	>sp|Q14766|LTBP1_HUMAN Latent-transforming growth factor beta-binding protein 1	1	DW090619_4_EB5 T.5292.5292.3	controllerType=0 controllerNumber=1 scan=5292	15.209
	1	K.ALGTHVIHSTHTLPLTVTSQQGVK.V	452			842.462	3	2525.37	2525.38	0	-4.3	Specific	1141.66	1141.66	1141.66	19.06	453	>sp|Q14766|LTBP1_HUMAN Latent-transforming growth factor beta-binding protein 1	1	DW090619_4_EB5 T.5680.5680.3	controllerType=0 controllerNumber=1 scan=5680	15.9626
	1	K.ALGTHVIHSTHTLPLTVTSQQGVK.V	452			842.463	3	2525.38	2525.38	0	-2.9	Specific	1160.1	1160.1	1160.1	20.06	453	>sp|Q14766|LTBP1_HUMAN Latent-transforming growth factor beta-binding protein 1	1	DW090619_4_EB5 T.5232.5232.3	controllerType=0 controllerNumber=1 scan=5232	15.0854
	1	K.ALGTHVIHSTHTLPLTVTSQQGVK.V	452			842.464	3	2525.38	2525.38	0	-2.5	Specific	1166.67	1166.67	1166.67	20.06	453	>sp|Q14766|LTBP1_HUMAN Latent-transforming growth factor beta-binding protein 1	1	DW090619_4_EB5 T.5359.5359.3	controllerType=0 controllerNumber=1 scan=5359	15.3395
	1	K.ALGTHVIHSTHTLPLTVTSQQGVK.V	452			842.464	3	2525.38	2525.38	0	-2.5	Specific	1209.41	1209.41	1209.41	21.06	453	>sp|Q14766|LTBP1_HUMAN Latent-transforming growth factor beta-binding protein 1	1	DW090619_4_EB5 T.5582.5582.3	controllerType=0 controllerNumber=1 scan=5582	15.7708
	1	K.ALGTHVIHSTHTLPLTVTSQQGVK.V	452			842.464	3	2525.38	2525.38	0	-2.3	Specific	1273.23	1273.23	1273.23	22.06	453	>sp|Q14766|LTBP1_HUMAN Latent-transforming growth factor beta-binding protein 1	1	DW090619_4_EB5 T.5439.5439.3	controllerType=0 controllerNumber=1 scan=5439	15.493
	1	K.ALGT[+365.132]HVIHSTHTLPLTVTSQQGVK.V	452	HexNAc(1)Hex(1)	T[+365]	578.908	5	2890.51	2890.52	0	-1.8	Specific	261.49	261.49	0.93	3.09	453	>sp|Q14766|LTBP1_HUMAN Latent-transforming growth factor beta-binding protein 1	1	DW090619_4_EB5 T.5028.5028.3	controllerType=0 controllerNumber=1 scan=5028	14.7044
	1	K.ALGTHVIHSTHTLPLT[+365.132]VTSQQGVK.V	452	HexNAc(1)Hex(1)	T[+365]	723.381	4	2890.5	2890.52	0	-4.5	Specific	953.3	953.3	4.8	16.67	453	>sp|Q14766|LTBP1_HUMAN Latent-transforming growth factor beta-binding protein 1	1	DW090619_4_EB5 T.5030.5030.4	controllerType=0 controllerNumber=1 scan=5030	14.7078
	1	K.ALGTHVIHSTHTLPLTVT[+365.132]S[+365.132]QQGVK.V	452	HexNAc(1)Hex(1),HexNAc(1)Hex(1)	S[+365], T[+365]	651.933	5	3255.63	3255.65	0	-4.3	Specific	828.41	828.41	0	14.2	453	>sp|Q14766|LTBP1_HUMAN Latent-transforming growth factor beta-binding protein 1	1	DW090619_4_EB5 T.4947.4947.5	controllerType=0 controllerNumber=1 scan=4947	14.548
	1	K.ALGT[+511.190]HVIHS[+511.190]THTLPLTVTSQQGVK.V	452	HexNAc(1)Hex(1)Fuc(1),HexNAc(1)Hex(1)Fuc(1)	S[+511], T[+511]	887.691	4	3547.74	3547.76	0	-6.4	Specific	878.42	825.67	9.26	13.55	453	>sp|Q14766|LTBP1_HUMAN Latent-transforming growth factor beta-binding protein 1	1	DW090619_4_EB5 T.5376.5376.4	controllerType=0 controllerNumber=1 scan=5376	15.3703
	1	K.ALGTHVIHSTHT[+365.132]LPLTVTS[+365.132]QQGVK.V	452	HexNAc(1)Hex(1),HexNAc(1)Hex(1)	S[+365], T[+365]	814.669	4	3255.65	3255.65	0	1.6	Specific	923.25	923.25	0.47	15.59	453	>sp|Q14766|LTBP1_HUMAN Latent-transforming growth factor beta-binding protein 1	1	DW090619_4_EB5 T.4958.4958.4	controllerType=0 controllerNumber=1 scan=4958	14.5707
	1	K.ALGTH[+15.995]VIHSTHTLPLT[+203.079]VT[+802.286]SQQGVK.V	452	HexNAc(1),HexNAc(1)Hex(1)Fuc(1)NeuAc(1)	H[+16], T[+203][+802]	887.438	4	3546.73	3546.74	0	-3.2	Specific	269.78	269.78	0	4.49	453	>sp|Q14766|LTBP1_HUMAN Latent-transforming growth factor beta-binding protein 1	1	DW090619_4_EB5 T.5376.5376.4	controllerType=0 controllerNumber=1 scan=5376	15.3703
	1	K.ALGTHVIHSTH[+15.995]TLPLT[+802.286]VT[+203.079]SQQGVK.V	452	HexNAc(1)Hex(1)Fuc(1)NeuAc(1),HexNAc(1)	H[+16], T[+203][+802]	710.152	5	3546.73	3546.74	0	-3.4	Specific	388.44	388.44	0	7.25	453	>sp|Q14766|LTBP1_HUMAN Latent-transforming growth factor beta-binding protein 1	1	DW090619_4_EB5 T.5385.5385.5	controllerType=0 controllerNumber=1 scan=5385	15.3897
	1	K.VKFPPNIVNIHVK.H	476			502.304	3	1504.9	1504.9	0	-1.8	Specific	516.68	386.73	386.73	7.17	453	>sp|Q14766|LTBP1_HUMAN Latent-transforming growth factor beta-binding protein 1	1	DW090619_4_EB5 T.7429.7429.3	controllerType=0 controllerNumber=1 scan=7429	19.3043
	1	K.VKFPPNIVNIHVK.H	476			752.951	2	1504.89	1504.9	0	-3.2	Specific	518.49	400.26	400.26	6.56	453	>sp|Q14766|LTBP1_HUMAN Latent-transforming growth factor beta-binding protein 1	1	DW090619_4_EB5 T.6030.6030.2	controllerType=0 controllerNumber=1 scan=6030	16.638
	1	K.VKFPPNIVNIHVK.H	476			752.952	2	1504.9	1504.9	0	-2.1	Specific	542.54	411.61	411.61	6.7	453	>sp|Q14766|LTBP1_HUMAN Latent-transforming growth factor beta-binding protein 1	1	DW090619_4_EB5 T.6645.6645.2	controllerType=0 controllerNumber=1 scan=6645	17.7587
	1	K.VKFPPNIVNIHVK.H	476			502.305	3	1504.9	1504.9	0	-0.6	Specific	544.26	421.94	421.94	7.24	453	>sp|Q14766|LTBP1_HUMAN Latent-transforming growth factor beta-binding protein 1	1	DW090619_4_EB5 T.7140.7140.3	controllerType=0 controllerNumber=1 scan=7140	18.7213
	1	K.VKFPPNIVNIHVK.H	476			502.304	3	1504.9	1504.9	0	-1.1	Specific	546.39	387.63	387.63	7.24	453	>sp|Q14766|LTBP1_HUMAN Latent-transforming growth factor beta-binding protein 1	1	DW090619_4_EB5 T.7264.7264.3	controllerType=0 controllerNumber=1 scan=7264	18.9769
	1	K.VKFPPNIVNIHVK.H	476			752.952	2	1504.9	1504.9	0	-1.9	Specific	558.97	434.58	434.58	6.7	453	>sp|Q14766|LTBP1_HUMAN Latent-transforming growth factor beta-binding protein 1	1	DW090619_4_EB5 T.6163.6163.2	controllerType=0 controllerNumber=1 scan=6163	16.8776
	1	K.VKFPPNIVNIHVK.H	476			752.952	2	1504.9	1504.9	0	-2.7	Specific	562.58	416.26	416.26	7.91	453	>sp|Q14766|LTBP1_HUMAN Latent-transforming growth factor beta-binding protein 1	1	DW090619_4_EB5 T.6581.6581.2	controllerType=0 controllerNumber=1 scan=6581	17.6383
	1	K.VKFPPNIVNIHVK.H	476			752.951	2	1504.9	1504.9	0	-3.1	Specific	566.71	433.27	433.27	7.91	453	>sp|Q14766|LTBP1_HUMAN Latent-transforming growth factor beta-binding protein 1	1	DW090619_4_EB5 T.6724.6724.2	controllerType=0 controllerNumber=1 scan=6724	17.9066
	1	K.VKFPPNIVNIHVK.H	476			502.304	3	1504.9	1504.9	0	-1.8	Specific	581.6	404.3	404.3	8.52	453	>sp|Q14766|LTBP1_HUMAN Latent-transforming growth factor beta-binding protein 1	1	DW090619_4_EB5 T.7200.7200.3	controllerType=0 controllerNumber=1 scan=7200	18.8426
	1	K.VKFPPNIVNIHVK.H	476			752.951	2	1504.89	1504.9	0	-3.4	Specific	591.09	446.49	446.49	7.91	453	>sp|Q14766|LTBP1_HUMAN Latent-transforming growth factor beta-binding protein 1	1	DW090619_4_EB5 T.6788.6788.2	controllerType=0 controllerNumber=1 scan=6788	18.0286
	1	K.VKFPPNIVNIHVK.H	476			752.951	2	1504.9	1504.9	0	-2.9	Specific	596.5	439.93	439.93	7.91	453	>sp|Q14766|LTBP1_HUMAN Latent-transforming growth factor beta-binding protein 1	1	DW090619_4_EB5 T.6507.6507.2	controllerType=0 controllerNumber=1 scan=6507	17.4966
	1	K.VKFPPNIVNIHVK.H	476			752.952	2	1504.9	1504.9	0	-1.6	Specific	602.92	446.41	446.41	8.91	453	>sp|Q14766|LTBP1_HUMAN Latent-transforming growth factor beta-binding protein 1	1	DW090619_4_EB5 T.6853.6853.2	controllerType=0 controllerNumber=1 scan=6853	18.1496
	1	K.VKFPPNIVNIHVK.H	476			752.952	2	1504.9	1504.9	0	-2.3	Specific	604.57	447.1	447.1	8.91	453	>sp|Q14766|LTBP1_HUMAN Latent-transforming growth factor beta-binding protein 1	1	DW090619_4_EB5 T.6097.6097.2	controllerType=0 controllerNumber=1 scan=6097	16.7634
	1	K.VKFPPNIVNIHVK.H	476			502.303	3	1504.9	1504.9	0	-3.1	Specific	613.58	429.6	429.6	9.52	453	>sp|Q14766|LTBP1_HUMAN Latent-transforming growth factor beta-binding protein 1	1	DW090619_4_EB5 T.6967.6967.3	controllerType=0 controllerNumber=1 scan=6967	18.3775
	1	K.VKFPPNIVNIHVK.H	476			752.951	2	1504.89	1504.9	0	-3.5	Specific	620.53	413.01	413.01	8.91	453	>sp|Q14766|LTBP1_HUMAN Latent-transforming growth factor beta-binding protein 1	1	DW090619_4_EB5 T.6443.6443.2	controllerType=0 controllerNumber=1 scan=6443	17.3709
	1	K.VKFPPNIVNIHVK.H	476			502.303	3	1504.9	1504.9	0	-3	Specific	620.8	463.14	463.14	9.52	453	>sp|Q14766|LTBP1_HUMAN Latent-transforming growth factor beta-binding protein 1	1	DW090619_4_EB5 T.6797.6797.3	controllerType=0 controllerNumber=1 scan=6797	18.0437
	1	K.VKFPPNIVNIHVK.H	476			502.303	3	1504.9	1504.9	0	-2.7	Specific	623.7	444.92	444.92	9.52	453	>sp|Q14766|LTBP1_HUMAN Latent-transforming growth factor beta-binding protein 1	1	DW090619_4_EB5 T.6611.6611.3	controllerType=0 controllerNumber=1 scan=6611	17.6949
	1	K.VKFPPNIVNIHVK.H	476			502.303	3	1504.89	1504.9	0	-3.5	Specific	640.2	463.9	463.9	9.52	453	>sp|Q14766|LTBP1_HUMAN Latent-transforming growth factor beta-binding protein 1	1	DW090619_4_EB5 T.6742.6742.3	controllerType=0 controllerNumber=1 scan=6742	17.9404
	1	K.VKFPPNIVNIHVK.H	476			502.303	3	1504.9	1504.9	0	-2.6	Specific	645.65	436.69	436.69	9.52	453	>sp|Q14766|LTBP1_HUMAN Latent-transforming growth factor beta-binding protein 1	1	DW090619_4_EB5 T.6217.6217.3	controllerType=0 controllerNumber=1 scan=6217	16.973
	1	K.VKFPPNIVNIHVK.H	476			502.303	3	1504.9	1504.9	0	-2.5	Specific	645.83	468.11	468.11	9.52	453	>sp|Q14766|LTBP1_HUMAN Latent-transforming growth factor beta-binding protein 1	1	DW090619_4_EB5 T.6347.6347.3	controllerType=0 controllerNumber=1 scan=6347	17.2006
	1	K.VKFPPNIVNIHVK.H	476			502.303	3	1504.9	1504.9	0	-2.5	Specific	647.56	442.26	442.26	9.52	453	>sp|Q14766|LTBP1_HUMAN Latent-transforming growth factor beta-binding protein 1	1	DW090619_4_EB5 T.6018.6018.3	controllerType=0 controllerNumber=1 scan=6018	16.6163
	1	K.VKFPPNIVNIHVK.H	476			502.304	3	1504.9	1504.9	0	-2	Specific	653.55	488.24	488.24	10.52	453	>sp|Q14766|LTBP1_HUMAN Latent-transforming growth factor beta-binding protein 1	1	DW090619_4_EB5 T.6677.6677.3	controllerType=0 controllerNumber=1 scan=6677	17.8177
	1	K.VKFPPNIVNIHVK.H	476			502.303	3	1504.9	1504.9	0	-2.9	Specific	656.81	481.95	481.95	10.52	453	>sp|Q14766|LTBP1_HUMAN Latent-transforming growth factor beta-binding protein 1	1	DW090619_4_EB5 T.6479.6479.3	controllerType=0 controllerNumber=1 scan=6479	17.4436
	1	K.VKFPPNIVNIHVK.H	476			502.303	3	1504.9	1504.9	0	-2.8	Specific	662.68	498.01	498.01	10.52	453	>sp|Q14766|LTBP1_HUMAN Latent-transforming growth factor beta-binding protein 1	1	DW090619_4_EB5 T.6150.6150.3	controllerType=0 controllerNumber=1 scan=6150	16.8574
	1	K.VKFPPNIVNIHVK.H	476			502.303	3	1504.89	1504.9	0	-3.7	Specific	664.97	490.94	490.94	10.52	453	>sp|Q14766|LTBP1_HUMAN Latent-transforming growth factor beta-binding protein 1	1	DW090619_4_EB5 T.6413.6413.3	controllerType=0 controllerNumber=1 scan=6413	17.3204
	1	K.VKFPPNIVNIHVK.H	476			502.303	3	1504.9	1504.9	0	-3.1	Specific	682.88	509.43	509.43	10.52	453	>sp|Q14766|LTBP1_HUMAN Latent-transforming growth factor beta-binding protein 1	1	DW090619_4_EB5 T.6908.6908.3	controllerType=0 controllerNumber=1 scan=6908	18.2626
	1	K.VKFPPNIVNIHVK.H	476			502.303	3	1504.9	1504.9	0	-2.9	Specific	683.25	496.25	496.25	10.52	453	>sp|Q14766|LTBP1_HUMAN Latent-transforming growth factor beta-binding protein 1	1	DW090619_4_EB5 T.6546.6546.3	controllerType=0 controllerNumber=1 scan=6546	17.5744
	1	K.VKFPPNIVNIHVK.H	476			502.304	3	1504.9	1504.9	0	-2.1	Specific	687.13	480.86	480.86	10.52	453	>sp|Q14766|LTBP1_HUMAN Latent-transforming growth factor beta-binding protein 1	1	DW090619_4_EB5 T.7059.7059.3	controllerType=0 controllerNumber=1 scan=7059	18.5571
	1	K.VKFPPNIVNIHVK.H	476			502.303	3	1504.89	1504.9	0	-3.4	Specific	689.42	528.93	528.93	10.52	453	>sp|Q14766|LTBP1_HUMAN Latent-transforming growth factor beta-binding protein 1	1	DW090619_4_EB5 T.6852.6852.3	controllerType=0 controllerNumber=1 scan=6852	18.1484
	1	K.VKFPPNIVNIHVK.H	476			502.304	3	1504.9	1504.9	0	-2.3	Specific	693.24	490.83	490.83	10.52	453	>sp|Q14766|LTBP1_HUMAN Latent-transforming growth factor beta-binding protein 1	1	DW090619_4_EB5 T.6282.6282.3	controllerType=0 controllerNumber=1 scan=6282	17.0863
	1	K.VKFPPNIVNIHVK.H	476			502.303	3	1504.9	1504.9	0	-3.1	Specific	718.26	528.94	528.94	11.52	453	>sp|Q14766|LTBP1_HUMAN Latent-transforming growth factor beta-binding protein 1	1	DW090619_4_EB5 T.6083.6083.3	controllerType=0 controllerNumber=1 scan=6083	16.7385
	1	K.FPPNIVNIHVK.H	478			639.37	2	1277.73	1277.74	0	-2.8	Specific	208.63	178.52	178.52	2.21	453	>sp|Q14766|LTBP1_HUMAN Latent-transforming growth factor beta-binding protein 1	1	DW090619_4_EB5 T.7448.7448.2	controllerType=0 controllerNumber=1 scan=7448	19.3428
	1	K.FPPNIVNIHVK.H	478			639.369	2	1277.73	1277.74	0	-4.4	Specific	246.92	246.92	246.92	2.51	453	>sp|Q14766|LTBP1_HUMAN Latent-transforming growth factor beta-binding protein 1	1	DW090619_4_EB5 T.7370.7370.2	controllerType=0 controllerNumber=1 scan=7370	19.1879
	1	K.FPPNIVNIHVK.H	478			639.37	2	1277.73	1277.74	0	-3.7	Specific	321.99	225.24	225.24	2.66	453	>sp|Q14766|LTBP1_HUMAN Latent-transforming growth factor beta-binding protein 1	1	DW090619_4_EB5 T.7261.7261.2	controllerType=0 controllerNumber=1 scan=7261	18.9712
	1	K.FPPNIVNIHVK.H	478			426.582	3	1277.73	1277.74	0	-3	Specific	344.58	302.74	302.74	5.03	453	>sp|Q14766|LTBP1_HUMAN Latent-transforming growth factor beta-binding protein 1	1	DW090619_4_EB5 T.7436.7436.3	controllerType=0 controllerNumber=1 scan=7436	19.3189
	1	K.FPPNIVNIHVK.H	478			426.582	3	1277.73	1277.74	0	-3.3	Specific	405.47	336.11	336.11	5.56	453	>sp|Q14766|LTBP1_HUMAN Latent-transforming growth factor beta-binding protein 1	1	DW090619_4_EB5 T.6566.6566.3	controllerType=0 controllerNumber=1 scan=6566	17.6108
	1	K.FPPNIVNIHVK.H	478			639.37	2	1277.73	1277.74	0	-2.5	Specific	440.58	304.82	304.82	3.8	453	>sp|Q14766|LTBP1_HUMAN Latent-transforming growth factor beta-binding protein 1	1	DW090619_4_EB5 T.6387.6387.2	controllerType=0 controllerNumber=1 scan=6387	17.2733
	1	K.FPPNIVNIHVK.H	478			426.582	3	1277.73	1277.74	0	-3	Specific	440.87	215.21	215.21	5.23	453	>sp|Q14766|LTBP1_HUMAN Latent-transforming growth factor beta-binding protein 1	1	DW090619_4_EB5 T.6633.6633.3	controllerType=0 controllerNumber=1 scan=6633	17.7375
	1	K.FPPNIVNIHVK.H	478			426.582	3	1277.73	1277.74	0	-3	Specific	449.84	303.87	303.87	5.48	453	>sp|Q14766|LTBP1_HUMAN Latent-transforming growth factor beta-binding protein 1	1	DW090619_4_EB5 T.7495.7495.3	controllerType=0 controllerNumber=1 scan=7495	19.439
	1	K.FPPNIVNIHVK.H	478			426.582	3	1277.73	1277.74	0	-3.2	Specific	484.52	255.16	255.16	5.47	453	>sp|Q14766|LTBP1_HUMAN Latent-transforming growth factor beta-binding protein 1	1	DW090619_4_EB5 T.7603.7603.3	controllerType=0 controllerNumber=1 scan=7603	19.6692
	1	K.FPPNIVNIHVK.H	478			426.583	3	1277.73	1277.74	0	-2.3	Specific	492.95	285.69	285.69	5.7	453	>sp|Q14766|LTBP1_HUMAN Latent-transforming growth factor beta-binding protein 1	1	DW090619_4_EB5 T.7029.7029.3	controllerType=0 controllerNumber=1 scan=7029	18.5014
	1	K.FPPNIVNIHVK.H	478			426.582	3	1277.73	1277.74	0	-3.4	Specific	497.77	363.56	363.56	7.35	453	>sp|Q14766|LTBP1_HUMAN Latent-transforming growth factor beta-binding protein 1	1	DW090619_4_EB5 T.7381.7381.3	controllerType=0 controllerNumber=1 scan=7381	19.2083
	1	K.FPPNIVNIHVK.H	478			639.37	2	1277.73	1277.74	0	-3.1	Specific	500.16	363.8	363.8	6.82	453	>sp|Q14766|LTBP1_HUMAN Latent-transforming growth factor beta-binding protein 1	1	DW090619_4_EB5 T.6978.6978.2	controllerType=0 controllerNumber=1 scan=6978	18.3997
	1	K.FPPNIVNIHVK.H	478			639.371	2	1277.73	1277.74	0	-1.5	Specific	502.67	350.9	350.9	5.46	453	>sp|Q14766|LTBP1_HUMAN Latent-transforming growth factor beta-binding protein 1	1	DW090619_4_EB5 T.7089.7089.2	controllerType=0 controllerNumber=1 scan=7089	18.6212
	1	K.FPPNIVNIHVK.H	478			426.582	3	1277.73	1277.74	0	-5	Specific	518.84	299.56	299.56	4.58	453	>sp|Q14766|LTBP1_HUMAN Latent-transforming growth factor beta-binding protein 1	1	DW090619_4_EB5 T.6899.6899.3	controllerType=0 controllerNumber=1 scan=6899	18.2443
	1	K.FPPNIVNIHVK.H	478			639.37	2	1277.73	1277.74	0	-3.7	Specific	521.41	364.66	364.66	6.96	453	>sp|Q14766|LTBP1_HUMAN Latent-transforming growth factor beta-binding protein 1	1	DW090619_4_EB5 T.7156.7156.2	controllerType=0 controllerNumber=1 scan=7156	18.7573
	1	K.FPPNIVNIHVK.H	478			639.371	2	1277.74	1277.74	0	-1	Specific	532.35	362.48	362.48	6.89	453	>sp|Q14766|LTBP1_HUMAN Latent-transforming growth factor beta-binding protein 1	1	DW090619_4_EB5 T.7221.7221.2	controllerType=0 controllerNumber=1 scan=7221	18.8884
	1	K.FPPNIVNIHVK.H	478			426.582	3	1277.73	1277.74	0	-3.3	Specific	546.76	310.6	310.6	5.84	453	>sp|Q14766|LTBP1_HUMAN Latent-transforming growth factor beta-binding protein 1	1	DW090619_4_EB5 T.6699.6699.3	controllerType=0 controllerNumber=1 scan=6699	17.8595
	1	K.FPPNIVNIHVK.H	478			426.582	3	1277.73	1277.74	0	-3.1	Specific	554.32	296.8	296.8	5.84	453	>sp|Q14766|LTBP1_HUMAN Latent-transforming growth factor beta-binding protein 1	1	DW090619_4_EB5 T.6446.6446.3	controllerType=0 controllerNumber=1 scan=6446	17.3783
	1	K.FPPNIVNIHVK.H	478			426.582	3	1277.73	1277.74	0	-2.8	Specific	564.87	311.79	311.79	7.05	453	>sp|Q14766|LTBP1_HUMAN Latent-transforming growth factor beta-binding protein 1	1	DW090619_4_EB5 T.6379.6379.3	controllerType=0 controllerNumber=1 scan=6379	17.2572
	1	K.FPPNIVNIHVK.H	478			426.582	3	1277.73	1277.74	0	-4.3	Specific	570.17	327.31	327.31	7.34	453	>sp|Q14766|LTBP1_HUMAN Latent-transforming growth factor beta-binding protein 1	1	DW090619_4_EB5 T.6964.6964.3	controllerType=0 controllerNumber=1 scan=6964	18.3731
	1	K.FPPNIVNIHVK.H	478			426.582	3	1277.73	1277.74	0	-3.5	Specific	571.01	330.12	330.12	7.34	453	>sp|Q14766|LTBP1_HUMAN Latent-transforming growth factor beta-binding protein 1	1	DW090619_4_EB5 T.6765.6765.3	controllerType=0 controllerNumber=1 scan=6765	17.9826
	1	K.FPPNIVNIHVK.H	478			426.582	3	1277.73	1277.74	0	-3.6	Specific	590.04	343.11	343.11	7.34	453	>sp|Q14766|LTBP1_HUMAN Latent-transforming growth factor beta-binding protein 1	1	DW090619_4_EB5 T.6833.6833.3	controllerType=0 controllerNumber=1 scan=6833	18.1119
	1	K.FPPNIVNIHVK.H	478			426.583	3	1277.73	1277.74	0	-2.4	Specific	590.17	330.38	330.38	7.34	453	>sp|Q14766|LTBP1_HUMAN Latent-transforming growth factor beta-binding protein 1	1	DW090619_4_EB5 T.6501.6501.3	controllerType=0 controllerNumber=1 scan=6501	17.4868
	1	K.FPPNIVNIHVK.H	478			426.582	3	1277.73	1277.74	0	-2.8	Specific	593.3	348.75	348.75	7.34	453	>sp|Q14766|LTBP1_HUMAN Latent-transforming growth factor beta-binding protein 1	1	DW090619_4_EB5 T.7259.7259.3	controllerType=0 controllerNumber=1 scan=7259	18.9688
	1	K.FPPNIVNIHVK.H	478			426.582	3	1277.73	1277.74	0	-2.8	Specific	593.82	394.03	394.03	8.7	453	>sp|Q14766|LTBP1_HUMAN Latent-transforming growth factor beta-binding protein 1	1	DW090619_4_EB5 T.7315.7315.3	controllerType=0 controllerNumber=1 scan=7315	19.0814
	1	K.FPPNIVNIHVK.H	478			426.582	3	1277.73	1277.74	0	-2.8	Specific	596.47	360.98	360.98	8.7	453	>sp|Q14766|LTBP1_HUMAN Latent-transforming growth factor beta-binding protein 1	1	DW090619_4_EB5 T.7149.7149.3	controllerType=0 controllerNumber=1 scan=7149	18.7421
	1	K.FPPNIVNIHVK.H	478			426.582	3	1277.73	1277.74	0	-3	Specific	604.57	343.51	343.51	8.34	453	>sp|Q14766|LTBP1_HUMAN Latent-transforming growth factor beta-binding protein 1	1	DW090619_4_EB5 T.7094.7094.3	controllerType=0 controllerNumber=1 scan=7094	18.6322
	1	K.FPPNIVNIHVK.H	478			426.583	3	1277.73	1277.74	0	-2.3	Specific	617.89	364.11	364.11	9.7	453	>sp|Q14766|LTBP1_HUMAN Latent-transforming growth factor beta-binding protein 1	1	DW090619_4_EB5 T.7204.7204.3	controllerType=0 controllerNumber=1 scan=7204	18.8531
	1	K.FPPNIVNIHVK.H	478			426.583	3	1277.73	1277.74	0	-2.5	Specific	626.32	356.81	356.81	8.34	453	>sp|Q14766|LTBP1_HUMAN Latent-transforming growth factor beta-binding protein 1	1	DW090619_4_EB5 T.6250.6250.3	controllerType=0 controllerNumber=1 scan=6250	17.0333
	1	K.FPPNIVNIHVK.H	478			426.582	3	1277.73	1277.74	0	-2.9	Specific	634.85	372.96	372.96	9.7	453	>sp|Q14766|LTBP1_HUMAN Latent-transforming growth factor beta-binding protein 1	1	DW090619_4_EB5 T.6313.6313.3	controllerType=0 controllerNumber=1 scan=6313	17.1433
	1	K.HPPEASVQIHQVSR.I	489			528.946	3	1584.82	1584.82	0	-1.4	Specific	224.72	224.72	224.72	2.6	453	>sp|Q14766|LTBP1_HUMAN Latent-transforming growth factor beta-binding protein 1	1	DW090619_4_EB5 T.12149.12149.3	controllerType=0 controllerNumber=1 scan=12149	30.1234
	1	K.HPPEASVQIHQVSR.I	489			528.944	3	1584.82	1584.82	0	-3.2	Specific	231.31	231.31	231.31	3.6	453	>sp|Q14766|LTBP1_HUMAN Latent-transforming growth factor beta-binding protein 1	1	DW090619_4_EB5 T.12199.12199.3	controllerType=0 controllerNumber=1 scan=12199	30.2422
	1	K.HPPEASVQIHQVSR.I	489			528.946	3	1584.82	1584.82	0	-0.2	Specific	232.11	232.11	232.11	2.42	453	>sp|Q14766|LTBP1_HUMAN Latent-transforming growth factor beta-binding protein 1	1	DW090619_4_EB5 T.11842.11842.3	controllerType=0 controllerNumber=1 scan=11842	29.399
	1	K.HPPEASVQIHQVSR.I	489			528.945	3	1584.82	1584.82	0	-2.9	Specific	420.78	420.78	420.78	6.32	453	>sp|Q14766|LTBP1_HUMAN Latent-transforming growth factor beta-binding protein 1	1	DW090619_4_EB5 T.11344.11344.3	controllerType=0 controllerNumber=1 scan=11344	28.222
	1	K.HPPEASVQIHQVSR.I	489			528.944	3	1584.82	1584.82	0	-3.3	Specific	477.62	477.62	477.62	5.37	453	>sp|Q14766|LTBP1_HUMAN Latent-transforming growth factor beta-binding protein 1	1	DW090619_4_EB5 T.5600.5600.2	controllerType=0 controllerNumber=1 scan=5600	15.8056
	1	K.HPPEASVQIHQVSR.I	489			792.913	2	1584.82	1584.82	0	-3.8	Specific	547.69	547.69	547.69	4.3	453	>sp|Q14766|LTBP1_HUMAN Latent-transforming growth factor beta-binding protein 1	1	DW090619_4_EB5 T.3969.3969.2	controllerType=0 controllerNumber=1 scan=3969	12.5932
	1	K.HPPEASVQIHQVSR.I	489			792.912	2	1584.82	1584.82	0	-4.3	Specific	634.14	634.14	634.14	7.06	453	>sp|Q14766|LTBP1_HUMAN Latent-transforming growth factor beta-binding protein 1	1	DW090619_4_EB5 T.3883.3883.2	controllerType=0 controllerNumber=1 scan=3883	12.4125
	1	K.HPPEASVQIHQVSR.I	489			528.945	3	1584.82	1584.82	0	-1.7	Specific	667.64	667.64	667.64	10.1	453	>sp|Q14766|LTBP1_HUMAN Latent-transforming growth factor beta-binding protein 1	1	DW090619_4_EB5 T.7783.7783.3	controllerType=0 controllerNumber=1 scan=7783	20.0497
	1	K.HPPEASVQIHQVSR.I	489			792.913	2	1584.82	1584.82	0	-3.1	Specific	689.08	689.08	689.08	8.06	453	>sp|Q14766|LTBP1_HUMAN Latent-transforming growth factor beta-binding protein 1	1	DW090619_4_EB5 T.3638.3638.2	controllerType=0 controllerNumber=1 scan=3638	11.9045
	1	K.HPPEASVQIHQVSR.I	489			792.912	2	1584.82	1584.82	0	-4.1	Specific	708.8	708.8	708.8	9.06	453	>sp|Q14766|LTBP1_HUMAN Latent-transforming growth factor beta-binding protein 1	1	DW090619_4_EB5 T.3818.3818.2	controllerType=0 controllerNumber=1 scan=3818	12.282
	1	K.HPPEASVQIHQVSR.I	489			792.913	2	1584.82	1584.82	0	-3.4	Specific	727.01	727.01	727.01	9.06	453	>sp|Q14766|LTBP1_HUMAN Latent-transforming growth factor beta-binding protein 1	1	DW090619_4_EB5 T.3693.3693.2	controllerType=0 controllerNumber=1 scan=3693	12.0219
	1	K.HPPEASVQIHQVSR.I	489			792.913	2	1584.82	1584.82	0	-3.3	Specific	728.09	728.09	728.09	9.06	453	>sp|Q14766|LTBP1_HUMAN Latent-transforming growth factor beta-binding protein 1	1	DW090619_4_EB5 T.3590.3590.2	controllerType=0 controllerNumber=1 scan=3590	11.7966
	1	K.HPPEASVQIHQVSR.I	489			792.913	2	1584.82	1584.82	0	-3.9	Specific	730.59	730.59	730.59	9.32	453	>sp|Q14766|LTBP1_HUMAN Latent-transforming growth factor beta-binding protein 1	1	DW090619_4_EB5 T.3750.3750.2	controllerType=0 controllerNumber=1 scan=3750	12.1461
	1	K.HPPEASVQIHQVSR.I	489			528.944	3	1584.82	1584.82	0	-4.4	Specific	771.31	771.31	771.31	12.1	453	>sp|Q14766|LTBP1_HUMAN Latent-transforming growth factor beta-binding protein 1	1	DW090619_4_EB5 T.7614.7614.3	controllerType=0 controllerNumber=1 scan=7614	19.6919
	1	K.HPPEASVQIHQVSR.I	489			528.945	3	1584.82	1584.82	0	-1.8	Specific	773.38	773.38	773.38	12.1	453	>sp|Q14766|LTBP1_HUMAN Latent-transforming growth factor beta-binding protein 1	1	DW090619_4_EB5 T.8268.8268.3	controllerType=0 controllerNumber=1 scan=8268	21.0899
	1	K.HPPEASVQIHQVSR.I	489			528.945	3	1584.82	1584.82	0	-2.3	Specific	781.67	781.67	781.67	12.1	453	>sp|Q14766|LTBP1_HUMAN Latent-transforming growth factor beta-binding protein 1	1	DW090619_4_EB5 T.6421.6421.3	controllerType=0 controllerNumber=1 scan=6421	17.3322
	1	K.HPPEASVQIHQVSR.I	489			528.945	3	1584.82	1584.82	0	-2.3	Specific	781.96	781.96	781.96	12.1	453	>sp|Q14766|LTBP1_HUMAN Latent-transforming growth factor beta-binding protein 1	1	DW090619_4_EB5 T.7917.7917.3	controllerType=0 controllerNumber=1 scan=7917	20.3276
	1	K.HPPEASVQIHQVSR.I	489			528.944	3	1584.82	1584.82	0	-3.2	Specific	789.1	789.1	789.1	12.1	453	>sp|Q14766|LTBP1_HUMAN Latent-transforming growth factor beta-binding protein 1	1	DW090619_4_EB5 T.8201.8201.3	controllerType=0 controllerNumber=1 scan=8201	20.941
	1	K.HPPEASVQIHQVSR.I	489			528.945	3	1584.82	1584.82	0	-2.3	Specific	796.69	796.69	796.69	12.1	453	>sp|Q14766|LTBP1_HUMAN Latent-transforming growth factor beta-binding protein 1	1	DW090619_4_EB5 T.7506.7506.3	controllerType=0 controllerNumber=1 scan=7506	19.4609
	1	K.HPPEASVQIHQVSR.I	489			528.945	3	1584.82	1584.82	0	-1.6	Specific	857.79	857.79	857.79	14.1	453	>sp|Q14766|LTBP1_HUMAN Latent-transforming growth factor beta-binding protein 1	1	DW090619_4_EB5 T.6482.6482.3	controllerType=0 controllerNumber=1 scan=6482	17.4473
	1	K.HPPEASVQIHQVSR.I	489			792.914	2	1584.82	1584.82	0	-2.7	Specific	870.58	870.58	870.58	12.32	453	>sp|Q14766|LTBP1_HUMAN Latent-transforming growth factor beta-binding protein 1	1	DW090619_4_EB5 T.3535.3535.2	controllerType=0 controllerNumber=1 scan=3535	11.6755
	1	K.HPPEASVQIHQVSR.I	489			528.946	3	1584.82	1584.82	0	-0.4	Specific	878.23	878.23	878.23	14.02	453	>sp|Q14766|LTBP1_HUMAN Latent-transforming growth factor beta-binding protein 1	1	DW090619_4_EB5 T.3555.3555.3	controllerType=0 controllerNumber=1 scan=3555	11.7186
	1	K.HPPEASVQIHQVSR.I	489			528.945	3	1584.82	1584.82	0	-2.2	Specific	881.71	881.71	881.71	14.1	453	>sp|Q14766|LTBP1_HUMAN Latent-transforming growth factor beta-binding protein 1	1	DW090619_4_EB5 T.6601.6601.3	controllerType=0 controllerNumber=1 scan=6601	17.6743
	1	K.HPPEASVQIHQVSR.I	489			528.945	3	1584.82	1584.82	0	-2.7	Specific	891.5	891.5	891.5	14.1	453	>sp|Q14766|LTBP1_HUMAN Latent-transforming growth factor beta-binding protein 1	1	DW090619_4_EB5 T.5699.5699.3	controllerType=0 controllerNumber=1 scan=5699	15.9984
	1	K.HPPEASVQIHQVSR.I	489			528.945	3	1584.82	1584.82	0	-2.7	Specific	893.09	893.09	893.09	14.1	453	>sp|Q14766|LTBP1_HUMAN Latent-transforming growth factor beta-binding protein 1	1	DW090619_4_EB5 T.5481.5481.3	controllerType=0 controllerNumber=1 scan=5481	15.5784
	1	K.HPPEASVQIHQVSR.I	489			528.945	3	1584.82	1584.82	0	-1.5	Specific	896.43	896.43	896.43	14.1	453	>sp|Q14766|LTBP1_HUMAN Latent-transforming growth factor beta-binding protein 1	1	DW090619_4_EB5 T.5926.5926.3	controllerType=0 controllerNumber=1 scan=5926	16.4411
	1	K.HPPEASVQIHQVSR.I	489			528.945	3	1584.82	1584.82	0	-2.5	Specific	898.04	898.04	898.04	14.1	453	>sp|Q14766|LTBP1_HUMAN Latent-transforming growth factor beta-binding protein 1	1	DW090619_4_EB5 T.6990.6990.3	controllerType=0 controllerNumber=1 scan=6990	18.4226
	1	K.HPPEASVQIHQVSR.I	489			528.945	3	1584.82	1584.82	0	-2.3	Specific	900.27	900.27	900.27	15.1	453	>sp|Q14766|LTBP1_HUMAN Latent-transforming growth factor beta-binding protein 1	1	DW090619_4_EB5 T.7065.7065.3	controllerType=0 controllerNumber=1 scan=7065	18.5711
	1	K.HPPEASVQIHQVSR.I	489			528.944	3	1584.82	1584.82	0	-3.2	Specific	901.89	901.89	901.89	15.1	453	>sp|Q14766|LTBP1_HUMAN Latent-transforming growth factor beta-binding protein 1	1	DW090619_4_EB5 T.6053.6053.3	controllerType=0 controllerNumber=1 scan=6053	16.6792
	1	K.HPPEASVQIHQVSR.I	489			528.945	3	1584.82	1584.82	0	-2.9	Specific	915.31	915.31	915.31	15.1	453	>sp|Q14766|LTBP1_HUMAN Latent-transforming growth factor beta-binding protein 1	1	DW090619_4_EB5 T.5127.5127.3	controllerType=0 controllerNumber=1 scan=5127	14.8847
	1	K.HPPEASVQIHQVSR.I	489			528.944	3	1584.82	1584.82	0	-3.2	Specific	920.59	920.59	920.59	15.1	453	>sp|Q14766|LTBP1_HUMAN Latent-transforming growth factor beta-binding protein 1	1	DW090619_4_EB5 T.4691.4691.3	controllerType=0 controllerNumber=1 scan=4691	14.0344
	1	K.HPPEASVQIHQVSR.I	489			528.945	3	1584.82	1584.82	0	-2.9	Specific	926.38	926.38	926.38	15.1	453	>sp|Q14766|LTBP1_HUMAN Latent-transforming growth factor beta-binding protein 1	1	DW090619_4_EB5 T.4447.4447.3	controllerType=0 controllerNumber=1 scan=4447	13.5539
	1	K.HPPEASVQIHQVSR.I	489			528.943	3	1584.81	1584.82	0	-6	Specific	935.2	935.2	935.2	13.98	453	>sp|Q14766|LTBP1_HUMAN Latent-transforming growth factor beta-binding protein 1	1	DW090619_4_EB5 T.5192.5192.3	controllerType=0 controllerNumber=1 scan=5192	15.0117
	1	K.HPPEASVQIHQVSR.I	489			528.945	3	1584.82	1584.82	0	-2.5	Specific	939.06	939.06	939.06	15.1	453	>sp|Q14766|LTBP1_HUMAN Latent-transforming growth factor beta-binding protein 1	1	DW090619_4_EB5 T.4932.4932.3	controllerType=0 controllerNumber=1 scan=4932	14.5195
	1	K.HPPEASVQIHQVSR.I	489			528.946	3	1584.82	1584.82	0	-1.4	Specific	943.35	943.35	943.35	15.1	453	>sp|Q14766|LTBP1_HUMAN Latent-transforming growth factor beta-binding protein 1	1	DW090619_4_EB5 T.3659.3659.3	controllerType=0 controllerNumber=1 scan=3659	11.9506
	1	K.HPPEASVQIHQVSR.I	489			528.945	3	1584.82	1584.82	0	-2.4	Specific	946.74	946.74	946.74	15.1	453	>sp|Q14766|LTBP1_HUMAN Latent-transforming growth factor beta-binding protein 1	1	DW090619_4_EB5 T.5404.5404.3	controllerType=0 controllerNumber=1 scan=5404	15.4277
	1	K.HPPEASVQIHQVSR.I	489			528.944	3	1584.82	1584.82	0	-3.8	Specific	952.55	952.55	952.55	16.1	453	>sp|Q14766|LTBP1_HUMAN Latent-transforming growth factor beta-binding protein 1	1	DW090619_4_EB5 T.3995.3995.3	controllerType=0 controllerNumber=1 scan=3995	12.6463
	1	K.HPPEASVQIHQVSR.I	489			528.945	3	1584.82	1584.82	0	-3.1	Specific	954.06	954.06	954.06	16.1	453	>sp|Q14766|LTBP1_HUMAN Latent-transforming growth factor beta-binding protein 1	1	DW090619_4_EB5 T.3825.3825.3	controllerType=0 controllerNumber=1 scan=3825	12.2948
	1	K.HPPEASVQIHQVSR.I	489			528.945	3	1584.82	1584.82	0	-3.1	Specific	955.04	955.04	955.04	16.1	453	>sp|Q14766|LTBP1_HUMAN Latent-transforming growth factor beta-binding protein 1	1	DW090619_4_EB5 T.4875.4875.3	controllerType=0 controllerNumber=1 scan=4875	14.4007
	1	K.HPPEASVQIHQVSR.I	489			528.945	3	1584.82	1584.82	0	-3	Specific	956.17	956.17	956.17	16.1	453	>sp|Q14766|LTBP1_HUMAN Latent-transforming growth factor beta-binding protein 1	1	DW090619_4_EB5 T.4382.4382.3	controllerType=0 controllerNumber=1 scan=4382	13.4222
	1	K.HPPEASVQIHQVSR.I	489			528.944	3	1584.82	1584.82	0	-3.9	Specific	956.35	956.35	956.35	16.1	453	>sp|Q14766|LTBP1_HUMAN Latent-transforming growth factor beta-binding protein 1	1	DW090619_4_EB5 T.5063.5063.3	controllerType=0 controllerNumber=1 scan=5063	14.7678
	1	K.HPPEASVQIHQVSR.I	489			528.945	3	1584.82	1584.82	0	-2.2	Specific	957.28	957.28	957.28	16.1	453	>sp|Q14766|LTBP1_HUMAN Latent-transforming growth factor beta-binding protein 1	1	DW090619_4_EB5 T.5547.5547.3	controllerType=0 controllerNumber=1 scan=5547	15.7022
	1	K.HPPEASVQIHQVSR.I	489			528.945	3	1584.82	1584.82	0	-2.9	Specific	958.88	958.88	958.88	16.1	453	>sp|Q14766|LTBP1_HUMAN Latent-transforming growth factor beta-binding protein 1	1	DW090619_4_EB5 T.6352.6352.3	controllerType=0 controllerNumber=1 scan=6352	17.2091
	1	K.HPPEASVQIHQVSR.I	489			528.944	3	1584.82	1584.82	0	-3.2	Specific	960.87	960.87	960.87	16.1	453	>sp|Q14766|LTBP1_HUMAN Latent-transforming growth factor beta-binding protein 1	1	DW090619_4_EB5 T.4756.4756.3	controllerType=0 controllerNumber=1 scan=4756	14.1643
	1	K.HPPEASVQIHQVSR.I	489			528.944	3	1584.82	1584.82	0	-3.2	Specific	963.01	963.01	963.01	16.1	453	>sp|Q14766|LTBP1_HUMAN Latent-transforming growth factor beta-binding protein 1	1	DW090619_4_EB5 T.4625.4625.3	controllerType=0 controllerNumber=1 scan=4625	13.9076
	1	K.HPPEASVQIHQVSR.I	489			528.944	3	1584.82	1584.82	0	-3.8	Specific	963.98	963.98	963.98	16.1	453	>sp|Q14766|LTBP1_HUMAN Latent-transforming growth factor beta-binding protein 1	1	DW090619_4_EB5 T.4270.4270.3	controllerType=0 controllerNumber=1 scan=4270	13.1962
	1	K.HPPEASVQIHQVSR.I	489			528.945	3	1584.82	1584.82	0	-3	Specific	966.01	966.01	966.01	16.1	453	>sp|Q14766|LTBP1_HUMAN Latent-transforming growth factor beta-binding protein 1	1	DW090619_4_EB5 T.4998.4998.3	controllerType=0 controllerNumber=1 scan=4998	14.6489
	1	K.HPPEASVQIHQVSR.I	489			528.944	3	1584.82	1584.82	0	-3.6	Specific	982.32	982.32	982.32	16.1	453	>sp|Q14766|LTBP1_HUMAN Latent-transforming growth factor beta-binding protein 1	1	DW090619_4_EB5 T.3940.3940.3	controllerType=0 controllerNumber=1 scan=3940	12.5338
	1	K.HPPEASVQIHQVSR.I	489			528.944	3	1584.82	1584.82	0	-3.2	Specific	984.09	984.09	984.09	16.1	453	>sp|Q14766|LTBP1_HUMAN Latent-transforming growth factor beta-binding protein 1	1	DW090619_4_EB5 T.4569.4569.3	controllerType=0 controllerNumber=1 scan=4569	13.7962
	1	K.HPPEASVQIHQVSR.I	489			528.944	3	1584.82	1584.82	0	-3.2	Specific	989.91	989.91	989.91	16.1	453	>sp|Q14766|LTBP1_HUMAN Latent-transforming growth factor beta-binding protein 1	1	DW090619_4_EB5 T.4215.4215.3	controllerType=0 controllerNumber=1 scan=4215	13.0874
	1	K.HPPEASVQIHQVSR.I	489			528.944	3	1584.82	1584.82	0	-3.3	Specific	996.22	996.22	996.22	16.1	453	>sp|Q14766|LTBP1_HUMAN Latent-transforming growth factor beta-binding protein 1	1	DW090619_4_EB5 T.4813.4813.3	controllerType=0 controllerNumber=1 scan=4813	14.2796
	1	K.HPPEASVQIHQVSR.I	489			528.945	3	1584.82	1584.82	0	-3.1	Specific	996.6	996.6	996.6	16.1	453	>sp|Q14766|LTBP1_HUMAN Latent-transforming growth factor beta-binding protein 1	1	DW090619_4_EB5 T.4325.4325.3	controllerType=0 controllerNumber=1 scan=4325	13.3107
	1	K.HPPEASVQIHQVSR.I	489			528.945	3	1584.82	1584.82	0	-3	Specific	997.91	997.91	997.91	16.1	453	>sp|Q14766|LTBP1_HUMAN Latent-transforming growth factor beta-binding protein 1	1	DW090619_4_EB5 T.3885.3885.3	controllerType=0 controllerNumber=1 scan=3885	12.4188
	1	K.HPPEASVQIHQVSR.I	489			528.945	3	1584.82	1584.82	0	-2.9	Specific	998.16	998.16	998.16	16.1	453	>sp|Q14766|LTBP1_HUMAN Latent-transforming growth factor beta-binding protein 1	1	DW090619_4_EB5 T.4162.4162.3	controllerType=0 controllerNumber=1 scan=4162	12.9781
	1	K.HPPEASVQIHQVSR.I	489			528.945	3	1584.82	1584.82	0	-2.9	Specific	999.43	999.43	999.43	16.1	453	>sp|Q14766|LTBP1_HUMAN Latent-transforming growth factor beta-binding protein 1	1	DW090619_4_EB5 T.4502.4502.3	controllerType=0 controllerNumber=1 scan=4502	13.6659
	1	K.HPPEASVQIHQVSR.I	489			528.944	3	1584.82	1584.82	0	-3.8	Specific	1006.52	1006.52	1006.52	17.1	453	>sp|Q14766|LTBP1_HUMAN Latent-transforming growth factor beta-binding protein 1	1	DW090619_4_EB5 T.4050.4050.3	controllerType=0 controllerNumber=1 scan=4050	12.752
	1	K.HPPEASVQIHQVSR.I	489			528.944	3	1584.82	1584.82	0	-3.2	Specific	1008.38	1008.38	1008.38	17.1	453	>sp|Q14766|LTBP1_HUMAN Latent-transforming growth factor beta-binding protein 1	1	DW090619_4_EB5 T.4107.4107.3	controllerType=0 controllerNumber=1 scan=4107	12.8654
	1	K.HPPEASVQIHQVSR.I	489			528.946	3	1584.82	1584.82	0	-0.9	Specific	1010.29	1010.29	1010.29	17.02	453	>sp|Q14766|LTBP1_HUMAN Latent-transforming growth factor beta-binding protein 1	1	DW090619_4_EB5 T.3714.3714.3	controllerType=0 controllerNumber=1 scan=3714	12.0681
	1	K.HPPEASVQIHQVSR.I	489			528.945	3	1584.82	1584.82	0	-3	Specific	1019.01	1019.01	1019.01	17.1	453	>sp|Q14766|LTBP1_HUMAN Latent-transforming growth factor beta-binding protein 1	1	DW090619_4_EB5 T.3769.3769.3	controllerType=0 controllerNumber=1 scan=3769	12.1842
	1	K.HPPEASVQIHQVSR.I	489			528.946	3	1584.82	1584.82	0	-1	Specific	1033.85	1033.85	1033.85	17.02	453	>sp|Q14766|LTBP1_HUMAN Latent-transforming growth factor beta-binding protein 1	1	DW090619_4_EB5 T.3602.3602.3	controllerType=0 controllerNumber=1 scan=3602	11.8256
	1	R.IDGPTGQK.T	503			408.214	2	815.422	815.426	0	-5	Specific	375.02	375.02	375.02	4.21	453	>sp|Q14766|LTBP1_HUMAN Latent-transforming growth factor beta-binding protein 1	1	DW090619_4_EB5 T.2676.2676.2	controllerType=0 controllerNumber=1 scan=2676	9.7928
	1	K.TKEAQPGQSQVSYQGLPVQK.T	511			725.045	3	2173.12	2173.12	0	-2.6	Specific	731.89	731.89	731.89	11.98	453	>sp|Q14766|LTBP1_HUMAN Latent-transforming growth factor beta-binding protein 1	1	DW090619_4_EB5 T.5847.5847.3	controllerType=0 controllerNumber=1 scan=5847	16.2877
	1	K.TKEAQPGQSQVSYQGLPVQK.T	511			544.036	4	2173.12	2173.12	0	-0.7	Specific	744.02	744.02	744.02	11.58	453	>sp|Q14766|LTBP1_HUMAN Latent-transforming growth factor beta-binding protein 1	1	DW090619_4_EB5 T.5156.5156.4	controllerType=0 controllerNumber=1 scan=5156	14.9416
	1	K.TKEAQPGQSQVSYQGLPVQK.T	511			725.044	3	2173.12	2173.12	0	-2.9	Specific	848.13	848.13	848.13	13.98	453	>sp|Q14766|LTBP1_HUMAN Latent-transforming growth factor beta-binding protein 1	1	DW090619_4_EB5 T.5294.5294.3	controllerType=0 controllerNumber=1 scan=5294	15.2113
	1	K.TKEAQPGQSQVSYQGLPVQK.T	511			725.045	3	2173.12	2173.12	0	-2.5	Specific	867.81	867.81	867.81	14.98	453	>sp|Q14766|LTBP1_HUMAN Latent-transforming growth factor beta-binding protein 1	1	DW090619_4_EB5 T.5361.5361.3	controllerType=0 controllerNumber=1 scan=5361	15.3418
	1	K.TKEAQPGQSQVSYQGLPVQK.T	511			725.044	3	2173.12	2173.12	0	-3.2	Specific	868.15	868.15	868.15	14.98	453	>sp|Q14766|LTBP1_HUMAN Latent-transforming growth factor beta-binding protein 1	1	DW090619_4_EB5 T.5237.5237.3	controllerType=0 controllerNumber=1 scan=5237	15.0962
	1	K.TKEAQPGQSQVSYQGLPVQK.T	511			725.045	3	2173.12	2173.12	0	-2.5	Specific	873.04	873.04	873.04	14.98	453	>sp|Q14766|LTBP1_HUMAN Latent-transforming growth factor beta-binding protein 1	1	DW090619_4_EB5 T.5585.5585.3	controllerType=0 controllerNumber=1 scan=5585	15.7765
	1	K.TKEAQPGQSQVSYQGLPVQK.T	511			725.044	3	2173.12	2173.12	0	-3.6	Specific	875.44	875.44	875.44	14.98	453	>sp|Q14766|LTBP1_HUMAN Latent-transforming growth factor beta-binding protein 1	1	DW090619_4_EB5 T.5494.5494.3	controllerType=0 controllerNumber=1 scan=5494	15.6029
	1	K.TKEAQPGQSQVSYQGLPVQK.T	511			725.044	3	2173.12	2173.12	0	-2.6	Specific	888.31	888.31	888.31	14.98	453	>sp|Q14766|LTBP1_HUMAN Latent-transforming growth factor beta-binding protein 1	1	DW090619_4_EB5 T.5427.5427.3	controllerType=0 controllerNumber=1 scan=5427	15.4713
	1	K.TKEAQPGQSQVSYQGLPVQK.T	511			725.044	3	2173.12	2173.12	0	-3	Specific	889.03	889.03	889.03	14.98	453	>sp|Q14766|LTBP1_HUMAN Latent-transforming growth factor beta-binding protein 1	1	DW090619_4_EB5 T.5169.5169.3	controllerType=0 controllerNumber=1 scan=5169	14.9706
	1	K.TKEAQPGQSQVSYQGLPVQK.T	511			725.044	3	2173.12	2173.12	0	-2.9	Specific	926.61	926.61	926.61	15.98	453	>sp|Q14766|LTBP1_HUMAN Latent-transforming growth factor beta-binding protein 1	1	DW090619_4_EB5 T.5108.5108.3	controllerType=0 controllerNumber=1 scan=5108	14.8517
	1	K.TKEAQPGQSQVSYQGLPVQK.T	511			1087.06	2	2173.12	2173.12	0	-3.9	Specific	1022.05	962.55	962.55	17.45	453	>sp|Q14766|LTBP1_HUMAN Latent-transforming growth factor beta-binding protein 1	1	DW090619_4_EB5 T.5319.5319.2	controllerType=0 controllerNumber=1 scan=5319	15.2595
	1	K.TKEAQPGQSQVSYQGLPVQK.T	511			1087.06	2	2173.12	2173.12	0	-3.1	Specific	1023.93	983.43	983.43	17.45	453	>sp|Q14766|LTBP1_HUMAN Latent-transforming growth factor beta-binding protein 1	1	DW090619_4_EB5 T.5181.5181.2	controllerType=0 controllerNumber=1 scan=5181	14.99
	1	K.TKEAQPGQSQVSYQGLPVQK.T	511			1087.06	2	2173.12	2173.12	0	-2.6	Specific	1071.48	1037.65	1037.65	18.45	453	>sp|Q14766|LTBP1_HUMAN Latent-transforming growth factor beta-binding protein 1	1	DW090619_4_EB5 T.5122.5122.2	controllerType=0 controllerNumber=1 scan=5122	14.8746
	1	K.TKEAQPGQSQVSYQGLPVQK.T	511			1087.06	2	2173.12	2173.12	0	-2.4	Specific	1105.43	1086.84	1086.84	19.45	453	>sp|Q14766|LTBP1_HUMAN Latent-transforming growth factor beta-binding protein 1	1	DW090619_4_EB5 T.5247.5247.2	controllerType=0 controllerNumber=1 scan=5247	15.1176
	1	K.EAQPGQSQVSYQGLPVQK.T	513			648.664	3	1943.98	1943.98	0	-3	Specific	627.41	627.41	627.41	9.3	453	>sp|Q14766|LTBP1_HUMAN Latent-transforming growth factor beta-binding protein 1	1	DW090619_4_EB5 T.6548.6548.3	controllerType=0 controllerNumber=1 scan=6548	17.577
	1	K.EAQPGQSQVSYQGLPVQK.T	513			648.664	3	1943.98	1943.98	0	-2.1	Specific	738.19	738.19	738.19	11.3	453	>sp|Q14766|LTBP1_HUMAN Latent-transforming growth factor beta-binding protein 1	1	DW090619_4_EB5 T.6241.6241.3	controllerType=0 controllerNumber=1 scan=6241	17.0148
	1	K.EAQPGQSQVSYQGLPVQK.T	513			648.664	3	1943.98	1943.98	0	-2.4	Specific	758.75	681.53	681.53	12.3	453	>sp|Q14766|LTBP1_HUMAN Latent-transforming growth factor beta-binding protein 1	1	DW090619_4_EB5 T.6108.6108.3	controllerType=0 controllerNumber=1 scan=6108	16.7839
	1	K.EAQPGQSQVSYQGLPVQK.T	513			648.664	3	1943.98	1943.98	0	-2.5	Specific	765.93	742.66	742.66	12.3	453	>sp|Q14766|LTBP1_HUMAN Latent-transforming growth factor beta-binding protein 1	1	DW090619_4_EB5 T.6308.6308.3	controllerType=0 controllerNumber=1 scan=6308	17.132
	1	K.EAQPGQSQVSYQGLPVQK.T	513			648.664	3	1943.98	1943.98	0	-2.5	Specific	766.04	751.35	751.35	12.3	453	>sp|Q14766|LTBP1_HUMAN Latent-transforming growth factor beta-binding protein 1	1	DW090619_4_EB5 T.6175.6175.3	controllerType=0 controllerNumber=1 scan=6175	16.8976
	1	K.EAQPGQSQVSYQGLPVQK.T	513			648.664	3	1943.98	1943.98	0	-2.3	Specific	769.19	740.63	740.63	12.3	453	>sp|Q14766|LTBP1_HUMAN Latent-transforming growth factor beta-binding protein 1	1	DW090619_4_EB5 T.6049.6049.3	controllerType=0 controllerNumber=1 scan=6049	16.673
	1	K.EAQPGQSQVSYQGLPVQK.T	513			972.492	2	1943.98	1943.98	0	-2.5	Specific	776.75	732.36	732.36	12.63	453	>sp|Q14766|LTBP1_HUMAN Latent-transforming growth factor beta-binding protein 1	1	DW090619_4_EB5 T.6174.6174.2	controllerType=0 controllerNumber=1 scan=6174	16.8965
	1	K.EAQPGQSQVSYQGLPVQK.T	513			972.492	2	1943.98	1943.98	0	-2.8	Specific	779.7	774.39	774.39	12.63	453	>sp|Q14766|LTBP1_HUMAN Latent-transforming growth factor beta-binding protein 1	1	DW090619_4_EB5 T.6106.6106.2	controllerType=0 controllerNumber=1 scan=6106	16.7815
	1	K.EAQPGQSQVSYQGLPVQK.T	513			972.491	2	1943.98	1943.98	0	-3.3	Specific	780.94	738.89	738.89	12.63	453	>sp|Q14766|LTBP1_HUMAN Latent-transforming growth factor beta-binding protein 1	1	DW090619_4_EB5 T.6537.6537.2	controllerType=0 controllerNumber=1 scan=6537	17.555
	1	K.EAQPGQSQVSYQGLPVQK.T	513			972.491	2	1943.98	1943.98	0	-3.4	Specific	784.03	775.64	775.64	12.63	453	>sp|Q14766|LTBP1_HUMAN Latent-transforming growth factor beta-binding protein 1	1	DW090619_4_EB5 T.6754.6754.2	controllerType=0 controllerNumber=1 scan=6754	17.9634
	1	K.EAQPGQSQVSYQGLPVQK.T	513			648.664	3	1943.98	1943.98	0	-2.4	Specific	789.03	779.52	779.52	12.3	453	>sp|Q14766|LTBP1_HUMAN Latent-transforming growth factor beta-binding protein 1	1	DW090619_4_EB5 T.6377.6377.3	controllerType=0 controllerNumber=1 scan=6377	17.2516
	1	K.EAQPGQSQVSYQGLPVQK.T	513			972.492	2	1943.98	1943.98	0	-2.5	Specific	795.1	734.48	734.48	12.63	453	>sp|Q14766|LTBP1_HUMAN Latent-transforming growth factor beta-binding protein 1	1	DW090619_4_EB5 T.6376.6376.2	controllerType=0 controllerNumber=1 scan=6376	17.2502
	1	K.EAQPGQSQVSYQGLPVQK.T	513			972.493	2	1943.98	1943.98	0	-1.8	Specific	795.26	769.7	769.7	12.63	453	>sp|Q14766|LTBP1_HUMAN Latent-transforming growth factor beta-binding protein 1	1	DW090619_4_EB5 T.6669.6669.2	controllerType=0 controllerNumber=1 scan=6669	17.8034
	1	K.EAQPGQSQVSYQGLPVQK.T	513			648.664	3	1943.98	1943.98	0	-2.3	Specific	797.24	780.36	780.36	12.3	453	>sp|Q14766|LTBP1_HUMAN Latent-transforming growth factor beta-binding protein 1	1	DW090619_4_EB5 T.5985.5985.3	controllerType=0 controllerNumber=1 scan=5985	16.556
	1	K.EAQPGQSQVSYQGLPVQK.T	513			972.493	2	1943.98	1943.98	0	-2.1	Specific	801.97	747.52	747.52	13.63	453	>sp|Q14766|LTBP1_HUMAN Latent-transforming growth factor beta-binding protein 1	1	DW090619_4_EB5 T.6240.6240.2	controllerType=0 controllerNumber=1 scan=6240	17.0136
	1	K.EAQPGQSQVSYQGLPVQK.T	513			648.665	3	1943.98	1943.98	0	-1.3	Specific	805.99	787.64	787.64	13.3	453	>sp|Q14766|LTBP1_HUMAN Latent-transforming growth factor beta-binding protein 1	1	DW090619_4_EB5 T.6453.6453.3	controllerType=0 controllerNumber=1 scan=6453	17.3905
	1	K.EAQPGQSQVSYQGLPVQK.T	513			972.492	2	1943.98	1943.98	0	-2.5	Specific	812.81	777.26	777.26	13.63	453	>sp|Q14766|LTBP1_HUMAN Latent-transforming growth factor beta-binding protein 1	1	DW090619_4_EB5 T.5978.5978.2	controllerType=0 controllerNumber=1 scan=5978	16.5407
	1	K.EAQPGQSQVSYQGLPVQK.T	513			972.492	2	1943.98	1943.98	0	-2.5	Specific	843.7	786.64	786.64	13.63	453	>sp|Q14766|LTBP1_HUMAN Latent-transforming growth factor beta-binding protein 1	1	DW090619_4_EB5 T.6038.6038.2	controllerType=0 controllerNumber=1 scan=6038	16.6556
	1	K.EAQPGQSQVSYQGLPVQK.T	513			972.493	2	1943.98	1943.98	0	-1.8	Specific	855.42	770.53	770.53	14.63	453	>sp|Q14766|LTBP1_HUMAN Latent-transforming growth factor beta-binding protein 1	1	DW090619_4_EB5 T.6442.6442.2	controllerType=0 controllerNumber=1 scan=6442	17.3687
	1	K.EAQPGQSQVSYQGLPVQK.T	513			972.492	2	1943.98	1943.98	0	-2.7	Specific	875.86	796.11	796.11	14.63	453	>sp|Q14766|LTBP1_HUMAN Latent-transforming growth factor beta-binding protein 1	1	DW090619_4_EB5 T.6309.6309.2	controllerType=0 controllerNumber=1 scan=6309	17.1342
	1	K.TQTIHSTYSHQQVIPHVYPVAAK.T	531			521.875	5	2605.35	2605.35	0	-2.1	Specific	180.92	180.92	180.92	2.45	453	>sp|Q14766|LTBP1_HUMAN Latent-transforming growth factor beta-binding protein 1	1	DW090619_4_EB5 T.6326.6326.3	controllerType=0 controllerNumber=1 scan=6326	17.1634
	1	K.TQTIHSTYSHQQVIPHVYPVAAK.T	531			521.874	5	2605.34	2605.35	0	-3.5	Specific	209.62	209.62	209.62	2.62	453	>sp|Q14766|LTBP1_HUMAN Latent-transforming growth factor beta-binding protein 1	1	DW090619_4_EB5 T.6395.6395.3	controllerType=0 controllerNumber=1 scan=6395	17.2876
	1	K.TQTIHSTYSHQQVIPHVYPVAAK.T	531			521.875	5	2605.35	2605.35	0	-2.5	Specific	617.75	617.75	617.75	10.2	453	>sp|Q14766|LTBP1_HUMAN Latent-transforming growth factor beta-binding protein 1	1	DW090619_4_EB5 T.5620.5620.5	controllerType=0 controllerNumber=1 scan=5620	15.8476
	1	K.TQTIHSTYSHQQVIPHVYPVAAK.T	531			521.875	5	2605.35	2605.35	0	-2.7	Specific	622.22	622.22	622.22	10.2	453	>sp|Q14766|LTBP1_HUMAN Latent-transforming growth factor beta-binding protein 1	1	DW090619_4_EB5 T.5291.5291.5	controllerType=0 controllerNumber=1 scan=5291	15.2078
	1	K.TQTIHSTYSHQQVIPHVYPVAAK.T	531			521.875	5	2605.35	2605.35	0	-2	Specific	660.17	660.17	660.17	11.2	453	>sp|Q14766|LTBP1_HUMAN Latent-transforming growth factor beta-binding protein 1	1	DW090619_4_EB5 T.5700.5700.5	controllerType=0 controllerNumber=1 scan=5700	15.9995
	1	K.TQTIHSTYSHQQVIPHVYPVAAK.T	531			521.875	5	2605.35	2605.35	0	-2.7	Specific	673.37	673.37	673.37	11.2	453	>sp|Q14766|LTBP1_HUMAN Latent-transforming growth factor beta-binding protein 1	1	DW090619_4_EB5 T.6157.6157.5	controllerType=0 controllerNumber=1 scan=6157	16.8672
	1	K.TQTIHSTYSHQQVIPHVYPVAAK.T	531			652.091	4	2605.34	2605.35	0	-4.2	Specific	711.28	704	704	10.5	453	>sp|Q14766|LTBP1_HUMAN Latent-transforming growth factor beta-binding protein 1	1	DW090619_4_EB5 T.5933.5933.4	controllerType=0 controllerNumber=1 scan=5933	16.455
	1	K.TQTIHSTYSHQQVIPHVYPVAAK.T	531			521.875	5	2605.35	2605.35	0	-2.4	Specific	736.71	736.71	736.71	12.2	453	>sp|Q14766|LTBP1_HUMAN Latent-transforming growth factor beta-binding protein 1	1	DW090619_4_EB5 T.5832.5832.5	controllerType=0 controllerNumber=1 scan=5832	16.2573
	1	K.TQTIHSTYSHQQVIPHVYPVAAK.T	531			521.875	5	2605.35	2605.35	0	-2.4	Specific	748.01	748.01	748.01	12.2	453	>sp|Q14766|LTBP1_HUMAN Latent-transforming growth factor beta-binding protein 1	1	DW090619_4_EB5 T.5555.5555.5	controllerType=0 controllerNumber=1 scan=5555	15.7191
	1	K.TQTIHSTYSHQQVIPHVYPVAAK.T	531			521.875	5	2605.35	2605.35	0	-2.2	Specific	764.08	764.08	764.08	13.2	453	>sp|Q14766|LTBP1_HUMAN Latent-transforming growth factor beta-binding protein 1	1	DW090619_4_EB5 T.5423.5423.5	controllerType=0 controllerNumber=1 scan=5423	15.4666
	1	K.TQTIHSTYSHQQVIPHVYPVAAK.T	531			521.875	5	2605.35	2605.35	0	-2.4	Specific	792.75	781.76	781.76	13.2	453	>sp|Q14766|LTBP1_HUMAN Latent-transforming growth factor beta-binding protein 1	1	DW090619_4_EB5 T.5489.5489.5	controllerType=0 controllerNumber=1 scan=5489	15.5957
	1	K.TQTIHSTYSHQQVIPHVYPVAAK.T	531			521.875	5	2605.35	2605.35	0	-2	Specific	810.15	810.15	810.15	14.2	453	>sp|Q14766|LTBP1_HUMAN Latent-transforming growth factor beta-binding protein 1	1	DW090619_4_EB5 T.5170.5170.5	controllerType=0 controllerNumber=1 scan=5170	14.9718
	1	K.TQTIHSTYSHQQVIPHVYPVAAK.T	531			521.875	5	2605.35	2605.35	0	-2.7	Specific	819.89	819.69	819.69	14.2	453	>sp|Q14766|LTBP1_HUMAN Latent-transforming growth factor beta-binding protein 1	1	DW090619_4_EB5 T.5901.5901.5	controllerType=0 controllerNumber=1 scan=5901	16.392
	1	K.TQTIHSTYSHQQVIPHVYPVAAK.T	531			521.875	5	2605.35	2605.35	0	-2	Specific	850.84	850.84	850.84	15.2	453	>sp|Q14766|LTBP1_HUMAN Latent-transforming growth factor beta-binding protein 1	1	DW090619_4_EB5 T.5235.5235.5	controllerType=0 controllerNumber=1 scan=5235	15.0938
	1	K.TQTIHSTYSHQQVIPHVYPVAAK.T	531			521.875	5	2605.35	2605.35	0	-2.7	Specific	863.66	861.07	861.07	15.2	453	>sp|Q14766|LTBP1_HUMAN Latent-transforming growth factor beta-binding protein 1	1	DW090619_4_EB5 T.5766.5766.5	controllerType=0 controllerNumber=1 scan=5766	16.1297
	1	K.TQTIHSTYSHQQVIPHVYPVAAK.T	531			521.875	5	2605.35	2605.35	0	-2.4	Specific	872.65	867.9	867.9	15.2	453	>sp|Q14766|LTBP1_HUMAN Latent-transforming growth factor beta-binding protein 1	1	DW090619_4_EB5 T.5357.5357.5	controllerType=0 controllerNumber=1 scan=5357	15.3371
	1	K.TQTIHSTYSHQQVIPHVYPVAAK.T	531			521.875	5	2605.35	2605.35	0	-2.1	Specific	872.93	872.93	872.93	15.2	453	>sp|Q14766|LTBP1_HUMAN Latent-transforming growth factor beta-binding protein 1	1	DW090619_4_EB5 T.5107.5107.5	controllerType=0 controllerNumber=1 scan=5107	14.8505
	1	K.TQTIHSTYSHQQVIPHVYPVAAK.T	531			521.875	5	2605.35	2605.35	0	-2.2	Specific	879.13	867.31	867.31	15.2	453	>sp|Q14766|LTBP1_HUMAN Latent-transforming growth factor beta-binding protein 1	1	DW090619_4_EB5 T.5966.5966.5	controllerType=0 controllerNumber=1 scan=5966	16.5197
	1	K.TQTIHSTYSHQQVIPHVYPVAAK.T	531			1303.18	2	2605.35	2605.35	0	-0.7	Specific	1016.77	1006.28	1006.28	16.53	453	>sp|Q14766|LTBP1_HUMAN Latent-transforming growth factor beta-binding protein 1	1	DW090619_4_EB5 T.5280.5280.2	controllerType=0 controllerNumber=1 scan=5280	15.1858
	1	K.TQTIHSTYSHQQVIPHVYPVAAK.T	531			1303.18	2	2605.35	2605.35	0	-2.7	Specific	1072	988.35	988.35	17.6	453	>sp|Q14766|LTBP1_HUMAN Latent-transforming growth factor beta-binding protein 1	1	DW090619_4_EB5 T.5224.5224.2	controllerType=0 controllerNumber=1 scan=5224	15.0723
	1	K.TQTIHSTYSHQQVIPHVYPVAAK.T	531			652.092	4	2605.35	2605.35	0	-2.7	Specific	1148.85	1120.96	1120.96	19.67	453	>sp|Q14766|LTBP1_HUMAN Latent-transforming growth factor beta-binding protein 1	1	DW090619_4_EB5 T.6201.6201.4	controllerType=0 controllerNumber=1 scan=6201	16.946
	1	K.TQTIHSTYSHQQVIPHVYPVAAK.T	531			652.092	4	2605.34	2605.35	0	-2.9	Specific	1152.84	1127.27	1127.27	20.67	453	>sp|Q14766|LTBP1_HUMAN Latent-transforming growth factor beta-binding protein 1	1	DW090619_4_EB5 T.5358.5358.4	controllerType=0 controllerNumber=1 scan=5358	15.3383
	1	K.TQTIHSTYSHQQVIPHVYPVAAK.T	531			652.092	4	2605.34	2605.35	0	-2.9	Specific	1153.28	1141.71	1141.71	20.67	453	>sp|Q14766|LTBP1_HUMAN Latent-transforming growth factor beta-binding protein 1	1	DW090619_4_EB5 T.5424.5424.4	controllerType=0 controllerNumber=1 scan=5424	15.4678
	1	K.TQTIHSTYSHQQVIPHVYPVAAK.T	531			652.092	4	2605.34	2605.35	0	-2.8	Specific	1159.86	1140.34	1140.34	20.67	453	>sp|Q14766|LTBP1_HUMAN Latent-transforming growth factor beta-binding protein 1	1	DW090619_4_EB5 T.5236.5236.4	controllerType=0 controllerNumber=1 scan=5236	15.095
	1	K.TQTIHSTYSHQQVIPHVYPVAAK.T	531			652.093	4	2605.35	2605.35	0	-1.3	Specific	1196.47	1196.47	1196.47	20.67	453	>sp|Q14766|LTBP1_HUMAN Latent-transforming growth factor beta-binding protein 1	1	DW090619_4_EB5 T.5760.5760.4	controllerType=0 controllerNumber=1 scan=5760	16.1187
	1	K.TQTIHSTYSHQQVIPHVYPVAAK.T	531			652.092	4	2605.35	2605.35	0	-2.6	Specific	1216.84	1194.3	1194.3	21.67	453	>sp|Q14766|LTBP1_HUMAN Latent-transforming growth factor beta-binding protein 1	1	DW090619_4_EB5 T.5621.5621.4	controllerType=0 controllerNumber=1 scan=5621	15.8493
	1	K.TQTIHSTYSHQQVIPHVYPVAAK.T	531			652.093	4	2605.35	2605.35	0	-1.1	Specific	1218.79	1155.23	1155.23	21.59	453	>sp|Q14766|LTBP1_HUMAN Latent-transforming growth factor beta-binding protein 1	1	DW090619_4_EB5 T.5563.5563.4	controllerType=0 controllerNumber=1 scan=5563	15.7335
	1	K.TQTIHSTYSHQQVIPHVYPVAAK.T	531			652.091	4	2605.34	2605.35	0	-3.1	Specific	1219.88	1219.88	1219.88	21.67	453	>sp|Q14766|LTBP1_HUMAN Latent-transforming growth factor beta-binding protein 1	1	DW090619_4_EB5 T.5180.5180.4	controllerType=0 controllerNumber=1 scan=5180	14.9888
	1	K.TQTIHSTYSHQQVIPHVYPVAAK.T	531			652.091	4	2605.34	2605.35	0	-3.2	Specific	1222.74	1222.74	1222.74	21.67	453	>sp|Q14766|LTBP1_HUMAN Latent-transforming growth factor beta-binding protein 1	1	DW090619_4_EB5 T.5293.5293.4	controllerType=0 controllerNumber=1 scan=5293	15.2101
	1	K.TQTIHSTYSHQQVIPHVYPVAAK.T	531			652.093	4	2605.35	2605.35	0	-1.3	Specific	1226.55	1191.84	1191.84	21.59	453	>sp|Q14766|LTBP1_HUMAN Latent-transforming growth factor beta-binding protein 1	1	DW090619_4_EB5 T.5692.5692.4	controllerType=0 controllerNumber=1 scan=5692	15.9853
	1	K.TQTIHSTYSHQQVIPHVYPVAAK.T	531			869.122	3	2605.35	2605.35	0	-0.1	Specific	1265.97	1234.51	1234.51	21.98	453	>sp|Q14766|LTBP1_HUMAN Latent-transforming growth factor beta-binding protein 1	1	DW090619_4_EB5 T.5430.5430.3	controllerType=0 controllerNumber=1 scan=5430	15.476
	1	K.TQTIHSTYSHQQVIPHVYPVAAK.T	531			869.12	3	2605.34	2605.35	0	-3.2	Specific	1275	1207.92	1207.92	22.06	453	>sp|Q14766|LTBP1_HUMAN Latent-transforming growth factor beta-binding protein 1	1	DW090619_4_EB5 T.5368.5368.3	controllerType=0 controllerNumber=1 scan=5368	15.3557
	1	K.TQTIHSTYSHQQVIPHVYPVAAK.T	531			652.092	4	2605.35	2605.35	0	-2.2	Specific	1283.95	1210.58	1210.58	22.67	453	>sp|Q14766|LTBP1_HUMAN Latent-transforming growth factor beta-binding protein 1	1	DW090619_4_EB5 T.5492.5492.4	controllerType=0 controllerNumber=1 scan=5492	15.5995
	1	K.TQTIHSTYSHQQVIPHVYPVAAK.T	531			869.121	3	2605.35	2605.35	0	-1.8	Specific	1292.8	1288.76	1288.76	22.06	453	>sp|Q14766|LTBP1_HUMAN Latent-transforming growth factor beta-binding protein 1	1	DW090619_4_EB5 T.5313.5313.3	controllerType=0 controllerNumber=1 scan=5313	15.2472
	1	K.TQTIHSTYSHQQVIPHVYPVAAK.T	531			652.092	4	2605.34	2605.35	0	-2.8	Specific	1320.36	1283.32	1283.32	23.67	453	>sp|Q14766|LTBP1_HUMAN Latent-transforming growth factor beta-binding protein 1	1	DW090619_4_EB5 T.5117.5117.4	controllerType=0 controllerNumber=1 scan=5117	14.8677
	1	K.TQTIHSTYSHQQVIPHVYPVAAK.T	531			869.12	3	2605.34	2605.35	0	-3.2	Specific	1380.91	1362.78	1362.78	24.06	453	>sp|Q14766|LTBP1_HUMAN Latent-transforming growth factor beta-binding protein 1	1	DW090619_4_EB5 T.5257.5257.3	controllerType=0 controllerNumber=1 scan=5257	15.1387
	1	K.TQTIHSTYSHQQVIPHVYPVAAK.T	531			869.12	3	2605.34	2605.35	0	-3.2	Specific	1393.8	1337.29	1337.29	24.06	453	>sp|Q14766|LTBP1_HUMAN Latent-transforming growth factor beta-binding protein 1	1	DW090619_4_EB5 T.5140.5140.3	controllerType=0 controllerNumber=1 scan=5140	14.9084
	1	K.TQTIHSTYSHQQVIPHVYPVAAK.T	531			869.119	3	2605.34	2605.35	0	-3.5	Specific	1397.59	1357.06	1357.06	24.06	453	>sp|Q14766|LTBP1_HUMAN Latent-transforming growth factor beta-binding protein 1	1	DW090619_4_EB5 T.5202.5202.3	controllerType=0 controllerNumber=1 scan=5202	15.0317
	1	K.TQTIHST[+365.132]YS[+365.132]HQQVIPHVYPVAAK.T	531	HexNAc(1)Hex(1),HexNAc(1)Hex(1)	S[+365], T[+365]	667.927	5	3335.61	3335.62	0	-3.3	Specific	1164.57	1164.57	2.4	21.2	453	>sp|Q14766|LTBP1_HUMAN Latent-transforming growth factor beta-binding protein 1	1	DW090619_4_EB5 T.4968.4968.5	controllerType=0 controllerNumber=1 scan=4968	14.591
	1	R.C[+57.021]FQETIGSQC[+57.021]GK.A	559		C[+57]*2	472.206	3	1414.6	1414.61	0	-4.4	Specific	417.65	417.65	417.65	5.43	453	>sp|Q14766|LTBP1_HUMAN Latent-transforming growth factor beta-binding protein 1	1	DW090619_4_EB5 T.4832.4832.3	controllerType=0 controllerNumber=1 scan=4832	14.3158
	1	R.C[+57.021]FQETIGSQC[+57.021]GK.A	559		C[+57]*2	472.207	3	1414.61	1414.61	0	-2.7	Specific	499.02	499.02	499.02	7.03	453	>sp|Q14766|LTBP1_HUMAN Latent-transforming growth factor beta-binding protein 1	1	DW090619_4_EB5 T.4713.4713.3	controllerType=0 controllerNumber=1 scan=4713	14.076
	1	R.C[+57.021]FQETIGSQC[+57.021]GK.A	559		C[+57]*2	472.207	3	1414.61	1414.61	0	-2.8	Specific	506.26	506.26	506.26	7.03	453	>sp|Q14766|LTBP1_HUMAN Latent-transforming growth factor beta-binding protein 1	1	DW090619_4_EB5 T.4776.4776.3	controllerType=0 controllerNumber=1 scan=4776	14.206
	1	R.C[+57.021]FQETIGSQC[+57.021]GK.A	559		C[+57]*2	707.808	2	1414.61	1414.61	0	0.1	Specific	515.98	515.98	515.98	6.11	453	>sp|Q14766|LTBP1_HUMAN Latent-transforming growth factor beta-binding protein 1	1	DW090619_4_EB5 T.7022.7022.2	controllerType=0 controllerNumber=1 scan=7022	18.4875
	1	R.C[+57.021]FQETIGSQC[+57.021]GK.A	559		C[+57]*2	707.805	2	1414.6	1414.61	0	-4.6	Specific	601.9	601.9	601.9	9.7	453	>sp|Q14766|LTBP1_HUMAN Latent-transforming growth factor beta-binding protein 1	1	DW090619_4_EB5 T.5186.5186.2	controllerType=0 controllerNumber=1 scan=5186	14.9978
	1	R.C[+57.021]FQETIGSQC[+57.021]GK.A	559		C[+57]*2	707.806	2	1414.6	1414.61	0	-3.2	Specific	608.48	608.48	608.48	9.7	453	>sp|Q14766|LTBP1_HUMAN Latent-transforming growth factor beta-binding protein 1	1	DW090619_4_EB5 T.7914.7914.2	controllerType=0 controllerNumber=1 scan=7914	20.3211
	1	R.C[+57.021]FQETIGSQC[+57.021]GK.A	559		C[+57]*2	707.808	2	1414.61	1414.61	0	-0.9	Specific	633.78	633.78	633.78	9.62	453	>sp|Q14766|LTBP1_HUMAN Latent-transforming growth factor beta-binding protein 1	1	DW090619_4_EB5 T.7968.7968.2	controllerType=0 controllerNumber=1 scan=7968	20.434
	1	R.C[+57.021]FQETIGSQC[+57.021]GK.A	559		C[+57]*2	707.805	2	1414.6	1414.61	0	-4.1	Specific	634.73	634.73	634.73	9.7	453	>sp|Q14766|LTBP1_HUMAN Latent-transforming growth factor beta-binding protein 1	1	DW090619_4_EB5 T.5248.5248.2	controllerType=0 controllerNumber=1 scan=5248	15.1188
	1	R.C[+57.021]FQETIGSQC[+57.021]GK.A	559		C[+57]*2	707.805	2	1414.6	1414.61	0	-4	Specific	718.69	718.69	718.69	11.7	453	>sp|Q14766|LTBP1_HUMAN Latent-transforming growth factor beta-binding protein 1	1	DW090619_4_EB5 T.5312.5312.2	controllerType=0 controllerNumber=1 scan=5312	15.246
	1	R.C[+57.021]FQETIGSQC[+57.021]GK.A	559		C[+57]*2	707.806	2	1414.61	1414.61	0	-2.7	Specific	764.06	764.06	764.06	12.7	453	>sp|Q14766|LTBP1_HUMAN Latent-transforming growth factor beta-binding protein 1	1	DW090619_4_EB5 T.5367.5367.2	controllerType=0 controllerNumber=1 scan=5367	15.3536
	1	R.C[+57.021]FQETIGSQC[+57.021]GK.A	559		C[+57]*2	707.806	2	1414.6	1414.61	0	-3.2	Specific	769.42	769.42	769.42	12.7	453	>sp|Q14766|LTBP1_HUMAN Latent-transforming growth factor beta-binding protein 1	1	DW090619_4_EB5 T.5120.5120.2	controllerType=0 controllerNumber=1 scan=5120	14.8712
	1	R.C[+57.021]FQETIGSQC[+57.021]GK.A	559		C[+57]*2	707.806	2	1414.6	1414.61	0	-3.5	Specific	770.71	770.71	770.71	12.7	453	>sp|Q14766|LTBP1_HUMAN Latent-transforming growth factor beta-binding protein 1	1	DW090619_4_EB5 T.5051.5051.2	controllerType=0 controllerNumber=1 scan=5051	14.7453
	1	R.C[+57.021]FQETIGSQC[+57.021]GK.A	559		C[+57]*2	707.806	2	1414.6	1414.61	0	-3	Specific	798.27	798.27	798.27	12.7	453	>sp|Q14766|LTBP1_HUMAN Latent-transforming growth factor beta-binding protein 1	1	DW090619_4_EB5 T.4985.4985.2	controllerType=0 controllerNumber=1 scan=4985	14.6252
	1	R.C[+57.021]FQETIGSQC[+57.021]GK.A	559		C[+57]*2	707.806	2	1414.6	1414.61	0	-3.5	Specific	803.08	803.08	803.08	13.7	453	>sp|Q14766|LTBP1_HUMAN Latent-transforming growth factor beta-binding protein 1	1	DW090619_4_EB5 T.4867.4867.2	controllerType=0 controllerNumber=1 scan=4867	14.3865
	1	R.C[+57.021]FQETIGSQC[+57.021]GK.A	559		C[+57]*2	707.806	2	1414.61	1414.61	0	-2.6	Specific	804.18	804.18	804.18	13.7	453	>sp|Q14766|LTBP1_HUMAN Latent-transforming growth factor beta-binding protein 1	1	DW090619_4_EB5 T.5428.5428.2	controllerType=0 controllerNumber=1 scan=5428	15.4726
	1	R.C[+57.021]FQETIGSQC[+57.021]GK.A	559		C[+57]*2	707.808	2	1414.61	1414.61	0	-0.5	Specific	813.95	813.95	813.95	13.62	453	>sp|Q14766|LTBP1_HUMAN Latent-transforming growth factor beta-binding protein 1	1	DW090619_4_EB5 T.4754.4754.2	controllerType=0 controllerNumber=1 scan=4754	14.1619
	1	R.C[+57.021]FQETIGSQC[+57.021]GK.A	559		C[+57]*2	707.806	2	1414.6	1414.61	0	-3.3	Specific	821.76	821.76	821.76	13.7	453	>sp|Q14766|LTBP1_HUMAN Latent-transforming growth factor beta-binding protein 1	1	DW090619_4_EB5 T.4919.4919.2	controllerType=0 controllerNumber=1 scan=4919	14.4947
	1	R.C[+57.021]FQETIGSQC[+57.021]GK.A	559		C[+57]*2	707.806	2	1414.61	1414.61	0	-2.6	Specific	825.45	825.45	825.45	13.7	453	>sp|Q14766|LTBP1_HUMAN Latent-transforming growth factor beta-binding protein 1	1	DW090619_4_EB5 T.4809.4809.2	controllerType=0 controllerNumber=1 scan=4809	14.2748
	1	R.C[+57.021]FQETIGSQC[+57.021]GK.A	559		C[+57]*2	707.806	2	1414.6	1414.61	0	-3.2	Specific	840.83	840.83	840.83	13.7	453	>sp|Q14766|LTBP1_HUMAN Latent-transforming growth factor beta-binding protein 1	1	DW090619_4_EB5 T.4692.4692.2	controllerType=0 controllerNumber=1 scan=4692	14.0356
	1	R.C[+57.021][-17.027]FQETIGSQC[+57.021]GK.A	559		C[-17][+57]*2	699.293	2	1397.58	1397.58	0	-3.1	Specific	592.81	592.81	592.81	8.7	453	>sp|Q14766|LTBP1_HUMAN Latent-transforming growth factor beta-binding protein 1	1	DW090619_4_EB5 T.8338.8338.2	controllerType=0 controllerNumber=1 scan=8338	21.2474
	1	R.C[+57.021][-17.027]FQETIGSQC[+57.021]GK.A	559		C[-17][+57]*2	699.292	2	1397.58	1397.58	0	-3.5	Specific	603.02	595.42	595.42	9.7	453	>sp|Q14766|LTBP1_HUMAN Latent-transforming growth factor beta-binding protein 1	1	DW090619_4_EB5 T.7715.7715.2	controllerType=0 controllerNumber=1 scan=7715	19.9045
	1	R.C[+57.021][-17.027]FQETIGSQC[+57.021]GK.A	559		C[-17][+57]*2	699.293	2	1397.58	1397.58	0	-2.5	Specific	665.19	631.32	631.32	10.7	453	>sp|Q14766|LTBP1_HUMAN Latent-transforming growth factor beta-binding protein 1	1	DW090619_4_EB5 T.8179.8179.2	controllerType=0 controllerNumber=1 scan=8179	20.8926
	1	R.C[+57.021][-17.027]FQETIGSQC[+57.021]GK.A	559		C[-17][+57]*2	699.293	2	1397.58	1397.58	0	-2.8	Specific	685.56	656.85	656.85	10.7	453	>sp|Q14766|LTBP1_HUMAN Latent-transforming growth factor beta-binding protein 1	1	DW090619_4_EB5 T.8228.8228.2	controllerType=0 controllerNumber=1 scan=8228	21.0022
	1	R.C[+57.021][-17.027]FQETIGSQC[+57.021]GK.A	559		C[-17][+57]*2	699.293	2	1397.58	1397.58	0	-2.4	Specific	688.3	688.3	688.3	10.7	453	>sp|Q14766|LTBP1_HUMAN Latent-transforming growth factor beta-binding protein 1	1	DW090619_4_EB5 T.8051.8051.2	controllerType=0 controllerNumber=1 scan=8051	20.6151
	1	R.C[+57.021][-17.027]FQETIGSQC[+57.021]GK.A	559		C[-17][+57]*2	699.293	2	1397.58	1397.58	0	-3.1	Specific	691.89	677.25	677.25	10.7	453	>sp|Q14766|LTBP1_HUMAN Latent-transforming growth factor beta-binding protein 1	1	DW090619_4_EB5 T.8283.8283.2	controllerType=0 controllerNumber=1 scan=8283	21.1238
	1	R.C[+57.021][-17.027]FQETIGSQC[+57.021]GK.A	559		C[-17][+57]*2	699.293	2	1397.58	1397.58	0	-2	Specific	692.72	692.72	692.72	10.7	453	>sp|Q14766|LTBP1_HUMAN Latent-transforming growth factor beta-binding protein 1	1	DW090619_4_EB5 T.7996.7996.2	controllerType=0 controllerNumber=1 scan=7996	20.4965
	1	R.C[+57.021][-17.027]FQETIGSQC[+57.021]GK.A	559		C[-17][+57]*2	699.294	2	1397.58	1397.58	0	-1.5	Specific	698.41	698.41	698.41	10.7	453	>sp|Q14766|LTBP1_HUMAN Latent-transforming growth factor beta-binding protein 1	1	DW090619_4_EB5 T.8107.8107.2	controllerType=0 controllerNumber=1 scan=8107	20.7335
	1	R.C[+57.021][-17.027]FQETIGSQC[+57.021]GK.A	559		C[-17][+57]*2	699.293	2	1397.58	1397.58	0	-2.1	Specific	722.16	722.16	722.16	11.7	453	>sp|Q14766|LTBP1_HUMAN Latent-transforming growth factor beta-binding protein 1	1	DW090619_4_EB5 T.7889.7889.2	controllerType=0 controllerNumber=1 scan=7889	20.2727
	1	R.C[+57.021][-17.027]FQETIGSQC[+57.021]GK.A	559		C[-17][+57]*2	699.293	2	1397.58	1397.58	0	-2.5	Specific	722.43	722.43	722.43	11.7	453	>sp|Q14766|LTBP1_HUMAN Latent-transforming growth factor beta-binding protein 1	1	DW090619_4_EB5 T.7941.7941.2	controllerType=0 controllerNumber=1 scan=7941	20.3825
	1	K.ALPGLS[+162.053]K.Q	571	Hex(1)	S[+162]	424.241	2	847.475	847.477	0	-2.1	Specific	180.11	174.44	174.44	2.18	453	>sp|Q14766|LTBP1_HUMAN Latent-transforming growth factor beta-binding protein 1	1	DW090619_4_EB5 T.3300.3300.2	controllerType=0 controllerNumber=1 scan=3300	11.1831
	1	K.ALPGLSKQEDC[+57.021]C[+57.021]GTVGTSWGFNK.C	571		C[+57]*2	838.055	3	2512.15	2512.16	0	-3.8	Specific	650.33	650.33	650.33	11.55	453	>sp|Q14766|LTBP1_HUMAN Latent-transforming growth factor beta-binding protein 1	1	DW090619_4_EB5 T.8155.8155.3	controllerType=0 controllerNumber=1 scan=8155	20.8402
	1	K.ALPGLSKQEDC[+57.021]C[+57.021]GTVGTSWGFNK.C	571		C[+57]*2	838.056	3	2512.15	2512.16	0	-2.3	Specific	695.1	695.1	695.1	11.55	453	>sp|Q14766|LTBP1_HUMAN Latent-transforming growth factor beta-binding protein 1	1	DW090619_4_EB5 T.7897.7897.3	controllerType=0 controllerNumber=1 scan=7897	20.2902
	1	K.ALPGLSKQEDC[+57.021]C[+57.021]GTVGTSWGFNK.C	571		C[+57]*2	838.057	3	2512.16	2512.16	0	-1	Specific	706.78	706.78	706.78	12.48	453	>sp|Q14766|LTBP1_HUMAN Latent-transforming growth factor beta-binding protein 1	1	DW090619_4_EB5 T.8023.8023.3	controllerType=0 controllerNumber=1 scan=8023	20.5517
	1	K.ALPGLSKQEDC[+57.021]C[+57.021]GTVGTSWGFNK.C	571		C[+57]*2	838.056	3	2512.15	2512.16	0	-2.9	Specific	723.2	723.2	723.2	12.55	453	>sp|Q14766|LTBP1_HUMAN Latent-transforming growth factor beta-binding protein 1	1	DW090619_4_EB5 T.7683.7683.3	controllerType=0 controllerNumber=1 scan=7683	19.8355
	1	K.ALPGLSKQEDC[+57.021]C[+57.021]GTVGTSWGFNK.C	571		C[+57]*2	838.056	3	2512.15	2512.16	0	-1.9	Specific	732.83	732.83	732.83	12.55	453	>sp|Q14766|LTBP1_HUMAN Latent-transforming growth factor beta-binding protein 1	1	DW090619_4_EB5 T.7391.7391.3	controllerType=0 controllerNumber=1 scan=7391	19.2292
	1	K.ALPGLSKQEDC[+57.021]C[+57.021]GTVGTSWGFNK.C	571		C[+57]*2	838.056	3	2512.15	2512.16	0	-2.8	Specific	764.44	764.44	764.44	13.55	453	>sp|Q14766|LTBP1_HUMAN Latent-transforming growth factor beta-binding protein 1	1	DW090619_4_EB5 T.7847.7847.3	controllerType=0 controllerNumber=1 scan=7847	20.1829
	1	K.ALPGLSKQEDC[+57.021]C[+57.021]GTVGTSWGFNK.C	571		C[+57]*2	838.056	3	2512.15	2512.16	0	-2.9	Specific	765.62	765.62	765.62	13.55	453	>sp|Q14766|LTBP1_HUMAN Latent-transforming growth factor beta-binding protein 1	1	DW090619_4_EB5 T.7558.7558.3	controllerType=0 controllerNumber=1 scan=7558	19.5703
	1	K.ALPGLSKQEDC[+57.021]C[+57.021]GTVGTSWGFNK.C	571		C[+57]*2	838.056	3	2512.15	2512.16	0	-2.8	Specific	767.8	767.8	767.8	13.55	453	>sp|Q14766|LTBP1_HUMAN Latent-transforming growth factor beta-binding protein 1	1	DW090619_4_EB5 T.7613.7613.3	controllerType=0 controllerNumber=1 scan=7613	19.6897
	1	K.ALPGLSKQEDC[+57.021]C[+57.021]GTVGTSWGFNK.C	571		C[+57]*2	838.057	3	2512.16	2512.16	0	-1.7	Specific	791.34	787.63	787.63	13.55	453	>sp|Q14766|LTBP1_HUMAN Latent-transforming growth factor beta-binding protein 1	1	DW090619_4_EB5 T.7502.7502.3	controllerType=0 controllerNumber=1 scan=7502	19.4541
	1	K.ALPGLSKQEDC[+57.021]C[+57.021]GTVGTSWGFNK.C	571		C[+57]*2	838.055	3	2512.15	2512.16	0	-3.1	Specific	818.09	797.66	797.66	14.55	453	>sp|Q14766|LTBP1_HUMAN Latent-transforming growth factor beta-binding protein 1	1	DW090619_4_EB5 T.7330.7330.3	controllerType=0 controllerNumber=1 scan=7330	19.1094
	1	K.ALPGLSKQEDC[+57.021]C[+57.021]GTVGTSWGFNK.C	571		C[+57]*2	838.057	3	2512.16	2512.16	0	-1.5	Specific	820.84	820.84	820.84	14.55	453	>sp|Q14766|LTBP1_HUMAN Latent-transforming growth factor beta-binding protein 1	1	DW090619_4_EB5 T.7446.7446.3	controllerType=0 controllerNumber=1 scan=7446	19.3402
	1	K.ALPGLSKQEDC[+57.021]C[+57.021]GTVGTSWGFNK.C	571		C[+57]*2	1256.58	2	2512.15	2512.16	0	-2	Specific	1038.63	949.3	949.3	18.02	453	>sp|Q14766|LTBP1_HUMAN Latent-transforming growth factor beta-binding protein 1	1	DW090619_4_EB5 T.7349.7349.2	controllerType=0 controllerNumber=1 scan=7349	19.1485
	1	K.ALPGLSKQEDC[+57.021]C[+57.021]GTVGTSWGFNK.C	571		C[+57]*2	1256.58	2	2512.15	2512.16	0	-2.3	Specific	1088.74	989.14	989.14	19.02	453	>sp|Q14766|LTBP1_HUMAN Latent-transforming growth factor beta-binding protein 1	1	DW090619_4_EB5 T.7414.7414.2	controllerType=0 controllerNumber=1 scan=7414	19.2737
	1	K.QEDC[+57.021]C[+57.021]GTVGTSWGFNK.C	578		C[+57]*2	923.387	2	1845.77	1845.75	0	7.2	Specific	464.59	464.59	464.59	5.72	453	>sp|Q14766|LTBP1_HUMAN Latent-transforming growth factor beta-binding protein 1	1	DW090619_4_EB5 T.10662.10662.3	controllerType=0 controllerNumber=1 scan=10662	26.6061
	1	K.QEDC[+57.021]C[+57.021]GTVGTSWGFNK.C	578		C[+57]*2	615.921	3	1845.75	1845.75	0	-3.1	Specific	476.66	476.66	476.66	5.58	453	>sp|Q14766|LTBP1_HUMAN Latent-transforming growth factor beta-binding protein 1	1	DW090619_4_EB5 T.7244.7244.3	controllerType=0 controllerNumber=1 scan=7244	18.9357
	1	K.QEDC[+57.021]C[+57.021]GTVGTSWGFNK.C	578		C[+57]*2	923.385	2	1845.76	1845.75	0	4.9	Specific	477.91	477.91	477.91	6.07	453	>sp|Q14766|LTBP1_HUMAN Latent-transforming growth factor beta-binding protein 1	1	DW090619_4_EB5 T.11743.11743.2	controllerType=0 controllerNumber=1 scan=11743	29.1652
	1	K.QEDC[+57.021]C[+57.021]GTVGTSWGFNK.C	578		C[+57]*2	923.378	2	1845.75	1845.75	0	-2.1	Specific	517.79	517.79	517.79	7.28	453	>sp|Q14766|LTBP1_HUMAN Latent-transforming growth factor beta-binding protein 1	1	DW090619_4_EB5 T.11676.11676.2	controllerType=0 controllerNumber=1 scan=11676	29.0069
	1	K.QEDC[+57.021]C[+57.021]GTVGTSWGFNK.C	578		C[+57]*2	923.381	2	1845.75	1845.75	0	0.6	Specific	528.14	520.23	520.23	7.35	453	>sp|Q14766|LTBP1_HUMAN Latent-transforming growth factor beta-binding protein 1	1	DW090619_4_EB5 T.11897.11897.2	controllerType=0 controllerNumber=1 scan=11897	29.5295
	1	K.QEDC[+57.021]C[+57.021]GTVGTSWGFNK.C	578		C[+57]*2	923.379	2	1845.75	1845.75	0	-1.8	Specific	533.69	533.69	533.69	7.42	453	>sp|Q14766|LTBP1_HUMAN Latent-transforming growth factor beta-binding protein 1	1	DW090619_4_EB5 T.11308.11308.2	controllerType=0 controllerNumber=1 scan=11308	28.1369
	1	K.QEDC[+57.021]C[+57.021]GTVGTSWGFNK.C	578		C[+57]*2	615.921	3	1845.75	1845.75	0	-2.4	Specific	537.92	516.59	516.59	7.1	453	>sp|Q14766|LTBP1_HUMAN Latent-transforming growth factor beta-binding protein 1	1	DW090619_4_EB5 T.6974.6974.3	controllerType=0 controllerNumber=1 scan=6974	18.3933
	1	K.QEDC[+57.021]C[+57.021]GTVGTSWGFNK.C	578		C[+57]*2	923.377	2	1845.75	1845.75	0	-3	Specific	548.35	548.35	548.35	7.42	453	>sp|Q14766|LTBP1_HUMAN Latent-transforming growth factor beta-binding protein 1	1	DW090619_4_EB5 T.11363.11363.2	controllerType=0 controllerNumber=1 scan=11363	28.2676
	1	K.QEDC[+57.021]C[+57.021]GTVGTSWGFNK.C	578		C[+57]*2	615.92	3	1845.75	1845.75	0	-3.4	Specific	559.44	512.49	512.49	7.1	453	>sp|Q14766|LTBP1_HUMAN Latent-transforming growth factor beta-binding protein 1	1	DW090619_4_EB5 T.6865.6865.3	controllerType=0 controllerNumber=1 scan=6865	18.1723
	1	K.QEDC[+57.021]C[+57.021]GTVGTSWGFNK.C	578		C[+57]*2	615.92	3	1845.75	1845.75	0	-3.7	Specific	573.6	539.07	539.07	8.3	453	>sp|Q14766|LTBP1_HUMAN Latent-transforming growth factor beta-binding protein 1	1	DW090619_4_EB5 T.6918.6918.3	controllerType=0 controllerNumber=1 scan=6918	18.2805
	1	K.QEDC[+57.021]C[+57.021]GTVGTSWGFNK.C	578		C[+57]*2	923.381	2	1845.75	1845.75	0	1	Specific	576.63	576.63	576.63	8.55	453	>sp|Q14766|LTBP1_HUMAN Latent-transforming growth factor beta-binding protein 1	1	DW090619_4_EB5 T.11462.11462.2	controllerType=0 controllerNumber=1 scan=11462	28.5024
	1	K.QEDC[+57.021]C[+57.021]GTVGTSWGFNK.C	578		C[+57]*2	923.378	2	1845.75	1845.75	0	-2.3	Specific	583.86	583.86	583.86	8.63	453	>sp|Q14766|LTBP1_HUMAN Latent-transforming growth factor beta-binding protein 1	1	DW090619_4_EB5 T.11818.11818.2	controllerType=0 controllerNumber=1 scan=11818	29.3422
	1	K.QEDC[+57.021]C[+57.021]GTVGTSWGFNK.C	578		C[+57]*2	923.377	2	1845.75	1845.75	0	-3.5	Specific	584.61	584.61	584.61	8.63	453	>sp|Q14766|LTBP1_HUMAN Latent-transforming growth factor beta-binding protein 1	1	DW090619_4_EB5 T.12119.12119.2	controllerType=0 controllerNumber=1 scan=12119	30.0523
	1	K.QEDC[+57.021]C[+57.021]GTVGTSWGFNK.C	578		C[+57]*2	615.922	3	1845.75	1845.75	0	-0.6	Specific	584.85	584.85	584.85	8.23	453	>sp|Q14766|LTBP1_HUMAN Latent-transforming growth factor beta-binding protein 1	1	DW090619_4_EB5 T.7363.7363.3	controllerType=0 controllerNumber=1 scan=7363	19.1756
	1	K.QEDC[+57.021]C[+57.021]GTVGTSWGFNK.C	578		C[+57]*2	615.921	3	1845.75	1845.75	0	-1.8	Specific	586.97	546.76	546.76	8.3	453	>sp|Q14766|LTBP1_HUMAN Latent-transforming growth factor beta-binding protein 1	1	DW090619_4_EB5 T.7167.7167.3	controllerType=0 controllerNumber=1 scan=7167	18.7795
	1	K.QEDC[+57.021]C[+57.021]GTVGTSWGFNK.C	578		C[+57]*2	615.921	3	1845.75	1845.75	0	-2.8	Specific	587.18	587.18	587.18	8.3	453	>sp|Q14766|LTBP1_HUMAN Latent-transforming growth factor beta-binding protein 1	1	DW090619_4_EB5 T.7100.7100.3	controllerType=0 controllerNumber=1 scan=7100	18.6419
	1	K.QEDC[+57.021]C[+57.021]GTVGTSWGFNK.C	578		C[+57]*2	615.921	3	1845.75	1845.75	0	-1.8	Specific	592.46	564.99	564.99	8.3	453	>sp|Q14766|LTBP1_HUMAN Latent-transforming growth factor beta-binding protein 1	1	DW090619_4_EB5 T.7039.7039.3	controllerType=0 controllerNumber=1 scan=7039	18.5223
	1	K.QEDC[+57.021]C[+57.021]GTVGTSWGFNK.C	578		C[+57]*2	923.378	2	1845.75	1845.75	0	-2.8	Specific	631.72	621.71	621.71	9.63	453	>sp|Q14766|LTBP1_HUMAN Latent-transforming growth factor beta-binding protein 1	1	DW090619_4_EB5 T.11131.11131.2	controllerType=0 controllerNumber=1 scan=11131	27.7173
	1	K.QEDC[+57.021]C[+57.021]GTVGTSWGFNK.C	578		C[+57]*2	923.379	2	1845.75	1845.75	0	-1.8	Specific	641.75	641.75	641.75	9.63	453	>sp|Q14766|LTBP1_HUMAN Latent-transforming growth factor beta-binding protein 1	1	DW090619_4_EB5 T.11986.11986.2	controllerType=0 controllerNumber=1 scan=11986	29.739
	1	K.QEDC[+57.021]C[+57.021]GTVGTSWGFNK.C	578		C[+57]*2	923.378	2	1845.75	1845.75	0	-2.5	Specific	652.28	652.28	652.28	10.63	453	>sp|Q14766|LTBP1_HUMAN Latent-transforming growth factor beta-binding protein 1	1	DW090619_4_EB5 T.12223.12223.2	controllerType=0 controllerNumber=1 scan=12223	30.2984
	1	K.QEDC[+57.021]C[+57.021]GTVGTSWGFNK.C	578		C[+57]*2	923.379	2	1845.75	1845.75	0	-1.4	Specific	666.72	666.72	666.72	10.63	453	>sp|Q14766|LTBP1_HUMAN Latent-transforming growth factor beta-binding protein 1	1	DW090619_4_EB5 T.12278.12278.2	controllerType=0 controllerNumber=1 scan=12278	30.4275
	1	K.QEDC[+57.021]C[+57.021]GTVGTSWGFNK.C	578		C[+57]*2	923.378	2	1845.75	1845.75	0	-2.8	Specific	669.46	659.21	659.21	10.63	453	>sp|Q14766|LTBP1_HUMAN Latent-transforming growth factor beta-binding protein 1	1	DW090619_4_EB5 T.10149.10149.2	controllerType=0 controllerNumber=1 scan=10149	25.3681
	1	K.QEDC[+57.021]C[+57.021]GTVGTSWGFNK.C	578		C[+57]*2	923.379	2	1845.75	1845.75	0	-1	Specific	703.85	685.78	685.78	11.55	453	>sp|Q14766|LTBP1_HUMAN Latent-transforming growth factor beta-binding protein 1	1	DW090619_4_EB5 T.9191.9191.2	controllerType=0 controllerNumber=1 scan=9191	23.1533
	1	K.QEDC[+57.021]C[+57.021]GTVGTSWGFNK.C	578		C[+57]*2	923.376	2	1845.74	1845.75	0	-4.8	Specific	808.13	808.13	808.13	12.51	453	>sp|Q14766|LTBP1_HUMAN Latent-transforming growth factor beta-binding protein 1	1	DW090619_4_EB5 T.8494.8494.2	controllerType=0 controllerNumber=1 scan=8494	21.5973
	1	K.QEDC[+57.021]C[+57.021]GTVGTSWGFNK.C	578		C[+57]*2	923.375	2	1845.74	1845.75	0	-5.1	Specific	841.38	804.79	804.79	12.51	453	>sp|Q14766|LTBP1_HUMAN Latent-transforming growth factor beta-binding protein 1	1	DW090619_4_EB5 T.8363.8363.2	controllerType=0 controllerNumber=1 scan=8363	21.3033
	1	K.QEDC[+57.021]C[+57.021]GTVGTSWGFNK.C	578		C[+57]*2	923.379	2	1845.75	1845.75	0	-1.7	Specific	844.89	759.81	759.81	13.63	453	>sp|Q14766|LTBP1_HUMAN Latent-transforming growth factor beta-binding protein 1	1	DW090619_4_EB5 T.8139.8139.2	controllerType=0 controllerNumber=1 scan=8139	20.805
	1	K.QEDC[+57.021]C[+57.021]GTVGTSWGFNK.C	578		C[+57]*2	923.377	2	1845.75	1845.75	0	-3.4	Specific	852.39	783.69	783.69	14.63	453	>sp|Q14766|LTBP1_HUMAN Latent-transforming growth factor beta-binding protein 1	1	DW090619_4_EB5 T.8418.8418.2	controllerType=0 controllerNumber=1 scan=8418	21.4261
	1	K.QEDC[+57.021]C[+57.021]GTVGTSWGFNK.C	578		C[+57]*2	923.378	2	1845.75	1845.75	0	-2.7	Specific	892.95	833.89	833.89	14.63	453	>sp|Q14766|LTBP1_HUMAN Latent-transforming growth factor beta-binding protein 1	1	DW090619_4_EB5 T.8256.8256.2	controllerType=0 controllerNumber=1 scan=8256	21.0629
	1	K.QEDC[+57.021]C[+57.021]GTVGTSWGFNK.C	578		C[+57]*2	923.38	2	1845.75	1845.75	0	-0.3	Specific	901.4	803.97	803.97	15.55	453	>sp|Q14766|LTBP1_HUMAN Latent-transforming growth factor beta-binding protein 1	1	DW090619_4_EB5 T.7482.7482.2	controllerType=0 controllerNumber=1 scan=7482	19.4123
	1	K.QEDC[+57.021]C[+57.021]GTVGTSWGFNK.C	578		C[+57]*2	923.378	2	1845.75	1845.75	0	-2.1	Specific	904.08	861.24	861.24	15.63	453	>sp|Q14766|LTBP1_HUMAN Latent-transforming growth factor beta-binding protein 1	1	DW090619_4_EB5 T.8032.8032.2	controllerType=0 controllerNumber=1 scan=8032	20.5713
	1	K.QEDC[+57.021]C[+57.021]GTVGTSWGFNK.C	578		C[+57]*2	923.378	2	1845.75	1845.75	0	-2.5	Specific	904.35	898.77	898.77	15.63	453	>sp|Q14766|LTBP1_HUMAN Latent-transforming growth factor beta-binding protein 1	1	DW090619_4_EB5 T.8312.8312.2	controllerType=0 controllerNumber=1 scan=8312	21.1886
	1	K.QEDC[+57.021]C[+57.021]GTVGTSWGFNK.C	578		C[+57]*2	923.378	2	1845.75	1845.75	0	-2.4	Specific	904.51	794	794	15.63	453	>sp|Q14766|LTBP1_HUMAN Latent-transforming growth factor beta-binding protein 1	1	DW090619_4_EB5 T.7812.7812.2	controllerType=0 controllerNumber=1 scan=7812	20.1112
	1	K.QEDC[+57.021]C[+57.021]GTVGTSWGFNK.C	578		C[+57]*2	923.379	2	1845.75	1845.75	0	-1.5	Specific	911.78	829.99	829.99	15.63	453	>sp|Q14766|LTBP1_HUMAN Latent-transforming growth factor beta-binding protein 1	1	DW090619_4_EB5 T.8194.8194.2	controllerType=0 controllerNumber=1 scan=8194	20.9277
	1	K.QEDC[+57.021]C[+57.021]GTVGTSWGFNK.C	578		C[+57]*2	923.377	2	1845.75	1845.75	0	-3.2	Specific	913.97	792.52	792.52	15.63	453	>sp|Q14766|LTBP1_HUMAN Latent-transforming growth factor beta-binding protein 1	1	DW090619_4_EB5 T.6845.6845.2	controllerType=0 controllerNumber=1 scan=6845	18.1339
	1	K.QEDC[+57.021]C[+57.021]GTVGTSWGFNK.C	578		C[+57]*2	923.373	2	1845.74	1845.75	0	-7.5	Specific	917.26	845.32	845.32	14.51	453	>sp|Q14766|LTBP1_HUMAN Latent-transforming growth factor beta-binding protein 1	1	DW090619_4_EB5 T.7535.7535.2	controllerType=0 controllerNumber=1 scan=7535	19.524
	1	K.QEDC[+57.021]C[+57.021]GTVGTSWGFNK.C	578		C[+57]*2	923.379	2	1845.75	1845.75	0	-1.2	Specific	920.24	858.06	858.06	15.55	453	>sp|Q14766|LTBP1_HUMAN Latent-transforming growth factor beta-binding protein 1	1	DW090619_4_EB5 T.8610.8610.5	controllerType=0 controllerNumber=1 scan=8610	21.8542
	1	K.QEDC[+57.021]C[+57.021]GTVGTSWGFNK.C	578		C[+57]*2	923.379	2	1845.75	1845.75	0	-1.8	Specific	922.15	817.74	817.74	15.63	453	>sp|Q14766|LTBP1_HUMAN Latent-transforming growth factor beta-binding protein 1	1	DW090619_4_EB5 T.7873.7873.2	controllerType=0 controllerNumber=1 scan=7873	20.2373
	1	K.QEDC[+57.021]C[+57.021]GTVGTSWGFNK.C	578		C[+57]*2	923.378	2	1845.75	1845.75	0	-2.1	Specific	925.68	826.87	826.87	15.63	453	>sp|Q14766|LTBP1_HUMAN Latent-transforming growth factor beta-binding protein 1	1	DW090619_4_EB5 T.7292.7292.2	controllerType=0 controllerNumber=1 scan=7292	19.0323
	1	K.QEDC[+57.021]C[+57.021]GTVGTSWGFNK.C	578		C[+57]*2	923.376	2	1845.74	1845.75	0	-4.4	Specific	928.12	847.36	847.36	15.63	453	>sp|Q14766|LTBP1_HUMAN Latent-transforming growth factor beta-binding protein 1	1	DW090619_4_EB5 T.7976.7976.2	controllerType=0 controllerNumber=1 scan=7976	20.4507
	1	K.QEDC[+57.021]C[+57.021]GTVGTSWGFNK.C	578		C[+57]*2	923.375	2	1845.74	1845.75	0	-5.6	Specific	929.27	850.25	850.25	14.51	453	>sp|Q14766|LTBP1_HUMAN Latent-transforming growth factor beta-binding protein 1	1	DW090619_4_EB5 T.7595.7595.2	controllerType=0 controllerNumber=1 scan=7595	19.6508
	1	K.QEDC[+57.021]C[+57.021]GTVGTSWGFNK.C	578		C[+57]*2	923.378	2	1845.75	1845.75	0	-2.9	Specific	932.58	862.6	862.6	15.63	453	>sp|Q14766|LTBP1_HUMAN Latent-transforming growth factor beta-binding protein 1	1	DW090619_4_EB5 T.6962.6962.2	controllerType=0 controllerNumber=1 scan=6962	18.3707
	1	K.QEDC[+57.021]C[+57.021]GTVGTSWGFNK.C	578		C[+57]*2	923.378	2	1845.75	1845.75	0	-2.1	Specific	938.07	856.76	856.76	15.63	453	>sp|Q14766|LTBP1_HUMAN Latent-transforming growth factor beta-binding protein 1	1	DW090619_4_EB5 T.7127.7127.2	controllerType=0 controllerNumber=1 scan=7127	18.6982
	1	K.QEDC[+57.021]C[+57.021]GTVGTSWGFNK.C	578		C[+57]*2	923.378	2	1845.75	1845.75	0	-2.2	Specific	941.06	879.38	879.38	15.63	453	>sp|Q14766|LTBP1_HUMAN Latent-transforming growth factor beta-binding protein 1	1	DW090619_4_EB5 T.7185.7185.2	controllerType=0 controllerNumber=1 scan=7185	18.8129
	1	K.QEDC[+57.021]C[+57.021]GTVGTSWGFNK.C	578		C[+57]*2	923.378	2	1845.75	1845.75	0	-2.1	Specific	941.16	870.04	870.04	15.63	453	>sp|Q14766|LTBP1_HUMAN Latent-transforming growth factor beta-binding protein 1	1	DW090619_4_EB5 T.7238.7238.2	controllerType=0 controllerNumber=1 scan=7238	18.9239
	1	K.QEDC[+57.021]C[+57.021]GTVGTSWGFNK.C	578		C[+57]*2	923.379	2	1845.75	1845.75	0	-1.7	Specific	941.81	876.12	876.12	15.63	453	>sp|Q14766|LTBP1_HUMAN Latent-transforming growth factor beta-binding protein 1	1	DW090619_4_EB5 T.7348.7348.2	controllerType=0 controllerNumber=1 scan=7348	19.1463
	1	K.QEDC[+57.021]C[+57.021]GTVGTSWGFNK.C	578		C[+57]*2	923.378	2	1845.75	1845.75	0	-2.7	Specific	944.76	832.03	832.03	15.63	453	>sp|Q14766|LTBP1_HUMAN Latent-transforming growth factor beta-binding protein 1	1	DW090619_4_EB5 T.7415.7415.2	controllerType=0 controllerNumber=1 scan=7415	19.275
	1	K.QEDC[+57.021]C[+57.021]GTVGTSWGFNK.C	578		C[+57]*2	923.376	2	1845.75	1845.75	0	-3.9	Specific	945.17	887.27	887.27	15.63	453	>sp|Q14766|LTBP1_HUMAN Latent-transforming growth factor beta-binding protein 1	1	DW090619_4_EB5 T.7656.7656.2	controllerType=0 controllerNumber=1 scan=7656	19.7808
	1	K.QEDC[+57.021]C[+57.021]GTVGTSWGFNK.C	578		C[+57]*2	923.377	2	1845.75	1845.75	0	-3	Specific	945.82	894.43	894.43	15.63	453	>sp|Q14766|LTBP1_HUMAN Latent-transforming growth factor beta-binding protein 1	1	DW090619_4_EB5 T.6907.6907.2	controllerType=0 controllerNumber=1 scan=6907	18.2614
	1	K.QEDC[+57.021]C[+57.021]GTVGTSWGFNK.C	578		C[+57]*2	923.379	2	1845.75	1845.75	0	-1.7	Specific	948.46	881.62	881.62	15.63	453	>sp|Q14766|LTBP1_HUMAN Latent-transforming growth factor beta-binding protein 1	1	DW090619_4_EB5 T.7072.7072.2	controllerType=0 controllerNumber=1 scan=7072	18.5848
	1	K.QEDC[+57.021]C[+57.021]GTVGTSWGFNK.C	578		C[+57]*2	923.377	2	1845.75	1845.75	0	-3.3	Specific	949.67	901	901	15.63	453	>sp|Q14766|LTBP1_HUMAN Latent-transforming growth factor beta-binding protein 1	1	DW090619_4_EB5 T.8085.8085.2	controllerType=0 controllerNumber=1 scan=8085	20.686
	1	K.QEDC[+57.021]C[+57.021]GTVGTSWGFNK.C	578		C[+57]*2	923.378	2	1845.75	1845.75	0	-2.5	Specific	961.25	882.31	882.31	16.63	453	>sp|Q14766|LTBP1_HUMAN Latent-transforming growth factor beta-binding protein 1	1	DW090619_4_EB5 T.7717.7717.2	controllerType=0 controllerNumber=1 scan=7717	19.9081
	1	K.QEDC[+57.021]C[+57.021]GTVGTSWGFNK.C	578		C[+57]*2	923.378	2	1845.75	1845.75	0	-2.3	Specific	961.37	902.49	902.49	16.63	453	>sp|Q14766|LTBP1_HUMAN Latent-transforming growth factor beta-binding protein 1	1	DW090619_4_EB5 T.7017.7017.2	controllerType=0 controllerNumber=1 scan=7017	18.4776
	1	K.QEDC[+57.021]C[+57.021]GTVGTSWGFN[+0.984]K.C	578		C[+57]*2, N[+1]	923.881	2	1846.75	1846.74	0	9.6	Specific	345.51	345.51	345.51	2.37	453	>sp|Q14766|LTBP1_HUMAN Latent-transforming growth factor beta-binding protein 1	1	DW090619_4_EB5 T.8808.8808.2	controllerType=0 controllerNumber=1 scan=8808	22.2877
	1	K.KPSYHGYNQMMEC[+57.021]LPGYK.R	600		C[+57]	551.499	4	2202.97	2202.98	0	-1.9	Specific	308.77	308.77	308.77	2.76	453	>sp|Q14766|LTBP1_HUMAN Latent-transforming growth factor beta-binding protein 1	1	DW090619_4_EB5 T.7714.7714.2	controllerType=0 controllerNumber=1 scan=7714	19.9023
	1	K.KPSYHGYNQMMEC[+57.021]LPGYK.R	600		C[+57]	551.498	4	2202.97	2202.98	0	-2.8	Specific	433.3	433.3	433.3	5.68	453	>sp|Q14766|LTBP1_HUMAN Latent-transforming growth factor beta-binding protein 1	1	DW090619_4_EB5 T.6403.6403.4	controllerType=0 controllerNumber=1 scan=6403	17.3026
	1	K.KPSYHGYNQMMEC[+57.021]LPGYK.R	600		C[+57]	551.497	4	2202.97	2202.98	0	-4.8	Specific	452.18	400.65	400.65	4.52	453	>sp|Q14766|LTBP1_HUMAN Latent-transforming growth factor beta-binding protein 1	1	DW090619_4_EB5 T.6733.6733.4	controllerType=0 controllerNumber=1 scan=6733	17.9231
	1	K.KPSYHGYNQMMEC[+57.021]LPGYK.R	600		C[+57]	551.499	4	2202.97	2202.98	0	-1.8	Specific	464.36	443.05	443.05	7.06	453	>sp|Q14766|LTBP1_HUMAN Latent-transforming growth factor beta-binding protein 1	1	DW090619_4_EB5 T.6205.6205.4	controllerType=0 controllerNumber=1 scan=6205	16.9545
	1	K.KPSYHGYNQMMEC[+57.021]LPGYK.R	600		C[+57]	551.499	4	2202.97	2202.98	0	-1.9	Specific	464.48	417.88	417.88	5.33	453	>sp|Q14766|LTBP1_HUMAN Latent-transforming growth factor beta-binding protein 1	1	DW090619_4_EB5 T.6269.6269.4	controllerType=0 controllerNumber=1 scan=6269	17.0659
	1	K.KPSYHGYNQMMEC[+57.021]LPGYK.R	600		C[+57]	551.499	4	2202.97	2202.98	0	-2.2	Specific	464.83	425.64	425.64	5.64	453	>sp|Q14766|LTBP1_HUMAN Latent-transforming growth factor beta-binding protein 1	1	DW090619_4_EB5 T.6468.6468.4	controllerType=0 controllerNumber=1 scan=6468	17.4219
	1	K.KPSYHGYNQMMEC[+57.021]LPGYK.R	600		C[+57]	551.498	4	2202.97	2202.98	0	-3	Specific	471.67	422	422	5.64	453	>sp|Q14766|LTBP1_HUMAN Latent-transforming growth factor beta-binding protein 1	1	DW090619_4_EB5 T.6804.6804.4	controllerType=0 controllerNumber=1 scan=6804	18.0545
	1	K.KPSYHGYNQMMEC[+57.021]LPGYK.R	600		C[+57]	551.498	4	2202.97	2202.98	0	-2.3	Specific	482.03	430.94	430.94	5.86	453	>sp|Q14766|LTBP1_HUMAN Latent-transforming growth factor beta-binding protein 1	1	DW090619_4_EB5 T.6335.6335.4	controllerType=0 controllerNumber=1 scan=6335	17.1809
	1	K.KPSYHGYNQMMEC[+57.021]LPGYK.R	600		C[+57]	551.497	4	2202.97	2202.98	0	-4.1	Specific	483.2	337.55	337.55	4.19	453	>sp|Q14766|LTBP1_HUMAN Latent-transforming growth factor beta-binding protein 1	1	DW090619_4_EB5 T.6661.6661.4	controllerType=0 controllerNumber=1 scan=6661	17.7849
	1	K.KPSYHGYNQMMEC[+57.021]LPGYK.R	600		C[+57]	551.498	4	2202.97	2202.98	0	-2.4	Specific	483.95	407.92	407.92	5.55	453	>sp|Q14766|LTBP1_HUMAN Latent-transforming growth factor beta-binding protein 1	1	DW090619_4_EB5 T.6935.6935.4	controllerType=0 controllerNumber=1 scan=6935	18.3137
	1	K.KPSYHGYNQMMEC[+57.021]LPGYK.R	600		C[+57]	551.499	4	2202.97	2202.98	0	-1	Specific	489.92	428.71	428.71	5.78	453	>sp|Q14766|LTBP1_HUMAN Latent-transforming growth factor beta-binding protein 1	1	DW090619_4_EB5 T.6996.6996.4	controllerType=0 controllerNumber=1 scan=6996	18.4367
	1	K.KPSYHGYNQMMEC[+57.021]LPGYK.R	600		C[+57]	551.498	4	2202.97	2202.98	0	-2.9	Specific	495.48	447.95	447.95	5.86	453	>sp|Q14766|LTBP1_HUMAN Latent-transforming growth factor beta-binding protein 1	1	DW090619_4_EB5 T.6591.6591.4	controllerType=0 controllerNumber=1 scan=6591	17.6565
	1	K.KPSYHGYNQMMEC[+57.021]LPGYK.R	600		C[+57]	551.499	4	2202.97	2202.98	0	-1.8	Specific	495.54	461.65	461.65	6.12	453	>sp|Q14766|LTBP1_HUMAN Latent-transforming growth factor beta-binding protein 1	1	DW090619_4_EB5 T.6525.6525.4	controllerType=0 controllerNumber=1 scan=6525	17.5316
	1	K.KPSYHGYNQMMEC[+57.021]LPGYK.R	600		C[+57]	734.995	3	2202.97	2202.98	0	-2.6	Specific	732.68	628.4	628.4	11.1	453	>sp|Q14766|LTBP1_HUMAN Latent-transforming growth factor beta-binding protein 1	1	DW090619_4_EB5 T.6417.6417.3	controllerType=0 controllerNumber=1 scan=6417	17.3251
	1	K.KPSYHGYNQMMEC[+57.021]LPGYK.R	600		C[+57]	734.995	3	2202.97	2202.98	0	-2.5	Specific	746.25	676.29	676.29	11.1	453	>sp|Q14766|LTBP1_HUMAN Latent-transforming growth factor beta-binding protein 1	1	DW090619_4_EB5 T.6216.6216.3	controllerType=0 controllerNumber=1 scan=6216	16.9718
	1	K.KPSYHGYNQMMEC[+57.021]LPGYK.R	600		C[+57]	734.995	3	2202.97	2202.98	0	-2.4	Specific	756.9	604.35	604.35	10.93	453	>sp|Q14766|LTBP1_HUMAN Latent-transforming growth factor beta-binding protein 1	1	DW090619_4_EB5 T.6280.6280.3	controllerType=0 controllerNumber=1 scan=6280	17.0839
	1	K.KPSYHGYNQMMEC[+57.021]LPGYK.R	600		C[+57]	734.995	3	2202.97	2202.98	0	-2.9	Specific	827.34	687.5	687.5	13.1	453	>sp|Q14766|LTBP1_HUMAN Latent-transforming growth factor beta-binding protein 1	1	DW090619_4_EB5 T.6346.6346.3	controllerType=0 controllerNumber=1 scan=6346	17.1994
	1	K.KPSYHGYNQMMEC[+57.021]LPGYK.R	600		C[+57]	1101.99	2	2202.97	2202.98	0	-2.9	Specific	891.78	701.28	701.28	12.06	453	>sp|Q14766|LTBP1_HUMAN Latent-transforming growth factor beta-binding protein 1	1	DW090619_4_EB5 T.6340.6340.2	controllerType=0 controllerNumber=1 scan=6340	17.1871
	1	K.KPSYHGYNQMMEC[+57.021]LPGYK.R	600		C[+57]	1101.99	2	2202.97	2202.98	0	-2.9	Specific	927.28	726.38	726.38	13.06	453	>sp|Q14766|LTBP1_HUMAN Latent-transforming growth factor beta-binding protein 1	1	DW090619_4_EB5 T.6198.6198.2	controllerType=0 controllerNumber=1 scan=6198	16.9402
	1	K.KPSYHGYNQMMEC[+57.021]LPGYK.R	600		C[+57]	1101.99	2	2202.97	2202.98	0	-1.8	Specific	955.72	756.13	756.13	14.32	453	>sp|Q14766|LTBP1_HUMAN Latent-transforming growth factor beta-binding protein 1	1	DW090619_4_EB5 T.6260.6260.2	controllerType=0 controllerNumber=1 scan=6260	17.0507
	1	K.KPSYHGYNQM[+15.995]MEC[+57.021]LPGYK.R	600		C[+57], M[+16]	555.497	4	2218.97	2218.97	0	-2.9	Specific	247.18	247.18	39.08	2.82	453	>sp|Q14766|LTBP1_HUMAN Latent-transforming growth factor beta-binding protein 1	1	DW090619_4_EB5 T.5251.5251.4	controllerType=0 controllerNumber=1 scan=5251	15.1248
	1	K.KPSYHGYNQM[+15.995]MEC[+57.021]LPGYK.R	600		C[+57], M[+16]	555.497	4	2218.97	2218.97	0	-1.7	Specific	379.32	338.71	37.25	3.9	453	>sp|Q14766|LTBP1_HUMAN Latent-transforming growth factor beta-binding protein 1	1	DW090619_4_EB5 T.5316.5316.4	controllerType=0 controllerNumber=1 scan=5316	15.253
	1	K.KPSYHGYNQMM[+15.995]EC[+57.021]LPGYK.R	600		C[+57], M[+16]	555.496	4	2218.96	2218.97	0	-3.4	Specific	446.33	330.59	66.44	4.28	453	>sp|Q14766|LTBP1_HUMAN Latent-transforming growth factor beta-binding protein 1	1	DW090619_4_EB5 T.5380.5380.4	controllerType=0 controllerNumber=1 scan=5380	15.3789
	1	K.KPSYHGYN[+0.984]QMMEC[+57.021]LPGYK.R	600		C[+57], N[+1]	735.321	3	2203.95	2203.96	0	-5.2	Specific	553.28	78.92	78.92	2.16	453	>sp|Q14766|LTBP1_HUMAN Latent-transforming growth factor beta-binding protein 1	1	DW090619_4_EB5 T.6665.6665.3	controllerType=0 controllerNumber=1 scan=6665	17.7954
	1	K.KPSYHGYNQMM[+15.995]EC[+57.021]LPGYK.R	600		C[+57], M[+16]	740.327	3	2218.97	2218.97	0	-2.2	Specific	666.5	562.81	58.32	8.67	453	>sp|Q14766|LTBP1_HUMAN Latent-transforming growth factor beta-binding protein 1	1	DW090619_4_EB5 T.5397.5397.3	controllerType=0 controllerNumber=1 scan=5397	15.4146
	1	K.KPSYHGYNQM[+15.995]MEC[+57.021]LPGYK.R	600		C[+57], M[+16]	740.326	3	2218.96	2218.97	0	-3.5	Specific	731.78	627.41	28.5	11.1	453	>sp|Q14766|LTBP1_HUMAN Latent-transforming growth factor beta-binding protein 1	1	DW090619_4_EB5 T.5328.5328.3	controllerType=0 controllerNumber=1 scan=5328	15.2789
	1	K.KPSYHGYN[+0.984]QM[+15.995]MEC[+57.021]LPGYK.R	600		C[+57], M[+16], N[+1]	740.661	3	2219.97	2219.96	0	6.1	Specific	677.73	617.39	43.43	7.32	453	>sp|Q14766|LTBP1_HUMAN Latent-transforming growth factor beta-binding protein 1	1	DW090619_4_EB5 T.5260.5260.3	controllerType=0 controllerNumber=1 scan=5260	15.1439
	1	K.KPSYHGYNQMMEC[+57.021]LPGYKR.V	600		C[+57]	472.62	5	2359.07	2359.08	0	-3.5	Specific	574.32	574.32	574.32	8.98	453	>sp|Q14766|LTBP1_HUMAN Latent-transforming growth factor beta-binding protein 1	1	DW090619_4_EB5 T.5758.5758.5	controllerType=0 controllerNumber=1 scan=5758	16.1153
	1	K.KPSYHGYNQMMEC[+57.021]LPGYKR.V	600		C[+57]	472.62	5	2359.07	2359.08	0	-3.1	Specific	581.3	581.3	581.3	8.98	453	>sp|Q14766|LTBP1_HUMAN Latent-transforming growth factor beta-binding protein 1	1	DW090619_4_EB5 T.5694.5694.5	controllerType=0 controllerNumber=1 scan=5694	15.9877
	1	K.KPSYHGYNQMMEC[+57.021]LPGYKR.V	600		C[+57]	472.62	5	2359.07	2359.08	0	-3.7	Specific	628.7	628.7	628.7	9.98	453	>sp|Q14766|LTBP1_HUMAN Latent-transforming growth factor beta-binding protein 1	1	DW090619_4_EB5 T.5629.5629.5	controllerType=0 controllerNumber=1 scan=5629	15.8611
	1	K.KPSYHGYNQMMEC[+57.021]LPGYKR.V	600		C[+57]	590.524	4	2359.08	2359.08	0	-0.9	Specific	786.05	786.05	786.05	12.37	453	>sp|Q14766|LTBP1_HUMAN Latent-transforming growth factor beta-binding protein 1	1	DW090619_4_EB5 T.5863.5863.4	controllerType=0 controllerNumber=1 scan=5863	16.322
	1	K.KPSYHGYNQMMEC[+57.021]LPGYKR.V	600		C[+57]	590.524	4	2359.07	2359.08	0	-2.4	Specific	838.62	838.62	838.62	13.45	453	>sp|Q14766|LTBP1_HUMAN Latent-transforming growth factor beta-binding protein 1	1	DW090619_4_EB5 T.5604.5604.4	controllerType=0 controllerNumber=1 scan=5604	15.8113
	1	K.KPSYHGYNQMMEC[+57.021]LPGYKR.V	600		C[+57]	590.523	4	2359.07	2359.08	0	-2.9	Specific	856.49	856.49	856.49	14.45	453	>sp|Q14766|LTBP1_HUMAN Latent-transforming growth factor beta-binding protein 1	1	DW090619_4_EB5 T.5721.5721.4	controllerType=0 controllerNumber=1 scan=5721	16.0419
	1	K.KPSYHGYNQMMEC[+57.021]LPGYKR.V	600		C[+57]	590.523	4	2359.07	2359.08	0	-2.8	Specific	862.82	862.82	862.82	14.45	453	>sp|Q14766|LTBP1_HUMAN Latent-transforming growth factor beta-binding protein 1	1	DW090619_4_EB5 T.5664.5664.4	controllerType=0 controllerNumber=1 scan=5664	15.9315
	1	K.KPSYHGYNQMMEC[+57.021]LPGYKR.V	600		C[+57]	590.523	4	2359.07	2359.08	0	-2.9	Specific	863.17	863.17	863.17	14.45	453	>sp|Q14766|LTBP1_HUMAN Latent-transforming growth factor beta-binding protein 1	1	DW090619_4_EB5 T.5799.5799.4	controllerType=0 controllerNumber=1 scan=5799	16.1913
	1	K.KPSYHGYNQMMEC[+57.021]LPGYKR.V	600		C[+57]	787.028	3	2359.07	2359.08	0	-3.6	Specific	1041.22	1041.22	1041.22	16.84	453	>sp|Q14766|LTBP1_HUMAN Latent-transforming growth factor beta-binding protein 1	1	DW090619_4_EB5 T.5754.5754.3	controllerType=0 controllerNumber=1 scan=5754	16.1087
	1	K.KPSYHGYNQMMEC[+57.021]LPGYKR.V	600		C[+57]	787.029	3	2359.07	2359.08	0	-3	Specific	1072.83	1072.83	1072.83	17.84	453	>sp|Q14766|LTBP1_HUMAN Latent-transforming growth factor beta-binding protein 1	1	DW090619_4_EB5 T.5633.5633.3	controllerType=0 controllerNumber=1 scan=5633	15.8695
	1	K.KPSYHGYNQMMEC[+57.021]LPGYKR.V	600		C[+57]	787.028	3	2359.07	2359.08	0	-3.1	Specific	1136.16	1136.16	1136.16	18.84	453	>sp|Q14766|LTBP1_HUMAN Latent-transforming growth factor beta-binding protein 1	1	DW090619_4_EB5 T.5693.5693.3	controllerType=0 controllerNumber=1 scan=5693	15.9865
	1	K.RVN[+2059.735]NTFC[+57.021]QDINEC[+57.021]QLQGVC[+57.021]PNGEC[+57.021]LNTMGSYR.C	618	HexNAc(4)Hex(5)Fuc(1)NeuAc(1)	C[+57]*4, N[+2060]	1474.35	4	5894.37	5894.39	0	-2.4	Specific	394.74	394.74	29.67	6.26	453	>sp|Q14766|LTBP1_HUMAN Latent-transforming growth factor beta-binding protein 1	1	DW090619_4_EB5 T.8021.8021.4	controllerType=0 controllerNumber=1 scan=8021	20.5474
	1	K.RVN[+1768.640]NTFC[+57.021]QDINEC[+57.021]QLQGVC[+57.021]PNGEC[+57.021]LNTMGSYR.C	618	HexNAc(4)Hex(5)Fuc(1)	C[+57]*4, N[+1769]	1401.57	4	5603.27	5603.29	0	-3.6	Specific	433.8	433.8	9.12	6.43	453	>sp|Q14766|LTBP1_HUMAN Latent-transforming growth factor beta-binding protein 1	1	DW090619_4_EB5 T.7562.7562.4	controllerType=0 controllerNumber=1 scan=7562	19.5767
	1	K.RVN[+1929.672]NTFC[+57.021]QDINEC[+57.021]QLQGVC[+57.021]PNGEC[+57.021]LNTMGSYR.C	618	HexNAc(4)Hex(5)NeuGc(1)	C[+57]*4, N[+1930]	1442.09	4	5765.33	5764.32	1	1	Specific	439.6	439.6	7.95	6.35	453	>sp|Q14766|LTBP1_HUMAN Latent-transforming growth factor beta-binding protein 1	1	DW090619_4_EB5 T.7398.7398.4	controllerType=0 controllerNumber=1 scan=7398	19.2399
	1	K.RVN[+1647.613]NTFC[+57.021]QDINEC[+57.021]QLQGVC[+57.021]PNGEC[+57.021]LNTMGSYR.C	618	HexNAc(5)Hex(3)Fuc(1)	C[+57]*4, N[+1648]	1371.32	4	5482.26	5482.26	0	-1.1	Specific	439.97	439.97	14.03	6.35	453	>sp|Q14766|LTBP1_HUMAN Latent-transforming growth factor beta-binding protein 1	1	DW090619_4_EB5 T.7561.7561.4	controllerType=0 controllerNumber=1 scan=7561	19.5752
	1	K.RVN[+1809.666]NTFC[+57.021]QDINEC[+57.021]QLQGVC[+57.021]PNGEC[+57.021]LNTMGSYR.C	618	HexNAc(5)Hex(4)Fuc(1)	C[+57]*4, N[+1810]	1411.83	4	5644.3	5644.32	0	-2.3	Specific	453.44	453.44	41	6.64	453	>sp|Q14766|LTBP1_HUMAN Latent-transforming growth factor beta-binding protein 1	1	DW090619_4_EB5 T.7510.7510.4	controllerType=0 controllerNumber=1 scan=7510	19.4691
	1	K.RVN[+1809.666]NTFC[+57.021]QDINEC[+57.021]QLQGVC[+57.021]PNGEC[+57.021]LNTMGSYR.C	618	HexNAc(5)Hex(4)Fuc(1)	C[+57]*4, N[+1810]	1412.08	4	5645.31	5644.32	1	-1.3	Specific	455.08	455.08	12.23	6.64	453	>sp|Q14766|LTBP1_HUMAN Latent-transforming growth factor beta-binding protein 1	1	DW090619_4_EB5 T.7576.7576.4	controllerType=0 controllerNumber=1 scan=7576	19.6069
	1	K.RVN[+1444.534]NTFC[+57.021]QDINEC[+57.021]QLQGVC[+57.021]PNGEC[+57.021]LNTMGSYR.C	618	HexNAc(4)Hex(3)Fuc(1)	C[+57]*4, N[+1445]	1320.55	4	5279.17	5279.18	0	-2.9	Specific	468.97	468.97	5.4	6.64	453	>sp|Q14766|LTBP1_HUMAN Latent-transforming growth factor beta-binding protein 1	1	DW090619_4_EB5 T.7553.7553.4	controllerType=0 controllerNumber=1 scan=7553	19.5585
	1	K.RVN[+1768.640]NTFC[+57.021]QDINEC[+57.021]QLQGVC[+57.021]PNGEC[+57.021]LNTMGSYR.C	618	HexNAc(4)Hex(5)Fuc(1)	C[+57]*4, N[+1769]	1401.58	4	5603.29	5603.29	0	-0.8	Specific	505.39	505.39	11.1	6.78	453	>sp|Q14766|LTBP1_HUMAN Latent-transforming growth factor beta-binding protein 1	1	DW090619_4_EB5 T.7433.7433.4	controllerType=0 controllerNumber=1 scan=7433	19.3115
	1	K.RVN[+1606.587]NTFC[+57.021]QDINEC[+57.021]QLQGVC[+57.021]PNGEC[+57.021]LNTMGSYR.C	618	HexNAc(4)Hex(4)Fuc(1)	C[+57]*4, N[+1607]	1361.06	4	5441.24	5441.24	0	-0.4	Specific	519.09	519.09	17.29	6.78	453	>sp|Q14766|LTBP1_HUMAN Latent-transforming growth factor beta-binding protein 1	1	DW090619_4_EB5 T.7540.7540.4	controllerType=0 controllerNumber=1 scan=7540	19.5322
	1	K.RVN[+1809.666]NTFC[+57.021]QDINEC[+57.021]QLQGVC[+57.021]PN[+0.984]GEC[+57.021]LNTMGSYR.C	618	HexNAc(5)Hex(4)Fuc(1)	C[+57]*4, N[+1][+1810]	1412.33	4	5646.29	5645.3	1	-3.2	Specific	327.72	327.72	42.47	4.82	453	>sp|Q14766|LTBP1_HUMAN Latent-transforming growth factor beta-binding protein 1	1	DW090619_4_EB5 T.7705.7705.4	controllerType=0 controllerNumber=1 scan=7705	19.882
	1	K.RVN[+1971.719]NTFC[+57.021]QDINEC[+57.021]QLQGVC[+57.021]PN[+0.984]GEC[+57.021]LNTMGSYR.C	618	HexNAc(5)Hex(5)Fuc(1)	C[+57]*4, N[+1][+1972]	1452.34	4	5806.35	5807.35	-1	-0.8	Specific	346.39	346.39	5.77	4.75	453	>sp|Q14766|LTBP1_HUMAN Latent-transforming growth factor beta-binding protein 1	1	DW090619_4_EB5 T.7525.7525.4	controllerType=0 controllerNumber=1 scan=7525	19.5003
	1	K.RVN[+1647.613]NTFC[+57.021]QDINEC[+57.021]QLQGVC[+57.021]PN[+0.984]GEC[+57.021]LNTMGSYR.C	618	HexNAc(5)Hex(3)Fuc(1)	C[+57]*4, N[+1][+1648]	1371.56	4	5483.23	5483.25	0	-2.5	Specific	348.22	348.22	45.84	3.67	453	>sp|Q14766|LTBP1_HUMAN Latent-transforming growth factor beta-binding protein 1	1	DW090619_4_EB5 T.7686.7686.4	controllerType=0 controllerNumber=1 scan=7686	19.8414
	1	K.RVN[+1971.719]N[+0.984]TFC[+57.021]QDINEC[+57.021]QLQGVC[+57.021]PNGEC[+57.021]LNTMGSYR.C	618	HexNAc(5)Hex(5)Fuc(1)	C[+57]*4, N[+1][+1972]	1452.35	4	5806.36	5807.35	-1	2.4	Specific	365.29	365.29	4.74	5.26	453	>sp|Q14766|LTBP1_HUMAN Latent-transforming growth factor beta-binding protein 1	1	DW090619_4_EB5 T.7410.7410.4	controllerType=0 controllerNumber=1 scan=7410	19.2636
	1	K.RVN[+1444.534]NTFC[+57.021]QDINEC[+57.021]QLQGVC[+57.021]PN[+0.984]GEC[+57.021]LNTMGSYR.C	618	HexNAc(4)Hex(3)Fuc(1)	C[+57]*4, N[+1][+1445]	1320.8	4	5280.16	5280.17	0	-0.8	Specific	399.07	399.07	57.08	6.19	453	>sp|Q14766|LTBP1_HUMAN Latent-transforming growth factor beta-binding protein 1	1	DW090619_4_EB5 T.7706.7706.4	controllerType=0 controllerNumber=1 scan=7706	19.884
	1	K.RVN[+1768.640]NTFC[+57.021]QDINEC[+57.021]QLQGVC[+57.021]PN[+0.984]GEC[+57.021]LNTMGSYR.C	618	HexNAc(4)Hex(5)Fuc(1)	C[+57]*4, N[+1][+1769]	1401.57	4	5603.27	5604.27	-1	-0.4	Specific	414.39	414.39	9.8	6.35	453	>sp|Q14766|LTBP1_HUMAN Latent-transforming growth factor beta-binding protein 1	1	DW090619_4_EB5 T.7708.7708.4	controllerType=0 controllerNumber=1 scan=7708	19.8884
	1	K.RVN[+1606.587]NTFC[+57.021]QDINEC[+57.021]QLQGVC[+57.021]PN[+0.984]GEC[+57.021]LNTMGSYR.C	618	HexNAc(4)Hex(4)Fuc(1)	C[+57]*4, N[+1][+1607]	1361.31	4	5442.2	5442.22	0	-4.2	Specific	424.13	424.13	9.33	6.43	453	>sp|Q14766|LTBP1_HUMAN Latent-transforming growth factor beta-binding protein 1	1	DW090619_4_EB5 T.7704.7704.4	controllerType=0 controllerNumber=1 scan=7704	19.8798
	1	K.RVN[+1809.666]NTFC[+57.021]QDINEC[+57.021]QLQGVC[+57.021]PN[+0.984]GEC[+57.021]LNTMGSYR.C	618	HexNAc(5)Hex(4)Fuc(1)	C[+57]*4, N[+1][+1810]	1411.83	4	5644.29	5645.3	-1	-1.6	Specific	455.37	455.37	39.32	6.64	453	>sp|Q14766|LTBP1_HUMAN Latent-transforming growth factor beta-binding protein 1	1	DW090619_4_EB5 T.7639.7639.4	controllerType=0 controllerNumber=1 scan=7639	19.7424
	1	K.RVN[+1767.619]NTFC[+57.021]QDINEC[+57.021]QLQGVC[+57.021]PN[+0.984]GEC[+57.021]LNTMGSYR.C	618	HexNAc(4)Hex(4)NeuGc(1)	C[+57]*4, N[+1][+1768]	1401.58	4	5603.28	5603.25	0	4.5	Specific	516.19	516.19	0.8	5.86	453	>sp|Q14766|LTBP1_HUMAN Latent-transforming growth factor beta-binding protein 1	1	DW090619_4_EB5 T.7631.7631.4	controllerType=0 controllerNumber=1 scan=7631	19.726
	1	K.RVN[+1768.640]NTFC[+57.021]QDIN[+0.984]EC[+57.021]QLQGVC[+57.021]PNGEC[+57.021]LNTMGSYR.C	618	HexNAc(4)Hex(5)Fuc(1)	C[+57]*4, N[+1][+1769]	1401.57	4	5603.28	5604.27	-1	1.1	Specific	524.12	524.12	3.12	6.93	453	>sp|Q14766|LTBP1_HUMAN Latent-transforming growth factor beta-binding protein 1	1	DW090619_4_EB5 T.7499.7499.4	controllerType=0 controllerNumber=1 scan=7499	19.4467
	1	K.RVN[+1606.587]NTFC[+57.021]QDINEC[+57.021]QLQGVC[+57.021]PN[+0.984]GEC[+57.021]LNTMGSYR.C	618	HexNAc(4)Hex(4)Fuc(1)	C[+57]*4, N[+1][+1607]	1361.31	4	5442.21	5442.22	0	-2.4	Specific	538.17	538.17	50.36	7	453	>sp|Q14766|LTBP1_HUMAN Latent-transforming growth factor beta-binding protein 1	1	DW090619_4_EB5 T.7648.7648.4	controllerType=0 controllerNumber=1 scan=7648	19.7622
	1	K.RVN[+1955.724]NTFC[+57.021]QDINEC[+57.021]QLQGVC[+57.021]PNGEC[+57.021]LN[+15.995]TMGS[+162.053]YR.C	618	HexNAc(5)Hex(4)Fuc(2),Hex(1)	C[+57]*4, N[+16][+1956], S[+162]	1492.86	4	5968.4	5968.42	0	-3.9	Specific	293.76	293.76	2.05	4.45	453	>sp|Q14766|LTBP1_HUMAN Latent-transforming growth factor beta-binding protein 1	1	DW090619_4_EB5 T.7389.7389.4	controllerType=0 controllerNumber=1 scan=7389	19.2229
	1	K.RVN[+1809.666]NTFC[+57.021]QDINEC[+57.021]QLQGVC[+57.021]PNGEC[+57.021]LN[+15.995]TMGS[+162.053]YR.C	618	HexNAc(5)Hex(4)Fuc(1),Hex(1)	C[+57]*4, N[+16][+1810], S[+162]	1456.34	4	5822.34	5822.36	0	-3.7	Specific	359.84	359.84	19.04	4.82	453	>sp|Q14766|LTBP1_HUMAN Latent-transforming growth factor beta-binding protein 1	1	DW090619_4_EB5 T.7399.7399.4	controllerType=0 controllerNumber=1 scan=7399	19.2418
	1	K.RVN[+1606.587]NTFC[+57.021]QDINEC[+57.021]QLQGVC[+57.021]PNGEC[+57.021]LN[+15.995]TMGS[+162.053]YR.C	618	HexNAc(4)Hex(4)Fuc(1),Hex(1)	C[+57]*4, N[+16][+1607], S[+162]	1405.58	4	5619.28	5619.29	0	-0.8	Specific	439.65	439.65	0.13	6.35	453	>sp|Q14766|LTBP1_HUMAN Latent-transforming growth factor beta-binding protein 1	1	DW090619_4_EB5 T.7427.7427.4	controllerType=0 controllerNumber=1 scan=7427	19.2999
	1	K.RVN[+1767.619]NTFC[+57.021]QDINEC[+57.021]QLQGVC[+57.021]PNGEC[+57.021]LN[+15.995]TMGS[+162.053]YR.C	618	HexNAc(4)Hex(4)NeuGc(1),Hex(1)	C[+57]*4, N[+16][+1768], S[+162]	1446.09	4	5781.33	5780.32	1	1.3	Specific	441.42	441.42	1.78	6.57	453	>sp|Q14766|LTBP1_HUMAN Latent-transforming growth factor beta-binding protein 1	1	DW090619_4_EB5 T.7400.7400.4	controllerType=0 controllerNumber=1 scan=7400	19.2435
	1	K.RVN[+1809.666]NTFC[+57.021]QDINEC[+57.021]QLQGVC[+57.021]PN[+0.984]GEC[+57.021]LN[+15.995]TMGS[+162.053]YR.C	618	HexNAc(5)Hex(4)Fuc(1),Hex(1)	C[+57]*4, N[+1][+16][+1810], S[+162]	1456.84	4	5824.34	5823.35	1	-1.9	Specific	261.19	261.19	12.03	4.04	453	>sp|Q14766|LTBP1_HUMAN Latent-transforming growth factor beta-binding protein 1	1	DW090619_4_EB5 T.7551.7551.4	controllerType=0 controllerNumber=1 scan=7551	19.5549
	1	R.VN[+1767.619]NTFC[+57.021]QDINEC[+57.021]QLQGVC[+57.021]PNGEC[+57.021]LNTMGSYR.C	619	HexNAc(4)Hex(4)NeuGc(1)	C[+57]*4, N[+1768]	1362.55	4	5447.18	5446.17	1	1.3	Specific	547.1	547.1	10.14	6.58	453	>sp|Q14766|LTBP1_HUMAN Latent-transforming growth factor beta-binding protein 1	1	DW090619_4_EB5 T.8126.8126.4	controllerType=0 controllerNumber=1 scan=8126	20.7742
	1	R.VN[+1605.566]NTFC[+57.021]QDINEC[+57.021]QLQGVC[+57.021]PNGEC[+57.021]LNTMGSYR.C	619	HexNAc(4)Hex(3)NeuGc(1)	C[+57]*4, N[+1606]	1322.03	4	5285.12	5284.12	1	-0.4	Specific	654.58	654.58	2.76	9.79	453	>sp|Q14766|LTBP1_HUMAN Latent-transforming growth factor beta-binding protein 1	1	DW090619_4_EB5 T.8148.8148.4	controllerType=0 controllerNumber=1 scan=8148	20.8239
	1	R.VN[+1768.640]NTFC[+57.021]QDINEC[+57.021]QLQGVC[+57.021]PN[+0.984]GEC[+57.021]LNTMGSYR.C	619	HexNAc(4)Hex(5)Fuc(1)	C[+57]*4, N[+1][+1769]	1362.8	4	5448.16	5448.17	0	-1.7	Specific	599.13	599.13	9.92	7.86	453	>sp|Q14766|LTBP1_HUMAN Latent-transforming growth factor beta-binding protein 1	1	DW090619_4_EB5 T.8232.8232.4	controllerType=0 controllerNumber=1 scan=8232	21.0099
	1	R.VN[+1767.619]NTFC[+57.021]QDINEC[+57.021]QLQGVC[+57.021]PNGEC[+57.021]LN[+15.995]TMGS[+162.053]YR.C	619	HexNAc(4)Hex(4)NeuGc(1),Hex(1)	C[+57]*4, N[+16][+1768], S[+162]	1407.06	4	5625.22	5624.22	1	0.2	Specific	508.73	508.73	9.07	6.44	453	>sp|Q14766|LTBP1_HUMAN Latent-transforming growth factor beta-binding protein 1	1	DW090619_4_EB5 T.8009.8009.4	controllerType=0 controllerNumber=1 scan=8009	20.5218
	1	K.IGFGPDPTFSSC[+57.021]VPDPPVISEEK.G	654		C[+57]	1238.09	2	2475.17	2475.17	0	-2.5	Specific	478.38	478.38	478.38	5.65	453	>sp|Q14766|LTBP1_HUMAN Latent-transforming growth factor beta-binding protein 1	1	DW090619_4_EB5 T.9429.9429.4	controllerType=0 controllerNumber=1 scan=9429	23.7016
	1	K.IGFGPDPTFSSC[+57.021]VPDPPVISEEK.G	654		C[+57]	825.729	3	2475.17	2475.17	0	-0.7	Specific	643.68	643.68	643.68	9.8	453	>sp|Q14766|LTBP1_HUMAN Latent-transforming growth factor beta-binding protein 1	1	DW090619_4_EB5 T.9952.9952.3	controllerType=0 controllerNumber=1 scan=9952	24.9091
	1	K.IGFGPDPTFSSC[+57.021]VPDPPVISEEK.G	654		C[+57]	825.728	3	2475.17	2475.17	0	-2.1	Specific	653.09	653.09	653.09	10.87	453	>sp|Q14766|LTBP1_HUMAN Latent-transforming growth factor beta-binding protein 1	1	DW090619_4_EB5 T.9895.9895.3	controllerType=0 controllerNumber=1 scan=9895	24.7777
	1	K.IGFGPDPTFSSC[+57.021]VPDPPVISEEK.G	654		C[+57]	825.728	3	2475.17	2475.17	0	-1.7	Specific	654.63	654.63	654.63	10.87	453	>sp|Q14766|LTBP1_HUMAN Latent-transforming growth factor beta-binding protein 1	1	DW090619_4_EB5 T.9784.9784.3	controllerType=0 controllerNumber=1 scan=9784	24.5207
	1	K.IGFGPDPTFSSC[+57.021]VPDPPVISEEK.G	654		C[+57]	825.729	3	2475.17	2475.17	0	-1.6	Specific	665.75	665.75	665.75	10.87	453	>sp|Q14766|LTBP1_HUMAN Latent-transforming growth factor beta-binding protein 1	1	DW090619_4_EB5 T.9842.9842.3	controllerType=0 controllerNumber=1 scan=9842	24.655
	1	K.IGFGPDPTFSSC[+57.021]VPDPPVISEEK.G	654		C[+57]	825.728	3	2475.17	2475.17	0	-2.4	Specific	715.2	715.2	715.2	11.87	453	>sp|Q14766|LTBP1_HUMAN Latent-transforming growth factor beta-binding protein 1	1	DW090619_4_EB5 T.9165.9165.3	controllerType=0 controllerNumber=1 scan=9165	23.0929
	1	K.IGFGPDPTFSSC[+57.021]VPDPPVISEEK.G	654		C[+57]	825.729	3	2475.17	2475.17	0	-1.6	Specific	740.81	740.81	740.81	11.87	453	>sp|Q14766|LTBP1_HUMAN Latent-transforming growth factor beta-binding protein 1	1	DW090619_4_EB5 T.9713.9713.3	controllerType=0 controllerNumber=1 scan=9713	24.3565
	1	K.IGFGPDPTFSSC[+57.021]VPDPPVISEEK.G	654		C[+57]	825.728	3	2475.17	2475.17	0	-2.5	Specific	748.83	748.83	748.83	11.87	453	>sp|Q14766|LTBP1_HUMAN Latent-transforming growth factor beta-binding protein 1	1	DW090619_4_EB5 T.9494.9494.3	controllerType=0 controllerNumber=1 scan=9494	23.8523
	1	K.IGFGPDPTFSSC[+57.021]VPDPPVISEEK.G	654		C[+57]	825.729	3	2475.17	2475.17	0	-1.6	Specific	758.67	758.67	758.67	12.87	453	>sp|Q14766|LTBP1_HUMAN Latent-transforming growth factor beta-binding protein 1	1	DW090619_4_EB5 T.9217.9217.3	controllerType=0 controllerNumber=1 scan=9217	23.2149
	1	K.IGFGPDPTFSSC[+57.021]VPDPPVISEEK.G	654		C[+57]	825.728	3	2475.17	2475.17	0	-2.2	Specific	765.4	765.4	765.4	12.87	453	>sp|Q14766|LTBP1_HUMAN Latent-transforming growth factor beta-binding protein 1	1	DW090619_4_EB5 T.9602.9602.3	controllerType=0 controllerNumber=1 scan=9602	24.1037
	1	K.IGFGPDPTFSSC[+57.021]VPDPPVISEEK.G	654		C[+57]	825.728	3	2475.17	2475.17	0	-2.7	Specific	770.23	770.23	770.23	12.87	453	>sp|Q14766|LTBP1_HUMAN Latent-transforming growth factor beta-binding protein 1	1	DW090619_4_EB5 T.9547.9547.3	controllerType=0 controllerNumber=1 scan=9547	23.9754
	1	K.IGFGPDPTFSSC[+57.021]VPDPPVISEEK.G	654		C[+57]	825.729	3	2475.17	2475.17	0	-1.3	Specific	776.68	776.68	776.68	12.87	453	>sp|Q14766|LTBP1_HUMAN Latent-transforming growth factor beta-binding protein 1	1	DW090619_4_EB5 T.9661.9661.3	controllerType=0 controllerNumber=1 scan=9661	24.2365
	1	K.IGFGPDPTFSSC[+57.021]VPDPPVISEEK.G	654		C[+57]	825.728	3	2475.17	2475.17	0	-2.5	Specific	781.56	781.56	781.56	12.87	453	>sp|Q14766|LTBP1_HUMAN Latent-transforming growth factor beta-binding protein 1	1	DW090619_4_EB5 T.9437.9437.3	controllerType=0 controllerNumber=1 scan=9437	23.7209
	1	K.IGFGPDPTFSSC[+57.021]VPDPPVISEEK.G	654		C[+57]	825.729	3	2475.17	2475.17	0	-1.6	Specific	783.06	783.06	783.06	12.87	453	>sp|Q14766|LTBP1_HUMAN Latent-transforming growth factor beta-binding protein 1	1	DW090619_4_EB5 T.9327.9327.3	controllerType=0 controllerNumber=1 scan=9327	23.4683
	1	K.IGFGPDPTFSSC[+57.021]VPDPPVISEEK.G	654		C[+57]	825.729	3	2475.17	2475.17	0	-0.5	Specific	784.73	784.73	784.73	12.8	453	>sp|Q14766|LTBP1_HUMAN Latent-transforming growth factor beta-binding protein 1	1	DW090619_4_EB5 T.9272.9272.3	controllerType=0 controllerNumber=1 scan=9272	23.3416
	1	K.IGFGPDPTFSSC[+57.021]VPDPPVISEEK.G	654		C[+57]	825.728	3	2475.17	2475.17	0	-2.1	Specific	789.79	789.79	789.79	12.87	453	>sp|Q14766|LTBP1_HUMAN Latent-transforming growth factor beta-binding protein 1	1	DW090619_4_EB5 T.9382.9382.3	controllerType=0 controllerNumber=1 scan=9382	23.5943
	1	K.IGFGPDPTFSSC[+57.021]VPDPPVISEEK.G	654		C[+57]	1238.09	2	2475.17	2475.17	0	-3.8	Specific	820.91	816.88	816.88	14.2	453	>sp|Q14766|LTBP1_HUMAN Latent-transforming growth factor beta-binding protein 1	1	DW090619_4_EB5 T.9704.9704.2	controllerType=0 controllerNumber=1 scan=9704	24.3349
	1	K.IGFGPDPTFSSC[+57.021]VPDPPVISEEK.G	654		C[+57]	1238.09	2	2475.17	2475.17	0	-3.6	Specific	896.45	896.45	896.45	15.2	453	>sp|Q14766|LTBP1_HUMAN Latent-transforming growth factor beta-binding protein 1	1	DW090619_4_EB5 T.9518.9518.2	controllerType=0 controllerNumber=1 scan=9518	23.9081
	1	K.IGFGPDPTFSSC[+57.021]VPDPPVISEEK.G	654		C[+57]	1238.09	2	2475.17	2475.17	0	-2.4	Specific	945.83	945.83	945.83	16.2	453	>sp|Q14766|LTBP1_HUMAN Latent-transforming growth factor beta-binding protein 1	1	DW090619_4_EB5 T.9582.9582.2	controllerType=0 controllerNumber=1 scan=9582	24.0576
	1	K.IGFGPDPTFSSC[+57.021]VPDPPVISEEK.G	654		C[+57]	1238.09	2	2475.18	2475.17	0	1.3	Specific	957.68	957.68	957.68	17.12	453	>sp|Q14766|LTBP1_HUMAN Latent-transforming growth factor beta-binding protein 1	1	DW090619_4_EB5 T.9175.9175.2	controllerType=0 controllerNumber=1 scan=9175	23.1167
	1	K.IGFGPDPTFSSC[+57.021]VPDPPVISEEK.G	654		C[+57]	1238.09	2	2475.17	2475.17	0	-1.9	Specific	1013.94	1006.04	1006.04	18.2	453	>sp|Q14766|LTBP1_HUMAN Latent-transforming growth factor beta-binding protein 1	1	DW090619_4_EB5 T.9393.9393.2	controllerType=0 controllerNumber=1 scan=9393	23.6201
	1	K.IGFGPDPTFSSC[+57.021]VPDPPVISEEK.G	654		C[+57]	1238.09	2	2475.17	2475.17	0	-1.4	Specific	1033.01	1006.98	1006.98	18.2	453	>sp|Q14766|LTBP1_HUMAN Latent-transforming growth factor beta-binding protein 1	1	DW090619_4_EB5 T.9283.9283.2	controllerType=0 controllerNumber=1 scan=9283	23.3666
	1	K.IGFGPDPTFSSC[+57.021]VPDPPVISEEK.G	654		C[+57]	1238.09	2	2475.17	2475.17	0	-1	Specific	1060.93	1027.1	1027.1	19.12	453	>sp|Q14766|LTBP1_HUMAN Latent-transforming growth factor beta-binding protein 1	1	DW090619_4_EB5 T.9228.9228.2	controllerType=0 controllerNumber=1 scan=9228	23.2403
	1	K.IGFGPDPTFSSC[+57.021]VPDPPVISEEK.G	654		C[+57]	1238.09	2	2475.17	2475.17	0	-0.4	Specific	1063.65	1057.01	1057.01	19.12	453	>sp|Q14766|LTBP1_HUMAN Latent-transforming growth factor beta-binding protein 1	1	DW090619_4_EB5 T.9338.9338.2	controllerType=0 controllerNumber=1 scan=9338	23.4929
	1	K.IGFGPDPTFS[+294.095]S[+396.127]C[+57.021]VPDPPVISEEK.G	654	Hex(1)Pent(1),Pent(3)	C[+57], S[+294][+396]	1055.82	3	3165.46	3165.4	0	19.6	Specific	319.27	319.27	0	2.16	453	>sp|Q14766|LTBP1_HUMAN Latent-transforming growth factor beta-binding protein 1	1	DW090619_4_EB5 T.8591.8591.3	controllerType=0 controllerNumber=1 scan=8591	21.8127
	1	K.IGFGPDPTFS[+264.085]S[+426.137]C[+57.021]VPDPPVISEEK.G	654	Pent(2),Hex(1)Pent(2)	C[+57], S[+264][+426]	1055.82	3	3165.46	3165.4	0	19.5	Specific	330.69	330.69	0	2.19	453	>sp|Q14766|LTBP1_HUMAN Latent-transforming growth factor beta-binding protein 1	1	DW090619_4_EB5 T.8645.8645.3	controllerType=0 controllerNumber=1 scan=8645	21.9299
	1	K.IGFGPDPTFSSC[+57.021]VPDPPVISEEKGPC[+57.021]YR.L	654		C[+57]*2	1036.82	3	3108.44	3108.44	0	-2.6	Specific	124.08	124.08	124.08	3.73	453	>sp|Q14766|LTBP1_HUMAN Latent-transforming growth factor beta-binding protein 1	1	DW090619_4_EB5 T.13765.13765.3	controllerType=0 controllerNumber=1 scan=13765	34.0056
	1	K.IGFGPDPTFSSC[+57.021]VPDPPVISEEKGPC[+57.021]YR.L	654		C[+57]*2	1036.82	3	3108.43	3108.44	0	-3	Specific	481.57	481.57	481.57	7.53	453	>sp|Q14766|LTBP1_HUMAN Latent-transforming growth factor beta-binding protein 1	1	DW090619_4_EB5 T.13661.13661.3	controllerType=0 controllerNumber=1 scan=13661	33.7585
	1	K.IGFGPDPTFSSC[+57.021]VPDPPVISEEKGPC[+57.021]YR.L	654		C[+57]*2	1036.82	3	3108.44	3108.44	0	-2.9	Specific	502.11	502.11	502.11	7.53	453	>sp|Q14766|LTBP1_HUMAN Latent-transforming growth factor beta-binding protein 1	1	DW090619_4_EB5 T.11983.11983.3	controllerType=0 controllerNumber=1 scan=11983	29.7325
	1	K.IGFGPDPTFSSC[+57.021]VPDPPVISEEKGPC[+57.021]YR.L	654		C[+57]*2	1036.82	3	3108.44	3108.44	0	-2.3	Specific	537.54	537.54	537.54	7.67	453	>sp|Q14766|LTBP1_HUMAN Latent-transforming growth factor beta-binding protein 1	1	DW090619_4_EB5 T.12069.12069.3	controllerType=0 controllerNumber=1 scan=12069	29.9371
	1	K.IGFGPDPTFSSC[+57.021]VPDPPVISEEKGPC[+57.021]YR.L	654		C[+57]*2	1036.82	3	3108.44	3108.44	0	-1.6	Specific	647.22	647.22	647.22	9.88	453	>sp|Q14766|LTBP1_HUMAN Latent-transforming growth factor beta-binding protein 1	1	DW090619_4_EB5 T.11821.11821.3	controllerType=0 controllerNumber=1 scan=11821	29.3488
	1	K.IGFGPDPTFSSC[+57.021]VPDPPVISEEKGPC[+57.021]YR.L	654		C[+57]*2	1036.82	3	3108.44	3108.44	0	-1.9	Specific	678.11	678.11	678.11	10.88	453	>sp|Q14766|LTBP1_HUMAN Latent-transforming growth factor beta-binding protein 1	1	DW090619_4_EB5 T.11315.11315.3	controllerType=0 controllerNumber=1 scan=11315	28.1542
	1	K.IGFGPDPTFSSC[+57.021]VPDPPVISEEKGPC[+57.021]YR.L	654		C[+57]*2	777.865	4	3108.44	3108.44	0	-2.5	Specific	738.9	738.9	738.9	11.56	453	>sp|Q14766|LTBP1_HUMAN Latent-transforming growth factor beta-binding protein 1	1	DW090619_4_EB5 T.9083.9083.4	controllerType=0 controllerNumber=1 scan=9083	22.9047
	1	K.IGFGPDPTFSSC[+57.021]VPDPPVISEEKGPC[+57.021]YR.L	654		C[+57]*2	1036.82	3	3108.43	3108.44	0	-3.5	Specific	761.11	761.11	761.11	12.88	453	>sp|Q14766|LTBP1_HUMAN Latent-transforming growth factor beta-binding protein 1	1	DW090619_4_EB5 T.11135.11135.3	controllerType=0 controllerNumber=1 scan=11135	27.7261
	1	K.IGFGPDPTFSSC[+57.021]VPDPPVISEEKGPC[+57.021]YR.L	654		C[+57]*2	1036.82	3	3108.44	3108.44	0	-0.8	Specific	767.57	767.57	767.57	12.81	453	>sp|Q14766|LTBP1_HUMAN Latent-transforming growth factor beta-binding protein 1	1	DW090619_4_EB5 T.11191.11191.3	controllerType=0 controllerNumber=1 scan=11191	27.859
	1	K.IGFGPDPTFSSC[+57.021]VPDPPVISEEKGPC[+57.021]YR.L	654		C[+57]*2	1036.82	3	3108.44	3108.44	0	-1.5	Specific	782.67	782.67	782.67	12.88	453	>sp|Q14766|LTBP1_HUMAN Latent-transforming growth factor beta-binding protein 1	1	DW090619_4_EB5 T.11719.11719.3	controllerType=0 controllerNumber=1 scan=11719	29.1089
	1	K.IGFGPDPTFSSC[+57.021]VPDPPVISEEKGPC[+57.021]YR.L	654		C[+57]*2	1036.82	3	3108.44	3108.44	0	0.2	Specific	792.91	792.91	792.91	12.81	453	>sp|Q14766|LTBP1_HUMAN Latent-transforming growth factor beta-binding protein 1	1	DW090619_4_EB5 T.11887.11887.3	controllerType=0 controllerNumber=1 scan=11887	29.5052
	1	K.IGFGPDPTFSSC[+57.021]VPDPPVISEEKGPC[+57.021]YR.L	654		C[+57]*2	1036.82	3	3108.43	3108.44	0	-3.6	Specific	817.98	817.98	817.98	13.88	453	>sp|Q14766|LTBP1_HUMAN Latent-transforming growth factor beta-binding protein 1	1	DW090619_4_EB5 T.11264.11264.3	controllerType=0 controllerNumber=1 scan=11264	28.0332
	1	K.IGFGPDPTFSSC[+57.021]VPDPPVISEEKGPC[+57.021]YR.L	654		C[+57]*2	1036.82	3	3108.43	3108.44	0	-3.5	Specific	846.51	846.51	846.51	13.88	453	>sp|Q14766|LTBP1_HUMAN Latent-transforming growth factor beta-binding protein 1	1	DW090619_4_EB5 T.10650.10650.3	controllerType=0 controllerNumber=1 scan=10650	26.5778
	1	K.IGFGPDPTFSSC[+57.021]VPDPPVISEEKGPC[+57.021]YR.L	654		C[+57]*2	1036.82	3	3108.44	3108.44	0	-0.6	Specific	856.89	856.89	856.89	14.81	453	>sp|Q14766|LTBP1_HUMAN Latent-transforming growth factor beta-binding protein 1	1	DW090619_4_EB5 T.11474.11474.3	controllerType=0 controllerNumber=1 scan=11474	28.531
	1	K.IGFGPDPTFSSC[+57.021]VPDPPVISEEKGPC[+57.021]YR.L	654		C[+57]*2	777.863	4	3108.43	3108.44	0	-4.7	Specific	862.07	862.07	862.07	14.56	453	>sp|Q14766|LTBP1_HUMAN Latent-transforming growth factor beta-binding protein 1	1	DW090619_4_EB5 T.8989.8989.4	controllerType=0 controllerNumber=1 scan=8989	22.6948
	1	K.IGFGPDPTFSSC[+57.021]VPDPPVISEEKGPC[+57.021]YR.L	654		C[+57]*2	1036.82	3	3108.44	3108.44	0	-0.6	Specific	866.72	866.72	866.72	14.81	453	>sp|Q14766|LTBP1_HUMAN Latent-transforming growth factor beta-binding protein 1	1	DW090619_4_EB5 T.11635.11635.3	controllerType=0 controllerNumber=1 scan=11635	28.9096
	1	K.IGFGPDPTFSSC[+57.021]VPDPPVISEEKGPC[+57.021]YR.L	654		C[+57]*2	1036.82	3	3108.44	3108.44	0	-1.6	Specific	879.34	879.34	879.34	14.88	453	>sp|Q14766|LTBP1_HUMAN Latent-transforming growth factor beta-binding protein 1	1	DW090619_4_EB5 T.10794.10794.3	controllerType=0 controllerNumber=1 scan=10794	26.919
	1	K.IGFGPDPTFSSC[+57.021]VPDPPVISEEKGPC[+57.021]YR.L	654		C[+57]*2	1036.82	3	3108.44	3108.44	0	-1.5	Specific	886.74	886.74	886.74	14.88	453	>sp|Q14766|LTBP1_HUMAN Latent-transforming growth factor beta-binding protein 1	1	DW090619_4_EB5 T.11054.11054.3	controllerType=0 controllerNumber=1 scan=11054	27.535
	1	K.IGFGPDPTFSSC[+57.021]VPDPPVISEEKGPC[+57.021]YR.L	654		C[+57]*2	1554.73	2	3108.45	3108.44	0	1.8	Specific	894.11	829.9	829.9	14.27	453	>sp|Q14766|LTBP1_HUMAN Latent-transforming growth factor beta-binding protein 1	1	DW090619_4_EB5 T.8621.8621.2	controllerType=0 controllerNumber=1 scan=8621	21.8764
	1	K.IGFGPDPTFSSC[+57.021]VPDPPVISEEKGPC[+57.021]YR.L	654		C[+57]*2	1036.82	3	3108.44	3108.44	0	-2.5	Specific	896.76	896.76	896.76	14.88	453	>sp|Q14766|LTBP1_HUMAN Latent-transforming growth factor beta-binding protein 1	1	DW090619_4_EB5 T.10707.10707.3	controllerType=0 controllerNumber=1 scan=10707	26.7127
	1	K.IGFGPDPTFSSC[+57.021]VPDPPVISEEKGPC[+57.021]YR.L	654		C[+57]*2	777.865	4	3108.44	3108.44	0	-1.8	Specific	902.98	902.98	902.98	15.56	453	>sp|Q14766|LTBP1_HUMAN Latent-transforming growth factor beta-binding protein 1	1	DW090619_4_EB5 T.8878.8878.4	controllerType=0 controllerNumber=1 scan=8878	22.4462
	1	K.IGFGPDPTFSSC[+57.021]VPDPPVISEEKGPC[+57.021]YR.L	654		C[+57]*2	1036.82	3	3108.44	3108.44	0	-1.5	Specific	906	906	906	15.88	453	>sp|Q14766|LTBP1_HUMAN Latent-transforming growth factor beta-binding protein 1	1	DW090619_4_EB5 T.10922.10922.3	controllerType=0 controllerNumber=1 scan=10922	27.2219
	1	K.IGFGPDPTFSSC[+57.021]VPDPPVISEEKGPC[+57.021]YR.L	654		C[+57]*2	777.865	4	3108.44	3108.44	0	-2.3	Specific	917.36	917.36	917.36	15.56	453	>sp|Q14766|LTBP1_HUMAN Latent-transforming growth factor beta-binding protein 1	1	DW090619_4_EB5 T.8766.8766.4	controllerType=0 controllerNumber=1 scan=8766	22.1971
	1	K.IGFGPDPTFSSC[+57.021]VPDPPVISEEKGPC[+57.021]YR.L	654		C[+57]*2	1036.82	3	3108.44	3108.44	0	-1.9	Specific	919.66	919.66	919.66	15.88	453	>sp|Q14766|LTBP1_HUMAN Latent-transforming growth factor beta-binding protein 1	1	DW090619_4_EB5 T.11419.11419.3	controllerType=0 controllerNumber=1 scan=11419	28.4004
	1	K.IGFGPDPTFSSC[+57.021]VPDPPVISEEKGPC[+57.021]YR.L	654		C[+57]*2	777.865	4	3108.44	3108.44	0	-2.4	Specific	931.81	931.81	931.81	15.56	453	>sp|Q14766|LTBP1_HUMAN Latent-transforming growth factor beta-binding protein 1	1	DW090619_4_EB5 T.8603.8603.4	controllerType=0 controllerNumber=1 scan=8603	21.8389
	1	K.IGFGPDPTFSSC[+57.021]VPDPPVISEEKGPC[+57.021]YR.L	654		C[+57]*2	777.864	4	3108.43	3108.44	0	-2.9	Specific	936.47	936.47	936.47	15.56	453	>sp|Q14766|LTBP1_HUMAN Latent-transforming growth factor beta-binding protein 1	1	DW090619_4_EB5 T.8549.8549.4	controllerType=0 controllerNumber=1 scan=8549	21.7212
	1	K.IGFGPDPTFSSC[+57.021]VPDPPVISEEKGPC[+57.021]YR.L	654		C[+57]*2	777.865	4	3108.44	3108.44	0	-2.4	Specific	940.23	940.23	940.23	15.56	453	>sp|Q14766|LTBP1_HUMAN Latent-transforming growth factor beta-binding protein 1	1	DW090619_4_EB5 T.8656.8656.4	controllerType=0 controllerNumber=1 scan=8656	21.9559
	1	K.IGFGPDPTFSSC[+57.021]VPDPPVISEEKGPC[+57.021]YR.L	654		C[+57]*2	777.865	4	3108.44	3108.44	0	-2.4	Specific	948.79	948.79	948.79	15.56	453	>sp|Q14766|LTBP1_HUMAN Latent-transforming growth factor beta-binding protein 1	1	DW090619_4_EB5 T.8828.8828.4	controllerType=0 controllerNumber=1 scan=8828	22.333
	1	K.IGFGPDPTFSSC[+57.021]VPDPPVISEEKGPC[+57.021]YR.L	654		C[+57]*2	777.865	4	3108.44	3108.44	0	-2.1	Specific	953.19	953.19	953.19	16.56	453	>sp|Q14766|LTBP1_HUMAN Latent-transforming growth factor beta-binding protein 1	1	DW090619_4_EB5 T.8711.8711.4	controllerType=0 controllerNumber=1 scan=8711	22.0745
	1	K.IGFGPDPTFSSC[+57.021]VPDPPVISEEKGPC[+57.021]YR.L	654		C[+57]*2	1036.82	3	3108.44	3108.44	0	0	Specific	989.98	989.98	989.98	16.81	453	>sp|Q14766|LTBP1_HUMAN Latent-transforming growth factor beta-binding protein 1	1	DW090619_4_EB5 T.10992.10992.3	controllerType=0 controllerNumber=1 scan=10992	27.387
	1	K.IGFGPDPTFSSC[+57.021]VPDPPVISEEKGPC[+57.021]YR.L	654		C[+57]*2	1554.72	2	3108.44	3108.44	0	-2.1	Specific	995.13	954.19	954.19	16.35	453	>sp|Q14766|LTBP1_HUMAN Latent-transforming growth factor beta-binding protein 1	1	DW090619_4_EB5 T.8679.8679.2	controllerType=0 controllerNumber=1 scan=8679	22.0032
	1	K.IGFGPDPTFSSC[+57.021]VPDPPVISEEKGPC[+57.021]YR.L	654		C[+57]*2	1036.82	3	3108.45	3108.44	0	0.7	Specific	1048.78	1048.78	1048.78	17.81	453	>sp|Q14766|LTBP1_HUMAN Latent-transforming growth factor beta-binding protein 1	1	DW090619_4_EB5 T.10496.10496.3	controllerType=0 controllerNumber=1 scan=10496	26.1708
	1	K.IGFGPDPTFSSC[+57.021]VPDPPVISEEKGPC[+57.021]YR.L	654		C[+57]*2	1036.82	3	3108.44	3108.44	0	-2.9	Specific	1174.95	1174.95	1174.95	20.88	453	>sp|Q14766|LTBP1_HUMAN Latent-transforming growth factor beta-binding protein 1	1	DW090619_4_EB5 T.10219.10219.3	controllerType=0 controllerNumber=1 scan=10219	25.5302
	1	K.IGFGPDPTFSSC[+57.021]VPDPPVISEEKGPC[+57.021]YR.L	654		C[+57]*2	1036.82	3	3108.44	3108.44	0	-2.3	Specific	1197.82	1197.82	1197.82	20.88	453	>sp|Q14766|LTBP1_HUMAN Latent-transforming growth factor beta-binding protein 1	1	DW090619_4_EB5 T.9671.9671.3	controllerType=0 controllerNumber=1 scan=9671	24.2602
	1	K.IGFGPDPTFSSC[+57.021]VPDPPVISEEKGPC[+57.021]YR.L	654		C[+57]*2	1036.82	3	3108.44	3108.44	0	-2.4	Specific	1203.01	1203.01	1203.01	21.88	453	>sp|Q14766|LTBP1_HUMAN Latent-transforming growth factor beta-binding protein 1	1	DW090619_4_EB5 T.9442.9442.3	controllerType=0 controllerNumber=1 scan=9442	23.7318
	1	K.IGFGPDPTFSSC[+57.021]VPDPPVISEEKGPC[+57.021]YR.L	654		C[+57]*2	1036.82	3	3108.44	3108.44	0	0.1	Specific	1209.33	1209.33	1209.33	21.81	453	>sp|Q14766|LTBP1_HUMAN Latent-transforming growth factor beta-binding protein 1	1	DW090619_4_EB5 T.10057.10057.3	controllerType=0 controllerNumber=1 scan=10057	25.1534
	1	K.IGFGPDPTFSSC[+57.021]VPDPPVISEEKGPC[+57.021]YR.L	654		C[+57]*2	1036.82	3	3108.43	3108.44	0	-4.4	Specific	1212.9	1212.9	1212.9	21.88	453	>sp|Q14766|LTBP1_HUMAN Latent-transforming growth factor beta-binding protein 1	1	DW090619_4_EB5 T.10003.10003.3	controllerType=0 controllerNumber=1 scan=10003	25.0288
	1	K.IGFGPDPTFSSC[+57.021]VPDPPVISEEKGPC[+57.021]YR.L	654		C[+57]*2	1036.82	3	3108.43	3108.44	0	-3	Specific	1215.13	1215.13	1215.13	21.88	453	>sp|Q14766|LTBP1_HUMAN Latent-transforming growth factor beta-binding protein 1	1	DW090619_4_EB5 T.9889.9889.3	controllerType=0 controllerNumber=1 scan=9889	24.7646
	1	K.IGFGPDPTFSSC[+57.021]VPDPPVISEEKGPC[+57.021]YR.L	654		C[+57]*2	1036.82	3	3108.44	3108.44	0	-1.5	Specific	1225.91	1225.91	1225.91	21.88	453	>sp|Q14766|LTBP1_HUMAN Latent-transforming growth factor beta-binding protein 1	1	DW090619_4_EB5 T.9724.9724.3	controllerType=0 controllerNumber=1 scan=9724	24.3817
	1	K.IGFGPDPTFSSC[+57.021]VPDPPVISEEKGPC[+57.021]YR.L	654		C[+57]*2	1036.82	3	3108.44	3108.44	0	-1.3	Specific	1226.49	1226.49	1226.49	21.88	453	>sp|Q14766|LTBP1_HUMAN Latent-transforming growth factor beta-binding protein 1	1	DW090619_4_EB5 T.10115.10115.3	controllerType=0 controllerNumber=1 scan=10115	25.2886
	1	K.IGFGPDPTFSSC[+57.021]VPDPPVISEEKGPC[+57.021]YR.L	654		C[+57]*2	1036.82	3	3108.44	3108.44	0	-2.5	Specific	1232.78	1232.78	1232.78	21.88	453	>sp|Q14766|LTBP1_HUMAN Latent-transforming growth factor beta-binding protein 1	1	DW090619_4_EB5 T.9548.9548.3	controllerType=0 controllerNumber=1 scan=9548	23.9776
	1	K.IGFGPDPTFSSC[+57.021]VPDPPVISEEKGPC[+57.021]YR.L	654		C[+57]*2	1036.82	3	3108.44	3108.44	0	-2.9	Specific	1244.32	1244.32	1244.32	21.88	453	>sp|Q14766|LTBP1_HUMAN Latent-transforming growth factor beta-binding protein 1	1	DW090619_4_EB5 T.9945.9945.3	controllerType=0 controllerNumber=1 scan=9945	24.8937
	1	K.IGFGPDPTFSSC[+57.021]VPDPPVISEEKGPC[+57.021]YR.L	654		C[+57]*2	1036.82	3	3108.43	3108.44	0	-3.2	Specific	1245.33	1245.33	1245.33	21.88	453	>sp|Q14766|LTBP1_HUMAN Latent-transforming growth factor beta-binding protein 1	1	DW090619_4_EB5 T.9833.9833.3	controllerType=0 controllerNumber=1 scan=9833	24.6353
	1	K.IGFGPDPTFSSC[+57.021]VPDPPVISEEKGPC[+57.021]YR.L	654		C[+57]*2	1036.82	3	3108.43	3108.44	0	-4.2	Specific	1246.47	1246.47	1246.47	21.88	453	>sp|Q14766|LTBP1_HUMAN Latent-transforming growth factor beta-binding protein 1	1	DW090619_4_EB5 T.9497.9497.3	controllerType=0 controllerNumber=1 scan=9497	23.8588
	1	K.IGFGPDPTFSSC[+57.021]VPDPPVISEEKGPC[+57.021]YR.L	654		C[+57]*2	1036.82	3	3108.44	3108.44	0	-2.1	Specific	1249.14	1249.14	1249.14	21.88	453	>sp|Q14766|LTBP1_HUMAN Latent-transforming growth factor beta-binding protein 1	1	DW090619_4_EB5 T.9274.9274.3	controllerType=0 controllerNumber=1 scan=9274	23.345
	1	K.IGFGPDPTFSSC[+57.021]VPDPPVISEEKGPC[+57.021]YR.L	654		C[+57]*2	1036.82	3	3108.44	3108.44	0	-0.2	Specific	1251.85	1251.85	1251.85	22.81	453	>sp|Q14766|LTBP1_HUMAN Latent-transforming growth factor beta-binding protein 1	1	DW090619_4_EB5 T.8508.8508.3	controllerType=0 controllerNumber=1 scan=8508	21.6271
	1	K.IGFGPDPTFSSC[+57.021]VPDPPVISEEKGPC[+57.021]YR.L	654		C[+57]*2	1036.82	3	3108.44	3108.44	0	-2.3	Specific	1257.22	1257.22	1257.22	22.88	453	>sp|Q14766|LTBP1_HUMAN Latent-transforming growth factor beta-binding protein 1	1	DW090619_4_EB5 T.8942.8942.3	controllerType=0 controllerNumber=1 scan=8942	22.592
	1	K.IGFGPDPTFSSC[+57.021]VPDPPVISEEKGPC[+57.021]YR.L	654		C[+57]*2	1036.82	3	3108.44	3108.44	0	-1.5	Specific	1258.14	1258.14	1258.14	22.88	453	>sp|Q14766|LTBP1_HUMAN Latent-transforming growth factor beta-binding protein 1	1	DW090619_4_EB5 T.8558.8558.3	controllerType=0 controllerNumber=1 scan=8558	21.7418
	1	K.IGFGPDPTFSSC[+57.021]VPDPPVISEEKGPC[+57.021]YR.L	654		C[+57]*2	1036.82	3	3108.44	3108.44	0	-1.6	Specific	1266.05	1266.05	1266.05	22.88	453	>sp|Q14766|LTBP1_HUMAN Latent-transforming growth factor beta-binding protein 1	1	DW090619_4_EB5 T.8777.8777.3	controllerType=0 controllerNumber=1 scan=8777	22.2215
	1	K.IGFGPDPTFSSC[+57.021]VPDPPVISEEKGPC[+57.021]YR.L	654		C[+57]*2	1036.82	3	3108.44	3108.44	0	-1.8	Specific	1269.27	1269.27	1269.27	22.88	453	>sp|Q14766|LTBP1_HUMAN Latent-transforming growth factor beta-binding protein 1	1	DW090619_4_EB5 T.9383.9383.3	controllerType=0 controllerNumber=1 scan=9383	23.5963
	1	K.IGFGPDPTFSSC[+57.021]VPDPPVISEEKGPC[+57.021]YR.L	654		C[+57]*2	1036.82	3	3108.44	3108.44	0	-1.6	Specific	1274.16	1274.16	1274.16	22.88	453	>sp|Q14766|LTBP1_HUMAN Latent-transforming growth factor beta-binding protein 1	1	DW090619_4_EB5 T.9162.9162.3	controllerType=0 controllerNumber=1 scan=9162	23.0864
	1	K.IGFGPDPTFSSC[+57.021]VPDPPVISEEKGPC[+57.021]YR.L	654		C[+57]*2	1036.82	3	3108.43	3108.44	0	-3.5	Specific	1279.8	1279.8	1279.8	22.88	453	>sp|Q14766|LTBP1_HUMAN Latent-transforming growth factor beta-binding protein 1	1	DW090619_4_EB5 T.9778.9778.3	controllerType=0 controllerNumber=1 scan=9778	24.5076
	1	K.IGFGPDPTFSSC[+57.021]VPDPPVISEEKGPC[+57.021]YR.L	654		C[+57]*2	1036.82	3	3108.44	3108.44	0	-2.5	Specific	1280.19	1280.19	1280.19	22.88	453	>sp|Q14766|LTBP1_HUMAN Latent-transforming growth factor beta-binding protein 1	1	DW090619_4_EB5 T.8887.8887.3	controllerType=0 controllerNumber=1 scan=8887	22.4676
	1	K.IGFGPDPTFSSC[+57.021]VPDPPVISEEKGPC[+57.021]YR.L	654		C[+57]*2	1036.82	3	3108.44	3108.44	0	-1.2	Specific	1290.45	1290.45	1290.45	22.81	453	>sp|Q14766|LTBP1_HUMAN Latent-transforming growth factor beta-binding protein 1	1	DW090619_4_EB5 T.9107.9107.3	controllerType=0 controllerNumber=1 scan=9107	22.9629
	1	K.IGFGPDPTFSSC[+57.021]VPDPPVISEEKGPC[+57.021]YR.L	654		C[+57]*2	1036.82	3	3108.44	3108.44	0	-2.8	Specific	1298.47	1298.47	1298.47	22.88	453	>sp|Q14766|LTBP1_HUMAN Latent-transforming growth factor beta-binding protein 1	1	DW090619_4_EB5 T.9618.9618.3	controllerType=0 controllerNumber=1 scan=9618	24.1407
	1	K.IGFGPDPTFSSC[+57.021]VPDPPVISEEKGPC[+57.021]YR.L	654		C[+57]*2	1036.82	3	3108.44	3108.44	0	-1.2	Specific	1298.7	1298.7	1298.7	22.81	453	>sp|Q14766|LTBP1_HUMAN Latent-transforming growth factor beta-binding protein 1	1	DW090619_4_EB5 T.9218.9218.3	controllerType=0 controllerNumber=1 scan=9218	23.2165
	1	K.IGFGPDPTFSSC[+57.021]VPDPPVISEEKGPC[+57.021]YR.L	654		C[+57]*2	1036.82	3	3108.44	3108.44	0	-0.6	Specific	1304.81	1304.81	1304.81	23.81	453	>sp|Q14766|LTBP1_HUMAN Latent-transforming growth factor beta-binding protein 1	1	DW090619_4_EB5 T.8997.8997.3	controllerType=0 controllerNumber=1 scan=8997	22.7141
	1	K.IGFGPDPTFSSC[+57.021]VPDPPVISEEKGPC[+57.021]YR.L	654		C[+57]*2	1036.82	3	3108.44	3108.44	0	-1	Specific	1306.88	1306.88	1306.88	23.81	453	>sp|Q14766|LTBP1_HUMAN Latent-transforming growth factor beta-binding protein 1	1	DW090619_4_EB5 T.8612.8612.3	controllerType=0 controllerNumber=1 scan=8612	21.8604
	1	K.IGFGPDPTFSSC[+57.021]VPDPPVISEEKGPC[+57.021]YR.L	654		C[+57]*2	1036.82	3	3108.44	3108.44	0	-0.6	Specific	1314.02	1314.02	1314.02	23.81	453	>sp|Q14766|LTBP1_HUMAN Latent-transforming growth factor beta-binding protein 1	1	DW090619_4_EB5 T.8722.8722.3	controllerType=0 controllerNumber=1 scan=8722	22.1001
	1	K.IGFGPDPTFSSC[+57.021]VPDPPVISEEKGPC[+57.021]YR.L	654		C[+57]*2	1036.82	3	3108.44	3108.44	0	-1.7	Specific	1318.64	1318.64	1318.64	23.88	453	>sp|Q14766|LTBP1_HUMAN Latent-transforming growth factor beta-binding protein 1	1	DW090619_4_EB5 T.9328.9328.3	controllerType=0 controllerNumber=1 scan=9328	23.4698
	1	K.IGFGPDPTFSSC[+57.021]VPDPPVISEEKGPC[+57.021]YR.L	654		C[+57]*2	1036.82	3	3108.44	3108.44	0	-1.5	Specific	1331.82	1331.82	1331.82	23.88	453	>sp|Q14766|LTBP1_HUMAN Latent-transforming growth factor beta-binding protein 1	1	DW090619_4_EB5 T.9052.9052.3	controllerType=0 controllerNumber=1 scan=9052	22.8384
	1	K.IGFGPDPTFSSC[+57.021]VPDPPVISEEKGPC[+57.021]YR.L	654		C[+57]*2	1036.82	3	3108.44	3108.44	0	-0.2	Specific	1341.01	1341.01	1341.01	23.81	453	>sp|Q14766|LTBP1_HUMAN Latent-transforming growth factor beta-binding protein 1	1	DW090619_4_EB5 T.8667.8667.3	controllerType=0 controllerNumber=1 scan=8667	21.9797
	1	K.IGFGPDPTFSSC[+57.021]VPDPPVISEEKGPC[+57.021]YR.L	654		C[+57]*2	1036.82	3	3108.44	3108.44	0	-1.6	Specific	1341.54	1341.54	1341.54	23.88	453	>sp|Q14766|LTBP1_HUMAN Latent-transforming growth factor beta-binding protein 1	1	DW090619_4_EB5 T.8832.8832.3	controllerType=0 controllerNumber=1 scan=8832	22.3436
	1	K.IGFGPDPTFSSC[+57.021]VPD[+15.995]PPVISEEKGPC[+57.021]YR.L	654		C[+57]*2, D[+16]	1042.15	3	3124.43	3124.44	0	-1.7	Specific	512.48	512.48	358.15	5.55	453	>sp|Q14766|LTBP1_HUMAN Latent-transforming growth factor beta-binding protein 1	1	DW090619_4_EB5 T.8615.8615.3	controllerType=0 controllerNumber=1 scan=8615	21.865
	1	K.IGFGPDPTFSSC[+57.021]VPD[+15.995]PPVISEEKGPC[+57.021]YR.L	654		C[+57]*2, D[+16]	781.871	4	3124.46	3124.44	0	7.3	Specific	769.85	769.85	127.2	11.21	453	>sp|Q14766|LTBP1_HUMAN Latent-transforming growth factor beta-binding protein 1	1	DW090619_4_EB5 T.8620.8620.4	controllerType=0 controllerNumber=1 scan=8620	21.8742
	1	K.IGFGPDPTFSSC[+57.021]VPDPPVIS[+203.079]EEKGPC[+57.021]YR.L	654	HexNAc(1)	C[+57]*2, S[+203]	1104.51	3	3311.52	3311.52	0	-1.6	Specific	1259.99	1259.99	0	22.88	453	>sp|Q14766|LTBP1_HUMAN Latent-transforming growth factor beta-binding protein 1	1	DW090619_4_EB5 T.8484.8484.3	controllerType=0 controllerNumber=1 scan=8484	21.5746
	1	K.IGFGPDPTFSS[+365.132]C[+57.021]VPDPPVISEEKGPC[+57.021]YR.L	654	HexNAc(1)Hex(1)	C[+57]*2, S[+365]	1158.53	3	3473.57	3473.58	0	-3	Specific	1342.75	1342.75	2.4	23.88	453	>sp|Q14766|LTBP1_HUMAN Latent-transforming growth factor beta-binding protein 1	1	DW090619_4_EB5 T.8362.8362.3	controllerType=0 controllerNumber=1 scan=8362	21.3011
	1	K.IGFGPDPTFS[+802.286]S[+146.058]C[+57.021]VPDPPVISEEKGPC[+57.021]YR.L	654	HexNAc(1)Hex(1)Fuc(1)NeuAc(1),Fuc(1)	C[+57]*2, S[+146][+802]	1014.94	4	4056.72	4056.79	0	-16.1	Specific	262.44	262.44	0	2.16	453	>sp|Q14766|LTBP1_HUMAN Latent-transforming growth factor beta-binding protein 1	1	DW090619_4_EB5 T.9600.9600.4	controllerType=0 controllerNumber=1 scan=9600	24.097
	1	K.IGFGPDPT[+146.058]FS[+802.286]SC[+57.021]VPDPPVISEEKGPC[+57.021]YR.L	654	Fuc(1),HexNAc(1)Hex(1)Fuc(1)NeuAc(1)	C[+57]*2, S[+802], T[+146]	1352.59	3	4055.76	4056.79	-1	-6.4	Specific	978.39	959.17	0.8	15.76	453	>sp|Q14766|LTBP1_HUMAN Latent-transforming growth factor beta-binding protein 1	1	DW090619_4_EB5 T.9688.9688.3	controllerType=0 controllerNumber=1 scan=9688	24.2996
	1	K.IGFGPDPT[+365.132]FS[+365.132]SC[+57.021]VPDPPVISEEKGPC[+57.021]YR.L	654	HexNAc(1)Hex(1),HexNAc(1)Hex(1)	C[+57]*2, S[+365], T[+365]	960.431	4	3838.7	3838.71	0	-1.8	Specific	1014.36	1014.36	0.8	17.56	453	>sp|Q14766|LTBP1_HUMAN Latent-transforming growth factor beta-binding protein 1	1	DW090619_4_EB5 T.8277.8277.4	controllerType=0 controllerNumber=1 scan=8277	21.1088
	1	K.IGFGPDPT[+146.058]FS[+802.286]SC[+57.021]VPDPPVISEEKGPC[+57.021]YR.L	654	Fuc(1),HexNAc(1)Hex(1)Fuc(1)NeuAc(1)	C[+57]*2, S[+802], T[+146]	1014.7	4	4055.76	4056.79	-1	-6.4	Specific	1168.84	1168.84	0.8	19.44	453	>sp|Q14766|LTBP1_HUMAN Latent-transforming growth factor beta-binding protein 1	1	DW090619_4_EB5 T.9681.9681.4	controllerType=0 controllerNumber=1 scan=9681	24.2843
	1	K.QLC[+57.021]C[+57.021]C[+57.021]SVGK.A	700		C[+57]*3	556.237	2	1111.47	1111.47	0	-2.7	Specific	217.7	210.74	210.74	2.22	453	>sp|Q14766|LTBP1_HUMAN Latent-transforming growth factor beta-binding protein 1	1	DW090619_4_EB5 T.4370.4370.2	controllerType=0 controllerNumber=1 scan=4370	13.3988
	1	K.QLC[+57.021]C[+57.021]C[+57.021]SVGK.A	700		C[+57]*3	556.237	2	1111.47	1111.47	0	-1.9	Specific	360.04	349.45	349.45	3.19	453	>sp|Q14766|LTBP1_HUMAN Latent-transforming growth factor beta-binding protein 1	1	DW090619_4_EB5 T.4306.4306.2	controllerType=0 controllerNumber=1 scan=4306	13.2697
	1	K.QLC[+57.021]C[+57.021]C[+57.021]SVGK.A	700		C[+57]*3	556.237	2	1111.47	1111.47	0	-1.9	Specific	499.96	450.59	450.59	5.93	453	>sp|Q14766|LTBP1_HUMAN Latent-transforming growth factor beta-binding protein 1	1	DW090619_4_EB5 T.4455.4455.2	controllerType=0 controllerNumber=1 scan=4455	13.5681
	1	K.QLC[+57.021]C[+57.021]C[+57.021]SVGK.A	700		C[+57]*3	556.237	2	1111.47	1111.47	0	-2.8	Specific	555.69	457.58	457.58	5.76	453	>sp|Q14766|LTBP1_HUMAN Latent-transforming growth factor beta-binding protein 1	1	DW090619_4_EB5 T.4002.4002.2	controllerType=0 controllerNumber=1 scan=4002	12.6567
	1	K.QLC[+57.021]C[+57.021]C[+57.021]SVGK.A	700		C[+57]*3	556.237	2	1111.47	1111.47	0	-2.8	Specific	586.57	523.18	523.18	8.7	453	>sp|Q14766|LTBP1_HUMAN Latent-transforming growth factor beta-binding protein 1	1	DW090619_4_EB5 T.3487.3487.2	controllerType=0 controllerNumber=1 scan=3487	11.5784
	1	K.QLC[+57.021]C[+57.021]C[+57.021]SVGK.A	700		C[+57]*3	556.236	2	1111.46	1111.47	0	-4.3	Specific	590.68	482.59	482.59	7.27	453	>sp|Q14766|LTBP1_HUMAN Latent-transforming growth factor beta-binding protein 1	1	DW090619_4_EB5 T.3772.3772.2	controllerType=0 controllerNumber=1 scan=3772	12.1878
	1	K.QLC[+57.021]C[+57.021]C[+57.021]SVGK.A	700		C[+57]*3	556.236	2	1111.47	1111.47	0	-3.6	Specific	592.11	434.92	434.92	8.7	453	>sp|Q14766|LTBP1_HUMAN Latent-transforming growth factor beta-binding protein 1	1	DW090619_4_EB5 T.3368.3368.2	controllerType=0 controllerNumber=1 scan=3368	11.3299
	1	K.QLC[+57.021]C[+57.021]C[+57.021]SVGK.A	700		C[+57]*3	556.237	2	1111.47	1111.47	0	-2.1	Specific	592.4	461.67	461.67	7.27	453	>sp|Q14766|LTBP1_HUMAN Latent-transforming growth factor beta-binding protein 1	1	DW090619_4_EB5 T.3905.3905.2	controllerType=0 controllerNumber=1 scan=3905	12.4581
	1	K.QLC[+57.021]C[+57.021]C[+57.021]SVGK.A	700		C[+57]*3	556.237	2	1111.47	1111.47	0	-2.5	Specific	600.69	485.82	485.82	9.7	453	>sp|Q14766|LTBP1_HUMAN Latent-transforming growth factor beta-binding protein 1	1	DW090619_4_EB5 T.3839.3839.2	controllerType=0 controllerNumber=1 scan=3839	12.3223
	1	K.QLC[+57.021]C[+57.021]C[+57.021]SVGK.A	700		C[+57]*3	556.237	2	1111.47	1111.47	0	-1.5	Specific	610.27	524.99	524.99	9.7	453	>sp|Q14766|LTBP1_HUMAN Latent-transforming growth factor beta-binding protein 1	1	DW090619_4_EB5 T.3428.3428.2	controllerType=0 controllerNumber=1 scan=3428	11.4569
	1	K.AWGPHC[+57.021]EK.C	709		C[+57]	492.722	2	984.436	984.436	0	0.5	Specific	403.33	260.31	260.31	2.63	453	>sp|Q14766|LTBP1_HUMAN Latent-transforming growth factor beta-binding protein 1	1	DW090619_4_EB5 T.3175.3175.2	controllerType=0 controllerNumber=1 scan=3175	10.9013
	1	K.AWGPHC[+57.021]EK.C	709		C[+57]	492.721	2	984.434	984.436	0	-1.9	Specific	552.68	310.42	310.42	3.59	453	>sp|Q14766|LTBP1_HUMAN Latent-transforming growth factor beta-binding protein 1	1	DW090619_4_EB5 T.3117.3117.2	controllerType=0 controllerNumber=1 scan=3117	10.7669
	1	K.AWGPHC[+57.021]EK.C	709		C[+57]	492.72	2	984.432	984.436	0	-3.3	Specific	553.77	262.85	262.85	3.38	453	>sp|Q14766|LTBP1_HUMAN Latent-transforming growth factor beta-binding protein 1	1	DW090619_4_EB5 T.3012.3012.2	controllerType=0 controllerNumber=1 scan=3012	10.5296
	1	K.AWGPHC[+57.021]EK.C	709		C[+57]	492.72	2	984.433	984.436	0	-2.8	Specific	563.8	376.96	376.96	8.17	453	>sp|Q14766|LTBP1_HUMAN Latent-transforming growth factor beta-binding protein 1	1	DW090619_4_EB5 T.2957.2957.2	controllerType=0 controllerNumber=1 scan=2957	10.4128
	1	K.AWGPHC[+57.021]EK.C	709		C[+57]	492.72	2	984.433	984.436	0	-3	Specific	604.53	292.7	292.7	5.78	453	>sp|Q14766|LTBP1_HUMAN Latent-transforming growth factor beta-binding protein 1	1	DW090619_4_EB5 T.2849.2849.2	controllerType=0 controllerNumber=1 scan=2849	10.1838
	1	K.AWGPHC[+57.021]EK.C	709		C[+57]	492.72	2	984.433	984.436	0	-3.2	Specific	618.02	317.55	317.55	6.09	453	>sp|Q14766|LTBP1_HUMAN Latent-transforming growth factor beta-binding protein 1	1	DW090619_4_EB5 T.2902.2902.2	controllerType=0 controllerNumber=1 scan=2902	10.2973
	1	K.C[+57.021]PLPGTAAFK.E	717		C[+57]	531.277	2	1061.55	1061.54	0	1.5	Specific	118.38	118.38	118.38	2.15	453	>sp|Q14766|LTBP1_HUMAN Latent-transforming growth factor beta-binding protein 1	1	DW090619_4_EB5 T.11110.11110.2	controllerType=0 controllerNumber=1 scan=11110	27.6671
	1	K.C[+57.021]PLPGTAAFK.E	717		C[+57]	531.275	2	1061.54	1061.54	0	-1.3	Specific	365.41	315.83	315.83	3.69	453	>sp|Q14766|LTBP1_HUMAN Latent-transforming growth factor beta-binding protein 1	1	DW090619_4_EB5 T.8464.8464.2	controllerType=0 controllerNumber=1 scan=8464	21.5294
	1	K.C[+57.021]PLPGTAAFK.E	717		C[+57]	531.275	2	1061.54	1061.54	0	-1.2	Specific	400.62	333.72	333.72	4.06	453	>sp|Q14766|LTBP1_HUMAN Latent-transforming growth factor beta-binding protein 1	1	DW090619_4_EB5 T.8195.8195.2	controllerType=0 controllerNumber=1 scan=8195	20.9299
	1	K.C[+57.021]PLPGTAAFK.E	717		C[+57]	531.274	2	1061.54	1061.54	0	-4.8	Specific	546.36	437.44	437.44	4.95	453	>sp|Q14766|LTBP1_HUMAN Latent-transforming growth factor beta-binding protein 1	1	DW090619_4_EB5 T.6561.6561.2	controllerType=0 controllerNumber=1 scan=6561	17.6006
	1	K.C[+57.021]PLPGTAAFK.E	717		C[+57]	531.275	2	1061.54	1061.54	0	-2.6	Specific	561.38	356.54	356.54	5.35	453	>sp|Q14766|LTBP1_HUMAN Latent-transforming growth factor beta-binding protein 1	1	DW090619_4_EB5 T.7154.7154.2	controllerType=0 controllerNumber=1 scan=7154	18.753
	1	K.C[+57.021]PLPGTAAFK.E	717		C[+57]	531.275	2	1061.54	1061.54	0	-2.3	Specific	569.49	496.67	496.67	8.7	453	>sp|Q14766|LTBP1_HUMAN Latent-transforming growth factor beta-binding protein 1	1	DW090619_4_EB5 T.7519.7519.2	controllerType=0 controllerNumber=1 scan=7519	19.4876
	1	K.C[+57.021]PLPGTAAFK.E	717		C[+57]	531.274	2	1061.54	1061.54	0	-3.7	Specific	578.28	445.64	445.64	7.27	453	>sp|Q14766|LTBP1_HUMAN Latent-transforming growth factor beta-binding protein 1	1	DW090619_4_EB5 T.6991.6991.2	controllerType=0 controllerNumber=1 scan=6991	18.424
	1	K.C[+57.021]PLPGTAAFK.E	717		C[+57]	531.274	2	1061.54	1061.54	0	-2.9	Specific	585.02	443.63	443.63	7.53	453	>sp|Q14766|LTBP1_HUMAN Latent-transforming growth factor beta-binding protein 1	1	DW090619_4_EB5 T.7257.7257.2	controllerType=0 controllerNumber=1 scan=7257	18.9626
	1	K.C[+57.021]PLPGTAAFK.E	717		C[+57]	531.275	2	1061.54	1061.54	0	-1.3	Specific	612.89	454.18	454.18	8.27	453	>sp|Q14766|LTBP1_HUMAN Latent-transforming growth factor beta-binding protein 1	1	DW090619_4_EB5 T.7080.7080.2	controllerType=0 controllerNumber=1 scan=7080	18.6011
	1	K.C[+57.021]PLPGTAAFK.E	717		C[+57]	531.274	2	1061.54	1061.54	0	-3.2	Specific	624.53	408.26	408.26	7.97	453	>sp|Q14766|LTBP1_HUMAN Latent-transforming growth factor beta-binding protein 1	1	DW090619_4_EB5 T.6826.6826.2	controllerType=0 controllerNumber=1 scan=6826	18.0987
	1	K.C[+57.021]PLPGTAAFK.E	717		C[+57]	531.275	2	1061.54	1061.54	0	-2.6	Specific	625.57	479.94	479.94	9.7	453	>sp|Q14766|LTBP1_HUMAN Latent-transforming growth factor beta-binding protein 1	1	DW090619_4_EB5 T.7332.7332.2	controllerType=0 controllerNumber=1 scan=7332	19.1137
	1	K.C[+57.021]PLPGTAAFK.E	717		C[+57]	531.275	2	1061.54	1061.54	0	-2.7	Specific	644.03	503.23	503.23	9.7	453	>sp|Q14766|LTBP1_HUMAN Latent-transforming growth factor beta-binding protein 1	1	DW090619_4_EB5 T.6006.6006.2	controllerType=0 controllerNumber=1 scan=6006	16.5968
	1	K.C[+57.021]PLPGTAAFK.E	717		C[+57]	531.275	2	1061.54	1061.54	0	-2.5	Specific	645.84	486.79	486.79	8.53	453	>sp|Q14766|LTBP1_HUMAN Latent-transforming growth factor beta-binding protein 1	1	DW090619_4_EB5 T.6450.6450.2	controllerType=0 controllerNumber=1 scan=6450	17.384
	1	K.C[+57.021]PLPGTAAFK.E	717		C[+57]	531.275	2	1061.54	1061.54	0	-2.7	Specific	650.71	495.64	495.64	10.7	453	>sp|Q14766|LTBP1_HUMAN Latent-transforming growth factor beta-binding protein 1	1	DW090619_4_EB5 T.5895.5895.2	controllerType=0 controllerNumber=1 scan=5895	16.3825
	1	K.C[+57.021]PLPGTAAFK.E	717		C[+57]	531.275	2	1061.54	1061.54	0	-2.5	Specific	662.73	435.67	435.67	9.53	453	>sp|Q14766|LTBP1_HUMAN Latent-transforming growth factor beta-binding protein 1	1	DW090619_4_EB5 T.5840.5840.2	controllerType=0 controllerNumber=1 scan=5840	16.2756
	1	K.C[+57.021]PLPGTAAFK.E	717		C[+57]	531.275	2	1061.54	1061.54	0	-2.6	Specific	665.44	524.2	524.2	10.7	453	>sp|Q14766|LTBP1_HUMAN Latent-transforming growth factor beta-binding protein 1	1	DW090619_4_EB5 T.5950.5950.2	controllerType=0 controllerNumber=1 scan=5950	16.4899
	1	K.C[+57.021]PLPGTAAFK.E	717		C[+57]	531.275	2	1061.54	1061.54	0	-1.9	Specific	668.22	510.4	510.4	10.7	453	>sp|Q14766|LTBP1_HUMAN Latent-transforming growth factor beta-binding protein 1	1	DW090619_4_EB5 T.6272.6272.2	controllerType=0 controllerNumber=1 scan=6272	17.0695
	1	K.C[+57.021]PLPGTAAFK.E	717		C[+57]	531.274	2	1061.54	1061.54	0	-3.1	Specific	677.19	502.69	502.69	9.53	453	>sp|Q14766|LTBP1_HUMAN Latent-transforming growth factor beta-binding protein 1	1	DW090619_4_EB5 T.6648.6648.2	controllerType=0 controllerNumber=1 scan=6648	17.7623
	1	K.C[+57.021]PLPGTAAFK.E	717		C[+57]	531.274	2	1061.54	1061.54	0	-3.2	Specific	689.7	530.49	530.49	9.53	453	>sp|Q14766|LTBP1_HUMAN Latent-transforming growth factor beta-binding protein 1	1	DW090619_4_EB5 T.6140.6140.2	controllerType=0 controllerNumber=1 scan=6140	16.8395
	1	K.C[+57.021]PLPGTAAFK.E	717		C[+57]	531.275	2	1061.54	1061.54	0	-2	Specific	689.77	505.91	505.91	10.7	453	>sp|Q14766|LTBP1_HUMAN Latent-transforming growth factor beta-binding protein 1	1	DW090619_4_EB5 T.5785.5785.2	controllerType=0 controllerNumber=1 scan=5785	16.169
	1	K.C[+57.021]PLPGTAAFK.E	717		C[+57]	531.275	2	1061.54	1061.54	0	-2.4	Specific	695.25	530.73	530.73	10.7	453	>sp|Q14766|LTBP1_HUMAN Latent-transforming growth factor beta-binding protein 1	1	DW090619_4_EB5 T.6208.6208.2	controllerType=0 controllerNumber=1 scan=6208	16.9581
	1	K.C[+57.021]PLPGTAAFK.E	717		C[+57]	531.274	2	1061.54	1061.54	0	-3.3	Specific	702.76	555.14	555.14	11.7	453	>sp|Q14766|LTBP1_HUMAN Latent-transforming growth factor beta-binding protein 1	1	DW090619_4_EB5 T.6073.6073.2	controllerType=0 controllerNumber=1 scan=6073	16.7186
	1	K.C[+57.021]PLPGTAAFK.E	717		C[+57]	531.274	2	1061.54	1061.54	0	-2.8	Specific	734.7	434.68	434.68	11.7	453	>sp|Q14766|LTBP1_HUMAN Latent-transforming growth factor beta-binding protein 1	1	DW090619_4_EB5 T.5723.5723.2	controllerType=0 controllerNumber=1 scan=5723	16.0443
	1	K.C[+57.021][-17.027]PLPGTAAFK.E	717		C[-17][+57]	522.762	2	1044.52	1044.52	0	-0.7	Specific	302.75	302.75	302.75	4.87	453	>sp|Q14766|LTBP1_HUMAN Latent-transforming growth factor beta-binding protein 1	1	DW090619_4_EB5 T.9210.9210.2	controllerType=0 controllerNumber=1 scan=9210	23.1976
	1	K.C[+57.021][-17.027]PLPGTAAFK.E	717		C[-17][+57]	522.762	2	1044.52	1044.52	0	-2.1	Specific	361.89	361.89	361.89	6.75	453	>sp|Q14766|LTBP1_HUMAN Latent-transforming growth factor beta-binding protein 1	1	DW090619_4_EB5 T.8924.8924.2	controllerType=0 controllerNumber=1 scan=8924	22.5495
	1	K.C[+57.021][-17.027]PLPGTAAFK.E	717		C[-17][+57]	522.761	2	1044.52	1044.52	0	-2.3	Specific	362.01	362.01	362.01	6.75	453	>sp|Q14766|LTBP1_HUMAN Latent-transforming growth factor beta-binding protein 1	1	DW090619_4_EB5 T.8873.8873.2	controllerType=0 controllerNumber=1 scan=8873	22.4335
	1	K.C[+57.021][-17.027]PLPGTAAFK.E	717		C[-17][+57]	522.762	2	1044.52	1044.52	0	-2.2	Specific	399.26	399.26	399.26	6.75	453	>sp|Q14766|LTBP1_HUMAN Latent-transforming growth factor beta-binding protein 1	1	DW090619_4_EB5 T.8535.8535.2	controllerType=0 controllerNumber=1 scan=8535	21.6896
	1	K.C[+57.021][-17.027]PLPGTAAFK.E	717		C[-17][+57]	522.761	2	1044.51	1044.52	0	-3.4	Specific	404.48	404.48	404.48	6.92	453	>sp|Q14766|LTBP1_HUMAN Latent-transforming growth factor beta-binding protein 1	1	DW090619_4_EB5 T.8811.8811.2	controllerType=0 controllerNumber=1 scan=8811	22.2961
	1	K.C[+57.021][-17.027]PLPGTAAFK.E	717		C[-17][+57]	522.761	2	1044.52	1044.52	0	-2.7	Specific	418.51	418.51	418.51	6.92	453	>sp|Q14766|LTBP1_HUMAN Latent-transforming growth factor beta-binding protein 1	1	DW090619_4_EB5 T.8590.8590.2	controllerType=0 controllerNumber=1 scan=8590	21.8105
	1	K.C[+57.021][-17.027]PLPGTAAFK.E	717		C[-17][+57]	522.762	2	1044.52	1044.52	0	-2.1	Specific	421.11	421.11	421.11	6.92	453	>sp|Q14766|LTBP1_HUMAN Latent-transforming growth factor beta-binding protein 1	1	DW090619_4_EB5 T.8427.8427.2	controllerType=0 controllerNumber=1 scan=8427	21.4459
	1	K.C[+57.021][-17.027]PLPGTAAFK.E	717		C[-17][+57]	522.762	2	1044.52	1044.52	0	-2	Specific	460.34	460.34	460.34	7.14	453	>sp|Q14766|LTBP1_HUMAN Latent-transforming growth factor beta-binding protein 1	1	DW090619_4_EB5 T.8480.8480.2	controllerType=0 controllerNumber=1 scan=8480	21.5664
	1	K.C[+57.021]PLPGTAAFKEIC[+57.021]PGGMGYTVSGVHR.R	717		C[+57]*2	691.335	4	2762.32	2762.32	0	-1.7	Specific	1118.92	1118.92	1118.92	20.55	453	>sp|Q14766|LTBP1_HUMAN Latent-transforming growth factor beta-binding protein 1	1	DW090619_4_EB5 T.7509.7509.4	controllerType=0 controllerNumber=1 scan=7509	19.4674
	1	K.EIC[+57.021]PGGMGYTVSGVHR.R	727		C[+57]	573.935	3	1719.79	1719.79	0	-1.5	Specific	404.03	404.03	404.03	5.42	453	>sp|Q14766|LTBP1_HUMAN Latent-transforming growth factor beta-binding protein 1	1	DW090619_4_EB5 T.7674.7674.2	controllerType=0 controllerNumber=1 scan=7674	19.8163
	1	K.EIC[+57.021]PGGMGYTVSGVHR.R	727		C[+57]	573.935	3	1719.79	1719.79	0	-2.4	Specific	710.01	710.01	710.01	11.63	453	>sp|Q14766|LTBP1_HUMAN Latent-transforming growth factor beta-binding protein 1	1	DW090619_4_EB5 T.6128.6128.3	controllerType=0 controllerNumber=1 scan=6128	16.819
	1	K.EIC[+57.021]PGGMGYTVSGVHR.R	727		C[+57]	573.934	3	1719.79	1719.79	0	-4.1	Specific	711.31	711.31	711.31	11.63	453	>sp|Q14766|LTBP1_HUMAN Latent-transforming growth factor beta-binding protein 1	1	DW090619_4_EB5 T.8190.8190.3	controllerType=0 controllerNumber=1 scan=8190	20.9171
	1	K.EIC[+57.021]PGGMGYTVSGVHR.R	727		C[+57]	573.934	3	1719.79	1719.79	0	-3.8	Specific	723.03	723.03	723.03	11.63	453	>sp|Q14766|LTBP1_HUMAN Latent-transforming growth factor beta-binding protein 1	1	DW090619_4_EB5 T.6823.6823.3	controllerType=0 controllerNumber=1 scan=6823	18.0927
	1	K.EIC[+57.021]PGGMGYTVSGVHR.R	727		C[+57]	573.935	3	1719.79	1719.79	0	-2.8	Specific	746.96	746.96	746.96	11.63	453	>sp|Q14766|LTBP1_HUMAN Latent-transforming growth factor beta-binding protein 1	1	DW090619_4_EB5 T.6945.6945.3	controllerType=0 controllerNumber=1 scan=6945	18.3335
	1	K.EIC[+57.021]PGGMGYTVSGVHR.R	727		C[+57]	573.936	3	1719.79	1719.79	0	-1.3	Specific	791.34	791.34	791.34	12.55	453	>sp|Q14766|LTBP1_HUMAN Latent-transforming growth factor beta-binding protein 1	1	DW090619_4_EB5 T.7343.7343.3	controllerType=0 controllerNumber=1 scan=7343	19.1362
	1	K.EIC[+57.021]PGGMGYTVSGVHR.R	727		C[+57]	573.935	3	1719.79	1719.79	0	-1.6	Specific	791.96	791.96	791.96	12.63	453	>sp|Q14766|LTBP1_HUMAN Latent-transforming growth factor beta-binding protein 1	1	DW090619_4_EB5 T.7013.7013.3	controllerType=0 controllerNumber=1 scan=7013	18.468
	1	K.EIC[+57.021]PGGMGYTVSGVHR.R	727		C[+57]	573.935	3	1719.79	1719.79	0	-1.9	Specific	807.4	807.4	807.4	13.63	453	>sp|Q14766|LTBP1_HUMAN Latent-transforming growth factor beta-binding protein 1	1	DW090619_4_EB5 T.6674.6674.3	controllerType=0 controllerNumber=1 scan=6674	17.8103
	1	K.EIC[+57.021]PGGMGYTVSGVHR.R	727		C[+57]	573.934	3	1719.79	1719.79	0	-3	Specific	811.07	811.07	811.07	13.63	453	>sp|Q14766|LTBP1_HUMAN Latent-transforming growth factor beta-binding protein 1	1	DW090619_4_EB5 T.6599.6599.3	controllerType=0 controllerNumber=1 scan=6599	17.6707
	1	K.EIC[+57.021]PGGMGYTVSGVHR.R	727		C[+57]	860.398	2	1719.79	1719.79	0	-2.9	Specific	825.58	825.58	825.58	13.1	453	>sp|Q14766|LTBP1_HUMAN Latent-transforming growth factor beta-binding protein 1	1	DW090619_4_EB5 T.5778.5778.2	controllerType=0 controllerNumber=1 scan=5778	16.1536
	1	K.EIC[+57.021]PGGMGYTVSGVHR.R	727		C[+57]	573.934	3	1719.79	1719.79	0	-3.2	Specific	825.59	825.59	825.59	13.63	453	>sp|Q14766|LTBP1_HUMAN Latent-transforming growth factor beta-binding protein 1	1	DW090619_4_EB5 T.7088.7088.3	controllerType=0 controllerNumber=1 scan=7088	18.6191
	1	K.EIC[+57.021]PGGMGYTVSGVHR.R	727		C[+57]	573.935	3	1719.79	1719.79	0	-2.7	Specific	829.29	829.29	829.29	13.63	453	>sp|Q14766|LTBP1_HUMAN Latent-transforming growth factor beta-binding protein 1	1	DW090619_4_EB5 T.7220.7220.3	controllerType=0 controllerNumber=1 scan=7220	18.8863
	1	K.EIC[+57.021]PGGMGYTVSGVHR.R	727		C[+57]	860.398	2	1719.79	1719.79	0	-3.1	Specific	830.78	830.78	830.78	13.1	453	>sp|Q14766|LTBP1_HUMAN Latent-transforming growth factor beta-binding protein 1	1	DW090619_4_EB5 T.5841.5841.2	controllerType=0 controllerNumber=1 scan=5841	16.2768
	1	K.EIC[+57.021]PGGMGYTVSGVHR.R	727		C[+57]	860.398	2	1719.79	1719.79	0	-3.3	Specific	843.57	843.57	843.57	13.1	453	>sp|Q14766|LTBP1_HUMAN Latent-transforming growth factor beta-binding protein 1	1	DW090619_4_EB5 T.5910.5910.2	controllerType=0 controllerNumber=1 scan=5910	16.4095
	1	K.EIC[+57.021]PGGMGYTVSGVHR.R	727		C[+57]	573.934	3	1719.79	1719.79	0	-3.1	Specific	844.29	844.29	844.29	13.63	453	>sp|Q14766|LTBP1_HUMAN Latent-transforming growth factor beta-binding protein 1	1	DW090619_4_EB5 T.6060.6060.3	controllerType=0 controllerNumber=1 scan=6060	16.6948
	1	K.EIC[+57.021]PGGMGYTVSGVHR.R	727		C[+57]	860.398	2	1719.79	1719.79	0	-2.8	Specific	848.11	820.21	820.21	13.1	453	>sp|Q14766|LTBP1_HUMAN Latent-transforming growth factor beta-binding protein 1	1	DW090619_4_EB5 T.5979.5979.2	controllerType=0 controllerNumber=1 scan=5979	16.542
	1	K.EIC[+57.021]PGGMGYTVSGVHR.R	727		C[+57]	573.935	3	1719.79	1719.79	0	-2.6	Specific	856.58	856.58	856.58	14.63	453	>sp|Q14766|LTBP1_HUMAN Latent-transforming growth factor beta-binding protein 1	1	DW090619_4_EB5 T.6337.6337.3	controllerType=0 controllerNumber=1 scan=6337	17.1833
	1	K.EIC[+57.021]PGGMGYTVSGVHR.R	727		C[+57]	573.935	3	1719.79	1719.79	0	-2.7	Specific	863.87	863.87	863.87	14.63	453	>sp|Q14766|LTBP1_HUMAN Latent-transforming growth factor beta-binding protein 1	1	DW090619_4_EB5 T.7150.7150.3	controllerType=0 controllerNumber=1 scan=7150	18.7443
	1	K.EIC[+57.021]PGGMGYTVSGVHR.R	727		C[+57]	573.934	3	1719.79	1719.79	0	-3	Specific	868.77	868.77	868.77	14.63	453	>sp|Q14766|LTBP1_HUMAN Latent-transforming growth factor beta-binding protein 1	1	DW090619_4_EB5 T.6271.6271.3	controllerType=0 controllerNumber=1 scan=6271	17.0683
	1	K.EIC[+57.021]PGGMGYTVSGVHR.R	727		C[+57]	573.935	3	1719.79	1719.79	0	-2.2	Specific	868.98	868.98	868.98	14.63	453	>sp|Q14766|LTBP1_HUMAN Latent-transforming growth factor beta-binding protein 1	1	DW090619_4_EB5 T.6469.6469.3	controllerType=0 controllerNumber=1 scan=6469	17.423
	1	K.EIC[+57.021]PGGMGYTVSGVHR.R	727		C[+57]	573.935	3	1719.79	1719.79	0	-1.9	Specific	879.35	879.35	879.35	14.63	453	>sp|Q14766|LTBP1_HUMAN Latent-transforming growth factor beta-binding protein 1	1	DW090619_4_EB5 T.6534.6534.3	controllerType=0 controllerNumber=1 scan=6534	17.5491
	1	K.EIC[+57.021]PGGMGYTVSGVHR.R	727		C[+57]	573.936	3	1719.79	1719.79	0	-0.6	Specific	892.49	892.49	892.49	14.55	453	>sp|Q14766|LTBP1_HUMAN Latent-transforming growth factor beta-binding protein 1	1	DW090619_4_EB5 T.5829.5829.3	controllerType=0 controllerNumber=1 scan=5829	16.2538
	1	K.EIC[+57.021]PGGMGYTVSGVHR.R	727		C[+57]	573.935	3	1719.79	1719.79	0	-2.3	Specific	894.56	894.56	894.56	14.63	453	>sp|Q14766|LTBP1_HUMAN Latent-transforming growth factor beta-binding protein 1	1	DW090619_4_EB5 T.5884.5884.3	controllerType=0 controllerNumber=1 scan=5884	16.3626
	1	K.EIC[+57.021]PGGMGYTVSGVHR.R	727		C[+57]	573.935	3	1719.79	1719.79	0	-2.8	Specific	903.31	903.31	903.31	15.63	453	>sp|Q14766|LTBP1_HUMAN Latent-transforming growth factor beta-binding protein 1	1	DW090619_4_EB5 T.5994.5994.3	controllerType=0 controllerNumber=1 scan=5994	16.5755
	1	K.EIC[+57.021]PGGMGYTVSGVHR.R	727		C[+57]	573.935	3	1719.79	1719.79	0	-2.7	Specific	903.67	903.67	903.67	15.63	453	>sp|Q14766|LTBP1_HUMAN Latent-transforming growth factor beta-binding protein 1	1	DW090619_4_EB5 T.6192.6192.3	controllerType=0 controllerNumber=1 scan=6192	16.9321
	1	K.EIC[+57.021]PGGMGYTVSGVHR.R	727		C[+57]	573.935	3	1719.79	1719.79	0	-2.3	Specific	914.85	914.85	914.85	15.63	453	>sp|Q14766|LTBP1_HUMAN Latent-transforming growth factor beta-binding protein 1	1	DW090619_4_EB5 T.5939.5939.3	controllerType=0 controllerNumber=1 scan=5939	16.4686
	1	K.EIC[+57.021]PGGMGYTVSGVHR.R	727		C[+57]	573.935	3	1719.79	1719.79	0	-2.6	Specific	934.84	934.84	934.84	15.63	453	>sp|Q14766|LTBP1_HUMAN Latent-transforming growth factor beta-binding protein 1	1	DW090619_4_EB5 T.6402.6402.3	controllerType=0 controllerNumber=1 scan=6402	17.3014
	1	K.EIC[+57.021]PGGMGYTVSGVHR.R	727		C[+57]	573.935	3	1719.79	1719.79	0	-2.6	Specific	968.3	968.3	968.3	16.63	453	>sp|Q14766|LTBP1_HUMAN Latent-transforming growth factor beta-binding protein 1	1	DW090619_4_EB5 T.5765.5765.3	controllerType=0 controllerNumber=1 scan=5765	16.1284
	1	K.EIC[+57.021]PGGM[+15.995]GYTVSGVHR.R	727		C[+57], M[+16]	579.266	3	1735.78	1735.79	0	-3.9	Specific	645.67	645.67	305.34	9.63	453	>sp|Q14766|LTBP1_HUMAN Latent-transforming growth factor beta-binding protein 1	1	DW090619_4_EB5 T.5562.5562.3	controllerType=0 controllerNumber=1 scan=5562	15.7317
	1	K.EIC[+57.021]PGGM[+15.995]GYTVSGVHR.R	727		C[+57], M[+16]	579.266	3	1735.78	1735.79	0	-2.6	Specific	658.07	658.07	374.41	10.63	453	>sp|Q14766|LTBP1_HUMAN Latent-transforming growth factor beta-binding protein 1	1	DW090619_4_EB5 T.5028.5028.3	controllerType=0 controllerNumber=1 scan=5028	14.7044
	1	K.EIC[+57.021]PGGM[+15.995]GYTVSGVHR.R	727		C[+57], M[+16]	579.266	3	1735.78	1735.79	0	-2.7	Specific	688.52	688.52	367.76	10.63	453	>sp|Q14766|LTBP1_HUMAN Latent-transforming growth factor beta-binding protein 1	1	DW090619_4_EB5 T.5797.5797.3	controllerType=0 controllerNumber=1 scan=5797	16.1883
	1	K.EIC[+57.021]PGGM[+15.995]GYTVSGVHR.R	727		C[+57], M[+16]	579.267	3	1735.79	1735.79	0	-1.1	Specific	721.63	721.63	398.49	11.55	453	>sp|Q14766|LTBP1_HUMAN Latent-transforming growth factor beta-binding protein 1	1	DW090619_4_EB5 T.5094.5094.3	controllerType=0 controllerNumber=1 scan=5094	14.8279
	1	K.EIC[+57.021]PGGM[+15.995]GYTVSGVHR.R	727		C[+57], M[+16]	579.264	3	1735.78	1735.79	0	-6.2	Specific	731.26	731.26	403.61	10.51	453	>sp|Q14766|LTBP1_HUMAN Latent-transforming growth factor beta-binding protein 1	1	DW090619_4_EB5 T.5736.5736.3	controllerType=0 controllerNumber=1 scan=5736	16.07
	1	K.EIC[+57.021]PGGM[+15.995]GYTVSGVHR.R	727		C[+57], M[+16]	868.395	2	1735.78	1735.79	0	-3.4	Specific	747.14	700.39	254.1	9.93	453	>sp|Q14766|LTBP1_HUMAN Latent-transforming growth factor beta-binding protein 1	1	DW090619_4_EB5 T.5079.5079.2	controllerType=0 controllerNumber=1 scan=5079	14.7957
	1	K.EIC[+57.021]PGGM[+15.995]GYTVSGVHR.R	727		C[+57], M[+16]	579.266	3	1735.78	1735.79	0	-3	Specific	768.47	768.47	443.16	12.63	453	>sp|Q14766|LTBP1_HUMAN Latent-transforming growth factor beta-binding protein 1	1	DW090619_4_EB5 T.5668.5668.3	controllerType=0 controllerNumber=1 scan=5668	15.9364
	1	K.EIC[+57.021]PGGMGYTVSGVHRR.R	727		C[+57]	625.967	3	1875.89	1875.9	0	-4.4	Specific	548.24	548.24	548.24	7.24	453	>sp|Q14766|LTBP1_HUMAN Latent-transforming growth factor beta-binding protein 1	1	DW090619_4_EB5 T.4973.4973.3	controllerType=0 controllerNumber=1 scan=4973	14.6017
	1	K.EIC[+57.021]PGGMGYTVSGVHRR.R	727		C[+57]	625.968	3	1875.89	1875.9	0	-3	Specific	636.98	636.98	636.98	9.45	453	>sp|Q14766|LTBP1_HUMAN Latent-transforming growth factor beta-binding protein 1	1	DW090619_4_EB5 T.4912.4912.3	controllerType=0 controllerNumber=1 scan=4912	14.4813
	1	R.RRPIHHHVGKGPVFVKPK.N	743			418.653	5	2089.24	2089.24	0	-1.3	Specific	254.15	254.15	254.15	2.84	453	>sp|Q14766|LTBP1_HUMAN Latent-transforming growth factor beta-binding protein 1	1	DW090619_4_EB5 T.3225.3225.5	controllerType=0 controllerNumber=1 scan=3225	11.0174
	1	R.RRPIHHHVGKGPVFVKPK.N	743			418.653	5	2089.24	2089.24	0	-1.7	Specific	255.49	255.49	255.49	2.84	453	>sp|Q14766|LTBP1_HUMAN Latent-transforming growth factor beta-binding protein 1	1	DW090619_4_EB5 T.3167.3167.5	controllerType=0 controllerNumber=1 scan=3167	10.884
	1	R.RRPIHHHVGKGPVFVKPK.N	743			418.653	5	2089.24	2089.24	0	-1.6	Specific	308.62	308.62	308.62	4.33	453	>sp|Q14766|LTBP1_HUMAN Latent-transforming growth factor beta-binding protein 1	1	DW090619_4_EB5 T.3062.3062.5	controllerType=0 controllerNumber=1 scan=3062	10.6399
	1	R.RRPIHHHVGKGPVFVKPK.N	743			418.653	5	2089.23	2089.24	0	-2.9	Specific	309.73	309.73	309.73	4.33	453	>sp|Q14766|LTBP1_HUMAN Latent-transforming growth factor beta-binding protein 1	1	DW090619_4_EB5 T.3115.3115.5	controllerType=0 controllerNumber=1 scan=3115	10.7632
	1	R.RRPIHHHVGKGPVFVKPK.N	743			418.653	5	2089.24	2089.24	0	-2.6	Specific	370.35	370.35	370.35	6.14	453	>sp|Q14766|LTBP1_HUMAN Latent-transforming growth factor beta-binding protein 1	1	DW090619_4_EB5 T.2936.2936.5	controllerType=0 controllerNumber=1 scan=2936	10.3693
	1	R.RRPIHHHVGKGPVFVKPK.N	743			418.653	5	2089.24	2089.24	0	-2.2	Specific	429.26	429.26	429.26	6.31	453	>sp|Q14766|LTBP1_HUMAN Latent-transforming growth factor beta-binding protein 1	1	DW090619_4_EB5 T.2991.2991.5	controllerType=0 controllerNumber=1 scan=2991	10.4824
	1	R.RRPIHHHVGKGPVFVKPK.N	743			418.653	5	2089.23	2089.24	0	-2.9	Specific	438.49	438.49	438.49	6.31	453	>sp|Q14766|LTBP1_HUMAN Latent-transforming growth factor beta-binding protein 1	1	DW090619_4_EB5 T.2814.2814.5	controllerType=0 controllerNumber=1 scan=2814	10.1062
	1	R.RRPIHHHVGKGPVFVKPK.N	743			418.652	5	2089.23	2089.24	0	-3.4	Specific	462.86	462.86	462.86	6.52	453	>sp|Q14766|LTBP1_HUMAN Latent-transforming growth factor beta-binding protein 1	1	DW090619_4_EB5 T.2656.2656.5	controllerType=0 controllerNumber=1 scan=2656	9.7486
	1	R.RRPIHHHVGKGPVFVKPK.N	743			418.653	5	2089.23	2089.24	0	-3.2	Specific	494.07	494.07	494.07	6.74	453	>sp|Q14766|LTBP1_HUMAN Latent-transforming growth factor beta-binding protein 1	1	DW090619_4_EB5 T.2759.2759.5	controllerType=0 controllerNumber=1 scan=2759	9.9822
	1	R.RRPIHHHVGKGPVFVKPK.N	743			418.652	5	2089.23	2089.24	0	-3.6	Specific	510.21	510.21	510.21	6.74	453	>sp|Q14766|LTBP1_HUMAN Latent-transforming growth factor beta-binding protein 1	1	DW090619_4_EB5 T.2876.2876.5	controllerType=0 controllerNumber=1 scan=2876	10.2401
	1	R.RRPIHHHVGKGPVFVKPK.N	743			418.652	5	2089.23	2089.24	0	-3.6	Specific	541.41	541.41	541.41	6.88	453	>sp|Q14766|LTBP1_HUMAN Latent-transforming growth factor beta-binding protein 1	1	DW090619_4_EB5 T.2704.2704.5	controllerType=0 controllerNumber=1 scan=2704	9.859
	1	R.RRPIHHH[+15.995]VGKGPVFVKPK.N	743		H[+16]	421.851	5	2105.23	2105.24	0	-3.6	Specific	296.73	296.73	19.8	4.33	453	>sp|Q14766|LTBP1_HUMAN Latent-transforming growth factor beta-binding protein 1	1	DW090619_4_EB5 T.2685.2685.5	controllerType=0 controllerNumber=1 scan=2685	9.8142
	1	R.RPIHHHVGKGPVFVKPK.N	744			484.04	4	1933.14	1933.14	0	-1	Specific	202.08	202.08	202.08	2.23	453	>sp|Q14766|LTBP1_HUMAN Latent-transforming growth factor beta-binding protein 1	1	DW090619_4_EB5 T.2833.2833.4	controllerType=0 controllerNumber=1 scan=2833	10.1464
	1	R.RPIHHHVGKGPVFVKPK.N	744			484.038	4	1933.13	1933.14	0	-3.8	Specific	424.43	424.43	424.43	6.31	453	>sp|Q14766|LTBP1_HUMAN Latent-transforming growth factor beta-binding protein 1	1	DW090619_4_EB5 T.2775.2775.4	controllerType=0 controllerNumber=1 scan=2775	10.0169
	1	K.GPVFVKPK.N	753			436.273	2	871.538	871.54	0	-2	Specific	304.03	266.48	266.48	2.47	453	>sp|Q14766|LTBP1_HUMAN Latent-transforming growth factor beta-binding protein 1	1	DW090619_4_EB5 T.4145.4145.2	controllerType=0 controllerNumber=1 scan=4145	12.9448
	1	K.GPVFVKPK.N	753			436.273	2	871.539	871.54	0	-1.3	Specific	317.34	299.57	299.57	2.79	453	>sp|Q14766|LTBP1_HUMAN Latent-transforming growth factor beta-binding protein 1	1	DW090619_4_EB5 T.4081.4081.2	controllerType=0 controllerNumber=1 scan=4081	12.8149
	1	K.GPVFVKPK.N	753			436.272	2	871.537	871.54	0	-3.6	Specific	469.88	404.17	404.17	6.6	453	>sp|Q14766|LTBP1_HUMAN Latent-transforming growth factor beta-binding protein 1	1	DW090619_4_EB5 T.3794.3794.2	controllerType=0 controllerNumber=1 scan=3794	12.2326
	1	K.GPVFVKPK.N	753			436.272	2	871.538	871.54	0	-2.7	Specific	472.23	374.2	374.2	6.6	453	>sp|Q14766|LTBP1_HUMAN Latent-transforming growth factor beta-binding protein 1	1	DW090619_4_EB5 T.3900.3900.2	controllerType=0 controllerNumber=1 scan=3900	12.4486
	1	K.GPVFVKPK.N	753			436.272	2	871.537	871.54	0	-3	Specific	479.93	388.96	388.96	6.6	453	>sp|Q14766|LTBP1_HUMAN Latent-transforming growth factor beta-binding protein 1	1	DW090619_4_EB5 T.3640.3640.2	controllerType=0 controllerNumber=1 scan=3640	11.9072
	1	K.GPVFVKPK.N	753			436.272	2	871.537	871.54	0	-3.6	Specific	480.42	352.4	352.4	5.46	453	>sp|Q14766|LTBP1_HUMAN Latent-transforming growth factor beta-binding protein 1	1	DW090619_4_EB5 T.3709.3709.2	controllerType=0 controllerNumber=1 scan=3709	12.0558
	1	K.GPVFVKPK.N	753			436.272	2	871.537	871.54	0	-3.2	Specific	485.15	381.91	381.91	6.82	453	>sp|Q14766|LTBP1_HUMAN Latent-transforming growth factor beta-binding protein 1	1	DW090619_4_EB5 T.3397.3397.2	controllerType=0 controllerNumber=1 scan=3397	11.3912
	1	K.GPVFVKPK.N	753			436.272	2	871.537	871.54	0	-2.9	Specific	518.59	381.48	381.48	6.82	453	>sp|Q14766|LTBP1_HUMAN Latent-transforming growth factor beta-binding protein 1	1	DW090619_4_EB5 T.3342.3342.2	controllerType=0 controllerNumber=1 scan=3342	11.2761
	1	K.GPVFVKPK.N	753			436.272	2	871.537	871.54	0	-3.2	Specific	524.66	452.92	452.92	6.96	453	>sp|Q14766|LTBP1_HUMAN Latent-transforming growth factor beta-binding protein 1	1	DW090619_4_EB5 T.3454.3454.2	controllerType=0 controllerNumber=1 scan=3454	11.5081
	1	K.GPVFVKPK.N	753			436.272	2	871.538	871.54	0	-2.7	Specific	546.01	359.31	359.31	5.6	453	>sp|Q14766|LTBP1_HUMAN Latent-transforming growth factor beta-binding protein 1	1	DW090619_4_EB5 T.3289.3289.2	controllerType=0 controllerNumber=1 scan=3289	11.1589
	1	K.GPVFVKPK.N	753			436.272	2	871.537	871.54	0	-3.9	Specific	548.24	445.54	445.54	6.96	453	>sp|Q14766|LTBP1_HUMAN Latent-transforming growth factor beta-binding protein 1	1	DW090619_4_EB5 T.3510.3510.2	controllerType=0 controllerNumber=1 scan=3510	11.6231
	1	K.GPVFVKPKN[+0.984]TQPVAK.S	753		N[+1]	403.485	4	1610.92	1610.93	0	-4.7	Specific	564.48	564.48	564.48	8.98	453	>sp|Q14766|LTBP1_HUMAN Latent-transforming growth factor beta-binding protein 1	1	DW090619_4_EB5 T.3989.3989.4	controllerType=0 controllerNumber=1 scan=3989	12.6313
	1	K.GPVFVKPKN[+0.984]TQPVAK.S	753		N[+1]	403.486	4	1610.92	1610.93	0	-3.3	Specific	580.2	580.2	580.2	8.98	453	>sp|Q14766|LTBP1_HUMAN Latent-transforming growth factor beta-binding protein 1	1	DW090619_4_EB5 T.3931.3931.4	controllerType=0 controllerNumber=1 scan=3931	12.5134
	1	K.GPVFVKPKN[+0.984]TQPVAK.S	753		N[+1]	537.645	3	1610.92	1610.93	0	-3.8	Specific	612.4	589.84	589.84	9.45	453	>sp|Q14766|LTBP1_HUMAN Latent-transforming growth factor beta-binding protein 1	1	DW090619_4_EB5 T.3921.3921.3	controllerType=0 controllerNumber=1 scan=3921	12.4914
	1	K.GPVFVKPKN[+0.984]TQPVAK.S	753		N[+1]	537.645	3	1610.92	1610.93	0	-3.7	Specific	731.29	654.36	654.36	11.45	453	>sp|Q14766|LTBP1_HUMAN Latent-transforming growth factor beta-binding protein 1	1	DW090619_4_EB5 T.3976.3976.3	controllerType=0 controllerNumber=1 scan=3976	12.6072
	1	K.NTQPVAKS[+203.079]T[+365.132]HPPPLPAK.E	761	HexNAc(1),HexNAc(1)Hex(1)	S[+203], T[+365]	588.553	4	2351.19	2351.2	0	-2.9	Specific	464.78	464.78	0	7.42	453	>sp|Q14766|LTBP1_HUMAN Latent-transforming growth factor beta-binding protein 1	1	DW090619_4_EB5 T.3042.3042.4	controllerType=0 controllerNumber=1 scan=3042	10.5958
	1	K.NTQPVAKS[+365.132]T[+365.132]HPPPLPAK.E	761	HexNAc(1)Hex(1),HexNAc(1)Hex(1)	S[+365], T[+365]	629.066	4	2513.24	2513.25	0	-3	Specific	489.65	483.47	51.39	7.63	453	>sp|Q14766|LTBP1_HUMAN Latent-transforming growth factor beta-binding protein 1	1	DW090619_4_EB5 T.3073.3073.4	controllerType=0 controllerNumber=1 scan=3073	10.6656
	1	K.NTQPVAKS[+365.132]T[+365.132]HPPPLPAK.E	761	HexNAc(1)Hex(1),HexNAc(1)Hex(1)	S[+365], T[+365]	629.066	4	2513.24	2513.25	0	-3	Specific	643.85	643.85	51.41	9.98	453	>sp|Q14766|LTBP1_HUMAN Latent-transforming growth factor beta-binding protein 1	1	DW090619_4_EB5 T.2999.2999.4	controllerType=0 controllerNumber=1 scan=2999	10.4997
	1	K.N[+15.995]T[+203.079]QPVAKS[+802.286]THPPPLPAK.E	761	HexNAc(1),HexNAc(1)Hex(1)Fuc(1)NeuAc(1)	N[+16], S[+802], T[+203]	701.839	4	2804.33	2804.35	0	-4.2	Specific	98.04	98.04	3.81	2.21	453	>sp|Q14766|LTBP1_HUMAN Latent-transforming growth factor beta-binding protein 1	1	DW090619_4_EB5 T.3548.3548.4	controllerType=0 controllerNumber=1 scan=3548	11.7033
	1	K.N[+15.995]T[+203.079]QPVAKS[+802.286]THPPPLPAK.E	761	HexNAc(1),HexNAc(1)Hex(1)Fuc(1)NeuAc(1)	N[+16], S[+802], T[+203]	701.84	4	2804.34	2804.35	0	-2.8	Specific	243.57	243.57	1.47	4.81	453	>sp|Q14766|LTBP1_HUMAN Latent-transforming growth factor beta-binding protein 1	1	DW090619_4_EB5 T.3482.3482.4	controllerType=0 controllerNumber=1 scan=3482	11.5658
	1	K.NTQPVAKS[+802.286]T[+203.079]HPPPLPAKEEPVEALTFSR.E	761	HexNAc(1)Hex(1)Fuc(1)NeuAc(1),HexNAc(1)	S[+802], T[+203]	809.994	5	4045.94	4046.97	-1	-6.7	Specific	495.37	495.37	0	5.51	453	>sp|Q14766|LTBP1_HUMAN Latent-transforming growth factor beta-binding protein 1	1	DW090619_4_EB5 T.6850.6850.5	controllerType=0 controllerNumber=1 scan=6850	18.1422
	1	K.NTQPVAKS[+203.079]T[+802.286]HPPPLPAKEEPVEALTFSR.E	761	HexNAc(1),HexNAc(1)Hex(1)Fuc(1)NeuAc(1)	S[+203], T[+802]	810.194	5	4046.94	4046.97	0	-7.2	Specific	515.14	515.14	0	5.51	453	>sp|Q14766|LTBP1_HUMAN Latent-transforming growth factor beta-binding protein 1	1	DW090619_4_EB5 T.6914.6914.5	controllerType=0 controllerNumber=1 scan=6914	18.2713
	1	K.NTQPVAKS[+203.079]T[+802.286]HPPPLPAKEEPVEALTFSR.E	761	HexNAc(1),HexNAc(1)Hex(1)Fuc(1)NeuAc(1)	S[+203], T[+802]	1012.49	4	4046.93	4046.97	0	-10.1	Specific	548.44	548.44	0	4.99	453	>sp|Q14766|LTBP1_HUMAN Latent-transforming growth factor beta-binding protein 1	1	DW090619_4_EB5 T.6881.6881.4	controllerType=0 controllerNumber=1 scan=6881	18.2053
	1	K.NTQPVAKS[+294.095]T[+802.286]HPPPLPAKEEPVEALTFSR.E	761	Hex(1)Pent(1),HexNAc(1)Hex(1)Fuc(1)NeuAc(1)	S[+294], T[+802]	828.206	5	4137	4137.99	-1	4.6	Specific	741.84	741.84	0	9.98	453	>sp|Q14766|LTBP1_HUMAN Latent-transforming growth factor beta-binding protein 1	1	DW090619_4_EB5 T.5329.5329.5	controllerType=0 controllerNumber=1 scan=5329	15.281
	1	K.NTQPVAKS[+802.286]T[+294.095]HPPPLPAKEEPVEALTFSR.E	761	HexNAc(1)Hex(1)Fuc(1)NeuAc(1),Hex(1)Pent(1)	S[+802], T[+294]	828.204	5	4136.99	4137.99	-1	1.8	Specific	776.21	776.21	0	11.91	453	>sp|Q14766|LTBP1_HUMAN Latent-transforming growth factor beta-binding protein 1	1	DW090619_4_EB5 T.5459.5459.5	controllerType=0 controllerNumber=1 scan=5459	15.5345
	1	K.NTQPVAKS[+162.053]T[+802.286]HPPPLPAKEEPVEALTFSR.E	761	Hex(1),HexNAc(1)Hex(1)Fuc(1)NeuAc(1)	S[+162], T[+802]	802.188	5	4006.91	4005.94	1	-8.8	Specific	786.97	786.97	1.2	10.73	453	>sp|Q14766|LTBP1_HUMAN Latent-transforming growth factor beta-binding protein 1	1	DW090619_4_EB5 T.6885.6885.5	controllerType=0 controllerNumber=1 scan=6885	18.2159
	1	K.NTQPVAKS[+365.132]T[+203.079]HPPPLPAKEEPVEALTFSR.E	761	HexNAc(1)Hex(1),HexNAc(1)	S[+365], T[+203]	722.767	5	3609.81	3609.82	0	-3.1	Specific	792.22	792.22	0	11.98	453	>sp|Q14766|LTBP1_HUMAN Latent-transforming growth factor beta-binding protein 1	1	DW090619_4_EB5 T.5610.5610.5	controllerType=0 controllerNumber=1 scan=5610	15.825
	1	K.NTQPVAKS[+511.190]T[+802.286]HPPPLPAKEEPVEALTFSR.E	761	HexNAc(1)Hex(1)Fuc(1),HexNAc(1)Hex(1)Fuc(1)NeuAc(1)	S[+511], T[+802]	871.616	5	4354.05	4355.08	-1	-6.4	Specific	828.6	828.6	0	11.86	453	>sp|Q14766|LTBP1_HUMAN Latent-transforming growth factor beta-binding protein 1	1	DW090619_4_EB5 T.6760.6760.5	controllerType=0 controllerNumber=1 scan=6760	17.9718
	1	K.NTQPVAKS[+802.286]T[+294.095]HPPPLPAKEEPVEALTFSR.E	761	HexNAc(1)Hex(1)Fuc(1)NeuAc(1),Hex(1)Pent(1)	S[+802], T[+294]	828.204	5	4136.99	4137.99	-1	2.4	Specific	855.3	855.3	0	12.98	453	>sp|Q14766|LTBP1_HUMAN Latent-transforming growth factor beta-binding protein 1	1	DW090619_4_EB5 T.5395.5395.5	controllerType=0 controllerNumber=1 scan=5395	15.4103
	1	K.NTQPVAKS[+294.095]T[+802.286]HPPPLPAKEEPVEALTFSR.E	761	Hex(1)Pent(1),HexNAc(1)Hex(1)Fuc(1)NeuAc(1)	S[+294], T[+802]	1035	4	4136.99	4137.99	-1	1.4	Specific	881.66	881.66	0	13.37	453	>sp|Q14766|LTBP1_HUMAN Latent-transforming growth factor beta-binding protein 1	1	DW090619_4_EB5 T.5386.5386.4	controllerType=0 controllerNumber=1 scan=5386	15.3919
	1	K.NTQPVAKS[+365.132]T[+365.132]HPPPLPAKEEPVEALTFSR.E	761	HexNAc(1)Hex(1),HexNAc(1)Hex(1)	S[+365], T[+365]	943.721	4	3771.86	3771.87	0	-1.7	Specific	889.04	889.04	23.47	13.45	453	>sp|Q14766|LTBP1_HUMAN Latent-transforming growth factor beta-binding protein 1	1	DW090619_4_EB5 T.5534.5534.4	controllerType=0 controllerNumber=1 scan=5534	15.6775
	1	K.NTQPVAKS[+802.286]T[+511.190]HPPPLPAKEEPVEALTFSR.E	761	HexNAc(1)Hex(1)Fuc(1)NeuAc(1),HexNAc(1)Hex(1)Fuc(1)	S[+802], T[+511]	1089.27	4	4354.04	4355.08	-1	-8.2	Specific	894.16	894.16	0	12.33	453	>sp|Q14766|LTBP1_HUMAN Latent-transforming growth factor beta-binding protein 1	1	DW090619_4_EB5 T.6784.6784.4	controllerType=0 controllerNumber=1 scan=6784	18.02
	1	K.NTQPVAKS[+365.132]T[+365.132]HPPPLPAKEEPVEALTFSR.E	761	HexNAc(1)Hex(1),HexNAc(1)Hex(1)	S[+365], T[+365]	755.178	5	3771.86	3771.87	0	-1.8	Specific	960.9	960.9	23.41	15.98	453	>sp|Q14766|LTBP1_HUMAN Latent-transforming growth factor beta-binding protein 1	1	DW090619_4_EB5 T.5617.5617.5	controllerType=0 controllerNumber=1 scan=5617	15.8391
	1	K.NTQPVAKS[+365.132]T[+365.132]HPPPLPAKEEPVEALTFSR.E	761	HexNAc(1)Hex(1),HexNAc(1)Hex(1)	S[+365], T[+365]	755.178	5	3771.86	3771.87	0	-2.8	Specific	988.96	988.96	24.78	15.98	453	>sp|Q14766|LTBP1_HUMAN Latent-transforming growth factor beta-binding protein 1	1	DW090619_4_EB5 T.5491.5491.5	controllerType=0 controllerNumber=1 scan=5491	15.5981
	1	K.NTQPVAKS[+203.079]T[+365.132]HPPPLPAKEEPVEALTFSR.E	761	HexNAc(1),HexNAc(1)Hex(1)	S[+203], T[+365]	722.768	5	3609.81	3609.82	0	-2.4	Specific	1031.07	1031.07	1.2	16.98	453	>sp|Q14766|LTBP1_HUMAN Latent-transforming growth factor beta-binding protein 1	1	DW090619_4_EB5 T.5552.5552.5	controllerType=0 controllerNumber=1 scan=5552	15.7117
	1	K.NTQPVAKS[+511.190]T[+511.190]HPPPLPAKEEPVEALTFSR.E	761	HexNAc(1)Hex(1)Fuc(1),HexNAc(1)Hex(1)Fuc(1)	S[+511], T[+511]	813.397	5	4062.96	4063.99	-1	-6	Specific	1039.57	1039.57	22.62	15.86	453	>sp|Q14766|LTBP1_HUMAN Latent-transforming growth factor beta-binding protein 1	1	DW090619_4_EB5 T.6194.6194.5	controllerType=0 controllerNumber=1 scan=6194	16.9345
	1	K.NTQPVAKS[+511.190]T[+511.190]HPPPLPAKEEPVEALTFSR.E	761	HexNAc(1)Hex(1)Fuc(1),HexNAc(1)Hex(1)Fuc(1)	S[+511], T[+511]	1016.49	4	4062.95	4063.99	-1	-8.2	Specific	1040.8	1040.8	23.21	15.33	453	>sp|Q14766|LTBP1_HUMAN Latent-transforming growth factor beta-binding protein 1	1	DW090619_4_EB5 T.6131.6131.4	controllerType=0 controllerNumber=1 scan=6131	16.8229
	1	K.NTQPVAKS[+365.132]T[+365.132]HPPPLPAKEEPVEALTFSR.E	761	HexNAc(1)Hex(1),HexNAc(1)Hex(1)	S[+365], T[+365]	755.178	5	3771.86	3771.87	0	-2.3	Specific	1075.94	1075.94	24.94	17.98	453	>sp|Q14766|LTBP1_HUMAN Latent-transforming growth factor beta-binding protein 1	1	DW090619_4_EB5 T.5554.5554.5	controllerType=0 controllerNumber=1 scan=5554	15.7179
	1	K.N[+15.995]TQPVAKS[+802.286]T[+203.079]HPPPLPAKEEPVEALTFSR.E	761	HexNAc(1)Hex(1)Fuc(1)NeuAc(1),HexNAc(1)	N[+16], S[+802], T[+203]	813.197	5	4061.96	4062.97	-1	-1.5	Specific	558.71	558.71	0	6.77	453	>sp|Q14766|LTBP1_HUMAN Latent-transforming growth factor beta-binding protein 1	1	DW090619_4_EB5 T.6118.6118.5	controllerType=0 controllerNumber=1 scan=6118	16.7993
	1	K.S[+203.079]THPPPLPAK.E	768	HexNAc(1)	S[+203]	416.558	3	1247.66	1247.66	0	-3.1	Specific	409.02	327.33	0	5.56	453	>sp|Q14766|LTBP1_HUMAN Latent-transforming growth factor beta-binding protein 1	1	DW090619_4_EB5 T.3083.3083.4	controllerType=0 controllerNumber=1 scan=3083	10.6891
	1	K.ST[+365.132]HPPPLPAK.E	768	HexNAc(1)Hex(1)	T[+365]	470.575	3	1409.71	1409.72	0	-2.7	Specific	504.2	450.63	0	7.35	453	>sp|Q14766|LTBP1_HUMAN Latent-transforming growth factor beta-binding protein 1	1	DW090619_4_EB5 T.2959.2959.3	controllerType=0 controllerNumber=1 scan=2959	10.4155
	1	K.S[+203.079]THPPPLPAK.E	768	HexNAc(1)	S[+203]	416.558	3	1247.66	1247.66	0	-2.6	Specific	563.2	440.05	0	8.7	453	>sp|Q14766|LTBP1_HUMAN Latent-transforming growth factor beta-binding protein 1	1	DW090619_4_EB5 T.2984.2984.3	controllerType=0 controllerNumber=1 scan=2984	10.4663
	1	K.S[+365.132]THPPPLPAK.E	768	HexNAc(1)Hex(1)	S[+365]	705.361	2	1409.71	1409.72	0	-0.6	Specific	614.7	436.1	0	9.09	453	>sp|Q14766|LTBP1_HUMAN Latent-transforming growth factor beta-binding protein 1	1	DW090619_4_EB5 T.2974.2974.2	controllerType=0 controllerNumber=1 scan=2974	10.4468
	1	K.S[+365.132]T[+365.132]HPPPLPAK.E	768	HexNAc(1)Hex(1),HexNAc(1)Hex(1)	S[+365], T[+365]	887.926	2	1774.84	1774.85	0	-2	Specific	123.23	51.08	51.08	2.16	453	>sp|Q14766|LTBP1_HUMAN Latent-transforming growth factor beta-binding protein 1	1	DW090619_4_EB5 T.2994.2994.3	controllerType=0 controllerNumber=1 scan=2994	10.4889
	1	K.S[+203.079]T[+365.132]HPPPLPAK.E	768	HexNAc(1),HexNAc(1)Hex(1)	S[+203], T[+365]	538.269	3	1612.79	1612.8	0	-2.5	Specific	292.99	263.82	0	3.57	453	>sp|Q14766|LTBP1_HUMAN Latent-transforming growth factor beta-binding protein 1	1	DW090619_4_EB5 T.3040.3040.3	controllerType=0 controllerNumber=1 scan=3040	10.5915
	1	K.S[+511.190]T[+802.286]HPPPLPAK.E	768	HexNAc(1)Hex(1)Fuc(1),HexNAc(1)Hex(1)Fuc(1)NeuAc(1)	S[+511], T[+802]	786.681	3	2358.03	2358.06	0	-13.5	Specific	372.35	209.26	0	3.54	453	>sp|Q14766|LTBP1_HUMAN Latent-transforming growth factor beta-binding protein 1	1	DW090619_4_EB5 T.4290.4290.3	controllerType=0 controllerNumber=1 scan=4290	13.235
	1	K.S[+203.079]T[+365.132]HPPPLPAK.E	768	HexNAc(1),HexNAc(1)Hex(1)	S[+203], T[+365]	538.268	3	1612.79	1612.8	0	-2.9	Specific	437.5	348.18	0	5.56	453	>sp|Q14766|LTBP1_HUMAN Latent-transforming growth factor beta-binding protein 1	1	DW090619_4_EB5 T.2973.2973.3	controllerType=0 controllerNumber=1 scan=2973	10.4446
	1	K.S[+365.132]T[+365.132]HPPPLPAK.E	768	HexNAc(1)Hex(1),HexNAc(1)Hex(1)	S[+365], T[+365]	592.287	3	1774.85	1774.85	0	-1.5	Specific	459.83	349.35	349.35	5.77	453	>sp|Q14766|LTBP1_HUMAN Latent-transforming growth factor beta-binding protein 1	1	DW090619_4_EB5 T.2828.2828.3	controllerType=0 controllerNumber=1 scan=2828	10.1355
	1	K.S[+365.132]T[+365.132]HPPPLPAK.E	768	HexNAc(1)Hex(1),HexNAc(1)Hex(1)	S[+365], T[+365]	592.286	3	1774.84	1774.85	0	-2.6	Specific	463.18	389.56	333.69	7.14	453	>sp|Q14766|LTBP1_HUMAN Latent-transforming growth factor beta-binding protein 1	1	DW090619_4_EB5 T.3060.3060.3	controllerType=0 controllerNumber=1 scan=3060	10.6357
	1	K.S[+365.132]T[+365.132]HPPPLPAK.E	768	HexNAc(1)Hex(1),HexNAc(1)Hex(1)	S[+365], T[+365]	592.286	3	1774.84	1774.85	0	-2.3	Specific	470.85	398.26	298.76	7.14	453	>sp|Q14766|LTBP1_HUMAN Latent-transforming growth factor beta-binding protein 1	1	DW090619_4_EB5 T.3123.3123.3	controllerType=0 controllerNumber=1 scan=3123	10.7823
	1	K.S[+365.132]T[+365.132]HPPPLPAK.E	768	HexNAc(1)Hex(1),HexNAc(1)Hex(1)	S[+365], T[+365]	592.285	3	1774.84	1774.85	0	-3.4	Specific	471.85	378.37	359.38	7.14	453	>sp|Q14766|LTBP1_HUMAN Latent-transforming growth factor beta-binding protein 1	1	DW090619_4_EB5 T.2941.2941.3	controllerType=0 controllerNumber=1 scan=2941	10.3773
	1	K.S[+365.132]T[+365.132]HPPPLPAK.E	768	HexNAc(1)Hex(1),HexNAc(1)Hex(1)	S[+365], T[+365]	592.286	3	1774.84	1774.85	0	-2.3	Specific	494.74	388.51	348.51	7.35	453	>sp|Q14766|LTBP1_HUMAN Latent-transforming growth factor beta-binding protein 1	1	DW090619_4_EB5 T.3001.3001.3	controllerType=0 controllerNumber=1 scan=3001	10.5059
	1	K.S[+802.286]T[+203.079]H[+15.995]PPPLPAK.E	768	HexNAc(1)Hex(1)Fuc(1)NeuAc(1),HexNAc(1)	H[+16], S[+802], T[+203]	689.316	3	2065.93	2065.94	0	-4.5	Specific	85.28	85.28	0	2.21	453	>sp|Q14766|LTBP1_HUMAN Latent-transforming growth factor beta-binding protein 1	1	DW090619_4_EB5 T.3679.3679.3	controllerType=0 controllerNumber=1 scan=3679	11.9922
	1	K.S[+203.079]T[+802.286]H[+15.995]PPPLPAK.E	768	HexNAc(1),HexNAc(1)Hex(1)Fuc(1)NeuAc(1)	H[+16], S[+203], T[+802]	689.317	3	2065.94	2065.94	0	-3	Specific	106.63	106.63	0	2.21	453	>sp|Q14766|LTBP1_HUMAN Latent-transforming growth factor beta-binding protein 1	1	DW090619_4_EB5 T.3477.3477.3	controllerType=0 controllerNumber=1 scan=3477	11.555
	1	K.S[+802.286]T[+203.079]H[+15.995]PPPLPAK.E	768	HexNAc(1)Hex(1)Fuc(1)NeuAc(1),HexNAc(1)	H[+16], S[+802], T[+203]	689.317	3	2065.94	2065.94	0	-3.2	Specific	109.69	109.69	0	2.21	453	>sp|Q14766|LTBP1_HUMAN Latent-transforming growth factor beta-binding protein 1	1	DW090619_4_EB5 T.3534.3534.3	controllerType=0 controllerNumber=1 scan=3534	11.6734
	1	K.S[+802.286]T[+203.079]H[+15.995]PPPLPAK.E	768	HexNAc(1)Hex(1)Fuc(1)NeuAc(1),HexNAc(1)	H[+16], S[+802], T[+203]	1033.47	2	2065.94	2065.94	0	-2.5	Specific	127.62	117.51	0	2.18	453	>sp|Q14766|LTBP1_HUMAN Latent-transforming growth factor beta-binding protein 1	1	DW090619_4_EB5 T.3485.3485.2	controllerType=0 controllerNumber=1 scan=3485	11.5722
	1	K.STHPPPLPAKEEPVEALTFSR.E	768			576.556	4	2303.2	2303.2	0	-0.9	Specific	583.29	583.29	583.29	9.48	453	>sp|Q14766|LTBP1_HUMAN Latent-transforming growth factor beta-binding protein 1	1	DW090619_4_EB5 T.6649.6649.4	controllerType=0 controllerNumber=1 scan=6649	17.7644
	1	K.STHPPPLPAKEEPVEALTFSR.E	768			576.554	4	2303.19	2303.2	0	-3.9	Specific	706.86	706.86	706.86	12.55	453	>sp|Q14766|LTBP1_HUMAN Latent-transforming growth factor beta-binding protein 1	1	DW090619_4_EB5 T.6573.6573.4	controllerType=0 controllerNumber=1 scan=6573	17.6221
	1	K.STHPPPLPAKEEPVEALTFSR.E	768			576.555	4	2303.2	2303.2	0	-1.7	Specific	714.32	714.32	714.32	12.55	453	>sp|Q14766|LTBP1_HUMAN Latent-transforming growth factor beta-binding protein 1	1	DW090619_4_EB5 T.6502.6502.4	controllerType=0 controllerNumber=1 scan=6502	17.4879
	1	K.STHPPPLPAKEEPVEALTFSR.E	768			768.406	3	2303.2	2303.2	0	-0.1	Specific	930.43	930.43	930.43	15.94	453	>sp|Q14766|LTBP1_HUMAN Latent-transforming growth factor beta-binding protein 1	1	DW090619_4_EB5 T.6486.6486.3	controllerType=0 controllerNumber=1 scan=6486	17.4559
	1	K.ST[+365.132]HPPPLPAKEEPVEALTFSR.E	768	HexNAc(1)Hex(1)	T[+365]	890.116	3	2668.33	2668.34	0	-0.5	Specific	364.48	364.48	0.76	7	453	>sp|Q14766|LTBP1_HUMAN Latent-transforming growth factor beta-binding protein 1	1	DW090619_4_EB5 T.6431.6431.4	controllerType=0 controllerNumber=1 scan=6431	17.3495
	1	K.ST[+365.132]HPPPLPAKEEPVEALTFSR.E	768	HexNAc(1)Hex(1)	T[+365]	1334.67	2	2668.33	2668.34	0	-2.1	Specific	888.38	859.7	2.4	14.41	453	>sp|Q14766|LTBP1_HUMAN Latent-transforming growth factor beta-binding protein 1	1	DW090619_4_EB5 T.6200.6200.2	controllerType=0 controllerNumber=1 scan=6200	16.9438
	1	K.ST[+365.132]HPPPLPAKEEPVEALTFSR.E	768	HexNAc(1)Hex(1)	T[+365]	890.115	3	2668.33	2668.34	0	-2.2	Specific	1044.78	1044.78	2.4	18.02	453	>sp|Q14766|LTBP1_HUMAN Latent-transforming growth factor beta-binding protein 1	1	DW090619_4_EB5 T.6316.6316.3	controllerType=0 controllerNumber=1 scan=6316	17.1477
	1	K.STHPPPLPAKEEPVEALT[+365.132]FSR.E	768	HexNAc(1)Hex(1)	T[+365]	667.838	4	2668.33	2668.34	0	-1.3	Specific	1047.15	1047.15	1.2	18.55	453	>sp|Q14766|LTBP1_HUMAN Latent-transforming growth factor beta-binding protein 1	1	DW090619_4_EB5 T.6516.6516.4	controllerType=0 controllerNumber=1 scan=6516	17.5152
	1	K.STHPPPLPAKEEPVEALT[+203.079]FSR.E	768	HexNAc(1)	T[+203]	627.324	4	2506.28	2506.28	0	-2.9	Specific	1059.58	1059.58	3.24	19.55	453	>sp|Q14766|LTBP1_HUMAN Latent-transforming growth factor beta-binding protein 1	1	DW090619_4_EB5 T.6285.6285.4	controllerType=0 controllerNumber=1 scan=6285	17.09
	1	K.ST[+365.132]HPPPLPAKEEPVEALTFSR.E	768	HexNAc(1)Hex(1)	T[+365]	890.112	3	2668.32	2668.34	0	-4.8	Specific	1065.48	1065.48	2.4	17.9	453	>sp|Q14766|LTBP1_HUMAN Latent-transforming growth factor beta-binding protein 1	1	DW090619_4_EB5 T.6168.6168.3	controllerType=0 controllerNumber=1 scan=6168	16.8861
	1	K.ST[+365.132]HPPPLPAKEEPVEALTFSR.E	768	HexNAc(1)Hex(1)	T[+365]	890.114	3	2668.33	2668.34	0	-2.4	Specific	1070.75	1070.75	2.4	19.02	453	>sp|Q14766|LTBP1_HUMAN Latent-transforming growth factor beta-binding protein 1	1	DW090619_4_EB5 T.6237.6237.3	controllerType=0 controllerNumber=1 scan=6237	17.0097
	1	K.STHPPPLPAKEEPVEALT[+365.132]FSR.E	768	HexNAc(1)Hex(1)	T[+365]	667.838	4	2668.33	2668.34	0	-2	Specific	1085.82	1085.82	0.96	19.55	453	>sp|Q14766|LTBP1_HUMAN Latent-transforming growth factor beta-binding protein 1	1	DW090619_4_EB5 T.6441.6441.4	controllerType=0 controllerNumber=1 scan=6441	17.3665
	1	K.STHPPPLPAKEEPVEALT[+365.132]FSR.E	768	HexNAc(1)Hex(1)	T[+365]	667.838	4	2668.33	2668.34	0	-2.1	Specific	1089.84	981.76	4.8	19.55	453	>sp|Q14766|LTBP1_HUMAN Latent-transforming growth factor beta-binding protein 1	1	DW090619_4_EB5 T.6172.6172.4	controllerType=0 controllerNumber=1 scan=6172	16.8941
	1	K.STHPPPLPAKEEPVEALT[+365.132]FSR.E	768	HexNAc(1)Hex(1)	T[+365]	667.838	4	2668.33	2668.34	0	-2.2	Specific	1096.37	1096.37	1.71	19.55	453	>sp|Q14766|LTBP1_HUMAN Latent-transforming growth factor beta-binding protein 1	1	DW090619_4_EB5 T.6368.6368.4	controllerType=0 controllerNumber=1 scan=6368	17.2397
	1	K.STHPPPLPAKEEPVEALT[+365.132]FSR.E	768	HexNAc(1)Hex(1)	T[+365]	667.838	4	2668.33	2668.34	0	-2.3	Specific	1101.21	1101.21	4.8	20.55	453	>sp|Q14766|LTBP1_HUMAN Latent-transforming growth factor beta-binding protein 1	1	DW090619_4_EB5 T.6236.6236.4	controllerType=0 controllerNumber=1 scan=6236	17.0085
	1	K.ST[+365.132]HPPPLPAKEEPVEALTFSR.E	768	HexNAc(1)Hex(1)	T[+365]	667.838	4	2668.33	2668.34	0	-2.2	Specific	1102.71	1102.71	0.02	20.55	453	>sp|Q14766|LTBP1_HUMAN Latent-transforming growth factor beta-binding protein 1	1	DW090619_4_EB5 T.6302.6302.4	controllerType=0 controllerNumber=1 scan=6302	17.1242
	1	K.STHPPPLPAKEEPVEALT[+264.085]FS[+264.085]R.E	768	Pent(2),Pent(2)	S[+264], T[+264]	944.457	3	2831.36	2831.37	0	-5.9	Specific	230.46	230.46	10.09	2.26	453	>sp|Q14766|LTBP1_HUMAN Latent-transforming growth factor beta-binding protein 1	1	DW090619_4_EB5 T.6968.6968.3	controllerType=0 controllerNumber=1 scan=6968	18.3796
	1	K.STHPPPLPAKEEPVEALT[+365.132]FS[+365.132]R.E	768	HexNAc(1)Hex(1),HexNAc(1)Hex(1)	S[+365], T[+365]	759.12	4	3033.46	3033.47	0	-2.7	Specific	805.59	805.59	10.66	14.55	453	>sp|Q14766|LTBP1_HUMAN Latent-transforming growth factor beta-binding protein 1	1	DW090619_4_EB5 T.6300.6300.4	controllerType=0 controllerNumber=1 scan=6300	17.118
	1	K.S[+365.132]T[+365.132]HPPPLPAKEEPVEALTFSR.E	768	HexNAc(1)Hex(1),HexNAc(1)Hex(1)	S[+365], T[+365]	1011.82	3	3033.46	3033.47	0	-3.2	Specific	836.75	836.75	0.71	14.02	453	>sp|Q14766|LTBP1_HUMAN Latent-transforming growth factor beta-binding protein 1	1	DW090619_4_EB5 T.6025.6025.3	controllerType=0 controllerNumber=1 scan=6025	16.6278
	1	K.S[+365.132]THPPPLPAKEEPVEALT[+365.132]FSR.E	768	HexNAc(1)Hex(1),HexNAc(1)Hex(1)	S[+365], T[+365]	1011.83	3	3033.46	3033.47	0	-2.3	Specific	853.72	853.72	2.4	15.02	453	>sp|Q14766|LTBP1_HUMAN Latent-transforming growth factor beta-binding protein 1	1	DW090619_4_EB5 T.6085.6085.3	controllerType=0 controllerNumber=1 scan=6085	16.7409
	1	K.STHPPPLPAKEEPVEALT[+365.132]FS[+365.132]R.E	768	HexNAc(1)Hex(1),HexNAc(1)Hex(1)	S[+365], T[+365]	759.119	4	3033.45	3033.47	0	-4.2	Specific	875.06	875.06	9.03	15.55	453	>sp|Q14766|LTBP1_HUMAN Latent-transforming growth factor beta-binding protein 1	1	DW090619_4_EB5 T.6008.6008.4	controllerType=0 controllerNumber=1 scan=6008	16.5992
	1	K.STHPPPLPAKEEPVEALT[+365.132]FS[+365.132]R.E	768	HexNAc(1)Hex(1),HexNAc(1)Hex(1)	S[+365], T[+365]	759.12	4	3033.46	3033.47	0	-2.8	Specific	878.01	878.01	5.24	15.55	453	>sp|Q14766|LTBP1_HUMAN Latent-transforming growth factor beta-binding protein 1	1	DW090619_4_EB5 T.6071.6071.4	controllerType=0 controllerNumber=1 scan=6071	16.7162
	1	K.S[+365.132]THPPPLPAKEEPVEALT[+365.132]FSR.E	768	HexNAc(1)Hex(1),HexNAc(1)Hex(1)	S[+365], T[+365]	1011.82	3	3033.46	3033.47	0	-2.6	Specific	886.92	886.92	2.4	15.02	453	>sp|Q14766|LTBP1_HUMAN Latent-transforming growth factor beta-binding protein 1	1	DW090619_4_EB5 T.6167.6167.3	controllerType=0 controllerNumber=1 scan=6167	16.8839
	1	K.STHPPPLPAKEEPVEALT[+365.132]FS[+365.132]R.E	768	HexNAc(1)Hex(1),HexNAc(1)Hex(1)	S[+365], T[+365]	759.12	4	3033.46	3033.47	0	-3	Specific	933.49	933.49	2.77	16.55	453	>sp|Q14766|LTBP1_HUMAN Latent-transforming growth factor beta-binding protein 1	1	DW090619_4_EB5 T.6139.6139.4	controllerType=0 controllerNumber=1 scan=6139	16.8383
	1	K.S[+365.132]T[+203.079]HPPPLPAKEEPVEALTFSR.E	768	HexNAc(1)Hex(1),HexNAc(1)	S[+365], T[+203]	957.806	3	2871.4	2871.41	0	-4.1	Specific	971.49	971.49	0	17.02	453	>sp|Q14766|LTBP1_HUMAN Latent-transforming growth factor beta-binding protein 1	1	DW090619_4_EB5 T.6121.6121.3	controllerType=0 controllerNumber=1 scan=6121	16.8038
	1	K.S[+365.132]T[+203.079]HPPPLPAKEEPVEALTFSR.E	768	HexNAc(1)Hex(1),HexNAc(1)	S[+365], T[+203]	718.607	4	2871.41	2871.41	0	-2.8	Specific	1051.89	1051.89	0	19.55	453	>sp|Q14766|LTBP1_HUMAN Latent-transforming growth factor beta-binding protein 1	1	DW090619_4_EB5 T.6151.6151.4	controllerType=0 controllerNumber=1 scan=6151	16.8585
	1	K.S[+203.079]T[+203.079]H[+15.995]PPPLPAKEEPVEALTFSR.E	768	HexNAc(1),HexNAc(1)	H[+16], S[+203], T[+203]	682.093	4	2725.35	2725.36	0	-1.9	Specific	331.05	331.05	17.32	5	453	>sp|Q14766|LTBP1_HUMAN Latent-transforming growth factor beta-binding protein 1	1	DW090619_4_EB5 T.6186.6186.4	controllerType=0 controllerNumber=1 scan=6186	16.918
	1	K.S[+802.286]T[+203.079]H[+15.995]PPPLPAKEEPVEALTFSR.E	768	HexNAc(1)Hex(1)Fuc(1)NeuAc(1),HexNAc(1)	H[+16], S[+802], T[+203]	831.894	4	3324.56	3324.56	0	-2	Specific	356.85	356.85	0	6.17	453	>sp|Q14766|LTBP1_HUMAN Latent-transforming growth factor beta-binding protein 1	1	DW090619_4_EB5 T.7300.7300.4	controllerType=0 controllerNumber=1 scan=7300	19.0477
	1	K.S[+802.286]T[+203.079]H[+15.995]PPPLPAKEEPVEALTFSR.E	768	HexNAc(1)Hex(1)Fuc(1)NeuAc(1),HexNAc(1)	H[+16], S[+802], T[+203]	1108.86	3	3324.55	3324.56	0	-3.7	Specific	384.6	384.6	0	7.07	453	>sp|Q14766|LTBP1_HUMAN Latent-transforming growth factor beta-binding protein 1	1	DW090619_4_EB5 T.6934.6934.3	controllerType=0 controllerNumber=1 scan=6934	18.3116
	1	K.S[+203.079]T[+802.286]H[+15.995]PPPLPAKEEPVEALTFSR.E	768	HexNAc(1),HexNAc(1)Hex(1)Fuc(1)NeuAc(1)	H[+16], S[+203], T[+802]	831.895	4	3324.56	3324.56	0	-1.3	Specific	391.78	391.78	0	7.53	453	>sp|Q14766|LTBP1_HUMAN Latent-transforming growth factor beta-binding protein 1	1	DW090619_4_EB5 T.7051.7051.4	controllerType=0 controllerNumber=1 scan=7051	18.546
	1	K.S[+802.286]T[+203.079]H[+15.995]PPPLPAKEEPVEALTFSR.E	768	HexNAc(1)Hex(1)Fuc(1)NeuAc(1),HexNAc(1)	H[+16], S[+802], T[+203]	831.893	4	3324.55	3324.56	0	-3.8	Specific	394.7	394.7	0	7.6	453	>sp|Q14766|LTBP1_HUMAN Latent-transforming growth factor beta-binding protein 1	1	DW090619_4_EB5 T.6747.6747.4	controllerType=0 controllerNumber=1 scan=6747	17.9473
	1	K.S[+802.286]T[+203.079]H[+15.995]PPPLPAKEEPVEALTFSR.E	768	HexNAc(1)Hex(1)Fuc(1)NeuAc(1),HexNAc(1)	H[+16], S[+802], T[+203]	831.894	4	3324.56	3324.56	0	-2.1	Specific	397.34	397.34	0	7.6	453	>sp|Q14766|LTBP1_HUMAN Latent-transforming growth factor beta-binding protein 1	1	DW090619_4_EB5 T.6808.6808.4	controllerType=0 controllerNumber=1 scan=6808	18.0647
	1	K.S[+203.079]T[+802.286]H[+15.995]PPPLPAKEEPVEALTFSR.E	768	HexNAc(1),HexNAc(1)Hex(1)Fuc(1)NeuAc(1)	H[+16], S[+203], T[+802]	831.894	4	3324.55	3324.56	0	-3.2	Specific	411.21	411.21	0	7.77	453	>sp|Q14766|LTBP1_HUMAN Latent-transforming growth factor beta-binding protein 1	1	DW090619_4_EB5 T.6864.6864.4	controllerType=0 controllerNumber=1 scan=6864	18.1712
	1	K.S[+802.286]T[+203.079]H[+15.995]PPPLPAKEEPVEALTFSR.E	768	HexNAc(1)Hex(1)Fuc(1)NeuAc(1),HexNAc(1)	H[+16], S[+802], T[+203]	831.894	4	3324.56	3324.56	0	-2.3	Specific	423.16	423.16	0	7.77	453	>sp|Q14766|LTBP1_HUMAN Latent-transforming growth factor beta-binding protein 1	1	DW090619_4_EB5 T.6987.6987.4	controllerType=0 controllerNumber=1 scan=6987	18.4184
	1	K.S[+802.286]T[+203.079]H[+15.995]PPPLPAKEEPVEALTFSR.E	768	HexNAc(1)Hex(1)Fuc(1)NeuAc(1),HexNAc(1)	H[+16], S[+802], T[+203]	1108.86	3	3324.55	3324.56	0	-2.7	Specific	441.76	441.76	0	7.45	453	>sp|Q14766|LTBP1_HUMAN Latent-transforming growth factor beta-binding protein 1	1	DW090619_4_EB5 T.6831.6831.3	controllerType=0 controllerNumber=1 scan=6831	18.1095
	1	K.S[+203.079]T[+802.286]H[+15.995]PPPLPAKEEPVEALTFSR.E	768	HexNAc(1),HexNAc(1)Hex(1)Fuc(1)NeuAc(1)	H[+16], S[+203], T[+802]	1108.86	3	3324.55	3324.56	0	-3.2	Specific	450.03	450.03	0	7.45	453	>sp|Q14766|LTBP1_HUMAN Latent-transforming growth factor beta-binding protein 1	1	DW090619_4_EB5 T.6773.6773.3	controllerType=0 controllerNumber=1 scan=6773	17.9969
	1	K.S[+802.286]T[+203.079]H[+15.995]PPPLPAKEEPVEALTFSR.E	768	HexNAc(1)Hex(1)Fuc(1)NeuAc(1),HexNAc(1)	H[+16], S[+802], T[+203]	831.894	4	3324.55	3324.56	0	-3.2	Specific	457.94	457.94	0	7.99	453	>sp|Q14766|LTBP1_HUMAN Latent-transforming growth factor beta-binding protein 1	1	DW090619_4_EB5 T.6922.6922.4	controllerType=0 controllerNumber=1 scan=6922	18.2861
	1	K.EEPVEALTFSR.E	778			639.321	2	1277.63	1277.64	0	-2.5	Specific	529.72	529.72	529.72	7.49	453	>sp|Q14766|LTBP1_HUMAN Latent-transforming growth factor beta-binding protein 1	1	DW090619_4_EB5 T.7448.7448.2	controllerType=0 controllerNumber=1 scan=7448	19.3428
	1	K.EEPVEALTFSR.E	778			639.321	2	1277.63	1277.64	0	-2.5	Specific	533.72	533.72	533.72	7.49	453	>sp|Q14766|LTBP1_HUMAN Latent-transforming growth factor beta-binding protein 1	1	DW090619_4_EB5 T.7370.7370.2	controllerType=0 controllerNumber=1 scan=7370	19.1879
	1	K.EEPVEALTFSR.E	778			639.321	2	1277.64	1277.64	0	-1.3	Specific	595.1	595.1	595.1	8.7	453	>sp|Q14766|LTBP1_HUMAN Latent-transforming growth factor beta-binding protein 1	1	DW090619_4_EB5 T.7261.7261.2	controllerType=0 controllerNumber=1 scan=7261	18.9712
	1	K.EEPVEALTFSR.E	778			639.321	2	1277.63	1277.64	0	-1.9	Specific	677.73	677.73	677.73	10.7	453	>sp|Q14766|LTBP1_HUMAN Latent-transforming growth factor beta-binding protein 1	1	DW090619_4_EB5 T.7314.7314.2	controllerType=0 controllerNumber=1 scan=7314	19.0802
	1	R.EHGPGVAEPEVAT[+203.079]APPEK.E	789	HexNAc(1)	T[+203]	673.326	3	2017.96	2017.97	0	-3.7	Specific	988.39	988.39	988.39	16.63	453	>sp|Q14766|LTBP1_HUMAN Latent-transforming growth factor beta-binding protein 1	1	DW090619_4_EB5 T.4726.4726.3	controllerType=0 controllerNumber=1 scan=4726	14.1035
	1	R.EHGPGVAEPEVAT[+365.132]APPEK.E	789	HexNAc(1)Hex(1)	T[+365]	727.345	3	2180.02	2180.02	0	-2.1	Specific	993.04	993.04	619.11	16.63	453	>sp|Q14766|LTBP1_HUMAN Latent-transforming growth factor beta-binding protein 1	1	DW090619_4_EB5 T.4519.4519.3	controllerType=0 controllerNumber=1 scan=4519	13.6977
	1	R.EHGPGVAEPEVAT[+365.132]APPEK.E	789	HexNAc(1)Hex(1)	T[+365]	727.343	3	2180.02	2180.02	0	-3.8	Specific	1014.12	1014.12	644.55	17.63	453	>sp|Q14766|LTBP1_HUMAN Latent-transforming growth factor beta-binding protein 1	1	DW090619_4_EB5 T.4579.4579.3	controllerType=0 controllerNumber=1 scan=4579	13.8168
	1	R.EHGPGVAEPEVAT[+365.132]APPEK.E	789	HexNAc(1)Hex(1)	T[+365]	1090.51	2	2180.02	2180.02	0	-3.8	Specific	1023.42	952.57	677.74	17.1	453	>sp|Q14766|LTBP1_HUMAN Latent-transforming growth factor beta-binding protein 1	1	DW090619_4_EB5 T.4565.4565.2	controllerType=0 controllerNumber=1 scan=4565	13.7876
	1	R.EHGPGVAEPEVAT[+365.132]APPEKEIPSLDQEK.T	789	HexNAc(1)Hex(1)	T[+365]	805.639	4	3219.53	3219.54	0	-2.6	Specific	1466.27	1466.27	4.85	27.55	453	>sp|Q14766|LTBP1_HUMAN Latent-transforming growth factor beta-binding protein 1	1	DW090619_4_EB5 T.6119.6119.4	controllerType=0 controllerNumber=1 scan=6119	16.8007
	1	R.EHGPGVAEPEVAT[+365.132]APPEKEIPSLDQEK.T	789	HexNAc(1)Hex(1)	T[+365]	1073.85	3	3219.54	3219.54	0	-1.5	Specific	1467.15	1467.15	3.84	27.02	453	>sp|Q14766|LTBP1_HUMAN Latent-transforming growth factor beta-binding protein 1	1	DW090619_4_EB5 T.6166.6166.3	controllerType=0 controllerNumber=1 scan=6166	16.8825
	1	R.EHGPGVAEPEVAT[+365.132]APPEKEIPSLDQEK.T	789	HexNAc(1)Hex(1)	T[+365]	805.639	4	3219.53	3219.54	0	-2.5	Specific	1489.29	1489.29	5.06	27.55	453	>sp|Q14766|LTBP1_HUMAN Latent-transforming growth factor beta-binding protein 1	1	DW090619_4_EB5 T.6183.6183.4	controllerType=0 controllerNumber=1 scan=6183	16.9143
	1	R.EHGPGVAEPEVATAPPEKEIPS[+365.132]LDQEK.T	789	HexNAc(1)Hex(1)	S[+365]	805.639	4	3219.53	3219.54	0	-2.5	Specific	1491.4	1491.4	2.39	27.55	453	>sp|Q14766|LTBP1_HUMAN Latent-transforming growth factor beta-binding protein 1	1	DW090619_4_EB5 T.6256.6256.4	controllerType=0 controllerNumber=1 scan=6256	17.0421
	1	R.EHGPGVAEPEVAT[+203.079]APPEKEIPSLDQEK.T	789	HexNAc(1)	T[+203]	765.125	4	3057.48	3057.49	0	-4	Specific	1515.86	1515.86	12	28.53	453	>sp|Q14766|LTBP1_HUMAN Latent-transforming growth factor beta-binding protein 1	1	DW090619_4_EB5 T.6363.6363.4	controllerType=0 controllerNumber=1 scan=6363	17.2294
	1	R.EHGPGVAEPEVAT[+802.286]APPEKEIPS[+511.190]LDQEK.T	789	HexNAc(1)Hex(1)Fuc(1)NeuAc(1),HexNAc(1)Hex(1)Fuc(1)	S[+511], T[+802]	1389.63	3	4166.86	4167.89	-1	-5.3	Specific	1023.67	714.31	0	16.9	453	>sp|Q14766|LTBP1_HUMAN Latent-transforming growth factor beta-binding protein 1	1	DW090619_4_EB5 T.7097.7097.3	controllerType=0 controllerNumber=1 scan=7097	18.6369
	1	R.EHGPGVAEPEVAT[+511.190]APPEKEIPS[+802.286]LDQEK.T	789	HexNAc(1)Hex(1)Fuc(1),HexNAc(1)Hex(1)Fuc(1)NeuAc(1)	S[+802], T[+511]	1042.47	4	4166.86	4167.89	-1	-6.2	Specific	1094.61	885.66	0	18.43	453	>sp|Q14766|LTBP1_HUMAN Latent-transforming growth factor beta-binding protein 1	1	DW090619_4_EB5 T.7182.7182.4	controllerType=0 controllerNumber=1 scan=7182	18.8093
	1	R.EHGPGVAEPEVAT[+511.190]APPEKEIPS[+802.286]LDQEK.T	789	HexNAc(1)Hex(1)Fuc(1),HexNAc(1)Hex(1)Fuc(1)NeuAc(1)	S[+802], T[+511]	1042.47	4	4166.86	4167.89	-1	-6	Specific	1096.91	876.59	0	18.43	453	>sp|Q14766|LTBP1_HUMAN Latent-transforming growth factor beta-binding protein 1	1	DW090619_4_EB5 T.7237.7237.4	controllerType=0 controllerNumber=1 scan=7237	18.9227
	1	R.EHGPGVAEPEVAT[+802.286]APPEKEIPS[+511.190]LDQEK.T	789	HexNAc(1)Hex(1)Fuc(1)NeuAc(1),HexNAc(1)Hex(1)Fuc(1)	S[+511], T[+802]	834.177	5	4166.86	4167.89	-1	-6.2	Specific	1157.04	902.78	0	20.11	453	>sp|Q14766|LTBP1_HUMAN Latent-transforming growth factor beta-binding protein 1	1	DW090619_4_EB5 T.7134.7134.5	controllerType=0 controllerNumber=1 scan=7134	18.7083
	1	R.EHGPGVAEPEVAT[+511.190]APPEKEIPS[+802.286]LDQEK.T	789	HexNAc(1)Hex(1)Fuc(1),HexNAc(1)Hex(1)Fuc(1)NeuAc(1)	S[+802], T[+511]	1042.47	4	4166.86	4167.89	-1	-5.8	Specific	1170.28	923.92	0	20.43	453	>sp|Q14766|LTBP1_HUMAN Latent-transforming growth factor beta-binding protein 1	1	DW090619_4_EB5 T.7068.7068.4	controllerType=0 controllerNumber=1 scan=7068	18.5756
	1	R.EHGPGVAEPEVAT[+511.190]APPEKEIPS[+802.286]LDQEK.T	789	HexNAc(1)Hex(1)Fuc(1),HexNAc(1)Hex(1)Fuc(1)NeuAc(1)	S[+802], T[+511]	1042.47	4	4166.86	4167.89	-1	-4.9	Specific	1174.32	912.6	0	20.43	453	>sp|Q14766|LTBP1_HUMAN Latent-transforming growth factor beta-binding protein 1	1	DW090619_4_EB5 T.7294.7294.4	controllerType=0 controllerNumber=1 scan=7294	19.0352
	1	R.EHGPGVAEPEVAT[+511.190]APPEKEIPS[+802.286]LDQEK.T	789	HexNAc(1)Hex(1)Fuc(1),HexNAc(1)Hex(1)Fuc(1)NeuAc(1)	S[+802], T[+511]	1042.47	4	4166.86	4167.89	-1	-6.1	Specific	1235.51	945.11	0	21.43	453	>sp|Q14766|LTBP1_HUMAN Latent-transforming growth factor beta-binding protein 1	1	DW090619_4_EB5 T.7129.7129.4	controllerType=0 controllerNumber=1 scan=7129	18.701
	1	R.EHGPGVAEPEVAT[+365.132]APPEKEIPS[+365.132]LDQEK.T	789	HexNAc(1)Hex(1),HexNAc(1)Hex(1)	S[+365], T[+365]	896.92	4	3584.66	3584.67	0	-4.2	Specific	1243.89	1243.89	594.99	22.55	453	>sp|Q14766|LTBP1_HUMAN Latent-transforming growth factor beta-binding protein 1	1	DW090619_4_EB5 T.6063.6063.4	controllerType=0 controllerNumber=1 scan=6063	16.6992
	1	R.EHGPGVAEPEVAT[+365.132]APPEKEIPS[+365.132]LDQEK.T	789	HexNAc(1)Hex(1),HexNAc(1)Hex(1)	S[+365], T[+365]	896.921	4	3584.66	3584.67	0	-3.4	Specific	1322.2	1322.2	681.71	24.55	453	>sp|Q14766|LTBP1_HUMAN Latent-transforming growth factor beta-binding protein 1	1	DW090619_4_EB5 T.6001.6001.4	controllerType=0 controllerNumber=1 scan=6001	16.5871
	1	R.EHGPGVAEPEVAT[+203.079]APPEKEIPS[+365.132]LDQEK.T	789	HexNAc(1),HexNAc(1)Hex(1)	S[+365], T[+203]	856.409	4	3422.61	3422.62	0	-2.7	Specific	1342.9	1342.9	7.47	24.55	453	>sp|Q14766|LTBP1_HUMAN Latent-transforming growth factor beta-binding protein 1	1	DW090619_4_EB5 T.6099.6099.4	controllerType=0 controllerNumber=1 scan=6099	16.7671
	1	R.EHGPGVAEPEVAT[+203.079]APPEKEIPS[+365.132]LDQEK.T	789	HexNAc(1),HexNAc(1)Hex(1)	S[+365], T[+203]	856.412	4	3422.63	3422.62	0	1.5	Specific	1417.56	1417.56	4.98	26.48	453	>sp|Q14766|LTBP1_HUMAN Latent-transforming growth factor beta-binding protein 1	1	DW090619_4_EB5 T.6035.6035.4	controllerType=0 controllerNumber=1 scan=6035	16.6482
	1	R.EH[+15.995]GPGVAEPEVAT[+203.079]APPEKEIPS[+802.286]LDQEK.T	789	HexNAc(1),HexNAc(1)Hex(1)Fuc(1)NeuAc(1)	H[+16], S[+802], T[+203]	1292.59	3	3875.76	3875.77	0	-2	Specific	392.99	341.19	2.4	5.71	453	>sp|Q14766|LTBP1_HUMAN Latent-transforming growth factor beta-binding protein 1	1	DW090619_4_EB5 T.6695.6695.3	controllerType=0 controllerNumber=1 scan=6695	17.8499
	1	R.EH[+15.995]GPGVAEPEVAT[+203.079]APPEKEIPS[+802.286]LDQEK.T	789	HexNAc(1),HexNAc(1)Hex(1)Fuc(1)NeuAc(1)	H[+16], S[+802], T[+203]	969.693	4	3875.75	3875.77	0	-5.1	Specific	431.98	293.8	2.4	5	453	>sp|Q14766|LTBP1_HUMAN Latent-transforming growth factor beta-binding protein 1	1	DW090619_4_EB5 T.6815.6815.4	controllerType=0 controllerNumber=1 scan=6815	18.0759
	1	R.EH[+15.995]GPGVAEPEVAT[+203.079]APPEKEIPS[+802.286]LDQEK.T	789	HexNAc(1),HexNAc(1)Hex(1)Fuc(1)NeuAc(1)	H[+16], S[+802], T[+203]	1292.59	3	3875.76	3875.77	0	-3.4	Specific	471.21	195.01	2.4	5.26	453	>sp|Q14766|LTBP1_HUMAN Latent-transforming growth factor beta-binding protein 1	1	DW090619_4_EB5 T.6616.6616.3	controllerType=0 controllerNumber=1 scan=6616	17.7029
	1	R.EH[+15.995]GPGVAEPEVAT[+203.079]APPEKEIPS[+802.286]LDQEK.T	789	HexNAc(1),HexNAc(1)Hex(1)Fuc(1)NeuAc(1)	H[+16], S[+802], T[+203]	1292.59	3	3875.76	3875.77	0	-2.8	Specific	491.75	259.23	2.4	5.79	453	>sp|Q14766|LTBP1_HUMAN Latent-transforming growth factor beta-binding protein 1	1	DW090619_4_EB5 T.6552.6552.3	controllerType=0 controllerNumber=1 scan=6552	17.5847
	1	R.EH[+15.995]GPGVAEPEVAT[+203.079]APPEKEIPS[+802.286]LDQEK.T	789	HexNAc(1),HexNAc(1)Hex(1)Fuc(1)NeuAc(1)	H[+16], S[+802], T[+203]	969.696	4	3875.76	3875.77	0	-2.5	Specific	506.38	338.31	2.4	6.84	453	>sp|Q14766|LTBP1_HUMAN Latent-transforming growth factor beta-binding protein 1	1	DW090619_4_EB5 T.6740.6740.4	controllerType=0 controllerNumber=1 scan=6740	17.9342
	1	R.EH[+15.995]GPGVAEPEVAT[+203.079]APPEKEIPS[+802.286]LDQEK.T	789	HexNAc(1),HexNAc(1)Hex(1)Fuc(1)NeuAc(1)	H[+16], S[+802], T[+203]	969.696	4	3875.76	3875.77	0	-2.1	Specific	538.1	327.32	2.4	6.98	453	>sp|Q14766|LTBP1_HUMAN Latent-transforming growth factor beta-binding protein 1	1	DW090619_4_EB5 T.6651.6651.4	controllerType=0 controllerNumber=1 scan=6651	17.7678
	1	R.EH[+15.995]GPGVAEPEVAT[+203.079]APPEKEIPS[+802.286]LDQEK.T	789	HexNAc(1),HexNAc(1)Hex(1)Fuc(1)NeuAc(1)	H[+16], S[+802], T[+203]	969.696	4	3875.76	3875.77	0	-1.7	Specific	568.07	250.38	6.02	7.67	453	>sp|Q14766|LTBP1_HUMAN Latent-transforming growth factor beta-binding protein 1	1	DW090619_4_EB5 T.6519.6519.4	controllerType=0 controllerNumber=1 scan=6519	17.5207
	1	R.EH[+15.995]GPGVAEPEVAT[+203.079]APPEKEIPS[+802.286]LDQEK.T	789	HexNAc(1),HexNAc(1)Hex(1)Fuc(1)NeuAc(1)	H[+16], S[+802], T[+203]	969.696	4	3875.76	3875.77	0	-2.6	Specific	651.93	393.39	2.4	11.55	453	>sp|Q14766|LTBP1_HUMAN Latent-transforming growth factor beta-binding protein 1	1	DW090619_4_EB5 T.6584.6584.4	controllerType=0 controllerNumber=1 scan=6584	17.6438
	1	K.EIPSLDQEK.T	807			529.77	2	1058.53	1058.54	0	-2.9	Specific	394.61	332.68	332.68	5.39	453	>sp|Q14766|LTBP1_HUMAN Latent-transforming growth factor beta-binding protein 1	1	DW090619_4_EB5 T.5378.5378.2	controllerType=0 controllerNumber=1 scan=5378	15.3765
	1	K.EIPSLDQEK.T	807			529.769	2	1058.53	1058.54	0	-4.6	Specific	436.11	222.59	222.59	3.6	453	>sp|Q14766|LTBP1_HUMAN Latent-transforming growth factor beta-binding protein 1	1	DW090619_4_EB5 T.5215.5215.2	controllerType=0 controllerNumber=1 scan=5215	15.053
	1	K.EIPSLDQEK.T	807			529.77	2	1058.53	1058.54	0	-3.1	Specific	442.2	300.88	300.88	5.48	453	>sp|Q14766|LTBP1_HUMAN Latent-transforming growth factor beta-binding protein 1	1	DW090619_4_EB5 T.5323.5323.2	controllerType=0 controllerNumber=1 scan=5323	15.27
	1	K.EIPSLDQEK.T	807			529.77	2	1058.53	1058.54	0	-3.6	Specific	460.88	273.28	273.28	5.26	453	>sp|Q14766|LTBP1_HUMAN Latent-transforming growth factor beta-binding protein 1	1	DW090619_4_EB5 T.5268.5268.2	controllerType=0 controllerNumber=1 scan=5268	15.1631
	1	K.EIPSLDQEKTK.L	807			429.895	3	1287.67	1287.68	0	-7.1	Specific	504.14	487.41	487.41	5.42	453	>sp|Q14766|LTBP1_HUMAN Latent-transforming growth factor beta-binding protein 1	1	DW090619_4_EB5 T.4274.4274.3	controllerType=0 controllerNumber=1 scan=4274	13.2015
	1	R.YTC[+57.021]IC[+57.021]YEGYR.F	896		C[+57]*2	692.786	2	1384.56	1384.57	0	-1	Specific	274.4	274.4	274.4	2.48	453	>sp|Q14766|LTBP1_HUMAN Latent-transforming growth factor beta-binding protein 1	1	DW090619_4_EB5 T.7949.7949.2	controllerType=0 controllerNumber=1 scan=7949	20.3952
	1	R.YTC[+57.021]IC[+57.021]YEGYR.F	896		C[+57]*2	692.786	2	1384.56	1384.57	0	-1.1	Specific	377.41	377.41	377.41	5.52	453	>sp|Q14766|LTBP1_HUMAN Latent-transforming growth factor beta-binding protein 1	1	DW090619_4_EB5 T.11806.11806.2	controllerType=0 controllerNumber=1 scan=11806	29.314
	1	R.YTC[+57.021]IC[+57.021]YEGYR.F	896		C[+57]*2	692.786	2	1384.56	1384.57	0	-1.5	Specific	380.79	358.89	358.89	3.67	453	>sp|Q14766|LTBP1_HUMAN Latent-transforming growth factor beta-binding protein 1	1	DW090619_4_EB5 T.6989.6989.2	controllerType=0 controllerNumber=1 scan=6989	18.421
	1	R.YTC[+57.021]IC[+57.021]YEGYR.F	896		C[+57]*2	692.787	2	1384.57	1384.57	0	0.2	Specific	401.09	401.09	401.09	6.85	453	>sp|Q14766|LTBP1_HUMAN Latent-transforming growth factor beta-binding protein 1	1	DW090619_4_EB5 T.11487.11487.2	controllerType=0 controllerNumber=1 scan=11487	28.5612
	1	R.YTC[+57.021]IC[+57.021]YEGYR.F	896		C[+57]*2	692.784	2	1384.56	1384.57	0	-3.4	Specific	460.96	398.18	398.18	5.71	453	>sp|Q14766|LTBP1_HUMAN Latent-transforming growth factor beta-binding protein 1	1	DW090619_4_EB5 T.6977.6977.2	controllerType=0 controllerNumber=1 scan=6977	18.3976
	1	R.YTC[+57.021]IC[+57.021]YEGYR.F	896		C[+57]*2	692.785	2	1384.56	1384.57	0	-2	Specific	513.45	357.98	357.98	4.26	453	>sp|Q14766|LTBP1_HUMAN Latent-transforming growth factor beta-binding protein 1	1	DW090619_4_EB5 T.7190.7190.2	controllerType=0 controllerNumber=1 scan=7190	18.8225
	1	R.YTC[+57.021]IC[+57.021]YEGYR.F	896		C[+57]*2	692.785	2	1384.56	1384.57	0	-2.5	Specific	519.05	404.16	404.16	6.19	453	>sp|Q14766|LTBP1_HUMAN Latent-transforming growth factor beta-binding protein 1	1	DW090619_4_EB5 T.7333.7333.2	controllerType=0 controllerNumber=1 scan=7333	19.1159
	1	R.YTC[+57.021]IC[+57.021]YEGYR.F	896		C[+57]*2	692.785	2	1384.56	1384.57	0	-2.2	Specific	539.33	409.93	409.93	6.33	453	>sp|Q14766|LTBP1_HUMAN Latent-transforming growth factor beta-binding protein 1	1	DW090619_4_EB5 T.7255.7255.2	controllerType=0 controllerNumber=1 scan=7255	18.9583
	1	R.YTC[+57.021]IC[+57.021]YEGYR.F	896		C[+57]*2	692.784	2	1384.56	1384.57	0	-3.2	Specific	540.46	452.35	452.35	6.33	453	>sp|Q14766|LTBP1_HUMAN Latent-transforming growth factor beta-binding protein 1	1	DW090619_4_EB5 T.6702.6702.2	controllerType=0 controllerNumber=1 scan=6702	17.8637
	1	R.YTC[+57.021]IC[+57.021]YEGYR.F	896		C[+57]*2	692.786	2	1384.56	1384.57	0	-1.4	Specific	544.54	430.67	430.67	6.07	453	>sp|Q14766|LTBP1_HUMAN Latent-transforming growth factor beta-binding protein 1	1	DW090619_4_EB5 T.7063.7063.2	controllerType=0 controllerNumber=1 scan=7063	18.5668
	1	R.YTC[+57.021]IC[+57.021]YEGYR.F	896		C[+57]*2	692.785	2	1384.56	1384.57	0	-2.9	Specific	551.4	454.53	454.53	7.49	453	>sp|Q14766|LTBP1_HUMAN Latent-transforming growth factor beta-binding protein 1	1	DW090619_4_EB5 T.7124.7124.2	controllerType=0 controllerNumber=1 scan=7124	18.6907
	1	R.YTC[+57.021]IC[+57.021]YEGYR.F	896		C[+57]*2	692.785	2	1384.56	1384.57	0	-2.5	Specific	580.86	412.62	412.62	7.27	453	>sp|Q14766|LTBP1_HUMAN Latent-transforming growth factor beta-binding protein 1	1	DW090619_4_EB5 T.6637.6637.2	controllerType=0 controllerNumber=1 scan=6637	17.7426
	1	R.YTC[+57.021]IC[+57.021]YEGYR.F	896		C[+57]*2	692.784	2	1384.56	1384.57	0	-3.3	Specific	588.39	441.56	441.56	7.27	453	>sp|Q14766|LTBP1_HUMAN Latent-transforming growth factor beta-binding protein 1	1	DW090619_4_EB5 T.6239.6239.2	controllerType=0 controllerNumber=1 scan=6239	17.0121
	1	R.YTC[+57.021]IC[+57.021]YEGYR.F	896		C[+57]*2	692.785	2	1384.56	1384.57	0	-2.9	Specific	592.17	407.16	407.16	7.53	453	>sp|Q14766|LTBP1_HUMAN Latent-transforming growth factor beta-binding protein 1	1	DW090619_4_EB5 T.6837.6837.2	controllerType=0 controllerNumber=1 scan=6837	18.1176
	1	R.YTC[+57.021]IC[+57.021]YEGYR.F	896		C[+57]*2	692.785	2	1384.56	1384.57	0	-2.8	Specific	597.04	477.42	477.42	7.53	453	>sp|Q14766|LTBP1_HUMAN Latent-transforming growth factor beta-binding protein 1	1	DW090619_4_EB5 T.6371.6371.2	controllerType=0 controllerNumber=1 scan=6371	17.2433
	1	R.YTC[+57.021]IC[+57.021]YEGYR.F	896		C[+57]*2	692.784	2	1384.56	1384.57	0	-3.1	Specific	601.34	452.25	452.25	8.27	453	>sp|Q14766|LTBP1_HUMAN Latent-transforming growth factor beta-binding protein 1	1	DW090619_4_EB5 T.6040.6040.2	controllerType=0 controllerNumber=1 scan=6040	16.658
	1	R.YTC[+57.021]IC[+57.021]YEGYR.F	896		C[+57]*2	692.786	2	1384.57	1384.57	0	-0.7	Specific	603.74	447.28	447.28	8.46	453	>sp|Q14766|LTBP1_HUMAN Latent-transforming growth factor beta-binding protein 1	1	DW090619_4_EB5 T.5972.5972.2	controllerType=0 controllerNumber=1 scan=5972	16.5326
	1	R.YTC[+57.021]IC[+57.021]YEGYR.F	896		C[+57]*2	692.784	2	1384.56	1384.57	0	-3.4	Specific	607.32	457.27	457.27	8.27	453	>sp|Q14766|LTBP1_HUMAN Latent-transforming growth factor beta-binding protein 1	1	DW090619_4_EB5 T.6768.6768.2	controllerType=0 controllerNumber=1 scan=6768	17.9874
	1	R.YTC[+57.021]IC[+57.021]YEGYR.F	896		C[+57]*2	692.784	2	1384.56	1384.57	0	-3.7	Specific	612.4	415.66	415.66	7.97	453	>sp|Q14766|LTBP1_HUMAN Latent-transforming growth factor beta-binding protein 1	1	DW090619_4_EB5 T.6107.6107.2	controllerType=0 controllerNumber=1 scan=6107	16.7827
	1	R.YTC[+57.021]IC[+57.021]YEGYR.F	896		C[+57]*2	692.785	2	1384.56	1384.57	0	-2.5	Specific	614.01	442.06	442.06	7.97	453	>sp|Q14766|LTBP1_HUMAN Latent-transforming growth factor beta-binding protein 1	1	DW090619_4_EB5 T.6305.6305.2	controllerType=0 controllerNumber=1 scan=6305	17.1278
	1	R.YTC[+57.021]IC[+57.021]YEGYR.F	896		C[+57]*2	692.785	2	1384.56	1384.57	0	-2.9	Specific	616.21	437.28	437.28	8.27	453	>sp|Q14766|LTBP1_HUMAN Latent-transforming growth factor beta-binding protein 1	1	DW090619_4_EB5 T.6558.6558.2	controllerType=0 controllerNumber=1 scan=6558	17.5959
	1	R.YTC[+57.021]IC[+57.021]YEGYR.F	896		C[+57]*2	692.785	2	1384.56	1384.57	0	-2.1	Specific	620.52	414.73	414.73	8.27	453	>sp|Q14766|LTBP1_HUMAN Latent-transforming growth factor beta-binding protein 1	1	DW090619_4_EB5 T.6500.6500.2	controllerType=0 controllerNumber=1 scan=6500	17.4856
	1	R.YTC[+57.021]IC[+57.021]YEGYR.F	896		C[+57]*2	692.785	2	1384.56	1384.57	0	-2.6	Specific	620.91	418.75	418.75	8.27	453	>sp|Q14766|LTBP1_HUMAN Latent-transforming growth factor beta-binding protein 1	1	DW090619_4_EB5 T.6435.6435.2	controllerType=0 controllerNumber=1 scan=6435	17.3581
	1	R.YTC[+57.021]IC[+57.021]YEGYR.F	896		C[+57]*2	692.784	2	1384.56	1384.57	0	-3.1	Specific	628.58	438.14	438.14	9.7	453	>sp|Q14766|LTBP1_HUMAN Latent-transforming growth factor beta-binding protein 1	1	DW090619_4_EB5 T.5908.5908.2	controllerType=0 controllerNumber=1 scan=5908	16.4071
	1	R.YTC[+57.021]IC[+57.021]YEGYR.F	896		C[+57]*2	692.784	2	1384.56	1384.57	0	-3.4	Specific	628.96	426.81	426.81	8.27	453	>sp|Q14766|LTBP1_HUMAN Latent-transforming growth factor beta-binding protein 1	1	DW090619_4_EB5 T.6173.6173.2	controllerType=0 controllerNumber=1 scan=6173	16.8952
	1	R.YTC[+57.021]IC[+57.021]YEGYR.F	896		C[+57]*2	1384.56	1	1384.56	1384.57	0	-2	Specific	729.98	298.49	298.49	7.78	453	>sp|Q14766|LTBP1_HUMAN Latent-transforming growth factor beta-binding protein 1	1	DW090619_4_EB5 T.5932.5932.2	controllerType=0 controllerNumber=1 scan=5932	16.4538
	1	R.KC[+57.021]VDIDEC[+57.021]TQVQHLC[+57.021]SQGR.C	912		C[+57]*3	584.014	4	2333.03	2333.04	0	-4.7	Specific	465.89	465.89	465.89	5.64	453	>sp|Q14766|LTBP1_HUMAN Latent-transforming growth factor beta-binding protein 1	1	DW090619_4_EB5 T.5980.5980.4	controllerType=0 controllerNumber=1 scan=5980	16.5442
	1	R.KC[+57.021]VDIDEC[+57.021]TQVQHLC[+57.021]SQGR.C	912		C[+57]*3	584.015	4	2333.04	2333.04	0	-2.2	Specific	483.07	483.07	483.07	6.12	453	>sp|Q14766|LTBP1_HUMAN Latent-transforming growth factor beta-binding protein 1	1	DW090619_4_EB5 T.7037.7037.4	controllerType=0 controllerNumber=1 scan=7037	18.5161
	1	R.KC[+57.021]VDIDEC[+57.021]TQVQHLC[+57.021]SQGR.C	912		C[+57]*3	584.015	4	2333.04	2333.04	0	-2.2	Specific	559.08	559.08	559.08	6.26	453	>sp|Q14766|LTBP1_HUMAN Latent-transforming growth factor beta-binding protein 1	1	DW090619_4_EB5 T.5061.5061.4	controllerType=0 controllerNumber=1 scan=5061	14.7654
	1	R.KC[+57.021]VDIDEC[+57.021]TQVQHLC[+57.021]SQGR.C	912		C[+57]*3	584.014	4	2333.04	2333.04	0	-3	Specific	724.64	724.64	724.64	11.63	453	>sp|Q14766|LTBP1_HUMAN Latent-transforming growth factor beta-binding protein 1	1	DW090619_4_EB5 T.5502.5502.4	controllerType=0 controllerNumber=1 scan=5502	15.6171
	1	R.KC[+57.021]VDIDEC[+57.021]TQVQHLC[+57.021]SQGR.C	912		C[+57]*3	584.015	4	2333.04	2333.04	0	-2.4	Specific	742.83	742.83	742.83	11.63	453	>sp|Q14766|LTBP1_HUMAN Latent-transforming growth factor beta-binding protein 1	1	DW090619_4_EB5 T.5567.5567.4	controllerType=0 controllerNumber=1 scan=5567	15.7421
	1	R.KC[+57.021]VDIDEC[+57.021]TQVQHLC[+57.021]SQGR.C	912		C[+57]*3	584.015	4	2333.04	2333.04	0	-2.5	Specific	743.22	743.22	743.22	11.63	453	>sp|Q14766|LTBP1_HUMAN Latent-transforming growth factor beta-binding protein 1	1	DW090619_4_EB5 T.5433.5433.4	controllerType=0 controllerNumber=1 scan=5433	15.483
	1	R.KC[+57.021]VDIDEC[+57.021]TQVQHLC[+57.021]SQGR.C	912		C[+57]*3	584.014	4	2333.04	2333.04	0	-3	Specific	756.51	756.51	756.51	12.63	453	>sp|Q14766|LTBP1_HUMAN Latent-transforming growth factor beta-binding protein 1	1	DW090619_4_EB5 T.5871.5871.4	controllerType=0 controllerNumber=1 scan=5871	16.3385
	1	R.KC[+57.021]VDIDEC[+57.021]TQVQHLC[+57.021]SQGR.C	912		C[+57]*3	584.015	4	2333.04	2333.04	0	-2.8	Specific	760.09	760.09	760.09	12.63	453	>sp|Q14766|LTBP1_HUMAN Latent-transforming growth factor beta-binding protein 1	1	DW090619_4_EB5 T.5716.5716.4	controllerType=0 controllerNumber=1 scan=5716	16.0311
	1	R.KC[+57.021]VDIDEC[+57.021]TQVQHLC[+57.021]SQGR.C	912		C[+57]*3	584.014	4	2333.03	2333.04	0	-3.6	Specific	763.58	763.58	763.58	12.63	453	>sp|Q14766|LTBP1_HUMAN Latent-transforming growth factor beta-binding protein 1	1	DW090619_4_EB5 T.5781.5781.4	controllerType=0 controllerNumber=1 scan=5781	16.1583
	1	R.KC[+57.021]VDIDEC[+57.021]TQVQHLC[+57.021]SQGR.C	912		C[+57]*3	584.014	4	2333.03	2333.04	0	-3.8	Specific	772.18	772.18	772.18	12.63	453	>sp|Q14766|LTBP1_HUMAN Latent-transforming growth factor beta-binding protein 1	1	DW090619_4_EB5 T.5936.5936.4	controllerType=0 controllerNumber=1 scan=5936	16.4603
	1	R.KC[+57.021]VDIDEC[+57.021]TQVQHLC[+57.021]SQGR.C	912		C[+57]*3	584.015	4	2333.04	2333.04	0	-2.8	Specific	776.74	776.74	776.74	12.63	453	>sp|Q14766|LTBP1_HUMAN Latent-transforming growth factor beta-binding protein 1	1	DW090619_4_EB5 T.5136.5136.4	controllerType=0 controllerNumber=1 scan=5136	14.9037
	1	R.KC[+57.021]VDIDEC[+57.021]TQVQHLC[+57.021]SQGR.C	912		C[+57]*3	584.014	4	2333.04	2333.04	0	-3.1	Specific	778.6	778.6	778.6	12.63	453	>sp|Q14766|LTBP1_HUMAN Latent-transforming growth factor beta-binding protein 1	1	DW090619_4_EB5 T.5635.5635.4	controllerType=0 controllerNumber=1 scan=5635	15.8726
	1	R.KC[+57.021]VDIDEC[+57.021]TQVQHLC[+57.021]SQGR.C	912		C[+57]*3	584.014	4	2333.04	2333.04	0	-2.9	Specific	785.13	785.13	785.13	12.63	453	>sp|Q14766|LTBP1_HUMAN Latent-transforming growth factor beta-binding protein 1	1	DW090619_4_EB5 T.5304.5304.4	controllerType=0 controllerNumber=1 scan=5304	15.2278
	1	R.KC[+57.021]VDIDEC[+57.021]TQVQHLC[+57.021]SQGR.C	912		C[+57]*3	584.014	4	2333.04	2333.04	0	-3	Specific	788.05	788.05	788.05	12.63	453	>sp|Q14766|LTBP1_HUMAN Latent-transforming growth factor beta-binding protein 1	1	DW090619_4_EB5 T.5191.5191.4	controllerType=0 controllerNumber=1 scan=5191	15.0105
	1	R.KC[+57.021]VDIDEC[+57.021]TQVQHLC[+57.021]SQGR.C	912		C[+57]*3	584.014	4	2333.04	2333.04	0	-3.3	Specific	797.08	797.08	797.08	12.63	453	>sp|Q14766|LTBP1_HUMAN Latent-transforming growth factor beta-binding protein 1	1	DW090619_4_EB5 T.5246.5246.4	controllerType=0 controllerNumber=1 scan=5246	15.1156
	1	R.KC[+57.021]VDIDEC[+57.021]TQVQHLC[+57.021]SQGR.C	912		C[+57]*3	584.015	4	2333.04	2333.04	0	-2.2	Specific	801.38	801.38	801.38	13.63	453	>sp|Q14766|LTBP1_HUMAN Latent-transforming growth factor beta-binding protein 1	1	DW090619_4_EB5 T.5373.5373.4	controllerType=0 controllerNumber=1 scan=5373	15.365
	1	R.KC[+57.021]VDIDEC[+57.021]TQVQHLC[+57.021]SQGR.C	912		C[+57]*3	584.015	4	2333.04	2333.04	0	-2.2	Specific	804.46	804.46	804.46	13.63	453	>sp|Q14766|LTBP1_HUMAN Latent-transforming growth factor beta-binding protein 1	1	DW090619_4_EB5 T.5072.5072.4	controllerType=0 controllerNumber=1 scan=5072	14.7841
	1	R.KC[+57.021]VDIDEC[+57.021]TQVQHLC[+57.021]SQGR.C	912		C[+57]*3	584.015	4	2333.04	2333.04	0	-2.6	Specific	809.78	809.78	809.78	13.63	453	>sp|Q14766|LTBP1_HUMAN Latent-transforming growth factor beta-binding protein 1	1	DW090619_4_EB5 T.5007.5007.4	controllerType=0 controllerNumber=1 scan=5007	14.6653
	1	R.KC[+57.021]VDIDEC[+57.021]TQVQHLC[+57.021]SQGR.C	912		C[+57]*3	1167.02	2	2333.03	2333.04	0	-4.3	Specific	1064.63	978.15	978.15	16.32	453	>sp|Q14766|LTBP1_HUMAN Latent-transforming growth factor beta-binding protein 1	1	DW090619_4_EB5 T.5033.5033.2	controllerType=0 controllerNumber=1 scan=5033	14.7143
	1	R.KC[+57.021]VDIDEC[+57.021]TQVQHLC[+57.021]SQGR.C	912		C[+57]*3	1167.02	2	2333.04	2333.04	0	-2.1	Specific	1074.84	998.98	998.98	16.32	453	>sp|Q14766|LTBP1_HUMAN Latent-transforming growth factor beta-binding protein 1	1	DW090619_4_EB5 T.5095.5095.2	controllerType=0 controllerNumber=1 scan=5095	14.8291
	1	R.KC[+57.021]VDIDEC[+57.021]TQVQHLC[+57.021]SQGR.C	912		C[+57]*3	778.351	3	2333.04	2333.04	0	-1.8	Specific	1127.67	1127.67	1127.67	19.1	453	>sp|Q14766|LTBP1_HUMAN Latent-transforming growth factor beta-binding protein 1	1	DW090619_4_EB5 T.5549.5549.3	controllerType=0 controllerNumber=1 scan=5549	15.7066
	1	R.KC[+57.021]VDIDEC[+57.021]TQVQHLC[+57.021]SQGR.C	912		C[+57]*3	778.351	3	2333.04	2333.04	0	-1.7	Specific	1142.45	1142.45	1142.45	19.1	453	>sp|Q14766|LTBP1_HUMAN Latent-transforming growth factor beta-binding protein 1	1	DW090619_4_EB5 T.5485.5485.3	controllerType=0 controllerNumber=1 scan=5485	15.5861
	1	R.KC[+57.021]VDIDEC[+57.021]TQVQHLC[+57.021]SQGR.C	912		C[+57]*3	778.35	3	2333.04	2333.04	0	-3.2	Specific	1160.67	1160.67	1160.67	20.1	453	>sp|Q14766|LTBP1_HUMAN Latent-transforming growth factor beta-binding protein 1	1	DW090619_4_EB5 T.5206.5206.3	controllerType=0 controllerNumber=1 scan=5206	15.0364
	1	R.KC[+57.021]VDIDEC[+57.021]TQVQHLC[+57.021]SQGR.C	912		C[+57]*3	778.35	3	2333.04	2333.04	0	-2.9	Specific	1161.91	1161.91	1161.91	20.1	453	>sp|Q14766|LTBP1_HUMAN Latent-transforming growth factor beta-binding protein 1	1	DW090619_4_EB5 T.5419.5419.3	controllerType=0 controllerNumber=1 scan=5419	15.4573
	1	R.KC[+57.021]VDIDEC[+57.021]TQVQHLC[+57.021]SQGR.C	912		C[+57]*3	778.35	3	2333.04	2333.04	0	-2.7	Specific	1163.7	1163.7	1163.7	20.1	453	>sp|Q14766|LTBP1_HUMAN Latent-transforming growth factor beta-binding protein 1	1	DW090619_4_EB5 T.5081.5081.3	controllerType=0 controllerNumber=1 scan=5081	14.8019
	1	R.KC[+57.021]VDIDEC[+57.021]TQVQHLC[+57.021]SQGR.C	912		C[+57]*3	778.35	3	2333.03	2333.04	0	-3.7	Specific	1171.27	1171.27	1171.27	20.1	453	>sp|Q14766|LTBP1_HUMAN Latent-transforming growth factor beta-binding protein 1	1	DW090619_4_EB5 T.5147.5147.3	controllerType=0 controllerNumber=1 scan=5147	14.9239
	1	R.KC[+57.021]VDIDEC[+57.021]TQVQHLC[+57.021]SQGR.C	912		C[+57]*3	778.35	3	2333.04	2333.04	0	-3.4	Specific	1174.99	1174.99	1174.99	20.1	453	>sp|Q14766|LTBP1_HUMAN Latent-transforming growth factor beta-binding protein 1	1	DW090619_4_EB5 T.5272.5272.3	controllerType=0 controllerNumber=1 scan=5272	15.1682
	1	R.KC[+57.021]VDIDEC[+57.021]TQVQHLC[+57.021]SQGR.C	912		C[+57]*3	778.35	3	2333.04	2333.04	0	-2.8	Specific	1187.25	1187.25	1187.25	20.1	453	>sp|Q14766|LTBP1_HUMAN Latent-transforming growth factor beta-binding protein 1	1	DW090619_4_EB5 T.5339.5339.3	controllerType=0 controllerNumber=1 scan=5339	15.3004
	1	R.KC[+57.021]VDIDEC[+57.021]TQVQHLC[+57.021]SQGR.C	912		C[+57]*3	778.351	3	2333.04	2333.04	0	-2.3	Specific	1209.32	1209.32	1209.32	21.1	453	>sp|Q14766|LTBP1_HUMAN Latent-transforming growth factor beta-binding protein 1	1	DW090619_4_EB5 T.5019.5019.3	controllerType=0 controllerNumber=1 scan=5019	14.686
	1	R.KC[+57.021]VDIDEC[+57.021]TQVQHLC[+57.021]S[+802.286]QGRC[+57.021]ENTEGSFLC[+57.021]IC[+57.021]PAGFMAS[+511.190]EEGTNC[+57.021]IDVDEC[+57.021]LRPDVC[+57.021]GEGHC[+57.021]VNTVGAFR.C	912	HexNAc(1)Hex(1)Fuc(1)NeuAc(1),HexNAc(1)Hex(1)Fuc(1)	C[+57]*10, S[+511][+802]	1166.37	8	9323.9	9324.87	-1	3.7	Specific	1212.61	1212.61	0	20.32	453	>sp|Q14766|LTBP1_HUMAN Latent-transforming growth factor beta-binding protein 1	1	DW090619_4_EB5 T.10787.10787.4	controllerType=0 controllerNumber=1 scan=10787	26.9037
	1	K.C[+57.021]VDIDEC[+57.021]TQVQHLC[+57.021]SQGR.C	913		C[+57]*3	735.654	3	2204.95	2204.95	0	-0.4	Specific	270.16	270.16	270.16	2.77	453	>sp|Q14766|LTBP1_HUMAN Latent-transforming growth factor beta-binding protein 1	1	DW090619_4_EB5 T.11453.11453.3	controllerType=0 controllerNumber=1 scan=11453	28.4807
	1	K.C[+57.021]VDIDEC[+57.021]TQVQHLC[+57.021]SQGR.C	913		C[+57]*3	735.654	3	2204.95	2204.95	0	-0.7	Specific	270.94	270.94	270.94	3.25	453	>sp|Q14766|LTBP1_HUMAN Latent-transforming growth factor beta-binding protein 1	1	DW090619_4_EB5 T.11873.11873.3	controllerType=0 controllerNumber=1 scan=11873	29.4727
	1	K.C[+57.021]VDIDEC[+57.021]TQVQHLC[+57.021]SQGR.C	913		C[+57]*3	735.653	3	2204.94	2204.95	0	-2.1	Specific	408.08	408.08	408.08	6.85	453	>sp|Q14766|LTBP1_HUMAN Latent-transforming growth factor beta-binding protein 1	1	DW090619_4_EB5 T.11109.11109.3	controllerType=0 controllerNumber=1 scan=11109	27.6649
	1	K.C[+57.021]VDIDEC[+57.021]TQVQHLC[+57.021]SQGR.C	913		C[+57]*3	735.652	3	2204.94	2204.95	0	-2.5	Specific	450.63	450.63	450.63	7.06	453	>sp|Q14766|LTBP1_HUMAN Latent-transforming growth factor beta-binding protein 1	1	DW090619_4_EB5 T.12015.12015.3	controllerType=0 controllerNumber=1 scan=12015	29.8081
	1	K.C[+57.021]VDIDEC[+57.021]TQVQHLC[+57.021]SQGR.C	913		C[+57]*3	735.653	3	2204.94	2204.95	0	-1.5	Specific	487.68	487.68	487.68	7.28	453	>sp|Q14766|LTBP1_HUMAN Latent-transforming growth factor beta-binding protein 1	1	DW090619_4_EB5 T.11952.11952.3	controllerType=0 controllerNumber=1 scan=11952	29.6588
	1	K.C[+57.021]VDIDEC[+57.021]TQVQHLC[+57.021]SQGR.C	913		C[+57]*3	735.653	3	2204.94	2204.95	0	-1.4	Specific	519.33	519.33	519.33	7.28	453	>sp|Q14766|LTBP1_HUMAN Latent-transforming growth factor beta-binding protein 1	1	DW090619_4_EB5 T.10168.10168.3	controllerType=0 controllerNumber=1 scan=10168	25.413
	1	K.C[+57.021]VDIDEC[+57.021]TQVQHLC[+57.021]SQGR.C	913		C[+57]*3	735.652	3	2204.94	2204.95	0	-2.4	Specific	548.45	548.45	548.45	7.42	453	>sp|Q14766|LTBP1_HUMAN Latent-transforming growth factor beta-binding protein 1	1	DW090619_4_EB5 T.12160.12160.3	controllerType=0 controllerNumber=1 scan=12160	30.1493
	1	K.C[+57.021]VDIDEC[+57.021]TQVQHLC[+57.021]SQGR.C	913		C[+57]*3	735.653	3	2204.94	2204.95	0	-1.4	Specific	780.81	780.81	780.81	11.46	453	>sp|Q14766|LTBP1_HUMAN Latent-transforming growth factor beta-binding protein 1	1	DW090619_4_EB5 T.6665.6665.3	controllerType=0 controllerNumber=1 scan=6665	17.7954
	1	K.C[+57.021]VDIDEC[+57.021]TQVQHLC[+57.021]SQGR.C	913		C[+57]*3	735.65	3	2204.94	2204.95	0	-5.1	Specific	807.29	807.29	807.29	12.51	453	>sp|Q14766|LTBP1_HUMAN Latent-transforming growth factor beta-binding protein 1	1	DW090619_4_EB5 T.8220.8220.3	controllerType=0 controllerNumber=1 scan=8220	20.9834
	1	K.C[+57.021]VDIDEC[+57.021]TQVQHLC[+57.021]SQGR.C	913		C[+57]*3	735.653	3	2204.94	2204.95	0	-1.9	Specific	820.67	820.67	820.67	13.63	453	>sp|Q14766|LTBP1_HUMAN Latent-transforming growth factor beta-binding protein 1	1	DW090619_4_EB5 T.8439.8439.3	controllerType=0 controllerNumber=1 scan=8439	21.4724
	1	K.C[+57.021]VDIDEC[+57.021]TQVQHLC[+57.021]SQGR.C	913		C[+57]*3	735.652	3	2204.94	2204.95	0	-3.3	Specific	873.39	873.39	873.39	13.46	453	>sp|Q14766|LTBP1_HUMAN Latent-transforming growth factor beta-binding protein 1	1	DW090619_4_EB5 T.6535.6535.3	controllerType=0 controllerNumber=1 scan=6535	17.5513
	1	K.C[+57.021]VDIDEC[+57.021]TQVQHLC[+57.021]SQGR.C	913		C[+57]*3	735.653	3	2204.94	2204.95	0	-2.2	Specific	892.86	892.86	892.86	14.63	453	>sp|Q14766|LTBP1_HUMAN Latent-transforming growth factor beta-binding protein 1	1	DW090619_4_EB5 T.6602.6602.3	controllerType=0 controllerNumber=1 scan=6602	17.676
	1	K.C[+57.021]VDIDEC[+57.021]TQVQHLC[+57.021]SQGR.C	913		C[+57]*3	735.652	3	2204.94	2204.95	0	-3.8	Specific	899.17	899.17	899.17	14.63	453	>sp|Q14766|LTBP1_HUMAN Latent-transforming growth factor beta-binding protein 1	1	DW090619_4_EB5 T.7047.7047.3	controllerType=0 controllerNumber=1 scan=7047	18.5355
	1	K.C[+57.021]VDIDEC[+57.021]TQVQHLC[+57.021]SQGR.C	913		C[+57]*3	735.652	3	2204.94	2204.95	0	-3.3	Specific	920.43	920.43	920.43	15.63	453	>sp|Q14766|LTBP1_HUMAN Latent-transforming growth factor beta-binding protein 1	1	DW090619_4_EB5 T.8301.8301.3	controllerType=0 controllerNumber=1 scan=8301	21.1651
	1	K.C[+57.021]VDIDEC[+57.021]TQVQHLC[+57.021]SQGR.C	913		C[+57]*3	735.652	3	2204.94	2204.95	0	-3.3	Specific	922.11	922.11	922.11	15.63	453	>sp|Q14766|LTBP1_HUMAN Latent-transforming growth factor beta-binding protein 1	1	DW090619_4_EB5 T.6800.6800.3	controllerType=0 controllerNumber=1 scan=6800	18.049
	1	K.C[+57.021]VDIDEC[+57.021]TQVQHLC[+57.021]SQGR.C	913		C[+57]*3	735.653	3	2204.95	2204.95	0	-1.2	Specific	926.09	926.09	926.09	15.55	453	>sp|Q14766|LTBP1_HUMAN Latent-transforming growth factor beta-binding protein 1	1	DW090619_4_EB5 T.7443.7443.3	controllerType=0 controllerNumber=1 scan=7443	19.3319
	1	K.C[+57.021]VDIDEC[+57.021]TQVQHLC[+57.021]SQGR.C	913		C[+57]*3	735.652	3	2204.94	2204.95	0	-2.8	Specific	926.3	926.3	926.3	15.63	453	>sp|Q14766|LTBP1_HUMAN Latent-transforming growth factor beta-binding protein 1	1	DW090619_4_EB5 T.7266.7266.3	controllerType=0 controllerNumber=1 scan=7266	18.9813
	1	K.C[+57.021]VDIDEC[+57.021]TQVQHLC[+57.021]SQGR.C	913		C[+57]*3	735.652	3	2204.94	2204.95	0	-2.5	Specific	929.9	929.9	929.9	15.63	453	>sp|Q14766|LTBP1_HUMAN Latent-transforming growth factor beta-binding protein 1	1	DW090619_4_EB5 T.6985.6985.3	controllerType=0 controllerNumber=1 scan=6985	18.4151
	1	K.C[+57.021]VDIDEC[+57.021]TQVQHLC[+57.021]SQGR.C	913		C[+57]*3	735.652	3	2204.94	2204.95	0	-2.8	Specific	937.35	937.35	937.35	15.63	453	>sp|Q14766|LTBP1_HUMAN Latent-transforming growth factor beta-binding protein 1	1	DW090619_4_EB5 T.7729.7729.3	controllerType=0 controllerNumber=1 scan=7729	19.9305
	1	K.C[+57.021]VDIDEC[+57.021]TQVQHLC[+57.021]SQGR.C	913		C[+57]*3	735.653	3	2204.94	2204.95	0	-2.1	Specific	939.52	939.52	939.52	15.63	453	>sp|Q14766|LTBP1_HUMAN Latent-transforming growth factor beta-binding protein 1	1	DW090619_4_EB5 T.7804.7804.3	controllerType=0 controllerNumber=1 scan=7804	20.0951
	1	K.C[+57.021]VDIDEC[+57.021]TQVQHLC[+57.021]SQGR.C	913		C[+57]*3	735.652	3	2204.94	2204.95	0	-3.4	Specific	968.73	968.73	968.73	16.63	453	>sp|Q14766|LTBP1_HUMAN Latent-transforming growth factor beta-binding protein 1	1	DW090619_4_EB5 T.7106.7106.3	controllerType=0 controllerNumber=1 scan=7106	18.6562
	1	K.C[+57.021]VDIDEC[+57.021]TQVQHLC[+57.021]SQGR.C	913		C[+57]*3	735.652	3	2204.94	2204.95	0	-2.7	Specific	974.8	974.8	974.8	16.63	453	>sp|Q14766|LTBP1_HUMAN Latent-transforming growth factor beta-binding protein 1	1	DW090619_4_EB5 T.5906.5906.3	controllerType=0 controllerNumber=1 scan=5906	16.4047
	1	K.C[+57.021]VDIDEC[+57.021]TQVQHLC[+57.021]SQGR.C	913		C[+57]*3	735.652	3	2204.94	2204.95	0	-2.8	Specific	975.1	975.1	975.1	16.63	453	>sp|Q14766|LTBP1_HUMAN Latent-transforming growth factor beta-binding protein 1	1	DW090619_4_EB5 T.5851.5851.3	controllerType=0 controllerNumber=1 scan=5851	16.2983
	1	K.C[+57.021]VDIDEC[+57.021]TQVQHLC[+57.021]SQGR.C	913		C[+57]*3	735.652	3	2204.94	2204.95	0	-2.4	Specific	991.23	991.23	991.23	16.63	453	>sp|Q14766|LTBP1_HUMAN Latent-transforming growth factor beta-binding protein 1	1	DW090619_4_EB5 T.5791.5791.3	controllerType=0 controllerNumber=1 scan=5791	16.1764
	1	K.C[+57.021]VDIDEC[+57.021]TQVQHLC[+57.021]SQGR.C	913		C[+57]*3	735.652	3	2204.94	2204.95	0	-3.1	Specific	993.15	993.15	993.15	16.63	453	>sp|Q14766|LTBP1_HUMAN Latent-transforming growth factor beta-binding protein 1	1	DW090619_4_EB5 T.6152.6152.3	controllerType=0 controllerNumber=1 scan=6152	16.8598
	1	K.C[+57.021]VDIDEC[+57.021]TQVQHLC[+57.021]SQGR.C	913		C[+57]*3	735.651	3	2204.94	2204.95	0	-4.6	Specific	1000.99	1000.99	1000.99	17.63	453	>sp|Q14766|LTBP1_HUMAN Latent-transforming growth factor beta-binding protein 1	1	DW090619_4_EB5 T.6086.6086.3	controllerType=0 controllerNumber=1 scan=6086	16.7423
	1	K.C[+57.021]VDIDEC[+57.021]TQVQHLC[+57.021]SQGR.C	913		C[+57]*3	735.652	3	2204.94	2204.95	0	-2.5	Specific	1009.02	1009.02	1009.02	17.63	453	>sp|Q14766|LTBP1_HUMAN Latent-transforming growth factor beta-binding protein 1	1	DW090619_4_EB5 T.6016.6016.3	controllerType=0 controllerNumber=1 scan=6016	16.614
	1	K.C[+57.021]VDIDEC[+57.021]TQVQHLC[+57.021]SQGR.C	913		C[+57]*3	735.652	3	2204.94	2204.95	0	-3.1	Specific	1052.73	1052.73	1052.73	18.63	453	>sp|Q14766|LTBP1_HUMAN Latent-transforming growth factor beta-binding protein 1	1	DW090619_4_EB5 T.5961.5961.3	controllerType=0 controllerNumber=1 scan=5961	16.5101
	1	K.C[+57.021]VDIDEC[+57.021]TQVQHLC[+57.021]SQGR.C	913		C[+57]*3	1102.97	2	2204.94	2204.95	0	-2.6	Specific	1140.52	1073.11	1073.11	19.1	453	>sp|Q14766|LTBP1_HUMAN Latent-transforming growth factor beta-binding protein 1	1	DW090619_4_EB5 T.5984.5984.2	controllerType=0 controllerNumber=1 scan=5984	16.5548
	1	K.C[+57.021]VDIDEC[+57.021]TQVQHLC[+57.021]SQGR.C	913		C[+57]*3	1102.98	2	2204.94	2204.95	0	-2.2	Specific	1155.33	1155.33	1155.33	20.1	453	>sp|Q14766|LTBP1_HUMAN Latent-transforming growth factor beta-binding protein 1	1	DW090619_4_EB5 T.5809.5809.2	controllerType=0 controllerNumber=1 scan=5809	16.2126
	1	K.C[+57.021]VDIDEC[+57.021]TQVQHLC[+57.021]SQGR.C	913		C[+57]*3	1102.98	2	2204.94	2204.95	0	-2.1	Specific	1166.27	1135.37	1135.37	20.1	453	>sp|Q14766|LTBP1_HUMAN Latent-transforming growth factor beta-binding protein 1	1	DW090619_4_EB5 T.5919.5919.2	controllerType=0 controllerNumber=1 scan=5919	16.428
	1	K.C[+57.021]VDIDEC[+57.021]TQVQHLC[+57.021]SQGR.C	913		C[+57]*3	1102.97	2	2204.94	2204.95	0	-2.5	Specific	1167.96	1167.96	1167.96	20.1	453	>sp|Q14766|LTBP1_HUMAN Latent-transforming growth factor beta-binding protein 1	1	DW090619_4_EB5 T.5862.5862.2	controllerType=0 controllerNumber=1 scan=5862	16.32
	1	K.C[+57.021][-17.027]VDIDEC[+57.021]TQVQHLC[+57.021]SQGR.C	913		C[-17][+57]*3	729.979	3	2187.92	2187.92	0	-0.3	Specific	248.27	248.27	248.27	3.02	453	>sp|Q14766|LTBP1_HUMAN Latent-transforming growth factor beta-binding protein 1	1	DW090619_4_EB5 T.8018.8018.2	controllerType=0 controllerNumber=1 scan=8018	20.542
	1	K.C[+57.021][-17.027]VDIDEC[+57.021]TQVQHLC[+57.021]SQGR.C	913		C[-17][+57]*3	729.978	3	2187.92	2187.92	0	-1.1	Specific	682.58	682.58	682.58	10.55	453	>sp|Q14766|LTBP1_HUMAN Latent-transforming growth factor beta-binding protein 1	1	DW090619_4_EB5 T.7837.7837.3	controllerType=0 controllerNumber=1 scan=7837	20.1615
	1	K.C[+57.021][-17.027]VDIDEC[+57.021]TQVQHLC[+57.021]SQGR.C	913		C[-17][+57]*3	729.977	3	2187.92	2187.92	0	-2.1	Specific	683.52	683.52	683.52	10.63	453	>sp|Q14766|LTBP1_HUMAN Latent-transforming growth factor beta-binding protein 1	1	DW090619_4_EB5 T.7881.7881.3	controllerType=0 controllerNumber=1 scan=7881	20.2554
	1	K.C[+57.021][-17.027]VDIDEC[+57.021]TQVQHLC[+57.021]SQGR.C	913		C[-17][+57]*3	1094.47	2	2187.92	2187.92	0	0.6	Specific	741.19	672.94	672.94	9.86	453	>sp|Q14766|LTBP1_HUMAN Latent-transforming growth factor beta-binding protein 1	1	DW090619_4_EB5 T.7835.7835.2	controllerType=0 controllerNumber=1 scan=7835	20.1578
	1	K.C[+57.021][-17.027]VDIDEC[+57.021]TQVQHLC[+57.021]SQGR.C	913		C[-17][+57]*3	1094.46	2	2187.91	2187.92	0	-3.7	Specific	747.41	673.3	673.3	11.1	453	>sp|Q14766|LTBP1_HUMAN Latent-transforming growth factor beta-binding protein 1	1	DW090619_4_EB5 T.7887.7887.2	controllerType=0 controllerNumber=1 scan=7887	20.2703
	1	K.C[+57.021][-17.027]VDIDEC[+57.021]TQVQHLC[+57.021]SQGR.C	913		C[-17][+57]*3	729.977	3	2187.92	2187.92	0	-2	Specific	873.22	873.22	873.22	14.63	453	>sp|Q14766|LTBP1_HUMAN Latent-transforming growth factor beta-binding protein 1	1	DW090619_4_EB5 T.7669.7669.3	controllerType=0 controllerNumber=1 scan=7669	19.808
	1	K.C[+57.021][-17.027]VDIDEC[+57.021]TQVQHLC[+57.021]SQGR.C	913		C[-17][+57]*3	1094.46	2	2187.92	2187.92	0	0.2	Specific	873.72	803.93	803.93	14.02	453	>sp|Q14766|LTBP1_HUMAN Latent-transforming growth factor beta-binding protein 1	1	DW090619_4_EB5 T.8026.8026.2	controllerType=0 controllerNumber=1 scan=8026	20.5582
	1	K.C[+57.021][-17.027]VDIDEC[+57.021]TQVQHLC[+57.021]SQGR.C	913		C[-17][+57]*3	729.977	3	2187.92	2187.92	0	-2.5	Specific	891.24	891.24	891.24	14.63	453	>sp|Q14766|LTBP1_HUMAN Latent-transforming growth factor beta-binding protein 1	1	DW090619_4_EB5 T.7789.7789.3	controllerType=0 controllerNumber=1 scan=7789	20.0627
	1	K.C[+57.021][-17.027]VDIDEC[+57.021]TQVQHLC[+57.021]SQGR.C	913		C[-17][+57]*3	729.977	3	2187.92	2187.92	0	-1.7	Specific	900.72	900.72	900.72	15.63	453	>sp|Q14766|LTBP1_HUMAN Latent-transforming growth factor beta-binding protein 1	1	DW090619_4_EB5 T.7723.7723.3	controllerType=0 controllerNumber=1 scan=7723	19.9208
	1	K.C[+57.021][-17.027]VDIDEC[+57.021]TQVQHLC[+57.021]SQGR.C	913		C[-17][+57]*3	1094.46	2	2187.92	2187.92	0	-1.5	Specific	1012.79	923.57	923.57	17.1	453	>sp|Q14766|LTBP1_HUMAN Latent-transforming growth factor beta-binding protein 1	1	DW090619_4_EB5 T.7779.7779.2	controllerType=0 controllerNumber=1 scan=7779	20.041
	1	K.C[+57.021][-17.027]VDIDEC[+57.021]TQVQHLC[+57.021]SQGR.C	913		C[-17][+57]*3	1094.46	2	2187.92	2187.92	0	-1.4	Specific	1029.63	961.73	961.73	17.1	453	>sp|Q14766|LTBP1_HUMAN Latent-transforming growth factor beta-binding protein 1	1	DW090619_4_EB5 T.7721.7721.2	controllerType=0 controllerNumber=1 scan=7721	19.9184
	1	K.C[+57.021][-17.027]VDIDEC[+57.021]TQVQHLC[+57.021]SQGR.C	913		C[-17][+57]*3	1094.47	2	2187.92	2187.92	0	0.6	Specific	1084.56	983.25	983.25	18.02	453	>sp|Q14766|LTBP1_HUMAN Latent-transforming growth factor beta-binding protein 1	1	DW090619_4_EB5 T.7670.7670.2	controllerType=0 controllerNumber=1 scan=7670	19.8094
	1	K.C[+57.021][-17.027]VD[+15.995]IDEC[+57.021]TQVQHLC[+57.021]SQGR.C	913		C[-17][+57]*3, D[+16]	735.319	3	2203.94	2203.92	0	11.6	Specific	533.28	150.23	94.16	2.21	453	>sp|Q14766|LTBP1_HUMAN Latent-transforming growth factor beta-binding protein 1	1	DW090619_4_EB5 T.6535.6535.3	controllerType=0 controllerNumber=1 scan=6535	17.5513
	1	K.C[+57.021][-17.027]VD[+15.995]IDEC[+57.021]TQVQHLC[+57.021]SQGR.C	913		C[-17][+57]*3, D[+16]	735.318	3	2203.94	2203.92	0	10.3	Specific	544.29	223.42	83.57	2.38	453	>sp|Q14766|LTBP1_HUMAN Latent-transforming growth factor beta-binding protein 1	1	DW090619_4_EB5 T.6930.6930.3	controllerType=0 controllerNumber=1 scan=6930	18.3032
	1	K.C[+57.021][-17.027]VD[+15.995]IDEC[+57.021]TQVQHLC[+57.021]SQGR.C	913		C[-17][+57]*3, D[+16]	735.321	3	2203.95	2203.92	0	14.8	Specific	578.55	318.32	77.03	3.94	453	>sp|Q14766|LTBP1_HUMAN Latent-transforming growth factor beta-binding protein 1	1	DW090619_4_EB5 T.6800.6800.3	controllerType=0 controllerNumber=1 scan=6800	18.049
	1	K.C[+57.021][-17.027]VD[+15.995]IDEC[+57.021]TQVQHLC[+57.021]SQGR.C	913		C[-17][+57]*3, D[+16]	735.317	3	2203.94	2203.92	0	8.5	Specific	598.3	522.68	88.38	6.11	453	>sp|Q14766|LTBP1_HUMAN Latent-transforming growth factor beta-binding protein 1	1	DW090619_4_EB5 T.7266.7266.3	controllerType=0 controllerNumber=1 scan=7266	18.9813
	1	K.C[+57.021][-17.027]VD[+15.995]IDEC[+57.021]TQVQHLC[+57.021]SQGR.C	913		C[-17][+57]*3, D[+16]	735.318	3	2203.94	2203.92	0	10.5	Specific	622.84	622.84	76.45	6.37	453	>sp|Q14766|LTBP1_HUMAN Latent-transforming growth factor beta-binding protein 1	1	DW090619_4_EB5 T.6152.6152.3	controllerType=0 controllerNumber=1 scan=6152	16.8598
	1	K.C[+57.021]VDIDEC[+57.021]T[+132.042]QVQHLC[+57.021]SQGRC[+57.021]EN[+0.984]T[+365.132]EGSFLC[+57.021]IC[+57.021]PAGFMASEEGTNC[+57.021]IDVDEC[+57.021]LRPDVC[+57.021]GEGHC[+57.021]VNTVGAFR.C	913	Pent(1),HexNAc(1)Hex(1)	C[+57]*10, N[+1], T[+132][+365]	1398.09	6	8383.5	8381.46	2	4.9	Specific	582.87	582.87	0	7.64	453	>sp|Q14766|LTBP1_HUMAN Latent-transforming growth factor beta-binding protein 1	1	DW090619_4_EB5 T.9640.9640.6	controllerType=0 controllerNumber=1 scan=9640	24.1905
	1	K.C[+57.021]VDIDEC[+57.021]TQVQH[+15.995]LC[+57.021]SQGRC[+57.021]EN[+15.995]TEGS[+203.079]FLC[+57.021]IC[+57.021]PAGFMASEEGTNC[+57.021]IDVDEC[+57.021]LRPDVC[+57.021]GEGHC[+57.021]VNTVGAFR.C	913	HexNAc(1)	C[+57]*10, H[+16], N[+16], S[+203]	1015.93	8	8120.43	8118.37	2	6.6	Specific	977.06	977.06	0	14.63	453	>sp|Q14766|LTBP1_HUMAN Latent-transforming growth factor beta-binding protein 1	1	DW090619_4_EB5 T.8019.8019.4	controllerType=0 controllerNumber=1 scan=8019	20.544
	1	R.C[+57.021]ENTEGSFLC[+57.021]IC[+57.021]PAGFMASEEGTNC[+57.021]IDVDEC[+57.021]LRPDVC[+57.021]GEGHC[+57.021]VNTVGAFR.C	931		C[+57]*7	1140.27	5	5697.34	5697.37	0	-5.6	Specific	73.12	73.12	41.53	2.19	453	>sp|Q14766|LTBP1_HUMAN Latent-transforming growth factor beta-binding protein 1	1	DW090619_4_EB5 T.13590.13590.5	controllerType=0 controllerNumber=1 scan=13590	33.5896
	1	R.C[+57.021]ENTEGSFLC[+57.021]IC[+57.021]PAGFMASEEGTNC[+57.021]IDVDEC[+57.021]LRPDVC[+57.021]GEGHC[+57.021]VNTVGAFR.C	931		C[+57]*7	1140.28	5	5697.36	5697.37	0	-1.3	Specific	118.87	118.87	7.69	2.17	453	>sp|Q14766|LTBP1_HUMAN Latent-transforming growth factor beta-binding protein 1	1	DW090619_4_EB5 T.13700.13700.5	controllerType=0 controllerNumber=1 scan=13700	33.8515
	1	R.C[+57.021]ENTEGSFLC[+57.021]IC[+57.021]PAGFMASEEGTNC[+57.021]IDVDEC[+57.021]LRPDVC[+57.021]GEGHC[+57.021]VNTVGAFR.C	931		C[+57]*7	1140.27	5	5697.34	5697.37	0	-4.6	Specific	151.02	151.02	22.51	2.96	453	>sp|Q14766|LTBP1_HUMAN Latent-transforming growth factor beta-binding protein 1	1	DW090619_4_EB5 T.13642.13642.5	controllerType=0 controllerNumber=1 scan=13642	33.7138
	1	R.C[+57.021]ENTEGSFLC[+57.021]IC[+57.021]PAGFMASEEGTNC[+57.021]IDVDEC[+57.021]LRPDVC[+57.021]GEGHC[+57.021]VNTVGAFR.C	931		C[+57]*7	1140.48	5	5698.36	5697.37	1	-2.2	Specific	186.01	186.01	43.15	3.29	453	>sp|Q14766|LTBP1_HUMAN Latent-transforming growth factor beta-binding protein 1	1	DW090619_4_EB5 T.13313.13313.5	controllerType=0 controllerNumber=1 scan=13313	32.9154
	1	R.C[+57.021]ENTEGSFLC[+57.021]IC[+57.021]PAGFMASEEGTNC[+57.021]IDVDEC[+57.021]LRPDVC[+57.021]GEGHC[+57.021]VNTVGAFR.C	931		C[+57]*7	950.565	6	5698.35	5697.37	1	-3.4	Specific	239.5	239.5	13.11	2.39	453	>sp|Q14766|LTBP1_HUMAN Latent-transforming growth factor beta-binding protein 1	1	DW090619_4_EB5 T.10095.10095.2	controllerType=0 controllerNumber=1 scan=10095	25.2405
	1	R.C[+57.021]ENTEGSFLC[+57.021]IC[+57.021]PAGFMASEEGTNC[+57.021]IDVDEC[+57.021]LRPDVC[+57.021]GEGHC[+57.021]VNTVGAFR.C	931		C[+57]*7	1425.09	4	5697.34	5697.37	0	-5	Specific	318.24	318.24	55.6	3.52	453	>sp|Q14766|LTBP1_HUMAN Latent-transforming growth factor beta-binding protein 1	1	DW090619_4_EB5 T.13556.13556.4	controllerType=0 controllerNumber=1 scan=13556	33.5077
	1	R.C[+57.021]ENTEGSFLC[+57.021]IC[+57.021]PAGFMASEEGTNC[+57.021]IDVDEC[+57.021]LRPDVC[+57.021]GEGHC[+57.021]VNTVGAFR.C	931		C[+57]*7	1425.09	4	5697.32	5697.37	0	-7.9	Specific	404.35	404.35	79.88	5.48	453	>sp|Q14766|LTBP1_HUMAN Latent-transforming growth factor beta-binding protein 1	1	DW090619_4_EB5 T.13748.13748.4	controllerType=0 controllerNumber=1 scan=13748	33.9665
	1	R.C[+57.021]ENTEGSFLC[+57.021]IC[+57.021]PAGFMASEEGTNC[+57.021]IDVDEC[+57.021]LRPDVC[+57.021]GEGHC[+57.021]VNTVGAFR.C	931		C[+57]*7	1140.28	5	5697.36	5697.37	0	-2.1	Specific	417.4	417.4	58.78	6.28	453	>sp|Q14766|LTBP1_HUMAN Latent-transforming growth factor beta-binding protein 1	1	DW090619_4_EB5 T.13132.13132.5	controllerType=0 controllerNumber=1 scan=13132	32.4624
	1	R.C[+57.021]ENTEGSFLC[+57.021]IC[+57.021]PAGFMASEEGTNC[+57.021]IDVDEC[+57.021]LRPDVC[+57.021]GEGHC[+57.021]VNTVGAFR.C	931		C[+57]*7	1424.85	4	5696.37	5697.37	-1	0.6	Specific	505.73	505.73	258.33	6.96	453	>sp|Q14766|LTBP1_HUMAN Latent-transforming growth factor beta-binding protein 1	1	DW090619_4_EB5 T.13639.13639.4	controllerType=0 controllerNumber=1 scan=13639	33.7073
	1	R.C[+57.021]ENTEGSFLC[+57.021]IC[+57.021]PAGFMASEEGTNC[+57.021]IDVDEC[+57.021]LRPDVC[+57.021]GEGHC[+57.021]VNTVGAFR.C	931		C[+57]*7	1425.34	4	5698.33	5697.37	1	-6.5	Specific	706.93	706.93	8.33	10.26	453	>sp|Q14766|LTBP1_HUMAN Latent-transforming growth factor beta-binding protein 1	1	DW090619_4_EB5 T.13364.13364.4	controllerType=0 controllerNumber=1 scan=13364	33.0396
	1	R.C[+57.021]ENTEGSFLC[+57.021]IC[+57.021]PAGFMASEEGTNC[+57.021]IDVDEC[+57.021]LRPDVC[+57.021]GEGHC[+57.021]VNTVGAFR.C	931		C[+57]*7	1425.09	4	5697.34	5697.37	0	-4.1	Specific	978.79	978.79	161.48	16.38	453	>sp|Q14766|LTBP1_HUMAN Latent-transforming growth factor beta-binding protein 1	1	DW090619_4_EB5 T.13222.13222.4	controllerType=0 controllerNumber=1 scan=13222	32.69
	1	R.C[+57.021]ENTEGSFLC[+57.021]IC[+57.021]PAGFMASEEGTNC[+57.021]IDVDEC[+57.021]LRPDVC[+57.021]GEGHC[+57.021]VNTVGAFR.C	931		C[+57]*7	1425.09	4	5697.35	5697.37	0	-2.3	Specific	1019.54	1019.54	72.83	17.38	453	>sp|Q14766|LTBP1_HUMAN Latent-transforming growth factor beta-binding protein 1	1	DW090619_4_EB5 T.13158.13158.4	controllerType=0 controllerNumber=1 scan=13158	32.5267
	1	R.C[+57.021]ENTEGSFLC[+57.021]IC[+57.021]PAGFMASEEGTNC[+57.021]IDVDEC[+57.021]LRPDVC[+57.021]GEGHC[+57.021]VNTVGAFR.C	931		C[+57]*7	1425.09	4	5697.35	5697.37	0	-3.4	Specific	1071.17	1071.17	230.73	18.38	453	>sp|Q14766|LTBP1_HUMAN Latent-transforming growth factor beta-binding protein 1	1	DW090619_4_EB5 T.13109.13109.4	controllerType=0 controllerNumber=1 scan=13109	32.4072
	1	R.C[+57.021]ENTEGSFLC[+57.021]IC[+57.021]PAGFMASEEGTNC[+57.021]IDVDEC[+57.021]LRPDVC[+57.021]GEGHC[+57.021]VNTVGAFR.C	931		C[+57]*7	1425.1	4	5697.38	5697.37	0	2.6	Specific	1073.57	1073.57	215.51	17.38	453	>sp|Q14766|LTBP1_HUMAN Latent-transforming growth factor beta-binding protein 1	1	DW090619_4_EB5 T.13306.13306.4	controllerType=0 controllerNumber=1 scan=13306	32.898
	1	R.C[+57.021]ENTEGSFLC[+57.021]IC[+57.021]PAGFMASEEGTNC[+57.021]IDVDEC[+57.021]LRPDVC[+57.021]GEGHC[+57.021]VNTVGAFR.C	931		C[+57]*7	1140.28	5	5697.35	5697.37	0	-3.2	Specific	1222.29	1222.29	174.99	21.06	453	>sp|Q14766|LTBP1_HUMAN Latent-transforming growth factor beta-binding protein 1	1	DW090619_4_EB5 T.11259.11259.5	controllerType=0 controllerNumber=1 scan=11259	28.0223
	1	R.C[+57.021]ENTEGSFLC[+57.021]IC[+57.021]PAGFMASEEGTNC[+57.021]IDVDEC[+57.021]LRPDVC[+57.021]GEGHC[+57.021]VNTVGAFR.C	931		C[+57]*7	1140.28	5	5697.36	5697.37	0	-0.3	Specific	1285.8	1285.8	200.09	21.98	453	>sp|Q14766|LTBP1_HUMAN Latent-transforming growth factor beta-binding protein 1	1	DW090619_4_EB5 T.11795.11795.5	controllerType=0 controllerNumber=1 scan=11795	29.2883
	1	R.C[+57.021]ENTEGSFLC[+57.021]IC[+57.021]PAGFMASEEGTNC[+57.021]IDVDEC[+57.021]LRPDVC[+57.021]GEGHC[+57.021]VNTVGAFR.C	931		C[+57]*7	1140.28	5	5697.37	5697.37	0	-0.1	Specific	1290.11	1290.11	238.65	21.98	453	>sp|Q14766|LTBP1_HUMAN Latent-transforming growth factor beta-binding protein 1	1	DW090619_4_EB5 T.11047.11047.5	controllerType=0 controllerNumber=1 scan=11047	27.5172
	1	R.C[+57.021]ENTEGSFLC[+57.021]IC[+57.021]PAGFMASEEGTNC[+57.021]IDVDEC[+57.021]LRPDVC[+57.021]GEGHC[+57.021]VNTVGAFR.C	931		C[+57]*7	1140.28	5	5697.36	5697.37	0	-1.2	Specific	1305.46	1305.46	237.47	22.98	453	>sp|Q14766|LTBP1_HUMAN Latent-transforming growth factor beta-binding protein 1	1	DW090619_4_EB5 T.11961.11961.5	controllerType=0 controllerNumber=1 scan=11961	29.6805
	1	R.C[+57.021]ENTEGSFLC[+57.021]IC[+57.021]PAGFMASEEGTNC[+57.021]IDVDEC[+57.021]LRPDVC[+57.021]GEGHC[+57.021]VNTVGAFR.C	931		C[+57]*7	1140.28	5	5697.36	5697.37	0	-1.5	Specific	1317.54	1317.54	233.5	23.06	453	>sp|Q14766|LTBP1_HUMAN Latent-transforming growth factor beta-binding protein 1	1	DW090619_4_EB5 T.11499.11499.5	controllerType=0 controllerNumber=1 scan=11499	28.5895
	1	R.C[+57.021]ENTEGSFLC[+57.021]IC[+57.021]PAGFMASEEGTNC[+57.021]IDVDEC[+57.021]LRPDVC[+57.021]GEGHC[+57.021]VNTVGAFR.C	931		C[+57]*7	950.398	6	5697.35	5697.37	0	-2.7	Specific	1321.11	1321.11	115.95	22.71	453	>sp|Q14766|LTBP1_HUMAN Latent-transforming growth factor beta-binding protein 1	1	DW090619_4_EB5 T.9631.9631.6	controllerType=0 controllerNumber=1 scan=9631	24.1708
	1	R.C[+57.021]ENTEGSFLC[+57.021]IC[+57.021]PAGFMASEEGTNC[+57.021]IDVDEC[+57.021]LRPDVC[+57.021]GEGHC[+57.021]VNTVGAFR.C	931		C[+57]*7	1140.28	5	5697.36	5697.37	0	-1.6	Specific	1349.67	1349.67	252.2	23.06	453	>sp|Q14766|LTBP1_HUMAN Latent-transforming growth factor beta-binding protein 1	1	DW090619_4_EB5 T.11377.11377.5	controllerType=0 controllerNumber=1 scan=11377	28.3003
	1	R.C[+57.021]ENTEGSFLC[+57.021]IC[+57.021]PAGFMASEEGTNC[+57.021]IDVDEC[+57.021]LRPDVC[+57.021]GEGHC[+57.021]VNTVGAFR.C	931		C[+57]*7	1140.29	5	5697.43	5697.37	0	11.9	Specific	1351.97	1351.97	95	22.53	453	>sp|Q14766|LTBP1_HUMAN Latent-transforming growth factor beta-binding protein 1	1	DW090619_4_EB5 T.12760.12760.5	controllerType=0 controllerNumber=1 scan=12760	31.5495
	1	R.C[+57.021]ENTEGSFLC[+57.021]IC[+57.021]PAGFMASEEGTNC[+57.021]IDVDEC[+57.021]LRPDVC[+57.021]GEGHC[+57.021]VNTVGAFR.C	931		C[+57]*7	1140.28	5	5697.36	5697.37	0	-1.8	Specific	1356.63	1356.63	139.85	24.06	453	>sp|Q14766|LTBP1_HUMAN Latent-transforming growth factor beta-binding protein 1	1	DW090619_4_EB5 T.11319.11319.5	controllerType=0 controllerNumber=1 scan=11319	28.163
	1	R.C[+57.021]ENTEGSFLC[+57.021]IC[+57.021]PAGFMASEEGTNC[+57.021]IDVDEC[+57.021]LRPDVC[+57.021]GEGHC[+57.021]VNTVGAFR.C	931		C[+57]*7	1140.28	5	5697.35	5697.37	0	-2.5	Specific	1382.33	1382.33	199.74	24.06	453	>sp|Q14766|LTBP1_HUMAN Latent-transforming growth factor beta-binding protein 1	1	DW090619_4_EB5 T.10772.10772.5	controllerType=0 controllerNumber=1 scan=10772	26.867
	1	R.C[+57.021]ENTEGSFLC[+57.021]IC[+57.021]PAGFMASEEGTNC[+57.021]IDVDEC[+57.021]LRPDVC[+57.021]GEGHC[+57.021]VNTVGAFR.C	931		C[+57]*7	1140.28	5	5697.35	5697.37	0	-3	Specific	1401.91	1401.91	236.49	25.06	453	>sp|Q14766|LTBP1_HUMAN Latent-transforming growth factor beta-binding protein 1	1	DW090619_4_EB5 T.10714.10714.5	controllerType=0 controllerNumber=1 scan=10714	26.7299
	1	R.C[+57.021]ENTEGSFLC[+57.021]IC[+57.021]PAGFMASEEGTNC[+57.021]IDVDEC[+57.021]LRPDVC[+57.021]GEGHC[+57.021]VNTVGAFR.C	931		C[+57]*7	1140.28	5	5697.35	5697.37	0	-2.5	Specific	1411.95	1411.95	207.5	25.06	453	>sp|Q14766|LTBP1_HUMAN Latent-transforming growth factor beta-binding protein 1	1	DW090619_4_EB5 T.10881.10881.5	controllerType=0 controllerNumber=1 scan=10881	27.124
	1	R.C[+57.021]ENTEGSFLC[+57.021]IC[+57.021]PAGFMASEEGTNC[+57.021]IDVDEC[+57.021]LRPDVC[+57.021]GEGHC[+57.021]VNTVGAFR.C	931		C[+57]*7	1140.28	5	5697.35	5697.37	0	-2.3	Specific	1415.75	1415.75	174.52	25.06	453	>sp|Q14766|LTBP1_HUMAN Latent-transforming growth factor beta-binding protein 1	1	DW090619_4_EB5 T.10985.10985.5	controllerType=0 controllerNumber=1 scan=10985	27.3718
	1	R.C[+57.021]ENTEGSFLC[+57.021]IC[+57.021]PAGFMASEEGTNC[+57.021]IDVDEC[+57.021]LRPDVC[+57.021]GEGHC[+57.021]VNTVGAFR.C	931		C[+57]*7	1140.28	5	5697.35	5697.37	0	-2.4	Specific	1434.19	1434.19	164.19	25.06	453	>sp|Q14766|LTBP1_HUMAN Latent-transforming growth factor beta-binding protein 1	1	DW090619_4_EB5 T.11099.11099.5	controllerType=0 controllerNumber=1 scan=11099	27.6411
	1	R.C[+57.021]ENTEGSFLC[+57.021]IC[+57.021]PAGFMASEEGTNC[+57.021]IDVDEC[+57.021]LRPDVC[+57.021]GEGHC[+57.021]VNTVGAFR.C	931		C[+57]*7	1140.28	5	5697.36	5697.37	0	-1.5	Specific	1443.54	1443.54	188.99	25.06	453	>sp|Q14766|LTBP1_HUMAN Latent-transforming growth factor beta-binding protein 1	1	DW090619_4_EB5 T.11733.11733.5	controllerType=0 controllerNumber=1 scan=11733	29.1413
	1	R.C[+57.021]ENTEGSFLC[+57.021]IC[+57.021]PAGFMASEEGTNC[+57.021]IDVDEC[+57.021]LRPDVC[+57.021]GEGHC[+57.021]VNTVGAFR.C	931		C[+57]*7	1140.28	5	5697.35	5697.37	0	-2.8	Specific	1452.3	1452.3	205.09	26.06	453	>sp|Q14766|LTBP1_HUMAN Latent-transforming growth factor beta-binding protein 1	1	DW090619_4_EB5 T.10659.10659.5	controllerType=0 controllerNumber=1 scan=10659	26.5995
	1	R.C[+57.021]ENTEGSFLC[+57.021]IC[+57.021]PAGFMASEEGTNC[+57.021]IDVDEC[+57.021]LRPDVC[+57.021]GEGHC[+57.021]VNTVGAFR.C	931		C[+57]*7	1140.48	5	5698.35	5697.37	1	-3.9	Specific	1452.82	1452.82	164.48	26.06	453	>sp|Q14766|LTBP1_HUMAN Latent-transforming growth factor beta-binding protein 1	1	DW090619_4_EB5 T.10826.10826.5	controllerType=0 controllerNumber=1 scan=10826	26.9946
	1	R.C[+57.021]ENTEGSFLC[+57.021]IC[+57.021]PAGFMASEEGTNC[+57.021]IDVDEC[+57.021]LRPDVC[+57.021]GEGHC[+57.021]VNTVGAFR.C	931		C[+57]*7	1140.28	5	5697.36	5697.37	0	-0.8	Specific	1459.2	1459.2	176.06	25.98	453	>sp|Q14766|LTBP1_HUMAN Latent-transforming growth factor beta-binding protein 1	1	DW090619_4_EB5 T.11661.11661.5	controllerType=0 controllerNumber=1 scan=11661	28.9722
	1	R.C[+57.021]ENTEGSFLC[+57.021]IC[+57.021]PAGFMASEEGTNC[+57.021]IDVDEC[+57.021]LRPDVC[+57.021]GEGHC[+57.021]VNTVGAFR.C	931		C[+57]*7	1140.48	5	5698.35	5697.37	1	-3.3	Specific	1474.55	1474.55	139.67	26.06	453	>sp|Q14766|LTBP1_HUMAN Latent-transforming growth factor beta-binding protein 1	1	DW090619_4_EB5 T.11154.11154.5	controllerType=0 controllerNumber=1 scan=11154	27.7719
	1	R.C[+57.021]ENTEGSFLC[+57.021]IC[+57.021]PAGFMASEEGTNC[+57.021]IDVDEC[+57.021]LRPDVC[+57.021]GEGHC[+57.021]VNTVGAFR.C	931		C[+57]*7	1140.28	5	5697.36	5697.37	0	-1.7	Specific	1476.14	1476.14	222.82	26.06	453	>sp|Q14766|LTBP1_HUMAN Latent-transforming growth factor beta-binding protein 1	1	DW090619_4_EB5 T.11608.11608.5	controllerType=0 controllerNumber=1 scan=11608	28.8466
	1	R.C[+57.021]ENTEGSFLC[+57.021]IC[+57.021]PAGFMASEEGTNC[+57.021]IDVDEC[+57.021]LRPDVC[+57.021]GEGHC[+57.021]VNTVGAFR.C	931		C[+57]*7	1140.28	5	5697.35	5697.37	0	-2.4	Specific	1478.28	1478.28	141.08	26.06	453	>sp|Q14766|LTBP1_HUMAN Latent-transforming growth factor beta-binding protein 1	1	DW090619_4_EB5 T.10938.10938.5	controllerType=0 controllerNumber=1 scan=10938	27.2587
	1	R.C[+57.021]ENTEGSFLC[+57.021]IC[+57.021]PAGFMASEEGTNC[+57.021]IDVDEC[+57.021]LRPDVC[+57.021]GEGHC[+57.021]VNTVGAFR.C	931		C[+57]*7	1140.28	5	5697.36	5697.37	0	-2	Specific	1480.67	1480.67	230.1	26.06	453	>sp|Q14766|LTBP1_HUMAN Latent-transforming growth factor beta-binding protein 1	1	DW090619_4_EB5 T.12072.12072.5	controllerType=0 controllerNumber=1 scan=12072	29.9436
	1	R.C[+57.021]ENTEGSFLC[+57.021]IC[+57.021]PAGFMASEEGTNC[+57.021]IDVDEC[+57.021]LRPDVC[+57.021]GEGHC[+57.021]VNTVGAFR.C	931		C[+57]*7	1140.28	5	5697.37	5697.37	0	0.4	Specific	1485.41	1485.41	239.25	25.98	453	>sp|Q14766|LTBP1_HUMAN Latent-transforming growth factor beta-binding protein 1	1	DW090619_4_EB5 T.12650.12650.5	controllerType=0 controllerNumber=1 scan=12650	31.29
	1	R.C[+57.021]ENTEGSFLC[+57.021]IC[+57.021]PAGFMASEEGTNC[+57.021]IDVDEC[+57.021]LRPDVC[+57.021]GEGHC[+57.021]VNTVGAFR.C	931		C[+57]*7	1140.28	5	5697.37	5697.37	0	0.6	Specific	1490.02	1490.02	203.63	25.98	453	>sp|Q14766|LTBP1_HUMAN Latent-transforming growth factor beta-binding protein 1	1	DW090619_4_EB5 T.11851.11851.5	controllerType=0 controllerNumber=1 scan=11851	29.4207
	1	R.C[+57.021]ENTEGSFLC[+57.021]IC[+57.021]PAGFMASEEGTNC[+57.021]IDVDEC[+57.021]LRPDVC[+57.021]GEGHC[+57.021]VNTVGAFR.C	931		C[+57]*7	1140.28	5	5697.36	5697.37	0	-0.9	Specific	1510.95	1510.95	280.04	26.98	453	>sp|Q14766|LTBP1_HUMAN Latent-transforming growth factor beta-binding protein 1	1	DW090619_4_EB5 T.12537.12537.5	controllerType=0 controllerNumber=1 scan=12537	31.031
	1	R.C[+57.021]ENTEGSFLC[+57.021]IC[+57.021]PAGFMASEEGTNC[+57.021]IDVDEC[+57.021]LRPDVC[+57.021]GEGHC[+57.021]VNTVGAFR.C	931		C[+57]*7	1140.48	5	5698.35	5697.37	1	-3	Specific	1528.47	1528.47	179.2	27.06	453	>sp|Q14766|LTBP1_HUMAN Latent-transforming growth factor beta-binding protein 1	1	DW090619_4_EB5 T.10221.10221.5	controllerType=0 controllerNumber=1 scan=10221	25.5346
	1	R.C[+57.021]ENTEGSFLC[+57.021]IC[+57.021]PAGFMASEEGTNC[+57.021]IDVDEC[+57.021]LRPDVC[+57.021]GEGHC[+57.021]VNTVGAFR.C	931		C[+57]*7	1140.28	5	5697.36	5697.37	0	-1.2	Specific	1531.02	1531.02	205.58	26.98	453	>sp|Q14766|LTBP1_HUMAN Latent-transforming growth factor beta-binding protein 1	1	DW090619_4_EB5 T.11431.11431.5	controllerType=0 controllerNumber=1 scan=11431	28.4286
	1	R.C[+57.021]ENTEGSFLC[+57.021]IC[+57.021]PAGFMASEEGTNC[+57.021]IDVDEC[+57.021]LRPDVC[+57.021]GEGHC[+57.021]VNTVGAFR.C	931		C[+57]*7	1899.79	3	5697.36	5697.37	0	-1.4	Specific	1532.07	1532.07	208.49	26.85	453	>sp|Q14766|LTBP1_HUMAN Latent-transforming growth factor beta-binding protein 1	1	DW090619_4_EB5 T.9632.9632.3	controllerType=0 controllerNumber=1 scan=9632	24.1731
	1	R.C[+57.021]ENTEGSFLC[+57.021]IC[+57.021]PAGFMASEEGTNC[+57.021]IDVDEC[+57.021]LRPDVC[+57.021]GEGHC[+57.021]VNTVGAFR.C	931		C[+57]*7	1140.28	5	5697.36	5697.37	0	-1	Specific	1538.19	1538.19	174.33	26.98	453	>sp|Q14766|LTBP1_HUMAN Latent-transforming growth factor beta-binding protein 1	1	DW090619_4_EB5 T.10524.10524.5	controllerType=0 controllerNumber=1 scan=10524	26.2357
	1	R.C[+57.021]ENTEGSFLC[+57.021]IC[+57.021]PAGFMASEEGTNC[+57.021]IDVDEC[+57.021]LRPDVC[+57.021]GEGHC[+57.021]VNTVGAFR.C	931		C[+57]*7	1140.28	5	5697.36	5697.37	0	-1.5	Specific	1538.68	1538.68	216.81	27.06	453	>sp|Q14766|LTBP1_HUMAN Latent-transforming growth factor beta-binding protein 1	1	DW090619_4_EB5 T.11204.11204.5	controllerType=0 controllerNumber=1 scan=11204	27.8917
	1	R.C[+57.021]ENTEGSFLC[+57.021]IC[+57.021]PAGFMASEEGTNC[+57.021]IDVDEC[+57.021]LRPDVC[+57.021]GEGHC[+57.021]VNTVGAFR.C	931		C[+57]*7	1140.28	5	5697.36	5697.37	0	-1.7	Specific	1544.18	1544.18	192.44	27.06	453	>sp|Q14766|LTBP1_HUMAN Latent-transforming growth factor beta-binding protein 1	1	DW090619_4_EB5 T.11905.11905.5	controllerType=0 controllerNumber=1 scan=11905	29.5489
	1	R.C[+57.021]ENTEGSFLC[+57.021]IC[+57.021]PAGFMASEEGTNC[+57.021]IDVDEC[+57.021]LRPDVC[+57.021]GEGHC[+57.021]VNTVGAFR.C	931		C[+57]*7	1140.08	5	5696.36	5697.37	-1	-1.2	Specific	1570.47	1570.47	524.57	27.98	453	>sp|Q14766|LTBP1_HUMAN Latent-transforming growth factor beta-binding protein 1	1	DW090619_4_EB5 T.10457.10457.5	controllerType=0 controllerNumber=1 scan=10457	26.0784
	1	R.C[+57.021]ENTEGSFLC[+57.021]IC[+57.021]PAGFMASEEGTNC[+57.021]IDVDEC[+57.021]LRPDVC[+57.021]GEGHC[+57.021]VNTVGAFR.C	931		C[+57]*7	1140.28	5	5697.37	5697.37	0	1.3	Specific	1578.6	1578.6	224.06	27.98	453	>sp|Q14766|LTBP1_HUMAN Latent-transforming growth factor beta-binding protein 1	1	DW090619_4_EB5 T.12709.12709.5	controllerType=0 controllerNumber=1 scan=12709	31.4276
	1	R.C[+57.021]ENTEGSFLC[+57.021]IC[+57.021]PAGFMASEEGTNC[+57.021]IDVDEC[+57.021]LRPDVC[+57.021]GEGHC[+57.021]VNTVGAFR.C	931		C[+57]*7	1140.28	5	5697.36	5697.37	0	-1.1	Specific	1579.45	1579.45	272.93	27.98	453	>sp|Q14766|LTBP1_HUMAN Latent-transforming growth factor beta-binding protein 1	1	DW090619_4_EB5 T.12292.12292.5	controllerType=0 controllerNumber=1 scan=12292	30.4604
	1	R.C[+57.021]ENTEGSFLC[+57.021]IC[+57.021]PAGFMASEEGTNC[+57.021]IDVDEC[+57.021]LRPDVC[+57.021]GEGHC[+57.021]VNTVGAFR.C	931		C[+57]*7	1140.28	5	5697.36	5697.37	0	-0.9	Specific	1585.64	1585.64	217.98	27.98	453	>sp|Q14766|LTBP1_HUMAN Latent-transforming growth factor beta-binding protein 1	1	DW090619_4_EB5 T.12013.12013.5	controllerType=0 controllerNumber=1 scan=12013	29.8038
	1	R.C[+57.021]ENTEGSFLC[+57.021]IC[+57.021]PAGFMASEEGTNC[+57.021]IDVDEC[+57.021]LRPDVC[+57.021]GEGHC[+57.021]VNTVGAFR.C	931		C[+57]*7	1140.28	5	5697.36	5697.37	0	-1.6	Specific	1585.64	1585.64	241.04	28.05	453	>sp|Q14766|LTBP1_HUMAN Latent-transforming growth factor beta-binding protein 1	1	DW090619_4_EB5 T.12121.12121.5	controllerType=0 controllerNumber=1 scan=12121	30.0586
	1	R.C[+57.021]ENTEGSFLC[+57.021]IC[+57.021]PAGFMASEEGTNC[+57.021]IDVDEC[+57.021]LRPDVC[+57.021]GEGHC[+57.021]VNTVGAFR.C	931		C[+57]*7	1140.28	5	5697.36	5697.37	0	-1.6	Specific	1591.84	1591.84	205.19	28.05	453	>sp|Q14766|LTBP1_HUMAN Latent-transforming growth factor beta-binding protein 1	1	DW090619_4_EB5 T.10160.10160.5	controllerType=0 controllerNumber=1 scan=10160	25.3937
	1	R.C[+57.021]ENTEGSFLC[+57.021]IC[+57.021]PAGFMASEEGTNC[+57.021]IDVDEC[+57.021]LRPDVC[+57.021]GEGHC[+57.021]VNTVGAFR.C	931		C[+57]*7	1140.28	5	5697.35	5697.37	0	-2.3	Specific	1622.62	1622.62	251.06	29.01	453	>sp|Q14766|LTBP1_HUMAN Latent-transforming growth factor beta-binding protein 1	1	DW090619_4_EB5 T.10379.10379.5	controllerType=0 controllerNumber=1 scan=10379	25.8976
	1	R.C[+57.021]ENTEGSFLC[+57.021]IC[+57.021]PAGFMASEEGTNC[+57.021]IDVDEC[+57.021]LRPDVC[+57.021]GEGHC[+57.021]VNTVGAFR.C	931		C[+57]*7	1140.27	5	5697.34	5697.37	0	-4.5	Specific	1635.79	1635.79	219.9	29.01	453	>sp|Q14766|LTBP1_HUMAN Latent-transforming growth factor beta-binding protein 1	1	DW090619_4_EB5 T.9990.9990.5	controllerType=0 controllerNumber=1 scan=9990	24.9985
	1	R.C[+57.021]ENTEGSFLC[+57.021]IC[+57.021]PAGFMASEEGTNC[+57.021]IDVDEC[+57.021]LRPDVC[+57.021]GEGHC[+57.021]VNTVGAFR.C	931		C[+57]*7	1140.28	5	5697.36	5697.37	0	-1.8	Specific	1639.15	1639.15	268.09	29.01	453	>sp|Q14766|LTBP1_HUMAN Latent-transforming growth factor beta-binding protein 1	1	DW090619_4_EB5 T.10048.10048.5	controllerType=0 controllerNumber=1 scan=10048	25.1319
	1	R.C[+57.021]ENTEGSFLC[+57.021]IC[+57.021]PAGFMASEEGTNC[+57.021]IDVDEC[+57.021]LRPDVC[+57.021]GEGHC[+57.021]VNTVGAFR.C	931		C[+57]*7	1140.28	5	5697.35	5697.37	0	-2.3	Specific	1645.82	1645.82	244.6	29.01	453	>sp|Q14766|LTBP1_HUMAN Latent-transforming growth factor beta-binding protein 1	1	DW090619_4_EB5 T.10101.10101.5	controllerType=0 controllerNumber=1 scan=10101	25.2556
	1	R.C[+57.021]ENTEGSFLC[+57.021]IC[+57.021]PAGFMASEEGTNC[+57.021]IDVDEC[+57.021]LRPDVC[+57.021]GEGHC[+57.021]VNTVGAFR.C	931		C[+57]*7	1140.48	5	5698.36	5697.37	1	-1.3	Specific	1658.43	1658.43	251.95	29.69	453	>sp|Q14766|LTBP1_HUMAN Latent-transforming growth factor beta-binding protein 1	1	DW090619_4_EB5 T.12359.12359.5	controllerType=0 controllerNumber=1 scan=12359	30.6181
	1	R.C[+57.021]ENTEGSFLC[+57.021]IC[+57.021]PAGFMASEEGTNC[+57.021]IDVDEC[+57.021]LRPDVC[+57.021]GEGHC[+57.021]VNTVGAFR.C	931		C[+57]*7	1140.28	5	5697.36	5697.37	0	-1	Specific	1665.08	1665.08	230.64	29.69	453	>sp|Q14766|LTBP1_HUMAN Latent-transforming growth factor beta-binding protein 1	1	DW090619_4_EB5 T.12182.12182.5	controllerType=0 controllerNumber=1 scan=12182	30.2012
	1	R.C[+57.021]ENTEGSFLC[+57.021]IC[+57.021]PAGFMASEEGTNC[+57.021]IDVDEC[+57.021]LRPDVC[+57.021]GEGHC[+57.021]VNTVGAFR.C	931		C[+57]*7	1140.28	5	5697.35	5697.37	0	-2.6	Specific	1671.67	1671.67	266.93	29.73	453	>sp|Q14766|LTBP1_HUMAN Latent-transforming growth factor beta-binding protein 1	1	DW090619_4_EB5 T.9882.9882.5	controllerType=0 controllerNumber=1 scan=9882	24.7469
	1	R.C[+57.021]ENTEGSFLC[+57.021]IC[+57.021]PAGFMASEEGTNC[+57.021]IDVDEC[+57.021]LRPDVC[+57.021]GEGHC[+57.021]VNTVGAFR.C	931		C[+57]*7	1140.28	5	5697.36	5697.37	0	-1.4	Specific	1677.29	1677.29	200.19	29.73	453	>sp|Q14766|LTBP1_HUMAN Latent-transforming growth factor beta-binding protein 1	1	DW090619_4_EB5 T.9939.9939.5	controllerType=0 controllerNumber=1 scan=9939	24.8788
	1	R.C[+57.021]ENTEGSFLC[+57.021]IC[+57.021]PAGFMASEEGTNC[+57.021]IDVDEC[+57.021]LRPDVC[+57.021]GEGHC[+57.021]VNTVGAFR.C	931		C[+57]*7	1140.28	5	5697.36	5697.37	0	-1.4	Specific	1693.42	1693.42	219.47	29.73	453	>sp|Q14766|LTBP1_HUMAN Latent-transforming growth factor beta-binding protein 1	1	DW090619_4_EB5 T.12414.12414.5	controllerType=0 controllerNumber=1 scan=12414	30.7461
	1	R.C[+57.021]ENTEGSFLC[+57.021]IC[+57.021]PAGFMASEEGTNC[+57.021]IDVDEC[+57.021]LRPDVC[+57.021]GEGHC[+57.021]VNTVGAFR.C	931		C[+57]*7	1140.28	5	5697.36	5697.37	0	-1.8	Specific	1693.79	1693.79	312.22	29.73	453	>sp|Q14766|LTBP1_HUMAN Latent-transforming growth factor beta-binding protein 1	1	DW090619_4_EB5 T.12231.12231.5	controllerType=0 controllerNumber=1 scan=12231	30.3174
	1	R.C[+57.021]ENTEGSFLC[+57.021]IC[+57.021]PAGFMASEEGTNC[+57.021]IDVDEC[+57.021]LRPDVC[+57.021]GEGHC[+57.021]VNTVGAFR.C	931		C[+57]*7	1140.28	5	5697.35	5697.37	0	-2.2	Specific	1694.55	1694.55	222.81	29.73	453	>sp|Q14766|LTBP1_HUMAN Latent-transforming growth factor beta-binding protein 1	1	DW090619_4_EB5 T.9769.9769.5	controllerType=0 controllerNumber=1 scan=9769	24.486
	1	R.C[+57.021]ENTEGSFLC[+57.021]IC[+57.021]PAGFMASEEGTNC[+57.021]IDVDEC[+57.021]LRPDVC[+57.021]GEGHC[+57.021]VNTVGAFR.C	931		C[+57]*7	1140.28	5	5697.35	5697.37	0	-2.3	Specific	1713.82	1713.82	204.29	29.97	453	>sp|Q14766|LTBP1_HUMAN Latent-transforming growth factor beta-binding protein 1	1	DW090619_4_EB5 T.9605.9605.5	controllerType=0 controllerNumber=1 scan=9605	24.1103
	1	R.C[+57.021]ENTEGSFLC[+57.021]IC[+57.021]PAGFMASEEGTNC[+57.021]IDVDEC[+57.021]LRPDVC[+57.021]GEGHC[+57.021]VNTVGAFR.C	931		C[+57]*7	1140.28	5	5697.37	5697.37	0	0.6	Specific	1749.2	1749.2	247.32	29.96	453	>sp|Q14766|LTBP1_HUMAN Latent-transforming growth factor beta-binding protein 1	1	DW090619_4_EB5 T.12595.12595.5	controllerType=0 controllerNumber=1 scan=12595	31.1619
	1	R.C[+57.021]ENTEGSFLC[+57.021]IC[+57.021]PAGFMASEEGTNC[+57.021]IDVDEC[+57.021]LRPDVC[+57.021]GEGHC[+57.021]VNTVGAFR.C	931		C[+57]*7	1140.28	5	5697.36	5697.37	0	-1	Specific	1755.31	1755.31	179.97	30	453	>sp|Q14766|LTBP1_HUMAN Latent-transforming growth factor beta-binding protein 1	1	DW090619_4_EB5 T.9714.9714.5	controllerType=0 controllerNumber=1 scan=9714	24.358
	1	R.C[+57.021]ENTEGSFLC[+57.021]IC[+57.021]PAGFMASEEGTNC[+57.021]IDVDEC[+57.021]LRPDVC[+57.021]GEGHC[+57.021]VNTVGAFR.C	931		C[+57]*7	1140.28	5	5697.36	5697.37	0	-2	Specific	1759.91	1759.91	249.2	30	453	>sp|Q14766|LTBP1_HUMAN Latent-transforming growth factor beta-binding protein 1	1	DW090619_4_EB5 T.9657.9657.5	controllerType=0 controllerNumber=1 scan=9657	24.2287
	1	R.C[+57.021]ENTEGSFLC[+57.021]IC[+57.021]PAGFMASEEGTNC[+57.021]IDVDEC[+57.021]LRPDVC[+57.021]GEGHC[+57.021]VNTVGAFR.C	931		C[+57]*7	1140.28	5	5697.35	5697.37	0	-2.7	Specific	1762.69	1762.69	165.82	30	453	>sp|Q14766|LTBP1_HUMAN Latent-transforming growth factor beta-binding protein 1	1	DW090619_4_EB5 T.9826.9826.5	controllerType=0 controllerNumber=1 scan=9826	24.618
	1	R.C[+57.021]ENTEGSFLC[+57.021]IC[+57.021]PAGFMASEEGTNC[+57.021]IDVDEC[+57.021]LRPDVC[+57.021]GEGHC[+57.021]VNTVGAFR.C	931		C[+57]*7	1425.09	4	5697.35	5697.37	0	-3.4	Specific	1818.27	1818.27	309.47	30	453	>sp|Q14766|LTBP1_HUMAN Latent-transforming growth factor beta-binding protein 1	1	DW090619_4_EB5 T.10034.10034.4	controllerType=0 controllerNumber=1 scan=10034	25.1005
	1	R.C[+57.021]ENTEGSFLC[+57.021]IC[+57.021]PAGFMASEEGTNC[+57.021]IDVDEC[+57.021]LRPDVC[+57.021]GEGHC[+57.021]VNTVGAFR.C	931		C[+57]*7	1425.34	4	5698.36	5697.37	1	-2.4	Specific	1869.46	1869.46	69.62	30	453	>sp|Q14766|LTBP1_HUMAN Latent-transforming growth factor beta-binding protein 1	1	DW090619_4_EB5 T.10580.10580.4	controllerType=0 controllerNumber=1 scan=10580	26.4014
	1	R.C[+57.021]ENTEGSFLC[+57.021]IC[+57.021]PAGFMASEEGTNC[+57.021]IDVDEC[+57.021]LRPDVC[+57.021]GEGHC[+57.021]VNTVGAFR.C	931		C[+57]*7	1425.34	4	5698.34	5697.37	1	-5.5	Specific	1883.84	1883.84	330.78	30	453	>sp|Q14766|LTBP1_HUMAN Latent-transforming growth factor beta-binding protein 1	1	DW090619_4_EB5 T.10310.10310.4	controllerType=0 controllerNumber=1 scan=10310	25.7377
	1	R.C[+57.021]ENTEGSFLC[+57.021]IC[+57.021]PAGFMASEEGTNC[+57.021]IDVDEC[+57.021]LRPDVC[+57.021]GEGHC[+57.021]VNTVGAFR.C	931		C[+57]*7	1425.11	4	5697.41	5697.37	0	8	Specific	1885.23	1885.23	317.07	30	453	>sp|Q14766|LTBP1_HUMAN Latent-transforming growth factor beta-binding protein 1	1	DW090619_4_EB5 T.12749.12749.4	controllerType=0 controllerNumber=1 scan=12749	31.5233
	1	R.C[+57.021]ENTEGSFLC[+57.021]IC[+57.021]PAGFMASEEGTNC[+57.021]IDVDEC[+57.021]LRPDVC[+57.021]GEGHC[+57.021]VNTVGAFR.C	931		C[+57]*7	1425.09	4	5697.35	5697.37	0	-3.7	Specific	1890.84	1890.84	63.45	30	453	>sp|Q14766|LTBP1_HUMAN Latent-transforming growth factor beta-binding protein 1	1	DW090619_4_EB5 T.10439.10439.4	controllerType=0 controllerNumber=1 scan=10439	26.0378
	1	R.C[+57.021]ENTEGSFLC[+57.021]IC[+57.021]PAGFMASEEGTNC[+57.021]IDVDEC[+57.021]LRPDVC[+57.021]GEGHC[+57.021]VNTVGAFR.C	931		C[+57]*7	1425.1	4	5697.36	5697.37	0	-1.6	Specific	1896.35	1896.35	314.06	30	453	>sp|Q14766|LTBP1_HUMAN Latent-transforming growth factor beta-binding protein 1	1	DW090619_4_EB5 T.11168.11168.4	controllerType=0 controllerNumber=1 scan=11168	27.8045
	1	R.C[+57.021]ENTEGSFLC[+57.021]IC[+57.021]PAGFMASEEGTNC[+57.021]IDVDEC[+57.021]LRPDVC[+57.021]GEGHC[+57.021]VNTVGAFR.C	931		C[+57]*7	1425.1	4	5697.36	5697.37	0	-1.4	Specific	1902.74	1902.74	364.66	30	453	>sp|Q14766|LTBP1_HUMAN Latent-transforming growth factor beta-binding protein 1	1	DW090619_4_EB5 T.11924.11924.4	controllerType=0 controllerNumber=1 scan=11924	29.5948
	1	R.C[+57.021]ENTEGSFLC[+57.021]IC[+57.021]PAGFMASEEGTNC[+57.021]IDVDEC[+57.021]LRPDVC[+57.021]GEGHC[+57.021]VNTVGAFR.C	931		C[+57]*7	1425.09	4	5697.36	5697.37	0	-1.9	Specific	1905.87	1905.87	297.84	30	453	>sp|Q14766|LTBP1_HUMAN Latent-transforming growth factor beta-binding protein 1	1	DW090619_4_EB5 T.9702.9702.4	controllerType=0 controllerNumber=1 scan=9702	24.3315
	1	R.C[+57.021]ENTEGSFLC[+57.021]IC[+57.021]PAGFMASEEGTNC[+57.021]IDVDEC[+57.021]LRPDVC[+57.021]GEGHC[+57.021]VNTVGAFR.C	931		C[+57]*7	1425.34	4	5698.35	5697.37	1	-4	Specific	1908.15	1908.15	114.77	30	453	>sp|Q14766|LTBP1_HUMAN Latent-transforming growth factor beta-binding protein 1	1	DW090619_4_EB5 T.11543.11543.4	controllerType=0 controllerNumber=1 scan=11543	28.6948
	1	R.C[+57.021]ENTEGSFLC[+57.021]IC[+57.021]PAGFMASEEGTNC[+57.021]IDVDEC[+57.021]LRPDVC[+57.021]GEGHC[+57.021]VNTVGAFR.C	931		C[+57]*7	1425.09	4	5697.36	5697.37	0	-1.7	Specific	1912.68	1912.68	316.25	30	453	>sp|Q14766|LTBP1_HUMAN Latent-transforming growth factor beta-binding protein 1	1	DW090619_4_EB5 T.10726.10726.4	controllerType=0 controllerNumber=1 scan=10726	26.758
	1	R.C[+57.021]ENTEGSFLC[+57.021]IC[+57.021]PAGFMASEEGTNC[+57.021]IDVDEC[+57.021]LRPDVC[+57.021]GEGHC[+57.021]VNTVGAFR.C	931		C[+57]*7	1425.09	4	5697.35	5697.37	0	-3.7	Specific	1917.98	1917.98	386.73	30	453	>sp|Q14766|LTBP1_HUMAN Latent-transforming growth factor beta-binding protein 1	1	DW090619_4_EB5 T.10252.10252.4	controllerType=0 controllerNumber=1 scan=10252	25.606
	1	R.C[+57.021]ENTEGSFLC[+57.021]IC[+57.021]PAGFMASEEGTNC[+57.021]IDVDEC[+57.021]LRPDVC[+57.021]GEGHC[+57.021]VNTVGAFR.C	931		C[+57]*7	1425.09	4	5697.35	5697.37	0	-3.3	Specific	1919.55	1919.55	287.93	30	453	>sp|Q14766|LTBP1_HUMAN Latent-transforming growth factor beta-binding protein 1	1	DW090619_4_EB5 T.11107.11107.4	controllerType=0 controllerNumber=1 scan=11107	27.6606
	1	R.C[+57.021]ENTEGSFLC[+57.021]IC[+57.021]PAGFMASEEGTNC[+57.021]IDVDEC[+57.021]LRPDVC[+57.021]GEGHC[+57.021]VNTVGAFR.C	931		C[+57]*7	1425.09	4	5697.35	5697.37	0	-3.4	Specific	1921.56	1921.56	248.22	30	453	>sp|Q14766|LTBP1_HUMAN Latent-transforming growth factor beta-binding protein 1	1	DW090619_4_EB5 T.9812.9812.4	controllerType=0 controllerNumber=1 scan=9812	24.5858
	1	R.C[+57.021]ENTEGSFLC[+57.021]IC[+57.021]PAGFMASEEGTNC[+57.021]IDVDEC[+57.021]LRPDVC[+57.021]GEGHC[+57.021]VNTVGAFR.C	931		C[+57]*7	1425.09	4	5697.35	5697.37	0	-3	Specific	1926.9	1926.9	331.03	30	453	>sp|Q14766|LTBP1_HUMAN Latent-transforming growth factor beta-binding protein 1	1	DW090619_4_EB5 T.10666.10666.4	controllerType=0 controllerNumber=1 scan=10666	26.6172
	1	R.C[+57.021]ENTEGSFLC[+57.021]IC[+57.021]PAGFMASEEGTNC[+57.021]IDVDEC[+57.021]LRPDVC[+57.021]GEGHC[+57.021]VNTVGAFR.C	931		C[+57]*7	1425.09	4	5697.36	5697.37	0	-1.9	Specific	1927.59	1927.59	256.19	30	453	>sp|Q14766|LTBP1_HUMAN Latent-transforming growth factor beta-binding protein 1	1	DW090619_4_EB5 T.11979.11979.4	controllerType=0 controllerNumber=1 scan=11979	29.7238
	1	R.C[+57.021]ENTEGSFLC[+57.021]IC[+57.021]PAGFMASEEGTNC[+57.021]IDVDEC[+57.021]LRPDVC[+57.021]GEGHC[+57.021]VNTVGAFR.C	931		C[+57]*7	1425.09	4	5697.35	5697.37	0	-2.4	Specific	1930.29	1930.29	158.63	30	453	>sp|Q14766|LTBP1_HUMAN Latent-transforming growth factor beta-binding protein 1	1	DW090619_4_EB5 T.12034.12034.4	controllerType=0 controllerNumber=1 scan=12034	29.8542
	1	R.C[+57.021]ENTEGSFLC[+57.021]IC[+57.021]PAGFMASEEGTNC[+57.021]IDVDEC[+57.021]LRPDVC[+57.021]GEGHC[+57.021]VNTVGAFR.C	931		C[+57]*7	1425.09	4	5697.35	5697.37	0	-3.1	Specific	1938.33	1938.33	344.1	30	453	>sp|Q14766|LTBP1_HUMAN Latent-transforming growth factor beta-binding protein 1	1	DW090619_4_EB5 T.11216.11216.4	controllerType=0 controllerNumber=1 scan=11216	27.9199
	1	R.C[+57.021]ENTEGSFLC[+57.021]IC[+57.021]PAGFMASEEGTNC[+57.021]IDVDEC[+57.021]LRPDVC[+57.021]GEGHC[+57.021]VNTVGAFR.C	931		C[+57]*7	1425.1	4	5697.36	5697.37	0	-1.6	Specific	1952.23	1952.23	265.01	30	453	>sp|Q14766|LTBP1_HUMAN Latent-transforming growth factor beta-binding protein 1	1	DW090619_4_EB5 T.11869.11869.4	controllerType=0 controllerNumber=1 scan=11869	29.464
	1	R.C[+57.021]ENTEGSFLC[+57.021]IC[+57.021]PAGFMASEEGTNC[+57.021]IDVDEC[+57.021]LRPDVC[+57.021]GEGHC[+57.021]VNTVGAFR.C	931		C[+57]*7	1425.09	4	5697.35	5697.37	0	-2.5	Specific	1953.15	1953.15	279.2	30	453	>sp|Q14766|LTBP1_HUMAN Latent-transforming growth factor beta-binding protein 1	1	DW090619_4_EB5 T.11271.11271.4	controllerType=0 controllerNumber=1 scan=11271	28.0504
	1	R.C[+57.021]ENTEGSFLC[+57.021]IC[+57.021]PAGFMASEEGTNC[+57.021]IDVDEC[+57.021]LRPDVC[+57.021]GEGHC[+57.021]VNTVGAFR.C	931		C[+57]*7	1425.09	4	5697.35	5697.37	0	-2.6	Specific	1959.3	1959.3	104.01	30	453	>sp|Q14766|LTBP1_HUMAN Latent-transforming growth factor beta-binding protein 1	1	DW090619_4_EB5 T.10087.10087.4	controllerType=0 controllerNumber=1 scan=10087	25.223
	1	R.C[+57.021]ENTEGSFLC[+57.021]IC[+57.021]PAGFMASEEGTNC[+57.021]IDVDEC[+57.021]LRPDVC[+57.021]GEGHC[+57.021]VNTVGAFR.C	931		C[+57]*7	1425.09	4	5697.35	5697.37	0	-2.7	Specific	1965.39	1965.39	329.28	30	453	>sp|Q14766|LTBP1_HUMAN Latent-transforming growth factor beta-binding protein 1	1	DW090619_4_EB5 T.11601.11601.4	controllerType=0 controllerNumber=1 scan=11601	28.8294
	1	R.C[+57.021]ENTEGSFLC[+57.021]IC[+57.021]PAGFMASEEGTNC[+57.021]IDVDEC[+57.021]LRPDVC[+57.021]GEGHC[+57.021]VNTVGAFR.C	931		C[+57]*7	1425.09	4	5697.35	5697.37	0	-2.5	Specific	1968.88	1968.88	337.97	30	453	>sp|Q14766|LTBP1_HUMAN Latent-transforming growth factor beta-binding protein 1	1	DW090619_4_EB5 T.11655.11655.4	controllerType=0 controllerNumber=1 scan=11655	28.9571
	1	R.C[+57.021]ENTEGSFLC[+57.021]IC[+57.021]PAGFMASEEGTNC[+57.021]IDVDEC[+57.021]LRPDVC[+57.021]GEGHC[+57.021]VNTVGAFR.C	931		C[+57]*7	1425.09	4	5697.35	5697.37	0	-2.9	Specific	1975.59	1975.59	244.9	30	453	>sp|Q14766|LTBP1_HUMAN Latent-transforming growth factor beta-binding protein 1	1	DW090619_4_EB5 T.10366.10366.4	controllerType=0 controllerNumber=1 scan=10366	25.8672
	1	R.C[+57.021]ENTEGSFLC[+57.021]IC[+57.021]PAGFMASEEGTNC[+57.021]IDVDEC[+57.021]LRPDVC[+57.021]GEGHC[+57.021]VNTVGAFR.C	931		C[+57]*7	1425.09	4	5697.36	5697.37	0	-1.9	Specific	1976.44	1976.44	294.19	30	453	>sp|Q14766|LTBP1_HUMAN Latent-transforming growth factor beta-binding protein 1	1	DW090619_4_EB5 T.11814.11814.4	controllerType=0 controllerNumber=1 scan=11814	29.3335
	1	R.C[+57.021]ENTEGSFLC[+57.021]IC[+57.021]PAGFMASEEGTNC[+57.021]IDVDEC[+57.021]LRPDVC[+57.021]GEGHC[+57.021]VNTVGAFR.C	931		C[+57]*7	1425.09	4	5697.36	5697.37	0	-1.6	Specific	1976.68	1976.68	323.04	30	453	>sp|Q14766|LTBP1_HUMAN Latent-transforming growth factor beta-binding protein 1	1	DW090619_4_EB5 T.10885.10885.4	controllerType=0 controllerNumber=1 scan=10885	27.1347
	1	R.C[+57.021]ENTEGSFLC[+57.021]IC[+57.021]PAGFMASEEGTNC[+57.021]IDVDEC[+57.021]LRPDVC[+57.021]GEGHC[+57.021]VNTVGAFR.C	931		C[+57]*7	1425.09	4	5697.35	5697.37	0	-2.3	Specific	1977.59	1977.59	323.93	30	453	>sp|Q14766|LTBP1_HUMAN Latent-transforming growth factor beta-binding protein 1	1	DW090619_4_EB5 T.11050.11050.4	controllerType=0 controllerNumber=1 scan=11050	27.5262
	1	R.C[+57.021]ENTEGSFLC[+57.021]IC[+57.021]PAGFMASEEGTNC[+57.021]IDVDEC[+57.021]LRPDVC[+57.021]GEGHC[+57.021]VNTVGAFR.C	931		C[+57]*7	1425.1	4	5697.36	5697.37	0	-0.8	Specific	1977.99	1977.99	343.97	30	453	>sp|Q14766|LTBP1_HUMAN Latent-transforming growth factor beta-binding protein 1	1	DW090619_4_EB5 T.10196.10196.4	controllerType=0 controllerNumber=1 scan=10196	25.4784
	1	R.C[+57.021]ENTEGSFLC[+57.021]IC[+57.021]PAGFMASEEGTNC[+57.021]IDVDEC[+57.021]LRPDVC[+57.021]GEGHC[+57.021]VNTVGAFR.C	931		C[+57]*7	1425.09	4	5697.35	5697.37	0	-2.2	Specific	1981.39	1981.39	311.58	30	453	>sp|Q14766|LTBP1_HUMAN Latent-transforming growth factor beta-binding protein 1	1	DW090619_4_EB5 T.11002.11002.4	controllerType=0 controllerNumber=1 scan=11002	27.4108
	1	R.C[+57.021]ENTEGSFLC[+57.021]IC[+57.021]PAGFMASEEGTNC[+57.021]IDVDEC[+57.021]LRPDVC[+57.021]GEGHC[+57.021]VNTVGAFR.C	931		C[+57]*7	1425.09	4	5697.35	5697.37	0	-3.8	Specific	1984.97	1984.97	361.38	30	453	>sp|Q14766|LTBP1_HUMAN Latent-transforming growth factor beta-binding protein 1	1	DW090619_4_EB5 T.9923.9923.4	controllerType=0 controllerNumber=1 scan=9923	24.8419
	1	R.C[+57.021]ENTEGSFLC[+57.021]IC[+57.021]PAGFMASEEGTNC[+57.021]IDVDEC[+57.021]LRPDVC[+57.021]GEGHC[+57.021]VNTVGAFR.C	931		C[+57]*7	1425.09	4	5697.36	5697.37	0	-1.8	Specific	1990.85	1990.85	147.68	30	453	>sp|Q14766|LTBP1_HUMAN Latent-transforming growth factor beta-binding protein 1	1	DW090619_4_EB5 T.12089.12089.4	controllerType=0 controllerNumber=1 scan=12089	29.9839
	1	R.C[+57.021]ENTEGSFLC[+57.021]IC[+57.021]PAGFMASEEGTNC[+57.021]IDVDEC[+57.021]LRPDVC[+57.021]GEGHC[+57.021]VNTVGAFR.C	931		C[+57]*7	1425.09	4	5697.35	5697.37	0	-2.4	Specific	1991.97	1991.97	328.53	30	453	>sp|Q14766|LTBP1_HUMAN Latent-transforming growth factor beta-binding protein 1	1	DW090619_4_EB5 T.10834.10834.4	controllerType=0 controllerNumber=1 scan=10834	27.0141
	1	R.C[+57.021]ENTEGSFLC[+57.021]IC[+57.021]PAGFMASEEGTNC[+57.021]IDVDEC[+57.021]LRPDVC[+57.021]GEGHC[+57.021]VNTVGAFR.C	931		C[+57]*7	1425.09	4	5697.35	5697.37	0	-2.6	Specific	2001.15	2001.15	308.36	30	453	>sp|Q14766|LTBP1_HUMAN Latent-transforming growth factor beta-binding protein 1	1	DW090619_4_EB5 T.11704.11704.4	controllerType=0 controllerNumber=1 scan=11704	29.0739
	1	R.C[+57.021]ENTEGSFLC[+57.021]IC[+57.021]PAGFMASEEGTNC[+57.021]IDVDEC[+57.021]LRPDVC[+57.021]GEGHC[+57.021]VNTVGAFR.C	931		C[+57]*7	1425.09	4	5697.35	5697.37	0	-2.8	Specific	2010.21	2010.21	64.89	30	453	>sp|Q14766|LTBP1_HUMAN Latent-transforming growth factor beta-binding protein 1	1	DW090619_4_EB5 T.10781.10781.4	controllerType=0 controllerNumber=1 scan=10781	26.8886
	1	R.C[+57.021]ENTEGSFLC[+57.021]IC[+57.021]PAGFMASEEGTNC[+57.021]IDVDEC[+57.021]LRPDVC[+57.021]GEGHC[+57.021]VNTVGAFR.C	931		C[+57]*7	1425.09	4	5697.35	5697.37	0	-2.5	Specific	2010.83	2010.83	135.59	30	453	>sp|Q14766|LTBP1_HUMAN Latent-transforming growth factor beta-binding protein 1	1	DW090619_4_EB5 T.10941.10941.4	controllerType=0 controllerNumber=1 scan=10941	27.2673
	1	R.C[+57.021]ENTEGSFLC[+57.021]IC[+57.021]PAGFMASEEGTNC[+57.021]IDVDEC[+57.021]LRPDVC[+57.021]GEGHC[+57.021]VNTVGAFR.C	931		C[+57]*7	1425.09	4	5697.36	5697.37	0	-2	Specific	2011.91	2011.91	81.27	30	453	>sp|Q14766|LTBP1_HUMAN Latent-transforming growth factor beta-binding protein 1	1	DW090619_4_EB5 T.9595.9595.4	controllerType=0 controllerNumber=1 scan=9595	24.0861
	1	R.C[+57.021]ENTEGSFLC[+57.021]IC[+57.021]PAGFMASEEGTNC[+57.021]IDVDEC[+57.021]LRPDVC[+57.021]GEGHC[+57.021]VNTVGAFR.C	931		C[+57]*7	1425.09	4	5697.35	5697.37	0	-2.4	Specific	2014.43	2014.43	43.63	30	453	>sp|Q14766|LTBP1_HUMAN Latent-transforming growth factor beta-binding protein 1	1	DW090619_4_EB5 T.9759.9759.4	controllerType=0 controllerNumber=1 scan=9759	24.4625
	1	R.C[+57.021]ENTEGSFLC[+57.021]IC[+57.021]PAGFMASEEGTNC[+57.021]IDVDEC[+57.021]LRPDVC[+57.021]GEGHC[+57.021]VNTVGAFR.C	931		C[+57]*7	1425.1	4	5697.36	5697.37	0	-1.4	Specific	2016.56	2016.56	93.24	30	453	>sp|Q14766|LTBP1_HUMAN Latent-transforming growth factor beta-binding protein 1	1	DW090619_4_EB5 T.11441.11441.4	controllerType=0 controllerNumber=1 scan=11441	28.4525
	1	R.C[+57.021]ENTEGSFLC[+57.021]IC[+57.021]PAGFMASEEGTNC[+57.021]IDVDEC[+57.021]LRPDVC[+57.021]GEGHC[+57.021]VNTVGAFR.C	931		C[+57]*7	1425.09	4	5697.36	5697.37	0	-2.1	Specific	2016.62	2016.62	323.29	30	453	>sp|Q14766|LTBP1_HUMAN Latent-transforming growth factor beta-binding protein 1	1	DW090619_4_EB5 T.11491.11491.4	controllerType=0 controllerNumber=1 scan=11491	28.572
	1	R.C[+57.021]ENTEGSFLC[+57.021]IC[+57.021]PAGFMASEEGTNC[+57.021]IDVDEC[+57.021]LRPDVC[+57.021]GEGHC[+57.021]VNTVGAFR.C	931		C[+57]*7	1425.1	4	5697.36	5697.37	0	-1.6	Specific	2022.59	2022.59	306.86	30	453	>sp|Q14766|LTBP1_HUMAN Latent-transforming growth factor beta-binding protein 1	1	DW090619_4_EB5 T.11326.11326.4	controllerType=0 controllerNumber=1 scan=11326	28.1808
	1	R.C[+57.021]ENTEGSFLC[+57.021]IC[+57.021]PAGFMASEEGTNC[+57.021]IDVDEC[+57.021]LRPDVC[+57.021]GEGHC[+57.021]VNTVGAFR.C	931		C[+57]*7	1425.09	4	5697.35	5697.37	0	-2.2	Specific	2027.65	2027.65	285.97	30	453	>sp|Q14766|LTBP1_HUMAN Latent-transforming growth factor beta-binding protein 1	1	DW090619_4_EB5 T.11760.11760.4	controllerType=0 controllerNumber=1 scan=11760	29.2056
	1	R.C[+57.021]ENTEGSFLC[+57.021]IC[+57.021]PAGFMASEEGTNC[+57.021]IDVDEC[+57.021]LRPDVC[+57.021]GEGHC[+57.021]VNTVGAFR.C	931		C[+57]*7	1425.09	4	5697.35	5697.37	0	-2.8	Specific	2028.18	2028.18	296.43	30	453	>sp|Q14766|LTBP1_HUMAN Latent-transforming growth factor beta-binding protein 1	1	DW090619_4_EB5 T.10493.10493.4	controllerType=0 controllerNumber=1 scan=10493	26.1643
	1	R.C[+57.021]ENTEGSFLC[+57.021]IC[+57.021]PAGFMASEEGTNC[+57.021]IDVDEC[+57.021]LRPDVC[+57.021]GEGHC[+57.021]VNTVGAFR.C	931		C[+57]*7	1425.34	4	5698.35	5697.37	1	-3.5	Specific	2040.45	2040.45	95.29	30	453	>sp|Q14766|LTBP1_HUMAN Latent-transforming growth factor beta-binding protein 1	1	DW090619_4_EB5 T.9978.9978.4	controllerType=0 controllerNumber=1 scan=9978	24.9706
	1	R.C[+57.021]ENTEGSFLC[+57.021]IC[+57.021]PAGFMASEEGTNC[+57.021]IDVDEC[+57.021]LRPDVC[+57.021]GEGHC[+57.021]VNTVGAFR.C	931		C[+57]*7	1425.09	4	5697.35	5697.37	0	-3.2	Specific	2050.03	2050.03	329.54	30	453	>sp|Q14766|LTBP1_HUMAN Latent-transforming growth factor beta-binding protein 1	1	DW090619_4_EB5 T.9871.9871.4	controllerType=0 controllerNumber=1 scan=9871	24.7211
	1	R.C[+57.021]ENTEGSFLC[+57.021]IC[+57.021]PAGFMASEEGTNC[+57.021]IDVDEC[+57.021]LRPDVC[+57.021]GEGHC[+57.021]VNTVGAFR.C	931		C[+57]*7	1425.1	4	5697.36	5697.37	0	-1.6	Specific	2052.91	2052.91	379.49	30	453	>sp|Q14766|LTBP1_HUMAN Latent-transforming growth factor beta-binding protein 1	1	DW090619_4_EB5 T.10142.10142.4	controllerType=0 controllerNumber=1 scan=10142	25.3529
	1	R.C[+57.021]ENTEGSFLC[+57.021]IC[+57.021]PAGFMASEEGTNC[+57.021]IDVDEC[+57.021]LRPDVC[+57.021]GEGHC[+57.021]VNTVGAFR.C	931		C[+57]*7	1425.09	4	5697.36	5697.37	0	-1.7	Specific	2068.06	2068.06	325.29	30	453	>sp|Q14766|LTBP1_HUMAN Latent-transforming growth factor beta-binding protein 1	1	DW090619_4_EB5 T.9648.9648.4	controllerType=0 controllerNumber=1 scan=9648	24.2079
	1	R.C[+57.021]ENTEGSFLC[+57.021]IC[+57.021]PAGFMASEEGTNC[+57.021]IDVDEC[+57.021]LRPDVC[+57.021]GEGHC[+57.021]VNTVGAFR.C	931		C[+57]*7	1425.09	4	5697.35	5697.37	0	-2.3	Specific	2070.55	2070.55	344.04	30	453	>sp|Q14766|LTBP1_HUMAN Latent-transforming growth factor beta-binding protein 1	1	DW090619_4_EB5 T.12420.12420.4	controllerType=0 controllerNumber=1 scan=12420	30.7607
	1	R.C[+57.021]ENTEGSFLC[+57.021]IC[+57.021]PAGFMASEEGTNC[+57.021]IDVDEC[+57.021]LRPDVC[+57.021]GEGHC[+57.021]VNTVGAFR.C	931		C[+57]*7	1425.1	4	5697.36	5697.37	0	-1.6	Specific	2082.45	2082.45	150.95	30	453	>sp|Q14766|LTBP1_HUMAN Latent-transforming growth factor beta-binding protein 1	1	DW090619_4_EB5 T.12640.12640.4	controllerType=0 controllerNumber=1 scan=12640	31.2662
	1	R.C[+57.021]ENTEGSFLC[+57.021]IC[+57.021]PAGFMASEEGTNC[+57.021]IDVDEC[+57.021]LRPDVC[+57.021]GEGHC[+57.021]VNTVGAFR.C	931		C[+57]*7	1425.09	4	5697.36	5697.37	0	-1.9	Specific	2101.45	2101.45	331.96	30	453	>sp|Q14766|LTBP1_HUMAN Latent-transforming growth factor beta-binding protein 1	1	DW090619_4_EB5 T.11386.11386.4	controllerType=0 controllerNumber=1 scan=11386	28.322
	1	R.C[+57.021]ENTEGSFLC[+57.021]IC[+57.021]PAGFMASEEGTNC[+57.021]IDVDEC[+57.021]LRPDVC[+57.021]GEGHC[+57.021]VNTVGAFR.C	931		C[+57]*7	1425.09	4	5697.35	5697.37	0	-2.3	Specific	2117.3	2117.3	330.22	30	453	>sp|Q14766|LTBP1_HUMAN Latent-transforming growth factor beta-binding protein 1	1	DW090619_4_EB5 T.12253.12253.4	controllerType=0 controllerNumber=1 scan=12253	30.3694
	1	R.C[+57.021]ENTEGSFLC[+57.021]IC[+57.021]PAGFMASEEGTNC[+57.021]IDVDEC[+57.021]LRPDVC[+57.021]GEGHC[+57.021]VNTVGAFR.C	931		C[+57]*7	1425.09	4	5697.35	5697.37	0	-2.7	Specific	2134.78	2134.78	348.49	30	453	>sp|Q14766|LTBP1_HUMAN Latent-transforming growth factor beta-binding protein 1	1	DW090619_4_EB5 T.12474.12474.4	controllerType=0 controllerNumber=1 scan=12474	30.8855
	1	R.C[+57.021]ENTEGSFLC[+57.021]IC[+57.021]PAGFMASEEGTNC[+57.021]IDVDEC[+57.021]LRPDVC[+57.021]GEGHC[+57.021]VNTVGAFR.C	931		C[+57]*7	1425.09	4	5697.36	5697.37	0	-2	Specific	2136.56	2136.56	376.28	30	453	>sp|Q14766|LTBP1_HUMAN Latent-transforming growth factor beta-binding protein 1	1	DW090619_4_EB5 T.12200.12200.4	controllerType=0 controllerNumber=1 scan=12200	30.2439
	1	R.C[+57.021]ENTEGSFLC[+57.021]IC[+57.021]PAGFMASEEGTNC[+57.021]IDVDEC[+57.021]LRPDVC[+57.021]GEGHC[+57.021]VNTVGAFR.C	931		C[+57]*7	1425.1	4	5697.36	5697.37	0	-0.5	Specific	2157.31	2157.31	299.19	30	453	>sp|Q14766|LTBP1_HUMAN Latent-transforming growth factor beta-binding protein 1	1	DW090619_4_EB5 T.12693.12693.4	controllerType=0 controllerNumber=1 scan=12693	31.3906
	1	R.C[+57.021]ENTEGSFLC[+57.021]IC[+57.021]PAGFMASEEGTNC[+57.021]IDVDEC[+57.021]LRPDVC[+57.021]GEGHC[+57.021]VNTVGAFR.C	931		C[+57]*7	1425.09	4	5697.35	5697.37	0	-2.2	Specific	2184.31	2184.31	356.38	30	453	>sp|Q14766|LTBP1_HUMAN Latent-transforming growth factor beta-binding protein 1	1	DW090619_4_EB5 T.12143.12143.4	controllerType=0 controllerNumber=1 scan=12143	30.1109
	1	R.C[+57.021]ENTEGSFLC[+57.021]IC[+57.021]PAGFMASEEGTNC[+57.021]IDVDEC[+57.021]LRPDVC[+57.021]GEGHC[+57.021]VNTVGAFR.C	931		C[+57]*7	1425.09	4	5697.36	5697.37	0	-1.7	Specific	2188.35	2188.35	94.03	30	453	>sp|Q14766|LTBP1_HUMAN Latent-transforming growth factor beta-binding protein 1	1	DW090619_4_EB5 T.12363.12363.4	controllerType=0 controllerNumber=1 scan=12363	30.6287
	1	R.C[+57.021]ENTEGSFLC[+57.021]IC[+57.021]PAGFMASEEGTNC[+57.021]IDVDEC[+57.021]LRPDVC[+57.021]GEGHC[+57.021]VNTVGAFR.C	931		C[+57]*7	1425.09	4	5697.36	5697.37	0	-1.9	Specific	2230.65	2230.65	340.35	30	453	>sp|Q14766|LTBP1_HUMAN Latent-transforming growth factor beta-binding protein 1	1	DW090619_4_EB5 T.12528.12528.4	controllerType=0 controllerNumber=1 scan=12528	31.0114
	1	R.C[+57.021]ENTEGSFLC[+57.021]IC[+57.021]PAGFMASEEGTNC[+57.021]IDVDEC[+57.021]LRPDVC[+57.021]GEGHC[+57.021]VNTVGAFR.C	931		C[+57]*7	1425.09	4	5697.36	5697.37	0	-1.6	Specific	2277.61	2277.61	349.93	30	453	>sp|Q14766|LTBP1_HUMAN Latent-transforming growth factor beta-binding protein 1	1	DW090619_4_EB5 T.12308.12308.4	controllerType=0 controllerNumber=1 scan=12308	30.4992
	1	R.C[+57.021][-17.027]ENTEGSFLC[+57.021]IC[+57.021]PAGFMASEEGTNC[+57.021]IDVDEC[+57.021]LRPDVC[+57.021]GEGHC[+57.021]VNTVGAFR.C	931		C[-17][+57]*7	1421.09	4	5681.34	5680.34	1	-0.3	Specific	49.15	49.15	47.88	2.19	453	>sp|Q14766|LTBP1_HUMAN Latent-transforming growth factor beta-binding protein 1	1	DW090619_4_EB5 T.13603.13603.4	controllerType=0 controllerNumber=1 scan=13603	33.6209
	1	R.C[+57.021]EN[+15.995]TEGSFLC[+57.021]IC[+57.021]PAGFMASEEGTNC[+57.021]IDVDEC[+57.021]LRPDVC[+57.021]GEGHC[+57.021]VNTVGAFR.C	931		C[+57]*7, N[+16]	1143.68	5	5714.36	5713.36	1	-0.8	Specific	205.86	205.86	118.09	2.53	453	>sp|Q14766|LTBP1_HUMAN Latent-transforming growth factor beta-binding protein 1	1	DW090619_4_EB5 T.11852.11852.5	controllerType=0 controllerNumber=1 scan=11852	29.4229
	1	R.C[+57.021]EN[+15.995]TEGSFLC[+57.021]IC[+57.021]PAGFMASEEGTNC[+57.021]IDVDEC[+57.021]LRPDVC[+57.021]GEGHC[+57.021]VNTVGAFR.C	931		C[+57]*7, N[+16]	1143.68	5	5714.37	5713.36	1	0.6	Specific	206.34	206.34	135.97	3.49	453	>sp|Q14766|LTBP1_HUMAN Latent-transforming growth factor beta-binding protein 1	1	DW090619_4_EB5 T.11223.11223.5	controllerType=0 controllerNumber=1 scan=11223	27.9353
	1	R.C[+57.021]EN[+15.995]TEGSFLC[+57.021]IC[+57.021]PAGFMASEEGTNC[+57.021]IDVDEC[+57.021]LRPDVC[+57.021]GEGHC[+57.021]VNTVGAFR.C	931		C[+57]*7, N[+16]	1143.68	5	5714.35	5713.36	1	-2.2	Specific	252.45	252.45	91.62	2.63	453	>sp|Q14766|LTBP1_HUMAN Latent-transforming growth factor beta-binding protein 1	1	DW090619_4_EB5 T.11114.11114.5	controllerType=0 controllerNumber=1 scan=11114	27.6759
	1	R.C[+57.021]EN[+15.995]TEGSFLC[+57.021]IC[+57.021]PAGFMASEEGTNC[+57.021]IDVDEC[+57.021]LRPDVC[+57.021]GEGHC[+57.021]VNTVGAFR.C	931		C[+57]*7, N[+16]	1429.09	4	5713.34	5713.36	0	-3.1	Specific	292.38	292.38	87.79	4.63	453	>sp|Q14766|LTBP1_HUMAN Latent-transforming growth factor beta-binding protein 1	1	DW090619_4_EB5 T.11183.11183.4	controllerType=0 controllerNumber=1 scan=11183	27.8414
	1	R.C[+57.021]EN[+15.995]TEGSFLC[+57.021]IC[+57.021]PAGFMASEEGTNC[+57.021]IDVDEC[+57.021]LRPDVC[+57.021]GEGHC[+57.021]VNTVGAFR.C	931		C[+57]*7, N[+16]	1143.68	5	5714.36	5713.36	1	-0.1	Specific	302.7	302.7	121.91	4.23	453	>sp|Q14766|LTBP1_HUMAN Latent-transforming growth factor beta-binding protein 1	1	DW090619_4_EB5 T.11965.11965.5	controllerType=0 controllerNumber=1 scan=11965	29.6893
	1	R.C[+57.021]ENTEGSFLC[+57.021]IC[+57.021]PAGFMASEEGTN[+0.984]C[+57.021]IDVDEC[+57.021]LRPDVC[+57.021]GEGHC[+57.021]VNTVGAFR.C	931		C[+57]*7, N[+1]	1425.58	4	5699.29	5698.35	1	-10.7	Specific	324.47	324.47	39.86	3.75	453	>sp|Q14766|LTBP1_HUMAN Latent-transforming growth factor beta-binding protein 1	1	DW090619_4_EB5 T.13748.13748.4	controllerType=0 controllerNumber=1 scan=13748	33.9665
	1	R.C[+57.021]ENTEGSFLC[+57.021]IC[+57.021]PAGFMASEEGTN[+0.984]C[+57.021]IDVDEC[+57.021]LRPDVC[+57.021]GEGHC[+57.021]VNTVGAFR.C	931		C[+57]*7, N[+1]	1425.09	4	5697.35	5698.35	-1	0.4	Specific	437.47	437.47	63.16	6.53	453	>sp|Q14766|LTBP1_HUMAN Latent-transforming growth factor beta-binding protein 1	1	DW090619_4_EB5 T.13692.13692.4	controllerType=0 controllerNumber=1 scan=13692	33.8339
	1	R.C[+57.021]EN[+15.995]TEGSFLC[+57.021]IC[+57.021]PAGFMASEEGTNC[+57.021]IDVDEC[+57.021]LRPDVC[+57.021]GEGHC[+57.021]VNTVGAFR.C	931		C[+57]*7, N[+16]	1143.68	5	5714.36	5713.36	1	-1.1	Specific	471.64	471.64	55.56	6.42	453	>sp|Q14766|LTBP1_HUMAN Latent-transforming growth factor beta-binding protein 1	1	DW090619_4_EB5 T.12063.12063.5	controllerType=0 controllerNumber=1 scan=12063	29.9215
	1	R.C[+57.021]EN[+15.995]TEGSFLC[+57.021]IC[+57.021]PAGFMASEEGTNC[+57.021]IDVDEC[+57.021]LRPDVC[+57.021]GEGHC[+57.021]VNTVGAFR.C	931		C[+57]*7, N[+16]	1429.09	4	5713.34	5713.36	0	-3.7	Specific	483.25	483.25	105.62	7.03	453	>sp|Q14766|LTBP1_HUMAN Latent-transforming growth factor beta-binding protein 1	1	DW090619_4_EB5 T.10916.10916.4	controllerType=0 controllerNumber=1 scan=10916	27.2068
	1	R.C[+57.021]ENTEGSFLC[+57.021]IC[+57.021]PAGFM[+15.995]ASEEGTNC[+57.021]IDVDEC[+57.021]LRPDVC[+57.021]GEGHC[+57.021]VNTVGAFR.C	931		C[+57]*7, M[+16]	1429.09	4	5713.35	5713.36	0	-2	Specific	493.85	493.85	22.47	7.03	453	>sp|Q14766|LTBP1_HUMAN Latent-transforming growth factor beta-binding protein 1	1	DW090619_4_EB5 T.11354.11354.4	controllerType=0 controllerNumber=1 scan=11354	28.2459
	1	R.C[+57.021]EN[+15.995]TEGSFLC[+57.021]IC[+57.021]PAGFMASEEGTNC[+57.021]IDVDEC[+57.021]LRPDVC[+57.021]GEGHC[+57.021]VNTVGAFR.C	931		C[+57]*7, N[+16]	1429.1	4	5713.36	5713.36	0	-0.5	Specific	575.64	575.64	136.97	8.31	453	>sp|Q14766|LTBP1_HUMAN Latent-transforming growth factor beta-binding protein 1	1	DW090619_4_EB5 T.11133.11133.4	controllerType=0 controllerNumber=1 scan=11133	27.7217
	1	R.C[+57.021]EN[+15.995]TEGSFLC[+57.021]IC[+57.021]PAGFMASEEGTNC[+57.021]IDVDEC[+57.021]LRPDVC[+57.021]GEGHC[+57.021]VNTVGAFR.C	931		C[+57]*7, N[+16]	1143.48	5	5713.36	5713.36	0	-0.9	Specific	623.42	623.42	43.66	8.98	453	>sp|Q14766|LTBP1_HUMAN Latent-transforming growth factor beta-binding protein 1	1	DW090619_4_EB5 T.12173.12173.5	controllerType=0 controllerNumber=1 scan=12173	30.1797
	1	R.C[+57.021]ENTEGSFLC[+57.021]IC[+57.021]PAGFM[+15.995]ASEEGTNC[+57.021]IDVDEC[+57.021]LRPDVC[+57.021]GEGHC[+57.021]VNTVGAFR.C	931		C[+57]*7, M[+16]	1143.28	5	5712.37	5713.36	-1	2.8	Specific	631.44	631.44	1.32	8.06	453	>sp|Q14766|LTBP1_HUMAN Latent-transforming growth factor beta-binding protein 1	1	DW090619_4_EB5 T.9743.9743.5	controllerType=0 controllerNumber=1 scan=9743	24.425
	1	R.C[+57.021]EN[+15.995]TEGSFLC[+57.021]IC[+57.021]PAGFMASEEGTNC[+57.021]IDVDEC[+57.021]LRPDVC[+57.021]GEGHC[+57.021]VNTVGAFR.C	931		C[+57]*7, N[+16]	1429.09	4	5713.35	5713.36	0	-1.6	Specific	715.85	715.85	193.87	11.38	453	>sp|Q14766|LTBP1_HUMAN Latent-transforming growth factor beta-binding protein 1	1	DW090619_4_EB5 T.11245.11245.4	controllerType=0 controllerNumber=1 scan=11245	27.9874
	1	R.C[+57.021]EN[+15.995]TEGSFLC[+57.021]IC[+57.021]PAGFMASEEGTNC[+57.021]IDVDEC[+57.021]LRPDVC[+57.021]GEGHC[+57.021]VNTVGAFR.C	931		C[+57]*7, N[+16]	1429.09	4	5713.35	5713.36	0	-1.6	Specific	718.06	718.06	187.23	11.38	453	>sp|Q14766|LTBP1_HUMAN Latent-transforming growth factor beta-binding protein 1	1	DW090619_4_EB5 T.11301.11301.4	controllerType=0 controllerNumber=1 scan=11301	28.1198
	1	R.C[+57.021]EN[+15.995]TEGSFLC[+57.021]IC[+57.021]PAGFMASEEGTNC[+57.021]IDVDEC[+57.021]LRPDVC[+57.021]GEGHC[+57.021]VNTVGAFR.C	931		C[+57]*7, N[+16]	1429.09	4	5713.35	5713.36	0	-2.3	Specific	734.62	734.62	123.46	11.38	453	>sp|Q14766|LTBP1_HUMAN Latent-transforming growth factor beta-binding protein 1	1	DW090619_4_EB5 T.11589.11589.4	controllerType=0 controllerNumber=1 scan=11589	28.8013
	1	R.C[+57.021]EN[+15.995]TEGSFLC[+57.021]IC[+57.021]PAGFMASEEGTNC[+57.021]IDVDEC[+57.021]LRPDVC[+57.021]GEGHC[+57.021]VNTVGAFR.C	931		C[+57]*7, N[+16]	1429.09	4	5713.34	5713.36	0	-4.2	Specific	749.57	749.57	175.45	11.38	453	>sp|Q14766|LTBP1_HUMAN Latent-transforming growth factor beta-binding protein 1	1	DW090619_4_EB5 T.11411.11411.4	controllerType=0 controllerNumber=1 scan=11411	28.381
	1	R.C[+57.021]EN[+15.995]TEGSFLC[+57.021]IC[+57.021]PAGFMASEEGTNC[+57.021]IDVDEC[+57.021]LRPDVC[+57.021]GEGHC[+57.021]VNTVGAFR.C	931		C[+57]*7, N[+16]	1429.35	4	5714.36	5713.36	1	-1	Specific	761.35	761.35	82.85	12.31	453	>sp|Q14766|LTBP1_HUMAN Latent-transforming growth factor beta-binding protein 1	1	DW090619_4_EB5 T.11809.11809.4	controllerType=0 controllerNumber=1 scan=11809	29.3205
	1	R.C[+57.021]EN[+15.995]TEGSFLC[+57.021]IC[+57.021]PAGFMASEEGTNC[+57.021]IDVDEC[+57.021]LRPDVC[+57.021]GEGHC[+57.021]VNTVGAFR.C	931		C[+57]*7, N[+16]	1429.09	4	5713.35	5713.36	0	-2.3	Specific	775.1	775.1	147.68	12.38	453	>sp|Q14766|LTBP1_HUMAN Latent-transforming growth factor beta-binding protein 1	1	DW090619_4_EB5 T.10860.10860.4	controllerType=0 controllerNumber=1 scan=10860	27.0747
	1	R.C[+57.021]EN[+15.995]TEGSFLC[+57.021]IC[+57.021]PAGFMASEEGTNC[+57.021]IDVDEC[+57.021]LRPDVC[+57.021]GEGHC[+57.021]VNTVGAFR.C	931		C[+57]*7, N[+16]	1429.09	4	5713.35	5713.36	0	-1.9	Specific	793.41	793.41	149.86	12.38	453	>sp|Q14766|LTBP1_HUMAN Latent-transforming growth factor beta-binding protein 1	1	DW090619_4_EB5 T.11025.11025.4	controllerType=0 controllerNumber=1 scan=11025	27.4652
	1	R.C[+57.021]EN[+15.995]TEGSFLC[+57.021]IC[+57.021]PAGFMASEEGTNC[+57.021]IDVDEC[+57.021]LRPDVC[+57.021]GEGHC[+57.021]VNTVGAFR.C	931		C[+57]*7, N[+16]	1429.09	4	5713.36	5713.36	0	-0.9	Specific	816.39	816.39	211.12	13.31	453	>sp|Q14766|LTBP1_HUMAN Latent-transforming growth factor beta-binding protein 1	1	DW090619_4_EB5 T.11864.11864.4	controllerType=0 controllerNumber=1 scan=11864	29.4511
	1	R.C[+57.021]EN[+15.995]TEGSFLC[+57.021]IC[+57.021]PAGFMASEEGTNC[+57.021]IDVDEC[+57.021]LRPDVC[+57.021]GEGHC[+57.021]VNTVGAFR.C	931		C[+57]*7, N[+16]	1429.09	4	5713.35	5713.36	0	-2.8	Specific	826.23	826.23	203.22	13.38	453	>sp|Q14766|LTBP1_HUMAN Latent-transforming growth factor beta-binding protein 1	1	DW090619_4_EB5 T.11508.11508.4	controllerType=0 controllerNumber=1 scan=11508	28.6116
	1	R.C[+57.021]EN[+15.995]TEGSFLC[+57.021]IC[+57.021]PAGFMASEEGTNC[+57.021]IDVDEC[+57.021]LRPDVC[+57.021]GEGHC[+57.021]VNTVGAFR.C	931		C[+57]*7, N[+16]	1429.09	4	5713.34	5713.36	0	-3.2	Specific	827.51	827.51	183.38	13.38	453	>sp|Q14766|LTBP1_HUMAN Latent-transforming growth factor beta-binding protein 1	1	DW090619_4_EB5 T.11718.11718.4	controllerType=0 controllerNumber=1 scan=11718	29.1067
	1	R.C[+57.021]EN[+15.995]TEGSFLC[+57.021]IC[+57.021]PAGFMASEEGTNC[+57.021]IDVDEC[+57.021]LRPDVC[+57.021]GEGHC[+57.021]VNTVGAFR.C	931		C[+57]*7, N[+16]	1429.09	4	5713.35	5713.36	0	-2.5	Specific	831.81	831.81	186.74	13.38	453	>sp|Q14766|LTBP1_HUMAN Latent-transforming growth factor beta-binding protein 1	1	DW090619_4_EB5 T.11640.11640.4	controllerType=0 controllerNumber=1 scan=11640	28.9219
	1	R.C[+57.021]EN[+15.995]TEGSFLC[+57.021]IC[+57.021]PAGFMASEEGTNC[+57.021]IDVDEC[+57.021]LRPDVC[+57.021]GEGHC[+57.021]VNTVGAFR.C	931		C[+57]*7, N[+16]	1143.48	5	5713.35	5713.36	0	-1.7	Specific	840.8	840.8	73.23	13.06	453	>sp|Q14766|LTBP1_HUMAN Latent-transforming growth factor beta-binding protein 1	1	DW090619_4_EB5 T.12227.12227.5	controllerType=0 controllerNumber=1 scan=12227	30.3067
	1	R.C[+57.021]EN[+15.995]TEGSFLC[+57.021]IC[+57.021]PAGFMASEEGTNC[+57.021]IDVDEC[+57.021]LRPDVC[+57.021]GEGHC[+57.021]VNTVGAFR.C	931		C[+57]*7, N[+16]	1429.09	4	5713.35	5713.36	0	-2	Specific	841.96	841.96	66.47	13.38	453	>sp|Q14766|LTBP1_HUMAN Latent-transforming growth factor beta-binding protein 1	1	DW090619_4_EB5 T.11987.11987.4	controllerType=0 controllerNumber=1 scan=11987	29.7412
	1	R.C[+57.021]EN[+15.995]TEGSFLC[+57.021]IC[+57.021]PAGFMASEEGTNC[+57.021]IDVDEC[+57.021]LRPDVC[+57.021]GEGHC[+57.021]VNTVGAFR.C	931		C[+57]*7, N[+16]	1429.09	4	5713.35	5713.36	0	-2.3	Specific	855.36	855.36	202.26	14.38	453	>sp|Q14766|LTBP1_HUMAN Latent-transforming growth factor beta-binding protein 1	1	DW090619_4_EB5 T.10800.10800.4	controllerType=0 controllerNumber=1 scan=10800	26.9345
	1	R.C[+57.021][-17.027]ENTEGSFLC[+57.021]IC[+57.021]PAGFMASEEGTNC[+57.021]IDVDEC[+57.021]LRPDVC[+57.021]GEGHC[+57.021]VNTVGAFR.C	931		C[-17][+57]*7	1420.58	4	5679.32	5680.34	-1	-3.5	Specific	876.08	876.08	876.08	14.38	453	>sp|Q14766|LTBP1_HUMAN Latent-transforming growth factor beta-binding protein 1	1	DW090619_4_EB5 T.11278.11278.4	controllerType=0 controllerNumber=1 scan=11278	28.0657
	1	R.C[+57.021]EN[+15.995]TEGSFLC[+57.021]IC[+57.021]PAGFMASEEGTNC[+57.021]IDVDEC[+57.021]LRPDVC[+57.021]GEGHC[+57.021]VNTVGAFR.C	931		C[+57]*7, N[+16]	1429.09	4	5713.34	5713.36	0	-3.6	Specific	879.72	879.72	112.91	14.38	453	>sp|Q14766|LTBP1_HUMAN Latent-transforming growth factor beta-binding protein 1	1	DW090619_4_EB5 T.11918.11918.4	controllerType=0 controllerNumber=1 scan=11918	29.5793
	1	R.C[+57.021]EN[+15.995]TEGSFLC[+57.021]IC[+57.021]PAGFMASEEGTNC[+57.021]IDVDEC[+57.021]LRPDVC[+57.021]GEGHC[+57.021]VNTVGAFR.C	931		C[+57]*7, N[+16]	1429.09	4	5713.35	5713.36	0	-1.9	Specific	882.02	882.02	227.58	14.38	453	>sp|Q14766|LTBP1_HUMAN Latent-transforming growth factor beta-binding protein 1	1	DW090619_4_EB5 T.11072.11072.4	controllerType=0 controllerNumber=1 scan=11072	27.5783
	1	R.C[+57.021]EN[+15.995]TEGSFLC[+57.021]IC[+57.021]PAGFMASEEGTNC[+57.021]IDVDEC[+57.021]LRPDVC[+57.021]GEGHC[+57.021]VNTVGAFR.C	931		C[+57]*7, N[+16]	1429.34	4	5714.33	5713.36	1	-5.4	Specific	885.3	885.3	138.67	13.26	453	>sp|Q14766|LTBP1_HUMAN Latent-transforming growth factor beta-binding protein 1	1	DW090619_4_EB5 T.10968.10968.4	controllerType=0 controllerNumber=1 scan=10968	27.3303
	1	R.C[+57.021]EN[+15.995]TEGSFLC[+57.021]IC[+57.021]PAGFMASEEGTNC[+57.021]IDVDEC[+57.021]LRPDVC[+57.021]GEGHC[+57.021]VNTVGAFR.C	931		C[+57]*7, N[+16]	1143.48	5	5713.36	5713.36	0	-0.6	Specific	896.89	896.89	45.05	13.98	453	>sp|Q14766|LTBP1_HUMAN Latent-transforming growth factor beta-binding protein 1	1	DW090619_4_EB5 T.12603.12603.5	controllerType=0 controllerNumber=1 scan=12603	31.1792
	1	R.C[+57.021]EN[+15.995]TEGSFLC[+57.021]IC[+57.021]PAGFMASEEGTNC[+57.021]IDVDEC[+57.021]LRPDVC[+57.021]GEGHC[+57.021]VNTVGAFR.C	931		C[+57]*7, N[+16]	1429.09	4	5713.33	5713.36	0	-5.4	Specific	909.13	909.13	82.99	14.26	453	>sp|Q14766|LTBP1_HUMAN Latent-transforming growth factor beta-binding protein 1	1	DW090619_4_EB5 T.10739.10739.4	controllerType=0 controllerNumber=1 scan=10739	26.7888
	1	R.C[+57.021][-17.027]ENTEGSFLC[+57.021]IC[+57.021]PAGFMASEEGTNC[+57.021]IDVDEC[+57.021]LRPDVC[+57.021]GEGHC[+57.021]VNTVGAFR.C	931		C[-17][+57]*7	1420.84	4	5680.32	5680.34	0	-3	Specific	919.26	919.26	323.21	15.38	453	>sp|Q14766|LTBP1_HUMAN Latent-transforming growth factor beta-binding protein 1	1	DW090619_4_EB5 T.11586.11586.4	controllerType=0 controllerNumber=1 scan=11586	28.7947
	1	R.C[+57.021]EN[+15.995]TEGSFLC[+57.021]IC[+57.021]PAGFMASEEGTNC[+57.021]IDVDEC[+57.021]LRPDVC[+57.021]GEGHC[+57.021]VNTVGAFR.C	931		C[+57]*7, N[+16]	1143.48	5	5713.35	5713.36	0	-2.5	Specific	921.47	921.47	65.3	15.06	453	>sp|Q14766|LTBP1_HUMAN Latent-transforming growth factor beta-binding protein 1	1	DW090619_4_EB5 T.9874.9874.5	controllerType=0 controllerNumber=1 scan=9874	24.7276
	1	R.C[+57.021]EN[+15.995]TEGSFLC[+57.021]IC[+57.021]PAGFMASEEGTNC[+57.021]IDVDEC[+57.021]LRPDVC[+57.021]GEGHC[+57.021]VNTVGAFR.C	931		C[+57]*7, N[+16]	1429.09	4	5713.35	5713.36	0	-1.6	Specific	945.21	945.21	164.65	15.38	453	>sp|Q14766|LTBP1_HUMAN Latent-transforming growth factor beta-binding protein 1	1	DW090619_4_EB5 T.12040.12040.4	controllerType=0 controllerNumber=1 scan=12040	29.8673
[truncated: 1,743 more rows]

## Sheet: CS_011620_2
EGF	Protein Rank	Peptide < ProteinMetrics Confidential >	Starting position	Glycans NHFAGNa	Modification Type(s)	Observed m/z	z	Observed (M+H)	Calc. mass (M+H)	Off-by-x error	Mass error (ppm)	Cleavage	Score	Delta	Delta Mod	|Log Prob|	# of unique peptides	Protein Name	Protein DB number	Comment	Scan #	Scan Time
[truncated: 571 more rows]

[truncated: 1 more sheets: DW_091620_3]
