# Supplementary material for: POGLUT2 and POGLUT3 O-glucosylate multiple EGF repeats in fibrillin-1, -2, and LTBP1 and promote secretion of fibrillin-1
Source: J Biol Chem. 2021 Aug 17;297(3):101055. doi: 10.1016/j.jbc.2021.101055 (PMC8405936; doi:10.1016/j.jbc.2021.101055)
Supplement: Supplemental Table S31 [file mmc29.xlsx]

## Sheet: Sheet1
Table S31: Trypsin and V8 double digestion of recombinant human LTBP1 expressed in POGLUT2 knockout HEK293T cells.
Each tab is a biological replicate.

## Sheet: CS_091919_2
EGF	Protein Rank	Peptide < ProteinMetrics Confidential >	Starting position	Glycans NHFAGNa	Modification Type(s)	Observed m/z	z	Observed (M+H)	Calc. mass (M+H)	Off-by-x error	Mass error (ppm)	Cleavage	Score	Delta	Delta Mod	|Log Prob|	# of unique peptides	Protein Name	Protein DB number	Comment	Scan #	Scan Time
3	1	E.C[+57.021]QLQGVC[+57.021]PNGEC[+57.021]LNTMGSYR.C	630		C[+57]*3	782.001	3	2343.99	2343.99	0	-2.2	Specific	780.15	780.15	780.15	11.74	219	>LTBP1 full	1	File22479_Scan7493	controllerType=0 controllerNumber=1 scan=7493	19.2712
3	1	E.C[+57.021]QLQGVC[+57.021]PNGEC[+57.021]LNTMGSYR.C	630		C[+57]*3	1172.5	2	2343.98	2343.99	0	-3.9	Specific	859.5	859.5	859.5	13.61	219	>LTBP1 full	1	File22479_Scan7507	controllerType=0 controllerNumber=1 scan=7507	19.2947
3	1	E.C[+57.021]QLQGVC[+57.021]PNGEC[+57.021]LNTMGS[+162.053]YR.C	630	Hex(1)	C[+57]*3, S[+162]	836.02	3	2506.05	2506.05	0	-0.4	Specific	781.66	781.66	6.65	10.51	219	>LTBP1 full	1	File22479_Scan7290	controllerType=0 controllerNumber=1 scan=7290	18.9183
3	1	E.C[+57.021]QLQGVC[+57.021]PNGEC[+57.021]LNTMGS[+162.053]YR.C	630	Hex(1)	C[+57]*3, S[+162]	1253.52	2	2506.04	2506.05	0	-3.8	Specific	809.54	801.55	12.1	12.61	219	>LTBP1 full	1	File22479_Scan7313	controllerType=0 controllerNumber=1 scan=7313	18.9578
3	1	E.C[+57.021]QLQGVC[+57.021]PNGEC[+57.021]LN[+15.995]TMGS[+162.053]YR.C	630	Hex(1)	C[+57]*3, N[+16], S[+162]	841.35	3	2522.03	2522.04	0	-2.7	Specific	834.79	834.79	10.4	12.74	219	>LTBP1 full	1	File22479_Scan7297	controllerType=0 controllerNumber=1 scan=7297	18.9308
3	1	E.C[+57.021]QLQGVC[+57.021]PNGEC[+57.021]LN[+15.995]TMGS[+162.053]YR.C	630	Hex(1)	C[+57]*3, N[+16], S[+162]	1261.52	2	2522.04	2522.04	0	-0.7	Specific	931.25	931.25	17.25	14.58	219	>LTBP1 full	1	File22479_Scan7305	controllerType=0 controllerNumber=1 scan=7305	18.9462
5	1	E.GSFLC[+57.021]IC[+57.021]PAGFMASEE.G	936		C[+57]*2	888.37	2	1775.73	1775.74	0	-6	Specific	2.75	2.75	2.75	0.23	219	>LTBP1 full	1	File22479_Scan6988	controllerType=0 controllerNumber=1 scan=6988	18.4065
5	1	E.GSFLC[+57.021]IC[+57.021]PAGFMASEE.G	936		C[+57]*2	888.369	2	1775.73	1775.74	0	-7.8	Specific	9.97	9.97	9.97	0.23	219	>LTBP1 full	1	File22479_Scan7132	controllerType=0 controllerNumber=1 scan=7132	18.6442
5	1	E.GSFLC[+57.021]IC[+57.021]PAGFMASEE.G	936		C[+57]*2	888.374	2	1775.74	1775.74	0	-1.7	Specific	198.58	128.36	128.36	1.63	219	>LTBP1 full	1	File22479_Scan11222	controllerType=0 controllerNumber=1 scan=11222	26.7975
5	1	E.GSFLC[+57.021]IC[+57.021]PAGFMASEE.G	936		C[+57]*2	888.376	2	1775.75	1775.74	0	1	Specific	300.73	214.22	214.22	1.59	219	>LTBP1 full	1	File22479_Scan11526	controllerType=0 controllerNumber=1 scan=11526	27.4952
5	1	E.GSFLC[+57.021]IC[+57.021]PAGFMASEE.G	936		C[+57]*2	888.375	2	1775.74	1775.74	0	-0.5	Specific	370.52	196.81	196.81	2.04	219	>LTBP1 full	1	File22479_Scan11400	controllerType=0 controllerNumber=1 scan=11400	27.206
5	1	E.GSFLC[+57.021]IC[+57.021]PAGFMASEE.G	936		C[+57]*2	888.374	2	1775.74	1775.74	0	-1.9	Specific	393.76	251.24	251.24	3.13	219	>LTBP1 full	1	File22479_Scan11455	controllerType=0 controllerNumber=1 scan=11455	27.3327
5	1	E.GSFLC[+57.021]IC[+57.021]PAGFMASEE.G	936		C[+57]*2	888.375	2	1775.74	1775.74	0	-0.5	Specific	543.44	312.52	312.52	4.21	219	>LTBP1 full	1	File22479_Scan11399	controllerType=0 controllerNumber=1 scan=11399	27.2038
5	1	E.GSFLC[+57.021]IC[+57.021]PAGFMASEE.G	936		C[+57]*2	888.373	2	1775.74	1775.74	0	-3.1	Specific	654.83	392.97	392.97	9.86	219	>LTBP1 full	1	File22479_Scan11351	controllerType=0 controllerNumber=1 scan=11351	27.0941
5	1	E.GSFLC[+57.021]IC[+57.021]PAGFMASEE.G	936		C[+57]*2	888.375	2	1775.74	1775.74	0	-1.1	Specific	658.25	443.01	443.01	9.42	219	>LTBP1 full	1	File22479_Scan11243	controllerType=0 controllerNumber=1 scan=11243	26.8466
5	1	E.GSFLC[+57.021]IC[+57.021]PAGFMASEE.G	936		C[+57]*2	888.374	2	1775.74	1775.74	0	-1.6	Specific	658.76	407.9	407.9	9.42	219	>LTBP1 full	1	File22479_Scan11296	controllerType=0 controllerNumber=1 scan=11296	26.97
10	1	R.NTEGSFQC[+57.021]VC[+57.021]DQGYR.A	1137		C[+57]*2	607.581	3	1820.73	1820.73	0	-3	Specific	370.11	370.11	370.11	4.53	219	>LTBP1 full	1	File22479_Scan6171	controllerType=0 controllerNumber=1 scan=6171	17.0241
10	1	R.NTEGSFQC[+57.021]VC[+57.021]DQGYR.A	1137		C[+57]*2	910.867	2	1820.73	1820.73	0	-3.7	Specific	741.82	741.82	741.82	10.56	219	>LTBP1 full	1	File22479_Scan6204	controllerType=0 controllerNumber=1 scan=6204	17.08
10	1	R.NTEGSFQC[+57.021]VC[+57.021]DQGYR.A	1137		C[+57]*2	910.867	2	1820.73	1820.73	0	-3.3	Specific	749.88	749.88	749.88	10.56	219	>LTBP1 full	1	File22479_Scan6140	controllerType=0 controllerNumber=1 scan=6140	16.9719
10	1	R.NTEGS[+162.053]FQC[+57.021]VC[+57.021]DQGYR.A	1137	Hex(1)	C[+57]*2, S[+162]	661.598	3	1982.78	1982.79	0	-3.6	Specific	603.08	603.08	24.66	8.28	219	>LTBP1 full	1	File22479_Scan5799	controllerType=0 controllerNumber=1 scan=5799	16.3948
10	1	R.NTEGS[+162.053]FQC[+57.021]VC[+57.021]DQGYR.A	1137	Hex(1)	C[+57]*2, S[+162]	991.893	2	1982.78	1982.79	0	-3.4	Specific	689.9	689.9	58.67	9.56	219	>LTBP1 full	1	File22479_Scan5771	controllerType=0 controllerNumber=1 scan=5771	16.3479
10	1	R.NTEGS[+162.053]FQC[+57.021]VC[+57.021]DQGYR.A	1137	Hex(1)	C[+57]*2, S[+162]	991.893	2	1982.78	1982.79	0	-3.1	Specific	752.76	752.76	57.97	11.97	219	>LTBP1 full	1	File22479_Scan5915	controllerType=0 controllerNumber=1 scan=5915	16.5862
10	1	R.NTEGS[+162.053]FQC[+57.021]VC[+57.021]DQGYR.A	1137	Hex(1)	C[+57]*2, S[+162]	991.893	2	1982.78	1982.79	0	-3.3	Specific	815.63	815.63	58.12	12.56	219	>LTBP1 full	1	File22479_Scan5842	controllerType=0 controllerNumber=1 scan=5842	16.4691
10	1	R.N[+15.995]TEGS[+162.053]FQC[+57.021]VC[+57.021]DQGYR.A	1137	Hex(1)	C[+57]*2, N[+16], S[+162]	999.891	2	1998.77	1998.78	0	-2.8	Specific	746.35	746.35	49.42	10.97	219	>LTBP1 full	1	File22479_Scan5874	controllerType=0 controllerNumber=1 scan=5874	16.5239
12	1	E.GSFHC[+57.021]VC[+57.021]QQGFS[+162.053]ISADGR.T	1223	Hex(1)	C[+57]*2, S[+162]	725.645	3	2174.92	2174.92	0	-1	Specific	206.53	206.53	0	1.58	219	>LTBP1 full	1	File22479_Scan8572	controllerType=0 controllerNumber=1 scan=8572	21.2577
12	1	E.GSFHC[+57.021]VC[+57.021]QQGFS[+162.053]ISADGR.T	1223	Hex(1)	C[+57]*2, S[+162]	725.647	3	2174.93	2174.92	0	2.1	Specific	396.93	396.93	0	2.98	219	>LTBP1 full	1	File22479_Scan8225	controllerType=0 controllerNumber=1 scan=8225	20.6023
12	1	E.GSFHC[+57.021]VC[+57.021]QQGFS[+162.053]ISADGR.T	1223	Hex(1)	C[+57]*2, S[+162]	725.642	3	2174.91	2174.92	0	-5.1	Specific	730.14	730.14	0	10.32	219	>LTBP1 full	1	File22479_Scan6741	controllerType=0 controllerNumber=1 scan=6741	17.9842
12	1	E.GS[+162.053]FHC[+57.021]VC[+57.021]QQGFSISADGR.T	1223	Hex(1)	C[+57]*2, S[+162]	725.643	3	2174.91	2174.92	0	-4	Specific	746.61	746.61	1.85	10.32	219	>LTBP1 full	1	File22479_Scan6593	controllerType=0 controllerNumber=1 scan=6593	17.7313
12	1	E.GSFHC[+57.021]VC[+57.021]QQGFS[+162.053]ISADGR.T	1223	Hex(1)	C[+57]*2, S[+162]	725.644	3	2174.92	2174.92	0	-2.8	Specific	756.6	756.6	0	11.73	219	>LTBP1 full	1	File22479_Scan6972	controllerType=0 controllerNumber=1 scan=6972	18.3795
12	1	E.GSFHC[+57.021]VC[+57.021]QQGFS[+162.053]ISADGR.T	1223	Hex(1)	C[+57]*2, S[+162]	725.644	3	2174.92	2174.92	0	-2.6	Specific	776.23	776.23	0	11.73	219	>LTBP1 full	1	File22479_Scan6502	controllerType=0 controllerNumber=1 scan=6502	17.5741
12	1	E.GSFHC[+57.021]VC[+57.021]QQGFS[+162.053]ISADGR.T	1223	Hex(1)	C[+57]*2, S[+162]	725.644	3	2174.92	2174.92	0	-2.8	Specific	783.26	783.26	0	11.73	219	>LTBP1 full	1	File22479_Scan6436	controllerType=0 controllerNumber=1 scan=6436	17.4643
12	1	E.GSFHC[+57.021]VC[+57.021]QQGFS[+162.053]ISADGR.T	1223	Hex(1)	C[+57]*2, S[+162]	725.644	3	2174.92	2174.92	0	-2.1	Specific	794.01	794.01	0	11.73	219	>LTBP1 full	1	File22479_Scan6362	controllerType=0 controllerNumber=1 scan=6362	17.3395
12	1	E.GSFHC[+57.021]VC[+57.021]QQGFS[+162.053]ISADGR.T	1223	Hex(1)	C[+57]*2, S[+162]	725.644	3	2174.92	2174.92	0	-2.2	Specific	811.29	811.29	0	12.73	219	>LTBP1 full	1	File22479_Scan6659	controllerType=0 controllerNumber=1 scan=6659	17.8483
12	1	E.GSFHC[+57.021]VC[+57.021]QQGFS[+162.053]ISADGR.T	1223	Hex(1)	C[+57]*2, S[+162]	1087.96	2	2174.92	2174.92	0	-3.1	Specific	863.76	863.76	5.46	13.02	219	>LTBP1 full	1	File22479_Scan6383	controllerType=0 controllerNumber=1 scan=6383	17.3716
12	1	E.GSFHC[+57.021]VC[+57.021]QQGFS[+162.053]ISADGR.T	1223	Hex(1)	C[+57]*2, S[+162]	1087.96	2	2174.92	2174.92	0	-2.8	Specific	955.15	955.15	4.37	15.02	219	>LTBP1 full	1	File22479_Scan6452	controllerType=0 controllerNumber=1 scan=6452	17.4875
13	1	D.SHGFC[+57.021]DNTAGSFR.C	1256		C[+57]	485.872	3	1455.6	1455.61	0	-4	Specific	128.47	128.47	128.47	1.6	219	>LTBP1 full	1	File22479_Scan4897	controllerType=0 controllerNumber=1 scan=4897	14.8627
13	1	D.SHGFC[+57.021]DNTAGSFR.C	1256		C[+57]	485.872	3	1455.6	1455.61	0	-3.5	Specific	518.64	518.64	518.64	6.66	219	>LTBP1 full	1	File22479_Scan4852	controllerType=0 controllerNumber=1 scan=4852	14.7861
13	1	D.SHGFC[+57.021]DNTAGSFR.C	1256		C[+57]	485.872	3	1455.6	1455.61	0	-4	Specific	543.43	543.43	543.43	6.81	219	>LTBP1 full	1	File22479_Scan4788	controllerType=0 controllerNumber=1 scan=4788	14.6713
13	1	D.SHGFC[+57.021]DNTAGSFR.C	1256		C[+57]	728.304	2	1455.6	1455.61	0	-4.4	Specific	803.36	803.36	803.36	12.11	219	>LTBP1 full	1	File22479_Scan4801	controllerType=0 controllerNumber=1 scan=4801	14.6937
13	1	D.SHGFC[+57.021]DN[+15.995]TAGSFR.C	1256		C[+57], N[+16]	491.204	3	1471.6	1471.6	0	-3.6	Specific	518.03	518.03	99.68	6.66	219	>LTBP1 full	1	File22479_Scan4791	controllerType=0 controllerNumber=1 scan=4791	14.6749
13	1	D.S[+162.053]HGFC[+57.021]DNTAGSFR.C	1256	Hex(1)	C[+57], S[+162]	539.889	3	1617.65	1617.66	0	-4.4	Specific	104.33	104.33	1.7	1.58	219	>LTBP1 full	1	File22479_Scan4518	controllerType=0 controllerNumber=1 scan=4518	14.1767
13	1	D.SHGFC[+57.021]DN[+15.995]TAGS[+162.053]FR.C	1256	Hex(1)	C[+57], N[+16], S[+162]	545.221	3	1633.65	1633.65	0	-4.3	Specific	675.66	675.66	41.93	9.82	219	>LTBP1 full	1	File22479_Scan4481	controllerType=0 controllerNumber=1 scan=4481	14.1099
14	1	E.GSFLC[+57.021]VC[+57.021]ADENQE.Y	1307		C[+57]*2	764.804	2	1528.6	1528.6	0	-2	Specific	396.85	116.66	116.66	2.27	219	>LTBP1 full	1	File22479_Scan8603	controllerType=0 controllerNumber=1 scan=8603	21.3156
14	1	E.GSFLC[+57.021]VC[+57.021]ADENQE.Y	1307		C[+57]*2	764.803	2	1528.6	1528.6	0	-3.4	Specific	410.32	143.65	143.65	2.32	219	>LTBP1 full	1	File22479_Scan8538	controllerType=0 controllerNumber=1 scan=8538	21.1923
14	1	E.GSFLC[+57.021]VC[+57.021]ADENQE.Y	1307		C[+57]*2	764.804	2	1528.6	1528.6	0	-1.6	Specific	441.21	116.97	116.97	3.45	219	>LTBP1 full	1	File22479_Scan8470	controllerType=0 controllerNumber=1 scan=8470	21.0674
14	1	E.GSFLC[+57.021]VC[+57.021]ADENQE.Y	1307		C[+57]*2	764.806	2	1528.6	1528.6	0	0.2	Specific	443.39	176.15	176.15	1.81	219	>LTBP1 full	1	File22479_Scan8749	controllerType=0 controllerNumber=1 scan=8749	21.601
14	1	E.GSFLC[+57.021]VC[+57.021]ADENQE.Y	1307		C[+57]*2	764.804	2	1528.6	1528.6	0	-1.6	Specific	474.58	174.12	174.12	3.68	219	>LTBP1 full	1	File22479_Scan8415	controllerType=0 controllerNumber=1 scan=8415	20.961
14	1	E.GSFLC[+57.021]VC[+57.021]ADENQE.Y	1307		C[+57]*2	764.803	2	1528.6	1528.6	0	-3.8	Specific	494.4	179.86	179.86	3.81	219	>LTBP1 full	1	File22479_Scan8353	controllerType=0 controllerNumber=1 scan=8353	20.8433
14	1	E.GSFLC[+57.021]VC[+57.021]ADENQE.Y	1307		C[+57]*2	764.804	2	1528.6	1528.6	0	-2.8	Specific	517.85	235.7	235.7	3.66	219	>LTBP1 full	1	File22479_Scan8675	controllerType=0 controllerNumber=1 scan=8675	21.4577
16	1	E.GSYNC[+57.021]FC[+57.021]THPMVLDASEK.R	1487		C[+57]*2	705.967	3	2115.89	2115.89	0	-2.9	Specific	207.79	207.79	207.79	1.71	219	>LTBP1 full	1	File22479_Scan7186	controllerType=0 controllerNumber=1 scan=7186	18.7376
16	1	E.GSYNC[+57.021]FC[+57.021]THPMVLDASEK.R	1487		C[+57]*2	705.967	3	2115.89	2115.89	0	-2.8	Specific	724.39	724.39	724.39	10.38	219	>LTBP1 full	1	File22479_Scan7122	controllerType=0 controllerNumber=1 scan=7122	18.6279
16	1	E.GSYNC[+57.021]FC[+57.021]T[+162.053]HPMVLDASEK.R	1487	Hex(1)	C[+57]*2, T[+162]	759.986	3	2277.94	2277.95	0	-1.5	Specific	767.93	767.93	2.4	10.95	219	>LTBP1 full	1	File22479_Scan6976	controllerType=0 controllerNumber=1 scan=6976	18.3881
16	1	E.GSYNC[+57.021]FC[+57.021]T[+162.053]HPMVLDASEK.R	1487	Hex(1)	C[+57]*2, T[+162]	1139.48	2	2277.94	2277.95	0	-1	Specific	850.84	850.84	38.12	12.24	219	>LTBP1 full	1	File22479_Scan6977	controllerType=0 controllerNumber=1 scan=6977	18.3895
18	1	K.C[+57.021]INTDGSYK.C	1681		C[+57]	529.233	2	1057.46	1057.46	0	-3.3	Specific	206.13	206.13	206.13	1.76	219	>LTBP1 full	1	File22479_Scan3740	controllerType=0 controllerNumber=1 scan=3740	12.7207
18	1	K.C[+57.021]INTDGSYK.C	1681		C[+57]	529.233	2	1057.46	1057.46	0	-3.7	Specific	481.7	420.65	420.65	4.92	219	>LTBP1 full	1	File22479_Scan3639	controllerType=0 controllerNumber=1 scan=3639	12.5334
18	1	K.C[+57.021]INTDGSYK.C	1681		C[+57]	529.232	2	1057.46	1057.46	0	-4	Specific	509.05	375.21	375.21	5.09	219	>LTBP1 full	1	File22479_Scan3579	controllerType=0 controllerNumber=1 scan=3579	12.4074
18	1	K.C[+57.021]INTDGSYK.C	1681		C[+57]	529.232	2	1057.46	1057.46	0	-4	Specific	538.7	468.04	468.04	4.86	219	>LTBP1 full	1	File22479_Scan3706	controllerType=0 controllerNumber=1 scan=3706	12.6595
18	1	K.C[+57.021]IN[+15.995]TDGSYK.C	1681		C[+57], N[+16]	537.23	2	1073.45	1073.46	0	-3.8	Specific	412.2	371.5	82.13	4.41	219	>LTBP1 full	1	File22479_Scan3616	controllerType=0 controllerNumber=1 scan=3616	12.4798
18	1	K.C[+57.021]IN[+15.995]TDGSYK.C	1681		C[+57], N[+16]	537.23	2	1073.45	1073.46	0	-4.1	Specific	445.88	347.07	82.1	3.58	219	>LTBP1 full	1	File22479_Scan3673	controllerType=0 controllerNumber=1 scan=3673	12.5924
18	1	K.C[+57.021]INT[+162.053]DGSYK.C	1681	Hex(1)	C[+57], T[+162]	610.259	2	1219.51	1219.51	0	-3.7	Specific	143.84	143.84	2.18	1.61	219	>LTBP1 full	1	File22479_Scan3500	controllerType=0 controllerNumber=1 scan=3500	12.246
18	1	K.C[+57.021]INTDGS[+162.053]YK.C	1681	Hex(1)	C[+57], S[+162]	610.257	2	1219.51	1219.51	0	-6.8	Specific	436.17	436.17	6.93	4.78	219	>LTBP1 full	1	File22479_Scan3491	controllerType=0 controllerNumber=1 scan=3491	12.2266
18	1	K.C[+57.021]INTDGS[+162.053]YK.C	1681	Hex(1)	C[+57], S[+162]	610.258	2	1219.51	1219.51	0	-4.2	Specific	591.67	476.07	32.73	7.53	219	>LTBP1 full	1	File22479_Scan3410	controllerType=0 controllerNumber=1 scan=3410	12.0668
18	1	K.C[+57.021]IN[+15.995]TDGS[+162.053]YK.C	1681	Hex(1)	C[+57], N[+16], S[+162]	618.255	2	1235.5	1235.51	0	-5.3	Specific	523.12	496.19	22.15	5.47	219	>LTBP1 full	1	File22479_Scan3424	controllerType=0 controllerNumber=1 scan=3424	12.0953
Other Peptides
	2	K.C[+57.021]LSMRNNLE.D	46		C[+57]	568.758	2	1136.51	1136.52	0	-9.5	Specific	43.82	43.82	43.82	0.27	37	>Reverse >LTBP1 full	2	File22479_Scan4757	controllerType=0 controllerNumber=1 scan=4757	14.6157
	2	K.C[+57.021]LSMRNNLED.C	46		C[+57]	626.273	2	1251.54	1251.55	0	-5.7	Specific	33.66	33.66	33.66	0.6	37	>Reverse >LTBP1 full	2	File22479_Scan10973	controllerType=0 controllerNumber=1 scan=10973	26.2423
	1	R.ASPGVPS[+802.286]E.R	75	HexNAc(1)Hex(1)Fuc(1)NeuAc(1)	S[+802]	773.318	2	1545.63	1545.64	0	-9.1	Specific	9.27	9.27	9.27	0.23	219	>LTBP1 full	1	File22479_Scan8448	controllerType=0 controllerNumber=1 scan=8448	21.0219
	2	D.C[+57.021]T[+146.058]YGEQVR.V	77	Fuc(1)	C[+57], T[+146]	579.754	2	1158.5	1158.51	0	-7.9	Specific	26	26	26	0.27	37	>Reverse >LTBP1 full	2	File22479_Scan5626	controllerType=0 controllerNumber=1 scan=5626	16.1081
	2	R.GNEC[+57.021]GN[+15.995]LIGC[+57.021]E.E	88		C[+57]*2, N[+16]	619.739	2	1238.47	1238.48	0	-5.2	Specific	53.96	53.96	53.96	0.71	37	>Reverse >LTBP1 full	2	File22479_Scan4651	controllerType=0 controllerNumber=1 scan=4651	14.4229
	2	E.AQLEEFS[+294.095]NLFR.D	100	Hex(1)Pent(1)	S[+294]	824.387	2	1647.77	1647.77	0	-5.1	Specific	1.82	1.82	1.82	0.6	37	>Reverse >LTBP1 full	2	File22479_Scan5938	controllerType=0 controllerNumber=1 scan=5938	16.6256
	1	R.S[+146.058]KVPQE.T	141	Fuc(1)	S[+146]	417.215	2	833.423	833.425	0	-2.1	Specific	0.25	0.25	0.25	0.59	219	>LTBP1 full	1	File22479_Scan3489	controllerType=0 controllerNumber=1 scan=3489	12.2233
	1	K.APGS[+426.137]QR.C	180	Hex(1)Pent(2)	S[+426]	521.23	2	1041.45	1041.46	0	-5.4	Specific	36.12	36.12	36.12	0.42	219	>LTBP1 full	1	File22479_Scan3096	controllerType=0 controllerNumber=1 scan=3096	11.4198
	2	D.QYVD.T	199			524.227	1	524.227	524.235	0	-14.7	Specific	75.31	39.82	39.82	0.41	37	>Reverse >LTBP1 full	2	File22479_Scan5046	controllerType=0 controllerNumber=1 scan=5046	15.1279
	2	D.FC[+57.021]QLKVPDYYTGQK.C	256		C[+57]	582.955	3	1746.85	1746.85	0	-1.7	Specific	14.06	14.06	14.06	0.28	37	>Reverse >LTBP1 full	2	File22479_Scan5139	controllerType=0 controllerNumber=1 scan=5139	15.2892
	1	K.ADT[+802.286]LPR.V	257	HexNAc(1)Hex(1)Fuc(1)NeuAc(1)	T[+802]	737.826	2	1474.65	1474.65	0	-5.2	Specific	57.07	57.07	57.07	0.28	219	>LTBP1 full	1	File22479_Scan3789	controllerType=0 controllerNumber=1 scan=3789	12.814
	2	E.QGFLLC[+57.021]EDAD.K	289		C[+57]	584.251	2	1167.49	1167.5	0	-3.3	Specific	65	65	65	0.45	37	>Reverse >LTBP1 full	2	File22479_Scan9935	controllerType=0 controllerNumber=1 scan=9935	23.9608
	2	E.GGAESS[+426.137]SE.G	303	Hex(1)Pent(2)	S[+426]	575.21	2	1149.41	1149.42	0	-3.2	Specific	15.82	15.82	0	0.17	37	>Reverse >LTBP1 full	2	File22479_Scan3511	controllerType=0 controllerNumber=1 scan=3511	12.2675
	2	E.SSS[+294.095]EGAPVFGK.G	307	Hex(1)Pent(1)	S[+294]	680.316	2	1359.62	1359.62	0	5.9	Specific	1.41	1.41	0	0.13	37	>Reverse >LTBP1 full	2	File22479_Scan2950	controllerType=0 controllerNumber=1 scan=2950	11.1066
	2	D.GWGVGS[+294.095]TC[+57.021]C[+57.021]C[+57.021]E.Q	341	Hex(1)Pent(1)	C[+57]*3, S[+294]	783.779	2	1566.55	1566.54	0	6.8	Specific	84.2	84.2	2	0.31	37	>Reverse >LTBP1 full	2	File22479_Scan8423	controllerType=0 controllerNumber=1 scan=8423	20.9743
	1	R.IKVVFTPSIC[+57.021]K.V	352		C[+57]	431.252	3	1291.74	1291.74	0	-2.7	Specific	288.16	288.16	288.16	3.96	219	>LTBP1 full	1	File22479_Scan6712	controllerType=0 controllerNumber=1 scan=6712	17.9383
	1	R.IKVVFTPSIC[+57.021]K.V	352		C[+57]	431.252	3	1291.74	1291.74	0	-2.2	Specific	362.08	362.08	362.08	4.35	219	>LTBP1 full	1	File22479_Scan6780	controllerType=0 controllerNumber=1 scan=6780	18.0547
	1	R.IKVVFTPSIC[+57.021]K.V	352		C[+57]	431.252	3	1291.74	1291.74	0	-2.3	Specific	419.03	419.03	419.03	7.28	219	>LTBP1 full	1	File22479_Scan6635	controllerType=0 controllerNumber=1 scan=6635	17.8112
	1	R.IKVVFTPSIC[+57.021]K.V	352		C[+57]	646.376	2	1291.74	1291.74	0	0	Specific	607.81	607.81	607.81	7.81	219	>LTBP1 full	1	File22479_Scan6727	controllerType=0 controllerNumber=1 scan=6727	17.9611
	1	R.IKVVFTPSIC[+57.021]K.V	352		C[+57]	646.375	2	1291.74	1291.74	0	-1.7	Specific	724.46	724.46	724.46	10.6	219	>LTBP1 full	1	File22479_Scan6650	controllerType=0 controllerNumber=1 scan=6650	17.8338
	1	R.IKVVFTPSIC[+57.021]KVTC[+57.021]TK.G	352		C[+57]*2	471.012	4	1881.03	1881.03	0	-2.8	Specific	499.21	499.21	499.21	6.62	219	>LTBP1 full	1	File22479_Scan6530	controllerType=0 controllerNumber=1 scan=6530	17.6208
	1	K.VVFTPSIC[+57.021]K.V	354		C[+57]	525.789	2	1050.57	1050.57	0	4.8	Specific	106.02	106.02	106.02	0.24	219	>LTBP1 full	1	File22479_Scan8841	controllerType=0 controllerNumber=1 scan=8841	21.7879
	1	K.VVFTPSIC[+57.021]K.V	354		C[+57]	525.788	2	1050.57	1050.57	0	4.3	Specific	133.48	133.48	133.48	0.63	219	>LTBP1 full	1	File22479_Scan8775	controllerType=0 controllerNumber=1 scan=8775	21.6508
	1	K.VVFTPSIC[+57.021]K.V	354		C[+57]	525.788	2	1050.57	1050.57	0	4	Specific	197.34	197.34	197.34	1.58	219	>LTBP1 full	1	File22479_Scan7506	controllerType=0 controllerNumber=1 scan=7506	19.2925
	1	K.VVFTPSIC[+57.021]K.V	354		C[+57]	525.789	2	1050.57	1050.57	0	4.8	Specific	203.61	203.61	203.61	1.58	219	>LTBP1 full	1	File22479_Scan8695	controllerType=0 controllerNumber=1 scan=8695	21.4935
	1	K.VVFTPSIC[+57.021]K.V	354		C[+57]	525.789	2	1050.57	1050.57	0	4.4	Specific	203.87	203.87	203.87	1.6	219	>LTBP1 full	1	File22479_Scan7568	controllerType=0 controllerNumber=1 scan=7568	19.4024
	1	K.VVFTPSIC[+57.021]K.V	354		C[+57]	525.788	2	1050.57	1050.57	0	3.4	Specific	205.9	205.9	205.9	1.58	219	>LTBP1 full	1	File22479_Scan8489	controllerType=0 controllerNumber=1 scan=8489	21.0987
	1	K.VVFTPSIC[+57.021]K.V	354		C[+57]	525.788	2	1050.57	1050.57	0	2.5	Specific	215.31	215.31	215.31	1.59	219	>LTBP1 full	1	File22479_Scan7640	controllerType=0 controllerNumber=1 scan=7640	19.5279
	1	K.VVFTPSIC[+57.021]K.V	354		C[+57]	525.788	2	1050.57	1050.57	0	3.7	Specific	245.64	245.64	245.64	1.68	219	>LTBP1 full	1	File22479_Scan7949	controllerType=0 controllerNumber=1 scan=7949	20.086
	1	K.VVFTPSIC[+57.021]K.V	354		C[+57]	525.788	2	1050.57	1050.57	0	4.2	Specific	281.9	274.6	274.6	1.75	219	>LTBP1 full	1	File22479_Scan8017	controllerType=0 controllerNumber=1 scan=8017	20.214
	1	K.VVFTPSIC[+57.021]K.V	354		C[+57]	525.788	2	1050.57	1050.57	0	3.5	Specific	289.66	289.66	289.66	1.81	219	>LTBP1 full	1	File22479_Scan7730	controllerType=0 controllerNumber=1 scan=7730	19.684
	1	K.VVFTPSIC[+57.021]K.V	354		C[+57]	525.785	2	1050.56	1050.57	0	-2.1	Specific	313.12	302.2	302.2	3.3	219	>LTBP1 full	1	File22479_Scan7378	controllerType=0 controllerNumber=1 scan=7378	19.0734
	1	K.VVFTPSIC[+57.021]K.V	354		C[+57]	525.785	2	1050.56	1050.57	0	-1.5	Specific	380.72	380.72	380.72	5.98	219	>LTBP1 full	1	File22479_Scan6979	controllerType=0 controllerNumber=1 scan=6979	18.3919
	1	K.VVFTPSIC[+57.021]K.V	354		C[+57]	525.785	2	1050.56	1050.57	0	-2.2	Specific	402.71	323.66	323.66	5.26	219	>LTBP1 full	1	File22479_Scan6911	controllerType=0 controllerNumber=1 scan=6911	18.2713
	1	K.VVFTPSIC[+57.021]K.V	354		C[+57]	525.785	2	1050.56	1050.57	0	-2.6	Specific	403.51	286.07	286.07	5.13	219	>LTBP1 full	1	File22479_Scan6156	controllerType=0 controllerNumber=1 scan=6156	16.9978
	1	K.VVFTPSIC[+57.021]K.V	354		C[+57]	525.785	2	1050.56	1050.57	0	-1.7	Specific	437.87	437.87	437.87	6.23	219	>LTBP1 full	1	File22479_Scan6633	controllerType=0 controllerNumber=1 scan=6633	17.8089
	1	K.VVFTPSIC[+57.021]K.V	354		C[+57]	525.785	2	1050.56	1050.57	0	-2.4	Specific	439.5	368.32	368.32	6.67	219	>LTBP1 full	1	File22479_Scan6699	controllerType=0 controllerNumber=1 scan=6699	17.9165
	1	K.VVFTPSIC[+57.021]K.V	354		C[+57]	525.786	2	1050.56	1050.57	0	-1	Specific	442.33	428.13	428.13	6.43	219	>LTBP1 full	1	File22479_Scan6567	controllerType=0 controllerNumber=1 scan=6567	17.6886
	1	K.VVFTPSIC[+57.021]K.V	354		C[+57]	525.785	2	1050.56	1050.57	0	-1.9	Specific	445.5	353.39	353.39	5.63	219	>LTBP1 full	1	File22479_Scan6768	controllerType=0 controllerNumber=1 scan=6768	18.0348
	1	K.VVFTPSIC[+57.021]K.V	354		C[+57]	525.785	2	1050.56	1050.57	0	-2.1	Specific	451.65	414.12	414.12	6.86	219	>LTBP1 full	1	File22479_Scan6845	controllerType=0 controllerNumber=1 scan=6845	18.1608
	1	K.VVFTPSIC[+57.021]K.V	354		C[+57]	525.785	2	1050.56	1050.57	0	-2.3	Specific	469.11	367.85	367.85	6.86	219	>LTBP1 full	1	File22479_Scan6503	controllerType=0 controllerNumber=1 scan=6503	17.5753
	2	D.NLNYYC[+57.021]EK.K	368		C[+57]	552.244	2	1103.48	1103.48	0	-2.5	Specific	70.01	70.01	70.01	0.58	37	>Reverse >LTBP1 full	2	File22479_Scan5406	controllerType=0 controllerNumber=1 scan=5406	15.7462
	1	E.NGHAADTLTATNFR.V	386			496.909	3	1488.71	1488.72	0	-5	Specific	518.81	518.81	518.81	6.75	219	>LTBP1 full	1	File22479_Scan5214	controllerType=0 controllerNumber=1 scan=5214	15.4189
	1	E.NGHAADTLTATNFR.V	386			496.91	3	1488.71	1488.72	0	-3.1	Specific	535.39	535.39	535.39	7.31	219	>LTBP1 full	1	File22479_Scan5150	controllerType=0 controllerNumber=1 scan=5150	15.3083
	1	E.NGHAADTLTATNFR.V	386			744.861	2	1488.71	1488.72	0	-2.7	Specific	782.45	782.45	782.45	11.61	219	>LTBP1 full	1	File22479_Scan5164	controllerType=0 controllerNumber=1 scan=5164	15.3317
	1	D.TLTATNFR.V	392			462.25	2	923.493	923.495	0	-1.3	Specific	166.75	166.75	166.75	1.61	219	>LTBP1 full	1	File22479_Scan5207	controllerType=0 controllerNumber=1 scan=5207	15.4058
	1	D.TLTATNFR.V	392			462.249	2	923.491	923.495	0	-3.3	Specific	166.86	166.86	166.86	1.58	219	>LTBP1 full	1	File22479_Scan5297	controllerType=0 controllerNumber=1 scan=5297	15.5597
	2	R.C[+57.021]QGT[+511.190]MPS[+511.190]YEQNE.D	395	HexNAc(1)Hex(1)Fuc(1),HexNAc(1)Hex(1)Fuc(1)	C[+57], S[+511], T[+511]	1233.46	2	2465.91	2465.93	0	-7.8	Specific	60.15	50.56	50.56	1.44	37	>Reverse >LTBP1 full	2	File22479_Scan11162	controllerType=0 controllerNumber=1 scan=11162	26.6606
	1	R.VVIC[+57.021]HLPC[+57.021]MNGGQC[+57.021]SSR.D	400		C[+57]*3	658.961	3	1974.87	1974.88	0	-3.9	Specific	673.95	673.95	673.95	9.93	219	>LTBP1 full	1	File22479_Scan6022	controllerType=0 controllerNumber=1 scan=6022	16.7706
	1	R.VVIC[+57.021]HLPC[+57.021]MNGGQC[+57.021]SSR.D	400		C[+57]*3	658.962	3	1974.87	1974.88	0	-3.4	Specific	736.03	736.03	736.03	10.93	219	>LTBP1 full	1	File22479_Scan6085	controllerType=0 controllerNumber=1 scan=6085	16.8826
	1	R.VVIC[+57.021]HLPC[+57.021]MNGGQC[+57.021]SSR.D	400		C[+57]*3	658.962	3	1974.87	1974.88	0	-3.1	Specific	757.6	757.6	757.6	12.34	219	>LTBP1 full	1	File22479_Scan6161	controllerType=0 controllerNumber=1 scan=6161	17.0086
	1	R.VVIC[+57.021]HLPC[+57.021]MNGGQC[+57.021]SSR.D	400		C[+57]*3	987.941	2	1974.87	1974.88	0	-1	Specific	816.08	797.58	797.58	12.19	219	>LTBP1 full	1	File22479_Scan6136	controllerType=0 controllerNumber=1 scan=6136	16.9631
	1	R.VVIC[+57.021]HLPC[+57.021]M[+15.995]NGGQC[+57.021]SSR.D	400		C[+57]*3, M[+16]	664.292	3	1990.86	1990.87	0	-4.5	Specific	756.88	756.88	42.83	11.93	219	>LTBP1 full	1	File22479_Scan4958	controllerType=0 controllerNumber=1 scan=4958	14.9704
	1	R.VVIC[+57.021]HLPC[+57.021]MNGGQC[+57.021]SSRD.K	400		C[+57]*3	697.304	3	2089.9	2089.9	0	-3	Specific	4.33	4.33	4.33	1.05	219	>LTBP1 full	1	File22479_Scan4283	controllerType=0 controllerNumber=1 scan=4283	13.739
	1	R.VVIC[+57.021]HLPC[+57.021]MNGGQC[+57.021]SSRD.K	400		C[+57]*3	523.23	4	2089.9	2089.9	0	-2.6	Specific	15.74	15.74	15.74	0.3	219	>LTBP1 full	1	File22479_Scan4175	controllerType=0 controllerNumber=1 scan=4175	13.5319
	2	E.DAC[+57.021]VC[+57.021]LFSGEVNE.C	407		C[+57]*2	750.305	2	1499.6	1499.61	0	-7.1	Specific	63.55	63.55	63.55	0.71	37	>Reverse >LTBP1 full	2	File22479_Scan6815	controllerType=0 controllerNumber=1 scan=6815	18.1116
	1	R.DKC[+57.021]QC[+57.021]PPNFTGK.L	417		C[+57]*2	484.549	3	1451.63	1451.64	0	-5.1	Specific	360.35	360.35	360.35	3.43	219	>LTBP1 full	1	File22479_Scan4423	controllerType=0 controllerNumber=1 scan=4423	14.0021
	1	R.DKC[+57.021]QC[+57.021]PPNFTGK.L	417		C[+57]*2	484.55	3	1451.64	1451.64	0	-2.9	Specific	378.35	378.35	378.35	5.06	219	>LTBP1 full	1	File22479_Scan4753	controllerType=0 controllerNumber=1 scan=4753	14.61
	1	R.DKC[+57.021]QC[+57.021]PPNFTGK.L	417		C[+57]*2	484.55	3	1451.63	1451.64	0	-3.9	Specific	388.48	388.48	388.48	4.83	219	>LTBP1 full	1	File22479_Scan4299	controllerType=0 controllerNumber=1 scan=4299	13.7688
	1	R.DKC[+57.021]QC[+57.021]PPNFTGK.L	417		C[+57]*2	484.55	3	1451.63	1451.64	0	-4	Specific	393.93	393.93	393.93	5.06	219	>LTBP1 full	1	File22479_Scan4365	controllerType=0 controllerNumber=1 scan=4365	13.8881
	1	R.DKC[+57.021]QC[+57.021]PPNFTGK.L	417		C[+57]*2	484.55	3	1451.64	1451.64	0	-3.5	Specific	398.42	398.42	398.42	4.65	219	>LTBP1 full	1	File22479_Scan4687	controllerType=0 controllerNumber=1 scan=4687	14.4945
	1	R.DKC[+57.021]QC[+57.021]PPNFTGK.L	417		C[+57]*2	484.549	3	1451.63	1451.64	0	-4.7	Specific	404.68	404.68	404.68	5.31	219	>LTBP1 full	1	File22479_Scan4490	controllerType=0 controllerNumber=1 scan=4490	14.1276
	1	R.DKC[+57.021]QC[+57.021]PPNFTGK.L	417		C[+57]*2	484.55	3	1451.64	1451.64	0	-3.1	Specific	408.33	408.33	408.33	5.49	219	>LTBP1 full	1	File22479_Scan3844	controllerType=0 controllerNumber=1 scan=3844	12.9166
	1	R.DKC[+57.021]QC[+57.021]PPNFTGK.L	417		C[+57]*2	484.55	3	1451.63	1451.64	0	-4	Specific	414.93	414.93	414.93	5.31	219	>LTBP1 full	1	File22479_Scan4554	controllerType=0 controllerNumber=1 scan=4554	14.2491
	1	R.DKC[+57.021]QC[+57.021]PPNFTGK.L	417		C[+57]*2	484.55	3	1451.64	1451.64	0	-3.6	Specific	420.48	420.48	420.48	5.31	219	>LTBP1 full	1	File22479_Scan4621	controllerType=0 controllerNumber=1 scan=4621	14.3682
	1	R.DKC[+57.021]QC[+57.021]PPNFTGK.L	417		C[+57]*2	484.55	3	1451.64	1451.64	0	-3.6	Specific	427.52	427.52	427.52	6.35	219	>LTBP1 full	1	File22479_Scan4236	controllerType=0 controllerNumber=1 scan=4236	13.645
	1	R.DKC[+57.021]QC[+57.021]PPNFTGK.L	417		C[+57]*2	484.55	3	1451.64	1451.64	0	-3.3	Specific	429.76	429.76	429.76	5.31	219	>LTBP1 full	1	File22479_Scan4179	controllerType=0 controllerNumber=1 scan=4179	13.5402
	1	R.DKC[+57.021]QC[+57.021]PPNFTGK.L	417		C[+57]*2	484.55	3	1451.64	1451.64	0	-3.1	Specific	430.53	430.53	430.53	5.72	219	>LTBP1 full	1	File22479_Scan4066	controllerType=0 controllerNumber=1 scan=4066	13.3307
	1	R.DKC[+57.021]QC[+57.021]PPNFTGK.L	417		C[+57]*2	484.55	3	1451.64	1451.64	0	-2.7	Specific	431.03	431.03	431.03	5.72	219	>LTBP1 full	1	File22479_Scan4005	controllerType=0 controllerNumber=1 scan=4005	13.2208
	1	R.DKC[+57.021]QC[+57.021]PPNFTGK.L	417		C[+57]*2	484.55	3	1451.64	1451.64	0	-3.6	Specific	432.08	432.08	432.08	6.35	219	>LTBP1 full	1	File22479_Scan4125	controllerType=0 controllerNumber=1 scan=4125	13.4382
	1	R.DKC[+57.021]QC[+57.021]PPNFTGK.L	417		C[+57]*2	484.55	3	1451.64	1451.64	0	-2.4	Specific	452.29	452.29	452.29	5.91	219	>LTBP1 full	1	File22479_Scan3947	controllerType=0 controllerNumber=1 scan=3947	13.1079
	1	R.DKC[+57.021]QC[+57.021]PPNFTGK.L	417		C[+57]*2	726.318	2	1451.63	1451.64	0	-8.3	Specific	655.52	653.64	653.64	8.07	219	>LTBP1 full	1	File22479_Scan4459	controllerType=0 controllerNumber=1 scan=4459	14.0708
	1	R.DKC[+57.021]QC[+57.021]PPNFTGK.L	417		C[+57]*2	726.317	2	1451.63	1451.64	0	-9	Specific	657.73	641.99	641.99	7.84	219	>LTBP1 full	1	File22479_Scan4527	controllerType=0 controllerNumber=1 scan=4527	14.1926
	1	R.DKC[+57.021]QC[+57.021]PPNFTGK.L	417		C[+57]*2	726.322	2	1451.64	1451.64	0	-3	Specific	658.54	658.54	658.54	8.25	219	>LTBP1 full	1	File22479_Scan4267	controllerType=0 controllerNumber=1 scan=4267	13.7074
	1	R.DKC[+57.021]QC[+57.021]PPNFTGK.L	417		C[+57]*2	726.319	2	1451.63	1451.64	0	-6.1	Specific	665.4	665.4	665.4	8.07	219	>LTBP1 full	1	File22479_Scan4592	controllerType=0 controllerNumber=1 scan=4592	14.3145
	1	R.DKC[+57.021]QC[+57.021]PPNFTGK.L	417		C[+57]*2	726.321	2	1451.64	1451.64	0	-3.5	Specific	697.06	697.06	697.06	8.07	219	>LTBP1 full	1	File22479_Scan4076	controllerType=0 controllerNumber=1 scan=4076	13.3462
	1	R.DKC[+57.021]QC[+57.021]PPNFTGK.L	417		C[+57]*2	726.321	2	1451.63	1451.64	0	-4	Specific	702.97	702.97	702.97	10.11	219	>LTBP1 full	1	File22479_Scan4143	controllerType=0 controllerNumber=1 scan=4143	13.4666
	1	R.DKC[+57.021]QC[+57.021]PPNFTGK.L	417		C[+57]*2	726.322	2	1451.64	1451.64	0	-3.1	Specific	706.33	706.33	706.33	9.48	219	>LTBP1 full	1	File22479_Scan4334	controllerType=0 controllerNumber=1 scan=4334	13.8311
	1	R.DKC[+57.021]QC[+57.021]PPNFTGK.L	417		C[+57]*2	726.321	2	1451.64	1451.64	0	-3.5	Specific	708.93	708.93	708.93	10.11	219	>LTBP1 full	1	File22479_Scan4204	controllerType=0 controllerNumber=1 scan=4204	13.5847
	1	R.DKC[+57.021]QC[+57.021]PPNFTGK.L	417		C[+57]*2	726.32	2	1451.63	1451.64	0	-5.3	Specific	712.45	712.45	712.45	10.11	219	>LTBP1 full	1	File22479_Scan4400	controllerType=0 controllerNumber=1 scan=4400	13.9555
	1	R.DKC[+57.021]QC[+57.021]PPNFTGK.L	417		C[+57]*2	726.321	2	1451.63	1451.64	0	-4.7	Specific	717.62	717.62	717.62	9.07	219	>LTBP1 full	1	File22479_Scan3956	controllerType=0 controllerNumber=1 scan=3956	13.1265
	1	R.DKC[+57.021]QC[+57.021]PPNFTGK.L	417		C[+57]*2	726.321	2	1451.64	1451.64	0	-3.8	Specific	741.85	741.85	741.85	10.11	219	>LTBP1 full	1	File22479_Scan4658	controllerType=0 controllerNumber=1 scan=4658	14.435
	1	R.DKC[+57.021]QC[+57.021]PPNFTGK.L	417		C[+57]*2	726.321	2	1451.64	1451.64	0	-3.6	Specific	749.65	749.65	749.65	10.11	219	>LTBP1 full	1	File22479_Scan4016	controllerType=0 controllerNumber=1 scan=4016	13.2426
	1	R.DKC[+57.021]QC[+57.021]PPN[+15.995]FTGK.L	417		C[+57]*2, N[+16]	489.881	3	1467.63	1467.64	0	-4.1	Specific	175.7	175.7	79.32	1.68	219	>LTBP1 full	1	File22479_Scan4085	controllerType=0 controllerNumber=1 scan=4085	13.3612
	1	R.DKC[+57.021]QC[+57.021]PPN[+15.995]FTGK.L	417		C[+57]*2, N[+16]	489.882	3	1467.63	1467.64	0	-3.3	Specific	202.47	202.47	17.66	1.88	219	>LTBP1 full	1	File22479_Scan4008	controllerType=0 controllerNumber=1 scan=4008	13.2253
	1	K.C[+57.021]QC[+57.021]PPNFTGK.L	419		C[+57]*2	604.761	2	1208.51	1208.52	0	-3.6	Specific	355.13	355.13	355.13	4	219	>LTBP1 full	1	File22479_Scan4318	controllerType=0 controllerNumber=1 scan=4318	13.8038
	1	K.C[+57.021]QC[+57.021]PPNFTGK.L	419		C[+57]*2	604.76	2	1208.51	1208.52	0	-5.5	Specific	556.49	499.67	499.67	6.48	219	>LTBP1 full	1	File22479_Scan4448	controllerType=0 controllerNumber=1 scan=4448	14.0512
	1	K.C[+57.021]QC[+57.021]PPNFTGK.L	419		C[+57]*2	604.761	2	1208.51	1208.52	0	-4	Specific	564.8	535.81	535.81	8.54	219	>LTBP1 full	1	File22479_Scan4522	controllerType=0 controllerNumber=1 scan=4522	14.1862
	1	K.C[+57.021]QC[+57.021]PPNFTGK.L	419		C[+57]*2	604.76	2	1208.51	1208.52	0	-4.4	Specific	566.83	533.37	533.37	7.5	219	>LTBP1 full	1	File22479_Scan4787	controllerType=0 controllerNumber=1 scan=4787	14.6702
	1	K.C[+57.021]QC[+57.021]PPNFTGK.L	419		C[+57]*2	604.761	2	1208.51	1208.52	0	-4	Specific	572.1	556.77	556.77	8.54	219	>LTBP1 full	1	File22479_Scan4721	controllerType=0 controllerNumber=1 scan=4721	14.5568
	1	K.C[+57.021]QC[+57.021]PPNFTGK.L	419		C[+57]*2	604.761	2	1208.51	1208.52	0	-3.7	Specific	574.05	540.35	540.35	8.54	219	>LTBP1 full	1	File22479_Scan4917	controllerType=0 controllerNumber=1 scan=4917	14.9017
	1	K.C[+57.021]QC[+57.021]PPNFTGK.L	419		C[+57]*2	604.761	2	1208.51	1208.52	0	-3.4	Specific	581.16	511.87	511.87	8.54	219	>LTBP1 full	1	File22479_Scan4851	controllerType=0 controllerNumber=1 scan=4851	14.7849
	1	K.C[+57.021]QC[+57.021]PPNFTGK.L	419		C[+57]*2	604.762	2	1208.52	1208.52	0	-2.3	Specific	589.06	548.18	548.18	8.95	219	>LTBP1 full	1	File22479_Scan5052	controllerType=0 controllerNumber=1 scan=5052	15.1398
	1	K.C[+57.021]QC[+57.021]PPNFTGK.L	419		C[+57]*2	604.76	2	1208.51	1208.52	0	-4.4	Specific	589.6	548.54	548.54	8.54	219	>LTBP1 full	1	File22479_Scan4588	controllerType=0 controllerNumber=1 scan=4588	14.3093
	1	K.C[+57.021]QC[+57.021]PPNFTGK.L	419		C[+57]*2	604.76	2	1208.51	1208.52	0	-5	Specific	590.67	528.96	528.96	8.54	219	>LTBP1 full	1	File22479_Scan4457	controllerType=0 controllerNumber=1 scan=4457	14.0677
	1	K.C[+57.021]QC[+57.021]PPNFTGK.L	419		C[+57]*2	604.76	2	1208.51	1208.52	0	-4.1	Specific	593.27	578.61	578.61	8.54	219	>LTBP1 full	1	File22479_Scan4655	controllerType=0 controllerNumber=1 scan=4655	14.4315
	1	K.C[+57.021]QC[+57.021]PPNFTGK.L	419		C[+57]*2	604.761	2	1208.51	1208.52	0	-3.4	Specific	595.51	553.64	553.64	8.54	219	>LTBP1 full	1	File22479_Scan4983	controllerType=0 controllerNumber=1 scan=4983	15.0198
	1	K.LC[+57.021]QIPVHGASVPK.L	429		C[+57]	469.257	3	1405.76	1405.76	0	-3.6	Specific	432.38	283.93	283.93	5.02	219	>LTBP1 full	1	File22479_Scan5558	controllerType=0 controllerNumber=1 scan=5558	15.9985
	1	K.LC[+57.021]QIPVHGASVPK.L	429		C[+57]	469.258	3	1405.76	1405.76	0	-2.6	Specific	525.96	361.31	361.31	6.19	219	>LTBP1 full	1	File22479_Scan5247	controllerType=0 controllerNumber=1 scan=5247	15.4753
	1	K.LC[+57.021]QIPVHGASVPK.L	429		C[+57]	469.257	3	1405.76	1405.76	0	-4.2	Specific	548.25	368.59	368.59	7.01	219	>LTBP1 full	1	File22479_Scan5806	controllerType=0 controllerNumber=1 scan=5806	16.4057
	1	K.LC[+57.021]QIPVHGASVPK.L	429		C[+57]	469.257	3	1405.76	1405.76	0	-3.6	Specific	556.55	432.09	432.09	7.01	219	>LTBP1 full	1	File22479_Scan5636	controllerType=0 controllerNumber=1 scan=5636	16.1249
	1	K.LC[+57.021]QIPVHGASVPK.L	429		C[+57]	469.258	3	1405.76	1405.76	0	-2.5	Specific	559.84	388.73	388.73	7.42	219	>LTBP1 full	1	File22479_Scan5313	controllerType=0 controllerNumber=1 scan=5313	15.5871
	1	K.LC[+57.021]QIPVHGASVPK.L	429		C[+57]	469.258	3	1405.76	1405.76	0	-1.9	Specific	563.95	410.64	410.64	8	219	>LTBP1 full	1	File22479_Scan6047	controllerType=0 controllerNumber=1 scan=6047	16.8122
	1	K.LC[+57.021]QIPVHGASVPK.L	429		C[+57]	469.257	3	1405.76	1405.76	0	-3.8	Specific	581.42	423.17	423.17	8.02	219	>LTBP1 full	1	File22479_Scan5935	controllerType=0 controllerNumber=1 scan=5935	16.6201
	1	K.LC[+57.021]QIPVHGASVPK.L	429		C[+57]	469.257	3	1405.76	1405.76	0	-2.9	Specific	603.43	433.89	433.89	9.43	219	>LTBP1 full	1	File22479_Scan5383	controllerType=0 controllerNumber=1 scan=5383	15.7075
	1	K.LC[+57.021]QIPVHGASVPK.L	429		C[+57]	469.258	3	1405.76	1405.76	0	-1.8	Specific	606.89	453.87	453.87	9	219	>LTBP1 full	1	File22479_Scan5183	controllerType=0 controllerNumber=1 scan=5183	15.3649
	1	K.LC[+57.021]QIPVHGASVPK.L	429		C[+57]	469.257	3	1405.76	1405.76	0	-4.9	Specific	612.17	467.62	467.62	9.02	219	>LTBP1 full	1	File22479_Scan5733	controllerType=0 controllerNumber=1 scan=5733	16.2876
	1	K.LC[+57.021]QIPVHGASVPK.L	429		C[+57]	469.257	3	1405.76	1405.76	0	-3.2	Specific	619.52	445.63	445.63	9.43	219	>LTBP1 full	1	File22479_Scan5460	controllerType=0 controllerNumber=1 scan=5460	15.8356
	1	K.LC[+57.021]QIPVHGASVPK.L	429		C[+57]	703.382	2	1405.76	1405.76	0	-3.5	Specific	861.52	631.19	631.19	13.31	219	>LTBP1 full	1	File22479_Scan5387	controllerType=0 controllerNumber=1 scan=5387	15.7128
	1	K.LC[+57.021]QIPVHGASVPK.L	429		C[+57]	703.382	2	1405.76	1405.76	0	-4.2	Specific	863.42	654.6	654.6	13.31	219	>LTBP1 full	1	File22479_Scan5236	controllerType=0 controllerNumber=1 scan=5236	15.4581
	1	K.LC[+57.021]QIPVHGASVPK.L	429		C[+57]	703.382	2	1405.76	1405.76	0	-3.2	Specific	883.8	649.31	649.31	13.72	219	>LTBP1 full	1	File22479_Scan5306	controllerType=0 controllerNumber=1 scan=5306	15.5747
	1	K.LC[+57.021]QIPVHGASVPK.L	429		C[+57]	703.382	2	1405.76	1405.76	0	-3.2	Specific	923.45	692.16	692.16	14.72	219	>LTBP1 full	1	File22479_Scan5173	controllerType=0 controllerNumber=1 scan=5173	15.3456
	1	K.LYQHSQQPGK.A	442			593.301	2	1185.6	1185.6	0	-5	Specific	850.54	679.66	679.66	13.83	219	>LTBP1 full	1	File22479_Scan2519	controllerType=0 controllerNumber=1 scan=2519	10.146
	1	K.ALGTHVIHSTHTLPLTVTSQQGVK.V	452			505.881	5	2525.37	2525.38	0	-3.4	Specific	365.52	365.52	365.52	5.58	219	>LTBP1 full	1	File22479_Scan5754	controllerType=0 controllerNumber=1 scan=5754	16.3233
	1	K.ALGTHVIHSTHTLPLTVTSQQGVK.V	452			505.881	5	2525.37	2525.38	0	-3.4	Specific	435.23	435.23	435.23	5.83	219	>LTBP1 full	1	File22479_Scan5820	controllerType=0 controllerNumber=1 scan=5820	16.4353
	1	K.ALGTHVIHSTHTLPLTVTSQQGVK.V	452			505.881	5	2525.37	2525.38	0	-3.7	Specific	477.04	477.04	477.04	6.03	219	>LTBP1 full	1	File22479_Scan5891	controllerType=0 controllerNumber=1 scan=5891	16.5492
	1	K.ALGTHVIHSTHTLPLTVTSQQGVK.V	452			505.881	5	2525.38	2525.38	0	-2.9	Specific	513.42	513.42	513.42	6.55	219	>LTBP1 full	1	File22479_Scan5689	controllerType=0 controllerNumber=1 scan=5689	16.2143
	1	K.ALGTHVIHSTHTLPLTVTSQQGVK.V	452			632.099	4	2525.37	2525.38	0	-3.5	Specific	607.55	607.55	607.55	7.59	219	>LTBP1 full	1	File22479_Scan5753	controllerType=0 controllerNumber=1 scan=5753	16.3221
	1	K.ALGTHVIHSTHTLPLTVTSQQGVK.V	452			632.099	4	2525.37	2525.38	0	-4	Specific	614.27	614.27	614.27	7.59	219	>LTBP1 full	1	File22479_Scan5885	controllerType=0 controllerNumber=1 scan=5885	16.542
	1	K.ALGTHVIHSTHTLPLTVTSQQGVK.V	452			632.1	4	2525.38	2525.38	0	-1.7	Specific	627.55	627.55	627.55	7.57	219	>LTBP1 full	1	File22479_Scan5678	controllerType=0 controllerNumber=1 scan=5678	16.1975
	1	K.ALGTHVIHSTHTLPLTVTSQQGVK.V	452			632.099	4	2525.37	2525.38	0	-3.6	Specific	665.87	665.87	665.87	8.59	219	>LTBP1 full	1	File22479_Scan5819	controllerType=0 controllerNumber=1 scan=5819	16.4341
	1	K.ALGTHVIHSTHTLPLTVTSQQGVK.V	452			1263.19	2	2525.37	2525.38	0	-3.4	Specific	947.97	888.33	888.33	12.23	219	>LTBP1 full	1	File22479_Scan5705	controllerType=0 controllerNumber=1 scan=5705	16.2399
	1	K.ALGTHVIHSTHTLPLTVTSQQGVK.V	452			842.463	3	2525.37	2525.38	0	-3.9	Specific	1060.84	1060.84	1060.84	16.13	219	>LTBP1 full	1	File22479_Scan5685	controllerType=0 controllerNumber=1 scan=5685	16.2059
	1	K.ALGTHVIHSTHTLPLTVTSQQGVK.V	452			842.463	3	2525.37	2525.38	0	-3.9	Specific	1116.91	1116.91	1116.91	17.13	219	>LTBP1 full	1	File22479_Scan5756	controllerType=0 controllerNumber=1 scan=5756	16.3256
	1	K.VKFPPNIVNIHVK.H	476			752.952	2	1504.9	1504.9	0	-1.4	Specific	550.88	419.52	419.52	5.61	219	>LTBP1 full	1	File22479_Scan7586	controllerType=0 controllerNumber=1 scan=7586	19.4344
	1	K.VKFPPNIVNIHVK.H	476			752.949	2	1504.89	1504.9	0	-5.7	Specific	563.26	447.54	447.54	6.65	219	>LTBP1 full	1	File22479_Scan7443	controllerType=0 controllerNumber=1 scan=7443	19.1848
	1	K.VKFPPNIVNIHVK.H	476			752.951	2	1504.9	1504.9	0	-3	Specific	584.4	419.9	419.9	7.06	219	>LTBP1 full	1	File22479_Scan7519	controllerType=0 controllerNumber=1 scan=7519	19.3136
	1	K.VKFPPNIVNIHVK.H	476			502.303	3	1504.9	1504.9	0	-2.5	Specific	589.23	453.59	453.59	7.52	219	>LTBP1 full	1	File22479_Scan6754	controllerType=0 controllerNumber=1 scan=6754	18.0095
	1	K.VKFPPNIVNIHVK.H	476			502.304	3	1504.9	1504.9	0	-2.1	Specific	598.49	436.96	436.96	7.52	219	>LTBP1 full	1	File22479_Scan7678	controllerType=0 controllerNumber=1 scan=7678	19.5919
	1	K.VKFPPNIVNIHVK.H	476			502.304	3	1504.9	1504.9	0	-2.3	Specific	604.8	459.06	459.06	8.52	219	>LTBP1 full	1	File22479_Scan7019	controllerType=0 controllerNumber=1 scan=7019	18.4565
	1	K.VKFPPNIVNIHVK.H	476			502.304	3	1504.9	1504.9	0	-1.8	Specific	606.47	458.87	458.87	8.09	219	>LTBP1 full	1	File22479_Scan7546	controllerType=0 controllerNumber=1 scan=7546	19.3645
	1	K.VKFPPNIVNIHVK.H	476			502.304	3	1504.9	1504.9	0	-2.5	Specific	617.87	484.19	484.19	8.52	219	>LTBP1 full	1	File22479_Scan6952	controllerType=0 controllerNumber=1 scan=6952	18.3393
	1	K.VKFPPNIVNIHVK.H	476			502.303	3	1504.9	1504.9	0	-2.8	Specific	618.15	459.87	459.87	8.52	219	>LTBP1 full	1	File22479_Scan7221	controllerType=0 controllerNumber=1 scan=7221	18.7944
	1	K.VKFPPNIVNIHVK.H	476			752.951	2	1504.9	1504.9	0	-3	Specific	618.79	441.82	441.82	8.06	219	>LTBP1 full	1	File22479_Scan6702	controllerType=0 controllerNumber=1 scan=6702	17.9201
	1	K.VKFPPNIVNIHVK.H	476			502.303	3	1504.9	1504.9	0	-2.6	Specific	622.45	488.31	488.31	8.52	219	>LTBP1 full	1	File22479_Scan7085	controllerType=0 controllerNumber=1 scan=7085	18.5686
	1	K.VKFPPNIVNIHVK.H	476			502.304	3	1504.9	1504.9	0	-2.1	Specific	628.37	453.23	453.23	8.52	219	>LTBP1 full	1	File22479_Scan7282	controllerType=0 controllerNumber=1 scan=7282	18.9063
	1	K.VKFPPNIVNIHVK.H	476			502.304	3	1504.9	1504.9	0	-1.7	Specific	633.7	465.36	465.36	8.09	219	>LTBP1 full	1	File22479_Scan6820	controllerType=0 controllerNumber=1 scan=6820	18.1223
	1	K.VKFPPNIVNIHVK.H	476			502.304	3	1504.9	1504.9	0	-2.3	Specific	643.16	468.94	468.94	8.52	219	>LTBP1 full	1	File22479_Scan6887	controllerType=0 controllerNumber=1 scan=6887	18.2301
	1	K.VKFPPNIVNIHVK.H	476			502.304	3	1504.9	1504.9	0	-1.8	Specific	647.55	460.31	460.31	8.09	219	>LTBP1 full	1	File22479_Scan7612	controllerType=0 controllerNumber=1 scan=7612	19.4806
	1	K.VKFPPNIVNIHVK.H	476			502.303	3	1504.89	1504.9	0	-3.2	Specific	656.62	488.63	488.63	9.52	219	>LTBP1 full	1	File22479_Scan7151	controllerType=0 controllerNumber=1 scan=7151	18.6767
	1	K.VKFPPNIVNIHVK.H	476			502.304	3	1504.9	1504.9	0	-1.5	Specific	656.74	467.79	467.79	9.09	219	>LTBP1 full	1	File22479_Scan7414	controllerType=0 controllerNumber=1 scan=7414	19.1339
	1	K.VKFPPNIVNIHVK.H	476			502.303	3	1504.9	1504.9	0	-2.6	Specific	674.08	464.35	464.35	9.52	219	>LTBP1 full	1	File22479_Scan7480	controllerType=0 controllerNumber=1 scan=7480	19.2506
	1	K.VKFPPNIVNIHVK.H	476			502.304	3	1504.9	1504.9	0	-2.1	Specific	677.38	471.69	471.69	9.52	219	>LTBP1 full	1	File22479_Scan6689	controllerType=0 controllerNumber=1 scan=6689	17.9
	1	K.VKFPPNIVNIHVK.H	476			502.304	3	1504.9	1504.9	0	-2.4	Specific	689.37	506.12	506.12	9.52	219	>LTBP1 full	1	File22479_Scan7349	controllerType=0 controllerNumber=1 scan=7349	19.0213
	1	K.FPPNIVNIHVK.H	478			639.367	2	1277.73	1277.74	0	-8.2	Specific	45.75	45.75	45.75	0.57	219	>LTBP1 full	1	File22479_Scan8196	controllerType=0 controllerNumber=1 scan=8196	20.5496
	1	K.FPPNIVNIHVK.H	478			639.371	2	1277.73	1277.74	0	-2	Specific	110.13	110.13	110.13	1.73	219	>LTBP1 full	1	File22479_Scan8135	controllerType=0 controllerNumber=1 scan=8135	20.4363
	1	K.FPPNIVNIHVK.H	478			426.582	3	1277.73	1277.74	0	-3	Specific	203.06	157.62	157.62	2.71	219	>LTBP1 full	1	File22479_Scan8302	controllerType=0 controllerNumber=1 scan=8302	20.7491
	1	K.FPPNIVNIHVK.H	478			426.582	3	1277.73	1277.74	0	-2.9	Specific	213.4	213.4	213.4	3.27	219	>LTBP1 full	1	File22479_Scan7140	controllerType=0 controllerNumber=1 scan=7140	18.6589
	1	K.FPPNIVNIHVK.H	478			426.583	3	1277.73	1277.74	0	-2.5	Specific	244.24	244.24	244.24	4.14	219	>LTBP1 full	1	File22479_Scan8130	controllerType=0 controllerNumber=1 scan=8130	20.4298
	1	K.FPPNIVNIHVK.H	478			639.371	2	1277.73	1277.74	0	-1.4	Specific	341.86	279.06	279.06	3.37	219	>LTBP1 full	1	File22479_Scan7133	controllerType=0 controllerNumber=1 scan=7133	18.6455
	1	K.FPPNIVNIHVK.H	478			639.371	2	1277.73	1277.74	0	-1.4	Specific	372.97	301.15	301.15	3.41	219	>LTBP1 full	1	File22479_Scan7201	controllerType=0 controllerNumber=1 scan=7201	18.7612
	1	K.FPPNIVNIHVK.H	478			639.37	2	1277.73	1277.74	0	-3	Specific	374.47	299.8	299.8	5.11	219	>LTBP1 full	1	File22479_Scan8087	controllerType=0 controllerNumber=1 scan=8087	20.3476
	1	K.FPPNIVNIHVK.H	478			426.583	3	1277.73	1277.74	0	-2.5	Specific	385.03	332.94	332.94	6	219	>LTBP1 full	1	File22479_Scan7205	controllerType=0 controllerNumber=1 scan=7205	18.7709
	1	K.FPPNIVNIHVK.H	478			426.582	3	1277.73	1277.74	0	-2.7	Specific	413.82	253.84	253.84	5.73	219	>LTBP1 full	1	File22479_Scan7734	controllerType=0 controllerNumber=1 scan=7734	19.6926
	1	K.FPPNIVNIHVK.H	478			426.582	3	1277.73	1277.74	0	-4.5	Specific	420.14	268.95	268.95	5.53	219	>LTBP1 full	1	File22479_Scan8262	controllerType=0 controllerNumber=1 scan=8262	20.675
	1	K.FPPNIVNIHVK.H	478			426.582	3	1277.73	1277.74	0	-2.9	Specific	430.22	383.8	383.8	7.48	219	>LTBP1 full	1	File22479_Scan8063	controllerType=0 controllerNumber=1 scan=8063	20.3054
	1	K.FPPNIVNIHVK.H	478			426.583	3	1277.73	1277.74	0	-2.5	Specific	431.22	328.81	328.81	6.24	219	>LTBP1 full	1	File22479_Scan7406	controllerType=0 controllerNumber=1 scan=7406	19.1203
	1	K.FPPNIVNIHVK.H	478			426.582	3	1277.73	1277.74	0	-3.3	Specific	438.6	295.36	295.36	5.66	219	>LTBP1 full	1	File22479_Scan7471	controllerType=0 controllerNumber=1 scan=7471	19.2346
	1	K.FPPNIVNIHVK.H	478			426.582	3	1277.73	1277.74	0	-3	Specific	440.9	281.28	281.28	6.14	219	>LTBP1 full	1	File22479_Scan7272	controllerType=0 controllerNumber=1 scan=7272	18.8863
	1	K.FPPNIVNIHVK.H	478			426.582	3	1277.73	1277.74	0	-3.7	Specific	446.38	262.01	262.01	5.73	219	>LTBP1 full	1	File22479_Scan7932	controllerType=0 controllerNumber=1 scan=7932	20.0551
	1	K.FPPNIVNIHVK.H	478			426.582	3	1277.73	1277.74	0	-2.8	Specific	451.51	302.67	302.67	6.27	219	>LTBP1 full	1	File22479_Scan7066	controllerType=0 controllerNumber=1 scan=7066	18.5364
	1	K.FPPNIVNIHVK.H	478			426.582	3	1277.73	1277.74	0	-3.3	Specific	473.57	309.57	309.57	5.86	219	>LTBP1 full	1	File22479_Scan8197	controllerType=0 controllerNumber=1 scan=8197	20.5508
	1	K.FPPNIVNIHVK.H	478			426.583	3	1277.73	1277.74	0	-2.4	Specific	474.21	337.51	337.51	6.44	219	>LTBP1 full	1	File22479_Scan7668	controllerType=0 controllerNumber=1 scan=7668	19.5746
	1	K.FPPNIVNIHVK.H	478			639.37	2	1277.73	1277.74	0	-2.5	Specific	478.37	339.13	339.13	5.73	219	>LTBP1 full	1	File22479_Scan7959	controllerType=0 controllerNumber=1 scan=7959	20.1044
	1	K.FPPNIVNIHVK.H	478			426.583	3	1277.73	1277.74	0	-2.4	Specific	480.46	294.94	294.94	6.38	219	>LTBP1 full	1	File22479_Scan7338	controllerType=0 controllerNumber=1 scan=7338	19.0021
	1	K.FPPNIVNIHVK.H	478			426.582	3	1277.73	1277.74	0	-3	Specific	481.31	320.7	320.7	6.38	219	>LTBP1 full	1	File22479_Scan7999	controllerType=0 controllerNumber=1 scan=7999	20.1812
	1	K.FPPNIVNIHVK.H	478			639.37	2	1277.73	1277.74	0	-2.2	Specific	487.78	334.61	334.61	5.85	219	>LTBP1 full	1	File22479_Scan7764	controllerType=0 controllerNumber=1 scan=7764	19.7458
	1	K.FPPNIVNIHVK.H	478			426.582	3	1277.73	1277.74	0	-2.9	Specific	519.78	278.7	278.7	6.25	219	>LTBP1 full	1	File22479_Scan7800	controllerType=0 controllerNumber=1 scan=7800	19.8123
	1	K.FPPNIVNIHVK.H	478			426.583	3	1277.73	1277.74	0	-2.3	Specific	529.37	317.9	317.9	6.53	219	>LTBP1 full	1	File22479_Scan7602	controllerType=0 controllerNumber=1 scan=7602	19.4629
	1	K.FPPNIVNIHVK.H	478			426.582	3	1277.73	1277.74	0	-3.1	Specific	539.17	317.67	317.67	6.53	219	>LTBP1 full	1	File22479_Scan6996	controllerType=0 controllerNumber=1 scan=6996	18.4191
	1	K.FPPNIVNIHVK.H	478			426.583	3	1277.73	1277.74	0	-2.4	Specific	565.08	369.33	369.33	8.95	219	>LTBP1 full	1	File22479_Scan7865	controllerType=0 controllerNumber=1 scan=7865	19.9313
	1	K.FPPNIVNIHVK.H	478			426.583	3	1277.73	1277.74	0	-2.6	Specific	565.37	328.88	328.88	7.72	219	>LTBP1 full	1	File22479_Scan7538	controllerType=0 controllerNumber=1 scan=7538	19.3482
	1	K.FPPNIVNIHVK.H	478			426.582	3	1277.73	1277.74	0	-2.8	Specific	597.35	353.08	353.08	7.72	219	>LTBP1 full	1	File22479_Scan6930	controllerType=0 controllerNumber=1 scan=6930	18.3037
	1	K.FPPNIVNIHVK.H	478			639.37	2	1277.73	1277.74	0	-3.5	Specific	598.35	368.65	368.65	7.83	219	>LTBP1 full	1	File22479_Scan8022	controllerType=0 controllerNumber=1 scan=8022	20.2238
	1	K.FPPNIVNIHVK.H	478			426.582	3	1277.73	1277.74	0	-2.8	Specific	655.44	404.88	404.88	10.95	219	>LTBP1 full	1	File22479_Scan6859	controllerType=0 controllerNumber=1 scan=6859	18.1811
	1	K.HPPEASVQIHQVSR.I	489			528.945	3	1584.82	1584.82	0	-1.7	Specific	289.27	289.27	289.27	2.14	219	>LTBP1 full	1	File22479_Scan5086	controllerType=0 controllerNumber=1 scan=5086	15.1966
	1	K.HPPEASVQIHQVSR.I	489			528.943	3	1584.82	1584.82	0	-5.5	Specific	314.86	314.86	314.86	2.58	219	>LTBP1 full	1	File22479_Scan4954	controllerType=0 controllerNumber=1 scan=4954	14.9628
	1	K.HPPEASVQIHQVSR.I	489			528.944	3	1584.82	1584.82	0	-4.4	Specific	502.22	502.22	502.22	6.04	219	>LTBP1 full	1	File22479_Scan4607	controllerType=0 controllerNumber=1 scan=4607	14.339
	1	K.HPPEASVQIHQVSR.I	489			792.912	2	1584.82	1584.82	0	-5.1	Specific	552.84	552.84	552.84	4.45	219	>LTBP1 full	1	File22479_Scan3821	controllerType=0 controllerNumber=1 scan=3821	12.8733
	1	K.HPPEASVQIHQVSR.I	489			792.911	2	1584.81	1584.82	0	-5.9	Specific	577.07	577.07	577.07	5.47	219	>LTBP1 full	1	File22479_Scan3896	controllerType=0 controllerNumber=1 scan=3896	13.0162
	1	K.HPPEASVQIHQVSR.I	489			528.944	3	1584.82	1584.82	0	-3.6	Specific	611.61	611.61	611.61	8.2	219	>LTBP1 full	1	File22479_Scan4325	controllerType=0 controllerNumber=1 scan=4325	13.8153
	1	K.HPPEASVQIHQVSR.I	489			792.911	2	1584.82	1584.82	0	-5.4	Specific	747.79	747.79	747.79	9.74	219	>LTBP1 full	1	File22479_Scan3754	controllerType=0 controllerNumber=1 scan=3754	12.745
	1	K.HPPEASVQIHQVSR.I	489			528.944	3	1584.82	1584.82	0	-4.7	Specific	755.15	755.15	755.15	11.2	219	>LTBP1 full	1	File22479_Scan4144	controllerType=0 controllerNumber=1 scan=4144	13.4678
	1	K.HPPEASVQIHQVSR.I	489			528.944	3	1584.82	1584.82	0	-4.6	Specific	771.58	771.58	771.58	11.2	219	>LTBP1 full	1	File22479_Scan4295	controllerType=0 controllerNumber=1 scan=4295	13.7609
	1	K.HPPEASVQIHQVSR.I	489			528.944	3	1584.82	1584.82	0	-4.1	Specific	806.31	806.31	806.31	12.2	219	>LTBP1 full	1	File22479_Scan4151	controllerType=0 controllerNumber=1 scan=4151	13.4809
	1	K.HPPEASVQIHQVSR.I	489			528.944	3	1584.82	1584.82	0	-3.4	Specific	891.98	891.98	891.98	13.2	219	>LTBP1 full	1	File22479_Scan4055	controllerType=0 controllerNumber=1 scan=4055	13.3125
	1	K.HPPEASVQIHQVSR.I	489			528.944	3	1584.82	1584.82	0	-3.7	Specific	900.94	900.94	900.94	14.2	219	>LTBP1 full	1	File22479_Scan4229	controllerType=0 controllerNumber=1 scan=4229	13.6291
	1	K.HPPEASVQIHQVSR.I	489			528.945	3	1584.82	1584.82	0	-2.3	Specific	939.29	939.29	939.29	14.61	219	>LTBP1 full	1	File22479_Scan3803	controllerType=0 controllerNumber=1 scan=3803	12.8457
	1	K.HPPEASVQIHQVSR.I	489			528.944	3	1584.82	1584.82	0	-3.7	Specific	940.25	940.25	940.25	14.2	219	>LTBP1 full	1	File22479_Scan3995	controllerType=0 controllerNumber=1 scan=3995	13.2039
	1	K.HPPEASVQIHQVSR.I	489			528.944	3	1584.82	1584.82	0	-3.6	Specific	968.44	968.44	968.44	15.2	219	>LTBP1 full	1	File22479_Scan3740	controllerType=0 controllerNumber=1 scan=3740	12.7207
	1	K.HPPEASVQIHQVSR.I	489			528.944	3	1584.82	1584.82	0	-3.6	Specific	975.45	975.45	975.45	15.2	219	>LTBP1 full	1	File22479_Scan3870	controllerType=0 controllerNumber=1 scan=3870	12.9699
	1	K.HPPEASVQIHQVSR.I	489			528.944	3	1584.82	1584.82	0	-3.3	Specific	989.11	989.11	989.11	15.2	219	>LTBP1 full	1	File22479_Scan3930	controllerType=0 controllerNumber=1 scan=3930	13.0794
	1	E.ASVQIHQVSR.I	493			562.809	2	1124.61	1124.62	0	-4.7	Specific	769.57	769.57	769.57	11.83	219	>LTBP1 full	1	File22479_Scan3330	controllerType=0 controllerNumber=1 scan=3330	11.9092
	1	R.IDGPT[+146.058]GQKT[+802.286]K.E	503	Fuc(1),HexNAc(1)Hex(1)Fuc(1)NeuAc(1)	T[+146][+802]	664.971	3	1992.9	1992.91	0	-6.9	Specific	69.94	69.94	0	1.61	219	>LTBP1 full	1	File22479_Scan4201	controllerType=0 controllerNumber=1 scan=4201	13.578
	1	K.TKEAQPGQSQVSYQGLPVQK.T	511			725.042	3	2173.11	2173.12	0	-6.5	Specific	377.06	377.06	377.06	4.49	219	>LTBP1 full	1	File22479_Scan5706	controllerType=0 controllerNumber=1 scan=5706	16.2414
	1	K.TKEAQPGQSQVSYQGLPVQK.T	511			725.044	3	2173.12	2173.12	0	-2.8	Specific	808	808	808	12.67	219	>LTBP1 full	1	File22479_Scan5522	controllerType=0 controllerNumber=1 scan=5522	15.9369
	1	K.TKEAQPGQSQVSYQGLPVQK.T	511			725.043	3	2173.11	2173.12	0	-4.9	Specific	831.78	831.78	831.78	12.26	219	>LTBP1 full	1	File22479_Scan5593	controllerType=0 controllerNumber=1 scan=5593	16.0561
	1	K.TKEAQPGQSQVSYQGLPVQK.T	511			725.044	3	2173.12	2173.12	0	-3.5	Specific	869.27	869.27	869.27	13.26	219	>LTBP1 full	1	File22479_Scan5448	controllerType=0 controllerNumber=1 scan=5448	15.8161
	1	K.TKEAQPGQSQVSYQGLPVQK.T	511			1087.06	2	2173.12	2173.12	0	-1.2	Specific	942.72	942.72	942.72	13.52	219	>LTBP1 full	1	File22479_Scan5550	controllerType=0 controllerNumber=1 scan=5550	15.9829
	1	K.TKEAQPGQSQVSYQGLPVQK.T	511			1087.06	2	2173.12	2173.12	0	-3.8	Specific	963.15	963.15	963.15	14.55	219	>LTBP1 full	1	File22479_Scan5465	controllerType=0 controllerNumber=1 scan=5465	15.8433
	1	K.EAQPGQSQVSYQGLPVQK.T	513			648.664	3	1943.98	1943.98	0	-2.2	Specific	723.16	723.16	723.16	10.66	219	>LTBP1 full	1	File22479_Scan6359	controllerType=0 controllerNumber=1 scan=6359	17.3359
	1	K.EAQPGQSQVSYQGLPVQK.T	513			648.663	3	1943.98	1943.98	0	-3.5	Specific	727.99	727.99	727.99	10.25	219	>LTBP1 full	1	File22479_Scan6286	controllerType=0 controllerNumber=1 scan=6286	17.2117
	1	K.EAQPGQSQVSYQGLPVQK.T	513			972.492	2	1943.98	1943.98	0	-2.4	Specific	771.31	749.24	749.24	11.94	219	>LTBP1 full	1	File22479_Scan6358	controllerType=0 controllerNumber=1 scan=6358	17.3347
	1	K.EAQPGQSQVSYQGLPVQK.T	513			972.492	2	1943.98	1943.98	0	-2.8	Specific	772.75	739.34	739.34	11.94	219	>LTBP1 full	1	File22479_Scan6283	controllerType=0 controllerNumber=1 scan=6283	17.2081
	1	K.EAQPGQSQVSYQGLPVQK.T	513			972.492	2	1943.98	1943.98	0	-2.5	Specific	776.61	750.49	750.49	11.94	219	>LTBP1 full	1	File22479_Scan6424	controllerType=0 controllerNumber=1 scan=6424	17.442
	1	K.EAQPGQSQVSYQGLPVQK.T	513			972.493	2	1943.98	1943.98	0	-1.5	Specific	777.89	747.25	747.25	11.5	219	>LTBP1 full	1	File22479_Scan6490	controllerType=0 controllerNumber=1 scan=6490	17.554
	1	K.EAQPGQSQVSYQGLPVQK.T	513			972.491	2	1943.97	1943.98	0	-4.2	Specific	793.36	793.36	793.36	11.52	219	>LTBP1 full	1	File22479_Scan6563	controllerType=0 controllerNumber=1 scan=6563	17.6794
	1	E.AQPGQSQVSYQGLPVQK.T	514			605.649	3	1814.93	1814.94	0	-3.1	Specific	662.43	662.43	662.43	10.06	219	>LTBP1 full	1	File22479_Scan6237	controllerType=0 controllerNumber=1 scan=6237	17.1328
	1	E.AQPGQSQVSYQGLPVQK.T	514			605.65	3	1814.93	1814.94	0	-2.7	Specific	668.04	668.04	668.04	10.06	219	>LTBP1 full	1	File22479_Scan6162	controllerType=0 controllerNumber=1 scan=6162	17.0098
	1	E.AQPGQSQVSYQGLPVQK.T	514			907.971	2	1814.94	1814.94	0	-2.1	Specific	669.04	669.04	669.04	10.34	219	>LTBP1 full	1	File22479_Scan6411	controllerType=0 controllerNumber=1 scan=6411	17.4184
	1	E.AQPGQSQVSYQGLPVQK.T	514			907.971	2	1814.93	1814.94	0	-3.2	Specific	677.71	677.71	677.71	10.34	219	>LTBP1 full	1	File22479_Scan6226	controllerType=0 controllerNumber=1 scan=6226	17.115
	1	E.AQPGQSQVSYQGLPVQK.T	514			907.971	2	1814.93	1814.94	0	-3.1	Specific	745.73	745.73	745.73	11.34	219	>LTBP1 full	1	File22479_Scan6151	controllerType=0 controllerNumber=1 scan=6151	16.9917
	1	K.TQTIHSTYSHQQVIPHVYPVAAK.T	531			521.875	5	2605.34	2605.35	0	-2.8	Specific	107.96	107.96	107.96	1.65	219	>LTBP1 full	1	File22479_Scan6336	controllerType=0 controllerNumber=1 scan=6336	17.2909
	1	K.TQTIHSTYSHQQVIPHVYPVAAK.T	531			521.875	5	2605.35	2605.35	0	-2.3	Specific	179.32	179.32	179.32	2.26	219	>LTBP1 full	1	File22479_Scan6034	controllerType=0 controllerNumber=1 scan=6034	16.7914
	1	K.TQTIHSTYSHQQVIPHVYPVAAK.T	531			521.875	5	2605.34	2605.35	0	-2.9	Specific	195.92	195.92	195.92	2.29	219	>LTBP1 full	1	File22479_Scan5528	controllerType=0 controllerNumber=1 scan=5528	15.944
	1	K.TQTIHSTYSHQQVIPHVYPVAAK.T	531			521.875	5	2605.34	2605.35	0	-3.4	Specific	611.51	611.51	611.51	9.02	219	>LTBP1 full	1	File22479_Scan5731	controllerType=0 controllerNumber=1 scan=5731	16.2847
	1	K.TQTIHSTYSHQQVIPHVYPVAAK.T	531			521.875	5	2605.35	2605.35	0	-2.7	Specific	616.98	616.98	616.98	9.43	219	>LTBP1 full	1	File22479_Scan5797	controllerType=0 controllerNumber=1 scan=5797	16.3925
	1	K.TQTIHSTYSHQQVIPHVYPVAAK.T	531			521.875	5	2605.34	2605.35	0	-3	Specific	649.44	649.44	649.44	9.43	219	>LTBP1 full	1	File22479_Scan5590	controllerType=0 controllerNumber=1 scan=5590	16.0519
	1	K.TQTIHSTYSHQQVIPHVYPVAAK.T	531			521.875	5	2605.34	2605.35	0	-3.4	Specific	661.62	661.62	661.62	10.02	219	>LTBP1 full	1	File22479_Scan5864	controllerType=0 controllerNumber=1 scan=5864	16.5049
	1	K.TQTIHSTYSHQQVIPHVYPVAAK.T	531			521.875	5	2605.34	2605.35	0	-3.1	Specific	703.3	703.3	703.3	11.43	219	>LTBP1 full	1	File22479_Scan5944	controllerType=0 controllerNumber=1 scan=5944	16.6377
	1	K.TQTIHSTYSHQQVIPHVYPVAAK.T	531			521.875	5	2605.34	2605.35	0	-2.8	Specific	751.1	751.1	751.1	12.43	219	>LTBP1 full	1	File22479_Scan5665	controllerType=0 controllerNumber=1 scan=5665	16.1761
	1	K.TQTIHSTYSHQQVIPHVYPVAAK.T	531			652.091	4	2605.34	2605.35	0	-4.3	Specific	1018.9	1018.9	1018.9	16.31	219	>LTBP1 full	1	File22479_Scan5945	controllerType=0 controllerNumber=1 scan=5945	16.6395
	1	K.TQTIHSTYSHQQVIPHVYPVAAK.T	531			652.091	4	2605.34	2605.35	0	-4.2	Specific	1108.14	1108.14	1108.14	18.31	219	>LTBP1 full	1	File22479_Scan5720	controllerType=0 controllerNumber=1 scan=5720	16.2663
	1	K.TQTIHSTYSHQQVIPHVYPVAAK.T	531			652.091	4	2605.34	2605.35	0	-4.4	Specific	1129.8	1129.8	1129.8	18.31	219	>LTBP1 full	1	File22479_Scan5787	controllerType=0 controllerNumber=1 scan=5787	16.3774
	1	K.TQTIHSTYSHQQVIPHVYPVAAK.T	531			652.091	4	2605.34	2605.35	0	-3.3	Specific	1144.15	1144.15	1144.15	18.31	219	>LTBP1 full	1	File22479_Scan5654	controllerType=0 controllerNumber=1 scan=5654	16.1561
	1	K.TQTIHSTYSHQQVIPHVYPVAAK.T	531			652.092	4	2605.35	2605.35	0	-2.7	Specific	1144.2	1127.74	1127.74	18.72	219	>LTBP1 full	1	File22479_Scan5856	controllerType=0 controllerNumber=1 scan=5856	16.4898
	1	K.TQTIHSTYSHQQVIPHVYPVAAK.T	531			652.091	4	2605.34	2605.35	0	-4.6	Specific	1172.62	1171.83	1171.83	19.31	219	>LTBP1 full	1	File22479_Scan5582	controllerType=0 controllerNumber=1 scan=5582	16.0389
	1	K.TQTIHSTYSHQQVIPHVYPVAAK.T	531			869.119	3	2605.34	2605.35	0	-3.6	Specific	1206.73	1164.77	1164.77	19.85	219	>LTBP1 full	1	File22479_Scan5742	controllerType=0 controllerNumber=1 scan=5742	16.3034
	1	K.TQTIHSTYSHQQVIPHVYPVAAK.T	531			869.118	3	2605.34	2605.35	0	-4.8	Specific	1234.87	1174.27	1174.27	19.85	219	>LTBP1 full	1	File22479_Scan5809	controllerType=0 controllerNumber=1 scan=5809	16.4129
	1	K.TQTIHSTYSHQQVIPHVYPVAAK.T	531			869.118	3	2605.34	2605.35	0	-4.9	Specific	1260.72	1244.62	1244.62	20.85	219	>LTBP1 full	1	File22479_Scan5614	controllerType=0 controllerNumber=1 scan=5614	16.0886
	1	K.TQTIHSTYSHQQVIPHVYPVAAK.T	531			869.119	3	2605.34	2605.35	0	-3.4	Specific	1273.68	1236.1	1236.1	20.85	219	>LTBP1 full	1	File22479_Scan5677	controllerType=0 controllerNumber=1 scan=5677	16.1963
	1	R.C[+57.021]FQETIGSQC[+57.021]GK.A	559		C[+57]*2	707.806	2	1414.61	1414.61	0	-2.8	Specific	761.19	761.19	761.19	12.23	219	>LTBP1 full	1	File22479_Scan5093	controllerType=0 controllerNumber=1 scan=5093	15.2132
	1	R.C[+57.021]FQETIGSQC[+57.021]GK.A	559		C[+57]*2	707.806	2	1414.6	1414.61	0	-3.3	Specific	784.62	784.62	784.62	11.82	219	>LTBP1 full	1	File22479_Scan5021	controllerType=0 controllerNumber=1 scan=5021	15.086
	1	R.C[+57.021]FQETIGSQC[+57.021]GK.A	559		C[+57]*2	707.807	2	1414.61	1414.61	0	-2.2	Specific	785.1	785.1	785.1	12.23	219	>LTBP1 full	1	File22479_Scan5165	controllerType=0 controllerNumber=1 scan=5165	15.3329
	1	E.T[+426.137]IGS[+802.286]QC[+57.021]GKALPGLSK.Q	563	Hex(1)Pent(2),HexNAc(1)Hex(1)Fuc(1)NeuAc(1)	C[+57], S[+802], T[+426]	1373.12	2	2745.23	2745.24	0	-3.1	Specific	3.56	3.56	3.56	1.59	219	>LTBP1 full	1	File22479_Scan7340	controllerType=0 controllerNumber=1 scan=7340	19.0046
	1	E.T[+426.137]IGS[+511.190]QC[+57.021]GKALPGLSK.Q	563	Hex(1)Pent(2),HexNAc(1)Hex(1)Fuc(1)	C[+57], S[+511], T[+426]	1227.57	2	2454.14	2454.14	0	-2.5	Specific	27.67	27.67	27.67	1.59	219	>LTBP1 full	1	File22479_Scan6487	controllerType=0 controllerNumber=1 scan=6487	17.5466
	2	D.GLGSARYGQD.C	566			512.249	2	1023.49	1023.49	0	5.1	Specific	9.29	9.29	9.29	0.13	37	>Reverse >LTBP1 full	2	File22479_Scan5341	controllerType=0 controllerNumber=1 scan=5341	15.6319
	1	K.ALPGLS[+162.053]K.Q	571	Hex(1)	S[+162]	424.241	2	847.474	847.477	0	-3.5	Specific	181.33	181.33	181.33	1.61	219	>LTBP1 full	1	File22479_Scan3420	controllerType=0 controllerNumber=1 scan=3420	12.0876
	2	D.C[+57.021]VC[+57.021]QFSGET[+511.190]NR.C	576	HexNAc(1)Hex(1)Fuc(1)	C[+57]*2, T[+511]	934.876	2	1868.75	1868.75	0	-3.9	Specific	15.51	15.51	0.62	1.44	37	>Reverse >LTBP1 full	2	File22479_Scan6297	controllerType=0 controllerNumber=1 scan=6297	17.2281
	1	K.QEDC[+57.021]C[+57.021]GTVGTSWGFNK.C	578		C[+57]*2	615.921	3	1845.75	1845.75	0	-2.4	Specific	525.98	525.98	525.98	6.5	219	>LTBP1 full	1	File22479_Scan7415	controllerType=0 controllerNumber=1 scan=7415	19.1351
	1	K.QEDC[+57.021]C[+57.021]GTVGTSWGFNK.C	578		C[+57]*2	923.378	2	1845.75	1845.75	0	-1.9	Specific	540.6	540.6	540.6	6.77	219	>LTBP1 full	1	File22479_Scan8803	controllerType=0 controllerNumber=1 scan=8803	21.7083
	1	K.QEDC[+57.021]C[+57.021]GTVGTSWGFNK.C	578		C[+57]*2	615.921	3	1845.75	1845.75	0	-2.7	Specific	552.82	518.33	518.33	6.5	219	>LTBP1 full	1	File22479_Scan7345	controllerType=0 controllerNumber=1 scan=7345	19.0124
	1	K.QEDC[+57.021]C[+57.021]GTVGTSWGFNK.C	578		C[+57]*2	923.376	2	1845.74	1845.75	0	-4.6	Specific	820.9	788.57	788.57	12.38	219	>LTBP1 full	1	File22479_Scan7872	controllerType=0 controllerNumber=1 scan=7872	19.9425
	1	K.QEDC[+57.021]C[+57.021]GTVGTSWGFNK.C	578		C[+57]*2	923.379	2	1845.75	1845.75	0	-1	Specific	821.84	786.83	786.83	12.35	219	>LTBP1 full	1	File22479_Scan7615	controllerType=0 controllerNumber=1 scan=7615	19.4849
	1	K.QEDC[+57.021]C[+57.021]GTVGTSWGFNK.C	578		C[+57]*2	923.381	2	1845.76	1845.75	0	1.2	Specific	826.35	826.35	826.35	10.89	219	>LTBP1 full	1	File22479_Scan7795	controllerType=0 controllerNumber=1 scan=7795	19.8006
	1	K.QEDC[+57.021]C[+57.021]GTVGTSWGFNK.C	578		C[+57]*2	923.378	2	1845.75	1845.75	0	-2.1	Specific	847.33	800.51	800.51	12.79	219	>LTBP1 full	1	File22479_Scan7470	controllerType=0 controllerNumber=1 scan=7470	19.2334
	1	K.QEDC[+57.021]C[+57.021]GTVGTSWGFNK.C	578		C[+57]*2	923.379	2	1845.75	1845.75	0	-1.4	Specific	855.08	815.51	815.51	13.35	219	>LTBP1 full	1	File22479_Scan7403	controllerType=0 controllerNumber=1 scan=7403	19.1167
	1	K.QEDC[+57.021]C[+57.021]GTVGTSWGFNK.C	578		C[+57]*2	923.378	2	1845.75	1845.75	0	-2.7	Specific	878.47	795.12	795.12	13.79	219	>LTBP1 full	1	File22479_Scan7539	controllerType=0 controllerNumber=1 scan=7539	19.3494
	1	K.QEDC[+57.021]C[+57.021]GTVGTSWGFNK.C	578		C[+57]*2	923.377	2	1845.75	1845.75	0	-3.3	Specific	881.89	808.3	808.3	13.38	219	>LTBP1 full	1	File22479_Scan7339	controllerType=0 controllerNumber=1 scan=7339	19.0033
	1	K.QEDC[+57.021]C[+57.021]GTVGTSWGFNK.C	578		C[+57]*2	923.379	2	1845.75	1845.75	0	-1.6	Specific	887.3	834.07	834.07	13.35	219	>LTBP1 full	1	File22479_Scan7698	controllerType=0 controllerNumber=1 scan=7698	19.6245
	1	E.DC[+57.021]C[+57.021]GTVGTSWGFNK.C	580		C[+57]*2	794.828	2	1588.65	1588.65	0	-2	Specific	613.95	613.95	613.95	9.52	219	>LTBP1 full	1	File22479_Scan7733	controllerType=0 controllerNumber=1 scan=7733	19.6915
	1	E.DC[+57.021]C[+57.021]GTVGTSWGFNK.C	580		C[+57]*2	794.828	2	1588.65	1588.65	0	-2.4	Specific	627.48	627.48	627.48	9.52	219	>LTBP1 full	1	File22479_Scan7670	controllerType=0 controllerNumber=1 scan=7670	19.577
	1	K.KPSYHGYNQMME.C	600			495.547	3	1484.63	1484.63	0	-2.7	Specific	203.38	203.38	203.38	2.3	219	>LTBP1 full	1	File22479_Scan5138	controllerType=0 controllerNumber=1 scan=5138	15.288
	1	K.KPSYHGYNQMME.C	600			495.547	3	1484.63	1484.63	0	-2.4	Specific	269.16	269.16	269.16	3.24	219	>LTBP1 full	1	File22479_Scan4908	controllerType=0 controllerNumber=1 scan=4908	14.8845
	1	K.KPSYHGYNQMME.C	600			495.547	3	1484.63	1484.63	0	-2.1	Specific	289.58	289.58	289.58	3.27	219	>LTBP1 full	1	File22479_Scan5069	controllerType=0 controllerNumber=1 scan=5069	15.1678
	1	K.KPSYHGYNQMME.C	600			495.547	3	1484.63	1484.63	0	-2.6	Specific	298.26	298.26	298.26	3.6	219	>LTBP1 full	1	File22479_Scan4972	controllerType=0 controllerNumber=1 scan=4972	14.9988
	1	K.KPSYHGYNQMME.C	600			742.816	2	1484.62	1484.63	0	-3.4	Specific	411.08	309.82	309.82	2.81	219	>LTBP1 full	1	File22479_Scan4919	controllerType=0 controllerNumber=1 scan=4919	14.9041
	1	K.KPSYHGYNQM[+15.995]ME.C	600		M[+16]	500.878	3	1500.62	1500.62	0	-3.6	Specific	209.61	209.61	44.75	1.82	219	>LTBP1 full	1	File22479_Scan3884	controllerType=0 controllerNumber=1 scan=3884	12.994
	1	K.KPSYHGYNQMM[+15.995]E.C	600		M[+16]	750.812	2	1500.62	1500.62	0	-6	Specific	424.59	278.7	17.49	2.69	219	>LTBP1 full	1	File22479_Scan4947	controllerType=0 controllerNumber=1 scan=4947	14.9513
	1	K.KPSYHGYN[+15.995]QMM[+15.995]E.C	600		M[+16], N[+16]	506.21	3	1516.62	1516.62	0	-1.9	Specific	34.88	34.88	19.83	1.58	219	>LTBP1 full	1	File22479_Scan5003	controllerType=0 controllerNumber=1 scan=5003	15.0548
	1	K.KPSYHGYNQMMEC[+57.021]LPGYK.R	600		C[+57]	551.499	4	2202.97	2202.98	0	-0.9	Specific	451.99	419.32	419.32	6.02	219	>LTBP1 full	1	File22479_Scan6869	controllerType=0 controllerNumber=1 scan=6869	18.1981
	2	D.KAAS[+162.053]LQYGRGC[+57.021]TC[+57.021]R.F	607	Hex(1)	C[+57]*2, S[+162]	597.279	3	1789.82	1789.83	0	-4.7	Specific	22.79	22.79	16	0.12	37	>Reverse >LTBP1 full	2	File22479_Scan3380	controllerType=0 controllerNumber=1 scan=3380	12.0102
	2	K.AAS[+426.137]LQYGR.G	608	Hex(1)Pent(2)	S[+426]	646.295	2	1291.58	1291.59	0	-6	Specific	19.29	19.29	19.29	0.41	37	>Reverse >LTBP1 full	2	File22479_Scan5000	controllerType=0 controllerNumber=1 scan=5000	15.0497
	2	R.GC[+57.021]T[+349.137]C[+57.021]RFSGE.T	616	HexNAc(1)Fuc(1)	C[+57]*2, T[+349]	711.776	2	1422.54	1422.55	0	-4.4	Specific	121.21	35.68	8	0.36	37	>Reverse >LTBP1 full	2	File22479_Scan3512	controllerType=0 controllerNumber=1 scan=3512	12.2697
	1	K.RVNNT[+349.137]FC[+57.021]QDINE.C	618	HexNAc(1)Fuc(1)	C[+57], T[+349]	929.907	2	1858.81	1858.81	0	-2.9	Specific	491.47	491.47	491.47	7.07	219	>LTBP1 full	1	File22479_Scan5659	controllerType=0 controllerNumber=1 scan=5659	16.163
	1	K.RVNNT[+349.137]FC[+57.021]QDINE.C	618	HexNAc(1)Fuc(1)	C[+57], T[+349]	929.907	2	1858.81	1858.81	0	-2.8	Specific	546.37	546.37	546.37	7.22	219	>LTBP1 full	1	File22479_Scan5585	controllerType=0 controllerNumber=1 scan=5585	16.0427
	1	R.VNNTFC[+57.021]QDINE.C	619		C[+57]	677.287	2	1353.57	1353.57	0	-6.1	Specific	226.6	226.6	226.6	1.97	219	>LTBP1 full	1	File22479_Scan6957	controllerType=0 controllerNumber=1 scan=6957	18.3476
	1	E.C[+57.021]QLQGVC[+57.021]PN[+15.995]GEC[+57.021]LNT[+203.079]MGSYR.C	630	HexNAc(1)	C[+57]*3, N[+16], T[+203]	855.023	3	2563.06	2563.07	0	-4.8	Specific	180.32	180.32	6.5	1.61	219	>LTBP1 full	1	File22479_Scan5702	controllerType=0 controllerNumber=1 scan=5702	16.2355
	1	E.C[+57.021]LNTMGSYR.C	641		C[+57]	551.243	2	1101.48	1101.48	0	-2.8	Specific	561.6	522.17	522.17	6.49	219	>LTBP1 full	1	File22479_Scan5105	controllerType=0 controllerNumber=1 scan=5105	15.2315
	1	E.C[+57.021]LNTMGSYR.C	641		C[+57]	551.242	2	1101.48	1101.48	0	-3.5	Specific	583.16	583.16	583.16	6.46	219	>LTBP1 full	1	File22479_Scan5034	controllerType=0 controllerNumber=1 scan=5034	15.1066
	1	E.C[+57.021]LNTMGS[+162.053]YR.C	641	Hex(1)	C[+57], S[+162]	632.269	2	1263.53	1263.53	0	-3.3	Specific	231.43	231.43	7.46	1.98	219	>LTBP1 full	1	File22479_Scan4946	controllerType=0 controllerNumber=1 scan=4946	14.9492
	1	E.C[+57.021]LNTMGS[+162.053]YR.C	641	Hex(1)	C[+57], S[+162]	632.269	2	1263.53	1263.53	0	-3	Specific	560.26	556.24	62.28	8.14	219	>LTBP1 full	1	File22479_Scan4864	controllerType=0 controllerNumber=1 scan=4864	14.8078
	1	E.C[+57.021]LN[+15.995]TMGS[+162.053]YR.C	641	Hex(1)	C[+57], N[+16], S[+162]	640.265	2	1279.52	1279.53	0	-5.1	Specific	524.79	524.79	49.56	6.71	219	>LTBP1 full	1	File22479_Scan4739	controllerType=0 controllerNumber=1 scan=4739	14.5852
	1	E.C[+57.021]LNT[+146.058]MGS[+802.286]YR.C	641	Fuc(1),HexNAc(1)Hex(1)Fuc(1)NeuAc(1)	C[+57], S[+802], T[+146]	683.946	3	2049.82	2049.82	0	-0.1	Specific	137.96	137.96	5.75	1.58	219	>LTBP1 full	1	File22479_Scan4472	controllerType=0 controllerNumber=1 scan=4472	14.0941
	1	E.C[+57.021]LNTM[+15.995]GS[+162.053]YR.C	641	Hex(1)	C[+57], M[+16], S[+162]	640.267	2	1279.53	1279.53	0	-2.3	Specific	397.01	397.01	10.52	5.15	219	>LTBP1 full	1	File22479_Scan4837	controllerType=0 controllerNumber=1 scan=4837	14.7606
	1	E.C[+57.021]LN[+15.995]TM[+15.995]GS[+203.079]YR.C	641	HexNAc(1)	C[+57], M[+16], N[+16], S[+203]	446.187	3	1336.55	1336.55	0	-3.5	Specific	132.59	132.59	9.34	1.58	219	>LTBP1 full	1	File22479_Scan2809	controllerType=0 controllerNumber=1 scan=2809	10.7873
	1	K.IGFGPDPTFSSC[+57.021]VPD.P	654		C[+57]	798.354	2	1595.7	1595.7	0	-3	Specific	524.51	524.51	524.51	7.23	219	>LTBP1 full	1	File22479_Scan10010	controllerType=0 controllerNumber=1 scan=10010	24.1071
	1	K.IGFGPDPTFSSC[+57.021]VPD.P	654		C[+57]	798.354	2	1595.7	1595.7	0	-3	Specific	525.53	525.53	525.53	7.23	219	>LTBP1 full	1	File22479_Scan9946	controllerType=0 controllerNumber=1 scan=9946	23.9818
	1	K.IGFGPDPTFSSC[+57.021]VPD.P	654		C[+57]	798.355	2	1595.7	1595.7	0	-1.4	Specific	563.82	563.82	563.82	7.81	219	>LTBP1 full	1	File22479_Scan10074	controllerType=0 controllerNumber=1 scan=10074	24.2355
	1	K.IGFGPDPTFSSC[+57.021]VPDPPVISE.E	654		C[+57]	1109.52	2	2218.03	2218.04	0	-1.7	Specific	586.71	586.71	586.71	7.51	219	>LTBP1 full	1	File22479_Scan10881	controllerType=0 controllerNumber=1 scan=10881	26.0418
	1	K.IGFGPDPTFSSC[+57.021]VPDPPVISE.E	654		C[+57]	1109.52	2	2218.04	2218.04	0	-0.2	Specific	603.02	603.02	603.02	7.72	219	>LTBP1 full	1	File22479_Scan10995	controllerType=0 controllerNumber=1 scan=10995	26.2907
	1	K.IGFGPDPTFSSC[+57.021]VPDPPVISE.E	654		C[+57]	740.016	3	2218.03	2218.04	0	-2	Specific	605.54	605.54	605.54	8.95	219	>LTBP1 full	1	File22479_Scan10946	controllerType=0 controllerNumber=1 scan=10946	26.1819
	1	K.IGFGPDPTFSSC[+57.021]VPDPPVISE.E	654		C[+57]	1109.52	2	2218.03	2218.04	0	-1.2	Specific	605.98	605.98	605.98	8.51	219	>LTBP1 full	1	File22479_Scan10934	controllerType=0 controllerNumber=1 scan=10934	26.1567
	1	K.IGFGPDPTFSSC[+57.021]VPDPPVISE.E	654		C[+57]	1109.52	2	2218.03	2218.04	0	-2.1	Specific	615.24	615.24	615.24	8.95	219	>LTBP1 full	1	File22479_Scan10825	controllerType=0 controllerNumber=1 scan=10825	25.9241
	1	K.IGFGPDPTFSSC[+57.021]VPDPPVISE.E	654		C[+57]	740.015	3	2218.03	2218.04	0	-3.2	Specific	639.68	639.68	639.68	8.95	219	>LTBP1 full	1	File22479_Scan10838	controllerType=0 controllerNumber=1 scan=10838	25.9506
	1	K.IGFGPDPTFSSC[+57.021]VPDPPVISE.E	654		C[+57]	740.016	3	2218.03	2218.04	0	-2	Specific	647.69	647.69	647.69	8.95	219	>LTBP1 full	1	File22479_Scan10890	controllerType=0 controllerNumber=1 scan=10890	26.0607
	1	K.IGFGPDPTFS[+146.058]SC[+57.021]VPDPPVISE.E	654	Fuc(1)	C[+57], S[+146]	788.705	3	2364.1	2364.1	0	2.8	Specific	224.97	224.97	0	1.61	219	>LTBP1 full	1	File22479_Scan11004	controllerType=0 controllerNumber=1 scan=11004	26.3093
	1	K.IGFGPDPTFS[+146.058]SC[+57.021]VPDPPVISE.E	654	Fuc(1)	C[+57], S[+146]	788.706	3	2364.1	2364.1	0	4	Specific	313.26	313.26	0	1.87	219	>LTBP1 full	1	File22479_Scan10992	controllerType=0 controllerNumber=1 scan=10992	26.285
	1	K.IGFGPDPTFS[+146.058]SC[+57.021]VPDPPVISE.E	654	Fuc(1)	C[+57], S[+146]	788.706	3	2364.1	2364.1	0	3.5	Specific	372.58	372.58	0	3.43	219	>LTBP1 full	1	File22479_Scan10937	controllerType=0 controllerNumber=1 scan=10937	26.1614
	1	K.IGFGPDPTFS[+146.058]SC[+57.021]VPDPPVISE.E	654	Fuc(1)	C[+57], S[+146]	1182.55	2	2364.1	2364.1	0	1.9	Specific	379.8	379.8	0	4.33	219	>LTBP1 full	1	File22479_Scan10824	controllerType=0 controllerNumber=1 scan=10824	25.9219
	1	K.IGFGPDPTFS[+146.058]SC[+57.021]VPDPPVISE.E	654	Fuc(1)	C[+57], S[+146]	788.705	3	2364.1	2364.1	0	2.6	Specific	402.49	402.49	0	3.83	219	>LTBP1 full	1	File22479_Scan10817	controllerType=0 controllerNumber=1 scan=10817	25.9072
	1	K.IGFGPDPTFS[+146.058]SC[+57.021]VPDPPVISE.E	654	Fuc(1)	C[+57], S[+146]	1182.55	2	2364.1	2364.1	0	2.7	Specific	405.64	405.64	0	4.87	219	>LTBP1 full	1	File22479_Scan10878	controllerType=0 controllerNumber=1 scan=10878	26.0382
	1	K.IGFGPDPTFS[+146.058]SC[+57.021]VPDPPVISE.E	654	Fuc(1)	C[+57], S[+146]	1182.55	2	2364.1	2364.1	0	2.8	Specific	411.18	411.18	0	4.87	219	>LTBP1 full	1	File22479_Scan11006	controllerType=0 controllerNumber=1 scan=11006	26.3137
	1	K.IGFGPDPTFS[+146.058]SC[+57.021]VPDPPVISE.E	654	Fuc(1)	C[+57], S[+146]	1182.56	2	2364.1	2364.1	0	3.3	Specific	419.89	419.89	0	4.87	219	>LTBP1 full	1	File22479_Scan10935	controllerType=0 controllerNumber=1 scan=10935	26.1582
	1	K.IGFGPDPTFS[+146.058]SC[+57.021]VPDPPVISE.E	654	Fuc(1)	C[+57], S[+146]	1182.55	2	2364.1	2364.1	0	2.2	Specific	423.8	423.8	0	3.61	219	>LTBP1 full	1	File22479_Scan10765	controllerType=0 controllerNumber=1 scan=10765	25.7966
	1	K.IGFGPDPTFSS[+146.058]C[+57.021]VPDPPVISE.E	654	Fuc(1)	C[+57], S[+146]	788.705	3	2364.1	2364.1	0	2.3	Specific	426.8	426.8	1.36	4.87	219	>LTBP1 full	1	File22479_Scan10880	controllerType=0 controllerNumber=1 scan=10880	26.0406
	1	K.IGFGPDPTFSSC[+57.021]VPDPPVISEE.K	654		C[+57]	783.03	3	2347.07	2347.08	0	-2.2	Specific	31.6	31.6	31.6	1.61	219	>LTBP1 full	1	File22479_Scan12054	controllerType=0 controllerNumber=1 scan=12054	28.7303
	1	K.IGFGPDPTFSSC[+57.021]VPDPPVISEE.K	654		C[+57]	783.03	3	2347.07	2347.08	0	-2.1	Specific	242.05	242.05	242.05	2.93	219	>LTBP1 full	1	File22479_Scan11958	controllerType=0 controllerNumber=1 scan=11958	28.5034
	1	K.IGFGPDPTFSSC[+57.021]VPDPPVISEE.K	654		C[+57]	783.032	3	2347.08	2347.08	0	0.4	Specific	281.87	281.87	281.87	2.09	219	>LTBP1 full	1	File22479_Scan11781	controllerType=0 controllerNumber=1 scan=11781	28.0897
	1	K.IGFGPDPTFSSC[+57.021]VPDPPVISEE.K	654		C[+57]	1174.04	2	2347.08	2347.08	0	-1.2	Specific	345.02	345.02	345.02	4.42	219	>LTBP1 full	1	File22479_Scan11980	controllerType=0 controllerNumber=1 scan=11980	28.5547
	1	K.IGFGPDPTFSSC[+57.021]VPDPPVISEE.K	654		C[+57]	783.031	3	2347.08	2347.08	0	-0.7	Specific	408.87	408.87	408.87	6.04	219	>LTBP1 full	1	File22479_Scan11591	controllerType=0 controllerNumber=1 scan=11591	27.6469
	1	K.IGFGPDPTFSSC[+57.021]VPDPPVISEE.K	654		C[+57]	783.028	3	2347.07	2347.08	0	-4.8	Specific	449.41	449.41	449.41	6.27	219	>LTBP1 full	1	File22479_Scan11429	controllerType=0 controllerNumber=1 scan=11429	27.2714
	1	K.IGFGPDPTFSSC[+57.021]VPDPPVISEE.K	654		C[+57]	1174.04	2	2347.07	2347.08	0	-2.3	Specific	456.82	456.82	456.82	6.68	219	>LTBP1 full	1	File22479_Scan11693	controllerType=0 controllerNumber=1 scan=11693	27.8841
	1	K.IGFGPDPTFSSC[+57.021]VPDPPVISEE.K	654		C[+57]	783.03	3	2347.08	2347.08	0	-1.5	Specific	531.29	531.29	531.29	6.5	219	>LTBP1 full	1	File22479_Scan11144	controllerType=0 controllerNumber=1 scan=11144	26.6194
	1	K.IGFGPDPTFSSC[+57.021]VPDPPVISEE.K	654		C[+57]	783.029	3	2347.07	2347.08	0	-3	Specific	541.33	541.33	541.33	6.94	219	>LTBP1 full	1	File22479_Scan11313	controllerType=0 controllerNumber=1 scan=11313	27.0068
	1	K.IGFGPDPTFSSC[+57.021]VPDPPVISEE.K	654		C[+57]	1174.04	2	2347.07	2347.08	0	-3	Specific	543.31	543.31	543.31	6.94	219	>LTBP1 full	1	File22479_Scan11602	controllerType=0 controllerNumber=1 scan=11602	27.6727
	1	K.IGFGPDPTFSSC[+57.021]VPDPPVISEE.K	654		C[+57]	783.03	3	2347.08	2347.08	0	-1.9	Specific	553.32	553.32	553.32	6.5	219	>LTBP1 full	1	File22479_Scan11202	controllerType=0 controllerNumber=1 scan=11202	26.7521
	1	K.IGFGPDPTFSSC[+57.021]VPDPPVISEE.K	654		C[+57]	783.03	3	2347.08	2347.08	0	-1.3	Specific	560.49	560.49	560.49	7.52	219	>LTBP1 full	1	File22479_Scan11252	controllerType=0 controllerNumber=1 scan=11252	26.8682
	1	K.IGFGPDPTFSSC[+57.021]VPDPPVISEE.K	654		C[+57]	1174.04	2	2347.07	2347.08	0	-2.7	Specific	566.59	566.59	566.59	7.95	219	>LTBP1 full	1	File22479_Scan11474	controllerType=0 controllerNumber=1 scan=11474	27.3749
	1	K.IGFGPDPTFSSC[+57.021]VPDPPVISEE.K	654		C[+57]	783.03	3	2347.07	2347.08	0	-2.4	Specific	568.86	568.86	568.86	7.95	219	>LTBP1 full	1	File22479_Scan10814	controllerType=0 controllerNumber=1 scan=10814	25.9034
	1	K.IGFGPDPTFSSC[+57.021]VPDPPVISEE.K	654		C[+57]	783.03	3	2347.08	2347.08	0	-1.9	Specific	585.98	585.98	585.98	7.95	219	>LTBP1 full	1	File22479_Scan10977	controllerType=0 controllerNumber=1 scan=10977	26.2528
	1	K.IGFGPDPTFSSC[+57.021]VPDPPVISEE.K	654		C[+57]	1174.04	2	2347.08	2347.08	0	-1.4	Specific	587.4	587.4	587.4	7.52	219	>LTBP1 full	1	File22479_Scan11165	controllerType=0 controllerNumber=1 scan=11165	26.669
	1	K.IGFGPDPTFSSC[+57.021]VPDPPVISEE.K	654		C[+57]	1174.04	2	2347.07	2347.08	0	-5.6	Specific	590.86	590.86	590.86	7.54	219	>LTBP1 full	1	File22479_Scan11408	controllerType=0 controllerNumber=1 scan=11408	27.2247
	1	K.IGFGPDPTFSSC[+57.021]VPDPPVISEE.K	654		C[+57]	783.03	3	2347.08	2347.08	0	-1.6	Specific	605.32	605.32	605.32	8.52	219	>LTBP1 full	1	File22479_Scan11093	controllerType=0 controllerNumber=1 scan=11093	26.5034
	1	K.IGFGPDPTFSSC[+57.021]VPDPPVISEE.K	654		C[+57]	783.03	3	2347.08	2347.08	0	-1.2	Specific	608.36	608.36	608.36	8.52	219	>LTBP1 full	1	File22479_Scan10867	controllerType=0 controllerNumber=1 scan=10867	26.0144
	1	K.IGFGPDPTFSSC[+57.021]VPDPPVISEE.K	654		C[+57]	1174.04	2	2347.08	2347.08	0	-1.9	Specific	614.14	614.14	614.14	8.52	219	>LTBP1 full	1	File22479_Scan10780	controllerType=0 controllerNumber=1 scan=10780	25.8291
	1	K.IGFGPDPTFSSC[+57.021]VPDPPVISEE.K	654		C[+57]	1174.04	2	2347.08	2347.08	0	-1.6	Specific	616.98	616.98	616.98	8.52	219	>LTBP1 full	1	File22479_Scan10719	controllerType=0 controllerNumber=1 scan=10719	25.7
	1	K.IGFGPDPTFSSC[+57.021]VPDPPVISEE.K	654		C[+57]	1174.04	2	2347.08	2347.08	0	-1.4	Specific	618.64	618.64	618.64	8.52	219	>LTBP1 full	1	File22479_Scan11000	controllerType=0 controllerNumber=1 scan=11000	26.3028
	1	K.IGFGPDPTFSSC[+57.021]VPDPPVISEE.K	654		C[+57]	1174.04	2	2347.07	2347.08	0	-3.3	Specific	620.43	620.43	620.43	8.95	219	>LTBP1 full	1	File22479_Scan11219	controllerType=0 controllerNumber=1 scan=11219	26.7919
	1	K.IGFGPDPTFSSC[+57.021]VPDPPVISEE.K	654		C[+57]	1174.04	2	2347.08	2347.08	0	-0.7	Specific	620.48	620.48	620.48	8.52	219	>LTBP1 full	1	File22479_Scan11312	controllerType=0 controllerNumber=1 scan=11312	27.0047
	1	K.IGFGPDPTFSSC[+57.021]VPDPPVISEE.K	654		C[+57]	783.03	3	2347.08	2347.08	0	-1.7	Specific	621.13	621.13	621.13	8.52	219	>LTBP1 full	1	File22479_Scan10922	controllerType=0 controllerNumber=1 scan=10922	26.1316
	1	K.IGFGPDPTFSSC[+57.021]VPDPPVISEE.K	654		C[+57]	1174.04	2	2347.07	2347.08	0	-3	Specific	625.92	625.92	625.92	8.95	219	>LTBP1 full	1	File22479_Scan11055	controllerType=0 controllerNumber=1 scan=11055	26.4216
	1	K.IGFGPDPTFSSC[+57.021]VPDPPVISEE.K	654		C[+57]	1174.04	2	2347.08	2347.08	0	-2	Specific	630.55	630.55	630.55	8.95	219	>LTBP1 full	1	File22479_Scan10834	controllerType=0 controllerNumber=1 scan=10834	25.9449
	1	K.IGFGPDPTFSSC[+57.021]VPDPPVISEE.K	654		C[+57]	783.03	3	2347.08	2347.08	0	-1.9	Specific	630.85	630.85	630.85	8.52	219	>LTBP1 full	1	File22479_Scan11035	controllerType=0 controllerNumber=1 scan=11035	26.3756
	1	K.IGFGPDPTFSSC[+57.021]VPDPPVISEE.K	654		C[+57]	1174.04	2	2347.08	2347.08	0	-1	Specific	631.31	631.31	631.31	8.52	219	>LTBP1 full	1	File22479_Scan10889	controllerType=0 controllerNumber=1 scan=10889	26.0596
	1	K.IGFGPDPTFSSC[+57.021]VPDPPVISEE.K	654		C[+57]	1174.04	2	2347.07	2347.08	0	-2.8	Specific	639.17	639.17	639.17	8.95	219	>LTBP1 full	1	File22479_Scan11116	controllerType=0 controllerNumber=1 scan=11116	26.5541
	1	K.IGFGPDPTFSSC[+57.021]VPDPPVISEE.K	654		C[+57]	1174.04	2	2347.08	2347.08	0	-0.9	Specific	639.82	639.82	639.82	8.52	219	>LTBP1 full	1	File22479_Scan10944	controllerType=0 controllerNumber=1 scan=10944	26.1785
	1	K.IGFGPDPTFSSC[+57.021]VPDPPVISEE.K	654		C[+57]	783.029	3	2347.07	2347.08	0	-3.8	Specific	645.5	645.5	645.5	8.54	219	>LTBP1 full	1	File22479_Scan10753	controllerType=0 controllerNumber=1 scan=10753	25.7729
	1	K.IGFGPDPTFS[+203.079]S[+162.053]C[+57.021]VPDPPVISEE.K	654	HexNAc(1),Hex(1)	C[+57], S[+162][+203]	904.738	3	2712.2	2712.21	0	-5.1	Specific	523.39	523.39	0	6.53	219	>LTBP1 full	1	File22479_Scan10468	controllerType=0 controllerNumber=1 scan=10468	25.106
	1	K.IGFGPDPTFS[+162.053]S[+203.079]C[+57.021]VPDPPVISEE.K	654	Hex(1),HexNAc(1)	C[+57], S[+162][+203]	904.738	3	2712.2	2712.21	0	-5.1	Specific	536.54	536.54	2.41	6.53	219	>LTBP1 full	1	File22479_Scan10409	controllerType=0 controllerNumber=1 scan=10409	24.9734
	1	K.IGFGPDPTFS[+162.053]S[+203.079]C[+57.021]VPDPPVISEE.K	654	Hex(1),HexNAc(1)	C[+57], S[+162][+203]	1356.61	2	2712.21	2712.21	0	-0.8	Specific	648.56	648.56	0	8.52	219	>LTBP1 full	1	File22479_Scan10448	controllerType=0 controllerNumber=1 scan=10448	25.0607
	1	K.IGFGPDPTFS[+203.079]S[+511.190]C[+57.021]VPD[+15.995]PPVISEE.K	654	HexNAc(1),HexNAc(1)Hex(1)Fuc(1)	C[+57], D[+16], S[+203][+511]	1026.45	3	3077.34	3077.34	0	-1.9	Specific	255.54	255.54	1.2	2.72	219	>LTBP1 full	1	File22479_Scan10235	controllerType=0 controllerNumber=1 scan=10235	24.5929
	1	K.IGFGPDPTFSSC[+57.021]VPDPPVISEEK.G	654		C[+57]	825.728	3	2475.17	2475.17	0	-1.9	Specific	602.4	602.4	602.4	8.17	219	>LTBP1 full	1	File22479_Scan9926	controllerType=0 controllerNumber=1 scan=9926	23.942
	1	K.IGFGPDPTFSSC[+57.021]VPDPPVISEEK.G	654		C[+57]	825.727	3	2475.17	2475.17	0	-2.9	Specific	645.61	645.61	645.61	8.6	219	>LTBP1 full	1	File22479_Scan9726	controllerType=0 controllerNumber=1 scan=9726	23.54
	1	K.IGFGPDPTFSSC[+57.021]VPDPPVISEEK.G	654		C[+57]	825.727	3	2475.17	2475.17	0	-3.3	Specific	673.03	673.03	673.03	9.19	219	>LTBP1 full	1	File22479_Scan9665	controllerType=0 controllerNumber=1 scan=9665	23.412
	1	K.IGFGPDPTFSSC[+57.021]VPDPPVISEEK.G	654		C[+57]	825.727	3	2475.17	2475.17	0	-3.8	Specific	683.58	683.58	683.58	9.19	219	>LTBP1 full	1	File22479_Scan9834	controllerType=0 controllerNumber=1 scan=9834	23.7624
	1	K.IGFGPDPTFSSC[+57.021]VPDPPVISEEK.G	654		C[+57]	825.728	3	2475.17	2475.17	0	-2.1	Specific	721.69	721.69	721.69	10.6	219	>LTBP1 full	1	File22479_Scan9779	controllerType=0 controllerNumber=1 scan=9779	23.6484
	1	K.IGFGPDPTFSSC[+57.021]VPDPPVISEEK.G	654		C[+57]	1238.08	2	2475.16	2475.17	0	-6.4	Specific	872.39	872.39	872.39	13.47	219	>LTBP1 full	1	File22479_Scan9652	controllerType=0 controllerNumber=1 scan=9652	23.386
	1	K.IGFGPDPTFSSC[+57.021]VPDPPVISEEK.G	654		C[+57]	1238.09	2	2475.17	2475.17	0	-2.3	Specific	932.55	932.55	932.55	14.88	219	>LTBP1 full	1	File22479_Scan9768	controllerType=0 controllerNumber=1 scan=9768	23.627
	1	K.IGFGPDPTFSSC[+57.021]VPDPPVISEEK.G	654		C[+57]	1238.09	2	2475.17	2475.17	0	-3.5	Specific	964.74	964.74	964.74	15.47	219	>LTBP1 full	1	File22479_Scan9823	controllerType=0 controllerNumber=1 scan=9823	23.7365
	1	K.IGFGPDPTFSSC[+57.021]VPDPPVISEEK.G	654		C[+57]	1238.09	2	2475.17	2475.17	0	-3.2	Specific	974.51	974.51	974.51	15.88	219	>LTBP1 full	1	File22479_Scan9716	controllerType=0 controllerNumber=1 scan=9716	23.5187
	1	D.PTFS[+146.058]SC[+57.021]VPDPPVISE.E	660	Fuc(1)	C[+57], S[+146]	889.417	2	1777.83	1777.82	0	3.3	Specific	439.46	439.46	0	4.13	219	>LTBP1 full	1	File22479_Scan9212	controllerType=0 controllerNumber=1 scan=9212	22.5286
	1	D.PTFSSC[+57.021]VPDPPVISEE.K	660		C[+57]	880.9	2	1760.79	1760.8	0	-6.7	Specific	235.82	235.82	235.82	1.83	219	>LTBP1 full	1	File22479_Scan9267	controllerType=0 controllerNumber=1 scan=9267	22.6382
	1	D.PTFSSC[+57.021]VPDPPVISEE.K	660		C[+57]	880.904	2	1760.8	1760.8	0	-2.1	Specific	734.31	734.31	734.31	10.86	219	>LTBP1 full	1	File22479_Scan9219	controllerType=0 controllerNumber=1 scan=9219	22.5435
	1	D.PTFSSC[+57.021]VPDPPVISEE.K	660		C[+57]	880.904	2	1760.8	1760.8	0	-2.1	Specific	755.3	755.3	755.3	11.86	219	>LTBP1 full	1	File22479_Scan9159	controllerType=0 controllerNumber=1 scan=9159	22.4218
	1	D.PTFS[+146.058]S[+294.095]C[+57.021]VPDPPVISEEK.G	660	Fuc(1),Hex(1)Pent(1)	C[+57], S[+146][+294]	1165.04	2	2329.06	2329.05	0	4.5	Specific	195.12	195.12	0	1.58	219	>LTBP1 full	1	File22479_Scan12934	controllerType=0 controllerNumber=1 scan=12934	30.7928
	2	E.LNS[+146.058]C[+57.021]DGNAC[+57.021]VNPE.L	666	Fuc(1)	C[+57]*2, S[+146]	532.547	3	1595.63	1595.63	0	-2.3	Specific	83.14	5.34	5.34	0.63	37	>Reverse >LTBP1 full	2	File22479_Scan7423	controllerType=0 controllerNumber=1 scan=7423	19.1474
	2	E.LNS[+349.137]C[+57.021]DGNAC[+57.021]VNPELC[+57.021]E.D	666	HexNAc(1)Fuc(1)	C[+57]*3, S[+349]	1100.93	2	2200.86	2200.87	0	-3.9	Specific	57.42	57.42	57.42	0.12	37	>Reverse >LTBP1 full	2	File22479_Scan5901	controllerType=0 controllerNumber=1 scan=5901	16.565
	1	D.PPVISEEK.G	669			449.745	2	898.484	898.488	0	-5	Specific	164.97	164.97	164.97	1.6	219	>LTBP1 full	1	File22479_Scan3818	controllerType=0 controllerNumber=1 scan=3818	12.8697
	1	D.PPVISEEK.G	669			449.745	2	898.482	898.488	0	-6.6	Specific	523.94	523.94	523.94	4.71	219	>LTBP1 full	1	File22479_Scan3766	controllerType=0 controllerNumber=1 scan=3766	12.7656
	1	R.QC[+57.021]MYPLSVHLTK.Q	688		C[+57]	738.868	2	1476.73	1476.73	0	-3.2	Specific	635.22	635.22	635.22	8.72	219	>LTBP1 full	1	File22479_Scan7064	controllerType=0 controllerNumber=1 scan=7064	18.5341
	1	R.QC[+57.021]MYPLSVHLTK.Q	688		C[+57]	492.915	3	1476.73	1476.73	0	-2.3	Specific	638.23	638.23	638.23	9.43	219	>LTBP1 full	1	File22479_Scan7187	controllerType=0 controllerNumber=1 scan=7187	18.7388
	1	R.QC[+57.021]MYPLSVHLTK.Q	688		C[+57]	738.869	2	1476.73	1476.73	0	-2.3	Specific	666.13	666.13	666.13	9.72	219	>LTBP1 full	1	File22479_Scan7000	controllerType=0 controllerNumber=1 scan=7000	18.4239
	1	R.QC[+57.021]MYPLSVHLTK.Q	688		C[+57]	492.915	3	1476.73	1476.73	0	-2.8	Specific	706.17	706.17	706.17	11.43	219	>LTBP1 full	1	File22479_Scan7119	controllerType=0 controllerNumber=1 scan=7119	18.6244
	1	R.QC[+57.021]MYPLSVHLTK.Q	688		C[+57]	492.915	3	1476.73	1476.73	0	-1.9	Specific	715.35	715.35	715.35	11	219	>LTBP1 full	1	File22479_Scan6978	controllerType=0 controllerNumber=1 scan=6978	18.3907
	1	R.QC[+57.021]MYPLSVHLTK.Q	688		C[+57]	492.915	3	1476.73	1476.73	0	-2.2	Specific	725.74	725.74	725.74	11.43	219	>LTBP1 full	1	File22479_Scan7051	controllerType=0 controllerNumber=1 scan=7051	18.5154
	1	R.QC[+57.021]M[+15.995]YPLSVHLTK.Q	688		C[+57], M[+16]	498.246	3	1492.72	1492.73	0	-3.1	Specific	662.83	662.83	662.83	10.43	219	>LTBP1 full	1	File22479_Scan7024	controllerType=0 controllerNumber=1 scan=7024	18.4625
	1	K.QLC[+57.021]C[+57.021]C[+57.021]SVGK.A	700		C[+57]*3	556.236	2	1111.46	1111.47	0	-3.8	Specific	537.61	478.19	478.19	6.71	219	>LTBP1 full	1	File22479_Scan3542	controllerType=0 controllerNumber=1 scan=3542	12.333
	1	K.QLC[+57.021]C[+57.021]C[+57.021]SVGK.A	700		C[+57]*3	556.236	2	1111.46	1111.47	0	-3.9	Specific	593.64	456.33	456.33	7.73	219	>LTBP1 full	1	File22479_Scan3596	controllerType=0 controllerNumber=1 scan=3596	12.443
	1	K.QLC[+57.021]C[+57.021]C[+57.021]SVGK.A	700		C[+57]*3	556.236	2	1111.47	1111.47	0	-3.7	Specific	598.09	457.24	457.24	7.73	219	>LTBP1 full	1	File22479_Scan3484	controllerType=0 controllerNumber=1 scan=3484	12.2154
	1	K.AWGPHC[+57.021]E.K	709		C[+57]	428.673	2	856.338	856.341	0	-3.3	Specific	178.66	178.66	178.66	1.66	219	>LTBP1 full	1	File22479_Scan4523	controllerType=0 controllerNumber=1 scan=4523	14.1874
	1	K.AWGPHC[+57.021]E.K	709		C[+57]	428.671	2	856.336	856.341	0	-5.6	Specific	254.15	254.15	254.15	2.25	219	>LTBP1 full	1	File22479_Scan4461	controllerType=0 controllerNumber=1 scan=4461	14.0732
	1	K.AWGPHC[+57.021]E.K	709		C[+57]	428.672	2	856.337	856.341	0	-4.1	Specific	263.03	263.03	263.03	2.42	219	>LTBP1 full	1	File22479_Scan4364	controllerType=0 controllerNumber=1 scan=4364	13.8869
	1	K.AWGPHC[+57.021]E.K	709		C[+57]	428.672	2	856.337	856.341	0	-3.8	Specific	287.07	287.07	287.07	2.6	219	>LTBP1 full	1	File22479_Scan4298	controllerType=0 controllerNumber=1 scan=4298	13.7676
	1	K.AWGPHC[+57.021]E.K	709		C[+57]	428.672	2	856.337	856.341	0	-4.3	Specific	287.73	287.73	287.73	2.6	219	>LTBP1 full	1	File22479_Scan4243	controllerType=0 controllerNumber=1 scan=4243	13.6607
	1	K.AWGPHC[+57.021]E.K	709		C[+57]	428.672	2	856.336	856.341	0	-5.3	Specific	316.93	316.93	316.93	2.72	219	>LTBP1 full	1	File22479_Scan4425	controllerType=0 controllerNumber=1 scan=4425	14.0045
	1	K.AWGPHC[+57.021]E.K	709		C[+57]	428.672	2	856.337	856.341	0	-3.7	Specific	337.9	337.9	337.9	3	219	>LTBP1 full	1	File22479_Scan4187	controllerType=0 controllerNumber=1 scan=4187	13.5565
	1	K.AWGPHC[+57.021]EK.C	709		C[+57]	492.719	2	984.431	984.436	0	-4.5	Specific	429.62	260.28	260.28	2.43	219	>LTBP1 full	1	File22479_Scan3102	controllerType=0 controllerNumber=1 scan=3102	11.4333
	1	K.AWGPHC[+57.021]EK.C	709		C[+57]	492.72	2	984.432	984.436	0	-3.8	Specific	551.62	291.44	291.44	3.36	219	>LTBP1 full	1	File22479_Scan3049	controllerType=0 controllerNumber=1 scan=3049	11.3173
	1	E.KC[+57.021]PLPGTAAFK.E	716		C[+57]	595.322	2	1189.64	1189.64	0	-2.3	Specific	400.69	293.23	293.23	3.91	219	>LTBP1 full	1	File22479_Scan5107	controllerType=0 controllerNumber=1 scan=5107	15.2339
	1	E.KC[+57.021]PLPGTAAFK.E	716		C[+57]	595.322	2	1189.64	1189.64	0	-2.6	Specific	556.21	388.31	388.31	7.23	219	>LTBP1 full	1	File22479_Scan5071	controllerType=0 controllerNumber=1 scan=5071	15.1734
	1	E.KC[+57.021]PLPGTAAFK.E	716		C[+57]	595.322	2	1189.64	1189.64	0	-2.7	Specific	625.68	421.57	421.57	9.24	219	>LTBP1 full	1	File22479_Scan5007	controllerType=0 controllerNumber=1 scan=5007	15.0627
	1	E.KC[+57.021]PLPGTAAFKE.I	716		C[+57]	440.231	3	1318.68	1318.68	0	-4	Specific	374.08	348.56	348.56	3.6	219	>LTBP1 full	1	File22479_Scan5546	controllerType=0 controllerNumber=1 scan=5546	15.9763
	1	E.KC[+57.021]PLPGTAAFKE.I	716		C[+57]	440.23	3	1318.68	1318.68	0	-4.9	Specific	382.65	339.69	339.69	3.6	219	>LTBP1 full	1	File22479_Scan5615	controllerType=0 controllerNumber=1 scan=5615	16.0898
	1	E.KC[+57.021]PLPGTAAFKE.I	716		C[+57]	440.231	3	1318.68	1318.68	0	-3.7	Specific	429.72	407.51	407.51	6.35	219	>LTBP1 full	1	File22479_Scan5478	controllerType=0 controllerNumber=1 scan=5478	15.8659
	1	E.KC[+57.021]PLPGTAAFKE.I	716		C[+57]	440.23	3	1318.68	1318.68	0	-4.9	Specific	431.38	346.71	346.71	4.07	219	>LTBP1 full	1	File22479_Scan5274	controllerType=0 controllerNumber=1 scan=5274	15.5206
	1	E.KC[+57.021]PLPGTAAFKE.I	716		C[+57]	440.231	3	1318.68	1318.68	0	-2	Specific	451.89	384.49	384.49	6.96	219	>LTBP1 full	1	File22479_Scan5412	controllerType=0 controllerNumber=1 scan=5412	15.7588
	1	E.KC[+57.021]PLPGTAAFKE.I	716		C[+57]	440.231	3	1318.68	1318.68	0	-2.6	Specific	460.55	347.72	347.72	5.72	219	>LTBP1 full	1	File22479_Scan5346	controllerType=0 controllerNumber=1 scan=5346	15.6436
	1	E.KC[+57.021]PLPGTAAFKE.I	716		C[+57]	659.842	2	1318.68	1318.68	0	-3.5	Specific	622.04	424.78	424.78	7.07	219	>LTBP1 full	1	File22479_Scan5529	controllerType=0 controllerNumber=1 scan=5529	15.9452
	1	E.KC[+57.021]PLPGTAAFKE.I	716		C[+57]	659.842	2	1318.68	1318.68	0	-3.6	Specific	657.54	442.96	442.96	9.11	219	>LTBP1 full	1	File22479_Scan5309	controllerType=0 controllerNumber=1 scan=5309	15.5783
	1	E.KC[+57.021]PLPGTAAFKE.I	716		C[+57]	659.843	2	1318.68	1318.68	0	-3.2	Specific	666.87	474	474	9.11	219	>LTBP1 full	1	File22479_Scan5446	controllerType=0 controllerNumber=1 scan=5446	15.8137
	1	E.KC[+57.021]PLPGTAAFKE.I	716		C[+57]	659.843	2	1318.68	1318.68	0	-3.2	Specific	677.77	488.32	488.32	9.11	219	>LTBP1 full	1	File22479_Scan5379	controllerType=0 controllerNumber=1 scan=5379	15.7028
	1	K.C[+57.021]PLPGTAAFK.E	717		C[+57]	531.273	2	1061.54	1061.54	0	-6	Specific	71.01	71.01	71.01	1.58	219	>LTBP1 full	1	File22479_Scan6681	controllerType=0 controllerNumber=1 scan=6681	17.8853
	1	K.C[+57.021]PLPGTAAFK.E	717		C[+57]	531.275	2	1061.54	1061.54	0	-2.3	Specific	83.63	83.63	83.63	1.6	219	>LTBP1 full	1	File22479_Scan6716	controllerType=0 controllerNumber=1 scan=6716	17.943
	1	K.C[+57.021]PLPGTAAFK.E	717		C[+57]	531.275	2	1061.54	1061.54	0	-2.7	Specific	641.91	476.89	476.89	9.95	219	>LTBP1 full	1	File22479_Scan6360	controllerType=0 controllerNumber=1 scan=6360	17.3371
	1	K.C[+57.021]PLPGTAAFK.E	717		C[+57]	531.274	2	1061.54	1061.54	0	-3.6	Specific	681.68	434.6	434.6	10.54	219	>LTBP1 full	1	File22479_Scan6287	controllerType=0 controllerNumber=1 scan=6287	17.2128
	1	K.C[+57.021]PLPGTAAFKE.I	717		C[+57]	595.797	2	1190.59	1190.59	0	-0.9	Specific	169.33	169.33	169.33	1.71	219	>LTBP1 full	1	File22479_Scan6825	controllerType=0 controllerNumber=1 scan=6825	18.1282
	1	K.C[+57.021]PLPGTAAFKE.I	717		C[+57]	595.796	2	1190.58	1190.59	0	-2.6	Specific	482.15	385.64	385.64	7.59	219	>LTBP1 full	1	File22479_Scan6570	controllerType=0 controllerNumber=1 scan=6570	17.6921
	1	K.C[+57.021]PLPGTAAFKE.I	717		C[+57]	595.796	2	1190.58	1190.59	0	-2.7	Specific	496.76	387.4	387.4	6.14	219	>LTBP1 full	1	File22479_Scan6691	controllerType=0 controllerNumber=1 scan=6691	17.9024
	1	K.C[+57.021]PLPGTAAFKE.I	717		C[+57]	595.795	2	1190.58	1190.59	0	-3.4	Specific	518.77	400.68	400.68	5.91	219	>LTBP1 full	1	File22479_Scan6581	controllerType=0 controllerNumber=1 scan=6581	17.71
	1	K.C[+57.021]PLPGTAAFKE.I	717		C[+57]	595.796	2	1190.58	1190.59	0	-2.1	Specific	561.32	358.28	358.28	6.47	219	>LTBP1 full	1	File22479_Scan6644	controllerType=0 controllerNumber=1 scan=6644	17.8267
	1	K.EIC[+57.021]PGGMGYTVSGVHR.R	727		C[+57]	573.937	3	1719.8	1719.79	0	0.5	Specific	247.79	247.79	247.79	1.85	219	>LTBP1 full	1	File22479_Scan6366	controllerType=0 controllerNumber=1 scan=6366	17.3447
	1	K.EIC[+57.021]PGGMGYTVSGVHR.R	727		C[+57]	573.935	3	1719.79	1719.79	0	-2.2	Specific	795.23	691.81	691.81	12.34	219	>LTBP1 full	1	File22479_Scan6320	controllerType=0 controllerNumber=1 scan=6320	17.2628
	1	K.EIC[+57.021]PGGMGYTVSGVHR.R	727		C[+57]	573.934	3	1719.79	1719.79	0	-3.6	Specific	880.69	742.91	742.91	13.93	219	>LTBP1 full	1	File22479_Scan6241	controllerType=0 controllerNumber=1 scan=6241	17.1375
	1	K.EIC[+57.021]PGGM[+15.995]GYTVSGVHR.R	727		C[+57], M[+16]	579.265	3	1735.78	1735.79	0	-4.4	Specific	655.25	655.25	655.25	9.93	219	>LTBP1 full	1	File22479_Scan6277	controllerType=0 controllerNumber=1 scan=6277	17.1962
	1	E.IC[+57.021]PGGMGYTVSGVHR.R	728		C[+57]	795.877	2	1590.75	1590.75	0	-3.2	Specific	594.04	594.04	594.04	7.81	219	>LTBP1 full	1	File22479_Scan5843	controllerType=0 controllerNumber=1 scan=5843	16.4703
	1	E.IC[+57.021]PGGMGYTVSGVHR.R	728		C[+57]	530.921	3	1590.75	1590.75	0	-2.7	Specific	598.2	598.2	598.2	8.52	219	>LTBP1 full	1	File22479_Scan6180	controllerType=0 controllerNumber=1 scan=6180	17.0371
	1	E.IC[+57.021]PGGMGYTVSGVHR.R	728		C[+57]	795.876	2	1590.75	1590.75	0	-3.8	Specific	618.58	618.58	618.58	8.4	219	>LTBP1 full	1	File22479_Scan5778	controllerType=0 controllerNumber=1 scan=5778	16.3605
	1	E.IC[+57.021]PGGMGYTVSGVHR.R	728		C[+57]	530.92	3	1590.74	1590.75	0	-4.6	Specific	618.79	618.79	618.79	9.11	219	>LTBP1 full	1	File22479_Scan6053	controllerType=0 controllerNumber=1 scan=6053	16.8238
	1	E.IC[+57.021]PGGMGYTVSGVHR.R	728		C[+57]	530.921	3	1590.75	1590.75	0	-2.7	Specific	645.65	645.65	645.65	9.52	219	>LTBP1 full	1	File22479_Scan5841	controllerType=0 controllerNumber=1 scan=5841	16.4679
	1	E.IC[+57.021]PGGMGYTVSGVHR.R	728		C[+57]	530.92	3	1590.75	1590.75	0	-3.6	Specific	680.36	680.36	680.36	10.11	219	>LTBP1 full	1	File22479_Scan5977	controllerType=0 controllerNumber=1 scan=5977	16.6938
	1	E.IC[+57.021]PGGMGYTVSGVHR.R	728		C[+57]	530.92	3	1590.75	1590.75	0	-3.5	Specific	689.56	689.56	689.56	10.11	219	>LTBP1 full	1	File22479_Scan5909	controllerType=0 controllerNumber=1 scan=5909	16.5784
	1	E.IC[+57.021]PGGMGYTVSGVHR.R	728		C[+57]	530.92	3	1590.74	1590.75	0	-4.2	Specific	827.87	827.87	827.87	13.11	219	>LTBP1 full	1	File22479_Scan5769	controllerType=0 controllerNumber=1 scan=5769	16.3451
	1	E.IC[+57.021]PGGM[+15.995]GYTVSGVHR.R	728		C[+57], M[+16]	536.253	3	1606.74	1606.75	0	-1.6	Specific	505.31	505.31	505.31	6.92	219	>LTBP1 full	1	File22479_Scan6066	controllerType=0 controllerNumber=1 scan=6066	16.8484
	1	E.IC[+57.021]PGGM[+15.995]GYTVSGVHR.R	728		C[+57], M[+16]	536.251	3	1606.74	1606.75	0	-4.1	Specific	636.3	636.3	636.3	9.11	219	>LTBP1 full	1	File22479_Scan5867	controllerType=0 controllerNumber=1 scan=5867	16.5085
	1	E.IC[+57.021]PGGM[+15.995]GYTVSGVHR.R	728		C[+57], M[+16]	536.251	3	1606.74	1606.75	0	-5.2	Specific	684.15	684.15	684.15	10.11	219	>LTBP1 full	1	File22479_Scan5791	controllerType=0 controllerNumber=1 scan=5791	16.3822
	1	E.IC[+57.021]PGGM[+15.995]GYTVSGVHR.R	728		C[+57], M[+16]	536.251	3	1606.74	1606.75	0	-4.1	Specific	700.23	700.23	700.23	11.11	219	>LTBP1 full	1	File22479_Scan4933	controllerType=0 controllerNumber=1 scan=4933	14.928
	1	E.IC[+57.021]PGGM[+15.995]GYTVSGVHR.R	728		C[+57], M[+16]	536.252	3	1606.74	1606.75	0	-3.2	Specific	706.87	706.87	706.87	11.52	219	>LTBP1 full	1	File22479_Scan4868	controllerType=0 controllerNumber=1 scan=4868	14.8125
	1	E.IC[+57.021]PGGM[+15.995]GYT[+426.137]VSGVHR.R	728	Hex(1)Pent(2)	C[+57], M[+16], T[+426]	508.972	4	2032.87	2032.88	0	-8.5	Specific	182.76	182.76	4	1.65	219	>LTBP1 full	1	File22479_Scan4772	controllerType=0 controllerNumber=1 scan=4772	14.6433
	1	E.IC[+57.021]PGGMGYTVSGVHRR.R	728		C[+57]	437.467	4	1746.85	1746.85	0	-2.5	Specific	576.95	576.95	576.95	8.14	219	>LTBP1 full	1	File22479_Scan4892	controllerType=0 controllerNumber=1 scan=4892	14.8527
	1	R.RRPIHHHVGKGPVFVKPK.N	743			418.652	5	2089.23	2089.24	0	-5.5	Specific	332.07	332.07	332.07	2.66	219	>LTBP1 full	1	File22479_Scan2670	controllerType=0 controllerNumber=1 scan=2670	10.4845
	1	R.RRPIHHHVGKGPVFVKPK.N	743			418.652	5	2089.23	2089.24	0	-5	Specific	365.2	365.2	365.2	4	219	>LTBP1 full	1	File22479_Scan2613	controllerType=0 controllerNumber=1 scan=2613	10.3563
	1	K.GPVFVKPK.N	753			436.272	2	871.536	871.54	0	-4.1	Specific	249.58	249.58	249.58	1.89	219	>LTBP1 full	1	File22479_Scan3944	controllerType=0 controllerNumber=1 scan=3944	13.1034
	1	K.GPVFVKPK.N	753			436.272	2	871.536	871.54	0	-4.3	Specific	347.58	296.82	296.82	2.37	219	>LTBP1 full	1	File22479_Scan3928	controllerType=0 controllerNumber=1 scan=3928	13.0738
	1	K.GPVFVKPK.N	753			436.272	2	871.537	871.54	0	-3.5	Specific	495.9	448.02	448.02	5.86	219	>LTBP1 full	1	File22479_Scan3559	controllerType=0 controllerNumber=1 scan=3559	12.368
	1	K.GPVFVKPK.N	753			436.272	2	871.536	871.54	0	-4.5	Specific	533.82	316.93	316.93	4.59	219	>LTBP1 full	1	File22479_Scan3747	controllerType=0 controllerNumber=1 scan=3747	12.7309
	1	K.GPVFVKPK.N	753			436.272	2	871.536	871.54	0	-4.1	Specific	535.18	372.86	372.86	6	219	>LTBP1 full	1	File22479_Scan3617	controllerType=0 controllerNumber=1 scan=3617	12.481
	1	K.GPVFVKPK.N	753			436.272	2	871.536	871.54	0	-4.4	Specific	536.84	354.91	354.91	4.77	219	>LTBP1 full	1	File22479_Scan3674	controllerType=0 controllerNumber=1 scan=3674	12.5936
	1	K.GPVFVKPK.N	753			436.272	2	871.536	871.54	0	-4.5	Specific	579.13	362.9	362.9	5.79	219	>LTBP1 full	1	File22479_Scan3507	controllerType=0 controllerNumber=1 scan=3507	12.2608
	1	K.NTQPVAKS[+802.286]T[+294.095]HPPPLPAK.E	761	HexNAc(1)Hex(1)Fuc(1)NeuAc(1),Hex(1)Pent(1)	S[+802], T[+294]	720.598	4	2879.37	2879.37	0	1.1	Specific	250.66	208.15	0	2.3	219	>LTBP1 full	1	File22479_Scan2873	controllerType=0 controllerNumber=1 scan=2873	10.9275
	1	K.NTQPVAKS[+511.190]T[+511.190]HPPPLPAK.E	761	HexNAc(1)Hex(1)Fuc(1),HexNAc(1)Hex(1)Fuc(1)	S[+511], T[+511]	702.09	4	2805.34	2805.37	0	-9.5	Specific	357.18	323	29.19	4.45	219	>LTBP1 full	1	File22479_Scan3300	controllerType=0 controllerNumber=1 scan=3300	11.849
	1	K.NTQPVAKS[+802.286]T[+511.190]HPPPLPAK.E	761	HexNAc(1)Hex(1)Fuc(1)NeuAc(1),HexNAc(1)Hex(1)Fuc(1)	S[+802], T[+511]	774.864	4	3096.43	3096.46	0	-8.9	Specific	541.64	430.87	10.97	6.71	219	>LTBP1 full	1	File22479_Scan3498	controllerType=0 controllerNumber=1 scan=3498	12.2417
	1	K.NTQPVAKS[+802.286]T[+146.058]HPPPLPAK.E	761	HexNAc(1)Hex(1)Fuc(1)NeuAc(1),Fuc(1)	S[+802], T[+146]	911.108	3	2731.31	2731.33	0	-7.4	Specific	744.98	689.11	4.42	10.02	219	>LTBP1 full	1	File22479_Scan4038	controllerType=0 controllerNumber=1 scan=4038	13.2809
	1	K.N[+15.995]T[+203.079]QPVAKS[+802.286]THPPPLPAK.E	761	HexNAc(1),HexNAc(1)Hex(1)Fuc(1)NeuAc(1)	N[+16], S[+802], T[+203]	701.84	4	2804.34	2804.35	0	-3.4	Specific	1.64	1.64	1.64	1.59	219	>LTBP1 full	1	File22479_Scan3313	controllerType=0 controllerNumber=1 scan=3313	11.876
	2	D.IC[+57.021]NT[+294.095]GEE.S	766	Hex(1)Pent(1)	C[+57], T[+294]	558.714	2	1116.42	1116.42	0	-3.8	Specific	18.91	18.91	18.91	0.14	37	>Reverse >LTBP1 full	2	File22479_Scan5923	controllerType=0 controllerNumber=1 scan=5923	16.5993
	1	K.S[+203.079]THPPPLPAK.E	768	HexNAc(1)	S[+203]	416.556	3	1247.65	1247.66	0	-7.7	Specific	478.76	410.92	0	7.27	219	>LTBP1 full	1	File22479_Scan2907	controllerType=0 controllerNumber=1 scan=2907	10.9977
	1	K.S[+203.079]THPPPLPAK.E	768	HexNAc(1)	S[+203]	416.557	3	1247.66	1247.66	0	-4.4	Specific	553.02	480.53	0	7.53	219	>LTBP1 full	1	File22479_Scan3025	controllerType=0 controllerNumber=1 scan=3025	11.2657
	1	K.S[+203.079]T[+203.079]HPPPLPAK.E	768	HexNAc(1),HexNAc(1)	S[+203], T[+203]	484.25	3	1450.73	1450.74	0	-5.1	Specific	336.95	292.29	292.29	3.82	219	>LTBP1 full	1	File22479_Scan3032	controllerType=0 controllerNumber=1 scan=3032	11.28
	1	K.S[+162.053]T[+203.079]HPPPLPAK.E	768	Hex(1),HexNAc(1)	S[+162], T[+203]	470.575	3	1409.71	1409.72	0	-3.9	Specific	480.27	452.27	0	7.38	219	>LTBP1 full	1	File22479_Scan2938	controllerType=0 controllerNumber=1 scan=2938	11.0763
	1	K.S[+162.053]T[+203.079]HPPPLPAK.E	768	Hex(1),HexNAc(1)	S[+162], T[+203]	470.575	3	1409.71	1409.72	0	-3.7	Specific	489.62	438.16	0	7.38	219	>LTBP1 full	1	File22479_Scan2891	controllerType=0 controllerNumber=1 scan=2891	10.9675
	1	K.S[+162.053]T[+203.079]HPPPLPAKE.E	768	Hex(1),HexNAc(1)	S[+162], T[+203]	769.879	2	1538.75	1538.76	0	-5.4	Specific	73.81	73.81	0	1.58	219	>LTBP1 full	1	File22479_Scan6658	controllerType=0 controllerNumber=1 scan=6658	17.8468
	1	K.S[+349.137]T[+294.095]HPPPLPAKE.E	768	HexNAc(1)Fuc(1),Hex(1)Pent(1)	S[+349], T[+294]	606.295	3	1816.87	1816.86	0	6.1	Specific	100.26	100.26	0	1.6	219	>LTBP1 full	1	File22479_Scan2929	controllerType=0 controllerNumber=1 scan=2929	11.0543
	1	K.EEPVEALTFSR.E	778			639.321	2	1277.63	1277.64	0	-1.9	Specific	543.39	378.78	378.78	7.3	219	>LTBP1 full	1	File22479_Scan7854	controllerType=0 controllerNumber=1 scan=7854	19.9099
	1	K.EEPVEALTFSR.E	778			639.32	2	1277.63	1277.64	0	-3.6	Specific	578.97	369.76	369.76	8.34	219	>LTBP1 full	1	File22479_Scan7793	controllerType=0 controllerNumber=1 scan=7793	19.7967
	1	E.PVEALTFSR.E	780			510.278	2	1019.55	1019.55	0	-2.5	Specific	44.3	44.3	44.3	0.59	219	>LTBP1 full	1	File22479_Scan4974	controllerType=0 controllerNumber=1 scan=4974	15.0012
	1	E.ALTFSRE.H	783			412.217	2	823.427	823.431	0	-4.2	Specific	278.21	278.21	278.21	2.01	219	>LTBP1 full	1	File22479_Scan5156	controllerType=0 controllerNumber=1 scan=5156	15.3174
	1	R.EHGPGVAEPE.V	789			511.232	2	1021.46	1021.46	0	-1	Specific	368.35	368.35	368.35	5.15	219	>LTBP1 full	1	File22479_Scan3952	controllerType=0 controllerNumber=1 scan=3952	13.1189
	1	R.EHGPGVAEPE.V	789			511.231	2	1021.45	1021.46	0	-3.9	Specific	423.81	423.81	423.81	5.8	219	>LTBP1 full	1	File22479_Scan3763	controllerType=0 controllerNumber=1 scan=3763	12.7621
	1	R.EHGPGVAEPE.V	789			511.232	2	1021.46	1021.46	0	-1.9	Specific	455.82	455.82	455.82	6.41	219	>LTBP1 full	1	File22479_Scan4121	controllerType=0 controllerNumber=1 scan=4121	13.4303
	1	R.EHGPGVAEPE.V	789			511.231	2	1021.46	1021.46	0	-3.1	Specific	458.25	458.25	458.25	6.41	219	>LTBP1 full	1	File22479_Scan3833	controllerType=0 controllerNumber=1 scan=3833	12.8929
	1	R.EHGPGVAEPE.V	789			511.231	2	1021.46	1021.46	0	-3	Specific	510.84	510.84	510.84	7.79	219	>LTBP1 full	1	File22479_Scan3622	controllerType=0 controllerNumber=1 scan=3622	12.494
	1	R.EHGPGVAEPE.V	789			511.231	2	1021.46	1021.46	0	-3.2	Specific	539.6	539.6	539.6	7.94	219	>LTBP1 full	1	File22479_Scan3570	controllerType=0 controllerNumber=1 scan=3570	12.3895
	1	E.HGPGVAEPE.V	790			446.709	2	892.411	892.416	0	-5.7	Specific	378.54	314.05	314.05	3.33	219	>LTBP1 full	1	File22479_Scan3437	controllerType=0 controllerNumber=1 scan=3437	12.1241
	1	E.HGPGVAEPE.V	790			446.71	2	892.413	892.416	0	-3.7	Specific	414.13	325.83	325.83	4.85	219	>LTBP1 full	1	File22479_Scan3258	controllerType=0 controllerNumber=1 scan=3258	11.7651
	1	E.HGPGVAEPE.V	790			446.709	2	892.412	892.416	0	-4.6	Specific	430.58	310.01	310.01	4.85	219	>LTBP1 full	1	File22479_Scan3315	controllerType=0 controllerNumber=1 scan=3315	11.8822
	1	E.HGPGVAEPE.V	790			446.709	2	892.411	892.416	0	-5.8	Specific	450.13	301.38	301.38	3.78	219	>LTBP1 full	1	File22479_Scan3205	controllerType=0 controllerNumber=1 scan=3205	11.649
	1	E.VAT[+203.079]APPEK.E	799	HexNAc(1)	T[+203]	508.267	2	1015.53	1015.53	0	-3.5	Specific	443.18	443.18	443.18	6.25	219	>LTBP1 full	1	File22479_Scan2754	controllerType=0 controllerNumber=1 scan=2754	10.6673
	1	K.EIPSLDQE.K	807			465.724	2	930.44	930.442	0	-1.8	Specific	112.34	112.34	112.34	0.69	219	>LTBP1 full	1	File22479_Scan7309	controllerType=0 controllerNumber=1 scan=7309	18.9513
	1	K.EIPSLDQE.K	807			930.44	1	930.44	930.442	0	-1.8	Specific	175.33	170.05	170.05	1.59	219	>LTBP1 full	1	File22479_Scan7210	controllerType=0 controllerNumber=1 scan=7210	18.7772
	1	K.EIPSLDQE.K	807			465.723	2	930.439	930.442	0	-2.4	Specific	346.64	288.33	288.33	3.01	219	>LTBP1 full	1	File22479_Scan7217	controllerType=0 controllerNumber=1 scan=7217	18.7896
	1	K.EIPSLDQE.K	807			465.723	2	930.439	930.442	0	-2.8	Specific	346.74	227.27	227.27	2.64	219	>LTBP1 full	1	File22479_Scan7150	controllerType=0 controllerNumber=1 scan=7150	18.6755
	1	K.EIPSLDQE.K	807			465.723	2	930.439	930.442	0	-2.9	Specific	360.57	285.09	285.09	3.15	219	>LTBP1 full	1	File22479_Scan7075	controllerType=0 controllerNumber=1 scan=7075	18.5521
	1	K.TKLEPGQPQLSPGISAIHLHPQFPVVIE.K	816			758.918	4	3032.65	3032.66	0	-1.8	Specific	677.72	677.72	677.72	9.4	219	>LTBP1 full	1	File22479_Scan9295	controllerType=0 controllerNumber=1 scan=9295	22.6943
	1	K.TKLEPGQPQLSPGISAIHLHPQFPVVIE.K	816			758.917	4	3032.65	3032.66	0	-3.3	Specific	744.52	744.52	744.52	10.43	219	>LTBP1 full	1	File22479_Scan9236	controllerType=0 controllerNumber=1 scan=9236	22.5782
	1	K.TKLEPGQPQLSPGISAIHLHPQFPVVIEK.T	816			632.955	5	3160.74	3160.75	0	-2.2	Specific	1078.62	1078.62	1078.62	17.49	219	>LTBP1 full	1	File22479_Scan8468	controllerType=0 controllerNumber=1 scan=8468	21.0612
	1	K.LEPGQPQLSPGISAIHLHPQFPVVIE.K	818			701.633	4	2803.51	2803.51	0	-1.5	Specific	93.85	93.85	93.85	1.58	219	>LTBP1 full	1	File22479_Scan10017	controllerType=0 controllerNumber=1 scan=10017	24.1192
	1	K.LEPGQPQLSPGISAIHLHPQFPVVIE.K	818			701.632	4	2803.51	2803.51	0	-2.7	Specific	248.32	248.32	248.32	2.75	219	>LTBP1 full	1	File22479_Scan9938	controllerType=0 controllerNumber=1 scan=9938	23.9664
	1	K.LEPGQPQLSPGISAIHLHPQFPVVIE.K	818			935.175	3	2803.51	2803.51	0	-1.7	Specific	364.5	364.5	364.5	4.84	219	>LTBP1 full	1	File22479_Scan10264	controllerType=0 controllerNumber=1 scan=10264	24.6573
	1	K.LEPGQPQLSPGISAIHLHPQFPVVIE.K	818			935.176	3	2803.51	2803.51	0	-0.6	Specific	429.4	429.4	429.4	6.13	219	>LTBP1 full	1	File22479_Scan10213	controllerType=0 controllerNumber=1 scan=10213	24.5431
	1	K.LEPGQPQLSPGISAIHLHPQFPVVIE.K	818			935.176	3	2803.51	2803.51	0	-0.7	Specific	465.27	465.27	465.27	6.33	219	>LTBP1 full	1	File22479_Scan10147	controllerType=0 controllerNumber=1 scan=10147	24.3995
	1	K.LEPGQPQLSPGISAIHLHPQFPVVIE.K	818			935.174	3	2803.51	2803.51	0	-2.7	Specific	477.16	477.16	477.16	6.76	219	>LTBP1 full	1	File22479_Scan9966	controllerType=0 controllerNumber=1 scan=9966	24.0216
	1	K.LEPGQPQLSPGISAIHLHPQFPVVIE.K	818			935.174	3	2803.51	2803.51	0	-2.2	Specific	541.34	541.34	541.34	7.02	219	>LTBP1 full	1	File22479_Scan10089	controllerType=0 controllerNumber=1 scan=10089	24.2712
	1	K.LEPGQPQLSPGISAIHLHPQFPVVIE.K	818			935.175	3	2803.51	2803.51	0	-1.5	Specific	551.45	551.45	551.45	6.59	219	>LTBP1 full	1	File22479_Scan9907	controllerType=0 controllerNumber=1 scan=9907	23.9015
	1	K.LEPGQPQLSPGISAIHLHPQFPVVIE.K	818			935.174	3	2803.51	2803.51	0	-2.8	Specific	568.35	568.35	568.35	8.04	219	>LTBP1 full	1	File22479_Scan10021	controllerType=0 controllerNumber=1 scan=10021	24.1297
	1	K.LEPGQPQLSPGISAIHLHPQFPVVIEK.T	818			733.656	4	2931.6	2931.61	0	-1.9	Specific	1036.37	964.29	964.29	16.84	219	>LTBP1 full	1	File22479_Scan8967	controllerType=0 controllerNumber=1 scan=8967	22.0378
	1	K.LEPGQPQLSPGISAIHLHPQFPVVIEK.T	818			733.657	4	2931.61	2931.61	0	-1.3	Specific	1095.96	996.79	996.79	17.4	219	>LTBP1 full	1	File22479_Scan9020	controllerType=0 controllerNumber=1 scan=9020	22.1508
	1	K.LEPGQPQLSPGISAIHLHPQFPVVIEK.T	818			733.656	4	2931.6	2931.61	0	-2.3	Specific	1097.58	992.2	992.2	17.84	219	>LTBP1 full	1	File22479_Scan9076	controllerType=0 controllerNumber=1 scan=9076	22.2644
	2	E.YC[+57.021]IC[+57.021]T[+511.190]YRVPLNIC[+57.021]HGAGC[+57.021]IDPNVT[+802.286]C[+57.021]E.N	821	HexNAc(1)Hex(1)Fuc(1),HexNAc(1)Hex(1)Fuc(1)NeuAc(1)	C[+57]*5, T[+511][+802]	1485.94	3	4455.81	4455.84	0	-7.6	Specific	11.54	11.54	0	1.44	37	>Reverse >LTBP1 full	2	File22479_Scan12160	controllerType=0 controllerNumber=1 scan=12160	28.9802
	1	E.KT[+203.079]SPPVPVEVAPE.A	844	HexNAc(1)	T[+203]	776.908	2	1552.81	1552.81	0	-1.5	Specific	556.67	391.89	2	6.78	219	>LTBP1 full	1	File22479_Scan6157	controllerType=0 controllerNumber=1 scan=6157	16.9997
	1	E.KT[+162.053]S[+203.079]PPVPVEVAPE.A	844	Hex(1),HexNAc(1)	S[+203], T[+162]	857.932	2	1714.86	1714.86	0	-4.4	Specific	545.5	445.18	0	6.81	219	>LTBP1 full	1	File22479_Scan5978	controllerType=0 controllerNumber=1 scan=5978	16.695
	2	E.PAVEVPVPPS[+349.137]TKE.I	867	HexNAc(1)Fuc(1)	S[+349]	566.958	3	1698.86	1698.87	0	-4.8	Specific	42.26	42.26	0.8	0.12	37	>Reverse >LTBP1 full	2	File22479_Scan3782	controllerType=0 controllerNumber=1 scan=3782	12.7994
	1	E.INEC[+57.021]TVNPDIC[+57.021]GAGHC[+57.021]INLPVR.Y	874		C[+57]*3	628.048	4	2509.17	2509.17	0	-1.7	Specific	826.41	826.41	826.41	12.17	219	>LTBP1 full	1	File22479_Scan7627	controllerType=0 controllerNumber=1 scan=7627	19.5061
	1	E.INEC[+57.021]TVNPDIC[+57.021]GAGHC[+57.021]INLPVR.Y	874		C[+57]*3	837.059	3	2509.16	2509.17	0	-4.2	Specific	967.35	967.35	967.35	15.47	219	>LTBP1 full	1	File22479_Scan7789	controllerType=0 controllerNumber=1 scan=7789	19.7919
	1	E.INEC[+57.021]TVNPDIC[+57.021]GAGHC[+57.021]INLPVR.Y	874		C[+57]*3	1255.09	2	2509.17	2509.17	0	-1.5	Specific	997.82	997.82	997.82	14.73	219	>LTBP1 full	1	File22479_Scan7614	controllerType=0 controllerNumber=1 scan=7614	19.4833
	1	E.INEC[+57.021]TVNPDIC[+57.021]GAGHC[+57.021]INLPVR.Y	874		C[+57]*3	837.061	3	2509.17	2509.17	0	-2.2	Specific	1007.75	1007.75	1007.75	16.88	219	>LTBP1 full	1	File22479_Scan7656	controllerType=0 controllerNumber=1 scan=7656	19.5558
	1	E.INEC[+57.021]TVNPDIC[+57.021]GAGHC[+57.021]INLPVR.Y	874		C[+57]*3	837.062	3	2509.17	2509.17	0	-1.3	Specific	1010.8	1010.8	1010.8	16.44	219	>LTBP1 full	1	File22479_Scan7592	controllerType=0 controllerNumber=1 scan=7592	19.4466
	1	E.INEC[+57.021]TVNPDIC[+57.021]GAGHC[+57.021]INLPVR.Y	874		C[+57]*3	837.061	3	2509.17	2509.17	0	-2.2	Specific	1031.6	1031.6	1031.6	16.88	219	>LTBP1 full	1	File22479_Scan7722	controllerType=0 controllerNumber=1 scan=7722	19.669
	1	E.INEC[+57.021]TVNPDIC[+57.021]GAGHC[+57.021]IN[+15.995]LPVR.Y	874		C[+57]*3, N[+16]	842.392	3	2525.16	2525.17	0	-2.7	Specific	946.37	946.37	422.72	14.88	219	>LTBP1 full	1	File22479_Scan7606	controllerType=0 controllerNumber=1 scan=7606	19.4691
	1	E.C[+57.021]TVNPDIC[+57.021]GAGHC[+57.021]INLPVR.Y	877		C[+57]*3	539.006	4	2153	2153	0	-1.8	Specific	849.2	849.2	849.2	12.02	219	>LTBP1 full	1	File22479_Scan7243	controllerType=0 controllerNumber=1 scan=7243	18.8333
	1	E.C[+57.021]TVNPDIC[+57.021]GAGHC[+57.021]INLPVR.Y	877		C[+57]*3	718.338	3	2153	2153	0	-2.4	Specific	918.57	918.57	918.57	14.73	219	>LTBP1 full	1	File22479_Scan7607	controllerType=0 controllerNumber=1 scan=7607	19.4712
	1	E.C[+57.021]TVNPDIC[+57.021]GAGHC[+57.021]INLPVR.Y	877		C[+57]*3	718.338	3	2153	2153	0	-2.9	Specific	925.02	925.02	925.02	14.73	219	>LTBP1 full	1	File22479_Scan7485	controllerType=0 controllerNumber=1 scan=7485	19.2565
	1	E.C[+57.021]TVNPDIC[+57.021]GAGHC[+57.021]INLPVR.Y	877		C[+57]*3	718.338	3	2153	2153	0	-2.5	Specific	925.26	925.26	925.26	14.73	219	>LTBP1 full	1	File22479_Scan7207	controllerType=0 controllerNumber=1 scan=7207	18.7733
	1	E.C[+57.021]TVNPDIC[+57.021]GAGHC[+57.021]INLPVR.Y	877		C[+57]*3	718.337	3	2153	2153	0	-4	Specific	946.71	946.71	946.71	14.32	219	>LTBP1 full	1	File22479_Scan7404	controllerType=0 controllerNumber=1 scan=7404	19.1179
	1	E.C[+57.021]TVNPDIC[+57.021]GAGHC[+57.021]INLPVR.Y	877		C[+57]*3	718.338	3	2153	2153	0	-2.3	Specific	969.04	969.04	969.04	15.73	219	>LTBP1 full	1	File22479_Scan7337	controllerType=0 controllerNumber=1 scan=7337	19.0009
	1	E.C[+57.021]TVNPDIC[+57.021]GAGHC[+57.021]INLPVR.Y	877		C[+57]*3	718.338	3	2153	2153	0	-2.3	Specific	977.16	977.16	977.16	15.73	219	>LTBP1 full	1	File22479_Scan7271	controllerType=0 controllerNumber=1 scan=7271	18.8851
	1	E.C[+57.021]TVNPDIC[+57.021]GAGHC[+57.021]INLPVR.Y	877		C[+57]*3	1077	2	2153	2153	0	-3.1	Specific	1011.44	1011.44	1011.44	16.02	219	>LTBP1 full	1	File22479_Scan7294	controllerType=0 controllerNumber=1 scan=7294	18.9273
	1	E.C[+57.021]TVNPDIC[+57.021]GAGHC[+57.021]INLPVR.Y	877		C[+57]*3	1077	2	2153	2153	0	-1.5	Specific	1048.81	1048.81	1048.81	15.59	219	>LTBP1 full	1	File22479_Scan7229	controllerType=0 controllerNumber=1 scan=7229	18.8089
	1	E.C[+57.021]TVNPDIC[+57.021]GAGHC[+57.021]IN[+15.995]LPVR.Y	877		C[+57]*3, N[+16]	723.669	3	2168.99	2169	0	-3.1	Specific	191.63	191.63	153.3	1.92	219	>LTBP1 full	1	File22479_Scan7295	controllerType=0 controllerNumber=1 scan=7295	18.9285
	1	E.C[+57.021]TVNPDIC[+57.021]GAGHC[+57.021]IN[+15.995]LPVR.Y	877		C[+57]*3, N[+16]	723.669	3	2168.99	2169	0	-3.9	Specific	896.26	896.26	354.71	13.32	219	>LTBP1 full	1	File22479_Scan7232	controllerType=0 controllerNumber=1 scan=7232	18.814
	1	E.C[+57.021]TVNPDIC[+57.021]GAGHC[+57.021]IN[+15.995]LPVR.Y	877		C[+57]*3, N[+16]	723.669	3	2168.99	2169	0	-3.1	Specific	899.35	899.35	414.39	13.73	219	>LTBP1 full	1	File22479_Scan7293	controllerType=0 controllerNumber=1 scan=7293	18.9261
	1	D.IC[+57.021]GAGHC[+57.021]INLPVR.Y	883		C[+57]*2	489.581	3	1466.73	1466.74	0	-4.4	Specific	709.07	709.07	709.07	11.02	219	>LTBP1 full	1	File22479_Scan5914	controllerType=0 controllerNumber=1 scan=5914	16.5845
	1	R.YTC[+57.021]IC[+57.021]YE.G	896		C[+57]*2	504.693	2	1008.38	1008.38	0	-2.1	Specific	393.89	393.89	393.89	4.5	219	>LTBP1 full	1	File22479_Scan6892	controllerType=0 controllerNumber=1 scan=6892	18.2372
	1	R.YTC[+57.021]IC[+57.021]YE.G	896		C[+57]*2	504.693	2	1008.38	1008.38	0	-1.8	Specific	401.02	401.02	401.02	4.31	219	>LTBP1 full	1	File22479_Scan6776	controllerType=0 controllerNumber=1 scan=6776	18.0496
	1	R.YTC[+57.021]IC[+57.021]YE.G	896		C[+57]*2	504.693	2	1008.38	1008.38	0	-1.9	Specific	419.11	419.11	419.11	4.31	219	>LTBP1 full	1	File22479_Scan6646	controllerType=0 controllerNumber=1 scan=6646	17.8291
	1	R.YTC[+57.021]IC[+57.021]YE.G	896		C[+57]*2	504.692	2	1008.38	1008.38	0	-2.9	Specific	424.13	424.13	424.13	4.94	219	>LTBP1 full	1	File22479_Scan6711	controllerType=0 controllerNumber=1 scan=6711	17.9371
	1	R.YTC[+57.021]IC[+57.021]YEGYR.F	896		C[+57]*2	692.784	2	1384.56	1384.57	0	-3.6	Specific	542.51	458.29	458.29	6.28	219	>LTBP1 full	1	File22479_Scan6564	controllerType=0 controllerNumber=1 scan=6564	17.681
	1	R.YTC[+57.021]IC[+57.021]YEGYR.F	896		C[+57]*2	692.785	2	1384.56	1384.57	0	-2.3	Specific	562.59	403.27	403.27	7.3	219	>LTBP1 full	1	File22479_Scan6493	controllerType=0 controllerNumber=1 scan=6493	17.5577
	2	D.LS[+426.137]PIEKEPPATAVEPE.A	911	Hex(1)Pent(2)	S[+426]	1067.01	2	2133.01	2133.02	0	-4.5	Specific	54.46	54.46	7.85	0.18	37	>Reverse >LTBP1 full	2	File22479_Scan4584	controllerType=0 controllerNumber=1 scan=4584	14.2998
	1	E.C[+57.021]TQVQHLC[+57.021]SQGR.C	919		C[+57]*2	491.89	3	1473.66	1473.67	0	-9	Specific	519.43	519.43	519.43	5.82	219	>LTBP1 full	1	File22479_Scan3496	controllerType=0 controllerNumber=1 scan=3496	12.2373
	1	E.C[+57.021]TQVQHLC[+57.021]SQGR.C	919		C[+57]*2	491.892	3	1473.66	1473.67	0	-3.8	Specific	578.95	578.95	578.95	6.98	219	>LTBP1 full	1	File22479_Scan3522	controllerType=0 controllerNumber=1 scan=3522	12.2892
	1	E.C[+57.021]TQVQHLC[+57.021]SQGR.C	919		C[+57]*2	491.891	3	1473.66	1473.67	0	-6.2	Specific	622.71	622.71	622.71	9.02	219	>LTBP1 full	1	File22479_Scan3455	controllerType=0 controllerNumber=1 scan=3455	12.158
	1	E.C[+57.021]TQVQHLC[+57.021]SQGR.C	919		C[+57]*2	491.893	3	1473.66	1473.67	0	-3.2	Specific	657.08	657.08	657.08	10.43	219	>LTBP1 full	1	File22479_Scan3212	controllerType=0 controllerNumber=1 scan=3212	11.6664
	1	E.C[+57.021]TQVQHLC[+57.021]SQGR.C	919		C[+57]*2	491.892	3	1473.66	1473.67	0	-3.9	Specific	680.15	680.15	680.15	10.02	219	>LTBP1 full	1	File22479_Scan3393	controllerType=0 controllerNumber=1 scan=3393	12.0345
	1	E.C[+57.021]TQVQHLC[+57.021]SQGR.C	919		C[+57]*2	491.892	3	1473.66	1473.67	0	-4.8	Specific	701.26	701.26	701.26	9.98	219	>LTBP1 full	1	File22479_Scan3327	controllerType=0 controllerNumber=1 scan=3327	11.9046
	1	E.C[+57.021]TQVQHLC[+57.021]SQGR.C	919		C[+57]*2	491.892	3	1473.66	1473.67	0	-3.7	Specific	714.98	714.98	714.98	11.02	219	>LTBP1 full	1	File22479_Scan3267	controllerType=0 controllerNumber=1 scan=3267	11.7839
	1	E.C[+57.021]TQVQHLC[+57.021]SQGR.C	919		C[+57]*2	737.334	2	1473.66	1473.67	0	-5.3	Specific	739.48	739.48	739.48	9.27	219	>LTBP1 full	1	File22479_Scan3413	controllerType=0 controllerNumber=1 scan=3413	12.0726
	1	E.C[+57.021]TQVQHLC[+57.021]SQGR.C	919		C[+57]*2	491.892	3	1473.66	1473.67	0	-3.9	Specific	754.56	754.56	754.56	12.02	219	>LTBP1 full	1	File22479_Scan3160	controllerType=0 controllerNumber=1 scan=3160	11.5539
	1	E.C[+57.021]TQVQHLC[+57.021]SQGR.C	919		C[+57]*2	737.335	2	1473.66	1473.67	0	-4.4	Specific	846.92	846.92	846.92	12.31	219	>LTBP1 full	1	File22479_Scan3274	controllerType=0 controllerNumber=1 scan=3274	11.7974
	1	E.C[+57.021]TQVQHLC[+57.021]SQGR.C	919		C[+57]*2	737.335	2	1473.66	1473.67	0	-3.7	Specific	890.73	890.73	890.73	13.31	219	>LTBP1 full	1	File22479_Scan3221	controllerType=0 controllerNumber=1 scan=3221	11.6826
	1	E.C[+57.021]TQVQHLC[+57.021]SQGR.C	919		C[+57]*2	737.336	2	1473.66	1473.67	0	-2.4	Specific	1009.33	1009.33	1009.33	16.72	219	>LTBP1 full	1	File22479_Scan3170	controllerType=0 controllerNumber=1 scan=3170	11.571
	1	E.C[+57.021]T[+511.190]QVQHLC[+57.021]S[+203.079]QGR.C	919	HexNAc(1)Hex(1)Fuc(1),HexNAc(1)	C[+57]*2, S[+203], T[+511]	729.977	3	2187.92	2187.94	0	-10	Specific	327.34	327.34	0	3.66	219	>LTBP1 full	1	File22479_Scan8077	controllerType=0 controllerNumber=1 scan=8077	20.329
	1	E.C[+57.021]T[+511.190]QVQHLC[+57.021]S[+203.079]QGR.C	919	HexNAc(1)Hex(1)Fuc(1),HexNAc(1)	C[+57]*2, S[+203], T[+511]	1094.46	2	2187.92	2187.94	0	-9.5	Specific	471.74	404.11	0	4.59	219	>LTBP1 full	1	File22479_Scan8141	controllerType=0 controllerNumber=1 scan=8141	20.4483
	1	E.C[+57.021]T[+511.190]QVQHLC[+57.021]S[+203.079]QGR.C	919	HexNAc(1)Hex(1)Fuc(1),HexNAc(1)	C[+57]*2, S[+203], T[+511]	1094.46	2	2187.92	2187.94	0	-9.9	Specific	485.79	442.3	0	4.88	219	>LTBP1 full	1	File22479_Scan8076	controllerType=0 controllerNumber=1 scan=8076	20.3278
	2	E.RSFTLAEVPE.E	934			574.804	2	1148.6	1148.59	0	6	Specific	5.92	5.92	5.92	0.13	37	>Reverse >LTBP1 full	2	File22479_Scan2842	controllerType=0 controllerNumber=1 scan=2842	10.8579
	1	E.GSFLC[+57.021]IC[+57.021]PAGFMASE.E	936		C[+57]*2	823.853	2	1646.7	1646.7	0	-1.1	Specific	352.55	234.41	234.41	2.78	219	>LTBP1 full	1	File22479_Scan11327	controllerType=0 controllerNumber=1 scan=11327	27.0393
	1	E.GSFLC[+57.021]IC[+57.021]PAGFMAS[+146.058]E.E	936	Fuc(1)	C[+57]*2, S[+146]	896.887	2	1792.77	1792.76	0	3.9	Specific	441.93	251.5	133.76	3.7	219	>LTBP1 full	1	File22479_Scan11265	controllerType=0 controllerNumber=1 scan=11265	26.8973
	1	E.GSFLC[+57.021]IC[+57.021]PAGFM[+15.995]ASEE.G	936		C[+57]*2, M[+16]	896.371	2	1791.73	1791.74	0	-2.6	Specific	244.04	163.08	163.08	2	219	>LTBP1 full	1	File22479_Scan10442	controllerType=0 controllerNumber=1 scan=10442	25.0481
	1	E.GSFLC[+57.021]IC[+57.021]PAGFM[+15.995]ASEE.G	936		C[+57]*2, M[+16]	896.37	2	1791.73	1791.74	0	-2.9	Specific	373.53	226.36	226.36	3.13	219	>LTBP1 full	1	File22479_Scan10421	controllerType=0 controllerNumber=1 scan=10421	24.9994
	1	E.GSFLC[+57.021]IC[+57.021]PAGFM[+15.995]ASEE.G	936		C[+57]*2, M[+16]	896.372	2	1791.74	1791.74	0	-1	Specific	476.39	387.31	387.31	6.15	219	>LTBP1 full	1	File22479_Scan11318	controllerType=0 controllerNumber=1 scan=11318	27.0196
	1	E.C[+57.021]LRPDVC[+57.021]GE.G	961		C[+57]*2	553.241	2	1105.47	1105.48	0	-2.3	Specific	459.52	369.69	369.69	5.39	219	>LTBP1 full	1	File22479_Scan4885	controllerType=0 controllerNumber=1 scan=4885	14.8429
	1	E.C[+57.021]LRPDVC[+57.021]GE.G	961		C[+57]*2	553.24	2	1105.47	1105.48	0	-3.6	Specific	543.18	440.59	440.59	6.51	219	>LTBP1 full	1	File22479_Scan4785	controllerType=0 controllerNumber=1 scan=4785	14.6678
	1	E.C[+57.021]LRPDVC[+57.021]GE.G	961		C[+57]*2	553.24	2	1105.47	1105.48	0	-3.6	Specific	554.27	429.84	429.84	6.51	219	>LTBP1 full	1	File22479_Scan4924	controllerType=0 controllerNumber=1 scan=4924	14.9125
	1	E.C[+57.021]LRPDVC[+57.021]GE.G	961		C[+57]*2	553.239	2	1105.47	1105.48	0	-4.7	Specific	633.69	497.95	497.95	8.53	219	>LTBP1 full	1	File22479_Scan4725	controllerType=0 controllerNumber=1 scan=4725	14.5615
	1	E.GHC[+57.021]VNTVGAFR.C	970		C[+57]	406.531	3	1217.58	1217.58	0	-4.9	Specific	347.87	347.87	347.87	4	219	>LTBP1 full	1	File22479_Scan5074	controllerType=0 controllerNumber=1 scan=5074	15.1779
	1	E.GHC[+57.021]VNTVGAFR.C	970		C[+57]	406.531	3	1217.58	1217.58	0	-4.6	Specific	403.93	403.93	403.93	7.07	219	>LTBP1 full	1	File22479_Scan4629	controllerType=0 controllerNumber=1 scan=4629	14.3806
	1	E.GHC[+57.021]VNTVGAFR.C	970		C[+57]	406.531	3	1217.58	1217.58	0	-4.2	Specific	415.55	415.55	415.55	7.07	219	>LTBP1 full	1	File22479_Scan4433	controllerType=0 controllerNumber=1 scan=4433	14.0186
	1	E.GHC[+57.021]VNTVGAFR.C	970		C[+57]	406.531	3	1217.58	1217.58	0	-3.8	Specific	424.04	424.04	424.04	7.07	219	>LTBP1 full	1	File22479_Scan4070	controllerType=0 controllerNumber=1 scan=4070	13.3354
	1	E.GHC[+57.021]VNTVGAFR.C	970		C[+57]	406.532	3	1217.58	1217.58	0	-3.5	Specific	426.16	426.16	426.16	7.07	219	>LTBP1 full	1	File22479_Scan4195	controllerType=0 controllerNumber=1 scan=4195	13.57
	1	E.GHC[+57.021]VNTVGAFR.C	970		C[+57]	406.531	3	1217.58	1217.58	0	-4.4	Specific	426.86	426.86	426.86	7.07	219	>LTBP1 full	1	File22479_Scan4559	controllerType=0 controllerNumber=1 scan=4559	14.255
	1	E.GHC[+57.021]VNTVGAFR.C	970		C[+57]	406.531	3	1217.58	1217.58	0	-4.4	Specific	427.61	427.61	427.61	7.07	219	>LTBP1 full	1	File22479_Scan4254	controllerType=0 controllerNumber=1 scan=4254	13.6841
	1	E.GHC[+57.021]VNTVGAFR.C	970		C[+57]	406.531	3	1217.58	1217.58	0	-4.9	Specific	444.67	444.67	444.67	7.27	219	>LTBP1 full	1	File22479_Scan4377	controllerType=0 controllerNumber=1 scan=4377	13.9122
	1	E.GHC[+57.021]VNTVGAFR.C	970		C[+57]	406.531	3	1217.58	1217.58	0	-4.2	Specific	450.36	450.36	450.36	7.27	219	>LTBP1 full	1	File22479_Scan4138	controllerType=0 controllerNumber=1 scan=4138	13.4607
	1	E.GHC[+57.021]VNTVGAFR.C	970		C[+57]	406.531	3	1217.58	1217.58	0	-4.6	Specific	454.26	454.26	454.26	7.27	219	>LTBP1 full	1	File22479_Scan4309	controllerType=0 controllerNumber=1 scan=4309	13.7909
	1	E.GHC[+57.021]VNTVGAFR.C	970		C[+57]	609.295	2	1217.58	1217.58	0	-2.1	Specific	501.9	486.77	486.77	7.08	219	>LTBP1 full	1	File22479_Scan4525	controllerType=0 controllerNumber=1 scan=4525	14.1898
	1	E.GHC[+57.021]VNTVGAFR.C	970		C[+57]	609.294	2	1217.58	1217.58	0	-3.7	Specific	657.7	627.23	627.23	8.79	219	>LTBP1 full	1	File22479_Scan4453	controllerType=0 controllerNumber=1 scan=4453	14.0598
	1	E.GHC[+57.021]VNTVGAFR.C	970		C[+57]	609.293	2	1217.58	1217.58	0	-4.4	Specific	662.64	640.18	640.18	9.83	219	>LTBP1 full	1	File22479_Scan4323	controllerType=0 controllerNumber=1 scan=4323	13.8129
	1	E.GHC[+57.021]VNTVGAFR.C	970		C[+57]	609.294	2	1217.58	1217.58	0	-3.5	Specific	672.53	650.61	650.61	9.83	219	>LTBP1 full	1	File22479_Scan4196	controllerType=0 controllerNumber=1 scan=4196	13.5712
	1	E.GHC[+57.021]VNTVGAFR.C	970		C[+57]	609.293	2	1217.58	1217.58	0	-4.4	Specific	692.96	674.71	674.71	9.83	219	>LTBP1 full	1	File22479_Scan4394	controllerType=0 controllerNumber=1 scan=4394	13.943
	1	E.GHC[+57.021]VNTVGAFR.C	970		C[+57]	609.293	2	1217.58	1217.58	0	-4.6	Specific	710.05	707.32	707.32	10.83	219	>LTBP1 full	1	File22479_Scan4257	controllerType=0 controllerNumber=1 scan=4257	13.6876
	1	E.GHC[+57.021]VNTVGAFR.C	970		C[+57]	609.294	2	1217.58	1217.58	0	-3.7	Specific	730.23	697.35	697.35	10.83	219	>LTBP1 full	1	File22479_Scan4139	controllerType=0 controllerNumber=1 scan=4139	13.4619
	1	E.GHC[+57.021]VN[+15.995]TVGAFR.C	970		C[+57], N[+16]	411.863	3	1233.57	1233.58	0	-4.9	Specific	116.84	116.84	116.84	1.85	219	>LTBP1 full	1	File22479_Scan4217	controllerType=0 controllerNumber=1 scan=4217	13.6093
	1	E.GHC[+57.021]VN[+15.995]TVGAFR.C	970		C[+57], N[+16]	411.863	3	1233.57	1233.58	0	-3.6	Specific	231.52	231.52	231.52	2.61	219	>LTBP1 full	1	File22479_Scan4315	controllerType=0 controllerNumber=1 scan=4315	13.7981
	1	E.GHC[+57.021]VN[+15.995]TVGAFR.C	970		C[+57], N[+16]	617.292	2	1233.58	1233.58	0	-2	Specific	234.31	234.31	234.31	2.35	219	>LTBP1 full	1	File22479_Scan4221	controllerType=0 controllerNumber=1 scan=4221	13.6146
	1	E.GHC[+57.021]VN[+15.995]TVGAFR.C	970		C[+57], N[+16]	411.863	3	1233.58	1233.58	0	-3.4	Specific	337.01	337.01	337.01	4.17	219	>LTBP1 full	1	File22479_Scan4281	controllerType=0 controllerNumber=1 scan=4281	13.7346
	1	E.GHC[+57.021]VN[+15.995]TVGAFR.C	970		C[+57], N[+16]	411.864	3	1233.58	1233.58	0	-2.2	Specific	387.17	387.17	387.17	6.19	219	>LTBP1 full	1	File22479_Scan3647	controllerType=0 controllerNumber=1 scan=3647	12.543
	1	E.GHC[+57.021]VN[+15.995]TVGAFR.C	970		C[+57], N[+16]	411.863	3	1233.57	1233.58	0	-5.1	Specific	411.34	411.34	411.34	7.07	219	>LTBP1 full	1	File22479_Scan4173	controllerType=0 controllerNumber=1 scan=4173	13.5292
	1	E.GHC[+57.021]VN[+15.995]TVGAFR.C	970		C[+57], N[+16]	411.863	3	1233.57	1233.58	0	-3.8	Specific	424.86	424.86	424.86	7.07	219	>LTBP1 full	1	File22479_Scan4116	controllerType=0 controllerNumber=1 scan=4116	13.4224
	1	E.GHC[+57.021]VN[+15.995]TVGAFR.C	970		C[+57], N[+16]	617.29	2	1233.57	1233.58	0	-4.6	Specific	627.29	627.29	627.29	8.83	219	>LTBP1 full	1	File22479_Scan4112	controllerType=0 controllerNumber=1 scan=4112	13.4145
	1	E.GHC[+57.021]VN[+15.995]TVGAFR.C	970		C[+57], N[+16]	617.291	2	1233.57	1233.58	0	-3.9	Specific	635.15	635.15	635.15	8.83	219	>LTBP1 full	1	File22479_Scan4171	controllerType=0 controllerNumber=1 scan=4171	13.5236
	1	R.C[+57.021]EYC[+57.021]DSGYR.M	981		C[+57]*2	605.216	2	1209.43	1209.43	0	-4	Specific	482.12	417.68	417.68	6.01	219	>LTBP1 full	1	File22479_Scan4318	controllerType=0 controllerNumber=1 scan=4318	13.8038
	1	R.C[+57.021]EYC[+57.021]DSGYR.M	981		C[+57]*2	605.216	2	1209.43	1209.43	0	-3.9	Specific	514.21	473.57	473.57	6.01	219	>LTBP1 full	1	File22479_Scan4392	controllerType=0 controllerNumber=1 scan=4392	13.9397
	1	R.C[+57.021]EYC[+57.021]DSGYR.M	981		C[+57]*2	605.216	2	1209.43	1209.43	0	-3.6	Specific	539.87	512.01	512.01	6.16	219	>LTBP1 full	1	File22479_Scan4245	controllerType=0 controllerNumber=1 scan=4245	13.6631
	1	R.C[+57.021]EYC[+57.021]DSGYR.M	981		C[+57]*2	605.217	2	1209.43	1209.43	0	-3.3	Specific	551.18	455.79	455.79	6.16	219	>LTBP1 full	1	File22479_Scan4184	controllerType=0 controllerNumber=1 scan=4184	13.5498
	1	R.C[+57.021]EYC[+57.021]DSGYR.M	981		C[+57]*2	605.216	2	1209.42	1209.43	0	-4.3	Specific	621.39	398.73	398.73	8.18	219	>LTBP1 full	1	File22479_Scan4129	controllerType=0 controllerNumber=1 scan=4129	13.4429
	1	E.YC[+57.021]DSGYR.M	983		C[+57]	460.68	2	920.353	920.357	0	-4.3	Specific	346.22	346.22	346.22	3	219	>LTBP1 full	1	File22479_Scan3408	controllerType=0 controllerNumber=1 scan=3408	12.0635
	1	E.YC[+57.021]DSGYR.M	983		C[+57]	460.68	2	920.353	920.357	0	-3.9	Specific	352.62	352.62	352.62	2.8	219	>LTBP1 full	1	File22479_Scan3296	controllerType=0 controllerNumber=1 scan=3296	11.8423
	1	E.YC[+57.021]DSGYR.M	983		C[+57]	460.68	2	920.353	920.357	0	-4	Specific	354.7	354.7	354.7	3	219	>LTBP1 full	1	File22479_Scan3350	controllerType=0 controllerNumber=1 scan=3350	11.9515
	1	E.YC[+57.021]DSGYR.M	983		C[+57]	460.68	2	920.352	920.357	0	-5.3	Specific	372.36	372.36	372.36	4.36	219	>LTBP1 full	1	File22479_Scan3471	controllerType=0 controllerNumber=1 scan=3471	12.1888
	1	E.C[+57.021]LNPSTC[+57.021]PDEQC[+57.021]VNSPGSYQC[+57.021]VPC[+57.021]TE.G	1002		C[+57]*5	1020.4	3	3059.19	3059.19	0	-1.8	Specific	799.57	755.45	755.45	10.77	219	>LTBP1 full	1	File22479_Scan7594	controllerType=0 controllerNumber=1 scan=7594	19.4493
	1	R.GWNGQC[+57.021]LDVDE.C	1031		C[+57]	646.763	2	1292.52	1292.52	0	-2.5	Specific	434.93	427.21	427.21	5.2	219	>LTBP1 full	1	File22479_Scan7957	controllerType=0 controllerNumber=1 scan=7957	20.1003
	1	E.C[+57.021]LEPNVC[+57.021]ANGDC[+57.021]SNLE.G	1042		C[+57]*3	926.364	2	1851.72	1851.73	0	-4.9	Specific	662.8	427.69	427.69	9.45	219	>LTBP1 full	1	File22479_Scan7203	controllerType=0 controllerNumber=1 scan=7203	18.7654
	2	E.ES[+162.053]IVPPD.P	1048	Hex(1)	S[+162]	459.715	2	918.422	918.43	0	-8.8	Specific	33.66	33.66	20	0.22	37	>Reverse >LTBP1 full	2	File22479_Scan4421	controllerType=0 controllerNumber=1 scan=4421	13.9966
	2	R.YS[+294.095]GMTNLC[+57.021]E.G	1074	Hex(1)Pent(1)	C[+57], S[+294]	684.762	2	1368.52	1368.52	0	-0.6	Specific	26.45	26.45	6	0.27	37	>Reverse >LTBP1 full	2	File22479_Scan12726	controllerType=0 controllerNumber=1 scan=12726	30.3098
	1	D.EC[+57.021]QQGNLC[+57.021]VNGQC[+57.021]KNTE.G	1082		C[+57]*3	1019.91	2	2038.82	2038.84	0	-7.3	Specific	10.67	10.67	10.67	0.47	219	>LTBP1 full	1	File22479_Scan6472	controllerType=0 controllerNumber=1 scan=6472	17.5212
	1	D.EC[+57.021]QQGNLC[+57.021]VNGQC[+57.021]KNTE.G	1082		C[+57]*3	1019.91	2	2038.82	2038.84	0	-9.7	Specific	14.56	14.56	14.56	0.47	219	>LTBP1 full	1	File22479_Scan6248	controllerType=0 controllerNumber=1 scan=6248	17.1502
	1	D.EC[+57.021]QQGNLC[+57.021]VNGQC[+57.021]KNTE.G	1082		C[+57]*3	1019.91	2	2038.82	2038.84	0	-9.7	Specific	16.43	16.43	16.43	1.03	219	>LTBP1 full	1	File22479_Scan6174	controllerType=0 controllerNumber=1 scan=6174	17.0285
	1	D.EC[+57.021]QQGNLC[+57.021]VNGQC[+57.021]KNTE.G	1082		C[+57]*3	1019.91	2	2038.82	2038.84	0	-9.3	Specific	17.61	17.61	17.61	1.03	219	>LTBP1 full	1	File22479_Scan5974	controllerType=0 controllerNumber=1 scan=5974	16.6903
	1	D.EC[+57.021]QQGNLC[+57.021]VNGQC[+57.021]KNTE.G	1082		C[+57]*3	1019.91	2	2038.82	2038.84	0	-9.1	Specific	18.25	18.25	18.25	1.03	219	>LTBP1 full	1	File22479_Scan6321	controllerType=0 controllerNumber=1 scan=6321	17.2643
	1	D.EC[+57.021]QQGNLC[+57.021]VNGQC[+57.021]KNTE.G	1082		C[+57]*3	1019.91	2	2038.82	2038.84	0	-8.7	Specific	23.35	23.35	23.35	0.47	219	>LTBP1 full	1	File22479_Scan6536	controllerType=0 controllerNumber=1 scan=6536	17.6329
	1	D.EC[+57.021]QQGNLC[+57.021]VNGQC[+57.021]KNTE.G	1082		C[+57]*3	1019.91	2	2038.82	2038.84	0	-8.7	Specific	23.59	10.2	10.2	0.47	219	>LTBP1 full	1	File22479_Scan6397	controllerType=0 controllerNumber=1 scan=6397	17.3933
	1	D.EC[+57.021]QQGNLC[+57.021]VNGQC[+57.021]KNTE.G	1082		C[+57]*3	1019.91	2	2038.82	2038.84	0	-9.5	Specific	23.69	23.69	23.69	1.03	219	>LTBP1 full	1	File22479_Scan5834	controllerType=0 controllerNumber=1 scan=5834	16.4555
	1	D.EC[+57.021]QQGNLC[+57.021]VNGQC[+57.021]KNTE.G	1082		C[+57]*3	1019.92	2	2038.83	2038.84	0	-4.6	Specific	25.3	25.3	25.3	0.42	219	>LTBP1 full	1	File22479_Scan6763	controllerType=0 controllerNumber=1 scan=6763	18.025
	1	D.EC[+57.021]QQGNLC[+57.021]VNGQC[+57.021]KNTE.G	1082		C[+57]*3	1019.91	2	2038.82	2038.84	0	-9.3	Specific	26.14	19.49	19.49	1.03	219	>LTBP1 full	1	File22479_Scan6039	controllerType=0 controllerNumber=1 scan=6039	16.8007
	1	D.EC[+57.021]QQGNLC[+57.021]VNGQC[+57.021]KNTE.G	1082		C[+57]*3	1019.91	2	2038.82	2038.84	0	-8.4	Specific	37.72	37.72	37.72	1.03	219	>LTBP1 full	1	File22479_Scan6107	controllerType=0 controllerNumber=1 scan=6107	16.9177
	1	D.EC[+57.021]QQGNLC[+57.021]VNGQC[+57.021]KNTE.G	1082		C[+57]*3	1019.91	2	2038.82	2038.84	0	-9.4	Specific	42.86	42.86	42.86	1.03	219	>LTBP1 full	1	File22479_Scan5907	controllerType=0 controllerNumber=1 scan=5907	16.576
	1	D.EC[+57.021]QQGNLC[+57.021]VNGQC[+57.021]KNTE.G	1082		C[+57]*3	1019.92	2	2038.82	2038.84	0	-6.8	Specific	52.81	23.02	23.02	0.42	219	>LTBP1 full	1	File22479_Scan6606	controllerType=0 controllerNumber=1 scan=6606	17.7563
	1	D.EC[+57.021]QQGNLC[+57.021]VNGQC[+57.021]KNTE.G	1082		C[+57]*3	1019.92	2	2038.82	2038.84	0	-6.6	Specific	54.87	20.86	20.86	0.42	219	>LTBP1 full	1	File22479_Scan7082	controllerType=0 controllerNumber=1 scan=7082	18.5618
	1	D.EC[+57.021]QQGNLC[+57.021]VNGQC[+57.021]KNTE.G	1082		C[+57]*3	1019.92	2	2038.83	2038.84	0	-5.3	Specific	79.66	41.87	41.87	0.47	219	>LTBP1 full	1	File22479_Scan6678	controllerType=0 controllerNumber=1 scan=6678	17.8818
	1	E.C[+57.021]QQGNLC[+57.021]VNGQC[+57.021]K.N	1083		C[+57]*3	783.332	2	1565.66	1565.66	0	-3.5	Specific	762.14	666.83	666.83	12.02	219	>LTBP1 full	1	File22479_Scan3815	controllerType=0 controllerNumber=1 scan=3815	12.8662
	1	E.C[+57.021]QQGNLC[+57.021]VNGQC[+57.021]K.N	1083		C[+57]*3	783.33	2	1565.65	1565.66	0	-5.9	Specific	814.63	718.48	718.48	13.02	219	>LTBP1 full	1	File22479_Scan3753	controllerType=0 controllerNumber=1 scan=3753	12.7428
	1	R.GYQLSAAK.D	1108			419.225	2	837.443	837.447	0	-4	Specific	388.78	388.78	388.78	4.74	219	>LTBP1 full	1	File22479_Scan4219	controllerType=0 controllerNumber=1 scan=4219	13.6116
	1	R.GYQLSAAK.D	1108			419.225	2	837.443	837.447	0	-4.4	Specific	425.98	425.98	425.98	4.98	219	>LTBP1 full	1	File22479_Scan4043	controllerType=0 controllerNumber=1 scan=4043	13.2936
	1	R.GYQLSAAK.D	1108			419.225	2	837.443	837.447	0	-4	Specific	435.19	435.19	435.19	5.21	219	>LTBP1 full	1	File22479_Scan4106	controllerType=0 controllerNumber=1 scan=4106	13.4054
	1	R.GYQLSAAK.D	1108			419.225	2	837.443	837.447	0	-4.5	Specific	497.12	497.12	497.12	5.29	219	>LTBP1 full	1	File22479_Scan3987	controllerType=0 controllerNumber=1 scan=3987	13.1874
	1	E.GSFQC[+57.021]VC[+57.021]DQGYR.A	1140		C[+57]*2	738.801	2	1476.59	1476.6	0	-3.6	Specific	386.31	386.31	386.31	4.83	219	>LTBP1 full	1	File22479_Scan5932	controllerType=0 controllerNumber=1 scan=5932	16.6166
	1	E.GSFQC[+57.021]VC[+57.021]DQGYR.A	1140		C[+57]*2	492.87	3	1476.59	1476.6	0	-3.5	Specific	532.28	532.28	532.28	5.49	219	>LTBP1 full	1	File22479_Scan5727	controllerType=0 controllerNumber=1 scan=5727	16.2756
	1	E.GSFQC[+57.021]VC[+57.021]DQGYR.A	1140		C[+57]*2	738.801	2	1476.59	1476.6	0	-3.1	Specific	546.5	546.5	546.5	6.17	219	>LTBP1 full	1	File22479_Scan6067	controllerType=0 controllerNumber=1 scan=6067	16.8506
	1	E.GSFQC[+57.021]VC[+57.021]DQGYR.A	1140		C[+57]*2	738.8	2	1476.59	1476.6	0	-4	Specific	552.83	552.83	552.83	6.81	219	>LTBP1 full	1	File22479_Scan5764	controllerType=0 controllerNumber=1 scan=5764	16.3392
	1	E.GSFQC[+57.021]VC[+57.021]DQGYR.A	1140		C[+57]*2	738.8	2	1476.59	1476.6	0	-4	Specific	630.11	630.11	630.11	8.82	219	>LTBP1 full	1	File22479_Scan5690	controllerType=0 controllerNumber=1 scan=5690	16.2154
	1	E.GSFQC[+57.021]VC[+57.021]DQGYR.A	1140		C[+57]*2	738.801	2	1476.59	1476.6	0	-3.8	Specific	640.78	640.78	640.78	8.82	219	>LTBP1 full	1	File22479_Scan5833	controllerType=0 controllerNumber=1 scan=5833	16.4543
	1	E.GS[+162.053]FQC[+57.021]VC[+57.021]DQGYR.A	1140	Hex(1)	C[+57]*2, S[+162]	546.888	3	1638.65	1638.65	0	-2.7	Specific	511.45	511.45	289.34	6.79	219	>LTBP1 full	1	File22479_Scan5398	controllerType=0 controllerNumber=1 scan=5398	15.7316
	1	E.GS[+162.053]FQC[+57.021]VC[+57.021]DQGYR.A	1140	Hex(1)	C[+57]*2, S[+162]	819.827	2	1638.65	1638.65	0	-3.1	Specific	547.36	547.36	364.49	7.22	219	>LTBP1 full	1	File22479_Scan5434	controllerType=0 controllerNumber=1 scan=5434	15.7947
	1	E.GS[+162.053]FQC[+57.021]VC[+57.021]DQGYR.A	1140	Hex(1)	C[+57]*2, S[+162]	819.827	2	1638.65	1638.65	0	-3.8	Specific	559.24	559.24	350.02	6.81	219	>LTBP1 full	1	File22479_Scan5500	controllerType=0 controllerNumber=1 scan=5500	15.9009
	1	E.GS[+162.053]FQC[+57.021]VC[+57.021]DQGYR.A	1140	Hex(1)	C[+57]*2, S[+162]	819.826	2	1638.64	1638.65	0	-4.8	Specific	573.44	573.44	348.75	7.82	219	>LTBP1 full	1	File22479_Scan5625	controllerType=0 controllerNumber=1 scan=5625	16.1065
	1	E.GS[+162.053]FQC[+57.021]VC[+57.021]DQGYR.A	1140	Hex(1)	C[+57]*2, S[+162]	819.827	2	1638.65	1638.65	0	-2.9	Specific	585.63	585.63	353.85	8.23	219	>LTBP1 full	1	File22479_Scan5370	controllerType=0 controllerNumber=1 scan=5370	15.6822
	1	E.GS[+203.079]FQC[+57.021]VC[+57.021]D[+15.995]QGYR.A	1140	HexNAc(1)	C[+57]*2, D[+16], S[+203]	848.336	2	1695.66	1695.67	0	-5.7	Specific	7.16	7.16	7.16	1.58	219	>LTBP1 full	1	File22479_Scan5539	controllerType=0 controllerNumber=1 scan=5539	15.9613
	1	E.GS[+203.079]FQC[+57.021]VC[+57.021]D[+15.995]QGYR.A	1140	HexNAc(1)	C[+57]*2, D[+16], S[+203]	848.337	2	1695.67	1695.67	0	-3.9	Specific	42.74	42.74	42.74	1.58	219	>LTBP1 full	1	File22479_Scan5479	controllerType=0 controllerNumber=1 scan=5479	15.8671
	2	D.EQKS[+426.137]LGPLAK.G	1143	Hex(1)Pent(2)	S[+426]	748.879	2	1496.75	1496.76	0	-4.2	Specific	2.53	2.53	2.53	0.36	37	>Reverse >LTBP1 full	2	File22479_Scan2880	controllerType=0 controllerNumber=1 scan=2880	10.9414
	2	E.QKS[+146.058]LGPLAK.G	1144	Fuc(1)	S[+146]	544.32	2	1087.63	1087.64	0	-2	Specific	9.78	9.78	9.78	0.16	37	>Reverse >LTBP1 full	2	File22479_Scan13803	controllerType=0 controllerNumber=1 scan=13803	32.9708
	2	E.QKS[+146.058]LGPLAK.G	1144	Fuc(1)	S[+146]	544.321	2	1087.63	1087.64	0	-1.6	Specific	13.16	13.16	13.16	0.19	37	>Reverse >LTBP1 full	2	File22479_Scan14101	controllerType=0 controllerNumber=1 scan=14101	33.7654
	2	E.QKS[+146.058]LGPLAK.G	1144	Fuc(1)	S[+146]	544.32	2	1087.63	1087.64	0	-2.2	Specific	18.76	18.76	18.76	0.47	37	>Reverse >LTBP1 full	2	File22479_Scan14098	controllerType=0 controllerNumber=1 scan=14098	33.7577
	2	E.QKS[+146.058]LGPLAK.G	1144	Fuc(1)	S[+146]	544.321	2	1087.63	1087.64	0	-1.6	Specific	23.71	23.71	23.71	0.19	37	>Reverse >LTBP1 full	2	File22479_Scan14057	controllerType=0 controllerNumber=1 scan=14057	33.6592
	2	E.QKS[+146.058]LGPLAK.G	1144	Fuc(1)	S[+146]	544.321	2	1087.63	1087.64	0	-1.4	Specific	24.15	24.15	24.15	0.19	37	>Reverse >LTBP1 full	2	File22479_Scan14047	controllerType=0 controllerNumber=1 scan=14047	33.6359
	1	E.C[+57.021]EHPGLC[+57.021]GPQGE.C	1206		C[+57]*2	670.769	2	1340.53	1340.54	0	-4.3	Specific	689.29	503.32	503.32	9.82	219	>LTBP1 full	1	File22479_Scan4492	controllerType=0 controllerNumber=1 scan=4492	14.1299
	1	E.C[+57.021]EHPGLC[+57.021]GPQGE.C	1206		C[+57]*2	670.769	2	1340.53	1340.54	0	-3.9	Specific	712.4	569.24	569.24	10.82	219	>LTBP1 full	1	File22479_Scan4429	controllerType=0 controllerNumber=1 scan=4429	14.0097
	1	E.C[+57.021]EHPGLC[+57.021]GPQGEC[+57.021]LNTE.G	1206		C[+57]*3	653.265	3	1957.78	1957.78	0	-2	Specific	115.97	115.97	115.97	1.64	219	>LTBP1 full	1	File22479_Scan6036	controllerType=0 controllerNumber=1 scan=6036	16.7938
	1	E.C[+57.021]EHPGLC[+57.021]GPQGEC[+57.021]LNTE.G	1206		C[+57]*3	979.39	2	1957.77	1957.78	0	-5.8	Specific	668.01	510.7	510.7	9.38	219	>LTBP1 full	1	File22479_Scan6023	controllerType=0 controllerNumber=1 scan=6023	16.7726
	1	E.C[+57.021]EHPGLC[+57.021]GPQGEC[+57.021]LNTE.G	1206		C[+57]*3	979.393	2	1957.78	1957.78	0	-3	Specific	700.77	537.56	537.56	10.79	219	>LTBP1 full	1	File22479_Scan6084	controllerType=0 controllerNumber=1 scan=6084	16.8814
	1	E.HPGLC[+57.021]GPQGE.C	1208		C[+57]	526.233	2	1051.46	1051.46	0	-4.3	Specific	61.85	61.85	61.85	1.58	219	>LTBP1 full	1	File22479_Scan3011	controllerType=0 controllerNumber=1 scan=3011	11.2367
	1	E.C[+57.021]LNT[+294.095]E.G	1218	Hex(1)Pent(1)	C[+57], T[+294]	465.681	2	930.355	930.361	0	-6.1	Specific	75.27	0.5	0.5	0.23	219	>LTBP1 full	1	File22479_Scan3262	controllerType=0 controllerNumber=1 scan=3262	11.7719
	1	E.C[+57.021]LNTEGS[+162.053]FHC[+57.021]VC[+57.021]QQGFSISADGR.T	1218	Hex(1)	C[+57]*3, S[+162]	931.394	3	2792.17	2792.17	0	-1.7	Specific	816.58	816.58	1.2	12.44	219	>LTBP1 full	1	File22479_Scan7210	controllerType=0 controllerNumber=1 scan=7210	18.7772
	1	R.C[+57.021]LC[+57.021]YQGFQAPQDGQGC[+57.021]VDVNE.C	1269		C[+57]*3	815.666	3	2444.98	2444.99	0	-2.6	Specific	293.77	293.77	293.77	2.59	219	>LTBP1 full	1	File22479_Scan11197	controllerType=0 controllerNumber=1 scan=11197	26.7423
	1	R.C[+57.021]LC[+57.021]YQGFQAPQDGQGC[+57.021]VDVNE.C	1269		C[+57]*3	815.667	3	2444.99	2444.99	0	-1.5	Specific	324.98	324.98	324.98	2.32	219	>LTBP1 full	1	File22479_Scan11146	controllerType=0 controllerNumber=1 scan=11146	26.6238
	1	R.C[+57.021]LC[+57.021]YQGFQAPQDGQGC[+57.021]VDVNE.C	1269		C[+57]*3	1223	2	2444.99	2444.99	0	-1.6	Specific	423.88	423.88	423.88	5.48	219	>LTBP1 full	1	File22479_Scan11150	controllerType=0 controllerNumber=1 scan=11150	26.6325
	1	R.C[+57.021]LC[+57.021]YQGFQAPQDGQGC[+57.021]VDVNE.C	1269		C[+57]*3	815.667	3	2444.99	2444.99	0	-1.7	Specific	450.29	450.29	450.29	4.64	219	>LTBP1 full	1	File22479_Scan8747	controllerType=0 controllerNumber=1 scan=8747	21.597
	1	R.C[+57.021]LC[+57.021]YQGFQAPQDGQGC[+57.021]VDVNE.C	1269		C[+57]*3	815.668	3	2444.99	2444.99	0	-0.9	Specific	453.12	453.12	453.12	4.41	219	>LTBP1 full	1	File22479_Scan8690	controllerType=0 controllerNumber=1 scan=8690	21.4855
	1	R.C[+57.021]LC[+57.021]YQGFQAPQDGQGC[+57.021]VDVNE.C	1269		C[+57]*3	815.667	3	2444.99	2444.99	0	-1.9	Specific	478.8	478.8	478.8	5.68	219	>LTBP1 full	1	File22479_Scan8635	controllerType=0 controllerNumber=1 scan=8635	21.3821
	1	R.C[+57.021]LC[+57.021]YQGFQAPQDGQGC[+57.021]VDVNE.C	1269		C[+57]*3	815.665	3	2444.98	2444.99	0	-3.7	Specific	541.53	541.53	541.53	5.97	219	>LTBP1 full	1	File22479_Scan8573	controllerType=0 controllerNumber=1 scan=8573	21.2594
	1	R.C[+57.021]LC[+57.021]YQGFQAPQDGQGC[+57.021]VDVNE.C	1269		C[+57]*3	1223	2	2444.99	2444.99	0	-1.4	Specific	596.6	596.6	596.6	6.96	219	>LTBP1 full	1	File22479_Scan8646	controllerType=0 controllerNumber=1 scan=8646	21.4062
	1	R.C[+57.021]LC[+57.021]YQGFQAPQDGQGC[+57.021]VDVNE.C	1269		C[+57]*3	1223	2	2444.99	2444.99	0	-2.2	Specific	669.81	669.81	669.81	9.39	219	>LTBP1 full	1	File22479_Scan8582	controllerType=0 controllerNumber=1 scan=8582	21.2784
	1	E.C[+57.021]ELLSGVC[+57.021]GE.A	1290		C[+57]*2	562.24	2	1123.47	1123.48	0	-2.7	Specific	324.02	152.31	152.31	2.96	219	>LTBP1 full	1	File22479_Scan11062	controllerType=0 controllerNumber=1 scan=11062	26.4355
	1	E.C[+57.021]ELLSGVC[+57.021]GE.A	1290		C[+57]*2	562.24	2	1123.47	1123.48	0	-2.4	Specific	476.98	396.75	396.75	7.2	219	>LTBP1 full	1	File22479_Scan7997	controllerType=0 controllerNumber=1 scan=7997	20.1788
	1	E.C[+57.021]ELLSGVC[+57.021]GE.A	1290		C[+57]*2	562.24	2	1123.47	1123.48	0	-2.9	Specific	522.4	417.94	417.94	6.42	219	>LTBP1 full	1	File22479_Scan8053	controllerType=0 controllerNumber=1 scan=8053	20.2864
	1	E.C[+57.021]ELLSGVC[+57.021]GE.A	1290		C[+57]*2	562.24	2	1123.47	1123.48	0	-3.4	Specific	582.59	408.85	408.85	7.02	219	>LTBP1 full	1	File22479_Scan7935	controllerType=0 controllerNumber=1 scan=7935	20.0604
	1	E.C[+57.021]ELLSGVC[+57.021]GEAFC[+57.021]E.N	1290		C[+57]*3	815.83	2	1630.65	1630.65	0	-0.9	Specific	275.43	275.43	275.43	2.34	219	>LTBP1 full	1	File22479_Scan12307	controllerType=0 controllerNumber=1 scan=12307	29.3233
	1	E.C[+57.021]ELLSGVC[+57.021]GEAFC[+57.021]E.N	1290		C[+57]*3	815.83	2	1630.65	1630.65	0	-1.3	Specific	339.01	216.57	216.57	2.22	219	>LTBP1 full	1	File22479_Scan12248	controllerType=0 controllerNumber=1 scan=12248	29.186
	1	E.C[+57.021]ELLSGVC[+57.021]GEAFC[+57.021]E.N	1290		C[+57]*3	815.829	2	1630.65	1630.65	0	-2.1	Specific	534.25	455.88	455.88	5.64	219	>LTBP1 full	1	File22479_Scan9719	controllerType=0 controllerNumber=1 scan=9719	23.5239
	1	E.C[+57.021]ELLSGVC[+57.021]GEAFC[+57.021]E.N	1290		C[+57]*3	815.829	2	1630.65	1630.65	0	-2.8	Specific	662.87	506.85	506.85	9.7	219	>LTBP1 full	1	File22479_Scan9659	controllerType=0 controllerNumber=1 scan=9659	23.4022
	1	E.C[+57.021]ELLSGVC[+57.021]GEAFC[+57.021]E.N	1290		C[+57]*3	815.831	2	1630.66	1630.65	0	0.3	Specific	675.06	498.17	498.17	8.46	219	>LTBP1 full	1	File22479_Scan9606	controllerType=0 controllerNumber=1 scan=9606	23.2914
	1	E.LLSGVC[+57.021]GEAFC[+57.021]E.N	1292		C[+57]*2	671.292	2	1341.58	1341.58	0	-3.2	Specific	21.55	21.55	21.55	0.3	219	>LTBP1 full	1	File22479_Scan9933	controllerType=0 controllerNumber=1 scan=9933	23.9574
	1	E.LLSGVC[+57.021]GEAFC[+57.021]E.N	1292		C[+57]*2	671.292	2	1341.58	1341.58	0	-3.9	Specific	83.55	83.55	83.55	0.54	219	>LTBP1 full	1	File22479_Scan9869	controllerType=0 controllerNumber=1 scan=9869	23.8279
	1	E.LLSGVC[+57.021]GEAFC[+57.021]E.N	1292		C[+57]*2	671.293	2	1341.58	1341.58	0	-1.4	Specific	99.05	99.05	99.05	0.52	219	>LTBP1 full	1	File22479_Scan12699	controllerType=0 controllerNumber=1 scan=12699	30.2478
	1	E.LLSGVC[+57.021]GEAFC[+57.021]E.N	1292		C[+57]*2	671.292	2	1341.58	1341.58	0	-2.9	Specific	105.55	105.55	105.55	0.96	219	>LTBP1 full	1	File22479_Scan9988	controllerType=0 controllerNumber=1 scan=9988	24.0624
	1	E.LLSGVC[+57.021]GEAFC[+57.021]E.N	1292		C[+57]*2	671.293	2	1341.58	1341.58	0	-2.4	Specific	537.42	356.33	356.33	4.67	219	>LTBP1 full	1	File22479_Scan8628	controllerType=0 controllerNumber=1 scan=8628	21.365
	1	E.LLSGVC[+57.021]GEAFC[+57.021]ENVE.G	1292		C[+57]*2	842.371	2	1683.74	1683.74	0	0.1	Specific	358.23	187.58	187.58	1.71	219	>LTBP1 full	1	File22479_Scan9213	controllerType=0 controllerNumber=1 scan=9213	22.5308
	1	E.LLSGVC[+57.021]GEAFC[+57.021]ENVE.G	1292		C[+57]*2	842.371	2	1683.73	1683.74	0	-0.3	Specific	533.72	256.2	256.2	3.92	219	>LTBP1 full	1	File22479_Scan9044	controllerType=0 controllerNumber=1 scan=9044	22.1955
	1	E.LLSGVC[+57.021]GEAFC[+57.021]ENVE.G	1292		C[+57]*2	842.37	2	1683.73	1683.74	0	-1.6	Specific	546.84	309.89	309.89	3.79	219	>LTBP1 full	1	File22479_Scan9137	controllerType=0 controllerNumber=1 scan=9137	22.3805
	1	E.LLSGVC[+57.021]GEAFC[+57.021]ENVE.G	1292		C[+57]*2	842.37	2	1683.73	1683.74	0	-1.2	Specific	591.49	296.3	296.3	5.85	219	>LTBP1 full	1	File22479_Scan8987	controllerType=0 controllerNumber=1 scan=8987	22.0841
	1	E.LLSGVC[+57.021]GEAFC[+57.021]ENVE.G	1292		C[+57]*2	842.37	2	1683.73	1683.74	0	-1.9	Specific	612.89	297.78	297.78	7.29	219	>LTBP1 full	1	File22479_Scan8925	controllerType=0 controllerNumber=1 scan=8925	21.9568
	1	E.AFC[+57.021]ENVE.G	1300		C[+57]	868.347	1	868.347	868.351	0	-4.1	Specific	144.44	42.37	42.37	1.58	219	>LTBP1 full	1	File22479_Scan5614	controllerType=0 controllerNumber=1 scan=5614	16.0886
	1	E.AFC[+57.021]ENVE.G	1300		C[+57]	434.677	2	868.347	868.351	0	-4.4	Specific	283.71	89.47	89.47	1.6	219	>LTBP1 full	1	File22479_Scan5684	controllerType=0 controllerNumber=1 scan=5684	16.2045
	1	E.AFC[+57.021]ENVE.G	1300		C[+57]	434.677	2	868.347	868.351	0	-4	Specific	353.51	106.43	106.43	1.61	219	>LTBP1 full	1	File22479_Scan5613	controllerType=0 controllerNumber=1 scan=5613	16.0873
	1	E.NVEGS[+146.058]FLC[+57.021]VC[+57.021]AD.E	1304	Fuc(1)	C[+57]*2, S[+146]	758.818	2	1516.63	1516.63	0	-1	Specific	1.84	1.84	1.84	0.28	219	>LTBP1 full	1	File22479_Scan5184	controllerType=0 controllerNumber=1 scan=5184	15.3661
	1	E.NVEGS[+146.058]FLC[+57.021]VC[+57.021]AD.E	1304	Fuc(1)	C[+57]*2, S[+146]	758.817	2	1516.63	1516.63	0	-1.3	Specific	2.65	2.65	2.65	0.28	219	>LTBP1 full	1	File22479_Scan4986	controllerType=0 controllerNumber=1 scan=4986	15.0243
	1	E.GSFLC[+57.021]VC[+57.021]ADE.N	1307		C[+57]*2	579.232	2	1157.46	1157.46	0	-2.1	Specific	351.46	203.58	203.58	3.16	219	>LTBP1 full	1	File22479_Scan8687	controllerType=0 controllerNumber=1 scan=8687	21.4778
	1	E.GSFLC[+57.021]VC[+57.021]ADE.N	1307		C[+57]*2	579.232	2	1157.46	1157.46	0	-2.2	Specific	449.06	253.62	253.62	4.18	219	>LTBP1 full	1	File22479_Scan8617	controllerType=0 controllerNumber=1 scan=8617	21.3422
	2	R.S[+511.190]S[+349.137]C[+57.021]QGGN[+15.995]MC[+57.021]PLHC[+57.021]IVVR.F	1307	HexNAc(1)Hex(1)Fuc(1),HexNAc(1)Fuc(1)	C[+57]*3, N[+16], S[+349][+511]	951.068	3	2851.19	2851.2	0	-3.6	Specific	7.97	7.97	0	1.47	37	>Reverse >LTBP1 full	2	File22479_Scan2402	controllerType=0 controllerNumber=1 scan=2402	9.8822
	1	E.NQEYSPMTGQC[+57.021]R.S	1317		C[+57]	735.805	2	1470.6	1470.61	0	-5.1	Specific	76.64	76.64	76.64	1.58	219	>LTBP1 full	1	File22479_Scan4715	controllerType=0 controllerNumber=1 scan=4715	14.5439
	1	E.YSPMTGQC[+57.021]R.S	1320		C[+57]	550.235	2	1099.46	1099.47	0	-3.6	Specific	370.34	370.34	370.34	4.36	219	>LTBP1 full	1	File22479_Scan4347	controllerType=0 controllerNumber=1 scan=4347	13.8568
	1	E.YSPMTGQC[+57.021]R.S	1320		C[+57]	550.234	2	1099.46	1099.47	0	-3.9	Specific	385.56	385.56	385.56	4.74	219	>LTBP1 full	1	File22479_Scan4206	controllerType=0 controllerNumber=1 scan=4206	13.5876
	1	E.YSPMTGQC[+57.021]R.S	1320		C[+57]	550.235	2	1099.46	1099.47	0	-3.8	Specific	404.83	404.83	404.83	5.21	219	>LTBP1 full	1	File22479_Scan3994	controllerType=0 controllerNumber=1 scan=3994	13.2027
	1	E.YSPMTGQC[+57.021]R.S	1320		C[+57]	550.235	2	1099.46	1099.47	0	-2.7	Specific	407.89	407.89	407.89	6.67	219	>LTBP1 full	1	File22479_Scan3932	controllerType=0 controllerNumber=1 scan=3932	13.0817
	1	E.YSPMTGQC[+57.021]R.S	1320		C[+57]	550.235	2	1099.46	1099.47	0	-3.7	Specific	417.16	417.16	417.16	5.21	219	>LTBP1 full	1	File22479_Scan4122	controllerType=0 controllerNumber=1 scan=4122	13.4315
	1	E.YSPMTGQC[+57.021]R.S	1320		C[+57]	550.235	2	1099.46	1099.47	0	-3.2	Specific	424.4	424.4	424.4	5.62	219	>LTBP1 full	1	File22479_Scan4054	controllerType=0 controllerNumber=1 scan=4054	13.3113
	1	E.YSPMTGQC[+57.021]R.S	1320		C[+57]	550.235	2	1099.46	1099.47	0	-2.7	Specific	430.2	430.2	430.2	5.4	219	>LTBP1 full	1	File22479_Scan4279	controllerType=0 controllerNumber=1 scan=4279	13.7313
	1	E.YS[+426.137]PMTGQC[+57.021]R.S	1320	Hex(1)Pent(2)	C[+57], S[+426]	763.301	2	1525.59	1525.6	0	-5.8	Specific	9.77	9.77	5.3	0.47	219	>LTBP1 full	1	File22479_Scan11506	controllerType=0 controllerNumber=1 scan=11506	27.4476
	1	E.YSPM[+15.995]TGQC[+57.021]R.S	1320		C[+57], M[+16]	558.233	2	1115.46	1115.46	0	-1.5	Specific	12.88	12.88	12.88	0.41	219	>LTBP1 full	1	File22479_Scan3836	controllerType=0 controllerNumber=1 scan=3836	12.9013
	1	E.YSPM[+15.995]TGQC[+57.021]R.S	1320		C[+57], M[+16]	558.232	2	1115.46	1115.46	0	-2.7	Specific	177.22	177.22	177.22	1.78	219	>LTBP1 full	1	File22479_Scan3467	controllerType=0 controllerNumber=1 scan=3467	12.1783
	1	E.YSPM[+15.995]TGQC[+57.021]R.S	1320		C[+57], M[+16]	558.235	2	1115.46	1115.46	0	0.9	Specific	224.55	224.55	224.55	1.58	219	>LTBP1 full	1	File22479_Scan4192	controllerType=0 controllerNumber=1 scan=4192	13.5629
	1	E.YSPM[+15.995]TGQC[+57.021]R.S	1320		C[+57], M[+16]	558.229	2	1115.45	1115.46	0	-9.3	Specific	242.9	242.9	242.9	2.25	219	>LTBP1 full	1	File22479_Scan3933	controllerType=0 controllerNumber=1 scan=3933	13.0829
	1	E.YSPM[+15.995]TGQC[+57.021]R.S	1320		C[+57], M[+16]	558.234	2	1115.46	1115.46	0	0.6	Specific	251.22	246.29	246.29	1.61	219	>LTBP1 full	1	File22479_Scan4263	controllerType=0 controllerNumber=1 scan=4263	13.6989
	1	E.YSPM[+15.995]TGQC[+57.021]R.S	1320		C[+57], M[+16]	558.232	2	1115.46	1115.46	0	-4.3	Specific	253.36	253.36	253.36	2.56	219	>LTBP1 full	1	File22479_Scan3288	controllerType=0 controllerNumber=1 scan=3288	11.8246
	1	E.YSPM[+15.995]TGQC[+57.021]R.S	1320		C[+57], M[+16]	558.232	2	1115.46	1115.46	0	-3.9	Specific	305.09	305.09	305.09	2.91	219	>LTBP1 full	1	File22479_Scan3030	controllerType=0 controllerNumber=1 scan=3030	11.2767
	1	E.YSPM[+15.995]TGQC[+57.021]R.S	1320		C[+57], M[+16]	558.231	2	1115.46	1115.46	0	-4.6	Specific	310.19	310.19	310.19	2.91	219	>LTBP1 full	1	File22479_Scan3996	controllerType=0 controllerNumber=1 scan=3996	13.205
	1	E.YSPM[+15.995]TGQC[+57.021]R.S	1320		C[+57], M[+16]	558.232	2	1115.46	1115.46	0	-3	Specific	325.39	325.39	325.39	3.6	219	>LTBP1 full	1	File22479_Scan3360	controllerType=0 controllerNumber=1 scan=3360	11.9694
	1	E.YSPM[+15.995]TGQC[+57.021]R.S	1320		C[+57], M[+16]	558.233	2	1115.46	1115.46	0	-2.2	Specific	352.17	352.17	352.17	3.6	219	>LTBP1 full	1	File22479_Scan2974	controllerType=0 controllerNumber=1 scan=2974	11.1605
	1	E.YSPM[+15.995]TGQC[+57.021]R.S	1320		C[+57], M[+16]	558.232	2	1115.46	1115.46	0	-3	Specific	354.19	354.19	354.19	3.23	219	>LTBP1 full	1	File22479_Scan3443	controllerType=0 controllerNumber=1 scan=3443	12.1366
	1	E.YS[+146.058]PMT[+802.286]GQC[+57.021]RS[+426.137]R.T	1320	Fuc(1),HexNAc(1)Hex(1)Fuc(1)NeuAc(1),Hex(1)Pent(2)	C[+57], S[+146][+426], T[+802]	906.362	3	2717.07	2717.08	0	-3	Specific	3.14	3.14	3.14	1.58	219	>LTBP1 full	1	File22479_Scan4326	controllerType=0 controllerNumber=1 scan=4326	13.8175
	1	R.TSTD.L	1331			423.168	1	423.168	423.172	0	-9.1	Specific	29.46	29.46	29.46	0.42	219	>LTBP1 full	1	File22479_Scan13261	controllerType=0 controllerNumber=1 scan=13261	31.577
	1	D.NVLAPNVTK.Q	1361			478.282	2	955.556	955.557	0	-0.9	Specific	57.85	57.85	57.85	0.97	219	>LTBP1 full	1	File22479_Scan14205	controllerType=0 controllerNumber=1 scan=14205	34.0091
	1	D.NVLAPNVTK.Q	1361			478.281	2	955.555	955.557	0	-2.2	Specific	58.03	58.03	58.03	0.82	219	>LTBP1 full	1	File22479_Scan13843	controllerType=0 controllerNumber=1 scan=13843	33.0686
	1	D.NVLAPNVTK.Q	1361			478.281	2	955.556	955.557	0	-1.4	Specific	66.82	66.82	66.82	0.97	219	>LTBP1 full	1	File22479_Scan14174	controllerType=0 controllerNumber=1 scan=14174	33.9319
	1	D.NVLAPNVTK.Q	1361			478.281	2	955.555	955.557	0	-2.1	Specific	69.67	69.67	69.67	1.58	219	>LTBP1 full	1	File22479_Scan14161	controllerType=0 controllerNumber=1 scan=14161	33.9023
	1	D.NVLAPNVTK.Q	1361			478.281	2	955.556	955.557	0	-1.6	Specific	73.05	73.05	73.05	1.58	219	>LTBP1 full	1	File22479_Scan14115	controllerType=0 controllerNumber=1 scan=14115	33.7991
	1	D.NVLAPNVTK.Q	1361			478.281	2	955.555	955.557	0	-2.1	Specific	73.35	73.35	73.35	1.58	219	>LTBP1 full	1	File22479_Scan14125	controllerType=0 controllerNumber=1 scan=14125	33.8195
	1	D.NVLAPNVT[+511.190]K.Q	1361	HexNAc(1)Hex(1)Fuc(1)	T[+511]	489.583	3	1466.73	1466.75	0	-9.6	Specific	21.16	21.16	21.16	0.66	219	>LTBP1 full	1	File22479_Scan2982	controllerType=0 controllerNumber=1 scan=2982	11.1746
	1	E.IFPC[+57.021]PVLGTAE.F	1386		C[+57]	602.307	2	1203.61	1203.61	0	-0.7	Specific	266.03	74.16	74.16	1.88	219	>LTBP1 full	1	File22479_Scan10631	controllerType=0 controllerNumber=1 scan=10631	25.5058
	1	E.IFPC[+57.021]PVLGTAE.F	1386		C[+57]	602.306	2	1203.61	1203.61	0	-1.9	Specific	395.73	253.05	253.05	4.17	219	>LTBP1 full	1	File22479_Scan10401	controllerType=0 controllerNumber=1 scan=10401	24.9552
	1	E.IFPC[+57.021]PVLGTAE.F	1386		C[+57]	602.306	2	1203.6	1203.61	0	-2.5	Specific	447.11	238.55	238.55	5.65	219	>LTBP1 full	1	File22479_Scan9537	controllerType=0 controllerNumber=1 scan=9537	23.1534
	1	E.IFPC[+57.021]PVLGTAE.F	1386		C[+57]	602.305	2	1203.6	1203.61	0	-4.3	Specific	465.81	303.4	303.4	5.58	219	>LTBP1 full	1	File22479_Scan9972	controllerType=0 controllerNumber=1 scan=9972	24.0297
	1	E.IFPC[+57.021]PVLGTAE.F	1386		C[+57]	602.306	2	1203.61	1203.61	0	-2.2	Specific	467.67	274.36	274.36	5.87	219	>LTBP1 full	1	File22479_Scan10092	controllerType=0 controllerNumber=1 scan=10092	24.2774
	1	E.IFPC[+57.021]PVLGTAE.F	1386		C[+57]	602.306	2	1203.6	1203.61	0	-3.4	Specific	472.16	279.55	279.55	5.46	219	>LTBP1 full	1	File22479_Scan9702	controllerType=0 controllerNumber=1 scan=9702	23.4895
	1	E.IFPC[+57.021]PVLGTAE.F	1386		C[+57]	602.306	2	1203.6	1203.61	0	-2.7	Specific	474.29	266.56	266.56	5.87	219	>LTBP1 full	1	File22479_Scan9760	controllerType=0 controllerNumber=1 scan=9760	23.6082
	1	E.IFPC[+57.021]PVLGTAE.F	1386		C[+57]	602.306	2	1203.6	1203.61	0	-3.2	Specific	474.79	263.15	263.15	5.46	219	>LTBP1 full	1	File22479_Scan10316	controllerType=0 controllerNumber=1 scan=10316	24.7669
	1	E.IFPC[+57.021]PVLGTAE.F	1386		C[+57]	602.306	2	1203.61	1203.61	0	-2.3	Specific	475.14	279.88	279.88	5.87	219	>LTBP1 full	1	File22479_Scan9427	controllerType=0 controllerNumber=1 scan=9427	22.9417
	1	E.IFPC[+57.021]PVLGTAE.F	1386		C[+57]	602.306	2	1203.6	1203.61	0	-2.7	Specific	478.42	287.92	287.92	5.87	219	>LTBP1 full	1	File22479_Scan9817	controllerType=0 controllerNumber=1 scan=9817	23.7246
	1	E.IFPC[+57.021]PVLGTAE.F	1386		C[+57]	602.307	2	1203.61	1203.61	0	-1	Specific	485.76	271.16	271.16	5.54	219	>LTBP1 full	1	File22479_Scan9593	controllerType=0 controllerNumber=1 scan=9593	23.264
	1	E.IFPC[+57.021]PVLGTAE.F	1386		C[+57]	602.306	2	1203.6	1203.61	0	-3.2	Specific	488.27	259.67	259.67	4.53	219	>LTBP1 full	1	File22479_Scan10202	controllerType=0 controllerNumber=1 scan=10202	24.5182
	1	E.IFPC[+57.021]PVLGTAE.F	1386		C[+57]	602.306	2	1203.6	1203.61	0	-2.9	Specific	492.35	283.58	283.58	5.98	219	>LTBP1 full	1	File22479_Scan10033	controllerType=0 controllerNumber=1 scan=10033	24.1514
	1	E.IFPC[+57.021]PVLGTAE.F	1386		C[+57]	602.305	2	1203.6	1203.61	0	-3.8	Specific	499.2	280.28	280.28	5.57	219	>LTBP1 full	1	File22479_Scan9904	controllerType=0 controllerNumber=1 scan=9904	23.8965
	1	E.IFPC[+57.021]PVLGTAE.F	1386		C[+57]	602.306	2	1203.6	1203.61	0	-2.9	Specific	499.96	288.9	288.9	5.98	219	>LTBP1 full	1	File22479_Scan9647	controllerType=0 controllerNumber=1 scan=9647	23.3761
	1	E.IFPC[+57.021]PVLGTAE.F	1386		C[+57]	602.307	2	1203.61	1203.61	0	-1.4	Specific	500.59	267.7	267.7	5.54	219	>LTBP1 full	1	File22479_Scan9304	controllerType=0 controllerNumber=1 scan=9304	22.7097
	1	E.IFPC[+57.021]PVLGTAE.F	1386		C[+57]	602.306	2	1203.61	1203.61	0	-2.3	Specific	500.64	283.02	283.02	5.98	219	>LTBP1 full	1	File22479_Scan9482	controllerType=0 controllerNumber=1 scan=9482	23.05
	1	E.IFPC[+57.021]PVLGTAE.F	1386		C[+57]	602.306	2	1203.6	1203.61	0	-2.4	Specific	509.23	281.42	281.42	5.98	219	>LTBP1 full	1	File22479_Scan9361	controllerType=0 controllerNumber=1 scan=9361	22.8218
	1	E.IFPC[+57.021]PVLGTAE.F	1386		C[+57]	602.307	2	1203.61	1203.61	0	-0.8	Specific	535.16	331.26	331.26	5.99	219	>LTBP1 full	1	File22479_Scan10149	controllerType=0 controllerNumber=1 scan=10149	24.4036
	1	E.IFPC[+57.021]PVLGTAEFTE.M	1386		C[+57]	790.886	2	1580.76	1580.77	0	-1	Specific	553.98	326.72	326.72	5.18	219	>LTBP1 full	1	File22479_Scan10703	controllerType=0 controllerNumber=1 scan=10703	25.6669
	1	E.IFPC[+57.021]PVLGTAEFTE.M	1386		C[+57]	790.886	2	1580.76	1580.77	0	-1.3	Specific	556.82	346.17	346.17	5.36	219	>LTBP1 full	1	File22479_Scan10649	controllerType=0 controllerNumber=1 scan=10649	25.5463
	1	E.IFPC[+57.021]PVLGTAEFTE.M	1386		C[+57]	790.885	2	1580.76	1580.77	0	-2.1	Specific	584.68	403.81	403.81	8.05	219	>LTBP1 full	1	File22479_Scan10759	controllerType=0 controllerNumber=1 scan=10759	25.7859
	2	R.LPFS[+294.095]GE.T	1390	Hex(1)Pent(1)	S[+294]	472.21	2	943.413	943.414	0	-1	Specific	20.34	20.34	20.34	0.21	37	>Reverse >LTBP1 full	2	File22479_Scan5656	controllerType=0 controllerNumber=1 scan=5656	16.1584
	1	E.FTEMC[+57.021]PK.G	1397		C[+57]	456.699	2	912.392	912.395	0	-4.1	Specific	115.96	115.96	115.96	1.39	219	>LTBP1 full	1	File22479_Scan4416	controllerType=0 controllerNumber=1 scan=4416	13.9882
	1	E.FTEMC[+57.021]PK.G	1397		C[+57]	456.699	2	912.391	912.395	0	-4.8	Specific	272.85	272.85	272.85	2.26	219	>LTBP1 full	1	File22479_Scan4289	controllerType=0 controllerNumber=1 scan=4289	13.7518
	1	E.FTEMC[+57.021]PK.G	1397		C[+57]	456.7	2	912.392	912.395	0	-4.1	Specific	319.3	319.3	319.3	2.53	219	>LTBP1 full	1	File22479_Scan4188	controllerType=0 controllerNumber=1 scan=4188	13.5577
	1	E.FTEMC[+57.021]PK.G	1397		C[+57]	456.699	2	912.391	912.395	0	-4.2	Specific	360.27	360.27	360.27	2.94	219	>LTBP1 full	1	File22479_Scan4255	controllerType=0 controllerNumber=1 scan=4255	13.6852
	1	E.FTEM[+15.995]C[+57.021]PK.G	1397		C[+57], M[+16]	464.696	2	928.385	928.39	0	-6.2	Specific	285.81	285.81	285.81	2.42	219	>LTBP1 full	1	File22479_Scan3242	controllerType=0 controllerNumber=1 scan=3242	11.7275
	1	E.FTEM[+15.995]C[+57.021]PK.G	1397		C[+57], M[+16]	464.697	2	928.387	928.39	0	-3.3	Specific	303.64	303.64	303.64	2.76	219	>LTBP1 full	1	File22479_Scan4248	controllerType=0 controllerNumber=1 scan=4248	13.6692
	1	K.GKGFVPAGESSSE.A	1404			626.293	2	1251.58	1251.59	0	-5.2	Specific	246.23	246.23	246.23	2.06	219	>LTBP1 full	1	File22479_Scan4638	controllerType=0 controllerNumber=1 scan=4638	14.399
	1	K.GKGFVPAGESSSE.A	1404			626.293	2	1251.58	1251.59	0	-5.3	Specific	632.74	626.08	626.08	8.47	219	>LTBP1 full	1	File22479_Scan4491	controllerType=0 controllerNumber=1 scan=4491	14.1287
	1	K.GFVPAGESSSE.A	1406			533.736	2	1066.46	1066.47	0	-4.4	Specific	337.13	337.13	337.13	3.52	219	>LTBP1 full	1	File22479_Scan6062	controllerType=0 controllerNumber=1 scan=6062	16.8413
	1	K.GFVPAGESSSE.A	1406			533.736	2	1066.46	1066.47	0	-3.5	Specific	368.33	368.33	368.33	4.9	219	>LTBP1 full	1	File22479_Scan5999	controllerType=0 controllerNumber=1 scan=5999	16.7281
	2	K.LVYE.Q	1413			523.275	1	523.275	523.276	0	-2	Specific	60.09	60.09	60.09	0.7	37	>Reverse >LTBP1 full	2	File22479_Scan10637	controllerType=0 controllerNumber=1 scan=10637	25.5207
	1	E.C[+57.021]LLFGQE.I	1428		C[+57]	433.707	2	866.406	866.408	0	-2.3	Specific	347.12	232.55	232.55	2.49	219	>LTBP1 full	1	File22479_Scan8930	controllerType=0 controllerNumber=1 scan=8930	21.9651
	1	E.C[+57.021]LLFGQEIC[+57.021]K.N	1428		C[+57]*2	634.312	2	1267.62	1267.62	0	-1	Specific	58.3	58.3	58.3	0.98	219	>LTBP1 full	1	File22479_Scan4726	controllerType=0 controllerNumber=1 scan=4726	14.5628
	1	E.C[+57.021]LLFGQEIC[+57.021]K.N	1428		C[+57]*2	634.31	2	1267.61	1267.62	0	-3.1	Specific	326.49	326.49	326.49	4.43	219	>LTBP1 full	1	File22479_Scan11013	controllerType=0 controllerNumber=1 scan=11013	26.3297
	1	E.C[+57.021]LLFGQEIC[+57.021]K.N	1428		C[+57]*2	634.311	2	1267.62	1267.62	0	-1.4	Specific	453.76	453.76	453.76	7.04	219	>LTBP1 full	1	File22479_Scan11039	controllerType=0 controllerNumber=1 scan=11039	26.3837
	1	E.C[+57.021]LLFGQEIC[+57.021]K.N	1428		C[+57]*2	634.311	2	1267.61	1267.62	0	-2	Specific	609.68	609.68	609.68	9.75	219	>LTBP1 full	1	File22479_Scan8215	controllerType=0 controllerNumber=1 scan=8215	20.5814
	1	E.C[+57.021]LLFGQEIC[+57.021]K.N	1428		C[+57]*2	634.311	2	1267.61	1267.62	0	-2.6	Specific	686.94	686.94	686.94	10.75	219	>LTBP1 full	1	File22479_Scan8129	controllerType=0 controllerNumber=1 scan=8129	20.4287
	1	E.C[+57.021]LLFGQEIC[+57.021]K.N	1428		C[+57]*2	634.311	2	1267.62	1267.62	0	-1.8	Specific	728.93	728.93	728.93	11.31	219	>LTBP1 full	1	File22479_Scan8072	controllerType=0 controllerNumber=1 scan=8072	20.3192
	1	K.NGFC[+57.021]LNTR.P	1438		C[+57]	491.231	2	981.455	981.457	0	-2.5	Specific	380	380	380	5.15	219	>LTBP1 full	1	File22479_Scan5595	controllerType=0 controllerNumber=1 scan=5595	16.0585
	1	K.NGFC[+57.021]LNTRPGYE.C	1438		C[+57]	714.32	2	1427.63	1427.64	0	-3.2	Specific	484.76	484.76	484.76	5.59	219	>LTBP1 full	1	File22479_Scan7299	controllerType=0 controllerNumber=1 scan=7299	18.9336
	1	K.NGFC[+57.021]LNTRPGYE.C	1438		C[+57]	714.32	2	1427.63	1427.64	0	-3.3	Specific	639.13	639.13	639.13	9.02	219	>LTBP1 full	1	File22479_Scan7095	controllerType=0 controllerNumber=1 scan=7095	18.5841
	1	K.NGFC[+57.021]LNTRPGYE.C	1438		C[+57]	714.32	2	1427.63	1427.64	0	-2.5	Specific	657.57	657.57	657.57	10.43	219	>LTBP1 full	1	File22479_Scan7030	controllerType=0 controllerNumber=1 scan=7030	18.4728
	1	K.NGFC[+57.021]LNTRPGYE.C	1438		C[+57]	714.321	2	1427.63	1427.64	0	-2.1	Specific	660.46	660.46	660.46	10.43	219	>LTBP1 full	1	File22479_Scan6965	controllerType=0 controllerNumber=1 scan=6965	18.3648
	1	R.PGYEC[+57.021]YC[+57.021]K.Q	1446		C[+57]*2	538.71	2	1076.41	1076.42	0	-5	Specific	533.27	533.27	533.27	5.47	219	>LTBP1 full	1	File22479_Scan4293	controllerType=0 controllerNumber=1 scan=4293	13.7575
	1	K.QGTYYDPVK.L	1454			535.76	2	1070.51	1070.52	0	-3.1	Specific	135.23	125.24	125.24	1.63	219	>LTBP1 full	1	File22479_Scan5416	controllerType=0 controllerNumber=1 scan=5416	15.7637
	1	K.QGTYYDPVK.L	1454			535.759	2	1070.51	1070.52	0	-4.1	Specific	211.8	168.88	168.88	1.66	219	>LTBP1 full	1	File22479_Scan5791	controllerType=0 controllerNumber=1 scan=5791	16.3822
	1	K.QGTYYDPVK.L	1454			535.76	2	1070.51	1070.52	0	-2.4	Specific	565.66	388.22	388.22	7.1	219	>LTBP1 full	1	File22479_Scan5673	controllerType=0 controllerNumber=1 scan=5673	16.1878
	1	K.QGTYYDPVK.L	1454			535.76	2	1070.51	1070.52	0	-2.7	Specific	583.64	361.46	361.46	6.91	219	>LTBP1 full	1	File22479_Scan5335	controllerType=0 controllerNumber=1 scan=5335	15.6248
	1	K.QGTYYDPVK.L	1454			535.76	2	1070.51	1070.52	0	-2.8	Specific	616.44	388.09	388.09	9.14	219	>LTBP1 full	1	File22479_Scan5402	controllerType=0 controllerNumber=1 scan=5402	15.7404
	1	K.QGTYYDPVK.L	1454			535.76	2	1070.51	1070.52	0	-3.1	Specific	617.63	375.37	375.37	9.14	219	>LTBP1 full	1	File22479_Scan5269	controllerType=0 controllerNumber=1 scan=5269	15.5139
	1	K.QGTYYDPVK.L	1454			535.759	2	1070.51	1070.52	0	-4.3	Specific	629.82	378.2	378.2	8.73	219	>LTBP1 full	1	File22479_Scan5205	controllerType=0 controllerNumber=1 scan=5205	15.4033
	1	D.EC[+57.021]QDPSSC[+57.021]IDGQC[+57.021]VNTE.G	1470		C[+57]*3	999.873	2	1998.74	1998.75	0	-4.1	Specific	73.61	60.84	60.84	0.66	219	>LTBP1 full	1	File22479_Scan12266	controllerType=0 controllerNumber=1 scan=12266	29.2272
	1	E.C[+57.021]QDPS[+294.095]S[+802.286]C[+57.021]IDGQC[+57.021]VNTE.G	1471	Hex(1)Pent(1),HexNAc(1)Hex(1)Fuc(1)NeuAc(1)	C[+57]*3, S[+294][+802]	989.371	3	2966.1	2966.09	0	4.3	Specific	195.98	114.49	1.2	1.58	219	>LTBP1 full	1	File22479_Scan8817	controllerType=0 controllerNumber=1 scan=8817	21.7391
	1	E.C[+57.021]QDPSS[+511.190]C[+57.021]ID[+15.995]GQC[+57.021]VNT[+511.190]E.G	1471	HexNAc(1)Hex(1)Fuc(1),HexNAc(1)Hex(1)Fuc(1)	C[+57]*3, D[+16], S[+511], T[+511]	970.03	3	2908.08	2908.08	0	-1.3	Specific	125.23	112.83	1.6	1.6	219	>LTBP1 full	1	File22479_Scan8694	controllerType=0 controllerNumber=1 scan=8694	21.4913
	1	E.C[+57.021]QDPSS[+511.190]C[+57.021]ID[+15.995]GQC[+57.021]VNT[+511.190]E.G	1471	HexNAc(1)Hex(1)Fuc(1),HexNAc(1)Hex(1)Fuc(1)	C[+57]*3, D[+16], S[+511], T[+511]	1454.54	2	2908.07	2908.08	0	-3.2	Specific	127.32	70.4	1.6	1.6	219	>LTBP1 full	1	File22479_Scan8826	controllerType=0 controllerNumber=1 scan=8826	21.7592
	1	E.C[+57.021]QDPSS[+511.190]C[+57.021]ID[+15.995]GQC[+57.021]VNT[+511.190]E.G	1471	HexNAc(1)Hex(1)Fuc(1),HexNAc(1)Hex(1)Fuc(1)	C[+57]*3, D[+16], S[+511], T[+511]	1454.54	2	2908.07	2908.08	0	-3.5	Specific	159.09	108.13	1.6	1.6	219	>LTBP1 full	1	File22479_Scan8771	controllerType=0 controllerNumber=1 scan=8771	21.6444
	1	D.PSSC[+57.021]IDGQC[+57.021]VNTE.G	1474		C[+57]*2	733.796	2	1466.58	1466.59	0	-2.9	Specific	648.79	648.79	648.79	8.96	219	>LTBP1 full	1	File22479_Scan5628	controllerType=0 controllerNumber=1 scan=5628	16.1119
	1	D.PS[+146.058]SC[+57.021]IDGQC[+57.021]VNTE.G	1474	Fuc(1)	C[+57]*2, S[+146]	538.223	3	1612.65	1612.65	0	4.3	Specific	120.03	120.03	2	0.13	219	>LTBP1 full	1	File22479_Scan4838	controllerType=0 controllerNumber=1 scan=4838	14.7618
	1	D.GQC[+57.021]VN[+15.995]T[+349.137]EGS[+426.137]YNC[+57.021]FC[+57.021]THPMVLD.A	1480	HexNAc(1)Fuc(1),Hex(1)Pent(2)	C[+57]*3, N[+16], S[+426], T[+349]	1094.09	3	3280.26	3280.27	0	-1.9	Specific	8.55	8.55	0	1.59	219	>LTBP1 full	1	File22479_Scan7900	controllerType=0 controllerNumber=1 scan=7900	19.9976
	1	D.GQC[+57.021]VNT[+426.137]EGS[+203.079]YNC[+57.021]FC[+57.021]T[+511.190]HPMVLD.A	1480	Hex(1)Pent(2),HexNAc(1),HexNAc(1)Hex(1)Fuc(1)	C[+57]*3, S[+203], T[+426][+511]	1210.47	3	3629.4	3629.41	0	-2.2	Specific	32.51	32.51	0	1.59	219	>LTBP1 full	1	File22479_Scan7603	controllerType=0 controllerNumber=1 scan=7603	19.4642
	1	D.GQC[+57.021]VN[+15.995]T[+511.190]EGS[+426.137]YNC[+57.021]FC[+57.021]THPMVLD[+15.995].A	1480	HexNAc(1)Hex(1)Fuc(1),Hex(1)Pent(2)	C[+57]*3, D[+16], N[+16], S[+426], T[+511]	1153.44	3	3458.31	3458.32	0	-3.2	Specific	11.76	11.76	4	1.59	219	>LTBP1 full	1	File22479_Scan7684	controllerType=0 controllerNumber=1 scan=7684	19.6008
	1	E.GSYNC[+57.021]FC[+57.021]THPMVLD.A	1487		C[+57]*2	850.844	2	1700.68	1700.69	0	-3.7	Specific	523.2	523.2	523.2	6.05	219	>LTBP1 full	1	File22479_Scan8098	controllerType=0 controllerNumber=1 scan=8098	20.3669
	1	E.GSYNC[+57.021]FC[+57.021]T[+162.053]HPMVLD.A	1487	Hex(1)	C[+57]*2, T[+162]	931.871	2	1862.74	1862.74	0	-2	Specific	518.17	513.14	45.96	7.36	219	>LTBP1 full	1	File22479_Scan7964	controllerType=0 controllerNumber=1 scan=7964	20.1164
	1	E.GSYNC[+57.021]FC[+57.021]T[+162.053]HPMVLD.A	1487	Hex(1)	C[+57]*2, T[+162]	931.871	2	1862.74	1862.74	0	-2	Specific	577.82	526.86	45.62	8.52	219	>LTBP1 full	1	File22479_Scan7901	controllerType=0 controllerNumber=1 scan=7901	19.9988
	1	E.GSYNC[+57.021]FC[+57.021]T[+203.079]HPM[+15.995]VLD.A	1487	HexNAc(1)	C[+57]*2, M[+16], T[+203]	960.382	2	1919.76	1919.76	0	-2.4	Specific	186.26	186.26	9.5	2.37	219	>LTBP1 full	1	File22479_Scan6245	controllerType=0 controllerNumber=1 scan=6245	17.1434
	1	E.GSYNC[+57.021]FC[+57.021]T[+162.053]HPMVLDASE.K	1487	Hex(1)	C[+57]*2, T[+162]	1075.43	2	2149.85	2149.85	0	-2.1	Specific	516.12	422.14	10.96	6.97	219	>LTBP1 full	1	File22479_Scan8037	controllerType=0 controllerNumber=1 scan=8037	20.2561
	1	E.GSYNC[+57.021]FC[+57.021]T[+203.079]HPM[+15.995]VLDASEK.R	1487	HexNAc(1)	C[+57]*2, M[+16], T[+203]	1167.98	2	2334.96	2334.97	0	-2.3	Specific	309.16	309.16	4.8	1.9	219	>LTBP1 full	1	File22479_Scan5596	controllerType=0 controllerNumber=1 scan=5596	16.0604
	1	E.GSYN[+15.995]C[+57.021]FC[+57.021]T[+203.079]HPMVLDASEK.R	1487	HexNAc(1)	C[+57]*2, N[+16], T[+203]	778.992	3	2334.96	2334.97	0	-2.6	Specific	363.54	363.54	4.8	2.81	219	>LTBP1 full	1	File22479_Scan6980	controllerType=0 controllerNumber=1 scan=6980	18.3933
	1	E.GSYNC[+57.021]FC[+57.021]T[+162.053]HPM[+15.995]VLDASEK.R	1487	Hex(1)	C[+57]*2, M[+16], T[+162]	765.317	3	2293.93	2293.94	0	-2.6	Specific	743.53	743.53	2.4	10.38	219	>LTBP1 full	1	File22479_Scan6385	controllerType=0 controllerNumber=1 scan=6385	17.3741
	1	E.T[+146.058]DVYQD.L	1519	Fuc(1)	T[+146]	443.686	2	886.365	886.368	0	-3	Specific	26.87	26.87	26.87	0.39	219	>LTBP1 full	1	File22479_Scan3788	controllerType=0 controllerNumber=1 scan=3788	12.8118
	1	E.TDVYQDLC[+57.021]WE.H	1519		C[+57]	664.777	2	1328.55	1328.55	0	0.3	Specific	167.13	59.95	59.95	0.26	219	>LTBP1 full	1	File22479_Scan10589	controllerType=0 controllerNumber=1 scan=10589	25.41
	1	E.TDVYQDLC[+57.021]WE.H	1519		C[+57]	664.78	2	1328.55	1328.55	0	5.1	Specific	210.48	108.58	108.58	1.27	219	>LTBP1 full	1	File22479_Scan10600	controllerType=0 controllerNumber=1 scan=10600	25.4348
	1	E.TDVYQDLC[+57.021]WE.H	1519		C[+57]	664.775	2	1328.54	1328.55	0	-2	Specific	435.26	342.22	342.22	3.97	219	>LTBP1 full	1	File22479_Scan10201	controllerType=0 controllerNumber=1 scan=10201	24.516
	1	E.TDVYQDLC[+57.021]WE.H	1519		C[+57]	664.775	2	1328.54	1328.55	0	-2.9	Specific	542.36	365.47	365.47	6.07	219	>LTBP1 full	1	File22479_Scan10025	controllerType=0 controllerNumber=1 scan=10025	24.1365
	1	E.TDVYQDLC[+57.021]WE.H	1519		C[+57]	664.775	2	1328.54	1328.55	0	-2.6	Specific	545.86	368.82	368.82	6.07	219	>LTBP1 full	1	File22479_Scan9959	controllerType=0 controllerNumber=1 scan=9959	24.007
	1	E.TDVYQDLC[+57.021]WE.H	1519		C[+57]	664.775	2	1328.54	1328.55	0	-3	Specific	551.79	407.99	407.99	5.84	219	>LTBP1 full	1	File22479_Scan9901	controllerType=0 controllerNumber=1 scan=9901	23.8913
	1	E.TDVYQDLC[+57.021]WE.H	1519		C[+57]	664.775	2	1328.54	1328.55	0	-3.3	Specific	564.25	354.73	354.73	5.44	219	>LTBP1 full	1	File22479_Scan9836	controllerType=0 controllerNumber=1 scan=9836	23.7651
	1	E.TDVYQDLC[+57.021]WE.H	1519		C[+57]	1328.54	1	1328.54	1328.55	0	-2.8	Specific	656.45	401.88	401.88	10.4	219	>LTBP1 full	1	File22479_Scan9864	controllerType=0 controllerNumber=1 scan=9864	23.8173
	1	E.HLSDEYVC[+57.021]SR.P	1529		C[+57]	422.522	3	1265.55	1265.56	0	-3.9	Specific	489.89	489.89	489.89	5.78	219	>LTBP1 full	1	File22479_Scan4118	controllerType=0 controllerNumber=1 scan=4118	13.4248
	1	E.HLSDEYVC[+57.021]SR.P	1529		C[+57]	422.522	3	1265.55	1265.56	0	-5	Specific	523.33	523.33	523.33	5.93	219	>LTBP1 full	1	File22479_Scan4052	controllerType=0 controllerNumber=1 scan=4052	13.3058
	1	E.HLSDEYVC[+57.021]SR.P	1529		C[+57]	633.28	2	1265.55	1265.56	0	-4.3	Specific	682	682	682	8.24	219	>LTBP1 full	1	File22479_Scan4302	controllerType=0 controllerNumber=1 scan=4302	13.7738
	1	E.HLSDEYVC[+57.021]SR.P	1529		C[+57]	633.281	2	1265.55	1265.56	0	-2.9	Specific	708.84	708.84	708.84	10.69	219	>LTBP1 full	1	File22479_Scan4237	controllerType=0 controllerNumber=1 scan=4237	13.6472
	1	E.HLSDEYVC[+57.021]SR.P	1529		C[+57]	633.28	2	1265.55	1265.56	0	-3.6	Specific	750.27	750.27	750.27	11.28	219	>LTBP1 full	1	File22479_Scan4115	controllerType=0 controllerNumber=1 scan=4115	13.4212
	1	E.HLSDEYVC[+57.021]SR.P	1529		C[+57]	633.28	2	1265.55	1265.56	0	-4.5	Specific	758.91	758.91	758.91	11.28	219	>LTBP1 full	1	File22479_Scan4047	controllerType=0 controllerNumber=1 scan=4047	13.2983
	1	E.HLSDEYVC[+57.021]SR.P	1529		C[+57]	633.28	2	1265.55	1265.56	0	-3.8	Specific	783.05	783.05	783.05	10.24	219	>LTBP1 full	1	File22479_Scan4174	controllerType=0 controllerNumber=1 scan=4174	13.5307
	1	E.HLSDEYVC[+57.021]SRPLVGK.Q	1529		C[+57]	587.296	3	1759.87	1759.88	0	-3.8	Specific	544.76	544.76	544.76	5.83	219	>LTBP1 full	1	File22479_Scan6014	controllerType=0 controllerNumber=1 scan=6014	16.7558
	1	E.HLSDEYVC[+57.021]SRPLVGK.Q	1529		C[+57]	587.296	3	1759.87	1759.88	0	-2.7	Specific	655.78	655.78	655.78	9.26	219	>LTBP1 full	1	File22479_Scan5782	controllerType=0 controllerNumber=1 scan=5782	16.3664
	1	E.HLSDEYVC[+57.021]SRPLVGK.Q	1529		C[+57]	587.296	3	1759.87	1759.88	0	-3	Specific	780.94	780.94	780.94	11.26	219	>LTBP1 full	1	File22479_Scan5671	controllerType=0 controllerNumber=1 scan=5671	16.185
	1	E.HLSDEYVC[+57.021]SRPLVGK.Q	1529		C[+57]	880.439	2	1759.87	1759.88	0	-4.8	Specific	787.67	787.67	787.67	10.39	219	>LTBP1 full	1	File22479_Scan5413	controllerType=0 controllerNumber=1 scan=5413	15.7601
	1	E.HLSDEYVC[+57.021]SRPLVGK.Q	1529		C[+57]	587.295	3	1759.87	1759.88	0	-4.3	Specific	857.78	857.78	857.78	12.85	219	>LTBP1 full	1	File22479_Scan5526	controllerType=0 controllerNumber=1 scan=5526	15.9417
	1	E.HLSDEYVC[+57.021]SRPLVGK.Q	1529		C[+57]	587.295	3	1759.87	1759.88	0	-5.3	Specific	876.27	876.27	876.27	12.85	219	>LTBP1 full	1	File22479_Scan5597	controllerType=0 controllerNumber=1 scan=5597	16.0617
	1	E.HLSDEYVC[+57.021]SRPLVGK.Q	1529		C[+57]	587.297	3	1759.88	1759.88	0	-2	Specific	876.3	876.3	876.3	13.26	219	>LTBP1 full	1	File22479_Scan5390	controllerType=0 controllerNumber=1 scan=5390	15.72
	1	E.HLSDEYVC[+57.021]SRPLVGK.Q	1529		C[+57]	880.44	2	1759.87	1759.88	0	-3.9	Specific	878.78	878.78	878.78	11.34	219	>LTBP1 full	1	File22479_Scan5349	controllerType=0 controllerNumber=1 scan=5349	15.6472
	1	E.HLSDEYVC[+57.021]SRPLVGK.Q	1529		C[+57]	587.294	3	1759.87	1759.88	0	-7	Specific	902.19	902.19	902.19	13.85	219	>LTBP1 full	1	File22479_Scan5328	controllerType=0 controllerNumber=1 scan=5328	15.6117
	1	E.HLSDEYVC[+57.021]SRPLVGK.Q	1529		C[+57]	587.296	3	1759.87	1759.88	0	-3.7	Specific	932.8	932.8	932.8	13.85	219	>LTBP1 full	1	File22479_Scan5456	controllerType=0 controllerNumber=1 scan=5456	15.8309
	1	E.YVC[+57.021]SRPLVGK.Q	1534		C[+57]	589.819	2	1178.63	1178.63	0	-4	Specific	665.11	665.11	665.11	9.83	219	>LTBP1 full	1	File22479_Scan3920	controllerType=0 controllerNumber=1 scan=3920	13.0629
	1	E.YVC[+57.021]SRPLVGK.Q	1534		C[+57]	589.819	2	1178.63	1178.63	0	-3.9	Specific	692.62	692.62	692.62	9.83	219	>LTBP1 full	1	File22479_Scan3863	controllerType=0 controllerNumber=1 scan=3863	12.9539
	2	K.S[+349.137]WGHC[+57.021]C[+57.021]R.G	1544	HexNAc(1)Fuc(1)	C[+57]*2, S[+349]	656.257	2	1311.51	1311.51	0	-1.9	Specific	13.87	13.87	13.87	0.21	37	>Reverse >LTBP1 full	2	File22479_Scan8031	controllerType=0 controllerNumber=1 scan=8031	20.2446
	2	K.S[+294.095]WGHC[+57.021]C[+57.021]R.G	1544	Hex(1)Pent(1)	C[+57]*2, S[+294]	628.734	2	1256.46	1256.47	0	-4.5	Specific	145.44	145.44	145.44	1.44	37	>Reverse >LTBP1 full	2	File22479_Scan7970	controllerType=0 controllerNumber=1 scan=7970	20.1265
	1	E.C[+57.021]C[+57.021]C[+57.021]LYGE.A	1550		C[+57]*3	481.162	2	961.318	961.321	0	-3.8	Specific	356.62	263.89	263.89	2.81	219	>LTBP1 full	1	File22479_Scan5988	controllerType=0 controllerNumber=1 scan=5988	16.7101
	1	E.AWGMQC[+57.021]ALC[+57.021]PLK.D	1557		C[+57]*2	717.836	2	1434.67	1434.67	0	-2.6	Specific	668.71	668.71	668.71	10.43	219	>LTBP1 full	1	File22479_Scan8757	controllerType=0 controllerNumber=1 scan=8757	21.6193
	1	E.AWGMQC[+57.021]ALC[+57.021]PLK.D	1557		C[+57]*2	717.837	2	1434.67	1434.67	0	-2.2	Specific	670.99	670.99	670.99	10.43	219	>LTBP1 full	1	File22479_Scan8703	controllerType=0 controllerNumber=1 scan=8703	21.5095
	1	E.QYTPEADPYFIQDR.F	1599			871.903	2	1742.8	1742.8	0	-1.4	Specific	713.1	713.1	713.1	10.53	219	>LTBP1 full	1	File22479_Scan7968	controllerType=0 controllerNumber=1 scan=7968	20.1232
	1	E.ADPYFIQDR.F	1604			562.771	2	1124.54	1124.54	0	-1.2	Specific	339.13	339.13	339.13	2.97	219	>LTBP1 full	1	File22479_Scan7168	controllerType=0 controllerNumber=1 scan=7168	18.703
	1	E.ADPYFIQDR.F	1604			562.771	2	1124.53	1124.54	0	-2.4	Specific	406.53	406.53	406.53	5.42	219	>LTBP1 full	1	File22479_Scan7071	controllerType=0 controllerNumber=1 scan=7071	18.5441
	1	E.ADPYFIQDR.F	1604			562.77	2	1124.53	1124.54	0	-3.7	Specific	409.69	409.69	409.69	4.41	219	>LTBP1 full	1	File22479_Scan7367	controllerType=0 controllerNumber=1 scan=7367	19.055
	1	E.ADPYFIQDR.F	1604			562.771	2	1124.53	1124.54	0	-2.8	Specific	437.41	437.41	437.41	6.46	219	>LTBP1 full	1	File22479_Scan6931	controllerType=0 controllerNumber=1 scan=6931	18.3048
	1	E.ADPYFIQDR.F	1604			562.771	2	1124.53	1124.54	0	-2.3	Specific	439.04	439.04	439.04	6.46	219	>LTBP1 full	1	File22479_Scan6721	controllerType=0 controllerNumber=1 scan=6721	17.9528
	1	E.ADPYFIQDR.F	1604			562.771	2	1124.54	1124.54	0	-1.7	Specific	442.41	442.41	442.41	6.23	219	>LTBP1 full	1	File22479_Scan6789	controllerType=0 controllerNumber=1 scan=6789	18.0695
	1	E.ADPYFIQDR.F	1604			562.771	2	1124.53	1124.54	0	-2.5	Specific	445.5	445.5	445.5	5.62	219	>LTBP1 full	1	File22479_Scan6997	controllerType=0 controllerNumber=1 scan=6997	18.4203
	1	E.ADPYFIQDR.F	1604			562.771	2	1124.53	1124.54	0	-2	Specific	448.37	448.37	448.37	6.66	219	>LTBP1 full	1	File22479_Scan6864	controllerType=0 controllerNumber=1 scan=6864	18.1909
	1	E.ADPYFIQDR.F	1604			562.771	2	1124.54	1124.54	0	-1.8	Specific	477.27	477.27	477.27	6.23	219	>LTBP1 full	1	File22479_Scan6647	controllerType=0 controllerNumber=1 scan=6647	17.8302
	1	D.PYFIQDR.F	1606			469.738	2	938.47	938.473	0	-3.7	Specific	419.16	419.16	419.16	4.61	219	>LTBP1 full	1	File22479_Scan6239	controllerType=0 controllerNumber=1 scan=6239	17.1352
	1	R.FLNSFEE.L	1613			443.202	2	885.396	885.399	0	-3.1	Specific	256.25	256.25	256.25	2.51	219	>LTBP1 full	1	File22479_Scan8338	controllerType=0 controllerNumber=1 scan=8338	20.8191
	1	R.FLNSFEE.L	1613			443.202	2	885.397	885.399	0	-2	Specific	292.01	292.01	292.01	2.5	219	>LTBP1 full	1	File22479_Scan8277	controllerType=0 controllerNumber=1 scan=8277	20.7016
	1	R.FLNSFEELQAE.E	1613			663.813	2	1326.62	1326.62	0	-1.9	Specific	441.61	441.61	441.61	5.58	219	>LTBP1 full	1	File22479_Scan9784	controllerType=0 controllerNumber=1 scan=9784	23.6573
	1	R.FLNS[+146.058]FEELQAE.E	1613	Fuc(1)	S[+146]	736.849	2	1472.69	1472.68	0	7.3	Specific	118.3	118.3	118.3	0.11	219	>LTBP1 full	1	File22479_Scan10256	controllerType=0 controllerNumber=1 scan=10256	24.6379
	1	R.FLNS[+146.058]FEELQAE.E	1613	Fuc(1)	S[+146]	736.847	2	1472.69	1472.68	0	5.3	Specific	188.64	188.64	188.64	1.6	219	>LTBP1 full	1	File22479_Scan10162	controllerType=0 controllerNumber=1 scan=10162	24.4323
	1	R.FLNS[+146.058]FEELQAE.E	1613	Fuc(1)	S[+146]	736.847	2	1472.69	1472.68	0	5	Specific	233.44	233.44	233.44	1.64	219	>LTBP1 full	1	File22479_Scan9980	controllerType=0 controllerNumber=1 scan=9980	24.0443
	1	R.FLNS[+146.058]FEELQAE.E	1613	Fuc(1)	S[+146]	736.846	2	1472.68	1472.68	0	3.8	Specific	350.49	350.49	350.49	2.17	219	>LTBP1 full	1	File22479_Scan9911	controllerType=0 controllerNumber=1 scan=9911	23.912
	1	R.FLNS[+146.058]FEELQAE.E	1613	Fuc(1)	S[+146]	736.847	2	1472.69	1472.68	0	5	Specific	398.99	398.99	398.99	3.61	219	>LTBP1 full	1	File22479_Scan9848	controllerType=0 controllerNumber=1 scan=9848	23.7888
	2	R.LGQLAAGGPK.S	1624			456.269	2	911.53	911.531	0	-0.8	Specific	51.64	51.64	51.64	1.46	37	>Reverse >LTBP1 full	2	File22479_Scan13860	controllerType=0 controllerNumber=1 scan=13860	33.1155
	2	R.LGQLAAGGPK.S	1624			456.268	2	911.53	911.531	0	-1.4	Specific	59.05	59.05	59.05	1.44	37	>Reverse >LTBP1 full	2	File22479_Scan14127	controllerType=0 controllerNumber=1 scan=14127	33.8251
	2	R.LGQLAAGGPK.S	1624			456.268	2	911.528	911.531	0	-2.7	Specific	68.12	68.12	68.12	1.49	37	>Reverse >LTBP1 full	2	File22479_Scan14167	controllerType=0 controllerNumber=1 scan=14167	33.9151
	2	R.LGQLAAGGPK.S	1624			456.268	2	911.529	911.531	0	-2.4	Specific	69.68	69.68	69.68	1.45	37	>Reverse >LTBP1 full	2	File22479_Scan14176	controllerType=0 controllerNumber=1 scan=14176	33.9375
	1	E.C[+57.021]GILNGC[+57.021]ENGR.C	1625		C[+57]*2	625.272	2	1249.54	1249.54	0	-3.5	Specific	645.16	645.16	645.16	9.34	219	>LTBP1 full	1	File22479_Scan4712	controllerType=0 controllerNumber=1 scan=4712	14.5383
	1	E.C[+57.021]GILNGC[+57.021]ENGR.C	1625		C[+57]*2	625.272	2	1249.54	1249.54	0	-3.9	Specific	649.58	649.58	649.58	9.34	219	>LTBP1 full	1	File22479_Scan4775	controllerType=0 controllerNumber=1 scan=4775	14.6507
	1	E.C[+57.021]GILN[+15.995]GC[+57.021]ENGR.C	1625		C[+57]*2, N[+16]	633.271	2	1265.54	1265.54	0	-0.7	Specific	5.33	5.33	5.33	0.98	219	>LTBP1 full	1	File22479_Scan4681	controllerType=0 controllerNumber=1 scan=4681	14.4808
	1	E.C[+57.021]GILN[+15.995]GC[+57.021]ENGR.C	1625		C[+57]*2, N[+16]	633.271	2	1265.54	1265.54	0	-0.6	Specific	5.53	5.53	5.53	0.98	219	>LTBP1 full	1	File22479_Scan4470	controllerType=0 controllerNumber=1 scan=4470	14.0906
	1	E.C[+57.021]GILN[+15.995]GC[+57.021]ENGR.C	1625		C[+57]*2, N[+16]	633.271	2	1265.53	1265.54	0	-1.1	Specific	18.21	18.21	1.14	0.98	219	>LTBP1 full	1	File22479_Scan4533	controllerType=0 controllerNumber=1 scan=4533	14.2053
	1	E.C[+57.021]GILNGC[+57.021]EN[+15.995]GR.C	1625		C[+57]*2, N[+16]	633.271	2	1265.54	1265.54	0	-0.6	Specific	19.83	19.83	1.47	0.98	219	>LTBP1 full	1	File22479_Scan5076	controllerType=0 controllerNumber=1 scan=5076	15.1802
	1	E.C[+57.021]GILNGC[+57.021]EN[+15.995]GR.C	1625		C[+57]*2, N[+16]	633.271	2	1265.54	1265.54	0	-0.6	Specific	57.09	57.09	17.16	0.98	219	>LTBP1 full	1	File22479_Scan4726	controllerType=0 controllerNumber=1 scan=4726	14.5628
	1	E.C[+57.021]GILNGC[+57.021]EN[+15.995]GR.C	1625		C[+57]*2, N[+16]	633.271	2	1265.53	1265.54	0	-1.2	Specific	78.1	78.1	18.22	1.58	219	>LTBP1 full	1	File22479_Scan4946	controllerType=0 controllerNumber=1 scan=4946	14.9492
	1	E.C[+57.021]GILNGC[+57.021]EN[+15.995]GR.C	1625		C[+57]*2, N[+16]	633.272	2	1265.54	1265.54	0	0	Specific	88.13	88.13	4.27	0.52	219	>LTBP1 full	1	File22479_Scan4808	controllerType=0 controllerNumber=1 scan=4808	14.7076
	1	E.C[+57.021]GILN[+15.995]GC[+57.021]ENGR.C	1625		C[+57]*2, N[+16]	633.27	2	1265.53	1265.54	0	-2.3	Specific	104.61	104.61	19.93	1.59	219	>LTBP1 full	1	File22479_Scan4743	controllerType=0 controllerNumber=1 scan=4743	14.5931
	1	E.GYTC[+57.021]DC[+57.021]FDGYHLD.T	1642		C[+57]*2	811.796	2	1622.58	1622.59	0	-2.8	Specific	564.23	564.23	564.23	7.88	219	>LTBP1 full	1	File22479_Scan8340	controllerType=0 controllerNumber=1 scan=8340	20.8215
	1	E.GYTC[+57.021]DC[+57.021]FDGYHLD.T	1642		C[+57]*2	811.796	2	1622.58	1622.59	0	-2.7	Specific	635.52	635.52	635.52	8.88	219	>LTBP1 full	1	File22479_Scan8274	controllerType=0 controllerNumber=1 scan=8274	20.698
	1	D.C[+57.021]FDGYHLD.T	1647		C[+57]	513.702	2	1026.4	1026.4	0	-1.5	Specific	528.37	251.53	251.53	3.47	219	>LTBP1 full	1	File22479_Scan6994	controllerType=0 controllerNumber=1 scan=6994	18.4136
	1	D.C[+57.021]FDGYHLDTAK.M	1647		C[+57]	442.862	3	1326.57	1326.58	0	-4.3	Specific	659.44	659.44	659.44	9.99	219	>LTBP1 full	1	File22479_Scan5790	controllerType=0 controllerNumber=1 scan=5790	16.381
	1	D.C[+57.021]FDGYHLDTAK.M	1647		C[+57]	442.862	3	1326.57	1326.58	0	-4.4	Specific	749.29	749.29	749.29	9.95	219	>LTBP1 full	1	File22479_Scan5712	controllerType=0 controllerNumber=1 scan=5712	16.2517
	1	D.C[+57.021]FDGYHLDTAK.M	1647		C[+57]	663.79	2	1326.57	1326.58	0	-3.7	Specific	911.33	911.33	911.33	14.28	219	>LTBP1 full	1	File22479_Scan5723	controllerType=0 controllerNumber=1 scan=5723	16.2698
	2	R.SPAGAAAS[+511.190]SR.S	1649	HexNAc(1)Hex(1)Fuc(1)	S[+511]	693.312	2	1385.62	1385.63	0	-8.2	Specific	80.91	29.54	0	1.44	37	>Reverse >LTBP1 full	2	File22479_Scan3379	controllerType=0 controllerNumber=1 scan=3379	12.008
	1	D.GYHLDTAK.M	1650			452.727	2	904.447	904.452	0	-6	Specific	646.78	549.77	549.77	6.55	219	>LTBP1 full	1	File22479_Scan3184	controllerType=0 controllerNumber=1 scan=3184	11.6002
	1	D.TAKMT[+146.058]C[+57.021]VD.V	1655	Fuc(1)	C[+57], T[+146]	536.237	2	1071.47	1071.47	0	-2.9	Specific	104.86	60.18	29.36	0.59	219	>LTBP1 full	1	File22479_Scan4210	controllerType=0 controllerNumber=1 scan=4210	13.5951
	1	D.TAKMT[+349.137]C[+57.021]VDVNE.C	1655	HexNAc(1)Fuc(1)	C[+57], T[+349]	808.854	2	1616.7	1616.7	0	-1.1	Specific	0.12	0.12	0.12	0.6	219	>LTBP1 full	1	File22479_Scan7048	controllerType=0 controllerNumber=1 scan=7048	18.5071
	1	K.MTC[+57.021]VDVNE.C	1658		C[+57]	484.195	2	967.382	967.386	0	-3.7	Specific	257.7	257.7	257.7	2.05	219	>LTBP1 full	1	File22479_Scan5489	controllerType=0 controllerNumber=1 scan=5489	15.8836
	1	K.MTC[+57.021]VDVNE.C	1658		C[+57]	484.195	2	967.383	967.386	0	-3.1	Specific	410.66	410.66	410.66	4.54	219	>LTBP1 full	1	File22479_Scan5420	controllerType=0 controllerNumber=1 scan=5420	15.7699
	1	K.M[+15.995]TC[+57.021]VDVNE.C	1658		C[+57], M[+16]	492.192	2	983.378	983.381	0	-3.1	Specific	243.15	243.15	156.32	2.33	219	>LTBP1 full	1	File22479_Scan5551	controllerType=0 controllerNumber=1 scan=5551	15.985
	1	K.M[+15.995]TC[+57.021]VDVNE.C	1658		C[+57], M[+16]	492.192	2	983.378	983.381	0	-3.1	Specific	314.32	314.32	57.11	2.65	219	>LTBP1 full	1	File22479_Scan5452	controllerType=0 controllerNumber=1 scan=5452	15.821
	1	K.C[+57.021]LC[+57.021]LPGYVPSD.K	1690		C[+57]*2	427.526	3	1280.56	1280.56	0	-2.5	Specific	49.21	49.21	49.21	1.58	219	>LTBP1 full	1	File22479_Scan2593	controllerType=0 controllerNumber=1 scan=2593	10.3119
	1	K.C[+57.021]LC[+57.021]LPGYVPSD.K	1690		C[+57]*2	640.784	2	1280.56	1280.56	0	-2.7	Specific	391.59	391.59	391.59	5.31	219	>LTBP1 full	1	File22479_Scan9237	controllerType=0 controllerNumber=1 scan=9237	22.5804
	1	K.C[+57.021]LC[+57.021]LPGYVPSDKPNYC[+57.021]TPLNTALNLE.K	1690		C[+57]*3	1003.81	3	3009.41	3009.42	0	-1.7	Specific	421.89	421.89	421.89	4.2	219	>LTBP1 full	1	File22479_Scan12195	controllerType=0 controllerNumber=1 scan=12195	29.061
	1	K.C[+57.021]LC[+57.021]LPGYVPSDKPNYC[+57.021]TPLNTALNLE.K	1690		C[+57]*3	1003.81	3	3009.41	3009.42	0	-2.6	Specific	453.34	453.34	453.34	4.84	219	>LTBP1 full	1	File22479_Scan10517	controllerType=0 controllerNumber=1 scan=10517	25.242
	1	K.C[+57.021]LC[+57.021]LPGYVPSDKPNYC[+57.021]TPLNTALNLE.K	1690		C[+57]*3	1003.81	3	3009.4	3009.42	0	-3.7	Specific	499.71	499.71	499.71	4.54	219	>LTBP1 full	1	File22479_Scan10573	controllerType=0 controllerNumber=1 scan=10573	25.3747
	1	K.C[+57.021]LC[+57.021]LPGYVPSDKPNYC[+57.021]TPLNTALNLE.K	1690		C[+57]*3	1003.81	3	3009.4	3009.42	0	-4.7	Specific	511.94	511.94	511.94	5.99	219	>LTBP1 full	1	File22479_Scan10480	controllerType=0 controllerNumber=1 scan=10480	25.13
	1	K.C[+57.021]LC[+57.021]LPGYVPSDKPNYC[+57.021]TPLNTALNLEK.D	1690		C[+57]*3	785.131	4	3137.5	3137.51	0	-2.5	Specific	785.28	785.28	785.28	11.21	219	>LTBP1 full	1	File22479_Scan9628	controllerType=0 controllerNumber=1 scan=9628	23.3358
	1	K.C[+57.021]LC[+57.021]LPGYVPSDKPNYC[+57.021]TPLNTALNLEK.D	1690		C[+57]*3	785.131	4	3137.5	3137.51	0	-2.2	Specific	785.81	785.81	785.81	11.21	219	>LTBP1 full	1	File22479_Scan9680	controllerType=0 controllerNumber=1 scan=9680	23.4454
	1	K.C[+57.021]LC[+57.021]LPGYVPSDKPNYC[+57.021]TPLNTALNLEK.D	1690		C[+57]*3	1046.51	3	3137.5	3137.51	0	-2.6	Specific	846.42	846.42	846.42	12.49	219	>LTBP1 full	1	File22479_Scan11110	controllerType=0 controllerNumber=1 scan=11110	26.5416
	1	K.C[+57.021]LC[+57.021]LPGYVPSDKPNYC[+57.021]TPLNTALNLEK.D	1690		C[+57]*3	1046.5	3	3137.5	3137.51	0	-3.8	Specific	853.88	853.88	853.88	13.07	219	>LTBP1 full	1	File22479_Scan11056	controllerType=0 controllerNumber=1 scan=11056	26.4228
	1	K.C[+57.021]LC[+57.021]LPGYVPSDKPNYC[+57.021]TPLNTALNLEK.D	1690		C[+57]*3	1046.51	3	3137.51	3137.51	0	-1.6	Specific	895.52	895.52	895.52	13.05	219	>LTBP1 full	1	File22479_Scan9616	controllerType=0 controllerNumber=1 scan=9616	23.3133
	1	K.C[+57.021]LC[+57.021]LPGYVPSDKPNYC[+57.021]TPLNTALNLEK.D	1690		C[+57]*3	1046.51	3	3137.5	3137.51	0	-3.1	Specific	904.77	904.77	904.77	14.49	219	>LTBP1 full	1	File22479_Scan9780	controllerType=0 controllerNumber=1 scan=9780	23.6496
	1	K.C[+57.021]LC[+57.021]LPGYVPSDKPNYC[+57.021]TPLNTALNLEK.D	1690		C[+57]*3	1046.51	3	3137.5	3137.51	0	-3	Specific	944.52	944.52	944.52	14.49	219	>LTBP1 full	1	File22479_Scan11005	controllerType=0 controllerNumber=1 scan=11005	26.3115
	1	K.C[+57.021]LC[+57.021]LPGYVPSDKPNYC[+57.021]TPLNTALNLEK.D	1690		C[+57]*3	1569.25	2	3137.5	3137.51	0	-3.1	Specific	956.11	956.11	956.11	14.78	219	>LTBP1 full	1	File22479_Scan9655	controllerType=0 controllerNumber=1 scan=9655	23.3926
	1	K.C[+57.021]LC[+57.021]LPGYVPSDKPNYC[+57.021]TPLNTALNLEK.D	1690		C[+57]*3	1046.51	3	3137.51	3137.51	0	-0.5	Specific	964.02	964.02	964.02	14.26	219	>LTBP1 full	1	File22479_Scan9669	controllerType=0 controllerNumber=1 scan=9669	23.4226
	1	K.C[+57.021]LC[+57.021]LPGYVPSDKPNYC[+57.021]TPLNTALNLEK.D	1690		C[+57]*3	1046.51	3	3137.5	3137.51	0	-2.1	Specific	1018.16	1018.16	1018.16	16.49	219	>LTBP1 full	1	File22479_Scan9724	controllerType=0 controllerNumber=1 scan=9724	23.5367
	1	K.C[+57.021]LC[+57.021]LPGYVPSD[+15.995]KPNYC[+57.021]TPLNTALNLEK.D	1690		C[+57]*3, D[+16]	1051.84	3	3153.49	3153.51	0	-3.6	Specific	491.09	491.09	83	4.87	219	>LTBP1 full	1	File22479_Scan9620	controllerType=0 controllerNumber=1 scan=9620	23.3214
	1	K.C[+57.021]LC[+57.021]LPGYVPS[+511.190]DKPNYC[+57.021]T[+162.053]PLNTALNLEK.D	1690	HexNAc(1)Hex(1)Fuc(1),Hex(1)	C[+57]*3, S[+511], T[+162]	1270.92	3	3810.76	3810.75	0	1.6	Specific	231.49	231.49	0.49	0.67	219	>LTBP1 full	1	File22479_Scan10375	controllerType=0 controllerNumber=1 scan=10375	24.8986
	1	K.PNYC[+57.021]TPLN[+15.995]TALNLE.K	1702		C[+57], N[+16]	818.38	2	1635.75	1635.77	0	-9.4	Specific	68.53	66.61	19.86	0.49	219	>LTBP1 full	1	File22479_Scan9696	controllerType=0 controllerNumber=1 scan=9696	23.4749

## Sheet: CS_011320_1
EGF	Protein Rank	Peptide < ProteinMetrics Confidential >	Starting position	Glycans NHFAGNa	Modification Type(s)	Observed m/z	z	Observed (M+H)	Calc. mass (M+H)	Off-by-x error	Mass error (ppm)	Cleavage	Score	Delta	Delta Mod	|Log Prob|	# of unique peptides	Protein Name	Protein DB number	Comment	Scan #	Scan Time
3	1	E.C[+57.021]QLQGVC[+57.021]PNGEC[+57.021]LNTMGSYR.C	630		C[+57]*3	1172.5	2	2343.99	2343.99	0	-2.9	Specific	484.21	484.21	484.21	7.48	144	>LTBP1 full	1	File18222_Scan5717	controllerType=0 controllerNumber=1 scan=5717	17.5334
3	1	E.C[+57.021]QLQGVC[+57.021]PNGEC[+57.021]LNTMGSYR.C	630		C[+57]*3	782.002	3	2343.99	2343.99	0	-1.5	Specific	602.11	602.11	602.11	8.56	144	>LTBP1 full	1	File18222_Scan5749	controllerType=0 controllerNumber=1 scan=5749	17.6097
3	1	E.C[+57.021]QLQGVC[+57.021]PNGEC[+57.021]LNTMGSYR.C	630		C[+57]*3	782.001	3	2343.99	2343.99	0	-2.5	Specific	644.61	644.61	644.61	8.56	144	>LTBP1 full	1	File18222_Scan5696	controllerType=0 controllerNumber=1 scan=5696	17.4834
3	1	E.C[+57.021]QLQGVC[+57.021]PNGEC[+57.021]LNTMGS[+162.053]YR.C	630	Hex(1)	C[+57]*3, S[+162]	836.018	3	2506.04	2506.05	0	-2.5	Specific	593.43	593.43	6.04	7.56	144	>LTBP1 full	1	File18222_Scan5553	controllerType=0 controllerNumber=1 scan=5553	17.1449
3	1	E.C[+57.021]QLQGVC[+57.021]PNGEC[+57.021]LN[+15.995]T[+162.053]MGSYR.C	630	Hex(1)	C[+57]*3, N[+16], T[+162]	841.35	3	2522.04	2522.04	0	-1.9	Specific	199.55	199.55	4.4	4.33	144	>LTBP1 full	1	File18222_Scan5668	controllerType=0 controllerNumber=1 scan=5668	17.4159
3	1	E.C[+57.021]QLQGVC[+57.021]PNGEC[+57.021]LN[+15.995]TMGS[+162.053]YR.C	630	Hex(1)	C[+57]*3, N[+16], S[+162]	1261.52	2	2522.04	2522.04	0	-0.7	Specific	664.54	664.54	22.57	9.53	144	>LTBP1 full	1	File18222_Scan5566	controllerType=0 controllerNumber=1 scan=5566	17.1752
3	1	E.C[+57.021]QLQGVC[+57.021]PNGEC[+57.021]LN[+15.995]TMGS[+162.053]YR.C	630	Hex(1)	C[+57]*3, N[+16], S[+162]	841.349	3	2522.03	2522.04	0	-3.2	Specific	710.72	710.72	15.36	10.69	144	>LTBP1 full	1	File18222_Scan5542	controllerType=0 controllerNumber=1 scan=5542	17.1191
3	1	E.C[+57.021]QLQGVC[+57.021]PNGEC[+57.021]LN[+15.995]TMGS[+162.053]YR.C	630	Hex(1)	C[+57]*3, N[+16], S[+162]	841.35	3	2522.04	2522.04	0	-2.4	Specific	727.47	727.47	6.55	10.56	144	>LTBP1 full	1	File18222_Scan5595	controllerType=0 controllerNumber=1 scan=5595	17.2445
5	1	E.GSFLC[+57.021]IC[+57.021]PAGFMASEE.G	936		C[+57]*2	888.376	2	1775.74	1775.74	0	0.6	Specific	431.6	372.07	372.07	5.6	144	>LTBP1 full	1	File18222_Scan9338	controllerType=0 controllerNumber=1 scan=9338	26.2777
5	1	E.GSFLC[+57.021]IC[+57.021]PAGFMASEE.G	936		C[+57]*2	888.375	2	1775.74	1775.74	0	0	Specific	599.59	352.59	352.59	5.88	144	>LTBP1 full	1	File18222_Scan9297	controllerType=0 controllerNumber=1 scan=9297	26.1683
10	1	R.NTEGSFQC[+57.021]VC[+57.021]DQGYR.A	1137		C[+57]*2	910.869	2	1820.73	1820.73	0	-1.2	Specific	348.35	348.35	348.35	5.01	144	>LTBP1 full	1	File18222_Scan4190	controllerType=0 controllerNumber=1 scan=4190	13.9235
10	1	R.NTEGSFQC[+57.021]VC[+57.021]DQGYR.A	1137		C[+57]*2	910.869	2	1820.73	1820.73	0	-1.6	Specific	391.46	391.46	391.46	6.85	144	>LTBP1 full	1	File18222_Scan4252	controllerType=0 controllerNumber=1 scan=4252	14.0699
10	1	R.NTEGSFQC[+57.021]VC[+57.021]DQGYR.A	1137		C[+57]*2	910.871	2	1820.73	1820.73	0	1.3	Specific	394.18	394.18	394.18	5.83	144	>LTBP1 full	1	File18222_Scan4306	controllerType=0 controllerNumber=1 scan=4306	14.1983
10	1	R.NTEGSFQC[+57.021]VC[+57.021]DQGYR.A	1137		C[+57]*2	910.867	2	1820.73	1820.73	0	-3	Specific	492.82	492.82	492.82	7.27	144	>LTBP1 full	1	File18222_Scan4364	controllerType=0 controllerNumber=1 scan=4364	14.3341
10	1	R.NTEGSFQC[+57.021]VC[+57.021]DQGYR.A	1137		C[+57]*2	910.869	2	1820.73	1820.73	0	-1.2	Specific	537.07	537.07	537.07	6.54	144	>LTBP1 full	1	File18222_Scan4460	controllerType=0 controllerNumber=1 scan=4460	14.561
10	1	R.NTEGSFQC[+57.021]VC[+57.021]DQGYR.A	1137		C[+57]*2	910.867	2	1820.73	1820.73	0	-2.9	Specific	603.47	603.47	603.47	9.18	144	>LTBP1 full	1	File18222_Scan4414	controllerType=0 controllerNumber=1 scan=4414	14.4516
10	1	R.NT[+162.053]EGSFQC[+57.021]VC[+57.021]DQGYR.A	1137	Hex(1)	C[+57]*2, T[+162]	991.891	2	1982.78	1982.79	0	-5.3	Specific	148.1	148.1	3.6	4.1	144	>LTBP1 full	1	File18222_Scan3927	controllerType=0 controllerNumber=1 scan=3927	13.2731
10	1	R.NT[+162.053]EGSFQC[+57.021]VC[+57.021]DQGYR.A	1137	Hex(1)	C[+57]*2, T[+162]	991.893	2	1982.78	1982.79	0	-3.2	Specific	268.33	268.33	3.6	5.31	144	>LTBP1 full	1	File18222_Scan3998	controllerType=0 controllerNumber=1 scan=3998	13.447
10	1	R.NTEGS[+162.053]FQC[+57.021]VC[+57.021]DQGYR.A	1137	Hex(1)	C[+57]*2, S[+162]	991.85	2	1982.78	1982.79	0	-2.8	Specific	278.14	278.14	5.13	5.51	144	>LTBP1 full	1	File18222_Scan4046	controllerType=0 controllerNumber=1 scan=4046	13.5651
10	1	R.NT[+162.053]EGSFQC[+57.021]VC[+57.021]DQGYR.A	1137	Hex(1)	C[+57]*2, T[+162]	661.595	3	1982.77	1982.79	0	-7.8	Specific	305.65	305.65	3.6	2.98	144	>LTBP1 full	1	File18222_Scan4140	controllerType=0 controllerNumber=1 scan=4140	13.8019
10	1	R.NT[+162.053]EGSFQC[+57.021]VC[+57.021]DQGYR.A	1137	Hex(1)	C[+57]*2, T[+162]	991.894	2	1982.78	1982.79	0	-2.2	Specific	349.88	349.88	3.6	5.74	144	>LTBP1 full	1	File18222_Scan4202	controllerType=0 controllerNumber=1 scan=4202	13.9514
10	1	R.NTEGS[+162.053]FQC[+57.021]VC[+57.021]DQGYR.A	1137	Hex(1)	C[+57]*2, S[+162]	661.599	3	1982.78	1982.79	0	-2.1	Specific	416.99	416.99	25.87	6.36	144	>LTBP1 full	1	File18222_Scan4128	controllerType=0 controllerNumber=1 scan=4128	13.7735
10	1	R.NTEGS[+162.053]FQC[+57.021]VC[+57.021]DQGYR.A	1137	Hex(1)	C[+57]*2, S[+162]	991.893	2	1982.78	1982.79	0	-3.5	Specific	457	457	27.2	7.12	144	>LTBP1 full	1	File18222_Scan4087	controllerType=0 controllerNumber=1 scan=4087	13.6732
10	1	R.NTEGS[+162.053]FQC[+57.021]VC[+57.021]DQGYR.A	1137	Hex(1)	C[+57]*2, S[+162]	991.895	2	1982.78	1982.79	0	-0.9	Specific	480.5	480.5	31.14	6.41	144	>LTBP1 full	1	File18222_Scan4110	controllerType=0 controllerNumber=1 scan=4110	13.7292
10	1	R.NTEGS[+162.053]FQC[+57.021]VC[+57.021]DQGYR.A	1137	Hex(1)	C[+57]*2, S[+162]	991.893	2	1982.78	1982.79	0	-3.6	Specific	762.2	762.2	56.91	12.18	144	>LTBP1 full	1	File18222_Scan4153	controllerType=0 controllerNumber=1 scan=4153	13.8343
10	1	R.N[+15.995]T[+162.053]EGSFQC[+57.021]VC[+57.021]DQGYR.A	1137	Hex(1)	C[+57]*2, N[+16], T[+162]	999.892	2	1998.78	1998.78	0	-1.8	Specific	281.16	281.16	3.6	5.3	144	>LTBP1 full	1	File18222_Scan4211	controllerType=0 controllerNumber=1 scan=4211	13.9728
10	1	R.N[+15.995]TEGS[+162.053]FQC[+57.021]VC[+57.021]DQGYR.A	1137	Hex(1)	C[+57]*2, N[+16], S[+162]	999.891	2	1998.77	1998.78	0	-3.2	Specific	533.59	533.59	14.51	7.4	144	>LTBP1 full	1	File18222_Scan4156	controllerType=0 controllerNumber=1 scan=4156	13.8408
12	1	E.GSFHC[+57.021]VC[+57.021]QQGFSISADGR.T	1223		C[+57]*2	671.626	3	2012.86	2012.87	0	-3	Specific	342.24	342.24	342.24	6.08	144	>LTBP1 full	1	File18222_Scan4819	controllerType=0 controllerNumber=1 scan=4819	15.4131
12	1	E.GS[+162.053]FHC[+57.021]VC[+57.021]QQGFSISADGR.T	1223	Hex(1)	C[+57]*2, S[+162]	725.644	3	2174.92	2174.92	0	-3.3	Specific	5.72	5.72	5.72	2.04	144	>LTBP1 full	1	File18222_Scan5183	controllerType=0 controllerNumber=1 scan=5183	16.2689
12	1	E.GS[+162.053]FHC[+57.021]VC[+57.021]QQGFSISADGR.T	1223	Hex(1)	C[+57]*2, S[+162]	725.644	3	2174.92	2174.92	0	-2.4	Specific	34.29	34.29	17.6	1.95	144	>LTBP1 full	1	File18222_Scan5299	controllerType=0 controllerNumber=1 scan=5299	16.5441
12	1	E.GS[+162.053]FHC[+57.021]VC[+57.021]QQGFSISADGR.T	1223	Hex(1)	C[+57]*2, S[+162]	725.642	3	2174.91	2174.92	0	-5	Specific	164.05	164.05	17.6	4.31	144	>LTBP1 full	1	File18222_Scan5005	controllerType=0 controllerNumber=1 scan=5005	15.8527
12	1	E.GS[+162.053]FHC[+57.021]VC[+57.021]QQGFSISADGR.T	1223	Hex(1)	C[+57]*2, S[+162]	725.646	3	2174.92	2174.92	0	0.3	Specific	263.17	263.17	17.6	4.37	144	>LTBP1 full	1	File18222_Scan4927	controllerType=0 controllerNumber=1 scan=4927	15.6682
12	1	E.GS[+162.053]FHC[+57.021]VC[+57.021]QQGFSISADGR.T	1223	Hex(1)	C[+57]*2, S[+162]	725.644	3	2174.92	2174.92	0	-2.7	Specific	283.48	283.48	17.6	5.64	144	>LTBP1 full	1	File18222_Scan4870	controllerType=0 controllerNumber=1 scan=4870	15.5337
12	1	E.GS[+162.053]FHC[+57.021]VC[+57.021]QQGFSISADGR.T	1223	Hex(1)	C[+57]*2, S[+162]	725.643	3	2174.91	2174.92	0	-4	Specific	397.84	397.84	17.6	6.52	144	>LTBP1 full	1	File18222_Scan4524	controllerType=0 controllerNumber=1 scan=4524	14.7097
12	1	E.GS[+162.053]FHC[+57.021]VC[+57.021]QQGFSISADGR.T	1223	Hex(1)	C[+57]*2, S[+162]	725.644	3	2174.92	2174.92	0	-2.8	Specific	410.01	410.01	17.6	7.39	144	>LTBP1 full	1	File18222_Scan4818	controllerType=0 controllerNumber=1 scan=4818	15.4109
12	1	E.GS[+162.053]FHC[+57.021]VC[+57.021]QQGFSISADGR.T	1223	Hex(1)	C[+57]*2, S[+162]	725.644	3	2174.92	2174.92	0	-2.8	Specific	524.38	524.38	0.27	7.61	144	>LTBP1 full	1	File18222_Scan4761	controllerType=0 controllerNumber=1 scan=4761	15.2776
12	1	E.GSFHC[+57.021]VC[+57.021]QQGFS[+162.053]ISADGR.T	1223	Hex(1)	C[+57]*2, S[+162]	725.643	3	2174.92	2174.92	0	-3.4	Specific	695.56	695.56	0	10.39	144	>LTBP1 full	1	File18222_Scan4666	controllerType=0 controllerNumber=1 scan=4666	15.0477
12	1	E.GSFHC[+57.021]VC[+57.021]QQGFS[+162.053]ISADGR.T	1223	Hex(1)	C[+57]*2, S[+162]	725.643	3	2174.92	2174.92	0	-3.4	Specific	696	696	0	10.39	144	>LTBP1 full	1	File18222_Scan4715	controllerType=0 controllerNumber=1 scan=4715	15.1672
12	1	E.GSFHC[+57.021]VC[+57.021]QQGFS[+162.053]ISADGR.T	1223	Hex(1)	C[+57]*2, S[+162]	725.644	3	2174.92	2174.92	0	-3	Specific	708.95	708.95	0	11.39	144	>LTBP1 full	1	File18222_Scan4568	controllerType=0 controllerNumber=1 scan=4568	14.815
12	1	E.GSFHC[+57.021]VC[+57.021]QQGFS[+162.053]ISADGR.T	1223	Hex(1)	C[+57]*2, S[+162]	725.643	3	2174.91	2174.92	0	-3.9	Specific	756.22	756.22	0	12.39	144	>LTBP1 full	1	File18222_Scan4620	controllerType=0 controllerNumber=1 scan=4620	14.9371
13	1	D.SHGFC[+57.021]DNTAGSFR.C	1256		C[+57]	485.872	3	1455.6	1455.61	0	-3.5	Specific	63.17	63.17	63.17	2.64	144	>LTBP1 full	1	File18222_Scan3114	controllerType=0 controllerNumber=1 scan=3114	11.2858
13	1	D.SHGFC[+57.021]DNTAGSFR.C	1256		C[+57]	485.872	3	1455.6	1455.61	0	-3.9	Specific	76.91	76.91	76.91	2.78	144	>LTBP1 full	1	File18222_Scan3071	controllerType=0 controllerNumber=1 scan=3071	11.1762
14	1	E.GSFLC[+57.021]VC[+57.021]ADENQE.Y	1307		C[+57]*2	764.805	2	1528.6	1528.6	0	-1.1	Specific	249.09	80.93	80.93	1.67	144	>LTBP1 full	1	File18222_Scan6541	controllerType=0 controllerNumber=1 scan=6541	19.4818
14	1	E.GSFLC[+57.021]VC[+57.021]ADENQE.Y	1307		C[+57]*2	764.804	2	1528.6	1528.6	0	-1.7	Specific	269.43	107.22	107.22	2.07	144	>LTBP1 full	1	File18222_Scan6433	controllerType=0 controllerNumber=1 scan=6433	19.2265
14	1	E.GSFLC[+57.021]VC[+57.021]ADENQE.Y	1307		C[+57]*2	764.804	2	1528.6	1528.6	0	-1.6	Specific	416.04	108.73	108.73	2.58	144	>LTBP1 full	1	File18222_Scan6486	controllerType=0 controllerNumber=1 scan=6486	19.352
16	1	E.GSYNC[+57.021]FC[+57.021]THPMVLDASEK.R	1487		C[+57]*2	705.968	3	2115.89	2115.89	0	-1.5	Specific	128.81	128.81	128.81	1.91	144	>LTBP1 full	1	File18222_Scan5339	controllerType=0 controllerNumber=1 scan=5339	16.6388
16	1	E.GSYNC[+57.021]FC[+57.021]THPMVLDASEK.R	1487		C[+57]*2	705.965	3	2115.88	2115.89	0	-5.9	Specific	279.98	279.98	279.98	2.46	144	>LTBP1 full	1	File18222_Scan5289	controllerType=0 controllerNumber=1 scan=5289	16.5206
16	1	E.GSYNC[+57.021]FC[+57.021]T[+162.053]HPMVLDASEK.R	1487	Hex(1)	C[+57]*2, T[+162]	759.984	3	2277.53	2277.95	0	-4.3	Specific	430.51	430.51	2.4	6.31	144	>LTBP1 full	1	File18222_Scan5154	controllerType=0 controllerNumber=1 scan=5154	16.2023
16	1	E.GSYNC[+57.021]FC[+57.021]T[+162.053]HPMVLDASEK.R	1487	Hex(1)	C[+57]*2, T[+162]	759.986	3	2277.94	2277.95	0	-1.8	Specific	785.46	785.46	2.4	11.85	144	>LTBP1 full	1	File18222_Scan5207	controllerType=0 controllerNumber=1 scan=5207	16.3275
18	1	K.C[+57.021]INTDGSYK.C	1681		C[+57]	529.234	2	1057.46	1057.46	0	-1.2	Specific	78.22	78.22	78.22	1.57	144	>LTBP1 full	1	File18222_Scan1966	controllerType=0 controllerNumber=1 scan=1966	7.8648
18	1	K.C[+57.021]INTDGSYK.C	1681		C[+57]	529.234	2	1057.46	1057.46	0	-1.8	Specific	209.77	209.77	209.77	3.72	144	>LTBP1 full	1	File18222_Scan2221	controllerType=0 controllerNumber=1 scan=2221	8.7271
18	1	K.C[+57.021]INTDGSYK.C	1681		C[+57]	529.234	2	1057.46	1057.46	0	-1.8	Specific	239.79	239.79	239.79	3.72	144	>LTBP1 full	1	File18222_Scan1995	controllerType=0 controllerNumber=1 scan=1995	7.9684
18	1	K.C[+57.021]INTDGSYK.C	1681		C[+57]	529.233	2	1057.46	1057.46	0	-2.3	Specific	315.95	315.95	315.95	4.84	144	>LTBP1 full	1	File18222_Scan2026	controllerType=0 controllerNumber=1 scan=2026	8.0776
18	1	K.C[+57.021]INTDGSYK.C	1681		C[+57]	529.233	2	1057.46	1057.46	0	-2.2	Specific	374.64	374.64	374.64	5.68	144	>LTBP1 full	1	File18222_Scan2179	controllerType=0 controllerNumber=1 scan=2179	8.5945
18	1	K.C[+57.021]INTDGSYK.C	1681		C[+57]	529.234	2	1057.46	1057.46	0	-2	Specific	394.93	394.93	394.93	6.22	144	>LTBP1 full	1	File18222_Scan2056	controllerType=0 controllerNumber=1 scan=2056	8.1812
18	1	K.C[+57.021]INTDGSYK.C	1681		C[+57]	529.234	2	1057.46	1057.46	0	-1.9	Specific	406.97	406.97	406.97	5.89	144	>LTBP1 full	1	File18222_Scan2085	controllerType=0 controllerNumber=1 scan=2085	8.2845
18	1	K.C[+57.021]INTDGSYK.C	1681		C[+57]	529.234	2	1057.46	1057.46	0	-1.9	Specific	485.22	404.3	404.3	6.21	144	>LTBP1 full	1	File18222_Scan2147	controllerType=0 controllerNumber=1 scan=2147	8.4915
18	1	K.C[+57.021]INTDGSYK.C	1681		C[+57]	529.233	2	1057.46	1057.46	0	-2.6	Specific	498.34	381.52	381.52	5.94	144	>LTBP1 full	1	File18222_Scan2117	controllerType=0 controllerNumber=1 scan=2117	8.3888
18	1	K.C[+57.021]IN[+15.995]TDGSYK.C	1681		C[+57], N[+16]	537.23	2	1073.45	1073.46	0	-3.1	Specific	155.39	155.39	54.42	3.6	144	>LTBP1 full	1	File18222_Scan2136	controllerType=0 controllerNumber=1 scan=2136	8.4559
18	1	K.C[+57.021]IN[+15.995]TDGSYK.C	1681		C[+57], N[+16]	537.231	2	1073.46	1073.46	0	-1.1	Specific	316.22	316.22	91.83	3.57	144	>LTBP1 full	1	File18222_Scan2168	controllerType=0 controllerNumber=1 scan=2168	8.5627
Other Peptides
	1	R.IKVVFTPSIC[+57.021]K.V	352		C[+57]	431.251	3	1291.74	1291.74	0	-3.7	Specific	55.75	55.75	55.75	2.33	144	>LTBP1 full	1	File18222_Scan4739	controllerType=0 controllerNumber=1 scan=4739	15.2252
	1	R.IKVVFTPSIC[+57.021]K.V	352		C[+57]	431.252	3	1291.74	1291.74	0	-2.8	Specific	83.85	83.85	83.85	2.57	144	>LTBP1 full	1	File18222_Scan5000	controllerType=0 controllerNumber=1 scan=5000	15.8418
	1	R.IKVVFTPSIC[+57.021]K.V	352		C[+57]	646.375	2	1291.74	1291.74	0	-1.4	Specific	140.18	140.18	140.18	2.31	144	>LTBP1 full	1	File18222_Scan4940	controllerType=0 controllerNumber=1 scan=4940	15.6989
	1	R.IKVVFTPSIC[+57.021]K.V	352		C[+57]	431.252	3	1291.74	1291.74	0	-1.7	Specific	229.09	229.09	229.09	4.13	144	>LTBP1 full	1	File18222_Scan4943	controllerType=0 controllerNumber=1 scan=4943	15.7076
	1	R.IKVVFTPSIC[+57.021]K.V	352		C[+57]	431.252	3	1291.74	1291.74	0	-2.8	Specific	279.26	279.26	279.26	4.91	144	>LTBP1 full	1	File18222_Scan4888	controllerType=0 controllerNumber=1 scan=4888	15.5767
	1	R.IKVVFTPSIC[+57.021]K.V	352		C[+57]	431.251	3	1291.74	1291.74	0	-3.8	Specific	352.34	352.34	352.34	6.45	144	>LTBP1 full	1	File18222_Scan4784	controllerType=0 controllerNumber=1 scan=4784	15.333
	1	R.IKVVFTPSIC[+57.021]K.V	352		C[+57]	646.374	2	1291.74	1291.74	0	-2.8	Specific	377.83	377.83	377.83	6.88	144	>LTBP1 full	1	File18222_Scan4775	controllerType=0 controllerNumber=1 scan=4775	15.3116
	1	R.IKVVFTPSIC[+57.021]K.V	352		C[+57]	431.252	3	1291.74	1291.74	0	-3.4	Specific	387.06	387.06	387.06	7.55	144	>LTBP1 full	1	File18222_Scan4834	controllerType=0 controllerNumber=1 scan=4834	15.4499
	1	R.IKVVFTPSIC[+57.021]K.V	352		C[+57]	646.374	2	1291.74	1291.74	0	-3.3	Specific	511.81	511.81	511.81	7.17	144	>LTBP1 full	1	File18222_Scan4823	controllerType=0 controllerNumber=1 scan=4823	15.4242
	1	R.IKVVFTPSIC[+57.021]K.V	352		C[+57]	646.374	2	1291.74	1291.74	0	-3.1	Specific	541.3	541.3	541.3	7.31	144	>LTBP1 full	1	File18222_Scan4878	controllerType=0 controllerNumber=1 scan=4878	15.5529
	1	K.VVFTPSIC[+57.021]K.V	354		C[+57]	525.786	2	1050.56	1050.57	0	-0.6	Specific	98	98	98	1.84	144	>LTBP1 full	1	File18222_Scan5172	controllerType=0 controllerNumber=1 scan=5172	16.2432
	1	K.VVFTPSIC[+57.021]K.V	354		C[+57]	525.785	2	1050.56	1050.57	0	-2.3	Specific	269.85	269.85	269.85	5.94	144	>LTBP1 full	1	File18222_Scan4984	controllerType=0 controllerNumber=1 scan=4984	15.8032
	1	K.VVFTPSIC[+57.021]K.V	354		C[+57]	525.786	2	1050.56	1050.57	0	-0.9	Specific	284.32	284.32	284.32	5.32	144	>LTBP1 full	1	File18222_Scan4925	controllerType=0 controllerNumber=1 scan=4925	15.6638
	1	K.VVFTPSIC[+57.021]K.V	354		C[+57]	525.784	2	1050.56	1050.57	0	-4.5	Specific	318.03	318.03	318.03	5.68	144	>LTBP1 full	1	File18222_Scan4520	controllerType=0 controllerNumber=1 scan=4520	14.7011
	1	K.VVFTPSIC[+57.021]K.V	354		C[+57]	525.785	2	1050.56	1050.57	0	-2.5	Specific	357.75	357.75	357.75	6.5	144	>LTBP1 full	1	File18222_Scan4868	controllerType=0 controllerNumber=1 scan=4868	15.5293
	1	K.VVFTPSIC[+57.021]K.V	354		C[+57]	525.784	2	1050.56	1050.57	0	-3.6	Specific	372.77	372.77	372.77	7.73	144	>LTBP1 full	1	File18222_Scan4667	controllerType=0 controllerNumber=1 scan=4667	15.0489
	1	K.VVFTPSIC[+57.021]K.V	354		C[+57]	525.784	2	1050.56	1050.57	0	-3.5	Specific	392.95	392.95	392.95	7.73	144	>LTBP1 full	1	File18222_Scan4813	controllerType=0 controllerNumber=1 scan=4813	15.401
	1	K.VVFTPSIC[+57.021]K.V	354		C[+57]	525.784	2	1050.56	1050.57	0	-3.8	Specific	425.63	403.48	403.48	7.94	144	>LTBP1 full	1	File18222_Scan4621	controllerType=0 controllerNumber=1 scan=4621	14.9383
	1	K.VVFTPSIC[+57.021]K.V	354		C[+57]	525.784	2	1050.56	1050.57	0	-3.3	Specific	435.84	429.1	429.1	7.94	144	>LTBP1 full	1	File18222_Scan4569	controllerType=0 controllerNumber=1 scan=4569	14.8172
	1	K.VVFTPSIC[+57.021]K.V	354		C[+57]	525.784	2	1050.56	1050.57	0	-3.2	Specific	446.95	420.48	420.48	7.87	144	>LTBP1 full	1	File18222_Scan4713	controllerType=0 controllerNumber=1 scan=4713	15.1631
	1	K.VVFTPSIC[+57.021]K.V	354		C[+57]	525.785	2	1050.56	1050.57	0	-2.9	Specific	447.45	438.78	438.78	7.87	144	>LTBP1 full	1	File18222_Scan4759	controllerType=0 controllerNumber=1 scan=4759	15.2734
	1	K.GSC[+57.021]QNSC[+57.021]EKGN[+1768.640]TTTLISE.N	368	HexNAc(4)Hex(5)Fuc(1)	C[+57]*2, N[+1769]	1252.17	3	3754.49	3754.49	0	-1.3	Specific	30	0	30	1.86	144	>LTBP1 full	1	File18222_Scan3093	controllerType=0 controllerNumber=1 scan=3093	11.2305
	1	K.GSC[+57.021]QNSC[+57.021]EKGN[+1647.613]TTTLISE.N	368	HexNAc(5)Hex(3)Fuc(1)	C[+57]*2, N[+1648]	1211.83	3	3633.46	3633.47	0	-1.4	Specific	30	30	30	2.82	144	>LTBP1 full	1	File18222_Scan3152	controllerType=0 controllerNumber=1 scan=3152	11.3785
	1	K.GSC[+57.021]QNSC[+57.021]EKGN[+1647.613]TTTLISE.N	368	HexNAc(5)Hex(3)Fuc(1)	C[+57]*2, N[+1648]	1211.82	3	3633.45	3633.47	0	-3.4	Specific	30	29.54	29.54	1.77	144	>LTBP1 full	1	File18222_Scan3238	controllerType=0 controllerNumber=1 scan=3238	11.5891
	1	E.KGN[+2731.958]TTTLISE.N	376	HexNAc(5)Hex(6)Fuc(1)NeuAc(1)NeuGc(1)	N[+2732]	1265.84	3	3795.5	3795.52	0	-4.6	Specific	29.99	29.99	29.99	1.81	144	>LTBP1 full	1	File18222_Scan3092	controllerType=0 controllerNumber=1 scan=3092	11.2283
	1	E.KGN[+2731.958]TTTLISE.N	376	HexNAc(5)Hex(6)Fuc(1)NeuAc(1)NeuGc(1)	N[+2732]	1265.84	3	3795.5	3795.52	0	-4.8	Specific	29.99	11.91	11.91	1.95	144	>LTBP1 full	1	File18222_Scan3130	controllerType=0 controllerNumber=1 scan=3130	11.3243
	1	E.KGN[+2894.010]TTTLISE.N	376	HexNAc(5)Hex(7)Fuc(1)NeuAc(1)NeuGc(1)	N[+2894]	1319.86	3	3957.56	3957.57	0	-3	Specific	29.99	11.88	11.88	2.26	144	>LTBP1 full	1	File18222_Scan3175	controllerType=0 controllerNumber=1 scan=3175	11.4333
	1	E.NGHAADTLTATNFR.V	386			496.909	3	1488.71	1488.72	0	-3.3	Specific	109.64	109.64	109.64	2.57	144	>LTBP1 full	1	File18222_Scan3605	controllerType=0 controllerNumber=1 scan=3605	12.5
	1	E.NGHAADTLTATNFR.V	386			744.862	2	1488.72	1488.72	0	-1.3	Specific	192.98	192.98	192.98	3.09	144	>LTBP1 full	1	File18222_Scan3399	controllerType=0 controllerNumber=1 scan=3399	11.9987
	1	E.NGHAADTLTATNFR.V	386			496.909	3	1488.71	1488.72	0	-3.8	Specific	310.7	310.7	310.7	6.01	144	>LTBP1 full	1	File18222_Scan3543	controllerType=0 controllerNumber=1 scan=3543	12.3519
	1	E.NGHAADTLTATNFR.V	386			496.909	3	1488.71	1488.72	0	-3.3	Specific	378.09	378.09	378.09	7.39	144	>LTBP1 full	1	File18222_Scan3323	controllerType=0 controllerNumber=1 scan=3323	11.8052
	1	E.NGHAADTLTATNFR.V	386			496.91	3	1488.72	1488.72	0	-2.4	Specific	387.71	387.71	387.71	7.27	144	>LTBP1 full	1	File18222_Scan3366	controllerType=0 controllerNumber=1 scan=3366	11.918
	1	E.NGHAADTLTATNFR.V	386			496.91	3	1488.72	1488.72	0	-2.2	Specific	394.84	394.84	394.84	7.27	144	>LTBP1 full	1	File18222_Scan3496	controllerType=0 controllerNumber=1 scan=3496	12.2387
	1	E.NGHAADTLTATNFR.V	386			744.86	2	1488.71	1488.72	0	-4	Specific	477.02	477.02	477.02	5.01	144	>LTBP1 full	1	File18222_Scan3442	controllerType=0 controllerNumber=1 scan=3442	12.1052
	1	E.NGHAADTLTATNFR.V	386			496.91	3	1488.72	1488.72	0	-2.6	Specific	500.06	500.06	500.06	7.56	144	>LTBP1 full	1	File18222_Scan3453	controllerType=0 controllerNumber=1 scan=3453	12.1314
	1	E.NGHAADTLTATNFR.V	386			496.91	3	1488.72	1488.72	0	-2.6	Specific	527.54	527.54	527.54	7.69	144	>LTBP1 full	1	File18222_Scan3409	controllerType=0 controllerNumber=1 scan=3409	12.0245
	1	R.VVIC[+57.021]HLPC[+57.021]MNGGQC[+57.021]SSR.D	400		C[+57]*3	658.96	3	1974.87	1974.88	0	-5.2	Specific	484.98	484.98	484.98	7.06	144	>LTBP1 full	1	File18222_Scan4127	controllerType=0 controllerNumber=1 scan=4127	13.7713
	1	R.VVIC[+57.021]HLPC[+57.021]MNGGQC[+57.021]SSR.D	400		C[+57]*3	658.96	3	1974.87	1974.88	0	-5.4	Specific	605.58	605.58	605.58	8.23	144	>LTBP1 full	1	File18222_Scan4459	controllerType=0 controllerNumber=1 scan=4459	14.5588
	1	R.VVIC[+57.021]HLPC[+57.021]MNGGQC[+57.021]SSR.D	400		C[+57]*3	658.961	3	1974.87	1974.88	0	-3.7	Specific	666.81	666.81	666.81	10.64	144	>LTBP1 full	1	File18222_Scan4173	controllerType=0 controllerNumber=1 scan=4173	13.883
	1	R.VVIC[+57.021]HLPC[+57.021]MNGGQC[+57.021]SSR.D	400		C[+57]*3	658.962	3	1974.87	1974.88	0	-2.5	Specific	728.32	728.32	728.32	11.51	144	>LTBP1 full	1	File18222_Scan4218	controllerType=0 controllerNumber=1 scan=4218	13.99
	1	R.VVIC[+57.021]HLPC[+57.021]MNGGQC[+57.021]SSR.D	400		C[+57]*3	658.962	3	1974.87	1974.88	0	-1.8	Specific	738.06	738.06	738.06	11.51	144	>LTBP1 full	1	File18222_Scan4265	controllerType=0 controllerNumber=1 scan=4265	14.1018
	1	R.VVIC[+57.021]HLPC[+57.021]MNGGQC[+57.021]SSR.D	400		C[+57]*3	658.962	3	1974.87	1974.88	0	-3.3	Specific	759.24	759.24	759.24	12.64	144	>LTBP1 full	1	File18222_Scan4366	controllerType=0 controllerNumber=1 scan=4366	14.3404
	1	R.VVIC[+57.021]HLPC[+57.021]MNGGQC[+57.021]SSR.D	400		C[+57]*3	658.962	3	1974.87	1974.88	0	-2.8	Specific	770.33	770.33	770.33	12.64	144	>LTBP1 full	1	File18222_Scan4314	controllerType=0 controllerNumber=1 scan=4314	14.2175
	1	R.VVIC[+57.021]HLPC[+57.021]MNGGQC[+57.021]SSR.D	400		C[+57]*3	658.962	3	1974.87	1974.88	0	-2.8	Specific	780.17	780.17	780.17	12.64	144	>LTBP1 full	1	File18222_Scan4413	controllerType=0 controllerNumber=1 scan=4413	14.4494
	1	R.VVIC[+57.021]HLPC[+57.021]MN[+15.995]GGQC[+57.021]SSR.D	400		C[+57]*3, N[+16]	664.294	3	1990.87	1990.87	0	-1.3	Specific	78.26	78.26	4	2.48	144	>LTBP1 full	1	File18222_Scan3194	controllerType=0 controllerNumber=1 scan=3194	11.481
	1	R.VVIC[+57.021]HLPC[+57.021]MN[+15.995]GGQC[+57.021]SSR.D	400		C[+57]*3, N[+16]	664.292	3	1990.86	1990.87	0	-4.3	Specific	97.44	97.44	4	2.23	144	>LTBP1 full	1	File18222_Scan3933	controllerType=0 controllerNumber=1 scan=3933	13.2886
	1	R.VVIC[+57.021]HLPC[+57.021]M[+15.995]NGGQC[+57.021]SSR.D	400		C[+57]*3, M[+16]	664.294	3	1990.87	1990.87	0	-2.4	Specific	130.77	130.77	34.45	3.04	144	>LTBP1 full	1	File18222_Scan3414	controllerType=0 controllerNumber=1 scan=3414	12.0365
	1	R.VVIC[+57.021]HLPC[+57.021]MN[+15.995]GGQC[+57.021]SSR.D	400		C[+57]*3, N[+16]	664.294	3	1990.87	1990.87	0	-1.2	Specific	135.37	135.37	4	2.63	144	>LTBP1 full	1	File18222_Scan3289	controllerType=0 controllerNumber=1 scan=3289	11.7157
	1	R.VVIC[+57.021]HLPC[+57.021]M[+15.995]NGGQC[+57.021]SSR.D	400		C[+57]*3, M[+16]	664.294	3	1990.87	1990.87	0	-2.5	Specific	149.15	149.15	28.52	3.61	144	>LTBP1 full	1	File18222_Scan3243	controllerType=0 controllerNumber=1 scan=3243	11.6016
	1	R.VVIC[+57.021]HLPC[+57.021]M[+15.995]NGGQC[+57.021]SSR.D	400		C[+57]*3, M[+16]	664.293	3	1990.86	1990.87	0	-3.5	Specific	192.94	192.94	41.94	5.4	144	>LTBP1 full	1	File18222_Scan3330	controllerType=0 controllerNumber=1 scan=3330	11.8228
	1	R.VVIC[+57.021]HLPC[+57.021]M[+15.995]NGGQC[+57.021]SSR.D	400		C[+57]*3, M[+16]	664.291	3	1990.86	1990.87	0	-5.9	Specific	222.58	222.58	27.7	4.22	144	>LTBP1 full	1	File18222_Scan3980	controllerType=0 controllerNumber=1 scan=3980	13.4026
	1	R.VVIC[+57.021]HLPC[+57.021]M[+15.995]NGGQC[+57.021]SSR.D	400		C[+57]*3, M[+16]	664.294	3	1990.87	1990.87	0	-1.8	Specific	274.23	274.23	33.26	5.84	144	>LTBP1 full	1	File18222_Scan3371	controllerType=0 controllerNumber=1 scan=3371	11.9304
	1	R.VVIC[+57.021]HLPC[+57.021]M[+15.995]NGGQC[+57.021]SSR.D	400		C[+57]*3, M[+16]	664.291	3	1990.86	1990.87	0	-6.7	Specific	279.66	279.66	32.36	4.57	144	>LTBP1 full	1	File18222_Scan4029	controllerType=0 controllerNumber=1 scan=4029	13.5227
	1	R.VVIC[+57.021]HLPC[+57.021]M[+15.995]NGGQC[+57.021]SSR.D	400		C[+57]*3, M[+16]	664.292	3	1990.86	1990.87	0	-5	Specific	297.81	297.81	25.14	5.22	144	>LTBP1 full	1	File18222_Scan4180	controllerType=0 controllerNumber=1 scan=4180	13.8993
	1	R.VVIC[+57.021]HLPC[+57.021]M[+15.995]NGGQC[+57.021]SSR.D	400		C[+57]*3, M[+16]	664.293	3	1990.87	1990.87	0	-2.7	Specific	310.49	310.49	31.67	6.05	144	>LTBP1 full	1	File18222_Scan4229	controllerType=0 controllerNumber=1 scan=4229	14.0162
	1	R.VVIC[+57.021]HLPC[+57.021]M[+15.995]NGGQC[+57.021]SSR.D	400		C[+57]*3, M[+16]	664.292	3	1990.86	1990.87	0	-5.6	Specific	326.46	326.46	20.29	4.74	144	>LTBP1 full	1	File18222_Scan4088	controllerType=0 controllerNumber=1 scan=4088	13.6754
	1	R.VVIC[+57.021]HLPC[+57.021]M[+15.995]NGGQC[+57.021]SSR.D	400		C[+57]*3, M[+16]	664.291	3	1990.86	1990.87	0	-6.2	Specific	347.43	347.43	23.88	4.92	144	>LTBP1 full	1	File18222_Scan4133	controllerType=0 controllerNumber=1 scan=4133	13.7855
	1	R.VVIC[+57.021]HLPC[+57.021]M[+15.995]NGGQC[+57.021]SSR.D	400		C[+57]*3, M[+16]	664.293	3	1990.86	1990.87	0	-4	Specific	356.74	356.74	26.93	5.66	144	>LTBP1 full	1	File18222_Scan4328	controllerType=0 controllerNumber=1 scan=4328	14.2498
	1	R.VVIC[+57.021]HLPC[+57.021]M[+15.995]NGGQC[+57.021]SSR.D	400		C[+57]*3, M[+16]	664.293	3	1990.86	1990.87	0	-3.9	Specific	363.48	363.48	29.06	6.42	144	>LTBP1 full	1	File18222_Scan4273	controllerType=0 controllerNumber=1 scan=4273	14.1203
	1	R.DKC[+57.021]QC[+57.021]PPNFTGK.L	417		C[+57]*2	484.551	3	1451.64	1451.64	0	-1.9	Specific	17.77	17.77	17.77	2.29	144	>LTBP1 full	1	File18222_Scan2998	controllerType=0 controllerNumber=1 scan=2998	10.992
	1	R.DKC[+57.021]QC[+57.021]PPNFTGK.L	417		C[+57]*2	484.55	3	1451.64	1451.64	0	-3.3	Specific	23.06	23.06	23.06	2.39	144	>LTBP1 full	1	File18222_Scan2412	controllerType=0 controllerNumber=1 scan=2412	9.3
	1	R.DKC[+57.021]QC[+57.021]PPNFTGK.L	417		C[+57]*2	484.551	3	1451.64	1451.64	0	-1.8	Specific	57.73	57.73	57.73	1.85	144	>LTBP1 full	1	File18222_Scan2961	controllerType=0 controllerNumber=1 scan=2961	10.8855
	1	R.DKC[+57.021]QC[+57.021]PPNFTGK.L	417		C[+57]*2	726.321	2	1451.63	1451.64	0	-4.2	Specific	95.96	95.96	95.96	1.7	144	>LTBP1 full	1	File18222_Scan2670	controllerType=0 controllerNumber=1 scan=2670	10.0476
	1	R.DKC[+57.021]QC[+57.021]PPNFTGK.L	417		C[+57]*2	484.55	3	1451.64	1451.64	0	-3.2	Specific	123.79	123.79	123.79	2.38	144	>LTBP1 full	1	File18222_Scan2446	controllerType=0 controllerNumber=1 scan=2446	9.4104
	1	R.DKC[+57.021]QC[+57.021]PPNFTGK.L	417		C[+57]*2	484.551	3	1451.64	1451.64	0	-1.9	Specific	152.68	152.68	152.68	3.14	144	>LTBP1 full	1	File18222_Scan2924	controllerType=0 controllerNumber=1 scan=2924	10.7826
	1	R.DKC[+57.021]QC[+57.021]PPNFTGK.L	417		C[+57]*2	726.322	2	1451.64	1451.64	0	-2.9	Specific	167.12	167.12	167.12	3.03	144	>LTBP1 full	1	File18222_Scan2624	controllerType=0 controllerNumber=1 scan=2624	9.9311
	1	R.DKC[+57.021]QC[+57.021]PPNFTGK.L	417		C[+57]*2	484.55	3	1451.64	1451.64	0	-3.3	Specific	224.34	224.34	224.34	4.09	144	>LTBP1 full	1	File18222_Scan2888	controllerType=0 controllerNumber=1 scan=2888	10.6798
	1	R.DKC[+57.021]QC[+57.021]PPNFTGK.L	417		C[+57]*2	726.322	2	1451.64	1451.64	0	-2.8	Specific	226.8	226.8	226.8	3.66	144	>LTBP1 full	1	File18222_Scan2583	controllerType=0 controllerNumber=1 scan=2583	9.8195
	1	R.DKC[+57.021]QC[+57.021]PPNFTGK.L	417		C[+57]*2	484.55	3	1451.63	1451.64	0	-4.1	Specific	232.17	232.17	232.17	3.43	144	>LTBP1 full	1	File18222_Scan2853	controllerType=0 controllerNumber=1 scan=2853	10.5701
	1	R.DKC[+57.021]QC[+57.021]PPNFTGK.L	417		C[+57]*2	726.321	2	1451.64	1451.64	0	-3.8	Specific	256.24	256.24	256.24	3.41	144	>LTBP1 full	1	File18222_Scan2543	controllerType=0 controllerNumber=1 scan=2543	9.7089
	1	R.DKC[+57.021]QC[+57.021]PPNFTGK.L	417		C[+57]*2	484.551	3	1451.64	1451.64	0	-2.2	Specific	259.94	259.94	259.94	4.35	144	>LTBP1 full	1	File18222_Scan2818	controllerType=0 controllerNumber=1 scan=2818	10.4577
	1	R.DKC[+57.021]QC[+57.021]PPNFTGK.L	417		C[+57]*2	484.55	3	1451.64	1451.64	0	-3	Specific	265.24	265.24	265.24	4.48	144	>LTBP1 full	1	File18222_Scan2476	controllerType=0 controllerNumber=1 scan=2476	9.5146
	1	R.DKC[+57.021]QC[+57.021]PPNFTGK.L	417		C[+57]*2	484.55	3	1451.64	1451.64	0	-2.7	Specific	348.22	348.22	348.22	6.52	144	>LTBP1 full	1	File18222_Scan2780	controllerType=0 controllerNumber=1 scan=2780	10.354
	1	R.DKC[+57.021]QC[+57.021]PPNFTGK.L	417		C[+57]*2	484.55	3	1451.64	1451.64	0	-2.5	Specific	348.89	348.89	348.89	6.4	144	>LTBP1 full	1	File18222_Scan2667	controllerType=0 controllerNumber=1 scan=2667	10.0411
	1	R.DKC[+57.021]QC[+57.021]PPNFTGK.L	417		C[+57]*2	484.551	3	1451.64	1451.64	0	-2	Specific	353.77	353.77	353.77	5.21	144	>LTBP1 full	1	File18222_Scan2744	controllerType=0 controllerNumber=1 scan=2744	10.2504
	1	R.DKC[+57.021]QC[+57.021]PPNFTGK.L	417		C[+57]*2	484.551	3	1451.64	1451.64	0	-2.3	Specific	361.15	361.15	361.15	5.31	144	>LTBP1 full	1	File18222_Scan2704	controllerType=0 controllerNumber=1 scan=2704	10.145
	1	R.DKC[+57.021]QC[+57.021]PPNFTGK.L	417		C[+57]*2	484.55	3	1451.64	1451.64	0	-3.1	Specific	382.31	382.31	382.31	7.63	144	>LTBP1 full	1	File18222_Scan2511	controllerType=0 controllerNumber=1 scan=2511	9.618
	1	R.DKC[+57.021]QC[+57.021]PPNFTGK.L	417		C[+57]*2	484.55	3	1451.64	1451.64	0	-2.7	Specific	400.03	400.03	400.03	7.84	144	>LTBP1 full	1	File18222_Scan2627	controllerType=0 controllerNumber=1 scan=2627	9.9388
	1	R.DKC[+57.021]QC[+57.021]PPNFTGK.L	417		C[+57]*2	484.55	3	1451.64	1451.64	0	-3.4	Specific	402.75	402.75	402.75	7.84	144	>LTBP1 full	1	File18222_Scan2586	controllerType=0 controllerNumber=1 scan=2586	9.8276
	1	R.DKC[+57.021]QC[+57.021]PPNFTGK.L	417		C[+57]*2	484.55	3	1451.64	1451.64	0	-3	Specific	435.99	435.99	435.99	7.84	144	>LTBP1 full	1	File18222_Scan2547	controllerType=0 controllerNumber=1 scan=2547	9.7201
	1	R.DKC[+57.021]QC[+57.021]PPN[+2157.783]FTGK.L	417	HexNAc(6)Hex(4)NeuAc(1)	C[+57]*2, N[+2158]	1203.81	3	3609.43	3609.42	0	0.9	Specific	30	30	16.82	2.01	144	>LTBP1 full	1	File18222_Scan6343	controllerType=0 controllerNumber=1 scan=6343	19.0129
	1	K.C[+57.021]QC[+57.021]PPNFTGK.L	419		C[+57]*2	604.76	2	1208.51	1208.52	0	-4.6	Specific	28.88	28.88	28.88	1.67	144	>LTBP1 full	1	File18222_Scan2763	controllerType=0 controllerNumber=1 scan=2763	10.31
	1	K.C[+57.021]QC[+57.021]PPNFTGK.L	419		C[+57]*2	604.762	2	1208.52	1208.52	0	-2	Specific	127.81	127.81	127.81	2.7	144	>LTBP1 full	1	File18222_Scan3215	controllerType=0 controllerNumber=1 scan=3215	11.5331
	1	K.C[+57.021]QC[+57.021]PPNFTGK.L	419		C[+57]*2	604.762	2	1208.52	1208.52	0	-1.8	Specific	167.56	167.56	167.56	3.68	144	>LTBP1 full	1	File18222_Scan2814	controllerType=0 controllerNumber=1 scan=2814	10.4465
	1	K.C[+57.021]QC[+57.021]PPNFTGK.L	419		C[+57]*2	604.762	2	1208.52	1208.52	0	-1.3	Specific	250.32	250.32	250.32	4.77	144	>LTBP1 full	1	File18222_Scan2848	controllerType=0 controllerNumber=1 scan=2848	10.5577
	1	K.C[+57.021]QC[+57.021]PPNFTGK.L	419		C[+57]*2	604.762	2	1208.52	1208.52	0	-1.8	Specific	313.91	313.91	313.91	6.24	144	>LTBP1 full	1	File18222_Scan3168	controllerType=0 controllerNumber=1 scan=3168	11.4168
	1	K.C[+57.021]QC[+57.021]PPNFTGK.L	419		C[+57]*2	604.762	2	1208.52	1208.52	0	-2.3	Specific	331.54	331.54	331.54	6.33	144	>LTBP1 full	1	File18222_Scan3076	controllerType=0 controllerNumber=1 scan=3076	11.19
	1	K.C[+57.021]QC[+57.021]PPNFTGK.L	419		C[+57]*2	604.761	2	1208.52	1208.52	0	-2.7	Specific	353.6	353.6	353.6	6.64	144	>LTBP1 full	1	File18222_Scan3120	controllerType=0 controllerNumber=1 scan=3120	11.3001
	1	K.C[+57.021]QC[+57.021]PPNFTGK.L	419		C[+57]*2	604.761	2	1208.52	1208.52	0	-2.6	Specific	401.05	401.05	401.05	7.83	144	>LTBP1 full	1	File18222_Scan2993	controllerType=0 controllerNumber=1 scan=2993	10.98
	1	K.C[+57.021]QC[+57.021]PPNFTGK.L	419		C[+57]*2	604.762	2	1208.52	1208.52	0	-1.3	Specific	431.7	431.7	431.7	7.83	144	>LTBP1 full	1	File18222_Scan3035	controllerType=0 controllerNumber=1 scan=3035	11.087
	1	K.C[+57.021]QC[+57.021]PPNFTGK.L	419		C[+57]*2	604.762	2	1208.52	1208.52	0	-1.9	Specific	432.98	432.98	432.98	7.83	144	>LTBP1 full	1	File18222_Scan2883	controllerType=0 controllerNumber=1 scan=2883	10.6669
	1	K.C[+57.021]QC[+57.021]PPNFTGK.L	419		C[+57]*2	604.761	2	1208.52	1208.52	0	-2.9	Specific	446.6	446.6	446.6	7.89	144	>LTBP1 full	1	File18222_Scan2958	controllerType=0 controllerNumber=1 scan=2958	10.8774
	1	K.C[+57.021]QC[+57.021]PPNFTGK.L	419		C[+57]*2	604.762	2	1208.52	1208.52	0	-1.3	Specific	517.79	517.79	517.79	7.91	144	>LTBP1 full	1	File18222_Scan2921	controllerType=0 controllerNumber=1 scan=2921	10.7745
	1	K.LC[+57.021]QIPVHGASVPK.L	429		C[+57]	469.257	3	1405.76	1405.76	0	-3.6	Specific	85.92	85.92	85.92	2.97	144	>LTBP1 full	1	File18222_Scan4011	controllerType=0 controllerNumber=1 scan=4011	13.4795
	1	K.LC[+57.021]QIPVHGASVPK.L	429		C[+57]	703.382	2	1405.76	1405.76	0	-4.1	Specific	148.2	148.2	148.2	2.81	144	>LTBP1 full	1	File18222_Scan3563	controllerType=0 controllerNumber=1 scan=3563	12.4001
	1	K.LC[+57.021]QIPVHGASVPK.L	429		C[+57]	469.257	3	1405.76	1405.76	0	-2.9	Specific	172.88	172.88	172.88	4.42	144	>LTBP1 full	1	File18222_Scan3882	controllerType=0 controllerNumber=1 scan=3882	13.1655
	1	K.LC[+57.021]QIPVHGASVPK.L	429		C[+57]	703.382	2	1405.76	1405.76	0	-3.5	Specific	194.22	194.22	194.22	5.12	144	>LTBP1 full	1	File18222_Scan3512	controllerType=0 controllerNumber=1 scan=3512	12.2774
	1	K.LC[+57.021]QIPVHGASVPK.L	429		C[+57]	469.258	3	1405.76	1405.76	0	-1.6	Specific	239.03	239.03	239.03	5.88	144	>LTBP1 full	1	File18222_Scan3420	controllerType=0 controllerNumber=1 scan=3420	12.0506
	1	K.LC[+57.021]QIPVHGASVPK.L	429		C[+57]	469.257	3	1405.76	1405.76	0	-3.1	Specific	347.6	294.06	294.06	6.37	144	>LTBP1 full	1	File18222_Scan3835	controllerType=0 controllerNumber=1 scan=3835	13.055
	1	K.LC[+57.021]QIPVHGASVPK.L	429		C[+57]	469.257	3	1405.76	1405.76	0	-3.1	Specific	409.94	400.12	400.12	8.03	144	>LTBP1 full	1	File18222_Scan3787	controllerType=0 controllerNumber=1 scan=3787	12.9418
	1	K.LC[+57.021]QIPVHGASVPK.L	429		C[+57]	469.257	3	1405.76	1405.76	0	-2.9	Specific	460.23	362.84	362.84	6.95	144	>LTBP1 full	1	File18222_Scan3463	controllerType=0 controllerNumber=1 scan=3463	12.1558
	1	K.LC[+57.021]QIPVHGASVPK.L	429		C[+57]	469.257	3	1405.76	1405.76	0	-3	Specific	494.15	360.19	360.19	7.1	144	>LTBP1 full	1	File18222_Scan3689	controllerType=0 controllerNumber=1 scan=3689	12.7063
	1	K.LC[+57.021]QIPVHGASVPK.L	429		C[+57]	469.257	3	1405.76	1405.76	0	-3.5	Specific	535.59	386.98	386.98	8.24	144	>LTBP1 full	1	File18222_Scan3736	controllerType=0 controllerNumber=1 scan=3736	12.8196
	1	K.LC[+57.021]QIPVHGASVPK.L	429		C[+57]	469.257	3	1405.76	1405.76	0	-3.6	Specific	551.45	415.67	415.67	8.24	144	>LTBP1 full	1	File18222_Scan3645	controllerType=0 controllerNumber=1 scan=3645	12.5991
	1	K.LC[+57.021]QIPVHGASVPK.L	429		C[+57]	703.382	2	1405.76	1405.76	0	-3.4	Specific	551.7	486.18	486.18	7.57	144	>LTBP1 full	1	File18222_Scan3609	controllerType=0 controllerNumber=1 scan=3609	12.5111
	1	K.LC[+57.021]QIPVHGASVPK.L	429		C[+57]	469.257	3	1405.76	1405.76	0	-3.6	Specific	577.49	414.5	414.5	9.03	144	>LTBP1 full	1	File18222_Scan3549	controllerType=0 controllerNumber=1 scan=3549	12.3673
	1	K.LC[+57.021]QIPVHGASVPK.L	429		C[+57]	469.257	3	1405.76	1405.76	0	-3.6	Specific	581.07	411.94	411.94	9.03	144	>LTBP1 full	1	File18222_Scan3506	controllerType=0 controllerNumber=1 scan=3506	12.2632
	1	K.LC[+57.021]QIPVHGASVPK.L	429		C[+57]	469.257	3	1405.76	1405.76	0	-3.1	Specific	606.81	451.44	451.44	10.03	144	>LTBP1 full	1	File18222_Scan3599	controllerType=0 controllerNumber=1 scan=3599	12.487
	1	K.LC[+57.021]QIPVHGASVPK.L	429		C[+57]	703.383	2	1405.76	1405.76	0	-2.9	Specific	613.41	511.79	511.79	9.35	144	>LTBP1 full	1	File18222_Scan3656	controllerType=0 controllerNumber=1 scan=3656	12.6258
	1	K.ALGTHVIHSTHTLPLTVTSQQGVK.V	452			505.88	5	2525.37	2525.38	0	-5.4	Specific	13.14	13.14	13.14	1.98	144	>LTBP1 full	1	File18222_Scan4463	controllerType=0 controllerNumber=1 scan=4463	14.5675
	1	K.ALGTHVIHSTHTLPLTVTSQQGVK.V	452			632.099	4	2525.38	2525.38	0	-3.2	Specific	33.69	33.69	33.69	1.74	144	>LTBP1 full	1	File18222_Scan4462	controllerType=0 controllerNumber=1 scan=4462	14.5653
	1	K.ALGTHVIHSTHTLPLTVTSQQGVK.V	452			842.463	3	2525.37	2525.38	0	-3.7	Specific	148.15	148.15	148.15	3.14	144	>LTBP1 full	1	File18222_Scan4062	controllerType=0 controllerNumber=1 scan=4062	13.6055
	1	K.ALGTHVIHSTHTLPLTVTSQQGVK.V	452			632.099	4	2525.38	2525.38	0	-3.1	Specific	169.02	169.02	169.02	3.27	144	>LTBP1 full	1	File18222_Scan4431	controllerType=0 controllerNumber=1 scan=4431	14.4916
	1	K.ALGTHVIHSTHTLPLTVTSQQGVK.V	452			632.1	4	2525.38	2525.38	0	-2.1	Specific	194.73	194.73	194.73	4.51	144	>LTBP1 full	1	File18222_Scan3990	controllerType=0 controllerNumber=1 scan=3990	13.4284
	1	K.ALGTHVIHSTHTLPLTVTSQQGVK.V	452			505.881	5	2525.38	2525.38	0	-2.8	Specific	217.74	217.74	217.74	5.52	144	>LTBP1 full	1	File18222_Scan4345	controllerType=0 controllerNumber=1 scan=4345	14.291
	1	K.ALGTHVIHSTHTLPLTVTSQQGVK.V	452			632.099	4	2525.37	2525.38	0	-3.4	Specific	244.8	244.8	244.8	5	144	>LTBP1 full	1	File18222_Scan4356	controllerType=0 controllerNumber=1 scan=4356	14.3167
	1	K.ALGTHVIHSTHTLPLTVTSQQGVK.V	452			505.882	5	2525.38	2525.38	0	-1.4	Specific	260.64	260.64	260.64	5.54	144	>LTBP1 full	1	File18222_Scan4297	controllerType=0 controllerNumber=1 scan=4297	14.1763
	1	K.ALGTHVIHSTHTLPLTVTSQQGVK.V	452			505.882	5	2525.38	2525.38	0	-1.7	Specific	274.96	274.96	274.96	5.75	144	>LTBP1 full	1	File18222_Scan4248	controllerType=0 controllerNumber=1 scan=4248	14.0612
	1	K.ALGTHVIHSTHTLPLTVTSQQGVK.V	452			505.881	5	2525.38	2525.38	0	-2.5	Specific	296.33	296.33	296.33	5.66	144	>LTBP1 full	1	File18222_Scan4020	controllerType=0 controllerNumber=1 scan=4020	13.5015
	1	K.ALGTHVIHSTHTLPLTVTSQQGVK.V	452			505.881	5	2525.38	2525.38	0	-2.7	Specific	373.23	373.23	373.23	7.21	144	>LTBP1 full	1	File18222_Scan4198	controllerType=0 controllerNumber=1 scan=4198	13.9427
	1	K.ALGTHVIHSTHTLPLTVTSQQGVK.V	452			505.881	5	2525.38	2525.38	0	-3.3	Specific	405.9	405.9	405.9	7.55	144	>LTBP1 full	1	File18222_Scan4065	controllerType=0 controllerNumber=1 scan=4065	13.6132
	1	K.ALGTHVIHSTHTLPLTVTSQQGVK.V	452			632.1	4	2525.38	2525.38	0	-1.6	Specific	446.46	446.46	446.46	6.68	144	>LTBP1 full	1	File18222_Scan4303	controllerType=0 controllerNumber=1 scan=4303	14.1918
	1	K.ALGTHVIHSTHTLPLTVTSQQGVK.V	452			505.881	5	2525.38	2525.38	0	-3.1	Specific	459.11	459.11	459.11	7.48	144	>LTBP1 full	1	File18222_Scan4105	controllerType=0 controllerNumber=1 scan=4105	13.7171
	1	K.ALGTHVIHSTHTLPLTVTSQQGVK.V	452			505.881	5	2525.37	2525.38	0	-3.4	Specific	465.12	465.12	465.12	7.48	144	>LTBP1 full	1	File18222_Scan4149	controllerType=0 controllerNumber=1 scan=4149	13.825
	1	K.ALGTHVIHSTHTLPLTVTSQQGVK.V	452			842.463	3	2525.37	2525.38	0	-3.5	Specific	475.39	475.39	475.39	5.48	144	>LTBP1 full	1	File18222_Scan4109	controllerType=0 controllerNumber=1 scan=4109	13.727
	1	K.ALGTHVIHSTHTLPLTVTSQQGVK.V	452			632.099	4	2525.38	2525.38	0	-3	Specific	521.28	521.28	521.28	7.09	144	>LTBP1 full	1	File18222_Scan4256	controllerType=0 controllerNumber=1 scan=4256	14.0798
	1	K.ALGTHVIHSTHTLPLTVTSQQGVK.V	452			632.1	4	2525.38	2525.38	0	-2.9	Specific	654.68	654.68	654.68	9.87	144	>LTBP1 full	1	File18222_Scan4207	controllerType=0 controllerNumber=1 scan=4207	13.9641
	1	K.ALGTHVIHSTHTLPLTVTSQQGVK.V	452			632.099	4	2525.38	2525.38	0	-3	Specific	656.94	656.94	656.94	9.87	144	>LTBP1 full	1	File18222_Scan4033	controllerType=0 controllerNumber=1 scan=4033	13.5326
	1	K.ALGTHVIHSTHTLPLTVTSQQGVK.V	452			632.099	4	2525.37	2525.38	0	-3.5	Specific	681.41	681.41	681.41	9.87	144	>LTBP1 full	1	File18222_Scan4162	controllerType=0 controllerNumber=1 scan=4162	13.8567
	1	K.ALGTHVIHSTHTLPLTVTSQQGVK.V	452			632.099	4	2525.38	2525.38	0	-3.3	Specific	706.05	706.05	706.05	10.87	144	>LTBP1 full	1	File18222_Scan4119	controllerType=0 controllerNumber=1 scan=4119	13.7511
	1	K.ALGTHVIHSTHTLPLTVTSQQGVK.V	452			632.099	4	2525.37	2525.38	0	-3.5	Specific	718.78	718.78	718.78	10.87	144	>LTBP1 full	1	File18222_Scan4074	controllerType=0 controllerNumber=1 scan=4074	13.6413
	1	K.ALGTHVIHSTHTLPLTVTSQQGVK.V	452			842.465	3	2525.38	2525.38	0	-1.7	Specific	803.57	803.57	803.57	11.42	144	>LTBP1 full	1	File18222_Scan4154	controllerType=0 controllerNumber=1 scan=4154	13.8365
	1	K.ALGT[+146.058]HVIHS[+802.286]THTLPLTVTSQQGVK.V	452	Fuc(1),HexNAc(1)Hex(1)Fuc(1)NeuAc(1)	S[+802], T[+146]	869.18	4	3473.7	3473.73	0	-8.1	Specific	165.23	165.23	2	2.56	144	>LTBP1 full	1	File18222_Scan4711	controllerType=0 controllerNumber=1 scan=4711	15.1575
	1	K.VKFPPNIVNIHVK.H	476			502.303	3	1504.89	1504.9	0	-3.5	Specific	29.62	29.62	29.62	2.07	144	>LTBP1 full	1	File18222_Scan5743	controllerType=0 controllerNumber=1 scan=5743	17.5941
	1	K.VKFPPNIVNIHVK.H	476			502.303	3	1504.89	1504.9	0	-4	Specific	288.06	288.06	288.06	5.41	144	>LTBP1 full	1	File18222_Scan5143	controllerType=0 controllerNumber=1 scan=5143	16.176
	1	K.VKFPPNIVNIHVK.H	476			502.304	3	1504.9	1504.9	0	-2.3	Specific	338.82	331.1	331.1	5.54	144	>LTBP1 full	1	File18222_Scan5640	controllerType=0 controllerNumber=1 scan=5640	17.3511
	1	K.VKFPPNIVNIHVK.H	476			502.303	3	1504.89	1504.9	0	-3.9	Specific	364.59	364.59	364.59	5.94	144	>LTBP1 full	1	File18222_Scan4830	controllerType=0 controllerNumber=1 scan=4830	15.4393
	1	K.VKFPPNIVNIHVK.H	476			502.303	3	1504.9	1504.9	0	-3.1	Specific	368.49	368.49	368.49	6.95	144	>LTBP1 full	1	File18222_Scan5033	controllerType=0 controllerNumber=1 scan=5033	15.9193
	1	K.VKFPPNIVNIHVK.H	476			502.303	3	1504.9	1504.9	0	-3	Specific	374.49	374.49	374.49	6.95	144	>LTBP1 full	1	File18222_Scan5089	controllerType=0 controllerNumber=1 scan=5089	16.0503
	1	K.VKFPPNIVNIHVK.H	476			502.304	3	1504.9	1504.9	0	-2.1	Specific	382.69	382.69	382.69	6.83	144	>LTBP1 full	1	File18222_Scan5254	controllerType=0 controllerNumber=1 scan=5254	16.4384
	1	K.VKFPPNIVNIHVK.H	476			502.303	3	1504.9	1504.9	0	-2.8	Specific	392.84	392.84	392.84	6.95	144	>LTBP1 full	1	File18222_Scan5199	controllerType=0 controllerNumber=1 scan=5199	16.3081
	1	K.VKFPPNIVNIHVK.H	476			502.303	3	1504.89	1504.9	0	-4	Specific	402.18	402.18	402.18	7.16	144	>LTBP1 full	1	File18222_Scan5314	controllerType=0 controllerNumber=1 scan=5314	16.5803
	1	K.VKFPPNIVNIHVK.H	476			502.304	3	1504.9	1504.9	0	-2.3	Specific	403.63	403.63	403.63	7.04	144	>LTBP1 full	1	File18222_Scan5368	controllerType=0 controllerNumber=1 scan=5368	16.7076
	1	K.VKFPPNIVNIHVK.H	476			502.303	3	1504.9	1504.9	0	-3.1	Specific	455.38	378.65	378.65	7.09	144	>LTBP1 full	1	File18222_Scan4976	controllerType=0 controllerNumber=1 scan=4976	15.7858
	1	K.VKFPPNIVNIHVK.H	476			502.303	3	1504.89	1504.9	0	-3.2	Specific	484.91	417.89	417.89	7.25	144	>LTBP1 full	1	File18222_Scan5423	controllerType=0 controllerNumber=1 scan=5423	16.8373
	1	K.VKFPPNIVNIHVK.H	476			502.304	3	1504.9	1504.9	0	-1.4	Specific	502.21	385.52	385.52	7.12	144	>LTBP1 full	1	File18222_Scan4932	controllerType=0 controllerNumber=1 scan=4932	15.6817
	1	K.VKFPPNIVNIHVK.H	476			502.303	3	1504.9	1504.9	0	-2.9	Specific	512.7	406.52	406.52	7.25	144	>LTBP1 full	1	File18222_Scan5478	controllerType=0 controllerNumber=1 scan=5478	16.9676
	1	K.VKFPPNIVNIHVK.H	476			502.303	3	1504.9	1504.9	0	-3.1	Specific	577.95	394.13	394.13	8.16	144	>LTBP1 full	1	File18222_Scan4877	controllerType=0 controllerNumber=1 scan=4877	15.5508
	1	K.VKFPPNIVNIHVK.H	476			502.303	3	1504.89	1504.9	0	-4.1	Specific	597.33	505.8	505.8	7.5	144	>LTBP1 full	1	File18222_Scan5531	controllerType=0 controllerNumber=1 scan=5531	17.0928
	1	K.VKFPPNIVNIHVK.H	476			502.303	3	1504.89	1504.9	0	-3.2	Specific	609.49	453.23	453.23	9.16	144	>LTBP1 full	1	File18222_Scan5585	controllerType=0 controllerNumber=1 scan=5585	17.2209
	1	K.FPPNIVNIHVK.H	478			426.582	3	1277.73	1277.74	0	-4	Specific	161.56	161.56	161.56	3.69	144	>LTBP1 full	1	File18222_Scan5456	controllerType=0 controllerNumber=1 scan=5456	16.9155
	1	K.FPPNIVNIHVK.H	478			426.582	3	1277.73	1277.74	0	-4.1	Specific	187.16	187.16	187.16	5.06	144	>LTBP1 full	1	File18222_Scan5676	controllerType=0 controllerNumber=1 scan=5676	17.4359
	1	K.FPPNIVNIHVK.H	478			426.582	3	1277.73	1277.74	0	-3.5	Specific	205.75	205.75	205.75	5.72	144	>LTBP1 full	1	File18222_Scan5191	controllerType=0 controllerNumber=1 scan=5191	16.2887
	1	K.FPPNIVNIHVK.H	478			426.582	3	1277.73	1277.74	0	-4.1	Specific	235.98	235.98	235.98	5.27	144	>LTBP1 full	1	File18222_Scan5733	controllerType=0 controllerNumber=1 scan=5733	17.5702
	1	K.FPPNIVNIHVK.H	478			426.583	3	1277.73	1277.74	0	-2.4	Specific	237.13	237.13	237.13	5.81	144	>LTBP1 full	1	File18222_Scan5245	controllerType=0 controllerNumber=1 scan=5245	16.4164
	1	K.FPPNIVNIHVK.H	478			426.582	3	1277.73	1277.74	0	-2.8	Specific	238	238	238	5.94	144	>LTBP1 full	1	File18222_Scan5024	controllerType=0 controllerNumber=1 scan=5024	15.8978
	1	K.FPPNIVNIHVK.H	478			426.582	3	1277.73	1277.74	0	-5.2	Specific	275.92	275.92	275.92	5.62	144	>LTBP1 full	1	File18222_Scan5132	controllerType=0 controllerNumber=1 scan=5132	16.1503
	1	K.FPPNIVNIHVK.H	478			426.582	3	1277.73	1277.74	0	-4.5	Specific	279.5	279.5	279.5	5.62	144	>LTBP1 full	1	File18222_Scan5512	controllerType=0 controllerNumber=1 scan=5512	17.0477
	1	K.FPPNIVNIHVK.H	478			426.583	3	1277.73	1277.74	0	-2	Specific	293.16	293.16	293.16	6.07	144	>LTBP1 full	1	File18222_Scan5403	controllerType=0 controllerNumber=1 scan=5403	16.7898
	1	K.FPPNIVNIHVK.H	478			426.582	3	1277.73	1277.74	0	-3	Specific	312.19	312.19	312.19	6.37	144	>LTBP1 full	1	File18222_Scan5784	controllerType=0 controllerNumber=1 scan=5784	17.6922
	1	K.FPPNIVNIHVK.H	478			426.582	3	1277.73	1277.74	0	-3.3	Specific	323.24	228.74	228.74	6.12	144	>LTBP1 full	1	File18222_Scan5079	controllerType=0 controllerNumber=1 scan=5079	16.0266
	1	K.FPPNIVNIHVK.H	478			426.582	3	1277.73	1277.74	0	-4.3	Specific	328.34	328.34	328.34	5.8	144	>LTBP1 full	1	File18222_Scan5298	controllerType=0 controllerNumber=1 scan=5298	16.5419
	1	K.FPPNIVNIHVK.H	478			426.582	3	1277.73	1277.74	0	-4.1	Specific	360.76	360.76	360.76	6.07	144	>LTBP1 full	1	File18222_Scan5893	controllerType=0 controllerNumber=1 scan=5893	17.9499
	1	K.FPPNIVNIHVK.H	478			426.582	3	1277.73	1277.74	0	-3.3	Specific	360.8	357.15	357.15	6.74	144	>LTBP1 full	1	File18222_Scan5619	controllerType=0 controllerNumber=1 scan=5619	17.3011
	1	K.FPPNIVNIHVK.H	478			426.582	3	1277.73	1277.74	0	-4.4	Specific	364.94	364.94	364.94	6.07	144	>LTBP1 full	1	File18222_Scan6057	controllerType=0 controllerNumber=1 scan=6057	18.3368
	1	K.FPPNIVNIHVK.H	478			426.582	3	1277.73	1277.74	0	-2.7	Specific	383.03	378.94	378.94	7.75	144	>LTBP1 full	1	File18222_Scan5948	controllerType=0 controllerNumber=1 scan=5948	18.079
	1	K.FPPNIVNIHVK.H	478			426.582	3	1277.73	1277.74	0	-3.1	Specific	441.07	380.29	380.29	7.89	144	>LTBP1 full	1	File18222_Scan6004	controllerType=0 controllerNumber=1 scan=6004	18.2115
	1	K.FPPNIVNIHVK.H	478			426.582	3	1277.73	1277.74	0	-3.2	Specific	442.19	433.38	433.38	7.89	144	>LTBP1 full	1	File18222_Scan5563	controllerType=0 controllerNumber=1 scan=5563	17.1686
	1	K.FPPNIVNIHVK.H	478			426.582	3	1277.73	1277.74	0	-4.1	Specific	443.5	443.5	443.5	7.23	144	>LTBP1 full	1	File18222_Scan5837	controllerType=0 controllerNumber=1 scan=5837	17.8177
	1	K.HPPEASVQIHQVSR.I	489			528.945	3	1584.82	1584.82	0	-1.7	Specific	4.07	4.07	4.07	1.71	144	>LTBP1 full	1	File18222_Scan2261	controllerType=0 controllerNumber=1 scan=2261	8.8527
	1	K.HPPEASVQIHQVSR.I	489			528.945	3	1584.82	1584.82	0	-1.9	Specific	24.58	24.58	24.58	1.71	144	>LTBP1 full	1	File18222_Scan2781	controllerType=0 controllerNumber=1 scan=2781	10.3562
	1	K.HPPEASVQIHQVSR.I	489			528.945	3	1584.82	1584.82	0	-3	Specific	39.56	39.56	39.56	1.76	144	>LTBP1 full	1	File18222_Scan2701	controllerType=0 controllerNumber=1 scan=2701	10.1369
	1	K.HPPEASVQIHQVSR.I	489			528.944	3	1584.82	1584.82	0	-3.2	Specific	113.05	113.05	113.05	2.49	144	>LTBP1 full	1	File18222_Scan2663	controllerType=0 controllerNumber=1 scan=2663	10.0313
	1	K.HPPEASVQIHQVSR.I	489			528.945	3	1584.82	1584.82	0	-3.1	Specific	306.27	306.27	306.27	5.34	144	>LTBP1 full	1	File18222_Scan2620	controllerType=0 controllerNumber=1 scan=2620	9.9207
	1	K.HPPEASVQIHQVSR.I	489			528.946	3	1584.82	1584.82	0	-1.4	Specific	378.57	378.57	378.57	6.59	144	>LTBP1 full	1	File18222_Scan2298	controllerType=0 controllerNumber=1 scan=2298	8.9622
	1	K.HPPEASVQIHQVSR.I	489			528.945	3	1584.82	1584.82	0	-2.2	Specific	448.7	448.7	448.7	6.73	144	>LTBP1 full	1	File18222_Scan2581	controllerType=0 controllerNumber=1 scan=2581	9.8139
	1	K.HPPEASVQIHQVSR.I	489			528.945	3	1584.82	1584.82	0	-2.9	Specific	633.36	633.36	633.36	8.93	144	>LTBP1 full	1	File18222_Scan2333	controllerType=0 controllerNumber=1 scan=2333	9.0644
	1	K.HPPEASVQIHQVSR.I	489			528.945	3	1584.82	1584.82	0	-2.6	Specific	659.85	659.85	659.85	9.8	144	>LTBP1 full	1	File18222_Scan2542	controllerType=0 controllerNumber=1 scan=2542	9.7068
	1	K.HPPEASVQIHQVSR.I	489			528.945	3	1584.82	1584.82	0	-2.1	Specific	830.35	830.35	830.35	12.8	144	>LTBP1 full	1	File18222_Scan2505	controllerType=0 controllerNumber=1 scan=2505	9.5997
	1	K.HPPEASVQIHQVSR.I	489			528.945	3	1584.82	1584.82	0	-2.9	Specific	910.84	910.84	910.84	14.93	144	>LTBP1 full	1	File18222_Scan2438	controllerType=0 controllerNumber=1 scan=2438	9.3869
	1	K.HPPEASVQIHQVSR.I	489			528.945	3	1584.82	1584.82	0	-3	Specific	918.37	918.37	918.37	14.93	144	>LTBP1 full	1	File18222_Scan2372	controllerType=0 controllerNumber=1 scan=2372	9.1771
	1	K.HPPEASVQIHQVSR.I	489			528.945	3	1584.82	1584.82	0	-2.3	Specific	929.89	929.89	929.89	14.8	144	>LTBP1 full	1	File18222_Scan2469	controllerType=0 controllerNumber=1 scan=2469	9.4925
	1	K.HPPEASVQIHQVSR.I	489			528.944	3	1584.82	1584.82	0	-3.4	Specific	960.22	960.22	960.22	15.93	144	>LTBP1 full	1	File18222_Scan2408	controllerType=0 controllerNumber=1 scan=2408	9.2846
	1	K.TKEAQPGQSQVSYQGLPVQK.T	511			725.044	3	2173.12	2173.12	0	-3.7	Specific	110.39	110.39	110.39	3.63	144	>LTBP1 full	1	File18222_Scan3991	controllerType=0 controllerNumber=1 scan=3991	13.4306
	1	K.TKEAQPGQSQVSYQGLPVQK.T	511			725.044	3	2173.12	2173.12	0	-3.6	Specific	314.99	314.99	314.99	5.38	144	>LTBP1 full	1	File18222_Scan3694	controllerType=0 controllerNumber=1 scan=3694	12.7184
	1	K.TKEAQPGQSQVSYQGLPVQK.T	511			725.045	3	2173.12	2173.12	0	-2	Specific	392.36	392.36	392.36	6.64	144	>LTBP1 full	1	File18222_Scan3748	controllerType=0 controllerNumber=1 scan=3748	12.8497
	1	K.TKEAQPGQSQVSYQGLPVQK.T	511			725.045	3	2173.12	2173.12	0	-2.1	Specific	548.51	548.51	548.51	7.06	144	>LTBP1 full	1	File18222_Scan3945	controllerType=0 controllerNumber=1 scan=3945	13.3183
	1	K.TKEAQPGQSQVSYQGLPVQK.T	511			725.045	3	2173.12	2173.12	0	-2	Specific	565.09	565.09	565.09	7.85	144	>LTBP1 full	1	File18222_Scan3806	controllerType=0 controllerNumber=1 scan=3806	12.9862
	1	K.TKEAQPGQSQVSYQGLPVQK.T	511			725.045	3	2173.12	2173.12	0	-2	Specific	798.85	798.85	798.85	11.85	144	>LTBP1 full	1	File18222_Scan3900	controllerType=0 controllerNumber=1 scan=3900	13.2112
	1	K.TKEAQPGQSQVSYQGLPVQK.T	511			725.045	3	2173.12	2173.12	0	-2.3	Specific	813.19	813.19	813.19	12.85	144	>LTBP1 full	1	File18222_Scan3856	controllerType=0 controllerNumber=1 scan=3856	13.1049
	1	K.EAQPGQSQVSYQGLPVQK.T	513			648.663	3	1943.98	1943.98	0	-3.4	Specific	231.23	231.23	231.23	3.68	144	>LTBP1 full	1	File18222_Scan4540	controllerType=0 controllerNumber=1 scan=4540	14.7475
	1	K.EAQPGQSQVSYQGLPVQK.T	513			648.663	3	1943.97	1943.98	0	-4.6	Specific	296.56	296.56	296.56	4.47	144	>LTBP1 full	1	File18222_Scan4826	controllerType=0 controllerNumber=1 scan=4826	15.4307
	1	K.EAQPGQSQVSYQGLPVQK.T	513			972.492	2	1943.98	1943.98	0	-2.9	Specific	507.29	507.29	507.29	7.67	144	>LTBP1 full	1	File18222_Scan4565	controllerType=0 controllerNumber=1 scan=4565	14.8073
	1	K.EAQPGQSQVSYQGLPVQK.T	513			648.664	3	1943.98	1943.98	0	-2.8	Specific	514.57	514.57	514.57	6.97	144	>LTBP1 full	1	File18222_Scan4768	controllerType=0 controllerNumber=1 scan=4768	15.294
	1	K.EAQPGQSQVSYQGLPVQK.T	513			972.45	2	1943.98	1943.98	0	-1.1	Specific	564.07	564.07	564.07	7.72	144	>LTBP1 full	1	File18222_Scan4762	controllerType=0 controllerNumber=1 scan=4762	15.2798
	1	K.EAQPGQSQVSYQGLPVQK.T	513			648.663	3	1943.98	1943.98	0	-3.5	Specific	666.18	666.18	666.18	9.88	144	>LTBP1 full	1	File18222_Scan4588	controllerType=0 controllerNumber=1 scan=4588	14.8622
	1	K.EAQPGQSQVSYQGLPVQK.T	513			972.492	2	1943.98	1943.98	0	-2.8	Specific	690.08	690.08	690.08	10.58	144	>LTBP1 full	1	File18222_Scan4623	controllerType=0 controllerNumber=1 scan=4623	14.9427
	1	K.EAQPGQSQVSYQGLPVQK.T	513			648.663	3	1943.97	1943.98	0	-4	Specific	702.75	702.75	702.75	10.88	144	>LTBP1 full	1	File18222_Scan4680	controllerType=0 controllerNumber=1 scan=4680	15.0806
	1	K.EAQPGQSQVSYQGLPVQK.T	513			648.664	3	1943.98	1943.98	0	-2.8	Specific	714.95	714.95	714.95	10.88	144	>LTBP1 full	1	File18222_Scan4723	controllerType=0 controllerNumber=1 scan=4723	15.1869
	1	K.EAQPGQSQVSYQGLPVQK.T	513			972.492	2	1943.98	1943.98	0	-2.9	Specific	719.1	719.1	719.1	11.58	144	>LTBP1 full	1	File18222_Scan4668	controllerType=0 controllerNumber=1 scan=4668	15.0511
	1	K.EAQPGQSQVSYQGLPVQK.T	513			972.492	2	1943.98	1943.98	0	-2.3	Specific	745.17	745.17	745.17	11.46	144	>LTBP1 full	1	File18222_Scan4714	controllerType=0 controllerNumber=1 scan=4714	15.1653
	1	K.EAQPGQSQVSYQGLPVQK.T	513			648.664	3	1943.98	1943.98	0	-2.7	Specific	759.74	759.74	759.74	11.88	144	>LTBP1 full	1	File18222_Scan4634	controllerType=0 controllerNumber=1 scan=4634	14.9701
	1	E.AQPGQSQVSYQGLPVQK.T	514			907.971	2	1814.94	1814.94	0	-2.4	Specific	344.25	344.25	344.25	6.2	144	>LTBP1 full	1	File18222_Scan4335	controllerType=0 controllerNumber=1 scan=4335	14.2674
	1	E.AQPGQSQVSYQGLPVQK.T	514			605.65	3	1814.93	1814.94	0	-2.6	Specific	380.24	380.24	380.24	6.6	144	>LTBP1 full	1	File18222_Scan4339	controllerType=0 controllerNumber=1 scan=4339	14.2761
	1	E.AQPGQSQVSYQGLPVQK.T	514			605.649	3	1814.93	1814.94	0	-3.5	Specific	521.47	521.47	521.47	7.15	144	>LTBP1 full	1	File18222_Scan4392	controllerType=0 controllerNumber=1 scan=4392	14.3995
	1	E.AQPGQSQVSYQGLPVQK.T	514			605.649	3	1814.93	1814.94	0	-3.2	Specific	556.65	556.65	556.65	7.15	144	>LTBP1 full	1	File18222_Scan4441	controllerType=0 controllerNumber=1 scan=4441	14.5161
	1	E.AQPGQSQVSYQGLPVQK.T	514			907.971	2	1814.94	1814.94	0	-2.2	Specific	562.35	562.35	562.35	8.51	144	>LTBP1 full	1	File18222_Scan4434	controllerType=0 controllerNumber=1 scan=4434	14.4993
	1	E.AQPGQSQVSYQGLPVQK.T	514			907.971	2	1814.93	1814.94	0	-2.8	Specific	563.3	563.3	563.3	8.64	144	>LTBP1 full	1	File18222_Scan4579	controllerType=0 controllerNumber=1 scan=4579	14.8408
	1	E.AQPGQSQVSYQGLPVQK.T	514			907.971	2	1814.93	1814.94	0	-2.6	Specific	576.25	576.25	576.25	8.51	144	>LTBP1 full	1	File18222_Scan4483	controllerType=0 controllerNumber=1 scan=4483	14.615
	1	E.AQPGQSQVSYQGLPVQK.T	514			907.969	2	1814.93	1814.94	0	-5	Specific	579.97	579.97	579.97	7.98	144	>LTBP1 full	1	File18222_Scan4389	controllerType=0 controllerNumber=1 scan=4389	14.393
	1	E.AQPGQSQVSYQGLPVQK.T	514			605.65	3	1814.93	1814.94	0	-2.9	Specific	614.18	614.18	614.18	8.94	144	>LTBP1 full	1	File18222_Scan4495	controllerType=0 controllerNumber=1 scan=4495	14.6421
	1	E.AQPGQSQVSYQGLPVQK.T	514			605.649	3	1814.93	1814.94	0	-3	Specific	672.26	672.26	672.26	9.94	144	>LTBP1 full	1	File18222_Scan4544	controllerType=0 controllerNumber=1 scan=4544	14.7574
	1	E.AQPGQSQVSYQGLPVQK.T	514			907.971	2	1814.94	1814.94	0	-2.4	Specific	684.24	684.24	684.24	10.51	144	>LTBP1 full	1	File18222_Scan4528	controllerType=0 controllerNumber=1 scan=4528	14.7203
	1	K.TQTIHSTYSHQQVIPHVYPVAAK.T	531			521.875	5	2605.35	2605.35	0	-2.5	Specific	200.36	200.36	200.36	5.18	144	>LTBP1 full	1	File18222_Scan4294	controllerType=0 controllerNumber=1 scan=4294	14.1698
	1	K.TQTIHSTYSHQQVIPHVYPVAAK.T	531			652.09	4	2605.34	2605.35	0	-5.4	Specific	201.09	201.09	201.09	3.97	144	>LTBP1 full	1	File18222_Scan3869	controllerType=0 controllerNumber=1 scan=3869	13.1342
	1	K.TQTIHSTYSHQQVIPHVYPVAAK.T	531			521.874	5	2605.34	2605.35	0	-3.6	Specific	284.21	284.21	284.21	5.79	144	>LTBP1 full	1	File18222_Scan4240	controllerType=0 controllerNumber=1 scan=4240	14.0419
	1	K.TQTIHSTYSHQQVIPHVYPVAAK.T	531			869.119	3	2605.34	2605.35	0	-4.3	Specific	288.03	288.03	288.03	3.14	144	>LTBP1 full	1	File18222_Scan4051	controllerType=0 controllerNumber=1 scan=4051	13.5771
	1	K.TQTIHSTYSHQQVIPHVYPVAAK.T	531			521.875	5	2605.35	2605.35	0	-1.8	Specific	331.87	331.87	331.87	5.92	144	>LTBP1 full	1	File18222_Scan3875	controllerType=0 controllerNumber=1 scan=3875	13.1491
	1	K.TQTIHSTYSHQQVIPHVYPVAAK.T	531			652.093	4	2605.35	2605.35	0	-1.2	Specific	377.22	377.22	377.22	5.8	144	>LTBP1 full	1	File18222_Scan4287	controllerType=0 controllerNumber=1 scan=4287	14.1526
	1	K.TQTIHSTYSHQQVIPHVYPVAAK.T	531			652.093	4	2605.35	2605.35	0	-1	Specific	422.26	422.26	422.26	6.01	144	>LTBP1 full	1	File18222_Scan4230	controllerType=0 controllerNumber=1 scan=4230	14.0183
	1	K.TQTIHSTYSHQQVIPHVYPVAAK.T	531			521.875	5	2605.34	2605.35	0	-3	Specific	465.99	465.99	465.99	7.48	144	>LTBP1 full	1	File18222_Scan3918	controllerType=0 controllerNumber=1 scan=3918	13.2537
	1	K.TQTIHSTYSHQQVIPHVYPVAAK.T	531			521.875	5	2605.34	2605.35	0	-2.8	Specific	507.51	507.51	507.51	7.63	144	>LTBP1 full	1	File18222_Scan4187	controllerType=0 controllerNumber=1 scan=4187	13.9169
	1	K.TQTIHSTYSHQQVIPHVYPVAAK.T	531			652.092	4	2605.35	2605.35	0	-2.4	Specific	561.97	561.97	561.97	7.74	144	>LTBP1 full	1	File18222_Scan4179	controllerType=0 controllerNumber=1 scan=4179	13.8972
	1	K.TQTIHSTYSHQQVIPHVYPVAAK.T	531			521.875	5	2605.34	2605.35	0	-3.4	Specific	577.37	577.37	577.37	8.54	144	>LTBP1 full	1	File18222_Scan4143	controllerType=0 controllerNumber=1 scan=4143	13.8096
	1	K.TQTIHSTYSHQQVIPHVYPVAAK.T	531			521.874	5	2605.34	2605.35	0	-3.5	Specific	634.91	634.91	634.91	9.54	144	>LTBP1 full	1	File18222_Scan4098	controllerType=0 controllerNumber=1 scan=4098	13.6995
	1	K.TQTIHSTYSHQQVIPHVYPVAAK.T	531			521.875	5	2605.34	2605.35	0	-3.1	Specific	643.01	643.01	643.01	9.54	144	>LTBP1 full	1	File18222_Scan4054	controllerType=0 controllerNumber=1 scan=4054	13.5849
	1	K.TQTIHSTYSHQQVIPHVYPVAAK.T	531			521.875	5	2605.35	2605.35	0	-2.5	Specific	657.52	657.52	657.52	10.42	144	>LTBP1 full	1	File18222_Scan4008	controllerType=0 controllerNumber=1 scan=4008	13.4718
	1	K.TQTIHSTYSHQQVIPHVYPVAAK.T	531			521.875	5	2605.35	2605.35	0	-2.3	Specific	688	688	688	10.42	144	>LTBP1 full	1	File18222_Scan3962	controllerType=0 controllerNumber=1 scan=3962	13.36
	1	K.TQTIHSTYSHQQVIPHVYPVAAK.T	531			652.093	4	2605.35	2605.35	0	-1.3	Specific	727.56	727.56	727.56	10.74	144	>LTBP1 full	1	File18222_Scan3915	controllerType=0 controllerNumber=1 scan=3915	13.246
	1	K.TQTIHSTYSHQQVIPHVYPVAAK.T	531			652.092	4	2605.35	2605.35	0	-2.2	Specific	940.29	940.29	940.29	14.74	144	>LTBP1 full	1	File18222_Scan3959	controllerType=0 controllerNumber=1 scan=3959	13.3523
	1	K.TQTIHSTYSHQQVIPHVYPVAAK.T	531			652.091	4	2605.34	2605.35	0	-3.5	Specific	961.95	961.95	961.95	15.87	144	>LTBP1 full	1	File18222_Scan4091	controllerType=0 controllerNumber=1 scan=4091	13.6831
	1	K.TQTIHSTYSHQQVIPHVYPVAAK.T	531			652.092	4	2605.35	2605.35	0	-2.5	Specific	995.51	995.51	995.51	15.74	144	>LTBP1 full	1	File18222_Scan4003	controllerType=0 controllerNumber=1 scan=4003	13.4598
	1	K.TQTIHSTYSHQQVIPHVYPVAAK.T	531			652.091	4	2605.34	2605.35	0	-3.3	Specific	1023.99	1023.99	1023.99	16.87	144	>LTBP1 full	1	File18222_Scan4135	controllerType=0 controllerNumber=1 scan=4135	13.7911
	1	K.TQTIHSTYSHQQVIPHVYPVAAK.T	531			652.091	4	2605.34	2605.35	0	-3.4	Specific	1144.06	1130.45	1130.45	18.87	144	>LTBP1 full	1	File18222_Scan4048	controllerType=0 controllerNumber=1 scan=4048	13.5707
	1	R.C[+57.021]FQETIGSQC[+57.021]GK.A	559		C[+57]*2	707.806	2	1414.61	1414.61	0	-2.7	Specific	195.53	195.53	195.53	3.87	144	>LTBP1 full	1	File18222_Scan3343	controllerType=0 controllerNumber=1 scan=3343	11.8551
	1	R.C[+57.021]FQETIGSQC[+57.021]GK.A	559		C[+57]*2	707.806	2	1414.61	1414.61	0	-2.7	Specific	266.75	266.75	266.75	5.96	144	>LTBP1 full	1	File18222_Scan6415	controllerType=0 controllerNumber=1 scan=6415	19.1827
	1	R.C[+57.021]FQETIGSQC[+57.021]GK.A	559		C[+57]*2	707.806	2	1414.61	1414.61	0	-2.4	Specific	336.87	336.87	336.87	6.4	144	>LTBP1 full	1	File18222_Scan3483	controllerType=0 controllerNumber=1 scan=3483	12.2057
	1	R.C[+57.021]FQETIGSQC[+57.021]GK.A	559		C[+57]*2	707.806	2	1414.6	1414.61	0	-2.9	Specific	551.7	551.7	551.7	8.05	144	>LTBP1 full	1	File18222_Scan3350	controllerType=0 controllerNumber=1 scan=3350	11.8777
	1	R.C[+57.021]FQETIGSQC[+57.021]GK.A	559		C[+57]*2	707.807	2	1414.61	1414.61	0	-2.2	Specific	627.66	627.66	627.66	9.71	144	>LTBP1 full	1	File18222_Scan3436	controllerType=0 controllerNumber=1 scan=3436	12.0905
	1	R.C[+57.021]FQETIGSQC[+57.021]GK.A	559		C[+57]*2	707.807	2	1414.61	1414.61	0	-1.7	Specific	758.33	758.33	758.33	12.71	144	>LTBP1 full	1	File18222_Scan3391	controllerType=0 controllerNumber=1 scan=3391	11.9802
	1	K.ALPGLSKQE.D	571			471.766	2	942.524	942.525	0	-1.3	Specific	106.85	106.85	106.85	2.21	144	>LTBP1 full	1	File18222_Scan3288	controllerType=0 controllerNumber=1 scan=3288	11.7135
	1	K.ALPGLSKQE.D	571			471.765	2	942.523	942.525	0	-2.9	Specific	251.08	251.08	251.08	4.69	144	>LTBP1 full	1	File18222_Scan3329	controllerType=0 controllerNumber=1 scan=3329	11.8206
	1	K.ALPGLSKQE.D	571			471.765	2	942.523	942.525	0	-2.5	Specific	269.79	269.79	269.79	4.56	144	>LTBP1 full	1	File18222_Scan3370	controllerType=0 controllerNumber=1 scan=3370	11.9283
	1	K.QEDC[+57.021]C[+57.021]GTVGTSWGFNK.C	578		C[+57]*2	615.922	3	1845.75	1845.75	0	-1.6	Specific	136.77	136.77	136.77	1.72	144	>LTBP1 full	1	File18222_Scan5549	controllerType=0 controllerNumber=1 scan=5549	17.1342
	1	K.QEDC[+57.021]C[+57.021]GTVGTSWGFNK.C	578		C[+57]*2	923.376	2	1845.75	1845.75	0	-4.2	Specific	292.51	292.51	292.51	4.61	144	>LTBP1 full	1	File18222_Scan6907	controllerType=0 controllerNumber=1 scan=6907	20.3469
	1	K.QEDC[+57.021]C[+57.021]GTVGTSWGFNK.C	578		C[+57]*2	615.922	3	1845.75	1845.75	0	-1.7	Specific	318.09	318.09	318.09	3.43	144	>LTBP1 full	1	File18222_Scan5441	controllerType=0 controllerNumber=1 scan=5441	16.8789
	1	K.QEDC[+57.021]C[+57.021]GTVGTSWGFNK.C	578		C[+57]*2	923.379	2	1845.75	1845.75	0	-1.4	Specific	455.78	455.78	455.78	6.83	144	>LTBP1 full	1	File18222_Scan5644	controllerType=0 controllerNumber=1 scan=5644	17.3598
	1	K.QEDC[+57.021]C[+57.021]GTVGTSWGFNK.C	578		C[+57]*2	615.921	3	1845.75	1845.75	0	-2.4	Specific	489.23	489.23	489.23	6.28	144	>LTBP1 full	1	File18222_Scan5489	controllerType=0 controllerNumber=1 scan=5489	16.9934
	1	K.QEDC[+57.021]C[+57.021]GTVGTSWGFNK.C	578		C[+57]*2	923.379	2	1845.75	1845.75	0	-1.2	Specific	588.84	588.84	588.84	7.17	144	>LTBP1 full	1	File18222_Scan5587	controllerType=0 controllerNumber=1 scan=5587	17.2252
	1	K.QEDC[+57.021]C[+57.021]GTVGTSWGFNK.C	578		C[+57]*2	923.379	2	1845.75	1845.75	0	-1.5	Specific	682.06	682.06	682.06	9.9	144	>LTBP1 full	1	File18222_Scan5425	controllerType=0 controllerNumber=1 scan=5425	16.8417
	1	K.QEDC[+57.021]C[+57.021]GTVGTSWGFNK.C	578		C[+57]*2	923.377	2	1845.75	1845.75	0	-2.9	Specific	857.43	792.08	792.08	14.03	144	>LTBP1 full	1	File18222_Scan5530	controllerType=0 controllerNumber=1 scan=5530	17.0906
	1	K.QEDC[+57.021]C[+57.021]GTVGTSWGFNK.C	578		C[+57]*2	923.379	2	1845.75	1845.75	0	-1.5	Specific	876.75	830.69	830.69	13.9	144	>LTBP1 full	1	File18222_Scan5477	controllerType=0 controllerNumber=1 scan=5477	16.9655
	1	E.DC[+57.021]C[+57.021]GTVGTSWGFNK.C	580		C[+57]*2	794.825	2	1588.64	1588.65	0	-5.6	Specific	80.92	80.92	80.92	1.71	144	>LTBP1 full	1	File18222_Scan5866	controllerType=0 controllerNumber=1 scan=5866	17.8851
	1	E.DC[+57.021]C[+57.021]GTVGTSWGFNK.C	580		C[+57]*2	794.827	2	1588.65	1588.65	0	-3.3	Specific	564.17	564.17	564.17	8.79	144	>LTBP1 full	1	File18222_Scan5763	controllerType=0 controllerNumber=1 scan=5763	17.6421
	1	E.DC[+57.021]C[+57.021]GTVGTSWGFNK.C	580		C[+57]*2	794.828	2	1588.65	1588.65	0	-1.9	Specific	614.5	614.5	614.5	9.67	144	>LTBP1 full	1	File18222_Scan5815	controllerType=0 controllerNumber=1 scan=5815	17.766
	1	K.KPSYHGYNQMME.C	600			495.547	3	1484.63	1484.63	0	-1.9	Specific	15.44	15.44	15.44	1.97	144	>LTBP1 full	1	File18222_Scan3056	controllerType=0 controllerNumber=1 scan=3056	11.139
	1	K.KPSYHGYNQMME.C	600			495.546	3	1484.63	1484.63	0	-3.1	Specific	49.39	49.39	49.39	2.24	144	>LTBP1 full	1	File18222_Scan3100	controllerType=0 controllerNumber=1 scan=3100	11.2481
	1	K.KPSYHGYNQMME.C	600			495.547	3	1484.63	1484.63	0	-1.9	Specific	90.53	90.53	90.53	2.14	144	>LTBP1 full	1	File18222_Scan3141	controllerType=0 controllerNumber=1 scan=3141	11.3523
	1	K.KPSYHGYNQMME.C	600			495.547	3	1484.63	1484.63	0	-2.7	Specific	200.67	200.67	200.67	3.64	144	>LTBP1 full	1	File18222_Scan3275	controllerType=0 controllerNumber=1 scan=3275	11.6823
	1	K.KPSYHGYNQMME.C	600			495.547	3	1484.63	1484.63	0	-2.5	Specific	256.56	256.56	256.56	4.15	144	>LTBP1 full	1	File18222_Scan3230	controllerType=0 controllerNumber=1 scan=3230	11.5705
	1	K.KPSYHGYNQMME.C	600			495.547	3	1484.63	1484.63	0	-2.2	Specific	268.35	268.35	268.35	3.88	144	>LTBP1 full	1	File18222_Scan3187	controllerType=0 controllerNumber=1 scan=3187	11.4634
	1	K.RVN[+1768.640]NTFC[+57.021]QDINE.C	618	HexNAc(4)Hex(5)Fuc(1)	C[+57], N[+1769]	1093.44	3	3278.31	3278.31	0	-2	Specific	30	30	30	2.26	144	>LTBP1 full	1	File18222_Scan3519	controllerType=0 controllerNumber=1 scan=3519	12.2938
	1	K.RVN[+1955.724]NTFC[+57.021]QDINE.C	618	HexNAc(5)Hex(4)Fuc(2)	C[+57], N[+1956]	1155.8	3	3465.39	3465.4	0	-3.5	Specific	30	30	30	2.37	144	>LTBP1 full	1	File18222_Scan3533	controllerType=0 controllerNumber=1 scan=3533	12.3273
	1	K.RVN[+1955.724]NTFC[+57.021]QDINE.C	618	HexNAc(5)Hex(4)Fuc(2)	C[+57], N[+1956]	1155.8	3	3465.39	3465.4	0	-1.3	Specific	30	30	30	1.77	144	>LTBP1 full	1	File18222_Scan3582	controllerType=0 controllerNumber=1 scan=3582	12.4462
	1	K.RVN[+1444.534]NTFC[+57.021]QDINE.C	618	HexNAc(4)Hex(3)Fuc(1)	C[+57], N[+1445]	985.405	3	2954.2	2954.21	0	-2.9	Specific	30	30	30	2.17	144	>LTBP1 full	1	File18222_Scan3716	controllerType=0 controllerNumber=1 scan=3716	12.7711
	1	K.RVN[+2059.735]NTFC[+57.021]QDINE.C	618	HexNAc(4)Hex(5)Fuc(1)NeuAc(1)	C[+57], N[+2060]	1190.47	3	3569.4	3569.41	0	-3.8	Specific	30	30	30	2.37	144	>LTBP1 full	1	File18222_Scan4338	controllerType=0 controllerNumber=1 scan=4338	14.2739
	1	K.RVN[+1971.719]NTFC[+57.021]QDINE.C	618	HexNAc(5)Hex(5)Fuc(1)	C[+57], N[+1972]	1161.14	3	3481.39	3481.39	0	-0.4	Specific	34.32	34.32	34.32	2.95	144	>LTBP1 full	1	File18222_Scan3603	controllerType=0 controllerNumber=1 scan=3603	12.4957
	1	K.RVN[+1647.613]NTFC[+57.021]QDINE.C	618	HexNAc(5)Hex(3)Fuc(1)	C[+57], N[+1648]	1053.1	3	3157.28	3157.29	0	-1.7	Specific	43.85	43.85	43.85	3.67	144	>LTBP1 full	1	File18222_Scan3701	controllerType=0 controllerNumber=1 scan=3701	12.7347
	1	K.RVN[+1768.640]NTFC[+57.021]QDINE.C	618	HexNAc(4)Hex(5)Fuc(1)	C[+57], N[+1769]	1093.44	3	3278.31	3278.31	0	-0.1	Specific	76.58	76.58	56.58	2.95	144	>LTBP1 full	1	File18222_Scan3570	controllerType=0 controllerNumber=1 scan=3570	12.4165
	1	K.RVN[+1606.587]NTFC[+57.021]QDINE.C	618	HexNAc(4)Hex(4)Fuc(1)	C[+57], N[+1607]	1039.42	3	3116.25	3116.26	0	-5	Specific	90	90	56.58	3.14	144	>LTBP1 full	1	File18222_Scan3593	controllerType=0 controllerNumber=1 scan=3593	12.472
	1	K.RVN[+1809.666]NTFC[+57.021]QDINE.C	618	HexNAc(5)Hex(4)Fuc(1)	C[+57], N[+1810]	1107.12	3	3319.35	3319.34	0	1.8	Specific	97.85	97.85	56.58	2.25	144	>LTBP1 full	1	File18222_Scan3670	controllerType=0 controllerNumber=1 scan=3670	12.6598
	1	K.RVN[+2060.755]NTFC[+57.021]QDINE.C	618	HexNAc(4)Hex(5)Fuc(3)	C[+57], N[+2061]	1190.8	3	3570.4	3570.43	0	-8.5	Specific	109.23	109.23	56.58	2.02	144	>LTBP1 full	1	File18222_Scan4404	controllerType=0 controllerNumber=1 scan=4404	14.4267
	1	K.RVN[+1647.613]NTFC[+57.021]QDINE.C	618	HexNAc(5)Hex(3)Fuc(1)	C[+57], N[+1648]	1053.1	3	3157.28	3157.29	0	-1.7	Specific	110.47	110.47	56.58	3.67	144	>LTBP1 full	1	File18222_Scan3655	controllerType=0 controllerNumber=1 scan=3655	12.6236
	1	K.RVNNT[+349.137]FC[+57.021]QDINE.C	618	HexNAc(1)Fuc(1)	C[+57], T[+349]	929.907	2	1858.81	1858.81	0	-3.1	Specific	116.77	116.77	14.91	3.12	144	>LTBP1 full	1	File18222_Scan3868	controllerType=0 controllerNumber=1 scan=3868	13.132
	1	K.RVN[+1444.534]NTFC[+57.021]QDINE.C	618	HexNAc(4)Hex(3)Fuc(1)	C[+57], N[+1445]	985.405	3	2954.2	2954.21	0	-2.8	Specific	123.62	123.62	58.98	4.14	144	>LTBP1 full	1	File18222_Scan3665	controllerType=0 controllerNumber=1 scan=3665	12.6477
	1	K.RVNNT[+349.137]FC[+57.021]QDINE.C	618	HexNAc(1)Fuc(1)	C[+57], T[+349]	929.91	2	1858.81	1858.81	0	0.6	Specific	133.16	133.16	23.85	2.54	144	>LTBP1 full	1	File18222_Scan3916	controllerType=0 controllerNumber=1 scan=3916	13.2482
	1	K.RVN[+1768.640]NTFC[+57.021]QDINE.C	618	HexNAc(4)Hex(5)Fuc(1)	C[+57], N[+1769]	1093.44	3	3278.3	3278.31	0	-3.9	Specific	156.89	156.89	56.58	4.72	144	>LTBP1 full	1	File18222_Scan3614	controllerType=0 controllerNumber=1 scan=3614	12.5232
	1	K.RVN[+1606.587]NTFC[+57.021]QDINE.C	618	HexNAc(4)Hex(4)Fuc(1)	C[+57], N[+1607]	1039.42	3	3116.24	3116.26	0	-6.6	Specific	166.89	166.89	56.58	3.32	144	>LTBP1 full	1	File18222_Scan3640	controllerType=0 controllerNumber=1 scan=3640	12.587
	1	K.RVN[+1809.666]NTFC[+57.021]QDINE.C	618	HexNAc(5)Hex(4)Fuc(1)	C[+57], N[+1810]	1107.12	3	3319.34	3319.34	0	-0.3	Specific	174.8	174.8	56.58	3.86	144	>LTBP1 full	1	File18222_Scan3581	controllerType=0 controllerNumber=1 scan=3581	12.444
	1	K.RVN[+1809.666]NTFC[+57.021]QDINE.C	618	HexNAc(5)Hex(4)Fuc(1)	C[+57], N[+1810]	1107.12	3	3319.34	3319.34	0	-0.9	Specific	198.69	198.69	56.58	4.04	144	>LTBP1 full	1	File18222_Scan3625	controllerType=0 controllerNumber=1 scan=3625	12.5507
	1	K.RVN[+1647.613]NT[+146.058]FC[+57.021]QDINE.C	618	HexNAc(5)Hex(3)Fuc(1),Fuc(1)	C[+57], N[+1648], T[+146]	1101.78	3	3303.33	3303.35	0	-4	Specific	30	30	2.4	2.64	144	>LTBP1 full	1	File18222_Scan3594	controllerType=0 controllerNumber=1 scan=3594	12.4742
	1	E.C[+57.021]QLQGVC[+57.021]PNGE.C	630		C[+57]*2	631.268	2	1261.53	1261.53	0	-0.7	Specific	81.97	81.97	81.97	1.59	144	>LTBP1 full	1	File18222_Scan3948	controllerType=0 controllerNumber=1 scan=3948	13.3248
	1	E.C[+57.021]LNTMGS[+162.053]YR.C	641	Hex(1)	C[+57], S[+162]	632.27	2	1263.53	1263.53	0	-1.1	Specific	274.34	274.34	17.38	5.41	144	>LTBP1 full	1	File18222_Scan3129	controllerType=0 controllerNumber=1 scan=3129	11.3221
	1	E.C[+57.021]LN[+15.995]T[+162.053]MGSYR.C	641	Hex(1)	C[+57], N[+16], T[+162]	640.268	2	1279.53	1279.53	0	-1.1	Specific	230.64	230.64	6	3.34	144	>LTBP1 full	1	File18222_Scan3048	controllerType=0 controllerNumber=1 scan=3048	11.1192
	1	E.C[+57.021]LNTMGSYR.C	641		C[+57]	551.244	2	1101.48	1101.48	0	-1	Specific	363.93	363.93	363.93	4.13	144	>LTBP1 full	1	File18222_Scan3324	controllerType=0 controllerNumber=1 scan=3324	11.8074
	1	E.C[+57.021]LNTMGSYR.C	641		C[+57]	551.243	2	1101.48	1101.48	0	-2.9	Specific	375.14	375.14	375.14	6	144	>LTBP1 full	1	File18222_Scan3276	controllerType=0 controllerNumber=1 scan=3276	11.6845
	1	K.IGFGPDPTFSSC[+57.021]VPDPPVISE.E	654		C[+57]	1109.52	2	2218.04	2218.04	0	0	Specific	198.29	198.29	198.29	3.16	144	>LTBP1 full	1	File18222_Scan9112	controllerType=0 controllerNumber=1 scan=9112	25.704
	1	K.IGFGPDPTFSSC[+57.021]VPDPPVISE.E	654		C[+57]	1109.52	2	2218.03	2218.04	0	-1.5	Specific	485.95	485.95	485.95	6.49	144	>LTBP1 full	1	File18222_Scan9156	controllerType=0 controllerNumber=1 scan=9156	25.8126
	1	K.IGFGPDPTFS[+146.058]SC[+57.021]VPDPPVISE.E	654	Fuc(1)	C[+57], S[+146]	1182.56	2	2364.1	2364.1	0	3.5	Specific	284.32	284.32	0	3.08	144	>LTBP1 full	1	File18222_Scan9160	controllerType=0 controllerNumber=1 scan=9160	25.8225
	1	K.IGFGPDPTFS[+146.058]SC[+57.021]VPDPPVISE.E	654	Fuc(1)	C[+57], S[+146]	1182.56	2	2364.11	2364.1	0	4.6	Specific	328.71	328.71	0	2.06	144	>LTBP1 full	1	File18222_Scan9117	controllerType=0 controllerNumber=1 scan=9117	25.7171
	1	K.IGFGPDPTFSSC[+57.021]VPDPPVISEE.K	654		C[+57]	1174.04	2	2347.08	2347.08	0	0.5	Specific	203.57	203.57	203.57	2.97	144	>LTBP1 full	1	File18222_Scan9223	controllerType=0 controllerNumber=1 scan=9223	25.9828
	1	K.IGFGPDPTFSSC[+57.021]VPDPPVISEE.K	654		C[+57]	1174.04	2	2347.08	2347.08	0	0.6	Specific	459.78	459.78	459.78	5.12	144	>LTBP1 full	1	File18222_Scan9181	controllerType=0 controllerNumber=1 scan=9181	25.8734
	1	K.IGFGPDPTFSSC[+57.021]VPDPPVISEE.K	654		C[+57]	1174.05	2	2347.08	2347.08	0	1.6	Specific	517.49	517.49	517.49	4.8	144	>LTBP1 full	1	File18222_Scan9092	controllerType=0 controllerNumber=1 scan=9092	25.6567
	1	K.IGFGPDPTFSSC[+57.021]VPDPPVISEE.K	654		C[+57]	783.03	3	2347.07	2347.08	0	-2.3	Specific	571.09	571.09	571.09	6.27	144	>LTBP1 full	1	File18222_Scan9149	controllerType=0 controllerNumber=1 scan=9149	25.7961
	1	K.IGFGPDPTFSSC[+57.021]VPDPPVISEE.K	654		C[+57]	783.031	3	2347.08	2347.08	0	-0.5	Specific	617.9	617.9	617.9	6.54	144	>LTBP1 full	1	File18222_Scan9106	controllerType=0 controllerNumber=1 scan=9106	25.691
	1	K.IGFGPDPTFSSC[+57.021]VPDPPVISEE.K	654		C[+57]	1174.04	2	2347.08	2347.08	0	-1.4	Specific	641.36	641.36	641.36	8.21	144	>LTBP1 full	1	File18222_Scan9136	controllerType=0 controllerNumber=1 scan=9136	25.7638
	1	K.IGFGPDPTFSSC[+57.021]VPDPPVISEEK.G	654		C[+57]	825.728	3	2475.17	2475.17	0	-1.7	Specific	37.56	37.56	37.56	1.7	144	>LTBP1 full	1	File18222_Scan7859	controllerType=0 controllerNumber=1 scan=7859	22.61
	1	K.IGFGPDPTFSSC[+57.021]VPDPPVISEEK.G	654		C[+57]	1238.09	2	2475.17	2475.17	0	-2.4	Specific	185.86	185.86	185.86	4.57	144	>LTBP1 full	1	File18222_Scan7915	controllerType=0 controllerNumber=1 scan=7915	22.7422
	1	K.IGFGPDPTFSSC[+57.021]VPDPPVISEEK.G	654		C[+57]	825.728	3	2475.17	2475.17	0	-1.9	Specific	331.58	331.58	331.58	4.61	144	>LTBP1 full	1	File18222_Scan7909	controllerType=0 controllerNumber=1 scan=7909	22.7291
	1	R.QC[+57.021]MYPLSVHLTK.Q	688		C[+57]	492.914	3	1476.73	1476.73	0	-3.3	Specific	172.77	172.77	172.77	4.12	144	>LTBP1 full	1	File18222_Scan5462	controllerType=0 controllerNumber=1 scan=5462	16.9284
	1	R.QC[+57.021]MYPLSVHLTK.Q	688		C[+57]	738.869	2	1476.73	1476.73	0	-2.3	Specific	198.49	198.49	198.49	3.12	144	>LTBP1 full	1	File18222_Scan5203	controllerType=0 controllerNumber=1 scan=5203	16.3168
	1	R.QC[+57.021]MYPLSVHLTK.Q	688		C[+57]	492.914	3	1476.73	1476.73	0	-3.8	Specific	236.35	236.35	236.35	6.01	144	>LTBP1 full	1	File18222_Scan5400	controllerType=0 controllerNumber=1 scan=5400	16.7833
	1	R.QC[+57.021]MYPLSVHLTK.Q	688		C[+57]	738.87	2	1476.73	1476.73	0	-1.1	Specific	325.61	325.61	325.61	5	144	>LTBP1 full	1	File18222_Scan5094	controllerType=0 controllerNumber=1 scan=5094	16.0612
	1	R.QC[+57.021]MYPLSVHLTK.Q	688		C[+57]	492.914	3	1476.73	1476.73	0	-3.2	Specific	326.27	326.27	326.27	6.53	144	>LTBP1 full	1	File18222_Scan5351	controllerType=0 controllerNumber=1 scan=5351	16.6667
	1	R.QC[+57.021]MYPLSVHLTK.Q	688		C[+57]	492.915	3	1476.73	1476.73	0	-2.8	Specific	438.89	438.89	438.89	8.03	144	>LTBP1 full	1	File18222_Scan5057	controllerType=0 controllerNumber=1 scan=5057	15.9746
	1	R.QC[+57.021]MYPLSVHLTK.Q	688		C[+57]	492.914	3	1476.73	1476.73	0	-3.5	Specific	536.86	536.86	536.86	8.24	144	>LTBP1 full	1	File18222_Scan5273	controllerType=0 controllerNumber=1 scan=5273	16.4836
	1	R.QC[+57.021]MYPLSVHLTK.Q	688		C[+57]	738.868	2	1476.73	1476.73	0	-3.5	Specific	546.7	546.7	546.7	7.57	144	>LTBP1 full	1	File18222_Scan5142	controllerType=0 controllerNumber=1 scan=5142	16.1738
	1	R.QC[+57.021]MYPLSVHLTK.Q	688		C[+57]	492.915	3	1476.73	1476.73	0	-1.9	Specific	648.09	648.09	648.09	9.9	144	>LTBP1 full	1	File18222_Scan5218	controllerType=0 controllerNumber=1 scan=5218	16.3538
	1	R.QC[+57.021]MYPLSVHLTK.Q	688		C[+57]	492.915	3	1476.73	1476.73	0	-1.9	Specific	692.68	692.68	692.68	10.9	144	>LTBP1 full	1	File18222_Scan5163	controllerType=0 controllerNumber=1 scan=5163	16.2237
	1	R.QC[+57.021]MYPLSVHLTK.Q	688		C[+57]	492.915	3	1476.73	1476.73	0	-2.7	Specific	732.08	732.08	732.08	12.03	144	>LTBP1 full	1	File18222_Scan5109	controllerType=0 controllerNumber=1 scan=5109	16.0966
	1	R.QC[+57.021]M[+15.995]YPLSVHLTK.Q	688		C[+57], M[+16]	498.246	3	1492.72	1492.73	0	-3.4	Specific	62.84	62.84	62.84	2.24	144	>LTBP1 full	1	File18222_Scan4837	controllerType=0 controllerNumber=1 scan=4837	15.4564
	1	R.QC[+57.021]M[+15.995]YPLSVHLTK.Q	688		C[+57], M[+16]	498.246	3	1492.72	1492.73	0	-3.9	Specific	95.12	95.12	95.12	2.24	144	>LTBP1 full	1	File18222_Scan4593	controllerType=0 controllerNumber=1 scan=4593	14.873
	1	R.QC[+57.021]M[+15.995]YPLSVHLTK.Q	688		C[+57], M[+16]	498.246	3	1492.72	1492.73	0	-4	Specific	217.93	217.93	217.93	3.86	144	>LTBP1 full	1	File18222_Scan5166	controllerType=0 controllerNumber=1 scan=5166	16.2302
	1	R.QC[+57.021]M[+15.995]YPLSVHLTK.Q	688		C[+57], M[+16]	498.247	3	1492.73	1492.73	0	-1.8	Specific	320.61	320.61	320.61	6.41	144	>LTBP1 full	1	File18222_Scan4891	controllerType=0 controllerNumber=1 scan=4891	15.5832
	1	R.QC[+57.021]M[+15.995]YPLSVHLTK.Q	688		C[+57], M[+16]	498.246	3	1492.72	1492.73	0	-3.2	Specific	383.42	383.42	383.42	7.82	144	>LTBP1 full	1	File18222_Scan4538	controllerType=0 controllerNumber=1 scan=4538	14.7431
	1	R.QC[+57.021]M[+15.995]YPLSVHLTK.Q	688		C[+57], M[+16]	498.247	3	1492.73	1492.73	0	-2.3	Specific	450.21	450.21	450.21	7.83	144	>LTBP1 full	1	File18222_Scan4946	controllerType=0 controllerNumber=1 scan=4946	15.7141
	1	R.QC[+57.021]M[+15.995]YPLSVHLTK.Q	688		C[+57], M[+16]	498.246	3	1492.72	1492.73	0	-3.5	Specific	491.47	491.47	491.47	8.11	144	>LTBP1 full	1	File18222_Scan4484	controllerType=0 controllerNumber=1 scan=4484	14.6171
	1	R.QC[+57.021]M[+15.995]YPLSVHLTK.Q	688		C[+57], M[+16]	498.246	3	1492.72	1492.73	0	-3.4	Specific	510.13	510.13	510.13	8.11	144	>LTBP1 full	1	File18222_Scan4999	controllerType=0 controllerNumber=1 scan=4999	15.8397
	1	R.QC[+57.021]M[+15.995]YPLSVHLTK.Q	688		C[+57], M[+16]	498.246	3	1492.72	1492.73	0	-3.5	Specific	527.96	527.96	527.96	8.24	144	>LTBP1 full	1	File18222_Scan5110	controllerType=0 controllerNumber=1 scan=5110	16.0988
	1	R.QC[+57.021]M[+15.995]YPLSVHLTK.Q	688		C[+57], M[+16]	498.246	3	1492.72	1492.73	0	-2.8	Specific	603.18	603.18	603.18	10.03	144	>LTBP1 full	1	File18222_Scan5055	controllerType=0 controllerNumber=1 scan=5055	15.9703
	1	K.QLC[+57.021]C[+57.021]C[+57.021]SVGK.A	700		C[+57]*3	556.237	2	1111.47	1111.47	0	-2.3	Specific	218.23	205.48	205.48	3.42	144	>LTBP1 full	1	File18222_Scan2124	controllerType=0 controllerNumber=1 scan=2124	8.416
	1	K.QLC[+57.021]C[+57.021]C[+57.021]SVGK.A	700		C[+57]*3	556.238	2	1111.47	1111.47	0	-0.2	Specific	277.66	266.27	266.27	3.33	144	>LTBP1 full	1	File18222_Scan1914	controllerType=0 controllerNumber=1 scan=1914	7.6872
	1	K.QLC[+57.021]C[+57.021]C[+57.021]SVGK.A	700		C[+57]*3	556.237	2	1111.47	1111.47	0	-1.9	Specific	326.07	326.07	326.07	5.13	144	>LTBP1 full	1	File18222_Scan1944	controllerType=0 controllerNumber=1 scan=1944	7.7926
	1	K.QLC[+57.021]C[+57.021]C[+57.021]SVGK.A	700		C[+57]*3	556.237	2	1111.47	1111.47	0	-1.6	Specific	428.55	361.27	361.27	5.62	144	>LTBP1 full	1	File18222_Scan1974	controllerType=0 controllerNumber=1 scan=1974	7.895
	1	K.QLC[+57.021]C[+57.021]C[+57.021]SVGK.A	700		C[+57]*3	556.237	2	1111.47	1111.47	0	-2.4	Specific	452.14	416.2	416.2	7.74	144	>LTBP1 full	1	File18222_Scan2004	controllerType=0 controllerNumber=1 scan=2004	8.0007
	1	K.QLC[+57.021]C[+57.021]C[+57.021]SVGK.A	700		C[+57]*3	556.237	2	1111.47	1111.47	0	-2	Specific	558.12	499.38	499.38	8.02	144	>LTBP1 full	1	File18222_Scan2035	controllerType=0 controllerNumber=1 scan=2035	8.1076
	1	K.QLC[+57.021]C[+57.021]C[+57.021]SVGK.A	700		C[+57]*3	556.237	2	1111.47	1111.47	0	-1.5	Specific	565.55	502.89	502.89	8.81	144	>LTBP1 full	1	File18222_Scan2092	controllerType=0 controllerNumber=1 scan=2092	8.3137
	1	K.QLC[+57.021]C[+57.021]C[+57.021]SVGK.A	700		C[+57]*3	556.237	2	1111.47	1111.47	0	-2.1	Specific	602.65	518.3	518.3	9.81	144	>LTBP1 full	1	File18222_Scan2064	controllerType=0 controllerNumber=1 scan=2064	8.2131
	1	K.AWGPHC[+57.021]E.K	709		C[+57]	428.673	2	856.338	856.341	0	-2.5	Specific	66.76	66.76	66.76	2.07	144	>LTBP1 full	1	File18222_Scan2653	controllerType=0 controllerNumber=1 scan=2653	10.0051
	1	K.AWGPHC[+57.021]E.K	709		C[+57]	428.673	2	856.338	856.341	0	-3.5	Specific	130.96	130.96	130.96	2.46	144	>LTBP1 full	1	File18222_Scan2326	controllerType=0 controllerNumber=1 scan=2326	9.0468
	1	K.AWGPHC[+57.021]E.K	709		C[+57]	428.672	2	856.337	856.341	0	-3.6	Specific	178.87	178.87	178.87	3.82	144	>LTBP1 full	1	File18222_Scan2378	controllerType=0 controllerNumber=1 scan=2378	9.1947
	1	K.AWGPHC[+57.021]E.K	709		C[+57]	428.672	2	856.337	856.341	0	-4.7	Specific	182.81	182.81	182.81	2.9	144	>LTBP1 full	1	File18222_Scan2416	controllerType=0 controllerNumber=1 scan=2416	9.3161
	1	K.AWGPHC[+57.021]E.K	709		C[+57]	428.673	2	856.338	856.341	0	-3.4	Specific	219.32	219.32	219.32	4.03	144	>LTBP1 full	1	File18222_Scan2591	controllerType=0 controllerNumber=1 scan=2591	9.8396
	1	K.AWGPHC[+57.021]E.K	709		C[+57]	428.672	2	856.337	856.341	0	-3.9	Specific	226.67	226.67	226.67	4.03	144	>LTBP1 full	1	File18222_Scan2448	controllerType=0 controllerNumber=1 scan=2448	9.4185
	1	K.AWGPHC[+57.021]E.K	709		C[+57]	428.673	2	856.338	856.341	0	-3.2	Specific	227.42	227.42	227.42	3.76	144	>LTBP1 full	1	File18222_Scan2480	controllerType=0 controllerNumber=1 scan=2480	9.5245
	1	K.AWGPHC[+57.021]E.K	709		C[+57]	428.673	2	856.338	856.341	0	-2.9	Specific	283.46	283.46	283.46	4.3	144	>LTBP1 full	1	File18222_Scan2515	controllerType=0 controllerNumber=1 scan=2515	9.6279
	1	K.AWGPHC[+57.021]E.K	709		C[+57]	428.672	2	856.337	856.341	0	-3.9	Specific	303.55	303.55	303.55	4.45	144	>LTBP1 full	1	File18222_Scan2552	controllerType=0 controllerNumber=1 scan=2552	9.7362
	1	E.KC[+57.021]PLPGTAAFK.E	716		C[+57]	595.321	2	1189.64	1189.64	0	-3.9	Specific	127.44	127.44	127.44	2.59	144	>LTBP1 full	1	File18222_Scan3267	controllerType=0 controllerNumber=1 scan=3267	11.6621
	1	E.KC[+57.021]PLPGTAAFK.E	716		C[+57]	595.322	2	1189.64	1189.64	0	-2	Specific	353.28	313.52	313.52	4.48	144	>LTBP1 full	1	File18222_Scan3310	controllerType=0 controllerNumber=1 scan=3310	11.769
	1	E.KC[+57.021]PLPGTAAFKE.I	716		C[+57]	659.843	2	1318.68	1318.68	0	-3.3	Specific	85.12	85.12	85.12	2.07	144	>LTBP1 full	1	File18222_Scan3445	controllerType=0 controllerNumber=1 scan=3445	12.1117
	1	E.KC[+57.021]PLPGTAAFKE.I	716		C[+57]	659.844	2	1318.68	1318.68	0	-1.4	Specific	97.54	97.54	97.54	1.98	144	>LTBP1 full	1	File18222_Scan3783	controllerType=0 controllerNumber=1 scan=3783	12.9307
	1	E.KC[+57.021]PLPGTAAFKE.I	716		C[+57]	440.231	3	1318.68	1318.68	0	-2.7	Specific	119.51	119.51	119.51	3.12	144	>LTBP1 full	1	File18222_Scan3441	controllerType=0 controllerNumber=1 scan=3441	12.103
	1	E.KC[+57.021]PLPGTAAFKE.I	716		C[+57]	440.23	3	1318.68	1318.68	0	-4.3	Specific	127	127	127	2.49	144	>LTBP1 full	1	File18222_Scan3813	controllerType=0 controllerNumber=1 scan=3813	13.0025
	1	E.KC[+57.021]PLPGTAAFKE.I	716		C[+57]	440.231	3	1318.68	1318.68	0	-3.1	Specific	133.76	133.76	133.76	2.97	144	>LTBP1 full	1	File18222_Scan3765	controllerType=0 controllerNumber=1 scan=3765	12.8897
	1	E.KC[+57.021]PLPGTAAFKE.I	716		C[+57]	659.844	2	1318.68	1318.68	0	-0.6	Specific	140.79	140.79	140.79	1.99	144	>LTBP1 full	1	File18222_Scan3490	controllerType=0 controllerNumber=1 scan=3490	12.2233
	1	E.KC[+57.021]PLPGTAAFKE.I	716		C[+57]	659.843	2	1318.68	1318.68	0	-2.5	Specific	228.67	228.67	228.67	5.02	144	>LTBP1 full	1	File18222_Scan3539	controllerType=0 controllerNumber=1 scan=3539	12.3416
	1	E.KC[+57.021]PLPGTAAFKE.I	716		C[+57]	659.844	2	1318.68	1318.68	0	-1.7	Specific	237.68	237.68	237.68	3.83	144	>LTBP1 full	1	File18222_Scan3729	controllerType=0 controllerNumber=1 scan=3729	12.8032
	1	E.KC[+57.021]PLPGTAAFKE.I	716		C[+57]	440.231	3	1318.68	1318.68	0	-3.5	Specific	259.8	259.8	259.8	5.96	144	>LTBP1 full	1	File18222_Scan3486	controllerType=0 controllerNumber=1 scan=3486	12.2134
	1	E.KC[+57.021]PLPGTAAFKE.I	716		C[+57]	440.231	3	1318.68	1318.68	0	-4.2	Specific	275.02	275.02	275.02	5.5	144	>LTBP1 full	1	File18222_Scan3532	controllerType=0 controllerNumber=1 scan=3532	12.3251
	1	E.KC[+57.021]PLPGTAAFKE.I	716		C[+57]	440.231	3	1318.68	1318.68	0	-3.7	Specific	291.09	291.09	291.09	6.08	144	>LTBP1 full	1	File18222_Scan3669	controllerType=0 controllerNumber=1 scan=3669	12.6576
	1	E.KC[+57.021]PLPGTAAFKE.I	716		C[+57]	440.231	3	1318.68	1318.68	0	-3.9	Specific	332.38	332.38	332.38	6.34	144	>LTBP1 full	1	File18222_Scan3578	controllerType=0 controllerNumber=1 scan=3578	12.4375
	1	E.KC[+57.021]PLPGTAAFKE.I	716		C[+57]	659.842	2	1318.68	1318.68	0	-4	Specific	358.71	313.5	313.5	5	144	>LTBP1 full	1	File18222_Scan3592	controllerType=0 controllerNumber=1 scan=3592	12.4698
	1	E.KC[+57.021]PLPGTAAFKE.I	716		C[+57]	440.231	3	1318.68	1318.68	0	-4	Specific	370.33	370.33	370.33	7.63	144	>LTBP1 full	1	File18222_Scan3713	controllerType=0 controllerNumber=1 scan=3713	12.7645
	1	E.KC[+57.021]PLPGTAAFKE.I	716		C[+57]	440.23	3	1318.68	1318.68	0	-4.4	Specific	399.99	382.19	382.19	6.96	144	>LTBP1 full	1	File18222_Scan3622	controllerType=0 controllerNumber=1 scan=3622	12.5429
	1	E.KC[+57.021]PLPGTAAFKE.I	716		C[+57]	659.843	2	1318.68	1318.68	0	-3	Specific	552.44	417.67	417.67	7.38	144	>LTBP1 full	1	File18222_Scan3682	controllerType=0 controllerNumber=1 scan=3682	12.6899
	1	E.KC[+57.021]PLPGTAAFKE.I	716		C[+57]	659.843	2	1318.68	1318.68	0	-3.3	Specific	573.19	398.24	398.24	8.16	144	>LTBP1 full	1	File18222_Scan3636	controllerType=0 controllerNumber=1 scan=3636	12.5772
	1	K.C[+57.021]PLPGTAAFK.E	717		C[+57]	531.274	2	1061.54	1061.54	0	-4.1	Specific	156.54	156.54	156.54	3.15	144	>LTBP1 full	1	File18222_Scan4421	controllerType=0 controllerNumber=1 scan=4421	14.468
	1	K.C[+57.021]PLPGTAAFK.E	717		C[+57]	531.275	2	1061.54	1061.54	0	-2.5	Specific	205.89	205.89	205.89	3.71	144	>LTBP1 full	1	File18222_Scan4382	controllerType=0 controllerNumber=1 scan=4382	14.3759
	1	K.C[+57.021]PLPGTAAFK.E	717		C[+57]	531.274	2	1061.54	1061.54	0	-3.1	Specific	360.05	360.05	360.05	5.25	144	>LTBP1 full	1	File18222_Scan4523	controllerType=0 controllerNumber=1 scan=4523	14.7076
	1	K.C[+57.021]PLPGTAAFK.E	717		C[+57]	531.274	2	1061.54	1061.54	0	-3.2	Specific	454.62	420.67	420.67	7.89	144	>LTBP1 full	1	File18222_Scan4468	controllerType=0 controllerNumber=1 scan=4468	14.5796
	1	K.C[+57.021]PLPGTAAFKE.I	717		C[+57]	595.796	2	1190.59	1190.59	0	-1.6	Specific	62.39	62.39	62.39	1.82	144	>LTBP1 full	1	File18222_Scan4937	controllerType=0 controllerNumber=1 scan=4937	15.6925
	1	K.C[+57.021]PLPGTAAFKE.I	717		C[+57]	595.798	2	1190.59	1190.59	0	1	Specific	83.3	83.3	83.3	1.56	144	>LTBP1 full	1	File18222_Scan4952	controllerType=0 controllerNumber=1 scan=4952	15.727
	1	K.C[+57.021]PLPGTAAFKE.I	717		C[+57]	595.795	2	1190.58	1190.59	0	-4.5	Specific	147	147	147	1.75	144	>LTBP1 full	1	File18222_Scan4645	controllerType=0 controllerNumber=1 scan=4645	14.9961
	1	K.C[+57.021]PLPGTAAFKE.I	717		C[+57]	595.795	2	1190.58	1190.59	0	-3.7	Specific	198.43	198.43	198.43	4.04	144	>LTBP1 full	1	File18222_Scan4871	controllerType=0 controllerNumber=1 scan=4871	15.5358
	1	K.C[+57.021]PLPGTAAFKE.I	717		C[+57]	595.795	2	1190.58	1190.59	0	-3	Specific	375.99	353.58	353.58	4.82	144	>LTBP1 full	1	File18222_Scan4669	controllerType=0 controllerNumber=1 scan=4669	15.0531
	1	K.C[+57.021]PLPGTAAFKE.I	717		C[+57]	595.795	2	1190.58	1190.59	0	-3.4	Specific	449.58	393.08	393.08	6.21	144	>LTBP1 full	1	File18222_Scan4716	controllerType=0 controllerNumber=1 scan=4716	15.1693
	1	K.C[+57.021]PLPGTAAFKE.I	717		C[+57]	595.795	2	1190.58	1190.59	0	-3.3	Specific	571.45	429.77	429.77	7.28	144	>LTBP1 full	1	File18222_Scan4760	controllerType=0 controllerNumber=1 scan=4760	15.2755
	1	K.C[+57.021]PLPGTAAFKE.I	717		C[+57]	595.795	2	1190.58	1190.59	0	-3.2	Specific	596.21	473.23	473.23	8.76	144	>LTBP1 full	1	File18222_Scan4815	controllerType=0 controllerNumber=1 scan=4815	15.4044
	1	K.EIC[+57.021]PGGMGYTVSGVHR.R	727		C[+57]	573.934	3	1719.79	1719.79	0	-3.9	Specific	624.56	624.56	624.56	9.64	144	>LTBP1 full	1	File18222_Scan4570	controllerType=0 controllerNumber=1 scan=4570	14.8194
	1	K.EIC[+57.021]PGGMGYTVSGVHR.R	727		C[+57]	573.934	3	1719.79	1719.79	0	-3	Specific	662.59	648.91	648.91	10.64	144	>LTBP1 full	1	File18222_Scan4519	controllerType=0 controllerNumber=1 scan=4519	14.6989
	1	E.IC[+57.021]PGGMGYTVSGVHR.R	728		C[+57]	530.921	3	1590.75	1590.75	0	-2.5	Specific	254.82	254.82	254.82	4.07	144	>LTBP1 full	1	File18222_Scan4382	controllerType=0 controllerNumber=1 scan=4382	14.3759
	1	E.IC[+57.021]PGGMGYTVSGVHR.R	728		C[+57]	530.92	3	1590.75	1590.75	0	-2.9	Specific	438.03	438.03	438.03	7.8	144	>LTBP1 full	1	File18222_Scan4249	controllerType=0 controllerNumber=1 scan=4249	14.0634
	1	E.IC[+57.021]PGGMGYTVSGVHR.R	728		C[+57]	530.921	3	1590.75	1590.75	0	-2.5	Specific	447.26	447.26	447.26	7.6	144	>LTBP1 full	1	File18222_Scan3884	controllerType=0 controllerNumber=1 scan=3884	13.1711
	1	E.IC[+57.021]PGGMGYTVSGVHR.R	728		C[+57]	530.921	3	1590.75	1590.75	0	-1.1	Specific	450.01	450.01	450.01	6.87	144	>LTBP1 full	1	File18222_Scan4305	controllerType=0 controllerNumber=1 scan=4305	14.1961
	1	E.IC[+57.021]PGGMGYTVSGVHR.R	728		C[+57]	795.876	2	1590.74	1590.75	0	-4.8	Specific	470.14	470.14	470.14	6.39	144	>LTBP1 full	1	File18222_Scan4100	controllerType=0 controllerNumber=1 scan=4100	13.7038
	1	E.IC[+57.021]PGGMGYTVSGVHR.R	728		C[+57]	530.92	3	1590.75	1590.75	0	-3	Specific	532.73	532.73	532.73	8.01	144	>LTBP1 full	1	File18222_Scan4200	controllerType=0 controllerNumber=1 scan=4200	13.947
	1	E.IC[+57.021]PGGMGYTVSGVHR.R	728		C[+57]	530.921	3	1590.75	1590.75	0	-2.7	Specific	537.57	537.57	537.57	8.01	144	>LTBP1 full	1	File18222_Scan3973	controllerType=0 controllerNumber=1 scan=3973	13.3863
	1	E.IC[+57.021]PGGMGYTVSGVHR.R	728		C[+57]	530.921	3	1590.75	1590.75	0	-2.3	Specific	574.33	574.33	574.33	8.67	144	>LTBP1 full	1	File18222_Scan3929	controllerType=0 controllerNumber=1 scan=3929	13.28
	1	E.IC[+57.021]PGGMGYTVSGVHR.R	728		C[+57]	530.92	3	1590.74	1590.75	0	-4.1	Specific	603.65	603.65	603.65	9.13	144	>LTBP1 full	1	File18222_Scan4146	controllerType=0 controllerNumber=1 scan=4146	13.8173
	1	E.IC[+57.021]PGGMGYTVSGVHR.R	728		C[+57]	530.92	3	1590.75	1590.75	0	-3.2	Specific	675.64	675.64	675.64	10.79	144	>LTBP1 full	1	File18222_Scan4017	controllerType=0 controllerNumber=1 scan=4017	13.4937
	1	E.IC[+57.021]PGGMGYTVSGVHR.R	728		C[+57]	530.92	3	1590.75	1590.75	0	-3.6	Specific	731.55	731.55	731.55	11.79	144	>LTBP1 full	1	File18222_Scan4102	controllerType=0 controllerNumber=1 scan=4102	13.7094
	1	E.IC[+57.021]PGGMGYTVSGVHR.R	728		C[+57]	530.92	3	1590.75	1590.75	0	-3.5	Specific	763.7	763.7	763.7	12.79	144	>LTBP1 full	1	File18222_Scan4061	controllerType=0 controllerNumber=1 scan=4061	13.6029
	1	E.IC[+57.021]PGGM[+15.995]GYTVSGVHR.R	728		C[+57], M[+16]	536.252	3	1606.74	1606.75	0	-2.4	Specific	13.82	13.82	13.82	1.97	144	>LTBP1 full	1	File18222_Scan3097	controllerType=0 controllerNumber=1 scan=3097	11.2404
	1	E.IC[+57.021]PGGM[+15.995]GYTVSGVHR.R	728		C[+57], M[+16]	536.253	3	1606.74	1606.75	0	-2.2	Specific	176.4	176.4	176.4	4.06	144	>LTBP1 full	1	File18222_Scan3189	controllerType=0 controllerNumber=1 scan=3189	11.4677
	1	E.IC[+57.021]PGGM[+15.995]GYTVSGVHR.R	728		C[+57], M[+16]	536.252	3	1606.74	1606.75	0	-2.5	Specific	177.7	177.7	177.7	4.25	144	>LTBP1 full	1	File18222_Scan3143	controllerType=0 controllerNumber=1 scan=3143	11.3566
	1	E.IC[+57.021]PGGM[+15.995]GYTVSGVHR.R	728		C[+57], M[+16]	536.251	3	1606.74	1606.75	0	-5.2	Specific	222.09	222.09	222.09	3.24	144	>LTBP1 full	1	File18222_Scan3297	controllerType=0 controllerNumber=1 scan=3297	11.7354
	1	E.IC[+57.021]PGGM[+15.995]GYTVSGVHR.R	728		C[+57], M[+16]	536.252	3	1606.74	1606.75	0	-2.7	Specific	250.64	250.64	250.64	4.44	144	>LTBP1 full	1	File18222_Scan3726	controllerType=0 controllerNumber=1 scan=3726	12.7955
	1	E.IC[+57.021]PGGM[+15.995]GYTVSGVHR.R	728		C[+57], M[+16]	536.252	3	1606.74	1606.75	0	-2.3	Specific	292.55	292.55	292.55	4.73	144	>LTBP1 full	1	File18222_Scan3799	controllerType=0 controllerNumber=1 scan=3799	12.9698
	1	E.IC[+57.021]PGGM[+15.995]GYTVSGVHR.R	728		C[+57], M[+16]	536.251	3	1606.74	1606.75	0	-4.4	Specific	334.55	334.55	334.55	5.64	144	>LTBP1 full	1	File18222_Scan3850	controllerType=0 controllerNumber=1 scan=3850	13.0906
	1	E.IC[+57.021]PGGM[+15.995]GYTVSGVHR.R	728		C[+57], M[+16]	536.25	3	1606.74	1606.75	0	-6.6	Specific	339.85	339.85	339.85	3.6	144	>LTBP1 full	1	File18222_Scan3291	controllerType=0 controllerNumber=1 scan=3291	11.7212
	1	E.IC[+57.021]PGGM[+15.995]GYTVSGVHR.R	728		C[+57], M[+16]	536.251	3	1606.74	1606.75	0	-4.1	Specific	344.72	344.72	344.72	4.64	144	>LTBP1 full	1	File18222_Scan3895	controllerType=0 controllerNumber=1 scan=3895	13.1979
	1	E.IC[+57.021]PGGM[+15.995]GYTVSGVHR.R	728		C[+57], M[+16]	536.25	3	1606.74	1606.75	0	-6.1	Specific	361.92	361.92	361.92	3.99	144	>LTBP1 full	1	File18222_Scan3333	controllerType=0 controllerNumber=1 scan=3333	11.8305
	1	E.IC[+57.021]PGGM[+15.995]GYTVSGVHR.R	728		C[+57], M[+16]	536.252	3	1606.74	1606.75	0	-3.1	Specific	379.46	379.46	379.46	7.58	144	>LTBP1 full	1	File18222_Scan3940	controllerType=0 controllerNumber=1 scan=3940	13.3063
	1	E.IC[+57.021]PGGM[+15.995]GYTVSGVHR.R	728		C[+57], M[+16]	536.252	3	1606.74	1606.75	0	-3.6	Specific	396.68	396.68	396.68	7.58	144	>LTBP1 full	1	File18222_Scan4032	controllerType=0 controllerNumber=1 scan=4032	13.5304
	1	E.IC[+57.021]PGGM[+15.995]GYTVSGVHR.R	728		C[+57], M[+16]	536.252	3	1606.74	1606.75	0	-3.1	Specific	402.83	402.83	402.83	7.8	144	>LTBP1 full	1	File18222_Scan3985	controllerType=0 controllerNumber=1 scan=3985	13.4147
	1	E.IC[+57.021]PGGM[+15.995]GYTVSGVHR.R	728		C[+57], M[+16]	536.252	3	1606.74	1606.75	0	-2.5	Specific	456.78	456.78	456.78	7.6	144	>LTBP1 full	1	File18222_Scan4075	controllerType=0 controllerNumber=1 scan=4075	13.6435
	1	E.IC[+57.021]PGGMGYTVSGVHRR.R	728		C[+57]	582.954	3	1746.85	1746.85	0	-2.5	Specific	23.8	23.8	23.8	1.65	144	>LTBP1 full	1	File18222_Scan3220	controllerType=0 controllerNumber=1 scan=3220	11.5464
	1	E.IC[+57.021]PGGMGYTVSGVHRR.R	728		C[+57]	582.954	3	1746.85	1746.85	0	-3	Specific	167.13	167.13	167.13	2.66	144	>LTBP1 full	1	File18222_Scan3265	controllerType=0 controllerNumber=1 scan=3265	11.6578
	1	E.IC[+57.021]PGGMGYTVSGVHRR.R	728		C[+57]	437.467	4	1746.85	1746.85	0	-3.6	Specific	232.14	232.14	232.14	4.24	144	>LTBP1 full	1	File18222_Scan3197	controllerType=0 controllerNumber=1 scan=3197	11.4875
	1	E.IC[+57.021]PGGMGYTVSGVHRR.R	728		C[+57]	437.467	4	1746.85	1746.85	0	-3.3	Specific	381.49	381.49	381.49	7.24	144	>LTBP1 full	1	File18222_Scan3284	controllerType=0 controllerNumber=1 scan=3284	11.7036
	1	E.IC[+57.021]PGGMGYTVSGVHRR.R	728		C[+57]	437.467	4	1746.85	1746.85	0	-3	Specific	464.58	464.58	464.58	7.38	144	>LTBP1 full	1	File18222_Scan3241	controllerType=0 controllerNumber=1 scan=3241	11.5973
	1	K.GPVFVKPK.N	753			436.273	2	871.538	871.54	0	-2.5	Specific	128.02	128.02	128.02	2.32	144	>LTBP1 full	1	File18222_Scan1814	controllerType=0 controllerNumber=1 scan=1814	7.3188
	1	K.GPVFVKPK.N	753			436.273	2	871.538	871.54	0	-2	Specific	144.16	144.16	144.16	2.46	144	>LTBP1 full	1	File18222_Scan2075	controllerType=0 controllerNumber=1 scan=2075	8.2477
	1	K.GPVFVKPK.N	753			436.272	2	871.538	871.54	0	-2.6	Specific	165.16	165.16	165.16	3	144	>LTBP1 full	1	File18222_Scan2044	controllerType=0 controllerNumber=1 scan=2044	8.1394
	1	K.GPVFVKPK.N	753			436.272	2	871.537	871.54	0	-2.9	Specific	252.8	252.8	252.8	5.39	144	>LTBP1 full	1	File18222_Scan1842	controllerType=0 controllerNumber=1 scan=1842	7.4209
	1	K.GPVFVKPK.N	753			436.272	2	871.537	871.54	0	-3.7	Specific	299.61	299.61	299.61	5.51	144	>LTBP1 full	1	File18222_Scan1867	controllerType=0 controllerNumber=1 scan=1867	7.5212
	1	K.GPVFVKPK.N	753			436.273	2	871.538	871.54	0	-2.2	Specific	347.79	347.79	347.79	5.82	144	>LTBP1 full	1	File18222_Scan1895	controllerType=0 controllerNumber=1 scan=1895	7.6226
	1	K.GPVFVKPK.N	753			436.273	2	871.538	871.54	0	-1.9	Specific	405.07	385.31	385.31	7.14	144	>LTBP1 full	1	File18222_Scan1925	controllerType=0 controllerNumber=1 scan=1925	7.7277
	1	K.GPVFVKPK.N	753			436.273	2	871.538	871.54	0	-2.2	Specific	411.04	411.04	411.04	7.14	144	>LTBP1 full	1	File18222_Scan2014	controllerType=0 controllerNumber=1 scan=2014	8.0386
	1	K.GPVFVKPK.N	753			436.273	2	871.538	871.54	0	-2.4	Specific	464.97	394.98	394.98	7.07	144	>LTBP1 full	1	File18222_Scan1984	controllerType=0 controllerNumber=1 scan=1984	7.9334
	1	K.GPVFVKPK.N	753			436.273	2	871.538	871.54	0	-2.2	Specific	488.71	435.48	435.48	7.22	144	>LTBP1 full	1	File18222_Scan1955	controllerType=0 controllerNumber=1 scan=1955	7.8328
	1	K.EEPVEALTFSR.E	778			639.321	2	1277.63	1277.64	0	-2.5	Specific	253.8	253.8	253.8	5.77	144	>LTBP1 full	1	File18222_Scan5939	controllerType=0 controllerNumber=1 scan=5939	18.0575
	1	K.EEPVEALTFSR.E	778			639.32	2	1277.63	1277.64	0	-3.1	Specific	488.36	476.28	476.28	7.85	144	>LTBP1 full	1	File18222_Scan5884	controllerType=0 controllerNumber=1 scan=5884	17.928
	1	R.EHGPGVAEPE.V	789			511.232	2	1021.46	1021.46	0	-2	Specific	138.55	138.55	138.55	2.96	144	>LTBP1 full	1	File18222_Scan2266	controllerType=0 controllerNumber=1 scan=2266	8.8685
	1	R.EHGPGVAEPE.V	789			511.232	2	1021.46	1021.46	0	-2.2	Specific	141.86	141.86	141.86	2.96	144	>LTBP1 full	1	File18222_Scan2070	controllerType=0 controllerNumber=1 scan=2070	8.2319
	1	R.EHGPGVAEPE.V	789			511.232	2	1021.46	1021.46	0	-1.9	Specific	204.25	204.25	204.25	4.11	144	>LTBP1 full	1	File18222_Scan2102	controllerType=0 controllerNumber=1 scan=2102	8.3393
	1	R.EHGPGVAEPE.V	789			511.232	2	1021.46	1021.46	0	-1.3	Specific	397.72	397.72	397.72	7.62	144	>LTBP1 full	1	File18222_Scan2134	controllerType=0 controllerNumber=1 scan=2134	8.4479
	1	R.EHGPGVAEPE.V	789			511.232	2	1021.46	1021.46	0	-2.5	Specific	474.59	474.59	474.59	7.76	144	>LTBP1 full	1	File18222_Scan2233	controllerType=0 controllerNumber=1 scan=2233	8.7651
	1	R.EHGPGVAEPE.V	789			511.231	2	1021.46	1021.46	0	-2.9	Specific	491.9	491.9	491.9	8.04	144	>LTBP1 full	1	File18222_Scan2164	controllerType=0 controllerNumber=1 scan=2164	8.5529
	1	R.EHGPGVAEPE.V	789			511.232	2	1021.46	1021.46	0	-2.5	Specific	544.3	544.3	544.3	8.04	144	>LTBP1 full	1	File18222_Scan2198	controllerType=0 controllerNumber=1 scan=2198	8.6536
	1	K.EIPSLDQE.K	807			465.723	2	930.439	930.442	0	-2.4	Specific	157.28	157.28	157.28	2.4	144	>LTBP1 full	1	File18222_Scan5257	controllerType=0 controllerNumber=1 scan=5257	16.4449
	1	K.EIPSLDQE.K	807			465.723	2	930.439	930.442	0	-2.5	Specific	215.69	213.87	213.87	2.77	144	>LTBP1 full	1	File18222_Scan5367	controllerType=0 controllerNumber=1 scan=5367	16.7055
	1	E.KTKLEPGQPQLSPGISAIHLHPQFPVVIE.K	815			790.941	4	3160.74	3160.75	0	-2.8	Specific	43.16	43.16	43.16	1.61	144	>LTBP1 full	1	File18222_Scan6732	controllerType=0 controllerNumber=1 scan=6732	19.9333
	1	E.KTKLEPGQPQLSPGISAIHLHPQFPVVIE.K	815			790.942	4	3160.75	3160.75	0	-1.8	Specific	146.34	146.34	146.34	3.52	144	>LTBP1 full	1	File18222_Scan6784	controllerType=0 controllerNumber=1 scan=6784	20.0567
	1	E.KTKLEPGQPQLSPGISAIHLHPQFPVVIE.K	815			632.955	5	3160.74	3160.75	0	-2.5	Specific	149.68	149.68	149.68	3.02	144	>LTBP1 full	1	File18222_Scan6754	controllerType=0 controllerNumber=1 scan=6754	19.9851
	1	K.TKLEPGQPQLSPGISAIHLHPQFPVVIE.K	816			758.92	4	3032.66	3032.66	0	0.3	Specific	210.57	210.57	210.57	3.58	144	>LTBP1 full	1	File18222_Scan7326	controllerType=0 controllerNumber=1 scan=7326	21.3408
	1	K.TKLEPGQPQLSPGISAIHLHPQFPVVIEK.T	816			632.953	5	3160.74	3160.75	0	-4.5	Specific	305.15	305.15	305.15	4.07	144	>LTBP1 full	1	File18222_Scan6574	controllerType=0 controllerNumber=1 scan=6574	19.5596
	1	K.TKLEPGQPQLSPGISAIHLHPQFPVVIEK.T	816			632.955	5	3160.74	3160.75	0	-2.3	Specific	453.46	453.46	453.46	6.13	144	>LTBP1 full	1	File18222_Scan6525	controllerType=0 controllerNumber=1 scan=6525	19.4428
	1	K.LEPGQPQLSPGISAIHLHPQFPVVIE.K	818			935.174	3	2803.51	2803.51	0	-1.9	Specific	158.99	158.99	158.99	4.08	144	>LTBP1 full	1	File18222_Scan7934	controllerType=0 controllerNumber=1 scan=7934	22.7884
	1	K.LEPGQPQLSPGISAIHLHPQFPVVIE.K	818			935.176	3	2803.51	2803.51	0	-0.7	Specific	266.16	266.16	266.16	3.9	144	>LTBP1 full	1	File18222_Scan8037	controllerType=0 controllerNumber=1 scan=8037	23.0348
	1	K.LEPGQPQLSPGISAIHLHPQFPVVIE.K	818			935.178	3	2803.52	2803.51	0	1.5	Specific	501.64	501.64	501.64	5.09	144	>LTBP1 full	1	File18222_Scan7984	controllerType=0 controllerNumber=1 scan=7984	22.9086
	1	K.LEPGQPQLSPGISAIHLHPQFPVVIEK.T	818			733.656	4	2931.6	2931.61	0	-2	Specific	344.93	344.93	344.93	5.3	144	>LTBP1 full	1	File18222_Scan7015	controllerType=0 controllerNumber=1 scan=7015	20.6021
	1	K.LEPGQPQLSPGISAIHLHPQFPVVIEK.T	818			733.655	4	2931.6	2931.61	0	-3.5	Specific	655.68	655.68	655.68	9.74	144	>LTBP1 full	1	File18222_Scan7065	controllerType=0 controllerNumber=1 scan=7065	20.7219
	1	E.KT[+162.053]S[+203.079]PPVPVEVAPE.A	844	Hex(1),HexNAc(1)	S[+203], T[+162]	857.932	2	1714.86	1714.86	0	-4.4	Specific	174.15	174.15	0	4.75	144	>LTBP1 full	1	File18222_Scan4439	controllerType=0 controllerNumber=1 scan=4439	14.5101
	1	E.INEC[+57.021]TVNPDIC[+57.021]GAGHC[+57.021]INLPVR.Y	874		C[+57]*3	837.062	3	2509.17	2509.17	0	-1	Specific	615.87	615.87	615.87	7.76	144	>LTBP1 full	1	File18222_Scan55	controllerType=0 controllerNumber=1 scan=55	18.051
	1	E.INEC[+57.021]TVNPDIC[+57.021]GAGHC[+57.021]INLPVR.Y	874		C[+57]*3	837.062	3	2509.17	2509.17	0	-1.8	Specific	965.1	965.1	965.1	15.49	144	>LTBP1 full	1	File18222_Scan5829	controllerType=0 controllerNumber=1 scan=5829	17.7984
	1	E.INEC[+57.021]TVNPDIC[+57.021]GAGHC[+57.021]INLPVR.Y	874		C[+57]*3	837.06	3	2509.17	2509.17	0	-3.2	Specific	1010.47	1010.47	1010.47	16.62	144	>LTBP1 full	1	File18222_Scan5881	controllerType=0 controllerNumber=1 scan=5881	17.9215
	1	E.INEC[+57.021]TVNPDIC[+57.021]GAGHC[+57.021]IN[+15.995]LPVR.Y	874		C[+57]*3, N[+16]	842.392	3	2525.16	2525.17	0	-3	Specific	710.23	710.23	324.84	10.62	144	>LTBP1 full	1	File18222_Scan5852	controllerType=0 controllerNumber=1 scan=5852	17.8527
	1	E.C[+57.021]TVNPDIC[+57.021]GAGHC[+57.021]INLPVR.Y	877		C[+57]*3	539.004	4	2152.99	2153	0	-5.1	Specific	117.46	117.46	117.46	1.82	144	>LTBP1 full	1	File18222_Scan5527	controllerType=0 controllerNumber=1 scan=5527	17.0822
	1	E.C[+57.021]TVNPDIC[+57.021]GAGHC[+57.021]INLPVR.Y	877		C[+57]*3	718.338	3	2153	2153	0	-2.2	Specific	211.03	211.03	211.03	5.25	144	>LTBP1 full	1	File18222_Scan5923	controllerType=0 controllerNumber=1 scan=5923	18.0182
	1	E.C[+57.021]TVNPDIC[+57.021]GAGHC[+57.021]INLPVR.Y	877		C[+57]*3	718.338	3	2153	2153	0	-2.2	Specific	366.96	366.96	366.96	6.05	144	>LTBP1 full	1	File18222_Scan5822	controllerType=0 controllerNumber=1 scan=5822	17.7812
	1	E.C[+57.021]TVNPDIC[+57.021]GAGHC[+57.021]INLPVR.Y	877		C[+57]*3	718.338	3	2153	2153	0	-2	Specific	517.84	517.84	517.84	7.35	144	>LTBP1 full	1	File18222_Scan5753	controllerType=0 controllerNumber=1 scan=5753	17.6183
	1	E.C[+57.021]TVNPDIC[+57.021]GAGHC[+57.021]INLPVR.Y	877		C[+57]*3	718.338	3	2153	2153	0	-3	Specific	632.6	632.6	632.6	9.39	144	>LTBP1 full	1	File18222_Scan5697	controllerType=0 controllerNumber=1 scan=5697	17.4855
	1	E.C[+57.021]TVNPDIC[+57.021]GAGHC[+57.021]INLPVR.Y	877		C[+57]*3	718.338	3	2153	2153	0	-2.6	Specific	799.75	799.75	799.75	12.26	144	>LTBP1 full	1	File18222_Scan5639	controllerType=0 controllerNumber=1 scan=5639	17.3489
	1	E.C[+57.021]TVNPDIC[+57.021]GAGHC[+57.021]INLPVR.Y	877		C[+57]*3	718.337	3	2153	2153	0	-3.5	Specific	919.95	919.95	919.95	15.39	144	>LTBP1 full	1	File18222_Scan5584	controllerType=0 controllerNumber=1 scan=5584	17.2187
	1	E.C[+57.021]TVNPDIC[+57.021]GAGHC[+57.021]INLPVR.Y	877		C[+57]*3	718.338	3	2153	2153	0	-3	Specific	950.22	950.22	950.22	16.39	144	>LTBP1 full	1	File18222_Scan5529	controllerType=0 controllerNumber=1 scan=5529	17.0884
	1	E.C[+57.021]TVNPDIC[+57.021]GAGHC[+57.021]INLPVR.Y	877		C[+57]*3	718.338	3	2153	2153	0	-2	Specific	971.74	971.74	971.74	16.26	144	>LTBP1 full	1	File18222_Scan5479	controllerType=0 controllerNumber=1 scan=5479	16.9698
	1	E.C[+57.021]TVNPDIC[+57.021]GAGHC[+57.021]IN[+15.995]LPVR.Y	877		C[+57]*3, N[+16]	723.669	3	2168.99	2169	0	-2.9	Specific	647.68	647.68	347.71	9.39	144	>LTBP1 full	1	File18222_Scan5562	controllerType=0 controllerNumber=1 scan=5562	17.1664
	1	E.C[+57.021]TVNPDIC[+57.021]GAGHC[+57.021]IN[+15.995]LPVR.Y	877		C[+57]*3, N[+16]	723.668	3	2168.99	2169	0	-4.2	Specific	922.47	922.47	514.02	14.73	144	>LTBP1 full	1	File18222_Scan5510	controllerType=0 controllerNumber=1 scan=5510	17.0434
	1	R.YTC[+57.021]IC[+57.021]YE.G	896		C[+57]*2	504.692	2	1008.38	1008.38	0	-3.8	Specific	203.69	203.69	203.69	2.31	144	>LTBP1 full	1	File18222_Scan4562	controllerType=0 controllerNumber=1 scan=4562	14.8008
	1	R.YTC[+57.021]IC[+57.021]YE.G	896		C[+57]*2	504.692	2	1008.38	1008.38	0	-3.9	Specific	246.79	246.79	246.79	2.86	144	>LTBP1 full	1	File18222_Scan4700	controllerType=0 controllerNumber=1 scan=4700	15.1325
	1	R.YTC[+57.021]IC[+57.021]YE.G	896		C[+57]*2	504.692	2	1008.38	1008.38	0	-3.7	Specific	286.97	286.97	286.97	2.97	144	>LTBP1 full	1	File18222_Scan4656	controllerType=0 controllerNumber=1 scan=4656	15.0236
	1	R.YTC[+57.021]IC[+57.021]YE.G	896		C[+57]*2	504.691	2	1008.38	1008.38	0	-4.9	Specific	323.31	323.31	323.31	3.2	144	>LTBP1 full	1	File18222_Scan4763	controllerType=0 controllerNumber=1 scan=4763	15.282
	1	R.YTC[+57.021]IC[+57.021]YE.G	896		C[+57]*2	504.691	2	1008.38	1008.38	0	-4.8	Specific	327.1	327.1	327.1	3.2	144	>LTBP1 full	1	File18222_Scan4610	controllerType=0 controllerNumber=1 scan=4610	14.9135
	1	R.YTC[+57.021]IC[+57.021]YE.G	896		C[+57]*2	504.692	2	1008.38	1008.38	0	-3.2	Specific	334.45	334.45	334.45	3.59	144	>LTBP1 full	1	File18222_Scan4867	controllerType=0 controllerNumber=1 scan=4867	15.5272
	1	R.YTC[+57.021]IC[+57.021]YE.G	896		C[+57]*2	504.692	2	1008.38	1008.38	0	-3.3	Specific	426.68	426.68	426.68	5.51	144	>LTBP1 full	1	File18222_Scan4814	controllerType=0 controllerNumber=1 scan=4814	15.4027
	1	R.YTC[+57.021]IC[+57.021]YEGYR.F	896		C[+57]*2	692.784	2	1384.56	1384.57	0	-4.2	Specific	385.27	384.79	384.79	5.41	144	>LTBP1 full	1	File18222_Scan4649	controllerType=0 controllerNumber=1 scan=4649	15.0064
	1	E.C[+57.021]TQVQHLC[+57.021]SQGR.C	919		C[+57]*2	491.893	3	1473.66	1473.67	0	-3.6	Specific	57.17	57.17	57.17	2.82	144	>LTBP1 full	1	File18222_Scan1904	controllerType=0 controllerNumber=1 scan=1904	7.6525
	1	E.C[+57.021]TQVQHLC[+57.021]SQGR.C	919		C[+57]*2	491.892	3	1473.66	1473.67	0	-3.7	Specific	103.49	103.49	103.49	2.24	144	>LTBP1 full	1	File18222_Scan1711	controllerType=0 controllerNumber=1 scan=1711	6.9289
	1	E.C[+57.021]TQVQHLC[+57.021]SQGR.C	919		C[+57]*2	737.336	2	1473.66	1473.67	0	-3.1	Specific	106.47	106.47	106.47	1.56	144	>LTBP1 full	1	File18222_Scan1860	controllerType=0 controllerNumber=1 scan=1860	7.4934
	1	E.C[+57.021]TQVQHLC[+57.021]SQGR.C	919		C[+57]*2	491.85	3	1473.67	1473.67	0	-1.6	Specific	136.98	136.98	136.98	3.42	144	>LTBP1 full	1	File18222_Scan1740	controllerType=0 controllerNumber=1 scan=1740	7.0326
	1	E.C[+57.021]TQVQHLC[+57.021]SQGR.C	919		C[+57]*2	737.335	2	1473.66	1473.67	0	-3.3	Specific	268.1	268.1	268.1	2.97	144	>LTBP1 full	1	File18222_Scan1834	controllerType=0 controllerNumber=1 scan=1834	7.3914
	1	E.C[+57.021]TQVQHLC[+57.021]SQGR.C	919		C[+57]*2	491.893	3	1473.66	1473.67	0	-3.3	Specific	278.03	278.03	278.03	4.87	144	>LTBP1 full	1	File18222_Scan1767	controllerType=0 controllerNumber=1 scan=1767	7.1382
	1	E.C[+57.021]TQVQHLC[+57.021]SQGR.C	919		C[+57]*2	491.894	3	1473.67	1473.67	0	-1.4	Specific	447.06	447.06	447.06	7.83	144	>LTBP1 full	1	File18222_Scan1792	controllerType=0 controllerNumber=1 scan=1792	7.2391
	1	E.C[+57.021]TQVQHLC[+57.021]SQGR.C	919		C[+57]*2	491.894	3	1473.67	1473.67	0	-1.8	Specific	465.66	465.66	465.66	7.83	144	>LTBP1 full	1	File18222_Scan1875	controllerType=0 controllerNumber=1 scan=1875	7.5512
	1	E.C[+57.021]TQVQHLC[+57.021]SQGR.C	919		C[+57]*2	491.893	3	1473.66	1473.67	0	-2.7	Specific	629.95	629.95	629.95	10.03	144	>LTBP1 full	1	File18222_Scan1820	controllerType=0 controllerNumber=1 scan=1820	7.3408
	1	E.C[+57.021]TQVQHLC[+57.021]SQGR.C	919		C[+57]*2	491.893	3	1473.66	1473.67	0	-2.9	Specific	741.36	741.36	741.36	12.03	144	>LTBP1 full	1	File18222_Scan1849	controllerType=0 controllerNumber=1 scan=1849	7.448
	1	E.C[+57.021]LRPDVC[+57.021]GE.G	961		C[+57]*2	553.24	2	1105.47	1105.48	0	-3.2	Specific	62.72	62.72	62.72	2.03	144	>LTBP1 full	1	File18222_Scan3283	controllerType=0 controllerNumber=1 scan=3283	11.7015
	1	E.C[+57.021]LRPDVC[+57.021]GE.G	961		C[+57]*2	553.24	2	1105.47	1105.48	0	-2.6	Specific	135.1	135.1	135.1	2.62	144	>LTBP1 full	1	File18222_Scan3058	controllerType=0 controllerNumber=1 scan=3058	11.1433
	1	E.C[+57.021]LRPDVC[+57.021]GE.G	961		C[+57]*2	553.241	2	1105.47	1105.48	0	-1.4	Specific	164.93	164.93	164.93	3.05	144	>LTBP1 full	1	File18222_Scan3012	controllerType=0 controllerNumber=1 scan=3012	11.0263
	1	E.C[+57.021]LRPDVC[+57.021]GE.G	961		C[+57]*2	553.241	2	1105.47	1105.48	0	-1.7	Specific	330.16	330.16	330.16	4.64	144	>LTBP1 full	1	File18222_Scan3101	controllerType=0 controllerNumber=1 scan=3101	11.2503
	1	E.C[+57.021]LRPDVC[+57.021]GE.G	961		C[+57]*2	553.241	2	1105.47	1105.48	0	-2.3	Specific	367.17	334	334	6.21	144	>LTBP1 full	1	File18222_Scan3235	controllerType=0 controllerNumber=1 scan=3235	11.5826
	1	E.C[+57.021]LRPDVC[+57.021]GE.G	961		C[+57]*2	553.241	2	1105.47	1105.48	0	-1.9	Specific	435.77	345.91	345.91	6.61	144	>LTBP1 full	1	File18222_Scan3147	controllerType=0 controllerNumber=1 scan=3147	11.3664
	1	E.C[+57.021]LRPDVC[+57.021]GE.G	961		C[+57]*2	553.24	2	1105.47	1105.48	0	-2.6	Specific	551.05	461.75	461.75	7.96	144	>LTBP1 full	1	File18222_Scan3191	controllerType=0 controllerNumber=1 scan=3191	11.4733
	1	E.GHC[+57.021]VNTVGAFR.C	970		C[+57]	406.531	3	1217.58	1217.58	0	-4.1	Specific	2.11	2.11	2.11	1.67	144	>LTBP1 full	1	File18222_Scan2816	controllerType=0 controllerNumber=1 scan=2816	10.4521
	1	E.GHC[+57.021]VNTVGAFR.C	970		C[+57]	406.532	3	1217.58	1217.58	0	-2.3	Specific	20.95	20.95	20.95	2.09	144	>LTBP1 full	1	File18222_Scan2777	controllerType=0 controllerNumber=1 scan=2777	10.3463
	1	E.GHC[+57.021]VNTVGAFR.C	970		C[+57]	406.532	3	1217.58	1217.58	0	-2.8	Specific	42.47	42.47	42.47	2.19	144	>LTBP1 full	1	File18222_Scan2740	controllerType=0 controllerNumber=1 scan=2740	10.2401
	1	E.GHC[+57.021]VNTVGAFR.C	970		C[+57]	406.532	3	1217.58	1217.58	0	-2.6	Specific	90.92	90.92	90.92	2.63	144	>LTBP1 full	1	File18222_Scan2374	controllerType=0 controllerNumber=1 scan=2374	9.1814
	1	E.GHC[+57.021]VNTVGAFR.C	970		C[+57]	406.531	3	1217.58	1217.58	0	-5.6	Specific	95.24	95.24	95.24	1.72	144	>LTBP1 full	1	File18222_Scan2850	controllerType=0 controllerNumber=1 scan=2850	10.5624
	1	E.GHC[+57.021]VNTVGAFR.C	970		C[+57]	609.295	2	1217.58	1217.58	0	-1.2	Specific	158.53	158.53	158.53	2.56	144	>LTBP1 full	1	File18222_Scan2695	controllerType=0 controllerNumber=1 scan=2695	10.1207
	1	E.GHC[+57.021]VNTVGAFR.C	970		C[+57]	609.293	2	1217.58	1217.58	0	-4.1	Specific	186.32	186.32	186.32	3.21	144	>LTBP1 full	1	File18222_Scan2655	controllerType=0 controllerNumber=1 scan=2655	10.0111
	1	E.GHC[+57.021]VNTVGAFR.C	970		C[+57]	609.293	2	1217.58	1217.58	0	-4.7	Specific	195.33	195.33	195.33	3.21	144	>LTBP1 full	1	File18222_Scan2434	controllerType=0 controllerNumber=1 scan=2434	9.377
	1	E.GHC[+57.021]VNTVGAFR.C	970		C[+57]	406.532	3	1217.58	1217.58	0	-3.4	Specific	215.28	215.28	215.28	4.75	144	>LTBP1 full	1	File18222_Scan2698	controllerType=0 controllerNumber=1 scan=2698	10.1288
	1	E.GHC[+57.021]VNTVGAFR.C	970		C[+57]	609.294	2	1217.58	1217.58	0	-3.3	Specific	224.75	224.75	224.75	5.26	144	>LTBP1 full	1	File18222_Scan2464	controllerType=0 controllerNumber=1 scan=2464	9.4789
	1	E.GHC[+57.021]VNTVGAFR.C	970		C[+57]	406.532	3	1217.58	1217.58	0	-3.5	Specific	292.11	292.11	292.11	6.2	144	>LTBP1 full	1	File18222_Scan2436	controllerType=0 controllerNumber=1 scan=2436	9.3813
	1	E.GHC[+57.021]VNTVGAFR.C	970		C[+57]	406.532	3	1217.58	1217.58	0	-2.9	Specific	331.41	331.41	331.41	6.46	144	>LTBP1 full	1	File18222_Scan2660	controllerType=0 controllerNumber=1 scan=2660	10.0232
	1	E.GHC[+57.021]VNTVGAFR.C	970		C[+57]	406.532	3	1217.58	1217.58	0	-2.9	Specific	364.33	364.33	364.33	6.74	144	>LTBP1 full	1	File18222_Scan2466	controllerType=0 controllerNumber=1 scan=2466	9.4844
	1	E.GHC[+57.021]VNTVGAFR.C	970		C[+57]	609.293	2	1217.58	1217.58	0	-4.7	Specific	366.8	366.8	366.8	5.4	144	>LTBP1 full	1	File18222_Scan2499	controllerType=0 controllerNumber=1 scan=2499	9.5834
	1	E.GHC[+57.021]VNTVGAFR.C	970		C[+57]	406.531	3	1217.58	1217.58	0	-4.4	Specific	423.48	423.48	423.48	7.3	144	>LTBP1 full	1	File18222_Scan2619	controllerType=0 controllerNumber=1 scan=2619	9.9185
	1	E.GHC[+57.021]VNTVGAFR.C	970		C[+57]	406.532	3	1217.58	1217.58	0	-3.4	Specific	434.81	434.81	434.81	7.96	144	>LTBP1 full	1	File18222_Scan2540	controllerType=0 controllerNumber=1 scan=2540	9.7012
	1	E.GHC[+57.021]VNTVGAFR.C	970		C[+57]	406.532	3	1217.58	1217.58	0	-3.3	Specific	435.37	435.37	435.37	7.96	144	>LTBP1 full	1	File18222_Scan2503	controllerType=0 controllerNumber=1 scan=2503	9.5941
	1	E.GHC[+57.021]VNTVGAFR.C	970		C[+57]	406.531	3	1217.58	1217.58	0	-3.6	Specific	446.42	446.42	446.42	7.89	144	>LTBP1 full	1	File18222_Scan2580	controllerType=0 controllerNumber=1 scan=2580	9.8118
	1	E.GHC[+57.021]VNTVGAFR.C	970		C[+57]	609.295	2	1217.58	1217.58	0	-1.9	Specific	482.28	482.28	482.28	7.24	144	>LTBP1 full	1	File18222_Scan2613	controllerType=0 controllerNumber=1 scan=2613	9.9003
	1	E.GHC[+57.021]VNTVGAFR.C	970		C[+57]	609.294	2	1217.58	1217.58	0	-3.4	Specific	486.97	486.97	486.97	7.37	144	>LTBP1 full	1	File18222_Scan2534	controllerType=0 controllerNumber=1 scan=2534	9.6858
	1	E.GHC[+57.021]VNTVGAFR.C	970		C[+57]	609.294	2	1217.58	1217.58	0	-3	Specific	680.19	642.08	642.08	10.28	144	>LTBP1 full	1	File18222_Scan2572	controllerType=0 controllerNumber=1 scan=2572	9.7892
	1	E.GHC[+57.021]VN[+15.995]TVGAFR.C	970		C[+57], N[+16]	411.863	3	1233.57	1233.58	0	-3.8	Specific	60.95	60.95	60.95	2.19	144	>LTBP1 full	1	File18222_Scan2512	controllerType=0 controllerNumber=1 scan=2512	9.6202
	1	E.GHC[+57.021]VN[+15.995]TVGAFR.C	970		C[+57], N[+16]	411.863	3	1233.58	1233.58	0	-3.1	Specific	202.41	202.41	202.41	4.23	144	>LTBP1 full	1	File18222_Scan2598	controllerType=0 controllerNumber=1 scan=2598	9.8576
	1	E.GHC[+57.021]VN[+15.995]TVGAFR.C	970		C[+57], N[+16]	617.292	2	1233.58	1233.58	0	-1.9	Specific	225.16	225.16	225.16	5.14	144	>LTBP1 full	1	File18222_Scan2524	controllerType=0 controllerNumber=1 scan=2524	9.6564
	1	E.GHC[+57.021]VN[+15.995]TVGAFR.C	970		C[+57], N[+16]	617.291	2	1233.58	1233.58	0	-3.1	Specific	278.56	278.56	278.56	3.89	144	>LTBP1 full	1	File18222_Scan2562	controllerType=0 controllerNumber=1 scan=2562	9.7607
	1	E.GHC[+57.021]VN[+15.995]TVGAFR.C	970		C[+57], N[+16]	411.863	3	1233.57	1233.58	0	-3.8	Specific	292.51	292.51	292.51	5.02	144	>LTBP1 full	1	File18222_Scan2520	controllerType=0 controllerNumber=1 scan=2520	9.644
	1	E.GHC[+57.021]VN[+15.995]TVGAFR.C	970		C[+57], N[+16]	411.863	3	1233.57	1233.58	0	-4.1	Specific	417.07	417.07	417.07	7.3	144	>LTBP1 full	1	File18222_Scan2557	controllerType=0 controllerNumber=1 scan=2557	9.7482
	1	E.GHC[+57.021]VNTVGAFRC[+57.021]E.Y	970		C[+57]*2	753.83	2	1506.65	1506.66	0	-3.7	Specific	9.95	9.95	9.95	1.71	144	>LTBP1 full	1	File18222_Scan3054	controllerType=0 controllerNumber=1 scan=3054	11.1334
	1	E.GHC[+57.021]VNTVGAFRC[+57.021]E.Y	970		C[+57]*2	502.89	3	1506.66	1506.66	0	-1.6	Specific	321.93	321.93	321.93	6.21	144	>LTBP1 full	1	File18222_Scan3023	controllerType=0 controllerNumber=1 scan=3023	11.0571
	1	E.GHC[+57.021]VNTVGAFRC[+57.021]E.Y	970		C[+57]*2	502.889	3	1506.65	1506.66	0	-2.6	Specific	350.98	350.98	350.98	6.4	144	>LTBP1 full	1	File18222_Scan3066	controllerType=0 controllerNumber=1 scan=3066	11.1635
	1	R.C[+57.021]EYC[+57.021]DSGYR.M	981		C[+57]*2	605.217	2	1209.43	1209.43	0	-3	Specific	208.86	208.86	208.86	5.31	144	>LTBP1 full	1	File18222_Scan2462	controllerType=0 controllerNumber=1 scan=2462	9.4733
	1	R.C[+57.021]EYC[+57.021]DSGYR.M	981		C[+57]*2	605.218	2	1209.43	1209.43	0	-1.5	Specific	209.45	209.45	209.45	5.18	144	>LTBP1 full	1	File18222_Scan2496	controllerType=0 controllerNumber=1 scan=2496	9.5754
	1	R.C[+57.021]EYC[+57.021]DSGYR.M	981		C[+57]*2	605.217	2	1209.43	1209.43	0	-2	Specific	260.53	260.53	260.53	4.14	144	>LTBP1 full	1	File18222_Scan2691	controllerType=0 controllerNumber=1 scan=2691	10.1071
	1	R.C[+57.021]EYC[+57.021]DSGYR.M	981		C[+57]*2	605.216	2	1209.43	1209.43	0	-3.5	Specific	310.77	310.77	310.77	5.73	144	>LTBP1 full	1	File18222_Scan2532	controllerType=0 controllerNumber=1 scan=2532	9.6802
	1	R.C[+57.021]EYC[+57.021]DSGYR.M	981		C[+57]*2	605.216	2	1209.42	1209.43	0	-4.1	Specific	325.24	325.24	325.24	5.17	144	>LTBP1 full	1	File18222_Scan2570	controllerType=0 controllerNumber=1 scan=2570	9.7837
	1	R.C[+57.021]EYC[+57.021]DSGYR.M	981		C[+57]*2	605.217	2	1209.43	1209.43	0	-1.9	Specific	501.6	495.16	495.16	7.28	144	>LTBP1 full	1	File18222_Scan2651	controllerType=0 controllerNumber=1 scan=2651	10.0008
	1	R.C[+57.021]EYC[+57.021]DSGYR.M	981		C[+57]*2	605.217	2	1209.43	1209.43	0	-2.5	Specific	534.12	511.45	511.45	7.41	144	>LTBP1 full	1	File18222_Scan2608	controllerType=0 controllerNumber=1 scan=2608	9.8879
	1	E.YC[+57.021]DSGYR.M	983		C[+57]	460.681	2	920.354	920.357	0	-2.5	Specific	100.17	100.17	100.17	1.8	144	>LTBP1 full	1	File18222_Scan1597	controllerType=0 controllerNumber=1 scan=1597	6.469
	1	E.YC[+57.021]DSGYR.M	983		C[+57]	460.681	2	920.354	920.357	0	-3	Specific	126.47	126.47	126.47	2.3	144	>LTBP1 full	1	File18222_Scan1623	controllerType=0 controllerNumber=1 scan=1623	6.5747
	1	E.YC[+57.021]DSGYR.M	983		C[+57]	460.68	2	920.354	920.357	0	-3.1	Specific	126.65	126.65	126.65	2.3	144	>LTBP1 full	1	File18222_Scan1660	controllerType=0 controllerNumber=1 scan=1660	6.7193
	1	E.C[+57.021]LNPSTC[+57.021]PDEQC[+57.021]VNSPGSYQC[+57.021]VPC[+57.021]TE.G	1002		C[+57]*5	1020.4	3	3059.19	3059.19	0	-1.5	Specific	250.14	250.14	250.14	2.43	144	>LTBP1 full	1	File18222_Scan5984	controllerType=0 controllerNumber=1 scan=5984	18.1636
	1	R.GWNGQC[+57.021]LDVDE.C	1031		C[+57]	646.763	2	1292.52	1292.52	0	-2.3	Specific	158.15	158.15	158.15	1.73	144	>LTBP1 full	1	File18222_Scan6070	controllerType=0 controllerNumber=1 scan=6070	18.3674
	1	E.C[+57.021]LEPNVC[+57.021]ANGDC[+57.021]SNLE.G	1042		C[+57]*3	926.366	2	1851.73	1851.73	0	-2.8	Specific	248.03	176.45	176.45	3.32	144	>LTBP1 full	1	File18222_Scan5555	controllerType=0 controllerNumber=1 scan=5555	17.1493
	1	E.C[+57.021]QQGNLC[+57.021]VNGQC[+57.021]K.N	1083		C[+57]*3	783.332	2	1565.66	1565.66	0	-2.8	Specific	100.79	100.79	100.79	2.82	144	>LTBP1 full	1	File18222_Scan2340	controllerType=0 controllerNumber=1 scan=2340	9.0849
	1	E.C[+57.021]QQGNLC[+57.021]VNGQC[+57.021]K.N	1083		C[+57]*3	783.332	2	1565.66	1565.66	0	-2.8	Specific	117.02	117.02	117.02	3.31	144	>LTBP1 full	1	File18222_Scan2342	controllerType=0 controllerNumber=1 scan=2342	9.0893
	1	E.C[+57.021]QQGNLC[+57.021]VNGQC[+57.021]K.N	1083		C[+57]*3	783.333	2	1565.66	1565.66	0	-2.4	Specific	503.11	503.11	503.11	7.98	144	>LTBP1 full	1	File18222_Scan2377	controllerType=0 controllerNumber=1 scan=2377	9.1923
	1	E.GS[+162.053]FQC[+57.021]VC[+57.021]DQGYR.A	1140	Hex(1)	C[+57]*2, S[+162]	819.827	2	1638.65	1638.65	0	-3.6	Specific	146.89	146.89	146.89	4.23	144	>LTBP1 full	1	File18222_Scan3648	controllerType=0 controllerNumber=1 scan=3648	12.6056
	1	E.GS[+162.053]FQC[+57.021]VC[+57.021]DQGYR.A	1140	Hex(1)	C[+57]*2, S[+162]	819.832	2	1638.66	1638.65	0	2.2	Specific	174.39	174.39	174.39	3.79	144	>LTBP1 full	1	File18222_Scan3886	controllerType=0 controllerNumber=1 scan=3886	13.1754
	1	E.GS[+162.053]FQC[+57.021]VC[+57.021]DQGYR.A	1140	Hex(1)	C[+57]*2, S[+162]	819.825	2	1638.64	1638.65	0	-5.7	Specific	241.58	241.58	241.58	4.56	144	>LTBP1 full	1	File18222_Scan3547	controllerType=0 controllerNumber=1 scan=3547	12.3618
	1	E.GS[+162.053]FQC[+57.021]VC[+57.021]DQGYR.A	1140	Hex(1)	C[+57]*2, S[+162]	819.828	2	1638.65	1638.65	0	-2.6	Specific	249.04	249.04	249.04	5.84	144	>LTBP1 full	1	File18222_Scan3602	controllerType=0 controllerNumber=1 scan=3602	12.4935
	1	E.GS[+162.053]FQC[+57.021]VC[+57.021]DQGYR.A	1140	Hex(1)	C[+57]*2, S[+162]	819.828	2	1638.65	1638.65	0	-1.7	Specific	319.3	319.3	319.3	6.12	144	>LTBP1 full	1	File18222_Scan3692	controllerType=0 controllerNumber=1 scan=3692	12.714
	1	E.GS[+162.053]FQC[+57.021]VC[+57.021]DQGYR.A	1140	Hex(1)	C[+57]*2, S[+162]	819.828	2	1638.65	1638.65	0	-2.2	Specific	337.81	337.81	336.17	6.4	144	>LTBP1 full	1	File18222_Scan3834	controllerType=0 controllerNumber=1 scan=3834	13.0529
	1	E.GS[+162.053]FQC[+57.021]VC[+57.021]DQGYR.A	1140	Hex(1)	C[+57]*2, S[+162]	819.828	2	1638.65	1638.65	0	-2.2	Specific	519.42	519.42	360.13	7.79	144	>LTBP1 full	1	File18222_Scan3786	controllerType=0 controllerNumber=1 scan=3786	12.9397
	1	E.GS[+162.053]FQC[+57.021]VC[+57.021]DQGYR.A	1140	Hex(1)	C[+57]*2, S[+162]	819.828	2	1638.65	1638.65	0	-2.5	Specific	552.88	552.88	365.6	7.92	144	>LTBP1 full	1	File18222_Scan3737	controllerType=0 controllerNumber=1 scan=3737	12.8218
	1	E.GSFQC[+57.021]VC[+57.021]DQGYR.A	1140		C[+57]*2	738.801	2	1476.59	1476.6	0	-3.5	Specific	90.14	90.14	90.14	2.78	144	>LTBP1 full	1	File18222_Scan4177	controllerType=0 controllerNumber=1 scan=4177	13.8916
	1	E.GSFQC[+57.021]VC[+57.021]DQGYR.A	1140		C[+57]*2	738.8	2	1476.59	1476.6	0	-4.9	Specific	114.85	114.85	114.85	2.49	144	>LTBP1 full	1	File18222_Scan3715	controllerType=0 controllerNumber=1 scan=3715	12.7689
	1	E.GSFQC[+57.021]VC[+57.021]DQGYR.A	1140		C[+57]*2	738.802	2	1476.6	1476.6	0	-1.9	Specific	298.06	298.06	298.06	5.95	144	>LTBP1 full	1	File18222_Scan3767	controllerType=0 controllerNumber=1 scan=3767	12.894
	1	E.GSFQC[+57.021]VC[+57.021]DQGYR.A	1140		C[+57]*2	738.801	2	1476.59	1476.6	0	-3.9	Specific	330.8	330.8	330.8	6.34	144	>LTBP1 full	1	File18222_Scan4086	controllerType=0 controllerNumber=1 scan=4086	13.6711
	1	E.GSFQC[+57.021]VC[+57.021]DQGYR.A	1140		C[+57]*2	738.801	2	1476.59	1476.6	0	-3.1	Specific	354.35	354.35	354.35	6.52	144	>LTBP1 full	1	File18222_Scan3812	controllerType=0 controllerNumber=1 scan=3812	13.0004
	1	E.GSFQC[+57.021]VC[+57.021]DQGYR.A	1140		C[+57]*2	738.801	2	1476.6	1476.6	0	-2.7	Specific	362.02	362.02	362.02	6.62	144	>LTBP1 full	1	File18222_Scan3863	controllerType=0 controllerNumber=1 scan=3863	13.1212
	1	E.GSFQC[+57.021]VC[+57.021]DQGYR.A	1140		C[+57]*2	738.802	2	1476.6	1476.6	0	-1.7	Specific	390.73	390.73	390.73	7.5	144	>LTBP1 full	1	File18222_Scan3908	controllerType=0 controllerNumber=1 scan=3908	13.2296
	1	E.GSFQC[+57.021]VC[+57.021]DQGYR.A	1140		C[+57]*2	738.801	2	1476.6	1476.6	0	-2.9	Specific	469.62	469.62	469.62	7.77	144	>LTBP1 full	1	File18222_Scan4044	controllerType=0 controllerNumber=1 scan=4044	13.5604
	1	E.GSFQC[+57.021]VC[+57.021]DQGYR.A	1140		C[+57]*2	738.802	2	1476.6	1476.6	0	-1.9	Specific	502.62	502.62	502.62	7.79	144	>LTBP1 full	1	File18222_Scan3954	controllerType=0 controllerNumber=1 scan=3954	13.3403
	1	E.GSFQC[+57.021]VC[+57.021]DQGYR.A	1140		C[+57]*2	738.801	2	1476.6	1476.6	0	-3	Specific	620.74	620.74	620.74	9.84	144	>LTBP1 full	1	File18222_Scan4002	controllerType=0 controllerNumber=1 scan=4002	13.4576
	1	D.N[+2278.809]KTC[+57.021]QDINE.C	1197	HexNAc(5)Hex(6)NeuAc(1)	C[+57], N[+2279]	1134.1	3	3400.29	3400.3	0	-2.3	Specific	30	30	20	1.89	144	>LTBP1 full	1	File18222_Scan4552	controllerType=0 controllerNumber=1 scan=4552	14.7743
	1	E.C[+57.021]EHPGLC[+57.021]GPQGE.C	1206		C[+57]*2	670.769	2	1340.53	1340.54	0	-4.3	Specific	149.81	149.81	149.81	3.27	144	>LTBP1 full	1	File18222_Scan2965	controllerType=0 controllerNumber=1 scan=2965	10.8957
	1	E.C[+57.021]EHPGLC[+57.021]GPQGE.C	1206		C[+57]*2	670.77	2	1340.53	1340.54	0	-1.6	Specific	252.24	252.24	252.24	5.84	144	>LTBP1 full	1	File18222_Scan2928	controllerType=0 controllerNumber=1 scan=2928	10.7929
	1	E.C[+57.021]EHPGLC[+57.021]GPQGEC[+57.021]LNTE.G	1206		C[+57]*3	979.39	2	1957.77	1957.78	0	-5.2	Specific	99.23	99.23	99.23	1.81	144	>LTBP1 full	1	File18222_Scan4363	controllerType=0 controllerNumber=1 scan=4363	14.3319
	1	E.C[+57.021]EHPGLC[+57.021]GPQGEC[+57.021]LNTE.G	1206		C[+57]*3	979.392	2	1957.78	1957.78	0	-3.9	Specific	308.48	308.48	308.48	5.44	144	>LTBP1 full	1	File18222_Scan4417	controllerType=0 controllerNumber=1 scan=4417	14.4581
	1	E.C[+57.021]LNTEGS[+162.053]FHC[+57.021]VC[+57.021]QQGFSISADGR.T	1218	Hex(1)	C[+57]*3, S[+162]	931.395	3	2792.17	2792.17	0	0.4	Specific	569.4	569.4	1.2	6.78	144	>LTBP1 full	1	File18222_Scan5440	controllerType=0 controllerNumber=1 scan=5440	16.8767
	1	E.GS[+132.042]FHC[+57.021]VC[+57.021]QQGFSISADGR.T	1223	Pent(1)	C[+57]*2, S[+132]	715.64	3	2144.91	2144.91	0	-2.7	Specific	27.89	27.89	27.89	2.25	144	>LTBP1 full	1	File18222_Scan4695	controllerType=0 controllerNumber=1 scan=4695	15.1204
	1	E.GS[+132.042]FHC[+57.021]VC[+57.021]QQGFSISADGR.T	1223	Pent(1)	C[+57]*2, S[+132]	715.64	3	2144.91	2144.91	0	-3	Specific	115.58	115.58	115.58	3.22	144	>LTBP1 full	1	File18222_Scan4717	controllerType=0 controllerNumber=1 scan=4717	15.1715
	1	R.C[+57.021]LC[+57.021]YQGFQAPQDGQGC[+57.021]VDVNE.C	1269		C[+57]*3	815.666	3	2444.98	2444.99	0	-2.5	Specific	192.12	192.12	192.12	1.76	144	>LTBP1 full	1	File18222_Scan6894	controllerType=0 controllerNumber=1 scan=6894	20.3161
	1	R.C[+57.021]LC[+57.021]YQGFQAPQDGQGC[+57.021]VDVNE.C	1269		C[+57]*3	815.667	3	2444.98	2444.99	0	-2.3	Specific	353.59	353.59	353.59	3.54	144	>LTBP1 full	1	File18222_Scan6786	controllerType=0 controllerNumber=1 scan=6786	20.0611
	1	R.C[+57.021]LC[+57.021]YQGFQAPQDGQGC[+57.021]VDVNE.C	1269		C[+57]*3	1223	2	2444.99	2444.99	0	-1.8	Specific	391.54	391.54	391.54	5.59	144	>LTBP1 full	1	File18222_Scan6849	controllerType=0 controllerNumber=1 scan=6849	20.2098
	1	R.C[+57.021]LC[+57.021]YQGFQAPQDGQGC[+57.021]VDVNE.C	1269		C[+57]*3	1223	2	2444.99	2444.99	0	-0.7	Specific	396.2	396.2	396.2	4.85	144	>LTBP1 full	1	File18222_Scan6800	controllerType=0 controllerNumber=1 scan=6800	20.0935
	1	R.C[+57.021]LC[+57.021]YQGFQAPQDGQGC[+57.021]VDVNE.C	1269		C[+57]*3	815.667	3	2444.99	2444.99	0	-2.2	Specific	445.24	445.24	445.24	3.6	144	>LTBP1 full	1	File18222_Scan6838	controllerType=0 controllerNumber=1 scan=6838	20.1839
	1	E.C[+57.021]ELLSGVC[+57.021]GE.A	1290		C[+57]*2	562.239	2	1123.47	1123.48	0	-3.9	Specific	211.83	191.9	191.9	1.87	144	>LTBP1 full	1	File18222_Scan6167	controllerType=0 controllerNumber=1 scan=6167	18.5972
	1	E.C[+57.021]ELLSGVC[+57.021]GE.A	1290		C[+57]*2	562.24	2	1123.47	1123.48	0	-3.1	Specific	395.58	308.37	308.37	5.66	144	>LTBP1 full	1	File18222_Scan6059	controllerType=0 controllerNumber=1 scan=6059	18.3411
	1	E.C[+57.021]ELLSGVC[+57.021]GE.A	1290		C[+57]*2	562.24	2	1123.47	1123.48	0	-2.5	Specific	484.6	397.7	397.7	5.84	144	>LTBP1 full	1	File18222_Scan6112	controllerType=0 controllerNumber=1 scan=6112	18.467
	1	E.C[+57.021]ELLSGVC[+57.021]GEAFC[+57.021]E.N	1290		C[+57]*3	815.831	2	13.6537	13.6545	0	-0.5	Specific	130.25	130.25	130.25	1.59	144	>LTBP1 full	1	File18222_Scan7636	controllerType=0 controllerNumber=1 scan=7636	22.0788
	1	E.C[+57.021]ELLSGVC[+57.021]GEAFC[+57.021]E.N	1290		C[+57]*3	815.831	2	13.6551	13.6545	0	0.3	Specific	437.81	437.24	437.24	5.34	144	>LTBP1 full	1	File18222_Scan7688	controllerType=0 controllerNumber=1 scan=7688	22.2039
	1	E.LLSGVC[+57.021]GEAFC[+57.021]ENVE.G	1292		C[+57]*2	842.372	2	1683.74	1683.74	0	0.9	Specific	353.42	221.85	221.85	3.5	144	>LTBP1 full	1	File18222_Scan7022	controllerType=0 controllerNumber=1 scan=7022	20.6198
	1	E.LLSGVC[+57.021]GEAFC[+57.021]ENVE.G	1292		C[+57]*2	842.369	2	1683.73	1683.74	0	-2.9	Specific	422.97	214.19	214.19	4.95	144	>LTBP1 full	1	File18222_Scan7075	controllerType=0 controllerNumber=1 scan=7075	20.7455
	1	E.AFC[+57.021]ENVE.G	1300		C[+57]	434.677	2	868.347	868.351	0	-3.5	Specific	215.78	164.64	164.64	2.02	144	>LTBP1 full	1	File18222_Scan3849	controllerType=0 controllerNumber=1 scan=3849	13.0885
	1	E.AFC[+57.021]ENVE.G	1300		C[+57]	434.678	2	868.348	868.351	0	-3.1	Specific	221.54	144.47	144.47	2.04	144	>LTBP1 full	1	File18222_Scan3894	controllerType=0 controllerNumber=1 scan=3894	13.1957
	1	E.GSFLC[+57.021]VC[+57.021]ADE.N	1307		C[+57]*2	579.233	2	1157.46	1157.46	0	-1.7	Specific	126.97	95.83	95.83	1.63	144	>LTBP1 full	1	File18222_Scan6612	controllerType=0 controllerNumber=1 scan=6612	19.6489
	1	E.GSFLC[+57.021]VC[+57.021]ADE.N	1307		C[+57]*2	579.231	2	1157.46	1157.46	0	-3.9	Specific	359.42	228.44	228.44	3.74	144	>LTBP1 full	1	File18222_Scan6663	controllerType=0 controllerNumber=1 scan=6663	19.7705
	1	E.YSPMTGQC[+57.021]R.S	1320		C[+57]	550.235	2	1099.46	1099.47	0	-2.7	Specific	171.43	171.43	171.43	3.64	144	>LTBP1 full	1	File18222_Scan2538	controllerType=0 controllerNumber=1 scan=2538	9.6956
	1	E.YSPMTGQC[+57.021]R.S	1320		C[+57]	550.235	2	1099.46	1099.47	0	-3.3	Specific	185.55	185.55	185.55	3.82	144	>LTBP1 full	1	File18222_Scan2324	controllerType=0 controllerNumber=1 scan=2324	9.0426
	1	E.YSPMTGQC[+57.021]R.S	1320		C[+57]	550.236	2	1099.46	1099.47	0	-1.9	Specific	188.23	188.23	188.23	3.85	144	>LTBP1 full	1	File18222_Scan2500	controllerType=0 controllerNumber=1 scan=2500	9.586
	1	E.YSPMTGQC[+57.021]R.S	1320		C[+57]	550.236	2	1099.46	1099.47	0	-1.6	Specific	193.75	193.75	193.75	4.09	144	>LTBP1 full	1	File18222_Scan2289	controllerType=0 controllerNumber=1 scan=2289	8.9384
	1	E.YSPMTGQC[+57.021]R.S	1320		C[+57]	550.235	2	1099.46	1099.47	0	-3.5	Specific	314.66	314.66	314.66	6.35	144	>LTBP1 full	1	File18222_Scan2362	controllerType=0 controllerNumber=1 scan=2362	9.1522
	1	E.YSPMTGQC[+57.021]R.S	1320		C[+57]	550.235	2	1099.46	1099.47	0	-3.4	Specific	398.1	398.1	398.1	6.24	144	>LTBP1 full	1	File18222_Scan2428	controllerType=0 controllerNumber=1 scan=2428	9.356
	1	E.YSPMTGQC[+57.021]R.S	1320		C[+57]	550.235	2	1099.46	1099.47	0	-3.4	Specific	429.34	429.34	429.34	7.94	144	>LTBP1 full	1	File18222_Scan2397	controllerType=0 controllerNumber=1 scan=2397	9.2529
	1	E.YSPM[+15.995]TGQC[+57.021]R.S	1320		C[+57], M[+16]	558.232	2	1115.46	1115.46	0	-3.1	Specific	11.89	11.89	11.89	2	144	>LTBP1 full	1	File18222_Scan2228	controllerType=0 controllerNumber=1 scan=2228	8.7488
	1	E.YSPM[+15.995]TGQC[+57.021]R.S	1320		C[+57], M[+16]	558.232	2	1115.46	1115.46	0	-3.1	Specific	80.05	80.05	80.05	2.17	144	>LTBP1 full	1	File18222_Scan2225	controllerType=0 controllerNumber=1 scan=2225	8.7383
	1	E.YSPM[+15.995]TGQC[+57.021]R.S	1320		C[+57], M[+16]	558.233	2	1115.46	1115.46	0	-1.8	Specific	113.02	113.02	113.02	2.68	144	>LTBP1 full	1	File18222_Scan2260	controllerType=0 controllerNumber=1 scan=2260	8.8505
	1	E.YSPM[+15.995]TGQC[+57.021]R.S	1320		C[+57], M[+16]	558.233	2	1115.46	1115.46	0	-2	Specific	123.72	123.72	123.72	2.35	144	>LTBP1 full	1	File18222_Scan2295	controllerType=0 controllerNumber=1 scan=2295	8.9541
	1	E.YSPM[+15.995]TGQC[+57.021]R.S	1320		C[+57], M[+16]	558.234	2	1115.46	1115.46	0	-1.1	Specific	146.06	146.06	146.06	2.8	144	>LTBP1 full	1	File18222_Scan2264	controllerType=0 controllerNumber=1 scan=2264	8.8629
	1	E.YSPM[+15.995]TGQC[+57.021]R.S	1320		C[+57], M[+16]	558.231	2	1115.46	1115.46	0	-4.6	Specific	159.67	159.67	159.67	2.98	144	>LTBP1 full	1	File18222_Scan2331	controllerType=0 controllerNumber=1 scan=2331	9.0589
	1	E.YSPM[+15.995]TGQC[+57.021]R.S	1320		C[+57], M[+16]	558.233	2	1115.46	1115.46	0	-2.4	Specific	166.81	166.81	166.81	3.51	144	>LTBP1 full	1	File18222_Scan2373	controllerType=0 controllerNumber=1 scan=2373	9.1792
	1	D.NVLAPN[+2081.717]VTK.Q	1361	HexNAc(4)Hex(5)Fuc(1)NeuAc(1)Na(1)	N[+2082]	1013.09	3	3037.26	3037.27	0	-3.8	Specific	29.99	29.99	29.99	2.12	144	>LTBP1 full	1	File18222_Scan1209	controllerType=0 controllerNumber=1 scan=1209	4.8694
	1	E.IFPC[+57.021]PVLGTAE.F	1386		C[+57]	602.306	2	1203.6	1203.61	0	-2.7	Specific	54.41	54.41	54.41	1.66	144	>LTBP1 full	1	File18222_Scan7879	controllerType=0 controllerNumber=1 scan=7879	22.6573
	1	E.IFPC[+57.021]PVLGTAE.F	1386		C[+57]	602.308	2	1203.61	1203.61	0	0.5	Specific	119.21	119.21	119.21	1.68	144	>LTBP1 full	1	File18222_Scan7767	controllerType=0 controllerNumber=1 scan=7767	22.3925
	1	E.IFPC[+57.021]PVLGTAE.F	1386		C[+57]	602.307	2	1203.61	1203.61	0	-0.6	Specific	142.43	142.43	142.43	1.8	144	>LTBP1 full	1	File18222_Scan7710	controllerType=0 controllerNumber=1 scan=7710	22.2562
	1	E.IFPC[+57.021]PVLGTAE.F	1386		C[+57]	602.307	2	1203.61	1203.61	0	-0.4	Specific	167.3	130.82	130.82	1.69	144	>LTBP1 full	1	File18222_Scan7665	controllerType=0 controllerNumber=1 scan=7665	22.1489
	1	E.IFPC[+57.021]PVLGTAE.F	1386		C[+57]	602.306	2	1203.61	1203.61	0	-2	Specific	195.07	195.07	195.07	3.17	144	>LTBP1 full	1	File18222_Scan7405	controllerType=0 controllerNumber=1 scan=7405	21.5293
	1	E.IFPC[+57.021]PVLGTAE.F	1386		C[+57]	602.307	2	1203.61	1203.61	0	-0.2	Specific	211.22	203.74	203.74	2.48	144	>LTBP1 full	1	File18222_Scan7611	controllerType=0 controllerNumber=1 scan=7611	22.0198
	1	E.IFPC[+57.021]PVLGTAE.F	1386		C[+57]	602.308	2	1203.61	1203.61	0	0.9	Specific	449.79	257.78	257.78	4.48	144	>LTBP1 full	1	File18222_Scan7566	controllerType=0 controllerNumber=1 scan=7566	21.9113
	1	E.IFPC[+57.021]PVLGTAE.F	1386		C[+57]	602.306	2	1203.61	1203.61	0	-2.2	Specific	518.22	304.88	304.88	6.02	144	>LTBP1 full	1	File18222_Scan7512	controllerType=0 controllerNumber=1 scan=7512	21.782
	1	E.IFPC[+57.021]PVLGTAE.F	1386		C[+57]	602.306	2	1203.6	1203.61	0	-2.7	Specific	523.04	299.61	299.61	6.11	144	>LTBP1 full	1	File18222_Scan7457	controllerType=0 controllerNumber=1 scan=7457	21.6524
	1	E.IFPC[+57.021]PVLGTAEFTE.M	1386		C[+57]	790.886	2	1580.77	1580.77	0	-0.7	Specific	203.17	203.17	203.17	2.38	144	>LTBP1 full	1	File18222_Scan8864	controllerType=0 controllerNumber=1 scan=8864	25.0382
	1	E.IFPC[+57.021]PVLGTAEFTE.M	1386		C[+57]	790.886	2	1580.77	1580.77	0	-0.9	Specific	493.38	299.31	299.31	4.77	144	>LTBP1 full	1	File18222_Scan8775	controllerType=0 controllerNumber=1 scan=8775	24.8152
	1	E.IFPC[+57.021]PVLGTAEFTE.M	1386		C[+57]	790.887	2	1580.77	1580.77	0	0.1	Specific	508.1	370.63	370.63	5.84	144	>LTBP1 full	1	File18222_Scan8818	controllerType=0 controllerNumber=1 scan=8818	24.9201
	1	E.FTEMC[+57.021]PK.G	1397		C[+57]	456.7	2	912.393	912.395	0	-2.7	Specific	172.66	172.66	172.66	3.18	144	>LTBP1 full	1	File18222_Scan2609	controllerType=0 controllerNumber=1 scan=2609	9.8904
	1	E.FTEMC[+57.021]PK.G	1397		C[+57]	456.7	2	912.393	912.395	0	-2.8	Specific	191.71	191.71	191.71	3.78	144	>LTBP1 full	1	File18222_Scan2652	controllerType=0 controllerNumber=1 scan=2652	10.003
	1	K.GKGFVPAGESSSE.A	1404			626.295	2	1251.58	1251.59	0	-2.6	Specific	361.1	361.1	361.1	6.07	144	>LTBP1 full	1	File18222_Scan2902	controllerType=0 controllerNumber=1 scan=2902	10.7224
	1	E.C[+57.021]LLFGQEIC[+57.021]K.N	1428		C[+57]*2	634.31	2	1267.61	1267.62	0	-4	Specific	405.93	384.37	384.37	5.92	144	>LTBP1 full	1	File18222_Scan6149	controllerType=0 controllerNumber=1 scan=6149	18.5538
	1	E.C[+57.021]LLFGQEIC[+57.021]K.N	1428		C[+57]*2	634.31	2	1267.61	1267.62	0	-3.5	Specific	561	545.39	545.39	8.76	144	>LTBP1 full	1	File18222_Scan6024	controllerType=0 controllerNumber=1 scan=6024	18.2593
	1	E.C[+57.021]LLFGQEIC[+57.021]K.N	1428		C[+57]*2	634.311	2	1267.61	1267.62	0	-2.9	Specific	619.97	574.33	574.33	9.76	144	>LTBP1 full	1	File18222_Scan6091	controllerType=0 controllerNumber=1 scan=6091	18.4169
	1	E.C[+57.021]LLFGQEIC[+57.021]K.N	1428		C[+57]*2	634.311	2	1267.61	1267.62	0	-2.7	Specific	657.39	594.76	594.76	10.76	144	>LTBP1 full	1	File18222_Scan6037	controllerType=0 controllerNumber=1 scan=6037	18.2895
	1	K.NGFC[+57.021]LNTRPGYE.C	1438		C[+57]	714.319	2	1427.38	1427.64	0	-4.5	Specific	236.75	236.75	236.75	5.35	144	>LTBP1 full	1	File18222_Scan5475	controllerType=0 controllerNumber=1 scan=5475	16.9591
	1	K.NGFC[+57.021]LNTRPGYE.C	1438		C[+57]	714.322	2	1427.64	1427.64	0	-0.5	Specific	258.69	258.69	258.69	4.11	144	>LTBP1 full	1	File18222_Scan5418	controllerType=0 controllerNumber=1 scan=5418	16.8245
	1	K.NGFC[+57.021]LNTRPGYE.C	1438		C[+57]	714.319	2	1427.63	1427.64	0	-4.2	Specific	294.63	294.63	294.63	5.61	144	>LTBP1 full	1	File18222_Scan5363	controllerType=0 controllerNumber=1 scan=5363	16.6947
	1	K.NGFC[+57.021]LNTRPGYE.C	1438		C[+57]	714.321	2	1427.64	1427.64	0	-1.3	Specific	442.36	442.36	442.36	7.83	144	>LTBP1 full	1	File18222_Scan5275	controllerType=0 controllerNumber=1 scan=5275	16.4879
	1	K.NGFC[+57.021]LNTRPGYE.C	1438		C[+57]	714.321	2	1427.63	1427.64	0	-2.1	Specific	494.57	494.57	494.57	7.98	144	>LTBP1 full	1	File18222_Scan5220	controllerType=0 controllerNumber=1 scan=5220	16.3581
	1	K.NGFC[+57.021]LNTRPGYE.C	1438		C[+57]	714.32	2	1427.63	1427.64	0	-2.5	Specific	514.95	514.95	514.95	7.98	144	>LTBP1 full	1	File18222_Scan5002	controllerType=0 controllerNumber=1 scan=5002	15.8462
	1	K.NGFC[+57.021]LNTRPGYE.C	1438		C[+57]	714.321	2	1427.63	1427.64	0	-2.4	Specific	608.17	608.17	608.17	9.9	144	>LTBP1 full	1	File18222_Scan5164	controllerType=0 controllerNumber=1 scan=5164	16.2259
	1	K.NGFC[+57.021]LNTRPGYE.C	1438		C[+57]	714.321	2	1427.63	1427.64	0	-2.4	Specific	663.53	663.53	663.53	10.9	144	>LTBP1 full	1	File18222_Scan5108	controllerType=0 controllerNumber=1 scan=5108	16.0955
	1	K.NGFC[+57.021]LNTRPGYE.C	1438		C[+57]	714.32	2	1427.63	1427.64	0	-2.5	Specific	679.33	679.33	679.33	10.9	144	>LTBP1 full	1	File18222_Scan5053	controllerType=0 controllerNumber=1 scan=5053	15.966
	1	K.NGFC[+57.021]LNTRPGYEC[+57.021]YC[+57.021]K.Q	1438		C[+57]*3	680.288	3	2038.85	2038.86	0	-2.9	Specific	364.2	364.2	364.2	6.23	144	>LTBP1 full	1	File18222_Scan4776	controllerType=0 controllerNumber=1 scan=4776	15.3138
	1	K.NGFC[+57.021]LNTRPGYEC[+57.021]YC[+57.021]K.Q	1438		C[+57]*3	680.288	3	2038.85	2038.86	0	-2.8	Specific	561.35	561.35	561.35	8.45	144	>LTBP1 full	1	File18222_Scan4824	controllerType=0 controllerNumber=1 scan=4824	15.4263
	1	K.QGTYYDPVK.L	1454			535.76	2	1070.51	1070.52	0	-2.5	Specific	224.66	162.98	162.98	3.51	144	>LTBP1 full	1	File18222_Scan3237	controllerType=0 controllerNumber=1 scan=3237	11.5869
	1	K.QGTYYDPVK.L	1454			535.76	2	1070.51	1070.52	0	-2.3	Specific	331.49	277.61	277.61	4.42	144	>LTBP1 full	1	File18222_Scan3333	controllerType=0 controllerNumber=1 scan=3333	11.8305
	1	K.QGTYYDPVK.L	1454			535.759	2	1070.51	1070.52	0	-4.8	Specific	335.43	321.7	321.7	4.59	144	>LTBP1 full	1	File18222_Scan3641	controllerType=0 controllerNumber=1 scan=3641	12.5892
	1	K.QGTYYDPVK.L	1454			535.76	2	1070.51	1070.52	0	-2.5	Specific	364.01	302.57	302.57	5.06	144	>LTBP1 full	1	File18222_Scan3297	controllerType=0 controllerNumber=1 scan=3297	11.7354
	1	K.QGTYYDPVK.L	1454			535.76	2	1070.51	1070.52	0	-2	Specific	369.37	281.29	281.29	4.75	144	>LTBP1 full	1	File18222_Scan3358	controllerType=0 controllerNumber=1 scan=3358	11.8982
	1	K.QGTYYDPVK.L	1454			535.76	2	1070.51	1070.52	0	-3.3	Specific	398.31	280.02	280.02	5.18	144	>LTBP1 full	1	File18222_Scan3589	controllerType=0 controllerNumber=1 scan=3589	12.4633
	1	K.QGTYYDPVK.L	1454			535.76	2	1070.51	1070.52	0	-3	Specific	521.49	394.63	394.63	8.15	144	>LTBP1 full	1	File18222_Scan3403	controllerType=0 controllerNumber=1 scan=3403	12.0086
	1	K.QGTYYDPVK.L	1454			535.76	2	1070.51	1070.52	0	-3.2	Specific	544.79	393.93	393.93	8.15	144	>LTBP1 full	1	File18222_Scan3448	controllerType=0 controllerNumber=1 scan=3448	12.1194
	1	K.QGTYYDPVK.L	1454			535.759	2	1070.51	1070.52	0	-3.5	Specific	553.24	363.38	363.38	7.14	144	>LTBP1 full	1	File18222_Scan3538	controllerType=0 controllerNumber=1 scan=3538	12.3394
	1	K.QGTYYDPVK.L	1454			535.76	2	1070.51	1070.52	0	-3	Specific	568.49	345.66	345.66	7.92	144	>LTBP1 full	1	File18222_Scan3492	controllerType=0 controllerNumber=1 scan=3492	12.2288
	1	E.GSYNC[+57.021]FC[+57.021]THPMVLD.A	1487		C[+57]*2	850.845	2	1700.68	1700.69	0	-2.1	Specific	130.22	130.22	130.22	2.05	144	>LTBP1 full	1	File18222_Scan6191	controllerType=0 controllerNumber=1 scan=6191	18.6535
	1	E.GSYNC[+57.021]FC[+57.021]THPMVLD.A	1487		C[+57]*2	850.845	2	1700.68	1700.69	0	-2.8	Specific	318.07	318.07	318.07	5.02	144	>LTBP1 full	1	File18222_Scan6137	controllerType=0 controllerNumber=1 scan=6137	18.5258
	1	E.GS[+162.053]YNC[+57.021]FC[+57.021]THPMVLD.A	1487	Hex(1)	C[+57]*2, S[+162]	931.872	2	1862.74	1862.74	0	-1.2	Specific	207.32	207.32	12	2.98	144	>LTBP1 full	1	File18222_Scan6069	controllerType=0 controllerNumber=1 scan=6069	18.3653
	1	E.GSYNC[+57.021]FC[+57.021]T[+162.053]HPMVLD.A	1487	Hex(1)	C[+57]*2, T[+162]	931.871	2	1862.74	1862.74	0	-1.9	Specific	390.4	374.42	29.18	7.46	144	>LTBP1 full	1	File18222_Scan5962	controllerType=0 controllerNumber=1 scan=5962	18.1119
	1	E.GSYNC[+57.021]FC[+57.021]T[+162.053]HPMVLD.A	1487	Hex(1)	C[+57]*2, T[+162]	931.872	2	1862.74	1862.74	0	-1.7	Specific	574.48	426.27	44.37	8.67	144	>LTBP1 full	1	File18222_Scan6013	controllerType=0 controllerNumber=1 scan=6013	18.2331
	1	E.TDVYQDLC[+57.021]WE.H	1519		C[+57]	664.777	2	1328.55	1328.55	0	0.2	Specific	289.81	193.73	193.73	1.67	144	>LTBP1 full	1	File18222_Scan7941	controllerType=0 controllerNumber=1 scan=7941	22.806
	1	E.TDVYQDLC[+57.021]WE.H	1519		C[+57]	664.777	2	1328.55	1328.55	0	0.1	Specific	320.57	175.48	175.48	1.74	144	>LTBP1 full	1	File18222_Scan7788	controllerType=0 controllerNumber=1 scan=7788	22.4427
	1	E.TDVYQDLC[+57.021]WE.H	1519		C[+57]	664.775	2	1328.54	1328.55	0	-1.9	Specific	353.53	219.66	219.66	2.57	144	>LTBP1 full	1	File18222_Scan7896	controllerType=0 controllerNumber=1 scan=7896	22.6988
	1	E.TDVYQDLC[+57.021]WE.H	1519		C[+57]	664.775	2	1328.54	1328.55	0	-2.2	Specific	562.71	363.47	363.47	5.32	144	>LTBP1 full	1	File18222_Scan7841	controllerType=0 controllerNumber=1 scan=7841	22.5689
	1	E.HLSDEYVC[+57.021]SRPLVGK.Q	1529		C[+57]	587.296	3	1759.87	1759.88	0	-3.4	Specific	215.36	215.36	215.36	2.4	144	>LTBP1 full	1	File18222_Scan3559	controllerType=0 controllerNumber=1 scan=3559	12.3914
	1	E.HLSDEYVC[+57.021]SRPLVGK.Q	1529		C[+57]	587.296	3	1759.87	1759.88	0	-3	Specific	344.58	344.58	344.58	3.47	144	>LTBP1 full	1	File18222_Scan3608	controllerType=0 controllerNumber=1 scan=3608	12.5089
	1	E.HLSDEYVC[+57.021]SRPLVGK.Q	1529		C[+57]	587.295	3	1759.87	1759.88	0	-4.3	Specific	480.31	480.31	480.31	4.45	144	>LTBP1 full	1	File18222_Scan3851	controllerType=0 controllerNumber=1 scan=3851	13.0928
	1	E.HLSDEYVC[+57.021]SRPLVGK.Q	1529		C[+57]	587.296	3	1759.87	1759.88	0	-3.6	Specific	659.71	659.71	659.71	9.51	144	>LTBP1 full	1	File18222_Scan3651	controllerType=0 controllerNumber=1 scan=3651	12.6133
	1	E.HLSDEYVC[+57.021]SRPLVGK.Q	1529		C[+57]	587.296	3	1759.87	1759.88	0	-2.7	Specific	661.67	661.67	661.67	9.51	144	>LTBP1 full	1	File18222_Scan3796	controllerType=0 controllerNumber=1 scan=3796	12.9634
	1	E.HLSDEYVC[+57.021]SRPLVGK.Q	1529		C[+57]	587.296	3	1759.87	1759.88	0	-3.7	Specific	851.48	851.48	851.48	13.51	144	>LTBP1 full	1	File18222_Scan3698	controllerType=0 controllerNumber=1 scan=3698	12.7282
	1	E.HLSDEYVC[+57.021]SRPLVGK.Q	1529		C[+57]	587.296	3	1759.87	1759.88	0	-2.8	Specific	945.59	945.59	945.59	14.51	144	>LTBP1 full	1	File18222_Scan3743	controllerType=0 controllerNumber=1 scan=3743	12.8372
	1	E.YVC[+57.021]SRPLVGK.Q	1534		C[+57]	589.82	2	1178.63	1178.63	0	-1.3	Specific	262.15	262.15	262.15	3.41	144	>LTBP1 full	1	File18222_Scan2406	controllerType=0 controllerNumber=1 scan=2406	9.279
	1	E.C[+57.021]C[+57.021]C[+57.021]LYGE.A	1550		C[+57]*3	481.163	2	961.318	961.321	0	-3.3	Specific	170.89	154.97	154.97	2.95	144	>LTBP1 full	1	File18222_Scan4210	controllerType=0 controllerNumber=1 scan=4210	13.9706
	1	E.C[+57.021]C[+57.021]C[+57.021]LYGE.A	1550		C[+57]*3	481.162	2	961.317	961.321	0	-4.1	Specific	271.87	227.5	227.5	3.25	144	>LTBP1 full	1	File18222_Scan4155	controllerType=0 controllerNumber=1 scan=4155	13.8386
	1	E.AWGMQC[+57.021]ALC[+57.021]PLK.D	1557		C[+57]*2	717.837	2	1434.67	1434.67	0	-1	Specific	534.99	534.99	534.99	7.38	144	>LTBP1 full	1	File18222_Scan6609	controllerType=0 controllerNumber=1 scan=6609	19.6425
	1	E.ADPYFIQDR.F	1604			562.77	2	1124.53	1124.54	0	-3.4	Specific	196.11	196.11	196.11	3.63	144	>LTBP1 full	1	File18222_Scan5061	controllerType=0 controllerNumber=1 scan=5061	15.9833
	1	E.ADPYFIQDR.F	1604			562.771	2	1124.53	1124.54	0	-2.1	Specific	231.59	231.59	231.59	3.87	144	>LTBP1 full	1	File18222_Scan5113	controllerType=0 controllerNumber=1 scan=5113	16.1053
	1	E.ADPYFIQDR.F	1604			562.77	2	1124.53	1124.54	0	-3.6	Specific	331.61	331.61	331.61	6.25	144	>LTBP1 full	1	File18222_Scan4530	controllerType=0 controllerNumber=1 scan=4530	14.7246
	1	E.ADPYFIQDR.F	1604			562.771	2	1124.53	1124.54	0	-2.5	Specific	338.73	338.73	338.73	5.12	144	>LTBP1 full	1	File18222_Scan4977	controllerType=0 controllerNumber=1 scan=4977	15.7879
	1	E.ADPYFIQDR.F	1604			562.77	2	1124.53	1124.54	0	-3.3	Specific	405.71	405.71	405.71	6.56	144	>LTBP1 full	1	File18222_Scan4767	controllerType=0 controllerNumber=1 scan=4767	15.2918
	1	E.ADPYFIQDR.F	1604			562.77	2	1124.53	1124.54	0	-4.1	Specific	406.93	406.93	406.93	7.08	144	>LTBP1 full	1	File18222_Scan4578	controllerType=0 controllerNumber=1 scan=4578	14.8386
	1	E.ADPYFIQDR.F	1604			562.771	2	1124.53	1124.54	0	-2.8	Specific	411.71	411.71	411.71	7.75	144	>LTBP1 full	1	File18222_Scan4866	controllerType=0 controllerNumber=1 scan=4866	15.525
	1	E.ADPYFIQDR.F	1604			562.77	2	1124.53	1124.54	0	-3.3	Specific	413.9	413.9	413.9	7.75	144	>LTBP1 full	1	File18222_Scan4720	controllerType=0 controllerNumber=1 scan=4720	15.1792
	1	E.ADPYFIQDR.F	1604			562.771	2	1124.54	1124.54	0	-1.1	Specific	419.25	419.25	419.25	6.89	144	>LTBP1 full	1	File18222_Scan4921	controllerType=0 controllerNumber=1 scan=4921	15.6552
	1	E.ADPYFIQDR.F	1604			562.77	2	1124.53	1124.54	0	-3	Specific	439.1	439.1	439.1	7.75	144	>LTBP1 full	1	File18222_Scan4812	controllerType=0 controllerNumber=1 scan=4812	15.3996
	1	E.ADPYFIQDR.F	1604			562.77	2	1124.53	1124.54	0	-3.2	Specific	442.22	442.22	442.22	7.68	144	>LTBP1 full	1	File18222_Scan4628	controllerType=0 controllerNumber=1 scan=4628	14.9547
	1	E.ADPYFIQDR.F	1604			562.77	2	1124.53	1124.54	0	-3.2	Specific	445.19	445.19	445.19	7.68	144	>LTBP1 full	1	File18222_Scan4673	controllerType=0 controllerNumber=1 scan=4673	15.063
	1	D.PYFIQDR.F	1606			469.739	2	938.47	938.473	0	-3	Specific	187.69	187.69	187.69	3.36	144	>LTBP1 full	1	File18222_Scan4308	controllerType=0 controllerNumber=1 scan=4308	14.2026
	1	R.FLNS[+146.058]FEELQAE.E	1613	Fuc(1)	S[+146]	736.846	2	1472.68	1472.68	0	4	Specific	316.02	316.02	316.02	2.02	144	>LTBP1 full	1	File18222_Scan7865	controllerType=0 controllerNumber=1 scan=7865	22.6249
	1	E.C[+57.021]GILNGC[+57.021]ENGR.C	1625		C[+57]*2	625.274	2	1249.54	1249.54	0	-1.2	Specific	222.78	222.78	222.78	3.41	144	>LTBP1 full	1	File18222_Scan2940	controllerType=0 controllerNumber=1 scan=2940	10.8287
	1	E.C[+57.021]GILNGC[+57.021]ENGR.C	1625		C[+57]*2	625.273	2	1249.54	1249.54	0	-2.1	Specific	231.9	231.9	231.9	5.62	144	>LTBP1 full	1	File18222_Scan2799	controllerType=0 controllerNumber=1 scan=2799	10.41
	1	E.C[+57.021]GILNGC[+57.021]ENGR.C	1625		C[+57]*2	625.272	2	1249.54	1249.54	0	-4	Specific	237.87	237.87	237.87	5.08	144	>LTBP1 full	1	File18222_Scan3209	controllerType=0 controllerNumber=1 scan=3209	11.5189
	1	E.C[+57.021]GILNGC[+57.021]ENGR.C	1625		C[+57]*2	625.273	2	1249.54	1249.54	0	-2.8	Specific	238.37	238.37	238.37	5.75	144	>LTBP1 full	1	File18222_Scan2867	controllerType=0 controllerNumber=1 scan=2867	10.6208
	1	E.C[+57.021]GILNGC[+57.021]ENGR.C	1625		C[+57]*2	625.273	2	1249.54	1249.54	0	-2.3	Specific	252.4	252.4	252.4	5.77	144	>LTBP1 full	1	File18222_Scan3163	controllerType=0 controllerNumber=1 scan=3163	11.4048
	1	E.C[+57.021]GILNGC[+57.021]ENGR.C	1625		C[+57]*2	625.272	2	1249.54	1249.54	0	-3.5	Specific	264.5	264.5	264.5	5.89	144	>LTBP1 full	1	File18222_Scan3115	controllerType=0 controllerNumber=1 scan=3115	11.288
	1	E.C[+57.021]GILNGC[+57.021]ENGR.C	1625		C[+57]*2	625.273	2	1249.54	1249.54	0	-1.5	Specific	285.64	285.64	285.64	5.88	144	>LTBP1 full	1	File18222_Scan2834	controllerType=0 controllerNumber=1 scan=2834	10.5137
	1	E.C[+57.021]GILNGC[+57.021]ENGR.C	1625		C[+57]*2	625.272	2	1249.54	1249.54	0	-3.4	Specific	441	441	441	7.7	144	>LTBP1 full	1	File18222_Scan2955	controllerType=0 controllerNumber=1 scan=2955	10.8697
	1	E.C[+57.021]GILNGC[+57.021]ENGR.C	1625		C[+57]*2	625.273	2	1249.54	1249.54	0	-2.3	Specific	519.46	519.46	519.46	7.72	144	>LTBP1 full	1	File18222_Scan3073	controllerType=0 controllerNumber=1 scan=3073	11.1823
	1	E.C[+57.021]GILNGC[+57.021]ENGR.C	1625		C[+57]*2	625.273	2	1249.54	1249.54	0	-2.8	Specific	606.25	606.25	606.25	9.76	144	>LTBP1 full	1	File18222_Scan2989	controllerType=0 controllerNumber=1 scan=2989	10.9701
	1	E.C[+57.021]GILNGC[+57.021]ENGR.C	1625		C[+57]*2	625.273	2	1249.54	1249.54	0	-2.1	Specific	701.14	701.14	701.14	11.64	144	>LTBP1 full	1	File18222_Scan3032	controllerType=0 controllerNumber=1 scan=3032	11.0789
	1	D.C[+57.021]FDGYHLDTAK.M	1647		C[+57]	442.863	3	1326.57	1326.58	0	-2.6	Specific	142.37	142.37	142.37	2.53	144	>LTBP1 full	1	File18222_Scan3949	controllerType=0 controllerNumber=1 scan=3949	13.3269
	1	K.MTC[+57.021]VDVNE.C	1658		C[+57]	484.195	2	967.383	967.386	0	-2.6	Specific	85.93	85.93	85.93	1.58	144	>LTBP1 full	1	File18222_Scan3901	controllerType=0 controllerNumber=1 scan=3901	13.2133
	1	K.MTC[+57.021]VDVNE.C	1658		C[+57]	484.195	2	967.383	967.386	0	-2.8	Specific	101.68	101.68	101.68	1.82	144	>LTBP1 full	1	File18222_Scan3660	controllerType=0 controllerNumber=1 scan=3660	12.6356
	1	K.MTC[+57.021]VDVNE.C	1658		C[+57]	484.195	2	967.383	967.386	0	-3.5	Specific	126.14	126.14	126.14	1.81	144	>LTBP1 full	1	File18222_Scan3705	controllerType=0 controllerNumber=1 scan=3705	12.7446
	1	K.MTC[+57.021]VDVNE.C	1658		C[+57]	484.196	2	967.384	967.386	0	-2	Specific	213.94	213.94	213.94	2.77	144	>LTBP1 full	1	File18222_Scan3755	controllerType=0 controllerNumber=1 scan=3755	12.8661
	1	K.MTC[+57.021]VDVNE.C	1658		C[+57]	484.195	2	967.383	967.386	0	-2.9	Specific	262.58	262.58	262.58	3.29	144	>LTBP1 full	1	File18222_Scan3804	controllerType=0 controllerNumber=1 scan=3804	12.9819
	1	K.MTC[+57.021]VDVNE.C	1658		C[+57]	484.195	2	967.383	967.386	0	-3	Specific	318.53	318.53	318.53	3.57	144	>LTBP1 full	1	File18222_Scan3855	controllerType=0 controllerNumber=1 scan=3855	13.1027
	2	R.ANLAVN[+2585.900]FTR.S	1662	HexNAc(5)Hex(6)NeuAc(1)NeuGc(1)	N[+2586]	1197.82	3	3591.44	3591.45	0	-1.7	Specific	29.99	29.99	14.48	2.03	1	>Reverse >LTBP1 full	2	File18222_Scan3137	controllerType=0 controllerNumber=1 scan=3137	11.3419
	1	K.C[+57.021]LC[+57.021]LPGYVPSDKPNYC[+57.021]TPLNTALNLE.K	1690		C[+57]*3	1003.81	3	3009.42	3009.42	0	2.2	Specific	217.95	217.95	217.95	1.07	144	>LTBP1 full	1	File18222_Scan8589	controllerType=0 controllerNumber=1 scan=8589	24.3639
	1	K.C[+57.021]LC[+57.021]LPGYVPSDKPNYC[+57.021]TPLNTALNLEK.D	1690		C[+57]*3	1046.51	3	3137.52	3137.51	0	4	Specific	273.77	273.77	273.77	2.96	144	>LTBP1 full	1	File18222_Scan7591	controllerType=0 controllerNumber=1 scan=7591	21.9709
	1	K.C[+57.021]LC[+57.021]LPGYVPSDKPNYC[+57.021]TPLNTALNLEK.D	1690		C[+57]*3	1046.51	3	3137.51	3137.51	0	0.1	Specific	321.06	321.06	321.06	3.68	144	>LTBP1 full	1	File18222_Scan7735	controllerType=0 controllerNumber=1 scan=7735	22.3155
	1	K.C[+57.021]LC[+57.021]LPGYVPSDKPNYC[+57.021]TPLNTALNLEK.D	1690		C[+57]*3	785.132	4	3137.51	3137.51	0	-0.8	Specific	350.37	350.37	350.37	3.45	144	>LTBP1 full	1	File18222_Scan7638	controllerType=0 controllerNumber=1 scan=7638	22.0831
	1	K.C[+57.021]LC[+57.021]LPGYVPSDKPNYC[+57.021]TPLNTALNLEK.D	1690		C[+57]*3	1046.51	3	3137.51	3137.51	0	1.3	Specific	727.9	727.9	727.9	9.17	144	>LTBP1 full	1	File18222_Scan7687	controllerType=0 controllerNumber=1 scan=7687	22.2017
	1	K.C[+57.021]LC[+57.021]LPGYVPSDKPNYC[+57.021]TPLNTALNLEK.D	1690		C[+57]*3	1046.51	3	3137.51	3137.51	0	0.6	Specific	958.34	958.34	958.34	14.17	144	>LTBP1 full	1	File18222_Scan7643	controllerType=0 controllerNumber=1 scan=7643	22.0967

## Sheet: DW_091820_3
EGF	Protein Rank	Peptide < ProteinMetrics Confidential >	Starting position	Glycans NHFAGNa	Modification Type(s)	Observed m/z	z	Observed (M+H)	Calc. mass (M+H)	Off-by-x error	Mass error (ppm)	Cleavage	Score	Delta	Delta Mod	|Log Prob|	# of unique peptides	Protein Name	Protein DB number	Comment	Scan #	Scan Time
3	1	E.C[+57.021]QLQGVC[+57.021]PNGEC[+57.021]LNTMGSYR.C	630		C[+57]*3	781.998	3	2343.98	2343.99	0	-5.5	Specific	620.62	615.62	615.62	7.78	266	>sp|Q14766|LTBP1_HUMAN Latent-transforming growth factor beta-binding protein 1	1	File22368_Scan5092	controllerType=0 controllerNumber=1 scan=5092	13.8351
3	1	E.C[+57.021]QLQGVC[+57.021]PNGEC[+57.021]LNTMGSYR.C	630		C[+57]*3	781.998	3	2343.98	2343.99	0	-6.1	Specific	621.18	621.18	621.18	7.78	266	>sp|Q14766|LTBP1_HUMAN Latent-transforming growth factor beta-binding protein 1	1	File22368_Scan5042	controllerType=0 controllerNumber=1 scan=5042	13.7202
3	1	E.C[+57.021]QLQGVC[+57.021]PNGEC[+57.021]LNTMGSYR.C	630		C[+57]*3	1172.49	2	2343.98	2343.99	0	-5.9	Specific	707.11	652.3	652.3	10.37	266	>sp|Q14766|LTBP1_HUMAN Latent-transforming growth factor beta-binding protein 1	1	File22368_Scan5065	controllerType=0 controllerNumber=1 scan=5065	13.7716
3	1	E.C[+57.021]QLQGVC[+57.021]PNGEC[+57.021]LN[+15.995]TMGSYR.C	630		C[+57]*3, N[+16]	787.33	3	2359.97	2359.99	0	-5.7	Specific	572.11	572.11	48.06	6.78	266	>sp|Q14766|LTBP1_HUMAN Latent-transforming growth factor beta-binding protein 1	1	File22368_Scan4922	controllerType=0 controllerNumber=1 scan=4922	13.4537
3	1	E.C[+57.021]QLQGVC[+57.021]PNGEC[+57.021]LN[+15.995]TMGSYR.C	630		C[+57]*3, N[+16]	787.328	3	2359.97	2359.99	0	-7.6	Specific	609.65	609.65	16.26	7.78	266	>sp|Q14766|LTBP1_HUMAN Latent-transforming growth factor beta-binding protein 1	1	File22368_Scan5066	controllerType=0 controllerNumber=1 scan=5066	13.7738
3	1	E.C[+57.021]QLQGVC[+57.021]PNGEC[+57.021]LNTMGS[+162.053]YR.C	630	Hex(1)	C[+57]*3, S[+162]	836.015	3	2506.03	2506.05	0	-6.5	Specific	600.87	600.87	7.03	7.78	266	>sp|Q14766|LTBP1_HUMAN Latent-transforming growth factor beta-binding protein 1	1	File22368_Scan4960	controllerType=0 controllerNumber=1 scan=4960	13.5374
3	1	E.C[+57.021]QLQGVC[+57.021]PNGEC[+57.021]LNTMGS[+162.053]YR.C	630	Hex(1)	C[+57]*3, S[+162]	836.015	3	2506.03	2506.05	0	-6.5	Specific	676.14	676.14	8.64	8.78	266	>sp|Q14766|LTBP1_HUMAN Latent-transforming growth factor beta-binding protein 1	1	File22368_Scan4912	controllerType=0 controllerNumber=1 scan=4912	13.4312
3	1	E.C[+57.021]QLQGVC[+57.021]PNGEC[+57.021]LNTMGS[+162.053]YR.C	630	Hex(1)	C[+57]*3, S[+162]	1253.52	2	2506.03	2506.05	0	-5.7	Specific	745.02	720.45	12.6	10.37	266	>sp|Q14766|LTBP1_HUMAN Latent-transforming growth factor beta-binding protein 1	1	File22368_Scan4932	controllerType=0 controllerNumber=1 scan=4932	13.475
3	1	E.C[+57.021]QLQGVC[+57.021]PNGEC[+57.021]LN[+15.995]TMGS[+162.053]YR.C	630	Hex(1)	C[+57]*3, N[+16], S[+162]	841.346	3	2522.03	2522.04	0	-6.5	Specific	648.53	648.53	12.55	7.78	266	>sp|Q14766|LTBP1_HUMAN Latent-transforming growth factor beta-binding protein 1	1	File22368_Scan4925	controllerType=0 controllerNumber=1 scan=4925	13.4597
3	1	E.C[+57.021]QLQGVC[+57.021]PNGEC[+57.021]LN[+15.995]TMGS[+162.053]YR.C	630	Hex(1)	C[+57]*3, N[+16], S[+162]	1261.52	2	2522.03	2522.04	0	-5.3	Specific	752.19	752.19	13.58	11.37	266	>sp|Q14766|LTBP1_HUMAN Latent-transforming growth factor beta-binding protein 1	1	File22368_Scan4930	controllerType=0 controllerNumber=1 scan=4930	13.471
5	1	E.GSFLC[+57.021]IC[+57.021]PAGFMASEE.G	936		C[+57]*2	888.37	2	1775.73	1775.74	0	-6.7	Specific	86.97	60.35	60.35	1.52	266	>sp|Q14766|LTBP1_HUMAN Latent-transforming growth factor beta-binding protein 1	1	File22368_Scan8086	controllerType=0 controllerNumber=1 scan=8086	20.8279
5	1	E.GSFLC[+57.021]IC[+57.021]PAGFMASEE.G	936		C[+57]*2	888.371	2	1775.74	1775.74	0	-4.5	Specific	336.33	235.3	235.3	4.15	266	>sp|Q14766|LTBP1_HUMAN Latent-transforming growth factor beta-binding protein 1	1	File22368_Scan8184	controllerType=0 controllerNumber=1 scan=8184	21.0616
5	1	E.GSFLC[+57.021]IC[+57.021]PAGFMASEE.G	936		C[+57]*2	888.371	2	1775.74	1775.74	0	-4.7	Specific	491.75	261.26	261.26	4.81	266	>sp|Q14766|LTBP1_HUMAN Latent-transforming growth factor beta-binding protein 1	1	File22368_Scan8137	controllerType=0 controllerNumber=1 scan=8137	20.9497
10	1	R.NTEGSFQC[+57.021]VC[+57.021]DQGYR.A	1137		C[+57]*2	607.578	3	1820.72	1820.73	0	-7.1	Specific	346.56	346.56	346.56	3.16	266	>sp|Q14766|LTBP1_HUMAN Latent-transforming growth factor beta-binding protein 1	1	File22368_Scan4139	controllerType=0 controllerNumber=1 scan=4139	11.7296
10	1	R.NTEGSFQC[+57.021]VC[+57.021]DQGYR.A	1137		C[+57]*2	607.577	3	1820.72	1820.73	0	-8.1	Specific	389.84	389.84	389.84	4.46	266	>sp|Q14766|LTBP1_HUMAN Latent-transforming growth factor beta-binding protein 1	1	File22368_Scan4107	controllerType=0 controllerNumber=1 scan=4107	11.6586
10	1	R.NTEGSFQC[+57.021]VC[+57.021]DQGYR.A	1137		C[+57]*2	910.864	2	1820.72	1820.73	0	-6.2	Specific	430.31	430.31	430.31	6.54	266	>sp|Q14766|LTBP1_HUMAN Latent-transforming growth factor beta-binding protein 1	1	File22368_Scan4342	controllerType=0 controllerNumber=1 scan=4342	12.1734
10	1	R.NTEGSFQC[+57.021]VC[+57.021]DQGYR.A	1137		C[+57]*2	607.577	3	1820.72	1820.73	0	-8.6	Specific	520.6	520.6	520.6	6.35	266	>sp|Q14766|LTBP1_HUMAN Latent-transforming growth factor beta-binding protein 1	1	File22368_Scan3816	controllerType=0 controllerNumber=1 scan=3816	10.9952
10	1	R.NTEGSFQC[+57.021]VC[+57.021]DQGYR.A	1137		C[+57]*2	910.864	2	1820.72	1820.73	0	-6.7	Specific	531.42	531.42	531.42	6.94	266	>sp|Q14766|LTBP1_HUMAN Latent-transforming growth factor beta-binding protein 1	1	File22368_Scan4192	controllerType=0 controllerNumber=1 scan=4192	11.8446
10	1	R.NTEGSFQC[+57.021]VC[+57.021]DQGYR.A	1137		C[+57]*2	607.58	3	1820.72	1820.73	0	-4.7	Specific	558.35	558.35	558.35	6.35	266	>sp|Q14766|LTBP1_HUMAN Latent-transforming growth factor beta-binding protein 1	1	File22368_Scan4033	controllerType=0 controllerNumber=1 scan=4033	11.4964
10	1	R.NTEGSFQC[+57.021]VC[+57.021]DQGYR.A	1137		C[+57]*2	910.863	2	1820.72	1820.73	0	-7.3	Specific	561.41	561.41	561.41	7.68	266	>sp|Q14766|LTBP1_HUMAN Latent-transforming growth factor beta-binding protein 1	1	File22368_Scan4138	controllerType=0 controllerNumber=1 scan=4138	11.7274
10	1	R.NTEGSFQC[+57.021]VC[+57.021]DQGYR.A	1137		C[+57]*2	607.578	3	1820.72	1820.73	0	-6.7	Specific	565.47	565.47	565.47	7.09	266	>sp|Q14766|LTBP1_HUMAN Latent-transforming growth factor beta-binding protein 1	1	File22368_Scan4083	controllerType=0 controllerNumber=1 scan=4083	11.6068
10	1	R.NTEGSFQC[+57.021]VC[+57.021]DQGYR.A	1137		C[+57]*2	910.864	2	1820.72	1820.73	0	-7.1	Specific	626.7	626.7	626.7	8.68	266	>sp|Q14766|LTBP1_HUMAN Latent-transforming growth factor beta-binding protein 1	1	File22368_Scan4082	controllerType=0 controllerNumber=1 scan=4082	11.6056
10	1	R.NTEGSFQC[+57.021]VC[+57.021]DQGYR.A	1137		C[+57]*2	910.863	2	1820.72	1820.73	0	-7.4	Specific	641.17	641.17	641.17	8.68	266	>sp|Q14766|LTBP1_HUMAN Latent-transforming growth factor beta-binding protein 1	1	File22368_Scan4029	controllerType=0 controllerNumber=1 scan=4029	11.4886
10	1	R.N[+15.995]TEGSFQC[+57.021]VC[+57.021]DQGYR.A	1137		C[+57]*2, N[+16]	918.86	2	1836.71	1836.73	0	-8.6	Specific	488.01	488.01	433.92	6.81	266	>sp|Q14766|LTBP1_HUMAN Latent-transforming growth factor beta-binding protein 1	1	File22368_Scan4077	controllerType=0 controllerNumber=1 scan=4077	11.5928
10	1	R.NTEGS[+162.053]FQC[+57.021]VC[+57.021]DQGYR.A	1137	Hex(1)	C[+57]*2, S[+162]	661.595	3	1982.77	1982.79	0	-7.3	Specific	423.44	423.44	22.01	5.94	266	>sp|Q14766|LTBP1_HUMAN Latent-transforming growth factor beta-binding protein 1	1	File22368_Scan3855	controllerType=0 controllerNumber=1 scan=3855	11.0802
10	1	R.NTEGS[+162.053]FQC[+57.021]VC[+57.021]DQGYR.A	1137	Hex(1)	C[+57]*2, S[+162]	661.596	3	1982.77	1982.79	0	-5.9	Specific	449	449	25.54	6.2	266	>sp|Q14766|LTBP1_HUMAN Latent-transforming growth factor beta-binding protein 1	1	File22368_Scan3934	controllerType=0 controllerNumber=1 scan=3934	11.2744
10	1	R.NTEGS[+162.053]FQC[+57.021]VC[+57.021]DQGYR.A	1137	Hex(1)	C[+57]*2, S[+162]	661.595	3	1982.77	1982.79	0	-7.3	Specific	556.07	556.07	26.67	6.35	266	>sp|Q14766|LTBP1_HUMAN Latent-transforming growth factor beta-binding protein 1	1	File22368_Scan3800	controllerType=0 controllerNumber=1 scan=3800	10.9579
10	1	R.NTEGS[+162.053]FQC[+57.021]VC[+57.021]DQGYR.A	1137	Hex(1)	C[+57]*2, S[+162]	991.889	2	1982.77	1982.79	0	-7.2	Specific	558.16	558.16	46.18	6.94	266	>sp|Q14766|LTBP1_HUMAN Latent-transforming growth factor beta-binding protein 1	1	File22368_Scan3794	controllerType=0 controllerNumber=1 scan=3794	10.9449
10	1	R.NTEGS[+162.053]FQC[+57.021]VC[+57.021]DQGYR.A	1137	Hex(1)	C[+57]*2, S[+162]	991.889	2	1982.77	1982.79	0	-7.4	Specific	564.83	564.83	36.84	7.68	266	>sp|Q14766|LTBP1_HUMAN Latent-transforming growth factor beta-binding protein 1	1	File22368_Scan3932	controllerType=0 controllerNumber=1 scan=3932	11.2701
10	1	R.NTEGS[+162.053]FQC[+57.021]VC[+57.021]DQGYR.A	1137	Hex(1)	C[+57]*2, S[+162]	991.889	2	1982.77	1982.79	0	-7.5	Specific	566.86	566.86	44.79	7.68	266	>sp|Q14766|LTBP1_HUMAN Latent-transforming growth factor beta-binding protein 1	1	File22368_Scan3890	controllerType=0 controllerNumber=1 scan=3890	11.1634
10	1	R.NTEGS[+162.053]FQC[+57.021]VC[+57.021]DQGYR.A	1137	Hex(1)	C[+57]*2, S[+162]	991.889	2	1982.77	1982.79	0	-7.8	Specific	604.26	604.26	51.31	8.68	266	>sp|Q14766|LTBP1_HUMAN Latent-transforming growth factor beta-binding protein 1	1	File22368_Scan3845	controllerType=0 controllerNumber=1 scan=3845	11.061
10	1	R.N[+15.995]TEGS[+162.053]FQC[+57.021]VC[+57.021]DQGYR.A	1137	Hex(1)	C[+57]*2, N[+16], S[+162]	999.886	2	1998.76	1998.78	0	-8	Specific	543.92	543.92	23.23	6.94	266	>sp|Q14766|LTBP1_HUMAN Latent-transforming growth factor beta-binding protein 1	1	File22368_Scan3821	controllerType=0 controllerNumber=1 scan=3821	11.0061
10	1	R.N[+15.995]TEGS[+162.053]FQC[+57.021]VC[+57.021]DQGYR.A	1137	Hex(1)	C[+57]*2, N[+16], S[+162]	999.887	2	1998.77	1998.78	0	-7	Specific	582.83	582.83	30.33	7.68	266	>sp|Q14766|LTBP1_HUMAN Latent-transforming growth factor beta-binding protein 1	1	File22368_Scan3868	controllerType=0 controllerNumber=1 scan=3868	11.1112
12	1	E.GSFHC[+57.021]VC[+57.021]QQGFSISADGR.T	1223		C[+57]*2	671.625	3	2012.86	2012.87	0	-5.2	Specific	529.89	529.89	529.89	6.89	266	>sp|Q14766|LTBP1_HUMAN Latent-transforming growth factor beta-binding protein 1	1	File22368_Scan4391	controllerType=0 controllerNumber=1 scan=4391	12.2813
12	1	E.GS[+162.053]FHC[+57.021]VC[+57.021]QQGFSISADGR.T	1223	Hex(1)	C[+57]*2, S[+162]	725.642	3	2174.91	2174.92	0	-5.9	Specific	512.27	512.27	1.85	6.75	266	>sp|Q14766|LTBP1_HUMAN Latent-transforming growth factor beta-binding protein 1	1	File22368_Scan4470	controllerType=0 controllerNumber=1 scan=4470	12.4565
12	1	E.GSFHC[+57.021]VC[+57.021]QQGFS[+162.053]ISADGR.T	1223	Hex(1)	C[+57]*2, S[+162]	725.642	3	2174.91	2174.92	0	-5.7	Specific	590.67	590.67	0	7.62	266	>sp|Q14766|LTBP1_HUMAN Latent-transforming growth factor beta-binding protein 1	1	File22368_Scan4380	controllerType=0 controllerNumber=1 scan=4380	12.2576
12	1	E.GSFHC[+57.021]VC[+57.021]QQGFS[+162.053]ISADGR.T	1223	Hex(1)	C[+57]*2, S[+162]	725.641	3	2174.91	2174.92	0	-6.6	Specific	611.69	611.69	0	8.62	266	>sp|Q14766|LTBP1_HUMAN Latent-transforming growth factor beta-binding protein 1	1	File22368_Scan4325	controllerType=0 controllerNumber=1 scan=4325	12.1358
12	1	E.GSFHC[+57.021]VC[+57.021]QQGFS[+162.053]ISADGR.T	1223	Hex(1)	C[+57]*2, S[+162]	725.641	3	2174.91	2174.92	0	-6.8	Specific	652.95	652.95	0	9.62	266	>sp|Q14766|LTBP1_HUMAN Latent-transforming growth factor beta-binding protein 1	1	File22368_Scan4270	controllerType=0 controllerNumber=1 scan=4270	12.0139
12	1	E.GSFHC[+57.021]VC[+57.021]QQGFS[+162.053]ISADGR.T	1223	Hex(1)	C[+57]*2, S[+162]	725.642	3	2174.91	2174.92	0	-5.2	Specific	716.92	716.92	0	10.62	266	>sp|Q14766|LTBP1_HUMAN Latent-transforming growth factor beta-binding protein 1	1	File22368_Scan4220	controllerType=0 controllerNumber=1 scan=4220	11.9037
12	1	E.GSFHC[+57.021]VC[+57.021]QQGFS[+162.053]ISADGR.T	1223	Hex(1)	C[+57]*2, S[+162]	1087.96	2	2174.91	2174.92	0	-7.4	Specific	783.83	783.83	0	11.06	266	>sp|Q14766|LTBP1_HUMAN Latent-transforming growth factor beta-binding protein 1	1	File22368_Scan4245	controllerType=0 controllerNumber=1 scan=4245	11.9586
13	1	D.SHGFC[+57.021]DNTAGSFR.C	1256		C[+57]	485.87	3	1455.6	1455.61	0	-7.4	Specific	349.61	349.61	349.61	4.27	266	>sp|Q14766|LTBP1_HUMAN Latent-transforming growth factor beta-binding protein 1	1	File22368_Scan3098	controllerType=0 controllerNumber=1 scan=3098	9.3431
14	1	E.GSFLC[+57.021]VC[+57.021]ADENQE.Y	1307		C[+57]*2	764.802	2	1528.6	1528.6	0	-5	Specific	50.71	50.71	50.71	0.27	266	>sp|Q14766|LTBP1_HUMAN Latent-transforming growth factor beta-binding protein 1	1	File22368_Scan6175	controllerType=0 controllerNumber=1 scan=6175	16.3448
14	1	E.GSFLC[+57.021]VC[+57.021]ADENQE.Y	1307		C[+57]*2	764.802	2	1528.6	1528.6	0	-5.5	Specific	133.7	66.22	66.22	0.29	266	>sp|Q14766|LTBP1_HUMAN Latent-transforming growth factor beta-binding protein 1	1	File22368_Scan5995	controllerType=0 controllerNumber=1 scan=5995	15.9243
14	1	E.GSFLC[+57.021]VC[+57.021]ADENQE.Y	1307		C[+57]*2	764.804	2	1528.6	1528.6	0	-2.4	Specific	169.55	116.82	116.82	0.29	266	>sp|Q14766|LTBP1_HUMAN Latent-transforming growth factor beta-binding protein 1	1	File22368_Scan6121	controllerType=0 controllerNumber=1 scan=6121	16.2177
14	1	E.GSFLC[+57.021]VC[+57.021]ADENQE.Y	1307		C[+57]*2	764.803	2	1528.6	1528.6	0	-4.2	Specific	177.19	177.19	177.19	1.85	266	>sp|Q14766|LTBP1_HUMAN Latent-transforming growth factor beta-binding protein 1	1	File22368_Scan6055	controllerType=0 controllerNumber=1 scan=6055	16.0623
14	1	E.GSFLC[+57.021]VC[+57.021]ADENQE.Y	1307		C[+57]*2	764.802	2	1528.6	1528.6	0	-5.6	Specific	231.87	100.32	100.32	1.66	266	>sp|Q14766|LTBP1_HUMAN Latent-transforming growth factor beta-binding protein 1	1	File22368_Scan5940	controllerType=0 controllerNumber=1 scan=5940	15.7977
14	1	E.GSFLC[+57.021]VC[+57.021]ADENQE.Y	1307		C[+57]*2	764.801	2	1528.59	1528.6	0	-6.1	Specific	254.71	69.26	69.26	1.71	266	>sp|Q14766|LTBP1_HUMAN Latent-transforming growth factor beta-binding protein 1	1	File22368_Scan5884	controllerType=0 controllerNumber=1 scan=5884	15.6697
14	1	E.GSFLC[+57.021]VC[+57.021]ADENQE.Y	1307		C[+57]*2	764.802	2	1528.6	1528.6	0	-4.6	Specific	280.4	10.09	10.09	1.75	266	>sp|Q14766|LTBP1_HUMAN Latent-transforming growth factor beta-binding protein 1	1	File22368_Scan5719	controllerType=0 controllerNumber=1 scan=5719	15.2851
14	1	E.GSFLC[+57.021]VC[+57.021]ADENQE.Y	1307		C[+57]*2	764.802	2	1528.6	1528.6	0	-5.1	Specific	296.96	71.38	71.38	1.75	266	>sp|Q14766|LTBP1_HUMAN Latent-transforming growth factor beta-binding protein 1	1	File22368_Scan5666	controllerType=0 controllerNumber=1 scan=5666	15.1613
14	1	E.GSFLC[+57.021]VC[+57.021]ADENQE.Y	1307		C[+57]*2	764.802	2	1528.6	1528.6	0	-5.1	Specific	305.77	55.92	55.92	1.79	266	>sp|Q14766|LTBP1_HUMAN Latent-transforming growth factor beta-binding protein 1	1	File22368_Scan5774	controllerType=0 controllerNumber=1 scan=5774	15.4137
14	1	E.GSFLC[+57.021]VC[+57.021]ADENQE.Y	1307		C[+57]*2	764.802	2	1528.6	1528.6	0	-4.7	Specific	309.94	92.33	92.33	1.79	266	>sp|Q14766|LTBP1_HUMAN Latent-transforming growth factor beta-binding protein 1	1	File22368_Scan5829	controllerType=0 controllerNumber=1 scan=5829	15.5428
16	1	E.GSYNC[+57.021]FC[+57.021]THPMVLDASEK.R	1487		C[+57]*2	705.965	3	2115.88	2115.89	0	-6.5	Specific	538.01	538.01	538.01	6.7	266	>sp|Q14766|LTBP1_HUMAN Latent-transforming growth factor beta-binding protein 1	1	File22368_Scan4829	controllerType=0 controllerNumber=1 scan=4829	13.2464
16	1	E.GSYNC[+57.021]FC[+57.021]THPMVLDASEK.R	1487		C[+57]*2	705.962	3	2115.87	2115.89	0	-9.8	Specific	555.68	555.68	555.68	6.7	266	>sp|Q14766|LTBP1_HUMAN Latent-transforming growth factor beta-binding protein 1	1	File22368_Scan4775	controllerType=0 controllerNumber=1 scan=4775	13.1257
16	1	E.GSYNC[+57.021]FC[+57.021]T[+162.053]HPMVLDASEK.R	1487	Hex(1)	C[+57]*2, T[+162]	759.982	3	2277.93	2277.95	0	-6.2	Specific	634.83	634.83	2.4	8.44	266	>sp|Q14766|LTBP1_HUMAN Latent-transforming growth factor beta-binding protein 1	1	File22368_Scan4665	controllerType=0 controllerNumber=1 scan=4665	12.8867
16	1	E.GSYNC[+57.021]FC[+57.021]T[+162.053]HPMVLDASEK.R	1487	Hex(1)	C[+57]*2, T[+162]	759.982	3	2277.93	2277.95	0	-6.8	Specific	635.29	635.29	2.4	8.44	266	>sp|Q14766|LTBP1_HUMAN Latent-transforming growth factor beta-binding protein 1	1	File22368_Scan4718	controllerType=0 controllerNumber=1 scan=4718	13.004
18	1	K.C[+57.021]INTDGSYK.C	1681		C[+57]	529.232	2	1057.46	1057.46	0	-5	Specific	5.66	5.66	5.66	0.28	266	>sp|Q14766|LTBP1_HUMAN Latent-transforming growth factor beta-binding protein 1	1	File22368_Scan2353	controllerType=0 controllerNumber=1 scan=2353	7.3427
Other Peptides
	2	R.SC[+57.021]VYED[+15.995]SLHE.W	185		C[+57], D[+16]	627.748	2	1254.49	1254.49	0	-4.4	Specific	29.96	14.11	14.11	0.25	49	>Reverse >sp|Q14766|LTBP1_HUMAN Latent-transforming growth factor beta-binding protein 1	2	File22368_Scan5044	controllerType=0 controllerNumber=1 scan=5044	13.7246
	1	R.PQLC[+57.021]VC[+57.021]KPGT[+162.053]K.G	204	Hex(1)	C[+57]*2, T[+162]	725.361	2	1449.72	1449.71	0	5.3	Specific	0.48	0.48	0.48	0.26	266	>sp|Q14766|LTBP1_HUMAN Latent-transforming growth factor beta-binding protein 1	1	File22368_Scan3529	controllerType=0 controllerNumber=1 scan=3529	10.329
	2	E.SADLVMPHTC[+57.021]FC[+57.021]N[+2142.808]YSGETNVC[+57.021]QGD.I	220	HexNAc(6)Hex(3)Fuc(3)	C[+57]*3, N[+2143]	1226.98	4	4904.89	4904.9	0	-2.2	Specific	30	12.69	5.67	0.22	49	>Reverse >sp|Q14766|LTBP1_HUMAN Latent-transforming growth factor beta-binding protein 1	2	File22368_Scan5651	controllerType=0 controllerNumber=1 scan=5651	15.1257
	2	D.LVMPHTC[+57.021]FC[+57.021]N[+2759.005]YSGE.T	223	HexNAc(8)Hex(7)	C[+57]*2, N[+2759]	1491.91	3	4473.73	4473.71	0	5	Specific	29.96	29.95	29.95	0.22	49	>Reverse >sp|Q14766|LTBP1_HUMAN Latent-transforming growth factor beta-binding protein 1	2	File22368_Scan9609	controllerType=0 controllerNumber=1 scan=9609	24.5849
	2	D.LVMPHTC[+57.021]FC[+57.021]N[+2756.989]YSGE.T	223	HexNAc(6)Hex(5)Fuc(1)NeuAc(2)	C[+57]*2, N[+2757]	1490.91	3	4470.71	4471.69	-1	3.9	Specific	29.96	10.29	10.29	0.22	49	>Reverse >sp|Q14766|LTBP1_HUMAN Latent-transforming growth factor beta-binding protein 1	2	File22368_Scan10114	controllerType=0 controllerNumber=1 scan=10114	26.1385
	2	D.LVM[+15.995]PHTC[+57.021]FC[+57.021]N[+2303.841]YSGE.T	223	HexNAc(6)Hex(3)Fuc(2)NeuGc(1)	C[+57]*2, M[+16], N[+2304]	1345.19	3	4033.55	4034.54	-1	2.7	Specific	30	12.83	12.83	1.41	49	>Reverse >sp|Q14766|LTBP1_HUMAN Latent-transforming growth factor beta-binding protein 1	2	File22368_Scan5349	controllerType=0 controllerNumber=1 scan=5349	14.429
	1	K.GISGEQSTEGSFPLR.Y	319			782.877	2	1564.75	1564.76	0	-8.6	Specific	308.14	308.14	308.14	3.31	266	>sp|Q14766|LTBP1_HUMAN Latent-transforming growth factor beta-binding protein 1	1	File22368_Scan4573	controllerType=0 controllerNumber=1 scan=4573	12.683
	1	E.GSFPLRYVQDQVAAPFQLSN[+1403.507]HTGR.I	328	HexNAc(3)Hex(4)Fuc(1)	N[+1404]	1023.96	4	4092.84	4091.87	1	-9.6	Specific	29.97	0	20	0.25	266	>sp|Q14766|LTBP1_HUMAN Latent-transforming growth factor beta-binding protein 1	1	File22368_Scan7418	controllerType=0 controllerNumber=1 scan=7418	19.2494
	1	R.YVQDQVAAPFQLSN[+2132.751]HTGR.I	334	HexNAc(5)Hex(5)NeuGc(1)	N[+2133]	1388.92	3	4164.74	4163.76	1	-5	Specific	29.97	29.97	10.08	0.26	266	>sp|Q14766|LTBP1_HUMAN Latent-transforming growth factor beta-binding protein 1	1	File22368_Scan8323	controllerType=0 controllerNumber=1 scan=8323	21.3906
	1	R.YVQDQVAAPFQLSN[+1095.397]HTGR.I	334	HexNAc(3)Hex(3)	N[+1095]	1042.81	3	3126.41	3126.4	0	3.9	Specific	29.98	29.98	29.98	0.26	266	>sp|Q14766|LTBP1_HUMAN Latent-transforming growth factor beta-binding protein 1	1	File22368_Scan6552	controllerType=0 controllerNumber=1 scan=6552	17.2238
	1	R.YVQDQVAAPFQLSN[+1378.476]HTGRIK.V	334	HexNAc(2)Hex(6)	N[+1378]	913.416	4	3650.64	3650.66	0	-4.4	Specific	29.95	28.63	27.71	0.22	266	>sp|Q14766|LTBP1_HUMAN Latent-transforming growth factor beta-binding protein 1	1	File22368_Scan8828	controllerType=0 controllerNumber=1 scan=8828	22.6194
	1	R.YVQDQVAAPFQLSN[+1378.476]HTGRIK.V	334	HexNAc(2)Hex(6)	N[+1378]	913.416	4	3650.64	3650.66	0	-5.1	Specific	29.95	26.12	26.12	0.22	266	>sp|Q14766|LTBP1_HUMAN Latent-transforming growth factor beta-binding protein 1	1	File22368_Scan9007	controllerType=0 controllerNumber=1 scan=9007	23.059
	1	R.YVQDQVAAPFQLSN[+1378.476]HTGRIK.V	334	HexNAc(2)Hex(6)	N[+1378]	913.412	4	3650.63	3650.66	0	-8.5	Specific	29.95	13.42	13.42	0.22	266	>sp|Q14766|LTBP1_HUMAN Latent-transforming growth factor beta-binding protein 1	1	File22368_Scan9430	controllerType=0 controllerNumber=1 scan=9430	24.1282
	1	R.YVQDQVAAPFQLSN[+1752.645]HTGRIK.V	334	HexNAc(4)Hex(4)Fuc(2)	N[+1753]	1007.21	4	4025.81	4024.83	1	-5.2	Specific	29.95	5.13	5.13	0.22	266	>sp|Q14766|LTBP1_HUMAN Latent-transforming growth factor beta-binding protein 1	1	File22368_Scan10431	controllerType=0 controllerNumber=1 scan=10431	27.2514
	1	R.YVQDQVAAPFQLSN[+2351.851]HTGRIK.V	334	HexNAc(4)Hex(5)Fuc(3)NeuAc(1)	N[+2352]	1157.03	4	4625.08	4624.03	1	9	Specific	29.96	29.96	29.96	0.22	266	>sp|Q14766|LTBP1_HUMAN Latent-transforming growth factor beta-binding protein 1	1	File22368_Scan6519	controllerType=0 controllerNumber=1 scan=6519	17.1479
	1	D.QVAAPFQLSN[+2459.931]HTGR.I	338	HexNAc(9)Hex(3)Fuc(1)	N[+2460]	1329.26	3	3985.76	3985.72	0	9.7	Specific	29.95	7.22	7.22	0.27	266	>sp|Q14766|LTBP1_HUMAN Latent-transforming growth factor beta-binding protein 1	1	File22368_Scan10356	controllerType=0 controllerNumber=1 scan=10356	26.9835
	1	D.QVAAPFQLSN[+1054.370]HTGR.I	338	HexNAc(2)Hex(4)	N[+1054]	860.73	3	2580.17	2580.16	0	6.9	Specific	29.96	29.96	29.96	0.27	266	>sp|Q14766|LTBP1_HUMAN Latent-transforming growth factor beta-binding protein 1	1	File22368_Scan6097	controllerType=0 controllerNumber=1 scan=6097	16.1617
	1	D.QVAAPFQLSN[+3448.243]HTGR.I	338	HexNAc(9)Hex(10)	N[+3448]	995.606	5	4974	4974.03	0	-5.4	Specific	29.98	28.5	28.5	0.26	266	>sp|Q14766|LTBP1_HUMAN Latent-transforming growth factor beta-binding protein 1	1	File22368_Scan5335	controllerType=0 controllerNumber=1 scan=5335	14.3967
	1	D.QVAAPFQLSN[+892.317]HTGRIK.V	338	HexNAc(2)Hex(3)	N[+892]	887.091	3	2659.26	2659.28	0	-9.8	Specific	29.95	0	29.95	0.23	266	>sp|Q14766|LTBP1_HUMAN Latent-transforming growth factor beta-binding protein 1	1	File22368_Scan6550	controllerType=0 controllerNumber=1 scan=6550	17.2194
	1	D.QVAAPFQLSN[+2425.887]HTGRIK.V	338	HexNAc(5)Hex(6)Fuc(3)	N[+2426]	1398.64	3	4193.89	4192.85	1	8.5	Specific	29.95	13.8	13.8	0.23	266	>sp|Q14766|LTBP1_HUMAN Latent-transforming growth factor beta-binding protein 1	1	File22368_Scan10287	controllerType=0 controllerNumber=1 scan=10287	26.7384
	1	D.QVAAPFQLSN[+203.079]HTGRIK.V	338	HexNAc(1)	N[+203]	657.348	3	1970.03	1970.05	0	-8.1	Specific	29.98	0	15.22	0.23	266	>sp|Q14766|LTBP1_HUMAN Latent-transforming growth factor beta-binding protein 1	1	File22368_Scan6728	controllerType=0 controllerNumber=1 scan=6728	17.6327
	2	D.GWGVGS[+294.095]TC[+57.021]C[+57.021]C[+57.021]E.Q	341	Hex(1)Pent(1)	C[+57]*3, S[+294]	783.776	2	1566.55	1566.54	0	3.9	Specific	29.37	29.37	2	1.75	49	>Reverse >sp|Q14766|LTBP1_HUMAN Latent-transforming growth factor beta-binding protein 1	2	File22368_Scan5741	controllerType=0 controllerNumber=1 scan=5741	15.3365
	2	D.GWGVGS[+294.095]TC[+57.021]C[+57.021]C[+57.021]E.Q	341	Hex(1)Pent(1)	C[+57]*3, S[+294]	783.777	2	1566.55	1566.54	0	4.5	Specific	51.45	51.45	2	1.47	49	>Reverse >sp|Q14766|LTBP1_HUMAN Latent-transforming growth factor beta-binding protein 1	2	File22368_Scan5690	controllerType=0 controllerNumber=1 scan=5690	15.2166
	1	R.IKVVFTPSIC[+57.021]K.V	352		C[+57]	431.251	3	1291.74	1291.74	0	-4.7	Specific	173.24	173.24	173.24	1.98	266	>sp|Q14766|LTBP1_HUMAN Latent-transforming growth factor beta-binding protein 1	1	File22368_Scan4702	controllerType=0 controllerNumber=1 scan=4702	12.9672
	1	R.IKVVFTPSIC[+57.021]K.V	352		C[+57]	431.251	3	1291.74	1291.74	0	-5.4	Specific	235.98	235.98	235.98	3.12	266	>sp|Q14766|LTBP1_HUMAN Latent-transforming growth factor beta-binding protein 1	1	File22368_Scan4531	controllerType=0 controllerNumber=1 scan=4531	12.5919
	1	R.IKVVFTPSIC[+57.021]K.V	352		C[+57]	431.25	3	1291.74	1291.74	0	-6.4	Specific	250.83	250.83	250.83	3.16	266	>sp|Q14766|LTBP1_HUMAN Latent-transforming growth factor beta-binding protein 1	1	File22368_Scan4587	controllerType=0 controllerNumber=1 scan=4587	12.7163
	1	R.IKVVFTPSIC[+57.021]K.V	352		C[+57]	431.25	3	1291.74	1291.74	0	-6.4	Specific	256.39	256.39	256.39	3.11	266	>sp|Q14766|LTBP1_HUMAN Latent-transforming growth factor beta-binding protein 1	1	File22368_Scan4642	controllerType=0 controllerNumber=1 scan=4642	12.8365
	1	R.IKVVFTPSIC[+57.021]K.V	352		C[+57]	431.25	3	1291.74	1291.74	0	-6.9	Specific	333.65	333.65	333.65	4.06	266	>sp|Q14766|LTBP1_HUMAN Latent-transforming growth factor beta-binding protein 1	1	File22368_Scan4479	controllerType=0 controllerNumber=1 scan=4479	12.4769
	1	R.IKVVFTPSIC[+57.021]K.V	352		C[+57]	646.372	2	1291.74	1291.74	0	-5.3	Specific	451.34	451.34	451.34	6.71	266	>sp|Q14766|LTBP1_HUMAN Latent-transforming growth factor beta-binding protein 1	1	File22368_Scan4554	controllerType=0 controllerNumber=1 scan=4554	12.6419
	1	R.IKVVFTPSIC[+57.021]K.V	352		C[+57]	646.372	2	1291.74	1291.74	0	-6.1	Specific	532.86	532.86	532.86	6.86	266	>sp|Q14766|LTBP1_HUMAN Latent-transforming growth factor beta-binding protein 1	1	File22368_Scan4496	controllerType=0 controllerNumber=1 scan=4496	12.513
	1	R.IKVVFT[+162.053]PS[+203.079]IC[+57.021]K.V	352	Hex(1),HexNAc(1)	C[+57], S[+203], T[+162]	552.96	3	1656.87	1656.88	0	-6.8	Specific	390.31	390.31	0	6.93	266	>sp|Q14766|LTBP1_HUMAN Latent-transforming growth factor beta-binding protein 1	1	File22368_Scan4167	controllerType=0 controllerNumber=1 scan=4167	11.7927
	1	K.VVFTPSIC[+57.021]K.V	354		C[+57]	525.783	2	1050.56	1050.57	0	-6.2	Specific	219.35	219.35	219.35	2.49	266	>sp|Q14766|LTBP1_HUMAN Latent-transforming growth factor beta-binding protein 1	1	File22368_Scan5137	controllerType=0 controllerNumber=1 scan=5137	13.9386
	1	K.VVFTPSIC[+57.021]K.V	354		C[+57]	525.783	2	1050.56	1050.57	0	-5.9	Specific	287.46	287.46	287.46	3.37	266	>sp|Q14766|LTBP1_HUMAN Latent-transforming growth factor beta-binding protein 1	1	File22368_Scan4858	controllerType=0 controllerNumber=1 scan=4858	13.3101
	1	K.VVFTPSIC[+57.021]K.V	354		C[+57]	525.783	2	1050.56	1050.57	0	-5.9	Specific	356.83	326.51	326.51	3.64	266	>sp|Q14766|LTBP1_HUMAN Latent-transforming growth factor beta-binding protein 1	1	File22368_Scan4663	controllerType=0 controllerNumber=1 scan=4663	12.8833
	1	K.VVFTPSIC[+57.021]K.V	354		C[+57]	525.783	2	1050.56	1050.57	0	-6.1	Specific	362.8	359.74	359.74	5.45	266	>sp|Q14766|LTBP1_HUMAN Latent-transforming growth factor beta-binding protein 1	1	File22368_Scan4499	controllerType=0 controllerNumber=1 scan=4499	12.5204
	1	K.VVFTPSIC[+57.021]K.V	354		C[+57]	525.783	2	1050.56	1050.57	0	-6	Specific	366.71	331.02	331.02	5.28	266	>sp|Q14766|LTBP1_HUMAN Latent-transforming growth factor beta-binding protein 1	1	File22368_Scan4443	controllerType=0 controllerNumber=1 scan=4443	12.3983
	1	K.VVFTPSIC[+57.021]K.V	354		C[+57]	525.783	2	1050.56	1050.57	0	-6.1	Specific	366.94	297.48	297.48	5.06	266	>sp|Q14766|LTBP1_HUMAN Latent-transforming growth factor beta-binding protein 1	1	File22368_Scan4612	controllerType=0 controllerNumber=1 scan=4612	12.7677
	1	K.VVFTPSIC[+57.021]K.V	354		C[+57]	525.783	2	1050.56	1050.57	0	-6.7	Specific	391.62	250.33	250.33	4.85	266	>sp|Q14766|LTBP1_HUMAN Latent-transforming growth factor beta-binding protein 1	1	File22368_Scan4392	controllerType=0 controllerNumber=1 scan=4392	12.2825
	1	K.VVFTPSIC[+57.021]K.V	354		C[+57]	525.783	2	1050.56	1050.57	0	-6	Specific	400.94	327.12	327.12	5.37	266	>sp|Q14766|LTBP1_HUMAN Latent-transforming growth factor beta-binding protein 1	1	File22368_Scan4553	controllerType=0 controllerNumber=1 scan=4553	12.6398
	1	K.GSC[+57.021]QNSC[+57.021]EKGN[+1768.640]TTTLISE.N	368	HexNAc(4)Hex(5)Fuc(1)	C[+57]*2, N[+1769]	1252.16	3	3754.46	3754.49	0	-9	Specific	29.99	23.91	23.91	1.72	266	>sp|Q14766|LTBP1_HUMAN Latent-transforming growth factor beta-binding protein 1	1	File22368_Scan2958	controllerType=0 controllerNumber=1 scan=2958	9.0133
	1	K.GSC[+57.021]QNSC[+57.021]EKGN[+1606.587]TTTLISE.N	368	HexNAc(4)Hex(4)Fuc(1)	C[+57]*2, N[+1607]	1198.14	3	3592.42	3592.44	0	-7.1	Specific	30	0	30	1.72	266	>sp|Q14766|LTBP1_HUMAN Latent-transforming growth factor beta-binding protein 1	1	File22368_Scan3030	controllerType=0 controllerNumber=1 scan=3030	9.1796
	1	K.GSC[+57.021]QNSC[+57.021]EKGN[+1444.534]TTTLISE.N	368	HexNAc(4)Hex(3)Fuc(1)	C[+57]*2, N[+1445]	1144.12	3	3430.36	3430.39	0	-7.9	Specific	30	5.54	5.54	1.72	266	>sp|Q14766|LTBP1_HUMAN Latent-transforming growth factor beta-binding protein 1	1	File22368_Scan3103	controllerType=0 controllerNumber=1 scan=3103	9.3539
	1	K.GSC[+57.021]QNSC[+57.021]EKGN[+1647.613]TTTLISE.N	368	HexNAc(5)Hex(3)Fuc(1)	C[+57]*2, N[+1648]	1211.82	3	3633.44	3633.47	0	-8.5	Specific	30	9.39	30	1.72	266	>sp|Q14766|LTBP1_HUMAN Latent-transforming growth factor beta-binding protein 1	1	File22368_Scan3149	controllerType=0 controllerNumber=1 scan=3149	9.4599
	1	K.GSC[+57.021]QNSC[+57.021]EKGN[+1768.640]TTTLISE.N	368	HexNAc(4)Hex(5)Fuc(1)	C[+57]*2, N[+1769]	1252.16	3	3754.46	3754.49	0	-9.8	Specific	30	23.58	30	2.81	266	>sp|Q14766|LTBP1_HUMAN Latent-transforming growth factor beta-binding protein 1	1	File22368_Scan3069	controllerType=0 controllerNumber=1 scan=3069	9.2735
	1	K.GSC[+57.021]QNSC[+57.021]EKGN[+1809.666]TTTLISE.N	368	HexNAc(5)Hex(4)Fuc(1)	C[+57]*2, N[+1810]	1265.84	3	3795.49	3795.52	0	-6.9	Specific	40.55	40.55	40.55	1.94	266	>sp|Q14766|LTBP1_HUMAN Latent-transforming growth factor beta-binding protein 1	1	File22368_Scan3065	controllerType=0 controllerNumber=1 scan=3065	9.2636
	1	K.GSC[+57.021]QNSC[+57.021]EKGN[+1809.666]TTTLISE.N	368	HexNAc(5)Hex(4)Fuc(1)	C[+57]*2, N[+1810]	1265.84	3	3795.49	3795.52	0	-7.4	Specific	41.67	41.67	41.67	2.81	266	>sp|Q14766|LTBP1_HUMAN Latent-transforming growth factor beta-binding protein 1	1	File22368_Scan3122	controllerType=0 controllerNumber=1 scan=3122	9.3988
	1	K.GSC[+57.021]QNSC[+57.021]EKGN[+1606.587]TTTLISE.N	368	HexNAc(4)Hex(4)Fuc(1)	C[+57]*2, N[+1607]	1198.14	3	3592.42	3592.44	0	-6.3	Specific	61.08	61.08	60.72	2.81	266	>sp|Q14766|LTBP1_HUMAN Latent-transforming growth factor beta-binding protein 1	1	File22368_Scan3077	controllerType=0 controllerNumber=1 scan=3077	9.2934
	1	E.KGN[+1298.476]TTTLISE.N	376	HexNAc(4)Hex(3)	N[+1298]	591.269	4	2362.05	2362.04	0	6.3	Specific	29.96	29.96	29.96	0.22	266	>sp|Q14766|LTBP1_HUMAN Latent-transforming growth factor beta-binding protein 1	1	File22368_Scan7169	controllerType=0 controllerNumber=1 scan=7169	18.6606
	1	E.KGN[+2894.010]TTTLISE.N	376	HexNAc(5)Hex(7)Fuc(1)NeuAc(1)NeuGc(1)	N[+2894]	1319.85	3	3957.54	3957.57	0	-7.3	Specific	29.99	29.99	29.99	1.89	266	>sp|Q14766|LTBP1_HUMAN Latent-transforming growth factor beta-binding protein 1	1	File22368_Scan3042	controllerType=0 controllerNumber=1 scan=3042	9.2081
	1	E.KGN[+2894.010]TTTLISE.N	376	HexNAc(5)Hex(7)Fuc(1)NeuAc(1)NeuGc(1)	N[+2894]	990.14	4	3957.54	3957.57	0	-8.9	Specific	29.99	16.51	16.51	1.74	266	>sp|Q14766|LTBP1_HUMAN Latent-transforming growth factor beta-binding protein 1	1	File22368_Scan3115	controllerType=0 controllerNumber=1 scan=3115	9.3817
	1	E.KGN[+2731.958]TTTLISE.N	376	HexNAc(5)Hex(6)Fuc(1)NeuAc(1)NeuGc(1)	N[+2732]	949.629	4	3795.49	3795.52	0	-6.8	Specific	29.99	29.99	29.99	1.7	266	>sp|Q14766|LTBP1_HUMAN Latent-transforming growth factor beta-binding protein 1	1	File22368_Scan3127	controllerType=0 controllerNumber=1 scan=3127	9.4096
	1	E.KGN[+2894.010]TTTLISE.N	376	HexNAc(5)Hex(7)Fuc(1)NeuAc(1)NeuGc(1)	N[+2894]	1319.85	3	3957.54	3957.57	0	-7.2	Specific	30	1.3	1.3	2.17	266	>sp|Q14766|LTBP1_HUMAN Latent-transforming growth factor beta-binding protein 1	1	File22368_Scan3086	controllerType=0 controllerNumber=1 scan=3086	9.3154
	1	K.GN[+1864.634]TTTLISE.N	377	HexNAc(2)Hex(9)	N[+1865]	934.032	3	2800.08	2800.1	0	-7.3	Specific	29.96	29.12	29.12	0.22	266	>sp|Q14766|LTBP1_HUMAN Latent-transforming growth factor beta-binding protein 1	1	File22368_Scan9437	controllerType=0 controllerNumber=1 scan=9437	24.1459
	1	K.GN[+3007.058]TTTLISE.N	377	HexNAc(5)Hex(6)Fuc(1)NeuAc(3)	N[+3007]	1314.85	3	3942.55	3942.53	0	5.1	Specific	29.97	29.97	29.97	0.22	266	>sp|Q14766|LTBP1_HUMAN Latent-transforming growth factor beta-binding protein 1	1	File22368_Scan7563	controllerType=0 controllerNumber=1 scan=7563	19.5926
	1	K.GN[+2425.887]TTTLISE.N	377	HexNAc(5)Hex(6)Fuc(3)	N[+2426]	1121.11	3	3361.33	3361.36	0	-7.7	Specific	29.99	29.99	29.99	1.74	266	>sp|Q14766|LTBP1_HUMAN Latent-transforming growth factor beta-binding protein 1	1	File22368_Scan3507	controllerType=0 controllerNumber=1 scan=3507	10.2785
	1	K.GN[+2659.936]TTTLISE.N	377	HexNAc(6)Hex(7)NeuGc(1)	N[+2660]	1199.15	3	3595.42	3595.4	0	4.6	Specific	30	30	30	1.89	266	>sp|Q14766|LTBP1_HUMAN Latent-transforming growth factor beta-binding protein 1	1	File22368_Scan3009	controllerType=0 controllerNumber=1 scan=3009	9.1316
	1	K.GN[+3007.058]TTTLISE.N	377	HexNAc(5)Hex(6)Fuc(1)NeuAc(3)	N[+3007]	1314.85	3	3942.54	3942.53	0	3.3	Specific	30	30	30	2.17	266	>sp|Q14766|LTBP1_HUMAN Latent-transforming growth factor beta-binding protein 1	1	File22368_Scan3041	controllerType=0 controllerNumber=1 scan=3041	9.2059
	1	K.GN[+2222.808]T[+162.053]TTLISE.N	377	HexNAc(4)Hex(6)Fuc(3),Hex(1)	N[+2223], T[+162]	1107.45	3	3320.32	3320.33	0	-2.1	Specific	29.99	29.6	0	1.65	266	>sp|Q14766|LTBP1_HUMAN Latent-transforming growth factor beta-binding protein 1	1	File22368_Scan3538	controllerType=0 controllerNumber=1 scan=3538	10.3492
	1	K.GN[+2393.873]T[+426.137]TTLISE.N	377	HexNAc(7)Hex(6),Hex(1)Pent(2)	N[+2394], T[+426]	1252.49	3	3755.47	3755.48	0	-2.7	Specific	29.99	17.91	0	1.74	266	>sp|Q14766|LTBP1_HUMAN Latent-transforming growth factor beta-binding protein 1	1	File22368_Scan3022	controllerType=0 controllerNumber=1 scan=3022	9.1616
	1	K.GN[+2861.000]TTTLISENGHAADTLTATNFR.V	377	HexNAc(5)Hex(6)NeuAc(3)	N[+2861]	1054.04	5	5266.19	5266.17	0	4.1	Specific	79.08	79.08	50.83	2.87	266	>sp|Q14766|LTBP1_HUMAN Latent-transforming growth factor beta-binding protein 1	1	File22368_Scan4346	controllerType=0 controllerNumber=1 scan=4346	12.1845
	1	K.GN[+3009.074]TTTLISENGHAADTLTATNFR.V	377	HexNAc(7)Hex(8)NeuAc(1)	N[+3009]	1083.45	5	5413.24	5414.24	-1	-0.8	Specific	120.11	120.11	12.39	1.98	266	>sp|Q14766|LTBP1_HUMAN Latent-transforming growth factor beta-binding protein 1	1	File22368_Scan4420	controllerType=0 controllerNumber=1 scan=4420	12.3443
	1	K.GN[+2861.000]TTTLISENGHAADTLTATNFR.V	377	HexNAc(5)Hex(6)NeuAc(3)	N[+2861]	1317.05	4	5265.18	5266.17	-1	2.9	Specific	137.02	137.02	58.15	2.87	266	>sp|Q14766|LTBP1_HUMAN Latent-transforming growth factor beta-binding protein 1	1	File22368_Scan4347	controllerType=0 controllerNumber=1 scan=4347	12.1867
	1	K.GN[+2861.000]TTTLISENGHAADTLTATNFR.V	377	HexNAc(5)Hex(6)NeuAc(3)	N[+2861]	1317.3	4	5266.18	5266.17	0	1.1	Specific	191.54	191.54	61.73	2.39	266	>sp|Q14766|LTBP1_HUMAN Latent-transforming growth factor beta-binding protein 1	1	File22368_Scan4451	controllerType=0 controllerNumber=1 scan=4451	12.4125
	1	K.GN[+2861.000]TTTLISENGHAADTLTATNFR.V	377	HexNAc(5)Hex(6)NeuAc(3)	N[+2861]	1054.04	5	5266.17	5266.17	0	0.8	Specific	197.83	197.83	67.92	3.36	266	>sp|Q14766|LTBP1_HUMAN Latent-transforming growth factor beta-binding protein 1	1	File22368_Scan4441	controllerType=0 controllerNumber=1 scan=4441	12.3921
	1	K.GN[+3023.053]TTTLISENGHAADTLTATNFR.V	377	HexNAc(5)Hex(6)Fuc(1)NeuAc(2)NeuGc(1)	N[+3023]	1357.56	4	5427.22	5428.22	-1	-0.1	Specific	217.36	217.36	33.48	3.37	266	>sp|Q14766|LTBP1_HUMAN Latent-transforming growth factor beta-binding protein 1	1	File22368_Scan4462	controllerType=0 controllerNumber=1 scan=4462	12.4382
	1	K.GN[+2861.000]TTTLISENGHAADTLTATNFR.V	377	HexNAc(5)Hex(6)NeuAc(3)	N[+2861]	1317.3	4	5266.17	5266.17	0	0.6	Specific	292.78	292.78	67.6	3.93	266	>sp|Q14766|LTBP1_HUMAN Latent-transforming growth factor beta-binding protein 1	1	File22368_Scan4518	controllerType=0 controllerNumber=1 scan=4518	12.5612
	1	K.GN[+2715.963]T[+396.127]TTLISENGHAADTLTATNFR.V	377	HexNAc(5)Hex(6)Fuc(1)NeuAc(2),Pent(3)	N[+2716], T[+396]	1104.06	5	5516.25	5517.26	-1	-1.2	Specific	52.14	52.14	1.54	1.75	266	>sp|Q14766|LTBP1_HUMAN Latent-transforming growth factor beta-binding protein 1	1	File22368_Scan4859	controllerType=0 controllerNumber=1 scan=4859	13.3123
	1	K.GN[+2423.847]T[+396.127]TTLISENGHAADTLTATNFR.V	377	HexNAc(5)Hex(5)NeuAc(1)NeuGc(1),Pent(3)	N[+2424], T[+396]	1045.63	5	5224.14	5225.14	-1	0.9	Specific	73.66	73.66	2	1.64	266	>sp|Q14766|LTBP1_HUMAN Latent-transforming growth factor beta-binding protein 1	1	File22368_Scan4436	controllerType=0 controllerNumber=1 scan=4436	12.3816
	1	K.GN[+2261.794]T[+396.127]TTLISENGHAADTLTATNFR.V	377	HexNAc(5)Hex(4)NeuAc(1)NeuGc(1),Pent(3)	N[+2262], T[+396]	1266.28	4	5062.09	5063.09	-1	0.6	Specific	111.56	111.56	2	2.87	266	>sp|Q14766|LTBP1_HUMAN Latent-transforming growth factor beta-binding protein 1	1	File22368_Scan4463	controllerType=0 controllerNumber=1 scan=4463	12.4404
	1	K.GN[+2423.847]T[+396.127]TTLISENGHAADTLTATNFR.V	377	HexNAc(5)Hex(5)NeuAc(1)NeuGc(1),Pent(3)	N[+2424], T[+396]	1306.79	4	5224.14	5225.14	-1	0.6	Specific	137.44	137.44	2	2.87	266	>sp|Q14766|LTBP1_HUMAN Latent-transforming growth factor beta-binding protein 1	1	File22368_Scan4343	controllerType=0 controllerNumber=1 scan=4343	12.1756
	1	K.GN[+2715.963]T[+396.127]TTLISENGHAADTLTATNFR.V	377	HexNAc(5)Hex(6)Fuc(1)NeuAc(2),Pent(3)	N[+2716], T[+396]	1104.05	5	5516.24	5517.26	-1	-2.7	Specific	140.27	140.27	2	1.75	266	>sp|Q14766|LTBP1_HUMAN Latent-transforming growth factor beta-binding protein 1	1	File22368_Scan4781	controllerType=0 controllerNumber=1 scan=4781	13.1377
	1	K.GN[+2804.974]TTTLISEN[+15.995]GHAADTLTATNFR.V	377	HexNAc(6)Hex(6)NeuGc(2)	N[+16][+2805]	1307.04	4	5225.14	5226.14	-1	1.7	Specific	159.51	159.51	18.62	2.16	266	>sp|Q14766|LTBP1_HUMAN Latent-transforming growth factor beta-binding protein 1	1	File22368_Scan4425	controllerType=0 controllerNumber=1 scan=4425	12.3571
	1	K.GN[+2393.873]T[+426.137]TTLISENGHAADTLTATNFR.V	377	HexNAc(7)Hex(6),Hex(1)Pent(2)	N[+2394], T[+426]	1045.64	5	5224.16	5225.18	-1	-2.5	Specific	208.28	208.28	0	3.37	266	>sp|Q14766|LTBP1_HUMAN Latent-transforming growth factor beta-binding protein 1	1	File22368_Scan4311	controllerType=0 controllerNumber=1 scan=4311	12.1037
	1	K.GN[+2423.847]T[+396.127]TTLISENGHAADTLTATNFR.V	377	HexNAc(5)Hex(5)NeuAc(1)NeuGc(1),Pent(3)	N[+2424], T[+396]	1307.04	4	5225.14	5225.14	0	-0.5	Specific	215	215	1.54	3.37	266	>sp|Q14766|LTBP1_HUMAN Latent-transforming growth factor beta-binding protein 1	1	File22368_Scan4515	controllerType=0 controllerNumber=1 scan=4515	12.5546
	1	K.GN[+2715.963]T[+396.127]TTLISENGHAADTLTATNFR.V	377	HexNAc(5)Hex(6)Fuc(1)NeuAc(2),Pent(3)	N[+2716], T[+396]	1379.81	4	5516.24	5517.26	-1	-3.2	Specific	235.24	235.24	2	3.52	266	>sp|Q14766|LTBP1_HUMAN Latent-transforming growth factor beta-binding protein 1	1	File22368_Scan4782	controllerType=0 controllerNumber=1 scan=4782	13.1399
	1	E.NGHAADTLTATNFR.V	386			496.908	3	1488.71	1488.72	0	-7	Specific	231.33	231.33	231.33	2.61	266	>sp|Q14766|LTBP1_HUMAN Latent-transforming growth factor beta-binding protein 1	1	File22368_Scan3712	controllerType=0 controllerNumber=1 scan=3712	10.7563
	1	E.NGHAADTLTATNFR.V	386			496.908	3	1488.71	1488.72	0	-7.3	Specific	352.8	352.8	352.8	5.29	266	>sp|Q14766|LTBP1_HUMAN Latent-transforming growth factor beta-binding protein 1	1	File22368_Scan3625	controllerType=0 controllerNumber=1 scan=3625	10.5622
	1	E.NGHAADTLTATNFR.V	386			496.907	3	1488.71	1488.72	0	-8.1	Specific	359.43	359.43	359.43	5.29	266	>sp|Q14766|LTBP1_HUMAN Latent-transforming growth factor beta-binding protein 1	1	File22368_Scan3512	controllerType=0 controllerNumber=1 scan=3512	10.2904
	1	E.NGHAADTLTATNFR.V	386			496.908	3	1488.71	1488.72	0	-5.6	Specific	376.12	376.12	376.12	5.2	266	>sp|Q14766|LTBP1_HUMAN Latent-transforming growth factor beta-binding protein 1	1	File22368_Scan3561	controllerType=0 controllerNumber=1 scan=3561	10.4056
	1	E.NGHAADTLTATNFR.V	386			496.908	3	1488.71	1488.72	0	-7.1	Specific	396.63	396.63	396.63	6.6	266	>sp|Q14766|LTBP1_HUMAN Latent-transforming growth factor beta-binding protein 1	1	File22368_Scan3455	controllerType=0 controllerNumber=1 scan=3455	10.1648
	1	E.NGHAADTLTATNFR.V	386			496.908	3	1488.71	1488.72	0	-7.1	Specific	421.74	421.74	421.74	6.69	266	>sp|Q14766|LTBP1_HUMAN Latent-transforming growth factor beta-binding protein 1	1	File22368_Scan3404	controllerType=0 controllerNumber=1 scan=3404	10.0482
	1	E.NGHAADTLTATNFR.V	386			496.908	3	1488.71	1488.72	0	-7.3	Specific	467.45	467.45	467.45	6.94	266	>sp|Q14766|LTBP1_HUMAN Latent-transforming growth factor beta-binding protein 1	1	File22368_Scan3352	controllerType=0 controllerNumber=1 scan=3352	9.9281
	1	E.NGHAADTLTATNFR.V	386			744.858	2	1488.71	1488.72	0	-6.3	Specific	562.45	562.45	562.45	7.27	266	>sp|Q14766|LTBP1_HUMAN Latent-transforming growth factor beta-binding protein 1	1	File22368_Scan3348	controllerType=0 controllerNumber=1 scan=3348	9.9192
	1	E.NGHAADTLTATNFR.V	386			744.858	2	1488.71	1488.72	0	-7.4	Specific	583.01	583.01	583.01	7.27	266	>sp|Q14766|LTBP1_HUMAN Latent-transforming growth factor beta-binding protein 1	1	File22368_Scan3397	controllerType=0 controllerNumber=1 scan=3397	10.0328
	1	E.NGHAADTLTATNFR.V	386			744.858	2	1488.71	1488.72	0	-6.5	Specific	624.17	624.17	624.17	8.27	266	>sp|Q14766|LTBP1_HUMAN Latent-transforming growth factor beta-binding protein 1	1	File22368_Scan3449	controllerType=0 controllerNumber=1 scan=3449	10.1515
	2	R.S[+132.042]RC[+57.021]QGTMPSYEQNE.D	393	Pent(1)	C[+57], S[+132]	909.862	2	1818.72	1818.73	0	-6.1	Specific	49.04	49.04	49.04	0.27	49	>Reverse >sp|Q14766|LTBP1_HUMAN Latent-transforming growth factor beta-binding protein 1	2	File22368_Scan4498	controllerType=0 controllerNumber=1 scan=4498	12.5192
	2	R.S[+132.042]RC[+57.021]QGTMPSYEQNE.D	393	Pent(1)	C[+57], S[+132]	909.862	2	1818.72	1818.73	0	-5.6	Specific	70.05	50.16	50.16	0.27	49	>Reverse >sp|Q14766|LTBP1_HUMAN Latent-transforming growth factor beta-binding protein 1	2	File22368_Scan4447	controllerType=0 controllerNumber=1 scan=4447	12.4043
	1	R.VVIC[+57.021]HLPC[+57.021]MNGGQC[+57.021]SSR.D	400		C[+57]*3	658.958	3	1974.86	1974.88	0	-7.9	Specific	475	475	475	6.74	266	>sp|Q14766|LTBP1_HUMAN Latent-transforming growth factor beta-binding protein 1	1	File22368_Scan4170	controllerType=0 controllerNumber=1 scan=4170	11.8011
	1	R.VVIC[+57.021]HLPC[+57.021]MNGGQC[+57.021]SSR.D	400		C[+57]*3	658.959	3	1974.86	1974.88	0	-7.4	Specific	536.97	536.97	536.97	6.89	266	>sp|Q14766|LTBP1_HUMAN Latent-transforming growth factor beta-binding protein 1	1	File22368_Scan4116	controllerType=0 controllerNumber=1 scan=4116	11.679
	1	R.VVIC[+57.021]HLPC[+57.021]MNGGQC[+57.021]SSR.D	400		C[+57]*3	658.959	3	1974.86	1974.88	0	-7.3	Specific	597.02	597.02	597.02	7.62	266	>sp|Q14766|LTBP1_HUMAN Latent-transforming growth factor beta-binding protein 1	1	File22368_Scan4060	controllerType=0 controllerNumber=1 scan=4060	11.5562
	1	R.VVIC[+57.021]HLPC[+57.021]MNGGQC[+57.021]SSR.D	400		C[+57]*3	987.937	2	1974.87	1974.88	0	-4.6	Specific	604.39	604.39	604.39	8.06	266	>sp|Q14766|LTBP1_HUMAN Latent-transforming growth factor beta-binding protein 1	1	File22368_Scan4080	controllerType=0 controllerNumber=1 scan=4080	11.5994
	1	R.VVIC[+57.021]HLPC[+57.021]M[+15.995]NGGQC[+57.021]SSR.D	400		C[+57]*3, M[+16]	664.291	3	1990.86	1990.87	0	-6	Specific	421.19	421.19	26.24	6.48	266	>sp|Q14766|LTBP1_HUMAN Latent-transforming growth factor beta-binding protein 1	1	File22368_Scan3292	controllerType=0 controllerNumber=1 scan=3292	9.7904
	1	R.VVIC[+57.021]HLPC[+57.021]M[+15.995]NGGQC[+57.021]SSR.D	400		C[+57]*3, M[+16]	664.29	3	1990.85	1990.87	0	-8.5	Specific	426.58	426.58	22.41	6.48	266	>sp|Q14766|LTBP1_HUMAN Latent-transforming growth factor beta-binding protein 1	1	File22368_Scan3974	controllerType=0 controllerNumber=1 scan=3974	11.3673
	1	R.VVIC[+57.021]HLPC[+57.021]M[+15.995]NGGQC[+57.021]SSR.D	400		C[+57]*3, M[+16]	664.291	3	1990.86	1990.87	0	-6.8	Specific	472.05	472.05	27.06	6.74	266	>sp|Q14766|LTBP1_HUMAN Latent-transforming growth factor beta-binding protein 1	1	File22368_Scan4028	controllerType=0 controllerNumber=1 scan=4028	11.4872
	1	R.VVIC[+57.021]HLPC[+57.021]M[+15.995]NGGQC[+57.021]SSR.D	400		C[+57]*3, M[+16]	664.29	3	1990.85	1990.87	0	-8.5	Specific	518.52	518.52	28.2	6.75	266	>sp|Q14766|LTBP1_HUMAN Latent-transforming growth factor beta-binding protein 1	1	File22368_Scan3339	controllerType=0 controllerNumber=1 scan=3339	9.8972
	1	R.VVIC[+57.021]HLPC[+57.021]M[+15.995]NGGQC[+57.021]SSR.D	400		C[+57]*3, M[+16]	664.29	3	1990.86	1990.87	0	-7.7	Specific	520.94	520.94	28.93	6.89	266	>sp|Q14766|LTBP1_HUMAN Latent-transforming growth factor beta-binding protein 1	1	File22368_Scan4084	controllerType=0 controllerNumber=1 scan=4084	11.608
	2	E.DAC[+57.021]VC[+57.021]LFSGEVNE.C	407		C[+57]*2	750.312	2	1499.62	1499.61	0	1.5	Specific	91.63	39.73	39.73	0.22	49	>Reverse >sp|Q14766|LTBP1_HUMAN Latent-transforming growth factor beta-binding protein 1	2	File22368_Scan6893	controllerType=0 controllerNumber=1 scan=6893	18.0157
	1	R.DKC[+57.021]QC[+57.021]PPNFTGK.L	417		C[+57]*2	726.318	2	1451.63	1451.64	0	-8.6	Specific	180.76	180.76	180.76	3.04	266	>sp|Q14766|LTBP1_HUMAN Latent-transforming growth factor beta-binding protein 1	1	File22368_Scan2769	controllerType=0 controllerNumber=1 scan=2769	8.544
	1	R.DKC[+57.021]QC[+57.021]PPNFTGK.L	417		C[+57]*2	726.319	2	1451.63	1451.64	0	-6.2	Specific	280.18	280.18	280.18	4.48	266	>sp|Q14766|LTBP1_HUMAN Latent-transforming growth factor beta-binding protein 1	1	File22368_Scan2673	controllerType=0 controllerNumber=1 scan=2673	8.3081
	1	R.DKC[+57.021]QC[+57.021]PPNFTGK.L	417		C[+57]*2	484.548	3	1451.63	1451.64	0	-7.1	Specific	290.54	290.54	290.54	4.16	266	>sp|Q14766|LTBP1_HUMAN Latent-transforming growth factor beta-binding protein 1	1	File22368_Scan2522	controllerType=0 controllerNumber=1 scan=2522	7.845
	1	R.DKC[+57.021]QC[+57.021]PPNFTGK.L	417		C[+57]*2	726.318	2	1451.63	1451.64	0	-7.7	Specific	291.08	291.08	291.08	4.62	266	>sp|Q14766|LTBP1_HUMAN Latent-transforming growth factor beta-binding protein 1	1	File22368_Scan2715	controllerType=0 controllerNumber=1 scan=2715	8.4145
	1	R.DKC[+57.021]QC[+57.021]PPNFTGK.L	417		C[+57]*2	484.548	3	1451.63	1451.64	0	-8.5	Specific	325.81	325.81	325.81	4.06	266	>sp|Q14766|LTBP1_HUMAN Latent-transforming growth factor beta-binding protein 1	1	File22368_Scan2888	controllerType=0 controllerNumber=1 scan=2888	8.8435
	1	R.DKC[+57.021]QC[+57.021]PPNFTGK.L	417		C[+57]*2	484.548	3	1451.63	1451.64	0	-7.1	Specific	327.98	327.98	327.98	4.06	266	>sp|Q14766|LTBP1_HUMAN Latent-transforming growth factor beta-binding protein 1	1	File22368_Scan2623	controllerType=0 controllerNumber=1 scan=2623	8.1694
	1	R.DKC[+57.021]QC[+57.021]PPNFTGK.L	417		C[+57]*2	484.548	3	1451.63	1451.64	0	-7.5	Specific	329.33	329.33	329.33	3.8	266	>sp|Q14766|LTBP1_HUMAN Latent-transforming growth factor beta-binding protein 1	1	File22368_Scan2802	controllerType=0 controllerNumber=1 scan=2802	8.6247
	1	R.DKC[+57.021]QC[+57.021]PPNFTGK.L	417		C[+57]*2	484.548	3	1451.63	1451.64	0	-7.9	Specific	333.76	333.76	333.76	4.44	266	>sp|Q14766|LTBP1_HUMAN Latent-transforming growth factor beta-binding protein 1	1	File22368_Scan2757	controllerType=0 controllerNumber=1 scan=2757	8.516
	1	R.DKC[+57.021]QC[+57.021]PPNFTGK.L	417		C[+57]*2	726.318	2	1451.63	1451.64	0	-7.6	Specific	336.33	336.33	336.33	4.9	266	>sp|Q14766|LTBP1_HUMAN Latent-transforming growth factor beta-binding protein 1	1	File22368_Scan2635	controllerType=0 controllerNumber=1 scan=2635	8.2021
	1	R.DKC[+57.021]QC[+57.021]PPNFTGK.L	417		C[+57]*2	484.548	3	1451.63	1451.64	0	-7.3	Specific	336.54	336.54	336.54	4.44	266	>sp|Q14766|LTBP1_HUMAN Latent-transforming growth factor beta-binding protein 1	1	File22368_Scan2842	controllerType=0 controllerNumber=1 scan=2842	8.7339
	1	R.DKC[+57.021]QC[+57.021]PPNFTGK.L	417		C[+57]*2	484.548	3	1451.63	1451.64	0	-7.7	Specific	338.84	338.84	338.84	4.44	266	>sp|Q14766|LTBP1_HUMAN Latent-transforming growth factor beta-binding protein 1	1	File22368_Scan2554	controllerType=0 controllerNumber=1 scan=2554	7.953
	1	R.DKC[+57.021]QC[+57.021]PPNFTGK.L	417		C[+57]*2	484.548	3	1451.63	1451.64	0	-7.5	Specific	340.17	340.17	340.17	4.44	266	>sp|Q14766|LTBP1_HUMAN Latent-transforming growth factor beta-binding protein 1	1	File22368_Scan2585	controllerType=0 controllerNumber=1 scan=2585	8.0574
	1	R.DKC[+57.021]QC[+57.021]PPNFTGK.L	417		C[+57]*2	484.548	3	1451.63	1451.64	0	-7.3	Specific	340.71	340.71	340.71	4.44	266	>sp|Q14766|LTBP1_HUMAN Latent-transforming growth factor beta-binding protein 1	1	File22368_Scan2706	controllerType=0 controllerNumber=1 scan=2706	8.3926
	1	R.DKC[+57.021]QC[+57.021]PPNFTGK.L	417		C[+57]*2	484.548	3	1451.63	1451.64	0	-7.1	Specific	345.76	345.76	345.76	4.61	266	>sp|Q14766|LTBP1_HUMAN Latent-transforming growth factor beta-binding protein 1	1	File22368_Scan2661	controllerType=0 controllerNumber=1 scan=2661	8.2773
	1	R.DKC[+57.021]QC[+57.021]PPNFTGK.L	417		C[+57]*2	726.318	2	1451.63	1451.64	0	-8.1	Specific	386.63	386.63	386.63	6.37	266	>sp|Q14766|LTBP1_HUMAN Latent-transforming growth factor beta-binding protein 1	1	File22368_Scan2596	controllerType=0 controllerNumber=1 scan=2596	8.0915
	1	R.DKC[+57.021]QC[+57.021]PPNFTGK.L	417		C[+57]*2	726.318	2	1451.63	1451.64	0	-7.5	Specific	447.16	447.16	447.16	6.71	266	>sp|Q14766|LTBP1_HUMAN Latent-transforming growth factor beta-binding protein 1	1	File22368_Scan2561	controllerType=0 controllerNumber=1 scan=2561	7.9824
	1	R.DKC[+57.021]QC[+57.021]PPN[+2157.783]FTGK.L	417	HexNAc(6)Hex(4)NeuAc(1)	C[+57]*2, N[+2158]	1203.81	3	3609.42	3609.42	0	-0.4	Specific	29.99	29.99	17.88	2.31	266	>sp|Q14766|LTBP1_HUMAN Latent-transforming growth factor beta-binding protein 1	1	File22368_Scan5364	controllerType=0 controllerNumber=1 scan=5364	14.4638
	1	R.DKC[+57.021]QC[+57.021]PPN[+2157.783]FTGK.L	417	HexNAc(6)Hex(4)NeuAc(1)	C[+57]*2, N[+2158]	1203.81	3	3609.43	3609.42	0	0.6	Specific	29.99	11.88	11.88	1.82	266	>sp|Q14766|LTBP1_HUMAN Latent-transforming growth factor beta-binding protein 1	1	File22368_Scan5412	controllerType=0 controllerNumber=1 scan=5412	14.5761
	1	R.DKC[+57.021]QC[+57.021]PPN[+2157.783]FTGK.L	417	HexNAc(6)Hex(4)NeuAc(1)	C[+57]*2, N[+2158]	1203.82	3	3609.43	3609.42	0	2.6	Specific	29.99	29.99	17.88	2.31	266	>sp|Q14766|LTBP1_HUMAN Latent-transforming growth factor beta-binding protein 1	1	File22368_Scan5528	controllerType=0 controllerNumber=1 scan=5528	14.8437
	1	R.D[+15.995]KC[+57.021]QC[+57.021]PPN[+2157.783]FTGK.L	417	HexNAc(6)Hex(4)NeuAc(1)	C[+57]*2, D[+16], N[+2158]	1209.14	3	3625.42	3625.42	0	0	Specific	29.99	29.99	29.99	2.31	266	>sp|Q14766|LTBP1_HUMAN Latent-transforming growth factor beta-binding protein 1	1	File22368_Scan5374	controllerType=0 controllerNumber=1 scan=5374	14.4865
	1	D.KC[+57.021]QC[+57.021]PPN[+2772.984]FTGK.L	418	HexNAc(6)Hex(6)NeuAc(2)	C[+57]*2, N[+2773]	822.922	5	4110.58	4109.6	1	-4.3	Specific	29.97	5.23	5.23	0.26	266	>sp|Q14766|LTBP1_HUMAN Latent-transforming growth factor beta-binding protein 1	1	File22368_Scan6142	controllerType=0 controllerNumber=1 scan=6142	16.2675
	1	D.KC[+57.021]QC[+57.021]PPN[+2295.824]FTGK.L	418	HexNAc(5)Hex(7)Fuc(1)	C[+57]*2, N[+2296]	1211.49	3	3632.44	3632.44	0	1.1	Specific	29.99	16.73	16.73	2.41	266	>sp|Q14766|LTBP1_HUMAN Latent-transforming growth factor beta-binding protein 1	1	File22368_Scan3091	controllerType=0 controllerNumber=1 scan=3091	9.3262
	1	D.KC[+57.021]QC[+57.021]PPN[+2465.894]FTGK.L	418	HexNAc(6)Hex(5)Fuc(1)NeuAc(1)	C[+57]*2, N[+2466]	1268.17	3	3802.5	3802.51	0	-1	Specific	29.99	28.23	28.23	2.31	266	>sp|Q14766|LTBP1_HUMAN Latent-transforming growth factor beta-binding protein 1	1	File22368_Scan5427	controllerType=0 controllerNumber=1 scan=5427	14.6098
	1	D.KC[+57.021]QC[+57.021]PPN[+1549.565]FTGKLC[+57.021]QIPVHGASVPK.L	418	HexNAc(3)Hex(4)Fuc(2)	C[+57]*3, N[+1550]	1068.99	4	4272.93	4272.92	0	1.2	Specific	29.96	29.96	6.72	0.22	266	>sp|Q14766|LTBP1_HUMAN Latent-transforming growth factor beta-binding protein 1	1	File22368_Scan5974	controllerType=0 controllerNumber=1 scan=5974	15.8749
	1	D.KC[+57.021]QC[+57.021]PPN[+2946.089]FTGKLC[+57.021]QIPVHGASVPK.L	418	HexNAc(9)Hex(6)Fuc(1)	C[+57]*3, N[+2946]	945.912	6	5670.44	5669.45	1	-2.2	Specific	29.96	29.96	29.96	0.22	266	>sp|Q14766|LTBP1_HUMAN Latent-transforming growth factor beta-binding protein 1	1	File22368_Scan6008	controllerType=0 controllerNumber=1 scan=6008	15.9534
[truncated: 670 more rows]
