# Supplementary material for: POGLUT2 and POGLUT3 O-glucosylate multiple EGF repeats in fibrillin-1, -2, and LTBP1 and promote secretion of fibrillin-1
Source: J Biol Chem. 2021 Aug 17;297(3):101055. doi: 10.1016/j.jbc.2021.101055 (PMC8405936; doi:10.1016/j.jbc.2021.101055)
Supplement: Supplemental Table S32 [file mmc30.xlsx]

## Sheet: Sheet1
Table S32: Trypsin digestion of recombinant human LTBP1 expressed in POGLUT3 knockout HEK293T cells.
Each tab is a biological replicate.

## Sheet: DW_090619_5
EGF	Protein Rank	Peptide < ProteinMetrics Confidential >	Starting position	Glycans NHFAGNa	Modification Type(s)	Observed m/z	z	Observed (M+H)	Calc. mass (M+H)	Off-by-x error	Mass error (ppm)	Cleavage	Score	Delta	Delta Mod	|Log Prob|	# of unique peptides	Protein Name	Protein DB number	Comment	Scan #	Scan Time
7	1	R.GRC[+57.021]EDIDEC[+57.021]LNPSTC[+57.021]PDEQC[+57.021]VNSPGSYQC[+57.021]VPC[+57.021]TEGFR.G	994		C[+57]*6	879.554	5	4393.74	4393.76	0	-4.1	Specific	739.52	739.52	11.19	10.19	474	>sp|Q14766|LTBP1_HUMAN Latent-transforming growth factor beta-binding protein 1	1	DW090619_5_HF8 T.7419.7419.5	controllerType=0 controllerNumber=1 scan=7419	19.4431
7	1	R.GRC[+57.021]EDIDEC[+57.021]LNPSTC[+57.021]PDEQC[+57.021]VNSPGSYQC[+57.021]VPC[+57.021]TEGFR.G	994		C[+57]*6	879.557	5	4393.76	4393.76	0	-1	Specific	780.47	780.47	31.97	11.64	474	>sp|Q14766|LTBP1_HUMAN Latent-transforming growth factor beta-binding protein 1	1	DW090619_5_HF8 T.7371.7371.5	controllerType=0 controllerNumber=1 scan=7371	19.3374
7	1	R.GRC[+57.021]EDIDEC[+57.021]LNPSTC[+57.021]PDEQC[+57.021]VNSPGSYQC[+57.021]VPC[+57.021]TEGFR.G	994		C[+57]*6	1099.19	4	4393.76	4393.76	0	-1.1	Specific	910.91	863.99	75.61	15.17	474	>sp|Q14766|LTBP1_HUMAN Latent-transforming growth factor beta-binding protein 1	1	DW090619_5_HF8 T.7907.7907.4	controllerType=0 controllerNumber=1 scan=7907	20.5323
7	1	R.GRC[+57.021]EDIDEC[+57.021]LNPSTC[+57.021]PDEQC[+57.021]VNSPGSYQC[+57.021]VPC[+57.021]TEGFR.G	994		C[+57]*6	1099.19	4	4393.76	4393.76	0	-1.3	Specific	924.96	924.96	109.54	15.17	474	>sp|Q14766|LTBP1_HUMAN Latent-transforming growth factor beta-binding protein 1	1	DW090619_5_HF8 T.7848.7848.4	controllerType=0 controllerNumber=1 scan=7848	20.3968
7	1	R.GRC[+57.021]EDIDEC[+57.021]LNPSTC[+57.021]PDEQC[+57.021]VNSPGSYQC[+57.021]VPC[+57.021]TEGFR.G	994		C[+57]*6	1099.19	4	4393.75	4393.76	0	-1.7	Specific	958.9	952	62.46	16.17	474	>sp|Q14766|LTBP1_HUMAN Latent-transforming growth factor beta-binding protein 1	1	DW090619_5_HF8 T.7452.7452.4	controllerType=0 controllerNumber=1 scan=7452	19.5179
7	1	R.GRC[+57.021]EDIDEC[+57.021]LNPSTC[+57.021]PDEQC[+57.021]VNSPGSYQC[+57.021]VPC[+57.021]TEGFR.G	994		C[+57]*6	1099.19	4	4393.75	4393.76	0	-2.5	Specific	968.32	968.32	107.53	15.71	474	>sp|Q14766|LTBP1_HUMAN Latent-transforming growth factor beta-binding protein 1	1	DW090619_5_HF8 T.7585.7585.4	controllerType=0 controllerNumber=1 scan=7585	19.8101
7	1	R.GRC[+57.021]EDIDEC[+57.021]LNPSTC[+57.021]PDEQC[+57.021]VNSPGSYQC[+57.021]VPC[+57.021]TEGFR.G	994		C[+57]*6	1099.19	4	4393.76	4393.76	0	-1.4	Specific	984.38	979.62	79.73	16.17	474	>sp|Q14766|LTBP1_HUMAN Latent-transforming growth factor beta-binding protein 1	1	DW090619_5_HF8 T.7738.7738.4	controllerType=0 controllerNumber=1 scan=7738	20.1518
7	1	R.GRC[+57.021]EDIDEC[+57.021]LNPSTC[+57.021]PDEQC[+57.021]VNSPGSYQC[+57.021]VPC[+57.021]TEGFR.G	994		C[+57]*6	1099.19	4	4393.75	4393.76	0	-1.8	Specific	1009.78	977.89	133.46	17.17	474	>sp|Q14766|LTBP1_HUMAN Latent-transforming growth factor beta-binding protein 1	1	DW090619_5_HF8 T.7685.7685.4	controllerType=0 controllerNumber=1 scan=7685	20.034
7	1	R.GRC[+57.021]EDIDEC[+57.021]LNPSTC[+57.021]PDEQC[+57.021]VNSPGSYQC[+57.021]VPC[+57.021]TEGFR.G	994		C[+57]*6	1099.19	4	4393.75	4393.76	0	-1.8	Specific	1021.94	1021.94	95.54	17.17	474	>sp|Q14766|LTBP1_HUMAN Latent-transforming growth factor beta-binding protein 1	1	DW090619_5_HF8 T.7531.7531.4	controllerType=0 controllerNumber=1 scan=7531	19.6897
7	1	R.GRC[+57.021]EDIDEC[+57.021]LNPSTC[+57.021]PDEQC[+57.021]VNSPGSYQC[+57.021]VPC[+57.021]TEGFR.G	994		C[+57]*6	1099.19	4	4393.75	4393.76	0	-1.9	Specific	1027.21	983.04	130.6	17.17	474	>sp|Q14766|LTBP1_HUMAN Latent-transforming growth factor beta-binding protein 1	1	DW090619_5_HF8 T.7793.7793.4	controllerType=0 controllerNumber=1 scan=7793	20.2732
7	1	R.GRC[+57.021]EDIDEC[+57.021]LNPSTC[+57.021]PDEQC[+57.021]VNSPGSYQC[+57.021]VPC[+57.021]TEGFR.G	994		C[+57]*6	1465.26	3	4393.75	4393.76	0	-2.3	Specific	1035.04	1027.27	138.4	16.96	474	>sp|Q14766|LTBP1_HUMAN Latent-transforming growth factor beta-binding protein 1	1	DW090619_5_HF8 T.7754.7754.3	controllerType=0 controllerNumber=1 scan=7754	20.1837
7	1	R.GRC[+57.021]EDIDEC[+57.021]LNPSTC[+57.021]PDEQC[+57.021]VNSPGSYQC[+57.021]VPC[+57.021]TEGFR.G	994		C[+57]*6	1099.19	4	4393.76	4393.76	0	-0.9	Specific	1068.18	1055.91	162.73	18.17	474	>sp|Q14766|LTBP1_HUMAN Latent-transforming growth factor beta-binding protein 1	1	DW090619_5_HF8 T.7397.7397.4	controllerType=0 controllerNumber=1 scan=7397	19.3983
7	1	R.GRC[+57.021]EDIDEC[+57.021]LNPSTC[+57.021]PDEQC[+57.021]VNSPGSYQC[+57.021]VPC[+57.021]TEGFR.G	994		C[+57]*6	1465.26	3	4393.75	4393.76	0	-2	Specific	1072.41	999.88	7.37	18.42	474	>sp|Q14766|LTBP1_HUMAN Latent-transforming growth factor beta-binding protein 1	1	DW090619_5_HF8 T.7619.7619.3	controllerType=0 controllerNumber=1 scan=7619	19.8866
7	1	R.GRC[+57.021]EDIDEC[+57.021]LNPSTC[+57.021]PDEQC[+57.021]VNSPGSYQC[+57.021]VPC[+57.021]TEGFR.G	994		C[+57]*6	1465.25	3	4393.75	4393.76	0	-2.8	Specific	1105.67	1104.95	207.07	18.96	474	>sp|Q14766|LTBP1_HUMAN Latent-transforming growth factor beta-binding protein 1	1	DW090619_5_HF8 T.7552.7552.3	controllerType=0 controllerNumber=1 scan=7552	19.7381
7	1	R.GRC[+57.021]EDIDEC[+57.021]LNPSTC[+57.021]PDEQC[+57.021]VNSPGSYQC[+57.021]VPC[+57.021]TEGFR.G	994		C[+57]*6	1099.19	4	4393.75	4393.76	0	-2.5	Specific	1115.16	1059.02	77.7	18.71	474	>sp|Q14766|LTBP1_HUMAN Latent-transforming growth factor beta-binding protein 1	1	DW090619_5_HF8 T.7343.7343.4	controllerType=0 controllerNumber=1 scan=7343	19.2794
7	1	R.GRC[+57.021]EDIDEC[+57.021]LNPSTC[+57.021]PDEQC[+57.021]VNSPGSYQC[+57.021]VPC[+57.021]TEGFR.G	994		C[+57]*6	1465.26	3	4393.76	4393.76	0	-0.9	Specific	1154.4	1132.26	76.9	20.42	474	>sp|Q14766|LTBP1_HUMAN Latent-transforming growth factor beta-binding protein 1	1	DW090619_5_HF8 T.7679.7679.3	controllerType=0 controllerNumber=1 scan=7679	20.0194
7	1	R.GRC[+57.021]EDIDEC[+57.021]LNPSTC[+57.021]PDEQC[+57.021]VNSPGSYQC[+57.021]VPC[+57.021]TEGFR.G	994		C[+57]*6	1465.26	3	4393.75	4393.76	0	-2.3	Specific	1235.53	1235.53	172.9	21.42	474	>sp|Q14766|LTBP1_HUMAN Latent-transforming growth factor beta-binding protein 1	1	DW090619_5_HF8 T.7441.7441.3	controllerType=0 controllerNumber=1 scan=7441	19.4939
7	1	R.GRC[+57.021]EDIDEC[+57.021]LNPSTC[+57.021]PDEQC[+57.021]VNSPGSYQC[+57.021]VPC[+57.021]TEGFR.G	994		C[+57]*6	1465.26	3	4393.75	4393.76	0	-2.3	Specific	1261.03	1258.7	195.57	21.96	474	>sp|Q14766|LTBP1_HUMAN Latent-transforming growth factor beta-binding protein 1	1	DW090619_5_HF8 T.7386.7386.3	controllerType=0 controllerNumber=1 scan=7386	19.3731
7	1	R.GRC[+57.021]EDIDEC[+57.021]LNPSTC[+57.021]PDEQC[+57.021]VNSPGSYQC[+57.021]VPC[+57.021]TEGFR.G	994		C[+57]*6	1465.26	3	4393.75	4393.76	0	-2.4	Specific	1266.67	1249.55	214.41	21.96	474	>sp|Q14766|LTBP1_HUMAN Latent-transforming growth factor beta-binding protein 1	1	DW090619_5_HF8 T.7496.7496.3	controllerType=0 controllerNumber=1 scan=7496	19.6133
7	1	R.GRC[+57.021]EDIDEC[+57.021]LNPSTC[+57.021]PDEQC[+57.021]VNSPGSYQC[+57.021]VPC[+57.021]TEGFR.G	994		C[+57]*6	1465.25	3	4393.75	4393.76	0	-3	Specific	1302.24	1302.24	219.91	22.96	474	>sp|Q14766|LTBP1_HUMAN Latent-transforming growth factor beta-binding protein 1	1	DW090619_5_HF8 T.7333.7333.3	controllerType=0 controllerNumber=1 scan=7333	19.2569
7	1	R.GRC[+57.021]EDIDEC[+57.021]LNPSTC[+57.021]PDEQC[+57.021]VN[+15.995]SPGSYQC[+57.021]VPC[+57.021]TEGFR.G	994		C[+57]*6, N[+16]	1103.45	4	4410.78	4409.76	1	4	Specific	766.83	766.83	36.54	11.2	474	>sp|Q14766|LTBP1_HUMAN Latent-transforming growth factor beta-binding protein 1	1	DW090619_5_HF8 T.7500.7500.4	controllerType=0 controllerNumber=1 scan=7500	19.622
7	1	R.GRC[+57.021]EDIDEC[+57.021]LNPSTC[+57.021]PDEQC[+57.021]VN[+15.995]SPGSYQC[+57.021]VPC[+57.021]TEGFR.G	994		C[+57]*6, N[+16]	1103.45	4	4410.77	4409.76	1	2.2	Specific	809.79	741.24	33.3	12.2	474	>sp|Q14766|LTBP1_HUMAN Latent-transforming growth factor beta-binding protein 1	1	DW090619_5_HF8 T.7414.7414.4	controllerType=0 controllerNumber=1 scan=7414	19.4326
7	1	R.GRC[+57.021]EDIDEC[+57.021]LNPSTC[+57.021]PDEQC[+57.021]VN[+15.995]SPGSYQC[+57.021]VPC[+57.021]TEGFR.G	994		C[+57]*6, N[+16]	1103.19	4	4409.75	4409.76	0	-1.2	Specific	953.09	892.82	64.75	16.17	474	>sp|Q14766|LTBP1_HUMAN Latent-transforming growth factor beta-binding protein 1	1	DW090619_5_HF8 T.7350.7350.4	controllerType=0 controllerNumber=1 scan=7350	19.294
7	1	R.GRC[+57.021]EDIDEC[+57.021]LNPST[+162.053]C[+57.021]PDEQC[+57.021]VNSPGSYQC[+57.021]VPC[+57.021]TEGFR.G	994	Hex(1)	C[+57]*6, T[+162]	1139.71	4	4555.81	4555.81	0	-1.8	Specific	1053.68	1053.68	0	18.17	474	>sp|Q14766|LTBP1_HUMAN Latent-transforming growth factor beta-binding protein 1	1	DW090619_5_HF8 T.7287.7287.4	controllerType=0 controllerNumber=1 scan=7287	19.1584
7	1	R.GRC[+57.021]EDIDEC[+57.021]LNPST[+162.053]C[+57.021]PDEQC[+57.021]VNSPGSYQC[+57.021]VPC[+57.021]TEGFR.G	994	Hex(1)	C[+57]*6, T[+162]	1139.71	4	4555.81	4555.81	0	-2	Specific	1056.56	1056.56	0	18.17	474	>sp|Q14766|LTBP1_HUMAN Latent-transforming growth factor beta-binding protein 1	1	DW090619_5_HF8 T.7234.7234.4	controllerType=0 controllerNumber=1 scan=7234	19.0449
7	1	R.GRC[+57.021]EDIDEC[+57.021]LNPSTC[+57.021]PDEQC[+57.021]VNSPGS[+162.053]YQC[+57.021]VPC[+57.021]TEGFR.G	994	Hex(1)	C[+57]*6, S[+162]	1519.27	3	4555.8	4555.81	0	-2.3	Specific	1205.92	1205.92	8.4	21.42	474	>sp|Q14766|LTBP1_HUMAN Latent-transforming growth factor beta-binding protein 1	1	DW090619_5_HF8 T.7246.7246.3	controllerType=0 controllerNumber=1 scan=7246	19.0682
7	1	R.GRC[+57.021]EDIDEC[+57.021]LNPST[+162.053]C[+57.021]PDEQC[+57.021]VN[+15.995]SPGSYQC[+57.021]VPC[+57.021]TEGFR.G	994	Hex(1)	C[+57]*6, N[+16], T[+162]	1143.7	4	4571.8	4571.81	0	-2.8	Specific	910.38	910.38	0	14.71	474	>sp|Q14766|LTBP1_HUMAN Latent-transforming growth factor beta-binding protein 1	1	DW090619_5_HF8 T.7235.7235.4	controllerType=0 controllerNumber=1 scan=7235	19.0462
7	1	R.GRC[+57.021]EDIDEC[+57.021]LNPSTC[+57.021]PDEQC[+57.021]VN[+15.995]SPGS[+162.053]YQC[+57.021]VPC[+57.021]TEGFR.G	994	Hex(1)	C[+57]*6, N[+16], S[+162]	1524.6	3	4571.8	4571.81	0	-2.7	Specific	1152.28	1152.28	8.4	19.96	474	>sp|Q14766|LTBP1_HUMAN Latent-transforming growth factor beta-binding protein 1	1	DW090619_5_HF8 T.7250.7250.3	controllerType=0 controllerNumber=1 scan=7250	19.077
8	1	R.GWNGQC[+57.021]LDVDEC[+57.021]LEPNVC[+57.021]ANGDC[+57.021]SNLEGSYMC[+57.021]SC[+57.021]HK.G	1031		C[+57]*6	1059.91	4	4236.62	4235.64	1	-5	Specific	893.59	893.59	31.32	13.56	474	>sp|Q14766|LTBP1_HUMAN Latent-transforming growth factor beta-binding protein 1	1	DW090619_5_HF8 T.8757.8757.4	controllerType=0 controllerNumber=1 scan=8757	22.4645
8	1	R.GWNGQC[+57.021]LDVDEC[+57.021]LEPNVC[+57.021]ANGDC[+57.021]SNLEGSYMC[+57.021]SC[+57.021]HK.G	1031		C[+57]*6	1059.66	4	4235.63	4235.64	0	-1.9	Specific	1229.4	1229.4	117.69	21.01	474	>sp|Q14766|LTBP1_HUMAN Latent-transforming growth factor beta-binding protein 1	1	DW090619_5_HF8 T.8112.8112.4	controllerType=0 controllerNumber=1 scan=8112	21.0017
8	1	R.GWNGQC[+57.021]LDVDEC[+57.021]LEPNVC[+57.021]ANGDC[+57.021]SNLEGSYMC[+57.021]SC[+57.021]HK.G	1031		C[+57]*6	1059.66	4	4235.62	4235.64	0	-3.5	Specific	1244.46	1244.46	18.27	20.56	474	>sp|Q14766|LTBP1_HUMAN Latent-transforming growth factor beta-binding protein 1	1	DW090619_5_HF8 T.8168.8168.4	controllerType=0 controllerNumber=1 scan=8168	21.1288
8	1	R.GWNGQC[+57.021]LDVDEC[+57.021]LEPNVC[+57.021]ANGDC[+57.021]SNLEGSYMC[+57.021]SC[+57.021]HK.G	1031		C[+57]*6	1059.66	4	4235.63	4235.64	0	-1.4	Specific	1248.39	1248.39	111.23	21.01	474	>sp|Q14766|LTBP1_HUMAN Latent-transforming growth factor beta-binding protein 1	1	DW090619_5_HF8 T.8059.8059.4	controllerType=0 controllerNumber=1 scan=8059	20.8794
8	1	R.GWNGQC[+57.021]LDVDEC[+57.021]LEPNVC[+57.021]ANGDC[+57.021]SNLEGSYMC[+57.021]SC[+57.021]HK.G	1031		C[+57]*6	1412.88	3	4236.61	4235.64	1	-6.5	Specific	1372.03	1357.1	144.58	23.57	474	>sp|Q14766|LTBP1_HUMAN Latent-transforming growth factor beta-binding protein 1	1	DW090619_5_HF8 T.8228.8228.3	controllerType=0 controllerNumber=1 scan=8228	21.2634
8	1	R.GWNGQC[+57.021]LDVDEC[+57.021]LEPNVC[+57.021]ANGDC[+57.021]SNLEGSYMC[+57.021]SC[+57.021]HK.G	1031		C[+57]*6	1412.55	3	4235.63	4235.64	0	-2.7	Specific	1436.82	1436.82	174.94	24.8	474	>sp|Q14766|LTBP1_HUMAN Latent-transforming growth factor beta-binding protein 1	1	DW090619_5_HF8 T.8165.8165.3	controllerType=0 controllerNumber=1 scan=8165	21.1204
8	1	R.GWNGQC[+57.021]LDVDEC[+57.021]LEPNVC[+57.021]ANGDC[+57.021]SNLEGSYMC[+57.021]SC[+57.021]HK.G	1031		C[+57]*6	1412.55	3	4235.63	4235.64	0	-2.2	Specific	1468.37	1468.37	212.91	26.26	474	>sp|Q14766|LTBP1_HUMAN Latent-transforming growth factor beta-binding protein 1	1	DW090619_5_HF8 T.8048.8048.3	controllerType=0 controllerNumber=1 scan=8048	20.8546
8	1	R.GWNGQC[+57.021]LDVDEC[+57.021]LEPNVC[+57.021]ANGDC[+57.021]SNLEGSYMC[+57.021]SC[+57.021]HK.G	1031		C[+57]*6	1412.55	3	4235.63	4235.64	0	-2.4	Specific	1506	1506	209.22	26.8	474	>sp|Q14766|LTBP1_HUMAN Latent-transforming growth factor beta-binding protein 1	1	DW090619_5_HF8 T.8101.8101.3	controllerType=0 controllerNumber=1 scan=8101	20.9769
18	1	K.C[+57.021]INTDGSYK.C	1681		C[+57]	529.234	2	1057.46	1057.46	0	-0.3	Specific	309.26	309.26	309.26	3.29	474	>sp|Q14766|LTBP1_HUMAN Latent-transforming growth factor beta-binding protein 1	1	DW090619_5_HF8 T.3429.3429.3	controllerType=0 controllerNumber=1 scan=3429	11.3145
18	1	K.C[+57.021]INTDGSYK.C	1681		C[+57]	529.234	2	1057.46	1057.46	0	-1	Specific	485.8	397.97	397.97	5.77	474	>sp|Q14766|LTBP1_HUMAN Latent-transforming growth factor beta-binding protein 1	1	DW090619_5_HF8 T.3416.3416.2	controllerType=0 controllerNumber=1 scan=3416	11.2882
18	1	K.C[+57.021]INTDGSYK.C	1681		C[+57]	529.234	2	1057.46	1057.46	0	-1.9	Specific	521.83	393	393	5.66	474	>sp|Q14766|LTBP1_HUMAN Latent-transforming growth factor beta-binding protein 1	1	DW090619_5_HF8 T.3363.3363.2	controllerType=0 controllerNumber=1 scan=3363	11.1744
18	1	K.C[+57.021]INTDGS[+162.053]YK.C	1681	Hex(1)	C[+57], S[+162]	610.259	2	1219.51	1219.51	0	-4.1	Specific	375.75	309.8	14.32	3.63	474	>sp|Q14766|LTBP1_HUMAN Latent-transforming growth factor beta-binding protein 1	1	DW090619_5_HF8 T.6182.6182.2	controllerType=0 controllerNumber=1 scan=6182	16.8972
18	1	K.C[+57.021]INT[+162.053]DGSYK.C	1681	Hex(1)	C[+57], T[+162]	610.261	2	1219.52	1219.51	0	0.5	Specific	415.86	212.26	2.88	2.67	474	>sp|Q14766|LTBP1_HUMAN Latent-transforming growth factor beta-binding protein 1	1	DW090619_5_HF8 T.4332.4332.2	controllerType=0 controllerNumber=1 scan=4332	13.2115
18	1	K.C[+57.021]INTDGS[+162.053]YK.C	1681	Hex(1)	C[+57], S[+162]	610.26	2	1219.51	1219.51	0	-1.7	Specific	419.18	380.33	16.59	5.97	474	>sp|Q14766|LTBP1_HUMAN Latent-transforming growth factor beta-binding protein 1	1	DW090619_5_HF8 T.3783.3783.2	controllerType=0 controllerNumber=1 scan=3783	12.07
18	1	K.C[+57.021]INTDGS[+162.053]YK.C	1681	Hex(1)	C[+57], S[+162]	610.26	2	1219.51	1219.51	0	-2.1	Specific	450	417.81	19.6	6.04	474	>sp|Q14766|LTBP1_HUMAN Latent-transforming growth factor beta-binding protein 1	1	DW090619_5_HF8 T.3728.3728.2	controllerType=0 controllerNumber=1 scan=3728	11.953
18	1	K.C[+57.021]INTDGS[+162.053]YK.C	1681	Hex(1)	C[+57], S[+162]	610.26	2	1219.51	1219.51	0	-2.5	Specific	528.25	433.33	18.1	7.19	474	>sp|Q14766|LTBP1_HUMAN Latent-transforming growth factor beta-binding protein 1	1	DW090619_5_HF8 T.3673.3673.2	controllerType=0 controllerNumber=1 scan=3673	11.8362
18	1	K.C[+57.021]INTDGS[+162.053]YK.C	1681	Hex(1)	C[+57], S[+162]	610.259	2	1219.51	1219.51	0	-2.8	Specific	531.36	465.08	24.81	7.19	474	>sp|Q14766|LTBP1_HUMAN Latent-transforming growth factor beta-binding protein 1	1	DW090619_5_HF8 T.3498.3498.2	controllerType=0 controllerNumber=1 scan=3498	11.4621
18	1	K.C[+57.021]INTDGS[+162.053]YK.C	1681	Hex(1)	C[+57], S[+162]	610.259	2	1219.51	1219.51	0	-3.8	Specific	545.62	484.6	11.03	7.19	474	>sp|Q14766|LTBP1_HUMAN Latent-transforming growth factor beta-binding protein 1	1	DW090619_5_HF8 T.3843.3843.2	controllerType=0 controllerNumber=1 scan=3843	12.1986
18	1	K.C[+57.021]INTDGS[+162.053]YK.C	1681	Hex(1)	C[+57], S[+162]	610.26	2	1219.51	1219.51	0	-2.1	Specific	556.39	515.18	23.11	7.64	474	>sp|Q14766|LTBP1_HUMAN Latent-transforming growth factor beta-binding protein 1	1	DW090619_5_HF8 T.3615.3615.2	controllerType=0 controllerNumber=1 scan=3615	11.7162
18	1	K.C[+57.021]INTDGS[+162.053]YK.C	1681	Hex(1)	C[+57], S[+162]	610.26	2	1219.51	1219.51	0	-2.4	Specific	570.4	526.21	14.7	8.32	474	>sp|Q14766|LTBP1_HUMAN Latent-transforming growth factor beta-binding protein 1	1	DW090619_5_HF8 T.3561.3561.2	controllerType=0 controllerNumber=1 scan=3561	11.5991
18	1	K.C[+57.021]INTDGS[+162.053]YK.C	1681	Hex(1)	C[+57], S[+162]	610.259	2	1219.51	1219.51	0	-3.2	Specific	594.16	496.39	23.8	7.11	474	>sp|Q14766|LTBP1_HUMAN Latent-transforming growth factor beta-binding protein 1	1	DW090619_5_HF8 T.3384.3384.2	controllerType=0 controllerNumber=1 scan=3384	11.2213
18	1	K.C[+57.021]INTDGS[+162.053]YK.C	1681	Hex(1)	C[+57], S[+162]	610.259	2	1219.51	1219.51	0	-2.8	Specific	603.69	523.67	18.57	9.32	474	>sp|Q14766|LTBP1_HUMAN Latent-transforming growth factor beta-binding protein 1	1	DW090619_5_HF8 T.3328.3328.2	controllerType=0 controllerNumber=1 scan=3328	11.1027
18	1	K.C[+57.021]INTDGS[+162.053]YK.C	1681	Hex(1)	C[+57], S[+162]	610.259	2	1219.51	1219.51	0	-2.8	Specific	605.36	486.72	28.59	9.32	474	>sp|Q14766|LTBP1_HUMAN Latent-transforming growth factor beta-binding protein 1	1	DW090619_5_HF8 T.3439.3439.2	controllerType=0 controllerNumber=1 scan=3439	11.3367
18	1	K.C[+57.021]INTDGS[+162.053]YK.C	1681	Hex(1)	C[+57], S[+162]	610.26	2	1219.51	1219.51	0	-1.6	Specific	630.39	549.35	26.6	8.57	474	>sp|Q14766|LTBP1_HUMAN Latent-transforming growth factor beta-binding protein 1	1	DW090619_5_HF8 T.3273.3273.2	controllerType=0 controllerNumber=1 scan=3273	10.9831
18	1	K.C[+57.021]INTDGS[+162.053]YK.C	1681	Hex(1)	C[+57], S[+162]	610.26	2	1219.51	1219.51	0	-2.2	Specific	659.16	522.54	44.66	10.78	474	>sp|Q14766|LTBP1_HUMAN Latent-transforming growth factor beta-binding protein 1	1	DW090619_5_HF8 T.3215.3215.2	controllerType=0 controllerNumber=1 scan=3215	10.859
18	1	K.C[+57.021]IN[+15.995]TDGS[+162.053]YK.C	1681	Hex(1)	C[+57], N[+16], S[+162]	618.257	2	1235.51	1235.51	0	-1.8	Specific	343.9	343.9	4.33	3.65	474	>sp|Q14766|LTBP1_HUMAN Latent-transforming growth factor beta-binding protein 1	1	DW090619_5_HF8 T.3471.3471.2	controllerType=0 controllerNumber=1 scan=3471	11.4045
18	1	K.C[+57.021]IN[+15.995]TDGS[+162.053]YK.C	1681	Hex(1)	C[+57], N[+16], S[+162]	618.256	2	1235.5	1235.51	0	-4.2	Specific	434.53	387.29	6.43	5.28	474	>sp|Q14766|LTBP1_HUMAN Latent-transforming growth factor beta-binding protein 1	1	DW090619_5_HF8 T.3420.3420.2	controllerType=0 controllerNumber=1 scan=3420	11.2948
18	1	K.C[+57.021]IN[+15.995]TDGS[+162.053]YK.C	1681	Hex(1)	C[+57], N[+16], S[+162]	618.26	2	1235.51	1235.51	0	2.6	Specific	435.54	377.84	20.13	4.23	474	>sp|Q14766|LTBP1_HUMAN Latent-transforming growth factor beta-binding protein 1	1	DW090619_5_HF8 T.3365.3365.2	controllerType=0 controllerNumber=1 scan=3365	11.1774
18	1	K.C[+57.021]IN[+15.995]TDGS[+162.053]YK.C	1681	Hex(1)	C[+57], N[+16], S[+162]	618.256	2	1235.5	1235.51	0	-3.9	Specific	485.22	477.81	30.46	5.82	474	>sp|Q14766|LTBP1_HUMAN Latent-transforming growth factor beta-binding protein 1	1	DW090619_5_HF8 T.3307.3307.2	controllerType=0 controllerNumber=1 scan=3307	11.0579
18	1	K.C[+57.021]IN[+15.995]TDGS[+162.053]YK.C	1681	Hex(1)	C[+57], N[+16], S[+162]	618.256	2	1235.5	1235.51	0	-4.3	Specific	558.74	493.58	38.73	7.19	474	>sp|Q14766|LTBP1_HUMAN Latent-transforming growth factor beta-binding protein 1	1	DW090619_5_HF8 T.3255.3255.2	controllerType=0 controllerNumber=1 scan=3255	10.9456
Other Peptides
	1	-.MAGAWLR.W	1			402.718	2	804.429	804.418	0	13.5	NRagged	21.77	21.77	21.77	0.06	474	>sp|Q14766|LTBP1_HUMAN Latent-transforming growth factor beta-binding protein 1	1	DW090619_5_HF8 T.13073.13073.2	controllerType=0 controllerNumber=1 scan=13073	32.793
	1	-.MAGAWLR.W	1			402.719	2	804.431	804.418	0	15.4	NRagged	23.72	23.72	23.72	0.06	474	>sp|Q14766|LTBP1_HUMAN Latent-transforming growth factor beta-binding protein 1	1	DW090619_5_HF8 T.13165.13165.2	controllerType=0 controllerNumber=1 scan=13165	33.0222
	1	-.MAGAWLR.W	1			402.719	2	804.43	804.418	0	14.6	NRagged	25.41	25.41	25.41	0.06	474	>sp|Q14766|LTBP1_HUMAN Latent-transforming growth factor beta-binding protein 1	1	DW090619_5_HF8 T.13212.13212.2	controllerType=0 controllerNumber=1 scan=13212	33.1361
	2	K.YS[+132.042]GDT[+802.286]NIC[+57.021]K.A	34	Pent(1),HexNAc(1)Hex(1)Fuc(1)NeuAc(1)	C[+57], S[+132], T[+802]	664.599	3	1991.78	1991.79	0	-4.2	Specific	29.35	29.35	0	0.53	36	>Reverse >sp|Q14766|LTBP1_HUMAN Latent-transforming growth factor beta-binding protein 1	2	DW090619_5_HF8 T.4653.4653.3	controllerType=0 controllerNumber=1 scan=4653	13.868
	2	K.AT[+802.286]DLHYGDFC[+57.021]DC[+57.021]T[+203.079]YGEQVR.V	66	HexNAc(1)Hex(1)Fuc(1)NeuAc(1),HexNAc(1)	C[+57]*2, T[+203][+802]	1104.77	3	3312.31	3312.31	0	-0.6	Specific	78.82	76.96	12.37	1.74	36	>Reverse >sp|Q14766|LTBP1_HUMAN Latent-transforming growth factor beta-binding protein 1	2	DW090619_5_HF8 T.4535.4535.3	controllerType=0 controllerNumber=1 scan=4535	13.6255
	1	R.AS[+324.106]PGVPS[+162.053]ER.T	75	Hex(2),Hex(1)	S[+162][+324]	693.313	2	1385.62	1385.62	0	1.3	Specific	0.48	0.48	0	0.73	474	>sp|Q14766|LTBP1_HUMAN Latent-transforming growth factor beta-binding protein 1	1	DW090619_5_HF8 T.3220.3220.2	controllerType=0 controllerNumber=1 scan=3220	10.8717
	1	R.AS[+324.106]PGVPS[+162.053]ER.T	75	Hex(2),Hex(1)	S[+162][+324]	693.313	2	1385.62	1385.62	0	1.2	Specific	6.8	6.8	0	0.73	474	>sp|Q14766|LTBP1_HUMAN Latent-transforming growth factor beta-binding protein 1	1	DW090619_5_HF8 T.3334.3334.2	controllerType=0 controllerNumber=1 scan=3334	11.1127
	1	R.ASPGVPS[+264.085]ERT[+324.106]R.R	75	Pent(2),Hex(2)	S[+264], T[+324]	872.901	2	1744.8	1744.8	0	-0.8	Specific	1.92	1.92	1.92	0.2	474	>sp|Q14766|LTBP1_HUMAN Latent-transforming growth factor beta-binding protein 1	1	DW090619_5_HF8 T.5445.5445.2	controllerType=0 controllerNumber=1 scan=5445	15.4688
	1	R.QVVR.S	137			501.313	1	501.313	501.314	0	-1.9	Specific	53.26	30.15	30.15	0.15	474	>sp|Q14766|LTBP1_HUMAN Latent-transforming growth factor beta-binding protein 1	1	DW090619_5_HF8 T.2990.2990.2	controllerType=0 controllerNumber=1 scan=2990	10.3463
	1	R.SKVPQETQSGGGSR.L	141			473.24	3	1417.71	1417.7	0	1.7	Specific	484.07	484.07	484.07	6.54	474	>sp|Q14766|LTBP1_HUMAN Latent-transforming growth factor beta-binding protein 1	1	DW090619_5_HF8 T.2447.2447.3	controllerType=0 controllerNumber=1 scan=2447	9.1258
	1	R.SKVPQETQSGGGSR.L	141			473.238	3	1417.7	1417.7	0	-1.4	Specific	595.73	595.73	595.73	8.8	474	>sp|Q14766|LTBP1_HUMAN Latent-transforming growth factor beta-binding protein 1	1	DW090619_5_HF8 T.2500.2500.3	controllerType=0 controllerNumber=1 scan=2500	9.2483
	1	K.APGS[+426.137]QR.C	180	Hex(1)Pent(2)	S[+426]	521.231	2	1041.45	1041.46	0	-4.2	Specific	43.05	43.05	43.05	0.15	474	>sp|Q14766|LTBP1_HUMAN Latent-transforming growth factor beta-binding protein 1	1	DW090619_5_HF8 T.2854.2854.2	controllerType=0 controllerNumber=1 scan=2854	10.037
	1	K.PSC[+57.021]VPPC[+57.021]QN[+15.995]GGMC[+57.021]LR.P	189		C[+57]*3, N[+16]	583.583	3	1748.73	1748.73	0	0	Specific	73.68	73.68	4	0.82	474	>sp|Q14766|LTBP1_HUMAN Latent-transforming growth factor beta-binding protein 1	1	DW090619_5_HF8 T.3997.3997.3	controllerType=0 controllerNumber=1 scan=3997	12.5185
	2	K.ESADLVMPHTC[+57.021]FC[+57.021]N[+1387.512]YSGETNVC[+57.021]QGDIC[+57.021]S[+396.127]SPDQC[+57.021]EDMDFC[+57.021]QLK.V	219	HexNAc(3)Hex(3)Fuc(2),Pent(3)	C[+57]*6, N[+1388], S[+396]	1697.66	4	6787.62	6788.6	-1	3.9	Specific	16.62	16.62	2.02	0.3	36	>Reverse >sp|Q14766|LTBP1_HUMAN Latent-transforming growth factor beta-binding protein 1	2	DW090619_5_HF8 T.7604.7604.4	controllerType=0 controllerNumber=1 scan=7604	19.8522
	2	K.C[+57.021]IEQGFLLC[+57.021]EDADK.Y	286		C[+57]*2	849.376	2	1697.75	1697.75	0	-3.2	Specific	124.62	124.62	124.62	0.67	36	>Reverse >sp|Q14766|LTBP1_HUMAN Latent-transforming growth factor beta-binding protein 1	2	DW090619_5_HF8 T.7009.7009.2	controllerType=0 controllerNumber=1 scan=7009	18.5605
	1	K.GISGEQSTEGSFPLR.Y	319			782.883	2	1564.76	1564.76	0	-1.5	Specific	598.38	598.38	598.38	8.64	474	>sp|Q14766|LTBP1_HUMAN Latent-transforming growth factor beta-binding protein 1	1	DW090619_5_HF8 T.6261.6261.2	controllerType=0 controllerNumber=1 scan=6261	17.0445
	1	R.IKVVFTPSIC[+57.021]K.V	352		C[+57]	431.252	3	1291.74	1291.74	0	-1.4	Specific	87.75	87.75	87.75	0.54	474	>sp|Q14766|LTBP1_HUMAN Latent-transforming growth factor beta-binding protein 1	1	DW090619_5_HF8 T.7120.7120.2	controllerType=0 controllerNumber=1 scan=7120	18.7974
	1	R.IKVVFTPSIC[+57.021]K.V	352		C[+57]	431.251	3	1291.74	1291.74	0	-4	Specific	260.12	260.12	260.12	2.77	474	>sp|Q14766|LTBP1_HUMAN Latent-transforming growth factor beta-binding protein 1	1	DW090619_5_HF8 T.6677.6677.3	controllerType=0 controllerNumber=1 scan=6677	17.87
	1	R.IKVVFTPSIC[+57.021]K.V	352		C[+57]	431.252	3	1291.74	1291.74	0	-1.1	Specific	294.78	294.78	294.78	3.7	474	>sp|Q14766|LTBP1_HUMAN Latent-transforming growth factor beta-binding protein 1	1	DW090619_5_HF8 T.6820.6820.3	controllerType=0 controllerNumber=1 scan=6820	18.1643
	1	R.IKVVFTPSIC[+57.021]K.V	352		C[+57]	431.252	3	1291.74	1291.74	0	-2.9	Specific	329.48	329.48	329.48	3.62	474	>sp|Q14766|LTBP1_HUMAN Latent-transforming growth factor beta-binding protein 1	1	DW090619_5_HF8 T.6944.6944.3	controllerType=0 controllerNumber=1 scan=6944	18.4205
	1	R.IKVVFTPSIC[+57.021]K.V	352		C[+57]	431.252	3	1291.74	1291.74	0	-1.4	Specific	355.75	355.75	355.75	5.78	474	>sp|Q14766|LTBP1_HUMAN Latent-transforming growth factor beta-binding protein 1	1	DW090619_5_HF8 T.6000.6000.3	controllerType=0 controllerNumber=1 scan=6000	16.5625
	1	R.IKVVFTPSIC[+57.021]K.V	352		C[+57]	431.252	3	1291.74	1291.74	0	-1.1	Specific	356.92	356.92	356.92	4.07	474	>sp|Q14766|LTBP1_HUMAN Latent-transforming growth factor beta-binding protein 1	1	DW090619_5_HF8 T.6421.6421.3	controllerType=0 controllerNumber=1 scan=6421	17.3565
	1	R.IKVVFTPSIC[+57.021]K.V	352		C[+57]	431.252	3	1291.74	1291.74	0	-2.9	Specific	357.91	357.91	357.91	3.62	474	>sp|Q14766|LTBP1_HUMAN Latent-transforming growth factor beta-binding protein 1	1	DW090619_5_HF8 T.6612.6612.3	controllerType=0 controllerNumber=1 scan=6612	17.7368
	1	R.IKVVFTPSIC[+57.021]K.V	352		C[+57]	431.252	3	1291.74	1291.74	0	-2	Specific	370.56	370.56	370.56	5.72	474	>sp|Q14766|LTBP1_HUMAN Latent-transforming growth factor beta-binding protein 1	1	DW090619_5_HF8 T.6487.6487.3	controllerType=0 controllerNumber=1 scan=6487	17.4879
	1	R.IKVVFTPSIC[+57.021]K.V	352		C[+57]	431.252	3	1291.74	1291.74	0	-3.4	Specific	374.88	374.88	374.88	5	474	>sp|Q14766|LTBP1_HUMAN Latent-transforming growth factor beta-binding protein 1	1	DW090619_5_HF8 T.6551.6551.3	controllerType=0 controllerNumber=1 scan=6551	17.6174
	1	R.IKVVFTPSIC[+57.021]K.V	352		C[+57]	431.252	3	1291.74	1291.74	0	-3	Specific	386.33	386.33	386.33	6.71	474	>sp|Q14766|LTBP1_HUMAN Latent-transforming growth factor beta-binding protein 1	1	DW090619_5_HF8 T.5945.5945.3	controllerType=0 controllerNumber=1 scan=5945	16.4533
	1	R.IKVVFTPSIC[+57.021]K.V	352		C[+57]	431.252	3	1291.74	1291.74	0	-2.8	Specific	390.9	390.9	390.9	6.71	474	>sp|Q14766|LTBP1_HUMAN Latent-transforming growth factor beta-binding protein 1	1	DW090619_5_HF8 T.6201.6201.3	controllerType=0 controllerNumber=1 scan=6201	16.9312
	1	R.IKVVFTPSIC[+57.021]K.V	352		C[+57]	431.252	3	1291.74	1291.74	0	-2.8	Specific	400.47	400.47	400.47	6.88	474	>sp|Q14766|LTBP1_HUMAN Latent-transforming growth factor beta-binding protein 1	1	DW090619_5_HF8 T.6133.6133.3	controllerType=0 controllerNumber=1 scan=6133	16.8105
	1	R.IKVVFTPSIC[+57.021]K.V	352		C[+57]	431.252	3	1291.74	1291.74	0	-2.5	Specific	402.37	402.37	402.37	6.88	474	>sp|Q14766|LTBP1_HUMAN Latent-transforming growth factor beta-binding protein 1	1	DW090619_5_HF8 T.6066.6066.3	controllerType=0 controllerNumber=1 scan=6066	16.6839
	1	R.IKVVFTPSIC[+57.021]K.V	352		C[+57]	431.251	3	1291.74	1291.74	0	-4.3	Specific	458.91	458.91	458.91	6.95	474	>sp|Q14766|LTBP1_HUMAN Latent-transforming growth factor beta-binding protein 1	1	DW090619_5_HF8 T.5883.5883.3	controllerType=0 controllerNumber=1 scan=5883	16.3344
	1	R.IKVVFTPSIC[+57.021]K.V	352		C[+57]	646.375	2	1291.74	1291.74	0	-1.4	Specific	542.67	542.67	542.67	7.34	474	>sp|Q14766|LTBP1_HUMAN Latent-transforming growth factor beta-binding protein 1	1	DW090619_5_HF8 T.6172.6172.2	controllerType=0 controllerNumber=1 scan=6172	16.878
	1	R.IKVVFTPSIC[+57.021]K.V	352		C[+57]	646.374	2	1291.74	1291.74	0	-2.1	Specific	705.08	705.08	705.08	11.47	474	>sp|Q14766|LTBP1_HUMAN Latent-transforming growth factor beta-binding protein 1	1	DW090619_5_HF8 T.6023.6023.2	controllerType=0 controllerNumber=1 scan=6023	16.601
	1	R.IKVVFTPSIC[+57.021]K.V	352		C[+57]	646.374	2	1291.74	1291.74	0	-2.7	Specific	709.61	709.61	709.61	11.02	474	>sp|Q14766|LTBP1_HUMAN Latent-transforming growth factor beta-binding protein 1	1	DW090619_5_HF8 T.5903.5903.2	controllerType=0 controllerNumber=1 scan=5903	16.3711
	1	R.IKVVFTPSIC[+57.021]K.V	352		C[+57]	646.374	2	1291.74	1291.74	0	-3.4	Specific	709.87	709.87	709.87	11.02	474	>sp|Q14766|LTBP1_HUMAN Latent-transforming growth factor beta-binding protein 1	1	DW090619_5_HF8 T.5967.5967.2	controllerType=0 controllerNumber=1 scan=5967	16.4918
	1	R.IKVVFTPSIC[+57.021]K.V	352		C[+57]	646.374	2	1291.74	1291.74	0	-2.7	Specific	719.2	719.2	719.2	11.02	474	>sp|Q14766|LTBP1_HUMAN Latent-transforming growth factor beta-binding protein 1	1	DW090619_5_HF8 T.6106.6106.2	controllerType=0 controllerNumber=1 scan=6106	16.757
	1	R.IKVVFTPS[+365.132]IC[+57.021]K.V	352	HexNAc(1)Hex(1)	C[+57], S[+365]	552.962	3	1656.87	1656.88	0	-2.6	Specific	616.63	616.63	24.5	9.48	474	>sp|Q14766|LTBP1_HUMAN Latent-transforming growth factor beta-binding protein 1	1	DW090619_5_HF8 T.5525.5525.3	controllerType=0 controllerNumber=1 scan=5525	15.6254
	1	R.IKVVFT[+365.132]PS[+365.132]IC[+57.021]K.V	352	HexNAc(1)Hex(1),HexNAc(1)Hex(1)	C[+57], S[+365], T[+365]	674.673	3	2022	2022.01	0	-2.3	Specific	464.59	464.59	464.59	6.95	474	>sp|Q14766|LTBP1_HUMAN Latent-transforming growth factor beta-binding protein 1	1	DW090619_5_HF8 T.5346.5346.3	controllerType=0 controllerNumber=1 scan=5346	15.2678
	1	R.IKVVFT[+203.079]PS[+365.132]IC[+57.021]K.V	352	HexNAc(1),HexNAc(1)Hex(1)	C[+57], S[+365], T[+203]	620.655	3	1859.95	1859.96	0	-2.7	Specific	639.05	639.05	0	9.48	474	>sp|Q14766|LTBP1_HUMAN Latent-transforming growth factor beta-binding protein 1	1	DW090619_5_HF8 T.5345.5345.3	controllerType=0 controllerNumber=1 scan=5345	15.2656
	1	K.VVFTPSIC[+57.021]K.V	354		C[+57]	525.788	2	1050.57	1050.57	0	2.5	Specific	327.62	327.62	327.62	3	474	>sp|Q14766|LTBP1_HUMAN Latent-transforming growth factor beta-binding protein 1	1	DW090619_5_HF8 T.7087.7087.3	controllerType=0 controllerNumber=1 scan=7087	18.7244
	1	K.VVFTPSIC[+57.021]K.V	354		C[+57]	525.786	2	1050.56	1050.57	0	-0.4	Specific	392.96	337.6	337.6	4.25	474	>sp|Q14766|LTBP1_HUMAN Latent-transforming growth factor beta-binding protein 1	1	DW090619_5_HF8 T.6900.6900.2	controllerType=0 controllerNumber=1 scan=6900	18.3281
	1	K.VVFTPSIC[+57.021]K.V	354		C[+57]	525.786	2	1050.56	1050.57	0	-1.1	Specific	400.73	347.89	347.89	4.65	474	>sp|Q14766|LTBP1_HUMAN Latent-transforming growth factor beta-binding protein 1	1	DW090619_5_HF8 T.6834.6834.2	controllerType=0 controllerNumber=1 scan=6834	18.1908
	1	K.VVFTPSIC[+57.021]K.V	354		C[+57]	525.786	2	1050.57	1050.57	0	-0.2	Specific	420.1	393.2	393.2	7.18	474	>sp|Q14766|LTBP1_HUMAN Latent-transforming growth factor beta-binding protein 1	1	DW090619_5_HF8 T.6963.6963.2	controllerType=0 controllerNumber=1 scan=6963	18.4612
	1	K.VVFTPSIC[+57.021]K.V	354		C[+57]	525.785	2	1050.56	1050.57	0	-1.8	Specific	439.84	433.51	433.51	7.18	474	>sp|Q14766|LTBP1_HUMAN Latent-transforming growth factor beta-binding protein 1	1	DW090619_5_HF8 T.6458.6458.2	controllerType=0 controllerNumber=1 scan=6458	17.4295
	1	K.VVFTPSIC[+57.021]K.V	354		C[+57]	525.785	2	1050.56	1050.57	0	-1.9	Specific	440.46	356.56	356.56	4.48	474	>sp|Q14766|LTBP1_HUMAN Latent-transforming growth factor beta-binding protein 1	1	DW090619_5_HF8 T.6590.6590.2	controllerType=0 controllerNumber=1 scan=6590	17.6925
	1	K.VVFTPSIC[+57.021]K.V	354		C[+57]	525.785	2	1050.56	1050.57	0	-1.8	Specific	443.56	402.55	402.55	6.04	474	>sp|Q14766|LTBP1_HUMAN Latent-transforming growth factor beta-binding protein 1	1	DW090619_5_HF8 T.6524.6524.2	controllerType=0 controllerNumber=1 scan=6524	17.56
	1	K.VVFTPSIC[+57.021]K.V	354		C[+57]	525.784	2	1050.56	1050.57	0	-3.2	Specific	447.63	395.94	395.94	6.79	474	>sp|Q14766|LTBP1_HUMAN Latent-transforming growth factor beta-binding protein 1	1	DW090619_5_HF8 T.5870.5870.2	controllerType=0 controllerNumber=1 scan=5870	16.3096
	1	K.VVFTPSIC[+57.021]K.V	354		C[+57]	525.785	2	1050.56	1050.57	0	-2.1	Specific	447.63	391.85	391.85	7.25	474	>sp|Q14766|LTBP1_HUMAN Latent-transforming growth factor beta-binding protein 1	1	DW090619_5_HF8 T.6394.6394.2	controllerType=0 controllerNumber=1 scan=6394	17.3049
	1	K.VVFTPSIC[+57.021]K.V	354		C[+57]	525.785	2	1050.56	1050.57	0	-1.9	Specific	449.81	441.01	441.01	7.25	474	>sp|Q14766|LTBP1_HUMAN Latent-transforming growth factor beta-binding protein 1	1	DW090619_5_HF8 T.6331.6331.2	controllerType=0 controllerNumber=1 scan=6331	17.1819
	1	K.VVFTPSIC[+57.021]K.V	354		C[+57]	525.785	2	1050.56	1050.57	0	-2.5	Specific	452.01	413.82	413.82	6.79	474	>sp|Q14766|LTBP1_HUMAN Latent-transforming growth factor beta-binding protein 1	1	DW090619_5_HF8 T.6269.6269.2	controllerType=0 controllerNumber=1 scan=6269	17.0584
	1	K.VVFTPSIC[+57.021]K.V	354		C[+57]	525.785	2	1050.56	1050.57	0	-2.4	Specific	452.12	408.86	408.86	6.79	474	>sp|Q14766|LTBP1_HUMAN Latent-transforming growth factor beta-binding protein 1	1	DW090619_5_HF8 T.6200.6200.2	controllerType=0 controllerNumber=1 scan=6200	16.93
	1	K.VVFTPSIC[+57.021]K.V	354		C[+57]	525.785	2	1050.56	1050.57	0	-2.1	Specific	455.27	430.31	430.31	7.25	474	>sp|Q14766|LTBP1_HUMAN Latent-transforming growth factor beta-binding protein 1	1	DW090619_5_HF8 T.6001.6001.2	controllerType=0 controllerNumber=1 scan=6001	16.5637
	1	K.VVFTPSIC[+57.021]K.V	354		C[+57]	525.785	2	1050.56	1050.57	0	-2.6	Specific	460.77	343.68	343.68	5.47	474	>sp|Q14766|LTBP1_HUMAN Latent-transforming growth factor beta-binding protein 1	1	DW090619_5_HF8 T.5934.5934.2	controllerType=0 controllerNumber=1 scan=5934	16.4331
	1	K.VVFTPSIC[+57.021]K.V	354		C[+57]	525.785	2	1050.56	1050.57	0	-2.1	Specific	465.09	438.66	438.66	7.25	474	>sp|Q14766|LTBP1_HUMAN Latent-transforming growth factor beta-binding protein 1	1	DW090619_5_HF8 T.6067.6067.2	controllerType=0 controllerNumber=1 scan=6067	16.6851
	1	K.VVFTPSIC[+57.021]K.V	354		C[+57]	525.785	2	1050.56	1050.57	0	-1.9	Specific	474.69	362.36	362.36	7.25	474	>sp|Q14766|LTBP1_HUMAN Latent-transforming growth factor beta-binding protein 1	1	DW090619_5_HF8 T.6135.6135.2	controllerType=0 controllerNumber=1 scan=6135	16.8129
	1	K.VT[+146.058]C[+57.021]T[+264.085]K.G	363	Fuc(1),Pent(2)	C[+57], T[+146][+264]	509.728	2	1018.45	1018.45	0	-0.9	Specific	47.95	47.95	0	0.73	474	>sp|Q14766|LTBP1_HUMAN Latent-transforming growth factor beta-binding protein 1	1	DW090619_5_HF8 T.4698.4698.2	controllerType=0 controllerNumber=1 scan=4698	13.9578
	1	K.GS[+511.190]C[+57.021]QNS[+324.106]C[+57.021]EK.G	368	HexNAc(1)Hex(1)Fuc(1),Hex(2)	C[+57]*2, S[+324][+511]	635.569	3	1904.69	1904.7	0	-2.9	Specific	0.15	0.15	0	0.54	474	>sp|Q14766|LTBP1_HUMAN Latent-transforming growth factor beta-binding protein 1	1	DW090619_5_HF8 T.4746.4746.3	controllerType=0 controllerNumber=1 scan=4746	14.0539
	1	K.GS[+511.190]C[+57.021]QNS[+324.106]C[+57.021]EK.G	368	HexNAc(1)Hex(1)Fuc(1),Hex(2)	C[+57]*2, S[+324][+511]	952.852	2	1904.7	1904.7	0	-1.9	Specific	68.69	51.87	7.8	2.09	474	>sp|Q14766|LTBP1_HUMAN Latent-transforming growth factor beta-binding protein 1	1	DW090619_5_HF8 T.4693.4693.2	controllerType=0 controllerNumber=1 scan=4693	13.947
	1	K.GS[+511.190]C[+57.021]QNS[+324.106]C[+57.021]EK.G	368	HexNAc(1)Hex(1)Fuc(1),Hex(2)	C[+57]*2, S[+324][+511]	952.855	2	1904.7	1904.7	0	1.4	Specific	80.62	50.46	2.59	1.32	474	>sp|Q14766|LTBP1_HUMAN Latent-transforming growth factor beta-binding protein 1	1	DW090619_5_HF8 T.4633.4633.2	controllerType=0 controllerNumber=1 scan=4633	13.8252
	1	K.GSC[+57.021]QNSC[+57.021]EKGN[+1444.534]TTTLISENGHAADTLTATNFR.V	368	HexNAc(4)Hex(3)Fuc(1)	C[+57]*2, N[+1445]	1225.53	4	4899.1	4900.09	-1	2.6	Specific	1.28	1.28	1.28	2.09	474	>sp|Q14766|LTBP1_HUMAN Latent-transforming growth factor beta-binding protein 1	1	DW090619_5_HF8 T.6815.6815.4	controllerType=0 controllerNumber=1 scan=6815	18.1549
	1	K.GSC[+57.021]QNSC[+57.021]EKGN[+1809.666]TTTLISENGHAADTLTATNFR.V	368	HexNAc(5)Hex(4)Fuc(1)	C[+57]*2, N[+1810]	1317.05	4	5265.19	5265.22	0	-5.2	Specific	270.45	270.45	40.15	5.01	474	>sp|Q14766|LTBP1_HUMAN Latent-transforming growth factor beta-binding protein 1	1	DW090619_5_HF8 T.5932.5932.4	controllerType=0 controllerNumber=1 scan=5932	16.4269
	1	K.GSC[+57.021]QNSC[+57.021]EKGN[+1647.613]TTTLISENGHAADTLTATNFR.V	368	HexNAc(5)Hex(3)Fuc(1)	C[+57]*2, N[+1648]	1276.54	4	5103.15	5103.17	0	-4.4	Specific	325.43	325.43	7.44	5.68	474	>sp|Q14766|LTBP1_HUMAN Latent-transforming growth factor beta-binding protein 1	1	DW090619_5_HF8 T.5998.5998.4	controllerType=0 controllerNumber=1 scan=5998	16.5563
	1	K.GSC[+57.021]QNSC[+57.021]EKGN[+1647.613]TTTLISENGHAADTLTATNFR.V	368	HexNAc(5)Hex(3)Fuc(1)	C[+57]*2, N[+1648]	1276.54	4	5103.15	5103.17	0	-4.1	Specific	338.74	338.74	23.87	4.47	474	>sp|Q14766|LTBP1_HUMAN Latent-transforming growth factor beta-binding protein 1	1	DW090619_5_HF8 T.5863.5863.4	controllerType=0 controllerNumber=1 scan=5863	16.2945
	1	K.GSC[+57.021]QNSC[+57.021]EKGN[+1809.666]TTTLISENGHAADTLTATNFR.V	368	HexNAc(5)Hex(4)Fuc(1)	C[+57]*2, N[+1810]	1317.06	4	5265.21	5265.22	0	-2.2	Specific	390.86	390.86	48.75	7.52	474	>sp|Q14766|LTBP1_HUMAN Latent-transforming growth factor beta-binding protein 1	1	DW090619_5_HF8 T.5844.5844.4	controllerType=0 controllerNumber=1 scan=5844	16.2574
	1	K.GSC[+57.021]QNSC[+57.021]EKGN[+1768.640]TTTLISENGHAADTLTATNFR.V	368	HexNAc(4)Hex(5)Fuc(1)	C[+57]*2, N[+1769]	1306.8	4	5224.18	5224.19	0	-1.9	Specific	442.52	442.52	23.93	7.76	474	>sp|Q14766|LTBP1_HUMAN Latent-transforming growth factor beta-binding protein 1	1	DW090619_5_HF8 T.5842.5842.4	controllerType=0 controllerNumber=1 scan=5842	16.2535
	1	K.GSC[+57.021]QNSC[+57.021]EKGN[+1444.534]TTTLISENGHAADTLTATNFR.V	368	HexNAc(4)Hex(3)Fuc(1)	C[+57]*2, N[+1445]	1225.77	4	4900.07	4900.09	0	-3.7	Specific	486.88	486.88	16.28	7.53	474	>sp|Q14766|LTBP1_HUMAN Latent-transforming growth factor beta-binding protein 1	1	DW090619_5_HF8 T.5927.5927.4	controllerType=0 controllerNumber=1 scan=5927	16.4161
	1	K.GSC[+57.021]QNSC[+57.021]EKGN[+1647.613]TTTLISENGHAADTLTATNFR.V	368	HexNAc(5)Hex(3)Fuc(1)	C[+57]*2, N[+1648]	1276.29	4	5102.15	5103.17	-1	-2.9	Specific	495.3	495.3	49.03	7.53	474	>sp|Q14766|LTBP1_HUMAN Latent-transforming growth factor beta-binding protein 1	1	DW090619_5_HF8 T.5928.5928.4	controllerType=0 controllerNumber=1 scan=5928	16.4183
	1	K.GSC[+57.021]QNSC[+57.021]EKGN[+1606.587]TTTLISENGHAADTLTATNFR.V	368	HexNAc(4)Hex(4)Fuc(1)	C[+57]*2, N[+1607]	1266.04	4	5061.13	5062.14	-1	-1.6	Specific	495.63	495.63	28.79	7.99	474	>sp|Q14766|LTBP1_HUMAN Latent-transforming growth factor beta-binding protein 1	1	DW090619_5_HF8 T.5917.5917.4	controllerType=0 controllerNumber=1 scan=5917	16.3954
	1	K.GSC[+57.021]QNSC[+57.021]EKGN[+1606.587]TTTLISENGHAADTLTATNFR.V	368	HexNAc(4)Hex(4)Fuc(1)	C[+57]*2, N[+1607]	1266.29	4	5062.13	5062.14	0	-2.7	Specific	505.29	505.29	31.4	7.53	474	>sp|Q14766|LTBP1_HUMAN Latent-transforming growth factor beta-binding protein 1	1	DW090619_5_HF8 T.5854.5854.4	controllerType=0 controllerNumber=1 scan=5854	16.2768
	1	K.GSC[+57.021]QNSC[+57.021]EKGN[+1444.534]TTTLISENGHAADTLTATNFR.V	368	HexNAc(4)Hex(3)Fuc(1)	C[+57]*2, N[+1445]	1225.77	4	4900.07	4900.09	0	-2.8	Specific	537.45	537.45	49.11	7.69	474	>sp|Q14766|LTBP1_HUMAN Latent-transforming growth factor beta-binding protein 1	1	DW090619_5_HF8 T.5997.5997.4	controllerType=0 controllerNumber=1 scan=5997	16.5541
	1	K.GSC[+57.021]QNSC[+57.021]EKGN[+1444.534]TTTLISENGHAADTLTATNFR.V	368	HexNAc(4)Hex(3)Fuc(1)	C[+57]*2, N[+1445]	1225.77	4	4900.07	4900.09	0	-3.5	Specific	617.56	617.56	60	9.83	474	>sp|Q14766|LTBP1_HUMAN Latent-transforming growth factor beta-binding protein 1	1	DW090619_5_HF8 T.5862.5862.4	controllerType=0 controllerNumber=1 scan=5862	16.2928
	1	K.GSC[+57.021]QNSC[+57.021]EKGN[+2059.735]TTTLISEN[+0.984]GHAADTLTATNFR.V	368	HexNAc(4)Hex(5)Fuc(1)NeuAc(1)	C[+57]*2, N[+1][+2060]	1379.82	4	5516.26	5516.27	0	-2.4	Specific	458.12	458.12	25.21	7.3	474	>sp|Q14766|LTBP1_HUMAN Latent-transforming growth factor beta-binding protein 1	1	DW090619_5_HF8 T.6624.6624.4	controllerType=0 controllerNumber=1 scan=6624	17.7638
	1	K.GSC[+57.021]QNSC[+57.021]EKGN[+1444.534]TTTLISEN[+0.984]GHAADTLTATNFR.V	368	HexNAc(4)Hex(3)Fuc(1)	C[+57]*2, N[+1][+1445]	1226.02	4	4901.06	4901.07	0	-2.2	Specific	506.02	506.02	60	7.99	474	>sp|Q14766|LTBP1_HUMAN Latent-transforming growth factor beta-binding protein 1	1	DW090619_5_HF8 T.6273.6273.4	controllerType=0 controllerNumber=1 scan=6273	17.0651
	1	K.GSC[+57.021]QNSC[+57.021]EKGN[+1444.534]TTTLISEN[+0.984]GHAADTLTATNFR.V	368	HexNAc(4)Hex(3)Fuc(1)	C[+57]*2, N[+1][+1445]	1226.02	4	4901.07	4901.07	0	-1.6	Specific	522.97	522.97	60	8.15	474	>sp|Q14766|LTBP1_HUMAN Latent-transforming growth factor beta-binding protein 1	1	DW090619_5_HF8 T.6207.6207.4	controllerType=0 controllerNumber=1 scan=6207	16.9416
	1	K.GSC[+57.021]QNSC[+57.021]EKGN[+1809.666]TTTLISEN[+0.984]GHAADTLTATNFR.V	368	HexNAc(5)Hex(4)Fuc(1)	C[+57]*2, N[+1][+1810]	1317.31	4	5266.2	5266.21	0	-1.2	Specific	525.59	525.59	48.26	8.15	474	>sp|Q14766|LTBP1_HUMAN Latent-transforming growth factor beta-binding protein 1	1	DW090619_5_HF8 T.6070.6070.4	controllerType=0 controllerNumber=1 scan=6070	16.6891
	1	K.GSC[+57.021]QNSC[+57.021]EKGN[+1647.613]TTTLISEN[+0.984]GHAADTLTATNFR.V	368	HexNAc(5)Hex(3)Fuc(1)	C[+57]*2, N[+1][+1648]	1276.79	4	5104.14	5104.15	0	-1.6	Specific	526.54	526.54	60	8.15	474	>sp|Q14766|LTBP1_HUMAN Latent-transforming growth factor beta-binding protein 1	1	DW090619_5_HF8 T.6123.6123.4	controllerType=0 controllerNumber=1 scan=6123	16.7896
	1	K.GSC[+57.021]QNSC[+57.021]EKGN[+1809.666]TTTLISEN[+0.984]GHAADTLTATNFR.V	368	HexNAc(5)Hex(4)Fuc(1)	C[+57]*2, N[+1][+1810]	1317.3	4	5266.19	5266.21	0	-2.4	Specific	542.5	542.5	48.26	7.69	474	>sp|Q14766|LTBP1_HUMAN Latent-transforming growth factor beta-binding protein 1	1	DW090619_5_HF8 T.6141.6141.4	controllerType=0 controllerNumber=1 scan=6141	16.8206
	1	K.GSC[+57.021]QNSC[+57.021]EKGN[+1606.587]TTTLISEN[+0.984]GHAADTLTATNFR.V	368	HexNAc(4)Hex(4)Fuc(1)	C[+57]*2, N[+1][+1607]	1266.54	4	5063.12	5063.13	0	-1.4	Specific	551.77	551.77	20.41	8.15	474	>sp|Q14766|LTBP1_HUMAN Latent-transforming growth factor beta-binding protein 1	1	DW090619_5_HF8 T.6146.6146.4	controllerType=0 controllerNumber=1 scan=6146	16.8298
	1	K.GSC[+57.021]QNSC[+57.021]EKGN[+1444.534]TTTLISEN[+0.984]GHAADTLTATNFR.V	368	HexNAc(4)Hex(3)Fuc(1)	C[+57]*2, N[+1][+1445]	1226.02	4	4901.07	4901.07	0	-1.4	Specific	570.71	570.71	46.77	9.28	474	>sp|Q14766|LTBP1_HUMAN Latent-transforming growth factor beta-binding protein 1	1	DW090619_5_HF8 T.6140.6140.4	controllerType=0 controllerNumber=1 scan=6140	16.8189
	1	K.GSC[+57.021]QNSC[+57.021]EKGN[+1768.640]TTTLISEN[+0.984]GHAADTLTATNFR.V	368	HexNAc(4)Hex(5)Fuc(1)	C[+57]*2, N[+1][+1769]	1307.05	4	5225.17	5225.18	0	-1.8	Specific	603.91	603.91	37.38	10.28	474	>sp|Q14766|LTBP1_HUMAN Latent-transforming growth factor beta-binding protein 1	1	DW090619_5_HF8 T.6114.6114.4	controllerType=0 controllerNumber=1 scan=6114	16.7724
	1	K.GSC[+57.021]QNSC[+57.021]EKGN[+1606.587]TTTLISEN[+0.984]GHAADTLTATNFR.V	368	HexNAc(4)Hex(4)Fuc(1)	C[+57]*2, N[+1][+1607]	1266.53	4	5063.12	5063.13	0	-1.9	Specific	645.14	645.14	19.95	10.28	474	>sp|Q14766|LTBP1_HUMAN Latent-transforming growth factor beta-binding protein 1	1	DW090619_5_HF8 T.6082.6082.4	controllerType=0 controllerNumber=1 scan=6082	16.7131
	1	K.GSC[+57.021]QNSC[+57.021]EKGNTTTLIS[+349.137]EN[+0.984]GHAADTLTATNFR.V	368	HexNAc(1)Fuc(1)	C[+57]*2, N[+1], S[+349]	952.172	4	3805.67	3805.68	0	-2.5	Specific	1206.76	1206.76	1.2	21.83	474	>sp|Q14766|LTBP1_HUMAN Latent-transforming growth factor beta-binding protein 1	1	DW090619_5_HF8 T.6342.6342.4	controllerType=0 controllerNumber=1 scan=6342	17.2042
	1	K.GSC[+57.021]QNSC[+57.021]EKGN[+15.995]T[+132.042]TTLIS[+203.079]ENGHAADTLTATNFR.V	368	Pent(1),HexNAc(1)	C[+57]*2, N[+16], S[+203], T[+132]	952.424	4	3806.67	3806.67	0	0.4	Specific	567.93	567.93	0	9.28	474	>sp|Q14766|LTBP1_HUMAN Latent-transforming growth factor beta-binding protein 1	1	DW090619_5_HF8 T.6284.6284.4	controllerType=0 controllerNumber=1 scan=6284	17.0882
	1	K.GN[+1540.529]TTTLISEN[+15.995]GHAADTLTATNFRVVIC[+57.021]HLPC[+57.021]MN[+0.984]GGQC[+57.021]SSR.D	377	HexNAc(2)Hex(7)	C[+57]*3, N[+1][+16][+1541]	658.629	9	5919.6	5918.54	1	10.9	Specific	142.12	142.12	3.06	2.08	474	>sp|Q14766|LTBP1_HUMAN Latent-transforming growth factor beta-binding protein 1	1	DW090619_5_HF8 T.6157.6157.3	controllerType=0 controllerNumber=1 scan=6157	16.8484
	2	K.PQDVDVDLDT[+294.095]S[+365.132]TR.S	380	Hex(1)Pent(1),HexNAc(1)Hex(1)	S[+365], T[+294]	1060.46	2	2119.91	2119.91	0	-0.9	Specific	40.37	9.55	0	0.71	36	>Reverse >sp|Q14766|LTBP1_HUMAN Latent-transforming growth factor beta-binding protein 1	2	DW090619_5_HF8 T.5404.5404.2	controllerType=0 controllerNumber=1 scan=5404	15.3844
	1	R.VVIC[+57.021]HLPC[+57.021]MNGGQC[+57.021]SSR.D	400		C[+57]*3	658.958	3	1974.86	1974.88	0	-9.2	Specific	445.56	445.56	445.56	6.42	474	>sp|Q14766|LTBP1_HUMAN Latent-transforming growth factor beta-binding protein 1	1	DW090619_5_HF8 T.6636.6636.3	controllerType=0 controllerNumber=1 scan=6636	17.7871
	1	R.VVIC[+57.021]HLPC[+57.021]MNGGQC[+57.021]SSR.D	400		C[+57]*3	658.956	3	1974.85	1974.88	0	-11.8	Specific	666.19	666.19	666.19	9.6	474	>sp|Q14766|LTBP1_HUMAN Latent-transforming growth factor beta-binding protein 1	1	DW090619_5_HF8 T.5815.5815.3	controllerType=0 controllerNumber=1 scan=5815	16.2037
	1	R.VVIC[+57.021]HLPC[+57.021]MNGGQC[+57.021]SSR.D	400		C[+57]*3	658.956	3	1974.85	1974.88	0	-12.1	Specific	728.15	728.15	728.15	10.6	474	>sp|Q14766|LTBP1_HUMAN Latent-transforming growth factor beta-binding protein 1	1	DW090619_5_HF8 T.6227.6227.3	controllerType=0 controllerNumber=1 scan=6227	16.9789
	1	R.VVIC[+57.021]HLPC[+57.021]MNGGQC[+57.021]SSR.D	400		C[+57]*3	658.961	3	1974.87	1974.88	0	-4.2	Specific	757.35	757.35	757.35	12.19	474	>sp|Q14766|LTBP1_HUMAN Latent-transforming growth factor beta-binding protein 1	1	DW090619_5_HF8 T.5630.5630.3	controllerType=0 controllerNumber=1 scan=5630	15.8378
	1	R.VVIC[+57.021]HLPC[+57.021]MNGGQC[+57.021]SSR.D	400		C[+57]*3	658.962	3	1974.87	1974.88	0	-3.1	Specific	761.68	761.68	761.68	12.19	474	>sp|Q14766|LTBP1_HUMAN Latent-transforming growth factor beta-binding protein 1	1	DW090619_5_HF8 T.5572.5572.3	controllerType=0 controllerNumber=1 scan=5572	15.7238
	1	R.VVIC[+57.021]HLPC[+57.021]MNGGQC[+57.021]SSR.D	400		C[+57]*3	658.961	3	1974.87	1974.88	0	-3.7	Specific	763.77	763.77	763.77	12.19	474	>sp|Q14766|LTBP1_HUMAN Latent-transforming growth factor beta-binding protein 1	1	DW090619_5_HF8 T.5344.5344.3	controllerType=0 controllerNumber=1 scan=5344	15.2638
	1	R.VVIC[+57.021]HLPC[+57.021]MNGGQC[+57.021]SSR.D	400		C[+57]*3	658.962	3	1974.87	1974.88	0	-2.6	Specific	785.52	785.52	785.52	12.19	474	>sp|Q14766|LTBP1_HUMAN Latent-transforming growth factor beta-binding protein 1	1	DW090619_5_HF8 T.5461.5461.3	controllerType=0 controllerNumber=1 scan=5461	15.5006
	1	R.VVIC[+57.021]HLPC[+57.021]MNGGQC[+57.021]SSR.D	400		C[+57]*3	987.939	2	1974.87	1974.88	0	-3	Specific	799.83	776.58	776.58	11.73	474	>sp|Q14766|LTBP1_HUMAN Latent-transforming growth factor beta-binding protein 1	1	DW090619_5_HF8 T.5411.5411.2	controllerType=0 controllerNumber=1 scan=5411	15.3987
	1	R.VVIC[+57.021]HLPC[+57.021]MNGGQC[+57.021]SSR.D	400		C[+57]*3	658.962	3	1974.87	1974.88	0	-2.5	Specific	800.43	800.43	800.43	13.19	474	>sp|Q14766|LTBP1_HUMAN Latent-transforming growth factor beta-binding protein 1	1	DW090619_5_HF8 T.5517.5517.3	controllerType=0 controllerNumber=1 scan=5517	15.614
	1	R.VVIC[+57.021]HLPC[+57.021]MNGGQC[+57.021]SSR.D	400		C[+57]*3	987.939	2	1974.87	1974.88	0	-2.6	Specific	817.51	783.83	783.83	12.73	474	>sp|Q14766|LTBP1_HUMAN Latent-transforming growth factor beta-binding protein 1	1	DW090619_5_HF8 T.5473.5473.2	controllerType=0 controllerNumber=1 scan=5473	15.5218
	1	R.VVIC[+57.021]HLPC[+57.021]MNGGQC[+57.021]SSR.D	400		C[+57]*3	987.938	2	1974.87	1974.88	0	-3.6	Specific	825.49	821.1	821.1	12.73	474	>sp|Q14766|LTBP1_HUMAN Latent-transforming growth factor beta-binding protein 1	1	DW090619_5_HF8 T.5528.5528.2	controllerType=0 controllerNumber=1 scan=5528	15.6322
	1	R.VVIC[+57.021]HLPC[+57.021]MNGGQC[+57.021]SSR.D	400		C[+57]*3	658.962	3	1974.87	1974.88	0	-3	Specific	834.48	834.48	834.48	13.19	474	>sp|Q14766|LTBP1_HUMAN Latent-transforming growth factor beta-binding protein 1	1	DW090619_5_HF8 T.5406.5406.3	controllerType=0 controllerNumber=1 scan=5406	15.3906
	1	R.VVIC[+57.021]HLPC[+57.021]MN[+0.984]GGQC[+57.021]SSR.D	400		C[+57]*3, N[+1]	659.292	3	1975.86	1975.86	0	0.2	Specific	334.24	334.24	334.24	3.53	474	>sp|Q14766|LTBP1_HUMAN Latent-transforming growth factor beta-binding protein 1	1	DW090619_5_HF8 T.6832.6832.3	controllerType=0 controllerNumber=1 scan=6832	18.1865
	1	R.VVIC[+57.021]HLPC[+57.021]MN[+0.984]GGQC[+57.021]SSR.D	400		C[+57]*3, N[+1]	659.29	3	1975.86	1975.86	0	-2.7	Specific	621.7	621.7	621.7	9.19	474	>sp|Q14766|LTBP1_HUMAN Latent-transforming growth factor beta-binding protein 1	1	DW090619_5_HF8 T.5693.5693.3	controllerType=0 controllerNumber=1 scan=5693	15.9681
	1	R.VVIC[+57.021]HLPC[+57.021]MN[+0.984]GGQC[+57.021]SSR.D	400		C[+57]*3, N[+1]	659.291	3	1975.86	1975.86	0	-1.6	Specific	628.39	628.39	628.39	9.64	474	>sp|Q14766|LTBP1_HUMAN Latent-transforming growth factor beta-binding protein 1	1	DW090619_5_HF8 T.6636.6636.3	controllerType=0 controllerNumber=1 scan=6636	17.7871
	1	R.VVIC[+57.021]HLPC[+57.021]M[+15.995]NGGQC[+57.021]SSR.D	400		C[+57]*3, M[+16]	664.292	3	1990.86	1990.87	0	-4.3	Specific	700.05	700.05	51.44	11.19	474	>sp|Q14766|LTBP1_HUMAN Latent-transforming growth factor beta-binding protein 1	1	DW090619_5_HF8 T.4423.4423.3	controllerType=0 controllerNumber=1 scan=4423	13.4002
	1	R.VVIC[+57.021]HLPC[+57.021]M[+15.995]NGGQC[+57.021]SSR.D	400		C[+57]*3, M[+16]	664.294	3	1990.87	1990.87	0	-2.1	Specific	731.48	731.48	28.7	11.64	474	>sp|Q14766|LTBP1_HUMAN Latent-transforming growth factor beta-binding protein 1	1	DW090619_5_HF8 T.4484.4484.3	controllerType=0 controllerNumber=1 scan=4484	13.5266
	1	R.VVIC[+57.021]HLPC[+57.021]MN[+0.984]GGQC[+57.021]SSR.D	400		C[+57]*3, N[+1]	988.432	2	1975.86	1975.86	0	-2.3	Specific	738.88	738.88	738.88	10.73	474	>sp|Q14766|LTBP1_HUMAN Latent-transforming growth factor beta-binding protein 1	1	DW090619_5_HF8 T.5701.5701.2	controllerType=0 controllerNumber=1 scan=5701	15.9823
	1	R.VVIC[+57.021]HLPC[+57.021]MN[+0.984]GGQC[+57.021]SSR.D	400		C[+57]*3, N[+1]	659.29	3	1975.86	1975.86	0	-2.7	Specific	750.18	750.18	750.18	12.19	474	>sp|Q14766|LTBP1_HUMAN Latent-transforming growth factor beta-binding protein 1	1	DW090619_5_HF8 T.6568.6568.3	controllerType=0 controllerNumber=1 scan=6568	17.6502
	1	R.VVIC[+57.021]HLPC[+57.021]MN[+0.984]GGQC[+57.021]SSR.D	400		C[+57]*3, N[+1]	659.29	3	1975.86	1975.86	0	-2.5	Specific	764.63	764.63	764.63	12.19	474	>sp|Q14766|LTBP1_HUMAN Latent-transforming growth factor beta-binding protein 1	1	DW090619_5_HF8 T.5758.5758.3	controllerType=0 controllerNumber=1 scan=5758	16.0925
	1	R.VVIC[+57.021]HLPC[+57.021]MN[+0.984]GGQC[+57.021]SSR.D	400		C[+57]*3, N[+1]	659.291	3	1975.86	1975.86	0	-1.6	Specific	781.4	781.4	781.4	12.64	474	>sp|Q14766|LTBP1_HUMAN Latent-transforming growth factor beta-binding protein 1	1	DW090619_5_HF8 T.5815.5815.3	controllerType=0 controllerNumber=1 scan=5815	16.2037
	1	R.VVIC[+57.021]HLPC[+57.021]MN[+0.984]GGQC[+57.021]SSR.D	400		C[+57]*3, N[+1]	659.291	3	1975.86	1975.86	0	-1.1	Specific	784.75	784.75	784.75	12.64	474	>sp|Q14766|LTBP1_HUMAN Latent-transforming growth factor beta-binding protein 1	1	DW090619_5_HF8 T.6499.6499.3	controllerType=0 controllerNumber=1 scan=6499	17.515
	1	R.VVIC[+57.021]HLPC[+57.021]MN[+0.984]GGQC[+57.021]SSR.D	400		C[+57]*3, N[+1]	659.29	3	1975.86	1975.86	0	-2.1	Specific	790.2	790.2	790.2	12.64	474	>sp|Q14766|LTBP1_HUMAN Latent-transforming growth factor beta-binding protein 1	1	DW090619_5_HF8 T.6157.6157.3	controllerType=0 controllerNumber=1 scan=6157	16.8484
	1	R.VVIC[+57.021]HLPC[+57.021]MN[+0.984]GGQC[+57.021]SSR.D	400		C[+57]*3, N[+1]	659.29	3	1975.85	1975.86	0	-3.1	Specific	799.15	799.15	799.15	12.19	474	>sp|Q14766|LTBP1_HUMAN Latent-transforming growth factor beta-binding protein 1	1	DW090619_5_HF8 T.6289.6289.3	controllerType=0 controllerNumber=1 scan=6289	17.099
	1	R.VVIC[+57.021]HLPC[+57.021]MN[+0.984]GGQC[+57.021]SSR.D	400		C[+57]*3, N[+1]	659.292	3	1975.86	1975.86	0	0.4	Specific	800.04	800.04	800.04	13.64	474	>sp|Q14766|LTBP1_HUMAN Latent-transforming growth factor beta-binding protein 1	1	DW090619_5_HF8 T.6433.6433.3	controllerType=0 controllerNumber=1 scan=6433	17.3806
	1	R.VVIC[+57.021]HLPC[+57.021]MN[+0.984]GGQC[+57.021]SSR.D	400		C[+57]*3, N[+1]	988.431	2	1975.85	1975.86	0	-2.9	Specific	807.68	807.68	807.68	12.73	474	>sp|Q14766|LTBP1_HUMAN Latent-transforming growth factor beta-binding protein 1	1	DW090619_5_HF8 T.5913.5913.2	controllerType=0 controllerNumber=1 scan=5913	16.3894
	1	R.VVIC[+57.021]HLPC[+57.021]MN[+0.984]GGQC[+57.021]SSR.D	400		C[+57]*3, N[+1]	659.289	3	1975.85	1975.86	0	-3.3	Specific	812.72	812.72	812.72	13.19	474	>sp|Q14766|LTBP1_HUMAN Latent-transforming growth factor beta-binding protein 1	1	DW090619_5_HF8 T.5946.5946.3	controllerType=0 controllerNumber=1 scan=5946	16.4545
	1	R.VVIC[+57.021]HLPC[+57.021]MN[+0.984]GGQC[+57.021]SSR.D	400		C[+57]*3, N[+1]	659.29	3	1975.86	1975.86	0	-2.4	Specific	823.34	823.34	823.34	13.19	474	>sp|Q14766|LTBP1_HUMAN Latent-transforming growth factor beta-binding protein 1	1	DW090619_5_HF8 T.6360.6360.3	controllerType=0 controllerNumber=1 scan=6360	17.2384
	1	R.VVIC[+57.021]HLPC[+57.021]MN[+0.984]GGQC[+57.021]SSR.D	400		C[+57]*3, N[+1]	988.434	2	1975.86	1975.86	0	0.5	Specific	828.79	802.15	802.15	13.19	474	>sp|Q14766|LTBP1_HUMAN Latent-transforming growth factor beta-binding protein 1	1	DW090619_5_HF8 T.5849.5849.2	controllerType=0 controllerNumber=1 scan=5849	16.2691
	1	R.VVIC[+57.021]HLPC[+57.021]MN[+0.984]GGQC[+57.021]SSR.D	400		C[+57]*3, N[+1]	659.289	3	1975.85	1975.86	0	-3.5	Specific	840.53	840.53	840.53	13.19	474	>sp|Q14766|LTBP1_HUMAN Latent-transforming growth factor beta-binding protein 1	1	DW090619_5_HF8 T.5880.5880.3	controllerType=0 controllerNumber=1 scan=5880	16.3299
	1	R.VVIC[+57.021]HLPC[+57.021]MN[+0.984]GGQC[+57.021]SSR.D	400		C[+57]*3, N[+1]	988.433	2	1975.86	1975.86	0	-0.5	Specific	856.04	821.35	821.35	14.19	474	>sp|Q14766|LTBP1_HUMAN Latent-transforming growth factor beta-binding protein 1	1	DW090619_5_HF8 T.5982.5982.2	controllerType=0 controllerNumber=1 scan=5982	16.5203
	1	R.VVIC[+57.021]HLPC[+57.021]MN[+0.984]GGQC[+57.021]SSR.D	400		C[+57]*3, N[+1]	659.291	3	1975.86	1975.86	0	-1.3	Specific	864.16	864.16	864.16	14.64	474	>sp|Q14766|LTBP1_HUMAN Latent-transforming growth factor beta-binding protein 1	1	DW090619_5_HF8 T.6092.6092.3	controllerType=0 controllerNumber=1 scan=6092	16.73
	1	R.VVIC[+57.021]HLPC[+57.021]MN[+0.984]GGQC[+57.021]SSR.D	400		C[+57]*3, N[+1]	659.29	3	1975.86	1975.86	0	-2	Specific	871.93	871.93	871.93	14.64	474	>sp|Q14766|LTBP1_HUMAN Latent-transforming growth factor beta-binding protein 1	1	DW090619_5_HF8 T.6012.6012.3	controllerType=0 controllerNumber=1 scan=6012	16.5842
	1	R.VVIC[+57.021]HLPC[+57.021]MNGGQC[+57.021]S[+365.132]S[+511.190]R.D	400	HexNAc(1)Hex(1),HexNAc(1)Hex(1)Fuc(1)	C[+57]*3, S[+365][+511]	951.069	3	2851.19	2851.2	0	-2.1	Specific	70.04	8.46	0	2.12	474	>sp|Q14766|LTBP1_HUMAN Latent-transforming growth factor beta-binding protein 1	1	DW090619_5_HF8 T.2513.2513.3	controllerType=0 controllerNumber=1 scan=2513	9.2773
	1	R.VVIC[+57.021]HLPC[+57.021]M[+15.995]N[+0.984]GGQC[+57.021]SSR.D	400		C[+57]*3, M[+16], N[+1]	664.627	3	1991.87	1991.86	0	5.3	Specific	388.72	388.72	168.26	3.8	474	>sp|Q14766|LTBP1_HUMAN Latent-transforming growth factor beta-binding protein 1	1	DW090619_5_HF8 T.5534.5534.3	controllerType=0 controllerNumber=1 scan=5534	15.642
	1	R.VVIC[+57.021]HLPC[+57.021]M[+15.995]N[+0.984]GGQC[+57.021]SSR.D	400		C[+57]*3, M[+16], N[+1]	664.621	3	1991.85	1991.86	0	-3.9	Specific	521.3	521.3	229.05	7.05	474	>sp|Q14766|LTBP1_HUMAN Latent-transforming growth factor beta-binding protein 1	1	DW090619_5_HF8 T.4710.4710.3	controllerType=0 controllerNumber=1 scan=4710	13.9843
	1	R.VVIC[+57.021]HLPC[+57.021]M[+15.995]N[+0.984]GGQC[+57.021]SSR.D	400		C[+57]*3, M[+16], N[+1]	664.621	3	1991.85	1991.86	0	-2.7	Specific	744.12	744.12	379.76	11.19	474	>sp|Q14766|LTBP1_HUMAN Latent-transforming growth factor beta-binding protein 1	1	DW090619_5_HF8 T.4927.4927.3	controllerType=0 controllerNumber=1 scan=4927	14.4186
	1	R.VVIC[+57.021]HLPC[+57.021]M[+15.995]N[+0.984]GGQC[+57.021]SSR.D	400		C[+57]*3, M[+16], N[+1]	664.621	3	1991.85	1991.86	0	-3.3	Specific	766.71	766.71	388.46	12.19	474	>sp|Q14766|LTBP1_HUMAN Latent-transforming growth factor beta-binding protein 1	1	DW090619_5_HF8 T.4993.4993.3	controllerType=0 controllerNumber=1 scan=4993	14.5428
	1	R.VVIC[+57.021]H[+15.995]LPC[+57.021]MNGGQC[+57.021]S[+203.079]S[+802.286]R.D	400	HexNAc(1),HexNAc(1)Hex(1)Fuc(1)NeuAc(1)	C[+57]*3, H[+16], S[+203][+802]	999.415	3	2996.23	2996.24	0	-1.8	Specific	4.81	4.81	0	2.09	474	>sp|Q14766|LTBP1_HUMAN Latent-transforming growth factor beta-binding protein 1	1	DW090619_5_HF8 T.2760.2760.3	controllerType=0 controllerNumber=1 scan=2760	9.8325
	1	R.DKC[+57.021]QC[+57.021]PPNFTGK.L	417		C[+57]*2	484.554	3	1451.65	1451.64	0	4.7	Specific	148.04	148.04	148.04	2.09	474	>sp|Q14766|LTBP1_HUMAN Latent-transforming growth factor beta-binding protein 1	1	DW090619_5_HF8 T.4638.4638.3	controllerType=0 controllerNumber=1 scan=4638	13.837
	1	R.DKC[+57.021]QC[+57.021]PPNFTGK.L	417		C[+57]*2	726.327	2	1451.65	1451.64	0	4.7	Specific	163.67	163.67	163.67	0.81	474	>sp|Q14766|LTBP1_HUMAN Latent-transforming growth factor beta-binding protein 1	1	DW090619_5_HF8 T.4502.4502.2	controllerType=0 controllerNumber=1 scan=4502	13.5567
	1	R.DKC[+57.021]QC[+57.021]PPNFTGK.L	417		C[+57]*2	726.327	2	1451.65	1451.64	0	3.5	Specific	242.08	242.08	242.08	2.1	474	>sp|Q14766|LTBP1_HUMAN Latent-transforming growth factor beta-binding protein 1	1	DW090619_5_HF8 T.4622.4622.2	controllerType=0 controllerNumber=1 scan=4622	13.8006
	1	R.DKC[+57.021]QC[+57.021]PPNFTGK.L	417		C[+57]*2	484.554	3	1451.65	1451.64	0	3.9	Specific	259.88	259.88	259.88	2.19	474	>sp|Q14766|LTBP1_HUMAN Latent-transforming growth factor beta-binding protein 1	1	DW090619_5_HF8 T.4703.4703.3	controllerType=0 controllerNumber=1 scan=4703	13.9705
	1	R.DKC[+57.021]QC[+57.021]PPNFTGK.L	417		C[+57]*2	484.554	3	1451.65	1451.64	0	4.6	Specific	265.5	265.5	265.5	2.26	474	>sp|Q14766|LTBP1_HUMAN Latent-transforming growth factor beta-binding protein 1	1	DW090619_5_HF8 T.4463.4463.3	controllerType=0 controllerNumber=1 scan=4463	13.4822
	1	R.DKC[+57.021]QC[+57.021]PPNFTGK.L	417		C[+57]*2	484.551	3	1451.64	1451.64	0	-1	Specific	270.92	270.92	270.92	2.85	474	>sp|Q14766|LTBP1_HUMAN Latent-transforming growth factor beta-binding protein 1	1	DW090619_5_HF8 T.4975.4975.3	controllerType=0 controllerNumber=1 scan=4975	14.5105
	1	R.DKC[+57.021]QC[+57.021]PPNFTGK.L	417		C[+57]*2	484.553	3	1451.65	1451.64	0	3.4	Specific	279.5	279.5	279.5	2.26	474	>sp|Q14766|LTBP1_HUMAN Latent-transforming growth factor beta-binding protein 1	1	DW090619_5_HF8 T.4758.4758.3	controllerType=0 controllerNumber=1 scan=4758	14.0812
	1	R.DKC[+57.021]QC[+57.021]PPNFTGK.L	417		C[+57]*2	484.553	3	1451.64	1451.64	0	2.1	Specific	280.48	280.48	280.48	2.48	474	>sp|Q14766|LTBP1_HUMAN Latent-transforming growth factor beta-binding protein 1	1	DW090619_5_HF8 T.4813.4813.3	controllerType=0 controllerNumber=1 scan=4813	14.1912
	1	R.DKC[+57.021]QC[+57.021]PPNFTGK.L	417		C[+57]*2	484.552	3	1451.64	1451.64	0	0.6	Specific	304.9	304.9	304.9	3.44	474	>sp|Q14766|LTBP1_HUMAN Latent-transforming growth factor beta-binding protein 1	1	DW090619_5_HF8 T.4876.4876.3	controllerType=0 controllerNumber=1 scan=4876	14.3158
	1	R.DKC[+57.021]QC[+57.021]PPNFTGK.L	417		C[+57]*2	484.551	3	1451.64	1451.64	0	-1.9	Specific	382.29	382.29	382.29	5.45	474	>sp|Q14766|LTBP1_HUMAN Latent-transforming growth factor beta-binding protein 1	1	DW090619_5_HF8 T.4242.4242.3	controllerType=0 controllerNumber=1 scan=4242	13.0236
	1	R.DKC[+57.021]QC[+57.021]PPNFTGK.L	417		C[+57]*2	484.551	3	1451.64	1451.64	0	-1.7	Specific	398.09	398.09	398.09	5.45	474	>sp|Q14766|LTBP1_HUMAN Latent-transforming growth factor beta-binding protein 1	1	DW090619_5_HF8 T.4297.4297.3	controllerType=0 controllerNumber=1 scan=4297	13.1381
	1	R.DKC[+57.021]QC[+57.021]PPNFTGK.L	417		C[+57]*2	484.55	3	1451.64	1451.64	0	-2.5	Specific	416.43	416.43	416.43	5.67	474	>sp|Q14766|LTBP1_HUMAN Latent-transforming growth factor beta-binding protein 1	1	DW090619_5_HF8 T.3966.3966.3	controllerType=0 controllerNumber=1 scan=3966	12.4554
	1	R.DKC[+57.021]QC[+57.021]PPNFTGK.L	417		C[+57]*2	484.551	3	1451.64	1451.64	0	-1.5	Specific	427.47	427.47	427.47	5.89	474	>sp|Q14766|LTBP1_HUMAN Latent-transforming growth factor beta-binding protein 1	1	DW090619_5_HF8 T.4351.4351.3	controllerType=0 controllerNumber=1 scan=4351	13.2536
	1	R.DKC[+57.021]QC[+57.021]PPNFTGK.L	417		C[+57]*2	484.551	3	1451.64	1451.64	0	-2.2	Specific	429.54	429.54	429.54	5.62	474	>sp|Q14766|LTBP1_HUMAN Latent-transforming growth factor beta-binding protein 1	1	DW090619_5_HF8 T.4406.4406.3	controllerType=0 controllerNumber=1 scan=4406	13.3649
	1	R.DKC[+57.021]QC[+57.021]PPNFTGK.L	417		C[+57]*2	484.551	3	1451.64	1451.64	0	-1.9	Specific	432.43	432.43	432.43	5.89	474	>sp|Q14766|LTBP1_HUMAN Latent-transforming growth factor beta-binding protein 1	1	DW090619_5_HF8 T.4021.4021.3	controllerType=0 controllerNumber=1 scan=4021	12.5671
	1	R.DKC[+57.021]QC[+57.021]PPNFTGK.L	417		C[+57]*2	484.551	3	1451.64	1451.64	0	-1.7	Specific	440.64	440.64	440.64	5.96	474	>sp|Q14766|LTBP1_HUMAN Latent-transforming growth factor beta-binding protein 1	1	DW090619_5_HF8 T.4076.4076.3	controllerType=0 controllerNumber=1 scan=4076	12.6782
	1	R.DKC[+57.021]QC[+57.021]PPNFTGK.L	417		C[+57]*2	484.551	3	1451.64	1451.64	0	-1.5	Specific	449.86	449.86	449.86	5.96	474	>sp|Q14766|LTBP1_HUMAN Latent-transforming growth factor beta-binding protein 1	1	DW090619_5_HF8 T.4132.4132.3	controllerType=0 controllerNumber=1 scan=4132	12.7974
	1	R.DKC[+57.021]QC[+57.021]PPNFTGK.L	417		C[+57]*2	484.551	3	1451.64	1451.64	0	-1.8	Specific	460.02	460.02	460.02	6.19	474	>sp|Q14766|LTBP1_HUMAN Latent-transforming growth factor beta-binding protein 1	1	DW090619_5_HF8 T.4186.4186.3	controllerType=0 controllerNumber=1 scan=4186	12.9111
	1	R.DKC[+57.021]QC[+57.021]PPNFTGK.L	417		C[+57]*2	484.551	3	1451.64	1451.64	0	-0.5	Specific	469.19	469.19	469.19	7.4	474	>sp|Q14766|LTBP1_HUMAN Latent-transforming growth factor beta-binding protein 1	1	DW090619_5_HF8 T.3801.3801.3	controllerType=0 controllerNumber=1 scan=3801	12.1127
	1	R.DKC[+57.021]QC[+57.021]PPNFTGK.L	417		C[+57]*2	484.551	3	1451.64	1451.64	0	-1.9	Specific	472.69	472.69	472.69	6.19	474	>sp|Q14766|LTBP1_HUMAN Latent-transforming growth factor beta-binding protein 1	1	DW090619_5_HF8 T.3641.3641.3	controllerType=0 controllerNumber=1 scan=3641	11.7695
	1	R.DKC[+57.021]QC[+57.021]PPNFTGK.L	417		C[+57]*2	484.551	3	1451.64	1451.64	0	-0.5	Specific	473.48	473.48	473.48	7.4	474	>sp|Q14766|LTBP1_HUMAN Latent-transforming growth factor beta-binding protein 1	1	DW090619_5_HF8 T.3691.3691.3	controllerType=0 controllerNumber=1 scan=3691	11.8769
	1	R.DKC[+57.021]QC[+57.021]PPNFTGK.L	417		C[+57]*2	484.551	3	1451.64	1451.64	0	-2	Specific	474.75	474.75	474.75	7.4	474	>sp|Q14766|LTBP1_HUMAN Latent-transforming growth factor beta-binding protein 1	1	DW090619_5_HF8 T.3911.3911.3	controllerType=0 controllerNumber=1 scan=3911	12.345
	1	R.DKC[+57.021]QC[+57.021]PPNFTGK.L	417		C[+57]*2	484.552	3	1451.64	1451.64	0	-0.3	Specific	485.56	485.56	485.56	6.43	474	>sp|Q14766|LTBP1_HUMAN Latent-transforming growth factor beta-binding protein 1	1	DW090619_5_HF8 T.3746.3746.3	controllerType=0 controllerNumber=1 scan=3746	11.9937
	1	R.DKC[+57.021]QC[+57.021]PPNFTGK.L	417		C[+57]*2	484.551	3	1451.64	1451.64	0	-2.2	Specific	490.91	490.91	490.91	7.64	474	>sp|Q14766|LTBP1_HUMAN Latent-transforming growth factor beta-binding protein 1	1	DW090619_5_HF8 T.3856.3856.3	controllerType=0 controllerNumber=1 scan=3856	12.23
	1	R.DKC[+57.021]QC[+57.021]PPNFTGK.L	417		C[+57]*2	726.325	2	1451.64	1451.64	0	1	Specific	664.53	602.9	602.9	8.76	474	>sp|Q14766|LTBP1_HUMAN Latent-transforming growth factor beta-binding protein 1	1	DW090619_5_HF8 T.4338.4338.2	controllerType=0 controllerNumber=1 scan=4338	13.2245
	1	R.DKC[+57.021]QC[+57.021]PPNFTGK.L	417		C[+57]*2	726.324	2	1451.64	1451.64	0	0.3	Specific	736.51	736.51	736.51	10.03	474	>sp|Q14766|LTBP1_HUMAN Latent-transforming growth factor beta-binding protein 1	1	DW090619_5_HF8 T.4189.4189.2	controllerType=0 controllerNumber=1 scan=4189	12.9163
	1	R.DKC[+57.021]QC[+57.021]PPNFTGK.L	417		C[+57]*2	726.322	2	1451.64	1451.64	0	-2.1	Specific	759.94	759.94	759.94	11.03	474	>sp|Q14766|LTBP1_HUMAN Latent-transforming growth factor beta-binding protein 1	1	DW090619_5_HF8 T.3768.3768.2	controllerType=0 controllerNumber=1 scan=3768	12.0414
	1	R.DKC[+57.021]QC[+57.021]PPNFTGK.L	417		C[+57]*2	726.322	2	1451.64	1451.64	0	-3	Specific	767.51	767.51	767.51	10.81	474	>sp|Q14766|LTBP1_HUMAN Latent-transforming growth factor beta-binding protein 1	1	DW090619_5_HF8 T.3879.3879.2	controllerType=0 controllerNumber=1 scan=3879	12.2797
	1	R.DKC[+57.021]QC[+57.021]PPNFTGK.L	417		C[+57]*2	726.322	2	1451.64	1451.64	0	-2.7	Specific	768.63	768.63	768.63	10.81	474	>sp|Q14766|LTBP1_HUMAN Latent-transforming growth factor beta-binding protein 1	1	DW090619_5_HF8 T.3823.3823.2	controllerType=0 controllerNumber=1 scan=3823	12.1593
	1	R.DKC[+57.021]QC[+57.021]PPNFTGK.L	417		C[+57]*2	726.322	2	1451.64	1451.64	0	-2.5	Specific	772.88	772.88	772.88	10.57	474	>sp|Q14766|LTBP1_HUMAN Latent-transforming growth factor beta-binding protein 1	1	DW090619_5_HF8 T.3713.3713.2	controllerType=0 controllerNumber=1 scan=3713	11.9251
	1	R.DKC[+57.021]QC[+57.021]PPNFTGK.L	417		C[+57]*2	726.322	2	1451.64	1451.64	0	-2.8	Specific	774.22	734.57	734.57	10.57	474	>sp|Q14766|LTBP1_HUMAN Latent-transforming growth factor beta-binding protein 1	1	DW090619_5_HF8 T.3652.3652.2	controllerType=0 controllerNumber=1 scan=3652	11.7932
	1	R.DKC[+57.021]QC[+57.021]PPNFTGK.L	417		C[+57]*2	726.322	2	1451.64	1451.64	0	-1.9	Specific	775.84	775.84	775.84	11.03	474	>sp|Q14766|LTBP1_HUMAN Latent-transforming growth factor beta-binding protein 1	1	DW090619_5_HF8 T.4055.4055.2	controllerType=0 controllerNumber=1 scan=4055	12.6381
	1	R.DKC[+57.021]QC[+57.021]PPNFTGK.L	417		C[+57]*2	726.322	2	1451.64	1451.64	0	-2.4	Specific	776.43	776.43	776.43	10.57	474	>sp|Q14766|LTBP1_HUMAN Latent-transforming growth factor beta-binding protein 1	1	DW090619_5_HF8 T.3934.3934.2	controllerType=0 controllerNumber=1 scan=3934	12.3931
	1	R.DKC[+57.021]QC[+57.021]PPNFTGK.L	417		C[+57]*2	726.322	2	1451.64	1451.64	0	-2.7	Specific	778.2	778.2	778.2	10.57	474	>sp|Q14766|LTBP1_HUMAN Latent-transforming growth factor beta-binding protein 1	1	DW090619_5_HF8 T.4001.4001.2	controllerType=0 controllerNumber=1 scan=4001	12.527
	1	R.DKC[+57.021]QC[+57.021]PPNFTGK.L	417		C[+57]*2	726.323	2	1451.64	1451.64	0	-1.6	Specific	779.44	779.44	779.44	11.03	474	>sp|Q14766|LTBP1_HUMAN Latent-transforming growth factor beta-binding protein 1	1	DW090619_5_HF8 T.4110.4110.2	controllerType=0 controllerNumber=1 scan=4110	12.7502
	1	R.DKC[+57.021]QC[+57.021]PPN[+1768.640]FTGK.L	417	HexNAc(4)Hex(5)Fuc(1)	C[+57]*2, N[+1769]	1074.1	3	3220.27	3220.28	0	-2.2	Specific	218.71	218.71	50.11	4.41	474	>sp|Q14766|LTBP1_HUMAN Latent-transforming growth factor beta-binding protein 1	1	DW090619_5_HF8 T.3535.3535.3	controllerType=0 controllerNumber=1 scan=3535	11.5427
	1	R.DKC[+57.021]QC[+57.021]PPN[+1606.587]FTGK.L	417	HexNAc(4)Hex(4)Fuc(1)	C[+57]*2, N[+1607]	1020.08	3	3058.22	3058.23	0	-2.9	Specific	345.46	345.46	56.44	5.33	474	>sp|Q14766|LTBP1_HUMAN Latent-transforming growth factor beta-binding protein 1	1	DW090619_5_HF8 T.3534.3534.3	controllerType=0 controllerNumber=1 scan=3534	11.5405
	1	R.DKC[+57.021]QC[+57.021]PPN[+1444.534]FTGK.L	417	HexNAc(4)Hex(3)Fuc(1)	C[+57]*2, N[+1445]	966.058	3	2896.16	2896.17	0	-4.8	Specific	404.1	404.1	61.36	6.88	474	>sp|Q14766|LTBP1_HUMAN Latent-transforming growth factor beta-binding protein 1	1	DW090619_5_HF8 T.3590.3590.3	controllerType=0 controllerNumber=1 scan=3590	11.6627
	1	K.C[+57.021]QC[+57.021]PPNFTGK.L	419		C[+57]*2	604.761	2	1208.52	1208.52	0	-2.5	Specific	587.83	504.14	504.14	6.87	474	>sp|Q14766|LTBP1_HUMAN Latent-transforming growth factor beta-binding protein 1	1	DW090619_5_HF8 T.4253.4253.2	controllerType=0 controllerNumber=1 scan=4253	13.0477
	1	K.C[+57.021]QC[+57.021]PPNFTGK.L	419		C[+57]*2	604.761	2	1208.51	1208.52	0	-3.4	Specific	589.17	527.81	527.81	6.87	474	>sp|Q14766|LTBP1_HUMAN Latent-transforming growth factor beta-binding protein 1	1	DW090619_5_HF8 T.4089.4089.2	controllerType=0 controllerNumber=1 scan=4089	12.7038
	1	K.C[+57.021]QC[+57.021]PPNFTGK.L	419		C[+57]*2	604.762	2	1208.52	1208.52	0	-2.2	Specific	601.98	527.2	527.2	8.33	474	>sp|Q14766|LTBP1_HUMAN Latent-transforming growth factor beta-binding protein 1	1	DW090619_5_HF8 T.4362.4362.2	controllerType=0 controllerNumber=1 scan=4362	13.2765
	1	K.C[+57.021]QC[+57.021]PPNFTGK.L	419		C[+57]*2	604.762	2	1208.52	1208.52	0	-1.7	Specific	607.36	581.73	581.73	9.78	474	>sp|Q14766|LTBP1_HUMAN Latent-transforming growth factor beta-binding protein 1	1	DW090619_5_HF8 T.4308.4308.2	controllerType=0 controllerNumber=1 scan=4308	13.1619
	1	K.C[+57.021]QC[+57.021]PPNFTGK.L	419		C[+57]*2	604.762	2	1208.52	1208.52	0	-2.1	Specific	610.97	536.2	536.2	8.06	474	>sp|Q14766|LTBP1_HUMAN Latent-transforming growth factor beta-binding protein 1	1	DW090619_5_HF8 T.4474.4474.2	controllerType=0 controllerNumber=1 scan=4474	13.5059
	1	K.C[+57.021]QC[+57.021]PPNFTGK.L	419		C[+57]*2	604.761	2	1208.52	1208.52	0	-2.9	Specific	611.53	501.73	501.73	7.87	474	>sp|Q14766|LTBP1_HUMAN Latent-transforming growth factor beta-binding protein 1	1	DW090619_5_HF8 T.4197.4197.2	controllerType=0 controllerNumber=1 scan=4197	12.9352
	1	K.C[+57.021]QC[+57.021]PPNFTGK.L	419		C[+57]*2	604.762	2	1208.52	1208.52	0	-1.4	Specific	611.99	535.58	535.58	8.57	474	>sp|Q14766|LTBP1_HUMAN Latent-transforming growth factor beta-binding protein 1	1	DW090619_5_HF8 T.4593.4593.2	controllerType=0 controllerNumber=1 scan=4593	13.7436
	1	K.C[+57.021]QC[+57.021]PPNFTGK.L	419		C[+57]*2	604.762	2	1208.52	1208.52	0	-2	Specific	618.39	504.16	504.16	8.06	474	>sp|Q14766|LTBP1_HUMAN Latent-transforming growth factor beta-binding protein 1	1	DW090619_5_HF8 T.4538.4538.2	controllerType=0 controllerNumber=1 scan=4538	13.6338
	1	K.C[+57.021]QC[+57.021]PPNFTGK.L	419		C[+57]*2	604.761	2	1208.52	1208.52	0	-2.8	Specific	621.01	540.1	540.1	8.11	474	>sp|Q14766|LTBP1_HUMAN Latent-transforming growth factor beta-binding protein 1	1	DW090619_5_HF8 T.4142.4142.2	controllerType=0 controllerNumber=1 scan=4142	12.8178
	1	K.C[+57.021]QC[+57.021]PPNFTGK.L	419		C[+57]*2	604.761	2	1208.52	1208.52	0	-2.8	Specific	627.74	579.49	579.49	8.11	474	>sp|Q14766|LTBP1_HUMAN Latent-transforming growth factor beta-binding protein 1	1	DW090619_5_HF8 T.4420.4420.2	controllerType=0 controllerNumber=1 scan=4420	13.3941
	1	K.C[+57.021][-17.027]QC[+57.021]PPNFTGK.L	419		C[-17][+57]*2	596.249	2	1191.49	1191.49	0	-2	Specific	366.26	366.26	366.26	5.3	474	>sp|Q14766|LTBP1_HUMAN Latent-transforming growth factor beta-binding protein 1	1	DW090619_5_HF8 T.6467.6467.2	controllerType=0 controllerNumber=1 scan=6467	17.4473
	1	K.C[+57.021][-17.027]QC[+57.021]PPNFTGK.L	419		C[-17][+57]*2	596.25	2	1191.49	1191.49	0	-0.3	Specific	439.5	439.5	439.5	5.73	474	>sp|Q14766|LTBP1_HUMAN Latent-transforming growth factor beta-binding protein 1	1	DW090619_5_HF8 T.6408.6408.2	controllerType=0 controllerNumber=1 scan=6408	17.3305
	1	K.C[+57.021][-17.027]QC[+57.021]PPNFTGK.L	419		C[-17][+57]*2	596.251	2	1191.5	1191.49	0	2.8	Specific	457.16	457.16	457.16	5.07	474	>sp|Q14766|LTBP1_HUMAN Latent-transforming growth factor beta-binding protein 1	1	DW090619_5_HF8 T.6344.6344.2	controllerType=0 controllerNumber=1 scan=6344	17.2066
	1	K.LC[+57.021]QIPVHGASVPK.L	429		C[+57]	469.26	3	1405.77	1405.76	0	3.1	Specific	211.38	157.83	157.83	2.1	474	>sp|Q14766|LTBP1_HUMAN Latent-transforming growth factor beta-binding protein 1	1	DW090619_5_HF8 T.7054.7054.3	controllerType=0 controllerNumber=1 scan=7054	18.6571
	1	K.LC[+57.021]QIPVHGASVPK.L	429		C[+57]	469.257	3	1405.76	1405.76	0	-3.5	Specific	542.84	404.2	404.2	7.19	474	>sp|Q14766|LTBP1_HUMAN Latent-transforming growth factor beta-binding protein 1	1	DW090619_5_HF8 T.5529.5529.3	controllerType=0 controllerNumber=1 scan=5529	15.6334
	1	K.LC[+57.021]QIPVHGASVPK.L	429		C[+57]	469.259	3	1405.76	1405.76	0	-0.5	Specific	577.13	417.64	417.64	8.78	474	>sp|Q14766|LTBP1_HUMAN Latent-transforming growth factor beta-binding protein 1	1	DW090619_5_HF8 T.6055.6055.3	controllerType=0 controllerNumber=1 scan=6055	16.6639
	1	K.LC[+57.021]QIPVHGASVPK.L	429		C[+57]	469.257	3	1405.76	1405.76	0	-4.6	Specific	592.14	421.98	421.98	8.32	474	>sp|Q14766|LTBP1_HUMAN Latent-transforming growth factor beta-binding protein 1	1	DW090619_5_HF8 T.5819.5819.3	controllerType=0 controllerNumber=1 scan=5819	16.2113
	1	K.LC[+57.021]QIPVHGASVPK.L	429		C[+57]	469.257	3	1405.76	1405.76	0	-3	Specific	622.57	470.5	470.5	9.32	474	>sp|Q14766|LTBP1_HUMAN Latent-transforming growth factor beta-binding protein 1	1	DW090619_5_HF8 T.5276.5276.3	controllerType=0 controllerNumber=1 scan=5276	15.1247
	1	K.LC[+57.021]QIPVHGASVPK.L	429		C[+57]	469.258	3	1405.76	1405.76	0	-1.8	Specific	623.12	463.32	463.32	9.78	474	>sp|Q14766|LTBP1_HUMAN Latent-transforming growth factor beta-binding protein 1	1	DW090619_5_HF8 T.4725.4725.3	controllerType=0 controllerNumber=1 scan=4725	14.013
	1	K.LC[+57.021]QIPVHGASVPK.L	429		C[+57]	469.257	3	1405.76	1405.76	0	-4.3	Specific	634.62	427.43	427.43	9.32	474	>sp|Q14766|LTBP1_HUMAN Latent-transforming growth factor beta-binding protein 1	1	DW090619_5_HF8 T.5110.5110.3	controllerType=0 controllerNumber=1 scan=5110	14.7813
	1	K.LC[+57.021]QIPVHGASVPK.L	429		C[+57]	469.257	3	1405.76	1405.76	0	-3.6	Specific	641.03	475.97	475.97	9.32	474	>sp|Q14766|LTBP1_HUMAN Latent-transforming growth factor beta-binding protein 1	1	DW090619_5_HF8 T.5057.5057.3	controllerType=0 controllerNumber=1 scan=5057	14.6714
	1	K.LC[+57.021]QIPVHGASVPK.L	429		C[+57]	469.257	3	1405.76	1405.76	0	-3.2	Specific	641.35	463.57	463.57	9.32	474	>sp|Q14766|LTBP1_HUMAN Latent-transforming growth factor beta-binding protein 1	1	DW090619_5_HF8 T.5455.5455.3	controllerType=0 controllerNumber=1 scan=5455	15.4877
	1	K.LC[+57.021]QIPVHGASVPK.L	429		C[+57]	469.257	3	1405.76	1405.76	0	-3.6	Specific	648.53	480.68	480.68	9.32	474	>sp|Q14766|LTBP1_HUMAN Latent-transforming growth factor beta-binding protein 1	1	DW090619_5_HF8 T.5220.5220.3	controllerType=0 controllerNumber=1 scan=5220	15.0092
	1	K.LC[+57.021]QIPVHGASVPK.L	429		C[+57]	469.257	3	1405.76	1405.76	0	-2.8	Specific	649.57	490.51	490.51	9.32	474	>sp|Q14766|LTBP1_HUMAN Latent-transforming growth factor beta-binding protein 1	1	DW090619_5_HF8 T.4944.4944.3	controllerType=0 controllerNumber=1 scan=4944	14.4513
	1	K.LC[+57.021]QIPVHGASVPK.L	429		C[+57]	469.258	3	1405.76	1405.76	0	-2.7	Specific	655.76	473.82	473.82	10.32	474	>sp|Q14766|LTBP1_HUMAN Latent-transforming growth factor beta-binding protein 1	1	DW090619_5_HF8 T.5396.5396.3	controllerType=0 controllerNumber=1 scan=5396	15.3691
	1	K.LC[+57.021]QIPVHGASVPK.L	429		C[+57]	469.258	3	1405.76	1405.76	0	-1	Specific	658.69	499.04	499.04	10.78	474	>sp|Q14766|LTBP1_HUMAN Latent-transforming growth factor beta-binding protein 1	1	DW090619_5_HF8 T.4779.4779.3	controllerType=0 controllerNumber=1 scan=4779	14.1289
	1	K.LC[+57.021]QIPVHGASVPK.L	429		C[+57]	469.257	3	1405.76	1405.76	0	-3.3	Specific	670.41	506.74	506.74	10.32	474	>sp|Q14766|LTBP1_HUMAN Latent-transforming growth factor beta-binding protein 1	1	DW090619_5_HF8 T.5165.5165.3	controllerType=0 controllerNumber=1 scan=5165	14.8957
	1	K.LC[+57.021]QIPVHGASVPK.L	429		C[+57]	469.257	3	1405.76	1405.76	0	-3.6	Specific	672.21	507.53	507.53	10.32	474	>sp|Q14766|LTBP1_HUMAN Latent-transforming growth factor beta-binding protein 1	1	DW090619_5_HF8 T.5001.5001.3	controllerType=0 controllerNumber=1 scan=5001	14.5593
	1	K.LC[+57.021]QIPVHGASVPK.L	429		C[+57]	469.257	3	1405.76	1405.76	0	-3.5	Specific	683.77	508.88	508.88	10.32	474	>sp|Q14766|LTBP1_HUMAN Latent-transforming growth factor beta-binding protein 1	1	DW090619_5_HF8 T.5333.5333.3	controllerType=0 controllerNumber=1 scan=5333	15.2401
	1	K.LC[+57.021]QIPVHGASVPK.L	429		C[+57]	469.258	3	1405.76	1405.76	0	-2.3	Specific	702.87	540.65	540.65	11.78	474	>sp|Q14766|LTBP1_HUMAN Latent-transforming growth factor beta-binding protein 1	1	DW090619_5_HF8 T.4889.4889.3	controllerType=0 controllerNumber=1 scan=4889	14.3443
	1	K.LC[+57.021]QIPVHGASVPK.L	429		C[+57]	469.258	3	1405.76	1405.76	0	-1	Specific	740.36	569.71	569.71	11.78	474	>sp|Q14766|LTBP1_HUMAN Latent-transforming growth factor beta-binding protein 1	1	DW090619_5_HF8 T.4834.4834.3	controllerType=0 controllerNumber=1 scan=4834	14.2366
	1	K.LC[+57.021]QIPVHGASVPK.L	429		C[+57]	469.258	3	1405.76	1405.76	0	-2.5	Specific	755.57	589.7	589.7	12.32	474	>sp|Q14766|LTBP1_HUMAN Latent-transforming growth factor beta-binding protein 1	1	DW090619_5_HF8 T.4663.4663.3	controllerType=0 controllerNumber=1 scan=4663	13.8876
	1	K.LC[+57.021]QIPVHGASVPK.L	429		C[+57]	703.383	2	1405.76	1405.76	0	-2.5	Specific	876.37	651.39	651.39	13.86	474	>sp|Q14766|LTBP1_HUMAN Latent-transforming growth factor beta-binding protein 1	1	DW090619_5_HF8 T.4919.4919.2	controllerType=0 controllerNumber=1 scan=4919	14.4032
	1	K.LC[+57.021]QIPVHGASVPK.L	429		C[+57]	703.383	2	1405.76	1405.76	0	-2.4	Specific	912.31	666.86	666.86	14.86	474	>sp|Q14766|LTBP1_HUMAN Latent-transforming growth factor beta-binding protein 1	1	DW090619_5_HF8 T.4847.4847.2	controllerType=0 controllerNumber=1 scan=4847	14.2618
	1	K.LC[+57.021]QIPVHGASVPK.L	429		C[+57]	703.383	2	1405.76	1405.76	0	-2.6	Specific	930.21	688.95	688.95	14.86	474	>sp|Q14766|LTBP1_HUMAN Latent-transforming growth factor beta-binding protein 1	1	DW090619_5_HF8 T.4781.4781.2	controllerType=0 controllerNumber=1 scan=4781	14.1313
	1	K.LC[+57.021]QIPVHGASVPK.L	429		C[+57]	703.383	2	1405.76	1405.76	0	-2.8	Specific	938.03	693.29	693.29	14.86	474	>sp|Q14766|LTBP1_HUMAN Latent-transforming growth factor beta-binding protein 1	1	DW090619_5_HF8 T.4673.4673.2	controllerType=0 controllerNumber=1 scan=4673	13.9066
	1	K.LC[+57.021]QIPVHGASVPK.L	429		C[+57]	703.383	2	1405.76	1405.76	0	-3	Specific	942.63	704.57	704.57	14.86	474	>sp|Q14766|LTBP1_HUMAN Latent-transforming growth factor beta-binding protein 1	1	DW090619_5_HF8 T.4727.4727.2	controllerType=0 controllerNumber=1 scan=4727	14.0153
	1	K.LYQHSQQPGK.A	442			593.302	2	1185.6	1185.6	0	-3.5	Specific	443.66	378.73	378.73	4.62	474	>sp|Q14766|LTBP1_HUMAN Latent-transforming growth factor beta-binding protein 1	1	DW090619_5_HF8 T.2600.2600.2	controllerType=0 controllerNumber=1 scan=2600	9.4735
	1	K.LYQHSQQPGK.A	442			593.303	2	1185.6	1185.6	0	-1.7	Specific	730.52	627.4	627.4	11.32	474	>sp|Q14766|LTBP1_HUMAN Latent-transforming growth factor beta-binding protein 1	1	DW090619_5_HF8 T.2528.2528.2	controllerType=0 controllerNumber=1 scan=2528	9.3131
	1	K.LYQHSQQPGK.A	442			593.304	2	1185.6	1185.6	0	-0.9	Specific	874.61	731.69	731.69	14.32	474	>sp|Q14766|LTBP1_HUMAN Latent-transforming growth factor beta-binding protein 1	1	DW090619_5_HF8 T.2417.2417.2	controllerType=0 controllerNumber=1 scan=2417	9.0564
	1	K.LYQHSQQPGK.A	442			593.304	2	1185.6	1185.6	0	-0.2	Specific	875.8	722.41	722.41	14.32	474	>sp|Q14766|LTBP1_HUMAN Latent-transforming growth factor beta-binding protein 1	1	DW090619_5_HF8 T.2364.2364.2	controllerType=0 controllerNumber=1 scan=2364	8.9296
	1	K.LYQHSQQPGK.A	442			593.303	2	1185.6	1185.6	0	-1.8	Specific	888.44	706.17	706.17	14.32	474	>sp|Q14766|LTBP1_HUMAN Latent-transforming growth factor beta-binding protein 1	1	DW090619_5_HF8 T.2472.2472.2	controllerType=0 controllerNumber=1 scan=2472	9.186
	1	K.ALGTHVIHSTHTLPLTVTSQQGVK.V	452			505.88	5	2525.37	2525.38	0	-4.6	Specific	92.68	92.68	92.68	2.15	474	>sp|Q14766|LTBP1_HUMAN Latent-transforming growth factor beta-binding protein 1	1	DW090619_5_HF8 T.5641.5641.3	controllerType=0 controllerNumber=1 scan=5641	15.8586
	1	K.ALGTHVIHSTHTLPLTVTSQQGVK.V	452			632.101	4	2525.38	2525.38	0	-0.5	Specific	144.74	144.74	144.74	2.14	474	>sp|Q14766|LTBP1_HUMAN Latent-transforming growth factor beta-binding protein 1	1	DW090619_5_HF8 T.7060.7060.2	controllerType=0 controllerNumber=1 scan=7060	18.6709
	1	K.ALGTHVIHSTHTLPLTVTSQQGVK.V	452			632.1	4	2525.38	2525.38	0	-1.5	Specific	296.28	296.28	296.28	4.24	474	>sp|Q14766|LTBP1_HUMAN Latent-transforming growth factor beta-binding protein 1	1	DW090619_5_HF8 T.6094.6094.2	controllerType=0 controllerNumber=1 scan=6094	16.7324
	1	K.ALGTHVIHSTHTLPLTVTSQQGVK.V	452			505.881	5	2525.38	2525.38	0	-3.2	Specific	397.23	397.23	397.23	6	474	>sp|Q14766|LTBP1_HUMAN Latent-transforming growth factor beta-binding protein 1	1	DW090619_5_HF8 T.5799.5799.5	controllerType=0 controllerNumber=1 scan=5799	16.1683
	1	K.ALGTHVIHSTHTLPLTVTSQQGVK.V	452			505.882	5	2525.38	2525.38	0	-1.1	Specific	431.13	431.13	431.13	7.84	474	>sp|Q14766|LTBP1_HUMAN Latent-transforming growth factor beta-binding protein 1	1	DW090619_5_HF8 T.6063.6063.5	controllerType=0 controllerNumber=1 scan=6063	16.6756
	1	K.ALGTHVIHSTHTLPLTVTSQQGVK.V	452			632.1	4	2525.38	2525.38	0	-2.6	Specific	445.98	445.98	445.98	6.99	474	>sp|Q14766|LTBP1_HUMAN Latent-transforming growth factor beta-binding protein 1	1	DW090619_5_HF8 T.5781.5781.3	controllerType=0 controllerNumber=1 scan=5781	16.1328
	1	K.ALGTHVIHSTHTLPLTVTSQQGVK.V	452			505.881	5	2525.38	2525.38	0	-2.4	Specific	454.36	454.36	454.36	7.45	474	>sp|Q14766|LTBP1_HUMAN Latent-transforming growth factor beta-binding protein 1	1	DW090619_5_HF8 T.5520.5520.5	controllerType=0 controllerNumber=1 scan=5520	15.6176
	1	K.ALGTHVIHSTHTLPLTVTSQQGVK.V	452			505.881	5	2525.38	2525.38	0	-2.7	Specific	457.04	457.04	457.04	7.45	474	>sp|Q14766|LTBP1_HUMAN Latent-transforming growth factor beta-binding protein 1	1	DW090619_5_HF8 T.5730.5730.5	controllerType=0 controllerNumber=1 scan=5730	16.0318
	1	K.ALGTHVIHSTHTLPLTVTSQQGVK.V	452			505.88	5	2525.37	2525.38	0	-4.6	Specific	493.18	493.18	493.18	7.68	474	>sp|Q14766|LTBP1_HUMAN Latent-transforming growth factor beta-binding protein 1	1	DW090619_5_HF8 T.5876.5876.5	controllerType=0 controllerNumber=1 scan=5876	16.3209
	1	K.ALGTHVIHSTHTLPLTVTSQQGVK.V	452			505.881	5	2525.38	2525.38	0	-2.6	Specific	499.34	499.34	499.34	7.68	474	>sp|Q14766|LTBP1_HUMAN Latent-transforming growth factor beta-binding protein 1	1	DW090619_5_HF8 T.5462.5462.5	controllerType=0 controllerNumber=1 scan=5462	15.5018
	1	K.ALGTHVIHSTHTLPLTVTSQQGVK.V	452			505.881	5	2525.37	2525.38	0	-3.7	Specific	509.21	509.21	509.21	7.68	474	>sp|Q14766|LTBP1_HUMAN Latent-transforming growth factor beta-binding protein 1	1	DW090619_5_HF8 T.5588.5588.5	controllerType=0 controllerNumber=1 scan=5588	15.7521
	1	K.ALGTHVIHSTHTLPLTVTSQQGVK.V	452			505.881	5	2525.38	2525.38	0	-2.2	Specific	519.19	519.19	519.19	8.14	474	>sp|Q14766|LTBP1_HUMAN Latent-transforming growth factor beta-binding protein 1	1	DW090619_5_HF8 T.5296.5296.5	controllerType=0 controllerNumber=1 scan=5296	15.1687
	1	K.ALGTHVIHSTHTLPLTVTSQQGVK.V	452			505.881	5	2525.38	2525.38	0	-2.4	Specific	521.11	521.11	521.11	7.84	474	>sp|Q14766|LTBP1_HUMAN Latent-transforming growth factor beta-binding protein 1	1	DW090619_5_HF8 T.5408.5408.5	controllerType=0 controllerNumber=1 scan=5408	15.393
	1	K.ALGTHVIHSTHTLPLTVTSQQGVK.V	452			505.881	5	2525.38	2525.38	0	-2.1	Specific	532.51	532.51	532.51	8.3	474	>sp|Q14766|LTBP1_HUMAN Latent-transforming growth factor beta-binding protein 1	1	DW090619_5_HF8 T.5241.5241.5	controllerType=0 controllerNumber=1 scan=5241	15.0539
	1	K.ALGTHVIHSTHTLPLTVTSQQGVK.V	452			505.881	5	2525.38	2525.38	0	-2.1	Specific	535.95	535.95	535.95	8.3	474	>sp|Q14766|LTBP1_HUMAN Latent-transforming growth factor beta-binding protein 1	1	DW090619_5_HF8 T.5133.5133.5	controllerType=0 controllerNumber=1 scan=5133	14.8313
	1	K.ALGTHVIHSTHTLPLTVTSQQGVK.V	452			505.881	5	2525.38	2525.38	0	-2.5	Specific	546.87	546.87	546.87	7.84	474	>sp|Q14766|LTBP1_HUMAN Latent-transforming growth factor beta-binding protein 1	1	DW090619_5_HF8 T.5186.5186.5	controllerType=0 controllerNumber=1 scan=5186	14.9416
	1	K.ALGTHVIHSTHTLPLTVTSQQGVK.V	452			505.882	5	2525.38	2525.38	0	-1.9	Specific	573.3	573.3	573.3	9.43	474	>sp|Q14766|LTBP1_HUMAN Latent-transforming growth factor beta-binding protein 1	1	DW090619_5_HF8 T.5351.5351.5	controllerType=0 controllerNumber=1 scan=5351	15.2805
	1	K.ALGTHVIHSTHTLPLTVTSQQGVK.V	452			632.099	4	2525.37	2525.38	0	-4.3	Specific	579.54	579.54	579.54	8.52	474	>sp|Q14766|LTBP1_HUMAN Latent-transforming growth factor beta-binding protein 1	1	DW090619_5_HF8 T.5943.5943.4	controllerType=0 controllerNumber=1 scan=5943	16.4471
	1	K.ALGTHVIHSTHTLPLTVTSQQGVK.V	452			632.099	4	2525.38	2525.38	0	-3.2	Specific	599.75	599.75	599.75	8.52	474	>sp|Q14766|LTBP1_HUMAN Latent-transforming growth factor beta-binding protein 1	1	DW090619_5_HF8 T.6030.6030.4	controllerType=0 controllerNumber=1 scan=6030	16.6113
	1	K.ALGTHVIHSTHTLPLTVTSQQGVK.V	452			632.099	4	2525.37	2525.38	0	-3.9	Specific	628.48	628.48	628.48	9.52	474	>sp|Q14766|LTBP1_HUMAN Latent-transforming growth factor beta-binding protein 1	1	DW090619_5_HF8 T.5817.5817.4	controllerType=0 controllerNumber=1 scan=5817	16.207
	1	K.ALGTHVIHSTHTLPLTVTSQQGVK.V	452			632.1	4	2525.38	2525.38	0	-2.7	Specific	676.74	676.74	676.74	10.52	474	>sp|Q14766|LTBP1_HUMAN Latent-transforming growth factor beta-binding protein 1	1	DW090619_5_HF8 T.5175.5175.4	controllerType=0 controllerNumber=1 scan=5175	14.9175
	1	K.ALGTHVIHSTHTLPLTVTSQQGVK.V	452			632.1	4	2525.38	2525.38	0	-2.3	Specific	680.56	680.56	680.56	10.97	474	>sp|Q14766|LTBP1_HUMAN Latent-transforming growth factor beta-binding protein 1	1	DW090619_5_HF8 T.5230.5230.4	controllerType=0 controllerNumber=1 scan=5230	15.0298
	1	K.ALGTHVIHSTHTLPLTVTSQQGVK.V	452			632.099	4	2525.38	2525.38	0	-3	Specific	681.95	681.95	681.95	10.52	474	>sp|Q14766|LTBP1_HUMAN Latent-transforming growth factor beta-binding protein 1	1	DW090619_5_HF8 T.5395.5395.4	controllerType=0 controllerNumber=1 scan=5395	15.368
	1	K.ALGTHVIHSTHTLPLTVTSQQGVK.V	452			632.099	4	2525.37	2525.38	0	-3.6	Specific	691.36	691.36	691.36	10.52	474	>sp|Q14766|LTBP1_HUMAN Latent-transforming growth factor beta-binding protein 1	1	DW090619_5_HF8 T.5584.5584.4	controllerType=0 controllerNumber=1 scan=5584	15.7456
	1	K.ALGTHVIHSTHTLPLTVTSQQGVK.V	452			632.1	4	2525.38	2525.38	0	-2.2	Specific	691.51	691.51	691.51	10.97	474	>sp|Q14766|LTBP1_HUMAN Latent-transforming growth factor beta-binding protein 1	1	DW090619_5_HF8 T.5285.5285.4	controllerType=0 controllerNumber=1 scan=5285	15.1455
	1	K.ALGTHVIHSTHTLPLTVTSQQGVK.V	452			632.1	4	2525.38	2525.38	0	-2.4	Specific	698.78	698.78	698.78	10.52	474	>sp|Q14766|LTBP1_HUMAN Latent-transforming growth factor beta-binding protein 1	1	DW090619_5_HF8 T.5340.5340.4	controllerType=0 controllerNumber=1 scan=5340	15.2567
	1	K.ALGTHVIHSTHTLPLTVTSQQGVK.V	452			632.1	4	2525.38	2525.38	0	-2.6	Specific	705.39	705.39	705.39	11.52	474	>sp|Q14766|LTBP1_HUMAN Latent-transforming growth factor beta-binding protein 1	1	DW090619_5_HF8 T.5122.5122.4	controllerType=0 controllerNumber=1 scan=5122	14.8076
	1	K.ALGTHVIHSTHTLPLTVTSQQGVK.V	452			632.099	4	2525.38	2525.38	0	-3.1	Specific	718.69	718.69	718.69	11.52	474	>sp|Q14766|LTBP1_HUMAN Latent-transforming growth factor beta-binding protein 1	1	DW090619_5_HF8 T.5521.5521.4	controllerType=0 controllerNumber=1 scan=5521	15.6195
	1	K.ALGTHVIHSTHTLPLTVTSQQGVK.V	452			632.1	4	2525.38	2525.38	0	-2.7	Specific	718.94	718.94	718.94	11.52	474	>sp|Q14766|LTBP1_HUMAN Latent-transforming growth factor beta-binding protein 1	1	DW090619_5_HF8 T.5451.5451.4	controllerType=0 controllerNumber=1 scan=5451	15.4827
	1	K.ALGTHVIHSTHTLPLTVTSQQGVK.V	452			1263.19	2	2525.38	2525.38	0	-1.3	Specific	1018.54	922.75	922.75	16.39	474	>sp|Q14766|LTBP1_HUMAN Latent-transforming growth factor beta-binding protein 1	1	DW090619_5_HF8 T.5217.5217.2	controllerType=0 controllerNumber=1 scan=5217	15.0018
	1	K.ALGTHVIHSTHTLPLTVTSQQGVK.V	452			1263.19	2	2525.38	2525.38	0	-2.6	Specific	1027.24	964.22	964.22	15.93	474	>sp|Q14766|LTBP1_HUMAN Latent-transforming growth factor beta-binding protein 1	1	DW090619_5_HF8 T.5155.5155.2	controllerType=0 controllerNumber=1 scan=5155	14.8744
	1	K.ALGTHVIHSTHTLPLTVTSQQGVK.V	452			842.462	3	2525.37	2525.38	0	-4.3	Specific	1106.23	1106.23	1106.23	18.29	474	>sp|Q14766|LTBP1_HUMAN Latent-transforming growth factor beta-binding protein 1	1	DW090619_5_HF8 T.5362.5362.3	controllerType=0 controllerNumber=1 scan=5362	15.3018
	1	K.ALGTHVIHSTHTLPLTVTSQQGVK.V	452			842.463	3	2525.37	2525.38	0	-3.6	Specific	1106.25	1106.25	1106.25	18.29	474	>sp|Q14766|LTBP1_HUMAN Latent-transforming growth factor beta-binding protein 1	1	DW090619_5_HF8 T.5188.5188.3	controllerType=0 controllerNumber=1 scan=5188	14.944
	1	K.ALGTHVIHSTHTLPLTVTSQQGVK.V	452			842.463	3	2525.38	2525.38	0	-3.2	Specific	1162.25	1162.25	1162.25	19.29	474	>sp|Q14766|LTBP1_HUMAN Latent-transforming growth factor beta-binding protein 1	1	DW090619_5_HF8 T.5300.5300.3	controllerType=0 controllerNumber=1 scan=5300	15.1745
	1	K.ALGTHVIHSTHTLPLTVTSQQGVK.V	452			842.463	3	2525.38	2525.38	0	-3.1	Specific	1167.26	1167.26	1167.26	19.29	474	>sp|Q14766|LTBP1_HUMAN Latent-transforming growth factor beta-binding protein 1	1	DW090619_5_HF8 T.5243.5243.3	controllerType=0 controllerNumber=1 scan=5243	15.0562
	1	K.ALGTHVIHSTHTLPLTVTSQQGVK.V	452			842.465	3	2525.38	2525.38	0	-1.7	Specific	1178.82	1178.82	1178.82	19.74	474	>sp|Q14766|LTBP1_HUMAN Latent-transforming growth factor beta-binding protein 1	1	DW090619_5_HF8 T.5434.5434.3	controllerType=0 controllerNumber=1 scan=5434	15.4465
	1	K.ALGTHVIHSTHTLPLTVTSQQGVK.V	452			842.463	3	2525.38	2525.38	0	-3.3	Specific	1221.98	1221.98	1221.98	20.29	474	>sp|Q14766|LTBP1_HUMAN Latent-transforming growth factor beta-binding protein 1	1	DW090619_5_HF8 T.5134.5134.3	controllerType=0 controllerNumber=1 scan=5134	14.8326
	1	K.ALGTHVIHSTHT[+365.132]LPLTVTSQQGVK.V	452	HexNAc(1)Hex(1)	T[+365]	578.908	5	2890.51	2890.52	0	-2.3	Specific	256.79	256.79	0.51	3.21	474	>sp|Q14766|LTBP1_HUMAN Latent-transforming growth factor beta-binding protein 1	1	DW090619_5_HF8 T.4881.4881.3	controllerType=0 controllerNumber=1 scan=4881	14.326
	1	K.ALGTHVIHSTHTLPLT[+365.132]VTSQQGVK.V	452	HexNAc(1)Hex(1)	T[+365]	723.383	4	2890.51	2890.52	0	-1.5	Specific	1011.19	1011.19	4.8	17.97	474	>sp|Q14766|LTBP1_HUMAN Latent-transforming growth factor beta-binding protein 1	1	DW090619_5_HF8 T.4960.4960.4	controllerType=0 controllerNumber=1 scan=4960	14.4811
	1	K.VKFPPNIVNIHVK.H	476			752.953	2	1504.9	1504.9	0	-1.1	Specific	446.28	348.67	348.67	4.4	474	>sp|Q14766|LTBP1_HUMAN Latent-transforming growth factor beta-binding protein 1	1	DW090619_5_HF8 T.6587.6587.2	controllerType=0 controllerNumber=1 scan=6587	17.6866
	1	K.VKFPPNIVNIHVK.H	476			752.951	2	1504.89	1504.9	0	-3.9	Specific	534.85	421.91	421.91	5.65	474	>sp|Q14766|LTBP1_HUMAN Latent-transforming growth factor beta-binding protein 1	1	DW090619_5_HF8 T.5916.5916.2	controllerType=0 controllerNumber=1 scan=5916	16.3939
	1	K.VKFPPNIVNIHVK.H	476			502.304	3	1504.9	1504.9	0	-0.8	Specific	542.83	399.23	399.23	7.34	474	>sp|Q14766|LTBP1_HUMAN Latent-transforming growth factor beta-binding protein 1	1	DW090619_5_HF8 T.6996.6996.3	controllerType=0 controllerNumber=1 scan=6996	18.5326
	1	K.VKFPPNIVNIHVK.H	476			502.303	3	1504.9	1504.9	0	-2.8	Specific	575.74	405.89	405.89	8.02	474	>sp|Q14766|LTBP1_HUMAN Latent-transforming growth factor beta-binding protein 1	1	DW090619_5_HF8 T.6852.6852.3	controllerType=0 controllerNumber=1 scan=6852	18.2286
	1	K.VKFPPNIVNIHVK.H	476			752.951	2	1504.89	1504.9	0	-3.2	Specific	590.15	425.56	425.56	6.79	474	>sp|Q14766|LTBP1_HUMAN Latent-transforming growth factor beta-binding protein 1	1	DW090619_5_HF8 T.5981.5981.2	controllerType=0 controllerNumber=1 scan=5981	16.5181
	1	K.VKFPPNIVNIHVK.H	476			502.304	3	1504.9	1504.9	0	-1.8	Specific	607.26	430.51	430.51	9.47	474	>sp|Q14766|LTBP1_HUMAN Latent-transforming growth factor beta-binding protein 1	1	DW090619_5_HF8 T.7074.7074.3	controllerType=0 controllerNumber=1 scan=7074	18.6993
	1	K.VKFPPNIVNIHVK.H	476			752.952	2	1504.9	1504.9	0	-1.4	Specific	613.49	464.44	464.44	8.24	474	>sp|Q14766|LTBP1_HUMAN Latent-transforming growth factor beta-binding protein 1	1	DW090619_5_HF8 T.6705.6705.2	controllerType=0 controllerNumber=1 scan=6705	17.9295
	1	K.VKFPPNIVNIHVK.H	476			502.304	3	1504.9	1504.9	0	-2.5	Specific	613.7	465.99	465.99	9.02	474	>sp|Q14766|LTBP1_HUMAN Latent-transforming growth factor beta-binding protein 1	1	DW090619_5_HF8 T.6386.6386.3	controllerType=0 controllerNumber=1 scan=6386	17.2945
	1	K.VKFPPNIVNIHVK.H	476			502.304	3	1504.9	1504.9	0	-2.3	Specific	616.08	419.53	419.53	9.47	474	>sp|Q14766|LTBP1_HUMAN Latent-transforming growth factor beta-binding protein 1	1	DW090619_5_HF8 T.6080.6080.3	controllerType=0 controllerNumber=1 scan=6080	16.7097
	1	K.VKFPPNIVNIHVK.H	476			752.952	2	1504.9	1504.9	0	-1.8	Specific	618.29	461.86	461.86	8.24	474	>sp|Q14766|LTBP1_HUMAN Latent-transforming growth factor beta-binding protein 1	1	DW090619_5_HF8 T.6652.6652.2	controllerType=0 controllerNumber=1 scan=6652	17.8205
	1	K.VKFPPNIVNIHVK.H	476			502.304	3	1504.9	1504.9	0	-2.4	Specific	627.62	442.74	442.74	9.02	474	>sp|Q14766|LTBP1_HUMAN Latent-transforming growth factor beta-binding protein 1	1	DW090619_5_HF8 T.6562.6562.3	controllerType=0 controllerNumber=1 scan=6562	17.6411
	1	K.VKFPPNIVNIHVK.H	476			502.304	3	1504.9	1504.9	0	-2.4	Specific	628.79	467.25	467.25	9.02	474	>sp|Q14766|LTBP1_HUMAN Latent-transforming growth factor beta-binding protein 1	1	DW090619_5_HF8 T.6452.6452.3	controllerType=0 controllerNumber=1 scan=6452	17.4221
	1	K.VKFPPNIVNIHVK.H	476			502.304	3	1504.9	1504.9	0	-2.3	Specific	629.58	444.28	444.28	9.47	474	>sp|Q14766|LTBP1_HUMAN Latent-transforming growth factor beta-binding protein 1	1	DW090619_5_HF8 T.6209.6209.3	controllerType=0 controllerNumber=1 scan=6209	16.9478
	1	K.VKFPPNIVNIHVK.H	476			502.304	3	1504.9	1504.9	0	-2.5	Specific	645.56	476.44	476.44	9.02	474	>sp|Q14766|LTBP1_HUMAN Latent-transforming growth factor beta-binding protein 1	1	DW090619_5_HF8 T.6507.6507.3	controllerType=0 controllerNumber=1 scan=6507	17.5311
	1	K.VKFPPNIVNIHVK.H	476			502.303	3	1504.9	1504.9	0	-2.6	Specific	650.5	470.23	470.23	10.02	474	>sp|Q14766|LTBP1_HUMAN Latent-transforming growth factor beta-binding protein 1	1	DW090619_5_HF8 T.6793.6793.3	controllerType=0 controllerNumber=1 scan=6793	18.1098
	1	K.VKFPPNIVNIHVK.H	476			502.304	3	1504.9	1504.9	0	-2.4	Specific	653.08	445.46	445.46	10.02	474	>sp|Q14766|LTBP1_HUMAN Latent-transforming growth factor beta-binding protein 1	1	DW090619_5_HF8 T.6014.6014.3	controllerType=0 controllerNumber=1 scan=6014	16.5866
	1	K.VKFPPNIVNIHVK.H	476			502.304	3	1504.9	1504.9	0	-2.5	Specific	658.55	472.76	472.76	10.02	474	>sp|Q14766|LTBP1_HUMAN Latent-transforming growth factor beta-binding protein 1	1	DW090619_5_HF8 T.6143.6143.3	controllerType=0 controllerNumber=1 scan=6143	16.8262
	1	K.VKFPPNIVNIHVK.H	476			502.303	3	1504.9	1504.9	0	-2.6	Specific	658.81	487.97	487.97	10.02	474	>sp|Q14766|LTBP1_HUMAN Latent-transforming growth factor beta-binding protein 1	1	DW090619_5_HF8 T.6682.6682.3	controllerType=0 controllerNumber=1 scan=6682	17.8822
	1	K.VKFPPNIVNIHVK.H	476			502.303	3	1504.89	1504.9	0	-3.9	Specific	661.62	467.9	467.9	10.02	474	>sp|Q14766|LTBP1_HUMAN Latent-transforming growth factor beta-binding protein 1	1	DW090619_5_HF8 T.5895.5895.3	controllerType=0 controllerNumber=1 scan=5895	16.3548
	1	K.VKFPPNIVNIHVK.H	476			502.303	3	1504.9	1504.9	0	-2.7	Specific	669.35	492.4	492.4	10.02	474	>sp|Q14766|LTBP1_HUMAN Latent-transforming growth factor beta-binding protein 1	1	DW090619_5_HF8 T.6265.6265.3	controllerType=0 controllerNumber=1 scan=6265	17.0525
	1	K.VKFPPNIVNIHVK.H	476			502.303	3	1504.9	1504.9	0	-2.6	Specific	673.52	470.53	470.53	10.02	474	>sp|Q14766|LTBP1_HUMAN Latent-transforming growth factor beta-binding protein 1	1	DW090619_5_HF8 T.6737.6737.3	controllerType=0 controllerNumber=1 scan=6737	17.9969
	1	K.VKFPPNIVNIHVK.H	476			502.303	3	1504.89	1504.9	0	-3.3	Specific	674.17	488.65	488.65	10.02	474	>sp|Q14766|LTBP1_HUMAN Latent-transforming growth factor beta-binding protein 1	1	DW090619_5_HF8 T.5956.5956.3	controllerType=0 controllerNumber=1 scan=5956	16.4712
	1	K.VKFPPNIVNIHVK.H	476			502.304	3	1504.9	1504.9	0	-2.1	Specific	690.64	498.02	498.02	10.47	474	>sp|Q14766|LTBP1_HUMAN Latent-transforming growth factor beta-binding protein 1	1	DW090619_5_HF8 T.6627.6627.3	controllerType=0 controllerNumber=1 scan=6627	17.7722
	1	K.VKFPPNIVNIHVK.H	476			502.303	3	1504.9	1504.9	0	-2.9	Specific	707.85	513.3	513.3	11.02	474	>sp|Q14766|LTBP1_HUMAN Latent-transforming growth factor beta-binding protein 1	1	DW090619_5_HF8 T.6322.6322.3	controllerType=0 controllerNumber=1 scan=6322	17.1681
	1	K.FPPNIVNIHVK.H	478			639.371	2	1277.73	1277.74	0	-1.9	Specific	193.06	193.06	193.06	2.13	474	>sp|Q14766|LTBP1_HUMAN Latent-transforming growth factor beta-binding protein 1	1	DW090619_5_HF8 T.7083.7083.2	controllerType=0 controllerNumber=1 scan=7083	18.7158
	1	K.FPPNIVNIHVK.H	478			639.369	2	1277.73	1277.74	0	-4.2	Specific	208.31	202.06	202.06	2.1	474	>sp|Q14766|LTBP1_HUMAN Latent-transforming growth factor beta-binding protein 1	1	DW090619_5_HF8 T.7226.7226.2	controllerType=0 controllerNumber=1 scan=7226	19.028
	1	K.FPPNIVNIHVK.H	478			426.582	3	1277.73	1277.74	0	-2.8	Specific	363.65	262.34	262.34	4.88	474	>sp|Q14766|LTBP1_HUMAN Latent-transforming growth factor beta-binding protein 1	1	DW090619_5_HF8 T.7244.7244.3	controllerType=0 controllerNumber=1 scan=7244	19.0657
	1	K.FPPNIVNIHVK.H	478			426.582	3	1277.73	1277.74	0	-2.7	Specific	368.15	245.51	245.51	4.67	474	>sp|Q14766|LTBP1_HUMAN Latent-transforming growth factor beta-binding protein 1	1	DW090619_5_HF8 T.7306.7306.3	controllerType=0 controllerNumber=1 scan=7306	19.1957
	1	K.FPPNIVNIHVK.H	478			426.583	3	1277.73	1277.74	0	-2.3	Specific	391.33	213.47	213.47	4.67	474	>sp|Q14766|LTBP1_HUMAN Latent-transforming growth factor beta-binding protein 1	1	DW090619_5_HF8 T.6455.6455.3	controllerType=0 controllerNumber=1 scan=6455	17.4257
	1	K.FPPNIVNIHVK.H	478			426.582	3	1277.73	1277.74	0	-3.2	Specific	403.18	312.22	312.22	5.24	474	>sp|Q14766|LTBP1_HUMAN Latent-transforming growth factor beta-binding protein 1	1	DW090619_5_HF8 T.7368.7368.3	controllerType=0 controllerNumber=1 scan=7368	19.3312
	1	K.FPPNIVNIHVK.H	478			426.582	3	1277.73	1277.74	0	-3	Specific	465.83	264.68	264.68	5.12	474	>sp|Q14766|LTBP1_HUMAN Latent-transforming growth factor beta-binding protein 1	1	DW090619_5_HF8 T.6389.6389.3	controllerType=0 controllerNumber=1 scan=6389	17.2981
	1	K.FPPNIVNIHVK.H	478			426.583	3	1277.73	1277.74	0	-2.6	Specific	466.38	315.83	315.83	5.3	474	>sp|Q14766|LTBP1_HUMAN Latent-transforming growth factor beta-binding protein 1	1	DW090619_5_HF8 T.7189.7189.3	controllerType=0 controllerNumber=1 scan=7189	18.9493
	1	K.FPPNIVNIHVK.H	478			426.583	3	1277.73	1277.74	0	-2.6	Specific	484.7	236.66	236.66	5.14	474	>sp|Q14766|LTBP1_HUMAN Latent-transforming growth factor beta-binding protein 1	1	DW090619_5_HF8 T.6969.6969.3	controllerType=0 controllerNumber=1 scan=6969	18.4733
	1	K.FPPNIVNIHVK.H	478			426.582	3	1277.73	1277.74	0	-2.7	Specific	493.16	263.1	263.1	5.35	474	>sp|Q14766|LTBP1_HUMAN Latent-transforming growth factor beta-binding protein 1	1	DW090619_5_HF8 T.6586.6586.3	controllerType=0 controllerNumber=1 scan=6586	17.6844
	1	K.FPPNIVNIHVK.H	478			426.582	3	1277.73	1277.74	0	-2.8	Specific	495.28	275.66	275.66	5.35	474	>sp|Q14766|LTBP1_HUMAN Latent-transforming growth factor beta-binding protein 1	1	DW090619_5_HF8 T.6804.6804.3	controllerType=0 controllerNumber=1 scan=6804	18.1327
	1	K.FPPNIVNIHVK.H	478			426.583	3	1277.73	1277.74	0	-2	Specific	506.37	264.17	264.17	5.81	474	>sp|Q14766|LTBP1_HUMAN Latent-transforming growth factor beta-binding protein 1	1	DW090619_5_HF8 T.6749.6749.3	controllerType=0 controllerNumber=1 scan=6749	18.0199
	1	K.FPPNIVNIHVK.H	478			426.583	3	1277.73	1277.74	0	-2.3	Specific	507.32	272.53	272.53	5.35	474	>sp|Q14766|LTBP1_HUMAN Latent-transforming growth factor beta-binding protein 1	1	DW090619_5_HF8 T.7079.7079.3	controllerType=0 controllerNumber=1 scan=7079	18.711
	1	K.FPPNIVNIHVK.H	478			426.582	3	1277.73	1277.74	0	-2.7	Specific	508.16	305.26	305.26	5.54	474	>sp|Q14766|LTBP1_HUMAN Latent-transforming growth factor beta-binding protein 1	1	DW090619_5_HF8 T.6858.6858.3	controllerType=0 controllerNumber=1 scan=6858	18.2429
	1	K.FPPNIVNIHVK.H	478			426.583	3	1277.73	1277.74	0	-2.2	Specific	525.66	289.73	289.73	6.16	474	>sp|Q14766|LTBP1_HUMAN Latent-transforming growth factor beta-binding protein 1	1	DW090619_5_HF8 T.7134.7134.3	controllerType=0 controllerNumber=1 scan=7134	18.8297
	1	K.FPPNIVNIHVK.H	478			426.583	3	1277.73	1277.74	0	-2	Specific	533.68	329.96	329.96	6.32	474	>sp|Q14766|LTBP1_HUMAN Latent-transforming growth factor beta-binding protein 1	1	DW090619_5_HF8 T.6523.6523.3	controllerType=0 controllerNumber=1 scan=6523	17.558
	1	K.FPPNIVNIHVK.H	478			426.583	3	1277.73	1277.74	0	-2.3	Specific	566.43	320.46	320.46	6.83	474	>sp|Q14766|LTBP1_HUMAN Latent-transforming growth factor beta-binding protein 1	1	DW090619_5_HF8 T.6328.6328.3	controllerType=0 controllerNumber=1 scan=6328	17.1752
	1	K.FPPNIVNIHVK.H	478			426.582	3	1277.73	1277.74	0	-3.4	Specific	578.09	342.07	342.07	7	474	>sp|Q14766|LTBP1_HUMAN Latent-transforming growth factor beta-binding protein 1	1	DW090619_5_HF8 T.6639.6639.3	controllerType=0 controllerNumber=1 scan=6639	17.7944
	1	K.FPPNIVNIHVK.H	478			426.582	3	1277.73	1277.74	0	-3	Specific	601.32	361.81	361.81	9.32	474	>sp|Q14766|LTBP1_HUMAN Latent-transforming growth factor beta-binding protein 1	1	DW090619_5_HF8 T.6914.6914.3	controllerType=0 controllerNumber=1 scan=6914	18.3591
	1	K.FPPNIVNIHVK.H	478			426.583	3	1277.73	1277.74	0	-2	Specific	606.04	366.2	366.2	9.78	474	>sp|Q14766|LTBP1_HUMAN Latent-transforming growth factor beta-binding protein 1	1	DW090619_5_HF8 T.6258.6258.3	controllerType=0 controllerNumber=1 scan=6258	17.0388
	1	K.FPPNIVNIHVK.H	478			426.582	3	1277.73	1277.74	0	-4.1	Specific	648.84	396.58	396.58	9.32	474	>sp|Q14766|LTBP1_HUMAN Latent-transforming growth factor beta-binding protein 1	1	DW090619_5_HF8 T.6694.6694.3	controllerType=0 controllerNumber=1 scan=6694	17.906
	1	K.FPPNIVNIHVK.H	478			426.582	3	1277.73	1277.74	0	-2.8	Specific	649.63	435.41	435.41	9.32	474	>sp|Q14766|LTBP1_HUMAN Latent-transforming growth factor beta-binding protein 1	1	DW090619_5_HF8 T.6191.6191.3	controllerType=0 controllerNumber=1 scan=6191	16.9146
	1	K.FPPNIVNIHVK.H	478			426.582	3	1277.73	1277.74	0	-2.7	Specific	660.24	400.63	400.63	10.32	474	>sp|Q14766|LTBP1_HUMAN Latent-transforming growth factor beta-binding protein 1	1	DW090619_5_HF8 T.7023.7023.3	controllerType=0 controllerNumber=1 scan=7023	18.5928
	1	K.FPPNIVNIHVK.H	478			426.582	3	1277.73	1277.74	0	-3	Specific	660.61	408.58	408.58	10.32	474	>sp|Q14766|LTBP1_HUMAN Latent-transforming growth factor beta-binding protein 1	1	DW090619_5_HF8 T.6129.6129.3	controllerType=0 controllerNumber=1 scan=6129	16.8009
	1	K.HPPEASVQIHQVSR.I	489			528.944	3	1584.82	1584.82	0	-3.2	Specific	174.69	174.69	174.69	2.08	474	>sp|Q14766|LTBP1_HUMAN Latent-transforming growth factor beta-binding protein 1	1	DW090619_5_HF8 T.5211.5211.2	controllerType=0 controllerNumber=1 scan=5211	14.9893
	1	K.HPPEASVQIHQVSR.I	489			528.944	3	1584.82	1584.82	0	-3.9	Specific	388.12	388.12	388.12	4.52	474	>sp|Q14766|LTBP1_HUMAN Latent-transforming growth factor beta-binding protein 1	1	DW090619_5_HF8 T.5484.5484.2	controllerType=0 controllerNumber=1 scan=5484	15.5459
	1	K.HPPEASVQIHQVSR.I	489			528.944	3	1584.82	1584.82	0	-3.8	Specific	394.07	394.07	394.07	4.52	474	>sp|Q14766|LTBP1_HUMAN Latent-transforming growth factor beta-binding protein 1	1	DW090619_5_HF8 T.5269.5269.2	controllerType=0 controllerNumber=1 scan=5269	15.1095
	1	K.HPPEASVQIHQVSR.I	489			792.915	2	1584.82	1584.82	0	-0.7	Specific	573.22	573.22	573.22	5.24	474	>sp|Q14766|LTBP1_HUMAN Latent-transforming growth factor beta-binding protein 1	1	DW090619_5_HF8 T.3722.3722.2	controllerType=0 controllerNumber=1 scan=3722	11.9401
	1	K.HPPEASVQIHQVSR.I	489			528.946	3	1584.82	1584.82	0	-0.7	Specific	582.18	582.18	582.18	8.19	474	>sp|Q14766|LTBP1_HUMAN Latent-transforming growth factor beta-binding protein 1	1	DW090619_5_HF8 T.3416.3416.2	controllerType=0 controllerNumber=1 scan=3416	11.2882
	1	K.HPPEASVQIHQVSR.I	489			792.914	2	1584.82	1584.82	0	-2.7	Specific	589.23	589.23	589.23	4.78	474	>sp|Q14766|LTBP1_HUMAN Latent-transforming growth factor beta-binding protein 1	1	DW090619_5_HF8 T.3655.3655.2	controllerType=0 controllerNumber=1 scan=3655	11.7997
	1	K.HPPEASVQIHQVSR.I	489			528.945	3	1584.82	1584.82	0	-2.7	Specific	664.99	664.99	664.99	9.73	474	>sp|Q14766|LTBP1_HUMAN Latent-transforming growth factor beta-binding protein 1	1	DW090619_5_HF8 T.6282.6282.3	controllerType=0 controllerNumber=1 scan=6282	17.0838
	1	K.HPPEASVQIHQVSR.I	489			792.913	2	1584.82	1584.82	0	-2.7	Specific	713.65	713.65	713.65	8.05	474	>sp|Q14766|LTBP1_HUMAN Latent-transforming growth factor beta-binding protein 1	1	DW090619_5_HF8 T.3594.3594.2	controllerType=0 controllerNumber=1 scan=3594	11.6721
	1	K.HPPEASVQIHQVSR.I	489			792.913	2	1584.82	1584.82	0	-2.8	Specific	724.47	724.47	724.47	8.05	474	>sp|Q14766|LTBP1_HUMAN Latent-transforming growth factor beta-binding protein 1	1	DW090619_5_HF8 T.3538.3538.2	controllerType=0 controllerNumber=1 scan=3538	11.5502
	1	K.HPPEASVQIHQVSR.I	489			792.913	2	1584.82	1584.82	0	-3.4	Specific	766.38	766.38	766.38	9.29	474	>sp|Q14766|LTBP1_HUMAN Latent-transforming growth factor beta-binding protein 1	1	DW090619_5_HF8 T.3430.3430.2	controllerType=0 controllerNumber=1 scan=3430	11.3163
	1	K.HPPEASVQIHQVSR.I	489			792.913	2	1584.82	1584.82	0	-3.1	Specific	786.88	786.88	786.88	9.29	474	>sp|Q14766|LTBP1_HUMAN Latent-transforming growth factor beta-binding protein 1	1	DW090619_5_HF8 T.3483.3483.2	controllerType=0 controllerNumber=1 scan=3483	11.4312
	1	K.HPPEASVQIHQVSR.I	489			528.945	3	1584.82	1584.82	0	-2.1	Specific	861.08	861.08	861.08	14.19	474	>sp|Q14766|LTBP1_HUMAN Latent-transforming growth factor beta-binding protein 1	1	DW090619_5_HF8 T.4838.4838.3	controllerType=0 controllerNumber=1 scan=4838	14.2428
	1	K.HPPEASVQIHQVSR.I	489			528.944	3	1584.82	1584.82	0	-3.8	Specific	869.46	869.46	869.46	13.73	474	>sp|Q14766|LTBP1_HUMAN Latent-transforming growth factor beta-binding protein 1	1	DW090619_5_HF8 T.4972.4972.3	controllerType=0 controllerNumber=1 scan=4972	14.5041
	1	K.HPPEASVQIHQVSR.I	489			528.943	3	1584.82	1584.82	0	-5.1	Specific	883.06	883.06	883.06	13.73	474	>sp|Q14766|LTBP1_HUMAN Latent-transforming growth factor beta-binding protein 1	1	DW090619_5_HF8 T.5041.5041.3	controllerType=0 controllerNumber=1 scan=5041	14.6394
	1	K.HPPEASVQIHQVSR.I	489			528.944	3	1584.82	1584.82	0	-3.2	Specific	897.61	897.61	897.61	13.73	474	>sp|Q14766|LTBP1_HUMAN Latent-transforming growth factor beta-binding protein 1	1	DW090619_5_HF8 T.4906.4906.3	controllerType=0 controllerNumber=1 scan=4906	14.3787
	1	K.HPPEASVQIHQVSR.I	489			528.946	3	1584.82	1584.82	0	-1.4	Specific	909.58	909.58	909.58	15.19	474	>sp|Q14766|LTBP1_HUMAN Latent-transforming growth factor beta-binding protein 1	1	DW090619_5_HF8 T.4321.4321.3	controllerType=0 controllerNumber=1 scan=4321	13.1879
	1	K.HPPEASVQIHQVSR.I	489			528.946	3	1584.82	1584.82	0	-0.7	Specific	911.92	911.92	911.92	15.19	474	>sp|Q14766|LTBP1_HUMAN Latent-transforming growth factor beta-binding protein 1	1	DW090619_5_HF8 T.3429.3429.3	controllerType=0 controllerNumber=1 scan=3429	11.3145
	1	K.HPPEASVQIHQVSR.I	489			528.945	3	1584.82	1584.82	0	-2.4	Specific	916.62	916.62	916.62	14.73	474	>sp|Q14766|LTBP1_HUMAN Latent-transforming growth factor beta-binding protein 1	1	DW090619_5_HF8 T.4556.4556.3	controllerType=0 controllerNumber=1 scan=4556	13.6681
	1	K.HPPEASVQIHQVSR.I	489			528.945	3	1584.82	1584.82	0	-2.2	Specific	920.71	920.71	920.71	15.19	474	>sp|Q14766|LTBP1_HUMAN Latent-transforming growth factor beta-binding protein 1	1	DW090619_5_HF8 T.4497.4497.3	controllerType=0 controllerNumber=1 scan=4497	13.5478
	1	K.HPPEASVQIHQVSR.I	489			528.945	3	1584.82	1584.82	0	-2.3	Specific	942.26	942.26	942.26	14.73	474	>sp|Q14766|LTBP1_HUMAN Latent-transforming growth factor beta-binding protein 1	1	DW090619_5_HF8 T.3812.3812.3	controllerType=0 controllerNumber=1 scan=3812	12.1373
	1	K.HPPEASVQIHQVSR.I	489			528.943	3	1584.82	1584.82	0	-5.1	Specific	958.19	958.19	958.19	15.73	474	>sp|Q14766|LTBP1_HUMAN Latent-transforming growth factor beta-binding protein 1	1	DW090619_5_HF8 T.4741.4741.3	controllerType=0 controllerNumber=1 scan=4741	14.0431
	1	K.HPPEASVQIHQVSR.I	489			528.945	3	1584.82	1584.82	0	-2.6	Specific	966.58	966.58	966.58	15.73	474	>sp|Q14766|LTBP1_HUMAN Latent-transforming growth factor beta-binding protein 1	1	DW090619_5_HF8 T.4685.4685.3	controllerType=0 controllerNumber=1 scan=4685	13.9297
	1	K.HPPEASVQIHQVSR.I	489			528.945	3	1584.82	1584.82	0	-1.6	Specific	967.02	967.02	967.02	16.19	474	>sp|Q14766|LTBP1_HUMAN Latent-transforming growth factor beta-binding protein 1	1	DW090619_5_HF8 T.4265.4265.3	controllerType=0 controllerNumber=1 scan=4265	13.07
	1	K.HPPEASVQIHQVSR.I	489			528.945	3	1584.82	1584.82	0	-2.6	Specific	967.86	967.86	967.86	15.73	474	>sp|Q14766|LTBP1_HUMAN Latent-transforming growth factor beta-binding protein 1	1	DW090619_5_HF8 T.3923.3923.3	controllerType=0 controllerNumber=1 scan=3923	12.3692
	1	K.HPPEASVQIHQVSR.I	489			528.945	3	1584.82	1584.82	0	-2.4	Specific	971.4	971.4	971.4	15.73	474	>sp|Q14766|LTBP1_HUMAN Latent-transforming growth factor beta-binding protein 1	1	DW090619_5_HF8 T.4436.4436.3	controllerType=0 controllerNumber=1 scan=4436	13.4265
	1	K.HPPEASVQIHQVSR.I	489			528.945	3	1584.82	1584.82	0	-2.4	Specific	974.22	974.22	974.22	15.73	474	>sp|Q14766|LTBP1_HUMAN Latent-transforming growth factor beta-binding protein 1	1	DW090619_5_HF8 T.4376.4376.3	controllerType=0 controllerNumber=1 scan=4376	13.3016
	1	K.HPPEASVQIHQVSR.I	489			528.946	3	1584.82	1584.82	0	0.3	Specific	978.74	978.74	978.74	16.19	474	>sp|Q14766|LTBP1_HUMAN Latent-transforming growth factor beta-binding protein 1	1	DW090619_5_HF8 T.3592.3592.3	controllerType=0 controllerNumber=1 scan=3592	11.6689
	1	K.HPPEASVQIHQVSR.I	489			528.945	3	1584.82	1584.82	0	-2.2	Specific	981.47	981.47	981.47	16.19	474	>sp|Q14766|LTBP1_HUMAN Latent-transforming growth factor beta-binding protein 1	1	DW090619_5_HF8 T.4620.4620.3	controllerType=0 controllerNumber=1 scan=4620	13.7969
	1	K.HPPEASVQIHQVSR.I	489			528.945	3	1584.82	1584.82	0	-2.6	Specific	981.63	981.63	981.63	15.73	474	>sp|Q14766|LTBP1_HUMAN Latent-transforming growth factor beta-binding protein 1	1	DW090619_5_HF8 T.3867.3867.3	controllerType=0 controllerNumber=1 scan=3867	12.2547
	1	K.HPPEASVQIHQVSR.I	489			528.945	3	1584.82	1584.82	0	-1.8	Specific	984.19	984.19	984.19	16.19	474	>sp|Q14766|LTBP1_HUMAN Latent-transforming growth factor beta-binding protein 1	1	DW090619_5_HF8 T.4087.4087.3	controllerType=0 controllerNumber=1 scan=4087	12.7005
	1	K.HPPEASVQIHQVSR.I	489			528.945	3	1584.82	1584.82	0	-1.8	Specific	986.87	986.87	986.87	16.19	474	>sp|Q14766|LTBP1_HUMAN Latent-transforming growth factor beta-binding protein 1	1	DW090619_5_HF8 T.3647.3647.3	controllerType=0 controllerNumber=1 scan=3647	11.7844
	1	K.HPPEASVQIHQVSR.I	489			528.945	3	1584.82	1584.82	0	-1.8	Specific	993.81	993.81	993.81	16.19	474	>sp|Q14766|LTBP1_HUMAN Latent-transforming growth factor beta-binding protein 1	1	DW090619_5_HF8 T.4201.4201.3	controllerType=0 controllerNumber=1 scan=4201	12.9399
	1	K.HPPEASVQIHQVSR.I	489			528.946	3	1584.82	1584.82	0	-0.7	Specific	994.57	994.57	994.57	16.19	474	>sp|Q14766|LTBP1_HUMAN Latent-transforming growth factor beta-binding protein 1	1	DW090619_5_HF8 T.3482.3482.3	controllerType=0 controllerNumber=1 scan=3482	11.43
	1	K.HPPEASVQIHQVSR.I	489			528.945	3	1584.82	1584.82	0	-2.3	Specific	1002.41	1002.41	1002.41	16.73	474	>sp|Q14766|LTBP1_HUMAN Latent-transforming growth factor beta-binding protein 1	1	DW090619_5_HF8 T.3978.3978.3	controllerType=0 controllerNumber=1 scan=3978	12.4785
	1	K.HPPEASVQIHQVSR.I	489			528.945	3	1584.82	1584.82	0	-3.1	Specific	1008.73	1008.73	1008.73	16.73	474	>sp|Q14766|LTBP1_HUMAN Latent-transforming growth factor beta-binding protein 1	1	DW090619_5_HF8 T.4145.4145.3	controllerType=0 controllerNumber=1 scan=4145	12.8214
	1	K.HPPEASVQIHQVSR.I	489			528.945	3	1584.82	1584.82	0	-1.6	Specific	1011.7	1011.7	1011.7	17.19	474	>sp|Q14766|LTBP1_HUMAN Latent-transforming growth factor beta-binding protein 1	1	DW090619_5_HF8 T.4032.4032.3	controllerType=0 controllerNumber=1 scan=4032	12.5901
	1	K.HPPEASVQIHQVSR.I	489			528.946	3	1584.82	1584.82	0	-0.2	Specific	1015.44	1015.44	1015.44	17.19	474	>sp|Q14766|LTBP1_HUMAN Latent-transforming growth factor beta-binding protein 1	1	DW090619_5_HF8 T.3537.3537.3	controllerType=0 controllerNumber=1 scan=3537	11.5489
	1	K.HPPEASVQIHQVSR.I	489			528.945	3	1584.82	1584.82	0	-2.2	Specific	1022.87	1022.87	1022.87	17.19	474	>sp|Q14766|LTBP1_HUMAN Latent-transforming growth factor beta-binding protein 1	1	DW090619_5_HF8 T.3757.3757.3	controllerType=0 controllerNumber=1 scan=3757	12.0168
	1	K.HPPEASVQIHQVSR.I	489			528.945	3	1584.82	1584.82	0	-2.4	Specific	1037.17	1037.17	1037.17	16.73	474	>sp|Q14766|LTBP1_HUMAN Latent-transforming growth factor beta-binding protein 1	1	DW090619_5_HF8 T.3702.3702.3	controllerType=0 controllerNumber=1 scan=3702	11.8998
	1	K.H[+15.995]PPEASVQIHQVSR.I	489		H[+16]	534.277	3	1600.82	1600.82	0	-2.4	Specific	250.23	250.23	60.18	2.31	474	>sp|Q14766|LTBP1_HUMAN Latent-transforming growth factor beta-binding protein 1	1	DW090619_5_HF8 T.3303.3303.3	controllerType=0 controllerNumber=1 scan=3303	11.0484
	1	K.H[+15.995]PPEAS[+426.137]VQIHQVS[+162.053]R.I	489	Hex(1)Pent(2),Hex(1)	H[+16], S[+162][+426]	548.002	4	2188.99	2189.01	0	-10.7	Specific	102.55	102.55	0.66	0.69	474	>sp|Q14766|LTBP1_HUMAN Latent-transforming growth factor beta-binding protein 1	1	DW090619_5_HF8 T.3440.3440.3	controllerType=0 controllerNumber=1 scan=3440	11.3379
	1	K.H[+15.995]PPEAS[+426.137]VQIHQVS[+162.053]R.I	489	Hex(1)Pent(2),Hex(1)	H[+16], S[+162][+426]	548.002	4	2188.99	2189.01	0	-9.8	Specific	298.92	298.92	1.2	2.93	474	>sp|Q14766|LTBP1_HUMAN Latent-transforming growth factor beta-binding protein 1	1	DW090619_5_HF8 T.3494.3494.3	controllerType=0 controllerNumber=1 scan=3494	11.4554
	1	R.IDGPTGQK.T	503			408.215	2	815.423	815.426	0	-2.8	Specific	335.1	335.1	335.1	3.73	474	>sp|Q14766|LTBP1_HUMAN Latent-transforming growth factor beta-binding protein 1	1	DW090619_5_HF8 T.2620.2620.2	controllerType=0 controllerNumber=1 scan=2620	9.5167
	1	K.TKEAQPGQSQVSYQGLPVQK.T	511			725.045	3	2173.12	2173.12	0	-1.7	Specific	846.3	846.3	846.3	13.8	474	>sp|Q14766|LTBP1_HUMAN Latent-transforming growth factor beta-binding protein 1	1	DW090619_5_HF8 T.5402.5402.3	controllerType=0 controllerNumber=1 scan=5402	15.3807
	1	K.TKEAQPGQSQVSYQGLPVQK.T	511			725.044	3	2173.12	2173.12	0	-3.3	Specific	849.13	849.13	849.13	13.34	474	>sp|Q14766|LTBP1_HUMAN Latent-transforming growth factor beta-binding protein 1	1	DW090619_5_HF8 T.5202.5202.3	controllerType=0 controllerNumber=1 scan=5202	14.97
	1	K.TKEAQPGQSQVSYQGLPVQK.T	511			725.044	3	2173.12	2173.12	0	-3.1	Specific	880.68	880.68	880.68	14.34	474	>sp|Q14766|LTBP1_HUMAN Latent-transforming growth factor beta-binding protein 1	1	DW090619_5_HF8 T.5143.5143.3	controllerType=0 controllerNumber=1 scan=5143	14.8504
	1	K.TKEAQPGQSQVSYQGLPVQK.T	511			725.045	3	2173.12	2173.12	0	-2.3	Specific	887.35	887.35	887.35	14.34	474	>sp|Q14766|LTBP1_HUMAN Latent-transforming growth factor beta-binding protein 1	1	DW090619_5_HF8 T.5266.5266.3	controllerType=0 controllerNumber=1 scan=5266	15.1048
	1	K.TKEAQPGQSQVSYQGLPVQK.T	511			725.044	3	2173.12	2173.12	0	-3.1	Specific	887.89	887.89	887.89	14.34	474	>sp|Q14766|LTBP1_HUMAN Latent-transforming growth factor beta-binding protein 1	1	DW090619_5_HF8 T.5032.5032.3	controllerType=0 controllerNumber=1 scan=5032	14.6238
	1	K.TKEAQPGQSQVSYQGLPVQK.T	511			725.044	3	2173.12	2173.12	0	-3.7	Specific	897.8	897.8	897.8	14.34	474	>sp|Q14766|LTBP1_HUMAN Latent-transforming growth factor beta-binding protein 1	1	DW090619_5_HF8 T.5335.5335.3	controllerType=0 controllerNumber=1 scan=5335	15.244
	1	K.TKEAQPGQSQVSYQGLPVQK.T	511			725.044	3	2173.12	2173.12	0	-3.1	Specific	902.19	902.19	902.19	15.34	474	>sp|Q14766|LTBP1_HUMAN Latent-transforming growth factor beta-binding protein 1	1	DW090619_5_HF8 T.5087.5087.3	controllerType=0 controllerNumber=1 scan=5087	14.7354
	1	K.TKEAQPGQSQVSYQGLPVQK.T	511			725.044	3	2173.12	2173.12	0	-2.7	Specific	914.11	914.11	914.11	15.34	474	>sp|Q14766|LTBP1_HUMAN Latent-transforming growth factor beta-binding protein 1	1	DW090619_5_HF8 T.4968.4968.3	controllerType=0 controllerNumber=1 scan=4968	14.4984
	1	K.TKEAQPGQSQVSYQGLPVQK.T	511			1087.06	2	2173.12	2173.12	0	-3.3	Specific	1047.39	1024.74	1024.74	16.89	474	>sp|Q14766|LTBP1_HUMAN Latent-transforming growth factor beta-binding protein 1	1	DW090619_5_HF8 T.4991.4991.2	controllerType=0 controllerNumber=1 scan=4991	14.5403
	1	K.TKEAQPGQSQVSYQGLPVQK.T	511			1087.06	2	2173.11	2173.12	0	-5.9	Specific	1070.86	1063.78	1063.78	17.89	474	>sp|Q14766|LTBP1_HUMAN Latent-transforming growth factor beta-binding protein 1	1	DW090619_5_HF8 T.5113.5113.2	controllerType=0 controllerNumber=1 scan=5113	14.7868
	1	K.TKEAQPGQSQVSYQGLPVQK.T	511			1087.06	2	2173.12	2173.12	0	-3.2	Specific	1085.3	1085.3	1085.3	17.89	474	>sp|Q14766|LTBP1_HUMAN Latent-transforming growth factor beta-binding protein 1	1	DW090619_5_HF8 T.5055.5055.2	controllerType=0 controllerNumber=1 scan=5055	14.669
	1	K.TKEAQPGQSQVS[+802.286]YQGLPVQK.T	511	HexNAc(1)Hex(1)Fuc(1)NeuAc(1)	S[+802]	744.609	4	2975.41	2975.41	0	0.8	Specific	50.49	50.49	1.2	2.09	474	>sp|Q14766|LTBP1_HUMAN Latent-transforming growth factor beta-binding protein 1	1	DW090619_5_HF8 T.5067.5067.4	controllerType=0 controllerNumber=1 scan=5067	14.6895
	1	K.TKEAQPGQSQVS[+802.286]YQGLPVQK.T	511	HexNAc(1)Hex(1)Fuc(1)NeuAc(1)	S[+802]	744.61	4	2975.42	2975.41	0	2.5	Specific	395.19	395.19	1.2	4.37	474	>sp|Q14766|LTBP1_HUMAN Latent-transforming growth factor beta-binding protein 1	1	DW090619_5_HF8 T.5136.5136.3	controllerType=0 controllerNumber=1 scan=5136	14.835
	1	K.EAQPGQSQVSYQGLPVQK.T	513			972.493	2	1943.98	1943.98	0	-1.5	Specific	711.07	690.99	690.99	11.64	474	>sp|Q14766|LTBP1_HUMAN Latent-transforming growth factor beta-binding protein 1	1	DW090619_5_HF8 T.6446.6446.2	controllerType=0 controllerNumber=1 scan=6446	17.4093
	1	K.EAQPGQSQVSYQGLPVQK.T	513			648.664	3	1943.98	1943.98	0	-2.4	Specific	752.83	752.83	752.83	11.94	474	>sp|Q14766|LTBP1_HUMAN Latent-transforming growth factor beta-binding protein 1	1	DW090619_5_HF8 T.5828.5828.3	controllerType=0 controllerNumber=1 scan=5828	16.2279
	1	K.EAQPGQSQVSYQGLPVQK.T	513			972.492	2	1943.98	1943.98	0	-2.9	Specific	753.1	753.1	753.1	12.19	474	>sp|Q14766|LTBP1_HUMAN Latent-transforming growth factor beta-binding protein 1	1	DW090619_5_HF8 T.5947.5947.2	controllerType=0 controllerNumber=1 scan=5947	16.4557
	1	K.EAQPGQSQVSYQGLPVQK.T	513			648.664	3	1943.98	1943.98	0	-2.3	Specific	755.02	744.12	744.12	12.39	474	>sp|Q14766|LTBP1_HUMAN Latent-transforming growth factor beta-binding protein 1	1	DW090619_5_HF8 T.6152.6152.3	controllerType=0 controllerNumber=1 scan=6152	16.8393
	1	K.EAQPGQSQVSYQGLPVQK.T	513			648.664	3	1943.98	1943.98	0	-1.6	Specific	755.03	755.03	755.03	12.39	474	>sp|Q14766|LTBP1_HUMAN Latent-transforming growth factor beta-binding protein 1	1	DW090619_5_HF8 T.6084.6084.3	controllerType=0 controllerNumber=1 scan=6084	16.7156
	1	K.EAQPGQSQVSYQGLPVQK.T	513			648.664	3	1943.98	1943.98	0	-2.8	Specific	755.86	730.76	730.76	11.94	474	>sp|Q14766|LTBP1_HUMAN Latent-transforming growth factor beta-binding protein 1	1	DW090619_5_HF8 T.5948.5948.3	controllerType=0 controllerNumber=1 scan=5948	16.4568
	1	K.EAQPGQSQVSYQGLPVQK.T	513			648.664	3	1943.98	1943.98	0	-2.2	Specific	762.75	761.22	761.22	12.39	474	>sp|Q14766|LTBP1_HUMAN Latent-transforming growth factor beta-binding protein 1	1	DW090619_5_HF8 T.6367.6367.3	controllerType=0 controllerNumber=1 scan=6367	17.2536
	1	K.EAQPGQSQVSYQGLPVQK.T	513			972.493	2	1943.98	1943.98	0	-1.5	Specific	776.43	762.48	762.48	12.64	474	>sp|Q14766|LTBP1_HUMAN Latent-transforming growth factor beta-binding protein 1	1	DW090619_5_HF8 T.6368.6368.2	controllerType=0 controllerNumber=1 scan=6368	17.2558
	1	K.EAQPGQSQVSYQGLPVQK.T	513			972.492	2	1943.98	1943.98	0	-2.5	Specific	781.29	766.45	766.45	12.19	474	>sp|Q14766|LTBP1_HUMAN Latent-transforming growth factor beta-binding protein 1	1	DW090619_5_HF8 T.6085.6085.2	controllerType=0 controllerNumber=1 scan=6085	16.7178
	1	K.EAQPGQSQVSYQGLPVQK.T	513			648.664	3	1943.98	1943.98	0	-2.9	Specific	790.14	790.14	790.14	11.94	474	>sp|Q14766|LTBP1_HUMAN Latent-transforming growth factor beta-binding protein 1	1	DW090619_5_HF8 T.6232.6232.3	controllerType=0 controllerNumber=1 scan=6232	16.9894
	1	K.EAQPGQSQVSYQGLPVQK.T	513			972.493	2	1943.98	1943.98	0	-2	Specific	790.61	780.04	780.04	12.64	474	>sp|Q14766|LTBP1_HUMAN Latent-transforming growth factor beta-binding protein 1	1	DW090619_5_HF8 T.6016.6016.2	controllerType=0 controllerNumber=1 scan=6016	16.5895
	1	K.EAQPGQSQVSYQGLPVQK.T	513			648.664	3	1943.98	1943.98	0	-2.6	Specific	807	807	807	12.94	474	>sp|Q14766|LTBP1_HUMAN Latent-transforming growth factor beta-binding protein 1	1	DW090619_5_HF8 T.5890.5890.3	controllerType=0 controllerNumber=1 scan=5890	16.3486
	1	K.EAQPGQSQVSYQGLPVQK.T	513			972.492	2	1943.98	1943.98	0	-3.2	Specific	807.95	763.52	763.52	13.19	474	>sp|Q14766|LTBP1_HUMAN Latent-transforming growth factor beta-binding protein 1	1	DW090619_5_HF8 T.5879.5879.2	controllerType=0 controllerNumber=1 scan=5879	16.3287
	1	K.EAQPGQSQVSYQGLPVQK.T	513			648.664	3	1943.98	1943.98	0	-2.6	Specific	809.85	762.62	762.62	12.94	474	>sp|Q14766|LTBP1_HUMAN Latent-transforming growth factor beta-binding protein 1	1	DW090619_5_HF8 T.6017.6017.3	controllerType=0 controllerNumber=1 scan=6017	16.5907
	1	K.EAQPGQSQVSYQGLPVQK.T	513			972.492	2	1943.98	1943.98	0	-3.1	Specific	829.82	829.82	829.82	13.19	474	>sp|Q14766|LTBP1_HUMAN Latent-transforming growth factor beta-binding protein 1	1	DW090619_5_HF8 T.6170.6170.2	controllerType=0 controllerNumber=1 scan=6170	16.8737
	1	K.EAQPGQSQVSYQGLPVQK.T	513			972.491	2	1943.97	1943.98	0	-3.9	Specific	853.45	821.32	821.32	14.19	474	>sp|Q14766|LTBP1_HUMAN Latent-transforming growth factor beta-binding protein 1	1	DW090619_5_HF8 T.5818.5818.2	controllerType=0 controllerNumber=1 scan=5818	16.2092
	1	K.EAQPGQSQVSYQGLPVQK.T	513			972.492	2	1943.98	1943.98	0	-2.7	Specific	860.56	816.09	816.09	14.19	474	>sp|Q14766|LTBP1_HUMAN Latent-transforming growth factor beta-binding protein 1	1	DW090619_5_HF8 T.6280.6280.2	controllerType=0 controllerNumber=1 scan=6280	17.0795
	1	K.TQTIHSTYSHQQVIPHVYPVAAK.T	531			521.875	5	2605.35	2605.35	0	-2.3	Specific	131.22	131.22	131.22	2.3	474	>sp|Q14766|LTBP1_HUMAN Latent-transforming growth factor beta-binding protein 1	1	DW090619_5_HF8 T.5904.5904.3	controllerType=0 controllerNumber=1 scan=5904	16.3725
	1	K.TQTIHSTYSHQQVIPHVYPVAAK.T	531			652.091	4	2605.34	2605.35	0	-3.6	Specific	417.03	383.82	383.82	5.72	474	>sp|Q14766|LTBP1_HUMAN Latent-transforming growth factor beta-binding protein 1	1	DW090619_5_HF8 T.7142.7142.2	controllerType=0 controllerNumber=1 scan=7142	18.8453
	1	K.TQTIHSTYSHQQVIPHVYPVAAK.T	531			521.876	5	2605.35	2605.35	0	-1	Specific	532.51	532.51	532.51	8.3	474	>sp|Q14766|LTBP1_HUMAN Latent-transforming growth factor beta-binding protein 1	1	DW090619_5_HF8 T.6279.6279.5	controllerType=0 controllerNumber=1 scan=6279	17.0773
	1	K.TQTIHSTYSHQQVIPHVYPVAAK.T	531			521.875	5	2605.35	2605.35	0	-2	Specific	628.57	628.57	628.57	10.43	474	>sp|Q14766|LTBP1_HUMAN Latent-transforming growth factor beta-binding protein 1	1	DW090619_5_HF8 T.5721.5721.5	controllerType=0 controllerNumber=1 scan=5721	16.0143
	1	K.TQTIHSTYSHQQVIPHVYPVAAK.T	531			521.875	5	2605.35	2605.35	0	-2	Specific	702.32	695.03	695.03	12.43	474	>sp|Q14766|LTBP1_HUMAN Latent-transforming growth factor beta-binding protein 1	1	DW090619_5_HF8 T.5352.5352.5	controllerType=0 controllerNumber=1 scan=5352	15.2816
	1	K.TQTIHSTYSHQQVIPHVYPVAAK.T	531			521.875	5	2605.35	2605.35	0	-2.2	Specific	721.36	721.36	721.36	12.43	474	>sp|Q14766|LTBP1_HUMAN Latent-transforming growth factor beta-binding protein 1	1	DW090619_5_HF8 T.5076.5076.5	controllerType=0 controllerNumber=1 scan=5076	14.7097
	1	K.TQTIHSTYSHQQVIPHVYPVAAK.T	531			521.874	5	2605.34	2605.35	0	-3.6	Specific	723.13	723.13	723.13	11.98	474	>sp|Q14766|LTBP1_HUMAN Latent-transforming growth factor beta-binding protein 1	1	DW090619_5_HF8 T.5187.5187.5	controllerType=0 controllerNumber=1 scan=5187	14.9428
	1	K.TQTIHSTYSHQQVIPHVYPVAAK.T	531			521.875	5	2605.35	2605.35	0	-1.8	Specific	787.55	727.21	727.21	13.43	474	>sp|Q14766|LTBP1_HUMAN Latent-transforming growth factor beta-binding protein 1	1	DW090619_5_HF8 T.5783.5783.5	controllerType=0 controllerNumber=1 scan=5783	16.1367
	1	K.TQTIHSTYSHQQVIPHVYPVAAK.T	531			521.876	5	2605.35	2605.35	0	-0.9	Specific	797.99	797.99	797.99	13.43	474	>sp|Q14766|LTBP1_HUMAN Latent-transforming growth factor beta-binding protein 1	1	DW090619_5_HF8 T.5650.5650.5	controllerType=0 controllerNumber=1 scan=5650	15.8754
	1	K.TQTIHSTYSHQQVIPHVYPVAAK.T	531			521.875	5	2605.34	2605.35	0	-3.1	Specific	800.09	800.09	800.09	13.98	474	>sp|Q14766|LTBP1_HUMAN Latent-transforming growth factor beta-binding protein 1	1	DW090619_5_HF8 T.5585.5585.5	controllerType=0 controllerNumber=1 scan=5585	15.7474
	1	K.TQTIHSTYSHQQVIPHVYPVAAK.T	531			521.875	5	2605.34	2605.35	0	-3	Specific	808.74	791.59	791.59	13.98	474	>sp|Q14766|LTBP1_HUMAN Latent-transforming growth factor beta-binding protein 1	1	DW090619_5_HF8 T.5242.5242.5	controllerType=0 controllerNumber=1 scan=5242	15.055
	1	K.TQTIHSTYSHQQVIPHVYPVAAK.T	531			521.875	5	2605.35	2605.35	0	-2.4	Specific	810.88	810.88	810.88	13.98	474	>sp|Q14766|LTBP1_HUMAN Latent-transforming growth factor beta-binding protein 1	1	DW090619_5_HF8 T.5419.5419.5	controllerType=0 controllerNumber=1 scan=5419	15.4169
	1	K.TQTIHSTYSHQQVIPHVYPVAAK.T	531			521.875	5	2605.35	2605.35	0	-2.1	Specific	817.59	817.59	817.59	14.43	474	>sp|Q14766|LTBP1_HUMAN Latent-transforming growth factor beta-binding protein 1	1	DW090619_5_HF8 T.5131.5131.5	controllerType=0 controllerNumber=1 scan=5131	14.828
	1	K.TQTIHSTYSHQQVIPHVYPVAAK.T	531			521.875	5	2605.34	2605.35	0	-2.9	Specific	820.42	820.42	820.42	13.98	474	>sp|Q14766|LTBP1_HUMAN Latent-transforming growth factor beta-binding protein 1	1	DW090619_5_HF8 T.5865.5865.5	controllerType=0 controllerNumber=1 scan=5865	16.2988
	1	K.TQTIHSTYSHQQVIPHVYPVAAK.T	531			521.875	5	2605.34	2605.35	0	-3.2	Specific	829.37	829.37	829.37	13.98	474	>sp|Q14766|LTBP1_HUMAN Latent-transforming growth factor beta-binding protein 1	1	DW090619_5_HF8 T.5012.5012.5	controllerType=0 controllerNumber=1 scan=5012	14.5803
	1	K.TQTIHSTYSHQQVIPHVYPVAAK.T	531			521.875	5	2605.35	2605.35	0	-2.5	Specific	856.01	856.01	856.01	14.98	474	>sp|Q14766|LTBP1_HUMAN Latent-transforming growth factor beta-binding protein 1	1	DW090619_5_HF8 T.5297.5297.5	controllerType=0 controllerNumber=1 scan=5297	15.1699
	1	K.TQTIHSTYSHQQVIPHVYPVAAK.T	531			521.874	5	2605.34	2605.35	0	-3.5	Specific	893.23	893.23	893.23	14.98	474	>sp|Q14766|LTBP1_HUMAN Latent-transforming growth factor beta-binding protein 1	1	DW090619_5_HF8 T.5485.5485.5	controllerType=0 controllerNumber=1 scan=5485	15.5475
	1	K.TQTIHSTYSHQQVIPHVYPVAAK.T	531			1303.18	2	2605.35	2605.35	0	-1.5	Specific	1003.23	976.23	976.23	16.39	474	>sp|Q14766|LTBP1_HUMAN Latent-transforming growth factor beta-binding protein 1	1	DW090619_5_HF8 T.5149.5149.2	controllerType=0 controllerNumber=1 scan=5149	14.8615
	1	K.TQTIHSTYSHQQVIPHVYPVAAK.T	531			1303.17	2	2605.33	2605.35	0	-10.1	Specific	1054.27	932.93	932.93	16.35	474	>sp|Q14766|LTBP1_HUMAN Latent-transforming growth factor beta-binding protein 1	1	DW090619_5_HF8 T.5082.5082.2	controllerType=0 controllerNumber=1 scan=5082	14.7227
	1	K.TQTIHSTYSHQQVIPHVYPVAAK.T	531			652.092	4	2605.35	2605.35	0	-2.4	Specific	1123.95	1077.62	1077.62	19.52	474	>sp|Q14766|LTBP1_HUMAN Latent-transforming growth factor beta-binding protein 1	1	DW090619_5_HF8 T.5632.5632.4	controllerType=0 controllerNumber=1 scan=5632	15.8412
	1	K.TQTIHSTYSHQQVIPHVYPVAAK.T	531			652.093	4	2605.35	2605.35	0	-1.3	Specific	1131.9	1131.9	1131.9	19.97	474	>sp|Q14766|LTBP1_HUMAN Latent-transforming growth factor beta-binding protein 1	1	DW090619_5_HF8 T.5409.5409.4	controllerType=0 controllerNumber=1 scan=5409	15.3951
	1	K.TQTIHSTYSHQQVIPHVYPVAAK.T	531			652.091	4	2605.34	2605.35	0	-3.9	Specific	1143.74	1123.9	1123.9	19.52	474	>sp|Q14766|LTBP1_HUMAN Latent-transforming growth factor beta-binding protein 1	1	DW090619_5_HF8 T.4995.4995.4	controllerType=0 controllerNumber=1 scan=4995	14.5464
	1	K.TQTIHSTYSHQQVIPHVYPVAAK.T	531			652.092	4	2605.35	2605.35	0	-1.6	Specific	1173.42	1173.42	1173.42	20.97	474	>sp|Q14766|LTBP1_HUMAN Latent-transforming growth factor beta-binding protein 1	1	DW090619_5_HF8 T.5492.5492.4	controllerType=0 controllerNumber=1 scan=5492	15.5595
	1	K.TQTIHSTYSHQQVIPHVYPVAAK.T	531			652.091	4	2605.34	2605.35	0	-4.5	Specific	1188.54	1139.66	1139.66	20.52	474	>sp|Q14766|LTBP1_HUMAN Latent-transforming growth factor beta-binding protein 1	1	DW090619_5_HF8 T.5553.5553.4	controllerType=0 controllerNumber=1 scan=5553	15.683
	1	K.TQTIHSTYSHQQVIPHVYPVAAK.T	531			652.091	4	2605.34	2605.35	0	-3.7	Specific	1212.1	1212.1	1212.1	21.52	474	>sp|Q14766|LTBP1_HUMAN Latent-transforming growth factor beta-binding protein 1	1	DW090619_5_HF8 T.5164.5164.4	controllerType=0 controllerNumber=1 scan=5164	14.8945
	1	K.TQTIHSTYSHQQVIPHVYPVAAK.T	531			652.092	4	2605.35	2605.35	0	-2.7	Specific	1212.14	1170.29	1170.29	21.52	474	>sp|Q14766|LTBP1_HUMAN Latent-transforming growth factor beta-binding protein 1	1	DW090619_5_HF8 T.5109.5109.4	controllerType=0 controllerNumber=1 scan=5109	14.7801
	1	K.TQTIHSTYSHQQVIPHVYPVAAK.T	531			652.091	4	2605.34	2605.35	0	-3.1	Specific	1217.84	1206.25	1206.25	21.52	474	>sp|Q14766|LTBP1_HUMAN Latent-transforming growth factor beta-binding protein 1	1	DW090619_5_HF8 T.5275.5275.4	controllerType=0 controllerNumber=1 scan=5275	15.1235
	1	K.TQTIHSTYSHQQVIPHVYPVAAK.T	531			652.091	4	2605.34	2605.35	0	-3.4	Specific	1218.21	1218.21	1218.21	21.52	474	>sp|Q14766|LTBP1_HUMAN Latent-transforming growth factor beta-binding protein 1	1	DW090619_5_HF8 T.5219.5219.4	controllerType=0 controllerNumber=1 scan=5219	15.008
	1	K.TQTIHSTYSHQQVIPHVYPVAAK.T	531			652.091	4	2605.34	2605.35	0	-3.1	Specific	1232.2	1225.01	1225.01	21.52	474	>sp|Q14766|LTBP1_HUMAN Latent-transforming growth factor beta-binding protein 1	1	DW090619_5_HF8 T.5054.5054.4	controllerType=0 controllerNumber=1 scan=5054	14.6678
	1	K.TQTIHSTYSHQQVIPHVYPVAAK.T	531			869.12	3	2605.35	2605.35	0	-2	Specific	1251.08	1191.66	1191.66	21.74	474	>sp|Q14766|LTBP1_HUMAN Latent-transforming growth factor beta-binding protein 1	1	DW090619_5_HF8 T.5270.5270.3	controllerType=0 controllerNumber=1 scan=5270	15.1117
	1	K.TQTIHSTYSHQQVIPHVYPVAAK.T	531			652.091	4	2605.34	2605.35	0	-3.7	Specific	1290.46	1262.46	1262.46	22.52	474	>sp|Q14766|LTBP1_HUMAN Latent-transforming growth factor beta-binding protein 1	1	DW090619_5_HF8 T.5331.5331.4	controllerType=0 controllerNumber=1 scan=5331	15.2378
	1	K.TQTIHSTYSHQQVIPHVYPVAAK.T	531			869.12	3	2605.35	2605.35	0	-2	Specific	1317.6	1281.01	1281.01	22.74	474	>sp|Q14766|LTBP1_HUMAN Latent-transforming growth factor beta-binding protein 1	1	DW090619_5_HF8 T.5201.5201.3	controllerType=0 controllerNumber=1 scan=5201	14.9688
	1	K.TQTIHSTYSHQQVIPHVYPVAAK.T	531			869.12	3	2605.34	2605.35	0	-3	Specific	1318.43	1272.14	1272.14	22.29	474	>sp|Q14766|LTBP1_HUMAN Latent-transforming growth factor beta-binding protein 1	1	DW090619_5_HF8 T.5142.5142.3	controllerType=0 controllerNumber=1 scan=5142	14.8492
	1	K.TQTIHSTYSHQQVIPHVYPVAAK.T	531			869.121	3	2605.35	2605.35	0	-1.9	Specific	1344.18	1311.98	1311.98	22.74	474	>sp|Q14766|LTBP1_HUMAN Latent-transforming growth factor beta-binding protein 1	1	DW090619_5_HF8 T.5035.5035.3	controllerType=0 controllerNumber=1 scan=5035	14.6285
	1	K.TQTIHSTYSHQQVIPHVYPVAAK.T	531			869.12	3	2605.34	2605.35	0	-3	Specific	1385.97	1363.87	1363.87	23.29	474	>sp|Q14766|LTBP1_HUMAN Latent-transforming growth factor beta-binding protein 1	1	DW090619_5_HF8 T.5089.5089.3	controllerType=0 controllerNumber=1 scan=5089	14.7378
	2	R.QC[+57.021]VS[+264.085]K.D	549	Pent(2)	C[+57], S[+264]	443.197	2	885.387	885.387	0	-0.1	Specific	8.4	8.4	8.4	0.71	36	>Reverse >sp|Q14766|LTBP1_HUMAN Latent-transforming growth factor beta-binding protein 1	2	DW090619_5_HF8 T.3091.3091.2	controllerType=0 controllerNumber=1 scan=3091	10.5807
	1	R.C[+57.021]FQETIGSQC[+57.021]GK.A	559		C[+57]*2	472.207	3	1414.61	1414.61	0	-2.5	Specific	503.51	503.51	503.51	6.78	474	>sp|Q14766|LTBP1_HUMAN Latent-transforming growth factor beta-binding protein 1	1	DW090619_5_HF8 T.4626.4626.3	controllerType=0 controllerNumber=1 scan=4626	13.8111
	1	R.C[+57.021]FQETIGSQC[+57.021]GK.A	559		C[+57]*2	472.207	3	1414.61	1414.61	0	-1.5	Specific	509.62	509.62	509.62	6.03	474	>sp|Q14766|LTBP1_HUMAN Latent-transforming growth factor beta-binding protein 1	1	DW090619_5_HF8 T.4564.4564.3	controllerType=0 controllerNumber=1 scan=4564	13.684
	1	R.C[+57.021]FQETIGSQC[+57.021]GK.A	559		C[+57]*2	707.805	2	1414.6	1414.61	0	-3.9	Specific	523.71	523.71	523.71	5.74	474	>sp|Q14766|LTBP1_HUMAN Latent-transforming growth factor beta-binding protein 1	1	DW090619_5_HF8 T.5115.5115.2	controllerType=0 controllerNumber=1 scan=5115	14.7912
	1	R.C[+57.021]FQETIGSQC[+57.021]GK.A	559		C[+57]*2	707.807	2	1414.61	1414.61	0	-1.6	Specific	544.23	544.23	544.23	7.64	474	>sp|Q14766|LTBP1_HUMAN Latent-transforming growth factor beta-binding protein 1	1	DW090619_5_HF8 T.7686.7686.2	controllerType=0 controllerNumber=1 scan=7686	20.036
	1	R.C[+57.021]FQETIGSQC[+57.021]GK.A	559		C[+57]*2	707.805	2	1414.6	1414.61	0	-4.2	Specific	739.04	739.04	739.04	11.32	474	>sp|Q14766|LTBP1_HUMAN Latent-transforming growth factor beta-binding protein 1	1	DW090619_5_HF8 T.5287.5287.2	controllerType=0 controllerNumber=1 scan=5287	15.1488
	1	R.C[+57.021]FQETIGSQC[+57.021]GK.A	559		C[+57]*2	707.806	2	1414.61	1414.61	0	-2.7	Specific	761.58	761.58	761.58	12.32	474	>sp|Q14766|LTBP1_HUMAN Latent-transforming growth factor beta-binding protein 1	1	DW090619_5_HF8 T.4801.4801.2	controllerType=0 controllerNumber=1 scan=4801	14.168
	1	R.C[+57.021]FQETIGSQC[+57.021]GK.A	559		C[+57]*2	707.805	2	1414.6	1414.61	0	-3.8	Specific	762.25	762.25	762.25	12.32	474	>sp|Q14766|LTBP1_HUMAN Latent-transforming growth factor beta-binding protein 1	1	DW090619_5_HF8 T.5046.5046.2	controllerType=0 controllerNumber=1 scan=5046	14.65
	1	R.C[+57.021]FQETIGSQC[+57.021]GK.A	559		C[+57]*2	707.806	2	1414.6	1414.61	0	-3	Specific	765.29	765.29	765.29	12.32	474	>sp|Q14766|LTBP1_HUMAN Latent-transforming growth factor beta-binding protein 1	1	DW090619_5_HF8 T.4858.4858.2	controllerType=0 controllerNumber=1 scan=4858	14.2813
	1	R.C[+57.021]FQETIGSQC[+57.021]GK.A	559		C[+57]*2	707.806	2	1414.6	1414.61	0	-3	Specific	774.8	774.8	774.8	12.32	474	>sp|Q14766|LTBP1_HUMAN Latent-transforming growth factor beta-binding protein 1	1	DW090619_5_HF8 T.4692.4692.2	controllerType=0 controllerNumber=1 scan=4692	13.9448
	1	R.C[+57.021]FQETIGSQC[+57.021]GK.A	559		C[+57]*2	707.806	2	1414.6	1414.61	0	-3.1	Specific	776.37	776.37	776.37	12.32	474	>sp|Q14766|LTBP1_HUMAN Latent-transforming growth factor beta-binding protein 1	1	DW090619_5_HF8 T.4748.4748.2	controllerType=0 controllerNumber=1 scan=4748	14.0601
	1	R.C[+57.021]FQETIGSQC[+57.021]GK.A	559		C[+57]*2	707.806	2	1414.61	1414.61	0	-2.7	Specific	778.49	778.49	778.49	12.32	474	>sp|Q14766|LTBP1_HUMAN Latent-transforming growth factor beta-binding protein 1	1	DW090619_5_HF8 T.4914.4914.2	controllerType=0 controllerNumber=1 scan=4914	14.3957
	1	R.C[+57.021]FQETIGSQC[+57.021]GK.A	559		C[+57]*2	707.805	2	1414.6	1414.61	0	-4.1	Specific	779.06	779.06	779.06	12.32	474	>sp|Q14766|LTBP1_HUMAN Latent-transforming growth factor beta-binding protein 1	1	DW090619_5_HF8 T.5231.5231.2	controllerType=0 controllerNumber=1 scan=5231	15.032
	1	R.C[+57.021]FQETIGSQC[+57.021]GK.A	559		C[+57]*2	707.808	2	1414.61	1414.61	0	-0.8	Specific	796.32	796.32	796.32	12.78	474	>sp|Q14766|LTBP1_HUMAN Latent-transforming growth factor beta-binding protein 1	1	DW090619_5_HF8 T.4637.4637.2	controllerType=0 controllerNumber=1 scan=4637	13.8358
	1	R.C[+57.021]FQETIGSQC[+57.021]GK.A	559		C[+57]*2	707.805	2	1414.6	1414.61	0	-4	Specific	822.01	822.01	822.01	13.32	474	>sp|Q14766|LTBP1_HUMAN Latent-transforming growth factor beta-binding protein 1	1	DW090619_5_HF8 T.4981.4981.2	controllerType=0 controllerNumber=1 scan=4981	14.5218
	1	R.C[+57.021]FQETIGSQC[+57.021]GK.A	559		C[+57]*2	707.807	2	1414.61	1414.61	0	-1.4	Specific	826.56	826.56	826.56	13.78	474	>sp|Q14766|LTBP1_HUMAN Latent-transforming growth factor beta-binding protein 1	1	DW090619_5_HF8 T.4531.4531.2	controllerType=0 controllerNumber=1 scan=4531	13.6176
	1	R.C[+57.021]FQETIGSQC[+57.021]GK.A	559		C[+57]*2	707.808	2	1414.61	1414.61	0	0.2	Specific	856.22	856.22	856.22	14.78	474	>sp|Q14766|LTBP1_HUMAN Latent-transforming growth factor beta-binding protein 1	1	DW090619_5_HF8 T.4582.4582.2	controllerType=0 controllerNumber=1 scan=4582	13.7246
	1	R.C[+57.021][-17.027]FQETIGSQC[+57.021]GK.A	559		C[-17][+57]*2	699.293	2	1397.58	1397.58	0	-2.8	Specific	521.53	521.53	521.53	7.19	474	>sp|Q14766|LTBP1_HUMAN Latent-transforming growth factor beta-binding protein 1	1	DW090619_5_HF8 T.8109.8109.2	controllerType=0 controllerNumber=1 scan=8109	20.9933
	1	R.C[+57.021][-17.027]FQETIGSQC[+57.021]GK.A	559		C[-17][+57]*2	699.294	2	1397.58	1397.58	0	-0.9	Specific	595.49	595.49	595.49	8.78	474	>sp|Q14766|LTBP1_HUMAN Latent-transforming growth factor beta-binding protein 1	1	DW090619_5_HF8 T.8047.8047.2	controllerType=0 controllerNumber=1 scan=8047	20.8526
	1	R.C[+57.021][-17.027]FQETIGSQC[+57.021]GK.A	559		C[-17][+57]*2	699.293	2	1397.58	1397.58	0	-2.1	Specific	595.8	584.56	584.56	8.78	474	>sp|Q14766|LTBP1_HUMAN Latent-transforming growth factor beta-binding protein 1	1	DW090619_5_HF8 T.7995.7995.2	controllerType=0 controllerNumber=1 scan=7995	20.7332
	1	R.C[+57.021][-17.027]FQETIGSQC[+57.021]GK.A	559		C[-17][+57]*2	699.295	2	1397.58	1397.58	0	-0.4	Specific	612.91	612.91	612.91	9.78	474	>sp|Q14766|LTBP1_HUMAN Latent-transforming growth factor beta-binding protein 1	1	DW090619_5_HF8 T.7940.7940.2	controllerType=0 controllerNumber=1 scan=7940	20.609
	1	R.C[+57.021][-17.027]FQETIGSQC[+57.021]GK.A	559		C[-17][+57]*2	699.293	2	1397.58	1397.58	0	-2.4	Specific	646.58	646.58	646.58	9.32	474	>sp|Q14766|LTBP1_HUMAN Latent-transforming growth factor beta-binding protein 1	1	DW090619_5_HF8 T.7882.7882.2	controllerType=0 controllerNumber=1 scan=7882	20.4758
	1	R.C[+57.021][-17.027]FQETIGSQC[+57.021]GK.A	559		C[-17][+57]*2	699.293	2	1397.58	1397.58	0	-1.9	Specific	690.83	690.83	690.83	10.78	474	>sp|Q14766|LTBP1_HUMAN Latent-transforming growth factor beta-binding protein 1	1	DW090619_5_HF8 T.7771.7771.2	controllerType=0 controllerNumber=1 scan=7771	20.2231
	1	R.C[+57.021][-17.027]FQETIGSQC[+57.021]GK.A	559		C[-17][+57]*2	699.293	2	1397.58	1397.58	0	-2.1	Specific	711.95	711.95	711.95	11.78	474	>sp|Q14766|LTBP1_HUMAN Latent-transforming growth factor beta-binding protein 1	1	DW090619_5_HF8 T.7826.7826.2	controllerType=0 controllerNumber=1 scan=7826	20.347
	1	R.C[+57.021][-17.027]FQETIGSQC[+57.021]GK.A	559		C[-17][+57]*2	699.293	2	1397.58	1397.58	0	-2.1	Specific	717.78	717.78	717.78	11.78	474	>sp|Q14766|LTBP1_HUMAN Latent-transforming growth factor beta-binding protein 1	1	DW090619_5_HF8 T.7716.7716.2	controllerType=0 controllerNumber=1 scan=7716	20.1041
	1	R.C[+57.021][-17.027]FQETIGSQC[+57.021]GK.A	559		C[-17][+57]*2	699.294	2	1397.58	1397.58	0	-1.3	Specific	729.54	729.54	729.54	11.78	474	>sp|Q14766|LTBP1_HUMAN Latent-transforming growth factor beta-binding protein 1	1	DW090619_5_HF8 T.7659.7659.2	controllerType=0 controllerNumber=1 scan=7659	19.9776
	1	K.ALPGLS[+264.085]K.Q	571	Pent(2)	S[+264]	475.257	2	949.507	949.509	0	-1.8	Specific	33.07	33.07	33.07	0.73	474	>sp|Q14766|LTBP1_HUMAN Latent-transforming growth factor beta-binding protein 1	1	DW090619_5_HF8 T.4644.4644.2	controllerType=0 controllerNumber=1 scan=4644	13.8497
	1	K.ALPGLS[+162.053]K.Q	571	Hex(1)	S[+162]	424.241	2	847.476	847.477	0	-1.8	Specific	170.01	170.01	170.01	2.13	474	>sp|Q14766|LTBP1_HUMAN Latent-transforming growth factor beta-binding protein 1	1	DW090619_5_HF8 T.3202.3202.2	controllerType=0 controllerNumber=1 scan=3202	10.8313
	1	K.ALPGLSKQEDC[+57.021]C[+57.021]GTVGTSWGFNK.C	571		C[+57]*2	838.055	3	2512.15	2512.16	0	-3.4	Specific	561.2	561.2	561.2	9.13	474	>sp|Q14766|LTBP1_HUMAN Latent-transforming growth factor beta-binding protein 1	1	DW090619_5_HF8 T.7813.7813.3	controllerType=0 controllerNumber=1 scan=7813	20.3164
	1	K.ALPGLSKQEDC[+57.021]C[+57.021]GTVGTSWGFNK.C	571		C[+57]*2	838.057	3	2512.16	2512.16	0	-1.7	Specific	602.72	602.72	602.72	10.59	474	>sp|Q14766|LTBP1_HUMAN Latent-transforming growth factor beta-binding protein 1	1	DW090619_5_HF8 T.7701.7701.3	controllerType=0 controllerNumber=1 scan=7701	20.069
	1	K.ALPGLSKQEDC[+57.021]C[+57.021]GTVGTSWGFNK.C	571		C[+57]*2	838.055	3	2512.15	2512.16	0	-3.4	Specific	664.15	664.15	664.15	11.13	474	>sp|Q14766|LTBP1_HUMAN Latent-transforming growth factor beta-binding protein 1	1	DW090619_5_HF8 T.7497.7497.3	controllerType=0 controllerNumber=1 scan=7497	19.6154
	1	K.ALPGLSKQEDC[+57.021]C[+57.021]GTVGTSWGFNK.C	571		C[+57]*2	838.056	3	2512.15	2512.16	0	-2.1	Specific	744.69	744.69	744.69	12.59	474	>sp|Q14766|LTBP1_HUMAN Latent-transforming growth factor beta-binding protein 1	1	DW090619_5_HF8 T.7136.7136.3	controllerType=0 controllerNumber=1 scan=7136	18.8333
	1	K.ALPGLSKQEDC[+57.021]C[+57.021]GTVGTSWGFNK.C	571		C[+57]*2	838.057	3	2512.16	2512.16	0	-1.4	Specific	745.64	745.64	745.64	12.59	474	>sp|Q14766|LTBP1_HUMAN Latent-transforming growth factor beta-binding protein 1	1	DW090619_5_HF8 T.7188.7188.3	controllerType=0 controllerNumber=1 scan=7188	18.9481
	1	K.ALPGLSKQEDC[+57.021]C[+57.021]GTVGTSWGFNK.C	571		C[+57]*2	838.056	3	2512.15	2512.16	0	-2.5	Specific	749.2	749.2	749.2	12.13	474	>sp|Q14766|LTBP1_HUMAN Latent-transforming growth factor beta-binding protein 1	1	DW090619_5_HF8 T.7444.7444.3	controllerType=0 controllerNumber=1 scan=7444	19.4995
	1	K.ALPGLSKQEDC[+57.021]C[+57.021]GTVGTSWGFNK.C	571		C[+57]*2	838.055	3	2512.15	2512.16	0	-3.6	Specific	758.04	758.04	758.04	13.13	474	>sp|Q14766|LTBP1_HUMAN Latent-transforming growth factor beta-binding protein 1	1	DW090619_5_HF8 T.7366.7366.3	controllerType=0 controllerNumber=1 scan=7366	19.327
	1	K.ALPGLSKQEDC[+57.021]C[+57.021]GTVGTSWGFNK.C	571		C[+57]*2	838.057	3	2512.16	2512.16	0	-1.7	Specific	777.91	777.91	777.91	13.59	474	>sp|Q14766|LTBP1_HUMAN Latent-transforming growth factor beta-binding protein 1	1	DW090619_5_HF8 T.7299.7299.3	controllerType=0 controllerNumber=1 scan=7299	19.1831
	1	K.ALPGLSKQEDC[+57.021]C[+57.021]GTVGTSWGFNK.C	571		C[+57]*2	838.057	3	2512.16	2512.16	0	-1.5	Specific	788.53	788.53	788.53	13.59	474	>sp|Q14766|LTBP1_HUMAN Latent-transforming growth factor beta-binding protein 1	1	DW090619_5_HF8 T.7243.7243.3	controllerType=0 controllerNumber=1 scan=7243	19.0645
	1	K.ALPGLSKQEDC[+57.021]C[+57.021]GTVGTSWGFNK.C	571		C[+57]*2	1256.58	2	2512.15	2512.16	0	-2.1	Specific	1020.31	940.41	940.41	18.13	474	>sp|Q14766|LTBP1_HUMAN Latent-transforming growth factor beta-binding protein 1	1	DW090619_5_HF8 T.7159.7159.2	controllerType=0 controllerNumber=1 scan=7159	18.8831
	1	K.ALPGLSKQEDC[+57.021]C[+57.021]GTVGTSWGFNK.C	571		C[+57]*2	1256.58	2	2512.15	2512.16	0	-2	Specific	1034.38	967.32	967.32	18.13	474	>sp|Q14766|LTBP1_HUMAN Latent-transforming growth factor beta-binding protein 1	1	DW090619_5_HF8 T.7212.7212.2	controllerType=0 controllerNumber=1 scan=7212	18.9987
	1	K.QEDC[+57.021]C[+57.021]GTVGTSWGFNK.C	578		C[+57]*2	923.388	2	1845.77	1845.75	0	8.2	Specific	150.9	150.9	150.9	2.08	474	>sp|Q14766|LTBP1_HUMAN Latent-transforming growth factor beta-binding protein 1	1	DW090619_5_HF8 T.11404.11404.2	controllerType=0 controllerNumber=1 scan=11404	28.7617
	1	K.QEDC[+57.021]C[+57.021]GTVGTSWGFNK.C	578		C[+57]*2	923.379	2	1845.75	1845.75	0	-0.9	Specific	357.43	357.43	357.43	5.49	474	>sp|Q14766|LTBP1_HUMAN Latent-transforming growth factor beta-binding protein 1	1	DW090619_5_HF8 T.11820.11820.2	controllerType=0 controllerNumber=1 scan=11820	29.7512
	1	K.QEDC[+57.021]C[+57.021]GTVGTSWGFNK.C	578		C[+57]*2	923.38	2	1845.75	1845.75	0	0	Specific	425.44	425.44	425.44	7.05	474	>sp|Q14766|LTBP1_HUMAN Latent-transforming growth factor beta-binding protein 1	1	DW090619_5_HF8 T.11916.11916.2	controllerType=0 controllerNumber=1 scan=11916	29.98
	1	K.QEDC[+57.021]C[+57.021]GTVGTSWGFNK.C	578		C[+57]*2	615.92	3	1845.75	1845.75	0	-3.2	Specific	494.66	494.66	494.66	5.44	474	>sp|Q14766|LTBP1_HUMAN Latent-transforming growth factor beta-binding protein 1	1	DW090619_5_HF8 T.7032.7032.3	controllerType=0 controllerNumber=1 scan=7032	18.6112
	1	K.QEDC[+57.021]C[+57.021]GTVGTSWGFNK.C	578		C[+57]*2	923.38	2	1845.75	1845.75	0	-0.3	Specific	545.29	545.29	545.29	7.51	474	>sp|Q14766|LTBP1_HUMAN Latent-transforming growth factor beta-binding protein 1	1	DW090619_5_HF8 T.12137.12137.2	controllerType=0 controllerNumber=1 scan=12137	30.5045
	1	K.QEDC[+57.021]C[+57.021]GTVGTSWGFNK.C	578		C[+57]*2	615.921	3	1845.75	1845.75	0	-3	Specific	558.21	558.21	558.21	6.8	474	>sp|Q14766|LTBP1_HUMAN Latent-transforming growth factor beta-binding protein 1	1	DW090619_5_HF8 T.6738.6738.3	controllerType=0 controllerNumber=1 scan=6738	17.9981
	1	K.QEDC[+57.021]C[+57.021]GTVGTSWGFNK.C	578		C[+57]*2	615.921	3	1845.75	1845.75	0	-2.5	Specific	570.39	570.39	570.39	7.94	474	>sp|Q14766|LTBP1_HUMAN Latent-transforming growth factor beta-binding protein 1	1	DW090619_5_HF8 T.6684.6684.3	controllerType=0 controllerNumber=1 scan=6684	17.8846
	1	K.QEDC[+57.021]C[+57.021]GTVGTSWGFNK.C	578		C[+57]*2	923.376	2	1845.74	1845.75	0	-4.3	Specific	573.23	573.23	573.23	8.19	474	>sp|Q14766|LTBP1_HUMAN Latent-transforming growth factor beta-binding protein 1	1	DW090619_5_HF8 T.12083.12083.2	controllerType=0 controllerNumber=1 scan=12083	30.3763
	1	K.QEDC[+57.021]C[+57.021]GTVGTSWGFNK.C	578		C[+57]*2	615.921	3	1845.75	1845.75	0	-2.2	Specific	580.29	580.29	580.29	8.39	474	>sp|Q14766|LTBP1_HUMAN Latent-transforming growth factor beta-binding protein 1	1	DW090619_5_HF8 T.6792.6792.3	controllerType=0 controllerNumber=1 scan=6792	18.1087
	1	K.QEDC[+57.021]C[+57.021]GTVGTSWGFNK.C	578		C[+57]*2	615.921	3	1845.75	1845.75	0	-2.4	Specific	582.41	580.06	580.06	7.94	474	>sp|Q14766|LTBP1_HUMAN Latent-transforming growth factor beta-binding protein 1	1	DW090619_5_HF8 T.6865.6865.3	controllerType=0 controllerNumber=1 scan=6865	18.254
	1	K.QEDC[+57.021]C[+57.021]GTVGTSWGFNK.C	578		C[+57]*2	615.921	3	1845.75	1845.75	0	-2.6	Specific	582.8	582.8	582.8	7.94	474	>sp|Q14766|LTBP1_HUMAN Latent-transforming growth factor beta-binding protein 1	1	DW090619_5_HF8 T.6951.6951.3	controllerType=0 controllerNumber=1 scan=6951	18.4363
	1	K.QEDC[+57.021]C[+57.021]GTVGTSWGFNK.C	578		C[+57]*2	923.378	2	1845.75	1845.75	0	-2.3	Specific	706.71	706.71	706.71	11.19	474	>sp|Q14766|LTBP1_HUMAN Latent-transforming growth factor beta-binding protein 1	1	DW090619_5_HF8 T.8147.8147.2	controllerType=0 controllerNumber=1 scan=8147	21.0807
	1	K.QEDC[+57.021]C[+57.021]GTVGTSWGFNK.C	578		C[+57]*2	923.376	2	1845.74	1845.75	0	-4.8	Specific	751.08	751.08	751.08	12.19	474	>sp|Q14766|LTBP1_HUMAN Latent-transforming growth factor beta-binding protein 1	1	DW090619_5_HF8 T.8058.8058.2	controllerType=0 controllerNumber=1 scan=8058	20.8782
	1	K.QEDC[+57.021]C[+57.021]GTVGTSWGFNK.C	578		C[+57]*2	923.381	2	1845.76	1845.75	0	1.2	Specific	767.66	767.66	767.66	12.64	474	>sp|Q14766|LTBP1_HUMAN Latent-transforming growth factor beta-binding protein 1	1	DW090619_5_HF8 T.7761.7761.2	controllerType=0 controllerNumber=1 scan=7761	20.2008
	1	K.QEDC[+57.021]C[+57.021]GTVGTSWGFNK.C	578		C[+57]*2	923.379	2	1845.75	1845.75	0	-1.7	Specific	775.34	764.52	764.52	12.64	474	>sp|Q14766|LTBP1_HUMAN Latent-transforming growth factor beta-binding protein 1	1	DW090619_5_HF8 T.7998.7998.2	controllerType=0 controllerNumber=1 scan=7998	20.7397
	1	K.QEDC[+57.021]C[+57.021]GTVGTSWGFNK.C	578		C[+57]*2	923.378	2	1845.75	1845.75	0	-2.1	Specific	798.3	798.3	798.3	12.64	474	>sp|Q14766|LTBP1_HUMAN Latent-transforming growth factor beta-binding protein 1	1	DW090619_5_HF8 T.7857.7857.2	controllerType=0 controllerNumber=1 scan=7857	20.4164
	1	K.QEDC[+57.021]C[+57.021]GTVGTSWGFNK.C	578		C[+57]*2	923.375	2	1845.74	1845.75	0	-5.5	Specific	823.31	751.68	751.68	13.19	474	>sp|Q14766|LTBP1_HUMAN Latent-transforming growth factor beta-binding protein 1	1	DW090619_5_HF8 T.7636.7636.2	controllerType=0 controllerNumber=1 scan=7636	19.9236
	1	K.QEDC[+57.021]C[+57.021]GTVGTSWGFNK.C	578		C[+57]*2	923.377	2	1845.75	1845.75	0	-3.1	Specific	835.56	799.6	799.6	13.19	474	>sp|Q14766|LTBP1_HUMAN Latent-transforming growth factor beta-binding protein 1	1	DW090619_5_HF8 T.7703.7703.2	controllerType=0 controllerNumber=1 scan=7703	20.0734
	1	K.QEDC[+57.021]C[+57.021]GTVGTSWGFNK.C	578		C[+57]*2	923.376	2	1845.75	1845.75	0	-4.2	Specific	879.78	850.73	850.73	14.19	474	>sp|Q14766|LTBP1_HUMAN Latent-transforming growth factor beta-binding protein 1	1	DW090619_5_HF8 T.7476.7476.2	controllerType=0 controllerNumber=1 scan=7476	19.5663
	1	K.QEDC[+57.021]C[+57.021]GTVGTSWGFNK.C	578		C[+57]*2	923.38	2	1845.75	1845.75	0	-0.4	Specific	887.04	870.65	870.65	14.64	474	>sp|Q14766|LTBP1_HUMAN Latent-transforming growth factor beta-binding protein 1	1	DW090619_5_HF8 T.7400.7400.2	controllerType=0 controllerNumber=1 scan=7400	19.4046
	1	K.QEDC[+57.021]C[+57.021]GTVGTSWGFNK.C	578		C[+57]*2	923.375	2	1845.74	1845.75	0	-5.1	Specific	898.99	898.99	898.99	14.19	474	>sp|Q14766|LTBP1_HUMAN Latent-transforming growth factor beta-binding protein 1	1	DW090619_5_HF8 T.7530.7530.2	controllerType=0 controllerNumber=1 scan=7530	19.6885
	1	K.QEDC[+57.021]C[+57.021]GTVGTSWGFNK.C	578		C[+57]*2	923.378	2	1845.75	1845.75	0	-2.7	Specific	910.76	825.17	825.17	15.19	474	>sp|Q14766|LTBP1_HUMAN Latent-transforming growth factor beta-binding protein 1	1	DW090619_5_HF8 T.7213.7213.2	controllerType=0 controllerNumber=1 scan=7213	19.0009
	1	K.QEDC[+57.021]C[+57.021]GTVGTSWGFNK.C	578		C[+57]*2	923.378	2	1845.75	1845.75	0	-2.3	Specific	917.77	841.88	841.88	15.19	474	>sp|Q14766|LTBP1_HUMAN Latent-transforming growth factor beta-binding protein 1	1	DW090619_5_HF8 T.6716.6716.2	controllerType=0 controllerNumber=1 scan=6716	17.9542
	1	K.QEDC[+57.021]C[+57.021]GTVGTSWGFNK.C	578		C[+57]*2	923.378	2	1845.75	1845.75	0	-2.3	Specific	923.32	845.11	845.11	15.19	474	>sp|Q14766|LTBP1_HUMAN Latent-transforming growth factor beta-binding protein 1	1	DW090619_5_HF8 T.6770.6770.2	controllerType=0 controllerNumber=1 scan=6770	18.0646
	1	K.QEDC[+57.021]C[+57.021]GTVGTSWGFNK.C	578		C[+57]*2	923.377	2	1845.75	1845.75	0	-3.2	Specific	923.87	817.32	817.32	15.19	474	>sp|Q14766|LTBP1_HUMAN Latent-transforming growth factor beta-binding protein 1	1	DW090619_5_HF8 T.6663.6663.2	controllerType=0 controllerNumber=1 scan=6663	17.8445
	1	K.QEDC[+57.021]C[+57.021]GTVGTSWGFNK.C	578		C[+57]*2	923.384	2	1845.76	1845.75	0	3.7	Specific	939.15	870.66	870.66	14.67	474	>sp|Q14766|LTBP1_HUMAN Latent-transforming growth factor beta-binding protein 1	1	DW090619_5_HF8 T.7281.7281.2	controllerType=0 controllerNumber=1 scan=7281	19.1444
	1	K.QEDC[+57.021]C[+57.021]GTVGTSWGFNK.C	578		C[+57]*2	923.379	2	1845.75	1845.75	0	-1.8	Specific	942.22	855.96	855.96	15.64	474	>sp|Q14766|LTBP1_HUMAN Latent-transforming growth factor beta-binding protein 1	1	DW090619_5_HF8 T.7158.7158.2	controllerType=0 controllerNumber=1 scan=7158	18.8809
	1	K.QEDC[+57.021]C[+57.021]GTVGTSWGFNK.C	578		C[+57]*2	923.379	2	1845.75	1845.75	0	-1.8	Specific	946.8	852.94	852.94	15.64	474	>sp|Q14766|LTBP1_HUMAN Latent-transforming growth factor beta-binding protein 1	1	DW090619_5_HF8 T.7045.7045.2	controllerType=0 controllerNumber=1 scan=7045	18.6397
	1	K.QEDC[+57.021]C[+57.021]GTVGTSWGFNK.C	578		C[+57]*2	923.379	2	1845.75	1845.75	0	-1.5	Specific	957.79	878.2	878.2	16.64	474	>sp|Q14766|LTBP1_HUMAN Latent-transforming growth factor beta-binding protein 1	1	DW090619_5_HF8 T.6825.6825.2	controllerType=0 controllerNumber=1 scan=6825	18.1751
	1	K.QEDC[+57.021]C[+57.021]GTVGTSWGFNK.C	578		C[+57]*2	923.379	2	1845.75	1845.75	0	-1.2	Specific	961.75	871.05	871.05	16.64	474	>sp|Q14766|LTBP1_HUMAN Latent-transforming growth factor beta-binding protein 1	1	DW090619_5_HF8 T.6935.6935.2	controllerType=0 controllerNumber=1 scan=6935	18.4021
	1	K.QEDC[+57.021]C[+57.021]GTVGTSWGFNK.C	578		C[+57]*2	923.378	2	1845.75	1845.75	0	-2	Specific	963.3	891.37	891.37	16.64	474	>sp|Q14766|LTBP1_HUMAN Latent-transforming growth factor beta-binding protein 1	1	DW090619_5_HF8 T.7101.7101.2	controllerType=0 controllerNumber=1 scan=7101	18.7564
	1	K.QEDC[+57.021]C[+57.021]GTVGTSWGFNK.C	578		C[+57]*2	923.378	2	1845.75	1845.75	0	-1.9	Specific	964.15	883.22	883.22	16.64	474	>sp|Q14766|LTBP1_HUMAN Latent-transforming growth factor beta-binding protein 1	1	DW090619_5_HF8 T.6881.6881.2	controllerType=0 controllerNumber=1 scan=6881	18.2904
	1	K.QEDC[+57.021]C[+57.021]GTVGTSWGFNK.C	578		C[+57]*2	923.378	2	1845.75	1845.75	0	-1.9	Specific	974.25	868.46	868.46	16.64	474	>sp|Q14766|LTBP1_HUMAN Latent-transforming growth factor beta-binding protein 1	1	DW090619_5_HF8 T.6991.6991.2	controllerType=0 controllerNumber=1 scan=6991	18.5218
	1	K.QEDC[+57.021]C[+57.021]GTVGTSWGFN[+0.984]K.C	578		C[+57]*2, N[+1]	923.879	2	1846.75	1846.74	0	7.3	Specific	455.1	407.18	407.18	4.03	474	>sp|Q14766|LTBP1_HUMAN Latent-transforming growth factor beta-binding protein 1	1	DW090619_5_HF8 T.7281.7281.2	controllerType=0 controllerNumber=1 scan=7281	19.1444
	1	K.KPSYHGYNQMMEC[+57.021]LPGYK.R	600		C[+57]	734.993	3	2202.96	2202.98	0	-5.8	Specific	129.71	129.71	129.71	0.15	474	>sp|Q14766|LTBP1_HUMAN Latent-transforming growth factor beta-binding protein 1	1	DW090619_5_HF8 T.6910.6910.3	controllerType=0 controllerNumber=1 scan=6910	18.3496
	1	K.KPSYHGYNQMMEC[+57.021]LPGYK.R	600		C[+57]	734.997	3	2202.98	2202.98	0	0.1	Specific	143.05	143.05	143.05	2.08	474	>sp|Q14766|LTBP1_HUMAN Latent-transforming growth factor beta-binding protein 1	1	DW090619_5_HF8 T.6812.6812.3	controllerType=0 controllerNumber=1 scan=6812	18.1473
	1	K.KPSYHGYNQMMEC[+57.021]LPGYK.R	600		C[+57]	551.499	4	2202.97	2202.98	0	-2	Specific	416.68	416.21	416.21	5.6	474	>sp|Q14766|LTBP1_HUMAN Latent-transforming growth factor beta-binding protein 1	1	DW090619_5_HF8 T.6254.6254.4	controllerType=0 controllerNumber=1 scan=6254	17.0341
	1	K.KPSYHGYNQMMEC[+57.021]LPGYK.R	600		C[+57]	551.497	4	2202.97	2202.98	0	-4.8	Specific	429.93	367.4	367.4	5.15	474	>sp|Q14766|LTBP1_HUMAN Latent-transforming growth factor beta-binding protein 1	1	DW090619_5_HF8 T.6510.6510.4	controllerType=0 controllerNumber=1 scan=6510	17.5347
	1	K.KPSYHGYNQMMEC[+57.021]LPGYK.R	600		C[+57]	551.498	4	2202.97	2202.98	0	-3.7	Specific	437.22	377.8	377.8	5.15	474	>sp|Q14766|LTBP1_HUMAN Latent-transforming growth factor beta-binding protein 1	1	DW090619_5_HF8 T.6574.6574.4	controllerType=0 controllerNumber=1 scan=6574	17.6627
	1	K.KPSYHGYNQMMEC[+57.021]LPGYK.R	600		C[+57]	551.499	4	2202.97	2202.98	0	-0.9	Specific	439.89	439.89	439.89	5.34	474	>sp|Q14766|LTBP1_HUMAN Latent-transforming growth factor beta-binding protein 1	1	DW090619_5_HF8 T.6790.6790.4	controllerType=0 controllerNumber=1 scan=6790	18.1025
	1	K.KPSYHGYNQMMEC[+57.021]LPGYK.R	600		C[+57]	551.498	4	2202.97	2202.98	0	-2.5	Specific	446.14	401.98	401.98	4.95	474	>sp|Q14766|LTBP1_HUMAN Latent-transforming growth factor beta-binding protein 1	1	DW090619_5_HF8 T.6867.6867.4	controllerType=0 controllerNumber=1 scan=6867	18.2583
	1	K.KPSYHGYNQMMEC[+57.021]LPGYK.R	600		C[+57]	551.498	4	2202.97	2202.98	0	-2.4	Specific	450.9	445.73	445.73	4.95	474	>sp|Q14766|LTBP1_HUMAN Latent-transforming growth factor beta-binding protein 1	1	DW090619_5_HF8 T.6448.6448.4	controllerType=0 controllerNumber=1 scan=6448	17.4126
	1	K.KPSYHGYNQMMEC[+57.021]LPGYK.R	600		C[+57]	551.498	4	2202.97	2202.98	0	-3.3	Specific	460.73	429.81	429.81	5.45	474	>sp|Q14766|LTBP1_HUMAN Latent-transforming growth factor beta-binding protein 1	1	DW090619_5_HF8 T.6644.6644.4	controllerType=0 controllerNumber=1 scan=6644	17.8032
	1	K.KPSYHGYNQMMEC[+57.021]LPGYK.R	600		C[+57]	551.499	4	2202.97	2202.98	0	-2	Specific	466.22	428.8	428.8	5.67	474	>sp|Q14766|LTBP1_HUMAN Latent-transforming growth factor beta-binding protein 1	1	DW090619_5_HF8 T.6319.6319.4	controllerType=0 controllerNumber=1 scan=6319	17.1645
	1	K.KPSYHGYNQMMEC[+57.021]LPGYK.R	600		C[+57]	551.499	4	2202.97	2202.98	0	-2.2	Specific	467.97	442.55	442.55	5.4	474	>sp|Q14766|LTBP1_HUMAN Latent-transforming growth factor beta-binding protein 1	1	DW090619_5_HF8 T.6711.6711.4	controllerType=0 controllerNumber=1 scan=6711	17.9424
	1	K.KPSYHGYNQMMEC[+57.021]LPGYK.R	600		C[+57]	551.499	4	2202.97	2202.98	0	-1.6	Specific	470.61	432.59	432.59	5.67	474	>sp|Q14766|LTBP1_HUMAN Latent-transforming growth factor beta-binding protein 1	1	DW090619_5_HF8 T.6121.6121.4	controllerType=0 controllerNumber=1 scan=6121	16.7872
	1	K.KPSYHGYNQMMEC[+57.021]LPGYK.R	600		C[+57]	551.499	4	2202.97	2202.98	0	-2	Specific	470.79	470.79	470.79	5.91	474	>sp|Q14766|LTBP1_HUMAN Latent-transforming growth factor beta-binding protein 1	1	DW090619_5_HF8 T.6376.6376.4	controllerType=0 controllerNumber=1 scan=6376	17.273
	1	K.KPSYHGYNQMMEC[+57.021]LPGYK.R	600		C[+57]	551.499	4	2202.97	2202.98	0	-1.6	Specific	472.06	432.66	432.66	5.91	474	>sp|Q14766|LTBP1_HUMAN Latent-transforming growth factor beta-binding protein 1	1	DW090619_5_HF8 T.6187.6187.4	controllerType=0 controllerNumber=1 scan=6187	16.9099
	1	K.KPSYHGYNQMMEC[+57.021]LPGYK.R	600		C[+57]	551.499	4	2202.97	2202.98	0	-1.3	Specific	490.4	431.04	431.04	5.9	474	>sp|Q14766|LTBP1_HUMAN Latent-transforming growth factor beta-binding protein 1	1	DW090619_5_HF8 T.6057.6057.4	controllerType=0 controllerNumber=1 scan=6057	16.6663
	1	K.KPSYHGYNQMMEC[+57.021]LPGYK.R	600		C[+57]	734.995	3	2202.97	2202.98	0	-2.3	Specific	727.83	637.12	637.12	9.52	474	>sp|Q14766|LTBP1_HUMAN Latent-transforming growth factor beta-binding protein 1	1	DW090619_5_HF8 T.6068.6068.3	controllerType=0 controllerNumber=1 scan=6068	16.6863
	1	K.KPSYHGYNQMMEC[+57.021]LPGYK.R	600		C[+57]	734.995	3	2202.97	2202.98	0	-2.3	Specific	744.18	649.47	649.47	10.73	474	>sp|Q14766|LTBP1_HUMAN Latent-transforming growth factor beta-binding protein 1	1	DW090619_5_HF8 T.6132.6132.3	controllerType=0 controllerNumber=1 scan=6132	16.8093
	1	K.KPSYHGYNQMMEC[+57.021]LPGYK.R	600		C[+57]	734.995	3	2202.97	2202.98	0	-2.6	Specific	769.52	658.23	658.23	11.73	474	>sp|Q14766|LTBP1_HUMAN Latent-transforming growth factor beta-binding protein 1	1	DW090619_5_HF8 T.6266.6266.3	controllerType=0 controllerNumber=1 scan=6266	17.054
	1	K.KPSYHGYNQMMEC[+57.021]LPGYK.R	600		C[+57]	734.995	3	2202.97	2202.98	0	-2.6	Specific	771.41	672.96	672.96	11.73	474	>sp|Q14766|LTBP1_HUMAN Latent-transforming growth factor beta-binding protein 1	1	DW090619_5_HF8 T.6199.6199.3	controllerType=0 controllerNumber=1 scan=6199	16.9288
	1	K.KPSYHGYNQMMEC[+57.021]LPGYK.R	600		C[+57]	1101.99	2	2202.97	2202.98	0	-4.9	Specific	827.18	627.06	627.06	9.78	474	>sp|Q14766|LTBP1_HUMAN Latent-transforming growth factor beta-binding protein 1	1	DW090619_5_HF8 T.6074.6074.2	controllerType=0 controllerNumber=1 scan=6074	16.6978
	1	K.KPSYHGYNQMMEC[+57.021]LPGYK.R	600		C[+57]	1101.99	2	2202.97	2202.98	0	-2.2	Specific	928.21	728.89	728.89	12.51	474	>sp|Q14766|LTBP1_HUMAN Latent-transforming growth factor beta-binding protein 1	1	DW090619_5_HF8 T.6134.6134.2	controllerType=0 controllerNumber=1 scan=6134	16.8117
	1	K.KPSYHGYNQMMEC[+57.021]LPGYK.R	600		C[+57]	1101.99	2	2202.97	2202.98	0	-2.4	Specific	943.6	743.86	743.86	12.29	474	>sp|Q14766|LTBP1_HUMAN Latent-transforming growth factor beta-binding protein 1	1	DW090619_5_HF8 T.6203.6203.2	controllerType=0 controllerNumber=1 scan=6203	16.9346
	1	K.KPSYHGYNQMM[+15.995]EC[+57.021]LPGYK.R	600		C[+57], M[+16]	555.498	4	2218.97	2218.97	0	-1.3	Specific	36.71	19.51	2.66	0.45	474	>sp|Q14766|LTBP1_HUMAN Latent-transforming growth factor beta-binding protein 1	1	DW090619_5_HF8 T.5634.5634.4	controllerType=0 controllerNumber=1 scan=5634	15.8455
	1	K.KPSYHGYN[+0.984]QMMEC[+57.021]LPGYK.R	600		C[+57], N[+1]	551.747	4	2203.97	2203.96	0	3.1	Specific	380.73	343.19	343.19	3.18	474	>sp|Q14766|LTBP1_HUMAN Latent-transforming growth factor beta-binding protein 1	1	DW090619_5_HF8 T.6574.6574.4	controllerType=0 controllerNumber=1 scan=6574	17.6627
	1	K.KPSYHGYNQMM[+15.995]EC[+57.021]LPGYK.R	600		C[+57], M[+16]	555.496	4	2218.96	2218.97	0	-3.7	Specific	401.19	315.96	23.04	3.41	474	>sp|Q14766|LTBP1_HUMAN Latent-transforming growth factor beta-binding protein 1	1	DW090619_5_HF8 T.5236.5236.4	controllerType=0 controllerNumber=1 scan=5236	15.0412
	1	K.KPSYHGYNQM[+15.995]MEC[+57.021]LPGYK.R	600		C[+57], M[+16]	555.497	4	2218.96	2218.97	0	-3.1	Specific	405	388.63	56.73	5.15	474	>sp|Q14766|LTBP1_HUMAN Latent-transforming growth factor beta-binding protein 1	1	DW090619_5_HF8 T.5137.5137.4	controllerType=0 controllerNumber=1 scan=5137	14.8365
	1	K.KPSYHGYN[+0.984]QMMEC[+57.021]LPGYK.R	600		C[+57], N[+1]	735.321	3	2203.95	2203.96	0	-6.1	Specific	526.36	30.97	30.97	2.16	474	>sp|Q14766|LTBP1_HUMAN Latent-transforming growth factor beta-binding protein 1	1	DW090619_5_HF8 T.6361.6361.3	controllerType=0 controllerNumber=1 scan=6361	17.2406
	1	K.KPSYHGYN[+0.984]QMMEC[+57.021]LPGYK.R	600		C[+57], N[+1]	735.321	3	2203.95	2203.96	0	-5.3	Specific	567.59	104.63	104.63	3.03	474	>sp|Q14766|LTBP1_HUMAN Latent-transforming growth factor beta-binding protein 1	1	DW090619_5_HF8 T.6556.6556.3	controllerType=0 controllerNumber=1 scan=6556	17.6278
	1	K.KPSYHGYNQM[+15.995]MEC[+57.021]LPGYK.R	600		C[+57], M[+16]	740.326	3	2218.96	2218.97	0	-4.1	Specific	571.91	525.8	54.38	6.52	474	>sp|Q14766|LTBP1_HUMAN Latent-transforming growth factor beta-binding protein 1	1	DW090619_5_HF8 T.5183.5183.3	controllerType=0 controllerNumber=1 scan=5183	14.9333
	1	K.KPSYHGYNQMM[+15.995]EC[+57.021]LPGYK.R	600		C[+57], M[+16]	740.325	3	2218.96	2218.97	0	-4.6	Specific	770.59	635.35	41.35	11.73	474	>sp|Q14766|LTBP1_HUMAN Latent-transforming growth factor beta-binding protein 1	1	DW090619_5_HF8 T.5248.5248.3	controllerType=0 controllerNumber=1 scan=5248	15.0649
	1	K.KPSYHGYNQMMEC[+57.021]LPGYKR.V	600		C[+57]	472.62	5	2359.07	2359.08	0	-2.5	Specific	558.4	558.4	558.4	7.21	474	>sp|Q14766|LTBP1_HUMAN Latent-transforming growth factor beta-binding protein 1	1	DW090619_5_HF8 T.5524.5524.5	controllerType=0 controllerNumber=1 scan=5524	15.6241
	1	K.KPSYHGYNQMMEC[+57.021]LPGYKR.V	600		C[+57]	472.62	5	2359.07	2359.08	0	-3.5	Specific	588.93	588.93	588.93	8.34	474	>sp|Q14766|LTBP1_HUMAN Latent-transforming growth factor beta-binding protein 1	1	DW090619_5_HF8 T.5583.5583.5	controllerType=0 controllerNumber=1 scan=5583	15.7439
	1	K.KPSYHGYNQMMEC[+57.021]LPGYKR.V	600		C[+57]	590.523	4	2359.07	2359.08	0	-3.1	Specific	760.83	760.83	760.83	11.89	474	>sp|Q14766|LTBP1_HUMAN Latent-transforming growth factor beta-binding protein 1	1	DW090619_5_HF8 T.5700.5700.4	controllerType=0 controllerNumber=1 scan=5700	15.9801
	1	K.KPSYHGYNQMMEC[+57.021]LPGYKR.V	600		C[+57]	590.523	4	2359.07	2359.08	0	-3.1	Specific	853.04	853.04	853.04	13.89	474	>sp|Q14766|LTBP1_HUMAN Latent-transforming growth factor beta-binding protein 1	1	DW090619_5_HF8 T.5573.5573.4	controllerType=0 controllerNumber=1 scan=5573	15.725
	1	K.KPSYHGYNQMMEC[+57.021]LPGYKR.V	600		C[+57]	590.523	4	2359.07	2359.08	0	-3	Specific	857.37	857.37	857.37	13.89	474	>sp|Q14766|LTBP1_HUMAN Latent-transforming growth factor beta-binding protein 1	1	DW090619_5_HF8 T.5507.5507.4	controllerType=0 controllerNumber=1 scan=5507	15.5928
	1	K.KPSYHGYNQMMEC[+57.021]LPGYKR.V	600		C[+57]	590.524	4	2359.07	2359.08	0	-2.1	Specific	862.57	862.57	862.57	14.34	474	>sp|Q14766|LTBP1_HUMAN Latent-transforming growth factor beta-binding protein 1	1	DW090619_5_HF8 T.5640.5640.4	controllerType=0 controllerNumber=1 scan=5640	15.8574
	1	K.KPSYHGYNQMMEC[+57.021]LPGYKR.V	600		C[+57]	787.028	3	2359.07	2359.08	0	-3.4	Specific	998.59	998.59	998.59	14.65	474	>sp|Q14766|LTBP1_HUMAN Latent-transforming growth factor beta-binding protein 1	1	DW090619_5_HF8 T.5531.5531.3	controllerType=0 controllerNumber=1 scan=5531	15.6369
	1	K.KPSYHGYNQMMEC[+57.021]LPGYKR.V	600		C[+57]	787.029	3	2359.07	2359.08	0	-2.6	Specific	1078.95	1078.95	1078.95	16.65	474	>sp|Q14766|LTBP1_HUMAN Latent-transforming growth factor beta-binding protein 1	1	DW090619_5_HF8 T.5597.5597.3	controllerType=0 controllerNumber=1 scan=5597	15.7711
	2	K.AASLQYGQGC[+57.021]TC[+57.021]R.F	608		C[+57]*2	736.317	2	1471.63	1471.64	0	-10.4	Specific	31.44	31.44	31.44	0.09	36	>Reverse >sp|Q14766|LTBP1_HUMAN Latent-transforming growth factor beta-binding protein 1	2	DW090619_5_HF8 T.4618.4618.2	controllerType=0 controllerNumber=1 scan=4618	13.7941
	2	K.AASLQYGQGC[+57.021]TC[+57.021]R.F	608		C[+57]*2	736.318	2	1471.63	1471.64	0	-8.9	Specific	60.21	60.21	60.21	0.11	36	>Reverse >sp|Q14766|LTBP1_HUMAN Latent-transforming growth factor beta-binding protein 1	2	DW090619_5_HF8 T.4562.4562.2	controllerType=0 controllerNumber=1 scan=4562	13.6804
	1	K.RVN[+1809.666]NTFC[+57.021]QDINEC[+57.021]QLQGVC[+57.021]PNGEC[+57.021]LNTMGSYR.C	618	HexNAc(5)Hex(4)Fuc(1)	C[+57]*4, N[+1810]	1411.83	4	5644.31	5644.32	0	-2.1	Specific	320.57	320.57	21.94	5.56	474	>sp|Q14766|LTBP1_HUMAN Latent-transforming growth factor beta-binding protein 1	1	DW090619_5_HF8 T.7305.7305.4	controllerType=0 controllerNumber=1 scan=7305	19.194
	1	K.RVN[+1606.587]NTFC[+57.021]QDINEC[+57.021]QLQGVC[+57.021]PNGEC[+57.021]LNTMGSYR.C	618	HexNAc(4)Hex(4)Fuc(1)	C[+57]*4, N[+1607]	1361.06	4	5441.23	5441.24	0	-2.3	Specific	462.87	462.87	11.34	6.89	474	>sp|Q14766|LTBP1_HUMAN Latent-transforming growth factor beta-binding protein 1	1	DW090619_5_HF8 T.7228.7228.4	controllerType=0 controllerNumber=1 scan=7228	19.0317
	1	K.RVN[+1768.640]NTFC[+57.021]QDINEC[+57.021]QLQGVC[+57.021]PNGEC[+57.021]LNTMGSYR.C	618	HexNAc(4)Hex(5)Fuc(1)	C[+57]*4, N[+1769]	1401.58	4	5603.29	5603.29	0	0	Specific	515.74	515.74	4.89	7.59	474	>sp|Q14766|LTBP1_HUMAN Latent-transforming growth factor beta-binding protein 1	1	DW090619_5_HF8 T.7223.7223.4	controllerType=0 controllerNumber=1 scan=7223	19.0221
	1	K.RVN[+1809.666]NTFC[+57.021]QDINEC[+57.021]QLQGVC[+57.021]PNGEC[+57.021]LN[+15.995]TMGSYR.C	618	HexNAc(5)Hex(4)Fuc(1)	C[+57]*4, N[+16][+1810]	1415.83	4	5660.3	5660.31	0	-1.7	Specific	290.18	290.18	5.8	4.14	474	>sp|Q14766|LTBP1_HUMAN Latent-transforming growth factor beta-binding protein 1	1	DW090619_5_HF8 T.7258.7258.4	controllerType=0 controllerNumber=1 scan=7258	19.0938
	1	K.RVN[+1647.613]NTFC[+57.021]QDINEC[+57.021]QLQGVC[+57.021]PNGEC[+57.021]LNTMGS[+162.053]YR.C	618	HexNAc(5)Hex(3)Fuc(1),Hex(1)	C[+57]*4, N[+1648], S[+162]	1411.83	4	5644.31	5644.32	0	-1.5	Specific	311.83	311.83	1.99	5.35	474	>sp|Q14766|LTBP1_HUMAN Latent-transforming growth factor beta-binding protein 1	1	DW090619_5_HF8 T.7215.7215.4	controllerType=0 controllerNumber=1 scan=7215	19.0052
	1	K.RVN[+1606.587]NTFC[+57.021]QDINEC[+57.021]QLQGVC[+57.021]PN[+0.984]GEC[+57.021]LNTMGSYR.C	618	HexNAc(4)Hex(4)Fuc(1)	C[+57]*4, N[+1][+1607]	1361.31	4	5442.21	5442.22	0	-2.3	Specific	349.34	349.34	7.56	5.27	474	>sp|Q14766|LTBP1_HUMAN Latent-transforming growth factor beta-binding protein 1	1	DW090619_5_HF8 T.7351.7351.4	controllerType=0 controllerNumber=1 scan=7351	19.2959
	1	K.RVN[+1606.587]NTFC[+57.021]QDINEC[+57.021]QLQGVC[+57.021]PN[+0.984]GEC[+57.021]LNTMGSYR.C	618	HexNAc(4)Hex(4)Fuc(1)	C[+57]*4, N[+1][+1607]	1361.3	4	5442.2	5442.22	0	-4.6	Specific	372.12	372.12	9.92	6.66	474	>sp|Q14766|LTBP1_HUMAN Latent-transforming growth factor beta-binding protein 1	1	DW090619_5_HF8 T.7504.7504.4	controllerType=0 controllerNumber=1 scan=7504	19.6307
	1	K.RVN[+1768.640]NTFC[+57.021]QDINEC[+57.021]QLQGVC[+57.021]PN[+0.984]GEC[+57.021]LNTMGSYR.C	618	HexNAc(4)Hex(5)Fuc(1)	C[+57]*4, N[+1][+1769]	1401.82	4	5604.27	5604.27	0	-0.1	Specific	381.29	381.29	10.26	7.12	474	>sp|Q14766|LTBP1_HUMAN Latent-transforming growth factor beta-binding protein 1	1	DW090619_5_HF8 T.7326.7326.4	controllerType=0 controllerNumber=1 scan=7326	19.2399
	1	K.RVN[+1444.534]NTFC[+57.021]QDINEC[+57.021]QLQGVC[+57.021]PN[+0.984]GEC[+57.021]LNTMGSYR.C	618	HexNAc(4)Hex(3)Fuc(1)	C[+57]*4, N[+1][+1445]	1320.8	4	5280.16	5280.17	0	-1.1	Specific	442.9	442.9	57.08	7.35	474	>sp|Q14766|LTBP1_HUMAN Latent-transforming growth factor beta-binding protein 1	1	DW090619_5_HF8 T.7492.7492.4	controllerType=0 controllerNumber=1 scan=7492	19.6026
	1	K.RVN[+1444.534]NTFC[+57.021]QDIN[+0.984]EC[+57.021]QLQGVC[+57.021]PNGEC[+57.021]LNTMGSYR.C	618	HexNAc(4)Hex(3)Fuc(1)	C[+57]*4, N[+1][+1445]	1320.55	4	5279.18	5280.17	-1	2.5	Specific	462.89	462.89	13.43	6.38	474	>sp|Q14766|LTBP1_HUMAN Latent-transforming growth factor beta-binding protein 1	1	DW090619_5_HF8 T.7325.7325.4	controllerType=0 controllerNumber=1 scan=7325	19.2377
	1	K.RVN[+1444.534]NTFC[+57.021]QDIN[+0.984]EC[+57.021]QLQGVC[+57.021]PNGEC[+57.021]LNTMGSYR.C	618	HexNAc(4)Hex(3)Fuc(1)	C[+57]*4, N[+1][+1445]	1320.55	4	5279.17	5280.17	-1	1.2	Specific	511.86	511.86	18.26	7.59	474	>sp|Q14766|LTBP1_HUMAN Latent-transforming growth factor beta-binding protein 1	1	DW090619_5_HF8 T.7381.7381.4	controllerType=0 controllerNumber=1 scan=7381	19.3606
	1	K.RVN[+1606.587]NTFC[+57.021]QDINEC[+57.021]QLQGVC[+57.021]PN[+0.984]GEC[+57.021]LNTMGSYR.C	618	HexNAc(4)Hex(4)Fuc(1)	C[+57]*4, N[+1][+1607]	1361.31	4	5442.22	5442.22	0	-0.7	Specific	527.43	527.43	14.1	7.74	474	>sp|Q14766|LTBP1_HUMAN Latent-transforming growth factor beta-binding protein 1	1	DW090619_5_HF8 T.7426.7426.4	controllerType=0 controllerNumber=1 scan=7426	19.4584
	1	K.RVN[+1971.719]NTFC[+57.021]QDINEC[+57.021]QLQGVC[+57.021]PN[+15.995]GEC[+57.021]LN[+0.984]TMGSYR.C	618	HexNAc(5)Hex(5)Fuc(1)	C[+57]*4, N[+1][+16][+1972]	1456.35	4	5822.36	5823.35	-1	2.3	Specific	235.67	235.67	16.45	3.4	474	>sp|Q14766|LTBP1_HUMAN Latent-transforming growth factor beta-binding protein 1	1	DW090619_5_HF8 T.7427.7427.4	controllerType=0 controllerNumber=1 scan=7427	19.4606
	1	K.RVN[+1809.666]NTFC[+57.021]QDINEC[+57.021]QLQGVC[+57.021]PNGEC[+57.021]LN[+15.995]TMGS[+162.053]YR.C	618	HexNAc(5)Hex(4)Fuc(1),Hex(1)	C[+57]*4, N[+16][+1810], S[+162]	1456.34	4	5822.35	5822.36	0	-2.1	Specific	306.55	306.55	8.34	5.35	474	>sp|Q14766|LTBP1_HUMAN Latent-transforming growth factor beta-binding protein 1	1	DW090619_5_HF8 T.7251.7251.4	controllerType=0 controllerNumber=1 scan=7251	19.0792
	1	K.RVN[+1605.566]NTFC[+57.021]QDIN[+0.984]EC[+57.021]QLQGVC[+57.021]PNGEC[+57.021]LN[+15.995]TMGSYR.C	618	HexNAc(4)Hex(3)NeuGc(1)	C[+57]*4, N[+1][+16][+1606]	1365.06	4	5457.22	5457.2	0	4.5	Specific	350.75	350.75	14.56	4.76	474	>sp|Q14766|LTBP1_HUMAN Latent-transforming growth factor beta-binding protein 1	1	DW090619_5_HF8 T.7241.7241.4	controllerType=0 controllerNumber=1 scan=7241	19.0583
	1	K.RVN[+1768.640]NTFC[+57.021]QDINEC[+57.021]QLQGVC[+57.021]PNGEC[+57.021]LN[+15.995]TMGS[+162.053]YR.C	618	HexNAc(4)Hex(5)Fuc(1),Hex(1)	C[+57]*4, N[+16][+1769], S[+162]	1446.09	4	5781.33	5781.34	0	-1.5	Specific	385.78	385.78	3.57	7.12	474	>sp|Q14766|LTBP1_HUMAN Latent-transforming growth factor beta-binding protein 1	1	DW090619_5_HF8 T.7218.7218.4	controllerType=0 controllerNumber=1 scan=7218	19.0113
	1	K.RVNNT[+349.137]FC[+57.021]QDINEC[+57.021]QLQGVC[+57.021]PNGEC[+57.021]LN[+15.995]TMGS[+162.053]YR.C	618	HexNAc(1)Fuc(1),Hex(1)	C[+57]*4, N[+16], S[+162], T[+349]	1090.96	4	4360.83	4361.84	-1	0.3	Specific	855.43	855.43	27.81	14.88	474	>sp|Q14766|LTBP1_HUMAN Latent-transforming growth factor beta-binding protein 1	1	DW090619_5_HF8 T.7406.7406.4	controllerType=0 controllerNumber=1 scan=7406	19.4177
	1	K.RVN[+1444.534]NTFC[+57.021]QDINEC[+57.021]QLQGVC[+57.021]PN[+0.984]GEC[+57.021]LN[+15.995]TMGS[+162.053]YR.C	618	HexNAc(4)Hex(3)Fuc(1),Hex(1)	C[+57]*4, N[+1][+16][+1445], S[+162]	1365.31	4	5458.21	5458.22	0	-0.9	Specific	287.7	287.7	5.92	5.35	474	>sp|Q14766|LTBP1_HUMAN Latent-transforming growth factor beta-binding protein 1	1	DW090619_5_HF8 T.7372.7372.4	controllerType=0 controllerNumber=1 scan=7372	19.3396
	1	K.RVNNT[+349.137]FC[+57.021]QDINEC[+57.021]QLQGVC[+57.021]PN[+0.984]GEC[+57.021]LN[+15.995]TMGS[+162.053]YR.C	618	HexNAc(1)Fuc(1),Hex(1)	C[+57]*4, N[+1][+16], S[+162], T[+349]	1091.46	4	4362.81	4362.82	0	-1.4	Specific	900.52	900.52	27.67	15.88	474	>sp|Q14766|LTBP1_HUMAN Latent-transforming growth factor beta-binding protein 1	1	DW090619_5_HF8 T.7512.7512.4	controllerType=0 controllerNumber=1 scan=7512	19.646
	2	R.FS[+146.058]GET[+294.095]N[+15.995]K.C	621	Fuc(1),Hex(1)Pent(1)	N[+16], S[+146], T[+294]	619.762	2	1238.52	1238.52	0	0.4	Specific	11.01	11.01	0	0.71	36	>Reverse >sp|Q14766|LTBP1_HUMAN Latent-transforming growth factor beta-binding protein 1	2	DW090619_5_HF8 T.2428.2428.2	controllerType=0 controllerNumber=1 scan=2428	9.0822
	1	R.C[+57.021]TC[+57.021]KIGFGPD[+15.995]PTFS[+802.286]S[+203.079]C[+57.021]VPDPPVISEEKGPC[+57.021]YR.L	650	HexNAc(1)Hex(1)Fuc(1)NeuAc(1),HexNAc(1)	C[+57]*4, D[+16], S[+203][+802]	1170.24	4	4677.93	4679.01	-1	-16.8	Specific	507.67	507.67	1.2	5.51	474	>sp|Q14766|LTBP1_HUMAN Latent-transforming growth factor beta-binding protein 1	1	DW090619_5_HF8 T.8423.8423.3	controllerType=0 controllerNumber=1 scan=8423	21.6982
	1	K.IGFGPDPTFSSC[+57.021]VPDPPVISEEK.G	654		C[+57]	825.73	3	2475.18	2475.17	0	0.8	Specific	109.88	109.88	109.88	3.52	474	>sp|Q14766|LTBP1_HUMAN Latent-transforming growth factor beta-binding protein 1	1	DW090619_5_HF8 T.11435.11435.3	controllerType=0 controllerNumber=1 scan=11435	28.8353
	1	K.IGFGPDPTFSSC[+57.021]VPDPPVISEEK.G	654		C[+57]	1238.09	2	2475.17	2475.17	0	-1.7	Specific	487.11	486.99	486.99	6.43	474	>sp|Q14766|LTBP1_HUMAN Latent-transforming growth factor beta-binding protein 1	1	DW090619_5_HF8 T.9152.9152.4	controllerType=0 controllerNumber=1 scan=9152	23.3915
	1	K.IGFGPDPTFSSC[+57.021]VPDPPVISEEK.G	654		C[+57]	825.73	3	2475.17	2475.17	0	-0.3	Specific	583.81	583.81	583.81	9.18	474	>sp|Q14766|LTBP1_HUMAN Latent-transforming growth factor beta-binding protein 1	1	DW090619_5_HF8 T.9568.9568.3	controllerType=0 controllerNumber=1 scan=9568	24.3656
	1	K.IGFGPDPTFSSC[+57.021]VPDPPVISEEK.G	654		C[+57]	825.728	3	2475.17	2475.17	0	-1.7	Specific	610.68	610.68	610.68	10.18	474	>sp|Q14766|LTBP1_HUMAN Latent-transforming growth factor beta-binding protein 1	1	DW090619_5_HF8 T.9620.9620.3	controllerType=0 controllerNumber=1 scan=9620	24.4867
	1	K.IGFGPDPTFSSC[+57.021]VPDPPVISEEK.G	654		C[+57]	1238.09	2	2475.18	2475.17	0	0.3	Specific	716.04	716.04	716.04	12.43	474	>sp|Q14766|LTBP1_HUMAN Latent-transforming growth factor beta-binding protein 1	1	DW090619_5_HF8 T.9405.9405.2	controllerType=0 controllerNumber=1 scan=9405	23.9823
	1	K.IGFGPDPTFSSC[+57.021]VPDPPVISEEK.G	654		C[+57]	825.729	3	2475.17	2475.17	0	-1.4	Specific	731.35	731.35	731.35	12.18	474	>sp|Q14766|LTBP1_HUMAN Latent-transforming growth factor beta-binding protein 1	1	DW090619_5_HF8 T.8906.8906.3	controllerType=0 controllerNumber=1 scan=8906	22.8141
	1	K.IGFGPDPTFSSC[+57.021]VPDPPVISEEK.G	654		C[+57]	825.728	3	2475.17	2475.17	0	-2	Specific	756.03	756.03	756.03	13.18	474	>sp|Q14766|LTBP1_HUMAN Latent-transforming growth factor beta-binding protein 1	1	DW090619_5_HF8 T.9184.9184.3	controllerType=0 controllerNumber=1 scan=9184	23.4653
	1	K.IGFGPDPTFSSC[+57.021]VPDPPVISEEK.G	654		C[+57]	825.729	3	2475.17	2475.17	0	-0.7	Specific	760.12	760.12	760.12	13.18	474	>sp|Q14766|LTBP1_HUMAN Latent-transforming growth factor beta-binding protein 1	1	DW090619_5_HF8 T.9236.9236.3	controllerType=0 controllerNumber=1 scan=9236	23.5851
	1	K.IGFGPDPTFSSC[+57.021]VPDPPVISEEK.G	654		C[+57]	825.729	3	2475.17	2475.17	0	-1.2	Specific	765.92	765.92	765.92	13.18	474	>sp|Q14766|LTBP1_HUMAN Latent-transforming growth factor beta-binding protein 1	1	DW090619_5_HF8 T.9400.9400.3	controllerType=0 controllerNumber=1 scan=9400	23.9713
	1	K.IGFGPDPTFSSC[+57.021]VPDPPVISEEK.G	654		C[+57]	825.729	3	2475.17	2475.17	0	-1	Specific	766.33	766.33	766.33	13.18	474	>sp|Q14766|LTBP1_HUMAN Latent-transforming growth factor beta-binding protein 1	1	DW090619_5_HF8 T.9124.9124.3	controllerType=0 controllerNumber=1 scan=9124	23.3272
	1	K.IGFGPDPTFSSC[+57.021]VPDPPVISEEK.G	654		C[+57]	825.729	3	2475.17	2475.17	0	-1.3	Specific	767.4	767.4	767.4	13.18	474	>sp|Q14766|LTBP1_HUMAN Latent-transforming growth factor beta-binding protein 1	1	DW090619_5_HF8 T.9291.9291.3	controllerType=0 controllerNumber=1 scan=9291	23.7145
	1	K.IGFGPDPTFSSC[+57.021]VPDPPVISEEK.G	654		C[+57]	825.729	3	2475.17	2475.17	0	-1.3	Specific	793.63	793.63	793.63	13.18	474	>sp|Q14766|LTBP1_HUMAN Latent-transforming growth factor beta-binding protein 1	1	DW090619_5_HF8 T.9069.9069.3	controllerType=0 controllerNumber=1 scan=9069	23.1985
	1	K.IGFGPDPTFSSC[+57.021]VPDPPVISEEK.G	654		C[+57]	825.729	3	2475.17	2475.17	0	-1.1	Specific	796.84	796.84	796.84	13.18	474	>sp|Q14766|LTBP1_HUMAN Latent-transforming growth factor beta-binding protein 1	1	DW090619_5_HF8 T.9344.9344.3	controllerType=0 controllerNumber=1 scan=9344	23.8401
	1	K.IGFGPDPTFSSC[+57.021]VPDPPVISEEK.G	654		C[+57]	825.73	3	2475.17	2475.17	0	-0.2	Specific	797.39	797.39	797.39	13.18	474	>sp|Q14766|LTBP1_HUMAN Latent-transforming growth factor beta-binding protein 1	1	DW090619_5_HF8 T.9014.9014.3	controllerType=0 controllerNumber=1 scan=9014	23.0691
	1	K.IGFGPDPTFSSC[+57.021]VPDPPVISEEK.G	654		C[+57]	825.729	3	2475.17	2475.17	0	-0.7	Specific	801.68	801.68	801.68	14.18	474	>sp|Q14766|LTBP1_HUMAN Latent-transforming growth factor beta-binding protein 1	1	DW090619_5_HF8 T.8959.8959.3	controllerType=0 controllerNumber=1 scan=8959	22.9391
	1	K.IGFGPDPTFSSC[+57.021]VPDPPVISEEK.G	654		C[+57]	1238.09	2	2475.17	2475.17	0	-1	Specific	823.85	823.85	823.85	14.43	474	>sp|Q14766|LTBP1_HUMAN Latent-transforming growth factor beta-binding protein 1	1	DW090619_5_HF8 T.9260.9260.2	controllerType=0 controllerNumber=1 scan=9260	23.6419
	1	K.IGFGPDPTFSSC[+57.021]VPDPPVISEEK.G	654		C[+57]	1238.09	2	2475.17	2475.17	0	-1.3	Specific	844.95	844.95	844.95	14.43	474	>sp|Q14766|LTBP1_HUMAN Latent-transforming growth factor beta-binding protein 1	1	DW090619_5_HF8 T.9209.9209.2	controllerType=0 controllerNumber=1 scan=9209	23.5208
	1	K.IGFGPDPTFSSC[+57.021]VPDPPVISEEK.G	654		C[+57]	1238.09	2	2475.17	2475.17	0	-0.8	Specific	944.37	932.28	932.28	16.43	474	>sp|Q14766|LTBP1_HUMAN Latent-transforming growth factor beta-binding protein 1	1	DW090619_5_HF8 T.9341.9341.2	controllerType=0 controllerNumber=1 scan=9341	23.8312
	1	K.IGFGPDPTFSSC[+57.021]VPDPPVISEEK.G	654		C[+57]	1238.09	2	2475.18	2475.17	0	2.5	Specific	994.58	994.58	994.58	16.46	474	>sp|Q14766|LTBP1_HUMAN Latent-transforming growth factor beta-binding protein 1	1	DW090619_5_HF8 T.8917.8917.2	controllerType=0 controllerNumber=1 scan=8917	22.84
	1	K.IGFGPDPTFSSC[+57.021]VPDPPVISEEK.G	654		C[+57]	1238.09	2	2475.17	2475.17	0	-0.4	Specific	1036.35	1014.25	1014.25	18.43	474	>sp|Q14766|LTBP1_HUMAN Latent-transforming growth factor beta-binding protein 1	1	DW090619_5_HF8 T.9080.9080.2	controllerType=0 controllerNumber=1 scan=9080	23.2243
	1	K.IGFGPDPTFSSC[+57.021]VPDPPVISEEK.G	654		C[+57]	1238.09	2	2475.17	2475.17	0	-1.1	Specific	1053.62	1014.32	1014.32	19.43	474	>sp|Q14766|LTBP1_HUMAN Latent-transforming growth factor beta-binding protein 1	1	DW090619_5_HF8 T.9025.9025.2	controllerType=0 controllerNumber=1 scan=9025	23.0949
	1	K.IGFGPDPTFSSC[+57.021]VPDPPVISEEK.G	654		C[+57]	1238.09	2	2475.17	2475.17	0	-0.6	Specific	1067.14	1032.3	1032.3	19.43	474	>sp|Q14766|LTBP1_HUMAN Latent-transforming growth factor beta-binding protein 1	1	DW090619_5_HF8 T.8970.8970.2	controllerType=0 controllerNumber=1 scan=8970	22.9651
	1	K.IGFGPDPTFS[+294.095]S[+396.127]C[+57.021]VPDPPVISEEK.G	654	Hex(1)Pent(1),Pent(3)	C[+57], S[+294][+396]	1055.82	3	3165.46	3165.4	0	18.8	Specific	237.77	237.77	0	2.09	474	>sp|Q14766|LTBP1_HUMAN Latent-transforming growth factor beta-binding protein 1	1	DW090619_5_HF8 T.8443.8443.3	controllerType=0 controllerNumber=1 scan=8443	21.7428
	1	K.IGFGPDPTFS[+294.095]S[+396.127]C[+57.021]VPDPPVISEEK.G	654	Hex(1)Pent(1),Pent(3)	C[+57], S[+294][+396]	1055.82	3	3165.46	3165.4	0	19.6	Specific	319.31	319.31	0	2.21	474	>sp|Q14766|LTBP1_HUMAN Latent-transforming growth factor beta-binding protein 1	1	DW090619_5_HF8 T.8393.8393.3	controllerType=0 controllerNumber=1 scan=8393	21.6331
	1	K.IGFGPDPT[+146.058]FS[+802.286]SC[+57.021]VPDPPVISEEK.G	654	Fuc(1),HexNAc(1)Hex(1)Fuc(1)NeuAc(1)	C[+57], S[+802], T[+146]	1141.84	3	3423.49	3423.52	0	-7.1	Specific	569.4	569.4	1.2	8.49	474	>sp|Q14766|LTBP1_HUMAN Latent-transforming growth factor beta-binding protein 1	1	DW090619_5_HF8 T.10325.10325.3	controllerType=0 controllerNumber=1 scan=10325	26.1998
	1	K.IGFGPDPTFSSC[+57.021]VPDPPVISEEKGPC[+57.021]YR.L	654		C[+57]*2	1036.82	3	3108.44	3108.44	0	-2.5	Specific	152.13	152.13	152.13	2.76	474	>sp|Q14766|LTBP1_HUMAN Latent-transforming growth factor beta-binding protein 1	1	DW090619_5_HF8 T.11118.11118.2	controllerType=0 controllerNumber=1 scan=11118	28.084
	1	K.IGFGPDPTFSSC[+57.021]VPDPPVISEEKGPC[+57.021]YR.L	654		C[+57]*2	1036.82	3	3108.45	3108.44	0	1.7	Specific	194.87	194.87	194.87	3.51	474	>sp|Q14766|LTBP1_HUMAN Latent-transforming growth factor beta-binding protein 1	1	DW090619_5_HF8 T.11051.11051.2	controllerType=0 controllerNumber=1 scan=11051	27.9247
	1	K.IGFGPDPTFSSC[+57.021]VPDPPVISEEKGPC[+57.021]YR.L	654		C[+57]*2	1036.82	3	3108.44	3108.44	0	-1.6	Specific	335.93	335.93	335.93	4.69	474	>sp|Q14766|LTBP1_HUMAN Latent-transforming growth factor beta-binding protein 1	1	DW090619_5_HF8 T.11698.11698.3	controllerType=0 controllerNumber=1 scan=11698	29.4614
	1	K.IGFGPDPTFSSC[+57.021]VPDPPVISEEKGPC[+57.021]YR.L	654		C[+57]*2	1036.81	3	3108.43	3108.44	0	-4.6	Specific	369.03	369.03	369.03	7.06	474	>sp|Q14766|LTBP1_HUMAN Latent-transforming growth factor beta-binding protein 1	1	DW090619_5_HF8 T.11290.11290.3	controllerType=0 controllerNumber=1 scan=11290	28.4921
	1	K.IGFGPDPTFSSC[+57.021]VPDPPVISEEKGPC[+57.021]YR.L	654		C[+57]*2	1036.82	3	3108.44	3108.44	0	-2.5	Specific	374.81	374.81	374.81	7.06	474	>sp|Q14766|LTBP1_HUMAN Latent-transforming growth factor beta-binding protein 1	1	DW090619_5_HF8 T.11747.11747.3	controllerType=0 controllerNumber=1 scan=11747	29.5787
	1	K.IGFGPDPTFSSC[+57.021]VPDPPVISEEKGPC[+57.021]YR.L	654		C[+57]*2	1036.82	3	3108.44	3108.44	0	-2.8	Specific	448.79	448.79	448.79	7.3	474	>sp|Q14766|LTBP1_HUMAN Latent-transforming growth factor beta-binding protein 1	1	DW090619_5_HF8 T.11128.11128.3	controllerType=0 controllerNumber=1 scan=11128	28.1084
	1	K.IGFGPDPTFSSC[+57.021]VPDPPVISEEKGPC[+57.021]YR.L	654		C[+57]*2	1036.82	3	3108.45	3108.44	0	1.1	Specific	455.23	455.23	455.23	7.76	474	>sp|Q14766|LTBP1_HUMAN Latent-transforming growth factor beta-binding protein 1	1	DW090619_5_HF8 T.11356.11356.3	controllerType=0 controllerNumber=1 scan=11356	28.6489
	1	K.IGFGPDPTFSSC[+57.021]VPDPPVISEEKGPC[+57.021]YR.L	654		C[+57]*2	1036.82	3	3108.45	3108.44	0	0.9	Specific	461.54	461.54	461.54	7.76	474	>sp|Q14766|LTBP1_HUMAN Latent-transforming growth factor beta-binding protein 1	1	DW090619_5_HF8 T.11434.11434.3	controllerType=0 controllerNumber=1 scan=11434	28.8332
	1	K.IGFGPDPTFSSC[+57.021]VPDPPVISEEKGPC[+57.021]YR.L	654		C[+57]*2	1036.82	3	3108.44	3108.44	0	-1	Specific	573.5	573.5	573.5	9.28	474	>sp|Q14766|LTBP1_HUMAN Latent-transforming growth factor beta-binding protein 1	1	DW090619_5_HF8 T.13481.13481.3	controllerType=0 controllerNumber=1 scan=13481	33.7807
	1	K.IGFGPDPTFSSC[+57.021]VPDPPVISEEKGPC[+57.021]YR.L	654		C[+57]*2	1036.82	3	3108.44	3108.44	0	-1.8	Specific	741.12	741.12	741.12	12.28	474	>sp|Q14766|LTBP1_HUMAN Latent-transforming growth factor beta-binding protein 1	1	DW090619_5_HF8 T.10100.10100.3	controllerType=0 controllerNumber=1 scan=10100	25.6101
	1	K.IGFGPDPTFSSC[+57.021]VPDPPVISEEKGPC[+57.021]YR.L	654		C[+57]*2	1036.82	3	3108.44	3108.44	0	-2.2	Specific	749.61	749.61	749.61	12.28	474	>sp|Q14766|LTBP1_HUMAN Latent-transforming growth factor beta-binding protein 1	1	DW090619_5_HF8 T.9780.9780.3	controllerType=0 controllerNumber=1 scan=9780	24.8609
	1	K.IGFGPDPTFSSC[+57.021]VPDPPVISEEKGPC[+57.021]YR.L	654		C[+57]*2	777.865	4	3108.44	3108.44	0	-2.4	Specific	841.31	841.31	841.31	13.58	474	>sp|Q14766|LTBP1_HUMAN Latent-transforming growth factor beta-binding protein 1	1	DW090619_5_HF8 T.8566.8566.4	controllerType=0 controllerNumber=1 scan=8566	22.0266
	1	K.IGFGPDPTFSSC[+57.021]VPDPPVISEEKGPC[+57.021]YR.L	654		C[+57]*2	777.865	4	3108.44	3108.44	0	-2.3	Specific	928.38	928.38	928.38	15.58	474	>sp|Q14766|LTBP1_HUMAN Latent-transforming growth factor beta-binding protein 1	1	DW090619_5_HF8 T.8453.8453.4	controllerType=0 controllerNumber=1 scan=8453	21.7664
	1	K.IGFGPDPTFSSC[+57.021]VPDPPVISEEKGPC[+57.021]YR.L	654		C[+57]*2	777.865	4	3108.44	3108.44	0	-2.4	Specific	937.74	937.74	937.74	15.58	474	>sp|Q14766|LTBP1_HUMAN Latent-transforming growth factor beta-binding protein 1	1	DW090619_5_HF8 T.8350.8350.4	controllerType=0 controllerNumber=1 scan=8350	21.5378
	1	K.IGFGPDPTFSSC[+57.021]VPDPPVISEEKGPC[+57.021]YR.L	654		C[+57]*2	777.865	4	3108.44	3108.44	0	-2.3	Specific	974.72	974.72	974.72	16.58	474	>sp|Q14766|LTBP1_HUMAN Latent-transforming growth factor beta-binding protein 1	1	DW090619_5_HF8 T.8508.8508.4	controllerType=0 controllerNumber=1 scan=8508	21.8917
	1	K.IGFGPDPTFSSC[+57.021]VPDPPVISEEKGPC[+57.021]YR.L	654		C[+57]*2	777.865	4	3108.44	3108.44	0	-1.8	Specific	981.11	981.11	981.11	17.03	474	>sp|Q14766|LTBP1_HUMAN Latent-transforming growth factor beta-binding protein 1	1	DW090619_5_HF8 T.8398.8398.4	controllerType=0 controllerNumber=1 scan=8398	21.645
	1	K.IGFGPDPTFSSC[+57.021]VPDPPVISEEKGPC[+57.021]YR.L	654		C[+57]*2	1554.72	2	3108.44	3108.44	0	-2.8	Specific	987.8	966.22	966.22	16.37	474	>sp|Q14766|LTBP1_HUMAN Latent-transforming growth factor beta-binding protein 1	1	DW090619_5_HF8 T.8395.8395.2	controllerType=0 controllerNumber=1 scan=8395	21.6366
	1	K.IGFGPDPTFSSC[+57.021]VPDPPVISEEKGPC[+57.021]YR.L	654		C[+57]*2	1036.82	3	3108.44	3108.44	0	-1.8	Specific	1021.38	1021.38	1021.38	18.28	474	>sp|Q14766|LTBP1_HUMAN Latent-transforming growth factor beta-binding protein 1	1	DW090619_5_HF8 T.9163.9163.3	controllerType=0 controllerNumber=1 scan=9163	23.4174
	1	K.IGFGPDPTFSSC[+57.021]VPDPPVISEEKGPC[+57.021]YR.L	654		C[+57]*2	1554.72	2	3108.42	3108.44	0	-6.5	Specific	1043.67	991.94	991.94	17.13	474	>sp|Q14766|LTBP1_HUMAN Latent-transforming growth factor beta-binding protein 1	1	DW090619_5_HF8 T.8454.8454.2	controllerType=0 controllerNumber=1 scan=8454	21.7686
	1	K.IGFGPDPTFSSC[+57.021]VPDPPVISEEKGPC[+57.021]YR.L	654		C[+57]*2	1036.82	3	3108.44	3108.44	0	-1.2	Specific	1053.06	1053.06	1053.06	19.28	474	>sp|Q14766|LTBP1_HUMAN Latent-transforming growth factor beta-binding protein 1	1	DW090619_5_HF8 T.9389.9389.3	controllerType=0 controllerNumber=1 scan=9389	23.9454
	1	K.IGFGPDPTFSSC[+57.021]VPDPPVISEEKGPC[+57.021]YR.L	654		C[+57]*2	1036.82	3	3108.44	3108.44	0	-0.6	Specific	1062.41	1062.41	1062.41	19.28	474	>sp|Q14766|LTBP1_HUMAN Latent-transforming growth factor beta-binding protein 1	1	DW090619_5_HF8 T.9561.9561.3	controllerType=0 controllerNumber=1 scan=9561	24.3485
	1	K.IGFGPDPTFSSC[+57.021]VPDPPVISEEKGPC[+57.021]YR.L	654		C[+57]*2	1036.82	3	3108.44	3108.44	0	-1.2	Specific	1139.85	1139.85	1139.85	20.28	474	>sp|Q14766|LTBP1_HUMAN Latent-transforming growth factor beta-binding protein 1	1	DW090619_5_HF8 T.9268.9268.3	controllerType=0 controllerNumber=1 scan=9268	23.6609
	1	K.IGFGPDPTFSSC[+57.021]VPDPPVISEEKGPC[+57.021]YR.L	654		C[+57]*2	1036.82	3	3108.44	3108.44	0	0.1	Specific	1141.91	1141.91	1141.91	20.28	474	>sp|Q14766|LTBP1_HUMAN Latent-transforming growth factor beta-binding protein 1	1	DW090619_5_HF8 T.9217.9217.3	controllerType=0 controllerNumber=1 scan=9217	23.5407
	1	K.IGFGPDPTFSSC[+57.021]VPDPPVISEEKGPC[+57.021]YR.L	654		C[+57]*2	1036.82	3	3108.43	3108.44	0	-3.7	Specific	1173.88	1173.88	1173.88	20.83	474	>sp|Q14766|LTBP1_HUMAN Latent-transforming growth factor beta-binding protein 1	1	DW090619_5_HF8 T.9485.9485.3	controllerType=0 controllerNumber=1 scan=9485	24.1699
	1	K.IGFGPDPTFSSC[+57.021]VPDPPVISEEKGPC[+57.021]YR.L	654		C[+57]*2	1036.82	3	3108.44	3108.44	0	-0.8	Specific	1175.19	1175.19	1175.19	21.28	474	>sp|Q14766|LTBP1_HUMAN Latent-transforming growth factor beta-binding protein 1	1	DW090619_5_HF8 T.9048.9048.3	controllerType=0 controllerNumber=1 scan=9048	23.1487
	1	K.IGFGPDPTFSSC[+57.021]VPDPPVISEEKGPC[+57.021]YR.L	654		C[+57]*2	1036.82	3	3108.44	3108.44	0	-0.2	Specific	1204.49	1204.49	1204.49	22.28	474	>sp|Q14766|LTBP1_HUMAN Latent-transforming growth factor beta-binding protein 1	1	DW090619_5_HF8 T.8992.8992.3	controllerType=0 controllerNumber=1 scan=8992	23.0173
	1	K.IGFGPDPTFSSC[+57.021]VPDPPVISEEKGPC[+57.021]YR.L	654		C[+57]*2	1036.82	3	3108.45	3108.44	0	0.7	Specific	1245.96	1245.96	1245.96	22.28	474	>sp|Q14766|LTBP1_HUMAN Latent-transforming growth factor beta-binding protein 1	1	DW090619_5_HF8 T.9338.9338.3	controllerType=0 controllerNumber=1 scan=9338	23.8246
	1	K.IGFGPDPTFSSC[+57.021]VPDPPVISEEKGPC[+57.021]YR.L	654		C[+57]*2	1036.82	3	3108.44	3108.44	0	-0.3	Specific	1257.28	1257.28	1257.28	23.28	474	>sp|Q14766|LTBP1_HUMAN Latent-transforming growth factor beta-binding protein 1	1	DW090619_5_HF8 T.9104.9104.3	controllerType=0 controllerNumber=1 scan=9104	23.2802
	1	K.IGFGPDPTFSSC[+57.021]VPDPPVISEEKGPC[+57.021]YR.L	654		C[+57]*2	1036.82	3	3108.44	3108.44	0	-1.5	Specific	1258.43	1258.43	1258.43	23.28	474	>sp|Q14766|LTBP1_HUMAN Latent-transforming growth factor beta-binding protein 1	1	DW090619_5_HF8 T.8279.8279.3	controllerType=0 controllerNumber=1 scan=8279	21.3799
	1	K.IGFGPDPTFSSC[+57.021]VPDPPVISEEKGPC[+57.021]YR.L	654		C[+57]*2	1036.82	3	3108.44	3108.44	0	-1.6	Specific	1264.21	1264.21	1264.21	23.28	474	>sp|Q14766|LTBP1_HUMAN Latent-transforming growth factor beta-binding protein 1	1	DW090619_5_HF8 T.8332.8332.3	controllerType=0 controllerNumber=1 scan=8332	21.501
	1	K.IGFGPDPTFSSC[+57.021]VPDPPVISEEKGPC[+57.021]YR.L	654		C[+57]*2	1036.82	3	3108.45	3108.44	0	0.3	Specific	1271.87	1271.87	1271.87	23.28	474	>sp|Q14766|LTBP1_HUMAN Latent-transforming growth factor beta-binding protein 1	1	DW090619_5_HF8 T.8442.8442.3	controllerType=0 controllerNumber=1 scan=8442	21.7416
	1	K.IGFGPDPTFSSC[+57.021]VPDPPVISEEKGPC[+57.021]YR.L	654		C[+57]*2	1036.82	3	3108.44	3108.44	0	-0.6	Specific	1272.73	1272.73	1272.73	23.28	474	>sp|Q14766|LTBP1_HUMAN Latent-transforming growth factor beta-binding protein 1	1	DW090619_5_HF8 T.8884.8884.3	controllerType=0 controllerNumber=1 scan=8884	22.7624
	1	K.IGFGPDPTFSSC[+57.021]VPDPPVISEEKGPC[+57.021]YR.L	654		C[+57]*2	1036.82	3	3108.44	3108.44	0	-1.2	Specific	1275.88	1275.88	1275.88	23.28	474	>sp|Q14766|LTBP1_HUMAN Latent-transforming growth factor beta-binding protein 1	1	DW090619_5_HF8 T.8387.8387.3	controllerType=0 controllerNumber=1 scan=8387	21.6215
	1	K.IGFGPDPTFSSC[+57.021]VPDPPVISEEKGPC[+57.021]YR.L	654		C[+57]*2	1036.82	3	3108.44	3108.44	0	-0.6	Specific	1276.08	1276.08	1276.08	23.28	474	>sp|Q14766|LTBP1_HUMAN Latent-transforming growth factor beta-binding protein 1	1	DW090619_5_HF8 T.8774.8774.3	controllerType=0 controllerNumber=1 scan=8774	22.5038
	1	K.IGFGPDPTFSSC[+57.021]VPDPPVISEEKGPC[+57.021]YR.L	654		C[+57]*2	1036.82	3	3108.44	3108.44	0	-2.1	Specific	1277.61	1277.61	1277.61	23.28	474	>sp|Q14766|LTBP1_HUMAN Latent-transforming growth factor beta-binding protein 1	1	DW090619_5_HF8 T.8607.8607.3	controllerType=0 controllerNumber=1 scan=8607	22.1214
	1	K.IGFGPDPTFSSC[+57.021]VPDPPVISEEKGPC[+57.021]YR.L	654		C[+57]*2	1036.82	3	3108.44	3108.44	0	-2.1	Specific	1278.87	1278.87	1278.87	23.28	474	>sp|Q14766|LTBP1_HUMAN Latent-transforming growth factor beta-binding protein 1	1	DW090619_5_HF8 T.8664.8664.3	controllerType=0 controllerNumber=1 scan=8664	22.2512
	1	K.IGFGPDPTFSSC[+57.021]VPDPPVISEEKGPC[+57.021]YR.L	654		C[+57]*2	1036.82	3	3108.44	3108.44	0	-0.2	Specific	1286.4	1286.4	1286.4	23.28	474	>sp|Q14766|LTBP1_HUMAN Latent-transforming growth factor beta-binding protein 1	1	DW090619_5_HF8 T.8937.8937.3	controllerType=0 controllerNumber=1 scan=8937	22.8874
	1	K.IGFGPDPTFSSC[+57.021]VPDPPVISEEKGPC[+57.021]YR.L	654		C[+57]*2	1036.82	3	3108.44	3108.44	0	-1	Specific	1288.05	1288.05	1288.05	23.28	474	>sp|Q14766|LTBP1_HUMAN Latent-transforming growth factor beta-binding protein 1	1	DW090619_5_HF8 T.8497.8497.3	controllerType=0 controllerNumber=1 scan=8497	21.8677
	1	K.IGFGPDPTFSSC[+57.021]VPDPPVISEEKGPC[+57.021]YR.L	654		C[+57]*2	1036.82	3	3108.44	3108.44	0	-1.5	Specific	1291.94	1291.94	1291.94	23.28	474	>sp|Q14766|LTBP1_HUMAN Latent-transforming growth factor beta-binding protein 1	1	DW090619_5_HF8 T.8828.8828.3	controllerType=0 controllerNumber=1 scan=8828	22.6307
	1	K.IGFGPDPTFSSC[+57.021]VPDPPVISEEKGPC[+57.021]YR.L	654		C[+57]*2	1036.82	3	3108.44	3108.44	0	-1.8	Specific	1296.32	1296.32	1296.32	23.28	474	>sp|Q14766|LTBP1_HUMAN Latent-transforming growth factor beta-binding protein 1	1	DW090619_5_HF8 T.8718.8718.3	controllerType=0 controllerNumber=1 scan=8718	22.3773
	1	K.IGFGPDPTFSSC[+57.021]VPDPPVISEEKGPC[+57.021]YR.L	654		C[+57]*2	1036.82	3	3108.44	3108.44	0	-1.5	Specific	1346.01	1346.01	1346.01	24.28	474	>sp|Q14766|LTBP1_HUMAN Latent-transforming growth factor beta-binding protein 1	1	DW090619_5_HF8 T.8552.8552.3	controllerType=0 controllerNumber=1 scan=8552	21.9939
	1	K.IGFGPDPTFSSC[+57.021]VPD[+15.995]PPVISEEKGPC[+57.021]YR.L	654		C[+57]*2, D[+16]	1042.14	3	3124.42	3124.44	0	-6.5	Specific	702.31	702.31	367.23	10.14	474	>sp|Q14766|LTBP1_HUMAN Latent-transforming growth factor beta-binding protein 1	1	DW090619_5_HF8 T.8370.8370.3	controllerType=0 controllerNumber=1 scan=8370	21.5836
	1	K.IGFGPDPTFSSC[+57.021]VPD[+15.995]PPVISEEKGPC[+57.021]YR.L	654		C[+57]*2, D[+16]	781.869	4	3124.45	3124.44	0	4.9	Specific	761.43	761.43	147.11	12.06	474	>sp|Q14766|LTBP1_HUMAN Latent-transforming growth factor beta-binding protein 1	1	DW090619_5_HF8 T.8371.8371.4	controllerType=0 controllerNumber=1 scan=8371	21.5858
	1	K.IGFGPDPTFSS[+203.079]C[+57.021]VPDPPVISEEKGPC[+57.021]YR.L	654	HexNAc(1)	C[+57]*2, S[+203]	1104.51	3	3311.51	3311.52	0	-2.7	Specific	1129.99	1129.99	2.4	19.83	474	>sp|Q14766|LTBP1_HUMAN Latent-transforming growth factor beta-binding protein 1	1	DW090619_5_HF8 T.8258.8258.3	controllerType=0 controllerNumber=1 scan=8258	21.3314
	1	K.GPC[+57.021]YRLVSSGR.Q	677		C[+57]	417.877	3	1251.62	1251.63	0	-7.9	Specific	76.51	76.51	76.51	0.12	474	>sp|Q14766|LTBP1_HUMAN Latent-transforming growth factor beta-binding protein 1	1	DW090619_5_HF8 T.3510.3510.2	controllerType=0 controllerNumber=1 scan=3510	11.4865
	1	K.QLC[+57.021]C[+57.021]C[+57.021]SVGK.A	700		C[+57]*3	556.237	2	1111.47	1111.47	0	-2.4	Specific	139.52	139.52	139.52	2.09	474	>sp|Q14766|LTBP1_HUMAN Latent-transforming growth factor beta-binding protein 1	1	DW090619_5_HF8 T.4220.4220.2	controllerType=0 controllerNumber=1 scan=4220	12.9781
	1	K.QLC[+57.021]C[+57.021]C[+57.021]SVGK.A	700		C[+57]*3	556.238	2	1111.47	1111.47	0	-1.1	Specific	411.16	390.79	390.79	5.2	474	>sp|Q14766|LTBP1_HUMAN Latent-transforming growth factor beta-binding protein 1	1	DW090619_5_HF8 T.4275.4275.2	controllerType=0 controllerNumber=1 scan=4275	13.0919
	1	K.QLC[+57.021]C[+57.021]C[+57.021]SVGK.A	700		C[+57]*3	556.236	2	1111.47	1111.47	0	-3.6	Specific	543.83	425.35	425.35	5.74	474	>sp|Q14766|LTBP1_HUMAN Latent-transforming growth factor beta-binding protein 1	1	DW090619_5_HF8 T.3871.3871.2	controllerType=0 controllerNumber=1 scan=3871	12.2615
	1	K.QLC[+57.021]C[+57.021]C[+57.021]SVGK.A	700		C[+57]*3	556.237	2	1111.47	1111.47	0	-2.2	Specific	591.05	421.82	421.82	7.57	474	>sp|Q14766|LTBP1_HUMAN Latent-transforming growth factor beta-binding protein 1	1	DW090619_5_HF8 T.3682.3682.2	controllerType=0 controllerNumber=1 scan=3682	11.8561
	1	K.QLC[+57.021]C[+57.021]C[+57.021]SVGK.A	700		C[+57]*3	556.237	2	1111.47	1111.47	0	-2.2	Specific	591.41	494.19	494.19	8.78	474	>sp|Q14766|LTBP1_HUMAN Latent-transforming growth factor beta-binding protein 1	1	DW090619_5_HF8 T.3738.3738.2	controllerType=0 controllerNumber=1 scan=3738	11.9745
	1	K.QLC[+57.021]C[+57.021]C[+57.021]SVGK.A	700		C[+57]*3	556.237	2	1111.47	1111.47	0	-2.8	Specific	596.51	460.86	460.86	8.32	474	>sp|Q14766|LTBP1_HUMAN Latent-transforming growth factor beta-binding protein 1	1	DW090619_5_HF8 T.3257.3257.2	controllerType=0 controllerNumber=1 scan=3257	10.948
	1	K.QLC[+57.021]C[+57.021]C[+57.021]SVGK.A	700		C[+57]*3	556.237	2	1111.47	1111.47	0	-2.2	Specific	598.09	473.64	473.64	8.78	474	>sp|Q14766|LTBP1_HUMAN Latent-transforming growth factor beta-binding protein 1	1	DW090619_5_HF8 T.3629.3629.2	controllerType=0 controllerNumber=1 scan=3629	11.7439
	1	K.QLC[+57.021]C[+57.021]C[+57.021]SVGK.A	700		C[+57]*3	556.238	2	1111.47	1111.47	0	-1.2	Specific	609.36	518.17	518.17	9.78	474	>sp|Q14766|LTBP1_HUMAN Latent-transforming growth factor beta-binding protein 1	1	DW090619_5_HF8 T.3306.3306.2	controllerType=0 controllerNumber=1 scan=3306	11.0567
	1	K.QLC[+57.021]C[+57.021]C[+57.021]SVGK.A	700		C[+57]*3	556.237	2	1111.47	1111.47	0	-2.1	Specific	610.9	513.4	513.4	9.78	474	>sp|Q14766|LTBP1_HUMAN Latent-transforming growth factor beta-binding protein 1	1	DW090619_5_HF8 T.3791.3791.2	controllerType=0 controllerNumber=1 scan=3791	12.0892
	1	K.QLC[+57.021]C[+57.021]C[+57.021]SVGK.A	700		C[+57]*3	556.237	2	1111.47	1111.47	0	-2.8	Specific	611.54	461.46	461.46	9.32	474	>sp|Q14766|LTBP1_HUMAN Latent-transforming growth factor beta-binding protein 1	1	DW090619_5_HF8 T.3361.3361.2	controllerType=0 controllerNumber=1 scan=3361	11.172
	1	K.AWGPHC[+57.021]EK.C	709		C[+57]	492.721	2	984.435	984.436	0	-0.3	Specific	368.85	293.67	293.67	3.13	474	>sp|Q14766|LTBP1_HUMAN Latent-transforming growth factor beta-binding protein 1	1	DW090619_5_HF8 T.3086.3086.2	controllerType=0 controllerNumber=1 scan=3086	10.569
	1	K.AWGPHC[+57.021]EK.C	709		C[+57]	492.722	2	984.437	984.436	0	1	Specific	435.22	276.93	276.93	3.36	474	>sp|Q14766|LTBP1_HUMAN Latent-transforming growth factor beta-binding protein 1	1	DW090619_5_HF8 T.3027.3027.2	controllerType=0 controllerNumber=1 scan=3027	10.4321
	1	K.AWGPHC[+57.021]EK.C	709		C[+57]	492.72	2	984.433	984.436	0	-2.1	Specific	452.36	289.93	289.93	3.34	474	>sp|Q14766|LTBP1_HUMAN Latent-transforming growth factor beta-binding protein 1	1	DW090619_5_HF8 T.2958.2958.3	controllerType=0 controllerNumber=1 scan=2958	10.2723
	1	K.AWGPHC[+57.021]EK.C	709		C[+57]	492.72	2	984.433	984.436	0	-2.5	Specific	574	329.14	329.14	4.83	474	>sp|Q14766|LTBP1_HUMAN Latent-transforming growth factor beta-binding protein 1	1	DW090619_5_HF8 T.2774.2774.2	controllerType=0 controllerNumber=1 scan=2774	9.8644
	1	K.AWGPHC[+57.021]EK.C	709		C[+57]	492.72	2	984.433	984.436	0	-3	Specific	599.29	287.87	287.87	5.17	474	>sp|Q14766|LTBP1_HUMAN Latent-transforming growth factor beta-binding protein 1	1	DW090619_5_HF8 T.2824.2824.2	controllerType=0 controllerNumber=1 scan=2824	9.9764
	1	K.AWGPHC[+57.021]EK.C	709		C[+57]	492.72	2	984.433	984.436	0	-2.8	Specific	605.17	327.59	327.59	6.09	474	>sp|Q14766|LTBP1_HUMAN Latent-transforming growth factor beta-binding protein 1	1	DW090619_5_HF8 T.2879.2879.2	controllerType=0 controllerNumber=1 scan=2879	10.0944
	1	K.C[+57.021]PLPGTAAFK.E	717		C[+57]	531.276	2	1061.54	1061.54	0	-0.9	Specific	334.77	282.72	282.72	3.57	474	>sp|Q14766|LTBP1_HUMAN Latent-transforming growth factor beta-binding protein 1	1	DW090619_5_HF8 T.8238.8238.2	controllerType=0 controllerNumber=1 scan=8238	21.2862
	1	K.C[+57.021]PLPGTAAFK.E	717		C[+57]	531.274	2	1061.54	1061.54	0	-4.2	Specific	455.64	262.05	262.05	2.86	474	>sp|Q14766|LTBP1_HUMAN Latent-transforming growth factor beta-binding protein 1	1	DW090619_5_HF8 T.6950.6950.2	controllerType=0 controllerNumber=1 scan=6950	18.4341
	1	K.C[+57.021]PLPGTAAFK.E	717		C[+57]	531.276	2	1061.54	1061.54	0	-0.4	Specific	478.02	318.99	318.99	3.79	474	>sp|Q14766|LTBP1_HUMAN Latent-transforming growth factor beta-binding protein 1	1	DW090619_5_HF8 T.6602.6602.2	controllerType=0 controllerNumber=1 scan=6602	17.7176
	1	K.C[+57.021]PLPGTAAFK.E	717		C[+57]	531.275	2	1061.54	1061.54	0	-2.4	Specific	517.32	291.9	291.9	3.23	474	>sp|Q14766|LTBP1_HUMAN Latent-transforming growth factor beta-binding protein 1	1	DW090619_5_HF8 T.7008.7008.2	controllerType=0 controllerNumber=1 scan=7008	18.5583
	1	K.C[+57.021]PLPGTAAFK.E	717		C[+57]	531.275	2	1061.54	1061.54	0	-1.4	Specific	522.56	417.14	417.14	5.93	474	>sp|Q14766|LTBP1_HUMAN Latent-transforming growth factor beta-binding protein 1	1	DW090619_5_HF8 T.6818.6818.2	controllerType=0 controllerNumber=1 scan=6818	18.16
	1	K.C[+57.021]PLPGTAAFK.E	717		C[+57]	531.275	2	1061.54	1061.54	0	-2.3	Specific	569.05	400.13	400.13	6.87	474	>sp|Q14766|LTBP1_HUMAN Latent-transforming growth factor beta-binding protein 1	1	DW090619_5_HF8 T.6425.6425.2	controllerType=0 controllerNumber=1 scan=6425	17.3631
	1	K.C[+57.021]PLPGTAAFK.E	717		C[+57]	531.275	2	1061.54	1061.54	0	-1	Specific	612.72	402.15	402.15	9.78	474	>sp|Q14766|LTBP1_HUMAN Latent-transforming growth factor beta-binding protein 1	1	DW090619_5_HF8 T.6272.6272.2	controllerType=0 controllerNumber=1 scan=6272	17.0633
	1	K.C[+57.021]PLPGTAAFK.E	717		C[+57]	531.275	2	1061.54	1061.54	0	-2.1	Specific	622.19	466.65	466.65	8.57	474	>sp|Q14766|LTBP1_HUMAN Latent-transforming growth factor beta-binding protein 1	1	DW090619_5_HF8 T.6083.6083.2	controllerType=0 controllerNumber=1 scan=6083	16.7142
	1	K.C[+57.021]PLPGTAAFK.E	717		C[+57]	531.274	2	1061.54	1061.54	0	-4.1	Specific	633.06	476.67	476.67	9.32	474	>sp|Q14766|LTBP1_HUMAN Latent-transforming growth factor beta-binding protein 1	1	DW090619_5_HF8 T.5952.5952.2	controllerType=0 controllerNumber=1 scan=5952	16.4623
	1	K.C[+57.021]PLPGTAAFK.E	717		C[+57]	531.275	2	1061.54	1061.54	0	-2.7	Specific	644.5	499.05	499.05	9.32	474	>sp|Q14766|LTBP1_HUMAN Latent-transforming growth factor beta-binding protein 1	1	DW090619_5_HF8 T.5659.5659.2	controllerType=0 controllerNumber=1 scan=5659	15.8958
	1	K.C[+57.021]PLPGTAAFK.E	717		C[+57]	531.275	2	1061.54	1061.54	0	-2.6	Specific	652.39	460.25	460.25	10.32	474	>sp|Q14766|LTBP1_HUMAN Latent-transforming growth factor beta-binding protein 1	1	DW090619_5_HF8 T.5824.5824.2	controllerType=0 controllerNumber=1 scan=5824	16.2231
	1	K.C[+57.021]PLPGTAAFK.E	717		C[+57]	531.274	2	1061.54	1061.54	0	-3.2	Specific	667.01	512.74	512.74	10.32	474	>sp|Q14766|LTBP1_HUMAN Latent-transforming growth factor beta-binding protein 1	1	DW090619_5_HF8 T.5714.5714.2	controllerType=0 controllerNumber=1 scan=5714	16.0056
	1	K.C[+57.021]PLPGTAAFK.E	717		C[+57]	531.274	2	1061.54	1061.54	0	-2.9	Specific	674.33	443.25	443.25	10.32	474	>sp|Q14766|LTBP1_HUMAN Latent-transforming growth factor beta-binding protein 1	1	DW090619_5_HF8 T.5770.5770.2	controllerType=0 controllerNumber=1 scan=5770	16.1134
	1	K.C[+57.021]PLPGTAAFK.E	717		C[+57]	531.275	2	1061.54	1061.54	0	-2.4	Specific	676.2	474.09	474.09	10.32	474	>sp|Q14766|LTBP1_HUMAN Latent-transforming growth factor beta-binding protein 1	1	DW090619_5_HF8 T.6020.6020.2	controllerType=0 controllerNumber=1 scan=6020	16.5943
	1	K.C[+57.021]PLPGTAAFK.E	717		C[+57]	531.275	2	1061.54	1061.54	0	-2.7	Specific	680.24	493.05	493.05	10.32	474	>sp|Q14766|LTBP1_HUMAN Latent-transforming growth factor beta-binding protein 1	1	DW090619_5_HF8 T.5882.5882.2	controllerType=0 controllerNumber=1 scan=5882	16.3322
	1	K.C[+57.021]PLPGTAAFK.E	717		C[+57]	531.275	2	1061.54	1061.54	0	-1.6	Specific	691.87	492.09	492.09	9.57	474	>sp|Q14766|LTBP1_HUMAN Latent-transforming growth factor beta-binding protein 1	1	DW090619_5_HF8 T.6149.6149.2	controllerType=0 controllerNumber=1 scan=6149	16.8338
	1	K.C[+57.021]PLPGTAAFK.E	717		C[+57]	531.274	2	1061.54	1061.54	0	-3.2	Specific	707.74	393.99	393.99	11.32	474	>sp|Q14766|LTBP1_HUMAN Latent-transforming growth factor beta-binding protein 1	1	DW090619_5_HF8 T.5595.5595.2	controllerType=0 controllerNumber=1 scan=5595	15.7671
	1	K.C[+57.021][-17.027]PLPGTAAFK.E	717		C[-17][+57]	522.762	2	1044.52	1044.52	0	-2	Specific	271.67	271.67	271.67	3.52	474	>sp|Q14766|LTBP1_HUMAN Latent-transforming growth factor beta-binding protein 1	1	DW090619_5_HF8 T.8634.8634.2	controllerType=0 controllerNumber=1 scan=8634	22.1835
	1	K.C[+57.021][-17.027]PLPGTAAFK.E	717		C[-17][+57]	522.761	2	1044.51	1044.52	0	-3.9	Specific	294.36	294.36	294.36	2.88	474	>sp|Q14766|LTBP1_HUMAN Latent-transforming growth factor beta-binding protein 1	1	DW090619_5_HF8 T.8422.8422.2	controllerType=0 controllerNumber=1 scan=8422	21.696
	1	K.C[+57.021][-17.027]PLPGTAAFK.E	717		C[-17][+57]	522.76	2	1044.51	1044.52	0	-5.3	Specific	368.66	368.66	368.66	6.56	474	>sp|Q14766|LTBP1_HUMAN Latent-transforming growth factor beta-binding protein 1	1	DW090619_5_HF8 T.8525.8525.2	controllerType=0 controllerNumber=1 scan=8525	21.93
	1	K.C[+57.021][-17.027]PLPGTAAFK.E	717		C[-17][+57]	522.762	2	1044.52	1044.52	0	-1.2	Specific	384.72	384.72	384.72	7.01	474	>sp|Q14766|LTBP1_HUMAN Latent-transforming growth factor beta-binding protein 1	1	DW090619_5_HF8 T.8575.8575.2	controllerType=0 controllerNumber=1 scan=8575	22.048
	1	K.C[+57.021][-17.027]PLPGTAAFK.E	717		C[-17][+57]	522.762	2	1044.52	1044.52	0	-1.9	Specific	419.09	419.09	419.09	7.18	474	>sp|Q14766|LTBP1_HUMAN Latent-transforming growth factor beta-binding protein 1	1	DW090619_5_HF8 T.8244.8244.2	controllerType=0 controllerNumber=1 scan=8244	21.3005
	1	K.C[+57.021][-17.027]PLPGTAAFK.E	717		C[-17][+57]	522.761	2	1044.51	1044.52	0	-3.6	Specific	420.77	420.77	420.77	6.73	474	>sp|Q14766|LTBP1_HUMAN Latent-transforming growth factor beta-binding protein 1	1	DW090619_5_HF8 T.8354.8354.2	controllerType=0 controllerNumber=1 scan=8354	21.5483
	1	K.C[+57.021][-17.027]PLPGTAAFK.E	717		C[-17][+57]	522.761	2	1044.52	1044.52	0	-2.5	Specific	435.9	435.9	435.9	6.73	474	>sp|Q14766|LTBP1_HUMAN Latent-transforming growth factor beta-binding protein 1	1	DW090619_5_HF8 T.8299.8299.2	controllerType=0 controllerNumber=1 scan=8299	21.4252
	1	K.C[+57.021][-17.027]PLPGTAAFK.E	717		C[-17][+57]	522.762	2	1044.52	1044.52	0	-1.8	Specific	447.34	447.34	447.34	7.25	474	>sp|Q14766|LTBP1_HUMAN Latent-transforming growth factor beta-binding protein 1	1	DW090619_5_HF8 T.8193.8193.2	controllerType=0 controllerNumber=1 scan=8193	21.1835
	1	K.C[+57.021]PLPGTAAFKEIC[+57.021]PGGMGYTVSGVHR.R	717		C[+57]*2	691.334	4	2762.31	2762.32	0	-2.5	Specific	1134.72	1126.63	1126.63	20.13	474	>sp|Q14766|LTBP1_HUMAN Latent-transforming growth factor beta-binding protein 1	1	DW090619_5_HF8 T.7311.7311.4	controllerType=0 controllerNumber=1 scan=7311	19.2074
	1	K.EIC[+57.021]PGGMGYTVSGVHR.R	727		C[+57]	573.936	3	1719.79	1719.79	0	-0.6	Specific	294.11	294.11	294.11	2.66	474	>sp|Q14766|LTBP1_HUMAN Latent-transforming growth factor beta-binding protein 1	1	DW090619_5_HF8 T.7823.7823.4	controllerType=0 controllerNumber=1 scan=7823	20.3386
	1	K.EIC[+57.021]PGGMGYTVSGVHR.R	727		C[+57]	573.935	3	1719.79	1719.79	0	-2	Specific	515.09	515.09	515.09	5.9	474	>sp|Q14766|LTBP1_HUMAN Latent-transforming growth factor beta-binding protein 1	1	DW090619_5_HF8 T.6526.6526.3	controllerType=0 controllerNumber=1 scan=6526	17.5644
	1	K.EIC[+57.021]PGGMGYTVSGVHR.R	727		C[+57]	573.934	3	1719.79	1719.79	0	-3.1	Specific	594.83	594.83	594.83	8.19	474	>sp|Q14766|LTBP1_HUMAN Latent-transforming growth factor beta-binding protein 1	1	DW090619_5_HF8 T.5972.5972.3	controllerType=0 controllerNumber=1 scan=5972	16.4987
	1	K.EIC[+57.021]PGGMGYTVSGVHR.R	727		C[+57]	573.936	3	1719.79	1719.79	0	-0.5	Specific	606.93	606.93	606.93	9.64	474	>sp|Q14766|LTBP1_HUMAN Latent-transforming growth factor beta-binding protein 1	1	DW090619_5_HF8 T.6962.6962.3	controllerType=0 controllerNumber=1 scan=6962	18.459
	1	K.EIC[+57.021]PGGMGYTVSGVHR.R	727		C[+57]	573.935	3	1719.79	1719.79	0	-1.8	Specific	657.42	657.42	657.42	10.64	474	>sp|Q14766|LTBP1_HUMAN Latent-transforming growth factor beta-binding protein 1	1	DW090619_5_HF8 T.6004.6004.3	controllerType=0 controllerNumber=1 scan=6004	16.5672
	1	K.EIC[+57.021]PGGMGYTVSGVHR.R	727		C[+57]	860.398	2	1719.79	1719.79	0	-3	Specific	718.15	704.16	704.16	10.73	474	>sp|Q14766|LTBP1_HUMAN Latent-transforming growth factor beta-binding protein 1	1	DW090619_5_HF8 T.5875.5875.2	controllerType=0 controllerNumber=1 scan=5875	16.3188
	1	K.EIC[+57.021]PGGMGYTVSGVHR.R	727		C[+57]	573.934	3	1719.79	1719.79	0	-3.3	Specific	743.67	743.67	743.67	11.19	474	>sp|Q14766|LTBP1_HUMAN Latent-transforming growth factor beta-binding protein 1	1	DW090619_5_HF8 T.6658.6658.3	controllerType=0 controllerNumber=1 scan=6658	17.8328
	1	K.EIC[+57.021]PGGMGYTVSGVHR.R	727		C[+57]	573.935	3	1719.79	1719.79	0	-2.7	Specific	766.46	766.46	766.46	12.19	474	>sp|Q14766|LTBP1_HUMAN Latent-transforming growth factor beta-binding protein 1	1	DW090619_5_HF8 T.6228.6228.3	controllerType=0 controllerNumber=1 scan=6228	16.9801
	1	K.EIC[+57.021]PGGMGYTVSGVHR.R	727		C[+57]	573.936	3	1719.79	1719.79	0	-0.8	Specific	802.11	802.11	802.11	13.64	474	>sp|Q14766|LTBP1_HUMAN Latent-transforming growth factor beta-binding protein 1	1	DW090619_5_HF8 T.6288.6288.3	controllerType=0 controllerNumber=1 scan=6288	17.0968
	1	K.EIC[+57.021]PGGMGYTVSGVHR.R	727		C[+57]	573.934	3	1719.79	1719.79	0	-3.2	Specific	813.19	813.19	813.19	13.19	474	>sp|Q14766|LTBP1_HUMAN Latent-transforming growth factor beta-binding protein 1	1	DW090619_5_HF8 T.6819.6819.3	controllerType=0 controllerNumber=1 scan=6819	18.1622
	1	K.EIC[+57.021]PGGMGYTVSGVHR.R	727		C[+57]	573.936	3	1719.79	1719.79	0	-0.7	Specific	821.75	821.75	821.75	13.64	474	>sp|Q14766|LTBP1_HUMAN Latent-transforming growth factor beta-binding protein 1	1	DW090619_5_HF8 T.6423.6423.3	controllerType=0 controllerNumber=1 scan=6423	17.3602
	1	K.EIC[+57.021]PGGMGYTVSGVHR.R	727		C[+57]	860.398	2	1719.79	1719.79	0	-3.4	Specific	855.24	855.24	855.24	13.73	474	>sp|Q14766|LTBP1_HUMAN Latent-transforming growth factor beta-binding protein 1	1	DW090619_5_HF8 T.5707.5707.2	controllerType=0 controllerNumber=1 scan=5707	15.9933
	1	K.EIC[+57.021]PGGMGYTVSGVHR.R	727		C[+57]	573.935	3	1719.79	1719.79	0	-2.7	Specific	864.83	864.83	864.83	14.19	474	>sp|Q14766|LTBP1_HUMAN Latent-transforming growth factor beta-binding protein 1	1	DW090619_5_HF8 T.6159.6159.3	controllerType=0 controllerNumber=1 scan=6159	16.8508
	1	K.EIC[+57.021]PGGMGYTVSGVHR.R	727		C[+57]	573.934	3	1719.79	1719.79	0	-3.9	Specific	872.46	872.46	872.46	14.19	474	>sp|Q14766|LTBP1_HUMAN Latent-transforming growth factor beta-binding protein 1	1	DW090619_5_HF8 T.5923.5923.3	controllerType=0 controllerNumber=1 scan=5923	16.4103
	1	K.EIC[+57.021]PGGMGYTVSGVHR.R	727		C[+57]	860.399	2	1719.79	1719.79	0	-2.5	Specific	874.87	870.53	870.53	13.73	474	>sp|Q14766|LTBP1_HUMAN Latent-transforming growth factor beta-binding protein 1	1	DW090619_5_HF8 T.5773.5773.2	controllerType=0 controllerNumber=1 scan=5773	16.1173
	1	K.EIC[+57.021]PGGMGYTVSGVHR.R	727		C[+57]	860.399	2	1719.79	1719.79	0	-2	Specific	885.57	885.57	885.57	14.19	474	>sp|Q14766|LTBP1_HUMAN Latent-transforming growth factor beta-binding protein 1	1	DW090619_5_HF8 T.5642.5642.2	controllerType=0 controllerNumber=1 scan=5642	15.8598
	1	K.EIC[+57.021]PGGMGYTVSGVHR.R	727		C[+57]	573.935	3	1719.79	1719.79	0	-2.1	Specific	905.44	905.44	905.44	15.64	474	>sp|Q14766|LTBP1_HUMAN Latent-transforming growth factor beta-binding protein 1	1	DW090619_5_HF8 T.6353.6353.3	controllerType=0 controllerNumber=1 scan=6353	17.2255
	1	K.EIC[+57.021]PGGMGYTVSGVHR.R	727		C[+57]	573.935	3	1719.79	1719.79	0	-2.2	Specific	907.66	907.66	907.66	15.64	474	>sp|Q14766|LTBP1_HUMAN Latent-transforming growth factor beta-binding protein 1	1	DW090619_5_HF8 T.5747.5747.3	controllerType=0 controllerNumber=1 scan=5747	16.0712
	1	K.EIC[+57.021]PGGMGYTVSGVHR.R	727		C[+57]	573.935	3	1719.79	1719.79	0	-2.4	Specific	939.77	939.77	939.77	15.19	474	>sp|Q14766|LTBP1_HUMAN Latent-transforming growth factor beta-binding protein 1	1	DW090619_5_HF8 T.6093.6093.3	controllerType=0 controllerNumber=1 scan=6093	16.7312
	1	K.EIC[+57.021]PGGMGYTVSGVHR.R	727		C[+57]	573.935	3	1719.79	1719.79	0	-2.9	Specific	944.42	944.42	944.42	15.19	474	>sp|Q14766|LTBP1_HUMAN Latent-transforming growth factor beta-binding protein 1	1	DW090619_5_HF8 T.5858.5858.3	controllerType=0 controllerNumber=1 scan=5858	16.2854
	1	K.EIC[+57.021]PGGMGYTVSGVHR.R	727		C[+57]	573.935	3	1719.79	1719.79	0	-2.8	Specific	944.85	944.85	944.85	15.19	474	>sp|Q14766|LTBP1_HUMAN Latent-transforming growth factor beta-binding protein 1	1	DW090619_5_HF8 T.5802.5802.3	controllerType=0 controllerNumber=1 scan=5802	16.1759
	1	K.EIC[+57.021]PGGMGYTVSGVHR.R	727		C[+57]	573.935	3	1719.79	1719.79	0	-1.6	Specific	964.9	964.9	964.9	16.64	474	>sp|Q14766|LTBP1_HUMAN Latent-transforming growth factor beta-binding protein 1	1	DW090619_5_HF8 T.5681.5681.3	controllerType=0 controllerNumber=1 scan=5681	15.943
	1	K.EIC[+57.021]PGGMGYTVSGVHR.R	727		C[+57]	573.934	3	1719.79	1719.79	0	-3.3	Specific	977.69	977.69	977.69	16.19	474	>sp|Q14766|LTBP1_HUMAN Latent-transforming growth factor beta-binding protein 1	1	DW090619_5_HF8 T.5624.5624.3	controllerType=0 controllerNumber=1 scan=5624	15.8267
	1	K.EIC[+57.021]PGGM[+15.995]GYTVSGVHR.R	727		C[+57], M[+16]	579.266	3	1735.78	1735.79	0	-3.6	Specific	641.06	641.06	332.09	9.19	474	>sp|Q14766|LTBP1_HUMAN Latent-transforming growth factor beta-binding protein 1	1	DW090619_5_HF8 T.5511.5511.3	controllerType=0 controllerNumber=1 scan=5511	15.6002
	1	K.EIC[+57.021]PGGM[+15.995]GYTVSGVHR.R	727		C[+57], M[+16]	579.267	3	1735.79	1735.79	0	-1.3	Specific	661.44	661.44	362.15	10.64	474	>sp|Q14766|LTBP1_HUMAN Latent-transforming growth factor beta-binding protein 1	1	DW090619_5_HF8 T.4945.4945.3	controllerType=0 controllerNumber=1 scan=4945	14.4524
	1	K.EIC[+57.021]PGGM[+15.995]GYTVSGVHR.R	727		C[+57], M[+16]	579.266	3	1735.78	1735.79	0	-3.2	Specific	768.08	763.99	435.64	12.19	474	>sp|Q14766|LTBP1_HUMAN Latent-transforming growth factor beta-binding protein 1	1	DW090619_5_HF8 T.4881.4881.3	controllerType=0 controllerNumber=1 scan=4881	14.326
	1	K.EIC[+57.021]PGGMGYTVSGVHRR.R	727		C[+57]	625.969	3	1875.89	1875.9	0	-1	Specific	601.64	601.64	601.64	9.34	474	>sp|Q14766|LTBP1_HUMAN Latent-transforming growth factor beta-binding protein 1	1	DW090619_5_HF8 T.4788.4788.3	controllerType=0 controllerNumber=1 scan=4788	14.1415
	1	R.RRPIHHHVGKGPVFVKPK.N	743			418.653	5	2089.24	2089.24	0	-1.3	Specific	206.02	206.02	206.02	2.18	474	>sp|Q14766|LTBP1_HUMAN Latent-transforming growth factor beta-binding protein 1	1	DW090619_5_HF8 T.3056.3056.5	controllerType=0 controllerNumber=1 scan=3056	10.5005
	1	R.RRPIHHHVGKGPVFVKPK.N	743			418.653	5	2089.24	2089.24	0	-1.4	Specific	358.84	358.84	358.84	4.61	474	>sp|Q14766|LTBP1_HUMAN Latent-transforming growth factor beta-binding protein 1	1	DW090619_5_HF8 T.3001.3001.5	controllerType=0 controllerNumber=1 scan=3001	10.372
	1	R.RRPIHHHVGKGPVFVKPK.N	743			418.653	5	2089.23	2089.24	0	-2.8	Specific	363.26	363.26	363.26	5.54	474	>sp|Q14766|LTBP1_HUMAN Latent-transforming growth factor beta-binding protein 1	1	DW090619_5_HF8 T.2948.2948.5	controllerType=0 controllerNumber=1 scan=2948	10.2484
	1	R.RRPIHHHVGKGPVFVKPK.N	743			418.652	5	2089.23	2089.24	0	-3.3	Specific	377.43	377.43	377.43	5.54	474	>sp|Q14766|LTBP1_HUMAN Latent-transforming growth factor beta-binding protein 1	1	DW090619_5_HF8 T.2884.2884.5	controllerType=0 controllerNumber=1 scan=2884	10.1023
	1	R.RRPIHHHVGKGPVFVKPK.N	743			418.653	5	2089.24	2089.24	0	-2.7	Specific	411.79	411.79	411.79	5.71	474	>sp|Q14766|LTBP1_HUMAN Latent-transforming growth factor beta-binding protein 1	1	DW090619_5_HF8 T.2827.2827.5	controllerType=0 controllerNumber=1 scan=2827	9.981
	1	R.RRPIHHHVGKGPVFVKPK.N	743			418.653	5	2089.23	2089.24	0	-3.3	Specific	416.07	416.07	416.07	5.71	474	>sp|Q14766|LTBP1_HUMAN Latent-transforming growth factor beta-binding protein 1	1	DW090619_5_HF8 T.2715.2715.5	controllerType=0 controllerNumber=1 scan=2715	9.7329
	1	R.RRPIHHHVGKGPVFVKPK.N	743			418.652	5	2089.23	2089.24	0	-3.3	Specific	424.45	424.45	424.45	5.71	474	>sp|Q14766|LTBP1_HUMAN Latent-transforming growth factor beta-binding protein 1	1	DW090619_5_HF8 T.2663.2663.5	controllerType=0 controllerNumber=1 scan=2663	9.6138
	1	R.RRPIHHHVGKGPVFVKPK.N	743			418.653	5	2089.23	2089.24	0	-3.1	Specific	461.75	461.75	461.75	5.77	474	>sp|Q14766|LTBP1_HUMAN Latent-transforming growth factor beta-binding protein 1	1	DW090619_5_HF8 T.2609.2609.5	controllerType=0 controllerNumber=1 scan=2609	9.493
	1	R.RRPIHHHVGKGPVFVKPK.N	743			418.653	5	2089.24	2089.24	0	-2	Specific	512.97	512.97	512.97	6.47	474	>sp|Q14766|LTBP1_HUMAN Latent-transforming growth factor beta-binding protein 1	1	DW090619_5_HF8 T.2769.2769.5	controllerType=0 controllerNumber=1 scan=2769	9.8539
	1	K.GPVFVKPK.N	753			436.272	2	871.537	871.54	0	-3.3	Specific	387.83	314.56	314.56	4.61	474	>sp|Q14766|LTBP1_HUMAN Latent-transforming growth factor beta-binding protein 1	1	DW090619_5_HF8 T.3441.3441.3	controllerType=0 controllerNumber=1 scan=3441	11.339
	1	K.GPVFVKPK.N	753			436.273	2	871.538	871.54	0	-1.7	Specific	434.7	388.28	388.28	6.72	474	>sp|Q14766|LTBP1_HUMAN Latent-transforming growth factor beta-binding protein 1	1	DW090619_5_HF8 T.3787.3787.2	controllerType=0 controllerNumber=1 scan=3787	12.0786
	1	K.GPVFVKPK.N	753			436.272	2	871.537	871.54	0	-3.2	Specific	485.99	374.27	374.27	6.57	474	>sp|Q14766|LTBP1_HUMAN Latent-transforming growth factor beta-binding protein 1	1	DW090619_5_HF8 T.3566.3566.2	controllerType=0 controllerNumber=1 scan=3566	11.6083
	1	K.GPVFVKPK.N	753			436.272	2	871.538	871.54	0	-2.9	Specific	502.33	401.3	401.3	6.57	474	>sp|Q14766|LTBP1_HUMAN Latent-transforming growth factor beta-binding protein 1	1	DW090619_5_HF8 T.3350.3350.2	controllerType=0 controllerNumber=1 scan=3350	11.1483
	1	K.GPVFVKPK.N	753			436.272	2	871.537	871.54	0	-3.4	Specific	503.71	356.72	356.72	5.25	474	>sp|Q14766|LTBP1_HUMAN Latent-transforming growth factor beta-binding protein 1	1	DW090619_5_HF8 T.3408.3408.2	controllerType=0 controllerNumber=1 scan=3408	11.269
	1	K.GPVFVKPK.N	753			436.272	2	871.538	871.54	0	-2.7	Specific	512.19	373.78	373.78	6.57	474	>sp|Q14766|LTBP1_HUMAN Latent-transforming growth factor beta-binding protein 1	1	DW090619_5_HF8 T.3189.3189.2	controllerType=0 controllerNumber=1 scan=3189	10.8049
	1	K.GPVFVKPK.N	753			436.272	2	871.537	871.54	0	-3.4	Specific	514.25	381.1	381.1	6.57	474	>sp|Q14766|LTBP1_HUMAN Latent-transforming growth factor beta-binding protein 1	1	DW090619_5_HF8 T.3295.3295.2	controllerType=0 controllerNumber=1 scan=3295	11.032
	1	K.GPVFVKPK.N	753			436.272	2	871.538	871.54	0	-2.9	Specific	518.64	377.63	377.63	6.57	474	>sp|Q14766|LTBP1_HUMAN Latent-transforming growth factor beta-binding protein 1	1	DW090619_5_HF8 T.3242.3242.2	controllerType=0 controllerNumber=1 scan=3242	10.9183
	1	K.GPVFVKPKN[+0.984]TQPVAK.S	753		N[+1]	537.646	3	1610.92	1610.93	0	-2.2	Specific	18.55	18.55	18.55	2.08	474	>sp|Q14766|LTBP1_HUMAN Latent-transforming growth factor beta-binding protein 1	1	DW090619_5_HF8 T.3892.3892.2	controllerType=0 controllerNumber=1 scan=3892	12.3056
	1	K.GPVFVKPKN[+0.984]TQPVAK.S	753		N[+1]	403.486	4	1610.92	1610.93	0	-2.7	Specific	535.76	535.76	535.76	7.21	474	>sp|Q14766|LTBP1_HUMAN Latent-transforming growth factor beta-binding protein 1	1	DW090619_5_HF8 T.3900.3900.4	controllerType=0 controllerNumber=1 scan=3900	12.3218
	1	K.GPVFVKPKN[+0.984]TQPVAK.S	753		N[+1]	403.486	4	1610.92	1610.93	0	-3.6	Specific	591.47	591.47	591.47	8.34	474	>sp|Q14766|LTBP1_HUMAN Latent-transforming growth factor beta-binding protein 1	1	DW090619_5_HF8 T.3850.3850.4	controllerType=0 controllerNumber=1 scan=3850	12.2154
	1	K.GPVFVKPKN[+0.984]TQPVAK.S	753		N[+1]	537.645	3	1610.92	1610.93	0	-3	Specific	785.03	745.14	745.14	11.89	474	>sp|Q14766|LTBP1_HUMAN Latent-transforming growth factor beta-binding protein 1	1	DW090619_5_HF8 T.3840.3840.3	controllerType=0 controllerNumber=1 scan=3840	12.1921
	2	R.LC[+57.021]ED[+15.995]VDIC[+57.021]NTGEESAMFGAPC[+57.021]IC[+57.021]LFS[+365.132]GETN[+0.984]EC[+57.021]R.G	760	HexNAc(1)Hex(1)	C[+57]*5, D[+16], N[+1], S[+365]	1408.9	3	4224.68	4223.67	1	1.4	Specific	27	25.7	4.58	0.27	36	>Reverse >sp|Q14766|LTBP1_HUMAN Latent-transforming growth factor beta-binding protein 1	2	DW090619_5_HF8 T.8528.8528.3	controllerType=0 controllerNumber=1 scan=8528	21.9366
	2	R.LC[+57.021]EDVDIC[+57.021]NTGEESAM[+15.995]FGAPC[+57.021]IC[+57.021]LFS[+132.042]GET[+426.137]N[+15.995]EC[+57.021]R.G	760	Pent(1),Hex(1)Pent(2)	C[+57]*5, M[+16], N[+16], S[+132], T[+426]	1108.93	4	4432.69	4431.73	1	-9.1	Specific	5.31	5.31	5.31	1.74	36	>Reverse >sp|Q14766|LTBP1_HUMAN Latent-transforming growth factor beta-binding protein 1	2	DW090619_5_HF8 T.7383.7383.4	controllerType=0 controllerNumber=1 scan=7383	19.3649
	1	K.NTQPVAKS[+365.132]T[+365.132]HPPPLPAK.E	761	HexNAc(1)Hex(1),HexNAc(1)Hex(1)	S[+365], T[+365]	629.067	4	2513.25	2513.25	0	-1.8	Specific	300.41	300.41	32.68	5.27	474	>sp|Q14766|LTBP1_HUMAN Latent-transforming growth factor beta-binding protein 1	1	DW090619_5_HF8 T.2995.2995.4	controllerType=0 controllerNumber=1 scan=2995	10.3571
	1	K.NTQPVAKS[+365.132]T[+203.079]HPPPLPAK.E	761	HexNAc(1)Hex(1),HexNAc(1)	S[+365], T[+203]	588.554	4	2351.19	2351.2	0	-2	Specific	515.49	515.49	0	7.51	474	>sp|Q14766|LTBP1_HUMAN Latent-transforming growth factor beta-binding protein 1	1	DW090619_5_HF8 T.2921.2921.4	controllerType=0 controllerNumber=1 scan=2921	10.1861
	1	K.NTQPVAKS[+365.132]T[+203.079]HPPPLPAK.E	761	HexNAc(1)Hex(1),HexNAc(1)	S[+365], T[+203]	588.554	4	2351.19	2351.2	0	-1.2	Specific	554.13	554.13	0	7.67	474	>sp|Q14766|LTBP1_HUMAN Latent-transforming growth factor beta-binding protein 1	1	DW090619_5_HF8 T.2973.2973.4	controllerType=0 controllerNumber=1 scan=2973	10.3054
	1	K.NTQPVAKS[+365.132]T[+365.132]HPPPLPAK.E	761	HexNAc(1)Hex(1),HexNAc(1)Hex(1)	S[+365], T[+365]	629.067	4	2513.24	2513.25	0	-2.3	Specific	560.42	535.5	63.21	8.34	474	>sp|Q14766|LTBP1_HUMAN Latent-transforming growth factor beta-binding protein 1	1	DW090619_5_HF8 T.2875.2875.4	controllerType=0 controllerNumber=1 scan=2875	10.0837
	1	K.NTQPVAKS[+294.095]T[+802.286]HPPPLPAKEEPVEALTFSR.E	761	Hex(1)Pent(1),HexNAc(1)Hex(1)Fuc(1)NeuAc(1)	S[+294], T[+802]	828.403	5	4137.99	4137.99	0	0.3	Specific	794.39	794.39	0	12.26	474	>sp|Q14766|LTBP1_HUMAN Latent-transforming growth factor beta-binding protein 1	1	DW090619_5_HF8 T.5239.5239.5	controllerType=0 controllerNumber=1 scan=5239	15.0477
	1	K.NTQPVAKS[+365.132]T[+203.079]HPPPLPAKEEPVEALTFSR.E	761	HexNAc(1)Hex(1),HexNAc(1)	S[+365], T[+203]	722.766	5	3609.8	3609.82	0	-3.8	Specific	853.92	853.92	0	13.81	474	>sp|Q14766|LTBP1_HUMAN Latent-transforming growth factor beta-binding protein 1	1	DW090619_5_HF8 T.5490.5490.5	controllerType=0 controllerNumber=1 scan=5490	15.5562
	1	K.NTQPVAKS[+802.286]T[+511.190]HPPPLPAKEEPVEALTFSR.E	761	HexNAc(1)Hex(1)Fuc(1)NeuAc(1),HexNAc(1)Hex(1)Fuc(1)	S[+802], T[+511]	871.616	5	4354.05	4355.08	-1	-6	Specific	877.98	877.98	0	13.57	474	>sp|Q14766|LTBP1_HUMAN Latent-transforming growth factor beta-binding protein 1	1	DW090619_5_HF8 T.6620.6620.5	controllerType=0 controllerNumber=1 scan=6620	17.7552
	1	K.NTQPVAKS[+365.132]T[+365.132]HPPPLPAKEEPVEALTFSR.E	761	HexNAc(1)Hex(1),HexNAc(1)Hex(1)	S[+365], T[+365]	943.72	4	3771.86	3771.87	0	-3.5	Specific	922.27	922.27	18.8	14.35	474	>sp|Q14766|LTBP1_HUMAN Latent-transforming growth factor beta-binding protein 1	1	DW090619_5_HF8 T.5425.5425.4	controllerType=0 controllerNumber=1 scan=5425	15.4279
	1	K.NTQPVAKS[+365.132]T[+365.132]HPPPLPAKEEPVEALTFSR.E	761	HexNAc(1)Hex(1),HexNAc(1)Hex(1)	S[+365], T[+365]	755.178	5	3771.86	3771.87	0	-2.8	Specific	940.49	940.49	23.8	14.81	474	>sp|Q14766|LTBP1_HUMAN Latent-transforming growth factor beta-binding protein 1	1	DW090619_5_HF8 T.5505.5505.5	controllerType=0 controllerNumber=1 scan=5505	15.5904
	1	K.NTQPVAKS[+365.132]T[+365.132]HPPPLPAKEEPVEALTFSR.E	761	HexNAc(1)Hex(1),HexNAc(1)Hex(1)	S[+365], T[+365]	755.178	5	3771.86	3771.87	0	-3.1	Specific	953.58	953.58	24.86	15.81	474	>sp|Q14766|LTBP1_HUMAN Latent-transforming growth factor beta-binding protein 1	1	DW090619_5_HF8 T.5369.5369.5	controllerType=0 controllerNumber=1 scan=5369	15.3148
	1	K.NTQPVAKS[+365.132]T[+365.132]HPPPLPAKEEPVEALTFSR.E	761	HexNAc(1)Hex(1),HexNAc(1)Hex(1)	S[+365], T[+365]	755.178	5	3771.86	3771.87	0	-3	Specific	975.67	975.67	24.69	15.81	474	>sp|Q14766|LTBP1_HUMAN Latent-transforming growth factor beta-binding protein 1	1	DW090619_5_HF8 T.5441.5441.5	controllerType=0 controllerNumber=1 scan=5441	15.4619
	1	K.NTQPVAKS[+365.132]T[+203.079]HPPPLPAKEEPVEALTFSR.E	761	HexNAc(1)Hex(1),HexNAc(1)	S[+365], T[+203]	903.207	4	3609.8	3609.82	0	-3.3	Specific	1071.39	1071.39	0	17.35	474	>sp|Q14766|LTBP1_HUMAN Latent-transforming growth factor beta-binding protein 1	1	DW090619_5_HF8 T.5470.5470.4	controllerType=0 controllerNumber=1 scan=5470	15.5147
	1	K.NTQPVAKS[+511.190]T[+511.190]HPPPLPAKEEPVEALTFSR.E	761	HexNAc(1)Hex(1)Fuc(1),HexNAc(1)Hex(1)Fuc(1)	S[+511], T[+511]	813.398	5	4062.96	4063.99	-1	-5.9	Specific	1124.18	1124.18	23.45	18.81	474	>sp|Q14766|LTBP1_HUMAN Latent-transforming growth factor beta-binding protein 1	1	DW090619_5_HF8 T.5994.5994.5	controllerType=0 controllerNumber=1 scan=5994	16.5483
	1	K.ST[+203.079]HPPPLPAK.E	768	HexNAc(1)	T[+203]	416.558	3	1247.66	1247.66	0	-1.6	Specific	495.86	389.48	0	7.48	474	>sp|Q14766|LTBP1_HUMAN Latent-transforming growth factor beta-binding protein 1	1	DW090619_5_HF8 T.2989.2989.3	controllerType=0 controllerNumber=1 scan=2989	10.3441
	1	K.S[+365.132]THPPPLPAK.E	768	HexNAc(1)Hex(1)	S[+365]	705.359	2	1409.71	1409.72	0	-3.2	Specific	522.16	338.86	0	5.41	474	>sp|Q14766|LTBP1_HUMAN Latent-transforming growth factor beta-binding protein 1	1	DW090619_5_HF8 T.2904.2904.2	controllerType=0 controllerNumber=1 scan=2904	10.1493
	1	K.S[+365.132]THPPPLPAK.E	768	HexNAc(1)Hex(1)	S[+365]	470.576	3	1409.71	1409.72	0	-2.4	Specific	539.73	474.02	0	7.19	474	>sp|Q14766|LTBP1_HUMAN Latent-transforming growth factor beta-binding protein 1	1	DW090619_5_HF8 T.2848.2848.3	controllerType=0 controllerNumber=1 scan=2848	10.0263
	1	K.S[+203.079]THPPPLPAK.E	768	HexNAc(1)	S[+203]	416.558	3	1247.66	1247.66	0	-2.4	Specific	592.57	462.73	0	8.32	474	>sp|Q14766|LTBP1_HUMAN Latent-transforming growth factor beta-binding protein 1	1	DW090619_5_HF8 T.2938.2938.3	controllerType=0 controllerNumber=1 scan=2938	10.2249
	1	K.S[+203.079]THPPPLPAK.E	768	HexNAc(1)	S[+203]	416.558	3	1247.66	1247.66	0	-2.3	Specific	605.89	517.22	0	9.78	474	>sp|Q14766|LTBP1_HUMAN Latent-transforming growth factor beta-binding protein 1	1	DW090619_5_HF8 T.2850.2850.3	controllerType=0 controllerNumber=1 scan=2850	10.0289
	1	K.S[+365.132]THPPPLPAK.E	768	HexNAc(1)Hex(1)	S[+365]	705.36	2	1409.71	1409.72	0	-2.7	Specific	606.75	400.32	0	8.86	474	>sp|Q14766|LTBP1_HUMAN Latent-transforming growth factor beta-binding protein 1	1	DW090619_5_HF8 T.2853.2853.2	controllerType=0 controllerNumber=1 scan=2853	10.0349
	1	K.S[+365.132]T[+365.132]HPPPLPAK.E	768	HexNAc(1)Hex(1),HexNAc(1)Hex(1)	S[+365], T[+365]	592.286	3	1774.84	1774.85	0	-2.9	Specific	275.68	255.05	252.79	4.5	474	>sp|Q14766|LTBP1_HUMAN Latent-transforming growth factor beta-binding protein 1	1	DW090619_5_HF8 T.2792.2792.3	controllerType=0 controllerNumber=1 scan=2792	9.9066
	1	K.S[+203.079]T[+365.132]HPPPLPAK.E	768	HexNAc(1),HexNAc(1)Hex(1)	S[+203], T[+365]	538.268	3	1612.79	1612.8	0	-3.1	Specific	389.44	320.2	0	5.07	474	>sp|Q14766|LTBP1_HUMAN Latent-transforming growth factor beta-binding protein 1	1	DW090619_5_HF8 T.2963.2963.3	controllerType=0 controllerNumber=1 scan=2963	10.2831
	1	K.S[+203.079]T[+365.132]HPPPLPAK.E	768	HexNAc(1),HexNAc(1)Hex(1)	S[+203], T[+365]	538.269	3	1612.79	1612.8	0	-2.4	Specific	398.49	335.73	0	5.24	474	>sp|Q14766|LTBP1_HUMAN Latent-transforming growth factor beta-binding protein 1	1	DW090619_5_HF8 T.2891.2891.3	controllerType=0 controllerNumber=1 scan=2891	10.1194
	1	K.S[+365.132]T[+365.132]HPPPLPAK.E	768	HexNAc(1)Hex(1),HexNAc(1)Hex(1)	S[+365], T[+365]	592.287	3	1774.85	1774.85	0	-1.6	Specific	417.86	352.28	253.84	5.86	474	>sp|Q14766|LTBP1_HUMAN Latent-transforming growth factor beta-binding protein 1	1	DW090619_5_HF8 T.3012.3012.3	controllerType=0 controllerNumber=1 scan=3012	10.3977
	1	K.S[+365.132]T[+365.132]HPPPLPAK.E	768	HexNAc(1)Hex(1),HexNAc(1)Hex(1)	S[+365], T[+365]	592.286	3	1774.84	1774.85	0	-1.9	Specific	422.72	358.36	294.51	5.86	474	>sp|Q14766|LTBP1_HUMAN Latent-transforming growth factor beta-binding protein 1	1	DW090619_5_HF8 T.2957.2957.3	controllerType=0 controllerNumber=1 scan=2957	10.2703
	1	K.S[+203.079]T[+365.132]HPPPLPAK.E	768	HexNAc(1),HexNAc(1)Hex(1)	S[+203], T[+365]	538.269	3	1612.79	1612.8	0	-2.2	Specific	455.87	380.17	0	7.25	474	>sp|Q14766|LTBP1_HUMAN Latent-transforming growth factor beta-binding protein 1	1	DW090619_5_HF8 T.2765.2765.3	controllerType=0 controllerNumber=1 scan=2765	9.8428
	1	K.S[+365.132]T[+203.079]HPPPLPAK.E	768	HexNAc(1)Hex(1),HexNAc(1)	S[+365], T[+203]	538.268	3	1612.79	1612.8	0	-2.9	Specific	474.97	397.94	0	6.79	474	>sp|Q14766|LTBP1_HUMAN Latent-transforming growth factor beta-binding protein 1	1	DW090619_5_HF8 T.2839.2839.3	controllerType=0 controllerNumber=1 scan=2839	10.0069
	1	K.S[+365.132]T[+365.132]HPPPLPAK.E	768	HexNAc(1)Hex(1),HexNAc(1)Hex(1)	S[+365], T[+365]	592.287	3	1774.84	1774.85	0	-1.7	Specific	479.7	385.25	364.65	7.25	474	>sp|Q14766|LTBP1_HUMAN Latent-transforming growth factor beta-binding protein 1	1	DW090619_5_HF8 T.2740.2740.3	controllerType=0 controllerNumber=1 scan=2740	9.786
	1	K.S[+365.132]T[+365.132]HPPPLPAK.E	768	HexNAc(1)Hex(1),HexNAc(1)Hex(1)	S[+365], T[+365]	592.286	3	1774.84	1774.85	0	-2.7	Specific	499.22	389.83	374.04	7.03	474	>sp|Q14766|LTBP1_HUMAN Latent-transforming growth factor beta-binding protein 1	1	DW090619_5_HF8 T.2902.2902.3	controllerType=0 controllerNumber=1 scan=2902	10.145
	1	K.S[+365.132]T[+365.132]HPPPLPAK.E	768	HexNAc(1)Hex(1),HexNAc(1)Hex(1)	S[+365], T[+365]	592.286	3	1774.84	1774.85	0	-2.6	Specific	501.06	406.87	349.5	7.03	474	>sp|Q14766|LTBP1_HUMAN Latent-transforming growth factor beta-binding protein 1	1	DW090619_5_HF8 T.2849.2849.3	controllerType=0 controllerNumber=1 scan=2849	10.0275
	1	K.S[+802.286]T[+203.079]H[+15.995]PPPLPAK.E	768	HexNAc(1)Hex(1)Fuc(1)NeuAc(1),HexNAc(1)	H[+16], S[+802], T[+203]	689.32	3	2065.94	2065.94	0	0.5	Specific	62.49	62.49	0	2.11	474	>sp|Q14766|LTBP1_HUMAN Latent-transforming growth factor beta-binding protein 1	1	DW090619_5_HF8 T.3424.3424.3	controllerType=0 controllerNumber=1 scan=3424	11.3028
	1	K.S[+802.286]T[+203.079]H[+15.995]PPPLPAK.E	768	HexNAc(1)Hex(1)Fuc(1)NeuAc(1),HexNAc(1)	H[+16], S[+802], T[+203]	689.317	3	2065.94	2065.94	0	-2.9	Specific	79.91	79.91	0	2.09	474	>sp|Q14766|LTBP1_HUMAN Latent-transforming growth factor beta-binding protein 1	1	DW090619_5_HF8 T.3301.3301.3	controllerType=0 controllerNumber=1 scan=3301	11.0441
	1	K.S[+203.079]T[+802.286]H[+15.995]PPPLPAK.E	768	HexNAc(1),HexNAc(1)Hex(1)Fuc(1)NeuAc(1)	H[+16], S[+203], T[+802]	689.317	3	2065.94	2065.94	0	-3	Specific	106.86	106.86	0	2.09	474	>sp|Q14766|LTBP1_HUMAN Latent-transforming growth factor beta-binding protein 1	1	DW090619_5_HF8 T.3366.3366.3	controllerType=0 controllerNumber=1 scan=3366	11.1795
	1	K.STHPPPLPAKEEPVEALTFSR.E	768			768.406	3	2303.2	2303.2	0	0.1	Specific	7.64	7.64	7.64	2.1	474	>sp|Q14766|LTBP1_HUMAN Latent-transforming growth factor beta-binding protein 1	1	DW090619_5_HF8 T.6930.6930.5	controllerType=0 controllerNumber=1 scan=6930	18.3902
	1	K.STHPPPLPAKEEPVEALTFSR.E	768			576.555	4	2303.2	2303.2	0	-2	Specific	657.74	657.74	657.74	11.59	474	>sp|Q14766|LTBP1_HUMAN Latent-transforming growth factor beta-binding protein 1	1	DW090619_5_HF8 T.6396.6396.4	controllerType=0 controllerNumber=1 scan=6396	17.3105
	1	K.STHPPPLPAKEEPVEALTFSR.E	768			576.555	4	2303.2	2303.2	0	-2.1	Specific	705.96	705.96	705.96	12.59	474	>sp|Q14766|LTBP1_HUMAN Latent-transforming growth factor beta-binding protein 1	1	DW090619_5_HF8 T.6338.6338.4	controllerType=0 controllerNumber=1 scan=6338	17.1936
	1	K.STHPPPLPAKEEPVEALTFSR.E	768			576.555	4	2303.2	2303.2	0	-2.1	Specific	721.22	721.22	721.22	12.59	474	>sp|Q14766|LTBP1_HUMAN Latent-transforming growth factor beta-binding protein 1	1	DW090619_5_HF8 T.6459.6459.4	controllerType=0 controllerNumber=1 scan=6459	17.4317
	1	K.STHPPPLPAKEEPVEALTFSR.E	768			768.404	3	2303.2	2303.2	0	-1.9	Specific	940.35	940.35	940.35	16.13	474	>sp|Q14766|LTBP1_HUMAN Latent-transforming growth factor beta-binding protein 1	1	DW090619_5_HF8 T.6366.6366.3	controllerType=0 controllerNumber=1 scan=6366	17.2515
	1	K.STHPPPLPAKEEPVEALT[+365.132]FSR.E	768	HexNAc(1)Hex(1)	T[+365]	890.115	3	2668.33	2668.34	0	-1.4	Specific	392.57	392.57	3.72	7.37	474	>sp|Q14766|LTBP1_HUMAN Latent-transforming growth factor beta-binding protein 1	1	DW090619_5_HF8 T.6271.6271.4	controllerType=0 controllerNumber=1 scan=6271	17.0619
	1	K.ST[+365.132]HPPPLPAKEEPVEALTFSR.E	768	HexNAc(1)Hex(1)	T[+365]	890.114	3	2668.33	2668.34	0	-2.8	Specific	873.47	873.47	2.4	14.67	474	>sp|Q14766|LTBP1_HUMAN Latent-transforming growth factor beta-binding protein 1	1	DW090619_5_HF8 T.6236.6236.3	controllerType=0 controllerNumber=1 scan=6236	16.9953
	1	K.ST[+365.132]HPPPLPAKEEPVEALTFSR.E	768	HexNAc(1)Hex(1)	T[+365]	1334.67	2	2668.33	2668.34	0	-0.2	Specific	950.18	852.22	2.4	15.9	474	>sp|Q14766|LTBP1_HUMAN Latent-transforming growth factor beta-binding protein 1	1	DW090619_5_HF8 T.6097.6097.2	controllerType=0 controllerNumber=1 scan=6097	16.7389
	1	K.ST[+203.079]HPPPLPAKEEPVEALTFSR.E	768	HexNAc(1)	T[+203]	836.097	3	2506.28	2506.28	0	-2.3	Specific	985.83	985.83	2.4	16.67	474	>sp|Q14766|LTBP1_HUMAN Latent-transforming growth factor beta-binding protein 1	1	DW090619_5_HF8 T.6147.6147.3	controllerType=0 controllerNumber=1 scan=6147	16.8315
	1	K.STHPPPLPAKEEPVEALT[+365.132]FSR.E	768	HexNAc(1)Hex(1)	T[+365]	667.838	4	2668.33	2668.34	0	-2.5	Specific	1015.8	1015.8	1.35	18.13	474	>sp|Q14766|LTBP1_HUMAN Latent-transforming growth factor beta-binding protein 1	1	DW090619_5_HF8 T.6622.6622.4	controllerType=0 controllerNumber=1 scan=6622	17.7595
	1	K.ST[+365.132]HPPPLPAKEEPVEALTFSR.E	768	HexNAc(1)Hex(1)	T[+365]	890.115	3	2668.33	2668.34	0	-2.4	Specific	1033.66	1033.66	2.4	17.67	474	>sp|Q14766|LTBP1_HUMAN Latent-transforming growth factor beta-binding protein 1	1	DW090619_5_HF8 T.6100.6100.3	controllerType=0 controllerNumber=1 scan=6100	16.7463
	1	K.ST[+365.132]HPPPLPAKEEPVEALTFSR.E	768	HexNAc(1)Hex(1)	T[+365]	890.115	3	2668.33	2668.34	0	-1.8	Specific	1045.43	1045.43	2.4	18.13	474	>sp|Q14766|LTBP1_HUMAN Latent-transforming growth factor beta-binding protein 1	1	DW090619_5_HF8 T.6173.6173.3	controllerType=0 controllerNumber=1 scan=6173	16.8796
	1	K.ST[+365.132]HPPPLPAKEEPVEALTFSR.E	768	HexNAc(1)Hex(1)	T[+365]	890.115	3	2668.33	2668.34	0	-1.5	Specific	1046.52	1046.52	2.4	18.13	474	>sp|Q14766|LTBP1_HUMAN Latent-transforming growth factor beta-binding protein 1	1	DW090619_5_HF8 T.6035.6035.3	controllerType=0 controllerNumber=1 scan=6035	16.6214
	1	K.STHPPPLPAKEEPVEALT[+203.079]FSR.E	768	HexNAc(1)	T[+203]	627.324	4	2506.28	2506.28	0	-2.7	Specific	1056.47	1056.47	4.8	19.13	474	>sp|Q14766|LTBP1_HUMAN Latent-transforming growth factor beta-binding protein 1	1	DW090619_5_HF8 T.6244.6244.4	controllerType=0 controllerNumber=1 scan=6244	17.0129
	1	K.STHPPPLPAKEEPVEALT[+365.132]FSR.E	768	HexNAc(1)Hex(1)	T[+365]	667.838	4	2668.33	2668.34	0	-2.1	Specific	1059.72	1059.72	4.8	19.59	474	>sp|Q14766|LTBP1_HUMAN Latent-transforming growth factor beta-binding protein 1	1	DW090619_5_HF8 T.6410.6410.4	controllerType=0 controllerNumber=1 scan=6410	17.3339
	1	K.STHPPPLPAKEEPVEALT[+203.079]FSR.E	768	HexNAc(1)	T[+203]	627.325	4	2506.28	2506.28	0	-2.3	Specific	1059.96	1059.96	4.8	19.59	474	>sp|Q14766|LTBP1_HUMAN Latent-transforming growth factor beta-binding protein 1	1	DW090619_5_HF8 T.6176.6176.4	controllerType=0 controllerNumber=1 scan=6176	16.888
	1	K.STHPPPLPAKEEPVEALT[+365.132]FSR.E	768	HexNAc(1)Hex(1)	T[+365]	667.838	4	2668.33	2668.34	0	-1.7	Specific	1065.14	990.36	4.8	19.59	474	>sp|Q14766|LTBP1_HUMAN Latent-transforming growth factor beta-binding protein 1	1	DW090619_5_HF8 T.6024.6024.4	controllerType=0 controllerNumber=1 scan=6024	16.6022
	1	K.STHPPPLPAKEEPVEALT[+203.079]FSR.E	768	HexNAc(1)	T[+203]	627.324	4	2506.27	2506.28	0	-3.1	Specific	1071.98	1071.98	4.8	19.13	474	>sp|Q14766|LTBP1_HUMAN Latent-transforming growth factor beta-binding protein 1	1	DW090619_5_HF8 T.6113.6113.4	controllerType=0 controllerNumber=1 scan=6113	16.7711
	1	K.STHPPPLPAKEEPVEALT[+365.132]FSR.E	768	HexNAc(1)Hex(1)	T[+365]	667.838	4	2668.33	2668.34	0	-1.6	Specific	1077.14	1077.14	1.02	19.59	474	>sp|Q14766|LTBP1_HUMAN Latent-transforming growth factor beta-binding protein 1	1	DW090619_5_HF8 T.6088.6088.4	controllerType=0 controllerNumber=1 scan=6088	16.7253
	1	K.STHPPPLPAKEEPVEALT[+365.132]FSR.E	768	HexNAc(1)Hex(1)	T[+365]	667.838	4	2668.33	2668.34	0	-2.4	Specific	1077.33	1077.33	4.8	19.13	474	>sp|Q14766|LTBP1_HUMAN Latent-transforming growth factor beta-binding protein 1	1	DW090619_5_HF8 T.6293.6293.4	controllerType=0 controllerNumber=1 scan=6293	17.1067
	1	K.ST[+365.132]HPPPLPAKEEPVEALTFSR.E	768	HexNAc(1)Hex(1)	T[+365]	667.838	4	2668.33	2668.34	0	-1.8	Specific	1095.29	1095.29	2.4	19.59	474	>sp|Q14766|LTBP1_HUMAN Latent-transforming growth factor beta-binding protein 1	1	DW090619_5_HF8 T.6352.6352.4	controllerType=0 controllerNumber=1 scan=6352	17.2243
	1	K.STHPPPLPAKEEPVEALT[+365.132]FSR.E	768	HexNAc(1)Hex(1)	T[+365]	667.838	4	2668.33	2668.34	0	-2.1	Specific	1111.35	1111.35	1.91	20.59	474	>sp|Q14766|LTBP1_HUMAN Latent-transforming growth factor beta-binding protein 1	1	DW090619_5_HF8 T.6221.6221.4	controllerType=0 controllerNumber=1 scan=6221	16.9715
	1	K.STHPPPLPAKEEPVEALT[+365.132]FSR.E	768	HexNAc(1)Hex(1)	T[+365]	667.838	4	2668.33	2668.34	0	-2.1	Specific	1119.56	1119.56	4.8	20.59	474	>sp|Q14766|LTBP1_HUMAN Latent-transforming growth factor beta-binding protein 1	1	DW090619_5_HF8 T.6154.6154.4	controllerType=0 controllerNumber=1 scan=6154	16.8449
	1	K.STHPPPLPAKEEPVEALT[+365.132]FS[+203.079]R.E	768	HexNAc(1)Hex(1),HexNAc(1)	S[+203], T[+365]	718.606	4	2871.4	2871.41	0	-4.2	Specific	15.69	15.69	0	2.08	474	>sp|Q14766|LTBP1_HUMAN Latent-transforming growth factor beta-binding protein 1	1	DW090619_5_HF8 T.6348.6348.4	controllerType=0 controllerNumber=1 scan=6348	17.2138
	1	K.STHPPPLPAKEEPVEALT[+203.079]FS[+203.079]R.E	768	HexNAc(1),HexNAc(1)	S[+203], T[+203]	678.09	4	2709.34	2709.36	0	-8.8	Specific	206.5	206.5	8.03	2.55	474	>sp|Q14766|LTBP1_HUMAN Latent-transforming growth factor beta-binding protein 1	1	DW090619_5_HF8 T.6145.6145.3	controllerType=0 controllerNumber=1 scan=6145	16.8286
	1	K.S[+365.132]THPPPLPAKEEPVEALT[+365.132]FSR.E	768	HexNAc(1)Hex(1),HexNAc(1)Hex(1)	S[+365], T[+365]	1011.83	3	3033.46	3033.47	0	-2.2	Specific	835.81	835.81	2.4	14.13	474	>sp|Q14766|LTBP1_HUMAN Latent-transforming growth factor beta-binding protein 1	1	DW090619_5_HF8 T.6038.6038.3	controllerType=0 controllerNumber=1 scan=6038	16.6262
	1	K.S[+365.132]THPPPLPAKEEPVEALT[+365.132]FSR.E	768	HexNAc(1)Hex(1),HexNAc(1)Hex(1)	S[+365], T[+365]	1011.82	3	3033.45	3033.47	0	-5.3	Specific	870.67	870.67	2.4	14.67	474	>sp|Q14766|LTBP1_HUMAN Latent-transforming growth factor beta-binding protein 1	1	DW090619_5_HF8 T.5898.5898.3	controllerType=0 controllerNumber=1 scan=5898	16.361
	1	K.STHPPPLPAKEEPVEALT[+365.132]FS[+365.132]R.E	768	HexNAc(1)Hex(1),HexNAc(1)Hex(1)	S[+365], T[+365]	759.12	4	3033.46	3033.47	0	-3.2	Specific	879.3	879.3	0.19	15.13	474	>sp|Q14766|LTBP1_HUMAN Latent-transforming growth factor beta-binding protein 1	1	DW090619_5_HF8 T.5935.5935.4	controllerType=0 controllerNumber=1 scan=5935	16.4343
	1	K.STHPPPLPAKEEPVEALT[+365.132]FS[+365.132]R.E	768	HexNAc(1)Hex(1),HexNAc(1)Hex(1)	S[+365], T[+365]	759.121	4	3033.46	3033.47	0	-2.1	Specific	888.81	888.81	10.29	15.59	474	>sp|Q14766|LTBP1_HUMAN Latent-transforming growth factor beta-binding protein 1	1	DW090619_5_HF8 T.6002.6002.4	controllerType=0 controllerNumber=1 scan=6002	16.5649
	1	K.STHPPPLPAKEEPVEALT[+365.132]FS[+365.132]R.E	768	HexNAc(1)Hex(1),HexNAc(1)Hex(1)	S[+365], T[+365]	759.119	4	3033.45	3033.47	0	-4.2	Specific	901.38	901.38	12.15	16.13	474	>sp|Q14766|LTBP1_HUMAN Latent-transforming growth factor beta-binding protein 1	1	DW090619_5_HF8 T.5877.5877.4	controllerType=0 controllerNumber=1 scan=5877	16.3225
	1	K.S[+365.132]THPPPLPAKEEPVEALT[+365.132]FSR.E	768	HexNAc(1)Hex(1),HexNAc(1)Hex(1)	S[+365], T[+365]	1011.82	3	3033.46	3033.47	0	-3	Specific	908.97	908.97	2.4	15.67	474	>sp|Q14766|LTBP1_HUMAN Latent-transforming growth factor beta-binding protein 1	1	DW090619_5_HF8 T.5962.5962.3	controllerType=0 controllerNumber=1 scan=5962	16.4803
	1	K.S[+203.079]T[+365.132]HPPPLPAKEEPVEALTFSR.E	768	HexNAc(1),HexNAc(1)Hex(1)	S[+203], T[+365]	957.808	3	2871.41	2871.41	0	-2.2	Specific	916.8	916.8	0	16.13	474	>sp|Q14766|LTBP1_HUMAN Latent-transforming growth factor beta-binding protein 1	1	DW090619_5_HF8 T.5954.5954.3	controllerType=0 controllerNumber=1 scan=5954	16.4656
	1	K.S[+365.132]T[+203.079]HPPPLPAKEEPVEALTFSR.E	768	HexNAc(1)Hex(1),HexNAc(1)	S[+365], T[+203]	718.608	4	2871.41	2871.41	0	-1.7	Specific	1006.16	1006.16	0	18.59	474	>sp|Q14766|LTBP1_HUMAN Latent-transforming growth factor beta-binding protein 1	1	DW090619_5_HF8 T.6196.6196.4	controllerType=0 controllerNumber=1 scan=6196	16.9221
	1	K.ST[+203.079]HPPPLPAKEEPVEALT[+365.132]FSR.E	768	HexNAc(1),HexNAc(1)Hex(1)	T[+203][+365]	718.608	4	2871.41	2871.41	0	-2.1	Specific	1023.7	1023.7	2.4	18.59	474	>sp|Q14766|LTBP1_HUMAN Latent-transforming growth factor beta-binding protein 1	1	DW090619_5_HF8 T.6013.6013.4	controllerType=0 controllerNumber=1 scan=6013	16.5854
	1	K.STHPPPLPAKEEPVEALT[+365.132]FS[+203.079]R.E	768	HexNAc(1)Hex(1),HexNAc(1)	S[+203], T[+365]	718.606	4	2871.4	2871.41	0	-4	Specific	1037.85	1037.85	0	18.13	474	>sp|Q14766|LTBP1_HUMAN Latent-transforming growth factor beta-binding protein 1	1	DW090619_5_HF8 T.5950.5950.4	controllerType=0 controllerNumber=1 scan=5950	16.4593
	1	K.STHPPPLPAKEEPVEALT[+203.079]FS[+365.132]R.E	768	HexNAc(1),HexNAc(1)Hex(1)	S[+365], T[+203]	718.607	4	2871.41	2871.41	0	-2.2	Specific	1067.79	1067.79	0	19.59	474	>sp|Q14766|LTBP1_HUMAN Latent-transforming growth factor beta-binding protein 1	1	DW090619_5_HF8 T.6081.6081.4	controllerType=0 controllerNumber=1 scan=6081	16.7114
	1	K.S[+802.286]T[+203.079]H[+15.995]PPPLPAKEEPVEALTFSR.E	768	HexNAc(1)Hex(1)Fuc(1)NeuAc(1),HexNAc(1)	H[+16], S[+802], T[+203]	831.893	4	3324.55	3324.56	0	-3.3	Specific	370.65	370.65	0	7.37	474	>sp|Q14766|LTBP1_HUMAN Latent-transforming growth factor beta-binding protein 1	1	DW090619_5_HF8 T.6730.6730.4	controllerType=0 controllerNumber=1 scan=6730	17.9816
	1	K.S[+203.079]T[+203.079]H[+15.995]PPPLPAKEEPVEALTFSR.E	768	HexNAc(1),HexNAc(1)	H[+16], S[+203], T[+203]	682.093	4	2725.35	2725.36	0	-3	Specific	371.59	371.59	8.02	7.37	474	>sp|Q14766|LTBP1_HUMAN Latent-transforming growth factor beta-binding protein 1	1	DW090619_5_HF8 T.6047.6047.4	controllerType=0 controllerNumber=1 scan=6047	16.6453
	1	K.S[+802.286]T[+203.079]H[+15.995]PPPLPAKEEPVEALTFSR.E	768	HexNAc(1)Hex(1)Fuc(1)NeuAc(1),HexNAc(1)	H[+16], S[+802], T[+203]	831.895	4	3324.56	3324.56	0	-1	Specific	439.28	439.28	0	8	474	>sp|Q14766|LTBP1_HUMAN Latent-transforming growth factor beta-binding protein 1	1	DW090619_5_HF8 T.6618.6618.4	controllerType=0 controllerNumber=1 scan=6618	17.7508
	1	K.S[+203.079]T[+802.286]H[+15.995]PPPLPAKEEPVEALTFSR.E	768	HexNAc(1),HexNAc(1)Hex(1)Fuc(1)NeuAc(1)	H[+16], S[+203], T[+802]	1108.86	3	3324.56	3324.56	0	0.5	Specific	442.6	442.6	0	7.6	474	>sp|Q14766|LTBP1_HUMAN Latent-transforming growth factor beta-binding protein 1	1	DW090619_5_HF8 T.6642.6642.3	controllerType=0 controllerNumber=1 scan=6642	17.7997
	1	K.S[+203.079]T[+802.286]H[+15.995]PPPLPAKEEPVEALTFSR.E	768	HexNAc(1),HexNAc(1)Hex(1)Fuc(1)NeuAc(1)	H[+16], S[+203], T[+802]	831.894	4	3324.56	3324.56	0	-2	Specific	447.93	447.93	0	8.06	474	>sp|Q14766|LTBP1_HUMAN Latent-transforming growth factor beta-binding protein 1	1	DW090619_5_HF8 T.6672.6672.4	controllerType=0 controllerNumber=1 scan=6672	17.8623
	1	K.STH[+15.995]PPPLPAKEEPVEALT[+396.127]FS[+426.137]REHGPGVAEPEVATAPPEK.E	768	Pent(3),Hex(1)Pent(2)	H[+16], S[+426], T[+396]	823.902	6	4938.38	4937.34	1	7.9	Specific	292.02	292.02	0	2.1	474	>sp|Q14766|LTBP1_HUMAN Latent-transforming growth factor beta-binding protein 1	1	DW090619_5_HF8 T.5062.5062.3	controllerType=0 controllerNumber=1 scan=5062	14.6793
	1	K.EEPVEALTFSR.E	778			639.321	2	1277.63	1277.64	0	-2.5	Specific	456.79	456.79	456.79	5.58	474	>sp|Q14766|LTBP1_HUMAN Latent-transforming growth factor beta-binding protein 1	1	DW090619_5_HF8 T.7226.7226.2	controllerType=0 controllerNumber=1 scan=7226	19.028
	1	K.EEPVEALTFSR.E	778			639.321	2	1277.64	1277.64	0	-1.6	Specific	662.03	662.03	662.03	10.78	474	>sp|Q14766|LTBP1_HUMAN Latent-transforming growth factor beta-binding protein 1	1	DW090619_5_HF8 T.7083.7083.2	controllerType=0 controllerNumber=1 scan=7083	18.7158
	1	K.EEPVEALTFSR.E	778			639.321	2	1277.64	1277.64	0	-1.7	Specific	675.55	675.55	675.55	10.78	474	>sp|Q14766|LTBP1_HUMAN Latent-transforming growth factor beta-binding protein 1	1	DW090619_5_HF8 T.7133.7133.2	controllerType=0 controllerNumber=1 scan=7133	18.8285
	1	R.EHGPGVAEPEVATAPPEK.E	789			605.636	3	1814.89	1814.89	0	0.4	Specific	265.62	265.62	265.62	3.15	474	>sp|Q14766|LTBP1_HUMAN Latent-transforming growth factor beta-binding protein 1	1	DW090619_5_HF8 T.4600.4600.4	controllerType=0 controllerNumber=1 scan=4600	13.7581
	1	R.EHGPGVAEPEVAT[+203.079]APPEK.E	789	HexNAc(1)	T[+203]	673.326	3	2017.96	2017.97	0	-4	Specific	870.87	870.87	870.87	14.19	474	>sp|Q14766|LTBP1_HUMAN Latent-transforming growth factor beta-binding protein 1	1	DW090619_5_HF8 T.4674.4674.3	controllerType=0 controllerNumber=1 scan=4674	13.9088
	1	R.EHGPGVAEPEVAT[+203.079]APPEK.E	789	HexNAc(1)	T[+203]	673.327	3	2017.97	2017.97	0	-2.6	Specific	995.43	995.43	995.43	16.19	474	>sp|Q14766|LTBP1_HUMAN Latent-transforming growth factor beta-binding protein 1	1	DW090619_5_HF8 T.4617.4617.3	controllerType=0 controllerNumber=1 scan=4617	13.7929
	1	R.EHGPGVAEPEVAT[+365.132]APPEK.E	789	HexNAc(1)Hex(1)	T[+365]	727.345	3	2180.02	2180.02	0	-2.1	Specific	1009.93	1009.93	613.77	17.64	474	>sp|Q14766|LTBP1_HUMAN Latent-transforming growth factor beta-binding protein 1	1	DW090619_5_HF8 T.4473.4473.3	controllerType=0 controllerNumber=1 scan=4473	13.5048
	1	R.EHGPGVAEPEVAT[+365.132]APPEK.E	789	HexNAc(1)Hex(1)	T[+365]	727.344	3	2180.02	2180.02	0	-2.8	Specific	1026.61	1026.61	620.55	17.19	474	>sp|Q14766|LTBP1_HUMAN Latent-transforming growth factor beta-binding protein 1	1	DW090619_5_HF8 T.4418.4418.3	controllerType=0 controllerNumber=1 scan=4418	13.3917
	1	R.EHGPGVAEPEVAT[+365.132]APPEK.E	789	HexNAc(1)Hex(1)	T[+365]	727.344	3	2180.02	2180.02	0	-2.5	Specific	1030.32	1030.32	627.85	17.19	474	>sp|Q14766|LTBP1_HUMAN Latent-transforming growth factor beta-binding protein 1	1	DW090619_5_HF8 T.4357.4357.3	controllerType=0 controllerNumber=1 scan=4357	13.2641
	1	R.EHGPGVAEPEVAT[+365.132]APPEK.E	789	HexNAc(1)Hex(1)	T[+365]	1090.51	2	2180.02	2180.02	0	-1.5	Specific	1060.63	1005.72	710.59	18.19	474	>sp|Q14766|LTBP1_HUMAN Latent-transforming growth factor beta-binding protein 1	1	DW090619_5_HF8 T.4391.4391.2	controllerType=0 controllerNumber=1 scan=4391	13.332
	1	R.EHGPGVAEPEVAT[+203.079]APPEK.E	789	HexNAc(1)	T[+203]	673.327	3	2017.97	2017.97	0	-3	Specific	1088.51	1088.51	1088.51	18.19	474	>sp|Q14766|LTBP1_HUMAN Latent-transforming growth factor beta-binding protein 1	1	DW090619_5_HF8 T.4557.4557.3	controllerType=0 controllerNumber=1 scan=4557	13.6702
	1	R.EHGPGVAEPEVATAPPEKEIPSLDQEK.T	789			714.356	4	2854.4	2854.41	0	-3.4	Specific	1114.81	1114.81	1114.81	19.83	474	>sp|Q14766|LTBP1_HUMAN Latent-transforming growth factor beta-binding protein 1	1	DW090619_5_HF8 T.6283.6283.4	controllerType=0 controllerNumber=1 scan=6283	17.086
	1	R.EHGPGVAEPEVAT[+365.132]APPEKEIPSLDQEK.T	789	HexNAc(1)Hex(1)	T[+365]	805.645	4	3219.56	3219.54	0	4.7	Specific	785.68	785.68	12	12.31	474	>sp|Q14766|LTBP1_HUMAN Latent-transforming growth factor beta-binding protein 1	1	DW090619_5_HF8 T.6444.6444.3	controllerType=0 controllerNumber=1 scan=6444	17.405
	1	R.EHGPGVAEPEVAT[+203.079]APPEKEIPSLDQEK.T	789	HexNAc(1)	T[+203]	1019.83	3	3057.48	3057.49	0	-2.2	Specific	909.63	909.63	18.85	15.83	474	>sp|Q14766|LTBP1_HUMAN Latent-transforming growth factor beta-binding protein 1	1	DW090619_5_HF8 T.6251.6251.4	controllerType=0 controllerNumber=1 scan=6251	17.0267
	1	R.EHGPGVAEPEVAT[+365.132]APPEKEIPSLDQEK.T	789	HexNAc(1)Hex(1)	T[+365]	805.639	4	3219.54	3219.54	0	-2.3	Specific	1427.59	1427.59	4.37	25.83	474	>sp|Q14766|LTBP1_HUMAN Latent-transforming growth factor beta-binding protein 1	1	DW090619_5_HF8 T.6078.6078.4	controllerType=0 controllerNumber=1 scan=6078	16.7074
	1	R.EHGPGVAEPEVAT[+203.079]APPEKEIPSLDQEK.T	789	HexNAc(1)	T[+203]	765.126	4	3057.48	3057.49	0	-2.3	Specific	1448.17	1448.17	11.24	26.28	474	>sp|Q14766|LTBP1_HUMAN Latent-transforming growth factor beta-binding protein 1	1	DW090619_5_HF8 T.6287.6287.4	controllerType=0 controllerNumber=1 scan=6287	17.0957
	1	R.EHGPGVAEPEVAT[+203.079]APPEKEIPSLDQEK.T	789	HexNAc(1)	T[+203]	765.126	4	3057.48	3057.49	0	-3	Specific	1451.63	1451.63	7.32	26.83	474	>sp|Q14766|LTBP1_HUMAN Latent-transforming growth factor beta-binding protein 1	1	DW090619_5_HF8 T.6163.6163.4	controllerType=0 controllerNumber=1 scan=6163	16.8587
	1	R.EHGPGVAEPEVAT[+203.079]APPEKEIPSLDQEK.T	789	HexNAc(1)	T[+203]	765.126	4	3057.48	3057.49	0	-2.4	Specific	1460.31	1460.31	12	26.83	474	>sp|Q14766|LTBP1_HUMAN Latent-transforming growth factor beta-binding protein 1	1	DW090619_5_HF8 T.6220.6220.4	controllerType=0 controllerNumber=1 scan=6220	16.9703
	1	R.EHGPGVAEPEVAT[+365.132]APPEKEIPSLDQEK.T	789	HexNAc(1)Hex(1)	T[+365]	805.64	4	3219.54	3219.54	0	-1.8	Specific	1469.32	1469.32	4.86	27.28	474	>sp|Q14766|LTBP1_HUMAN Latent-transforming growth factor beta-binding protein 1	1	DW090619_5_HF8 T.6022.6022.4	controllerType=0 controllerNumber=1 scan=6022	16.5998
	1	R.EHGPGVAEPEVAT[+365.132]APPEKEIPSLDQEK.T	789	HexNAc(1)Hex(1)	T[+365]	1073.85	3	3219.53	3219.54	0	-4.6	Specific	1473.52	1473.52	10.8	26.37	474	>sp|Q14766|LTBP1_HUMAN Latent-transforming growth factor beta-binding protein 1	1	DW090619_5_HF8 T.5985.5985.3	controllerType=0 controllerNumber=1 scan=5985	16.5269
	1	R.EHGPGVAEPEVAT[+365.132]APPEKEIPSLDQEK.T	789	HexNAc(1)Hex(1)	T[+365]	805.639	4	3219.53	3219.54	0	-3	Specific	1517.52	1517.52	3.96	27.82	474	>sp|Q14766|LTBP1_HUMAN Latent-transforming growth factor beta-binding protein 1	1	DW090619_5_HF8 T.5965.5965.4	controllerType=0 controllerNumber=1 scan=5965	16.4856
	1	R.EHGPGVAEPEVAT[+365.132]APPEKEIPSLDQEK.T	789	HexNAc(1)Hex(1)	T[+365]	1073.85	3	3219.54	3219.54	0	-2.1	Specific	1519.98	1519.98	10.8	27.82	474	>sp|Q14766|LTBP1_HUMAN Latent-transforming growth factor beta-binding protein 1	1	DW090619_5_HF8 T.6044.6044.3	controllerType=0 controllerNumber=1 scan=6044	16.6404
	1	R.EHGPGVAEPEVAT[+802.286]APPEKEIPS[+511.190]LDQEK.T	789	HexNAc(1)Hex(1)Fuc(1)NeuAc(1),HexNAc(1)Hex(1)Fuc(1)	S[+511], T[+802]	1389.62	3	4166.85	4167.89	-1	-6.7	Specific	948.37	675.39	0	15.13	474	>sp|Q14766|LTBP1_HUMAN Latent-transforming growth factor beta-binding protein 1	1	DW090619_5_HF8 T.6931.6931.3	controllerType=0 controllerNumber=1 scan=6931	18.3925
	1	R.EHGPGVAEPEVAT[+365.132]APPEKEIPS[+365.132]LDQEK.T	789	HexNAc(1)Hex(1),HexNAc(1)Hex(1)	S[+365], T[+365]	1195.56	3	3584.66	3584.67	0	-4.3	Specific	984.6	982.39	577.89	16.37	474	>sp|Q14766|LTBP1_HUMAN Latent-transforming growth factor beta-binding protein 1	1	DW090619_5_HF8 T.5888.5888.3	controllerType=0 controllerNumber=1 scan=5888	16.3425
	1	R.EHGPGVAEPEVAT[+802.286]APPEKEIPS[+511.190]LDQEK.T	789	HexNAc(1)Hex(1)Fuc(1)NeuAc(1),HexNAc(1)Hex(1)Fuc(1)	S[+511], T[+802]	1042.47	4	4166.86	4167.89	-1	-5.9	Specific	1117.63	890.36	0	19.83	474	>sp|Q14766|LTBP1_HUMAN Latent-transforming growth factor beta-binding protein 1	1	DW090619_5_HF8 T.6958.6958.4	controllerType=0 controllerNumber=1 scan=6958	18.4513
	1	R.EHGPGVAEPEVAT[+511.190]APPEKEIPS[+802.286]LDQEK.T	789	HexNAc(1)Hex(1)Fuc(1),HexNAc(1)Hex(1)Fuc(1)NeuAc(1)	S[+802], T[+511]	1042.47	4	4166.86	4167.89	-1	-5.8	Specific	1143.89	851.3	0	19.83	474	>sp|Q14766|LTBP1_HUMAN Latent-transforming growth factor beta-binding protein 1	1	DW090619_5_HF8 T.6904.6904.4	controllerType=0 controllerNumber=1 scan=6904	18.3368
	1	R.EHGPGVAEPEVAT[+511.190]APPEKEIPS[+802.286]LDQEK.T	789	HexNAc(1)Hex(1)Fuc(1),HexNAc(1)Hex(1)Fuc(1)NeuAc(1)	S[+802], T[+511]	1042.47	4	4166.86	4167.89	-1	-5.4	Specific	1162.47	951.54	0	20.83	474	>sp|Q14766|LTBP1_HUMAN Latent-transforming growth factor beta-binding protein 1	1	DW090619_5_HF8 T.7048.7048.4	controllerType=0 controllerNumber=1 scan=7048	18.6446
	1	R.EHGPGVAEPEVAT[+365.132]APPEKEIPS[+365.132]LDQEK.T	789	HexNAc(1)Hex(1),HexNAc(1)Hex(1)	S[+365], T[+365]	896.922	4	3584.67	3584.67	0	-2.5	Specific	1257.03	1251.79	608	22.83	474	>sp|Q14766|LTBP1_HUMAN Latent-transforming growth factor beta-binding protein 1	1	DW090619_5_HF8 T.5907.5907.4	controllerType=0 controllerNumber=1 scan=5907	16.3773
	1	R.EHGPGVAEPEVAT[+203.079]APPEKEIPS[+365.132]LDQEK.T	789	HexNAc(1),HexNAc(1)Hex(1)	S[+365], T[+203]	1141.54	3	3422.62	3422.62	0	-0.9	Specific	1311.09	1311.09	8.78	23.83	474	>sp|Q14766|LTBP1_HUMAN Latent-transforming growth factor beta-binding protein 1	1	DW090619_5_HF8 T.5919.5919.3	controllerType=0 controllerNumber=1 scan=5919	16.3997
	1	R.EHGPGVAEPEVAT[+365.132]APPEKEIPS[+365.132]LDQEK.T	789	HexNAc(1)Hex(1),HexNAc(1)Hex(1)	S[+365], T[+365]	896.922	4	3584.67	3584.67	0	-2.5	Specific	1344.26	1344.26	654.2	23.83	474	>sp|Q14766|LTBP1_HUMAN Latent-transforming growth factor beta-binding protein 1	1	DW090619_5_HF8 T.5840.5840.4	controllerType=0 controllerNumber=1 scan=5840	16.2497
	1	R.EHGPGVAEPEVAT[+203.079]APPEKEIPS[+365.132]LDQEK.T	789	HexNAc(1),HexNAc(1)Hex(1)	S[+365], T[+203]	856.409	4	3422.61	3422.62	0	-2.8	Specific	1358.05	1358.05	6.44	24.83	474	>sp|Q14766|LTBP1_HUMAN Latent-transforming growth factor beta-binding protein 1	1	DW090619_5_HF8 T.5866.5866.4	controllerType=0 controllerNumber=1 scan=5866	16.301
	1	R.EHGPGVAEPEVAT[+203.079]APPEKEIPS[+365.132]LDQEK.T	789	HexNAc(1),HexNAc(1)Hex(1)	S[+365], T[+203]	856.408	4	3422.61	3422.62	0	-3.3	Specific	1373.2	1373.2	7.6	24.83	474	>sp|Q14766|LTBP1_HUMAN Latent-transforming growth factor beta-binding protein 1	1	DW090619_5_HF8 T.5924.5924.4	controllerType=0 controllerNumber=1 scan=5924	16.4115
	1	R.EHGPGVAEPEVAT[+203.079]APPEKEIPS[+365.132]LDQEK.T	789	HexNAc(1),HexNAc(1)Hex(1)	S[+365], T[+203]	856.409	4	3422.61	3422.62	0	-2.9	Specific	1424.19	1424.19	9.43	25.83	474	>sp|Q14766|LTBP1_HUMAN Latent-transforming growth factor beta-binding protein 1	1	DW090619_5_HF8 T.5990.5990.4	controllerType=0 controllerNumber=1 scan=5990	16.5396
	1	R.EHGPGVAEPEVAT[+203.079]APPEKEIPS[+203.079]LD[+15.995]QEK.T	789	HexNAc(1),HexNAc(1)	D[+16], S[+203], T[+203]	819.897	4	3276.56	3276.56	0	0.1	Specific	318.29	318.29	1.84	4.54	474	>sp|Q14766|LTBP1_HUMAN Latent-transforming growth factor beta-binding protein 1	1	DW090619_5_HF8 T.5993.5993.4	controllerType=0 controllerNumber=1 scan=5993	16.5461
	1	R.EH[+15.995]GPGVAEPEVAT[+203.079]APPEKEIPS[+802.286]LDQEK.T	789	HexNAc(1),HexNAc(1)Hex(1)Fuc(1)NeuAc(1)	H[+16], S[+802], T[+203]	1292.59	3	3875.76	3875.77	0	-2.2	Specific	467.53	283.32	11.31	5.62	474	>sp|Q14766|LTBP1_HUMAN Latent-transforming growth factor beta-binding protein 1	1	DW090619_5_HF8 T.6447.6447.3	controllerType=0 controllerNumber=1 scan=6447	17.4114
	1	R.EH[+15.995]GPGVAEPEVAT[+203.079]APPEKEIPS[+802.286]LDQEK.T	789	HexNAc(1),HexNAc(1)Hex(1)Fuc(1)NeuAc(1)	H[+16], S[+802], T[+203]	1292.59	3	3875.76	3875.77	0	-2.7	Specific	476.31	291.94	2.4	5.36	474	>sp|Q14766|LTBP1_HUMAN Latent-transforming growth factor beta-binding protein 1	1	DW090619_5_HF8 T.6377.6377.3	controllerType=0 controllerNumber=1 scan=6377	17.2751
	1	R.EH[+15.995]GPGVAEPEVAT[+203.079]APPEKEIPS[+802.286]LDQEK.T	789	HexNAc(1),HexNAc(1)Hex(1)Fuc(1)NeuAc(1)	H[+16], S[+802], T[+203]	969.696	4	3875.76	3875.77	0	-2.5	Specific	526	338.73	2.4	6.37	474	>sp|Q14766|LTBP1_HUMAN Latent-transforming growth factor beta-binding protein 1	1	DW090619_5_HF8 T.6470.6470.4	controllerType=0 controllerNumber=1 scan=6470	17.4524
	1	R.EH[+15.995]GPGVAEPEVAT[+203.079]APPEKEIPS[+802.286]LDQEK.T	789	HexNAc(1),HexNAc(1)Hex(1)Fuc(1)NeuAc(1)	H[+16], S[+802], T[+203]	969.696	4	3875.76	3875.77	0	-2.1	Specific	532.93	273.6	2.4	6.47	474	>sp|Q14766|LTBP1_HUMAN Latent-transforming growth factor beta-binding protein 1	1	DW090619_5_HF8 T.6398.6398.4	controllerType=0 controllerNumber=1 scan=6398	17.3128
	1	R.EH[+15.995]GPGVAEPEVAT[+203.079]APPEKEIPS[+802.286]LDQEK.T	789	HexNAc(1),HexNAc(1)Hex(1)Fuc(1)NeuAc(1)	H[+16], S[+802], T[+203]	969.696	4	3875.76	3875.77	0	-1.9	Specific	574.14	328.76	2.4	7.96	474	>sp|Q14766|LTBP1_HUMAN Latent-transforming growth factor beta-binding protein 1	1	DW090619_5_HF8 T.6343.6343.4	controllerType=0 controllerNumber=1 scan=6343	17.2054
	1	R.EH[+15.995]GPGVAEPEVAT[+203.079]APPEKEIPS[+802.286]LDQEK.T	789	HexNAc(1),HexNAc(1)Hex(1)Fuc(1)NeuAc(1)	H[+16], S[+802], T[+203]	969.696	4	3875.76	3875.77	0	-1.8	Specific	576.36	335.77	2.4	7.96	474	>sp|Q14766|LTBP1_HUMAN Latent-transforming growth factor beta-binding protein 1	1	DW090619_5_HF8 T.6537.6537.4	controllerType=0 controllerNumber=1 scan=6537	17.588
	1	K.EIPSLDQEK.T	807			529.766	2	1058.52	1058.54	0	-11.8	Specific	145.49	145.49	145.49	0.17	474	>sp|Q14766|LTBP1_HUMAN Latent-transforming growth factor beta-binding protein 1	1	DW090619_5_HF8 T.5522.5522.2	controllerType=0 controllerNumber=1 scan=5522	15.6207
	1	K.EIPSLDQEK.T	807			529.771	2	1058.53	1058.54	0	-2.3	Specific	393.19	276.93	276.93	3.45	474	>sp|Q14766|LTBP1_HUMAN Latent-transforming growth factor beta-binding protein 1	1	DW090619_5_HF8 T.5269.5269.2	controllerType=0 controllerNumber=1 scan=5269	15.1095
	1	K.EIPSLDQEK.T	807			529.771	2	1058.53	1058.54	0	-2.4	Specific	436.21	266.67	266.67	5.05	474	>sp|Q14766|LTBP1_HUMAN Latent-transforming growth factor beta-binding protein 1	1	DW090619_5_HF8 T.5211.5211.2	controllerType=0 controllerNumber=1 scan=5211	14.9893
	1	K.EIPSLDQEK.T	807			529.77	2	1058.53	1058.54	0	-3.4	Specific	448.86	251.64	251.64	3.91	474	>sp|Q14766|LTBP1_HUMAN Latent-transforming growth factor beta-binding protein 1	1	DW090619_5_HF8 T.5045.5045.2	controllerType=0 controllerNumber=1 scan=5045	14.6485
	1	K.EIPSLDQEK.T	807			529.769	2	1058.53	1058.54	0	-4.5	Specific	452.91	268.05	268.05	5.12	474	>sp|Q14766|LTBP1_HUMAN Latent-transforming growth factor beta-binding protein 1	1	DW090619_5_HF8 T.5098.5098.2	controllerType=0 controllerNumber=1 scan=5098	14.7566
	1	K.EIPSLDQEK.T	807			529.77	2	1058.53	1058.54	0	-3.8	Specific	465.68	294.47	294.47	5.3	474	>sp|Q14766|LTBP1_HUMAN Latent-transforming growth factor beta-binding protein 1	1	DW090619_5_HF8 T.5153.5153.2	controllerType=0 controllerNumber=1 scan=5153	14.871
	1	K.EIPS[+146.058]LD[+15.995]QEKT[+264.085]K.L	807	Fuc(1),Pent(2)	D[+16], S[+146], T[+264]	429.21	4	1713.82	1713.82	0	0.4	Specific	36.63	36.63	21.17	0.51	474	>sp|Q14766|LTBP1_HUMAN Latent-transforming growth factor beta-binding protein 1	1	DW090619_5_HF8 T.4368.4368.3	controllerType=0 controllerNumber=1 scan=4368	13.2854
	1	K.TSPPVPVEVAPEASTSSASQVIAPTQVTEINEC[+57.021]TVNPDIC[+57.021]GAGHC[+57.021]INLPVR.Y	845		C[+57]*3	1343.16	4	5369.63	5369.61	0	4.6	Specific	983.79	983.79	286.2	16	474	>sp|Q14766|LTBP1_HUMAN Latent-transforming growth factor beta-binding protein 1	1	DW090619_5_HF8 T.8900.8900.4	controllerType=0 controllerNumber=1 scan=8900	22.7991
	1	K.TSPPVPVEVAPEASTSS[+802.286]ASQVIAPTQVTEINEC[+57.021]TVNPD[+15.995]IC[+57.021]GAGHC[+57.021]IN[+15.995]LPVRYT[+132.042]C[+57.021]IC[+57.021]YEGYR.F	845	HexNAc(1)Hex(1)Fuc(1)NeuAc(1),Pent(1)	C[+57]*5, D[+16], N[+16], S[+802], T[+132]	1541.29	5	7702.4	7701.47	1	-10.2	Specific	100.84	100.84	0	2.08	474	>sp|Q14766|LTBP1_HUMAN Latent-transforming growth factor beta-binding protein 1	1	DW090619_5_HF8 T.9549.9549.5	controllerType=0 controllerNumber=1 scan=9549	24.3204
	1	R.YTC[+57.021]IC[+57.021]YEGYR.F	896		C[+57]*2	692.786	2	1384.57	1384.57	0	-0.5	Specific	301.49	297.02	297.02	3.29	474	>sp|Q14766|LTBP1_HUMAN Latent-transforming growth factor beta-binding protein 1	1	DW090619_5_HF8 T.6808.6808.2	controllerType=0 controllerNumber=1 scan=6808	18.1394
	1	R.YTC[+57.021]IC[+57.021]YEGYR.F	896		C[+57]*2	692.785	2	1384.56	1384.57	0	-1.8	Specific	453.52	391.77	391.77	5.53	474	>sp|Q14766|LTBP1_HUMAN Latent-transforming growth factor beta-binding protein 1	1	DW090619_5_HF8 T.7174.7174.2	controllerType=0 controllerNumber=1 scan=7174	18.9154
	1	R.YTC[+57.021]IC[+57.021]YEGYR.F	896		C[+57]*2	692.783	2	1384.56	1384.57	0	-5.3	Specific	494.45	455.5	455.5	5.82	474	>sp|Q14766|LTBP1_HUMAN Latent-transforming growth factor beta-binding protein 1	1	DW090619_5_HF8 T.6988.6988.2	controllerType=0 controllerNumber=1 scan=6988	18.5143
	1	R.YTC[+57.021]IC[+57.021]YEGYR.F	896		C[+57]*2	692.786	2	1384.56	1384.57	0	-0.8	Specific	532.32	377.65	377.65	6.19	474	>sp|Q14766|LTBP1_HUMAN Latent-transforming growth factor beta-binding protein 1	1	DW090619_5_HF8 T.6589.6589.2	controllerType=0 controllerNumber=1 scan=6589	17.6904
	1	R.YTC[+57.021]IC[+57.021]YEGYR.F	896		C[+57]*2	692.784	2	1384.56	1384.57	0	-3.6	Specific	554.58	416.43	416.43	5.47	474	>sp|Q14766|LTBP1_HUMAN Latent-transforming growth factor beta-binding protein 1	1	DW090619_5_HF8 T.5868.5868.2	controllerType=0 controllerNumber=1 scan=5868	16.3072
	1	R.YTC[+57.021]IC[+57.021]YEGYR.F	896		C[+57]*2	692.785	2	1384.56	1384.57	0	-2.5	Specific	555.06	429.92	429.92	7.19	474	>sp|Q14766|LTBP1_HUMAN Latent-transforming growth factor beta-binding protein 1	1	DW090619_5_HF8 T.6324.6324.2	controllerType=0 controllerNumber=1 scan=6324	17.1705
	1	R.YTC[+57.021]IC[+57.021]YEGYR.F	896		C[+57]*2	692.785	2	1384.56	1384.57	0	-2.2	Specific	557.87	407.56	407.56	5.74	474	>sp|Q14766|LTBP1_HUMAN Latent-transforming growth factor beta-binding protein 1	1	DW090619_5_HF8 T.6525.6525.2	controllerType=0 controllerNumber=1 scan=6525	17.5622
	1	R.YTC[+57.021]IC[+57.021]YEGYR.F	896		C[+57]*2	692.785	2	1384.56	1384.57	0	-2.3	Specific	561.65	413.69	413.69	6.87	474	>sp|Q14766|LTBP1_HUMAN Latent-transforming growth factor beta-binding protein 1	1	DW090619_5_HF8 T.6460.6460.2	controllerType=0 controllerNumber=1 scan=6460	17.4339
	1	R.YTC[+57.021]IC[+57.021]YEGYR.F	896		C[+57]*2	692.785	2	1384.56	1384.57	0	-2.5	Specific	571.42	424.58	424.58	7.11	474	>sp|Q14766|LTBP1_HUMAN Latent-transforming growth factor beta-binding protein 1	1	DW090619_5_HF8 T.6267.6267.2	controllerType=0 controllerNumber=1 scan=6267	17.0552
	1	R.YTC[+57.021]IC[+57.021]YEGYR.F	896		C[+57]*2	692.785	2	1384.56	1384.57	0	-2.7	Specific	575.31	435.48	435.48	7.11	474	>sp|Q14766|LTBP1_HUMAN Latent-transforming growth factor beta-binding protein 1	1	DW090619_5_HF8 T.6202.6202.2	controllerType=0 controllerNumber=1 scan=6202	16.9324
	1	R.YTC[+57.021]IC[+57.021]YEGYR.F	896		C[+57]*2	692.784	2	1384.56	1384.57	0	-3.2	Specific	578.58	434.3	434.3	6.87	474	>sp|Q14766|LTBP1_HUMAN Latent-transforming growth factor beta-binding protein 1	1	DW090619_5_HF8 T.5750.5750.2	controllerType=0 controllerNumber=1 scan=5750	16.0748
	1	R.YTC[+57.021]IC[+57.021]YEGYR.F	896		C[+57]*2	692.785	2	1384.56	1384.57	0	-2.2	Specific	579.77	444.56	444.56	7.57	474	>sp|Q14766|LTBP1_HUMAN Latent-transforming growth factor beta-binding protein 1	1	DW090619_5_HF8 T.6391.6391.2	controllerType=0 controllerNumber=1 scan=6391	17.3011
	1	R.YTC[+57.021]IC[+57.021]YEGYR.F	896		C[+57]*2	692.785	2	1384.56	1384.57	0	-2.5	Specific	583.59	401.16	401.16	6.87	474	>sp|Q14766|LTBP1_HUMAN Latent-transforming growth factor beta-binding protein 1	1	DW090619_5_HF8 T.6003.6003.2	controllerType=0 controllerNumber=1 scan=6003	16.5661
	1	R.YTC[+57.021]IC[+57.021]YEGYR.F	896		C[+57]*2	692.785	2	1384.56	1384.57	0	-2.8	Specific	589.36	455.05	455.05	7.11	474	>sp|Q14766|LTBP1_HUMAN Latent-transforming growth factor beta-binding protein 1	1	DW090619_5_HF8 T.6657.6657.2	controllerType=0 controllerNumber=1 scan=6657	17.8306
	1	R.YTC[+57.021]IC[+57.021]YEGYR.F	896		C[+57]*2	692.786	2	1384.56	1384.57	0	-1	Specific	590.32	425.05	425.05	7.33	474	>sp|Q14766|LTBP1_HUMAN Latent-transforming growth factor beta-binding protein 1	1	DW090619_5_HF8 T.5813.5813.2	controllerType=0 controllerNumber=1 scan=5813	16.2013
	1	R.YTC[+57.021]IC[+57.021]YEGYR.F	896		C[+57]*2	692.784	2	1384.56	1384.57	0	-4.2	Specific	601.3	438	438	7.87	474	>sp|Q14766|LTBP1_HUMAN Latent-transforming growth factor beta-binding protein 1	1	DW090619_5_HF8 T.5936.5936.2	controllerType=0 controllerNumber=1 scan=5936	16.4355
	1	R.YTC[+57.021]IC[+57.021]YEGYR.F	896		C[+57]*2	692.785	2	1384.56	1384.57	0	-2.4	Specific	607.58	450.59	450.59	8.11	474	>sp|Q14766|LTBP1_HUMAN Latent-transforming growth factor beta-binding protein 1	1	DW090619_5_HF8 T.6069.6069.2	controllerType=0 controllerNumber=1 scan=6069	16.6875
	1	R.YTC[+57.021]IC[+57.021]YEGYR.F	896		C[+57]*2	692.785	2	1384.56	1384.57	0	-2.9	Specific	624.9	435.49	435.49	7.87	474	>sp|Q14766|LTBP1_HUMAN Latent-transforming growth factor beta-binding protein 1	1	DW090619_5_HF8 T.6137.6137.2	controllerType=0 controllerNumber=1 scan=6137	16.8152
	1	R.YTC[+57.021]IC[+57.021]YEGYR.F	896		C[+57]*2	1384.56	1	1384.56	1384.57	0	-3.4	Specific	736.6	332.12	332.12	7.83	474	>sp|Q14766|LTBP1_HUMAN Latent-transforming growth factor beta-binding protein 1	1	DW090619_5_HF8 T.5797.5797.2	controllerType=0 controllerNumber=1 scan=5797	16.1655
	1	R.KC[+57.021]VDIDEC[+57.021]TQVQHLC[+57.021]SQGR.C	912		C[+57]*3	778.351	3	2333.04	2333.04	0	-2.2	Specific	100.3	100.3	100.3	2.08	474	>sp|Q14766|LTBP1_HUMAN Latent-transforming growth factor beta-binding protein 1	1	DW090619_5_HF8 T.4902.4902.4	controllerType=0 controllerNumber=1 scan=4902	14.3703
	1	R.KC[+57.021]VDIDEC[+57.021]TQVQHLC[+57.021]SQGR.C	912		C[+57]*3	584.014	4	2333.03	2333.04	0	-3.9	Specific	700.19	700.19	700.19	11.19	474	>sp|Q14766|LTBP1_HUMAN Latent-transforming growth factor beta-binding protein 1	1	DW090619_5_HF8 T.5732.5732.4	controllerType=0 controllerNumber=1 scan=5732	16.0361
	1	R.KC[+57.021]VDIDEC[+57.021]TQVQHLC[+57.021]SQGR.C	912		C[+57]*3	584.014	4	2333.03	2333.04	0	-3.8	Specific	712.42	712.42	712.42	11.19	474	>sp|Q14766|LTBP1_HUMAN Latent-transforming growth factor beta-binding protein 1	1	DW090619_5_HF8 T.5378.5378.4	controllerType=0 controllerNumber=1 scan=5378	15.3325
	1	R.KC[+57.021]VDIDEC[+57.021]TQVQHLC[+57.021]SQGR.C	912		C[+57]*3	584.015	4	2333.04	2333.04	0	-2.1	Specific	748.36	748.36	748.36	11.64	474	>sp|Q14766|LTBP1_HUMAN Latent-transforming growth factor beta-binding protein 1	1	DW090619_5_HF8 T.5264.5264.4	controllerType=0 controllerNumber=1 scan=5264	15.1007
	1	R.KC[+57.021]VDIDEC[+57.021]TQVQHLC[+57.021]SQGR.C	912		C[+57]*3	584.015	4	2333.04	2333.04	0	-2.7	Specific	753.48	753.48	753.48	12.19	474	>sp|Q14766|LTBP1_HUMAN Latent-transforming growth factor beta-binding protein 1	1	DW090619_5_HF8 T.4988.4988.4	controllerType=0 controllerNumber=1 scan=4988	14.5358
	1	R.KC[+57.021]VDIDEC[+57.021]TQVQHLC[+57.021]SQGR.C	912		C[+57]*3	584.014	4	2333.04	2333.04	0	-3.4	Specific	761.47	761.47	761.47	12.19	474	>sp|Q14766|LTBP1_HUMAN Latent-transforming growth factor beta-binding protein 1	1	DW090619_5_HF8 T.5043.5043.4	controllerType=0 controllerNumber=1 scan=5043	14.6456
	1	R.KC[+57.021]VDIDEC[+57.021]TQVQHLC[+57.021]SQGR.C	912		C[+57]*3	584.015	4	2333.04	2333.04	0	-2.1	Specific	763.56	763.56	763.56	12.64	474	>sp|Q14766|LTBP1_HUMAN Latent-transforming growth factor beta-binding protein 1	1	DW090619_5_HF8 T.5541.5541.4	controllerType=0 controllerNumber=1 scan=5541	15.6571
	1	R.KC[+57.021]VDIDEC[+57.021]TQVQHLC[+57.021]SQGR.C	912		C[+57]*3	584.015	4	2333.04	2333.04	0	-2.1	Specific	769.2	769.2	769.2	12.64	474	>sp|Q14766|LTBP1_HUMAN Latent-transforming growth factor beta-binding protein 1	1	DW090619_5_HF8 T.4880.4880.4	controllerType=0 controllerNumber=1 scan=4880	14.3244
	1	R.KC[+57.021]VDIDEC[+57.021]TQVQHLC[+57.021]SQGR.C	912		C[+57]*3	584.014	4	2333.03	2333.04	0	-3.8	Specific	786.02	786.02	786.02	12.19	474	>sp|Q14766|LTBP1_HUMAN Latent-transforming growth factor beta-binding protein 1	1	DW090619_5_HF8 T.5156.5156.4	controllerType=0 controllerNumber=1 scan=5156	14.8763
	1	R.KC[+57.021]VDIDEC[+57.021]TQVQHLC[+57.021]SQGR.C	912		C[+57]*3	584.014	4	2333.04	2333.04	0	-3	Specific	787.22	787.22	787.22	12.19	474	>sp|Q14766|LTBP1_HUMAN Latent-transforming growth factor beta-binding protein 1	1	DW090619_5_HF8 T.5099.5099.4	controllerType=0 controllerNumber=1 scan=5099	14.7578
	1	R.KC[+57.021]VDIDEC[+57.021]TQVQHLC[+57.021]SQGR.C	912		C[+57]*3	584.015	4	2333.04	2333.04	0	-1.7	Specific	793.61	793.61	793.61	12.64	474	>sp|Q14766|LTBP1_HUMAN Latent-transforming growth factor beta-binding protein 1	1	DW090619_5_HF8 T.4933.4933.4	controllerType=0 controllerNumber=1 scan=4933	14.4328
	1	R.KC[+57.021]VDIDEC[+57.021]TQVQHLC[+57.021]SQGR.C	912		C[+57]*3	584.014	4	2333.03	2333.04	0	-3.7	Specific	802.38	802.38	802.38	13.19	474	>sp|Q14766|LTBP1_HUMAN Latent-transforming growth factor beta-binding protein 1	1	DW090619_5_HF8 T.5209.5209.4	controllerType=0 controllerNumber=1 scan=5209	14.9866
	1	R.KC[+57.021]VDIDEC[+57.021]TQVQHLC[+57.021]SQGR.C	912		C[+57]*3	778.348	3	2333.03	2333.04	0	-6.2	Specific	1069.23	1069.23	1069.23	17.49	474	>sp|Q14766|LTBP1_HUMAN Latent-transforming growth factor beta-binding protein 1	1	DW090619_5_HF8 T.5249.5249.3	controllerType=0 controllerNumber=1 scan=5249	15.0671
	1	R.KC[+57.021]VDIDEC[+57.021]TQVQHLC[+57.021]SQGR.C	912		C[+57]*3	778.35	3	2333.03	2333.04	0	-3.7	Specific	1075.54	1075.54	1075.54	17.73	474	>sp|Q14766|LTBP1_HUMAN Latent-transforming growth factor beta-binding protein 1	1	DW090619_5_HF8 T.5313.5313.3	controllerType=0 controllerNumber=1 scan=5313	15.2028
	1	R.KC[+57.021]VDIDEC[+57.021]TQVQHLC[+57.021]SQGR.C	912		C[+57]*3	1167.02	2	2333.04	2333.04	0	-3.3	Specific	1084.9	1006.53	1006.53	15.29	474	>sp|Q14766|LTBP1_HUMAN Latent-transforming growth factor beta-binding protein 1	1	DW090619_5_HF8 T.4916.4916.2	controllerType=0 controllerNumber=1 scan=4916	14.3991
	1	R.KC[+57.021]VDIDEC[+57.021]TQVQHLC[+57.021]SQGR.C	912		C[+57]*3	1167.02	2	2333.04	2333.04	0	-2.5	Specific	1085.48	1010.09	1010.09	16.5	474	>sp|Q14766|LTBP1_HUMAN Latent-transforming growth factor beta-binding protein 1	1	DW090619_5_HF8 T.4983.4983.2	controllerType=0 controllerNumber=1 scan=4983	14.5252
	1	R.KC[+57.021]VDIDEC[+57.021]TQVQHLC[+57.021]SQGR.C	912		C[+57]*3	778.35	3	2333.03	2333.04	0	-3.9	Specific	1129.57	1129.57	1129.57	18.73	474	>sp|Q14766|LTBP1_HUMAN Latent-transforming growth factor beta-binding protein 1	1	DW090619_5_HF8 T.5000.5000.3	controllerType=0 controllerNumber=1 scan=5000	14.5581
	1	R.KC[+57.021]VDIDEC[+57.021]TQVQHLC[+57.021]SQGR.C	912		C[+57]*3	778.348	3	2333.03	2333.04	0	-5.1	Specific	1134.02	1134.02	1134.02	18.73	474	>sp|Q14766|LTBP1_HUMAN Latent-transforming growth factor beta-binding protein 1	1	DW090619_5_HF8 T.5168.5168.3	controllerType=0 controllerNumber=1 scan=5168	14.9006
	1	R.KC[+57.021]VDIDEC[+57.021]TQVQHLC[+57.021]SQGR.C	912		C[+57]*3	778.35	3	2333.04	2333.04	0	-2.7	Specific	1161.04	1161.04	1161.04	19.73	474	>sp|Q14766|LTBP1_HUMAN Latent-transforming growth factor beta-binding protein 1	1	DW090619_5_HF8 T.5112.5112.3	controllerType=0 controllerNumber=1 scan=5112	14.7846
	1	R.KC[+57.021]VDIDEC[+57.021]TQVQHLC[+57.021]SQGR.C	912		C[+57]*3	778.35	3	2333.03	2333.04	0	-3.7	Specific	1165.62	1165.62	1165.62	19.73	474	>sp|Q14766|LTBP1_HUMAN Latent-transforming growth factor beta-binding protein 1	1	DW090619_5_HF8 T.4873.4873.3	controllerType=0 controllerNumber=1 scan=4873	14.3098
	1	R.KC[+57.021]VDIDEC[+57.021]TQVQHLC[+57.021]SQGR.C	912		C[+57]*3	778.35	3	2333.03	2333.04	0	-3.7	Specific	1173.83	1173.83	1173.83	19.73	474	>sp|Q14766|LTBP1_HUMAN Latent-transforming growth factor beta-binding protein 1	1	DW090619_5_HF8 T.5058.5058.3	controllerType=0 controllerNumber=1 scan=5058	14.6726
	1	R.KC[+57.021]VDIDEC[+57.021]TQVQHLC[+57.021]SQGR.C	912		C[+57]*3	778.351	3	2333.04	2333.04	0	-2.4	Specific	1178.82	1178.82	1178.82	19.73	474	>sp|Q14766|LTBP1_HUMAN Latent-transforming growth factor beta-binding protein 1	1	DW090619_5_HF8 T.4935.4935.3	controllerType=0 controllerNumber=1 scan=4935	14.4352
	1	K.C[+57.021]VDIDEC[+57.021]TQVQHLC[+57.021]SQGR.C	913		C[+57]*3	735.653	3	2204.94	2204.95	0	-1.7	Specific	148.77	148.77	148.77	2.23	474	>sp|Q14766|LTBP1_HUMAN Latent-transforming growth factor beta-binding protein 1	1	DW090619_5_HF8 T.11915.11915.3	controllerType=0 controllerNumber=1 scan=11915	29.9778
	1	K.C[+57.021]VDIDEC[+57.021]TQVQHLC[+57.021]SQGR.C	913		C[+57]*3	735.652	3	2204.94	2204.95	0	-3.5	Specific	843.09	843.09	843.09	13.19	474	>sp|Q14766|LTBP1_HUMAN Latent-transforming growth factor beta-binding protein 1	1	DW090619_5_HF8 T.7020.7020.3	controllerType=0 controllerNumber=1 scan=7020	18.5843
	1	K.C[+57.021]VDIDEC[+57.021]TQVQHLC[+57.021]SQGR.C	913		C[+57]*3	735.654	3	2204.95	2204.95	0	-0.4	Specific	857.43	857.43	857.43	14.64	474	>sp|Q14766|LTBP1_HUMAN Latent-transforming growth factor beta-binding protein 1	1	DW090619_5_HF8 T.6419.6419.3	controllerType=0 controllerNumber=1 scan=6419	17.3541
	1	K.C[+57.021]VDIDEC[+57.021]TQVQHLC[+57.021]SQGR.C	913		C[+57]*3	735.654	3	2204.95	2204.95	0	-0.8	Specific	888.14	888.14	888.14	14.64	474	>sp|Q14766|LTBP1_HUMAN Latent-transforming growth factor beta-binding protein 1	1	DW090619_5_HF8 T.6812.6812.3	controllerType=0 controllerNumber=1 scan=6812	18.1473
	1	K.C[+57.021]VDIDEC[+57.021]TQVQHLC[+57.021]SQGR.C	913		C[+57]*3	735.652	3	2204.94	2204.95	0	-2.9	Specific	918.65	918.65	918.65	15.19	474	>sp|Q14766|LTBP1_HUMAN Latent-transforming growth factor beta-binding protein 1	1	DW090619_5_HF8 T.6910.6910.3	controllerType=0 controllerNumber=1 scan=6910	18.3496
	1	K.C[+57.021]VDIDEC[+57.021]TQVQHLC[+57.021]SQGR.C	913		C[+57]*3	735.649	3	2204.93	2204.95	0	-6.8	Specific	919.08	919.08	919.08	14.95	474	>sp|Q14766|LTBP1_HUMAN Latent-transforming growth factor beta-binding protein 1	1	DW090619_5_HF8 T.5644.5644.3	controllerType=0 controllerNumber=1 scan=5644	15.8627
	1	K.C[+57.021]VDIDEC[+57.021]TQVQHLC[+57.021]SQGR.C	913		C[+57]*3	735.652	3	2204.94	2204.95	0	-3.2	Specific	971.52	971.52	971.52	16.19	474	>sp|Q14766|LTBP1_HUMAN Latent-transforming growth factor beta-binding protein 1	1	DW090619_5_HF8 T.5769.5769.3	controllerType=0 controllerNumber=1 scan=5769	16.1122
	1	K.C[+57.021]VDIDEC[+57.021]TQVQHLC[+57.021]SQGR.C	913		C[+57]*3	735.653	3	2204.94	2204.95	0	-1.9	Specific	973.9	973.9	973.9	16.64	474	>sp|Q14766|LTBP1_HUMAN Latent-transforming growth factor beta-binding protein 1	1	DW090619_5_HF8 T.6026.6026.3	controllerType=0 controllerNumber=1 scan=6026	16.6053
	1	K.C[+57.021]VDIDEC[+57.021]TQVQHLC[+57.021]SQGR.C	913		C[+57]*3	735.652	3	2204.94	2204.95	0	-3.3	Specific	998.46	998.46	998.46	16.19	474	>sp|Q14766|LTBP1_HUMAN Latent-transforming growth factor beta-binding protein 1	1	DW090619_5_HF8 T.5825.5825.3	controllerType=0 controllerNumber=1 scan=5825	16.2243
	1	K.C[+57.021]VDIDEC[+57.021]TQVQHLC[+57.021]SQGR.C	913		C[+57]*3	735.652	3	2204.94	2204.95	0	-3.5	Specific	1013.89	1013.89	1013.89	17.19	474	>sp|Q14766|LTBP1_HUMAN Latent-transforming growth factor beta-binding protein 1	1	DW090619_5_HF8 T.5703.5703.3	controllerType=0 controllerNumber=1 scan=5703	15.9885
	1	K.C[+57.021]VDIDEC[+57.021]TQVQHLC[+57.021]SQGR.C	913		C[+57]*3	735.652	3	2204.94	2204.95	0	-2.9	Specific	1018.29	1018.29	1018.29	17.19	474	>sp|Q14766|LTBP1_HUMAN Latent-transforming growth factor beta-binding protein 1	1	DW090619_5_HF8 T.5896.5896.3	controllerType=0 controllerNumber=1 scan=5896	16.3566
	1	K.C[+57.021]VDIDEC[+57.021]TQVQHLC[+57.021]SQGR.C	913		C[+57]*3	1102.98	2	2204.95	2204.95	0	-1	Specific	1108.06	1108.06	1108.06	19.19	474	>sp|Q14766|LTBP1_HUMAN Latent-transforming growth factor beta-binding protein 1	1	DW090619_5_HF8 T.5651.5651.2	controllerType=0 controllerNumber=1 scan=5651	15.8776
	1	K.C[+57.021]VDIDEC[+57.021]TQVQHLC[+57.021]SQGR.C	913		C[+57]*3	1102.97	2	2204.94	2204.95	0	-3	Specific	1130.54	1130.54	1130.54	18.73	474	>sp|Q14766|LTBP1_HUMAN Latent-transforming growth factor beta-binding protein 1	1	DW090619_5_HF8 T.5705.5705.2	controllerType=0 controllerNumber=1 scan=5705	15.9909
	1	K.C[+57.021]VDIDEC[+57.021]TQVQHLC[+57.021]SQGR.C	913		C[+57]*3	1102.98	2	2204.94	2204.95	0	-2.1	Specific	1165.08	1115.42	1115.42	20.19	474	>sp|Q14766|LTBP1_HUMAN Latent-transforming growth factor beta-binding protein 1	1	DW090619_5_HF8 T.5782.5782.2	controllerType=0 controllerNumber=1 scan=5782	16.135
	1	K.C[+57.021][-17.027]VDIDEC[+57.021]TQVQHLC[+57.021]SQGR.C	913		C[-17][+57]*3	729.977	3	2187.92	2187.92	0	-2.3	Specific	614.11	614.11	614.11	9.19	474	>sp|Q14766|LTBP1_HUMAN Latent-transforming growth factor beta-binding protein 1	1	DW090619_5_HF8 T.7621.7621.3	controllerType=0 controllerNumber=1 scan=7621	19.8904
	1	K.C[+57.021][-17.027]VDIDEC[+57.021]TQVQHLC[+57.021]SQGR.C	913		C[-17][+57]*3	1094.46	2	2187.92	2187.92	0	-0.6	Specific	682.22	627.61	627.61	8.74	474	>sp|Q14766|LTBP1_HUMAN Latent-transforming growth factor beta-binding protein 1	1	DW090619_5_HF8 T.7608.7608.2	controllerType=0 controllerNumber=1 scan=7608	19.8618
	1	K.C[+57.021][-17.027]VDIDEC[+57.021]TQVQHLC[+57.021]SQGR.C	913		C[-17][+57]*3	729.977	3	2187.92	2187.92	0	-1.9	Specific	872.16	872.16	872.16	14.64	474	>sp|Q14766|LTBP1_HUMAN Latent-transforming growth factor beta-binding protein 1	1	DW090619_5_HF8 T.7455.7455.3	controllerType=0 controllerNumber=1 scan=7455	19.5225
	1	K.C[+57.021][-17.027]VDIDEC[+57.021]TQVQHLC[+57.021]SQGR.C	913		C[-17][+57]*3	729.977	3	2187.92	2187.92	0	-2.5	Specific	893.16	893.16	893.16	14.19	474	>sp|Q14766|LTBP1_HUMAN Latent-transforming growth factor beta-binding protein 1	1	DW090619_5_HF8 T.7578.7578.3	controllerType=0 controllerNumber=1 scan=7578	19.7946
	1	K.C[+57.021][-17.027]VDIDEC[+57.021]TQVQHLC[+57.021]SQGR.C	913		C[-17][+57]*3	729.977	3	2187.92	2187.92	0	-1.7	Specific	905.63	905.63	905.63	15.64	474	>sp|Q14766|LTBP1_HUMAN Latent-transforming growth factor beta-binding protein 1	1	DW090619_5_HF8 T.7509.7509.3	controllerType=0 controllerNumber=1 scan=7509	19.6415
	1	K.C[+57.021][-17.027]VDIDEC[+57.021]TQVQHLC[+57.021]SQGR.C	913		C[-17][+57]*3	1094.46	2	2187.92	2187.92	0	-0.5	Specific	1034.58	977.55	977.55	17.19	474	>sp|Q14766|LTBP1_HUMAN Latent-transforming growth factor beta-binding protein 1	1	DW090619_5_HF8 T.7454.7454.2	controllerType=0 controllerNumber=1 scan=7454	19.5213
	1	K.C[+57.021][-17.027]VDIDEC[+57.021]TQVQHLC[+57.021]SQGR.C	913		C[-17][+57]*3	1094.46	2	2187.92	2187.92	0	-1.4	Specific	1061.45	1002.64	1002.64	18.19	474	>sp|Q14766|LTBP1_HUMAN Latent-transforming growth factor beta-binding protein 1	1	DW090619_5_HF8 T.7507.7507.2	controllerType=0 controllerNumber=1 scan=7507	19.6391
	1	K.C[+57.021][-17.027]VDIDEC[+57.021]TQVQHLC[+57.021]SQGR.C	913		C[-17][+57]*3	1094.46	2	2187.92	2187.92	0	-1.1	Specific	1114.48	1003.58	1003.58	19.19	474	>sp|Q14766|LTBP1_HUMAN Latent-transforming growth factor beta-binding protein 1	1	DW090619_5_HF8 T.7565.7565.2	controllerType=0 controllerNumber=1 scan=7565	19.7667
	1	K.C[+57.021][-17.027]VD[+15.995]IDEC[+57.021]TQVQHLC[+57.021]SQGR.C	913		C[-17][+57]*3, D[+16]	735.321	3	2203.95	2203.92	0	15	Specific	524.82	199.31	102.55	2.56	474	>sp|Q14766|LTBP1_HUMAN Latent-transforming growth factor beta-binding protein 1	1	DW090619_5_HF8 T.6419.6419.3	controllerType=0 controllerNumber=1 scan=6419	17.3541
	1	K.C[+57.021][-17.027]VD[+15.995]IDEC[+57.021]TQVQHLC[+57.021]SQGR.C	913		C[-17][+57]*3, D[+16]	735.319	3	2203.94	2203.92	0	12.4	Specific	530.55	226.92	61.75	2.57	474	>sp|Q14766|LTBP1_HUMAN Latent-transforming growth factor beta-binding protein 1	1	DW090619_5_HF8 T.6482.6482.3	controllerType=0 controllerNumber=1 scan=6482	17.4781
	1	K.C[+57.021][-17.027]VD[+15.995]IDEC[+57.021]TQVQHLC[+57.021]SQGR.C	913		C[-17][+57]*3, D[+16]	735.318	3	2203.94	2203.92	0	10	Specific	601.78	601.78	74.89	6.4	474	>sp|Q14766|LTBP1_HUMAN Latent-transforming growth factor beta-binding protein 1	1	DW090619_5_HF8 T.5964.5964.3	controllerType=0 controllerNumber=1 scan=5964	16.4835
	1	R.C[+57.021]ENTEGSFLC[+57.021]IC[+57.021]PAGFMASEEGTNC[+57.021]IDVDEC[+57.021]LRPDVC[+57.021]GEGHC[+57.021]VNTVGAFR.C	931		C[+57]*7	1140.28	5	5697.35	5697.37	0	-2.3	Specific	176.81	176.81	61.38	3	474	>sp|Q14766|LTBP1_HUMAN Latent-transforming growth factor beta-binding protein 1	1	DW090619_5_HF8 T.11079.11079.5	controllerType=0 controllerNumber=1 scan=11079	27.9901
	1	R.C[+57.021]ENTEGSFLC[+57.021]IC[+57.021]PAGFMASEEGTNC[+57.021]IDVDEC[+57.021]LRPDVC[+57.021]GEGHC[+57.021]VNTVGAFR.C	931		C[+57]*7	1140.28	5	5697.35	5697.37	0	-2.8	Specific	192.59	192.59	33.46	2.63	474	>sp|Q14766|LTBP1_HUMAN Latent-transforming growth factor beta-binding protein 1	1	DW090619_5_HF8 T.11479.11479.5	controllerType=0 controllerNumber=1 scan=11479	28.9406
	1	R.C[+57.021]ENTEGSFLC[+57.021]IC[+57.021]PAGFMASEEGTNC[+57.021]IDVDEC[+57.021]LRPDVC[+57.021]GEGHC[+57.021]VNTVGAFR.C	931		C[+57]*7	1140.48	5	5698.37	5697.37	1	0.6	Specific	304.97	304.97	54.89	5.44	474	>sp|Q14766|LTBP1_HUMAN Latent-transforming growth factor beta-binding protein 1	1	DW090619_5_HF8 T.11722.11722.5	controllerType=0 controllerNumber=1 scan=11722	29.5177
	1	R.C[+57.021]ENTEGSFLC[+57.021]IC[+57.021]PAGFMASEEGTNC[+57.021]IDVDEC[+57.021]LRPDVC[+57.021]GEGHC[+57.021]VNTVGAFR.C	931		C[+57]*7	1140.28	5	5697.36	5697.37	0	-1.1	Specific	367.62	367.62	83.79	7.21	474	>sp|Q14766|LTBP1_HUMAN Latent-transforming growth factor beta-binding protein 1	1	DW090619_5_HF8 T.11613.11613.5	controllerType=0 controllerNumber=1 scan=11613	29.2588
	1	R.C[+57.021]ENTEGSFLC[+57.021]IC[+57.021]PAGFMASEEGTNC[+57.021]IDVDEC[+57.021]LRPDVC[+57.021]GEGHC[+57.021]VNTVGAFR.C	931		C[+57]*7	1140.28	5	5697.37	5697.37	0	0.7	Specific	468.32	468.32	100.87	7.44	474	>sp|Q14766|LTBP1_HUMAN Latent-transforming growth factor beta-binding protein 1	1	DW090619_5_HF8 T.11809.11809.5	controllerType=0 controllerNumber=1 scan=11809	29.7252
	1	R.C[+57.021]ENTEGSFLC[+57.021]IC[+57.021]PAGFMASEEGTNC[+57.021]IDVDEC[+57.021]LRPDVC[+57.021]GEGHC[+57.021]VNTVGAFR.C	931		C[+57]*7	1425.1	4	5697.36	5697.37	0	-0.9	Specific	714.05	714.05	81.77	12.22	474	>sp|Q14766|LTBP1_HUMAN Latent-transforming growth factor beta-binding protein 1	1	DW090619_5_HF8 T.10997.10997.4	controllerType=0 controllerNumber=1 scan=10997	27.7959
	1	R.C[+57.021]ENTEGSFLC[+57.021]IC[+57.021]PAGFMASEEGTNC[+57.021]IDVDEC[+57.021]LRPDVC[+57.021]GEGHC[+57.021]VNTVGAFR.C	931		C[+57]*7	1425.1	4	5697.36	5697.37	0	-1.4	Specific	719.42	719.42	128.52	12.22	474	>sp|Q14766|LTBP1_HUMAN Latent-transforming growth factor beta-binding protein 1	1	DW090619_5_HF8 T.10863.10863.4	controllerType=0 controllerNumber=1 scan=10863	27.478
	1	R.C[+57.021]ENTEGSFLC[+57.021]IC[+57.021]PAGFMASEEGTNC[+57.021]IDVDEC[+57.021]LRPDVC[+57.021]GEGHC[+57.021]VNTVGAFR.C	931		C[+57]*7	1425.35	4	5698.36	5697.37	1	-2.1	Specific	746.07	746.07	38.69	12.22	474	>sp|Q14766|LTBP1_HUMAN Latent-transforming growth factor beta-binding protein 1	1	DW090619_5_HF8 T.10807.10807.4	controllerType=0 controllerNumber=1 scan=10807	27.3449
	1	R.C[+57.021]ENTEGSFLC[+57.021]IC[+57.021]PAGFMASEEGTNC[+57.021]IDVDEC[+57.021]LRPDVC[+57.021]GEGHC[+57.021]VNTVGAFR.C	931		C[+57]*7	1140.28	5	5697.37	5697.37	0	1.4	Specific	753.01	753.01	170.11	12	474	>sp|Q14766|LTBP1_HUMAN Latent-transforming growth factor beta-binding protein 1	1	DW090619_5_HF8 T.12563.12563.5	controllerType=0 controllerNumber=1 scan=12563	31.5065
	1	R.C[+57.021]ENTEGSFLC[+57.021]IC[+57.021]PAGFMASEEGTNC[+57.021]IDVDEC[+57.021]LRPDVC[+57.021]GEGHC[+57.021]VNTVGAFR.C	931		C[+57]*7	1140.28	5	5697.36	5697.37	0	-1.4	Specific	772.41	772.41	202.34	12.97	474	>sp|Q14766|LTBP1_HUMAN Latent-transforming growth factor beta-binding protein 1	1	DW090619_5_HF8 T.11975.11975.5	controllerType=0 controllerNumber=1 scan=11975	30.1195
	1	R.C[+57.021]ENTEGSFLC[+57.021]IC[+57.021]PAGFMASEEGTNC[+57.021]IDVDEC[+57.021]LRPDVC[+57.021]GEGHC[+57.021]VNTVGAFR.C	931		C[+57]*7	1425.34	4	5698.35	5697.37	1	-2.9	Specific	780.24	780.24	129.98	12.77	474	>sp|Q14766|LTBP1_HUMAN Latent-transforming growth factor beta-binding protein 1	1	DW090619_5_HF8 T.10593.10593.4	controllerType=0 controllerNumber=1 scan=10593	26.835
	1	R.C[+57.021]ENTEGSFLC[+57.021]IC[+57.021]PAGFMASEEGTNC[+57.021]IDVDEC[+57.021]LRPDVC[+57.021]GEGHC[+57.021]VNTVGAFR.C	931		C[+57]*7	1425.35	4	5698.36	5697.37	1	-1.6	Specific	783.33	783.33	38.72	13.22	474	>sp|Q14766|LTBP1_HUMAN Latent-transforming growth factor beta-binding protein 1	1	DW090619_5_HF8 T.10703.10703.4	controllerType=0 controllerNumber=1 scan=10703	27.0961
	1	R.C[+57.021]ENTEGSFLC[+57.021]IC[+57.021]PAGFMASEEGTNC[+57.021]IDVDEC[+57.021]LRPDVC[+57.021]GEGHC[+57.021]VNTVGAFR.C	931		C[+57]*7	1425.09	4	5697.35	5697.37	0	-3.6	Specific	794.07	794.07	122.97	12.77	474	>sp|Q14766|LTBP1_HUMAN Latent-transforming growth factor beta-binding protein 1	1	DW090619_5_HF8 T.10755.10755.4	controllerType=0 controllerNumber=1 scan=10755	27.2208
	1	R.C[+57.021]ENTEGSFLC[+57.021]IC[+57.021]PAGFMASEEGTNC[+57.021]IDVDEC[+57.021]LRPDVC[+57.021]GEGHC[+57.021]VNTVGAFR.C	931		C[+57]*7	1425.09	4	5697.33	5697.37	0	-5.7	Specific	805.35	805.35	147.35	13.77	474	>sp|Q14766|LTBP1_HUMAN Latent-transforming growth factor beta-binding protein 1	1	DW090619_5_HF8 T.10428.10428.4	controllerType=0 controllerNumber=1 scan=10428	26.444
	1	R.C[+57.021]ENTEGSFLC[+57.021]IC[+57.021]PAGFMASEEGTNC[+57.021]IDVDEC[+57.021]LRPDVC[+57.021]GEGHC[+57.021]VNTVGAFR.C	931		C[+57]*7	1425.1	4	5697.37	5697.37	0	0.9	Specific	842.87	842.87	178.12	14.22	474	>sp|Q14766|LTBP1_HUMAN Latent-transforming growth factor beta-binding protein 1	1	DW090619_5_HF8 T.11346.11346.4	controllerType=0 controllerNumber=1 scan=11346	28.6249
	1	R.C[+57.021]ENTEGSFLC[+57.021]IC[+57.021]PAGFMASEEGTNC[+57.021]IDVDEC[+57.021]LRPDVC[+57.021]GEGHC[+57.021]VNTVGAFR.C	931		C[+57]*7	1425.09	4	5697.35	5697.37	0	-3.8	Specific	861.79	861.79	139.47	14.77	474	>sp|Q14766|LTBP1_HUMAN Latent-transforming growth factor beta-binding protein 1	1	DW090619_5_HF8 T.11162.11162.4	controllerType=0 controllerNumber=1 scan=11162	28.1889
	1	R.C[+57.021]ENTEGSFLC[+57.021]IC[+57.021]PAGFMASEEGTNC[+57.021]IDVDEC[+57.021]LRPDVC[+57.021]GEGHC[+57.021]VNTVGAFR.C	931		C[+57]*7	1425.1	4	5697.37	5697.37	0	1.2	Specific	883.37	883.37	188.66	15.22	474	>sp|Q14766|LTBP1_HUMAN Latent-transforming growth factor beta-binding protein 1	1	DW090619_5_HF8 T.10650.10650.4	controllerType=0 controllerNumber=1 scan=10650	26.97
	1	R.C[+57.021]ENTEGSFLC[+57.021]IC[+57.021]PAGFMASEEGTNC[+57.021]IDVDEC[+57.021]LRPDVC[+57.021]GEGHC[+57.021]VNTVGAFR.C	931		C[+57]*7	1140.28	5	5697.36	5697.37	0	-0.8	Specific	886.47	886.47	144.72	14.97	474	>sp|Q14766|LTBP1_HUMAN Latent-transforming growth factor beta-binding protein 1	1	DW090619_5_HF8 T.12030.12030.5	controllerType=0 controllerNumber=1 scan=12030	30.2503
	1	R.C[+57.021]ENTEGSFLC[+57.021]IC[+57.021]PAGFMASEEGTNC[+57.021]IDVDEC[+57.021]LRPDVC[+57.021]GEGHC[+57.021]VNTVGAFR.C	931		C[+57]*7	1140.08	5	5696.36	5697.37	-1	-1	Specific	894.18	894.18	303.11	14.97	474	>sp|Q14766|LTBP1_HUMAN Latent-transforming growth factor beta-binding protein 1	1	DW090619_5_HF8 T.12149.12149.5	controllerType=0 controllerNumber=1 scan=12149	30.5332
	1	R.C[+57.021]ENTEGSFLC[+57.021]IC[+57.021]PAGFMASEEGTNC[+57.021]IDVDEC[+57.021]LRPDVC[+57.021]GEGHC[+57.021]VNTVGAFR.C	931		C[+57]*7	1425.34	4	5698.35	5697.37	1	-3.1	Specific	917.25	917.25	82.36	15.77	474	>sp|Q14766|LTBP1_HUMAN Latent-transforming growth factor beta-binding protein 1	1	DW090619_5_HF8 T.10480.10480.4	controllerType=0 controllerNumber=1 scan=10480	26.5678
	1	R.C[+57.021]ENTEGSFLC[+57.021]IC[+57.021]PAGFMASEEGTNC[+57.021]IDVDEC[+57.021]LRPDVC[+57.021]GEGHC[+57.021]VNTVGAFR.C	931		C[+57]*7	1425.09	4	5697.36	5697.37	0	-1.8	Specific	935.47	935.47	167.62	16.22	474	>sp|Q14766|LTBP1_HUMAN Latent-transforming growth factor beta-binding protein 1	1	DW090619_5_HF8 T.11114.11114.4	controllerType=0 controllerNumber=1 scan=11114	28.0753
	1	R.C[+57.021]ENTEGSFLC[+57.021]IC[+57.021]PAGFMASEEGTNC[+57.021]IDVDEC[+57.021]LRPDVC[+57.021]GEGHC[+57.021]VNTVGAFR.C	931		C[+57]*7	1425.09	4	5697.36	5697.37	0	-1.7	Specific	957.53	957.53	177.81	17.22	474	>sp|Q14766|LTBP1_HUMAN Latent-transforming growth factor beta-binding protein 1	1	DW090619_5_HF8 T.11064.11064.4	controllerType=0 controllerNumber=1 scan=11064	27.9556
	1	R.C[+57.021]ENTEGSFLC[+57.021]IC[+57.021]PAGFMASEEGTNC[+57.021]IDVDEC[+57.021]LRPDVC[+57.021]GEGHC[+57.021]VNTVGAFR.C	931		C[+57]*7	1140.48	5	5698.36	5697.37	1	-2.4	Specific	969.41	969.41	136.72	16.52	474	>sp|Q14766|LTBP1_HUMAN Latent-transforming growth factor beta-binding protein 1	1	DW090619_5_HF8 T.12085.12085.5	controllerType=0 controllerNumber=1 scan=12085	30.3807
	1	R.C[+57.021]ENTEGSFLC[+57.021]IC[+57.021]PAGFMASEEGTNC[+57.021]IDVDEC[+57.021]LRPDVC[+57.021]GEGHC[+57.021]VNTVGAFR.C	931		C[+57]*7	1425.34	4	5698.36	5697.37	1	-2.5	Specific	1000.31	1000.31	90.07	17.77	474	>sp|Q14766|LTBP1_HUMAN Latent-transforming growth factor beta-binding protein 1	1	DW090619_5_HF8 T.11470.11470.4	controllerType=0 controllerNumber=1 scan=11470	28.9183
	1	R.C[+57.021]ENTEGSFLC[+57.021]IC[+57.021]PAGFMASEEGTNC[+57.021]IDVDEC[+57.021]LRPDVC[+57.021]GEGHC[+57.021]VNTVGAFR.C	931		C[+57]*7	1425.09	4	5697.36	5697.37	0	-1.6	Specific	1007.1	1007.1	207.46	18.22	474	>sp|Q14766|LTBP1_HUMAN Latent-transforming growth factor beta-binding protein 1	1	DW090619_5_HF8 T.11521.11521.4	controllerType=0 controllerNumber=1 scan=11521	29.041
	1	R.C[+57.021]ENTEGSFLC[+57.021]IC[+57.021]PAGFMASEEGTNC[+57.021]IDVDEC[+57.021]LRPDVC[+57.021]GEGHC[+57.021]VNTVGAFR.C	931		C[+57]*7	1140.48	5	5698.35	5697.37	1	-3.4	Specific	1079.56	1079.56	183.4	18.52	474	>sp|Q14766|LTBP1_HUMAN Latent-transforming growth factor beta-binding protein 1	1	DW090619_5_HF8 T.12339.12339.5	controllerType=0 controllerNumber=1 scan=12339	30.979
	1	R.C[+57.021]ENTEGSFLC[+57.021]IC[+57.021]PAGFMASEEGTNC[+57.021]IDVDEC[+57.021]LRPDVC[+57.021]GEGHC[+57.021]VNTVGAFR.C	931		C[+57]*7	1425.09	4	5697.32	5697.37	0	-8.3	Specific	1092.33	1092.33	147.37	18.53	474	>sp|Q14766|LTBP1_HUMAN Latent-transforming growth factor beta-binding protein 1	1	DW090619_5_HF8 T.10363.10363.4	controllerType=0 controllerNumber=1 scan=10363	26.2898
	1	R.C[+57.021]ENTEGSFLC[+57.021]IC[+57.021]PAGFMASEEGTNC[+57.021]IDVDEC[+57.021]LRPDVC[+57.021]GEGHC[+57.021]VNTVGAFR.C	931		C[+57]*7	1140.27	5	5697.34	5697.37	0	-4.3	Specific	1111.3	1111.3	199.65	19.52	474	>sp|Q14766|LTBP1_HUMAN Latent-transforming growth factor beta-binding protein 1	1	DW090619_5_HF8 T.12239.12239.5	controllerType=0 controllerNumber=1 scan=12239	30.7451
	1	R.C[+57.021]ENTEGSFLC[+57.021]IC[+57.021]PAGFMASEEGTNC[+57.021]IDVDEC[+57.021]LRPDVC[+57.021]GEGHC[+57.021]VNTVGAFR.C	931		C[+57]*7	1425.34	4	5698.35	5697.37	1	-3.4	Specific	1129.67	1129.67	113.94	19.77	474	>sp|Q14766|LTBP1_HUMAN Latent-transforming growth factor beta-binding protein 1	1	DW090619_5_HF8 T.11686.11686.4	controllerType=0 controllerNumber=1 scan=11686	29.4324
	1	R.C[+57.021]ENTEGSFLC[+57.021]IC[+57.021]PAGFMASEEGTNC[+57.021]IDVDEC[+57.021]LRPDVC[+57.021]GEGHC[+57.021]VNTVGAFR.C	931		C[+57]*7	1140.47	5	5698.34	5697.37	1	-4.8	Specific	1169.98	1169.98	137.44	20.52	474	>sp|Q14766|LTBP1_HUMAN Latent-transforming growth factor beta-binding protein 1	1	DW090619_5_HF8 T.9496.9496.5	controllerType=0 controllerNumber=1 scan=9496	24.1957
	1	R.C[+57.021]ENTEGSFLC[+57.021]IC[+57.021]PAGFMASEEGTNC[+57.021]IDVDEC[+57.021]LRPDVC[+57.021]GEGHC[+57.021]VNTVGAFR.C	931		C[+57]*7	1425.34	4	5698.34	5697.37	1	-5.1	Specific	1220.27	1220.27	191.85	21.77	474	>sp|Q14766|LTBP1_HUMAN Latent-transforming growth factor beta-binding protein 1	1	DW090619_5_HF8 T.11415.11415.4	controllerType=0 controllerNumber=1 scan=11415	28.7883
	1	R.C[+57.021]ENTEGSFLC[+57.021]IC[+57.021]PAGFMASEEGTNC[+57.021]IDVDEC[+57.021]LRPDVC[+57.021]GEGHC[+57.021]VNTVGAFR.C	931		C[+57]*7	1425.09	4	5697.36	5697.37	0	-1.9	Specific	1241.12	1241.12	264.19	22.22	474	>sp|Q14766|LTBP1_HUMAN Latent-transforming growth factor beta-binding protein 1	1	DW090619_5_HF8 T.11578.11578.4	controllerType=0 controllerNumber=1 scan=11578	29.1761
	1	R.C[+57.021]ENTEGSFLC[+57.021]IC[+57.021]PAGFMASEEGTNC[+57.021]IDVDEC[+57.021]LRPDVC[+57.021]GEGHC[+57.021]VNTVGAFR.C	931		C[+57]*7	1425.1	4	5697.36	5697.37	0	-1	Specific	1246.5	1246.5	177.84	22.22	474	>sp|Q14766|LTBP1_HUMAN Latent-transforming growth factor beta-binding protein 1	1	DW090619_5_HF8 T.10189.10189.4	controllerType=0 controllerNumber=1 scan=10189	25.8197
	1	R.C[+57.021]ENTEGSFLC[+57.021]IC[+57.021]PAGFMASEEGTNC[+57.021]IDVDEC[+57.021]LRPDVC[+57.021]GEGHC[+57.021]VNTVGAFR.C	931		C[+57]*7	1425.1	4	5697.36	5697.37	0	-1.2	Specific	1285.65	1285.65	255.95	23.22	474	>sp|Q14766|LTBP1_HUMAN Latent-transforming growth factor beta-binding protein 1	1	DW090619_5_HF8 T.11738.11738.4	controllerType=0 controllerNumber=1 scan=11738	29.5569
	1	R.C[+57.021]ENTEGSFLC[+57.021]IC[+57.021]PAGFMASEEGTNC[+57.021]IDVDEC[+57.021]LRPDVC[+57.021]GEGHC[+57.021]VNTVGAFR.C	931		C[+57]*7	1425.1	4	5697.36	5697.37	0	-1.1	Specific	1327.27	1327.27	288.34	24.22	474	>sp|Q14766|LTBP1_HUMAN Latent-transforming growth factor beta-binding protein 1	1	DW090619_5_HF8 T.11797.11797.4	controllerType=0 controllerNumber=1 scan=11797	29.6969
	1	R.C[+57.021]ENTEGSFLC[+57.021]IC[+57.021]PAGFMASEEGTNC[+57.021]IDVDEC[+57.021]LRPDVC[+57.021]GEGHC[+57.021]VNTVGAFR.C	931		C[+57]*7	1425.09	4	5697.35	5697.37	0	-2.7	Specific	1357.88	1357.88	237.58	24.77	474	>sp|Q14766|LTBP1_HUMAN Latent-transforming growth factor beta-binding protein 1	1	DW090619_5_HF8 T.9747.9747.4	controllerType=0 controllerNumber=1 scan=9747	24.7834
	1	R.C[+57.021]ENTEGSFLC[+57.021]IC[+57.021]PAGFMASEEGTNC[+57.021]IDVDEC[+57.021]LRPDVC[+57.021]GEGHC[+57.021]VNTVGAFR.C	931		C[+57]*7	1425.09	4	5697.36	5697.37	0	-1.6	Specific	1465.11	1465.11	232.23	27.22	474	>sp|Q14766|LTBP1_HUMAN Latent-transforming growth factor beta-binding protein 1	1	DW090619_5_HF8 T.11849.11849.4	controllerType=0 controllerNumber=1 scan=11849	29.821
	1	R.C[+57.021]ENTEGSFLC[+57.021]IC[+57.021]PAGFMASEEGTNC[+57.021]IDVDEC[+57.021]LRPDVC[+57.021]GEGHC[+57.021]VNTVGAFR.C	931		C[+57]*7	1425.35	4	5698.37	5697.37	1	0	Specific	1569.85	1569.85	7.55	29.15	474	>sp|Q14766|LTBP1_HUMAN Latent-transforming growth factor beta-binding protein 1	1	DW090619_5_HF8 T.9669.9669.4	controllerType=0 controllerNumber=1 scan=9669	24.6013
	1	R.C[+57.021]ENTEGSFLC[+57.021]IC[+57.021]PAGFMASEEGTNC[+57.021]IDVDEC[+57.021]LRPDVC[+57.021]GEGHC[+57.021]VNTVGAFR.C	931		C[+57]*7	1424.84	4	5696.36	5697.37	-1	-1.1	Specific	1572.82	1572.82	484.89	29.15	474	>sp|Q14766|LTBP1_HUMAN Latent-transforming growth factor beta-binding protein 1	1	DW090619_5_HF8 T.9546.9546.4	controllerType=0 controllerNumber=1 scan=9546	24.3137
	1	R.C[+57.021]ENTEGSFLC[+57.021]IC[+57.021]PAGFMASEEGTNC[+57.021]IDVDEC[+57.021]LRPDVC[+57.021]GEGHC[+57.021]VNTVGAFR.C	931		C[+57]*7	1140.28	5	5697.36	5697.37	0	-0.8	Specific	1607.96	1607.96	213.81	29.69	474	>sp|Q14766|LTBP1_HUMAN Latent-transforming growth factor beta-binding protein 1	1	DW090619_5_HF8 T.9395.9395.5	controllerType=0 controllerNumber=1 scan=9395	23.9584
	1	R.C[+57.021]ENTEGSFLC[+57.021]IC[+57.021]PAGFMASEEGTNC[+57.021]IDVDEC[+57.021]LRPDVC[+57.021]GEGHC[+57.021]VNTVGAFR.C	931		C[+57]*7	1140.28	5	5697.36	5697.37	0	-0.5	Specific	1627.7	1627.7	171.32	29.69	474	>sp|Q14766|LTBP1_HUMAN Latent-transforming growth factor beta-binding protein 1	1	DW090619_5_HF8 T.9337.9337.5	controllerType=0 controllerNumber=1 scan=9337	23.8224
	1	R.C[+57.021]ENTEGSFLC[+57.021]IC[+57.021]PAGFMASEEGTNC[+57.021]IDVDEC[+57.021]LRPDVC[+57.021]GEGHC[+57.021]VNTVGAFR.C	931		C[+57]*7	1425.1	4	5697.37	5697.37	0	0.2	Specific	1664.97	1664.97	262.91	29.98	474	>sp|Q14766|LTBP1_HUMAN Latent-transforming growth factor beta-binding protein 1	1	DW090619_5_HF8 T.11920.11920.4	controllerType=0 controllerNumber=1 scan=11920	29.9887
	1	R.C[+57.021]ENTEGSFLC[+57.021]IC[+57.021]PAGFMASEEGTNC[+57.021]IDVDEC[+57.021]LRPDVC[+57.021]GEGHC[+57.021]VNTVGAFR.C	931		C[+57]*7	1425.09	4	5697.35	5697.37	0	-2.4	Specific	1680.61	1680.61	274.07	29.93	474	>sp|Q14766|LTBP1_HUMAN Latent-transforming growth factor beta-binding protein 1	1	DW090619_5_HF8 T.12490.12490.4	controllerType=0 controllerNumber=1 scan=12490	31.3332
	1	R.C[+57.021]ENTEGSFLC[+57.021]IC[+57.021]PAGFMASEEGTNC[+57.021]IDVDEC[+57.021]LRPDVC[+57.021]GEGHC[+57.021]VNTVGAFR.C	931		C[+57]*7	1425.1	4	5697.37	5697.37	0	0.9	Specific	1692.58	1692.58	63.52	29.98	474	>sp|Q14766|LTBP1_HUMAN Latent-transforming growth factor beta-binding protein 1	1	DW090619_5_HF8 T.9615.9615.4	controllerType=0 controllerNumber=1 scan=9615	24.4739
	1	R.C[+57.021]ENTEGSFLC[+57.021]IC[+57.021]PAGFMASEEGTNC[+57.021]IDVDEC[+57.021]LRPDVC[+57.021]GEGHC[+57.021]VNTVGAFR.C	931		C[+57]*7	1425.1	4	5697.36	5697.37	0	-1	Specific	1814.24	1814.24	135.08	30	474	>sp|Q14766|LTBP1_HUMAN Latent-transforming growth factor beta-binding protein 1	1	DW090619_5_HF8 T.11972.11972.4	controllerType=0 controllerNumber=1 scan=11972	30.113
	1	R.C[+57.021]ENTEGSFLC[+57.021]IC[+57.021]PAGFMASEEGTNC[+57.021]IDVDEC[+57.021]LRPDVC[+57.021]GEGHC[+57.021]VNTVGAFR.C	931		C[+57]*7	1425.35	4	5698.36	5697.37	1	-1.3	Specific	1833.19	1833.19	162.54	30	474	>sp|Q14766|LTBP1_HUMAN Latent-transforming growth factor beta-binding protein 1	1	DW090619_5_HF8 T.12438.12438.4	controllerType=0 controllerNumber=1 scan=12438	31.2102
	1	R.C[+57.021]ENTEGSFLC[+57.021]IC[+57.021]PAGFMASEEGTNC[+57.021]IDVDEC[+57.021]LRPDVC[+57.021]GEGHC[+57.021]VNTVGAFR.C	931		C[+57]*7	1425.1	4	5697.36	5697.37	0	-1	Specific	1841.72	1841.72	358.35	30	474	>sp|Q14766|LTBP1_HUMAN Latent-transforming growth factor beta-binding protein 1	1	DW090619_5_HF8 T.9440.9440.4	controllerType=0 controllerNumber=1 scan=9440	24.0644
	1	R.C[+57.021]ENTEGSFLC[+57.021]IC[+57.021]PAGFMASEEGTNC[+57.021]IDVDEC[+57.021]LRPDVC[+57.021]GEGHC[+57.021]VNTVGAFR.C	931		C[+57]*7	1425.09	4	5697.35	5697.37	0	-2.7	Specific	1878.13	1878.13	113.33	30	474	>sp|Q14766|LTBP1_HUMAN Latent-transforming growth factor beta-binding protein 1	1	DW090619_5_HF8 T.12077.12077.4	controllerType=0 controllerNumber=1 scan=12077	30.3637
	1	R.C[+57.021]ENTEGSFLC[+57.021]IC[+57.021]PAGFMASEEGTNC[+57.021]IDVDEC[+57.021]LRPDVC[+57.021]GEGHC[+57.021]VNTVGAFR.C	931		C[+57]*7	1425.09	4	5697.35	5697.37	0	-2.4	Specific	1887.34	1887.34	41.19	30	474	>sp|Q14766|LTBP1_HUMAN Latent-transforming growth factor beta-binding protein 1	1	DW090619_5_HF8 T.12023.12023.4	controllerType=0 controllerNumber=1 scan=12023	30.2349
	1	R.C[+57.021]ENTEGSFLC[+57.021]IC[+57.021]PAGFMASEEGTNC[+57.021]IDVDEC[+57.021]LRPDVC[+57.021]GEGHC[+57.021]VNTVGAFR.C	931		C[+57]*7	1425.09	4	5697.36	5697.37	0	-1.7	Specific	1890.75	1890.75	339.63	30	474	>sp|Q14766|LTBP1_HUMAN Latent-transforming growth factor beta-binding protein 1	1	DW090619_5_HF8 T.12132.12132.4	controllerType=0 controllerNumber=1 scan=12132	30.4936
	1	R.C[+57.021]ENTEGSFLC[+57.021]IC[+57.021]PAGFMASEEGTNC[+57.021]IDVDEC[+57.021]LRPDVC[+57.021]GEGHC[+57.021]VNTVGAFR.C	931		C[+57]*7	1425.09	4	5697.34	5697.37	0	-3.9	Specific	1919.1	1919.1	265.34	30	474	>sp|Q14766|LTBP1_HUMAN Latent-transforming growth factor beta-binding protein 1	1	DW090619_5_HF8 T.12248.12248.4	controllerType=0 controllerNumber=1 scan=12248	30.7662
	1	R.C[+57.021]ENTEGSFLC[+57.021]IC[+57.021]PAGFMASEEGTNC[+57.021]IDVDEC[+57.021]LRPDVC[+57.021]GEGHC[+57.021]VNTVGAFR.C	931		C[+57]*7	1425.09	4	5697.35	5697.37	0	-3.4	Specific	1919.39	1919.39	335.21	30	474	>sp|Q14766|LTBP1_HUMAN Latent-transforming growth factor beta-binding protein 1	1	DW090619_5_HF8 T.12326.12326.4	controllerType=0 controllerNumber=1 scan=12326	30.9486
	1	R.C[+57.021]ENTEGSFLC[+57.021]IC[+57.021]PAGFMASEEGTNC[+57.021]IDVDEC[+57.021]LRPDVC[+57.021]GEGHC[+57.021]VNTVGAFR.C	931		C[+57]*7	1425.09	4	5697.35	5697.37	0	-2.8	Specific	1930.53	1930.53	268.99	30	474	>sp|Q14766|LTBP1_HUMAN Latent-transforming growth factor beta-binding protein 1	1	DW090619_5_HF8 T.12382.12382.4	controllerType=0 controllerNumber=1 scan=12382	31.0781
	1	R.C[+57.021]ENTEGSFLC[+57.021]IC[+57.021]PAGFMASEEGTNC[+57.021]IDVDEC[+57.021]LRPDVC[+57.021]GEGHC[+57.021]VNTVGAFR.C	931		C[+57]*7	1425.1	4	5697.36	5697.37	0	-1.1	Specific	1942.63	1942.63	120.53	30	474	>sp|Q14766|LTBP1_HUMAN Latent-transforming growth factor beta-binding protein 1	1	DW090619_5_HF8 T.12190.12190.4	controllerType=0 controllerNumber=1 scan=12190	30.631
	1	R.C[+57.021]ENTEGSFLC[+57.021]IC[+57.021]PAGFMASEEGTNC[+57.021]IDVDEC[+57.021]LRPDVC[+57.021]GEGHC[+57.021]VNTVGAFR.C	931		C[+57]*7	1425.1	4	5697.37	5697.37	0	0.2	Specific	2029.34	2029.34	388.97	30	474	>sp|Q14766|LTBP1_HUMAN Latent-transforming growth factor beta-binding protein 1	1	DW090619_5_HF8 T.9329.9329.4	controllerType=0 controllerNumber=1 scan=9329	23.803
	1	R.C[+57.021]ENTEGSFLC[+57.021]IC[+57.021]PAGFMASEEGTNC[+57.021]IDVDEC[+57.021]LRPDVC[+57.021]GEGHC[+57.021]VNTVGAFR.C	931		C[+57]*7	1425.1	4	5697.36	5697.37	0	-1	Specific	2200.77	2200.77	339.29	30	474	>sp|Q14766|LTBP1_HUMAN Latent-transforming growth factor beta-binding protein 1	1	DW090619_5_HF8 T.9378.9378.4	controllerType=0 controllerNumber=1 scan=9378	23.9189
	1	R.C[+57.021]ENTEGSFLC[+57.021]IC[+57.021]PAGFMASEEGTNC[+57.021]IDVDEC[+57.021]LRPDVC[+57.021]GEGHC[+57.021]VN[+0.984]TVGAFR.C	931		C[+57]*7, N[+1]	1425.59	4	5699.33	5698.35	1	-3.7	Specific	374	374	41.02	7	474	>sp|Q14766|LTBP1_HUMAN Latent-transforming growth factor beta-binding protein 1	1	DW090619_5_HF8 T.10942.10942.4	controllerType=0 controllerNumber=1 scan=10942	27.6655
	1	R.C[+57.021][-17.027]ENTEGSFLC[+57.021]IC[+57.021]PAGFMASEEGTNC[+57.021]IDVDEC[+57.021]LRPDVC[+57.021]GEGHC[+57.021]VNTVGAFR.C	931		C[-17][+57]*7	1420.84	4	5680.33	5680.34	0	-2.4	Specific	377.15	377.15	122.14	7	474	>sp|Q14766|LTBP1_HUMAN Latent-transforming growth factor beta-binding protein 1	1	DW090619_5_HF8 T.11699.11699.4	controllerType=0 controllerNumber=1 scan=11699	29.4636
	1	R.C[+57.021]ENTEGSFLC[+57.021]IC[+57.021]PAGFMASEEGT[+162.053]NC[+57.021]IDVDEC[+57.021]LRPDVC[+57.021]GEGHC[+57.021]VNTVGAFR.C	931	Hex(1)	C[+57]*7, T[+162]	1172.68	5	5859.37	5859.42	0	-8.3	Specific	529.39	529.39	7.89	7.15	474	>sp|Q14766|LTBP1_HUMAN Latent-transforming growth factor beta-binding protein 1	1	DW090619_5_HF8 T.10482.10482.5	controllerType=0 controllerNumber=1 scan=10482	26.5722
	1	R.C[+57.021]ENTEGSFLC[+57.021]IC[+57.021]PAGFMASEEGT[+162.053]NC[+57.021]IDVDEC[+57.021]LRPDVC[+57.021]GEGHC[+57.021]VNTVGAFR.C	931	Hex(1)	C[+57]*7, T[+162]	1172.68	5	5859.39	5859.42	0	-5.2	Specific	575.73	575.73	12.79	8.52	474	>sp|Q14766|LTBP1_HUMAN Latent-transforming growth factor beta-binding protein 1	1	DW090619_5_HF8 T.10939.10939.5	controllerType=0 controllerNumber=1 scan=10939	27.6589
	1	R.C[+57.021]ENTEGSFLC[+57.021]IC[+57.021]PAGFMASEEGT[+162.053]NC[+57.021]IDVDEC[+57.021]LRPDVC[+57.021]GEGHC[+57.021]VNTVGAFR.C	931	Hex(1)	C[+57]*7, T[+162]	1172.69	5	5859.41	5859.42	0	-1.2	Specific	604.78	604.78	11.2	9.97	474	>sp|Q14766|LTBP1_HUMAN Latent-transforming growth factor beta-binding protein 1	1	DW090619_5_HF8 T.10834.10834.5	controllerType=0 controllerNumber=1 scan=10834	27.408
	1	R.C[+57.021]ENTEGSFLC[+57.021]IC[+57.021]PAGFMASEEGTN[+0.984]C[+57.021]IDVDEC[+57.021]LRPDVC[+57.021]GEGHC[+57.021]VNTVGAFR.C	931		C[+57]*7, N[+1]	1425.34	4	5698.34	5698.35	0	-1.7	Specific	609.22	609.22	17.29	10.22	474	>sp|Q14766|LTBP1_HUMAN Latent-transforming growth factor beta-binding protein 1	1	DW090619_5_HF8 T.10921.10921.4	controllerType=0 controllerNumber=1 scan=10921	27.6157
	1	R.C[+57.021]ENTEGSFLC[+57.021]IC[+57.021]PAGFMASEEGT[+162.053]NC[+57.021]IDVDEC[+57.021]LRPDVC[+57.021]GEGHC[+57.021]VNTVGAFR.C	931	Hex(1)	C[+57]*7, T[+162]	1172.69	5	5859.4	5859.42	0	-3.8	Specific	613.88	613.88	10.4	9.52	474	>sp|Q14766|LTBP1_HUMAN Latent-transforming growth factor beta-binding protein 1	1	DW090619_5_HF8 T.10777.10777.5	controllerType=0 controllerNumber=1 scan=10777	27.2729
	1	R.C[+57.021]ENTEGSFLC[+57.021]IC[+57.021]PAGFMASEEGT[+162.053]NC[+57.021]IDVDEC[+57.021]LRPDVC[+57.021]GEGHC[+57.021]VNTVGAFR.C	931	Hex(1)	C[+57]*7, T[+162]	1172.69	5	5859.41	5859.42	0	-2	Specific	637.37	637.37	9.16	9.97	474	>sp|Q14766|LTBP1_HUMAN Latent-transforming growth factor beta-binding protein 1	1	DW090619_5_HF8 T.10726.10726.5	controllerType=0 controllerNumber=1 scan=10726	27.1507
	1	R.C[+57.021]ENTEGSFLC[+57.021]IC[+57.021]PAGFMASEEGT[+162.053]NC[+57.021]IDVDEC[+57.021]LRPDVC[+57.021]GEGHC[+57.021]VNTVGAFR.C	931	Hex(1)	C[+57]*7, T[+162]	1172.69	5	5859.4	5859.42	0	-3	Specific	644.33	644.33	9.09	9.52	474	>sp|Q14766|LTBP1_HUMAN Latent-transforming growth factor beta-binding protein 1	1	DW090619_5_HF8 T.10661.10661.5	controllerType=0 controllerNumber=1 scan=10661	26.9961
	1	R.C[+57.021]ENTEGSFLC[+57.021]IC[+57.021]PAGFMASEEGT[+162.053]NC[+57.021]IDVDEC[+57.021]LRPDVC[+57.021]GEGHC[+57.021]VNTVGAFR.C	931	Hex(1)	C[+57]*7, T[+162]	1172.49	5	5858.4	5859.42	-1	-3.2	Specific	650.97	650.97	9.25	10.52	474	>sp|Q14766|LTBP1_HUMAN Latent-transforming growth factor beta-binding protein 1	1	DW090619_5_HF8 T.11277.11277.5	controllerType=0 controllerNumber=1 scan=11277	28.4617
	1	R.C[+57.021]ENTEGSFLC[+57.021]IC[+57.021]PAGFMASEEGT[+162.053]NC[+57.021]IDVDEC[+57.021]LRPDVC[+57.021]GEGHC[+57.021]VNTVGAFR.C	931	Hex(1)	C[+57]*7, T[+162]	1172.69	5	5859.42	5859.42	0	0.1	Specific	670.5	670.5	10.75	10.97	474	>sp|Q14766|LTBP1_HUMAN Latent-transforming growth factor beta-binding protein 1	1	DW090619_5_HF8 T.11657.11657.5	controllerType=0 controllerNumber=1 scan=11657	29.363
	1	R.C[+57.021]EN[+0.984]TEGSFLC[+57.021]IC[+57.021]PAGFMASEEGTNC[+57.021]IDVDEC[+57.021]LRPDVC[+57.021]GEGHC[+57.021]VNTVGAFR.C	931		C[+57]*7, N[+1]	1425.59	4	5699.35	5698.35	1	0	Specific	676.53	676.53	155.35	11.22	474	>sp|Q14766|LTBP1_HUMAN Latent-transforming growth factor beta-binding protein 1	1	DW090619_5_HF8 T.11214.11214.4	controllerType=0 controllerNumber=1 scan=11214	28.3118
	1	R.C[+57.021]ENTEGSFLC[+57.021]IC[+57.021]PAGFMASEEGT[+162.053]NC[+57.021]IDVDEC[+57.021]LRPDVC[+57.021]GEGHC[+57.021]VNTVGAFR.C	931	Hex(1)	C[+57]*7, T[+162]	1172.69	5	5859.42	5859.42	0	-0.5	Specific	700.24	700.24	11.84	11.97	474	>sp|Q14766|LTBP1_HUMAN Latent-transforming growth factor beta-binding protein 1	1	DW090619_5_HF8 T.11056.11056.5	controllerType=0 controllerNumber=1 scan=11056	27.9356
	1	R.C[+57.021]ENTEGSFLC[+57.021]IC[+57.021]PAGFMASEEGT[+162.053]NC[+57.021]IDVDEC[+57.021]LRPDVC[+57.021]GEGHC[+57.021]VNTVGAFR.C	931	Hex(1)	C[+57]*7, T[+162]	1172.69	5	5859.41	5859.42	0	-2.2	Specific	704.27	704.27	10.13	11.97	474	>sp|Q14766|LTBP1_HUMAN Latent-transforming growth factor beta-binding protein 1	1	DW090619_5_HF8 T.11110.11110.5	controllerType=0 controllerNumber=1 scan=11110	28.0644
	1	R.C[+57.021]ENTEGSFLC[+57.021]IC[+57.021]PAGFMASEEGT[+162.053]NC[+57.021]IDVDEC[+57.021]LRPDVC[+57.021]GEGHC[+57.021]VNTVGAFR.C	931	Hex(1)	C[+57]*7, T[+162]	1172.69	5	5859.41	5859.42	0	-1.5	Specific	706.81	706.81	10.75	11.97	474	>sp|Q14766|LTBP1_HUMAN Latent-transforming growth factor beta-binding protein 1	1	DW090619_5_HF8 T.10996.10996.5	controllerType=0 controllerNumber=1 scan=10996	27.7937
	1	R.C[+57.021]ENTEGSFLC[+57.021]IC[+57.021]PAGFMASEEGT[+162.053]NC[+57.021]IDVDEC[+57.021]LRPDVC[+57.021]GEGHC[+57.021]VNTVGAFR.C	931	Hex(1)	C[+57]*7, T[+162]	1172.69	5	5859.42	5859.42	0	-0.4	Specific	726.93	726.93	8.84	11.97	474	>sp|Q14766|LTBP1_HUMAN Latent-transforming growth factor beta-binding protein 1	1	DW090619_5_HF8 T.11490.11490.5	controllerType=0 controllerNumber=1 scan=11490	28.9666
	1	R.C[+57.021]ENTEGSFLC[+57.021]IC[+57.021]PAGFMASEEGT[+162.053]NC[+57.021]IDVDEC[+57.021]LRPDVC[+57.021]GEGHC[+57.021]VNTVGAFR.C	931	Hex(1)	C[+57]*7, T[+162]	1172.69	5	5859.41	5859.42	0	-1	Specific	728.35	728.35	12.79	11.97	474	>sp|Q14766|LTBP1_HUMAN Latent-transforming growth factor beta-binding protein 1	1	DW090619_5_HF8 T.11161.11161.5	controllerType=0 controllerNumber=1 scan=11161	28.1867
	1	R.C[+57.021]ENTEGSFLC[+57.021]IC[+57.021]PAGFMASEEGT[+162.053]NC[+57.021]IDVDEC[+57.021]LRPDVC[+57.021]GEGHC[+57.021]VNTVGAFR.C	931	Hex(1)	C[+57]*7, T[+162]	1172.69	5	5859.42	5859.42	0	0.1	Specific	732.32	732.32	9.74	11.97	474	>sp|Q14766|LTBP1_HUMAN Latent-transforming growth factor beta-binding protein 1	1	DW090619_5_HF8 T.10406.10406.5	controllerType=0 controllerNumber=1 scan=10406	26.3916
	1	R.C[+57.021]ENTEGSFLC[+57.021]IC[+57.021]PAGFMASEEGT[+162.053]NC[+57.021]IDVDEC[+57.021]LRPDVC[+57.021]GEGHC[+57.021]VNTVGAFR.C	931	Hex(1)	C[+57]*7, T[+162]	1172.69	5	5859.41	5859.42	0	-1.6	Specific	733.81	733.81	10.4	11.97	474	>sp|Q14766|LTBP1_HUMAN Latent-transforming growth factor beta-binding protein 1	1	DW090619_5_HF8 T.10887.10887.5	controllerType=0 controllerNumber=1 scan=10887	27.535
	1	R.C[+57.021]ENTEGSFLC[+57.021]IC[+57.021]PAGFMASEEGT[+162.053]NC[+57.021]IDVDEC[+57.021]LRPDVC[+57.021]GEGHC[+57.021]VNTVGAFR.C	931	Hex(1)	C[+57]*7, T[+162]	1172.68	5	5859.39	5859.42	0	-4.9	Specific	746.8	746.8	10.4	11.52	474	>sp|Q14766|LTBP1_HUMAN Latent-transforming growth factor beta-binding protein 1	1	DW090619_5_HF8 T.10353.10353.5	controllerType=0 controllerNumber=1 scan=10353	26.2654
	1	R.C[+57.021]ENTEGSFLC[+57.021]IC[+57.021]PAGFMASEEGT[+162.053]NC[+57.021]IDVDEC[+57.021]LRPDVC[+57.021]GEGHC[+57.021]VNTVGAFR.C	931	Hex(1)	C[+57]*7, T[+162]	1172.68	5	5859.39	5859.42	0	-5	Specific	752.51	752.51	10.13	12.52	474	>sp|Q14766|LTBP1_HUMAN Latent-transforming growth factor beta-binding protein 1	1	DW090619_5_HF8 T.10605.10605.5	controllerType=0 controllerNumber=1 scan=10605	26.8637
	1	R.C[+57.021]ENTEGSFLC[+57.021]IC[+57.021]PAGFMASEEGT[+162.053]NC[+57.021]IDVDEC[+57.021]LRPDVC[+57.021]GEGHC[+57.021]VNTVGAFR.C	931	Hex(1)	C[+57]*7, T[+162]	1172.69	5	5859.41	5859.42	0	-1.1	Specific	758.33	758.33	10.75	12.97	474	>sp|Q14766|LTBP1_HUMAN Latent-transforming growth factor beta-binding protein 1	1	DW090619_5_HF8 T.11546.11546.5	controllerType=0 controllerNumber=1 scan=11546	29.0997
	1	R.C[+57.021]ENTEGSFLC[+57.021]IC[+57.021]PAGFMASEEGT[+162.053]NC[+57.021]IDVDEC[+57.021]LRPDVC[+57.021]GEGHC[+57.021]VNTVGAFR.C	931	Hex(1)	C[+57]*7, T[+162]	1172.69	5	5859.41	5859.42	0	-2.2	Specific	763.13	763.13	8.75	12.97	474	>sp|Q14766|LTBP1_HUMAN Latent-transforming growth factor beta-binding protein 1	1	DW090619_5_HF8 T.10548.10548.5	controllerType=0 controllerNumber=1 scan=10548	26.7289
	1	R.C[+57.021]ENTEGSFLC[+57.021]IC[+57.021]PAGFMASEEGT[+162.053]NC[+57.021]IDVDEC[+57.021]LRPDVC[+57.021]GEGHC[+57.021]VNTVGAFR.C	931	Hex(1)	C[+57]*7, T[+162]	1172.69	5	5859.4	5859.42	0	-2.7	Specific	768.94	768.94	9.59	12.52	474	>sp|Q14766|LTBP1_HUMAN Latent-transforming growth factor beta-binding protein 1	1	DW090619_5_HF8 T.12506.12506.5	controllerType=0 controllerNumber=1 scan=12506	31.3722
	1	R.C[+57.021]ENTEGSFLC[+57.021]IC[+57.021]PAGFMASEEGT[+162.053]NC[+57.021]IDVDEC[+57.021]LRPDVC[+57.021]GEGHC[+57.021]VNTVGAFR.C	931	Hex(1)	C[+57]*7, T[+162]	1172.69	5	5859.41	5859.42	0	-1.2	Specific	792.88	792.88	9.92	12.97	474	>sp|Q14766|LTBP1_HUMAN Latent-transforming growth factor beta-binding protein 1	1	DW090619_5_HF8 T.11600.11600.5	controllerType=0 controllerNumber=1 scan=11600	29.2283
	1	R.C[+57.021]ENTEGSFLC[+57.021]IC[+57.021]PAGFMASEEGTN[+0.984]C[+57.021]IDVDEC[+57.021]LRPDVC[+57.021]GEGHC[+57.021]VNTVGAFR.C	931		C[+57]*7, N[+1]	1425.59	4	5699.35	5698.35	1	-1.1	Specific	819.72	819.72	110.41	14.22	474	>sp|Q14766|LTBP1_HUMAN Latent-transforming growth factor beta-binding protein 1	1	DW090619_5_HF8 T.11270.11270.4	controllerType=0 controllerNumber=1 scan=11270	28.4445
	1	R.C[+57.021]ENTEGSFLC[+57.021]IC[+57.021]PAGFMASEEGT[+162.053]NC[+57.021]IDVDEC[+57.021]LRPDVC[+57.021]GEGHC[+57.021]VNTVGAFR.C	931	Hex(1)	C[+57]*7, T[+162]	1172.69	5	5859.43	5859.42	0	1.5	Specific	838.31	838.31	6.9	13	474	>sp|Q14766|LTBP1_HUMAN Latent-transforming growth factor beta-binding protein 1	1	DW090619_5_HF8 T.9782.9782.5	controllerType=0 controllerNumber=1 scan=9782	24.8653
	1	R.C[+57.021]ENTEGSFLC[+57.021]IC[+57.021]PAGFMASEEGTN[+0.984]C[+57.021]IDVDEC[+57.021]LRPDVC[+57.021]GEGHC[+57.021]VNTVGAFR.C	931		C[+57]*7, N[+1]	1425.09	4	5697.34	5698.35	-1	-1.9	Specific	855.69	855.69	108.77	15.22	474	>sp|Q14766|LTBP1_HUMAN Latent-transforming growth factor beta-binding protein 1	1	DW090619_5_HF8 T.10531.10531.4	controllerType=0 controllerNumber=1 scan=10531	26.6896
	1	R.C[+57.021]ENTEGSFLC[+57.021]IC[+57.021]PAGFMASEEGT[+162.053]NC[+57.021]IDVDEC[+57.021]LRPDVC[+57.021]GEGHC[+57.021]VNTVGAFR.C	931	Hex(1)	C[+57]*7, T[+162]	1172.69	5	5859.42	5859.42	0	-0.5	Specific	870.56	870.56	10.75	14.97	474	>sp|Q14766|LTBP1_HUMAN Latent-transforming growth factor beta-binding protein 1	1	DW090619_5_HF8 T.11711.11711.5	controllerType=0 controllerNumber=1 scan=11711	29.4917
	1	R.C[+57.021]ENTEGSFLC[+57.021]IC[+57.021]PAGFMASEEGT[+162.053]NC[+57.021]IDVDEC[+57.021]LRPDVC[+57.021]GEGHC[+57.021]VNTVGAFR.C	931	Hex(1)	C[+57]*7, T[+162]	1172.69	5	5859.42	5859.42	0	-0.5	Specific	929.43	929.43	11.2	15.97	474	>sp|Q14766|LTBP1_HUMAN Latent-transforming growth factor beta-binding protein 1	1	DW090619_5_HF8 T.12458.12458.5	controllerType=0 controllerNumber=1 scan=12458	31.2578
	1	R.C[+57.021]ENTEGSFLC[+57.021]IC[+57.021]PAGFMASEEGT[+162.053]NC[+57.021]IDVDEC[+57.021]LRPDVC[+57.021]GEGHC[+57.021]VNTVGAFR.C	931	Hex(1)	C[+57]*7, T[+162]	1172.69	5	5859.4	5859.42	0	-3.3	Specific	950.16	950.16	9.74	16.52	474	>sp|Q14766|LTBP1_HUMAN Latent-transforming growth factor beta-binding protein 1	1	DW090619_5_HF8 T.10188.10188.5	controllerType=0 controllerNumber=1 scan=10188	25.8175
	1	R.C[+57.021][-17.027]ENTEGSFLC[+57.021]IC[+57.021]PAGFMASEEGTNC[+57.021]IDVDEC[+57.021]LRPDVC[+57.021]GEGHC[+57.021]VNTVGAFR.C	931		C[-17][+57]*7	1421.09	4	5681.35	5680.34	1	0.3	Specific	1077.72	1077.72	5.77	19.22	474	>sp|Q14766|LTBP1_HUMAN Latent-transforming growth factor beta-binding protein 1	1	DW090619_5_HF8 T.11996.11996.4	controllerType=0 controllerNumber=1 scan=11996	30.1695
	1	R.C[+57.021]ENTEGSFLC[+57.021]IC[+57.021]PAGFMASEEGTN[+0.984]C[+57.021]IDVDEC[+57.021]LRPDVC[+57.021]GEGHC[+57.021]VNTVGAFR.C	931		C[+57]*7, N[+1]	1425.09	4	5697.36	5698.35	-1	1.7	Specific	1097.25	1097.25	72.63	18.25	474	>sp|Q14766|LTBP1_HUMAN Latent-transforming growth factor beta-binding protein 1	1	DW090619_5_HF8 T.11628.11628.4	controllerType=0 controllerNumber=1 scan=11628	29.2951
	1	R.C[+57.021][-17.027]ENTEGSFLC[+57.021]IC[+57.021]PAGFMASEEGTNC[+57.021]IDVDEC[+57.021]LRPDVC[+57.021]GEGHC[+57.021]VNTVGAFR.C	931		C[-17][+57]*7	1420.84	4	5680.32	5680.34	0	-3.2	Specific	1102.48	1102.48	46.34	19.77	474	>sp|Q14766|LTBP1_HUMAN Latent-transforming growth factor beta-binding protein 1	1	DW090619_5_HF8 T.12052.12052.4	controllerType=0 controllerNumber=1 scan=12052	30.3028
	1	R.C[+57.021]ENTEGSFLC[+57.021]IC[+57.021]PAGFMASEEGT[+162.053]NC[+57.021]IDVDEC[+57.021]LRPDVC[+57.021]GEGHC[+57.021]VNTVGAFR.C	931	Hex(1)	C[+57]*7, T[+162]	1172.69	5	5859.41	5859.42	0	-1.2	Specific	1113.04	1113.04	11.84	19.97	474	>sp|Q14766|LTBP1_HUMAN Latent-transforming growth factor beta-binding protein 1	1	DW090619_5_HF8 T.11787.11787.5	controllerType=0 controllerNumber=1 scan=11787	29.6725
	1	R.C[+57.021]ENTEGSFLC[+57.021]IC[+57.021]PAGFMASEEGT[+162.053]NC[+57.021]IDVDEC[+57.021]LRPDVC[+57.021]GEGHC[+57.021]VNTVGAFR.C	931	Hex(1)	C[+57]*7, T[+162]	1172.69	5	5859.41	5859.42	0	-1.4	Specific	1141.01	1141.01	11.84	19.97	474	>sp|Q14766|LTBP1_HUMAN Latent-transforming growth factor beta-binding protein 1	1	DW090619_5_HF8 T.11843.11843.5	controllerType=0 controllerNumber=1 scan=11843	29.8059
	1	R.C[+57.021]ENTEGSFLC[+57.021]IC[+57.021]PAGFMASEEGT[+162.053]NC[+57.021]IDVDEC[+57.021]LRPDVC[+57.021]GEGHC[+57.021]VNTVGAFR.C	931	Hex(1)	C[+57]*7, T[+162]	1172.69	5	5859.41	5859.42	0	-1.7	Specific	1170.95	1170.95	9.84	20.97	474	>sp|Q14766|LTBP1_HUMAN Latent-transforming growth factor beta-binding protein 1	1	DW090619_5_HF8 T.9646.9646.5	controllerType=0 controllerNumber=1 scan=9646	24.5474
	1	R.C[+57.021]ENTEGSFLC[+57.021]IC[+57.021]PAGFMASEEGT[+162.053]NC[+57.021]IDVDEC[+57.021]LRPDVC[+57.021]GEGHC[+57.021]VNTVGAFR.C	931	Hex(1)	C[+57]*7, T[+162]	1172.49	5	5858.4	5859.42	-1	-2.1	Specific	1171.7	1171.7	10.13	20.97	474	>sp|Q14766|LTBP1_HUMAN Latent-transforming growth factor beta-binding protein 1	1	DW090619_5_HF8 T.9559.9559.5	controllerType=0 controllerNumber=1 scan=9559	24.3441
	1	R.C[+57.021]ENTEGSFLC[+57.021]IC[+57.021]PAGFMASEEGT[+162.053]NC[+57.021]IDVDEC[+57.021]LRPDVC[+57.021]GEGHC[+57.021]VNTVGAFR.C	931	Hex(1)	C[+57]*7, T[+162]	1172.48	5	5858.38	5859.42	-1	-5.4	Specific	1185.09	1185.09	2.8	20.52	474	>sp|Q14766|LTBP1_HUMAN Latent-transforming growth factor beta-binding protein 1	1	DW090619_5_HF8 T.9837.9837.5	controllerType=0 controllerNumber=1 scan=9837	24.9939
	1	R.C[+57.021][-17.027]ENTEGSFLC[+57.021]IC[+57.021]PAGFMASEEGTNC[+57.021]IDVDEC[+57.021]LRPDVC[+57.021]GEGHC[+57.021]VNTVGAFR.C	931		C[-17][+57]*7	1420.84	4	5680.33	5680.34	0	-1.7	Specific	1188.49	1188.49	42.55	21.22	474	>sp|Q14766|LTBP1_HUMAN Latent-transforming growth factor beta-binding protein 1	1	DW090619_5_HF8 T.12273.12273.4	controllerType=0 controllerNumber=1 scan=12273	30.8247
	1	R.C[+57.021]ENTEGSFLC[+57.021]IC[+57.021]PAGFMASEEGT[+162.053]NC[+57.021]IDVDEC[+57.021]LRPDVC[+57.021]GEGHC[+57.021]VNTVGAFR.C	931	Hex(1)	C[+57]*7, T[+162]	1172.69	5	5859.42	5859.42	0	-0.5	Specific	1189.76	1189.76	10.11	20.97	474	>sp|Q14766|LTBP1_HUMAN Latent-transforming growth factor beta-binding protein 1	1	DW090619_5_HF8 T.9527.9527.4	controllerType=0 controllerNumber=1 scan=9527	24.2684
	1	R.C[+57.021]ENTEGSFLC[+57.021]IC[+57.021]PAGFMASEEGT[+162.053]NC[+57.021]IDVDEC[+57.021]LRPDVC[+57.021]GEGHC[+57.021]VNTVGAFR.C	931	Hex(1)	C[+57]*7, T[+162]	1172.69	5	5859.42	5859.42	0	0	Specific	1195.96	1195.96	12.79	20.97	474	>sp|Q14766|LTBP1_HUMAN Latent-transforming growth factor beta-binding protein 1	1	DW090619_5_HF8 T.11903.11903.5	controllerType=0 controllerNumber=1 scan=11903	29.9496
	1	R.C[+57.021][-17.027]ENTEGSFLC[+57.021]IC[+57.021]PAGFMASEEGTNC[+57.021]IDVDEC[+57.021]LRPDVC[+57.021]GEGHC[+57.021]VNTVGAFR.C	931		C[-17][+57]*7	1420.84	4	5680.33	5680.34	0	-1.1	Specific	1247.67	1247.67	266.6	22.22	474	>sp|Q14766|LTBP1_HUMAN Latent-transforming growth factor beta-binding protein 1	1	DW090619_5_HF8 T.12106.12106.4	controllerType=0 controllerNumber=1 scan=12106	30.4304
	1	R.C[+57.021]ENTEGSFLC[+57.021]IC[+57.021]PAGFMAS[+162.053]EEGTNC[+57.021]IDVDEC[+57.021]LRPDVC[+57.021]GEGHC[+57.021]VNTVGAFR.C	931	Hex(1)	C[+57]*7, S[+162]	977.575	6	5860.41	5859.42	1	-1.6	Specific	1257.3	1257.3	0	22.45	474	>sp|Q14766|LTBP1_HUMAN Latent-transforming growth factor beta-binding protein 1	1	DW090619_5_HF8 T.9195.9195.6	controllerType=0 controllerNumber=1 scan=9195	23.4903
	1	R.C[+57.021][-17.027]ENTEGSFLC[+57.021]IC[+57.021]PAGFMASEEGTNC[+57.021]IDVDEC[+57.021]LRPDVC[+57.021]GEGHC[+57.021]VNTVGAFR.C	931		C[-17][+57]*7	1420.84	4	5680.33	5680.34	0	-2	Specific	1281.66	1281.66	217.14	23.22	474	>sp|Q14766|LTBP1_HUMAN Latent-transforming growth factor beta-binding protein 1	1	DW090619_5_HF8 T.12184.12184.4	controllerType=0 controllerNumber=1 scan=12184	30.6158
	1	R.C[+57.021]ENTEGSFLC[+57.021]IC[+57.021]PAGFMAS[+162.053]EEGTNC[+57.021]IDVDEC[+57.021]LRPDVC[+57.021]GEGHC[+57.021]VNTVGAFR.C	931	Hex(1)	C[+57]*7, S[+162]	977.574	6	5860.41	5859.42	1	-2.9	Specific	1299.81	1299.81	0	21.99	474	>sp|Q14766|LTBP1_HUMAN Latent-transforming growth factor beta-binding protein 1	1	DW090619_5_HF8 T.9144.9144.6	controllerType=0 controllerNumber=1 scan=9144	23.3731
	1	R.C[+57.021][-17.027]ENTEGSFLC[+57.021]IC[+57.021]PAGFMASEEGTNC[+57.021]IDVDEC[+57.021]LRPDVC[+57.021]GEGHC[+57.021]VNTVGAFR.C	931		C[-17][+57]*7	1421.08	4	5681.32	5680.34	1	-5	Specific	1301.95	1301.95	8.42	23.77	474	>sp|Q14766|LTBP1_HUMAN Latent-transforming growth factor beta-binding protein 1	1	DW090619_5_HF8 T.10167.10167.4	controllerType=0 controllerNumber=1 scan=10167	25.7678
	1	R.C[+57.021]ENTEGSFLC[+57.021]IC[+57.021]PAGFMASEEGT[+162.053]NC[+57.021]IDVDEC[+57.021]LRPDVC[+57.021]GEGHC[+57.021]VNTVGAFR.C	931	Hex(1)	C[+57]*7, T[+162]	1172.69	5	5859.4	5859.42	0	-3.8	Specific	1322.99	1322.99	10.75	23.52	474	>sp|Q14766|LTBP1_HUMAN Latent-transforming growth factor beta-binding protein 1	1	DW090619_5_HF8 T.9494.9494.5	controllerType=0 controllerNumber=1 scan=9494	24.1913
	1	R.C[+57.021]ENTEGSFLC[+57.021]IC[+57.021]PAGFMASEEGT[+162.053]NC[+57.021]IDVDEC[+57.021]LRPDVC[+57.021]GEGHC[+57.021]VNTVGAFR.C	931	Hex(1)	C[+57]*7, T[+162]	1172.69	5	5859.41	5859.42	0	-1.6	Specific	1360.13	1360.13	12.79	24.97	474	>sp|Q14766|LTBP1_HUMAN Latent-transforming growth factor beta-binding protein 1	1	DW090619_5_HF8 T.12016.12016.5	controllerType=0 controllerNumber=1 scan=12016	30.2175
	1	R.C[+57.021]ENTEGSFLC[+57.021]IC[+57.021]PAGFMASEEGT[+162.053]NC[+57.021]IDVDEC[+57.021]LRPDVC[+57.021]GEGHC[+57.021]VNTVGAFR.C	931	Hex(1)	C[+57]*7, T[+162]	1172.69	5	5859.41	5859.42	0	-1.2	Specific	1363.93	1363.93	12.79	24.97	474	>sp|Q14766|LTBP1_HUMAN Latent-transforming growth factor beta-binding protein 1	1	DW090619_5_HF8 T.11962.11962.5	controllerType=0 controllerNumber=1 scan=11962	30.0885
	1	R.C[+57.021]ENTEGSFLC[+57.021]IC[+57.021]PAGFMASEEGT[+162.053]NC[+57.021]IDVDEC[+57.021]LRPDVC[+57.021]GEGHC[+57.021]VNTVGAFR.C	931	Hex(1)	C[+57]*7, T[+162]	1172.69	5	5859.41	5859.42	0	-1.5	Specific	1371.25	1371.25	10.97	24.97	474	>sp|Q14766|LTBP1_HUMAN Latent-transforming growth factor beta-binding protein 1	1	DW090619_5_HF8 T.12403.12403.5	controllerType=0 controllerNumber=1 scan=12403	31.128
	1	R.C[+57.021]ENTEGSFLC[+57.021]IC[+57.021]PAGFMASEEGT[+162.053]NC[+57.021]IDVDEC[+57.021]LRPDVC[+57.021]GEGHC[+57.021]VNTVGAFR.C	931	Hex(1)	C[+57]*7, T[+162]	1172.69	5	5859.4	5859.42	0	-3.6	Specific	1380.31	1380.31	11.84	24.52	474	>sp|Q14766|LTBP1_HUMAN Latent-transforming growth factor beta-binding protein 1	1	DW090619_5_HF8 T.12236.12236.5	controllerType=0 controllerNumber=1 scan=12236	30.7385
	1	R.C[+57.021]ENTEGSFLC[+57.021]IC[+57.021]PAGFMASEEGT[+162.053]NC[+57.021]IDVDEC[+57.021]LRPDVC[+57.021]GEGHC[+57.021]VNTVGAFR.C	931	Hex(1)	C[+57]*7, T[+162]	1172.69	5	5859.41	5859.42	0	-1.1	Specific	1425.31	1425.31	12.79	25.97	474	>sp|Q14766|LTBP1_HUMAN Latent-transforming growth factor beta-binding protein 1	1	DW090619_5_HF8 T.12123.12123.5	controllerType=0 controllerNumber=1 scan=12123	30.4721
	1	R.C[+57.021]ENTEGSFLC[+57.021]IC[+57.021]PAGFMASEEGT[+162.053]NC[+57.021]IDVDEC[+57.021]LRPDVC[+57.021]GEGHC[+57.021]VNTVGAFR.C	931	Hex(1)	C[+57]*7, T[+162]	1465.61	4	5859.4	5859.42	0	-3.6	Specific	1456.67	1456.67	0	26.77	474	>sp|Q14766|LTBP1_HUMAN Latent-transforming growth factor beta-binding protein 1	1	DW090619_5_HF8 T.10931.10931.4	controllerType=0 controllerNumber=1 scan=10931	27.6394
	1	R.C[+57.021]ENTEGSFLC[+57.021]IC[+57.021]PAGFMASEEGT[+162.053]NC[+57.021]IDVDEC[+57.021]LRPDVC[+57.021]GEGHC[+57.021]VNTVGAFR.C	931	Hex(1)	C[+57]*7, T[+162]	1172.68	5	5859.38	5859.42	0	-6.9	Specific	1480.92	1480.92	12.45	26.28	474	>sp|Q14766|LTBP1_HUMAN Latent-transforming growth factor beta-binding protein 1	1	DW090619_5_HF8 T.12341.12341.5	controllerType=0 controllerNumber=1 scan=12341	30.9853
	1	R.C[+57.021]ENTEGSFLC[+57.021]IC[+57.021]PAGFMAS[+162.053]EEGTNC[+57.021]IDVDEC[+57.021]LRPDVC[+57.021]GEGHC[+57.021]VNTVGAFR.C	931	Hex(1)	C[+57]*7, S[+162]	1465.61	4	5859.41	5859.42	0	-2.1	Specific	1503.52	1503.52	0	28.21	474	>sp|Q14766|LTBP1_HUMAN Latent-transforming growth factor beta-binding protein 1	1	DW090619_5_HF8 T.10303.10303.4	controllerType=0 controllerNumber=1 scan=10303	26.1478
	1	R.C[+57.021]ENTEGSFLC[+57.021]IC[+57.021]PAGFMASEEGT[+162.053]NC[+57.021]IDVDEC[+57.021]LRPDVC[+57.021]GEGHC[+57.021]VNTVGAFR.C	931	Hex(1)	C[+57]*7, T[+162]	1172.69	5	5859.41	5859.42	0	-1.5	Specific	1521.85	1521.85	10.4	27.97	474	>sp|Q14766|LTBP1_HUMAN Latent-transforming growth factor beta-binding protein 1	1	DW090619_5_HF8 T.12178.12178.5	controllerType=0 controllerNumber=1 scan=12178	30.6027
	1	R.C[+57.021]ENTEGSFLC[+57.021]IC[+57.021]PAGFMASEEGT[+162.053]NC[+57.021]IDVDEC[+57.021]LRPDVC[+57.021]GEGHC[+57.021]VNTVGAFR.C	931	Hex(1)	C[+57]*7, T[+162]	1172.69	5	5859.4	5859.42	0	-3.3	Specific	1522.85	1522.85	11.2	27.51	474	>sp|Q14766|LTBP1_HUMAN Latent-transforming growth factor beta-binding protein 1	1	DW090619_5_HF8 T.12290.12290.5	controllerType=0 controllerNumber=1 scan=12290	30.8661
	1	R.C[+57.021]ENTEGSFLC[+57.021]IC[+57.021]PAGFMASEEGT[+162.053]NC[+57.021]IDVDEC[+57.021]LRPDVC[+57.021]GEGHC[+57.021]VNTVGAFR.C	931	Hex(1)	C[+57]*7, T[+162]	1172.69	5	5859.42	5859.42	0	0.1	Specific	1543.77	1543.77	10.75	27.97	474	>sp|Q14766|LTBP1_HUMAN Latent-transforming growth factor beta-binding protein 1	1	DW090619_5_HF8 T.9305.9305.5	controllerType=0 controllerNumber=1 scan=9305	23.7466
	1	R.C[+57.021]ENTEGSFLC[+57.021]IC[+57.021]PAGFMASEEGT[+162.053]NC[+57.021]IDVDEC[+57.021]LRPDVC[+57.021]GEGHC[+57.021]VNTVGAFR.C	931	Hex(1)	C[+57]*7, T[+162]	1172.69	5	5859.41	5859.42	0	-1.5	Specific	1552.62	1552.62	10.4	28.93	474	>sp|Q14766|LTBP1_HUMAN Latent-transforming growth factor beta-binding protein 1	1	DW090619_5_HF8 T.9358.9358.5	controllerType=0 controllerNumber=1 scan=9358	23.8726
	1	R.C[+57.021]ENTEGSFLC[+57.021]IC[+57.021]PAGFMASEEGT[+162.053]NC[+57.021]IDVDEC[+57.021]LRPDVC[+57.021]GEGHC[+57.021]VNTVGAFR.C	931	Hex(1)	C[+57]*7, T[+162]	1172.69	5	5859.41	5859.42	0	-2.4	Specific	1570.54	1570.54	12.79	28.5	474	>sp|Q14766|LTBP1_HUMAN Latent-transforming growth factor beta-binding protein 1	1	DW090619_5_HF8 T.9191.9191.5	controllerType=0 controllerNumber=1 scan=9191	23.4815
	1	R.C[+57.021]ENTEGSFLC[+57.021]IC[+57.021]PAGFMASEEGT[+162.053]NC[+57.021]IDVDEC[+57.021]LRPDVC[+57.021]GEGHC[+57.021]VNTVGAFR.C	931	Hex(1)	C[+57]*7, T[+162]	1172.89	5	5860.41	5859.42	1	-2.6	Specific	1574.14	1574.14	11.2	28.5	474	>sp|Q14766|LTBP1_HUMAN Latent-transforming growth factor beta-binding protein 1	1	DW090619_5_HF8 T.9441.9441.5	controllerType=0 controllerNumber=1 scan=9441	24.0666
	1	R.C[+57.021]ENTEGSFLC[+57.021]IC[+57.021]PAGFMASEEGT[+162.053]NC[+57.021]IDVDEC[+57.021]LRPDVC[+57.021]GEGHC[+57.021]VNTVGAFR.C	931	Hex(1)	C[+57]*7, T[+162]	1172.69	5	5859.41	5859.42	0	-1.4	Specific	1578.23	1578.23	12.79	28.93	474	>sp|Q14766|LTBP1_HUMAN Latent-transforming growth factor beta-binding protein 1	1	DW090619_5_HF8 T.12075.12075.5	controllerType=0 controllerNumber=1 scan=12075	30.3569
	1	R.C[+57.021]ENTEGSFLC[+57.021]IC[+57.021]PAGFMAS[+162.053]EEGTNC[+57.021]IDVDEC[+57.021]LRPDVC[+57.021]GEGHC[+57.021]VNTVGAFR.C	931	Hex(1)	C[+57]*7, S[+162]	1465.36	4	5858.4	5859.42	-1	-3.1	Specific	1580.29	1580.29	0	28.74	474	>sp|Q14766|LTBP1_HUMAN Latent-transforming growth factor beta-binding protein 1	1	DW090619_5_HF8 T.10380.10380.4	controllerType=0 controllerNumber=1 scan=10380	26.3308
	1	R.C[+57.021]ENTEGSFLC[+57.021]IC[+57.021]PAGFMASEEGT[+162.053]NC[+57.021]IDVDEC[+57.021]LRPDVC[+57.021]GEGHC[+57.021]VNTVGAFR.C	931	Hex(1)	C[+57]*7, T[+162]	1172.69	5	5859.41	5859.42	0	-2.1	Specific	1594.32	1594.32	11.2	28.93	474	>sp|Q14766|LTBP1_HUMAN Latent-transforming growth factor beta-binding protein 1	1	DW090619_5_HF8 T.9246.9246.5	controllerType=0 controllerNumber=1 scan=9246	23.6094
	1	R.C[+57.021]ENTEGSFLC[+57.021]IC[+57.021]PAGFMAS[+162.053]EEGTNC[+57.021]IDVDEC[+57.021]LRPDVC[+57.021]GEGHC[+57.021]VNTVGAFR.C	931	Hex(1)	C[+57]*7, S[+162]	1465.61	4	5859.41	5859.42	0	-1.7	Specific	1621.79	1621.79	0	29.8	474	>sp|Q14766|LTBP1_HUMAN Latent-transforming growth factor beta-binding protein 1	1	DW090619_5_HF8 T.11153.11153.4	controllerType=0 controllerNumber=1 scan=11153	28.1672
	1	R.C[+57.021]ENTEGSFLC[+57.021]IC[+57.021]PAGFMAS[+162.053]EEGTNC[+57.021]IDVDEC[+57.021]LRPDVC[+57.021]GEGHC[+57.021]VNTVGAFR.C	931	Hex(1)	C[+57]*7, S[+162]	1465.61	4	5859.41	5859.42	0	-1.5	Specific	1631.44	1631.44	0	29.8	474	>sp|Q14766|LTBP1_HUMAN Latent-transforming growth factor beta-binding protein 1	1	DW090619_5_HF8 T.10818.10818.4	controllerType=0 controllerNumber=1 scan=10818	27.371
	1	R.C[+57.021]ENTEGSFLC[+57.021]IC[+57.021]PAGFMAS[+162.053]EEGTNC[+57.021]IDVDEC[+57.021]LRPDVC[+57.021]GEGHC[+57.021]VNTVGAFR.C	931	Hex(1)	C[+57]*7, S[+162]	1465.61	4	5859.4	5859.42	0	-3.6	Specific	1642.08	1642.08	0	29.57	474	>sp|Q14766|LTBP1_HUMAN Latent-transforming growth factor beta-binding protein 1	1	DW090619_5_HF8 T.10547.10547.4	controllerType=0 controllerNumber=1 scan=10547	26.7267
	1	R.C[+57.021]ENTEGSFLC[+57.021]IC[+57.021]PAGFMAS[+162.053]EEGTNC[+57.021]IDVDEC[+57.021]LRPDVC[+57.021]GEGHC[+57.021]VNTVGAFR.C	931	Hex(1)	C[+57]*7, S[+162]	1465.61	4	5859.4	5859.42	0	-3.5	Specific	1642.33	1642.33	0	29.57	474	>sp|Q14766|LTBP1_HUMAN Latent-transforming growth factor beta-binding protein 1	1	DW090619_5_HF8 T.11204.11204.4	controllerType=0 controllerNumber=1 scan=11204	28.2887
	1	R.C[+57.021]ENTEGSFLC[+57.021]IC[+57.021]PAGFMAS[+162.053]EEGTNC[+57.021]IDVDEC[+57.021]LRPDVC[+57.021]GEGHC[+57.021]VNTVGAFR.C	931	Hex(1)	C[+57]*7, S[+162]	1465.61	4	5859.4	5859.42	0	-3.2	Specific	1653.7	1653.7	0	29.93	474	>sp|Q14766|LTBP1_HUMAN Latent-transforming growth factor beta-binding protein 1	1	DW090619_5_HF8 T.10988.10988.4	controllerType=0 controllerNumber=1 scan=10988	27.7741
	1	R.C[+57.021]ENTEGSFLC[+57.021]IC[+57.021]PAGFMAS[+162.053]EEGTNC[+57.021]IDVDEC[+57.021]LRPDVC[+57.021]GEGHC[+57.021]VNTVGAFR.C	931	Hex(1)	C[+57]*7, S[+162]	1465.36	4	5858.4	5859.42	-1	-2.4	Specific	1657.38	1657.38	0	29.93	474	>sp|Q14766|LTBP1_HUMAN Latent-transforming growth factor beta-binding protein 1	1	DW090619_5_HF8 T.9680.9680.4	controllerType=0 controllerNumber=1 scan=9680	24.6273
	1	R.C[+57.021]ENTEGSFLC[+57.021]IC[+57.021]PAGFMAS[+162.053]EEGTNC[+57.021]IDVDEC[+57.021]LRPDVC[+57.021]GEGHC[+57.021]VNTVGAFR.C	931	Hex(1)	C[+57]*7, S[+162]	1465.6	4	5859.4	5859.42	0	-4	Specific	1666.5	1666.5	0	29.93	474	>sp|Q14766|LTBP1_HUMAN Latent-transforming growth factor beta-binding protein 1	1	DW090619_5_HF8 T.10652.10652.4	controllerType=0 controllerNumber=1 scan=10652	26.9764
	1	R.C[+57.021]ENTEGSFLC[+57.021]IC[+57.021]PAGFMAS[+162.053]EEGTNC[+57.021]IDVDEC[+57.021]LRPDVC[+57.021]GEGHC[+57.021]VNTVGAFR.C	931	Hex(1)	C[+57]*7, S[+162]	1465.36	4	5858.41	5859.42	-1	-1.3	Specific	1667.84	1667.84	0	29.98	474	>sp|Q14766|LTBP1_HUMAN Latent-transforming growth factor beta-binding protein 1	1	DW090619_5_HF8 T.9736.9736.4	controllerType=0 controllerNumber=1 scan=9736	24.7573
	1	R.C[+57.021]ENTEGSFLC[+57.021]IC[+57.021]PAGFMASEEGT[+162.053]NC[+57.021]IDVDEC[+57.021]LRPDVC[+57.021]GEGHC[+57.021]VNTVGAFR.C	931	Hex(1)	C[+57]*7, T[+162]	1465.6	4	5859.4	5859.42	0	-3.9	Specific	1687.52	1687.52	0	29.93	474	>sp|Q14766|LTBP1_HUMAN Latent-transforming growth factor beta-binding protein 1	1	DW090619_5_HF8 T.10437.10437.4	controllerType=0 controllerNumber=1 scan=10437	26.4656
	1	R.C[+57.021]ENTEGSFLC[+57.021]IC[+57.021]PAGFMAS[+162.053]EEGTNC[+57.021]IDVDEC[+57.021]LRPDVC[+57.021]GEGHC[+57.021]VNTVGAFR.C	931	Hex(1)	C[+57]*7, S[+162]	1465.61	4	5859.41	5859.42	0	-1.8	Specific	1693.95	1693.95	0	29.98	474	>sp|Q14766|LTBP1_HUMAN Latent-transforming growth factor beta-binding protein 1	1	DW090619_5_HF8 T.11605.11605.4	controllerType=0 controllerNumber=1 scan=11605	29.2414
	1	R.C[+57.021]ENTEGSFLC[+57.021]IC[+57.021]PAGFMAS[+162.053]EEGTNC[+57.021]IDVDEC[+57.021]LRPDVC[+57.021]GEGHC[+57.021]VNTVGAFR.C	931	Hex(1)	C[+57]*7, S[+162]	1465.61	4	5859.41	5859.42	0	-2.4	Specific	1695.42	1695.42	0	29.93	474	>sp|Q14766|LTBP1_HUMAN Latent-transforming growth factor beta-binding protein 1	1	DW090619_5_HF8 T.10767.10767.4	controllerType=0 controllerNumber=1 scan=10767	27.249
	1	R.C[+57.021][-17.027]ENTEGSFLC[+57.021]IC[+57.021]PAGFMASEEGTNC[+57.021]IDVDEC[+57.021]LRPDVC[+57.021]GEGHC[+57.021]VNTVGAFR.C	931		C[-17][+57]*7	1420.84	4	5680.33	5680.34	0	-1.1	Specific	1704.78	1704.78	341.27	30	474	>sp|Q14766|LTBP1_HUMAN Latent-transforming growth factor beta-binding protein 1	1	DW090619_5_HF8 T.10095.10095.4	controllerType=0 controllerNumber=1 scan=10095	25.5991
	1	R.C[+57.021]ENTEGSFLC[+57.021]IC[+57.021]PAGFMAS[+162.053]EEGTNC[+57.021]IDVDEC[+57.021]LRPDVC[+57.021]GEGHC[+57.021]VNTVGAFR.C	931	Hex(1)	C[+57]*7, S[+162]	1465.61	4	5859.4	5859.42	0	-3.4	Specific	1708.56	1708.56	0	29.99	474	>sp|Q14766|LTBP1_HUMAN Latent-transforming growth factor beta-binding protein 1	1	DW090619_5_HF8 T.10597.10597.4	controllerType=0 controllerNumber=1 scan=10597	26.8462
	1	R.C[+57.021]ENTEGSFLC[+57.021]IC[+57.021]PAGFMASEEGT[+162.053]NC[+57.021]IDVDEC[+57.021]LRPDVC[+57.021]GEGHC[+57.021]VNTVGAFR.C	931	Hex(1)	C[+57]*7, T[+162]	1465.6	4	5859.39	5859.42	0	-4.6	Specific	1711.55	1711.55	0	29.99	474	>sp|Q14766|LTBP1_HUMAN Latent-transforming growth factor beta-binding protein 1	1	DW090619_5_HF8 T.9901.9901.4	controllerType=0 controllerNumber=1 scan=9901	25.1449
	1	R.C[+57.021]ENTEGSFLC[+57.021]IC[+57.021]PAGFMAS[+162.053]EEGTNC[+57.021]IDVDEC[+57.021]LRPDVC[+57.021]GEGHC[+57.021]VNTVGAFR.C	931	Hex(1)	C[+57]*7, S[+162]	1465.61	4	5859.41	5859.42	0	-1.7	Specific	1714.29	1714.29	0	30	474	>sp|Q14766|LTBP1_HUMAN Latent-transforming growth factor beta-binding protein 1	1	DW090619_5_HF8 T.11307.11307.4	controllerType=0 controllerNumber=1 scan=11307	28.5334
	1	R.C[+57.021]ENTEGSFLC[+57.021]IC[+57.021]PAGFMAS[+162.053]EEGTNC[+57.021]IDVDEC[+57.021]LRPDVC[+57.021]GEGHC[+57.021]VNTVGAFR.C	931	Hex(1)	C[+57]*7, S[+162]	1465.61	4	5859.41	5859.42	0	-1.7	Specific	1714.38	1714.38	0	30	474	>sp|Q14766|LTBP1_HUMAN Latent-transforming growth factor beta-binding protein 1	1	DW090619_5_HF8 T.11447.11447.4	controllerType=0 controllerNumber=1 scan=11447	28.864
	1	R.C[+57.021]ENTEGSFLC[+57.021]IC[+57.021]PAGFMAS[+162.053]EEGTNC[+57.021]IDVDEC[+57.021]LRPDVC[+57.021]GEGHC[+57.021]VNTVGAFR.C	931	Hex(1)	C[+57]*7, S[+162]	1465.61	4	5859.4	5859.42	0	-2.9	Specific	1715.3	1715.3	0	29.99	474	>sp|Q14766|LTBP1_HUMAN Latent-transforming growth factor beta-binding protein 1	1	DW090619_5_HF8 T.10879.10879.4	controllerType=0 controllerNumber=1 scan=10879	27.5149
	1	R.C[+57.021]ENTEGSFLC[+57.021]IC[+57.021]PAGFMAS[+162.053]EEGTNC[+57.021]IDVDEC[+57.021]LRPDVC[+57.021]GEGHC[+57.021]VNTVGAFR.C	931	Hex(1)	C[+57]*7, S[+162]	1465.85	4	5860.4	5859.42	1	-4.4	Specific	1739.41	1739.41	0	29.99	474	>sp|Q14766|LTBP1_HUMAN Latent-transforming growth factor beta-binding protein 1	1	DW090619_5_HF8 T.10010.10010.4	controllerType=0 controllerNumber=1 scan=10010	25.3994
	1	R.C[+57.021]ENTEGSFLC[+57.021]IC[+57.021]PAGFMAS[+162.053]EEGTNC[+57.021]IDVDEC[+57.021]LRPDVC[+57.021]GEGHC[+57.021]VNTVGAFR.C	931	Hex(1)	C[+57]*7, S[+162]	1465.61	4	5859.4	5859.42	0	-3.5	Specific	1749.63	1749.63	0	29.99	474	>sp|Q14766|LTBP1_HUMAN Latent-transforming growth factor beta-binding protein 1	1	DW090619_5_HF8 T.9790.9790.4	controllerType=0 controllerNumber=1 scan=9790	24.8847
	1	R.C[+57.021]ENTEGSFLC[+57.021]IC[+57.021]PAGFMASEEGT[+162.053]NC[+57.021]IDVDEC[+57.021]LRPDVC[+57.021]GEGHC[+57.021]VNTVGAFR.C	931	Hex(1)	C[+57]*7, T[+162]	1172.69	5	5859.41	5859.42	0	-1.7	Specific	1750.64	1750.64	12.79	30	474	>sp|Q14766|LTBP1_HUMAN Latent-transforming growth factor beta-binding protein 1	1	DW090619_5_HF8 T.9140.9140.5	controllerType=0 controllerNumber=1 scan=9140	23.3644
	1	R.C[+57.021]ENTEGSFLC[+57.021]IC[+57.021]PAGFMAS[+162.053]EEGTNC[+57.021]IDVDEC[+57.021]LRPDVC[+57.021]GEGHC[+57.021]VNTVGAFR.C	931	Hex(1)	C[+57]*7, S[+162]	1465.61	4	5859.4	5859.42	0	-2.8	Specific	1752.47	1752.47	0	30	474	>sp|Q14766|LTBP1_HUMAN Latent-transforming growth factor beta-binding protein 1	1	DW090619_5_HF8 T.11100.11100.4	controllerType=0 controllerNumber=1 scan=11100	28.0405
	1	R.C[+57.021]ENTEGSFLC[+57.021]IC[+57.021]PAGFMASEEGT[+162.053]NC[+57.021]IDVDEC[+57.021]LRPDVC[+57.021]GEGHC[+57.021]VNTVGAFR.C	931	Hex(1)	C[+57]*7, T[+162]	1465.61	4	5859.41	5859.42	0	-1.4	Specific	1753.67	1753.67	0	30	474	>sp|Q14766|LTBP1_HUMAN Latent-transforming growth factor beta-binding protein 1	1	DW090619_5_HF8 T.11497.11497.4	controllerType=0 controllerNumber=1 scan=11497	28.984
	1	R.C[+57.021]ENTEGSFLC[+57.021]IC[+57.021]PAGFMAS[+162.053]EEGTNC[+57.021]IDVDEC[+57.021]LRPDVC[+57.021]GEGHC[+57.021]VNTVGAFR.C	931	Hex(1)	C[+57]*7, S[+162]	1465.61	4	5859.41	5859.42	0	-1.4	Specific	1754.58	1754.58	0	30	474	>sp|Q14766|LTBP1_HUMAN Latent-transforming growth factor beta-binding protein 1	1	DW090619_5_HF8 T.11661.11661.4	controllerType=0 controllerNumber=1 scan=11661	29.3739
	1	R.C[+57.021]ENTEGSFLC[+57.021]IC[+57.021]PAGFMAS[+162.053]EEGTNC[+57.021]IDVDEC[+57.021]LRPDVC[+57.021]GEGHC[+57.021]VNTVGAFR.C	931	Hex(1)	C[+57]*7, S[+162]	1465.61	4	5859.41	5859.42	0	-1.9	Specific	1761.72	1761.72	0	30	474	>sp|Q14766|LTBP1_HUMAN Latent-transforming growth factor beta-binding protein 1	1	DW090619_5_HF8 T.11392.11392.4	controllerType=0 controllerNumber=1 scan=11392	28.7334
	1	R.C[+57.021]ENTEGSFLC[+57.021]IC[+57.021]PAGFMAS[+162.053]EEGTNC[+57.021]IDVDEC[+57.021]LRPDVC[+57.021]GEGHC[+57.021]VNTVGAFR.C	931	Hex(1)	C[+57]*7, S[+162]	1465.61	4	5859.41	5859.42	0	-2.1	Specific	1776.44	1776.44	0	30	474	>sp|Q14766|LTBP1_HUMAN Latent-transforming growth factor beta-binding protein 1	1	DW090619_5_HF8 T.11554.11554.4	controllerType=0 controllerNumber=1 scan=11554	29.1197
	1	R.C[+57.021]ENTEGSFLC[+57.021]IC[+57.021]PAGFMAS[+162.053]EEGTNC[+57.021]IDVDEC[+57.021]LRPDVC[+57.021]GEGHC[+57.021]VNTVGAFR.C	931	Hex(1)	C[+57]*7, S[+162]	1465.61	4	5859.41	5859.42	0	-1	Specific	1779.8	1779.8	0	30	474	>sp|Q14766|LTBP1_HUMAN Latent-transforming growth factor beta-binding protein 1	1	DW090619_5_HF8 T.11045.11045.4	controllerType=0 controllerNumber=1 scan=11045	27.9095
	1	R.C[+57.021]ENTEGSFLC[+57.021]IC[+57.021]PAGFMAS[+162.053]EEGTNC[+57.021]IDVDEC[+57.021]LRPDVC[+57.021]GEGHC[+57.021]VNTVGAFR.C	931	Hex(1)	C[+57]*7, S[+162]	1465.6	4	5859.39	5859.42	0	-5	Specific	1790.12	1790.12	0	30	474	>sp|Q14766|LTBP1_HUMAN Latent-transforming growth factor beta-binding protein 1	1	DW090619_5_HF8 T.11253.11253.4	controllerType=0 controllerNumber=1 scan=11253	28.4062
	1	R.C[+57.021]ENTEGSFLC[+57.021]IC[+57.021]PAGFMAS[+162.053]EEGTNC[+57.021]IDVDEC[+57.021]LRPDVC[+57.021]GEGHC[+57.021]VNTVGAFR.C	931	Hex(1)	C[+57]*7, S[+162]	1465.61	4	5859.42	5859.42	0	0.3	Specific	1805.25	1805.25	0	30	474	>sp|Q14766|LTBP1_HUMAN Latent-transforming growth factor beta-binding protein 1	1	DW090619_5_HF8 T.9628.9628.4	controllerType=0 controllerNumber=1 scan=9628	24.5042
	1	R.C[+57.021]ENTEGSFLC[+57.021]IC[+57.021]PAGFMAS[+162.053]EEGTNC[+57.021]IDVDEC[+57.021]LRPDVC[+57.021]GEGHC[+57.021]VNTVGAFR.C	931	Hex(1)	C[+57]*7, S[+162]	1465.61	4	5859.43	5859.42	0	1	Specific	1815.33	1815.33	0	30	474	>sp|Q14766|LTBP1_HUMAN Latent-transforming growth factor beta-binding protein 1	1	DW090619_5_HF8 T.10064.10064.4	controllerType=0 controllerNumber=1 scan=10064	25.5251
	1	R.C[+57.021]ENTEGSFLC[+57.021]IC[+57.021]PAGFMAS[+162.053]EEGTNC[+57.021]IDVDEC[+57.021]LRPDVC[+57.021]GEGHC[+57.021]VNTVGAFR.C	931	Hex(1)	C[+57]*7, S[+162]	1465.61	4	5859.4	5859.42	0	-3	Specific	1820.3	1820.3	0	30	474	>sp|Q14766|LTBP1_HUMAN Latent-transforming growth factor beta-binding protein 1	1	DW090619_5_HF8 T.10716.10716.4	controllerType=0 controllerNumber=1 scan=10716	27.1271
	1	R.C[+57.021]ENTEGSFLC[+57.021]IC[+57.021]PAGFMAS[+162.053]EEGTNC[+57.021]IDVDEC[+57.021]LRPDVC[+57.021]GEGHC[+57.021]VNTVGAFR.C	931	Hex(1)	C[+57]*7, S[+162]	1465.61	4	5859.4	5859.42	0	-3.7	Specific	1829.87	1829.87	0	30	474	>sp|Q14766|LTBP1_HUMAN Latent-transforming growth factor beta-binding protein 1	1	DW090619_5_HF8 T.10491.10491.4	controllerType=0 controllerNumber=1 scan=10491	26.5939
	1	R.C[+57.021]ENTEGS[+162.053]FLC[+57.021]IC[+57.021]PAGFMASEEGTNC[+57.021]IDVDEC[+57.021]LRPDVC[+57.021]GEGHC[+57.021]VNTVGAFR.C	931	Hex(1)	C[+57]*7, S[+162]	1465.61	4	5859.4	5859.42	0	-3.1	Specific	1834.71	1834.71	1.47	30	474	>sp|Q14766|LTBP1_HUMAN Latent-transforming growth factor beta-binding protein 1	1	DW090619_5_HF8 T.12497.12497.4	controllerType=0 controllerNumber=1 scan=12497	31.3504
	1	R.C[+57.021]ENTEGSFLC[+57.021]IC[+57.021]PAGFMAS[+162.053]EEGTNC[+57.021]IDVDEC[+57.021]LRPDVC[+57.021]GEGHC[+57.021]VNTVGAFR.C	931	Hex(1)	C[+57]*7, S[+162]	1465.61	4	5859.41	5859.42	0	-2.3	Specific	1841.47	1841.47	0	30	474	>sp|Q14766|LTBP1_HUMAN Latent-transforming growth factor beta-binding protein 1	1	DW090619_5_HF8 T.11947.11947.4	controllerType=0 controllerNumber=1 scan=11947	30.0539
	1	R.C[+57.021]ENTEGSFLC[+57.021]IC[+57.021]PAGFMAS[+162.053]EEGTNC[+57.021]IDVDEC[+57.021]LRPDVC[+57.021]GEGHC[+57.021]VNTVGAFR.C	931	Hex(1)	C[+57]*7, S[+162]	1465.61	4	5859.4	5859.42	0	-2.9	Specific	1848.65	1848.65	0	30	474	>sp|Q14766|LTBP1_HUMAN Latent-transforming growth factor beta-binding protein 1	1	DW090619_5_HF8 T.10206.10206.4	controllerType=0 controllerNumber=1 scan=10206	25.8612
	1	R.C[+57.021]ENTEGSFLC[+57.021]IC[+57.021]PAGFMAS[+162.053]EEGTNC[+57.021]IDVDEC[+57.021]LRPDVC[+57.021]GEGHC[+57.021]VNTVGAFR.C	931	Hex(1)	C[+57]*7, S[+162]	1465.61	4	5859.41	5859.42	0	-2	Specific	1848.9	1848.9	0	30	474	>sp|Q14766|LTBP1_HUMAN Latent-transforming growth factor beta-binding protein 1	1	DW090619_5_HF8 T.11893.11893.4	controllerType=0 controllerNumber=1 scan=11893	29.9252
	1	R.C[+57.021]ENTEGSFLC[+57.021]IC[+57.021]PAGFMAS[+162.053]EEGTNC[+57.021]IDVDEC[+57.021]LRPDVC[+57.021]GEGHC[+57.021]VNTVGAFR.C	931	Hex(1)	C[+57]*7, S[+162]	1465.61	4	5859.4	5859.42	0	-2.9	Specific	1851.31	1851.31	0	30	474	>sp|Q14766|LTBP1_HUMAN Latent-transforming growth factor beta-binding protein 1	1	DW090619_5_HF8 T.12331.12331.4	controllerType=0 controllerNumber=1 scan=12331	30.9615
	1	R.C[+57.021]ENTEGSFLC[+57.021]IC[+57.021]PAGFMAS[+162.053]EEGTNC[+57.021]IDVDEC[+57.021]LRPDVC[+57.021]GEGHC[+57.021]VNTVGAFR.C	931	Hex(1)	C[+57]*7, S[+162]	1465.61	4	5859.41	5859.42	0	-2.4	Specific	1855.83	1855.83	0	30	474	>sp|Q14766|LTBP1_HUMAN Latent-transforming growth factor beta-binding protein 1	1	DW090619_5_HF8 T.12115.12115.4	controllerType=0 controllerNumber=1 scan=12115	30.4526
	1	R.C[+57.021]ENTEGSFLC[+57.021]IC[+57.021]PAGFMAS[+162.053]EEGTNC[+57.021]IDVDEC[+57.021]LRPDVC[+57.021]GEGHC[+57.021]VNTVGAFR.C	931	Hex(1)	C[+57]*7, S[+162]	1465.61	4	5859.41	5859.42	0	-1.9	Specific	1859.32	1859.32	0	30	474	>sp|Q14766|LTBP1_HUMAN Latent-transforming growth factor beta-binding protein 1	1	DW090619_5_HF8 T.9954.9954.4	controllerType=0 controllerNumber=1 scan=9954	25.2683
	1	R.C[+57.021]ENTEGSFLC[+57.021]IC[+57.021]PAGFMAS[+162.053]EEGTNC[+57.021]IDVDEC[+57.021]LRPDVC[+57.021]GEGHC[+57.021]VNTVGAFR.C	931	Hex(1)	C[+57]*7, S[+162]	1465.61	4	5859.4	5859.42	0	-3.6	Specific	1861.93	1861.93	0	30	474	>sp|Q14766|LTBP1_HUMAN Latent-transforming growth factor beta-binding protein 1	1	DW090619_5_HF8 T.12279.12279.4	controllerType=0 controllerNumber=1 scan=12279	30.8397
	1	R.C[+57.021]ENTEGSFLC[+57.021]IC[+57.021]PAGFMASEEGT[+162.053]NC[+57.021]IDVDEC[+57.021]LRPDVC[+57.021]GEGHC[+57.021]VNTVGAFR.C	931	Hex(1)	C[+57]*7, T[+162]	1465.6	4	5859.4	5859.42	0	-3.9	Specific	1862.48	1862.48	0	30	474	>sp|Q14766|LTBP1_HUMAN Latent-transforming growth factor beta-binding protein 1	1	DW090619_5_HF8 T.12225.12225.4	controllerType=0 controllerNumber=1 scan=12225	30.7125
	1	R.C[+57.021]ENTEGSFLC[+57.021]IC[+57.021]PAGFMAS[+162.053]EEGTNC[+57.021]IDVDEC[+57.021]LRPDVC[+57.021]GEGHC[+57.021]VNTVGAFR.C	931	Hex(1)	C[+57]*7, S[+162]	1465.61	4	5859.4	5859.42	0	-3.4	Specific	1871.66	1871.66	0	30	474	>sp|Q14766|LTBP1_HUMAN Latent-transforming growth factor beta-binding protein 1	1	DW090619_5_HF8 T.10156.10156.4	controllerType=0 controllerNumber=1 scan=10156	25.7418
	1	R.C[+57.021]ENTEGSFLC[+57.021]IC[+57.021]PAGFMAS[+162.053]EEGTNC[+57.021]IDVDEC[+57.021]LRPDVC[+57.021]GEGHC[+57.021]VNTVGAFR.C	931	Hex(1)	C[+57]*7, S[+162]	1465.61	4	5859.41	5859.42	0	-2.3	Specific	1877.03	1877.03	0	30	474	>sp|Q14766|LTBP1_HUMAN Latent-transforming growth factor beta-binding protein 1	1	DW090619_5_HF8 T.12167.12167.4	controllerType=0 controllerNumber=1 scan=12167	30.5763
	1	R.C[+57.021]ENTEGSFLC[+57.021]IC[+57.021]PAGFMASEEGT[+162.053]NC[+57.021]IDVDEC[+57.021]LRPDVC[+57.021]GEGHC[+57.021]VNTVGAFR.C	931	Hex(1)	C[+57]*7, T[+162]	1465.61	4	5859.41	5859.42	0	-1.4	Specific	1906.62	1906.62	0	30	474	>sp|Q14766|LTBP1_HUMAN Latent-transforming growth factor beta-binding protein 1	1	DW090619_5_HF8 T.11786.11786.4	controllerType=0 controllerNumber=1 scan=11786	29.6703
	1	R.C[+57.021]ENTEGSFLC[+57.021]IC[+57.021]PAGFMASEEGTN[+0.984]C[+57.021]IDVDEC[+57.021]LRPDVC[+57.021]GEGHC[+57.021]VNTVGAFR.C	931		C[+57]*7, N[+1]	1425.09	4	5697.35	5698.35	-1	1.2	Specific	1918.85	1918.85	129.7	30	474	>sp|Q14766|LTBP1_HUMAN Latent-transforming growth factor beta-binding protein 1	1	DW090619_5_HF8 T.9490.9490.4	controllerType=0 controllerNumber=1 scan=9490	24.1825
	1	R.C[+57.021]ENTEGSFLC[+57.021]IC[+57.021]PAGFMAS[+162.053]EEGTNC[+57.021]IDVDEC[+57.021]LRPDVC[+57.021]GEGHC[+57.021]VNTVGAFR.C	931	Hex(1)	C[+57]*7, S[+162]	1465.61	4	5859.4	5859.42	0	-3.4	Specific	1931.17	1931.17	0	30	474	>sp|Q14766|LTBP1_HUMAN Latent-transforming growth factor beta-binding protein 1	1	DW090619_5_HF8 T.12385.12385.4	controllerType=0 controllerNumber=1 scan=12385	31.0866
	1	R.C[+57.021]ENTEGSFLC[+57.021]IC[+57.021]PAGFMAS[+162.053]EEGTNC[+57.021]IDVDEC[+57.021]LRPDVC[+57.021]GEGHC[+57.021]VNTVGAFR.C	931	Hex(1)	C[+57]*7, S[+162]	1465.61	4	5859.42	5859.42	0	0	Specific	1931.74	1931.74	0	30	474	>sp|Q14766|LTBP1_HUMAN Latent-transforming growth factor beta-binding protein 1	1	DW090619_5_HF8 T.9569.9569.4	controllerType=0 controllerNumber=1 scan=9569	24.3678
	1	R.C[+57.021]ENTEGS[+162.053]FLC[+57.021]IC[+57.021]PAGFMASEEGTNC[+57.021]IDVDEC[+57.021]LRPDVC[+57.021]GEGHC[+57.021]VNTVGAFR.C	931	Hex(1)	C[+57]*7, S[+162]	1465.61	4	5859.41	5859.42	0	-2.3	Specific	1950.28	1950.28	1.37	30	474	>sp|Q14766|LTBP1_HUMAN Latent-transforming growth factor beta-binding protein 1	1	DW090619_5_HF8 T.11842.11842.4	controllerType=0 controllerNumber=1 scan=11842	29.8037
	1	R.C[+57.021]ENTEGSFLC[+57.021]IC[+57.021]PAGFMAS[+162.053]EEGTNC[+57.021]IDVDEC[+57.021]LRPDVC[+57.021]GEGHC[+57.021]VNTVGAFR.C	931	Hex(1)	C[+57]*7, S[+162]	1465.61	4	5859.4	5859.42	0	-2.5	Specific	1950.32	1950.32	0	30	474	>sp|Q14766|LTBP1_HUMAN Latent-transforming growth factor beta-binding protein 1	1	DW090619_5_HF8 T.9402.9402.4	controllerType=0 controllerNumber=1 scan=9402	23.9757
	1	R.C[+57.021]ENTEGSFLC[+57.021]IC[+57.021]PAGFMAS[+162.053]EEGTNC[+57.021]IDVDEC[+57.021]LRPDVC[+57.021]GEGHC[+57.021]VNTVGAFR.C	931	Hex(1)	C[+57]*7, S[+162]	1465.61	4	5859.41	5859.42	0	-1.1	Specific	1955.78	1955.78	0	30	474	>sp|Q14766|LTBP1_HUMAN Latent-transforming growth factor beta-binding protein 1	1	DW090619_5_HF8 T.12001.12001.4	controllerType=0 controllerNumber=1 scan=12001	30.1829
	1	R.C[+57.021]ENTEGSFLC[+57.021]IC[+57.021]PAGFMAS[+162.053]EEGTNC[+57.021]IDVDEC[+57.021]LRPDVC[+57.021]GEGHC[+57.021]VNTVGAFR.C	931	Hex(1)	C[+57]*7, S[+162]	1465.61	4	5859.41	5859.42	0	-1.7	Specific	1961.12	1961.12	0	30	474	>sp|Q14766|LTBP1_HUMAN Latent-transforming growth factor beta-binding protein 1	1	DW090619_5_HF8 T.12443.12443.4	controllerType=0 controllerNumber=1 scan=12443	31.2231
	1	R.C[+57.021]ENTEGSFLC[+57.021]IC[+57.021]PAGFMAS[+162.053]EEGTNC[+57.021]IDVDEC[+57.021]LRPDVC[+57.021]GEGHC[+57.021]VNTVGAFR.C	931	Hex(1)	C[+57]*7, S[+162]	1465.6	4	5859.39	5859.42	0	-4.6	Specific	1961.84	1961.84	0	30	474	>sp|Q14766|LTBP1_HUMAN Latent-transforming growth factor beta-binding protein 1	1	DW090619_5_HF8 T.9515.9515.4	controllerType=0 controllerNumber=1 scan=9515	24.241
	1	R.C[+57.021]ENTEGSFLC[+57.021]IC[+57.021]PAGFMAS[+162.053]EEGTNC[+57.021]IDVDEC[+57.021]LRPDVC[+57.021]GEGHC[+57.021]VNTVGAFR.C	931	Hex(1)	C[+57]*7, S[+162]	1465.86	4	5860.4	5859.42	1	-3.4	Specific	1973.91	1973.91	0	30	474	>sp|Q14766|LTBP1_HUMAN Latent-transforming growth factor beta-binding protein 1	1	DW090619_5_HF8 T.9460.9460.4	controllerType=0 controllerNumber=1 scan=9460	24.1124
	1	R.C[+57.021]ENTEGSFLC[+57.021]IC[+57.021]PAGFMAS[+162.053]EEGTNC[+57.021]IDVDEC[+57.021]LRPDVC[+57.021]GEGHC[+57.021]VNTVGAFR.C	931	Hex(1)	C[+57]*7, S[+162]	1465.61	4	5859.41	5859.42	0	-2	Specific	1992.9	1992.9	0	30	474	>sp|Q14766|LTBP1_HUMAN Latent-transforming growth factor beta-binding protein 1	1	DW090619_5_HF8 T.12056.12056.4	controllerType=0 controllerNumber=1 scan=12056	30.3135
	1	R.C[+57.021]ENTEGSFLC[+57.021]IC[+57.021]PAGFMAS[+162.053]EEGTNC[+57.021]IDVDEC[+57.021]LRPDVC[+57.021]GEGHC[+57.021]VNTVGAFR.C	931	Hex(1)	C[+57]*7, S[+162]	1465.61	4	5859.41	5859.42	0	-2.4	Specific	2026.34	2026.34	0	30	474	>sp|Q14766|LTBP1_HUMAN Latent-transforming growth factor beta-binding protein 1	1	DW090619_5_HF8 T.11716.11716.4	controllerType=0 controllerNumber=1 scan=11716	29.5046
	1	R.C[+57.021]ENTEGSFLC[+57.021]IC[+57.021]PAGFMAS[+162.053]EEGTNC[+57.021]IDVDEC[+57.021]LRPDVC[+57.021]GEGHC[+57.021]VNTVGAFR.C	931	Hex(1)	C[+57]*7, S[+162]	1465.61	4	5859.4	5859.42	0	-2.9	Specific	2031.86	2031.86	0	30	474	>sp|Q14766|LTBP1_HUMAN Latent-transforming growth factor beta-binding protein 1	1	DW090619_5_HF8 T.9353.9353.4	controllerType=0 controllerNumber=1 scan=9353	23.8598
	1	R.C[+57.021]ENTEGSFLC[+57.021]IC[+57.021]PAGFMAS[+162.053]EEGTNC[+57.021]IDVDEC[+57.021]LRPDVC[+57.021]GEGHC[+57.021]VNTVGAFR.C	931	Hex(1)	C[+57]*7, S[+162]	1465.61	4	5859.41	5859.42	0	-2.4	Specific	2114.29	2114.29	0	30	474	>sp|Q14766|LTBP1_HUMAN Latent-transforming growth factor beta-binding protein 1	1	DW090619_5_HF8 T.9234.9234.4	controllerType=0 controllerNumber=1 scan=9234	23.5807
	1	R.C[+57.021]ENTEGSFLC[+57.021]IC[+57.021]PAGFMAS[+162.053]EEGTNC[+57.021]IDVDEC[+57.021]LRPDVC[+57.021]GEGHC[+57.021]VNTVGAFR.C	931	Hex(1)	C[+57]*7, S[+162]	1465.61	4	5859.41	5859.42	0	-2.2	Specific	2128.5	2128.5	0	30	474	>sp|Q14766|LTBP1_HUMAN Latent-transforming growth factor beta-binding protein 1	1	DW090619_5_HF8 T.9181.9181.4	controllerType=0 controllerNumber=1 scan=9181	23.4587
	1	R.C[+57.021]ENTEGSFLC[+57.021]IC[+57.021]PAGFMAS[+162.053]EEGTNC[+57.021]IDVDEC[+57.021]LRPDVC[+57.021]GEGHC[+57.021]VNTVGAFR.C	931	Hex(1)	C[+57]*7, S[+162]	1465.61	4	5859.41	5859.42	0	-1.6	Specific	2134.57	2134.57	0	30	474	>sp|Q14766|LTBP1_HUMAN Latent-transforming growth factor beta-binding protein 1	1	DW090619_5_HF8 T.9126.9126.4	controllerType=0 controllerNumber=1 scan=9126	23.3315
	1	R.C[+57.021]EN[+15.995]TEGSFLC[+57.021]IC[+57.021]PAGFMASEEGT[+162.053]NC[+57.021]IDVDEC[+57.021]LRPDVC[+57.021]GEGHC[+57.021]VNTVGAFR.C	931	Hex(1)	C[+57]*7, N[+16], T[+162]	1176.08	5	5876.39	5875.41	1	-4.2	Specific	8.66	8.66	0	2.13	474	>sp|Q14766|LTBP1_HUMAN Latent-transforming growth factor beta-binding protein 1	1	DW090619_5_HF8 T.10923.10923.5	controllerType=0 controllerNumber=1 scan=10923	27.6201
	1	R.C[+57.021]EN[+15.995]TEGSFLC[+57.021]IC[+57.021]PAGFMAS[+162.053]EEGTNC[+57.021]IDVDEC[+57.021]LRPDVC[+57.021]GEGHC[+57.021]VNTVGAFR.C	931	Hex(1)	C[+57]*7, N[+16], S[+162]	1175.89	5	5875.41	5875.41	0	-0.9	Specific	51.02	51.02	0	2.21	474	>sp|Q14766|LTBP1_HUMAN Latent-transforming growth factor beta-binding protein 1	1	DW090619_5_HF8 T.11556.11556.5	controllerType=0 controllerNumber=1 scan=11556	29.1242
	1	R.C[+57.021]EN[+15.995]TEGSFLC[+57.021]IC[+57.021]PAGFMASEEGT[+162.053]NC[+57.021]IDVDEC[+57.021]LRPDVC[+57.021]GEGHC[+57.021]VNTVGAFR.C	931	Hex(1)	C[+57]*7, N[+16], T[+162]	1176.09	5	5876.4	5875.41	1	-2.7	Specific	70.9	70.9	0	2.17	474	>sp|Q14766|LTBP1_HUMAN Latent-transforming growth factor beta-binding protein 1	1	DW090619_5_HF8 T.10562.10562.5	controllerType=0 controllerNumber=1 scan=10562	26.7614
	1	R.C[+57.021]EN[+15.995]TEGSFLC[+57.021]IC[+57.021]PAGFMASEEGT[+162.053]NC[+57.021]IDVDEC[+57.021]LRPDVC[+57.021]GEGHC[+57.021]VNTVGAFR.C	931	Hex(1)	C[+57]*7, N[+16], T[+162]	1176.09	5	5876.41	5875.41	1	-1.1	Specific	72.52	72.52	0	2.22	474	>sp|Q14766|LTBP1_HUMAN Latent-transforming growth factor beta-binding protein 1	1	DW090619_5_HF8 T.10977.10977.5	controllerType=0 controllerNumber=1 scan=10977	27.7481
	1	R.C[+57.021]EN[+15.995]TEGSFLC[+57.021]IC[+57.021]PAGFMASEEGT[+162.053]NC[+57.021]IDVDEC[+57.021]LRPDVC[+57.021]GEGHC[+57.021]VNTVGAFR.C	931	Hex(1)	C[+57]*7, N[+16], T[+162]	1175.89	5	5875.4	5875.41	0	-3	Specific	88.2	88.2	0	2.13	474	>sp|Q14766|LTBP1_HUMAN Latent-transforming growth factor beta-binding protein 1	1	DW090619_5_HF8 T.11612.11612.5	controllerType=0 controllerNumber=1 scan=11612	29.2566
	1	R.C[+57.021]ENTEGSFLC[+57.021]IC[+57.021]PAGFM[+15.995]ASEEGT[+203.079]NC[+57.021]IDVDEC[+57.021]LRPDVC[+57.021]GEGHC[+57.021]VNTVGAFR.C	931	HexNAc(1)	C[+57]*7, M[+16], T[+203]	1184.09	5	5916.43	5916.44	0	-2.6	Specific	90.08	90.08	0	2.11	474	>sp|Q14766|LTBP1_HUMAN Latent-transforming growth factor beta-binding protein 1	1	DW090619_5_HF8 T.10835.10835.5	controllerType=0 controllerNumber=1 scan=10835	27.4102
	1	R.C[+57.021]ENTEGSFLC[+57.021]IC[+57.021]PAGFM[+15.995]AS[+203.079]EEGTNC[+57.021]IDVDEC[+57.021]LRPDVC[+57.021]GEGHC[+57.021]VNTVGAFR.C	931	HexNAc(1)	C[+57]*7, M[+16], S[+203]	1184.29	5	5917.42	5916.44	1	-3.3	Specific	115.63	115.63	0	2.1	474	>sp|Q14766|LTBP1_HUMAN Latent-transforming growth factor beta-binding protein 1	1	DW090619_5_HF8 T.11212.11212.5	controllerType=0 controllerNumber=1 scan=11212	28.3074
	1	R.C[+57.021]ENTEGSFLC[+57.021]IC[+57.021]PAGFM[+15.995]AS[+203.079]EEGTNC[+57.021]IDVDEC[+57.021]LRPDVC[+57.021]GEGHC[+57.021]VNTVGAFR.C	931	HexNAc(1)	C[+57]*7, M[+16], S[+203]	1184.09	5	5916.41	5916.44	0	-4.6	Specific	129.95	129.95	0	2.12	474	>sp|Q14766|LTBP1_HUMAN Latent-transforming growth factor beta-binding protein 1	1	DW090619_5_HF8 T.10889.10889.5	controllerType=0 controllerNumber=1 scan=10889	27.5394
	1	R.C[+57.021]ENTEGSFLC[+57.021]IC[+57.021]PAGFM[+15.995]AS[+203.079]EEGTNC[+57.021]IDVDEC[+57.021]LRPDVC[+57.021]GEGHC[+57.021]VNTVGAFR.C	931	HexNAc(1)	C[+57]*7, M[+16], S[+203]	1184.09	5	5916.41	5916.44	0	-5	Specific	140.29	140.29	0	2.28	474	>sp|Q14766|LTBP1_HUMAN Latent-transforming growth factor beta-binding protein 1	1	DW090619_5_HF8 T.11269.11269.5	controllerType=0 controllerNumber=1 scan=11269	28.4423
	1	R.C[+57.021]EN[+15.995]TEGSFLC[+57.021]IC[+57.021]PAGFMASEEGT[+162.053]NC[+57.021]IDVDEC[+57.021]LRPDVC[+57.021]GEGHC[+57.021]VNTVGAFR.C	931	Hex(1)	C[+57]*7, N[+16], T[+162]	1175.89	5	5875.4	5875.41	0	-2.5	Specific	141.98	141.98	0	2.54	474	>sp|Q14766|LTBP1_HUMAN Latent-transforming growth factor beta-binding protein 1	1	DW090619_5_HF8 T.11696.11696.5	controllerType=0 controllerNumber=1 scan=11696	29.4569
	1	R.C[+57.021]ENTEGSFLC[+57.021]IC[+57.021]PAGFM[+15.995]ASEEGT[+203.079]NC[+57.021]IDVDEC[+57.021]LRPDVC[+57.021]GEGHC[+57.021]VNTVGAFR.C	931	HexNAc(1)	C[+57]*7, M[+16], T[+203]	1183.89	5	5915.44	5916.44	-1	0.2	Specific	143.77	143.77	0	2.69	474	>sp|Q14766|LTBP1_HUMAN Latent-transforming growth factor beta-binding protein 1	1	DW090619_5_HF8 T.11476.11476.5	controllerType=0 controllerNumber=1 scan=11476	28.934
	1	R.C[+57.021]ENTEGSFLC[+57.021]IC[+57.021]PAGFM[+15.995]ASEEGT[+203.079]NC[+57.021]IDVDEC[+57.021]LRPDVC[+57.021]GEGHC[+57.021]VNTVGAFR.C	931	HexNAc(1)	C[+57]*7, M[+16], T[+203]	1183.89	5	5915.42	5916.44	-1	-2.2	Specific	151.29	151.29	0	2.69	474	>sp|Q14766|LTBP1_HUMAN Latent-transforming growth factor beta-binding protein 1	1	DW090619_5_HF8 T.11111.11111.5	controllerType=0 controllerNumber=1 scan=11111	28.0666
	1	R.C[+57.021]ENTEGSFLC[+57.021]IC[+57.021]PAGFM[+15.995]ASEEGT[+203.079]NC[+57.021]IDVDEC[+57.021]LRPDVC[+57.021]GEGHC[+57.021]VNTVGAFR.C	931	HexNAc(1)	C[+57]*7, M[+16], T[+203]	1183.89	5	5915.42	5916.44	-1	-3.4	Specific	168.72	168.72	0	2.4	474	>sp|Q14766|LTBP1_HUMAN Latent-transforming growth factor beta-binding protein 1	1	DW090619_5_HF8 T.10342.10342.5	controllerType=0 controllerNumber=1 scan=10342	26.2395
	1	R.C[+57.021]ENTEGSFLC[+57.021]IC[+57.021]PAGFM[+15.995]ASEEGT[+203.079]NC[+57.021]IDVDEC[+57.021]LRPDVC[+57.021]GEGHC[+57.021]VNTVGAFR.C	931	HexNAc(1)	C[+57]*7, M[+16], T[+203]	1184.09	5	5916.43	5916.44	0	-2.2	Specific	174.36	174.36	0	2.8	474	>sp|Q14766|LTBP1_HUMAN Latent-transforming growth factor beta-binding protein 1	1	DW090619_5_HF8 T.10505.10505.5	controllerType=0 controllerNumber=1 scan=10505	26.6264
	1	R.C[+57.021]ENTEGSFLC[+57.021]IC[+57.021]PAGFM[+15.995]ASEEGT[+203.079]NC[+57.021]IDVDEC[+57.021]LRPDVC[+57.021]GEGHC[+57.021]VNTVGAFR.C	931	HexNAc(1)	C[+57]*7, M[+16], T[+203]	1184.29	5	5917.43	5916.44	1	-2.5	Specific	201.21	201.21	0	2.47	474	>sp|Q14766|LTBP1_HUMAN Latent-transforming growth factor beta-binding protein 1	1	DW090619_5_HF8 T.10945.10945.5	controllerType=0 controllerNumber=1 scan=10945	27.6721
	1	R.C[+57.021]ENTEGSFLC[+57.021]IC[+57.021]PAGFM[+15.995]ASEEGT[+162.053]NC[+57.021]IDVDEC[+57.021]LRPDVC[+57.021]GEGHC[+57.021]VNTVGAFR.C	931	Hex(1)	C[+57]*7, M[+16], T[+162]	1469.35	4	5874.39	5875.41	-1	-3.3	Specific	216.55	216.55	0	4.24	474	>sp|Q14766|LTBP1_HUMAN Latent-transforming growth factor beta-binding protein 1	1	DW090619_5_HF8 T.10812.10812.4	controllerType=0 controllerNumber=1 scan=10812	27.3559
	1	R.C[+57.021]ENTEGSFLC[+57.021]IC[+57.021]PAGFM[+15.995]ASEEGT[+203.079]NC[+57.021]IDVDEC[+57.021]LRPDVC[+57.021]GEGHC[+57.021]VNTVGAFR.C	931	HexNAc(1)	C[+57]*7, M[+16], T[+203]	1184.09	5	5916.43	5916.44	0	-1.4	Specific	225	225	0	2.82	474	>sp|Q14766|LTBP1_HUMAN Latent-transforming growth factor beta-binding protein 1	1	DW090619_5_HF8 T.10394.10394.5	controllerType=0 controllerNumber=1 scan=10394	26.3633
	1	R.C[+57.021]EN[+15.995]TEGSFLC[+57.021]IC[+57.021]PAGFMAS[+162.053]EEGTNC[+57.021]IDVDEC[+57.021]LRPDVC[+57.021]GEGHC[+57.021]VNTVGAFR.C	931	Hex(1)	C[+57]*7, N[+16], S[+162]	1175.89	5	5875.42	5875.41	0	0.5	Specific	226.44	226.44	0	3.26	474	>sp|Q14766|LTBP1_HUMAN Latent-transforming growth factor beta-binding protein 1	1	DW090619_5_HF8 T.11822.11822.5	controllerType=0 controllerNumber=1 scan=11822	29.7555
	1	R.C[+57.021]ENTEGSFLC[+57.021]IC[+57.021]PAGFM[+15.995]AS[+203.079]EEGTNC[+57.021]IDVDEC[+57.021]LRPDVC[+57.021]GEGHC[+57.021]VNTVGAFR.C	931	HexNAc(1)	C[+57]*7, M[+16], S[+203]	1184.09	5	5916.42	5916.44	0	-2.8	Specific	233.26	233.26	0	2.67	474	>sp|Q14766|LTBP1_HUMAN Latent-transforming growth factor beta-binding protein 1	1	DW090619_5_HF8 T.10776.10776.5	controllerType=0 controllerNumber=1 scan=10776	27.2708
	1	R.C[+57.021]ENTEGSFLC[+57.021]IC[+57.021]PAGFM[+15.995]AS[+203.079]EEGTNC[+57.021]IDVDEC[+57.021]LRPDVC[+57.021]GEGHC[+57.021]VNTVGAFR.C	931	HexNAc(1)	C[+57]*7, M[+16], S[+203]	1184.29	5	5917.43	5916.44	1	-3.1	Specific	239.3	239.3	0	2.86	474	>sp|Q14766|LTBP1_HUMAN Latent-transforming growth factor beta-binding protein 1	1	DW090619_5_HF8 T.10451.10451.5	controllerType=0 controllerNumber=1 scan=10451	26.4981
	1	R.C[+57.021]ENTEGSFLC[+57.021]IC[+57.021]PAGFM[+15.995]AS[+203.079]EEGTNC[+57.021]IDVDEC[+57.021]LRPDVC[+57.021]GEGHC[+57.021]VNTVGAFR.C	931	HexNAc(1)	C[+57]*7, M[+16], S[+203]	1184.09	5	5916.43	5916.44	0	-1.9	Specific	242.49	242.49	0	3.51	474	>sp|Q14766|LTBP1_HUMAN Latent-transforming growth factor beta-binding protein 1	1	DW090619_5_HF8 T.10998.10998.5	controllerType=0 controllerNumber=1 scan=10998	27.7981
	1	R.C[+57.021]EN[+15.995]TEGSFLC[+57.021]IC[+57.021]PAGFMAS[+162.053]EEGTNC[+57.021]IDVDEC[+57.021]LRPDVC[+57.021]GEGHC[+57.021]VNTVGAFR.C	931	Hex(1)	C[+57]*7, N[+16], S[+162]	1469.6	4	5875.37	5875.41	0	-8.1	Specific	245.04	245.04	0	4.49	474	>sp|Q14766|LTBP1_HUMAN Latent-transforming growth factor beta-binding protein 1	1	DW090619_5_HF8 T.10301.10301.4	controllerType=0 controllerNumber=1 scan=10301	26.1397
	1	R.C[+57.021]ENTEGSFLC[+57.021]IC[+57.021]PAGFM[+15.995]ASEEGT[+203.079]NC[+57.021]IDVDEC[+57.021]LRPDVC[+57.021]GEGHC[+57.021]VNTVGAFR.C	931	HexNAc(1)	C[+57]*7, M[+16], T[+203]	1184.09	5	5916.43	5916.44	0	-1.6	Specific	246.32	246.32	0	3.72	474	>sp|Q14766|LTBP1_HUMAN Latent-transforming growth factor beta-binding protein 1	1	DW090619_5_HF8 T.11424.11424.5	controllerType=0 controllerNumber=1 scan=11424	28.8101
	1	R.C[+57.021]ENTEGSFLC[+57.021]IC[+57.021]PAGFM[+15.995]AS[+162.053]EEGTNC[+57.021]IDVDEC[+57.021]LRPDVC[+57.021]GEGHC[+57.021]VNTVGAFR.C	931	Hex(1)	C[+57]*7, M[+16], S[+162]	1175.87	5	5875.35	5875.41	0	-11.8	Specific	251.98	251.98	0	2.4	474	>sp|Q14766|LTBP1_HUMAN Latent-transforming growth factor beta-binding protein 1	1	DW090619_5_HF8 T.9315.9315.2	controllerType=0 controllerNumber=1 scan=9315	23.7708
	1	R.C[+57.021]ENTEGSFLC[+57.021]IC[+57.021]PAGFM[+15.995]AS[+203.079]EEGTNC[+57.021]IDVDEC[+57.021]LRPDVC[+57.021]GEGHC[+57.021]VNTVGAFR.C	931	HexNAc(1)	C[+57]*7, M[+16], S[+203]	1184.09	5	5916.42	5916.44	0	-3.3	Specific	266.93	266.93	0	3.5	474	>sp|Q14766|LTBP1_HUMAN Latent-transforming growth factor beta-binding protein 1	1	DW090619_5_HF8 T.10557.10557.5	controllerType=0 controllerNumber=1 scan=10557	26.7504
	1	R.C[+57.021]ENTEGSFLC[+57.021]IC[+57.021]PAGFM[+15.995]AS[+203.079]EEGTNC[+57.021]IDVDEC[+57.021]LRPDVC[+57.021]GEGHC[+57.021]VNTVGAFR.C	931	HexNAc(1)	C[+57]*7, M[+16], S[+203]	1184.09	5	5916.43	5916.44	0	-2.1	Specific	296.68	296.68	0	4.24	474	>sp|Q14766|LTBP1_HUMAN Latent-transforming growth factor beta-binding protein 1	1	DW090619_5_HF8 T.11530.11530.5	controllerType=0 controllerNumber=1 scan=11530	29.0628
	1	R.C[+57.021]ENTEGS[+203.079]FLC[+57.021]IC[+57.021]PAGFM[+15.995]ASEEGTNC[+57.021]IDVDEC[+57.021]LRPDVC[+57.021]GEGHC[+57.021]VNTVGAFR.C	931	HexNAc(1)	C[+57]*7, M[+16], S[+203]	1184.09	5	5916.41	5916.44	0	-5	Specific	299.87	299.87	3.55	2.75	474	>sp|Q14766|LTBP1_HUMAN Latent-transforming growth factor beta-binding protein 1	1	DW090619_5_HF8 T.9894.9894.3	controllerType=0 controllerNumber=1 scan=9894	25.1297
	1	R.C[+57.021]EN[+15.995]TEGSFLC[+57.021]IC[+57.021]PAGFMAS[+162.053]EEGTNC[+57.021]IDVDEC[+57.021]LRPDVC[+57.021]GEGHC[+57.021]VNTVGAFR.C	931	Hex(1)	C[+57]*7, N[+16], S[+162]	1175.89	5	5875.41	5875.41	0	-1.2	Specific	301.08	301.08	0	5.44	474	>sp|Q14766|LTBP1_HUMAN Latent-transforming growth factor beta-binding protein 1	1	DW090619_5_HF8 T.11876.11876.5	controllerType=0 controllerNumber=1 scan=11876	29.884
	1	R.C[+57.021]EN[+15.995]TEGSFLC[+57.021]IC[+57.021]PAGFMASEEGT[+162.053]NC[+57.021]IDVDEC[+57.021]LRPDVC[+57.021]GEGHC[+57.021]VNTVGAFR.C	931	Hex(1)	C[+57]*7, N[+16], T[+162]	1469.6	4	5875.39	5875.41	0	-4.3	Specific	326.22	326.22	0	5.62	474	>sp|Q14766|LTBP1_HUMAN Latent-transforming growth factor beta-binding protein 1	1	DW090619_5_HF8 T.10752.10752.4	controllerType=0 controllerNumber=1 scan=10752	27.2142
	1	R.C[+57.021]ENTEGSFLC[+57.021]IC[+57.021]PAGFM[+15.995]ASEEGT[+203.079]NC[+57.021]IDVDEC[+57.021]LRPDVC[+57.021]GEGHC[+57.021]VNTVGAFR.C	931	HexNAc(1)	C[+57]*7, M[+16], T[+203]	1184.09	5	5916.43	5916.44	0	-1.7	Specific	327.05	327.05	0	5.82	474	>sp|Q14766|LTBP1_HUMAN Latent-transforming growth factor beta-binding protein 1	1	DW090619_5_HF8 T.11639.11639.5	controllerType=0 controllerNumber=1 scan=11639	29.3212
	1	R.C[+57.021]ENTEGSFLC[+57.021]IC[+57.021]PAGFM[+15.995]ASEEGT[+203.079]NC[+57.021]IDVDEC[+57.021]LRPDVC[+57.021]GEGHC[+57.021]VNTVGAFR.C	931	HexNAc(1)	C[+57]*7, M[+16], T[+203]	1184.09	5	5916.44	5916.44	0	-0.8	Specific	327.13	327.13	0	4.61	474	>sp|Q14766|LTBP1_HUMAN Latent-transforming growth factor beta-binding protein 1	1	DW090619_5_HF8 T.10672.10672.5	controllerType=0 controllerNumber=1 scan=10672	27.0219
	1	R.C[+57.021]EN[+15.995]TEGSFLC[+57.021]IC[+57.021]PAGFMAS[+162.053]EEGTNC[+57.021]IDVDEC[+57.021]LRPDVC[+57.021]GEGHC[+57.021]VNTVGAFR.C	931	Hex(1)	C[+57]*7, N[+16], S[+162]	1175.89	5	5875.41	5875.41	0	-0.8	Specific	327.92	327.92	0	5.82	474	>sp|Q14766|LTBP1_HUMAN Latent-transforming growth factor beta-binding protein 1	1	DW090619_5_HF8 T.12094.12094.5	controllerType=0 controllerNumber=1 scan=12094	30.4021
	1	R.C[+57.021]ENTEGSFLC[+57.021]IC[+57.021]PAGFM[+15.995]ASEEGT[+162.053]NC[+57.021]IDVDEC[+57.021]LRPDVC[+57.021]GEGHC[+57.021]VNTVGAFR.C	931	Hex(1)	C[+57]*7, M[+16], T[+162]	1469.35	4	5874.39	5875.41	-1	-3.2	Specific	342.86	342.86	0	5.62	474	>sp|Q14766|LTBP1_HUMAN Latent-transforming growth factor beta-binding protein 1	1	DW090619_5_HF8 T.10395.10395.4	controllerType=0 controllerNumber=1 scan=10395	26.3655
	1	R.C[+57.021]ENTEGSFLC[+57.021]IC[+57.021]PAGFM[+15.995]ASEEGT[+203.079]NC[+57.021]IDVDEC[+57.021]LRPDVC[+57.021]GEGHC[+57.021]VNTVGAFR.C	931	HexNAc(1)	C[+57]*7, M[+16], T[+203]	1184.09	5	5916.43	5916.44	0	-1.7	Specific	345.51	345.51	0	5.82	474	>sp|Q14766|LTBP1_HUMAN Latent-transforming growth factor beta-binding protein 1	1	DW090619_5_HF8 T.11752.11752.5	controllerType=0 controllerNumber=1 scan=11752	29.5896
	1	R.C[+57.021]ENTEGSFLC[+57.021]IC[+57.021]PAGFM[+15.995]ASEEGT[+203.079]NC[+57.021]IDVDEC[+57.021]LRPDVC[+57.021]GEGHC[+57.021]VNTVGAFR.C	931	HexNAc(1)	C[+57]*7, M[+16], T[+203]	1184.09	5	5916.43	5916.44	0	-1.4	Specific	350.93	350.93	0	5.82	474	>sp|Q14766|LTBP1_HUMAN Latent-transforming growth factor beta-binding protein 1	1	DW090619_5_HF8 T.10222.10222.5	controllerType=0 controllerNumber=1 scan=10222	25.8981
	1	R.C[+57.021]ENTEGSFLC[+57.021]IC[+57.021]PAGFM[+15.995]ASEEGT[+203.079]NC[+57.021]IDVDEC[+57.021]LRPDVC[+57.021]GEGHC[+57.021]VNTVGAFR.C	931	HexNAc(1)	C[+57]*7, M[+16], T[+203]	1184.09	5	5916.43	5916.44	0	-1.3	Specific	366.61	366.61	0	7.21	474	>sp|Q14766|LTBP1_HUMAN Latent-transforming growth factor beta-binding protein 1	1	DW090619_5_HF8 T.10616.10616.5	controllerType=0 controllerNumber=1 scan=10616	26.8897
	1	R.C[+57.021]EN[+15.995]TEGSFLC[+57.021]IC[+57.021]PAGFMAS[+162.053]EEGTNC[+57.021]IDVDEC[+57.021]LRPDVC[+57.021]GEGHC[+57.021]VNTVGAFR.C	931	Hex(1)	C[+57]*7, N[+16], S[+162]	1469.6	4	5875.4	5875.41	0	-3	Specific	377.04	377.04	0	7	474	>sp|Q14766|LTBP1_HUMAN Latent-transforming growth factor beta-binding protein 1	1	DW090619_5_HF8 T.11030.11030.4	controllerType=0 controllerNumber=1 scan=11030	27.8746
	1	R.C[+57.021]EN[+15.995]TEGSFLC[+57.021]IC[+57.021]PAGFMAS[+162.053]EEGTNC[+57.021]IDVDEC[+57.021]LRPDVC[+57.021]GEGHC[+57.021]VNTVGAFR.C	931	Hex(1)	C[+57]*7, N[+16], S[+162]	1469.61	4	5875.41	5875.41	0	-1.4	Specific	377.4	377.4	0	7.46	474	>sp|Q14766|LTBP1_HUMAN Latent-transforming growth factor beta-binding protein 1	1	DW090619_5_HF8 T.11423.11423.4	controllerType=0 controllerNumber=1 scan=11423	28.8079
	1	R.C[+57.021]ENTEGSFLC[+57.021]IC[+57.021]PAGFM[+15.995]ASEEGT[+203.079]NC[+57.021]IDVDEC[+57.021]LRPDVC[+57.021]GEGHC[+57.021]VNTVGAFR.C	931	HexNAc(1)	C[+57]*7, M[+16], T[+203]	1184.29	5	5917.44	5916.44	1	-1	Specific	377.85	377.85	0	6	474	>sp|Q14766|LTBP1_HUMAN Latent-transforming growth factor beta-binding protein 1	1	DW090619_5_HF8 T.11586.11586.5	controllerType=0 controllerNumber=1 scan=11586	29.1957
	1	R.C[+57.021]EN[+15.995]TEGSFLC[+57.021]IC[+57.021]PAGFMAS[+162.053]EEGTNC[+57.021]IDVDEC[+57.021]LRPDVC[+57.021]GEGHC[+57.021]VNTVGAFR.C	931	Hex(1)	C[+57]*7, N[+16], S[+162]	1175.89	5	5875.41	5875.41	0	-0.6	Specific	395.52	395.52	0	6	474	>sp|Q14766|LTBP1_HUMAN Latent-transforming growth factor beta-binding protein 1	1	DW090619_5_HF8 T.11963.11963.5	controllerType=0 controllerNumber=1 scan=11963	30.0907
	1	R.C[+57.021]ENTEGSFLC[+57.021]IC[+57.021]PAGFMASEEGT[+162.053]N[+0.984]C[+57.021]IDVDEC[+57.021]LRPDVC[+57.021]GEGHC[+57.021]VNTVGAFR.C	931	Hex(1)	C[+57]*7, N[+1], T[+162]	1173.09	5	5861.41	5860.4	1	1.1	Specific	411.83	411.83	0.89	7.38	474	>sp|Q14766|LTBP1_HUMAN Latent-transforming growth factor beta-binding protein 1	1	DW090619_5_HF8 T.10939.10939.5	controllerType=0 controllerNumber=1 scan=10939	27.6589
	1	R.C[+57.021]EN[+15.995]TEGSFLC[+57.021]IC[+57.021]PAGFMAS[+162.053]EEGTNC[+57.021]IDVDEC[+57.021]LRPDVC[+57.021]GEGHC[+57.021]VNTVGAFR.C	931	Hex(1)	C[+57]*7, N[+16], S[+162]	1469.6	4	5875.39	5875.41	0	-3.8	Specific	436.22	436.22	0	7.17	474	>sp|Q14766|LTBP1_HUMAN Latent-transforming growth factor beta-binding protein 1	1	DW090619_5_HF8 T.11692.11692.4	controllerType=0 controllerNumber=1 scan=11692	29.4481
	1	R.C[+57.021]EN[+15.995]TEGSFLC[+57.021]IC[+57.021]PAGFMAS[+162.053]EEGTNC[+57.021]IDVDEC[+57.021]LRPDVC[+57.021]GEGHC[+57.021]VNTVGAFR.C	931	Hex(1)	C[+57]*7, N[+16], S[+162]	1469.6	4	5875.38	5875.41	0	-5.4	Specific	457.47	457.47	0	7.24	474	>sp|Q14766|LTBP1_HUMAN Latent-transforming growth factor beta-binding protein 1	1	DW090619_5_HF8 T.10975.10975.4	controllerType=0 controllerNumber=1 scan=10975	27.7437
	1	R.C[+57.021]EN[+15.995]TEGSFLC[+57.021]IC[+57.021]PAGFMAS[+162.053]EEGTNC[+57.021]IDVDEC[+57.021]LRPDVC[+57.021]GEGHC[+57.021]VNTVGAFR.C	931	Hex(1)	C[+57]*7, N[+16], S[+162]	1469.6	4	5875.38	5875.41	0	-5.3	Specific	459.68	459.68	0	7.24	474	>sp|Q14766|LTBP1_HUMAN Latent-transforming growth factor beta-binding protein 1	1	DW090619_5_HF8 T.11271.11271.4	controllerType=0 controllerNumber=1 scan=11271	28.4467
	1	R.C[+57.021]ENTEGSFLC[+57.021]IC[+57.021]PAGFM[+15.995]AS[+203.079]EEGTNC[+57.021]IDVDEC[+57.021]LRPDVC[+57.021]GEGHC[+57.021]VNTVGAFR.C	931	HexNAc(1)	C[+57]*7, M[+16], S[+203]	1184.09	5	5916.42	5916.44	0	-3.4	Specific	459.78	459.78	0	6.99	474	>sp|Q14766|LTBP1_HUMAN Latent-transforming growth factor beta-binding protein 1	1	DW090619_5_HF8 T.9471.9471.5	controllerType=0 controllerNumber=1 scan=9471	24.1383
	1	R.C[+57.021]EN[+15.995]TEGSFLC[+57.021]IC[+57.021]PAGFMAS[+162.053]EEGTNC[+57.021]IDVDEC[+57.021]LRPDVC[+57.021]GEGHC[+57.021]VNTVGAFR.C	931	Hex(1)	C[+57]*7, N[+16], S[+162]	1469.86	4	5876.4	5875.41	1	-3.1	Specific	467	467	0	7.24	474	>sp|Q14766|LTBP1_HUMAN Latent-transforming growth factor beta-binding protein 1	1	DW090619_5_HF8 T.10615.10615.4	controllerType=0 controllerNumber=1 scan=10615	26.8875
	1	R.C[+57.021]EN[+15.995]TEGSFLC[+57.021]IC[+57.021]PAGFMAS[+162.053]EEGTNC[+57.021]IDVDEC[+57.021]LRPDVC[+57.021]GEGHC[+57.021]VNTVGAFR.C	931	Hex(1)	C[+57]*7, N[+16], S[+162]	1469.85	4	5876.39	5875.41	1	-5.4	Specific	468.52	468.52	0	7.24	474	>sp|Q14766|LTBP1_HUMAN Latent-transforming growth factor beta-binding protein 1	1	DW090619_5_HF8 T.10865.10865.4	controllerType=0 controllerNumber=1 scan=10865	27.4824
	1	R.C[+57.021]EN[+15.995]TEGSFLC[+57.021]IC[+57.021]PAGFMASEEGT[+162.053]NC[+57.021]IDVDEC[+57.021]LRPDVC[+57.021]GEGHC[+57.021]VNTVGAFR.C	931	Hex(1)	C[+57]*7, N[+16], T[+162]	1469.86	4	5876.4	5875.41	1	-2.6	Specific	471.34	471.34	0	7.24	474	>sp|Q14766|LTBP1_HUMAN Latent-transforming growth factor beta-binding protein 1	1	DW090619_5_HF8 T.10700.10700.4	controllerType=0 controllerNumber=1 scan=10700	27.0895
	1	R.C[+57.021]ENTEGSFLC[+57.021]IC[+57.021]PAGFMASEEGT[+162.053]NC[+57.021]IDVDEC[+57.021]LRPDVC[+57.021]GEGHC[+57.021]VN[+0.984]TVGAFR.C	931	Hex(1)	C[+57]*7, N[+1], T[+162]	1172.89	5	5860.41	5860.4	0	1.9	Specific	479.93	479.93	8.67	6.47	474	>sp|Q14766|LTBP1_HUMAN Latent-transforming growth factor beta-binding protein 1	1	DW090619_5_HF8 T.10495.10495.5	controllerType=0 controllerNumber=1 scan=10495	26.6027
	1	R.C[+57.021]ENTEGSFLC[+57.021]IC[+57.021]PAGFM[+15.995]ASEEGT[+203.079]NC[+57.021]IDVDEC[+57.021]LRPDVC[+57.021]GEGHC[+57.021]VNTVGAFR.C	931	HexNAc(1)	C[+57]*7, M[+16], T[+203]	1184.29	5	5917.44	5916.44	1	-1.1	Specific	489.68	489.68	0	7.68	474	>sp|Q14766|LTBP1_HUMAN Latent-transforming growth factor beta-binding protein 1	1	DW090619_5_HF8 T.11347.11347.5	controllerType=0 controllerNumber=1 scan=11347	28.6271
	1	R.C[+57.021]EN[+15.995]TEGSFLC[+57.021]IC[+57.021]PAGFMASEEGT[+162.053]NC[+57.021]IDVDEC[+57.021]LRPDVC[+57.021]GEGHC[+57.021]VNTVGAFR.C	931	Hex(1)	C[+57]*7, N[+16], T[+162]	1176.09	5	5876.42	5875.41	1	-0.1	Specific	492.17	492.17	0	7.68	474	>sp|Q14766|LTBP1_HUMAN Latent-transforming growth factor beta-binding protein 1	1	DW090619_5_HF8 T.12411.12411.5	controllerType=0 controllerNumber=1 scan=12411	31.1473
	1	R.C[+57.021]EN[+15.995]TEGSFLC[+57.021]IC[+57.021]PAGFMAS[+162.053]EEGTNC[+57.021]IDVDEC[+57.021]LRPDVC[+57.021]GEGHC[+57.021]VNTVGAFR.C	931	Hex(1)	C[+57]*7, N[+16], S[+162]	1469.61	4	5875.43	5875.41	0	2.1	Specific	492.89	492.89	0	6.96	474	>sp|Q14766|LTBP1_HUMAN Latent-transforming growth factor beta-binding protein 1	1	DW090619_5_HF8 T.11330.11330.4	controllerType=0 controllerNumber=1 scan=11330	28.5876
	1	R.C[+57.021]ENTEGSFLC[+57.021]IC[+57.021]PAGFM[+15.995]ASEEGT[+203.079]NC[+57.021]IDVDEC[+57.021]LRPDVC[+57.021]GEGHC[+57.021]VNTVGAFR.C	931	HexNAc(1)	C[+57]*7, M[+16], T[+203]	1184.09	5	5916.43	5916.44	0	-2.7	Specific	497.16	497.16	0	7.22	474	>sp|Q14766|LTBP1_HUMAN Latent-transforming growth factor beta-binding protein 1	1	DW090619_5_HF8 T.11860.11860.5	controllerType=0 controllerNumber=1 scan=11860	29.8471
	1	R.C[+57.021]EN[+15.995]TEGSFLC[+57.021]IC[+57.021]PAGFMASEEGT[+162.053]NC[+57.021]IDVDEC[+57.021]LRPDVC[+57.021]GEGHC[+57.021]VNTVGAFR.C	931	Hex(1)	C[+57]*7, N[+16], T[+162]	1469.61	4	5875.41	5875.41	0	-1.5	Specific	509.51	509.51	0	7.93	474	>sp|Q14766|LTBP1_HUMAN Latent-transforming growth factor beta-binding protein 1	1	DW090619_5_HF8 T.10561.10561.4	controllerType=0 controllerNumber=1 scan=10561	26.7592
	1	R.C[+57.021]EN[+15.995]TEGSFLC[+57.021]IC[+57.021]PAGFMAS[+162.053]EEGTNC[+57.021]IDVDEC[+57.021]LRPDVC[+57.021]GEGHC[+57.021]VNTVGAFR.C	931	Hex(1)	C[+57]*7, N[+16], S[+162]	1469.85	4	5876.38	5875.41	1	-6.9	Specific	520.6	520.6	0	7.39	474	>sp|Q14766|LTBP1_HUMAN Latent-transforming growth factor beta-binding protein 1	1	DW090619_5_HF8 T.11227.11227.4	controllerType=0 controllerNumber=1 scan=11227	28.3446
	1	R.C[+57.021]ENTEGSFLC[+57.021]IC[+57.021]PAGFM[+15.995]AS[+203.079]EEGTNC[+57.021]IDVDEC[+57.021]LRPDVC[+57.021]GEGHC[+57.021]VNTVGAFR.C	931	HexNAc(1)	C[+57]*7, M[+16], S[+203]	1184.09	5	5916.44	5916.44	0	0.1	Specific	536.27	536.27	0	7.84	474	>sp|Q14766|LTBP1_HUMAN Latent-transforming growth factor beta-binding protein 1	1	DW090619_5_HF8 T.11807.11807.5	controllerType=0 controllerNumber=1 scan=11807	29.7208
	1	R.C[+57.021]EN[+15.995]TEGSFLC[+57.021]IC[+57.021]PAGFMAS[+162.053]EEGTNC[+57.021]IDVDEC[+57.021]LRPDVC[+57.021]GEGHC[+57.021]VNTVGAFR.C	931	Hex(1)	C[+57]*7, N[+16], S[+162]	1175.89	5	5875.41	5875.41	0	-1.4	Specific	541	541	0	7.84	474	>sp|Q14766|LTBP1_HUMAN Latent-transforming growth factor beta-binding protein 1	1	DW090619_5_HF8 T.12150.12150.5	controllerType=0 controllerNumber=1 scan=12150	30.5354
	1	R.C[+57.021]ENTEGSFLC[+57.021]IC[+57.021]PAGFM[+15.995]ASEEGT[+203.079]NC[+57.021]IDVDEC[+57.021]LRPDVC[+57.021]GEGHC[+57.021]VNTVGAFR.C	931	HexNAc(1)	C[+57]*7, M[+16], T[+203]	1184.09	5	5916.42	5916.44	0	-4.1	Specific	543.62	543.62	0	7.38	474	>sp|Q14766|LTBP1_HUMAN Latent-transforming growth factor beta-binding protein 1	1	DW090619_5_HF8 T.8869.8869.5	controllerType=0 controllerNumber=1 scan=8869	22.7254
	1	R.C[+57.021]EN[+15.995]TEGSFLC[+57.021]IC[+57.021]PAGFMASEEGT[+162.053]NC[+57.021]IDVDEC[+57.021]LRPDVC[+57.021]GEGHC[+57.021]VNTVGAFR.C	931	Hex(1)	C[+57]*7, N[+16], T[+162]	1176.09	5	5876.41	5875.41	1	-1.5	Specific	543.94	543.94	0	7.84	474	>sp|Q14766|LTBP1_HUMAN Latent-transforming growth factor beta-binding protein 1	1	DW090619_5_HF8 T.12018.12018.5	controllerType=0 controllerNumber=1 scan=12018	30.222
	1	R.C[+57.021][-17.027]ENTEGSFLC[+57.021]IC[+57.021]PAGFMASEEGTN[+0.984]C[+57.021]IDVDEC[+57.021]LRPDVC[+57.021]GEGHC[+57.021]VNTVGAFR.C	931		C[-17][+57]*7, N[+1]	1421.34	4	5682.34	5681.32	1	2.2	Specific	545.88	545.88	52.08	7.12	474	>sp|Q14766|LTBP1_HUMAN Latent-transforming growth factor beta-binding protein 1	1	DW090619_5_HF8 T.11833.11833.4	controllerType=0 controllerNumber=1 scan=11833	29.7821
	1	R.C[+57.021]EN[+15.995]TEGSFLC[+57.021]IC[+57.021]PAGFMASEEGT[+162.053]NC[+57.021]IDVDEC[+57.021]LRPDVC[+57.021]GEGHC[+57.021]VNTVGAFR.C	931	Hex(1)	C[+57]*7, N[+16], T[+162]	1469.85	4	5876.38	5875.41	1	-6.6	Specific	549.15	549.15	0	7.39	474	>sp|Q14766|LTBP1_HUMAN Latent-transforming growth factor beta-binding protein 1	1	DW090619_5_HF8 T.10338.10338.4	controllerType=0 controllerNumber=1 scan=10338	26.2308
	1	R.C[+57.021]EN[+15.995]TEGSFLC[+57.021]IC[+57.021]PAGFMAS[+162.053]EEGTNC[+57.021]IDVDEC[+57.021]LRPDVC[+57.021]GEGHC[+57.021]VNTVGAFR.C	931	Hex(1)	C[+57]*7, N[+16], S[+162]	1469.61	4	5875.41	5875.41	0	-1.1	Specific	551.42	551.42	0	8.09	474	>sp|Q14766|LTBP1_HUMAN Latent-transforming growth factor beta-binding protein 1	1	DW090619_5_HF8 T.11101.11101.4	controllerType=0 controllerNumber=1 scan=11101	28.0428
	1	R.C[+57.021]EN[+15.995]TEGSFLC[+57.021]IC[+57.021]PAGFMAS[+162.053]EEGTNC[+57.021]IDVDEC[+57.021]LRPDVC[+57.021]GEGHC[+57.021]VNTVGAFR.C	931	Hex(1)	C[+57]*7, N[+16], S[+162]	1469.6	4	5875.4	5875.41	0	-3.3	Specific	554.26	554.26	0	7.63	474	>sp|Q14766|LTBP1_HUMAN Latent-transforming growth factor beta-binding protein 1	1	DW090619_5_HF8 T.11154.11154.4	controllerType=0 controllerNumber=1 scan=11154	28.1694
	1	R.C[+57.021]EN[+15.995]TEGSFLC[+57.021]IC[+57.021]PAGFMAS[+162.053]EEGTNC[+57.021]IDVDEC[+57.021]LRPDVC[+57.021]GEGHC[+57.021]VNTVGAFR.C	931	Hex(1)	C[+57]*7, N[+16], S[+162]	1469.85	4	5876.39	5875.41	1	-4.3	Specific	557.29	557.29	0	7.63	474	>sp|Q14766|LTBP1_HUMAN Latent-transforming growth factor beta-binding protein 1	1	DW090619_5_HF8 T.10450.10450.4	controllerType=0 controllerNumber=1 scan=10450	26.496
	1	R.C[+57.021]EN[+15.995]TEGSFLC[+57.021]IC[+57.021]PAGFMAS[+162.053]EEGTNC[+57.021]IDVDEC[+57.021]LRPDVC[+57.021]GEGHC[+57.021]VNTVGAFR.C	931	Hex(1)	C[+57]*7, N[+16], S[+162]	1469.6	4	5875.38	5875.41	0	-5.8	Specific	566.29	566.29	0	8.77	474	>sp|Q14766|LTBP1_HUMAN Latent-transforming growth factor beta-binding protein 1	1	DW090619_5_HF8 T.10504.10504.4	controllerType=0 controllerNumber=1 scan=10504	26.6242
	1	R.C[+57.021]ENTEGSFLC[+57.021]IC[+57.021]PAGFM[+15.995]ASEEGT[+203.079]NC[+57.021]IDVDEC[+57.021]LRPDVC[+57.021]GEGHC[+57.021]VNTVGAFR.C	931	HexNAc(1)	C[+57]*7, M[+16], T[+203]	1184.29	5	5917.43	5916.44	1	-1.7	Specific	568.52	568.52	0	7.53	474	>sp|Q14766|LTBP1_HUMAN Latent-transforming growth factor beta-binding protein 1	1	DW090619_5_HF8 T.12546.12546.5	controllerType=0 controllerNumber=1 scan=12546	31.4655
	1	R.C[+57.021]EN[+15.995]TEGSFLC[+57.021]IC[+57.021]PAGFMASEEGT[+162.053]NC[+57.021]IDVDEC[+57.021]LRPDVC[+57.021]GEGHC[+57.021]VNTVGAFR.C	931	Hex(1)	C[+57]*7, N[+16], T[+162]	1469.6	4	5875.4	5875.41	0	-3.2	Specific	576.8	576.8	0	8.77	474	>sp|Q14766|LTBP1_HUMAN Latent-transforming growth factor beta-binding protein 1	1	DW090619_5_HF8 T.11531.11531.4	controllerType=0 controllerNumber=1 scan=11531	29.065
	1	R.C[+57.021]EN[+15.995]TEGSFLC[+57.021]IC[+57.021]PAGFMAS[+162.053]EEGTNC[+57.021]IDVDEC[+57.021]LRPDVC[+57.021]GEGHC[+57.021]VNTVGAFR.C	931	Hex(1)	C[+57]*7, N[+16], S[+162]	1469.6	4	5875.39	5875.41	0	-3.6	Specific	581.9	581.9	0	8.77	474	>sp|Q14766|LTBP1_HUMAN Latent-transforming growth factor beta-binding protein 1	1	DW090619_5_HF8 T.11474.11474.4	controllerType=0 controllerNumber=1 scan=11474	28.9296
	1	R.C[+57.021]EN[+15.995]TEGSFLC[+57.021]IC[+57.021]PAGFMASEEGT[+162.053]NC[+57.021]IDVDEC[+57.021]LRPDVC[+57.021]GEGHC[+57.021]VNTVGAFR.C	931	Hex(1)	C[+57]*7, N[+16], T[+162]	1469.61	4	5875.4	5875.41	0	-2.2	Specific	597.4	597.4	0	9.22	474	>sp|Q14766|LTBP1_HUMAN Latent-transforming growth factor beta-binding protein 1	1	DW090619_5_HF8 T.11638.11638.4	controllerType=0 controllerNumber=1 scan=11638	29.319
	1	R.C[+57.021]ENTEGSFLC[+57.021]IC[+57.021]PAGFM[+15.995]ASEEGT[+203.079]NC[+57.021]IDVDEC[+57.021]LRPDVC[+57.021]GEGHC[+57.021]VNTVGAFR.C	931	HexNAc(1)	C[+57]*7, M[+16], T[+203]	1184.08	5	5916.38	5916.44	0	-9.9	Specific	598.84	598.84	0	7.93	474	>sp|Q14766|LTBP1_HUMAN Latent-transforming growth factor beta-binding protein 1	1	DW090619_5_HF8 T.9219.9219.5	controllerType=0 controllerNumber=1 scan=9219	23.545
	1	R.C[+57.021][-17.027]ENTEGSFLC[+57.021]IC[+57.021]PAGFMASEEGTN[+0.984]C[+57.021]IDVDEC[+57.021]LRPDVC[+57.021]GEGHC[+57.021]VNTVGAFR.C	931		C[-17][+57]*7, N[+1]	1420.84	4	5680.32	5681.32	-1	-0.4	Specific	605.64	605.64	32.91	10.22	474	>sp|Q14766|LTBP1_HUMAN Latent-transforming growth factor beta-binding protein 1	1	DW090619_5_HF8 T.11887.11887.4	controllerType=0 controllerNumber=1 scan=11887	29.91
	1	R.C[+57.021]ENTEGSFLC[+57.021]IC[+57.021]PAGFMASEEGT[+162.053]N[+0.984]C[+57.021]IDVDEC[+57.021]LRPDVC[+57.021]GEGHC[+57.021]VNTVGAFR.C	931	Hex(1)	C[+57]*7, N[+1], T[+162]	1173.09	5	5861.4	5860.4	1	-0.6	Specific	614.81	614.81	10.13	9.97	474	>sp|Q14766|LTBP1_HUMAN Latent-transforming growth factor beta-binding protein 1	1	DW090619_5_HF8 T.11236.11236.5	controllerType=0 controllerNumber=1 scan=11236	28.3647
	1	R.C[+57.021]EN[+15.995]TEGSFLC[+57.021]IC[+57.021]PAGFMAS[+162.053]EEGTNC[+57.021]IDVDEC[+57.021]LRPDVC[+57.021]GEGHC[+57.021]VNTVGAFR.C	931	Hex(1)	C[+57]*7, N[+16], S[+162]	1469.85	4	5876.38	5875.41	1	-6.2	Specific	623.66	623.66	0	9.53	474	>sp|Q14766|LTBP1_HUMAN Latent-transforming growth factor beta-binding protein 1	1	DW090619_5_HF8 T.9935.9935.4	controllerType=0 controllerNumber=1 scan=9935	25.2251
	1	R.C[+57.021]EN[+15.995]TEGSFLC[+57.021]IC[+57.021]PAGFMASEEGT[+162.053]NC[+57.021]IDVDEC[+57.021]LRPDVC[+57.021]GEGHC[+57.021]VNTVGAFR.C	931	Hex(1)	C[+57]*7, N[+16], T[+162]	1469.61	4	5875.41	5875.41	0	-1.6	Specific	627.05	627.05	0	10.22	474	>sp|Q14766|LTBP1_HUMAN Latent-transforming growth factor beta-binding protein 1	1	DW090619_5_HF8 T.11798.11798.4	controllerType=0 controllerNumber=1 scan=11798	29.6991
	1	R.C[+57.021]EN[+15.995]TEGSFLC[+57.021]IC[+57.021]PAGFMASEEGT[+162.053]NC[+57.021]IDVDEC[+57.021]LRPDVC[+57.021]GEGHC[+57.021]VNTVGAFR.C	931	Hex(1)	C[+57]*7, N[+16], T[+162]	1469.61	4	5875.4	5875.41	0	-2.4	Specific	651.66	651.66	0	10.77	474	>sp|Q14766|LTBP1_HUMAN Latent-transforming growth factor beta-binding protein 1	1	DW090619_5_HF8 T.11743.11743.4	controllerType=0 controllerNumber=1 scan=11743	29.5678
	1	R.C[+57.021][-17.027]ENTEGSFLC[+57.021]IC[+57.021]PAGFMASEEGT[+162.053]NC[+57.021]IDVDEC[+57.021]LRPDVC[+57.021]GEGHC[+57.021]VNTVGAFR.C	931	Hex(1)	C[-17][+57]*7, T[+162]	1461.35	4	5842.39	5842.39	0	-0.3	Specific	661.49	661.49	0	11.22	474	>sp|Q14766|LTBP1_HUMAN Latent-transforming growth factor beta-binding protein 1	1	DW090619_5_HF8 T.11309.11309.4	controllerType=0 controllerNumber=1 scan=11309	28.5378
	1	R.C[+57.021][-17.027]ENTEGSFLC[+57.021]IC[+57.021]PAGFMAS[+162.053]EEGTNC[+57.021]IDVDEC[+57.021]LRPDVC[+57.021]GEGHC[+57.021]VNTVGAFR.C	931	Hex(1)	C[-17][+57]*7, S[+162]	1461.6	4	5843.37	5842.39	1	-3.8	Specific	668.91	668.91	0	10.77	474	>sp|Q14766|LTBP1_HUMAN Latent-transforming growth factor beta-binding protein 1	1	DW090619_5_HF8 T.11257.11257.4	controllerType=0 controllerNumber=1 scan=11257	28.415
	1	R.C[+57.021][-17.027]ENTEGSFLC[+57.021]IC[+57.021]PAGFMAS[+162.053]EEGTNC[+57.021]IDVDEC[+57.021]LRPDVC[+57.021]GEGHC[+57.021]VNTVGAFR.C	931	Hex(1)	C[-17][+57]*7, S[+162]	1461.6	4	5843.37	5842.39	1	-4.2	Specific	676.63	676.63	0	10.77	474	>sp|Q14766|LTBP1_HUMAN Latent-transforming growth factor beta-binding protein 1	1	DW090619_5_HF8 T.10758.10758.4	controllerType=0 controllerNumber=1 scan=10758	27.2274
	1	R.C[+57.021]EN[+15.995]TEGSFLC[+57.021]IC[+57.021]PAGFMAS[+162.053]EEGTNC[+57.021]IDVDEC[+57.021]LRPDVC[+57.021]GEGHC[+57.021]VNTVGAFR.C	931	Hex(1)	C[+57]*7, N[+16], S[+162]	1469.6	4	5875.39	5875.41	0	-4.2	Specific	692.47	692.47	0	10.77	474	>sp|Q14766|LTBP1_HUMAN Latent-transforming growth factor beta-binding protein 1	1	DW090619_5_HF8 T.10187.10187.4	controllerType=0 controllerNumber=1 scan=10187	25.8153
	1	R.C[+57.021]ENTEGSFLC[+57.021]IC[+57.021]PAGFM[+15.995]AS[+203.079]EEGTNC[+57.021]IDVDEC[+57.021]LRPDVC[+57.021]GEGHC[+57.021]VNTVGAFR.C	931	HexNAc(1)	C[+57]*7, M[+16], S[+203]	1184.29	5	5917.43	5916.44	1	-2.8	Specific	696.33	696.33	0	10.52	474	>sp|Q14766|LTBP1_HUMAN Latent-transforming growth factor beta-binding protein 1	1	DW090619_5_HF8 T.8747.8747.5	controllerType=0 controllerNumber=1 scan=8747	22.4407
	1	R.C[+57.021]EN[+15.995]TEGSFLC[+57.021]IC[+57.021]PAGFMAS[+162.053]EEGTNC[+57.021]IDVDEC[+57.021]LRPDVC[+57.021]GEGHC[+57.021]VNTVGAFR.C	931	Hex(1)	C[+57]*7, N[+16], S[+162]	1469.61	4	5875.4	5875.41	0	-2.5	Specific	703.7	703.7	0	11.77	474	>sp|Q14766|LTBP1_HUMAN Latent-transforming growth factor beta-binding protein 1	1	DW090619_5_HF8 T.11583.11583.4	controllerType=0 controllerNumber=1 scan=11583	29.1892
	1	R.C[+57.021][-17.027]ENTEGSFLC[+57.021]IC[+57.021]PAGFMAS[+162.053]EEGTNC[+57.021]IDVDEC[+57.021]LRPDVC[+57.021]GEGHC[+57.021]VNTVGAFR.C	931	Hex(1)	C[-17][+57]*7, S[+162]	1461.6	4	5843.38	5842.39	1	-2.7	Specific	705.37	705.37	0	11.77	474	>sp|Q14766|LTBP1_HUMAN Latent-transforming growth factor beta-binding protein 1	1	DW090619_5_HF8 T.10813.10813.4	controllerType=0 controllerNumber=1 scan=10813	27.3581
	1	R.C[+57.021]EN[+0.984]TEGSFLC[+57.021]IC[+57.021]PAGFMASEEGT[+162.053]NC[+57.021]IDVDEC[+57.021]LRPDVC[+57.021]GEGHC[+57.021]VNTVGAFR.C	931	Hex(1)	C[+57]*7, N[+1], T[+162]	1173.1	5	5861.45	5860.4	1	6.9	Specific	714.53	714.53	11.2	10.33	474	>sp|Q14766|LTBP1_HUMAN Latent-transforming growth factor beta-binding protein 1	1	DW090619_5_HF8 T.12561.12561.5	controllerType=0 controllerNumber=1 scan=12561	31.5022
	1	R.C[+57.021][-17.027]ENTEGSFLC[+57.021]IC[+57.021]PAGFMAS[+162.053]EEGTNC[+57.021]IDVDEC[+57.021]LRPDVC[+57.021]GEGHC[+57.021]VNTVGAFR.C	931	Hex(1)	C[-17][+57]*7, S[+162]	1461.6	4	5843.36	5842.39	1	-6.6	Specific	716.79	716.79	0	11.53	474	>sp|Q14766|LTBP1_HUMAN Latent-transforming growth factor beta-binding protein 1	1	DW090619_5_HF8 T.10944.10944.4	controllerType=0 controllerNumber=1 scan=10944	27.6699
	1	R.C[+57.021][-17.027]ENTEGSFLC[+57.021]IC[+57.021]PAGFMAS[+162.053]EEGTNC[+57.021]IDVDEC[+57.021]LRPDVC[+57.021]GEGHC[+57.021]VNTVGAFR.C	931	Hex(1)	C[-17][+57]*7, S[+162]	1461.6	4	5843.39	5842.39	1	-0.3	Specific	718.08	718.08	0	12.22	474	>sp|Q14766|LTBP1_HUMAN Latent-transforming growth factor beta-binding protein 1	1	DW090619_5_HF8 T.10701.10701.4	controllerType=0 controllerNumber=1 scan=10701	27.0917
	1	R.C[+57.021]ENTEGSFLC[+57.021]IC[+57.021]PAGFM[+15.995]ASEEGT[+203.079]NC[+57.021]IDVDEC[+57.021]LRPDVC[+57.021]GEGHC[+57.021]VNTVGAFR.C	931	HexNAc(1)	C[+57]*7, M[+16], T[+203]	1184.1	5	5916.47	5916.44	0	4.7	Specific	733.95	733.95	0	11	474	>sp|Q14766|LTBP1_HUMAN Latent-transforming growth factor beta-binding protein 1	1	DW090619_5_HF8 T.12444.12444.5	controllerType=0 controllerNumber=1 scan=12444	31.2253
	1	R.C[+57.021]EN[+15.995]TEGSFLC[+57.021]IC[+57.021]PAGFMASEEGT[+162.053]NC[+57.021]IDVDEC[+57.021]LRPDVC[+57.021]GEGHC[+57.021]VNTVGAFR.C	931	Hex(1)	C[+57]*7, N[+16], T[+162]	1176.09	5	5876.41	5875.41	1	-1	Specific	737.81	737.81	0	11.97	474	>sp|Q14766|LTBP1_HUMAN Latent-transforming growth factor beta-binding protein 1	1	DW090619_5_HF8 T.12262.12262.5	controllerType=0 controllerNumber=1 scan=12262	30.7988
	1	R.C[+57.021]ENTEGSFLC[+57.021]IC[+57.021]PAGFM[+15.995]ASEEGT[+203.079]NC[+57.021]IDVDEC[+57.021]LRPDVC[+57.021]GEGHC[+57.021]VNTVGAFR.C	931	HexNAc(1)	C[+57]*7, M[+16], T[+203]	1184.09	5	5916.42	5916.44	0	-3.6	Specific	765.93	765.93	0	12.52	474	>sp|Q14766|LTBP1_HUMAN Latent-transforming growth factor beta-binding protein 1	1	DW090619_5_HF8 T.12041.12041.5	controllerType=0 controllerNumber=1 scan=12041	30.2767
	1	R.C[+57.021]ENTEGSFLC[+57.021]IC[+57.021]PAGFM[+15.995]ASEEGT[+203.079]NC[+57.021]IDVDEC[+57.021]LRPDVC[+57.021]GEGHC[+57.021]VNTVGAFR.C	931	HexNAc(1)	C[+57]*7, M[+16], T[+203]	1184.29	5	5917.44	5916.44	1	0.1	Specific	782.82	782.82	0	12.97	474	>sp|Q14766|LTBP1_HUMAN Latent-transforming growth factor beta-binding protein 1	1	DW090619_5_HF8 T.9309.9309.5	controllerType=0 controllerNumber=1 scan=9309	23.7553
	1	R.C[+57.021][-17.027]ENTEGSFLC[+57.021]IC[+57.021]PAGFMASEEGT[+162.053]NC[+57.021]IDVDEC[+57.021]LRPDVC[+57.021]GEGHC[+57.021]VNTVGAFR.C	931	Hex(1)	C[-17][+57]*7, T[+162]	1461.35	4	5842.38	5842.39	0	-1.5	Specific	789.17	789.17	0	13.22	474	>sp|Q14766|LTBP1_HUMAN Latent-transforming growth factor beta-binding protein 1	1	DW090619_5_HF8 T.11000.11000.4	controllerType=0 controllerNumber=1 scan=11000	27.8025
	1	R.C[+57.021]ENTEGSFLC[+57.021]IC[+57.021]PAGFM[+15.995]ASEEGT[+203.079]NC[+57.021]IDVDEC[+57.021]LRPDVC[+57.021]GEGHC[+57.021]VNTVGAFR.C	931	HexNAc(1)	C[+57]*7, M[+16], T[+203]	1183.89	5	5915.44	5916.44	-1	-0.4	Specific	796.69	796.69	0	12.97	474	>sp|Q14766|LTBP1_HUMAN Latent-transforming growth factor beta-binding protein 1	1	DW090619_5_HF8 T.11986.11986.5	controllerType=0 controllerNumber=1 scan=11986	30.1455
	1	R.C[+57.021]EN[+15.995]TEGSFLC[+57.021]IC[+57.021]PAGFMAS[+162.053]EEGTNC[+57.021]IDVDEC[+57.021]LRPDVC[+57.021]GEGHC[+57.021]VNTVGAFR.C	931	Hex(1)	C[+57]*7, N[+16], S[+162]	1469.61	4	5875.4	5875.41	0	-1.9	Specific	817.58	817.58	0	14.22	474	>sp|Q14766|LTBP1_HUMAN Latent-transforming growth factor beta-binding protein 1	1	DW090619_5_HF8 T.11851.11851.4	controllerType=0 controllerNumber=1 scan=11851	29.8255
	1	R.C[+57.021][-17.027]ENTEGSFLC[+57.021]IC[+57.021]PAGFMAS[+162.053]EEGTNC[+57.021]IDVDEC[+57.021]LRPDVC[+57.021]GEGHC[+57.021]VNTVGAFR.C	931	Hex(1)	C[-17][+57]*7, S[+162]	1461.35	4	5842.37	5842.39	0	-3.5	Specific	825.42	825.42	0	13.77	474	>sp|Q14766|LTBP1_HUMAN Latent-transforming growth factor beta-binding protein 1	1	DW090619_5_HF8 T.11437.11437.4	controllerType=0 controllerNumber=1 scan=11437	28.8398
	1	R.C[+57.021][-17.027]ENTEGSFLC[+57.021]IC[+57.021]PAGFMAS[+162.053]EEGTNC[+57.021]IDVDEC[+57.021]LRPDVC[+57.021]GEGHC[+57.021]VNTVGAFR.C	931	Hex(1)	C[-17][+57]*7, S[+162]	1461.6	4	5843.38	5842.39	1	-3.1	Specific	830.7	830.7	0	13.77	474	>sp|Q14766|LTBP1_HUMAN Latent-transforming growth factor beta-binding protein 1	1	DW090619_5_HF8 T.10595.10595.4	controllerType=0 controllerNumber=1 scan=10595	26.8394
	1	R.C[+57.021]ENTEGSFLC[+57.021]IC[+57.021]PAGFM[+15.995]AS[+203.079]EEGTNC[+57.021]IDVDEC[+57.021]LRPDVC[+57.021]GEGHC[+57.021]VNTVGAFR.C	931	HexNAc(1)	C[+57]*7, M[+16], S[+203]	1183.88	5	5915.39	5916.44	-1	-8.1	Specific	835.95	835.95	0	13.28	474	>sp|Q14766|LTBP1_HUMAN Latent-transforming growth factor beta-binding protein 1	1	DW090619_5_HF8 T.9164.9164.5	controllerType=0 controllerNumber=1 scan=9164	23.4196
	1	R.C[+57.021]ENTEGSFLC[+57.021]IC[+57.021]PAGFM[+15.995]ASEEGT[+203.079]NC[+57.021]IDVDEC[+57.021]LRPDVC[+57.021]GEGHC[+57.021]VNTVGAFR.C	931	HexNAc(1)	C[+57]*7, M[+16], T[+203]	1184.09	5	5916.43	5916.44	0	-1.9	Specific	838.09	838.09	0	13.97	474	>sp|Q14766|LTBP1_HUMAN Latent-transforming growth factor beta-binding protein 1	1	DW090619_5_HF8 T.8235.8235.5	controllerType=0 controllerNumber=1 scan=8235	21.2796
	1	R.C[+57.021][-17.027]ENTEGSFLC[+57.021]IC[+57.021]PAGFMAS[+162.053]EEGTNC[+57.021]IDVDEC[+57.021]LRPDVC[+57.021]GEGHC[+57.021]VNTVGAFR.C	931	Hex(1)	C[-17][+57]*7, S[+162]	1461.35	4	5842.39	5842.39	0	-1.1	Specific	839.03	839.03	0	14.22	474	>sp|Q14766|LTBP1_HUMAN Latent-transforming growth factor beta-binding protein 1	1	DW090619_5_HF8 T.10888.10888.4	controllerType=0 controllerNumber=1 scan=10888	27.5372
	1	R.C[+57.021]ENTEGSFLC[+57.021]IC[+57.021]PAGFM[+15.995]AS[+203.079]EEGTNC[+57.021]IDVDEC[+57.021]LRPDVC[+57.021]GEGHC[+57.021]VNTVGAFR.C	931	HexNAc(1)	C[+57]*7, M[+16], S[+203]	1184.29	5	5917.43	5916.44	1	-1.9	Specific	850.98	850.98	0	14.97	474	>sp|Q14766|LTBP1_HUMAN Latent-transforming growth factor beta-binding protein 1	1	DW090619_5_HF8 T.8615.8615.5	controllerType=0 controllerNumber=1 scan=8615	22.1389
	1	R.C[+57.021][-17.027]ENTEGSFLC[+57.021]IC[+57.021]PAGFMAS[+162.053]EEGTNC[+57.021]IDVDEC[+57.021]LRPDVC[+57.021]GEGHC[+57.021]VNTVGAFR.C	931	Hex(1)	C[-17][+57]*7, S[+162]	1461.35	4	5842.38	5842.39	0	-1.6	Specific	866	866	0	15.22	474	>sp|Q14766|LTBP1_HUMAN Latent-transforming growth factor beta-binding protein 1	1	DW090619_5_HF8 T.11601.11601.4	controllerType=0 controllerNumber=1 scan=11601	29.2305
	1	R.C[+57.021][-17.027]ENTEGSFLC[+57.021]IC[+57.021]PAGFMAS[+162.053]EEGTNC[+57.021]IDVDEC[+57.021]LRPDVC[+57.021]GEGHC[+57.021]VNTVGAFR.C	931	Hex(1)	C[-17][+57]*7, S[+162]	1461.6	4	5843.38	5842.39	1	-2.1	Specific	871.71	871.71	0	15.22	474	>sp|Q14766|LTBP1_HUMAN Latent-transforming growth factor beta-binding protein 1	1	DW090619_5_HF8 T.11065.11065.4	controllerType=0 controllerNumber=1 scan=11065	27.9579
	1	R.C[+57.021]ENTEGSFLC[+57.021]IC[+57.021]PAGFM[+15.995]ASEEGT[+203.079]NC[+57.021]IDVDEC[+57.021]LRPDVC[+57.021]GEGHC[+57.021]VNTVGAFR.C	931	HexNAc(1)	C[+57]*7, M[+16], T[+203]	1184.09	5	5916.43	5916.44	0	-2.2	Specific	872.04	872.04	0	14.97	474	>sp|Q14766|LTBP1_HUMAN Latent-transforming growth factor beta-binding protein 1	1	DW090619_5_HF8 T.8289.8289.5	controllerType=0 controllerNumber=1 scan=8289	21.4022
	1	R.C[+57.021][-17.027]ENTEGSFLC[+57.021]IC[+57.021]PAGFMAS[+162.053]EEGTNC[+57.021]IDVDEC[+57.021]LRPDVC[+57.021]GEGHC[+57.021]VNTVGAFR.C	931	Hex(1)	C[-17][+57]*7, S[+162]	1461.35	4	5842.39	5842.39	0	-0.9	Specific	877.69	877.69	0	15.22	474	>sp|Q14766|LTBP1_HUMAN Latent-transforming growth factor beta-binding protein 1	1	DW090619_5_HF8 T.11687.11687.4	controllerType=0 controllerNumber=1 scan=11687	29.4346
	1	R.C[+57.021][-17.027]ENTEGSFLC[+57.021]IC[+57.021]PAGFMAS[+162.053]EEGTNC[+57.021]IDVDEC[+57.021]LRPDVC[+57.021]GEGHC[+57.021]VNTVGAFR.C	931	Hex(1)	C[-17][+57]*7, S[+162]	1461.6	4	5843.38	5842.39	1	-2.1	Specific	879.6	879.6	0	15.22	474	>sp|Q14766|LTBP1_HUMAN Latent-transforming growth factor beta-binding protein 1	1	DW090619_5_HF8 T.10649.10649.4	controllerType=0 controllerNumber=1 scan=10649	26.9678
	1	R.C[+57.021][-17.027]ENTEGSFLC[+57.021]IC[+57.021]PAGFMASEEGT[+162.053]NC[+57.021]IDVDEC[+57.021]LRPDVC[+57.021]GEGHC[+57.021]VNTVGAFR.C	931	Hex(1)	C[-17][+57]*7, T[+162]	1461.36	4	5842.41	5842.39	0	3.1	Specific	881.15	881.15	0	14.25	474	>sp|Q14766|LTBP1_HUMAN Latent-transforming growth factor beta-binding protein 1	1	DW090619_5_HF8 T.11491.11491.4	controllerType=0 controllerNumber=1 scan=11491	28.9688
	1	R.C[+57.021]ENTEGSFLC[+57.021]IC[+57.021]PAGFM[+15.995]ASEEGT[+203.079]NC[+57.021]IDVDEC[+57.021]LRPDVC[+57.021]GEGHC[+57.021]VNTVGAFR.C	931	HexNAc(1)	C[+57]*7, M[+16], T[+203]	1184.09	5	5916.43	5916.44	0	-2.4	Specific	884.77	884.77	0	14.52	474	>sp|Q14766|LTBP1_HUMAN Latent-transforming growth factor beta-binding protein 1	1	DW090619_5_HF8 T.12092.12092.5	controllerType=0 controllerNumber=1 scan=12092	30.3977
	1	R.C[+57.021]ENTEGSFLC[+57.021]IC[+57.021]PAGFM[+15.995]AS[+203.079]EEGTNC[+57.021]IDVDEC[+57.021]LRPDVC[+57.021]GEGHC[+57.021]VNTVGAFR.C	931	HexNAc(1)	C[+57]*7, M[+16], S[+203]	1183.89	5	5915.43	5916.44	-1	-2	Specific	888.76	888.76	0	14.97	474	>sp|Q14766|LTBP1_HUMAN Latent-transforming growth factor beta-binding protein 1	1	DW090619_5_HF8 T.12375.12375.5	controllerType=0 controllerNumber=1 scan=12375	31.0631
	1	R.C[+57.021]ENTEGSFLC[+57.021]IC[+57.021]PAGFM[+15.995]ASEEGT[+203.079]NC[+57.021]IDVDEC[+57.021]LRPDVC[+57.021]GEGHC[+57.021]VNTVGAFR.C	931	HexNAc(1)	C[+57]*7, M[+16], T[+203]	1184.29	5	5917.44	5916.44	1	-1.3	Specific	914.54	914.54	0	15.97	474	>sp|Q14766|LTBP1_HUMAN Latent-transforming growth factor beta-binding protein 1	1	DW090619_5_HF8 T.12206.12206.5	controllerType=0 controllerNumber=1 scan=12206	30.6668
	1	R.C[+57.021][-17.027]ENTEGSFLC[+57.021]IC[+57.021]PAGFMASEEGT[+162.053]NC[+57.021]IDVDEC[+57.021]LRPDVC[+57.021]GEGHC[+57.021]VNTVGAFR.C	931	Hex(1)	C[-17][+57]*7, T[+162]	1461.35	4	5842.38	5842.39	0	-2.1	Specific	914.96	914.96	0	16.22	474	>sp|Q14766|LTBP1_HUMAN Latent-transforming growth factor beta-binding protein 1	1	DW090619_5_HF8 T.11547.11547.4	controllerType=0 controllerNumber=1 scan=11547	29.102
	1	R.C[+57.021]ENTEGSFLC[+57.021]IC[+57.021]PAGFM[+15.995]ASEEGT[+203.079]NC[+57.021]IDVDEC[+57.021]LRPDVC[+57.021]GEGHC[+57.021]VNTVGAFR.C	931	HexNAc(1)	C[+57]*7, M[+16], T[+203]	1184.09	5	5916.42	5916.44	0	-4	Specific	918.63	918.63	0	15.52	474	>sp|Q14766|LTBP1_HUMAN Latent-transforming growth factor beta-binding protein 1	1	DW090619_5_HF8 T.12327.12327.5	controllerType=0 controllerNumber=1 scan=12327	30.9508
[truncated: 1,446 more rows]

## Sheet: CS_011620_3
EGF	Protein Rank	Peptide < ProteinMetrics Confidential >	Starting position	Glycans NHFAGNa	Modification Type(s)	Observed m/z	z	Observed (M+H)	Calc. mass (M+H)	Off-by-x error	Mass error (ppm)	Cleavage	Score	Delta	Delta Mod	|Log Prob|	# of unique peptides	Protein Name	Protein DB number	Comment	Scan #	Scan Time
[truncated: 730 more rows]

[truncated: 1 more sheets: DW_091620_2]
