# Supplementary material for: POGLUT2 and POGLUT3 O-glucosylate multiple EGF repeats in fibrillin-1, -2, and LTBP1 and promote secretion of fibrillin-1
Source: J Biol Chem. 2021 Aug 17;297(3):101055. doi: 10.1016/j.jbc.2021.101055 (PMC8405936; doi:10.1016/j.jbc.2021.101055)
Supplement: Supplemental Table S33 [file mmc31.xlsx]

## Sheet: Sheet1
Table S33: Trypsin and V8 double digestion of recombinant human LTBP1 expressed in POGLUT3 knockout HEK293T cells.
Each tab is a biological replicate.

## Sheet: CS_091919_1
EGF	Protein Rank	Peptide < ProteinMetrics Confidential >	Starting position	Glycans NHFAGNa	Modification Type(s)	Observed m/z	z	Observed (M+H)	Calc. mass (M+H)	Off-by-x error	Mass error (ppm)	Cleavage	Score	Delta	Delta Mod	|Log Prob|	# of unique peptides	Protein Name	Protein DB number	Comment	Scan #	Scan Time
3	1	E.C[+57.021]QLQGVC[+57.021]PNGEC[+57.021]LNTMGS[+162.053]YR.C	630	Hex(1)	C[+57]*3, S[+162]	836.02	3	2506.05	2506.05	0	-0.6	Specific	755.94	755.94	9.21	10.37	145	>LTBP1 full	1	File22476_Scan6679	controllerType=0 controllerNumber=1 scan=6679	18.8938
3	1	E.C[+57.021]QLQGVC[+57.021]PNGEC[+57.021]LN[+15.995]TMGS[+162.053]YR.C	630	Hex(1)	C[+57]*3, N[+16], S[+162]	841.351	3	2522.04	2522.04	0	-1.3	Specific	864.08	864.08	15.29	12.37	145	>LTBP1 full	1	File22476_Scan6677	controllerType=0 controllerNumber=1 scan=6677	18.8902
5	1	E.GSFLC[+57.021]IC[+57.021]PAGFMASEE.G	936		C[+57]*2	888.375	2	1775.74	1775.74	0	-0.5	Specific	462.09	303.39	303.39	4.49	145	>LTBP1 full	1	File22476_Scan10213	controllerType=0 controllerNumber=1 scan=10213	26.8591
5	1	E.GSFLC[+57.021]IC[+57.021]PAGFMAS[+162.053]EE.G	936	Hex(1)	C[+57]*2, S[+162]	969.399	2	1937.79	1937.8	0	-3	Specific	580.86	399.5	95.66	7.74	145	>LTBP1 full	1	File22476_Scan9747	controllerType=0 controllerNumber=1 scan=9747	25.7682
5	1	E.GSFLC[+57.021]IC[+57.021]PAGFMAS[+162.053]EE.G	936	Hex(1)	C[+57]*2, S[+162]	969.398	2	1937.79	1937.8	0	-3.7	Specific	591.19	419.79	130.7	7.36	145	>LTBP1 full	1	File22476_Scan9699	controllerType=0 controllerNumber=1 scan=9699	25.6579
10	1	R.NTEGSFQC[+57.021]VC[+57.021]DQGYR.A	1137		C[+57]*2	910.868	2	1820.73	1820.73	0	-2.2	Specific	653.33	653.33	653.33	10.15	145	>LTBP1 full	1	File22476_Scan5772	controllerType=0 controllerNumber=1 scan=5772	17.0712
10	1	R.NTEGSFQC[+57.021]VC[+57.021]DQGYR.A	1137		C[+57]*2	910.868	2	1820.73	1820.73	0	-2.2	Specific	685.07	685.07	685.07	10.15	145	>LTBP1 full	1	File22476_Scan5708	controllerType=0 controllerNumber=1 scan=5708	16.9427
10	1	R.NTEGS[+162.053]FQC[+57.021]VC[+57.021]DQGYR.A	1137	Hex(1)	C[+57]*2, S[+162]	991.895	2	1982.78	1982.79	0	-1.5	Specific	765.13	765.13	48.71	11.4	145	>LTBP1 full	1	File22476_Scan5402	controllerType=0 controllerNumber=1 scan=5402	16.3193
10	1	R.N[+15.995]TEGS[+162.053]FQC[+57.021]VC[+57.021]DQGYR.A	1137	Hex(1)	C[+57]*2, N[+16], S[+162]	999.892	2	1998.78	1998.78	0	-1.8	Specific	751.97	751.97	38.42	12.15	145	>LTBP1 full	1	File22476_Scan5425	controllerType=0 controllerNumber=1 scan=5425	16.3685
12	1	E.GSFHC[+57.021]VC[+57.021]QQGFS[+162.053]ISADGR.T	1223	Hex(1)	C[+57]*2, S[+162]	725.645	3	2174.92	2174.92	0	-1.6	Specific	675.24	675.24	0	9.84	145	>LTBP1 full	1	File22476_Scan5918	controllerType=0 controllerNumber=1 scan=5918	17.3598
13	1	D.SHGFC[+57.021]DNTAGS[+162.053]FR.C	1256	Hex(1)	C[+57], S[+162]	539.889	3	1617.65	1617.66	0	-4.6	Specific	158.25	158.25	5.34	2.71	145	>LTBP1 full	1	File22476_Scan4359	controllerType=0 controllerNumber=1 scan=4359	14.2115
13	1	D.SHGFC[+57.021]DNTAGS[+162.053]FR.C	1256	Hex(1)	C[+57], S[+162]	539.889	3	1617.65	1617.66	0	-3.8	Specific	238.41	238.41	7.19	3.14	145	>LTBP1 full	1	File22476_Scan4289	controllerType=0 controllerNumber=1 scan=4289	14.068
13	1	D.SHGFC[+57.021]DN[+15.995]TAGS[+162.053]FR.C	1256	Hex(1)	C[+57], N[+16], S[+162]	545.221	3	1633.65	1633.65	0	-3	Specific	410.86	410.86	32.64	6.81	145	>LTBP1 full	1	File22476_Scan4325	controllerType=0 controllerNumber=1 scan=4325	14.1409
13	1	D.SHGFC[+57.021]DN[+15.995]TAGS[+162.053]FR.C	1256	Hex(1)	C[+57], N[+16], S[+162]	545.221	3	1633.65	1633.65	0	-3	Specific	649.49	649.49	43.97	10	145	>LTBP1 full	1	File22476_Scan4267	controllerType=0 controllerNumber=1 scan=4267	14.0224
16	1	E.GSYNC[+57.021]FC[+57.021]THPMVLDASEK.R	1487		C[+57]*2	705.968	3	2115.89	2115.89	0	-2	Specific	171.66	171.66	171.66	2.19	145	>LTBP1 full	1	File22476_Scan6565	controllerType=0 controllerNumber=1 scan=6565	18.6652
16	1	E.GSYNC[+57.021]FC[+57.021]T[+162.053]HPMVLDASEK.R	1487	Hex(1)	C[+57]*2, T[+162]	759.985	3	2277.94	2277.95	0	-2.2	Specific	809.74	809.74	2.4	13.05	145	>LTBP1 full	1	File22476_Scan6412	controllerType=0 controllerNumber=1 scan=6412	18.3528
18	1	K.C[+57.021]INTDGSYK.C	1681		C[+57]	529.232	2	1057.46	1057.46	0	-4.1	Specific	459.78	375.6	375.6	6.09	145	>LTBP1 full	1	File22476_Scan3476	controllerType=0 controllerNumber=1 scan=3476	12.3499
18	1	K.C[+57.021]INTDGSYK.C	1681		C[+57]	529.233	2	1057.46	1057.46	0	-3.7	Specific	476.51	385.89	385.89	6.27	145	>LTBP1 full	1	File22476_Scan3527	controllerType=0 controllerNumber=1 scan=3527	12.458
18	1	K.C[+57.021]INT[+162.053]DGSYK.C	1681	Hex(1)	C[+57], T[+162]	610.26	2	1219.51	1219.51	0	-1.9	Specific	204.17	204.17	1.05	3.62	145	>LTBP1 full	1	File22476_Scan3591	controllerType=0 controllerNumber=1 scan=3591	12.591
18	1	K.C[+57.021]INT[+162.053]DGSYK.C	1681	Hex(1)	C[+57], T[+162]	610.258	2	1219.51	1219.51	0	-4.7	Specific	261.53	261.53	8.94	3.86	145	>LTBP1 full	1	File22476_Scan3255	controllerType=0 controllerNumber=1 scan=3255	11.8642
18	1	K.C[+57.021]INTDGS[+162.053]YK.C	1681	Hex(1)	C[+57], S[+162]	610.259	2	1219.51	1219.51	0	-3.1	Specific	314.69	302.34	12.88	3.68	145	>LTBP1 full	1	File22476_Scan6037	controllerType=0 controllerNumber=1 scan=6037	17.6002
18	1	K.C[+57.021]INTDGS[+162.053]YK.C	1681	Hex(1)	C[+57], S[+162]	610.258	2	1219.51	1219.51	0	-4.3	Specific	448.12	430.26	13.03	6.09	145	>LTBP1 full	1	File22476_Scan3535	controllerType=0 controllerNumber=1 scan=3535	12.4756
18	1	K.C[+57.021]INTDGS[+162.053]YK.C	1681	Hex(1)	C[+57], S[+162]	610.259	2	1219.51	1219.51	0	-3.7	Specific	487.08	439.81	8.82	7.65	145	>LTBP1 full	1	File22476_Scan3479	controllerType=0 controllerNumber=1 scan=3479	12.3544
18	1	K.C[+57.021]INTDGS[+162.053]YK.C	1681	Hex(1)	C[+57], S[+162]	610.259	2	1219.51	1219.51	0	-3.7	Specific	514.67	484.05	14.77	7.65	145	>LTBP1 full	1	File22476_Scan3420	controllerType=0 controllerNumber=1 scan=3420	12.23
18	1	K.C[+57.021]INTDGS[+162.053]YK.C	1681	Hex(1)	C[+57], S[+162]	610.259	2	1219.51	1219.51	0	-4.1	Specific	566.93	538.72	31	8.71	145	>LTBP1 full	1	File22476_Scan3364	controllerType=0 controllerNumber=1 scan=3364	12.1047
18	1	K.C[+57.021]INTDGS[+162.053]YK.C	1681	Hex(1)	C[+57], S[+162]	610.259	2	1219.51	1219.51	0	-4.1	Specific	568.9	506.06	33.15	8.71	145	>LTBP1 full	1	File22476_Scan3312	controllerType=0 controllerNumber=1 scan=3312	11.9918
18	1	K.C[+57.021]IN[+15.995]T[+162.053]DGSYK.C	1681	Hex(1)	C[+57], N[+16], T[+162]	618.255	2	1235.5	1235.51	0	-6.5	Specific	327.16	291.79	3.6	3.73	145	>LTBP1 full	1	File22476_Scan3421	controllerType=0 controllerNumber=1 scan=3421	12.232
18	1	K.C[+57.021]IN[+15.995]TDGS[+162.053]YK.C	1681	Hex(1)	C[+57], N[+16], S[+162]	618.256	2	1235.51	1235.51	0	-3.4	Specific	413.85	413.85	19.49	6.52	145	>LTBP1 full	1	File22476_Scan3316	controllerType=0 controllerNumber=1 scan=3316	11.9999
18	1	K.C[+57.021]IN[+15.995]TDGS[+162.053]YK.C	1681	Hex(1)	C[+57], N[+16], S[+162]	618.255	2	1235.5	1235.51	0	-4.9	Specific	465.46	435.55	12.14	7.65	145	>LTBP1 full	1	File22476_Scan3366	controllerType=0 controllerNumber=1 scan=3366	12.1071
Other Peptides
	1	R.IKVVFTPSIC[+57.021]K.V	352		C[+57]	431.251	3	1291.74	1291.74	0	-3.5	Specific	301.08	301.08	301.08	4.65	145	>LTBP1 full	1	File22476_Scan6200	controllerType=0 controllerNumber=1 scan=6200	17.9288
	1	R.IKVVFTPSIC[+57.021]K.V	352		C[+57]	646.375	2	1291.74	1291.74	0	-1.3	Specific	425.68	425.68	425.68	6.32	145	>LTBP1 full	1	File22476_Scan6223	controllerType=0 controllerNumber=1 scan=6223	17.971
	1	R.IKVVFTPSIC[+57.021]K.V	352		C[+57]	431.252	3	1291.74	1291.74	0	-2.5	Specific	470.04	470.04	470.04	7.44	145	>LTBP1 full	1	File22476_Scan6137	controllerType=0 controllerNumber=1 scan=6137	17.8041
	1	R.IKVVFTPSIC[+57.021]K.V	352		C[+57]	646.374	2	1291.74	1291.74	0	-3.2	Specific	656.78	656.78	656.78	9.93	145	>LTBP1 full	1	File22476_Scan6161	controllerType=0 controllerNumber=1 scan=6161	17.8501
	1	K.VVFTPSIC[+57.021]K.V	354		C[+57]	525.789	2	1050.57	1050.57	0	5.6	Specific	135.55	135.55	135.55	1.4	145	>LTBP1 full	1	File22476_Scan7353	controllerType=0 controllerNumber=1 scan=7353	20.3199
	1	K.VVFTPSIC[+57.021]K.V	354		C[+57]	525.789	2	1050.57	1050.57	0	5.4	Specific	174.94	174.94	174.94	1.51	145	>LTBP1 full	1	File22476_Scan7493	controllerType=0 controllerNumber=1 scan=7493	20.6268
	1	K.VVFTPSIC[+57.021]K.V	354		C[+57]	525.789	2	1050.57	1050.57	0	5.4	Specific	179.6	179.6	179.6	1.51	145	>LTBP1 full	1	File22476_Scan6968	controllerType=0 controllerNumber=1 scan=6968	19.4911
	1	K.VVFTPSIC[+57.021]K.V	354		C[+57]	525.788	2	1050.57	1050.57	0	4.1	Specific	200.71	200.71	200.71	1.54	145	>LTBP1 full	1	File22476_Scan7026	controllerType=0 controllerNumber=1 scan=7026	19.614
	1	K.VVFTPSIC[+57.021]K.V	354		C[+57]	525.785	2	1050.56	1050.57	0	-1.7	Specific	374.85	367.33	367.33	6.37	145	>LTBP1 full	1	File22476_Scan6417	controllerType=0 controllerNumber=1 scan=6417	18.3628
	1	K.VVFTPSIC[+57.021]K.V	354		C[+57]	525.785	2	1050.56	1050.57	0	-1.5	Specific	433.4	342.92	342.92	5.67	145	>LTBP1 full	1	File22476_Scan6335	controllerType=0 controllerNumber=1 scan=6335	18.196
	1	K.VVFTPSIC[+57.021]K.V	354		C[+57]	525.785	2	1050.56	1050.57	0	-2.4	Specific	436.89	403.33	403.33	7.58	145	>LTBP1 full	1	File22476_Scan6145	controllerType=0 controllerNumber=1 scan=6145	17.8229
	1	K.VVFTPSIC[+57.021]K.V	354		C[+57]	525.785	2	1050.56	1050.57	0	-2.6	Specific	440.7	327.96	327.96	6.6	145	>LTBP1 full	1	File22476_Scan6027	controllerType=0 controllerNumber=1 scan=6027	17.5826
	1	K.VVFTPSIC[+57.021]K.V	354		C[+57]	525.785	2	1050.56	1050.57	0	-1.7	Specific	447.34	414.45	414.45	7.76	145	>LTBP1 full	1	File22476_Scan6270	controllerType=0 controllerNumber=1 scan=6270	18.0664
	1	K.VVFTPSIC[+57.021]K.V	354		C[+57]	525.785	2	1050.56	1050.57	0	-2.6	Specific	449.25	382.43	382.43	7.76	145	>LTBP1 full	1	File22476_Scan6203	controllerType=0 controllerNumber=1 scan=6203	17.9324
	1	K.VVFTPSIC[+57.021]K.V	354		C[+57]	525.785	2	1050.56	1050.57	0	-1.5	Specific	457.12	424.79	424.79	7.01	145	>LTBP1 full	1	File22476_Scan6090	controllerType=0 controllerNumber=1 scan=6090	17.7117
	1	E.NGHAADTLTATNFR.V	386			496.91	3	1488.72	1488.72	0	-1.8	Specific	428.79	428.79	428.79	7.76	145	>LTBP1 full	1	File22476_Scan4888	controllerType=0 controllerNumber=1 scan=4888	15.3106
	1	R.VVIC[+57.021]HLPC[+57.021]MNGGQC[+57.021]SSR.D	400		C[+57]*3	658.962	3	1974.87	1974.88	0	-2.3	Specific	651.33	651.33	651.33	10.32	145	>LTBP1 full	1	File22476_Scan5657	controllerType=0 controllerNumber=1 scan=5657	16.8367
	1	R.VVIC[+57.021]HLPC[+57.021]MNGGQC[+57.021]SSR.D	400		C[+57]*3	658.962	3	1974.87	1974.88	0	-2.1	Specific	760.97	760.97	760.97	12.32	145	>LTBP1 full	1	File22476_Scan5717	controllerType=0 controllerNumber=1 scan=5717	16.963
	1	R.DKC[+57.021]QC[+57.021]PPNFTGK.L	417		C[+57]*2	484.55	3	1451.64	1451.64	0	-2.8	Specific	181.8	181.8	181.8	3.52	145	>LTBP1 full	1	File22476_Scan4453	controllerType=0 controllerNumber=1 scan=4453	14.4129
	1	R.DKC[+57.021]QC[+57.021]PPNFTGK.L	417		C[+57]*2	484.55	3	1451.64	1451.64	0	-2.9	Specific	377.79	377.79	377.79	6.57	145	>LTBP1 full	1	File22476_Scan4418	controllerType=0 controllerNumber=1 scan=4418	14.3405
	1	R.DKC[+57.021]QC[+57.021]PPNFTGK.L	417		C[+57]*2	484.55	3	1451.63	1451.64	0	-3.8	Specific	378.71	378.71	378.71	6.2	145	>LTBP1 full	1	File22476_Scan3933	controllerType=0 controllerNumber=1 scan=3933	13.3099
	1	R.DKC[+57.021]QC[+57.021]PPNFTGK.L	417		C[+57]*2	484.55	3	1451.63	1451.64	0	-3.9	Specific	390.77	390.77	390.77	6.62	145	>LTBP1 full	1	File22476_Scan4308	controllerType=0 controllerNumber=1 scan=4308	14.1053
	1	R.DKC[+57.021]QC[+57.021]PPNFTGK.L	417		C[+57]*2	484.55	3	1451.64	1451.64	0	-3.4	Specific	407.74	407.74	407.74	6.88	145	>LTBP1 full	1	File22476_Scan4036	controllerType=0 controllerNumber=1 scan=4036	13.5312
	1	R.DKC[+57.021]QC[+57.021]PPNFTGK.L	417		C[+57]*2	484.55	3	1451.64	1451.64	0	-3.3	Specific	414.83	414.83	414.83	7.83	145	>LTBP1 full	1	File22476_Scan4143	controllerType=0 controllerNumber=1 scan=4143	13.7541
	1	R.DKC[+57.021]QC[+57.021]PPNFTGK.L	417		C[+57]*2	484.55	3	1451.64	1451.64	0	-3.2	Specific	423.48	423.48	423.48	6.88	145	>LTBP1 full	1	File22476_Scan4196	controllerType=0 controllerNumber=1 scan=4196	13.8726
	1	R.DKC[+57.021]QC[+57.021]PPNFTGK.L	417		C[+57]*2	484.55	3	1451.64	1451.64	0	-3.5	Specific	424.32	424.32	424.32	6.88	145	>LTBP1 full	1	File22476_Scan3876	controllerType=0 controllerNumber=1 scan=3876	13.1938
	1	R.DKC[+57.021]QC[+57.021]PPNFTGK.L	417		C[+57]*2	484.55	3	1451.64	1451.64	0	-3.7	Specific	427.98	427.98	427.98	7.83	145	>LTBP1 full	1	File22476_Scan4087	controllerType=0 controllerNumber=1 scan=4087	13.6401
	1	R.DKC[+57.021]QC[+57.021]PPNFTGK.L	417		C[+57]*2	484.55	3	1451.64	1451.64	0	-3	Specific	433.88	433.88	433.88	7.83	145	>LTBP1 full	1	File22476_Scan3818	controllerType=0 controllerNumber=1 scan=3818	13.0689
	1	R.DKC[+57.021]QC[+57.021]PPNFTGK.L	417		C[+57]*2	484.55	3	1451.63	1451.64	0	-3.9	Specific	437.34	437.34	437.34	6.46	145	>LTBP1 full	1	File22476_Scan4363	controllerType=0 controllerNumber=1 scan=4363	14.2221
	1	R.DKC[+57.021]QC[+57.021]PPNFTGK.L	417		C[+57]*2	484.55	3	1451.63	1451.64	0	-3.9	Specific	439.33	439.33	439.33	7.83	145	>LTBP1 full	1	File22476_Scan3986	controllerType=0 controllerNumber=1 scan=3986	13.4224
	1	R.DKC[+57.021]QC[+57.021]PPNFTGK.L	417		C[+57]*2	484.55	3	1451.64	1451.64	0	-3.1	Specific	455.28	455.28	455.28	7.06	145	>LTBP1 full	1	File22476_Scan4250	controllerType=0 controllerNumber=1 scan=4250	13.9856
	1	R.DKC[+57.021]QC[+57.021]PPNFTGK.L	417		C[+57]*2	726.32	2	1451.63	1451.64	0	-4.9	Specific	648.01	648.01	648.01	7.98	145	>LTBP1 full	1	File22476_Scan4007	controllerType=0 controllerNumber=1 scan=4007	13.4711
	1	R.DKC[+57.021]QC[+57.021]PPNFTGK.L	417		C[+57]*2	726.322	2	1451.64	1451.64	0	-2.4	Specific	649.02	649.02	649.02	8.36	145	>LTBP1 full	1	File22476_Scan4185	controllerType=0 controllerNumber=1 scan=4185	13.8491
	1	R.DKC[+57.021]QC[+57.021]PPNFTGK.L	417		C[+57]*2	726.319	2	1451.63	1451.64	0	-6.2	Specific	651.61	651.61	651.61	8.98	145	>LTBP1 full	1	File22476_Scan4057	controllerType=0 controllerNumber=1 scan=4057	13.5774
	1	R.DKC[+57.021]QC[+57.021]PPNFTGK.L	417		C[+57]*2	726.319	2	1451.63	1451.64	0	-6.1	Specific	663.83	663.83	663.83	8.98	145	>LTBP1 full	1	File22476_Scan4127	controllerType=0 controllerNumber=1 scan=4127	13.7201
	1	R.DKC[+57.021]QC[+57.021]PPNFTGK.L	417		C[+57]*2	726.322	2	1451.64	1451.64	0	-3.4	Specific	701.77	701.77	701.77	10.93	145	>LTBP1 full	1	File22476_Scan3898	controllerType=0 controllerNumber=1 scan=3898	13.24
	1	R.DKC[+57.021]QC[+57.021]PPNFTGK.L	417		C[+57]*2	726.321	2	1451.63	1451.64	0	-4.1	Specific	735.48	735.48	735.48	10.93	145	>LTBP1 full	1	File22476_Scan3951	controllerType=0 controllerNumber=1 scan=3951	13.351
	1	R.DKC[+57.021]QC[+57.021]PPNFTGK.L	417		C[+57]*2	726.321	2	1451.63	1451.64	0	-4.6	Specific	744.42	744.42	744.42	9.98	145	>LTBP1 full	1	File22476_Scan3841	controllerType=0 controllerNumber=1 scan=3841	13.1179
	1	K.C[+57.021]QC[+57.021]PPNFTGK.L	419		C[+57]*2	604.76	2	1208.51	1208.52	0	-4.3	Specific	548.87	522.8	522.8	7.55	145	>LTBP1 full	1	File22476_Scan4259	controllerType=0 controllerNumber=1 scan=4259	14.0036
	1	K.C[+57.021]QC[+57.021]PPNFTGK.L	419		C[+57]*2	604.761	2	1208.51	1208.52	0	-3.7	Specific	554.7	519.07	519.07	7.55	145	>LTBP1 full	1	File22476_Scan4498	controllerType=0 controllerNumber=1 scan=4498	14.5076
	1	K.C[+57.021]QC[+57.021]PPNFTGK.L	419		C[+57]*2	604.761	2	1208.51	1208.52	0	-3.4	Specific	556.74	538.54	538.54	7.55	145	>LTBP1 full	1	File22476_Scan4795	controllerType=0 controllerNumber=1 scan=4795	15.1196
	1	K.C[+57.021]QC[+57.021]PPNFTGK.L	419		C[+57]*2	604.761	2	1208.51	1208.52	0	-3.2	Specific	556.92	529.93	529.93	7.55	145	>LTBP1 full	1	File22476_Scan4555	controllerType=0 controllerNumber=1 scan=4555	14.6231
	1	K.C[+57.021]QC[+57.021]PPNFTGK.L	419		C[+57]*2	604.761	2	1208.51	1208.52	0	-3.1	Specific	569.28	521.25	521.25	8.44	145	>LTBP1 full	1	File22476_Scan4731	controllerType=0 controllerNumber=1 scan=4731	14.9908
	1	K.C[+57.021]QC[+57.021]PPNFTGK.L	419		C[+57]*2	604.761	2	1208.51	1208.52	0	-3.6	Specific	587.91	543.23	543.23	8.44	145	>LTBP1 full	1	File22476_Scan4375	controllerType=0 controllerNumber=1 scan=4375	14.2472
	1	K.C[+57.021]QC[+57.021]PPNFTGK.L	419		C[+57]*2	604.761	2	1208.52	1208.52	0	-2.6	Specific	589.29	563.36	563.36	7.87	145	>LTBP1 full	1	File22476_Scan4849	controllerType=0 controllerNumber=1 scan=4849	15.2312
	1	K.C[+57.021]QC[+57.021]PPNFTGK.L	419		C[+57]*2	604.761	2	1208.52	1208.52	0	-2.9	Specific	595.01	560.43	560.43	7.87	145	>LTBP1 full	1	File22476_Scan4676	controllerType=0 controllerNumber=1 scan=4676	14.873
	1	K.C[+57.021]QC[+57.021]PPNFTGK.L	419		C[+57]*2	604.761	2	1208.51	1208.52	0	-3.5	Specific	595.73	516.95	516.95	8.44	145	>LTBP1 full	1	File22476_Scan4320	controllerType=0 controllerNumber=1 scan=4320	14.1311
	1	K.C[+57.021]QC[+57.021]PPNFTGK.L	419		C[+57]*2	604.761	2	1208.51	1208.52	0	-3.7	Specific	597.65	534.18	534.18	8.44	145	>LTBP1 full	1	File22476_Scan4621	controllerType=0 controllerNumber=1 scan=4621	14.7572
	1	K.LC[+57.021]QIPVHGASVPK.L	429		C[+57]	469.258	3	1405.76	1405.76	0	-2.7	Specific	579.02	416.97	416.97	8.73	145	>LTBP1 full	1	File22476_Scan4969	controllerType=0 controllerNumber=1 scan=4969	15.4692
	1	K.LC[+57.021]QIPVHGASVPK.L	429		C[+57]	469.257	3	1405.76	1405.76	0	-3.1	Specific	619.74	445.4	445.4	9.36	145	>LTBP1 full	1	File22476_Scan5036	controllerType=0 controllerNumber=1 scan=5036	15.6025
	1	K.LC[+57.021]QIPVHGASVPK.L	429		C[+57]	469.258	3	1405.76	1405.76	0	-2.7	Specific	657.38	502.69	502.69	10.73	145	>LTBP1 full	1	File22476_Scan5092	controllerType=0 controllerNumber=1 scan=5092	15.7134
	1	K.LC[+57.021]QIPVHGASVPK.L	429		C[+57]	469.258	3	1405.76	1405.76	0	-1.3	Specific	715.61	551.56	551.56	10.99	145	>LTBP1 full	1	File22476_Scan4904	controllerType=0 controllerNumber=1 scan=4904	15.3423
	1	K.LC[+57.021]QIPVHGASVPK.L	429		C[+57]	703.382	2	1405.76	1405.76	0	-3.3	Specific	865.95	639.3	639.3	13.22	145	>LTBP1 full	1	File22476_Scan4972	controllerType=0 controllerNumber=1 scan=4972	15.473
	1	K.LC[+57.021]QIPVHGASVPK.L	429		C[+57]	703.383	2	1405.76	1405.76	0	-3	Specific	905.59	666.71	666.71	14.22	145	>LTBP1 full	1	File22476_Scan4907	controllerType=0 controllerNumber=1 scan=4907	15.3466
	1	K.LYQHSQQPGK.A	442			593.302	2	1185.6	1185.6	0	-3.2	Specific	829.81	684.61	684.61	12.3	145	>LTBP1 full	1	File22476_Scan2620	controllerType=0 controllerNumber=1 scan=2620	10.3462
	1	K.ALGTHVIHSTHTLPLTVTSQQGVK.V	452			505.882	5	2525.38	2525.38	0	-1.7	Specific	485.81	485.81	485.81	6.94	145	>LTBP1 full	1	File22476_Scan5380	controllerType=0 controllerNumber=1 scan=5380	16.2726
	1	K.ALGTHVIHSTHTLPLTVTSQQGVK.V	452			632.101	4	2525.38	2525.38	0	-1.1	Specific	645.72	645.72	645.72	7.1	145	>LTBP1 full	1	File22476_Scan5378	controllerType=0 controllerNumber=1 scan=5378	16.2703
	1	K.ALGTHVIHSTHTLPLTVTSQQGVK.V	452			632.101	4	2525.38	2525.38	0	-1.2	Specific	671.64	671.64	671.64	8.1	145	>LTBP1 full	1	File22476_Scan5431	controllerType=0 controllerNumber=1 scan=5431	16.3828
	1	K.ALGTHVIHSTHTLPLTVTSQQGVK.V	452			842.463	3	2525.37	2525.38	0	-3.5	Specific	980.41	980.41	980.41	14.48	145	>LTBP1 full	1	File22476_Scan5390	controllerType=0 controllerNumber=1 scan=5390	16.2926
	1	K.VKFPPNIVNIHVK.H	476			502.304	3	1504.9	1504.9	0	-2	Specific	201.31	201.31	201.31	2.43	145	>LTBP1 full	1	File22476_Scan6471	controllerType=0 controllerNumber=1 scan=6471	18.4731
	1	K.VKFPPNIVNIHVK.H	476			502.304	3	1504.9	1504.9	0	-2.3	Specific	563.12	414.96	414.96	7.85	145	>LTBP1 full	1	File22476_Scan6426	controllerType=0 controllerNumber=1 scan=6426	18.3827
	1	K.VKFPPNIVNIHVK.H	476			502.304	3	1504.9	1504.9	0	-2.1	Specific	563.29	440.72	440.72	7.85	145	>LTBP1 full	1	File22476_Scan6659	controllerType=0 controllerNumber=1 scan=6659	18.8492
	1	K.VKFPPNIVNIHVK.H	476			502.304	3	1504.9	1504.9	0	-2.1	Specific	594.87	432.47	432.47	7.85	145	>LTBP1 full	1	File22476_Scan6255	controllerType=0 controllerNumber=1 scan=6255	18.0396
	1	K.VKFPPNIVNIHVK.H	476			502.304	3	1504.9	1504.9	0	-2.5	Specific	618.17	485.06	485.06	8.85	145	>LTBP1 full	1	File22476_Scan6582	controllerType=0 controllerNumber=1 scan=6582	18.6955
	1	K.VKFPPNIVNIHVK.H	476			502.304	3	1504.9	1504.9	0	-2.1	Specific	627.73	501.21	501.21	8.85	145	>LTBP1 full	1	File22476_Scan6311	controllerType=0 controllerNumber=1 scan=6311	18.1472
	1	K.VKFPPNIVNIHVK.H	476			502.304	3	1504.9	1504.9	0	-2.1	Specific	642.22	484.88	484.88	8.85	145	>LTBP1 full	1	File22476_Scan6893	controllerType=0 controllerNumber=1 scan=6893	19.3371
	1	K.VKFPPNIVNIHVK.H	476			502.304	3	1504.9	1504.9	0	-1.8	Specific	656.78	479.73	479.73	9.85	145	>LTBP1 full	1	File22476_Scan6783	controllerType=0 controllerNumber=1 scan=6783	19.1136
	1	K.VKFPPNIVNIHVK.H	476			502.303	3	1504.9	1504.9	0	-2.8	Specific	661.48	472.28	472.28	9.85	145	>LTBP1 full	1	File22476_Scan6838	controllerType=0 controllerNumber=1 scan=6838	19.2249
	1	K.VKFPPNIVNIHVK.H	476			502.303	3	1504.9	1504.9	0	-2.8	Specific	669.56	482.21	482.21	9.85	145	>LTBP1 full	1	File22476_Scan6202	controllerType=0 controllerNumber=1 scan=6202	17.9312
	1	K.VKFPPNIVNIHVK.H	476			502.304	3	1504.9	1504.9	0	-1.7	Specific	673.95	517.14	517.14	9.85	145	>LTBP1 full	1	File22476_Scan6722	controllerType=0 controllerNumber=1 scan=6722	18.9855
	1	K.VKFPPNIVNIHVK.H	476			502.304	3	1504.9	1504.9	0	-2.3	Specific	677.35	487.54	487.54	9.85	145	>LTBP1 full	1	File22476_Scan6949	controllerType=0 controllerNumber=1 scan=6949	19.4552
	1	K.VKFPPNIVNIHVK.H	476			502.304	3	1504.9	1504.9	0	-2	Specific	690.76	504.8	504.8	9.85	145	>LTBP1 full	1	File22476_Scan6365	controllerType=0 controllerNumber=1 scan=6365	18.2568
	1	K.FPPNIVNIHVK.H	478			426.583	3	1277.73	1277.74	0	-1.3	Specific	17.29	17.29	17.29	1.4	145	>LTBP1 full	1	File22476_Scan7355	controllerType=0 controllerNumber=1 scan=7355	20.3262
	1	K.FPPNIVNIHVK.H	478			426.583	3	1277.73	1277.74	0	-2.5	Specific	126.68	126.68	126.68	2.81	145	>LTBP1 full	1	File22476_Scan7413	controllerType=0 controllerNumber=1 scan=7413	20.453
	1	K.FPPNIVNIHVK.H	478			426.582	3	1277.73	1277.74	0	-2.7	Specific	180.27	180.27	180.27	3.71	145	>LTBP1 full	1	File22476_Scan6596	controllerType=0 controllerNumber=1 scan=6596	18.7281
	1	K.FPPNIVNIHVK.H	478			426.582	3	1277.73	1277.74	0	-2.9	Specific	193.91	193.91	193.91	3.7	145	>LTBP1 full	1	File22476_Scan7473	controllerType=0 controllerNumber=1 scan=7473	20.5833
	1	K.FPPNIVNIHVK.H	478			639.371	2	1277.73	1277.74	0	-1.7	Specific	202.3	191.25	191.25	2.6	145	>LTBP1 full	1	File22476_Scan6557	controllerType=0 controllerNumber=1 scan=6557	18.6484
	1	K.FPPNIVNIHVK.H	478			639.37	2	1277.73	1277.74	0	-2.3	Specific	241.82	225.77	225.77	2.89	145	>LTBP1 full	1	File22476_Scan7345	controllerType=0 controllerNumber=1 scan=7345	20.3029
	1	K.FPPNIVNIHVK.H	478			426.582	3	1277.73	1277.74	0	-3.3	Specific	260.7	239.31	239.31	3.63	145	>LTBP1 full	1	File22476_Scan6532	controllerType=0 controllerNumber=1 scan=6532	18.5975
	1	K.FPPNIVNIHVK.H	478			426.583	3	1277.73	1277.74	0	-2.5	Specific	284.53	195.02	195.02	3.86	145	>LTBP1 full	1	File22476_Scan6652	controllerType=0 controllerNumber=1 scan=6652	18.836
	1	K.FPPNIVNIHVK.H	478			426.583	3	1277.73	1277.74	0	-2.4	Specific	303.82	250.08	250.08	5.46	145	>LTBP1 full	1	File22476_Scan6434	controllerType=0 controllerNumber=1 scan=6434	18.3991
	1	K.FPPNIVNIHVK.H	478			426.582	3	1277.73	1277.74	0	-2.9	Specific	310.01	310.01	310.01	4.15	145	>LTBP1 full	1	File22476_Scan7137	controllerType=0 controllerNumber=1 scan=7137	19.851
	1	K.FPPNIVNIHVK.H	478			426.583	3	1277.73	1277.74	0	-2.3	Specific	312.33	214.7	214.7	4.29	145	>LTBP1 full	1	File22476_Scan6819	controllerType=0 controllerNumber=1 scan=6819	19.1851
	1	K.FPPNIVNIHVK.H	478			426.582	3	1277.73	1277.74	0	-3.1	Specific	323	323	323	5.61	145	>LTBP1 full	1	File22476_Scan6762	controllerType=0 controllerNumber=1 scan=6762	19.0684
	1	K.FPPNIVNIHVK.H	478			426.582	3	1277.73	1277.74	0	-2.7	Specific	339.32	339.32	339.32	6.27	145	>LTBP1 full	1	File22476_Scan7246	controllerType=0 controllerNumber=1 scan=7246	20.0906
	1	K.FPPNIVNIHVK.H	478			426.583	3	1277.73	1277.74	0	-1.8	Specific	351.04	224.91	224.91	5.74	145	>LTBP1 full	1	File22476_Scan6706	controllerType=0 controllerNumber=1 scan=6706	18.9529
	1	K.FPPNIVNIHVK.H	478			426.582	3	1277.73	1277.74	0	-4	Specific	368.78	335.75	335.75	6.15	145	>LTBP1 full	1	File22476_Scan7084	controllerType=0 controllerNumber=1 scan=7084	19.7397
	1	K.FPPNIVNIHVK.H	478			426.583	3	1277.73	1277.74	0	-2.6	Specific	385.43	288.25	288.25	6.15	145	>LTBP1 full	1	File22476_Scan6948	controllerType=0 controllerNumber=1 scan=6948	19.453
	1	K.FPPNIVNIHVK.H	478			426.582	3	1277.73	1277.74	0	-3.1	Specific	394.94	254.69	254.69	5.62	145	>LTBP1 full	1	File22476_Scan7191	controllerType=0 controllerNumber=1 scan=7191	19.9698
	1	K.FPPNIVNIHVK.H	478			426.582	3	1277.73	1277.74	0	-3.1	Specific	402.02	279.97	279.97	6.03	145	>LTBP1 full	1	File22476_Scan7005	controllerType=0 controllerNumber=1 scan=7005	19.5676
	1	K.FPPNIVNIHVK.H	478			426.582	3	1277.73	1277.74	0	-3	Specific	433.2	291.17	291.17	6.41	145	>LTBP1 full	1	File22476_Scan6886	controllerType=0 controllerNumber=1 scan=6886	19.3206
	1	K.FPPNIVNIHVK.H	478			426.583	3	1277.73	1277.74	0	-2.5	Specific	477.73	395.5	395.5	8.13	145	>LTBP1 full	1	File22476_Scan7301	controllerType=0 controllerNumber=1 scan=7301	20.2079
	1	K.FPPNIVNIHVK.H	478			639.371	2	1277.73	1277.74	0	-1.9	Specific	508.84	318.36	318.36	5.55	145	>LTBP1 full	1	File22476_Scan7291	controllerType=0 controllerNumber=1 scan=7291	20.1853
	1	K.FPPNIVNIHVK.H	478			426.582	3	1277.73	1277.74	0	-2.8	Specific	552.15	321.16	321.16	6.86	145	>LTBP1 full	1	File22476_Scan6398	controllerType=0 controllerNumber=1 scan=6398	18.3266
	1	K.FPPNIVNIHVK.H	478			426.583	3	1277.73	1277.74	0	-2.1	Specific	663.09	433.17	433.17	11.18	145	>LTBP1 full	1	File22476_Scan6346	controllerType=0 controllerNumber=1 scan=6346	18.2186
	1	K.HPPEASVQIHQVSR.I	489			528.944	3	1584.82	1584.82	0	-3.2	Specific	546.25	546.25	546.25	6.59	145	>LTBP1 full	1	File22476_Scan3730	controllerType=0 controllerNumber=1 scan=3730	12.8848
	1	K.HPPEASVQIHQVSR.I	489			528.945	3	1584.82	1584.82	0	-3.1	Specific	625.12	625.12	625.12	8.48	145	>LTBP1 full	1	File22476_Scan3812	controllerType=0 controllerNumber=1 scan=3812	13.0562
	1	K.HPPEASVQIHQVSR.I	489			528.944	3	1584.82	1584.82	0	-3.4	Specific	834.32	834.32	834.32	12.48	145	>LTBP1 full	1	File22476_Scan3707	controllerType=0 controllerNumber=1 scan=3707	12.8372
	1	K.HPPEASVQIHQVSR.I	489			528.945	3	1584.82	1584.82	0	-3	Specific	894.87	894.87	894.87	13.85	145	>LTBP1 full	1	File22476_Scan3653	controllerType=0 controllerNumber=1 scan=3653	12.7233
	1	K.TKEAQPGQSQVSYQGLPVQK.T	511			725.045	3	2173.12	2173.12	0	-2.6	Specific	777.3	777.3	777.3	11.52	145	>LTBP1 full	1	File22476_Scan5125	controllerType=0 controllerNumber=1 scan=5125	15.7752
	1	K.TKEAQPGQSQVSYQGLPVQK.T	511			725.045	3	2173.12	2173.12	0	-2.5	Specific	825.4	825.4	825.4	12.52	145	>LTBP1 full	1	File22476_Scan5188	controllerType=0 controllerNumber=1 scan=5188	15.8987
	1	K.EAQPGQSQVSYQGLPVQK.T	513			648.664	3	1943.98	1943.98	0	-2.8	Specific	703.52	703.52	703.52	10.38	145	>LTBP1 full	1	File22476_Scan5839	controllerType=0 controllerNumber=1 scan=5839	17.201
	1	K.EAQPGQSQVSYQGLPVQK.T	513			648.664	3	1943.98	1943.98	0	-2.7	Specific	711.56	711.56	711.56	10.38	145	>LTBP1 full	1	File22476_Scan5892	controllerType=0 controllerNumber=1 scan=5892	17.3094
	1	K.EAQPGQSQVSYQGLPVQK.T	513			972.492	2	1943.98	1943.98	0	-2.3	Specific	727.81	727.81	727.81	11.32	145	>LTBP1 full	1	File22476_Scan5893	controllerType=0 controllerNumber=1 scan=5893	17.3107
	1	K.EAQPGQSQVSYQGLPVQK.T	513			972.492	2	1943.98	1943.98	0	-2.8	Specific	731.08	714.24	714.24	11.32	145	>LTBP1 full	1	File22476_Scan5964	controllerType=0 controllerNumber=1 scan=5964	17.4519
	1	K.EAQPGQSQVSYQGLPVQK.T	513			972.492	2	1943.98	1943.98	0	-2.5	Specific	805.62	787.07	787.07	13.32	145	>LTBP1 full	1	File22476_Scan5831	controllerType=0 controllerNumber=1 scan=5831	17.184
	1	E.AQPGQSQVSYQGLPVQK.T	514			605.65	3	1814.94	1814.94	0	-2.2	Specific	666.13	666.13	666.13	9.38	145	>LTBP1 full	1	File22476_Scan5751	controllerType=0 controllerNumber=1 scan=5751	17.0322
	1	E.AQPGQSQVSYQGLPVQK.T	514			907.971	2	1814.94	1814.94	0	-2.4	Specific	710.63	710.63	710.63	11.32	145	>LTBP1 full	1	File22476_Scan5795	controllerType=0 controllerNumber=1 scan=5795	17.1122
	1	E.AQPGQSQVSYQGLPVQK.T	514			907.971	2	1814.93	1814.94	0	-2.5	Specific	723.31	723.31	723.31	11.32	145	>LTBP1 full	1	File22476_Scan5730	controllerType=0 controllerNumber=1 scan=5730	16.9873
	1	K.TQTIHSTYSHQQVIPHVYPVAAK.T	531			521.875	5	2605.35	2605.35	0	-1.5	Specific	668.78	665.61	665.61	9.25	145	>LTBP1 full	1	File22476_Scan5311	controllerType=0 controllerNumber=1 scan=5311	16.1413
	1	K.TQTIHSTYSHQQVIPHVYPVAAK.T	531			521.875	5	2605.35	2605.35	0	-1.4	Specific	723.97	723.97	723.97	10.25	145	>LTBP1 full	1	File22476_Scan5379	controllerType=0 controllerNumber=1 scan=5379	16.2715
	1	K.TQTIHSTYSHQQVIPHVYPVAAK.T	531			652.092	4	2605.35	2605.35	0	-2.2	Specific	1143.2	1139.99	1139.99	17.85	145	>LTBP1 full	1	File22476_Scan5294	controllerType=0 controllerNumber=1 scan=5294	16.1043
	1	K.TQTIHSTYSHQQVIPHVYPVAAK.T	531			652.092	4	2605.35	2605.35	0	-1.7	Specific	1177.1	1177.1	1177.1	18.85	145	>LTBP1 full	1	File22476_Scan5411	controllerType=0 controllerNumber=1 scan=5411	16.3389
	1	K.TQTIHSTYSHQQVIPHVYPVAAK.T	531			652.092	4	2605.34	2605.35	0	-2.8	Specific	1210.09	1192.16	1192.16	19.85	145	>LTBP1 full	1	File22476_Scan5353	controllerType=0 controllerNumber=1 scan=5353	16.2206
	1	R.C[+57.021]FQETIGSQC[+57.021]GK.A	559		C[+57]*2	707.804	2	1414.6	1414.61	0	-5.3	Specific	415.04	415.04	415.04	7.83	145	>LTBP1 full	1	File22476_Scan7562	controllerType=0 controllerNumber=1 scan=7562	20.7771
	1	R.C[+57.021]FQETIGSQC[+57.021]GK.A	559		C[+57]*2	707.806	2	1414.6	1414.61	0	-3.1	Specific	741.92	741.92	741.92	12.07	145	>LTBP1 full	1	File22476_Scan4804	controllerType=0 controllerNumber=1 scan=4804	15.1388
	1	R.C[+57.021]FQETIGSQC[+57.021]GK.A	559		C[+57]*2	707.806	2	1414.61	1414.61	0	-2.5	Specific	762.94	762.94	762.94	13.45	145	>LTBP1 full	1	File22476_Scan4862	controllerType=0 controllerNumber=1 scan=4862	15.2581
	1	R.C[+57.021]FQETIGSQC[+57.021]GK.A	559		C[+57]*2	707.806	2	1414.6	1414.61	0	-3.5	Specific	798.42	798.42	798.42	13.07	145	>LTBP1 full	1	File22476_Scan4741	controllerType=0 controllerNumber=1 scan=4741	15.0106
	1	K.QEDC[+57.021]C[+57.021]GTVGTSWGFNK.C	578		C[+57]*2	615.921	3	1845.75	1845.75	0	-2.2	Specific	435.01	435.01	435.01	4.59	145	>LTBP1 full	1	File22476_Scan6735	controllerType=0 controllerNumber=1 scan=6735	19.0142
	1	K.QEDC[+57.021]C[+57.021]GTVGTSWGFNK.C	578		C[+57]*2	923.377	2	1845.75	1845.75	0	-3.3	Specific	855.69	772.66	772.66	13.77	145	>LTBP1 full	1	File22476_Scan6719	controllerType=0 controllerNumber=1 scan=6719	18.9803
	1	K.QEDC[+57.021]C[+57.021]GTVGTSWGFNK.C	578		C[+57]*2	923.379	2	1845.75	1845.75	0	-1.7	Specific	860.89	828.17	828.17	14.15	145	>LTBP1 full	1	File22476_Scan6772	controllerType=0 controllerNumber=1 scan=6772	19.0903
	1	E.DC[+57.021]C[+57.021]GTVGTSWGFNK.C	580		C[+57]*2	794.828	2	1588.65	1588.65	0	-2.3	Specific	629.92	629.92	629.92	9.73	145	>LTBP1 full	1	File22476_Scan6987	controllerType=0 controllerNumber=1 scan=6987	19.53
	1	K.KPSYHGYNQMME.C	600			495.547	3	1484.63	1484.63	0	-2.8	Specific	208.82	208.82	208.82	3.26	145	>LTBP1 full	1	File22476_Scan4755	controllerType=0 controllerNumber=1 scan=4755	15.0363
	1	K.KPSYHGYNQMME.C	600			495.547	3	1484.63	1484.63	0	-2.2	Specific	214.86	214.86	214.86	3.26	145	>LTBP1 full	1	File22476_Scan4693	controllerType=0 controllerNumber=1 scan=4693	14.9113
	1	K.KPSYHGYNQMME.C	600			495.547	3	1484.63	1484.63	0	-2.7	Specific	236.25	236.25	236.25	3.7	145	>LTBP1 full	1	File22476_Scan4643	controllerType=0 controllerNumber=1 scan=4643	14.8035
	1	K.RVNNT[+203.079]FC[+57.021]QDINE.C	618	HexNAc(1)	C[+57], T[+203]	856.879	2	1712.75	1712.75	0	-2.1	Specific	372.87	372.87	372.87	6.39	145	>LTBP1 full	1	File22476_Scan5293	controllerType=0 controllerNumber=1 scan=5293	16.1021
	1	K.RVNNT[+349.137]FC[+57.021]QDINE.C	618	HexNAc(1)Fuc(1)	C[+57], T[+349]	929.908	2	1858.81	1858.81	0	-2.5	Specific	474.99	474.99	474.99	8.39	145	>LTBP1 full	1	File22476_Scan5296	controllerType=0 controllerNumber=1 scan=5296	16.1086
	1	K.RVNNT[+349.137]FC[+57.021]QDINE.C	618	HexNAc(1)Fuc(1)	C[+57], T[+349]	929.908	2	1858.81	1858.81	0	-2.5	Specific	499.9	499.9	499.9	8.39	145	>LTBP1 full	1	File22476_Scan5224	controllerType=0 controllerNumber=1 scan=5224	15.9654
	1	E.C[+57.021]QLQGVC[+57.021]PNGE.C	630		C[+57]*2	631.267	2	1261.53	1261.53	0	-2.6	Specific	345.93	267.85	267.85	3.42	145	>LTBP1 full	1	File22476_Scan5328	controllerType=0 controllerNumber=1 scan=5328	16.1706
	1	E.C[+57.021]LNTMGSYR.C	641		C[+57]	551.243	2	1101.48	1101.48	0	-2.7	Specific	537.55	537.55	537.55	6.37	145	>LTBP1 full	1	File22476_Scan4768	controllerType=0 controllerNumber=1 scan=4768	15.0628
	1	E.C[+57.021]LNT[+162.053]MGSYR.C	641	Hex(1)	C[+57], T[+162]	632.269	2	1263.53	1263.53	0	-2.6	Specific	161.91	161.91	6	2.53	145	>LTBP1 full	1	File22476_Scan4658	controllerType=0 controllerNumber=1 scan=4658	14.8347
	1	E.C[+57.021]LNTMGS[+162.053]YR.C	641	Hex(1)	C[+57], S[+162]	632.269	2	1263.53	1263.53	0	-3.5	Specific	569.84	555.56	60.14	7.5	145	>LTBP1 full	1	File22476_Scan4588	controllerType=0 controllerNumber=1 scan=4588	14.6903
	1	E.C[+57.021]LN[+15.995]TMGS[+162.053]YR.C	641	Hex(1)	C[+57], N[+16], S[+162]	640.265	2	1279.52	1279.53	0	-5	Specific	463.11	463.11	43.97	6.44	145	>LTBP1 full	1	File22476_Scan4493	controllerType=0 controllerNumber=1 scan=4493	14.4968
	1	K.IGFGPDPTFSSC[+57.021]VPD.P	654		C[+57]	798.354	2	1595.7	1595.7	0	-2.4	Specific	496.05	496.05	496.05	6.42	145	>LTBP1 full	1	File22476_Scan8974	controllerType=0 controllerNumber=1 scan=8974	23.919
	1	K.IGFGPDPTFSSC[+57.021]VPD.P	654		C[+57]	798.354	2	1595.7	1595.7	0	-2.2	Specific	553.98	553.98	553.98	6.59	145	>LTBP1 full	1	File22476_Scan9030	controllerType=0 controllerNumber=1 scan=9030	24.0472
	1	K.IGFGPDPTFSSC[+57.021]VPDPPVISE.E	654		C[+57]	740.014	3	2218.03	2218.04	0	-4.1	Specific	142.93	142.93	142.93	1.47	145	>LTBP1 full	1	File22476_Scan9882	controllerType=0 controllerNumber=1 scan=9882	26.0771
	1	K.IGFGPDPTFSSC[+57.021]VPDPPVISE.E	654		C[+57]	1109.52	2	2218.03	2218.04	0	-1.9	Specific	350.25	350.25	350.25	4.74	145	>LTBP1 full	1	File22476_Scan9906	controllerType=0 controllerNumber=1 scan=9906	26.1336
	1	K.IGFGPDPTFSSC[+57.021]VPDPPVISE.E	654		C[+57]	1109.52	2	2218.04	2218.04	0	-0.4	Specific	431.46	431.46	431.46	5.67	145	>LTBP1 full	1	File22476_Scan9965	controllerType=0 controllerNumber=1 scan=9965	26.2724
	1	K.IGFGPDPTFSSC[+57.021]VPDPPVISE.E	654		C[+57]	1109.52	2	2218.03	2218.04	0	-2.2	Specific	549.89	549.89	549.89	6.77	145	>LTBP1 full	1	File22476_Scan9849	controllerType=0 controllerNumber=1 scan=9849	26.0003
	1	K.IGFGPDPTFSSC[+57.021]VPDPPVISE.E	654		C[+57]	740.015	3	2218.03	2218.04	0	-2.3	Specific	569.41	569.41	569.41	7.66	145	>LTBP1 full	1	File22476_Scan9829	controllerType=0 controllerNumber=1 scan=9829	25.9546
	1	K.IGFGPDPTFSSC[+57.021]VPDPPVISE.E	654		C[+57]	1109.52	2	2218.03	2218.04	0	-1.1	Specific	594.84	594.84	594.84	6.91	145	>LTBP1 full	1	File22476_Scan9798	controllerType=0 controllerNumber=1 scan=9798	25.8821
	1	K.IGFGPDPTFS[+146.058]SC[+57.021]VPDPPVISE.E	654	Fuc(1)	C[+57], S[+146]	1182.56	2	2364.1	2364.1	0	3.6	Specific	233.98	233.98	0	2.22	145	>LTBP1 full	1	File22476_Scan9935	controllerType=0 controllerNumber=1 scan=9935	26.2033
	1	K.IGFGPDPTFS[+146.058]SC[+57.021]VPDPPVISE.E	654	Fuc(1)	C[+57], S[+146]	1182.55	2	2364.1	2364.1	0	2.7	Specific	297.95	297.95	0	2.15	145	>LTBP1 full	1	File22476_Scan9825	controllerType=0 controllerNumber=1 scan=9825	25.9459
	1	K.IGFGPDPTFS[+146.058]SC[+57.021]VPDPPVISE.E	654	Fuc(1)	C[+57], S[+146]	788.706	3	2364.1	2364.1	0	3.2	Specific	305.71	305.71	0	1.69	145	>LTBP1 full	1	File22476_Scan9890	controllerType=0 controllerNumber=1 scan=9890	26.0969
	1	K.IGFGPDPTFSS[+146.058]C[+57.021]VPDPPVISE.E	654	Fuc(1)	C[+57], S[+146]	788.705	3	2364.1	2364.1	0	2.8	Specific	364.71	364.71	1.1	2.7	145	>LTBP1 full	1	File22476_Scan9840	controllerType=0 controllerNumber=1 scan=9840	25.9806
	1	K.IGFGPDPTFS[+146.058]SC[+57.021]VPDPPVISE.E	654	Fuc(1)	C[+57], S[+146]	788.706	3	2364.1	2364.1	0	3.3	Specific	383.42	383.42	0	3.41	145	>LTBP1 full	1	File22476_Scan9786	controllerType=0 controllerNumber=1 scan=9786	25.8559
	1	K.IGFGPDPTFS[+146.058]SC[+57.021]VPDPPVISE.E	654	Fuc(1)	C[+57], S[+146]	1182.55	2	2364.1	2364.1	0	2.8	Specific	386.36	386.36	0	4.36	145	>LTBP1 full	1	File22476_Scan9880	controllerType=0 controllerNumber=1 scan=9880	26.0728
	1	K.IGFGPDPTFSSC[+57.021]VPDPPVISEE.K	654		C[+57]	783.029	3	2347.07	2347.08	0	-3.3	Specific	55.39	55.39	55.39	1.4	145	>LTBP1 full	1	File22476_Scan10245	controllerType=0 controllerNumber=1 scan=10245	26.9351
	1	K.IGFGPDPTFSSC[+57.021]VPDPPVISEE.K	654		C[+57]	1174.04	2	2347.08	2347.08	0	-0.6	Specific	151.33	151.33	151.33	2.34	145	>LTBP1 full	1	File22476_Scan10101	controllerType=0 controllerNumber=1 scan=10101	26.5929
	1	K.IGFGPDPTFSSC[+57.021]VPDPPVISEE.K	654		C[+57]	783.03	3	2347.08	2347.08	0	-1.5	Specific	175.24	175.24	175.24	1.86	145	>LTBP1 full	1	File22476_Scan10158	controllerType=0 controllerNumber=1 scan=10158	26.7277
	1	K.IGFGPDPTFSSC[+57.021]VPDPPVISEE.K	654		C[+57]	1174.04	2	2347.07	2347.08	0	-4	Specific	235.44	235.44	235.44	3.85	145	>LTBP1 full	1	File22476_Scan10284	controllerType=0 controllerNumber=1 scan=10284	27.0263
	1	K.IGFGPDPTFSSC[+57.021]VPDPPVISEE.K	654		C[+57]	783.03	3	2347.08	2347.08	0	-1.5	Specific	362	362	362	4.51	145	>LTBP1 full	1	File22476_Scan9793	controllerType=0 controllerNumber=1 scan=9793	25.8721
	1	K.IGFGPDPTFSSC[+57.021]VPDPPVISEE.K	654		C[+57]	1174.04	2	2347.08	2347.08	0	0.5	Specific	366.7	366.7	366.7	5.05	145	>LTBP1 full	1	File22476_Scan10216	controllerType=0 controllerNumber=1 scan=10216	26.8656
	1	K.IGFGPDPTFSSC[+57.021]VPDPPVISEE.K	654		C[+57]	1174.04	2	2347.07	2347.08	0	-3.2	Specific	403.72	403.72	403.72	6.31	145	>LTBP1 full	1	File22476_Scan10155	controllerType=0 controllerNumber=1 scan=10155	26.7212
	1	K.IGFGPDPTFSSC[+57.021]VPDPPVISEE.K	654		C[+57]	783.031	3	2347.08	2347.08	0	-1.1	Specific	459.14	459.14	459.14	6.11	145	>LTBP1 full	1	File22476_Scan10039	controllerType=0 controllerNumber=1 scan=10039	26.4462
	1	K.IGFGPDPTFSSC[+57.021]VPDPPVISEE.K	654		C[+57]	1174.04	2	2347.08	2347.08	0	-1.9	Specific	537.33	537.33	537.33	7.03	145	>LTBP1 full	1	File22476_Scan9718	controllerType=0 controllerNumber=1 scan=9718	25.7017
	1	K.IGFGPDPTFSSC[+57.021]VPDPPVISEE.K	654		C[+57]	1174.04	2	2347.07	2347.08	0	-2.1	Specific	542.44	542.44	542.44	7.03	145	>LTBP1 full	1	File22476_Scan9992	controllerType=0 controllerNumber=1 scan=9992	26.3372
	1	K.IGFGPDPTFSSC[+57.021]VPDPPVISEE.K	654		C[+57]	783.03	3	2347.07	2347.08	0	-2.4	Specific	554.14	554.14	554.14	7.03	145	>LTBP1 full	1	File22476_Scan9741	controllerType=0 controllerNumber=1 scan=9741	25.7526
	1	K.IGFGPDPTFSSC[+57.021]VPDPPVISEE.K	654		C[+57]	1174.04	2	2347.08	2347.08	0	0.5	Specific	570	570	570	6.54	145	>LTBP1 full	1	File22476_Scan10048	controllerType=0 controllerNumber=1 scan=10048	26.4679
	1	K.IGFGPDPTFSSC[+57.021]VPDPPVISEE.K	654		C[+57]	783.03	3	2347.08	2347.08	0	-1.6	Specific	587.53	587.53	587.53	7.92	145	>LTBP1 full	1	File22476_Scan9901	controllerType=0 controllerNumber=1 scan=9901	26.1228
	1	K.IGFGPDPTFSSC[+57.021]VPDPPVISEE.K	654		C[+57]	783.03	3	2347.08	2347.08	0	-1.4	Specific	590.53	590.53	590.53	7.17	145	>LTBP1 full	1	File22476_Scan9956	controllerType=0 controllerNumber=1 scan=9956	26.2527
	1	K.IGFGPDPTFSSC[+57.021]VPDPPVISEE.K	654		C[+57]	1174.04	2	2347.08	2347.08	0	-1.4	Specific	592.22	592.22	592.22	7.17	145	>LTBP1 full	1	File22476_Scan9934	controllerType=0 controllerNumber=1 scan=9934	26.2011
	1	K.IGFGPDPTFSSC[+57.021]VPDPPVISEE.K	654		C[+57]	783.03	3	2347.08	2347.08	0	-1.3	Specific	610.93	610.93	610.93	8.17	145	>LTBP1 full	1	File22476_Scan9846	controllerType=0 controllerNumber=1 scan=9846	25.9956
	1	K.IGFGPDPTFSSC[+57.021]VPDPPVISEE.K	654		C[+57]	1174.04	2	2347.08	2347.08	0	-2	Specific	624.95	624.95	624.95	8.92	145	>LTBP1 full	1	File22476_Scan9824	controllerType=0 controllerNumber=1 scan=9824	25.9437
	1	K.IGFGPDPTFSSC[+57.021]VPDPPVISEE.K	654		C[+57]	1174.04	2	2347.08	2347.08	0	-1.5	Specific	633.61	633.61	633.61	8.17	145	>LTBP1 full	1	File22476_Scan9879	controllerType=0 controllerNumber=1 scan=9879	26.0706
	1	K.IGFGPDPTFSSC[+57.021]VPDPPVISEE.K	654		C[+57]	1174.04	2	2347.07	2347.08	0	-2.1	Specific	636.12	636.12	636.12	8.92	145	>LTBP1 full	1	File22476_Scan9769	controllerType=0 controllerNumber=1 scan=9769	25.8199
	1	K.IGFGPDPT[+203.079]FSSC[+57.021]VPDPPVISEE.K	654	HexNAc(1)	C[+57], T[+203]	850.722	3	2550.15	2550.16	0	-2.7	Specific	222.57	222.57	1.6	4.22	145	>LTBP1 full	1	File22476_Scan9580	controllerType=0 controllerNumber=1 scan=9580	25.3772
	1	K.IGFGPDPTFS[+162.053]S[+203.079]C[+57.021]VPDPPVISEE.K	654	Hex(1),HexNAc(1)	C[+57], S[+162][+203]	904.741	3	2712.21	2712.21	0	-1.8	Specific	372.13	372.13	0	6.42	145	>LTBP1 full	1	File22476_Scan9438	controllerType=0 controllerNumber=1 scan=9438	25.0043
	1	K.IGFGPDPTFSSC[+57.021]VPDPPVISEEK.G	654		C[+57]	825.728	3	2475.17	2475.17	0	-2.2	Specific	423.84	423.84	423.84	5.55	145	>LTBP1 full	1	File22476_Scan8922	controllerType=0 controllerNumber=1 scan=8922	23.7984
	1	K.IGFGPDPTFSSC[+57.021]VPDPPVISEEK.G	654		C[+57]	825.728	3	2475.17	2475.17	0	-1.7	Specific	668.19	668.19	668.19	8.79	145	>LTBP1 full	1	File22476_Scan8798	controllerType=0 controllerNumber=1 scan=8798	23.5133
	1	K.IGFGPDPTFSSC[+57.021]VPDPPVISEEK.G	654		C[+57]	825.729	3	2475.17	2475.17	0	-1.5	Specific	675.53	675.53	675.53	8.04	145	>LTBP1 full	1	File22476_Scan8851	controllerType=0 controllerNumber=1 scan=8851	23.6381
	1	K.IGFGPDPTFSSC[+57.021]VPDPPVISEEK.G	654		C[+57]	1238.09	2	2475.17	2475.17	0	-0.1	Specific	816.57	816.57	816.57	11.35	145	>LTBP1 full	1	File22476_Scan8863	controllerType=0 controllerNumber=1 scan=8863	23.6654
	1	K.IGFGPDPTFSSC[+57.021]VPDPPVISEEK.G	654		C[+57]	1238.09	2	2475.17	2475.17	0	-1.4	Specific	950.65	950.65	950.65	14.98	145	>LTBP1 full	1	File22476_Scan8811	controllerType=0 controllerNumber=1 scan=8811	23.5435
	1	D.PTFSSC[+57.021]VPDPPVISEE.K	660		C[+57]	880.904	2	1760.8	1760.8	0	-2.7	Specific	682.87	682.87	682.87	9.74	145	>LTBP1 full	1	File22476_Scan8305	controllerType=0 controllerNumber=1 scan=8305	22.4319
	1	D.PPVISEEK.G	669			449.746	2	898.484	898.488	0	-4	Specific	416.26	416.26	416.26	4.77	145	>LTBP1 full	1	File22476_Scan3670	controllerType=0 controllerNumber=1 scan=3670	12.7587
	1	R.QC[+57.021]MYPLSVHLTK.Q	688		C[+57]	492.915	3	1476.73	1476.73	0	-1.8	Specific	712.68	712.68	712.68	12.18	145	>LTBP1 full	1	File22476_Scan6455	controllerType=0 controllerNumber=1 scan=6455	18.4426
	1	K.QLC[+57.021]C[+57.021]C[+57.021]SVGK.A	700		C[+57]*3	556.237	2	1111.47	1111.47	0	-2.6	Specific	502.93	461.59	461.59	6.39	145	>LTBP1 full	1	File22476_Scan3768	controllerType=0 controllerNumber=1 scan=3768	12.962
	1	K.QLC[+57.021]C[+57.021]C[+57.021]SVGK.A	700		C[+57]*3	556.236	2	1111.46	1111.47	0	-4.1	Specific	567.63	481.07	481.07	8.44	145	>LTBP1 full	1	File22476_Scan3397	controllerType=0 controllerNumber=1 scan=3397	12.1758
	1	K.QLC[+57.021]C[+57.021]C[+57.021]SVGK.A	700		C[+57]*3	556.235	2	1111.46	1111.47	0	-5.5	Specific	590.96	509.04	509.04	8.44	145	>LTBP1 full	1	File22476_Scan3452	controllerType=0 controllerNumber=1 scan=3452	12.2993
	1	K.AWGPHC[+57.021]E.K	709		C[+57]	428.672	2	856.338	856.341	0	-3.6	Specific	280.82	280.82	280.82	2.34	145	>LTBP1 full	1	File22476_Scan4195	controllerType=0 controllerNumber=1 scan=4195	13.8715
	1	K.AWGPHC[+57.021]E.K	709		C[+57]	428.672	2	856.337	856.341	0	-3.9	Specific	311.06	311.06	311.06	2.66	145	>LTBP1 full	1	File22476_Scan4027	controllerType=0 controllerNumber=1 scan=4027	13.5113
	1	K.AWGPHC[+57.021]E.K	709		C[+57]	428.673	2	856.338	856.341	0	-3.2	Specific	328.36	328.36	328.36	3.2	145	>LTBP1 full	1	File22476_Scan4140	controllerType=0 controllerNumber=1 scan=4140	13.7506
	1	K.AWGPHC[+57.021]E.K	709		C[+57]	428.672	2	856.337	856.341	0	-3.9	Specific	330.23	330.23	330.23	3.18	145	>LTBP1 full	1	File22476_Scan4085	controllerType=0 controllerNumber=1 scan=4085	13.6378
	1	K.AWGPHC[+57.021]EK.C	709		C[+57]	492.719	2	984.432	984.436	0	-4.1	Specific	415.69	385.14	385.14	5.53	145	>LTBP1 full	1	File22476_Scan3078	controllerType=0 controllerNumber=1 scan=3078	11.4599
	1	E.KC[+57.021]PLPGTAAFK.E	716		C[+57]	595.322	2	1189.64	1189.64	0	-2.4	Specific	232.73	219.17	219.17	2.58	145	>LTBP1 full	1	File22476_Scan4805	controllerType=0 controllerNumber=1 scan=4805	15.14
	1	E.KC[+57.021]PLPGTAAFK.E	716		C[+57]	595.322	2	1189.64	1189.64	0	-2.8	Specific	628.98	414.58	414.58	9.04	145	>LTBP1 full	1	File22476_Scan4753	controllerType=0 controllerNumber=1 scan=4753	15.0321
	1	E.KC[+57.021]PLPGTAAFKE.I	716		C[+57]	440.23	3	1318.68	1318.68	0	-4.4	Specific	328.46	277.85	277.85	4.24	145	>LTBP1 full	1	File22476_Scan5227	controllerType=0 controllerNumber=1 scan=5227	15.971
	1	E.KC[+57.021]PLPGTAAFKE.I	716		C[+57]	440.231	3	1318.68	1318.68	0	-2.6	Specific	399.61	399.61	399.61	7.95	145	>LTBP1 full	1	File22476_Scan5091	controllerType=0 controllerNumber=1 scan=5091	15.7123
	1	E.KC[+57.021]PLPGTAAFKE.I	716		C[+57]	440.231	3	1318.68	1318.68	0	-2.1	Specific	426.47	350.23	350.23	7.05	145	>LTBP1 full	1	File22476_Scan5156	controllerType=0 controllerNumber=1 scan=5156	15.836
	1	E.KC[+57.021]PLPGTAAFKE.I	716		C[+57]	440.231	3	1318.68	1318.68	0	-2.4	Specific	443.64	341.19	341.19	6.28	145	>LTBP1 full	1	File22476_Scan5008	controllerType=0 controllerNumber=1 scan=5008	15.5438
	1	E.KC[+57.021]PLPGTAAFKE.I	716		C[+57]	659.843	2	1318.68	1318.68	0	-3.2	Specific	643.76	469.98	469.98	8.93	145	>LTBP1 full	1	File22476_Scan5101	controllerType=0 controllerNumber=1 scan=5101	15.7299
	1	E.KC[+57.021]PLPGTAAFKE.I	716		C[+57]	659.842	2	1318.68	1318.68	0	-4.5	Specific	676.03	501.77	501.77	9.93	145	>LTBP1 full	1	File22476_Scan5040	controllerType=0 controllerNumber=1 scan=5040	15.6111
	1	K.C[+57.021]PLPGTAAFK.E	717		C[+57]	531.274	2	1061.54	1061.54	0	-2.9	Specific	595.75	482.95	482.95	8.82	145	>LTBP1 full	1	File22476_Scan5903	controllerType=0 controllerNumber=1 scan=5903	17.3298
	1	K.C[+57.021]PLPGTAAFK.E	717		C[+57]	531.275	2	1061.54	1061.54	0	-2.7	Specific	634.21	450.88	450.88	9.82	145	>LTBP1 full	1	File22476_Scan5846	controllerType=0 controllerNumber=1 scan=5846	17.2117
	1	K.C[+57.021]PLPGTAAFKE.I	717		C[+57]	595.796	2	1190.58	1190.59	0	-2.4	Specific	471.27	358.92	358.92	6.28	145	>LTBP1 full	1	File22476_Scan6135	controllerType=0 controllerNumber=1 scan=6135	17.8013
	1	K.C[+57.021]PLPGTAAFKE.I	717		C[+57]	595.796	2	1190.58	1190.59	0	-2.4	Specific	543.53	423.65	423.65	7.18	145	>LTBP1 full	1	File22476_Scan6136	controllerType=0 controllerNumber=1 scan=6136	17.8025
	1	K.EIC[+57.021]PGGMGYTVSGVHR.R	727		C[+57]	573.935	3	1719.79	1719.79	0	-1.4	Specific	866.07	776.86	776.86	13.67	145	>LTBP1 full	1	File22476_Scan5810	controllerType=0 controllerNumber=1 scan=5810	17.141
	1	E.IC[+57.021]PGGMGYTVSGVHR.R	728		C[+57]	530.921	3	1590.75	1590.75	0	-2.1	Specific	736	736	736	11.41	145	>LTBP1 full	1	File22476_Scan5463	controllerType=0 controllerNumber=1 scan=5463	16.4505
	1	E.IC[+57.021]PGGMGYTVSGVHR.R	728		C[+57]	530.921	3	1590.75	1590.75	0	-1.4	Specific	863.79	863.79	863.79	13.67	145	>LTBP1 full	1	File22476_Scan5410	controllerType=0 controllerNumber=1 scan=5410	16.3367
	1	E.IC[+57.021]PGGM[+15.995]GYTVSGVHR.R	728		C[+57], M[+16]	536.251	3	1606.74	1606.75	0	-4.8	Specific	665.38	665.38	665.38	10.04	145	>LTBP1 full	1	File22476_Scan4612	controllerType=0 controllerNumber=1 scan=4612	14.7407
	1	K.GPVFVKPK.N	753			436.272	2	871.537	871.54	0	-3.6	Specific	437.69	396.16	396.16	5.27	145	>LTBP1 full	1	File22476_Scan3627	controllerType=0 controllerNumber=1 scan=3627	12.665
	1	K.GPVFVKPK.N	753			436.272	2	871.536	871.54	0	-4.5	Specific	527.61	457.88	457.88	5.62	145	>LTBP1 full	1	File22476_Scan3497	controllerType=0 controllerNumber=1 scan=3497	12.3931
	1	K.GPVFVKPK.N	753			436.272	2	871.536	871.54	0	-5	Specific	530.09	419.35	419.35	5.62	145	>LTBP1 full	1	File22476_Scan3443	controllerType=0 controllerNumber=1 scan=3443	12.2791
	1	K.GPVFVKPK.N	753			436.272	2	871.536	871.54	0	-4.1	Specific	531.14	401.75	401.75	5.62	145	>LTBP1 full	1	File22476_Scan3561	controllerType=0 controllerNumber=1 scan=3561	12.5272
	1	K.S[+203.079]THPPPLPAK.E	768	HexNAc(1)	S[+203]	416.557	3	1247.66	1247.66	0	-4.7	Specific	415.64	361.97	0	6.05	145	>LTBP1 full	1	File22476_Scan3026	controllerType=0 controllerNumber=1 scan=3026	11.3357
	1	K.S[+162.053]T[+203.079]HPPPLPAK.E	768	Hex(1),HexNAc(1)	S[+162], T[+203]	470.574	3	1409.71	1409.72	0	-5.9	Specific	438.37	419.2	0	7.21	145	>LTBP1 full	1	File22476_Scan2935	controllerType=0 controllerNumber=1 scan=2935	11.1167
	1	K.S[+162.053]T[+203.079]HPPPLPAKEEPVE.A	768	Hex(1),HexNAc(1)	S[+162], T[+203]	664.993	3	1992.96	1992.96	0	-0.7	Specific	588.96	588.96	0	7.4	145	>LTBP1 full	1	File22476_Scan4146	controllerType=0 controllerNumber=1 scan=4146	13.7606
	1	K.EEPVEALTFSR.E	778			639.32	2	1277.63	1277.64	0	-3.2	Specific	521.65	368.97	368.97	8.18	145	>LTBP1 full	1	File22476_Scan7116	controllerType=0 controllerNumber=1 scan=7116	19.8083
	1	E.PVEALTFSR.E	780			510.278	2	1019.55	1019.55	0	-2.3	Specific	54.89	54.89	54.89	1.46	145	>LTBP1 full	1	File22476_Scan4738	controllerType=0 controllerNumber=1 scan=4738	15.0069
	1	R.EHGPGVAEPE.V	789			511.232	2	1021.46	1021.46	0	-2	Specific	420.43	420.43	420.43	6.2	145	>LTBP1 full	1	File22476_Scan3745	controllerType=0 controllerNumber=1 scan=3745	12.9143
	1	R.EHGPGVAEPE.V	789			511.232	2	1021.46	1021.46	0	-2.3	Specific	448.06	448.06	448.06	7.76	145	>LTBP1 full	1	File22476_Scan3560	controllerType=0 controllerNumber=1 scan=3560	12.5255
	1	R.EHGPGVAEPE.V	789			511.231	2	1021.45	1021.46	0	-3.5	Specific	515.06	515.06	515.06	7.39	145	>LTBP1 full	1	File22476_Scan3679	controllerType=0 controllerNumber=1 scan=3679	12.7762
	1	R.EHGPGVAEPE.V	789			511.231	2	1021.45	1021.46	0	-3.7	Specific	516.38	516.38	516.38	6.44	145	>LTBP1 full	1	File22476_Scan3624	controllerType=0 controllerNumber=1 scan=3624	12.6585
	1	R.EHGPGVAEPE.V	789			511.231	2	1021.45	1021.46	0	-3.8	Specific	552.04	552.04	552.04	7.55	145	>LTBP1 full	1	File22476_Scan3495	controllerType=0 controllerNumber=1 scan=3495	12.3908
	1	R.EHGPGVAEPE.V	789			511.231	2	1021.45	1021.46	0	-4.3	Specific	567.03	567.03	567.03	8.44	145	>LTBP1 full	1	File22476_Scan3444	controllerType=0 controllerNumber=1 scan=3444	12.2802
	1	E.HGPGVAEPE.V	790			446.71	2	892.412	892.416	0	-4.2	Specific	427.49	314.12	314.12	5.77	145	>LTBP1 full	1	File22476_Scan3221	controllerType=0 controllerNumber=1 scan=3221	11.7904
	1	E.HGPGVAEPE.V	790			446.71	2	892.412	892.416	0	-4.2	Specific	429.94	345.66	345.66	6.05	145	>LTBP1 full	1	File22476_Scan3269	controllerType=0 controllerNumber=1 scan=3269	11.8956
	1	E.HGPGVAEPE.V	790			446.709	2	892.412	892.416	0	-4.8	Specific	439.53	317.83	317.83	5.77	145	>LTBP1 full	1	File22476_Scan3172	controllerType=0 controllerNumber=1 scan=3172	11.6748
	1	E.VAT[+203.079]APPEK.E	799	HexNAc(1)	T[+203]	508.268	2	1015.53	1015.53	0	-2.1	Specific	227.66	227.66	227.66	3.64	145	>LTBP1 full	1	File22476_Scan2845	controllerType=0 controllerNumber=1 scan=2845	10.8835
	1	E.VAT[+203.079]APPEK.E	799	HexNAc(1)	T[+203]	508.267	2	1015.53	1015.53	0	-3.6	Specific	400.94	400.94	400.94	6.67	145	>LTBP1 full	1	File22476_Scan2796	controllerType=0 controllerNumber=1 scan=2796	10.768
	1	K.EIPSLDQE.K	807			465.723	2	930.439	930.442	0	-2.2	Specific	352.68	284.79	284.79	2.53	145	>LTBP1 full	1	File22476_Scan6597	controllerType=0 controllerNumber=1 scan=6597	18.7292
	1	K.EIPSLDQE.K	807			465.723	2	930.439	930.442	0	-2.6	Specific	358.73	244.36	244.36	2.55	145	>LTBP1 full	1	File22476_Scan6488	controllerType=0 controllerNumber=1 scan=6488	18.51
	1	K.EIPSLDQE.K	807			465.723	2	930.439	930.442	0	-2.8	Specific	361.86	272.95	272.95	2.95	145	>LTBP1 full	1	File22476_Scan6542	controllerType=0 controllerNumber=1 scan=6542	18.6187
	1	K.LEPGQPQLSPGISAIHLHPQFPVVIE.K	818			935.174	3	2803.51	2803.51	0	-2	Specific	462.28	462.28	462.28	7.03	145	>LTBP1 full	1	File22476_Scan8953	controllerType=0 controllerNumber=1 scan=8953	23.8699
	1	K.LEPGQPQLSPGISAIHLHPQFPVVIE.K	818			935.175	3	2803.51	2803.51	0	-1	Specific	470.14	470.14	470.14	6.29	145	>LTBP1 full	1	File22476_Scan9063	controllerType=0 controllerNumber=1 scan=9063	24.1219
	1	K.LEPGQPQLSPGISAIHLHPQFPVVIE.K	818			935.174	3	2803.51	2803.51	0	-2.2	Specific	579.88	579.88	579.88	8.09	145	>LTBP1 full	1	File22476_Scan9005	controllerType=0 controllerNumber=1 scan=9005	23.9922
	1	K.LEPGQPQLSPGISAIHLHPQFPVVIEK.T	818			733.656	4	2931.6	2931.61	0	-2.1	Specific	992.96	967.95	967.95	16.35	145	>LTBP1 full	1	File22476_Scan8191	controllerType=0 controllerNumber=1 scan=8191	22.1764
	1	K.LEPGQPQLSPGISAIHLHPQFPVVIEK.T	818			733.657	4	2931.6	2931.61	0	-1.7	Specific	1049.48	966.67	966.67	17.35	145	>LTBP1 full	1	File22476_Scan8139	controllerType=0 controllerNumber=1 scan=8139	22.0538
	1	E.KT[+203.079]SPPVPVEVAPE.A	844	HexNAc(1)	T[+203]	776.906	2	1552.8	1552.81	0	-4.1	Specific	570.78	417.83	2	8.62	145	>LTBP1 full	1	File22476_Scan5709	controllerType=0 controllerNumber=1 scan=5709	16.9448
	1	E.KT[+203.079]S[+203.079]PPVPVEVAPE.A	844	HexNAc(1),HexNAc(1)	S[+203], T[+203]	878.448	2	1755.89	1755.89	0	-0.8	Specific	358.87	320.29	320.29	5.05	145	>LTBP1 full	1	File22476_Scan5395	controllerType=0 controllerNumber=1 scan=5395	16.3034
	1	E.KT[+162.053]S[+203.079]PPVPVEVAPE.A	844	Hex(1),HexNAc(1)	S[+203], T[+162]	857.933	2	1714.86	1714.86	0	-2.8	Specific	444.65	380.95	0	7.94	145	>LTBP1 full	1	File22476_Scan5628	controllerType=0 controllerNumber=1 scan=5628	16.7781
	1	E.KT[+162.053]S[+203.079]PPVPVEVAPE.A	844	Hex(1),HexNAc(1)	S[+203], T[+162]	857.933	2	1714.86	1714.86	0	-3	Specific	545.58	452.88	0	8.11	145	>LTBP1 full	1	File22476_Scan5568	controllerType=0 controllerNumber=1 scan=5568	16.6595
	1	E.INEC[+57.021]TVNPDIC[+57.021]GAGHC[+57.021]INLPVR.Y	874		C[+57]*3	837.061	3	2509.17	2509.17	0	-2.3	Specific	1003.9	1003.9	1003.9	17.33	145	>LTBP1 full	1	File22476_Scan6981	controllerType=0 controllerNumber=1 scan=6981	19.5199
	1	E.INEC[+57.021]TVNPDIC[+57.021]GAGHC[+57.021]INLPVR.Y	874		C[+57]*3	837.061	3	2509.17	2509.17	0	-2.2	Specific	1037.24	1037.24	1037.24	17.33	145	>LTBP1 full	1	File22476_Scan6928	controllerType=0 controllerNumber=1 scan=6928	19.4073
	1	E.INEC[+57.021]TVNPDIC[+57.021]GAGHC[+57.021]IN[+15.995]LPVR.Y	874		C[+57]*3, N[+16]	842.393	3	2525.16	2525.17	0	-2.4	Specific	917.96	917.96	386.3	15.33	145	>LTBP1 full	1	File22476_Scan6957	controllerType=0 controllerNumber=1 scan=6957	19.4696
	1	E.C[+57.021]TVNPDIC[+57.021]GAGHC[+57.021]INLPVR.Y	877		C[+57]*3	718.336	3	2152.99	2153	0	-4.8	Specific	505.91	505.91	505.91	6.62	145	>LTBP1 full	1	File22476_Scan7764	controllerType=0 controllerNumber=1 scan=7764	21.221
	1	E.C[+57.021]TVNPDIC[+57.021]GAGHC[+57.021]INLPVR.Y	877		C[+57]*3	1077	2	2153	2153	0	-3.4	Specific	880.74	880.74	880.74	12.53	145	>LTBP1 full	1	File22476_Scan6669	controllerType=0 controllerNumber=1 scan=6669	18.8712
	1	E.C[+57.021]TVNPDIC[+57.021]GAGHC[+57.021]INLPVR.Y	877		C[+57]*3	718.338	3	2153	2153	0	-2.8	Specific	907.7	907.7	907.7	15.05	145	>LTBP1 full	1	File22476_Scan6784	controllerType=0 controllerNumber=1 scan=6784	19.1157
	1	E.C[+57.021]TVNPDIC[+57.021]GAGHC[+57.021]INLPVR.Y	877		C[+57]*3	718.338	3	2153	2153	0	-2.2	Specific	928.63	928.63	928.63	15.05	145	>LTBP1 full	1	File22476_Scan6730	controllerType=0 controllerNumber=1 scan=6730	19.0037
	1	E.C[+57.021]TVNPDIC[+57.021]GAGHC[+57.021]INLPVR.Y	877		C[+57]*3	718.339	3	2153	2153	0	-1.4	Specific	942.53	942.53	942.53	14.3	145	>LTBP1 full	1	File22476_Scan6673	controllerType=0 controllerNumber=1 scan=6673	18.8817
	1	E.C[+57.021]TVNPDIC[+57.021]GAGHC[+57.021]INLPVR.Y	877		C[+57]*3	718.338	3	2153	2153	0	-2	Specific	942.78	942.78	942.78	15.05	145	>LTBP1 full	1	File22476_Scan6620	controllerType=0 controllerNumber=1 scan=6620	18.7736
	1	E.C[+57.021]TVNPDIC[+57.021]GAGHC[+57.021]IN[+15.995]LPVR.Y	877		C[+57]*3, N[+16]	723.669	3	2168.99	2169	0	-3.1	Specific	903.46	903.46	411.24	14.68	145	>LTBP1 full	1	File22476_Scan6647	controllerType=0 controllerNumber=1 scan=6647	18.8242
	1	D.IC[+57.021]GAGHC[+57.021]INLPVR.Y	883		C[+57]*2	489.583	3	1466.73	1466.74	0	-1.6	Specific	637.77	637.77	637.77	8.99	145	>LTBP1 full	1	File22476_Scan5527	controllerType=0 controllerNumber=1 scan=5527	16.5779
	1	R.YTC[+57.021]IC[+57.021]YE.G	896		C[+57]*2	504.692	2	1008.38	1008.38	0	-3.2	Specific	382.15	382.15	382.15	3.67	145	>LTBP1 full	1	File22476_Scan6189	controllerType=0 controllerNumber=1 scan=6189	17.9076
	1	R.YTC[+57.021]IC[+57.021]YE.G	896		C[+57]*2	504.693	2	1008.38	1008.38	0	-2.2	Specific	409.5	409.5	409.5	4.31	145	>LTBP1 full	1	File22476_Scan6244	controllerType=0 controllerNumber=1 scan=6244	18.0167
	1	R.YTC[+57.021]IC[+57.021]YE.G	896		C[+57]*2	504.693	2	1008.38	1008.38	0	-1.8	Specific	409.84	409.84	409.84	4.31	145	>LTBP1 full	1	File22476_Scan6127	controllerType=0 controllerNumber=1 scan=6127	17.7829
	1	R.YTC[+57.021]IC[+57.021]YEGYR.F	896		C[+57]*2	692.784	2	1384.56	1384.57	0	-3.2	Specific	550.86	435.7	435.7	6.87	145	>LTBP1 full	1	File22476_Scan6007	controllerType=0 controllerNumber=1 scan=6007	17.5402
	1	E.C[+57.021]TQVQHLC[+57.021]SQGR.C	919		C[+57]*2	491.892	3	1473.66	1473.67	0	-4.6	Specific	494.09	494.09	494.09	6.2	145	>LTBP1 full	1	File22476_Scan3275	controllerType=0 controllerNumber=1 scan=3275	11.9098
	1	E.C[+57.021]TQVQHLC[+57.021]SQGR.C	919		C[+57]*2	491.893	3	1473.66	1473.67	0	-3.6	Specific	703.07	703.07	703.07	11.81	145	>LTBP1 full	1	File22476_Scan3130	controllerType=0 controllerNumber=1 scan=3130	11.5783
	1	E.C[+57.021]TQVQHLC[+57.021]SQGR.C	919		C[+57]*2	491.892	3	1473.66	1473.67	0	-4	Specific	711.36	711.36	711.36	11.81	145	>LTBP1 full	1	File22476_Scan3222	controllerType=0 controllerNumber=1 scan=3222	11.792
	1	E.C[+57.021]TQVQHLC[+57.021]SQGR.C	919		C[+57]*2	491.892	3	1473.66	1473.67	0	-4	Specific	741.01	741.01	741.01	11.81	145	>LTBP1 full	1	File22476_Scan3176	controllerType=0 controllerNumber=1 scan=3176	11.6846
	1	E.C[+57.021]TQVQHLC[+57.021]SQGR.C	919		C[+57]*2	737.335	2	1473.66	1473.67	0	-3.9	Specific	823.06	823.06	823.06	12.67	145	>LTBP1 full	1	File22476_Scan3170	controllerType=0 controllerNumber=1 scan=3170	11.6705
	1	E.C[+57.021]T[+511.190]QVQHLC[+57.021]S[+203.079]QGR.C	919	HexNAc(1)Hex(1)Fuc(1),HexNAc(1)	C[+57]*2, S[+203], T[+511]	1094.46	2	2187.92	2187.94	0	-8.8	Specific	422.39	342.08	0	3.71	145	>LTBP1 full	1	File22476_Scan7336	controllerType=0 controllerNumber=1 scan=7336	20.2815
	1	E.C[+57.021]T[+511.190]QVQHLC[+57.021]S[+203.079]QGR.C	919	HexNAc(1)Hex(1)Fuc(1),HexNAc(1)	C[+57]*2, S[+203], T[+511]	729.978	3	2187.92	2187.94	0	-9.1	Specific	430.78	430.78	0	6.62	145	>LTBP1 full	1	File22476_Scan7338	controllerType=0 controllerNumber=1 scan=7338	20.2858
	1	E.GSFLC[+57.021]IC[+57.021]PAGFM[+15.995]AS[+203.079]EE.G	936	HexNAc(1)	C[+57]*2, M[+16], S[+203]	997.909	2	1994.81	1994.82	0	-4	Specific	227.51	227.51	94.06	2.19	145	>LTBP1 full	1	File22476_Scan7786	controllerType=0 controllerNumber=1 scan=7786	21.2704
	1	E.GSFLC[+57.021]IC[+57.021]PAGFM[+15.995]AS[+203.079]EE.G	936	HexNAc(1)	C[+57]*2, M[+16], S[+203]	997.91	2	1994.81	1994.82	0	-2.6	Specific	257.22	257.22	102.03	2.9	145	>LTBP1 full	1	File22476_Scan7840	controllerType=0 controllerNumber=1 scan=7840	21.3867
	1	E.C[+57.021]LRPDVC[+57.021]GE.G	961		C[+57]*2	553.242	2	1105.48	1105.48	0	0.7	Specific	201.4	176.22	176.22	1.67	145	>LTBP1 full	1	File22476_Scan4878	controllerType=0 controllerNumber=1 scan=4878	15.2919
	1	E.C[+57.021]LRPDVC[+57.021]GE.G	961		C[+57]*2	553.241	2	1105.47	1105.48	0	-1.6	Specific	457.26	370.38	370.38	6.65	145	>LTBP1 full	1	File22476_Scan4644	controllerType=0 controllerNumber=1 scan=4644	14.8056
	1	E.C[+57.021]LRPDVC[+57.021]GE.G	961		C[+57]*2	553.24	2	1105.47	1105.48	0	-2.8	Specific	600.47	495.28	495.28	10.08	145	>LTBP1 full	1	File22476_Scan4539	controllerType=0 controllerNumber=1 scan=4539	14.5934
	1	E.C[+57.021]LRPDVC[+57.021]GE.G	961		C[+57]*2	553.24	2	1105.47	1105.48	0	-2.5	Specific	647.54	513.54	513.54	10.08	145	>LTBP1 full	1	File22476_Scan4477	controllerType=0 controllerNumber=1 scan=4477	14.4655
	1	E.GHC[+57.021]VNTVGAFR.C	970		C[+57]	406.531	3	1217.58	1217.58	0	-4.6	Specific	357.41	357.41	357.41	5.89	145	>LTBP1 full	1	File22476_Scan4420	controllerType=0 controllerNumber=1 scan=4420	14.3436
	1	E.GHC[+57.021]VNTVGAFR.C	970		C[+57]	406.531	3	1217.58	1217.58	0	-4.3	Specific	403.7	403.7	403.7	6.62	145	>LTBP1 full	1	File22476_Scan4361	controllerType=0 controllerNumber=1 scan=4361	14.2159
	1	E.GHC[+57.021]VNTVGAFR.C	970		C[+57]	406.531	3	1217.58	1217.58	0	-4.7	Specific	427.56	427.56	427.56	7.57	145	>LTBP1 full	1	File22476_Scan4245	controllerType=0 controllerNumber=1 scan=4245	13.9738
	1	E.GHC[+57.021]VNTVGAFR.C	970		C[+57]	406.531	3	1217.58	1217.58	0	-4.6	Specific	430.64	430.64	430.64	7.57	145	>LTBP1 full	1	File22476_Scan4017	controllerType=0 controllerNumber=1 scan=4017	13.4922
	1	E.GHC[+57.021]VNTVGAFR.C	970		C[+57]	406.531	3	1217.58	1217.58	0	-3.7	Specific	438.07	438.07	438.07	7.57	145	>LTBP1 full	1	File22476_Scan4184	controllerType=0 controllerNumber=1 scan=4184	13.8469
	1	E.GHC[+57.021]VNTVGAFR.C	970		C[+57]	406.531	3	1217.58	1217.58	0	-3.6	Specific	444.58	444.58	444.58	7.75	145	>LTBP1 full	1	File22476_Scan4130	controllerType=0 controllerNumber=1 scan=4130	13.7275
	1	E.GHC[+57.021]VNTVGAFR.C	970		C[+57]	406.531	3	1217.58	1217.58	0	-4.5	Specific	451.24	451.24	451.24	7.75	145	>LTBP1 full	1	File22476_Scan4074	controllerType=0 controllerNumber=1 scan=4074	13.614
	1	E.GHC[+57.021]VNTVGAFR.C	970		C[+57]	609.294	2	1217.58	1217.58	0	-3.7	Specific	602.43	602.43	602.43	8.67	145	>LTBP1 full	1	File22476_Scan4168	controllerType=0 controllerNumber=1 scan=4168	13.8105
	1	E.GHC[+57.021]VNTVGAFR.C	970		C[+57]	609.294	2	1217.58	1217.58	0	-3.6	Specific	648.76	642.73	642.73	8.67	145	>LTBP1 full	1	File22476_Scan4044	controllerType=0 controllerNumber=1 scan=4044	13.548
	1	E.GHC[+57.021]VNTVGAFR.C	970		C[+57]	609.293	2	1217.58	1217.58	0	-4.5	Specific	659.88	659.88	659.88	9.67	145	>LTBP1 full	1	File22476_Scan4100	controllerType=0 controllerNumber=1 scan=4100	13.6654
	1	E.GHC[+57.021]VNTVGAFR.C	970		C[+57]	609.294	2	1217.58	1217.58	0	-2.3	Specific	707.61	685.68	685.68	11.04	145	>LTBP1 full	1	File22476_Scan3988	controllerType=0 controllerNumber=1 scan=3988	13.4257
	1	E.GHC[+57.021]VN[+15.995]TVGAFR.C	970		C[+57], N[+16]	411.862	3	1233.57	1233.58	0	-5.8	Specific	342.34	342.34	342.34	4.35	145	>LTBP1 full	1	File22476_Scan4121	controllerType=0 controllerNumber=1 scan=4121	13.7071
	1	E.GHC[+57.021]VN[+15.995]TVGAFR.C	970		C[+57], N[+16]	411.862	3	1233.57	1233.58	0	-5.5	Specific	384.44	384.44	384.44	5.93	145	>LTBP1 full	1	File22476_Scan3569	controllerType=0 controllerNumber=1 scan=3569	12.5454
	1	E.GHC[+57.021]VN[+15.995]TVGAFR.C	970		C[+57], N[+16]	411.863	3	1233.57	1233.58	0	-4.6	Specific	384.74	384.74	384.74	7.31	145	>LTBP1 full	1	File22476_Scan3970	controllerType=0 controllerNumber=1 scan=3970	13.3877
	1	E.GHC[+57.021]VN[+15.995]TVGAFR.C	970		C[+57], N[+16]	411.863	3	1233.57	1233.58	0	-5.2	Specific	397.31	397.31	397.31	7.31	145	>LTBP1 full	1	File22476_Scan4025	controllerType=0 controllerNumber=1 scan=4025	13.5089
	1	E.GHC[+57.021]VN[+15.995]TVGAFR.C	970		C[+57], N[+16]	617.29	2	1233.57	1233.58	0	-5.6	Specific	496.74	496.74	496.74	5.23	145	>LTBP1 full	1	File22476_Scan4029	controllerType=0 controllerNumber=1 scan=4029	13.5146
	1	E.GHC[+57.021]VN[+15.995]TVGAFR.C	970		C[+57], N[+16]	617.29	2	1233.57	1233.58	0	-4.7	Specific	611.22	610.42	610.42	7.72	145	>LTBP1 full	1	File22476_Scan3976	controllerType=0 controllerNumber=1 scan=3976	13.3977
	1	R.C[+57.021]EYC[+57.021]DSGYR.M	981		C[+57]*2	605.217	2	1209.43	1209.43	0	-2.7	Specific	428.98	428.98	428.98	5.94	145	>LTBP1 full	1	File22476_Scan4157	controllerType=0 controllerNumber=1 scan=4157	13.7862
	1	R.C[+57.021]EYC[+57.021]DSGYR.M	981		C[+57]*2	605.217	2	1209.43	1209.43	0	-3.2	Specific	436.15	340.1	340.1	4.83	145	>LTBP1 full	1	File22476_Scan4078	controllerType=0 controllerNumber=1 scan=4078	13.6207
	1	R.C[+57.021]EYC[+57.021]DSGYR.M	981		C[+57]*2	605.217	2	1209.43	1209.43	0	-2.4	Specific	445.46	430.34	430.34	7.49	145	>LTBP1 full	1	File22476_Scan4214	controllerType=0 controllerNumber=1 scan=4214	13.9098
	1	R.C[+57.021]EYC[+57.021]DSGYR.M	981		C[+57]*2	605.216	2	1209.42	1209.43	0	-4.1	Specific	491.45	450.07	450.07	7.12	145	>LTBP1 full	1	File22476_Scan4089	controllerType=0 controllerNumber=1 scan=4089	13.6435
	1	R.C[+57.021]EYC[+57.021]DSGYR.M	981		C[+57]*2	605.216	2	1209.43	1209.43	0	-3.5	Specific	546.6	478.27	478.27	6.34	145	>LTBP1 full	1	File22476_Scan4026	controllerType=0 controllerNumber=1 scan=4026	13.5101
	1	R.C[+57.021]EYC[+57.021]DSGYR.M	981		C[+57]*2	605.216	2	1209.43	1209.43	0	-3.9	Specific	588.41	417.92	417.92	8.18	145	>LTBP1 full	1	File22476_Scan3972	controllerType=0 controllerNumber=1 scan=3972	13.39
	1	E.YC[+57.021]DSGYR.M	983		C[+57]	460.681	2	920.354	920.357	0	-2.9	Specific	191.3	191.3	191.3	2.6	145	>LTBP1 full	1	File22476_Scan3394	controllerType=0 controllerNumber=1 scan=3394	12.1685
	1	E.YC[+57.021]DSGYR.M	983		C[+57]	460.68	2	920.353	920.357	0	-4.2	Specific	242.07	242.07	242.07	2.33	145	>LTBP1 full	1	File22476_Scan3318	controllerType=0 controllerNumber=1 scan=3318	12.0036
	1	E.YC[+57.021]DSGYR.M	983		C[+57]	460.68	2	920.353	920.357	0	-3.7	Specific	307.81	307.81	307.81	2.91	145	>LTBP1 full	1	File22476_Scan3399	controllerType=0 controllerNumber=1 scan=3399	12.1801
	1	E.YC[+57.021]DSGYR.M	983		C[+57]	460.68	2	920.353	920.357	0	-4.5	Specific	337.49	337.49	337.49	3.22	145	>LTBP1 full	1	File22476_Scan3289	controllerType=0 controllerNumber=1 scan=3289	11.9426
	1	E.YC[+57.021]DSGYR.M	983		C[+57]	460.68	2	920.353	920.357	0	-4.5	Specific	341.53	341.53	341.53	3.46	145	>LTBP1 full	1	File22476_Scan3343	controllerType=0 controllerNumber=1 scan=3343	12.0607
	1	E.C[+57.021]LNPSTC[+57.021]PDEQC[+57.021]VNSPGSYQC[+57.021]VPC[+57.021]TE.G	1002		C[+57]*5	1020.4	3	3059.18	3059.19	0	-4.7	Specific	705.45	682.81	682.81	9.51	145	>LTBP1 full	1	File22476_Scan6908	controllerType=0 controllerNumber=1 scan=6908	19.3679
	1	R.GWNGQC[+57.021]LDVDE.C	1031		C[+57]	646.763	2	1292.52	1292.52	0	-2.3	Specific	410.03	376.61	376.61	5.2	145	>LTBP1 full	1	File22476_Scan7228	controllerType=0 controllerNumber=1 scan=7228	20.0498
	1	E.C[+57.021]QQGNLC[+57.021]VNGQC[+57.021]K.N	1083		C[+57]*3	783.332	2	1565.66	1565.66	0	-3.2	Specific	717.86	646.24	646.24	11.36	145	>LTBP1 full	1	File22476_Scan3658	controllerType=0 controllerNumber=1 scan=3658	12.7321
	1	R.GYQLSAAK.D	1108			419.225	2	837.443	837.447	0	-4.1	Specific	437.61	437.61	437.61	6.41	145	>LTBP1 full	1	File22476_Scan3859	controllerType=0 controllerNumber=1 scan=3859	13.155
	1	R.GYQLSAAK.D	1108			419.225	2	837.442	837.447	0	-4.8	Specific	440.26	440.26	440.26	5.64	145	>LTBP1 full	1	File22476_Scan3807	controllerType=0 controllerNumber=1 scan=3807	13.0454
	1	R.GYQLSAAK.D	1108			419.225	2	837.443	837.447	0	-4.5	Specific	441	441	441	5.64	145	>LTBP1 full	1	File22476_Scan3915	controllerType=0 controllerNumber=1 scan=3915	13.2724
	1	R.GYQLSAAK.D	1108			419.224	2	837.441	837.447	0	-6.1	Specific	456.96	456.96	456.96	5.22	145	>LTBP1 full	1	File22476_Scan3974	controllerType=0 controllerNumber=1 scan=3974	13.3933
	1	R.GYQLSAAKDQC[+57.021]E.D	1108		C[+57]	685.307	2	1369.61	1369.61	0	0.4	Specific	112.57	112.57	112.57	1.43	145	>LTBP1 full	1	File22476_Scan7326	controllerType=0 controllerNumber=1 scan=7326	20.2589
	1	R.GYQLSAAKDQC[+57.021]E.D	1108		C[+57]	685.306	2	1369.61	1369.61	0	-0.1	Specific	128.88	128.88	128.88	1.43	145	>LTBP1 full	1	File22476_Scan7383	controllerType=0 controllerNumber=1 scan=7383	20.3867
	1	E.GSFQC[+57.021]VC[+57.021]DQGYR.A	1140		C[+57]*2	738.801	2	1476.59	1476.6	0	-3.2	Specific	63.63	63.63	63.63	1.82	145	>LTBP1 full	1	File22476_Scan5741	controllerType=0 controllerNumber=1 scan=5741	17.0115
	1	E.GSFQC[+57.021]VC[+57.021]DQGYR.A	1140		C[+57]*2	738.802	2	1476.6	1476.6	0	-2	Specific	453.84	453.84	453.84	8.39	145	>LTBP1 full	1	File22476_Scan5535	controllerType=0 controllerNumber=1 scan=5535	16.5943
	1	E.GSFQC[+57.021]VC[+57.021]DQGYR.A	1140		C[+57]*2	738.802	2	1476.6	1476.6	0	-2.4	Specific	609.54	609.54	609.54	10.45	145	>LTBP1 full	1	File22476_Scan5307	controllerType=0 controllerNumber=1 scan=5307	16.1327
	1	E.GSFQC[+57.021]VC[+57.021]DQGYR.A	1140		C[+57]*2	738.802	2	1476.6	1476.6	0	-2.4	Specific	616.33	616.33	616.33	10.45	145	>LTBP1 full	1	File22476_Scan5364	controllerType=0 controllerNumber=1 scan=5364	16.2446
	1	E.GSFQC[+57.021]VC[+57.021]DQGYR.A	1140		C[+57]*2	738.802	2	1476.6	1476.6	0	-1.9	Specific	625.7	625.7	625.7	10.45	145	>LTBP1 full	1	File22476_Scan5419	controllerType=0 controllerNumber=1 scan=5419	16.358
	1	E.GSFQC[+57.021]VC[+57.021]DQGYR.A	1140		C[+57]*2	738.801	2	1476.6	1476.6	0	-2.7	Specific	645.5	645.5	645.5	10.45	145	>LTBP1 full	1	File22476_Scan5481	controllerType=0 controllerNumber=1 scan=5481	16.4847
	1	E.GS[+162.053]FQC[+57.021]VC[+57.021]DQGYR.A	1140	Hex(1)	C[+57]*2, S[+162]	819.827	2	1638.65	1638.65	0	-2.8	Specific	585.38	585.38	377.61	9.45	145	>LTBP1 full	1	File22476_Scan5058	controllerType=0 controllerNumber=1 scan=5058	15.6457
	1	E.C[+57.021]EHPGLC[+57.021]GPQGE.C	1206		C[+57]*2	670.768	2	1340.53	1340.54	0	-4.9	Specific	728.31	604.37	604.37	12.07	145	>LTBP1 full	1	File22476_Scan4254	controllerType=0 controllerNumber=1 scan=4254	13.9935
	1	E.C[+57.021]EHPGLC[+57.021]GPQGEC[+57.021]LNTE.G	1206		C[+57]*3	653.265	3	1957.78	1957.78	0	-2	Specific	180.31	180.31	180.31	1.68	145	>LTBP1 full	1	File22476_Scan5615	controllerType=0 controllerNumber=1 scan=5615	16.7527
	1	E.C[+57.021]EHPGLC[+57.021]GPQGEC[+57.021]LNTE.G	1206		C[+57]*3	979.393	2	1957.78	1957.78	0	-2.7	Specific	576.68	455.1	455.1	8.05	145	>LTBP1 full	1	File22476_Scan5669	controllerType=0 controllerNumber=1 scan=5669	16.8631
	1	E.C[+57.021]EHPGLC[+57.021]GPQGEC[+57.021]LNTE.G	1206		C[+57]*3	979.392	2	1957.78	1957.78	0	-3.3	Specific	664.57	507.32	507.32	9.68	145	>LTBP1 full	1	File22476_Scan5604	controllerType=0 controllerNumber=1 scan=5604	16.7298
	1	R.C[+57.021]LC[+57.021]YQGFQAPQDGQGC[+57.021]VDVNE.C	1269		C[+57]*3	815.665	3	2444.98	2444.99	0	-3.7	Specific	437.73	437.73	437.73	4.4	145	>LTBP1 full	1	File22476_Scan7779	controllerType=0 controllerNumber=1 scan=7779	21.253
	1	E.C[+57.021]ELLSGVC[+57.021]GE.A	1290		C[+57]*2	562.24	2	1123.47	1123.48	0	-2.2	Specific	163.67	159.76	159.76	2.69	145	>LTBP1 full	1	File22476_Scan9993	controllerType=0 controllerNumber=1 scan=9993	26.3394
	1	E.C[+57.021]ELLSGVC[+57.021]GE.A	1290		C[+57]*2	562.24	2	1123.47	1123.48	0	-3.1	Specific	429.64	354.86	354.86	4.42	145	>LTBP1 full	1	File22476_Scan7312	controllerType=0 controllerNumber=1 scan=7312	20.231
	1	E.C[+57.021]ELLSGVC[+57.021]GE.A	1290		C[+57]*2	562.24	2	1123.47	1123.48	0	-1.8	Specific	512.12	412.82	412.82	7.09	145	>LTBP1 full	1	File22476_Scan7256	controllerType=0 controllerNumber=1 scan=7256	20.1109
	1	E.C[+57.021]ELLSGVC[+57.021]GE.A	1290		C[+57]*2	562.24	2	1123.47	1123.48	0	-2.9	Specific	590.99	433.86	433.86	7.19	145	>LTBP1 full	1	File22476_Scan7206	controllerType=0 controllerNumber=1 scan=7206	20.0027
	1	E.C[+57.021]ELLSGVC[+57.021]GEAFC[+57.021]E.N	1290		C[+57]*3	815.829	2	1630.65	1630.65	0	-2.6	Specific	645.04	477.51	477.51	8.53	145	>LTBP1 full	1	File22476_Scan8720	controllerType=0 controllerNumber=1 scan=8720	23.3364
	1	E.C[+57.021]ELLSGVC[+57.021]GEAFC[+57.021]E.N	1290		C[+57]*3	815.83	2	1630.65	1630.65	0	-1.5	Specific	703.94	476.71	476.71	9.78	145	>LTBP1 full	1	File22476_Scan8670	controllerType=0 controllerNumber=1 scan=8670	23.2241
	1	E.LLSGVC[+57.021]GEAFC[+57.021]E.N	1292		C[+57]*2	671.293	2	1341.58	1341.58	0	-2.5	Specific	473.97	323.99	323.99	4.45	145	>LTBP1 full	1	File22476_Scan7814	controllerType=0 controllerNumber=1 scan=7814	21.3287
	1	E.LLSGVC[+57.021]GEAFC[+57.021]ENVE.G	1292		C[+57]*2	842.371	2	1683.74	1683.74	0	0.2	Specific	473.69	271	271	2.34	145	>LTBP1 full	1	File22476_Scan8137	controllerType=0 controllerNumber=1 scan=8137	22.0495
	1	E.LLSGVC[+57.021]GEAFC[+57.021]ENVE.G	1292		C[+57]*2	842.369	2	1683.73	1683.74	0	-2.5	Specific	549.77	285.48	285.48	4.78	145	>LTBP1 full	1	File22476_Scan8083	controllerType=0 controllerNumber=1 scan=8083	21.9246
	1	E.AFC[+57.021]ENVE.G	1300		C[+57]	434.677	2	868.347	868.351	0	-4	Specific	351.42	85.59	85.59	1.4	145	>LTBP1 full	1	File22476_Scan5249	controllerType=0 controllerNumber=1 scan=5249	16.0166
	2	R.S[+802.286]S[+511.190]C[+57.021]QGGNMC[+57.021]PLHC[+57.021]IVVR.F	1307	HexNAc(1)Hex(1)Fuc(1)NeuAc(1),HexNAc(1)Hex(1)Fuc(1)	C[+57]*3, S[+511][+802]	1096.78	3	3288.32	3288.35	0	-8.7	Specific	15.11	3.39	0	1.66	2	>Reverse >LTBP1 full	2	File22476_Scan3040	controllerType=0 controllerNumber=1 scan=3040	11.3722
	1	E.YSPMTGQC[+57.021]R.S	1320		C[+57]	550.234	2	1099.46	1099.47	0	-4	Specific	391.24	391.24	391.24	6.95	145	>LTBP1 full	1	File22476_Scan3838	controllerType=0 controllerNumber=1 scan=3838	13.1139
	1	E.YSPMTGQC[+57.021]R.S	1320		C[+57]	550.236	2	1099.47	1099.47	0	-0.2	Specific	398.24	398.24	398.24	4.79	145	>LTBP1 full	1	File22476_Scan4070	controllerType=0 controllerNumber=1 scan=4070	13.6035
	1	E.YSPMTGQC[+57.021]R.S	1320		C[+57]	550.236	2	1099.46	1099.47	0	-1.8	Specific	409.43	380.74	380.74	5.8	145	>LTBP1 full	1	File22476_Scan3990	controllerType=0 controllerNumber=1 scan=3990	13.4313
	1	E.YSPMTGQC[+57.021]R.S	1320		C[+57]	550.235	2	1099.46	1099.47	0	-3.2	Specific	437.64	437.64	437.64	5.83	145	>LTBP1 full	1	File22476_Scan3785	controllerType=0 controllerNumber=1 scan=3785	13.0001
	1	E.YSPMTGQC[+57.021]R.S	1320		C[+57]	550.235	2	1099.46	1099.47	0	-3.4	Specific	441.95	441.95	441.95	5.84	145	>LTBP1 full	1	File22476_Scan3886	controllerType=0 controllerNumber=1 scan=3886	13.2175
	1	E.YSPMTGQC[+57.021]R.S	1320		C[+57]	550.237	2	1099.47	1099.47	0	0.2	Specific	458.44	447.08	447.08	4.84	145	>LTBP1 full	1	File22476_Scan3941	controllerType=0 controllerNumber=1 scan=3941	13.3278
	1	E.YSPM[+15.995]TGQC[+57.021]R.S	1320		C[+57], M[+16]	558.233	2	1115.46	1115.46	0	-2.2	Specific	282.11	282.11	282.11	3.71	145	>LTBP1 full	1	File22476_Scan3050	controllerType=0 controllerNumber=1 scan=3050	11.395
	1	E.YSPM[+15.995]TGQC[+57.021]R.S	1320		C[+57], M[+16]	558.233	2	1115.46	1115.46	0	-1.8	Specific	310.4	310.4	310.4	3.8	145	>LTBP1 full	1	File22476_Scan2999	controllerType=0 controllerNumber=1 scan=2999	11.269
	1	E.YSPM[+15.995]TGQC[+57.021]R.S	1320		C[+57], M[+16]	558.232	2	1115.46	1115.46	0	-4.1	Specific	374.84	374.84	374.84	5.57	145	>LTBP1 full	1	File22476_Scan3827	controllerType=0 controllerNumber=1 scan=3827	13.0902
	1	D.NVLAPNVTK.Q	1361			478.281	2	955.554	955.557	0	-2.8	Specific	62.57	62.57	62.57	1.47	145	>LTBP1 full	1	File22476_Scan12987	controllerType=0 controllerNumber=1 scan=12987	33.9061
	1	D.NVLAPNVTK.Q	1361			478.281	2	955.556	955.557	0	-1.6	Specific	71.75	71.75	71.75	1.67	145	>LTBP1 full	1	File22476_Scan12935	controllerType=0 controllerNumber=1 scan=12935	33.7792
	1	D.NVLAPNVTK.Q	1361			478.281	2	955.555	955.557	0	-1.8	Specific	72.66	72.66	72.66	1.47	145	>LTBP1 full	1	File22476_Scan12942	controllerType=0 controllerNumber=1 scan=12942	33.7954
	1	E.IFPC[+57.021]PVLGTAE.F	1386		C[+57]	602.306	2	1203.61	1203.61	0	-2.2	Specific	97.13	97.13	97.13	1.73	145	>LTBP1 full	1	File22476_Scan9122	controllerType=0 controllerNumber=1 scan=9122	24.259
	1	E.IFPC[+57.021]PVLGTAE.F	1386		C[+57]	602.307	2	1203.61	1203.61	0	-1.1	Specific	325.57	214.8	214.8	2.89	145	>LTBP1 full	1	File22476_Scan9254	controllerType=0 controllerNumber=1 scan=9254	24.5722
	1	E.IFPC[+57.021]PVLGTAE.F	1386		C[+57]	602.305	2	1203.6	1203.61	0	-4.5	Specific	344.88	237.85	237.85	3.48	145	>LTBP1 full	1	File22476_Scan9188	controllerType=0 controllerNumber=1 scan=9188	24.4152
	1	E.IFPC[+57.021]PVLGTAE.F	1386		C[+57]	602.306	2	1203.61	1203.61	0	-2.2	Specific	362.73	56.9	56.9	2.37	145	>LTBP1 full	1	File22476_Scan9041	controllerType=0 controllerNumber=1 scan=9041	24.0718
	1	E.IFPC[+57.021]PVLGTAE.F	1386		C[+57]	602.306	2	1203.6	1203.61	0	-2.9	Specific	377.53	217.22	217.22	3.46	145	>LTBP1 full	1	File22476_Scan8989	controllerType=0 controllerNumber=1 scan=8989	23.9536
	1	E.IFPC[+57.021]PVLGTAE.F	1386		C[+57]	602.306	2	1203.6	1203.61	0	-2.6	Specific	437.2	255.68	255.68	5.47	145	>LTBP1 full	1	File22476_Scan8588	controllerType=0 controllerNumber=1 scan=8588	23.0439
	1	E.IFPC[+57.021]PVLGTAE.F	1386		C[+57]	602.306	2	1203.6	1203.61	0	-2.4	Specific	439.12	224.65	224.65	5.32	145	>LTBP1 full	1	File22476_Scan8698	controllerType=0 controllerNumber=1 scan=8698	23.2878
	1	E.IFPC[+57.021]PVLGTAE.F	1386		C[+57]	602.306	2	1203.6	1203.61	0	-2.7	Specific	440.97	234.62	234.62	5.5	145	>LTBP1 full	1	File22476_Scan8532	controllerType=0 controllerNumber=1 scan=8532	22.9254
	1	E.IFPC[+57.021]PVLGTAE.F	1386		C[+57]	602.305	2	1203.6	1203.61	0	-3.7	Specific	447.23	246.8	246.8	5.12	145	>LTBP1 full	1	File22476_Scan8918	controllerType=0 controllerNumber=1 scan=8918	23.7898
	1	E.IFPC[+57.021]PVLGTAE.F	1386		C[+57]	602.306	2	1203.6	1203.61	0	-2.5	Specific	473.78	279.21	279.21	5.65	145	>LTBP1 full	1	File22476_Scan8753	controllerType=0 controllerNumber=1 scan=8753	23.4102
	1	E.IFPC[+57.021]PVLGTAE.F	1386		C[+57]	602.306	2	1203.6	1203.61	0	-2.7	Specific	487.96	282.83	282.83	5.65	145	>LTBP1 full	1	File22476_Scan8645	controllerType=0 controllerNumber=1 scan=8645	23.1669
	1	E.IFPC[+57.021]PVLGTAE.F	1386		C[+57]	602.306	2	1203.61	1203.61	0	-2.1	Specific	510.43	271.58	271.58	5.65	145	>LTBP1 full	1	File22476_Scan8808	controllerType=0 controllerNumber=1 scan=8808	23.5369
	1	E.IFPC[+57.021]PVLGTAE.F	1386		C[+57]	602.306	2	1203.6	1203.61	0	-3.1	Specific	511.26	316.62	316.62	5.38	145	>LTBP1 full	1	File22476_Scan8420	controllerType=0 controllerNumber=1 scan=8420	22.6898
	1	E.IFPC[+57.021]PVLGTAE.F	1386		C[+57]	602.307	2	1203.61	1203.61	0	-1.7	Specific	522.69	317.83	317.83	5.92	145	>LTBP1 full	1	File22476_Scan8862	controllerType=0 controllerNumber=1 scan=8862	23.6632
	1	E.IFPC[+57.021]PVLGTAE.F	1386		C[+57]	602.306	2	1203.6	1203.61	0	-2.7	Specific	524.34	283.04	283.04	5.82	145	>LTBP1 full	1	File22476_Scan8477	controllerType=0 controllerNumber=1 scan=8477	22.8152
	1	E.IFPC[+57.021]PVLGTAEFTE.M	1386		C[+57]	790.886	2	1580.76	1580.77	0	-1.2	Specific	220.56	215.61	215.61	1.96	145	>LTBP1 full	1	File22476_Scan9755	controllerType=0 controllerNumber=1 scan=9755	25.7855
	1	E.IFPC[+57.021]PVLGTAEFTE.M	1386		C[+57]	790.885	2	1580.76	1580.77	0	-2.1	Specific	415.1	333.85	333.85	5.66	145	>LTBP1 full	1	File22476_Scan9640	controllerType=0 controllerNumber=1 scan=9640	25.5197
	1	E.IFPC[+57.021]PVLGTAEFTE.M	1386		C[+57]	790.885	2	1580.76	1580.77	0	-2.4	Specific	526.79	328.07	328.07	6.01	145	>LTBP1 full	1	File22476_Scan9693	controllerType=0 controllerNumber=1 scan=9693	25.6449
	1	E.FTEMC[+57.021]PK.G	1397		C[+57]	456.699	2	912.391	912.395	0	-4.3	Specific	338.15	338.15	338.15	3.44	145	>LTBP1 full	1	File22476_Scan4098	controllerType=0 controllerNumber=1 scan=4098	13.6628
	1	E.FTEMC[+57.021]PK.G	1397		C[+57]	456.699	2	912.391	912.395	0	-4.9	Specific	357.23	357.23	357.23	3.46	145	>LTBP1 full	1	File22476_Scan4038	controllerType=0 controllerNumber=1 scan=4038	13.5347
	1	E.FTEM[+15.995]C[+57.021]PK.G	1397		C[+57], M[+16]	464.697	2	928.387	928.39	0	-3.7	Specific	173.44	173.44	173.44	2.25	145	>LTBP1 full	1	File22476_Scan3237	controllerType=0 controllerNumber=1 scan=3237	11.8232
	1	E.FTEM[+15.995]C[+57.021]PK.G	1397		C[+57], M[+16]	464.697	2	928.387	928.39	0	-3.6	Specific	297.14	297.14	297.14	2.13	145	>LTBP1 full	1	File22476_Scan4067	controllerType=0 controllerNumber=1 scan=4067	13.597
	1	K.GKGFVPAGESSSE.A	1404			626.293	2	1251.58	1251.59	0	-4.8	Specific	616.87	616.87	616.87	9.09	145	>LTBP1 full	1	File22476_Scan4268	controllerType=0 controllerNumber=1 scan=4268	14.0245
	1	K.GFVPAGESSSE.A	1406			533.736	2	1066.47	1066.47	0	-2.9	Specific	308.12	308.12	308.12	3.25	145	>LTBP1 full	1	File22476_Scan5640	controllerType=0 controllerNumber=1 scan=5640	16.8039
	1	K.GFVPAGESSSE.A	1406			533.737	2	1066.47	1066.47	0	-2.2	Specific	376.47	376.47	376.47	6.06	145	>LTBP1 full	1	File22476_Scan5578	controllerType=0 controllerNumber=1 scan=5578	16.6802
	1	K.GFVPAGESSSEAGGE.N	1406			690.798	2	1380.59	1380.59	0	-2.2	Specific	545.83	545.83	545.83	6.32	145	>LTBP1 full	1	File22476_Scan5801	controllerType=0 controllerNumber=1 scan=5801	17.1232
	1	E.C[+57.021]LLFGQE.I	1428		C[+57]	433.706	2	866.404	866.408	0	-3.9	Specific	328.64	244.95	244.95	1.86	145	>LTBP1 full	1	File22476_Scan8086	controllerType=0 controllerNumber=1 scan=8086	21.9311
	1	E.C[+57.021]LLFGQEIC[+57.021]K.N	1428		C[+57]*2	634.31	2	1267.61	1267.62	0	-3.3	Specific	565.59	565.59	565.59	7.33	145	>LTBP1 full	1	File22476_Scan7400	controllerType=0 controllerNumber=1 scan=7400	20.4269
	1	E.C[+57.021]LLFGQEIC[+57.021]K.N	1428		C[+57]*2	634.311	2	1267.61	1267.62	0	-2.4	Specific	743.71	743.71	743.71	12.08	145	>LTBP1 full	1	File22476_Scan7347	controllerType=0 controllerNumber=1 scan=7347	20.307
	1	K.NGFC[+57.021]LNTRPGYE.C	1438		C[+57]	714.321	2	1427.63	1427.64	0	-2.4	Specific	631.07	631.07	631.07	10.18	145	>LTBP1 full	1	File22476_Scan6453	controllerType=0 controllerNumber=1 scan=6453	18.4398
	1	K.NGFC[+57.021]LNTRPGYE.C	1438		C[+57]	714.321	2	1427.63	1427.64	0	-2.4	Specific	678.69	678.69	678.69	11.18	145	>LTBP1 full	1	File22476_Scan6400	controllerType=0 controllerNumber=1 scan=6400	18.33
	1	K.NGFC[+57.021]LNTRPGYEC[+57.021]YC[+57.021]K.Q	1438		C[+57]*3	680.289	3	2038.85	2038.86	0	-2.2	Specific	619.84	619.09	619.09	9.67	145	>LTBP1 full	1	File22476_Scan6116	controllerType=0 controllerNumber=1 scan=6116	17.7611
	1	K.QGTYYDPVK.L	1454			535.76	2	1070.51	1070.52	0	-2.4	Specific	569.89	354.65	354.65	7.66	145	>LTBP1 full	1	File22476_Scan4968	controllerType=0 controllerNumber=1 scan=4968	15.468
	1	K.QGTYYDPVK.L	1454			535.76	2	1070.51	1070.52	0	-2.8	Specific	571.85	341.49	341.49	7.66	145	>LTBP1 full	1	File22476_Scan5023	controllerType=0 controllerNumber=1 scan=5023	15.5756
	1	K.QGTYYDPVK.L	1454			535.759	2	1070.51	1070.52	0	-3.6	Specific	590.35	369.5	369.5	8.44	145	>LTBP1 full	1	File22476_Scan5080	controllerType=0 controllerNumber=1 scan=5080	15.6908
	1	K.QGTYYDPVK.L	1454			535.76	2	1070.51	1070.52	0	-2.6	Specific	610.95	382.33	382.33	9.82	145	>LTBP1 full	1	File22476_Scan4906	controllerType=0 controllerNumber=1 scan=4906	15.345
	1	E.GSYNC[+57.021]FC[+57.021]THPMVLD.A	1487		C[+57]*2	850.845	2	1700.68	1700.69	0	-1.9	Specific	531.75	531.75	531.75	7.84	145	>LTBP1 full	1	File22476_Scan7362	controllerType=0 controllerNumber=1 scan=7362	20.3393
	1	E.GSYNC[+57.021]FC[+57.021]T[+162.053]HPMVLD.A	1487	Hex(1)	C[+57]*2, T[+162]	931.871	2	1862.73	1862.74	0	-2.7	Specific	439.05	421.3	42.02	7.5	145	>LTBP1 full	1	File22476_Scan7235	controllerType=0 controllerNumber=1 scan=7235	20.0669
	1	E.GSYNC[+57.021]FC[+57.021]T[+162.053]HPMVLD.A	1487	Hex(1)	C[+57]*2, T[+162]	931.87	2	1862.73	1862.74	0	-3.3	Specific	515.37	470.37	42.52	7.3	145	>LTBP1 full	1	File22476_Scan7185	controllerType=0 controllerNumber=1 scan=7185	19.9559
	1	E.GS[+203.079]YN[+15.995]C[+57.021]FC[+57.021]THPMVLD.A	1487	HexNAc(1)	C[+57]*2, N[+16], S[+203]	960.381	2	1919.76	1919.76	0	-2.9	Specific	173.26	173.26	12	2.82	145	>LTBP1 full	1	File22476_Scan7220	controllerType=0 controllerNumber=1 scan=7220	20.0315
	1	E.GS[+203.079]YN[+15.995]C[+57.021]FC[+57.021]THPMVLDASEK.R	1487	HexNAc(1)	C[+57]*2, N[+16], S[+203]	778.992	3	2334.96	2334.97	0	-2.5	Specific	492	492	4.8	5.62	145	>LTBP1 full	1	File22476_Scan6436	controllerType=0 controllerNumber=1 scan=6436	18.4032
	1	E.TDVYQDLC[+57.021]WE.H	1519		C[+57]	664.776	2	1328.55	1328.55	0	-0.8	Specific	264.14	169.49	169.49	1.59	145	>LTBP1 full	1	File22476_Scan9088	controllerType=0 controllerNumber=1 scan=9088	24.1793
	1	E.TDVYQDLC[+57.021]WE.H	1519		C[+57]	664.775	2	1328.54	1328.55	0	-3	Specific	528.56	400.94	400.94	4.79	145	>LTBP1 full	1	File22476_Scan9022	controllerType=0 controllerNumber=1 scan=9022	24.0287
	1	E.TDVYQDLC[+57.021]WE.H	1519		C[+57]	664.775	2	1328.54	1328.55	0	-1.9	Specific	542.17	348.03	348.03	4.19	145	>LTBP1 full	1	File22476_Scan8961	controllerType=0 controllerNumber=1 scan=8961	23.8892
	1	E.TDVYQDLC[+57.021]WE.H	1519		C[+57]	664.775	2	1328.54	1328.55	0	-2.1	Specific	563.83	392.21	392.21	6.24	145	>LTBP1 full	1	File22476_Scan8906	controllerType=0 controllerNumber=1 scan=8906	23.7629
	1	E.TDVYQDLC[+57.021]WE.H	1519		C[+57]	664.775	2	1328.54	1328.55	0	-2	Specific	590.26	373.6	373.6	6.67	145	>LTBP1 full	1	File22476_Scan8855	controllerType=0 controllerNumber=1 scan=8855	23.6461
	1	E.HLSDEYVC[+57.021]SR.P	1529		C[+57]	422.522	3	1265.55	1265.56	0	-5.5	Specific	490.37	490.37	490.37	6.17	145	>LTBP1 full	1	File22476_Scan3909	controllerType=0 controllerNumber=1 scan=3909	13.2602
	1	E.HLSDEYVC[+57.021]SR.P	1529		C[+57]	422.522	3	1265.55	1265.56	0	-4.6	Specific	497.19	497.19	497.19	7.12	145	>LTBP1 full	1	File22476_Scan3962	controllerType=0 controllerNumber=1 scan=3962	13.3704
	1	E.HLSDEYVC[+57.021]SR.P	1529		C[+57]	633.281	2	1265.56	1265.56	0	-2.1	Specific	570.72	570.72	570.72	6.03	145	>LTBP1 full	1	File22476_Scan4069	controllerType=0 controllerNumber=1 scan=4069	13.6013
	1	E.HLSDEYVC[+57.021]SR.P	1529		C[+57]	633.279	2	1265.55	1265.56	0	-4.9	Specific	594.3	594.3	594.3	5.48	145	>LTBP1 full	1	File22476_Scan4014	controllerType=0 controllerNumber=1 scan=4014	13.4845
	1	E.HLSDEYVC[+57.021]SR.P	1529		C[+57]	633.28	2	1265.55	1265.56	0	-4	Specific	745.82	745.82	745.82	10.03	145	>LTBP1 full	1	File22476_Scan3960	controllerType=0 controllerNumber=1 scan=3960	13.3681
	1	E.HLSDEYVC[+57.021]SR.P	1529		C[+57]	633.28	2	1265.55	1265.56	0	-3.6	Specific	808.03	808.03	808.03	12.03	145	>LTBP1 full	1	File22476_Scan3908	controllerType=0 controllerNumber=1 scan=3908	13.2582
	1	E.HLSDEYVC[+57.021]SRPLVGK.Q	1529		C[+57]	587.293	3	1759.86	1759.88	0	-8.4	Specific	290.72	290.72	290.72	1.73	145	>LTBP1 full	1	File22476_Scan4841	controllerType=0 controllerNumber=1 scan=4841	15.214
	1	E.HLSDEYVC[+57.021]SRPLVGK.Q	1529		C[+57]	880.439	2	1759.87	1759.88	0	-4.8	Specific	747.21	747.21	747.21	9.63	145	>LTBP1 full	1	File22476_Scan5071	controllerType=0 controllerNumber=1 scan=5071	15.6724
	1	E.HLSDEYVC[+57.021]SRPLVGK.Q	1529		C[+57]	587.296	3	1759.87	1759.88	0	-3	Specific	777.18	777.18	777.18	11	145	>LTBP1 full	1	File22476_Scan5298	controllerType=0 controllerNumber=1 scan=5298	16.1148
	1	E.HLSDEYVC[+57.021]SRPLVGK.Q	1529		C[+57]	587.296	3	1759.87	1759.88	0	-2.9	Specific	832.36	832.36	832.36	12	145	>LTBP1 full	1	File22476_Scan5238	controllerType=0 controllerNumber=1 scan=5238	15.9953
	1	E.HLSDEYVC[+57.021]SRPLVGK.Q	1529		C[+57]	587.296	3	1759.87	1759.88	0	-3.6	Specific	884.38	884.38	884.38	12.63	145	>LTBP1 full	1	File22476_Scan5025	controllerType=0 controllerNumber=1 scan=5025	15.578
	1	E.HLSDEYVC[+57.021]SRPLVGK.Q	1529		C[+57]	587.296	3	1759.87	1759.88	0	-2.9	Specific	911.24	911.24	911.24	14	145	>LTBP1 full	1	File22476_Scan5078	controllerType=0 controllerNumber=1 scan=5078	15.6885
	1	E.HLSDEYVC[+57.021]SRPLVGK.Q	1529		C[+57]	587.297	3	1759.88	1759.88	0	-2.6	Specific	921.95	921.95	921.95	14	145	>LTBP1 full	1	File22476_Scan5146	controllerType=0 controllerNumber=1 scan=5146	15.8163
	1	E.YVC[+57.021]SRPLVGK.Q	1534		C[+57]	589.819	2	1178.63	1178.63	0	-4	Specific	597.63	597.63	597.63	6.35	145	>LTBP1 full	1	File22476_Scan3813	controllerType=0 controllerNumber=1 scan=3813	13.0584
	1	E.YVC[+57.021]SRPLVGK.Q	1534		C[+57]	589.819	2	1178.63	1178.63	0	-4.2	Specific	660.55	658.63	658.63	9.3	145	>LTBP1 full	1	File22476_Scan3753	controllerType=0 controllerNumber=1 scan=3753	12.9324
	1	E.C[+57.021]C[+57.021]C[+57.021]LYGE.A	1550		C[+57]*3	481.163	2	961.319	961.321	0	-1.8	Specific	227.86	151.88	151.88	1.66	145	>LTBP1 full	1	File22476_Scan5554	controllerType=0 controllerNumber=1 scan=5554	16.6314
	1	E.C[+57.021]C[+57.021]C[+57.021]LYGE.A	1550		C[+57]*3	481.163	2	961.319	961.321	0	-2.4	Specific	351.42	264.79	264.79	2.45	145	>LTBP1 full	1	File22476_Scan5586	controllerType=0 controllerNumber=1 scan=5586	16.696
	1	E.ADPYFIQDR.F	1604			562.771	2	1124.53	1124.54	0	-2.4	Specific	211.63	211.63	211.63	3.38	145	>LTBP1 full	1	File22476_Scan6527	controllerType=0 controllerNumber=1 scan=6527	18.5867
	1	E.ADPYFIQDR.F	1604			562.771	2	1124.53	1124.54	0	-2.8	Specific	270.13	270.13	270.13	4.07	145	>LTBP1 full	1	File22476_Scan6570	controllerType=0 controllerNumber=1 scan=6570	18.6714
	1	E.ADPYFIQDR.F	1604			562.771	2	1124.53	1124.54	0	-2.6	Specific	388.64	388.64	388.64	7.58	145	>LTBP1 full	1	File22476_Scan6211	controllerType=0 controllerNumber=1 scan=6211	17.9472
	1	E.ADPYFIQDR.F	1604			562.771	2	1124.53	1124.54	0	-2.8	Specific	412.84	412.84	412.84	7.84	145	>LTBP1 full	1	File22476_Scan6377	controllerType=0 controllerNumber=1 scan=6377	18.281
	1	E.ADPYFIQDR.F	1604			562.771	2	1124.54	1124.54	0	-1.7	Specific	419.69	419.69	419.69	7.84	145	>LTBP1 full	1	File22476_Scan6321	controllerType=0 controllerNumber=1 scan=6321	18.1695
	1	E.ADPYFIQDR.F	1604			562.771	2	1124.53	1124.54	0	-2.5	Specific	437.05	437.05	437.05	7.84	145	>LTBP1 full	1	File22476_Scan6147	controllerType=0 controllerNumber=1 scan=6147	17.8263
	1	E.ADPYFIQDR.F	1604			562.771	2	1124.54	1124.54	0	-1.7	Specific	440.37	440.37	440.37	8.02	145	>LTBP1 full	1	File22476_Scan6266	controllerType=0 controllerNumber=1 scan=6266	18.0611
	1	E.ADPYFIQDR.F	1604			562.771	2	1124.54	1124.54	0	-1.5	Specific	442.61	442.61	442.61	7.28	145	>LTBP1 full	1	File22476_Scan6432	controllerType=0 controllerNumber=1 scan=6432	18.3967
	1	R.FLNSFEE.L	1613			443.202	2	885.396	885.399	0	-3.6	Specific	225.18	225.18	225.18	1.73	145	>LTBP1 full	1	File22476_Scan7564	controllerType=0 controllerNumber=1 scan=7564	20.7833
	1	R.FLNSFEE.L	1613			443.202	2	885.396	885.399	0	-2.8	Specific	275.58	275.58	275.58	1.99	145	>LTBP1 full	1	File22476_Scan7511	controllerType=0 controllerNumber=1 scan=7511	20.6666
	1	R.FLNSFEELQAE.E	1613			663.813	2	1326.62	1326.62	0	-2.4	Specific	379.95	379.95	379.95	5.53	145	>LTBP1 full	1	File22476_Scan8827	controllerType=0 controllerNumber=1 scan=8827	23.5801
	1	R.FLNS[+146.058]FEELQAE.E	1613	Fuc(1)	S[+146]	736.847	2	1472.69	1472.68	0	4.7	Specific	358.45	358.45	358.45	2.24	145	>LTBP1 full	1	File22476_Scan8939	controllerType=0 controllerNumber=1 scan=8939	23.8378
	1	R.FLNS[+146.058]FEELQAE.E	1613	Fuc(1)	S[+146]	736.847	2	1472.69	1472.68	0	5.5	Specific	394.64	394.64	394.64	3.61	145	>LTBP1 full	1	File22476_Scan8887	controllerType=0 controllerNumber=1 scan=8887	23.7199
	2	R.LGQLAAGGPK.S	1624			456.268	2	911.528	911.531	0	-2.8	Specific	67.65	67.65	67.65	1.38	2	>Reverse >LTBP1 full	2	File22476_Scan12958	controllerType=0 controllerNumber=1 scan=12958	33.8355
	2	R.LGQLAAGGPK.S	1624			456.268	2	911.528	911.531	0	-3	Specific	71.74	71.74	71.74	1.33	2	>Reverse >LTBP1 full	2	File22476_Scan13009	controllerType=0 controllerNumber=1 scan=13009	33.9599
	2	R.LGQLAAGGPK.S	1624			456.268	2	911.528	911.531	0	-2.9	Specific	71.81	71.81	71.81	1.58	2	>Reverse >LTBP1 full	2	File22476_Scan12963	controllerType=0 controllerNumber=1 scan=12963	33.8462
	1	E.C[+57.021]GILNGC[+57.021]ENGR.C	1625		C[+57]*2	625.272	2	1249.54	1249.54	0	-3.2	Specific	672.61	672.61	672.61	11.07	145	>LTBP1 full	1	File22476_Scan4489	controllerType=0 controllerNumber=1 scan=4489	14.4888
	1	E.GYTC[+57.021]DC[+57.021]FDGYHLD.T	1642		C[+57]*2	811.794	2	1622.58	1622.59	0	-4.2	Specific	527.51	527.51	527.51	7.2	145	>LTBP1 full	1	File22476_Scan7553	controllerType=0 controllerNumber=1 scan=7553	20.7584
	1	E.GYTC[+57.021]DC[+57.021]FDGYHLD.T	1642		C[+57]*2	811.796	2	1622.59	1622.59	0	-2.1	Specific	610.68	610.68	610.68	9.47	145	>LTBP1 full	1	File22476_Scan7500	controllerType=0 controllerNumber=1 scan=7500	20.6429
	1	D.C[+57.021]FDGYHLD.T	1647		C[+57]	513.702	2	1026.4	1026.4	0	-2	Specific	553.19	256.24	256.24	4.91	145	>LTBP1 full	1	File22476_Scan6416	controllerType=0 controllerNumber=1 scan=6416	18.361
	1	D.C[+57.021]FDGYHLDTAK.M	1647		C[+57]	442.863	3	1326.57	1326.58	0	-3.3	Specific	601.15	601.15	601.15	9.54	145	>LTBP1 full	1	File22476_Scan5452	controllerType=0 controllerNumber=1 scan=5452	16.4262
	1	D.C[+57.021]FDGYHLDTAK.M	1647		C[+57]	442.863	3	1326.58	1326.58	0	-1.9	Specific	623.48	623.48	623.48	9.92	145	>LTBP1 full	1	File22476_Scan5397	controllerType=0 controllerNumber=1 scan=5397	16.3096
	1	D.C[+57.021]FDGYHLDTAK.M	1647		C[+57]	442.863	3	1326.57	1326.58	0	-2.8	Specific	805.8	805.8	805.8	13.92	145	>LTBP1 full	1	File22476_Scan5334	controllerType=0 controllerNumber=1 scan=5334	16.1819
	1	D.C[+57.021]FDGYHLDTAK.M	1647		C[+57]	663.792	2	1326.58	1326.58	0	-1.4	Specific	839.19	839.19	839.19	12.03	145	>LTBP1 full	1	File22476_Scan5409	controllerType=0 controllerNumber=1 scan=5409	16.3355
	1	D.C[+57.021]FDGYHLDTAK.M	1647		C[+57]	663.791	2	1326.57	1326.58	0	-2.9	Specific	929.73	929.73	929.73	14.77	145	>LTBP1 full	1	File22476_Scan5351	controllerType=0 controllerNumber=1 scan=5351	16.2144
	1	K.MTC[+57.021]VDVNE.C	1658		C[+57]	484.195	2	967.384	967.386	0	-2.3	Specific	326.54	326.54	326.54	2.62	145	>LTBP1 full	1	File22476_Scan5145	controllerType=0 controllerNumber=1 scan=5145	15.8151
	1	K.MTC[+57.021]VDVNE.C	1658		C[+57]	484.195	2	967.383	967.386	0	-3	Specific	382.16	382.16	382.16	4.31	145	>LTBP1 full	1	File22476_Scan5081	controllerType=0 controllerNumber=1 scan=5081	15.692
	1	K.M[+15.995]TC[+57.021]VDVNE.C	1658		C[+57], M[+16]	492.191	2	983.375	983.381	0	-6.3	Specific	242.7	242.7	186.54	1.77	145	>LTBP1 full	1	File22476_Scan4306	controllerType=0 controllerNumber=1 scan=4306	14.0997
	1	K.M[+15.995]TC[+57.021]VDVNE.C	1658		C[+57], M[+16]	492.193	2	983.378	983.381	0	-2.6	Specific	361.2	361.2	153.46	3.14	145	>LTBP1 full	1	File22476_Scan5116	controllerType=0 controllerNumber=1 scan=5116	15.7569
	1	K.C[+57.021]LC[+57.021]LPGYVPSDKPNYC[+57.021]TPLNTALNLE.K	1690		C[+57]*3	1003.81	3	3009.41	3009.42	0	-0.5	Specific	277.87	277.87	277.87	1.83	145	>LTBP1 full	1	File22476_Scan11179	controllerType=0 controllerNumber=1 scan=11179	29.1552
	1	K.C[+57.021]LC[+57.021]LPGYVPSDKPNYC[+57.021]TPLNTALNLE.K	1690		C[+57]*3	1505.21	2	3009.41	3009.42	0	-2.3	Specific	393.05	393.05	393.05	6.85	145	>LTBP1 full	1	File22476_Scan9521	controllerType=0 controllerNumber=1 scan=9521	25.2264
	1	K.C[+57.021]LC[+57.021]LPGYVPSDKPNYC[+57.021]TPLNTALNLE.K	1690		C[+57]*3	1003.81	3	3009.41	3009.42	0	-1.9	Specific	465.58	465.58	465.58	5.41	145	>LTBP1 full	1	File22476_Scan9528	controllerType=0 controllerNumber=1 scan=9528	25.2497
	1	K.C[+57.021]LC[+57.021]LPGYVPSDKPNYC[+57.021]TPLNTALNLEK.D	1690		C[+57]*3	785.132	4	3137.51	3137.51	0	-1.3	Specific	647.54	647.54	647.54	7.14	145	>LTBP1 full	1	File22476_Scan8761	controllerType=0 controllerNumber=1 scan=8761	23.4275
	1	K.C[+57.021]LC[+57.021]LPGYVPSDKPNYC[+57.021]TPLNTALNLEK.D	1690		C[+57]*3	785.132	4	3137.51	3137.51	0	-1.2	Specific	812.9	812.9	812.9	11.14	145	>LTBP1 full	1	File22476_Scan8701	controllerType=0 controllerNumber=1 scan=8701	23.2924
	1	K.C[+57.021]LC[+57.021]LPGYVPSDKPNYC[+57.021]TPLNTALNLEK.D	1690		C[+57]*3	1046.5	3	3137.5	3137.51	0	-3.3	Specific	847.33	847.33	847.33	12.45	145	>LTBP1 full	1	File22476_Scan10013	controllerType=0 controllerNumber=1 scan=10013	26.3868
	1	K.C[+57.021]LC[+57.021]LPGYVPSDKPNYC[+57.021]TPLNTALNLEK.D	1690		C[+57]*3	1046.51	3	3137.51	3137.51	0	-1.6	Specific	935.34	935.34	935.34	14.82	145	>LTBP1 full	1	File22476_Scan8699	controllerType=0 controllerNumber=1 scan=8699	23.289
	1	K.C[+57.021]LC[+57.021]LPGYVPSDKPNYC[+57.021]TPLNTALNLEK.D	1690		C[+57]*3	1046.51	3	3137.5	3137.51	0	-2.1	Specific	973.7	973.7	973.7	15.82	145	>LTBP1 full	1	File22476_Scan8752	controllerType=0 controllerNumber=1 scan=8752	23.4086

## Sheet: CS_011620_1
EGF	Protein Rank	Peptide < ProteinMetrics Confidential >	Starting position	Glycans NHFAGNa	Modification Type(s)	Observed m/z	z	Observed (M+H)	Calc. mass (M+H)	Off-by-x error	Mass error (ppm)	Cleavage	Score	Delta	Delta Mod	|Log Prob|	# of unique peptides	Protein Name	Protein DB number	Comment	Scan #	Scan Time
3	1	E.C[+57.021]QLQGVC[+57.021]PNGEC[+57.021]LNT[+162.053]MGSYR.C	630	Hex(1)	C[+57]*3, T[+162]	836.017	3	2506.04	2506.05	0	-3.9	Specific	106.83	106.83	4.4	1.34	140	>LTBP1 full	1	File18308_Scan4837	controllerType=0 controllerNumber=1 scan=4837	16.4
3	1	E.C[+57.021]QLQGVC[+57.021]PNGEC[+57.021]LNT[+162.053]MGSYR.C	630	Hex(1)	C[+57]*3, T[+162]	836.02	3	2506.04	2506.05	0	-0.9	Specific	261.25	261.25	3.2	3.88	140	>LTBP1 full	1	File18308_Scan4870	controllerType=0 controllerNumber=1 scan=4870	16.4803
3	1	E.C[+57.021]QLQGVC[+57.021]PNGEC[+57.021]LN[+15.995]T[+162.053]MGSYR.C	630	Hex(1)	C[+57]*3, N[+16], T[+162]	841.35	3	2522.04	2522.04	0	-2.1	Specific	291.66	291.66	4	4.67	140	>LTBP1 full	1	File18308_Scan4891	controllerType=0 controllerNumber=1 scan=4891	16.5307
3	1	E.C[+57.021]QLQGVC[+57.021]PNGEC[+57.021]LN[+15.995]T[+162.053]MGSYR.C	630	Hex(1)	C[+57]*3, N[+16], T[+162]	841.351	3	2522.04	2522.04	0	-1.5	Specific	501.83	501.83	4.4	6.14	140	>LTBP1 full	1	File18308_Scan4842	controllerType=0 controllerNumber=1 scan=4842	16.4121
5	1	E.GSFLC[+57.021]IC[+57.021]PAGFMASEE.G	936		C[+57]*2	888.375	2	1775.74	1775.74	0	-0.3	Specific	145.61	145.61	145.61	2.33	140	>LTBP1 full	1	File18308_Scan8513	controllerType=0 controllerNumber=1 scan=8513	25.6152
5	1	E.GSFLC[+57.021]IC[+57.021]PAGFMAS[+162.053]EE.G	936	Hex(1)	C[+57]*2, S[+162]	969.404	2	1937.8	1937.8	0	2.4	Specific	164.08	164.08	55.71	1.58	140	>LTBP1 full	1	File18308_Scan7992	controllerType=0 controllerNumber=1 scan=7992	24.2473
5	1	E.GSFLC[+57.021]IC[+57.021]PAGFMAS[+162.053]EE.G	936	Hex(1)	C[+57]*2, S[+162]	969.401	2	1937.79	1937.8	0	-1.1	Specific	547.24	454.3	102.83	6.53	140	>LTBP1 full	1	File18308_Scan8040	controllerType=0 controllerNumber=1 scan=8040	24.364
12	1	E.GSFHC[+57.021]VC[+57.021]QQGFSISADGR.T	1223		C[+57]*2	671.627	3	2012.87	2012.87	0	-1.9	Specific	22.07	22.07	22.07	2.16	140	>LTBP1 full	1	File18308_Scan4130	controllerType=0 controllerNumber=1 scan=4130	14.5915
12	1	E.GSFHC[+57.021]VC[+57.021]QQGFSISADGR.T	1223		C[+57]*2	671.627	3	2012.87	2012.87	0	-2.3	Specific	64.5	64.5	64.5	2.56	140	>LTBP1 full	1	File18308_Scan4124	controllerType=0 controllerNumber=1 scan=4124	14.5773
12	1	E.GS[+162.053]FHC[+57.021]VC[+57.021]QQGFSISADGR.T	1223	Hex(1)	C[+57]*2, S[+162]	725.643	3	2174.92	2174.92	0	-3.5	Specific	135.97	135.97	17.6	2.73	140	>LTBP1 full	1	File18308_Scan4095	controllerType=0 controllerNumber=1 scan=4095	14.4899
12	1	E.GS[+162.053]FHC[+57.021]VC[+57.021]QQGFSISADGR.T	1223	Hex(1)	C[+57]*2, S[+162]	725.644	3	2174.92	2174.92	0	-2.8	Specific	154.61	154.61	17.6	4.17	140	>LTBP1 full	1	File18308_Scan3876	controllerType=0 controllerNumber=1 scan=3876	13.8493
12	1	E.GS[+162.053]FHC[+57.021]VC[+57.021]QQGFSISADGR.T	1223	Hex(1)	C[+57]*2, S[+162]	725.644	3	2174.92	2174.92	0	-2.2	Specific	157.13	157.13	17.6	4.42	140	>LTBP1 full	1	File18308_Scan3917	controllerType=0 controllerNumber=1 scan=3917	13.9576
12	1	E.GS[+162.053]FHC[+57.021]VC[+57.021]QQGFSISADGR.T	1223	Hex(1)	C[+57]*2, S[+162]	725.644	3	2174.92	2174.92	0	-2.8	Specific	228.72	228.72	17.6	4.99	140	>LTBP1 full	1	File18308_Scan4061	controllerType=0 controllerNumber=1 scan=4061	14.3867
12	1	E.GS[+162.053]FHC[+57.021]VC[+57.021]QQGFSISADGR.T	1223	Hex(1)	C[+57]*2, S[+162]	725.643	3	2174.91	2174.92	0	-3.9	Specific	338.49	338.49	17.6	4.97	140	>LTBP1 full	1	File18308_Scan3958	controllerType=0 controllerNumber=1 scan=3958	14.0697
12	1	E.GS[+162.053]FHC[+57.021]VC[+57.021]QQGFSISADGR.T	1223	Hex(1)	C[+57]*2, S[+162]	725.643	3	2174.91	2174.92	0	-4.1	Specific	642.7	642.7	1.14	8.23	140	>LTBP1 full	1	File18308_Scan3990	controllerType=0 controllerNumber=1 scan=3990	14.1786
12	1	E.GSFHC[+57.021]VC[+57.021]QQGFS[+162.053]ISADGR.T	1223	Hex(1)	C[+57]*2, S[+162]	725.644	3	2174.92	2174.92	0	-2.3	Specific	644.05	644.05	0	8.66	140	>LTBP1 full	1	File18308_Scan4024	controllerType=0 controllerNumber=1 scan=4024	14.2823
14	1	E.GSFLC[+57.021]VC[+57.021]ADENQE.Y	1307		C[+57]*2	764.805	2	1528.6	1528.6	0	-1.6	Specific	111.44	111.44	111.44	1.46	140	>LTBP1 full	1	File18308_Scan5698	controllerType=0 controllerNumber=1 scan=5698	18.523
14	1	E.GSFLC[+57.021]VC[+57.021]ADENQE.Y	1307		C[+57]*2	764.805	2	1528.6	1528.6	0	-1.2	Specific	196.36	168.87	168.87	1.98	140	>LTBP1 full	1	File18308_Scan5793	controllerType=0 controllerNumber=1 scan=5793	18.7515
14	1	E.GSFLC[+57.021]VC[+57.021]ADENQE.Y	1307		C[+57]*2	764.805	2	1528.6	1528.6	0	-1.5	Specific	405.18	129.13	129.13	2.72	140	>LTBP1 full	1	File18308_Scan5741	controllerType=0 controllerNumber=1 scan=5741	18.6272
16	1	E.GSYNC[+57.021]FC[+57.021]THPMVLDASEK.R	1487		C[+57]*2	705.967	3	2115.89	2115.89	0	-2.9	Specific	75.11	75.11	75.11	1.66	140	>LTBP1 full	1	File18308_Scan4617	controllerType=0 controllerNumber=1 scan=4617	15.8476
16	1	E.GSYNC[+57.021]FC[+57.021]T[+162.053]HPMVLDASEK.R	1487	Hex(1)	C[+57]*2, T[+162]	759.985	3	2277.94	2277.95	0	-1.9	Specific	253.32	253.32	2.4	3.34	140	>LTBP1 full	1	File18308_Scan4467	controllerType=0 controllerNumber=1 scan=4467	15.4417
16	1	E.GSYNC[+57.021]FC[+57.021]T[+162.053]HPMVLDASEK.R	1487	Hex(1)	C[+57]*2, T[+162]	759.986	3	2277.94	2277.95	0	-0.5	Specific	315.02	315.02	2.4	3.48	140	>LTBP1 full	1	File18308_Scan4505	controllerType=0 controllerNumber=1 scan=4505	15.5447
Other Peptides
	2	D.S[+426.137]DKE.L	4	Hex(1)Pent(2)	S[+426]	452.68	2	904.352	904.352	0	0	Specific	48.34	0.61	0.61	0.19	30	>Reverse >LTBP1 full	2	File18308_Scan6094	controllerType=0 controllerNumber=1 scan=6094	19.5249
	2	D.LVMPHTC[+57.021]FC[+57.021]N[+714.269]YSGE.T	223	HexNAc(2)Hex(1)Fuc(1)	C[+57]*2, N[+714]	1214.99	2	2428.97	2428.97	0	-1.6	Specific	29.97	29.97	29.97	1.45	30	>Reverse >LTBP1 full	2	File18308_Scan8738	controllerType=0 controllerNumber=1 scan=8738	26.1991
	1	R.YVQDQVAAPFQLSN[+3025.069]HTGR.I	334	HexNAc(7)Hex(8)NeuGc(1)	N[+3025]	1264.52	4	5055.07	5056.07	-1	-0.8	Specific	29.95	4.08	4.08	0.55	140	>LTBP1 full	1	File18308_Scan7535	controllerType=0 controllerNumber=1 scan=7535	23.0834
	1	R.YVQD[+15.995]QVAAPFQLSN[+1054.370]HTGRIK.V	334	HexNAc(2)Hex(4)	D[+16], N[+1054]	836.391	4	3342.54	3342.55	0	-1.6	Specific	29.95	21.08	21.08	0.93	140	>LTBP1 full	1	File18308_Scan7101	controllerType=0 controllerNumber=1 scan=7101	22.0105
	1	D.QVAAPFQLSN[+2246.819]HTGR.I	338	HexNAc(5)Hex(4)Fuc(2)NeuAc(1)	N[+2247]	943.907	4	3772.61	3772.61	0	-0.4	Specific	29.95	6.43	6.43	1.17	140	>LTBP1 full	1	File18308_Scan7540	controllerType=0 controllerNumber=1 scan=7540	23.096
	1	D.QVAAPFQLSN[+2272.846]HTGRIK.V	338	HexNAc(8)Hex(4)	N[+2273]	674.307	6	4040.81	4039.81	1	-2.1	Specific	29.95	2.87	2.87	0.23	140	>LTBP1 full	1	File18308_Scan2880	controllerType=0 controllerNumber=1 scan=2880	10.666
	1	D.QVAAPFQLSN[+2448.878]HTGRIKVVFTPSIC[+57.021]K.V	338	HexNAc(6)Hex(4)NeuAc(2)	C[+57], N[+2449]	1050.08	5	5246.39	5247.39	-1	0	Specific	29.95	0	29.95	0.33	140	>LTBP1 full	1	File18308_Scan7957	controllerType=0 controllerNumber=1 scan=7957	24.1628
	1	R.IKVVFTPSIC[+57.021]K.V	352		C[+57]	646.375	2	1291.74	1291.74	0	-0.8	Specific	253.37	253.37	253.37	4.27	140	>LTBP1 full	1	File18308_Scan4164	controllerType=0 controllerNumber=1 scan=4164	14.6856
	1	K.VVFTPSIC[+57.021]K.V	354		C[+57]	525.785	2	1050.56	1050.57	0	-1.6	Specific	147.82	147.82	147.82	3.02	140	>LTBP1 full	1	File18308_Scan4214	controllerType=0 controllerNumber=1 scan=4214	14.8101
	1	K.VVFTPSIC[+57.021]K.V	354		C[+57]	525.784	2	1050.56	1050.57	0	-3.7	Specific	195.08	195.08	195.08	3.23	140	>LTBP1 full	1	File18308_Scan4163	controllerType=0 controllerNumber=1 scan=4163	14.6834
	1	K.VVFTPSIC[+57.021]K.V	354		C[+57]	525.785	2	1050.56	1050.57	0	-1.6	Specific	228.74	228.74	228.74	4.45	140	>LTBP1 full	1	File18308_Scan3867	controllerType=0 controllerNumber=1 scan=3867	13.8249
	1	K.VVFTPSIC[+57.021]K.V	354		C[+57]	525.785	2	1050.56	1050.57	0	-1.8	Specific	264.06	264.06	264.06	5.48	140	>LTBP1 full	1	File18308_Scan3906	controllerType=0 controllerNumber=1 scan=3906	13.931
	1	K.VVFTPSIC[+57.021]K.V	354		C[+57]	525.785	2	1050.56	1050.57	0	-1.8	Specific	292.29	292.29	292.29	5.96	140	>LTBP1 full	1	File18308_Scan3945	controllerType=0 controllerNumber=1 scan=3945	14.0372
	1	K.VVFTPSIC[+57.021]K.V	354		C[+57]	525.784	2	1050.56	1050.57	0	-3.3	Specific	305.98	305.98	305.98	5.5	140	>LTBP1 full	1	File18308_Scan4120	controllerType=0 controllerNumber=1 scan=4120	14.5646
	1	K.VVFTPSIC[+57.021]K.V	354		C[+57]	525.784	2	1050.56	1050.57	0	-3.8	Specific	310.14	310.14	310.14	5.5	140	>LTBP1 full	1	File18308_Scan3979	controllerType=0 controllerNumber=1 scan=3979	14.1438
	1	K.VVFTPSIC[+57.021]K.V	354		C[+57]	525.784	2	1050.56	1050.57	0	-3.7	Specific	334.89	334.89	334.89	5.42	140	>LTBP1 full	1	File18308_Scan4012	controllerType=0 controllerNumber=1 scan=4012	14.2484
	1	K.VVFTPSIC[+57.021]K.V	354		C[+57]	525.785	2	1050.56	1050.57	0	-3.1	Specific	374.09	374.09	374.09	6.51	140	>LTBP1 full	1	File18308_Scan4049	controllerType=0 controllerNumber=1 scan=4049	14.3516
	1	K.VVFTPSIC[+57.021]K.V	354		C[+57]	525.785	2	1050.56	1050.57	0	-2.9	Specific	423.97	408.98	408.98	7.29	140	>LTBP1 full	1	File18308_Scan4086	controllerType=0 controllerNumber=1 scan=4086	14.4606
	1	E.KGN[+2222.808]TTTLISE.N	376	HexNAc(4)Hex(6)Fuc(3)	N[+2223]	822.348	4	3286.37	3286.37	0	-0.2	Specific	29.96	29.96	29.96	0.31	140	>LTBP1 full	1	File18308_Scan5735	controllerType=0 controllerNumber=1 scan=5735	18.6108
	1	E.KGN[+1913.677]TTTLISE.N	376	HexNAc(4)Hex(5)NeuAc(1)	N[+1914]	1489.11	2	2977.21	2977.24	0	-9.5	Specific	29.96	29.96	29.96	0.58	140	>LTBP1 full	1	File18308_Scan9035	controllerType=0 controllerNumber=1 scan=9035	26.9774
	1	E.KGN[+2585.900]TTTLISE.N	376	HexNAc(5)Hex(6)NeuAc(1)NeuGc(1)	N[+2586]	1825.22	2	3649.44	3649.46	0	-5.4	Specific	29.97	18.7	18.7	0.58	140	>LTBP1 full	1	File18308_Scan9749	controllerType=0 controllerNumber=1 scan=9749	28.8348
	1	E.KGN[+2580.957]TTTLISE.N	376	HexNAc(8)Hex(5)Fuc(1)	N[+2581]	1822.76	2	3644.52	3644.52	0	-1.1	Specific	29.97	29.97	29.97	1.64	140	>LTBP1 full	1	File18308_Scan10608	controllerType=0 controllerNumber=1 scan=10608	30.9826
	1	K.GN[+3405.200]TTTLISE.N	377	HexNAc(6)Hex(9)Fuc(1)NeuAc(2)	N[+3405]	1447.22	3	4339.66	4340.67	-1	-2	Specific	29.96	8.52	8.52	0.46	140	>LTBP1 full	1	File18308_Scan10900	controllerType=0 controllerNumber=1 scan=10900	31.7218
	1	E.NGHAADTLTATNFR.V	386			496.911	3	1488.72	1488.72	0	-0.4	Specific	48.1	48.1	48.1	2.06	140	>LTBP1 full	1	File18308_Scan2960	controllerType=0 controllerNumber=1 scan=2960	10.9314
	1	E.NGHAADTLTATNFR.V	386			496.911	3	1488.72	1488.72	0	-1.4	Specific	73.36	73.36	73.36	2.36	140	>LTBP1 full	1	File18308_Scan3052	controllerType=0 controllerNumber=1 scan=3052	11.2489
	1	E.NGHAADTLTATNFR.V	386			496.91	3	1488.72	1488.72	0	-2.1	Specific	304.37	304.37	304.37	5.57	140	>LTBP1 full	1	File18308_Scan2993	controllerType=0 controllerNumber=1 scan=2993	11.0384
	1	E.NGHAADTLTATNFR.V	386			496.911	3	1488.72	1488.72	0	-0.3	Specific	415.84	415.84	415.84	6.62	140	>LTBP1 full	1	File18308_Scan3023	controllerType=0 controllerNumber=1 scan=3023	11.1459
	2	R.S[+132.042]RC[+57.021]QGTMPSYEQNE.D	393	Pent(1)	C[+57], S[+132]	909.864	2	1818.72	1818.73	0	-3.6	Specific	5.16	5.16	5.16	1.16	30	>Reverse >LTBP1 full	2	File18308_Scan4306	controllerType=0 controllerNumber=1 scan=4306	15.0342
	1	R.VVIC[+57.021]HLPC[+57.021]MNGGQC[+57.021]SSR.D	400		C[+57]*3	658.963	3	1974.88	1974.88	0	-0.4	Specific	108.99	108.99	108.99	2.77	140	>LTBP1 full	1	File18308_Scan3678	controllerType=0 controllerNumber=1 scan=3678	13.2486
	1	R.VVIC[+57.021]HLPC[+57.021]MNGGQC[+57.021]SSR.D	400		C[+57]*3	658.962	3	1974.87	1974.88	0	-1.9	Specific	118.27	118.27	118.27	3.34	140	>LTBP1 full	1	File18308_Scan3818	controllerType=0 controllerNumber=1 scan=3818	13.6766
	1	R.VVIC[+57.021]HLPC[+57.021]MNGGQC[+57.021]SSR.D	400		C[+57]*3	658.963	3	1974.87	1974.88	0	-1.4	Specific	265.65	265.65	265.65	5.38	140	>LTBP1 full	1	File18308_Scan3710	controllerType=0 controllerNumber=1 scan=3710	13.3532
	1	R.VVIC[+57.021]HLPC[+57.021]MNGGQC[+57.021]SSR.D	400		C[+57]*3	658.963	3	1974.87	1974.88	0	-1.5	Specific	511.38	511.38	511.38	7.12	140	>LTBP1 full	1	File18308_Scan3779	controllerType=0 controllerNumber=1 scan=3779	13.5619
	1	R.VVIC[+57.021]HLPC[+57.021]MNGGQC[+57.021]SSR.D	400		C[+57]*3	658.963	3	1974.87	1974.88	0	-1.7	Specific	520.79	520.79	520.79	7.23	140	>LTBP1 full	1	File18308_Scan3745	controllerType=0 controllerNumber=1 scan=3745	13.4567
	1	R.DKC[+57.021]QC[+57.021]PPNFTGK.L	417		C[+57]*2	484.551	3	1451.64	1451.64	0	-1.9	Specific	53.58	53.58	53.58	2	140	>LTBP1 full	1	File18308_Scan2420	controllerType=0 controllerNumber=1 scan=2420	8.947
	1	R.DKC[+57.021]QC[+57.021]PPNFTGK.L	417		C[+57]*2	484.551	3	1451.64	1451.64	0	-1.8	Specific	55.57	55.57	55.57	2	140	>LTBP1 full	1	File18308_Scan2300	controllerType=0 controllerNumber=1 scan=2300	8.5174
	1	R.DKC[+57.021]QC[+57.021]PPNFTGK.L	417		C[+57]*2	484.551	3	1451.64	1451.64	0	-0.7	Specific	126.92	126.92	126.92	2.15	140	>LTBP1 full	1	File18308_Scan2390	controllerType=0 controllerNumber=1 scan=2390	8.8362
	1	R.DKC[+57.021]QC[+57.021]PPNFTGK.L	417		C[+57]*2	484.551	3	1451.64	1451.64	0	-0.7	Specific	166.59	166.59	166.59	2.51	140	>LTBP1 full	1	File18308_Scan2329	controllerType=0 controllerNumber=1 scan=2329	8.6205
	1	R.DKC[+57.021]QC[+57.021]PPNFTGK.L	417		C[+57]*2	484.551	3	1451.64	1451.64	0	-1.7	Specific	278.52	278.52	278.52	4.53	140	>LTBP1 full	1	File18308_Scan2360	controllerType=0 controllerNumber=1 scan=2360	8.7296
	1	R.DKC[+57.021]QC[+57.021]PPN[+1866.688]FTGK.L	417	HexNAc(6)Hex(4)	C[+57]*2, N[+1867]	1106.79	3	3318.34	3318.33	0	4.7	Specific	29.99	16.52	16.52	1.4	140	>LTBP1 full	1	File18308_Scan3164	controllerType=0 controllerNumber=1 scan=3164	11.6262
	1	D.KC[+57.021]QC[+57.021]PPN[+4134.444]FTGK.L	418	HexNAc(8)Hex(9)Fuc(1)NeuAc(1)NeuGc(2)	C[+57]*2, N[+4134]	1824.37	3	5471.11	5471.06	0	9.5	Specific	29.96	14.1	14.1	0.42	140	>LTBP1 full	1	File18308_Scan9802	controllerType=0 controllerNumber=1 scan=9802	28.9745
	1	D.KC[+57.021]QC[+57.021]PPN[+1298.476]FTGK.L	418	HexNAc(4)Hex(3)	C[+57]*2, N[+1298]	1318.06	2	2635.11	2635.09	0	8.1	Specific	29.99	29.99	29.99	0.65	140	>LTBP1 full	1	File18308_Scan4263	controllerType=0 controllerNumber=1 scan=4263	14.9295
	1	D.KC[+57.021]QC[+57.021]PPN[+3009.074]FTGKLC[+57.021]QIPVHGASVPK.L	418	HexNAc(7)Hex(8)NeuAc(1)	C[+57]*3, N[+3009]	637.943	9	5733.43	5732.43	1	-1	Specific	29.95	9.59	9.59	0.21	140	>LTBP1 full	1	File18308_Scan5932	controllerType=0 controllerNumber=1 scan=5932	19.0894
	1	K.C[+57.021]QC[+57.021]PPNFTGK.L	419		C[+57]*2	604.763	2	1208.52	1208.52	0	-0.4	Specific	36.12	36.12	36.12	2.14	140	>LTBP1 full	1	File18308_Scan2672	controllerType=0 controllerNumber=1 scan=2672	9.9269
	1	K.C[+57.021]QC[+57.021]PPNFTGK.L	419		C[+57]*2	604.76	2	1208.51	1208.52	0	-4.3	Specific	39.41	39.41	39.41	1.41	140	>LTBP1 full	1	File18308_Scan2730	controllerType=0 controllerNumber=1 scan=2730	10.1457
	1	K.C[+57.021]QC[+57.021]PPNFTGK.L	419		C[+57]*2	604.763	2	1208.52	1208.52	0	0.3	Specific	61.48	61.48	61.48	1.74	140	>LTBP1 full	1	File18308_Scan2581	controllerType=0 controllerNumber=1 scan=2581	9.6045
	1	K.C[+57.021]QC[+57.021]PPNFTGK.L	419		C[+57]*2	604.76	2	1208.51	1208.52	0	-5.3	Specific	115.78	115.78	115.78	1.57	140	>LTBP1 full	1	File18308_Scan2703	controllerType=0 controllerNumber=1 scan=2703	10.0423
	1	K.C[+57.021]QC[+57.021]PPNFTGK.L	419		C[+57]*2	604.763	2	1208.52	1208.52	0	0.1	Specific	213.8	213.8	213.8	4.12	140	>LTBP1 full	1	File18308_Scan2642	controllerType=0 controllerNumber=1 scan=2642	9.8213
	1	K.C[+57.021]QC[+57.021]PPNFTGK.L	419		C[+57]*2	604.761	2	1208.51	1208.52	0	-4	Specific	228.88	228.88	228.88	3.75	140	>LTBP1 full	1	File18308_Scan2613	controllerType=0 controllerNumber=1 scan=2613	9.7151
	1	K.LC[+57.021]QIPVHGASVPK.L	429		C[+57]	469.257	3	1405.76	1405.76	0	-4.2	Specific	73.62	73.62	73.62	1.45	140	>LTBP1 full	1	File18308_Scan3242	controllerType=0 controllerNumber=1 scan=3242	11.8732
	1	K.LC[+57.021]QIPVHGASVPK.L	429		C[+57]	703.382	2	1405.76	1405.76	0	-3.2	Specific	83.83	83.83	83.83	1.5	140	>LTBP1 full	1	File18308_Scan3170	controllerType=0 controllerNumber=1 scan=3170	11.6481
	1	K.LC[+57.021]QIPVHGASVPK.L	429		C[+57]	703.383	2	1405.76	1405.76	0	-2.9	Specific	94.74	94.74	94.74	2.08	140	>LTBP1 full	1	File18308_Scan3140	controllerType=0 controllerNumber=1 scan=3140	11.5422
	1	K.LC[+57.021]QIPVHGASVPK.L	429		C[+57]	469.258	3	1405.76	1405.76	0	-2.5	Specific	272.63	272.63	272.63	5.44	140	>LTBP1 full	1	File18308_Scan3080	controllerType=0 controllerNumber=1 scan=3080	11.3466
	1	K.LC[+57.021]QIPVHGASVPK.L	429		C[+57]	469.259	3	1405.76	1405.76	0	0.4	Specific	314.98	314.98	314.98	4.82	140	>LTBP1 full	1	File18308_Scan3206	controllerType=0 controllerNumber=1 scan=3206	11.764
	1	K.LC[+57.021]QIPVHGASVPK.L	429		C[+57]	469.258	3	1405.76	1405.76	0	-1.2	Specific	430.49	373.97	373.97	7.11	140	>LTBP1 full	1	File18308_Scan3111	controllerType=0 controllerNumber=1 scan=3111	11.4476
	1	K.LC[+57.021]QIPVHGASVPK.L	429		C[+57]	469.258	3	1405.76	1405.76	0	-2	Specific	535.7	397.82	397.82	7.31	140	>LTBP1 full	1	File18308_Scan3174	controllerType=0 controllerNumber=1 scan=3174	11.658
	1	K.LC[+57.021]QIPVHGASVPK.L	429		C[+57]	469.258	3	1405.76	1405.76	0	-2.5	Specific	611.89	443.32	443.32	8.9	140	>LTBP1 full	1	File18308_Scan3144	controllerType=0 controllerNumber=1 scan=3144	11.5521
	1	K.ALGTHVIHSTHTLPLTVTSQQGVK.V	452			505.882	5	2525.38	2525.38	0	0	Specific	15.52	15.52	15.52	2.37	140	>LTBP1 full	1	File18308_Scan3671	controllerType=0 controllerNumber=1 scan=3671	13.2269
	1	K.ALGTHVIHSTHTLPLTVTSQQGVK.V	452			632.101	4	2525.38	2525.38	0	-1.2	Specific	43.24	43.24	43.24	2.32	140	>LTBP1 full	1	File18308_Scan3538	controllerType=0 controllerNumber=1 scan=3538	12.8033
	1	K.ALGTHVIHSTHTLPLTVTSQQGVK.V	452			632.1	4	2525.38	2525.38	0	-1.8	Specific	150.55	150.55	150.55	3.56	140	>LTBP1 full	1	File18308_Scan3668	controllerType=0 controllerNumber=1 scan=3668	13.2188
	1	K.ALGTHVIHSTHTLPLTVTSQQGVK.V	452			505.882	5	2525.38	2525.38	0	-1.4	Specific	197.16	197.16	197.16	4.61	140	>LTBP1 full	1	File18308_Scan3637	controllerType=0 controllerNumber=1 scan=3637	13.12
	1	K.ALGTHVIHSTHTLPLTVTSQQGVK.V	452			505.882	5	2525.38	2525.38	0	-0.9	Specific	261.49	261.49	261.49	4.81	140	>LTBP1 full	1	File18308_Scan3571	controllerType=0 controllerNumber=1 scan=3571	12.9144
	1	K.ALGTHVIHSTHTLPLTVTSQQGVK.V	452			505.882	5	2525.38	2525.38	0	-1.5	Specific	400.61	400.61	400.61	6.98	140	>LTBP1 full	1	File18308_Scan3604	controllerType=0 controllerNumber=1 scan=3604	13.0173
	1	K.ALGTHVIHSTHTLPLTVTSQQGVK.V	452			632.101	4	2525.38	2525.38	0	-0.7	Specific	412.49	412.49	412.49	5.9	140	>LTBP1 full	1	File18308_Scan3568	controllerType=0 controllerNumber=1 scan=3568	12.9063
	1	K.ALGTHVIHSTHTLPLTVTSQQGVK.V	452			632.1	4	2525.38	2525.38	0	-2.2	Specific	450.28	450.28	450.28	6.06	140	>LTBP1 full	1	File18308_Scan3634	controllerType=0 controllerNumber=1 scan=3634	13.1119
	1	K.ALGTHVIHSTHTLPLTVTSQQGVK.V	452			632.1	4	2525.38	2525.38	0	-2.1	Specific	513.57	513.57	513.57	6.3	140	>LTBP1 full	1	File18308_Scan3601	controllerType=0 controllerNumber=1 scan=3601	13.0096
	1	K.VKFPPNIVNIHVK.H	476			502.303	3	1504.9	1504.9	0	-2.9	Specific	39.85	39.85	39.85	1.69	140	>LTBP1 full	1	File18308_Scan4815	controllerType=0 controllerNumber=1 scan=4815	16.3454
	1	K.VKFPPNIVNIHVK.H	476			502.304	3	1504.9	1504.9	0	-1.5	Specific	47.54	47.54	47.54	1.71	140	>LTBP1 full	1	File18308_Scan4240	controllerType=0 controllerNumber=1 scan=4240	14.8744
	1	K.VKFPPNIVNIHVK.H	476			502.305	3	1504.9	1504.9	0	-0.4	Specific	117	117	117	1.99	140	>LTBP1 full	1	File18308_Scan4907	controllerType=0 controllerNumber=1 scan=4907	16.5688
	1	K.VKFPPNIVNIHVK.H	476			502.303	3	1504.89	1504.9	0	-3.7	Specific	123.07	123.07	123.07	2.1	140	>LTBP1 full	1	File18308_Scan4729	controllerType=0 controllerNumber=1 scan=4729	16.1269
	1	K.VKFPPNIVNIHVK.H	476			502.303	3	1504.89	1504.9	0	-3.5	Specific	194.29	194.29	194.29	3.37	140	>LTBP1 full	1	File18308_Scan4158	controllerType=0 controllerNumber=1 scan=4158	14.6657
	1	K.VKFPPNIVNIHVK.H	476			502.304	3	1504.9	1504.9	0	-1.8	Specific	236.65	236.65	236.65	4.34	140	>LTBP1 full	1	File18308_Scan4858	controllerType=0 controllerNumber=1 scan=4858	16.451
	1	K.VKFPPNIVNIHVK.H	476			502.304	3	1504.9	1504.9	0	-2.5	Specific	312.62	312.62	312.62	4.82	140	>LTBP1 full	1	File18308_Scan4198	controllerType=0 controllerNumber=1 scan=4198	14.7711
	1	K.FPPNIVNIHVK.H	478			426.582	3	1277.73	1277.74	0	-3.5	Specific	81.73	81.73	81.73	2.31	140	>LTBP1 full	1	File18308_Scan5312	controllerType=0 controllerNumber=1 scan=5312	17.5653
	1	K.HPPEASVQIHQVSR.I	489			528.946	3	1584.82	1584.82	0	-1.4	Specific	255.66	255.66	255.66	4.37	140	>LTBP1 full	1	File18308_Scan2201	controllerType=0 controllerNumber=1 scan=2201	8.1398
	1	K.HPPEASVQIHQVSR.I	489			528.946	3	1584.82	1584.82	0	-1.2	Specific	408.73	408.73	408.73	6.2	140	>LTBP1 full	1	File18308_Scan2310	controllerType=0 controllerNumber=1 scan=2310	8.5529
	1	K.HPPEASVQIHQVSR.I	489			528.945	3	1584.82	1584.82	0	-2.2	Specific	560.36	560.36	560.36	6.99	140	>LTBP1 full	1	File18308_Scan2279	controllerType=0 controllerNumber=1 scan=2279	8.4456
	1	K.HPPEASVQIHQVSR.I	489			528.945	3	1584.82	1584.82	0	-1.6	Specific	705.95	705.95	705.95	10.02	140	>LTBP1 full	1	File18308_Scan2253	controllerType=0 controllerNumber=1 scan=2253	8.3454
	1	K.HPPEASVQIHQVSR.I	489			528.946	3	1584.82	1584.82	0	-0.8	Specific	760.16	760.16	760.16	10.69	140	>LTBP1 full	1	File18308_Scan2228	controllerType=0 controllerNumber=1 scan=2228	8.2432
	1	K.TKEAQPGQSQVSYQGLPVQK.T	511			725.046	3	2173.12	2173.12	0	-0.2	Specific	466.52	466.52	466.52	5.67	140	>LTBP1 full	1	File18308_Scan3356	controllerType=0 controllerNumber=1 scan=3356	12.2253
	1	K.EAQPGQSQVSYQGLPVQK.T	513			648.665	3	1943.98	1943.98	0	-0.9	Specific	2.68	2.68	2.68	1.82	140	>LTBP1 full	1	File18308_Scan3913	controllerType=0 controllerNumber=1 scan=3913	13.9478
	1	K.EAQPGQSQVSYQGLPVQK.T	513			648.664	3	1943.98	1943.98	0	-2.5	Specific	43.02	43.02	43.02	1.81	140	>LTBP1 full	1	File18308_Scan4107	controllerType=0 controllerNumber=1 scan=4107	14.5292
	1	K.EAQPGQSQVSYQGLPVQK.T	513			648.665	3	1943.98	1943.98	0	-0.8	Specific	212.93	212.93	212.93	3.05	140	>LTBP1 full	1	File18308_Scan3969	controllerType=0 controllerNumber=1 scan=3969	14.1065
	1	K.EAQPGQSQVSYQGLPVQK.T	513			972.492	2	1943.98	1943.98	0	-2.2	Specific	217.69	217.69	217.69	5.15	140	>LTBP1 full	1	File18308_Scan4019	controllerType=0 controllerNumber=1 scan=4019	14.269
	1	K.EAQPGQSQVSYQGLPVQK.T	513			648.664	3	1943.98	1943.98	0	-2.3	Specific	340.07	340.07	340.07	5.02	140	>LTBP1 full	1	File18308_Scan4001	controllerType=0 controllerNumber=1 scan=4001	14.2121
	1	K.EAQPGQSQVSYQGLPVQK.T	513			972.492	2	1943.98	1943.98	0	-2.8	Specific	427.3	427.3	427.3	7	140	>LTBP1 full	1	File18308_Scan4057	controllerType=0 controllerNumber=1 scan=4057	14.3755
	1	K.EAQPGQSQVSYQGLPVQK.T	513			648.664	3	1943.98	1943.98	0	-1.8	Specific	536.48	536.48	536.48	6.69	140	>LTBP1 full	1	File18308_Scan4071	controllerType=0 controllerNumber=1 scan=4071	14.4186
	1	K.EAQPGQSQVSYQGLPVQK.T	513			648.664	3	1943.98	1943.98	0	-3	Specific	651.2	651.2	651.2	9.28	140	>LTBP1 full	1	File18308_Scan4034	controllerType=0 controllerNumber=1 scan=4034	14.3115
	1	E.AQPGQSQVSYQGLPVQK.T	514			605.649	3	1814.93	1814.94	0	-4.7	Specific	19.52	19.52	19.52	0.8	140	>LTBP1 full	1	File18308_Scan3835	controllerType=0 controllerNumber=1 scan=3835	13.7294
	1	E.AQPGQSQVSYQGLPVQK.T	514			907.972	2	1814.94	1814.94	0	-1.3	Specific	85.88	85.88	85.88	2.73	140	>LTBP1 full	1	File18308_Scan3868	controllerType=0 controllerNumber=1 scan=3868	13.8271
	1	E.AQPGQSQVSYQGLPVQK.T	514			907.971	2	1814.94	1814.94	0	-2.1	Specific	382.01	382.01	382.01	6.65	140	>LTBP1 full	1	File18308_Scan3907	controllerType=0 controllerNumber=1 scan=3907	13.9332
	1	E.AQPGQSQVSYQGLPVQK.T	514			605.649	3	1814.93	1814.94	0	-3.2	Specific	398	398	398	5.68	140	>LTBP1 full	1	File18308_Scan3870	controllerType=0 controllerNumber=1 scan=3870	13.8326
	1	E.AQPGQSQVSYQGLPVQK.T	514			605.65	3	1814.94	1814.94	0	-2.4	Specific	544.78	544.78	544.78	6.67	140	>LTBP1 full	1	File18308_Scan3912	controllerType=0 controllerNumber=1 scan=3912	13.9452
	1	K.TQTIHSTYSHQQVIPHVYPVAAK.T	531			652.093	4	2605.35	2605.35	0	-1.2	Specific	141.79	141.79	141.79	2.56	140	>LTBP1 full	1	File18308_Scan3456	controllerType=0 controllerNumber=1 scan=3456	12.5268
	1	K.TQTIHSTYSHQQVIPHVYPVAAK.T	531			521.875	5	2605.35	2605.35	0	-1.7	Specific	206.15	206.15	206.15	4.61	140	>LTBP1 full	1	File18308_Scan3578	controllerType=0 controllerNumber=1 scan=3578	12.9353
	1	K.TQTIHSTYSHQQVIPHVYPVAAK.T	531			652.092	4	2605.35	2605.35	0	-2	Specific	274.05	274.05	274.05	4.58	140	>LTBP1 full	1	File18308_Scan3584	controllerType=0 controllerNumber=1 scan=3584	12.9507
	1	K.TQTIHSTYSHQQVIPHVYPVAAK.T	531			521.876	5	2605.35	2605.35	0	-1.3	Specific	484.43	484.43	484.43	7.07	140	>LTBP1 full	1	File18308_Scan3482	controllerType=0 controllerNumber=1 scan=3482	12.6178
	1	K.TQTIHSTYSHQQVIPHVYPVAAK.T	531			521.875	5	2605.35	2605.35	0	-1.8	Specific	516.33	516.33	516.33	7.07	140	>LTBP1 full	1	File18308_Scan3511	controllerType=0 controllerNumber=1 scan=3511	12.7186
	1	K.TQTIHSTYSHQQVIPHVYPVAAK.T	531			652.092	4	2605.35	2605.35	0	-2.2	Specific	554.05	554.05	554.05	6.41	140	>LTBP1 full	1	File18308_Scan3551	controllerType=0 controllerNumber=1 scan=3551	12.8496
	1	K.TQTIHSTYSHQQVIPHVYPVAAK.T	531			521.875	5	2605.35	2605.35	0	-2.1	Specific	581.45	581.45	581.45	7.77	140	>LTBP1 full	1	File18308_Scan3544	controllerType=0 controllerNumber=1 scan=3544	12.825
	1	K.TQTIHSTYSHQQVIPHVYPVAAK.T	531			652.092	4	2605.35	2605.35	0	-1.9	Specific	708.33	708.33	708.33	10.05	140	>LTBP1 full	1	File18308_Scan3488	controllerType=0 controllerNumber=1 scan=3488	12.6353
	1	K.TQTIHSTYSHQQVIPHVYPVAAK.T	531			652.092	4	2605.35	2605.35	0	-1.6	Specific	741.8	741.8	741.8	10.05	140	>LTBP1 full	1	File18308_Scan3519	controllerType=0 controllerNumber=1 scan=3519	12.7421
	1	R.C[+57.021]FQETIGSQC[+57.021]GK.A	559		C[+57]*2	707.808	2	1414.61	1414.61	0	-0.9	Specific	215.23	215.23	215.23	5	140	>LTBP1 full	1	File18308_Scan2983	controllerType=0 controllerNumber=1 scan=2983	11.0069
	1	K.QEDC[+57.021]C[+57.021]GTVGTSWGFNK.C	578		C[+57]*2	615.922	3	1845.75	1845.75	0	-1	Specific	1.51	1.51	1.51	1.49	140	>LTBP1 full	1	File18308_Scan4819	controllerType=0 controllerNumber=1 scan=4819	16.3553
	1	K.QEDC[+57.021]C[+57.021]GTVGTSWGFNK.C	578		C[+57]*2	923.376	2	1845.74	1845.75	0	-4.7	Specific	76.88	76.88	76.88	1.19	140	>LTBP1 full	1	File18308_Scan4595	controllerType=0 controllerNumber=1 scan=4595	15.7896
	1	K.QEDC[+57.021]C[+57.021]GTVGTSWGFNK.C	578		C[+57]*2	615.921	3	1845.75	1845.75	0	-2.1	Specific	104.66	104.66	104.66	1.99	140	>LTBP1 full	1	File18308_Scan4735	controllerType=0 controllerNumber=1 scan=4735	16.1412
	1	K.QEDC[+57.021]C[+57.021]GTVGTSWGFNK.C	578		C[+57]*2	615.921	3	1845.75	1845.75	0	-2.4	Specific	145.41	145.41	145.41	1.69	140	>LTBP1 full	1	File18308_Scan4647	controllerType=0 controllerNumber=1 scan=4647	15.9248
	1	K.QEDC[+57.021]C[+57.021]GTVGTSWGFNK.C	578		C[+57]*2	615.922	3	1845.75	1845.75	0	-1.5	Specific	232.3	232.3	232.3	3.03	140	>LTBP1 full	1	File18308_Scan4691	controllerType=0 controllerNumber=1 scan=4691	16.0347
	1	K.QEDC[+57.021]C[+57.021]GTVGTSWGFNK.C	578		C[+57]*2	615.92	3	1845.75	1845.75	0	-3.6	Specific	413.24	413.24	413.24	5.43	140	>LTBP1 full	1	File18308_Scan4778	controllerType=0 controllerNumber=1 scan=4778	16.2482
	1	K.QEDC[+57.021]C[+57.021]GTVGTSWGFNK.C	578		C[+57]*2	923.381	2	1845.75	1845.75	0	0.5	Specific	501.01	501.01	501.01	5.59	140	>LTBP1 full	1	File18308_Scan4811	controllerType=0 controllerNumber=1 scan=4811	16.3338
	1	K.QEDC[+57.021]C[+57.021]GTVGTSWGFNK.C	578		C[+57]*2	923.378	2	1845.75	1845.75	0	-2.7	Specific	600.61	600.61	600.61	8.22	140	>LTBP1 full	1	File18308_Scan4724	controllerType=0 controllerNumber=1 scan=4724	16.1148
	1	K.QEDC[+57.021]C[+57.021]GTVGTSWGFNK.C	578		C[+57]*2	923.38	2	1845.75	1845.75	0	-0.4	Specific	616.36	616.36	616.36	7.92	140	>LTBP1 full	1	File18308_Scan4683	controllerType=0 controllerNumber=1 scan=4683	16.0124
	1	K.QEDC[+57.021]C[+57.021]GTVGTSWGFNK.C	578		C[+57]*2	923.379	2	1845.75	1845.75	0	-1.2	Specific	635.31	635.31	635.31	8.25	140	>LTBP1 full	1	File18308_Scan4640	controllerType=0 controllerNumber=1 scan=4640	15.9047
	1	K.QEDC[+57.021]C[+57.021]GTVGTSWGFNK.C	578		C[+57]*2	923.378	2	1845.75	1845.75	0	-2.4	Specific	706.2	706.2	706.2	10.22	140	>LTBP1 full	1	File18308_Scan4770	controllerType=0 controllerNumber=1 scan=4770	16.2281
	1	E.DC[+57.021]C[+57.021]GTVGTSWGFNK.C	580		C[+57]*2	794.829	2	1588.65	1588.65	0	-0.4	Specific	29.3	29.3	29.3	2.08	140	>LTBP1 full	1	File18308_Scan4989	controllerType=0 controllerNumber=1 scan=4989	16.7712
	1	E.DC[+57.021]C[+57.021]GTVGTSWGFNK.C	580		C[+57]*2	794.829	2	1588.65	1588.65	0	-1	Specific	239.8	239.8	239.8	5.19	140	>LTBP1 full	1	File18308_Scan5033	controllerType=0 controllerNumber=1 scan=5033	16.8778
	1	E.DC[+57.021]C[+57.021]GTVGTSWGFNK.C	580		C[+57]*2	794.828	2	1588.65	1588.65	0	-2.5	Specific	468.72	468.72	468.72	6.94	140	>LTBP1 full	1	File18308_Scan5075	controllerType=0 controllerNumber=1 scan=5075	16.9834
	1	K.KPSYHGYNQMME.C	600			495.548	3	1484.63	1484.63	0	-1.3	Specific	30.02	30.02	30.02	2.15	140	>LTBP1 full	1	File18308_Scan2848	controllerType=0 controllerNumber=1 scan=2848	10.5549
	1	K.RVN[+1971.719]NTFC[+57.021]QD.I	618	HexNAc(5)Hex(5)Fuc(1)	C[+57], N[+1972]	1042.41	3	3125.23	3125.22	0	0.6	Specific	29.97	6.17	6.17	0.4	140	>LTBP1 full	1	File18308_Scan7198	controllerType=0 controllerNumber=1 scan=7198	22.2495
	1	K.RVN[+2967.027]NTFC[+57.021]QDINE.C	618	HexNAc(6)Hex(7)NeuGc(2)	C[+57], N[+2967]	1493.24	3	4477.71	4476.7	1	0.1	Specific	29.96	9.74	9.74	1.19	140	>LTBP1 full	1	File18308_Scan9825	controllerType=0 controllerNumber=1 scan=9825	29.0368
	1	K.RVN[+2100.761]NTFC[+57.021]QDINE.C	618	HexNAc(5)Hex(4)Fuc(1)NeuAc(1)	C[+57], N[+2101]	1204.15	3	3610.44	3610.44	0	-0.1	Specific	29.99	27.66	27.66	2.41	140	>LTBP1 full	1	File18308_Scan5579	controllerType=0 controllerNumber=1 scan=5579	18.2324
	1	K.RVN[+2570.925]NTFC[+57.021]QDINE.C	618	HexNAc(5)Hex(6)Fuc(2)NeuAc(1)	C[+57], N[+2571]	1360.55	3	4079.62	4080.6	-1	5.9	Specific	29.99	7.19	7.19	1.29	140	>LTBP1 full	1	File18308_Scan6922	controllerType=0 controllerNumber=1 scan=6922	21.563
	1	K.RVN[+1809.666]NTFC[+57.021]QDINE.C	618	HexNAc(5)Hex(4)Fuc(1)	C[+57], N[+1810]	1107.12	3	3319.33	3319.34	0	-2.4	Specific	30	30	30	2.71	140	>LTBP1 full	1	File18308_Scan3132	controllerType=0 controllerNumber=1 scan=3132	11.5136
	1	K.RVN[+1647.613]NTFC[+57.021]QDINE.C	618	HexNAc(5)Hex(3)Fuc(1)	C[+57], N[+1648]	1053.1	3	3157.28	3157.29	0	-1.5	Specific	30	30	30	2.73	140	>LTBP1 full	1	File18308_Scan3153	controllerType=0 controllerNumber=1 scan=3153	11.5861
	1	K.RVN[+1647.613]NTFC[+57.021]QDINE.C	618	HexNAc(5)Hex(3)Fuc(1)	C[+57], N[+1648]	1053.1	3	3157.29	3157.29	0	1.4	Specific	30	30	30	1.58	140	>LTBP1 full	1	File18308_Scan3184	controllerType=0 controllerNumber=1 scan=3184	11.6899
	1	K.RVN[+1647.613]NTFC[+57.021]QDINE.C	618	HexNAc(5)Hex(3)Fuc(1)	C[+57], N[+1648]	1053.1	3	3157.29	3157.29	0	1.4	Specific	30	30	30	1.37	140	>LTBP1 full	1	File18308_Scan3185	controllerType=0 controllerNumber=1 scan=3185	11.6925
	1	K.RVN[+1444.534]NTFC[+57.021]QDINE.C	618	HexNAc(4)Hex(3)Fuc(1)	C[+57], N[+1445]	985.407	3	2954.21	2954.21	0	-0.4	Specific	42.34	42.34	42.34	2.64	140	>LTBP1 full	1	File18308_Scan3159	controllerType=0 controllerNumber=1 scan=3159	11.6104
	1	K.RVN[+1444.534]NTFC[+57.021]QDINE.C	618	HexNAc(4)Hex(3)Fuc(1)	C[+57], N[+1445]	985.41	3	2954.22	2954.21	0	2.6	Specific	71.82	71.82	58.98	1.63	140	>LTBP1 full	1	File18308_Scan3194	controllerType=0 controllerNumber=1 scan=3194	11.7207
	1	K.RVN[+1907.714]N[+15.995]TFC[+57.021]QDINE.C	618	HexNAc(7)Hex(3)	C[+57], N[+16][+1908]	1145.14	3	3433.38	3433.38	0	-1.9	Specific	29.99	6.19	0	1.96	140	>LTBP1 full	1	File18308_Scan2820	controllerType=0 controllerNumber=1 scan=2820	10.4571
	1	R.VN[+2110.793]NTFC[+57.021]QDINE.C	619	HexNAc(8)Hex(3)	C[+57], N[+2111]	1155.46	3	3464.38	3464.37	0	3.5	Specific	29.99	17.61	17.61	0.3	140	>LTBP1 full	1	File18308_Scan3101	controllerType=0 controllerNumber=1 scan=3101	11.4157
	1	E.C[+57.021]QLQGVC[+57.021]PNGE.C	630		C[+57]*2	631.269	2	1261.53	1261.53	0	0.7	Specific	197.74	197.74	197.74	2.51	140	>LTBP1 full	1	File18308_Scan3533	controllerType=0 controllerNumber=1 scan=3533	12.7872
	1	E.C[+57.021]LNTMGSYR.C	641		C[+57]	551.243	2	1101.48	1101.48	0	-1.8	Specific	86.44	86.44	86.44	2.58	140	>LTBP1 full	1	File18308_Scan2886	controllerType=0 controllerNumber=1 scan=2886	10.6838
	1	E.C[+57.021]LNT[+162.053]MGSYR.C	641	Hex(1)	C[+57], T[+162]	632.27	2	1263.53	1263.53	0	-1.3	Specific	145.71	145.71	6	3.02	140	>LTBP1 full	1	File18308_Scan2794	controllerType=0 controllerNumber=1 scan=2794	10.3667
	1	K.IGFGPDPTFSSC[+57.021]VPDPPVISE.E	654		C[+57]	740.017	3	2218.04	2218.04	0	-0.9	Specific	28.37	28.37	28.37	0.57	140	>LTBP1 full	1	File18308_Scan8366	controllerType=0 controllerNumber=1 scan=8366	25.2475
	1	K.IGFGPDPTFSSC[+57.021]VPDPPVISE.E	654		C[+57]	1109.52	2	2218.04	2218.04	0	0.3	Specific	109.26	109.26	109.26	1.47	140	>LTBP1 full	1	File18308_Scan8331	controllerType=0 controllerNumber=1 scan=8331	25.162
	1	K.IGFGPDPT[+146.058]FSSC[+57.021]VPDPPVISE.E	654	Fuc(1)	C[+57], T[+146]	1182.56	2	2364.11	2364.1	0	4.8	Specific	1.69	1.69	1.6	0.34	140	>LTBP1 full	1	File18308_Scan8327	controllerType=0 controllerNumber=1 scan=8327	25.1521
	1	K.IGFGPDPTFS[+146.058]SC[+57.021]VPDPPVISE.E	654	Fuc(1)	C[+57], S[+146]	788.708	3	2364.11	2364.1	0	5.6	Specific	296.25	296.25	0	1.59	140	>LTBP1 full	1	File18308_Scan8311	controllerType=0 controllerNumber=1 scan=8311	25.1139
	1	K.IGFGPDPTFSSC[+57.021]VPDPPVISEE.K	654		C[+57]	1174.04	2	2347.08	2347.08	0	-0.3	Specific	291.07	291.07	291.07	4.13	140	>LTBP1 full	1	File18308_Scan8358	controllerType=0 controllerNumber=1 scan=8358	25.2277
	1	K.IGFGPDPTFSSC[+57.021]VPDPPVISEE.K	654		C[+57]	1174.05	2	2347.08	2347.08	0	2	Specific	453.27	453.27	453.27	4.5	140	>LTBP1 full	1	File18308_Scan8310	controllerType=0 controllerNumber=1 scan=8310	25.1117
	1	K.IGFGPDPTFSSC[+57.021]VPDPPVISEE.K	654		C[+57]	783.03	3	2347.08	2347.08	0	-1.7	Specific	522.11	522.11	522.11	5.32	140	>LTBP1 full	1	File18308_Scan8351	controllerType=0 controllerNumber=1 scan=8351	25.2109
	1	K.IGFGPDPTFSSC[+57.021]VPDPPVISEE.K	654		C[+57]	783.033	3	2347.08	2347.08	0	1.6	Specific	577.28	577.28	577.28	4.63	140	>LTBP1 full	1	File18308_Scan8308	controllerType=0 controllerNumber=1 scan=8308	25.1073
	1	R.QC[+57.021]MYPLSVHLTK.Q	688		C[+57]	492.915	3	1476.73	1476.73	0	-2	Specific	176.29	176.29	176.29	3.28	140	>LTBP1 full	1	File18308_Scan4193	controllerType=0 controllerNumber=1 scan=4193	14.7586
	1	R.QC[+57.021]MYPLSVHLTK.Q	688		C[+57]	492.915	3	1476.73	1476.73	0	-2	Specific	393.89	393.89	393.89	6.97	140	>LTBP1 full	1	File18308_Scan4281	controllerType=0 controllerNumber=1 scan=4281	14.9738
	1	R.QC[+57.021]MYPLSVHLTK.Q	688		C[+57]	492.916	3	1476.73	1476.73	0	-0.7	Specific	409.15	409.15	409.15	7.02	140	>LTBP1 full	1	File18308_Scan4235	controllerType=0 controllerNumber=1 scan=4235	14.8624
	1	R.QC[+57.021]MYPLSVHLTK.Q	688		C[+57]	492.915	3	1476.73	1476.73	0	-1.8	Specific	433.79	433.79	433.79	7.35	140	>LTBP1 full	1	File18308_Scan4324	controllerType=0 controllerNumber=1 scan=4324	15.0778
	1	R.QC[+57.021]MYPLSVHLTK.Q	688		C[+57]	492.915	3	1476.73	1476.73	0	-1.8	Specific	492.88	492.88	492.88	7.44	140	>LTBP1 full	1	File18308_Scan4494	controllerType=0 controllerNumber=1 scan=4494	15.5168
	1	R.QC[+57.021]MYPLSVHLTK.Q	688		C[+57]	492.916	3	1476.73	1476.73	0	-1.2	Specific	519.14	519.14	519.14	7.44	140	>LTBP1 full	1	File18308_Scan4372	controllerType=0 controllerNumber=1 scan=4372	15.1948
	1	R.QC[+57.021]MYPLSVHLTK.Q	688		C[+57]	492.915	3	1476.73	1476.73	0	-2.5	Specific	552.59	552.59	552.59	7.53	140	>LTBP1 full	1	File18308_Scan4414	controllerType=0 controllerNumber=1 scan=4414	15.3025
	1	R.QC[+57.021]MYPLSVHLTK.Q	688		C[+57]	492.915	3	1476.73	1476.73	0	-2.8	Specific	689.04	689.04	689.04	10.14	140	>LTBP1 full	1	File18308_Scan4456	controllerType=0 controllerNumber=1 scan=4456	15.4079
	1	R.QC[+57.021]M[+15.995]YPLSVHLTK.Q	688		C[+57], M[+16]	498.247	3	1492.73	1492.73	0	-2.1	Specific	158.39	158.39	158.39	3.28	140	>LTBP1 full	1	File18308_Scan3873	controllerType=0 controllerNumber=1 scan=3873	13.8407
	1	K.QLC[+57.021]C[+57.021]C[+57.021]SVGK.A	700		C[+57]*3	556.238	2	1111.47	1111.47	0	-1	Specific	12.88	12.88	12.88	1.92	140	>LTBP1 full	1	File18308_Scan1561	controllerType=0 controllerNumber=1 scan=1561	5.5533
	1	E.KC[+57.021]PLPGTAAFKE.I	716		C[+57]	440.232	3	1318.68	1318.68	0	-1.5	Specific	83.29	83.29	83.29	2.59	140	>LTBP1 full	1	File18308_Scan3131	controllerType=0 controllerNumber=1 scan=3131	11.5114
	1	E.KC[+57.021]PLPGTAAFKE.I	716		C[+57]	659.843	2	1318.68	1318.68	0	-2.8	Specific	129.09	129.09	129.09	2.15	140	>LTBP1 full	1	File18308_Scan3146	controllerType=0 controllerNumber=1 scan=3146	11.5564
	1	E.KC[+57.021]PLPGTAAFKE.I	716		C[+57]	659.843	2	1318.68	1318.68	0	-2.4	Specific	144.42	144.42	144.42	2.5	140	>LTBP1 full	1	File18308_Scan3178	controllerType=0 controllerNumber=1 scan=3178	11.6682
	1	E.KC[+57.021]PLPGTAAFKE.I	716		C[+57]	440.231	3	1318.68	1318.68	0	-2.4	Specific	242.9	242.9	242.9	4.32	140	>LTBP1 full	1	File18308_Scan3193	controllerType=0 controllerNumber=1 scan=3193	11.7185
	1	E.KC[+57.021]PLPGTAAFKE.I	716		C[+57]	440.231	3	1318.68	1318.68	0	-2.6	Specific	295.82	295.82	295.82	5.81	140	>LTBP1 full	1	File18308_Scan3161	controllerType=0 controllerNumber=1 scan=3161	11.616
	1	K.C[+57.021]PLPGTAAFK.E	717		C[+57]	531.275	2	1061.54	1061.54	0	-2.6	Specific	75.02	75.02	75.02	2.56	140	>LTBP1 full	1	File18308_Scan3815	controllerType=0 controllerNumber=1 scan=3815	13.6689
	1	K.C[+57.021]PLPGTAAFK.E	717		C[+57]	531.274	2	1061.54	1061.54	0	-2.8	Specific	153.7	153.7	153.7	2.69	140	>LTBP1 full	1	File18308_Scan3853	controllerType=0 controllerNumber=1 scan=3853	13.7816
	1	K.C[+57.021]PLPGTAAFKE.I	717		C[+57]	595.795	2	1190.58	1190.59	0	-3.4	Specific	45.93	45.93	45.93	1.49	140	>LTBP1 full	1	File18308_Scan4041	controllerType=0 controllerNumber=1 scan=4041	14.3302
	1	K.C[+57.021]PLPGTAAFKE.I	717		C[+57]	595.795	2	1190.58	1190.59	0	-3.7	Specific	72.13	72.13	72.13	2.04	140	>LTBP1 full	1	File18308_Scan4083	controllerType=0 controllerNumber=1 scan=4083	14.4529
	1	K.C[+57.021]PLPGTAAFKE.I	717		C[+57]	595.796	2	1190.58	1190.59	0	-2.4	Specific	170.73	170.73	170.73	3.12	140	>LTBP1 full	1	File18308_Scan4078	controllerType=0 controllerNumber=1 scan=4078	14.4401
	1	K.C[+57.021]PLPGTAAFKE.I	717		C[+57]	595.796	2	1190.58	1190.59	0	-2.5	Specific	195.86	195.86	195.86	3.17	140	>LTBP1 full	1	File18308_Scan4114	controllerType=0 controllerNumber=1 scan=4114	14.5484
	1	K.EIC[+57.021]PGGMGYTVSGVHR.R	727		C[+57]	573.934	3	1719.79	1719.79	0	-3	Specific	173.93	173.93	173.93	2.39	140	>LTBP1 full	1	File18308_Scan3896	controllerType=0 controllerNumber=1 scan=3896	13.9027
	1	K.EIC[+57.021]PGGMGYTVSGVHR.R	727		C[+57]	573.933	3	1719.79	1719.79	0	-5.2	Specific	284.37	284.37	284.37	2.62	140	>LTBP1 full	1	File18308_Scan35	controllerType=0 controllerNumber=1 scan=35	14.0121
	1	E.IC[+57.021]PGGMGYTVSGVHR.R	728		C[+57]	530.921	3	1590.75	1590.75	0	-1.9	Specific	17.81	17.81	17.81	2.18	140	>LTBP1 full	1	File18308_Scan3398	controllerType=0 controllerNumber=1 scan=3398	12.3509
	1	E.IC[+57.021]PGGMGYTVSGVHR.R	728		C[+57]	530.921	3	1590.75	1590.75	0	-1.7	Specific	35.5	35.5	35.5	2.3	140	>LTBP1 full	1	File18308_Scan3432	controllerType=0 controllerNumber=1 scan=3432	12.4551
	1	E.IC[+57.021]PGGMGYTVSGVHR.R	728		C[+57]	530.922	3	1590.75	1590.75	0	-0.2	Specific	113.28	113.28	113.28	2.77	140	>LTBP1 full	1	File18308_Scan3467	controllerType=0 controllerNumber=1 scan=3467	12.5638
	1	E.IC[+57.021]PGGMGYTVSGVHR.R	728		C[+57]	530.92	3	1590.75	1590.75	0	-3.6	Specific	329.34	329.34	329.34	5.13	140	>LTBP1 full	1	File18308_Scan3592	controllerType=0 controllerNumber=1 scan=3592	12.9773
	1	E.IC[+57.021]PGGMGYTVSGVHR.R	728		C[+57]	530.921	3	1590.75	1590.75	0	-1.4	Specific	347.11	347.11	347.11	5.71	140	>LTBP1 full	1	File18308_Scan3497	controllerType=0 controllerNumber=1 scan=3497	12.6655
	1	E.IC[+57.021]PGGMGYTVSGVHR.R	728		C[+57]	530.921	3	1590.75	1590.75	0	-1.7	Specific	598.21	598.21	598.21	7.84	140	>LTBP1 full	1	File18308_Scan3558	controllerType=0 controllerNumber=1 scan=3558	12.871
	1	E.IC[+57.021]PGGMGYTVSGVHR.R	728		C[+57]	530.921	3	1590.75	1590.75	0	-2.2	Specific	709.67	709.67	709.67	10.82	140	>LTBP1 full	1	File18308_Scan3528	controllerType=0 controllerNumber=1 scan=3528	12.7682
	1	E.IC[+57.021]PGGM[+15.995]GYTVSGVHR.R	728		C[+57], M[+16]	536.252	3	1606.74	1606.75	0	-2.6	Specific	1.45	1.45	1.45	1.67	140	>LTBP1 full	1	File18308_Scan2910	controllerType=0 controllerNumber=1 scan=2910	10.7656
	1	K.EEPVEALTFSR.E	778			639.32	2	1277.63	1277.64	0	-4	Specific	375.03	375.03	375.03	6.38	140	>LTBP1 full	1	File18308_Scan5204	controllerType=0 controllerNumber=1 scan=5204	17.2987
	1	K.EEPVEALTFSR.E	778			639.321	2	1277.63	1277.64	0	-2	Specific	421.74	421.74	421.74	7.17	140	>LTBP1 full	1	File18308_Scan5111	controllerType=0 controllerNumber=1 scan=5111	17.0685
	1	K.EEPVEALTFSR.E	778			639.32	2	1277.63	1277.64	0	-2.8	Specific	439.4	439.4	439.4	7.17	140	>LTBP1 full	1	File18308_Scan5152	controllerType=0 controllerNumber=1 scan=5152	17.1742
	1	R.EHGPGVAEPE.V	789			511.232	2	1021.46	1021.46	0	-1.5	Specific	23.91	23.91	23.91	2.12	140	>LTBP1 full	1	File18308_Scan1874	controllerType=0 controllerNumber=1 scan=1874	6.8236
	1	R.EHGPGVAEPE.V	789			511.232	2	1021.46	1021.46	0	-1.6	Specific	51.68	51.68	51.68	2.45	140	>LTBP1 full	1	File18308_Scan1792	controllerType=0 controllerNumber=1 scan=1792	6.4963
	1	R.EHGPGVAEPE.V	789			511.232	2	1021.46	1021.46	0	-1.6	Specific	54.05	54.05	54.05	2.45	140	>LTBP1 full	1	File18308_Scan1791	controllerType=0 controllerNumber=1 scan=1791	6.4938
	1	R.EHGPGVAEPE.V	789			511.233	2	1021.46	1021.46	0	-0.1	Specific	157.02	157.02	157.02	2.94	140	>LTBP1 full	1	File18308_Scan1821	controllerType=0 controllerNumber=1 scan=1821	6.6063
	1	R.EHGPGVAEPE.V	789			511.231	2	1021.46	1021.46	0	-3.2	Specific	157.57	157.57	157.57	2.81	140	>LTBP1 full	1	File18308_Scan1847	controllerType=0 controllerNumber=1 scan=1847	6.7147
	1	K.EIPSLDQE.K	807			465.723	2	930.439	930.442	0	-2.3	Specific	63.67	63.67	63.67	0.52	140	>LTBP1 full	1	File18308_Scan4632	controllerType=0 controllerNumber=1 scan=4632	15.8844
	1	K.EIPSLDQE.K	807			465.723	2	930.439	930.442	0	-2.9	Specific	155.15	155.15	155.15	1.3	140	>LTBP1 full	1	File18308_Scan4677	controllerType=0 controllerNumber=1 scan=4677	15.9981
	1	K.TKLEPGQPQLSPGISAIHLHPQFPVVIEK.T	816			632.955	5	3160.74	3160.75	0	-2.4	Specific	56.5	56.5	56.5	3.3	140	>LTBP1 full	1	File18308_Scan5809	controllerType=0 controllerNumber=1 scan=5809	18.7889
	1	K.LEPGQPQLSPGISAIHLHPQFPVVIE.K	818			935.176	3	2803.51	2803.51	0	0	Specific	172.79	172.79	172.79	3.84	140	>LTBP1 full	1	File18308_Scan7223	controllerType=0 controllerNumber=1 scan=7223	22.3103
	1	K.LEPGQPQLSPGISAIHLHPQFPVVIE.K	818			935.176	3	2803.51	2803.51	0	0.1	Specific	279.3	279.3	279.3	4.62	140	>LTBP1 full	1	File18308_Scan7177	controllerType=0 controllerNumber=1 scan=7177	22.199
	1	K.LEPGQPQLSPGISAIHLHPQFPVVIEK.T	818			733.655	4	2931.6	2931.61	0	-3.6	Specific	552.96	552.96	552.96	6.18	140	>LTBP1 full	1	File18308_Scan37	controllerType=0 controllerNumber=1 scan=37	20.0514
	2	E.YC[+57.021]IC[+57.021]TYRVPLNIC[+57.021]HGAGC[+57.021]IDPN[+1200.428]VTC[+57.021]ENIE.T	821	HexNAc(2)Hex(4)Fuc(1)	C[+57]*5, N[+1200]	1567.33	3	4699.97	4698.96	1	-0.5	Specific	29.96	29.96	15.31	0.32	30	>Reverse >LTBP1 full	2	File18308_Scan9750	controllerType=0 controllerNumber=1 scan=9750	28.837
	2	R.VPLNIC[+57.021]HGAGC[+57.021]IDPN[+2206.813]VTC[+57.021]E.N	828	HexNAc(4)Hex(5)Fuc(4)	C[+57]*3, N[+2207]	1445.26	3	4333.76	4332.76	1	-0.5	Specific	29.96	21.3	21.3	0.41	30	>Reverse >LTBP1 full	2	File18308_Scan9311	controllerType=0 controllerNumber=1 scan=9311	27.7244
	2	R.VPLNIC[+57.021]HGAGC[+57.021]IDPN[+406.159]VT[+802.286]C[+57.021]E.N	828	HexNAc(2),HexNAc(1)Hex(1)Fuc(1)NeuAc(1)	C[+57]*3, N[+406], T[+802]	1112.13	3	3334.38	3334.39	0	-2.3	Specific	29.95	18.17	18.17	1.07	30	>Reverse >LTBP1 full	2	File18308_Scan9997	controllerType=0 controllerNumber=1 scan=9997	29.4654
	2	R.VPLNIC[+57.021]HGAGC[+57.021]IDPN[+349.137]VTC[+57.021]ENIETVQTPAIVQSASSTSAEPAVE.V	828	HexNAc(1)Fuc(1)	C[+57]*3, N[+349]	1628.76	3	4884.25	4885.27	-1	-2.9	Specific	29.96	0	29.96	0.2	30	>Reverse >LTBP1 full	2	File18308_Scan10878	controllerType=0 controllerNumber=1 scan=10878	31.6694
	2	D.PN[+2716.983]VTC[+57.021]ENIE.T	841	HexNAc(5)Hex(6)Fuc(3)NeuAc(1)	C[+57], N[+2717]	948.869	4	3792.46	3792.46	0	0	Specific	29.98	29.98	29.98	1.19	30	>Reverse >LTBP1 full	2	File18308_Scan5003	controllerType=0 controllerNumber=1 scan=5003	16.8049
	2	D.PN[+4134.444]VTC[+57.021]ENIE.T	841	HexNAc(8)Hex(9)Fuc(1)NeuAc(1)NeuGc(2)	C[+57], N[+4134]	1303.49	4	5210.95	5209.92	1	5.5	Specific	29.99	9.68	9.68	1.11	30	>Reverse >LTBP1 full	2	File18308_Scan4861	controllerType=0 controllerNumber=1 scan=4861	16.4576
	2	D.PN[+2716.983]VTC[+57.021]ENIE.T	841	HexNAc(5)Hex(6)Fuc(3)NeuAc(1)	C[+57], N[+2717]	948.869	4	3792.46	3792.46	0	0	Specific	29.99	29.99	29.99	1.23	30	>Reverse >LTBP1 full	2	File18308_Scan5007	controllerType=0 controllerNumber=1 scan=5007	16.8136
	1	E.KT[+203.079]SPPVPVEVAPE.A	844	HexNAc(1)	T[+203]	776.908	2	1552.81	1552.81	0	-1.5	Specific	209.88	209.88	2	4.58	140	>LTBP1 full	1	File18308_Scan3956	controllerType=0 controllerNumber=1 scan=3956	14.0641
	1	E.KT[+162.053]S[+203.079]PPVPVEVAPE.A	844	Hex(1),HexNAc(1)	S[+203], T[+162]	857.934	2	1714.86	1714.86	0	-1.2	Specific	130.78	130.78	0	3.02	140	>LTBP1 full	1	File18308_Scan3822	controllerType=0 controllerNumber=1 scan=3822	13.687
	1	E.C[+57.021]TVNPDIC[+57.021]GAGHC[+57.021]INLPVR.Y	877		C[+57]*3	718.339	3	2153	2153	0	-1.4	Specific	108.96	108.96	108.96	2.91	140	>LTBP1 full	1	File18308_Scan4980	controllerType=0 controllerNumber=1 scan=4980	16.7458
	1	E.C[+57.021]TVNPDIC[+57.021]GAGHC[+57.021]INLPVR.Y	877		C[+57]*3	718.339	3	2153	2153	0	-1.2	Specific	345.41	345.41	345.41	5.15	140	>LTBP1 full	1	File18308_Scan4933	controllerType=0 controllerNumber=1 scan=4933	16.632
	1	E.C[+57.021]TVNPDIC[+57.021]GAGHC[+57.021]INLPVR.Y	877		C[+57]*3	718.338	3	2153	2153	0	-1.8	Specific	481.85	481.85	481.85	6.68	140	>LTBP1 full	1	File18308_Scan4755	controllerType=0 controllerNumber=1 scan=4755	16.1902
	1	E.C[+57.021]TVNPDIC[+57.021]GAGHC[+57.021]INLPVR.Y	877		C[+57]*3	718.338	3	2153	2153	0	-2.6	Specific	570.85	570.85	570.85	7.38	140	>LTBP1 full	1	File18308_Scan4890	controllerType=0 controllerNumber=1 scan=4890	16.5286
	1	E.C[+57.021]TVNPDIC[+57.021]GAGHC[+57.021]INLPVR.Y	877		C[+57]*3	718.337	3	2153	2153	0	-3.5	Specific	933.63	933.63	933.63	13.95	140	>LTBP1 full	1	File18308_Scan4840	controllerType=0 controllerNumber=1 scan=4840	16.4077
	1	E.C[+57.021]TVNPDIC[+57.021]GAGHC[+57.021]INLPVR.Y	877		C[+57]*3	718.338	3	2153	2153	0	-3.1	Specific	956.95	956.95	956.95	14.95	140	>LTBP1 full	1	File18308_Scan4799	controllerType=0 controllerNumber=1 scan=4799	16.3016
	1	E.C[+57.021]TVNPDIC[+57.021]GAGHC[+57.021]IN[+15.995]LPVR.Y	877		C[+57]*3, N[+16]	723.67	3	2169	2169	0	-1.5	Specific	387.34	387.34	195.43	6.24	140	>LTBP1 full	1	File18308_Scan4786	controllerType=0 controllerNumber=1 scan=4786	16.2697
	1	E.C[+57.021]TVNPDIC[+57.021]GAGHC[+57.021]IN[+15.995]LPVR.Y	877		C[+57]*3, N[+16]	723.669	3	2168.99	2169	0	-2.9	Specific	558.96	558.96	315.65	6.77	140	>LTBP1 full	1	File18308_Scan4827	controllerType=0 controllerNumber=1 scan=4827	16.3758
	1	R.YTC[+57.021]IC[+57.021]YE.G	896		C[+57]*2	504.692	2	1008.38	1008.38	0	-4.3	Specific	65.11	65.11	65.11	0.12	140	>LTBP1 full	1	File18308_Scan4008	controllerType=0 controllerNumber=1 scan=4008	14.2353
	1	R.YTC[+57.021]IC[+57.021]YE.G	896		C[+57]*2	504.691	2	1008.37	1008.38	0	-5.4	Specific	114.02	114.02	114.02	0.14	140	>LTBP1 full	1	File18308_Scan4046	controllerType=0 controllerNumber=1 scan=4046	14.3439
	1	R.YTC[+57.021]IC[+57.021]YE.G	896		C[+57]*2	504.692	2	1008.38	1008.38	0	-3.6	Specific	159.29	159.29	159.29	1.07	140	>LTBP1 full	1	File18308_Scan4082	controllerType=0 controllerNumber=1 scan=4082	14.4503
	1	R.YTC[+57.021]IC[+57.021]YE.G	896		C[+57]*2	504.692	2	1008.38	1008.38	0	-3.7	Specific	280.77	280.77	280.77	1.87	140	>LTBP1 full	1	File18308_Scan4156	controllerType=0 controllerNumber=1 scan=4156	14.6614
	1	R.YTC[+57.021]IC[+57.021]YE.G	896		C[+57]*2	504.692	2	1008.38	1008.38	0	-3.2	Specific	340.25	340.25	340.25	2.31	140	>LTBP1 full	1	File18308_Scan4117	controllerType=0 controllerNumber=1 scan=4117	14.5565
	1	E.C[+57.021]TQVQHLC[+57.021]SQGR.C	919		C[+57]*2	491.894	3	1473.67	1473.67	0	-1.2	Specific	121.72	121.72	121.72	2.61	140	>LTBP1 full	1	File18308_Scan1250	controllerType=0 controllerNumber=1 scan=1250	4.3145
	1	E.C[+57.021]TQVQHLC[+57.021]SQGR.C	919		C[+57]*2	491.85	3	1473.67	1473.67	0	-1.6	Specific	140.36	140.36	140.36	2.61	140	>LTBP1 full	1	File18308_Scan1304	controllerType=0 controllerNumber=1 scan=1304	4.5192
	1	E.C[+57.021]TQVQHLC[+57.021]SQGR.C	919		C[+57]*2	491.85	3	1473.67	1473.67	0	-1.5	Specific	308.01	308.01	308.01	4.98	140	>LTBP1 full	1	File18308_Scan1277	controllerType=0 controllerNumber=1 scan=1277	4.4154
	1	E.C[+57.021]LRPDVC[+57.021]GE.G	961		C[+57]*2	553.241	2	1105.48	1105.48	0	-0.7	Specific	299.07	277.56	277.56	4.08	140	>LTBP1 full	1	File18308_Scan2793	controllerType=0 controllerNumber=1 scan=2793	10.3646
	1	E.C[+57.021]LRPDVC[+57.021]GE.G	961		C[+57]*2	553.242	2	1105.48	1105.48	0	-0.5	Specific	393.99	357.58	357.58	5.43	140	>LTBP1 full	1	File18308_Scan2823	controllerType=0 controllerNumber=1 scan=2823	10.4681
	1	E.GHC[+57.021]VNTVGAFR.C	970		C[+57]	406.532	3	1217.58	1217.58	0	-2.3	Specific	51.82	51.82	51.82	2.59	140	>LTBP1 full	1	File18308_Scan2302	controllerType=0 controllerNumber=1 scan=2302	8.5229
	1	E.GHC[+57.021]VNTVGAFR.C	970		C[+57]	609.294	2	1217.58	1217.58	0	-2.6	Specific	272.32	272.32	272.32	4.93	140	>LTBP1 full	1	File18308_Scan2355	controllerType=0 controllerNumber=1 scan=2355	8.7138
	1	E.GHC[+57.021]VNTVGAFR.C	970		C[+57]	406.532	3	1217.58	1217.58	0	-2	Specific	376.72	376.72	376.72	6.97	140	>LTBP1 full	1	File18308_Scan2359	controllerType=0 controllerNumber=1 scan=2359	8.7274
	1	E.GHC[+57.021]VNTVGAFR.C	970		C[+57]	406.532	3	1217.58	1217.58	0	-2.4	Specific	390.87	390.87	390.87	6.97	140	>LTBP1 full	1	File18308_Scan2331	controllerType=0 controllerNumber=1 scan=2331	8.6261
	1	E.GHC[+57.021]VN[+15.995]TVGAFR.C	970		C[+57], N[+16]	411.864	3	1233.58	1233.58	0	-1.8	Specific	85.1	85.1	85.1	2.75	140	>LTBP1 full	1	File18308_Scan2316	controllerType=0 controllerNumber=1 scan=2316	8.5774
	1	R.C[+57.021]EYC[+57.021]DSGYR.M	981		C[+57]*2	605.219	2	1209.43	1209.43	0	0.2	Specific	219.05	219.05	219.05	4.53	140	>LTBP1 full	1	File18308_Scan2356	controllerType=0 controllerNumber=1 scan=2356	8.7163
	1	R.C[+57.021]EYC[+57.021]DSGYR.M	981		C[+57]*2	605.217	2	1209.43	1209.43	0	-2.7	Specific	265.01	265.01	265.01	5.05	140	>LTBP1 full	1	File18308_Scan2385	controllerType=0 controllerNumber=1 scan=2385	8.8226
	1	E.C[+57.021]LNPSTC[+57.021]PDEQC[+57.021]VNSPGSYQC[+57.021]VPC[+57.021]TE.G	1002		C[+57]*5	1020.4	3	3059.19	3059.19	0	-2.6	Specific	49.27	49.27	49.27	1.23	140	>LTBP1 full	1	File18308_Scan5336	controllerType=0 controllerNumber=1 scan=5336	17.624
	1	R.GWNGQC[+57.021]LDVDE.C	1031		C[+57]	646.763	2	1292.52	1292.52	0	-1.8	Specific	4.88	4.88	4.88	1.25	140	>LTBP1 full	1	File18308_Scan5411	controllerType=0 controllerNumber=1 scan=5411	17.8049
	1	R.GWNGQC[+57.021]LDVDE.C	1031		C[+57]	646.763	2	1292.52	1292.52	0	-1.7	Specific	22.83	22.83	22.83	1.33	140	>LTBP1 full	1	File18308_Scan5319	controllerType=0 controllerNumber=1 scan=5319	17.5825
	1	R.GWNGQC[+57.021]LDVDE.C	1031		C[+57]	646.763	2	1292.52	1292.52	0	-2.5	Specific	61.17	61.17	61.17	1.32	140	>LTBP1 full	1	File18308_Scan5363	controllerType=0 controllerNumber=1 scan=5363	17.6888
	1	E.C[+57.021]LEPNVC[+57.021]ANGDC[+57.021]SNLE.G	1042		C[+57]*3	926.365	2	1851.72	1851.73	0	-4	Specific	123.01	123.01	123.01	2.22	140	>LTBP1 full	1	File18308_Scan4875	controllerType=0 controllerNumber=1 scan=4875	16.4913
	1	E.PNVC[+57.021]ANGDC[+57.021]S[+146.058]NLE.G	1045	Fuc(1)	C[+57]*2, S[+146]	532.548	3	1595.63	1595.63	0	-1	Specific	13.8	3.83	3.83	0.3	140	>LTBP1 full	1	File18308_Scan4960	controllerType=0 controllerNumber=1 scan=4960	16.6974
	1	E.GSFQC[+57.021]VC[+57.021]DQGYR.A	1140		C[+57]*2	738.802	2	1476.6	1476.6	0	-2	Specific	106.73	106.73	106.73	2.87	140	>LTBP1 full	1	File18308_Scan3501	controllerType=0 controllerNumber=1 scan=3501	12.6818
	1	E.GSFQC[+57.021]VC[+57.021]DQGYR.A	1140		C[+57]*2	492.871	3	1476.6	1476.6	0	0.1	Specific	179.03	179.03	179.03	2.29	140	>LTBP1 full	1	File18308_Scan3450	controllerType=0 controllerNumber=1 scan=3450	12.5114
	1	E.GSFQC[+57.021]VC[+57.021]DQGYR.A	1140		C[+57]*2	738.802	2	1476.6	1476.6	0	-1.5	Specific	199.47	199.47	199.47	4.82	140	>LTBP1 full	1	File18308_Scan3367	controllerType=0 controllerNumber=1 scan=3367	12.2519
	1	E.GSFQC[+57.021]VC[+57.021]DQGYR.A	1140		C[+57]*2	738.802	2	1476.6	1476.6	0	-1.5	Specific	283.15	283.15	283.15	5.7	140	>LTBP1 full	1	File18308_Scan3400	controllerType=0 controllerNumber=1 scan=3400	12.3565
	1	E.GSFQC[+57.021]VC[+57.021]DQGYR.A	1140		C[+57]*2	738.803	2	1476.6	1476.6	0	-0.7	Specific	304.37	304.37	304.37	5.5	140	>LTBP1 full	1	File18308_Scan3470	controllerType=0 controllerNumber=1 scan=3470	12.5715
	1	E.GSFQC[+57.021]VC[+57.021]DQGYR.A	1140		C[+57]*2	738.803	2	1476.6	1476.6	0	-0.8	Specific	503.39	503.39	503.39	6.95	140	>LTBP1 full	1	File18308_Scan3435	controllerType=0 controllerNumber=1 scan=3435	12.4632
	1	E.GS[+162.053]FQC[+57.021]VC[+57.021]DQGYR.A	1140	Hex(1)	C[+57]*2, S[+162]	819.833	2	1638.66	1638.65	0	3.7	Specific	20.71	20.71	20.71	1.23	140	>LTBP1 full	1	File18308_Scan3271	controllerType=0 controllerNumber=1 scan=3271	11.9663
	1	D.DN[+2580.957]K.T	1196	HexNAc(8)Hex(5)Fuc(1)	N[+2581]	1479.07	2	2957.13	2957.14	0	-2.3	Specific	29.97	29.97	29.97	1.19	140	>LTBP1 full	1	File18308_Scan5724	controllerType=0 controllerNumber=1 scan=5724	18.5842
	1	D.DN[+4393.550]K.T	1196	HexNAc(8)Hex(9)Fuc(1)NeuAc(4)	N[+4394]	1590.58	3	4769.72	4769.73	0	-2.6	Specific	29.97	29.97	29.97	0.37	140	>LTBP1 full	1	File18308_Scan9305	controllerType=0 controllerNumber=1 scan=9305	27.71
	1	D.N[+3720.307]K.T	1197	HexNAc(7)Hex(6)Fuc(1)NeuAc(3)NeuGc(1)	N[+3720]	1327.82	3	3981.45	3981.46	0	-2.2	Specific	29.97	29.97	29.97	0.86	140	>LTBP1 full	1	File18308_Scan10115	controllerType=0 controllerNumber=1 scan=10115	29.7585
	1	D.N[+2935.037]KTC[+57.021]QD.I	1197	HexNAc(6)Hex(7)NeuAc(2)	C[+57], N[+2935]	1850.68	2	3700.35	3700.36	0	-1.3	Specific	29.97	21.56	20	1.16	140	>LTBP1 full	1	File18308_Scan9240	controllerType=0 controllerNumber=1 scan=9240	27.546
	1	D.N[+4323.544]KTC[+57.021]QD.I	1197	HexNAc(11)Hex(11)NeuGc(1)	C[+57], N[+4324]	1018.77	5	5089.84	5088.86	1	-5.6	Specific	30	30	20	1.28	140	>LTBP1 full	1	File18308_Scan4882	controllerType=0 controllerNumber=1 scan=4882	16.5091
	1	D.N[+1938.709]KTC[+57.021]QDINE.C	1197	HexNAc(5)Hex(3)Fuc(1)NeuAc(1)	C[+57], N[+1939]	1020.73	3	3060.19	3060.2	0	-2.9	Specific	29.97	29.97	29.97	0.95	140	>LTBP1 full	1	File18308_Scan5286	controllerType=0 controllerNumber=1 scan=5286	17.5033
	1	D.N[+3244.168]KTC[+57.021]QDINE.C	1197	HexNAc(6)Hex(7)Fuc(4)NeuGc(1)	C[+57], N[+3244]	1456.22	3	4366.66	4365.66	1	-0.3	Specific	29.97	29.97	20	0.4	140	>LTBP1 full	1	File18308_Scan9947	controllerType=0 controllerNumber=1 scan=9947	29.3383
	1	D.N[+1996.750]KTC[+57.021]QDINE.C	1197	HexNAc(6)Hex(3)Fuc(2)	C[+57], N[+1997]	1040.05	3	3118.27	3118.24	0	8.5	Specific	29.99	29.99	29.99	1.17	140	>LTBP1 full	1	File18308_Scan3135	controllerType=0 controllerNumber=1 scan=3135	11.5239
	1	D.N[+3594.301]KT[+511.190]C[+57.021]QDINE.C	1197	HexNAc(9)Hex(10)Fuc(1),HexNAc(1)Hex(1)Fuc(1)	C[+57], N[+3594], T[+511]	14.4985	4	5226.97	5226.98	0	-1.4	Specific	29.99	29.99	29.99	1.76	140	>LTBP1 full	1	File18308_Scan4830	controllerType=0 controllerNumber=1 scan=4830	16.3823
	1	D.N[+3797.380]KT[+294.095]C[+57.021]QDINE.C	1197	HexNAc(10)Hex(10)Fuc(1),Hex(1)Pent(1)	C[+57], N[+3797], T[+294]	1303.74	4	5211.96	5212.96	-1	-0.8	Specific	29.99	25.49	24.13	1.39	140	>LTBP1 full	1	File18308_Scan4841	controllerType=0 controllerNumber=1 scan=4841	16.4099
	1	D.N[+3797.380]KT[+294.095]C[+57.021]QDINE.C	1197	HexNAc(10)Hex(10)Fuc(1),Hex(1)Pent(1)	C[+57], N[+3797], T[+294]	1303.74	4	5211.96	5212.96	-1	-0.8	Specific	29.99	14.69	14.69	1.39	140	>LTBP1 full	1	File18308_Scan4844	controllerType=0 controllerNumber=1 scan=4844	16.4165
	1	D.N[+3165.164]KT[+802.286]C[+57.021]QDINE.C	1197	HexNAc(10)Hex(7),HexNAc(1)Hex(1)Fuc(1)NeuAc(1)	C[+57], N[+3165], T[+802]	1272.99	4	5088.94	5088.94	0	0	Specific	29.99	29.99	29.99	1.24	140	>LTBP1 full	1	File18308_Scan4924	controllerType=0 controllerNumber=1 scan=4924	16.61
	1	D.N[+3165.164]KT[+802.286]C[+57.021]QD[+15.995]INE.C	1197	HexNAc(10)Hex(7),HexNAc(1)Hex(1)Fuc(1)NeuAc(1)	C[+57], D[+16], N[+3165], T[+802]	1277.24	4	5105.93	5104.93	1	-1.1	Specific	29.99	8.88	0	1.25	140	>LTBP1 full	1	File18308_Scan4914	controllerType=0 controllerNumber=1 scan=4914	16.5853
	1	D.EC[+57.021]VN[+2864.036]NTVC[+57.021]D.S	1247	HexNAc(7)Hex(8)Fuc(1)	C[+57]*2, N[+2864]	1987.72	2	3974.43	3974.46	0	-6.5	Specific	29.97	17.17	17.17	0.23	140	>LTBP1 full	1	File18308_Scan10393	controllerType=0 controllerNumber=1 scan=10393	30.4533
	1	D.EC[+57.021]VN[+1257.449]N[+15.995]TVC[+57.021]D[+15.995].S	1247	HexNAc(3)Hex(4)	C[+57]*2, D[+16], N[+16][+1257]	1200.43	2	2399.85	2399.86	0	-2.1	Specific	29.96	29.96	29.96	1.32	140	>LTBP1 full	1	File18308_Scan9620	controllerType=0 controllerNumber=1 scan=9620	28.4941
	1	R.C[+57.021]LC[+57.021]YQGFQAPQDGQGC[+57.021]VDVNE.C	1269		C[+57]*3	815.666	3	2444.98	2444.99	0	-2.4	Specific	46.57	46.57	46.57	0.41	140	>LTBP1 full	1	File18308_Scan6119	controllerType=0 controllerNumber=1 scan=6119	19.5848
	1	R.C[+57.021]LC[+57.021]YQGFQAPQDGQGC[+57.021]VDVNE.C	1269		C[+57]*3	1222.99	2	2444.98	2444.99	0	-3.5	Specific	191.11	191.11	191.11	2.7	140	>LTBP1 full	1	File18308_Scan6065	controllerType=0 controllerNumber=1 scan=6065	19.449
	1	R.C[+57.021]LC[+57.021]YQGFQAPQDGQGC[+57.021]VDVNE.C	1269		C[+57]*3	815.666	3	2444.98	2444.99	0	-2.5	Specific	422	422	422	4.66	140	>LTBP1 full	1	File18308_Scan6076	controllerType=0 controllerNumber=1 scan=6076	19.4816
	1	E.C[+57.021]ELLSGVC[+57.021]GE.A	1290		C[+57]*2	562.24	2	1123.47	1123.48	0	-3.1	Specific	106.1	106.1	106.1	1.49	140	>LTBP1 full	1	File18308_Scan5441	controllerType=0 controllerNumber=1 scan=5441	17.8767
	1	E.C[+57.021]ELLSGVC[+57.021]GE.A	1290		C[+57]*2	562.241	2	1123.47	1123.48	0	-0.7	Specific	187.29	160.88	160.88	1.86	140	>LTBP1 full	1	File18308_Scan5308	controllerType=0 controllerNumber=1 scan=5308	17.5567
	1	E.C[+57.021]ELLSGVC[+57.021]GE.A	1290		C[+57]*2	562.24	2	1123.47	1123.48	0	-2.4	Specific	306.84	222.87	222.87	3.72	140	>LTBP1 full	1	File18308_Scan5352	controllerType=0 controllerNumber=1 scan=5352	17.6619
	1	E.C[+57.021]ELLSGVC[+57.021]GE.A	1290		C[+57]*2	562.24	2	1123.47	1123.48	0	-1.9	Specific	423.69	335.37	335.37	5.45	140	>LTBP1 full	1	File18308_Scan5396	controllerType=0 controllerNumber=1 scan=5396	17.7691
	1	E.AFC[+57.021]ENVE.G	1300		C[+57]	434.678	2	868.349	868.351	0	-1.6	Specific	107.62	107.62	107.62	0.55	140	>LTBP1 full	1	File18308_Scan3325	controllerType=0 controllerNumber=1 scan=3325	12.1248
	1	E.GSFLC[+57.021]VC[+57.021]ADE.N	1307		C[+57]*2	579.234	2	1157.46	1157.46	0	-0.1	Specific	107.59	107.59	107.59	1.67	140	>LTBP1 full	1	File18308_Scan5878	controllerType=0 controllerNumber=1 scan=5878	18.956
	1	E.GSFLC[+57.021]VC[+57.021]ADE.N	1307		C[+57]*2	579.231	2	1157.46	1157.46	0	-3.9	Specific	193.85	166.72	166.72	1.76	140	>LTBP1 full	1	File18308_Scan5922	controllerType=0 controllerNumber=1 scan=5922	19.0615
	1	E.YSPMTGQC[+57.021]R.S	1320		C[+57]	550.235	2	1099.46	1099.47	0	-2.7	Specific	18.39	18.39	18.39	2.1	140	>LTBP1 full	1	File18308_Scan2076	controllerType=0 controllerNumber=1 scan=2076	7.6466
	1	E.YSPMTGQC[+57.021]R.S	1320		C[+57]	550.236	2	1099.46	1099.47	0	-0.8	Specific	68.03	68.03	68.03	2.14	140	>LTBP1 full	1	File18308_Scan2186	controllerType=0 controllerNumber=1 scan=2186	8.0836
	1	E.YSPMTGQC[+57.021]R.S	1320		C[+57]	550.236	2	1099.46	1099.47	0	-1.6	Specific	129.67	129.67	129.67	2.71	140	>LTBP1 full	1	File18308_Scan2105	controllerType=0 controllerNumber=1 scan=2105	7.7637
	1	E.YSPMTGQC[+57.021]R.S	1320		C[+57]	550.235	2	1099.46	1099.47	0	-2.2	Specific	230.3	230.3	230.3	5.44	140	>LTBP1 full	1	File18308_Scan2159	controllerType=0 controllerNumber=1 scan=2159	7.9769
	1	E.YSPMTGQC[+57.021]R.S	1320		C[+57]	550.235	2	1099.46	1099.47	0	-2.4	Specific	258.63	258.63	258.63	4.2	140	>LTBP1 full	1	File18308_Scan2132	controllerType=0 controllerNumber=1 scan=2132	7.87
	2	R.FNTATLTDAAHGN[+552.217]ESILTTTNGK.E	1324	HexNAc(2)Fuc(1)	N[+552]	977.131	3	2929.38	2929.38	0	-0.3	Specific	29.96	14.6	14.6	0.62	30	>Reverse >LTBP1 full	2	File18308_Scan8285	controllerType=0 controllerNumber=1 scan=8285	25.0501
	2	D.AAHGN[+1548.545]ESILTTTNGK.E	1332	HexNAc(3)Hex(4)NeuAc(1)	N[+1549]	1021.44	3	3062.3	3062.31	0	-0.2	Specific	29.96	2.46	2.46	1.19	30	>Reverse >LTBP1 full	2	File18308_Scan6770	controllerType=0 controllerNumber=1 scan=6770	21.1933
	2	D.AAHGN[+730.264]ESILTTTN[+15.995]GKE.C	1332	HexNAc(2)Hex(2)	N[+16][+730]	797.025	3	2389.06	2389.06	0	-1.2	Specific	29.96	15.97	15.97	1.16	30	>Reverse >LTBP1 full	2	File18308_Scan5400	controllerType=0 controllerNumber=1 scan=5400	17.779
	1	D.ASLC[+57.021]DNVLAPN[+1184.433]VTK.Q	1356	HexNAc(2)Hex(3)Fuc(2)	C[+57], N[+1184]	896.068	3	2686.19	2686.2	0	-4	Specific	29.96	0	29.96	0.49	140	>LTBP1 full	1	File18308_Scan7608	controllerType=0 controllerNumber=1 scan=7608	23.2671
	1	D.AS[+132.042]LC[+57.021]DNVLAPN[+1387.512]VTK.Q	1356	Pent(1),HexNAc(3)Hex(3)Fuc(2)	C[+57], N[+1388], S[+132]	1511.16	2	3021.31	3021.32	0	-2.9	Specific	29.96	21.66	10.68	1.4	140	>LTBP1 full	1	File18308_Scan10231	controllerType=0 controllerNumber=1 scan=10231	30.0548
	1	D.NVLAPN[+552.217]VTK.Q	1361	HexNAc(2)Fuc(1)	N[+552]	503.258	3	1507.76	1507.77	0	-8.9	Specific	29.96	0	29.96	0.23	140	>LTBP1 full	1	File18308_Scan5340	controllerType=0 controllerNumber=1 scan=5340	17.6326
	1	D.NVLAPN[+1888.645]VTK.Q	1361	HexNAc(3)Hex(6)NeuGc(1)	N[+1889]	407.177	7	2844.19	2844.2	0	-3.4	Specific	29.96	14.77	14.77	0.24	140	>LTBP1 full	1	File18308_Scan798	controllerType=0 controllerNumber=1 scan=798	2.5976
	1	D.NVLAPN[+1647.613]VTK.Q	1361	HexNAc(5)Hex(3)Fuc(1)	N[+1648]	868.388	3	2603.15	2603.17	0	-8.4	Specific	29.96	29.96	29.96	0.23	140	>LTBP1 full	1	File18308_Scan6321	controllerType=0 controllerNumber=1 scan=6321	20.0828
	1	D.NVLAPN[+2772.984]VTK.Q	1361	HexNAc(6)Hex(6)NeuAc(2)	N[+2773]	1243.52	3	3728.55	3728.54	0	1.4	Specific	29.96	29.96	29.2	0.23	140	>LTBP1 full	1	File18308_Scan210	controllerType=0 controllerNumber=1 scan=210	0.6145
	1	D.NVLAPN[+3549.218]VTK.Q	1361	HexNAc(6)Hex(7)NeuAc(2)NeuGc(2)	N[+3549]	1501.92	3	4503.73	4504.77	-1	-8.6	Specific	29.96	7.01	7.01	0.23	140	>LTBP1 full	1	File18308_Scan5701	controllerType=0 controllerNumber=1 scan=5701	18.5296
	1	D.NVLAPN[+552.217]VTK.Q	1361	HexNAc(2)Fuc(1)	N[+552]	754.385	2	1507.76	1507.77	0	-7.7	Specific	29.97	0	29.97	0.58	140	>LTBP1 full	1	File18308_Scan5379	controllerType=0 controllerNumber=1 scan=5379	17.7268
	1	D.NVLAPN[+552.217]VTK.Q	1361	HexNAc(2)Fuc(1)	N[+552]	754.385	2	1507.76	1507.77	0	-7.2	Specific	29.97	0	29.97	0.58	140	>LTBP1 full	1	File18308_Scan8942	controllerType=0 controllerNumber=1 scan=8942	26.719
	1	D.NVLAPN[+1444.534]VTK.Q	1361	HexNAc(4)Hex(3)Fuc(1)	N[+1445]	1200.54	2	2400.08	2400.09	0	-3.7	Specific	29.97	29.97	29.97	1.37	140	>LTBP1 full	1	File18308_Scan9628	controllerType=0 controllerNumber=1 scan=9628	28.513
	1	D.NVLAPN[+3517.228]VTK.Q	1361	HexNAc(6)Hex(7)NeuAc(4)	N[+3517]	1118.71	4	4471.81	4472.78	-1	5.8	Specific	29.99	29.99	29.99	0.52	140	>LTBP1 full	1	File18308_Scan9440	controllerType=0 controllerNumber=1 scan=9440	28.0448
	1	D.NVLAPN[+1298.476]VT[+264.085]K.Q	1361	HexNAc(4)Hex(3),Pent(2)	N[+1298], T[+264]	1259.56	2	2518.11	2518.12	0	-1.7	Specific	29.96	29.96	29.96	1.64	140	>LTBP1 full	1	File18308_Scan7601	controllerType=0 controllerNumber=1 scan=7601	23.2482
	1	D.NVLAPN[+2434.899]VTKQE.C	1361	HexNAc(8)Hex(5)	N[+2435]	1216.52	3	3647.55	3647.56	0	-2.6	Specific	29.96	29.96	29.96	1.27	140	>LTBP1 full	1	File18308_Scan10348	controllerType=0 controllerNumber=1 scan=10348	30.343
	1	D.NVLAPN[+3242.127]VTKQE.C	1361	HexNAc(6)Hex(7)NeuAc(2)NeuGc(1)	N[+3242]	1114.71	4	4455.81	4454.79	1	5.4	Specific	29.99	29.99	15.68	0.41	140	>LTBP1 full	1	File18308_Scan9455	controllerType=0 controllerNumber=1 scan=9455	28.0817
	1	D.NVLAPN[+3242.127]VTKQE.C	1361	HexNAc(6)Hex(7)NeuAc(2)NeuGc(1)	N[+3242]	1114.46	4	4454.8	4454.79	0	4.1	Specific	29.99	29.99	15.68	0.3	140	>LTBP1 full	1	File18308_Scan9504	controllerType=0 controllerNumber=1 scan=9504	28.2005
	1	D.NVLAPN[+2350.793]VT[+396.127]KQE.C	1361	HexNAc(2)Hex(12),Pent(3)	N[+2351], T[+396]	1320.53	3	3959.57	3959.58	0	-1.4	Specific	29.96	29.96	29.96	1.28	140	>LTBP1 full	1	File18308_Scan6939	controllerType=0 controllerNumber=1 scan=6939	21.6077
	1	E.IFPC[+57.021]PVLGTAE.F	1386		C[+57]	602.305	2	1203.6	1203.61	0	-4.5	Specific	89.94	89.94	89.94	1.25	140	>LTBP1 full	1	File18308_Scan6819	controllerType=0 controllerNumber=1 scan=6819	21.3116
	1	E.IFPC[+57.021]PVLGTAE.F	1386		C[+57]	602.307	2	1203.61	1203.61	0	-1.2	Specific	98.7	85.21	85.21	2.1	140	>LTBP1 full	1	File18308_Scan6773	controllerType=0 controllerNumber=1 scan=6773	21.2018
	1	E.IFPC[+57.021]PVLGTAE.F	1386		C[+57]	602.307	2	1203.61	1203.61	0	-1.5	Specific	259.6	253.59	253.59	3.72	140	>LTBP1 full	1	File18308_Scan6639	controllerType=0 controllerNumber=1 scan=6639	20.8736
	1	E.IFPC[+57.021]PVLGTAE.F	1386		C[+57]	602.306	2	1203.6	1203.61	0	-2.6	Specific	448.76	221.84	221.84	5.21	140	>LTBP1 full	1	File18308_Scan6685	controllerType=0 controllerNumber=1 scan=6685	20.9853
	1	E.IFPC[+57.021]PVLGTAE.F	1386		C[+57]	602.307	2	1203.61	1203.61	0	-1.4	Specific	492.55	288.88	288.88	5.6	140	>LTBP1 full	1	File18308_Scan6728	controllerType=0 controllerNumber=1 scan=6728	21.0949
	1	E.IFPC[+57.021]PVLGTAEFTE.M	1386		C[+57]	790.885	2	1580.76	1580.77	0	-2.4	Specific	1.05	1.05	1.05	1.42	140	>LTBP1 full	1	File18308_Scan8021	controllerType=0 controllerNumber=1 scan=8021	24.3171
	1	E.IFPC[+57.021]PVLGTAEFTE.M	1386		C[+57]	790.888	2	1580.77	1580.77	0	0.8	Specific	239.97	234.8	234.8	2.62	140	>LTBP1 full	1	File18308_Scan7976	controllerType=0 controllerNumber=1 scan=7976	24.2093
	1	E.C[+57.021]LLFGQE.I	1428		C[+57]	433.706	2	866.404	866.408	0	-4.3	Specific	142.79	142.79	142.79	0.21	140	>LTBP1 full	1	File18308_Scan6053	controllerType=0 controllerNumber=1 scan=6053	19.4188
	1	E.C[+57.021]LLFGQE.I	1428		C[+57]	433.706	2	866.405	866.408	0	-2.7	Specific	147.83	147.83	147.83	1.31	140	>LTBP1 full	1	File18308_Scan6095	controllerType=0 controllerNumber=1 scan=6095	19.527
	1	E.C[+57.021]LLFGQEIC[+57.021]K.N	1428		C[+57]*2	634.311	2	1267.62	1267.62	0	-1.7	Specific	355.06	355.06	355.06	4.83	140	>LTBP1 full	1	File18308_Scan5277	controllerType=0 controllerNumber=1 scan=5277	17.4825
	1	E.C[+57.021]LLFGQEIC[+57.021]K.N	1428		C[+57]*2	634.311	2	1267.61	1267.62	0	-2.3	Specific	410.62	410.62	410.62	7.13	140	>LTBP1 full	1	File18308_Scan5378	controllerType=0 controllerNumber=1 scan=5378	17.7246
	1	E.C[+57.021]LLFGQEIC[+57.021]K.N	1428		C[+57]*2	634.311	2	1267.62	1267.62	0	-1.8	Specific	540.57	508.4	508.4	7.36	140	>LTBP1 full	1	File18308_Scan5335	controllerType=0 controllerNumber=1 scan=5335	17.6218
	1	K.NGFC[+57.021]LNTRPGYE.C	1438		C[+57]	714.32	2	1427.63	1427.64	0	-3.1	Specific	218.91	218.91	218.91	5.04	140	>LTBP1 full	1	File18308_Scan4145	controllerType=0 controllerNumber=1 scan=4145	14.6335
	1	K.NGFC[+57.021]LNTRPGYE.C	1438		C[+57]	714.319	2	1427.39	1427.64	0	-4.4	Specific	303.01	303.01	303.01	4.69	140	>LTBP1 full	1	File18308_Scan4185	controllerType=0 controllerNumber=1 scan=4185	14.7389
	1	K.NGFC[+57.021]LNTRPGYE.C	1438		C[+57]	714.322	2	1427.64	1427.64	0	-1	Specific	318.23	318.23	318.23	5.99	140	>LTBP1 full	1	File18308_Scan4229	controllerType=0 controllerNumber=1 scan=4229	14.8481
	1	K.NGFC[+57.021]LNTRPGYE.C	1438		C[+57]	714.321	2	1427.63	1427.64	0	-1.8	Specific	323.48	323.48	323.48	5.91	140	>LTBP1 full	1	File18308_Scan4276	controllerType=0 controllerNumber=1 scan=4276	14.9618
	1	K.NGFC[+57.021]LNTRPGYE.C	1438		C[+57]	714.319	2	1427.63	1427.64	0	-3.9	Specific	421.72	421.72	421.72	6.89	140	>LTBP1 full	1	File18308_Scan4321	controllerType=0 controllerNumber=1 scan=4321	15.07
	1	K.NGFC[+57.021]LNTRPGYE.C	1438		C[+57]	714.323	2	1427.64	1427.64	0	1	Specific	438.67	438.67	438.67	6.41	140	>LTBP1 full	1	File18308_Scan4457	controllerType=0 controllerNumber=1 scan=4457	15.4101
	1	K.NGFC[+57.021]LNTRPGYE.C	1438		C[+57]	714.321	2	1427.64	1427.64	0	-1.3	Specific	456.35	456.35	456.35	7.2	140	>LTBP1 full	1	File18308_Scan4365	controllerType=0 controllerNumber=1 scan=4365	15.1785
	1	K.NGFC[+57.021]LNTRPGYE.C	1438		C[+57]	714.321	2	1427.64	1427.64	0	-1.2	Specific	590.75	590.75	590.75	8.17	140	>LTBP1 full	1	File18308_Scan4410	controllerType=0 controllerNumber=1 scan=4410	15.289
	1	K.QGTYYDPVK.L	1454			535.761	2	1070.52	1070.52	0	-0.2	Specific	50.25	50.25	50.25	1.65	140	>LTBP1 full	1	File18308_Scan2941	controllerType=0 controllerNumber=1 scan=2941	10.8669
	1	K.QGTYYDPVK.L	1454			535.761	2	1070.51	1070.52	0	-0.9	Specific	138.24	137.95	137.95	2.14	140	>LTBP1 full	1	File18308_Scan2978	controllerType=0 controllerNumber=1 scan=2978	10.9909
	1	K.QGTYYDPVK.L	1454			535.76	2	1070.51	1070.52	0	-2.2	Specific	239.03	217.35	217.35	3.5	140	>LTBP1 full	1	File18308_Scan3100	controllerType=0 controllerNumber=1 scan=3100	11.4132
	1	K.QGTYYDPVK.L	1454			535.761	2	1070.52	1070.52	0	-0.2	Specific	260.75	260.75	260.75	3.89	140	>LTBP1 full	1	File18308_Scan3008	controllerType=0 controllerNumber=1 scan=3008	11.0927
	1	K.QGTYYDPVK.L	1454			535.761	2	1070.51	1070.52	0	-0.9	Specific	403.77	321.4	321.4	4.8	140	>LTBP1 full	1	File18308_Scan3037	controllerType=0 controllerNumber=1 scan=3037	11.1975
	1	K.QGTYYDPVK.L	1454			535.761	2	1070.51	1070.52	0	-0.8	Specific	524.56	381.4	381.4	7.19	140	>LTBP1 full	1	File18308_Scan3069	controllerType=0 controllerNumber=1 scan=3069	11.3063
	1	E.GSYNC[+57.021]FC[+57.021]THPMVLD.A	1487		C[+57]*2	850.846	2	1700.68	1700.69	0	-1.4	Specific	226.17	226.17	226.17	3.32	140	>LTBP1 full	1	File18308_Scan5422	controllerType=0 controllerNumber=1 scan=5422	17.8309
	1	E.GSYNC[+57.021]FC[+57.021]T[+162.053]HPMVLD.A	1487	Hex(1)	C[+57]*2, T[+162]	931.871	2	1862.73	1862.74	0	-2.6	Specific	371.57	371.57	14.53	4.68	140	>LTBP1 full	1	File18308_Scan5253	controllerType=0 controllerNumber=1 scan=5253	17.4213
	1	E.GSYNC[+57.021]FC[+57.021]T[+162.053]HPMVLD.A	1487	Hex(1)	C[+57]*2, T[+162]	931.871	2	1862.73	1862.74	0	-2.8	Specific	412.73	410.14	37.41	7.08	140	>LTBP1 full	1	File18308_Scan5306	controllerType=0 controllerNumber=1 scan=5306	17.5523
	1	E.TDVYQDLC[+57.021]WE.H	1519		C[+57]	664.774	2	1328.54	1328.55	0	-3.9	Specific	181.22	181.22	181.22	1.46	140	>LTBP1 full	1	File18308_Scan7098	controllerType=0 controllerNumber=1 scan=7098	22.0036
	1	E.TDVYQDLC[+57.021]WE.H	1519		C[+57]	664.776	2	1328.55	1328.55	0	-0.7	Specific	249.66	156.86	156.86	1.51	140	>LTBP1 full	1	File18308_Scan7013	controllerType=0 controllerNumber=1 scan=7013	21.7871
	1	E.TDVYQDLC[+57.021]WE.H	1519		C[+57]	664.774	2	1328.54	1328.55	0	-3.8	Specific	472.61	355.13	355.13	2.91	140	>LTBP1 full	1	File18308_Scan7057	controllerType=0 controllerNumber=1 scan=7057	21.8937
	1	E.HLSDEYVC[+57.021]SRPLVGK.Q	1529		C[+57]	440.725	4	1759.88	1759.88	0	-1	Specific	212.43	212.43	212.43	3.32	140	>LTBP1 full	1	File18308_Scan3237	controllerType=0 controllerNumber=1 scan=3237	11.8612
	1	E.HLSDEYVC[+57.021]SRPLVGK.Q	1529		C[+57]	587.297	3	1759.88	1759.88	0	-1.9	Specific	316.62	316.62	316.62	3.07	140	>LTBP1 full	1	File18308_Scan3260	controllerType=0 controllerNumber=1 scan=3260	11.9288
	1	E.HLSDEYVC[+57.021]SRPLVGK.Q	1529		C[+57]	587.297	3	1759.88	1759.88	0	-1.7	Specific	466.35	466.35	466.35	4.52	140	>LTBP1 full	1	File18308_Scan3226	controllerType=0 controllerNumber=1 scan=3226	11.8264
	1	E.C[+57.021]C[+57.021]C[+57.021]LYGE.A	1550		C[+57]*3	481.163	2	961.32	961.321	0	-1.7	Specific	105.49	76.6	76.6	1.2	140	>LTBP1 full	1	File18308_Scan3552	controllerType=0 controllerNumber=1 scan=3552	12.852
	1	E.AWGMQC[+57.021]ALC[+57.021]PLK.D	1557		C[+57]*2	717.836	2	1434.66	1434.67	0	-2.8	Specific	188.36	188.36	188.36	2.89	140	>LTBP1 full	1	File18308_Scan5866	controllerType=0 controllerNumber=1 scan=5866	18.9263
	1	E.AWGMQC[+57.021]ALC[+57.021]PLK.D	1557		C[+57]*2	717.837	2	1434.67	1434.67	0	-2	Specific	411.94	411.94	411.94	7.33	140	>LTBP1 full	1	File18308_Scan5911	controllerType=0 controllerNumber=1 scan=5911	19.034
	1	E.ADPYFIQDR.F	1604			562.771	2	1124.53	1124.54	0	-2.9	Specific	62.1	62.1	62.1	2.28	140	>LTBP1 full	1	File18308_Scan4256	controllerType=0 controllerNumber=1 scan=4256	14.9127
	1	E.ADPYFIQDR.F	1604			562.771	2	1124.53	1124.54	0	-2.2	Specific	140.79	140.79	140.79	2.54	140	>LTBP1 full	1	File18308_Scan3874	controllerType=0 controllerNumber=1 scan=3874	13.8432
	1	E.ADPYFIQDR.F	1604			562.772	2	1124.54	1124.54	0	0	Specific	190.12	190.12	190.12	2.53	140	>LTBP1 full	1	File18308_Scan4212	controllerType=0 controllerNumber=1 scan=4212	14.8054
	1	E.ADPYFIQDR.F	1604			562.77	2	1124.53	1124.54	0	-3.9	Specific	236.16	236.16	236.16	3.59	140	>LTBP1 full	1	File18308_Scan3985	controllerType=0 controllerNumber=1 scan=3985	14.1624
	1	E.ADPYFIQDR.F	1604			562.771	2	1124.53	1124.54	0	-2.4	Specific	288.25	288.25	288.25	4.38	140	>LTBP1 full	1	File18308_Scan4021	controllerType=0 controllerNumber=1 scan=4021	14.2746
	1	E.ADPYFIQDR.F	1604			562.77	2	1124.53	1124.54	0	-3	Specific	298.72	298.72	298.72	4.76	140	>LTBP1 full	1	File18308_Scan3916	controllerType=0 controllerNumber=1 scan=3916	13.9555
	1	E.ADPYFIQDR.F	1604			562.77	2	1124.53	1124.54	0	-3	Specific	305.84	305.84	305.84	4.52	140	>LTBP1 full	1	File18308_Scan3954	controllerType=0 controllerNumber=1 scan=3954	14.0598
	1	E.ADPYFIQDR.F	1604			562.771	2	1124.53	1124.54	0	-2.3	Specific	334.91	334.91	334.91	5.69	140	>LTBP1 full	1	File18308_Scan4059	controllerType=0 controllerNumber=1 scan=4059	14.3811
	1	E.ADPYFIQDR.F	1604			562.771	2	1124.53	1124.54	0	-2.6	Specific	360.3	360.3	360.3	4.73	140	>LTBP1 full	1	File18308_Scan4170	controllerType=0 controllerNumber=1 scan=4170	14.7015
	1	E.ADPYFIQDR.F	1604			562.77	2	1124.53	1124.54	0	-3	Specific	403.62	403.62	403.62	7.13	140	>LTBP1 full	1	File18308_Scan4094	controllerType=0 controllerNumber=1 scan=4094	14.4877
	1	E.ADPYFIQDR.F	1604			562.771	2	1124.53	1124.54	0	-2.5	Specific	415.88	415.88	415.88	7.13	140	>LTBP1 full	1	File18308_Scan4133	controllerType=0 controllerNumber=1 scan=4133	14.5992
	1	R.FLNSFEE.L	1613			443.202	2	885.396	885.399	0	-3.2	Specific	134.48	134.48	134.48	0.37	140	>LTBP1 full	1	File18308_Scan5537	controllerType=0 controllerNumber=1 scan=5537	18.1175
	1	E.C[+57.021]GILNGC[+57.021]ENGR.C	1625		C[+57]*2	625.272	2	1249.54	1249.54	0	-4	Specific	54.42	54.42	54.42	2.04	140	>LTBP1 full	1	File18308_Scan2623	controllerType=0 controllerNumber=1 scan=2623	9.7497
	1	E.C[+57.021]GILNGC[+57.021]ENGR.C	1625		C[+57]*2	625.273	2	1249.54	1249.54	0	-1.9	Specific	189.02	189.02	189.02	3.81	140	>LTBP1 full	1	File18308_Scan2653	controllerType=0 controllerNumber=1 scan=2653	9.8565
	1	E.C[+57.021]GILNGC[+57.021]ENGR.C	1625		C[+57]*2	625.274	2	1249.54	1249.54	0	-1.2	Specific	258.22	258.22	258.22	5.36	140	>LTBP1 full	1	File18308_Scan2707	controllerType=0 controllerNumber=1 scan=2707	10.0588
	1	E.C[+57.021]GILNGC[+57.021]ENGR.C	1625		C[+57]*2	625.274	2	1249.54	1249.54	0	0.3	Specific	348.54	348.54	348.54	4.94	140	>LTBP1 full	1	File18308_Scan2680	controllerType=0 controllerNumber=1 scan=2680	9.957
	1	K.MTC[+57.021]VDVNE.C	1658		C[+57]	484.196	2	967.385	967.386	0	-1.1	Specific	273.41	273.41	273.41	2.4	140	>LTBP1 full	1	File18308_Scan3319	controllerType=0 controllerNumber=1 scan=3319	12.1087
	2	R.SYRANLAVN[+3594.301]FTR.S	1659	HexNAc(9)Hex(10)Fuc(1)	N[+3594]	1002.01	5	5006.04	5006.04	0	-0.4	Specific	29.95	23.33	23.33	0.24	30	>Reverse >LTBP1 full	2	File18308_Scan10277	controllerType=0 controllerNumber=1 scan=10277	30.1659
	2	R.SYRANLAVN[+1996.750]FTR.S	1659	HexNAc(6)Hex(3)Fuc(2)	N[+1997]	1136.84	3	3408.52	3408.49	0	6.9	Specific	29.96	29.96	29.96	0.34	30	>Reverse >LTBP1 full	2	File18308_Scan9785	controllerType=0 controllerNumber=1 scan=9785	28.9269
	2	R.SYRANLAVN[+2539.930]FTR.S	1659	HexNAc(7)Hex(6)Fuc(1)	N[+2540]	1317.9	3	3951.7	3951.67	0	5.5	Specific	29.96	29.96	29.96	0.34	30	>Reverse >LTBP1 full	2	File18308_Scan9616	controllerType=0 controllerNumber=1 scan=9616	28.4817
	2	R.SYRANLAVN[+1996.750]FTRSR.P	1659	HexNAc(6)Hex(3)Fuc(2)	N[+1997]	913.663	4	3651.63	3651.63	0	0.6	Specific	29.96	29.96	29.96	0.3	30	>Reverse >LTBP1 full	2	File18308_Scan5599	controllerType=0 controllerNumber=1 scan=5599	18.2826
	2	R.SYRAN[+15.995]LAVN[+3228.173]FTRSR.P	1659	HexNAc(6)Hex(7)Fuc(4)NeuAc(1)	N[+16][+3228]	1225.51	4	4899.04	4899.05	0	-2	Specific	29.95	19.22	5.23	1.18	30	>Reverse >LTBP1 full	2	File18308_Scan10050	controllerType=0 controllerNumber=1 scan=10050	29.6
	2	R.SYRANLAVN[+2804.974]FTRSRPPGSLPLAGAALGPGPHVVYTIR.R	1659	HexNAc(6)Hex(6)NeuGc(2)	N[+2805]	1114.52	6	6682.08	6681.09	1	-1.9	Specific	24	18.55	9.2	0.53	30	>Reverse >LTBP1 full	2	File18308_Scan6809	controllerType=0 controllerNumber=1 scan=6809	21.2871
	2	R.ANLAVN[+2717.978]FTR.S	1662	HexNAc(7)Hex(8)	N[+2718]	621.427	6	3723.52	3723.53	0	-0.4	Specific	29.96	13.04	13.04	0.31	30	>Reverse >LTBP1 full	2	File18308_Scan5302	controllerType=0 controllerNumber=1 scan=5302	17.5417
	2	R.ANLAVN[+406.159]FTR.S	1662	HexNAc(2)	N[+406]	706.351	2	1411.7	1411.71	0	-7.9	Specific	29.97	0	29.97	0.56	30	>Reverse >LTBP1 full	2	File18308_Scan4052	controllerType=0 controllerNumber=1 scan=4052	14.3619
	2	R.ANLAVN[+552.217]FTR.S	1662	HexNAc(2)Fuc(1)	N[+552]	779.389	2	1557.77	1557.76	0	4.1	Specific	29.97	0	29.97	0.28	30	>Reverse >LTBP1 full	2	File18308_Scan7997	controllerType=0 controllerNumber=1 scan=7997	24.2581
	2	R.ANLAVN[+2394.794]FTR.S	1662	HexNAc(4)Hex(5)Fuc(1)NeuAc(2)Na(2)	N[+2395]	1700.68	2	3400.35	3400.34	0	3.8	Specific	29.97	9.33	9.33	0.28	30	>Reverse >LTBP1 full	2	File18308_Scan10889	controllerType=0 controllerNumber=1 scan=10889	31.6959
	2	R.ANLAVN[+3448.243]FTR.S	1662	HexNAc(9)Hex(10)	N[+3448]	1114.46	4	4454.8	4453.79	1	2.2	Specific	29.99	2.07	2.07	0.28	30	>Reverse >LTBP1 full	2	File18308_Scan9507	controllerType=0 controllerNumber=1 scan=9507	28.2071
	2	R.ANLAVN[+2215.825]FTRSR.P	1662	HexNAc(7)Hex(4)Fuc(1)	N[+2216]	1155.51	3	3464.51	3464.51	0	2.2	Specific	29.96	29.96	29.96	0.42	30	>Reverse >LTBP1 full	2	File18308_Scan6224	controllerType=0 controllerNumber=1 scan=6224	19.853
	2	R.ANLAVN[+2215.825]FTRSR.P	1662	HexNAc(7)Hex(4)Fuc(1)	N[+2216]	1155.51	3	3464.51	3464.51	0	0.7	Specific	29.96	29.96	29.96	1.12	30	>Reverse >LTBP1 full	2	File18308_Scan6270	controllerType=0 controllerNumber=1 scan=6270	19.9635
	2	R.ANLAVN[+2028.740]FTRSR.P	1662	HexNAc(6)Hex(5)	N[+2029]	820.11	4	3277.42	3277.42	0	-1.6	Specific	29.96	29.96	29.96	1.23	30	>Reverse >LTBP1 full	2	File18308_Scan7043	controllerType=0 controllerNumber=1 scan=7043	21.8596
	2	R.ANLAVN[+2028.740]FTRSR.P	1662	HexNAc(6)Hex(5)	N[+2029]	656.289	5	3277.41	3277.42	0	-2.1	Specific	29.96	29.96	29.96	0.37	30	>Reverse >LTBP1 full	2	File18308_Scan7045	controllerType=0 controllerNumber=1 scan=7045	21.8651
	2	R.ANLAVN[+2393.873]FTRSR.P	1662	HexNAc(7)Hex(6)	N[+2394]	1214.85	3	3642.53	3642.55	0	-6.3	Specific	29.96	29.96	29.96	0.42	30	>Reverse >LTBP1 full	2	File18308_Scan10603	controllerType=0 controllerNumber=1 scan=10603	30.9678
	2	R.ANLAVN[+3575.270]FTRSR.P	1662	HexNAc(7)Hex(7)Fuc(1)NeuAc(3)	N[+3575]	1608.98	3	4824.93	4823.95	1	-4.3	Specific	29.96	9.35	9.35	0.42	30	>Reverse >LTBP1 full	2	File18308_Scan9478	controllerType=0 controllerNumber=1 scan=9478	28.1371
	2	R.ANLAVN[+3165.164]FTRSR.P	1662	HexNAc(10)Hex(7)	N[+3165]	1471.94	3	4413.82	4413.84	0	-6.3	Specific	29.96	7.68	7.68	0.42	30	>Reverse >LTBP1 full	2	File18308_Scan10515	controllerType=0 controllerNumber=1 scan=10515	30.7463
	2	R.AN[+15.995]LAVN[+2236.762]FTRSR.P	1662	HexNAc(4)Hex(5)Fuc(0)NeuAc(0)NeuGc(2)	N[+16][+2237]	1167.82	3	3501.43	3501.44	0	-1.2	Specific	29.96	12.53	12.53	1.5	30	>Reverse >LTBP1 full	2	File18308_Scan8881	controllerType=0 controllerNumber=1 scan=8881	26.5571
	2	R.ANLAVN[+1971.719]FTRSRPPGSLPLAGAALGPGPHVVYTIR.R	1662	HexNAc(5)Hex(5)Fuc(1)	N[+1972]	907.945	6	5442.63	5441.64	1	-1.2	Specific	12.11	12.11	12.11	0.42	30	>Reverse >LTBP1 full	2	File18308_Scan5347	controllerType=0 controllerNumber=1 scan=5347	17.649
	1	K.C[+57.021]LC[+57.021]LPGYVPSDKPNYC[+57.021]TPLNTALNLE.K	1690		C[+57]*3	1003.81	3	3009.42	3009.42	0	2.5	Specific	289.68	289.68	289.68	1.77	140	>LTBP1 full	1	File18308_Scan7783	controllerType=0 controllerNumber=1 scan=7783	23.7085
	1	K.C[+57.021]LC[+57.021]LPGYVPSDKPNYC[+57.021]TPLNTALNLEK.D	1690		C[+57]*3	785.128	4	3137.49	3137.51	0	-6.4	Specific	106.03	106.03	106.03	0.33	140	>LTBP1 full	1	File18308_Scan6827	controllerType=0 controllerNumber=1 scan=6827	21.3318
	1	K.C[+57.021]LC[+57.021]LPGYVPSDKPNYC[+57.021]TPLNTALNLEK.D	1690		C[+57]*3	785.132	4	3137.51	3137.51	0	-1.1	Specific	414.07	414.07	414.07	5.45	140	>LTBP1 full	1	File18308_Scan6883	controllerType=0 controllerNumber=1 scan=6883	21.4666
	1	K.C[+57.021]LC[+57.021]LPGYVPSDKPNYC[+57.021]TPLNTALNLEK.D	1690		C[+57]*3	1046.51	3	3137.5	3137.51	0	-2.1	Specific	489.75	489.75	489.75	6.07	140	>LTBP1 full	1	File18308_Scan6825	controllerType=0 controllerNumber=1 scan=6825	21.3275
	1	K.C[+57.021]LC[+57.021]LPGYVPSDKPNYC[+57.021]TPLNTALNLEK.D	1690		C[+57]*3	1046.51	3	3137.51	3137.51	0	-1.6	Specific	923.61	923.61	923.61	13.81	140	>LTBP1 full	1	File18308_Scan6872	controllerType=0 controllerNumber=1 scan=6872	21.4401

## Sheet: DW_091820_2
EGF	Protein Rank	Peptide < ProteinMetrics Confidential >	Starting position	Glycans NHFAGNa	Modification Type(s)	Observed m/z	z	Observed (M+H)	Calc. mass (M+H)	Off-by-x error	Mass error (ppm)	Cleavage	Score	Delta	Delta Mod	|Log Prob|	# of unique peptides	Protein Name	Protein DB number	Comment	Scan #	Scan Time
3	1	E.C[+57.021]QLQGVC[+57.021]PNGEC[+57.021]LNTMGSYR.C	630		C[+57]*3	781.998	3	2343.98	2343.99	0	-6.4	Specific	614.23	614.23	614.23	8.97	263	>sp|Q14766|LTBP1_HUMAN Latent-transforming growth factor beta-binding protein 1	1	File22365_Scan5114	controllerType=0 controllerNumber=1 scan=5114	13.9076
3	1	E.C[+57.021]QLQGVC[+57.021]PNGEC[+57.021]LNTMGSYR.C	630		C[+57]*3	781.998	3	2343.98	2343.99	0	-5.9	Specific	644.58	639.43	639.43	9.18	263	>sp|Q14766|LTBP1_HUMAN Latent-transforming growth factor beta-binding protein 1	1	File22365_Scan5065	controllerType=0 controllerNumber=1 scan=5065	13.7931
3	1	E.C[+57.021]QLQGVC[+57.021]PNGEC[+57.021]LNTMGSYR.C	630		C[+57]*3	1172.49	2	2343.98	2343.99	0	-5.6	Specific	668.17	639.85	639.85	10.18	263	>sp|Q14766|LTBP1_HUMAN Latent-transforming growth factor beta-binding protein 1	1	File22365_Scan5090	controllerType=0 controllerNumber=1 scan=5090	13.8501
3	1	E.C[+57.021]QLQGVC[+57.021]PNGEC[+57.021]LNT[+162.053]MGSYR.C	630	Hex(1)	C[+57]*3, T[+162]	836.015	3	2506.03	2506.05	0	-6.1	Specific	350.67	350.67	3.2	5.23	263	>sp|Q14766|LTBP1_HUMAN Latent-transforming growth factor beta-binding protein 1	1	File22365_Scan5023	controllerType=0 controllerNumber=1 scan=5023	13.6963
3	1	E.C[+57.021]QLQGVC[+57.021]PNGEC[+57.021]LNTMGS[+162.053]YR.C	630	Hex(1)	C[+57]*3, S[+162]	836.015	3	2506.03	2506.05	0	-5.9	Specific	672.99	672.33	6.27	10.18	263	>sp|Q14766|LTBP1_HUMAN Latent-transforming growth factor beta-binding protein 1	1	File22365_Scan4951	controllerType=0 controllerNumber=1 scan=4951	13.5368
3	1	E.C[+57.021]QLQGVC[+57.021]PNGEC[+57.021]LNTMGS[+162.053]YR.C	630	Hex(1)	C[+57]*3, S[+162]	1253.52	2	2506.03	2506.05	0	-7.1	Specific	703.83	677.29	7.24	10.97	263	>sp|Q14766|LTBP1_HUMAN Latent-transforming growth factor beta-binding protein 1	1	File22365_Scan4941	controllerType=0 controllerNumber=1 scan=4941	13.5152
3	1	E.C[+57.021]QLQGVC[+57.021]PNGEC[+57.021]LN[+15.995]TMGS[+162.053]YR.C	630	Hex(1)	C[+57]*3, N[+16], S[+162]	841.347	3	2522.03	2522.04	0	-6.2	Specific	622.22	622.22	15.86	8.97	263	>sp|Q14766|LTBP1_HUMAN Latent-transforming growth factor beta-binding protein 1	1	File22365_Scan4957	controllerType=0 controllerNumber=1 scan=4957	13.5478
5	1	E.GSFLC[+57.021]IC[+57.021]PAGFMASEE.G	936		C[+57]*2	888.371	2	1775.73	1775.74	0	-4.9	Specific	400.2	191.34	191.34	4.81	263	>sp|Q14766|LTBP1_HUMAN Latent-transforming growth factor beta-binding protein 1	1	File22365_Scan8123	controllerType=0 controllerNumber=1 scan=8123	20.9459
5	1	E.GSFLC[+57.021]IC[+57.021]PAGFMAS[+162.053]EE.G	936	Hex(1)	C[+57]*2, S[+162]	969.399	2	1937.79	1937.8	0	-3.1	Specific	85.65	85.65	72.5	1.82	263	>sp|Q14766|LTBP1_HUMAN Latent-transforming growth factor beta-binding protein 1	1	File22365_Scan7732	controllerType=0 controllerNumber=1 scan=7732	20.0213
5	1	E.GSFLC[+57.021]IC[+57.021]PAGFMAS[+162.053]EE.G	936	Hex(1)	C[+57]*2, S[+162]	969.397	2	1937.79	1937.8	0	-4.7	Specific	357.52	231.24	97.07	4.6	263	>sp|Q14766|LTBP1_HUMAN Latent-transforming growth factor beta-binding protein 1	1	File22365_Scan7624	controllerType=0 controllerNumber=1 scan=7624	19.7679
5	1	E.GSFLC[+57.021]IC[+57.021]PAGFMAS[+162.053]EE.G	936	Hex(1)	C[+57]*2, S[+162]	969.398	2	1937.79	1937.8	0	-4.5	Specific	482.6	289.21	106.29	4.79	263	>sp|Q14766|LTBP1_HUMAN Latent-transforming growth factor beta-binding protein 1	1	File22365_Scan7677	controllerType=0 controllerNumber=1 scan=7677	19.892
10	1	R.NTEGSFQC[+57.021]VC[+57.021]DQGYR.A	1137		C[+57]*2	607.579	3	1820.72	1820.73	0	-6.3	Specific	425.21	425.21	425.21	6.64	263	>sp|Q14766|LTBP1_HUMAN Latent-transforming growth factor beta-binding protein 1	1	File22365_Scan4166	controllerType=0 controllerNumber=1 scan=4166	11.7774
10	1	R.NTEGSFQC[+57.021]VC[+57.021]DQGYR.A	1137		C[+57]*2	910.865	2	1820.72	1820.73	0	-5.8	Specific	507.02	507.02	507.02	7.22	263	>sp|Q14766|LTBP1_HUMAN Latent-transforming growth factor beta-binding protein 1	1	File22365_Scan4421	controllerType=0 controllerNumber=1 scan=4421	12.3435
10	1	R.NTEGSFQC[+57.021]VC[+57.021]DQGYR.A	1137		C[+57]*2	910.866	2	1820.73	1820.73	0	-3.8	Specific	508.82	508.82	508.82	6.39	263	>sp|Q14766|LTBP1_HUMAN Latent-transforming growth factor beta-binding protein 1	1	File22365_Scan4367	controllerType=0 controllerNumber=1 scan=4367	12.2268
10	1	R.NTEGSFQC[+57.021]VC[+57.021]DQGYR.A	1137		C[+57]*2	607.579	3	1820.72	1820.73	0	-5	Specific	534.63	534.63	534.63	7.18	263	>sp|Q14766|LTBP1_HUMAN Latent-transforming growth factor beta-binding protein 1	1	File22365_Scan4103	controllerType=0 controllerNumber=1 scan=4103	11.6362
10	1	R.NTEGSFQC[+57.021]VC[+57.021]DQGYR.A	1137		C[+57]*2	607.579	3	1820.72	1820.73	0	-4.9	Specific	552.61	552.61	552.61	7.18	263	>sp|Q14766|LTBP1_HUMAN Latent-transforming growth factor beta-binding protein 1	1	File22365_Scan4052	controllerType=0 controllerNumber=1 scan=4052	11.5195
10	1	R.NTEGSFQC[+57.021]VC[+57.021]DQGYR.A	1137		C[+57]*2	910.864	2	1820.72	1820.73	0	-6.5	Specific	564.84	564.84	564.84	7.82	263	>sp|Q14766|LTBP1_HUMAN Latent-transforming growth factor beta-binding protein 1	1	File22365_Scan4297	controllerType=0 controllerNumber=1 scan=4297	12.0675
10	1	R.NTEGSFQC[+57.021]VC[+57.021]DQGYR.A	1137		C[+57]*2	910.865	2	1820.72	1820.73	0	-5.9	Specific	603.53	603.53	603.53	9.03	263	>sp|Q14766|LTBP1_HUMAN Latent-transforming growth factor beta-binding protein 1	1	File22365_Scan4213	controllerType=0 controllerNumber=1 scan=4213	11.8844
10	1	R.NTEGSFQC[+57.021]VC[+57.021]DQGYR.A	1137		C[+57]*2	910.865	2	1820.72	1820.73	0	-6	Specific	609.2	609.2	609.2	9.03	263	>sp|Q14766|LTBP1_HUMAN Latent-transforming growth factor beta-binding protein 1	1	File22365_Scan4050	controllerType=0 controllerNumber=1 scan=4050	11.5152
10	1	R.NTEGSFQC[+57.021]VC[+57.021]DQGYR.A	1137		C[+57]*2	910.865	2	1820.72	1820.73	0	-5.6	Specific	630.7	630.7	630.7	9.03	263	>sp|Q14766|LTBP1_HUMAN Latent-transforming growth factor beta-binding protein 1	1	File22365_Scan4157	controllerType=0 controllerNumber=1 scan=4157	11.758
10	1	R.NTEGSFQC[+57.021]VC[+57.021]DQGYR.A	1137		C[+57]*2	910.865	2	1820.72	1820.73	0	-5.3	Specific	630.97	630.97	630.97	9.03	263	>sp|Q14766|LTBP1_HUMAN Latent-transforming growth factor beta-binding protein 1	1	File22365_Scan4102	controllerType=0 controllerNumber=1 scan=4102	11.6351
10	1	R.N[+15.995]TEGSFQC[+57.021]VC[+57.021]DQGYR.A	1137		C[+57]*2, N[+16]	918.862	2	1836.72	1836.73	0	-5.8	Specific	550.47	550.47	550.47	7.18	263	>sp|Q14766|LTBP1_HUMAN Latent-transforming growth factor beta-binding protein 1	1	File22365_Scan4139	controllerType=0 controllerNumber=1 scan=4139	11.7175
10	1	R.N[+15.995]TEGSFQC[+57.021]VC[+57.021]DQGYR.A	1137		C[+57]*2, N[+16]	918.861	2	1836.71	1836.73	0	-7	Specific	600.47	600.47	532.57	8.82	263	>sp|Q14766|LTBP1_HUMAN Latent-transforming growth factor beta-binding protein 1	1	File22365_Scan4082	controllerType=0 controllerNumber=1 scan=4082	11.5889
10	1	R.NTEGS[+162.053]FQC[+57.021]VC[+57.021]DQGYR.A	1137	Hex(1)	C[+57]*2, S[+162]	661.595	3	1982.77	1982.79	0	-7.3	Specific	535.26	535.26	29.63	6.97	263	>sp|Q14766|LTBP1_HUMAN Latent-transforming growth factor beta-binding protein 1	1	File22365_Scan3834	controllerType=0 controllerNumber=1 scan=3834	11.0321
10	1	R.NTEGS[+162.053]FQC[+57.021]VC[+57.021]DQGYR.A	1137	Hex(1)	C[+57]*2, S[+162]	991.888	2	1982.77	1982.79	0	-8.2	Specific	576.11	576.11	49.27	6.82	263	>sp|Q14766|LTBP1_HUMAN Latent-transforming growth factor beta-binding protein 1	1	File22365_Scan3833	controllerType=0 controllerNumber=1 scan=3833	11.0299
10	1	R.N[+15.995]TEGS[+162.053]FQC[+57.021]VC[+57.021]DQGYR.A	1137	Hex(1)	C[+57]*2, N[+16], S[+162]	999.888	2	1998.77	1998.78	0	-5.5	Specific	523.86	523.86	13.42	7.18	263	>sp|Q14766|LTBP1_HUMAN Latent-transforming growth factor beta-binding protein 1	1	File22365_Scan3905	controllerType=0 controllerNumber=1 scan=3905	11.1912
10	1	R.N[+15.995]TEGS[+162.053]FQC[+57.021]VC[+57.021]DQGYR.A	1137	Hex(1)	C[+57]*2, N[+16], S[+162]	999.887	2	1998.77	1998.78	0	-6.7	Specific	629.11	629.11	29.74	8.82	263	>sp|Q14766|LTBP1_HUMAN Latent-transforming growth factor beta-binding protein 1	1	File22365_Scan3851	controllerType=0 controllerNumber=1 scan=3851	11.0719
12	1	E.GSFHC[+57.021]VC[+57.021]QQGFSISADGR.T	1223		C[+57]*2	671.624	3	2012.86	2012.87	0	-6.3	Specific	579.74	579.74	579.74	7.97	263	>sp|Q14766|LTBP1_HUMAN Latent-transforming growth factor beta-binding protein 1	1	File22365_Scan4444	controllerType=0 controllerNumber=1 scan=4444	12.3961
12	1	E.GSFHC[+57.021]VC[+57.021]QQGFSISADGR.T	1223		C[+57]*2	671.625	3	2012.86	2012.87	0	-4.9	Specific	585.78	585.78	585.78	8.18	263	>sp|Q14766|LTBP1_HUMAN Latent-transforming growth factor beta-binding protein 1	1	File22365_Scan4394	controllerType=0 controllerNumber=1 scan=4394	12.2829
12	1	E.GSFHC[+57.021]VC[+57.021]QQGFS[+162.053]ISADGR.T	1223	Hex(1)	C[+57]*2, S[+162]	725.64	3	2174.91	2174.92	0	-8.2	Specific	534.23	534.23	0	6.12	263	>sp|Q14766|LTBP1_HUMAN Latent-transforming growth factor beta-binding protein 1	1	File22365_Scan4469	controllerType=0 controllerNumber=1 scan=4469	12.4508
12	1	E.GSFHC[+57.021]VC[+57.021]QQGFS[+162.053]ISADGR.T	1223	Hex(1)	C[+57]*2, S[+162]	725.641	3	2174.91	2174.92	0	-6	Specific	586.21	586.21	0	8.18	263	>sp|Q14766|LTBP1_HUMAN Latent-transforming growth factor beta-binding protein 1	1	File22365_Scan4406	controllerType=0 controllerNumber=1 scan=4406	12.3085
12	1	E.GSFHC[+57.021]VC[+57.021]QQGFS[+162.053]ISADGR.T	1223	Hex(1)	C[+57]*2, S[+162]	725.642	3	2174.91	2174.92	0	-5.9	Specific	645.67	645.67	0	9.18	263	>sp|Q14766|LTBP1_HUMAN Latent-transforming growth factor beta-binding protein 1	1	File22365_Scan4290	controllerType=0 controllerNumber=1 scan=4290	12.0544
12	1	E.GSFHC[+57.021]VC[+57.021]QQGFS[+162.053]ISADGR.T	1223	Hex(1)	C[+57]*2, S[+162]	725.642	3	2174.91	2174.92	0	-5.9	Specific	710.49	710.49	0	11.18	263	>sp|Q14766|LTBP1_HUMAN Latent-transforming growth factor beta-binding protein 1	1	File22365_Scan4238	controllerType=0 controllerNumber=1 scan=4238	11.9394
12	1	E.GSFHC[+57.021]VC[+57.021]QQGFS[+162.053]ISADGR.T	1223	Hex(1)	C[+57]*2, S[+162]	725.642	3	2174.91	2174.92	0	-5.2	Specific	730.05	730.05	0	11.18	263	>sp|Q14766|LTBP1_HUMAN Latent-transforming growth factor beta-binding protein 1	1	File22365_Scan4344	controllerType=0 controllerNumber=1 scan=4344	12.1742
12	1	E.GSFHC[+57.021]VC[+57.021]QQGFS[+162.053]ISADGR.T	1223	Hex(1)	C[+57]*2, S[+162]	1087.96	2	2174.91	2174.92	0	-5.8	Specific	738.43	738.43	0	11.18	263	>sp|Q14766|LTBP1_HUMAN Latent-transforming growth factor beta-binding protein 1	1	File22365_Scan4261	controllerType=0 controllerNumber=1 scan=4261	11.9898
13	1	D.SHGFC[+57.021]DNTAGS[+162.053]FR.C	1256	Hex(1)	C[+57], S[+162]	539.89	3	1617.65	1617.66	0	-3.3	Specific	39.82	39.82	17.2	1.96	263	>sp|Q14766|LTBP1_HUMAN Latent-transforming growth factor beta-binding protein 1	1	File22365_Scan2869	controllerType=0 controllerNumber=1 scan=2869	8.8287
13	1	D.SHGFC[+57.021]DNTAGS[+162.053]FR.C	1256	Hex(1)	C[+57], S[+162]	539.888	3	1617.65	1617.66	0	-5.9	Specific	368.71	368.71	23.93	6.09	263	>sp|Q14766|LTBP1_HUMAN Latent-transforming growth factor beta-binding protein 1	1	File22365_Scan2919	controllerType=0 controllerNumber=1 scan=2919	8.9507
14	1	E.GSFLC[+57.021]VC[+57.021]ADENQE.Y	1307		C[+57]*2	764.802	2	1528.6	1528.6	0	-5.5	Specific	119.6	103.59	103.59	2.24	263	>sp|Q14766|LTBP1_HUMAN Latent-transforming growth factor beta-binding protein 1	1	File22365_Scan6010	controllerType=0 controllerNumber=1 scan=6010	15.9874
14	1	E.GSFLC[+57.021]VC[+57.021]ADENQE.Y	1307		C[+57]*2	764.802	2	1528.6	1528.6	0	-5.6	Specific	130.96	130.96	130.96	2.24	263	>sp|Q14766|LTBP1_HUMAN Latent-transforming growth factor beta-binding protein 1	1	File22365_Scan6120	controllerType=0 controllerNumber=1 scan=6120	16.2448
14	1	E.GSFLC[+57.021]VC[+57.021]ADENQE.Y	1307		C[+57]*2	764.804	2	1528.6	1528.6	0	-2.7	Specific	153.25	146.15	146.15	0.55	263	>sp|Q14766|LTBP1_HUMAN Latent-transforming growth factor beta-binding protein 1	1	File22365_Scan6069	controllerType=0 controllerNumber=1 scan=6069	16.1251
14	1	E.GSFLC[+57.021]VC[+57.021]ADENQE.Y	1307		C[+57]*2	764.802	2	1528.6	1528.6	0	-5.5	Specific	250.72	97.85	97.85	2.67	263	>sp|Q14766|LTBP1_HUMAN Latent-transforming growth factor beta-binding protein 1	1	File22365_Scan5944	controllerType=0 controllerNumber=1 scan=5944	15.836
14	1	E.GSFLC[+57.021]VC[+57.021]ADENQE.Y	1307		C[+57]*2	764.802	2	1528.6	1528.6	0	-4.4	Specific	252.51	38.53	38.53	2.14	263	>sp|Q14766|LTBP1_HUMAN Latent-transforming growth factor beta-binding protein 1	1	File22365_Scan5829	controllerType=0 controllerNumber=1 scan=5829	15.57
14	1	E.GSFLC[+57.021]VC[+57.021]ADENQE.Y	1307		C[+57]*2	764.802	2	1528.6	1528.6	0	-4.8	Specific	268.43	30.36	30.36	2.93	263	>sp|Q14766|LTBP1_HUMAN Latent-transforming growth factor beta-binding protein 1	1	File22365_Scan5670	controllerType=0 controllerNumber=1 scan=5670	15.1968
14	1	E.GSFLC[+57.021]VC[+57.021]ADENQE.Y	1307		C[+57]*2	764.802	2	1528.6	1528.6	0	-5.6	Specific	270.99	171.27	171.27	2.8	263	>sp|Q14766|LTBP1_HUMAN Latent-transforming growth factor beta-binding protein 1	1	File22365_Scan5884	controllerType=0 controllerNumber=1 scan=5884	15.7001
14	1	E.GSFLC[+57.021]VC[+57.021]ADENQE.Y	1307		C[+57]*2	764.802	2	1528.6	1528.6	0	-4.8	Specific	279.77	55.76	55.76	2.67	263	>sp|Q14766|LTBP1_HUMAN Latent-transforming growth factor beta-binding protein 1	1	File22365_Scan5774	controllerType=0 controllerNumber=1 scan=5774	15.4406
14	1	E.GSFLC[+57.021]VC[+57.021]ADENQE.Y	1307		C[+57]*2	764.803	2	1528.6	1528.6	0	-4.1	Specific	311.48	11.8	11.8	2.28	263	>sp|Q14766|LTBP1_HUMAN Latent-transforming growth factor beta-binding protein 1	1	File22365_Scan5719	controllerType=0 controllerNumber=1 scan=5719	15.3119
16	1	E.GSYNC[+57.021]FC[+57.021]THPMVLDASEK.R	1487		C[+57]*2	705.966	3	2115.88	2115.89	0	-4.8	Specific	607.58	607.58	607.58	8.92	263	>sp|Q14766|LTBP1_HUMAN Latent-transforming growth factor beta-binding protein 1	1	File22365_Scan4839	controllerType=0 controllerNumber=1 scan=4839	13.283
16	1	E.GSYNC[+57.021]FC[+57.021]THPMVLDASEK.R	1487		C[+57]*2	705.965	3	2115.88	2115.89	0	-6	Specific	659.19	659.19	659.19	9.92	263	>sp|Q14766|LTBP1_HUMAN Latent-transforming growth factor beta-binding protein 1	1	File22365_Scan4786	controllerType=0 controllerNumber=1 scan=4786	13.1632
16	1	E.GSYNC[+57.021]FC[+57.021]T[+162.053]HPMVLDASEK.R	1487	Hex(1)	C[+57]*2, T[+162]	759.982	3	2277.93	2277.95	0	-6.2	Specific	622.63	622.63	7.96	8.7	263	>sp|Q14766|LTBP1_HUMAN Latent-transforming growth factor beta-binding protein 1	1	File22365_Scan4667	controllerType=0 controllerNumber=1 scan=4667	12.8978
16	1	E.GSYNC[+57.021]FC[+57.021]T[+162.053]HPMVLDASEK.R	1487	Hex(1)	C[+57]*2, T[+162]	759.983	3	2277.93	2277.95	0	-5.3	Specific	670.09	670.09	2.4	9.92	263	>sp|Q14766|LTBP1_HUMAN Latent-transforming growth factor beta-binding protein 1	1	File22365_Scan4718	controllerType=0 controllerNumber=1 scan=4718	13.0155
Other Peptides
	2	E.LNLAT[+511.190]NLPTC[+57.021]YNPKD[+15.995].S	8	HexNAc(1)Hex(1)Fuc(1)	C[+57], D[+16], T[+511]	754.346	3	2261.02	2261.04	0	-5.9	Specific	7.76	7.76	0	0.91	48	>Reverse >sp|Q14766|LTBP1_HUMAN Latent-transforming growth factor beta-binding protein 1	2	File22365_Scan5175	controllerType=0 controllerNumber=1 scan=5175	14.0465
	2	E.FS[+162.053]NLFR.D	105	Hex(1)	S[+162]	473.233	2	945.459	945.468	0	-9.3	Specific	13.47	13.47	13.47	0.29	48	>Reverse >sp|Q14766|LTBP1_HUMAN Latent-transforming growth factor beta-binding protein 1	2	File22365_Scan6387	controllerType=0 controllerNumber=1 scan=6387	16.8679
	1	K.PGT[+294.095]KGKAC[+57.021]E.T	211	Hex(1)Pent(1)	C[+57], T[+294]	621.279	2	1241.55	1241.56	0	-4.9	Specific	6.39	6.39	6.39	0.55	263	>sp|Q14766|LTBP1_HUMAN Latent-transforming growth factor beta-binding protein 1	1	File22365_Scan6568	controllerType=0 controllerNumber=1 scan=6568	17.2909
	2	K.ES[+132.042]ADLVMPHTC[+57.021]FC[+57.021]N[+3517.228]YSGE.T	219	Pent(1),HexNAc(6)Hex(7)NeuAc(4)	C[+57]*2, N[+3517], S[+132]	641.461	9	5765.09	5766.11	-1	-3.2	Specific	29.96	3.85	3.85	0.53	48	>Reverse >sp|Q14766|LTBP1_HUMAN Latent-transforming growth factor beta-binding protein 1	2	File22365_Scan5407	controllerType=0 controllerNumber=1 scan=5407	14.5878
	2	K.ESADLVMPHT[+146.058]C[+57.021]FC[+57.021]N[+4758.682]YSGE.T	219	Fuc(1),HexNAc(9)Hex(10)Fuc(1)NeuAc(4)	C[+57]*2, N[+4759], T[+146]	413.98	17	7021.54	7021.58	0	-5.5	Specific	29.96	29.96	0.4	0.75	48	>Reverse >sp|Q14766|LTBP1_HUMAN Latent-transforming growth factor beta-binding protein 1	2	File22365_Scan11180	controllerType=0 controllerNumber=1 scan=11180	30.2481
	2	D.LVMPHTC[+57.021]FC[+57.021]N[+2465.894]YSGE.T	223	HexNAc(6)Hex(5)Fuc(1)NeuAc(1)	C[+57]*2, N[+2466]	1045.91	4	4180.61	4180.6	0	2.8	Specific	30	30	5.8	0.44	48	>Reverse >sp|Q14766|LTBP1_HUMAN Latent-transforming growth factor beta-binding protein 1	2	File22365_Scan6003	controllerType=0 controllerNumber=1 scan=6003	15.9703
	2	D.LVMPHTC[+57.021]FC[+57.021]N[+3591.264]YSGETNVC[+57.021]QGD.I	223	HexNAc(7)Hex(7)Fuc(1)NeuAc(2)NeuGc(1)	C[+57]*3, N[+3591]	676.365	9	6079.23	6080.26	-1	-4.8	Specific	29.95	29.95	14.48	0.56	48	>Reverse >sp|Q14766|LTBP1_HUMAN Latent-transforming growth factor beta-binding protein 1	2	File22365_Scan7166	controllerType=0 controllerNumber=1 scan=7166	18.6853
	2	D.LVMPHT[+132.042]C[+57.021]FC[+57.021]N[+1929.672]YSGETNVC[+57.021]QGDIC[+57.021]SSPD.Q	223	Pent(1),HexNAc(4)Hex(5)NeuGc(1)	C[+57]*4, N[+1930], T[+132]	1303.49	4	5210.93	5209.97	1	-8.3	Specific	30	17.89	10.66	0.71	48	>Reverse >sp|Q14766|LTBP1_HUMAN Latent-transforming growth factor beta-binding protein 1	2	File22365_Scan4928	controllerType=0 controllerNumber=1 scan=4928	13.4877
	2	D.LVMPHTC[+57.021]FC[+57.021]N[+1970.698]YSGET[+132.042]NVC[+57.021]QGDIC[+57.021]SSPD[+15.995].Q	223	HexNAc(5)Hex(4)NeuGc(1),Pent(1)	C[+57]*4, D[+16], N[+1971], T[+132]	1317.74	4	5267.96	5266.99	1	-7.8	Specific	30	30	0	1.4	48	>Reverse >sp|Q14766|LTBP1_HUMAN Latent-transforming growth factor beta-binding protein 1	2	File22365_Scan4886	controllerType=0 controllerNumber=1 scan=4886	13.3897
	2	D.LVM[+15.995]PHT[+132.042]C[+57.021]FC[+57.021]N[+2220.767]YSGETNVC[+57.021]QGDIC[+57.021]SSPD.Q	223	Pent(1),HexNAc(4)Hex(5)Fuc(0)NeuAc(1)NeuGc(1)	C[+57]*4, M[+16], N[+2221], T[+132]	1380.26	4	5518.03	5517.06	1	-6.8	Specific	30	0	7.68	2.12	48	>Reverse >sp|Q14766|LTBP1_HUMAN Latent-transforming growth factor beta-binding protein 1	2	File22365_Scan5209	controllerType=0 controllerNumber=1 scan=5209	14.1266
	1	E.GSFPLRYVQDQVAAPFQLSN[+876.322]HT[+132.042]GR.I	328	HexNAc(2)Hex(2)Fuc(1),Pent(1)	N[+876], T[+132]	924.932	4	3696.7	3696.73	0	-6.5	Specific	29.95	0	17.15	0.55	263	>sp|Q14766|LTBP1_HUMAN Latent-transforming growth factor beta-binding protein 1	1	File22365_Scan7261	controllerType=0 controllerNumber=1 scan=7261	18.91
	1	E.GSFPLRYVQDQVAAPFQLSN[+876.322]HT[+132.042]GR.I	328	HexNAc(2)Hex(2)Fuc(1),Pent(1)	N[+876], T[+132]	924.932	4	3696.71	3696.73	0	-5.9	Specific	29.95	0	17.12	0.56	263	>sp|Q14766|LTBP1_HUMAN Latent-transforming growth factor beta-binding protein 1	1	File22365_Scan7369	controllerType=0 controllerNumber=1 scan=7369	19.1656
	1	E.GSFPLRYVQDQVAAPFQLSN[+876.322]HT[+132.042]GR.I	328	HexNAc(2)Hex(2)Fuc(1),Pent(1)	N[+876], T[+132]	924.932	4	3696.71	3696.73	0	-5.8	Specific	29.95	0	0	0.56	263	>sp|Q14766|LTBP1_HUMAN Latent-transforming growth factor beta-binding protein 1	1	File22365_Scan7424	controllerType=0 controllerNumber=1 scan=7424	19.2955
	1	E.GSFPLRYVQDQVAAPFQLS[+132.042]N[+876.322]HTGR.I	328	Pent(1),HexNAc(2)Hex(2)Fuc(1)	N[+876], S[+132]	924.932	4	3696.71	3696.73	0	-6	Specific	29.95	0	0	0.56	263	>sp|Q14766|LTBP1_HUMAN Latent-transforming growth factor beta-binding protein 1	1	File22365_Scan7480	controllerType=0 controllerNumber=1 scan=7480	19.4281
	1	E.GSFPLRYVQDQVAAPFQLSN[+876.322]HT[+132.042]GR.I	328	HexNAc(2)Hex(2)Fuc(1),Pent(1)	N[+876], T[+132]	1232.91	3	3696.71	3696.73	0	-5.4	Specific	29.96	0	23.74	0.56	263	>sp|Q14766|LTBP1_HUMAN Latent-transforming growth factor beta-binding protein 1	1	File22365_Scan7250	controllerType=0 controllerNumber=1 scan=7250	18.8841
	1	E.GSFPLRYVQDQVAAPFQLSN[+876.322]HT[+132.042]GR.I	328	HexNAc(2)Hex(2)Fuc(1),Pent(1)	N[+876], T[+132]	1232.91	3	3696.71	3696.73	0	-5.6	Specific	29.96	0	16.15	0.56	263	>sp|Q14766|LTBP1_HUMAN Latent-transforming growth factor beta-binding protein 1	1	File22365_Scan7303	controllerType=0 controllerNumber=1 scan=7303	19.0097
	1	E.GSFPLRYVQDQVAAPFQLSN[+876.322]HT[+132.042]GR.I	328	HexNAc(2)Hex(2)Fuc(1),Pent(1)	N[+876], T[+132]	924.932	4	3696.71	3696.73	0	-5.9	Specific	29.96	0	15.39	0.56	263	>sp|Q14766|LTBP1_HUMAN Latent-transforming growth factor beta-binding protein 1	1	File22365_Scan7314	controllerType=0 controllerNumber=1 scan=7314	19.0356
	1	E.GSFPLRYVQDQVAAPFQLSN[+876.322]HT[+132.042]GR.I	328	HexNAc(2)Hex(2)Fuc(1),Pent(1)	N[+876], T[+132]	1232.91	3	3696.71	3696.73	0	-6	Specific	29.97	0	19.69	0.56	263	>sp|Q14766|LTBP1_HUMAN Latent-transforming growth factor beta-binding protein 1	1	File22365_Scan7413	controllerType=0 controllerNumber=1 scan=7413	19.2696
	1	E.GSFPLRYVQDQVAAPFQLSN[+876.322]HT[+132.042]GR.I	328	HexNAc(2)Hex(2)Fuc(1),Pent(1)	N[+876], T[+132]	1232.91	3	3696.7	3696.73	0	-6.5	Specific	29.97	0	16.68	0.55	263	>sp|Q14766|LTBP1_HUMAN Latent-transforming growth factor beta-binding protein 1	1	File22365_Scan7469	controllerType=0 controllerNumber=1 scan=7469	19.4017
	1	E.GSFPLRYVQDQVAAPFQLSN[+876.322]HT[+132.042]GR.I	328	HexNAc(2)Hex(2)Fuc(1),Pent(1)	N[+876], T[+132]	1232.91	3	3696.71	3696.73	0	-5.6	Specific	29.98	0	10.13	0.56	263	>sp|Q14766|LTBP1_HUMAN Latent-transforming growth factor beta-binding protein 1	1	File22365_Scan7358	controllerType=0 controllerNumber=1 scan=7358	19.1397
	1	R.YVQDQVAAPFQLSN[+2132.751]HTGR.I	334	HexNAc(5)Hex(5)NeuGc(1)	N[+2133]	1388.58	3	4163.73	4163.76	0	-7.1	Specific	29.96	29.96	19.71	0.6	263	>sp|Q14766|LTBP1_HUMAN Latent-transforming growth factor beta-binding protein 1	1	File22365_Scan8303	controllerType=0 controllerNumber=1 scan=8303	21.3732
	1	R.YVQDQVAAPFQLSN[+2149.767]HTGR.I	334	HexNAc(5)Hex(7)	N[+2150]	1046.19	4	4181.75	4180.77	1	-5.7	Specific	29.97	2.48	0.06	0.77	263	>sp|Q14766|LTBP1_HUMAN Latent-transforming growth factor beta-binding protein 1	1	File22365_Scan7344	controllerType=0 controllerNumber=1 scan=7344	19.1048
	1	R.YVQDQVAAPFQLSN[+2206.813]HTGR.I	334	HexNAc(4)Hex(5)Fuc(4)	N[+2207]	1060.45	4	4238.79	4237.82	1	-6.4	Specific	29.97	14.25	3.67	0.6	263	>sp|Q14766|LTBP1_HUMAN Latent-transforming growth factor beta-binding protein 1	1	File22365_Scan7366	controllerType=0 controllerNumber=1 scan=7366	19.1571
	1	R.YVQDQVAAPFQLSN[+2149.767]HTGR.I	334	HexNAc(5)Hex(7)	N[+2150]	1046.2	4	4181.76	4180.77	1	-3.7	Specific	29.97	29.97	17.31	0.54	263	>sp|Q14766|LTBP1_HUMAN Latent-transforming growth factor beta-binding protein 1	1	File22365_Scan7520	controllerType=0 controllerNumber=1 scan=7520	19.521
	1	R.YVQD[+15.995]QVAAPFQLS[+132.042]N[+1987.714]HTGR.I	334	Pent(1),HexNAc(5)Hex(6)	D[+16], N[+1988], S[+132]	1042.19	4	4165.72	4166.76	-1	-6.6	Specific	29.96	29.96	29.96	0.6	263	>sp|Q14766|LTBP1_HUMAN Latent-transforming growth factor beta-binding protein 1	1	File22365_Scan8305	controllerType=0 controllerNumber=1 scan=8305	21.3776
	1	R.YVQDQVAAPFQLSN[+568.212]HT[+203.079]GRIK.V	334	HexNAc(2)Hex(1),HexNAc(1)	N[+568], T[+203]	761.62	4	3043.46	3043.47	0	-4.6	Specific	29.95	0	1.84	0.58	263	>sp|Q14766|LTBP1_HUMAN Latent-transforming growth factor beta-binding protein 1	1	File22365_Scan6507	controllerType=0 controllerNumber=1 scan=6507	17.1485
	1	R.YVQDQVAAPFQLS[+132.042]N[+568.212]HTGRIK.V	334	Pent(1),HexNAc(2)Hex(1)	N[+568], S[+132]	991.477	3	2972.42	2972.44	0	-7.4	Specific	29.95	0	2.27	0.56	263	>sp|Q14766|LTBP1_HUMAN Latent-transforming growth factor beta-binding protein 1	1	File22365_Scan8058	controllerType=0 controllerNumber=1 scan=8058	20.7899
	1	R.YVQD[+15.995]QVAAPFQLSN[+1605.566]HTGRIK.V	334	HexNAc(4)Hex(3)NeuGc(1)	D[+16], N[+1606]	487.597	8	3893.72	3893.74	0	-5.8	Specific	29.95	7.65	7.65	0.58	263	>sp|Q14766|LTBP1_HUMAN Latent-transforming growth factor beta-binding protein 1	1	File22365_Scan122	controllerType=0 controllerNumber=1 scan=122	0.3498
	1	R.YVQD[+15.995]QVAAPFQLSN[+1054.370]HTGRIK.V	334	HexNAc(2)Hex(4)	D[+16], N[+1054]	836.388	4	3342.53	3342.55	0	-6	Specific	29.95	25.75	25.75	0.58	263	>sp|Q14766|LTBP1_HUMAN Latent-transforming growth factor beta-binding protein 1	1	File22365_Scan6974	controllerType=0 controllerNumber=1 scan=6974	18.2353
	1	R.YVQD[+15.995]QVAAPFQLS[+132.042]N[+1298.476]HTGRIK.V	334	Pent(1),HexNAc(4)Hex(3)	D[+16], N[+1298], S[+132]	930.425	4	3718.68	3718.7	0	-4.7	Specific	29.95	21.07	2.27	0.58	263	>sp|Q14766|LTBP1_HUMAN Latent-transforming growth factor beta-binding protein 1	1	File22365_Scan7316	controllerType=0 controllerNumber=1 scan=7316	19.0399
	1	D.QVAAPFQLSNHTGR.I	338			763.392	2	1525.78	1525.79	0	-6.9	Specific	36.58	36.58	36.58	1.56	263	>sp|Q14766|LTBP1_HUMAN Latent-transforming growth factor beta-binding protein 1	1	File22365_Scan3965	controllerType=0 controllerNumber=1 scan=3965	11.3229
	1	D.QVAAPFQLSN[+349.137]HTGR.I	338	HexNAc(1)Fuc(1)	N[+349]	937.956	2	1874.91	1874.92	0	-10	Specific	29.97	29.97	11.27	0.32	263	>sp|Q14766|LTBP1_HUMAN Latent-transforming growth factor beta-binding protein 1	1	File22365_Scan7829	controllerType=0 controllerNumber=1 scan=7829	20.2485
	1	D.QVAAPFQLSN[+2407.852]HTGR.I	338	HexNAc(5)Hex(4)Fuc(1)NeuAc(1)NeuGc(1)	N[+2408]	1311.88	3	3933.63	3933.64	0	-2.9	Specific	29.98	29.98	29.98	0.55	263	>sp|Q14766|LTBP1_HUMAN Latent-transforming growth factor beta-binding protein 1	1	File22365_Scan8176	controllerType=0 controllerNumber=1 scan=8176	21.0697
	1	D.QVAAPFQLSN[+892.317]HTGRIK.V	338	HexNAc(2)Hex(3)	N[+892]	887.091	3	2659.26	2659.28	0	-8.7	Specific	29.95	0	29.95	0.34	263	>sp|Q14766|LTBP1_HUMAN Latent-transforming growth factor beta-binding protein 1	1	File22365_Scan6551	controllerType=0 controllerNumber=1 scan=6551	17.2499
	1	D.QVAAPFQLSN[+876.322]HTGRIK.V	338	HexNAc(2)Hex(2)Fuc(1)	N[+876]	661.575	4	2643.28	2643.29	0	-4.2	Specific	29.96	0	29.96	0.52	263	>sp|Q14766|LTBP1_HUMAN Latent-transforming growth factor beta-binding protein 1	1	File22365_Scan3834	controllerType=0 controllerNumber=1 scan=3834	11.0321
	1	D.QVAAPFQLSN[+1581.555]HTGRIKVVFTPSIC[+57.021]K.V	338	HexNAc(3)Hex(6)	C[+57], N[+1582]	548.512	8	4381.05	4380.07	1	-5.3	Specific	29.95	0	29.95	0.3	263	>sp|Q14766|LTBP1_HUMAN Latent-transforming growth factor beta-binding protein 1	1	File22365_Scan3072	controllerType=0 controllerNumber=1 scan=3072	9.3057
	2	D.GWGVGS[+294.095]TC[+57.021]C[+57.021]C[+57.021]E.Q	341	Hex(1)Pent(1)	C[+57]*3, S[+294]	783.777	2	1566.55	1566.54	0	4.5	Specific	14.97	14.97	2	0.37	48	>Reverse >sp|Q14766|LTBP1_HUMAN Latent-transforming growth factor beta-binding protein 1	2	File22365_Scan5693	controllerType=0 controllerNumber=1 scan=5693	15.25
	2	D.GWGVGS[+294.095]TC[+57.021]C[+57.021]C[+57.021]E.Q	341	Hex(1)Pent(1)	C[+57]*3, S[+294]	783.776	2	1566.54	1566.54	0	3.6	Specific	37.33	37.33	2	0.28	48	>Reverse >sp|Q14766|LTBP1_HUMAN Latent-transforming growth factor beta-binding protein 1	2	File22365_Scan5748	controllerType=0 controllerNumber=1 scan=5748	15.3793
	1	R.IKVVFTPSIC[+57.021]K.V	352		C[+57]	431.25	3	1291.74	1291.74	0	-6.4	Specific	185.57	185.57	185.57	2.09	263	>sp|Q14766|LTBP1_HUMAN Latent-transforming growth factor beta-binding protein 1	1	File22365_Scan4653	controllerType=0 controllerNumber=1 scan=4653	12.868
	1	R.IKVVFTPSIC[+57.021]K.V	352		C[+57]	431.25	3	1291.74	1291.74	0	-5.8	Specific	266.63	266.63	266.63	3.35	263	>sp|Q14766|LTBP1_HUMAN Latent-transforming growth factor beta-binding protein 1	1	File22365_Scan4598	controllerType=0 controllerNumber=1 scan=4598	12.7427
	1	R.IKVVFTPSIC[+57.021]K.V	352		C[+57]	431.251	3	1291.74	1291.74	0	-4.2	Specific	307.9	307.9	307.9	3.49	263	>sp|Q14766|LTBP1_HUMAN Latent-transforming growth factor beta-binding protein 1	1	File22365_Scan4542	controllerType=0 controllerNumber=1 scan=4542	12.6156
	1	R.IKVVFTPSIC[+57.021]K.V	352		C[+57]	431.251	3	1291.74	1291.74	0	-5.4	Specific	357.47	357.47	357.47	4.27	263	>sp|Q14766|LTBP1_HUMAN Latent-transforming growth factor beta-binding protein 1	1	File22365_Scan4494	controllerType=0 controllerNumber=1 scan=4494	12.508
	1	R.IKVVFTPSIC[+57.021]K.V	352		C[+57]	646.373	2	1291.74	1291.74	0	-4.2	Specific	448.88	448.88	448.88	6.58	263	>sp|Q14766|LTBP1_HUMAN Latent-transforming growth factor beta-binding protein 1	1	File22365_Scan4570	controllerType=0 controllerNumber=1 scan=4570	12.6779
	1	R.IKVVFTPSIC[+57.021]K.V	352		C[+57]	646.372	2	1291.74	1291.74	0	-5	Specific	521.55	521.55	521.55	7.53	263	>sp|Q14766|LTBP1_HUMAN Latent-transforming growth factor beta-binding protein 1	1	File22365_Scan4511	controllerType=0 controllerNumber=1 scan=4511	12.546
	1	R.IKVVFT[+162.053]PS[+203.079]IC[+57.021]K.V	352	Hex(1),HexNAc(1)	C[+57], S[+203], T[+162]	552.96	3	1656.87	1656.88	0	-6.1	Specific	425.43	425.43	0	6.99	263	>sp|Q14766|LTBP1_HUMAN Latent-transforming growth factor beta-binding protein 1	1	File22365_Scan4163	controllerType=0 controllerNumber=1 scan=4163	11.771
	1	K.VVFTPSIC[+57.021]K.V	354		C[+57]	525.784	2	1050.56	1050.57	0	-5.1	Specific	301.77	265	265	2.6	263	>sp|Q14766|LTBP1_HUMAN Latent-transforming growth factor beta-binding protein 1	1	File22365_Scan4682	controllerType=0 controllerNumber=1 scan=4682	12.932
	1	K.VVFTPSIC[+57.021]K.V	354		C[+57]	525.784	2	1050.56	1050.57	0	-5.2	Specific	338.89	338.89	338.89	4.67	263	>sp|Q14766|LTBP1_HUMAN Latent-transforming growth factor beta-binding protein 1	1	File22365_Scan4454	controllerType=0 controllerNumber=1 scan=4454	12.418
	1	K.VVFTPSIC[+57.021]K.V	354		C[+57]	525.784	2	1050.56	1050.57	0	-5.2	Specific	352.42	281.9	281.9	2.92	263	>sp|Q14766|LTBP1_HUMAN Latent-transforming growth factor beta-binding protein 1	1	File22365_Scan4622	controllerType=0 controllerNumber=1 scan=4622	12.7964
	1	K.VVFTPSIC[+57.021]K.V	354		C[+57]	525.784	2	1050.56	1050.57	0	-5	Specific	370.61	367.38	367.38	5.07	263	>sp|Q14766|LTBP1_HUMAN Latent-transforming growth factor beta-binding protein 1	1	File22365_Scan4509	controllerType=0 controllerNumber=1 scan=4509	12.5431
	1	K.VVFTPSIC[+57.021]K.V	354		C[+57]	525.783	2	1050.56	1050.57	0	-5.6	Specific	408.11	271.66	271.66	3.64	263	>sp|Q14766|LTBP1_HUMAN Latent-transforming growth factor beta-binding protein 1	1	File22365_Scan4401	controllerType=0 controllerNumber=1 scan=4401	12.299
	1	K.VVFTPSIC[+57.021]K.V	354		C[+57]	525.784	2	1050.56	1050.57	0	-5	Specific	410.63	289.51	289.51	4.67	263	>sp|Q14766|LTBP1_HUMAN Latent-transforming growth factor beta-binding protein 1	1	File22365_Scan4564	controllerType=0 controllerNumber=1 scan=4564	12.6656
	1	K.GSC[+57.021]QNSC[+57.021]EKGN[+349.137]TTTLISE.N	368	HexNAc(1)Fuc(1)	C[+57]*2, N[+349]	778.998	3	2334.98	2334.99	0	-4.7	Specific	29.99	0	25.77	0.94	263	>sp|Q14766|LTBP1_HUMAN Latent-transforming growth factor beta-binding protein 1	1	File22365_Scan3280	controllerType=0 controllerNumber=1 scan=3280	9.7844
	1	K.GSC[+57.021]QNSC[+57.021]EKGN[+1809.666]TTTLISE.N	368	HexNAc(5)Hex(4)Fuc(1)	C[+57]*2, N[+1810]	1265.84	3	3795.49	3795.52	0	-7.4	Specific	29.99	1.15	1.15	2.38	263	>sp|Q14766|LTBP1_HUMAN Latent-transforming growth factor beta-binding protein 1	1	File22365_Scan2999	controllerType=0 controllerNumber=1 scan=2999	9.1361
	1	K.GSC[+57.021]QNSC[+57.021]EKGN[+1768.640]TTTLISE.N	368	HexNAc(4)Hex(5)Fuc(1)	C[+57]*2, N[+1769]	1252.16	3	3754.47	3754.49	0	-5	Specific	30	10.32	30	3.14	263	>sp|Q14766|LTBP1_HUMAN Latent-transforming growth factor beta-binding protein 1	1	File22365_Scan2991	controllerType=0 controllerNumber=1 scan=2991	9.1187
	1	K.GSC[+57.021]QNSC[+57.021]EKGN[+1606.587]TTTLISE.N	368	HexNAc(4)Hex(4)Fuc(1)	C[+57]*2, N[+1607]	1198.14	3	3592.42	3592.44	0	-6.7	Specific	30	30	30	2.6	263	>sp|Q14766|LTBP1_HUMAN Latent-transforming growth factor beta-binding protein 1	1	File22365_Scan3008	controllerType=0 controllerNumber=1 scan=3008	9.1575
	1	K.GSC[+57.021]QNSC[+57.021]EKGN[+1768.640]TTTLISE.N	368	HexNAc(4)Hex(5)Fuc(1)	C[+57]*2, N[+1769]	1252.16	3	3754.47	3754.49	0	-4.9	Specific	30	28.23	30	3.14	263	>sp|Q14766|LTBP1_HUMAN Latent-transforming growth factor beta-binding protein 1	1	File22365_Scan3049	controllerType=0 controllerNumber=1 scan=3049	9.2524
	1	K.GSC[+57.021]QNSC[+57.021]EKGN[+1444.534]TTTLISE.N	368	HexNAc(4)Hex(3)Fuc(1)	C[+57]*2, N[+1445]	1144.13	3	3430.37	3430.39	0	-6.2	Specific	30	17.02	30	2.6	263	>sp|Q14766|LTBP1_HUMAN Latent-transforming growth factor beta-binding protein 1	1	File22365_Scan3060	controllerType=0 controllerNumber=1 scan=3060	9.2785
	1	K.GSC[+57.021]QNSC[+57.021]EKGN[+1809.666]TTTLISE.N	368	HexNAc(5)Hex(4)Fuc(1)	C[+57]*2, N[+1810]	1265.84	3	3795.49	3795.52	0	-6.9	Specific	30	30	30	2.93	263	>sp|Q14766|LTBP1_HUMAN Latent-transforming growth factor beta-binding protein 1	1	File22365_Scan3066	controllerType=0 controllerNumber=1 scan=3066	9.2928
	1	K.GSC[+57.021]QNSC[+57.021]EKGN[+1647.613]TTTLISE.N	368	HexNAc(5)Hex(3)Fuc(1)	C[+57]*2, N[+1648]	1211.82	3	3633.44	3633.47	0	-6.6	Specific	30	30	30	3.95	263	>sp|Q14766|LTBP1_HUMAN Latent-transforming growth factor beta-binding protein 1	1	File22365_Scan3070	controllerType=0 controllerNumber=1 scan=3070	9.3014
	1	K.GSC[+57.021]QNSC[+57.021]EKGN[+1606.587]TTTLISE.N	368	HexNAc(4)Hex(4)Fuc(1)	C[+57]*2, N[+1607]	1198.14	3	3592.42	3592.44	0	-6.5	Specific	41.51	41.51	41.51	3.95	263	>sp|Q14766|LTBP1_HUMAN Latent-transforming growth factor beta-binding protein 1	1	File22365_Scan3056	controllerType=0 controllerNumber=1 scan=3056	9.2686
	1	K.GSC[+57.021]QNSC[+57.021]EKGN[+1647.613]TTTLISE.N	368	HexNAc(5)Hex(3)Fuc(1)	C[+57]*2, N[+1648]	1211.82	3	3633.45	3633.47	0	-5.1	Specific	47.25	47.25	47.25	4.16	263	>sp|Q14766|LTBP1_HUMAN Latent-transforming growth factor beta-binding protein 1	1	File22365_Scan3121	controllerType=0 controllerNumber=1 scan=3121	9.4207
	1	K.GSC[+57.021]QNSC[+57.021]EKGN[+1606.587]TTTLISE.N	368	HexNAc(4)Hex(4)Fuc(1)	C[+57]*2, N[+1607]	1198.15	3	3592.43	3592.44	0	-3.8	Specific	71.19	71.19	60.72	3.33	263	>sp|Q14766|LTBP1_HUMAN Latent-transforming growth factor beta-binding protein 1	1	File22365_Scan2992	controllerType=0 controllerNumber=1 scan=2992	9.1209
	1	K.GSC[+57.021]QNSC[+57.021]EKGN[+1444.534]TTTLISE.N	368	HexNAc(4)Hex(3)Fuc(1)	C[+57]*2, N[+1445]	1144.13	3	3430.37	3430.39	0	-5.6	Specific	119.34	119.34	60.72	4.16	263	>sp|Q14766|LTBP1_HUMAN Latent-transforming growth factor beta-binding protein 1	1	File22365_Scan3110	controllerType=0 controllerNumber=1 scan=3110	9.395
	1	E.KGN[+2366.825]TTTLISE.N	376	HexNAc(4)Hex(5)Fuc(1)NeuAc(1)NeuGc(1)	N[+2367]	1144.13	3	3430.37	3430.39	0	-6	Specific	29.99	4.68	4.68	2.57	263	>sp|Q14766|LTBP1_HUMAN Latent-transforming growth factor beta-binding protein 1	1	File22365_Scan3009	controllerType=0 controllerNumber=1 scan=3009	9.1597
	1	E.KGN[+2569.905]TTTLISE.N	376	HexNAc(5)Hex(6)NeuAc(2)	N[+2570]	1211.82	3	3633.44	3633.47	0	-8.1	Specific	29.99	7.89	7.89	1.66	263	>sp|Q14766|LTBP1_HUMAN Latent-transforming growth factor beta-binding protein 1	1	File22365_Scan3010	controllerType=0 controllerNumber=1 scan=3010	9.1619
	1	E.KGN[+552.217]TTTLIS[+203.079]E.N	376	HexNAc(2)Fuc(1),HexNAc(1)	N[+552], S[+203]	909.928	2	1818.85	1818.86	0	-5.4	Specific	29.99	3.96	3.96	0.65	263	>sp|Q14766|LTBP1_HUMAN Latent-transforming growth factor beta-binding protein 1	1	File22365_Scan3506	controllerType=0 controllerNumber=1 scan=3506	10.2932
	1	K.GN[+2967.027]TTTLISE.N	377	HexNAc(6)Hex(7)NeuGc(2)	N[+2967]	488.692	8	3902.48	3902.49	0	-3	Specific	29.96	29.96	29.96	0.3	263	>sp|Q14766|LTBP1_HUMAN Latent-transforming growth factor beta-binding protein 1	1	File22365_Scan1569	controllerType=0 controllerNumber=1 scan=1569	5.2144
	1	K.GN[+1647.613]TTTLISE.N	377	HexNAc(5)Hex(3)Fuc(1)	N[+1648]	861.696	3	2583.07	2583.08	0	-3.3	Specific	29.99	29.99	29.99	0.55	263	>sp|Q14766|LTBP1_HUMAN Latent-transforming growth factor beta-binding protein 1	1	File22365_Scan3763	controllerType=0 controllerNumber=1 scan=3763	10.8688
	1	K.GN[+1971.719]T[+426.137]TTLISE.N	377	HexNAc(5)Hex(5)Fuc(1),Hex(1)Pent(2)	N[+1972], T[+426]	477.049	7	3333.3	3333.32	0	-7.5	Specific	29.96	20.42	0	0.54	263	>sp|Q14766|LTBP1_HUMAN Latent-transforming growth factor beta-binding protein 1	1	File22365_Scan50	controllerType=0 controllerNumber=1 scan=50	0.1412
	1	K.GN[+2393.873]T[+264.085]TTLISE.N	377	HexNAc(7)Hex(6),Pent(2)	N[+2394], T[+264]	1198.48	3	3593.41	3593.43	0	-3.6	Specific	29.99	19.08	3.92	1.53	263	>sp|Q14766|LTBP1_HUMAN Latent-transforming growth factor beta-binding protein 1	1	File22365_Scan3123	controllerType=0 controllerNumber=1 scan=3123	9.4251
	1	K.GN[+2222.808]T[+162.053]TTLISE.N	377	HexNAc(4)Hex(6)Fuc(3),Hex(1)	N[+2223], T[+162]	1107.44	3	3320.31	3320.33	0	-4.4	Specific	29.99	7.35	0	0.8	263	>sp|Q14766|LTBP1_HUMAN Latent-transforming growth factor beta-binding protein 1	1	File22365_Scan3431	controllerType=0 controllerNumber=1 scan=3431	10.129
	1	K.GN[+2586.920]T[+264.085]TTLISE.N	377	HexNAc(5)Hex(7)Fuc(1)NeuAc(1),Pent(2)	N[+2587], T[+264]	1262.84	3	3786.51	3786.47	0	9.1	Specific	29.99	29.99	0	0.54	263	>sp|Q14766|LTBP1_HUMAN Latent-transforming growth factor beta-binding protein 1	1	File22365_Scan5497	controllerType=0 controllerNumber=1 scan=5497	14.7972
	1	K.GN[+2586.920]T[+264.085]TTLISE.N	377	HexNAc(5)Hex(7)Fuc(1)NeuAc(1),Pent(2)	N[+2587], T[+264]	1262.84	3	3786.51	3786.47	0	8.6	Specific	29.99	29.52	0	0.55	263	>sp|Q14766|LTBP1_HUMAN Latent-transforming growth factor beta-binding protein 1	1	File22365_Scan5544	controllerType=0 controllerNumber=1 scan=5544	14.9065
	1	K.GN[+3009.074]T[+132.042]TTLISE.N	377	HexNAc(7)Hex(8)NeuAc(1),Pent(1)	N[+3009], T[+132]	1359.87	3	4077.6	4076.58	1	2.9	Specific	30	11.98	2	0.54	263	>sp|Q14766|LTBP1_HUMAN Latent-transforming growth factor beta-binding protein 1	1	File22365_Scan6124	controllerType=0 controllerNumber=1 scan=6124	16.2535
	1	K.GN[+4758.682]TTTLISENGHAADTLTATNFR.V	377	HexNAc(9)Hex(10)Fuc(1)NeuAc(4)	N[+4759]	512.637	14	7163.83	7163.85	0	-3.6	Specific	29.95	29.95	29.95	0.37	263	>sp|Q14766|LTBP1_HUMAN Latent-transforming growth factor beta-binding protein 1	1	File22365_Scan1786	controllerType=0 controllerNumber=1 scan=1786	5.8796
	1	K.GN[+3594.301]TTTLISENGHAADTLTATNFR.V	377	HexNAc(9)Hex(10)Fuc(1)	N[+3594]	1200.9	5	6000.45	5999.47	1	-3.9	Specific	29.95	14.38	14.38	0.37	263	>sp|Q14766|LTBP1_HUMAN Latent-transforming growth factor beta-binding protein 1	1	File22365_Scan9918	controllerType=0 controllerNumber=1 scan=9918	25.4666
	1	K.GN[+2861.000]TTTLISENGHAADTLTATNFR.V	377	HexNAc(5)Hex(6)NeuAc(3)	N[+2861]	1317.05	4	5265.18	5266.17	-1	3.1	Specific	83.15	83.15	57.17	0.55	263	>sp|Q14766|LTBP1_HUMAN Latent-transforming growth factor beta-binding protein 1	1	File22365_Scan4463	controllerType=0 controllerNumber=1 scan=4463	12.4365
	1	K.GN[+2788.979]T[+396.127]TTLISENGHAADTLTATNFR.V	377	HexNAc(6)Hex(6)NeuAc(1)NeuGc(1),Pent(3)	N[+2789], T[+396]	1398.07	4	5589.28	5590.27	-1	0.9	Specific	29.98	2.83	1.54	0.48	263	>sp|Q14766|LTBP1_HUMAN Latent-transforming growth factor beta-binding protein 1	1	File22365_Scan4440	controllerType=0 controllerNumber=1 scan=4440	12.3855
	1	K.GN[+2069.767]T[+426.137]TTLISENGHAADTLTATNFR.V	377	HexNAc(7)Hex(4),Hex(1)Pent(2)	N[+2070], T[+426]	981.014	5	4901.04	4901.07	0	-6.8	Specific	129.43	129.43	2	3.79	263	>sp|Q14766|LTBP1_HUMAN Latent-transforming growth factor beta-binding protein 1	1	File22365_Scan4484	controllerType=0 controllerNumber=1 scan=4484	12.4851
	1	K.GN[+2069.767]T[+426.137]TTLISENGHAADTLTATNFR.V	377	HexNAc(7)Hex(4),Hex(1)Pent(2)	N[+2070], T[+426]	1226.02	4	4901.05	4901.07	0	-4.6	Specific	172.52	172.52	2	2.86	263	>sp|Q14766|LTBP1_HUMAN Latent-transforming growth factor beta-binding protein 1	1	File22365_Scan4489	controllerType=0 controllerNumber=1 scan=4489	12.4971
	1	K.GN[+2393.873]T[+426.137]TTLISENGHAADTLTATNFR.V	377	HexNAc(7)Hex(6),Hex(1)Pent(2)	N[+2394], T[+426]	1307.04	4	5225.15	5225.18	0	-5.4	Specific	259.45	259.45	0	4.47	263	>sp|Q14766|LTBP1_HUMAN Latent-transforming growth factor beta-binding protein 1	1	File22365_Scan4451	controllerType=0 controllerNumber=1 scan=4451	12.4096
	1	K.GN[+2069.767]T[+426.137]TTLISENGHAADTLTATNFR.V	377	HexNAc(7)Hex(4),Hex(1)Pent(2)	N[+2070], T[+426]	1225.77	4	4900.06	4901.07	-1	-1.2	Specific	321.17	321.17	2	2.92	263	>sp|Q14766|LTBP1_HUMAN Latent-transforming growth factor beta-binding protein 1	1	File22365_Scan4357	controllerType=0 controllerNumber=1 scan=4357	12.2032
	1	E.NGHAADTLTATNFR.V	386			496.908	3	1488.71	1488.72	0	-6.5	Specific	203.61	203.61	203.61	2.69	263	>sp|Q14766|LTBP1_HUMAN Latent-transforming growth factor beta-binding protein 1	1	File22365_Scan3846	controllerType=0 controllerNumber=1 scan=3846	11.0591
	1	E.NGHAADTLTATNFR.V	386			496.908	3	1488.71	1488.72	0	-6.4	Specific	291.1	291.1	291.1	3.85	263	>sp|Q14766|LTBP1_HUMAN Latent-transforming growth factor beta-binding protein 1	1	File22365_Scan3660	controllerType=0 controllerNumber=1 scan=3660	10.6329
	1	E.NGHAADTLTATNFR.V	386			496.907	3	1488.71	1488.72	0	-8.8	Specific	384.82	384.82	384.82	4.85	263	>sp|Q14766|LTBP1_HUMAN Latent-transforming growth factor beta-binding protein 1	1	File22365_Scan3542	controllerType=0 controllerNumber=1 scan=3542	10.3747
	1	E.NGHAADTLTATNFR.V	386			496.908	3	1488.71	1488.72	0	-5.9	Specific	385.13	385.13	385.13	6.07	263	>sp|Q14766|LTBP1_HUMAN Latent-transforming growth factor beta-binding protein 1	1	File22365_Scan3597	controllerType=0 controllerNumber=1 scan=3597	10.4973
	1	E.NGHAADTLTATNFR.V	386			496.908	3	1488.71	1488.72	0	-6.4	Specific	389.55	389.55	389.55	6.88	263	>sp|Q14766|LTBP1_HUMAN Latent-transforming growth factor beta-binding protein 1	1	File22365_Scan3426	controllerType=0 controllerNumber=1 scan=3426	10.1205
	1	E.NGHAADTLTATNFR.V	386			496.908	3	1488.71	1488.72	0	-6.7	Specific	410.29	410.29	410.29	6.91	263	>sp|Q14766|LTBP1_HUMAN Latent-transforming growth factor beta-binding protein 1	1	File22365_Scan3330	controllerType=0 controllerNumber=1 scan=3330	9.8977
	1	E.NGHAADTLTATNFR.V	386			496.908	3	1488.71	1488.72	0	-6	Specific	446.89	446.89	446.89	7.33	263	>sp|Q14766|LTBP1_HUMAN Latent-transforming growth factor beta-binding protein 1	1	File22365_Scan3377	controllerType=0 controllerNumber=1 scan=3377	10.007
	1	E.NGHAADTLTATNFR.V	386			496.908	3	1488.71	1488.72	0	-6.9	Specific	453.06	453.06	453.06	7.12	263	>sp|Q14766|LTBP1_HUMAN Latent-transforming growth factor beta-binding protein 1	1	File22365_Scan3481	controllerType=0 controllerNumber=1 scan=3481	10.243
	1	E.NGHAADTLTATNFR.V	386			744.858	2	1488.71	1488.72	0	-6.8	Specific	495.96	495.96	495.96	7.27	263	>sp|Q14766|LTBP1_HUMAN Latent-transforming growth factor beta-binding protein 1	1	File22365_Scan3350	controllerType=0 controllerNumber=1 scan=3350	9.9425
	1	E.NGHAADTLTATNFR.V	386			744.859	2	1488.71	1488.72	0	-6.2	Specific	621.67	621.67	621.67	9.09	263	>sp|Q14766|LTBP1_HUMAN Latent-transforming growth factor beta-binding protein 1	1	File22365_Scan3398	controllerType=0 controllerNumber=1 scan=3398	10.0537
	1	E.NGHAADTLTATNFR.V	386			744.858	2	1488.71	1488.72	0	-7	Specific	667.15	667.15	667.15	10.09	263	>sp|Q14766|LTBP1_HUMAN Latent-transforming growth factor beta-binding protein 1	1	File22365_Scan3448	controllerType=0 controllerNumber=1 scan=3448	10.1669
	2	R.S[+132.042]RC[+57.021]QGTMPSYEQNE.D	393	Pent(1)	C[+57], S[+132]	606.911	3	1818.72	1818.73	0	-5.2	Specific	37.28	37.28	37.28	0.63	48	>Reverse >sp|Q14766|LTBP1_HUMAN Latent-transforming growth factor beta-binding protein 1	2	File22365_Scan4482	controllerType=0 controllerNumber=1 scan=4482	12.4808
	2	R.S[+132.042]RC[+57.021]QGTMPSYEQNE.D	393	Pent(1)	C[+57], S[+132]	909.862	2	1818.72	1818.73	0	-5.2	Specific	43.67	43.67	43.67	1.19	48	>Reverse >sp|Q14766|LTBP1_HUMAN Latent-transforming growth factor beta-binding protein 1	2	File22365_Scan4520	controllerType=0 controllerNumber=1 scan=4520	12.5663
	2	R.S[+132.042]RC[+57.021]QGTMPSYEQNE.D	393	Pent(1)	C[+57], S[+132]	909.862	2	1818.72	1818.73	0	-5.5	Specific	51.9	51.9	51.9	1.19	48	>Reverse >sp|Q14766|LTBP1_HUMAN Latent-transforming growth factor beta-binding protein 1	2	File22365_Scan4467	controllerType=0 controllerNumber=1 scan=4467	12.4464
	1	R.VVIC[+57.021]HLPC[+57.021]MNGGQC[+57.021]SSR.D	400		C[+57]*3	658.96	3	1974.86	1974.88	0	-6	Specific	552.55	552.55	552.55	6.86	263	>sp|Q14766|LTBP1_HUMAN Latent-transforming growth factor beta-binding protein 1	1	File22365_Scan4146	controllerType=0 controllerNumber=1 scan=4146	11.7345
	1	R.VVIC[+57.021]HLPC[+57.021]MNGGQC[+57.021]SSR.D	400		C[+57]*3	658.96	3	1974.87	1974.88	0	-5.8	Specific	569.42	569.42	569.42	7.72	263	>sp|Q14766|LTBP1_HUMAN Latent-transforming growth factor beta-binding protein 1	1	File22365_Scan4039	controllerType=0 controllerNumber=1 scan=4039	11.489
	1	R.VVIC[+57.021]HLPC[+57.021]MNGGQC[+57.021]SSR.D	400		C[+57]*3	658.96	3	1974.87	1974.88	0	-5.8	Specific	600.44	600.44	600.44	8.72	263	>sp|Q14766|LTBP1_HUMAN Latent-transforming growth factor beta-binding protein 1	1	File22365_Scan4091	controllerType=0 controllerNumber=1 scan=4091	11.61
	1	R.VVIC[+57.021]HLPC[+57.021]MNGGQC[+57.021]SSR.D	400		C[+57]*3	987.937	2	1974.87	1974.88	0	-5.2	Specific	621.2	621.2	621.2	8.72	263	>sp|Q14766|LTBP1_HUMAN Latent-transforming growth factor beta-binding protein 1	1	File22365_Scan4107	controllerType=0 controllerNumber=1 scan=4107	11.6439
	1	R.VVIC[+57.021]HLPC[+57.021]M[+15.995]NGGQC[+57.021]SSR.D	400		C[+57]*3, M[+16]	664.289	3	1990.85	1990.87	0	-9.2	Specific	368.62	368.62	29.67	3.1	263	>sp|Q14766|LTBP1_HUMAN Latent-transforming growth factor beta-binding protein 1	1	File22365_Scan4017	controllerType=0 controllerNumber=1 scan=4017	11.4407
	1	R.VVIC[+57.021]HLPC[+57.021]M[+15.995]NGGQC[+57.021]SSR.D	400		C[+57]*3, M[+16]	664.292	3	1990.86	1990.87	0	-5.4	Specific	408.91	408.91	28.31	6.54	263	>sp|Q14766|LTBP1_HUMAN Latent-transforming growth factor beta-binding protein 1	1	File22365_Scan3289	controllerType=0 controllerNumber=1 scan=3289	9.806
	1	R.VVIC[+57.021]HLPC[+57.021]M[+15.995]NGGQC[+57.021]SSR.D	400		C[+57]*3, M[+16]	664.291	3	1990.86	1990.87	0	-6.2	Specific	470.03	470.03	31.52	6.53	263	>sp|Q14766|LTBP1_HUMAN Latent-transforming growth factor beta-binding protein 1	1	File22365_Scan3338	controllerType=0 controllerNumber=1 scan=3338	9.9163
	1	R.VVIC[+57.021]HLPC[+57.021]M[+15.995]NGGQC[+57.021]SSR.D	400		C[+57]*3, M[+16]	664.291	3	1990.86	1990.87	0	-7.1	Specific	489.15	489.15	30.78	6.69	263	>sp|Q14766|LTBP1_HUMAN Latent-transforming growth factor beta-binding protein 1	1	File22365_Scan4075	controllerType=0 controllerNumber=1 scan=4075	11.5718
	1	R.VVIC[+57.021]HLPC[+57.021]M[+15.995]NGGQC[+57.021]SSR.D	400		C[+57]*3, M[+16]	664.29	3	1990.85	1990.87	0	-8.4	Specific	529.98	529.98	28.31	5.65	263	>sp|Q14766|LTBP1_HUMAN Latent-transforming growth factor beta-binding protein 1	1	File22365_Scan4126	controllerType=0 controllerNumber=1 scan=4126	11.6884
	1	R.DKC[+57.021]QC[+57.021]PPNFTGK.L	417		C[+57]*2	726.321	2	1451.63	1451.64	0	-4.6	Specific	42.07	42.07	42.07	2.72	263	>sp|Q14766|LTBP1_HUMAN Latent-transforming growth factor beta-binding protein 1	1	File22365_Scan2755	controllerType=0 controllerNumber=1 scan=2755	8.5486
	1	R.DKC[+57.021]QC[+57.021]PPNFTGK.L	417		C[+57]*2	726.32	2	1451.63	1451.64	0	-5.9	Specific	166.09	166.09	166.09	3.69	263	>sp|Q14766|LTBP1_HUMAN Latent-transforming growth factor beta-binding protein 1	1	File22365_Scan2701	controllerType=0 controllerNumber=1 scan=2701	8.4191
	1	R.DKC[+57.021]QC[+57.021]PPNFTGK.L	417		C[+57]*2	484.549	3	1451.63	1451.64	0	-6.5	Specific	202.3	202.3	202.3	2.86	263	>sp|Q14766|LTBP1_HUMAN Latent-transforming growth factor beta-binding protein 1	1	File22365_Scan2500	controllerType=0 controllerNumber=1 scan=2500	7.874
	1	R.DKC[+57.021]QC[+57.021]PPNFTGK.L	417		C[+57]*2	484.548	3	1451.63	1451.64	0	-6.7	Specific	317.84	317.84	317.84	3.86	263	>sp|Q14766|LTBP1_HUMAN Latent-transforming growth factor beta-binding protein 1	1	File22365_Scan2904	controllerType=0 controllerNumber=1 scan=2904	8.9129
	1	R.DKC[+57.021]QC[+57.021]PPNFTGK.L	417		C[+57]*2	726.32	2	1451.63	1451.64	0	-5.5	Specific	323.63	323.63	323.63	5.69	263	>sp|Q14766|LTBP1_HUMAN Latent-transforming growth factor beta-binding protein 1	1	File22365_Scan2594	controllerType=0 controllerNumber=1 scan=2594	8.1461
	1	R.DKC[+57.021]QC[+57.021]PPNFTGK.L	417		C[+57]*2	484.548	3	1451.63	1451.64	0	-6.8	Specific	325.29	325.29	325.29	4.45	263	>sp|Q14766|LTBP1_HUMAN Latent-transforming growth factor beta-binding protein 1	1	File22365_Scan2853	controllerType=0 controllerNumber=1 scan=2853	8.7917
	1	R.DKC[+57.021]QC[+57.021]PPNFTGK.L	417		C[+57]*2	484.549	3	1451.63	1451.64	0	-5.8	Specific	342.24	342.24	342.24	4.32	263	>sp|Q14766|LTBP1_HUMAN Latent-transforming growth factor beta-binding protein 1	1	File22365_Scan2764	controllerType=0 controllerNumber=1 scan=2764	8.5698
	1	R.DKC[+57.021]QC[+57.021]PPNFTGK.L	417		C[+57]*2	484.549	3	1451.63	1451.64	0	-6.3	Specific	346.26	346.26	346.26	4.45	263	>sp|Q14766|LTBP1_HUMAN Latent-transforming growth factor beta-binding protein 1	1	File22365_Scan2617	controllerType=0 controllerNumber=1 scan=2617	8.2047
	1	R.DKC[+57.021]QC[+57.021]PPNFTGK.L	417		C[+57]*2	484.548	3	1451.63	1451.64	0	-6.7	Specific	349.03	349.03	349.03	4.15	263	>sp|Q14766|LTBP1_HUMAN Latent-transforming growth factor beta-binding protein 1	1	File22365_Scan2657	controllerType=0 controllerNumber=1 scan=2657	8.3081
	1	R.DKC[+57.021]QC[+57.021]PPNFTGK.L	417		C[+57]*2	484.548	3	1451.63	1451.64	0	-6.9	Specific	354.07	354.07	354.07	3.92	263	>sp|Q14766|LTBP1_HUMAN Latent-transforming growth factor beta-binding protein 1	1	File22365_Scan2536	controllerType=0 controllerNumber=1 scan=2536	7.9769
	1	R.DKC[+57.021]QC[+57.021]PPNFTGK.L	417		C[+57]*2	484.548	3	1451.63	1451.64	0	-6.7	Specific	358.26	358.26	358.26	4.49	263	>sp|Q14766|LTBP1_HUMAN Latent-transforming growth factor beta-binding protein 1	1	File22365_Scan2811	controllerType=0 controllerNumber=1 scan=2811	8.6845
	1	R.DKC[+57.021]QC[+57.021]PPNFTGK.L	417		C[+57]*2	484.549	3	1451.63	1451.64	0	-6.1	Specific	361.45	361.45	361.45	4.51	263	>sp|Q14766|LTBP1_HUMAN Latent-transforming growth factor beta-binding protein 1	1	File22365_Scan2704	controllerType=0 controllerNumber=1 scan=2704	8.428
	1	R.DKC[+57.021]QC[+57.021]PPNFTGK.L	417		C[+57]*2	726.319	2	1451.63	1451.64	0	-7.1	Specific	362.56	362.56	362.56	5.87	263	>sp|Q14766|LTBP1_HUMAN Latent-transforming growth factor beta-binding protein 1	1	File22365_Scan2638	controllerType=0 controllerNumber=1 scan=2638	8.2573
	1	R.DKC[+57.021]QC[+57.021]PPNFTGK.L	417		C[+57]*2	484.549	3	1451.63	1451.64	0	-6.3	Specific	391.35	391.35	391.35	5.68	263	>sp|Q14766|LTBP1_HUMAN Latent-transforming growth factor beta-binding protein 1	1	File22365_Scan2573	controllerType=0 controllerNumber=1 scan=2573	8.0917
	1	R.DKC[+57.021]QC[+57.021]PPNFTGK.L	417		C[+57]*2	726.318	2	1451.63	1451.64	0	-8	Specific	442.64	442.64	442.64	6.28	263	>sp|Q14766|LTBP1_HUMAN Latent-transforming growth factor beta-binding protein 1	1	File22365_Scan2555	controllerType=0 controllerNumber=1 scan=2555	8.0351
	1	R.DKC[+57.021]QC[+57.021]PPN[+2482.909]FTGK.L	417	HexNAc(6)Hex(6)Fuc(2)	C[+57]*2, N[+2483]	492.705	8	3934.59	3934.55	0	9.9	Specific	29.96	28.01	28.01	0.27	263	>sp|Q14766|LTBP1_HUMAN Latent-transforming growth factor beta-binding protein 1	1	File22365_Scan1573	controllerType=0 controllerNumber=1 scan=1573	5.2243
	1	R.DKC[+57.021]QC[+57.021]PPN[+2157.783]FTGK.L	417	HexNAc(6)Hex(4)NeuAc(1)	C[+57]*2, N[+2158]	1203.81	3	3609.42	3609.42	0	0	Specific	29.99	20.89	17.88	0.8	263	>sp|Q14766|LTBP1_HUMAN Latent-transforming growth factor beta-binding protein 1	1	File22365_Scan5359	controllerType=0 controllerNumber=1 scan=5359	14.4775
	1	R.DKC[+57.021]QC[+57.021]PPN[+2157.783]FTGK.L	417	HexNAc(6)Hex(4)NeuAc(1)	C[+57]*2, N[+2158]	1203.81	3	3609.42	3609.42	0	0.4	Specific	29.99	29.99	17.88	0.55	263	>sp|Q14766|LTBP1_HUMAN Latent-transforming growth factor beta-binding protein 1	1	File22365_Scan5413	controllerType=0 controllerNumber=1 scan=5413	14.603
	1	R.DKC[+57.021]QC[+57.021]PPN[+2157.783]FTGK.L	417	HexNAc(6)Hex(4)NeuAc(1)	C[+57]*2, N[+2158]	1203.81	3	3609.43	3609.42	0	1.1	Specific	29.99	5.45	5.45	0.55	263	>sp|Q14766|LTBP1_HUMAN Latent-transforming growth factor beta-binding protein 1	1	File22365_Scan5529	controllerType=0 controllerNumber=1 scan=5529	14.8709
	1	R.D[+15.995]KC[+57.021]QC[+57.021]PPN[+2157.783]FTGK.L	417	HexNAc(6)Hex(4)NeuAc(1)	C[+57]*2, D[+16], N[+2158]	1209.15	3	3625.43	3625.42	0	1.8	Specific	29.99	0.7	0.7	0.54	263	>sp|Q14766|LTBP1_HUMAN Latent-transforming growth factor beta-binding protein 1	1	File22365_Scan5342	controllerType=0 controllerNumber=1 scan=5342	14.4362
	1	D.KC[+57.021]QC[+57.021]PPN[+3769.312]FTGKLC[+57.021]QIPVHGASVPK.L	418	HexNAc(7)Hex(8)Fuc(1)NeuAc(1)NeuGc(2)	C[+57]*3, N[+3769]	1082.78	6	6491.64	6492.67	-1	-4.8	Specific	29.95	21.19	21.19	0.63	263	>sp|Q14766|LTBP1_HUMAN Latent-transforming growth factor beta-binding protein 1	1	File22365_Scan5851	controllerType=0 controllerNumber=1 scan=5851	15.6222
	1	K.C[+57.021]QC[+57.021]PPNFTGK.L	419		C[+57]*2	604.759	2	1208.51	1208.52	0	-6.3	Specific	267.05	267.05	267.05	2.96	263	>sp|Q14766|LTBP1_HUMAN Latent-transforming growth factor beta-binding protein 1	1	File22365_Scan2794	controllerType=0 controllerNumber=1 scan=2794	8.6431
	1	K.C[+57.021]QC[+57.021]PPNFTGK.L	419		C[+57]*2	604.757	2	1208.51	1208.52	0	-9.2	Specific	384.99	384.99	384.99	4.61	263	>sp|Q14766|LTBP1_HUMAN Latent-transforming growth factor beta-binding protein 1	1	File22365_Scan3207	controllerType=0 controllerNumber=1 scan=3207	9.6167
	1	K.C[+57.021]QC[+57.021]PPNFTGK.L	419		C[+57]*2	604.759	2	1208.51	1208.52	0	-6.1	Specific	450.47	450.47	450.47	5.84	263	>sp|Q14766|LTBP1_HUMAN Latent-transforming growth factor beta-binding protein 1	1	File22365_Scan3099	controllerType=0 controllerNumber=1 scan=3099	9.3702
	1	K.C[+57.021]QC[+57.021]PPNFTGK.L	419		C[+57]*2	604.759	2	1208.51	1208.52	0	-6.7	Specific	481.85	481.85	481.85	7.02	263	>sp|Q14766|LTBP1_HUMAN Latent-transforming growth factor beta-binding protein 1	1	File22365_Scan3048	controllerType=0 controllerNumber=1 scan=3048	9.2502
	1	K.C[+57.021]QC[+57.021]PPNFTGK.L	419		C[+57]*2	604.759	2	1208.51	1208.52	0	-6.9	Specific	483.92	483.92	483.92	7.02	263	>sp|Q14766|LTBP1_HUMAN Latent-transforming growth factor beta-binding protein 1	1	File22365_Scan3152	controllerType=0 controllerNumber=1 scan=3152	9.4916
	1	K.C[+57.021]QC[+57.021]PPNFTGK.L	419		C[+57]*2	604.759	2	1208.51	1208.52	0	-6.7	Specific	490.11	467.63	467.63	7.02	263	>sp|Q14766|LTBP1_HUMAN Latent-transforming growth factor beta-binding protein 1	1	File22365_Scan2881	controllerType=0 controllerNumber=1 scan=2881	8.8577
	1	K.C[+57.021]QC[+57.021]PPNFTGK.L	419		C[+57]*2	604.759	2	1208.51	1208.52	0	-6.8	Specific	498	498	498	7.02	263	>sp|Q14766|LTBP1_HUMAN Latent-transforming growth factor beta-binding protein 1	1	File22365_Scan2836	controllerType=0 controllerNumber=1 scan=2836	8.752
	1	K.C[+57.021]QC[+57.021]PPNFTGK.L	419		C[+57]*2	604.759	2	1208.51	1208.52	0	-6.4	Specific	506.88	506.88	506.88	7.02	263	>sp|Q14766|LTBP1_HUMAN Latent-transforming growth factor beta-binding protein 1	1	File22365_Scan2926	controllerType=0 controllerNumber=1 scan=2926	8.9671
	1	K.C[+57.021]QC[+57.021]PPNFTGK.L	419		C[+57]*2	604.759	2	1208.51	1208.52	0	-7.4	Specific	507.03	497.44	497.44	6	263	>sp|Q14766|LTBP1_HUMAN Latent-transforming growth factor beta-binding protein 1	1	File22365_Scan2981	controllerType=0 controllerNumber=1 scan=2981	9.0953
	1	K.C[+57.021]QC[+57.021]PPN[+1054.370]FTGKLC[+57.021]QIPVHGASVPK.L	419	HexNAc(2)Hex(4)	C[+57]*3, N[+1054]	913.159	4	3649.61	3649.63	0	-5.6	Specific	29.95	12.09	12.09	0.63	263	>sp|Q14766|LTBP1_HUMAN Latent-transforming growth factor beta-binding protein 1	1	File22365_Scan10576	controllerType=0 controllerNumber=1 scan=10576	27.6666
	1	K.C[+57.021]QC[+57.021]PPN[+1054.370]FTGKLC[+57.021]QIPVHGASVPK.L	419	HexNAc(2)Hex(4)	C[+57]*3, N[+1054]	913.161	4	3649.62	3649.63	0	-3.4	Specific	29.96	29.96	29.96	0.5	263	>sp|Q14766|LTBP1_HUMAN Latent-transforming growth factor beta-binding protein 1	1	File22365_Scan5765	controllerType=0 controllerNumber=1 scan=5765	15.4191
	1	K.C[+57.021]QC[+57.021]PPN[+1054.370]FTGKLC[+57.021]QIPVHGASVPK.L	419	HexNAc(2)Hex(4)	C[+57]*3, N[+1054]	913.16	4	3649.62	3649.63	0	-3.9	Specific	29.96	29.96	29.96	0.5	263	>sp|Q14766|LTBP1_HUMAN Latent-transforming growth factor beta-binding protein 1	1	File22365_Scan5875	controllerType=0 controllerNumber=1 scan=5875	15.6786
	1	K.LC[+57.021]QIPVHGASVPK.L	429		C[+57]	469.256	3	1405.75	1405.76	0	-6.9	Specific	395.44	227.77	227.77	4.85	263	>sp|Q14766|LTBP1_HUMAN Latent-transforming growth factor beta-binding protein 1	1	File22365_Scan3607	controllerType=0 controllerNumber=1 scan=3607	10.5208
	1	K.LC[+57.021]QIPVHGASVPK.L	429		C[+57]	469.255	3	1405.75	1405.76	0	-7.4	Specific	397.54	249.61	249.61	5.05	263	>sp|Q14766|LTBP1_HUMAN Latent-transforming growth factor beta-binding protein 1	1	File22365_Scan3913	controllerType=0 controllerNumber=1 scan=3913	11.2065
	1	K.LC[+57.021]QIPVHGASVPK.L	429		C[+57]	469.256	3	1405.75	1405.76	0	-6.3	Specific	417.94	295.86	295.86	5.15	263	>sp|Q14766|LTBP1_HUMAN Latent-transforming growth factor beta-binding protein 1	1	File22365_Scan3663	controllerType=0 controllerNumber=1 scan=3663	10.6403
	1	K.LC[+57.021]QIPVHGASVPK.L	429		C[+57]	469.255	3	1405.75	1405.76	0	-7.2	Specific	462.49	298.48	298.48	5.53	263	>sp|Q14766|LTBP1_HUMAN Latent-transforming growth factor beta-binding protein 1	1	File22365_Scan3829	controllerType=0 controllerNumber=1 scan=3829	11.0212
	1	K.LC[+57.021]QIPVHGASVPK.L	429		C[+57]	469.256	3	1405.75	1405.76	0	-6.7	Specific	470.31	311.43	311.43	5.53	263	>sp|Q14766|LTBP1_HUMAN Latent-transforming growth factor beta-binding protein 1	1	File22365_Scan3773	controllerType=0 controllerNumber=1 scan=3773	10.8923
	1	K.LC[+57.021]QIPVHGASVPK.L	429		C[+57]	703.379	2	1405.75	1405.76	0	-7.8	Specific	504.21	363.2	363.2	4.94	263	>sp|Q14766|LTBP1_HUMAN Latent-transforming growth factor beta-binding protein 1	1	File22365_Scan3638	controllerType=0 controllerNumber=1 scan=3638	10.5857
	1	K.LC[+57.021]QIPVHGASVPK.L	429		C[+57]	469.256	3	1405.75	1405.76	0	-6.1	Specific	510.91	305.81	305.81	5.9	263	>sp|Q14766|LTBP1_HUMAN Latent-transforming growth factor beta-binding protein 1	1	File22365_Scan3507	controllerType=0 controllerNumber=1 scan=3507	10.2953
	1	K.LC[+57.021]QIPVHGASVPK.L	429		C[+57]	469.256	3	1405.75	1405.76	0	-5.4	Specific	513.44	373.79	373.79	6.15	263	>sp|Q14766|LTBP1_HUMAN Latent-transforming growth factor beta-binding protein 1	1	File22365_Scan3558	controllerType=0 controllerNumber=1 scan=3558	10.4104
	1	K.LC[+57.021]QIPVHGASVPK.L	429		C[+57]	469.256	3	1405.75	1405.76	0	-6.5	Specific	563.65	437.07	437.07	7.93	263	>sp|Q14766|LTBP1_HUMAN Latent-transforming growth factor beta-binding protein 1	1	File22365_Scan3717	controllerType=0 controllerNumber=1 scan=3717	10.7633
	1	K.LC[+57.021]QIPVHGASVPK.L	429		C[+57]	703.38	2	1405.75	1405.76	0	-6.7	Specific	703.84	508.34	508.34	10.93	263	>sp|Q14766|LTBP1_HUMAN Latent-transforming growth factor beta-binding protein 1	1	File22365_Scan3576	controllerType=0 controllerNumber=1 scan=3576	10.4498
	1	K.LC[+57.021]QIPVHGASVPK.L	429		C[+57]	703.38	2	1405.75	1405.76	0	-7.2	Specific	765.25	515.94	515.94	11.93	263	>sp|Q14766|LTBP1_HUMAN Latent-transforming growth factor beta-binding protein 1	1	File22365_Scan3527	controllerType=0 controllerNumber=1 scan=3527	10.3424
	1	K.ALGTHVIHSTHTLPLTVTSQQGVK.V	452			632.097	4	2525.36	2525.38	0	-7.3	Specific	13.4	13.4	13.4	1.15	263	>sp|Q14766|LTBP1_HUMAN Latent-transforming growth factor beta-binding protein 1	1	File22365_Scan4203	controllerType=0 controllerNumber=1 scan=4203	11.8621
	1	K.ALGTHVIHSTHTLPLTVTSQQGVK.V	452			505.88	5	2525.37	2525.38	0	-4.7	Specific	19.46	19.46	19.46	1.81	263	>sp|Q14766|LTBP1_HUMAN Latent-transforming growth factor beta-binding protein 1	1	File22365_Scan4300	controllerType=0 controllerNumber=1 scan=4300	12.0759
	1	K.ALGTHVIHSTHTLPLTVTSQQGVK.V	452			505.88	5	2525.37	2525.38	0	-5.7	Specific	20.64	20.64	20.64	1.81	263	>sp|Q14766|LTBP1_HUMAN Latent-transforming growth factor beta-binding protein 1	1	File22365_Scan4248	controllerType=0 controllerNumber=1 scan=4248	11.9622
	1	K.ALGTHVIHSTHTLPLTVTSQQGVK.V	452			632.098	4	2525.37	2525.38	0	-5.8	Specific	31.46	31.46	31.46	1.81	263	>sp|Q14766|LTBP1_HUMAN Latent-transforming growth factor beta-binding protein 1	1	File22365_Scan4415	controllerType=0 controllerNumber=1 scan=4415	12.3282
	1	K.ALGTHVIHSTHTLPLTVTSQQGVK.V	452			505.879	5	2525.37	2525.38	0	-6.6	Specific	315.07	315.07	315.07	4.45	263	>sp|Q14766|LTBP1_HUMAN Latent-transforming growth factor beta-binding protein 1	1	File22365_Scan4165	controllerType=0 controllerNumber=1 scan=4165	11.7753
	1	K.ALGTHVIHSTHTLPLTVTSQQGVK.V	452			505.88	5	2525.37	2525.38	0	-5.5	Specific	380.8	380.8	380.8	6.49	263	>sp|Q14766|LTBP1_HUMAN Latent-transforming growth factor beta-binding protein 1	1	File22365_Scan4016	controllerType=0 controllerNumber=1 scan=4016	11.4385
	1	K.ALGTHVIHSTHTLPLTVTSQQGVK.V	452			505.88	5	2525.37	2525.38	0	-5.6	Specific	383.61	383.61	383.61	6.49	263	>sp|Q14766|LTBP1_HUMAN Latent-transforming growth factor beta-binding protein 1	1	File22365_Scan3959	controllerType=0 controllerNumber=1 scan=3959	11.3122
	1	K.ALGTHVIHSTHTLPLTVTSQQGVK.V	452			505.879	5	2525.37	2525.38	0	-6.3	Specific	392.56	392.56	392.56	6.27	263	>sp|Q14766|LTBP1_HUMAN Latent-transforming growth factor beta-binding protein 1	1	File22365_Scan3906	controllerType=0 controllerNumber=1 scan=3906	11.1924
	1	K.ALGTHVIHSTHTLPLTVTSQQGVK.V	452			632.097	4	2525.37	2525.38	0	-6.6	Specific	400.05	400.05	400.05	6.3	263	>sp|Q14766|LTBP1_HUMAN Latent-transforming growth factor beta-binding protein 1	1	File22365_Scan4308	controllerType=0 controllerNumber=1 scan=4308	12.0922
	1	K.ALGTHVIHSTHTLPLTVTSQQGVK.V	452			505.88	5	2525.37	2525.38	0	-5.8	Specific	424.48	424.48	424.48	6.52	263	>sp|Q14766|LTBP1_HUMAN Latent-transforming growth factor beta-binding protein 1	1	File22365_Scan4069	controllerType=0 controllerNumber=1 scan=4069	11.5589
	1	K.ALGTHVIHSTHTLPLTVTSQQGVK.V	452			632.096	4	2525.36	2525.38	0	-8.8	Specific	564.19	564.19	564.19	6.48	263	>sp|Q14766|LTBP1_HUMAN Latent-transforming growth factor beta-binding protein 1	1	File22365_Scan4172	controllerType=0 controllerNumber=1 scan=4172	11.7917
	1	K.ALGTHVIHSTHTLPLTVTSQQGVK.V	452			632.097	4	2525.37	2525.38	0	-6.6	Specific	579.56	579.56	579.56	7.48	263	>sp|Q14766|LTBP1_HUMAN Latent-transforming growth factor beta-binding protein 1	1	File22365_Scan4115	controllerType=0 controllerNumber=1 scan=4115	11.6628
	1	K.ALGTHVIHSTHTLPLTVTSQQGVK.V	452			632.098	4	2525.37	2525.38	0	-5.9	Specific	611.64	611.64	611.64	8.7	263	>sp|Q14766|LTBP1_HUMAN Latent-transforming growth factor beta-binding protein 1	1	File22365_Scan3948	controllerType=0 controllerNumber=1 scan=3948	11.2877
	1	K.ALGTHVIHSTHTLPLTVTSQQGVK.V	452			632.098	4	2525.37	2525.38	0	-5.9	Specific	623.8	623.8	623.8	8.7	263	>sp|Q14766|LTBP1_HUMAN Latent-transforming growth factor beta-binding protein 1	1	File22365_Scan4003	controllerType=0 controllerNumber=1 scan=4003	11.4109
	1	K.ALGTHVIHSTHTLPLTVTSQQGVK.V	452			632.099	4	2525.37	2525.38	0	-3.7	Specific	646.72	646.72	646.72	7.87	263	>sp|Q14766|LTBP1_HUMAN Latent-transforming growth factor beta-binding protein 1	1	File22365_Scan3898	controllerType=0 controllerNumber=1 scan=3898	11.1742
	1	K.ALGTHVIHSTHTLPLTVTSQQGVK.V	452			632.098	4	2525.37	2525.38	0	-5.8	Specific	657.18	657.18	657.18	9.7	263	>sp|Q14766|LTBP1_HUMAN Latent-transforming growth factor beta-binding protein 1	1	File22365_Scan4059	controllerType=0 controllerNumber=1 scan=4059	11.5364
	1	K.ALGTHVIHSTHTLPLTVTSQQGVK.V	452			1263.19	2	2525.37	2525.38	0	-6.2	Specific	832.87	812.49	812.49	11.06	263	>sp|Q14766|LTBP1_HUMAN Latent-transforming growth factor beta-binding protein 1	1	File22365_Scan3928	controllerType=0 controllerNumber=1 scan=3928	11.2419
	1	K.ALGTHVIHSTHTLPLTVTSQQGVK.V	452			842.461	3	2525.37	2525.38	0	-6.4	Specific	841.97	841.97	841.97	10.84	263	>sp|Q14766|LTBP1_HUMAN Latent-transforming growth factor beta-binding protein 1	1	File22365_Scan3908	controllerType=0 controllerNumber=1 scan=3908	11.1957
	1	K.ALGTHVIHSTHTLPLTVTSQQGVK.V	452			842.461	3	2525.37	2525.38	0	-6.1	Specific	843.27	843.27	843.27	11.06	263	>sp|Q14766|LTBP1_HUMAN Latent-transforming growth factor beta-binding protein 1	1	File22365_Scan3967	controllerType=0 controllerNumber=1 scan=3967	11.3268
	1	K.ALGT[+162.053]HVIHS[+203.079]THTLPLTVTSQQGVK.V	452	Hex(1),HexNAc(1)	S[+203], T[+162]	578.905	5	2890.5	2890.52	0	-6.5	Specific	167.72	167.72	0.8	1.94	263	>sp|Q14766|LTBP1_HUMAN Latent-transforming growth factor beta-binding protein 1	1	File22365_Scan3670	controllerType=0 controllerNumber=1 scan=3670	10.6555
	1	K.ALGT[+162.053]HVIHS[+203.079]THTLPLTVTSQQGVK.V	452	Hex(1),HexNAc(1)	S[+203], T[+162]	578.905	5	2890.5	2890.52	0	-6.1	Specific	242.47	242.47	0.8	4.21	263	>sp|Q14766|LTBP1_HUMAN Latent-transforming growth factor beta-binding protein 1	1	File22365_Scan3724	controllerType=0 controllerNumber=1 scan=3724	10.7784
	1	K.VKFPPNIVNIHVK.H	476			502.302	3	1504.89	1504.9	0	-5.1	Specific	337.69	298.33	298.33	5.47	263	>sp|Q14766|LTBP1_HUMAN Latent-transforming growth factor beta-binding protein 1	1	File22365_Scan5251	controllerType=0 controllerNumber=1 scan=5251	14.2249
	1	K.VKFPPNIVNIHVK.H	476			502.303	3	1504.89	1504.9	0	-4.6	Specific	397.81	271.32	271.32	5.65	263	>sp|Q14766|LTBP1_HUMAN Latent-transforming growth factor beta-binding protein 1	1	File22365_Scan4862	controllerType=0 controllerNumber=1 scan=4862	13.3343
	1	K.VKFPPNIVNIHVK.H	476			752.95	2	1504.89	1504.9	0	-5.1	Specific	406.59	326.51	326.51	4.44	263	>sp|Q14766|LTBP1_HUMAN Latent-transforming growth factor beta-binding protein 1	1	File22365_Scan4545	controllerType=0 controllerNumber=1 scan=4545	12.6221
	1	K.VKFPPNIVNIHVK.H	476			752.951	2	1504.89	1504.9	0	-4	Specific	416.35	336.96	336.96	3.61	263	>sp|Q14766|LTBP1_HUMAN Latent-transforming growth factor beta-binding protein 1	1	File22365_Scan5160	controllerType=0 controllerNumber=1 scan=5160	14.0121
	1	K.VKFPPNIVNIHVK.H	476			502.302	3	1504.89	1504.9	0	-5.3	Specific	420.33	260.07	260.07	5.62	263	>sp|Q14766|LTBP1_HUMAN Latent-transforming growth factor beta-binding protein 1	1	File22365_Scan4688	controllerType=0 controllerNumber=1 scan=4688	12.946
	1	K.VKFPPNIVNIHVK.H	476			502.302	3	1504.89	1504.9	0	-5.9	Specific	436.15	265.59	265.59	5.62	263	>sp|Q14766|LTBP1_HUMAN Latent-transforming growth factor beta-binding protein 1	1	File22365_Scan4973	controllerType=0 controllerNumber=1 scan=4973	13.5829
	1	K.VKFPPNIVNIHVK.H	476			502.302	3	1504.89	1504.9	0	-6.3	Specific	451.41	318.43	318.43	5.85	263	>sp|Q14766|LTBP1_HUMAN Latent-transforming growth factor beta-binding protein 1	1	File22365_Scan4748	controllerType=0 controllerNumber=1 scan=4748	13.0794
	1	K.VKFPPNIVNIHVK.H	476			502.302	3	1504.89	1504.9	0	-5.4	Specific	452.06	322.11	322.11	6.29	263	>sp|Q14766|LTBP1_HUMAN Latent-transforming growth factor beta-binding protein 1	1	File22365_Scan4575	controllerType=0 controllerNumber=1 scan=4575	12.6907
	1	K.VKFPPNIVNIHVK.H	476			502.303	3	1504.89	1504.9	0	-4.6	Specific	455.48	285.95	285.95	5.06	263	>sp|Q14766|LTBP1_HUMAN Latent-transforming growth factor beta-binding protein 1	1	File22365_Scan5191	controllerType=0 controllerNumber=1 scan=5191	14.0851
	1	K.VKFPPNIVNIHVK.H	476			502.302	3	1504.89	1504.9	0	-4.9	Specific	458.89	303.17	303.17	6.07	263	>sp|Q14766|LTBP1_HUMAN Latent-transforming growth factor beta-binding protein 1	1	File22365_Scan5027	controllerType=0 controllerNumber=1 scan=5027	13.7063
	1	K.VKFPPNIVNIHVK.H	476			502.302	3	1504.89	1504.9	0	-5	Specific	472.52	343.5	343.5	6.29	263	>sp|Q14766|LTBP1_HUMAN Latent-transforming growth factor beta-binding protein 1	1	File22365_Scan4809	controllerType=0 controllerNumber=1 scan=4809	13.2143
	1	K.VKFPPNIVNIHVK.H	476			502.302	3	1504.89	1504.9	0	-6.1	Specific	472.63	351.86	351.86	6.32	263	>sp|Q14766|LTBP1_HUMAN Latent-transforming growth factor beta-binding protein 1	1	File22365_Scan4917	controllerType=0 controllerNumber=1 scan=4917	13.4631
	1	K.VKFPPNIVNIHVK.H	476			502.303	3	1504.89	1504.9	0	-3.3	Specific	473.2	325.73	325.73	5.46	263	>sp|Q14766|LTBP1_HUMAN Latent-transforming growth factor beta-binding protein 1	1	File22365_Scan5082	controllerType=0 controllerNumber=1 scan=5082	13.8329
	1	K.VKFPPNIVNIHVK.H	476			502.302	3	1504.89	1504.9	0	-4.9	Specific	482.96	299.18	299.18	6.22	263	>sp|Q14766|LTBP1_HUMAN Latent-transforming growth factor beta-binding protein 1	1	File22365_Scan5138	controllerType=0 controllerNumber=1 scan=5138	13.9606
	1	K.VKFPPNIVNIHVK.H	476			502.302	3	1504.89	1504.9	0	-5.9	Specific	494.48	334.17	334.17	6.44	263	>sp|Q14766|LTBP1_HUMAN Latent-transforming growth factor beta-binding protein 1	1	File22365_Scan4527	controllerType=0 controllerNumber=1 scan=4527	12.5795
	1	K.VKFPPNIVNIHVK.H	476			502.302	3	1504.89	1504.9	0	-5.3	Specific	496.37	324.32	324.32	6.44	263	>sp|Q14766|LTBP1_HUMAN Latent-transforming growth factor beta-binding protein 1	1	File22365_Scan4631	controllerType=0 controllerNumber=1 scan=4631	12.8177
	1	K.FPPNIVNIHVK.H	478			426.581	3	1277.73	1277.74	0	-6	Specific	162.73	131.14	131.14	3.28	263	>sp|Q14766|LTBP1_HUMAN Latent-transforming growth factor beta-binding protein 1	1	File22365_Scan5638	controllerType=0 controllerNumber=1 scan=5638	15.1212
	1	K.FPPNIVNIHVK.H	478			639.369	2	1277.73	1277.74	0	-5.3	Specific	293.18	273.59	273.59	3.82	263	>sp|Q14766|LTBP1_HUMAN Latent-transforming growth factor beta-binding protein 1	1	File22365_Scan5527	controllerType=0 controllerNumber=1 scan=5527	14.8665
	1	K.FPPNIVNIHVK.H	478			426.582	3	1277.73	1277.74	0	-5.1	Specific	321.09	100.38	100.38	3.2	263	>sp|Q14766|LTBP1_HUMAN Latent-transforming growth factor beta-binding protein 1	1	File22365_Scan5012	controllerType=0 controllerNumber=1 scan=5012	13.6709
	1	K.FPPNIVNIHVK.H	478			426.581	3	1277.73	1277.74	0	-6.3	Specific	352.36	141.42	141.42	4.34	263	>sp|Q14766|LTBP1_HUMAN Latent-transforming growth factor beta-binding protein 1	1	File22365_Scan5224	controllerType=0 controllerNumber=1 scan=5224	14.1629
	1	K.FPPNIVNIHVK.H	478			426.581	3	1277.73	1277.74	0	-5.8	Specific	357.97	173.33	173.33	4.43	263	>sp|Q14766|LTBP1_HUMAN Latent-transforming growth factor beta-binding protein 1	1	File22365_Scan5557	controllerType=0 controllerNumber=1 scan=5557	14.9342
	1	K.FPPNIVNIHVK.H	478			426.582	3	1277.73	1277.74	0	-5.1	Specific	362.89	166.91	166.91	4.79	263	>sp|Q14766|LTBP1_HUMAN Latent-transforming growth factor beta-binding protein 1	1	File22365_Scan4884	controllerType=0 controllerNumber=1 scan=4884	13.3853
	1	K.FPPNIVNIHVK.H	478			426.581	3	1277.73	1277.74	0	-5.7	Specific	366.96	126.1	126.1	4.92	263	>sp|Q14766|LTBP1_HUMAN Latent-transforming growth factor beta-binding protein 1	1	File22365_Scan4724	controllerType=0 controllerNumber=1 scan=4724	13.0263
	1	K.FPPNIVNIHVK.H	478			426.581	3	1277.73	1277.74	0	-5.3	Specific	378.76	177.44	177.44	4.79	263	>sp|Q14766|LTBP1_HUMAN Latent-transforming growth factor beta-binding protein 1	1	File22365_Scan4831	controllerType=0 controllerNumber=1 scan=4831	13.2637
	1	K.FPPNIVNIHVK.H	478			426.582	3	1277.73	1277.74	0	-5.2	Specific	381.12	135.01	135.01	4.92	263	>sp|Q14766|LTBP1_HUMAN Latent-transforming growth factor beta-binding protein 1	1	File22365_Scan4661	controllerType=0 controllerNumber=1 scan=4661	12.8843
	1	K.FPPNIVNIHVK.H	478			426.582	3	1277.73	1277.74	0	-5.1	Specific	389.02	179.1	179.1	4.79	263	>sp|Q14766|LTBP1_HUMAN Latent-transforming growth factor beta-binding protein 1	1	File22365_Scan5335	controllerType=0 controllerNumber=1 scan=5335	14.4209
	1	K.FPPNIVNIHVK.H	478			426.582	3	1277.73	1277.74	0	-5.1	Specific	394.62	153.26	153.26	4.92	263	>sp|Q14766|LTBP1_HUMAN Latent-transforming growth factor beta-binding protein 1	1	File22365_Scan5063	controllerType=0 controllerNumber=1 scan=5063	13.7888
	1	K.FPPNIVNIHVK.H	478			426.581	3	1277.73	1277.74	0	-5.3	Specific	400.45	143.07	143.07	4.95	263	>sp|Q14766|LTBP1_HUMAN Latent-transforming growth factor beta-binding protein 1	1	File22365_Scan5282	controllerType=0 controllerNumber=1 scan=5282	14.2977
	1	K.FPPNIVNIHVK.H	478			426.581	3	1277.73	1277.74	0	-6	Specific	405.27	226.91	226.91	5.01	263	>sp|Q14766|LTBP1_HUMAN Latent-transforming growth factor beta-binding protein 1	1	File22365_Scan4777	controllerType=0 controllerNumber=1 scan=4777	13.1429
	1	K.FPPNIVNIHVK.H	478			426.581	3	1277.73	1277.74	0	-5.3	Specific	408.43	174.46	174.46	4.82	263	>sp|Q14766|LTBP1_HUMAN Latent-transforming growth factor beta-binding protein 1	1	File22365_Scan5444	controllerType=0 controllerNumber=1 scan=5444	14.6755
	1	K.FPPNIVNIHVK.H	478			426.581	3	1277.73	1277.74	0	-6.1	Specific	410.06	159.56	159.56	4.95	263	>sp|Q14766|LTBP1_HUMAN Latent-transforming growth factor beta-binding protein 1	1	File22365_Scan5500	controllerType=0 controllerNumber=1 scan=5500	14.8049
	1	K.FPPNIVNIHVK.H	478			426.581	3	1277.73	1277.74	0	-6.5	Specific	421.36	214.36	214.36	4.68	263	>sp|Q14766|LTBP1_HUMAN Latent-transforming growth factor beta-binding protein 1	1	File22365_Scan4956	controllerType=0 controllerNumber=1 scan=4956	13.5467
	1	K.FPPNIVNIHVK.H	478			426.582	3	1277.73	1277.74	0	-5.1	Specific	441.76	203.8	203.8	5.1	263	>sp|Q14766|LTBP1_HUMAN Latent-transforming growth factor beta-binding protein 1	1	File22365_Scan5121	controllerType=0 controllerNumber=1 scan=5121	13.9221
	1	K.FPPNIVNIHVK.H	478			426.582	3	1277.73	1277.74	0	-4.8	Specific	464.94	204.27	204.27	5.1	263	>sp|Q14766|LTBP1_HUMAN Latent-transforming growth factor beta-binding protein 1	1	File22365_Scan5174	controllerType=0 controllerNumber=1 scan=5174	14.0443
	1	K.FPPNIVNIHVK.H	478			426.581	3	1277.73	1277.74	0	-6.2	Specific	468.64	229	229	5	263	>sp|Q14766|LTBP1_HUMAN Latent-transforming growth factor beta-binding protein 1	1	File22365_Scan5390	controllerType=0 controllerNumber=1 scan=5390	14.549
	1	K.FPPNIVNIHVKHPPEAS[+146.058]VQIHQVS[+294.095]R.I	478	Fuc(1),Hex(1)Pent(1)	S[+146][+294]	548.117	6	3283.67	3283.7	0	-8.9	Specific	410.66	410.66	0	4.22	263	>sp|Q14766|LTBP1_HUMAN Latent-transforming growth factor beta-binding protein 1	1	File22365_Scan2849	controllerType=0 controllerNumber=1 scan=2849	8.7819
	1	K.HPPEASVQIHQVSR.I	489			528.942	3	1584.81	1584.82	0	-7.8	Specific	333.8	333.8	333.8	4.31	263	>sp|Q14766|LTBP1_HUMAN Latent-transforming growth factor beta-binding protein 1	1	File22365_Scan3137	controllerType=0 controllerNumber=1 scan=3137	9.4572
	1	K.HPPEASVQIHQVSR.I	489			792.909	2	1584.81	1584.82	0	-7.9	Specific	465.47	465.47	465.47	2.89	263	>sp|Q14766|LTBP1_HUMAN Latent-transforming growth factor beta-binding protein 1	1	File22365_Scan2525	controllerType=0 controllerNumber=1 scan=2525	7.9414
	1	K.HPPEASVQIHQVSR.I	489			528.943	3	1584.81	1584.82	0	-6.1	Specific	479.15	479.15	479.15	7.33	263	>sp|Q14766|LTBP1_HUMAN Latent-transforming growth factor beta-binding protein 1	1	File22365_Scan2970	controllerType=0 controllerNumber=1 scan=2970	9.0701
	1	K.HPPEASVQIHQVSR.I	489			528.943	3	1584.82	1584.82	0	-5.6	Specific	501.15	501.15	501.15	7.48	263	>sp|Q14766|LTBP1_HUMAN Latent-transforming growth factor beta-binding protein 1	1	File22365_Scan3078	controllerType=0 controllerNumber=1 scan=3078	9.3206
	1	K.HPPEASVQIHQVSR.I	489			528.944	3	1584.82	1584.82	0	-3.6	Specific	502.75	502.75	502.75	6.65	263	>sp|Q14766|LTBP1_HUMAN Latent-transforming growth factor beta-binding protein 1	1	File22365_Scan2454	controllerType=0 controllerNumber=1 scan=2454	7.7626
	1	K.HPPEASVQIHQVSR.I	489			528.943	3	1584.82	1584.82	0	-5.5	Specific	510.01	510.01	510.01	7.48	263	>sp|Q14766|LTBP1_HUMAN Latent-transforming growth factor beta-binding protein 1	1	File22365_Scan2916	controllerType=0 controllerNumber=1 scan=2916	8.943
	1	K.HPPEASVQIHQVSR.I	489			528.943	3	1584.81	1584.82	0	-6.1	Specific	533.45	533.45	533.45	7.45	263	>sp|Q14766|LTBP1_HUMAN Latent-transforming growth factor beta-binding protein 1	1	File22365_Scan2872	controllerType=0 controllerNumber=1 scan=2872	8.8364
	1	K.HPPEASVQIHQVSR.I	489			528.943	3	1584.82	1584.82	0	-5.3	Specific	588.2	588.2	588.2	8.3	263	>sp|Q14766|LTBP1_HUMAN Latent-transforming growth factor beta-binding protein 1	1	File22365_Scan2826	controllerType=0 controllerNumber=1 scan=2826	8.7231
	1	K.HPPEASVQIHQVSR.I	489			528.943	3	1584.81	1584.82	0	-6.1	Specific	657.45	657.45	657.45	10.3	263	>sp|Q14766|LTBP1_HUMAN Latent-transforming growth factor beta-binding protein 1	1	File22365_Scan2785	controllerType=0 controllerNumber=1 scan=2785	8.6208
	1	K.HPPEASVQIHQVSR.I	489			528.943	3	1584.81	1584.82	0	-6.2	Specific	736.03	736.03	736.03	11.09	263	>sp|Q14766|LTBP1_HUMAN Latent-transforming growth factor beta-binding protein 1	1	File22365_Scan2568	controllerType=0 controllerNumber=1 scan=2568	8.0803
	1	K.HPPEASVQIHQVSR.I	489			528.943	3	1584.81	1584.82	0	-5.9	Specific	751.51	751.51	751.51	12.3	263	>sp|Q14766|LTBP1_HUMAN Latent-transforming growth factor beta-binding protein 1	1	File22365_Scan2741	controllerType=0 controllerNumber=1 scan=2741	8.5164
	1	K.HPPEASVQIHQVSR.I	489			528.943	3	1584.81	1584.82	0	-6	Specific	774.96	774.96	774.96	12.3	263	>sp|Q14766|LTBP1_HUMAN Latent-transforming growth factor beta-binding protein 1	1	File22365_Scan2535	controllerType=0 controllerNumber=1 scan=2535	7.9757
	1	K.HPPEASVQIHQVSR.I	489			528.943	3	1584.81	1584.82	0	-6	Specific	777.32	777.32	777.32	12.3	263	>sp|Q14766|LTBP1_HUMAN Latent-transforming growth factor beta-binding protein 1	1	File22365_Scan2608	controllerType=0 controllerNumber=1 scan=2608	8.1829
	1	K.HPPEASVQIHQVSR.I	489			528.943	3	1584.81	1584.82	0	-6	Specific	829.15	829.15	829.15	13.3	263	>sp|Q14766|LTBP1_HUMAN Latent-transforming growth factor beta-binding protein 1	1	File22365_Scan2692	controllerType=0 controllerNumber=1 scan=2692	8.3984
	1	K.HPPEASVQIHQVSR.I	489			528.943	3	1584.81	1584.82	0	-6.2	Specific	842.4	842.4	842.4	13.09	263	>sp|Q14766|LTBP1_HUMAN Latent-transforming growth factor beta-binding protein 1	1	File22365_Scan2649	controllerType=0 controllerNumber=1 scan=2649	8.2867
	1	K.HPPEASVQIHQVSR.I	489			528.943	3	1584.81	1584.82	0	-5.9	Specific	852.48	852.48	852.48	14.3	263	>sp|Q14766|LTBP1_HUMAN Latent-transforming growth factor beta-binding protein 1	1	File22365_Scan2498	controllerType=0 controllerNumber=1 scan=2498	7.8698
	1	K.TKEAQPGQSQVSYQGLPVQK.T	511			544.033	4	2173.11	2173.12	0	-6.6	Specific	219.88	219.88	219.88	2.06	263	>sp|Q14766|LTBP1_HUMAN Latent-transforming growth factor beta-binding protein 1	1	File22365_Scan3710	controllerType=0 controllerNumber=1 scan=3710	10.7463
	1	K.TKEAQPGQSQVSYQGLPVQK.T	511			725.043	3	2173.11	2173.12	0	-4.6	Specific	533.37	533.37	533.37	7.07	263	>sp|Q14766|LTBP1_HUMAN Latent-transforming growth factor beta-binding protein 1	1	File22365_Scan3842	controllerType=0 controllerNumber=1 scan=3842	11.0505
	1	K.TKEAQPGQSQVSYQGLPVQK.T	511			725.042	3	2173.11	2173.12	0	-5.6	Specific	614.36	614.36	614.36	8.92	263	>sp|Q14766|LTBP1_HUMAN Latent-transforming growth factor beta-binding protein 1	1	File22365_Scan3728	controllerType=0 controllerNumber=1 scan=3728	10.789
	1	K.TKEAQPGQSQVSYQGLPVQK.T	511			725.042	3	2173.11	2173.12	0	-5.6	Specific	638.64	638.64	638.64	8.92	263	>sp|Q14766|LTBP1_HUMAN Latent-transforming growth factor beta-binding protein 1	1	File22365_Scan3785	controllerType=0 controllerNumber=1 scan=3785	10.9195
	1	K.TKEAQPGQSQVSYQGLPVQK.T	511			725.042	3	2173.11	2173.12	0	-5.9	Specific	688.17	688.17	688.17	9.92	263	>sp|Q14766|LTBP1_HUMAN Latent-transforming growth factor beta-binding protein 1	1	File22365_Scan3675	controllerType=0 controllerNumber=1 scan=3675	10.6672
	1	K.TKEAQPGQSQVSYQGLPVQK.T	511			1087.06	2	2173.11	2173.12	0	-5.2	Specific	721.95	721.95	721.95	10.92	263	>sp|Q14766|LTBP1_HUMAN Latent-transforming growth factor beta-binding protein 1	1	File22365_Scan3699	controllerType=0 controllerNumber=1 scan=3699	10.7207
	1	K.EAQPGQSQVSYQGLPVQK.T	513			972.489	2	1943.97	1943.98	0	-5.7	Specific	385.52	385.52	385.52	6.65	263	>sp|Q14766|LTBP1_HUMAN Latent-transforming growth factor beta-binding protein 1	1	File22365_Scan4474	controllerType=0 controllerNumber=1 scan=4474	12.4616
	1	K.EAQPGQSQVSYQGLPVQK.T	513			648.662	3	1943.97	1943.98	0	-5.5	Specific	451.56	451.56	451.56	6.89	263	>sp|Q14766|LTBP1_HUMAN Latent-transforming growth factor beta-binding protein 1	1	File22365_Scan4458	controllerType=0 controllerNumber=1 scan=4458	12.4256
	1	K.EAQPGQSQVSYQGLPVQK.T	513			972.49	2	1943.97	1943.98	0	-5.3	Specific	454.94	454.94	454.94	6.89	263	>sp|Q14766|LTBP1_HUMAN Latent-transforming growth factor beta-binding protein 1	1	File22365_Scan4400	controllerType=0 controllerNumber=1 scan=4400	12.2978
	1	K.EAQPGQSQVSYQGLPVQK.T	513			648.662	3	1943.97	1943.98	0	-5.2	Specific	474.6	474.6	474.6	6.89	263	>sp|Q14766|LTBP1_HUMAN Latent-transforming growth factor beta-binding protein 1	1	File22365_Scan4399	controllerType=0 controllerNumber=1 scan=4399	12.2956
	1	K.EAQPGQSQVSYQGLPVQK.T	513			648.662	3	1943.97	1943.98	0	-5.7	Specific	526.28	526.28	526.28	7.01	263	>sp|Q14766|LTBP1_HUMAN Latent-transforming growth factor beta-binding protein 1	1	File22365_Scan4289	controllerType=0 controllerNumber=1 scan=4289	12.0532
	1	K.EAQPGQSQVSYQGLPVQK.T	513			648.662	3	1943.97	1943.98	0	-5.6	Specific	537.77	518.69	518.69	7.01	263	>sp|Q14766|LTBP1_HUMAN Latent-transforming growth factor beta-binding protein 1	1	File22365_Scan4236	controllerType=0 controllerNumber=1 scan=4236	11.9351
	1	K.EAQPGQSQVSYQGLPVQK.T	513			972.49	2	1943.97	1943.98	0	-4.3	Specific	564.38	564.38	564.38	7.03	263	>sp|Q14766|LTBP1_HUMAN Latent-transforming growth factor beta-binding protein 1	1	File22365_Scan4348	controllerType=0 controllerNumber=1 scan=4348	12.1821
	1	K.EAQPGQSQVSYQGLPVQK.T	513			648.663	3	1943.97	1943.98	0	-4.5	Specific	571.92	571.92	571.92	7.03	263	>sp|Q14766|LTBP1_HUMAN Latent-transforming growth factor beta-binding protein 1	1	File22365_Scan4345	controllerType=0 controllerNumber=1 scan=4345	12.1756
	1	K.EAQPGQSQVSYQGLPVQK.T	513			972.489	2	1943.97	1943.98	0	-5.5	Specific	620.25	614.52	614.52	8.86	263	>sp|Q14766|LTBP1_HUMAN Latent-transforming growth factor beta-binding protein 1	1	File22365_Scan4291	controllerType=0 controllerNumber=1 scan=4291	12.0556
	1	K.EAQPGQSQVSYQGLPVQK.T	513			972.489	2	1943.97	1943.98	0	-5.5	Specific	634.23	612.25	612.25	8.86	263	>sp|Q14766|LTBP1_HUMAN Latent-transforming growth factor beta-binding protein 1	1	File22365_Scan4237	controllerType=0 controllerNumber=1 scan=4237	11.9372
	1	E.AQPGQSQVSYQGLPVQK.T	514			605.648	3	1814.93	1814.94	0	-5.1	Specific	436.67	436.67	436.67	6.54	263	>sp|Q14766|LTBP1_HUMAN Latent-transforming growth factor beta-binding protein 1	1	File22365_Scan4201	controllerType=0 controllerNumber=1 scan=4201	11.8588
	1	E.AQPGQSQVSYQGLPVQK.T	514			907.969	2	1814.93	1814.94	0	-4.9	Specific	516.61	516.61	516.61	6.9	263	>sp|Q14766|LTBP1_HUMAN Latent-transforming growth factor beta-binding protein 1	1	File22365_Scan4202	controllerType=0 controllerNumber=1 scan=4202	11.861
	1	E.AQPGQSQVSYQGLPVQK.T	514			605.648	3	1814.93	1814.94	0	-6.1	Specific	526.45	526.45	526.45	6.65	263	>sp|Q14766|LTBP1_HUMAN Latent-transforming growth factor beta-binding protein 1	1	File22365_Scan4148	controllerType=0 controllerNumber=1 scan=4148	11.737
	1	E.AQPGQSQVSYQGLPVQK.T	514			907.968	2	1814.93	1814.94	0	-5.9	Specific	569.29	569.29	569.29	7.72	263	>sp|Q14766|LTBP1_HUMAN Latent-transforming growth factor beta-binding protein 1	1	File22365_Scan4149	controllerType=0 controllerNumber=1 scan=4149	11.7392
	1	E.AQPGQS[+264.085]QVS[+132.042]YQGLPVQK.T	514	Pent(2),Pent(1)	S[+132][+264]	553.52	4	2211.06	2211.07	0	-3.7	Specific	77.62	77.62	3.7	0.57	263	>sp|Q14766|LTBP1_HUMAN Latent-transforming growth factor beta-binding protein 1	1	File22365_Scan3689	controllerType=0 controllerNumber=1 scan=3689	10.6984
	2	K.N[+15.995]DDLQFGDPC[+57.021]TC[+57.021]D.Y	525		C[+57]*2, N[+16]	786.785	2	1572.56	1572.56	0	2.9	Specific	9.82	9.82	0.87	0.3	48	>Reverse >sp|Q14766|LTBP1_HUMAN Latent-transforming growth factor beta-binding protein 1	2	File22365_Scan5723	controllerType=0 controllerNumber=1 scan=5723	15.3207
	1	K.TQTIHSTYSHQQVIPHVYPVAAK.T	531			521.874	5	2605.34	2605.35	0	-4.9	Specific	298.13	298.13	298.13	3.3	263	>sp|Q14766|LTBP1_HUMAN Latent-transforming growth factor beta-binding protein 1	1	File22365_Scan4226	controllerType=0 controllerNumber=1 scan=4226	11.9132
	1	K.TQTIHSTYSHQQVIPHVYPVAAK.T	531			521.874	5	2605.34	2605.35	0	-5.4	Specific	312.99	312.99	312.99	3.64	263	>sp|Q14766|LTBP1_HUMAN Latent-transforming growth factor beta-binding protein 1	1	File22365_Scan4296	controllerType=0 controllerNumber=1 scan=4296	12.0653
	1	K.TQTIHSTYSHQQVIPHVYPVAAK.T	531			521.873	5	2605.34	2605.35	0	-5.7	Specific	444.6	444.6	444.6	6.72	263	>sp|Q14766|LTBP1_HUMAN Latent-transforming growth factor beta-binding protein 1	1	File22365_Scan4004	controllerType=0 controllerNumber=1 scan=4004	11.4121
	1	K.TQTIHSTYSHQQVIPHVYPVAAK.T	531			521.873	5	2605.34	2605.35	0	-5.6	Specific	450.79	450.79	450.79	6.72	263	>sp|Q14766|LTBP1_HUMAN Latent-transforming growth factor beta-binding protein 1	1	File22365_Scan4169	controllerType=0 controllerNumber=1 scan=4169	11.7858
	1	K.TQTIHSTYSHQQVIPHVYPVAAK.T	531			521.874	5	2605.34	2605.35	0	-5.1	Specific	466.39	466.39	466.39	6.72	263	>sp|Q14766|LTBP1_HUMAN Latent-transforming growth factor beta-binding protein 1	1	File22365_Scan4060	controllerType=0 controllerNumber=1 scan=4060	11.5381
	1	K.TQTIHSTYSHQQVIPHVYPVAAK.T	531			521.873	5	2605.33	2605.35	0	-6.9	Specific	471.19	471.19	471.19	6.51	263	>sp|Q14766|LTBP1_HUMAN Latent-transforming growth factor beta-binding protein 1	1	File22365_Scan3949	controllerType=0 controllerNumber=1 scan=3949	11.2889
	1	K.TQTIHSTYSHQQVIPHVYPVAAK.T	531			521.873	5	2605.34	2605.35	0	-5.7	Specific	485.93	485.93	485.93	6.88	263	>sp|Q14766|LTBP1_HUMAN Latent-transforming growth factor beta-binding protein 1	1	File22365_Scan3893	controllerType=0 controllerNumber=1 scan=3893	11.1658
	1	K.TQTIHSTYSHQQVIPHVYPVAAK.T	531			652.09	4	2605.34	2605.35	0	-5.2	Specific	491.82	491.82	491.82	6.88	263	>sp|Q14766|LTBP1_HUMAN Latent-transforming growth factor beta-binding protein 1	1	File22365_Scan4229	controllerType=0 controllerNumber=1 scan=4229	11.9197
	1	K.TQTIHSTYSHQQVIPHVYPVAAK.T	531			521.874	5	2605.34	2605.35	0	-5.1	Specific	524.53	524.53	524.53	6.84	263	>sp|Q14766|LTBP1_HUMAN Latent-transforming growth factor beta-binding protein 1	1	File22365_Scan4113	controllerType=0 controllerNumber=1 scan=4113	11.6585
	1	K.TQTIHSTYSHQQVIPHVYPVAAK.T	531			521.873	5	2605.34	2605.35	0	-5.7	Specific	554.53	554.53	554.53	6.84	263	>sp|Q14766|LTBP1_HUMAN Latent-transforming growth factor beta-binding protein 1	1	File22365_Scan3792	controllerType=0 controllerNumber=1 scan=3792	10.9346
	1	K.TQTIHSTYSHQQVIPHVYPVAAK.T	531			652.091	4	2605.34	2605.35	0	-4	Specific	576.18	576.18	576.18	6.87	263	>sp|Q14766|LTBP1_HUMAN Latent-transforming growth factor beta-binding protein 1	1	File22365_Scan4153	controllerType=0 controllerNumber=1 scan=4153	11.7469
	1	K.TQTIHSTYSHQQVIPHVYPVAAK.T	531			521.873	5	2605.34	2605.35	0	-5.7	Specific	599.64	599.64	599.64	7.7	263	>sp|Q14766|LTBP1_HUMAN Latent-transforming growth factor beta-binding protein 1	1	File22365_Scan3838	controllerType=0 controllerNumber=1 scan=3838	11.0426
	1	K.TQTIHSTYSHQQVIPHVYPVAAK.T	531			652.09	4	2605.34	2605.35	0	-5.2	Specific	601.64	601.64	601.64	8.7	263	>sp|Q14766|LTBP1_HUMAN Latent-transforming growth factor beta-binding protein 1	1	File22365_Scan3778	controllerType=0 controllerNumber=1 scan=3778	10.9028
	1	K.TQTIHSTYSHQQVIPHVYPVAAK.T	531			869.114	3	2605.33	2605.35	0	-9.4	Specific	670.15	670.15	670.15	6.84	263	>sp|Q14766|LTBP1_HUMAN Latent-transforming growth factor beta-binding protein 1	1	File22365_Scan3932	controllerType=0 controllerNumber=1 scan=3932	11.2504
	1	K.TQTIHSTYSHQQVIPHVYPVAAK.T	531			652.089	4	2605.34	2605.35	0	-6.3	Specific	761.79	761.79	761.79	11.48	263	>sp|Q14766|LTBP1_HUMAN Latent-transforming growth factor beta-binding protein 1	1	File22365_Scan4051	controllerType=0 controllerNumber=1 scan=4051	11.5174
	1	K.TQTIHSTYSHQQVIPHVYPVAAK.T	531			869.117	3	2605.34	2605.35	0	-6	Specific	766.44	766.44	766.44	10.06	263	>sp|Q14766|LTBP1_HUMAN Latent-transforming growth factor beta-binding protein 1	1	File22365_Scan3818	controllerType=0 controllerNumber=1 scan=3818	10.9963
	1	K.TQTIHSTYSHQQVIPHVYPVAAK.T	531			652.089	4	2605.34	2605.35	0	-6.5	Specific	832.39	832.39	832.39	12.48	263	>sp|Q14766|LTBP1_HUMAN Latent-transforming growth factor beta-binding protein 1	1	File22365_Scan3993	controllerType=0 controllerNumber=1 scan=3993	11.3882
	1	K.TQTIHSTYSHQQVIPHVYPVAAK.T	531			652.089	4	2605.33	2605.35	0	-7.3	Specific	852.68	852.68	852.68	13.48	263	>sp|Q14766|LTBP1_HUMAN Latent-transforming growth factor beta-binding protein 1	1	File22365_Scan3937	controllerType=0 controllerNumber=1 scan=3937	11.2631
	1	K.TQTIHSTYSHQQVIPHVYPVAAK.T	531			652.089	4	2605.33	2605.35	0	-6.7	Specific	874.84	874.84	874.84	13.48	263	>sp|Q14766|LTBP1_HUMAN Latent-transforming growth factor beta-binding protein 1	1	File22365_Scan3882	controllerType=0 controllerNumber=1 scan=3882	11.142
	1	K.TQTIHSTYSHQQVIPHVYPVAAK.T	531			652.089	4	2605.34	2605.35	0	-6.3	Specific	951.75	951.75	951.75	15.48	263	>sp|Q14766|LTBP1_HUMAN Latent-transforming growth factor beta-binding protein 1	1	File22365_Scan3827	controllerType=0 controllerNumber=1 scan=3827	11.0176
	1	K.TQTIHSTYSHQQVIPHVYPVAAK.T	531			869.116	3	2605.33	2605.35	0	-7.5	Specific	1045.51	1045.51	1045.51	14.84	263	>sp|Q14766|LTBP1_HUMAN Latent-transforming growth factor beta-binding protein 1	1	File22365_Scan3871	controllerType=0 controllerNumber=1 scan=3871	11.1173
	1	K.TQTIHST[+162.053]YS[+203.079]HQQVIPHVYPVAAK.T	531	Hex(1),HexNAc(1)	S[+203], T[+162]	594.899	5	2970.46	2970.48	0	-6.9	Specific	366.03	366.03	1.2	5.1	263	>sp|Q14766|LTBP1_HUMAN Latent-transforming growth factor beta-binding protein 1	1	File22365_Scan3693	controllerType=0 controllerNumber=1 scan=3693	10.707
	1	R.C[+57.021]FQETIGSQC[+57.021]GK.A	559		C[+57]*2	472.204	3	1414.6	1414.61	0	-7.6	Specific	370.42	370.42	370.42	4.51	263	>sp|Q14766|LTBP1_HUMAN Latent-transforming growth factor beta-binding protein 1	1	File22365_Scan3226	controllerType=0 controllerNumber=1 scan=3226	9.6614
	1	R.C[+57.021]FQETIGSQC[+57.021]GK.A	559		C[+57]*2	472.204	3	1414.6	1414.61	0	-7.8	Specific	382.51	382.51	382.51	5.02	263	>sp|Q14766|LTBP1_HUMAN Latent-transforming growth factor beta-binding protein 1	1	File22365_Scan3179	controllerType=0 controllerNumber=1 scan=3179	9.5537
	1	R.C[+57.021]FQETIGSQC[+57.021]GK.A	559		C[+57]*2	472.205	3	1414.6	1414.61	0	-6.9	Specific	403.6	403.6	403.6	6.05	263	>sp|Q14766|LTBP1_HUMAN Latent-transforming growth factor beta-binding protein 1	1	File22365_Scan3327	controllerType=0 controllerNumber=1 scan=3327	9.8928
	1	R.C[+57.021]FQETIGSQC[+57.021]GK.A	559		C[+57]*2	707.804	2	1414.6	1414.61	0	-6.4	Specific	404.55	404.55	404.55	7.08	263	>sp|Q14766|LTBP1_HUMAN Latent-transforming growth factor beta-binding protein 1	1	File22365_Scan3722	controllerType=0 controllerNumber=1 scan=3722	10.7741
	1	R.C[+57.021]FQETIGSQC[+57.021]GK.A	559		C[+57]*2	472.205	3	1414.6	1414.61	0	-6.2	Specific	435.74	435.74	435.74	6.05	263	>sp|Q14766|LTBP1_HUMAN Latent-transforming growth factor beta-binding protein 1	1	File22365_Scan3275	controllerType=0 controllerNumber=1 scan=3275	9.7736
	1	R.C[+57.021]FQETIGSQC[+57.021]GK.A	559		C[+57]*2	707.802	2	1414.6	1414.61	0	-8	Specific	474.41	474.41	474.41	6.28	263	>sp|Q14766|LTBP1_HUMAN Latent-transforming growth factor beta-binding protein 1	1	File22365_Scan3666	controllerType=0 controllerNumber=1 scan=3666	10.6468
	1	R.C[+57.021]FQETIGSQC[+57.021]GK.A	559		C[+57]*2	707.805	2	1414.6	1414.61	0	-4.7	Specific	523.91	523.91	523.91	7.62	263	>sp|Q14766|LTBP1_HUMAN Latent-transforming growth factor beta-binding protein 1	1	File22365_Scan3520	controllerType=0 controllerNumber=1 scan=3520	10.3253
	1	R.C[+57.021]FQETIGSQC[+57.021]GK.A	559		C[+57]*2	707.803	2	1414.6	1414.61	0	-7.9	Specific	565.46	565.46	565.46	7.26	263	>sp|Q14766|LTBP1_HUMAN Latent-transforming growth factor beta-binding protein 1	1	File22365_Scan3440	controllerType=0 controllerNumber=1 scan=3440	10.1487
	1	R.C[+57.021]FQETIGSQC[+57.021]GK.A	559		C[+57]*2	707.804	2	1414.6	1414.61	0	-6	Specific	598	598	598	8.47	263	>sp|Q14766|LTBP1_HUMAN Latent-transforming growth factor beta-binding protein 1	1	File22365_Scan3383	controllerType=0 controllerNumber=1 scan=3383	10.0194
	1	R.C[+57.021]FQETIGSQC[+57.021]GK.A	559		C[+57]*2	707.803	2	1414.6	1414.61	0	-6.6	Specific	618.43	618.43	618.43	9.26	263	>sp|Q14766|LTBP1_HUMAN Latent-transforming growth factor beta-binding protein 1	1	File22365_Scan3333	controllerType=0 controllerNumber=1 scan=3333	9.9055
	1	R.C[+57.021]FQETIGSQC[+57.021]GK.A	559		C[+57]*2	707.803	2	1414.6	1414.61	0	-6.5	Specific	652.06	652.06	652.06	10.26	263	>sp|Q14766|LTBP1_HUMAN Latent-transforming growth factor beta-binding protein 1	1	File22365_Scan3237	controllerType=0 controllerNumber=1 scan=3237	9.686
	1	R.C[+57.021]FQETIGSQC[+57.021]GK.A	559		C[+57]*2	707.803	2	1414.6	1414.61	0	-6.9	Specific	666.33	666.33	666.33	10.26	263	>sp|Q14766|LTBP1_HUMAN Latent-transforming growth factor beta-binding protein 1	1	File22365_Scan3185	controllerType=0 controllerNumber=1 scan=3185	9.5668
	1	R.C[+57.021]FQETIGSQC[+57.021]GK.A	559		C[+57]*2	707.804	2	1414.6	1414.61	0	-6	Specific	670.52	670.52	670.52	10.47	263	>sp|Q14766|LTBP1_HUMAN Latent-transforming growth factor beta-binding protein 1	1	File22365_Scan3285	controllerType=0 controllerNumber=1 scan=3285	9.7984
	2	D.C[+57.021]VC[+57.021]QFS[+511.190]GETNR.C	576	HexNAc(1)Hex(1)Fuc(1)	C[+57]*2, S[+511]	934.877	2	1868.75	1868.75	0	-2.8	Specific	20.46	20.46	4.8	0.33	48	>Reverse >sp|Q14766|LTBP1_HUMAN Latent-transforming growth factor beta-binding protein 1	2	File22365_Scan4181	controllerType=0 controllerNumber=1 scan=4181	11.8132
	1	K.QEDC[+57.021]C[+57.021]GTVGTSWGFNK.C	578		C[+57]*2	615.918	3	1845.74	1845.75	0	-6.7	Specific	28.03	28.03	28.03	0.55	263	>sp|Q14766|LTBP1_HUMAN Latent-transforming growth factor beta-binding protein 1	1	File22365_Scan5081	controllerType=0 controllerNumber=1 scan=5081	13.8314
	1	K.QEDC[+57.021]C[+57.021]GTVGTSWGFNK.C	578		C[+57]*2	615.919	3	1845.74	1845.75	0	-5	Specific	80.07	80.07	80.07	1.57	263	>sp|Q14766|LTBP1_HUMAN Latent-transforming growth factor beta-binding protein 1	1	File22365_Scan5028	controllerType=0 controllerNumber=1 scan=5028	13.7077
	1	K.QEDC[+57.021]C[+57.021]GTVGTSWGFNK.C	578		C[+57]*2	615.92	3	1845.75	1845.75	0	-4.2	Specific	421.53	421.53	421.53	4.4	263	>sp|Q14766|LTBP1_HUMAN Latent-transforming growth factor beta-binding protein 1	1	File22365_Scan5005	controllerType=0 controllerNumber=1 scan=5005	13.6574
	1	K.QEDC[+57.021]C[+57.021]GTVGTSWGFNK.C	578		C[+57]*2	615.92	3	1845.75	1845.75	0	-4	Specific	432.48	414.12	414.12	4.74	263	>sp|Q14766|LTBP1_HUMAN Latent-transforming growth factor beta-binding protein 1	1	File22365_Scan4898	controllerType=0 controllerNumber=1 scan=4898	13.4177
	1	K.QEDC[+57.021]C[+57.021]GTVGTSWGFNK.C	578		C[+57]*2	615.919	3	1845.74	1845.75	0	-5.5	Specific	441.01	441.01	441.01	6.8	263	>sp|Q14766|LTBP1_HUMAN Latent-transforming growth factor beta-binding protein 1	1	File22365_Scan4950	controllerType=0 controllerNumber=1 scan=4950	13.5356
	1	K.QEDC[+57.021]C[+57.021]GTVGTSWGFNK.C	578		C[+57]*2	923.375	2	1845.74	1845.75	0	-5.1	Specific	580.58	580.58	580.58	7.78	263	>sp|Q14766|LTBP1_HUMAN Latent-transforming growth factor beta-binding protein 1	1	File22365_Scan5163	controllerType=0 controllerNumber=1 scan=5163	14.0186
	1	K.QEDC[+57.021]C[+57.021]GTVGTSWGFNK.C	578		C[+57]*2	923.376	2	1845.74	1845.75	0	-4.6	Specific	620.81	620.81	620.81	8.78	263	>sp|Q14766|LTBP1_HUMAN Latent-transforming growth factor beta-binding protein 1	1	File22365_Scan5108	controllerType=0 controllerNumber=1 scan=5108	13.8926
	1	K.QEDC[+57.021]C[+57.021]GTVGTSWGFNK.C	578		C[+57]*2	923.375	2	1845.74	1845.75	0	-5.2	Specific	677.15	677.15	677.15	9.78	263	>sp|Q14766|LTBP1_HUMAN Latent-transforming growth factor beta-binding protein 1	1	File22365_Scan5048	controllerType=0 controllerNumber=1 scan=5048	13.7549
	1	K.QEDC[+57.021]C[+57.021]GTVGTSWGFNK.C	578		C[+57]*2	923.375	2	1845.74	1845.75	0	-5.6	Specific	694.06	649.52	649.52	9.78	263	>sp|Q14766|LTBP1_HUMAN Latent-transforming growth factor beta-binding protein 1	1	File22365_Scan4938	controllerType=0 controllerNumber=1 scan=4938	13.5101
	1	K.QEDC[+57.021]C[+57.021]GTVGTSWGFNK.C	578		C[+57]*2	923.375	2	1845.74	1845.75	0	-5.3	Specific	732.6	690.36	690.36	10.78	263	>sp|Q14766|LTBP1_HUMAN Latent-transforming growth factor beta-binding protein 1	1	File22365_Scan4993	controllerType=0 controllerNumber=1 scan=4993	13.63
	1	K.QEDC[+57.021]C[+57.021]GTVGTSWGFNK.C	578		C[+57]*2	923.377	2	1845.75	1845.75	0	-3.9	Specific	740.86	691.53	691.53	9.94	263	>sp|Q14766|LTBP1_HUMAN Latent-transforming growth factor beta-binding protein 1	1	File22365_Scan4891	controllerType=0 controllerNumber=1 scan=4891	13.4005
	1	E.DC[+57.021]C[+57.021]GTVGTSWGFNK.C	580		C[+57]*2	794.826	2	1588.64	1588.65	0	-5	Specific	281.43	281.43	281.43	4.77	263	>sp|Q14766|LTBP1_HUMAN Latent-transforming growth factor beta-binding protein 1	1	File22365_Scan5183	controllerType=0 controllerNumber=1 scan=5183	14.0658
	1	E.DC[+57.021]C[+57.021]GTVGTSWGFNK.C	580		C[+57]*2	794.826	2	1588.64	1588.65	0	-4.7	Specific	462.54	462.54	462.54	7	263	>sp|Q14766|LTBP1_HUMAN Latent-transforming growth factor beta-binding protein 1	1	File22365_Scan5147	controllerType=0 controllerNumber=1 scan=5147	13.982
	1	K.KPSYHGYNQMME.C	600			742.815	2	1484.62	1484.63	0	-4.5	Specific	20.05	20.05	20.05	0.56	263	>sp|Q14766|LTBP1_HUMAN Latent-transforming growth factor beta-binding protein 1	1	File22365_Scan3266	controllerType=0 controllerNumber=1 scan=3266	9.7529
	1	K.KPSYHGYNQMME.C	600			495.546	3	1484.62	1484.63	0	-5	Specific	51.22	51.22	51.22	1.48	263	>sp|Q14766|LTBP1_HUMAN Latent-transforming growth factor beta-binding protein 1	1	File22365_Scan3069	controllerType=0 controllerNumber=1 scan=3069	9.2992
	1	K.KPSYHGYNQMME.C	600			495.545	3	1484.62	1484.63	0	-7.1	Specific	68.87	68.87	68.87	0.96	263	>sp|Q14766|LTBP1_HUMAN Latent-transforming growth factor beta-binding protein 1	1	File22365_Scan3051	controllerType=0 controllerNumber=1 scan=3051	9.2567
	1	K.KPSYHGYNQMME.C	600			742.813	2	1484.62	1484.63	0	-6.7	Specific	85.34	85.34	85.34	1.67	263	>sp|Q14766|LTBP1_HUMAN Latent-transforming growth factor beta-binding protein 1	1	File22365_Scan3162	controllerType=0 controllerNumber=1 scan=3162	9.5151
	1	K.KPSYHGYNQMME.C	600			495.545	3	1484.62	1484.63	0	-5.9	Specific	201.39	201.39	201.39	2.36	263	>sp|Q14766|LTBP1_HUMAN Latent-transforming growth factor beta-binding protein 1	1	File22365_Scan3251	controllerType=0 controllerNumber=1 scan=3251	9.7174
	1	K.KPSYHGYNQMME.C	600			742.814	2	1484.62	1484.63	0	-6	Specific	219.08	219.08	219.08	2.71	263	>sp|Q14766|LTBP1_HUMAN Latent-transforming growth factor beta-binding protein 1	1	File22365_Scan3215	controllerType=0 controllerNumber=1 scan=3215	9.6359
	1	K.KPSYHGYNQMME.C	600			495.545	3	1484.62	1484.63	0	-5.9	Specific	225.12	225.12	225.12	2.46	263	>sp|Q14766|LTBP1_HUMAN Latent-transforming growth factor beta-binding protein 1	1	File22365_Scan3297	controllerType=0 controllerNumber=1 scan=3297	9.8251
	1	K.KPSYHGYNQMME.C	600			495.545	3	1484.62	1484.63	0	-6.6	Specific	242.32	242.32	242.32	2.46	263	>sp|Q14766|LTBP1_HUMAN Latent-transforming growth factor beta-binding protein 1	1	File22365_Scan3150	controllerType=0 controllerNumber=1 scan=3150	9.4882
	1	K.KPSYHGYNQMME.C	600			495.545	3	1484.62	1484.63	0	-6.5	Specific	255.75	255.75	255.75	2.91	263	>sp|Q14766|LTBP1_HUMAN Latent-transforming growth factor beta-binding protein 1	1	File22365_Scan3204	controllerType=0 controllerNumber=1 scan=3204	9.6112
	1	K.KPSYHGYNQMME.C	600			495.545	3	1484.62	1484.63	0	-6.1	Specific	283.65	283.65	283.65	3.19	263	>sp|Q14766|LTBP1_HUMAN Latent-transforming growth factor beta-binding protein 1	1	File22365_Scan3096	controllerType=0 controllerNumber=1 scan=3096	9.3638
	1	K.KPSYHGYNQM[+15.995]ME.C	600		M[+16]	500.876	3	1500.61	1500.62	0	-6.6	Specific	6.27	6.27	0	0.96	263	>sp|Q14766|LTBP1_HUMAN Latent-transforming growth factor beta-binding protein 1	1	File22365_Scan2932	controllerType=0 controllerNumber=1 scan=2932	8.9812
	1	K.KPSYHGYNQM[+15.995]ME.C	600		M[+16]	500.877	3	1500.62	1500.62	0	-6	Specific	9.58	9.58	1.73	1.48	263	>sp|Q14766|LTBP1_HUMAN Latent-transforming growth factor beta-binding protein 1	1	File22365_Scan2565	controllerType=0 controllerNumber=1 scan=2565	8.0695
	1	K.KPSYHGYNQM[+15.995]ME.C	600		M[+16]	500.877	3	1500.62	1500.62	0	-6.1	Specific	29.19	29.19	29.19	0.96	263	>sp|Q14766|LTBP1_HUMAN Latent-transforming growth factor beta-binding protein 1	1	File22365_Scan2530	controllerType=0 controllerNumber=1 scan=2530	7.9568
	1	K.KPSYHGYNQMM[+15.995]E.C	600		M[+16]	500.876	3	1500.61	1500.62	0	-6.8	Specific	48.3	48.3	3.87	1.67	263	>sp|Q14766|LTBP1_HUMAN Latent-transforming growth factor beta-binding protein 1	1	File22365_Scan3047	controllerType=0 controllerNumber=1 scan=3047	9.248
	1	K.KPSYHGYNQM[+15.995]ME.C	600		M[+16]	500.877	3	1500.62	1500.62	0	-5.7	Specific	108.12	108.12	24.35	2.18	263	>sp|Q14766|LTBP1_HUMAN Latent-transforming growth factor beta-binding protein 1	1	File22365_Scan2993	controllerType=0 controllerNumber=1 scan=2993	9.1231
	1	K.KPSYHGYNQMM[+15.995]E.C	600		M[+16]	500.877	3	1500.62	1500.62	0	-6.1	Specific	136.09	136.09	5.65	2	263	>sp|Q14766|LTBP1_HUMAN Latent-transforming growth factor beta-binding protein 1	1	File22365_Scan3244	controllerType=0 controllerNumber=1 scan=3244	9.6998
	1	K.KPSYHGYNQMM[+15.995]E.C	600		M[+16]	500.877	3	1500.61	1500.62	0	-6.4	Specific	165.42	165.42	5.99	2	263	>sp|Q14766|LTBP1_HUMAN Latent-transforming growth factor beta-binding protein 1	1	File22365_Scan3143	controllerType=0 controllerNumber=1 scan=3143	9.4716
	1	K.KPSYHGYNQM[+15.995]ME.C	600		M[+16]	500.876	3	1500.61	1500.62	0	-7.4	Specific	193.59	193.59	13.42	2.16	263	>sp|Q14766|LTBP1_HUMAN Latent-transforming growth factor beta-binding protein 1	1	File22365_Scan3195	controllerType=0 controllerNumber=1 scan=3195	9.5901
	1	K.KPSYHGYNQMMEC[+57.021]LPGYK.R	600		C[+57]	551.497	4	2202.97	2202.98	0	-4.9	Specific	6.52	6.52	6.52	0.77	263	>sp|Q14766|LTBP1_HUMAN Latent-transforming growth factor beta-binding protein 1	1	File22365_Scan4665	controllerType=0 controllerNumber=1 scan=4665	12.8938
	1	K.KPSYHGYNQMMEC[+57.021]LPGYK.R	600		C[+57]	551.497	4	2202.97	2202.98	0	-4.4	Specific	386.24	367.31	367.31	3.37	263	>sp|Q14766|LTBP1_HUMAN Latent-transforming growth factor beta-binding protein 1	1	File22365_Scan4619	controllerType=0 controllerNumber=1 scan=4619	12.791
	1	K.KPSYHGYNQMMEC[+57.021]LPGYK.R	600		C[+57]	551.497	4	2202.97	2202.98	0	-4.9	Specific	387.23	354.05	354.05	4.43	263	>sp|Q14766|LTBP1_HUMAN Latent-transforming growth factor beta-binding protein 1	1	File22365_Scan4566	controllerType=0 controllerNumber=1 scan=4566	12.6692
	1	K.KPSYHGYNQMMEC[+57.021]LPGYK.R	600		C[+57]	734.993	3	2202.96	2202.98	0	-5.5	Specific	498.64	467.93	467.93	6.34	263	>sp|Q14766|LTBP1_HUMAN Latent-transforming growth factor beta-binding protein 1	1	File22365_Scan4642	controllerType=0 controllerNumber=1 scan=4642	12.8429
	1	K.KPSYHGYNQMMEC[+57.021]LPGYK.R	600		C[+57]	734.993	3	2202.96	2202.98	0	-5.7	Specific	569.88	537.62	537.62	7.16	263	>sp|Q14766|LTBP1_HUMAN Latent-transforming growth factor beta-binding protein 1	1	File22365_Scan4588	controllerType=0 controllerNumber=1 scan=4588	12.7201
	1	K.KPSYHGYNQMM[+15.995]EC[+57.021]LPGYK.R	600		C[+57], M[+16]	555.496	4	2218.96	2218.97	0	-4.6	Specific	28.03	28.03	2.05	1.5	263	>sp|Q14766|LTBP1_HUMAN Latent-transforming growth factor beta-binding protein 1	1	File22365_Scan4525	controllerType=0 controllerNumber=1 scan=4525	12.5752
	1	K.KPSYHGYNQM[+15.995]MEC[+57.021]LPGYK.R	600		C[+57], M[+16]	555.495	4	2218.96	2218.97	0	-5.7	Specific	201.61	201.61	29.28	2.17	263	>sp|Q14766|LTBP1_HUMAN Latent-transforming growth factor beta-binding protein 1	1	File22365_Scan4648	controllerType=0 controllerNumber=1 scan=4648	12.8553
	1	K.KPSYHGYNQM[+15.995]MEC[+57.021]LPGYK.R	600		C[+57], M[+16]	555.494	4	2218.95	2218.97	0	-7.9	Specific	247.44	247.44	48.52	2.01	263	>sp|Q14766|LTBP1_HUMAN Latent-transforming growth factor beta-binding protein 1	1	File22365_Scan3864	controllerType=0 controllerNumber=1 scan=3864	11.1003
	1	K.KPSYHGYNQMM[+15.995]EC[+57.021]LPGYK.R	600		C[+57], M[+16]	555.496	4	2218.96	2218.97	0	-5.1	Specific	311.27	272.81	50.58	3.23	263	>sp|Q14766|LTBP1_HUMAN Latent-transforming growth factor beta-binding protein 1	1	File22365_Scan3943	controllerType=0 controllerNumber=1 scan=3943	11.275
	1	K.KPSYHGYNQMM[+15.995]EC[+57.021]LPGYK.R	600		C[+57], M[+16]	555.495	4	2218.96	2218.97	0	-5.8	Specific	321.01	321.01	18.2	3.59	263	>sp|Q14766|LTBP1_HUMAN Latent-transforming growth factor beta-binding protein 1	1	File22365_Scan4590	controllerType=0 controllerNumber=1 scan=4590	12.7243
	1	K.KPSYHGYNQMMEC[+57.021]LPGYKR.V	600		C[+57]	590.522	4	2359.07	2359.08	0	-4.8	Specific	571.75	571.75	571.75	7.92	263	>sp|Q14766|LTBP1_HUMAN Latent-transforming growth factor beta-binding protein 1	1	File22365_Scan4214	controllerType=0 controllerNumber=1 scan=4214	11.8865
	1	E.C[+57.021]LPGYKRVN[+2432.884]NT[+146.058]FC[+57.021]QD.I	612	HexNAc(6)Hex(3)Fuc(1)NeuAc(2),Fuc(1)	C[+57]*2, N[+2433], T[+146]	1113.45	4	4450.76	4450.79	0	-7.3	Specific	29.98	0.96	0.96	0.57	263	>sp|Q14766|LTBP1_HUMAN Latent-transforming growth factor beta-binding protein 1	1	File22365_Scan5496	controllerType=0 controllerNumber=1 scan=5496	14.795
	1	E.C[+57.021]LPGYKRVN[+3432.248]NT[+132.042]FC[+57.021]QD.I	612	HexNAc(9)Hex(9)Fuc(1),Pent(1)	C[+57]*2, N[+3432], T[+132]	907.027	6	5437.13	5436.14	1	-3.5	Specific	29.99	29.99	29.99	0.55	263	>sp|Q14766|LTBP1_HUMAN Latent-transforming growth factor beta-binding protein 1	1	File22365_Scan4711	controllerType=0 controllerNumber=1 scan=4711	12.9986
	1	K.RVN[+2432.884]NTFC[+57.021]QDINE.C	618	HexNAc(6)Hex(3)Fuc(1)NeuAc(2)	C[+57], N[+2433]	1314.86	3	3942.55	3942.56	0	-1.6	Specific	29.96	6.8	6.8	0.27	263	>sp|Q14766|LTBP1_HUMAN Latent-transforming growth factor beta-binding protein 1	1	File22365_Scan7541	controllerType=0 controllerNumber=1 scan=7541	19.5712
	1	K.RVN[+2475.926]NTFC[+57.021]QDINE.C	618	HexNAc(9)Hex(4)	C[+57], N[+2476]	1993.3	2	3985.59	3985.6	0	-3.4	Specific	29.96	11.07	11.07	0.56	263	>sp|Q14766|LTBP1_HUMAN Latent-transforming growth factor beta-binding protein 1	1	File22365_Scan9255	controllerType=0 controllerNumber=1 scan=9255	23.7069
	1	K.RVN[+1549.565]NTFC[+57.021]QDINE.C	618	HexNAc(3)Hex(4)Fuc(2)	C[+57], N[+1550]	1020.41	3	3059.21	3059.24	0	-8.7	Specific	29.98	2.18	2.18	0.76	263	>sp|Q14766|LTBP1_HUMAN Latent-transforming growth factor beta-binding protein 1	1	File22365_Scan2425	controllerType=0 controllerNumber=1 scan=2425	7.691
	1	K.RVN[+1752.645]NTFC[+57.021]QDINE.C	618	HexNAc(4)Hex(4)Fuc(2)	C[+57], N[+1753]	1088.1	3	3262.3	3262.32	0	-6.4	Specific	77.83	77.83	37.7	4.5	263	>sp|Q14766|LTBP1_HUMAN Latent-transforming growth factor beta-binding protein 1	1	File22365_Scan3476	controllerType=0 controllerNumber=1 scan=3476	10.2302
	1	K.RVN[+1809.666]NTFC[+57.021]QDINE.C	618	HexNAc(5)Hex(4)Fuc(1)	C[+57], N[+1810]	1107.11	3	3319.32	3319.34	0	-6.8	Specific	81.1	81.1	56.58	4.5	263	>sp|Q14766|LTBP1_HUMAN Latent-transforming growth factor beta-binding protein 1	1	File22365_Scan3515	controllerType=0 controllerNumber=1 scan=3515	10.3145
	1	K.RVN[+1768.640]NTFC[+57.021]QDINE.C	618	HexNAc(4)Hex(5)Fuc(1)	C[+57], N[+1769]	1093.43	3	3278.29	3278.31	0	-8.4	Specific	96.31	96.31	56.58	3.5	263	>sp|Q14766|LTBP1_HUMAN Latent-transforming growth factor beta-binding protein 1	1	File22365_Scan3411	controllerType=0 controllerNumber=1 scan=3411	10.0837
	1	K.RVN[+1955.724]NTFC[+57.021]QDINE.C	618	HexNAc(5)Hex(4)Fuc(2)	C[+57], N[+1956]	1155.8	3	3465.37	3465.4	0	-7.3	Specific	98.49	98.49	42.1	4.5	263	>sp|Q14766|LTBP1_HUMAN Latent-transforming growth factor beta-binding protein 1	1	File22365_Scan3434	controllerType=0 controllerNumber=1 scan=3434	10.1355
	1	K.RVN[+2059.735]NTFC[+57.021]QDINE.C	618	HexNAc(4)Hex(5)Fuc(1)NeuAc(1)	C[+57], N[+2060]	1190.47	3	3569.39	3569.41	0	-5.7	Specific	131.3	131.3	56.58	4.72	263	>sp|Q14766|LTBP1_HUMAN Latent-transforming growth factor beta-binding protein 1	1	File22365_Scan3989	controllerType=0 controllerNumber=1 scan=3989	11.3777
	1	K.RVN[+1241.454]NTFC[+57.021]QDINE.C	618	HexNAc(3)Hex(3)Fuc(1)	C[+57], N[+1241]	917.707	3	2751.11	2751.13	0	-8.2	Specific	133.05	133.05	56.58	3.5	263	>sp|Q14766|LTBP1_HUMAN Latent-transforming growth factor beta-binding protein 1	1	File22365_Scan3529	controllerType=0 controllerNumber=1 scan=3529	10.3467
	1	K.RVNNT[+203.079]FC[+57.021]QDINE.C	618	HexNAc(1)	C[+57], T[+203]	856.877	2	1712.75	1712.75	0	-4.6	Specific	139.07	139.07	22.14	2.98	263	>sp|Q14766|LTBP1_HUMAN Latent-transforming growth factor beta-binding protein 1	1	File22365_Scan3781	controllerType=0 controllerNumber=1 scan=3781	10.9093
	1	K.RVN[+1565.560]NTFC[+57.021]QDINE.C	618	HexNAc(3)Hex(5)Fuc(1)	C[+57], N[+1566]	1025.74	3	3075.22	3075.24	0	-5.1	Specific	144.58	144.58	57.78	4.72	263	>sp|Q14766|LTBP1_HUMAN Latent-transforming growth factor beta-binding protein 1	1	File22365_Scan3471	controllerType=0 controllerNumber=1 scan=3471	10.2194
	1	K.RVN[+1241.454]NTFC[+57.021]QDINE.C	618	HexNAc(3)Hex(3)Fuc(1)	C[+57], N[+1241]	1376.06	2	2751.11	2751.13	0	-8	Specific	148.46	148.46	56.58	3.5	263	>sp|Q14766|LTBP1_HUMAN Latent-transforming growth factor beta-binding protein 1	1	File22365_Scan3478	controllerType=0 controllerNumber=1 scan=3478	10.2346
	1	K.RVN[+1647.613]NTFC[+57.021]QDINE.C	618	HexNAc(5)Hex(3)Fuc(1)	C[+57], N[+1648]	1053.09	3	3157.27	3157.29	0	-6.9	Specific	164	164	49.63	4.5	263	>sp|Q14766|LTBP1_HUMAN Latent-transforming growth factor beta-binding protein 1	1	File22365_Scan3526	controllerType=0 controllerNumber=1 scan=3526	10.3402
	1	K.RVN[+1955.724]NTFC[+57.021]QDINE.C	618	HexNAc(5)Hex(4)Fuc(2)	C[+57], N[+1956]	1155.8	3	3465.38	3465.4	0	-6.4	Specific	167.64	167.64	44.45	4.38	263	>sp|Q14766|LTBP1_HUMAN Latent-transforming growth factor beta-binding protein 1	1	File22365_Scan3421	controllerType=0 controllerNumber=1 scan=3421	10.1078
	1	K.RVN[+1403.507]NTFC[+57.021]QDINE.C	618	HexNAc(3)Hex(4)Fuc(1)	C[+57], N[+1404]	971.728	3	2913.17	2913.18	0	-4.3	Specific	173.71	173.71	57.78	3.76	263	>sp|Q14766|LTBP1_HUMAN Latent-transforming growth factor beta-binding protein 1	1	File22365_Scan3498	controllerType=0 controllerNumber=1 scan=3498	10.2749
	1	K.RVN[+1606.587]NTFC[+57.021]QDINE.C	618	HexNAc(4)Hex(4)Fuc(1)	C[+57], N[+1607]	1039.42	3	3116.24	3116.26	0	-6.6	Specific	179.93	179.93	56.58	4.38	263	>sp|Q14766|LTBP1_HUMAN Latent-transforming growth factor beta-binding protein 1	1	File22365_Scan3446	controllerType=0 controllerNumber=1 scan=3446	10.1607
	1	K.RVN[+1444.534]NTFC[+57.021]QDINE.C	618	HexNAc(4)Hex(3)Fuc(1)	C[+57], N[+1445]	985.401	3	2954.19	2954.21	0	-6.8	Specific	201.79	201.79	54.93	4.45	263	>sp|Q14766|LTBP1_HUMAN Latent-transforming growth factor beta-binding protein 1	1	File22365_Scan3468	controllerType=0 controllerNumber=1 scan=3468	10.211
	1	K.RVN[+1647.613]NTFC[+57.021]QDINE.C	618	HexNAc(5)Hex(3)Fuc(1)	C[+57], N[+1648]	1053.09	3	3157.27	3157.29	0	-6.7	Specific	239.25	239.25	56.58	4.56	263	>sp|Q14766|LTBP1_HUMAN Latent-transforming growth factor beta-binding protein 1	1	File22365_Scan3466	controllerType=0 controllerNumber=1 scan=3466	10.2066
	1	K.RVN[+1768.640]NTFC[+57.021]QDINE.C	618	HexNAc(4)Hex(5)Fuc(1)	C[+57], N[+1769]	1093.44	3	3278.29	3278.31	0	-6.2	Specific	245.98	245.98	55.25	5.18	263	>sp|Q14766|LTBP1_HUMAN Latent-transforming growth factor beta-binding protein 1	1	File22365_Scan3460	controllerType=0 controllerNumber=1 scan=3460	10.1947
	1	K.RVN[+1606.587]NTFC[+57.021]QDINE.C	618	HexNAc(4)Hex(4)Fuc(1)	C[+57], N[+1607]	1039.42	3	3116.24	3116.26	0	-5.6	Specific	278.87	278.87	53.21	5.25	263	>sp|Q14766|LTBP1_HUMAN Latent-transforming growth factor beta-binding protein 1	1	File22365_Scan3504	controllerType=0 controllerNumber=1 scan=3504	10.2898
	1	K.RVN[+203.079]NTFC[+57.021]QDINE.C	618	HexNAc(1)	C[+57], N[+203]	856.875	2	1712.74	1712.75	0	-6.5	Specific	317.73	317.73	5.63	5.23	263	>sp|Q14766|LTBP1_HUMAN Latent-transforming growth factor beta-binding protein 1	1	File22365_Scan3721	controllerType=0 controllerNumber=1 scan=3721	10.7719
	1	K.RVN[+1444.534]NTFC[+57.021]QDINE.C	618	HexNAc(4)Hex(3)Fuc(1)	C[+57], N[+1445]	985.402	3	2954.19	2954.21	0	-5.6	Specific	351.22	347.21	58.98	5.69	263	>sp|Q14766|LTBP1_HUMAN Latent-transforming growth factor beta-binding protein 1	1	File22365_Scan3525	controllerType=0 controllerNumber=1 scan=3525	10.338
	1	K.RVN[+349.137]NTFC[+57.021]QDINE.C	618	HexNAc(1)Fuc(1)	C[+57], N[+349]	929.905	2	1858.8	1858.81	0	-5.4	Specific	387.6	387.6	9.87	7.26	263	>sp|Q14766|LTBP1_HUMAN Latent-transforming growth factor beta-binding protein 1	1	File22365_Scan3739	controllerType=0 controllerNumber=1 scan=3739	10.8136
	1	K.RVN[+349.137]NTFC[+57.021]QDINE.C	618	HexNAc(1)Fuc(1)	C[+57], N[+349]	929.904	2	1858.8	1858.81	0	-6.5	Specific	412.83	412.83	8.44	7.08	263	>sp|Q14766|LTBP1_HUMAN Latent-transforming growth factor beta-binding protein 1	1	File22365_Scan3687	controllerType=0 controllerNumber=1 scan=3687	10.6941
	1	K.RVN[+1444.534]NT[+349.137]FC[+57.021]QDINE.C	618	HexNAc(4)Hex(3)Fuc(1),HexNAc(1)Fuc(1)	C[+57], N[+1445], T[+349]	1101.78	3	3303.32	3303.35	0	-8	Specific	31.22	31.22	20.5	2.5	263	>sp|Q14766|LTBP1_HUMAN Latent-transforming growth factor beta-binding protein 1	1	File22365_Scan3474	controllerType=0 controllerNumber=1 scan=3474	10.2259
	1	R.VN[+1549.565]NTFC[+57.021]QD.I	619	HexNAc(3)Hex(4)Fuc(2)	C[+57], N[+1550]	1273.98	2	2546.96	2546.97	0	-4	Specific	29.97	16.71	16.71	0.3	263	>sp|Q14766|LTBP1_HUMAN Latent-transforming growth factor beta-binding protein 1	1	File22365_Scan9642	controllerType=0 controllerNumber=1 scan=9642	24.704
	1	R.VN[+2287.846]NTFC[+57.021]QD.I	619	HexNAc(6)Hex(3)Fuc(2)NeuAc(1)	C[+57], N[+2288]	1095.75	3	3285.24	3285.25	0	-2.9	Specific	30	18.34	18.34	0.56	263	>sp|Q14766|LTBP1_HUMAN Latent-transforming growth factor beta-binding protein 1	1	File22365_Scan2672	controllerType=0 controllerNumber=1 scan=2672	8.3487
	1	R.VN[+4758.682]NT[+203.079]FC[+57.021]QD.I	619	HexNAc(9)Hex(10)Fuc(1)NeuAc(4),HexNAc(1)	C[+57], N[+4759], T[+203]	1987.05	3	5959.14	5959.17	0	-5.1	Specific	29.96	23.05	23.05	0.55	263	>sp|Q14766|LTBP1_HUMAN Latent-transforming growth factor beta-binding protein 1	1	File22365_Scan9991	controllerType=0 controllerNumber=1 scan=9991	25.6969
	1	R.VN[+2277.789]NTFC[+57.021]QDINE.C	619	HexNAc(5)Hex(4)NeuGc(2)	C[+57], N[+2278]	1211.12	3	3631.35	3631.36	0	-4.2	Specific	29.96	0.58	0.58	0.55	263	>sp|Q14766|LTBP1_HUMAN Latent-transforming growth factor beta-binding protein 1	1	File22365_Scan10598	controllerType=0 controllerNumber=1 scan=10598	27.7465
	1	R.VN[+2133.772]NTFC[+57.021]QDINE.C	619	HexNAc(5)Hex(6)Fuc(1)	C[+57], N[+2134]	1163.13	3	3487.38	3487.35	0	8.6	Specific	29.99	2.23	2.23	0.87	263	>sp|Q14766|LTBP1_HUMAN Latent-transforming growth factor beta-binding protein 1	1	File22365_Scan3083	controllerType=0 controllerNumber=1 scan=3083	9.3314
	1	R.VN[+1444.534]NTFC[+57.021]QDINE.C	619	HexNAc(4)Hex(3)Fuc(1)	C[+57], N[+1445]	933.369	3	2798.09	2798.11	0	-5.2	Specific	234.39	203.09	78.87	4.57	263	>sp|Q14766|LTBP1_HUMAN Latent-transforming growth factor beta-binding protein 1	1	File22365_Scan4174	controllerType=0 controllerNumber=1 scan=4174	11.7961
	1	R.VN[+4307.550]NTFC[+57.021]QDINEC[+57.021]QLQGVC[+57.021]PNGE.C	619	HexNAc(11)Hex(11)NeuAc(1)	C[+57]*3, N[+4308]	494.049	14	6903.59	6903.64	0	-6.8	Specific	29.95	29.95	29.95	0.55	263	>sp|Q14766|LTBP1_HUMAN Latent-transforming growth factor beta-binding protein 1	1	File22365_Scan1562	controllerType=0 controllerNumber=1 scan=1562	5.1918
	1	R.VN[+2621.984]NTFC[+57.021]QDINEC[+57.021]QLQGVC[+57.021]PNGE.C	619	HexNAc(9)Hex(4)Fuc(1)	C[+57]*3, N[+2622]	1044.42	5	5218.05	5218.07	0	-3.5	Specific	29.99	15.7	15.7	0.34	263	>sp|Q14766|LTBP1_HUMAN Latent-transforming growth factor beta-binding protein 1	1	File22365_Scan5348	controllerType=0 controllerNumber=1 scan=5348	14.4517
	1	R.VN[+2464.873]NTFC[+57.021]QDINEC[+57.021]QLQGVC[+57.021]PNGE.C	619	HexNAc(6)Hex(3)Fuc(1)NeuGc(2)	C[+57]*3, N[+2465]	1266.24	4	5061.96	5060.96	1	-1	Specific	29.99	29.99	6.7	0.48	263	>sp|Q14766|LTBP1_HUMAN Latent-transforming growth factor beta-binding protein 1	1	File22365_Scan5757	controllerType=0 controllerNumber=1 scan=5757	15.3998
	1	E.C[+57.021]QLQGVC[+57.021]PNGE.C	630		C[+57]*2	631.265	2	1261.52	1261.53	0	-5.3	Specific	373.56	311.77	311.77	4.05	263	>sp|Q14766|LTBP1_HUMAN Latent-transforming growth factor beta-binding protein 1	1	File22365_Scan3799	controllerType=0 controllerNumber=1 scan=3799	10.9516
	1	E.C[+57.021]QLQGVC[+57.021]PN[+15.995]GEC[+57.021]LNT[+203.079]MGSYR.C	630	HexNAc(1)	C[+57]*3, N[+16], T[+203]	855.023	3	2563.05	2563.07	0	-5.1	Specific	147.15	147.15	8	2.22	263	>sp|Q14766|LTBP1_HUMAN Latent-transforming growth factor beta-binding protein 1	1	File22365_Scan3807	controllerType=0 controllerNumber=1 scan=3807	10.9709
	1	E.C[+57.021]QLQGVC[+57.021]PN[+15.995]GEC[+57.021]LNT[+203.079]M[+15.995]GSYR.C	630	HexNAc(1)	C[+57]*3, M[+16], N[+16], T[+203]	860.354	3	2579.05	2579.06	0	-5.7	Specific	282.11	282.11	8	3.38	263	>sp|Q14766|LTBP1_HUMAN Latent-transforming growth factor beta-binding protein 1	1	File22365_Scan3796	controllerType=0 controllerNumber=1 scan=3796	10.9452
	1	E.C[+57.021]LNTMGSYR.C	641		C[+57]	551.241	2	1101.47	1101.48	0	-6.3	Specific	81.74	81.74	81.74	0.56	263	>sp|Q14766|LTBP1_HUMAN Latent-transforming growth factor beta-binding protein 1	1	File22365_Scan3230	controllerType=0 controllerNumber=1 scan=3230	9.67
	1	E.C[+57.021]LNT[+162.053]MGSYR.C	641	Hex(1)	C[+57], T[+162]	632.266	2	1263.53	1263.53	0	-6.8	Specific	303.24	303.24	0.46	3.19	263	>sp|Q14766|LTBP1_HUMAN Latent-transforming growth factor beta-binding protein 1	1	File22365_Scan3028	controllerType=0 controllerNumber=1 scan=3028	9.2032
	1	E.C[+57.021]LNTMGS[+162.053]YR.C	641	Hex(1)	C[+57], S[+162]	632.266	2	1263.52	1263.53	0	-8	Specific	349.47	349.47	18.63	1.97	263	>sp|Q14766|LTBP1_HUMAN Latent-transforming growth factor beta-binding protein 1	1	File22365_Scan3154	controllerType=0 controllerNumber=1 scan=3154	9.4959
	1	K.IGFGPDPTFSSC[+57.021]VPD.P	654		C[+57]	798.352	2	1595.7	1595.7	0	-5.5	Specific	141.03	141.03	141.03	1.7	263	>sp|Q14766|LTBP1_HUMAN Latent-transforming growth factor beta-binding protein 1	1	File22365_Scan6971	controllerType=0 controllerNumber=1 scan=6971	18.2268
	1	K.IGFGPDPTFSSC[+57.021]VPD.P	654		C[+57]	798.352	2	1595.7	1595.7	0	-5.2	Specific	275.51	275.51	275.51	3.02	263	>sp|Q14766|LTBP1_HUMAN Latent-transforming growth factor beta-binding protein 1	1	File22365_Scan7018	controllerType=0 controllerNumber=1 scan=7018	18.3381
	1	K.IGFGPDPTFSSC[+57.021]VPDPPVISE.E	654		C[+57]	1109.52	2	2218.02	2218.04	0	-5.8	Specific	53.68	53.68	53.68	2.15	263	>sp|Q14766|LTBP1_HUMAN Latent-transforming growth factor beta-binding protein 1	1	File22365_Scan7925	controllerType=0 controllerNumber=1 scan=7925	20.476
	1	K.IGFGPDPTFSSC[+57.021]VPDPPVISE.E	654		C[+57]	740.014	3	2218.03	2218.04	0	-5	Specific	248.31	248.31	248.31	2.96	263	>sp|Q14766|LTBP1_HUMAN Latent-transforming growth factor beta-binding protein 1	1	File22365_Scan7811	controllerType=0 controllerNumber=1 scan=7811	20.2074
	1	K.IGFGPDPTFSSC[+57.021]VPDPPVISE.E	654		C[+57]	1109.52	2	2218.02	2218.04	0	-5.8	Specific	317.64	317.64	317.64	4.57	263	>sp|Q14766|LTBP1_HUMAN Latent-transforming growth factor beta-binding protein 1	1	File22365_Scan7804	controllerType=0 controllerNumber=1 scan=7804	20.1903
	1	K.IGFGPDPTFSSC[+57.021]VPDPPVISE.E	654		C[+57]	1109.52	2	2218.03	2218.04	0	-4.6	Specific	502.21	502.21	502.21	5.96	263	>sp|Q14766|LTBP1_HUMAN Latent-transforming growth factor beta-binding protein 1	1	File22365_Scan7856	controllerType=0 controllerNumber=1 scan=7856	20.3131
	1	K.IGFGPDPTFSSC[+57.021]VPDPPVISE.E	654		C[+57]	740.014	3	2218.03	2218.04	0	-4.9	Specific	506.44	506.44	506.44	6.79	263	>sp|Q14766|LTBP1_HUMAN Latent-transforming growth factor beta-binding protein 1	1	File22365_Scan7864	controllerType=0 controllerNumber=1 scan=7864	20.3324
	1	K.IGFGPDPTFS[+146.058]SC[+57.021]VPDPPVISE.E	654	Fuc(1)	C[+57], S[+146]	1182.55	2	2364.09	2364.1	0	-1.1	Specific	272.22	272.22	0	1.68	263	>sp|Q14766|LTBP1_HUMAN Latent-transforming growth factor beta-binding protein 1	1	File22365_Scan7832	controllerType=0 controllerNumber=1 scan=7832	20.257
	1	K.IGFGPDPTFSSC[+57.021]VPDPPVISEE.K	654		C[+57]	1174.04	2	2347.07	2347.08	0	-3.7	Specific	15.46	15.46	15.46	1.57	263	>sp|Q14766|LTBP1_HUMAN Latent-transforming growth factor beta-binding protein 1	1	File22365_Scan8069	controllerType=0 controllerNumber=1 scan=8069	20.8171
	1	K.IGFGPDPTFSSC[+57.021]VPDPPVISEE.K	654		C[+57]	783.028	3	2347.07	2347.08	0	-3.9	Specific	34.5	34.5	34.5	1.3	263	>sp|Q14766|LTBP1_HUMAN Latent-transforming growth factor beta-binding protein 1	1	File22365_Scan8068	controllerType=0 controllerNumber=1 scan=8068	20.8149
	1	K.IGFGPDPTFSSC[+57.021]VPDPPVISEE.K	654		C[+57]	783.028	3	2347.07	2347.08	0	-4.6	Specific	133.12	133.12	133.12	2.45	263	>sp|Q14766|LTBP1_HUMAN Latent-transforming growth factor beta-binding protein 1	1	File22365_Scan7963	controllerType=0 controllerNumber=1 scan=7963	20.5672
	1	K.IGFGPDPTFSSC[+57.021]VPDPPVISEE.K	654		C[+57]	783.028	3	2347.07	2347.08	0	-4.2	Specific	156.91	156.91	156.91	1.85	263	>sp|Q14766|LTBP1_HUMAN Latent-transforming growth factor beta-binding protein 1	1	File22365_Scan8022	controllerType=0 controllerNumber=1 scan=8022	20.7053
	1	K.IGFGPDPTFSSC[+57.021]VPDPPVISEE.K	654		C[+57]	1174.04	2	2347.07	2347.08	0	-2.3	Specific	194.85	194.85	194.85	2.2	263	>sp|Q14766|LTBP1_HUMAN Latent-transforming growth factor beta-binding protein 1	1	File22365_Scan8019	controllerType=0 controllerNumber=1 scan=8019	20.6988
	1	K.IGFGPDPTFSSC[+57.021]VPDPPVISEE.K	654		C[+57]	1174.04	2	2347.07	2347.08	0	-3.3	Specific	211.61	211.61	211.61	3.29	263	>sp|Q14766|LTBP1_HUMAN Latent-transforming growth factor beta-binding protein 1	1	File22365_Scan7752	controllerType=0 controllerNumber=1 scan=7752	20.0668
	1	K.IGFGPDPTFSSC[+57.021]VPDPPVISEE.K	654		C[+57]	1174.04	2	2347.07	2347.08	0	-5.8	Specific	222.73	222.73	222.73	4.23	263	>sp|Q14766|LTBP1_HUMAN Latent-transforming growth factor beta-binding protein 1	1	File22365_Scan7964	controllerType=0 controllerNumber=1 scan=7964	20.5694
	1	K.IGFGPDPTFSSC[+57.021]VPDPPVISEE.K	654		C[+57]	1174.04	2	2347.07	2347.08	0	-4.9	Specific	386.81	386.81	386.81	6.72	263	>sp|Q14766|LTBP1_HUMAN Latent-transforming growth factor beta-binding protein 1	1	File22365_Scan7909	controllerType=0 controllerNumber=1 scan=7909	20.4392
	1	K.IGFGPDPTFSSC[+57.021]VPDPPVISEE.K	654		C[+57]	783.027	3	2347.07	2347.08	0	-5.1	Specific	435.78	435.78	435.78	6.75	263	>sp|Q14766|LTBP1_HUMAN Latent-transforming growth factor beta-binding protein 1	1	File22365_Scan7908	controllerType=0 controllerNumber=1 scan=7908	20.437
	1	K.IGFGPDPTFSSC[+57.021]VPDPPVISEE.K	654		C[+57]	783.028	3	2347.07	2347.08	0	-4.9	Specific	476.91	476.91	476.91	6.96	263	>sp|Q14766|LTBP1_HUMAN Latent-transforming growth factor beta-binding protein 1	1	File22365_Scan7853	controllerType=0 controllerNumber=1 scan=7853	20.3071
	1	K.IGFGPDPTFSSC[+57.021]VPDPPVISEE.K	654		C[+57]	1174.04	2	2347.07	2347.08	0	-4.8	Specific	516.91	516.91	516.91	7.11	263	>sp|Q14766|LTBP1_HUMAN Latent-transforming growth factor beta-binding protein 1	1	File22365_Scan7854	controllerType=0 controllerNumber=1 scan=7854	20.3088
	1	K.IGFGPDPTFSSC[+57.021]VPDPPVISEE.K	654		C[+57]	783.027	3	2347.07	2347.08	0	-5.1	Specific	521.7	521.7	521.7	7.08	263	>sp|Q14766|LTBP1_HUMAN Latent-transforming growth factor beta-binding protein 1	1	File22365_Scan7798	controllerType=0 controllerNumber=1 scan=7798	20.1772
	1	K.IGFGPDPTFSSC[+57.021]VPDPPVISEE.K	654		C[+57]	1174.04	2	2347.07	2347.08	0	-4.6	Specific	538.91	538.91	538.91	7.08	263	>sp|Q14766|LTBP1_HUMAN Latent-transforming growth factor beta-binding protein 1	1	File22365_Scan7799	controllerType=0 controllerNumber=1 scan=7799	20.1794
	1	K.IGFGPDPTFSSC[+57.021]VPDPPVISEEK.G	654		C[+57]	825.726	3	2475.16	2475.17	0	-5	Specific	277.16	277.16	277.16	4.53	263	>sp|Q14766|LTBP1_HUMAN Latent-transforming growth factor beta-binding protein 1	1	File22365_Scan7056	controllerType=0 controllerNumber=1 scan=7056	18.4267
	1	K.IGFGPDPTFSSC[+57.021]VPDPPVISEEK.G	654		C[+57]	825.727	3	2475.17	2475.17	0	-3.6	Specific	454.72	454.72	454.72	5.95	263	>sp|Q14766|LTBP1_HUMAN Latent-transforming growth factor beta-binding protein 1	1	File22365_Scan6820	controllerType=0 controllerNumber=1 scan=6820	17.8789
	1	K.IGFGPDPTFSSC[+57.021]VPDPPVISEEK.G	654		C[+57]	825.725	3	2475.16	2475.17	0	-5.4	Specific	471.16	471.16	471.16	6.78	263	>sp|Q14766|LTBP1_HUMAN Latent-transforming growth factor beta-binding protein 1	1	File22365_Scan6995	controllerType=0 controllerNumber=1 scan=6995	18.2853
	1	K.IGFGPDPTFSSC[+57.021]VPDPPVISEEK.G	654		C[+57]	825.726	3	2475.16	2475.17	0	-4.6	Specific	537.03	537.03	537.03	6.9	263	>sp|Q14766|LTBP1_HUMAN Latent-transforming growth factor beta-binding protein 1	1	File22365_Scan6832	controllerType=0 controllerNumber=1 scan=6832	17.9069
	1	K.IGFGPDPTFSSC[+57.021]VPDPPVISEEK.G	654		C[+57]	825.726	3	2475.16	2475.17	0	-4.5	Specific	563.66	563.66	563.66	6.92	263	>sp|Q14766|LTBP1_HUMAN Latent-transforming growth factor beta-binding protein 1	1	File22365_Scan6940	controllerType=0 controllerNumber=1 scan=6940	18.1555
	1	K.IGFGPDPTFSSC[+57.021]VPDPPVISEEK.G	654		C[+57]	825.725	3	2475.16	2475.17	0	-5.8	Specific	608.66	608.66	608.66	8.75	263	>sp|Q14766|LTBP1_HUMAN Latent-transforming growth factor beta-binding protein 1	1	File22365_Scan6886	controllerType=0 controllerNumber=1 scan=6886	18.0299
	1	K.IGFGPDPTFSSC[+57.021]VPDPPVISEEK.G	654		C[+57]	1238.08	2	2475.16	2475.17	0	-6.3	Specific	632.43	632.43	632.43	8.54	263	>sp|Q14766|LTBP1_HUMAN Latent-transforming growth factor beta-binding protein 1	1	File22365_Scan6856	controllerType=0 controllerNumber=1 scan=6856	17.9621
	1	K.IGFGPDPTFSSC[+57.021]VPDPPVISEEK.G	654		C[+57]	1238.09	2	2475.16	2475.17	0	-4.5	Specific	663.93	663.93	663.93	8.92	263	>sp|Q14766|LTBP1_HUMAN Latent-transforming growth factor beta-binding protein 1	1	File22365_Scan6908	controllerType=0 controllerNumber=1 scan=6908	18.0797
	1	E.KC[+57.021]PLPGTAAFK.E	716		C[+57]	595.32	2	1189.63	1189.64	0	-6.2	Specific	392.24	293.26	293.26	5.02	263	>sp|Q14766|LTBP1_HUMAN Latent-transforming growth factor beta-binding protein 1	1	File22365_Scan3246	controllerType=0 controllerNumber=1 scan=3246	9.7041
	1	E.KC[+57.021]PLPGTAAFK.E	716		C[+57]	595.32	2	1189.63	1189.64	0	-6.6	Specific	412.79	268.24	268.24	4.99	263	>sp|Q14766|LTBP1_HUMAN Latent-transforming growth factor beta-binding protein 1	1	File22365_Scan3397	controllerType=0 controllerNumber=1 scan=3397	10.0521
	1	E.KC[+57.021]PLPGTAAFK.E	716		C[+57]	595.32	2	1189.63	1189.64	0	-6.2	Specific	457.19	307.18	307.18	5.44	263	>sp|Q14766|LTBP1_HUMAN Latent-transforming growth factor beta-binding protein 1	1	File22365_Scan3296	controllerType=0 controllerNumber=1 scan=3296	9.823
	1	E.KC[+57.021]PLPGTAAFK.E	716		C[+57]	595.32	2	1189.63	1189.64	0	-6.3	Specific	469.97	325.08	325.08	5.66	263	>sp|Q14766|LTBP1_HUMAN Latent-transforming growth factor beta-binding protein 1	1	File22365_Scan3347	controllerType=0 controllerNumber=1 scan=3347	9.936
	1	E.KC[+57.021]PLPGTAAFKE.I	716		C[+57]	440.229	3	1318.67	1318.68	0	-6.5	Specific	115.77	115.77	115.77	1.91	263	>sp|Q14766|LTBP1_HUMAN Latent-transforming growth factor beta-binding protein 1	1	File22365_Scan3831	controllerType=0 controllerNumber=1 scan=3831	11.0255
	1	E.KC[+57.021]PLPGTAAFKE.I	716		C[+57]	659.842	2	1318.68	1318.68	0	-4.2	Specific	154.47	154.47	154.47	1.77	263	>sp|Q14766|LTBP1_HUMAN Latent-transforming growth factor beta-binding protein 1	1	File22365_Scan3747	controllerType=0 controllerNumber=1 scan=3747	10.83
	1	E.KC[+57.021]PLPGTAAFKE.I	716		C[+57]	440.23	3	1318.67	1318.68	0	-5.7	Specific	245.63	245.63	245.63	3.18	263	>sp|Q14766|LTBP1_HUMAN Latent-transforming growth factor beta-binding protein 1	1	File22365_Scan3743	controllerType=0 controllerNumber=1 scan=3743	10.8213
	1	E.KC[+57.021]PLPGTAAFKE.I	716		C[+57]	440.229	3	1318.67	1318.68	0	-6.6	Specific	259.82	252.07	252.07	3.23	263	>sp|Q14766|LTBP1_HUMAN Latent-transforming growth factor beta-binding protein 1	1	File22365_Scan3684	controllerType=0 controllerNumber=1 scan=3684	10.6885
	1	E.KC[+57.021]PLPGTAAFKE.I	716		C[+57]	440.229	3	1318.67	1318.68	0	-6.5	Specific	291.53	291.53	291.53	3.68	263	>sp|Q14766|LTBP1_HUMAN Latent-transforming growth factor beta-binding protein 1	1	File22365_Scan3630	controllerType=0 controllerNumber=1 scan=3630	10.5703
	1	E.KC[+57.021]PLPGTAAFKE.I	716		C[+57]	440.229	3	1318.67	1318.68	0	-6.7	Specific	344.86	344.86	344.86	4.45	263	>sp|Q14766|LTBP1_HUMAN Latent-transforming growth factor beta-binding protein 1	1	File22365_Scan3571	controllerType=0 controllerNumber=1 scan=3571	10.4382
	1	E.KC[+57.021]PLPGTAAFKE.I	716		C[+57]	659.841	2	1318.67	1318.68	0	-6.5	Specific	429.88	303.24	303.24	4.28	263	>sp|Q14766|LTBP1_HUMAN Latent-transforming growth factor beta-binding protein 1	1	File22365_Scan3688	controllerType=0 controllerNumber=1 scan=3688	10.6962
	1	E.KC[+57.021]PLPGTAAFKE.I	716		C[+57]	659.841	2	1318.67	1318.68	0	-5.9	Specific	485.34	355.02	355.02	6.48	263	>sp|Q14766|LTBP1_HUMAN Latent-transforming growth factor beta-binding protein 1	1	File22365_Scan3574	controllerType=0 controllerNumber=1 scan=3574	10.4442
	1	E.KC[+57.021]PLPGTAAFKE.I	716		C[+57]	659.84	2	1318.67	1318.68	0	-7	Specific	508.61	349.92	349.92	6.27	263	>sp|Q14766|LTBP1_HUMAN Latent-transforming growth factor beta-binding protein 1	1	File22365_Scan3631	controllerType=0 controllerNumber=1 scan=3631	10.5715
	1	K.C[+57.021]PLPGTAAFK.E	717		C[+57]	531.273	2	1061.54	1061.54	0	-5.6	Specific	383.44	343.59	343.59	4.27	263	>sp|Q14766|LTBP1_HUMAN Latent-transforming growth factor beta-binding protein 1	1	File22365_Scan4369	controllerType=0 controllerNumber=1 scan=4369	12.2308
	1	K.C[+57.021]PLPGTAAFK.E	717		C[+57]	531.272	2	1061.54	1061.54	0	-6.9	Specific	436.35	312.93	312.93	4.21	263	>sp|Q14766|LTBP1_HUMAN Latent-transforming growth factor beta-binding protein 1	1	File22365_Scan4312	controllerType=0 controllerNumber=1 scan=4312	12.1023
	1	K.C[+57.021]PLPGTAAFK.E	717		C[+57]	531.273	2	1061.54	1061.54	0	-6	Specific	530.76	341.82	341.82	5.99	263	>sp|Q14766|LTBP1_HUMAN Latent-transforming growth factor beta-binding protein 1	1	File22365_Scan4204	controllerType=0 controllerNumber=1 scan=4204	11.8633
	1	K.C[+57.021]PLPGTAAFK.E	717		C[+57]	531.273	2	1061.54	1061.54	0	-5.7	Specific	533.21	378.24	378.24	7.2	263	>sp|Q14766|LTBP1_HUMAN Latent-transforming growth factor beta-binding protein 1	1	File22365_Scan4256	controllerType=0 controllerNumber=1 scan=4256	11.9814
	1	K.C[+57.021]PLPGTAAFKE.I	717		C[+57]	595.794	2	1190.58	1190.59	0	-4.8	Specific	417.63	319.03	319.03	5.77	263	>sp|Q14766|LTBP1_HUMAN Latent-transforming growth factor beta-binding protein 1	1	File22365_Scan4580	controllerType=0 controllerNumber=1 scan=4580	12.7014
	1	K.C[+57.021]PLPGTAAFKE.I	717		C[+57]	595.794	2	1190.58	1190.59	0	-5.8	Specific	437.58	381.02	381.02	6.18	263	>sp|Q14766|LTBP1_HUMAN Latent-transforming growth factor beta-binding protein 1	1	File22365_Scan4521	controllerType=0 controllerNumber=1 scan=4521	12.5675
	1	K.C[+57.021]PLPGTAAFKE.I	717		C[+57]	595.794	2	1190.58	1190.59	0	-5.9	Specific	481.36	322.67	322.67	5.33	263	>sp|Q14766|LTBP1_HUMAN Latent-transforming growth factor beta-binding protein 1	1	File22365_Scan4412	controllerType=0 controllerNumber=1 scan=4412	12.3224
	1	K.C[+57.021]PLPGTAAFKE.I	717		C[+57]	595.794	2	1190.58	1190.59	0	-5.4	Specific	516.85	290.9	290.9	4.93	263	>sp|Q14766|LTBP1_HUMAN Latent-transforming growth factor beta-binding protein 1	1	File22365_Scan4465	controllerType=0 controllerNumber=1 scan=4465	12.4427
	1	K.EIC[+57.021]PGGMGYTVSGVHR.R	727		C[+57]	573.934	3	1719.79	1719.79	0	-4.1	Specific	186.6	186.6	186.6	0.69	263	>sp|Q14766|LTBP1_HUMAN Latent-transforming growth factor beta-binding protein 1	1	File22365_Scan4385	controllerType=0 controllerNumber=1 scan=4385	12.2661
	1	K.EIC[+57.021]PGGMGYTVSGVHR.R	727		C[+57]	573.932	3	1719.78	1719.79	0	-7	Specific	559.92	467.37	467.37	6.65	263	>sp|Q14766|LTBP1_HUMAN Latent-transforming growth factor beta-binding protein 1	1	File22365_Scan4162	controllerType=0 controllerNumber=1 scan=4162	11.7688
	1	K.EIC[+57.021]PGGMGYTVSGVHR.R	727		C[+57]	860.396	2	1719.79	1719.79	0	-5.1	Specific	597.96	597.96	597.96	7.72	263	>sp|Q14766|LTBP1_HUMAN Latent-transforming growth factor beta-binding protein 1	1	File22365_Scan4185	controllerType=0 controllerNumber=1 scan=4185	11.8218
	1	K.EIC[+57.021]PGGMGYTVSGVHR.R	727		C[+57]	573.933	3	1719.79	1719.79	0	-4.7	Specific	663.22	605.39	605.39	9.72	263	>sp|Q14766|LTBP1_HUMAN Latent-transforming growth factor beta-binding protein 1	1	File22365_Scan4212	controllerType=0 controllerNumber=1 scan=4212	11.8822
	1	K.EIC[+57.021]PGGMGYTVSGVHR.R	727		C[+57]	573.933	3	1719.78	1719.79	0	-5.7	Specific	683.56	610.08	610.08	9.72	263	>sp|Q14766|LTBP1_HUMAN Latent-transforming growth factor beta-binding protein 1	1	File22365_Scan4267	controllerType=0 controllerNumber=1 scan=4267	12.0046
	1	K.EIC[+57.021]PGGM[+15.995]GYTVSGVHR.R	727		C[+57], M[+16]	579.265	3	1735.78	1735.79	0	-5.1	Specific	233.93	233.93	233.93	1.87	263	>sp|Q14766|LTBP1_HUMAN Latent-transforming growth factor beta-binding protein 1	1	File22365_Scan3620	controllerType=0 controllerNumber=1 scan=3620	10.5478
	1	K.EIC[+57.021]PGGM[+15.995]GYTVSGVHR.R	727		C[+57], M[+16]	579.265	3	1735.78	1735.79	0	-5.5	Specific	328.44	328.44	328.44	3.34	263	>sp|Q14766|LTBP1_HUMAN Latent-transforming growth factor beta-binding protein 1	1	File22365_Scan4141	controllerType=0 controllerNumber=1 scan=4141	11.7218
	1	K.EIC[+57.021]PGGM[+15.995]GYTVSGVHR.R	727		C[+57], M[+16]	579.264	3	1735.78	1735.79	0	-6.2	Specific	451.82	451.82	451.82	5.5	263	>sp|Q14766|LTBP1_HUMAN Latent-transforming growth factor beta-binding protein 1	1	File22365_Scan3572	controllerType=0 controllerNumber=1 scan=3572	10.4404
	1	K.EIC[+57.021]PGGM[+15.995]GYTVSGVHR.R	727		C[+57], M[+16]	579.264	3	1735.78	1735.79	0	-7.2	Specific	676.78	626.47	626.47	9.5	263	>sp|Q14766|LTBP1_HUMAN Latent-transforming growth factor beta-binding protein 1	1	File22365_Scan4191	controllerType=0 controllerNumber=1 scan=4191	11.8367
	1	E.IC[+57.021]PGGMGYTVSGVHR.R	728		C[+57]	530.919	3	1590.74	1590.75	0	-6.4	Specific	244.57	244.57	244.57	2.74	263	>sp|Q14766|LTBP1_HUMAN Latent-transforming growth factor beta-binding protein 1	1	File22365_Scan4038	controllerType=0 controllerNumber=1 scan=4038	11.4869
	1	E.IC[+57.021]PGGMGYTVSGVHR.R	728		C[+57]	530.919	3	1590.74	1590.75	0	-6.4	Specific	343.5	343.5	343.5	3.62	263	>sp|Q14766|LTBP1_HUMAN Latent-transforming growth factor beta-binding protein 1	1	File22365_Scan4037	controllerType=0 controllerNumber=1 scan=4037	11.4857
	1	E.IC[+57.021]PGGMGYTVSGVHR.R	728		C[+57]	530.919	3	1590.74	1590.75	0	-5.2	Specific	438.63	438.63	438.63	6.8	263	>sp|Q14766|LTBP1_HUMAN Latent-transforming growth factor beta-binding protein 1	1	File22365_Scan4176	controllerType=0 controllerNumber=1 scan=4176	11.8004
	1	E.IC[+57.021]PGGMGYTVSGVHR.R	728		C[+57]	530.919	3	1590.74	1590.75	0	-5.9	Specific	449.45	449.45	449.45	7	263	>sp|Q14766|LTBP1_HUMAN Latent-transforming growth factor beta-binding protein 1	1	File22365_Scan4092	controllerType=0 controllerNumber=1 scan=4092	11.6121
	1	E.IC[+57.021]PGGMGYTVSGVHR.R	728		C[+57]	795.874	2	1590.74	1590.75	0	-7.4	Specific	502.16	502.16	502.16	6.95	263	>sp|Q14766|LTBP1_HUMAN Latent-transforming growth factor beta-binding protein 1	1	File22365_Scan3927	controllerType=0 controllerNumber=1 scan=3927	11.2397
	1	E.IC[+57.021]PGGMGYTVSGVHR.R	728		C[+57]	795.873	2	1590.74	1590.75	0	-7.7	Specific	543.47	543.47	543.47	6.91	263	>sp|Q14766|LTBP1_HUMAN Latent-transforming growth factor beta-binding protein 1	1	File22365_Scan3874	controllerType=0 controllerNumber=1 scan=3874	11.1228
	1	E.IC[+57.021]PGGMGYTVSGVHR.R	728		C[+57]	530.919	3	1590.74	1590.75	0	-6	Specific	549.28	549.28	549.28	7.12	263	>sp|Q14766|LTBP1_HUMAN Latent-transforming growth factor beta-binding protein 1	1	File22365_Scan3981	controllerType=0 controllerNumber=1 scan=3981	11.3604
	1	E.IC[+57.021]PGGMGYTVSGVHR.R	728		C[+57]	530.918	3	1590.74	1590.75	0	-6.9	Specific	576.25	576.25	576.25	7.76	263	>sp|Q14766|LTBP1_HUMAN Latent-transforming growth factor beta-binding protein 1	1	File22365_Scan3926	controllerType=0 controllerNumber=1 scan=3926	11.2375
	1	E.IC[+57.021]PGGMGYTVSGVHR.R	728		C[+57]	530.918	3	1590.74	1590.75	0	-7.8	Specific	616.52	616.52	616.52	7.76	263	>sp|Q14766|LTBP1_HUMAN Latent-transforming growth factor beta-binding protein 1	1	File22365_Scan3873	controllerType=0 controllerNumber=1 scan=3873	11.1206
	1	E.IC[+57.021]PGGM[+15.995]GYTVSGVHR.R	728		C[+57], M[+16]	536.25	3	1606.73	1606.75	0	-7.4	Specific	80.6	80.6	80.6	0.74	263	>sp|Q14766|LTBP1_HUMAN Latent-transforming growth factor beta-binding protein 1	1	File22365_Scan3708	controllerType=0 controllerNumber=1 scan=3708	10.742
	1	E.IC[+57.021]PGGM[+15.995]GYTVSGVHR.R	728		C[+57], M[+16]	536.251	3	1606.74	1606.75	0	-4.1	Specific	357.26	357.26	357.26	2.81	263	>sp|Q14766|LTBP1_HUMAN Latent-transforming growth factor beta-binding protein 1	1	File22365_Scan3665	controllerType=0 controllerNumber=1 scan=3665	10.6446
	1	E.IC[+57.021]PGGM[+15.995]GYTVSGVHR.R	728		C[+57], M[+16]	536.25	3	1606.74	1606.75	0	-6.7	Specific	390.06	390.06	390.06	5.53	263	>sp|Q14766|LTBP1_HUMAN Latent-transforming growth factor beta-binding protein 1	1	File22365_Scan3786	controllerType=0 controllerNumber=1 scan=3786	10.9216
	1	E.IC[+57.021]PGGM[+15.995]GYTVSGVHR.R	728		C[+57], M[+16]	536.25	3	1606.73	1606.75	0	-7.9	Specific	392.76	392.76	392.76	4.53	263	>sp|Q14766|LTBP1_HUMAN Latent-transforming growth factor beta-binding protein 1	1	File22365_Scan3191	controllerType=0 controllerNumber=1 scan=3191	9.5797
	1	E.IC[+57.021]PGGM[+15.995]GYTVSGVHR.R	728		C[+57], M[+16]	536.25	3	1606.74	1606.75	0	-6.8	Specific	433.49	433.49	433.49	6.58	263	>sp|Q14766|LTBP1_HUMAN Latent-transforming growth factor beta-binding protein 1	1	File22365_Scan3953	controllerType=0 controllerNumber=1 scan=3953	11.2973
	1	E.IC[+57.021]PGGM[+15.995]GYTVSGVHR.R	728		C[+57], M[+16]	536.25	3	1606.74	1606.75	0	-6.3	Specific	480.41	480.41	480.41	6.95	263	>sp|Q14766|LTBP1_HUMAN Latent-transforming growth factor beta-binding protein 1	1	File22365_Scan3731	controllerType=0 controllerNumber=1 scan=3731	10.7944
	1	E.IC[+57.021]PGGM[+15.995]GYTVSGVHR.R	728		C[+57], M[+16]	536.249	3	1606.73	1606.75	0	-8.5	Specific	489.09	489.09	489.09	5.95	263	>sp|Q14766|LTBP1_HUMAN Latent-transforming growth factor beta-binding protein 1	1	File22365_Scan3841	controllerType=0 controllerNumber=1 scan=3841	11.0483
	1	E.IC[+57.021]PGGM[+15.995]GYTVSGVHR.R	728		C[+57], M[+16]	536.249	3	1606.73	1606.75	0	-8.8	Specific	504.45	504.45	504.45	5.95	263	>sp|Q14766|LTBP1_HUMAN Latent-transforming growth factor beta-binding protein 1	1	File22365_Scan3895	controllerType=0 controllerNumber=1 scan=3895	11.1682
	1	E.IC[+57.021]PGGM[+15.995]GYTVSGVHR.R	728		C[+57], M[+16]	536.25	3	1606.74	1606.75	0	-6	Specific	508.54	508.54	508.54	7.16	263	>sp|Q14766|LTBP1_HUMAN Latent-transforming growth factor beta-binding protein 1	1	File22365_Scan3243	controllerType=0 controllerNumber=1 scan=3243	9.6982
	1	E.IC[+57.021]PGGMGYTVSGVHRR.R	728		C[+57]	437.466	4	1746.84	1746.85	0	-7.2	Specific	349.6	349.6	349.6	4.06	263	>sp|Q14766|LTBP1_HUMAN Latent-transforming growth factor beta-binding protein 1	1	File22365_Scan3192	controllerType=0 controllerNumber=1 scan=3192	9.5819
	1	E.IC[+57.021]PGGMGYTVSGVHRR.R	728		C[+57]	437.466	4	1746.84	1746.85	0	-6.2	Specific	457.32	457.32	457.32	5.83	263	>sp|Q14766|LTBP1_HUMAN Latent-transforming growth factor beta-binding protein 1	1	File22365_Scan3245	controllerType=0 controllerNumber=1 scan=3245	9.7019
	1	K.GPVFVKPK.N	753			436.272	2	871.537	871.54	0	-3.7	Specific	20.49	20.49	20.49	0.55	263	>sp|Q14766|LTBP1_HUMAN Latent-transforming growth factor beta-binding protein 1	1	File22365_Scan2343	controllerType=0 controllerNumber=1 scan=2343	7.4773
	2	E.ESAMFGAPC[+57.021]IC[+57.021]LFSGE.T	772		C[+57]*2	888.371	2	1775.73	1775.74	0	-5	Specific	23.8	13.91	13.91	0.68	48	>Reverse >sp|Q14766|LTBP1_HUMAN Latent-transforming growth factor beta-binding protein 1	2	File22365_Scan7675	controllerType=0 controllerNumber=1 scan=7675	19.8857
	1	K.EEPVEALTFSR.E	778			639.319	2	1277.63	1277.64	0	-4.8	Specific	455.72	342.51	342.51	6.2	263	>sp|Q14766|LTBP1_HUMAN Latent-transforming growth factor beta-binding protein 1	1	File22365_Scan5323	controllerType=0 controllerNumber=1 scan=5323	14.3944
	1	K.EEPVEALTFSR.E	778			639.319	2	1277.63	1277.64	0	-4.4	Specific	475.16	329.14	329.14	5.37	263	>sp|Q14766|LTBP1_HUMAN Latent-transforming growth factor beta-binding protein 1	1	File22365_Scan5270	controllerType=0 controllerNumber=1 scan=5270	14.2698
	1	K.EIPSLDQE.K	807			465.721	2	930.436	930.442	0	-6.1	Specific	17.52	17.52	17.52	0.56	263	>sp|Q14766|LTBP1_HUMAN Latent-transforming growth factor beta-binding protein 1	1	File22365_Scan4986	controllerType=0 controllerNumber=1 scan=4986	13.6129
	1	K.EIPSLDQE.K	807			465.722	2	930.437	930.442	0	-4.7	Specific	202.48	202.48	202.48	1.83	263	>sp|Q14766|LTBP1_HUMAN Latent-transforming growth factor beta-binding protein 1	1	File22365_Scan4856	controllerType=0 controllerNumber=1 scan=4856	13.3194
	1	K.EIPSLDQE.K	807			465.722	2	930.436	930.442	0	-5.6	Specific	290.05	234.43	234.43	2.72	263	>sp|Q14766|LTBP1_HUMAN Latent-transforming growth factor beta-binding protein 1	1	File22365_Scan4795	controllerType=0 controllerNumber=1 scan=4795	13.1845
	1	K.EIPSLDQE.K	807			465.721	2	930.435	930.442	0	-6.5	Specific	335.1	257.57	257.57	2.59	263	>sp|Q14766|LTBP1_HUMAN Latent-transforming growth factor beta-binding protein 1	1	File22365_Scan4744	controllerType=0 controllerNumber=1 scan=4744	13.0707
	2	E.YC[+57.021]IC[+57.021]TYRVPLNIC[+57.021]HGAGC[+57.021]IDPN[+1694.603]VTC[+57.021]E.N	821	HexNAc(3)Hex(4)Fuc(1)NeuAc(1)	C[+57]*5, N[+1695]	538.333	9	4836.94	4836.97	0	-6.1	Specific	29.96	29.96	29.96	0.35	48	>Reverse >sp|Q14766|LTBP1_HUMAN Latent-transforming growth factor beta-binding protein 1	2	File22365_Scan3136	controllerType=0 controllerNumber=1 scan=3136	9.4551
	2	R.VPLNIC[+57.021]HGAGC[+57.021]IDPN[+2800.031]VT[+396.127]C[+57.021]E.N	828	HexNAc(9)Hex(6),Pent(3)	C[+57]*3, N[+2800], T[+396]	1331.53	4	5323.08	5322.1	1	-4.6	Specific	29.97	0.98	0.4	0.56	48	>Reverse >sp|Q14766|LTBP1_HUMAN Latent-transforming growth factor beta-binding protein 1	2	File22365_Scan5952	controllerType=0 controllerNumber=1 scan=5952	15.8548
	2	R.VPLNIC[+57.021]HGAGC[+57.021]IDPN[+3448.243]VTC[+57.021]ENIE.T	828	HexNAc(9)Hex(10)	C[+57]*3, N[+3448]	742.048	8	5929.34	5930.36	-1	-3.1	Specific	29.95	23.16	11.7	0.43	48	>Reverse >sp|Q14766|LTBP1_HUMAN Latent-transforming growth factor beta-binding protein 1	2	File22365_Scan6648	controllerType=0 controllerNumber=1 scan=6648	17.4762
	2	R.VPLNIC[+57.021]HGAGC[+57.021]ID[+15.995]PN[+3866.365]VTC[+57.021]ENIE.T	828	HexNAc(7)Hex(7)Fuc(1)NeuAc(4)	C[+57]*3, D[+16], N[+3866]	1061.75	6	6365.44	6364.48	1	-5.6	Specific	29.96	15.07	0	0.56	48	>Reverse >sp|Q14766|LTBP1_HUMAN Latent-transforming growth factor beta-binding protein 1	2	File22365_Scan7235	controllerType=0 controllerNumber=1 scan=7235	18.8469
	2	R.VPLNIC[+57.021]HGAGC[+57.021]IDPN[+4118.450]VT[+511.190]C[+57.021]ENIE.T	828	HexNAc(8)Hex(9)Fuc(1)NeuAc(2)NeuGc(1),HexNAc(1)Hex(1)Fuc(1)	C[+57]*3, N[+4118], T[+511]	889.846	8	7111.71	7111.76	0	-5.9	Specific	29.97	29.97	9.79	1.61	48	>Reverse >sp|Q14766|LTBP1_HUMAN Latent-transforming growth factor beta-binding protein 1	2	File22365_Scan4547	controllerType=0 controllerNumber=1 scan=4547	12.6264
	2	R.VPLNIC[+57.021]HGAGC[+57.021]ID[+15.995]PN[+2628.967]VTC[+57.021]ENIETVQTPAIVQSASSTSAE.P	828	HexNAc(6)Hex(6)Fuc(3)	C[+57]*3, D[+16], N[+2629]	522.919	13	6785.86	6784.89	1	-5.2	Specific	29.95	17.94	0	0.45	48	>Reverse >sp|Q14766|LTBP1_HUMAN Latent-transforming growth factor beta-binding protein 1	2	File22365_Scan895	controllerType=0 controllerNumber=1 scan=895	2.9884
	2	D.PN[+2245.799]VTC[+57.021]E.N	841	HexNAc(5)Hex(4)NeuAc(2)	C[+57], N[+2246]	989.034	3	2965.09	2965.1	0	-5.3	Specific	29.99	29.99	29.99	1.57	48	>Reverse >sp|Q14766|LTBP1_HUMAN Latent-transforming growth factor beta-binding protein 1	2	File22365_Scan6146	controllerType=0 controllerNumber=1 scan=6146	16.3055
	2	D.PN[+1935.659]VT[+426.137]C[+57.021]E.N	841	HexNAc(4)Hex(5)NeuAc(1)Na(1),Hex(1)Pent(2)	C[+57], N[+1936], T[+426]	1027.7	3	3081.08	3081.1	0	-5.6	Specific	29.96	29.96	29.96	0.53	48	>Reverse >sp|Q14766|LTBP1_HUMAN Latent-transforming growth factor beta-binding protein 1	2	File22365_Scan9123	controllerType=0 controllerNumber=1 scan=9123	23.3823
	2	D.PN[+4323.544]VTC[+57.021]EN[+15.995]IE.T	841	HexNAc(11)Hex(11)NeuGc(1)	C[+57], N[+16][+4324]	1354.26	4	5414.01	5415.01	-1	0.3	Specific	29.99	13.03	13.03	0.53	48	>Reverse >sp|Q14766|LTBP1_HUMAN Latent-transforming growth factor beta-binding protein 1	2	File22365_Scan4876	controllerType=0 controllerNumber=1 scan=4876	13.366
	2	D.PN[+4323.544]VT[+294.095]C[+57.021]ENIETVQTPAIVQSASSTSAEPAVE.V	841	HexNAc(11)Hex(11)NeuGc(1),Hex(1)Pent(1)	C[+57], N[+4324], T[+294]	456.6	17	7746.08	7747.13	-1	-5.5	Specific	29.94	21.13	3.79	0.45	48	>Reverse >sp|Q14766|LTBP1_HUMAN Latent-transforming growth factor beta-binding protein 1	2	File22365_Scan627	controllerType=0 controllerNumber=1 scan=627	2.022
	2	D.PN[+4118.450]VT[+162.053]C[+57.021]ENIETVQTPAIVQSASSTSAEPAVE.V	841	HexNAc(8)Hex(9)Fuc(1)NeuAc(2)NeuGc(1),Hex(1)	C[+57], N[+4118], T[+162]	824.224	9	7409.96	7409.99	0	-4.6	Specific	29.95	0	0	0.45	48	>Reverse >sp|Q14766|LTBP1_HUMAN Latent-transforming growth factor beta-binding protein 1	2	File22365_Scan7179	controllerType=0 controllerNumber=1 scan=7179	18.7153
	1	E.KT[+203.079]SPPVPVEVAPE.A	844	HexNAc(1)	T[+203]	776.904	2	1552.8	1552.81	0	-6.8	Specific	428.52	322.69	2	5.87	263	>sp|Q14766|LTBP1_HUMAN Latent-transforming growth factor beta-binding protein 1	1	File22365_Scan4250	controllerType=0 controllerNumber=1 scan=4250	11.9665
	1	E.KT[+162.053]S[+203.079]PPVPVEVAPE.A	844	Hex(1),HexNAc(1)	S[+203], T[+162]	857.93	2	1714.85	1714.86	0	-5.8	Specific	270.07	270.07	0	5.18	263	>sp|Q14766|LTBP1_HUMAN Latent-transforming growth factor beta-binding protein 1	1	File22365_Scan4140	controllerType=0 controllerNumber=1 scan=4140	11.7197
	1	K.TSPPVPVEVAPE.A	845			611.319	2	1221.63	1221.64	0	-4.8	Specific	198.13	198.13	198.13	2.67	263	>sp|Q14766|LTBP1_HUMAN Latent-transforming growth factor beta-binding protein 1	1	File22365_Scan5276	controllerType=0 controllerNumber=1 scan=5276	14.2828
	1	K.T[+203.079]SPPVPVEVAPE.A	845	HexNAc(1)	T[+203]	712.858	2	1424.71	1424.72	0	-4.6	Specific	396.78	396.78	0	7.26	263	>sp|Q14766|LTBP1_HUMAN Latent-transforming growth factor beta-binding protein 1	1	File22365_Scan5239	controllerType=0 controllerNumber=1 scan=5239	14.1974
	1	K.TSPPVPVEVAPEASTSSASQVIAPTQVTE.I	845			960.484	3	2879.44	2879.45	0	-5.1	Specific	432.84	432.84	432.84	5.95	263	>sp|Q14766|LTBP1_HUMAN Latent-transforming growth factor beta-binding protein 1	1	File22365_Scan6508	controllerType=0 controllerNumber=1 scan=6508	17.1506
	1	E.AS[+203.079]T[+203.079]SSASQVIAPTQVTE.I	857	HexNAc(1),HexNAc(1)	S[+203], T[+203]	1041.99	2	2082.98	2082.99	0	-5	Specific	235.11	235.11	2.8	4.02	263	>sp|Q14766|LTBP1_HUMAN Latent-transforming growth factor beta-binding protein 1	1	File22365_Scan4264	controllerType=0 controllerNumber=1 scan=4264	11.9963
	1	E.INEC[+57.021]TVNPDIC[+57.021]GAGHC[+57.021]INLPVR.Y	874		C[+57]*3	837.065	3	2509.18	2509.17	0	2.5	Specific	13.68	13.68	13.68	0.08	263	>sp|Q14766|LTBP1_HUMAN Latent-transforming growth factor beta-binding protein 1	1	File22365_Scan6325	controllerType=0 controllerNumber=1 scan=6325	16.7249
	1	E.INEC[+57.021]TVNPDIC[+57.021]GAGHC[+57.021]INLPVR.Y	874		C[+57]*3	837.059	3	2509.16	2509.17	0	-4.3	Specific	175.49	175.49	175.49	1.73	263	>sp|Q14766|LTBP1_HUMAN Latent-transforming growth factor beta-binding protein 1	1	File22365_Scan5815	controllerType=0 controllerNumber=1 scan=5815	15.5358
	1	E.INEC[+57.021]TVNPDIC[+57.021]GAGHC[+57.021]INLPVR.Y	874		C[+57]*3	837.059	3	2509.16	2509.17	0	-4.6	Specific	475.3	475.3	475.3	6.69	263	>sp|Q14766|LTBP1_HUMAN Latent-transforming growth factor beta-binding protein 1	1	File22365_Scan5536	controllerType=0 controllerNumber=1 scan=5536	14.8872
	1	E.INEC[+57.021]TVNPDIC[+57.021]GAGHC[+57.021]INLPVR.Y	874		C[+57]*3	837.057	3	2509.16	2509.17	0	-6.9	Specific	601.54	601.54	601.54	8.45	263	>sp|Q14766|LTBP1_HUMAN Latent-transforming growth factor beta-binding protein 1	1	File22365_Scan5594	controllerType=0 controllerNumber=1 scan=5594	15.0203
	1	E.INEC[+57.021]TVNPDIC[+57.021]GAGHC[+57.021]INLPVR.Y	874		C[+57]*3	1255.09	2	2509.16	2509.17	0	-4.7	Specific	749.05	749.05	749.05	10.66	263	>sp|Q14766|LTBP1_HUMAN Latent-transforming growth factor beta-binding protein 1	1	File22365_Scan5231	controllerType=0 controllerNumber=1 scan=5231	14.1781
	1	E.INEC[+57.021]TVNPDIC[+57.021]GAGHC[+57.021]INLPVR.Y	874		C[+57]*3	837.059	3	2509.16	2509.17	0	-4.3	Specific	776.85	776.85	776.85	10.83	263	>sp|Q14766|LTBP1_HUMAN Latent-transforming growth factor beta-binding protein 1	1	File22365_Scan5257	controllerType=0 controllerNumber=1 scan=5257	14.2398
	1	E.INEC[+57.021]TVNPDIC[+57.021]GAGHC[+57.021]INLPVR.Y	874		C[+57]*3	628.046	4	2509.16	2509.17	0	-5	Specific	787.74	787.74	787.74	11.66	263	>sp|Q14766|LTBP1_HUMAN Latent-transforming growth factor beta-binding protein 1	1	File22365_Scan5216	controllerType=0 controllerNumber=1 scan=5216	14.1436
	1	E.INEC[+57.021]TVNPDIC[+57.021]GAGHC[+57.021]INLPVR.Y	874		C[+57]*3	837.058	3	2509.16	2509.17	0	-5.4	Specific	805.74	805.74	805.74	12.66	263	>sp|Q14766|LTBP1_HUMAN Latent-transforming growth factor beta-binding protein 1	1	File22365_Scan5205	controllerType=0 controllerNumber=1 scan=5205	14.1179
	1	E.INEC[+57.021]TVNPDIC[+57.021]GAGHC[+57.021]INLPVR.Y	874		C[+57]*3	837.056	3	2509.15	2509.17	0	-8.6	Specific	844.16	844.16	844.16	11.45	263	>sp|Q14766|LTBP1_HUMAN Latent-transforming growth factor beta-binding protein 1	1	File22365_Scan5367	controllerType=0 controllerNumber=1 scan=5367	14.4967
	1	E.INEC[+57.021]TVNPDIC[+57.021]GAGHC[+57.021]INLPVR.Y	874		C[+57]*3	837.059	3	2509.16	2509.17	0	-4.8	Specific	889.26	889.26	889.26	13.66	263	>sp|Q14766|LTBP1_HUMAN Latent-transforming growth factor beta-binding protein 1	1	File22365_Scan5312	controllerType=0 controllerNumber=1 scan=5312	14.3686
	1	E.INEC[+57.021]TVNPDIC[+57.021]GAGHC[+57.021]IN[+15.995]LPVR.Y	874		C[+57]*3, N[+16]	842.388	3	2525.15	2525.17	0	-7.7	Specific	770.76	770.76	329.99	10.45	263	>sp|Q14766|LTBP1_HUMAN Latent-transforming growth factor beta-binding protein 1	1	File22365_Scan5226	controllerType=0 controllerNumber=1 scan=5226	14.1672
	1	E.C[+57.021]TVNPDIC[+57.021]GAGHC[+57.021]INLPVR.Y	877		C[+57]*3	718.334	3	2152.99	2153	0	-8.2	Specific	140.59	140.59	140.59	0.54	263	>sp|Q14766|LTBP1_HUMAN Latent-transforming growth factor beta-binding protein 1	1	File22365_Scan5593	controllerType=0 controllerNumber=1 scan=5593	15.0181
	1	E.C[+57.021]TVNPDIC[+57.021]GAGHC[+57.021]INLPVR.Y	877		C[+57]*3	539.004	4	2152.99	2153	0	-5.3	Specific	701.39	701.39	701.39	11.18	263	>sp|Q14766|LTBP1_HUMAN Latent-transforming growth factor beta-binding protein 1	1	File22365_Scan4966	controllerType=0 controllerNumber=1 scan=4966	13.5672
	1	E.C[+57.021]TVNPDIC[+57.021]GAGHC[+57.021]INLPVR.Y	877		C[+57]*3	718.337	3	2153	2153	0	-3.8	Specific	709.52	709.52	709.52	10.35	263	>sp|Q14766|LTBP1_HUMAN Latent-transforming growth factor beta-binding protein 1	1	File22365_Scan5176	controllerType=0 controllerNumber=1 scan=5176	14.0486
	1	E.C[+57.021]TVNPDIC[+57.021]GAGHC[+57.021]INLPVR.Y	877		C[+57]*3	718.336	3	2152.99	2153	0	-4.8	Specific	756.99	756.99	756.99	12.18	263	>sp|Q14766|LTBP1_HUMAN Latent-transforming growth factor beta-binding protein 1	1	File22365_Scan5106	controllerType=0 controllerNumber=1 scan=5106	13.8883
	1	E.C[+57.021]TVNPDIC[+57.021]GAGHC[+57.021]INLPVR.Y	877		C[+57]*3	718.336	3	2152.99	2153	0	-4.9	Specific	799.12	799.12	799.12	12.18	263	>sp|Q14766|LTBP1_HUMAN Latent-transforming growth factor beta-binding protein 1	1	File22365_Scan5037	controllerType=0 controllerNumber=1 scan=5037	13.7291
	1	E.C[+57.021]TVNPDIC[+57.021]GAGHC[+57.021]INLPVR.Y	877		C[+57]*3	718.335	3	2152.99	2153	0	-6.2	Specific	803.81	803.81	803.81	12.97	263	>sp|Q14766|LTBP1_HUMAN Latent-transforming growth factor beta-binding protein 1	1	File22365_Scan4929	controllerType=0 controllerNumber=1 scan=4929	13.4891
	1	E.C[+57.021]TVNPDIC[+57.021]GAGHC[+57.021]INLPVR.Y	877		C[+57]*3	718.336	3	2152.99	2153	0	-5.2	Specific	814.03	814.03	814.03	13.18	263	>sp|Q14766|LTBP1_HUMAN Latent-transforming growth factor beta-binding protein 1	1	File22365_Scan4982	controllerType=0 controllerNumber=1 scan=4982	13.6042
	1	E.C[+57.021]TVNPDIC[+57.021]GAGHC[+57.021]INLPVR.Y	877		C[+57]*3	1077	2	2152.99	2153	0	-6.6	Specific	850.88	850.88	850.88	13.97	263	>sp|Q14766|LTBP1_HUMAN Latent-transforming growth factor beta-binding protein 1	1	File22365_Scan4943	controllerType=0 controllerNumber=1 scan=4943	13.5195
	1	E.C[+57.021]TVNPDIC[+57.021]GAGHC[+57.021]IN[+15.995]LPVR.Y	877		C[+57]*3, N[+16]	723.668	3	2168.99	2169	0	-4.7	Specific	110.76	110.76	110.76	1.86	263	>sp|Q14766|LTBP1_HUMAN Latent-transforming growth factor beta-binding protein 1	1	File22365_Scan5021	controllerType=0 controllerNumber=1 scan=5021	13.692
	1	E.C[+57.021]TVNPDIC[+57.021]GAGHC[+57.021]IN[+15.995]LPVR.Y	877		C[+57]*3, N[+16]	723.668	3	2168.99	2169	0	-4.7	Specific	672.44	672.44	388.86	10.18	263	>sp|Q14766|LTBP1_HUMAN Latent-transforming growth factor beta-binding protein 1	1	File22365_Scan5016	controllerType=0 controllerNumber=1 scan=5016	13.6821
	1	E.C[+57.021]TVNPDIC[+57.021]GAGHC[+57.021]IN[+15.995]LPVR.Y	877		C[+57]*3, N[+16]	723.666	3	2168.98	2169	0	-7.6	Specific	797.59	797.59	387.95	11.97	263	>sp|Q14766|LTBP1_HUMAN Latent-transforming growth factor beta-binding protein 1	1	File22365_Scan4961	controllerType=0 controllerNumber=1 scan=4961	13.5566
	1	R.YTC[+57.021]IC[+57.021]YE.G	896		C[+57]*2	504.691	2	1008.37	1008.38	0	-5.7	Specific	219.91	219.91	219.91	1.24	263	>sp|Q14766|LTBP1_HUMAN Latent-transforming growth factor beta-binding protein 1	1	File22365_Scan4546	controllerType=0 controllerNumber=1 scan=4546	12.6243
	1	R.YTC[+57.021]IC[+57.021]YE.G	896		C[+57]*2	504.691	2	1008.37	1008.38	0	-5.5	Specific	321.48	321.48	321.48	2.47	263	>sp|Q14766|LTBP1_HUMAN Latent-transforming growth factor beta-binding protein 1	1	File22365_Scan4432	controllerType=0 controllerNumber=1 scan=4432	12.3691
	1	R.YTC[+57.021]IC[+57.021]YE.G	896		C[+57]*2	504.691	2	1008.37	1008.38	0	-5.6	Specific	331.24	331.24	331.24	2.45	263	>sp|Q14766|LTBP1_HUMAN Latent-transforming growth factor beta-binding protein 1	1	File22365_Scan4379	controllerType=0 controllerNumber=1 scan=4379	12.2533
	1	R.YTC[+57.021]IC[+57.021]YE.G	896		C[+57]*2	504.691	2	1008.37	1008.38	0	-5.2	Specific	351.5	351.5	351.5	2.71	263	>sp|Q14766|LTBP1_HUMAN Latent-transforming growth factor beta-binding protein 1	1	File22365_Scan4487	controllerType=0 controllerNumber=1 scan=4487	12.4935
	1	R.YTC[+57.021]IC[+57.021]YEGYR.F	896		C[+57]*2	692.782	2	1384.56	1384.57	0	-6.4	Specific	433.38	342.1	342.1	4.75	263	>sp|Q14766|LTBP1_HUMAN Latent-transforming growth factor beta-binding protein 1	1	File22365_Scan4294	controllerType=0 controllerNumber=1 scan=4294	12.061
	2	D.LS[+264.085]PIEK.E	911	Pent(2)	S[+264]	475.748	2	950.488	950.493	0	-5.2	Specific	17.61	17.61	17.61	0.55	48	>Reverse >sp|Q14766|LTBP1_HUMAN Latent-transforming growth factor beta-binding protein 1	2	File22365_Scan5440	controllerType=0 controllerNumber=1 scan=5440	14.6644
	1	E.GSFLC[+57.021]IC[+57.021]PAGFM[+15.995]AS[+203.079]EE.G	936	HexNAc(1)	C[+57]*2, M[+16], S[+203]	997.908	2	1994.81	1994.82	0	-4.7	Specific	133.27	133.27	101.38	2.31	263	>sp|Q14766|LTBP1_HUMAN Latent-transforming growth factor beta-binding protein 1	1	File22365_Scan5976	controllerType=0 controllerNumber=1 scan=5976	15.9083
	1	E.GSFLC[+57.021]IC[+57.021]PAGFM[+15.995]AS[+162.053]EE.G	936	Hex(1)	C[+57]*2, M[+16], S[+162]	977.405	2	1953.8	1953.79	0	5.9	Specific	191.63	191.63	118.97	0.58	263	>sp|Q14766|LTBP1_HUMAN Latent-transforming growth factor beta-binding protein 1	1	File22365_Scan7671	controllerType=0 controllerNumber=1 scan=7671	19.8769
	1	E.C[+57.021]LRPDVC[+57.021]GE.G	961		C[+57]*2	553.237	2	1105.47	1105.48	0	-8.7	Specific	334.28	304.32	304.32	2.24	263	>sp|Q14766|LTBP1_HUMAN Latent-transforming growth factor beta-binding protein 1	1	File22365_Scan3022	controllerType=0 controllerNumber=1 scan=3022	9.1884
	1	E.C[+57.021]LRPDVC[+57.021]GEGHC[+57.021]VNTVGAFR.C	961		C[+57]*3	576.763	4	2304.03	2304.04	0	-6.2	Specific	382.4	382.4	382.4	5.47	263	>sp|Q14766|LTBP1_HUMAN Latent-transforming growth factor beta-binding protein 1	1	File22365_Scan4081	controllerType=0 controllerNumber=1 scan=4081	11.5867
	1	E.C[+57.021]LRPDVC[+57.021]GEGHC[+57.021]VNTVGAFR.C	961		C[+57]*3	768.683	3	2304.03	2304.04	0	-3.5	Specific	530.66	530.66	530.66	5.21	263	>sp|Q14766|LTBP1_HUMAN Latent-transforming growth factor beta-binding protein 1	1	File22365_Scan4055	controllerType=0 controllerNumber=1 scan=4055	11.526
	1	E.C[+57.021]LRPDVC[+57.021]GEGHC[+57.021]VNTVGAFR.C	961		C[+57]*3	576.762	4	2304.03	2304.04	0	-6.9	Specific	573.28	573.28	573.28	7.7	263	>sp|Q14766|LTBP1_HUMAN Latent-transforming growth factor beta-binding protein 1	1	File22365_Scan4034	controllerType=0 controllerNumber=1 scan=4034	11.4783
	1	E.GHC[+57.021]VNTVGAFR.C	970		C[+57]	609.291	2	1217.57	1217.58	0	-8.2	Specific	185.9	185.9	185.9	1.74	263	>sp|Q14766|LTBP1_HUMAN Latent-transforming growth factor beta-binding protein 1	1	File22365_Scan2791	controllerType=0 controllerNumber=1 scan=2791	8.6353
	1	E.GHC[+57.021]VNTVGAFR.C	970		C[+57]	406.529	3	1217.57	1217.58	0	-8.8	Specific	203.64	203.64	203.64	1.79	263	>sp|Q14766|LTBP1_HUMAN Latent-transforming growth factor beta-binding protein 1	1	File22365_Scan2939	controllerType=0 controllerNumber=1 scan=2939	8.9976
	1	E.GHC[+57.021]VNTVGAFR.C	970		C[+57]	406.531	3	1217.58	1217.58	0	-6.1	Specific	266.04	266.04	266.04	4.77	263	>sp|Q14766|LTBP1_HUMAN Latent-transforming growth factor beta-binding protein 1	1	File22365_Scan3000	controllerType=0 controllerNumber=1 scan=3000	9.1383
	1	E.GHC[+57.021]VNTVGAFR.C	970		C[+57]	406.531	3	1217.58	1217.58	0	-6.1	Specific	297.08	297.08	297.08	5.02	263	>sp|Q14766|LTBP1_HUMAN Latent-transforming growth factor beta-binding protein 1	1	File22365_Scan2780	controllerType=0 controllerNumber=1 scan=2780	8.6087
	1	E.GHC[+57.021]VNTVGAFR.C	970		C[+57]	406.529	3	1217.57	1217.58	0	-8.6	Specific	303.63	303.63	303.63	3.81	263	>sp|Q14766|LTBP1_HUMAN Latent-transforming growth factor beta-binding protein 1	1	File22365_Scan2838	controllerType=0 controllerNumber=1 scan=2838	8.7563
	1	E.GHC[+57.021]VNTVGAFR.C	970		C[+57]	609.291	2	1217.57	1217.58	0	-8.2	Specific	348.23	348.23	348.23	4.1	263	>sp|Q14766|LTBP1_HUMAN Latent-transforming growth factor beta-binding protein 1	1	File22365_Scan2742	controllerType=0 controllerNumber=1 scan=2742	8.5185
	1	E.GHC[+57.021]VNTVGAFR.C	970		C[+57]	406.53	3	1217.58	1217.58	0	-6.6	Specific	377.43	377.43	377.43	6.63	263	>sp|Q14766|LTBP1_HUMAN Latent-transforming growth factor beta-binding protein 1	1	File22365_Scan2686	controllerType=0 controllerNumber=1 scan=2686	8.3843
	1	E.GHC[+57.021]VNTVGAFR.C	970		C[+57]	406.53	3	1217.58	1217.58	0	-6.5	Specific	395.21	395.21	395.21	6.63	263	>sp|Q14766|LTBP1_HUMAN Latent-transforming growth factor beta-binding protein 1	1	File22365_Scan2731	controllerType=0 controllerNumber=1 scan=2731	8.4924
	1	E.GHC[+57.021]VNTVGAFR.C	970		C[+57]	406.529	3	1217.57	1217.58	0	-8.6	Specific	400.35	400.35	400.35	5.66	263	>sp|Q14766|LTBP1_HUMAN Latent-transforming growth factor beta-binding protein 1	1	File22365_Scan2600	controllerType=0 controllerNumber=1 scan=2600	8.1632
	1	E.GHC[+57.021]VNTVGAFR.C	970		C[+57]	609.293	2	1217.58	1217.58	0	-3.9	Specific	409.6	409.6	409.6	6.05	263	>sp|Q14766|LTBP1_HUMAN Latent-transforming growth factor beta-binding protein 1	1	File22365_Scan2604	controllerType=0 controllerNumber=1 scan=2604	8.1731
	1	E.GHC[+57.021]VNTVGAFR.C	970		C[+57]	406.53	3	1217.58	1217.58	0	-6.8	Specific	421.65	421.65	421.65	6.66	263	>sp|Q14766|LTBP1_HUMAN Latent-transforming growth factor beta-binding protein 1	1	File22365_Scan2644	controllerType=0 controllerNumber=1 scan=2644	8.2753
	1	E.GHC[+57.021]VNTVGAFR.C	970		C[+57]	609.292	2	1217.58	1217.58	0	-6.7	Specific	467.42	467.42	467.42	6.87	263	>sp|Q14766|LTBP1_HUMAN Latent-transforming growth factor beta-binding protein 1	1	File22365_Scan2691	controllerType=0 controllerNumber=1 scan=2691	8.3963
	1	E.GHC[+57.021]VNTVGAFR.C	970		C[+57]	609.292	2	1217.58	1217.58	0	-6.6	Specific	517.94	517.94	517.94	7.02	263	>sp|Q14766|LTBP1_HUMAN Latent-transforming growth factor beta-binding protein 1	1	File22365_Scan2648	controllerType=0 controllerNumber=1 scan=2648	8.2851
	1	E.GHC[+57.021]VN[+15.995]TVGAFR.C	970		C[+57], N[+16]	617.288	2	1233.57	1233.58	0	-7.8	Specific	243.57	243.57	243.57	3.36	263	>sp|Q14766|LTBP1_HUMAN Latent-transforming growth factor beta-binding protein 1	1	File22365_Scan2671	controllerType=0 controllerNumber=1 scan=2671	8.3465
	1	E.GHC[+57.021]VN[+15.995]TVGAFR.C	970		C[+57], N[+16]	617.291	2	1233.57	1233.58	0	-4.4	Specific	269.56	269.56	269.56	3.94	263	>sp|Q14766|LTBP1_HUMAN Latent-transforming growth factor beta-binding protein 1	1	File22365_Scan2592	controllerType=0 controllerNumber=1 scan=2592	8.1406
	1	E.GHC[+57.021]VN[+15.995]TVGAFR.C	970		C[+57], N[+16]	411.862	3	1233.57	1233.58	0	-7.3	Specific	311.04	311.04	311.04	4.81	263	>sp|Q14766|LTBP1_HUMAN Latent-transforming growth factor beta-binding protein 1	1	File22365_Scan2695	controllerType=0 controllerNumber=1 scan=2695	8.4061
	1	E.GHC[+57.021]VN[+15.995]TVGAFR.C	970		C[+57], N[+16]	617.29	2	1233.57	1233.58	0	-6.1	Specific	335.35	335.35	335.35	5.06	263	>sp|Q14766|LTBP1_HUMAN Latent-transforming growth factor beta-binding protein 1	1	File22365_Scan2632	controllerType=0 controllerNumber=1 scan=2632	8.2428
	1	E.GHC[+57.021]VN[+15.995]TVGAFR.C	970		C[+57], N[+16]	411.862	3	1233.57	1233.58	0	-7.3	Specific	353.67	353.67	353.67	5.1	263	>sp|Q14766|LTBP1_HUMAN Latent-transforming growth factor beta-binding protein 1	1	File22365_Scan2651	controllerType=0 controllerNumber=1 scan=2651	8.2923
	1	E.GHC[+57.021]VN[+15.995]TVGAFR.C	970		C[+57], N[+16]	411.862	3	1233.57	1233.58	0	-6.8	Specific	354.02	354.02	354.02	5.1	263	>sp|Q14766|LTBP1_HUMAN Latent-transforming growth factor beta-binding protein 1	1	File22365_Scan2610	controllerType=0 controllerNumber=1 scan=2610	8.1871
	1	R.C[+57.021]EYC[+57.021]DSGYR.M	981		C[+57]*2	605.214	2	1209.42	1209.43	0	-8.1	Specific	127.68	127.68	127.68	0.57	263	>sp|Q14766|LTBP1_HUMAN Latent-transforming growth factor beta-binding protein 1	1	File22365_Scan2794	controllerType=0 controllerNumber=1 scan=2794	8.6431
	1	R.C[+57.021]EYC[+57.021]DSGYR.M	981		C[+57]*2	605.215	2	1209.42	1209.43	0	-6.1	Specific	318.41	318.41	318.41	4.27	263	>sp|Q14766|LTBP1_HUMAN Latent-transforming growth factor beta-binding protein 1	1	File22365_Scan2689	controllerType=0 controllerNumber=1 scan=2689	8.3907
	1	R.C[+57.021]EYC[+57.021]DSGYR.M	981		C[+57]*2	605.215	2	1209.42	1209.43	0	-6.5	Specific	340.96	340.96	340.96	3.16	263	>sp|Q14766|LTBP1_HUMAN Latent-transforming growth factor beta-binding protein 1	1	File22365_Scan2645	controllerType=0 controllerNumber=1 scan=2645	8.2774
	1	R.C[+57.021]EYC[+57.021]DSGYR.M	981		C[+57]*2	605.214	2	1209.42	1209.43	0	-7.1	Specific	364.97	364.97	364.97	4.91	263	>sp|Q14766|LTBP1_HUMAN Latent-transforming growth factor beta-binding protein 1	1	File22365_Scan2602	controllerType=0 controllerNumber=1 scan=2602	8.1687
	1	R.C[+57.021]EYC[+57.021]DSGYR.M	981		C[+57]*2	605.214	2	1209.42	1209.43	0	-7.1	Specific	453.77	426.16	426.16	6.33	263	>sp|Q14766|LTBP1_HUMAN Latent-transforming growth factor beta-binding protein 1	1	File22365_Scan2563	controllerType=0 controllerNumber=1 scan=2563	8.0614
	1	R.C[+57.021]EYC[+57.021]DSGYR.M	981		C[+57]*2	605.215	2	1209.42	1209.43	0	-6.8	Specific	488.83	391.49	391.49	5.12	263	>sp|Q14766|LTBP1_HUMAN Latent-transforming growth factor beta-binding protein 1	1	File22365_Scan2529	controllerType=0 controllerNumber=1 scan=2529	7.9547
	1	R.C[+57.021]EYC[+57.021]DSGYR.M	981		C[+57]*2	605.214	2	1209.42	1209.43	0	-7.3	Specific	491.06	491.06	491.06	6.48	263	>sp|Q14766|LTBP1_HUMAN Latent-transforming growth factor beta-binding protein 1	1	File22365_Scan2489	controllerType=0 controllerNumber=1 scan=2489	7.8478
	1	E.C[+57.021]LNPSTC[+57.021]PDEQC[+57.021]VNSPGSYQC[+57.021]VPC[+57.021]TE.G	1002		C[+57]*5	1020.4	3	3059.18	3059.19	0	-4.8	Specific	171.08	171.08	171.08	1.82	263	>sp|Q14766|LTBP1_HUMAN Latent-transforming growth factor beta-binding protein 1	1	File22365_Scan5186	controllerType=0 controllerNumber=1 scan=5186	14.0723
	1	E.C[+57.021]LNPS[+396.127]T[+349.137]C[+57.021]PDEQC[+57.021]VN[+15.995]SPGSYQC[+57.021]VPC[+57.021]TE.G	1002	Pent(3),HexNAc(1)Fuc(1)	C[+57]*5, N[+16], S[+396], T[+349]	1274.15	3	3820.43	3820.45	0	-6.8	Specific	82.07	82.07	0	0.6	263	>sp|Q14766|LTBP1_HUMAN Latent-transforming growth factor beta-binding protein 1	1	File22365_Scan5988	controllerType=0 controllerNumber=1 scan=5988	15.9368
	1	R.GWNGQC[+57.021]LDVDE.C	1031		C[+57]	646.761	2	1292.52	1292.52	0	-4.5	Specific	165.4	165.4	165.4	0.79	263	>sp|Q14766|LTBP1_HUMAN Latent-transforming growth factor beta-binding protein 1	1	File22365_Scan5353	controllerType=0 controllerNumber=1 scan=5353	14.4625
	2	R.GS[+426.137]S[+203.079]VLR.Y	1036	Hex(1)Pent(2),HexNAc(1)	S[+203][+426]	624.286	2	1247.56	1247.57	0	-7.5	Specific	1.6	1.6	0	0.53	48	>Reverse >sp|Q14766|LTBP1_HUMAN Latent-transforming growth factor beta-binding protein 1	2	File22365_Scan6573	controllerType=0 controllerNumber=1 scan=6573	17.3017
	1	D.EC[+57.021]LEPNVC[+57.021]ANGD[+15.995]C[+57.021]SNLE.G	1041		C[+57]*3, D[+16]	666.257	3	1996.76	1996.77	0	-6.2	Specific	134	134	0	0.81	263	>sp|Q14766|LTBP1_HUMAN Latent-transforming growth factor beta-binding protein 1	1	File22365_Scan6869	controllerType=0 controllerNumber=1 scan=6869	17.991
	1	R.C[+57.021]TC[+57.021]GQGYQLSAAK.D	1103		C[+57]*2	722.319	2	1443.63	1443.64	0	-3.9	Specific	129.7	129.7	129.7	0.82	263	>sp|Q14766|LTBP1_HUMAN Latent-transforming growth factor beta-binding protein 1	1	File22365_Scan2978	controllerType=0 controllerNumber=1 scan=2978	9.0874
	1	R.NT[+146.058]EGS[+396.127]FQC[+57.021]VC[+57.021]D.Q	1137	Fuc(1),Pent(3)	C[+57]*2, S[+396], T[+146]	620.228	3	1858.67	1858.67	0	-1.3	Specific	33.82	33.82	0	0.55	263	>sp|Q14766|LTBP1_HUMAN Latent-transforming growth factor beta-binding protein 1	1	File22365_Scan4072	controllerType=0 controllerNumber=1 scan=4072	11.5654
	1	E.GSFQC[+57.021]VC[+57.021]DQGYR.A	1140		C[+57]*2	738.799	2	1476.59	1476.6	0	-5.6	Specific	222.68	222.68	222.68	3.41	263	>sp|Q14766|LTBP1_HUMAN Latent-transforming growth factor beta-binding protein 1	1	File22365_Scan3840	controllerType=0 controllerNumber=1 scan=3840	11.0461
	1	E.GSFQC[+57.021]VC[+57.021]DQGYR.A	1140		C[+57]*2	492.868	3	1476.59	1476.6	0	-6	Specific	323.09	323.09	323.09	4.09	263	>sp|Q14766|LTBP1_HUMAN Latent-transforming growth factor beta-binding protein 1	1	File22365_Scan3806	controllerType=0 controllerNumber=1 scan=3806	10.9687
	1	E.GSFQC[+57.021]VC[+57.021]DQGYR.A	1140		C[+57]*2	738.798	2	1476.59	1476.6	0	-7	Specific	418.88	418.88	418.88	7.08	263	>sp|Q14766|LTBP1_HUMAN Latent-transforming growth factor beta-binding protein 1	1	File22365_Scan3986	controllerType=0 controllerNumber=1 scan=3986	11.3712
	1	E.GSFQC[+57.021]VC[+57.021]DQGYR.A	1140		C[+57]*2	492.868	3	1476.59	1476.6	0	-5.9	Specific	456.04	456.04	456.04	6.13	263	>sp|Q14766|LTBP1_HUMAN Latent-transforming growth factor beta-binding protein 1	1	File22365_Scan3754	controllerType=0 controllerNumber=1 scan=3754	10.847
	1	E.GSFQC[+57.021]VC[+57.021]DQGYR.A	1140		C[+57]*2	738.799	2	1476.59	1476.6	0	-5.9	Specific	518.53	518.53	518.53	7.65	263	>sp|Q14766|LTBP1_HUMAN Latent-transforming growth factor beta-binding protein 1	1	File22365_Scan3732	controllerType=0 controllerNumber=1 scan=3732	10.7966
	1	E.GSFQC[+57.021]VC[+57.021]DQGYR.A	1140		C[+57]*2	738.799	2	1476.59	1476.6	0	-5.7	Specific	535.91	535.91	535.91	7.62	263	>sp|Q14766|LTBP1_HUMAN Latent-transforming growth factor beta-binding protein 1	1	File22365_Scan3783	controllerType=0 controllerNumber=1 scan=3783	10.9155
	1	E.GS[+162.053]FQC[+57.021]VC[+57.021]DQGYR.A	1140	Hex(1)	C[+57]*2, S[+162]	819.824	2	1638.64	1638.65	0	-7.1	Specific	333.43	333.43	284.42	5.48	263	>sp|Q14766|LTBP1_HUMAN Latent-transforming growth factor beta-binding protein 1	1	File22365_Scan3540	controllerType=0 controllerNumber=1 scan=3540	10.3704
	1	E.GS[+162.053]FQC[+57.021]VC[+57.021]DQGYR.A	1140	Hex(1)	C[+57]*2, S[+162]	819.824	2	1638.64	1638.65	0	-7.4	Specific	376.05	376.05	298.55	7.05	263	>sp|Q14766|LTBP1_HUMAN Latent-transforming growth factor beta-binding protein 1	1	File22365_Scan3598	controllerType=0 controllerNumber=1 scan=3598	10.4994
	1	D.QGYRASGLGDHC[+57.021]E.D	1148		C[+57]	725.309	2	1449.61	1449.62	0	-4.2	Specific	123.12	52.71	52.71	0.54	263	>sp|Q14766|LTBP1_HUMAN Latent-transforming growth factor beta-binding protein 1	1	File22365_Scan4680	controllerType=0 controllerNumber=1 scan=4680	12.9277
	1	D.DN[+730.264]K.T	1196	HexNAc(2)Hex(2)	N[+730]	553.725	2	1106.44	1106.45	0	-3.9	Specific	29.97	0	20.4	0.3	263	>sp|Q14766|LTBP1_HUMAN Latent-transforming growth factor beta-binding protein 1	1	File22365_Scan7826	controllerType=0 controllerNumber=1 scan=7826	20.242
	1	D.DN[+2601.895]K.T	1196	HexNAc(5)Hex(6)NeuGc(2)	N[+2602]	1489.53	2	2978.06	2978.08	0	-6.3	Specific	29.97	29.97	19.52	0.54	263	>sp|Q14766|LTBP1_HUMAN Latent-transforming growth factor beta-binding protein 1	1	File22365_Scan9216	controllerType=0 controllerNumber=1 scan=9216	23.6082
	1	D.DN[+3023.053]K.T	1196	HexNAc(5)Hex(6)Fuc(1)NeuAc(2)NeuGc(1)	N[+3023]	1700.11	2	3399.22	3399.24	0	-4.3	Specific	29.97	29.97	13.28	0.3	263	>sp|Q14766|LTBP1_HUMAN Latent-transforming growth factor beta-binding protein 1	1	File22365_Scan9671	controllerType=0 controllerNumber=1 scan=9671	24.783
	1	D.DN[+3023.053]K.T	1196	HexNAc(5)Hex(6)Fuc(1)NeuAc(2)NeuGc(1)	N[+3023]	1700.12	2	3399.22	3399.24	0	-3.1	Specific	29.97	29.97	13.28	0.3	263	>sp|Q14766|LTBP1_HUMAN Latent-transforming growth factor beta-binding protein 1	1	File22365_Scan10275	controllerType=0 controllerNumber=1 scan=10275	26.619
	1	D.D[+15.995]N[+3229.168]K.T	1196	HexNAc(8)Hex(9)Fuc(1)	D[+16], N[+3229]	1207.78	3	3621.32	3621.35	0	-7.3	Specific	29.97	3.05	3.05	0.54	263	>sp|Q14766|LTBP1_HUMAN Latent-transforming growth factor beta-binding protein 1	1	File22365_Scan10463	controllerType=0 controllerNumber=1 scan=10463	27.2712
	1	D.DN[+4323.544]KTC[+57.021]QD.I	1196	HexNAc(11)Hex(11)NeuGc(1)	C[+57], N[+4324]	1734.96	3	5202.86	5203.89	-1	-5.8	Specific	29.96	29.96	17.6	0.56	263	>sp|Q14766|LTBP1_HUMAN Latent-transforming growth factor beta-binding protein 1	1	File22365_Scan10637	controllerType=0 controllerNumber=1 scan=10637	27.8789
	1	D.N[+2539.930]K.T	1197	HexNAc(7)Hex(6)Fuc(1)	N[+2540]	934.363	3	2801.07	2801.09	0	-4.6	Specific	29.97	29.97	29.97	0.55	263	>sp|Q14766|LTBP1_HUMAN Latent-transforming growth factor beta-binding protein 1	1	File22365_Scan9128	controllerType=0 controllerNumber=1 scan=9128	23.3933
	1	D.N[+2539.930]K.T	1197	HexNAc(7)Hex(6)Fuc(1)	N[+2540]	934.361	3	2801.07	2801.09	0	-6.3	Specific	29.97	29.97	29.97	0.54	263	>sp|Q14766|LTBP1_HUMAN Latent-transforming growth factor beta-binding protein 1	1	File22365_Scan9222	controllerType=0 controllerNumber=1 scan=9222	23.6235
	1	D.N[+1581.555]K.T	1197	HexNAc(3)Hex(6)	N[+1582]	614.906	3	1842.7	1842.71	0	-3.9	Specific	29.98	0	0	0.3	263	>sp|Q14766|LTBP1_HUMAN Latent-transforming growth factor beta-binding protein 1	1	File22365_Scan4064	controllerType=0 controllerNumber=1 scan=4064	11.5462
	1	D.N[+2539.930]K.T	1197	HexNAc(7)Hex(6)Fuc(1)	N[+2540]	934.364	3	2801.08	2801.09	0	-3.7	Specific	29.98	29.98	29.98	0.3	263	>sp|Q14766|LTBP1_HUMAN Latent-transforming growth factor beta-binding protein 1	1	File22365_Scan9415	controllerType=0 controllerNumber=1 scan=9415	24.1296
	1	D.N[+2372.812]K.T	1197	HexNAc(4)Hex(5)Fuc(1)NeuAc(2)NeuGc(0)Na(1)	N[+2373]	1317.48	2	2633.96	2633.97	0	-3.1	Specific	29.98	29.98	29.98	0.3	263	>sp|Q14766|LTBP1_HUMAN Latent-transforming growth factor beta-binding protein 1	1	File22365_Scan10034	controllerType=0 controllerNumber=1 scan=10034	25.8342
	1	D.N[+1581.555]K.T	1197	HexNAc(3)Hex(6)	N[+1582]	921.855	2	1842.7	1842.71	0	-4.1	Specific	29.99	0	0	0.3	263	>sp|Q14766|LTBP1_HUMAN Latent-transforming growth factor beta-binding protein 1	1	File22365_Scan4077	controllerType=0 controllerNumber=1 scan=4077	11.5762
	1	D.N[+2876.995]K.T	1197	HexNAc(5)Hex(6)NeuAc(2)NeuGc(1)	N[+2877]	1046.73	3	3138.18	3138.15	0	8.4	Specific	30	30	30	0.56	263	>sp|Q14766|LTBP1_HUMAN Latent-transforming growth factor beta-binding protein 1	1	File22365_Scan2790	controllerType=0 controllerNumber=1 scan=2790	8.6332
	1	D.N[+3720.307]KTC[+57.021]QD.I	1197	HexNAc(7)Hex(6)Fuc(1)NeuAc(3)NeuGc(1)	C[+57], N[+3720]	1495.54	3	4484.61	4485.63	-1	-3.3	Specific	29.97	29.97	16.88	0.38	263	>sp|Q14766|LTBP1_HUMAN Latent-transforming growth factor beta-binding protein 1	1	File22365_Scan10101	controllerType=0 controllerNumber=1 scan=10101	26.0342
	1	D.N[+4028.418]KTC[+57.021]QD.I	1197	HexNAc(7)Hex(8)Fuc(1)NeuAc(4)	C[+57], N[+4028]	1598.58	3	4793.72	4793.74	0	-4.3	Specific	29.97	29.97	29.97	0.38	263	>sp|Q14766|LTBP1_HUMAN Latent-transforming growth factor beta-binding protein 1	1	File22365_Scan10379	controllerType=0 controllerNumber=1 scan=10379	26.9748
	1	D.N[+3067.115]KTC[+57.021]QD.I	1197	HexNAc(8)Hex(8)Fuc(1)	C[+57], N[+3067]	1278.14	3	3832.4	3832.44	0	-10	Specific	29.97	29.97	29.97	0.29	263	>sp|Q14766|LTBP1_HUMAN Latent-transforming growth factor beta-binding protein 1	1	File22365_Scan10701	controllerType=0 controllerNumber=1 scan=10701	28.1093
	1	D.N[+4758.682]KT[+162.053]C[+57.021]QD.I	1197	HexNAc(9)Hex(10)Fuc(1)NeuAc(4),Hex(1)	C[+57], N[+4759], T[+162]	407.151	14	5687.02	5686.05	1	-6.4	Specific	29.97	29.97	5.52	0.55	263	>sp|Q14766|LTBP1_HUMAN Latent-transforming growth factor beta-binding protein 1	1	File22365_Scan150	controllerType=0 controllerNumber=1 scan=150	0.4413
	1	D.N[+2459.931]KT[+396.127]C[+57.021]QD.I	1197	HexNAc(9)Hex(3)Fuc(1),Pent(3)	C[+57], N[+2460], T[+396]	906.095	4	3621.36	3621.38	0	-5.1	Specific	29.97	29.97	5.52	0.56	263	>sp|Q14766|LTBP1_HUMAN Latent-transforming growth factor beta-binding protein 1	1	File22365_Scan7961	controllerType=0 controllerNumber=1 scan=7961	20.5608
	1	D.N[+2236.762]KTC[+57.021]QD[+15.995]INE.C	1197	HexNAc(4)Hex(5)NeuGc(2)	C[+57], D[+16], N[+2237]	1125.41	3	3374.22	3374.25	0	-7.4	Specific	29.96	6.97	0	0.54	263	>sp|Q14766|LTBP1_HUMAN Latent-transforming growth factor beta-binding protein 1	1	File22365_Scan10050	controllerType=0 controllerNumber=1 scan=10050	25.888
	1	D.N[+3679.281]KT[+426.137]C[+57.021]QDINE.C	1197	HexNAc(6)Hex(7)Fuc(1)NeuAc(3)NeuGc(1),Hex(1)Pent(2)	C[+57], N[+3679], T[+426]	1307.49	4	5226.93	5226.91	0	5	Specific	29.99	14.14	14.14	0.55	263	>sp|Q14766|LTBP1_HUMAN Latent-transforming growth factor beta-binding protein 1	1	File22365_Scan4910	controllerType=0 controllerNumber=1 scan=4910	13.4461
	1	E.C[+57.021]EHPGLC[+57.021]GPQGEC[+57.021]LNTE.G	1206		C[+57]*3	979.389	2	1957.77	1957.78	0	-6.3	Specific	127.69	127.69	127.69	2.25	263	>sp|Q14766|LTBP1_HUMAN Latent-transforming growth factor beta-binding protein 1	1	File22365_Scan4067	controllerType=0 controllerNumber=1 scan=4067	11.5527
	1	E.C[+57.021]LNTEGS[+162.053]FHC[+57.021]VC[+57.021]QQGFSISADGR.T	1218	Hex(1)	C[+57]*3, S[+162]	931.39	3	2792.16	2792.17	0	-4.9	Specific	635.06	635.06	1.2	8.75	263	>sp|Q14766|LTBP1_HUMAN Latent-transforming growth factor beta-binding protein 1	1	File22365_Scan4906	controllerType=0 controllerNumber=1 scan=4906	13.4374
	1	E.C[+57.021]LNTEGS[+162.053]FHC[+57.021]VC[+57.021]QQGFSISADGR.T	1218	Hex(1)	C[+57]*3, S[+162]	931.391	3	2792.16	2792.17	0	-4.2	Specific	809.89	809.89	2.4	11.92	263	>sp|Q14766|LTBP1_HUMAN Latent-transforming growth factor beta-binding protein 1	1	File22365_Scan4852	controllerType=0 controllerNumber=1 scan=4852	13.3111
	1	E.GSFHC[+57.021]VC[+57.021]QQGFS[+132.042]ISADGR.T	1223	Pent(1)	C[+57]*2, S[+132]	715.638	3	2144.9	2144.91	0	-6.2	Specific	341.28	341.28	8.2	4.16	263	>sp|Q14766|LTBP1_HUMAN Latent-transforming growth factor beta-binding protein 1	1	File22365_Scan4329	controllerType=0 controllerNumber=1 scan=4329	12.1395
	1	D.IDEC[+57.021]VN[+3421.195]NTVC[+57.021]D.S	1245	HexNAc(6)Hex(9)Fuc(1)NeuAc(1)NeuGc(1)	C[+57]*2, N[+3421]	1586.9	3	4758.69	4759.73	-1	-6.2	Specific	29.96	8.39	8.39	0.57	263	>sp|Q14766|LTBP1_HUMAN Latent-transforming growth factor beta-binding protein 1	1	File22365_Scan9436	controllerType=0 controllerNumber=1 scan=9436	24.1872
	1	D.IDEC[+57.021]VN[+2717.978]NTVC[+57.021]D[+15.995].S	1245	HexNAc(7)Hex(8)	C[+57]*2, D[+16], N[+2718]	1018.63	4	4071.5	4072.5	-1	-0.2	Specific	30	30	9.74	0.57	263	>sp|Q14766|LTBP1_HUMAN Latent-transforming growth factor beta-binding protein 1	1	File22365_Scan5391	controllerType=0 controllerNumber=1 scan=5391	14.5512
	1	D.EC[+57.021]VN[+3258.122]NTVC[+57.021]D.S	1247	HexNAc(6)Hex(6)Fuc(1)NeuGc(3)	C[+57]*2, N[+3258]	1456.84	3	4368.51	4368.54	0	-6.6	Specific	29.96	29.96	15.12	0.54	263	>sp|Q14766|LTBP1_HUMAN Latent-transforming growth factor beta-binding protein 1	1	File22365_Scan10011	controllerType=0 controllerNumber=1 scan=10011	25.7626
	1	D.EC[+57.021]VN[+1257.449]NT[+132.042]VC[+57.021]D.S	1247	HexNAc(3)Hex(4),Pent(1)	C[+57]*2, N[+1257], T[+132]	833.97	3	2499.89	2499.91	0	-6.7	Specific	29.97	29.97	6.96	0.54	263	>sp|Q14766|LTBP1_HUMAN Latent-transforming growth factor beta-binding protein 1	1	File22365_Scan5935	controllerType=0 controllerNumber=1 scan=5935	15.8155
	1	D.EC[+57.021]VN[+2946.089]N[+15.995]TVC[+57.021]D[+15.995].S	1247	HexNAc(9)Hex(6)Fuc(1)	C[+57]*2, D[+16], N[+16][+2946]	1022.62	4	4087.47	4088.5	-1	-6.9	Specific	30	30	30	1.66	263	>sp|Q14766|LTBP1_HUMAN Latent-transforming growth factor beta-binding protein 1	1	File22365_Scan5397	controllerType=0 controllerNumber=1 scan=5397	14.5642
	1	D.EC[+57.021]VN[+2158.803]NTVC[+57.021]DSHGFC[+57.021]D.N	1247	HexNAc(6)Hex(4)Fuc(2)	C[+57]*3, N[+2159]	1986.71	2	3972.42	3972.46	0	-9.8	Specific	29.96	4.23	4.23	0.44	263	>sp|Q14766|LTBP1_HUMAN Latent-transforming growth factor beta-binding protein 1	1	File22365_Scan9182	controllerType=0 controllerNumber=1 scan=9182	23.5264
	1	D.EC[+57.021]VN[+2394.794]NTVC[+57.021]DS[+162.053]HGFC[+57.021]D.N	1247	HexNAc(4)Hex(5)Fuc(1)NeuAc(2)Na(2),Hex(1)	C[+57]*3, N[+2395], S[+162]	486.502	9	4370.46	4370.5	0	-9.5	Specific	29.95	29.28	8.28	0.44	263	>sp|Q14766|LTBP1_HUMAN Latent-transforming growth factor beta-binding protein 1	1	File22365_Scan2145	controllerType=0 controllerNumber=1 scan=2145	6.8962
	1	D.EC[+57.021]VN[+2372.812]N[+15.995]TVC[+57.021]D[+15.995]S[+294.095]HGFC[+57.021]D.N	1247	HexNAc(4)Hex(5)Fuc(1)NeuAc(2)NeuGc(0)Na(1),Hex(1)Pent(1)	C[+57]*3, D[+16], N[+16][+2373], S[+294]	1504.85	3	4512.53	4512.55	0	-5.9	Specific	29.95	0	1.07	0.93	263	>sp|Q14766|LTBP1_HUMAN Latent-transforming growth factor beta-binding protein 1	1	File22365_Scan9154	controllerType=0 controllerNumber=1 scan=9154	23.4574
	1	E.C[+57.021]VN[+2226.754]NT[+132.042]VC[+57.021]D.S	1248	HexNAc(4)Hex(5)NeuAc(2)Na(1),Pent(1)	C[+57]*2, N[+2227], T[+132]	1114.05	3	3340.15	3340.17	0	-7.4	Specific	29.96	22.16	22.16	0.54	263	>sp|Q14766|LTBP1_HUMAN Latent-transforming growth factor beta-binding protein 1	1	File22365_Scan10756	controllerType=0 controllerNumber=1 scan=10756	28.3062
	1	E.C[+57.021]VN[+4323.544]NT[+426.137]VC[+57.021]DSHGFC[+57.021]D[+15.995].N	1248	HexNAc(11)Hex(11)NeuGc(1),Hex(1)Pent(2)	C[+57]*3, D[+16], N[+4324], T[+426]	538.529	12	6451.27	6450.29	1	-4.6	Specific	29.94	0	0.33	0.93	263	>sp|Q14766|LTBP1_HUMAN Latent-transforming growth factor beta-binding protein 1	1	File22365_Scan3186	controllerType=0 controllerNumber=1 scan=3186	9.5689
	1	E.C[+57.021]VN[+2204.772]NT[+264.085]VC[+57.021]DSHGFC[+57.021]DNTAGSFR.C	1248	HexNAc(4)Hex(5)NeuAc(2),Pent(2)	C[+57]*3, N[+2205], T[+264]	1222.46	4	4886.83	4886.82	0	1.7	Specific	30	14.18	8.83	0.55	263	>sp|Q14766|LTBP1_HUMAN Latent-transforming growth factor beta-binding protein 1	1	File22365_Scan4960	controllerType=0 controllerNumber=1 scan=4960	13.5554
	1	E.C[+57.021]VN[+2366.825]NT[+426.137]VC[+57.021]DSHGFC[+57.021]DNTAGSFR.C	1248	HexNAc(4)Hex(5)Fuc(1)NeuAc(1)NeuGc(1),Hex(1)Pent(2)	C[+57]*3, N[+2367], T[+426]	1303.49	4	5210.94	5210.93	0	2.3	Specific	55.86	55.86	1.92	1.65	263	>sp|Q14766|LTBP1_HUMAN Latent-transforming growth factor beta-binding protein 1	1	File22365_Scan4874	controllerType=0 controllerNumber=1 scan=4874	13.3617
	1	E.C[+57.021]VN[+2204.772]NT[+264.085]VC[+57.021]DSHGFC[+57.021]DNTAGSFR.C	1248	HexNAc(4)Hex(5)NeuAc(2),Pent(2)	C[+57]*3, N[+2205], T[+264]	1222.46	4	4886.83	4886.82	0	1.9	Specific	66	66	7.86	1.65	263	>sp|Q14766|LTBP1_HUMAN Latent-transforming growth factor beta-binding protein 1	1	File22365_Scan4907	controllerType=0 controllerNumber=1 scan=4907	13.4396
	1	E.C[+57.021]VN[+2245.799]NT[+426.137]VC[+57.021]DSHGFC[+57.021]DNTAGSFR.C	1248	HexNAc(5)Hex(4)NeuAc(2),Hex(1)Pent(2)	C[+57]*3, N[+2246], T[+426]	1273.23	4	5089.9	5089.9	0	-1.1	Specific	162.67	162.67	0	2.12	263	>sp|Q14766|LTBP1_HUMAN Latent-transforming growth factor beta-binding protein 1	1	File22365_Scan4931	controllerType=0 controllerNumber=1 scan=4931	13.4935
	1	E.C[+57.021]VN[+1241.454]NT[+132.042]VC[+57.021]DSHGFC[+57.021]DNTAGSFR.C	1248	HexNAc(3)Hex(3)Fuc(1),Pent(1)	C[+57]*3, N[+1241], T[+132]	1264.49	3	3791.44	3791.46	0	-5.4	Specific	256.65	256.65	156.3	4.37	263	>sp|Q14766|LTBP1_HUMAN Latent-transforming growth factor beta-binding protein 1	1	File22365_Scan5009	controllerType=0 controllerNumber=1 scan=5009	13.6644
	1	E.C[+57.021]VN[+1241.454]NT[+132.042]VC[+57.021]DSHGFC[+57.021]DNTAGSFR.C	1248	HexNAc(3)Hex(3)Fuc(1),Pent(1)	C[+57]*3, N[+1241], T[+132]	948.615	4	3791.44	3791.46	0	-5.9	Specific	339.79	339.79	213.93	4.88	263	>sp|Q14766|LTBP1_HUMAN Latent-transforming growth factor beta-binding protein 1	1	File22365_Scan5029	controllerType=0 controllerNumber=1 scan=5029	13.7098
	1	E.C[+57.021]VN[+730.264]NT[+294.095]VC[+57.021]DSHGFC[+57.021]DNTAGSFR.C	1248	HexNAc(2)Hex(2),Hex(1)Pent(1)	C[+57]*3, N[+730], T[+294]	1148.11	3	3442.31	3442.32	0	-5.4	Specific	451.51	451.51	17.93	6.69	263	>sp|Q14766|LTBP1_HUMAN Latent-transforming growth factor beta-binding protein 1	1	File22365_Scan5206	controllerType=0 controllerNumber=1 scan=5206	14.1201
	1	E.C[+57.021]VN[+730.264]NT[+294.095]VC[+57.021]DSHGFC[+57.021]DN[+15.995]TAGSFR.C	1248	HexNAc(2)Hex(2),Hex(1)Pent(1)	C[+57]*3, N[+16][+730], T[+294]	1153.44	3	3458.29	3458.32	0	-7.4	Specific	30	30	12.72	2.15	263	>sp|Q14766|LTBP1_HUMAN Latent-transforming growth factor beta-binding protein 1	1	File22365_Scan5254	controllerType=0 controllerNumber=1 scan=5254	14.2314
	1	E.C[+57.021]VN[+2481.889]N[+15.995]T[+132.042]VC[+57.021]DSHGFC[+57.021]DNTAGSFR.C	1248	HexNAc(6)Hex(6)NeuAc(1),Pent(1)	C[+57]*3, N[+16][+2482], T[+132]	1262.98	4	5048.89	5047.89	1	-1.3	Specific	77.27	77.27	11.68	2.12	263	>sp|Q14766|LTBP1_HUMAN Latent-transforming growth factor beta-binding protein 1	1	File22365_Scan4897	controllerType=0 controllerNumber=1 scan=4897	13.4155
	1	E.C[+57.021]VN[+1241.454]NT[+132.042]VC[+57.021]DSHGFC[+57.021]DN[+15.995]TAGSFR.C	1248	HexNAc(3)Hex(3)Fuc(1),Pent(1)	C[+57]*3, N[+16][+1241], T[+132]	1269.82	3	3807.43	3807.46	0	-6	Specific	345	345	77.02	4.88	263	>sp|Q14766|LTBP1_HUMAN Latent-transforming growth factor beta-binding protein 1	1	File22365_Scan5010	controllerType=0 controllerNumber=1 scan=5010	13.6666
	1	E.C[+57.021]VN[+730.264]NT[+294.095]VC[+57.021]DSHGFC[+57.021]DN[+15.995]TAGSFR.C	1248	HexNAc(2)Hex(2),Hex(1)Pent(1)	C[+57]*3, N[+16][+730], T[+294]	1153.44	3	3458.3	3458.32	0	-5.4	Specific	437.6	437.6	19.46	6.48	263	>sp|Q14766|LTBP1_HUMAN Latent-transforming growth factor beta-binding protein 1	1	File22365_Scan5197	controllerType=0 controllerNumber=1 scan=5197	14.0982
	1	R.C[+57.021]LC[+57.021]YQGFQAPQDGQGC[+57.021]VDVNE.C	1269		C[+57]*3	815.666	3	2444.98	2444.99	0	-3.1	Specific	85.91	85.91	85.91	1.21	263	>sp|Q14766|LTBP1_HUMAN Latent-transforming growth factor beta-binding protein 1	1	File22365_Scan6219	controllerType=0 controllerNumber=1 scan=6219	16.4759
	1	R.C[+57.021]LC[+57.021]YQGFQAPQDGQGC[+57.021]VDVNE.C	1269		C[+57]*3	815.663	3	2444.98	2444.99	0	-6.2	Specific	166.22	166.22	166.22	2.02	263	>sp|Q14766|LTBP1_HUMAN Latent-transforming growth factor beta-binding protein 1	1	File22365_Scan6079	controllerType=0 controllerNumber=1 scan=6079	16.1487
	1	R.C[+57.021]LC[+57.021]YQGFQAPQDGQGC[+57.021]VDVNE.C	1269		C[+57]*3	815.664	3	2444.98	2444.99	0	-4.6	Specific	189.02	189.02	189.02	2.22	263	>sp|Q14766|LTBP1_HUMAN Latent-transforming growth factor beta-binding protein 1	1	File22365_Scan6129	controllerType=0 controllerNumber=1 scan=6129	16.2668
	1	R.C[+57.021]LC[+57.021]YQGFQAPQDGQGC[+57.021]VDVNE.C	1269		C[+57]*3	815.665	3	2444.98	2444.99	0	-4.1	Specific	261.84	261.84	261.84	2.02	263	>sp|Q14766|LTBP1_HUMAN Latent-transforming growth factor beta-binding protein 1	1	File22365_Scan6050	controllerType=0 controllerNumber=1 scan=6050	16.0814
	1	R.C[+57.021]LC[+57.021]YQGFQAPQDGQGC[+57.021]VDVNE.C	1269		C[+57]*3	815.664	3	2444.98	2444.99	0	-5.4	Specific	384.87	384.87	384.87	5.43	263	>sp|Q14766|LTBP1_HUMAN Latent-transforming growth factor beta-binding protein 1	1	File22365_Scan5994	controllerType=0 controllerNumber=1 scan=5994	15.9518
	1	R.C[+57.021]LC[+57.021]YQGFQAPQDGQGC[+57.021]VDVNE.C	1269		C[+57]*3	815.664	3	2444.98	2444.99	0	-5.4	Specific	385.42	385.42	385.42	4.86	263	>sp|Q14766|LTBP1_HUMAN Latent-transforming growth factor beta-binding protein 1	1	File22365_Scan5891	controllerType=0 controllerNumber=1 scan=5891	15.7143
	1	R.C[+57.021]LC[+57.021]YQGFQAPQDGQGC[+57.021]VDVNE.C	1269		C[+57]*3	1222.99	2	2444.98	2444.99	0	-6.2	Specific	409.1	409.1	409.1	5.24	263	>sp|Q14766|LTBP1_HUMAN Latent-transforming growth factor beta-binding protein 1	1	File22365_Scan5900	controllerType=0 controllerNumber=1 scan=5900	15.7356
	1	R.C[+57.021]LC[+57.021]YQGFQAPQDGQGC[+57.021]VDVNE.C	1269		C[+57]*3	815.665	3	2444.98	2444.99	0	-4.5	Specific	421	421	421	5.46	263	>sp|Q14766|LTBP1_HUMAN Latent-transforming growth factor beta-binding protein 1	1	File22365_Scan5939	controllerType=0 controllerNumber=1 scan=5939	15.8261
	1	R.C[+57.021]LC[+57.021]YQGFQAPQDGQGC[+57.021]VDVNE.C	1269		C[+57]*3	1222.99	2	2444.98	2444.99	0	-5.3	Specific	469.91	469.91	469.91	6.69	263	>sp|Q14766|LTBP1_HUMAN Latent-transforming growth factor beta-binding protein 1	1	File22365_Scan5950	controllerType=0 controllerNumber=1 scan=5950	15.8515
	1	E.C[+57.021]ELLSGVC[+57.021]GE.A	1290		C[+57]*2	562.239	2	1123.47	1123.48	0	-5.1	Specific	215.79	205.93	205.93	2.35	263	>sp|Q14766|LTBP1_HUMAN Latent-transforming growth factor beta-binding protein 1	1	File22365_Scan5467	controllerType=0 controllerNumber=1 scan=5467	14.7292
	1	E.C[+57.021]ELLSGVC[+57.021]GE.A	1290		C[+57]*2	562.238	2	1123.47	1123.48	0	-5.6	Specific	403.1	327.89	327.89	4.4	263	>sp|Q14766|LTBP1_HUMAN Latent-transforming growth factor beta-binding protein 1	1	File22365_Scan5360	controllerType=0 controllerNumber=1 scan=5360	14.4796
	1	E.C[+57.021]ELLSGVC[+57.021]GE.A	1290		C[+57]*2	562.238	2	1123.47	1123.48	0	-5.7	Specific	403.57	306.53	306.53	4.03	263	>sp|Q14766|LTBP1_HUMAN Latent-transforming growth factor beta-binding protein 1	1	File22365_Scan5411	controllerType=0 controllerNumber=1 scan=5411	14.5987
	1	E.C[+57.021]ELLSGVC[+57.021]GEAFC[+57.021]E.N	1290		C[+57]*3	815.827	2	1630.65	1630.65	0	-4.6	Specific	549.88	466.42	466.42	7.18	263	>sp|Q14766|LTBP1_HUMAN Latent-transforming growth factor beta-binding protein 1	1	File22365_Scan6667	controllerType=0 controllerNumber=1 scan=6667	17.521
	1	E.C[+57.021]ELLSGVC[+57.021]GEAFC[+57.021]E.N	1290		C[+57]*3	815.827	2	1630.65	1630.65	0	-4.4	Specific	595.08	534.36	534.36	7.2	263	>sp|Q14766|LTBP1_HUMAN Latent-transforming growth factor beta-binding protein 1	1	File22365_Scan6720	controllerType=0 controllerNumber=1 scan=6720	17.6443
	1	E.LLSGVC[+57.021]GEAFC[+57.021]E.N	1292		C[+57]*2	671.29	2	1341.57	1341.58	0	-6.7	Specific	392.12	344.18	344.18	4.47	263	>sp|Q14766|LTBP1_HUMAN Latent-transforming growth factor beta-binding protein 1	1	File22365_Scan5922	controllerType=0 controllerNumber=1 scan=5922	15.7854
	1	E.LLSGVC[+57.021]GEAFC[+57.021]ENVE.G	1292		C[+57]*2	842.368	2	1683.73	1683.74	0	-4.4	Specific	350.27	130.18	130.18	2.16	263	>sp|Q14766|LTBP1_HUMAN Latent-transforming growth factor beta-binding protein 1	1	File22365_Scan6236	controllerType=0 controllerNumber=1 scan=6236	16.5165
	1	E.LLSGVC[+57.021]GEAFC[+57.021]ENVE.G	1292		C[+57]*2	842.367	2	1683.73	1683.74	0	-5.1	Specific	409.3	179.81	179.81	3.44	263	>sp|Q14766|LTBP1_HUMAN Latent-transforming growth factor beta-binding protein 1	1	File22365_Scan6183	controllerType=0 controllerNumber=1 scan=6183	16.3929
	1	E.AFC[+57.021]ENVE.G	1300		C[+57]	434.676	2	868.345	868.351	0	-6.1	Specific	38.12	38.12	38.12	0.56	263	>sp|Q14766|LTBP1_HUMAN Latent-transforming growth factor beta-binding protein 1	1	File22365_Scan3610	controllerType=0 controllerNumber=1 scan=3610	10.5243
	1	E.AFC[+57.021]ENVE.G	1300		C[+57]	434.676	2	868.345	868.351	0	-7	Specific	197.95	139.7	139.7	1.46	263	>sp|Q14766|LTBP1_HUMAN Latent-transforming growth factor beta-binding protein 1	1	File22365_Scan3566	controllerType=0 controllerNumber=1 scan=3566	10.4263
	1	E.GSFLC[+57.021]VC[+57.021]ADE.N	1307		C[+57]*2	579.231	2	1157.45	1157.46	0	-5.5	Specific	196.55	62.76	62.76	2.4	263	>sp|Q14766|LTBP1_HUMAN Latent-transforming growth factor beta-binding protein 1	1	File22365_Scan5918	controllerType=0 controllerNumber=1 scan=5918	15.7775
	1	E.GSFLC[+57.021]VC[+57.021]ADE.N	1307		C[+57]*2	579.231	2	1157.45	1157.46	0	-4.6	Specific	242.34	77.07	77.07	2.84	263	>sp|Q14766|LTBP1_HUMAN Latent-transforming growth factor beta-binding protein 1	1	File22365_Scan5866	controllerType=0 controllerNumber=1 scan=5866	15.6566
	1	D.EN[+15.995]QEYSPMT[+162.053]GQC[+57.021]R.S	1316	Hex(1)	C[+57], N[+16], T[+162]	889.36	2	1777.71	1777.7	0	6.4	Specific	210.22	210.22	0	0.92	263	>sp|Q14766|LTBP1_HUMAN Latent-transforming growth factor beta-binding protein 1	1	File22365_Scan5878	controllerType=0 controllerNumber=1 scan=5878	15.6851
	1	E.NQEYSPMTGQC[+57.021]R.S	1317		C[+57]	735.804	2	1470.6	1470.61	0	-6.6	Specific	321.86	321.86	321.86	5.26	263	>sp|Q14766|LTBP1_HUMAN Latent-transforming growth factor beta-binding protein 1	1	File22365_Scan2921	controllerType=0 controllerNumber=1 scan=2921	8.955
	1	E.NQEYSPMTGQC[+57.021]R.S	1317		C[+57]	735.802	2	1470.6	1470.61	0	-8.7	Specific	342.56	342.56	342.56	4.48	263	>sp|Q14766|LTBP1_HUMAN Latent-transforming growth factor beta-binding protein 1	1	File22365_Scan2971	controllerType=0 controllerNumber=1 scan=2971	9.0723
	1	E.NQEYSPMTGQC[+57.021]R.S	1317		C[+57]	735.803	2	1470.6	1470.61	0	-7.4	Specific	466.74	466.74	466.74	7.28	263	>sp|Q14766|LTBP1_HUMAN Latent-transforming growth factor beta-binding protein 1	1	File22365_Scan3025	controllerType=0 controllerNumber=1 scan=3025	9.1968
	1	E.NQEYSPM[+15.995]TGQC[+57.021]R.S	1317		C[+57], M[+16]	743.801	2	1486.6	1486.6	0	-6.7	Specific	142.53	142.53	142.53	3.14	263	>sp|Q14766|LTBP1_HUMAN Latent-transforming growth factor beta-binding protein 1	1	File22365_Scan3006	controllerType=0 controllerNumber=1 scan=3006	9.1531
	1	E.YSPMTGQC[+57.021]R.S	1320		C[+57]	550.235	2	1099.46	1099.47	0	-2.3	Specific	43.35	43.35	43.35	0.21	263	>sp|Q14766|LTBP1_HUMAN Latent-transforming growth factor beta-binding protein 1	1	File22365_Scan2393	controllerType=0 controllerNumber=1 scan=2393	7.6072
	2	R.FNTATLTDAAHGN[+3607.259]ESILTTTNGK.E	1324	HexNAc(7)Hex(7)Fuc(1)NeuAc(1)NeuGc(2)	N[+3607]	1497.11	4	5985.4	5984.42	1	-3.9	Specific	29.95	29.95	20	0.36	48	>Reverse >sp|Q14766|LTBP1_HUMAN Latent-transforming growth factor beta-binding protein 1	2	File22365_Scan9136	controllerType=0 controllerNumber=1 scan=9136	23.4141
	2	R.FNTATLTDAAHGN[+2026.687]ESILTTTNGK.E	1324	HexNAc(2)Hex(10)	N[+2027]	1101.48	4	4402.88	4403.85	-1	8.2	Specific	29.98	9.31	9.31	0.31	48	>Reverse >sp|Q14766|LTBP1_HUMAN Latent-transforming growth factor beta-binding protein 1	2	File22365_Scan5416	controllerType=0 controllerNumber=1 scan=5416	14.6096
	2	D.AAHGN[+568.212]ESILTTTNGKE.C	1332	HexNAc(2)Hex(1)	N[+568]	737.669	3	2210.99	2211.01	0	-9.8	Specific	29.96	6.15	6.15	0.28	48	>Reverse >sp|Q14766|LTBP1_HUMAN Latent-transforming growth factor beta-binding protein 1	2	File22365_Scan8760	controllerType=0 controllerNumber=1 scan=8760	22.4901
	1	K.EC[+57.021]YYN[+15.995]LNDASLC[+57.021]D.N	1348		C[+57]*2, N[+16]	826.818	2	1652.63	1652.62	0	5.8	Specific	31.93	31.93	0	0.55	263	>sp|Q14766|LTBP1_HUMAN Latent-transforming growth factor beta-binding protein 1	1	File22365_Scan6694	controllerType=0 controllerNumber=1 scan=6694	17.582
	1	E.C[+57.021]YYNLNDASLC[+57.021]DNVLAPN[+1702.581]VTK.Q	1349	HexNAc(2)Hex(8)	C[+57]*2, N[+1703]	1037.19	4	4145.74	4146.7	-1	9.5	Specific	32.3	25.44	25.44	0.58	263	>sp|Q14766|LTBP1_HUMAN Latent-transforming growth factor beta-binding protein 1	1	File22365_Scan5966	controllerType=0 controllerNumber=1 scan=5966	15.886
	1	E.C[+57.021]YYNLNDASLC[+57.021]DNVLAPN[+1589.571]VTK.Q	1349	HexNAc(4)Hex(3)NeuAc(1)	C[+57]*2, N[+1590]	1345.23	3	4033.66	4033.69	0	-7.5	Specific	73.05	73.05	73.05	3.7	263	>sp|Q14766|LTBP1_HUMAN Latent-transforming growth factor beta-binding protein 1	1	File22365_Scan7055	controllerType=0 controllerNumber=1 scan=7055	18.4245
	1	E.C[+57.021]YYNLNDASLC[+57.021]DNVLAPN[+1444.534]VTK.Q	1349	HexNAc(4)Hex(3)Fuc(1)	C[+57]*2, N[+1445]	1296.89	3	3888.64	3888.66	0	-3.5	Specific	307.95	260.5	59.79	3.56	263	>sp|Q14766|LTBP1_HUMAN Latent-transforming growth factor beta-binding protein 1	1	File22365_Scan5955	controllerType=0 controllerNumber=1 scan=5955	15.8602
	1	D.ASLC[+57.021]DNVLAPN[+1946.687]VTK.Q	1356	HexNAc(4)Hex(7)	C[+57], N[+1947]	1150.15	3	3448.44	3448.46	0	-3.3	Specific	29.96	13.27	13.27	0.55	263	>sp|Q14766|LTBP1_HUMAN Latent-transforming growth factor beta-binding protein 1	1	File22365_Scan7465	controllerType=0 controllerNumber=1 scan=7465	19.3909
	1	D.ASLC[+57.021]D[+15.995]NVLAPN[+2676.952]VTK.Q	1356	HexNAc(6)Hex(9)	C[+57], D[+16], N[+2677]	1399.24	3	4195.71	4194.71	1	-0.8	Specific	29.99	5.55	0	1.37	263	>sp|Q14766|LTBP1_HUMAN Latent-transforming growth factor beta-binding protein 1	1	File22365_Scan7035	controllerType=0 controllerNumber=1 scan=7035	18.3771
	1	D.ASLC[+57.021]DNVLAPN[+2457.877]VT[+802.286]K.Q	1356	HexNAc(5)Hex(8)Fuc(1),HexNAc(1)Hex(1)Fuc(1)NeuAc(1)	C[+57], N[+2458], T[+802]	1191	4	4760.97	4761.93	-1	10	Specific	30	30	2.12	1.5	263	>sp|Q14766|LTBP1_HUMAN Latent-transforming growth factor beta-binding protein 1	1	File22365_Scan5767	controllerType=0 controllerNumber=1 scan=5767	15.4235
	1	D.NVLAPN[+1784.634]VTK.Q	1361	HexNAc(4)Hex(6)	N[+1785]	914.065	3	2740.18	2740.19	0	-4.5	Specific	29.99	29.99	29.99	0.3	263	>sp|Q14766|LTBP1_HUMAN Latent-transforming growth factor beta-binding protein 1	1	File22365_Scan5503	controllerType=0 controllerNumber=1 scan=5503	14.8114
	1	D.NVLAPN[+349.137]VT[+264.085]K.Q	1361	HexNAc(1)Fuc(1),Pent(2)	N[+349], T[+264]	784.889	2	1568.77	1568.78	0	-5.8	Specific	29.96	0	0	0.55	263	>sp|Q14766|LTBP1_HUMAN Latent-transforming growth factor beta-binding protein 1	1	File22365_Scan8929	controllerType=0 controllerNumber=1 scan=8929	22.9123
	1	D.NVLAPN[+4758.682]VT[+802.286]K.Q	1361	HexNAc(9)Hex(10)Fuc(1)NeuAc(4),HexNAc(1)Hex(1)Fuc(1)NeuAc(1)	N[+4759], T[+802]	815.442	8	6516.48	6516.52	0	-6.1	Specific	29.96	29.96	29.96	0.54	263	>sp|Q14766|LTBP1_HUMAN Latent-transforming growth factor beta-binding protein 1	1	File22365_Scan7256	controllerType=0 controllerNumber=1 scan=7256	18.8971
	1	D.NVLAPN[+2465.894]VT[+146.058]K.Q	1361	HexNAc(6)Hex(5)Fuc(1)NeuAc(1),Fuc(1)	N[+2466], T[+146]	1189.83	3	3567.48	3567.51	0	-8	Specific	29.98	3.9	3.9	0.55	263	>sp|Q14766|LTBP1_HUMAN Latent-transforming growth factor beta-binding protein 1	1	File22365_Scan8256	controllerType=0 controllerNumber=1 scan=8256	21.2612
	1	D.NVLAPN[+3165.164]VT[+349.137]K.Q	1361	HexNAc(10)Hex(7),HexNAc(1)Fuc(1)	N[+3165], T[+349]	1118.23	4	4469.88	4469.86	0	5.2	Specific	30	30	30	0.43	263	>sp|Q14766|LTBP1_HUMAN Latent-transforming growth factor beta-binding protein 1	1	File22365_Scan5326	controllerType=0 controllerNumber=1 scan=5326	14.3999
	1	D.NVLAPN[+2277.789]VTKQE.C	1361	HexNAc(5)Hex(4)NeuGc(2)	N[+2278]	1164.14	3	3490.41	3490.45	0	-9.7	Specific	29.96	3.78	3.78	0.48	263	>sp|Q14766|LTBP1_HUMAN Latent-transforming growth factor beta-binding protein 1	1	File22365_Scan8889	controllerType=0 controllerNumber=1 scan=8889	22.8161
	1	D.NVLAPN[+2391.857]VTKQE.C	1361	HexNAc(5)Hex(4)Fuc(1)NeuAc(2)	N[+2392]	1202.16	3	3604.48	3604.52	0	-9.9	Specific	29.96	16.67	16.67	0.48	263	>sp|Q14766|LTBP1_HUMAN Latent-transforming growth factor beta-binding protein 1	1	File22365_Scan10076	controllerType=0 controllerNumber=1 scan=10076	25.958
	1	D.NVLAPN[+1549.565]VTKQE.C	1361	HexNAc(3)Hex(4)Fuc(2)	N[+1550]	921.405	3	2762.2	2762.22	0	-8	Specific	29.98	24.72	24.72	0.48	263	>sp|Q14766|LTBP1_HUMAN Latent-transforming growth factor beta-binding protein 1	1	File22365_Scan3813	controllerType=0 controllerNumber=1 scan=3813	10.9835
	1	D.NVLAPN[+876.322]VTKQE.C	1361	HexNAc(2)Hex(2)Fuc(1)	N[+876]	1045	2	2089	2088.98	0	8.8	Specific	30	30	21.74	0.33	263	>sp|Q14766|LTBP1_HUMAN Latent-transforming growth factor beta-binding protein 1	1	File22365_Scan4490	controllerType=0 controllerNumber=1 scan=4490	12.4993
	1	D.N[+15.995]VLAPN[+406.159]VTKQE.C	1361	HexNAc(2)	N[+16][+406]	545.606	3	1634.8	1634.81	0	-5.8	Specific	29.96	0	29.96	1.1	263	>sp|Q14766|LTBP1_HUMAN Latent-transforming growth factor beta-binding protein 1	1	File22365_Scan4775	controllerType=0 controllerNumber=1 scan=4775	13.1393
	1	D.N[+15.995]VLAPN[+406.159]VTKQE.C	1361	HexNAc(2)	N[+16][+406]	545.606	3	1634.8	1634.81	0	-4.9	Specific	29.96	0	29.96	1.1	263	>sp|Q14766|LTBP1_HUMAN Latent-transforming growth factor beta-binding protein 1	1	File22365_Scan4829	controllerType=0 controllerNumber=1 scan=4829	13.2594
	1	D.N[+15.995]VLAPN[+406.159]VTKQE.C	1361	HexNAc(2)	N[+16][+406]	817.903	2	1634.8	1634.81	0	-7.9	Specific	29.97	0	29.97	0.48	263	>sp|Q14766|LTBP1_HUMAN Latent-transforming growth factor beta-binding protein 1	1	File22365_Scan4792	controllerType=0 controllerNumber=1 scan=4792	13.1761
	1	D.NVLAPN[+3797.380]VTKQEC[+57.021]C[+57.021]C[+57.021]TSGVGWGD.N	1361	HexNAc(10)Hex(10)Fuc(1)	C[+57]*3, N[+3797]	521.623	12	6248.4	6249.45	-1	-7.3	Specific	29.95	14.07	14.07	0.55	263	>sp|Q14766|LTBP1_HUMAN Latent-transforming growth factor beta-binding protein 1	1	File22365_Scan6915	controllerType=0 controllerNumber=1 scan=6915	18.095
	1	E.IFPC[+57.021]PVLGTAE.F	1386		C[+57]	602.304	2	1203.6	1203.61	0	-6	Specific	108.17	94.71	94.71	2.1	263	>sp|Q14766|LTBP1_HUMAN Latent-transforming growth factor beta-binding protein 1	1	File22365_Scan6981	controllerType=0 controllerNumber=1 scan=6981	18.2505
	1	E.IFPC[+57.021]PVLGTAE.F	1386		C[+57]	602.305	2	1203.6	1203.61	0	-3.5	Specific	120.59	120.59	120.59	1.64	263	>sp|Q14766|LTBP1_HUMAN Latent-transforming growth factor beta-binding protein 1	1	File22365_Scan7046	controllerType=0 controllerNumber=1 scan=7046	18.4029
	1	E.IFPC[+57.021]PVLGTAE.F	1386		C[+57]	602.304	2	1203.6	1203.61	0	-6.1	Specific	120.74	91.91	91.91	1.92	263	>sp|Q14766|LTBP1_HUMAN Latent-transforming growth factor beta-binding protein 1	1	File22365_Scan6916	controllerType=0 controllerNumber=1 scan=6916	18.0971
	1	E.IFPC[+57.021]PVLGTAE.F	1386		C[+57]	602.304	2	1203.6	1203.61	0	-5.3	Specific	283.9	150.61	150.61	3.5	263	>sp|Q14766|LTBP1_HUMAN Latent-transforming growth factor beta-binding protein 1	1	File22365_Scan6810	controllerType=0 controllerNumber=1 scan=6810	17.8552
	1	E.IFPC[+57.021]PVLGTAE.F	1386		C[+57]	602.305	2	1203.6	1203.61	0	-4.6	Specific	341.09	162.59	162.59	4.56	263	>sp|Q14766|LTBP1_HUMAN Latent-transforming growth factor beta-binding protein 1	1	File22365_Scan6754	controllerType=0 controllerNumber=1 scan=6754	17.7244
	1	E.IFPC[+57.021]PVLGTAE.F	1386		C[+57]	602.305	2	1203.6	1203.61	0	-4.6	Specific	368.01	157.28	157.28	3.89	263	>sp|Q14766|LTBP1_HUMAN Latent-transforming growth factor beta-binding protein 1	1	File22365_Scan6643	controllerType=0 controllerNumber=1 scan=6643	17.4653
	1	E.IFPC[+57.021]PVLGTAE.F	1386		C[+57]	602.304	2	1203.6	1203.61	0	-5.1	Specific	368.73	197.35	197.35	3.5	263	>sp|Q14766|LTBP1_HUMAN Latent-transforming growth factor beta-binding protein 1	1	File22365_Scan6535	controllerType=0 controllerNumber=1 scan=6535	17.2142
	1	E.IFPC[+57.021]PVLGTAE.F	1386		C[+57]	602.304	2	1203.6	1203.61	0	-5	Specific	392.42	168.69	168.69	3.77	263	>sp|Q14766|LTBP1_HUMAN Latent-transforming growth factor beta-binding protein 1	1	File22365_Scan6698	controllerType=0 controllerNumber=1 scan=6698	17.5926
	1	E.IFPC[+57.021]PVLGTAE.F	1386		C[+57]	602.304	2	1203.6	1203.61	0	-5.2	Specific	397.94	198.88	198.88	3.84	263	>sp|Q14766|LTBP1_HUMAN Latent-transforming growth factor beta-binding protein 1	1	File22365_Scan6588	controllerType=0 controllerNumber=1 scan=6588	17.3362
	1	E.IFPC[+57.021]PVLGTAEFTE.M	1386		C[+57]	790.883	2	1580.76	1580.77	0	-4.7	Specific	164.95	134.41	134.41	2.81	263	>sp|Q14766|LTBP1_HUMAN Latent-transforming growth factor beta-binding protein 1	1	File22365_Scan7744	controllerType=0 controllerNumber=1 scan=7744	20.0494
	1	E.IFPC[+57.021]PVLGTAEFTE.M	1386		C[+57]	790.882	2	1580.76	1580.77	0	-5.8	Specific	255.99	219.41	219.41	3.45	263	>sp|Q14766|LTBP1_HUMAN Latent-transforming growth factor beta-binding protein 1	1	File22365_Scan7581	controllerType=0 controllerNumber=1 scan=7581	19.6664
	1	E.IFPC[+57.021]PVLGTAEFTE.M	1386		C[+57]	790.883	2	1580.76	1580.77	0	-4.8	Specific	288.62	155.15	155.15	3.41	263	>sp|Q14766|LTBP1_HUMAN Latent-transforming growth factor beta-binding protein 1	1	File22365_Scan7688	controllerType=0 controllerNumber=1 scan=7688	19.9178
	1	E.IFPC[+57.021]PVLGTAEFTE.M	1386		C[+57]	790.883	2	1580.76	1580.77	0	-4.7	Specific	426.04	291.25	291.25	5.52	263	>sp|Q14766|LTBP1_HUMAN Latent-transforming growth factor beta-binding protein 1	1	File22365_Scan7633	controllerType=0 controllerNumber=1 scan=7633	19.7894
	1	E.C[+57.021]LLFGQEIC[+57.021]K.N	1428		C[+57]*2	634.309	2	1267.61	1267.62	0	-5.5	Specific	363.42	346.7	346.7	3.95	263	>sp|Q14766|LTBP1_HUMAN Latent-transforming growth factor beta-binding protein 1	1	File22365_Scan5508	controllerType=0 controllerNumber=1 scan=5508	14.8223
	1	E.C[+57.021]LLFGQEIC[+57.021]K.N	1428		C[+57]*2	634.309	2	1267.61	1267.62	0	-5.4	Specific	501.05	455.27	455.27	6.54	263	>sp|Q14766|LTBP1_HUMAN Latent-transforming growth factor beta-binding protein 1	1	File22365_Scan5533	controllerType=0 controllerNumber=1 scan=5533	14.8812
	1	E.C[+57.021]LLFGQEIC[+57.021]K.N	1428		C[+57]*2	634.309	2	1267.61	1267.62	0	-5.3	Specific	550.2	491.22	491.22	6.5	263	>sp|Q14766|LTBP1_HUMAN Latent-transforming growth factor beta-binding protein 1	1	File22365_Scan5479	controllerType=0 controllerNumber=1 scan=5479	14.756
	1	K.NGFC[+57.021]LNTRPGYE.C	1438		C[+57]	714.318	2	1427.63	1427.64	0	-5.2	Specific	423.25	423.25	423.25	5.37	263	>sp|Q14766|LTBP1_HUMAN Latent-transforming growth factor beta-binding protein 1	1	File22365_Scan4887	controllerType=0 controllerNumber=1 scan=4887	13.3918
	1	K.NGFC[+57.021]LNTRPGYE.C	1438		C[+57]	714.32	2	1427.63	1427.64	0	-3.4	Specific	462.13	462.13	462.13	6.34	263	>sp|Q14766|LTBP1_HUMAN Latent-transforming growth factor beta-binding protein 1	1	File22365_Scan4837	controllerType=0 controllerNumber=1 scan=4837	13.2767
	1	K.NGFC[+57.021]LNTRPGYE.C	1438		C[+57]	714.318	2	1427.63	1427.64	0	-6.5	Specific	521.56	521.56	521.56	6.05	263	>sp|Q14766|LTBP1_HUMAN Latent-transforming growth factor beta-binding protein 1	1	File22365_Scan4745	controllerType=0 controllerNumber=1 scan=4745	13.0729
	1	K.NGFC[+57.021]LNTRPGYE.C	1438		C[+57]	714.319	2	1427.63	1427.64	0	-4.7	Specific	523.05	523.05	523.05	6.27	263	>sp|Q14766|LTBP1_HUMAN Latent-transforming growth factor beta-binding protein 1	1	File22365_Scan4632	controllerType=0 controllerNumber=1 scan=4632	12.8194
	1	K.NGFC[+57.021]LNTRPGYE.C	1438		C[+57]	714.319	2	1427.63	1427.64	0	-4.8	Specific	529.73	529.73	529.73	7.29	263	>sp|Q14766|LTBP1_HUMAN Latent-transforming growth factor beta-binding protein 1	1	File22365_Scan4685	controllerType=0 controllerNumber=1 scan=4685	12.9404
	1	K.NGFC[+57.021]LNTRPGYEC[+57.021]YC[+57.021]K.Q	1438		C[+57]*3	680.287	3	2038.85	2038.86	0	-4.7	Specific	335.26	335.26	335.26	3.67	263	>sp|Q14766|LTBP1_HUMAN Latent-transforming growth factor beta-binding protein 1	1	File22365_Scan4499	controllerType=0 controllerNumber=1 scan=4499	12.5202
	1	K.NGFC[+57.021]LNTRPGYEC[+57.021]YC[+57.021]K.Q	1438		C[+57]*3	680.287	3	2038.85	2038.86	0	-5.4	Specific	530.33	498.62	498.62	7.19	263	>sp|Q14766|LTBP1_HUMAN Latent-transforming growth factor beta-binding protein 1	1	File22365_Scan4391	controllerType=0 controllerNumber=1 scan=4391	12.278
	1	K.NGFC[+57.021]LNTRPGYEC[+57.021]YC[+57.021]K.Q	1438		C[+57]*3	680.286	3	2038.84	2038.86	0	-6	Specific	539.24	523.56	523.56	7.19	263	>sp|Q14766|LTBP1_HUMAN Latent-transforming growth factor beta-binding protein 1	1	File22365_Scan4443	controllerType=0 controllerNumber=1 scan=4443	12.3939
	1	K.NGFC[+57.021]LNTRPGYEC[+57.021]YC[+57.021]K.Q	1438		C[+57]*3	1019.93	2	2038.84	2038.86	0	-6.4	Specific	719.77	598.26	598.26	10.83	263	>sp|Q14766|LTBP1_HUMAN Latent-transforming growth factor beta-binding protein 1	1	File22365_Scan4416	controllerType=0 controllerNumber=1 scan=4416	12.3304
	1	K.QGTYYDPVK.L	1454			535.758	2	1070.51	1070.52	0	-6.1	Specific	400.44	341.17	341.17	3.83	263	>sp|Q14766|LTBP1_HUMAN Latent-transforming growth factor beta-binding protein 1	1	File22365_Scan3682	controllerType=0 controllerNumber=1 scan=3682	10.6823
	1	K.QGTYYDPVK.L	1454			535.757	2	1070.51	1070.52	0	-7.5	Specific	456.34	339.58	339.58	3.69	263	>sp|Q14766|LTBP1_HUMAN Latent-transforming growth factor beta-binding protein 1	1	File22365_Scan3623	controllerType=0 controllerNumber=1 scan=3623	10.5543
	1	K.QGTYYDPVK.L	1454			535.758	2	1070.51	1070.52	0	-6	Specific	475.57	267.27	267.27	3.78	263	>sp|Q14766|LTBP1_HUMAN Latent-transforming growth factor beta-binding protein 1	1	File22365_Scan3346	controllerType=0 controllerNumber=1 scan=3346	9.9348
	1	K.QGTYYDPVK.L	1454			535.758	2	1070.51	1070.52	0	-6	Specific	506.21	376.43	376.43	6.64	263	>sp|Q14766|LTBP1_HUMAN Latent-transforming growth factor beta-binding protein 1	1	File22365_Scan3391	controllerType=0 controllerNumber=1 scan=3391	10.0379
	1	K.QGTYYDPVK.L	1454			535.758	2	1070.51	1070.52	0	-5.8	Specific	506.68	295.48	295.48	4	263	>sp|Q14766|LTBP1_HUMAN Latent-transforming growth factor beta-binding protein 1	1	File22365_Scan3301	controllerType=0 controllerNumber=1 scan=3301	9.8322
	1	K.QGTYYDPVK.L	1454			535.758	2	1070.51	1070.52	0	-6.9	Specific	508.78	284.27	284.27	4.81	263	>sp|Q14766|LTBP1_HUMAN Latent-transforming growth factor beta-binding protein 1	1	File22365_Scan3552	controllerType=0 controllerNumber=1 scan=3552	10.3956
	1	K.QGTYYDPVK.L	1454			535.758	2	1070.51	1070.52	0	-5.8	Specific	525.67	282.23	282.23	3.97	263	>sp|Q14766|LTBP1_HUMAN Latent-transforming growth factor beta-binding protein 1	1	File22365_Scan3298	controllerType=0 controllerNumber=1 scan=3298	9.8264
	1	K.QGTYYDPVK.L	1454			535.758	2	1070.51	1070.52	0	-6.6	Specific	533.02	321.83	321.83	4.96	263	>sp|Q14766|LTBP1_HUMAN Latent-transforming growth factor beta-binding protein 1	1	File22365_Scan3492	controllerType=0 controllerNumber=1 scan=3492	10.2649
	1	K.QGTYYDPVK.L	1454			535.758	2	1070.51	1070.52	0	-6.6	Specific	539.47	323.75	323.75	5.18	263	>sp|Q14766|LTBP1_HUMAN Latent-transforming growth factor beta-binding protein 1	1	File22365_Scan3437	controllerType=0 controllerNumber=1 scan=3437	10.1439
	1	E.GSYNC[+57.021]FC[+57.021]THPMVLD.A	1487		C[+57]*2	850.841	2	1700.68	1700.69	0	-6.4	Specific	326.77	326.77	326.77	3.39	263	>sp|Q14766|LTBP1_HUMAN Latent-transforming growth factor beta-binding protein 1	1	File22365_Scan5514	controllerType=0 controllerNumber=1 scan=5514	14.8364
	1	E.GSYNC[+57.021]FC[+57.021]T[+162.053]HPMVLD.A	1487	Hex(1)	C[+57]*2, T[+162]	931.867	2	1862.73	1862.74	0	-6.2	Specific	381.44	277.75	29.37	4.94	263	>sp|Q14766|LTBP1_HUMAN Latent-transforming growth factor beta-binding protein 1	1	File22365_Scan5369	controllerType=0 controllerNumber=1 scan=5369	14.501
	1	E.GSYNC[+57.021]FC[+57.021]THPM[+15.995]VLDASEK.R	1487		C[+57]*2, M[+16]	711.297	3	2131.88	2131.89	0	-5.4	Specific	473.87	473.87	81.32	6.94	263	>sp|Q14766|LTBP1_HUMAN Latent-transforming growth factor beta-binding protein 1	1	File22365_Scan4362	controllerType=0 controllerNumber=1 scan=4362	12.2141
	1	E.GS[+203.079]YN[+15.995]C[+57.021]FC[+57.021]THPMVLDASEK.R	1487	HexNAc(1)	C[+57]*2, N[+16], S[+203]	778.99	3	2334.95	2334.97	0	-5.6	Specific	276.9	276.9	4.8	3.1	263	>sp|Q14766|LTBP1_HUMAN Latent-transforming growth factor beta-binding protein 1	1	File22365_Scan4702	controllerType=0 controllerNumber=1 scan=4702	12.9775
	1	D.AS[+132.042]EK.R	1501	Pent(1)	S[+132]	566.261	1	566.261	566.267	0	-10.8	Specific	29.64	29.64	29.64	0.29	263	>sp|Q14766|LTBP1_HUMAN Latent-transforming growth factor beta-binding protein 1	1	File22365_Scan4170	controllerType=0 controllerNumber=1 scan=4170	11.7874
	1	E.TDVYQDLC[+57.021]WE.H	1519		C[+57]	664.773	2	1328.54	1328.55	0	-5.7	Specific	386.93	257.86	257.86	3.49	263	>sp|Q14766|LTBP1_HUMAN Latent-transforming growth factor beta-binding protein 1	1	File22365_Scan6902	controllerType=0 controllerNumber=1 scan=6902	18.0647
	1	E.TDVYQDLC[+57.021]WE.H	1519		C[+57]	664.774	2	1328.54	1328.55	0	-4.3	Specific	434.33	304.11	304.11	2.94	263	>sp|Q14766|LTBP1_HUMAN Latent-transforming growth factor beta-binding protein 1	1	File22365_Scan6779	controllerType=0 controllerNumber=1 scan=6779	17.7825
	1	E.TDVYQDLC[+57.021]WE.H	1519		C[+57]	664.773	2	1328.54	1328.55	0	-5.1	Specific	517.14	397.88	397.88	5.7	263	>sp|Q14766|LTBP1_HUMAN Latent-transforming growth factor beta-binding protein 1	1	File22365_Scan6830	controllerType=0 controllerNumber=1 scan=6830	17.9025
	2	R.LC[+57.021]MGGN[+15.995]QC[+57.021]PPVC[+57.021]SPK.T	1520		C[+57]*3, N[+16]	574.244	3	1720.72	1720.73	0	-6.5	Specific	42.93	42.93	7.7	0.55	48	>Reverse >sp|Q14766|LTBP1_HUMAN Latent-transforming growth factor beta-binding protein 1	2	File22365_Scan3090	controllerType=0 controllerNumber=1 scan=3090	9.3484
	2	R.LC[+57.021]MGGN[+15.995]QC[+57.021]PPVC[+57.021]SPK.T	1520		C[+57]*3, N[+16]	574.242	3	1720.71	1720.73	0	-9.1	Specific	61.07	61.07	7.7	0.46	48	>Reverse >sp|Q14766|LTBP1_HUMAN Latent-transforming growth factor beta-binding protein 1	2	File22365_Scan3039	controllerType=0 controllerNumber=1 scan=3039	9.2289
	2	R.LC[+57.021]MGGN[+15.995]QC[+57.021]PPVC[+57.021]SPK.T	1520		C[+57]*3, N[+16]	574.243	3	1720.71	1720.73	0	-8.2	Specific	66.44	66.44	7.7	0.46	48	>Reverse >sp|Q14766|LTBP1_HUMAN Latent-transforming growth factor beta-binding protein 1	2	File22365_Scan2989	controllerType=0 controllerNumber=1 scan=2989	9.1125
	1	D.LC[+57.021]WEHLS[+802.286]D.E	1525	HexNAc(1)Hex(1)Fuc(1)NeuAc(1)	C[+57], S[+802]	931.372	2	1861.74	1861.74	0	-3	Specific	11.96	11.96	11.96	0.54	263	>sp|Q14766|LTBP1_HUMAN Latent-transforming growth factor beta-binding protein 1	1	File22365_Scan4906	controllerType=0 controllerNumber=1 scan=4906	13.4374
	1	E.HLSDEYVC[+57.021]SR.P	1529		C[+57]	633.278	2	1265.55	1265.56	0	-7	Specific	216.15	216.15	216.15	3.07	263	>sp|Q14766|LTBP1_HUMAN Latent-transforming growth factor beta-binding protein 1	1	File22365_Scan2623	controllerType=0 controllerNumber=1 scan=2623	8.2192
	1	E.HLSDEYVC[+57.021]SR.P	1529		C[+57]	422.521	3	1265.55	1265.56	0	-7.5	Specific	354.41	335.15	335.15	4.09	263	>sp|Q14766|LTBP1_HUMAN Latent-transforming growth factor beta-binding protein 1	1	File22365_Scan2552	controllerType=0 controllerNumber=1 scan=2552	8.0273
	1	E.HLSDEYVC[+57.021]SR.P	1529		C[+57]	633.279	2	1265.55	1265.56	0	-6.2	Specific	442.54	415.49	415.49	5.56	263	>sp|Q14766|LTBP1_HUMAN Latent-transforming growth factor beta-binding protein 1	1	File22365_Scan2545	controllerType=0 controllerNumber=1 scan=2545	8.0035
	1	E.HLSDEYVC[+57.021]SR.P	1529		C[+57]	633.279	2	1265.55	1265.56	0	-5.7	Specific	502.93	477.34	477.34	7.3	263	>sp|Q14766|LTBP1_HUMAN Latent-transforming growth factor beta-binding protein 1	1	File22365_Scan2582	controllerType=0 controllerNumber=1 scan=2582	8.114
	1	E.HLSDEYVC[+57.021]SRPLVGK.Q	1529		C[+57]	440.722	4	1759.87	1759.88	0	-7.1	Specific	1.54	1.54	1.54	0.57	263	>sp|Q14766|LTBP1_HUMAN Latent-transforming growth factor beta-binding protein 1	1	File22365_Scan3630	controllerType=0 controllerNumber=1 scan=3630	10.5703
	1	E.HLSDEYVC[+57.021]SRPLVGK.Q	1529		C[+57]	440.721	4	1759.86	1759.88	0	-9.5	Specific	35.69	35.69	35.69	0.34	263	>sp|Q14766|LTBP1_HUMAN Latent-transforming growth factor beta-binding protein 1	1	File22365_Scan3831	controllerType=0 controllerNumber=1 scan=3831	11.0255
	1	E.HLSDEYVC[+57.021]SRPLVGK.Q	1529		C[+57]	440.722	4	1759.87	1759.88	0	-7.4	Specific	47.47	47.47	47.47	0.8	263	>sp|Q14766|LTBP1_HUMAN Latent-transforming growth factor beta-binding protein 1	1	File22365_Scan3684	controllerType=0 controllerNumber=1 scan=3684	10.6885
	1	E.HLSDEYVC[+57.021]SRPLVGK.Q	1529		C[+57]	587.294	3	1759.87	1759.88	0	-7.2	Specific	267.49	267.49	267.49	2.8	263	>sp|Q14766|LTBP1_HUMAN Latent-transforming growth factor beta-binding protein 1	1	File22365_Scan3922	controllerType=0 controllerNumber=1 scan=3922	11.227
	1	E.HLSDEYVC[+57.021]SRPLVGK.Q	1529		C[+57]	880.437	2	1759.87	1759.88	0	-7.1	Specific	534.59	534.59	534.59	3.97	263	>sp|Q14766|LTBP1_HUMAN Latent-transforming growth factor beta-binding protein 1	1	File22365_Scan3625	controllerType=0 controllerNumber=1 scan=3625	10.5586
	1	E.HLSDEYVC[+57.021]SRPLVGK.Q	1529		C[+57]	587.293	3	1759.86	1759.88	0	-9.5	Specific	564.05	564.05	564.05	6.82	263	>sp|Q14766|LTBP1_HUMAN Latent-transforming growth factor beta-binding protein 1	1	File22365_Scan3857	controllerType=0 controllerNumber=1 scan=3857	11.0848
	1	E.HLSDEYVC[+57.021]SRPLVGK.Q	1529		C[+57]	587.295	3	1759.87	1759.88	0	-5.8	Specific	687.6	687.6	687.6	10.03	263	>sp|Q14766|LTBP1_HUMAN Latent-transforming growth factor beta-binding protein 1	1	File22365_Scan3740	controllerType=0 controllerNumber=1 scan=3740	10.8158
	1	E.HLSDEYVC[+57.021]SRPLVGK.Q	1529		C[+57]	587.294	3	1759.87	1759.88	0	-6.2	Specific	706.65	706.65	706.65	10.82	263	>sp|Q14766|LTBP1_HUMAN Latent-transforming growth factor beta-binding protein 1	1	File22365_Scan3795	controllerType=0 controllerNumber=1 scan=3795	10.943
	1	E.HLSDEYVC[+57.021]SRPLVGK.Q	1529		C[+57]	587.294	3	1759.87	1759.88	0	-6.6	Specific	746.83	746.83	746.83	10.82	263	>sp|Q14766|LTBP1_HUMAN Latent-transforming growth factor beta-binding protein 1	1	File22365_Scan3578	controllerType=0 controllerNumber=1 scan=3578	10.4533
	1	E.HLSDEYVC[+57.021]SRPLVGK.Q	1529		C[+57]	587.294	3	1759.87	1759.88	0	-6.9	Specific	771.45	771.45	771.45	11.82	263	>sp|Q14766|LTBP1_HUMAN Latent-transforming growth factor beta-binding protein 1	1	File22365_Scan3685	controllerType=0 controllerNumber=1 scan=3685	10.6897
	1	E.HLSDEYVC[+57.021]SRPLVGK.Q	1529		C[+57]	587.294	3	1759.87	1759.88	0	-7.2	Specific	790.43	790.43	790.43	11.82	263	>sp|Q14766|LTBP1_HUMAN Latent-transforming growth factor beta-binding protein 1	1	File22365_Scan3629	controllerType=0 controllerNumber=1 scan=3629	10.5692
	1	E.YVC[+57.021]SRPLVGK.Q	1534		C[+57]	589.818	2	1178.63	1178.63	0	-5.9	Specific	19.89	19.89	19.89	1.76	263	>sp|Q14766|LTBP1_HUMAN Latent-transforming growth factor beta-binding protein 1	1	File22365_Scan2479	controllerType=0 controllerNumber=1 scan=2479	7.8228
	1	E.C[+57.021]C[+57.021]C[+57.021]LYGE.A	1550		C[+57]*3	481.161	2	961.315	961.321	0	-6.2	Specific	342.71	244.57	244.57	2.42	263	>sp|Q14766|LTBP1_HUMAN Latent-transforming growth factor beta-binding protein 1	1	File22365_Scan3774	controllerType=0 controllerNumber=1 scan=3774	10.8942
	1	E.C[+57.021]C[+57.021]C[+57.021]LYGE.A	1550		C[+57]*3	481.161	2	961.315	961.321	0	-6.5	Specific	349.25	241.06	241.06	2.24	263	>sp|Q14766|LTBP1_HUMAN Latent-transforming growth factor beta-binding protein 1	1	File22365_Scan3828	controllerType=0 controllerNumber=1 scan=3828	11.0191
	1	E.C[+57.021]C[+57.021]C[+57.021]LYGE.A	1550		C[+57]*3	481.161	2	961.314	961.321	0	-7.4	Specific	358.52	255.21	255.21	2.64	263	>sp|Q14766|LTBP1_HUMAN Latent-transforming growth factor beta-binding protein 1	1	File22365_Scan3884	controllerType=0 controllerNumber=1 scan=3884	11.1445
	1	E.C[+57.021]C[+57.021]C[+57.021]LYGEAWGMQC[+57.021]ALC[+57.021]PLK.D	1550		C[+57]*5	792.991	3	2376.96	2376.97	0	-6.3	Specific	527.1	527.1	527.1	7.12	263	>sp|Q14766|LTBP1_HUMAN Latent-transforming growth factor beta-binding protein 1	1	File22365_Scan6988	controllerType=0 controllerNumber=1 scan=6988	18.2682
	1	E.C[+57.021]C[+57.021]C[+57.021]LYGEAWGMQC[+57.021]ALC[+57.021]PLK.D	1550		C[+57]*5	1188.98	2	2376.96	2376.97	0	-4.7	Specific	566.99	566.99	566.99	8.18	263	>sp|Q14766|LTBP1_HUMAN Latent-transforming growth factor beta-binding protein 1	1	File22365_Scan7028	controllerType=0 controllerNumber=1 scan=7028	18.3618
	1	E.C[+57.021]C[+57.021]C[+57.021]LYGEAWGMQC[+57.021]ALC[+57.021]PLK.D	1550		C[+57]*5	792.992	3	2376.96	2376.97	0	-4.3	Specific	604.75	604.75	604.75	8.35	263	>sp|Q14766|LTBP1_HUMAN Latent-transforming growth factor beta-binding protein 1	1	File22365_Scan7040	controllerType=0 controllerNumber=1 scan=7040	18.3899
	1	E.C[+57.021]C[+57.021]C[+57.021]LYGEAWGM[+15.995]QC[+57.021]ALC[+57.021]PLK.D	1550		C[+57]*5, M[+16]	798.323	3	2392.95	2392.97	0	-5.4	Specific	255.17	255.17	255.17	3.53	263	>sp|Q14766|LTBP1_HUMAN Latent-transforming growth factor beta-binding protein 1	1	File22365_Scan6308	controllerType=0 controllerNumber=1 scan=6308	16.6842
	1	E.AWGMQC[+57.021]ALC[+57.021]PLK.D	1557		C[+57]*2	717.834	2	1434.66	1434.67	0	-5.8	Specific	568.67	568.67	568.67	8.15	263	>sp|Q14766|LTBP1_HUMAN Latent-transforming growth factor beta-binding protein 1	1	File22365_Scan5996	controllerType=0 controllerNumber=1 scan=5996	15.9551
	2	E.QPVK.S	1577			471.288	1	471.288	471.293	0	-9.3	Specific	140.31	140.31	140.31	0.11	48	>Reverse >sp|Q14766|LTBP1_HUMAN Latent-transforming growth factor beta-binding protein 1	2	File22365_Scan4262	controllerType=0 controllerNumber=1 scan=4262	11.9919
	1	E.QYTPEADPYFIQDR.F	1599			871.9	2	1742.79	1742.8	0	-4.9	Specific	361	361	361	5.65	263	>sp|Q14766|LTBP1_HUMAN Latent-transforming growth factor beta-binding protein 1	1	File22365_Scan5419	controllerType=0 controllerNumber=1 scan=5419	14.6161
	1	E.ADPYFIQDR.F	1604			562.769	2	1124.53	1124.54	0	-6.1	Specific	117.69	117.69	117.69	1.46	263	>sp|Q14766|LTBP1_HUMAN Latent-transforming growth factor beta-binding protein 1	1	File22365_Scan5467	controllerType=0 controllerNumber=1 scan=5467	14.7292
	1	E.ADPYFIQDR.F	1604			562.769	2	1124.53	1124.54	0	-5.8	Specific	379.65	379.65	379.65	5.54	263	>sp|Q14766|LTBP1_HUMAN Latent-transforming growth factor beta-binding protein 1	1	File22365_Scan4565	controllerType=0 controllerNumber=1 scan=4565	12.6677
	1	E.ADPYFIQDR.F	1604			562.769	2	1124.53	1124.54	0	-5.3	Specific	384.41	384.41	384.41	6.57	263	>sp|Q14766|LTBP1_HUMAN Latent-transforming growth factor beta-binding protein 1	1	File22365_Scan4625	controllerType=0 controllerNumber=1 scan=4625	12.8029
[truncated: 49 more rows]
