# Supplementary material for: POGLUT2 and POGLUT3 O-glucosylate multiple EGF repeats in fibrillin-1, -2, and LTBP1 and promote secretion of fibrillin-1
Source: J Biol Chem. 2021 Aug 17;297(3):101055. doi: 10.1016/j.jbc.2021.101055 (PMC8405936; doi:10.1016/j.jbc.2021.101055)
Supplement: Supplemental Table S34 [file mmc32.xlsx]

## Sheet: Sheet1
Table S34: Trypsin digestion of recombinant human FBN1-N EGF12 mutant expressed in WT HEK293T cells.
Each tab is a biological replicate. Only EGF12 is analyzed.

## Sheet: DW_012721_4
Query #:z	Protein Rank	Peptide < ProteinMetrics Confidential >	Starting position	Glycans NHFAGNa	Modification Type(s)	Observed m/z	z	Observed (M+H)	Calc. mass (M+H)	Off-by-x error	Mass error (ppm)	Cleavage	Score	Delta	Delta Mod	|Log Prob|	# of unique peptides	Protein Name	Protein DB number	Comment	Scan #	Scan Time
02736:3	1	R.NTPGSYSC[+57.021]TC[+57.021]PK.G	786		C[+57]*2	457.859	3	1371.56	1371.57	0	-2.5	Specific	249.87	249.87	249.87	3.37	318	>FBN1 N term EGF12 swap	1	DW012721_4.2603.2603.3	controllerType=0 controllerNumber=1 scan=2603	7.5628
02666:2	1	R.NTPGSYSC[+57.021]TC[+57.021]PK.G	786		C[+57]*2	686.286	2	1371.57	1371.57	0	-1.3	Specific	430.93	430.93	430.93	7.3	318	>FBN1 N term EGF12 swap	1	DW012721_4.2548.2548.2	controllerType=0 controllerNumber=1 scan=2548	7.4352
02793:2	1	R.NTPGSYSC[+57.021]TC[+57.021]PK.G	786		C[+57]*2	686.286	2	1371.56	1371.57	0	-1.4	Specific	440.41	440.41	440.41	7.5	318	>FBN1 N term EGF12 swap	1	DW012721_4.2655.2655.2	controllerType=0 controllerNumber=1 scan=2655	7.6859
02732:2	1	R.NTPGSYSC[+57.021]TC[+57.021]PK.G	786		C[+57]*2	686.285	2	1371.56	1371.57	0	-2.3	Specific	498.12	498.12	498.12	7.42	318	>FBN1 N term EGF12 swap	1	DW012721_4.2600.2600.2	controllerType=0 controllerNumber=1 scan=2600	7.5563
02878:2	1	R.NT[+162.053]PGSYSC[+57.021]TC[+57.021]PK.G	786	Hex(1)	C[+57]*2, T[+162]	767.312	2	1533.62	1533.62	0	-2	Specific	240.77	240.77	5.3	3.88	318	>FBN1 N term EGF12 swap	1	DW012721_4.2725.2725.2	controllerType=0 controllerNumber=1 scan=2725	7.8458
02808:2	1	R.NT[+162.053]PGSYSC[+57.021]TC[+57.021]PK.G	786	Hex(1)	C[+57]*2, T[+162]	767.312	2	1533.62	1533.62	0	-2.2	Specific	472.76	472.76	5.3	7.34	318	>FBN1 N term EGF12 swap	1	DW012721_4.2666.2666.2	controllerType=0 controllerNumber=1 scan=2666	7.7116
02612:2	1	R.NT[+162.053]PGSYSC[+57.021]TC[+57.021]PK.G	786	Hex(1)	C[+57]*2, T[+162]	767.311	2	1533.62	1533.62	0	-2.9	Specific	484.74	484.74	5.3	7.42	318	>FBN1 N term EGF12 swap	1	DW012721_4.2504.2504.2	controllerType=0 controllerNumber=1 scan=2504	7.3323
02746:2	1	R.NTPGSYS[+162.053]C[+57.021]TC[+57.021]PK.G	786	Hex(1)	C[+57]*2, S[+162]	767.312	2	1533.62	1533.62	0	-1.4	Specific	495.64	495.64	0	7.58	318	>FBN1 N term EGF12 swap	1	DW012721_4.2611.2611.2	controllerType=0 controllerNumber=1 scan=2611	7.5821
02676:2	1	R.NTPGSYS[+162.053]C[+57.021]TC[+57.021]PK.G	786	Hex(1)	C[+57]*2, S[+162]	767.312	2	1533.62	1533.62	0	-1.7	Specific	501.6	501.6	0	7.58	318	>FBN1 N term EGF12 swap	1	DW012721_4.2556.2556.2	controllerType=0 controllerNumber=1 scan=2556	7.4545
02769:2	1	R.N[+15.995]T[+162.053]PGSYSC[+57.021]TC[+57.021]PK.G	786	Hex(1)	C[+57]*2, N[+16], T[+162]	775.309	2	1549.61	1549.61	0	-2.1	Specific	181.46	181.46	5.3	3.2	318	>FBN1 N term EGF12 swap	1	DW012721_4.2634.2634.2	controllerType=0 controllerNumber=1 scan=2634	7.6365
03183:2	1	R.N[+15.995]T[+162.053]PGSYSC[+57.021]TC[+57.021]PK.G	786	Hex(1)	C[+57]*2, N[+16], T[+162]	775.312	2	1549.62	1549.61	0	1.5	Specific	236.93	236.93	5.3	3.31	318	>FBN1 N term EGF12 swap	1	DW012721_4.2970.2970.2	controllerType=0 controllerNumber=1 scan=2970	8.412
02571:2	1	R.N[+15.995]T[+162.053]PGSYSC[+57.021]TC[+57.021]PK.G	786	Hex(1)	C[+57]*2, N[+16], T[+162]	775.31	2	1549.61	1549.61	0	-1.7	Specific	321.92	321.92	5.3	5.78	318	>FBN1 N term EGF12 swap	1	DW012721_4.2472.2472.2	controllerType=0 controllerNumber=1 scan=2472	7.2568
02703:2	1	R.N[+15.995]TPGS[+162.053]YSC[+57.021]TC[+57.021]PK.G	786	Hex(1)	C[+57]*2, N[+16], S[+162]	775.309	2	1549.61	1549.61	0	-2.6	Specific	467.13	467.13	0	7.34	318	>FBN1 N term EGF12 swap	1	DW012721_4.2578.2578.2	controllerType=0 controllerNumber=1 scan=2578	7.5057
02637:2	1	R.N[+15.995]TPGS[+162.053]YSC[+57.021]TC[+57.021]PK.G	786	Hex(1)	C[+57]*2, N[+16], S[+162]	775.309	2	1549.61	1549.61	0	-2.2	Specific	469.32	469.32	0	7.34	318	>FBN1 N term EGF12 swap	1	DW012721_4.2524.2524.2	controllerType=0 controllerNumber=1 scan=2524	7.3795
Other Peptides
02002:3	1	R.RGGGGHDALKGPNVC[+57.021]GSR.Y	48		C[+57]	598.964	3	1794.88	1794.88	0	-0.8	Specific	70.66	70.66	70.66	1.76	318	>FBN1 N term EGF12 swap	1	DW012721_4.1981.1981.3	controllerType=0 controllerNumber=1 scan=1981	6.0585
02042:3	1	R.RGGGGHDALKGPNVC[+57.021]GSR.Y	48		C[+57]	598.963	3	1794.87	1794.88	0	-1.8	Specific	102.86	102.86	102.86	1.77	318	>FBN1 N term EGF12 swap	1	DW012721_4.2022.2022.3	controllerType=0 controllerNumber=1 scan=2022	6.162
02585:4	1	R.RGGGGHDALKGPNVC[+57.021]GSR.Y	48		C[+57]	449.474	4	1794.87	1794.88	0	-1.8	Specific	117.3	117.3	117.3	1.97	318	>FBN1 N term EGF12 swap	1	DW012721_4.2483.2483.4	controllerType=0 controllerNumber=1 scan=2483	7.283
02297:4	1	R.RGGGGHDALKGPNVC[+57.021]GSR.Y	48		C[+57]	449.474	4	1794.88	1794.88	0	-1.4	Specific	131.01	131.01	131.01	2.24	318	>FBN1 N term EGF12 swap	1	DW012721_4.2244.2244.4	controllerType=0 controllerNumber=1 scan=2244	6.7154
02231:4	1	R.RGGGGHDALKGPNVC[+57.021]GSR.Y	48		C[+57]	449.474	4	1794.88	1794.88	0	-1.2	Specific	131.57	131.57	131.57	2.24	318	>FBN1 N term EGF12 swap	1	DW012721_4.2190.2190.4	controllerType=0 controllerNumber=1 scan=2190	6.5812
01893:4	1	R.RGGGGHDALKGPNVC[+57.021]GSR.Y	48		C[+57]	449.474	4	1794.88	1794.88	0	-0.9	Specific	228.91	228.91	228.91	3.59	318	>FBN1 N term EGF12 swap	1	DW012721_4.1879.1879.4	controllerType=0 controllerNumber=1 scan=1879	5.7909
02166:4	1	R.RGGGGHDALKGPNVC[+57.021]GSR.Y	48		C[+57]	449.474	4	1794.88	1794.88	0	-1.4	Specific	299.91	299.91	299.91	4.64	318	>FBN1 N term EGF12 swap	1	DW012721_4.2137.2137.4	controllerType=0 controllerNumber=1 scan=2137	6.4508
02120:4	1	R.RGGGGHDALKGPNVC[+57.021]GSR.Y	48		C[+57]	449.474	4	1794.88	1794.88	0	-0.9	Specific	491.77	491.77	491.77	6.57	318	>FBN1 N term EGF12 swap	1	DW012721_4.2095.2095.4	controllerType=0 controllerNumber=1 scan=2095	6.3473
01936:4	1	R.RGGGGHDALKGPNVC[+57.021]GSR.Y	48		C[+57]	449.475	4	1794.88	1794.88	0	0.1	Specific	553.35	553.35	553.35	6.75	318	>FBN1 N term EGF12 swap	1	DW012721_4.1921.1921.4	controllerType=0 controllerNumber=1 scan=1921	5.9027
02069:4	1	R.RGGGGHDALKGPNVC[+57.021]GSR.Y	48		C[+57]	449.475	4	1794.88	1794.88	0	0.1	Specific	574.34	574.34	574.34	7.38	318	>FBN1 N term EGF12 swap	1	DW012721_4.2050.2050.4	controllerType=0 controllerNumber=1 scan=2050	6.2354
02026:4	1	R.RGGGGHDALKGPNVC[+57.021]GSR.Y	48		C[+57]	449.475	4	1794.88	1794.88	0	0.5	Specific	585.79	585.79	585.79	7.38	318	>FBN1 N term EGF12 swap	1	DW012721_4.2006.2006.4	controllerType=0 controllerNumber=1 scan=2006	6.1221
01985:4	1	R.RGGGGHDALKGPNVC[+57.021]GSR.Y	48		C[+57]	449.475	4	1794.88	1794.88	0	0.8	Specific	590.97	590.97	590.97	5.85	318	>FBN1 N term EGF12 swap	1	DW012721_4.1964.1964.4	controllerType=0 controllerNumber=1 scan=1964	6.017
02586:4	1	R.RGGGGHDALKGPN[+0.984]VC[+57.021]GSR.Y	48		C[+57], N[+1]	449.72	4	1795.86	1795.86	0	-2.4	Specific	20.9	20.9	20.9	1.75	318	>FBN1 N term EGF12 swap	1	DW012721_4.2483.2483.4	controllerType=0 controllerNumber=1 scan=2483	7.283
02381:3	1	R.GGGGHDALKGPNVC[+57.021]GSR.Y	49		C[+57]	546.93	3	1638.77	1638.78	0	-1.2	Specific	38.28	38.28	38.28	1.83	318	>FBN1 N term EGF12 swap	1	DW012721_4.2315.2315.3	controllerType=0 controllerNumber=1 scan=2315	6.8865
02365:4	1	R.GGGGHDALKGPNVC[+57.021]GSR.Y	49		C[+57]	410.449	4	1638.77	1638.78	0	-1.7	Specific	105.61	105.61	105.61	2.03	318	>FBN1 N term EGF12 swap	1	DW012721_4.2301.2301.4	controllerType=0 controllerNumber=1 scan=2301	6.8537
02634:3	1	R.GGGGHDALKGPNVC[+57.021]GSR.Y	49		C[+57]	546.929	3	1638.77	1638.78	0	-2.3	Specific	154.01	154.01	154.01	2.08	318	>FBN1 N term EGF12 swap	1	DW012721_4.2520.2520.3	controllerType=0 controllerNumber=1 scan=2520	7.3692
02552:3	1	R.GGGGHDALKGPNVC[+57.021]GSR.Y	49		C[+57]	546.929	3	1638.77	1638.78	0	-2.6	Specific	415.17	415.17	415.17	6.13	318	>FBN1 N term EGF12 swap	1	DW012721_4.2458.2458.3	controllerType=0 controllerNumber=1 scan=2458	7.2256
02551:4	1	R.GGGGHDALKGPNVC[+57.021]GSR.Y	49		C[+57]	410.448	4	1638.77	1638.78	0	-3	Specific	434.62	434.62	434.62	7.04	318	>FBN1 N term EGF12 swap	1	DW012721_4.2457.2457.4	controllerType=0 controllerNumber=1 scan=2457	7.2234
02428:4	1	R.GGGGHDALKGPNVC[+57.021]GSR.Y	49		C[+57]	410.449	4	1638.78	1638.78	0	-0.9	Specific	452.11	452.11	452.11	7.4	318	>FBN1 N term EGF12 swap	1	DW012721_4.2354.2354.4	controllerType=0 controllerNumber=1 scan=2354	6.9807
02488:4	1	R.GGGGHDALKGPNVC[+57.021]GSR.Y	49		C[+57]	410.45	4	1638.78	1638.78	0	-0.3	Specific	463.53	463.53	463.53	6.53	318	>FBN1 N term EGF12 swap	1	DW012721_4.2403.2403.4	controllerType=0 controllerNumber=1 scan=2403	7.0965
02445:3	1	R.GGGGHDALKGPNVC[+57.021]GSR.Y	49		C[+57]	546.929	3	1638.77	1638.78	0	-2	Specific	585.22	585.22	585.22	7.38	318	>FBN1 N term EGF12 swap	1	DW012721_4.2365.2365.3	controllerType=0 controllerNumber=1 scan=2365	7.0071
02496:3	1	R.GGGGHDALKGPNVC[+57.021]GSR.Y	49		C[+57]	546.929	3	1638.77	1638.78	0	-2.6	Specific	687.85	687.85	687.85	9.22	318	>FBN1 N term EGF12 swap	1	DW012721_4.2410.2410.3	controllerType=0 controllerNumber=1 scan=2410	7.1129
04947:2	1	R.YNAYC[+57.021]C[+57.021]PGWK.T	66		C[+57]*2	659.769	2	1318.53	1318.53	0	-3.3	Specific	380.97	380.97	380.97	4.26	318	>FBN1 N term EGF12 swap	1	DW012721_4.4389.4389.2	controllerType=0 controllerNumber=1 scan=4389	11.5626
04719:2	1	R.YNAYC[+57.021]C[+57.021]PGWK.T	66		C[+57]*2	659.769	2	1318.53	1318.53	0	-1.9	Specific	421.19	421.19	421.19	5.2	318	>FBN1 N term EGF12 swap	1	DW012721_4.4206.4206.2	controllerType=0 controllerNumber=1 scan=4206	11.1576
04657:2	1	R.YNAYC[+57.021]C[+57.021]PGWK.T	66		C[+57]*2	659.77	2	1318.53	1318.53	0	-1.5	Specific	429.46	429.46	429.46	5.2	318	>FBN1 N term EGF12 swap	1	DW012721_4.4154.4154.2	controllerType=0 controllerNumber=1 scan=4154	11.0394
04591:2	1	R.YNAYC[+57.021]C[+57.021]PGWK.T	66		C[+57]*2	659.769	2	1318.53	1318.53	0	-2.2	Specific	448.23	448.23	448.23	5.24	318	>FBN1 N term EGF12 swap	1	DW012721_4.4101.4101.2	controllerType=0 controllerNumber=1 scan=4101	10.9174
04451:2	1	R.YNAYC[+57.021]C[+57.021]PGWK.T	66		C[+57]*2	659.77	2	1318.53	1318.53	0	-1.6	Specific	451.22	451.22	451.22	5.4	318	>FBN1 N term EGF12 swap	1	DW012721_4.3986.3986.2	controllerType=0 controllerNumber=1 scan=3986	10.673
04391:2	1	R.YNAYC[+57.021]C[+57.021]PGWK.T	66		C[+57]*2	659.769	2	1318.53	1318.53	0	-2.1	Specific	459.3	459.3	459.3	5.4	318	>FBN1 N term EGF12 swap	1	DW012721_4.3933.3933.2	controllerType=0 controllerNumber=1 scan=3933	10.5599
04520:2	1	R.YNAYC[+57.021]C[+57.021]PGWK.T	66		C[+57]*2	659.769	2	1318.53	1318.53	0	-1.9	Specific	468.12	468.12	468.12	5.4	318	>FBN1 N term EGF12 swap	1	DW012721_4.4041.4041.2	controllerType=0 controllerNumber=1 scan=4041	10.7926
04238:2	1	R.YNAYC[+57.021]C[+57.021]PGW[+15.995]K.T	66		C[+57]*2, W[+16]	667.768	2	1334.53	1334.53	0	-0.6	Specific	134.54	78.17	78.17	1.75	318	>FBN1 N term EGF12 swap	1	DW012721_4.3813.3813.4	controllerType=0 controllerNumber=1 scan=3813	10.2935
04356:2	1	R.YN[+15.995]AYC[+57.021]C[+57.021]PGWK.T	66		C[+57]*2, N[+16]	667.766	2	1334.52	1334.53	0	-3.9	Specific	153.57	153.57	10.07	1.76	318	>FBN1 N term EGF12 swap	1	DW012721_4.3905.3905.2	controllerType=0 controllerNumber=1 scan=3905	10.4974
04720:2	1	R.YN[+0.984]AYC[+57.021]C[+57.021]PGWK.T	66		C[+57]*2, N[+1]	660.262	2	1319.52	1319.52	0	-1.4	Specific	409.14	409.14	409.14	4.95	318	>FBN1 N term EGF12 swap	1	DW012721_4.4206.4206.2	controllerType=0 controllerNumber=1 scan=4206	11.1576
04658:2	1	R.YN[+0.984]AYC[+57.021]C[+57.021]PGWK.T	66		C[+57]*2, N[+1]	660.266	2	1319.53	1319.52	0	5.6	Specific	443.9	443.9	443.9	3.39	318	>FBN1 N term EGF12 swap	1	DW012721_4.4154.4154.2	controllerType=0 controllerNumber=1 scan=4154	11.0394
05445:2	1	K.TLPGGNQC[+57.021]IVPIC[+57.021]R.H	76		C[+57]*2	792.902	2	1584.8	1584.8	0	-0.8	Specific	43.99	43.99	43.99	1.76	318	>FBN1 N term EGF12 swap	1	DW012721_4.4793.4793.3	controllerType=0 controllerNumber=1 scan=4793	12.4636
06100:2	1	K.TLPGGNQC[+57.021]IVPIC[+57.021]R.H	76		C[+57]*2	792.903	2	1584.8	1584.8	0	0	Specific	150.99	150.99	150.99	2.13	318	>FBN1 N term EGF12 swap	1	DW012721_4.5322.5322.2	controllerType=0 controllerNumber=1 scan=5322	13.6755
05547:3	1	K.TLPGGNQC[+57.021]IVPIC[+57.021]R.H	76		C[+57]*2	528.936	3	1584.79	1584.8	0	-2.4	Specific	307.63	307.63	307.63	3.97	318	>FBN1 N term EGF12 swap	1	DW012721_4.4875.4875.3	controllerType=0 controllerNumber=1 scan=4875	12.6459
05390:3	1	K.TLPGGNQC[+57.021]IVPIC[+57.021]R.H	76		C[+57]*2	528.937	3	1584.8	1584.8	0	-2.2	Specific	348.37	348.37	348.37	5.98	318	>FBN1 N term EGF12 swap	1	DW012721_4.4745.4745.3	controllerType=0 controllerNumber=1 scan=4745	12.3582
05328:3	1	K.TLPGGNQC[+57.021]IVPIC[+57.021]R.H	76		C[+57]*2	528.936	3	1584.79	1584.8	0	-2.4	Specific	355.81	355.81	355.81	4.95	318	>FBN1 N term EGF12 swap	1	DW012721_4.4692.4692.3	controllerType=0 controllerNumber=1 scan=4692	12.2404
05458:3	1	K.TLPGGNQC[+57.021]IVPIC[+57.021]R.H	76		C[+57]*2	528.937	3	1584.8	1584.8	0	-1.9	Specific	361.87	361.87	361.87	5.29	318	>FBN1 N term EGF12 swap	1	DW012721_4.4803.4803.3	controllerType=0 controllerNumber=1 scan=4803	12.4862
05838:2	1	K.TLPGGNQC[+57.021]IVPIC[+57.021]R.H	76		C[+57]*2	792.9	2	1584.79	1584.8	0	-3.7	Specific	361.87	361.87	361.87	4.83	318	>FBN1 N term EGF12 swap	1	DW012721_4.5110.5110.3	controllerType=0 controllerNumber=1 scan=5110	13.1894
05784:2	1	K.TLPGGNQC[+57.021]IVPIC[+57.021]R.H	76		C[+57]*2	792.9	2	1584.79	1584.8	0	-3.8	Specific	400.07	400.07	400.07	7.14	318	>FBN1 N term EGF12 swap	1	DW012721_4.5065.5065.2	controllerType=0 controllerNumber=1 scan=5065	13.0875
05710:2	1	K.TLPGGNQC[+57.021]IVPIC[+57.021]R.H	76		C[+57]*2	792.901	2	1584.8	1584.8	0	-1.9	Specific	418.67	418.67	418.67	7.3	318	>FBN1 N term EGF12 swap	1	DW012721_4.5010.5010.2	controllerType=0 controllerNumber=1 scan=5010	12.9595
05636:2	1	K.TLPGGNQC[+57.021]IVPIC[+57.021]R.H	76		C[+57]*2	792.902	2	1584.8	1584.8	0	-1.2	Specific	450.27	450.27	450.27	7.5	318	>FBN1 N term EGF12 swap	1	DW012721_4.4955.4955.2	controllerType=0 controllerNumber=1 scan=4955	12.8313
05313:2	1	K.TLPGGNQC[+57.021]IVPIC[+57.021]R.H	76		C[+57]*2	792.902	2	1584.8	1584.8	0	-1.7	Specific	484.58	484.58	484.58	7.58	318	>FBN1 N term EGF12 swap	1	DW012721_4.4681.4681.2	controllerType=0 controllerNumber=1 scan=4681	12.2164
05510:2	1	K.TLPGGNQC[+57.021]IVPIC[+57.021]R.H	76		C[+57]*2	792.902	2	1584.8	1584.8	0	-1.3	Specific	490.34	490.34	490.34	7.58	318	>FBN1 N term EGF12 swap	1	DW012721_4.4844.4844.2	controllerType=0 controllerNumber=1 scan=4844	12.5803
05441:2	1	K.TLPGGNQC[+57.021]IVPIC[+57.021]R.H	76		C[+57]*2	792.902	2	1584.8	1584.8	0	-0.8	Specific	493.19	493.19	493.19	7.58	318	>FBN1 N term EGF12 swap	1	DW012721_4.4789.4789.2	controllerType=0 controllerNumber=1 scan=4789	12.4568
05572:2	1	K.TLPGGNQC[+57.021]IVPIC[+57.021]R.H	76		C[+57]*2	792.901	2	1584.8	1584.8	0	-2.1	Specific	497.64	497.64	497.64	7.58	318	>FBN1 N term EGF12 swap	1	DW012721_4.4902.4902.2	controllerType=0 controllerNumber=1 scan=4902	12.7084
05377:2	1	K.TLPGGNQC[+57.021]IVPIC[+57.021]R.H	76		C[+57]*2	792.903	2	1584.8	1584.8	0	-0.1	Specific	499.96	499.96	499.96	7.58	318	>FBN1 N term EGF12 swap	1	DW012721_4.4734.4734.2	controllerType=0 controllerNumber=1 scan=4734	12.334
05363:2	1	K.TLPGGN[+15.995]QC[+57.021]IVPIC[+57.021]R.H	76		C[+57]*2, N[+16]	800.899	2	1600.79	1600.79	0	-2.1	Specific	101.24	101.24	101.24	1.91	318	>FBN1 N term EGF12 swap	1	DW012721_4.4721.4721.2	controllerType=0 controllerNumber=1 scan=4721	12.3031
05316:2	1	K.TLPGGN[+15.995]QC[+57.021]IVPIC[+57.021]R.H	76		C[+57]*2, N[+16]	800.898	2	1600.79	1600.79	0	-2.8	Specific	105.39	105.39	105.39	1.81	318	>FBN1 N term EGF12 swap	1	DW012721_4.4682.4682.2	controllerType=0 controllerNumber=1 scan=4682	12.218
05711:2	1	K.TLPGGN[+0.984]QC[+57.021]IVPIC[+57.021]R.H	76		C[+57]*2, N[+1]	793.398	2	1585.79	1585.78	0	3.4	Specific	445.46	445.46	445.46	5.73	318	>FBN1 N term EGF12 swap	1	DW012721_4.5010.5010.2	controllerType=0 controllerNumber=1 scan=5010	12.9595
05785:2	1	K.TLPGGN[+0.984]QC[+57.021]IVPIC[+57.021]R.H	76		C[+57]*2, N[+1]	793.394	2	1585.78	1585.78	0	-1.4	Specific	457.34	457.34	457.34	7.5	318	>FBN1 N term EGF12 swap	1	DW012721_4.5065.5065.2	controllerType=0 controllerNumber=1 scan=5065	13.0875
04256:4	1	R.HSC[+57.021]GDGFC[+57.021]SRPNMC[+57.021]TC[+57.021]PSGQIAPSC[+57.021]GSR.S	90		C[+57]*5	786.566	4	3143.24	3143.24	0	-0.3	Specific	333.73	333.73	333.73	5.44	318	>FBN1 N term EGF12 swap	1	DW012721_4.3826.3826.4	controllerType=0 controllerNumber=1 scan=3826	10.3212
03913:3	1	R.HSC[+57.021]GDGFC[+57.021]SRPNMC[+57.021]TC[+57.021]PSGQIAPSC[+57.021]GSR.S	90		C[+57]*5	1048.42	3	3143.24	3143.24	0	-1.6	Specific	621.48	607.02	607.02	7.93	318	>FBN1 N term EGF12 swap	1	DW012721_4.3570.3570.3	controllerType=0 controllerNumber=1 scan=3570	9.745
03876:4	1	R.HSC[+57.021]GDGFC[+57.021]SRPNMC[+57.021]TC[+57.021]PSGQIAPSC[+57.021]GSR.S	90		C[+57]*5	786.565	4	3143.24	3143.24	0	-1.9	Specific	651.52	651.52	651.52	9.85	318	>FBN1 N term EGF12 swap	1	DW012721_4.3537.3537.4	controllerType=0 controllerNumber=1 scan=3537	9.6706
04018:4	1	R.HSC[+57.021]GDGFC[+57.021]SRPNMC[+57.021]TC[+57.021]PSGQIAPSC[+57.021]GSR.S	90		C[+57]*5	786.565	4	3143.24	3143.24	0	-1.6	Specific	662.03	662.03	662.03	9.85	318	>FBN1 N term EGF12 swap	1	DW012721_4.3647.3647.4	controllerType=0 controllerNumber=1 scan=3647	9.9147
03940:4	1	R.HSC[+57.021]GDGFC[+57.021]SRPNMC[+57.021]TC[+57.021]PSGQIAPSC[+57.021]GSR.S	90		C[+57]*5	786.565	4	3143.24	3143.24	0	-1.2	Specific	689.03	689.03	689.03	9.85	318	>FBN1 N term EGF12 swap	1	DW012721_4.3590.3590.4	controllerType=0 controllerNumber=1 scan=3590	9.79
04119:4	1	R.HSC[+57.021]GDGFC[+57.021]SRPNMC[+57.021]TC[+57.021]PSGQIAPSC[+57.021]GSR.S	90		C[+57]*5	786.564	4	3143.24	3143.24	0	-2.3	Specific	693.88	693.88	693.88	9.68	318	>FBN1 N term EGF12 swap	1	DW012721_4.3719.3719.4	controllerType=0 controllerNumber=1 scan=3719	10.0794
04067:4	1	R.HSC[+57.021]GDGFC[+57.021]SRPNM[+15.995]C[+57.021]TC[+57.021]PSGQIAPSC[+57.021]GSR.S	90		C[+57]*5, M[+16]	790.562	4	3159.23	3159.24	0	-3.5	Specific	284.28	284.28	0.26	4.76	318	>FBN1 N term EGF12 swap	1	DW012721_4.3684.3684.4	controllerType=0 controllerNumber=1 scan=3684	9.9993
03759:4	1	R.HSC[+57.021]GDGFC[+57.021]SRPNM[+15.995]C[+57.021]TC[+57.021]PSGQIAPSC[+57.021]GSR.S	90		C[+57]*5, M[+16]	790.564	4	3159.23	3159.24	0	-1.2	Specific	524.09	472.19	10.48	7.21	318	>FBN1 N term EGF12 swap	1	DW012721_4.3445.3445.4	controllerType=0 controllerNumber=1 scan=3445	9.4674
03847:4	1	R.HSC[+57.021]GDGFC[+57.021]SRPNM[+15.995]C[+57.021]TC[+57.021]PSGQIAPSC[+57.021]GSR.S	90		C[+57]*5, M[+16]	790.562	4	3159.23	3159.24	0	-3.1	Specific	607.75	540.48	8.84	8.68	318	>FBN1 N term EGF12 swap	1	DW012721_4.3516.3516.4	controllerType=0 controllerNumber=1 scan=3516	9.6236
03430:4	1	R.HSC[+57.021]GDGFC[+57.021]SRPNM[+15.995]C[+57.021]TC[+57.021]PSGQIAPSC[+57.021]GSR.S	90		C[+57]*5, M[+16]	790.563	4	3159.23	3159.24	0	-2.6	Specific	615.94	500.35	9.9	8.68	318	>FBN1 N term EGF12 swap	1	DW012721_4.3169.3169.4	controllerType=0 controllerNumber=1 scan=3169	8.8644
03914:4	1	R.HSC[+57.021]GDGFC[+57.021]SRPNM[+15.995]C[+57.021]TC[+57.021]PSGQIAPSC[+57.021]GSR.S	90		C[+57]*5, M[+16]	790.562	4	3159.23	3159.24	0	-3.6	Specific	641.74	554.42	0.79	8.68	318	>FBN1 N term EGF12 swap	1	DW012721_4.3571.3571.4	controllerType=0 controllerNumber=1 scan=3571	9.7472
04029:2	1	R.PNMC[+57.021]TC[+57.021]PSGQIAPSC[+57.021]GSR.S	100		C[+57]*3	990.412	2	1979.82	1979.82	0	-1.4	Specific	126.29	126.29	126.29	2.6	318	>FBN1 N term EGF12 swap	1	DW012721_4.3654.3654.2	controllerType=0 controllerNumber=1 scan=3654	9.9298
03950:2	1	R.PNMC[+57.021]TC[+57.021]PSGQIAPSC[+57.021]GSR.S	100		C[+57]*3	990.411	2	1979.82	1979.82	0	-1.9	Specific	388.17	388.17	388.17	7.15	318	>FBN1 N term EGF12 swap	1	DW012721_4.3598.3598.2	controllerType=0 controllerNumber=1 scan=3598	9.8035
03946:3	1	R.PNMC[+57.021]TC[+57.021]PSGQIAPSC[+57.021]GSR.S	100		C[+57]*3	660.61	3	1979.81	1979.82	0	-2.2	Specific	536.34	536.34	536.34	7.69	318	>FBN1 N term EGF12 swap	1	DW012721_4.3595.3595.3	controllerType=0 controllerNumber=1 scan=3595	9.797
03878:3	1	R.PNMC[+57.021]TC[+57.021]PSGQIAPSC[+57.021]GSR.S	100		C[+57]*3	660.61	3	1979.81	1979.82	0	-2.1	Specific	553.9	553.9	553.9	7.69	318	>FBN1 N term EGF12 swap	1	DW012721_4.3539.3539.3	controllerType=0 controllerNumber=1 scan=3539	9.673
03879:2	1	R.PNMC[+57.021]TC[+57.021]PSGQIAPSC[+57.021]GSR.S	100		C[+57]*3	990.412	2	1979.82	1979.82	0	-1.1	Specific	571.34	540.55	540.55	8.33	318	>FBN1 N term EGF12 swap	1	DW012721_4.3540.3540.2	controllerType=0 controllerNumber=1 scan=3540	9.6751
02667:3	1	R.C[+57.021]MNGGSC[+57.021]SDDHC[+57.021]LC[+57.021]QK.G	126		C[+57]*4	643.563	3	1928.67	1928.68	0	-3.5	Specific	59.44	59.44	59.44	1.94	318	>FBN1 N term EGF12 swap	1	DW012721_4.2549.2549.3	controllerType=0 controllerNumber=1 scan=2549	7.4374
02887:3	1	R.C[+57.021]MN[+0.984]GGSC[+57.021]SDDHC[+57.021]LC[+57.021]QK.G	126		C[+57]*4, N[+1]	643.893	3	1929.66	1929.67	0	-0.9	Specific	122.76	122.76	122.76	1.91	318	>FBN1 N term EGF12 swap	1	DW012721_4.2733.2733.3	controllerType=0 controllerNumber=1 scan=2733	7.8655
02591:3	1	R.C[+57.021]MNGGS[+146.058]C[+57.021]SDDHC[+57.021]LC[+57.021]QK.G	126	Fuc(1)	C[+57]*4, S[+146]	692.249	3	2074.73	2074.74	0	-3	Specific	270.6	270.6	9.25	4.12	318	>FBN1 N term EGF12 swap	1	DW012721_4.2487.2487.3	controllerType=0 controllerNumber=1 scan=2487	7.2916
02780:3	1	R.C[+57.021]MNGGS[+146.058]C[+57.021]SDDHC[+57.021]LC[+57.021]QK.G	126	Fuc(1)	C[+57]*4, S[+146]	692.25	3	2074.73	2074.74	0	-2.1	Specific	295.76	295.76	4	5.47	318	>FBN1 N term EGF12 swap	1	DW012721_4.2644.2644.3	controllerType=0 controllerNumber=1 scan=2644	7.6601
03972:2	1	R.C[+57.021][-17.027]MNGGSC[+57.021]SDDHC[+57.021]LC[+57.021]QK.G	126		C[-17][+57]*4	956.329	2	1911.65	1911.65	0	-2.4	Specific	309.41	309.41	309.41	4.57	318	>FBN1 N term EGF12 swap	1	DW012721_4.3616.3616.2	controllerType=0 controllerNumber=1 scan=3616	9.8452
02721:3	1	R.C[+57.021]MNGGS[+146.058]C[+57.021]SDDHC[+57.021]LC[+57.021]QK.G	126	Fuc(1)	C[+57]*4, S[+146]	692.25	3	2074.73	2074.74	0	-2.1	Specific	380.56	380.56	4	7.22	318	>FBN1 N term EGF12 swap	1	DW012721_4.2591.2591.3	controllerType=0 controllerNumber=1 scan=2591	7.5348
02648:3	1	R.C[+57.021]MNGGS[+146.058]C[+57.021]SDDHC[+57.021]LC[+57.021]QK.G	126	Fuc(1)	C[+57]*4, S[+146]	692.25	3	2074.74	2074.74	0	-1.6	Specific	438.77	438.77	16.24	7.3	318	>FBN1 N term EGF12 swap	1	DW012721_4.2534.2534.3	controllerType=0 controllerNumber=1 scan=2534	7.4031
02904:2	1	R.C[+57.021]MN[+0.984]GGS[+146.058]C[+57.021]SDDHC[+57.021]LC[+57.021]QK.G	126	Fuc(1)	C[+57]*4, N[+1], S[+146]	1038.36	2	2075.72	2075.72	0	-1.8	Specific	1.64	1.64	1.64	1.76	318	>FBN1 N term EGF12 swap	1	DW012721_4.2746.2746.2	controllerType=0 controllerNumber=1 scan=2746	7.8949
02339:3	1	R.[+14.016]C[+57.021]MN[+15.995]GGS[+132.042]C[+57.021]SDDHC[+57.021]LC[+57.021]QK.G	126	Pent(1)	.[14], C[+57]*4, N[+16], S[+132]	697.583	3	2090.73	2090.73	0	-0.4	Specific	7.55	7.55	0	2.01	318	>FBN1 N term EGF12 swap	1	DW012721_4.2277.2277.3	controllerType=0 controllerNumber=1 scan=2277	6.7959
02394:3	1	R.[+14.016]C[+57.021]MNGGS[+132.042]C[+57.021]SD[+15.995]DHC[+57.021]LC[+57.021]QK.G	126	Pent(1)	.[14], C[+57]*4, D[+16], S[+132]	697.581	3	2090.73	2090.73	0	-3.4	Specific	14.28	14.28	0	1.94	318	>FBN1 N term EGF12 swap	1	DW012721_4.2326.2326.3	controllerType=0 controllerNumber=1 scan=2326	6.9126
02173:3	1	R.[+14.016]C[+57.021]MN[+15.995]GGS[+132.042]C[+57.021]SDDHC[+57.021]LC[+57.021]QK.G	126	Pent(1)	.[14], C[+57]*4, N[+16], S[+132]	697.583	3	2090.73	2090.73	0	-0.3	Specific	33.96	33.96	0	2.01	318	>FBN1 N term EGF12 swap	1	DW012721_4.2145.2145.3	controllerType=0 controllerNumber=1 scan=2145	6.4698
02230:3	1	R.C[+57.021]M[+15.995]NGGS[+146.058]C[+57.021]SDDHC[+57.021]LC[+57.021]QK.G	126	Fuc(1)	C[+57]*4, M[+16], S[+146]	697.583	3	2090.73	2090.73	0	-0.2	Specific	64.97	64.97	4	2.26	318	>FBN1 N term EGF12 swap	1	DW012721_4.2189.2189.3	controllerType=0 controllerNumber=1 scan=2189	6.579
02875:3	1	R.C[+57.021][-17.027]MNGGSC[+57.021]S[+146.058]DDHC[+57.021]LC[+57.021]QK.G	126	Fuc(1)	C[-17][+57]*4, S[+146]	686.575	3	2057.71	2057.71	0	-1.3	Specific	81.97	81.97	1.59	2.01	318	>FBN1 N term EGF12 swap	1	DW012721_4.2723.2723.3	controllerType=0 controllerNumber=1 scan=2723	7.8415
02282:3	1	R.C[+57.021]M[+15.995]NGGS[+146.058]C[+57.021]SDDHC[+57.021]LC[+57.021]QK.G	126	Fuc(1)	C[+57]*4, M[+16], S[+146]	697.583	3	2090.73	2090.73	0	0.2	Specific	129.91	129.91	4	3.1	318	>FBN1 N term EGF12 swap	1	DW012721_4.2233.2233.3	controllerType=0 controllerNumber=1 scan=2233	6.6886
03053:3	1	R.C[+57.021]MN[+0.984]GGS[+146.058]C[+57.021]SDDHC[+57.021]LC[+57.021]QK.G	126	Fuc(1)	C[+57]*4, N[+1], S[+146]	692.577	3	2075.72	2075.72	0	-2.8	Specific	200.52	200.52	4	3.57	318	>FBN1 N term EGF12 swap	1	DW012721_4.2865.2865.3	controllerType=0 controllerNumber=1 scan=2865	8.1713
02462:3	1	R.C[+57.021]M[+15.995]NGGS[+146.058]C[+57.021]SDDHC[+57.021]LC[+57.021]QK.G	126	Fuc(1)	C[+57]*4, M[+16], S[+146]	697.577	3	2090.72	2090.73	0	-8.2	Specific	281.08	281.08	4	4.19	318	>FBN1 N term EGF12 swap	1	DW012721_4.2378.2378.3	controllerType=0 controllerNumber=1 scan=2378	7.0373
04052:2	1	R.C[+57.021][-17.027]MNGGSC[+57.021]S[+146.058]DDHC[+57.021]LC[+57.021]QK.G	126	Fuc(1)	C[-17][+57]*4, S[+146]	1029.36	2	2057.71	2057.71	0	-0.1	Specific	305.23	305.23	22	4.74	318	>FBN1 N term EGF12 swap	1	DW012721_4.3672.3672.2	controllerType=0 controllerNumber=1 scan=3672	9.9715
02590:3	1	R.C[+57.021]M[+15.995]NGGS[+146.058]C[+57.021]SDDHC[+57.021]LC[+57.021]QK.G	126	Fuc(1)	C[+57]*4, M[+16], S[+146]	697.579	3	2090.72	2090.73	0	-5	Specific	312.02	312.02	4	4.37	318	>FBN1 N term EGF12 swap	1	DW012721_4.2486.2486.3	controllerType=0 controllerNumber=1 scan=2486	7.2895
02650:3	1	R.C[+57.021]M[+15.995]NGGSC[+57.021]S[+146.058]DDHC[+57.021]LC[+57.021]QK.G	126	Fuc(1)	C[+57]*4, M[+16], S[+146]	697.58	3	2090.73	2090.73	0	-3.9	Specific	312.8	312.8	13.17	4.61	318	>FBN1 N term EGF12 swap	1	DW012721_4.2536.2536.3	controllerType=0 controllerNumber=1 scan=2536	7.4069
02988:3	1	R.C[+57.021]MN[+0.984]GGS[+146.058]C[+57.021]SDDHC[+57.021]LC[+57.021]QK.G	126	Fuc(1)	C[+57]*4, N[+1], S[+146]	692.578	3	2075.72	2075.72	0	-1.7	Specific	344.83	344.83	4	5.98	318	>FBN1 N term EGF12 swap	1	DW012721_4.2809.2809.3	controllerType=0 controllerNumber=1 scan=2809	8.0414
02513:3	1	R.C[+57.021]M[+15.995]NGGS[+146.058]C[+57.021]SDDHC[+57.021]LC[+57.021]QK.G	126	Fuc(1)	C[+57]*4, M[+16], S[+146]	697.578	3	2090.72	2090.73	0	-6.9	Specific	347.28	347.28	4	4.7	318	>FBN1 N term EGF12 swap	1	DW012721_4.2426.2426.3	controllerType=0 controllerNumber=1 scan=2426	7.1506
02916:3	1	R.C[+57.021]MN[+0.984]GGS[+146.058]C[+57.021]SDDHC[+57.021]LC[+57.021]QK.G	126	Fuc(1)	C[+57]*4, N[+1], S[+146]	692.577	3	2075.72	2075.72	0	-2.4	Specific	347.57	347.57	5.46	5.82	318	>FBN1 N term EGF12 swap	1	DW012721_4.2754.2754.3	controllerType=0 controllerNumber=1 scan=2754	7.9141
02718:3	1	R.C[+57.021]M[+15.995]NGGS[+146.058]C[+57.021]SDDHC[+57.021]LC[+57.021]QK.G	126	Fuc(1)	C[+57]*4, M[+16], S[+146]	697.579	3	2090.72	2090.73	0	-5.4	Specific	361.84	361.84	4	4.88	318	>FBN1 N term EGF12 swap	1	DW012721_4.2589.2589.3	controllerType=0 controllerNumber=1 scan=2589	7.5315
02781:3	1	R.C[+57.021]M[+15.995]NGGS[+146.058]C[+57.021]SDDHC[+57.021]LC[+57.021]QK.G	126	Fuc(1)	C[+57]*4, M[+16], S[+146]	697.576	3	2090.71	2090.73	0	-9.7	Specific	396.87	396.87	4	5.94	318	>FBN1 N term EGF12 swap	1	DW012721_4.2645.2645.3	controllerType=0 controllerNumber=1 scan=2645	7.6623
02849:3	1	R.C[+57.021]MN[+0.984]GGS[+146.058]C[+57.021]SDDHC[+57.021]LC[+57.021]QK.G	126	Fuc(1)	C[+57]*4, N[+1], S[+146]	692.578	3	2075.72	2075.72	0	-2.3	Specific	405.29	405.29	4	7.14	318	>FBN1 N term EGF12 swap	1	DW012721_4.2701.2701.3	controllerType=0 controllerNumber=1 scan=2701	7.7921
03969:2	1	R.C[+57.021][-17.027]MNGGSC[+57.021]S[+146.058]DDHC[+57.021]LC[+57.021]QK.G	126	Fuc(1)	C[-17][+57]*4, S[+146]	1029.36	2	2057.71	2057.71	0	-1.2	Specific	436.82	436.82	16.96	6.39	318	>FBN1 N term EGF12 swap	1	DW012721_4.3614.3614.2	controllerType=0 controllerNumber=1 scan=3614	9.8411
04367:2	1	R.C[+57.021][-17.027]MN[+0.984]GGS[+146.058]C[+57.021]SDDHC[+57.021]LC[+57.021]QK.G	126	Fuc(1)	C[-17][+57]*4, N[+1], S[+146]	1029.85	2	2058.69	2058.7	0	-1.5	Specific	152.89	152.89	4	2.54	318	>FBN1 N term EGF12 swap	1	DW012721_4.3915.3915.2	controllerType=0 controllerNumber=1 scan=3915	10.5199
04196:2	1	R.C[+57.021][-17.027]MN[+0.984]GGS[+146.058]C[+57.021]SDDHC[+57.021]LC[+57.021]QK.G	126	Fuc(1)	C[-17][+57]*4, N[+1], S[+146]	1029.85	2	2058.7	2058.7	0	-0.1	Specific	164.4	164.4	4	2.63	318	>FBN1 N term EGF12 swap	1	DW012721_4.3781.3781.2	controllerType=0 controllerNumber=1 scan=3781	10.2208
02991:3	1	R.C[+57.021]M[+15.995]N[+0.984]GGS[+146.058]C[+57.021]SDDHC[+57.021]LC[+57.021]QK.G	126	Fuc(1)	C[+57]*4, M[+16], N[+1], S[+146]	697.909	3	2091.71	2091.72	0	-2.3	Specific	211.36	211.36	4	3.57	318	>FBN1 N term EGF12 swap	1	DW012721_4.2812.2812.3	controllerType=0 controllerNumber=1 scan=2812	8.0479
04301:2	1	R.C[+57.021][-17.027]MN[+0.984]GGSC[+57.021]S[+146.058]DDHC[+57.021]LC[+57.021]QK.G	126	Fuc(1)	C[-17][+57]*4, N[+1], S[+146]	1029.85	2	2058.7	2058.7	0	-0.1	Specific	245.53	245.53	18.11	4.13	318	>FBN1 N term EGF12 swap	1	DW012721_4.3860.3860.2	controllerType=0 controllerNumber=1 scan=3860	10.3995
02918:3	1	R.C[+57.021]M[+15.995]N[+0.984]GGS[+146.058]C[+57.021]SDDHC[+57.021]LC[+57.021]QK.G	126	Fuc(1)	C[+57]*4, M[+16], N[+1], S[+146]	697.909	3	2091.71	2091.72	0	-2.9	Specific	353.45	353.45	4	5.82	318	>FBN1 N term EGF12 swap	1	DW012721_4.2755.2755.3	controllerType=0 controllerNumber=1 scan=2755	7.9163
02853:3	1	R.C[+57.021]M[+15.995]N[+0.984]GGS[+146.058]C[+57.021]SDDHC[+57.021]LC[+57.021]QK.G	126	Fuc(1)	C[+57]*4, M[+16], N[+1], S[+146]	697.909	3	2091.71	2091.72	0	-2.5	Specific	362.37	362.37	4	5.99	318	>FBN1 N term EGF12 swap	1	DW012721_4.2704.2704.3	controllerType=0 controllerNumber=1 scan=2704	7.7985
02782:3	1	R.C[+57.021]M[+15.995]N[+0.984]GGSC[+57.021]S[+146.058]DDHC[+57.021]LC[+57.021]QK.G	126	Fuc(1)	C[+57]*4, M[+16], N[+1], S[+146]	697.91	3	2091.72	2091.72	0	-1.4	Specific	365.95	365.95	13.36	6.16	318	>FBN1 N term EGF12 swap	1	DW012721_4.2645.2645.3	controllerType=0 controllerNumber=1 scan=2645	7.6623
03834:2	1	K.GYIGTHC[+57.021]GQPVC[+57.021]ESGC[+57.021]LNGGR.C	142		C[+57]*3	1139.99	2	2278.97	2278.97	0	-0.2	Specific	235.79	235.79	235.79	2.65	318	>FBN1 N term EGF12 swap	1	DW012721_4.3505.3505.2	controllerType=0 controllerNumber=1 scan=3505	9.5986
03772:4	1	K.GYIGTHC[+57.021]GQPVC[+57.021]ESGC[+57.021]LNGGR.C	142		C[+57]*3	570.498	4	2278.97	2278.97	0	-2.5	Specific	400.74	400.74	400.74	5.8	318	>FBN1 N term EGF12 swap	1	DW012721_4.3456.3456.4	controllerType=0 controllerNumber=1 scan=3456	9.4902
03751:3	1	K.GYIGTHC[+57.021]GQPVC[+57.021]ESGC[+57.021]LNGGR.C	142		C[+57]*3	760.328	3	2278.97	2278.97	0	-2	Specific	608.15	608.15	608.15	8.45	318	>FBN1 N term EGF12 swap	1	DW012721_4.3438.3438.3	controllerType=0 controllerNumber=1 scan=3438	9.4532
03890:3	1	K.GYIGTHC[+57.021]GQPVC[+57.021]ESGC[+57.021]LNGGR.C	142		C[+57]*3	760.328	3	2278.97	2278.97	0	-2.3	Specific	616.48	608.54	608.54	8.29	318	>FBN1 N term EGF12 swap	1	DW012721_4.3548.3548.3	controllerType=0 controllerNumber=1 scan=3548	9.6937
03818:3	1	K.GYIGTHC[+57.021]GQPVC[+57.021]ESGC[+57.021]LNGGR.C	142		C[+57]*3	760.328	3	2278.97	2278.97	0	-2.1	Specific	621.62	621.62	621.62	8.29	318	>FBN1 N term EGF12 swap	1	DW012721_4.3491.3491.3	controllerType=0 controllerNumber=1 scan=3491	9.5692
03764:2	1	K.GYIGTHC[+57.021]GQPVC[+57.021]ESGC[+57.021]LNGGR.C	142		C[+57]*3	1139.99	2	2278.97	2278.97	0	-1.3	Specific	627.02	617.61	617.61	8.41	318	>FBN1 N term EGF12 swap	1	DW012721_4.3450.3450.2	controllerType=0 controllerNumber=1 scan=3450	9.4782
03982:2	1	K.GYIGTHC[+57.021]GQPVC[+57.021]ESGC[+57.021]LN[+0.984]GGR.C	142		C[+57]*3, N[+1]	1140.48	2	2279.96	2279.96	0	-0.1	Specific	174.55	174.55	174.55	2.33	318	>FBN1 N term EGF12 swap	1	DW012721_4.3623.3623.2	controllerType=0 controllerNumber=1 scan=3623	9.8622
03916:2	1	K.GYIGTHC[+57.021]GQPVC[+57.021]ESGC[+57.021]LN[+0.984]GGR.C	142		C[+57]*3, N[+1]	1140.48	2	2279.96	2279.96	0	-0.4	Specific	184.06	184.06	184.06	2.1	318	>FBN1 N term EGF12 swap	1	DW012721_4.3572.3572.2	controllerType=0 controllerNumber=1 scan=3572	9.7494
04298:3	1	K.GYIGTHC[+57.021]GQPVC[+57.021]ESGC[+57.021]LN[+0.984]GGR.C	142		C[+57]*3, N[+1]	760.658	3	2279.96	2279.96	0	-0.4	Specific	399.86	399.86	399.86	5.98	318	>FBN1 N term EGF12 swap	1	DW012721_4.3858.3858.3	controllerType=0 controllerNumber=1 scan=3858	10.3951
04199:3	1	K.GYIGTHC[+57.021]GQPVC[+57.021]ESGC[+57.021]LN[+0.984]GGR.C	142		C[+57]*3, N[+1]	760.659	3	2279.96	2279.96	0	1.4	Specific	483.66	483.66	483.66	5.11	318	>FBN1 N term EGF12 swap	1	DW012721_4.3784.3784.3	controllerType=0 controllerNumber=1 scan=3784	10.2273
04111:3	1	K.GYIGTHC[+57.021]GQPVC[+57.021]ESGC[+57.021]LN[+0.984]GGR.C	142		C[+57]*3, N[+1]	760.657	3	2279.96	2279.96	0	-0.7	Specific	595.49	595.49	595.49	8.33	318	>FBN1 N term EGF12 swap	1	DW012721_4.3713.3713.3	controllerType=0 controllerNumber=1 scan=3713	10.0664
03952:3	1	K.GYIGTHC[+57.021]GQPVC[+57.021]ESGC[+57.021]LN[+0.984]GGR.C	142		C[+57]*3, N[+1]	760.657	3	2279.96	2279.96	0	-1.7	Specific	599.65	529.66	529.66	8.33	318	>FBN1 N term EGF12 swap	1	DW012721_4.3601.3601.3	controllerType=0 controllerNumber=1 scan=3601	9.8119
04031:3	1	K.GYIGTHC[+57.021]GQPVC[+57.021]ESGC[+57.021]LN[+0.984]GGR.C	142		C[+57]*3, N[+1]	760.657	3	2279.96	2279.96	0	-1.2	Specific	602.03	529.55	529.55	9.33	318	>FBN1 N term EGF12 swap	1	DW012721_4.3657.3657.3	controllerType=0 controllerNumber=1 scan=3657	9.9373
04815:2	1	R.C[+57.021]AC[+57.021]TYGFTGPQC[+57.021]ER.D	169		C[+57]*3	853.838	2	1706.67	1706.67	0	-2.2	Specific	353.41	353.41	353.41	5.82	318	>FBN1 N term EGF12 swap	1	DW012721_4.4280.4280.2	controllerType=0 controllerNumber=1 scan=4280	11.3252
04426:3	1	R.C[+57.021]AC[+57.021]TYGFTGPQC[+57.021]ER.D	169		C[+57]*3	569.561	3	1706.67	1706.67	0	-2.2	Specific	361.43	352.64	352.64	4.83	318	>FBN1 N term EGF12 swap	1	DW012721_4.3966.3966.3	controllerType=0 controllerNumber=1 scan=3966	10.6303
04492:3	1	R.C[+57.021]AC[+57.021]TYGFTGPQC[+57.021]ER.D	169		C[+57]*3	569.561	3	1706.67	1706.67	0	-2.2	Specific	453.31	351.24	351.24	5.11	318	>FBN1 N term EGF12 swap	1	DW012721_4.4019.4019.3	controllerType=0 controllerNumber=1 scan=4019	10.7457
04648:2	1	R.C[+57.021]AC[+57.021]TYGFTGPQC[+57.021]ER.D	169		C[+57]*3	853.839	2	1706.67	1706.67	0	-0.6	Specific	453.71	334.8	334.8	6.44	318	>FBN1 N term EGF12 swap	1	DW012721_4.4146.4146.2	controllerType=0 controllerNumber=1 scan=4146	11.0208
04505:2	1	R.C[+57.021]AC[+57.021]TYGFTGPQC[+57.021]ER.D	169		C[+57]*3	853.838	2	1706.67	1706.67	0	-1.7	Specific	487.75	313.3	313.3	6.32	318	>FBN1 N term EGF12 swap	1	DW012721_4.4030.4030.2	controllerType=0 controllerNumber=1 scan=4030	10.7715
04577:2	1	R.C[+57.021]AC[+57.021]TYGFTGPQC[+57.021]ER.D	169		C[+57]*3	853.838	2	1706.67	1706.67	0	-2.2	Specific	492.27	327.41	327.41	6.16	318	>FBN1 N term EGF12 swap	1	DW012721_4.4088.4088.2	controllerType=0 controllerNumber=1 scan=4088	10.8914
04437:2	1	R.C[+57.021]AC[+57.021]TYGFTGPQC[+57.021]ER.D	169		C[+57]*3	853.838	2	1706.67	1706.67	0	-1.4	Specific	514.92	323.92	323.92	5.45	318	>FBN1 N term EGF12 swap	1	DW012721_4.3975.3975.2	controllerType=0 controllerNumber=1 scan=3975	10.6502
04379:2	1	R.C[+57.021]AC[+57.021]TYGFTGPQC[+57.021]ER.D	169		C[+57]*3	853.838	2	1706.67	1706.67	0	-1.8	Specific	516.96	344.32	344.32	6.52	318	>FBN1 N term EGF12 swap	1	DW012721_4.3924.3924.2	controllerType=0 controllerNumber=1 scan=3924	10.5405
06208:2	1	R.C[+57.021][-17.027]AC[+57.021]TYGFTGPQC[+57.021]ER.D	169		C[-17][+57]*3	845.326	2	1689.64	1689.65	0	-0.8	Specific	455.35	455.35	455.35	7.5	318	>FBN1 N term EGF12 swap	1	DW012721_4.5409.5409.2	controllerType=0 controllerNumber=1 scan=5409	13.8738
06073:2	1	R.C[+57.021][-17.027]AC[+57.021]TYGFTGPQC[+57.021]ER.D	169		C[-17][+57]*3	845.326	2	1689.64	1689.65	0	-0.6	Specific	522.61	516.4	516.4	7.76	318	>FBN1 N term EGF12 swap	1	DW012721_4.5300.5300.2	controllerType=0 controllerNumber=1 scan=5300	13.624
06135:2	1	R.C[+57.021][-17.027]AC[+57.021]TYGFTGPQC[+57.021]ER.D	169		C[-17][+57]*3	845.325	2	1689.64	1689.65	0	-1.5	Specific	535.57	535.57	535.57	7.76	318	>FBN1 N term EGF12 swap	1	DW012721_4.5350.5350.2	controllerType=0 controllerNumber=1 scan=5350	13.7409
07182:2	1	R.TGPC[+57.021]FTVISNQMC[+57.021]QGQLSGIVC[+57.021]TK.T	186		C[+57]*3	1343.63	2	2686.25	2686.25	0	0	Specific	27.26	27.26	27.26	1.75	318	>FBN1 N term EGF12 swap	1	DW012721_4.6232.6232.2	controllerType=0 controllerNumber=1 scan=6232	15.7571
07119:2	1	R.TGPC[+57.021]FTVISNQMC[+57.021]QGQLSGIVC[+57.021]TK.T	186		C[+57]*3	1343.63	2	2686.25	2686.25	0	0.2	Specific	101.96	101.96	101.96	1.78	318	>FBN1 N term EGF12 swap	1	DW012721_4.6177.6177.2	controllerType=0 controllerNumber=1 scan=6177	15.6326
07826:3	1	R.TGPC[+57.021]FTVISNQMC[+57.021]QGQLSGIVC[+57.021]TK.T	186		C[+57]*3	896.082	3	2686.23	2686.25	0	-4.7	Specific	135.85	135.85	135.85	2.05	318	>FBN1 N term EGF12 swap	1	DW012721_4.6767.6767.3	controllerType=0 controllerNumber=1 scan=6767	16.9984
07499:3	1	R.TGPC[+57.021]FTVISNQMC[+57.021]QGQLSGIVC[+57.021]TK.T	186		C[+57]*3	896.086	3	2686.24	2686.25	0	-1.2	Specific	162.57	162.57	162.57	1.81	318	>FBN1 N term EGF12 swap	1	DW012721_4.6496.6496.4	controllerType=0 controllerNumber=1 scan=6496	16.3681
07669:3	1	R.TGPC[+57.021]FTVISNQMC[+57.021]QGQLSGIVC[+57.021]TK.T	186		C[+57]*3	896.084	3	2686.24	2686.25	0	-3.1	Specific	196.56	196.56	196.56	2.1	318	>FBN1 N term EGF12 swap	1	DW012721_4.6633.6633.3	controllerType=0 controllerNumber=1 scan=6633	16.6852
07730:3	1	R.TGPC[+57.021]FTVISNQMC[+57.021]QGQLSGIVC[+57.021]TK.T	186		C[+57]*3	896.089	3	2686.25	2686.25	0	2.5	Specific	204.35	204.35	204.35	2.18	318	>FBN1 N term EGF12 swap	1	DW012721_4.6686.6686.3	controllerType=0 controllerNumber=1 scan=6686	16.8087
07462:3	1	R.TGPC[+57.021]FTVISNQMC[+57.021]QGQLSGIVC[+57.021]TK.T	186		C[+57]*3	896.084	3	2686.24	2686.25	0	-2.9	Specific	339.72	339.72	339.72	4.75	318	>FBN1 N term EGF12 swap	1	DW012721_4.6465.6465.3	controllerType=0 controllerNumber=1 scan=6465	16.2947
06989:2	1	R.TGPC[+57.021]FTVISNQMC[+57.021]QGQLSGIVC[+57.021]TK.T	186		C[+57]*3	1343.63	2	2686.24	2686.25	0	-0.8	Specific	388.44	388.44	388.44	4.98	318	>FBN1 N term EGF12 swap	1	DW012721_4.6067.6067.2	controllerType=0 controllerNumber=1 scan=6067	15.3811
07056:2	1	R.TGPC[+57.021]FTVISNQMC[+57.021]QGQLSGIVC[+57.021]TK.T	186		C[+57]*3	1343.63	2	2686.24	2686.25	0	-0.4	Specific	397.27	397.27	397.27	6.15	318	>FBN1 N term EGF12 swap	1	DW012721_4.6121.6121.2	controllerType=0 controllerNumber=1 scan=6121	15.507
07360:3	1	R.TGPC[+57.021]FTVISNQMC[+57.021]QGQLSGIVC[+57.021]TK.T	186		C[+57]*3	896.085	3	2686.24	2686.25	0	-1.9	Specific	462.23	462.23	462.23	6.43	318	>FBN1 N term EGF12 swap	1	DW012721_4.6385.6385.3	controllerType=0 controllerNumber=1 scan=6385	16.112
07299:3	1	R.TGPC[+57.021]FTVISNQMC[+57.021]QGQLSGIVC[+57.021]TK.T	186		C[+57]*3	896.088	3	2686.25	2686.25	0	2	Specific	539.97	539.97	539.97	5.15	318	>FBN1 N term EGF12 swap	1	DW012721_4.6330.6330.3	controllerType=0 controllerNumber=1 scan=6330	15.9856
07057:4	1	R.TGPC[+57.021]FTVISNQMC[+57.021]QGQLSGIVC[+57.021]TK.T	186		C[+57]*3	672.316	4	2686.24	2686.25	0	-2	Specific	545.91	545.91	545.91	6.69	318	>FBN1 N term EGF12 swap	1	DW012721_4.6122.6122.4	controllerType=0 controllerNumber=1 scan=6122	15.5082
07236:3	1	R.TGPC[+57.021]FTVISNQMC[+57.021]QGQLSGIVC[+57.021]TK.T	186		C[+57]*3	896.086	3	2686.24	2686.25	0	-1	Specific	565.16	565.16	565.16	7.32	318	>FBN1 N term EGF12 swap	1	DW012721_4.6276.6276.3	controllerType=0 controllerNumber=1 scan=6276	15.8587
07103:3	1	R.TGPC[+57.021]FTVISNQMC[+57.021]QGQLSGIVC[+57.021]TK.T	186		C[+57]*3	896.086	3	2686.24	2686.25	0	-1.1	Specific	575.46	575.46	575.46	7.32	318	>FBN1 N term EGF12 swap	1	DW012721_4.6164.6164.3	controllerType=0 controllerNumber=1 scan=6164	15.6035
06990:4	1	R.TGPC[+57.021]FTVISNQMC[+57.021]QGQLSGIVC[+57.021]TK.T	186		C[+57]*3	672.316	4	2686.24	2686.25	0	-2	Specific	589.97	589.97	589.97	7.32	318	>FBN1 N term EGF12 swap	1	DW012721_4.6068.6068.4	controllerType=0 controllerNumber=1 scan=6068	15.3833
07041:3	1	R.TGPC[+57.021]FTVISNQMC[+57.021]QGQLSGIVC[+57.021]TK.T	186		C[+57]*3	896.086	3	2686.24	2686.25	0	-0.9	Specific	598.04	598.04	598.04	7.32	318	>FBN1 N term EGF12 swap	1	DW012721_4.6109.6109.3	controllerType=0 controllerNumber=1 scan=6109	15.4792
06974:3	1	R.TGPC[+57.021]FTVISNQMC[+57.021]QGQLSGIVC[+57.021]TK.T	186		C[+57]*3	896.085	3	2686.24	2686.25	0	-1.6	Specific	615.32	615.32	615.32	8.32	318	>FBN1 N term EGF12 swap	1	DW012721_4.6056.6056.3	controllerType=0 controllerNumber=1 scan=6056	15.3553
07168:3	1	R.TGPC[+57.021]FTVISNQMC[+57.021]QGQLSGIVC[+57.021]TK.T	186		C[+57]*3	896.086	3	2686.24	2686.25	0	-1.4	Specific	634.83	634.83	634.83	8.32	318	>FBN1 N term EGF12 swap	1	DW012721_4.6219.6219.3	controllerType=0 controllerNumber=1 scan=6219	15.7283
06405:3	1	R.TGPC[+57.021]FTVISN[+15.995]QMC[+57.021]QGQLSGIVC[+57.021]TK.T	186		C[+57]*3, N[+16]	901.418	3	2702.24	2702.24	0	-0.6	Specific	284.01	284.01	16.67	2.91	318	>FBN1 N term EGF12 swap	1	DW012721_4.5581.5581.3	controllerType=0 controllerNumber=1 scan=5581	14.2703
06896:3	1	R.TGPC[+57.021]FTVISN[+15.995]QMC[+57.021]QGQLSGIVC[+57.021]TK.T	186		C[+57]*3, N[+16]	901.417	3	2702.24	2702.24	0	-1.9	Specific	440.74	440.74	4	6.43	318	>FBN1 N term EGF12 swap	1	DW012721_4.5986.5986.3	controllerType=0 controllerNumber=1 scan=5986	15.1925
06997:3	1	R.TGPC[+57.021]FTVISN[+15.995]QMC[+57.021]QGQLSGIVC[+57.021]TK.T	186		C[+57]*3, N[+16]	901.417	3	2702.24	2702.24	0	-1.3	Specific	478.33	478.33	4	6.43	318	>FBN1 N term EGF12 swap	1	DW012721_4.6074.6074.3	controllerType=0 controllerNumber=1 scan=6074	15.3964
07300:3	1	R.TGPC[+57.021]FTVISN[+0.984]QMC[+57.021]QGQLSGIVC[+57.021]TK.T	186		C[+57]*3, N[+1]	896.419	3	2687.24	2687.23	0	5	Specific	515.97	515.97	515.97	4.74	318	>FBN1 N term EGF12 swap	1	DW012721_4.6330.6330.3	controllerType=0 controllerNumber=1 scan=6330	15.9856
03330:2	1	K.TLC[+57.021]C[+57.021]ATVGR.A	210		C[+57]*2	519.246	2	1037.48	1037.49	0	-1.7	Specific	360.45	360.45	360.45	4.16	318	>FBN1 N term EGF12 swap	1	DW012721_4.3082.3082.2	controllerType=0 controllerNumber=1 scan=3082	8.671
03240:2	1	K.TLC[+57.021]C[+57.021]ATVGR.A	210		C[+57]*2	519.245	2	1037.48	1037.49	0	-2.8	Specific	388.61	388.61	388.61	5.05	318	>FBN1 N term EGF12 swap	1	DW012721_4.3012.3012.2	controllerType=0 controllerNumber=1 scan=3012	8.5103
03162:2	1	K.TLC[+57.021]C[+57.021]ATVGR.A	210		C[+57]*2	519.246	2	1037.48	1037.49	0	-2.4	Specific	394.97	394.97	394.97	5.05	318	>FBN1 N term EGF12 swap	1	DW012721_4.2953.2953.2	controllerType=0 controllerNumber=1 scan=2953	8.3743
03097:2	1	K.TLC[+57.021]C[+57.021]ATVGR.A	210		C[+57]*2	519.246	2	1037.48	1037.49	0	-2.5	Specific	409.82	409.82	409.82	5.43	318	>FBN1 N term EGF12 swap	1	DW012721_4.2898.2898.2	controllerType=0 controllerNumber=1 scan=2898	8.2473
02961:2	1	K.TLC[+57.021]C[+57.021]ATVGR.A	210		C[+57]*2	519.246	2	1037.48	1037.49	0	-2.3	Specific	439.15	439.15	439.15	5.43	318	>FBN1 N term EGF12 swap	1	DW012721_4.2789.2789.2	controllerType=0 controllerNumber=1 scan=2789	7.9951
03026:2	1	K.TLC[+57.021]C[+57.021]ATVGR.A	210		C[+57]*2	519.246	2	1037.48	1037.49	0	-1.9	Specific	448.49	448.49	448.49	5.79	318	>FBN1 N term EGF12 swap	1	DW012721_4.2842.2842.2	controllerType=0 controllerNumber=1 scan=2842	8.1186
04117:2	1	R.RGFIPNIR.T	236			486.788	2	972.569	972.574	0	-4.8	Specific	487.22	348.73	348.73	3.45	318	>FBN1 N term EGF12 swap	1	DW012721_4.3717.3717.2	controllerType=0 controllerNumber=1 scan=3717	10.075
04325:2	1	R.RGFIPNIR.T	236			486.789	2	972.571	972.574	0	-3.3	Specific	491.62	312.89	312.89	3.16	318	>FBN1 N term EGF12 swap	1	DW012721_4.3879.3879.2	controllerType=0 controllerNumber=1 scan=3879	10.442
04247:2	1	R.RGFIPNIR.T	236			486.789	2	972.571	972.574	0	-2.4	Specific	528.77	343.64	343.64	3.53	318	>FBN1 N term EGF12 swap	1	DW012721_4.3821.3821.2	controllerType=0 controllerNumber=1 scan=3821	10.3127
04180:2	1	R.RGFIPNIR.T	236			486.789	2	972.571	972.574	0	-2.7	Specific	551.24	352.9	352.9	3.29	318	>FBN1 N term EGF12 swap	1	DW012721_4.3767.3767.2	controllerType=0 controllerNumber=1 scan=3767	10.1886
05310:2	1	R.GFIPNIR.T	237			408.739	2	816.47	816.473	0	-2.7	Specific	250.59	118.34	118.34	1.93	318	>FBN1 N term EGF12 swap	1	DW012721_4.4679.4679.2	controllerType=0 controllerNumber=1 scan=4679	12.2133
05442:2	1	R.GFIPNIR.T	237			408.739	2	816.47	816.473	0	-2.8	Specific	250.98	118.16	118.16	1.82	318	>FBN1 N term EGF12 swap	1	DW012721_4.4790.4790.2	controllerType=0 controllerNumber=1 scan=4790	12.4581
05378:2	1	R.GFIPNIR.T	237			408.739	2	816.47	816.473	0	-3.3	Specific	251.25	146.43	146.43	2.15	318	>FBN1 N term EGF12 swap	1	DW012721_4.4735.4735.2	controllerType=0 controllerNumber=1 scan=4735	12.3352
05578:2	1	R.GFIPNIR.T	237			408.739	2	816.47	816.473	0	-2.8	Specific	254.21	72.23	72.23	1.8	318	>FBN1 N term EGF12 swap	1	DW012721_4.4907.4907.2	controllerType=0 controllerNumber=1 scan=4907	12.7193
05514:2	1	R.GFIPNIR.T	237			408.739	2	816.47	816.473	0	-3.3	Specific	273.78	60.2	60.2	1.8	318	>FBN1 N term EGF12 swap	1	DW012721_4.4848.4848.2	controllerType=0 controllerNumber=1 scan=4848	12.5885
05252:2	1	R.GFIPNIR.T	237			408.739	2	816.47	816.473	0	-3	Specific	297.17	132.43	132.43	2.37	318	>FBN1 N term EGF12 swap	1	DW012721_4.4632.4632.2	controllerType=0 controllerNumber=1 scan=4632	12.1059
06551:3	1	R.TGAC[+57.021]QDVDEC[+57.021]QAIPGLC[+57.021]QGGNC[+57.021]INTVGSFEC[+57.021]K.C	244		C[+57]*5	1182.5	3	3545.48	3545.49	0	-2.4	Specific	240.12	240.12	240.12	4.04	318	>FBN1 N term EGF12 swap	1	DW012721_4.5699.5699.3	controllerType=0 controllerNumber=1 scan=5699	14.5364
06606:3	1	R.TGAC[+57.021]QDVDEC[+57.021]QAIPGLC[+57.021]QGGNC[+57.021]INTVGSFEC[+57.021]K.C	244		C[+57]*5	1182.5	3	3545.49	3545.49	0	0.1	Specific	290.03	290.03	290.03	3.76	318	>FBN1 N term EGF12 swap	1	DW012721_4.5747.5747.3	controllerType=0 controllerNumber=1 scan=5747	14.6472
06654:4	1	R.TGAC[+57.021]QDVDEC[+57.021]QAIPGLC[+57.021]QGGNC[+57.021]INTVGSFEC[+57.021]K.C	244		C[+57]*5	887.125	4	3545.48	3545.49	0	-2.5	Specific	320.74	320.74	320.74	4.78	318	>FBN1 N term EGF12 swap	1	DW012721_4.5784.5784.4	controllerType=0 controllerNumber=1 scan=5784	14.7316
06337:3	1	R.TGAC[+57.021]QDVDEC[+57.021]QAIPGLC[+57.021]QGGNC[+57.021]INTVGSFEC[+57.021]K.C	244		C[+57]*5	1182.5	3	3545.48	3545.49	0	-0.8	Specific	416.01	416.01	416.01	6.46	318	>FBN1 N term EGF12 swap	1	DW012721_4.5521.5521.3	controllerType=0 controllerNumber=1 scan=5521	14.1332
06557:4	1	R.TGAC[+57.021]QDVDEC[+57.021]QAIPGLC[+57.021]QGGNC[+57.021]INTVGSFEC[+57.021]K.C	244		C[+57]*5	887.125	4	3545.48	3545.49	0	-2.5	Specific	470.54	470.54	470.54	6.5	318	>FBN1 N term EGF12 swap	1	DW012721_4.5705.5705.4	controllerType=0 controllerNumber=1 scan=5705	14.5495
06458:4	1	R.TGAC[+57.021]QDVDEC[+57.021]QAIPGLC[+57.021]QGGNC[+57.021]INTVGSFEC[+57.021]K.C	244		C[+57]*5	887.124	4	3545.47	3545.49	0	-3.9	Specific	496.28	496.28	496.28	6.58	318	>FBN1 N term EGF12 swap	1	DW012721_4.5623.5623.4	controllerType=0 controllerNumber=1 scan=5623	14.362
06380:4	1	R.TGAC[+57.021]QDVDEC[+57.021]QAIPGLC[+57.021]QGGNC[+57.021]INTVGSFEC[+57.021]K.C	244		C[+57]*5	887.125	4	3545.48	3545.49	0	-2.7	Specific	540.97	540.97	540.97	6.76	318	>FBN1 N term EGF12 swap	1	DW012721_4.5559.5559.4	controllerType=0 controllerNumber=1 scan=5559	14.2218
06318:4	1	R.TGAC[+57.021]QDVDEC[+57.021]QAIPGLC[+57.021]QGGNC[+57.021]INTVGSFEC[+57.021]K.C	244		C[+57]*5	887.125	4	3545.48	3545.49	0	-1.7	Specific	689.51	689.51	689.51	9.55	318	>FBN1 N term EGF12 swap	1	DW012721_4.5506.5506.4	controllerType=0 controllerNumber=1 scan=5506	14.0995
06463:4	1	R.TGAC[+57.021]QDVDEC[+57.021]QAIPGLC[+57.021]QGGNC[+57.021]INT[+162.053]VGSFEC[+57.021]K.C	244	Hex(1)	C[+57]*5, T[+162]	927.638	4	3707.53	3707.54	0	-2	Specific	222.95	222.95	1.51	3.76	318	>FBN1 N term EGF12 swap	1	DW012721_4.5629.5629.4	controllerType=0 controllerNumber=1 scan=5629	14.377
06345:2	1	R.TGAC[+57.021]QDVDEC[+57.021]QAIPGLC[+57.021]QGGNC[+57.021]INT[+162.053]VGSFEC[+57.021]K.C	244	Hex(1)	C[+57]*5, T[+162]	1854.27	2	3707.54	3707.54	0	-0.5	Specific	316.01	316.01	3.6	4.81	318	>FBN1 N term EGF12 swap	1	DW012721_4.5529.5529.2	controllerType=0 controllerNumber=1 scan=5529	14.1526
06348:4	1	R.TGAC[+57.021]QDVDEC[+57.021]QAIPGLC[+57.021]QGGNC[+57.021]IN[+15.995]TVGSFEC[+57.021]K.C	244		C[+57]*5, N[+16]	891.123	4	3561.47	3561.48	0	-3.1	Specific	341.73	341.73	3	4.11	318	>FBN1 N term EGF12 swap	1	DW012721_4.5532.5532.4	controllerType=0 controllerNumber=1 scan=5532	14.1592
06332:3	1	R.TGAC[+57.021]QDVDEC[+57.021]QAIPGLC[+57.021]QGGNC[+57.021]INTVGS[+162.053]FEC[+57.021]K.C	244	Hex(1)	C[+57]*5, S[+162]	1236.52	3	3707.54	3707.54	0	-0.7	Specific	443.91	443.91	9.66	6.66	318	>FBN1 N term EGF12 swap	1	DW012721_4.5517.5517.3	controllerType=0 controllerNumber=1 scan=5517	14.1245
06381:4	1	R.TGAC[+57.021]QDVDEC[+57.021]QAIPGLC[+57.021]QGGNC[+57.021]INTVGS[+162.053]FEC[+57.021]K.C	244	Hex(1)	C[+57]*5, S[+162]	927.64	4	3707.54	3707.54	0	-0.4	Specific	571.04	571.04	8.69	7.55	318	>FBN1 N term EGF12 swap	1	DW012721_4.5560.5560.4	controllerType=0 controllerNumber=1 scan=5560	14.2239
06319:4	1	R.TGAC[+57.021]QDVDEC[+57.021]QAIPGLC[+57.021]QGGNC[+57.021]INTVGS[+162.053]FEC[+57.021]K.C	244	Hex(1)	C[+57]*5, S[+162]	927.639	4	3707.53	3707.54	0	-1	Specific	589.98	589.98	7.11	7.55	318	>FBN1 N term EGF12 swap	1	DW012721_4.5507.5507.4	controllerType=0 controllerNumber=1 scan=5507	14.1017
06506:3	1	R.T[+162.053]GAC[+57.021]QDVDEC[+57.021]QAIPGLC[+57.021]QGGN[+0.984]C[+57.021]INTVGSFEC[+57.021]K.C	244	Hex(1)	C[+57]*5, N[+1], T[+162]	1236.85	3	3708.53	3708.52	0	1.8	Specific	33.61	33.61	6.92	1.75	318	>FBN1 N term EGF12 swap	1	DW012721_4.5662.5662.3	controllerType=0 controllerNumber=1 scan=5662	14.4532
06393:3	1	R.TGAC[+57.021]QDVDEC[+57.021]QAIPGLC[+57.021]QGGN[+15.995]C[+57.021]INT[+146.058]VGSFEC[+57.021]K.C	244	Fuc(1)	C[+57]*5, N[+16], T[+146]	1236.52	3	3707.54	3707.54	0	-0.8	Specific	309.75	309.75	3.6	4.81	318	>FBN1 N term EGF12 swap	1	DW012721_4.5571.5571.3	controllerType=0 controllerNumber=1 scan=5571	14.2471
06451:4	1	K.LNEVSQKC[+57.021]EDIDEC[+57.021]STIPGIC[+57.021]EGGEC[+57.021]TNTVSSYFC[+57.021]K.C	282		C[+57]*5	1047.44	4	4186.76	4186.77	0	-1.7	Specific	418.6	399.11	128.8	5.56	318	>FBN1 N term EGF12 swap	1	DW012721_4.5619.5619.4	controllerType=0 controllerNumber=1 scan=5619	14.3533
07233:3	1	K.C[+57.021]EDIDEC[+57.021]STIPGIC[+57.021]EGGEC[+57.021]TNTVSSYFC[+57.021]K.C	289		C[+57]*5	1130.12	3	3388.35	3388.34	0	2.3	Specific	270.1	270.1	227.59	3.09	318	>FBN1 N term EGF12 swap	1	DW012721_4.6274.6274.3	controllerType=0 controllerNumber=1 scan=6274	15.8545
07162:3	1	K.C[+57.021]EDIDEC[+57.021]STIPGIC[+57.021]EGGEC[+57.021]TNTVSSYFC[+57.021]K.C	289		C[+57]*5	1130.12	3	3388.34	3388.34	0	-1.4	Specific	320.37	320.37	214.39	5.23	318	>FBN1 N term EGF12 swap	1	DW012721_4.6213.6213.3	controllerType=0 controllerNumber=1 scan=6213	15.7134
07049:2	1	K.C[+57.021]EDIDEC[+57.021]STIPGIC[+57.021]EGGEC[+57.021]TNTVSSYFC[+57.021]K.C	289		C[+57]*5	1694.67	2	3388.34	3388.34	0	-0.8	Specific	489.49	489.49	334.05	7.03	318	>FBN1 N term EGF12 swap	1	DW012721_4.6115.6115.2	controllerType=0 controllerNumber=1 scan=6115	15.492
07091:3	1	K.C[+57.021]EDIDEC[+57.021]STIPGIC[+57.021]EGGEC[+57.021]TNTVSSYFC[+57.021]K.C	289		C[+57]*5	1130.12	3	3388.34	3388.34	0	-0.8	Specific	497.26	497.26	323.3	7.03	318	>FBN1 N term EGF12 swap	1	DW012721_4.6153.6153.3	controllerType=0 controllerNumber=1 scan=6153	15.58
07028:3	1	K.C[+57.021]EDIDEC[+57.021]STIPGIC[+57.021]EGGEC[+57.021]TNTVSSYFC[+57.021]K.C	289		C[+57]*5	1130.12	3	3388.34	3388.34	0	-0.8	Specific	586.71	586.71	393.65	7.85	318	>FBN1 N term EGF12 swap	1	DW012721_4.6100.6100.3	controllerType=0 controllerNumber=1 scan=6100	15.4578
07051:4	1	K.C[+57.021]EDIDEC[+57.021]STIPGIC[+57.021]EGGEC[+57.021]TNTVSSYFC[+57.021]K.C	289		C[+57]*5	847.84	4	3388.34	3388.34	0	-0.9	Specific	672.06	660.63	498.18	9.85	318	>FBN1 N term EGF12 swap	1	DW012721_4.6117.6117.4	controllerType=0 controllerNumber=1 scan=6117	15.4964
08236:3	1	K.C[+57.021][-17.027]EDIDEC[+57.021]STIPGIC[+57.021]EGGEC[+57.021]TNTVSSYFC[+57.021]K.C	289		C[-17][+57]*5	1124.44	3	3371.32	3371.32	0	0.4	Specific	444.78	418.96	418.96	6.95	318	>FBN1 N term EGF12 swap	1	DW012721_4.7106.7106.3	controllerType=0 controllerNumber=1 scan=7106	17.785
04326:3	1	K.C[+57.021]PPGFYTSPDGTR.C	318		C[+57]	485.549	3	1454.63	1454.64	0	-2.6	Specific	179.67	127.76	127.76	1.87	318	>FBN1 N term EGF12 swap	1	DW012721_4.3879.3879.2	controllerType=0 controllerNumber=1 scan=3879	10.442
05073:2	1	K.C[+57.021]PPGFYTSPDGTR.C	318		C[+57]	727.821	2	1454.63	1454.64	0	-2	Specific	375.23	375.23	375.23	6.05	318	>FBN1 N term EGF12 swap	1	DW012721_4.4488.4488.2	controllerType=0 controllerNumber=1 scan=4488	11.7835
04403:3	1	K.C[+57.021]PPGFYTSPDGTR.C	318		C[+57]	485.549	3	1454.63	1454.64	0	-3.1	Specific	400.05	387.93	387.93	5.87	318	>FBN1 N term EGF12 swap	1	DW012721_4.3945.3945.3	controllerType=0 controllerNumber=1 scan=3945	10.5833
04793:2	1	K.C[+57.021]PPGFYTSPDGTR.C	318		C[+57]	727.821	2	1454.63	1454.64	0	-2	Specific	484.08	484.08	484.08	7.58	318	>FBN1 N term EGF12 swap	1	DW012721_4.4262.4262.2	controllerType=0 controllerNumber=1 scan=4262	11.2855
04338:3	1	K.C[+57.021]PPGFYTSPDGTR.C	318		C[+57]	485.549	3	1454.63	1454.64	0	-3	Specific	486.97	486.97	486.97	6.25	318	>FBN1 N term EGF12 swap	1	DW012721_4.3890.3890.3	controllerType=0 controllerNumber=1 scan=3890	10.4659
04726:2	1	K.C[+57.021]PPGFYTSPDGTR.C	318		C[+57]	727.821	2	1454.63	1454.64	0	-1.7	Specific	532.67	493.34	493.34	7.76	318	>FBN1 N term EGF12 swap	1	DW012721_4.4210.4210.2	controllerType=0 controllerNumber=1 scan=4210	11.1663
04590:2	1	K.C[+57.021]PPGFYTSPDGTR.C	318		C[+57]	727.821	2	1454.63	1454.64	0	-1.7	Specific	561.6	482.25	482.25	8.39	318	>FBN1 N term EGF12 swap	1	DW012721_4.4100.4100.2	controllerType=0 controllerNumber=1 scan=4100	10.9156
04656:2	1	K.C[+57.021]PPGFYTSPDGTR.C	318		C[+57]	727.821	2	1454.63	1454.64	0	-1.4	Specific	599.67	485.45	485.45	8.39	318	>FBN1 N term EGF12 swap	1	DW012721_4.4153.4153.2	controllerType=0 controllerNumber=1 scan=4153	11.0372
04388:2	1	K.C[+57.021]PPGFYTSPDGTR.C	318		C[+57]	727.821	2	1454.63	1454.64	0	-1.8	Specific	605.06	519.86	519.86	9.39	318	>FBN1 N term EGF12 swap	1	DW012721_4.3931.3931.2	controllerType=0 controllerNumber=1 scan=3931	10.5575
04322:2	1	K.C[+57.021]PPGFYTSPDGTR.C	318		C[+57]	727.82	2	1454.63	1454.64	0	-2.3	Specific	609.03	511.95	511.95	9.23	318	>FBN1 N term EGF12 swap	1	DW012721_4.3876.3876.2	controllerType=0 controllerNumber=1 scan=3876	10.4378
04452:2	1	K.C[+57.021]PPGFYTSPDGTR.C	318		C[+57]	727.821	2	1454.63	1454.64	0	-1.9	Specific	609.07	525.26	525.26	9.39	318	>FBN1 N term EGF12 swap	1	DW012721_4.3987.3987.2	controllerType=0 controllerNumber=1 scan=3987	10.6742
04521:2	1	K.C[+57.021]PPGFYTSPDGTR.C	318		C[+57]	727.821	2	1454.63	1454.64	0	-1.8	Specific	616.63	535.76	535.76	9.39	318	>FBN1 N term EGF12 swap	1	DW012721_4.4042.4042.2	controllerType=0 controllerNumber=1 scan=4042	10.7938
04260:2	1	K.C[+57.021]PPGFYTSPDGTR.C	318		C[+57]	727.822	2	1454.64	1454.64	0	-0.8	Specific	617.96	538.27	538.27	9.39	318	>FBN1 N term EGF12 swap	1	DW012721_4.3829.3829.2	controllerType=0 controllerNumber=1 scan=3829	10.3277
06503:2	1	K.C[+57.021][-17.027]PPGFYTSPDGTR.C	318		C[-17][+57]	719.307	2	1437.61	1437.61	0	-2.1	Specific	469.88	469.88	469.88	7.5	318	>FBN1 N term EGF12 swap	1	DW012721_4.5660.5660.2	controllerType=0 controllerNumber=1 scan=5660	14.4488
06368:2	1	K.C[+57.021][-17.027]PPGFYTSPDGTR.C	318		C[-17][+57]	719.308	2	1437.61	1437.61	0	-1.6	Specific	535.95	528.24	528.24	7.76	318	>FBN1 N term EGF12 swap	1	DW012721_4.5548.5548.2	controllerType=0 controllerNumber=1 scan=5548	14.1969
06314:2	1	K.C[+57.021][-17.027]PPGFYTSPDGTR.C	318		C[-17][+57]	719.308	2	1437.61	1437.61	0	-1.6	Specific	551.84	512.58	512.58	7.76	318	>FBN1 N term EGF12 swap	1	DW012721_4.5502.5502.2	controllerType=0 controllerNumber=1 scan=5502	14.0888
06436:2	1	K.C[+57.021][-17.027]PPGFYTSPDGTR.C	318		C[-17][+57]	719.308	2	1437.61	1437.61	0	-1.7	Specific	556.52	525.46	525.46	7.76	318	>FBN1 N term EGF12 swap	1	DW012721_4.5605.5605.2	controllerType=0 controllerNumber=1 scan=5605	14.3216
05072:2	1	K.C[+57.021][-17.027]PPGFYTSPD[+15.995]GTR.C	318		C[-17][+57], D[+16]	727.317	2	1453.63	1453.61	0	14.1	Specific	132.81	132.81	132.81	1.75	318	>FBN1 N term EGF12 swap	1	DW012721_4.4488.4488.2	controllerType=0 controllerNumber=1 scan=4488	11.7835
05196:2	1	R.C[+57.021]IDVRPGYC[+57.021]YTALTNGR.C	331		C[+57]*2	1008.47	2	2015.94	2015.94	0	-0.7	Specific	466.26	463.8	463.8	6.52	318	>FBN1 N term EGF12 swap	1	DW012721_4.4584.4584.2	controllerType=0 controllerNumber=1 scan=4584	12.0004
05164:3	1	R.C[+57.021]IDVRPGYC[+57.021]YTALTNGR.C	331		C[+57]*2	672.651	3	2015.94	2015.94	0	-2	Specific	647.68	647.68	647.68	9.33	318	>FBN1 N term EGF12 swap	1	DW012721_4.4558.4558.3	controllerType=0 controllerNumber=1 scan=4558	11.9437
05123:2	1	R.C[+57.021]IDVRPGYC[+57.021]YTALTNGR.C	331		C[+57]*2	1008.47	2	2015.94	2015.94	0	-1.4	Specific	670	571.31	571.31	8.24	318	>FBN1 N term EGF12 swap	1	DW012721_4.4527.4527.2	controllerType=0 controllerNumber=1 scan=4527	11.8717
05100:3	1	R.C[+57.021]IDVRPGYC[+57.021]YTALTNGR.C	331		C[+57]*2	672.651	3	2015.94	2015.94	0	-1.5	Specific	722.47	707.97	707.97	11.33	318	>FBN1 N term EGF12 swap	1	DW012721_4.4508.4508.3	controllerType=0 controllerNumber=1 scan=4508	11.8284
05289:3	1	R.C[+57.021][-17.027]IDVRPGYC[+57.021]YTALTNGR.C	331		C[-17][+57]*2	666.975	3	1998.91	1998.92	0	-2.5	Specific	57.07	30.33	30.33	1.75	318	>FBN1 N term EGF12 swap	1	DW012721_4.4661.4661.3	controllerType=0 controllerNumber=1 scan=4661	12.1727
06806:2	1	R.C[+57.021][-17.027]IDVRPGYC[+57.021]YTALTNGR.C	331		C[-17][+57]*2	999.962	2	1998.92	1998.92	0	0.3	Specific	301.96	301.96	301.96	4.67	318	>FBN1 N term EGF12 swap	1	DW012721_4.5912.5912.2	controllerType=0 controllerNumber=1 scan=5912	15.0296
05327:2	1	R.C[+57.021]IDVRPGYC[+57.021]YTALTN[+0.984]GR.C	331		C[+57]*2, N[+1]	1008.96	2	2016.92	2016.93	0	-3.3	Specific	319.15	298.56	298.56	3.64	318	>FBN1 N term EGF12 swap	1	DW012721_4.4691.4691.2	controllerType=0 controllerNumber=1 scan=4691	12.2392
06680:3	1	R.C[+57.021][-17.027]IDVRPGYC[+57.021]YTALTNGR.C	331		C[-17][+57]*2	666.977	3	1998.92	1998.92	0	0.2	Specific	491.14	491.14	491.14	7.51	318	>FBN1 N term EGF12 swap	1	DW012721_4.5806.5806.3	controllerType=0 controllerNumber=1 scan=5806	14.7813
06745:3	1	R.C[+57.021][-17.027]IDVRPGYC[+57.021]YTALTNGR.C	331		C[-17][+57]*2	666.976	3	1998.91	1998.92	0	-0.7	Specific	500.82	500.82	500.82	7.51	318	>FBN1 N term EGF12 swap	1	DW012721_4.5856.5856.3	controllerType=0 controllerNumber=1 scan=5856	14.8988
05255:2	1	R.C[+57.021]IDVRPGYC[+57.021]YTALTN[+0.984]GR.C	331		C[+57]*2, N[+1]	1008.97	2	2016.92	2016.93	0	-1.2	Specific	519.95	424.93	424.93	5.33	318	>FBN1 N term EGF12 swap	1	DW012721_4.4635.4635.2	controllerType=0 controllerNumber=1 scan=4635	12.1144
06684:2	1	R.C[+57.021][-17.027]IDVRPGYC[+57.021]YTALTNGR.C	331		C[-17][+57]*2	999.961	2	1998.91	1998.92	0	-0.8	Specific	577.31	577.31	577.31	7.41	318	>FBN1 N term EGF12 swap	1	DW012721_4.5808.5808.2	controllerType=0 controllerNumber=1 scan=5808	14.7857
05231:3	1	R.C[+57.021]IDVRPGYC[+57.021]YTALTN[+0.984]GR.C	331		C[+57]*2, N[+1]	672.979	3	2016.92	2016.93	0	-1.8	Specific	584.02	568.11	568.11	7.45	318	>FBN1 N term EGF12 swap	1	DW012721_4.4614.4614.3	controllerType=0 controllerNumber=1 scan=4614	12.0681
05297:3	1	R.C[+57.021]IDVRPGYC[+57.021]YTALTN[+0.984]GR.C	331		C[+57]*2, N[+1]	672.979	3	2016.92	2016.93	0	-1.5	Specific	586.76	528.94	528.94	8.33	318	>FBN1 N term EGF12 swap	1	DW012721_4.4668.4668.3	controllerType=0 controllerNumber=1 scan=4668	12.1897
06747:2	1	R.C[+57.021][-17.027]IDVRPGYC[+57.021]YTALTNGR.C	331		C[-17][+57]*2	999.96	2	1998.91	1998.92	0	-1.3	Specific	631.98	631.98	631.98	8.41	318	>FBN1 N term EGF12 swap	1	DW012721_4.5857.5857.2	controllerType=0 controllerNumber=1 scan=5857	14.901
05429:3	1	R.C[+57.021]IDVRPGYC[+57.021]YTALTN[+0.984]GR.C	331		C[+57]*2, N[+1]	672.979	3	2016.92	2016.93	0	-1.7	Specific	661.27	591.56	591.56	10.33	318	>FBN1 N term EGF12 swap	1	DW012721_4.4778.4778.3	controllerType=0 controllerNumber=1 scan=4778	12.4311
05364:3	1	R.C[+57.021]IDVRPGYC[+57.021]YTALTN[+0.984]GR.C	331		C[+57]*2, N[+1]	672.979	3	2016.92	2016.93	0	-2	Specific	679.31	625.91	625.91	10.33	318	>FBN1 N term EGF12 swap	1	DW012721_4.4723.4723.3	controllerType=0 controllerNumber=1 scan=4723	12.3093
07086:2	1	R.C[+57.021][-17.027]IDVRPGYC[+57.021]YTALTN[+0.984]GR.C	331		C[-17][+57]*2, N[+1]	1000.45	2	1999.9	1999.9	0	-1.6	Specific	152.58	152.58	152.58	2.05	318	>FBN1 N term EGF12 swap	1	DW012721_4.6148.6148.2	controllerType=0 controllerNumber=1 scan=6148	15.5672
06979:3	1	R.C[+57.021][-17.027]IDVRPGYC[+57.021]YTALTN[+0.984]GR.C	331		C[-17][+57]*2, N[+1]	667.303	3	1999.89	1999.9	0	-3	Specific	261.21	261.21	261.21	2.54	318	>FBN1 N term EGF12 swap	1	DW012721_4.6060.6060.5	controllerType=0 controllerNumber=1 scan=6060	15.364
06923:3	1	R.C[+57.021][-17.027]IDVRPGYC[+57.021]YTALTN[+0.984]GR.C	331		C[-17][+57]*2, N[+1]	667.303	3	1999.9	1999.9	0	-2.4	Specific	409.61	409.61	409.61	5.9	318	>FBN1 N term EGF12 swap	1	DW012721_4.6012.6012.3	controllerType=0 controllerNumber=1 scan=6012	15.2522
06959:2	1	R.C[+57.021][-17.027]IDVRPGYC[+57.021]YTALTN[+0.984]GR.C	331		C[-17][+57]*2, N[+1]	1000.45	2	1999.9	1999.9	0	-0.6	Specific	501.37	435.82	435.82	5.43	318	>FBN1 N term EGF12 swap	1	DW012721_4.6043.6043.2	controllerType=0 controllerNumber=1 scan=6043	15.3251
06902:2	1	R.C[+57.021][-17.027]IDVRPGYC[+57.021]YTALTN[+0.984]GR.C	331		C[-17][+57]*2, N[+1]	1000.45	2	1999.9	1999.9	0	-1.6	Specific	640.22	640.22	640.22	7.54	318	>FBN1 N term EGF12 swap	1	DW012721_4.5993.5993.2	controllerType=0 controllerNumber=1 scan=5993	15.2091
04754:2	1	R.PGYC[+57.021]YTALTNGR.C	336		C[+57]	686.818	2	1372.63	1372.63	0	-1.9	Specific	533.25	383.22	383.22	7.76	318	>FBN1 N term EGF12 swap	1	DW012721_4.4231.4231.2	controllerType=0 controllerNumber=1 scan=4231	11.2142
04835:2	1	R.PGYC[+57.021]YTALTNGR.C	336		C[+57]	686.819	2	1372.63	1372.63	0	-0.7	Specific	547.02	512.98	512.98	7.76	318	>FBN1 N term EGF12 swap	1	DW012721_4.4298.4298.2	controllerType=0 controllerNumber=1 scan=4298	11.3634
04688:2	1	R.PGYC[+57.021]YTALTNGR.C	336		C[+57]	686.818	2	1372.63	1372.63	0	-1.6	Specific	551.38	446.47	446.47	7.76	318	>FBN1 N term EGF12 swap	1	DW012721_4.4178.4178.2	controllerType=0 controllerNumber=1 scan=4178	11.0928
05059:2	1	R.PGYC[+57.021]YTALTN[+0.984]GR.C	336		C[+57], N[+1]	687.31	2	1373.61	1373.62	0	-2.5	Specific	537.21	537.21	537.21	7.6	318	>FBN1 N term EGF12 swap	1	DW012721_4.4477.4477.2	controllerType=0 controllerNumber=1 scan=4477	11.7578
04977:2	1	R.PGYC[+57.021]YTALTN[+0.984]GR.C	336		C[+57], N[+1]	687.31	2	1373.61	1373.62	0	-2	Specific	578.44	578.44	578.44	8.39	318	>FBN1 N term EGF12 swap	1	DW012721_4.4411.4411.2	controllerType=0 controllerNumber=1 scan=4411	11.6094
04905:2	1	R.PGYC[+57.021]YTALTN[+0.984]GR.C	336		C[+57], N[+1]	687.31	2	1373.61	1373.62	0	-2.2	Specific	591.81	591.81	591.81	8.23	318	>FBN1 N term EGF12 swap	1	DW012721_4.4354.4354.2	controllerType=0 controllerNumber=1 scan=4354	11.4857
04836:2	1	R.PGYC[+57.021]YTALTN[+0.984]GR.C	336		C[+57], N[+1]	687.31	2	1373.61	1373.62	0	-2.1	Specific	594.78	594.78	594.78	8.39	318	>FBN1 N term EGF12 swap	1	DW012721_4.4298.4298.2	controllerType=0 controllerNumber=1 scan=4298	11.3634
03589:2	1	R.C[+57.021]SNQLPQSITK.M	348		C[+57]	638.321	2	1275.63	1275.64	0	-1.1	Specific	639.43	639.43	639.43	8.56	318	>FBN1 N term EGF12 swap	1	DW012721_4.3304.3304.2	controllerType=0 controllerNumber=1 scan=3304	9.1641
03657:2	1	R.C[+57.021]SNQLPQSITK.M	348		C[+57]	638.32	2	1275.63	1275.64	0	-2.6	Specific	640.79	640.79	640.79	8.4	318	>FBN1 N term EGF12 swap	1	DW012721_4.3359.3359.2	controllerType=0 controllerNumber=1 scan=3359	9.2851
03523:2	1	R.C[+57.021]SNQLPQSITK.M	348		C[+57]	638.32	2	1275.63	1275.64	0	-2.3	Specific	647.8	647.8	647.8	8.4	318	>FBN1 N term EGF12 swap	1	DW012721_4.3252.3252.2	controllerType=0 controllerNumber=1 scan=3252	9.0476
05420:2	1	R.C[+57.021][-17.027]SNQLPQSITK.M	348		C[-17][+57]	629.807	2	1258.61	1258.61	0	-2.2	Specific	404.63	390.4	390.4	6.3	318	>FBN1 N term EGF12 swap	1	DW012721_4.4772.4772.2	controllerType=0 controllerNumber=1 scan=4772	12.4162
05326:2	1	R.C[+57.021][-17.027]SNQLPQSITK.M	348		C[-17][+57]	629.807	2	1258.61	1258.61	0	-2.2	Specific	521.16	521.16	521.16	6.76	318	>FBN1 N term EGF12 swap	1	DW012721_4.4690.4690.2	controllerType=0 controllerNumber=1 scan=4690	12.237
05258:2	1	R.C[+57.021][-17.027]SNQLPQSITK.M	348		C[-17][+57]	629.807	2	1258.61	1258.61	0	-2.2	Specific	536.49	536.49	536.49	6.76	318	>FBN1 N term EGF12 swap	1	DW012721_4.4637.4637.2	controllerType=0 controllerNumber=1 scan=4637	12.1178
06780:2	1	R.C[+57.021]WSPGVTVAPEMC[+57.021]PIR.A	368		C[+57]*2	930.433	2	1859.86	1859.86	0	-0.3	Specific	288.68	288.68	288.68	5.47	318	>FBN1 N term EGF12 swap	1	DW012721_4.5885.5885.2	controllerType=0 controllerNumber=1 scan=5885	14.9648
06617:3	1	R.C[+57.021]WSPGVTVAPEMC[+57.021]PIR.A	368		C[+57]*2	620.625	3	1859.86	1859.86	0	0.9	Specific	382.54	382.54	382.54	4.51	318	>FBN1 N term EGF12 swap	1	DW012721_4.5754.5754.3	controllerType=0 controllerNumber=1 scan=5754	14.662
06435:3	1	R.C[+57.021]WSPGVTVAPEMC[+57.021]PIR.A	368		C[+57]*2	620.624	3	1859.86	1859.86	0	-1.6	Specific	488.02	487.49	487.49	7.58	318	>FBN1 N term EGF12 swap	1	DW012721_4.5604.5604.3	controllerType=0 controllerNumber=1 scan=5604	14.32
06502:3	1	R.C[+57.021]WSPGVTVAPEMC[+57.021]PIR.A	368		C[+57]*2	620.624	3	1859.86	1859.86	0	-2.1	Specific	494.38	494.38	494.38	7.58	318	>FBN1 N term EGF12 swap	1	DW012721_4.5659.5659.3	controllerType=0 controllerNumber=1 scan=5659	14.4467
06567:2	1	R.C[+57.021]WSPGVTVAPEMC[+57.021]PIR.A	368		C[+57]*2	930.433	2	1859.86	1859.86	0	-0.4	Specific	509.15	494.15	494.15	7.58	318	>FBN1 N term EGF12 swap	1	DW012721_4.5714.5714.2	controllerType=0 controllerNumber=1 scan=5714	14.5709
06434:2	1	R.C[+57.021]WSPGVTVAPEMC[+57.021]PIR.A	368		C[+57]*2	930.433	2	1859.86	1859.86	0	-0.7	Specific	533.76	458.67	458.67	7.76	318	>FBN1 N term EGF12 swap	1	DW012721_4.5603.5603.2	controllerType=0 controllerNumber=1 scan=5603	14.3188
06371:2	1	R.C[+57.021]WSPGVTVAPEMC[+57.021]PIR.A	368		C[+57]*2	930.433	2	1859.86	1859.86	0	-0.8	Specific	545.11	445.19	445.19	7.76	318	>FBN1 N term EGF12 swap	1	DW012721_4.5550.5550.2	controllerType=0 controllerNumber=1 scan=5550	14.2012
06373:3	1	R.C[+57.021]WSPGVTVAPEMC[+57.021]PIR.A	368		C[+57]*2	620.624	3	1859.86	1859.86	0	-1.8	Specific	551.53	507.86	507.86	7.76	318	>FBN1 N term EGF12 swap	1	DW012721_4.5552.5552.3	controllerType=0 controllerNumber=1 scan=5552	14.2049
06501:2	1	R.C[+57.021]WSPGVTVAPEMC[+57.021]PIR.A	368		C[+57]*2	930.432	2	1859.86	1859.86	0	-1.4	Specific	558.11	513.03	513.03	7.76	318	>FBN1 N term EGF12 swap	1	DW012721_4.5658.5658.2	controllerType=0 controllerNumber=1 scan=5658	14.4453
05665:2	1	R.C[+57.021]WSPGVTVAPEM[+15.995]C[+57.021]PIR.A	368		C[+57]*2, M[+16]	938.43	2	1875.85	1875.86	0	-1.4	Specific	189.69	189.69	189.69	2.87	318	>FBN1 N term EGF12 swap	1	DW012721_4.4977.4977.2	controllerType=0 controllerNumber=1 scan=4977	12.8819
06398:2	1	R.C[+57.021]WSPGVTVAPEM[+15.995]C[+57.021]PIR.A	368		C[+57]*2, M[+16]	938.428	2	1875.85	1875.86	0	-3.2	Specific	202.93	202.93	72.18	2.94	318	>FBN1 N term EGF12 swap	1	DW012721_4.5575.5575.2	controllerType=0 controllerNumber=1 scan=5575	14.2553
05608:2	1	R.C[+57.021]WSPGVTVAPEM[+15.995]C[+57.021]PIR.A	368		C[+57]*2, M[+16]	938.429	2	1875.85	1875.86	0	-1.9	Specific	214.71	214.71	214.71	3.1	318	>FBN1 N term EGF12 swap	1	DW012721_4.4930.4930.2	controllerType=0 controllerNumber=1 scan=4930	12.7725
06271:2	1	R.C[+57.021]WSPGVTVAPEM[+15.995]C[+57.021]PIR.A	368		C[+57]*2, M[+16]	938.43	2	1875.85	1875.86	0	-1.2	Specific	260.05	260.05	260.05	3.78	318	>FBN1 N term EGF12 swap	1	DW012721_4.5465.5465.2	controllerType=0 controllerNumber=1 scan=5465	14.004
06111:3	1	R.C[+57.021]WSPGVTVAPEM[+15.995]C[+57.021]PIR.A	368		C[+57]*2, M[+16]	625.955	3	1875.85	1875.86	0	-2.2	Specific	332.28	332.28	332.28	4.3	318	>FBN1 N term EGF12 swap	1	DW012721_4.5331.5331.3	controllerType=0 controllerNumber=1 scan=5331	13.6969
06305:3	1	R.C[+57.021]WSPGVTVAPEM[+15.995]C[+57.021]PIR.A	368		C[+57]*2, M[+16]	625.956	3	1875.85	1875.86	0	-1.6	Specific	360.06	360.06	360.06	4.99	318	>FBN1 N term EGF12 swap	1	DW012721_4.5494.5494.3	controllerType=0 controllerNumber=1 scan=5494	14.0714
06369:3	1	R.C[+57.021]WSPGVTVAPEM[+15.995]C[+57.021]PIR.A	368		C[+57]*2, M[+16]	625.956	3	1875.85	1875.86	0	-1.4	Specific	378.4	378.4	317.79	6.05	318	>FBN1 N term EGF12 swap	1	DW012721_4.5549.5549.3	controllerType=0 controllerNumber=1 scan=5549	14.199
05612:3	1	R.C[+57.021]WSPGVTVAPEM[+15.995]C[+57.021]PIR.A	368		C[+57]*2, M[+16]	625.956	3	1875.85	1875.86	0	-0.6	Specific	400.7	387.95	387.95	6.13	318	>FBN1 N term EGF12 swap	1	DW012721_4.4935.4935.3	controllerType=0 controllerNumber=1 scan=4935	12.7844
06242:3	1	R.C[+57.021]WSPGVTVAPEM[+15.995]C[+57.021]PIR.A	368		C[+57]*2, M[+16]	625.956	3	1875.85	1875.86	0	-1.5	Specific	402.39	402.39	402.39	6.43	318	>FBN1 N term EGF12 swap	1	DW012721_4.5438.5438.3	controllerType=0 controllerNumber=1 scan=5438	13.9414
06176:3	1	R.C[+57.021]WSPGVTVAPEM[+15.995]C[+57.021]PIR.A	368		C[+57]*2, M[+16]	625.955	3	1875.85	1875.86	0	-2.5	Specific	407.16	407.16	407.16	6.27	318	>FBN1 N term EGF12 swap	1	DW012721_4.5384.5384.3	controllerType=0 controllerNumber=1 scan=5384	13.8183
08352:2	1	R.C[+57.021][-17.027]WSPGVTVAPEMC[+57.021]PIR.A	368		C[-17][+57]*2	921.919	2	1842.83	1842.83	0	-1.5	Specific	475.55	475.55	475.55	7.5	318	>FBN1 N term EGF12 swap	1	DW012721_4.7209.7209.2	controllerType=0 controllerNumber=1 scan=7209	18.0241
08294:2	1	R.C[+57.021][-17.027]WSPGVTVAPEMC[+57.021]PIR.A	368		C[-17][+57]*2	921.92	2	1842.83	1842.83	0	-0.7	Specific	485.18	485.18	485.18	7.58	318	>FBN1 N term EGF12 swap	1	DW012721_4.7156.7156.2	controllerType=0 controllerNumber=1 scan=7156	17.9022
06636:2	1	R.C[+57.021][-17.027]W[+15.995]SPGVTVAPEMC[+57.021]PIR.A	368		C[-17][+57]*2, W[+16]	929.927	2	1858.85	1858.83	0	10.2	Specific	245.48	245.48	245.48	1.83	318	>FBN1 N term EGF12 swap	1	DW012721_4.5768.5768.2	controllerType=0 controllerNumber=1 scan=5768	14.6949
09176:5	1	K.LC[+57.021]SVPMVIPGRPEYPPPPLGPIPPVLPVPPGFPPGPQIPVPRPPVEYLYPSR.E	391		C[+57]	1126.22	5	5627.06	5627.05	0	1.5	Specific	302.53	302.53	302.53	2.89	318	>FBN1 N term EGF12 swap	1	DW012721_4.7887.7887.5	controllerType=0 controllerNumber=1 scan=7887	19.6018
09238:5	1	K.LC[+57.021]SVPMVIPGRPEYPPPPLGPIPPVLPVPPGFPPGPQIPVPRPPVEYLYPSR.E	391		C[+57]	1126.22	5	5627.05	5627.05	0	0.4	Specific	334.53	334.53	334.53	4.72	318	>FBN1 N term EGF12 swap	1	DW012721_4.7939.7939.5	controllerType=0 controllerNumber=1 scan=7939	19.7247
09109:5	1	K.LC[+57.021]SVPMVIPGRPEYPPPPLGPIPPVLPVPPGFPPGPQIPVPRPPVEYLYPSR.E	391		C[+57]	1126.22	5	5627.06	5627.05	0	0.8	Specific	486.12	486.12	486.12	4.79	318	>FBN1 N term EGF12 swap	1	DW012721_4.7828.7828.5	controllerType=0 controllerNumber=1 scan=7828	19.4644
08561:6	1	K.LC[+57.021]SVPMVIPGRPEYPPPPLGPIPPVLPVPPGFPPGPQIPVPRPPVEYLYPS[+365.132]REPPR.V	391	HexNAc(1)Hex(1)	C[+57], S[+365]	1079.41	6	6471.42	6471.43	0	-2.2	Specific	84.95	84.95	31.33	1.83	318	>FBN1 N term EGF12 swap	1	DW012721_4.7381.7381.6	controllerType=0 controllerNumber=1 scan=7381	18.4164
09133:6	1	K.LC[+57.021]S[+162.053]VPMVIPGRPEYPPPPLGPIPPVLPVPPGFPPGPQIPVPRPPVEYLYPS[+802.286]REPPR.V	391	Hex(1),HexNAc(1)Hex(1)Fuc(1)NeuAc(1)	C[+57], S[+162][+802]	1179.11	6	7069.62	7070.64	-1	-2.5	Specific	2.75	2.75	2.75	1.78	318	>FBN1 N term EGF12 swap	1	DW012721_4.7850.7850.6	controllerType=0 controllerNumber=1 scan=7850	19.5154
09258:6	1	K.LC[+57.021]S[+162.053]VPMVIPGRPEYPPPPLGPIPPVLPVPPGFPPGPQIPVPRPPVEYLYPS[+802.286]REPPR.V	391	Hex(1),HexNAc(1)Hex(1)Fuc(1)NeuAc(1)	C[+57], S[+162][+802]	1179.28	6	7070.62	7070.64	0	-2.8	Specific	23.57	23.57	16.19	1.76	318	>FBN1 N term EGF12 swap	1	DW012721_4.7958.7958.6	controllerType=0 controllerNumber=1 scan=7958	19.7705
08635:6	1	K.LC[+57.021]S[+203.079]VPMVIPGRPEYPPPPLGPIPPVLPVPPGFPPGPQIPVPRPPVEYLYPS[+802.286]REPPR.V	391	HexNAc(1),HexNAc(1)Hex(1)Fuc(1)NeuAc(1)	C[+57], S[+203][+802]	1185.95	6	7110.64	7111.67	-1	-3.1	Specific	25	25	2.4	1.78	318	>FBN1 N term EGF12 swap	1	DW012721_4.7444.7444.6	controllerType=0 controllerNumber=1 scan=7444	18.5604
08320:6	1	K.LC[+57.021]S[+349.137]VPMVIPGRPEYPPPPLGPIPPVLPVPPGFPPGPQIPVPRPPVEYLYPS[+365.132]REPPR.V	391	HexNAc(1)Fuc(1),HexNAc(1)Hex(1)	C[+57], S[+349][+365]	1137.43	6	6819.55	6820.57	-1	-2.8	Specific	41.79	41.79	2.9	1.76	318	>FBN1 N term EGF12 swap	1	DW012721_4.7180.7180.6	controllerType=0 controllerNumber=1 scan=7180	17.956
08194:6	1	K.LC[+57.021]S[+365.132]VPMVIPGRPEYPPPPLGPIPPVLPVPPGFPPGPQIPVPRPPVEYLYPS[+349.137]REPPR.V	391	HexNAc(1)Hex(1),HexNAc(1)Fuc(1)	C[+57], S[+349][+365]	1137.43	6	6819.54	6820.57	-1	-3.5	Specific	52.82	52.82	1.2	1.78	318	>FBN1 N term EGF12 swap	1	DW012721_4.7073.7073.6	controllerType=0 controllerNumber=1 scan=7073	17.7085
08869:6	1	K.LC[+57.021]S[+162.053]VPMVIPGRPEYPPPPLGPIPPVLPVPPGFPPGPQIPVPRPPVEYLYPS[+511.190]REPPR.V	391	Hex(1),HexNAc(1)Hex(1)Fuc(1)	C[+57], S[+162][+511]	1130.59	6	6778.52	6779.54	-1	-2.8	Specific	64.97	64.97	7.8	1.78	318	>FBN1 N term EGF12 swap	1	DW012721_4.7632.7632.6	controllerType=0 controllerNumber=1 scan=7632	19.003
08504:6	1	K.LC[+57.021]S[+203.079]VPMVIPGRPEYPPPPLGPIPPVLPVPPGFPPGPQIPVPRPPVEYLYPS[+802.286]REPPR.V	391	HexNAc(1),HexNAc(1)Hex(1)Fuc(1)NeuAc(1)	C[+57], S[+203][+802]	1185.95	6	7110.64	7111.67	-1	-2.6	Specific	76.22	76.22	2.4	1.8	318	>FBN1 N term EGF12 swap	1	DW012721_4.7335.7335.6	controllerType=0 controllerNumber=1 scan=7335	18.3087
08848:5	1	K.LC[+57.021]S[+146.058]VPMVIPGRPEYPPPPLGPIPPVLPVPPGFPPGPQIPVPRPPVEYLYPS[+511.190]REPPR.V	391	Fuc(1),HexNAc(1)Hex(1)Fuc(1)	C[+57], S[+146][+511]	1353.31	5	6762.53	6763.55	-1	-2.6	Specific	92.79	92.79	6	1.8	318	>FBN1 N term EGF12 swap	1	DW012721_4.7616.7616.5	controllerType=0 controllerNumber=1 scan=7616	18.9672
08794:6	1	K.LC[+57.021]S[+162.053]VPMVIPGRPEYPPPPLGPIPPVLPVPPGFPPGPQIPVPRPPVEYLYPS[+511.190]REPPR.V	391	Hex(1),HexNAc(1)Hex(1)Fuc(1)	C[+57], S[+162][+511]	1130.59	6	6778.52	6779.54	-1	-2.9	Specific	106.51	106.51	4.8	1.79	318	>FBN1 N term EGF12 swap	1	DW012721_4.7574.7574.6	controllerType=0 controllerNumber=1 scan=7574	18.8673
09057:6	1	K.LC[+57.021]S[+146.058]VPMVIPGRPEYPPPPLGPIPPVLPVPPGFPPGPQIPVPRPPVEYLYPS[+511.190]REPPR.V	391	Fuc(1),HexNAc(1)Hex(1)Fuc(1)	C[+57], S[+146][+511]	1127.93	6	6762.53	6763.55	-1	-2.2	Specific	158.68	158.68	5.22	2.25	318	>FBN1 N term EGF12 swap	1	DW012721_4.7783.7783.6	controllerType=0 controllerNumber=1 scan=7783	19.3581
08262:6	1	K.LC[+57.021]S[+365.132]VPMVIPGRPEYPPPPLGPIPPVLPVPPGFPPGPQIPVPRPPVEYLYPS[+349.137]REPPR.V	391	HexNAc(1)Hex(1),HexNAc(1)Fuc(1)	C[+57], S[+349][+365]	1137.43	6	6819.55	6820.57	-1	-3.2	Specific	182.51	182.51	1.2	1.99	318	>FBN1 N term EGF12 swap	1	DW012721_4.7128.7128.6	controllerType=0 controllerNumber=1 scan=7128	17.8355
09299:6	1	K.LC[+57.021]S[+802.286]VPMVIPGRPEYPPPPLGPIPPVLPVPPGFPPGPQIPVPRPPVEYLYPS[+146.058]REPPR.V	391	HexNAc(1)Hex(1)Fuc(1)NeuAc(1),Fuc(1)	C[+57], S[+146][+802]	1176.44	6	7053.62	7054.64	-1	-2.9	Specific	208.5	208.5	0.54	2.39	318	>FBN1 N term EGF12 swap	1	DW012721_4.7990.7990.6	controllerType=0 controllerNumber=1 scan=7990	19.8462
08849:6	1	K.LC[+57.021]S[+146.058]VPMVIPGRPEYPPPPLGPIPPVLPVPPGFPPGPQIPVPRPPVEYLYPS[+511.190]REPPR.V	391	Fuc(1),HexNAc(1)Hex(1)Fuc(1)	C[+57], S[+146][+511]	1127.93	6	6762.53	6763.55	-1	-2.6	Specific	226.73	226.73	0.4	2.39	318	>FBN1 N term EGF12 swap	1	DW012721_4.7617.7617.6	controllerType=0 controllerNumber=1 scan=7617	18.9684
08920:6	1	K.LC[+57.021]S[+511.190]VPMVIPGRPEYPPPPLGPIPPVLPVPPGFPPGPQIPVPRPPVEYLYPS[+146.058]REPPR.V	391	HexNAc(1)Hex(1)Fuc(1),Fuc(1)	C[+57], S[+146][+511]	1127.93	6	6762.52	6763.55	-1	-3	Specific	234.42	234.42	7.16	2.59	318	>FBN1 N term EGF12 swap	1	DW012721_4.7675.7675.6	controllerType=0 controllerNumber=1 scan=7675	19.1023
09233:6	1	K.LC[+57.021]S[+802.286]VPMVIPGRPEYPPPPLGPIPPVLPVPPGFPPGPQIPVPRPPVEYLYPS[+146.058]REPPR.V	391	HexNAc(1)Hex(1)Fuc(1)NeuAc(1),Fuc(1)	C[+57], S[+146][+802]	1176.44	6	7053.62	7054.64	-1	-2.5	Specific	259.32	259.32	8.72	2.76	318	>FBN1 N term EGF12 swap	1	DW012721_4.7935.7935.6	controllerType=0 controllerNumber=1 scan=7935	19.717
09364:6	1	K.LC[+57.021]S[+146.058]VPMVIPGRPEYPPPPLGPIPPVLPVPPGFPPGPQIPVPRPPVEYLYPS[+802.286]REPPR.V	391	Fuc(1),HexNAc(1)Hex(1)Fuc(1)NeuAc(1)	C[+57], S[+146][+802]	1176.44	6	7053.62	7054.64	-1	-2.4	Specific	276.2	276.2	0.38	2.87	318	>FBN1 N term EGF12 swap	1	DW012721_4.8044.8044.6	controllerType=0 controllerNumber=1 scan=8044	19.9733
09425:6	1	K.LC[+57.021]S[+802.286]VPMVIPGRPEYPPPPLGPIPPVLPVPPGFPPGPQIPVPRPPVEYLYPS[+146.058]REPPR.V	391	HexNAc(1)Hex(1)Fuc(1)NeuAc(1),Fuc(1)	C[+57], S[+146][+802]	1176.44	6	7053.62	7054.64	-1	-2.7	Specific	281.19	281.19	6.49	3.16	318	>FBN1 N term EGF12 swap	1	DW012721_4.8091.8091.6	controllerType=0 controllerNumber=1 scan=8091	20.0834
09170:6	1	K.LC[+57.021]S[+146.058]VPMVIPGRPEYPPPPLGPIPPVLPVPPGFPPGPQIPVPRPPVEYLYPS[+802.286]REPPR.V	391	Fuc(1),HexNAc(1)Hex(1)Fuc(1)NeuAc(1)	C[+57], S[+146][+802]	1176.44	6	7053.62	7054.64	-1	-2.3	Specific	308.48	308.48	0.38	4.2	318	>FBN1 N term EGF12 swap	1	DW012721_4.7882.7882.6	controllerType=0 controllerNumber=1 scan=7882	19.5908
08983:6	1	K.LC[+57.021]S[+511.190]VPMVIPGRPEYPPPPLGPIPPVLPVPPGFPPGPQIPVPRPPVEYLYPS[+146.058]REPPR.V	391	HexNAc(1)Hex(1)Fuc(1),Fuc(1)	C[+57], S[+146][+511]	1127.93	6	6762.53	6763.55	-1	-2.9	Specific	327.19	327.19	6.66	4.33	318	>FBN1 N term EGF12 swap	1	DW012721_4.7726.7726.6	controllerType=0 controllerNumber=1 scan=7726	19.2236
08822:6	1	K.LC[+57.021]S[+203.079]VPM[+15.995]VIPGRPEYPPPPLGPIPPVLPVPPGFPPGPQIPVPRPPVEYLYPS[+802.286]REPPR.V	391	HexNAc(1),HexNAc(1)Hex(1)Fuc(1)NeuAc(1)	C[+57], M[+16], S[+203][+802]	1188.78	6	7127.66	7127.66	0	-0.2	Specific	29.76	29.76	0	1.83	318	>FBN1 N term EGF12 swap	1	DW012721_4.7594.7594.6	controllerType=0 controllerNumber=1 scan=7594	18.9149
05631:2	1	R.PPVEYLYPSR.E	433			610.818	2	1220.63	1220.63	0	-2	Specific	9.35	9.35	9.35	1.75	318	>FBN1 N term EGF12 swap	1	DW012721_4.4951.4951.2	controllerType=0 controllerNumber=1 scan=4951	12.8207
05286:4	1	R.[+28.031]EPPRVLPVN[+0.984]VTDYC[+57.021]QLVR.Y	443		.[28], C[+57], N[+1]	546.791	4	2184.14	2184.15	0	-2.2	Specific	39.95	39.95	39.95	1.75	318	>FBN1 N term EGF12 swap	1	DW012721_4.4659.4659.2	controllerType=0 controllerNumber=1 scan=4659	12.1687
06757:2	1	R.VLPVNVTDYC[+57.021]QLVR.Y	447		C[+57]	838.444	2	1675.88	1675.88	0	-1.7	Specific	331.15	277.41	277.41	4.73	318	>FBN1 N term EGF12 swap	1	DW012721_4.5867.5867.2	controllerType=0 controllerNumber=1 scan=5867	14.9237
06695:2	1	R.VLPVNVTDYC[+57.021]QLVR.Y	447		C[+57]	838.446	2	1675.88	1675.88	0	0.4	Specific	382.75	307.09	307.09	5.95	318	>FBN1 N term EGF12 swap	1	DW012721_4.5818.5818.2	controllerType=0 controllerNumber=1 scan=5818	14.8093
06711:3	1	R.VLPVNVTDYC[+57.021]QLVR.Y	447		C[+57]	559.298	3	1675.88	1675.88	0	-1.9	Specific	402.66	312.34	312.34	6.04	318	>FBN1 N term EGF12 swap	1	DW012721_4.5829.5829.3	controllerType=0 controllerNumber=1 scan=5829	14.8351
06264:2	1	R.VLPVN[+1038.375]VTDYC[+57.021]QLVR.Y	447	HexNAc(2)Hex(3)Fuc(1)	C[+57], N[+1038]	1357.63	2	2714.26	2714.26	0	-0.6	Specific	24.91	24.91	24.91	2.01	318	>FBN1 N term EGF12 swap	1	DW012721_4.5457.5457.2	controllerType=0 controllerNumber=1 scan=5457	13.985
06270:2	1	R.VLPVN[+1606.587]VTDYC[+57.021]QLVR.Y	447	HexNAc(4)Hex(4)Fuc(1)	C[+57], N[+1607]	1641.74	2	3282.47	3282.47	0	-0.3	Specific	50.65	50.65	20	2.26	318	>FBN1 N term EGF12 swap	1	DW012721_4.5464.5464.2	controllerType=0 controllerNumber=1 scan=5464	14.0018
06282:2	1	R.VLPVN[+1647.613]VTDYC[+57.021]QLVR.Y	447	HexNAc(5)Hex(3)Fuc(1)	C[+57], N[+1648]	1662.25	2	3323.49	3323.5	0	-0.7	Specific	89.98	89.98	67.59	2.53	318	>FBN1 N term EGF12 swap	1	DW012721_4.5475.5475.2	controllerType=0 controllerNumber=1 scan=5475	14.0273
06273:3	1	R.VLPVN[+1955.724]VTDYC[+57.021]QLVR.Y	447	HexNAc(5)Hex(4)Fuc(2)	C[+57], N[+1956]	1211.21	3	3631.61	3631.61	0	-0.1	Specific	92.63	92.63	41.73	2.53	318	>FBN1 N term EGF12 swap	1	DW012721_4.5466.5466.3	controllerType=0 controllerNumber=1 scan=5466	14.0062
06283:3	1	R.VLPVN[+1647.613]VTDYC[+57.021]QLVR.Y	447	HexNAc(5)Hex(3)Fuc(1)	C[+57], N[+1648]	1108.5	3	3323.5	3323.5	0	-0.3	Specific	156.43	156.43	66.85	4.25	318	>FBN1 N term EGF12 swap	1	DW012721_4.5476.5476.3	controllerType=0 controllerNumber=1 scan=5476	14.0295
06285:4	1	R.VLPVN[+1971.719]VTDYC[+57.021]QLVR.Y	447	HexNAc(5)Hex(5)Fuc(1)	C[+57], N[+1972]	912.655	4	3647.6	3647.6	0	-0.8	Specific	202.59	202.59	65.12	4.6	318	>FBN1 N term EGF12 swap	1	DW012721_4.5478.5478.4	controllerType=0 controllerNumber=1 scan=5478	14.0338
06317:3	1	R.VLPVN[+1809.666]VTDYC[+57.021]QLVR.Y	447	HexNAc(5)Hex(4)Fuc(1)	C[+57], N[+1810]	1162.52	3	3485.55	3485.55	0	-0.6	Specific	231.83	231.83	65.12	4.84	318	>FBN1 N term EGF12 swap	1	DW012721_4.5505.5505.3	controllerType=0 controllerNumber=1 scan=5505	14.0973
06316:3	1	R.VLPVN[+1850.693]VTDYC[+57.021]QLVR.Y	447	HexNAc(6)Hex(3)Fuc(1)	C[+57], N[+1851]	1176.2	3	3526.58	3526.58	0	0.6	Specific	243.61	243.61	67.71	3.51	318	>FBN1 N term EGF12 swap	1	DW012721_4.5504.5504.3	controllerType=0 controllerNumber=1 scan=5504	14.0951
06257:3	1	R.VLPVN[+1809.666]VTDYC[+57.021]QLVR.Y	447	HexNAc(5)Hex(4)Fuc(1)	C[+57], N[+1810]	1162.52	3	3485.55	3485.55	0	-0.3	Specific	265.76	265.76	64.06	5.15	318	>FBN1 N term EGF12 swap	1	DW012721_4.5452.5452.3	controllerType=0 controllerNumber=1 scan=5452	13.9741
06268:3	1	R.VLPVN[+1996.750]VTDYC[+57.021]QLVR.Y	447	HexNAc(6)Hex(3)Fuc(2)	C[+57], N[+1997]	1224.88	3	3672.63	3672.63	0	-0.2	Specific	276.95	214.7	53.21	4.8	318	>FBN1 N term EGF12 swap	1	DW012721_4.5462.5462.3	controllerType=0 controllerNumber=1 scan=5462	13.9978
06256:3	1	R.VLPVN[+1850.693]VTDYC[+57.021]QLVR.Y	447	HexNAc(6)Hex(3)Fuc(1)	C[+57], N[+1851]	1176.2	3	3526.58	3526.58	0	0	Specific	277.91	277.91	53.4	5.15	318	>FBN1 N term EGF12 swap	1	DW012721_4.5451.5451.3	controllerType=0 controllerNumber=1 scan=5451	13.9719
06311:3	1	R.VLPVN[+1444.534]VTDYC[+57.021]QLVR.Y	447	HexNAc(4)Hex(3)Fuc(1)	C[+57], N[+1445]	1040.81	3	3120.42	3120.42	0	-0.1	Specific	281.14	281.14	67.69	5.47	318	>FBN1 N term EGF12 swap	1	DW012721_4.5499.5499.3	controllerType=0 controllerNumber=1 scan=5499	14.0823
06251:2	1	R.VLPVN[+1996.750]VTDYC[+57.021]QLVR.Y	447	HexNAc(6)Hex(3)Fuc(2)	C[+57], N[+1997]	1836.82	2	3672.64	3672.63	0	0.7	Specific	289.54	178.53	52.2	3.34	318	>FBN1 N term EGF12 swap	1	DW012721_4.5447.5447.2	controllerType=0 controllerNumber=1 scan=5447	13.9612
06274:2	1	R.VLPVN[+1809.666]VTDYC[+57.021]QLVR.Y	447	HexNAc(5)Hex(4)Fuc(1)	C[+57], N[+1810]	1743.28	2	3485.55	3485.55	0	-0.2	Specific	316.4	316.4	64.7	5.65	318	>FBN1 N term EGF12 swap	1	DW012721_4.5467.5467.2	controllerType=0 controllerNumber=1 scan=5467	14.0085
06309:3	1	R.VLPVN[+1606.587]VTDYC[+57.021]QLVR.Y	447	HexNAc(4)Hex(4)Fuc(1)	C[+57], N[+1607]	1094.83	3	3282.47	3282.47	0	0.4	Specific	323.45	323.45	67.27	5.78	318	>FBN1 N term EGF12 swap	1	DW012721_4.5497.5497.3	controllerType=0 controllerNumber=1 scan=5497	14.078
06260:4	1	R.VLPVN[+1809.666]VTDYC[+57.021]QLVR.Y	447	HexNAc(5)Hex(4)Fuc(1)	C[+57], N[+1810]	872.142	4	3485.55	3485.55	0	-1	Specific	343.89	343.89	66.08	5.11	318	>FBN1 N term EGF12 swap	1	DW012721_4.5454.5454.4	controllerType=0 controllerNumber=1 scan=5454	13.9785
06250:3	1	R.VLPVN[+1444.534]VTDYC[+57.021]QLVR.Y	447	HexNAc(4)Hex(3)Fuc(1)	C[+57], N[+1445]	1040.81	3	3120.42	3120.42	0	1.6	Specific	380.04	380.04	74.3	5.68	318	>FBN1 N term EGF12 swap	1	DW012721_4.5446.5446.3	controllerType=0 controllerNumber=1 scan=5446	13.9589
06245:4	1	R.VLPVN[+1996.750]VTDYC[+57.021]QLVR.Y	447	HexNAc(6)Hex(3)Fuc(2)	C[+57], N[+1997]	918.914	4	3672.63	3672.63	0	-0.3	Specific	417.97	382.76	58.16	7.3	318	>FBN1 N term EGF12 swap	1	DW012721_4.5441.5441.4	controllerType=0 controllerNumber=1 scan=5441	13.9479
06275:2	1	R.VLPVN[+1850.693]VTDYC[+57.021]QLVR.Y	447	HexNAc(6)Hex(3)Fuc(1)	C[+57], N[+1851]	1763.79	2	3526.58	3526.58	0	-0.2	Specific	459.05	459.05	71.15	7.5	318	>FBN1 N term EGF12 swap	1	DW012721_4.5468.5468.2	controllerType=0 controllerNumber=1 scan=5468	14.0108
06248:2	1	R.VLPVN[+349.137]VTDYC[+57.021]QLVR.Y	447	HexNAc(1)Fuc(1)	C[+57], N[+349]	1013.01	2	2025.02	2025.02	0	-0.8	Specific	471.08	385.29	48.27	7.5	318	>FBN1 N term EGF12 swap	1	DW012721_4.5444.5444.2	controllerType=0 controllerNumber=1 scan=5444	13.9545
06280:4	1	R.VLPVN[+1850.693]VTDYC[+57.021]QLVR.Y	447	HexNAc(6)Hex(3)Fuc(1)	C[+57], N[+1851]	882.399	4	3526.57	3526.58	0	-0.9	Specific	479.13	479.13	61.53	7.5	318	>FBN1 N term EGF12 swap	1	DW012721_4.5473.5473.4	controllerType=0 controllerNumber=1 scan=5473	14.0228
03702:2	1	R.C[+57.021]IPTPGSYR.C	468		C[+57]	525.756	2	1050.5	1050.5	0	0.5	Specific	254.28	159.58	159.58	2	318	>FBN1 N term EGF12 swap	1	DW012721_4.3397.3397.3	controllerType=0 controllerNumber=1 scan=3397	9.3645
03761:2	1	R.C[+57.021]IPTPGSYR.C	468		C[+57]	525.754	2	1050.5	1050.5	0	-2.3	Specific	279	160.15	160.15	1.94	318	>FBN1 N term EGF12 swap	1	DW012721_4.3448.3448.3	controllerType=0 controllerNumber=1 scan=3448	9.4748
03958:2	1	R.C[+57.021]IPTPGSYR.C	468		C[+57]	525.754	2	1050.5	1050.5	0	-2.3	Specific	393.52	280.67	280.67	3.27	318	>FBN1 N term EGF12 swap	1	DW012721_4.3606.3606.2	controllerType=0 controllerNumber=1 scan=3606	9.8219
03887:2	1	R.C[+57.021]IPTPGSYR.C	468		C[+57]	525.754	2	1050.5	1050.5	0	-2.4	Specific	400.92	249.6	249.6	3.59	318	>FBN1 N term EGF12 swap	1	DW012721_4.3546.3546.2	controllerType=0 controllerNumber=1 scan=3546	9.6899
03820:2	1	R.C[+57.021]IPTPGSYR.C	468		C[+57]	525.754	2	1050.5	1050.5	0	-2.6	Specific	401.18	272.54	272.54	3.7	318	>FBN1 N term EGF12 swap	1	DW012721_4.3493.3493.2	controllerType=0 controllerNumber=1 scan=3493	9.5716
03710:2	1	R.C[+57.021]IPTPGS[+162.053]YR.C	468	Hex(1)	C[+57], S[+162]	606.781	2	1212.55	1212.56	0	-2	Specific	200.3	188.62	7.55	1.8	318	>FBN1 N term EGF12 swap	1	DW012721_4.3405.3405.3	controllerType=0 controllerNumber=1 scan=3405	9.383
06342:2	1	R.C[+57.021][-17.027]IPTPGSYR.C	468		C[-17][+57]	517.241	2	1033.47	1033.48	0	-2.3	Specific	276.17	276.17	276.17	3.02	318	>FBN1 N term EGF12 swap	1	DW012721_4.5526.5526.2	controllerType=0 controllerNumber=1 scan=5526	14.146
06278:2	1	R.C[+57.021][-17.027]IPTPGSYR.C	468		C[-17][+57]	517.241	2	1033.47	1033.48	0	-2	Specific	286.78	280.14	280.14	3.14	318	>FBN1 N term EGF12 swap	1	DW012721_4.5472.5472.2	controllerType=0 controllerNumber=1 scan=5472	14.0206
06226:2	1	R.C[+57.021][-17.027]IPTPGSYR.C	468		C[-17][+57]	517.241	2	1033.47	1033.48	0	-2.2	Specific	292.52	292.52	292.52	3.22	318	>FBN1 N term EGF12 swap	1	DW012721_4.5424.5424.2	controllerType=0 controllerNumber=1 scan=5424	13.9075
06437:2	1	R.C[+57.021][-17.027]IPTPGSYR.C	468		C[-17][+57]	517.242	2	1033.48	1033.48	0	-1.2	Specific	295.47	295.47	295.47	3.47	318	>FBN1 N term EGF12 swap	1	DW012721_4.5606.5606.2	controllerType=0 controllerNumber=1 scan=5606	14.3238
04309:2	1	R.C[+57.021]IPTPGS[+162.053]YR.C	468	Hex(1)	C[+57], S[+162]	606.778	2	1212.55	1212.56	0	-5.7	Specific	310.64	310.64	19.66	2.38	318	>FBN1 N term EGF12 swap	1	DW012721_4.3866.3866.2	controllerType=0 controllerNumber=1 scan=3866	10.4143
04245:2	1	R.C[+57.021]IPTPGS[+162.053]YR.C	468	Hex(1)	C[+57], S[+162]	606.781	2	1212.56	1212.56	0	-1.1	Specific	341	341	20.5	3.64	318	>FBN1 N term EGF12 swap	1	DW012721_4.3818.3818.2	controllerType=0 controllerNumber=1 scan=3818	10.3043
04154:2	1	R.C[+57.021]IPTPGS[+162.053]YR.C	468	Hex(1)	C[+57], S[+162]	606.78	2	1212.55	1212.56	0	-2.9	Specific	342	306.73	18.77	3.28	318	>FBN1 N term EGF12 swap	1	DW012721_4.3748.3748.2	controllerType=0 controllerNumber=1 scan=3748	10.1449
04045:2	1	R.C[+57.021]IPTPGS[+162.053]YR.C	468	Hex(1)	C[+57], S[+162]	606.781	2	1212.55	1212.56	0	-2.2	Specific	350.02	304.47	16.75	3.52	318	>FBN1 N term EGF12 swap	1	DW012721_4.3667.3667.2	controllerType=0 controllerNumber=1 scan=3667	9.9608
03640:2	1	R.C[+57.021]IPTPGS[+162.053]YR.C	468	Hex(1)	C[+57], S[+162]	606.78	2	1212.55	1212.56	0	-2.8	Specific	388.98	326.25	20.02	3.45	318	>FBN1 N term EGF12 swap	1	DW012721_4.3344.3344.2	controllerType=0 controllerNumber=1 scan=3344	9.2491
03830:2	1	R.C[+57.021]IPTPGS[+162.053]YR.C	468	Hex(1)	C[+57], S[+162]	606.78	2	1212.55	1212.56	0	-2.5	Specific	402.82	346.43	29.44	4.38	318	>FBN1 N term EGF12 swap	1	DW012721_4.3502.3502.2	controllerType=0 controllerNumber=1 scan=3502	9.5929
03899:2	1	R.C[+57.021]IPTPGS[+162.053]YR.C	468	Hex(1)	C[+57], S[+162]	606.78	2	1212.55	1212.56	0	-2.5	Specific	406.24	342.46	38.85	3.73	318	>FBN1 N term EGF12 swap	1	DW012721_4.3557.3557.2	controllerType=0 controllerNumber=1 scan=3557	9.715
03760:2	1	R.C[+57.021]IPTPGS[+162.053]YR.C	468	Hex(1)	C[+57], S[+162]	606.78	2	1212.55	1212.56	0	-2.3	Specific	406.33	326.79	40.32	3.88	318	>FBN1 N term EGF12 swap	1	DW012721_4.3447.3447.2	controllerType=0 controllerNumber=1 scan=3447	9.4736
03966:2	1	R.C[+57.021]IPTPGS[+162.053]YR.C	468	Hex(1)	C[+57], S[+162]	606.78	2	1212.55	1212.56	0	-2.7	Specific	409.29	336.98	28.06	4.38	318	>FBN1 N term EGF12 swap	1	DW012721_4.3612.3612.2	controllerType=0 controllerNumber=1 scan=3612	9.8367
03697:2	1	R.C[+57.021]IPTPGS[+162.053]YR.C	468	Hex(1)	C[+57], S[+162]	606.781	2	1212.55	1212.56	0	-2	Specific	413.21	321.4	29.92	3.94	318	>FBN1 N term EGF12 swap	1	DW012721_4.3392.3392.2	controllerType=0 controllerNumber=1 scan=3392	9.3557
03641:2	1	R.C[+57.021]IPTPGS[+324.106]YR.C	468	Hex(2)	C[+57], S[+324]	687.806	2	1374.6	1374.61	0	-3.2	Specific	415.9	311.7	14.99	3.88	318	>FBN1 N term EGF12 swap	1	DW012721_4.3345.3345.2	controllerType=0 controllerNumber=1 scan=3345	9.2513
06366:2	1	R.C[+57.021][-17.027]IPTPGS[+162.053]YR.C	468	Hex(1)	C[-17][+57], S[+162]	598.266	2	1195.53	1195.53	0	-3.6	Specific	235.28	235.28	14.99	2.12	318	>FBN1 N term EGF12 swap	1	DW012721_4.5546.5546.4	controllerType=0 controllerNumber=1 scan=5546	14.1906
06353:2	1	R.C[+57.021][-17.027]IPTPGS[+162.053]YR.C	468	Hex(1)	C[-17][+57], S[+162]	598.266	2	1195.53	1195.53	0	-3.6	Specific	268.12	268.12	19.73	2.92	318	>FBN1 N term EGF12 swap	1	DW012721_4.5537.5537.2	controllerType=0 controllerNumber=1 scan=5537	14.1719
06234:2	1	R.C[+57.021][-17.027]IPTPGS[+162.053]YR.C	468	Hex(1)	C[-17][+57], S[+162]	598.267	2	1195.53	1195.53	0	-2.2	Specific	292.04	292.04	30.72	2.98	318	>FBN1 N term EGF12 swap	1	DW012721_4.5432.5432.2	controllerType=0 controllerNumber=1 scan=5432	13.926
06288:2	1	R.C[+57.021][-17.027]IPTPGS[+162.053]YR.C	468	Hex(1)	C[-17][+57], S[+162]	598.267	2	1195.53	1195.53	0	-2.3	Specific	382.31	382.31	38.85	5.35	318	>FBN1 N term EGF12 swap	1	DW012721_4.5482.5482.2	controllerType=0 controllerNumber=1 scan=5482	14.0444
05678:2	1	K.GFQLDLR.G	482			424.734	2	848.46	848.462	0	-3	Specific	317	317	317	3.4	318	>FBN1 N term EGF12 swap	1	DW012721_4.4987.4987.2	controllerType=0 controllerNumber=1 scan=4987	12.9055
05828:2	1	K.GFQLDLR.G	482			424.734	2	848.46	848.462	0	-2.8	Specific	319.21	319.21	319.21	3.49	318	>FBN1 N term EGF12 swap	1	DW012721_4.5102.5102.2	controllerType=0 controllerNumber=1 scan=5102	13.1696
06098:2	1	K.GFQLDLR.G	482			424.733	2	848.46	848.462	0	-3.5	Specific	329.14	329.14	329.14	3.28	318	>FBN1 N term EGF12 swap	1	DW012721_4.5321.5321.2	controllerType=0 controllerNumber=1 scan=5321	13.6733
06239:2	1	K.GFQLDLR.G	482			424.733	2	848.46	848.462	0	-3.3	Specific	329.46	329.46	329.46	3.62	318	>FBN1 N term EGF12 swap	1	DW012721_4.5435.5435.2	controllerType=0 controllerNumber=1 scan=5435	13.9325
06172:2	1	K.GFQLDLR.G	482			424.734	2	848.46	848.462	0	-2.9	Specific	335.62	335.62	335.62	3.82	318	>FBN1 N term EGF12 swap	1	DW012721_4.5379.5379.2	controllerType=0 controllerNumber=1 scan=5379	13.8056
05964:2	1	K.GFQLDLR.G	482			424.733	2	848.46	848.462	0	-3.3	Specific	337.18	337.18	337.18	3.48	318	>FBN1 N term EGF12 swap	1	DW012721_4.5212.5212.2	controllerType=0 controllerNumber=1 scan=5212	13.4258
06030:2	1	K.GFQLDLR.G	482			424.734	2	848.46	848.462	0	-2.8	Specific	342.91	342.91	342.91	3.72	318	>FBN1 N term EGF12 swap	1	DW012721_4.5266.5266.2	controllerType=0 controllerNumber=1 scan=5266	13.5476
05609:2	1	K.GFQLDLR.G	482			424.734	2	848.46	848.462	0	-2.9	Specific	354.12	354.12	354.12	3.82	318	>FBN1 N term EGF12 swap	1	DW012721_4.4932.4932.2	controllerType=0 controllerNumber=1 scan=4932	12.7788
05758:2	1	K.GFQLDLR.G	482			424.734	2	848.46	848.462	0	-2.7	Specific	354.9	354.9	354.9	4.12	318	>FBN1 N term EGF12 swap	1	DW012721_4.5043.5043.2	controllerType=0 controllerNumber=1 scan=5043	13.0366
05903:2	1	K.GFQLDLR.G	482			424.733	2	848.46	848.462	0	-3.2	Specific	355.81	355.81	355.81	4.12	318	>FBN1 N term EGF12 swap	1	DW012721_4.5159.5159.2	controllerType=0 controllerNumber=1 scan=5159	13.3031
05548:2	1	K.GFQLDLR.G	482			424.734	2	848.46	848.462	0	-2.5	Specific	356.86	356.86	356.86	4.12	318	>FBN1 N term EGF12 swap	1	DW012721_4.4877.4877.2	controllerType=0 controllerNumber=1 scan=4877	12.6521
05482:2	1	K.GFQLDLR.G	482			424.733	2	848.46	848.462	0	-3.3	Specific	387.49	387.49	387.49	4.95	318	>FBN1 N term EGF12 swap	1	DW012721_4.4824.4824.2	controllerType=0 controllerNumber=1 scan=4824	12.5347
05821:5	1	K.GFQLDLRGEC[+57.021]IDVDEC[+57.021]EKNPC[+57.021]AGGEC[+57.021]INNQGS[+162.053]YTC[+57.021]QC[+57.021]R.A	482	Hex(1)	C[+57]*6, S[+162]	935.188	5	4671.91	4671.92	0	-2.2	Specific	378.72	378.72	2.4	3.65	318	>FBN1 N term EGF12 swap	1	DW012721_4.5095.5095.5	controllerType=0 controllerNumber=1 scan=5095	13.1552
05827:4	1	K.GFQLDLRGEC[+57.021]IDVDEC[+57.021]EKNPC[+57.021]AGGEC[+57.021]IN[+15.995]NQGS[+162.053]YTC[+57.021]QC[+57.021]R.A	482	Hex(1)	C[+57]*6, N[+16], S[+162]	1172.73	4	4687.92	4687.92	0	-0.1	Specific	246.19	246.19	2.4	1.77	318	>FBN1 N term EGF12 swap	1	DW012721_4.5101.5101.4	controllerType=0 controllerNumber=1 scan=5101	13.1675
03524:2	1	R.GEC[+57.021]IDVDEC[+57.021]EK.N	489		C[+57]*2	677.267	2	1353.53	1353.53	0	-2.3	Specific	448.24	448.24	448.24	5.63	318	>FBN1 N term EGF12 swap	1	DW012721_4.3253.3253.2	controllerType=0 controllerNumber=1 scan=3253	9.0492
04433:4	1	R.GEC[+57.021]IDVDEC[+57.021]EKNPC[+57.021]AGGEC[+57.021]INNQGSYTC[+57.021]QC[+57.021]R.A	489		C[+57]*6	920.859	4	3680.41	3680.42	0	-2.5	Specific	529.94	529.94	529.94	7.02	318	>FBN1 N term EGF12 swap	1	DW012721_4.3971.3971.4	controllerType=0 controllerNumber=1 scan=3971	10.6397
04444:3	1	R.GEC[+57.021]IDVDEC[+57.021]EKNPC[+57.021]AGGEC[+57.021]INNQGS[+162.053]YTC[+57.021]QC[+57.021]R.A	489	Hex(1)	C[+57]*6, S[+162]	1281.49	3	3842.47	3842.48	0	-2.1	Specific	272.06	272.06	2.4	3.71	318	>FBN1 N term EGF12 swap	1	DW012721_4.3980.3980.3	controllerType=0 controllerNumber=1 scan=3980	10.6581
04459:4	1	R.GEC[+57.021]IDVDEC[+57.021]EKNPC[+57.021]AGGEC[+57.021]IN[+15.995]NQGSYTC[+57.021]QC[+57.021]R.A	489		C[+57]*6, N[+16]	924.858	4	3696.41	3696.42	0	-1.7	Specific	512.89	512.89	17.52	7	318	>FBN1 N term EGF12 swap	1	DW012721_4.3993.3993.4	controllerType=0 controllerNumber=1 scan=3993	10.6859
04428:3	1	R.GEC[+57.021]IDVDEC[+57.021]EKNPC[+57.021]AGGEC[+57.021]INN[+15.995]QGS[+162.053]YTC[+57.021]QC[+57.021]R.A	489	Hex(1)	C[+57]*6, N[+16], S[+162]	1286.83	3	3858.47	3858.47	0	-1.3	Specific	279.39	279.39	0	4.58	318	>FBN1 N term EGF12 swap	1	DW012721_4.3967.3967.3	controllerType=0 controllerNumber=1 scan=3967	10.6325
04453:4	1	R.GEC[+57.021]IDVDEC[+57.021]EKNPC[+57.021]AGGEC[+57.021]IN[+15.995]NQGS[+162.053]YTC[+57.021]QC[+57.021]R.A	489	Hex(1)	C[+57]*6, N[+16], S[+162]	965.372	4	3858.47	3858.47	0	-0.9	Specific	488.8	485.33	2.4	7	318	>FBN1 N term EGF12 swap	1	DW012721_4.3988.3988.4	controllerType=0 controllerNumber=1 scan=3988	10.6764
04662:4	1	R.GEC[+57.021]ID[+15.995]VDEC[+57.021]EKNPC[+57.021]AGGEC[+57.021]IN[+0.984]NQGS[+162.053]YTC[+57.021]QC[+57.021]R.A	489	Hex(1)	C[+57]*6, D[+16], N[+1], S[+162]	965.619	4	3859.45	3859.45	0	-0.2	Specific	232.67	232.67	0	3.4	318	>FBN1 N term EGF12 swap	1	DW012721_4.4157.4157.4	controllerType=0 controllerNumber=1 scan=4157	11.0459
03219:2	1	R.AGYQSTLTR.T	520			498.758	2	996.508	996.511	0	-2.7	Specific	391.87	270.79	270.79	3.52	318	>FBN1 N term EGF12 swap	1	DW012721_4.2996.2996.2	controllerType=0 controllerNumber=1 scan=2996	8.4738
03148:2	1	R.AGYQSTLTR.T	520			498.758	2	996.508	996.511	0	-2.5	Specific	399.26	316.11	316.11	3.8	318	>FBN1 N term EGF12 swap	1	DW012721_4.2941.2941.2	controllerType=0 controllerNumber=1 scan=2941	8.3472
03014:2	1	R.AGYQSTLTR.T	520			498.757	2	996.508	996.511	0	-3.4	Specific	400.77	250.77	250.77	3.49	318	>FBN1 N term EGF12 swap	1	DW012721_4.2834.2834.2	controllerType=0 controllerNumber=1 scan=2834	8.0994
03292:2	1	R.AGYQSTLTR.T	520			498.758	2	996.509	996.511	0	-2.2	Specific	401.39	294.14	294.14	3.6	318	>FBN1 N term EGF12 swap	1	DW012721_4.3052.3052.2	controllerType=0 controllerNumber=1 scan=3052	8.6047
03081:2	1	R.AGYQSTLTR.T	520			498.758	2	996.508	996.511	0	-2.8	Specific	404.33	238.57	238.57	3.49	318	>FBN1 N term EGF12 swap	1	DW012721_4.2886.2886.2	controllerType=0 controllerNumber=1 scan=2886	8.2205
03531:3	1	R.TEC[+57.021]RDIDEC[+57.021]LQNGR.I	529		C[+57]*2	589.256	3	1765.75	1765.76	0	-2.8	Specific	544.9	519.4	519.4	7.57	318	>FBN1 N term EGF12 swap	1	DW012721_4.3261.3261.3	controllerType=0 controllerNumber=1 scan=3261	9.0668
03472:3	1	R.TEC[+57.021]RDIDEC[+57.021]LQNGR.I	529		C[+57]*2	589.256	3	1765.75	1765.76	0	-3	Specific	630.69	612.04	612.04	9.2	318	>FBN1 N term EGF12 swap	1	DW012721_4.3208.3208.3	controllerType=0 controllerNumber=1 scan=3208	8.9504
03502:2	1	R.TEC[+57.021]RDIDEC[+57.021]LQNGR.I	529		C[+57]*2	883.381	2	1765.75	1765.76	0	-3	Specific	723.3	683.06	683.06	10.29	318	>FBN1 N term EGF12 swap	1	DW012721_4.3232.3232.2	controllerType=0 controllerNumber=1 scan=3232	9.0036
03569:2	1	R.TEC[+57.021]RDIDEC[+57.021]LQN[+0.984]GR.I	529		C[+57]*2, N[+1]	883.877	2	1766.75	1766.74	0	2.2	Specific	116.72	116.72	116.72	1.75	318	>FBN1 N term EGF12 swap	1	DW012721_4.3288.3288.2	controllerType=0 controllerNumber=1 scan=3288	9.1272
03532:3	1	R.TEC[+57.021]RDIDEC[+57.021]LQN[+0.984]GR.I	529		C[+57]*2, N[+1]	589.585	3	1766.74	1766.74	0	-1.1	Specific	487.39	487.39	487.39	6.38	318	>FBN1 N term EGF12 swap	1	DW012721_4.3261.3261.3	controllerType=0 controllerNumber=1 scan=3261	9.0668
03671:3	1	R.TEC[+57.021]RDIDEC[+57.021]LQN[+0.984]GR.I	529		C[+57]*2, N[+1]	589.585	3	1766.74	1766.74	0	-1.2	Specific	574.56	539.35	539.35	8.36	318	>FBN1 N term EGF12 swap	1	DW012721_4.3372.3372.3	controllerType=0 controllerNumber=1 scan=3372	9.3108
05942:2	1	R.DIDEC[+57.021]LQNGR.I	533		C[+57]	610.27	2	1219.53	1219.54	0	-3.4	Specific	91.13	91.13	91.13	1.75	318	>FBN1 N term EGF12 swap	1	DW012721_4.5192.5192.2	controllerType=0 controllerNumber=1 scan=5192	13.3798
04150:3	1	R.DIDEC[+57.021]LQNGR.I	533		C[+57]	407.182	3	1219.53	1219.54	0	-3.8	Specific	229.62	229.62	229.62	2	318	>FBN1 N term EGF12 swap	1	DW012721_4.3745.3745.3	controllerType=0 controllerNumber=1 scan=3745	10.1384
04084:3	1	R.DIDEC[+57.021]LQNGR.I	533		C[+57]	407.183	3	1219.54	1219.54	0	-1.1	Specific	298.92	298.92	298.92	3.55	318	>FBN1 N term EGF12 swap	1	DW012721_4.3697.3697.3	controllerType=0 controllerNumber=1 scan=3697	10.0286
03973:3	1	R.DIDEC[+57.021]LQNGR.I	533		C[+57]	407.182	3	1219.53	1219.54	0	-4.8	Specific	310.85	310.85	310.85	3.15	318	>FBN1 N term EGF12 swap	1	DW012721_4.3617.3617.3	controllerType=0 controllerNumber=1 scan=3617	9.8473
04060:3	1	R.DIDEC[+57.021]LQNGR.I	533		C[+57]	407.183	3	1219.53	1219.54	0	-3	Specific	341.09	341.09	341.09	3.82	318	>FBN1 N term EGF12 swap	1	DW012721_4.3679.3679.3	controllerType=0 controllerNumber=1 scan=3679	9.9886
03989:3	1	R.DIDEC[+57.021]LQNGR.I	533		C[+57]	407.183	3	1219.53	1219.54	0	-2.9	Specific	377.97	367.8	367.8	4.95	318	>FBN1 N term EGF12 swap	1	DW012721_4.3628.3628.3	controllerType=0 controllerNumber=1 scan=3628	9.873
04393:2	1	R.DIDEC[+57.021]LQNGR.I	533		C[+57]	610.268	2	1219.53	1219.54	0	-6.5	Specific	419.31	419.31	419.31	3.93	318	>FBN1 N term EGF12 swap	1	DW012721_4.3935.3935.2	controllerType=0 controllerNumber=1 scan=3935	10.5627
04674:2	1	R.DIDEC[+57.021]LQNGR.I	533		C[+57]	610.27	2	1219.53	1219.54	0	-3.1	Specific	443.76	443.76	443.76	5.63	318	>FBN1 N term EGF12 swap	1	DW012721_4.4167.4167.2	controllerType=0 controllerNumber=1 scan=4167	11.0695
04178:2	1	R.DIDEC[+57.021]LQNGR.I	533		C[+57]	610.271	2	1219.53	1219.54	0	-2.1	Specific	449.59	449.59	449.59	5.79	318	>FBN1 N term EGF12 swap	1	DW012721_4.3766.3766.2	controllerType=0 controllerNumber=1 scan=3766	10.1874
04609:2	1	R.DIDEC[+57.021]LQNGR.I	533		C[+57]	610.27	2	1219.53	1219.54	0	-4	Specific	459.89	459.89	459.89	5.34	318	>FBN1 N term EGF12 swap	1	DW012721_4.4115.4115.2	controllerType=0 controllerNumber=1 scan=4115	10.9496
04249:2	1	R.DIDEC[+57.021]LQNGR.I	533		C[+57]	610.271	2	1219.53	1219.54	0	-2.2	Specific	483.82	483.82	483.82	5.71	318	>FBN1 N term EGF12 swap	1	DW012721_4.3823.3823.2	controllerType=0 controllerNumber=1 scan=3823	10.3153
04106:2	1	R.DIDEC[+57.021]LQNGR.I	533		C[+57]	610.271	2	1219.53	1219.54	0	-2.6	Specific	495.8	483.32	483.32	6.59	318	>FBN1 N term EGF12 swap	1	DW012721_4.3711.3711.2	controllerType=0 controllerNumber=1 scan=3711	10.0625
04030:2	1	R.DIDEC[+57.021]LQNGR.I	533		C[+57]	610.271	2	1219.53	1219.54	0	-2	Specific	509.14	507.3	507.3	6.75	318	>FBN1 N term EGF12 swap	1	DW012721_4.3656.3656.2	controllerType=0 controllerNumber=1 scan=3656	9.9361
03956:2	1	R.DIDEC[+57.021]LQNGR.I	533		C[+57]	610.27	2	1219.53	1219.54	0	-2.8	Specific	512.29	511	511	5.71	318	>FBN1 N term EGF12 swap	1	DW012721_4.3605.3605.2	controllerType=0 controllerNumber=1 scan=3605	9.8197
04107:2	1	R.DIDEC[+57.021]LQN[+0.984]GR.I	533		C[+57], N[+1]	610.762	2	1220.52	1220.52	0	-3	Specific	378.3	378.3	378.3	5.05	318	>FBN1 N term EGF12 swap	1	DW012721_4.3711.3711.2	controllerType=0 controllerNumber=1 scan=3711	10.0625
04675:2	1	R.DIDEC[+57.021]LQN[+0.984]GR.I	533		C[+57], N[+1]	610.763	2	1220.52	1220.52	0	-2.4	Specific	406.07	406.07	406.07	5.14	318	>FBN1 N term EGF12 swap	1	DW012721_4.4167.4167.2	controllerType=0 controllerNumber=1 scan=4167	11.0695
04843:2	1	R.DIDEC[+57.021]LQN[+0.984]GR.I	533		C[+57], N[+1]	610.762	2	1220.52	1220.52	0	-3.7	Specific	432.56	432.56	432.56	5.43	318	>FBN1 N term EGF12 swap	1	DW012721_4.4303.4303.2	controllerType=0 controllerNumber=1 scan=4303	11.3742
04481:2	1	R.DIDEC[+57.021]LQN[+0.984]GR.I	533		C[+57], N[+1]	610.764	2	1220.52	1220.52	0	-1.2	Specific	447.68	447.68	447.68	5.79	318	>FBN1 N term EGF12 swap	1	DW012721_4.4012.4012.2	controllerType=0 controllerNumber=1 scan=4012	10.7287
04746:2	1	R.DIDEC[+57.021]LQN[+0.984]GR.I	533		C[+57], N[+1]	610.764	2	1220.52	1220.52	0	-1.2	Specific	463.46	463.46	463.46	5.4	318	>FBN1 N term EGF12 swap	1	DW012721_4.4224.4224.2	controllerType=0 controllerNumber=1 scan=4224	11.1985
04394:2	1	R.DIDEC[+57.021]LQN[+0.984]GR.I	533		C[+57], N[+1]	610.763	2	1220.52	1220.52	0	-1.5	Specific	468.11	468.11	468.11	6.67	318	>FBN1 N term EGF12 swap	1	DW012721_4.3935.3935.2	controllerType=0 controllerNumber=1 scan=3935	10.5627
04610:2	1	R.DIDEC[+57.021]LQN[+0.984]GR.I	533		C[+57], N[+1]	610.762	2	1220.52	1220.52	0	-4.1	Specific	480.13	480.13	480.13	5.42	318	>FBN1 N term EGF12 swap	1	DW012721_4.4115.4115.2	controllerType=0 controllerNumber=1 scan=4115	10.9496
04323:2	1	R.DIDEC[+57.021]LQN[+0.984]GR.I	533		C[+57], N[+1]	610.763	2	1220.52	1220.52	0	-2.2	Specific	490.39	490.39	490.39	5.71	318	>FBN1 N term EGF12 swap	1	DW012721_4.3877.3877.2	controllerType=0 controllerNumber=1 scan=3877	10.439
04179:2	1	R.DIDEC[+57.021]LQN[+0.984]GR.I	533		C[+57], N[+1]	610.763	2	1220.52	1220.52	0	-2.9	Specific	493.64	493.64	493.64	5.71	318	>FBN1 N term EGF12 swap	1	DW012721_4.3766.3766.2	controllerType=0 controllerNumber=1 scan=3766	10.1874
04250:2	1	R.DIDEC[+57.021]LQN[+0.984]GR.I	533		C[+57], N[+1]	610.763	2	1220.52	1220.52	0	-2.4	Specific	522.73	522.73	522.73	6.76	318	>FBN1 N term EGF12 swap	1	DW012721_4.3823.3823.2	controllerType=0 controllerNumber=1 scan=3823	10.3153
04823:4	1	R.C[+57.021]INTDGSFHC[+57.021]VC[+57.021]NAGFHVTR.D	549		C[+57]*3	588.755	4	2352	2352.01	0	-4	Specific	129.72	129.72	95.31	1.9	318	>FBN1 N term EGF12 swap	1	DW012721_4.4287.4287.2	controllerType=0 controllerNumber=1 scan=4287	11.3407
04728:4	1	R.C[+57.021]INTDGSFHC[+57.021]VC[+57.021]NAGFHVTR.D	549		C[+57]*3	588.755	4	2352	2352.01	0	-4.4	Specific	501.05	501.05	114.37	6.18	318	>FBN1 N term EGF12 swap	1	DW012721_4.4211.4211.4	controllerType=0 controllerNumber=1 scan=4211	11.1684
04659:4	1	R.C[+57.021]INTDGSFHC[+57.021]VC[+57.021]NAGFHVTR.D	549		C[+57]*3	588.756	4	2352	2352.01	0	-1.2	Specific	575.71	575.71	168.25	8.33	318	>FBN1 N term EGF12 swap	1	DW012721_4.4155.4155.4	controllerType=0 controllerNumber=1 scan=4155	11.0415
04589:4	1	R.C[+57.021]INTDGSFHC[+57.021]VC[+57.021]NAGFHVTR.D	549		C[+57]*3	588.756	4	2352	2352.01	0	-2.2	Specific	595.13	595.13	186.29	8.33	318	>FBN1 N term EGF12 swap	1	DW012721_4.4099.4099.4	controllerType=0 controllerNumber=1 scan=4099	10.9142
04527:4	1	R.C[+57.021]INTDGSFHC[+57.021]VC[+57.021]NAGFHVTR.D	549		C[+57]*3	588.756	4	2352	2352.01	0	-1.7	Specific	628.33	610.73	194.39	8.45	318	>FBN1 N term EGF12 swap	1	DW012721_4.4046.4046.4	controllerType=0 controllerNumber=1 scan=4046	10.7999
04753:4	1	R.C[+57.021]INTDGS[+162.053]FHC[+57.021]VC[+57.021]NAGFHVTR.D	549	Hex(1)	C[+57]*3, S[+162]	629.269	4	2514.05	2514.06	0	-2.1	Specific	8.89	8.89	0	1.76	318	>FBN1 N term EGF12 swap	1	DW012721_4.4230.4230.2	controllerType=0 controllerNumber=1 scan=4230	11.212
05421:4	1	R.C[+57.021]INTDGS[+162.053]FHC[+57.021]VC[+57.021]NAGFHVTR.D	549	Hex(1)	C[+57]*3, S[+162]	629.268	4	2514.05	2514.06	0	-3.2	Specific	102.09	102.09	4.8	1.85	318	>FBN1 N term EGF12 swap	1	DW012721_4.4772.4772.2	controllerType=0 controllerNumber=1 scan=4772	12.4162
04361:3	1	R.C[+57.021]INTDGS[+162.053]FHC[+57.021]VC[+57.021]NAGFHVTR.D	549	Hex(1)	C[+57]*3, S[+162]	838.689	3	2514.05	2514.06	0	-2.7	Specific	424.34	424.34	4.8	5.29	318	>FBN1 N term EGF12 swap	1	DW012721_4.3910.3910.3	controllerType=0 controllerNumber=1 scan=3910	10.5101
04684:4	1	R.C[+57.021]INTDGS[+162.053]FHC[+57.021]VC[+57.021]NAGFHVTR.D	549	Hex(1)	C[+57]*3, S[+162]	629.269	4	2514.05	2514.06	0	-1.9	Specific	485.76	485.76	4.8	7.51	318	>FBN1 N term EGF12 swap	1	DW012721_4.4174.4174.4	controllerType=0 controllerNumber=1 scan=4174	11.0866
05812:3	1	R.C[+57.021][-17.027]INTDGSFHC[+57.021]VC[+57.021]NAGFHVTR.D	549		C[-17][+57]*3	778.996	3	2334.97	2334.98	0	-2.2	Specific	503.92	503.92	503.92	6.6	318	>FBN1 N term EGF12 swap	1	DW012721_4.5089.5089.3	controllerType=0 controllerNumber=1 scan=5089	13.1422
04294:3	1	R.C[+57.021]INTDGS[+162.053]FHC[+57.021]VC[+57.021]NAGFHVTR.D	549	Hex(1)	C[+57]*3, S[+162]	838.69	3	2514.06	2514.06	0	-1.6	Specific	529.82	529.82	4.8	5.61	318	>FBN1 N term EGF12 swap	1	DW012721_4.3856.3856.3	controllerType=0 controllerNumber=1 scan=3856	10.3908
04613:4	1	R.C[+57.021]INTDGS[+162.053]FHC[+57.021]VC[+57.021]NAGFHVTR.D	549	Hex(1)	C[+57]*3, S[+162]	629.267	4	2514.05	2514.06	0	-4.8	Specific	581.87	581.87	4.8	8.16	318	>FBN1 N term EGF12 swap	1	DW012721_4.4119.4119.4	controllerType=0 controllerNumber=1 scan=4119	10.9601
04568:4	1	R.C[+57.021]IN[+15.995]TDGSFHC[+57.021]VC[+57.021]NAGFHVTR.D	549		C[+57]*3, N[+16]	592.755	4	2368	2368	0	-2	Specific	586.04	586.04	22.26	8.33	318	>FBN1 N term EGF12 swap	1	DW012721_4.4080.4080.4	controllerType=0 controllerNumber=1 scan=4080	10.8731
04402:4	1	R.C[+57.021]INTDGS[+162.053]FHC[+57.021]VC[+57.021]NAGFHVTR.D	549	Hex(1)	C[+57]*3, S[+162]	629.269	4	2514.05	2514.06	0	-2	Specific	647.72	647.72	4.8	9.33	318	>FBN1 N term EGF12 swap	1	DW012721_4.3944.3944.4	controllerType=0 controllerNumber=1 scan=3944	10.5821
04266:4	1	R.C[+57.021]INTDGS[+162.053]FHC[+57.021]VC[+57.021]NAGFHVTR.D	549	Hex(1)	C[+57]*3, S[+162]	629.269	4	2514.05	2514.06	0	-1.8	Specific	653.64	653.64	4.8	10.33	318	>FBN1 N term EGF12 swap	1	DW012721_4.3834.3834.4	controllerType=0 controllerNumber=1 scan=3834	10.3405
04335:4	1	R.C[+57.021]INTDGS[+162.053]FHC[+57.021]VC[+57.021]NAGFHVTR.D	549	Hex(1)	C[+57]*3, S[+162]	629.27	4	2514.06	2514.06	0	-0.8	Specific	746.34	746.34	4.8	11.33	318	>FBN1 N term EGF12 swap	1	DW012721_4.3887.3887.4	controllerType=0 controllerNumber=1 scan=3887	10.4611
04346:4	1	R.C[+57.021]INTDGS[+203.079]FH[+15.995]C[+57.021]VC[+57.021]NAGFHVTR.D	549	HexNAc(1)	C[+57]*3, H[+16], S[+203]	643.523	4	2571.07	2571.08	0	-4	Specific	162.99	162.99	9.6	2.3	318	>FBN1 N term EGF12 swap	1	DW012721_4.3895.3895.4	controllerType=0 controllerNumber=1 scan=3895	10.4756
05754:4	1	R.C[+57.021]INT[+162.053]D[+15.995]GSFHC[+57.021]VC[+57.021]NAGFHVTR.D	549	Hex(1)	C[+57]*3, D[+16], T[+162]	633.268	4	2530.05	2530.05	0	-2.5	Specific	177.06	177.06	0	2.66	318	>FBN1 N term EGF12 swap	1	DW012721_4.5039.5039.4	controllerType=0 controllerNumber=1 scan=5039	13.0266
04267:4	1	R.C[+57.021]INTD[+15.995]GS[+203.079]FHC[+57.021]VC[+57.021]NAGFHVTR.D	549	HexNAc(1)	C[+57]*3, D[+16], S[+203]	643.524	4	2571.08	2571.08	0	-1.8	Specific	235.71	235.71	3.6	3.27	318	>FBN1 N term EGF12 swap	1	DW012721_4.3835.3835.4	controllerType=0 controllerNumber=1 scan=3835	10.3426
04133:4	1	R.C[+57.021]INT[+162.053]D[+15.995]GSFHC[+57.021]VC[+57.021]NAGFHVTR.D	549	Hex(1)	C[+57]*3, D[+16], T[+162]	633.266	4	2530.04	2530.05	0	-4.3	Specific	267.77	267.77	0	3.76	318	>FBN1 N term EGF12 swap	1	DW012721_4.3731.3731.4	controllerType=0 controllerNumber=1 scan=3731	10.1059
06129:4	1	R.C[+57.021]IN[+15.995]T[+162.053]DGSFHC[+57.021]VC[+57.021]NAGFHVTR.D	549	Hex(1)	C[+57]*3, N[+16], T[+162]	633.268	4	2530.05	2530.05	0	-1.9	Specific	287.3	287.3	0	4.13	318	>FBN1 N term EGF12 swap	1	DW012721_4.5345.5345.4	controllerType=0 controllerNumber=1 scan=5345	13.7281
04594:4	1	R.C[+57.021]IN[+15.995]TDGS[+203.079]FHC[+57.021]VC[+57.021]NAGFHVTR.D	549	HexNAc(1)	C[+57]*3, N[+16], S[+203]	643.525	4	2571.08	2571.08	0	-1.7	Specific	297.28	297.28	9.09	4.13	318	>FBN1 N term EGF12 swap	1	DW012721_4.4103.4103.4	controllerType=0 controllerNumber=1 scan=4103	10.9218
04375:3	1	R.C[+57.021]IN[+15.995]T[+162.053]DGSFHC[+57.021]VC[+57.021]NAGFHVTR.D	549	Hex(1)	C[+57]*3, N[+16], T[+162]	844.022	3	2530.05	2530.05	0	-1.1	Specific	326.52	326.52	0	3.64	318	>FBN1 N term EGF12 swap	1	DW012721_4.3921.3921.3	controllerType=0 controllerNumber=1 scan=3921	10.5348
05805:3	1	R.C[+57.021][-17.027]INTDGS[+162.053]FHC[+57.021]VC[+57.021]NAGFHVTR.D	549	Hex(1)	C[-17][+57]*3, S[+162]	833.013	3	2497.02	2497.03	0	-4	Specific	373.51	373.51	4.8	6.07	318	>FBN1 N term EGF12 swap	1	DW012721_4.5082.5082.3	controllerType=0 controllerNumber=1 scan=5082	13.1252
05952:4	1	R.C[+57.021]INTD[+15.995]GS[+162.053]FHC[+57.021]VC[+57.021]NAGFHVTR.D	549	Hex(1)	C[+57]*3, D[+16], S[+162]	633.268	4	2530.05	2530.05	0	-2.1	Specific	380.01	380.01	0	6.28	318	>FBN1 N term EGF12 swap	1	DW012721_4.5201.5201.4	controllerType=0 controllerNumber=1 scan=5201	13.4006
05978:3	1	R.C[+57.021][-17.027]INTDGS[+162.053]FHC[+57.021]VC[+57.021]NAGFHVTR.D	549	Hex(1)	C[-17][+57]*3, S[+162]	833.015	3	2497.03	2497.03	0	-1.2	Specific	386.66	386.66	4.8	6.24	318	>FBN1 N term EGF12 swap	1	DW012721_4.5223.5223.3	controllerType=0 controllerNumber=1 scan=5223	13.4515
05410:4	1	R.C[+57.021]IN[+15.995]TDGS[+162.053]FHC[+57.021]VC[+57.021]NAGFHVTR.D	549	Hex(1)	C[+57]*3, N[+16], S[+162]	633.267	4	2530.05	2530.05	0	-2.7	Specific	398.29	398.29	0	6.99	318	>FBN1 N term EGF12 swap	1	DW012721_4.4764.4764.4	controllerType=0 controllerNumber=1 scan=4764	12.3971
05624:3	1	R.C[+57.021][-17.027]INTDGS[+162.053]FHC[+57.021]VC[+57.021]NAGFHVTR.D	549	Hex(1)	C[-17][+57]*3, S[+162]	833.015	3	2497.03	2497.03	0	-0.9	Specific	412.15	412.15	4.8	6.32	318	>FBN1 N term EGF12 swap	1	DW012721_4.4946.4946.3	controllerType=0 controllerNumber=1 scan=4946	12.8099
05723:3	1	R.C[+57.021][-17.027]INTDGS[+162.053]FHC[+57.021]VC[+57.021]NAGFHVTR.D	549	Hex(1)	C[-17][+57]*3, S[+162]	833.015	3	2497.03	2497.03	0	-1.5	Specific	427.3	427.3	4.8	6.32	318	>FBN1 N term EGF12 swap	1	DW012721_4.5018.5018.3	controllerType=0 controllerNumber=1 scan=5018	12.9768
04304:3	1	R.C[+57.021]IN[+15.995]TDGS[+162.053]FHC[+57.021]VC[+57.021]NAGFHVTR.D	549	Hex(1)	C[+57]*3, N[+16], S[+162]	844.021	3	2530.05	2530.05	0	-2.1	Specific	500.5	500.5	6	5.73	318	>FBN1 N term EGF12 swap	1	DW012721_4.3862.3862.3	controllerType=0 controllerNumber=1 scan=3862	10.4038
04614:4	1	R.C[+57.021]IN[+0.984]TDGS[+162.053]FHC[+57.021]VC[+57.021]NAGFHVTR.D	549	Hex(1)	C[+57]*3, N[+1], S[+162]	629.519	4	2515.05	2515.04	0	3.7	Specific	540.81	540.81	0	5.93	318	>FBN1 N term EGF12 swap	1	DW012721_4.4119.4119.4	controllerType=0 controllerNumber=1 scan=4119	10.9601
04348:4	1	R.C[+57.021]IN[+15.995]TDGS[+162.053]FHC[+57.021]VC[+57.021]NAGFHVTR.D	549	Hex(1)	C[+57]*3, N[+16], S[+162]	633.267	4	2530.05	2530.05	0	-2.7	Specific	591.45	591.45	6	8.16	318	>FBN1 N term EGF12 swap	1	DW012721_4.3898.3898.4	controllerType=0 controllerNumber=1 scan=3898	10.4839
04553:4	1	R.C[+57.021]INTDGS[+162.053]FHC[+57.021]VC[+57.021]N[+0.984]AGFHVTR.D	549	Hex(1)	C[+57]*3, N[+1], S[+162]	629.516	4	2515.04	2515.04	0	-0.5	Specific	601.89	601.89	4.8	9.33	318	>FBN1 N term EGF12 swap	1	DW012721_4.4065.4065.4	controllerType=0 controllerNumber=1 scan=4065	10.8424
05559:3	1	R.C[+57.021][-17.027]INTDGS[+162.053]FHC[+57.021]VC[+57.021]NAGFHVTR.D	549	Hex(1)	C[-17][+57]*3, S[+162]	833.014	3	2497.03	2497.03	0	-1.8	Specific	616.5	616.5	4.8	8.41	318	>FBN1 N term EGF12 swap	1	DW012721_4.4888.4888.3	controllerType=0 controllerNumber=1 scan=4888	12.6771
04477:4	1	R.C[+57.021]IN[+15.995]TDGS[+162.053]FHC[+57.021]VC[+57.021]NAGFHVTR.D	549	Hex(1)	C[+57]*3, N[+16], S[+162]	633.268	4	2530.05	2530.05	0	-2	Specific	619.27	619.27	6	9.33	318	>FBN1 N term EGF12 swap	1	DW012721_4.4008.4008.4	controllerType=0 controllerNumber=1 scan=4008	10.7213
04280:4	1	R.C[+57.021]IN[+15.995]TDGS[+162.053]FHC[+57.021]VC[+57.021]NAGFHVTR.D	549	Hex(1)	C[+57]*3, N[+16], S[+162]	633.267	4	2530.05	2530.05	0	-2.6	Specific	636.23	636.23	6	9.16	318	>FBN1 N term EGF12 swap	1	DW012721_4.3845.3845.4	controllerType=0 controllerNumber=1 scan=3845	10.3651
04411:4	1	R.C[+57.021]IN[+15.995]TDGS[+162.053]FHC[+57.021]VC[+57.021]NAGFHVTR.D	549	Hex(1)	C[+57]*3, N[+16], S[+162]	633.268	4	2530.05	2530.05	0	-2.5	Specific	660.22	660.22	2.73	10.16	318	>FBN1 N term EGF12 swap	1	DW012721_4.3953.3953.4	controllerType=0 controllerNumber=1 scan=3953	10.6026
05503:3	1	R.C[+57.021][-17.027]INTDGS[+162.053]FHC[+57.021]VC[+57.021]NAGFHVTR.D	549	Hex(1)	C[-17][+57]*3, S[+162]	833.014	3	2497.03	2497.03	0	-2	Specific	681.36	681.36	4.8	9.41	318	>FBN1 N term EGF12 swap	1	DW012721_4.4838.4838.3	controllerType=0 controllerNumber=1 scan=4838	12.5664
04333:4	1	R.C[+57.021]IN[+15.995]TDGS[+203.079]FH[+15.995]C[+57.021]VC[+57.021]NAGFHVTR.D	549	HexNAc(1)	C[+57]*3, H[+16], N[+16], S[+203]	647.521	4	2587.06	2587.08	0	-5	Specific	251.24	251.24	0	2.32	318	>FBN1 N term EGF12 swap	1	DW012721_4.3884.3884.4	controllerType=0 controllerNumber=1 scan=3884	10.4528
05738:3	1	R.C[+57.021][-17.027]IN[+15.995]TDGS[+162.053]FHC[+57.021]VC[+57.021]NAGFHVTR.D	549	Hex(1)	C[-17][+57]*3, N[+16], S[+162]	838.348	3	2513.03	2513.03	0	0.3	Specific	281.23	281.23	4.8	3.62	318	>FBN1 N term EGF12 swap	1	DW012721_4.5028.5028.3	controllerType=0 controllerNumber=1 scan=5028	13.0004
04258:4	1	R.C[+57.021]INTD[+15.995]GS[+203.079]FH[+15.995]C[+57.021]VC[+57.021]NAGFHVTR.D	549	HexNAc(1)	C[+57]*3, D[+16], H[+16], S[+203]	647.523	4	2587.07	2587.08	0	-1.7	Specific	292.8	292.8	3.6	4.13	318	>FBN1 N term EGF12 swap	1	DW012721_4.3827.3827.4	controllerType=0 controllerNumber=1 scan=3827	10.3234
05806:3	1	R.C[+57.021][-17.027]INTDGS[+162.053]FHC[+57.021]VC[+57.021]N[+0.984]AGFHVTR.D	549	Hex(1)	C[-17][+57]*3, N[+1], S[+162]	833.346	3	2498.02	2498.02	0	3	Specific	294.48	294.48	4.8	2.24	318	>FBN1 N term EGF12 swap	1	DW012721_4.5082.5082.3	controllerType=0 controllerNumber=1 scan=5082	13.1252
05874:3	1	R.C[+57.021][-17.027]IN[+15.995]T[+162.053]DGSFHC[+57.021]VC[+57.021]NAGFHVTR.D	549	Hex(1)	C[-17][+57]*3, N[+16], T[+162]	838.346	3	2513.02	2513.03	0	-1.9	Specific	317.04	317.04	0	4.67	318	>FBN1 N term EGF12 swap	1	DW012721_4.5139.5139.3	controllerType=0 controllerNumber=1 scan=5139	13.2557
05651:3	1	R.C[+57.021][-17.027]IN[+15.995]TDGS[+162.053]FHC[+57.021]VC[+57.021]NAGFHVTR.D	549	Hex(1)	C[-17][+57]*3, N[+16], S[+162]	838.348	3	2513.03	2513.03	0	0.6	Specific	345.36	345.36	4.8	2.4	318	>FBN1 N term EGF12 swap	1	DW012721_4.4966.4966.3	controllerType=0 controllerNumber=1 scan=4966	12.8563
04592:4	1	R.C[+57.021]IN[+15.995]TD[+15.995]GS[+203.079]FHC[+57.021]VC[+57.021]NAGFHVTR.D	549	HexNAc(1)	C[+57]*3, D[+16], N[+16], S[+203]	647.523	4	2587.07	2587.08	0	-2.1	Specific	404.39	404.39	3.6	6.36	318	>FBN1 N term EGF12 swap	1	DW012721_4.4102.4102.4	controllerType=0 controllerNumber=1 scan=4102	10.9196
04552:4	1	R.C[+57.021][-17.027]INTD[+15.995]GS[+162.053]FHC[+57.021]VC[+57.021]NAGFHVTR.D	549	Hex(1)	C[-17][+57]*3, D[+16], S[+162]	629.018	4	2513.05	2513.03	0	8.4	Specific	486.66	486.66	0	5.52	318	>FBN1 N term EGF12 swap	1	DW012721_4.4065.4065.4	controllerType=0 controllerNumber=1 scan=4065	10.8424
04696:4	1	R.C[+57.021]IN[+0.984]TD[+15.995]GS[+162.053]FHC[+57.021]VC[+57.021]NAGFHVTR.D	549	Hex(1)	C[+57]*3, D[+16], N[+1], S[+162]	633.515	4	2531.04	2531.04	0	-0.6	Specific	508.58	508.58	6	7.51	318	>FBN1 N term EGF12 swap	1	DW012721_4.4186.4186.4	controllerType=0 controllerNumber=1 scan=4186	11.112
05582:3	1	R.C[+57.021][-17.027]IN[+15.995]TDGS[+162.053]FHC[+57.021]VC[+57.021]NAGFHVTR.D	549	Hex(1)	C[-17][+57]*3, N[+16], S[+162]	838.346	3	2513.02	2513.03	0	-1.4	Specific	565.2	565.2	12.89	7.41	318	>FBN1 N term EGF12 swap	1	DW012721_4.4911.4911.3	controllerType=0 controllerNumber=1 scan=4911	12.7298
05531:3	1	R.C[+57.021][-17.027]IN[+15.995]TDGS[+162.053]FHC[+57.021]VC[+57.021]NAGFHVTR.D	549	Hex(1)	C[-17][+57]*3, N[+16], S[+162]	838.346	3	2513.02	2513.03	0	-1.3	Specific	580.94	580.94	12.83	7.41	318	>FBN1 N term EGF12 swap	1	DW012721_4.4863.4863.3	controllerType=0 controllerNumber=1 scan=4863	12.6183
03436:3	1	R.DGKNC[+57.021]EDMDEC[+57.021]SIR.N	569		C[+57]*2	576.889	3	1728.65	1728.66	0	-5.1	Specific	214.6	214.6	214.6	1.81	318	>FBN1 N term EGF12 swap	1	DW012721_4.3175.3175.4	controllerType=0 controllerNumber=1 scan=3175	8.8783
03266:2	1	R.DGKNC[+57.021]EDMDEC[+57.021]SIR.N	569		C[+57]*2	864.834	2	1728.66	1728.66	0	-1.3	Specific	286.74	286.74	286.74	4.52	318	>FBN1 N term EGF12 swap	1	DW012721_4.3033.3033.2	controllerType=0 controllerNumber=1 scan=3033	8.5597
03168:3	1	R.DGKNC[+57.021]EDMDEC[+57.021]SIR.N	569		C[+57]*2	576.891	3	1728.66	1728.66	0	-2.1	Specific	486.51	476.42	476.42	7.55	318	>FBN1 N term EGF12 swap	1	DW012721_4.2958.2958.3	controllerType=0 controllerNumber=1 scan=2958	8.3851
03404:3	1	R.DGKNC[+57.021]EDMDEC[+57.021]SIR.N	569		C[+57]*2	576.89	3	1728.66	1728.66	0	-3.4	Specific	488.28	488.28	488.28	7.39	318	>FBN1 N term EGF12 swap	1	DW012721_4.3147.3147.3	controllerType=0 controllerNumber=1 scan=3147	8.8153
03301:3	1	R.DGKNC[+57.021]EDMDEC[+57.021]SIR.N	569		C[+57]*2	576.891	3	1728.66	1728.66	0	-2.6	Specific	506.04	492.41	492.41	7.39	318	>FBN1 N term EGF12 swap	1	DW012721_4.3062.3062.3	controllerType=0 controllerNumber=1 scan=3062	8.6271
03233:3	1	R.DGKNC[+57.021]EDMDEC[+57.021]SIR.N	569		C[+57]*2	576.891	3	1728.66	1728.66	0	-1.3	Specific	512.62	512.62	512.62	7.55	318	>FBN1 N term EGF12 swap	1	DW012721_4.3007.3007.3	controllerType=0 controllerNumber=1 scan=3007	8.4995
03191:2	1	R.DGKNC[+57.021]EDMDEC[+57.021]SIR.N	569		C[+57]*2	864.833	2	1728.66	1728.66	0	-2.2	Specific	560.84	560.84	560.84	7.45	318	>FBN1 N term EGF12 swap	1	DW012721_4.2976.2976.2	controllerType=0 controllerNumber=1 scan=2976	8.4269
02971:3	1	R.D[+15.995]GKNC[+57.021]EDMDEC[+57.021]SIR.N	569		C[+57]*2, D[+16]	582.224	3	1744.66	1744.66	0	-0.4	Specific	13.31	13.31	4.8	1.87	318	>FBN1 N term EGF12 swap	1	DW012721_4.2796.2796.4	controllerType=0 controllerNumber=1 scan=2796	8.0102
02558:3	1	R.D[+15.995]GKNC[+57.021]EDMDEC[+57.021]SIR.N	569		C[+57]*2, D[+16]	582.222	3	1744.65	1744.66	0	-3.6	Specific	51.1	51.1	4.8	2.14	318	>FBN1 N term EGF12 swap	1	DW012721_4.2462.2462.3	controllerType=0 controllerNumber=1 scan=2462	7.2342
03313:3	1	R.DGKNC[+57.021]ED[+15.995]MDEC[+57.021]SIR.N	569		C[+57]*2, D[+16]	582.222	3	1744.65	1744.66	0	-2.7	Specific	105.95	105.95	1.2	1.8	318	>FBN1 N term EGF12 swap	1	DW012721_4.3069.3069.3	controllerType=0 controllerNumber=1 scan=3069	8.6414
02691:3	1	R.D[+15.995]GKNC[+57.021]EDMDEC[+57.021]SIR.N	569		C[+57]*2, D[+16]	582.222	3	1744.65	1744.66	0	-2.6	Specific	125.5	125.5	15.1	2.49	318	>FBN1 N term EGF12 swap	1	DW012721_4.2568.2568.3	controllerType=0 controllerNumber=1 scan=2568	7.4819
02779:3	1	R.DGKN[+15.995]C[+57.021]EDMDEC[+57.021]SIR.N	569		C[+57]*2, N[+16]	582.223	3	1744.65	1744.66	0	-1.6	Specific	149.95	149.95	0	2.98	318	>FBN1 N term EGF12 swap	1	DW012721_4.2642.2642.3	controllerType=0 controllerNumber=1 scan=2642	7.6538
03012:3	1	R.DGKN[+15.995]C[+57.021]EDMDEC[+57.021]SIR.N	569		C[+57]*2, N[+16]	582.223	3	1744.65	1744.66	0	-2.2	Specific	190.41	190.41	0	2.92	318	>FBN1 N term EGF12 swap	1	DW012721_4.2832.2832.3	controllerType=0 controllerNumber=1 scan=2832	8.095
02625:3	1	R.DGKN[+15.995]C[+57.021]EDMDEC[+57.021]SIR.N	569		C[+57]*2, N[+16]	582.222	3	1744.65	1744.66	0	-2.8	Specific	195.7	195.7	0	3.3	318	>FBN1 N term EGF12 swap	1	DW012721_4.2514.2514.3	controllerType=0 controllerNumber=1 scan=2514	7.3563
03175:3	1	R.DGKNC[+57.021]ED[+15.995]MDEC[+57.021]SIR.N	569		C[+57]*2, D[+16]	582.222	3	1744.65	1744.66	0	-3	Specific	222.79	222.79	4	2.92	318	>FBN1 N term EGF12 swap	1	DW012721_4.2963.2963.3	controllerType=0 controllerNumber=1 scan=2963	8.3978
03101:3	1	R.DGKNC[+57.021]EDM[+15.995]DEC[+57.021]SIR.N	569		C[+57]*2, M[+16]	582.222	3	1744.65	1744.66	0	-2.4	Specific	333.08	331.11	17.14	4.42	318	>FBN1 N term EGF12 swap	1	DW012721_4.2901.2901.3	controllerType=0 controllerNumber=1 scan=2901	8.2528
03192:3	1	R.DGKNC[+57.021]EDM[+15.995]DEC[+57.021]SIR.N	569		C[+57]*2, M[+16]	582.222	3	1744.65	1744.66	0	-3.3	Specific	345.87	345.87	21.52	4.92	318	>FBN1 N term EGF12 swap	1	DW012721_4.2977.2977.3	controllerType=0 controllerNumber=1 scan=2977	8.4291
06627:4	1	R.[+28.031]D[+15.995]GKNC[+57.021]EDMDEC[+57.021]S[+426.137]IRNMC[+57.021]LNGMC[+57.021]INEDGSFK.C	569	Hex(1)Pent(2)	.[28], C[+57]*4, D[+16], S[+426]	1017.9	4	4068.57	4069.57	-1	0.2	Specific	103.76	103.76	6	1.76	318	>FBN1 N term EGF12 swap	1	DW012721_4.5761.5761.2	controllerType=0 controllerNumber=1 scan=5761	14.6779
03745:2	1	K.NC[+57.021]EDMDEC[+57.021]SIR.N	572		C[+57]*2	714.761	2	1428.51	1428.52	0	-3.1	Specific	411.31	411.31	411.31	6.3	318	>FBN1 N term EGF12 swap	1	DW012721_4.3433.3433.2	controllerType=0 controllerNumber=1 scan=3433	9.4424
03620:2	1	K.NC[+57.021]EDMDEC[+57.021]SIR.N	572		C[+57]*2	714.761	2	1428.52	1428.52	0	-2.6	Specific	458.64	458.64	458.64	6.5	318	>FBN1 N term EGF12 swap	1	DW012721_4.3327.3327.2	controllerType=0 controllerNumber=1 scan=3327	9.2127
03547:2	1	K.NC[+57.021]EDMDEC[+57.021]SIR.N	572		C[+57]*2	714.761	2	1428.52	1428.52	0	-2.4	Specific	458.65	458.65	458.65	6.5	318	>FBN1 N term EGF12 swap	1	DW012721_4.3271.3271.2	controllerType=0 controllerNumber=1 scan=3271	9.0903
03485:2	1	K.NC[+57.021]EDMDEC[+57.021]SIR.N	572		C[+57]*2	714.761	2	1428.51	1428.52	0	-2.9	Specific	460.32	460.32	460.32	6.5	318	>FBN1 N term EGF12 swap	1	DW012721_4.3218.3218.2	controllerType=0 controllerNumber=1 scan=3218	8.9734
03145:2	1	K.NC[+57.021]ED[+15.995]MDEC[+57.021]SIR.N	572		C[+57]*2, D[+16]	722.758	2	1444.51	1444.51	0	-3.1	Specific	152	152	4	2.18	318	>FBN1 N term EGF12 swap	1	DW012721_4.2938.2938.3	controllerType=0 controllerNumber=1 scan=2938	8.3388
02877:2	1	K.NC[+57.021]ED[+15.995]MDEC[+57.021]SIR.N	572		C[+57]*2, D[+16]	722.76	2	1444.51	1444.51	0	-0.7	Specific	210.66	210.66	4	2.92	318	>FBN1 N term EGF12 swap	1	DW012721_4.2724.2724.2	controllerType=0 controllerNumber=1 scan=2724	7.8436
03296:2	1	K.NC[+57.021]ED[+15.995]MDEC[+57.021]SIR.N	572		C[+57]*2, D[+16]	722.759	2	1444.51	1444.51	0	-2.2	Specific	215.2	215.2	4	3.61	318	>FBN1 N term EGF12 swap	1	DW012721_4.3056.3056.2	controllerType=0 controllerNumber=1 scan=3056	8.6122
03196:2	1	K.NC[+57.021]ED[+15.995]MDEC[+57.021]SIR.N	572		C[+57]*2, D[+16]	722.76	2	1444.51	1444.51	0	-0.9	Specific	234.73	234.73	4	4.01	318	>FBN1 N term EGF12 swap	1	DW012721_4.2980.2980.2	controllerType=0 controllerNumber=1 scan=2980	8.4356
02944:2	1	K.NC[+57.021]ED[+15.995]MDEC[+57.021]SIR.N	572		C[+57]*2, D[+16]	722.758	2	1444.51	1444.51	0	-3.2	Specific	237.04	237.04	4	3.85	318	>FBN1 N term EGF12 swap	1	DW012721_4.2776.2776.2	controllerType=0 controllerNumber=1 scan=2776	7.9651
03613:2	1	K.NC[+57.021]ED[+15.995]MDEC[+57.021]SIR.N	572		C[+57]*2, D[+16]	722.759	2	1444.51	1444.51	0	-2.4	Specific	244.74	244.74	4	4.05	318	>FBN1 N term EGF12 swap	1	DW012721_4.3321.3321.2	controllerType=0 controllerNumber=1 scan=3321	9.1985
03360:2	1	K.NC[+57.021]EDM[+15.995]DEC[+57.021]SIR.N	572		C[+57]*2, M[+16]	722.758	2	1444.51	1444.51	0	-3.2	Specific	248.3	248.3	21.83	2.82	318	>FBN1 N term EGF12 swap	1	DW012721_4.3110.3110.2	controllerType=0 controllerNumber=1 scan=3110	8.7362
03421:2	1	K.NC[+57.021]EDM[+15.995]DEC[+57.021]SIR.N	572		C[+57]*2, M[+16]	722.758	2	1444.51	1444.51	0	-3.2	Specific	248.81	248.81	5.42	2.6	318	>FBN1 N term EGF12 swap	1	DW012721_4.3162.3162.2	controllerType=0 controllerNumber=1 scan=3162	8.8509
03425:2	1	K.NC[+57.021]EDM[+15.995]DEC[+57.021]SIR.N	572		C[+57]*2, M[+16]	722.758	2	1444.51	1444.51	0	-3.2	Specific	251.9	251.9	38.84	2.25	318	>FBN1 N term EGF12 swap	1	DW012721_4.3165.3165.2	controllerType=0 controllerNumber=1 scan=3165	8.8574
04295:2	1	K.N[+0.984]C[+57.021]EDMDEC[+57.021]SIR.N	572		C[+57]*2, N[+1]	715.255	2	1429.5	1429.5	0	-0.7	Specific	304.51	304.51	304.51	3.65	318	>FBN1 N term EGF12 swap	1	DW012721_4.3857.3857.3	controllerType=0 controllerNumber=1 scan=3857	10.3929
03503:2	1	K.NC[+57.021]EDM[+15.995]DEC[+57.021]SIR.N	572		C[+57]*2, M[+16]	722.758	2	1444.51	1444.51	0	-3.2	Specific	318.59	318.59	15.75	4.65	318	>FBN1 N term EGF12 swap	1	DW012721_4.3233.3233.2	controllerType=0 controllerNumber=1 scan=3233	9.0058
03195:3	1	K.[+28.031]N[+15.995]C[+57.021]EDMDEC[+57.021]S[+294.095]IR.N	572	Hex(1)Pent(1)	.[28], C[+57]*2, N[+16], S[+294]	589.54	3	1766.61	1766.64	0	-18.7	Specific	244.95	244.95	12.62	2.06	318	>FBN1 N term EGF12 swap	1	DW012721_4.2979.2979.3	controllerType=0 controllerNumber=1 scan=2979	8.4334
06148:2	1	R.NMC[+57.021]LNGMC[+57.021]INEDGSFK.C	583		C[+57]*2	945.383	2	1889.76	1889.76	0	-3.4	Specific	183.73	183.73	183.73	3.33	318	>FBN1 N term EGF12 swap	1	DW012721_4.5359.5359.2	controllerType=0 controllerNumber=1 scan=5359	13.7588
05796:2	1	R.NMC[+57.021]LNGMC[+57.021]INEDGSFK.C	583		C[+57]*2	945.383	2	1889.76	1889.76	0	-3.1	Specific	238.81	238.81	238.81	3.42	318	>FBN1 N term EGF12 swap	1	DW012721_4.5073.5073.2	controllerType=0 controllerNumber=1 scan=5073	13.1046
05909:3	1	R.NMC[+57.021]LNGMC[+57.021]INEDGSFK.C	583		C[+57]*2	630.592	3	1889.76	1889.76	0	-1.7	Specific	352.67	352.67	352.67	4.81	318	>FBN1 N term EGF12 swap	1	DW012721_4.5164.5164.3	controllerType=0 controllerNumber=1 scan=5164	13.3158
06059:3	1	R.NMC[+57.021]LNGMC[+57.021]INEDGSFK.C	583		C[+57]*2	630.588	3	1889.75	1889.76	0	-8.3	Specific	418.83	418.83	418.83	4.76	318	>FBN1 N term EGF12 swap	1	DW012721_4.5288.5288.3	controllerType=0 controllerNumber=1 scan=5288	13.5971
05824:3	1	R.NMC[+57.021]LNGMC[+57.021]INEDGSFK.C	583		C[+57]*2	630.592	3	1889.76	1889.76	0	-1.5	Specific	441.6	441.6	441.6	6.23	318	>FBN1 N term EGF12 swap	1	DW012721_4.5098.5098.3	controllerType=0 controllerNumber=1 scan=5098	13.1627
06069:2	1	R.NMC[+57.021]LNGMC[+57.021]INEDGSFK.C	583		C[+57]*2	945.385	2	1889.76	1889.76	0	-0.7	Specific	444.61	444.61	444.61	7.5	318	>FBN1 N term EGF12 swap	1	DW012721_4.5297.5297.2	controllerType=0 controllerNumber=1 scan=5297	13.6182
05760:3	1	R.NMC[+57.021]LNGMC[+57.021]INEDGSFK.C	583		C[+57]*2	630.593	3	1889.76	1889.76	0	-0.9	Specific	468.52	461.75	461.75	6.23	318	>FBN1 N term EGF12 swap	1	DW012721_4.5045.5045.3	controllerType=0 controllerNumber=1 scan=5045	13.0406
06211:2	1	R.NMC[+57.021]LNGMC[+57.021]INEDGS[+162.053]FK.C	583	Hex(1)	C[+57]*2, S[+162]	1026.4	2	2051.8	2051.82	0	-8.4	Specific	220.65	220.65	20	2.23	318	>FBN1 N term EGF12 swap	1	DW012721_4.5411.5411.2	controllerType=0 controllerNumber=1 scan=5411	13.8781
05661:3	1	R.N[+15.995]MC[+57.021]LNGMC[+57.021]INEDGSFK.C	583		C[+57]*2, N[+16]	635.924	3	1905.76	1905.76	0	-1.3	Specific	328.2	315.56	2.8	4.51	318	>FBN1 N term EGF12 swap	1	DW012721_4.4973.4973.3	controllerType=0 controllerNumber=1 scan=4973	12.8713
06312:2	1	R.NMC[+57.021]LN[+0.984]GMC[+57.021]INEDGSFK.C	583		C[+57]*2, N[+1]	945.876	2	1890.75	1890.75	0	-1.8	Specific	370.07	346.06	100.98	6.16	318	>FBN1 N term EGF12 swap	1	DW012721_4.5500.5500.2	controllerType=0 controllerNumber=1 scan=5500	14.0845
05895:2	1	R.NMC[+57.021]LNGMC[+57.021]INEDGS[+162.053]FK.C	583	Hex(1)	C[+57]*2, S[+162]	1026.41	2	2051.82	2051.82	0	-0.6	Specific	374.11	374.11	20	7.22	318	>FBN1 N term EGF12 swap	1	DW012721_4.5153.5153.2	controllerType=0 controllerNumber=1 scan=5153	13.2903
06060:3	1	R.NMC[+57.021]LN[+0.984]GMC[+57.021]INEDGSFK.C	583		C[+57]*2, N[+1]	630.92	3	1890.75	1890.75	0	-1	Specific	396.02	396.02	115.05	5.95	318	>FBN1 N term EGF12 swap	1	DW012721_4.5288.5288.3	controllerType=0 controllerNumber=1 scan=5288	13.5971
05800:3	1	R.NMC[+57.021]LNGMC[+57.021]INEDGS[+162.053]FK.C	583	Hex(1)	C[+57]*2, S[+162]	684.61	3	2051.81	2051.82	0	-1.7	Specific	427.95	423.33	24	6.03	318	>FBN1 N term EGF12 swap	1	DW012721_4.5077.5077.3	controllerType=0 controllerNumber=1 scan=5077	13.1144
05989:3	1	R.NMC[+57.021]LN[+0.984]GMC[+57.021]INEDGSFK.C	583		C[+57]*2, N[+1]	630.92	3	1890.75	1890.75	0	-1.8	Specific	433.03	421.62	121.82	6.13	318	>FBN1 N term EGF12 swap	1	DW012721_4.5232.5232.3	controllerType=0 controllerNumber=1 scan=5232	13.4709
05983:2	1	R.NMC[+57.021]LNGMC[+57.021]INEDGS[+162.053]FK.C	583	Hex(1)	C[+57]*2, S[+162]	1026.41	2	2051.8	2051.82	0	-6.4	Specific	438.13	438.13	38.73	4.85	318	>FBN1 N term EGF12 swap	1	DW012721_4.5227.5227.2	controllerType=0 controllerNumber=1 scan=5227	13.4602
05823:2	1	R.NMC[+57.021]LNGMC[+57.021]INEDGS[+162.053]FK.C	583	Hex(1)	C[+57]*2, S[+162]	1026.41	2	2051.82	2051.82	0	-0.6	Specific	458.99	458.99	50.44	7.5	318	>FBN1 N term EGF12 swap	1	DW012721_4.5097.5097.2	controllerType=0 controllerNumber=1 scan=5097	13.1615
05759:2	1	R.NMC[+57.021]LNGMC[+57.021]INEDGS[+162.053]FK.C	583	Hex(1)	C[+57]*2, S[+162]	1026.41	2	2051.82	2051.82	0	-0.6	Specific	470.04	456.52	76.36	7.5	318	>FBN1 N term EGF12 swap	1	DW012721_4.5044.5044.2	controllerType=0 controllerNumber=1 scan=5044	13.0388
04264:3	1	R.NMC[+57.021]LN[+15.995]GMC[+57.021]INEDGS[+203.079]FK.C	583	HexNAc(1)	C[+57]*2, N[+16], S[+203]	703.617	3	2108.84	2108.84	0	-1.7	Specific	28.27	28.27	2	1.81	318	>FBN1 N term EGF12 swap	1	DW012721_4.3833.3833.3	controllerType=0 controllerNumber=1 scan=3833	10.3383
04122:3	1	R.NMC[+57.021]LN[+15.995]GMC[+57.021]INEDGS[+203.079]FK.C	583	HexNAc(1)	C[+57]*2, N[+16], S[+203]	703.616	3	2108.83	2108.84	0	-2.9	Specific	144.8	144.8	4	2.28	318	>FBN1 N term EGF12 swap	1	DW012721_4.3722.3722.3	controllerType=0 controllerNumber=1 scan=3722	10.0875
04047:3	1	R.NMC[+57.021]LNGM[+15.995]C[+57.021]INEDGS[+203.079]FK.C	583	HexNAc(1)	C[+57]*2, M[+16], S[+203]	703.617	3	2108.84	2108.84	0	-1.8	Specific	163.59	163.59	11.93	2.48	318	>FBN1 N term EGF12 swap	1	DW012721_4.3669.3669.3	controllerType=0 controllerNumber=1 scan=3669	9.9651
05872:2	1	R.NMC[+57.021]LN[+15.995]GMC[+57.021]INEDGS[+162.053]FK.C	583	Hex(1)	C[+57]*2, N[+16], S[+162]	1034.4	2	2067.8	2067.81	0	-6.8	Specific	174.64	174.64	4	2.13	318	>FBN1 N term EGF12 swap	1	DW012721_4.5137.5137.2	controllerType=0 controllerNumber=1 scan=5137	13.2513
05087:2	1	R.N[+15.995]MC[+57.021]LNGMC[+57.021]INEDGS[+162.053]FK.C	583	Hex(1)	C[+57]*2, N[+16], S[+162]	1034.41	2	2067.81	2067.81	0	0.1	Specific	226.7	226.7	2.8	3.34	318	>FBN1 N term EGF12 swap	1	DW012721_4.4499.4499.2	controllerType=0 controllerNumber=1 scan=4499	11.808
05614:2	1	R.NMC[+57.021]LN[+15.995]GMC[+57.021]INEDGS[+162.053]FK.C	583	Hex(1)	C[+57]*2, N[+16], S[+162]	1034.41	2	2067.81	2067.81	0	-1.2	Specific	229.63	229.63	4	3.73	318	>FBN1 N term EGF12 swap	1	DW012721_4.4937.4937.2	controllerType=0 controllerNumber=1 scan=4937	12.7887
05715:2	1	R.NMC[+57.021]LN[+15.995]GMC[+57.021]INEDGS[+162.053]FK.C	583	Hex(1)	C[+57]*2, N[+16], S[+162]	1034.41	2	2067.81	2067.81	0	-2.1	Specific	242.72	242.72	4	5.04	318	>FBN1 N term EGF12 swap	1	DW012721_4.5013.5013.2	controllerType=0 controllerNumber=1 scan=5013	12.966
04191:3	1	R.NMC[+57.021]LNGM[+15.995]C[+57.021]INEDGS[+203.079]FK.C	583	HexNAc(1)	C[+57]*2, M[+16], S[+203]	703.616	3	2108.83	2108.84	0	-2.6	Specific	258.09	258.09	5.4	3.37	318	>FBN1 N term EGF12 swap	1	DW012721_4.3778.3778.3	controllerType=0 controllerNumber=1 scan=3778	10.2143
05793:2	1	R.NMC[+57.021]LN[+15.995]GMC[+57.021]INEDGS[+162.053]FK.C	583	Hex(1)	C[+57]*2, N[+16], S[+162]	1034.41	2	2067.81	2067.81	0	-1.9	Specific	259.43	259.43	4	5.04	318	>FBN1 N term EGF12 swap	1	DW012721_4.5071.5071.2	controllerType=0 controllerNumber=1 scan=5071	13.1003
04967:2	1	R.NMC[+57.021]LN[+15.995]GMC[+57.021]INEDGS[+162.053]FK.C	583	Hex(1)	C[+57]*2, N[+16], S[+162]	1034.41	2	2067.81	2067.81	0	-0.8	Specific	302.82	302.82	4	4.78	318	>FBN1 N term EGF12 swap	1	DW012721_4.4402.4402.2	controllerType=0 controllerNumber=1 scan=4402	11.5911
06017:3	1	R.NMC[+57.021]LN[+0.984]GMC[+57.021]INEDGS[+162.053]FK.C	583	Hex(1)	C[+57]*2, N[+1], S[+162]	684.938	3	2052.8	2052.8	0	-1.6	Specific	385.41	379.78	24	6.05	318	>FBN1 N term EGF12 swap	1	DW012721_4.5255.5255.3	controllerType=0 controllerNumber=1 scan=5255	13.522
06121:2	1	R.NMC[+57.021]LN[+0.984]GMC[+57.021]INEDGS[+162.053]FK.C	583	Hex(1)	C[+57]*2, N[+1], S[+162]	1026.9	2	2052.8	2052.8	0	-1.1	Specific	407.21	407.21	98.65	7.3	318	>FBN1 N term EGF12 swap	1	DW012721_4.5339.5339.2	controllerType=0 controllerNumber=1 scan=5339	13.7161
06054:2	1	R.NMC[+57.021]LN[+0.984]GMC[+57.021]INEDGS[+162.053]FK.C	583	Hex(1)	C[+57]*2, N[+1], S[+162]	1026.9	2	2052.8	2052.8	0	-1.1	Specific	407.77	407.77	111.78	7.3	318	>FBN1 N term EGF12 swap	1	DW012721_4.5284.5284.2	controllerType=0 controllerNumber=1 scan=5284	13.5905
05201:2	1	R.NMC[+57.021]LN[+0.984]GMC[+57.021]INED[+15.995]GS[+162.053]FK.C	583	Hex(1)	C[+57]*2, D[+16], N[+1], S[+162]	1034.9	2	2068.79	2068.8	0	-0.9	Specific	96.64	96.64	0	2.37	318	>FBN1 N term EGF12 swap	1	DW012721_4.4589.4589.2	controllerType=0 controllerNumber=1 scan=4589	12.0112
04368:3	1	R.NMC[+57.021]LN[+0.984]GM[+15.995]C[+57.021]INEDGS[+203.079]FK.C	583	HexNAc(1)	C[+57]*2, M[+16], N[+1], S[+203]	703.945	3	2109.82	2109.82	0	-1.1	Specific	99.61	99.61	79.01	1.91	318	>FBN1 N term EGF12 swap	1	DW012721_4.3916.3916.3	controllerType=0 controllerNumber=1 scan=3916	10.5221
04448:3	1	R.NMC[+57.021]LN[+0.984]GM[+15.995]C[+57.021]INEDGS[+203.079]FK.C	583	HexNAc(1)	C[+57]*2, M[+16], N[+1], S[+203]	703.945	3	2109.82	2109.82	0	-1.8	Specific	143.14	138.1	77.45	2.13	318	>FBN1 N term EGF12 swap	1	DW012721_4.3983.3983.3	controllerType=0 controllerNumber=1 scan=3983	10.6646
05054:3	1	K.C[+57.021]IC[+57.021]KPGFQLASDGR.Y	599		C[+57]*2	536.924	3	1608.76	1608.76	0	-3	Specific	134.67	134.67	134.67	1.92	318	>FBN1 N term EGF12 swap	1	DW012721_4.4474.4474.3	controllerType=0 controllerNumber=1 scan=4474	11.7513
04293:2	1	K.C[+57.021]IC[+57.021]KPGFQLASDGR.Y	599		C[+57]*2	804.883	2	1608.76	1608.76	0	-2.5	Specific	275.18	275.18	275.18	2.85	318	>FBN1 N term EGF12 swap	1	DW012721_4.3855.3855.2	controllerType=0 controllerNumber=1 scan=3855	10.3886
04789:3	1	K.C[+57.021]IC[+57.021]KPGFQLASDGR.Y	599		C[+57]*2	536.925	3	1608.76	1608.76	0	-1.6	Specific	341.08	341.08	341.08	4.81	318	>FBN1 N term EGF12 swap	1	DW012721_4.4258.4258.3	controllerType=0 controllerNumber=1 scan=4258	11.2749
04125:3	1	K.C[+57.021]IC[+57.021]KPGFQLASDGR.Y	599		C[+57]*2	536.926	3	1608.76	1608.76	0	0.7	Specific	397.1	397.1	397.1	4.51	318	>FBN1 N term EGF12 swap	1	DW012721_4.3724.3724.3	controllerType=0 controllerNumber=1 scan=3724	10.0908
04608:3	1	K.C[+57.021]IC[+57.021]KPGFQLASDGR.Y	599		C[+57]*2	536.925	3	1608.76	1608.76	0	-1.4	Specific	416.18	416.18	416.18	7.3	318	>FBN1 N term EGF12 swap	1	DW012721_4.4114.4114.3	controllerType=0 controllerNumber=1 scan=4114	10.9474
04223:2	1	K.C[+57.021]IC[+57.021]KPGFQLASDGR.Y	599		C[+57]*2	804.883	2	1608.76	1608.76	0	-2.2	Specific	425.9	425.9	425.9	6.22	318	>FBN1 N term EGF12 swap	1	DW012721_4.3802.3802.2	controllerType=0 controllerNumber=1 scan=3802	10.2679
04478:3	1	K.C[+57.021]IC[+57.021]KPGFQLASDGR.Y	599		C[+57]*2	536.924	3	1608.76	1608.76	0	-1.9	Specific	432.53	432.53	432.53	6.43	318	>FBN1 N term EGF12 swap	1	DW012721_4.4009.4009.3	controllerType=0 controllerNumber=1 scan=4009	10.7235
04413:3	1	K.C[+57.021]IC[+57.021]KPGFQLASDGR.Y	599		C[+57]*2	536.925	3	1608.76	1608.76	0	-0.6	Specific	490.33	490.33	490.33	6.71	318	>FBN1 N term EGF12 swap	1	DW012721_4.3954.3954.3	controllerType=0 controllerNumber=1 scan=3954	10.6047
04681:3	1	K.C[+57.021]IC[+57.021]KPGFQLASDGR.Y	599		C[+57]*2	536.925	3	1608.76	1608.76	0	-1.3	Specific	495.91	495.91	495.91	7.58	318	>FBN1 N term EGF12 swap	1	DW012721_4.4171.4171.3	controllerType=0 controllerNumber=1 scan=4171	11.0781
04075:2	1	K.C[+57.021]IC[+57.021]KPGFQLASDGR.Y	599		C[+57]*2	804.883	2	1608.76	1608.76	0	-1.9	Specific	513.53	513.53	513.53	6.67	318	>FBN1 N term EGF12 swap	1	DW012721_4.3692.3692.2	controllerType=0 controllerNumber=1 scan=3692	10.0178
04205:3	1	K.C[+57.021]IC[+57.021]KPGFQLASDGR.Y	599		C[+57]*2	536.924	3	1608.76	1608.76	0	-2.5	Specific	536.04	536.04	536.04	7.6	318	>FBN1 N term EGF12 swap	1	DW012721_4.3788.3788.3	controllerType=0 controllerNumber=1 scan=3788	10.2378
04062:3	1	K.C[+57.021]IC[+57.021]KPGFQLASDGR.Y	599		C[+57]*2	536.924	3	1608.76	1608.76	0	-1.9	Specific	546.63	546.63	546.63	7.76	318	>FBN1 N term EGF12 swap	1	DW012721_4.3680.3680.3	controllerType=0 controllerNumber=1 scan=3680	9.9906
04277:3	1	K.C[+57.021]IC[+57.021]KPGFQLASDGR.Y	599		C[+57]*2	536.925	3	1608.76	1608.76	0	-1.8	Specific	557.29	557.29	557.29	7.76	318	>FBN1 N term EGF12 swap	1	DW012721_4.3843.3843.3	controllerType=0 controllerNumber=1 scan=3843	10.3618
04149:2	1	K.C[+57.021]IC[+57.021]KPGFQLASDGR.Y	599		C[+57]*2	804.883	2	1608.76	1608.76	0	-2.4	Specific	563.75	563.75	563.75	7.32	318	>FBN1 N term EGF12 swap	1	DW012721_4.3744.3744.2	controllerType=0 controllerNumber=1 scan=3744	10.1362
04138:3	1	K.C[+57.021]IC[+57.021]KPGFQLASDGR.Y	599		C[+57]*2	536.926	3	1608.76	1608.76	0	1.2	Specific	572.44	572.44	572.44	6.85	318	>FBN1 N term EGF12 swap	1	DW012721_4.3735.3735.3	controllerType=0 controllerNumber=1 scan=3735	10.1158
04350:3	1	K.C[+57.021]IC[+57.021]KPGFQLASDGR.Y	599		C[+57]*2	536.924	3	1608.76	1608.76	0	-2.3	Specific	595.35	595.35	595.35	8.23	318	>FBN1 N term EGF12 swap	1	DW012721_4.3900.3900.3	controllerType=0 controllerNumber=1 scan=3900	10.4866
06124:2	1	K.C[+57.021][-17.027]IC[+57.021]KPGFQLASDGR.Y	599		C[-17][+57]*2	796.37	2	1591.73	1591.74	0	-2.3	Specific	472.12	472.12	472.12	5.55	318	>FBN1 N term EGF12 swap	1	DW012721_4.5341.5341.2	controllerType=0 controllerNumber=1 scan=5341	13.7195
05985:2	1	K.C[+57.021][-17.027]IC[+57.021]KPGFQLASDGR.Y	599		C[-17][+57]*2	796.37	2	1591.73	1591.74	0	-1.1	Specific	503.94	503.94	503.94	5.8	318	>FBN1 N term EGF12 swap	1	DW012721_4.5229.5229.2	controllerType=0 controllerNumber=1 scan=5229	13.4664
05919:2	1	K.C[+57.021][-17.027]IC[+57.021]KPGFQLASDGR.Y	599		C[-17][+57]*2	796.37	2	1591.73	1591.74	0	-1.8	Specific	512.04	512.04	512.04	6.67	318	>FBN1 N term EGF12 swap	1	DW012721_4.5174.5174.2	controllerType=0 controllerNumber=1 scan=5174	13.3395
05960:3	1	K.C[+57.021][-17.027]IC[+57.021]KPGFQLASDGR.Y	599		C[-17][+57]*2	531.249	3	1591.73	1591.74	0	-1.7	Specific	514.49	514.49	514.49	7.58	318	>FBN1 N term EGF12 swap	1	DW012721_4.5209.5209.3	controllerType=0 controllerNumber=1 scan=5209	13.4193
05900:3	1	K.C[+57.021][-17.027]IC[+57.021]KPGFQLASDGR.Y	599		C[-17][+57]*2	531.249	3	1591.73	1591.74	0	-1.7	Specific	529.03	529.03	529.03	7.76	318	>FBN1 N term EGF12 swap	1	DW012721_4.5157.5157.3	controllerType=0 controllerNumber=1 scan=5157	13.2988
04374:2	1	K.PGFQLASDGR.Y	603			524.263	2	1047.52	1047.52	0	-2.3	Specific	511.88	511.88	511.88	6.59	318	>FBN1 N term EGF12 swap	1	DW012721_4.3920.3920.2	controllerType=0 controllerNumber=1 scan=3920	10.5326
04311:2	1	K.PGFQLASDGR.Y	603			524.264	2	1047.52	1047.52	0	-1.6	Specific	532.57	532.57	532.57	6.93	318	>FBN1 N term EGF12 swap	1	DW012721_4.3867.3867.2	controllerType=0 controllerNumber=1 scan=3867	10.4165
04139:3	1	K.PGFQLAS[+264.085]DGRYC[+57.021]K.D	603	Pent(2)	C[+57], S[+264]	588.264	3	1762.78	1762.8	0	-9.5	Specific	135.82	126.72	126.72	1.75	318	>FBN1 N term EGF12 swap	1	DW012721_4.3736.3736.3	controllerType=0 controllerNumber=1 scan=3736	10.117
04243:2	1	R.YC[+57.021]KDINEC[+57.021]ETPGIC[+57.021]MNGR.C	613		C[+57]*3	1108.96	2	2216.92	2216.92	0	0	Specific	251.66	251.66	251.66	2.8	318	>FBN1 N term EGF12 swap	1	DW012721_4.3816.3816.2	controllerType=0 controllerNumber=1 scan=3816	10.3
04291:3	1	R.YC[+57.021]KDINEC[+57.021]ETPGIC[+57.021]MNGR.C	613		C[+57]*3	739.643	3	2216.92	2216.92	0	-1.7	Specific	421.26	413.82	413.82	5.94	318	>FBN1 N term EGF12 swap	1	DW012721_4.3854.3854.3	controllerType=0 controllerNumber=1 scan=3854	10.3864
04221:3	1	R.YC[+57.021]KDINEC[+57.021]ETPGIC[+57.021]MNGR.C	613		C[+57]*3	739.643	3	2216.92	2216.92	0	-1.7	Specific	459.26	459.13	459.13	6.23	318	>FBN1 N term EGF12 swap	1	DW012721_4.3801.3801.3	controllerType=0 controllerNumber=1 scan=3801	10.2657
04504:2	1	R.YC[+57.021]KDINEC[+57.021]ETPGIC[+57.021]MN[+0.984]GR.C	613		C[+57]*3, N[+1]	1109.45	2	2217.9	2217.9	0	-0.2	Specific	190.39	190.39	148.56	2.24	318	>FBN1 N term EGF12 swap	1	DW012721_4.4028.4028.2	controllerType=0 controllerNumber=1 scan=4028	10.7652
04638:3	1	R.YC[+57.021]KDINEC[+57.021]ETPGIC[+57.021]MN[+0.984]GR.C	613		C[+57]*3, N[+1]	739.971	3	2217.9	2217.9	0	-1.6	Specific	298.77	298.77	138.13	4.04	318	>FBN1 N term EGF12 swap	1	DW012721_4.4138.4138.3	controllerType=0 controllerNumber=1 scan=4138	11.0026
04398:3	1	R.YC[+57.021]KDINEC[+57.021]ETPGIC[+57.021]MN[+0.984]GR.C	613		C[+57]*3, N[+1]	739.972	3	2217.9	2217.9	0	-0.9	Specific	425.22	425.22	138.53	6.03	318	>FBN1 N term EGF12 swap	1	DW012721_4.3939.3939.3	controllerType=0 controllerNumber=1 scan=3939	10.5714
04470:3	1	R.YC[+57.021]KDINEC[+57.021]ETPGIC[+57.021]MN[+0.984]GR.C	613		C[+57]*3, N[+1]	739.971	3	2217.9	2217.9	0	-2.3	Specific	425.26	425.26	235.73	6.17	318	>FBN1 N term EGF12 swap	1	DW012721_4.4002.4002.3	controllerType=0 controllerNumber=1 scan=4002	10.7064
04557:3	1	R.YC[+57.021]KDINEC[+57.021]ETPGIC[+57.021]MN[+0.984]GR.C	613		C[+57]*3, N[+1]	739.971	3	2217.9	2217.9	0	-2.6	Specific	447.9	412.48	228.4	6.07	318	>FBN1 N term EGF12 swap	1	DW012721_4.4069.4069.3	controllerType=0 controllerNumber=1 scan=4069	10.851
05241:3	1	K.DINEC[+57.021]ETPGIC[+57.021]MNGR.C	616		C[+57]*2	589.246	3	1765.72	1765.73	0	-3.1	Specific	229.48	170.57	170.57	2.35	318	>FBN1 N term EGF12 swap	1	DW012721_4.4622.4622.3	controllerType=0 controllerNumber=1 scan=4622	12.0844
05333:2	1	K.DINEC[+57.021]ETPGIC[+57.021]MNGR.C	616		C[+57]*2	883.363	2	1765.72	1765.73	0	-6.4	Specific	241.99	234.4	234.4	2.37	318	>FBN1 N term EGF12 swap	1	DW012721_4.4697.4697.2	controllerType=0 controllerNumber=1 scan=4697	12.2496
05236:2	1	K.DINEC[+57.021]ETPGIC[+57.021]MNGR.C	616		C[+57]*2	883.367	2	1765.73	1765.73	0	-2	Specific	333.31	324.77	324.77	4.61	318	>FBN1 N term EGF12 swap	1	DW012721_4.4618.4618.2	controllerType=0 controllerNumber=1 scan=4618	12.0757
05099:3	1	K.DINEC[+57.021]ETPGIC[+57.021]MNGR.C	616		C[+57]*2	589.246	3	1765.72	1765.73	0	-2.9	Specific	397.24	338.73	338.73	4.83	318	>FBN1 N term EGF12 swap	1	DW012721_4.4507.4507.3	controllerType=0 controllerNumber=1 scan=4507	11.8263
05078:2	1	K.DINEC[+57.021]ETPGIC[+57.021]MNGR.C	616		C[+57]*2	883.367	2	1765.73	1765.73	0	-1.8	Specific	439.35	434.83	434.83	7.3	318	>FBN1 N term EGF12 swap	1	DW012721_4.4493.4493.2	controllerType=0 controllerNumber=1 scan=4493	11.7952
05014:3	1	K.DINEC[+57.021]ETPGIC[+57.021]MNGR.C	616		C[+57]*2	589.247	3	1765.73	1765.73	0	-1.9	Specific	457.43	429.49	429.49	7.5	318	>FBN1 N term EGF12 swap	1	DW012721_4.4441.4441.3	controllerType=0 controllerNumber=1 scan=4441	11.6786
05153:2	1	K.DINEC[+57.021]ETPGIC[+57.021]MNGR.C	616		C[+57]*2	883.368	2	1765.73	1765.73	0	-0.8	Specific	465.37	445.56	445.56	7.5	318	>FBN1 N term EGF12 swap	1	DW012721_4.4548.4548.2	controllerType=0 controllerNumber=1 scan=4548	11.9202
05012:2	1	K.DINEC[+57.021]ETPGIC[+57.021]MNGR.C	616		C[+57]*2	883.368	2	1765.73	1765.73	0	-1.2	Specific	492.21	492.21	492.21	7.58	318	>FBN1 N term EGF12 swap	1	DW012721_4.4439.4439.2	controllerType=0 controllerNumber=1 scan=4439	11.6744
04948:2	1	K.DINEC[+57.021]ETPGIC[+57.021]M[+15.995]NGR.C	616		C[+57]*2, M[+16]	891.365	2	1781.72	1781.73	0	-1	Specific	70.64	70.64	22.49	1.78	318	>FBN1 N term EGF12 swap	1	DW012721_4.4390.4390.2	controllerType=0 controllerNumber=1 scan=4390	11.5647
05558:2	1	K.DINEC[+57.021]ETPGIC[+57.021]MN[+0.984]GR.C	616		C[+57]*2, N[+1]	883.861	2	1766.71	1766.71	0	0.1	Specific	163.34	163.34	65.53	3.2	318	>FBN1 N term EGF12 swap	1	DW012721_4.4886.4886.2	controllerType=0 controllerNumber=1 scan=4886	12.6707
04286:3	1	K.DINEC[+57.021]ETPGIC[+57.021]M[+15.995]NGR.C	616		C[+57]*2, M[+16]	594.578	3	1781.72	1781.73	0	-2.5	Specific	193.99	193.99	21.66	2.35	318	>FBN1 N term EGF12 swap	1	DW012721_4.3849.3849.3	controllerType=0 controllerNumber=1 scan=3849	10.3737
05029:2	1	K.DINEC[+57.021]ETPGIC[+57.021]M[+15.995]NGR.C	616		C[+57]*2, M[+16]	891.365	2	1781.72	1781.73	0	-0.9	Specific	209.37	209.37	15.29	3.34	318	>FBN1 N term EGF12 swap	1	DW012721_4.4454.4454.2	controllerType=0 controllerNumber=1 scan=4454	11.7075
04272:2	1	K.DINEC[+57.021]ETPGIC[+57.021]M[+15.995]NGR.C	616		C[+57]*2, M[+16]	891.365	2	1781.72	1781.73	0	-1	Specific	216.34	216.34	23.93	3.1	318	>FBN1 N term EGF12 swap	1	DW012721_4.3839.3839.2	controllerType=0 controllerNumber=1 scan=3839	10.3513
04885:2	1	K.DINEC[+57.021]ETPGIC[+57.021]M[+15.995]NGR.C	616		C[+57]*2, M[+16]	891.363	2	1781.72	1781.73	0	-3.8	Specific	230.66	230.66	22.86	3.42	318	>FBN1 N term EGF12 swap	1	DW012721_4.4336.4336.2	controllerType=0 controllerNumber=1 scan=4336	11.4481
05242:3	1	K.DINEC[+57.021]ETPGIC[+57.021]MN[+0.984]GR.C	616		C[+57]*2, N[+1]	589.575	3	1766.71	1766.71	0	-1.5	Specific	334.38	285.41	172.56	4.43	318	>FBN1 N term EGF12 swap	1	DW012721_4.4622.4622.3	controllerType=0 controllerNumber=1 scan=4622	12.0844
05461:2	1	K.DINEC[+57.021]ETPGIC[+57.021]MN[+0.984]GR.C	616		C[+57]*2, N[+1]	883.86	2	1766.71	1766.71	0	-1	Specific	372.7	348.68	237.55	6.16	318	>FBN1 N term EGF12 swap	1	DW012721_4.4806.4806.2	controllerType=0 controllerNumber=1 scan=4806	12.4927
05334:2	1	K.DINEC[+57.021]ETPGIC[+57.021]MN[+0.984]GR.C	616		C[+57]*2, N[+1]	883.86	2	1766.71	1766.71	0	-0.6	Specific	438.05	426.48	276.8	7.3	318	>FBN1 N term EGF12 swap	1	DW012721_4.4697.4697.2	controllerType=0 controllerNumber=1 scan=4697	12.2496
05392:2	1	K.DINEC[+57.021]ETPGIC[+57.021]MN[+0.984]GR.C	616		C[+57]*2, N[+1]	883.859	2	1766.71	1766.71	0	-2	Specific	440.29	414.11	326.85	7.5	318	>FBN1 N term EGF12 swap	1	DW012721_4.4747.4747.2	controllerType=0 controllerNumber=1 scan=4747	12.3606
05237:2	1	K.DINEC[+57.021]ETPGIC[+57.021]MN[+0.984]GR.C	616		C[+57]*2, N[+1]	883.86	2	1766.71	1766.71	0	-1	Specific	457.5	457.5	192.41	7.5	318	>FBN1 N term EGF12 swap	1	DW012721_4.4618.4618.2	controllerType=0 controllerNumber=1 scan=4618	12.0757
05214:2	1	K.DINEC[+57.021]ETPGIC[+57.021]M[+15.995]N[+0.984]GR.C	616		C[+57]*2, M[+16], N[+1]	891.858	2	1782.71	1782.71	0	-0.2	Specific	131.16	131.16	71.98	2.4	318	>FBN1 N term EGF12 swap	1	DW012721_4.4600.4600.2	controllerType=0 controllerNumber=1 scan=4600	12.0359
04560:2	1	R.C[+57.021][-17.027]VNTDGSYR.C	631		C[-17][+57]	527.715	2	1054.42	1054.43	0	-2.5	Specific	237.04	237.04	237.04	2.43	318	>FBN1 N term EGF12 swap	1	DW012721_4.4072.4072.2	controllerType=0 controllerNumber=1 scan=4072	10.8575
04441:2	1	R.C[+57.021][-17.027]VNTDGSYR.C	631		C[-17][+57]	527.715	2	1054.42	1054.43	0	-2.5	Specific	409.37	409.37	409.37	5.43	318	>FBN1 N term EGF12 swap	1	DW012721_4.3977.3977.2	controllerType=0 controllerNumber=1 scan=3977	10.6535
04700:2	1	R.C[+57.021][-17.027]VNTDGSYR.C	631		C[-17][+57]	527.716	2	1054.42	1054.43	0	-1.7	Specific	411.67	411.67	411.67	5.6	318	>FBN1 N term EGF12 swap	1	DW012721_4.4190.4190.2	controllerType=0 controllerNumber=1 scan=4190	11.1205
08450:2	1	R.[+14.016]C[+57.021]VNT[+162.053]DGS[+324.106]YR.C	631	Hex(1),Hex(2)	.[14], C[+57], S[+324], T[+162]	786.317	2	1571.63	1571.63	0	0.2	Specific	61.22	23.58	5.37	1.75	318	>FBN1 N term EGF12 swap	1	DW012721_4.7289.7289.2	controllerType=0 controllerNumber=1 scan=7289	18.2044
07442:2	1	R.C[+57.021]EC[+57.021]FPGLAVGLDGR.V	640		C[+57]*2	775.857	2	1550.71	1550.71	0	-1	Specific	218.54	215.9	215.9	3.1	318	>FBN1 N term EGF12 swap	1	DW012721_4.6451.6451.2	controllerType=0 controllerNumber=1 scan=6451	16.2624
07572:2	1	R.C[+57.021]EC[+57.021]FPGLAVGLDGR.V	640		C[+57]*2	775.855	2	1550.7	1550.71	0	-3.7	Specific	275.05	211.08	211.08	3.38	318	>FBN1 N term EGF12 swap	1	DW012721_4.6555.6555.3	controllerType=0 controllerNumber=1 scan=6555	16.5041
07831:2	1	R.C[+57.021]EC[+57.021]FPGLAVGLDGR.V	640		C[+57]*2	775.857	2	1550.71	1550.71	0	-1.6	Specific	284.39	277.81	277.81	3.95	318	>FBN1 N term EGF12 swap	1	DW012721_4.6772.6772.2	controllerType=0 controllerNumber=1 scan=6772	17.0111
07479:2	1	R.C[+57.021]EC[+57.021]FPGLAVGLDGR.V	640		C[+57]*2	775.857	2	1550.71	1550.71	0	-1.4	Specific	354.12	339.46	339.46	4.81	318	>FBN1 N term EGF12 swap	1	DW012721_4.6480.6480.2	controllerType=0 controllerNumber=1 scan=6480	16.3294
07007:2	1	R.C[+57.021]EC[+57.021]FPGLAVGLDGR.V	640		C[+57]*2	775.855	2	1550.7	1550.71	0	-4.3	Specific	361	347	347	5.99	318	>FBN1 N term EGF12 swap	1	DW012721_4.6083.6083.2	controllerType=0 controllerNumber=1 scan=6083	15.4175
07252:2	1	R.C[+57.021]EC[+57.021]FPGLAVGLDGR.V	640		C[+57]*2	775.856	2	1550.7	1550.71	0	-2.7	Specific	410.36	399.1	399.1	7.14	318	>FBN1 N term EGF12 swap	1	DW012721_4.6289.6289.2	controllerType=0 controllerNumber=1 scan=6289	15.8888
07128:2	1	R.C[+57.021]EC[+57.021]FPGLAVGLDGR.V	640		C[+57]*2	775.857	2	1550.71	1550.71	0	-1.3	Specific	467.73	458.67	458.67	7.5	318	>FBN1 N term EGF12 swap	1	DW012721_4.6183.6183.2	controllerType=0 controllerNumber=1 scan=6183	15.6448
06688:3	1	R.C[+57.021]EC[+57.021]FPGLAVGLDGR.V	640		C[+57]*2	517.574	3	1550.71	1550.71	0	-1.6	Specific	470.03	440.14	440.14	7.5	318	>FBN1 N term EGF12 swap	1	DW012721_4.5812.5812.3	controllerType=0 controllerNumber=1 scan=5812	14.7963
07189:2	1	R.C[+57.021]EC[+57.021]FPGLAVGLDGR.V	640		C[+57]*2	775.857	2	1550.71	1550.71	0	-0.7	Specific	486.34	478.37	478.37	6.71	318	>FBN1 N term EGF12 swap	1	DW012721_4.6237.6237.2	controllerType=0 controllerNumber=1 scan=6237	15.768
06490:3	1	R.C[+57.021]EC[+57.021]FPGLAVGLDGR.V	640		C[+57]*2	517.574	3	1550.71	1550.71	0	-1.7	Specific	487.98	358.55	358.55	6.52	318	>FBN1 N term EGF12 swap	1	DW012721_4.5649.5649.3	controllerType=0 controllerNumber=1 scan=5649	14.4235
07035:2	1	R.C[+57.021]EC[+57.021]FPGLAVGLDGR.V	640		C[+57]*2	775.856	2	1550.7	1550.71	0	-3.3	Specific	507.97	503.75	503.75	7.42	318	>FBN1 N term EGF12 swap	1	DW012721_4.6105.6105.2	controllerType=0 controllerNumber=1 scan=6105	15.4686
06805:2	1	R.C[+57.021]EC[+57.021]FPGLAVGLDGR.V	640		C[+57]*2	775.857	2	1550.71	1550.71	0	-1.4	Specific	511.51	461.11	461.11	7.58	318	>FBN1 N term EGF12 swap	1	DW012721_4.5911.5911.2	controllerType=0 controllerNumber=1 scan=5911	15.0274
06748:2	1	R.C[+57.021]EC[+57.021]FPGLAVGLDGR.V	640		C[+57]*2	775.857	2	1550.71	1550.71	0	-1.5	Specific	511.92	458.21	458.21	7.58	318	>FBN1 N term EGF12 swap	1	DW012721_4.5858.5858.2	controllerType=0 controllerNumber=1 scan=5858	14.9023
06622:3	1	R.C[+57.021]EC[+57.021]FPGLAVGLDGR.V	640		C[+57]*2	517.573	3	1550.71	1550.71	0	-2.2	Specific	512.85	457.53	457.53	7.42	318	>FBN1 N term EGF12 swap	1	DW012721_4.5758.5758.3	controllerType=0 controllerNumber=1 scan=5758	14.6718
06878:2	1	R.C[+57.021]EC[+57.021]FPGLAVGLDGR.V	640		C[+57]*2	775.855	2	1550.7	1550.71	0	-4.4	Specific	513.63	467.61	467.61	7.42	318	>FBN1 N term EGF12 swap	1	DW012721_4.5970.5970.2	controllerType=0 controllerNumber=1 scan=5970	15.1594
06675:2	1	R.C[+57.021]EC[+57.021]FPGLAVGLDGR.V	640		C[+57]*2	775.857	2	1550.71	1550.71	0	-1.4	Specific	545.1	498.57	498.57	7.76	318	>FBN1 N term EGF12 swap	1	DW012721_4.5801.5801.2	controllerType=0 controllerNumber=1 scan=5801	14.7714
06475:2	1	R.C[+57.021]EC[+57.021]FPGLAVGLDGR.V	640		C[+57]*2	775.857	2	1550.71	1550.71	0	-1.5	Specific	549.66	515.41	515.41	7.76	318	>FBN1 N term EGF12 swap	1	DW012721_4.5638.5638.2	controllerType=0 controllerNumber=1 scan=5638	14.3984
06605:2	1	R.C[+57.021]EC[+57.021]FPGLAVGLDGR.V	640		C[+57]*2	775.857	2	1550.71	1550.71	0	-0.8	Specific	551.97	535.48	535.48	7.76	318	>FBN1 N term EGF12 swap	1	DW012721_4.5746.5746.2	controllerType=0 controllerNumber=1 scan=5746	14.645
06967:2	1	R.C[+57.021]EC[+57.021]FPGLAVGLDGR.V	640		C[+57]*2	775.856	2	1550.7	1550.71	0	-2.7	Specific	557.24	520.91	520.91	7.6	318	>FBN1 N term EGF12 swap	1	DW012721_4.6049.6049.2	controllerType=0 controllerNumber=1 scan=6049	15.3383
06541:2	1	R.C[+57.021]EC[+57.021]FPGLAVGLDGR.V	640		C[+57]*2	775.857	2	1550.71	1550.71	0	-1	Specific	559.1	532	532	7.76	318	>FBN1 N term EGF12 swap	1	DW012721_4.5691.5691.2	controllerType=0 controllerNumber=1 scan=5691	14.5192
06554:3	1	R.C[+57.021]EC[+57.021]FPGLAVGLDGR.V	640		C[+57]*2	517.573	3	1550.71	1550.71	0	-2.4	Specific	560.07	542.53	542.53	8.23	318	>FBN1 N term EGF12 swap	1	DW012721_4.5702.5702.3	controllerType=0 controllerNumber=1 scan=5702	14.5447
06536:2	1	R.C[+57.021]EC[+57.021]FPGLAVGLD[+15.995]GR.V	640		C[+57]*2, D[+16]	783.853	2	1566.7	1566.7	0	-3	Specific	86.2	85.63	85.63	1.79	318	>FBN1 N term EGF12 swap	1	DW012721_4.5686.5686.2	controllerType=0 controllerNumber=1 scan=5686	14.5065
08663:2	1	R.C[+57.021][-17.027]EC[+57.021]FPGLAVGLDGR.V	640		C[-17][+57]*2	767.343	2	1533.68	1533.68	0	-1.7	Specific	413.53	363.1	363.1	6.24	318	>FBN1 N term EGF12 swap	1	DW012721_4.7465.7465.2	controllerType=0 controllerNumber=1 scan=7465	18.61
08521:2	1	R.C[+57.021][-17.027]EC[+57.021]FPGLAVGLDGR.V	640		C[-17][+57]*2	767.344	2	1533.68	1533.68	0	-1.4	Specific	524.44	459	459	7.76	318	>FBN1 N term EGF12 swap	1	DW012721_4.7352.7352.2	controllerType=0 controllerNumber=1 scan=7352	18.3498
08396:2	1	R.C[+57.021][-17.027]EC[+57.021]FPGLAVGLDGR.V	640		C[-17][+57]*2	767.344	2	1533.68	1533.68	0	-0.9	Specific	612.68	612.68	612.68	9.39	318	>FBN1 N term EGF12 swap	1	DW012721_4.7244.7244.2	controllerType=0 controllerNumber=1 scan=7244	18.1018
08459:2	1	R.C[+57.021][-17.027]EC[+57.021]FPGLAVGLDGR.V	640		C[-17][+57]*2	767.344	2	1533.68	1533.68	0	-1.1	Specific	617.52	617.52	617.52	9.39	318	>FBN1 N term EGF12 swap	1	DW012721_4.7297.7297.2	controllerType=0 controllerNumber=1 scan=7297	18.2237
02705:2	1	R.VC[+57.021]VDTHMR.S	654		C[+57]	509.232	2	1017.46	1017.46	0	-2.9	Specific	366.04	250.24	250.24	2.56	318	>FBN1 N term EGF12 swap	1	DW012721_4.2580.2580.2	controllerType=0 controllerNumber=1 scan=2580	7.5096
03821:3	1	K.RGQC[+57.021]IKPLFGAVTK.S	670		C[+57]	525.631	3	1574.88	1574.88	0	-2.8	Specific	92.71	92.71	92.71	1.75	318	>FBN1 N term EGF12 swap	1	DW012721_4.3493.3493.2	controllerType=0 controllerNumber=1 scan=3493	9.5716
03959:3	1	K.RGQC[+57.021]IKPLFGAVTK.S	670		C[+57]	525.632	3	1574.88	1574.88	0	-1.4	Specific	202.12	202.12	202.12	2.03	318	>FBN1 N term EGF12 swap	1	DW012721_4.3606.3606.2	controllerType=0 controllerNumber=1 scan=3606	9.8219
03734:2	1	K.RGQC[+57.021]IKPLFGAVTK.S	670		C[+57]	787.944	2	1574.88	1574.88	0	-1.9	Specific	390.42	390.42	390.42	4.37	318	>FBN1 N term EGF12 swap	1	DW012721_4.3423.3423.2	controllerType=0 controllerNumber=1 scan=3423	9.4217
03762:3	1	K.RGQC[+57.021]IKPLFGAVTK.S	670		C[+57]	525.631	3	1574.88	1574.88	0	-2.2	Specific	400.78	400.78	400.78	6.22	318	>FBN1 N term EGF12 swap	1	DW012721_4.3448.3448.3	controllerType=0 controllerNumber=1 scan=3448	9.4748
03703:3	1	K.RGQC[+57.021]IKPLFGAVTK.S	670		C[+57]	525.631	3	1574.88	1574.88	0	-2.2	Specific	445.55	445.55	445.55	6.42	318	>FBN1 N term EGF12 swap	1	DW012721_4.3397.3397.3	controllerType=0 controllerNumber=1 scan=3397	9.3645
04784:3	1	R.GQC[+57.021]IKPLFGAVTK.S	671		C[+57]	473.598	3	1418.78	1418.78	0	-2.3	Specific	331.41	331.41	331.41	4.45	318	>FBN1 N term EGF12 swap	1	DW012721_4.4253.4253.3	controllerType=0 controllerNumber=1 scan=4253	11.2641
04707:3	1	R.GQC[+57.021]IKPLFGAVTK.S	671		C[+57]	473.598	3	1418.78	1418.78	0	-2	Specific	332.46	332.46	332.46	4.81	318	>FBN1 N term EGF12 swap	1	DW012721_4.4196.4196.3	controllerType=0 controllerNumber=1 scan=4196	11.1347
04574:3	1	R.GQC[+57.021]IKPLFGAVTK.S	671		C[+57]	473.598	3	1418.78	1418.78	0	-1.8	Specific	333.65	333.65	333.65	5.98	318	>FBN1 N term EGF12 swap	1	DW012721_4.4086.4086.3	controllerType=0 controllerNumber=1 scan=4086	10.887
04641:3	1	R.GQC[+57.021]IKPLFGAVTK.S	671		C[+57]	473.598	3	1418.78	1418.78	0	-1.6	Specific	347.95	347.95	347.95	5.98	318	>FBN1 N term EGF12 swap	1	DW012721_4.4141.4141.3	controllerType=0 controllerNumber=1 scan=4141	11.0101
04678:2	1	R.GQC[+57.021]IKPLFGAVTK.S	671		C[+57]	709.894	2	1418.78	1418.78	0	-1.2	Specific	348.27	348.27	348.27	5.07	318	>FBN1 N term EGF12 swap	1	DW012721_4.4169.4169.2	controllerType=0 controllerNumber=1 scan=4169	11.0738
04508:3	1	R.GQC[+57.021]IKPLFGAVTK.S	671		C[+57]	473.598	3	1418.78	1418.78	0	-2.7	Specific	350.6	350.6	350.6	4.95	318	>FBN1 N term EGF12 swap	1	DW012721_4.4033.4033.3	controllerType=0 controllerNumber=1 scan=4033	10.7751
04587:2	1	R.GQC[+57.021]IKPLFGAVTK.S	671		C[+57]	709.893	2	1418.78	1418.78	0	-2.4	Specific	458.91	458.91	458.91	6.42	318	>FBN1 N term EGF12 swap	1	DW012721_4.4097.4097.2	controllerType=0 controllerNumber=1 scan=4097	10.9118
04526:2	1	R.GQC[+57.021]IKPLFGAVTK.S	671		C[+57]	709.893	2	1418.78	1418.78	0	-2.1	Specific	533.45	533.45	533.45	6.85	318	>FBN1 N term EGF12 swap	1	DW012721_4.4045.4045.2	controllerType=0 controllerNumber=1 scan=4045	10.7978
04480:2	1	K.PLFGAVTK.S	676			416.749	2	832.49	832.493	0	-2.6	Specific	335.16	182.45	182.45	2.55	318	>FBN1 N term EGF12 swap	1	DW012721_4.4011.4011.2	controllerType=0 controllerNumber=1 scan=4011	10.7265
07802:5	1	K.SEC[+57.021]C[+57.021]C[+57.021]ASTEYAFGEPC[+57.021]QPC[+57.021]PAQNSAEYQALC[+57.021]SSGPGMTSAGSDINEC[+57.021]ALDPDIC[+57.021]PNGIC[+57.021]ENLR.G	684		C[+57]*9	1407.57	5	7033.83	7033.82	0	1	Specific	64.24	64.24	20	1.75	318	>FBN1 N term EGF12 swap	1	DW012721_4.6745.6745.5	controllerType=0 controllerNumber=1 scan=6745	16.9466
07809:6	1	K.SEC[+57.021]C[+57.021]C[+57.021]ASTEYAFGEPC[+57.021]QPC[+57.021]PAQNSAEYQALC[+57.021]SSGPGMTSAGSDINEC[+57.021]ALDPDIC[+57.021]PNGIC[+57.021]ENLR.G	684		C[+57]*9	1172.98	6	7032.82	7033.82	-1	0.6	Specific	154.12	154.12	154.12	1.77	318	>FBN1 N term EGF12 swap	1	DW012721_4.6753.6753.6	controllerType=0 controllerNumber=1 scan=6753	16.9659
04167:2	1	K.C[+57.021]IC[+57.021]NSGYEVDSTGK.N	751		C[+57]*2	795.332	2	1589.66	1589.66	0	-0.4	Specific	161.68	161.68	161.68	2.13	318	>FBN1 N term EGF12 swap	1	DW012721_4.3758.3758.2	controllerType=0 controllerNumber=1 scan=3758	10.1683
04022:2	1	K.C[+57.021]IC[+57.021]NSGYEVDSTGK.N	751		C[+57]*2	795.331	2	1589.65	1589.66	0	-1.8	Specific	469.69	469.69	469.69	7.5	318	>FBN1 N term EGF12 swap	1	DW012721_4.3650.3650.2	controllerType=0 controllerNumber=1 scan=3650	9.9212
03686:3	1	K.C[+57.021]IC[+57.021]NSGYEVDSTGK.N	751		C[+57]*2	530.556	3	1589.65	1589.66	0	-2.4	Specific	489.63	470.62	470.62	6.25	318	>FBN1 N term EGF12 swap	1	DW012721_4.3384.3384.3	controllerType=0 controllerNumber=1 scan=3384	9.3367
03880:2	1	K.C[+57.021]IC[+57.021]NSGYEVDSTGK.N	751		C[+57]*2	795.33	2	1589.65	1589.66	0	-2.4	Specific	512.78	435.39	435.39	6.55	318	>FBN1 N term EGF12 swap	1	DW012721_4.3541.3541.2	controllerType=0 controllerNumber=1 scan=3541	9.6772
03736:2	1	K.C[+57.021]IC[+57.021]NSGYEVDSTGK.N	751		C[+57]*2	795.331	2	1589.65	1589.66	0	-2	Specific	526.42	526.42	526.42	7.76	318	>FBN1 N term EGF12 swap	1	DW012721_4.3426.3426.2	controllerType=0 controllerNumber=1 scan=3426	9.4291
03803:2	1	K.C[+57.021]IC[+57.021]NSGYEVDSTGK.N	751		C[+57]*2	795.331	2	1589.65	1589.66	0	-2	Specific	557.39	557.39	557.39	7.76	318	>FBN1 N term EGF12 swap	1	DW012721_4.3480.3480.2	controllerType=0 controllerNumber=1 scan=3480	9.5466
03668:2	1	K.C[+57.021]IC[+57.021]NSGYEVDSTGK.N	751		C[+57]*2	795.331	2	1589.65	1589.66	0	-1.4	Specific	583.4	583.4	583.4	8.39	318	>FBN1 N term EGF12 swap	1	DW012721_4.3370.3370.2	controllerType=0 controllerNumber=1 scan=3370	9.3079
03621:3	1	K.C[+57.021]IC[+57.021]NSGYEVDSTGK.N	751		C[+57]*2	530.556	3	1589.65	1589.66	0	-2.6	Specific	583.91	517.95	517.95	7.36	318	>FBN1 N term EGF12 swap	1	DW012721_4.3328.3328.3	controllerType=0 controllerNumber=1 scan=3328	9.2149
03608:2	1	K.C[+57.021]IC[+57.021]NSGYEVDSTGK.N	751		C[+57]*2	795.331	2	1589.65	1589.66	0	-1.9	Specific	602.83	565.21	565.21	9.39	318	>FBN1 N term EGF12 swap	1	DW012721_4.3318.3318.2	controllerType=0 controllerNumber=1 scan=3318	9.1922
06074:2	1	K.C[+57.021][-17.027]IC[+57.021]NSGYEVDSTGK.N	751		C[-17][+57]*2	786.818	2	1572.63	1572.63	0	-1.4	Specific	24.62	24.62	24.62	1.76	318	>FBN1 N term EGF12 swap	1	DW012721_4.5301.5301.4	controllerType=0 controllerNumber=1 scan=5301	13.6262
06014:2	1	K.C[+57.021][-17.027]IC[+57.021]NSGYEVDSTGK.N	751		C[-17][+57]*2	786.818	2	1572.63	1572.63	0	-1	Specific	536.08	422.88	422.88	7.76	318	>FBN1 N term EGF12 swap	1	DW012721_4.5252.5252.2	controllerType=0 controllerNumber=1 scan=5252	13.5157
03881:2	1	K.C[+57.021]IC[+57.021]N[+0.984]SGYEVDSTGK.N	751		C[+57]*2, N[+1]	795.824	2	1590.64	1590.64	0	0.3	Specific	542.98	476.79	476.79	6.89	318	>FBN1 N term EGF12 swap	1	DW012721_4.3541.3541.2	controllerType=0 controllerNumber=1 scan=3541	9.6772
05947:2	1	K.C[+57.021][-17.027]IC[+57.021]NSGYEVDSTGK.N	751		C[-17][+57]*2	786.818	2	1572.63	1572.63	0	-1.4	Specific	553.68	525.72	525.72	7.76	318	>FBN1 N term EGF12 swap	1	DW012721_4.5196.5196.2	controllerType=0 controllerNumber=1 scan=5196	13.3904
05880:2	1	K.C[+57.021][-17.027]IC[+57.021]NSGYEVDSTGK.N	751		C[-17][+57]*2	786.818	2	1572.63	1572.63	0	-0.7	Specific	589.63	418.81	418.81	8.39	318	>FBN1 N term EGF12 swap	1	DW012721_4.5144.5144.2	controllerType=0 controllerNumber=1 scan=5144	13.2689
06157:2	1	K.C[+57.021]IC[+57.021]N[+15.995]S[+162.053]GYEVD[+15.995]STGK.N	751	Hex(1)	C[+57]*2, D[+16], N[+16], S[+162]	892.342	2	1783.68	1783.7	0	-12.7	Specific	143.97	143.97	8.4	1.78	318	>FBN1 N term EGF12 swap	1	DW012721_4.5367.5367.2	controllerType=0 controllerNumber=1 scan=5367	13.7781
07283:3	1	K.C[+57.021]IC[+57.021]NSGYEVDSTGKNC[+57.021]VDINEC[+57.021]VLNSLLC[+57.021]DNGQC[+57.021]R.N	751		C[+57]*6	1375.25	3	4123.73	4123.73	0	-0.4	Specific	251.01	251.01	27.3	2.93	318	>FBN1 N term EGF12 swap	1	DW012721_4.6315.6315.3	controllerType=0 controllerNumber=1 scan=6315	15.9492
07533:4	1	K.C[+57.021]IC[+57.021]NSGYEVDSTGKNC[+57.021]VDINEC[+57.021]VLNSLLC[+57.021]DNGQC[+57.021]R.N	751		C[+57]*6	1031.93	4	4124.71	4123.73	1	-7	Specific	301.09	301.09	4.98	3.51	318	>FBN1 N term EGF12 swap	1	DW012721_4.6523.6523.4	controllerType=0 controllerNumber=1 scan=6523	16.4301
07325:4	1	K.C[+57.021]IC[+57.021]NSGYEVDSTGKNC[+57.021]VDINEC[+57.021]VLNSLLC[+57.021]DNGQC[+57.021]R.N	751		C[+57]*6	1031.69	4	4123.73	4123.73	0	-1.5	Specific	602.06	602.06	19.68	8.52	318	>FBN1 N term EGF12 swap	1	DW012721_4.6353.6353.4	controllerType=0 controllerNumber=1 scan=6353	16.0381
07268:4	1	K.C[+57.021]IC[+57.021]NSGYEVDSTGKNC[+57.021]VDINEC[+57.021]VLNSLLC[+57.021]DNGQC[+57.021]R.N	751		C[+57]*6	1031.69	4	4123.73	4123.73	0	-0.7	Specific	628.51	628.51	19.69	8.52	318	>FBN1 N term EGF12 swap	1	DW012721_4.6302.6302.4	controllerType=0 controllerNumber=1 scan=6302	15.919
07604:4	1	K.C[+57.021]IC[+57.021]NSGYEVDSTGKNC[+57.021]VDINEC[+57.021]VLNSLLC[+57.021]DN[+0.984]GQC[+57.021]R.N	751		C[+57]*6, N[+1]	1031.93	4	4124.72	4124.72	0	-0.2	Specific	245.11	245.11	54.8	3.03	318	>FBN1 N term EGF12 swap	1	DW012721_4.6577.6577.4	controllerType=0 controllerNumber=1 scan=6577	16.5557
07401:4	1	K.C[+57.021]IC[+57.021]NSGYEVDSTGKNC[+57.021]VDINEC[+57.021]VLNSLLC[+57.021]DN[+0.984]GQC[+57.021]R.N	751		C[+57]*6, N[+1]	1031.93	4	4124.72	4124.72	0	-0.2	Specific	405.88	405.88	73.64	6.43	318	>FBN1 N term EGF12 swap	1	DW012721_4.6418.6418.4	controllerType=0 controllerNumber=1 scan=6418	16.1884
08482:4	1	K.C[+57.021][-17.027]IC[+57.021]NSGYEVDSTGKNC[+57.021]VDINEC[+57.021]VLNSLLC[+57.021]DNGQC[+57.021]R.N	751		C[-17][+57]*6	1027.43	4	4106.7	4106.71	0	-1.1	Specific	478.85	478.85	26.15	6.63	318	>FBN1 N term EGF12 swap	1	DW012721_4.7314.7314.4	controllerType=0 controllerNumber=1 scan=7314	18.2616
08022:2	1	K.NC[+57.021]VDINEC[+57.021]VLNSLLC[+57.021]DNGQC[+57.021]R.N	765		C[+57]*4	1277.04	2	2553.08	2553.09	0	-5.3	Specific	70.85	70.85	70.85	1.82	318	>FBN1 N term EGF12 swap	1	DW012721_4.6927.6927.2	controllerType=0 controllerNumber=1 scan=6927	17.3688
09581:3	1	K.NC[+57.021]VDINEC[+57.021]VLNSLLC[+57.021]DNGQC[+57.021]R.N	765		C[+57]*4	851.702	3	2553.09	2553.09	0	-1.8	Specific	148.21	148.21	148.21	2.72	318	>FBN1 N term EGF12 swap	1	DW012721_4.8214.8214.3	controllerType=0 controllerNumber=1 scan=8214	20.3743
08661:3	1	K.NC[+57.021]VDINEC[+57.021]VLNSLLC[+57.021]DNGQC[+57.021]R.N	765		C[+57]*4	851.697	3	2553.08	2553.09	0	-7	Specific	201.64	201.64	201.64	2.47	318	>FBN1 N term EGF12 swap	1	DW012721_4.7464.7464.3	controllerType=0 controllerNumber=1 scan=7464	18.6079
08897:3	1	K.NC[+57.021]VDINEC[+57.021]VLNSLLC[+57.021]DNGQC[+57.021]R.N	765		C[+57]*4	851.701	3	2553.09	2553.09	0	-2.4	Specific	263.4	263.4	263.4	3.65	318	>FBN1 N term EGF12 swap	1	DW012721_4.7655.7655.3	controllerType=0 controllerNumber=1 scan=7655	19.0574
08728:3	1	K.NC[+57.021]VDINEC[+57.021]VLNSLLC[+57.021]DNGQC[+57.021]R.N	765		C[+57]*4	851.7	3	2553.08	2553.09	0	-4	Specific	281.66	281.66	281.66	4.37	318	>FBN1 N term EGF12 swap	1	DW012721_4.7518.7518.3	controllerType=0 controllerNumber=1 scan=7518	18.7357
08796:3	1	K.NC[+57.021]VDINEC[+57.021]VLNSLLC[+57.021]DNGQC[+57.021]R.N	765		C[+57]*4	851.701	3	2553.09	2553.09	0	-2	Specific	350.23	350.23	350.23	4.65	318	>FBN1 N term EGF12 swap	1	DW012721_4.7575.7575.3	controllerType=0 controllerNumber=1 scan=7575	18.8695
07753:2	1	K.NC[+57.021]VDINEC[+57.021]VLNSLLC[+57.021]DNGQC[+57.021]R.N	765		C[+57]*4	1277.05	2	2553.09	2553.09	0	-2.1	Specific	400.23	400.23	400.23	7.23	318	>FBN1 N term EGF12 swap	1	DW012721_4.6705.6705.2	controllerType=0 controllerNumber=1 scan=6705	16.854
07865:3	1	K.NC[+57.021]VDINEC[+57.021]VLNSLLC[+57.021]DNGQC[+57.021]R.N	765		C[+57]*4	851.698	3	2553.08	2553.09	0	-6.1	Specific	480.89	480.89	480.89	6.24	318	>FBN1 N term EGF12 swap	1	DW012721_4.6802.6802.3	controllerType=0 controllerNumber=1 scan=6802	17.0815
07624:2	1	K.NC[+57.021]VDINEC[+57.021]VLNSLLC[+57.021]DNGQC[+57.021]R.N	765		C[+57]*4	1277.05	2	2553.09	2553.09	0	-0.5	Specific	537.9	537.9	537.9	7.69	318	>FBN1 N term EGF12 swap	1	DW012721_4.6595.6595.2	controllerType=0 controllerNumber=1 scan=6595	16.5977
07670:4	1	K.NC[+57.021]VDINEC[+57.021]VLNSLLC[+57.021]DNGQC[+57.021]R.N	765		C[+57]*4	639.027	4	2553.09	2553.09	0	-3.3	Specific	549.93	549.93	549.93	7.53	318	>FBN1 N term EGF12 swap	1	DW012721_4.6634.6634.4	controllerType=0 controllerNumber=1 scan=6634	16.6874
07686:2	1	K.NC[+57.021]VDINEC[+57.021]VLNSLLC[+57.021]DNGQC[+57.021]R.N	765		C[+57]*4	1277.05	2	2553.09	2553.09	0	-0.7	Specific	552.89	552.89	552.89	7.69	318	>FBN1 N term EGF12 swap	1	DW012721_4.6648.6648.2	controllerType=0 controllerNumber=1 scan=6648	16.7214
07612:3	1	K.NC[+57.021]VDINEC[+57.021]VLNSLLC[+57.021]DNGQC[+57.021]R.N	765		C[+57]*4	851.702	3	2553.09	2553.09	0	-1.3	Specific	595.6	595.6	595.6	8.33	318	>FBN1 N term EGF12 swap	1	DW012721_4.6585.6585.3	controllerType=0 controllerNumber=1 scan=6585	16.575
07736:3	1	K.NC[+57.021]VDINEC[+57.021]VLNSLLC[+57.021]DNGQC[+57.021]R.N	765		C[+57]*4	851.7	3	2553.08	2553.09	0	-4	Specific	609.79	609.79	609.79	9.16	318	>FBN1 N term EGF12 swap	1	DW012721_4.6692.6692.3	controllerType=0 controllerNumber=1 scan=6692	16.8236
07672:3	1	K.NC[+57.021]VDINEC[+57.021]VLNSLLC[+57.021]DNGQC[+57.021]R.N	765		C[+57]*4	851.703	3	2553.09	2553.09	0	0	Specific	610.23	610.23	610.23	9.33	318	>FBN1 N term EGF12 swap	1	DW012721_4.6637.6637.3	controllerType=0 controllerNumber=1 scan=6637	16.6958
08092:2	1	K.NC[+57.021]VDINEC[+57.021]VLNSLLC[+57.021]DN[+0.984]GQC[+57.021]R.N	765		C[+57]*4, N[+1]	1277.54	2	2554.08	2554.08	0	0	Specific	57.29	57.29	35.78	2.4	318	>FBN1 N term EGF12 swap	1	DW012721_4.6986.6986.2	controllerType=0 controllerNumber=1 scan=6986	17.5049
08023:2	1	K.NC[+57.021]VDINEC[+57.021]VLNSLLC[+57.021]DN[+0.984]GQC[+57.021]R.N	765		C[+57]*4, N[+1]	1277.54	2	2554.08	2554.08	0	0.7	Specific	93.31	93.31	36.66	1.79	318	>FBN1 N term EGF12 swap	1	DW012721_4.6927.6927.2	controllerType=0 controllerNumber=1 scan=6927	17.3688
08151:2	1	K.N[+0.984]C[+57.021]VDINEC[+57.021]VLNSLLC[+57.021]DNGQC[+57.021]R.N	765		C[+57]*4, N[+1]	1277.54	2	2554.08	2554.08	0	0.9	Specific	153.24	153.24	50.91	1.93	318	>FBN1 N term EGF12 swap	1	DW012721_4.7035.7035.2	controllerType=0 controllerNumber=1 scan=7035	17.621
08662:3	1	K.NC[+57.021]VDIN[+0.984]EC[+57.021]VLNSLLC[+57.021]DNGQC[+57.021]R.N	765		C[+57]*4, N[+1]	852.032	3	2554.08	2554.08	0	1	Specific	189.27	189.27	0	2.11	318	>FBN1 N term EGF12 swap	1	DW012721_4.7464.7464.3	controllerType=0 controllerNumber=1 scan=7464	18.6079
08553:2	1	K.N[+0.984]C[+57.021]VDINEC[+57.021]VLNSLLC[+57.021]DNGQC[+57.021]R.N	765		C[+57]*4, N[+1]	1277.54	2	2554.08	2554.08	0	-1	Specific	193.23	193.23	143.72	3.13	318	>FBN1 N term EGF12 swap	1	DW012721_4.7376.7376.2	controllerType=0 controllerNumber=1 scan=7376	18.4055
07618:3	1	K.NC[+57.021]VDINEC[+57.021]VLN[+15.995]SLLC[+57.021]DNGQC[+57.021]R.N	765		C[+57]*4, N[+16]	857.034	3	2569.09	2569.09	0	-1.5	Specific	223.1	223.1	4.57	2.32	318	>FBN1 N term EGF12 swap	1	DW012721_4.6589.6589.3	controllerType=0 controllerNumber=1 scan=6589	16.5837
07958:2	1	K.NC[+57.021]VDINEC[+57.021]VLNSLLC[+57.021]DN[+0.984]GQC[+57.021]R.N	765		C[+57]*4, N[+1]	1277.55	2	2554.08	2554.08	0	1.9	Specific	225.81	225.81	73.93	3.02	318	>FBN1 N term EGF12 swap	1	DW012721_4.6877.6877.2	controllerType=0 controllerNumber=1 scan=6877	17.2532
09077:3	1	K.NC[+57.021]VDIN[+0.984]EC[+57.021]VLNSLLC[+57.021]DNGQC[+57.021]R.N	765		C[+57]*4, N[+1]	852.031	3	2554.08	2554.08	0	-0.3	Specific	289.68	289.68	0	5.4	318	>FBN1 N term EGF12 swap	1	DW012721_4.7801.7801.3	controllerType=0 controllerNumber=1 scan=7801	19.3994
08797:3	1	K.N[+0.984]C[+57.021]VDINEC[+57.021]VLNSLLC[+57.021]DNGQC[+57.021]R.N	765		C[+57]*4, N[+1]	852.034	3	2554.09	2554.08	0	3.7	Specific	330.94	330.94	2.86	2.73	318	>FBN1 N term EGF12 swap	1	DW012721_4.7575.7575.3	controllerType=0 controllerNumber=1 scan=7575	18.8695
07814:2	1	K.NC[+57.021]VDINEC[+57.021]VLNSLLC[+57.021]DN[+0.984]GQC[+57.021]R.N	765		C[+57]*4, N[+1]	1277.54	2	2554.08	2554.08	0	0.5	Specific	351.34	351.34	208.87	4.38	318	>FBN1 N term EGF12 swap	1	DW012721_4.6758.6758.2	controllerType=0 controllerNumber=1 scan=6758	16.9787
07881:2	1	K.NC[+57.021]VDINEC[+57.021]VLNSLLC[+57.021]DN[+0.984]GQC[+57.021]R.N	765		C[+57]*4, N[+1]	1277.54	2	2554.08	2554.08	0	0.5	Specific	391.32	391.32	153.98	5.61	318	>FBN1 N term EGF12 swap	1	DW012721_4.6814.6814.2	controllerType=0 controllerNumber=1 scan=6814	17.11
08431:3	1	K.NC[+57.021]VDIN[+0.984]EC[+57.021]VLNSLLC[+57.021]DNGQC[+57.021]R.N	765		C[+57]*4, N[+1]	852.035	3	2554.09	2554.08	0	4.7	Specific	400.8	400.8	9.57	5.47	318	>FBN1 N term EGF12 swap	1	DW012721_4.7271.7271.3	controllerType=0 controllerNumber=1 scan=7271	18.1643
08209:3	1	K.NC[+57.021]VDINEC[+57.021]VLN[+0.984]SLLC[+57.021]DNGQC[+57.021]R.N	765		C[+57]*4, N[+1]	852.032	3	2554.08	2554.08	0	0.5	Specific	458.43	458.43	29.04	7.43	318	>FBN1 N term EGF12 swap	1	DW012721_4.7085.7085.3	controllerType=0 controllerNumber=1 scan=7085	17.7356
08602:3	1	K.N[+0.984]C[+57.021]VDINEC[+57.021]VLNSLLC[+57.021]DNGQC[+57.021]R.N	765		C[+57]*4, N[+1]	852.03	3	2554.07	2554.08	0	-1.7	Specific	461.86	461.86	81.86	7.43	318	>FBN1 N term EGF12 swap	1	DW012721_4.7413.7413.3	controllerType=0 controllerNumber=1 scan=7413	18.4883
08138:3	1	K.NC[+57.021]VDINEC[+57.021]VLN[+0.984]SLLC[+57.021]DNGQC[+57.021]R.N	765		C[+57]*4, N[+1]	852.031	3	2554.08	2554.08	0	-0.1	Specific	495.56	495.56	4.54	7.51	318	>FBN1 N term EGF12 swap	1	DW012721_4.7023.7023.3	controllerType=0 controllerNumber=1 scan=7023	17.593
08008:3	1	K.NC[+57.021]VDINEC[+57.021]VLNSLLC[+57.021]DN[+0.984]GQC[+57.021]R.N	765		C[+57]*4, N[+1]	852.032	3	2554.08	2554.08	0	1.2	Specific	513.38	513.38	13.01	5.98	318	>FBN1 N term EGF12 swap	1	DW012721_4.6917.6917.3	controllerType=0 controllerNumber=1 scan=6917	17.3464
07803:3	1	K.NC[+57.021]VDINEC[+57.021]VLNSLLC[+57.021]DN[+0.984]GQC[+57.021]R.N	765		C[+57]*4, N[+1]	852.03	3	2554.08	2554.08	0	-0.7	Specific	515.25	515.25	126.23	7.51	318	>FBN1 N term EGF12 swap	1	DW012721_4.6747.6747.3	controllerType=0 controllerNumber=1 scan=6747	16.9528
07866:3	1	K.NC[+57.021]VDINEC[+57.021]VLNSLLC[+57.021]DN[+0.984]GQC[+57.021]R.N	765		C[+57]*4, N[+1]	852.031	3	2554.08	2554.08	0	0.3	Specific	533.27	533.27	53.74	7.69	318	>FBN1 N term EGF12 swap	1	DW012721_4.6802.6802.3	controllerType=0 controllerNumber=1 scan=6802	17.0815
08535:3	1	K.N[+0.984]C[+57.021]VDINEC[+57.021]VLNSLLC[+57.021]DNGQC[+57.021]R.N	765		C[+57]*4, N[+1]	852.031	3	2554.08	2554.08	0	-0.1	Specific	534.28	534.28	83.46	7.69	318	>FBN1 N term EGF12 swap	1	DW012721_4.7361.7361.3	controllerType=0 controllerNumber=1 scan=7361	18.3694
08068:3	1	K.NC[+57.021]VDINEC[+57.021]VLN[+0.984]SLLC[+57.021]DNGQC[+57.021]R.N	765		C[+57]*4, N[+1]	852.031	3	2554.08	2554.08	0	0.2	Specific	542.49	542.49	0.55	7.69	318	>FBN1 N term EGF12 swap	1	DW012721_4.6968.6968.3	controllerType=0 controllerNumber=1 scan=6968	17.4652
07936:3	1	K.NC[+57.021]VDINEC[+57.021]VLN[+0.984]SLLC[+57.021]DNGQC[+57.021]R.N	765		C[+57]*4, N[+1]	852.031	3	2554.08	2554.08	0	0.2	Specific	546.28	546.28	16.61	7.69	318	>FBN1 N term EGF12 swap	1	DW012721_4.6860.6860.3	controllerType=0 controllerNumber=1 scan=6860	17.2152
06650:3	1	K.NC[+57.021]VDINEC[+57.021]VLN[+0.984]SLLC[+57.021]DNGQC[+57.021]R.N	765		C[+57]*4, N[+1]	852.03	3	2554.07	2554.08	0	-1.6	Specific	557.27	557.27	68.31	7.69	318	>FBN1 N term EGF12 swap	1	DW012721_4.5781.5781.3	controllerType=0 controllerNumber=1 scan=5781	14.7251
02974:3	1	R.[+14.016]NTPGS[+132.042]YSC[+57.021]T[+365.132]C[+57.021]PK.G	786	Pent(1),HexNAc(1)Hex(1)	.[14], C[+57]*2, S[+132], T[+365]	628.257	3	1882.76	1882.76	0	-0.6	Specific	34.06	34.06	0	1.76	318	>FBN1 N term EGF12 swap	1	DW012721_4.2799.2799.3	controllerType=0 controllerNumber=1 scan=2799	8.0178
02903:3	1	R.[+14.016]NTPGS[+132.042]YSC[+57.021]T[+365.132]C[+57.021]PK.G	786	Pent(1),HexNAc(1)Hex(1)	.[14], C[+57]*2, S[+132], T[+365]	628.256	3	1882.75	1882.76	0	-1.3	Specific	35.64	21.59	0	1.76	318	>FBN1 N term EGF12 swap	1	DW012721_4.2745.2745.3	controllerType=0 controllerNumber=1 scan=2745	7.8927
02882:2	1	R.N[+15.995]T[+203.079]PGSYSC[+57.021]TC[+57.021]PK.G	786	HexNAc(1)	C[+57]*2, N[+16], T[+203]	795.823	2	1590.64	1590.64	0	-1.5	Specific	79.73	44.67	5.3	2.26	318	>FBN1 N term EGF12 swap	1	DW012721_4.2729.2729.2	controllerType=0 controllerNumber=1 scan=2729	7.8545
03239:2	1	R.N[+0.984]TPGS[+162.053]YSC[+57.021]TC[+57.021]PK.G	786	Hex(1)	C[+57]*2, N[+1], S[+162]	767.804	2	1534.6	1534.6	0	-1.8	Specific	114.44	114.44	0	2.37	318	>FBN1 N term EGF12 swap	1	DW012721_4.3011.3011.2	controllerType=0 controllerNumber=1 scan=3011	8.5081
04665:2	1	K.GFIYKPDLK.T	798			540.807	2	1080.61	1080.61	0	-1.6	Specific	381.63	270.26	270.26	3.17	318	>FBN1 N term EGF12 swap	1	DW012721_4.4159.4159.2	controllerType=0 controllerNumber=1 scan=4159	11.0502
04732:2	1	K.GFIYKPDLK.T	798			540.807	2	1080.61	1080.61	0	-2.5	Specific	387.69	252.19	252.19	2.91	318	>FBN1 N term EGF12 swap	1	DW012721_4.4214.4214.2	controllerType=0 controllerNumber=1 scan=4214	11.1749
04595:2	1	K.GFIYKPDLK.T	798			540.807	2	1080.61	1080.61	0	-2.7	Specific	403.5	178.09	178.09	2.55	318	>FBN1 N term EGF12 swap	1	DW012721_4.4104.4104.2	controllerType=0 controllerNumber=1 scan=4104	10.9237
04400:2	1	K.GFIYKPDLK.T	798			540.807	2	1080.61	1080.61	0	-2.2	Specific	431.7	322.01	322.01	4.13	318	>FBN1 N term EGF12 swap	1	DW012721_4.3942.3942.2	controllerType=0 controllerNumber=1 scan=3942	10.5798
04524:2	1	K.GFIYKPDLK.T	798			540.807	2	1080.61	1080.61	0	-2.8	Specific	438.81	282.31	282.31	3.95	318	>FBN1 N term EGF12 swap	1	DW012721_4.4044.4044.2	controllerType=0 controllerNumber=1 scan=4044	10.7961
04337:2	1	K.GFIYKPDLK.T	798			540.807	2	1080.61	1080.61	0	-2.9	Specific	453.63	292.55	292.55	4.15	318	>FBN1 N term EGF12 swap	1	DW012721_4.3889.3889.2	controllerType=0 controllerNumber=1 scan=3889	10.4642
04575:3	1	K.TC[+57.021]EDIDEC[+57.021]ESSPC[+57.021]INGVC[+57.021]K.N	807		C[+57]*4	758.291	3	2272.86	2272.88	0	-10.6	Specific	437.47	437.47	437.47	5.09	318	>FBN1 N term EGF12 swap	1	DW012721_4.4087.4087.3	controllerType=0 controllerNumber=1 scan=4087	10.8892
04642:3	1	K.TC[+57.021]EDIDEC[+57.021]ESSPC[+57.021]INGVC[+57.021]K.N	807		C[+57]*4	758.294	3	2272.87	2272.88	0	-6.5	Specific	442.26	411.44	411.44	5.28	318	>FBN1 N term EGF12 swap	1	DW012721_4.4142.4142.3	controllerType=0 controllerNumber=1 scan=4142	11.0123
04469:3	1	K.TC[+57.021]EDIDEC[+57.021]ESSPC[+57.021]INGVC[+57.021]K.N	807		C[+57]*4	758.298	3	2272.88	2272.88	0	-1.2	Specific	562.1	510.23	510.23	8.33	318	>FBN1 N term EGF12 swap	1	DW012721_4.4001.4001.3	controllerType=0 controllerNumber=1 scan=4001	10.7042
04570:2	1	K.[+28.031]TC[+57.021]EDIDEC[+57.021]ES[+132.042]SPC[+57.021]INGVC[+57.021]K.N	807	Pent(1)	.[28], C[+57]*4, S[+132]	1216.98	2	2432.94	2432.96	0	-4.7	Specific	127.96	127.96	0	2.21	318	>FBN1 N term EGF12 swap	1	DW012721_4.4082.4082.2	controllerType=0 controllerNumber=1 scan=4082	10.8775
04571:2	1	K.TC[+57.021]EDIDEC[+57.021]ES[+162.053]SPC[+57.021]INGVC[+57.021]K.N	807	Hex(1)	C[+57]*4, S[+162]	1217.97	2	2434.92	2434.94	0	-4.7	Specific	268.09	268.09	0	4.93	318	>FBN1 N term EGF12 swap	1	DW012721_4.4082.4082.2	controllerType=0 controllerNumber=1 scan=4082	10.8775
04615:3	1	K.TC[+57.021]EDIDEC[+57.021]ESS[+162.053]PC[+57.021]INGVC[+57.021]K.N	807	Hex(1)	C[+57]*4, S[+162]	812.314	3	2434.93	2434.94	0	-3.1	Specific	435.59	435.59	0	7.07	318	>FBN1 N term EGF12 swap	1	DW012721_4.4120.4120.3	controllerType=0 controllerNumber=1 scan=4120	10.9623
04468:2	1	K.TC[+57.021]EDIDEC[+57.021]ESS[+162.053]PC[+57.021]INGVC[+57.021]K.N	807	Hex(1)	C[+57]*4, S[+162]	1217.97	2	2434.94	2434.94	0	2	Specific	455.2	375.9	0	5.89	318	>FBN1 N term EGF12 swap	1	DW012721_4.4000.4000.2	controllerType=0 controllerNumber=1 scan=4000	10.7021
04576:3	1	K.TC[+57.021]EDIDEC[+57.021]ESSPC[+57.021]IN[+0.984]GVC[+57.021]K.N	807		C[+57]*4, N[+1]	758.627	3	2273.87	2273.87	0	0.5	Specific	479.05	467.51	467.51	7.43	318	>FBN1 N term EGF12 swap	1	DW012721_4.4087.4087.3	controllerType=0 controllerNumber=1 scan=4087	10.8892
04711:3	1	K.TC[+57.021]EDIDEC[+57.021]ESSPC[+57.021]IN[+0.984]GVC[+57.021]K.N	807		C[+57]*4, N[+1]	758.627	3	2273.87	2273.87	0	-0.2	Specific	503.46	503.46	503.46	7.51	318	>FBN1 N term EGF12 swap	1	DW012721_4.4198.4198.3	controllerType=0 controllerNumber=1 scan=4198	11.1384
04479:3	1	K.TC[+57.021]EDIDEC[+57.021]ESS[+162.053]PC[+57.021]INGVC[+57.021]K.N	807	Hex(1)	C[+57]*4, S[+162]	812.316	3	2434.93	2434.94	0	-1.4	Specific	532.46	485.89	0	7.69	318	>FBN1 N term EGF12 swap	1	DW012721_4.4010.4010.3	controllerType=0 controllerNumber=1 scan=4010	10.7247
04467:2	1	K.[+28.031]TC[+57.021]EDIDEC[+57.021]ES[+132.042]SPC[+57.021]IN[+0.984]GVC[+57.021]K.N	807	Pent(1)	.[28], C[+57]*4, N[+1], S[+132]	1217.47	2	2433.93	2433.94	0	-3.7	Specific	46.95	46.95	0	1.76	318	>FBN1 N term EGF12 swap	1	DW012721_4.4000.4000.2	controllerType=0 controllerNumber=1 scan=4000	10.7021
04682:3	1	K.[+28.031]TC[+57.021]EDIDEC[+57.021]ES[+132.042]SPC[+57.021]IN[+0.984]GVC[+57.021]K.N	807	Pent(1)	.[28], C[+57]*4, N[+1], S[+132]	811.981	3	2433.93	2433.94	0	-4.7	Specific	254.76	254.76	34.14	3.55	318	>FBN1 N term EGF12 swap	1	DW012721_4.4173.4173.3	controllerType=0 controllerNumber=1 scan=4173	11.0844
04671:2	1	K.TC[+57.021]EDIDEC[+57.021]ES[+162.053]SPC[+57.021]IN[+0.984]GVC[+57.021]K.N	807	Hex(1)	C[+57]*4, N[+1], S[+162]	1218.46	2	2435.92	2435.92	0	0.6	Specific	283.57	283.57	0	3.87	318	>FBN1 N term EGF12 swap	1	DW012721_4.4164.4164.2	controllerType=0 controllerNumber=1 scan=4164	11.063
04683:3	1	K.TC[+57.021]EDIDEC[+57.021]ESS[+162.053]PC[+57.021]IN[+0.984]GVC[+57.021]K.N	807	Hex(1)	C[+57]*4, N[+1], S[+162]	812.645	3	2435.92	2435.92	0	0.5	Specific	514.84	514.84	0	5.98	318	>FBN1 N term EGF12 swap	1	DW012721_4.4173.4173.3	controllerType=0 controllerNumber=1 scan=4173	11.0844
05685:2	1	K.NSPGSFIC[+57.021]EC[+57.021]SSESTLDPTK.T	826		C[+57]*2	1108.48	2	2215.95	2215.95	0	1.6	Specific	67.19	67.19	67.19	1.75	318	>FBN1 N term EGF12 swap	1	DW012721_4.4991.4991.2	controllerType=0 controllerNumber=1 scan=4991	12.914
05694:3	1	K.NSPGSFIC[+57.021]EC[+57.021]SSESTLDPTK.T	826		C[+57]*2	739.32	3	2215.95	2215.95	0	-0.8	Specific	312.06	312.06	312.06	4.32	318	>FBN1 N term EGF12 swap	1	DW012721_4.4999.4999.3	controllerType=0 controllerNumber=1 scan=4999	12.9337
05610:2	1	K.NSPGSFIC[+57.021]EC[+57.021]SSESTLDPTK.T	826		C[+57]*2	1108.48	2	2215.95	2215.95	0	-0.3	Specific	417.95	366.71	366.71	7.23	318	>FBN1 N term EGF12 swap	1	DW012721_4.4933.4933.2	controllerType=0 controllerNumber=1 scan=4933	12.7802
05550:2	1	K.NSPGSFIC[+57.021]EC[+57.021]SSESTLDPTK.T	826		C[+57]*2	1108.48	2	2215.95	2215.95	0	-0.5	Specific	442.06	376.11	376.11	7.43	318	>FBN1 N term EGF12 swap	1	DW012721_4.4879.4879.2	controllerType=0 controllerNumber=1 scan=4879	12.6555
05621:3	1	K.NSPGSFIC[+57.021]EC[+57.021]SSESTLDPTK.T	826		C[+57]*2	739.32	3	2215.95	2215.95	0	-1.3	Specific	476.3	435.77	435.77	6.56	318	>FBN1 N term EGF12 swap	1	DW012721_4.4943.4943.3	controllerType=0 controllerNumber=1 scan=4943	12.8037
05300:3	1	K.NSPGSFIC[+57.021]EC[+57.021]SSESTLDPTK.T	826		C[+57]*2	739.319	3	2215.94	2215.95	0	-2.5	Specific	480.52	425.17	425.17	7.35	318	>FBN1 N term EGF12 swap	1	DW012721_4.4670.4670.3	controllerType=0 controllerNumber=1 scan=4670	12.1931
05234:3	1	K.NSPGSFIC[+57.021]EC[+57.021]SSESTLDPTK.T	826		C[+57]*2	739.319	3	2215.94	2215.95	0	-2.3	Specific	491.7	437.62	437.62	7.35	318	>FBN1 N term EGF12 swap	1	DW012721_4.4616.4616.3	controllerType=0 controllerNumber=1 scan=4616	12.0719
05561:3	1	K.NSPGSFIC[+57.021]EC[+57.021]SSESTLDPTK.T	826		C[+57]*2	739.319	3	2215.94	2215.95	0	-1.9	Specific	496.5	447.94	447.94	7.51	318	>FBN1 N term EGF12 swap	1	DW012721_4.4890.4890.3	controllerType=0 controllerNumber=1 scan=4890	12.6804
05387:2	1	K.NS[+162.053]PGSFIC[+57.021]EC[+57.021]SSESTLDPTK.T	826	Hex(1)	C[+57]*2, S[+162]	1189.5	2	2378	2378	0	-1.7	Specific	52.13	52.13	0.1	2.22	318	>FBN1 N term EGF12 swap	1	DW012721_4.4742.4742.2	controllerType=0 controllerNumber=1 scan=4742	12.3498
05232:2	1	K.NSPGSFIC[+57.021]EC[+57.021]SSES[+162.053]TLDPTK.T	826	Hex(1)	C[+57]*2, S[+162]	1189.5	2	2378	2378	0	-0.8	Specific	429.21	392.02	0	7.23	318	>FBN1 N term EGF12 swap	1	DW012721_4.4615.4615.2	controllerType=0 controllerNumber=1 scan=4615	12.0699
05245:3	1	K.NSPGSFIC[+57.021]EC[+57.021]SSEST[+162.053]LDPTK.T	826	Hex(1)	C[+57]*2, T[+162]	793.337	3	2378	2378	0	-1.5	Specific	486.71	476.24	4.8	7.51	318	>FBN1 N term EGF12 swap	1	DW012721_4.4626.4626.3	controllerType=0 controllerNumber=1 scan=4626	12.093
04966:2	1	K.TIC[+57.021]IETIK.G	846		C[+57]	489.269	2	977.531	977.534	0	-2.5	Specific	384.12	51.5	51.5	2.32	318	>FBN1 N term EGF12 swap	1	DW012721_4.4401.4401.2	controllerType=0 controllerNumber=1 scan=4401	11.5889
04845:2	1	K.TIC[+57.021]IETIK.G	846		C[+57]	489.269	2	977.53	977.534	0	-3.3	Specific	403.18	87.26	87.26	2.46	318	>FBN1 N term EGF12 swap	1	DW012721_4.4305.4305.2	controllerType=0 controllerNumber=1 scan=4305	11.3804
04779:2	1	K.TIC[+57.021]IETIK.G	846		C[+57]	489.269	2	977.532	977.534	0	-2	Specific	440.53	63.12	63.12	2.77	318	>FBN1 N term EGF12 swap	1	DW012721_4.4250.4250.2	controllerType=0 controllerNumber=1 scan=4250	11.258
04640:2	1	K.TIC[+57.021]IETIK.G	846		C[+57]	489.27	2	977.532	977.534	0	-1.6	Specific	452.79	85.16	85.16	2.68	318	>FBN1 N term EGF12 swap	1	DW012721_4.4140.4140.2	controllerType=0 controllerNumber=1 scan=4140	11.0089
04573:2	1	K.TIC[+57.021]IETIK.G	846		C[+57]	489.269	2	977.532	977.534	0	-2	Specific	453.48	93.18	93.18	2.77	318	>FBN1 N term EGF12 swap	1	DW012721_4.4085.4085.2	controllerType=0 controllerNumber=1 scan=4085	10.8859
04507:2	1	K.TIC[+57.021]IETIK.G	846		C[+57]	489.269	2	977.531	977.534	0	-2.7	Specific	473.87	93.96	93.96	3.74	318	>FBN1 N term EGF12 swap	1	DW012721_4.4032.4032.2	controllerType=0 controllerNumber=1 scan=4032	10.7738
04706:2	1	K.TIC[+57.021]IETIK.G	846		C[+57]	489.269	2	977.531	977.534	0	-2.4	Specific	475.54	86.92	86.92	2.89	318	>FBN1 N term EGF12 swap	1	DW012721_4.4195.4195.2	controllerType=0 controllerNumber=1 scan=4195	11.1332
05502:3	1	K.GTC[+57.021]WQTVIDGR.C	854		C[+57]	431.538	3	1292.6	1292.61	0	-4.7	Specific	311	311	311	3.4	318	>FBN1 N term EGF12 swap	1	DW012721_4.4837.4837.3	controllerType=0 controllerNumber=1 scan=4837	12.5642
05724:2	1	K.GTC[+57.021]WQTVIDGR.C	854		C[+57]	646.805	2	1292.6	1292.61	0	-1.9	Specific	414.08	414.08	414.08	6.47	318	>FBN1 N term EGF12 swap	1	DW012721_4.5020.5020.2	controllerType=0 controllerNumber=1 scan=5020	12.9831
05965:2	1	K.GTC[+57.021]WQTVIDGR.C	854		C[+57]	646.806	2	1292.6	1292.61	0	-1	Specific	417.28	416.07	416.07	5.3	318	>FBN1 N term EGF12 swap	1	DW012721_4.5213.5213.2	controllerType=0 controllerNumber=1 scan=5213	13.4279
06025:2	1	K.GTC[+57.021]WQTVIDGR.C	854		C[+57]	646.806	2	1292.6	1292.61	0	-1	Specific	431.49	431.49	431.49	5.6	318	>FBN1 N term EGF12 swap	1	DW012721_4.5263.5263.2	controllerType=0 controllerNumber=1 scan=5263	13.5413
05877:2	1	K.GTC[+57.021]WQTVIDGR.C	854		C[+57]	646.805	2	1292.6	1292.61	0	-1.4	Specific	432.24	432.24	432.24	5.6	318	>FBN1 N term EGF12 swap	1	DW012721_4.5142.5142.2	controllerType=0 controllerNumber=1 scan=5142	13.2645
06101:2	1	K.GTC[+57.021]WQTVIDGR.C	854		C[+57]	646.804	2	1292.6	1292.61	0	-3	Specific	435.78	423.19	423.19	6.3	318	>FBN1 N term EGF12 swap	1	DW012721_4.5323.5323.2	controllerType=0 controllerNumber=1 scan=5323	13.6776
05210:2	1	K.GTC[+57.021]WQTVIDGR.C	854		C[+57]	646.803	2	1292.6	1292.61	0	-4.3	Specific	452.92	452.92	452.92	6.5	318	>FBN1 N term EGF12 swap	1	DW012721_4.4597.4597.2	controllerType=0 controllerNumber=1 scan=4597	12.0294
05581:2	1	K.GTC[+57.021]WQTVIDGR.C	854		C[+57]	646.805	2	1292.6	1292.61	0	-2	Specific	459.87	439.91	439.91	6.67	318	>FBN1 N term EGF12 swap	1	DW012721_4.4910.4910.2	controllerType=0 controllerNumber=1 scan=4910	12.7277
05523:2	1	K.GTC[+57.021]WQTVIDGR.C	854		C[+57]	646.805	2	1292.6	1292.61	0	-2.4	Specific	469.12	448.84	448.84	6.5	318	>FBN1 N term EGF12 swap	1	DW012721_4.4855.4855.2	controllerType=0 controllerNumber=1 scan=4855	12.604
05650:2	1	K.GTC[+57.021]WQTVIDGR.C	854		C[+57]	646.805	2	1292.6	1292.61	0	-1.5	Specific	470.69	463.8	463.8	6.67	318	>FBN1 N term EGF12 swap	1	DW012721_4.4965.4965.2	controllerType=0 controllerNumber=1 scan=4965	12.8542
05818:2	1	K.GTC[+57.021]WQTVIDGR.C	854		C[+57]	646.805	2	1292.6	1292.61	0	-2	Specific	474.93	474.93	474.93	6.67	318	>FBN1 N term EGF12 swap	1	DW012721_4.5093.5093.2	controllerType=0 controllerNumber=1 scan=5093	13.1509
05457:2	1	K.GTC[+57.021]WQTVIDGR.C	854		C[+57]	646.805	2	1292.6	1292.61	0	-2.1	Specific	476.61	476.61	476.61	6.67	318	>FBN1 N term EGF12 swap	1	DW012721_4.4802.4802.2	controllerType=0 controllerNumber=1 scan=4802	12.484
05470:2	1	K.GTC[+57.021]W[+15.995]QTVIDGR.C	854		C[+57], W[+16]	654.802	2	1308.6	1308.6	0	-3.3	Specific	190.93	190.93	175.37	1.82	318	>FBN1 N term EGF12 swap	1	DW012721_4.4815.4815.4	controllerType=0 controllerNumber=1 scan=4815	12.5138
05522:2	1	K.GTC[+57.021]W[+15.995]QTVIDGR.C	854		C[+57], W[+16]	654.802	2	1308.6	1308.6	0	-2.1	Specific	362.11	362.11	239.52	5.32	318	>FBN1 N term EGF12 swap	1	DW012721_4.4853.4853.2	controllerType=0 controllerNumber=1 scan=4853	12.5978
06520:3	1	K.GT[+264.085]C[+57.021]W[+15.995]QTVIDGR.C	854	Pent(2)	C[+57], T[+264], W[+16]	524.9	3	1572.68	1572.68	0	-0.1	Specific	4.79	4.79	4.79	1.75	318	>FBN1 N term EGF12 swap	1	DW012721_4.5675.5675.3	controllerType=0 controllerNumber=1 scan=5675	14.481
06523:2	1	K.GTC[+57.021]W[+15.995]QT[+264.085]VIDGR.C	854	Pent(2)	C[+57], T[+264], W[+16]	786.845	2	1572.68	1572.68	0	-1.5	Specific	105.81	105.81	25.75	1.75	318	>FBN1 N term EGF12 swap	1	DW012721_4.5677.5677.2	controllerType=0 controllerNumber=1 scan=5677	14.4853
04679:2	1	R.C[+57.021]EININGATLK.S	865		C[+57]	616.818	2	1232.63	1232.63	0	-1.1	Specific	31.75	31.75	31.75	1.75	318	>FBN1 N term EGF12 swap	1	DW012721_4.4170.4170.2	controllerType=0 controllerNumber=1 scan=4170	11.076
05422:2	1	R.C[+57.021]EININGATLK.S	865		C[+57]	616.82	2	1232.63	1232.63	0	1.3	Specific	404.71	404.71	404.71	4.06	318	>FBN1 N term EGF12 swap	1	DW012721_4.4773.4773.2	controllerType=0 controllerNumber=1 scan=4773	12.4183
05249:2	1	R.C[+57.021]EININGATLK.S	865		C[+57]	616.818	2	1232.63	1232.63	0	-1	Specific	446.9	446.9	446.9	6.67	318	>FBN1 N term EGF12 swap	1	DW012721_4.4630.4630.2	controllerType=0 controllerNumber=1 scan=4630	12.1016
04902:2	1	R.C[+57.021]EININGATLK.S	865		C[+57]	616.817	2	1232.63	1232.63	0	-2.5	Specific	537.25	537.25	537.25	6.76	318	>FBN1 N term EGF12 swap	1	DW012721_4.4352.4352.2	controllerType=0 controllerNumber=1 scan=4352	11.4816
04831:2	1	R.C[+57.021]EININGATLK.S	865		C[+57]	616.818	2	1232.63	1232.63	0	-1.1	Specific	556.16	556.16	556.16	6.93	318	>FBN1 N term EGF12 swap	1	DW012721_4.4294.4294.2	controllerType=0 controllerNumber=1 scan=4294	11.3577
04766:2	1	R.C[+57.021]EININGATLK.S	865		C[+57]	616.818	2	1232.63	1232.63	0	-2	Specific	584.48	584.48	584.48	7.56	318	>FBN1 N term EGF12 swap	1	DW012721_4.4241.4241.2	controllerType=0 controllerNumber=1 scan=4241	11.2366
05040:2	1	R.C[+57.021]EININ[+0.984]GATLK.S	865		C[+57], N[+1]	617.309	2	1233.61	1233.61	0	-2.1	Specific	276.94	276.94	82.83	2.84	318	>FBN1 N term EGF12 swap	1	DW012721_4.4464.4464.5	controllerType=0 controllerNumber=1 scan=4464	11.728
04978:3	1	R.C[+57.021]EININ[+0.984]GATLK.S	865		C[+57], N[+1]	411.875	3	1233.61	1233.61	0	-3	Specific	319.46	319.46	112.33	3.15	318	>FBN1 N term EGF12 swap	1	DW012721_4.4412.4412.3	controllerType=0 controllerNumber=1 scan=4412	11.6115
04974:2	1	R.C[+57.021]EININ[+0.984]GATLK.S	865		C[+57], N[+1]	617.31	2	1233.61	1233.61	0	-0.9	Specific	334.75	334.75	103.76	3.88	318	>FBN1 N term EGF12 swap	1	DW012721_4.4408.4408.5	controllerType=0 controllerNumber=1 scan=4408	11.603
06730:2	1	R.C[+57.021][-17.027]EININGATLK.S	865		C[-17][+57]	608.304	2	1215.6	1215.6	0	-2.3	Specific	417.14	417.14	417.14	5.43	318	>FBN1 N term EGF12 swap	1	DW012721_4.5845.5845.2	controllerType=0 controllerNumber=1 scan=5845	14.8741
06660:2	1	R.C[+57.021][-17.027]EININGATLK.S	865		C[-17][+57]	608.304	2	1215.6	1215.6	0	-1.7	Specific	430.74	430.74	430.74	6.47	318	>FBN1 N term EGF12 swap	1	DW012721_4.5790.5790.2	controllerType=0 controllerNumber=1 scan=5790	14.7464
05336:2	1	R.C[+57.021]EININ[+0.984]GATLK.S	865		C[+57], N[+1]	617.309	2	1233.61	1233.61	0	-2.5	Specific	443.1	443.1	42.66	5.34	318	>FBN1 N term EGF12 swap	1	DW012721_4.4699.4699.2	controllerType=0 controllerNumber=1 scan=4699	12.2539
06600:2	1	R.C[+57.021][-17.027]EININGATLK.S	865		C[-17][+57]	608.306	2	1215.6	1215.6	0	0.2	Specific	448.69	448.69	448.69	6.67	318	>FBN1 N term EGF12 swap	1	DW012721_4.5742.5742.2	controllerType=0 controllerNumber=1 scan=5742	14.6345
05480:2	1	R.C[+57.021]EININ[+0.984]GATLK.S	865		C[+57], N[+1]	617.307	2	1233.61	1233.61	0	-6.6	Specific	460.81	460.81	56.56	5.39	318	>FBN1 N term EGF12 swap	1	DW012721_4.4823.4823.2	controllerType=0 controllerNumber=1 scan=4823	12.5335
05423:2	1	R.C[+57.021]EININ[+0.984]GATLK.S	865		C[+57], N[+1]	617.308	2	1233.61	1233.61	0	-5.2	Specific	496.1	496.1	57.36	5.47	318	>FBN1 N term EGF12 swap	1	DW012721_4.4773.4773.2	controllerType=0 controllerNumber=1 scan=4773	12.4183
04969:2	1	R.C[+57.021]EININ[+0.984]GATLK.S	865		C[+57], N[+1]	617.31	2	1233.61	1233.61	0	-0.9	Specific	503.5	503.5	152.52	6.75	318	>FBN1 N term EGF12 swap	1	DW012721_4.4404.4404.2	controllerType=0 controllerNumber=1 scan=4404	11.5973
05179:2	1	R.C[+57.021]EININ[+0.984]GATLK.S	865		C[+57], N[+1]	617.309	2	1233.61	1233.61	0	-2.3	Specific	516.98	516.98	73.61	6.59	318	>FBN1 N term EGF12 swap	1	DW012721_4.4570.4570.2	controllerType=0 controllerNumber=1 scan=4570	11.9702
05033:2	1	R.C[+57.021]EININ[+0.984]GATLK.S	865		C[+57], N[+1]	617.309	2	1233.61	1233.61	0	-2.1	Specific	523.12	523.12	103.44	6.93	318	>FBN1 N term EGF12 swap	1	DW012721_4.4459.4459.2	controllerType=0 controllerNumber=1 scan=4459	11.7203
05250:2	1	R.C[+57.021]EININ[+0.984]GATLK.S	865		C[+57], N[+1]	617.309	2	1233.61	1233.61	0	-2.1	Specific	532.3	532.3	74.12	6.93	318	>FBN1 N term EGF12 swap	1	DW012721_4.4630.4630.2	controllerType=0 controllerNumber=1 scan=4630	12.1016
05107:2	1	R.C[+57.021]EININ[+0.984]GATLK.S	865		C[+57], N[+1]	617.309	2	1233.61	1233.61	0	-2.1	Specific	548.43	548.43	143.35	6.93	318	>FBN1 N term EGF12 swap	1	DW012721_4.4514.4514.2	controllerType=0 controllerNumber=1 scan=4514	11.8432
06802:2	1	K.SQC[+57.021]C[+57.021]SSLGAAWGSPC[+57.021]TLC[+57.021]QVDPIC[+57.021]GK.G	876		C[+57]*5	1450.12	2	2899.23	2899.23	0	0	Specific	137.42	137.42	137.42	2.01	318	>FBN1 N term EGF12 swap	1	DW012721_4.5907.5907.2	controllerType=0 controllerNumber=1 scan=5907	15.0163
07130:3	1	K.SQC[+57.021]C[+57.021]SSLGAAWGSPC[+57.021]TLC[+57.021]QVDPIC[+57.021]GK.G	876		C[+57]*5	967.077	3	2899.22	2899.23	0	-4.2	Specific	223.17	223.17	223.17	2.26	318	>FBN1 N term EGF12 swap	1	DW012721_4.6184.6184.3	controllerType=0 controllerNumber=1 scan=6184	15.647
06860:2	1	K.SQC[+57.021]C[+57.021]SSLGAAWGSPC[+57.021]TLC[+57.021]QVDPIC[+57.021]GK.G	876		C[+57]*5	1450.12	2	2899.23	2899.23	0	-1	Specific	280.57	240.51	240.51	3.04	318	>FBN1 N term EGF12 swap	1	DW012721_4.5955.5955.2	controllerType=0 controllerNumber=1 scan=5955	15.1277
06792:3	1	K.SQC[+57.021]C[+57.021]SSLGAAWGSPC[+57.021]TLC[+57.021]QVDPIC[+57.021]GK.G	876		C[+57]*5	967.08	3	2899.22	2899.23	0	-1.9	Specific	386.16	348.99	348.99	3.82	318	>FBN1 N term EGF12 swap	1	DW012721_4.5897.5897.3	controllerType=0 controllerNumber=1 scan=5897	14.9926
06867:4	1	K.SQC[+57.021]C[+57.021]SSLGAAWGSPC[+57.021]TLC[+57.021]QVDPIC[+57.021]GK.G	876		C[+57]*5	725.563	4	2899.23	2899.23	0	0.3	Specific	423.13	420.26	420.26	5.06	318	>FBN1 N term EGF12 swap	1	DW012721_4.5961.5961.4	controllerType=0 controllerNumber=1 scan=5961	15.1391
06846:3	1	K.SQC[+57.021]C[+57.021]SSLGAAWGSPC[+57.021]TLC[+57.021]QVDPIC[+57.021]GK.G	876		C[+57]*5	967.08	3	2899.23	2899.23	0	-1.2	Specific	460.73	394.7	394.7	5.56	318	>FBN1 N term EGF12 swap	1	DW012721_4.5944.5944.3	controllerType=0 controllerNumber=1 scan=5944	15.1025
06908:3	1	K.SQC[+57.021]C[+57.021]SSLGAAWGSPC[+57.021]TLC[+57.021]QVDPIC[+57.021]GK.G	876		C[+57]*5	967.08	3	2899.23	2899.23	0	-1.1	Specific	478.16	408.38	408.38	5.56	318	>FBN1 N term EGF12 swap	1	DW012721_4.5999.5999.3	controllerType=0 controllerNumber=1 scan=5999	15.224
06778:3	1	K.SQC[+57.021]C[+57.021]SSLGAAWGSPC[+57.021]TLC[+57.021]QVD[+15.995]PIC[+57.021]GK.G	876		C[+57]*5, D[+16]	972.413	3	2915.23	2915.22	0	0.2	Specific	127.35	127.35	3.7	1.76	318	>FBN1 N term EGF12 swap	1	DW012721_4.5883.5883.3	controllerType=0 controllerNumber=1 scan=5883	14.9604
05701:3	1	R.IKGTQC[+57.021]EDIDEC[+57.021]EVFPGVC[+57.021]K.N	906		C[+57]*3	795.358	3	2384.06	2384.06	0	0.8	Specific	142.97	142.97	142.97	1.76	318	>FBN1 N term EGF12 swap	1	DW012721_4.5003.5003.2	controllerType=0 controllerNumber=1 scan=5003	12.9424
05858:3	1	R.IKGTQC[+57.021]EDIDEC[+57.021]EVFPGVC[+57.021]K.N	906		C[+57]*3	795.356	3	2384.05	2384.06	0	-0.7	Specific	149.01	149.01	149.01	2.69	318	>FBN1 N term EGF12 swap	1	DW012721_4.5126.5126.3	controllerType=0 controllerNumber=1 scan=5126	13.226
05154:2	1	R.IKGTQC[+57.021]EDIDEC[+57.021]EVFPGVC[+57.021]K.N	906		C[+57]*3	1192.53	2	2384.05	2384.06	0	-1	Specific	199.44	199.44	199.44	2.24	318	>FBN1 N term EGF12 swap	1	DW012721_4.4549.4549.2	controllerType=0 controllerNumber=1 scan=4549	11.9224
05598:3	1	R.IKGTQC[+57.021]EDIDEC[+57.021]EVFPGVC[+57.021]K.N	906		C[+57]*3	795.356	3	2384.05	2384.06	0	-1.7	Specific	240.9	240.9	240.9	3.44	318	>FBN1 N term EGF12 swap	1	DW012721_4.4923.4923.3	controllerType=0 controllerNumber=1 scan=4923	12.7573
05672:3	1	R.IKGTQC[+57.021]EDIDEC[+57.021]EVFPGVC[+57.021]K.N	906		C[+57]*3	795.357	3	2384.06	2384.06	0	-0.6	Specific	259.65	259.65	259.65	3.44	318	>FBN1 N term EGF12 swap	1	DW012721_4.4982.4982.3	controllerType=0 controllerNumber=1 scan=4982	12.8927
05541:3	1	R.IKGTQC[+57.021]EDIDEC[+57.021]EVFPGVC[+57.021]K.N	906		C[+57]*3	795.355	3	2384.05	2384.06	0	-2.4	Specific	276.19	276.19	276.19	3.63	318	>FBN1 N term EGF12 swap	1	DW012721_4.4871.4871.3	controllerType=0 controllerNumber=1 scan=4871	12.6373
05156:4	1	R.IKGTQC[+57.021]EDIDEC[+57.021]EVFPGVC[+57.021]K.N	906		C[+57]*3	596.768	4	2384.05	2384.06	0	-2.6	Specific	289.33	289.33	289.33	3.26	318	>FBN1 N term EGF12 swap	1	DW012721_4.4551.4551.4	controllerType=0 controllerNumber=1 scan=4551	11.9267
05446:3	1	R.IKGTQC[+57.021]EDIDEC[+57.021]EVFPGVC[+57.021]K.N	906		C[+57]*3	795.356	3	2384.05	2384.06	0	-1.6	Specific	335.19	335.19	335.19	4.62	318	>FBN1 N term EGF12 swap	1	DW012721_4.4793.4793.3	controllerType=0 controllerNumber=1 scan=4793	12.4636
05112:3	1	R.IKGTQC[+57.021]EDIDEC[+57.021]EVFPGVC[+57.021]K.N	906		C[+57]*3	795.355	3	2384.05	2384.06	0	-2.1	Specific	380.46	380.46	380.46	6.25	318	>FBN1 N term EGF12 swap	1	DW012721_4.4518.4518.3	controllerType=0 controllerNumber=1 scan=4518	11.8503
05311:3	1	R.IKGTQC[+57.021]EDIDEC[+57.021]EVFPGVC[+57.021]K.N	906		C[+57]*3	795.356	3	2384.05	2384.06	0	-1.6	Specific	399.28	399.28	399.28	6.25	318	>FBN1 N term EGF12 swap	1	DW012721_4.4680.4680.3	controllerType=0 controllerNumber=1 scan=4680	12.2152
05244:3	1	R.IKGTQC[+57.021]EDIDEC[+57.021]EVFPGVC[+57.021]K.N	906		C[+57]*3	795.355	3	2384.05	2384.06	0	-2.1	Specific	434.31	434.31	434.31	6.33	318	>FBN1 N term EGF12 swap	1	DW012721_4.4625.4625.3	controllerType=0 controllerNumber=1 scan=4625	12.0918
05178:3	1	R.IKGTQC[+57.021]EDIDEC[+57.021]EVFPGVC[+57.021]K.N	906		C[+57]*3	795.356	3	2384.05	2384.06	0	-1.1	Specific	447.45	447.45	447.45	6.53	318	>FBN1 N term EGF12 swap	1	DW012721_4.4569.4569.3	controllerType=0 controllerNumber=1 scan=4569	11.969
05150:3	1	R.IKGTQC[+57.021]EDID[+15.995]EC[+57.021]EVFPGVC[+57.021]K.N	906		C[+57]*3, D[+16]	800.685	3	2400.04	2400.05	0	-4.4	Specific	9.58	9.58	0	1.76	318	>FBN1 N term EGF12 swap	1	DW012721_4.4544.4544.2	controllerType=0 controllerNumber=1 scan=4544	11.9096
05563:4	1	R.IKGTQC[+57.021]EDIDEC[+57.021]EVFPGVC[+57.021]KN[+0.984]GLC[+57.021]VNTR.G	906		C[+57]*4, N[+1]	825.625	4	3299.48	3299.48	0	-0.9	Specific	556.73	556.73	160.83	5.54	318	>FBN1 N term EGF12 swap	1	DW012721_4.4892.4892.4	controllerType=0 controllerNumber=1 scan=4892	12.6848
05504:4	1	R.IKGTQC[+57.021]EDIDEC[+57.021]EVFPGVC[+57.021]KN[+0.984]GLC[+57.021]VNTR.G	906		C[+57]*4, N[+1]	825.624	4	3299.47	3299.48	0	-1.7	Specific	623.59	623.59	157.91	7.17	318	>FBN1 N term EGF12 swap	1	DW012721_4.4839.4839.4	controllerType=0 controllerNumber=1 scan=4839	12.5685
05866:2	1	K.GTQC[+57.021]EDIDEC[+57.021]EVFPGVC[+57.021]K.N	908		C[+57]*3	1071.94	2	2142.88	2142.88	0	-0.8	Specific	125.02	125.02	125.02	2.51	318	>FBN1 N term EGF12 swap	1	DW012721_4.5133.5133.2	controllerType=0 controllerNumber=1 scan=5133	13.2426
05730:2	1	K.GTQC[+57.021]EDIDEC[+57.021]EVFPGVC[+57.021]K.N	908		C[+57]*3	1071.94	2	2142.88	2142.88	0	-0.5	Specific	174.09	129.02	129.02	2.95	318	>FBN1 N term EGF12 swap	1	DW012721_4.5024.5024.2	controllerType=0 controllerNumber=1 scan=5024	12.9917
05863:3	1	K.GTQC[+57.021]EDIDEC[+57.021]EVFPGVC[+57.021]K.N	908		C[+57]*3	714.963	3	2142.87	2142.88	0	-1.5	Specific	304.24	258.6	258.6	4.12	318	>FBN1 N term EGF12 swap	1	DW012721_4.5131.5131.3	controllerType=0 controllerNumber=1 scan=5131	13.2387
05797:2	1	K.GTQC[+57.021]EDIDEC[+57.021]EVFPGVC[+57.021]K.N	908		C[+57]*3	1071.94	2	2142.88	2142.88	0	-0.7	Specific	328.21	234.26	234.26	5.42	318	>FBN1 N term EGF12 swap	1	DW012721_4.5075.5075.2	controllerType=0 controllerNumber=1 scan=5075	13.111
05729:3	1	K.GTQC[+57.021]EDIDEC[+57.021]EVFPGVC[+57.021]K.N	908		C[+57]*3	714.963	3	2142.88	2142.88	0	-0.8	Specific	423.02	349.88	349.88	5.3	318	>FBN1 N term EGF12 swap	1	DW012721_4.5023.5023.3	controllerType=0 controllerNumber=1 scan=5023	12.9895
05799:3	1	K.GTQC[+57.021]EDIDEC[+57.021]EVFPGVC[+57.021]K.N	908		C[+57]*3	714.963	3	2142.87	2142.88	0	-1.8	Specific	439.6	374.22	374.22	7.23	318	>FBN1 N term EGF12 swap	1	DW012721_4.5076.5076.3	controllerType=0 controllerNumber=1 scan=5076	13.1122
05192:3	1	K.GT[+294.095]QC[+57.021]EDIDEC[+57.021]EVFPGVC[+57.021]K.N	908	Hex(1)Pent(1)	C[+57]*3, T[+294]	812.993	3	2436.97	2436.97	0	-2.8	Specific	193.34	142.12	80.21	2.58	318	>FBN1 N term EGF12 swap	1	DW012721_4.4581.4581.3	controllerType=0 controllerNumber=1 scan=4581	11.9939
06023:3	1	K.GTQC[+57.021]EDIDEC[+57.021]EVFPGVC[+57.021]KN[+0.984]GLC[+57.021]VNTR.G	908		C[+57]*4, N[+1]	1020.11	3	3058.3	3058.3	0	1.1	Specific	177.04	177.04	137.02	1.77	318	>FBN1 N term EGF12 swap	1	DW012721_4.5260.5260.3	controllerType=0 controllerNumber=1 scan=5260	13.5329
02798:2	1	K.NGLC[+57.021]VNTR.G	926		C[+57]	467.231	2	933.455	933.457	0	-2.2	Specific	246	246	246	2.6	318	>FBN1 N term EGF12 swap	1	DW012721_4.2659.2659.4	controllerType=0 controllerNumber=1 scan=2659	7.6946
03306:2	1	K.NGLC[+57.021]VNTR.G	926		C[+57]	467.225	2	933.442	933.457	0	-15.7	Specific	260.96	160.85	160.85	1.76	318	>FBN1 N term EGF12 swap	1	DW012721_4.3065.3065.2	controllerType=0 controllerNumber=1 scan=3065	8.6328
03378:2	1	K.N[+0.984]GLC[+57.021]VNTR.G	926		C[+57], N[+1]	467.723	2	934.439	934.441	0	-2.4	Specific	284.9	284.9	279.48	2.98	318	>FBN1 N term EGF12 swap	1	DW012721_4.3123.3123.2	controllerType=0 controllerNumber=1 scan=3123	8.7635
03307:2	1	K.N[+0.984]GLC[+57.021]VNTR.G	926		C[+57], N[+1]	467.723	2	934.439	934.441	0	-2.7	Specific	339.76	339.76	280.44	3.48	318	>FBN1 N term EGF12 swap	1	DW012721_4.3065.3065.2	controllerType=0 controllerNumber=1 scan=3065	8.6328
03550:2	1	K.N[+0.984]GLC[+57.021]VNTR.G	926		C[+57], N[+1]	467.723	2	934.438	934.441	0	-3.1	Specific	392.66	392.66	334.97	4.95	318	>FBN1 N term EGF12 swap	1	DW012721_4.3273.3273.2	controllerType=0 controllerNumber=1 scan=3273	9.0942
03619:2	1	K.N[+0.984]GLC[+57.021]VNTR.G	926		C[+57], N[+1]	467.723	2	934.439	934.441	0	-2.6	Specific	400	400	315.12	5.14	318	>FBN1 N term EGF12 swap	1	DW012721_4.3326.3326.2	controllerType=0 controllerNumber=1 scan=3326	9.2112
03683:2	1	K.N[+0.984]GLC[+57.021]VNTR.G	926		C[+57], N[+1]	467.723	2	934.438	934.441	0	-2.9	Specific	408.47	408.47	341.23	5.14	318	>FBN1 N term EGF12 swap	1	DW012721_4.3382.3382.2	controllerType=0 controllerNumber=1 scan=3382	9.3333
04207:3	1	K.C[+57.021]QC[+57.021]PSGMTLDATGR.I	938		C[+57]*2	518.554	3	1553.65	1553.65	0	-2.7	Specific	459.13	459.13	459.13	7.34	318	>FBN1 N term EGF12 swap	1	DW012721_4.3789.3789.3	controllerType=0 controllerNumber=1 scan=3789	10.239
04140:3	1	K.C[+57.021]QC[+57.021]PSGMTLDATGR.I	938		C[+57]*2	518.554	3	1553.65	1553.65	0	-1.3	Specific	468.55	434.9	434.9	7.5	318	>FBN1 N term EGF12 swap	1	DW012721_4.3737.3737.3	controllerType=0 controllerNumber=1 scan=3737	10.1192
04475:2	1	K.C[+57.021]QC[+57.021]PSGMTLDATGR.I	938		C[+57]*2	777.328	2	1553.65	1553.65	0	-1.7	Specific	487.38	487.37	487.37	7.58	318	>FBN1 N term EGF12 swap	1	DW012721_4.4006.4006.2	controllerType=0 controllerNumber=1 scan=4006	10.7151
04336:2	1	K.C[+57.021]QC[+57.021]PSGMTLDATGR.I	938		C[+57]*2	777.327	2	1553.65	1553.65	0	-2.5	Specific	516.63	516.63	516.63	7.42	318	>FBN1 N term EGF12 swap	1	DW012721_4.3888.3888.2	controllerType=0 controllerNumber=1 scan=3888	10.4631
04263:2	1	K.C[+57.021]QC[+57.021]PSGMTLDATGR.I	938		C[+57]*2	777.328	2	1553.65	1553.65	0	-1.6	Specific	525.81	525.81	525.81	7.76	318	>FBN1 N term EGF12 swap	1	DW012721_4.3832.3832.2	controllerType=0 controllerNumber=1 scan=3832	10.3362
04406:2	1	K.C[+57.021]QC[+57.021]PSGMTLDATGR.I	938		C[+57]*2	777.326	2	1553.64	1553.65	0	-3.6	Specific	526.53	526.53	526.53	7.6	318	>FBN1 N term EGF12 swap	1	DW012721_4.3947.3947.2	controllerType=0 controllerNumber=1 scan=3947	10.5877
04190:2	1	K.C[+57.021]QC[+57.021]PSGMTLDATGR.I	938		C[+57]*2	777.328	2	1553.65	1553.65	0	-1.4	Specific	539.4	539.4	539.4	7.76	318	>FBN1 N term EGF12 swap	1	DW012721_4.3777.3777.2	controllerType=0 controllerNumber=1 scan=3777	10.2122
04126:2	1	K.C[+57.021]QC[+57.021]PSGMTLDATGR.I	938		C[+57]*2	777.327	2	1553.65	1553.65	0	-2.5	Specific	546.81	546.81	546.81	7.6	318	>FBN1 N term EGF12 swap	1	DW012721_4.3725.3725.2	controllerType=0 controllerNumber=1 scan=3725	10.0929
04317:2	1	K.C[+57.021]QC[+57.021]PSGM[+15.995]TLDATGR.I	938		C[+57]*2, M[+16]	785.323	2	1569.64	1569.65	0	-3.9	Specific	299.96	299.96	98.56	4.32	318	>FBN1 N term EGF12 swap	1	DW012721_4.3871.3871.2	controllerType=0 controllerNumber=1 scan=3871	10.4251
03267:2	1	K.C[+57.021]QC[+57.021]PSGM[+15.995]TLDATGR.I	938		C[+57]*2, M[+16]	785.325	2	1569.64	1569.65	0	-1.5	Specific	335.97	322.82	95.81	5.78	318	>FBN1 N term EGF12 swap	1	DW012721_4.3034.3034.2	controllerType=0 controllerNumber=1 scan=3034	8.5619
03332:2	1	K.C[+57.021]QC[+57.021]PSGM[+15.995]TLDATGR.I	938		C[+57]*2, M[+16]	785.324	2	1569.64	1569.65	0	-2.4	Specific	341.91	341.91	93.48	5.82	318	>FBN1 N term EGF12 swap	1	DW012721_4.3085.3085.2	controllerType=0 controllerNumber=1 scan=3085	8.6799
05829:2	1	K.C[+57.021][-17.027]QC[+57.021]PSGMTLDATGR.I	938		C[-17][+57]*2	768.814	2	1536.62	1536.62	0	-2.4	Specific	494.24	494.24	494.24	7.42	318	>FBN1 N term EGF12 swap	1	DW012721_4.5103.5103.2	controllerType=0 controllerNumber=1 scan=5103	13.1718
05681:2	1	K.C[+57.021][-17.027]QC[+57.021]PSGMTLDATGR.I	938		C[-17][+57]*2	768.814	2	1536.62	1536.62	0	-1.4	Specific	559.47	559.47	559.47	7.76	318	>FBN1 N term EGF12 swap	1	DW012721_4.4989.4989.2	controllerType=0 controllerNumber=1 scan=4989	12.9096
05757:2	1	K.C[+57.021][-17.027]QC[+57.021]PSGMTLDATGR.I	938		C[-17][+57]*2	768.815	2	1536.62	1536.62	0	-1.3	Specific	564.64	564.64	564.64	8.39	318	>FBN1 N term EGF12 swap	1	DW012721_4.5042.5042.2	controllerType=0 controllerNumber=1 scan=5042	13.035
05606:2	1	K.C[+57.021][-17.027]QC[+57.021]PSGM[+15.995]TLDATGR.I	938		C[-17][+57]*2, M[+16]	776.811	2	1552.61	1552.62	0	-2.5	Specific	229.51	229.51	93.31	2.94	318	>FBN1 N term EGF12 swap	1	DW012721_4.4929.4929.2	controllerType=0 controllerNumber=1 scan=4929	12.7703
05706:2	1	K.C[+57.021][-17.027]QC[+57.021]PSGM[+15.995]TLDATGR.I	938		C[-17][+57]*2, M[+16]	776.812	2	1552.62	1552.62	0	-1.4	Specific	272.97	272.97	107.13	3.64	318	>FBN1 N term EGF12 swap	1	DW012721_4.5006.5006.2	controllerType=0 controllerNumber=1 scan=5006	12.9489
04899:2	1	R.LETC[+57.021]FLR.Y	958		C[+57]	469.741	2	938.474	938.476	0	-2.4	Specific	347.16	149.4	149.4	2.47	318	>FBN1 N term EGF12 swap	1	DW012721_4.4350.4350.2	controllerType=0 controllerNumber=1 scan=4350	11.4792
05122:2	1	R.LETC[+57.021]FLR.Y	958		C[+57]	469.741	2	938.474	938.476	0	-2.6	Specific	350.52	208.21	208.21	2.39	318	>FBN1 N term EGF12 swap	1	DW012721_4.4526.4526.2	controllerType=0 controllerNumber=1 scan=4526	11.8695
05052:2	1	R.LETC[+57.021]FLR.Y	958		C[+57]	469.74	2	938.474	938.476	0	-2.8	Specific	356.01	155.34	155.34	2.15	318	>FBN1 N term EGF12 swap	1	DW012721_4.4473.4473.2	controllerType=0 controllerNumber=1 scan=4473	11.7491
04973:2	1	R.LETC[+57.021]FLR.Y	958		C[+57]	469.74	2	938.474	938.476	0	-2.8	Specific	362.97	124.43	124.43	2.43	318	>FBN1 N term EGF12 swap	1	DW012721_4.4407.4407.2	controllerType=0 controllerNumber=1 scan=4407	11.6008
05213:2	1	R.LETC[+57.021]FLR.Y	958		C[+57]	469.74	2	938.473	938.476	0	-3.9	Specific	364.14	212.18	212.18	3.17	318	>FBN1 N term EGF12 swap	1	DW012721_4.4599.4599.2	controllerType=0 controllerNumber=1 scan=4599	12.0337
04833:2	1	R.LETC[+57.021]FLR.Y	958		C[+57]	469.741	2	938.474	938.476	0	-2.1	Specific	372.11	152.53	152.53	3.09	318	>FBN1 N term EGF12 swap	1	DW012721_4.4296.4296.2	controllerType=0 controllerNumber=1 scan=4296	11.3601
05707:2	1	R.YEDEEC[+57.021]TLPIAGR.H	965		C[+57]	776.849	2	1552.69	1552.69	0	-2.4	Specific	271.54	271.54	271.54	3.73	318	>FBN1 N term EGF12 swap	1	DW012721_4.5006.5006.2	controllerType=0 controllerNumber=1 scan=5006	12.9489
05325:2	1	R.YEDEEC[+57.021]TLPIAGR.H	965		C[+57]	776.85	2	1552.69	1552.69	0	-2	Specific	462.48	448.56	448.56	6.63	318	>FBN1 N term EGF12 swap	1	DW012721_4.4688.4688.2	controllerType=0 controllerNumber=1 scan=4688	12.2308
04960:2	1	R.YEDEEC[+57.021]TLPIAGR.H	965		C[+57]	776.849	2	1552.69	1552.69	0	-2.1	Specific	535.44	504.76	504.76	7.6	318	>FBN1 N term EGF12 swap	1	DW012721_4.4398.4398.2	controllerType=0 controllerNumber=1 scan=4398	11.5824
05023:2	1	R.YEDEEC[+57.021]TLPIAGR.H	965		C[+57]	776.85	2	1552.69	1552.69	0	-1.3	Specific	537.2	534.47	534.47	7.76	318	>FBN1 N term EGF12 swap	1	DW012721_4.4448.4448.2	controllerType=0 controllerNumber=1 scan=4448	11.6957
05093:2	1	R.YEDEEC[+57.021]TLPIAGR.H	965		C[+57]	776.85	2	1552.69	1552.69	0	-1.3	Specific	548.16	544.51	544.51	7.76	318	>FBN1 N term EGF12 swap	1	DW012721_4.4503.4503.2	controllerType=0 controllerNumber=1 scan=4503	11.8186
05169:2	1	R.YEDEEC[+57.021]TLPIAGR.H	965		C[+57]	776.851	2	1552.69	1552.69	0	-0.4	Specific	549.15	530.88	530.88	7.76	318	>FBN1 N term EGF12 swap	1	DW012721_4.4562.4562.2	controllerType=0 controllerNumber=1 scan=4562	11.952
04634:4	1	R.HRMDAC[+57.021]C[+57.021]C[+57.021]SVGAAWGTEEC[+57.021]EEC[+57.021]PMR.N	978		C[+57]*5	765.54	4	3059.14	3059.14	0	-1.7	Specific	598.54	598.54	598.54	7.29	318	>FBN1 N term EGF12 swap	1	DW012721_4.4134.4134.4	controllerType=0 controllerNumber=1 scan=4134	10.994
05792:2	1	R.MDAC[+57.021]C[+57.021]C[+57.021]SVGAAWGTEEC[+57.021]EEC[+57.021]PMR.N	980		C[+57]*5	1383.49	2	2765.98	2765.98	0	-1	Specific	7.21	7.21	7.21	1.76	318	>FBN1 N term EGF12 swap	1	DW012721_4.5070.5070.2	controllerType=0 controllerNumber=1 scan=5070	13.0981
05906:3	1	R.MDAC[+57.021]C[+57.021]C[+57.021]SVGAAWGTEEC[+57.021]EEC[+57.021]PMR.N	980		C[+57]*5	922.665	3	2765.98	2765.98	0	-1.1	Specific	363.06	328	328	4.89	318	>FBN1 N term EGF12 swap	1	DW012721_4.5161.5161.3	controllerType=0 controllerNumber=1 scan=5161	13.3074
05811:3	1	R.MDAC[+57.021]C[+57.021]C[+57.021]SVGAAWGTEEC[+57.021]EEC[+57.021]PMR.N	980		C[+57]*5	922.666	3	2765.98	2765.98	0	-0.9	Specific	539.68	529.21	529.21	6.69	318	>FBN1 N term EGF12 swap	1	DW012721_4.5088.5088.3	controllerType=0 controllerNumber=1 scan=5088	13.14
04644:3	1	R.NTPEYEELC[+57.021]PR.G	1003		C[+57]	469.878	3	1407.62	1407.62	0	-0.8	Specific	101.8	101.8	101.8	1.75	318	>FBN1 N term EGF12 swap	1	DW012721_4.4143.4143.2	controllerType=0 controllerNumber=1 scan=4143	11.0143
04518:3	1	R.NTPEYEELC[+57.021]PR.G	1003		C[+57]	469.877	3	1407.62	1407.62	0	-2.2	Specific	186.83	151.88	151.88	1.79	318	>FBN1 N term EGF12 swap	1	DW012721_4.4039.4039.3	controllerType=0 controllerNumber=1 scan=4039	10.7864
04540:3	1	R.NTPEYEELC[+57.021]PR.G	1003		C[+57]	469.878	3	1407.62	1407.62	0	-2	Specific	457.62	424.84	424.84	5.5	318	>FBN1 N term EGF12 swap	1	DW012721_4.4055.4055.3	controllerType=0 controllerNumber=1 scan=4055	10.8189
04601:3	1	R.NTPEYEELC[+57.021]PR.G	1003		C[+57]	469.878	3	1407.62	1407.62	0	-1.4	Specific	471.61	450.45	450.45	5.79	318	>FBN1 N term EGF12 swap	1	DW012721_4.4108.4108.3	controllerType=0 controllerNumber=1 scan=4108	10.9344
04803:2	1	R.NTPEYEELC[+57.021]PR.G	1003		C[+57]	704.313	2	1407.62	1407.62	0	-1.8	Specific	473.28	473.28	473.28	6.67	318	>FBN1 N term EGF12 swap	1	DW012721_4.4270.4270.2	controllerType=0 controllerNumber=1 scan=4270	11.3016
04721:2	1	R.NTPEYEELC[+57.021]PR.G	1003		C[+57]	704.315	2	1407.62	1407.62	0	1	Specific	499.99	499.99	499.99	5.21	318	>FBN1 N term EGF12 swap	1	DW012721_4.4207.4207.2	controllerType=0 controllerNumber=1 scan=4207	11.1598
04522:2	1	R.NTPEYEELC[+57.021]PR.G	1003		C[+57]	704.314	2	1407.62	1407.62	0	0.6	Specific	545.42	522.43	522.43	5.39	318	>FBN1 N term EGF12 swap	1	DW012721_4.4043.4043.2	controllerType=0 controllerNumber=1 scan=4043	10.795
04655:2	1	R.NTPEYEELC[+57.021]PR.G	1003		C[+57]	704.314	2	1407.62	1407.62	0	0.1	Specific	551.13	530.93	530.93	6.93	318	>FBN1 N term EGF12 swap	1	DW012721_4.4152.4152.2	controllerType=0 controllerNumber=1 scan=4152	11.035
04586:2	1	R.NTPEYEELC[+57.021]PR.G	1003		C[+57]	704.313	2	1407.62	1407.62	0	-1.6	Specific	574.38	574.38	574.38	7.56	318	>FBN1 N term EGF12 swap	1	DW012721_4.4096.4096.2	controllerType=0 controllerNumber=1 scan=4096	10.9106
03942:2	1	K.EITNGKPFFK.D	1021			590.82	2	1180.63	1180.64	0	-2.9	Specific	353.96	262.12	262.12	2.41	318	>FBN1 N term EGF12 swap	1	DW012721_4.3592.3592.2	controllerType=0 controllerNumber=1 scan=3592	9.7924
04535:2	1	K.EITN[+0.984]GKPFFK.D	1021		N[+1]	591.312	2	1181.62	1181.62	0	-2.9	Specific	365.08	238.22	238.22	2.36	318	>FBN1 N term EGF12 swap	1	DW012721_4.4052.4052.2	controllerType=0 controllerNumber=1 scan=4052	10.8142
04329:2	1	K.EITN[+0.984]GKPFFK.D	1021		N[+1]	591.312	2	1181.62	1181.62	0	-3	Specific	373.22	233.15	233.15	2.56	318	>FBN1 N term EGF12 swap	1	DW012721_4.3882.3882.2	controllerType=0 controllerNumber=1 scan=3882	10.4485
04465:2	1	K.EITN[+0.984]GKPFFK.D	1021		N[+1]	591.312	2	1181.62	1181.62	0	-2.2	Specific	390.52	256.53	256.53	2.56	318	>FBN1 N term EGF12 swap	1	DW012721_4.3999.3999.2	controllerType=0 controllerNumber=1 scan=3999	10.6998
04389:2	1	K.EITN[+0.984]GKPFFK.D	1021		N[+1]	591.312	2	1181.62	1181.62	0	-2.5	Specific	409.67	274.18	274.18	3.95	318	>FBN1 N term EGF12 swap	1	DW012721_4.3932.3932.2	controllerType=0 controllerNumber=1 scan=3932	10.5587
04339:4	1	K.EITNGKPFFKDINEC[+57.021]K.M	1021		C[+57]	485.744	4	1939.95	1939.96	0	-2.6	Specific	64.67	64.67	64.67	1.75	318	>FBN1 N term EGF12 swap	1	DW012721_4.3890.3890.3	controllerType=0 controllerNumber=1 scan=3890	10.4659
04714:3	1	K.EITN[+0.984]GKPFFKDINEC[+57.021]K.M	1021		C[+57], N[+1]	647.651	3	1940.94	1940.94	0	-2.5	Specific	351.08	351.08	286.68	4.01	318	>FBN1 N term EGF12 swap	1	DW012721_4.4201.4201.3	controllerType=0 controllerNumber=1 scan=4201	11.1449
04764:4	1	K.EITN[+0.984]GKPFFKDINEC[+57.021]K.M	1021		C[+57], N[+1]	485.99	4	1940.94	1940.94	0	-1.9	Specific	395.35	395.35	287.27	5.92	318	>FBN1 N term EGF12 swap	1	DW012721_4.4240.4240.4	controllerType=0 controllerNumber=1 scan=4240	11.2349
04698:4	1	K.EITN[+0.984]GKPFFKDINEC[+57.021]K.M	1021		C[+57], N[+1]	485.99	4	1940.94	1940.94	0	-1.7	Specific	470.38	470.38	347.46	6.6	318	>FBN1 N term EGF12 swap	1	DW012721_4.4188.4188.4	controllerType=0 controllerNumber=1 scan=4188	11.1161
03294:2	1	K.MIPSLC[+57.021]THGK.C	1037		C[+57]	572.285	2	1143.56	1143.56	0	-1.6	Specific	403.23	184.3	184.3	2.36	318	>FBN1 N term EGF12 swap	1	DW012721_4.3054.3054.2	controllerType=0 controllerNumber=1 scan=3054	8.6079
03356:2	1	K.MIPSLC[+57.021]THGK.C	1037		C[+57]	572.284	2	1143.56	1143.56	0	-3	Specific	450.31	277.91	277.91	4.15	318	>FBN1 N term EGF12 swap	1	DW012721_4.3107.3107.2	controllerType=0 controllerNumber=1 scan=3107	8.7297
03056:2	1	K.M[+15.995]IPSLC[+57.021]THGK.C	1037		C[+57], M[+16]	580.283	2	1159.56	1159.56	0	-1	Specific	215.76	215.76	215.76	1.76	318	>FBN1 N term EGF12 swap	1	DW012721_4.2867.2867.3	controllerType=0 controllerNumber=1 scan=2867	8.1757
03278:2	1	K.M[+15.995]IPSLC[+57.021]THGK.C	1037		C[+57], M[+16]	580.282	2	1159.56	1159.56	0	-3	Specific	383.96	371.31	371.31	5.31	318	>FBN1 N term EGF12 swap	1	DW012721_4.3042.3042.2	controllerType=0 controllerNumber=1 scan=3042	8.5812
03351:2	1	K.M[+15.995]IPSLC[+57.021]THGK.C	1037		C[+57], M[+16]	580.282	2	1159.56	1159.56	0	-3	Specific	388.26	347.88	347.88	4.25	318	>FBN1 N term EGF12 swap	1	DW012721_4.3102.3102.2	controllerType=0 controllerNumber=1 scan=3102	8.718
03827:2	1	K.C[+57.021][-17.027]RN[+15.995]T[+162.053]IGSFK.C	1047	Hex(1)	C[-17][+57], N[+16], T[+162]	622.283	2	1243.56	1243.56	0	-3.6	Specific	456.67	425.83	6	5.56	318	>FBN1 N term EGF12 swap	1	DW012721_4.3498.3498.2	controllerType=0 controllerNumber=1 scan=3498	9.5823
03735:2	1	K.C[+57.021][-17.027]RN[+15.995]TIGS[+162.053]FK.C	1047	Hex(1)	C[-17][+57], N[+16], S[+162]	622.283	2	1243.56	1243.56	0	-2.4	Specific	567.21	530.22	12.66	6.45	318	>FBN1 N term EGF12 swap	1	DW012721_4.3425.3425.2	controllerType=0 controllerNumber=1 scan=3425	9.4279
04598:2	1	R.C[+57.021]DSGFALDSEER.N	1058		C[+57]	693.284	2	1385.56	1385.56	0	-1.5	Specific	612.25	612.25	612.25	9.39	318	>FBN1 N term EGF12 swap	1	DW012721_4.4107.4107.2	controllerType=0 controllerNumber=1 scan=4107	10.9325
04542:2	1	R.C[+57.021]DSGFALDSEER.N	1058		C[+57]	693.283	2	1385.56	1385.56	0	-3.3	Specific	616.37	608.93	608.93	9.23	318	>FBN1 N term EGF12 swap	1	DW012721_4.4056.4056.2	controllerType=0 controllerNumber=1 scan=4056	10.821
02682:2	1	R.NC[+57.021]TDIDEC[+57.021]R.I	1070		C[+57]*2	591.727	2	1182.45	1182.45	0	-3.1	Specific	152.91	152.91	152.91	2.25	318	>FBN1 N term EGF12 swap	1	DW012721_4.2561.2561.2	controllerType=0 controllerNumber=1 scan=2561	7.4648
04495:3	1	R.[+14.016]N[+3055.043]C[+57.021]TDIDEC[+57.021]R.I	1070	HexNAc(5)Hex(6)Fuc(1)NeuGc(3)	.[14], C[+57]*2, N[+3055]	1417.86	3	4251.57	4251.51	0	15.1	Specific	48.7	35.88	1.81	1.78	318	>FBN1 N term EGF12 swap	1	DW012721_4.4021.4021.3	controllerType=0 controllerNumber=1 scan=4021	10.75
04607:3	1	R.[+14.016]N[+2142.808]C[+57.021]T[+426.137]DIDEC[+57.021]R.I	1070	HexNAc(6)Hex(3)Fuc(3),Hex(1)Pent(2)	.[14], C[+57]*2, N[+2143], T[+426]	1255.81	3	3765.42	3765.41	0	1.5	Specific	38.1	6.69	0	1.76	318	>FBN1 N term EGF12 swap	1	DW012721_4.4113.4113.3	controllerType=0 controllerNumber=1 scan=4113	10.9453
03412:2	1	R.ISPDLC[+57.021]GR.G	1079		C[+57]	459.227	2	917.447	917.451	0	-4	Specific	374.74	359.73	359.73	4	318	>FBN1 N term EGF12 swap	1	DW012721_4.3154.3154.2	controllerType=0 controllerNumber=1 scan=3154	8.8317
03468:2	1	R.ISPDLC[+57.021]GR.G	1079		C[+57]	459.228	2	917.448	917.451	0	-2.9	Specific	403.42	315.49	315.49	5.04	318	>FBN1 N term EGF12 swap	1	DW012721_4.3205.3205.2	controllerType=0 controllerNumber=1 scan=3205	8.9444
03530:2	1	R.ISPDLC[+57.021]GR.G	1079		C[+57]	459.228	2	917.448	917.451	0	-3.2	Specific	403.62	338.43	338.43	5.25	318	>FBN1 N term EGF12 swap	1	DW012721_4.3260.3260.2	controllerType=0 controllerNumber=1 scan=3260	9.0656
03603:2	1	R.ISPDLC[+57.021]GR.G	1079		C[+57]	459.228	2	917.448	917.451	0	-2.7	Specific	429.77	339.63	339.63	4.38	318	>FBN1 N term EGF12 swap	1	DW012721_4.3315.3315.2	controllerType=0 controllerNumber=1 scan=3315	9.1884
03243:2	1	R.ISPD[+15.995]LC[+57.021]GR.G	1079		C[+57], D[+16]	467.226	2	933.446	933.446	0	-0.4	Specific	102.03	102.03	102.03	1.76	318	>FBN1 N term EGF12 swap	1	DW012721_4.3014.3014.2	controllerType=0 controllerNumber=1 scan=3014	8.5146
03453:2	1	R.ISPD[+15.995]LC[+57.021]GR.G	1079		C[+57], D[+16]	467.224	2	933.441	933.446	0	-4.8	Specific	108.45	74.52	74.52	1.75	318	>FBN1 N term EGF12 swap	1	DW012721_4.3189.3189.2	controllerType=0 controllerNumber=1 scan=3189	8.9093
04240:2	1	R.GQC[+57.021]VNTPGDFEC[+57.021]K.C	1087		C[+57]*2	756.314	2	1511.62	1511.63	0	-2.8	Specific	298.82	298.82	298.82	4.22	318	>FBN1 N term EGF12 swap	1	DW012721_4.3814.3814.2	controllerType=0 controllerNumber=1 scan=3814	10.2957
04165:2	1	R.GQC[+57.021]VNTPGDFEC[+57.021]K.C	1087		C[+57]*2	756.316	2	1511.62	1511.63	0	-0.9	Specific	326.76	326.76	326.76	4.61	318	>FBN1 N term EGF12 swap	1	DW012721_4.3756.3756.2	controllerType=0 controllerNumber=1 scan=3756	10.164
03836:3	1	R.GQC[+57.021]VNTPGDFEC[+57.021]K.C	1087		C[+57]*2	504.545	3	1511.62	1511.63	0	-2.5	Specific	333.82	242.42	242.42	3.81	318	>FBN1 N term EGF12 swap	1	DW012721_4.3507.3507.3	controllerType=0 controllerNumber=1 scan=3507	9.6029
04014:2	1	R.GQC[+57.021]VNTPGDFEC[+57.021]K.C	1087		C[+57]*2	756.315	2	1511.62	1511.63	0	-1.4	Specific	375.45	283.07	283.07	4.51	318	>FBN1 N term EGF12 swap	1	DW012721_4.3645.3645.2	controllerType=0 controllerNumber=1 scan=3645	9.9105
03874:2	1	R.GQC[+57.021]VNTPGDFEC[+57.021]K.C	1087		C[+57]*2	756.315	2	1511.62	1511.63	0	-1.5	Specific	380.71	380.71	380.71	6.34	318	>FBN1 N term EGF12 swap	1	DW012721_4.3535.3535.2	controllerType=0 controllerNumber=1 scan=3535	9.6681
04087:2	1	R.GQC[+57.021]VNTPGDFEC[+57.021]K.C	1087		C[+57]*2	756.314	2	1511.62	1511.63	0	-2.5	Specific	385.38	317.04	317.04	4.53	318	>FBN1 N term EGF12 swap	1	DW012721_4.3700.3700.2	controllerType=0 controllerNumber=1 scan=3700	10.037
03807:2	1	R.GQC[+57.021]VNTPGDFEC[+57.021]K.C	1087		C[+57]*2	756.316	2	1511.62	1511.63	0	-1.1	Specific	402.52	330.44	330.44	4.87	318	>FBN1 N term EGF12 swap	1	DW012721_4.3483.3483.2	controllerType=0 controllerNumber=1 scan=3483	9.5509
03941:2	1	R.GQC[+57.021]VNTPGDFEC[+57.021]K.C	1087		C[+57]*2	756.316	2	1511.62	1511.63	0	-1.1	Specific	410.42	331.38	331.38	5.17	318	>FBN1 N term EGF12 swap	1	DW012721_4.3591.3591.2	controllerType=0 controllerNumber=1 scan=3591	9.7912
03781:3	1	R.GQC[+57.021]VN[+15.995]TPGDFEC[+57.021]K.C	1087		C[+57]*2, N[+16]	509.877	3	1527.62	1527.62	0	-2.3	Specific	278.96	274.06	118.45	3.05	318	>FBN1 N term EGF12 swap	1	DW012721_4.3464.3464.3	controllerType=0 controllerNumber=1 scan=3464	9.5094
04127:2	1	R.GQC[+57.021]VN[+15.995]TPGDFEC[+57.021]K.C	1087		C[+57]*2, N[+16]	764.311	2	1527.61	1527.62	0	-3.6	Specific	291.59	264.43	108.64	3.79	318	>FBN1 N term EGF12 swap	1	DW012721_4.3726.3726.2	controllerType=0 controllerNumber=1 scan=3726	10.0951
03980:2	1	R.GQC[+57.021]VN[+15.995]TPGDFEC[+57.021]K.C	1087		C[+57]*2, N[+16]	764.312	2	1527.62	1527.62	0	-2.3	Specific	372.03	372.03	130.29	5.88	318	>FBN1 N term EGF12 swap	1	DW012721_4.3621.3621.4	controllerType=0 controllerNumber=1 scan=3621	9.856
03819:2	1	R.GQC[+57.021]VN[+15.995]TPGDFEC[+57.021]K.C	1087		C[+57]*2, N[+16]	764.312	2	1527.62	1527.62	0	-2.9	Specific	380	380	144.87	5.79	318	>FBN1 N term EGF12 swap	1	DW012721_4.3492.3492.2	controllerType=0 controllerNumber=1 scan=3492	9.5704
03889:2	1	R.GQC[+57.021]VN[+15.995]TPGDFEC[+57.021]K.C	1087		C[+57]*2, N[+16]	764.312	2	1527.62	1527.62	0	-2.3	Specific	386.62	353.86	147.29	4.73	318	>FBN1 N term EGF12 swap	1	DW012721_4.3547.3547.2	controllerType=0 controllerNumber=1 scan=3547	9.6915
03752:2	1	R.GQC[+57.021]VN[+15.995]TPGDFEC[+57.021]K.C	1087		C[+57]*2, N[+16]	764.312	2	1527.62	1527.62	0	-2.6	Specific	398.46	395.79	144.58	5.79	318	>FBN1 N term EGF12 swap	1	DW012721_4.3439.3439.2	controllerType=0 controllerNumber=1 scan=3439	9.4544
06470:2	1	K.C[+57.021]DEGYESGFMMMK.N	1100		C[+57]	792.794	2	1584.58	1584.58	0	-1.4	Specific	155.37	84.16	84.16	2.01	318	>FBN1 N term EGF12 swap	1	DW012721_4.5634.5634.2	controllerType=0 controllerNumber=1 scan=5634	14.3878
06141:3	1	K.C[+57.021]DEGYESGFMMMK.N	1100		C[+57]	528.865	3	1584.58	1584.58	0	-2.1	Specific	400.77	330.14	330.14	4.77	318	>FBN1 N term EGF12 swap	1	DW012721_4.5354.5354.3	controllerType=0 controllerNumber=1 scan=5354	13.748
06099:2	1	K.C[+57.021]DEGYESGFMMMK.N	1100		C[+57]	792.796	2	1584.58	1584.58	0	0.8	Specific	429.36	348.03	348.03	4.7	318	>FBN1 N term EGF12 swap	1	DW012721_4.5322.5322.2	controllerType=0 controllerNumber=1 scan=5322	13.6755
06289:2	1	K.C[+57.021]DEGYESGFMMMK.N	1100		C[+57]	792.794	2	1584.58	1584.58	0	-1.9	Specific	432.21	400.26	400.26	6.43	318	>FBN1 N term EGF12 swap	1	DW012721_4.5483.5483.2	controllerType=0 controllerNumber=1 scan=5483	14.0466
06229:2	1	K.C[+57.021]DEGYESGFMMMK.N	1100		C[+57]	792.794	2	1584.58	1584.58	0	-1.3	Specific	512.21	468.83	468.83	7.58	318	>FBN1 N term EGF12 swap	1	DW012721_4.5427.5427.2	controllerType=0 controllerNumber=1 scan=5427	13.9159
06162:2	1	K.C[+57.021]DEGYESGFMMMK.N	1100		C[+57]	792.795	2	1584.58	1584.58	0	-1.1	Specific	550.21	437.96	437.96	7.76	318	>FBN1 N term EGF12 swap	1	DW012721_4.5372.5372.2	controllerType=0 controllerNumber=1 scan=5372	13.7908
05362:2	1	K.C[+57.021]DEGYESGFMMM[+15.995]K.N	1100		C[+57], M[+16]	800.791	2	1600.58	1600.58	0	-2	Specific	78.82	78.82	26.89	1.81	318	>FBN1 N term EGF12 swap	1	DW012721_4.4721.4721.2	controllerType=0 controllerNumber=1 scan=4721	12.3031
06104:3	1	K.C[+57.021]DEGYESGFMM[+15.995]MK.N	1100		C[+57], M[+16]	534.196	3	1600.57	1600.58	0	-3.6	Specific	177.45	169.07	26.05	2.1	318	>FBN1 N term EGF12 swap	1	DW012721_4.5325.5325.3	controllerType=0 controllerNumber=1 scan=5325	13.682
06020:3	1	K.C[+57.021]DEGYESGFMM[+15.995]MK.N	1100		C[+57], M[+16]	534.197	3	1600.58	1600.58	0	-0.6	Specific	206.72	206.72	6.21	2.37	318	>FBN1 N term EGF12 swap	1	DW012721_4.5257.5257.3	controllerType=0 controllerNumber=1 scan=5257	13.5263
05315:2	1	K.C[+57.021]DEGYESGFMMM[+15.995]K.N	1100		C[+57], M[+16]	800.791	2	1600.58	1600.58	0	-2.1	Specific	214.63	214.63	23.42	3.1	318	>FBN1 N term EGF12 swap	1	DW012721_4.4682.4682.2	controllerType=0 controllerNumber=1 scan=4682	12.218
06224:2	1	K.C[+57.021]DEGYESGFMM[+15.995]MK.N	1100		C[+57], M[+16]	800.792	2	1600.58	1600.58	0	-1.8	Specific	229.96	229.96	2.33	2.69	318	>FBN1 N term EGF12 swap	1	DW012721_4.5423.5423.2	controllerType=0 controllerNumber=1 scan=5423	13.9053
05643:2	1	K.C[+57.021]DEGYESGFM[+15.995]MMK.N	1100		C[+57], M[+16]	800.792	2	1600.58	1600.58	0	-0.9	Specific	236.3	236.3	0	3.58	318	>FBN1 N term EGF12 swap	1	DW012721_4.4959.4959.2	controllerType=0 controllerNumber=1 scan=4959	12.8392
05485:2	1	K.C[+57.021]DEGYESGFM[+15.995]MMK.N	1100		C[+57], M[+16]	800.79	2	1600.57	1600.58	0	-3.3	Specific	243.72	231.24	23.63	2.6	318	>FBN1 N term EGF12 swap	1	DW012721_4.4826.4826.2	controllerType=0 controllerNumber=1 scan=4826	12.5389
05819:2	1	K.C[+57.021]DEGYESGFMM[+15.995]MK.N	1100		C[+57], M[+16]	800.792	2	1600.58	1600.58	0	-1	Specific	256.53	256.53	2.88	3.53	318	>FBN1 N term EGF12 swap	1	DW012721_4.5094.5094.2	controllerType=0 controllerNumber=1 scan=5094	13.153
05879:2	1	K.C[+57.021]DEGYESGFMM[+15.995]MK.N	1100		C[+57], M[+16]	800.792	2	1600.58	1600.58	0	-1.3	Specific	290.49	245.11	1.89	3.84	318	>FBN1 N term EGF12 swap	1	DW012721_4.5143.5143.2	controllerType=0 controllerNumber=1 scan=5143	13.2667
05948:2	1	K.C[+57.021]DEGYESGFMM[+15.995]MK.N	1100		C[+57], M[+16]	800.791	2	1600.58	1600.58	0	-2.2	Specific	291.26	291.26	2	4.04	318	>FBN1 N term EGF12 swap	1	DW012721_4.5197.5197.2	controllerType=0 controllerNumber=1 scan=5197	13.3919
06013:2	1	K.C[+57.021]DEGYESGFMM[+15.995]MK.N	1100		C[+57], M[+16]	800.792	2	1600.58	1600.58	0	-1.4	Specific	313.57	306.74	1.16	4.13	318	>FBN1 N term EGF12 swap	1	DW012721_4.5251.5251.2	controllerType=0 controllerNumber=1 scan=5251	13.5135
05570:2	1	K.C[+57.021]DEGYESGFMM[+15.995]MK.N	1100		C[+57], M[+16]	800.791	2	1600.58	1600.58	0	-2.3	Specific	313.71	260.66	9.18	3.93	318	>FBN1 N term EGF12 swap	1	DW012721_4.4900.4900.2	controllerType=0 controllerNumber=1 scan=4900	12.704
06149:2	1	K.C[+57.021]DEGYESGFMM[+15.995]MK.N	1100		C[+57], M[+16]	800.791	2	1600.57	1600.58	0	-2.3	Specific	335.31	310.57	2.54	4.35	318	>FBN1 N term EGF12 swap	1	DW012721_4.5361.5361.2	controllerType=0 controllerNumber=1 scan=5361	13.7651
06080:2	1	K.C[+57.021]DEGYESGFMM[+15.995]MK.N	1100		C[+57], M[+16]	800.792	2	1600.58	1600.58	0	-1.8	Specific	365.73	350.91	1.35	4.89	318	>FBN1 N term EGF12 swap	1	DW012721_4.5306.5306.2	controllerType=0 controllerNumber=1 scan=5306	13.6389
07842:2	1	K.C[+57.021][-17.027]DEGYESGFMMMK.N	1100		C[-17][+57]	784.281	2	1567.56	1567.56	0	-1.3	Specific	463.07	463.07	463.07	7.5	318	>FBN1 N term EGF12 swap	1	DW012721_4.6781.6781.2	controllerType=0 controllerNumber=1 scan=6781	17.0327
07778:2	1	K.C[+57.021][-17.027]DEGYESGFMMMK.N	1100		C[-17][+57]	784.281	2	1567.55	1567.56	0	-1.5	Specific	465.95	465.95	465.95	7.5	318	>FBN1 N term EGF12 swap	1	DW012721_4.6727.6727.2	controllerType=0 controllerNumber=1 scan=6727	16.9056
07546:2	1	K.C[+57.021][-17.027]DEGYESGFMM[+15.995]MK.N	1100		C[-17][+57], M[+16]	792.279	2	1583.55	1583.55	0	-1.2	Specific	85.77	85.77	0	1.78	318	>FBN1 N term EGF12 swap	1	DW012721_4.6533.6533.2	controllerType=0 controllerNumber=1 scan=6533	16.4542
07642:2	1	K.C[+57.021][-17.027]DEGYESGFM[+15.995]MMK.N	1100		C[-17][+57], M[+16]	792.279	2	1583.55	1583.55	0	-1.5	Specific	102.45	102.45	0	1.84	318	>FBN1 N term EGF12 swap	1	DW012721_4.6610.6610.2	controllerType=0 controllerNumber=1 scan=6610	16.6313
07715:2	1	K.C[+57.021][-17.027]DEGYESGFMM[+15.995]MK.N	1100		C[-17][+57], M[+16]	792.281	2	1583.55	1583.55	0	1.3	Specific	153.18	153.18	32.22	1.79	318	>FBN1 N term EGF12 swap	1	DW012721_4.6674.6674.2	controllerType=0 controllerNumber=1 scan=6674	16.7806
03645:2	1	K.NC[+57.021]MDIDEC[+57.021]QR.D	1113		C[+57]*2	670.754	2	1340.5	1340.5	0	-1.8	Specific	405.67	405.67	405.67	6.47	318	>FBN1 N term EGF12 swap	1	DW012721_4.3349.3349.2	controllerType=0 controllerNumber=1 scan=3349	9.2618
03561:2	1	K.NC[+57.021]MDIDEC[+57.021]QR.D	1113		C[+57]*2	670.754	2	1340.5	1340.5	0	-2.3	Specific	416.06	416.06	416.06	6.3	318	>FBN1 N term EGF12 swap	1	DW012721_4.3283.3283.2	controllerType=0 controllerNumber=1 scan=3283	9.1168
03499:2	1	K.NC[+57.021]MDIDEC[+57.021]QR.D	1113		C[+57]*2	670.753	2	1340.5	1340.5	0	-2.5	Specific	439.17	439.17	439.17	6.3	318	>FBN1 N term EGF12 swap	1	DW012721_4.3229.3229.2	controllerType=0 controllerNumber=1 scan=3229	8.9978
03321:2	1	K.NC[+57.021]M[+15.995]DIDEC[+57.021]QR.D	1113		C[+57]*2, M[+16]	678.751	2	1356.5	1356.5	0	-1.9	Specific	156.41	156.41	16.47	1.79	318	>FBN1 N term EGF12 swap	1	DW012721_4.3076.3076.3	controllerType=0 controllerNumber=1 scan=3076	8.6581
03315:2	1	K.NC[+57.021]MD[+15.995]IDEC[+57.021]QR.D	1113		C[+57]*2, D[+16]	678.75	2	1356.49	1356.5	0	-3.1	Specific	280.93	280.93	4	3.61	318	>FBN1 N term EGF12 swap	1	DW012721_4.3070.3070.2	controllerType=0 controllerNumber=1 scan=3070	8.6436
05618:3	1	K.NC[+57.021]MDIDEC[+57.021]QRDPLLC[+57.021]R.G	1113		C[+57]*3	698.964	3	2094.88	2094.88	0	-2.2	Specific	207.27	207.27	207.27	3.15	318	>FBN1 N term EGF12 swap	1	DW012721_4.4940.4940.3	controllerType=0 controllerNumber=1 scan=4940	12.7952
05161:4	1	K.NC[+57.021]MDIDEC[+57.021]QRDPLLC[+57.021]R.G	1113		C[+57]*3	524.475	4	2094.88	2094.88	0	-2.9	Specific	249.75	249.75	249.75	3.34	318	>FBN1 N term EGF12 swap	1	DW012721_4.4554.4554.4	controllerType=0 controllerNumber=1 scan=4554	11.9332
05185:2	1	K.NC[+57.021]MDIDEC[+57.021]QRDPLLC[+57.021]R.G	1113		C[+57]*3	1047.94	2	2094.88	2094.88	0	-1.5	Specific	312.07	302.56	302.56	3.54	318	>FBN1 N term EGF12 swap	1	DW012721_4.4574.4574.2	controllerType=0 controllerNumber=1 scan=4574	11.9768
05479:3	1	K.NC[+57.021]MDIDEC[+57.021]QRDPLLC[+57.021]R.G	1113		C[+57]*3	698.963	3	2094.87	2094.88	0	-4.1	Specific	344.36	344.36	344.36	5.79	318	>FBN1 N term EGF12 swap	1	DW012721_4.4822.4822.3	controllerType=0 controllerNumber=1 scan=4822	12.5313
05356:3	1	K.NC[+57.021]MDIDEC[+57.021]QRDPLLC[+57.021]R.G	1113		C[+57]*3	698.964	3	2094.88	2094.88	0	-1.8	Specific	355.16	355.16	355.16	5.95	318	>FBN1 N term EGF12 swap	1	DW012721_4.4716.4716.3	controllerType=0 controllerNumber=1 scan=4716	12.2923
05109:2	1	K.NC[+57.021]MDIDEC[+57.021]QRDPLLC[+57.021]R.G	1113		C[+57]*3	1047.94	2	2094.88	2094.88	0	-0.9	Specific	359.62	327.06	327.06	3.57	318	>FBN1 N term EGF12 swap	1	DW012721_4.4516.4516.2	controllerType=0 controllerNumber=1 scan=4516	11.8466
05418:3	1	K.NC[+57.021]MDIDEC[+57.021]QRDPLLC[+57.021]R.G	1113		C[+57]*3	698.964	3	2094.88	2094.88	0	-2.6	Specific	380.54	380.54	380.54	7.02	318	>FBN1 N term EGF12 swap	1	DW012721_4.4771.4771.3	controllerType=0 controllerNumber=1 scan=4771	12.414
05269:3	1	K.NC[+57.021]MDIDEC[+57.021]QRDPLLC[+57.021]R.G	1113		C[+57]*3	698.964	3	2094.88	2094.88	0	-2	Specific	409.13	409.13	409.13	7.27	318	>FBN1 N term EGF12 swap	1	DW012721_4.4647.4647.3	controllerType=0 controllerNumber=1 scan=4647	12.1408
05074:3	1	K.NC[+57.021]MDIDEC[+57.021]QRDPLLC[+57.021]R.G	1113		C[+57]*3	698.965	3	2094.88	2094.88	0	-1.6	Specific	411.15	411.15	411.15	7.27	318	>FBN1 N term EGF12 swap	1	DW012721_4.4489.4489.3	controllerType=0 controllerNumber=1 scan=4489	11.7856
05137:3	1	K.NC[+57.021]MDIDEC[+57.021]QRDPLLC[+57.021]R.G	1113		C[+57]*3	698.964	3	2094.88	2094.88	0	-2.2	Specific	414.2	414.2	414.2	7.11	318	>FBN1 N term EGF12 swap	1	DW012721_4.4536.4536.3	controllerType=0 controllerNumber=1 scan=4536	11.8925
05202:3	1	K.NC[+57.021]MDIDEC[+57.021]QRDPLLC[+57.021]R.G	1113		C[+57]*3	698.964	3	2094.88	2094.88	0	-2	Specific	432.45	432.45	432.45	7.27	318	>FBN1 N term EGF12 swap	1	DW012721_4.4591.4591.3	controllerType=0 controllerNumber=1 scan=4591	12.0174
05720:3	1	K.N[+0.984]C[+57.021]MDIDEC[+57.021]QRDPLLC[+57.021]R.G	1113		C[+57]*3, N[+1]	699.294	3	2095.87	2095.87	0	0.2	Specific	49.75	49.75	49.75	1.77	318	>FBN1 N term EGF12 swap	1	DW012721_4.5017.5017.4	controllerType=0 controllerNumber=1 scan=5017	12.9746
04804:3	1	K.NC[+57.021]M[+15.995]DIDEC[+57.021]QRDPLLC[+57.021]R.G	1113		C[+57]*3, M[+16]	704.298	3	2110.88	2110.88	0	0.7	Specific	131.1	131.1	12.43	1.76	318	>FBN1 N term EGF12 swap	1	DW012721_4.4270.4270.2	controllerType=0 controllerNumber=1 scan=4270	11.3016
04523:3	1	K.NC[+57.021]M[+15.995]DIDEC[+57.021]QRDPLLC[+57.021]R.G	1113		C[+57]*3, M[+16]	704.297	3	2110.88	2110.88	0	-0.3	Specific	208.5	208.5	21.48	2.66	318	>FBN1 N term EGF12 swap	1	DW012721_4.4043.4043.2	controllerType=0 controllerNumber=1 scan=4043	10.795
05189:3	1	K.NC[+57.021]M[+15.995]DIDEC[+57.021]QRDPLLC[+57.021]R.G	1113		C[+57]*3, M[+16]	704.293	3	2110.87	2110.88	0	-5.3	Specific	266.19	266.19	16.99	3	318	>FBN1 N term EGF12 swap	1	DW012721_4.4578.4578.3	controllerType=0 controllerNumber=1 scan=4578	11.9854
05010:3	1	K.NC[+57.021]M[+15.995]DIDEC[+57.021]QRDPLLC[+57.021]R.G	1113		C[+57]*3, M[+16]	704.296	3	2110.87	2110.88	0	-1.7	Specific	311.65	311.65	28.54	4.75	318	>FBN1 N term EGF12 swap	1	DW012721_4.4438.4438.3	controllerType=0 controllerNumber=1 scan=4438	11.6732
05096:3	1	K.NC[+57.021]M[+15.995]DIDEC[+57.021]QRDPLLC[+57.021]R.G	1113		C[+57]*3, M[+16]	704.295	3	2110.87	2110.88	0	-2.9	Specific	320.95	320.95	28.49	4.72	318	>FBN1 N term EGF12 swap	1	DW012721_4.4505.4505.3	controllerType=0 controllerNumber=1 scan=4505	11.8221
04937:3	1	K.N[+0.984]C[+57.021]M[+15.995]DIDEC[+57.021]QRDPLLC[+57.021]R.G	1113		C[+57]*3, M[+16], N[+1]	704.627	3	2111.87	2111.86	0	2.1	Specific	258.88	258.88	51.06	2.34	318	>FBN1 N term EGF12 swap	1	DW012721_4.4380.4380.3	controllerType=0 controllerNumber=1 scan=4380	11.5415
06385:4	1	R.C[+57.021]EC[+57.021]PPGHQLSPNISAC[+57.021]IDINEC[+57.021]ELSAHLC[+57.021]PNGR.C	1141		C[+57]*5	952.169	4	3805.65	3805.66	0	-1.7	Specific	516.67	516.67	277	6.74	318	>FBN1 N term EGF12 swap	1	DW012721_4.5564.5564.4	controllerType=0 controllerNumber=1 scan=5564	14.2309
06281:4	1	R.C[+57.021]EC[+57.021]PPGHQLSPN[+1809.666]ISAC[+57.021]IDINEC[+57.021]ELSAHLC[+57.021]PNGR.C	1141	HexNAc(5)Hex(4)Fuc(1)	C[+57]*5, N[+1810]	1404.59	4	5615.32	5615.33	0	-0.6	Specific	135.49	135.49	13.12	3.42	318	>FBN1 N term EGF12 swap	1	DW012721_4.5474.5474.4	controllerType=0 controllerNumber=1 scan=5474	14.025
03459:2	1	R.C[+57.021]VNLIGK.Y	1174		C[+57]	402.224	2	803.441	803.444	0	-3.9	Specific	464.7	464.7	464.7	6.5	318	>FBN1 N term EGF12 swap	1	DW012721_4.3196.3196.2	controllerType=0 controllerNumber=1 scan=3196	8.9244
03590:2	1	R.C[+57.021]VNLIGK.Y	1174		C[+57]	402.224	2	803.442	803.444	0	-3.3	Specific	465.11	465.11	465.11	6.5	318	>FBN1 N term EGF12 swap	1	DW012721_4.3305.3305.2	controllerType=0 controllerNumber=1 scan=3305	9.1653
03520:2	1	R.C[+57.021]VNLIGK.Y	1174		C[+57]	402.225	2	803.442	803.444	0	-3.1	Specific	470.91	470.91	470.91	6.5	318	>FBN1 N term EGF12 swap	1	DW012721_4.3249.3249.2	controllerType=0 controllerNumber=1 scan=3249	9.0432
03662:2	1	R.C[+57.021]VNLIGK.Y	1174		C[+57]	402.224	2	803.441	803.444	0	-3.9	Specific	478.71	478.71	478.71	6.5	318	>FBN1 N term EGF12 swap	1	DW012721_4.3364.3364.2	controllerType=0 controllerNumber=1 scan=3364	9.2932
03123:2	1	R.C[+57.021]VN[+15.995]LIGK.Y	1174		C[+57], N[+16]	410.222	2	819.436	819.439	0	-3.5	Specific	94.44	94.44	94.44	1.75	318	>FBN1 N term EGF12 swap	1	DW012721_4.2919.2919.2	controllerType=0 controllerNumber=1 scan=2919	8.296
03060:2	1	R.C[+57.021]VN[+15.995]LIGK.Y	1174		C[+57], N[+16]	410.222	2	819.436	819.439	0	-4.1	Specific	128.81	128.81	128.81	1.76	318	>FBN1 N term EGF12 swap	1	DW012721_4.2870.2870.2	controllerType=0 controllerNumber=1 scan=2870	8.1821
03529:2	1	R.C[+57.021]VN[+15.995]LIGK.Y	1174		C[+57], N[+16]	410.221	2	819.435	819.439	0	-4.8	Specific	360.98	360.98	360.98	4	318	>FBN1 N term EGF12 swap	1	DW012721_4.3258.3258.2	controllerType=0 controllerNumber=1 scan=3258	9.0594
06594:1	1	R.C[+57.021][-17.027]VN[+15.995]LIGK.Y	1174		C[-17][+57], N[+16]	802.41	1	802.41	802.413	0	-2.8	Specific	306.33	306.33	306.33	2.35	318	>FBN1 N term EGF12 swap	1	DW012721_4.5736.5736.2	controllerType=0 controllerNumber=1 scan=5736	14.6216
02995:2	1	K.YQC[+57.021]AC[+57.021]NPGYHSTPDR.L	1181		C[+57]*2	913.371	2	1825.74	1825.74	0	-1.4	Specific	227.56	227.56	227.56	2.31	318	>FBN1 N term EGF12 swap	1	DW012721_4.2816.2816.2	controllerType=0 controllerNumber=1 scan=2816	8.0566
02788:4	1	K.YQC[+57.021]AC[+57.021]NPGYHSTPDR.L	1181		C[+57]*2	457.188	4	1825.73	1825.74	0	-3.5	Specific	307.78	307.78	307.78	3.97	318	>FBN1 N term EGF12 swap	1	DW012721_4.2651.2651.4	controllerType=0 controllerNumber=1 scan=2651	7.6753
02919:2	1	K.YQC[+57.021]AC[+57.021]NPGYHSTPDR.L	1181		C[+57]*2	913.371	2	1825.73	1825.74	0	-2.1	Specific	381.32	381.32	381.32	5.43	318	>FBN1 N term EGF12 swap	1	DW012721_4.2756.2756.2	controllerType=0 controllerNumber=1 scan=2756	7.9185
02783:2	1	K.YQC[+57.021]AC[+57.021]NPGYHSTPDR.L	1181		C[+57]*2	913.372	2	1825.74	1825.74	0	-0.9	Specific	424.54	424.54	424.54	5.22	318	>FBN1 N term EGF12 swap	1	DW012721_4.2646.2646.2	controllerType=0 controllerNumber=1 scan=2646	7.6645
03312:3	1	K.YQC[+57.021]AC[+57.021]NPGYHSTPDR.L	1181		C[+57]*2	609.249	3	1825.73	1825.74	0	-2.9	Specific	434.78	434.78	434.78	5.97	318	>FBN1 N term EGF12 swap	1	DW012721_4.3068.3068.3	controllerType=0 controllerNumber=1 scan=3068	8.6393
03236:3	1	K.YQC[+57.021]AC[+57.021]NPGYHSTPDR.L	1181		C[+57]*2	609.25	3	1825.74	1825.74	0	-1.4	Specific	457.02	438.27	438.27	6.33	318	>FBN1 N term EGF12 swap	1	DW012721_4.3010.3010.3	controllerType=0 controllerNumber=1 scan=3010	8.5059
02854:4	1	K.YQC[+57.021]AC[+57.021]NPGYHSTPDR.L	1181		C[+57]*2	457.189	4	1825.73	1825.74	0	-3.1	Specific	478.58	478.58	478.58	6.46	318	>FBN1 N term EGF12 swap	1	DW012721_4.2705.2705.4	controllerType=0 controllerNumber=1 scan=2705	7.8007
03100:3	1	K.YQC[+57.021]AC[+57.021]NPGYHSTPDR.L	1181		C[+57]*2	609.248	3	1825.73	1825.74	0	-4.2	Specific	506.74	501.74	501.74	6.55	318	>FBN1 N term EGF12 swap	1	DW012721_4.2900.2900.3	controllerType=0 controllerNumber=1 scan=2900	8.2506
03164:3	1	K.YQC[+57.021]AC[+57.021]NPGYHSTPDR.L	1181		C[+57]*2	609.249	3	1825.73	1825.74	0	-2.4	Specific	510.33	510.33	510.33	6.55	318	>FBN1 N term EGF12 swap	1	DW012721_4.2955.2955.3	controllerType=0 controllerNumber=1 scan=2955	8.3786
02900:3	1	K.YQC[+57.021]AC[+57.021]NPGYHSTPDR.L	1181		C[+57]*2	609.25	3	1825.74	1825.74	0	-1.6	Specific	518.94	483.73	483.73	6.71	318	>FBN1 N term EGF12 swap	1	DW012721_4.2743.2743.3	controllerType=0 controllerNumber=1 scan=2743	7.889
02847:2	1	K.YQC[+57.021]AC[+57.021]NPGYHSTPDR.L	1181		C[+57]*2	913.371	2	1825.73	1825.74	0	-1.8	Specific	523.43	474.12	474.12	5.98	318	>FBN1 N term EGF12 swap	1	DW012721_4.2699.2699.2	controllerType=0 controllerNumber=1 scan=2699	7.7887
02973:3	1	K.YQC[+57.021]AC[+57.021]NPGYHSTPDR.L	1181		C[+57]*2	609.25	3	1825.73	1825.74	0	-2.1	Specific	527.69	503.61	503.61	6.89	318	>FBN1 N term EGF12 swap	1	DW012721_4.2798.2798.3	controllerType=0 controllerNumber=1 scan=2798	8.0165
03044:3	1	K.YQC[+57.021]AC[+57.021]NPGYHSTPDR.L	1181		C[+57]*2	609.248	3	1825.73	1825.74	0	-5.4	Specific	532.44	529.03	529.03	5.61	318	>FBN1 N term EGF12 swap	1	DW012721_4.2858.2858.4	controllerType=0 controllerNumber=1 scan=2858	8.1543
02770:3	1	K.YQC[+57.021]AC[+57.021]NPGYHSTPDR.L	1181		C[+57]*2	609.25	3	1825.73	1825.74	0	-2	Specific	544.62	541.73	541.73	7.76	318	>FBN1 N term EGF12 swap	1	DW012721_4.2635.2635.3	controllerType=0 controllerNumber=1 scan=2635	7.6387
02835:3	1	K.YQC[+57.021]AC[+57.021]NPGYHSTPDR.L	1181		C[+57]*2	609.251	3	1825.74	1825.74	0	0.3	Specific	546.78	546.78	546.78	7.76	318	>FBN1 N term EGF12 swap	1	DW012721_4.2688.2688.3	controllerType=0 controllerNumber=1 scan=2688	7.763
02982:3	1	K.YQC[+57.021]AC[+57.021]N[+15.995]PGYHSTPDR.L	1181		C[+57]*2, N[+16]	614.581	3	1841.73	1841.73	0	-2.9	Specific	328.95	312.66	213.38	4.1	318	>FBN1 N term EGF12 swap	1	DW012721_4.2804.2804.3	controllerType=0 controllerNumber=1 scan=2804	8.0286
02647:3	1	K.YQC[+57.021]AC[+57.021]N[+15.995]PGYHSTPDR.L	1181		C[+57]*2, N[+16]	614.581	3	1841.73	1841.73	0	-3	Specific	332.5	332.27	231.13	4.3	318	>FBN1 N term EGF12 swap	1	DW012721_4.2532.2532.3	controllerType=0 controllerNumber=1 scan=2532	7.3968
02710:3	1	K.YQC[+57.021]AC[+57.021]N[+15.995]PGYHSTPDR.L	1181		C[+57]*2, N[+16]	614.581	3	1841.73	1841.73	0	-2.8	Specific	358.89	358.89	270.17	4.65	318	>FBN1 N term EGF12 swap	1	DW012721_4.2583.2583.3	controllerType=0 controllerNumber=1 scan=2583	7.5161
02911:3	1	K.YQC[+57.021]AC[+57.021]N[+15.995]PGYHSTPDR.L	1181		C[+57]*2, N[+16]	614.58	3	1841.72	1841.73	0	-4.8	Specific	379.16	379.16	294.47	5.88	318	>FBN1 N term EGF12 swap	1	DW012721_4.2750.2750.3	controllerType=0 controllerNumber=1 scan=2750	7.9036
02771:3	1	K.YQC[+57.021]AC[+57.021]N[+15.995]PGYHSTPDR.L	1181		C[+57]*2, N[+16]	614.581	3	1841.73	1841.73	0	-2.4	Specific	410.92	410.92	298.09	5.97	318	>FBN1 N term EGF12 swap	1	DW012721_4.2636.2636.3	controllerType=0 controllerNumber=1 scan=2636	7.6409
02836:3	1	K.YQC[+57.021]AC[+57.021]N[+15.995]PGYHSTPDR.L	1181		C[+57]*2, N[+16]	614.58	3	1841.73	1841.73	0	-4.1	Specific	423.54	395.85	284.5	5.97	318	>FBN1 N term EGF12 swap	1	DW012721_4.2689.2689.3	controllerType=0 controllerNumber=1 scan=2689	7.7651
07347:4	1	R.LFC[+57.021]VDIDEC[+57.021]SIMN[+15.995]GGC[+57.021]ETFC[+57.021]T[+203.079]NSEGSYEC[+57.021]SC[+57.021]QPGFALMPDQR.S	1196	HexNAc(1)	C[+57]*6, N[+16], T[+203]	1291.01	4	5161.03	5161.04	0	-0.7	Specific	70.65	70.65	0	1.76	318	>FBN1 N term EGF12 swap	1	DW012721_4.6375.6375.4	controllerType=0 controllerNumber=1 scan=6375	16.0883
05463:2	1	R.SC[+57.021]TDIDEC[+57.021]EDNPNIC[+57.021]DGGQC[+57.021]TNIPGEYR.C	1238		C[+57]*4	1645.14	2	3289.28	3289.28	0	0.3	Specific	24.56	24.56	24.56	1.96	318	>FBN1 N term EGF12 swap	1	DW012721_4.4808.4808.2	controllerType=0 controllerNumber=1 scan=4808	12.4971
05576:3	1	R.SC[+57.021]TDIDEC[+57.021]EDNPNIC[+57.021]DGGQC[+57.021]TNIPGEYR.C	1238		C[+57]*4	1097.1	3	3289.28	3289.28	0	0.3	Specific	199.74	199.74	199.74	4.05	318	>FBN1 N term EGF12 swap	1	DW012721_4.4905.4905.3	controllerType=0 controllerNumber=1 scan=4905	12.715
05511:3	1	R.SC[+57.021]TDIDEC[+57.021]EDNPNIC[+57.021]DGGQC[+57.021]TNIPGEYR.C	1238		C[+57]*4	1097.1	3	3289.27	3289.28	0	-1.7	Specific	374.2	330.66	330.66	4.54	318	>FBN1 N term EGF12 swap	1	DW012721_4.4845.4845.3	controllerType=0 controllerNumber=1 scan=4845	12.5825
05444:3	1	R.SC[+57.021]TDIDEC[+57.021]EDNPNIC[+57.021]DGGQC[+57.021]TNIPGEYR.C	1238		C[+57]*4	1097.1	3	3289.28	3289.28	0	-0.4	Specific	443.68	403.81	403.81	6.95	318	>FBN1 N term EGF12 swap	1	DW012721_4.4792.4792.3	controllerType=0 controllerNumber=1 scan=4792	12.4614
05468:4	1	R.SC[+57.021]TDIDEC[+57.021]EDNPNIC[+57.021]DGGQC[+57.021]TNIPGEYR.C	1238		C[+57]*4	823.074	4	3289.27	3289.28	0	-1.2	Specific	491.25	491.25	491.25	7.03	318	>FBN1 N term EGF12 swap	1	DW012721_4.4813.4813.4	controllerType=0 controllerNumber=1 scan=4813	12.5094
05456:3	1	R.SC[+57.021]TDIDEC[+57.021]EDNPNIC[+57.021]DGGQC[+57.021]TN[+15.995]IPGEYR.C	1238		C[+57]*4, N[+16]	1102.43	3	3305.27	3305.27	0	-0.6	Specific	363.21	338.6	140.92	5.61	318	>FBN1 N term EGF12 swap	1	DW012721_4.4801.4801.3	controllerType=0 controllerNumber=1 scan=4801	12.4828
05407:4	1	R.SC[+57.021]TDIDEC[+57.021]EDNPNIC[+57.021]DGGQC[+57.021]TN[+15.995]IPGEYR.C	1238		C[+57]*4, N[+16]	827.072	4	3305.26	3305.27	0	-2.3	Specific	378.61	378.61	131.14	6.51	318	>FBN1 N term EGF12 swap	1	DW012721_4.4761.4761.4	controllerType=0 controllerNumber=1 scan=4761	12.3906
05395:3	1	R.SC[+57.021]TDIDEC[+57.021]EDNPNIC[+57.021]DGGQC[+57.021]TN[+15.995]IPGEYR.C	1238		C[+57]*4, N[+16]	1102.43	3	3305.27	3305.27	0	-0.7	Specific	397.48	378.1	140.88	6.67	318	>FBN1 N term EGF12 swap	1	DW012721_4.4750.4750.3	controllerType=0 controllerNumber=1 scan=4750	12.3658
06782:2	1	R.C[+57.021]LC[+57.021]YDGFMASEDMK.T	1266		C[+57]*2	863.832	2	1726.66	1726.66	0	-0.4	Specific	126.91	126.91	126.91	2.08	318	>FBN1 N term EGF12 swap	1	DW012721_4.5887.5887.2	controllerType=0 controllerNumber=1 scan=5887	14.9691
06716:2	1	R.C[+57.021]LC[+57.021]YDGFMASEDMK.T	1266		C[+57]*2	863.83	2	1726.65	1726.66	0	-2.5	Specific	245.11	245.11	245.11	3.72	318	>FBN1 N term EGF12 swap	1	DW012721_4.5832.5832.2	controllerType=0 controllerNumber=1 scan=5832	14.8416
06539:2	1	R.C[+57.021]LC[+57.021]YDGFMASEDMK.T	1266		C[+57]*2	863.829	2	1726.65	1726.66	0	-3.7	Specific	259.14	259.14	259.14	3.62	318	>FBN1 N term EGF12 swap	1	DW012721_4.5688.5688.2	controllerType=0 controllerNumber=1 scan=5688	14.5108
06460:2	1	R.C[+57.021]LC[+57.021]YDGFMASEDMK.T	1266		C[+57]*2	863.832	2	1726.66	1726.66	0	-0.4	Specific	357.63	357.63	357.63	5.11	318	>FBN1 N term EGF12 swap	1	DW012721_4.5626.5626.2	controllerType=0 controllerNumber=1 scan=5626	14.3704
06401:2	1	R.C[+57.021]LC[+57.021]YDGFMASEDMK.T	1266		C[+57]*2	863.83	2	1726.65	1726.66	0	-2.7	Specific	433.62	433.62	433.62	7.14	318	>FBN1 N term EGF12 swap	1	DW012721_4.5577.5577.2	controllerType=0 controllerNumber=1 scan=5577	14.2597
06218:3	1	R.C[+57.021]LC[+57.021]YDGFMASEDMK.T	1266		C[+57]*2	576.223	3	1726.66	1726.66	0	-1.4	Specific	475.56	475.56	475.56	7.5	318	>FBN1 N term EGF12 swap	1	DW012721_4.5417.5417.3	controllerType=0 controllerNumber=1 scan=5417	13.8923
06204:2	1	R.C[+57.021]LC[+57.021]YDGFMASEDMK.T	1266		C[+57]*2	863.832	2	1726.66	1726.66	0	-0.6	Specific	491.98	491.98	491.98	7.58	318	>FBN1 N term EGF12 swap	1	DW012721_4.5405.5405.2	controllerType=0 controllerNumber=1 scan=5405	13.8664
06331:2	1	R.C[+57.021]LC[+57.021]YDGFMASEDMK.T	1266		C[+57]*2	863.831	2	1726.66	1726.66	0	-1.4	Specific	497.8	497.8	497.8	6.41	318	>FBN1 N term EGF12 swap	1	DW012721_4.5516.5516.2	controllerType=0 controllerNumber=1 scan=5516	14.1231
06155:3	1	R.C[+57.021]LC[+57.021]YDGFMASEDMK.T	1266		C[+57]*2	576.223	3	1726.65	1726.66	0	-1.9	Specific	500.34	500.34	500.34	6.71	318	>FBN1 N term EGF12 swap	1	DW012721_4.5365.5365.3	controllerType=0 controllerNumber=1 scan=5365	13.7737
06143:2	1	R.C[+57.021]LC[+57.021]YDGFMASEDMK.T	1266		C[+57]*2	863.831	2	1726.66	1726.66	0	-1.5	Specific	509.11	509.11	509.11	7.58	318	>FBN1 N term EGF12 swap	1	DW012721_4.5356.5356.2	controllerType=0 controllerNumber=1 scan=5356	13.7523
06266:2	1	R.C[+57.021]LC[+57.021]YDGFMASEDMK.T	1266		C[+57]*2	863.832	2	1726.66	1726.66	0	-1.1	Specific	529.83	529.83	529.83	7.76	318	>FBN1 N term EGF12 swap	1	DW012721_4.5460.5460.2	controllerType=0 controllerNumber=1 scan=5460	13.9935
06259:2	1	R.C[+57.021]LC[+57.021]YD[+15.995]GFMASEDMK.T	1266		C[+57]*2, D[+16]	871.83	2	1742.65	1742.65	0	0.1	Specific	108.03	108.03	5.47	2.08	318	>FBN1 N term EGF12 swap	1	DW012721_4.5454.5454.4	controllerType=0 controllerNumber=1 scan=5454	13.9785
05837:2	1	R.C[+57.021]LC[+57.021]YD[+15.995]GFMASEDMK.T	1266		C[+57]*2, D[+16]	871.829	2	1742.65	1742.65	0	-0.9	Specific	160.36	160.36	0	2.4	318	>FBN1 N term EGF12 swap	1	DW012721_4.5109.5109.2	controllerType=0 controllerNumber=1 scan=5109	13.1872
08581:2	1	R.C[+57.021][-17.027]LC[+57.021]YDGFMASEDMK.T	1266		C[-17][+57]*2	855.319	2	1709.63	1709.63	0	-0.8	Specific	171.82	171.82	171.82	2.48	318	>FBN1 N term EGF12 swap	1	DW012721_4.7398.7398.2	controllerType=0 controllerNumber=1 scan=7398	18.4543
05750:3	1	R.C[+57.021]LC[+57.021]YDGFMASEDM[+15.995]K.T	1266		C[+57]*2, M[+16]	581.554	3	1742.65	1742.65	0	-2.7	Specific	212.16	212.16	35.45	2.94	318	>FBN1 N term EGF12 swap	1	DW012721_4.5037.5037.3	controllerType=0 controllerNumber=1 scan=5037	13.0223
05773:2	1	R.C[+57.021]LC[+57.021]YDGFMASEDM[+15.995]K.T	1266		C[+57]*2, M[+16]	871.83	2	1742.65	1742.65	0	-0.1	Specific	246.41	246.41	5.42	3.78	318	>FBN1 N term EGF12 swap	1	DW012721_4.5056.5056.2	controllerType=0 controllerNumber=1 scan=5056	13.0663
05613:2	1	R.C[+57.021]LC[+57.021]YD[+15.995]GFMASEDMK.T	1266		C[+57]*2, D[+16]	871.829	2	1742.65	1742.65	0	-1	Specific	248.46	248.46	4	3.78	318	>FBN1 N term EGF12 swap	1	DW012721_4.4936.4936.2	controllerType=0 controllerNumber=1 scan=4936	12.7865
06086:3	1	R.C[+57.021]LC[+57.021]YDGFM[+15.995]ASEDMK.T	1266		C[+57]*2, M[+16]	581.556	3	1742.65	1742.65	0	0.1	Specific	253.27	253.27	26.56	3.1	318	>FBN1 N term EGF12 swap	1	DW012721_4.5311.5311.3	controllerType=0 controllerNumber=1 scan=5311	13.6497
05920:2	1	R.C[+57.021]LC[+57.021]YD[+15.995]GFMASEDMK.T	1266		C[+57]*2, D[+16]	871.829	2	1742.65	1742.65	0	-1.2	Specific	279.56	279.56	4	3.64	318	>FBN1 N term EGF12 swap	1	DW012721_4.5175.5175.2	controllerType=0 controllerNumber=1 scan=5175	13.3417
05697:2	1	R.C[+57.021]LC[+57.021]YDGFMASEDM[+15.995]K.T	1266		C[+57]*2, M[+16]	871.829	2	1742.65	1742.65	0	-1.2	Specific	292.61	292.61	9.19	3.95	318	>FBN1 N term EGF12 swap	1	DW012721_4.5001.5001.2	controllerType=0 controllerNumber=1 scan=5001	12.9381
06123:2	1	R.C[+57.021]LC[+57.021]YD[+15.995]GFMASEDMK.T	1266		C[+57]*2, D[+16]	871.829	2	1742.65	1742.65	0	-1.4	Specific	301.23	301.23	4	4.38	318	>FBN1 N term EGF12 swap	1	DW012721_4.5340.5340.2	controllerType=0 controllerNumber=1 scan=5340	13.7175
06188:2	1	R.C[+57.021]LC[+57.021]YD[+15.995]GFMASEDMK.T	1266		C[+57]*2, D[+16]	871.827	2	1742.65	1742.65	0	-3.1	Specific	335.36	335.36	32	4.55	318	>FBN1 N term EGF12 swap	1	DW012721_4.5394.5394.2	controllerType=0 controllerNumber=1 scan=5394	13.8408
05552:2	1	R.C[+57.021]LC[+57.021]YD[+15.995]GFMASEDMK.T	1266		C[+57]*2, D[+16]	871.83	2	1742.65	1742.65	0	-0.6	Specific	335.8	335.8	4	4.71	318	>FBN1 N term EGF12 swap	1	DW012721_4.4881.4881.2	controllerType=0 controllerNumber=1 scan=4881	12.6598
05990:2	1	R.C[+57.021]LC[+57.021]YDGFM[+15.995]ASEDMK.T	1266		C[+57]*2, M[+16]	871.829	2	1742.65	1742.65	0	-1.6	Specific	353.64	353.64	24.52	4.71	318	>FBN1 N term EGF12 swap	1	DW012721_4.5233.5233.2	controllerType=0 controllerNumber=1 scan=5233	13.4731
06056:2	1	R.C[+57.021]LC[+57.021]YDGFM[+15.995]ASEDMK.T	1266		C[+57]*2, M[+16]	871.829	2	1742.65	1742.65	0	-1.5	Specific	382.36	382.36	52.37	6.05	318	>FBN1 N term EGF12 swap	1	DW012721_4.5285.5285.2	controllerType=0 controllerNumber=1 scan=5285	13.592
08409:2	1	R.C[+57.021][-17.027]LC[+57.021]YDGFMASEDMK.T	1266		C[-17][+57]*2	855.319	2	1709.63	1709.63	0	-0.7	Specific	474.15	474.15	474.15	6.63	318	>FBN1 N term EGF12 swap	1	DW012721_4.7255.7255.2	controllerType=0 controllerNumber=1 scan=7255	18.1275
08474:2	1	R.C[+57.021][-17.027]LC[+57.021]YDGFMASEDMK.T	1266		C[-17][+57]*2	855.318	2	1709.63	1709.63	0	-1.6	Specific	581.52	581.52	581.52	8.39	318	>FBN1 N term EGF12 swap	1	DW012721_4.7308.7308.2	controllerType=0 controllerNumber=1 scan=7308	18.2485
08183:2	1	R.C[+57.021][-17.027]LC[+57.021]YD[+15.995]GFMASEDMK.T	1266		C[-17][+57]*2, D[+16]	863.315	2	1725.62	1725.63	0	-1.6	Specific	124.85	124.85	0.5	1.84	318	>FBN1 N term EGF12 swap	1	DW012721_4.7063.7063.2	controllerType=0 controllerNumber=1 scan=7063	17.6858
08359:2	1	R.C[+57.021][-17.027]LC[+57.021]YDGFMASED[+15.995]MK.T	1266		C[-17][+57]*2, D[+16]	863.315	2	1725.62	1725.63	0	-1.8	Specific	194.78	194.78	8.75	2.48	318	>FBN1 N term EGF12 swap	1	DW012721_4.7214.7214.2	controllerType=0 controllerNumber=1 scan=7214	18.035
08020:2	1	R.C[+57.021][-17.027]LC[+57.021]YDGFMASEDM[+15.995]K.T	1266		C[-17][+57]*2, M[+16]	863.315	2	1725.62	1725.63	0	-2.1	Specific	229.21	229.21	25.45	2.69	318	>FBN1 N term EGF12 swap	1	DW012721_4.6926.6926.2	controllerType=0 controllerNumber=1 scan=6926	17.3666
05959:2	1	K.TC[+57.021]VDVNEC[+57.021]DLNPNIC[+57.021]LSGTC[+57.021]ENTK.G	1280		C[+57]*4	1407.1	2	2813.18	2813.18	0	-0.4	Specific	203.64	203.64	203.64	2.45	318	>FBN1 N term EGF12 swap	1	DW012721_4.5208.5208.2	controllerType=0 controllerNumber=1 scan=5208	13.4173
05897:2	1	K.TC[+57.021]VDVNEC[+57.021]DLNPNIC[+57.021]LSGTC[+57.021]ENTK.G	1280		C[+57]*4	1407.1	2	2813.18	2813.18	0	-0.2	Specific	433.66	408.64	408.64	6.23	318	>FBN1 N term EGF12 swap	1	DW012721_4.5155.5155.2	controllerType=0 controllerNumber=1 scan=5155	13.2947
06094:3	1	K.TC[+57.021]VDVNEC[+57.021]DLNPNIC[+57.021]LSGTC[+57.021]ENTK.G	1280		C[+57]*4	938.398	3	2813.18	2813.18	0	-2.3	Specific	446.32	446.32	446.32	6.27	318	>FBN1 N term EGF12 swap	1	DW012721_4.5318.5318.3	controllerType=0 controllerNumber=1 scan=5318	13.6668
05958:3	1	K.TC[+57.021]VDVNEC[+57.021]DLNPNIC[+57.021]LSGTC[+57.021]ENTK.G	1280		C[+57]*4	938.399	3	2813.18	2813.18	0	-0.8	Specific	500.02	423.93	423.93	6.51	318	>FBN1 N term EGF12 swap	1	DW012721_4.5207.5207.3	controllerType=0 controllerNumber=1 scan=5207	13.4155
06027:3	1	K.TC[+57.021]VDVNEC[+57.021]DLNPNIC[+57.021]LSGTC[+57.021]ENTK.G	1280		C[+57]*4	938.399	3	2813.18	2813.18	0	-1.3	Specific	529.2	444.52	444.52	6.69	318	>FBN1 N term EGF12 swap	1	DW012721_4.5264.5264.3	controllerType=0 controllerNumber=1 scan=5264	13.5433
05896:3	1	K.TC[+57.021]VDVNEC[+57.021]DLNPNIC[+57.021]LSGTC[+57.021]ENTK.G	1280		C[+57]*4	938.399	3	2813.18	2813.18	0	-0.8	Specific	547.16	478.86	478.86	6.69	318	>FBN1 N term EGF12 swap	1	DW012721_4.5154.5154.3	controllerType=0 controllerNumber=1 scan=5154	13.2925
06272:3	1	K.TC[+57.021]VDVN[+0.984]EC[+57.021]DLNPNIC[+57.021]LSGTC[+57.021]ENTK.G	1280		C[+57]*4, N[+1]	938.731	3	2814.18	2814.17	0	3.7	Specific	213.7	213.7	10.94	1.76	318	>FBN1 N term EGF12 swap	1	DW012721_4.5465.5465.2	controllerType=0 controllerNumber=1 scan=5465	14.004
04118:2	1	K.GSFIC[+57.021]HC[+57.021]DMGYSGK.K	1304		C[+57]*2	809.825	2	1618.64	1618.64	0	-1.5	Specific	123.53	113.47	113.47	1.89	318	>FBN1 N term EGF12 swap	1	DW012721_4.3718.3718.2	controllerType=0 controllerNumber=1 scan=3718	10.0772
04004:2	1	K.GSFIC[+57.021]HC[+57.021]DMGYSGK.K	1304		C[+57]*2	809.824	2	1618.64	1618.64	0	-2	Specific	372.5	287.03	287.03	3.99	318	>FBN1 N term EGF12 swap	1	DW012721_4.3638.3638.2	controllerType=0 controllerNumber=1 scan=3638	9.8935
04152:3	1	K.GSFIC[+57.021]HC[+57.021]DMGYSGK.K	1304		C[+57]*2	540.217	3	1618.64	1618.64	0	-4.1	Specific	425.66	332.12	332.12	6.08	318	>FBN1 N term EGF12 swap	1	DW012721_4.3746.3746.3	controllerType=0 controllerNumber=1 scan=3746	10.1405
03998:3	1	K.GSFIC[+57.021]HC[+57.021]DMGYSGK.K	1304		C[+57]*2	540.219	3	1618.64	1618.64	0	-2.1	Specific	425.84	328.6	328.6	5.17	318	>FBN1 N term EGF12 swap	1	DW012721_4.3635.3635.3	controllerType=0 controllerNumber=1 scan=3635	9.889
03634:3	1	K.GSFIC[+57.021]HC[+57.021]DMGYSGK.K	1304		C[+57]*2	540.218	3	1618.64	1618.64	0	-2.3	Specific	434.09	285.55	285.55	4.82	318	>FBN1 N term EGF12 swap	1	DW012721_4.3340.3340.3	controllerType=0 controllerNumber=1 scan=3340	9.2411
04073:3	1	K.GSFIC[+57.021]HC[+57.021]DMGYSGK.K	1304		C[+57]*2	540.218	3	1618.64	1618.64	0	-3.2	Specific	438.07	318.77	318.77	5.88	318	>FBN1 N term EGF12 swap	1	DW012721_4.3690.3690.3	controllerType=0 controllerNumber=1 scan=3690	10.0142
03922:3	1	K.GSFIC[+57.021]HC[+57.021]DMGYSGK.K	1304		C[+57]*2	540.219	3	1618.64	1618.64	0	-1.6	Specific	456.91	293.42	293.42	5.18	318	>FBN1 N term EGF12 swap	1	DW012721_4.3576.3576.3	controllerType=0 controllerNumber=1 scan=3576	9.758
03698:3	1	K.GSFIC[+57.021]HC[+57.021]DMGYSGK.K	1304		C[+57]*2	540.218	3	1618.64	1618.64	0	-2.4	Specific	458.34	344.94	344.94	6.28	318	>FBN1 N term EGF12 swap	1	DW012721_4.3393.3393.3	controllerType=0 controllerNumber=1 scan=3393	9.3569
03648:2	1	K.GSFIC[+57.021]HC[+57.021]DMGYSGK.K	1304		C[+57]*2	809.824	2	1618.64	1618.64	0	-2.6	Specific	482.14	381.64	381.64	6.5	318	>FBN1 N term EGF12 swap	1	DW012721_4.3352.3352.2	controllerType=0 controllerNumber=1 scan=3352	9.2681
03934:2	1	K.GSFIC[+57.021]HC[+57.021]DMGYSGK.K	1304		C[+57]*2	809.824	2	1618.64	1618.64	0	-2.8	Specific	495.18	397.6	397.6	6.5	318	>FBN1 N term EGF12 swap	1	DW012721_4.3584.3584.2	controllerType=0 controllerNumber=1 scan=3584	9.7751
04285:3	1	K.GSFIC[+57.021]HC[+57.021]DMGYS[+162.053]GK.K	1304	Hex(1)	C[+57]*2, S[+162]	594.236	3	1780.69	1780.7	0	-2.4	Specific	32.07	32.07	11.46	1.77	318	>FBN1 N term EGF12 swap	1	DW012721_4.3849.3849.3	controllerType=0 controllerNumber=1 scan=3849	10.3737
03381:3	1	K.GSFIC[+57.021]HC[+57.021]D[+15.995]MGYSGK.K	1304		C[+57]*2, D[+16]	545.55	3	1634.63	1634.64	0	-2.9	Specific	134.49	134.49	4	2.05	318	>FBN1 N term EGF12 swap	1	DW012721_4.3126.3126.3	controllerType=0 controllerNumber=1 scan=3126	8.7699
03095:3	1	K.GSFIC[+57.021]HC[+57.021]DM[+15.995]GYSGK.K	1304		C[+57]*2, M[+16]	545.55	3	1634.64	1634.64	0	-2.3	Specific	258.37	251.8	26.54	3.37	318	>FBN1 N term EGF12 swap	1	DW012721_4.2895.2895.3	controllerType=0 controllerNumber=1 scan=2895	8.2399
03579:3	1	K.GSFIC[+57.021]HC[+57.021]DM[+15.995]GYSGK.K	1304		C[+57]*2, M[+16]	545.55	3	1634.64	1634.64	0	-1.9	Specific	268.77	258.56	27.13	3.78	318	>FBN1 N term EGF12 swap	1	DW012721_4.3297.3297.3	controllerType=0 controllerNumber=1 scan=3297	9.147
03768:3	1	K.GSFIC[+57.021]HC[+57.021]DM[+15.995]GYSGK.K	1304		C[+57]*2, M[+16]	545.55	3	1634.63	1634.64	0	-2.9	Specific	271.44	255.8	31.04	3.37	318	>FBN1 N term EGF12 swap	1	DW012721_4.3453.3453.3	controllerType=0 controllerNumber=1 scan=3453	9.4838
03854:3	1	K.GSFIC[+57.021]HC[+57.021]DM[+15.995]GYSGK.K	1304		C[+57]*2, M[+16]	545.55	3	1634.63	1634.64	0	-3	Specific	282.96	229.49	26.19	3.44	318	>FBN1 N term EGF12 swap	1	DW012721_4.3520.3520.3	controllerType=0 controllerNumber=1 scan=3520	9.632
03983:3	1	K.GSFIC[+57.021]HC[+57.021]DM[+15.995]GYSGK.K	1304		C[+57]*2, M[+16]	545.549	3	1634.63	1634.64	0	-3.4	Specific	284.26	245.3	11.77	3.68	318	>FBN1 N term EGF12 swap	1	DW012721_4.3624.3624.3	controllerType=0 controllerNumber=1 scan=3624	9.8644
03920:3	1	K.GSFIC[+57.021]HC[+57.021]DM[+15.995]GYSGK.K	1304		C[+57]*2, M[+16]	545.55	3	1634.64	1634.64	0	-1.9	Specific	299.36	280.09	2.83	4.2	318	>FBN1 N term EGF12 swap	1	DW012721_4.3575.3575.3	controllerType=0 controllerNumber=1 scan=3575	9.7559
03923:3	1	K.GSFIC[+57.021]HC[+57.021]DMGYS[+162.053]GK.K	1304	Hex(1)	C[+57]*2, S[+162]	594.236	3	1780.69	1780.7	0	-2.2	Specific	339.56	337.05	10.54	4.55	318	>FBN1 N term EGF12 swap	1	DW012721_4.3577.3577.3	controllerType=0 controllerNumber=1 scan=3577	9.7602
03766:2	1	K.GSFIC[+57.021]HC[+57.021]DMGYS[+162.053]GK.K	1304	Hex(1)	C[+57]*2, S[+162]	890.85	2	1780.69	1780.7	0	-2.8	Specific	356.15	326.29	22.45	4.7	318	>FBN1 N term EGF12 swap	1	DW012721_4.3452.3452.2	controllerType=0 controllerNumber=1 scan=3452	9.4816
03750:3	1	K.GSFIC[+57.021]HC[+57.021]DMGYS[+162.053]GK.K	1304	Hex(1)	C[+57]*2, S[+162]	594.236	3	1780.69	1780.7	0	-2.7	Specific	401.05	320.31	11.2	5.88	318	>FBN1 N term EGF12 swap	1	DW012721_4.3437.3437.3	controllerType=0 controllerNumber=1 scan=3437	9.452
03824:3	1	K.GSFIC[+57.021]HC[+57.021]DMGYS[+162.053]GK.K	1304	Hex(1)	C[+57]*2, S[+162]	594.236	3	1780.69	1780.7	0	-2.6	Specific	402.3	324.99	16.74	5	318	>FBN1 N term EGF12 swap	1	DW012721_4.3496.3496.3	controllerType=0 controllerNumber=1 scan=3496	9.578
03699:2	1	K.GSFIC[+57.021]HC[+57.021]DMGYS[+162.053]GK.K	1304	Hex(1)	C[+57]*2, S[+162]	890.851	2	1780.69	1780.7	0	-1.7	Specific	408.97	286.83	23.79	4.94	318	>FBN1 N term EGF12 swap	1	DW012721_4.3394.3394.2	controllerType=0 controllerNumber=1 scan=3394	9.3583
03682:3	1	K.GSFIC[+57.021]HC[+57.021]DMGYS[+162.053]GK.K	1304	Hex(1)	C[+57]*2, S[+162]	594.236	3	1780.69	1780.7	0	-1.5	Specific	435.88	338.79	17.71	6.24	318	>FBN1 N term EGF12 swap	1	DW012721_4.3381.3381.3	controllerType=0 controllerNumber=1 scan=3381	9.3322
03622:3	1	K.GSFIC[+57.021]HC[+57.021]DMGYS[+162.053]GK.K	1304	Hex(1)	C[+57]*2, S[+162]	594.236	3	1780.69	1780.7	0	-3.1	Specific	450.63	324.96	21.75	5.2	318	>FBN1 N term EGF12 swap	1	DW012721_4.3329.3329.3	controllerType=0 controllerNumber=1 scan=3329	9.2171
03635:2	1	K.GSFIC[+57.021]HC[+57.021]DMGYS[+162.053]GK.K	1304	Hex(1)	C[+57]*2, S[+162]	890.851	2	1780.69	1780.7	0	-1.5	Specific	567.33	444.03	47.93	7.48	318	>FBN1 N term EGF12 swap	1	DW012721_4.3341.3341.2	controllerType=0 controllerNumber=1 scan=3341	9.2429
03709:3	1	K.GS[+203.079]FIC[+57.021]H[+15.995]C[+57.021]DMGYSGK.K	1304	HexNAc(1)	C[+57]*2, H[+16], S[+203]	613.242	3	1837.71	1837.72	0	-3.4	Specific	9.22	9.22	8.21	1.75	318	>FBN1 N term EGF12 swap	1	DW012721_4.3404.3404.3	controllerType=0 controllerNumber=1 scan=3404	9.3809
03695:2	1	K.GSFIC[+57.021]H[+15.995]C[+57.021]DMGYS[+203.079]GK.K	1304	HexNAc(1)	C[+57]*2, H[+16], S[+203]	919.362	2	1837.72	1837.72	0	-1.7	Specific	25.17	25.17	4.25	1.76	318	>FBN1 N term EGF12 swap	1	DW012721_4.3389.3389.2	controllerType=0 controllerNumber=1 scan=3389	9.3474
03103:2	1	K.GSFIC[+57.021]HC[+57.021]D[+15.995]MGYS[+162.053]GK.K	1304	Hex(1)	C[+57]*2, D[+16], S[+162]	898.846	2	1796.69	1796.69	0	-3.8	Specific	25.36	25.36	0	1.76	318	>FBN1 N term EGF12 swap	1	DW012721_4.2903.2903.2	controllerType=0 controllerNumber=1 scan=2903	8.2572
03652:3	1	K.GSFIC[+57.021]H[+15.995]C[+57.021]DMGYS[+203.079]GK.K	1304	HexNAc(1)	C[+57]*2, H[+16], S[+203]	613.243	3	1837.71	1837.72	0	-3	Specific	25.94	25.94	4.14	1.75	318	>FBN1 N term EGF12 swap	1	DW012721_4.3354.3354.3	controllerType=0 controllerNumber=1 scan=3354	9.2724
03515:2	1	K.GSFIC[+57.021]HC[+57.021]DM[+15.995]GYS[+162.053]GK.K	1304	Hex(1)	C[+57]*2, M[+16], S[+162]	898.847	2	1796.69	1796.69	0	-2.9	Specific	81.41	81.41	20	1.82	318	>FBN1 N term EGF12 swap	1	DW012721_4.3244.3244.2	controllerType=0 controllerNumber=1 scan=3244	9.0305
03678:2	1	K.GSFIC[+57.021]H[+15.995]C[+57.021]DMGYS[+162.053]GK.K	1304	Hex(1)	C[+57]*2, H[+16], S[+162]	898.848	2	1796.69	1796.69	0	-1.9	Specific	82.85	82.85	0	1.85	318	>FBN1 N term EGF12 swap	1	DW012721_4.3377.3377.2	controllerType=0 controllerNumber=1 scan=3377	9.3216
03585:2	1	K.GSFIC[+57.021]HC[+57.021]D[+15.995]MGYS[+162.053]GK.K	1304	Hex(1)	C[+57]*2, D[+16], S[+162]	898.85	2	1796.69	1796.69	0	-0.1	Specific	94.38	94.38	0	1.8	318	>FBN1 N term EGF12 swap	1	DW012721_4.3300.3300.2	controllerType=0 controllerNumber=1 scan=3300	9.1535
03153:3	1	K.GSFIC[+57.021]HC[+57.021]D[+15.995]MGYS[+162.053]GK.K	1304	Hex(1)	C[+57]*2, D[+16], S[+162]	599.567	3	1796.69	1796.69	0	-2.9	Specific	115.85	98.85	4	1.87	318	>FBN1 N term EGF12 swap	1	DW012721_4.2945.2945.3	controllerType=0 controllerNumber=1 scan=2945	8.355
03465:3	1	K.GSFIC[+57.021]HC[+57.021]DM[+15.995]GYS[+162.053]GK.K	1304	Hex(1)	C[+57]*2, M[+16], S[+162]	599.568	3	1796.69	1796.69	0	-2	Specific	239	239	13.88	3.33	318	>FBN1 N term EGF12 swap	1	DW012721_4.3201.3201.3	controllerType=0 controllerNumber=1 scan=3201	8.9339
03592:3	1	K.GSFIC[+57.021]HC[+57.021]DM[+15.995]GYS[+162.053]GK.K	1304	Hex(1)	C[+57]*2, M[+16], S[+162]	599.568	3	1796.69	1796.69	0	-2.4	Specific	276.06	276.06	11.19	3.73	318	>FBN1 N term EGF12 swap	1	DW012721_4.3306.3306.3	controllerType=0 controllerNumber=1 scan=3306	9.1672
03527:3	1	K.GSFIC[+57.021]HC[+57.021]DM[+15.995]GYS[+162.053]GK.K	1304	Hex(1)	C[+57]*2, M[+16], S[+162]	599.567	3	1796.69	1796.69	0	-2.6	Specific	285.59	285.59	12.16	4.04	318	>FBN1 N term EGF12 swap	1	DW012721_4.3256.3256.3	controllerType=0 controllerNumber=1 scan=3256	9.0551
03087:3	1	K.GSFIC[+57.021]HC[+57.021]DM[+15.995]GYS[+162.053]GK.K	1304	Hex(1)	C[+57]*2, M[+16], S[+162]	599.567	3	1796.69	1796.69	0	-2.7	Specific	288.16	271.51	12.25	4.04	318	>FBN1 N term EGF12 swap	1	DW012721_4.2890.2890.3	controllerType=0 controllerNumber=1 scan=2890	8.2291
03661:3	1	K.GSFIC[+57.021]HC[+57.021]DM[+15.995]GYS[+162.053]GK.K	1304	Hex(1)	C[+57]*2, M[+16], S[+162]	599.567	3	1796.69	1796.69	0	-3.8	Specific	298.04	247.79	4.76	4.02	318	>FBN1 N term EGF12 swap	1	DW012721_4.3363.3363.3	controllerType=0 controllerNumber=1 scan=3363	9.2911
03181:4	1	K.GSFIC[+57.021]HC[+57.021]DMGYSGKK.G	1304		C[+57]*2	437.439	4	1746.73	1746.74	0	-2.9	Specific	247.24	174.2	174.2	2.48	318	>FBN1 N term EGF12 swap	1	DW012721_4.2968.2968.4	controllerType=0 controllerNumber=1 scan=2968	8.4076
03176:3	1	K.GSFIC[+57.021]HC[+57.021]DMGYSGKK.G	1304		C[+57]*2	582.917	3	1746.74	1746.74	0	-2.6	Specific	273.01	266.48	266.48	2.6	318	>FBN1 N term EGF12 swap	1	DW012721_4.2963.2963.3	controllerType=0 controllerNumber=1 scan=2963	8.3978
03314:3	1	K.GSFIC[+57.021]HC[+57.021]DMGYSGKK.G	1304		C[+57]*2	582.917	3	1746.74	1746.74	0	-2.5	Specific	285.87	201.62	201.62	2.56	318	>FBN1 N term EGF12 swap	1	DW012721_4.3069.3069.3	controllerType=0 controllerNumber=1 scan=3069	8.6414
03112:3	1	K.GSFIC[+57.021]HC[+57.021]DMGYSGKK.G	1304		C[+57]*2	582.917	3	1746.74	1746.74	0	-2.6	Specific	366.93	250.27	250.27	3.3	318	>FBN1 N term EGF12 swap	1	DW012721_4.2910.2910.3	controllerType=0 controllerNumber=1 scan=2910	8.2747
03113:4	1	K.GSFIC[+57.021]HC[+57.021]DMGYSGKK.G	1304		C[+57]*2	437.439	4	1746.73	1746.74	0	-2.7	Specific	398.82	242.05	242.05	4.3	318	>FBN1 N term EGF12 swap	1	DW012721_4.2911.2911.4	controllerType=0 controllerNumber=1 scan=2911	8.2768
03320:4	1	K.GSFIC[+57.021]HC[+57.021]DMGYSGKK.G	1304		C[+57]*2	437.439	4	1746.73	1746.74	0	-3.2	Specific	399.02	230.08	230.08	4.06	318	>FBN1 N term EGF12 swap	1	DW012721_4.3075.3075.4	controllerType=0 controllerNumber=1 scan=3075	8.6559
03177:3	1	K.GSFIC[+57.021]HC[+57.021]DMGYS[+162.053]GKK.G	1304	Hex(1)	C[+57]*2, S[+162]	636.934	3	1908.79	1908.79	0	-1.8	Specific	280.23	280.23	15.9	3.27	318	>FBN1 N term EGF12 swap	1	DW012721_4.2964.2964.3	controllerType=0 controllerNumber=1 scan=2964	8.4
03115:3	1	K.GSFIC[+57.021]HC[+57.021]DMGYS[+162.053]GKK.G	1304	Hex(1)	C[+57]*2, S[+162]	636.934	3	1908.79	1908.79	0	-2.3	Specific	376.98	280.03	12.92	3.8	318	>FBN1 N term EGF12 swap	1	DW012721_4.2913.2913.3	controllerType=0 controllerNumber=1 scan=2913	8.2811
03127:4	1	K.GSFIC[+57.021]HC[+57.021]DMGYS[+162.053]GKK.G	1304	Hex(1)	C[+57]*2, S[+162]	477.952	4	1908.79	1908.79	0	-3.1	Specific	395.35	339.11	9.08	5.09	318	>FBN1 N term EGF12 swap	1	DW012721_4.2922.2922.4	controllerType=0 controllerNumber=1 scan=2922	8.3022
02960:3	1	K.GKTGC[+57.021]TDINEC[+57.021]EIGAHNC[+57.021]GK.H	1319		C[+57]*3	740.985	3	2220.94	2220.94	0	-1.8	Specific	247.01	247.01	247.01	2.9	318	>FBN1 N term EGF12 swap	1	DW012721_4.2788.2788.3	controllerType=0 controllerNumber=1 scan=2788	7.993
03108:4	1	K.GKTGC[+57.021]TDINEC[+57.021]EIGAHNC[+57.021]GK.H	1319		C[+57]*3	555.989	4	2220.93	2220.94	0	-4.6	Specific	290.18	290.18	290.18	3.94	318	>FBN1 N term EGF12 swap	1	DW012721_4.2906.2906.4	controllerType=0 controllerNumber=1 scan=2906	8.2636
02864:4	1	K.GKTGC[+57.021]TDINEC[+57.021]EIGAHNC[+57.021]GK.H	1319		C[+57]*3	555.989	4	2220.93	2220.94	0	-3.9	Specific	509.63	509.63	509.63	7.32	318	>FBN1 N term EGF12 swap	1	DW012721_4.2713.2713.4	controllerType=0 controllerNumber=1 scan=2713	7.8192
02898:3	1	K.GKTGC[+57.021]TDINEC[+57.021]EIGAHNC[+57.021]GK.H	1319		C[+57]*3	740.983	3	2220.94	2220.94	0	-3.3	Specific	583.14	583.14	583.14	7.22	318	>FBN1 N term EGF12 swap	1	DW012721_4.2740.2740.3	controllerType=0 controllerNumber=1 scan=2740	7.8806
02998:4	1	K.GKTGC[+57.021]TDINEC[+57.021]EIGAHNC[+57.021]GK.H	1319		C[+57]*3	555.99	4	2220.94	2220.94	0	-2.5	Specific	636.32	636.32	636.32	9.13	318	>FBN1 N term EGF12 swap	1	DW012721_4.2820.2820.4	controllerType=0 controllerNumber=1 scan=2820	8.0672
02929:4	1	K.GKTGC[+57.021]TDINEC[+57.021]EIGAHNC[+57.021]GK.H	1319		C[+57]*3	555.99	4	2220.94	2220.94	0	-2	Specific	670.59	670.06	670.06	10.3	318	>FBN1 N term EGF12 swap	1	DW012721_4.2765.2765.4	controllerType=0 controllerNumber=1 scan=2765	7.9399
03466:2	1	K.TGC[+57.021]TDINEC[+57.021]EIGAHNC[+57.021]GK.H	1321		C[+57]*3	1018.41	2	2035.82	2035.83	0	-2.4	Specific	123.54	123.54	123.54	1.83	318	>FBN1 N term EGF12 swap	1	DW012721_4.3202.3202.2	controllerType=0 controllerNumber=1 scan=3202	8.9361
04054:3	1	K.TGC[+57.021]TDINEC[+57.021]EIGAHNC[+57.021]GK.H	1321		C[+57]*3	679.279	3	2035.82	2035.83	0	-2.8	Specific	324.87	324.87	324.87	4.68	318	>FBN1 N term EGF12 swap	1	DW012721_4.3674.3674.3	controllerType=0 controllerNumber=1 scan=3674	9.9758
03937:3	1	K.TGC[+57.021]TDINEC[+57.021]EIGAHNC[+57.021]GK.H	1321		C[+57]*3	679.28	3	2035.83	2035.83	0	-0.6	Specific	357.69	357.69	357.69	4.75	318	>FBN1 N term EGF12 swap	1	DW012721_4.3586.3586.3	controllerType=0 controllerNumber=1 scan=3586	9.7794
03792:3	1	K.TGC[+57.021]TDINEC[+57.021]EIGAHNC[+57.021]GK.H	1321		C[+57]*3	679.278	3	2035.82	2035.83	0	-3.2	Specific	398.88	398.88	398.88	6.12	318	>FBN1 N term EGF12 swap	1	DW012721_4.3472.3472.3	controllerType=0 controllerNumber=1 scan=3472	9.5275
03395:2	1	K.TGC[+57.021]TDINEC[+57.021]EIGAHNC[+57.021]GK.H	1321		C[+57]*3	1018.42	2	2035.82	2035.83	0	-1.3	Specific	401.88	360.6	360.6	4.39	318	>FBN1 N term EGF12 swap	1	DW012721_4.3140.3140.2	controllerType=0 controllerNumber=1 scan=3140	8.8024
03718:3	1	K.TGC[+57.021]TDINEC[+57.021]EIGAHNC[+57.021]GK.H	1321		C[+57]*3	679.278	3	2035.82	2035.83	0	-4	Specific	408.31	408.31	408.31	6.2	318	>FBN1 N term EGF12 swap	1	DW012721_4.3410.3410.3	controllerType=0 controllerNumber=1 scan=3410	9.3938
03866:3	1	K.TGC[+57.021]TDINEC[+57.021]EIGAHNC[+57.021]GK.H	1321		C[+57]*3	679.279	3	2035.82	2035.83	0	-2.5	Specific	446.17	446.17	446.17	7.27	318	>FBN1 N term EGF12 swap	1	DW012721_4.3528.3528.3	controllerType=0 controllerNumber=1 scan=3528	9.6511
03336:2	1	K.TGC[+57.021]TDINEC[+57.021]EIGAHNC[+57.021]GK.H	1321		C[+57]*3	1018.42	2	2035.82	2035.83	0	-1.2	Specific	475.87	376.53	376.53	6.52	318	>FBN1 N term EGF12 swap	1	DW012721_4.3089.3089.2	controllerType=0 controllerNumber=1 scan=3089	8.6883
03646:3	1	K.TGC[+57.021]TDINEC[+57.021]EIGAHNC[+57.021]GK.H	1321		C[+57]*3	679.276	3	2035.81	2035.83	0	-6.8	Specific	506.95	506.95	506.95	6.24	318	>FBN1 N term EGF12 swap	1	DW012721_4.3350.3350.3	controllerType=0 controllerNumber=1 scan=3350	9.2638
03577:3	1	K.TGC[+57.021]TDINEC[+57.021]EIGAHNC[+57.021]GK.H	1321		C[+57]*3	679.278	3	2035.82	2035.83	0	-4.3	Specific	552.64	520.86	520.86	7.53	318	>FBN1 N term EGF12 swap	1	DW012721_4.3295.3295.3	controllerType=0 controllerNumber=1 scan=3295	9.1427
03508:3	1	K.TGC[+57.021]TDINEC[+57.021]EIGAHNC[+57.021]GK.H	1321		C[+57]*3	679.278	3	2035.82	2035.83	0	-3.1	Specific	567.47	551.16	551.16	8.16	318	>FBN1 N term EGF12 swap	1	DW012721_4.3238.3238.3	controllerType=0 controllerNumber=1 scan=3238	9.0185
03445:3	1	K.TGC[+57.021]TDINEC[+57.021]EIGAHNC[+57.021]GK.H	1321		C[+57]*3	679.279	3	2035.82	2035.83	0	-2.7	Specific	597.85	534.44	534.44	8.16	318	>FBN1 N term EGF12 swap	1	DW012721_4.3183.3183.3	controllerType=0 controllerNumber=1 scan=3183	8.8965
03382:3	1	K.TGC[+57.021]TDINEC[+57.021]EIGAHNC[+57.021]GK.H	1321		C[+57]*3	679.279	3	2035.82	2035.83	0	-2.6	Specific	601.72	592.49	592.49	9.16	318	>FBN1 N term EGF12 swap	1	DW012721_4.3128.3128.3	controllerType=0 controllerNumber=1 scan=3128	8.7761
03322:3	1	K.TGC[+57.021]TDINEC[+57.021]EIGAHNC[+57.021]GK.H	1321		C[+57]*3	679.278	3	2035.82	2035.83	0	-3.4	Specific	613.62	613.62	613.62	9.16	318	>FBN1 N term EGF12 swap	1	DW012721_4.3076.3076.3	controllerType=0 controllerNumber=1 scan=3076	8.6581
03271:3	1	K.TGC[+57.021]TDIN[+15.995]EC[+57.021]EIGAHNC[+57.021]GK.H	1321		C[+57]*3, N[+16]	684.611	3	2051.82	2051.82	0	-2.1	Specific	188.97	188.97	0	3.13	318	>FBN1 N term EGF12 swap	1	DW012721_4.3037.3037.3	controllerType=0 controllerNumber=1 scan=3037	8.5684
03338:3	1	K.TGC[+57.021]TD[+15.995]INEC[+57.021]EIGAHNC[+57.021]GK.H	1321		C[+57]*3, D[+16]	684.61	3	2051.82	2051.82	0	-2.8	Specific	290.77	290.77	16.41	3.97	318	>FBN1 N term EGF12 swap	1	DW012721_4.3091.3091.3	controllerType=0 controllerNumber=1 scan=3091	8.6926
02147:3	1	K.HAVC[+57.021]TNTAGSFK.C	1339		C[+57]	431.539	3	1292.6	1292.61	0	-1.3	Specific	26.16	26.16	26.16	1.87	318	>FBN1 N term EGF12 swap	1	DW012721_4.2119.2119.3	controllerType=0 controllerNumber=1 scan=2119	6.4052
02135:3	1	K.HAVC[+57.021]TN[+15.995]TAGSFK.C	1339		C[+57], N[+16]	436.871	3	1308.6	1308.6	0	-1.7	Specific	4.32	4.32	4.32	1.81	318	>FBN1 N term EGF12 swap	1	DW012721_4.2109.2109.3	controllerType=0 controllerNumber=1 scan=2109	6.3806
02174:2	1	K.HAVC[+57.021]T[+162.053]NTAGSFK.C	1339	Hex(1)	C[+57], T[+162]	727.833	2	1454.66	1454.66	0	0	Specific	10.75	10.75	4	1.75	318	>FBN1 N term EGF12 swap	1	DW012721_4.2146.2146.2	controllerType=0 controllerNumber=1 scan=2146	6.472
02848:2	1	K.H[+15.995]AVC[+57.021]T[+203.079]NTAGSFK.C	1339	HexNAc(1)	C[+57], H[+16], T[+203]	756.342	2	1511.68	1511.68	0	-1.9	Specific	44.95	44.95	4	1.75	318	>FBN1 N term EGF12 swap	1	DW012721_4.2700.2700.2	controllerType=0 controllerNumber=1 scan=2700	7.7909
05718:2	1	K.C[+57.021]SC[+57.021]SPGWIGDGIK.C	1351		C[+57]*2	718.819	2	1436.63	1436.63	0	0.4	Specific	142.79	101.33	101.33	1.76	318	>FBN1 N term EGF12 swap	1	DW012721_4.5016.5016.3	controllerType=0 controllerNumber=1 scan=5016	12.9725
05256:3	1	K.C[+57.021]SC[+57.021]SPGWIGDGIK.C	1351		C[+57]*2	479.547	3	1436.63	1436.63	0	-1.5	Specific	250.87	102.94	102.94	1.99	318	>FBN1 N term EGF12 swap	1	DW012721_4.4636.4636.3	controllerType=0 controllerNumber=1 scan=4636	12.1165
05197:3	1	K.C[+57.021]SC[+57.021]SPGWIGDGIK.C	1351		C[+57]*2	479.547	3	1436.63	1436.63	0	-2.6	Specific	407.55	267.84	267.84	4.82	318	>FBN1 N term EGF12 swap	1	DW012721_4.4585.4585.3	controllerType=0 controllerNumber=1 scan=4585	12.0025
05579:2	1	K.C[+57.021]SC[+57.021]SPGWIGDGIK.C	1351		C[+57]*2	718.817	2	1436.63	1436.63	0	-2	Specific	426.72	222.79	222.79	4.63	318	>FBN1 N term EGF12 swap	1	DW012721_4.4908.4908.2	controllerType=0 controllerNumber=1 scan=4908	12.7215
05496:2	1	K.C[+57.021]SC[+57.021]SPGWIGDGIK.C	1351		C[+57]*2	718.817	2	1436.63	1436.63	0	-1.9	Specific	434.08	260.26	260.26	4.58	318	>FBN1 N term EGF12 swap	1	DW012721_4.4833.4833.2	controllerType=0 controllerNumber=1 scan=4833	12.5559
05431:2	1	K.C[+57.021]SC[+57.021]SPGWIGDGIK.C	1351		C[+57]*2	718.817	2	1436.63	1436.63	0	-2	Specific	518.03	310.47	310.47	6.32	318	>FBN1 N term EGF12 swap	1	DW012721_4.4780.4780.2	controllerType=0 controllerNumber=1 scan=4780	12.4354
05230:2	1	K.C[+57.021]SC[+57.021]SPGWIGDGIK.C	1351		C[+57]*2	718.818	2	1436.63	1436.63	0	-1.2	Specific	529.54	310.2	310.2	6.5	318	>FBN1 N term EGF12 swap	1	DW012721_4.4613.4613.2	controllerType=0 controllerNumber=1 scan=4613	12.0669
05298:2	1	K.C[+57.021]SC[+57.021]SPGWIGDGIK.C	1351		C[+57]*2	718.817	2	1436.63	1436.63	0	-1.9	Specific	543.16	326.08	326.08	6.5	318	>FBN1 N term EGF12 swap	1	DW012721_4.4669.4669.2	controllerType=0 controllerNumber=1 scan=4669	12.1909
05365:2	1	K.C[+57.021]SC[+57.021]SPGWIGDGIK.C	1351		C[+57]*2	718.817	2	1436.63	1436.63	0	-1.9	Specific	544.86	330.51	330.51	6.5	318	>FBN1 N term EGF12 swap	1	DW012721_4.4724.4724.2	controllerType=0 controllerNumber=1 scan=4724	12.311
05168:2	1	K.C[+57.021]SC[+57.021]SPGWIGDGIK.C	1351		C[+57]*2	718.817	2	1436.63	1436.63	0	-2.4	Specific	551.28	282.9	282.9	6.15	318	>FBN1 N term EGF12 swap	1	DW012721_4.4561.4561.2	controllerType=0 controllerNumber=1 scan=4561	11.9499
05282:2	1	K.C[+57.021]SC[+57.021]SPGW[+15.995]IGDGIK.C	1351		C[+57]*2, W[+16]	726.813	2	1452.62	1452.62	0	-4.3	Specific	309.18	214.73	105.05	3.68	318	>FBN1 N term EGF12 swap	1	DW012721_4.4655.4655.2	controllerType=0 controllerNumber=1 scan=4655	12.1581
06934:2	1	K.C[+57.021][-17.027]SC[+57.021]SPGWIGDGIK.C	1351		C[-17][+57]*2	710.304	2	1419.6	1419.6	0	-1.1	Specific	454.74	454.74	454.74	7.5	318	>FBN1 N term EGF12 swap	1	DW012721_4.6021.6021.2	controllerType=0 controllerNumber=1 scan=6021	15.2742
06874:2	1	K.C[+57.021][-17.027]SC[+57.021]SPGWIGDGIK.C	1351		C[-17][+57]*2	710.303	2	1419.6	1419.6	0	-2.4	Specific	557.43	557.43	557.43	7.6	318	>FBN1 N term EGF12 swap	1	DW012721_4.5966.5966.2	controllerType=0 controllerNumber=1 scan=5966	15.1518
06810:2	1	K.C[+57.021][-17.027]SC[+57.021]SPGWIGDGIK.C	1351		C[-17][+57]*2	710.304	2	1419.6	1419.6	0	-1.6	Specific	584.07	581.75	581.75	8.39	318	>FBN1 N term EGF12 swap	1	DW012721_4.5916.5916.2	controllerType=0 controllerNumber=1 scan=5916	15.0372
02832:3	1	K.C[+57.021]TDLDEC[+57.021]SNGTHMC[+57.021]SQHADC[+57.021]K.N	1364		C[+57]*4	842.642	3	2525.91	2525.92	0	-3.4	Specific	54.25	54.25	54.25	1.88	318	>FBN1 N term EGF12 swap	1	DW012721_4.2684.2684.3	controllerType=0 controllerNumber=1 scan=2684	7.7524
02861:4	1	K.C[+57.021]TDLDEC[+57.021]SNGTHMC[+57.021]SQHADC[+57.021]K.N	1364		C[+57]*4	632.234	4	2525.91	2525.92	0	-2.7	Specific	330.47	293.14	206.53	4.2	318	>FBN1 N term EGF12 swap	1	DW012721_4.2711.2711.4	controllerType=0 controllerNumber=1 scan=2711	7.8155
02797:4	1	K.C[+57.021]TDLDEC[+57.021]SNGTHMC[+57.021]SQHADC[+57.021]K.N	1364		C[+57]*4	632.234	4	2525.91	2525.92	0	-2.5	Specific	485.85	425.78	287.52	7.35	318	>FBN1 N term EGF12 swap	1	DW012721_4.2658.2658.4	controllerType=0 controllerNumber=1 scan=2658	7.6924
02846:4	1	K.C[+57.021]TDLDEC[+57.021]SN[+15.995]GTHMC[+57.021]SQHADC[+57.021]K.N	1364		C[+57]*4, N[+16]	636.232	4	2541.91	2541.92	0	-3.1	Specific	10.28	10.28	0	1.76	318	>FBN1 N term EGF12 swap	1	DW012721_4.2697.2697.4	controllerType=0 controllerNumber=1 scan=2697	7.7825
02757:4	1	K.C[+57.021]TDLDEC[+57.021]SN[+1768.640]GTHMC[+57.021]SQHADC[+57.021]K.N	1364	HexNAc(4)Hex(5)Fuc(1)	C[+57]*4, N[+1769]	1074.39	4	4294.56	4294.56	0	-0.5	Specific	31.03	22.45	4.49	2.48	318	>FBN1 N term EGF12 swap	1	DW012721_4.2622.2622.4	controllerType=0 controllerNumber=1 scan=2622	7.6084
03110:4	1	K.C[+57.021]TDLDEC[+57.021]SN[+0.984]GTHMC[+57.021]SQHADC[+57.021]K.N	1364		C[+57]*4, N[+1]	632.481	4	2526.9	2526.9	0	-0.3	Specific	240.85	240.85	240.85	4.11	318	>FBN1 N term EGF12 swap	1	DW012721_4.2909.2909.4	controllerType=0 controllerNumber=1 scan=2909	8.2725
02968:4	1	K.C[+57.021]TDLDEC[+57.021]SN[+0.984]GTHMC[+57.021]SQHADC[+57.021]K.N	1364		C[+57]*4, N[+1]	632.48	4	2526.9	2526.9	0	-2.7	Specific	416.54	375.87	375.87	7.07	318	>FBN1 N term EGF12 swap	1	DW012721_4.2794.2794.4	controllerType=0 controllerNumber=1 scan=2794	8.0059
03041:4	1	K.C[+57.021]TDLDEC[+57.021]SN[+0.984]GTHMC[+57.021]SQHADC[+57.021]K.N	1364		C[+57]*4, N[+1]	632.48	4	2526.9	2526.9	0	-2.6	Specific	522.66	482.1	482.1	7.53	318	>FBN1 N term EGF12 swap	1	DW012721_4.2855.2855.4	controllerType=0 controllerNumber=1 scan=2855	8.1486
06962:4	1	K.EGYTGDGFTC[+57.021]TDLDEC[+57.021]SENLNLC[+57.021]GNGQC[+57.021]LNAPGGYR.C	1396		C[+57]*4	1004.41	4	4014.62	4014.63	0	-1.9	Specific	447.21	447.21	1.56	6.66	318	>FBN1 N term EGF12 swap	1	DW012721_4.6045.6045.4	controllerType=0 controllerNumber=1 scan=6045	15.3295
06864:3	1	K.EGYTGDGFTC[+57.021]TDLDEC[+57.021]S[+203.079]ENLNLC[+57.021]GNGQC[+57.021]LNAPGGYR.C	1396	HexNAc(1)	C[+57]*4, S[+203]	1406.57	3	4217.7	4217.71	0	-0.4	Specific	90.62	90.62	9.6	1.99	318	>FBN1 N term EGF12 swap	1	DW012721_4.5959.5959.3	controllerType=0 controllerNumber=1 scan=5959	15.1348
06963:3	1	K.EGYTGDGFTC[+57.021]TDLDEC[+57.021]SENLNLC[+57.021]GNGQC[+57.021]LN[+15.995]APGGYR.C	1396		C[+57]*4, N[+16]	1344.21	3	4030.62	4030.62	0	-0.2	Specific	158.67	158.67	28.18	2.6	318	>FBN1 N term EGF12 swap	1	DW012721_4.6046.6046.3	controllerType=0 controllerNumber=1 scan=6046	15.3317
06885:4	1	K.EGYTGDGFTC[+57.021]TDLDEC[+57.021]S[+203.079]ENLNLC[+57.021]GNGQC[+57.021]LNAPGGYR.C	1396	HexNAc(1)	C[+57]*4, S[+203]	1055.18	4	4217.7	4217.71	0	-2.3	Specific	468.54	468.54	0.46	6.5	318	>FBN1 N term EGF12 swap	1	DW012721_4.5975.5975.4	controllerType=0 controllerNumber=1 scan=5975	15.1703
06945:4	1	K.EGYTGDGFTC[+57.021]TDLDEC[+57.021]SENLNLC[+57.021]GNGQC[+57.021]LN[+15.995]APGGYR.C	1396		C[+57]*4, N[+16]	1008.41	4	4030.62	4030.62	0	-1.1	Specific	468.91	468.91	24.15	6.66	318	>FBN1 N term EGF12 swap	1	DW012721_4.6029.6029.4	controllerType=0 controllerNumber=1 scan=6029	15.2916
06851:3	1	K.EGYTGDGFTC[+57.021]TDLDEC[+57.021]S[+203.079]ENLNLC[+57.021]GNGQC[+57.021]LN[+15.995]APGGYR.C	1396	HexNAc(1)	C[+57]*4, N[+16], S[+203]	1411.91	3	4233.7	4233.7	0	0.1	Specific	106.38	106.38	9.6	2.23	318	>FBN1 N term EGF12 swap	1	DW012721_4.5949.5949.3	controllerType=0 controllerNumber=1 scan=5949	15.1127
06907:4	1	K.EGYTGDGFTC[+57.021]TDLDEC[+57.021]S[+203.079]ENLNLC[+57.021]GNGQC[+57.021]LN[+15.995]APGGYR.C	1396	HexNAc(1)	C[+57]*4, N[+16], S[+203]	1059.18	4	4233.69	4233.7	0	-2	Specific	272.54	272.54	9.6	4.32	318	>FBN1 N term EGF12 swap	1	DW012721_4.5997.5997.4	controllerType=0 controllerNumber=1 scan=5997	15.2178
07021:4	1	K.EGYTGDGFTC[+57.021]TDLDEC[+57.021]S[+203.079]ENLNLC[+57.021]GN[+0.984]GQC[+57.021]LNAPGGYR.C	1396	HexNAc(1)	C[+57]*4, N[+1], S[+203]	1055.43	4	4218.68	4218.69	0	-2.2	Specific	460.49	460.49	9.6	6.5	318	>FBN1 N term EGF12 swap	1	DW012721_4.6093.6093.4	controllerType=0 controllerNumber=1 scan=6093	15.4414
06825:4	1	K.EGYTGDGFTC[+57.021]TDLDEC[+57.021]S[+203.079]ENLNLC[+57.021]GNGQC[+57.021]LN[+15.995]APGGYR.C	1396	HexNAc(1)	C[+57]*4, N[+16], S[+203]	1059.18	4	4233.69	4233.7	0	-1.5	Specific	495.7	495.7	9.6	6.74	318	>FBN1 N term EGF12 swap	1	DW012721_4.5927.5927.4	controllerType=0 controllerNumber=1 scan=5927	15.063
07024:4	1	K.EGYTGDGFTC[+57.021]TDLDEC[+57.021]S[+203.079]ENLNLC[+57.021]GN[+0.984]GQC[+57.021]LN[+15.995]APGGYR.C	1396	HexNAc(1)	C[+57]*4, N[+1][+16], S[+203]	1059.43	4	4234.68	4234.69	0	-0.5	Specific	400.7	400.7	9.6	6.46	318	>FBN1 N term EGF12 swap	1	DW012721_4.6095.6095.4	controllerType=0 controllerNumber=1 scan=6095	15.4458
05399:2	1	R.C[+57.021]EC[+57.021]DMGFVPSADGK.A	1432		C[+57]*2	786.81	2	1572.61	1572.61	0	0.4	Specific	358.91	358.91	358.91	5.98	318	>FBN1 N term EGF12 swap	1	DW012721_4.4754.4754.2	controllerType=0 controllerNumber=1 scan=4754	12.3742
05044:3	1	R.C[+57.021]EC[+57.021]DMGFVPSADGK.A	1432		C[+57]*2	524.875	3	1572.61	1572.61	0	-1.8	Specific	391.94	391.94	391.94	5.95	318	>FBN1 N term EGF12 swap	1	DW012721_4.4467.4467.3	controllerType=0 controllerNumber=1 scan=4467	11.7345
05303:2	1	R.C[+57.021]EC[+57.021]DMGFVPSADGK.A	1432		C[+57]*2	786.807	2	1572.61	1572.61	0	-3.7	Specific	457.63	457.63	457.63	7.34	318	>FBN1 N term EGF12 swap	1	DW012721_4.4673.4673.2	controllerType=0 controllerNumber=1 scan=4673	12.1992
05019:2	1	R.C[+57.021]EC[+57.021]DMGFVPSADGK.A	1432		C[+57]*2	786.808	2	1572.61	1572.61	0	-2.8	Specific	504.25	504.25	504.25	7.42	318	>FBN1 N term EGF12 swap	1	DW012721_4.4444.4444.2	controllerType=0 controllerNumber=1 scan=4444	11.6851
05077:2	1	R.C[+57.021]EC[+57.021]DMGFVPSADGK.A	1432		C[+57]*2	786.809	2	1572.61	1572.61	0	-1.3	Specific	520.07	520.07	520.07	7.76	318	>FBN1 N term EGF12 swap	1	DW012721_4.4492.4492.2	controllerType=0 controllerNumber=1 scan=4492	11.794
05215:2	1	R.C[+57.021]EC[+57.021]DMGFVPSADGK.A	1432		C[+57]*2	786.808	2	1572.61	1572.61	0	-2.1	Specific	520.78	520.78	520.78	7.76	318	>FBN1 N term EGF12 swap	1	DW012721_4.4602.4602.2	controllerType=0 controllerNumber=1 scan=4602	12.0421
05152:2	1	R.C[+57.021]EC[+57.021]DMGFVPSADGK.A	1432		C[+57]*2	786.809	2	1572.61	1572.61	0	-1.7	Specific	542.73	542.73	542.73	7.76	318	>FBN1 N term EGF12 swap	1	DW012721_4.4547.4547.2	controllerType=0 controllerNumber=1 scan=4547	11.918
05597:2	1	R.C[+57.021]EC[+57.021]D[+15.995]MGFVPSADGK.A	1432		C[+57]*2, D[+16]	794.806	2	1588.6	1588.61	0	-2.2	Specific	58.36	58.36	4	1.77	318	>FBN1 N term EGF12 swap	1	DW012721_4.4923.4923.3	controllerType=0 controllerNumber=1 scan=4923	12.7573
05111:2	1	R.C[+57.021]EC[+57.021]D[+15.995]MGFVPSADGK.A	1432		C[+57]*2, D[+16]	794.806	2	1588.6	1588.61	0	-2.3	Specific	114.19	114.19	4	1.81	318	>FBN1 N term EGF12 swap	1	DW012721_4.4518.4518.3	controllerType=0 controllerNumber=1 scan=4518	11.8503
04809:2	1	R.C[+57.021]EC[+57.021]DM[+15.995]GFVPSADGK.A	1432		C[+57]*2, M[+16]	794.806	2	1588.6	1588.61	0	-1.7	Specific	376.18	376.18	27.85	7.22	318	>FBN1 N term EGF12 swap	1	DW012721_4.4274.4274.2	controllerType=0 controllerNumber=1 scan=4274	11.3122
05080:2	1	R.C[+57.021]EC[+57.021]DM[+15.995]GFVPSADGK.A	1432		C[+57]*2, M[+16]	794.805	2	1588.6	1588.61	0	-2.9	Specific	378.82	378.82	6.76	7.05	318	>FBN1 N term EGF12 swap	1	DW012721_4.4495.4495.2	controllerType=0 controllerNumber=1 scan=4495	11.7994
05013:2	1	R.C[+57.021]EC[+57.021]DM[+15.995]GFVPSADGK.A	1432		C[+57]*2, M[+16]	794.806	2	1588.6	1588.61	0	-2	Specific	392.54	392.54	26.02	7.22	318	>FBN1 N term EGF12 swap	1	DW012721_4.4440.4440.2	controllerType=0 controllerNumber=1 scan=4440	11.6766
04739:2	1	R.C[+57.021]EC[+57.021]DM[+15.995]GFVPSADGK.A	1432		C[+57]*2, M[+16]	794.806	2	1588.6	1588.61	0	-1.7	Specific	402.24	402.24	27.33	7.3	318	>FBN1 N term EGF12 swap	1	DW012721_4.4220.4220.2	controllerType=0 controllerNumber=1 scan=4220	11.1898
04216:2	1	R.C[+57.021]EC[+57.021]DM[+15.995]GFVPSADGK.A	1432		C[+57]*2, M[+16]	794.806	2	1588.6	1588.61	0	-2.4	Specific	402.5	402.5	27.76	7.14	318	>FBN1 N term EGF12 swap	1	DW012721_4.3796.3796.2	controllerType=0 controllerNumber=1 scan=3796	10.2538
04940:2	1	R.C[+57.021]EC[+57.021]DM[+15.995]GFVPSADGK.A	1432		C[+57]*2, M[+16]	794.805	2	1588.6	1588.61	0	-2.5	Specific	423.93	423.93	49.56	7.14	318	>FBN1 N term EGF12 swap	1	DW012721_4.4384.4384.2	controllerType=0 controllerNumber=1 scan=4384	11.5518
04873:2	1	R.C[+57.021]EC[+57.021]DM[+15.995]GFVPSADGK.A	1432		C[+57]*2, M[+16]	794.805	2	1588.6	1588.61	0	-2.6	Specific	431.11	431.11	27.97	7.14	318	>FBN1 N term EGF12 swap	1	DW012721_4.4327.4327.2	controllerType=0 controllerNumber=1 scan=4327	11.4305
06763:2	1	R.C[+57.021][-17.027]EC[+57.021]DMGFVPSADGK.A	1432		C[-17][+57]*2	778.295	2	1555.58	1555.59	0	-1.7	Specific	510.51	510.51	510.51	7.58	318	>FBN1 N term EGF12 swap	1	DW012721_4.5871.5871.2	controllerType=0 controllerNumber=1 scan=5871	14.9324
06819:2	1	R.C[+57.021][-17.027]EC[+57.021]DMGFVPSADGK.A	1432		C[-17][+57]*2	778.295	2	1555.58	1555.59	0	-2.4	Specific	548.49	548.49	548.49	7.6	318	>FBN1 N term EGF12 swap	1	DW012721_4.5923.5923.2	controllerType=0 controllerNumber=1 scan=5923	15.0543
09548:3	1	K.AC[+57.021]EDIDEC[+57.021]SLPNIC[+57.021]VFGTC[+57.021]HNLPGLFR.C	1446		C[+57]*4	1065.48	3	3194.41	3194.42	0	-1.1	Specific	4.4	4.4	4.4	1.96	318	>FBN1 N term EGF12 swap	1	DW012721_4.8187.8187.3	controllerType=0 controllerNumber=1 scan=8187	20.3091
09616:3	1	K.AC[+57.021]EDIDEC[+57.021]SLPNIC[+57.021]VFGTC[+57.021]HNLPGLFR.C	1446		C[+57]*4	1065.47	3	3194.4	3194.42	0	-4.2	Specific	9.18	9.18	9.18	1.91	318	>FBN1 N term EGF12 swap	1	DW012721_4.8242.8242.3	controllerType=0 controllerNumber=1 scan=8242	20.4393
09149:3	1	K.AC[+57.021]EDIDEC[+57.021]SLPNIC[+57.021]VFGTC[+57.021]HNLPGLFR.C	1446		C[+57]*4	1065.47	3	3194.41	3194.42	0	-2	Specific	104.22	104.22	104.22	1.8	318	>FBN1 N term EGF12 swap	1	DW012721_4.7864.7864.3	controllerType=0 controllerNumber=1 scan=7864	19.548
08524:4	1	K.AC[+57.021]EDIDEC[+57.021]SLPNIC[+57.021]VFGTC[+57.021]HNLPGLFR.C	1446		C[+57]*4	799.355	4	3194.4	3194.42	0	-6.3	Specific	157.55	157.55	157.55	1.75	318	>FBN1 N term EGF12 swap	1	DW012721_4.7354.7354.3	controllerType=0 controllerNumber=1 scan=7354	18.3542
09115:3	1	K.AC[+57.021]EDIDEC[+57.021]SLPNIC[+57.021]VFGTC[+57.021]HNLPGLFR.C	1446		C[+57]*4	1065.48	3	3194.42	3194.42	0	-0.2	Specific	169.3	169.3	169.3	2.96	318	>FBN1 N term EGF12 swap	1	DW012721_4.7834.7834.3	controllerType=0 controllerNumber=1 scan=7834	19.4775
08712:3	1	K.AC[+57.021]EDIDEC[+57.021]SLPNIC[+57.021]VFGTC[+57.021]HNLPGLFR.C	1446		C[+57]*4	1065.48	3	3194.41	3194.42	0	-1.2	Specific	197.56	197.56	197.56	3.19	318	>FBN1 N term EGF12 swap	1	DW012721_4.7506.7506.3	controllerType=0 controllerNumber=1 scan=7506	18.7076
08949:3	1	K.AC[+57.021]EDIDEC[+57.021]SLPNIC[+57.021]VFGTC[+57.021]HNLPGLFR.C	1446		C[+57]*4	1065.48	3	3194.41	3194.42	0	-1	Specific	267.02	267.02	267.02	3.74	318	>FBN1 N term EGF12 swap	1	DW012721_4.7701.7701.3	controllerType=0 controllerNumber=1 scan=7701	19.1629
08649:3	1	K.AC[+57.021]EDIDEC[+57.021]SLPNIC[+57.021]VFGTC[+57.021]HNLPGLFR.C	1446		C[+57]*4	1065.47	3	3194.41	3194.42	0	-1.8	Specific	295.17	295.17	295.17	4.92	318	>FBN1 N term EGF12 swap	1	DW012721_4.7455.7455.3	controllerType=0 controllerNumber=1 scan=7455	18.5863
09049:3	1	K.AC[+57.021]EDIDEC[+57.021]SLPNIC[+57.021]VFGTC[+57.021]HNLPGLFR.C	1446		C[+57]*4	1065.47	3	3194.41	3194.42	0	-3.4	Specific	301.33	301.33	301.33	4.94	318	>FBN1 N term EGF12 swap	1	DW012721_4.7777.7777.3	controllerType=0 controllerNumber=1 scan=7777	19.3426
08861:3	1	K.AC[+57.021]EDIDEC[+57.021]SLPNIC[+57.021]VFGTC[+57.021]HNLPGLFR.C	1446		C[+57]*4	1065.47	3	3194.4	3194.42	0	-4.2	Specific	312.13	312.13	312.13	4.94	318	>FBN1 N term EGF12 swap	1	DW012721_4.7625.7625.6	controllerType=0 controllerNumber=1 scan=7625	18.9858
07876:3	1	K.AC[+57.021]EDIDEC[+57.021]SLPNIC[+57.021]VFGTC[+57.021]HNLPGLFR.C	1446		C[+57]*4	1065.48	3	3194.42	3194.42	0	-0.3	Specific	345.71	345.71	345.71	5.44	318	>FBN1 N term EGF12 swap	1	DW012721_4.6809.6809.2	controllerType=0 controllerNumber=1 scan=6809	17.0968
08346:3	1	K.AC[+57.021]EDIDEC[+57.021]SLPNIC[+57.021]VFGTC[+57.021]HNLPGLFR.C	1446		C[+57]*4	1065.48	3	3194.41	3194.42	0	-1.7	Specific	427.48	427.48	427.48	6.75	318	>FBN1 N term EGF12 swap	1	DW012721_4.7202.7202.3	controllerType=0 controllerNumber=1 scan=7202	18.007
08536:3	1	K.AC[+57.021]EDIDEC[+57.021]SLPNIC[+57.021]VFGTC[+57.021]HNLPGLFR.C	1446		C[+57]*4	1065.48	3	3194.41	3194.42	0	-0.5	Specific	431.05	431.05	431.05	6.75	318	>FBN1 N term EGF12 swap	1	DW012721_4.7363.7363.3	controllerType=0 controllerNumber=1 scan=7363	18.3756
08417:3	1	K.AC[+57.021]EDIDEC[+57.021]SLPNIC[+57.021]VFGTC[+57.021]HNLPGLFR.C	1446		C[+57]*4	1065.48	3	3194.41	3194.42	0	-1.6	Specific	434.08	434.08	434.08	6.75	318	>FBN1 N term EGF12 swap	1	DW012721_4.7261.7261.3	controllerType=0 controllerNumber=1 scan=7261	18.1406
08479:3	1	K.AC[+57.021]EDIDEC[+57.021]SLPNIC[+57.021]VFGTC[+57.021]HNLPGLFR.C	1446		C[+57]*4	1065.48	3	3194.42	3194.42	0	0.1	Specific	468.83	468.83	468.83	6.95	318	>FBN1 N term EGF12 swap	1	DW012721_4.7311.7311.3	controllerType=0 controllerNumber=1 scan=7311	18.2551
08283:3	1	K.AC[+57.021]EDIDEC[+57.021]SLPNIC[+57.021]VFGTC[+57.021]HNLPGLFR.C	1446		C[+57]*4	1065.48	3	3194.41	3194.42	0	-1.2	Specific	473.77	473.77	473.77	6.95	318	>FBN1 N term EGF12 swap	1	DW012721_4.7146.7146.3	controllerType=0 controllerNumber=1 scan=7146	17.8785
08213:3	1	K.AC[+57.021]EDIDEC[+57.021]SLPNIC[+57.021]VFGTC[+57.021]HNLPGLFR.C	1446		C[+57]*4	1065.48	3	3194.41	3194.42	0	-0.4	Specific	539.84	539.84	539.84	7.21	318	>FBN1 N term EGF12 swap	1	DW012721_4.7090.7090.3	controllerType=0 controllerNumber=1 scan=7090	17.7483
08081:3	1	K.AC[+57.021]EDIDEC[+57.021]SLPNIC[+57.021]VFGTC[+57.021]HNLPGLFR.C	1446		C[+57]*4	1065.48	3	3194.42	3194.42	0	-0.1	Specific	548.59	548.59	548.59	7.21	318	>FBN1 N term EGF12 swap	1	DW012721_4.6979.6979.3	controllerType=0 controllerNumber=1 scan=6979	17.4901
08150:3	1	K.AC[+57.021]EDIDEC[+57.021]SLPNIC[+57.021]VFGTC[+57.021]HNLPGLFR.C	1446		C[+57]*4	1065.48	3	3194.41	3194.42	0	-0.9	Specific	571	571	571	7.85	318	>FBN1 N term EGF12 swap	1	DW012721_4.7034.7034.3	controllerType=0 controllerNumber=1 scan=7034	17.6188
07890:3	1	K.AC[+57.021]EDIDEC[+57.021]SLPNIC[+57.021]VFGTC[+57.021]HNLPGLFR.C	1446		C[+57]*4	1065.48	3	3194.42	3194.42	0	-0.3	Specific	573.89	573.89	573.89	7.85	318	>FBN1 N term EGF12 swap	1	DW012721_4.6820.6820.3	controllerType=0 controllerNumber=1 scan=6820	17.1231
08291:4	1	K.AC[+57.021]EDIDEC[+57.021]SLPNIC[+57.021]VFGTC[+57.021]HNLPGLFR.C	1446		C[+57]*4	799.359	4	3194.41	3194.42	0	-1	Specific	589.07	589.07	589.07	7.85	318	>FBN1 N term EGF12 swap	1	DW012721_4.7154.7154.4	controllerType=0 controllerNumber=1 scan=7154	17.8979
08017:3	1	K.AC[+57.021]EDIDEC[+57.021]SLPNIC[+57.021]VFGTC[+57.021]HNLPGLFR.C	1446		C[+57]*4	1065.48	3	3194.41	3194.42	0	-0.4	Specific	589.31	589.31	589.31	7.85	318	>FBN1 N term EGF12 swap	1	DW012721_4.6923.6923.3	controllerType=0 controllerNumber=1 scan=6923	17.3614
08225:4	1	K.AC[+57.021]EDIDEC[+57.021]SLPNIC[+57.021]VFGTC[+57.021]HNLPGLFR.C	1446		C[+57]*4	799.356	4	3194.4	3194.42	0	-4.2	Specific	630.3	630.3	630.3	8.68	318	>FBN1 N term EGF12 swap	1	DW012721_4.7099.7099.4	controllerType=0 controllerNumber=1 scan=7099	17.7697
07946:3	1	K.AC[+57.021]EDIDEC[+57.021]SLPNIC[+57.021]VFGTC[+57.021]HNLPGLFR.C	1446		C[+57]*4	1065.48	3	3194.42	3194.42	0	-0.1	Specific	632.9	632.9	632.9	8.85	318	>FBN1 N term EGF12 swap	1	DW012721_4.6868.6868.3	controllerType=0 controllerNumber=1 scan=6868	17.2346
08165:4	1	K.AC[+57.021]EDIDEC[+57.021]SLPNIC[+57.021]VFGTC[+57.021]HNLPGLFR.C	1446		C[+57]*4	799.358	4	3194.41	3194.42	0	-1.8	Specific	668.24	668.24	668.24	9.85	318	>FBN1 N term EGF12 swap	1	DW012721_4.7048.7048.4	controllerType=0 controllerNumber=1 scan=7048	17.6512
08018:4	1	K.AC[+57.021]EDIDEC[+57.021]SLPNIC[+57.021]VFGTC[+57.021]HNLPGLFR.C	1446		C[+57]*4	799.359	4	3194.41	3194.42	0	-0.9	Specific	724.08	724.08	724.08	10.85	318	>FBN1 N term EGF12 swap	1	DW012721_4.6924.6924.4	controllerType=0 controllerNumber=1 scan=6924	17.3626
07924:5	1	K.AC[+57.021]EDIDEC[+57.021]SLPNIC[+57.021]VFGTC[+57.021]HNLPGLFR.C	1446		C[+57]*4	639.688	5	3194.41	3194.42	0	-2.1	Specific	733.26	733.26	733.26	10.85	318	>FBN1 N term EGF12 swap	1	DW012721_4.6850.6850.5	controllerType=0 controllerNumber=1 scan=6850	17.1919
08083:4	1	K.AC[+57.021]EDIDEC[+57.021]SLPNIC[+57.021]VFGTC[+57.021]HNLPGLFR.C	1446		C[+57]*4	799.359	4	3194.41	3194.42	0	-1.1	Specific	745.48	745.48	745.48	10.85	318	>FBN1 N term EGF12 swap	1	DW012721_4.6980.6980.4	controllerType=0 controllerNumber=1 scan=6980	17.4919
07883:4	1	K.AC[+57.021]EDIDEC[+57.021]SLPNIC[+57.021]VFGTC[+57.021]HNLPGLFR.C	1446		C[+57]*4	799.359	4	3194.41	3194.42	0	-0.4	Specific	771.98	771.98	771.98	11.85	318	>FBN1 N term EGF12 swap	1	DW012721_4.6816.6816.4	controllerType=0 controllerNumber=1 scan=6816	17.1144
07947:4	1	K.AC[+57.021]EDIDEC[+57.021]SLPNIC[+57.021]VFGTC[+57.021]HNLPGLFR.C	1446		C[+57]*4	799.359	4	3194.41	3194.42	0	-0.8	Specific	812.73	812.73	812.73	12.85	318	>FBN1 N term EGF12 swap	1	DW012721_4.6869.6869.4	controllerType=0 controllerNumber=1 scan=6869	17.2357
07938:2	1	K.AC[+57.021]EDIDEC[+57.021]SLPNIC[+57.021]VFGTC[+57.021]HN[+15.995]LPGLFR.C	1446		C[+57]*4, N[+16]	1605.71	2	3210.41	3210.41	0	-1.2	Specific	22.35	22.35	0	1.75	318	>FBN1 N term EGF12 swap	1	DW012721_4.6862.6862.2	controllerType=0 controllerNumber=1 scan=6862	17.2196
09363:3	1	K.AC[+57.021]EDIDEC[+57.021]SLPN[+0.984]IC[+57.021]VFGTC[+57.021]HNLPGLFR.C	1446		C[+57]*4, N[+1]	1065.81	3	3195.42	3195.4	0	5.6	Specific	122.52	122.52	122.52	1.76	318	>FBN1 N term EGF12 swap	1	DW012721_4.8042.8042.3	controllerType=0 controllerNumber=1 scan=8042	19.9671
08184:4	1	K.AC[+57.021]EDIDEC[+57.021]SLPNIC[+57.021]VFGTC[+57.021]HN[+15.995]LPGLFR.C	1446		C[+57]*4, N[+16]	803.357	4	3210.41	3210.41	0	-1.7	Specific	378.06	378.06	23.84	6.67	318	>FBN1 N term EGF12 swap	1	DW012721_4.7064.7064.4	controllerType=0 controllerNumber=1 scan=7064	17.688
07857:3	1	K.AC[+57.021]EDIDEC[+57.021]SLPN[+15.995]IC[+57.021]VFGTC[+57.021]HNLPGLFR.C	1446		C[+57]*4, N[+16]	1070.81	3	3210.41	3210.41	0	0	Specific	403.38	403.38	13.9	6.75	318	>FBN1 N term EGF12 swap	1	DW012721_4.6795.6795.3	controllerType=0 controllerNumber=1 scan=6795	17.0644
08043:4	1	K.AC[+57.021]EDIDEC[+57.021]SLPNIC[+57.021]VFGTC[+57.021]HN[+15.995]LPGLFR.C	1446		C[+57]*4, N[+16]	803.356	4	3210.4	3210.41	0	-2.1	Specific	439.54	439.54	36.58	6.75	318	>FBN1 N term EGF12 swap	1	DW012721_4.6946.6946.4	controllerType=0 controllerNumber=1 scan=6946	17.4139
08190:3	1	K.AC[+57.021]EDIDEC[+57.021]SLPNIC[+57.021]VFGTC[+57.021]HN[+15.995]LPGLFR.C	1446		C[+57]*4, N[+16]	1070.81	3	3210.41	3210.41	0	0.4	Specific	440.5	440.5	32.89	6.95	318	>FBN1 N term EGF12 swap	1	DW012721_4.7070.7070.3	controllerType=0 controllerNumber=1 scan=7070	17.7019
08123:3	1	K.AC[+57.021]EDIDEC[+57.021]SLPNIC[+57.021]VFGTC[+57.021]HN[+15.995]LPGLFR.C	1446		C[+57]*4, N[+16]	1070.81	3	3210.41	3210.41	0	-0.4	Specific	492.85	492.85	17.88	7.03	318	>FBN1 N term EGF12 swap	1	DW012721_4.7011.7011.3	controllerType=0 controllerNumber=1 scan=7011	17.565
07973:4	1	K.AC[+57.021]EDIDEC[+57.021]SLPNIC[+57.021]VFGTC[+57.021]HN[+15.995]LPGLFR.C	1446		C[+57]*4, N[+16]	803.357	4	3210.4	3210.41	0	-2	Specific	501.02	501.02	49.14	7.03	318	>FBN1 N term EGF12 swap	1	DW012721_4.6890.6890.4	controllerType=0 controllerNumber=1 scan=6890	17.2838
07988:3	1	K.AC[+57.021]EDIDEC[+57.021]SLPNIC[+57.021]VFGTC[+57.021]HN[+15.995]LPGLFR.C	1446		C[+57]*4, N[+16]	1070.81	3	3210.41	3210.41	0	-0.6	Specific	513.52	513.52	45.42	7.03	318	>FBN1 N term EGF12 swap	1	DW012721_4.6901.6901.3	controllerType=0 controllerNumber=1 scan=6901	17.3097
07920:3	1	K.AC[+57.021]EDIDEC[+57.021]SLPNIC[+57.021]VFGTC[+57.021]HN[+15.995]LPGLFR.C	1446		C[+57]*4, N[+16]	1070.81	3	3210.41	3210.41	0	-1.9	Specific	575.83	575.83	47.36	7.85	318	>FBN1 N term EGF12 swap	1	DW012721_4.6846.6846.3	controllerType=0 controllerNumber=1 scan=6846	17.1842
08057:3	1	K.AC[+57.021]EDIDEC[+57.021]SLPNIC[+57.021]VFGTC[+57.021]HN[+15.995]LPGLFR.C	1446		C[+57]*4, N[+16]	1070.81	3	3210.41	3210.41	0	-0.5	Specific	585.06	585.06	43.71	7.85	318	>FBN1 N term EGF12 swap	1	DW012721_4.6957.6957.3	controllerType=0 controllerNumber=1 scan=6957	17.4397
07911:4	1	K.AC[+57.021]EDIDEC[+57.021]SLPNIC[+57.021]VFGTC[+57.021]HN[+15.995]LPGLFR.C	1446		C[+57]*4, N[+16]	803.357	4	3210.4	3210.41	0	-2	Specific	834.37	834.37	44.11	12.85	318	>FBN1 N term EGF12 swap	1	DW012721_4.6837.6837.4	controllerType=0 controllerNumber=1 scan=6837	17.1627
08331:3	1	K.AC[+57.021]EDIDEC[+57.021]SLPN[+0.984]IC[+57.021]VFGTC[+57.021]HN[+15.995]LPGLFR.C	1446		C[+57]*4, N[+1][+16]	1071.14	3	3211.41	3211.4	0	3.8	Specific	353.01	353.01	35	3.67	318	>FBN1 N term EGF12 swap	1	DW012721_4.7189.7189.3	controllerType=0 controllerNumber=1 scan=7189	17.9774
07493:2	1	R.C[+57.021]EC[+57.021]EIGYELDR.S	1473		C[+57]*2	722.295	2	1443.58	1443.59	0	-3.7	Specific	365.88	365.88	365.88	3.9	318	>FBN1 N term EGF12 swap	1	DW012721_4.6490.6490.2	controllerType=0 controllerNumber=1 scan=6490	16.3531
04911:3	1	R.C[+57.021]EC[+57.021]EIGYELDR.S	1473		C[+57]*2	481.865	3	1443.58	1443.59	0	-5.3	Specific	372.58	346.29	346.29	2.82	318	>FBN1 N term EGF12 swap	1	DW012721_4.4357.4357.3	controllerType=0 controllerNumber=1 scan=4357	11.4922
04993:3	1	R.C[+57.021]EC[+57.021]EIGYELDR.S	1473		C[+57]*2	481.866	3	1443.58	1443.59	0	-3.8	Specific	386.26	372.31	372.31	4.71	318	>FBN1 N term EGF12 swap	1	DW012721_4.4423.4423.3	controllerType=0 controllerNumber=1 scan=4423	11.637
06500:2	1	R.C[+57.021]EC[+57.021]EIGYELDR.S	1473		C[+57]*2	722.296	2	1443.58	1443.59	0	-2.7	Specific	436.95	436.95	436.95	6.3	318	>FBN1 N term EGF12 swap	1	DW012721_4.5656.5656.2	controllerType=0 controllerNumber=1 scan=5656	14.4387
05690:2	1	R.C[+57.021]EC[+57.021]EIGYELDR.S	1473		C[+57]*2	722.296	2	1443.58	1443.59	0	-2.5	Specific	485.84	477.94	477.94	6.59	318	>FBN1 N term EGF12 swap	1	DW012721_4.4994.4994.2	controllerType=0 controllerNumber=1 scan=4994	12.9205
06035:2	1	R.C[+57.021]EC[+57.021]EIGYELDR.S	1473		C[+57]*2	722.297	2	1443.59	1443.59	0	-1.3	Specific	525.03	454.24	454.24	6.93	318	>FBN1 N term EGF12 swap	1	DW012721_4.5269.5269.2	controllerType=0 controllerNumber=1 scan=5269	13.5541
05951:2	1	R.C[+57.021]EC[+57.021]EIGYELDR.S	1473		C[+57]*2	722.297	2	1443.59	1443.59	0	-0.8	Specific	555.09	490.38	490.38	6.93	318	>FBN1 N term EGF12 swap	1	DW012721_4.5200.5200.2	controllerType=0 controllerNumber=1 scan=5200	13.3984
05462:2	1	R.C[+57.021]EC[+57.021]EIGYELDR.S	1473		C[+57]*2	722.296	2	1443.58	1443.59	0	-2.1	Specific	575.41	549.15	549.15	7.56	318	>FBN1 N term EGF12 swap	1	DW012721_4.4807.4807.2	controllerType=0 controllerNumber=1 scan=4807	12.4949
05553:2	1	R.C[+57.021]EC[+57.021]EIGYELDR.S	1473		C[+57]*2	722.297	2	1443.59	1443.59	0	-1	Specific	575.8	536.67	536.67	7.56	318	>FBN1 N term EGF12 swap	1	DW012721_4.4882.4882.2	controllerType=0 controllerNumber=1 scan=4882	12.662
05332:2	1	R.C[+57.021]EC[+57.021]EIGYELDR.S	1473		C[+57]*2	722.296	2	1443.58	1443.59	0	-2.5	Specific	586.15	481.24	481.24	7.4	318	>FBN1 N term EGF12 swap	1	DW012721_4.4696.4696.2	controllerType=0 controllerNumber=1 scan=4696	12.2474
05397:2	1	R.C[+57.021]EC[+57.021]EIGYELDR.S	1473		C[+57]*2	722.296	2	1443.59	1443.59	0	-1.9	Specific	594.13	538.04	538.04	7.56	318	>FBN1 N term EGF12 swap	1	DW012721_4.4752.4752.2	controllerType=0 controllerNumber=1 scan=4752	12.3699
05165:2	1	R.C[+57.021]EC[+57.021]EIGYELDR.S	1473		C[+57]*2	722.296	2	1443.58	1443.59	0	-2.1	Specific	601.49	484.5	484.5	8.4	318	>FBN1 N term EGF12 swap	1	DW012721_4.4559.4559.2	controllerType=0 controllerNumber=1 scan=4559	11.9455
05615:2	1	R.C[+57.021]EC[+57.021]EIGYELDR.S	1473		C[+57]*2	722.297	2	1443.59	1443.59	0	-1.5	Specific	602.44	561.92	561.92	8.56	318	>FBN1 N term EGF12 swap	1	DW012721_4.4938.4938.2	controllerType=0 controllerNumber=1 scan=4938	12.7909
04952:2	1	R.C[+57.021]EC[+57.021]EIGYELDR.S	1473		C[+57]*2	722.296	2	1443.59	1443.59	0	-1.7	Specific	603.51	538.14	538.14	8.56	318	>FBN1 N term EGF12 swap	1	DW012721_4.4393.4393.2	controllerType=0 controllerNumber=1 scan=4393	11.5731
05247:2	1	R.C[+57.021]EC[+57.021]EIGYELDR.S	1473		C[+57]*2	722.296	2	1443.58	1443.59	0	-2.2	Specific	605.07	520.79	520.79	8.4	318	>FBN1 N term EGF12 swap	1	DW012721_4.4628.4628.2	controllerType=0 controllerNumber=1 scan=4628	12.0973
05094:2	1	R.C[+57.021]EC[+57.021]EIGYELDR.S	1473		C[+57]*2	722.296	2	1443.58	1443.59	0	-2.1	Specific	608.92	468.54	468.54	8.4	318	>FBN1 N term EGF12 swap	1	DW012721_4.4504.4504.2	controllerType=0 controllerNumber=1 scan=4504	11.82
04889:2	1	R.C[+57.021]EC[+57.021]EIGYELDR.S	1473		C[+57]*2	722.296	2	1443.59	1443.59	0	-1.9	Specific	616.29	495.11	495.11	8.56	318	>FBN1 N term EGF12 swap	1	DW012721_4.4340.4340.2	controllerType=0 controllerNumber=1 scan=4340	11.4577
05024:2	1	R.C[+57.021]EC[+57.021]EIGYELDR.S	1473		C[+57]*2	722.296	2	1443.59	1443.59	0	-1.6	Specific	617.03	498.27	498.27	8.56	318	>FBN1 N term EGF12 swap	1	DW012721_4.4449.4449.2	controllerType=0 controllerNumber=1 scan=4449	11.6968
06973:2	1	R.C[+57.021][-17.027]EC[+57.021]EIGYELDR.S	1473		C[-17][+57]*2	713.783	2	1426.56	1426.56	0	-2.1	Specific	474.3	474.3	474.3	5.79	318	>FBN1 N term EGF12 swap	1	DW012721_4.6055.6055.2	controllerType=0 controllerNumber=1 scan=6055	15.3532
06909:2	1	R.C[+57.021][-17.027]EC[+57.021]EIGYELDR.S	1473		C[-17][+57]*2	713.783	2	1426.56	1426.56	0	-2.4	Specific	519.41	519.41	519.41	5.71	318	>FBN1 N term EGF12 swap	1	DW012721_4.6000.6000.2	controllerType=0 controllerNumber=1 scan=6000	15.2253
06842:2	1	R.C[+57.021][-17.027]EC[+57.021]EIGYELDR.S	1473		C[-17][+57]*2	713.783	2	1426.56	1426.56	0	-2.4	Specific	584.96	584.96	584.96	7.4	318	>FBN1 N term EGF12 swap	1	DW012721_4.5941.5941.2	controllerType=0 controllerNumber=1 scan=5941	15.0941
07313:4	1	R.[+28.031]SGGNC[+57.021]TDVNEC[+57.021]LDPT[+132.042]TC[+57.021]ISGNC[+57.021]VNTPGSYIC[+57.021]DC[+57.021]PPDFELNPTR.V	1484	Pent(1)	.[28], C[+57]*6, T[+132]	1257.02	4	5025.04	5024.07	1	-7.5	Specific	310.34	310.34	0	2.41	318	>FBN1 N term EGF12 swap	1	DW012721_4.6342.6342.4	controllerType=0 controllerNumber=1 scan=6342	16.0132
03408:3	2	K.[+14.016]GSYGMDC[+57.021]H[+15.995]C[+57.021]IFS[+426.137]GK.T	221	Hex(1)Pent(2)	.[14], C[+57]*2, H[+16], S[+426]	692.26	3	2074.76	2074.79	0	-13.6	Specific	14.33	14.33	14.33	1.56	8	>Reverse >FBN1 N term EGF12 swap	2	DW012721_4.3151.3151.3	controllerType=0 controllerNumber=1 scan=3151	8.8258
04259:3	2	R.[+28.031]D[+15.995]PTSHYGPNC[+57.021]AC[+57.021]QYK.G	343		.[28], C[+57]*2, D[+16]	614.591	3	1841.76	1841.76	0	-0.7	Specific	11.35	11.35	11.35	1.57	8	>Reverse >FBN1 N term EGF12 swap	2	DW012721_4.3828.3828.3	controllerType=0 controllerNumber=1 scan=3828	10.3256
04840:4	2	K.[+14.016]GNT[+162.053]IEKT[+132.042]AFGPGR.P	512	Hex(1),Pent(1)	.[14], T[+132][+162]	414.708	4	1655.81	1655.81	0	-1.9	Specific	1.94	1.94	1.94	1.57	8	>Reverse >FBN1 N term EGF12 swap	2	DW012721_4.4300.4300.4	controllerType=0 controllerNumber=1 scan=4300	11.3677
04559:3	2	R.[+28.031]GAIPLTC[+57.021]EED[+15.995]EYR.L	561		.[28], C[+57], D[+16]	532.912	3	1596.72	1596.72	0	0.4	Specific	4.21	4.21	4.21	1.57	8	>Reverse >FBN1 N term EGF12 swap	2	DW012721_4.4071.4071.3	controllerType=0 controllerNumber=1 scan=4071	10.8554
05015:3	2	K.GTSDVEYGSN[+0.984]C[+57.021]IC[+57.021]K.Y	774		C[+57]*2, N[+1]	530.885	3	1590.64	1590.64	0	-0.9	Specific	27.9	27.9	27.9	1.57	8	>Reverse >FBN1 N term EGF12 swap	2	DW012721_4.4442.4442.3	controllerType=0 controllerNumber=1 scan=4442	11.6808
07692:2	2	K.TVAGFLPKIC[+57.021]QGR.K	855		C[+57]	723.898	2	1446.79	1446.79	0	0.1	Specific	44.51	44.51	44.51	1.55	8	>Reverse >FBN1 N term EGF12 swap	2	DW012721_4.6653.6653.2	controllerType=0 controllerNumber=1 scan=6653	16.7322
04982:4	2	R.PPERS[+426.137]PYLYEVPPR.P	1092	Hex(1)Pent(2)	S[+426]	532.26	4	2126.02	2126.02	0	0.5	Specific	36.69	36.69	36.69	1.57	8	>Reverse >FBN1 N term EGF12 swap	2	DW012721_4.4416.4416.4	controllerType=0 controllerNumber=1 scan=4416	11.6221
04916:4	2	R.PPERS[+426.137]PYLYEVPPR.P	1092	Hex(1)Pent(2)	S[+426]	532.26	4	2126.02	2126.02	0	0	Specific	56.54	56.54	56.54	1.57	8	>Reverse >FBN1 N term EGF12 swap	2	DW012721_4.4362.4362.4	controllerType=0 controllerNumber=1 scan=4362	11.5034
04484:2	2	K.[+28.031]WGPC[+57.021]C[+57.021]YAN[+0.984]YR.S	1463		.[28], C[+57]*2, N[+1]	688.28	2	1375.55	1375.56	0	-1.7	Specific	19.94	16.16	16.16	1.55	8	>Reverse >FBN1 N term EGF12 swap	2	DW012721_4.4013.4013.2	controllerType=0 controllerNumber=1 scan=4013	10.7309

## Sheet: DW_021921_4
Query #:z	Protein Rank	Peptide < ProteinMetrics Confidential >	Starting position	Glycans NHFAGNa	Modification Type(s)	Observed m/z	z	Observed (M+H)	Calc. mass (M+H)	Off-by-x error	Mass error (ppm)	Cleavage	Score	Delta	Delta Mod	|Log Prob|	# of unique peptides	Protein Name	Protein DB number	Comment	Scan #	Scan Time
01468:2	1	R.NTPGSYSC[+57.021]TC[+57.021]PK.G	786		C[+57]*2	686.288	2	1371.57	1371.57	0	0.8	Specific	430.09	430.09	430.09	6.67	470	>FBN1 N term EGF12 swap	1	DW021921_4.1493.1493.2	controllerType=0 controllerNumber=1 scan=1493	4.5071
01960:2	1	R.NTPGSYSC[+57.021]TC[+57.021]PK.G	786		C[+57]*2	686.29	2	1371.57	1371.57	0	4.3	Specific	568.47	568.47	568.47	8.47	470	>FBN1 N term EGF12 swap	1	DW021921_4.1917.1917.2	controllerType=0 controllerNumber=1 scan=1917	5.4974
01903:2	1	R.NTPGSYSC[+57.021]TC[+57.021]PK.G	786		C[+57]*2	686.289	2	1371.57	1371.57	0	2.8	Specific	605.98	605.98	605.98	9.22	470	>FBN1 N term EGF12 swap	1	DW021921_4.1861.1861.2	controllerType=0 controllerNumber=1 scan=1861	5.3667
01527:2	1	R.NTPGSYSC[+57.021]TC[+57.021]PK.G	786		C[+57]*2	686.288	2	1371.57	1371.57	0	1.9	Specific	631.38	631.38	631.38	9.22	470	>FBN1 N term EGF12 swap	1	DW021921_4.1542.1542.2	controllerType=0 controllerNumber=1 scan=1542	4.6221
01767:2	1	R.NTPGSYSC[+57.021]TC[+57.021]PK.G	786		C[+57]*2	686.289	2	1371.57	1371.57	0	2.3	Specific	653.94	653.94	653.94	10.22	470	>FBN1 N term EGF12 swap	1	DW021921_4.1750.1750.2	controllerType=0 controllerNumber=1 scan=1750	5.1085
01649:2	1	R.NTPGSYSC[+57.021]TC[+57.021]PK.G	786		C[+57]*2	686.289	2	1371.57	1371.57	0	2.5	Specific	658.37	658.37	658.37	10.22	470	>FBN1 N term EGF12 swap	1	DW021921_4.1644.1644.2	controllerType=0 controllerNumber=1 scan=1644	4.8597
01838:2	1	R.NTPGSYSC[+57.021]TC[+57.021]PK.G	786		C[+57]*2	686.289	2	1371.57	1371.57	0	2.4	Specific	659.14	659.14	659.14	10.22	470	>FBN1 N term EGF12 swap	1	DW021921_4.1807.1807.2	controllerType=0 controllerNumber=1 scan=1807	5.241
01705:2	1	R.NTPGSYSC[+57.021]TC[+57.021]PK.G	786		C[+57]*2	686.288	2	1371.57	1371.57	0	2.1	Specific	669.79	669.79	669.79	10.22	470	>FBN1 N term EGF12 swap	1	DW021921_4.1697.1697.2	controllerType=0 controllerNumber=1 scan=1697	4.984
01592:2	1	R.NTPGSYSC[+57.021]TC[+57.021]PK.G	786		C[+57]*2	686.289	2	1371.57	1371.57	0	2.3	Specific	678.56	678.56	678.56	10.22	470	>FBN1 N term EGF12 swap	1	DW021921_4.1596.1596.2	controllerType=0 controllerNumber=1 scan=1596	4.748
01378:2	1	R.N[+15.995]TPGSYSC[+57.021]TC[+57.021]PK.G	786		C[+57]*2, N[+16]	694.287	2	1387.57	1387.56	0	3.6	Specific	347.53	347.53	347.53	5.26	470	>FBN1 N term EGF12 swap	1	DW021921_4.1419.1419.2	controllerType=0 controllerNumber=1 scan=1419	4.3338
01510:2	1	R.N[+15.995]TPGSYSC[+57.021]TC[+57.021]PK.G	786		C[+57]*2, N[+16]	694.285	2	1387.56	1387.56	0	1.1	Specific	352.88	352.88	352.88	3.52	470	>FBN1 N term EGF12 swap	1	DW021921_4.1527.1527.2	controllerType=0 controllerNumber=1 scan=1527	4.5853
01775:3	1	R.NTPGS[+162.053]YSC[+57.021]TC[+57.021]PK.G	786	Hex(1)	C[+57]*2, S[+162]	511.879	3	1533.62	1533.62	0	1.6	Specific	229.79	229.79	0	2.12	470	>FBN1 N term EGF12 swap	1	DW021921_4.1755.1755.3	controllerType=0 controllerNumber=1 scan=1755	5.1191
01712:3	1	R.NT[+162.053]PGSYSC[+57.021]TC[+57.021]PK.G	786	Hex(1)	C[+57]*2, T[+162]	511.879	3	1533.62	1533.62	0	1.6	Specific	334.4	334.4	5.3	3.11	470	>FBN1 N term EGF12 swap	1	DW021921_4.1701.1701.3	controllerType=0 controllerNumber=1 scan=1701	4.9927
01277:2	1	R.NTPGS[+162.053]YSC[+57.021]TC[+57.021]PK.G	786	Hex(1)	C[+57]*2, S[+162]	767.315	2	1533.62	1533.62	0	1.7	Specific	351.19	351.19	0	5.01	470	>FBN1 N term EGF12 swap	1	DW021921_4.1327.1327.2	controllerType=0 controllerNumber=1 scan=1327	4.1227
01413:3	1	R.NT[+162.053]PGSYSC[+57.021]TC[+57.021]PK.G	786	Hex(1)	C[+57]*2, T[+162]	511.879	3	1533.62	1533.62	0	2.2	Specific	462.22	462.22	5.3	5.36	470	>FBN1 N term EGF12 swap	1	DW021921_4.1447.1447.3	controllerType=0 controllerNumber=1 scan=1447	4.4005
02078:2	1	R.NTPGS[+162.053]YSC[+57.021]TC[+57.021]PK.G	786	Hex(1)	C[+57]*2, S[+162]	767.315	2	1533.62	1533.62	0	1.9	Specific	482.55	482.55	0	6.84	470	>FBN1 N term EGF12 swap	1	DW021921_4.2019.2019.2	controllerType=0 controllerNumber=1 scan=2019	5.7349
01339:2	1	R.NTPGS[+162.053]YSC[+57.021]TC[+57.021]PK.G	786	Hex(1)	C[+57]*2, S[+162]	767.316	2	1533.63	1533.62	0	3.7	Specific	489.83	489.83	0	7.1	470	>FBN1 N term EGF12 swap	1	DW021921_4.1382.1382.2	controllerType=0 controllerNumber=1 scan=1382	4.2499
01474:3	1	R.NT[+162.053]PGSYSC[+57.021]TC[+57.021]PK.G	786	Hex(1)	C[+57]*2, T[+162]	511.879	3	1533.62	1533.62	0	2.5	Specific	540.64	540.64	5.3	7.05	470	>FBN1 N term EGF12 swap	1	DW021921_4.1499.1499.3	controllerType=0 controllerNumber=1 scan=1499	4.5225
01694:2	1	R.NTPGS[+162.053]YSC[+57.021]TC[+57.021]PK.G	786	Hex(1)	C[+57]*2, S[+162]	767.315	2	1533.62	1533.62	0	2.3	Specific	555.29	555.29	0	7.14	470	>FBN1 N term EGF12 swap	1	DW021921_4.1688.1688.2	controllerType=0 controllerNumber=1 scan=1688	4.9627
02007:2	1	R.NTPGS[+162.053]YSC[+57.021]TC[+57.021]PK.G	786	Hex(1)	C[+57]*2, S[+162]	767.315	2	1533.62	1533.62	0	2.1	Specific	562.77	562.77	0	8.22	470	>FBN1 N term EGF12 swap	1	DW021921_4.1959.1959.2	controllerType=0 controllerNumber=1 scan=1959	5.5967
01607:3	1	R.NT[+162.053]PGSYSC[+57.021]TC[+57.021]PK.G	786	Hex(1)	C[+57]*2, T[+162]	511.879	3	1533.62	1533.62	0	1.8	Specific	589.91	589.91	5.3	8.12	470	>FBN1 N term EGF12 swap	1	DW021921_4.1607.1607.3	controllerType=0 controllerNumber=1 scan=1607	4.7741
01541:3	1	R.NT[+162.053]PGSYSC[+57.021]TC[+57.021]PK.G	786	Hex(1)	C[+57]*2, T[+162]	511.879	3	1533.62	1533.62	0	1.6	Specific	601.2	601.2	5.3	9.12	470	>FBN1 N term EGF12 swap	1	DW021921_4.1553.1553.3	controllerType=0 controllerNumber=1 scan=1553	4.6478
01648:2	1	R.NTPGS[+162.053]YSC[+57.021]TC[+57.021]PK.G	786	Hex(1)	C[+57]*2, S[+162]	767.315	2	1533.62	1533.62	0	2.4	Specific	606.88	606.88	0	9.22	470	>FBN1 N term EGF12 swap	1	DW021921_4.1643.1643.2	controllerType=0 controllerNumber=1 scan=1643	4.8579
01591:2	1	R.NTPGS[+162.053]YSC[+57.021]TC[+57.021]PK.G	786	Hex(1)	C[+57]*2, S[+162]	767.315	2	1533.62	1533.62	0	2.5	Specific	617.86	617.86	0	9.22	470	>FBN1 N term EGF12 swap	1	DW021921_4.1595.1595.2	controllerType=0 controllerNumber=1 scan=1595	4.7458
01525:2	1	R.NTPGS[+162.053]YSC[+57.021]TC[+57.021]PK.G	786	Hex(1)	C[+57]*2, S[+162]	767.315	2	1533.62	1533.62	0	2.5	Specific	623.83	623.83	0	9.22	470	>FBN1 N term EGF12 swap	1	DW021921_4.1540.1540.2	controllerType=0 controllerNumber=1 scan=1540	4.6177
01947:2	1	R.NTPGS[+162.053]YSC[+57.021]TC[+57.021]PK.G	786	Hex(1)	C[+57]*2, S[+162]	767.315	2	1533.62	1533.62	0	2.5	Specific	625.53	625.53	0	9.22	470	>FBN1 N term EGF12 swap	1	DW021921_4.1904.1904.2	controllerType=0 controllerNumber=1 scan=1904	5.4673
01390:2	1	R.NTPGS[+162.053]YSC[+57.021]TC[+57.021]PK.G	786	Hex(1)	C[+57]*2, S[+162]	767.315	2	1533.62	1533.62	0	2.3	Specific	629.54	629.54	0	9.22	470	>FBN1 N term EGF12 swap	1	DW021921_4.1431.1431.2	controllerType=0 controllerNumber=1 scan=1431	4.3641
01756:2	1	R.NTPGS[+162.053]YSC[+57.021]TC[+57.021]PK.G	786	Hex(1)	C[+57]*2, S[+162]	767.315	2	1533.62	1533.62	0	2.3	Specific	632.66	632.66	1.72	9.22	470	>FBN1 N term EGF12 swap	1	DW021921_4.1739.1739.2	controllerType=0 controllerNumber=1 scan=1739	5.0823
01890:2	1	R.NTPGS[+162.053]YSC[+57.021]TC[+57.021]PK.G	786	Hex(1)	C[+57]*2, S[+162]	767.315	2	1533.62	1533.62	0	2.5	Specific	632.8	632.8	1.43	9.22	470	>FBN1 N term EGF12 swap	1	DW021921_4.1849.1849.2	controllerType=0 controllerNumber=1 scan=1849	5.3387
01825:2	1	R.NTPGS[+162.053]YSC[+57.021]TC[+57.021]PK.G	786	Hex(1)	C[+57]*2, S[+162]	767.316	2	1533.62	1533.62	0	2.7	Specific	638.52	638.52	0	9.22	470	>FBN1 N term EGF12 swap	1	DW021921_4.1794.1794.2	controllerType=0 controllerNumber=1 scan=1794	5.2116
01658:3	1	R.NT[+162.053]PGSYSC[+57.021]TC[+57.021]PK.G	786	Hex(1)	C[+57]*2, T[+162]	511.879	3	1533.62	1533.62	0	1.9	Specific	640.74	640.74	5.3	9.12	470	>FBN1 N term EGF12 swap	1	DW021921_4.1652.1652.3	controllerType=0 controllerNumber=1 scan=1652	4.8794
01457:2	1	R.NTPGS[+162.053]YSC[+57.021]TC[+57.021]PK.G	786	Hex(1)	C[+57]*2, S[+162]	767.315	2	1533.62	1533.62	0	2.5	Specific	647.66	647.66	0	9.22	470	>FBN1 N term EGF12 swap	1	DW021921_4.1485.1485.2	controllerType=0 controllerNumber=1 scan=1485	4.4898
01504:3	1	R.N[+15.995]T[+162.053]PGSYSC[+57.021]TC[+57.021]PK.G	786	Hex(1)	C[+57]*2, N[+16], T[+162]	517.212	3	1549.62	1549.61	0	4.1	Specific	324.83	324.83	5.3	3.48	470	>FBN1 N term EGF12 swap	1	DW021921_4.1523.1523.3	controllerType=0 controllerNumber=1 scan=1523	4.5766
01374:3	1	R.N[+15.995]T[+162.053]PGSYSC[+57.021]TC[+57.021]PK.G	786	Hex(1)	C[+57]*2, N[+16], T[+162]	517.211	3	1549.62	1549.61	0	3.1	Specific	351.51	351.51	5.3	3.35	470	>FBN1 N term EGF12 swap	1	DW021921_4.1417.1417.3	controllerType=0 controllerNumber=1 scan=1417	4.3295
01246:2	1	R.N[+15.995]T[+162.053]PGSYSC[+57.021]TC[+57.021]PK.G	786	Hex(1)	C[+57]*2, N[+16], T[+162]	775.312	2	1549.62	1549.61	0	1.1	Specific	397.94	397.94	5.3	6.54	470	>FBN1 N term EGF12 swap	1	DW021921_4.1298.1298.2	controllerType=0 controllerNumber=1 scan=1298	4.0562
01975:2	1	R.N[+15.995]TPGS[+162.053]YSC[+57.021]TC[+57.021]PK.G	786	Hex(1)	C[+57]*2, N[+16], S[+162]	775.313	2	1549.62	1549.61	0	3	Specific	461.31	461.31	0	6.67	470	>FBN1 N term EGF12 swap	1	DW021921_4.1930.1930.2	controllerType=0 controllerNumber=1 scan=1930	5.5275
01851:2	1	R.N[+15.995]TPGS[+162.053]YSC[+57.021]TC[+57.021]PK.G	786	Hex(1)	C[+57]*2, N[+16], S[+162]	775.313	2	1549.62	1549.61	0	2.2	Specific	473.6	473.6	0	6.67	470	>FBN1 N term EGF12 swap	1	DW021921_4.1817.1817.2	controllerType=0 controllerNumber=1 scan=1817	5.2648
01436:3	1	R.N[+15.995]T[+162.053]PGSYSC[+57.021]TC[+57.021]PK.G	786	Hex(1)	C[+57]*2, N[+16], T[+162]	517.211	3	1549.62	1549.61	0	1.8	Specific	475.2	475.2	5.3	6.57	470	>FBN1 N term EGF12 swap	1	DW021921_4.1468.1468.3	controllerType=0 controllerNumber=1 scan=1468	4.4492
01916:2	1	R.N[+15.995]TPGS[+162.053]YSC[+57.021]TC[+57.021]PK.G	786	Hex(1)	C[+57]*2, N[+16], S[+162]	775.313	2	1549.62	1549.61	0	2.2	Specific	475.66	475.66	0	6.67	470	>FBN1 N term EGF12 swap	1	DW021921_4.1874.1874.2	controllerType=0 controllerNumber=1 scan=1874	5.3967
01785:2	1	R.N[+15.995]TPGS[+162.053]YSC[+57.021]TC[+57.021]PK.G	786	Hex(1)	C[+57]*2, N[+16], S[+162]	775.312	2	1549.62	1549.61	0	1.9	Specific	507.05	507.05	0	6.84	470	>FBN1 N term EGF12 swap	1	DW021921_4.1763.1763.2	controllerType=0 controllerNumber=1 scan=1763	5.1383
01664:2	1	R.N[+15.995]TPGS[+162.053]YSC[+57.021]TC[+57.021]PK.G	786	Hex(1)	C[+57]*2, N[+16], S[+162]	775.312	2	1549.62	1549.61	0	1.8	Specific	537.35	537.35	0	7.14	470	>FBN1 N term EGF12 swap	1	DW021921_4.1659.1659.2	controllerType=0 controllerNumber=1 scan=1659	4.8955
01301:2	1	R.N[+15.995]TPGS[+162.053]YSC[+57.021]TC[+57.021]PK.G	786	Hex(1)	C[+57]*2, N[+16], S[+162]	775.312	2	1549.62	1549.61	0	2.1	Specific	555.34	555.34	0	7.14	470	>FBN1 N term EGF12 swap	1	DW021921_4.1351.1351.2	controllerType=0 controllerNumber=1 scan=1351	4.1804
01552:2	1	R.N[+15.995]TPGS[+162.053]YSC[+57.021]TC[+57.021]PK.G	786	Hex(1)	C[+57]*2, N[+16], S[+162]	775.312	2	1549.62	1549.61	0	1.1	Specific	556.88	556.88	0	7.14	470	>FBN1 N term EGF12 swap	1	DW021921_4.1563.1563.2	controllerType=0 controllerNumber=1 scan=1563	4.6704
01420:2	1	R.N[+15.995]TPGS[+162.053]YSC[+57.021]TC[+57.021]PK.G	786	Hex(1)	C[+57]*2, N[+16], S[+162]	775.313	2	1549.62	1549.61	0	2.2	Specific	562.59	562.59	0	8.22	470	>FBN1 N term EGF12 swap	1	DW021921_4.1453.1453.2	controllerType=0 controllerNumber=1 scan=1453	4.4155
01717:2	1	R.N[+15.995]TPGS[+162.053]YSC[+57.021]TC[+57.021]PK.G	786	Hex(1)	C[+57]*2, N[+16], S[+162]	775.312	2	1549.62	1549.61	0	1.3	Specific	571.93	571.93	0	8.22	470	>FBN1 N term EGF12 swap	1	DW021921_4.1707.1707.2	controllerType=0 controllerNumber=1 scan=1707	5.0076
01484:2	1	R.N[+15.995]TPGS[+162.053]YSC[+57.021]TC[+57.021]PK.G	786	Hex(1)	C[+57]*2, N[+16], S[+162]	775.312	2	1549.62	1549.61	0	1.6	Specific	592.95	592.95	0	8.22	470	>FBN1 N term EGF12 swap	1	DW021921_4.1507.1507.2	controllerType=0 controllerNumber=1 scan=1507	4.5417
01356:2	1	R.N[+15.995]TPGS[+162.053]YSC[+57.021]TC[+57.021]PK.G	786	Hex(1)	C[+57]*2, N[+16], S[+162]	775.313	2	1549.62	1549.61	0	2.2	Specific	606.7	606.7	0	9.22	470	>FBN1 N term EGF12 swap	1	DW021921_4.1399.1399.2	controllerType=0 controllerNumber=1 scan=1399	4.291
01615:2	1	R.N[+15.995]TPGS[+162.053]YSC[+57.021]TC[+57.021]PK.G	786	Hex(1)	C[+57]*2, N[+16], S[+162]	775.312	2	1549.62	1549.61	0	1.2	Specific	622.23	622.23	0	9.22	470	>FBN1 N term EGF12 swap	1	DW021921_4.1614.1614.2	controllerType=0 controllerNumber=1 scan=1614	4.7898
Other Peptides
01796:4	1	R.RGGGGHDALKGPNVC[+57.021]GSR.Y	48		C[+57]	449.473	4	1794.87	1794.88	0	-4.9	Specific	267.72	267.72	267.72	2.37	470	>FBN1 N term EGF12 swap	1	DW021921_4.1770.1770.4	controllerType=0 controllerNumber=1 scan=1770	5.1534
01639:4	1	R.RGGGGHDALKGPNVC[+57.021]GSR.Y	48		C[+57]	449.474	4	1794.87	1794.88	0	-2.8	Specific	275.61	275.61	275.61	4.43	470	>FBN1 N term EGF12 swap	1	DW021921_4.1635.1635.4	controllerType=0 controllerNumber=1 scan=1635	4.8387
01585:4	1	R.RGGGGHDALKGPNVC[+57.021]GSR.Y	48		C[+57]	449.476	4	1794.88	1794.88	0	1.5	Specific	354.46	354.46	354.46	4.59	470	>FBN1 N term EGF12 swap	1	DW021921_4.1589.1589.4	controllerType=0 controllerNumber=1 scan=1589	4.7308
01450:4	1	R.RGGGGHDALKGPNVC[+57.021]GSR.Y	48		C[+57]	449.475	4	1794.88	1794.88	0	0.1	Specific	360.17	360.17	360.17	4.55	470	>FBN1 N term EGF12 swap	1	DW021921_4.1478.1478.4	controllerType=0 controllerNumber=1 scan=1478	4.4727
01514:4	1	R.RGGGGHDALKGPNVC[+57.021]GSR.Y	48		C[+57]	449.475	4	1794.88	1794.88	0	0.8	Specific	361.7	361.7	361.7	4.55	470	>FBN1 N term EGF12 swap	1	DW021921_4.1531.1531.4	controllerType=0 controllerNumber=1 scan=1531	4.5963
01292:4	1	R.RGGGGHDALKGPNVC[+57.021]GSR.Y	48		C[+57]	449.475	4	1794.88	1794.88	0	0.8	Specific	501.14	501.14	501.14	7.92	470	>FBN1 N term EGF12 swap	1	DW021921_4.1343.1343.4	controllerType=0 controllerNumber=1 scan=1343	4.1612
01240:4	1	R.RGGGGHDALKGPNVC[+57.021]GSR.Y	48		C[+57]	449.475	4	1794.88	1794.88	0	1.1	Specific	560.24	560.24	560.24	9.29	470	>FBN1 N term EGF12 swap	1	DW021921_4.1294.1294.4	controllerType=0 controllerNumber=1 scan=1294	4.0475
01147:4	1	R.RGGGGHDALKGPNVC[+57.021]GSR.Y	48		C[+57]	449.475	4	1794.88	1794.88	0	0.4	Specific	629.32	629.32	629.32	9.08	470	>FBN1 N term EGF12 swap	1	DW021921_4.1201.1201.4	controllerType=0 controllerNumber=1 scan=1201	3.8228
01001:4	1	R.RGGGGHDALKGPNVC[+57.021]GSR.Y	48		C[+57]	449.475	4	1794.88	1794.88	0	0.1	Specific	715.34	715.34	715.34	10.8	470	>FBN1 N term EGF12 swap	1	DW021921_4.1079.1079.5	controllerType=0 controllerNumber=1 scan=1079	3.5426
01080:4	1	R.RGGGGHDALKGPNVC[+57.021]GSR.Y	48		C[+57]	449.476	4	1794.88	1794.88	0	1.5	Specific	734.73	734.73	734.73	12.29	470	>FBN1 N term EGF12 swap	1	DW021921_4.1145.1145.4	controllerType=0 controllerNumber=1 scan=1145	3.6933
01005:3	1	R.RGGGGHDALKGPNVC[+57.021]GSR.Y	48		C[+57]	598.964	3	1794.88	1794.88	0	0.6	Specific	749.8	749.8	749.8	11.22	470	>FBN1 N term EGF12 swap	1	DW021921_4.1082.1082.3	controllerType=0 controllerNumber=1 scan=1082	3.5491
01017:4	1	R.RGGGGHDALKGPNVC[+57.021]GSR.Y	48		C[+57]	449.476	4	1794.88	1794.88	0	1.6	Specific	789.34	789.34	789.34	13.29	470	>FBN1 N term EGF12 swap	1	DW021921_4.1092.1092.4	controllerType=0 controllerNumber=1 scan=1092	3.5716
01797:4	1	R.RGGGGHDALKGPN[+0.984]VC[+57.021]GSR.Y	48		C[+57], N[+1]	449.726	4	1795.88	1795.86	0	11	Specific	150.08	150.08	150.08	2.08	470	>FBN1 N term EGF12 swap	1	DW021921_4.1770.1770.4	controllerType=0 controllerNumber=1 scan=1770	5.1534
01672:3	1	R.GGGGHDALKGPNVC[+57.021]GSR.Y	49		C[+57]	546.932	3	1638.78	1638.78	0	2.6	Specific	144.5	144.5	144.5	2.58	470	>FBN1 N term EGF12 swap	1	DW021921_4.1665.1665.3	controllerType=0 controllerNumber=1 scan=1665	4.9073
02001:4	1	R.GGGGHDALKGPNVC[+57.021]GSR.Y	49		C[+57]	410.45	4	1638.78	1638.78	0	1.5	Specific	313.12	313.12	313.12	4.53	470	>FBN1 N term EGF12 swap	1	DW021921_4.1952.1952.4	controllerType=0 controllerNumber=1 scan=1952	5.5791
01840:3	1	R.GGGGHDALKGPNVC[+57.021]GSR.Y	49		C[+57]	546.932	3	1638.78	1638.78	0	3.4	Specific	337	337	337	4.16	470	>FBN1 N term EGF12 swap	1	DW021921_4.1809.1809.3	controllerType=0 controllerNumber=1 scan=1809	5.2453
01758:3	1	R.GGGGHDALKGPNVC[+57.021]GSR.Y	49		C[+57]	546.933	3	1638.78	1638.78	0	4.2	Specific	489.1	489.1	489.1	6.68	470	>FBN1 N term EGF12 swap	1	DW021921_4.1741.1741.3	controllerType=0 controllerNumber=1 scan=1741	5.0866
01731:4	1	R.GGGGHDALKGPNVC[+57.021]GSR.Y	49		C[+57]	410.45	4	1638.78	1638.78	0	0.5	Specific	541.33	541.33	541.33	8.41	470	>FBN1 N term EGF12 swap	1	DW021921_4.1718.1718.4	controllerType=0 controllerNumber=1 scan=1718	5.0337
01198:4	1	R.GGGGHDALKGPNVC[+57.021]GSR.Y	49		C[+57]	410.45	4	1638.78	1638.78	0	1	Specific	542.97	542.97	542.97	8.41	470	>FBN1 N term EGF12 swap	1	DW021921_4.1255.1255.4	controllerType=0 controllerNumber=1 scan=1255	3.9568
01633:3	1	R.GGGGHDALKGPNVC[+57.021]GSR.Y	49		C[+57]	546.932	3	1638.78	1638.78	0	3.5	Specific	547.09	547.09	547.09	6.78	470	>FBN1 N term EGF12 swap	1	DW021921_4.1630.1630.3	controllerType=0 controllerNumber=1 scan=1630	4.8267
01691:3	1	R.GGGGHDALKGPNVC[+57.021]GSR.Y	49		C[+57]	546.931	3	1638.78	1638.78	0	1.9	Specific	573.27	573.27	573.27	8.08	470	>FBN1 N term EGF12 swap	1	DW021921_4.1685.1685.3	controllerType=0 controllerNumber=1 scan=1685	4.955
01431:4	1	R.GGGGHDALKGPNVC[+57.021]GSR.Y	49		C[+57]	410.45	4	1638.78	1638.78	0	1.1	Specific	573.31	573.31	573.31	9.48	470	>FBN1 N term EGF12 swap	1	DW021921_4.1464.1464.4	controllerType=0 controllerNumber=1 scan=1464	4.4406
01678:4	1	R.GGGGHDALKGPNVC[+57.021]GSR.Y	49		C[+57]	410.45	4	1638.78	1638.78	0	1.2	Specific	581.17	581.17	581.17	9.48	470	>FBN1 N term EGF12 swap	1	DW021921_4.1671.1671.4	controllerType=0 controllerNumber=1 scan=1671	4.9222
01622:4	1	R.GGGGHDALKGPNVC[+57.021]GSR.Y	49		C[+57]	410.45	4	1638.78	1638.78	0	1.1	Specific	582.62	582.62	582.62	9.48	470	>FBN1 N term EGF12 swap	1	DW021921_4.1621.1621.4	controllerType=0 controllerNumber=1 scan=1621	4.806
01368:4	1	R.GGGGHDALKGPNVC[+57.021]GSR.Y	49		C[+57]	410.45	4	1638.78	1638.78	0	1.7	Specific	585.42	585.42	585.42	9.48	470	>FBN1 N term EGF12 swap	1	DW021921_4.1411.1411.4	controllerType=0 controllerNumber=1 scan=1411	4.3172
01303:4	1	R.GGGGHDALKGPNVC[+57.021]GSR.Y	49		C[+57]	410.45	4	1638.78	1638.78	0	1.3	Specific	587.7	587.7	587.7	9.48	470	>FBN1 N term EGF12 swap	1	DW021921_4.1353.1353.4	controllerType=0 controllerNumber=1 scan=1353	4.1827
01095:4	1	R.GGGGHDALKGPNVC[+57.021]GSR.Y	49		C[+57]	410.45	4	1638.78	1638.78	0	0.9	Specific	588.54	588.54	588.54	9.48	470	>FBN1 N term EGF12 swap	1	DW021921_4.1158.1158.4	controllerType=0 controllerNumber=1 scan=1158	3.7234
01157:4	1	R.GGGGHDALKGPNVC[+57.021]GSR.Y	49		C[+57]	410.45	4	1638.78	1638.78	0	2.3	Specific	604.05	604.05	604.05	10.48	470	>FBN1 N term EGF12 swap	1	DW021921_4.1210.1210.4	controllerType=0 controllerNumber=1 scan=1210	3.8441
01566:4	1	R.GGGGHDALKGPNVC[+57.021]GSR.Y	49		C[+57]	410.45	4	1638.78	1638.78	0	1.1	Specific	604.63	604.63	604.63	10.48	470	>FBN1 N term EGF12 swap	1	DW021921_4.1574.1574.4	controllerType=0 controllerNumber=1 scan=1574	4.6965
01498:4	1	R.GGGGHDALKGPNVC[+57.021]GSR.Y	49		C[+57]	410.45	4	1638.78	1638.78	0	0.9	Specific	605.56	605.56	605.56	10.48	470	>FBN1 N term EGF12 swap	1	DW021921_4.1519.1519.4	controllerType=0 controllerNumber=1 scan=1519	4.568
01249:4	1	R.GGGGHDALKGPNVC[+57.021]GSR.Y	49		C[+57]	410.45	4	1638.78	1638.78	0	0.8	Specific	619.31	619.31	619.31	10.48	470	>FBN1 N term EGF12 swap	1	DW021921_4.1302.1302.4	controllerType=0 controllerNumber=1 scan=1302	4.0651
01542:3	1	R.GGGGHDALKGPNVC[+57.021]GSR.Y	49		C[+57]	546.932	3	1638.78	1638.78	0	2.3	Specific	666.53	666.53	666.53	9.8	470	>FBN1 N term EGF12 swap	1	DW021921_4.1554.1554.3	controllerType=0 controllerNumber=1 scan=1554	4.65
01408:3	1	R.GGGGHDALKGPNVC[+57.021]GSR.Y	49		C[+57]	546.931	3	1638.78	1638.78	0	1.6	Specific	705.12	705.12	705.12	10.8	470	>FBN1 N term EGF12 swap	1	DW021921_4.1444.1444.3	controllerType=0 controllerNumber=1 scan=1444	4.3941
01347:3	1	R.GGGGHDALKGPNVC[+57.021]GSR.Y	49		C[+57]	546.931	3	1638.78	1638.78	0	1.9	Specific	772.3	772.3	772.3	12.08	470	>FBN1 N term EGF12 swap	1	DW021921_4.1391.1391.3	controllerType=0 controllerNumber=1 scan=1391	4.2717
01477:3	1	R.GGGGHDALKGPNVC[+57.021]GSR.Y	49		C[+57]	546.931	3	1638.78	1638.78	0	1.4	Specific	780.92	780.92	780.92	13.29	470	>FBN1 N term EGF12 swap	1	DW021921_4.1501.1501.3	controllerType=0 controllerNumber=1 scan=1501	4.5268
01135:2	1	R.GGGGHDALKGPNVC[+57.021]GSR.Y	49		C[+57]	819.892	2	1638.78	1638.78	0	0.4	Specific	786	714.19	714.19	10.72	470	>FBN1 N term EGF12 swap	1	DW021921_4.1191.1191.2	controllerType=0 controllerNumber=1 scan=1191	3.7993
01190:3	1	R.GGGGHDALKGPNVC[+57.021]GSR.Y	49		C[+57]	546.931	3	1638.78	1638.78	0	1.7	Specific	826.32	826.32	826.32	13.08	470	>FBN1 N term EGF12 swap	1	DW021921_4.1244.1244.3	controllerType=0 controllerNumber=1 scan=1244	3.9278
01284:3	1	R.GGGGHDALKGPNVC[+57.021]GSR.Y	49		C[+57]	546.931	3	1638.78	1638.78	0	1.6	Specific	877.15	877.15	877.15	15.29	470	>FBN1 N term EGF12 swap	1	DW021921_4.1335.1335.3	controllerType=0 controllerNumber=1 scan=1335	4.1431
01236:3	1	R.GGGGHDALKGPNVC[+57.021]GSR.Y	49		C[+57]	546.931	3	1638.78	1638.78	0	1.4	Specific	903.46	903.46	903.46	16.29	470	>FBN1 N term EGF12 swap	1	DW021921_4.1290.1290.3	controllerType=0 controllerNumber=1 scan=1290	4.0377
01146:3	1	R.GGGGHDALKGPNVC[+57.021]GSR.Y	49		C[+57]	546.931	3	1638.78	1638.78	0	1	Specific	964.67	964.67	964.67	17.29	470	>FBN1 N term EGF12 swap	1	DW021921_4.1200.1200.3	controllerType=0 controllerNumber=1 scan=1200	3.8206
01106:3	1	R.GGGGHDALKGPN[+15.995]VC[+57.021]GSR.Y	49		C[+57], N[+16]	552.262	3	1654.77	1654.77	0	-0.5	Specific	199.46	199.46	74.61	2.14	470	>FBN1 N term EGF12 swap	1	DW021921_4.1165.1165.3	controllerType=0 controllerNumber=1 scan=1165	3.7385
01094:4	1	R.GGGGH[+15.995]DALKGPNVC[+57.021]GSR.Y	49		C[+57], H[+16]	414.449	4	1654.77	1654.77	0	1.3	Specific	223.06	223.06	8.58	3.4	470	>FBN1 N term EGF12 swap	1	DW021921_4.1157.1157.4	controllerType=0 controllerNumber=1 scan=1157	3.7213
01692:3	1	R.GGGGHDALKGPN[+0.984]VC[+57.021]GSR.Y	49		C[+57], N[+1]	547.266	3	1639.78	1639.76	0	14.3	Specific	268.35	268.35	268.35	2.16	470	>FBN1 N term EGF12 swap	1	DW021921_4.1685.1685.3	controllerType=0 controllerNumber=1 scan=1685	4.955
09577:2	1	R.YNAYC[+57.021]C[+57.021]PGWK.T	66		C[+57]*2	659.777	2	1318.55	1318.53	0	9.1	Specific	70.58	70.58	70.58	2.04	470	>FBN1 N term EGF12 swap	1	DW021921_4.8280.8280.2	controllerType=0 controllerNumber=1 scan=8280	20.0393
10255:2	1	R.YNAYC[+57.021]C[+57.021]PGWK.T	66		C[+57]*2	659.776	2	1318.54	1318.53	0	7.2	Specific	124.38	124.38	124.38	2.05	470	>FBN1 N term EGF12 swap	1	DW021921_4.8885.8885.2	controllerType=0 controllerNumber=1 scan=8885	21.5129
08538:2	1	R.YNAYC[+57.021]C[+57.021]PGWK.T	66		C[+57]*2	659.773	2	1318.54	1318.53	0	3.4	Specific	138.95	138.95	138.95	2.1	470	>FBN1 N term EGF12 swap	1	DW021921_4.7402.7402.2	controllerType=0 controllerNumber=1 scan=7402	17.9262
04798:2	1	R.YNAYC[+57.021]C[+57.021]PGWK.T	66		C[+57]*2	659.775	2	1318.54	1318.53	0	7.1	Specific	170.34	170.34	170.34	2.05	470	>FBN1 N term EGF12 swap	1	DW021921_4.4264.4264.3	controllerType=0 controllerNumber=1 scan=4264	10.6649
04090:3	1	R.YNAYC[+57.021]C[+57.021]PGWK.T	66		C[+57]*2	440.183	3	1318.54	1318.53	0	1	Specific	261.96	261.96	261.96	2.35	470	>FBN1 N term EGF12 swap	1	DW021921_4.3700.3700.3	controllerType=0 controllerNumber=1 scan=3700	9.4343
04424:2	1	R.YNAYC[+57.021]C[+57.021]PGWK.T	66		C[+57]*2	659.772	2	1318.54	1318.53	0	2.4	Specific	492.46	492.46	492.46	5.35	470	>FBN1 N term EGF12 swap	1	DW021921_4.3973.3973.2	controllerType=0 controllerNumber=1 scan=3973	10.0241
04355:2	1	R.YNAYC[+57.021]C[+57.021]PGWK.T	66		C[+57]*2	659.773	2	1318.54	1318.53	0	3.9	Specific	500.28	500.28	500.28	5.41	470	>FBN1 N term EGF12 swap	1	DW021921_4.3919.3919.2	controllerType=0 controllerNumber=1 scan=3919	9.9025
04633:2	1	R.YNAYC[+57.021]C[+57.021]PGWK.T	66		C[+57]*2	659.773	2	1318.54	1318.53	0	3.6	Specific	502.37	502.37	502.37	7.1	470	>FBN1 N term EGF12 swap	1	DW021921_4.4135.4135.2	controllerType=0 controllerNumber=1 scan=4135	10.381
04032:3	1	R.YNAYC[+57.021]C[+57.021]PGWK.T	66		C[+57]*2	440.184	3	1318.54	1318.53	0	1.9	Specific	508.77	508.77	508.77	5.06	470	>FBN1 N term EGF12 swap	1	DW021921_4.3656.3656.3	controllerType=0 controllerNumber=1 scan=3656	9.3447
04150:2	1	R.YNAYC[+57.021]C[+57.021]PGWK.T	66		C[+57]*2	659.773	2	1318.54	1318.53	0	3	Specific	529.79	529.79	529.79	5.65	470	>FBN1 N term EGF12 swap	1	DW021921_4.3753.3753.2	controllerType=0 controllerNumber=1 scan=3753	9.5472
04500:2	1	R.YNAYC[+57.021]C[+57.021]PGWK.T	66		C[+57]*2	659.773	2	1318.54	1318.53	0	3	Specific	530.04	530.04	530.04	5.93	470	>FBN1 N term EGF12 swap	1	DW021921_4.4032.4032.2	controllerType=0 controllerNumber=1 scan=4032	10.1552
04088:2	1	R.YNAYC[+57.021]C[+57.021]PGWK.T	66		C[+57]*2	659.772	2	1318.54	1318.53	0	2.4	Specific	531.64	531.64	531.64	7.14	470	>FBN1 N term EGF12 swap	1	DW021921_4.3698.3698.2	controllerType=0 controllerNumber=1 scan=3698	9.4318
04286:2	1	R.YNAYC[+57.021]C[+57.021]PGWK.T	66		C[+57]*2	659.773	2	1318.54	1318.53	0	3.8	Specific	541.43	541.43	541.43	6.19	470	>FBN1 N term EGF12 swap	1	DW021921_4.3864.3864.2	controllerType=0 controllerNumber=1 scan=3864	9.7813
04220:2	1	R.YNAYC[+57.021]C[+57.021]PGWK.T	66		C[+57]*2	659.773	2	1318.54	1318.53	0	3.7	Specific	548.32	548.32	548.32	7.4	470	>FBN1 N term EGF12 swap	1	DW021921_4.3809.3809.2	controllerType=0 controllerNumber=1 scan=3809	9.6624
03966:2	1	R.YNAYC[+57.021]C[+57.021]PGWK.T	66		C[+57]*2	659.772	2	1318.54	1318.53	0	2.1	Specific	557.49	557.49	557.49	5.65	470	>FBN1 N term EGF12 swap	1	DW021921_4.3593.3593.2	controllerType=0 controllerNumber=1 scan=3593	9.2147
04019:2	1	R.YNAYC[+57.021]C[+57.021]PGWK.T	66		C[+57]*2	659.773	2	1318.54	1318.53	0	3.6	Specific	565.71	565.71	565.71	7.26	470	>FBN1 N term EGF12 swap	1	DW021921_4.3643.3643.2	controllerType=0 controllerNumber=1 scan=3643	9.3214
03868:2	1	R.YNAYC[+57.021]C[+57.021]PGW[+15.995]K.T	66		C[+57]*2, W[+16]	667.77	2	1334.53	1334.53	0	3	Specific	291.3	291.3	190.55	2.54	470	>FBN1 N term EGF12 swap	1	DW021921_4.3507.3507.4	controllerType=0 controllerNumber=1 scan=3507	9.0313
03518:2	1	R.YNAYC[+57.021]C[+57.021]PGW[+15.995]K.T	66		C[+57]*2, W[+16]	667.77	2	1334.53	1334.53	0	2.1	Specific	296	296	57.53	2.97	470	>FBN1 N term EGF12 swap	1	DW021921_4.3221.3221.2	controllerType=0 controllerNumber=1 scan=3221	8.4037
03967:2	1	R.YNAYC[+57.021]C[+57.021]PGW[+15.995]K.T	66		C[+57]*2, W[+16]	667.77	2	1334.53	1334.53	0	2.4	Specific	385.22	385.22	171.65	4.7	470	>FBN1 N term EGF12 swap	1	DW021921_4.3594.3594.2	controllerType=0 controllerNumber=1 scan=3594	9.2169
03779:2	1	R.YNAYC[+57.021]C[+57.021]PGW[+15.995]K.T	66		C[+57]*2, W[+16]	667.77	2	1334.53	1334.53	0	2.7	Specific	435.32	435.32	209.97	5.18	470	>FBN1 N term EGF12 swap	1	DW021921_4.3435.3435.2	controllerType=0 controllerNumber=1 scan=3435	8.8745
04054:2	1	R.YNAYC[+57.021]C[+57.021]PGW[+15.995]K.T	66		C[+57]*2, W[+16]	667.768	2	1334.53	1334.53	0	-0.3	Specific	438.94	438.94	217.92	3.81	470	>FBN1 N term EGF12 swap	1	DW021921_4.3671.3671.2	controllerType=0 controllerNumber=1 scan=3671	9.3763
03654:2	1	R.YNAYC[+57.021]C[+57.021]PGW[+15.995]K.T	66		C[+57]*2, W[+16]	667.769	2	1334.53	1334.53	0	1.9	Specific	448.89	448.89	386	5.45	470	>FBN1 N term EGF12 swap	1	DW021921_4.3331.3331.2	controllerType=0 controllerNumber=1 scan=3331	8.6452
03712:2	1	R.YNAYC[+57.021]C[+57.021]PGW[+15.995]K.T	66		C[+57]*2, W[+16]	667.77	2	1334.53	1334.53	0	2.4	Specific	503.56	503.56	240.74	5.63	470	>FBN1 N term EGF12 swap	1	DW021921_4.3379.3379.2	controllerType=0 controllerNumber=1 scan=3379	8.7532
04356:2	1	R.YN[+0.984]AYC[+57.021]C[+57.021]PGWK.T	66		C[+57]*2, N[+1]	660.266	2	1319.53	1319.52	0	5.1	Specific	551.19	551.19	551.19	5.7	470	>FBN1 N term EGF12 swap	1	DW021921_4.3919.3919.2	controllerType=0 controllerNumber=1 scan=3919	9.9025
03506:2	1	R.YN[+15.995]AYC[+57.021]C[+57.021]PGW[+15.995]K.T	66		C[+57]*2, N[+16], W[+16]	675.767	2	1350.53	1350.52	0	2.2	Specific	166.55	166.55	166.55	2.06	470	>FBN1 N term EGF12 swap	1	DW021921_4.3210.3210.2	controllerType=0 controllerNumber=1 scan=3210	8.3796
05022:2	1	K.TLPGGNQC[+57.021]IVPIC[+57.021]R.H	76		C[+57]*2	792.908	2	1584.81	1584.8	0	6.7	Specific	91.15	91.15	91.15	2.05	470	>FBN1 N term EGF12 swap	1	DW021921_4.4458.4458.3	controllerType=0 controllerNumber=1 scan=4458	11.0841
05560:2	1	K.TLPGGNQC[+57.021]IVPIC[+57.021]R.H	76		C[+57]*2	792.907	2	1584.81	1584.8	0	4.6	Specific	445.47	445.47	445.47	6.6	470	>FBN1 N term EGF12 swap	1	DW021921_4.4900.4900.3	controllerType=0 controllerNumber=1 scan=4900	12.078
05270:3	1	K.TLPGGNQC[+57.021]IVPIC[+57.021]R.H	76		C[+57]*2	528.941	3	1584.81	1584.8	0	5.7	Specific	484.36	484.36	484.36	7.89	470	>FBN1 N term EGF12 swap	1	DW021921_4.4662.4662.3	controllerType=0 controllerNumber=1 scan=4662	11.5319
05123:3	1	K.TLPGGNQC[+57.021]IVPIC[+57.021]R.H	76		C[+57]*2	528.94	3	1584.8	1584.8	0	4.1	Specific	530.02	530.02	530.02	8.19	470	>FBN1 N term EGF12 swap	1	DW021921_4.4534.4534.3	controllerType=0 controllerNumber=1 scan=4534	11.2522
05352:2	1	K.TLPGGNQC[+57.021]IVPIC[+57.021]R.H	76		C[+57]*2	792.906	2	1584.81	1584.8	0	4.4	Specific	542.24	542.24	542.24	8.29	470	>FBN1 N term EGF12 swap	1	DW021921_4.4732.4732.2	controllerType=0 controllerNumber=1 scan=4732	11.6902
05291:2	1	K.TLPGGNQC[+57.021]IVPIC[+57.021]R.H	76		C[+57]*2	792.906	2	1584.81	1584.8	0	4.3	Specific	567.21	567.21	567.21	9.36	470	>FBN1 N term EGF12 swap	1	DW021921_4.4679.4679.2	controllerType=0 controllerNumber=1 scan=4679	11.5717
05080:2	1	K.TLPGGNQC[+57.021]IVPIC[+57.021]R.H	76		C[+57]*2	792.907	2	1584.81	1584.8	0	5.3	Specific	567.62	567.62	567.62	9.36	470	>FBN1 N term EGF12 swap	1	DW021921_4.4501.4501.2	controllerType=0 controllerNumber=1 scan=4501	11.1796
05050:3	1	K.TLPGGNQC[+57.021]IVPIC[+57.021]R.H	76		C[+57]*2	528.94	3	1584.81	1584.8	0	4.6	Specific	585.28	585.28	585.28	9.27	470	>FBN1 N term EGF12 swap	1	DW021921_4.4479.4479.3	controllerType=0 controllerNumber=1 scan=4479	11.1319
05420:2	1	K.TLPGGNQC[+57.021]IVPIC[+57.021]R.H	76		C[+57]*2	792.906	2	1584.81	1584.8	0	4.3	Specific	589.38	589.38	589.38	9.36	470	>FBN1 N term EGF12 swap	1	DW021921_4.4787.4787.2	controllerType=0 controllerNumber=1 scan=4787	11.8185
04985:3	1	K.TLPGGNQC[+57.021]IVPIC[+57.021]R.H	76		C[+57]*2	528.94	3	1584.8	1584.8	0	3.6	Specific	595.92	595.92	595.92	9.27	470	>FBN1 N term EGF12 swap	1	DW021921_4.4427.4427.3	controllerType=0 controllerNumber=1 scan=4427	11.0154
05190:3	1	K.TLPGGNQC[+57.021]IVPIC[+57.021]R.H	76		C[+57]*2	528.939	3	1584.8	1584.8	0	2.9	Specific	596.23	596.23	596.23	9.01	470	>FBN1 N term EGF12 swap	1	DW021921_4.4592.4592.3	controllerType=0 controllerNumber=1 scan=4592	11.3769
05009:2	1	K.TLPGGNQC[+57.021]IVPIC[+57.021]R.H	76		C[+57]*2	792.907	2	1584.81	1584.8	0	5.6	Specific	603.44	603.44	603.44	10.36	470	>FBN1 N term EGF12 swap	1	DW021921_4.4448.4448.2	controllerType=0 controllerNumber=1 scan=4448	11.0616
05212:2	1	K.TLPGGNQC[+57.021]IVPIC[+57.021]R.H	76		C[+57]*2	792.906	2	1584.8	1584.8	0	3.6	Specific	617.71	617.71	617.71	10.36	470	>FBN1 N term EGF12 swap	1	DW021921_4.4613.4613.2	controllerType=0 controllerNumber=1 scan=4613	11.4224
05149:2	1	K.TLPGGNQC[+57.021]IVPIC[+57.021]R.H	76		C[+57]*2	792.906	2	1584.8	1584.8	0	3.4	Specific	643.13	643.13	643.13	10.36	470	>FBN1 N term EGF12 swap	1	DW021921_4.4556.4556.2	controllerType=0 controllerNumber=1 scan=4556	11.2988
05025:2	1	K.TLPGGN[+15.995]QC[+57.021]IVPIC[+57.021]R.H	76		C[+57]*2, N[+16]	800.9	2	1600.79	1600.79	0	0.1	Specific	260.85	260.85	260.85	3.58	470	>FBN1 N term EGF12 swap	1	DW021921_4.4459.4459.2	controllerType=0 controllerNumber=1 scan=4459	11.0854
04778:2	1	K.TLPGGN[+15.995]QC[+57.021]IVPIC[+57.021]R.H	76		C[+57]*2, N[+16]	800.903	2	1600.8	1600.79	0	3.2	Specific	285.25	285.25	285.25	4.22	470	>FBN1 N term EGF12 swap	1	DW021921_4.4250.4250.3	controllerType=0 controllerNumber=1 scan=4250	10.6331
04847:2	1	K.TLPGGN[+15.995]QC[+57.021]IVPIC[+57.021]R.H	76		C[+57]*2, N[+16]	800.902	2	1600.8	1600.79	0	2.2	Specific	291.66	291.66	291.66	3.95	470	>FBN1 N term EGF12 swap	1	DW021921_4.4305.4305.3	controllerType=0 controllerNumber=1 scan=4305	10.7518
05039:2	1	K.TLPGGN[+15.995]QC[+57.021]IVPIC[+57.021]R.H	76		C[+57]*2, N[+16]	800.901	2	1600.79	1600.79	0	0.5	Specific	301.24	301.24	301.24	3.95	470	>FBN1 N term EGF12 swap	1	DW021921_4.4470.4470.2	controllerType=0 controllerNumber=1 scan=4470	11.1106
04947:2	1	K.TLPGGN[+15.995]QC[+57.021]IVPIC[+57.021]R.H	76		C[+57]*2, N[+16]	800.902	2	1600.8	1600.79	0	2.5	Specific	327.09	327.09	327.09	4.68	470	>FBN1 N term EGF12 swap	1	DW021921_4.4393.4393.2	controllerType=0 controllerNumber=1 scan=4393	10.9425
04709:2	1	K.TLPGGN[+15.995]QC[+57.021]IVPIC[+57.021]R.H	76		C[+57]*2, N[+16]	800.902	2	1600.8	1600.79	0	2.5	Specific	350.79	350.79	350.79	4.4	470	>FBN1 N term EGF12 swap	1	DW021921_4.4196.4196.3	controllerType=0 controllerNumber=1 scan=4196	10.5163
05098:2	1	K.TLPGGN[+15.995]QC[+57.021]IVPIC[+57.021]R.H	76		C[+57]*2, N[+16]	800.902	2	1600.8	1600.79	0	1.9	Specific	409.12	409.12	409.12	6.34	470	>FBN1 N term EGF12 swap	1	DW021921_4.4513.4513.2	controllerType=0 controllerNumber=1 scan=4513	11.2046
05421:2	1	K.TLPGGN[+0.984]QC[+57.021]IVPIC[+57.021]R.H	76		C[+57]*2, N[+1]	793.4	2	1585.79	1585.78	0	6.5	Specific	553.44	553.44	553.44	7.27	470	>FBN1 N term EGF12 swap	1	DW021921_4.4787.4787.2	controllerType=0 controllerNumber=1 scan=4787	11.8185
05489:2	1	K.TLPGGN[+0.984]QC[+57.021]IVPIC[+57.021]R.H	76		C[+57]*2, N[+1]	793.399	2	1585.79	1585.78	0	5.5	Specific	556.35	556.35	556.35	8.29	470	>FBN1 N term EGF12 swap	1	DW021921_4.4843.4843.2	controllerType=0 controllerNumber=1 scan=4843	11.9478
04437:4	1	R.HSC[+57.021]GDGFC[+57.021]SRPNMC[+57.021]TC[+57.021]PSGQIAPSC[+57.021]GSR.S	90		C[+57]*5	786.57	4	3143.26	3143.24	0	4.9	Specific	489.37	489.37	489.37	7.73	470	>FBN1 N term EGF12 swap	1	DW021921_4.3982.3982.4	controllerType=0 controllerNumber=1 scan=3982	10.0436
03955:4	1	R.HSC[+57.021]GDGFC[+57.021]SRPNMC[+57.021]TC[+57.021]PSGQIAPSC[+57.021]GSR.S	90		C[+57]*5	786.568	4	3143.25	3143.24	0	3	Specific	526.47	526.47	526.47	7.77	470	>FBN1 N term EGF12 swap	1	DW021921_4.3582.3582.4	controllerType=0 controllerNumber=1 scan=3582	9.191
04013:4	1	R.HSC[+57.021]GDGFC[+57.021]SRPNMC[+57.021]TC[+57.021]PSGQIAPSC[+57.021]GSR.S	90		C[+57]*5	786.567	4	3143.25	3143.24	0	1.4	Specific	704.73	704.73	704.73	11.84	470	>FBN1 N term EGF12 swap	1	DW021921_4.3636.3636.4	controllerType=0 controllerNumber=1 scan=3636	9.3044
03822:4	1	R.HSC[+57.021]GDGFC[+57.021]SRPNMC[+57.021]TC[+57.021]PSGQIAPSC[+57.021]GSR.S	90		C[+57]*5	786.567	4	3143.25	3143.24	0	1.7	Specific	716.39	716.39	716.39	11.84	470	>FBN1 N term EGF12 swap	1	DW021921_4.3469.3469.4	controllerType=0 controllerNumber=1 scan=3469	8.9478
03685:4	1	R.HSC[+57.021]GDGFC[+57.021]SRPNMC[+57.021]TC[+57.021]PSGQIAPSC[+57.021]GSR.S	90		C[+57]*5	786.569	4	3143.26	3143.24	0	4.1	Specific	732.19	732.19	732.19	12.1	470	>FBN1 N term EGF12 swap	1	DW021921_4.3357.3357.4	controllerType=0 controllerNumber=1 scan=3357	8.7034
03888:4	1	R.HSC[+57.021]GDGFC[+57.021]SRPNMC[+57.021]TC[+57.021]PSGQIAPSC[+57.021]GSR.S	90		C[+57]*5	786.568	4	3143.25	3143.24	0	2.9	Specific	737.27	737.27	737.27	11.84	470	>FBN1 N term EGF12 swap	1	DW021921_4.3525.3525.4	controllerType=0 controllerNumber=1 scan=3525	9.0689
03761:4	1	R.HSC[+57.021]GDGFC[+57.021]SRPNMC[+57.021]TC[+57.021]PSGQIAPSC[+57.021]GSR.S	90		C[+57]*5	786.568	4	3143.25	3143.24	0	2.6	Specific	752.21	752.21	752.21	12.84	470	>FBN1 N term EGF12 swap	1	DW021921_4.3418.3418.4	controllerType=0 controllerNumber=1 scan=3418	8.8346
03621:4	1	R.HSC[+57.021]GDGFC[+57.021]SRPNMC[+57.021]TC[+57.021]PSGQIAPSC[+57.021]GSR.S	90		C[+57]*5	786.57	4	3143.26	3143.24	0	4.9	Specific	763.17	763.17	763.17	13.1	470	>FBN1 N term EGF12 swap	1	DW021921_4.3304.3304.4	controllerType=0 controllerNumber=1 scan=3304	8.5864
03550:4	1	R.HSC[+57.021]GDGFC[+57.021]SRPNMC[+57.021]TC[+57.021]PSGQIAPSC[+57.021]GSR.S	90		C[+57]*5	786.571	4	3143.26	3143.24	0	5.8	Specific	804.65	804.65	804.65	14.1	470	>FBN1 N term EGF12 swap	1	DW021921_4.3249.3249.4	controllerType=0 controllerNumber=1 scan=3249	8.4637
03701:3	1	R.HSC[+57.021]GDGFC[+57.021]SRPNMC[+57.021]TC[+57.021]PSGQIAPSC[+57.021]GSR.S	90		C[+57]*5	1048.42	3	3143.26	3143.24	0	4	Specific	1161.63	1142.68	1142.68	20.91	470	>FBN1 N term EGF12 swap	1	DW021921_4.3370.3370.3	controllerType=0 controllerNumber=1 scan=3370	8.7319
03622:3	1	R.HSC[+57.021]GDGFC[+57.021]SRPNMC[+57.021]TC[+57.021]PSGQIAPSC[+57.021]GSR.S	90		C[+57]*5	1048.42	3	3143.25	3143.24	0	3.8	Specific	1241.78	1226.29	1226.29	21.91	470	>FBN1 N term EGF12 swap	1	DW021921_4.3305.3305.3	controllerType=0 controllerNumber=1 scan=3305	8.5883
03551:3	1	R.HSC[+57.021]GDGFC[+57.021]SRPNMC[+57.021]TC[+57.021]PSGQIAPSC[+57.021]GSR.S	90		C[+57]*5	1048.42	3	3143.25	3143.24	0	3.9	Specific	1333.42	1327	1327	23.91	470	>FBN1 N term EGF12 swap	1	DW021921_4.3250.3250.3	controllerType=0 controllerNumber=1 scan=3250	8.4659
03111:3	1	R.HSC[+57.021]GDGFC[+57.021]SRPNM[+15.995]C[+57.021]TC[+57.021]PSGQIAPSC[+57.021]GSR.S	90		C[+57]*5, M[+16]	1053.75	3	3159.25	3159.24	0	2.8	Specific	539.21	539.21	47.27	7.58	470	>FBN1 N term EGF12 swap	1	DW021921_4.2882.2882.3	controllerType=0 controllerNumber=1 scan=2882	7.6803
03680:4	1	R.HSC[+57.021]GDGFC[+57.021]SRPNM[+15.995]C[+57.021]TC[+57.021]PSGQIAPSC[+57.021]GSR.S	90		C[+57]*5, M[+16]	790.566	4	3159.24	3159.24	0	1.7	Specific	584.22	584.22	13.14	8.84	470	>FBN1 N term EGF12 swap	1	DW021921_4.3352.3352.4	controllerType=0 controllerNumber=1 scan=3352	8.6907
03449:4	1	R.HSC[+57.021]GDGFC[+57.021]SRPNM[+15.995]C[+57.021]TC[+57.021]PSGQIAPSC[+57.021]GSR.S	90		C[+57]*5, M[+16]	790.566	4	3159.24	3159.24	0	1.9	Specific	645.9	645.9	10.35	9.84	470	>FBN1 N term EGF12 swap	1	DW021921_4.3162.3162.4	controllerType=0 controllerNumber=1 scan=3162	8.283
03140:4	1	R.HSC[+57.021]GDGFC[+57.021]SRPNM[+15.995]C[+57.021]TC[+57.021]PSGQIAPSC[+57.021]GSR.S	90		C[+57]*5, M[+16]	790.567	4	3159.25	3159.24	0	2.8	Specific	652.63	652.63	11.73	10.84	470	>FBN1 N term EGF12 swap	1	DW021921_4.2907.2907.4	controllerType=0 controllerNumber=1 scan=2907	7.7358
03592:4	1	R.HSC[+57.021]GDGFC[+57.021]SRPNM[+15.995]C[+57.021]TC[+57.021]PSGQIAPSC[+57.021]GSR.S	90		C[+57]*5, M[+16]	790.565	4	3159.24	3159.24	0	-0.3	Specific	668.95	668.95	12.46	9.67	470	>FBN1 N term EGF12 swap	1	DW021921_4.3282.3282.4	controllerType=0 controllerNumber=1 scan=3282	8.5371
03511:4	1	R.HSC[+57.021]GDGFC[+57.021]SRPNM[+15.995]C[+57.021]TC[+57.021]PSGQIAPSC[+57.021]GSR.S	90		C[+57]*5, M[+16]	790.567	4	3159.25	3159.24	0	3	Specific	721.92	721.92	10.35	11.84	470	>FBN1 N term EGF12 swap	1	DW021921_4.3215.3215.4	controllerType=0 controllerNumber=1 scan=3215	8.3916
03075:4	1	R.HSC[+57.021]GDGFC[+57.021]SRPNM[+15.995]C[+57.021]TC[+57.021]PSGQIAPSC[+57.021]GSR.S	90		C[+57]*5, M[+16]	790.566	4	3159.24	3159.24	0	1.9	Specific	725.93	725.93	11.74	11.84	470	>FBN1 N term EGF12 swap	1	DW021921_4.2847.2847.4	controllerType=0 controllerNumber=1 scan=2847	7.6074
02942:4	1	R.HSC[+57.021]GDGFC[+57.021]SRPN[+15.995]M[+15.995]C[+57.021]TC[+57.021]PSGQIAPSC[+57.021]GSR.S	90		C[+57]*5, M[+16], N[+16]	794.564	4	3175.23	3175.23	0	0.4	Specific	212.78	212.78	56.44	4.36	470	>FBN1 N term EGF12 swap	1	DW021921_4.2738.2738.4	controllerType=0 controllerNumber=1 scan=2738	7.3714
03019:4	1	R.HSC[+57.021]GDGFC[+57.021]SRPN[+15.995]M[+15.995]C[+57.021]TC[+57.021]PSGQIAPSC[+57.021]GSR.S	90		C[+57]*5, M[+16], N[+16]	794.566	4	3175.24	3175.23	0	2.5	Specific	391.11	391.11	109.47	7.16	470	>FBN1 N term EGF12 swap	1	DW021921_4.2799.2799.4	controllerType=0 controllerNumber=1 scan=2799	7.5051
03706:3	1	R.PNMC[+57.021]TC[+57.021]PSGQIAPSC[+57.021]GSR.S	100		C[+57]*3	660.613	3	1979.82	1979.82	0	2.6	Specific	529.1	529.1	529.1	7.94	470	>FBN1 N term EGF12 swap	1	DW021921_4.3374.3374.3	controllerType=0 controllerNumber=1 scan=3374	8.7405
03591:3	1	R.PNMC[+57.021]TC[+57.021]PSGQIAPSC[+57.021]GSR.S	100		C[+57]*3	660.614	3	1979.83	1979.82	0	3.5	Specific	748.09	748.09	748.09	12.27	470	>FBN1 N term EGF12 swap	1	DW021921_4.3281.3281.3	controllerType=0 controllerNumber=1 scan=3281	8.5349
03525:3	1	R.PNMC[+57.021]TC[+57.021]PSGQIAPSC[+57.021]GSR.S	100		C[+57]*3	660.613	3	1979.82	1979.82	0	2.8	Specific	768.69	768.69	768.69	13.01	470	>FBN1 N term EGF12 swap	1	DW021921_4.3227.3227.3	controllerType=0 controllerNumber=1 scan=3227	8.4167
03512:2	1	R.PNMC[+57.021]TC[+57.021]PSGQIAPSC[+57.021]GSR.S	100		C[+57]*3	990.417	2	1979.83	1979.82	0	3.7	Specific	876.05	859.88	859.88	15.36	470	>FBN1 N term EGF12 swap	1	DW021921_4.3216.3216.2	controllerType=0 controllerNumber=1 scan=3216	8.3938
03578:2	1	R.PNMC[+57.021]TC[+57.021]PSGQIAPSC[+57.021]GSR.S	100		C[+57]*3	990.418	2	1979.83	1979.82	0	4.4	Specific	926.58	898.52	898.52	16.36	470	>FBN1 N term EGF12 swap	1	DW021921_4.3270.3270.2	controllerType=0 controllerNumber=1 scan=3270	8.5101
03413:3	1	R.PNM[+15.995]C[+57.021]TC[+57.021]PSGQIAPSC[+57.021]GSR.S	100		C[+57]*3, M[+16]	665.944	3	1995.82	1995.81	0	2.3	Specific	193.98	169.26	12.73	2.62	470	>FBN1 N term EGF12 swap	1	DW021921_4.3129.3129.2	controllerType=0 controllerNumber=1 scan=3129	8.2143
03475:3	1	R.PNM[+15.995]C[+57.021]TC[+57.021]PSGQIAPSC[+57.021]GSR.S	100		C[+57]*3, M[+16]	665.945	3	1995.82	1995.81	0	3.6	Specific	241.4	236.21	18.27	3.68	470	>FBN1 N term EGF12 swap	1	DW021921_4.3184.3184.2	controllerType=0 controllerNumber=1 scan=3184	8.3272
02838:3	1	R.PNM[+15.995]C[+57.021]TC[+57.021]PSGQIAPSC[+57.021]GSR.S	100		C[+57]*3, M[+16]	665.945	3	1995.82	1995.81	0	3	Specific	532.98	532.98	21.12	7.94	470	>FBN1 N term EGF12 swap	1	DW021921_4.2650.2650.3	controllerType=0 controllerNumber=1 scan=2650	7.1747
01515:3	1	R.C[+57.021]MNGGSC[+57.021]SDDHC[+57.021]LC[+57.021]QK.G	126		C[+57]*4	643.567	3	1928.69	1928.68	0	2.7	Specific	57.39	57.39	57.39	2.06	470	>FBN1 N term EGF12 swap	1	DW021921_4.1532.1532.3	controllerType=0 controllerNumber=1 scan=1532	4.5985
01299:3	1	R.C[+57.021]MNGGSC[+57.021]SDDHC[+57.021]LC[+57.021]QK.G	126		C[+57]*4	643.567	3	1928.69	1928.68	0	2.5	Specific	168.65	168.65	168.65	2.98	470	>FBN1 N term EGF12 swap	1	DW021921_4.1348.1348.3	controllerType=0 controllerNumber=1 scan=1348	4.172
01451:3	1	R.C[+57.021]MNGGSC[+57.021]SDDHC[+57.021]LC[+57.021]QK.G	126		C[+57]*4	643.565	3	1928.68	1928.68	0	-0.1	Specific	271.86	271.86	271.86	5.41	470	>FBN1 N term EGF12 swap	1	DW021921_4.1479.1479.3	controllerType=0 controllerNumber=1 scan=1479	4.4748
01387:3	1	R.C[+57.021]MNGGSC[+57.021]SDDHC[+57.021]LC[+57.021]QK.G	126		C[+57]*4	643.565	3	1928.68	1928.68	0	-0.5	Specific	294.35	294.35	294.35	4.47	470	>FBN1 N term EGF12 swap	1	DW021921_4.1427.1427.3	controllerType=0 controllerNumber=1 scan=1427	4.3535
02237:3	1	R.C[+57.021]MNGGS[+203.079]C[+57.021]SDDHC[+57.021]LC[+57.021]QK.G	126	HexNAc(1)	C[+57]*4, S[+203]	711.258	3	2131.76	2131.76	0	-0.7	Specific	87.1	87.1	4	2.06	470	>FBN1 N term EGF12 swap	1	DW021921_4.2165.2165.3	controllerType=0 controllerNumber=1 scan=2165	6.0771
01749:2	1	R.C[+57.021]MNGGS[+146.058]C[+57.021]SDDHC[+57.021]LC[+57.021]QK.G	126	Fuc(1)	C[+57]*4, S[+146]	1037.87	2	2074.74	2074.74	0	0.3	Specific	92.07	92.07	4	2.21	470	>FBN1 N term EGF12 swap	1	DW021921_4.1734.1734.2	controllerType=0 controllerNumber=1 scan=1734	5.0696
01626:2	1	R.C[+57.021]MNGGS[+146.058]C[+57.021]SDDHC[+57.021]LC[+57.021]QK.G	126	Fuc(1)	C[+57]*4, S[+146]	1037.88	2	2074.75	2074.74	0	4.4	Specific	151.76	151.76	4	3.3	470	>FBN1 N term EGF12 swap	1	DW021921_4.1624.1624.2	controllerType=0 controllerNumber=1 scan=1624	4.8125
01681:2	1	R.C[+57.021]MNGGS[+146.058]C[+57.021]SDDHC[+57.021]LC[+57.021]QK.G	126	Fuc(1)	C[+57]*4, S[+146]	1037.88	2	2074.75	2074.74	0	3.4	Specific	247.17	247.17	4	5.42	470	>FBN1 N term EGF12 swap	1	DW021921_4.1673.1673.2	controllerType=0 controllerNumber=1 scan=1673	4.9261
01358:3	1	R.C[+57.021]MNGGS[+146.058]C[+57.021]SDDHC[+57.021]LC[+57.021]QK.G	126	Fuc(1)	C[+57]*4, S[+146]	692.253	3	2074.74	2074.74	0	1.9	Specific	565.31	565.31	4	9.1	470	>FBN1 N term EGF12 swap	1	DW021921_4.1401.1401.3	controllerType=0 controllerNumber=1 scan=1401	4.2943
02040:3	1	R.C[+57.021]MNGGS[+146.058]C[+57.021]SDDHC[+57.021]LC[+57.021]QK.G	126	Fuc(1)	C[+57]*4, S[+146]	692.253	3	2074.74	2074.74	0	2.5	Specific	664.08	664.08	4	11.1	470	>FBN1 N term EGF12 swap	1	DW021921_4.1987.1987.3	controllerType=0 controllerNumber=1 scan=1987	5.6603
02092:3	1	R.C[+57.021]MN[+0.984]GGSC[+57.021]SDDHC[+57.021]LC[+57.021]QK.G	126		C[+57]*4, N[+1]	643.894	3	1929.67	1929.67	0	1.6	Specific	693.6	693.6	693.6	11.1	470	>FBN1 N term EGF12 swap	1	DW021921_4.2031.2031.3	controllerType=0 controllerNumber=1 scan=2031	5.7628
01974:3	1	R.C[+57.021]MNGGS[+146.058]C[+57.021]SDDHC[+57.021]LC[+57.021]QK.G	126	Fuc(1)	C[+57]*4, S[+146]	692.253	3	2074.74	2074.74	0	2.8	Specific	793.52	793.52	4	13.1	470	>FBN1 N term EGF12 swap	1	DW021921_4.1929.1929.3	controllerType=0 controllerNumber=1 scan=1929	5.5253
01614:3	1	R.C[+57.021]MNGGSC[+57.021]S[+146.058]DDHC[+57.021]LC[+57.021]QK.G	126	Fuc(1)	C[+57]*4, S[+146]	692.253	3	2074.74	2074.74	0	2.2	Specific	879.48	879.48	8.42	15.1	470	>FBN1 N term EGF12 swap	1	DW021921_4.1613.1613.3	controllerType=0 controllerNumber=1 scan=1613	4.7882
01667:3	1	R.C[+57.021]MNGGS[+146.058]C[+57.021]SDDHC[+57.021]LC[+57.021]QK.G	126	Fuc(1)	C[+57]*4, S[+146]	692.253	3	2074.74	2074.74	0	2.2	Specific	881.5	881.5	4	15.1	470	>FBN1 N term EGF12 swap	1	DW021921_4.1661.1661.3	controllerType=0 controllerNumber=1 scan=1661	4.8989
01716:3	1	R.C[+57.021]MNGGSC[+57.021]S[+146.058]DDHC[+57.021]LC[+57.021]QK.G	126	Fuc(1)	C[+57]*4, S[+146]	692.253	3	2074.74	2074.74	0	1.9	Specific	894.48	894.48	7.52	15.1	470	>FBN1 N term EGF12 swap	1	DW021921_4.1706.1706.3	controllerType=0 controllerNumber=1 scan=1706	5.0054
01422:3	1	R.C[+57.021]MNGGSC[+57.021]S[+146.058]DDHC[+57.021]LC[+57.021]QK.G	126	Fuc(1)	C[+57]*4, S[+146]	692.253	3	2074.74	2074.74	0	2.4	Specific	913.29	913.29	10.32	16.1	470	>FBN1 N term EGF12 swap	1	DW021921_4.1455.1455.3	controllerType=0 controllerNumber=1 scan=1455	4.4196
01783:3	1	R.C[+57.021]MNGGS[+146.058]C[+57.021]SDDHC[+57.021]LC[+57.021]QK.G	126	Fuc(1)	C[+57]*4, S[+146]	692.253	3	2074.74	2074.74	0	2.2	Specific	920.16	920.16	10.19	16.1	470	>FBN1 N term EGF12 swap	1	DW021921_4.1761.1761.3	controllerType=0 controllerNumber=1 scan=1761	5.134
01850:3	1	R.C[+57.021]MNGGSC[+57.021]S[+146.058]DDHC[+57.021]LC[+57.021]QK.G	126	Fuc(1)	C[+57]*4, S[+146]	692.253	3	2074.74	2074.74	0	2	Specific	930.17	930.17	3.02	16.1	470	>FBN1 N term EGF12 swap	1	DW021921_4.1816.1816.3	controllerType=0 controllerNumber=1 scan=1816	5.2626
01913:3	1	R.C[+57.021]MNGGSC[+57.021]S[+146.058]DDHC[+57.021]LC[+57.021]QK.G	126	Fuc(1)	C[+57]*4, S[+146]	692.253	3	2074.74	2074.74	0	2.5	Specific	931.89	931.89	8.38	16.1	470	>FBN1 N term EGF12 swap	1	DW021921_4.1871.1871.3	controllerType=0 controllerNumber=1 scan=1871	5.3902
01485:3	1	R.C[+57.021]MNGGS[+146.058]C[+57.021]SDDHC[+57.021]LC[+57.021]QK.G	126	Fuc(1)	C[+57]*4, S[+146]	692.253	3	2074.74	2074.74	0	1.9	Specific	946.44	946.44	4	16.1	470	>FBN1 N term EGF12 swap	1	DW021921_4.1508.1508.3	controllerType=0 controllerNumber=1 scan=1508	4.5432
01551:3	1	R.C[+57.021]MNGGSC[+57.021]S[+146.058]DDHC[+57.021]LC[+57.021]QK.G	126	Fuc(1)	C[+57]*4, S[+146]	692.253	3	2074.74	2074.74	0	2.2	Specific	1004.65	1004.65	2.71	18.1	470	>FBN1 N term EGF12 swap	1	DW021921_4.1562.1562.3	controllerType=0 controllerNumber=1 scan=1562	4.6691
01117:3	1	R.C[+57.021][-17.027]MNGGSC[+57.021]S[+162.053]DDHC[+57.021]LC[+57.021]QK.G	126	Hex(1)	C[-17][+57]*4, S[+162]	691.909	3	2073.71	2073.71	0	2.7	Specific	47.97	47.97	10.93	2.06	470	>FBN1 N term EGF12 swap	1	DW021921_4.1174.1174.3	controllerType=0 controllerNumber=1 scan=1174	3.7597
01204:3	1	R.C[+57.021][-17.027]MNGGS[+203.079]C[+57.021]SDDHC[+57.021]LC[+57.021]QK.G	126	HexNAc(1)	C[-17][+57]*4, S[+203]	705.585	3	2114.74	2114.73	0	2.4	Specific	65.32	65.32	4	2.13	470	>FBN1 N term EGF12 swap	1	DW021921_4.1260.1260.3	controllerType=0 controllerNumber=1 scan=1260	3.9669
02409:3	1	R.C[+57.021]M[+15.995]NGGS[+146.058]C[+57.021]SDDHC[+57.021]LC[+57.021]QK.G	126	Fuc(1)	C[+57]*4, M[+16], S[+146]	697.58	3	2090.72	2090.73	0	-4.6	Specific	300.04	300.04	4	4.31	470	>FBN1 N term EGF12 swap	1	DW021921_4.2310.2310.3	controllerType=0 controllerNumber=1 scan=2310	6.4053
02205:3	1	R.C[+57.021][-17.027]MNGGS[+146.058]C[+57.021]SDDHC[+57.021]LC[+57.021]QK.G	126	Fuc(1)	C[-17][+57]*4, S[+146]	686.577	3	2057.72	2057.71	0	2.4	Specific	391.01	391.01	4	7.42	470	>FBN1 N term EGF12 swap	1	DW021921_4.2135.2135.3	controllerType=0 controllerNumber=1 scan=2135	6.0067
02543:3	1	R.C[+57.021]MN[+0.984]GGS[+146.058]C[+57.021]SDDHC[+57.021]LC[+57.021]QK.G	126	Fuc(1)	C[+57]*4, N[+1], S[+146]	692.582	3	2075.73	2075.72	0	3.4	Specific	393.9	393.9	4	7.68	470	>FBN1 N term EGF12 swap	1	DW021921_4.2419.2419.3	controllerType=0 controllerNumber=1 scan=2419	6.6538
02413:3	1	R.C[+57.021]MN[+0.984]GGS[+203.079]C[+57.021]SDDHC[+57.021]LC[+57.021]QK.G	126	HexNAc(1)	C[+57]*4, N[+1], S[+203]	711.588	3	2132.75	2132.74	0	2.6	Specific	401.26	401.26	4	7.56	470	>FBN1 N term EGF12 swap	1	DW021921_4.2314.2314.3	controllerType=0 controllerNumber=1 scan=2314	6.416
01122:3	1	R.C[+57.021][-17.027]MNGGS[+203.079]C[+57.021]SDDHC[+57.021]LC[+57.021]QK.G	126	HexNAc(1)	C[-17][+57]*4, S[+203]	705.584	3	2114.74	2114.73	0	1.3	Specific	401.29	401.29	4	7.56	470	>FBN1 N term EGF12 swap	1	DW021921_4.1179.1179.3	controllerType=0 controllerNumber=1 scan=1179	3.7724
02130:2	1	R.C[+57.021]MN[+0.984]GGS[+146.058]C[+57.021]SDDHC[+57.021]LC[+57.021]QK.G	126	Fuc(1)	C[+57]*4, N[+1], S[+146]	1038.37	2	2075.73	2075.72	0	1.1	Specific	580.86	580.86	4	8.92	470	>FBN1 N term EGF12 swap	1	DW021921_4.2062.2062.2	controllerType=0 controllerNumber=1 scan=2062	5.8315
01231:3	1	R.C[+57.021]M[+15.995]NGGS[+146.058]C[+57.021]SDDHC[+57.021]LC[+57.021]QK.G	126	Fuc(1)	C[+57]*4, M[+16], S[+146]	697.58	3	2090.72	2090.73	0	-4.3	Specific	584.87	584.87	4	7.76	470	>FBN1 N term EGF12 swap	1	DW021921_4.1286.1286.3	controllerType=0 controllerNumber=1 scan=1286	4.0278
02147:3	1	R.C[+57.021][-17.027]MNGGSC[+57.021]S[+146.058]DDHC[+57.021]LC[+57.021]QK.G	126	Fuc(1)	C[-17][+57]*4, S[+146]	686.578	3	2057.72	2057.71	0	3.5	Specific	618.9	618.9	12.96	10.36	470	>FBN1 N term EGF12 swap	1	DW021921_4.2082.2082.3	controllerType=0 controllerNumber=1 scan=2082	5.8837
03758:2	1	R.C[+57.021][-17.027]MNGGSC[+57.021]S[+146.058]DDHC[+57.021]LC[+57.021]QK.G	126	Fuc(1)	C[-17][+57]*4, S[+146]	1029.36	2	2057.72	2057.71	0	2.6	Specific	635.57	635.57	18.82	9.92	470	>FBN1 N term EGF12 swap	1	DW021921_4.3416.3416.2	controllerType=0 controllerNumber=1 scan=3416	8.8312
01285:3	1	R.C[+57.021]M[+15.995]NGGS[+146.058]C[+57.021]SDDHC[+57.021]LC[+57.021]QK.G	126	Fuc(1)	C[+57]*4, M[+16], S[+146]	697.583	3	2090.73	2090.73	0	0	Specific	637.31	637.31	4	10.1	470	>FBN1 N term EGF12 swap	1	DW021921_4.1336.1336.3	controllerType=0 controllerNumber=1 scan=1336	4.1453
01923:3	1	R.C[+57.021]M[+15.995]NGGS[+146.058]C[+57.021]SDDHC[+57.021]LC[+57.021]QK.G	126	Fuc(1)	C[+57]*4, M[+16], S[+146]	697.583	3	2090.74	2090.73	0	1	Specific	650.84	650.84	4	11.1	470	>FBN1 N term EGF12 swap	1	DW021921_4.1880.1880.3	controllerType=0 controllerNumber=1 scan=1880	5.4097
01852:3	1	R.C[+57.021]M[+15.995]NGGS[+146.058]C[+57.021]SDDHC[+57.021]LC[+57.021]QK.G	126	Fuc(1)	C[+57]*4, M[+16], S[+146]	697.584	3	2090.74	2090.73	0	2.1	Specific	667.56	667.56	4	11.1	470	>FBN1 N term EGF12 swap	1	DW021921_4.1818.1818.3	controllerType=0 controllerNumber=1 scan=1818	5.2669
02100:3	1	R.C[+57.021][-17.027]MNGGS[+162.053]C[+57.021]SDDHC[+57.021]LC[+57.021]QK.G	126	Hex(1)	C[-17][+57]*4, S[+162]	691.918	3	2073.74	2073.71	0	16	Specific	673.68	673.68	3.41	9.42	470	>FBN1 N term EGF12 swap	1	DW021921_4.2039.2039.3	controllerType=0 controllerNumber=1 scan=2039	5.7796
02468:3	1	R.C[+57.021]MN[+0.984]GGS[+146.058]C[+57.021]SDDHC[+57.021]LC[+57.021]QK.G	126	Fuc(1)	C[+57]*4, N[+1], S[+146]	692.582	3	2075.73	2075.72	0	4.3	Specific	691.02	691.02	4	11.36	470	>FBN1 N term EGF12 swap	1	DW021921_4.2362.2362.3	controllerType=0 controllerNumber=1 scan=2362	6.5237
02393:3	1	R.C[+57.021]MN[+0.984]GGS[+146.058]C[+57.021]SDDHC[+57.021]LC[+57.021]QK.G	126	Fuc(1)	C[+57]*4, N[+1], S[+146]	692.582	3	2075.73	2075.72	0	3.4	Specific	745.81	745.81	4	12.36	470	>FBN1 N term EGF12 swap	1	DW021921_4.2295.2295.3	controllerType=0 controllerNumber=1 scan=2295	6.371
01784:3	1	R.C[+57.021]M[+15.995]NGGSC[+57.021]S[+146.058]DDHC[+57.021]LC[+57.021]QK.G	126	Fuc(1)	C[+57]*4, M[+16], S[+146]	697.584	3	2090.74	2090.73	0	1.5	Specific	753.73	753.73	4.47	13.1	470	>FBN1 N term EGF12 swap	1	DW021921_4.1762.1762.3	controllerType=0 controllerNumber=1 scan=1762	5.1361
03598:2	1	R.C[+57.021][-17.027]MNGGSC[+57.021]S[+146.058]DDHC[+57.021]LC[+57.021]QK.G	126	Fuc(1)	C[-17][+57]*4, S[+146]	1029.36	2	2057.72	2057.71	0	4.6	Specific	771.76	771.76	27.28	13.17	470	>FBN1 N term EGF12 swap	1	DW021921_4.3287.3287.2	controllerType=0 controllerNumber=1 scan=3287	8.5474
02203:3	1	R.C[+57.021]MN[+0.984]GGS[+146.058]C[+57.021]SDDHC[+57.021]LC[+57.021]QK.G	126	Fuc(1)	C[+57]*4, N[+1], S[+146]	692.581	3	2075.73	2075.72	0	2.1	Specific	771.83	771.83	4	13.1	470	>FBN1 N term EGF12 swap	1	DW021921_4.2134.2134.3	controllerType=0 controllerNumber=1 scan=2134	6.0045
02155:3	1	R.C[+57.021]MN[+0.984]GGS[+146.058]C[+57.021]SDDHC[+57.021]LC[+57.021]QK.G	126	Fuc(1)	C[+57]*4, N[+1], S[+146]	692.581	3	2075.73	2075.72	0	1.8	Specific	809.62	809.62	4	14.1	470	>FBN1 N term EGF12 swap	1	DW021921_4.2089.2089.3	controllerType=0 controllerNumber=1 scan=2089	5.8999
01346:3	1	R.C[+57.021]M[+15.995]NGGSC[+57.021]S[+146.058]DDHC[+57.021]LC[+57.021]QK.G	126	Fuc(1)	C[+57]*4, M[+16], S[+146]	697.584	3	2090.74	2090.73	0	1.1	Specific	817.58	817.58	9.65	14.1	470	>FBN1 N term EGF12 swap	1	DW021921_4.1390.1390.3	controllerType=0 controllerNumber=1 scan=1390	4.2695
01473:3	1	R.C[+57.021]M[+15.995]NGGSC[+57.021]S[+146.058]DDHC[+57.021]LC[+57.021]QK.G	126	Fuc(1)	C[+57]*4, M[+16], S[+146]	697.584	3	2090.74	2090.73	0	1.7	Specific	823.08	823.08	5.43	14.1	470	>FBN1 N term EGF12 swap	1	DW021921_4.1498.1498.3	controllerType=0 controllerNumber=1 scan=1498	4.5203
01406:3	1	R.C[+57.021]M[+15.995]NGGSC[+57.021]S[+146.058]DDHC[+57.021]LC[+57.021]QK.G	126	Fuc(1)	C[+57]*4, M[+16], S[+146]	697.584	3	2090.74	2090.73	0	1.2	Specific	825.26	825.26	1.3	14.1	470	>FBN1 N term EGF12 swap	1	DW021921_4.1442.1442.3	controllerType=0 controllerNumber=1 scan=1442	4.3898
01659:3	1	R.C[+57.021]M[+15.995]NGGSC[+57.021]S[+146.058]DDHC[+57.021]LC[+57.021]QK.G	126	Fuc(1)	C[+57]*4, M[+16], S[+146]	697.584	3	2090.74	2090.73	0	1.5	Specific	839	839	3.19	14.1	470	>FBN1 N term EGF12 swap	1	DW021921_4.1653.1653.3	controllerType=0 controllerNumber=1 scan=1653	4.8813
02323:3	1	R.C[+57.021]MN[+0.984]GGSC[+57.021]S[+146.058]DDHC[+57.021]LC[+57.021]QK.G	126	Fuc(1)	C[+57]*4, N[+1], S[+146]	692.581	3	2075.73	2075.72	0	2	Specific	842.77	842.77	8.23	14.1	470	>FBN1 N term EGF12 swap	1	DW021921_4.2240.2240.3	controllerType=0 controllerNumber=1 scan=2240	6.2462
01718:3	1	R.C[+57.021]M[+15.995]NGGSC[+57.021]S[+146.058]DDHC[+57.021]LC[+57.021]QK.G	126	Fuc(1)	C[+57]*4, M[+16], S[+146]	697.584	3	2090.74	2090.73	0	1.6	Specific	849.79	849.79	8.72	14.1	470	>FBN1 N term EGF12 swap	1	DW021921_4.1708.1708.3	controllerType=0 controllerNumber=1 scan=1708	5.0098
03659:2	1	R.C[+57.021][-17.027]MNGGSC[+57.021]S[+146.058]DDHC[+57.021]LC[+57.021]QK.G	126	Fuc(1)	C[-17][+57]*4, S[+146]	1029.36	2	2057.72	2057.71	0	4	Specific	853.54	853.54	26.46	15.17	470	>FBN1 N term EGF12 swap	1	DW021921_4.3336.3336.2	controllerType=0 controllerNumber=1 scan=3336	8.6575
01538:3	1	R.C[+57.021]M[+15.995]NGGSC[+57.021]S[+146.058]DDHC[+57.021]LC[+57.021]QK.G	126	Fuc(1)	C[+57]*4, M[+16], S[+146]	697.584	3	2090.74	2090.73	0	1.6	Specific	853.96	853.96	7.88	15.1	470	>FBN1 N term EGF12 swap	1	DW021921_4.1551.1551.3	controllerType=0 controllerNumber=1 scan=1551	4.6435
02255:3	1	R.C[+57.021]MN[+0.984]GGSC[+57.021]S[+146.058]DDHC[+57.021]LC[+57.021]QK.G	126	Fuc(1)	C[+57]*4, N[+1], S[+146]	692.58	3	2075.73	2075.72	0	1.5	Specific	855.77	855.77	7.66	15.1	470	>FBN1 N term EGF12 swap	1	DW021921_4.2181.2181.3	controllerType=0 controllerNumber=1 scan=2181	6.1128
01606:3	1	R.C[+57.021]M[+15.995]NGGSC[+57.021]S[+146.058]DDHC[+57.021]LC[+57.021]QK.G	126	Fuc(1)	C[+57]*4, M[+16], S[+146]	697.584	3	2090.74	2090.73	0	1.5	Specific	877.49	877.49	7.26	15.1	470	>FBN1 N term EGF12 swap	1	DW021921_4.1606.1606.3	controllerType=0 controllerNumber=1 scan=1606	4.772
03671:3	1	R.C[+57.021][-17.027]MNGGSC[+57.021]S[+146.058]DDHC[+57.021]LC[+57.021]QK.G	126	Fuc(1)	C[-17][+57]*4, S[+146]	686.578	3	2057.72	2057.71	0	3.7	Specific	896.5	896.5	13.28	15.36	470	>FBN1 N term EGF12 swap	1	DW021921_4.3346.3346.3	controllerType=0 controllerNumber=1 scan=3346	8.68
02101:3	1	R.C[+57.021]MN[+0.984]GGSC[+57.021]S[+146.058]DDHC[+57.021]LC[+57.021]QK.G	126	Fuc(1)	C[+57]*4, N[+1], S[+146]	692.581	3	2075.73	2075.72	0	2.7	Specific	899.43	899.43	6.08	15.1	470	>FBN1 N term EGF12 swap	1	DW021921_4.2039.2039.3	controllerType=0 controllerNumber=1 scan=2039	5.7796
03605:3	1	R.C[+57.021][-17.027]MNGGSC[+57.021]S[+146.058]DDHC[+57.021]LC[+57.021]QK.G	126	Fuc(1)	C[-17][+57]*4, S[+146]	686.578	3	2057.72	2057.71	0	3.3	Specific	910.92	910.92	13.65	16.36	470	>FBN1 N term EGF12 swap	1	DW021921_4.3293.3293.3	controllerType=0 controllerNumber=1 scan=3293	8.5617
01059:3	1	R.C[+57.021]M[+15.995]NGGSC[+57.021]S[+146.058]DDHC[+57.021]LC[+57.021]QK.G	126	Fuc(1)	C[+57]*4, M[+16], S[+146]	697.584	3	2090.74	2090.73	0	1.7	Specific	913.46	913.46	4.48	16.1	470	>FBN1 N term EGF12 swap	1	DW021921_4.1126.1126.3	controllerType=0 controllerNumber=1 scan=1126	3.6489
01992:3	1	R.C[+57.021][-17.027]MN[+0.984]GGS[+203.079]C[+57.021]SDDHC[+57.021]LC[+57.021]QK.G	126	HexNAc(1)	C[-17][+57]*4, N[+1], S[+203]	705.913	3	2115.72	2115.72	0	3	Specific	266.85	266.85	4	5.41	470	>FBN1 N term EGF12 swap	1	DW021921_4.1945.1945.3	controllerType=0 controllerNumber=1 scan=1945	5.562
02410:3	1	R.C[+57.021]M[+15.995]N[+0.984]GGS[+146.058]C[+57.021]SDDHC[+57.021]LC[+57.021]QK.G	126	Fuc(1)	C[+57]*4, M[+16], N[+1], S[+146]	697.915	3	2091.73	2091.72	0	5.5	Specific	324.44	324.44	4	5.93	470	>FBN1 N term EGF12 swap	1	DW021921_4.2310.2310.3	controllerType=0 controllerNumber=1 scan=2310	6.4053
02051:3	1	R.C[+57.021][-17.027]MN[+0.984]GGS[+203.079]C[+57.021]SDDHC[+57.021]LC[+57.021]QK.G	126	HexNAc(1)	C[-17][+57]*4, N[+1], S[+203]	705.913	3	2115.72	2115.72	0	2.3	Specific	362.92	362.92	4	7.42	470	>FBN1 N term EGF12 swap	1	DW021921_4.1997.1997.3	controllerType=0 controllerNumber=1 scan=1997	5.6833
02308:3	1	R.C[+57.021]M[+15.995]N[+0.984]GGS[+146.058]C[+57.021]SDDHC[+57.021]LC[+57.021]QK.G	126	Fuc(1)	C[+57]*4, M[+16], N[+1], S[+146]	697.912	3	2091.72	2091.72	0	1	Specific	416.11	416.11	4	7.56	470	>FBN1 N term EGF12 swap	1	DW021921_4.2227.2227.3	controllerType=0 controllerNumber=1 scan=2227	6.2174
02246:3	1	R.C[+57.021]M[+15.995]N[+0.984]GGS[+146.058]C[+57.021]SDDHC[+57.021]LC[+57.021]QK.G	126	Fuc(1)	C[+57]*4, M[+16], N[+1], S[+146]	697.913	3	2091.72	2091.72	0	3.3	Specific	549.87	549.87	4	8.29	470	>FBN1 N term EGF12 swap	1	DW021921_4.2173.2173.3	controllerType=0 controllerNumber=1 scan=2173	6.0943
01232:3	1	R.C[+57.021]M[+15.995]N[+0.984]GGSC[+57.021]S[+146.058]DDHC[+57.021]LC[+57.021]QK.G	126	Fuc(1)	C[+57]*4, M[+16], N[+1], S[+146]	697.913	3	2091.72	2091.72	0	3.1	Specific	624.94	624.94	8.02	10.1	470	>FBN1 N term EGF12 swap	1	DW021921_4.1286.1286.3	controllerType=0 controllerNumber=1 scan=1286	4.0278
04003:2	1	R.C[+57.021][-17.027]MN[+0.984]GGSC[+57.021]S[+146.058]DDHC[+57.021]LC[+57.021]QK.G	126	Fuc(1)	C[-17][+57]*4, N[+1], S[+146]	1029.86	2	2058.7	2058.7	0	3.2	Specific	651.28	651.28	25.36	11.17	470	>FBN1 N term EGF12 swap	1	DW021921_4.3628.3628.2	controllerType=0 controllerNumber=1 scan=3628	9.2875
02186:3	1	R.C[+57.021]M[+15.995]N[+0.984]GGS[+146.058]C[+57.021]SDDHC[+57.021]LC[+57.021]QK.G	126	Fuc(1)	C[+57]*4, M[+16], N[+1], S[+146]	697.911	3	2091.72	2091.72	0	0.5	Specific	678.86	678.86	4	11.1	470	>FBN1 N term EGF12 swap	1	DW021921_4.2117.2117.3	controllerType=0 controllerNumber=1 scan=2117	5.9634
03938:2	1	R.C[+57.021][-17.027]MN[+0.984]GGSC[+57.021]S[+146.058]DDHC[+57.021]LC[+57.021]QK.G	126	Fuc(1)	C[-17][+57]*4, N[+1], S[+146]	1029.86	2	2058.7	2058.7	0	4	Specific	732.99	732.99	28.58	12.17	470	>FBN1 N term EGF12 swap	1	DW021921_4.3569.3569.2	controllerType=0 controllerNumber=1 scan=3569	9.1642
02084:3	1	R.C[+57.021]M[+15.995]N[+0.984]GGSC[+57.021]S[+146.058]DDHC[+57.021]LC[+57.021]QK.G	126	Fuc(1)	C[+57]*4, M[+16], N[+1], S[+146]	697.913	3	2091.72	2091.72	0	2.6	Specific	756.48	756.48	8.31	13.1	470	>FBN1 N term EGF12 swap	1	DW021921_4.2025.2025.3	controllerType=0 controllerNumber=1 scan=2025	5.7498
03836:2	1	R.C[+57.021][-17.027]MN[+0.984]GGSC[+57.021]S[+146.058]DDHC[+57.021]LC[+57.021]QK.G	126	Fuc(1)	C[-17][+57]*4, N[+1], S[+146]	1029.86	2	2058.71	2058.7	0	4.8	Specific	769.08	769.08	27.28	13.17	470	>FBN1 N term EGF12 swap	1	DW021921_4.3481.3481.2	controllerType=0 controllerNumber=1 scan=3481	8.974
02020:3	1	R.C[+57.021]M[+15.995]N[+0.984]GGSC[+57.021]S[+146.058]DDHC[+57.021]LC[+57.021]QK.G	126	Fuc(1)	C[+57]*4, M[+16], N[+1], S[+146]	697.913	3	2091.72	2091.72	0	3.3	Specific	770.31	770.31	7.24	13.36	470	>FBN1 N term EGF12 swap	1	DW021921_4.1972.1972.3	controllerType=0 controllerNumber=1 scan=1972	5.6269
01131:3	1	R.C[+57.021]M[+15.995]N[+0.984]GGSC[+57.021]S[+146.058]DDHC[+57.021]LC[+57.021]QK.G	126	Fuc(1)	C[+57]*4, M[+16], N[+1], S[+146]	697.913	3	2091.72	2091.72	0	3	Specific	782.51	782.51	9.86	13.1	470	>FBN1 N term EGF12 swap	1	DW021921_4.1186.1186.3	controllerType=0 controllerNumber=1 scan=1186	3.7866
01184:3	1	R.C[+57.021]M[+15.995]N[+0.984]GGSC[+57.021]S[+146.058]DDHC[+57.021]LC[+57.021]QK.G	126	Fuc(1)	C[+57]*4, M[+16], N[+1], S[+146]	697.913	3	2091.72	2091.72	0	3.1	Specific	796.79	796.79	8.27	13.36	470	>FBN1 N term EGF12 swap	1	DW021921_4.1234.1234.3	controllerType=0 controllerNumber=1 scan=1234	3.898
03927:3	1	R.C[+57.021][-17.027]MN[+0.984]GGSC[+57.021]S[+146.058]DDHC[+57.021]LC[+57.021]QK.G	126	Fuc(1)	C[-17][+57]*4, N[+1], S[+146]	686.906	3	2058.7	2058.7	0	3.5	Specific	798.44	798.44	11.71	13.36	470	>FBN1 N term EGF12 swap	1	DW021921_4.3560.3560.3	controllerType=0 controllerNumber=1 scan=3560	9.1447
02139:3	1	R.C[+57.021]M[+15.995]N[+0.984]GGSC[+57.021]S[+146.058]DDHC[+57.021]LC[+57.021]QK.G	126	Fuc(1)	C[+57]*4, M[+16], N[+1], S[+146]	697.91	3	2091.72	2091.72	0	-0.5	Specific	800.55	800.55	6.04	12.93	470	>FBN1 N term EGF12 swap	1	DW021921_4.2071.2071.3	controllerType=0 controllerNumber=1 scan=2071	5.8542
03826:3	1	R.C[+57.021][-17.027]MN[+0.984]GGSC[+57.021]S[+146.058]DDHC[+57.021]LC[+57.021]QK.G	126	Fuc(1)	C[-17][+57]*4, N[+1], S[+146]	686.906	3	2058.7	2058.7	0	2.8	Specific	818.61	818.61	11.93	14.1	470	>FBN1 N term EGF12 swap	1	DW021921_4.3472.3472.3	controllerType=0 controllerNumber=1 scan=3472	8.9543
05014:3	1	K.GYIGTHC[+57.021]GQPVC[+57.021]ESGC[+57.021]LNGGR.C	142		C[+57]*3	760.323	3	2278.95	2278.97	0	-9.1	Specific	274.3	274.3	274.3	2.1	470	>FBN1 N term EGF12 swap	1	DW021921_4.4452.4452.3	controllerType=0 controllerNumber=1 scan=4452	11.0703
03448:4	1	K.GYIGTHC[+57.021]GQPVC[+57.021]ESGC[+57.021]LNGGR.C	142		C[+57]*3	570.501	4	2278.98	2278.97	0	3.2	Specific	658.32	658.32	658.32	10.8	470	>FBN1 N term EGF12 swap	1	DW021921_4.3161.3161.4	controllerType=0 controllerNumber=1 scan=3161	8.2808
03522:3	1	K.GYIGTHC[+57.021]GQPVC[+57.021]ESGC[+57.021]LNGGR.C	142		C[+57]*3	760.332	3	2278.98	2278.97	0	2.6	Specific	835.59	835.59	835.59	13.63	470	>FBN1 N term EGF12 swap	1	DW021921_4.3225.3225.3	controllerType=0 controllerNumber=1 scan=3225	8.4143
03398:3	1	K.GYIGTHC[+57.021]GQPVC[+57.021]ESGC[+57.021]LNGGR.C	142		C[+57]*3	760.333	3	2278.98	2278.97	0	4	Specific	906.95	906.95	906.95	15.89	470	>FBN1 N term EGF12 swap	1	DW021921_4.3118.3118.3	controllerType=0 controllerNumber=1 scan=3118	8.1902
03458:3	1	K.GYIGTHC[+57.021]GQPVC[+57.021]ESGC[+57.021]LNGGR.C	142		C[+57]*3	760.332	3	2278.98	2278.97	0	2.3	Specific	929.9	929.9	929.9	15.63	470	>FBN1 N term EGF12 swap	1	DW021921_4.3170.3170.3	controllerType=0 controllerNumber=1 scan=3170	8.3007
03421:2	1	K.GYIGTHC[+57.021]GQPVC[+57.021]ESGC[+57.021]LNGGR.C	142		C[+57]*3	1139.99	2	2278.98	2278.97	0	1.8	Specific	1059.21	1059.21	1059.21	18.45	470	>FBN1 N term EGF12 swap	1	DW021921_4.3135.3135.2	controllerType=0 controllerNumber=1 scan=3135	8.2272
03488:2	1	K.GYIGTHC[+57.021]GQPVC[+57.021]ESGC[+57.021]LNGGR.C	142		C[+57]*3	1140	2	2278.98	2278.97	0	3.5	Specific	1087.4	1087.4	1087.4	18.71	470	>FBN1 N term EGF12 swap	1	DW021921_4.3196.3196.2	controllerType=0 controllerNumber=1 scan=3196	8.3519
03120:3	1	K.GYIGTH[+15.995]C[+57.021]GQPVC[+57.021]ESGC[+57.021]LNGGR.C	142		C[+57]*3, H[+16]	765.662	3	2294.97	2294.97	0	0	Specific	573.97	573.97	525.13	8.63	470	>FBN1 N term EGF12 swap	1	DW021921_4.2890.2890.3	controllerType=0 controllerNumber=1 scan=2890	7.6975
03599:4	1	K.GYIGTHC[+57.021]GQPVC[+57.021]ESGC[+57.021]LN[+0.984]GGR.C	142		C[+57]*3, N[+1]	570.747	4	2279.97	2279.96	0	4.1	Specific	629.56	629.56	629.56	9.8	470	>FBN1 N term EGF12 swap	1	DW021921_4.3288.3288.4	controllerType=0 controllerNumber=1 scan=3288	8.5495
03294:3	1	K.GYIGTH[+15.995]C[+57.021]GQPVC[+57.021]ESGC[+57.021]LNGGR.C	142		C[+57]*3, H[+16]	765.661	3	2294.97	2294.97	0	-0.1	Specific	659.56	659.56	445.69	10.63	470	>FBN1 N term EGF12 swap	1	DW021921_4.3034.3034.3	controllerType=0 controllerNumber=1 scan=3034	8.0117
03959:3	1	K.GYIGTHC[+57.021]GQPVC[+57.021]ESGC[+57.021]LN[+0.984]GGR.C	142		C[+57]*3, N[+1]	760.662	3	2279.97	2279.96	0	4.8	Specific	722.58	722.58	722.58	11.89	470	>FBN1 N term EGF12 swap	1	DW021921_4.3586.3586.3	controllerType=0 controllerNumber=1 scan=3586	9.1986
03727:3	1	K.GYIGTHC[+57.021]GQPVC[+57.021]ESGC[+57.021]LN[+0.984]GGR.C	142		C[+57]*3, N[+1]	760.661	3	2279.97	2279.96	0	3.9	Specific	816.89	816.89	816.89	13.89	470	>FBN1 N term EGF12 swap	1	DW021921_4.3390.3390.3	controllerType=0 controllerNumber=1 scan=3390	8.7781
03794:3	1	K.GYIGTHC[+57.021]GQPVC[+57.021]ESGC[+57.021]LN[+0.984]GGR.C	142		C[+57]*3, N[+1]	760.661	3	2279.97	2279.96	0	4.4	Specific	832.29	832.29	832.29	13.89	470	>FBN1 N term EGF12 swap	1	DW021921_4.3446.3446.3	controllerType=0 controllerNumber=1 scan=3446	8.899
03590:3	1	K.GYIGTHC[+57.021]GQPVC[+57.021]ESGC[+57.021]LN[+0.984]GGR.C	142		C[+57]*3, N[+1]	760.662	3	2279.97	2279.96	0	4.8	Specific	838.34	838.34	838.34	13.89	470	>FBN1 N term EGF12 swap	1	DW021921_4.3280.3280.3	controllerType=0 controllerNumber=1 scan=3280	8.5337
03863:3	1	K.GYIGTHC[+57.021]GQPVC[+57.021]ESGC[+57.021]LN[+0.984]GGR.C	142		C[+57]*3, N[+1]	760.662	3	2279.97	2279.96	0	5.1	Specific	854.69	854.69	854.69	14.89	470	>FBN1 N term EGF12 swap	1	DW021921_4.3503.3503.3	controllerType=0 controllerNumber=1 scan=3503	9.0226
03658:3	1	K.GYIGTHC[+57.021]GQPVC[+57.021]ESGC[+57.021]LN[+0.984]GGR.C	142		C[+57]*3, N[+1]	760.661	3	2279.97	2279.96	0	4.1	Specific	868.37	868.37	868.37	14.89	470	>FBN1 N term EGF12 swap	1	DW021921_4.3335.3335.3	controllerType=0 controllerNumber=1 scan=3335	8.6557
03646:2	1	K.GYIGTHC[+57.021]GQPVC[+57.021]ESGC[+57.021]LN[+0.984]GGR.C	142		C[+57]*3, N[+1]	1140.49	2	2279.97	2279.96	0	5	Specific	1009.83	1009.83	1009.83	17.71	470	>FBN1 N term EGF12 swap	1	DW021921_4.3325.3325.2	controllerType=0 controllerNumber=1 scan=3325	8.6331
03581:2	1	K.GYIGTHC[+57.021]GQPVC[+57.021]ESGC[+57.021]LN[+0.984]GGR.C	142		C[+57]*3, N[+1]	1140.49	2	2279.97	2279.96	0	4.4	Specific	1050.88	1047.73	1047.73	18.71	470	>FBN1 N term EGF12 swap	1	DW021921_4.3272.3272.2	controllerType=0 controllerNumber=1 scan=3272	8.5145
03596:3	1	K.GYIGTH[+15.995]C[+57.021]GQPVC[+57.021]ESGC[+57.021]LN[+0.984]GGR.C	142		C[+57]*3, H[+16], N[+1]	765.993	3	2295.96	2295.95	0	4	Specific	449.66	449.66	449.66	5.85	470	>FBN1 N term EGF12 swap	1	DW021921_4.3285.3285.3	controllerType=0 controllerNumber=1 scan=3285	8.543
03481:3	1	K.GYIGTH[+15.995]C[+57.021]GQPVC[+57.021]ESGC[+57.021]LN[+0.984]GGR.C	142		C[+57]*3, H[+16], N[+1]	765.99	3	2295.96	2295.95	0	0.8	Specific	455.14	455.14	455.14	5.39	470	>FBN1 N term EGF12 swap	1	DW021921_4.3188.3188.3	controllerType=0 controllerNumber=1 scan=3188	8.3358
03993:3	1	R.C[+57.021]AC[+57.021]TYGFTGPQC[+57.021]ER.D	169		C[+57]*3	569.564	3	1706.68	1706.67	0	3.1	Specific	475.48	475.48	475.48	6.25	470	>FBN1 N term EGF12 swap	1	DW021921_4.3619.3619.4	controllerType=0 controllerNumber=1 scan=3619	9.2694
05813:2	1	R.C[+57.021]AC[+57.021]TYGFTGPQC[+57.021]ER.D	169		C[+57]*3	853.843	2	1706.68	1706.67	0	4.2	Specific	483.6	483.6	483.6	7.99	470	>FBN1 N term EGF12 swap	1	DW021921_4.5113.5113.2	controllerType=0 controllerNumber=1 scan=5113	12.5662
04575:2	1	R.C[+57.021]AC[+57.021]TYGFTGPQC[+57.021]ER.D	169		C[+57]*3	853.843	2	1706.68	1706.67	0	4.1	Specific	511.06	505.19	505.19	7.99	470	>FBN1 N term EGF12 swap	1	DW021921_4.4092.4092.2	controllerType=0 controllerNumber=1 scan=4092	10.2871
04503:2	1	R.C[+57.021]AC[+57.021]TYGFTGPQC[+57.021]ER.D	169		C[+57]*3	853.844	2	1706.68	1706.67	0	5.1	Specific	550.43	550.43	550.43	8.29	470	>FBN1 N term EGF12 swap	1	DW021921_4.4034.4034.2	controllerType=0 controllerNumber=1 scan=4034	10.1595
04269:3	1	R.C[+57.021]AC[+57.021]TYGFTGPQC[+57.021]ER.D	169		C[+57]*3	569.564	3	1706.68	1706.67	0	4.1	Specific	554.89	534.34	534.34	8.19	470	>FBN1 N term EGF12 swap	1	DW021921_4.3850.3850.3	controllerType=0 controllerNumber=1 scan=3850	9.7487
04429:2	1	R.C[+57.021]AC[+57.021]TYGFTGPQC[+57.021]ER.D	169		C[+57]*3	853.843	2	1706.68	1706.67	0	3.8	Specific	591.44	591.44	591.44	9.36	470	>FBN1 N term EGF12 swap	1	DW021921_4.3977.3977.2	controllerType=0 controllerNumber=1 scan=3977	10.0328
04360:2	1	R.C[+57.021]AC[+57.021]TYGFTGPQC[+57.021]ER.D	169		C[+57]*3	853.843	2	1706.68	1706.67	0	3.9	Specific	609.94	554.66	554.66	10.36	470	>FBN1 N term EGF12 swap	1	DW021921_4.3922.3922.2	controllerType=0 controllerNumber=1 scan=3922	9.909
04197:3	1	R.C[+57.021]AC[+57.021]TYGFTGPQC[+57.021]ER.D	169		C[+57]*3	569.564	3	1706.68	1706.67	0	3.1	Specific	613.88	576.33	576.33	10.01	470	>FBN1 N term EGF12 swap	1	DW021921_4.3790.3790.3	controllerType=0 controllerNumber=1 scan=3790	9.6198
04125:3	1	R.C[+57.021]AC[+57.021]TYGFTGPQC[+57.021]ER.D	169		C[+57]*3	569.563	3	1706.68	1706.67	0	2	Specific	628.15	609.2	609.2	10.01	470	>FBN1 N term EGF12 swap	1	DW021921_4.3732.3732.3	controllerType=0 controllerNumber=1 scan=3732	9.5022
04061:3	1	R.C[+57.021]AC[+57.021]TYGFTGPQC[+57.021]ER.D	169		C[+57]*3	569.564	3	1706.68	1706.67	0	3.1	Specific	631.39	616.2	616.2	10.01	470	>FBN1 N term EGF12 swap	1	DW021921_4.3676.3676.3	controllerType=0 controllerNumber=1 scan=3676	9.389
04287:2	1	R.C[+57.021]AC[+57.021]TYGFTGPQC[+57.021]ER.D	169		C[+57]*3	853.843	2	1706.68	1706.67	0	4.1	Specific	652.47	612.73	612.73	11.36	470	>FBN1 N term EGF12 swap	1	DW021921_4.3865.3865.2	controllerType=0 controllerNumber=1 scan=3865	9.7832
04151:2	1	R.C[+57.021]AC[+57.021]TYGFTGPQC[+57.021]ER.D	169		C[+57]*3	853.842	2	1706.68	1706.67	0	3.1	Specific	658.76	658.76	658.76	11.1	470	>FBN1 N term EGF12 swap	1	DW021921_4.3754.3754.2	controllerType=0 controllerNumber=1 scan=3754	9.5484
03965:2	1	R.C[+57.021]AC[+57.021]TYGFTGPQC[+57.021]ER.D	169		C[+57]*3	853.842	2	1706.68	1706.67	0	3.1	Specific	678.23	638.59	638.59	11.1	470	>FBN1 N term EGF12 swap	1	DW021921_4.3592.3592.2	controllerType=0 controllerNumber=1 scan=3592	9.2125
04089:2	1	R.C[+57.021]AC[+57.021]TYGFTGPQC[+57.021]ER.D	169		C[+57]*3	853.842	2	1706.68	1706.67	0	2.8	Specific	689.55	652.78	652.78	11.1	470	>FBN1 N term EGF12 swap	1	DW021921_4.3699.3699.2	controllerType=0 controllerNumber=1 scan=3699	9.433
04222:2	1	R.C[+57.021]AC[+57.021]TYGFTGPQC[+57.021]ER.D	169		C[+57]*3	853.843	2	1706.68	1706.67	0	3.9	Specific	695.71	678.97	678.97	11.36	470	>FBN1 N term EGF12 swap	1	DW021921_4.3811.3811.2	controllerType=0 controllerNumber=1 scan=3811	9.6651
04020:2	1	R.C[+57.021]AC[+57.021]TYGFTGPQC[+57.021]ER.D	169		C[+57]*3	853.842	2	1706.68	1706.67	0	3.3	Specific	726.52	690.26	690.26	12.36	470	>FBN1 N term EGF12 swap	1	DW021921_4.3644.3644.2	controllerType=0 controllerNumber=1 scan=3644	9.3226
06134:2	1	R.C[+57.021][-17.027]AC[+57.021]TYGFTGPQC[+57.021]ER.D	169		C[-17][+57]*3	845.33	2	1689.65	1689.65	0	4.5	Specific	501.82	501.82	501.82	7.99	470	>FBN1 N term EGF12 swap	1	DW021921_4.5393.5393.2	controllerType=0 controllerNumber=1 scan=5393	13.2099
06079:2	1	R.C[+57.021][-17.027]AC[+57.021]TYGFTGPQC[+57.021]ER.D	169		C[-17][+57]*3	845.327	2	1689.65	1689.65	0	1	Specific	563.37	563.37	563.37	9.1	470	>FBN1 N term EGF12 swap	1	DW021921_4.5344.5344.2	controllerType=0 controllerNumber=1 scan=5344	13.0992
06008:2	1	R.C[+57.021][-17.027]AC[+57.021]TYGFTGPQC[+57.021]ER.D	169		C[-17][+57]*3	845.331	2	1689.65	1689.65	0	5.2	Specific	593.73	593.73	593.73	9.36	470	>FBN1 N term EGF12 swap	1	DW021921_4.5286.5286.2	controllerType=0 controllerNumber=1 scan=5286	12.9657
05947:2	1	R.C[+57.021][-17.027]AC[+57.021]TYGFTGPQC[+57.021]ER.D	169		C[-17][+57]*3	845.33	2	1689.65	1689.65	0	4.1	Specific	629.86	629.86	629.86	10.36	470	>FBN1 N term EGF12 swap	1	DW021921_4.5232.5232.2	controllerType=0 controllerNumber=1 scan=5232	12.8402
05755:2	1	R.C[+57.021][-17.027]AC[+57.021]TYGFTGPQC[+57.021]ER.D	169		C[-17][+57]*3	845.331	2	1689.66	1689.65	0	5.9	Specific	652.88	652.88	652.88	11.36	470	>FBN1 N term EGF12 swap	1	DW021921_4.5065.5065.2	controllerType=0 controllerNumber=1 scan=5065	12.456
05882:2	1	R.C[+57.021][-17.027]AC[+57.021]TYGFTGPQC[+57.021]ER.D	169		C[-17][+57]*3	845.33	2	1689.65	1689.65	0	4.4	Specific	655.77	655.77	655.77	11.36	470	>FBN1 N term EGF12 swap	1	DW021921_4.5173.5173.2	controllerType=0 controllerNumber=1 scan=5173	12.7064
05816:2	1	R.C[+57.021][-17.027]AC[+57.021]TYGFTGPQC[+57.021]ER.D	169		C[-17][+57]*3	845.33	2	1689.65	1689.65	0	4.7	Specific	725.46	725.46	725.46	12.36	470	>FBN1 N term EGF12 swap	1	DW021921_4.5117.5117.2	controllerType=0 controllerNumber=1 scan=5117	12.5768
08573:3	1	R.TGPC[+57.021]FTVISNQMC[+57.021]QGQLSGIVC[+57.021]TK.T	186		C[+57]*3	896.092	3	2686.26	2686.25	0	5.5	Specific	56.16	56.16	56.16	2.08	470	>FBN1 N term EGF12 swap	1	DW021921_4.7431.7431.3	controllerType=0 controllerNumber=1 scan=7431	17.9962
06821:2	1	R.TGPC[+57.021]FTVISNQMC[+57.021]QGQLSGIVC[+57.021]TK.T	186		C[+57]*3	1343.64	2	2686.27	2686.25	0	7.6	Specific	170.19	170.19	170.19	2.08	470	>FBN1 N term EGF12 swap	1	DW021921_4.5973.5973.3	controllerType=0 controllerNumber=1 scan=5973	14.5551
07845:3	1	R.TGPC[+57.021]FTVISNQMC[+57.021]QGQLSGIVC[+57.021]TK.T	186		C[+57]*3	896.091	3	2686.26	2686.25	0	4.3	Specific	261.94	261.94	261.94	5.32	470	>FBN1 N term EGF12 swap	1	DW021921_4.6820.6820.3	controllerType=0 controllerNumber=1 scan=6820	16.547
07169:3	1	R.TGPC[+57.021]FTVISNQMC[+57.021]QGQLSGIVC[+57.021]TK.T	186		C[+57]*3	896.083	3	2686.23	2686.25	0	-4	Specific	359.07	359.07	359.07	2.64	470	>FBN1 N term EGF12 swap	1	DW021921_4.6263.6263.4	controllerType=0 controllerNumber=1 scan=6263	15.239
07284:3	1	R.TGPC[+57.021]FTVISNQMC[+57.021]QGQLSGIVC[+57.021]TK.T	186		C[+57]*3	896.088	3	2686.25	2686.25	0	1.4	Specific	427.42	427.42	427.42	7.2	470	>FBN1 N term EGF12 swap	1	DW021921_4.6358.6358.3	controllerType=0 controllerNumber=1 scan=6358	15.461
07712:3	1	R.TGPC[+57.021]FTVISNQMC[+57.021]QGQLSGIVC[+57.021]TK.T	186		C[+57]*3	896.09	3	2686.25	2686.25	0	3.1	Specific	441.98	441.98	441.98	7.46	470	>FBN1 N term EGF12 swap	1	DW021921_4.6710.6710.3	controllerType=0 controllerNumber=1 scan=6710	16.2873
07234:3	1	R.TGPC[+57.021]FTVISNQMC[+57.021]QGQLSGIVC[+57.021]TK.T	186		C[+57]*3	896.086	3	2686.24	2686.25	0	-0.7	Specific	454.4	454.4	454.4	4.53	470	>FBN1 N term EGF12 swap	1	DW021921_4.6317.6317.4	controllerType=0 controllerNumber=1 scan=6317	15.3658
07425:3	1	R.TGPC[+57.021]FTVISNQMC[+57.021]QGQLSGIVC[+57.021]TK.T	186		C[+57]*3	896.088	3	2686.25	2686.25	0	2	Specific	532.56	532.56	532.56	7.68	470	>FBN1 N term EGF12 swap	1	DW021921_4.6471.6471.3	controllerType=0 controllerNumber=1 scan=6471	15.7272
07364:3	1	R.TGPC[+57.021]FTVISNQMC[+57.021]QGQLSGIVC[+57.021]TK.T	186		C[+57]*3	896.092	3	2686.26	2686.25	0	5.7	Specific	540.32	540.32	540.32	7.93	470	>FBN1 N term EGF12 swap	1	DW021921_4.6419.6419.3	controllerType=0 controllerNumber=1 scan=6419	15.6038
07128:3	1	R.TGPC[+57.021]FTVISNQMC[+57.021]QGQLSGIVC[+57.021]TK.T	186		C[+57]*3	896.09	3	2686.26	2686.25	0	4	Specific	702.01	702.01	702.01	12.01	470	>FBN1 N term EGF12 swap	1	DW021921_4.6229.6229.3	controllerType=0 controllerNumber=1 scan=6229	15.1592
06791:2	1	R.TGPC[+57.021]FTVISNQMC[+57.021]QGQLSGIVC[+57.021]TK.T	186		C[+57]*3	1343.63	2	2686.26	2686.25	0	5.7	Specific	724.25	724.25	724.25	12.1	470	>FBN1 N term EGF12 swap	1	DW021921_4.5949.5949.2	controllerType=0 controllerNumber=1 scan=5949	14.4993
06714:4	1	R.TGPC[+57.021]FTVISNQMC[+57.021]QGQLSGIVC[+57.021]TK.T	186		C[+57]*3	672.319	4	2686.25	2686.25	0	3.4	Specific	785.24	785.24	785.24	13.01	470	>FBN1 N term EGF12 swap	1	DW021921_4.5885.5885.4	controllerType=0 controllerNumber=1 scan=5885	14.3479
06998:3	1	R.TGPC[+57.021]FTVISNQMC[+57.021]QGQLSGIVC[+57.021]TK.T	186		C[+57]*3	896.091	3	2686.26	2686.25	0	4.2	Specific	802.92	802.92	802.92	14.01	470	>FBN1 N term EGF12 swap	1	DW021921_4.6119.6119.3	controllerType=0 controllerNumber=1 scan=6119	14.8995
07063:3	1	R.TGPC[+57.021]FTVISNQMC[+57.021]QGQLSGIVC[+57.021]TK.T	186		C[+57]*3	896.091	3	2686.26	2686.25	0	4.6	Specific	804.34	804.34	804.34	14.01	470	>FBN1 N term EGF12 swap	1	DW021921_4.6174.6174.3	controllerType=0 controllerNumber=1 scan=6174	15.0293
06933:3	1	R.TGPC[+57.021]FTVISNQMC[+57.021]QGQLSGIVC[+57.021]TK.T	186		C[+57]*3	896.09	3	2686.25	2686.25	0	3.1	Specific	852.5	852.5	852.5	15.01	470	>FBN1 N term EGF12 swap	1	DW021921_4.6064.6064.3	controllerType=0 controllerNumber=1 scan=6064	14.7707
06649:4	1	R.TGPC[+57.021]FTVISNQMC[+57.021]QGQLSGIVC[+57.021]TK.T	186		C[+57]*3	672.319	4	2686.25	2686.25	0	3.5	Specific	856.83	856.83	856.83	15.01	470	>FBN1 N term EGF12 swap	1	DW021921_4.5824.5824.4	controllerType=0 controllerNumber=1 scan=5824	14.2063
06864:3	1	R.TGPC[+57.021]FTVISNQMC[+57.021]QGQLSGIVC[+57.021]TK.T	186		C[+57]*3	896.091	3	2686.26	2686.25	0	5.2	Specific	868.49	868.49	868.49	15.01	470	>FBN1 N term EGF12 swap	1	DW021921_4.6009.6009.3	controllerType=0 controllerNumber=1 scan=6009	14.641
06728:3	1	R.TGPC[+57.021]FTVISNQMC[+57.021]QGQLSGIVC[+57.021]TK.T	186		C[+57]*3	896.091	3	2686.26	2686.25	0	4.3	Specific	877.28	877.28	877.28	15.01	470	>FBN1 N term EGF12 swap	1	DW021921_4.5898.5898.3	controllerType=0 controllerNumber=1 scan=5898	14.3805
06667:3	1	R.TGPC[+57.021]FTVISNQMC[+57.021]QGQLSGIVC[+57.021]TK.T	186		C[+57]*3	896.091	3	2686.26	2686.25	0	4.9	Specific	883.99	883.99	883.99	15.01	470	>FBN1 N term EGF12 swap	1	DW021921_4.5843.5843.3	controllerType=0 controllerNumber=1 scan=5843	14.2514
06624:3	1	R.TGPC[+57.021]FTVISNQMC[+57.021]QGQLSGIVC[+57.021]TK.T	186		C[+57]*3	896.092	3	2686.26	2686.25	0	5.7	Specific	893.21	893.21	893.21	15.01	470	>FBN1 N term EGF12 swap	1	DW021921_4.5797.5797.3	controllerType=0 controllerNumber=1 scan=5797	14.1439
06795:3	1	R.TGPC[+57.021]FTVISNQMC[+57.021]QGQLSGIVC[+57.021]TK.T	186		C[+57]*3	896.091	3	2686.26	2686.25	0	4.9	Specific	918.35	918.35	918.35	16.01	470	>FBN1 N term EGF12 swap	1	DW021921_4.5953.5953.3	controllerType=0 controllerNumber=1 scan=5953	14.5099
06648:2	1	R.TGPC[+57.021]FTVISNQMC[+57.021]QGQLSGIVC[+57.021]TK.T	186		C[+57]*3	1343.63	2	2686.26	2686.25	0	5.3	Specific	1008.32	1008.32	1008.32	18.1	470	>FBN1 N term EGF12 swap	1	DW021921_4.5823.5823.2	controllerType=0 controllerNumber=1 scan=5823	14.2047
06704:2	1	R.TGPC[+57.021]FTVISNQMC[+57.021]QGQLSGIVC[+57.021]TK.T	186		C[+57]*3	1343.63	2	2686.26	2686.25	0	4.8	Specific	1053.4	1053.4	1053.4	19.1	470	>FBN1 N term EGF12 swap	1	DW021921_4.5876.5876.2	controllerType=0 controllerNumber=1 scan=5876	14.3283
07322:3	1	R.TGPC[+57.021]FTVISN[+15.995]QMC[+57.021]QGQLSGIVC[+57.021]TK.T	186		C[+57]*3, N[+16]	901.424	3	2702.26	2702.24	0	6.5	Specific	95.81	95.81	4	2.05	470	>FBN1 N term EGF12 swap	1	DW021921_4.6387.6387.2	controllerType=0 controllerNumber=1 scan=6387	15.5293
06872:3	1	R.TGPC[+57.021]FTVISN[+15.995]QMC[+57.021]QGQLSGIVC[+57.021]TK.T	186		C[+57]*3, N[+16]	901.426	3	2702.26	2702.24	0	9	Specific	349.6	349.6	4	4.78	470	>FBN1 N term EGF12 swap	1	DW021921_4.6014.6014.3	controllerType=0 controllerNumber=1 scan=6014	14.6518
06427:3	1	R.TGPC[+57.021]FTVISNQM[+15.995]C[+57.021]QGQLSGIVC[+57.021]TK.T	186		C[+57]*3, M[+16]	901.423	3	2702.25	2702.24	0	5.3	Specific	652.45	652.45	21.34	11.01	470	>FBN1 N term EGF12 swap	1	DW021921_4.5638.5638.3	controllerType=0 controllerNumber=1 scan=5638	13.7787
06288:3	1	R.TGPC[+57.021]FTVISNQM[+15.995]C[+57.021]QGQLSGIVC[+57.021]TK.T	186		C[+57]*3, M[+16]	901.424	3	2702.26	2702.24	0	6.2	Specific	667.24	667.24	19.79	11.01	470	>FBN1 N term EGF12 swap	1	DW021921_4.5527.5527.3	controllerType=0 controllerNumber=1 scan=5527	13.5211
06696:3	1	R.TGPC[+57.021]FTVISNQM[+15.995]C[+57.021]QGQLSGIVC[+57.021]TK.T	186		C[+57]*3, M[+16]	901.422	3	2702.25	2702.24	0	3.6	Specific	680.11	680.11	26.45	11.01	470	>FBN1 N term EGF12 swap	1	DW021921_4.5870.5870.3	controllerType=0 controllerNumber=1 scan=5870	14.3132
06354:3	1	R.TGPC[+57.021]FTVISNQM[+15.995]C[+57.021]QGQLSGIVC[+57.021]TK.T	186		C[+57]*3, M[+16]	901.423	3	2702.25	2702.24	0	4.6	Specific	713.36	713.36	70.02	12.01	470	>FBN1 N term EGF12 swap	1	DW021921_4.5579.5579.3	controllerType=0 controllerNumber=1 scan=5579	13.6422
06173:3	1	R.TGPC[+57.021]FTVISNQM[+15.995]C[+57.021]QGQLSGIVC[+57.021]TK.T	186		C[+57]*3, M[+16]	901.422	3	2702.25	2702.24	0	3.8	Specific	729.59	729.59	28.32	12.01	470	>FBN1 N term EGF12 swap	1	DW021921_4.5427.5427.3	controllerType=0 controllerNumber=1 scan=5427	13.287
06627:3	1	R.TGPC[+57.021]FTVISNQM[+15.995]C[+57.021]QGQLSGIVC[+57.021]TK.T	186		C[+57]*3, M[+16]	901.423	3	2702.25	2702.24	0	4.7	Specific	756.5	756.5	25.07	13.01	470	>FBN1 N term EGF12 swap	1	DW021921_4.5801.5801.3	controllerType=0 controllerNumber=1 scan=5801	14.1537
06500:3	1	R.TGPC[+57.021]FTVISNQM[+15.995]C[+57.021]QGQLSGIVC[+57.021]TK.T	186		C[+57]*3, M[+16]	901.424	3	2702.26	2702.24	0	6.3	Specific	779.75	779.75	20.6	13.01	470	>FBN1 N term EGF12 swap	1	DW021921_4.5695.5695.3	controllerType=0 controllerNumber=1 scan=5695	13.9101
06559:3	1	R.TGPC[+57.021]FTVISNQM[+15.995]C[+57.021]QGQLSGIVC[+57.021]TK.T	186		C[+57]*3, M[+16]	901.422	3	2702.25	2702.24	0	4.3	Specific	827.23	827.23	52.11	14.01	470	>FBN1 N term EGF12 swap	1	DW021921_4.5745.5745.3	controllerType=0 controllerNumber=1 scan=5745	14.0261
06110:3	1	R.TGPC[+57.021]FTVISNQM[+15.995]C[+57.021]QGQLSGIVC[+57.021]TK.T	186		C[+57]*3, M[+16]	901.422	3	2702.25	2702.24	0	4.5	Specific	852.86	852.86	95.19	15.01	470	>FBN1 N term EGF12 swap	1	DW021921_4.5372.5372.3	controllerType=0 controllerNumber=1 scan=5372	13.1605
06044:3	1	R.TGPC[+57.021]FTVISNQM[+15.995]C[+57.021]QGQLSGIVC[+57.021]TK.T	186		C[+57]*3, M[+16]	901.423	3	2702.26	2702.24	0	5.7	Specific	867.4	867.4	85.6	15.01	470	>FBN1 N term EGF12 swap	1	DW021921_4.5317.5317.3	controllerType=0 controllerNumber=1 scan=5317	13.0367
06341:3	1	R.TGPC[+57.021]FTVISN[+15.995]QM[+15.995]C[+57.021]QGQLSGIVC[+57.021]TK.T	186		C[+57]*3, M[+16], N[+16]	906.753	3	2718.25	2718.24	0	3.8	Specific	214.5	214.5	214.5	2.96	470	>FBN1 N term EGF12 swap	1	DW021921_4.5566.5566.3	controllerType=0 controllerNumber=1 scan=5566	13.6102
05807:3	1	R.TGPC[+57.021]FTVISN[+15.995]QM[+15.995]C[+57.021]QGQLSGIVC[+57.021]TK.T	186		C[+57]*3, M[+16], N[+16]	906.752	3	2718.24	2718.24	0	2.2	Specific	487.53	487.53	487.53	7.38	470	>FBN1 N term EGF12 swap	1	DW021921_4.5110.5110.3	controllerType=0 controllerNumber=1 scan=5110	12.5597
06133:3	1	R.TGPC[+57.021]FTVISN[+15.995]QM[+15.995]C[+57.021]QGQLSGIVC[+57.021]TK.T	186		C[+57]*3, M[+16], N[+16]	906.754	3	2718.25	2718.24	0	4	Specific	533.57	533.57	533.57	7.93	470	>FBN1 N term EGF12 swap	1	DW021921_4.5392.5392.3	controllerType=0 controllerNumber=1 scan=5392	13.2078
06070:3	1	R.TGPC[+57.021]FTVISN[+15.995]QM[+15.995]C[+57.021]QGQLSGIVC[+57.021]TK.T	186		C[+57]*3, M[+16], N[+16]	906.753	3	2718.24	2718.24	0	3.3	Specific	612.4	612.4	612.4	10.01	470	>FBN1 N term EGF12 swap	1	DW021921_4.5338.5338.3	controllerType=0 controllerNumber=1 scan=5338	13.0861
06007:3	1	R.TGPC[+57.021]FTVISN[+15.995]QM[+15.995]C[+57.021]QGQLSGIVC[+57.021]TK.T	186		C[+57]*3, M[+16], N[+16]	906.755	3	2718.25	2718.24	0	5	Specific	619.06	619.06	619.06	10.01	470	>FBN1 N term EGF12 swap	1	DW021921_4.5285.5285.3	controllerType=0 controllerNumber=1 scan=5285	12.9636
02738:2	1	K.TLC[+57.021]C[+57.021]ATVGR.A	210		C[+57]*2	519.248	2	1037.49	1037.49	0	2.6	Specific	410.61	410.61	410.61	4.98	470	>FBN1 N term EGF12 swap	1	DW021921_4.2573.2573.2	controllerType=0 controllerNumber=1 scan=2573	6.9991
02584:2	1	K.TLC[+57.021]C[+57.021]ATVGR.A	210		C[+57]*2	519.248	2	1037.49	1037.49	0	2.8	Specific	452.51	450.76	450.76	5.17	470	>FBN1 N term EGF12 swap	1	DW021921_4.2450.2450.2	controllerType=0 controllerNumber=1 scan=2450	6.7232
02658:2	1	K.TLC[+57.021]C[+57.021]ATVGR.A	210		C[+57]*2	519.248	2	1037.49	1037.49	0	2.3	Specific	452.84	452.84	452.84	5.17	470	>FBN1 N term EGF12 swap	1	DW021921_4.2508.2508.2	controllerType=0 controllerNumber=1 scan=2508	6.8524
02242:2	1	K.TLC[+57.021]C[+57.021]ATVGR.A	210		C[+57]*2	519.248	2	1037.49	1037.49	0	1.9	Specific	454.5	454.5	454.5	6.67	470	>FBN1 N term EGF12 swap	1	DW021921_4.2169.2169.2	controllerType=0 controllerNumber=1 scan=2169	6.0876
02187:2	1	K.TLC[+57.021]C[+57.021]ATVGR.A	210		C[+57]*2	519.248	2	1037.49	1037.49	0	2.2	Specific	459.66	459.66	459.66	6.67	470	>FBN1 N term EGF12 swap	1	DW021921_4.2119.2119.2	controllerType=0 controllerNumber=1 scan=2119	5.9689
02305:2	1	K.TLC[+57.021]C[+57.021]ATVGR.A	210		C[+57]*2	519.248	2	1037.49	1037.49	0	1.7	Specific	466.62	466.62	466.62	6.67	470	>FBN1 N term EGF12 swap	1	DW021921_4.2225.2225.2	controllerType=0 controllerNumber=1 scan=2225	6.2135
02088:2	1	K.TLC[+57.021]C[+57.021]ATVGR.A	210		C[+57]*2	519.248	2	1037.49	1037.49	0	2.2	Specific	482.25	482.25	482.25	5.63	470	>FBN1 N term EGF12 swap	1	DW021921_4.2028.2028.2	controllerType=0 controllerNumber=1 scan=2028	5.7563
02373:2	1	K.TLC[+57.021]C[+57.021]ATVGR.A	210		C[+57]*2	519.248	2	1037.49	1037.49	0	2.2	Specific	487.16	487.16	487.16	6.84	470	>FBN1 N term EGF12 swap	1	DW021921_4.2281.2281.2	controllerType=0 controllerNumber=1 scan=2281	6.3402
02508:2	1	K.TLC[+57.021]C[+57.021]ATVGR.A	210		C[+57]*2	519.249	2	1037.49	1037.49	0	3.3	Specific	487.86	487.86	487.86	5.41	470	>FBN1 N term EGF12 swap	1	DW021921_4.2391.2391.2	controllerType=0 controllerNumber=1 scan=2391	6.5904
02142:2	1	K.TLC[+57.021]C[+57.021]ATVGR.A	210		C[+57]*2	519.248	2	1037.49	1037.49	0	1.9	Specific	492.48	492.48	492.48	5.63	470	>FBN1 N term EGF12 swap	1	DW021921_4.2075.2075.2	controllerType=0 controllerNumber=1 scan=2075	5.8641
02438:2	1	K.TLC[+57.021]C[+57.021]ATVGR.A	210		C[+57]*2	519.249	2	1037.49	1037.49	0	3.2	Specific	504.93	504.93	504.93	7.1	470	>FBN1 N term EGF12 swap	1	DW021921_4.2335.2335.2	controllerType=0 controllerNumber=1 scan=2335	6.4652
03700:2	1	R.RGFIPNIR.T	236			486.792	2	972.577	972.574	0	2.9	Specific	537.01	341.42	341.42	3.43	470	>FBN1 N term EGF12 swap	1	DW021921_4.3369.3369.2	controllerType=0 controllerNumber=1 scan=3369	8.7297
03832:2	1	R.RGFIPNIR.T	236			486.792	2	972.577	972.574	0	3.4	Specific	558.59	399.9	399.9	5.52	470	>FBN1 N term EGF12 swap	1	DW021921_4.3478.3478.2	controllerType=0 controllerNumber=1 scan=3478	8.9692
03765:2	1	R.RGFIPNIR.T	236			486.792	2	972.576	972.574	0	2.5	Specific	579.52	394.08	394.08	6.34	470	>FBN1 N term EGF12 swap	1	DW021921_4.3423.3423.2	controllerType=0 controllerNumber=1 scan=3423	8.8473
03708:2	1	R.RGFIPN[+15.995]IR.T	236		N[+16]	494.79	2	988.573	988.569	0	4.9	Specific	267.43	186.13	186.13	2.15	470	>FBN1 N term EGF12 swap	1	DW021921_4.3375.3375.2	controllerType=0 controllerNumber=1 scan=3375	8.7427
03738:2	1	R.RGFIPN[+15.995]IR.T	236		N[+16]	494.789	2	988.571	988.569	0	2.4	Specific	273.52	196.95	196.95	2.11	470	>FBN1 N term EGF12 swap	1	DW021921_4.3398.3398.2	controllerType=0 controllerNumber=1 scan=3398	8.7931
05577:2	1	R.GFIPNIR.T	237			408.741	2	816.475	816.473	0	2.8	Specific	251.46	225.6	225.6	3.01	470	>FBN1 N term EGF12 swap	1	DW021921_4.4915.4915.2	controllerType=0 controllerNumber=1 scan=4915	12.112
05332:2	1	R.GFIPNIR.T	237			408.741	2	816.476	816.473	0	3.6	Specific	278.43	150.14	150.14	2.7	470	>FBN1 N term EGF12 swap	1	DW021921_4.4716.4716.2	controllerType=0 controllerNumber=1 scan=4716	11.6517
05474:2	1	R.GFIPNIR.T	237			408.741	2	816.476	816.473	0	3.5	Specific	291.31	291.31	291.31	3.34	470	>FBN1 N term EGF12 swap	1	DW021921_4.4828.4828.2	controllerType=0 controllerNumber=1 scan=4828	11.9117
05137:2	1	R.GFIPNIR.T	237			408.741	2	816.475	816.473	0	2.6	Specific	325.5	159.92	159.92	2.57	470	>FBN1 N term EGF12 swap	1	DW021921_4.4545.4545.2	controllerType=0 controllerNumber=1 scan=4545	11.2736
05197:2	1	R.GFIPNIR.T	237			408.741	2	816.475	816.473	0	2.5	Specific	329.99	174.62	174.62	2.84	470	>FBN1 N term EGF12 swap	1	DW021921_4.4600.4600.2	controllerType=0 controllerNumber=1 scan=4600	11.3961
05065:2	1	R.GFIPNIR.T	237			408.741	2	816.475	816.473	0	2.3	Specific	336.72	258.93	258.93	2.96	470	>FBN1 N term EGF12 swap	1	DW021921_4.4490.4490.2	controllerType=0 controllerNumber=1 scan=4490	11.1544
04994:2	1	R.GFIPNIR.T	237			408.741	2	816.475	816.473	0	2.8	Specific	337.44	258.06	258.06	2.96	470	>FBN1 N term EGF12 swap	1	DW021921_4.4435.4435.2	controllerType=0 controllerNumber=1 scan=4435	11.0345
05403:2	1	R.GFIPNIR.T	237			408.741	2	816.475	816.473	0	2.6	Specific	340.01	314.65	314.65	3.13	470	>FBN1 N term EGF12 swap	1	DW021921_4.4774.4774.2	controllerType=0 controllerNumber=1 scan=4774	11.7866
04868:2	1	R.GFIPNIR.T	237			408.741	2	816.474	816.473	0	1.6	Specific	341.74	217.37	217.37	2.78	470	>FBN1 N term EGF12 swap	1	DW021921_4.4322.4322.2	controllerType=0 controllerNumber=1 scan=4322	10.7896
04931:2	1	R.GFIPNIR.T	237			408.741	2	816.475	816.473	0	2.9	Specific	345.66	259.25	259.25	2.96	470	>FBN1 N term EGF12 swap	1	DW021921_4.4380.4380.2	controllerType=0 controllerNumber=1 scan=4380	10.9163
05264:2	1	R.GFIPNIR.T	237			408.741	2	816.476	816.473	0	3.8	Specific	347.24	192.41	192.41	3.06	470	>FBN1 N term EGF12 swap	1	DW021921_4.4656.4656.2	controllerType=0 controllerNumber=1 scan=4656	11.5198
04399:2	1	R.GFIPN[+15.995]IR.T	237		N[+16]	416.739	2	832.47	832.467	0	3.5	Specific	141.58	141.58	141.58	2.1	470	>FBN1 N term EGF12 swap	1	DW021921_4.3954.3954.2	controllerType=0 controllerNumber=1 scan=3954	9.9788
04851:2	1	R.GFIPN[+15.995]IR.T	237		N[+16]	416.738	2	832.469	832.467	0	2.2	Specific	174.18	174.18	174.18	2.1	470	>FBN1 N term EGF12 swap	1	DW021921_4.4307.4307.2	controllerType=0 controllerNumber=1 scan=4307	10.7553
04215:2	1	R.GFIPN[+15.995]IR.T	237		N[+16]	416.738	2	832.469	832.467	0	2.1	Specific	174.58	174.58	174.58	2.08	470	>FBN1 N term EGF12 swap	1	DW021921_4.3805.3805.2	controllerType=0 controllerNumber=1 scan=3805	9.6529
04908:2	1	R.GFIPN[+15.995]IR.T	237		N[+16]	416.738	2	832.469	832.467	0	1.7	Specific	180.18	180.18	180.18	2.12	470	>FBN1 N term EGF12 swap	1	DW021921_4.4359.4359.2	controllerType=0 controllerNumber=1 scan=4359	10.8709
03988:2	1	R.GFIPN[+15.995]IR.T	237		N[+16]	416.738	2	832.469	832.467	0	2.2	Specific	183.22	156.82	156.82	2.06	470	>FBN1 N term EGF12 swap	1	DW021921_4.3616.3616.2	controllerType=0 controllerNumber=1 scan=3616	9.2639
03969:2	1	R.GFIPN[+15.995]IR.T	237		N[+16]	416.738	2	832.468	832.467	0	1.1	Specific	190.46	154.11	154.11	2.1	470	>FBN1 N term EGF12 swap	1	DW021921_4.3596.3596.2	controllerType=0 controllerNumber=1 scan=3596	9.2211
06200:3	1	R.TGAC[+57.021]QDVDEC[+57.021]QAIPGLC[+57.021]QGGNC[+57.021]INTVGSFEC[+57.021]K.C	244		C[+57]*5	1182.51	3	3545.5	3545.49	0	5.1	Specific	716.7	716.7	716.7	11.27	470	>FBN1 N term EGF12 swap	1	DW021921_4.5451.5451.3	controllerType=0 controllerNumber=1 scan=5451	13.3428
06327:3	1	R.TGAC[+57.021]QDVDEC[+57.021]QAIPGLC[+57.021]QGGNC[+57.021]INTVGSFEC[+57.021]K.C	244		C[+57]*5	1182.51	3	3545.51	3545.49	0	6.5	Specific	745.59	745.59	745.59	10.26	470	>FBN1 N term EGF12 swap	1	DW021921_4.5557.5557.3	controllerType=0 controllerNumber=1 scan=5557	13.5907
06287:4	1	R.TGAC[+57.021]QDVDEC[+57.021]QAIPGLC[+57.021]QGGNC[+57.021]INTVGSFEC[+57.021]K.C	244		C[+57]*5	887.132	4	3545.51	3545.49	0	5.8	Specific	829.78	829.78	829.78	13.27	470	>FBN1 N term EGF12 swap	1	DW021921_4.5526.5526.4	controllerType=0 controllerNumber=1 scan=5526	13.5189
06222:4	1	R.TGAC[+57.021]QDVDEC[+57.021]QAIPGLC[+57.021]QGGNC[+57.021]INTVGSFEC[+57.021]K.C	244		C[+57]*5	887.131	4	3545.5	3545.49	0	5	Specific	838.15	838.15	838.15	13.27	470	>FBN1 N term EGF12 swap	1	DW021921_4.5471.5471.4	controllerType=0 controllerNumber=1 scan=5471	13.3894
06260:3	1	R.TGAC[+57.021]QDVDEC[+57.021]QAIPGLC[+57.021]QGGNC[+57.021]INTVGSFEC[+57.021]K.C	244		C[+57]*5	1182.51	3	3545.51	3545.49	0	5.7	Specific	906.44	906.44	906.44	15.27	470	>FBN1 N term EGF12 swap	1	DW021921_4.5502.5502.3	controllerType=0 controllerNumber=1 scan=5502	13.4629
06324:3	1	R.TGAC[+57.021]QDVDEC[+57.021]QAIPGLC[+57.021]QGGNC[+57.021]INTVGS[+162.053]FEC[+57.021]K.C	244	Hex(1)	C[+57]*5, S[+162]	1236.52	3	3707.56	3707.54	0	5.4	Specific	496.23	496.23	13.05	6.9	470	>FBN1 N term EGF12 swap	1	DW021921_4.5554.5554.3	controllerType=0 controllerNumber=1 scan=5554	13.5817
[truncated: 1,982 more rows]

## Sheet: DW_032921_3
Query #:z	Protein Rank	Peptide < ProteinMetrics Confidential >	Starting position	Glycans NHFAGNa	Modification Type(s)	Observed m/z	z	Observed (M+H)	Calc. mass (M+H)	Off-by-x error	Mass error (ppm)	Cleavage	Score	Delta	Delta Mod	|Log Prob|	# of unique peptides	Protein Name	Protein DB number	Comment	Scan #	Scan Time
[truncated: 1,944 more rows]
