# Supplementary material for: POGLUT2 and POGLUT3 O-glucosylate multiple EGF repeats in fibrillin-1, -2, and LTBP1 and promote secretion of fibrillin-1
Source: J Biol Chem. 2021 Aug 17;297(3):101055. doi: 10.1016/j.jbc.2021.101055 (PMC8405936; doi:10.1016/j.jbc.2021.101055)
Supplement: Supplemental Table S35 [file mmc33.xlsx]

## Sheet: Sheet1
Table S35: Trypsin digestion of recombinant human FBN1-N EGF12 mutant expressed in POGLUT2 knockout HEK293T cells.
Each tab is a biological replicate. Only EGF12 is analyzed.

## Sheet: DW_012721_5
Query #:z	Protein Rank	Peptide < ProteinMetrics Confidential >	Starting position	Glycans NHFAGNa	Modification Type(s)	Observed m/z	z	Observed (M+H)	Calc. mass (M+H)	Off-by-x error	Mass error (ppm)	Cleavage	Score	Delta	Delta Mod	|Log Prob|	# of unique peptides	Protein Name	Protein DB number	Comment	Scan #	Scan Time
02902:2	1	R.NTPGSYSC[+57.021]TC[+57.021]PK.G	786		C[+57]*2	686.286	2	1371.56	1371.57	0	-1.9	Specific	173.33	173.33	173.33	1.81	291	>FBN1 N term EGF12 swap	1	DW012721_5.2759.2759.3	controllerType=0 controllerNumber=1 scan=2759	7.9382
02751:3	1	R.NTPGSYSC[+57.021]TC[+57.021]PK.G	786		C[+57]*2	457.86	3	1371.56	1371.57	0	-2	Specific	201.55	201.55	201.55	2.01	291	>FBN1 N term EGF12 swap	1	DW012721_5.2632.2632.3	controllerType=0 controllerNumber=1 scan=2632	7.644
02861:2	1	R.NTPGSYSC[+57.021]TC[+57.021]PK.G	786		C[+57]*2	686.286	2	1371.56	1371.57	0	-1.8	Specific	469.68	469.68	469.68	6.64	291	>FBN1 N term EGF12 swap	1	DW012721_5.2723.2723.2	controllerType=0 controllerNumber=1 scan=2723	7.8585
02724:2	1	R.NTPGSYSC[+57.021]TC[+57.021]PK.G	786		C[+57]*2	686.287	2	1371.57	1371.57	0	-0.7	Specific	511.91	511.91	511.91	6.41	291	>FBN1 N term EGF12 swap	1	DW012721_5.2612.2612.2	controllerType=0 controllerNumber=1 scan=2612	7.5999
02660:2	1	R.NTPGSYSC[+57.021]TC[+57.021]PK.G	786		C[+57]*2	686.287	2	1371.57	1371.57	0	-0.4	Specific	519.09	519.09	519.09	6.41	291	>FBN1 N term EGF12 swap	1	DW012721_5.2561.2561.2	controllerType=0 controllerNumber=1 scan=2561	7.4818
02789:2	1	R.NTPGSYSC[+57.021]TC[+57.021]PK.G	786		C[+57]*2	686.287	2	1371.57	1371.57	0	-0.3	Specific	520.95	520.95	520.95	6.6	291	>FBN1 N term EGF12 swap	1	DW012721_5.2667.2667.2	controllerType=0 controllerNumber=1 scan=2667	7.7277
02601:2	1	R.N[+15.995]TPGSYSC[+57.021]TC[+57.021]PK.G	786		C[+57]*2, N[+16]	694.283	2	1387.56	1387.56	0	-2.4	Specific	342.47	342.47	342.47	3.65	291	>FBN1 N term EGF12 swap	1	DW012721_5.2515.2515.2	controllerType=0 controllerNumber=1 scan=2515	7.3808
02829:2	1	R.NT[+162.053]PGSYSC[+57.021]TC[+57.021]PK.G	786	Hex(1)	C[+57]*2, T[+162]	767.311	2	1533.61	1533.62	0	-3.6	Specific	294.56	294.56	5.3	4.47	291	>FBN1 N term EGF12 swap	1	DW012721_5.2700.2700.2	controllerType=0 controllerNumber=1 scan=2700	7.8053
02765:2	1	R.NT[+162.053]PGSYSC[+57.021]TC[+57.021]PK.G	786	Hex(1)	C[+57]*2, T[+162]	767.312	2	1533.62	1533.62	0	-1.2	Specific	481.67	481.67	5.3	6.73	291	>FBN1 N term EGF12 swap	1	DW012721_5.2646.2646.2	controllerType=0 controllerNumber=1 scan=2646	7.6782
02696:2	1	R.NTPGSYS[+162.053]C[+57.021]TC[+57.021]PK.G	786	Hex(1)	C[+57]*2, S[+162]	767.312	2	1533.62	1533.62	0	-1.2	Specific	495.15	495.15	0	6.73	291	>FBN1 N term EGF12 swap	1	DW012721_5.2590.2590.2	controllerType=0 controllerNumber=1 scan=2590	7.5501
02633:2	1	R.NTPGSYS[+162.053]C[+57.021]TC[+57.021]PK.G	786	Hex(1)	C[+57]*2, S[+162]	767.312	2	1533.62	1533.62	0	-2.3	Specific	500.59	500.59	0	6.73	291	>FBN1 N term EGF12 swap	1	DW012721_5.2539.2539.2	controllerType=0 controllerNumber=1 scan=2539	7.4341
02782:2	1	R.N[+15.995]T[+162.053]PGSYSC[+57.021]TC[+57.021]PK.G	786	Hex(1)	C[+57]*2, N[+16], T[+162]	775.31	2	1549.61	1549.61	0	-1.3	Specific	381.74	381.74	5.3	6.28	291	>FBN1 N term EGF12 swap	1	DW012721_5.2660.2660.2	controllerType=0 controllerNumber=1 scan=2660	7.7104
02568:2	1	R.N[+15.995]T[+162.053]PGSYSC[+57.021]TC[+57.021]PK.G	786	Hex(1)	C[+57]*2, N[+16], T[+162]	775.309	2	1549.61	1549.61	0	-1.9	Specific	423.54	423.54	5.3	6.46	291	>FBN1 N term EGF12 swap	1	DW012721_5.2492.2492.2	controllerType=0 controllerNumber=1 scan=2492	7.3293
02713:2	1	R.N[+15.995]TPGS[+162.053]YSC[+57.021]TC[+57.021]PK.G	786	Hex(1)	C[+57]*2, N[+16], S[+162]	775.31	2	1549.61	1549.61	0	-1.7	Specific	464.27	464.27	0	6.64	291	>FBN1 N term EGF12 swap	1	DW012721_5.2602.2602.2	controllerType=0 controllerNumber=1 scan=2602	7.577
02642:2	1	R.N[+15.995]TPGS[+162.053]YSC[+57.021]TC[+57.021]PK.G	786	Hex(1)	C[+57]*2, N[+16], S[+162]	775.31	2	1549.61	1549.61	0	-1.3	Specific	476.5	476.5	0	6.64	291	>FBN1 N term EGF12 swap	1	DW012721_5.2547.2547.2	controllerType=0 controllerNumber=1 scan=2547	7.4523
Other Peptides
02017:3	1	R.RGGGGHDALKGPNVC[+57.021]GSR.Y	48		C[+57]	598.964	3	1794.88	1794.88	0	-0.8	Specific	117.37	117.37	117.37	1.85	291	>FBN1 N term EGF12 swap	1	DW012721_5.2038.2038.3	controllerType=0 controllerNumber=1 scan=2038	6.2555
01925:3	1	R.RGGGGHDALKGPNVC[+57.021]GSR.Y	48		C[+57]	598.963	3	1794.88	1794.88	0	-1.1	Specific	181.24	181.24	181.24	2.91	291	>FBN1 N term EGF12 swap	1	DW012721_5.1949.1949.3	controllerType=0 controllerNumber=1 scan=1949	6.0396
01975:3	1	R.RGGGGHDALKGPNVC[+57.021]GSR.Y	48		C[+57]	598.963	3	1794.87	1794.88	0	-1.7	Specific	216.62	216.62	216.62	3.16	291	>FBN1 N term EGF12 swap	1	DW012721_5.1994.1994.3	controllerType=0 controllerNumber=1 scan=1994	6.1485
02164:4	1	R.RGGGGHDALKGPNVC[+57.021]GSR.Y	48		C[+57]	449.474	4	1794.88	1794.88	0	-1.2	Specific	259.09	259.09	259.09	4.25	291	>FBN1 N term EGF12 swap	1	DW012721_5.2162.2162.4	controllerType=0 controllerNumber=1 scan=2162	6.5537
02217:4	1	R.RGGGGHDALKGPNVC[+57.021]GSR.Y	48		C[+57]	449.474	4	1794.87	1794.88	0	-3	Specific	260.06	260.06	260.06	4.25	291	>FBN1 N term EGF12 swap	1	DW012721_5.2206.2206.4	controllerType=0 controllerNumber=1 scan=2206	6.6592
02111:4	1	R.RGGGGHDALKGPNVC[+57.021]GSR.Y	48		C[+57]	449.474	4	1794.87	1794.88	0	-1.5	Specific	387.21	387.21	387.21	6.31	291	>FBN1 N term EGF12 swap	1	DW012721_5.2118.2118.4	controllerType=0 controllerNumber=1 scan=2118	6.4479
01917:4	1	R.RGGGGHDALKGPNVC[+57.021]GSR.Y	48		C[+57]	449.475	4	1794.88	1794.88	0	-0.3	Specific	562.72	562.72	562.72	7.33	291	>FBN1 N term EGF12 swap	1	DW012721_5.1942.1942.4	controllerType=0 controllerNumber=1 scan=1942	6.0232
02058:4	1	R.RGGGGHDALKGPNVC[+57.021]GSR.Y	48		C[+57]	449.474	4	1794.88	1794.88	0	-0.7	Specific	567.97	567.97	567.97	7.33	291	>FBN1 N term EGF12 swap	1	DW012721_5.2074.2074.4	controllerType=0 controllerNumber=1 scan=2074	6.342
01965:4	1	R.RGGGGHDALKGPNVC[+57.021]GSR.Y	48		C[+57]	449.475	4	1794.88	1794.88	0	-0.3	Specific	571.14	571.14	571.14	7.33	291	>FBN1 N term EGF12 swap	1	DW012721_5.1987.1987.4	controllerType=0 controllerNumber=1 scan=1987	6.1321
02009:4	1	R.RGGGGHDALKGPNVC[+57.021]GSR.Y	48		C[+57]	449.475	4	1794.88	1794.88	0	0.3	Specific	590	590	590	7.33	291	>FBN1 N term EGF12 swap	1	DW012721_5.2031.2031.4	controllerType=0 controllerNumber=1 scan=2031	6.2391
02618:4	1	R.RGGGGHDALKGPN[+0.984]VC[+57.021]GSR.Y	48		C[+57], N[+1]	449.721	4	1795.86	1795.86	0	-0.2	Specific	8.73	8.73	8.73	1.73	291	>FBN1 N term EGF12 swap	1	DW012721_5.2527.2527.4	controllerType=0 controllerNumber=1 scan=2527	7.4072
02546:4	1	R.RGGGGHDALKGPN[+0.984]VC[+57.021]GSR.Y	48		C[+57], N[+1]	449.72	4	1795.86	1795.86	0	-2.6	Specific	29	29	29	1.73	291	>FBN1 N term EGF12 swap	1	DW012721_5.2474.2474.4	controllerType=0 controllerNumber=1 scan=2474	7.2875
02218:4	1	R.RGGGGHDALKGPN[+0.984]VC[+57.021]GSR.Y	48		C[+57], N[+1]	449.722	4	1795.87	1795.86	0	3.2	Specific	186.57	186.57	186.57	2.41	291	>FBN1 N term EGF12 swap	1	DW012721_5.2206.2206.4	controllerType=0 controllerNumber=1 scan=2206	6.6592
02539:2	1	R.GGGGHDALKGPNVC[+57.021]GSR.Y	49		C[+57]	819.89	2	1638.77	1638.78	0	-2.4	Specific	126.35	126.35	126.35	1.96	291	>FBN1 N term EGF12 swap	1	DW012721_5.2469.2469.2	controllerType=0 controllerNumber=1 scan=2469	7.277
02374:3	1	R.GGGGHDALKGPNVC[+57.021]GSR.Y	49		C[+57]	546.93	3	1638.77	1638.78	0	-1.3	Specific	303.78	303.78	303.78	4.5	291	>FBN1 N term EGF12 swap	1	DW012721_5.2329.2329.3	controllerType=0 controllerNumber=1 scan=2329	6.9501
02363:4	1	R.GGGGHDALKGPNVC[+57.021]GSR.Y	49		C[+57]	410.449	4	1638.77	1638.78	0	-2.1	Specific	339.87	339.87	339.87	5.81	291	>FBN1 N term EGF12 swap	1	DW012721_5.2319.2319.4	controllerType=0 controllerNumber=1 scan=2319	6.9268
02553:4	1	R.GGGGHDALKGPNVC[+57.021]GSR.Y	49		C[+57]	410.449	4	1638.77	1638.78	0	-2.5	Specific	388.82	388.82	388.82	6.16	291	>FBN1 N term EGF12 swap	1	DW012721_5.2480.2480.4	controllerType=0 controllerNumber=1 scan=2480	7.3024
02423:4	1	R.GGGGHDALKGPNVC[+57.021]GSR.Y	49		C[+57]	410.45	4	1638.78	1638.78	0	-0.1	Specific	460.52	460.52	460.52	7.15	291	>FBN1 N term EGF12 swap	1	DW012721_5.2371.2371.4	controllerType=0 controllerNumber=1 scan=2371	7.0496
02488:4	1	R.GGGGHDALKGPNVC[+57.021]GSR.Y	49		C[+57]	410.45	4	1638.78	1638.78	0	0.1	Specific	479.4	479.4	479.4	7.15	291	>FBN1 N term EGF12 swap	1	DW012721_5.2426.2426.4	controllerType=0 controllerNumber=1 scan=2426	7.1785
02475:2	1	R.GGGGHDALKGPNVC[+57.021]GSR.Y	49		C[+57]	819.891	2	1638.77	1638.78	0	-1.4	Specific	479.91	479.91	479.91	6.19	291	>FBN1 N term EGF12 swap	1	DW012721_5.2415.2415.2	controllerType=0 controllerNumber=1 scan=2415	7.1528
02567:3	1	R.GGGGHDALKGPNVC[+57.021]GSR.Y	49		C[+57]	546.929	3	1638.77	1638.78	0	-1.5	Specific	508.8	508.8	508.8	6.76	291	>FBN1 N term EGF12 swap	1	DW012721_5.2491.2491.3	controllerType=0 controllerNumber=1 scan=2491	7.3271
02436:3	1	R.GGGGHDALKGPNVC[+57.021]GSR.Y	49		C[+57]	546.929	3	1638.77	1638.78	0	-1.8	Specific	688.42	688.42	688.42	9.65	291	>FBN1 N term EGF12 swap	1	DW012721_5.2382.2382.3	controllerType=0 controllerNumber=1 scan=2382	7.0753
02501:3	1	R.GGGGHDALKGPNVC[+57.021]GSR.Y	49		C[+57]	546.929	3	1638.77	1638.78	0	-1.6	Specific	747.96	747.96	747.96	10.65	291	>FBN1 N term EGF12 swap	1	DW012721_5.2437.2437.3	controllerType=0 controllerNumber=1 scan=2437	7.2029
04886:2	1	R.YNAYC[+57.021]C[+57.021]PGWK.T	66		C[+57]*2	659.77	2	1318.53	1318.53	0	-1.7	Specific	425.22	425.22	425.22	4.94	291	>FBN1 N term EGF12 swap	1	DW012721_5.4323.4323.2	controllerType=0 controllerNumber=1 scan=4323	11.2707
04804:2	1	R.YNAYC[+57.021]C[+57.021]PGWK.T	66		C[+57]*2	659.77	2	1318.53	1318.53	0	-1.8	Specific	426.2	426.2	426.2	4.94	291	>FBN1 N term EGF12 swap	1	DW012721_5.4262.4262.2	controllerType=0 controllerNumber=1 scan=4262	11.1461
04723:2	1	R.YNAYC[+57.021]C[+57.021]PGWK.T	66		C[+57]*2	659.77	2	1318.53	1318.53	0	-1.6	Specific	447.32	447.32	447.32	5.31	291	>FBN1 N term EGF12 swap	1	DW012721_5.4200.4200.2	controllerType=0 controllerNumber=1 scan=4200	11.0213
04658:2	1	R.YNAYC[+57.021]C[+57.021]PGWK.T	66		C[+57]*2	659.769	2	1318.53	1318.53	0	-2.3	Specific	450.41	450.41	450.41	5.31	291	>FBN1 N term EGF12 swap	1	DW012721_5.4141.4141.2	controllerType=0 controllerNumber=1 scan=4141	10.9076
04585:2	1	R.YNAYC[+57.021]C[+57.021]PGWK.T	66		C[+57]*2	659.77	2	1318.53	1318.53	0	-1.4	Specific	463.56	463.56	463.56	5.5	291	>FBN1 N term EGF12 swap	1	DW012721_5.4086.4086.2	controllerType=0 controllerNumber=1 scan=4086	10.8029
04506:2	1	R.YNAYC[+57.021]C[+57.021]PGWK.T	66		C[+57]*2	659.77	2	1318.53	1318.53	0	-1.6	Specific	464.96	464.96	464.96	5.5	291	>FBN1 N term EGF12 swap	1	DW012721_5.4022.4022.2	controllerType=0 controllerNumber=1 scan=4022	10.6749
04513:2	1	R.YNAYC[+57.021]C[+57.021]PGW[+15.995]K.T	66		C[+57]*2, W[+16]	667.767	2	1334.53	1334.53	0	-1.5	Specific	247.43	247.43	105.59	2.03	291	>FBN1 N term EGF12 swap	1	DW012721_5.4028.4028.2	controllerType=0 controllerNumber=1 scan=4028	10.685
04805:2	1	R.YN[+0.984]AYC[+57.021]C[+57.021]PGWK.T	66		C[+57]*2, N[+1]	660.265	2	1319.52	1319.52	0	3.8	Specific	426.03	426.03	426.03	3.64	291	>FBN1 N term EGF12 swap	1	DW012721_5.4262.4262.2	controllerType=0 controllerNumber=1 scan=4262	11.1461
04887:2	1	R.YN[+0.984]AYC[+57.021]C[+57.021]PGWK.T	66		C[+57]*2, N[+1]	660.262	2	1319.52	1319.52	0	-1.5	Specific	436.72	436.72	436.72	5.14	291	>FBN1 N term EGF12 swap	1	DW012721_5.4323.4323.2	controllerType=0 controllerNumber=1 scan=4323	11.2707
05667:2	1	K.TLPGGNQC[+57.021]IVPIC[+57.021]R.H	76		C[+57]*2	792.902	2	1584.8	1584.8	0	-0.8	Specific	49.98	49.98	49.98	1.72	291	>FBN1 N term EGF12 swap	1	DW012721_5.4959.4959.3	controllerType=0 controllerNumber=1 scan=4959	12.5518
06607:2	1	K.TLPGGNQC[+57.021]IVPIC[+57.021]R.H	76		C[+57]*2	792.902	2	1584.8	1584.8	0	-1.2	Specific	155.91	155.91	155.91	1.93	291	>FBN1 N term EGF12 swap	1	DW012721_5.5714.5714.2	controllerType=0 controllerNumber=1 scan=5714	14.2304
05743:3	1	K.TLPGGNQC[+57.021]IVPIC[+57.021]R.H	76		C[+57]*2	528.937	3	1584.8	1584.8	0	-0.4	Specific	312.48	312.48	312.48	3.67	291	>FBN1 N term EGF12 swap	1	DW012721_5.5019.5019.3	controllerType=0 controllerNumber=1 scan=5019	12.6798
06083:2	1	K.TLPGGNQC[+57.021]IVPIC[+57.021]R.H	76		C[+57]*2	792.9	2	1584.79	1584.8	0	-3.8	Specific	334.28	334.28	334.28	4.68	291	>FBN1 N term EGF12 swap	1	DW012721_5.5299.5299.3	controllerType=0 controllerNumber=1 scan=5299	13.3024
05663:3	1	K.TLPGGNQC[+57.021]IVPIC[+57.021]R.H	76		C[+57]*2	528.937	3	1584.8	1584.8	0	-1.2	Specific	336.58	336.58	336.58	4.68	291	>FBN1 N term EGF12 swap	1	DW012721_5.4956.4956.3	controllerType=0 controllerNumber=1 scan=4956	12.5472
05598:3	1	K.TLPGGNQC[+57.021]IVPIC[+57.021]R.H	76		C[+57]*2	528.937	3	1584.8	1584.8	0	-1.4	Specific	353.21	353.21	353.21	5.82	291	>FBN1 N term EGF12 swap	1	DW012721_5.4901.4901.3	controllerType=0 controllerNumber=1 scan=4901	12.4338
06152:2	1	K.TLPGGNQC[+57.021]IVPIC[+57.021]R.H	76		C[+57]*2	792.902	2	1584.8	1584.8	0	-1.5	Specific	429.11	429.11	429.11	5.98	291	>FBN1 N term EGF12 swap	1	DW012721_5.5351.5351.3	controllerType=0 controllerNumber=1 scan=5351	13.4216
05526:3	1	K.TLPGGNQC[+57.021]IVPIC[+57.021]R.H	76		C[+57]*2	528.937	3	1584.8	1584.8	0	-1.6	Specific	439.13	439.13	439.13	7.31	291	>FBN1 N term EGF12 swap	1	DW012721_5.4843.4843.3	controllerType=0 controllerNumber=1 scan=4843	12.3157
05597:2	1	K.TLPGGNQC[+57.021]IVPIC[+57.021]R.H	76		C[+57]*2	792.903	2	1584.8	1584.8	0	0	Specific	457.27	457.27	457.27	7.17	291	>FBN1 N term EGF12 swap	1	DW012721_5.4900.4900.2	controllerType=0 controllerNumber=1 scan=4900	12.4326
05925:2	1	K.TLPGGNQC[+57.021]IVPIC[+57.021]R.H	76		C[+57]*2	792.903	2	1584.8	1584.8	0	0.7	Specific	466.11	466.11	466.11	7.17	291	>FBN1 N term EGF12 swap	1	DW012721_5.5175.5175.2	controllerType=0 controllerNumber=1 scan=5175	13.0235
05993:2	1	K.TLPGGNQC[+57.021]IVPIC[+57.021]R.H	76		C[+57]*2	792.902	2	1584.8	1584.8	0	-0.7	Specific	473.33	473.33	473.33	7.17	291	>FBN1 N term EGF12 swap	1	DW012721_5.5230.5230.2	controllerType=0 controllerNumber=1 scan=5230	13.1492
05662:2	1	K.TLPGGNQC[+57.021]IVPIC[+57.021]R.H	76		C[+57]*2	792.902	2	1584.8	1584.8	0	-0.8	Specific	483.54	483.54	483.54	7.25	291	>FBN1 N term EGF12 swap	1	DW012721_5.4955.4955.2	controllerType=0 controllerNumber=1 scan=4955	12.546
05855:2	1	K.TLPGGNQC[+57.021]IVPIC[+57.021]R.H	76		C[+57]*2	792.903	2	1584.8	1584.8	0	-0.2	Specific	493.73	493.73	493.73	7.25	291	>FBN1 N term EGF12 swap	1	DW012721_5.5121.5121.2	controllerType=0 controllerNumber=1 scan=5121	12.9022
05530:2	1	K.TLPGGNQC[+57.021]IVPIC[+57.021]R.H	76		C[+57]*2	792.902	2	1584.8	1584.8	0	-1	Specific	497.41	497.41	497.41	7.58	291	>FBN1 N term EGF12 swap	1	DW012721_5.4847.4847.2	controllerType=0 controllerNumber=1 scan=4847	12.3243
05729:2	1	K.TLPGGNQC[+57.021]IVPIC[+57.021]R.H	76		C[+57]*2	792.902	2	1584.8	1584.8	0	-0.8	Specific	512.72	512.72	512.72	7.25	291	>FBN1 N term EGF12 swap	1	DW012721_5.5010.5010.2	controllerType=0 controllerNumber=1 scan=5010	12.6627
05793:2	1	K.TLPGGNQC[+57.021]IVPIC[+57.021]R.H	76		C[+57]*2	792.903	2	1584.8	1584.8	0	-0.4	Specific	525.19	525.19	525.19	7.45	291	>FBN1 N term EGF12 swap	1	DW012721_5.5067.5067.2	controllerType=0 controllerNumber=1 scan=5067	12.7811
05612:2	1	K.TLPGGN[+15.995]QC[+57.021]IVPIC[+57.021]R.H	76		C[+57]*2, N[+16]	800.9	2	1600.79	1600.79	0	-0.3	Specific	125.74	125.74	125.74	1.84	291	>FBN1 N term EGF12 swap	1	DW012721_5.4912.4912.2	controllerType=0 controllerNumber=1 scan=4912	12.4567
05548:2	1	K.TLPGGN[+15.995]QC[+57.021]IVPIC[+57.021]R.H	76		C[+57]*2, N[+16]	800.898	2	1600.79	1600.79	0	-3	Specific	137.27	137.27	137.27	1.95	291	>FBN1 N term EGF12 swap	1	DW012721_5.4861.4861.2	controllerType=0 controllerNumber=1 scan=4861	12.3508
05534:2	1	K.TLPGGN[+15.995]QC[+57.021]IVPIC[+57.021]R.H	76		C[+57]*2, N[+16]	800.9	2	1600.79	1600.79	0	-0.4	Specific	151.1	151.1	151.1	1.88	291	>FBN1 N term EGF12 swap	1	DW012721_5.4849.4849.2	controllerType=0 controllerNumber=1 scan=4849	12.3274
06065:2	1	K.TLPGGN[+0.984]QC[+57.021]IVPIC[+57.021]R.H	76		C[+57]*2, N[+1]	793.393	2	1585.78	1585.78	0	-1.8	Specific	429.09	429.09	429.09	7.31	291	>FBN1 N term EGF12 swap	1	DW012721_5.5286.5286.2	controllerType=0 controllerNumber=1 scan=5286	13.2744
05994:2	1	K.TLPGGN[+0.984]QC[+57.021]IVPIC[+57.021]R.H	76		C[+57]*2, N[+1]	793.395	2	1585.78	1585.78	0	0.2	Specific	479.63	479.63	479.63	7.17	291	>FBN1 N term EGF12 swap	1	DW012721_5.5230.5230.2	controllerType=0 controllerNumber=1 scan=5230	13.1492
04259:4	1	R.HSC[+57.021]GDGFC[+57.021]SRPNMC[+57.021]TC[+57.021]PSGQIAPSC[+57.021]GSR.S	90		C[+57]*5	786.566	4	3143.24	3143.24	0	-0.2	Specific	306.12	306.12	306.12	3.6	291	>FBN1 N term EGF12 swap	1	DW012721_5.3823.3823.4	controllerType=0 controllerNumber=1 scan=3823	10.2609
04065:3	1	R.HSC[+57.021]GDGFC[+57.021]SRPNMC[+57.021]TC[+57.021]PSGQIAPSC[+57.021]GSR.S	90		C[+57]*5	1048.42	3	3143.24	3143.24	0	0.7	Specific	410.16	410.16	410.16	5.75	291	>FBN1 N term EGF12 swap	1	DW012721_5.3673.3673.3	controllerType=0 controllerNumber=1 scan=3673	9.9289
03991:3	1	R.HSC[+57.021]GDGFC[+57.021]SRPNMC[+57.021]TC[+57.021]PSGQIAPSC[+57.021]GSR.S	90		C[+57]*5	1048.42	3	3143.24	3143.24	0	-0.6	Specific	679.03	646.45	646.45	8.91	291	>FBN1 N term EGF12 swap	1	DW012721_5.3615.3615.3	controllerType=0 controllerNumber=1 scan=3615	9.8076
04111:4	1	R.HSC[+57.021]GDGFC[+57.021]SRPNMC[+57.021]TC[+57.021]PSGQIAPSC[+57.021]GSR.S	90		C[+57]*5	786.566	4	3143.24	3143.24	0	-0.9	Specific	684.18	684.18	684.18	9.71	291	>FBN1 N term EGF12 swap	1	DW012721_5.3713.3713.4	controllerType=0 controllerNumber=1 scan=3713	10.018
04184:4	1	R.HSC[+57.021]GDGFC[+57.021]SRPNMC[+57.021]TC[+57.021]PSGQIAPSC[+57.021]GSR.S	90		C[+57]*5	786.566	4	3143.24	3143.24	0	-0.5	Specific	685.45	685.45	685.45	9.71	291	>FBN1 N term EGF12 swap	1	DW012721_5.3767.3767.4	controllerType=0 controllerNumber=1 scan=3767	10.1356
04045:4	1	R.HSC[+57.021]GDGFC[+57.021]SRPNMC[+57.021]TC[+57.021]PSGQIAPSC[+57.021]GSR.S	90		C[+57]*5	786.566	4	3143.24	3143.24	0	-0.7	Specific	689.16	689.16	689.16	9.71	291	>FBN1 N term EGF12 swap	1	DW012721_5.3658.3658.4	controllerType=0 controllerNumber=1 scan=3658	9.898
03978:4	1	R.HSC[+57.021]GDGFC[+57.021]SRPNMC[+57.021]TC[+57.021]PSGQIAPSC[+57.021]GSR.S	90		C[+57]*5	786.566	4	3143.24	3143.24	0	-0.7	Specific	689.35	689.35	689.35	9.71	291	>FBN1 N term EGF12 swap	1	DW012721_5.3604.3604.4	controllerType=0 controllerNumber=1 scan=3604	9.7831
03866:4	1	R.HSC[+57.021]GDGFC[+57.021]SRPNM[+15.995]C[+57.021]TC[+57.021]PSGQIAPSC[+57.021]GSR.S	90		C[+57]*5, M[+16]	790.563	4	3159.23	3159.24	0	-1.7	Specific	265.64	265.64	11.57	3.68	291	>FBN1 N term EGF12 swap	1	DW012721_5.3512.3512.2	controllerType=0 controllerNumber=1 scan=3512	9.5877
03499:4	1	R.HSC[+57.021]GDGFC[+57.021]SRPNM[+15.995]C[+57.021]TC[+57.021]PSGQIAPSC[+57.021]GSR.S	90		C[+57]*5, M[+16]	790.562	4	3159.23	3159.24	0	-3.2	Specific	557.96	298.81	11.28	6	291	>FBN1 N term EGF12 swap	1	DW012721_5.3223.3223.4	controllerType=0 controllerNumber=1 scan=3223	8.9681
04038:4	1	R.HSC[+57.021]GDGFC[+57.021]SRPNM[+15.995]C[+57.021]TC[+57.021]PSGQIAPSC[+57.021]GSR.S	90		C[+57]*5, M[+16]	790.563	4	3159.23	3159.24	0	-2.6	Specific	615.4	503.34	10.99	9.03	291	>FBN1 N term EGF12 swap	1	DW012721_5.3651.3651.4	controllerType=0 controllerNumber=1 scan=3651	9.8819
03968:4	1	R.HSC[+57.021]GDGFC[+57.021]SRPNM[+15.995]C[+57.021]TC[+57.021]PSGQIAPSC[+57.021]GSR.S	90		C[+57]*5, M[+16]	790.563	4	3159.23	3159.24	0	-2	Specific	632.56	530.13	10.53	9.03	291	>FBN1 N term EGF12 swap	1	DW012721_5.3596.3596.4	controllerType=0 controllerNumber=1 scan=3596	9.7662
04042:2	1	R.PNMC[+57.021]TC[+57.021]PSGQIAPSC[+57.021]GSR.S	100		C[+57]*3	990.412	2	1979.82	1979.82	0	-1.6	Specific	416.1	416.1	416.1	7.31	291	>FBN1 N term EGF12 swap	1	DW012721_5.3654.3654.2	controllerType=0 controllerNumber=1 scan=3654	9.8884
04022:3	1	R.PNMC[+57.021]TC[+57.021]PSGQIAPSC[+57.021]GSR.S	100		C[+57]*3	660.61	3	1979.81	1979.82	0	-2.2	Specific	550.51	521.41	521.41	7.77	291	>FBN1 N term EGF12 swap	1	DW012721_5.3640.3640.3	controllerType=0 controllerNumber=1 scan=3640	9.8591
03964:2	1	R.PNMC[+57.021]TC[+57.021]PSGQIAPSC[+57.021]GSR.S	100		C[+57]*3	990.412	2	1979.82	1979.82	0	-0.8	Specific	587.39	518.68	518.68	8.15	291	>FBN1 N term EGF12 swap	1	DW012721_5.3593.3593.2	controllerType=0 controllerNumber=1 scan=3593	9.7611
03953:3	1	R.PNMC[+57.021]TC[+57.021]PSGQIAPSC[+57.021]GSR.S	100		C[+57]*3	660.61	3	1979.82	1979.82	0	-1.8	Specific	607.49	576.17	576.17	9.47	291	>FBN1 N term EGF12 swap	1	DW012721_5.3583.3583.3	controllerType=0 controllerNumber=1 scan=3583	9.7395
03890:3	1	R.PNM[+15.995]C[+57.021]TC[+57.021]PSGQIAPSC[+57.021]GSR.S	100		C[+57]*3, M[+16]	665.943	3	1995.81	1995.81	0	0.4	Specific	32.03	32.03	32.03	1.75	291	>FBN1 N term EGF12 swap	1	DW012721_5.3531.3531.2	controllerType=0 controllerNumber=1 scan=3531	9.629
02606:3	1	R.C[+57.021]MNGGSC[+57.021]SDDHC[+57.021]LC[+57.021]QK.G	126		C[+57]*4	643.564	3	1928.68	1928.68	0	-1.9	Specific	205.73	205.73	205.73	3.31	291	>FBN1 N term EGF12 swap	1	DW012721_5.2518.2518.3	controllerType=0 controllerNumber=1 scan=2518	7.3869
02669:3	1	R.C[+57.021]MNGGSC[+57.021]SDDHC[+57.021]LC[+57.021]QK.G	126		C[+57]*4	643.564	3	1928.68	1928.68	0	-1.9	Specific	392.3	392.3	392.3	7.13	291	>FBN1 N term EGF12 swap	1	DW012721_5.2569.2569.3	controllerType=0 controllerNumber=1 scan=2569	7.5011
02179:3	1	R.C[+57.021]MNGGS[+162.053]C[+57.021]SDDHC[+57.021]LC[+57.021]QK.G	126	Hex(1)	C[+57]*4, S[+162]	697.582	3	2090.73	2090.73	0	-0.7	Specific	84.68	84.68	4	1.99	291	>FBN1 N term EGF12 swap	1	DW012721_5.2173.2173.3	controllerType=0 controllerNumber=1 scan=2173	6.5801
02954:3	1	R.C[+57.021]MNGGS[+203.079]C[+57.021]SDDHC[+57.021]LC[+57.021]QK.G	126	HexNAc(1)	C[+57]*4, S[+203]	711.257	3	2131.76	2131.76	0	-1.4	Specific	89.04	89.04	4	1.81	291	>FBN1 N term EGF12 swap	1	DW012721_5.2800.2800.3	controllerType=0 controllerNumber=1 scan=2800	8.0328
02716:2	1	R.C[+57.021]MNGGS[+146.058]C[+57.021]SDDHC[+57.021]LC[+57.021]QK.G	126	Fuc(1)	C[+57]*4, S[+146]	1037.87	2	2074.74	2074.74	0	-0.7	Specific	97.73	97.73	4	1.78	291	>FBN1 N term EGF12 swap	1	DW012721_5.2605.2605.2	controllerType=0 controllerNumber=1 scan=2605	7.5828
03210:3	1	R.C[+57.021]MNGGS[+146.058]C[+57.021]SDDHC[+57.021]LC[+57.021]QK.G	126	Fuc(1)	C[+57]*4, S[+146]	692.245	3	2074.72	2074.74	0	-8.4	Specific	175.75	175.75	4	1.86	291	>FBN1 N term EGF12 swap	1	DW012721_5.2998.2998.3	controllerType=0 controllerNumber=1 scan=2998	8.4818
02650:2	1	R.C[+57.021]MNGGS[+146.058]C[+57.021]SDDHC[+57.021]LC[+57.021]QK.G	126	Fuc(1)	C[+57]*4, S[+146]	1037.88	2	2074.74	2074.74	0	2.1	Specific	186.18	186.18	4	2.45	291	>FBN1 N term EGF12 swap	1	DW012721_5.2553.2553.2	controllerType=0 controllerNumber=1 scan=2553	7.4643
02879:3	1	R.C[+57.021]MN[+0.984]GGSC[+57.021]SDDHC[+57.021]LC[+57.021]QK.G	126		C[+57]*4, N[+1]	643.892	3	1929.66	1929.67	0	-2.5	Specific	203.84	203.84	203.84	2.6	291	>FBN1 N term EGF12 swap	1	DW012721_5.2739.2739.3	controllerType=0 controllerNumber=1 scan=2739	7.8933
02777:3	1	R.C[+57.021]MNGGS[+146.058]C[+57.021]SDDHC[+57.021]LC[+57.021]QK.G	126	Fuc(1)	C[+57]*4, S[+146]	692.25	3	2074.74	2074.74	0	-1.3	Specific	345.05	345.05	15.32	5.82	291	>FBN1 N term EGF12 swap	1	DW012721_5.2656.2656.3	controllerType=0 controllerNumber=1 scan=2656	7.7018
04076:2	1	R.C[+57.021][-17.027]MNGGSC[+57.021]SDDHC[+57.021]LC[+57.021]QK.G	126		C[-17][+57]*4	956.329	2	1911.65	1911.65	0	-2.2	Specific	388.1	388.1	388.1	6.33	291	>FBN1 N term EGF12 swap	1	DW012721_5.3684.3684.2	controllerType=0 controllerNumber=1 scan=3684	9.9536
02847:3	1	R.C[+57.021]MNGGS[+146.058]C[+57.021]SDDHC[+57.021]LC[+57.021]QK.G	126	Fuc(1)	C[+57]*4, S[+146]	692.249	3	2074.73	2074.74	0	-3	Specific	397.27	397.27	8.92	7.13	291	>FBN1 N term EGF12 swap	1	DW012721_5.2712.2712.3	controllerType=0 controllerNumber=1 scan=2712	7.8332
02643:3	1	R.C[+57.021]MNGGS[+146.058]C[+57.021]SDDHC[+57.021]LC[+57.021]QK.G	126	Fuc(1)	C[+57]*4, S[+146]	692.25	3	2074.74	2074.74	0	-1.6	Specific	418.3	418.3	4.62	7.31	291	>FBN1 N term EGF12 swap	1	DW012721_5.2548.2548.3	controllerType=0 controllerNumber=1 scan=2548	7.4535
02712:3	1	R.C[+57.021]MNGGS[+146.058]C[+57.021]SDDHC[+57.021]LC[+57.021]QK.G	126	Fuc(1)	C[+57]*4, S[+146]	692.25	3	2074.74	2074.74	0	-1.7	Specific	454.3	454.3	11.96	7.49	291	>FBN1 N term EGF12 swap	1	DW012721_5.2601.2601.3	controllerType=0 controllerNumber=1 scan=2601	7.5756
02424:3	1	R.C[+57.021]M[+15.995]NGGS[+146.058]C[+57.021]SDDHC[+57.021]LC[+57.021]QK.G	126	Fuc(1)	C[+57]*4, M[+16], S[+146]	697.581	3	2090.73	2090.73	0	-2.7	Specific	78.32	78.32	4	2.05	291	>FBN1 N term EGF12 swap	1	DW012721_5.2372.2372.3	controllerType=0 controllerNumber=1 scan=2372	7.0518
03220:3	1	R.C[+57.021]M[+15.995]NGGS[+146.058]C[+57.021]SDDHC[+57.021]LC[+57.021]QK.G	126	Fuc(1)	C[+57]*4, M[+16], S[+146]	697.577	3	2090.72	2090.73	0	-8.7	Specific	84.03	84.03	4	1.74	291	>FBN1 N term EGF12 swap	1	DW012721_5.3006.3006.3	controllerType=0 controllerNumber=1 scan=3006	8.4982
03094:3	1	R.C[+57.021]MN[+0.984]GGS[+203.079]C[+57.021]SDDHC[+57.021]LC[+57.021]QK.G	126	HexNAc(1)	C[+57]*4, N[+1], S[+203]	711.585	3	2132.74	2132.74	0	-1.7	Specific	123.23	123.23	4	2.27	291	>FBN1 N term EGF12 swap	1	DW012721_5.2911.2911.3	controllerType=0 controllerNumber=1 scan=2911	8.2851
02941:2	1	R.C[+57.021]MN[+0.984]GGS[+146.058]C[+57.021]SDDHC[+57.021]LC[+57.021]QK.G	126	Fuc(1)	C[+57]*4, N[+1], S[+146]	1038.36	2	2075.72	2075.72	0	-0.7	Specific	127.67	127.67	4	1.96	291	>FBN1 N term EGF12 swap	1	DW012721_5.2789.2789.2	controllerType=0 controllerNumber=1 scan=2789	8.0071
03127:3	1	R.C[+57.021]MN[+0.984]GGS[+146.058]C[+57.021]SDDHC[+57.021]LC[+57.021]QK.G	126	Fuc(1)	C[+57]*4, N[+1], S[+146]	692.579	3	2075.72	2075.72	0	-0.8	Specific	193.01	193.01	4	3	291	>FBN1 N term EGF12 swap	1	DW012721_5.2934.2934.3	controllerType=0 controllerNumber=1 scan=2934	8.336
02877:2	1	R.C[+57.021]MN[+0.984]GGS[+146.058]C[+57.021]SDDHC[+57.021]LC[+57.021]QK.G	126	Fuc(1)	C[+57]*4, N[+1], S[+146]	1038.36	2	2075.72	2075.72	0	-0.9	Specific	199.46	199.46	4	3.33	291	>FBN1 N term EGF12 swap	1	DW012721_5.2737.2737.2	controllerType=0 controllerNumber=1 scan=2737	7.889
02288:3	1	R.C[+57.021]M[+15.995]NGGS[+146.058]C[+57.021]SDDHC[+57.021]LC[+57.021]QK.G	126	Fuc(1)	C[+57]*4, M[+16], S[+146]	697.582	3	2090.73	2090.73	0	-1	Specific	220.46	220.46	4	4.56	291	>FBN1 N term EGF12 swap	1	DW012721_5.2261.2261.3	controllerType=0 controllerNumber=1 scan=2261	6.7905
02498:3	1	R.C[+57.021]M[+15.995]NGGS[+146.058]C[+57.021]SDDHC[+57.021]LC[+57.021]QK.G	126	Fuc(1)	C[+57]*4, M[+16], S[+146]	697.578	3	2090.72	2090.73	0	-7	Specific	284.73	284.73	4	3.02	291	>FBN1 N term EGF12 swap	1	DW012721_5.2434.2434.3	controllerType=0 controllerNumber=1 scan=2434	7.1945
02903:3	1	R.C[+57.021][-17.027]MNGGSC[+57.021]S[+146.058]DDHC[+57.021]LC[+57.021]QK.G	126	Fuc(1)	C[-17][+57]*4, S[+146]	686.575	3	2057.71	2057.71	0	-1	Specific	305.94	305.94	16.76	3.99	291	>FBN1 N term EGF12 swap	1	DW012721_5.2759.2759.3	controllerType=0 controllerNumber=1 scan=2759	7.9382
02726:3	1	R.C[+57.021]M[+15.995]NGGS[+146.058]C[+57.021]SDDHC[+57.021]LC[+57.021]QK.G	126	Fuc(1)	C[+57]*4, M[+16], S[+146]	697.58	3	2090.73	2090.73	0	-3.7	Specific	332.06	332.06	4	5.82	291	>FBN1 N term EGF12 swap	1	DW012721_5.2614.2614.3	controllerType=0 controllerNumber=1 scan=2614	7.6033
03049:3	1	R.C[+57.021]MN[+0.984]GGS[+146.058]C[+57.021]SDDHC[+57.021]LC[+57.021]QK.G	126	Fuc(1)	C[+57]*4, N[+1], S[+146]	692.579	3	2075.72	2075.72	0	0	Specific	333.51	333.51	4	5.5	291	>FBN1 N term EGF12 swap	1	DW012721_5.2877.2877.3	controllerType=0 controllerNumber=1 scan=2877	8.2092
02232:3	1	R.C[+57.021]M[+15.995]NGGS[+146.058]C[+57.021]SDDHC[+57.021]LC[+57.021]QK.G	126	Fuc(1)	C[+57]*4, M[+16], S[+146]	697.582	3	2090.73	2090.73	0	-0.9	Specific	386.87	386.87	4	6.81	291	>FBN1 N term EGF12 swap	1	DW012721_5.2217.2217.3	controllerType=0 controllerNumber=1 scan=2217	6.6857
02980:3	1	R.C[+57.021]MN[+0.984]GGS[+146.058]C[+57.021]SDDHC[+57.021]LC[+57.021]QK.G	126	Fuc(1)	C[+57]*4, N[+1], S[+146]	692.579	3	2075.72	2075.72	0	-0.5	Specific	397.74	397.74	4	6.81	291	>FBN1 N term EGF12 swap	1	DW012721_5.2821.2821.3	controllerType=0 controllerNumber=1 scan=2821	8.0816
02657:3	1	R.C[+57.021]M[+15.995]NGGS[+146.058]C[+57.021]SDDHC[+57.021]LC[+57.021]QK.G	126	Fuc(1)	C[+57]*4, M[+16], S[+146]	697.581	3	2090.73	2090.73	0	-2.7	Specific	413.47	413.47	4	7.31	291	>FBN1 N term EGF12 swap	1	DW012721_5.2559.2559.3	controllerType=0 controllerNumber=1 scan=2559	7.4775
02859:3	1	R.C[+57.021]M[+15.995]NGGS[+146.058]C[+57.021]SDDHC[+57.021]LC[+57.021]QK.G	126	Fuc(1)	C[+57]*4, M[+16], S[+146]	697.577	3	2090.72	2090.73	0	-8.3	Specific	427.45	427.45	4	5.96	291	>FBN1 N term EGF12 swap	1	DW012721_5.2722.2722.3	controllerType=0 controllerNumber=1 scan=2722	7.8563
02912:3	1	R.C[+57.021]MN[+0.984]GGS[+146.058]C[+57.021]SDDHC[+57.021]LC[+57.021]QK.G	126	Fuc(1)	C[+57]*4, N[+1], S[+146]	692.578	3	2075.72	2075.72	0	-1.4	Specific	441.99	441.99	4	7.49	291	>FBN1 N term EGF12 swap	1	DW012721_5.2766.2766.3	controllerType=0 controllerNumber=1 scan=2766	7.9552
02790:3	1	R.C[+57.021]M[+15.995]NGGS[+146.058]C[+57.021]SDDHC[+57.021]LC[+57.021]QK.G	126	Fuc(1)	C[+57]*4, M[+16], S[+146]	697.577	3	2090.72	2090.73	0	-7.7	Specific	457.15	457.15	4	6.52	291	>FBN1 N term EGF12 swap	1	DW012721_5.2668.2668.3	controllerType=0 controllerNumber=1 scan=2668	7.7298
02585:3	1	R.C[+57.021]M[+15.995]NGGSC[+57.021]S[+146.058]DDHC[+57.021]LC[+57.021]QK.G	126	Fuc(1)	C[+57]*4, M[+16], S[+146]	697.581	3	2090.73	2090.73	0	-3.2	Specific	465.24	465.24	9.54	7.49	291	>FBN1 N term EGF12 swap	1	DW012721_5.2504.2504.3	controllerType=0 controllerNumber=1 scan=2504	7.3552
04073:2	1	R.C[+57.021][-17.027]MNGGSC[+57.021]S[+146.058]DDHC[+57.021]LC[+57.021]QK.G	126	Fuc(1)	C[-17][+57]*4, S[+146]	1029.36	2	2057.71	2057.71	0	-0.6	Specific	555.2	555.2	19.48	6.65	291	>FBN1 N term EGF12 swap	1	DW012721_5.3681.3681.2	controllerType=0 controllerNumber=1 scan=3681	9.9472
03221:3	1	R.C[+57.021]M[+15.995]N[+0.984]GGS[+146.058]C[+57.021]SDDHC[+57.021]LC[+57.021]QK.G	126	Fuc(1)	C[+57]*4, M[+16], N[+1], S[+146]	697.91	3	2091.72	2091.72	0	-0.9	Specific	72.48	72.48	4	2.04	291	>FBN1 N term EGF12 swap	1	DW012721_5.3006.3006.3	controllerType=0 controllerNumber=1 scan=3006	8.4982
03146:3	1	R.C[+57.021]M[+15.995]N[+0.984]GGS[+146.058]C[+57.021]SDDHC[+57.021]LC[+57.021]QK.G	126	Fuc(1)	C[+57]*4, M[+16], N[+1], S[+146]	697.911	3	2091.72	2091.72	0	0.1	Specific	155.15	155.15	4	2.42	291	>FBN1 N term EGF12 swap	1	DW012721_5.2948.2948.3	controllerType=0 controllerNumber=1 scan=2948	8.3672
03008:3	1	R.C[+57.021]M[+15.995]N[+0.984]GGS[+146.058]C[+57.021]SDDHC[+57.021]LC[+57.021]QK.G	126	Fuc(1)	C[+57]*4, M[+16], N[+1], S[+146]	697.91	3	2091.71	2091.72	0	-1.8	Specific	253.04	253.04	4	4.83	291	>FBN1 N term EGF12 swap	1	DW012721_5.2843.2843.3	controllerType=0 controllerNumber=1 scan=2843	8.1329
02943:3	1	R.C[+57.021]M[+15.995]N[+0.984]GGS[+146.058]C[+57.021]SDDHC[+57.021]LC[+57.021]QK.G	126	Fuc(1)	C[+57]*4, M[+16], N[+1], S[+146]	697.91	3	2091.72	2091.72	0	-1.4	Specific	359.27	359.27	4	5.82	291	>FBN1 N term EGF12 swap	1	DW012721_5.2790.2790.3	controllerType=0 controllerNumber=1 scan=2790	8.0093
04418:2	1	R.C[+57.021][-17.027]MN[+0.984]GGSC[+57.021]S[+146.058]DDHC[+57.021]LC[+57.021]QK.G	126	Fuc(1)	C[-17][+57]*4, N[+1], S[+146]	1029.85	2	2058.69	2058.7	0	-1	Specific	409.57	409.57	18.66	6.19	291	>FBN1 N term EGF12 swap	1	DW012721_5.3950.3950.2	controllerType=0 controllerNumber=1 scan=3950	10.5298
02860:3	1	R.C[+57.021]M[+15.995]N[+0.984]GGS[+146.058]C[+57.021]SDDHC[+57.021]LC[+57.021]QK.G	126	Fuc(1)	C[+57]*4, M[+16], N[+1], S[+146]	697.91	3	2091.72	2091.72	0	-0.7	Specific	444.7	444.7	4	7.17	291	>FBN1 N term EGF12 swap	1	DW012721_5.2722.2722.3	controllerType=0 controllerNumber=1 scan=2722	7.8563
04009:2	1	K.GYIGTHC[+57.021]GQPVC[+57.021]ESGC[+57.021]LNGGR.C	142		C[+57]*3	1139.98	2	2278.96	2278.97	0	-6.1	Specific	308.39	305.19	305.19	1.95	291	>FBN1 N term EGF12 swap	1	DW012721_5.3630.3630.2	controllerType=0 controllerNumber=1 scan=3630	9.8391
03887:4	1	K.GYIGTHC[+57.021]GQPVC[+57.021]ESGC[+57.021]LNGGR.C	142		C[+57]*3	570.498	4	2278.97	2278.97	0	-1.5	Specific	488.17	488.17	488.17	5.77	291	>FBN1 N term EGF12 swap	1	DW012721_5.3529.3529.4	controllerType=0 controllerNumber=1 scan=3529	9.6248
03909:2	1	K.GYIGTHC[+57.021]GQPVC[+57.021]ESGC[+57.021]LNGGR.C	142		C[+57]*3	1139.99	2	2278.98	2278.97	0	0.1	Specific	537.38	537.38	537.38	5.98	291	>FBN1 N term EGF12 swap	1	DW012721_5.3548.3548.2	controllerType=0 controllerNumber=1 scan=3548	9.6662
03848:2	1	K.GYIGTHC[+57.021]GQPVC[+57.021]ESGC[+57.021]LNGGR.C	142		C[+57]*3	1139.99	2	2278.98	2278.97	0	0.1	Specific	575.01	573.21	573.21	6.68	291	>FBN1 N term EGF12 swap	1	DW012721_5.3496.3496.2	controllerType=0 controllerNumber=1 scan=3496	9.5532
03846:3	1	K.GYIGTHC[+57.021]GQPVC[+57.021]ESGC[+57.021]LNGGR.C	142		C[+57]*3	760.329	3	2278.97	2278.97	0	-0.7	Specific	601.88	601.88	601.88	7.52	291	>FBN1 N term EGF12 swap	1	DW012721_5.3494.3494.3	controllerType=0 controllerNumber=1 scan=3494	9.5498
03908:3	1	K.GYIGTHC[+57.021]GQPVC[+57.021]ESGC[+57.021]LNGGR.C	142		C[+57]*3	760.329	3	2278.97	2278.97	0	-1.2	Specific	643.09	630.25	630.25	8.8	291	>FBN1 N term EGF12 swap	1	DW012721_5.3547.3547.3	controllerType=0 controllerNumber=1 scan=3547	9.664
03976:3	1	K.GYIGTHC[+57.021]GQPVC[+57.021]ESGC[+57.021]LNGGR.C	142		C[+57]*3	760.329	3	2278.97	2278.97	0	-1.3	Specific	654.82	654.82	654.82	9.8	291	>FBN1 N term EGF12 swap	1	DW012721_5.3602.3602.3	controllerType=0 controllerNumber=1 scan=3602	9.7803
04088:2	1	K.GYIGTHC[+57.021]GQPVC[+57.021]ESGC[+57.021]LN[+0.984]GGR.C	142		C[+57]*3, N[+1]	1140.48	2	2279.96	2279.96	0	0.1	Specific	282.75	282.75	282.75	2.18	291	>FBN1 N term EGF12 swap	1	DW012721_5.3695.3695.2	controllerType=0 controllerNumber=1 scan=3695	9.9771
04010:2	1	K.GYIGTHC[+57.021]GQPVC[+57.021]ESGC[+57.021]LN[+0.984]GGR.C	142		C[+57]*3, N[+1]	1140.48	2	2279.96	2279.96	0	0.8	Specific	397.91	360.03	360.03	3.28	291	>FBN1 N term EGF12 swap	1	DW012721_5.3630.3630.2	controllerType=0 controllerNumber=1 scan=3630	9.8391
04257:3	1	K.GYIGTHC[+57.021]GQPVC[+57.021]ESGC[+57.021]LN[+0.984]GGR.C	142		C[+57]*3, N[+1]	760.657	3	2279.96	2279.96	0	-0.7	Specific	555.32	555.32	555.32	6.78	291	>FBN1 N term EGF12 swap	1	DW012721_5.3822.3822.3	controllerType=0 controllerNumber=1 scan=3822	10.2587
04109:3	1	K.GYIGTHC[+57.021]GQPVC[+57.021]ESGC[+57.021]LN[+0.984]GGR.C	142		C[+57]*3, N[+1]	760.658	3	2279.96	2279.96	0	-0.2	Specific	597.93	597.93	597.93	7.48	291	>FBN1 N term EGF12 swap	1	DW012721_5.3712.3712.3	controllerType=0 controllerNumber=1 scan=3712	10.0162
04186:3	1	K.GYIGTHC[+57.021]GQPVC[+57.021]ESGC[+57.021]LN[+0.984]GGR.C	142		C[+57]*3, N[+1]	760.658	3	2279.96	2279.96	0	-0.1	Specific	604.17	527.06	527.06	8.48	291	>FBN1 N term EGF12 swap	1	DW012721_5.3768.3768.3	controllerType=0 controllerNumber=1 scan=3768	10.1377
04044:3	1	K.GYIGTHC[+57.021]GQPVC[+57.021]ESGC[+57.021]LN[+0.984]GGR.C	142		C[+57]*3, N[+1]	760.657	3	2279.96	2279.96	0	-0.6	Specific	610.67	610.67	610.67	8.48	291	>FBN1 N term EGF12 swap	1	DW012721_5.3657.3657.3	controllerType=0 controllerNumber=1 scan=3657	9.8968
04504:3	1	R.C[+57.021]AC[+57.021]TYGFTGPQC[+57.021]ER.D	169		C[+57]*3	569.561	3	1706.67	1706.67	0	-2.1	Specific	189.2	189.2	189.2	2.32	291	>FBN1 N term EGF12 swap	1	DW012721_5.4020.4020.2	controllerType=0 controllerNumber=1 scan=4020	10.6726
04545:3	1	R.C[+57.021]AC[+57.021]TYGFTGPQC[+57.021]ER.D	169		C[+57]*3	569.561	3	1706.67	1706.67	0	-1.6	Specific	424.08	353.67	353.67	5.05	291	>FBN1 N term EGF12 swap	1	DW012721_5.4055.4055.3	controllerType=0 controllerNumber=1 scan=4055	10.7395
04629:3	1	R.C[+57.021]AC[+57.021]TYGFTGPQC[+57.021]ER.D	169		C[+57]*3	569.562	3	1706.67	1706.67	0	-1.2	Specific	438.11	325	325	4.83	291	>FBN1 N term EGF12 swap	1	DW012721_5.4120.4120.3	controllerType=0 controllerNumber=1 scan=4120	10.8663
04873:2	1	R.C[+57.021]AC[+57.021]TYGFTGPQC[+57.021]ER.D	169		C[+57]*3	853.839	2	1706.67	1706.67	0	-0.9	Specific	439.55	372.06	372.06	7.31	291	>FBN1 N term EGF12 swap	1	DW012721_5.4314.4314.2	controllerType=0 controllerNumber=1 scan=4314	11.2529
04558:2	1	R.C[+57.021]AC[+57.021]TYGFTGPQC[+57.021]ER.D	169		C[+57]*3	853.839	2	1706.67	1706.67	0	-1	Specific	501.5	316.07	316.07	6.24	291	>FBN1 N term EGF12 swap	1	DW012721_5.4064.4064.2	controllerType=0 controllerNumber=1 scan=4064	10.7604
04774:2	1	R.C[+57.021]AC[+57.021]TYGFTGPQC[+57.021]ER.D	169		C[+57]*3	853.839	2	1706.67	1706.67	0	-0.8	Specific	510.16	332.03	332.03	6.13	291	>FBN1 N term EGF12 swap	1	DW012721_5.4238.4238.2	controllerType=0 controllerNumber=1 scan=4238	11.0965
04628:2	1	R.C[+57.021]AC[+57.021]TYGFTGPQC[+57.021]ER.D	169		C[+57]*3	853.839	2	1706.67	1706.67	0	-1.2	Specific	513.19	312.75	312.75	5.28	291	>FBN1 N term EGF12 swap	1	DW012721_5.4119.4119.2	controllerType=0 controllerNumber=1 scan=4119	10.8651
04484:2	1	R.C[+57.021]AC[+57.021]TYGFTGPQC[+57.021]ER.D	169		C[+57]*3	853.84	2	1706.67	1706.67	0	0.2	Specific	517.38	346.01	346.01	6.13	291	>FBN1 N term EGF12 swap	1	DW012721_5.4004.4004.2	controllerType=0 controllerNumber=1 scan=4004	10.6388
04696:2	1	R.C[+57.021]AC[+57.021]TYGFTGPQC[+57.021]ER.D	169		C[+57]*3	853.838	2	1706.67	1706.67	0	-1.5	Specific	555	346.68	346.68	6.65	291	>FBN1 N term EGF12 swap	1	DW012721_5.4177.4177.2	controllerType=0 controllerNumber=1 scan=4177	10.9755
06505:2	1	R.C[+57.021][-17.027]AC[+57.021]TYGFTGPQC[+57.021]ER.D	169		C[-17][+57]*3	845.325	2	1689.64	1689.65	0	-1.3	Specific	501.17	497.73	497.73	7.58	291	>FBN1 N term EGF12 swap	1	DW012721_5.5630.5630.2	controllerType=0 controllerNumber=1 scan=5630	14.0396
06428:2	1	R.C[+57.021][-17.027]AC[+57.021]TYGFTGPQC[+57.021]ER.D	169		C[-17][+57]*3	845.326	2	1689.64	1689.65	0	-0.5	Specific	545.97	518.14	518.14	7.45	291	>FBN1 N term EGF12 swap	1	DW012721_5.5571.5571.2	controllerType=0 controllerNumber=1 scan=5571	13.9103
06362:2	1	R.C[+57.021][-17.027]AC[+57.021]TYGFTGPQC[+57.021]ER.D	169		C[-17][+57]*3	845.325	2	1689.64	1689.65	0	-1.1	Specific	567.08	531.09	531.09	8.47	291	>FBN1 N term EGF12 swap	1	DW012721_5.5518.5518.2	controllerType=0 controllerNumber=1 scan=5518	13.7921
07542:2	1	R.TGPC[+57.021]FTVISNQMC[+57.021]QGQLSGIVC[+57.021]TK.T	186		C[+57]*3	1343.63	2	2686.25	2686.25	0	0.1	Specific	93.24	93.24	93.24	1.76	291	>FBN1 N term EGF12 swap	1	DW012721_5.6477.6477.2	controllerType=0 controllerNumber=1 scan=6477	15.9381
07470:2	1	R.TGPC[+57.021]FTVISNQMC[+57.021]QGQLSGIVC[+57.021]TK.T	186		C[+57]*3	1343.63	2	2686.25	2686.25	0	0.4	Specific	184.17	184.17	184.17	2.12	291	>FBN1 N term EGF12 swap	1	DW012721_5.6419.6419.2	controllerType=0 controllerNumber=1 scan=6419	15.8065
08372:3	1	R.TGPC[+57.021]FTVISNQMC[+57.021]QGQLSGIVC[+57.021]TK.T	186		C[+57]*3	896.086	3	2686.24	2686.25	0	-1	Specific	222.07	222.07	222.07	2.83	291	>FBN1 N term EGF12 swap	1	DW012721_5.7148.7148.3	controllerType=0 controllerNumber=1 scan=7148	17.4847
07875:3	1	R.TGPC[+57.021]FTVISNQMC[+57.021]QGQLSGIVC[+57.021]TK.T	186		C[+57]*3	896.082	3	2686.23	2686.25	0	-5.4	Specific	228.73	228.73	228.73	1.78	291	>FBN1 N term EGF12 swap	1	DW012721_5.6745.6745.4	controllerType=0 controllerNumber=1 scan=6745	16.5552
08565:3	1	R.TGPC[+57.021]FTVISNQMC[+57.021]QGQLSGIVC[+57.021]TK.T	186		C[+57]*3	896.086	3	2686.24	2686.25	0	-1.3	Specific	253.3	253.3	253.3	3.27	291	>FBN1 N term EGF12 swap	1	DW012721_5.7304.7304.3	controllerType=0 controllerNumber=1 scan=7304	17.85
07969:3	1	R.TGPC[+57.021]FTVISNQMC[+57.021]QGQLSGIVC[+57.021]TK.T	186		C[+57]*3	896.083	3	2686.23	2686.25	0	-4	Specific	276.97	276.97	276.97	3.12	291	>FBN1 N term EGF12 swap	1	DW012721_5.6823.6823.3	controllerType=0 controllerNumber=1 scan=6823	16.7311
07932:3	1	R.TGPC[+57.021]FTVISNQMC[+57.021]QGQLSGIVC[+57.021]TK.T	186		C[+57]*3	896.078	3	2686.22	2686.25	0	-9.5	Specific	307.6	307.6	307.6	2.18	291	>FBN1 N term EGF12 swap	1	DW012721_5.6793.6793.4	controllerType=0 controllerNumber=1 scan=6793	16.6644
08644:3	1	R.TGPC[+57.021]FTVISNQMC[+57.021]QGQLSGIVC[+57.021]TK.T	186		C[+57]*3	896.082	3	2686.23	2686.25	0	-4.6	Specific	318.44	318.44	318.44	2.98	291	>FBN1 N term EGF12 swap	1	DW012721_5.7367.7367.3	controllerType=0 controllerNumber=1 scan=7367	17.999
08440:3	1	R.TGPC[+57.021]FTVISNQMC[+57.021]QGQLSGIVC[+57.021]TK.T	186		C[+57]*3	896.086	3	2686.24	2686.25	0	-1.1	Specific	334.96	334.96	334.96	4.43	291	>FBN1 N term EGF12 swap	1	DW012721_5.7205.7205.3	controllerType=0 controllerNumber=1 scan=7205	17.6187
08163:3	1	R.TGPC[+57.021]FTVISNQMC[+57.021]QGQLSGIVC[+57.021]TK.T	186		C[+57]*3	896.083	3	2686.23	2686.25	0	-4	Specific	371.48	371.48	371.48	6.69	291	>FBN1 N term EGF12 swap	1	DW012721_5.6980.6980.3	controllerType=0 controllerNumber=1 scan=6980	17.0968
07406:2	1	R.TGPC[+57.021]FTVISNQMC[+57.021]QGQLSGIVC[+57.021]TK.T	186		C[+57]*3	1343.63	2	2686.25	2686.25	0	0.4	Specific	401.62	401.62	401.62	5.41	291	>FBN1 N term EGF12 swap	1	DW012721_5.6363.6363.2	controllerType=0 controllerNumber=1 scan=6363	15.6803
08235:3	1	R.TGPC[+57.021]FTVISNQMC[+57.021]QGQLSGIVC[+57.021]TK.T	186		C[+57]*3	896.089	3	2686.25	2686.25	0	2.2	Specific	430.32	430.32	430.32	6.55	291	>FBN1 N term EGF12 swap	1	DW012721_5.7035.7035.3	controllerType=0 controllerNumber=1 scan=7035	17.2255
08029:3	1	R.TGPC[+57.021]FTVISNQMC[+57.021]QGQLSGIVC[+57.021]TK.T	186		C[+57]*3	896.084	3	2686.24	2686.25	0	-2.5	Specific	481.68	481.68	481.68	7.14	291	>FBN1 N term EGF12 swap	1	DW012721_5.6871.6871.3	controllerType=0 controllerNumber=1 scan=6871	16.8424
07347:2	1	R.TGPC[+57.021]FTVISNQMC[+57.021]QGQLSGIVC[+57.021]TK.T	186		C[+57]*3	1343.63	2	2686.25	2686.25	0	0.5	Specific	484.92	484.92	484.92	6.82	291	>FBN1 N term EGF12 swap	1	DW012721_5.6310.6310.2	controllerType=0 controllerNumber=1 scan=6310	15.5568
08096:3	1	R.TGPC[+57.021]FTVISNQMC[+57.021]QGQLSGIVC[+57.021]TK.T	186		C[+57]*3	896.086	3	2686.24	2686.25	0	-1.1	Specific	500.83	500.83	500.83	7.14	291	>FBN1 N term EGF12 swap	1	DW012721_5.6925.6925.3	controllerType=0 controllerNumber=1 scan=6925	16.9687
07647:3	1	R.TGPC[+57.021]FTVISNQMC[+57.021]QGQLSGIVC[+57.021]TK.T	186		C[+57]*3	896.084	3	2686.24	2686.25	0	-2.6	Specific	536.81	536.81	536.81	7.34	291	>FBN1 N term EGF12 swap	1	DW012721_5.6562.6562.3	controllerType=0 controllerNumber=1 scan=6562	16.1327
07442:3	1	R.TGPC[+57.021]FTVISNQMC[+57.021]QGQLSGIVC[+57.021]TK.T	186		C[+57]*3	896.086	3	2686.24	2686.25	0	-0.6	Specific	542.47	542.47	542.47	7.02	291	>FBN1 N term EGF12 swap	1	DW012721_5.6396.6396.3	controllerType=0 controllerNumber=1 scan=6396	15.7544
07407:4	1	R.TGPC[+57.021]FTVISNQMC[+57.021]QGQLSGIVC[+57.021]TK.T	186		C[+57]*3	672.316	4	2686.24	2686.25	0	-1.9	Specific	544.08	544.08	544.08	7.34	291	>FBN1 N term EGF12 swap	1	DW012721_5.6364.6364.4	controllerType=0 controllerNumber=1 scan=6364	15.6824
07782:3	1	R.TGPC[+57.021]FTVISNQMC[+57.021]QGQLSGIVC[+57.021]TK.T	186		C[+57]*3	896.084	3	2686.24	2686.25	0	-2.8	Specific	552.14	552.14	552.14	7.34	291	>FBN1 N term EGF12 swap	1	DW012721_5.6673.6673.3	controllerType=0 controllerNumber=1 scan=6673	16.3897
07349:4	1	R.TGPC[+57.021]FTVISNQMC[+57.021]QGQLSGIVC[+57.021]TK.T	186		C[+57]*3	672.316	4	2686.24	2686.25	0	-1.8	Specific	569.22	569.22	569.22	8.03	291	>FBN1 N term EGF12 swap	1	DW012721_5.6312.6312.4	controllerType=0 controllerNumber=1 scan=6312	15.5606
07712:3	1	R.TGPC[+57.021]FTVISNQMC[+57.021]QGQLSGIVC[+57.021]TK.T	186		C[+57]*3	896.085	3	2686.24	2686.25	0	-1.6	Specific	570.6	570.6	570.6	8.03	291	>FBN1 N term EGF12 swap	1	DW012721_5.6616.6616.3	controllerType=0 controllerNumber=1 scan=6616	16.2584
07579:3	1	R.TGPC[+57.021]FTVISNQMC[+57.021]QGQLSGIVC[+57.021]TK.T	186		C[+57]*3	896.086	3	2686.24	2686.25	0	-0.7	Specific	575.63	575.63	575.63	7.71	291	>FBN1 N term EGF12 swap	1	DW012721_5.6506.6506.3	controllerType=0 controllerNumber=1 scan=6506	16.0046
07323:3	1	R.TGPC[+57.021]FTVISNQMC[+57.021]QGQLSGIVC[+57.021]TK.T	186		C[+57]*3	896.086	3	2686.24	2686.25	0	-1.2	Specific	589.88	589.88	589.88	8.03	291	>FBN1 N term EGF12 swap	1	DW012721_5.6290.6290.3	controllerType=0 controllerNumber=1 scan=6290	15.5099
07511:3	1	R.TGPC[+57.021]FTVISNQMC[+57.021]QGQLSGIVC[+57.021]TK.T	186		C[+57]*3	896.086	3	2686.24	2686.25	0	-1.2	Specific	595.53	595.53	595.53	8.03	291	>FBN1 N term EGF12 swap	1	DW012721_5.6451.6451.3	controllerType=0 controllerNumber=1 scan=6451	15.8783
07383:3	1	R.TGPC[+57.021]FTVISNQMC[+57.021]QGQLSGIVC[+57.021]TK.T	186		C[+57]*3	896.087	3	2686.25	2686.25	0	0.2	Specific	598.51	598.51	598.51	7.71	291	>FBN1 N term EGF12 swap	1	DW012721_5.6341.6341.3	controllerType=0 controllerNumber=1 scan=6341	15.6296
06706:3	1	R.TGPC[+57.021]FTVISN[+15.995]QMC[+57.021]QGQLSGIVC[+57.021]TK.T	186		C[+57]*3, N[+16]	901.416	3	2702.23	2702.24	0	-2.3	Specific	144.58	144.58	4	2.01	291	>FBN1 N term EGF12 swap	1	DW012721_5.5794.5794.3	controllerType=0 controllerNumber=1 scan=5794	14.4037
07228:3	1	R.TGPC[+57.021]FTVISN[+15.995]QMC[+57.021]QGQLSGIVC[+57.021]TK.T	186		C[+57]*3, N[+16]	901.415	3	2702.23	2702.24	0	-3.4	Specific	417.91	417.91	4	6.87	291	>FBN1 N term EGF12 swap	1	DW012721_5.6213.6213.3	controllerType=0 controllerNumber=1 scan=6213	15.3366
07300:3	1	R.TGPC[+57.021]FTVISNQM[+15.995]C[+57.021]QGQLSGIVC[+57.021]TK.T	186		C[+57]*3, M[+16]	901.418	3	2702.24	2702.24	0	-0.8	Specific	475.95	475.95	9.99	6.73	291	>FBN1 N term EGF12 swap	1	DW012721_5.6271.6271.3	controllerType=0 controllerNumber=1 scan=6271	15.4647
03181:2	1	K.TLC[+57.021]C[+57.021]ATVGR.A	210		C[+57]*2	519.246	2	1037.49	1037.49	0	-1.3	Specific	425.96	425.96	425.96	5.32	291	>FBN1 N term EGF12 swap	1	DW012721_5.2975.2975.2	controllerType=0 controllerNumber=1 scan=2975	8.4305
03034:2	1	K.TLC[+57.021]C[+57.021]ATVGR.A	210		C[+57]*2	519.247	2	1037.49	1037.49	0	-0.6	Specific	433.11	433.11	433.11	5.18	291	>FBN1 N term EGF12 swap	1	DW012721_5.2865.2865.2	controllerType=0 controllerNumber=1 scan=2865	8.1828
03254:2	1	K.TLC[+57.021]C[+57.021]ATVGR.A	210		C[+57]*2	519.246	2	1037.48	1037.49	0	-2.4	Specific	438.09	438.09	438.09	5.32	291	>FBN1 N term EGF12 swap	1	DW012721_5.3030.3030.2	controllerType=0 controllerNumber=1 scan=3030	8.5552
03107:2	1	K.TLC[+57.021]C[+57.021]ATVGR.A	210		C[+57]*2	519.246	2	1037.48	1037.49	0	-1.8	Specific	439.11	439.11	439.11	5.5	291	>FBN1 N term EGF12 swap	1	DW012721_5.2920.2920.2	controllerType=0 controllerNumber=1 scan=2920	8.3064
02969:2	1	K.TLC[+57.021]C[+57.021]ATVGR.A	210		C[+57]*2	519.246	2	1037.49	1037.49	0	-1.2	Specific	445.05	445.05	445.05	5.5	291	>FBN1 N term EGF12 swap	1	DW012721_5.2812.2812.2	controllerType=0 controllerNumber=1 scan=2812	8.0602
04416:2	1	R.RGFIPNIR.T	236			486.789	2	972.571	972.574	0	-3	Specific	504.32	341.59	341.59	3.49	291	>FBN1 N term EGF12 swap	1	DW012721_5.3949.3949.2	controllerType=0 controllerNumber=1 scan=3949	10.5277
04202:2	1	R.RGFIPNIR.T	236			486.789	2	972.57	972.574	0	-3.8	Specific	517.76	298.82	298.82	3.28	291	>FBN1 N term EGF12 swap	1	DW012721_5.3781.3781.2	controllerType=0 controllerNumber=1 scan=3781	10.1678
04271:2	1	R.RGFIPNIR.T	236			486.79	2	972.572	972.574	0	-1.7	Specific	555.18	356.96	356.96	4.05	291	>FBN1 N term EGF12 swap	1	DW012721_5.3833.3833.2	controllerType=0 controllerNumber=1 scan=3833	10.2844
04338:2	1	R.RGFIPNIR.T	236			486.79	2	972.572	972.574	0	-1.7	Specific	560.71	369.71	369.71	5.5	291	>FBN1 N term EGF12 swap	1	DW012721_5.3888.3888.2	controllerType=0 controllerNumber=1 scan=3888	10.4038
05780:2	1	R.GFIPNIR.T	237			408.739	2	816.47	816.473	0	-2.7	Specific	243.03	68.75	68.75	1.82	291	>FBN1 N term EGF12 swap	1	DW012721_5.5054.5054.2	controllerType=0 controllerNumber=1 scan=5054	12.7534
05716:2	1	R.GFIPNIR.T	237			408.739	2	816.471	816.473	0	-2.3	Specific	250.86	87.79	87.79	1.77	291	>FBN1 N term EGF12 swap	1	DW012721_5.5000.5000.2	controllerType=0 controllerNumber=1 scan=5000	12.6394
05514:2	1	R.GFIPNIR.T	237			408.739	2	816.471	816.473	0	-2.5	Specific	251.96	107.72	107.72	1.77	291	>FBN1 N term EGF12 swap	1	DW012721_5.4834.4834.2	controllerType=0 controllerNumber=1 scan=4834	12.3009
05585:2	1	R.GFIPNIR.T	237			408.739	2	816.471	816.473	0	-2.6	Specific	253.39	143.86	143.86	2.14	291	>FBN1 N term EGF12 swap	1	DW012721_5.4889.4889.2	controllerType=0 controllerNumber=1 scan=4889	12.4106
05444:2	1	R.GFIPNIR.T	237			408.739	2	816.47	816.473	0	-3.1	Specific	253.65	67.14	67.14	1.82	291	>FBN1 N term EGF12 swap	1	DW012721_5.4776.4776.2	controllerType=0 controllerNumber=1 scan=4776	12.1751
05868:2	1	R.GFIPNIR.T	237			408.739	2	816.471	816.473	0	-2.2	Specific	254.31	91.76	91.76	1.84	291	>FBN1 N term EGF12 swap	1	DW012721_5.5129.5129.2	controllerType=0 controllerNumber=1 scan=5129	12.9185
05652:2	1	R.GFIPNIR.T	237			408.739	2	816.471	816.473	0	-2.5	Specific	254.53	120.55	120.55	2.14	291	>FBN1 N term EGF12 swap	1	DW012721_5.4945.4945.2	controllerType=0 controllerNumber=1 scan=4945	12.5247
06847:3	1	R.TGAC[+57.021]QDVDEC[+57.021]QAIPGLC[+57.021]QGGNC[+57.021]INTVGSFEC[+57.021]K.C	244		C[+57]*5	1182.5	3	3545.49	3545.49	0	1.5	Specific	384.03	384.03	384.03	5.64	291	>FBN1 N term EGF12 swap	1	DW012721_5.5907.5907.3	controllerType=0 controllerNumber=1 scan=5907	14.6504
06882:2	1	R.TGAC[+57.021]QDVDEC[+57.021]QAIPGLC[+57.021]QGGNC[+57.021]INTVGSFEC[+57.021]K.C	244		C[+57]*5	1773.25	2	3545.48	3545.49	0	-0.4	Specific	540.19	540.19	540.19	6.28	291	>FBN1 N term EGF12 swap	1	DW012721_5.5936.5936.2	controllerType=0 controllerNumber=1 scan=5936	14.7167
07046:4	1	R.TGAC[+57.021]QDVDEC[+57.021]QAIPGLC[+57.021]QGGNC[+57.021]INTVGSFEC[+57.021]K.C	244		C[+57]*5	887.126	4	3545.48	3545.49	0	-1.5	Specific	566.41	566.41	566.41	7.3	291	>FBN1 N term EGF12 swap	1	DW012721_5.6070.6070.4	controllerType=0 controllerNumber=1 scan=6070	15.0172
06905:3	1	R.TGAC[+57.021]QDVDEC[+57.021]QAIPGLC[+57.021]QGGNC[+57.021]INTVGSFEC[+57.021]K.C	244		C[+57]*5	1182.5	3	3545.49	3545.49	0	-0.1	Specific	573.55	573.55	573.55	6.98	291	>FBN1 N term EGF12 swap	1	DW012721_5.5958.5958.3	controllerType=0 controllerNumber=1 scan=5958	14.7655
06654:4	1	R.TGAC[+57.021]QDVDEC[+57.021]QAIPGLC[+57.021]QGGNC[+57.021]INTVGSFEC[+57.021]K.C	244		C[+57]*5	887.126	4	3545.48	3545.49	0	-1.2	Specific	597.8	597.8	597.8	7.3	291	>FBN1 N term EGF12 swap	1	DW012721_5.5749.5749.4	controllerType=0 controllerNumber=1 scan=5749	14.3071
06843:4	1	R.TGAC[+57.021]QDVDEC[+57.021]QAIPGLC[+57.021]QGGNC[+57.021]INTVGSFEC[+57.021]K.C	244		C[+57]*5	887.125	4	3545.48	3545.49	0	-2.4	Specific	600.87	600.87	600.87	8.3	291	>FBN1 N term EGF12 swap	1	DW012721_5.5904.5904.4	controllerType=0 controllerNumber=1 scan=5904	14.6442
06975:4	1	R.TGAC[+57.021]QDVDEC[+57.021]QAIPGLC[+57.021]QGGNC[+57.021]INTVGSFEC[+57.021]K.C	244		C[+57]*5	887.127	4	3545.49	3545.49	0	-0.2	Specific	605.08	605.08	605.08	7.98	291	>FBN1 N term EGF12 swap	1	DW012721_5.6014.6014.4	controllerType=0 controllerNumber=1 scan=6014	14.89
06904:4	1	R.TGAC[+57.021]QDVDEC[+57.021]QAIPGLC[+57.021]QGGNC[+57.021]INTVGSFEC[+57.021]K.C	244		C[+57]*5	887.126	4	3545.48	3545.49	0	-1.1	Specific	618.64	618.64	618.64	8.3	291	>FBN1 N term EGF12 swap	1	DW012721_5.5957.5957.4	controllerType=0 controllerNumber=1 scan=5957	14.7641
06640:3	1	R.TGAC[+57.021]QDVDEC[+57.021]QAIPGLC[+57.021]QGGNC[+57.021]INTVGS[+162.053]FEC[+57.021]K.C	244	Hex(1)	C[+57]*5, S[+162]	1236.52	3	3707.54	3707.54	0	0.2	Specific	581.51	581.51	9.27	6.98	291	>FBN1 N term EGF12 swap	1	DW012721_5.5738.5738.3	controllerType=0 controllerNumber=1 scan=5738	14.2838
06626:4	1	R.TGAC[+57.021]QDVDEC[+57.021]QAIPGLC[+57.021]QGGNC[+57.021]INTVGS[+162.053]FEC[+57.021]K.C	244	Hex(1)	C[+57]*5, S[+162]	927.64	4	3707.54	3707.54	0	0	Specific	646.76	646.76	8.2	7.98	291	>FBN1 N term EGF12 swap	1	DW012721_5.5728.5728.4	controllerType=0 controllerNumber=1 scan=5728	14.26
06711:3	1	R.T[+162.053]GAC[+57.021]QDVDEC[+57.021]QAIPGLC[+57.021]QGGN[+0.984]C[+57.021]INTVGSFEC[+57.021]K.C	244	Hex(1)	C[+57]*5, N[+1], T[+162]	1236.85	3	3708.53	3708.52	0	3.3	Specific	99.23	99.23	6.92	1.73	291	>FBN1 N term EGF12 swap	1	DW012721_5.5799.5799.3	controllerType=0 controllerNumber=1 scan=5799	14.4143
06758:4	1	K.LNEVSQKC[+57.021]EDIDEC[+57.021]STIPGIC[+57.021]EGGEC[+57.021]TNTVSSYFC[+57.021]K.C	282		C[+57]*5	1047.45	4	4186.76	4186.77	0	-0.6	Specific	460.55	460.55	122.21	5.09	291	>FBN1 N term EGF12 swap	1	DW012721_5.5838.5838.4	controllerType=0 controllerNumber=1 scan=5838	14.4991
07448:2	1	K.C[+57.021]EDIDEC[+57.021]STIPGIC[+57.021]EGGEC[+57.021]TNTVSSYFC[+57.021]K.C	289		C[+57]*5	1694.68	2	3388.35	3388.34	0	1	Specific	282.68	282.68	282.68	4.35	291	>FBN1 N term EGF12 swap	1	DW012721_5.6401.6401.2	controllerType=0 controllerNumber=1 scan=6401	15.7643
07568:3	1	K.C[+57.021]EDIDEC[+57.021]STIPGIC[+57.021]EGGEC[+57.021]TNTVSSYFC[+57.021]K.C	289		C[+57]*5	1130.12	3	3388.34	3388.34	0	0.1	Specific	312.81	312.81	252.25	4.56	291	>FBN1 N term EGF12 swap	1	DW012721_5.6498.6498.3	controllerType=0 controllerNumber=1 scan=6498	15.9854
07507:3	1	K.C[+57.021]EDIDEC[+57.021]STIPGIC[+57.021]EGGEC[+57.021]TNTVSSYFC[+57.021]K.C	289		C[+57]*5	1130.12	3	3388.34	3388.34	0	-1.3	Specific	390.89	390.89	319.38	6.69	291	>FBN1 N term EGF12 swap	1	DW012721_5.6447.6447.3	controllerType=0 controllerNumber=1 scan=6447	15.8677
07457:4	1	K.C[+57.021]EDIDEC[+57.021]STIPGIC[+57.021]EGGEC[+57.021]TNTVSSYFC[+57.021]K.C	289		C[+57]*5	847.84	4	3388.34	3388.34	0	-1.2	Specific	432.5	432.5	410.64	6.87	291	>FBN1 N term EGF12 swap	1	DW012721_5.6408.6408.4	controllerType=0 controllerNumber=1 scan=6408	15.7814
07387:2	1	K.C[+57.021]EDIDEC[+57.021]STIPGIC[+57.021]EGGEC[+57.021]TNTVSSYFC[+57.021]K.C	289		C[+57]*5	1694.67	2	3388.34	3388.34	0	0.3	Specific	452.84	452.84	358.1	6.73	291	>FBN1 N term EGF12 swap	1	DW012721_5.6344.6344.2	controllerType=0 controllerNumber=1 scan=6344	15.636
07373:3	1	K.C[+57.021]EDIDEC[+57.021]STIPGIC[+57.021]EGGEC[+57.021]TNTVSSYFC[+57.021]K.C	289		C[+57]*5	1130.12	3	3388.34	3388.34	0	0.8	Specific	583.27	583.27	421.85	7.71	291	>FBN1 N term EGF12 swap	1	DW012721_5.6333.6333.3	controllerType=0 controllerNumber=1 scan=6333	15.6103
07430:3	1	K.C[+57.021]EDIDEC[+57.021]STIPGIC[+57.021]EGGEC[+57.021]TNTVSSYFC[+57.021]K.C	289		C[+57]*5	1130.12	3	3388.34	3388.34	0	0.6	Specific	601.84	601.84	460.9	8.71	291	>FBN1 N term EGF12 swap	1	DW012721_5.6385.6385.3	controllerType=0 controllerNumber=1 scan=6385	15.7301
07398:4	1	K.C[+57.021]EDIDEC[+57.021]STIPGIC[+57.021]EGGEC[+57.021]TNTVSSYFC[+57.021]K.C	289		C[+57]*5	847.84	4	3388.34	3388.34	0	-0.7	Specific	620.59	620.59	521.97	8.71	291	>FBN1 N term EGF12 swap	1	DW012721_5.6354.6354.4	controllerType=0 controllerNumber=1 scan=6354	15.6594
08632:3	1	K.C[+57.021][-17.027]EDIDEC[+57.021]STIPGIC[+57.021]EGGEC[+57.021]TNTVSSYFC[+57.021]K.C	289		C[-17][+57]*5	1124.44	3	3371.32	3371.32	0	0.2	Specific	474.22	416.81	416.81	6.73	291	>FBN1 N term EGF12 swap	1	DW012721_5.7357.7357.3	controllerType=0 controllerNumber=1 scan=7357	17.9753
04417:3	1	K.C[+57.021]PPGFYTSPDGTR.C	318		C[+57]	485.55	3	1454.63	1454.64	0	-2.1	Specific	90.84	47.87	47.87	1.79	291	>FBN1 N term EGF12 swap	1	DW012721_5.3949.3949.2	controllerType=0 controllerNumber=1 scan=3949	10.5277
04439:3	1	K.C[+57.021]PPGFYTSPDGTR.C	318		C[+57]	485.55	3	1454.63	1454.64	0	-1.9	Specific	410.2	339.68	339.68	5.05	291	>FBN1 N term EGF12 swap	1	DW012721_5.3967.3967.3	controllerType=0 controllerNumber=1 scan=3967	10.5646
04581:3	1	K.C[+57.021]PPGFYTSPDGTR.C	318		C[+57]	485.55	3	1454.63	1454.64	0	-2	Specific	459.68	404.02	404.02	6.16	291	>FBN1 N term EGF12 swap	1	DW012721_5.4082.4082.3	controllerType=0 controllerNumber=1 scan=4082	10.7931
04854:2	1	K.C[+57.021]PPGFYTSPDGTR.C	318		C[+57]	727.82	2	1454.63	1454.64	0	-2.2	Specific	580.05	490.55	490.55	8.47	291	>FBN1 N term EGF12 swap	1	DW012721_5.4300.4300.2	controllerType=0 controllerNumber=1 scan=4300	11.2234
04766:2	1	K.C[+57.021]PPGFYTSPDGTR.C	318		C[+57]	727.821	2	1454.64	1454.64	0	-1.2	Specific	610.19	493.17	493.17	9.47	291	>FBN1 N term EGF12 swap	1	DW012721_5.4233.4233.2	controllerType=0 controllerNumber=1 scan=4233	11.0884
04343:2	1	K.C[+57.021]PPGFYTSPDGTR.C	318		C[+57]	727.821	2	1454.64	1454.64	0	-0.9	Specific	611.75	525.55	525.55	9.15	291	>FBN1 N term EGF12 swap	1	DW012721_5.3891.3891.2	controllerType=0 controllerNumber=1 scan=3891	10.4077
04478:2	1	K.C[+57.021]PPGFYTSPDGTR.C	318		C[+57]	727.821	2	1454.64	1454.64	0	-1.2	Specific	616.3	518.67	518.67	9.47	291	>FBN1 N term EGF12 swap	1	DW012721_5.3998.3998.2	controllerType=0 controllerNumber=1 scan=3998	10.6298
04615:2	1	K.C[+57.021]PPGFYTSPDGTR.C	318		C[+57]	727.821	2	1454.63	1454.64	0	-1.5	Specific	624.3	524.48	524.48	9.47	291	>FBN1 N term EGF12 swap	1	DW012721_5.4108.4108.2	controllerType=0 controllerNumber=1 scan=4108	10.8444
04410:2	1	K.C[+57.021]PPGFYTSPDGTR.C	318		C[+57]	727.821	2	1454.63	1454.64	0	-1.5	Specific	630.35	539.91	539.91	9.47	291	>FBN1 N term EGF12 swap	1	DW012721_5.3944.3944.2	controllerType=0 controllerNumber=1 scan=3944	10.5218
04686:2	1	K.C[+57.021]PPGFYTSPDGTR.C	318		C[+57]	727.821	2	1454.63	1454.64	0	-1.6	Specific	651.17	533.73	533.73	10.47	291	>FBN1 N term EGF12 swap	1	DW012721_5.4166.4166.2	controllerType=0 controllerNumber=1 scan=4166	10.9556
04543:2	1	K.C[+57.021]PPGFYTSPDGTR.C	318		C[+57]	727.821	2	1454.63	1454.64	0	-1.3	Specific	656.23	562.43	562.43	10.47	291	>FBN1 N term EGF12 swap	1	DW012721_5.4053.4053.2	controllerType=0 controllerNumber=1 scan=4053	10.7361
06915:2	1	K.C[+57.021][-17.027]PPGFYTSPDGTR.C	318		C[-17][+57]	719.309	2	1437.61	1437.61	0	0.3	Specific	456.92	456.92	456.92	7.17	291	>FBN1 N term EGF12 swap	1	DW012721_5.5965.5965.2	controllerType=0 controllerNumber=1 scan=5965	14.7777
06600:2	1	K.C[+57.021][-17.027]PPGFYTSPDGTR.C	318		C[-17][+57]	719.307	2	1437.61	1437.61	0	-2.1	Specific	518.1	465.95	465.95	7.58	291	>FBN1 N term EGF12 swap	1	DW012721_5.5709.5709.2	controllerType=0 controllerNumber=1 scan=5709	14.2176
06727:2	1	K.C[+57.021][-17.027]PPGFYTSPDGTR.C	318		C[-17][+57]	719.308	2	1437.61	1437.61	0	-1.2	Specific	554.73	539.37	539.37	7.77	291	>FBN1 N term EGF12 swap	1	DW012721_5.5815.5815.2	controllerType=0 controllerNumber=1 scan=5815	14.4493
06665:2	1	K.C[+57.021][-17.027]PPGFYTSPDGTR.C	318		C[-17][+57]	719.308	2	1437.61	1437.61	0	-1.3	Specific	554.87	515.22	515.22	7.77	291	>FBN1 N term EGF12 swap	1	DW012721_5.5760.5760.2	controllerType=0 controllerNumber=1 scan=5760	14.3309
06803:2	1	K.C[+57.021][-17.027]PPGFYTSPDGTR.C	318		C[-17][+57]	719.308	2	1437.61	1437.61	0	-1.3	Specific	557.89	532.69	532.69	7.77	291	>FBN1 N term EGF12 swap	1	DW012721_5.5873.5873.2	controllerType=0 controllerNumber=1 scan=5873	14.5766
05867:3	1	R.C[+57.021]IDVRPGYC[+57.021]YTALTNGR.C	331		C[+57]*2	672.647	3	2015.93	2015.94	0	-8.6	Specific	530.09	530.09	306.81	6.42	291	>FBN1 N term EGF12 swap	1	DW012721_5.5128.5128.3	controllerType=0 controllerNumber=1 scan=5128	12.9163
05384:2	1	R.C[+57.021]IDVRPGYC[+57.021]YTALTNGR.C	331		C[+57]*2	1008.47	2	2015.94	2015.94	0	0	Specific	699.12	585.87	585.87	8.39	291	>FBN1 N term EGF12 swap	1	DW012721_5.4727.4727.2	controllerType=0 controllerNumber=1 scan=4727	12.0699
05307:2	1	R.C[+57.021]IDVRPGYC[+57.021]YTALTNGR.C	331		C[+57]*2	1008.47	2	2015.94	2015.94	0	-0.3	Specific	699.53	598.67	598.67	8.39	291	>FBN1 N term EGF12 swap	1	DW012721_5.4664.4664.2	controllerType=0 controllerNumber=1 scan=4664	11.9443
05303:3	1	R.C[+57.021]IDVRPGYC[+57.021]YTALTNGR.C	331		C[+57]*2	672.652	3	2015.94	2015.94	0	-1.4	Specific	710.15	678.21	678.21	11.47	291	>FBN1 N term EGF12 swap	1	DW012721_5.4661.4661.3	controllerType=0 controllerNumber=1 scan=4661	11.9397
05381:3	1	R.C[+57.021]IDVRPGYC[+57.021]YTALTNGR.C	331		C[+57]*2	672.652	3	2015.94	2015.94	0	-1.2	Specific	746.93	732.34	732.34	11.47	291	>FBN1 N term EGF12 swap	1	DW012721_5.4725.4725.3	controllerType=0 controllerNumber=1 scan=4725	12.067
05541:3	1	R.C[+57.021][-17.027]IDVRPGYC[+57.021]YTALTNGR.C	331		C[-17][+57]*2	666.976	3	1998.91	1998.92	0	-1.5	Specific	81.67	75.26	75.26	1.72	291	>FBN1 N term EGF12 swap	1	DW012721_5.4854.4854.3	controllerType=0 controllerNumber=1 scan=4854	12.3375
05606:2	1	R.C[+57.021]IDVRPGYC[+57.021]YTALTN[+0.984]GR.C	331		C[+57]*2, N[+1]	1008.97	2	2016.92	2016.93	0	-1.3	Specific	466.77	377.36	377.36	5.16	291	>FBN1 N term EGF12 swap	1	DW012721_5.4907.4907.2	controllerType=0 controllerNumber=1 scan=4907	12.444
07001:3	1	R.C[+57.021][-17.027]IDVRPGYC[+57.021]YTALTNGR.C	331		C[-17][+57]*2	666.976	3	1998.91	1998.92	0	-1.1	Specific	502.46	502.46	502.46	7.58	291	>FBN1 N term EGF12 swap	1	DW012721_5.6036.6036.3	controllerType=0 controllerNumber=1 scan=6036	14.9395
07073:3	1	R.C[+57.021][-17.027]IDVRPGYC[+57.021]YTALTNGR.C	331		C[-17][+57]*2	666.977	3	1998.92	1998.92	0	-0.4	Specific	559.2	559.2	559.2	7.45	291	>FBN1 N term EGF12 swap	1	DW012721_5.6088.6088.3	controllerType=0 controllerNumber=1 scan=6088	15.0581
05449:2	1	R.C[+57.021]IDVRPGYC[+57.021]YTALTN[+0.984]GR.C	331		C[+57]*2, N[+1]	1008.97	2	2016.93	2016.93	0	-0.3	Specific	590.34	456.02	456.02	6.02	291	>FBN1 N term EGF12 swap	1	DW012721_5.4782.4782.2	controllerType=0 controllerNumber=1 scan=4782	12.1872
05519:2	1	R.C[+57.021]IDVRPGYC[+57.021]YTALTN[+0.984]GR.C	331		C[+57]*2, N[+1]	1008.97	2	2016.93	2016.93	0	0.2	Specific	603.85	427.81	427.81	7.21	291	>FBN1 N term EGF12 swap	1	DW012721_5.4837.4837.2	controllerType=0 controllerNumber=1 scan=4837	12.3055
05654:3	1	R.C[+57.021]IDVRPGYC[+57.021]YTALTN[+0.984]GR.C	331		C[+57]*2, N[+1]	672.98	3	2016.93	2016.93	0	-0.5	Specific	618.63	557.72	557.72	9.15	291	>FBN1 N term EGF12 swap	1	DW012721_5.4947.4947.3	controllerType=0 controllerNumber=1 scan=4947	12.5271
05447:3	1	R.C[+57.021]IDVRPGYC[+57.021]YTALTN[+0.984]GR.C	331		C[+57]*2, N[+1]	672.98	3	2016.92	2016.93	0	-1	Specific	626.36	576.56	576.56	9.47	291	>FBN1 N term EGF12 swap	1	DW012721_5.4780.4780.3	controllerType=0 controllerNumber=1 scan=4780	12.1847
07090:2	1	R.C[+57.021][-17.027]IDVRPGYC[+57.021]YTALTNGR.C	331		C[-17][+57]*2	999.961	2	1998.92	1998.92	0	-0.2	Specific	667.06	639.07	639.07	9.35	291	>FBN1 N term EGF12 swap	1	DW012721_5.6100.6100.2	controllerType=0 controllerNumber=1 scan=6100	15.0861
05516:3	1	R.C[+57.021]IDVRPGYC[+57.021]YTALTN[+0.984]GR.C	331		C[+57]*2, N[+1]	672.979	3	2016.92	2016.93	0	-1.7	Specific	675.61	615.04	615.04	10.47	291	>FBN1 N term EGF12 swap	1	DW012721_5.4835.4835.3	controllerType=0 controllerNumber=1 scan=4835	12.3021
05586:3	1	R.C[+57.021]IDVRPGYC[+57.021]YTALTN[+0.984]GR.C	331		C[+57]*2, N[+1]	672.979	3	2016.92	2016.93	0	-1.5	Specific	687.68	640.81	640.81	10.47	291	>FBN1 N term EGF12 swap	1	DW012721_5.4890.4890.3	controllerType=0 controllerNumber=1 scan=4890	12.4118
07018:2	1	R.C[+57.021][-17.027]IDVRPGYC[+57.021]YTALTNGR.C	331		C[-17][+57]*2	999.962	2	1998.92	1998.92	0	-0.1	Specific	702.59	658.99	658.99	9.39	291	>FBN1 N term EGF12 swap	1	DW012721_5.6046.6046.2	controllerType=0 controllerNumber=1 scan=6046	14.9631
07295:3	1	R.C[+57.021][-17.027]IDVRPGYC[+57.021]YTALTN[+0.984]GR.C	331		C[-17][+57]*2, N[+1]	667.304	3	1999.9	1999.9	0	-1.7	Specific	502.23	502.23	502.23	6.44	291	>FBN1 N term EGF12 swap	1	DW012721_5.6267.6267.3	controllerType=0 controllerNumber=1 scan=6267	15.456
07401:2	1	R.C[+57.021][-17.027]IDVRPGYC[+57.021]YTALTN[+0.984]GR.C	331		C[-17][+57]*2, N[+1]	1000.45	2	1999.9	1999.9	0	0.1	Specific	556.78	489.39	489.39	6.65	291	>FBN1 N term EGF12 swap	1	DW012721_5.6357.6357.2	controllerType=0 controllerNumber=1 scan=6357	15.6649
07305:2	1	R.C[+57.021][-17.027]IDVRPGYC[+57.021]YTALTN[+0.984]GR.C	331		C[-17][+57]*2, N[+1]	1000.45	2	1999.9	1999.9	0	-0.7	Specific	597.58	529.68	529.68	6.21	291	>FBN1 N term EGF12 swap	1	DW012721_5.6275.6275.2	controllerType=0 controllerNumber=1 scan=6275	15.4752
07242:2	1	R.C[+57.021][-17.027]IDVRPGYC[+57.021]YTALTN[+0.984]GR.C	331		C[-17][+57]*2, N[+1]	1000.45	2	1999.9	1999.9	0	-0.6	Specific	620.78	620.7	620.7	7.21	291	>FBN1 N term EGF12 swap	1	DW012721_5.6225.6225.2	controllerType=0 controllerNumber=1 scan=6225	15.364
05007:2	1	R.PGYC[+57.021]YTALTNGR.C	336		C[+57]	686.818	2	1372.63	1372.63	0	-2.4	Specific	504.97	484.28	484.28	6.73	291	>FBN1 N term EGF12 swap	1	DW012721_5.4418.4418.2	controllerType=0 controllerNumber=1 scan=4418	11.4617
04820:2	1	R.PGYC[+57.021]YTALTNGR.C	336		C[+57]	686.819	2	1372.63	1372.63	0	-1	Specific	570.44	420.45	420.45	7.3	291	>FBN1 N term EGF12 swap	1	DW012721_5.4275.4275.2	controllerType=0 controllerNumber=1 scan=4275	11.1731
04895:2	1	R.PGYC[+57.021]YTALTNGR.C	336		C[+57]	686.818	2	1372.63	1372.63	0	-1.3	Specific	584.13	461.43	461.43	7.62	291	>FBN1 N term EGF12 swap	1	DW012721_5.4331.4331.2	controllerType=0 controllerNumber=1 scan=4331	11.2863
05153:2	1	R.PGYC[+57.021]YTALTN[+0.984]GR.C	336		C[+57], N[+1]	687.31	2	1373.61	1373.62	0	-1.6	Specific	553.14	553.14	553.14	6.93	291	>FBN1 N term EGF12 swap	1	DW012721_5.4540.4540.2	controllerType=0 controllerNumber=1 scan=4540	11.7023
05008:2	1	R.PGYC[+57.021]YTALTN[+0.984]GR.C	336		C[+57], N[+1]	687.31	2	1373.61	1373.62	0	-1.6	Specific	568.66	568.66	568.66	7.62	291	>FBN1 N term EGF12 swap	1	DW012721_5.4418.4418.2	controllerType=0 controllerNumber=1 scan=4418	11.4617
05074:2	1	R.PGYC[+57.021]YTALTN[+0.984]GR.C	336		C[+57], N[+1]	687.31	2	1373.61	1373.62	0	-2.5	Specific	581.33	577.72	577.72	7.62	291	>FBN1 N term EGF12 swap	1	DW012721_5.4475.4475.2	controllerType=0 controllerNumber=1 scan=4475	11.5734
03612:3	1	R.C[+57.021]SNQLPQSITK.M	348		C[+57]	425.881	3	1275.63	1275.64	0	-5.5	Specific	371.46	371.46	371.46	4.36	291	>FBN1 N term EGF12 swap	1	DW012721_5.3313.3313.3	controllerType=0 controllerNumber=1 scan=3313	9.1602
03568:2	1	R.C[+57.021]SNQLPQSITK.M	348		C[+57]	638.32	2	1275.63	1275.64	0	-2.2	Specific	384.12	384.12	384.12	5.32	291	>FBN1 N term EGF12 swap	1	DW012721_5.3281.3281.2	controllerType=0 controllerNumber=1 scan=3281	9.0889
03644:2	1	R.C[+57.021]SNQLPQSITK.M	348		C[+57]	638.322	2	1275.64	1275.64	0	-0.3	Specific	599.46	599.46	599.46	7.3	291	>FBN1 N term EGF12 swap	1	DW012721_5.3338.3338.2	controllerType=0 controllerNumber=1 scan=3338	9.2158
03718:2	1	R.C[+57.021]SNQLPQSITK.M	348		C[+57]	638.321	2	1275.63	1275.64	0	-1.5	Specific	606.55	606.55	606.55	8.62	291	>FBN1 N term EGF12 swap	1	DW012721_5.3393.3393.2	controllerType=0 controllerNumber=1 scan=3393	9.3344
03571:2	1	R.C[+57.021]SNQLPQSITK.M	348		C[+57]	638.32	2	1275.63	1275.64	0	-2	Specific	621.25	621.25	621.25	8.62	291	>FBN1 N term EGF12 swap	1	DW012721_5.3285.3285.2	controllerType=0 controllerNumber=1 scan=3285	9.098
05602:2	1	R.C[+57.021][-17.027]SNQLPQSITK.M	348		C[-17][+57]	629.807	2	1258.61	1258.61	0	-1.9	Specific	478.33	478.33	478.33	6.64	291	>FBN1 N term EGF12 swap	1	DW012721_5.4904.4904.2	controllerType=0 controllerNumber=1 scan=4904	12.4375
05460:2	1	R.C[+57.021][-17.027]SNQLPQSITK.M	348		C[-17][+57]	629.807	2	1258.61	1258.61	0	-2.2	Specific	533.28	533.28	533.28	6.93	291	>FBN1 N term EGF12 swap	1	DW012721_5.4792.4792.2	controllerType=0 controllerNumber=1 scan=4792	12.2062
05527:2	1	R.C[+57.021][-17.027]SNQLPQSITK.M	348		C[-17][+57]	629.807	2	1258.61	1258.61	0	-1.6	Specific	556.32	556.32	556.32	6.93	291	>FBN1 N term EGF12 swap	1	DW012721_5.4845.4845.2	controllerType=0 controllerNumber=1 scan=4845	12.3219
06872:3	1	R.C[+57.021]WSPGVTVAPEMC[+57.021]PIR.A	368		C[+57]*2	620.624	3	1859.86	1859.86	0	-1.4	Specific	255.32	255.32	255.32	2.65	291	>FBN1 N term EGF12 swap	1	DW012721_5.5926.5926.2	controllerType=0 controllerNumber=1 scan=5926	14.693
06925:3	1	R.C[+57.021]WSPGVTVAPEMC[+57.021]PIR.A	368		C[+57]*2	620.623	3	1859.86	1859.86	0	-2.5	Specific	415.12	415.12	415.12	6.35	291	>FBN1 N term EGF12 swap	1	DW012721_5.5973.5973.3	controllerType=0 controllerNumber=1 scan=5973	14.7967
06954:2	1	R.C[+57.021]WSPGVTVAPEMC[+57.021]PIR.A	368		C[+57]*2	930.434	2	1859.86	1859.86	0	0.3	Specific	434.83	423.46	423.46	6.99	291	>FBN1 N term EGF12 swap	1	DW012721_5.5997.5997.2	controllerType=0 controllerNumber=1 scan=5997	14.8515
06875:2	1	R.C[+57.021]WSPGVTVAPEMC[+57.021]PIR.A	368		C[+57]*2	930.433	2	1859.86	1859.86	0	-1	Specific	509.88	502.5	502.5	7.58	291	>FBN1 N term EGF12 swap	1	DW012721_5.5929.5929.2	controllerType=0 controllerNumber=1 scan=5929	14.6996
06726:3	1	R.C[+57.021]WSPGVTVAPEMC[+57.021]PIR.A	368		C[+57]*2	620.624	3	1859.86	1859.86	0	-1	Specific	521.2	521.2	521.2	7.77	291	>FBN1 N term EGF12 swap	1	DW012721_5.5814.5814.3	controllerType=0 controllerNumber=1 scan=5814	14.4481
06664:3	1	R.C[+57.021]WSPGVTVAPEMC[+57.021]PIR.A	368		C[+57]*2	620.624	3	1859.86	1859.86	0	-1.2	Specific	542.68	511.3	511.3	7.77	291	>FBN1 N term EGF12 swap	1	DW012721_5.5759.5759.3	controllerType=0 controllerNumber=1 scan=5759	14.3297
06725:2	1	R.C[+57.021]WSPGVTVAPEMC[+57.021]PIR.A	368		C[+57]*2	930.433	2	1859.86	1859.86	0	-0.5	Specific	549.23	482.65	482.65	7.45	291	>FBN1 N term EGF12 swap	1	DW012721_5.5813.5813.2	controllerType=0 controllerNumber=1 scan=5813	14.4469
06796:2	1	R.C[+57.021]WSPGVTVAPEMC[+57.021]PIR.A	368		C[+57]*2	930.433	2	1859.86	1859.86	0	-0.7	Specific	557.88	533.36	533.36	7.45	291	>FBN1 N term EGF12 swap	1	DW012721_5.5868.5868.2	controllerType=0 controllerNumber=1 scan=5868	14.5678
06666:2	1	R.C[+57.021]WSPGVTVAPEMC[+57.021]PIR.A	368		C[+57]*2	930.433	2	1859.86	1859.86	0	-0.2	Specific	566.26	482.58	482.58	8.15	291	>FBN1 N term EGF12 swap	1	DW012721_5.5761.5761.2	controllerType=0 controllerNumber=1 scan=5761	14.3321
06797:3	1	R.C[+57.021]WSPGVTVAPEMC[+57.021]PIR.A	368		C[+57]*2	620.624	3	1859.86	1859.86	0	-1.6	Specific	571.29	554.61	554.61	8.47	291	>FBN1 N term EGF12 swap	1	DW012721_5.5869.5869.3	controllerType=0 controllerNumber=1 scan=5869	14.569
06579:2	1	R.C[+57.021]WSPGVTVAPEM[+15.995]C[+57.021]PIR.A	368		C[+57]*2, M[+16]	938.431	2	1875.85	1875.86	0	-0.4	Specific	263.41	263.41	263.41	3.23	291	>FBN1 N term EGF12 swap	1	DW012721_5.5696.5696.2	controllerType=0 controllerNumber=1 scan=5696	14.188
05921:2	1	R.C[+57.021]WSPGVTVAPEM[+15.995]C[+57.021]PIR.A	368		C[+57]*2, M[+16]	938.431	2	1875.86	1875.86	0	0	Specific	288.22	288.22	288.22	3.83	291	>FBN1 N term EGF12 swap	1	DW012721_5.5171.5171.2	controllerType=0 controllerNumber=1 scan=5171	13.0124
05846:2	1	R.C[+57.021]WSPGVTVAPEM[+15.995]C[+57.021]PIR.A	368		C[+57]*2, M[+16]	938.431	2	1875.85	1875.86	0	-0.3	Specific	292.53	292.53	292.53	4.03	291	>FBN1 N term EGF12 swap	1	DW012721_5.5114.5114.2	controllerType=0 controllerNumber=1 scan=5114	12.8858
06519:2	1	R.C[+57.021]WSPGVTVAPEM[+15.995]C[+57.021]PIR.A	368		C[+57]*2, M[+16]	938.43	2	1875.85	1875.86	0	-1.4	Specific	292.66	292.66	292.66	3.99	291	>FBN1 N term EGF12 swap	1	DW012721_5.5641.5641.2	controllerType=0 controllerNumber=1 scan=5641	14.0634
06680:2	1	R.C[+57.021]WSPGVTVAPEM[+15.995]C[+57.021]PIR.A	368		C[+57]*2, M[+16]	938.43	2	1875.85	1875.86	0	-1.3	Specific	314.16	314.16	45.94	4.17	291	>FBN1 N term EGF12 swap	1	DW012721_5.5773.5773.2	controllerType=0 controllerNumber=1 scan=5773	14.3586
05919:3	1	R.C[+57.021]WSPGVTVAPEM[+15.995]C[+57.021]PIR.A	368		C[+57]*2, M[+16]	625.956	3	1875.85	1875.86	0	-0.5	Specific	344.23	344.23	344.23	4.18	291	>FBN1 N term EGF12 swap	1	DW012721_5.5170.5170.3	controllerType=0 controllerNumber=1 scan=5170	13.0102
05848:3	1	R.C[+57.021]WSPGVTVAPEM[+15.995]C[+57.021]PIR.A	368		C[+57]*2, M[+16]	625.956	3	1875.85	1875.86	0	-1.1	Specific	367.94	354.07	354.07	4.68	291	>FBN1 N term EGF12 swap	1	DW012721_5.5115.5115.3	controllerType=0 controllerNumber=1 scan=5115	12.888
08813:2	1	R.C[+57.021][-17.027]WSPGVTVAPEMC[+57.021]PIR.A	368		C[-17][+57]*2	921.92	2	1842.83	1842.83	0	-0.8	Specific	379.71	379.71	379.71	6.81	291	>FBN1 N term EGF12 swap	1	DW012721_5.7508.7508.2	controllerType=0 controllerNumber=1 scan=7508	18.3271
08710:3	1	R.C[+57.021][-17.027]WSPGVTVAPEMC[+57.021]PIR.A	368		C[-17][+57]*2	614.948	3	1842.83	1842.83	0	-1.7	Specific	386.12	386.12	386.12	7.13	291	>FBN1 N term EGF12 swap	1	DW012721_5.7421.7421.3	controllerType=0 controllerNumber=1 scan=7421	18.1255
06463:3	1	R.C[+57.021]WSPGVTVAPEM[+15.995]C[+57.021]PIR.A	368		C[+57]*2, M[+16]	625.955	3	1875.85	1875.86	0	-3.2	Specific	395.84	395.84	355.39	5.8	291	>FBN1 N term EGF12 swap	1	DW012721_5.5596.5596.3	controllerType=0 controllerNumber=1 scan=5596	13.9632
06396:3	1	R.C[+57.021]WSPGVTVAPEM[+15.995]C[+57.021]PIR.A	368		C[+57]*2, M[+16]	625.956	3	1875.85	1875.86	0	-1	Specific	401.94	401.94	364.27	5.85	291	>FBN1 N term EGF12 swap	1	DW012721_5.5545.5545.3	controllerType=0 controllerNumber=1 scan=5545	13.8505
06529:3	1	R.C[+57.021]WSPGVTVAPEM[+15.995]C[+57.021]PIR.A	368		C[+57]*2, M[+16]	625.956	3	1875.85	1875.86	0	-1.7	Specific	403.82	403.82	403.82	5.98	291	>FBN1 N term EGF12 swap	1	DW012721_5.5648.5648.3	controllerType=0 controllerNumber=1 scan=5648	14.0805
06663:3	1	R.C[+57.021]WSPGVTVAPEM[+15.995]C[+57.021]PIR.A	368		C[+57]*2, M[+16]	625.955	3	1875.85	1875.86	0	-2	Specific	405.65	405.65	317.28	5.98	291	>FBN1 N term EGF12 swap	1	DW012721_5.5758.5758.3	controllerType=0 controllerNumber=1 scan=5758	14.3285
06594:3	1	R.C[+57.021]WSPGVTVAPEM[+15.995]C[+57.021]PIR.A	368		C[+57]*2, M[+16]	625.956	3	1875.85	1875.86	0	-1	Specific	411.97	402.93	402.29	5.85	291	>FBN1 N term EGF12 swap	1	DW012721_5.5705.5705.3	controllerType=0 controllerNumber=1 scan=5705	14.209
08748:2	1	R.C[+57.021][-17.027]WSPGVTVAPEMC[+57.021]PIR.A	368		C[-17][+57]*2	921.92	2	1842.83	1842.83	0	0	Specific	455.82	455.82	455.82	7.17	291	>FBN1 N term EGF12 swap	1	DW012721_5.7452.7452.2	controllerType=0 controllerNumber=1 scan=7452	18.1986
08693:2	1	R.C[+57.021][-17.027]WSPGVTVAPEMC[+57.021]PIR.A	368		C[-17][+57]*2	921.921	2	1842.83	1842.83	0	0.5	Specific	473.26	473.26	473.26	7.17	291	>FBN1 N term EGF12 swap	1	DW012721_5.7406.7406.2	controllerType=0 controllerNumber=1 scan=7406	18.0897
08677:2	1	R.C[+57.021][-17.027]WSPGVTVAPEM[+15.995]C[+57.021]PIR.A	368		C[-17][+57]*2, M[+16]	929.918	2	1858.83	1858.83	0	0	Specific	58.98	58.98	58.98	1.77	291	>FBN1 N term EGF12 swap	1	DW012721_5.7394.7394.6	controllerType=0 controllerNumber=1 scan=7394	18.0617
07838:2	1	R.C[+57.021][-17.027]WSPGVTVAPEM[+15.995]C[+57.021]PIR.A	368		C[-17][+57]*2, M[+16]	929.918	2	1858.83	1858.83	0	0.1	Specific	122.24	122.24	122.24	1.8	291	>FBN1 N term EGF12 swap	1	DW012721_5.6716.6716.2	controllerType=0 controllerNumber=1 scan=6716	16.4904
06520:3	1	R.C[+57.021]WS[+426.137]PGVT[+511.190]VAPEM[+15.995]C[+57.021]PIR.A	368	Hex(1)Pent(2),HexNAc(1)Hex(1)Fuc(1)	C[+57]*2, M[+16], S[+426], T[+511]	938.4	3	2813.19	2813.18	0	1.2	Specific	214.04	56.61	1.2	2.04	291	>FBN1 N term EGF12 swap	1	DW012721_5.5641.5641.2	controllerType=0 controllerNumber=1 scan=5641	14.0634
09888:6	1	K.LC[+57.021]S[+146.058]VPMVIPGRPEYPPPPLGPIPPVLPVPPGFPPGPQIPVPRPPVEYLYPS[+802.286]REPPR.V	391	Fuc(1),HexNAc(1)Hex(1)Fuc(1)NeuAc(1)	C[+57], S[+146][+802]	1176.44	6	7053.62	7054.64	-1	-2.6	Specific	38.73	38.73	7.2	1.75	291	>FBN1 N term EGF12 swap	1	DW012721_5.8354.8354.6	controllerType=0 controllerNumber=1 scan=8354	20.322
08907:6	1	K.LC[+57.021]S[+203.079]VPMVIPGRPEYPPPPLGPIPPVLPVPPGFPPGPQIPVPRPPVEYLYPS[+802.286]REPPR.V	391	HexNAc(1),HexNAc(1)Hex(1)Fuc(1)NeuAc(1)	C[+57], S[+203][+802]	1185.95	6	7110.65	7111.67	-1	-1.6	Specific	63.4	63.4	2.4	1.74	291	>FBN1 N term EGF12 swap	1	DW012721_5.7577.7577.6	controllerType=0 controllerNumber=1 scan=7577	18.4864
09620:6	1	K.LC[+57.021]S[+162.053]VPMVIPGRPEYPPPPLGPIPPVLPVPPGFPPGPQIPVPRPPVEYLYPS[+802.286]REPPR.V	391	Hex(1),HexNAc(1)Hex(1)Fuc(1)NeuAc(1)	C[+57], S[+162][+802]	1179.11	6	7069.62	7070.64	-1	-1.8	Specific	171	171	10.73	1.82	291	>FBN1 N term EGF12 swap	1	DW012721_5.8137.8137.6	controllerType=0 controllerNumber=1 scan=8137	19.807
09691:6	1	K.LC[+57.021]S[+802.286]VPMVIPGRPEYPPPPLGPIPPVLPVPPGFPPGPQIPVPRPPVEYLYPS[+146.058]REPPR.V	391	HexNAc(1)Hex(1)Fuc(1)NeuAc(1),Fuc(1)	C[+57], S[+146][+802]	1176.44	6	7053.62	7054.64	-1	-2.3	Specific	206.68	206.68	0.58	2.04	291	>FBN1 N term EGF12 swap	1	DW012721_5.8195.8195.6	controllerType=0 controllerNumber=1 scan=8195	19.9456
09634:6	1	K.LC[+57.021]S[+802.286]VPMVIPGRPEYPPPPLGPIPPVLPVPPGFPPGPQIPVPRPPVEYLYPS[+146.058]REPPR.V	391	HexNAc(1)Hex(1)Fuc(1)NeuAc(1),Fuc(1)	C[+57], S[+146][+802]	1176.44	6	7053.62	7054.64	-1	-2.2	Specific	209.17	209.17	7.46	1.96	291	>FBN1 N term EGF12 swap	1	DW012721_5.8148.8148.6	controllerType=0 controllerNumber=1 scan=8148	19.8329
09754:6	1	K.LC[+57.021]S[+802.286]VPMVIPGRPEYPPPPLGPIPPVLPVPPGFPPGPQIPVPRPPVEYLYPS[+146.058]REPPR.V	391	HexNAc(1)Hex(1)Fuc(1)NeuAc(1),Fuc(1)	C[+57], S[+146][+802]	1176.44	6	7053.63	7054.64	-1	-1.9	Specific	235.26	235.26	2.92	2.01	291	>FBN1 N term EGF12 swap	1	DW012721_5.8246.8246.6	controllerType=0 controllerNumber=1 scan=8246	20.0672
09819:6	1	K.LC[+57.021]S[+146.058]VPMVIPGRPEYPPPPLGPIPPVLPVPPGFPPGPQIPVPRPPVEYLYPS[+802.286]REPPR.V	391	Fuc(1),HexNAc(1)Hex(1)Fuc(1)NeuAc(1)	C[+57], S[+146][+802]	1176.44	6	7053.63	7054.64	-1	-1.9	Specific	261.1	261.1	1.67	3.36	291	>FBN1 N term EGF12 swap	1	DW012721_5.8299.8299.6	controllerType=0 controllerNumber=1 scan=8299	20.1927
07027:3	1	R.VLPVNVTDYC[+57.021]QLVR.Y	447		C[+57]	559.299	3	1675.88	1675.88	0	-1.3	Specific	428.25	298.6	298.6	5.97	291	>FBN1 N term EGF12 swap	1	DW012721_5.6052.6052.3	controllerType=0 controllerNumber=1 scan=6052	14.976
07019:2	1	R.VLPVNVTDYC[+57.021]QLVR.Y	447		C[+57]	838.444	2	1675.88	1675.88	0	-1.3	Specific	470.08	351.96	351.96	6.37	291	>FBN1 N term EGF12 swap	1	DW012721_5.6047.6047.2	controllerType=0 controllerNumber=1 scan=6047	14.9652
06605:2	1	R.VLPVN[+1241.454]VTDYC[+57.021]QLVR.Y	447	HexNAc(3)Hex(3)Fuc(1)	C[+57], N[+1241]	1459.17	2	2917.34	2917.34	0	1.4	Specific	13.16	13.16	13.16	1.88	291	>FBN1 N term EGF12 swap	1	DW012721_5.5712.5712.2	controllerType=0 controllerNumber=1 scan=5712	14.2242
06524:2	1	R.VLPVN[+1444.534]VTDYC[+57.021]QLVR.Y	447	HexNAc(4)Hex(3)Fuc(1)	C[+57], N[+1445]	1560.71	2	3120.42	3120.42	0	-0.2	Specific	57.54	57.54	53.4	1.88	291	>FBN1 N term EGF12 swap	1	DW012721_5.5644.5644.2	controllerType=0 controllerNumber=1 scan=5644	14.07
06572:3	1	R.VLPVN[+1809.666]VTDYC[+57.021]QLVR.Y	447	HexNAc(5)Hex(4)Fuc(1)	C[+57], N[+1810]	1162.52	3	3485.55	3485.55	0	-0.1	Specific	83.27	83.27	58.6	1.99	291	>FBN1 N term EGF12 swap	1	DW012721_5.5689.5689.3	controllerType=0 controllerNumber=1 scan=5689	14.1714
06537:2	1	R.VLPVN[+1241.454]VTDYC[+57.021]QLVR.Y	447	HexNAc(3)Hex(3)Fuc(1)	C[+57], N[+1241]	1459.18	2	2917.34	2917.34	0	1.7	Specific	151	151	64.62	2.92	291	>FBN1 N term EGF12 swap	1	DW012721_5.5656.5656.2	controllerType=0 controllerNumber=1 scan=5656	14.0976
06535:4	1	R.VLPVN[+1971.719]VTDYC[+57.021]QLVR.Y	447	HexNAc(5)Hex(5)Fuc(1)	C[+57], N[+1972]	912.655	4	3647.6	3647.6	0	-0.6	Specific	354.86	354.86	63.34	5.5	291	>FBN1 N term EGF12 swap	1	DW012721_5.5654.5654.4	controllerType=0 controllerNumber=1 scan=5654	14.0933
06543:3	1	R.VLPVN[+1850.693]VTDYC[+57.021]QLVR.Y	447	HexNAc(6)Hex(3)Fuc(1)	C[+57], N[+1851]	1176.2	3	3526.58	3526.58	0	0.1	Specific	413.17	413.17	49.65	6.99	291	>FBN1 N term EGF12 swap	1	DW012721_5.5663.5663.3	controllerType=0 controllerNumber=1 scan=5663	14.1136
06546:3	1	R.VLPVN[+1444.534]VTDYC[+57.021]QLVR.Y	447	HexNAc(4)Hex(3)Fuc(1)	C[+57], N[+1445]	1040.81	3	3120.42	3120.42	0	1.2	Specific	425.34	425.34	72.61	6.99	291	>FBN1 N term EGF12 swap	1	DW012721_5.5666.5666.3	controllerType=0 controllerNumber=1 scan=5666	14.1201
06521:4	1	R.VLPVN[+1996.750]VTDYC[+57.021]QLVR.Y	447	HexNAc(6)Hex(3)Fuc(2)	C[+57], N[+1997]	918.914	4	3672.63	3672.63	0	0.2	Specific	449.16	374.81	58.36	7.17	291	>FBN1 N term EGF12 swap	1	DW012721_5.5642.5642.4	controllerType=0 controllerNumber=1 scan=5642	14.0656
06533:2	1	R.VLPVN[+349.137]VTDYC[+57.021]QLVR.Y	447	HexNAc(1)Fuc(1)	C[+57], N[+349]	1013.01	2	2025.02	2025.02	0	-1.4	Specific	477.99	340.08	50.24	6.37	291	>FBN1 N term EGF12 swap	1	DW012721_5.5652.5652.2	controllerType=0 controllerNumber=1 scan=5652	14.0889
03844:2	1	R.C[+57.021]IPTPGSYR.C	468		C[+57]	525.755	2	1050.5	1050.5	0	-1.2	Specific	375.11	283.16	283.16	3.23	291	>FBN1 N term EGF12 swap	1	DW012721_5.3493.3493.3	controllerType=0 controllerNumber=1 scan=3493	9.5486
04072:2	1	R.C[+57.021]IPTPGSYR.C	468		C[+57]	525.755	2	1050.5	1050.5	0	-1.9	Specific	397.65	266.41	266.41	3.6	291	>FBN1 N term EGF12 swap	1	DW012721_5.3680.3680.2	controllerType=0 controllerNumber=1 scan=3680	9.945
03935:2	1	R.C[+57.021]IPTPGSYR.C	468		C[+57]	525.755	2	1050.5	1050.5	0	-1.4	Specific	405.53	189.99	189.99	3.61	291	>FBN1 N term EGF12 swap	1	DW012721_5.3569.3569.2	controllerType=0 controllerNumber=1 scan=3569	9.7108
04139:2	1	R.C[+57.021]IPTPGSYR.C	468		C[+57]	525.755	2	1050.5	1050.5	0	-1.8	Specific	407.77	242.37	242.37	3.18	291	>FBN1 N term EGF12 swap	1	DW012721_5.3734.3734.2	controllerType=0 controllerNumber=1 scan=3734	10.0643
03870:2	1	R.C[+57.021]IPTPGSYR.C	468		C[+57]	525.755	2	1050.5	1050.5	0	-1.6	Specific	408.31	273.14	273.14	3.03	291	>FBN1 N term EGF12 swap	1	DW012721_5.3516.3516.2	controllerType=0 controllerNumber=1 scan=3516	9.5963
04001:2	1	R.C[+57.021]IPTPGSYR.C	468		C[+57]	525.755	2	1050.5	1050.5	0	-1.9	Specific	410.45	269.22	269.22	3.78	291	>FBN1 N term EGF12 swap	1	DW012721_5.3624.3624.2	controllerType=0 controllerNumber=1 scan=3624	9.8283
03808:2	1	R.C[+57.021]IPTPGS[+162.053]YR.C	468	Hex(1)	C[+57], S[+162]	606.781	2	1212.55	1212.56	0	-1.5	Specific	220.45	177.9	7.9	1.81	291	>FBN1 N term EGF12 swap	1	DW012721_5.3463.3463.3	controllerType=0 controllerNumber=1 scan=3463	9.4833
06768:2	1	R.C[+57.021][-17.027]IPTPGSYR.C	468		C[-17][+57]	517.241	2	1033.48	1033.48	0	-1.6	Specific	320.21	320.21	320.21	3.62	291	>FBN1 N term EGF12 swap	1	DW012721_5.5846.5846.2	controllerType=0 controllerNumber=1 scan=5846	14.5183
06567:2	1	R.C[+57.021][-17.027]IPTPGSYR.C	468		C[-17][+57]	517.241	2	1033.48	1033.48	0	-1.9	Specific	323.8	323.8	323.8	3.62	291	>FBN1 N term EGF12 swap	1	DW012721_5.5685.5685.2	controllerType=0 controllerNumber=1 scan=5685	14.1627
06708:2	1	R.C[+57.021][-17.027]IPTPGSYR.C	468		C[-17][+57]	517.241	2	1033.48	1033.48	0	-1.7	Specific	326.34	326.34	326.34	3.62	291	>FBN1 N term EGF12 swap	1	DW012721_5.5796.5796.2	controllerType=0 controllerNumber=1 scan=5796	14.4077
06646:2	1	R.C[+57.021][-17.027]IPTPGSYR.C	468		C[-17][+57]	517.241	2	1033.48	1033.48	0	-1.3	Specific	331.94	331.94	331.94	3.84	291	>FBN1 N term EGF12 swap	1	DW012721_5.5742.5742.2	controllerType=0 controllerNumber=1 scan=5742	14.2909
03726:2	1	R.C[+57.021]IPTPGS[+162.053]YR.C	468	Hex(1)	C[+57], S[+162]	606.78	2	1212.55	1212.56	0	-3.5	Specific	376	327.54	35.25	3.62	291	>FBN1 N term EGF12 swap	1	DW012721_5.3399.3399.2	controllerType=0 controllerNumber=1 scan=3399	9.3441
03714:2	1	R.C[+57.021]IPTPGS[+324.106]YR.C	468	Hex(2)	C[+57], S[+324]	687.808	2	1374.61	1374.61	0	-0.2	Specific	388.44	369.13	25.43	4.63	291	>FBN1 N term EGF12 swap	1	DW012721_5.3389.3389.2	controllerType=0 controllerNumber=1 scan=3389	9.3239
03921:2	1	R.C[+57.021]IPTPGS[+162.053]YR.C	468	Hex(1)	C[+57], S[+162]	606.781	2	1212.55	1212.56	0	-2	Specific	390.45	330.56	29.72	3.84	291	>FBN1 N term EGF12 swap	1	DW012721_5.3558.3558.2	controllerType=0 controllerNumber=1 scan=3558	9.6874
03854:2	1	R.C[+57.021]IPTPGS[+162.053]YR.C	468	Hex(1)	C[+57], S[+162]	606.781	2	1212.55	1212.56	0	-1.9	Specific	395.88	318.28	40.24	3.62	291	>FBN1 N term EGF12 swap	1	DW012721_5.3503.3503.2	controllerType=0 controllerNumber=1 scan=3503	9.5702
03788:2	1	R.C[+57.021]IPTPGS[+162.053]YR.C	468	Hex(1)	C[+57], S[+162]	606.781	2	1212.56	1212.56	0	-1.3	Specific	403.3	330.65	39.54	4.2	291	>FBN1 N term EGF12 swap	1	DW012721_5.3449.3449.2	controllerType=0 controllerNumber=1 scan=3449	9.4531
04394:2	1	R.C[+57.021]IPT[+132.042]PGS[+132.042]YR.C	468	Pent(1),Pent(1)	C[+57], S[+132], T[+132]	657.793	2	1314.58	1314.59	0	-6.5	Specific	183.43	183.43	34.23	1.73	291	>FBN1 N term EGF12 swap	1	DW012721_5.3932.3932.2	controllerType=0 controllerNumber=1 scan=3932	10.4966
04326:2	1	R.C[+57.021]IPT[+132.042]PGS[+132.042]YR.C	468	Pent(1),Pent(1)	C[+57], S[+132], T[+132]	657.793	2	1314.58	1314.59	0	-6.4	Specific	210.83	196.72	43.65	1.73	291	>FBN1 N term EGF12 swap	1	DW012721_5.3880.3880.2	controllerType=0 controllerNumber=1 scan=3880	10.3847
06560:2	1	R.C[+57.021][-17.027]IPTPGS[+162.053]YR.C	468	Hex(1)	C[-17][+57], S[+162]	598.268	2	1195.53	1195.53	0	-1.8	Specific	340.35	340.35	29.05	3.65	291	>FBN1 N term EGF12 swap	1	DW012721_5.5679.5679.2	controllerType=0 controllerNumber=1 scan=5679	14.1494
07054:2	1	K.GFQLDLR.G	482			424.733	2	848.46	848.462	0	-3.4	Specific	236.85	236.85	236.85	1.91	291	>FBN1 N term EGF12 swap	1	DW012721_5.6074.6074.2	controllerType=0 controllerNumber=1 scan=6074	15.0258
06808:2	1	K.GFQLDLR.G	482			424.734	2	848.46	848.462	0	-2.8	Specific	275.31	275.31	275.31	2.41	291	>FBN1 N term EGF12 swap	1	DW012721_5.5877.5877.2	controllerType=0 controllerNumber=1 scan=5877	14.5852
06397:2	1	K.GFQLDLR.G	482			424.734	2	848.46	848.462	0	-2.8	Specific	310.86	310.86	310.86	2.97	291	>FBN1 N term EGF12 swap	1	DW012721_5.5546.5546.2	controllerType=0 controllerNumber=1 scan=5546	13.8527
06181:2	1	K.GFQLDLR.G	482			424.734	2	848.46	848.462	0	-2.6	Specific	330.6	330.6	330.6	3.65	291	>FBN1 N term EGF12 swap	1	DW012721_5.5374.5374.2	controllerType=0 controllerNumber=1 scan=5374	13.4747
06110:2	1	K.GFQLDLR.G	482			424.734	2	848.461	848.462	0	-2.1	Specific	351.19	351.19	351.19	3.84	291	>FBN1 N term EGF12 swap	1	DW012721_5.5319.5319.2	controllerType=0 controllerNumber=1 scan=5319	13.3497
05966:2	1	K.GFQLDLR.G	482			424.734	2	848.461	848.462	0	-1.7	Specific	351.76	351.76	351.76	4.02	291	>FBN1 N term EGF12 swap	1	DW012721_5.5208.5208.2	controllerType=0 controllerNumber=1 scan=5208	13.0978
05898:2	1	K.GFQLDLR.G	482			424.734	2	848.461	848.462	0	-2.2	Specific	352.25	352.25	352.25	3.84	291	>FBN1 N term EGF12 swap	1	DW012721_5.5153.5153.2	controllerType=0 controllerNumber=1 scan=5153	12.9735
05827:2	1	K.GFQLDLR.G	482			424.734	2	848.461	848.462	0	-2.3	Specific	353.55	353.55	353.55	3.84	291	>FBN1 N term EGF12 swap	1	DW012721_5.5098.5098.2	controllerType=0 controllerNumber=1 scan=5098	12.8518
06256:2	1	K.GFQLDLR.G	482			424.734	2	848.461	848.462	0	-1.9	Specific	356.34	356.34	356.34	3.65	291	>FBN1 N term EGF12 swap	1	DW012721_5.5433.5433.2	controllerType=0 controllerNumber=1 scan=5433	13.6033
06041:2	1	K.GFQLDLR.G	482			424.734	2	848.46	848.462	0	-2.4	Specific	365.26	365.26	365.26	4.96	291	>FBN1 N term EGF12 swap	1	DW012721_5.5264.5264.2	controllerType=0 controllerNumber=1 scan=5264	13.2245
06320:2	1	K.GFQLDLR.G	482			424.734	2	848.461	848.462	0	-1.9	Specific	369.93	369.93	369.93	5.14	291	>FBN1 N term EGF12 swap	1	DW012721_5.5484.5484.2	controllerType=0 controllerNumber=1 scan=5484	13.7185
05768:2	1	K.GFQLDLR.G	482			424.734	2	848.461	848.462	0	-1.9	Specific	381.82	381.82	381.82	5.14	291	>FBN1 N term EGF12 swap	1	DW012721_5.5043.5043.2	controllerType=0 controllerNumber=1 scan=5043	12.7309
05708:2	1	K.GFQLDLR.G	482			424.734	2	848.46	848.462	0	-2.6	Specific	394.73	394.73	394.73	5.14	291	>FBN1 N term EGF12 swap	1	DW012721_5.4993.4993.2	controllerType=0 controllerNumber=1 scan=4993	12.6233
03564:2	1	R.GEC[+57.021]IDVDEC[+57.021]EK.N	489		C[+57]*2	677.267	2	1353.53	1353.53	0	-2.1	Specific	467.61	467.61	467.61	5.5	291	>FBN1 N term EGF12 swap	1	DW012721_5.3278.3278.2	controllerType=0 controllerNumber=1 scan=3278	9.083
04556:3	1	R.GEC[+57.021]IDVDEC[+57.021]EKNPC[+57.021]AGGEC[+57.021]IN[+15.995]NQGS[+162.053]YTC[+57.021]QC[+57.021]R.A	489	Hex(1)	C[+57]*6, N[+16], S[+162]	1286.83	3	3858.47	3858.47	0	0.3	Specific	371.75	371.75	2.4	5.62	291	>FBN1 N term EGF12 swap	1	DW012721_5.4061.4061.3	controllerType=0 controllerNumber=1 scan=4061	10.7524
04557:4	1	R.GEC[+57.021]IDVDEC[+57.021]EKNPC[+57.021]AGGEC[+57.021]IN[+15.995]NQGS[+162.053]YTC[+57.021]QC[+57.021]R.A	489	Hex(1)	C[+57]*6, N[+16], S[+162]	965.372	4	3858.47	3858.47	0	-1	Specific	556.36	537.63	2.4	6.59	291	>FBN1 N term EGF12 swap	1	DW012721_5.4062.4062.4	controllerType=0 controllerNumber=1 scan=4062	10.7542
03416:2	1	R.AGYQSTLTR.T	520			498.758	2	996.508	996.511	0	-2.8	Specific	192.42	112.53	112.53	1.73	291	>FBN1 N term EGF12 swap	1	DW012721_5.3159.3159.2	controllerType=0 controllerNumber=1 scan=3159	8.8389
03239:2	1	R.AGYQSTLTR.T	520			498.758	2	996.509	996.511	0	-2.1	Specific	389.48	218.34	218.34	2.89	291	>FBN1 N term EGF12 swap	1	DW012721_5.3019.3019.2	controllerType=0 controllerNumber=1 scan=3019	8.5297
03313:2	1	R.AGYQSTLTR.T	520			498.758	2	996.509	996.511	0	-1.8	Specific	392.25	277.29	277.29	3.23	291	>FBN1 N term EGF12 swap	1	DW012721_5.3075.3075.2	controllerType=0 controllerNumber=1 scan=3075	8.6579
03166:2	1	R.AGYQSTLTR.T	520			498.758	2	996.509	996.511	0	-1.6	Specific	403.78	255.36	255.36	3.55	291	>FBN1 N term EGF12 swap	1	DW012721_5.2964.2964.2	controllerType=0 controllerNumber=1 scan=2964	8.4055
03092:2	1	R.AGYQSTLTR.T	520			498.758	2	996.509	996.511	0	-1.5	Specific	420.04	231.95	231.95	3.55	291	>FBN1 N term EGF12 swap	1	DW012721_5.2909.2909.2	controllerType=0 controllerNumber=1 scan=2909	8.2817
03113:2	1	R.[+14.016]AGYQSTLTR.T	520		.[+14]	505.77	2	1010.53	1010.53	0	6	Specific	248.17	248.17	248.17	1.77	291	>FBN1 N term EGF12 swap	1	DW012721_5.2924.2924.2	controllerType=0 controllerNumber=1 scan=2924	8.3135
03628:2	1	R.TEC[+57.021]RDIDEC[+57.021]LQNGR.I	529		C[+57]*2	883.383	2	1765.76	1765.76	0	-0.3	Specific	265.76	265.76	265.76	2.66	291	>FBN1 N term EGF12 swap	1	DW012721_5.3325.3325.2	controllerType=0 controllerNumber=1 scan=3325	9.1853
03777:3	1	R.TEC[+57.021]RDIDEC[+57.021]LQNGR.I	529		C[+57]*2	589.258	3	1765.76	1765.76	0	-0.4	Specific	403.55	374.68	374.68	5.64	291	>FBN1 N term EGF12 swap	1	DW012721_5.3440.3440.3	controllerType=0 controllerNumber=1 scan=3440	9.4334
03704:3	1	R.TEC[+57.021]RDIDEC[+57.021]LQNGR.I	529		C[+57]*2	589.258	3	1765.76	1765.76	0	-0.4	Specific	486.97	477.97	477.97	6.1	291	>FBN1 N term EGF12 swap	1	DW012721_5.3380.3380.3	controllerType=0 controllerNumber=1 scan=3380	9.3026
03586:3	1	R.TEC[+57.021]RDIDEC[+57.021]LQNGR.I	529		C[+57]*2	589.257	3	1765.76	1765.76	0	-1.4	Specific	511.33	472.21	472.21	6.6	291	>FBN1 N term EGF12 swap	1	DW012721_5.3296.3296.3	controllerType=0 controllerNumber=1 scan=3296	9.1218
03520:3	1	R.TEC[+57.021]RDIDEC[+57.021]LQNGR.I	529		C[+57]*2	589.257	3	1765.76	1765.76	0	-1.1	Specific	649.39	649.39	649.39	9.45	291	>FBN1 N term EGF12 swap	1	DW012721_5.3242.3242.3	controllerType=0 controllerNumber=1 scan=3242	9.0097
03542:2	1	R.TEC[+57.021]RDIDEC[+57.021]LQNGR.I	529		C[+57]*2	883.383	2	1765.76	1765.76	0	-0.7	Specific	710.02	641.32	641.32	10.33	291	>FBN1 N term EGF12 swap	1	DW012721_5.3259.3259.2	controllerType=0 controllerNumber=1 scan=3259	9.0441
03629:2	1	R.TEC[+57.021]RDIDEC[+57.021]LQN[+0.984]GR.I	529		C[+57]*2, N[+1]	883.877	2	1766.75	1766.74	0	2.2	Specific	281.75	268.16	268.16	2.86	291	>FBN1 N term EGF12 swap	1	DW012721_5.3325.3325.2	controllerType=0 controllerNumber=1 scan=3325	9.1853
03587:3	1	R.TEC[+57.021]RDIDEC[+57.021]LQN[+0.984]GR.I	529		C[+57]*2, N[+1]	589.586	3	1766.74	1766.74	0	-0.3	Specific	452.52	452.52	452.52	6.19	291	>FBN1 N term EGF12 swap	1	DW012721_5.3296.3296.3	controllerType=0 controllerNumber=1 scan=3296	9.1218
03705:3	1	R.TEC[+57.021]RDIDEC[+57.021]LQN[+0.984]GR.I	529		C[+57]*2, N[+1]	589.586	3	1766.74	1766.74	0	0	Specific	472.88	458.51	458.51	6.01	291	>FBN1 N term EGF12 swap	1	DW012721_5.3380.3380.3	controllerType=0 controllerNumber=1 scan=3380	9.3026
03778:3	1	R.TEC[+57.021]RDIDEC[+57.021]LQN[+0.984]GR.I	529		C[+57]*2, N[+1]	589.585	3	1766.74	1766.74	0	-1	Specific	545.5	539.66	539.66	7.43	291	>FBN1 N term EGF12 swap	1	DW012721_5.3440.3440.3	controllerType=0 controllerNumber=1 scan=3440	9.4334
05145:2	1	R.DIDEC[+57.021]LQNGR.I	533		C[+57]	610.273	2	1219.54	1219.54	0	0.5	Specific	233.05	233.05	233.05	1.78	291	>FBN1 N term EGF12 swap	1	DW012721_5.4534.4534.2	controllerType=0 controllerNumber=1 scan=4534	11.6901
04093:3	1	R.DIDEC[+57.021]LQNGR.I	533		C[+57]	407.183	3	1219.53	1219.54	0	-3	Specific	391.2	371.45	371.45	5.14	291	>FBN1 N term EGF12 swap	1	DW012721_5.3698.3698.3	controllerType=0 controllerNumber=1 scan=3698	9.9836
04493:2	1	R.DIDEC[+57.021]LQNGR.I	533		C[+57]	610.271	2	1219.53	1219.54	0	-2.3	Specific	423.08	423.08	423.08	5.14	291	>FBN1 N term EGF12 swap	1	DW012721_5.4012.4012.2	controllerType=0 controllerNumber=1 scan=4012	10.6545
04272:2	1	R.DIDEC[+57.021]LQNGR.I	533		C[+57]	610.271	2	1219.54	1219.54	0	-1.5	Specific	426.12	426.12	426.12	5.32	291	>FBN1 N term EGF12 swap	1	DW012721_5.3834.3834.2	controllerType=0 controllerNumber=1 scan=3834	10.2856
04728:2	1	R.DIDEC[+57.021]LQNGR.I	533		C[+57]	610.271	2	1219.54	1219.54	0	-1.1	Specific	433.77	433.77	433.77	5.5	291	>FBN1 N term EGF12 swap	1	DW012721_5.4204.4204.2	controllerType=0 controllerNumber=1 scan=4204	11.0285
04813:2	1	R.DIDEC[+57.021]LQNGR.I	533		C[+57]	610.27	2	1219.53	1219.54	0	-3.5	Specific	456.13	456.13	456.13	5.68	291	>FBN1 N term EGF12 swap	1	DW012721_5.4269.4269.2	controllerType=0 controllerNumber=1 scan=4269	11.159
04341:2	1	R.DIDEC[+57.021]LQNGR.I	533		C[+57]	610.272	2	1219.54	1219.54	0	-0.9	Specific	467.52	467.52	467.52	5.36	291	>FBN1 N term EGF12 swap	1	DW012721_5.3890.3890.2	controllerType=0 controllerNumber=1 scan=3890	10.4062
04197:2	1	R.DIDEC[+57.021]LQNGR.I	533		C[+57]	610.271	2	1219.54	1219.54	0	-1.7	Specific	506.8	506.8	506.8	5.59	291	>FBN1 N term EGF12 swap	1	DW012721_5.3778.3778.2	controllerType=0 controllerNumber=1 scan=3778	10.1613
04067:2	1	R.DIDEC[+57.021]LQNGR.I	533		C[+57]	610.272	2	1219.54	1219.54	0	0	Specific	510.17	470.58	470.58	5.45	291	>FBN1 N term EGF12 swap	1	DW012721_5.3675.3675.2	controllerType=0 controllerNumber=1 scan=3675	9.9333
04123:2	1	R.DIDEC[+57.021]LQNGR.I	533		C[+57]	610.271	2	1219.54	1219.54	0	-1.1	Specific	521.79	520.32	520.32	6.93	291	>FBN1 N term EGF12 swap	1	DW012721_5.3723.3723.2	controllerType=0 controllerNumber=1 scan=3723	10.0409
06197:2	1	R.DIDEC[+57.021]LQN[+0.984]GR.I	533		C[+57], N[+1]	610.764	2	1220.52	1220.52	0	-0.9	Specific	262.11	262.11	262.11	2.18	291	>FBN1 N term EGF12 swap	1	DW012721_5.5388.5388.2	controllerType=0 controllerNumber=1 scan=5388	13.5052
04219:3	1	R.DIDEC[+57.021]LQN[+0.984]GR.I	533		C[+57], N[+1]	407.51	3	1220.52	1220.52	0	-4.2	Specific	318.02	318.02	318.02	2.97	291	>FBN1 N term EGF12 swap	1	DW012721_5.3795.3795.3	controllerType=0 controllerNumber=1 scan=3795	10.1978
04594:2	1	R.DIDEC[+57.021]LQN[+0.984]GR.I	533		C[+57], N[+1]	610.763	2	1220.52	1220.52	0	-1.3	Specific	404.42	404.42	404.42	5.14	291	>FBN1 N term EGF12 swap	1	DW012721_5.4093.4093.2	controllerType=0 controllerNumber=1 scan=4093	10.8125
04198:2	1	R.DIDEC[+57.021]LQN[+0.984]GR.I	533		C[+57], N[+1]	610.763	2	1220.52	1220.52	0	-2.7	Specific	427.06	427.06	427.06	5.14	291	>FBN1 N term EGF12 swap	1	DW012721_5.3778.3778.2	controllerType=0 controllerNumber=1 scan=3778	10.1613
04729:2	1	R.DIDEC[+57.021]LQN[+0.984]GR.I	533		C[+57], N[+1]	610.763	2	1220.52	1220.52	0	-1.7	Specific	450.55	450.55	450.55	5.5	291	>FBN1 N term EGF12 swap	1	DW012721_5.4204.4204.2	controllerType=0 controllerNumber=1 scan=4204	11.0285
04494:2	1	R.DIDEC[+57.021]LQN[+0.984]GR.I	533		C[+57], N[+1]	610.763	2	1220.52	1220.52	0	-2.7	Specific	474.31	474.31	474.31	6.64	291	>FBN1 N term EGF12 swap	1	DW012721_5.4012.4012.2	controllerType=0 controllerNumber=1 scan=4012	10.6545
04273:2	1	R.DIDEC[+57.021]LQN[+0.984]GR.I	533		C[+57], N[+1]	610.763	2	1220.52	1220.52	0	-2	Specific	476	476	476	5.68	291	>FBN1 N term EGF12 swap	1	DW012721_5.3834.3834.2	controllerType=0 controllerNumber=1 scan=3834	10.2856
04814:2	1	R.DIDEC[+57.021]LQN[+0.984]GR.I	533		C[+57], N[+1]	610.763	2	1220.52	1220.52	0	-1.9	Specific	481.43	481.43	481.43	5.59	291	>FBN1 N term EGF12 swap	1	DW012721_5.4269.4269.2	controllerType=0 controllerNumber=1 scan=4269	11.159
04411:2	1	R.DIDEC[+57.021]LQN[+0.984]GR.I	533		C[+57], N[+1]	610.763	2	1220.52	1220.52	0	-1.6	Specific	491.12	491.12	491.12	5.77	291	>FBN1 N term EGF12 swap	1	DW012721_5.3945.3945.2	controllerType=0 controllerNumber=1 scan=3945	10.5229
04342:2	1	R.DIDEC[+57.021]LQN[+0.984]GR.I	533		C[+57], N[+1]	610.763	2	1220.52	1220.52	0	-2	Specific	512.72	512.72	512.72	5.77	291	>FBN1 N term EGF12 swap	1	DW012721_5.3890.3890.2	controllerType=0 controllerNumber=1 scan=3890	10.4062
04832:4	1	R.C[+57.021]INTDGSFHC[+57.021]VC[+57.021]NAGFHVTR.D	549		C[+57]*3	588.757	4	2352.01	2352.01	0	-0.6	Specific	403.95	403.95	137.1	5	291	>FBN1 N term EGF12 swap	1	DW012721_5.4282.4282.4	controllerType=0 controllerNumber=1 scan=4282	11.1873
04648:4	1	R.C[+57.021]INTDGSFHC[+57.021]VC[+57.021]NAGFHVTR.D	549		C[+57]*3	588.756	4	2352	2352.01	0	-1.4	Specific	592.04	592.04	204.55	7.8	291	>FBN1 N term EGF12 swap	1	DW012721_5.4132.4132.4	controllerType=0 controllerNumber=1 scan=4132	10.89
04720:4	1	R.C[+57.021]INTDGSFHC[+57.021]VC[+57.021]NAGFHVTR.D	549		C[+57]*3	588.756	4	2352	2352.01	0	-1.5	Specific	630.81	623.31	174.35	8.8	291	>FBN1 N term EGF12 swap	1	DW012721_5.4197.4197.4	controllerType=0 controllerNumber=1 scan=4197	11.0165
05603:4	1	R.C[+57.021]INTDGS[+162.053]FHC[+57.021]VC[+57.021]NAGFHVTR.D	549	Hex(1)	C[+57]*3, S[+162]	629.269	4	2514.05	2514.06	0	-2.2	Specific	80.84	80.84	4.8	1.73	291	>FBN1 N term EGF12 swap	1	DW012721_5.4904.4904.2	controllerType=0 controllerNumber=1 scan=4904	12.4375
07486:4	1	R.C[+57.021]INTDGS[+162.053]FHC[+57.021]VC[+57.021]NAGFHVTR.D	549	Hex(1)	C[+57]*3, S[+162]	629.268	4	2514.05	2514.06	0	-4.5	Specific	127.01	127.01	0	1.73	291	>FBN1 N term EGF12 swap	1	DW012721_5.6430.6430.2	controllerType=0 controllerNumber=1 scan=6430	15.8315
04393:2	1	R.C[+57.021]INT[+162.053]DGSFHC[+57.021]VC[+57.021]NAGFHVTR.D	549	Hex(1)	C[+57]*3, T[+162]	1257.53	2	2514.06	2514.06	0	-0.8	Specific	270.56	270.56	0	2.09	291	>FBN1 N term EGF12 swap	1	DW012721_5.3930.3930.2	controllerType=0 controllerNumber=1 scan=3930	10.4904
07211:4	1	R.C[+57.021]INTDGS[+162.053]FHC[+57.021]VC[+57.021]NAGFHVTR.D	549	Hex(1)	C[+57]*3, S[+162]	629.268	4	2514.05	2514.06	0	-3.5	Specific	392.49	392.49	0	5.51	291	>FBN1 N term EGF12 swap	1	DW012721_5.6196.6196.4	controllerType=0 controllerNumber=1 scan=6196	15.2998
06899:4	1	R.C[+57.021]INTDGS[+162.053]FHC[+57.021]VC[+57.021]NAGFHVTR.D	549	Hex(1)	C[+57]*3, S[+162]	629.27	4	2514.06	2514.06	0	-1.1	Specific	410.07	410.07	0	6.64	291	>FBN1 N term EGF12 swap	1	DW012721_5.5952.5952.4	controllerType=0 controllerNumber=1 scan=5952	14.7524
05976:4	1	R.C[+57.021]INTDGS[+162.053]FHC[+57.021]VC[+57.021]NAGFHVTR.D	549	Hex(1)	C[+57]*3, S[+162]	629.27	4	2514.06	2514.06	0	-0.2	Specific	474.72	474.72	4.8	6.5	291	>FBN1 N term EGF12 swap	1	DW012721_5.5215.5215.4	controllerType=0 controllerNumber=1 scan=5215	13.1128
06149:4	1	R.C[+57.021]INTDGS[+162.053]FHC[+57.021]VC[+57.021]NAGFHVTR.D	549	Hex(1)	C[+57]*3, S[+162]	629.268	4	2514.05	2514.06	0	-3.9	Specific	482.44	482.44	0	6.91	291	>FBN1 N term EGF12 swap	1	DW012721_5.5348.5348.4	controllerType=0 controllerNumber=1 scan=5348	13.4132
04829:4	1	R.C[+57.021]INTDGS[+162.053]FHC[+57.021]VC[+57.021]NAGFHVTR.D	549	Hex(1)	C[+57]*3, S[+162]	629.268	4	2514.05	2514.06	0	-3.6	Specific	515.57	515.57	0	6.91	291	>FBN1 N term EGF12 swap	1	DW012721_5.4281.4281.4	controllerType=0 controllerNumber=1 scan=4281	11.1852
04363:3	1	R.C[+57.021]INTDGS[+162.053]FHC[+57.021]VC[+57.021]NAGFHVTR.D	549	Hex(1)	C[+57]*3, S[+162]	838.691	3	2514.06	2514.06	0	-0.8	Specific	547.35	547.35	4.8	5.98	291	>FBN1 N term EGF12 swap	1	DW012721_5.3906.3906.3	controllerType=0 controllerNumber=1 scan=3906	10.4391
04440:3	1	R.C[+57.021]INTDGS[+162.053]FHC[+57.021]VC[+57.021]NAGFHVTR.D	549	Hex(1)	C[+57]*3, S[+162]	838.69	3	2514.06	2514.06	0	-1.3	Specific	554.81	554.81	4.8	6.31	291	>FBN1 N term EGF12 swap	1	DW012721_5.3968.3968.3	controllerType=0 controllerNumber=1 scan=3968	10.5667
04687:4	1	R.C[+57.021]IN[+15.995]TDGSFHC[+57.021]VC[+57.021]NAGFHVTR.D	549		C[+57]*3, N[+16]	592.754	4	2368	2368	0	-2.4	Specific	573.34	549.04	18.19	7.8	291	>FBN1 N term EGF12 swap	1	DW012721_5.4167.4167.4	controllerType=0 controllerNumber=1 scan=4167	10.9568
04479:4	1	R.C[+57.021]INTDGS[+162.053]FHC[+57.021]VC[+57.021]NAGFHVTR.D	549	Hex(1)	C[+57]*3, S[+162]	629.269	4	2514.06	2514.06	0	-1.3	Specific	623.83	623.83	4.8	8.8	291	>FBN1 N term EGF12 swap	1	DW012721_5.3999.3999.4	controllerType=0 controllerNumber=1 scan=3999	10.631
06059:3	1	R.C[+57.021][-17.027]INTDGSFHC[+57.021]VC[+57.021]NAGFHVTR.D	549		C[-17][+57]*3	778.997	3	2334.98	2334.98	0	-1.1	Specific	651.79	651.79	651.79	9	291	>FBN1 N term EGF12 swap	1	DW012721_5.5279.5279.3	controllerType=0 controllerNumber=1 scan=5279	13.2572
04348:4	1	R.C[+57.021]INTDGS[+162.053]FHC[+57.021]VC[+57.021]NAGFHVTR.D	549	Hex(1)	C[+57]*3, S[+162]	629.27	4	2514.06	2514.06	0	-0.4	Specific	659.65	659.65	4.8	9.48	291	>FBN1 N term EGF12 swap	1	DW012721_5.3894.3894.4	controllerType=0 controllerNumber=1 scan=3894	10.4137
04603:4	1	R.C[+57.021]INTDGSFHC[+57.021]VC[+57.021]NAGFHVT[+162.053]R.D	549	Hex(1)	C[+57]*3, T[+162]	629.27	4	2514.06	2514.06	0	-1.1	Specific	673.01	673.01	0.24	9.8	291	>FBN1 N term EGF12 swap	1	DW012721_5.4100.4100.4	controllerType=0 controllerNumber=1 scan=4100	10.8272
04409:4	1	R.C[+57.021]INTDGS[+162.053]FHC[+57.021]VC[+57.021]NAGFHVTR.D	549	Hex(1)	C[+57]*3, S[+162]	629.27	4	2514.06	2514.06	0	0.1	Specific	725.24	725.24	4.8	10.48	291	>FBN1 N term EGF12 swap	1	DW012721_5.3943.3943.4	controllerType=0 controllerNumber=1 scan=3943	10.5206
05608:4	1	R.C[+57.021]INTD[+15.995]GS[+162.053]FHC[+57.021]VC[+57.021]NAGFHVTR.D	549	Hex(1)	C[+57]*3, D[+16], S[+162]	633.267	4	2530.05	2530.05	0	-2.6	Specific	13.12	13.12	0	1.74	291	>FBN1 N term EGF12 swap	1	DW012721_5.4908.4908.2	controllerType=0 controllerNumber=1 scan=4908	12.4462
08268:4	1	R.C[+57.021]INTDGS[+162.053]FH[+15.995]C[+57.021]VC[+57.021]NAGFHVTR.D	549	Hex(1)	C[+57]*3, H[+16], S[+162]	633.268	4	2530.05	2530.05	0	-2.3	Specific	60.85	60.85	0	1.76	291	>FBN1 N term EGF12 swap	1	DW012721_5.7061.7061.2	controllerType=0 controllerNumber=1 scan=7061	17.2852
06588:3	1	R.C[+57.021][-17.027]INTDGS[+162.053]FHC[+57.021]VC[+57.021]NAGFHVTR.D	549	Hex(1)	C[-17][+57]*3, S[+162]	833.016	3	2497.03	2497.03	0	0.2	Specific	147.49	147.49	4.8	1.76	291	>FBN1 N term EGF12 swap	1	DW012721_5.5700.5700.2	controllerType=0 controllerNumber=1 scan=5700	14.1965
05347:4	1	R.C[+57.021]IN[+15.995]TDGSFHC[+57.021]VC[+57.021]NAGFHVT[+162.053]R.D	549	Hex(1)	C[+57]*3, N[+16], T[+162]	633.266	4	2530.04	2530.05	0	-4.6	Specific	171.42	171.42	0	1.74	291	>FBN1 N term EGF12 swap	1	DW012721_5.4695.4695.3	controllerType=0 controllerNumber=1 scan=4695	12.0041
08377:4	1	R.[+14.016]C[+57.021]IN[+0.984]T[+162.053]DGSFHC[+57.021]VC[+57.021]NAGFHVTR.D	549	Hex(1)	.[14], C[+57]*3, N[+1], T[+162]	633.017	4	2529.05	2529.06	0	-4.5	Specific	176.54	176.54	0	1.97	291	>FBN1 N term EGF12 swap	1	DW012721_5.7151.7151.4	controllerType=0 controllerNumber=1 scan=7151	17.4912
04376:4	1	R.C[+57.021]INTDGS[+203.079]FH[+15.995]C[+57.021]VC[+57.021]NAGFHVTR.D	549	HexNAc(1)	C[+57]*3, H[+16], S[+203]	643.524	4	2571.08	2571.08	0	-1.9	Specific	223.21	223.21	9.6	2.18	291	>FBN1 N term EGF12 swap	1	DW012721_5.3916.3916.4	controllerType=0 controllerNumber=1 scan=3916	10.4602
08378:4	1	R.C[+57.021]IN[+15.995]T[+162.053]DGSFHC[+57.021]VC[+57.021]NAGFHVTR.D	549	Hex(1)	C[+57]*3, N[+16], T[+162]	633.269	4	2530.05	2530.05	0	-0.7	Specific	246.27	246.27	0	2.42	291	>FBN1 N term EGF12 swap	1	DW012721_5.7151.7151.4	controllerType=0 controllerNumber=1 scan=7151	17.4912
04699:4	1	R.C[+57.021]INTD[+15.995]GS[+203.079]FHC[+57.021]VC[+57.021]NAGFHVTR.D	549	HexNAc(1)	C[+57]*3, D[+16], S[+203]	643.524	4	2571.07	2571.08	0	-2.5	Specific	301.62	301.62	3.22	3.51	291	>FBN1 N term EGF12 swap	1	DW012721_5.4179.4179.4	controllerType=0 controllerNumber=1 scan=4179	10.9799
07654:4	1	R.C[+57.021]IN[+15.995]T[+162.053]DGSFHC[+57.021]VC[+57.021]NAGFHVTR.D	549	Hex(1)	C[+57]*3, N[+16], T[+162]	633.267	4	2530.05	2530.05	0	-3.4	Specific	302.25	302.25	0	3.33	291	>FBN1 N term EGF12 swap	1	DW012721_5.6567.6567.4	controllerType=0 controllerNumber=1 scan=6567	16.1436
07861:4	1	R.C[+57.021]INT[+162.053]DGSFH[+15.995]C[+57.021]VC[+57.021]NAGFHVTR.D	549	Hex(1)	C[+57]*3, H[+16], T[+162]	633.268	4	2530.05	2530.05	0	-1.5	Specific	309.08	309.08	0	3.14	291	>FBN1 N term EGF12 swap	1	DW012721_5.6733.6733.4	controllerType=0 controllerNumber=1 scan=6733	16.5277
07721:4	1	R.C[+57.021]IN[+15.995]T[+162.053]DGSFHC[+57.021]VC[+57.021]NAGFHVTR.D	549	Hex(1)	C[+57]*3, N[+16], T[+162]	633.268	4	2530.05	2530.05	0	-2.3	Specific	319.67	319.67	0	3.51	291	>FBN1 N term EGF12 swap	1	DW012721_5.6623.6623.4	controllerType=0 controllerNumber=1 scan=6623	16.2728
06716:4	1	R.C[+57.021]IN[+15.995]T[+162.053]DGSFHC[+57.021]VC[+57.021]NAGFHVTR.D	549	Hex(1)	C[+57]*3, N[+16], T[+162]	633.268	4	2530.05	2530.05	0	-2.4	Specific	319.71	319.71	0	3.14	291	>FBN1 N term EGF12 swap	1	DW012721_5.5804.5804.3	controllerType=0 controllerNumber=1 scan=5804	14.426
08004:4	1	R.C[+57.021]IN[+15.995]T[+162.053]DGSFHC[+57.021]VC[+57.021]NAGFHVTR.D	549	Hex(1)	C[+57]*3, N[+16], T[+162]	633.268	4	2530.05	2530.05	0	-2	Specific	329.18	329.18	0	4.02	291	>FBN1 N term EGF12 swap	1	DW012721_5.6853.6853.4	controllerType=0 controllerNumber=1 scan=6853	16.8004
07512:4	1	R.C[+57.021]INTD[+15.995]GS[+162.053]FHC[+57.021]VC[+57.021]NAGFHVTR.D	549	Hex(1)	C[+57]*3, D[+16], S[+162]	633.268	4	2530.05	2530.05	0	-2.1	Specific	349.76	349.76	0	3.83	291	>FBN1 N term EGF12 swap	1	DW012721_5.6452.6452.4	controllerType=0 controllerNumber=1 scan=6452	15.8805
06114:3	1	R.C[+57.021][-17.027]IN[+15.995]TDGSFHC[+57.021]VC[+57.021]NAGFHVTR.D	549		C[-17][+57]*3, N[+16]	784.33	3	2350.97	2350.97	0	-0.1	Specific	386.84	386.84	35.87	4.38	291	>FBN1 N term EGF12 swap	1	DW012721_5.5322.5322.3	controllerType=0 controllerNumber=1 scan=5322	13.3553
05979:3	1	R.C[+57.021][-17.027]INTDGS[+162.053]FHC[+57.021]VC[+57.021]NAGFHVTR.D	549	Hex(1)	C[-17][+57]*3, S[+162]	833.014	3	2497.03	2497.03	0	-1.6	Specific	405.5	405.5	4.8	5.84	291	>FBN1 N term EGF12 swap	1	DW012721_5.5217.5217.3	controllerType=0 controllerNumber=1 scan=5217	13.1172
05946:4	1	R.C[+57.021]INTD[+15.995]GS[+162.053]FHC[+57.021]VC[+57.021]NAGFHVTR.D	549	Hex(1)	C[+57]*3, D[+16], S[+162]	633.269	4	2530.05	2530.05	0	-0.5	Specific	413.86	413.86	0	5.36	291	>FBN1 N term EGF12 swap	1	DW012721_5.5190.5190.4	controllerType=0 controllerNumber=1 scan=5190	13.0562
07449:4	1	R.C[+57.021]IN[+15.995]TDGS[+162.053]FHC[+57.021]VC[+57.021]NAGFHVTR.D	549	Hex(1)	C[+57]*3, N[+16], S[+162]	633.268	4	2530.05	2530.05	0	-1.7	Specific	437.44	437.44	6	5.32	291	>FBN1 N term EGF12 swap	1	DW012721_5.6402.6402.4	controllerType=0 controllerNumber=1 scan=6402	15.7665
07167:4	1	R.C[+57.021]IN[+15.995]TDGS[+162.053]FHC[+57.021]VC[+57.021]NAGFHVTR.D	549	Hex(1)	C[+57]*3, N[+16], S[+162]	633.268	4	2530.05	2530.05	0	-1.6	Specific	442.77	442.77	0	5.86	291	>FBN1 N term EGF12 swap	1	DW012721_5.6162.6162.4	controllerType=0 controllerNumber=1 scan=6162	15.2251
07284:4	1	R.C[+57.021]IN[+15.995]TDGS[+162.053]FHC[+57.021]VC[+57.021]NAGFHVTR.D	549	Hex(1)	C[+57]*3, N[+16], S[+162]	633.268	4	2530.05	2530.05	0	-2.3	Specific	447.86	447.86	0	5.68	291	>FBN1 N term EGF12 swap	1	DW012721_5.6258.6258.4	controllerType=0 controllerNumber=1 scan=6258	15.4372
04451:3	1	R.C[+57.021]IN[+15.995]TDGS[+162.053]FHC[+57.021]VC[+57.021]NAGFHVTR.D	549	Hex(1)	C[+57]*3, N[+16], S[+162]	844.023	3	2530.05	2530.05	0	-0.5	Specific	456.51	447.36	6	4.74	291	>FBN1 N term EGF12 swap	1	DW012721_5.3976.3976.3	controllerType=0 controllerNumber=1 scan=3976	10.5832
04372:3	1	R.C[+57.021]IN[+15.995]TDGS[+162.053]FHC[+57.021]VC[+57.021]NAGFHVTR.D	549	Hex(1)	C[+57]*3, N[+16], S[+162]	844.022	3	2530.05	2530.05	0	-1.1	Specific	474.66	470.95	6	6.02	291	>FBN1 N term EGF12 swap	1	DW012721_5.3914.3914.3	controllerType=0 controllerNumber=1 scan=3914	10.456
05877:3	1	R.C[+57.021][-17.027]INTDGS[+162.053]FHC[+57.021]VC[+57.021]NAGFHVTR.D	549	Hex(1)	C[-17][+57]*3, S[+162]	833.016	3	2497.03	2497.03	0	0.6	Specific	487.1	487.1	4.8	5.79	291	>FBN1 N term EGF12 swap	1	DW012721_5.5136.5136.3	controllerType=0 controllerNumber=1 scan=5136	12.9349
06297:4	1	R.C[+57.021]INTD[+15.995]GS[+162.053]FHC[+57.021]VC[+57.021]NAGFHVTR.D	549	Hex(1)	C[+57]*3, D[+16], S[+162]	633.268	4	2530.05	2530.05	0	-1.1	Specific	493.67	493.67	0	5.95	291	>FBN1 N term EGF12 swap	1	DW012721_5.5464.5464.4	controllerType=0 controllerNumber=1 scan=5464	13.6716
05881:4	1	R.C[+57.021]INTD[+15.995]GS[+162.053]FHC[+57.021]VC[+57.021]NAGFHVTR.D	549	Hex(1)	C[+57]*3, D[+16], S[+162]	633.269	4	2530.05	2530.05	0	-0.9	Specific	498.1	498.1	3.85	6.59	291	>FBN1 N term EGF12 swap	1	DW012721_5.5138.5138.4	controllerType=0 controllerNumber=1 scan=5138	12.9392
06429:4	1	R.C[+57.021]IN[+15.995]TDGS[+162.053]FHC[+57.021]VC[+57.021]NAGFHVTR.D	549	Hex(1)	C[+57]*3, N[+16], S[+162]	633.268	4	2530.05	2530.05	0	-1.3	Specific	504.67	504.67	6	6.91	291	>FBN1 N term EGF12 swap	1	DW012721_5.5572.5572.4	controllerType=0 controllerNumber=1 scan=5572	13.9124
05650:4	1	R.C[+57.021]IN[+15.995]TDGS[+162.053]FHC[+57.021]VC[+57.021]NAGFHVTR.D	549	Hex(1)	C[+57]*3, N[+16], S[+162]	633.269	4	2530.05	2530.05	0	-0.6	Specific	508.63	508.63	6	6.59	291	>FBN1 N term EGF12 swap	1	DW012721_5.4942.4942.4	controllerType=0 controllerNumber=1 scan=4942	12.5173
06562:4	1	R.C[+57.021]IN[+15.995]TDGS[+162.053]FHC[+57.021]VC[+57.021]NAGFHVTR.D	549	Hex(1)	C[+57]*3, N[+16], S[+162]	633.268	4	2530.05	2530.05	0	-1.8	Specific	515.61	515.61	5.15	6.91	291	>FBN1 N term EGF12 swap	1	DW012721_5.5682.5682.4	controllerType=0 controllerNumber=1 scan=5682	14.1578
06013:4	1	R.C[+57.021]INTD[+15.995]GS[+162.053]FHC[+57.021]VC[+57.021]NAGFHVTR.D	549	Hex(1)	C[+57]*3, D[+16], S[+162]	633.268	4	2530.05	2530.05	0	-2.2	Specific	521.04	521.04	0	7.11	291	>FBN1 N term EGF12 swap	1	DW012721_5.5243.5243.4	controllerType=0 controllerNumber=1 scan=5243	13.1772
06176:4	1	R.C[+57.021]IN[+15.995]TDGS[+162.053]FHC[+57.021]VC[+57.021]NAGFHVTR.D	549	Hex(1)	C[+57]*3, N[+16], S[+162]	633.268	4	2530.05	2530.05	0	-2.3	Specific	532.61	532.61	0	7.11	291	>FBN1 N term EGF12 swap	1	DW012721_5.5369.5369.4	controllerType=0 controllerNumber=1 scan=5369	13.462
07101:4	1	R.C[+57.021]IN[+15.995]TDGS[+162.053]FHC[+57.021]VC[+57.021]NAGFHVTR.D	549	Hex(1)	C[+57]*3, N[+16], S[+162]	633.268	4	2530.05	2530.05	0	-2	Specific	532.96	532.96	0	7.11	291	>FBN1 N term EGF12 swap	1	DW012721_5.6107.6107.4	controllerType=0 controllerNumber=1 scan=6107	15.1006
06359:4	1	R.C[+57.021]INTD[+15.995]GS[+162.053]FHC[+57.021]VC[+57.021]NAGFHVTR.D	549	Hex(1)	C[+57]*3, D[+16], S[+162]	633.267	4	2530.05	2530.05	0	-2.9	Specific	536.14	536.14	0	7.11	291	>FBN1 N term EGF12 swap	1	DW012721_5.5516.5516.4	controllerType=0 controllerNumber=1 scan=5516	13.7878
07022:4	1	R.C[+57.021]IN[+15.995]TDGS[+162.053]FHC[+57.021]VC[+57.021]NAGFHVTR.D	549	Hex(1)	C[+57]*3, N[+16], S[+162]	633.268	4	2530.05	2530.05	0	-1.5	Specific	546.15	546.15	0	7.11	291	>FBN1 N term EGF12 swap	1	DW012721_5.6049.6049.4	controllerType=0 controllerNumber=1 scan=6049	14.9696
06649:4	1	R.C[+57.021]INTD[+15.995]GS[+162.053]FHC[+57.021]VC[+57.021]NAGFHVTR.D	549	Hex(1)	C[+57]*3, D[+16], S[+162]	633.268	4	2530.05	2530.05	0	-1.9	Specific	549.05	549.05	0.3	7.11	291	>FBN1 N term EGF12 swap	1	DW012721_5.5744.5744.4	controllerType=0 controllerNumber=1 scan=5744	14.2952
05800:4	1	R.C[+57.021]INTD[+15.995]GS[+162.053]FHC[+57.021]VC[+57.021]NAGFHVTR.D	549	Hex(1)	C[+57]*3, D[+16], S[+162]	633.267	4	2530.05	2530.05	0	-2.7	Specific	558.75	558.75	0	7.11	291	>FBN1 N term EGF12 swap	1	DW012721_5.5073.5073.4	controllerType=0 controllerNumber=1 scan=5073	12.7941
06785:4	1	R.C[+57.021]IN[+15.995]TDGS[+162.053]FHC[+57.021]VC[+57.021]NAGFHVTR.D	549	Hex(1)	C[+57]*3, N[+16], S[+162]	633.268	4	2530.05	2530.05	0	-2	Specific	559.79	559.79	1.95	7.11	291	>FBN1 N term EGF12 swap	1	DW012721_5.5859.5859.4	controllerType=0 controllerNumber=1 scan=5859	14.5463
06942:4	1	R.C[+57.021]IN[+15.995]T[+162.053]DGSFHC[+57.021]VC[+57.021]NAGFHVTR.D	549	Hex(1)	C[+57]*3, N[+16], T[+162]	633.268	4	2530.05	2530.05	0	-1.3	Specific	570.6	570.6	0	7.8	291	>FBN1 N term EGF12 swap	1	DW012721_5.5987.5987.4	controllerType=0 controllerNumber=1 scan=5987	14.828
06098:4	1	R.C[+57.021]IN[+15.995]TDGS[+162.053]FHC[+57.021]VC[+57.021]NAGFHVTR.D	549	Hex(1)	C[+57]*3, N[+16], S[+162]	633.269	4	2530.05	2530.05	0	-0.4	Specific	571.31	571.31	3.64	6.52	291	>FBN1 N term EGF12 swap	1	DW012721_5.5310.5310.4	controllerType=0 controllerNumber=1 scan=5310	13.3282
06503:4	1	R.C[+57.021]IN[+15.995]TDGS[+162.053]FHC[+57.021]VC[+57.021]NAGFHVTR.D	549	Hex(1)	C[+57]*3, N[+16], S[+162]	633.268	4	2530.05	2530.05	0	-1.5	Specific	571.35	571.35	5.83	7.8	291	>FBN1 N term EGF12 swap	1	DW012721_5.5629.5629.4	controllerType=0 controllerNumber=1 scan=5629	14.0374
04370:4	1	R.C[+57.021]IN[+15.995]TDGS[+162.053]FHC[+57.021]VC[+57.021]NAGFHVTR.D	549	Hex(1)	C[+57]*3, N[+16], S[+162]	633.268	4	2530.05	2530.05	0	-1.7	Specific	574.28	574.28	6	7.8	291	>FBN1 N term EGF12 swap	1	DW012721_5.3912.3912.4	controllerType=0 controllerNumber=1 scan=3912	10.4527
04437:4	1	R.C[+57.021]IN[+15.995]T[+162.053]DGSFHC[+57.021]VC[+57.021]NAGFHVTR.D	549	Hex(1)	C[+57]*3, N[+16], T[+162]	633.268	4	2530.05	2530.05	0	-1.8	Specific	577.71	577.71	0.88	7.8	291	>FBN1 N term EGF12 swap	1	DW012721_5.3965.3965.4	controllerType=0 controllerNumber=1 scan=3965	10.5622
05738:3	1	R.C[+57.021][-17.027]INTDGS[+162.053]FHC[+57.021]VC[+57.021]NAGFHVTR.D	549	Hex(1)	C[-17][+57]*3, S[+162]	833.016	3	2497.03	2497.03	0	0.5	Specific	629	629	4.8	7.68	291	>FBN1 N term EGF12 swap	1	DW012721_5.5016.5016.3	controllerType=0 controllerNumber=1 scan=5016	12.6732
04505:4	1	R.C[+57.021]IN[+15.995]TDGS[+162.053]FHC[+57.021]VC[+57.021]NAGFHVTR.D	549	Hex(1)	C[+57]*3, N[+16], S[+162]	633.268	4	2530.05	2530.05	0	-1.6	Specific	645.82	645.82	5.92	8.8	291	>FBN1 N term EGF12 swap	1	DW012721_5.4021.4021.4	controllerType=0 controllerNumber=1 scan=4021	10.6738
04589:4	1	R.C[+57.021]IN[+15.995]TDGS[+162.053]FHC[+57.021]VC[+57.021]NAGFHVTR.D	549	Hex(1)	C[+57]*3, N[+16], S[+162]	633.268	4	2530.05	2530.05	0	-1.5	Specific	701.26	701.26	6	10.8	291	>FBN1 N term EGF12 swap	1	DW012721_5.4089.4089.4	controllerType=0 controllerNumber=1 scan=4089	10.8073
05808:3	1	R.C[+57.021][-17.027]INTDGS[+162.053]FHC[+57.021]VC[+57.021]NAGFHVTR.D	549	Hex(1)	C[-17][+57]*3, S[+162]	833.016	3	2497.03	2497.03	0	-0.1	Specific	734.17	734.17	4.8	9.68	291	>FBN1 N term EGF12 swap	1	DW012721_5.5079.5079.3	controllerType=0 controllerNumber=1 scan=5079	12.809
04374:4	1	R.C[+57.021]INTD[+15.995]GS[+203.079]FH[+15.995]C[+57.021]VC[+57.021]NAGFHVTR.D	549	HexNAc(1)	C[+57]*3, D[+16], H[+16], S[+203]	647.523	4	2587.07	2587.08	0	-2.1	Specific	269.96	269.96	1.93	2.91	291	>FBN1 N term EGF12 swap	1	DW012721_5.3915.3915.4	controllerType=0 controllerNumber=1 scan=3915	10.458
06138:3	1	R.C[+57.021][-17.027]INT[+162.053]DGSFH[+15.995]C[+57.021]VC[+57.021]NAGFHVTR.D	549	Hex(1)	C[-17][+57]*3, H[+16], T[+162]	838.348	3	2513.03	2513.03	0	0.3	Specific	270.59	270.59	0	2.04	291	>FBN1 N term EGF12 swap	1	DW012721_5.5338.5338.3	controllerType=0 controllerNumber=1 scan=5338	13.3914
06391:3	1	R.C[+57.021][-17.027]IN[+15.995]T[+162.053]DGSFHC[+57.021]VC[+57.021]NAGFHVTR.D	549	Hex(1)	C[-17][+57]*3, N[+16], T[+162]	838.343	3	2513.01	2513.03	0	-5.8	Specific	359.34	359.34	0	3.4	291	>FBN1 N term EGF12 swap	1	DW012721_5.5543.5543.3	controllerType=0 controllerNumber=1 scan=5543	13.8462
04707:4	1	R.C[+57.021]IN[+15.995]TD[+15.995]GS[+203.079]FHC[+57.021]VC[+57.021]NAGFHVTR.D	549	HexNAc(1)	C[+57]*3, D[+16], N[+16], S[+203]	647.524	4	2587.07	2587.08	0	-1.4	Specific	361.16	361.16	3.6	4.2	291	>FBN1 N term EGF12 swap	1	DW012721_5.4187.4187.4	controllerType=0 controllerNumber=1 scan=4187	10.997
04323:4	1	R.C[+57.021][-17.027]INTD[+15.995]GS[+324.106]FHC[+57.021]VC[+57.021]NAGFHVTR.D	549	Hex(2)	C[-17][+57]*3, D[+16], S[+324]	669.532	4	2675.11	2675.08	0	10.2	Specific	415.78	415.78	0	4.34	291	>FBN1 N term EGF12 swap	1	DW012721_5.3878.3878.4	controllerType=0 controllerNumber=1 scan=3878	10.3803
05968:3	1	R.C[+57.021][-17.027]IN[+15.995]TDGS[+162.053]FHC[+57.021]VC[+57.021]NAGFHVTR.D	549	Hex(1)	C[-17][+57]*3, N[+16], S[+162]	838.35	3	2513.04	2513.03	0	2.9	Specific	423.63	423.63	4.8	4.54	291	>FBN1 N term EGF12 swap	1	DW012721_5.5209.5209.3	controllerType=0 controllerNumber=1 scan=5209	13.1
06062:3	1	R.C[+57.021][-17.027]IN[+15.995]TDGS[+162.053]FHC[+57.021]VC[+57.021]NAGFHVTR.D	549	Hex(1)	C[-17][+57]*3, N[+16], S[+162]	838.346	3	2513.02	2513.03	0	-1.3	Specific	461.98	461.98	4.8	6.02	291	>FBN1 N term EGF12 swap	1	DW012721_5.5282.5282.3	controllerType=0 controllerNumber=1 scan=5282	13.2637
04835:4	1	R.C[+57.021]IN[+0.984]TD[+15.995]GS[+162.053]FHC[+57.021]VC[+57.021]NAGFHVTR.D	549	Hex(1)	C[+57]*3, D[+16], N[+1], S[+162]	633.515	4	2531.04	2531.04	0	0.3	Specific	532.76	532.76	4.27	6.78	291	>FBN1 N term EGF12 swap	1	DW012721_5.4286.4286.4	controllerType=0 controllerNumber=1 scan=4286	11.1969
05776:3	1	R.C[+57.021][-17.027]IN[+15.995]TDGS[+162.053]FHC[+57.021]VC[+57.021]NAGFHVTR.D	549	Hex(1)	C[-17][+57]*3, N[+16], S[+162]	838.346	3	2513.02	2513.03	0	-2.3	Specific	587.63	587.63	4.8	7	291	>FBN1 N term EGF12 swap	1	DW012721_5.5050.5050.3	controllerType=0 controllerNumber=1 scan=5050	12.7428
05899:3	1	R.C[+57.021][-17.027]IN[+15.995]TDGS[+162.053]FHC[+57.021]VC[+57.021]NAGFHVTR.D	549	Hex(1)	C[-17][+57]*3, N[+16], S[+162]	838.348	3	2513.03	2513.03	0	0.6	Specific	596.82	596.82	4.8	6.68	291	>FBN1 N term EGF12 swap	1	DW012721_5.5154.5154.3	controllerType=0 controllerNumber=1 scan=5154	12.9757
05828:3	1	R.C[+57.021][-17.027]IN[+15.995]TDGS[+162.053]FHC[+57.021]VC[+57.021]NAGFHVTR.D	549	Hex(1)	C[-17][+57]*3, N[+16], S[+162]	838.347	3	2513.03	2513.03	0	-0.8	Specific	611.01	611.01	4.8	7.68	291	>FBN1 N term EGF12 swap	1	DW012721_5.5099.5099.3	controllerType=0 controllerNumber=1 scan=5099	12.8535
04324:4	1	R.C[+57.021]IN[+15.995]T[+132.042]D[+15.995]GS[+162.053]FHC[+57.021]VC[+57.021]NAGFHVTR.D	549	Pent(1),Hex(1)	C[+57]*3, D[+16], N[+16], S[+162], T[+132]	670.283	4	2678.11	2678.09	0	6.9	Specific	462.6	462.6	8.01	4.04	291	>FBN1 N term EGF12 swap	1	DW012721_5.3878.3878.4	controllerType=0 controllerNumber=1 scan=3878	10.3803
03465:3	1	R.DGKNC[+57.021]EDMDEC[+57.021]SIR.N	569		C[+57]*2	576.891	3	1728.66	1728.66	0	-2.1	Specific	208.23	208.23	208.23	2.93	291	>FBN1 N term EGF12 swap	1	DW012721_5.3197.3197.4	controllerType=0 controllerNumber=1 scan=3197	8.9208
03306:2	1	R.DGKNC[+57.021]EDMDEC[+57.021]SIR.N	569		C[+57]*2	864.834	2	1728.66	1728.66	0	-1.3	Specific	386.19	386.19	386.19	6.31	291	>FBN1 N term EGF12 swap	1	DW012721_5.3069.3069.2	controllerType=0 controllerNumber=1 scan=3069	8.643
03429:3	1	R.DGKNC[+57.021]EDMDEC[+57.021]SIR.N	569		C[+57]*2	576.891	3	1728.66	1728.66	0	-2.8	Specific	499.18	499.18	499.18	7.56	291	>FBN1 N term EGF12 swap	1	DW012721_5.3169.3169.3	controllerType=0 controllerNumber=1 scan=3169	8.8587
03211:3	1	R.DGKNC[+57.021]EDMDEC[+57.021]SIR.N	569		C[+57]*2	576.891	3	1728.66	1728.66	0	-1.4	Specific	502.86	461.57	461.57	7.56	291	>FBN1 N term EGF12 swap	1	DW012721_5.2999.2999.3	controllerType=0 controllerNumber=1 scan=2999	8.4831
03354:3	1	R.DGKNC[+57.021]EDMDEC[+57.021]SIR.N	569		C[+57]*2	576.891	3	1728.66	1728.66	0	-2.3	Specific	506.48	506.48	506.48	7.56	291	>FBN1 N term EGF12 swap	1	DW012721_5.3107.3107.3	controllerType=0 controllerNumber=1 scan=3107	8.7307
03284:3	1	R.DGKNC[+57.021]EDMDEC[+57.021]SIR.N	569		C[+57]*2	576.892	3	1728.66	1728.66	0	-0.9	Specific	513.69	509.03	509.03	7.24	291	>FBN1 N term EGF12 swap	1	DW012721_5.3052.3052.3	controllerType=0 controllerNumber=1 scan=3052	8.6043
03225:2	1	R.DGKNC[+57.021]EDMDEC[+57.021]SIR.N	569		C[+57]*2	864.834	2	1728.66	1728.66	0	-1.2	Specific	556.67	546.24	546.24	6.96	291	>FBN1 N term EGF12 swap	1	DW012721_5.3010.3010.2	controllerType=0 controllerNumber=1 scan=3010	8.5084
02621:3	1	R.DGKN[+15.995]C[+57.021]EDMDEC[+57.021]SIR.N	569		C[+57]*2, N[+16]	582.222	3	1744.65	1744.66	0	-3.7	Specific	201.06	201.06	0	3.11	291	>FBN1 N term EGF12 swap	1	DW012721_5.2529.2529.3	controllerType=0 controllerNumber=1 scan=2529	7.4115
03319:3	1	R.DGKNC[+57.021]ED[+15.995]MDEC[+57.021]SIR.N	569		C[+57]*2, D[+16]	582.223	3	1744.65	1744.66	0	-2.2	Specific	209.46	209.46	4	2.58	291	>FBN1 N term EGF12 swap	1	DW012721_5.3080.3080.3	controllerType=0 controllerNumber=1 scan=3080	8.6686
03199:3	1	R.DGKNC[+57.021]ED[+15.995]MDEC[+57.021]SIR.N	569		C[+57]*2, D[+16]	582.223	3	1744.66	1744.66	0	-1.2	Specific	253.29	253.29	4	3.5	291	>FBN1 N term EGF12 swap	1	DW012721_5.2990.2990.3	controllerType=0 controllerNumber=1 scan=2990	8.4626
03132:3	1	R.DGKNC[+57.021]EDM[+15.995]DEC[+57.021]SIR.N	569		C[+57]*2, M[+16]	582.224	3	1744.66	1744.66	0	-0.5	Specific	293.65	293.65	17.73	3.84	291	>FBN1 N term EGF12 swap	1	DW012721_5.2938.2938.3	controllerType=0 controllerNumber=1 scan=2938	8.3446
03291:3	1	R.DGKNC[+57.021]EDM[+15.995]DEC[+57.021]SIR.N	569		C[+57]*2, M[+16]	582.223	3	1744.65	1744.66	0	-1.7	Specific	354.58	345.71	20.59	4.67	291	>FBN1 N term EGF12 swap	1	DW012721_5.3057.3057.3	controllerType=0 controllerNumber=1 scan=3057	8.6151
03688:2	1	K.NC[+57.021]EDMDEC[+57.021]SIR.N	572		C[+57]*2	714.759	2	1428.51	1428.52	0	-5.3	Specific	414.38	414.38	414.38	5.5	291	>FBN1 N term EGF12 swap	1	DW012721_5.3371.3371.2	controllerType=0 controllerNumber=1 scan=3371	9.2855
03614:2	1	K.NC[+57.021]EDMDEC[+57.021]SIR.N	572		C[+57]*2	714.762	2	1428.52	1428.52	0	-1.8	Specific	459.07	459.07	459.07	6.64	291	>FBN1 N term EGF12 swap	1	DW012721_5.3316.3316.2	controllerType=0 controllerNumber=1 scan=3316	9.1686
03545:2	1	K.NC[+57.021]EDMDEC[+57.021]SIR.N	572		C[+57]*2	714.762	2	1428.52	1428.52	0	-1.4	Specific	461.73	461.73	461.73	6.64	291	>FBN1 N term EGF12 swap	1	DW012721_5.3263.3263.2	controllerType=0 controllerNumber=1 scan=3263	9.0533
05963:3	1	K.[+14.016]NC[+57.021]EDMDEC[+57.021]S[+132.042]IR.N	572	Pent(1)	.[14], C[+57]*2, S[+132]	525.528	3	1574.57	1574.58	0	-4.4	Specific	98.96	91.34	69.4	1.73	291	>FBN1 N term EGF12 swap	1	DW012721_5.5205.5205.3	controllerType=0 controllerNumber=1 scan=5205	13.0894
03861:2	1	K.NC[+57.021]ED[+15.995]MDEC[+57.021]SIR.N	572		C[+57]*2, D[+16]	722.76	2	1444.51	1444.51	0	-1.1	Specific	205.51	205.51	4	2.68	291	>FBN1 N term EGF12 swap	1	DW012721_5.3509.3509.2	controllerType=0 controllerNumber=1 scan=3509	9.5817
02968:2	1	K.NC[+57.021]ED[+15.995]MDEC[+57.021]SIR.N	572		C[+57]*2, D[+16]	722.76	2	1444.51	1444.51	0	-0.6	Specific	213.68	213.68	4	3.28	291	>FBN1 N term EGF12 swap	1	DW012721_5.2811.2811.2	controllerType=0 controllerNumber=1 scan=2811	8.0584
03349:2	1	K.NC[+57.021]EDM[+15.995]DEC[+57.021]SIR.N	572		C[+57]*2, M[+16]	722.759	2	1444.51	1444.51	0	-2.5	Specific	241.84	241.84	33.68	3.05	291	>FBN1 N term EGF12 swap	1	DW012721_5.3103.3103.2	controllerType=0 controllerNumber=1 scan=3103	8.7202
02909:2	1	K.NC[+57.021]ED[+15.995]MDEC[+57.021]SIR.N	572		C[+57]*2, D[+16]	722.76	2	1444.51	1444.51	0	-0.5	Specific	268.64	268.64	4	2.97	291	>FBN1 N term EGF12 swap	1	DW012721_5.2763.2763.2	controllerType=0 controllerNumber=1 scan=2763	7.9468
03454:2	1	K.NC[+57.021]EDM[+15.995]DEC[+57.021]SIR.N	572		C[+57]*2, M[+16]	722.76	2	1444.51	1444.51	0	0	Specific	282.9	280.32	32.47	2.21	291	>FBN1 N term EGF12 swap	1	DW012721_5.3187.3187.2	controllerType=0 controllerNumber=1 scan=3187	8.8997
03506:2	1	K.NC[+57.021]EDM[+15.995]DEC[+57.021]SIR.N	572		C[+57]*2, M[+16]	722.76	2	1444.51	1444.51	0	-1.4	Specific	285.21	285.21	24.4	2.78	291	>FBN1 N term EGF12 swap	1	DW012721_5.3229.3229.2	controllerType=0 controllerNumber=1 scan=3229	8.983
03431:2	1	K.NC[+57.021]EDM[+15.995]DEC[+57.021]SIR.N	572		C[+57]*2, M[+16]	722.759	2	1444.51	1444.51	0	-2.4	Specific	290.71	290.71	26	2.78	291	>FBN1 N term EGF12 swap	1	DW012721_5.3170.3170.2	controllerType=0 controllerNumber=1 scan=3170	8.8609
03657:2	1	K.NC[+57.021]EDM[+15.995]DEC[+57.021]SIR.N	572		C[+57]*2, M[+16]	722.759	2	1444.51	1444.51	0	-2	Specific	314.76	314.76	39.82	4.47	291	>FBN1 N term EGF12 swap	1	DW012721_5.3347.3347.2	controllerType=0 controllerNumber=1 scan=3347	9.2316
03574:2	1	K.NC[+57.021]ED[+15.995]MDEC[+57.021]SIR.N	572		C[+57]*2, D[+16]	722.759	2	1444.51	1444.51	0	-2.5	Specific	329.79	329.79	0.58	4.02	291	>FBN1 N term EGF12 swap	1	DW012721_5.3288.3288.2	controllerType=0 controllerNumber=1 scan=3288	9.1037
06443:3	1	R.NMC[+57.021]LNGMC[+57.021]INEDGSFK.C	583		C[+57]*2	630.592	3	1889.76	1889.76	0	-1.9	Specific	293.75	288.56	288.56	2.9	291	>FBN1 N term EGF12 swap	1	DW012721_5.5582.5582.5	controllerType=0 controllerNumber=1 scan=5582	13.933
06373:3	1	R.NMC[+57.021]LNGMC[+57.021]INEDGSFK.C	583		C[+57]*2	630.592	3	1889.76	1889.76	0	-2	Specific	367.54	367.54	367.54	5.8	291	>FBN1 N term EGF12 swap	1	DW012721_5.5529.5529.5	controllerType=0 controllerNumber=1 scan=5529	13.8169
06095:3	1	R.NMC[+57.021]LNGMC[+57.021]INEDGSFK.C	583		C[+57]*2	630.593	3	1889.76	1889.76	0	-0.7	Specific	377.8	377.8	377.8	5.28	291	>FBN1 N term EGF12 swap	1	DW012721_5.5308.5308.3	controllerType=0 controllerNumber=1 scan=5308	13.3239
06530:2	1	R.NMC[+57.021]LNGMC[+57.021]INEDGSFK.C	583		C[+57]*2	945.385	2	1889.76	1889.76	0	-1.2	Specific	407.79	407.79	407.79	7.31	291	>FBN1 N term EGF12 swap	1	DW012721_5.5649.5649.2	controllerType=0 controllerNumber=1 scan=5649	14.0827
06030:3	1	R.NMC[+57.021]LNGMC[+57.021]INEDGSFK.C	583		C[+57]*2	630.593	3	1889.76	1889.76	0	-0.7	Specific	441.42	441.42	441.42	6.03	291	>FBN1 N term EGF12 swap	1	DW012721_5.5256.5256.3	controllerType=0 controllerNumber=1 scan=5256	13.2065
06459:2	1	R.NMC[+57.021]LNGMC[+57.021]INEDGSFK.C	583		C[+57]*2	945.386	2	1889.76	1889.76	0	-0.5	Specific	456.69	436.66	436.66	7.17	291	>FBN1 N term EGF12 swap	1	DW012721_5.5593.5593.2	controllerType=0 controllerNumber=1 scan=5593	13.9569
06324:3	1	R.NMC[+57.021]LNGMC[+57.021]INEDGSFK.C	583		C[+57]*2	630.592	3	1889.76	1889.76	0	-1.7	Specific	456.76	452.05	452.05	6.16	291	>FBN1 N term EGF12 swap	1	DW012721_5.5487.5487.3	controllerType=0 controllerNumber=1 scan=5487	13.7226
06322:2	1	R.NMC[+57.021]LNGMC[+57.021]INEDGSFK.C	583		C[+57]*2	945.386	2	1889.76	1889.76	0	-0.4	Specific	466.73	465.06	465.06	7.17	291	>FBN1 N term EGF12 swap	1	DW012721_5.5485.5485.2	controllerType=0 controllerNumber=1 scan=5485	13.7197
06384:2	1	R.NMC[+57.021]LNGMC[+57.021]INEDGSFK.C	583		C[+57]*2	945.386	2	1889.76	1889.76	0	-0.4	Specific	472.03	472.03	472.03	7.17	291	>FBN1 N term EGF12 swap	1	DW012721_5.5538.5538.2	controllerType=0 controllerNumber=1 scan=5538	13.8358
06689:2	1	R.NMC[+57.021]LNGMC[+57.021]IN[+0.984]EDGSFK.C	583		C[+57]*2, N[+1]	945.877	2	1890.75	1890.75	0	-1.2	Specific	25.48	25.48	6.83	1.72	291	>FBN1 N term EGF12 swap	1	DW012721_5.5780.5780.4	controllerType=0 controllerNumber=1 scan=5780	14.3755
06624:2	1	R.NMC[+57.021]LN[+0.984]GMC[+57.021]INEDGSFK.C	583		C[+57]*2, N[+1]	945.878	2	1890.75	1890.75	0	0	Specific	121.91	121.91	23.05	1.8	291	>FBN1 N term EGF12 swap	1	DW012721_5.5727.5727.4	controllerType=0 controllerNumber=1 scan=5727	14.2583
06087:2	1	R.NMC[+57.021]LN[+15.995]GMC[+57.021]INEDGSFK.C	583		C[+57]*2, N[+16]	953.382	2	1905.76	1905.76	0	-1.8	Specific	278.53	253.67	4	3.51	291	>FBN1 N term EGF12 swap	1	DW012721_5.5302.5302.2	controllerType=0 controllerNumber=1 scan=5302	13.309
06379:3	1	R.N[+15.995]MC[+57.021]LNGMC[+57.021]INEDGSFK.C	583		C[+57]*2, N[+16]	635.924	3	1905.76	1905.76	0	-1.9	Specific	336.08	325.1	2.62	4.28	291	>FBN1 N term EGF12 swap	1	DW012721_5.5534.5534.3	controllerType=0 controllerNumber=1 scan=5534	13.8252
06674:3	1	R.NMC[+57.021]LN[+0.984]GMC[+57.021]INEDGSFK.C	583		C[+57]*2, N[+1]	630.92	3	1890.75	1890.75	0	-1	Specific	358.39	358.39	106.2	4.3	291	>FBN1 N term EGF12 swap	1	DW012721_5.5769.5769.3	controllerType=0 controllerNumber=1 scan=5769	14.3509
06154:2	1	R.NMC[+57.021]LN[+15.995]GMC[+57.021]INEDGSFK.C	583		C[+57]*2, N[+16]	953.382	2	1905.76	1905.76	0	-1.2	Specific	360.87	349.28	4	6.01	291	>FBN1 N term EGF12 swap	1	DW012721_5.5352.5352.2	controllerType=0 controllerNumber=1 scan=5352	13.4237
06291:3	1	R.NMC[+57.021]LN[+0.984]GMC[+57.021]INEDGSFK.C	583		C[+57]*2, N[+1]	630.921	3	1890.75	1890.75	0	-0.4	Specific	372.72	372.72	109.49	5.67	291	>FBN1 N term EGF12 swap	1	DW012721_5.5459.5459.3	controllerType=0 controllerNumber=1 scan=5459	13.6593
06335:2	1	R.NMC[+57.021]LN[+15.995]GMC[+57.021]INEDGSFK.C	583		C[+57]*2, N[+16]	953.382	2	1905.76	1905.76	0	-2	Specific	375.63	354.52	21.85	6.01	291	>FBN1 N term EGF12 swap	1	DW012721_5.5497.5497.2	controllerType=0 controllerNumber=1 scan=5497	13.744
05443:2	1	R.NMC[+57.021]LN[+15.995]GMC[+57.021]INEDGSFK.C	583		C[+57]*2, N[+16]	953.382	2	1905.76	1905.76	0	-1.6	Specific	380.19	380.19	4	7.13	291	>FBN1 N term EGF12 swap	1	DW012721_5.4775.4775.2	controllerType=0 controllerNumber=1 scan=4775	12.173
05594:2	1	R.N[+15.995]MC[+57.021]LNGMC[+57.021]INEDGSFK.C	583		C[+57]*2, N[+16]	953.383	2	1905.76	1905.76	0	-0.4	Specific	389.95	389.95	2.8	6.81	291	>FBN1 N term EGF12 swap	1	DW012721_5.4897.4897.2	controllerType=0 controllerNumber=1 scan=4897	12.4242
06234:2	1	R.NMC[+57.021]LN[+15.995]GMC[+57.021]INEDGSFK.C	583		C[+57]*2, N[+16]	953.382	2	1905.76	1905.76	0	-1.7	Specific	398.93	388.94	21.95	7.13	291	>FBN1 N term EGF12 swap	1	DW012721_5.5415.5415.2	controllerType=0 controllerNumber=1 scan=5415	13.5632
06609:3	1	R.NMC[+57.021]LN[+0.984]GMC[+57.021]INEDGSFK.C	583		C[+57]*2, N[+1]	630.92	3	1890.75	1890.75	0	-1.2	Specific	413.62	406.71	120.89	6.17	291	>FBN1 N term EGF12 swap	1	DW012721_5.5716.5716.3	controllerType=0 controllerNumber=1 scan=5716	14.2335
06016:2	1	R.NMC[+57.021]LNGMC[+57.021]INEDGS[+162.053]FK.C	583	Hex(1)	C[+57]*2, S[+162]	1026.41	2	2051.82	2051.82	0	0.5	Specific	429.68	429.68	30.08	6.99	291	>FBN1 N term EGF12 swap	1	DW012721_5.5245.5245.2	controllerType=0 controllerNumber=1 scan=5245	13.1815
06591:2	1	R.NMC[+57.021]LN[+0.984]GMC[+57.021]INEDGSFK.C	583		C[+57]*2, N[+1]	945.878	2	1890.75	1890.75	0	-0.4	Specific	463.85	405.85	124.42	7.17	291	>FBN1 N term EGF12 swap	1	DW012721_5.5703.5703.2	controllerType=0 controllerNumber=1 scan=5703	14.2049
06078:2	1	R.NMC[+57.021]LNGMC[+57.021]INEDGS[+162.053]FK.C	583	Hex(1)	C[+57]*2, S[+162]	1026.41	2	2051.82	2051.82	0	0.3	Specific	464.54	464.54	68.41	7.17	291	>FBN1 N term EGF12 swap	1	DW012721_5.5296.5296.2	controllerType=0 controllerNumber=1 scan=5296	13.2974
04283:3	1	R.NMC[+57.021]LN[+15.995]GMC[+57.021]INEDGS[+203.079]FK.C	583	HexNAc(1)	C[+57]*2, N[+16], S[+203]	703.616	3	2108.83	2108.84	0	-2.5	Specific	89.83	89.83	1.2	1.81	291	>FBN1 N term EGF12 swap	1	DW012721_5.3842.3842.3	controllerType=0 controllerNumber=1 scan=3842	10.3023
06522:3	1	R.N[+15.995]MC[+57.021]LN[+0.984]GMC[+57.021]INEDGSFK.C	583		C[+57]*2, N[+1][+16]	636.253	3	1906.75	1906.74	0	0.9	Specific	96.8	96.8	2.8	1.74	291	>FBN1 N term EGF12 swap	1	DW012721_5.5643.5643.3	controllerType=0 controllerNumber=1 scan=5643	14.0677
04187:3	1	R.NMC[+57.021]LN[+15.995]GMC[+57.021]INEDGS[+203.079]FK.C	583	HexNAc(1)	C[+57]*2, N[+16], S[+203]	703.616	3	2108.83	2108.84	0	-2.2	Specific	124.54	124.54	4	2.27	291	>FBN1 N term EGF12 swap	1	DW012721_5.3769.3769.3	controllerType=0 controllerNumber=1 scan=3769	10.1399
06469:2	1	R.N[+15.995]MC[+57.021]LN[+0.984]GMC[+57.021]INEDGSFK.C	583		C[+57]*2, N[+1][+16]	953.88	2	1906.75	1906.74	0	4.9	Specific	282.98	282.98	2.8	2.71	291	>FBN1 N term EGF12 swap	1	DW012721_5.5599.5599.2	controllerType=0 controllerNumber=1 scan=5599	13.9697
06616:2	1	R.N[+15.995]MC[+57.021]LN[+0.984]GMC[+57.021]INEDGSFK.C	583		C[+57]*2, N[+1][+16]	953.876	2	1906.74	1906.74	0	0.5	Specific	299.18	299.18	2.8	4.99	291	>FBN1 N term EGF12 swap	1	DW012721_5.5720.5720.2	controllerType=0 controllerNumber=1 scan=5720	14.2422
06366:2	1	R.NMC[+57.021]LN[+0.984]GMC[+57.021]INEDGS[+162.053]FK.C	583	Hex(1)	C[+57]*2, N[+1], S[+162]	1026.9	2	2052.8	2052.8	0	-0.4	Specific	362.19	362.19	59.06	4.73	291	>FBN1 N term EGF12 swap	1	DW012721_5.5522.5522.2	controllerType=0 controllerNumber=1 scan=5522	13.8008
06281:2	1	R.NMC[+57.021]LN[+0.984]GMC[+57.021]INEDGS[+162.053]FK.C	583	Hex(1)	C[+57]*2, N[+1], S[+162]	1026.9	2	2052.8	2052.8	0	-1.7	Specific	369.82	369.82	95.55	5.8	291	>FBN1 N term EGF12 swap	1	DW012721_5.5454.5454.2	controllerType=0 controllerNumber=1 scan=5454	13.6489
04547:2	1	K.C[+57.021]IC[+57.021]KPGFQLASDGR.Y	599		C[+57]*2	804.883	2	1608.76	1608.76	0	-1.6	Specific	230.9	230.9	230.9	2.35	291	>FBN1 N term EGF12 swap	1	DW012721_5.4056.4056.2	controllerType=0 controllerNumber=1 scan=4056	10.7417
04496:3	1	K.C[+57.021]IC[+57.021]KPGFQLASDGR.Y	599		C[+57]*2	536.925	3	1608.76	1608.76	0	-0.8	Specific	450.47	450.47	450.47	6.21	291	>FBN1 N term EGF12 swap	1	DW012721_5.4013.4013.3	controllerType=0 controllerNumber=1 scan=4013	10.6556
04573:3	1	K.C[+57.021]IC[+57.021]KPGFQLASDGR.Y	599		C[+57]*2	536.925	3	1608.76	1608.76	0	-1.7	Specific	451.84	451.84	451.84	6.53	291	>FBN1 N term EGF12 swap	1	DW012721_5.4076.4076.3	controllerType=0 controllerNumber=1 scan=4076	10.7827
04717:3	1	K.C[+57.021]IC[+57.021]KPGFQLASDGR.Y	599		C[+57]*2	536.926	3	1608.76	1608.76	0	-0.1	Specific	483.1	483.1	483.1	7.25	291	>FBN1 N term EGF12 swap	1	DW012721_5.4194.4194.3	controllerType=0 controllerNumber=1 scan=4194	11.0091
04828:3	1	K.C[+57.021]IC[+57.021]KPGFQLASDGR.Y	599		C[+57]*2	536.925	3	1608.76	1608.76	0	-0.9	Specific	488.74	488.74	488.74	6.11	291	>FBN1 N term EGF12 swap	1	DW012721_5.4280.4280.3	controllerType=0 controllerNumber=1 scan=4280	11.183
04286:3	1	K.C[+57.021]IC[+57.021]KPGFQLASDGR.Y	599		C[+57]*2	536.925	3	1608.76	1608.76	0	-1.1	Specific	519.2	519.2	519.2	7.58	291	>FBN1 N term EGF12 swap	1	DW012721_5.3845.3845.3	controllerType=0 controllerNumber=1 scan=3845	10.3097
04312:2	1	K.C[+57.021]IC[+57.021]KPGFQLASDGR.Y	599		C[+57]*2	804.883	2	1608.76	1608.76	0	-1.6	Specific	529.08	529.08	529.08	6.02	291	>FBN1 N term EGF12 swap	1	DW012721_5.3869.3869.2	controllerType=0 controllerNumber=1 scan=3869	10.36
04386:2	1	K.C[+57.021]IC[+57.021]KPGFQLASDGR.Y	599		C[+57]*2	804.883	2	1608.76	1608.76	0	-1.6	Specific	529.16	529.16	529.16	6.97	291	>FBN1 N term EGF12 swap	1	DW012721_5.3925.3925.2	controllerType=0 controllerNumber=1 scan=3925	10.4795
04423:3	1	K.C[+57.021]IC[+57.021]KPGFQLASDGR.Y	599		C[+57]*2	536.925	3	1608.76	1608.76	0	-1.6	Specific	533.61	533.61	533.61	7.77	291	>FBN1 N term EGF12 swap	1	DW012721_5.3955.3955.3	controllerType=0 controllerNumber=1 scan=3955	10.5415
04224:2	1	K.C[+57.021]IC[+57.021]KPGFQLASDGR.Y	599		C[+57]*2	804.884	2	1608.76	1608.76	0	-1.3	Specific	535.27	535.27	535.27	6.97	291	>FBN1 N term EGF12 swap	1	DW012721_5.3800.3800.2	controllerType=0 controllerNumber=1 scan=3800	10.2105
04157:2	1	K.C[+57.021]IC[+57.021]KPGFQLASDGR.Y	599		C[+57]*2	804.884	2	1608.76	1608.76	0	-0.6	Specific	547.67	547.67	547.67	6.65	291	>FBN1 N term EGF12 swap	1	DW012721_5.3748.3748.2	controllerType=0 controllerNumber=1 scan=3748	10.0931
04354:3	1	K.C[+57.021]IC[+57.021]KPGFQLASDGR.Y	599		C[+57]*2	536.925	3	1608.76	1608.76	0	-1.3	Specific	549.59	549.59	549.59	7.77	291	>FBN1 N term EGF12 swap	1	DW012721_5.3900.3900.3	controllerType=0 controllerNumber=1 scan=3900	10.4276
04237:3	1	K.C[+57.021]IC[+57.021]KPGFQLASDGR.Y	599		C[+57]*2	536.926	3	1608.76	1608.76	0	1.1	Specific	550.99	550.99	550.99	7.45	291	>FBN1 N term EGF12 swap	1	DW012721_5.3807.3807.3	controllerType=0 controllerNumber=1 scan=3807	10.2235
04142:3	1	K.C[+57.021]IC[+57.021]KPGFQLASDGR.Y	599		C[+57]*2	536.925	3	1608.76	1608.76	0	-0.9	Specific	564.57	564.57	564.57	8.15	291	>FBN1 N term EGF12 swap	1	DW012721_5.3736.3736.3	controllerType=0 controllerNumber=1 scan=3736	10.0678
04210:3	1	K.C[+57.021]IC[+57.021]KPGFQLASDGR.Y	599		C[+57]*2	536.926	3	1608.76	1608.76	0	1.6	Specific	581.13	581.13	581.13	8.15	291	>FBN1 N term EGF12 swap	1	DW012721_5.3789.3789.3	controllerType=0 controllerNumber=1 scan=3789	10.1869
06226:3	1	K.C[+57.021][-17.027]IC[+57.021]KPGFQLASDGR.Y	599		C[-17][+57]*2	531.249	3	1591.73	1591.74	0	-1.3	Specific	435.68	435.68	435.68	7.31	291	>FBN1 N term EGF12 swap	1	DW012721_5.5410.5410.3	controllerType=0 controllerNumber=1 scan=5410	13.5528
06141:2	1	K.C[+57.021][-17.027]IC[+57.021]KPGFQLASDGR.Y	599		C[-17][+57]*2	796.371	2	1591.73	1591.74	0	-0.8	Specific	500.77	500.77	500.77	6.45	291	>FBN1 N term EGF12 swap	1	DW012721_5.5342.5342.2	controllerType=0 controllerNumber=1 scan=5342	13.401
06278:2	1	K.C[+57.021][-17.027]IC[+57.021]KPGFQLASDGR.Y	599		C[-17][+57]*2	796.371	2	1591.74	1591.74	0	-0.2	Specific	502.73	502.73	502.73	6.45	291	>FBN1 N term EGF12 swap	1	DW012721_5.5451.5451.2	controllerType=0 controllerNumber=1 scan=5451	13.6443
06147:3	1	K.C[+57.021][-17.027]IC[+57.021]KPGFQLASDGR.Y	599		C[-17][+57]*2	531.25	3	1591.74	1591.74	0	0.2	Specific	507.95	507.95	507.95	7.25	291	>FBN1 N term EGF12 swap	1	DW012721_5.5346.5346.3	controllerType=0 controllerNumber=1 scan=5346	13.4088
06207:2	1	K.C[+57.021][-17.027]IC[+57.021]KPGFQLASDGR.Y	599		C[-17][+57]*2	796.37	2	1591.73	1591.74	0	-1.1	Specific	512.51	512.51	512.51	6.78	291	>FBN1 N term EGF12 swap	1	DW012721_5.5395.5395.2	controllerType=0 controllerNumber=1 scan=5395	13.5223
04482:2	1	K.PGFQLASDGR.Y	603			524.264	2	1047.52	1047.52	0	-0.7	Specific	489.79	489.79	489.79	6.41	291	>FBN1 N term EGF12 swap	1	DW012721_5.4002.4002.2	controllerType=0 controllerNumber=1 scan=4002	10.6348
04397:2	1	K.PGFQLASDGR.Y	603			524.264	2	1047.52	1047.52	0	-0.3	Specific	527.86	527.86	527.86	6.6	291	>FBN1 N term EGF12 swap	1	DW012721_5.3934.3934.2	controllerType=0 controllerNumber=1 scan=3934	10.5
04214:3	1	K.PGFQLAS[+264.085]DGRYC[+57.021]K.D	603	Pent(2)	C[+57], S[+264]	588.265	3	1762.78	1762.8	0	-9	Specific	144.89	144.89	144.89	1.73	291	>FBN1 N term EGF12 swap	1	DW012721_5.3792.3792.3	controllerType=0 controllerNumber=1 scan=3792	10.1918
04297:3	1	R.YC[+57.021]KDINEC[+57.021]ETPGIC[+57.021]MNGR.C	613		C[+57]*3	739.644	3	2216.92	2216.92	0	-0.7	Specific	454.65	447.08	447.08	6.01	291	>FBN1 N term EGF12 swap	1	DW012721_5.3857.3857.3	controllerType=0 controllerNumber=1 scan=3857	10.3338
04367:3	1	R.YC[+57.021]KDINEC[+57.021]ETPGIC[+57.021]MNGR.C	613		C[+57]*3	739.644	3	2216.92	2216.92	0	-1.1	Specific	456.77	456.77	456.77	6.33	291	>FBN1 N term EGF12 swap	1	DW012721_5.3910.3910.3	controllerType=0 controllerNumber=1 scan=3910	10.4494
04331:3	1	R.YC[+57.021]KDINEC[+57.021]ETPGIC[+57.021]M[+15.995]NGR.C	613		C[+57]*3, M[+16]	744.975	3	2232.91	2232.91	0	-1.7	Specific	251.73	251.73	18.02	2.94	291	>FBN1 N term EGF12 swap	1	DW012721_5.3883.3883.3	controllerType=0 controllerNumber=1 scan=3883	10.3911
04498:3	1	R.YC[+57.021]KDINEC[+57.021]ETPGIC[+57.021]MN[+0.984]GR.C	613		C[+57]*3, N[+1]	739.971	3	2217.9	2217.9	0	-1.5	Specific	416.23	416.23	115.9	5.77	291	>FBN1 N term EGF12 swap	1	DW012721_5.4014.4014.3	controllerType=0 controllerNumber=1 scan=4014	10.6578
04578:3	1	R.YC[+57.021]KDINEC[+57.021]ETPGIC[+57.021]MN[+0.984]GR.C	613		C[+57]*3, N[+1]	739.972	3	2217.9	2217.9	0	-0.4	Specific	448.61	448.61	232.46	6.19	291	>FBN1 N term EGF12 swap	1	DW012721_5.4080.4080.3	controllerType=0 controllerNumber=1 scan=4080	10.7898
04667:3	1	R.YC[+57.021]KDINEC[+57.021]ETPGIC[+57.021]MN[+0.984]GR.C	613		C[+57]*3, N[+1]	739.972	3	2217.9	2217.9	0	-1.2	Specific	492	468.05	249.2	6.6	291	>FBN1 N term EGF12 swap	1	DW012721_5.4147.4147.3	controllerType=0 controllerNumber=1 scan=4147	10.9167
05691:2	1	K.DINEC[+57.021]ETPGIC[+57.021]MNGR.C	616		C[+57]*2	883.367	2	1765.73	1765.73	0	-2.2	Specific	257.49	253.73	253.73	3.51	291	>FBN1 N term EGF12 swap	1	DW012721_5.4978.4978.2	controllerType=0 controllerNumber=1 scan=4978	12.5947
05287:3	1	K.DINEC[+57.021]ETPGIC[+57.021]MNGR.C	616		C[+57]*2	589.247	3	1765.73	1765.73	0	-1.3	Specific	375.02	321.71	321.71	4.27	291	>FBN1 N term EGF12 swap	1	DW012721_5.4648.4648.3	controllerType=0 controllerNumber=1 scan=4648	11.9165
05206:3	1	K.DINEC[+57.021]ETPGIC[+57.021]MNGR.C	616		C[+57]*2	589.247	3	1765.73	1765.73	0	-2.1	Specific	468.67	415.24	415.24	6.53	291	>FBN1 N term EGF12 swap	1	DW012721_5.4583.4583.3	controllerType=0 controllerNumber=1 scan=4583	11.7878
05391:2	1	K.DINEC[+57.021]ETPGIC[+57.021]MNGR.C	616		C[+57]*2	883.368	2	1765.73	1765.73	0	-0.7	Specific	470.63	468.4	468.4	7.17	291	>FBN1 N term EGF12 swap	1	DW012721_5.4733.4733.2	controllerType=0 controllerNumber=1 scan=4733	12.0817
05198:2	1	K.DINEC[+57.021]ETPGIC[+57.021]MNGR.C	616		C[+57]*2	883.368	2	1765.73	1765.73	0	-0.4	Specific	485.66	435.26	435.26	7.25	291	>FBN1 N term EGF12 swap	1	DW012721_5.4576.4576.2	controllerType=0 controllerNumber=1 scan=4576	11.7734
05271:2	1	K.DINEC[+57.021]ETPGIC[+57.021]MNGR.C	616		C[+57]*2	883.368	2	1765.73	1765.73	0	-0.8	Specific	502.45	490.68	490.68	7.25	291	>FBN1 N term EGF12 swap	1	DW012721_5.4636.4636.2	controllerType=0 controllerNumber=1 scan=4636	11.8926
05223:3	1	K.DINEC[+57.021]ETPGIC[+57.021]M[+15.995]NGR.C	616		C[+57]*2, M[+16]	594.579	3	1781.72	1781.73	0	-1.6	Specific	35.65	35.65	20.91	1.79	291	>FBN1 N term EGF12 swap	1	DW012721_5.4597.4597.2	controllerType=0 controllerNumber=1 scan=4597	11.8128
04918:2	1	K.DINEC[+57.021]ETPGIC[+57.021]M[+15.995]NGR.C	616		C[+57]*2, M[+16]	891.364	2	1781.72	1781.73	0	-2.2	Specific	58.14	58.14	22.37	1.72	291	>FBN1 N term EGF12 swap	1	DW012721_5.4348.4348.2	controllerType=0 controllerNumber=1 scan=4348	11.3204
05570:3	1	K.DINEC[+57.021]ETPGIC[+57.021]MN[+0.984]GR.C	616		C[+57]*2, N[+1]	589.575	3	1766.71	1766.71	0	-1.4	Specific	86.52	86.52	86.52	1.76	291	>FBN1 N term EGF12 swap	1	DW012721_5.4878.4878.3	controllerType=0 controllerNumber=1 scan=4878	12.3871
05772:2	1	K.DINEC[+57.021]ETPGIC[+57.021]MN[+0.984]GR.C	616		C[+57]*2, N[+1]	883.861	2	1766.71	1766.71	0	-0.2	Specific	136.73	136.73	136.73	1.84	291	>FBN1 N term EGF12 swap	1	DW012721_5.5047.5047.2	controllerType=0 controllerNumber=1 scan=5047	12.7371
05147:2	1	K.DINEC[+57.021]ETPGIC[+57.021]M[+15.995]NGR.C	616		C[+57]*2, M[+16]	891.365	2	1781.72	1781.73	0	-1.5	Specific	148.9	148.9	14.89	1.93	291	>FBN1 N term EGF12 swap	1	DW012721_5.4535.4535.2	controllerType=0 controllerNumber=1 scan=4535	11.6923
05536:2	1	K.DINEC[+57.021]ETPGIC[+57.021]MN[+0.984]GR.C	616		C[+57]*2, N[+1]	883.858	2	1766.71	1766.71	0	-2.6	Specific	164.93	164.93	164.93	2.14	291	>FBN1 N term EGF12 swap	1	DW012721_5.4850.4850.2	controllerType=0 controllerNumber=1 scan=4850	12.3296
04350:2	1	K.DINEC[+57.021]ETPGIC[+57.021]M[+15.995]NGR.C	616		C[+57]*2, M[+16]	891.366	2	1781.72	1781.73	0	0	Specific	248.82	248.82	16.34	3.01	291	>FBN1 N term EGF12 swap	1	DW012721_5.3896.3896.2	controllerType=0 controllerNumber=1 scan=3896	10.4181
05461:3	1	K.DINEC[+57.021]ETPGIC[+57.021]MN[+0.984]GR.C	616		C[+57]*2, N[+1]	589.575	3	1766.71	1766.71	0	-2	Specific	353.58	225.46	144.84	3.84	291	>FBN1 N term EGF12 swap	1	DW012721_5.4793.4793.3	controllerType=0 controllerNumber=1 scan=4793	12.2084
05692:2	1	K.DINEC[+57.021]ETPGIC[+57.021]MN[+0.984]GR.C	616		C[+57]*2, N[+1]	883.861	2	1766.71	1766.71	0	-0.1	Specific	437.81	397.61	293.58	6.99	291	>FBN1 N term EGF12 swap	1	DW012721_5.4978.4978.2	controllerType=0 controllerNumber=1 scan=4978	12.5947
05622:2	1	K.DINEC[+57.021]ETPGIC[+57.021]MN[+0.984]GR.C	616		C[+57]*2, N[+1]	883.861	2	1766.71	1766.71	0	-0.2	Specific	438.04	418.11	292.75	6.99	291	>FBN1 N term EGF12 swap	1	DW012721_5.4922.4922.2	controllerType=0 controllerNumber=1 scan=4922	12.4781
05458:2	1	K.DINEC[+57.021]ETPGIC[+57.021]MN[+0.984]GR.C	616		C[+57]*2, N[+1]	883.86	2	1766.71	1766.71	0	-0.5	Specific	469.32	447.52	278.33	7.17	291	>FBN1 N term EGF12 swap	1	DW012721_5.4791.4791.2	controllerType=0 controllerNumber=1 scan=4791	12.205
05559:2	1	K.DINEC[+57.021]ETPGIC[+57.021]MN[+0.984]GR.C	616		C[+57]*2, N[+1]	883.859	2	1766.71	1766.71	0	-1.7	Specific	478.29	384.4	291.34	7.49	291	>FBN1 N term EGF12 swap	1	DW012721_5.4870.4870.2	controllerType=0 controllerNumber=1 scan=4870	12.3682
04946:2	1	R.C[+57.021][-17.027]VNTDGSYR.C	631		C[-17][+57]	527.715	2	1054.42	1054.43	0	-3	Specific	350.19	350.19	350.19	3.65	291	>FBN1 N term EGF12 swap	1	DW012721_5.4368.4368.2	controllerType=0 controllerNumber=1 scan=4368	11.3626
04574:2	1	R.C[+57.021][-17.027]VNTDGSYR.C	631		C[-17][+57]	527.716	2	1054.42	1054.43	0	-1.8	Specific	406.86	406.86	406.86	6.46	291	>FBN1 N term EGF12 swap	1	DW012721_5.4077.4077.2	controllerType=0 controllerNumber=1 scan=4077	10.7839
04850:2	1	R.C[+57.021][-17.027]VNTDGSYR.C	631		C[-17][+57]	527.716	2	1054.42	1054.43	0	-1.4	Specific	419.85	419.85	419.85	5.14	291	>FBN1 N term EGF12 swap	1	DW012721_5.4297.4297.2	controllerType=0 controllerNumber=1 scan=4297	11.2179
07731:2	1	R.C[+57.021]EC[+57.021]FPGLAVGLDGR.V	640		C[+57]*2	775.858	2	1550.71	1550.71	0	-0.5	Specific	230.02	230.02	230.02	2.43	291	>FBN1 N term EGF12 swap	1	DW012721_5.6632.6632.2	controllerType=0 controllerNumber=1 scan=6632	16.2943
07338:2	1	R.C[+57.021]EC[+57.021]FPGLAVGLDGR.V	640		C[+57]*2	775.855	2	1550.7	1550.71	0	-4	Specific	377.78	320.43	320.43	4.46	291	>FBN1 N term EGF12 swap	1	DW012721_5.6302.6302.2	controllerType=0 controllerNumber=1 scan=6302	15.5379
07561:2	1	R.C[+57.021]EC[+57.021]FPGLAVGLDGR.V	640		C[+57]*2	775.858	2	1550.71	1550.71	0	-0.4	Specific	442.85	436.87	436.87	7.17	291	>FBN1 N term EGF12 swap	1	DW012721_5.6491.6491.2	controllerType=0 controllerNumber=1 scan=6491	15.969
07016:3	1	R.C[+57.021]EC[+57.021]FPGLAVGLDGR.V	640		C[+57]*2	517.574	3	1550.71	1550.71	0	-0.7	Specific	457.59	393.73	393.73	7.17	291	>FBN1 N term EGF12 swap	1	DW012721_5.6045.6045.3	controllerType=0 controllerNumber=1 scan=6045	14.9609
07391:2	1	R.C[+57.021]EC[+57.021]FPGLAVGLDGR.V	640		C[+57]*2	775.858	2	1550.71	1550.71	0	-0.7	Specific	485.87	483.83	483.83	7.25	291	>FBN1 N term EGF12 swap	1	DW012721_5.6347.6347.2	controllerType=0 controllerNumber=1 scan=6347	15.6425
06812:3	1	R.C[+57.021]EC[+57.021]FPGLAVGLDGR.V	640		C[+57]*2	517.574	3	1550.71	1550.71	0	-1.3	Specific	494.41	381.29	381.29	7.58	291	>FBN1 N term EGF12 swap	1	DW012721_5.5881.5881.3	controllerType=0 controllerNumber=1 scan=5881	14.5946
06880:3	1	R.C[+57.021]EC[+57.021]FPGLAVGLDGR.V	640		C[+57]*2	517.574	3	1550.71	1550.71	0	-1.5	Specific	504.24	439.57	439.57	7.58	291	>FBN1 N term EGF12 swap	1	DW012721_5.5934.5934.3	controllerType=0 controllerNumber=1 scan=5934	14.7123
07189:2	1	R.C[+57.021]EC[+57.021]FPGLAVGLDGR.V	640		C[+57]*2	775.857	2	1550.71	1550.71	0	-2	Specific	515.36	471.27	471.27	7.58	291	>FBN1 N term EGF12 swap	1	DW012721_5.6181.6181.2	controllerType=0 controllerNumber=1 scan=6181	15.2666
07272:2	1	R.C[+57.021]EC[+57.021]FPGLAVGLDGR.V	640		C[+57]*2	775.857	2	1550.71	1550.71	0	-1.1	Specific	516.98	490.88	490.88	7.58	291	>FBN1 N term EGF12 swap	1	DW012721_5.6248.6248.2	controllerType=0 controllerNumber=1 scan=6248	15.4148
07043:2	1	R.C[+57.021]EC[+57.021]FPGLAVGLDGR.V	640		C[+57]*2	775.857	2	1550.71	1550.71	0	-1.1	Specific	533.28	476.29	476.29	7.77	291	>FBN1 N term EGF12 swap	1	DW012721_5.6067.6067.2	controllerType=0 controllerNumber=1 scan=6067	15.0107
06771:2	1	R.C[+57.021]EC[+57.021]FPGLAVGLDGR.V	640		C[+57]*2	775.857	2	1550.71	1550.71	0	-1.3	Specific	541.45	518.59	518.59	7.77	291	>FBN1 N term EGF12 swap	1	DW012721_5.5848.5848.2	controllerType=0 controllerNumber=1 scan=5848	14.5221
07121:2	1	R.C[+57.021]EC[+57.021]FPGLAVGLDGR.V	640		C[+57]*2	775.857	2	1550.71	1550.71	0	-1.5	Specific	545.67	511.52	511.52	7.77	291	>FBN1 N term EGF12 swap	1	DW012721_5.6124.6124.2	controllerType=0 controllerNumber=1 scan=6124	15.1407
06972:2	1	R.C[+57.021]EC[+57.021]FPGLAVGLDGR.V	640		C[+57]*2	775.858	2	1550.71	1550.71	0	-0.4	Specific	550.49	515.17	515.17	7.45	291	>FBN1 N term EGF12 swap	1	DW012721_5.6012.6012.2	controllerType=0 controllerNumber=1 scan=6012	14.8867
06943:3	1	R.C[+57.021]EC[+57.021]FPGLAVGLDGR.V	640		C[+57]*2	517.574	3	1550.71	1550.71	0	-1.3	Specific	553.61	436.01	436.01	7.77	291	>FBN1 N term EGF12 swap	1	DW012721_5.5989.5989.3	controllerType=0 controllerNumber=1 scan=5989	14.8342
06840:2	1	R.C[+57.021]EC[+57.021]FPGLAVGLDGR.V	640		C[+57]*2	775.858	2	1550.71	1550.71	0	0	Specific	567.22	548.33	548.33	8.15	291	>FBN1 N term EGF12 swap	1	DW012721_5.5901.5901.2	controllerType=0 controllerNumber=1 scan=5901	14.6392
06903:2	1	R.C[+57.021]EC[+57.021]FPGLAVGLDGR.V	640		C[+57]*2	775.857	2	1550.71	1550.71	0	-0.9	Specific	573.4	561.68	561.68	8.15	291	>FBN1 N term EGF12 swap	1	DW012721_5.5956.5956.2	controllerType=0 controllerNumber=1 scan=5956	14.7629
06821:2	1	R.C[+57.021]EC[+57.021]FPGLAVGLD[+15.995]GR.V	640		C[+57]*2, D[+16]	783.854	2	1566.7	1566.7	0	-2.2	Specific	101.57	101.57	101.57	1.77	291	>FBN1 N term EGF12 swap	1	DW012721_5.5887.5887.2	controllerType=0 controllerNumber=1 scan=5887	14.6056
07188:2	1	R.[+14.016]C[+57.021][-17.027]EC[+57.021]FPGLAVGLDGR.V	640		.[14], C[-17][+57]*2	774.353	2	1547.7	1547.7	0	0.5	Specific	326.48	301.73	301.73	3.96	291	>FBN1 N term EGF12 swap	1	DW012721_5.6181.6181.2	controllerType=0 controllerNumber=1 scan=6181	15.2666
09081:2	1	R.C[+57.021][-17.027]EC[+57.021]FPGLAVGLDGR.V	640		C[-17][+57]*2	767.343	2	1533.68	1533.68	0	-1.8	Specific	373.48	332.79	332.79	6.01	291	>FBN1 N term EGF12 swap	1	DW012721_5.7720.7720.2	controllerType=0 controllerNumber=1 scan=7720	18.8191
08940:2	1	R.C[+57.021][-17.027]EC[+57.021]FPGLAVGLDGR.V	640		C[-17][+57]*2	767.344	2	1533.68	1533.68	0	-1	Specific	505.12	480.69	480.69	7.58	291	>FBN1 N term EGF12 swap	1	DW012721_5.7606.7606.2	controllerType=0 controllerNumber=1 scan=7606	18.5541
09012:2	1	R.C[+57.021][-17.027]EC[+57.021]FPGLAVGLDGR.V	640		C[-17][+57]*2	767.343	2	1533.68	1533.68	0	-2.5	Specific	524.56	516.07	516.07	7.77	291	>FBN1 N term EGF12 swap	1	DW012721_5.7665.7665.2	controllerType=0 controllerNumber=1 scan=7665	18.6896
08804:2	1	R.C[+57.021][-17.027]EC[+57.021]FPGLAVGLDGR.V	640		C[-17][+57]*2	767.345	2	1533.68	1533.68	0	-0.3	Specific	581.3	581.3	581.3	8.15	291	>FBN1 N term EGF12 swap	1	DW012721_5.7498.7498.2	controllerType=0 controllerNumber=1 scan=7498	18.3034
08876:2	1	R.C[+57.021][-17.027]EC[+57.021]FPGLAVGLDGR.V	640		C[-17][+57]*2	767.344	2	1533.68	1533.68	0	-1	Specific	613.5	579.55	579.55	9.47	291	>FBN1 N term EGF12 swap	1	DW012721_5.7551.7551.2	controllerType=0 controllerNumber=1 scan=7551	18.427
02737:2	1	R.VC[+57.021]VDTHMR.S	654		C[+57]	509.233	2	1017.46	1017.46	0	-2.4	Specific	235.78	235.78	235.78	1.89	291	>FBN1 N term EGF12 swap	1	DW012721_5.2624.2624.2	controllerType=0 controllerNumber=1 scan=2624	7.6268
02661:2	1	R.VC[+57.021]VDTHMR.S	654		C[+57]	509.233	2	1017.46	1017.46	0	-2.5	Specific	391.41	189.38	189.38	2.52	291	>FBN1 N term EGF12 swap	1	DW012721_5.2562.2562.2	controllerType=0 controllerNumber=1 scan=2562	7.484
03871:3	1	K.RGQC[+57.021]IKPLFGAVTK.S	670		C[+57]	525.632	3	1574.88	1574.88	0	-1.4	Specific	94.58	94.58	94.58	1.73	291	>FBN1 N term EGF12 swap	1	DW012721_5.3516.3516.2	controllerType=0 controllerNumber=1 scan=3516	9.5963
03845:3	1	K.RGQC[+57.021]IKPLFGAVTK.S	670		C[+57]	525.632	3	1574.88	1574.88	0	-1.5	Specific	347.76	347.76	347.76	3.7	291	>FBN1 N term EGF12 swap	1	DW012721_5.3493.3493.3	controllerType=0 controllerNumber=1 scan=3493	9.5486
03801:2	1	K.RGQC[+57.021]IKPLFGAVTK.S	670		C[+57]	787.945	2	1574.88	1574.88	0	-0.8	Specific	411.25	397.12	397.12	5.71	291	>FBN1 N term EGF12 swap	1	DW012721_5.3457.3457.2	controllerType=0 controllerNumber=1 scan=3457	9.4704
03776:3	1	K.RGQC[+57.021]IKPLFGAVTK.S	670		C[+57]	525.632	3	1574.88	1574.88	0	-1.3	Specific	461.93	451.03	451.03	6.69	291	>FBN1 N term EGF12 swap	1	DW012721_5.3439.3439.3	controllerType=0 controllerNumber=1 scan=3439	9.4321
04905:3	1	R.GQC[+57.021]IKPLFGAVTK.S	671		C[+57]	473.598	3	1418.78	1418.78	0	-1.9	Specific	320.14	320.14	320.14	4.28	291	>FBN1 N term EGF12 swap	1	DW012721_5.4339.4339.3	controllerType=0 controllerNumber=1 scan=4339	11.3039
04693:3	1	R.GQC[+57.021]IKPLFGAVTK.S	671		C[+57]	473.598	3	1418.78	1418.78	0	-1.7	Specific	320.94	320.94	320.94	5.61	291	>FBN1 N term EGF12 swap	1	DW012721_5.4174.4174.3	controllerType=0 controllerNumber=1 scan=4174	10.97
04762:3	1	R.GQC[+57.021]IKPLFGAVTK.S	671		C[+57]	473.598	3	1418.78	1418.78	0	-1.3	Specific	323.84	323.84	323.84	5.61	291	>FBN1 N term EGF12 swap	1	DW012721_5.4230.4230.3	controllerType=0 controllerNumber=1 scan=4230	11.0847
04617:3	1	R.GQC[+57.021]IKPLFGAVTK.S	671		C[+57]	473.598	3	1418.78	1418.78	0	-2.1	Specific	342.66	342.66	342.66	5.82	291	>FBN1 N term EGF12 swap	1	DW012721_5.4110.4110.3	controllerType=0 controllerNumber=1 scan=4110	10.8467
04833:3	1	R.GQC[+57.021]IKPLFGAVTK.S	671		C[+57]	473.598	3	1418.78	1418.78	0	-1.4	Specific	343.94	343.94	343.94	4.87	291	>FBN1 N term EGF12 swap	1	DW012721_5.4284.4284.3	controllerType=0 controllerNumber=1 scan=4284	11.1935
04868:2	1	R.GQC[+57.021]IKPLFGAVTK.S	671		C[+57]	709.894	2	1418.78	1418.78	0	-1.4	Specific	388.99	388.99	388.99	5.19	291	>FBN1 N term EGF12 swap	1	DW012721_5.4311.4311.2	controllerType=0 controllerNumber=1 scan=4311	11.2464
04694:2	1	R.GQC[+57.021]IKPLFGAVTK.S	671		C[+57]	709.894	2	1418.78	1418.78	0	-1.6	Specific	460.89	460.89	460.89	6.69	291	>FBN1 N term EGF12 swap	1	DW012721_5.4175.4175.2	controllerType=0 controllerNumber=1 scan=4175	10.9712
04767:2	1	R.GQC[+57.021]IKPLFGAVTK.S	671		C[+57]	709.894	2	1418.78	1418.78	0	-0.9	Specific	491.93	491.93	491.93	6.45	291	>FBN1 N term EGF12 swap	1	DW012721_5.4234.4234.2	controllerType=0 controllerNumber=1 scan=4234	11.0898
04620:2	1	R.GQC[+57.021]IKPLFGAVTK.S	671		C[+57]	709.894	2	1418.78	1418.78	0	-1.6	Specific	503.9	503.9	503.9	6.78	291	>FBN1 N term EGF12 swap	1	DW012721_5.4113.4113.2	controllerType=0 controllerNumber=1 scan=4113	10.8503
04584:2	1	K.PLFGAVTK.S	676			416.748	2	832.49	832.493	0	-3.7	Specific	401.09	217.56	217.56	3.25	291	>FBN1 N term EGF12 swap	1	DW012721_5.4084.4084.2	controllerType=0 controllerNumber=1 scan=4084	10.7967
08253:5	1	K.SEC[+57.021]C[+57.021]C[+57.021]ASTEYAFGEPC[+57.021]QPC[+57.021]PAQNSAEYQALC[+57.021]SSGPGMTSAGSDINEC[+57.021]ALDPDIC[+57.021]PNGIC[+57.021]ENLR.G	684		C[+57]*9	1407.57	5	7033.82	7033.82	0	-0.1	Specific	216.55	216.55	20	2.42	291	>FBN1 N term EGF12 swap	1	DW012721_5.7049.7049.5	controllerType=0 controllerNumber=1 scan=7049	17.2579
08205:6	1	K.SEC[+57.021]C[+57.021]C[+57.021]ASTEYAFGEPC[+57.021]QPC[+57.021]PAQNSAEYQALC[+57.021]SSGPGMTSAGSDINEC[+57.021]ALDPDIC[+57.021]PNGIC[+57.021]ENLR.G	684		C[+57]*9	1173.31	6	7034.82	7033.82	1	-0.5	Specific	262.82	262.82	16.26	2.97	291	>FBN1 N term EGF12 swap	1	DW012721_5.7010.7010.6	controllerType=0 controllerNumber=1 scan=7010	17.1658
08190:5	1	K.SEC[+57.021]C[+57.021]C[+57.021]ASTEYAFGEPC[+57.021]QPC[+57.021]PAQNSAEYQALC[+57.021]SSGPGMTSAGSDINEC[+57.021]ALDPDIC[+57.021]PNGIC[+57.021]ENLR.G	684		C[+57]*9	1407.77	5	7034.82	7033.82	1	-0.2	Specific	424.33	424.33	18.56	5.19	291	>FBN1 N term EGF12 swap	1	DW012721_5.6998.6998.5	controllerType=0 controllerNumber=1 scan=6998	17.1377
04034:2	1	K.[+28.031]C[+57.021]IC[+57.021]NSGYEVDSTGK.N	751		.[28], C[+57]*2	809.346	2	1617.68	1617.69	0	-2.9	Specific	60.5	8.33	8.33	1.72	291	>FBN1 N term EGF12 swap	1	DW012721_5.3649.3649.2	controllerType=0 controllerNumber=1 scan=3649	9.8777
04248:2	1	K.C[+57.021]IC[+57.021]NSGYEVDSTGK.N	751		C[+57]*2	795.333	2	1589.66	1589.66	0	1.5	Specific	158.65	158.65	158.65	1.97	291	>FBN1 N term EGF12 swap	1	DW012721_5.3815.3815.2	controllerType=0 controllerNumber=1 scan=3815	10.2417
04189:2	1	K.C[+57.021]IC[+57.021]NSGYEVDSTGK.N	751		C[+57]*2	795.331	2	1589.65	1589.66	0	-1.5	Specific	345.54	345.54	345.54	4.68	291	>FBN1 N term EGF12 swap	1	DW012721_5.3771.3771.2	controllerType=0 controllerNumber=1 scan=3771	10.1443
03747:3	1	K.C[+57.021]IC[+57.021]NSGYEVDSTGK.N	751		C[+57]*2	530.557	3	1589.65	1589.66	0	-1.4	Specific	494.74	494.74	494.74	6.44	291	>FBN1 N term EGF12 swap	1	DW012721_5.3417.3417.3	controllerType=0 controllerNumber=1 scan=3417	9.3842
04066:2	1	K.C[+57.021]IC[+57.021]NSGYEVDSTGK.N	751		C[+57]*2	795.332	2	1589.66	1589.66	0	0	Specific	505.77	505.43	505.43	7.25	291	>FBN1 N term EGF12 swap	1	DW012721_5.3674.3674.2	controllerType=0 controllerNumber=1 scan=3674	9.9311
03949:2	1	K.C[+57.021]IC[+57.021]NSGYEVDSTGK.N	751		C[+57]*2	795.331	2	1589.65	1589.66	0	-2.1	Specific	531.97	531.97	531.97	7.77	291	>FBN1 N term EGF12 swap	1	DW012721_5.3581.3581.2	controllerType=0 controllerNumber=1 scan=3581	9.7362
03818:2	1	K.C[+57.021]IC[+57.021]NSGYEVDSTGK.N	751		C[+57]*2	795.331	2	1589.66	1589.66	0	-1.2	Specific	565.58	565.58	565.58	7.33	291	>FBN1 N term EGF12 swap	1	DW012721_5.3471.3471.2	controllerType=0 controllerNumber=1 scan=3471	9.5015
03745:2	1	K.C[+57.021]IC[+57.021]NSGYEVDSTGK.N	751		C[+57]*2	795.332	2	1589.66	1589.66	0	-0.6	Specific	566.84	566.84	566.84	7.19	291	>FBN1 N term EGF12 swap	1	DW012721_5.3415.3415.2	controllerType=0 controllerNumber=1 scan=3415	9.3817
03882:2	1	K.C[+57.021]IC[+57.021]NSGYEVDSTGK.N	751		C[+57]*2	795.331	2	1589.65	1589.66	0	-1.7	Specific	570.74	527.34	527.34	8.47	291	>FBN1 N term EGF12 swap	1	DW012721_5.3525.3525.2	controllerType=0 controllerNumber=1 scan=3525	9.6171
03684:3	1	K.C[+57.021]IC[+57.021]NSGYEVDSTGK.N	751		C[+57]*2	530.556	3	1589.65	1589.66	0	-2.8	Specific	576.1	492.58	492.58	8.47	291	>FBN1 N term EGF12 swap	1	DW012721_5.3367.3367.3	controllerType=0 controllerNumber=1 scan=3367	9.2749
03679:2	1	K.C[+57.021]IC[+57.021]NSGYEVDSTGK.N	751		C[+57]*2	795.331	2	1589.65	1589.66	0	-1.3	Specific	604.07	543.87	543.87	9.47	291	>FBN1 N term EGF12 swap	1	DW012721_5.3363.3363.2	controllerType=0 controllerNumber=1 scan=3363	9.2673
03728:2	1	K.[+14.016]C[+57.021]IC[+57.021]N[+0.984]SGYEVDSTGK.N	751		.[14], C[+57]*2, N[+1]	802.822	2	1604.64	1604.66	0	-12.9	Specific	228.28	228.28	166.63	1.79	291	>FBN1 N term EGF12 swap	1	DW012721_5.3401.3401.2	controllerType=0 controllerNumber=1 scan=3401	9.3484
03729:2	1	K.C[+57.021]IC[+57.021]N[+15.995]SGYEVDSTGK.N	751		C[+57]*2, N[+16]	803.327	2	1605.65	1605.65	0	-3.1	Specific	373.75	373.75	180.06	6.17	291	>FBN1 N term EGF12 swap	1	DW012721_5.3401.3401.2	controllerType=0 controllerNumber=1 scan=3401	9.3484
06295:2	1	K.C[+57.021][-17.027]IC[+57.021]NSGYEVDSTGK.N	751		C[-17][+57]*2	786.818	2	1572.63	1572.63	0	-0.8	Specific	503.09	359.66	359.66	6.13	291	>FBN1 N term EGF12 swap	1	DW012721_5.5463.5463.2	controllerType=0 controllerNumber=1 scan=5463	13.6694
06156:2	1	K.C[+57.021][-17.027]IC[+57.021]NSGYEVDSTGK.N	751		C[-17][+57]*2	786.819	2	1572.63	1572.63	0	-0.3	Specific	628.24	541.14	541.14	9.15	291	>FBN1 N term EGF12 swap	1	DW012721_5.5354.5354.2	controllerType=0 controllerNumber=1 scan=5354	13.4277
06222:2	1	K.C[+57.021][-17.027]IC[+57.021]NSGYEVDSTGK.N	751		C[-17][+57]*2	786.818	2	1572.63	1572.63	0	-1	Specific	638.53	564.14	564.14	9.47	291	>FBN1 N term EGF12 swap	1	DW012721_5.5406.5406.2	controllerType=0 controllerNumber=1 scan=5406	13.5463
03914:4	1	K.[+28.031]C[+57.021]IC[+57.021]NS[+132.042]GYEVDS[+426.137]TGK.N	751	Pent(1),Hex(1)Pent(2)	.[28], C[+57]*2, S[+132][+426]	544.722	4	2175.87	2175.87	0	-0.3	Specific	11.94	6.55	2	1.72	291	>FBN1 N term EGF12 swap	1	DW012721_5.3551.3551.3	controllerType=0 controllerNumber=1 scan=3551	9.6713
03892:4	1	K.[+28.031]C[+57.021]IC[+57.021]NS[+132.042]GYEVDS[+426.137]TGK.N	751	Pent(1),Hex(1)Pent(2)	.[28], C[+57]*2, S[+132][+426]	544.722	4	2175.87	2175.87	0	-0.1	Specific	15.74	4.19	2	1.72	291	>FBN1 N term EGF12 swap	1	DW012721_5.3532.3532.3	controllerType=0 controllerNumber=1 scan=3532	9.6311
07636:3	1	K.C[+57.021]IC[+57.021]NSGYEVDSTGKNC[+57.021]VDINEC[+57.021]VLNSLLC[+57.021]DNGQC[+57.021]R.N	751		C[+57]*6	1375.25	3	4123.73	4123.73	0	-0.8	Specific	242.56	242.56	25.83	2.37	291	>FBN1 N term EGF12 swap	1	DW012721_5.6554.6554.3	controllerType=0 controllerNumber=1 scan=6554	16.1135
07879:4	1	K.C[+57.021]IC[+57.021]NSGYEVDSTGKNC[+57.021]VDINEC[+57.021]VLNSLLC[+57.021]DNGQC[+57.021]R.N	751		C[+57]*6	1031.93	4	4124.72	4123.73	1	-5.1	Specific	400.61	400.61	11.01	5.23	291	>FBN1 N term EGF12 swap	1	DW012721_5.6748.6748.4	controllerType=0 controllerNumber=1 scan=6748	16.5636
07819:4	1	K.C[+57.021]IC[+57.021]NSGYEVDSTGKNC[+57.021]VDINEC[+57.021]VLNSLLC[+57.021]DNGQC[+57.021]R.N	751		C[+57]*6	1031.94	4	4124.72	4123.73	1	-3.3	Specific	414.8	414.8	21.57	5.24	291	>FBN1 N term EGF12 swap	1	DW012721_5.6701.6701.4	controllerType=0 controllerNumber=1 scan=6701	16.454
07614:4	1	K.C[+57.021]IC[+57.021]NSGYEVDSTGKNC[+57.021]VDINEC[+57.021]VLNSLLC[+57.021]DNGQC[+57.021]R.N	751		C[+57]*6	1031.69	4	4123.74	4123.73	0	0.4	Specific	636.22	636.22	30.83	8.03	291	>FBN1 N term EGF12 swap	1	DW012721_5.6536.6536.4	controllerType=0 controllerNumber=1 scan=6536	16.0727
07672:4	1	K.C[+57.021]IC[+57.021]NSGYEVDSTGKNC[+57.021]VDINEC[+57.021]VLNSLLC[+57.021]DNGQC[+57.021]R.N	751		C[+57]*6	1031.69	4	4123.73	4123.73	0	-0.4	Specific	658.01	658.01	23.48	9.03	291	>FBN1 N term EGF12 swap	1	DW012721_5.6584.6584.4	controllerType=0 controllerNumber=1 scan=6584	16.1843
08893:4	1	K.C[+57.021][-17.027]IC[+57.021]NSGYEVDSTGKNC[+57.021]VDINEC[+57.021]VLNSLLC[+57.021]DNGQC[+57.021]R.N	751		C[-17][+57]*6	1027.43	4	4106.7	4106.71	0	-0.6	Specific	384.09	384.09	18.72	5.69	291	>FBN1 N term EGF12 swap	1	DW012721_5.7566.7566.4	controllerType=0 controllerNumber=1 scan=7566	18.4609
07744:4	1	K.C[+57.021]IC[+57.021]NSGYEVDSTGKNC[+57.021]VDINEC[+57.021]VLNSLLC[+57.021]DN[+0.984]GQC[+57.021]R.N	751		C[+57]*6, N[+1]	1031.69	4	4123.72	4124.72	-1	1.7	Specific	471.41	471.41	39.13	6.05	291	>FBN1 N term EGF12 swap	1	DW012721_5.6643.6643.4	controllerType=0 controllerNumber=1 scan=6643	16.3201
09241:3	1	K.NC[+57.021]VDINEC[+57.021]VLNSLLC[+57.021]DNGQC[+57.021]R.N	765		C[+57]*4	851.706	3	2553.1	2553.09	0	3.3	Specific	208.17	208.17	208.17	1.79	291	>FBN1 N term EGF12 swap	1	DW012721_5.7849.7849.3	controllerType=0 controllerNumber=1 scan=7849	19.1253
08407:3	1	K.NC[+57.021]VDINEC[+57.021]VLNSLLC[+57.021]DNGQC[+57.021]R.N	765		C[+57]*4	851.7	3	2553.09	2553.09	0	-3.4	Specific	415.35	415.35	415.35	6.64	291	>FBN1 N term EGF12 swap	1	DW012721_5.7174.7174.3	controllerType=0 controllerNumber=1 scan=7174	17.5455
08068:2	1	K.NC[+57.021]VDINEC[+57.021]VLNSLLC[+57.021]DNGQC[+57.021]R.N	765		C[+57]*4	1277.05	2	2553.1	2553.09	0	0.6	Specific	467.82	467.82	467.82	6.5	291	>FBN1 N term EGF12 swap	1	DW012721_5.6902.6902.2	controllerType=0 controllerNumber=1 scan=6902	16.9161
07999:2	1	K.NC[+57.021]VDINEC[+57.021]VLNSLLC[+57.021]DNGQC[+57.021]R.N	765		C[+57]*4	1277.05	2	2553.09	2553.09	0	0	Specific	525.74	525.74	525.74	6.78	291	>FBN1 N term EGF12 swap	1	DW012721_5.6849.6849.2	controllerType=0 controllerNumber=1 scan=6849	16.7917
08058:3	1	K.NC[+57.021]VDINEC[+57.021]VLNSLLC[+57.021]DNGQC[+57.021]R.N	765		C[+57]*4	851.704	3	2553.1	2553.09	0	0.7	Specific	572.19	572.19	572.19	7.48	291	>FBN1 N term EGF12 swap	1	DW012721_5.6891.6891.3	controllerType=0 controllerNumber=1 scan=6891	16.8902
08125:3	1	K.NC[+57.021]VDINEC[+57.021]VLNSLLC[+57.021]DNGQC[+57.021]R.N	765		C[+57]*4	851.701	3	2553.09	2553.09	0	-3.1	Specific	587.67	587.67	587.67	7.8	291	>FBN1 N term EGF12 swap	1	DW012721_5.6946.6946.3	controllerType=0 controllerNumber=1 scan=6946	17.0182
07986:3	1	K.NC[+57.021]VDINEC[+57.021]VLNSLLC[+57.021]DNGQC[+57.021]R.N	765		C[+57]*4	851.702	3	2553.09	2553.09	0	-0.8	Specific	601.7	601.7	601.7	8.48	291	>FBN1 N term EGF12 swap	1	DW012721_5.6838.6838.3	controllerType=0 controllerNumber=1 scan=6838	16.7667
08325:2	1	K.NC[+57.021]VDIN[+0.984]EC[+57.021]VLNSLLC[+57.021]DNGQC[+57.021]R.N	765		C[+57]*4, N[+1]	1277.54	2	2554.08	2554.08	0	-0.2	Specific	59.32	59.32	0	1.81	291	>FBN1 N term EGF12 swap	1	DW012721_5.7108.7108.2	controllerType=0 controllerNumber=1 scan=7108	17.3943
09384:3	1	K.NC[+57.021]VDIN[+0.984]EC[+57.021]VLNSLLC[+57.021]DNGQC[+57.021]R.N	765		C[+57]*4, N[+1]	852.036	3	2554.09	2554.08	0	5.9	Specific	69.5	69.5	0	1.73	291	>FBN1 N term EGF12 swap	1	DW012721_5.7956.7956.3	controllerType=0 controllerNumber=1 scan=7956	19.3769
09097:3	1	K.N[+0.984]C[+57.021]VDINEC[+57.021]VLNSLLC[+57.021]DNGQC[+57.021]R.N	765		C[+57]*4, N[+1]	852.035	3	2554.09	2554.08	0	4.3	Specific	129.7	129.7	23.56	1.73	291	>FBN1 N term EGF12 swap	1	DW012721_5.7732.7732.3	controllerType=0 controllerNumber=1 scan=7732	18.8473
08758:3	1	K.NC[+57.021]VDIN[+0.984]EC[+57.021]VLNSLLC[+57.021]DNGQC[+57.021]R.N	765		C[+57]*4, N[+1]	852.033	3	2554.08	2554.08	0	2	Specific	283.16	283.16	0	3	291	>FBN1 N term EGF12 swap	1	DW012721_5.7460.7460.3	controllerType=0 controllerNumber=1 scan=7460	18.2151
09171:3	1	K.NC[+57.021]VDINEC[+57.021]VLNSLLC[+57.021]DN[+0.984]GQC[+57.021]R.N	765		C[+57]*4, N[+1]	852.029	3	2554.07	2554.08	0	-2.4	Specific	295.91	295.91	122.31	3.51	291	>FBN1 N term EGF12 swap	1	DW012721_5.7788.7788.3	controllerType=0 controllerNumber=1 scan=7788	18.98
08156:2	1	K.NC[+57.021]VDINEC[+57.021]VLNSLLC[+57.021]DN[+0.984]GQC[+57.021]R.N	765		C[+57]*4, N[+1]	1277.55	2	2554.09	2554.08	0	3.2	Specific	306.22	306.22	165.79	3.35	291	>FBN1 N term EGF12 swap	1	DW012721_5.6973.6973.2	controllerType=0 controllerNumber=1 scan=6973	17.0796
08638:3	1	K.NC[+57.021]VDINEC[+57.021]VLNSLLC[+57.021]DN[+0.984]GQC[+57.021]R.N	765		C[+57]*4, N[+1]	852.031	3	2554.08	2554.08	0	-0.6	Specific	320.28	320.28	48.12	3.48	291	>FBN1 N term EGF12 swap	1	DW012721_5.7362.7362.3	controllerType=0 controllerNumber=1 scan=7362	17.9862
08224:2	1	K.NC[+57.021]VDINEC[+57.021]VLNSLLC[+57.021]DN[+0.984]GQC[+57.021]R.N	765		C[+57]*4, N[+1]	1277.55	2	2554.08	2554.08	0	2.2	Specific	326.28	326.28	179.88	4.62	291	>FBN1 N term EGF12 swap	1	DW012721_5.7025.7025.2	controllerType=0 controllerNumber=1 scan=7025	17.202
09015:3	1	K.N[+0.984]C[+57.021]VDINEC[+57.021]VLNSLLC[+57.021]DNGQC[+57.021]R.N	765		C[+57]*4, N[+1]	852.031	3	2554.08	2554.08	0	-0.6	Specific	379.4	379.4	56.86	6.14	291	>FBN1 N term EGF12 swap	1	DW012721_5.7668.7668.3	controllerType=0 controllerNumber=1 scan=7668	18.6962
08474:3	1	K.NC[+57.021]VDINEC[+57.021]VLN[+0.984]SLLC[+57.021]DNGQC[+57.021]R.N	765		C[+57]*4, N[+1]	852.03	3	2554.08	2554.08	0	-0.7	Specific	392.9	392.9	8.7	6.14	291	>FBN1 N term EGF12 swap	1	DW012721_5.7230.7230.3	controllerType=0 controllerNumber=1 scan=7230	17.6758
08528:3	1	K.NC[+57.021]VDIN[+0.984]EC[+57.021]VLNSLLC[+57.021]DNGQC[+57.021]R.N	765		C[+57]*4, N[+1]	852.032	3	2554.08	2554.08	0	1	Specific	467.22	467.22	25.36	6.5	291	>FBN1 N term EGF12 swap	1	DW012721_5.7277.7277.3	controllerType=0 controllerNumber=1 scan=7277	17.7881
08946:3	1	K.N[+0.984]C[+57.021]VDINEC[+57.021]VLNSLLC[+57.021]DNGQC[+57.021]R.N	765		C[+57]*4, N[+1]	852.031	3	2554.08	2554.08	0	0.1	Specific	506.1	506.1	87.7	6.59	291	>FBN1 N term EGF12 swap	1	DW012721_5.7611.7611.3	controllerType=0 controllerNumber=1 scan=7611	18.5649
06948:3	1	K.NC[+57.021]VDINEC[+57.021]VLN[+0.984]SLLC[+57.021]DNGQC[+57.021]R.N	765		C[+57]*4, N[+1]	852.03	3	2554.08	2554.08	0	-0.9	Specific	513.45	513.45	48.44	6.59	291	>FBN1 N term EGF12 swap	1	DW012721_5.5993.5993.3	controllerType=0 controllerNumber=1 scan=5993	14.8428
08333:3	1	K.NC[+57.021]VDIN[+0.984]EC[+57.021]VLNSLLC[+57.021]DNGQC[+57.021]R.N	765		C[+57]*4, N[+1]	852.03	3	2554.08	2554.08	0	-0.7	Specific	518.82	518.82	4.82	6.59	291	>FBN1 N term EGF12 swap	1	DW012721_5.7116.7116.3	controllerType=0 controllerNumber=1 scan=7116	17.411
08261:3	1	K.NC[+57.021]VDINEC[+57.021]VLNSLLC[+57.021]DN[+0.984]GQC[+57.021]R.N	765		C[+57]*4, N[+1]	852.032	3	2554.08	2554.08	0	0.9	Specific	529.11	529.11	90.82	6.78	291	>FBN1 N term EGF12 swap	1	DW012721_5.7057.7057.3	controllerType=0 controllerNumber=1 scan=7057	17.2765
08192:3	1	K.NC[+57.021]VDINEC[+57.021]VLNSLLC[+57.021]DN[+0.984]GQC[+57.021]R.N	765		C[+57]*4, N[+1]	852.031	3	2554.08	2554.08	0	-0.2	Specific	596.52	596.52	123.51	7.48	291	>FBN1 N term EGF12 swap	1	DW012721_5.7001.7001.3	controllerType=0 controllerNumber=1 scan=7001	17.1462
03204:2	1	R.[+14.016]N[+0.984]TPGS[+162.053]YSC[+57.021]TC[+57.021]PK.G	786	Hex(1)	.[14], C[+57]*2, N[+1], S[+162]	774.813	2	1548.62	1548.62	0	-0.7	Specific	361.66	361.66	0	4.84	291	>FBN1 N term EGF12 swap	1	DW012721_5.2994.2994.2	controllerType=0 controllerNumber=1 scan=2994	8.4712
04891:2	1	K.GFIYKPDLK.T	798			540.807	2	1080.61	1080.61	0	-2.3	Specific	319.76	182.99	182.99	1.86	291	>FBN1 N term EGF12 swap	1	DW012721_5.4326.4326.2	controllerType=0 controllerNumber=1 scan=4326	11.2764
04725:2	1	K.GFIYKPDLK.T	798			540.807	2	1080.61	1080.61	0	-1.4	Specific	344.43	202.41	202.41	2.23	291	>FBN1 N term EGF12 swap	1	DW012721_5.4201.4201.2	controllerType=0 controllerNumber=1 scan=4201	11.0225
04806:2	1	K.GFIYKPDLK.T	798			540.808	2	1080.61	1080.61	0	-0.9	Specific	350.07	214.08	214.08	2.14	291	>FBN1 N term EGF12 swap	1	DW012721_5.4263.4263.2	controllerType=0 controllerNumber=1 scan=4263	11.1475
04490:2	1	K.GFIYKPDLK.T	798			540.807	2	1080.61	1080.61	0	-1.1	Specific	413.4	290.41	290.41	4.12	291	>FBN1 N term EGF12 swap	1	DW012721_5.4009.4009.2	controllerType=0 controllerNumber=1 scan=4009	10.6509
04412:2	1	K.GFIYKPDLK.T	798			540.807	2	1080.61	1080.61	0	-2	Specific	418.47	308.14	308.14	4.32	291	>FBN1 N term EGF12 swap	1	DW012721_5.3946.3946.2	controllerType=0 controllerNumber=1 scan=3946	10.5241
04559:2	1	K.GFIYKPDLK.T	798			540.807	2	1080.61	1080.61	0	-2	Specific	437.86	328.13	328.13	4.32	291	>FBN1 N term EGF12 swap	1	DW012721_5.4065.4065.2	controllerType=0 controllerNumber=1 scan=4065	10.7616
04646:2	1	K.GFIYKPDLK.T	798			540.807	2	1080.61	1080.61	0	-1.8	Specific	445.32	324.5	324.5	4.5	291	>FBN1 N term EGF12 swap	1	DW012721_5.4131.4131.2	controllerType=0 controllerNumber=1 scan=4131	10.8888
04748:3	1	K.TC[+57.021]EDIDEC[+57.021]ESSPC[+57.021]INGVC[+57.021]K.N	807		C[+57]*4	758.293	3	2272.86	2272.88	0	-7.9	Specific	483.25	439.31	439.31	5.56	291	>FBN1 N term EGF12 swap	1	DW012721_5.4220.4220.3	controllerType=0 controllerNumber=1 scan=4220	11.063
04588:3	1	K.TC[+57.021]EDIDEC[+57.021]ESSPC[+57.021]INGVC[+57.021]K.N	807		C[+57]*4	758.298	3	2272.88	2272.88	0	-1.4	Specific	543.11	500.46	500.46	7.11	291	>FBN1 N term EGF12 swap	1	DW012721_5.4088.4088.3	controllerType=0 controllerNumber=1 scan=4088	10.8053
04858:2	1	K.TC[+57.021]EDIDEC[+57.021]ES[+162.053]SPC[+57.021]INGVC[+57.021]K.N	807	Hex(1)	C[+57]*4, S[+162]	1217.96	2	2434.92	2434.94	0	-6.2	Specific	113.23	113.23	0	1.75	291	>FBN1 N term EGF12 swap	1	DW012721_5.4304.4304.2	controllerType=0 controllerNumber=1 scan=4304	11.2321
04740:2	1	K.TC[+57.021]EDIDEC[+57.021]ESS[+162.053]PC[+57.021]INGVC[+57.021]K.N	807	Hex(1)	C[+57]*4, S[+162]	1217.96	2	2434.92	2434.94	0	-5.6	Specific	156.49	156.49	0	1.89	291	>FBN1 N term EGF12 swap	1	DW012721_5.4213.4213.2	controllerType=0 controllerNumber=1 scan=4213	11.0462
04659:2	1	K.TC[+57.021]EDIDEC[+57.021]ESS[+162.053]PC[+57.021]INGVC[+57.021]K.N	807	Hex(1)	C[+57]*4, S[+162]	1217.97	2	2434.93	2434.94	0	-3	Specific	397.46	337.74	0	4.39	291	>FBN1 N term EGF12 swap	1	DW012721_5.4142.4142.2	controllerType=0 controllerNumber=1 scan=4142	10.909
04772:3	1	K.TC[+57.021]EDIDEC[+57.021]ESS[+162.053]PC[+57.021]INGVC[+57.021]K.N	807	Hex(1)	C[+57]*4, S[+162]	812.311	3	2434.92	2434.94	0	-6.8	Specific	403.76	389.58	0	5.68	291	>FBN1 N term EGF12 swap	1	DW012721_5.4237.4237.3	controllerType=0 controllerNumber=1 scan=4237	11.0943
04576:2	1	K.TC[+57.021]EDIDEC[+57.021]ESS[+162.053]PC[+57.021]INGVC[+57.021]K.N	807	Hex(1)	C[+57]*4, S[+162]	1217.97	2	2434.94	2434.94	0	1.5	Specific	523.66	440.28	0	6.78	291	>FBN1 N term EGF12 swap	1	DW012721_5.4078.4078.2	controllerType=0 controllerNumber=1 scan=4078	10.7859
04749:3	1	K.TC[+57.021]EDIDEC[+57.021]ESSPC[+57.021]IN[+0.984]GVC[+57.021]K.N	807		C[+57]*4, N[+1]	758.627	3	2273.87	2273.87	0	0.4	Specific	525.63	476.61	476.61	6.78	291	>FBN1 N term EGF12 swap	1	DW012721_5.4220.4220.3	controllerType=0 controllerNumber=1 scan=4220	11.063
04819:3	1	K.TC[+57.021]EDIDEC[+57.021]ESSPC[+57.021]IN[+0.984]GVC[+57.021]K.N	807		C[+57]*4, N[+1]	758.627	3	2273.87	2273.87	0	-0.1	Specific	535.65	512.46	512.46	6.78	291	>FBN1 N term EGF12 swap	1	DW012721_5.4274.4274.3	controllerType=0 controllerNumber=1 scan=4274	11.1717
04577:3	1	K.TC[+57.021]EDIDEC[+57.021]ESS[+162.053]PC[+57.021]INGVC[+57.021]K.N	807	Hex(1)	C[+57]*4, S[+162]	812.315	3	2434.93	2434.94	0	-1.5	Specific	546.36	509.06	0	7.11	291	>FBN1 N term EGF12 swap	1	DW012721_5.4079.4079.3	controllerType=0 controllerNumber=1 scan=4079	10.7876
04859:2	1	K.TC[+57.021]EDIDEC[+57.021]ESS[+162.053]PC[+57.021]IN[+0.984]GVC[+57.021]K.N	807	Hex(1)	C[+57]*4, N[+1], S[+162]	1218.46	2	2435.92	2435.92	0	0	Specific	217.13	217.13	0	2.56	291	>FBN1 N term EGF12 swap	1	DW012721_5.4304.4304.2	controllerType=0 controllerNumber=1 scan=4304	11.2321
04741:2	1	K.TC[+57.021]EDIDEC[+57.021]ESS[+162.053]PC[+57.021]IN[+0.984]GVC[+57.021]K.N	807	Hex(1)	C[+57]*4, N[+1], S[+162]	1218.47	2	2435.92	2435.92	0	1.7	Specific	268.25	268.25	0	4.08	291	>FBN1 N term EGF12 swap	1	DW012721_5.4213.4213.2	controllerType=0 controllerNumber=1 scan=4213	11.0462
04660:2	1	K.TC[+57.021]EDIDEC[+57.021]ES[+162.053]SPC[+57.021]IN[+0.984]GVC[+57.021]K.N	807	Hex(1)	C[+57]*4, N[+1], S[+162]	1218.47	2	2435.92	2435.92	0	1.9	Specific	428.8	388	0	6.32	291	>FBN1 N term EGF12 swap	1	DW012721_5.4142.4142.2	controllerType=0 controllerNumber=1 scan=4142	10.909
04773:3	1	K.TC[+57.021]EDIDEC[+57.021]ESS[+162.053]PC[+57.021]IN[+0.984]GVC[+57.021]K.N	807	Hex(1)	C[+57]*4, N[+1], S[+162]	812.645	3	2435.92	2435.92	0	1.1	Specific	510.27	485.04	0	6.59	291	>FBN1 N term EGF12 swap	1	DW012721_5.4237.4237.3	controllerType=0 controllerNumber=1 scan=4237	11.0943
06009:2	1	K.NSPGSFIC[+57.021]EC[+57.021]SSESTLDPTK.T	826		C[+57]*2	1108.48	2	2215.95	2215.95	0	0.4	Specific	138.11	138.11	138.11	1.93	291	>FBN1 N term EGF12 swap	1	DW012721_5.5239.5239.2	controllerType=0 controllerNumber=1 scan=5239	13.1666
05913:2	1	K.NSPGSFIC[+57.021]EC[+57.021]SSESTLDPTK.T	826		C[+57]*2	1108.48	2	2215.95	2215.95	0	0.4	Specific	344.16	284.35	284.35	3.46	291	>FBN1 N term EGF12 swap	1	DW012721_5.5165.5165.2	controllerType=0 controllerNumber=1 scan=5165	13.0008
05982:3	1	K.NSPGSFIC[+57.021]EC[+57.021]SSESTLDPTK.T	826		C[+57]*2	739.321	3	2215.95	2215.95	0	-0.4	Specific	417.89	367.72	367.72	5.18	291	>FBN1 N term EGF12 swap	1	DW012721_5.5220.5220.3	controllerType=0 controllerNumber=1 scan=5220	13.1256
05840:2	1	K.NSPGSFIC[+57.021]EC[+57.021]SSESTLDPTK.T	826		C[+57]*2	1108.48	2	2215.95	2215.95	0	0.4	Specific	451.57	377.67	377.67	5.54	291	>FBN1 N term EGF12 swap	1	DW012721_5.5109.5109.2	controllerType=0 controllerNumber=1 scan=5109	12.8766
05784:2	1	K.NSPGSFIC[+57.021]EC[+57.021]SSESTLDPTK.T	826		C[+57]*2	1108.48	2	2215.95	2215.95	0	-0.1	Specific	481.6	417.84	417.84	6.59	291	>FBN1 N term EGF12 swap	1	DW012721_5.5057.5057.2	controllerType=0 controllerNumber=1 scan=5057	12.7599
05915:3	1	K.NSPGSFIC[+57.021]EC[+57.021]SSESTLDPTK.T	826		C[+57]*2	739.321	3	2215.95	2215.95	0	-0.3	Specific	483.05	427.74	427.74	5.63	291	>FBN1 N term EGF12 swap	1	DW012721_5.5167.5167.3	controllerType=0 controllerNumber=1 scan=5167	13.0042
05841:3	1	K.NSPGSFIC[+57.021]EC[+57.021]SSESTLDPTK.T	826		C[+57]*2	739.321	3	2215.95	2215.95	0	-0.4	Specific	487.16	438.98	438.98	6.59	291	>FBN1 N term EGF12 swap	1	DW012721_5.5110.5110.3	controllerType=0 controllerNumber=1 scan=5110	12.8778
05524:3	1	K.NSPGSFIC[+57.021]EC[+57.021]SSESTLDPTK.T	826		C[+57]*2	739.319	3	2215.94	2215.95	0	-2.5	Specific	494.87	452.81	452.81	6.91	291	>FBN1 N term EGF12 swap	1	DW012721_5.4841.4841.3	controllerType=0 controllerNumber=1 scan=4841	12.3122
05787:3	1	K.NSPGSFIC[+57.021]EC[+57.021]SSESTLDPTK.T	826		C[+57]*2	739.32	3	2215.95	2215.95	0	-1.3	Specific	525.53	461.29	461.29	7.11	291	>FBN1 N term EGF12 swap	1	DW012721_5.5060.5060.3	controllerType=0 controllerNumber=1 scan=5060	12.766
05452:3	1	K.NSPGSFIC[+57.021]EC[+57.021]SSESTLDPTK.T	826		C[+57]*2	739.32	3	2215.95	2215.95	0	-1.3	Specific	558.89	506.03	506.03	7.11	291	>FBN1 N term EGF12 swap	1	DW012721_5.4785.4785.3	controllerType=0 controllerNumber=1 scan=4785	12.1916
05574:2	1	K.NSPGSFIC[+57.021]EC[+57.021]SSEST[+162.053]LDPTK.T	826	Hex(1)	C[+57]*2, T[+162]	1189.5	2	2378	2378	0	-1.3	Specific	299.7	299.7	0	3.69	291	>FBN1 N term EGF12 swap	1	DW012721_5.4880.4880.2	controllerType=0 controllerNumber=1 scan=4880	12.3915
05500:2	1	K.NSPGSFIC[+57.021]EC[+57.021]SS[+162.053]ESTLDPTK.T	826	Hex(1)	C[+57]*2, S[+162]	1189.5	2	2378	2378	0	-0.2	Specific	484.22	446.1	0	6.59	291	>FBN1 N term EGF12 swap	1	DW012721_5.4823.4823.2	controllerType=0 controllerNumber=1 scan=4823	12.2755
05436:2	1	K.NSPGSFIC[+57.021]EC[+57.021]SSESTLDPT[+162.053]K.T	826	Hex(1)	C[+57]*2, T[+162]	1189.5	2	2378	2378	0	-0.3	Specific	518.01	483.69	3.55	6.59	291	>FBN1 N term EGF12 swap	1	DW012721_5.4770.4770.2	controllerType=0 controllerNumber=1 scan=4770	12.1631
05450:3	1	K.NSPGSFIC[+57.021]EC[+57.021]SS[+162.053]ESTLDPTK.T	826	Hex(1)	C[+57]*2, S[+162]	793.338	3	2378	2378	0	-1	Specific	524.89	474.54	0	7.11	291	>FBN1 N term EGF12 swap	1	DW012721_5.4783.4783.3	controllerType=0 controllerNumber=1 scan=4783	12.1884
05916:4	1	K.[+14.016]N[+0.984]SPGSFIC[+57.021]EC[+57.021]S[+426.137]S[+294.095]ESTLDPTK.T	826	Hex(1)Pent(2),Hex(1)Pent(1)	.[14], C[+57]*2, N[+1], S[+294][+426]	738.545	4	2951.16	2951.18	0	-7.8	Specific	375.45	375.45	0	4.54	291	>FBN1 N term EGF12 swap	1	DW012721_5.5167.5167.3	controllerType=0 controllerNumber=1 scan=5167	13.0042
05170:2	1	K.TIC[+57.021]IETIK.G	846		C[+57]	489.269	2	977.531	977.534	0	-3.1	Specific	389.91	56.62	56.62	2.2	291	>FBN1 N term EGF12 swap	1	DW012721_5.4554.4554.2	controllerType=0 controllerNumber=1 scan=4554	11.7273
05033:2	1	K.TIC[+57.021]IETIK.G	846		C[+57]	489.269	2	977.531	977.534	0	-2.6	Specific	403.28	59.45	59.45	2.64	291	>FBN1 N term EGF12 swap	1	DW012721_5.4439.4439.2	controllerType=0 controllerNumber=1 scan=4439	11.5078
04746:2	1	K.TIC[+57.021]IETIK.G	846		C[+57]	489.27	2	977.532	977.534	0	-1.3	Specific	408.86	69.42	69.42	3.73	291	>FBN1 N term EGF12 swap	1	DW012721_5.4218.4218.2	controllerType=0 controllerNumber=1 scan=4218	11.0586
04966:2	1	K.TIC[+57.021]IETIK.G	846		C[+57]	489.269	2	977.531	977.534	0	-2.3	Specific	416.06	65.22	65.22	2.64	291	>FBN1 N term EGF12 swap	1	DW012721_5.4385.4385.2	controllerType=0 controllerNumber=1 scan=4385	11.397
05270:2	1	K.TIC[+57.021]IETIK.G	846		C[+57]	489.27	2	977.532	977.534	0	-1.2	Specific	421.93	73.61	73.61	2.32	291	>FBN1 N term EGF12 swap	1	DW012721_5.4634.4634.2	controllerType=0 controllerNumber=1 scan=4634	11.8864
04894:2	1	K.TIC[+57.021]IETIK.G	846		C[+57]	489.27	2	977.532	977.534	0	-1.6	Specific	431.51	70.49	70.49	2.32	291	>FBN1 N term EGF12 swap	1	DW012721_5.4330.4330.2	controllerType=0 controllerNumber=1 scan=4330	11.285
04683:2	1	K.TIC[+57.021]IETIK.G	846		C[+57]	489.27	2	977.532	977.534	0	-1.3	Specific	461.66	75.48	75.48	2.8	291	>FBN1 N term EGF12 swap	1	DW012721_5.4163.4163.2	controllerType=0 controllerNumber=1 scan=4163	10.9521
04817:2	1	K.TIC[+57.021]IETIK.G	846		C[+57]	489.27	2	977.532	977.534	0	-1.3	Specific	474.17	109.78	109.78	2.54	291	>FBN1 N term EGF12 swap	1	DW012721_5.4273.4273.2	controllerType=0 controllerNumber=1 scan=4273	11.1695
04612:2	1	K.TIC[+57.021]IETIK.G	846		C[+57]	489.27	2	977.532	977.534	0	-1.7	Specific	495.97	74.92	74.92	3.05	291	>FBN1 N term EGF12 swap	1	DW012721_5.4105.4105.2	controllerType=0 controllerNumber=1 scan=4105	10.836
05728:3	1	K.GTC[+57.021]WQTVIDGR.C	854		C[+57]	431.539	3	1292.6	1292.61	0	-2.7	Specific	341.67	329.91	329.91	3.46	291	>FBN1 N term EGF12 swap	1	DW012721_5.5008.5008.3	controllerType=0 controllerNumber=1 scan=5008	12.6565
06169:2	1	K.GTC[+57.021]WQTVIDGR.C	854		C[+57]	646.804	2	1292.6	1292.61	0	-2.7	Specific	407.11	407.11	407.11	5.32	291	>FBN1 N term EGF12 swap	1	DW012721_5.5363.5363.2	controllerType=0 controllerNumber=1 scan=5363	13.4495
05429:2	1	K.GTC[+57.021]WQTVIDGR.C	854		C[+57]	646.804	2	1292.6	1292.61	0	-3.9	Specific	423.18	423.18	423.18	5.32	291	>FBN1 N term EGF12 swap	1	DW012721_5.4763.4763.2	controllerType=0 controllerNumber=1 scan=4763	12.1469
06099:2	1	K.GTC[+57.021]WQTVIDGR.C	854		C[+57]	646.805	2	1292.6	1292.61	0	-1.9	Specific	430.65	412.91	412.91	5.5	291	>FBN1 N term EGF12 swap	1	DW012721_5.5311.5311.2	controllerType=0 controllerNumber=1 scan=5311	13.3303
05952:2	1	K.GTC[+57.021]WQTVIDGR.C	854		C[+57]	646.806	2	1292.6	1292.61	0	-0.8	Specific	449.99	449.99	449.99	6.32	291	>FBN1 N term EGF12 swap	1	DW012721_5.5197.5197.2	controllerType=0 controllerNumber=1 scan=5197	13.0732
06246:2	1	K.GTC[+57.021]WQTVIDGR.C	854		C[+57]	646.805	2	1292.6	1292.61	0	-1.6	Specific	450.32	450.32	450.32	6.64	291	>FBN1 N term EGF12 swap	1	DW012721_5.5425.5425.2	controllerType=0 controllerNumber=1 scan=5425	13.5859
05757:2	1	K.GTC[+57.021]WQTVIDGR.C	854		C[+57]	646.805	2	1292.6	1292.61	0	-1.4	Specific	456.96	456.96	456.96	5.68	291	>FBN1 N term EGF12 swap	1	DW012721_5.5032.5032.2	controllerType=0 controllerNumber=1 scan=5032	12.7077
05816:2	1	K.GTC[+57.021]WQTVIDGR.C	854		C[+57]	646.806	2	1292.6	1292.61	0	-1	Specific	467.82	467.82	467.82	6.64	291	>FBN1 N term EGF12 swap	1	DW012721_5.5087.5087.2	controllerType=0 controllerNumber=1 scan=5087	12.828
06025:2	1	K.GTC[+57.021]WQTVIDGR.C	854		C[+57]	646.806	2	1292.6	1292.61	0	-1	Specific	469.5	453.83	453.83	5.68	291	>FBN1 N term EGF12 swap	1	DW012721_5.5252.5252.2	controllerType=0 controllerNumber=1 scan=5252	13.1985
05885:2	1	K.GTC[+57.021]WQTVIDGR.C	854		C[+57]	646.805	2	1292.6	1292.61	0	-1.2	Specific	479.16	464.59	464.59	6.64	291	>FBN1 N term EGF12 swap	1	DW012721_5.5142.5142.2	controllerType=0 controllerNumber=1 scan=5142	12.9498
05696:2	1	K.GTC[+57.021]WQTVIDGR.C	854		C[+57]	646.805	2	1292.6	1292.61	0	-1.3	Specific	484.36	484.36	484.36	6.73	291	>FBN1 N term EGF12 swap	1	DW012721_5.4982.4982.2	controllerType=0 controllerNumber=1 scan=4982	12.6001
05761:2	1	K.GTC[+57.021]W[+15.995]QTVIDGR.C	854		C[+57], W[+16]	654.802	2	1308.6	1308.6	0	-2	Specific	388.35	388.35	239.75	5.32	291	>FBN1 N term EGF12 swap	1	DW012721_5.5035.5035.2	controllerType=0 controllerNumber=1 scan=5035	12.7117
05756:2	1	K.GTC[+57.021]W[+15.995]QTVID[+15.995]GR.C	854		C[+57], D[+16], W[+16]	662.8	2	1324.59	1324.6	0	-1.5	Specific	169.24	169.24	169.24	1.81	291	>FBN1 N term EGF12 swap	1	DW012721_5.5030.5030.2	controllerType=0 controllerNumber=1 scan=5030	12.7015
05477:2	1	R.C[+57.021]EININGATLK.S	865		C[+57]	616.819	2	1232.63	1232.63	0	-0.2	Specific	416.77	416.77	416.77	5	291	>FBN1 N term EGF12 swap	1	DW012721_5.4805.4805.2	controllerType=0 controllerNumber=1 scan=4805	12.2346
05409:2	1	R.C[+57.021]EININGATLK.S	865		C[+57]	616.818	2	1232.63	1232.63	0	-1.4	Specific	446.41	446.41	446.41	5.68	291	>FBN1 N term EGF12 swap	1	DW012721_5.4748.4748.2	controllerType=0 controllerNumber=1 scan=4748	12.1157
04975:2	1	R.C[+57.021]EININGATLK.S	865		C[+57]	616.818	2	1232.63	1232.63	0	-1.3	Specific	523.6	523.6	523.6	6.93	291	>FBN1 N term EGF12 swap	1	DW012721_5.4394.4394.2	controllerType=0 controllerNumber=1 scan=4394	11.4161
04906:2	1	R.C[+57.021]EININGATLK.S	865		C[+57]	616.818	2	1232.63	1232.63	0	-1.3	Specific	539.62	539.62	539.62	6.93	291	>FBN1 N term EGF12 swap	1	DW012721_5.4340.4340.2	controllerType=0 controllerNumber=1 scan=4340	11.3051
05045:2	1	R.C[+57.021]EININGATLK.S	865		C[+57]	616.818	2	1232.63	1232.63	0	-1.9	Specific	565.94	565.94	565.94	7.62	291	>FBN1 N term EGF12 swap	1	DW012721_5.4450.4450.2	controllerType=0 controllerNumber=1 scan=4450	11.5268
04960:2	1	R.C[+57.021]EIN[+15.995]INGATLK.S	865		C[+57], N[+16]	624.814	2	1248.62	1248.63	0	-3.9	Specific	189.53	189.53	114.57	1.82	291	>FBN1 N term EGF12 swap	1	DW012721_5.4378.4378.2	controllerType=0 controllerNumber=1 scan=4378	11.382
05164:2	1	R.C[+57.021]EININ[+0.984]GATLK.S	865		C[+57], N[+1]	617.31	2	1233.61	1233.61	0	-1.1	Specific	261.59	261.59	62.42	2.74	291	>FBN1 N term EGF12 swap	1	DW012721_5.4550.4550.5	controllerType=0 controllerNumber=1 scan=4550	11.7205
05244:2	1	R.C[+57.021]EININ[+0.984]GATLK.S	865		C[+57], N[+1]	617.31	2	1233.61	1233.61	0	-1.4	Specific	295.53	295.53	71.05	2.97	291	>FBN1 N term EGF12 swap	1	DW012721_5.4614.4614.5	controllerType=0 controllerNumber=1 scan=4614	11.8473
05140:3	1	R.C[+57.021]EININ[+0.984]GATLK.S	865		C[+57], N[+1]	411.875	3	1233.61	1233.61	0	-2	Specific	358.9	358.9	108.43	3.09	291	>FBN1 N term EGF12 swap	1	DW012721_5.4531.4531.3	controllerType=0 controllerNumber=1 scan=4531	11.6852
07047:2	1	R.C[+57.021][-17.027]EININGATLK.S	865		C[-17][+57]	608.304	2	1215.6	1215.6	0	-2	Specific	402.75	402.75	402.75	5.5	291	>FBN1 N term EGF12 swap	1	DW012721_5.6071.6071.2	controllerType=0 controllerNumber=1 scan=6071	15.0194
06971:2	1	R.C[+57.021][-17.027]EININGATLK.S	865		C[-17][+57]	608.305	2	1215.6	1215.6	0	-0.6	Specific	412.89	412.89	412.89	6.14	291	>FBN1 N term EGF12 swap	1	DW012721_5.6011.6011.2	controllerType=0 controllerNumber=1 scan=6011	14.8855
06906:2	1	R.C[+57.021][-17.027]EININGATLK.S	865		C[-17][+57]	608.305	2	1215.6	1215.6	0	-1.2	Specific	449.88	449.88	449.88	6.64	291	>FBN1 N term EGF12 swap	1	DW012721_5.5959.5959.2	controllerType=0 controllerNumber=1 scan=5959	14.7667
05190:2	1	R.C[+57.021]EININ[+0.984]GATLK.S	865		C[+57], N[+1]	617.31	2	1233.61	1233.61	0	-1.2	Specific	513.74	513.74	122.35	6.73	291	>FBN1 N term EGF12 swap	1	DW012721_5.4570.4570.2	controllerType=0 controllerNumber=1 scan=4570	11.7644
05410:2	1	R.C[+57.021]EININ[+0.984]GATLK.S	865		C[+57], N[+1]	617.31	2	1233.61	1233.61	0	-0.7	Specific	523.78	523.78	99.85	6.6	291	>FBN1 N term EGF12 swap	1	DW012721_5.4748.4748.2	controllerType=0 controllerNumber=1 scan=4748	12.1157
05478:2	1	R.C[+57.021]EININ[+0.984]GATLK.S	865		C[+57], N[+1]	617.31	2	1233.61	1233.61	0	-0.9	Specific	525.38	525.38	98.59	6.6	291	>FBN1 N term EGF12 swap	1	DW012721_5.4805.4805.2	controllerType=0 controllerNumber=1 scan=4805	12.2346
05342:2	1	R.C[+57.021]EININ[+0.984]GATLK.S	865		C[+57], N[+1]	617.31	2	1233.61	1233.61	0	-1.9	Specific	531.64	531.64	118.12	6.93	291	>FBN1 N term EGF12 swap	1	DW012721_5.4691.4691.2	controllerType=0 controllerNumber=1 scan=4691	11.998
05112:2	1	R.C[+57.021]EININ[+0.984]GATLK.S	865		C[+57], N[+1]	617.31	2	1233.61	1233.61	0	-1.7	Specific	540.98	540.98	128.57	6.93	291	>FBN1 N term EGF12 swap	1	DW012721_5.4506.4506.2	controllerType=0 controllerNumber=1 scan=4506	11.6385
05258:2	1	R.C[+57.021]EININ[+0.984]GATLK.S	865		C[+57], N[+1]	617.31	2	1233.61	1233.61	0	-1.4	Specific	550.33	550.33	123.91	6.93	291	>FBN1 N term EGF12 swap	1	DW012721_5.4626.4626.2	controllerType=0 controllerNumber=1 scan=4626	11.8718
07314:2	1	K.SQC[+57.021]C[+57.021]SSLGAAWGSPC[+57.021]TLC[+57.021]QVDPIC[+57.021]GK.G	876		C[+57]*5	1450.12	2	2899.23	2899.23	0	0.3	Specific	78.26	78.26	78.26	1.8	291	>FBN1 N term EGF12 swap	1	DW012721_5.6282.6282.2	controllerType=0 controllerNumber=1 scan=6282	15.4905
07135:2	1	K.SQC[+57.021]C[+57.021]SSLGAAWGSPC[+57.021]TLC[+57.021]QVDPIC[+57.021]GK.G	876		C[+57]*5	1450.12	2	2899.23	2899.23	0	-0.4	Specific	254.52	176.38	176.38	2.45	291	>FBN1 N term EGF12 swap	1	DW012721_5.6136.6136.2	controllerType=0 controllerNumber=1 scan=6136	15.1687
07196:2	1	K.SQC[+57.021]C[+57.021]SSLGAAWGSPC[+57.021]TLC[+57.021]QVDPIC[+57.021]GK.G	876		C[+57]*5	1450.12	2	2899.23	2899.23	0	0.1	Specific	255.85	183.23	183.23	2.3	291	>FBN1 N term EGF12 swap	1	DW012721_5.6187.6187.2	controllerType=0 controllerNumber=1 scan=6187	15.2815
07223:4	1	K.SQC[+57.021]C[+57.021]SSLGAAWGSPC[+57.021]TLC[+57.021]QVDPIC[+57.021]GK.G	876		C[+57]*5	725.561	4	2899.22	2899.23	0	-2.3	Specific	364.04	354.44	354.44	4.25	291	>FBN1 N term EGF12 swap	1	DW012721_5.6207.6207.4	controllerType=0 controllerNumber=1 scan=6207	15.3235
07388:3	1	K.SQC[+57.021]C[+57.021]SSLGAAWGSPC[+57.021]TLC[+57.021]QVDPIC[+57.021]GK.G	876		C[+57]*5	967.081	3	2899.23	2899.23	0	-0.9	Specific	385.57	350.89	350.89	3.93	291	>FBN1 N term EGF12 swap	1	DW012721_5.6345.6345.3	controllerType=0 controllerNumber=1 scan=6345	15.6382
07319:3	1	K.SQC[+57.021]C[+57.021]SSLGAAWGSPC[+57.021]TLC[+57.021]QVDPIC[+57.021]GK.G	876		C[+57]*5	967.08	3	2899.22	2899.23	0	-1.7	Specific	398.41	312.57	312.57	4.03	291	>FBN1 N term EGF12 swap	1	DW012721_5.6287.6287.3	controllerType=0 controllerNumber=1 scan=6287	15.5033
07122:3	1	K.SQC[+57.021]C[+57.021]SSLGAAWGSPC[+57.021]TLC[+57.021]QVDPIC[+57.021]GK.G	876		C[+57]*5	967.083	3	2899.23	2899.23	0	1.2	Specific	445.46	397.92	397.92	5.77	291	>FBN1 N term EGF12 swap	1	DW012721_5.6125.6125.3	controllerType=0 controllerNumber=1 scan=6125	15.1429
07182:3	1	K.SQC[+57.021]C[+57.021]SSLGAAWGSPC[+57.021]TLC[+57.021]QVDPIC[+57.021]GK.G	876		C[+57]*5	967.081	3	2899.23	2899.23	0	-0.8	Specific	525.93	492.65	492.65	7.02	291	>FBN1 N term EGF12 swap	1	DW012721_5.6176.6176.3	controllerType=0 controllerNumber=1 scan=6176	15.2573
07249:3	1	K.SQC[+57.021]C[+57.021]SSLGAAWGSPC[+57.021]TLC[+57.021]QVDPIC[+57.021]GK.G	876		C[+57]*5	967.081	3	2899.23	2899.23	0	-0.3	Specific	542.31	472.71	472.71	7.02	291	>FBN1 N term EGF12 swap	1	DW012721_5.6231.6231.3	controllerType=0 controllerNumber=1 scan=6231	15.379
07151:4	1	K.SQC[+57.021]C[+57.021]SSLGAAWGSPC[+57.021]TLC[+57.021]QVDPIC[+57.021]GK.G	876		C[+57]*5	725.563	4	2899.23	2899.23	0	0	Specific	595.94	568.27	568.27	7.71	291	>FBN1 N term EGF12 swap	1	DW012721_5.6147.6147.4	controllerType=0 controllerNumber=1 scan=6147	15.1934
07125:3	1	K.SQC[+57.021]C[+57.021]SSLGAAW[+15.995]GSPC[+57.021]TLC[+57.021]QVDPIC[+57.021]GK.G	876		C[+57]*5, W[+16]	972.413	3	2915.23	2915.22	0	0.2	Specific	187.27	187.27	39.6	2.05	291	>FBN1 N term EGF12 swap	1	DW012721_5.6128.6128.3	controllerType=0 controllerNumber=1 scan=6128	15.1494
05408:2	1	R.IKGTQC[+57.021]EDIDEC[+57.021]EVFPGVC[+57.021]K.N	906		C[+57]*3	1192.53	2	2384.06	2384.06	0	0.5	Specific	200.27	200.27	200.27	1.82	291	>FBN1 N term EGF12 swap	1	DW012721_5.4747.4747.2	controllerType=0 controllerNumber=1 scan=4747	12.1145
05370:4	1	R.IKGTQC[+57.021]EDIDEC[+57.021]EVFPGVC[+57.021]K.N	906		C[+57]*3	596.768	4	2384.05	2384.06	0	-2.2	Specific	297.5	297.5	297.5	3.12	291	>FBN1 N term EGF12 swap	1	DW012721_5.4716.4716.4	controllerType=0 controllerNumber=1 scan=4716	12.0475
05903:3	1	R.IKGTQC[+57.021]EDIDEC[+57.021]EVFPGVC[+57.021]K.N	906		C[+57]*3	795.357	3	2384.06	2384.06	0	0.1	Specific	344.77	344.77	344.77	3.5	291	>FBN1 N term EGF12 swap	1	DW012721_5.5157.5157.3	controllerType=0 controllerNumber=1 scan=5157	12.9815
05344:2	1	R.IKGTQC[+57.021]EDIDEC[+57.021]EVFPGVC[+57.021]K.N	906		C[+57]*3	1192.53	2	2384.06	2384.06	0	-0.1	Specific	407.75	407.75	407.75	4.55	291	>FBN1 N term EGF12 swap	1	DW012721_5.4693.4693.2	controllerType=0 controllerNumber=1 scan=4693	12.0016
05790:3	1	R.IKGTQC[+57.021]EDIDEC[+57.021]EVFPGVC[+57.021]K.N	906		C[+57]*3	795.357	3	2384.06	2384.06	0	-0.2	Specific	413.28	413.28	413.28	5.35	291	>FBN1 N term EGF12 swap	1	DW012721_5.5063.5063.3	controllerType=0 controllerNumber=1 scan=5063	12.7723
05668:3	1	R.IKGTQC[+57.021]EDIDEC[+57.021]EVFPGVC[+57.021]K.N	906		C[+57]*3	795.356	3	2384.05	2384.06	0	-1.1	Specific	436.22	436.22	436.22	5.67	291	>FBN1 N term EGF12 swap	1	DW012721_5.4959.4959.3	controllerType=0 controllerNumber=1 scan=4959	12.5518
05528:3	1	R.IKGTQC[+57.021]EDIDEC[+57.021]EVFPGVC[+57.021]K.N	906		C[+57]*3	795.356	3	2384.05	2384.06	0	-1.6	Specific	442.17	442.17	442.17	5.85	291	>FBN1 N term EGF12 swap	1	DW012721_5.4846.4846.3	controllerType=0 controllerNumber=1 scan=4846	12.3231
05457:3	1	R.IKGTQC[+57.021]EDIDEC[+57.021]EVFPGVC[+57.021]K.N	906		C[+57]*3	795.356	3	2384.05	2384.06	0	-1.7	Specific	453.19	453.19	453.19	6.81	291	>FBN1 N term EGF12 swap	1	DW012721_5.4790.4790.3	controllerType=0 controllerNumber=1 scan=4790	12.2038
05392:3	1	R.IKGTQC[+57.021]EDIDEC[+57.021]EVFPGVC[+57.021]K.N	906		C[+57]*3	795.356	3	2384.05	2384.06	0	-1	Specific	473.14	473.14	473.14	6.81	291	>FBN1 N term EGF12 swap	1	DW012721_5.4735.4735.3	controllerType=0 controllerNumber=1 scan=4735	12.0879
05318:3	1	R.IKGTQC[+57.021]EDIDEC[+57.021]EVFPGVC[+57.021]K.N	906		C[+57]*3	795.356	3	2384.05	2384.06	0	-1.3	Specific	486.73	486.73	486.73	6.89	291	>FBN1 N term EGF12 swap	1	DW012721_5.4673.4673.3	controllerType=0 controllerNumber=1 scan=4673	11.9605
05746:4	1	R.IKGTQC[+57.021]EDIDEC[+57.021]EVFPGVC[+57.021]KN[+0.984]GLC[+57.021]VNTR.G	906		C[+57]*4, N[+1]	825.625	4	3299.48	3299.48	0	-1.1	Specific	594.53	594.53	156.85	5.97	291	>FBN1 N term EGF12 swap	1	DW012721_5.5023.5023.4	controllerType=0 controllerNumber=1 scan=5023	12.6883
06132:2	1	K.GTQC[+57.021]EDIDEC[+57.021]EVFPGVC[+57.021]K.N	908		C[+57]*3	1071.94	2	2142.88	2142.88	0	0.6	Specific	187.37	145.07	145.07	2.31	291	>FBN1 N term EGF12 swap	1	DW012721_5.5334.5334.2	controllerType=0 controllerNumber=1 scan=5334	13.3828
05987:2	1	K.GTQC[+57.021]EDIDEC[+57.021]EVFPGVC[+57.021]K.N	908		C[+57]*3	1071.94	2	2142.88	2142.88	0	0.1	Specific	327	228.06	228.06	4.85	291	>FBN1 N term EGF12 swap	1	DW012721_5.5224.5224.2	controllerType=0 controllerNumber=1 scan=5224	13.1343
06125:3	1	K.GTQC[+57.021]EDIDEC[+57.021]EVFPGVC[+57.021]K.N	908		C[+57]*3	714.962	3	2142.87	2142.88	0	-2.3	Specific	356.64	305.79	305.79	4.47	291	>FBN1 N term EGF12 swap	1	DW012721_5.5330.5330.3	controllerType=0 controllerNumber=1 scan=5330	13.3745
06055:2	1	K.GTQC[+57.021]EDIDEC[+57.021]EVFPGVC[+57.021]K.N	908		C[+57]*3	1071.94	2	2142.88	2142.88	0	0.1	Specific	406.57	292.45	292.45	4.69	291	>FBN1 N term EGF12 swap	1	DW012721_5.5275.5275.2	controllerType=0 controllerNumber=1 scan=5275	13.249
06054:3	1	K.GTQC[+57.021]EDIDEC[+57.021]EVFPGVC[+57.021]K.N	908		C[+57]*3	714.963	3	2142.88	2142.88	0	-0.8	Specific	440.29	365.23	365.23	7.17	291	>FBN1 N term EGF12 swap	1	DW012721_5.5274.5274.3	controllerType=0 controllerNumber=1 scan=5274	13.2471
05984:3	1	K.GTQC[+57.021]EDIDEC[+57.021]EVFPGVC[+57.021]K.N	908		C[+57]*3	714.964	3	2142.88	2142.88	0	-0.6	Specific	478.91	386.46	386.46	7.17	291	>FBN1 N term EGF12 swap	1	DW012721_5.5221.5221.3	controllerType=0 controllerNumber=1 scan=5221	13.1277
05371:4	1	K.GT[+294.095]QC[+57.021]EDIDEC[+57.021]EVFPGVC[+57.021]K.N	908	Hex(1)Pent(1)	C[+57]*3, T[+294]	609.997	4	2436.97	2436.97	0	-2.1	Specific	93.91	40.69	20	1.82	291	>FBN1 N term EGF12 swap	1	DW012721_5.4717.4717.4	controllerType=0 controllerNumber=1 scan=4717	12.0496
06301:3	1	K.GTQC[+57.021]EDIDEC[+57.021]EVFPGVC[+57.021]KN[+0.984]GLC[+57.021]VNTR.G	908		C[+57]*4, N[+1]	1020.1	3	3058.3	3058.3	0	-0.4	Specific	209.52	209.52	110.27	2.59	291	>FBN1 N term EGF12 swap	1	DW012721_5.5467.5467.3	controllerType=0 controllerNumber=1 scan=5467	13.6781
03653:2	1	K.NGLC[+57.021]VNTR.G	926		C[+57]	467.226	2	933.445	933.457	0	-13.1	Specific	300.23	227.53	227.53	1.73	291	>FBN1 N term EGF12 swap	1	DW012721_5.3345.3345.2	controllerType=0 controllerNumber=1 scan=3345	9.2273
03307:2	1	K.N[+0.984]GLC[+57.021]VNTR.G	926		C[+57], N[+1]	467.724	2	934.44	934.441	0	-1.1	Specific	338.92	338.92	270.77	3.46	291	>FBN1 N term EGF12 swap	1	DW012721_5.3070.3070.2	controllerType=0 controllerNumber=1 scan=3070	8.6451
03719:2	1	K.N[+0.984]GLC[+57.021]VNTR.G	926		C[+57], N[+1]	467.723	2	934.439	934.441	0	-1.8	Specific	377.41	377.41	264.58	4.96	291	>FBN1 N term EGF12 swap	1	DW012721_5.3394.3394.2	controllerType=0 controllerNumber=1 scan=3394	9.3356
03789:2	1	K.N[+0.984]GLC[+57.021]VNTR.G	926		C[+57], N[+1]	467.723	2	934.439	934.441	0	-2.1	Specific	390.24	390.24	345.1	4.96	291	>FBN1 N term EGF12 swap	1	DW012721_5.3450.3450.2	controllerType=0 controllerNumber=1 scan=3450	9.4553
03654:2	1	K.N[+0.984]GLC[+57.021]VNTR.G	926		C[+57], N[+1]	467.724	2	934.44	934.441	0	-1.1	Specific	396.77	396.77	348.03	4.96	291	>FBN1 N term EGF12 swap	1	DW012721_5.3345.3345.2	controllerType=0 controllerNumber=1 scan=3345	9.2273
04369:3	1	K.C[+57.021]QC[+57.021]PSGMTLDATGR.I	938		C[+57]*2	518.554	3	1553.65	1553.65	0	-1.4	Specific	376.63	363.95	363.95	4.68	291	>FBN1 N term EGF12 swap	1	DW012721_5.3911.3911.3	controllerType=0 controllerNumber=1 scan=3911	10.4515
04295:3	1	K.C[+57.021]QC[+57.021]PSGMTLDATGR.I	938		C[+57]*2	518.554	3	1553.65	1553.65	0	-1.2	Specific	451.96	451.96	451.96	6.35	291	>FBN1 N term EGF12 swap	1	DW012721_5.3855.3855.3	controllerType=0 controllerNumber=1 scan=3855	10.3303
04228:3	1	K.C[+57.021]QC[+57.021]PSGMTLDATGR.I	938		C[+57]*2	518.554	3	1553.65	1553.65	0	-1.2	Specific	506.74	505.99	505.99	7.58	291	>FBN1 N term EGF12 swap	1	DW012721_5.3802.3802.3	controllerType=0 controllerNumber=1 scan=3802	10.2136
04499:2	1	K.C[+57.021]QC[+57.021]PSGMTLDATGR.I	938		C[+57]*2	777.327	2	1553.65	1553.65	0	-1.8	Specific	514.28	514.28	514.28	7.58	291	>FBN1 N term EGF12 swap	1	DW012721_5.4015.4015.2	controllerType=0 controllerNumber=1 scan=4015	10.6599
04424:2	1	K.C[+57.021]QC[+57.021]PSGMTLDATGR.I	938		C[+57]*2	777.327	2	1553.65	1553.65	0	-2.1	Specific	526	526	526	7.77	291	>FBN1 N term EGF12 swap	1	DW012721_5.3956.3956.2	controllerType=0 controllerNumber=1 scan=3956	10.5427
04353:2	1	K.C[+57.021]QC[+57.021]PSGMTLDATGR.I	938		C[+57]*2	777.328	2	1553.65	1553.65	0	-0.9	Specific	530.15	529	529	7.45	291	>FBN1 N term EGF12 swap	1	DW012721_5.3899.3899.2	controllerType=0 controllerNumber=1 scan=3899	10.4265
04213:2	1	K.C[+57.021]QC[+57.021]PSGMTLDATGR.I	938		C[+57]*2	777.328	2	1553.65	1553.65	0	-1.1	Specific	536.25	536.25	536.25	7.77	291	>FBN1 N term EGF12 swap	1	DW012721_5.3791.3791.2	controllerType=0 controllerNumber=1 scan=3791	10.1897
04284:2	1	K.C[+57.021]QC[+57.021]PSGMTLDATGR.I	938		C[+57]*2	777.329	2	1553.65	1553.65	0	-0.3	Specific	539.32	539.01	539.01	7.45	291	>FBN1 N term EGF12 swap	1	DW012721_5.3844.3844.2	controllerType=0 controllerNumber=1 scan=3844	10.3085
03290:2	1	K.C[+57.021]QC[+57.021]PSGM[+15.995]TLDATGR.I	938		C[+57]*2, M[+16]	785.325	2	1569.64	1569.65	0	-1.3	Specific	345.61	345.61	96.65	5.82	291	>FBN1 N term EGF12 swap	1	DW012721_5.3056.3056.2	controllerType=0 controllerNumber=1 scan=3056	8.613
03363:2	1	K.C[+57.021]QC[+57.021]PSGM[+15.995]TLDATGR.I	938		C[+57]*2, M[+16]	785.325	2	1569.64	1569.65	0	-1.1	Specific	350.84	341.97	94.35	5.82	291	>FBN1 N term EGF12 swap	1	DW012721_5.3114.3114.2	controllerType=0 controllerNumber=1 scan=3114	8.7433
04288:2	1	K.C[+57.021]QC[+57.021]PSGM[+15.995]TLDATGR.I	938		C[+57]*2, M[+16]	785.325	2	1569.64	1569.65	0	-1.8	Specific	360.21	356.53	95.3	6.01	291	>FBN1 N term EGF12 swap	1	DW012721_5.3847.3847.2	controllerType=0 controllerNumber=1 scan=3847	10.3123
04258:2	1	K.C[+57.021]QC[+57.021]PSGM[+15.995]TLDATGR.I	938		C[+57]*2, M[+16]	785.324	2	1569.64	1569.65	0	-2.4	Specific	383.97	381.34	84.29	7.13	291	>FBN1 N term EGF12 swap	1	DW012721_5.3823.3823.4	controllerType=0 controllerNumber=1 scan=3823	10.2609
06086:2	1	K.C[+57.021][-17.027]QC[+57.021]PSGMTLDATGR.I	938		C[-17][+57]*2	768.815	2	1536.62	1536.62	0	-0.4	Specific	547.51	547.51	547.51	7.45	291	>FBN1 N term EGF12 swap	1	DW012721_5.5301.5301.2	controllerType=0 controllerNumber=1 scan=5301	13.3068
06010:2	1	K.C[+57.021][-17.027]QC[+57.021]PSGMTLDATGR.I	938		C[-17][+57]*2	768.815	2	1536.62	1536.62	0	-0.5	Specific	570.34	570.34	570.34	8.15	291	>FBN1 N term EGF12 swap	1	DW012721_5.5241.5241.2	controllerType=0 controllerNumber=1 scan=5241	13.1728
05943:2	1	K.C[+57.021][-17.027]QC[+57.021]PSGMTLDATGR.I	938		C[-17][+57]*2	768.816	2	1536.62	1536.62	0	0	Specific	583.98	583.98	583.98	8.15	291	>FBN1 N term EGF12 swap	1	DW012721_5.5188.5188.2	controllerType=0 controllerNumber=1 scan=5188	13.0525
06044:2	1	K.C[+57.021][-17.027]QC[+57.021]PSGM[+15.995]TLDATGR.I	938		C[-17][+57]*2, M[+16]	776.811	2	1552.62	1552.62	0	-2.1	Specific	51.71	51.71	46.12	1.72	291	>FBN1 N term EGF12 swap	1	DW012721_5.5266.5266.2	controllerType=0 controllerNumber=1 scan=5266	13.2279
05851:2	1	K.C[+57.021][-17.027]QC[+57.021]PSGM[+15.995]TLDATGR.I	938		C[-17][+57]*2, M[+16]	776.816	2	1552.62	1552.62	0	4	Specific	139.51	139.51	98.29	1.74	291	>FBN1 N term EGF12 swap	1	DW012721_5.5117.5117.2	controllerType=0 controllerNumber=1 scan=5117	12.8923
04227:3	1	K.C[+57.021][-17.027]QC[+57.021]PSGM[+15.995]TLDATGR.I	938		C[-17][+57]*2, M[+16]	518.207	3	1552.61	1552.62	0	-8.9	Specific	259.52	259.52	128.11	2.32	291	>FBN1 N term EGF12 swap	1	DW012721_5.3802.3802.3	controllerType=0 controllerNumber=1 scan=3802	10.2136
05965:2	1	K.C[+57.021][-17.027]QC[+57.021]PSGM[+15.995]TLDATGR.I	938		C[-17][+57]*2, M[+16]	776.812	2	1552.62	1552.62	0	-1.5	Specific	280.14	280.14	109.9	3.59	291	>FBN1 N term EGF12 swap	1	DW012721_5.5206.5206.2	controllerType=0 controllerNumber=1 scan=5206	13.0916
05044:2	1	R.LETC[+57.021]FLR.Y	958		C[+57]	469.741	2	938.475	938.476	0	-1.8	Specific	328.94	163	163	2.49	291	>FBN1 N term EGF12 swap	1	DW012721_5.4449.4449.2	controllerType=0 controllerNumber=1 scan=4449	11.5257
05227:2	1	R.LETC[+57.021]FLR.Y	958		C[+57]	469.741	2	938.475	938.476	0	-1.2	Specific	345.61	126.68	126.68	2.11	291	>FBN1 N term EGF12 swap	1	DW012721_5.4600.4600.2	controllerType=0 controllerNumber=1 scan=4600	11.8173
04977:2	1	R.LETC[+57.021]FLR.Y	958		C[+57]	469.741	2	938.475	938.476	0	-2	Specific	345.98	117.59	117.59	2.11	291	>FBN1 N term EGF12 swap	1	DW012721_5.4396.4396.2	controllerType=0 controllerNumber=1 scan=4396	11.4185
05417:2	1	R.LETC[+57.021]FLR.Y	958		C[+57]	469.74	2	938.473	938.476	0	-3.3	Specific	350.07	203.08	203.08	2.72	291	>FBN1 N term EGF12 swap	1	DW012721_5.4754.4754.2	controllerType=0 controllerNumber=1 scan=4754	12.1278
05111:2	1	R.LETC[+57.021]FLR.Y	958		C[+57]	469.741	2	938.474	938.476	0	-2.2	Specific	351.9	127.74	127.74	2.11	291	>FBN1 N term EGF12 swap	1	DW012721_5.4505.4505.2	controllerType=0 controllerNumber=1 scan=4505	11.6373
05314:2	1	R.LETC[+57.021]FLR.Y	958		C[+57]	469.741	2	938.474	938.476	0	-2.2	Specific	363.31	168.86	168.86	2.65	291	>FBN1 N term EGF12 swap	1	DW012721_5.4670.4670.2	controllerType=0 controllerNumber=1 scan=4670	11.9567
05191:3	1	R.YEDEEC[+57.021]TLPIAGR.H	965		C[+57]	518.236	3	1552.69	1552.69	0	-0.3	Specific	266.14	198.75	198.75	2.55	291	>FBN1 N term EGF12 swap	1	DW012721_5.4571.4571.4	controllerType=0 controllerNumber=1 scan=4571	11.7656
05277:2	1	R.YEDEEC[+57.021]TLPIAGR.H	965		C[+57]	776.851	2	1552.69	1552.69	0	-0.2	Specific	286.92	286.92	286.92	2.6	291	>FBN1 N term EGF12 swap	1	DW012721_5.4641.4641.5	controllerType=0 controllerNumber=1 scan=4641	11.9005
05394:2	1	R.YEDEEC[+57.021]TLPIAGR.H	965		C[+57]	776.851	2	1552.69	1552.69	0	-0.2	Specific	344.45	344.45	344.45	4.18	291	>FBN1 N term EGF12 swap	1	DW012721_5.4737.4737.2	controllerType=0 controllerNumber=1 scan=4737	12.0913
05217:2	1	R.YEDEEC[+57.021]TLPIAGR.H	965		C[+57]	776.85	2	1552.69	1552.69	0	-0.9	Specific	537.33	534.47	534.47	7.45	291	>FBN1 N term EGF12 swap	1	DW012721_5.4592.4592.2	controllerType=0 controllerNumber=1 scan=4592	11.8063
05368:2	1	R.YEDEEC[+57.021]TLPIAGR.H	965		C[+57]	776.85	2	1552.69	1552.69	0	-1.3	Specific	550.09	512.6	512.6	7.77	291	>FBN1 N term EGF12 swap	1	DW012721_5.4714.4714.2	controllerType=0 controllerNumber=1 scan=4714	12.0449
05286:2	1	R.YEDEEC[+57.021]TLPIAGR.H	965		C[+57]	776.851	2	1552.69	1552.69	0	-0.6	Specific	555.53	553.78	553.78	7.45	291	>FBN1 N term EGF12 swap	1	DW012721_5.4647.4647.2	controllerType=0 controllerNumber=1 scan=4647	11.9154
05137:2	1	R.YEDEEC[+57.021]TLPIAGR.H	965		C[+57]	776.85	2	1552.69	1552.69	0	-1.3	Specific	566.24	528.16	528.16	8.47	291	>FBN1 N term EGF12 swap	1	DW012721_5.4528.4528.2	controllerType=0 controllerNumber=1 scan=4528	11.6798
06275:3	1	R.MDAC[+57.021]C[+57.021]C[+57.021]SVGAAWGTEEC[+57.021]EEC[+57.021]PMR.N	980		C[+57]*5	922.667	3	2765.99	2765.98	0	0.5	Specific	346.94	346.94	346.94	4.84	291	>FBN1 N term EGF12 swap	1	DW012721_5.5447.5447.3	controllerType=0 controllerNumber=1 scan=5447	13.6347
06028:3	1	R.MDAC[+57.021]C[+57.021]C[+57.021]SVGAAWGTEEC[+57.021]EEC[+57.021]PMR.N	980		C[+57]*5	922.666	3	2765.98	2765.98	0	-0.1	Specific	550.88	526.3	526.3	6.78	291	>FBN1 N term EGF12 swap	1	DW012721_5.5254.5254.3	controllerType=0 controllerNumber=1 scan=5254	13.2029
06112:3	1	R.MDAC[+57.021]C[+57.021]C[+57.021]SVGAAWGTEEC[+57.021]EEC[+57.021]PMR.N	980		C[+57]*5	922.667	3	2765.99	2765.98	0	0.1	Specific	569.03	534.09	534.09	7.48	291	>FBN1 N term EGF12 swap	1	DW012721_5.5321.5321.3	controllerType=0 controllerNumber=1 scan=5321	13.3531
04663:3	1	R.NTPEYEELC[+57.021]PR.G	1003		C[+57]	469.878	3	1407.62	1407.62	0	-0.8	Specific	398.67	377.62	377.62	4.63	291	>FBN1 N term EGF12 swap	1	DW012721_5.4145.4145.3	controllerType=0 controllerNumber=1 scan=4145	10.9129
04931:2	1	R.NTPEYEELC[+57.021]PR.G	1003		C[+57]	704.312	2	1407.62	1407.62	0	-2.9	Specific	426.47	426.47	426.47	5.5	291	>FBN1 N term EGF12 swap	1	DW012721_5.4356.4356.2	controllerType=0 controllerNumber=1 scan=4356	11.3368
04733:3	1	R.NTPEYEELC[+57.021]PR.G	1003		C[+57]	469.878	3	1407.62	1407.62	0	-1.2	Specific	481.14	477.06	477.06	5.59	291	>FBN1 N term EGF12 swap	1	DW012721_5.4208.4208.3	controllerType=0 controllerNumber=1 scan=4208	11.0381
04601:2	1	R.NTPEYEELC[+57.021]PR.G	1003		C[+57]	704.315	2	1407.62	1407.62	0	1	Specific	505.97	505.97	505.97	6.41	291	>FBN1 N term EGF12 swap	1	DW012721_5.4099.4099.2	controllerType=0 controllerNumber=1 scan=4099	10.825
04851:2	1	R.NTPEYEELC[+57.021]PR.G	1003		C[+57]	704.314	2	1407.62	1407.62	0	-0.2	Specific	553.48	542.04	542.04	6.6	291	>FBN1 N term EGF12 swap	1	DW012721_5.4298.4298.2	controllerType=0 controllerNumber=1 scan=4298	11.2195
04684:2	1	R.NTPEYEELC[+57.021]PR.G	1003		C[+57]	704.314	2	1407.62	1407.62	0	-0.7	Specific	563.41	525.76	525.76	7.3	291	>FBN1 N term EGF12 swap	1	DW012721_5.4164.4164.2	controllerType=0 controllerNumber=1 scan=4164	10.9533
04763:2	1	R.NTPEYEELC[+57.021]PR.G	1003		C[+57]	704.314	2	1407.62	1407.62	0	0	Specific	576.08	550.41	550.41	7.3	291	>FBN1 N term EGF12 swap	1	DW012721_5.4231.4231.2	controllerType=0 controllerNumber=1 scan=4231	11.0859
04032:2	1	K.EITNGKPFFK.D	1021			590.821	2	1180.63	1180.64	0	-1.6	Specific	404.04	262.39	262.39	2.83	291	>FBN1 N term EGF12 swap	1	DW012721_5.3648.3648.2	controllerType=0 controllerNumber=1 scan=3648	9.8765
04645:2	1	K.EITN[+0.984]GKPFFK.D	1021		N[+1]	591.313	2	1181.62	1181.62	0	-1.8	Specific	374.33	245.11	245.11	2.46	291	>FBN1 N term EGF12 swap	1	DW012721_5.4130.4130.2	controllerType=0 controllerNumber=1 scan=4130	10.8876
04570:2	1	K.EITN[+0.984]GKPFFK.D	1021		N[+1]	591.312	2	1181.62	1181.62	0	-2.1	Specific	389.46	249.06	249.06	2.62	291	>FBN1 N term EGF12 swap	1	DW012721_5.4075.4075.2	controllerType=0 controllerNumber=1 scan=4075	10.7812
04414:2	1	K.EITN[+0.984]GKPFFK.D	1021		N[+1]	591.312	2	1181.62	1181.62	0	-2.3	Specific	405.7	265.82	265.82	3	291	>FBN1 N term EGF12 swap	1	DW012721_5.3947.3947.2	controllerType=0 controllerNumber=1 scan=3947	10.5253
04492:2	1	K.EITN[+0.984]GKPFFK.D	1021		N[+1]	591.313	2	1181.62	1181.62	0	-1.9	Specific	413.27	275.43	275.43	4.12	291	>FBN1 N term EGF12 swap	1	DW012721_5.4011.4011.2	controllerType=0 controllerNumber=1 scan=4011	10.6533
04373:3	1	K.EITNGKPFFKDINEC[+57.021]K.M	1021		C[+57]	647.323	3	1939.95	1939.96	0	-1.8	Specific	257.85	257.85	257.85	2.77	291	>FBN1 N term EGF12 swap	1	DW012721_5.3915.3915.4	controllerType=0 controllerNumber=1 scan=3915	10.458
05002:4	1	K.EITN[+0.984]GKPFFKDINEC[+57.021]K.M	1021		C[+57], N[+1]	485.99	4	1940.94	1940.94	0	-2.1	Specific	299.38	299.38	259.63	3.4	291	>FBN1 N term EGF12 swap	1	DW012721_5.4414.4414.4	controllerType=0 controllerNumber=1 scan=4414	11.4517
04840:3	1	K.EITN[+0.984]GKPFFKDINEC[+57.021]K.M	1021		C[+57], N[+1]	647.651	3	1940.94	1940.94	0	-1.4	Specific	412.77	412.77	313.07	5.54	291	>FBN1 N term EGF12 swap	1	DW012721_5.4289.4289.3	controllerType=0 controllerNumber=1 scan=4289	11.2014
04876:4	1	K.EITN[+0.984]GKPFFKDINEC[+57.021]K.M	1021		C[+57], N[+1]	485.99	4	1940.94	1940.94	0	-2	Specific	428.18	428.18	307.25	7.29	291	>FBN1 N term EGF12 swap	1	DW012721_5.4317.4317.4	controllerType=0 controllerNumber=1 scan=4317	11.2613
04809:4	1	K.EITN[+0.984]GKPFFKDINEC[+57.021]K.M	1021		C[+57], N[+1]	485.99	4	1940.94	1940.94	0	-1	Specific	500.27	500.27	376.1	7.56	291	>FBN1 N term EGF12 swap	1	DW012721_5.4266.4266.4	controllerType=0 controllerNumber=1 scan=4266	11.1527
04132:3	1	K.PFFKDINEC[+57.021]K.M	1027		C[+57]	433.213	3	1297.62	1297.62	0	-0.4	Specific	233.8	233.8	233.8	1.76	291	>FBN1 N term EGF12 swap	1	DW012721_5.3728.3728.3	controllerType=0 controllerNumber=1 scan=3728	10.0494
03436:2	1	K.MIPSLC[+57.021]THGK.C	1037		C[+57]	572.285	2	1143.56	1143.56	0	-2.3	Specific	316.25	233.57	233.57	2.01	291	>FBN1 N term EGF12 swap	1	DW012721_5.3175.3175.2	controllerType=0 controllerNumber=1 scan=3175	8.8726
03392:2	1	K.MIPSLC[+57.021]THGK.C	1037		C[+57]	572.285	2	1143.56	1143.56	0	-1.8	Specific	406.34	250.03	250.03	2.95	291	>FBN1 N term EGF12 swap	1	DW012721_5.3141.3141.2	controllerType=0 controllerNumber=1 scan=3141	8.8041
03330:2	1	K.MIPSLC[+57.021]THGK.C	1037		C[+57]	572.286	2	1143.57	1143.56	0	0.2	Specific	409.31	209.26	209.26	2.13	291	>FBN1 N term EGF12 swap	1	DW012721_5.3089.3089.2	controllerType=0 controllerNumber=1 scan=3089	8.6881
03305:2	1	K.M[+15.995]IPSLC[+57.021]THGK.C	1037		C[+57], M[+16]	580.282	2	1159.56	1159.56	0	-3	Specific	380.48	360.87	360.87	3.41	291	>FBN1 N term EGF12 swap	1	DW012721_5.3068.3068.2	controllerType=0 controllerNumber=1 scan=3068	8.6408
03856:2	1	K.C[+57.021][-17.027]RN[+15.995]T[+162.053]IGSFK.C	1047	Hex(1)	C[-17][+57], N[+16], T[+162]	622.284	2	1243.56	1243.56	0	-1.7	Specific	217.29	217.29	6	1.75	291	>FBN1 N term EGF12 swap	1	DW012721_5.3505.3505.2	controllerType=0 controllerNumber=1 scan=3505	9.5731
03920:2	1	K.C[+57.021][-17.027]RN[+15.995]TIGS[+162.053]FK.C	1047	Hex(1)	C[-17][+57], N[+16], S[+162]	622.284	2	1243.56	1243.56	0	-1.1	Specific	502.42	449.9	9.08	5.91	291	>FBN1 N term EGF12 swap	1	DW012721_5.3556.3556.2	controllerType=0 controllerNumber=1 scan=3556	9.6812
03817:2	1	K.C[+57.021][-17.027]RN[+15.995]TIGS[+162.053]FK.C	1047	Hex(1)	C[-17][+57], N[+16], S[+162]	622.284	2	1243.56	1243.56	0	-1.7	Specific	543.05	477.24	24.1	6.11	291	>FBN1 N term EGF12 swap	1	DW012721_5.3470.3470.2	controllerType=0 controllerNumber=1 scan=3470	9.5003
04668:2	1	R.C[+57.021]DSGFALDSEER.N	1058		C[+57]	693.284	2	1385.56	1385.56	0	-2.6	Specific	632.37	584.48	584.48	8.62	291	>FBN1 N term EGF12 swap	1	DW012721_5.4148.4148.2	controllerType=0 controllerNumber=1 scan=4148	10.9184
04731:2	1	R.C[+57.021]DSGFALDSEER.N	1058		C[+57]	693.285	2	1385.56	1385.56	0	-0.9	Specific	633.79	589.8	589.8	8.3	291	>FBN1 N term EGF12 swap	1	DW012721_5.4207.4207.2	controllerType=0 controllerNumber=1 scan=4207	11.0368
06601:2	1	R.C[+57.021][-17.027]DSGFALDSEER.N	1058		C[-17][+57]	684.77	2	1368.53	1368.54	0	-2.8	Specific	438.87	438.87	438.87	6.46	291	>FBN1 N term EGF12 swap	1	DW012721_5.5710.5710.2	controllerType=0 controllerNumber=1 scan=5710	14.2198
04690:3	1	R.C[+57.021]DSGFALDSEERN[+1216.423]C[+57.021]TDIDEC[+57.021]R.I	1058	HexNAc(2)Hex(5)	C[+57]*3, N[+1216]	1255.81	3	3765.42	3765.42	0	0.3	Specific	499.4	499.4	63.97	6.57	291	>FBN1 N term EGF12 swap	1	DW012721_5.4170.4170.3	controllerType=0 controllerNumber=1 scan=4170	10.9614
02760:2	1	R.NC[+57.021]TDIDEC[+57.021]R.I	1070		C[+57]*2	591.728	2	1182.45	1182.45	0	-2.1	Specific	290.14	290.14	290.14	4.26	291	>FBN1 N term EGF12 swap	1	DW012721_5.2640.2640.2	controllerType=0 controllerNumber=1 scan=2640	7.6632
02692:2	1	R.NC[+57.021]TDIDEC[+57.021]R.I	1070		C[+57]*2	591.728	2	1182.45	1182.45	0	-2	Specific	343.24	343.24	343.24	4.98	291	>FBN1 N term EGF12 swap	1	DW012721_5.2585.2585.2	controllerType=0 controllerNumber=1 scan=2585	7.5373
02140:5	1	R.N[+3663.286]C[+57.021]TDIDEC[+57.021]R.I	1070	HexNAc(6)Hex(7)Fuc(1)NeuAc(4)	C[+57]*2, N[+3663]	969.958	5	4845.76	4845.74	0	4.7	Specific	4.37	4.37	4.37	1.75	291	>FBN1 N term EGF12 swap	1	DW012721_5.2141.2141.5	controllerType=0 controllerNumber=1 scan=2141	6.5026
02086:5	1	R.[+14.016]N[+3446.227]C[+57.021]TDIDEC[+57.021]R.I	1070	HexNAc(7)Hex(8)Fuc(1)NeuAc(2)	.[14], C[+57]*2, N[+3446]	929.342	5	4642.68	4642.69	0	-2.7	Specific	9.76	9.76	9.76	2.06	291	>FBN1 N term EGF12 swap	1	DW012721_5.2100.2100.5	controllerType=0 controllerNumber=1 scan=2100	6.4034
02555:2	1	R.NC[+57.021]T[+203.079]DIDEC[+57.021]R.I	1070	HexNAc(1)	C[+57]*2, T[+203]	693.267	2	1385.53	1385.53	0	-3	Specific	75.23	52.32	6	1.73	291	>FBN1 N term EGF12 swap	1	DW012721_5.2482.2482.2	controllerType=0 controllerNumber=1 scan=2482	7.3057
04642:3	1	R.N[+3067.115]C[+57.021]TDIDEC[+57.021]R.I	1070	HexNAc(8)Hex(8)Fuc(1)	C[+57]*2, N[+3067]	1417.53	3	4250.57	4249.57	1	0.7	Specific	185.24	185.24	26.84	3.28	291	>FBN1 N term EGF12 swap	1	DW012721_5.4128.4128.3	controllerType=0 controllerNumber=1 scan=4128	10.8814
04239:2	1	R.ISPDLC[+57.021]GR.G	1079		C[+57]	459.227	2	917.447	917.451	0	-4	Specific	163.9	163.9	163.9	1.78	291	>FBN1 N term EGF12 swap	1	DW012721_5.3809.3809.3	controllerType=0 controllerNumber=1 scan=3809	10.2274
03645:2	1	R.ISPDLC[+57.021]GR.G	1079		C[+57]	459.228	2	917.449	917.451	0	-1.8	Specific	381.66	295.6	295.6	4.94	291	>FBN1 N term EGF12 swap	1	DW012721_5.3339.3339.2	controllerType=0 controllerNumber=1 scan=3339	9.217
03569:2	1	R.ISPDLC[+57.021]GR.G	1079		C[+57]	459.228	2	917.449	917.451	0	-2.2	Specific	423.28	405.7	405.7	6.46	291	>FBN1 N term EGF12 swap	1	DW012721_5.3283.3283.2	controllerType=0 controllerNumber=1 scan=3283	9.0951
03507:2	1	R.ISPDLC[+57.021]GR.G	1079		C[+57]	459.228	2	917.448	917.451	0	-2.8	Specific	436.78	294.3	294.3	4.17	291	>FBN1 N term EGF12 swap	1	DW012721_5.3230.3230.2	controllerType=0 controllerNumber=1 scan=3230	8.9842
03540:2	1	R.ISPD[+15.995]LC[+57.021]GR.G	1079		C[+57], D[+16]	467.225	2	933.443	933.446	0	-2.8	Specific	120.78	94.53	94.53	1.73	291	>FBN1 N term EGF12 swap	1	DW012721_5.3257.3257.2	controllerType=0 controllerNumber=1 scan=3257	9.0398
04280:2	1	R.GQC[+57.021]VNTPGDFEC[+57.021]K.C	1087		C[+57]*2	756.317	2	1511.63	1511.63	0	1.5	Specific	292.68	292.68	292.68	3.67	291	>FBN1 N term EGF12 swap	1	DW012721_5.3839.3839.2	controllerType=0 controllerNumber=1 scan=3839	10.2958
03926:3	1	R.GQC[+57.021]VNTPGDFEC[+57.021]K.C	1087		C[+57]*2	504.546	3	1511.62	1511.63	0	-2	Specific	306.02	225.51	225.51	3.36	291	>FBN1 N term EGF12 swap	1	DW012721_5.3561.3561.3	controllerType=0 controllerNumber=1 scan=3561	9.6917
04201:2	1	R.GQC[+57.021]VNTPGDFEC[+57.021]K.C	1087		C[+57]*2	756.315	2	1511.62	1511.63	0	-1.5	Specific	373.53	373.53	373.53	6.17	291	>FBN1 N term EGF12 swap	1	DW012721_5.3780.3780.2	controllerType=0 controllerNumber=1 scan=3780	10.1656
03962:2	1	R.GQC[+57.021]VNTPGDFEC[+57.021]K.C	1087		C[+57]*2	756.315	2	1511.62	1511.63	0	-1.2	Specific	380.05	340.82	340.82	4.87	291	>FBN1 N term EGF12 swap	1	DW012721_5.3591.3591.2	controllerType=0 controllerNumber=1 scan=3591	9.758
04113:2	1	R.GQC[+57.021]VNTPGDFEC[+57.021]K.C	1087		C[+57]*2	756.315	2	1511.62	1511.63	0	-1.3	Specific	411.62	383.03	383.03	5.98	291	>FBN1 N term EGF12 swap	1	DW012721_5.3715.3715.2	controllerType=0 controllerNumber=1 scan=3715	10.0217
04029:2	1	R.GQC[+57.021]VNTPGDFEC[+57.021]K.C	1087		C[+57]*2	756.316	2	1511.62	1511.63	0	-0.6	Specific	417.89	350.71	350.71	4.91	291	>FBN1 N term EGF12 swap	1	DW012721_5.3646.3646.2	controllerType=0 controllerNumber=1 scan=3646	9.8736
03898:2	1	R.GQC[+57.021]VNTPGDFEC[+57.021]K.C	1087		C[+57]*2	756.316	2	1511.62	1511.63	0	-0.5	Specific	423.57	389.52	389.52	5.66	291	>FBN1 N term EGF12 swap	1	DW012721_5.3538.3538.2	controllerType=0 controllerNumber=1 scan=3538	9.644
04180:2	1	R.GQC[+57.021]VN[+15.995]TPGDFEC[+57.021]K.C	1087		C[+57]*2, N[+16]	764.313	2	1527.62	1527.62	0	-1.2	Specific	267.24	267.24	105.12	3.55	291	>FBN1 N term EGF12 swap	1	DW012721_5.3764.3764.2	controllerType=0 controllerNumber=1 scan=3764	10.1272
03875:3	1	R.GQC[+57.021]VN[+15.995]TPGDFEC[+57.021]K.C	1087		C[+57]*2, N[+16]	509.878	3	1527.62	1527.62	0	-1.2	Specific	302.37	295.8	130.81	3.42	291	>FBN1 N term EGF12 swap	1	DW012721_5.3519.3519.3	controllerType=0 controllerNumber=1 scan=3519	9.6023
04250:2	1	R.GQC[+57.021]VN[+15.995]TPGDFEC[+57.021]K.C	1087		C[+57]*2, N[+16]	764.313	2	1527.62	1527.62	0	-0.9	Specific	333.64	330.26	140.81	3.98	291	>FBN1 N term EGF12 swap	1	DW012721_5.3816.3816.2	controllerType=0 controllerNumber=1 scan=3816	10.2439
04030:2	1	R.GQC[+57.021]VN[+15.995]TPGDFEC[+57.021]K.C	1087		C[+57]*2, N[+16]	764.312	2	1527.62	1527.62	0	-1.7	Specific	358.7	355.44	131.51	4.5	291	>FBN1 N term EGF12 swap	1	DW012721_5.3647.3647.2	controllerType=0 controllerNumber=1 scan=3647	9.8753
03833:2	1	R.GQC[+57.021]VN[+15.995]TPGDFEC[+57.021]K.C	1087		C[+57]*2, N[+16]	764.313	2	1527.62	1527.62	0	-1.6	Specific	383.18	383.18	140.65	5.99	291	>FBN1 N term EGF12 swap	1	DW012721_5.3483.3483.2	controllerType=0 controllerNumber=1 scan=3483	9.5271
03963:2	1	R.GQC[+57.021]VN[+15.995]TPGDFEC[+57.021]K.C	1087		C[+57]*2, N[+16]	764.312	2	1527.62	1527.62	0	-2	Specific	387.72	387.72	144.5	5.99	291	>FBN1 N term EGF12 swap	1	DW012721_5.3592.3592.2	controllerType=0 controllerNumber=1 scan=3592	9.7592
03896:2	1	R.GQC[+57.021]VN[+15.995]TPGDFEC[+57.021]K.C	1087		C[+57]*2, N[+16]	764.312	2	1527.62	1527.62	0	-1.6	Specific	393.51	376.21	144.4	5.99	291	>FBN1 N term EGF12 swap	1	DW012721_5.3536.3536.2	controllerType=0 controllerNumber=1 scan=3536	9.6417
04251:2	1	R.GQC[+57.021]VN[+0.984]TPGD[+15.995]FEC[+57.021]K.C	1087		C[+57]*2, D[+16], N[+1]	764.807	2	1528.61	1528.6	0	1.2	Specific	193.68	193.68	193.68	2.11	291	>FBN1 N term EGF12 swap	1	DW012721_5.3816.3816.2	controllerType=0 controllerNumber=1 scan=3816	10.2439
07076:2	1	K.C[+57.021]DEGYESGFMMMK.N	1100		C[+57]	792.794	2	1584.58	1584.58	0	-2.3	Specific	13.87	13.87	13.87	1.72	291	>FBN1 N term EGF12 swap	1	DW012721_5.6089.6089.2	controllerType=0 controllerNumber=1 scan=6089	15.0603
06712:2	1	K.C[+57.021]DEGYESGFMMMK.N	1100		C[+57]	792.795	2	1584.58	1584.58	0	-1.2	Specific	287.98	248.98	248.98	3.55	291	>FBN1 N term EGF12 swap	1	DW012721_5.5800.5800.2	controllerType=0 controllerNumber=1 scan=5800	14.4165
06437:3	1	K.C[+57.021]DEGYESGFMMMK.N	1100		C[+57]	528.865	3	1584.58	1584.58	0	-1.7	Specific	438.62	398.53	398.53	6.17	291	>FBN1 N term EGF12 swap	1	DW012721_5.5576.5576.3	controllerType=0 controllerNumber=1 scan=5576	13.9185
06606:2	1	K.C[+57.021]DEGYESGFMMMK.N	1100		C[+57]	792.795	2	1584.58	1584.58	0	-0.5	Specific	481.07	398.63	398.63	6.3	291	>FBN1 N term EGF12 swap	1	DW012721_5.5714.5714.2	controllerType=0 controllerNumber=1 scan=5714	14.2304
06475:2	1	K.C[+57.021]DEGYESGFMMMK.N	1100		C[+57]	792.795	2	1584.58	1584.58	0	-0.6	Specific	509.62	428.62	428.62	7.25	291	>FBN1 N term EGF12 swap	1	DW012721_5.5604.5604.2	controllerType=0 controllerNumber=1 scan=5604	13.9824
06539:2	1	K.C[+57.021]DEGYESGFMMMK.N	1100		C[+57]	792.795	2	1584.58	1584.58	0	-1	Specific	515.2	435.77	435.77	7.58	291	>FBN1 N term EGF12 swap	1	DW012721_5.5659.5659.2	controllerType=0 controllerNumber=1 scan=5659	14.106
06402:2	1	K.C[+57.021]DEGYESGFMMMK.N	1100		C[+57]	792.795	2	1584.58	1584.58	0	-0.7	Specific	558.01	489.69	489.69	7.45	291	>FBN1 N term EGF12 swap	1	DW012721_5.5551.5551.2	controllerType=0 controllerNumber=1 scan=5551	13.8643
06619:2	1	K.C[+57.021]DEGYESGFMMM[+15.995]K.N	1100		C[+57], M[+16]	800.792	2	1600.58	1600.58	0	-1.7	Specific	68.69	68.69	11.64	1.79	291	>FBN1 N term EGF12 swap	1	DW012721_5.5723.5723.3	controllerType=0 controllerNumber=1 scan=5723	14.2487
05611:2	1	K.C[+57.021]DEGYESGFMMM[+15.995]K.N	1100		C[+57], M[+16]	800.793	2	1600.58	1600.58	0	0.1	Specific	123.87	123.87	17.85	1.84	291	>FBN1 N term EGF12 swap	1	DW012721_5.4912.4912.2	controllerType=0 controllerNumber=1 scan=4912	12.4567
05547:2	1	K.C[+57.021]DEGYESGFMMM[+15.995]K.N	1100		C[+57], M[+16]	800.792	2	1600.58	1600.58	0	-1.8	Specific	194.06	194.06	20.96	2.6	291	>FBN1 N term EGF12 swap	1	DW012721_5.4861.4861.2	controllerType=0 controllerNumber=1 scan=4861	12.3508
06077:2	1	K.C[+57.021]DEGYESGFM[+15.995]MMK.N	1100		C[+57], M[+16]	800.793	2	1600.58	1600.58	0	-0.2	Specific	247.38	247.38	1.69	3.01	291	>FBN1 N term EGF12 swap	1	DW012721_5.5294.5294.2	controllerType=0 controllerNumber=1 scan=5294	13.2911
05886:2	1	K.C[+57.021]DEGYESGFMM[+15.995]MK.N	1100		C[+57], M[+16]	800.792	2	1600.58	1600.58	0	-0.9	Specific	278.03	246.19	9.57	2.66	291	>FBN1 N term EGF12 swap	1	DW012721_5.5143.5143.2	controllerType=0 controllerNumber=1 scan=5143	12.952
05740:2	1	K.C[+57.021]DEGYESGFM[+15.995]MMK.N	1100		C[+57], M[+16]	800.793	2	1600.58	1600.58	0	-0.2	Specific	299.82	264.07	21.8	2.91	291	>FBN1 N term EGF12 swap	1	DW012721_5.5017.5017.2	controllerType=0 controllerNumber=1 scan=5017	12.6754
06209:2	1	K.C[+57.021]DEGYESGFMM[+15.995]MK.N	1100		C[+57], M[+16]	800.791	2	1600.58	1600.58	0	-2	Specific	307.81	307.81	3.09	3.79	291	>FBN1 N term EGF12 swap	1	DW012721_5.5397.5397.2	controllerType=0 controllerNumber=1 scan=5397	13.525
06487:2	1	K.C[+57.021]DEGYESGFMM[+15.995]MK.N	1100		C[+57], M[+16]	800.792	2	1600.58	1600.58	0	-1.5	Specific	308.93	276.73	3.86	3.59	291	>FBN1 N term EGF12 swap	1	DW012721_5.5615.5615.2	controllerType=0 controllerNumber=1 scan=5615	14.0053
06349:2	1	K.C[+57.021]DEGYESGFMM[+15.995]MK.N	1100		C[+57], M[+16]	800.792	2	1600.58	1600.58	0	-1.4	Specific	312.91	312.91	1.75	4.17	291	>FBN1 N term EGF12 swap	1	DW012721_5.5506.5506.2	controllerType=0 controllerNumber=1 scan=5506	13.7647
06361:3	1	K.C[+57.021]DEGYESGFMM[+15.995]MK.N	1100		C[+57], M[+16]	534.197	3	1600.58	1600.58	0	-0.4	Specific	313.51	313.51	5.41	3.47	291	>FBN1 N term EGF12 swap	1	DW012721_5.5517.5517.3	controllerType=0 controllerNumber=1 scan=5517	13.79
06145:2	1	K.C[+57.021]DEGYESGFMM[+15.995]MK.N	1100		C[+57], M[+16]	800.792	2	1600.58	1600.58	0	-1.3	Specific	314.29	279.41	1.53	3.59	291	>FBN1 N term EGF12 swap	1	DW012721_5.5345.5345.2	controllerType=0 controllerNumber=1 scan=5345	13.4067
05820:2	1	K.C[+57.021]DEGYESGFMM[+15.995]MK.N	1100		C[+57], M[+16]	800.792	2	1600.58	1600.58	0	-1.2	Specific	327.02	300.32	10.93	4.08	291	>FBN1 N term EGF12 swap	1	DW012721_5.5091.5091.2	controllerType=0 controllerNumber=1 scan=5091	12.8348
06280:2	1	K.C[+57.021]DEGYESGFMM[+15.995]MK.N	1100		C[+57], M[+16]	800.792	2	1600.58	1600.58	0	-0.7	Specific	341.59	322.62	1.55	3.96	291	>FBN1 N term EGF12 swap	1	DW012721_5.5453.5453.2	controllerType=0 controllerNumber=1 scan=5453	13.6468
06414:2	1	K.C[+57.021]DEGYESGFMM[+15.995]MK.N	1100		C[+57], M[+16]	800.792	2	1600.58	1600.58	0	-1.1	Specific	349.55	312.46	3.27	4.47	291	>FBN1 N term EGF12 swap	1	DW012721_5.5560.5560.2	controllerType=0 controllerNumber=1 scan=5560	13.8846
08183:2	1	K.C[+57.021][-17.027]DEGYESGFMMMK.N	1100		C[-17][+57]	784.282	2	1567.56	1567.56	0	0	Specific	460.32	460.32	460.32	7.17	291	>FBN1 N term EGF12 swap	1	DW012721_5.6993.6993.2	controllerType=0 controllerNumber=1 scan=6993	17.1269
08248:2	1	K.C[+57.021][-17.027]DEGYESGFMMMK.N	1100		C[-17][+57]	784.282	2	1567.56	1567.56	0	-0.5	Specific	492.11	492.11	492.11	7.25	291	>FBN1 N term EGF12 swap	1	DW012721_5.7045.7045.2	controllerType=0 controllerNumber=1 scan=7045	17.2492
08134:2	1	K.C[+57.021][-17.027]DEGYESGFMM[+15.995]MK.N	1100		C[-17][+57], M[+16]	792.279	2	1583.55	1583.55	0	-0.9	Specific	167.72	167.72	2.13	1.97	291	>FBN1 N term EGF12 swap	1	DW012721_5.6953.6953.2	controllerType=0 controllerNumber=1 scan=6953	17.0329
07544:2	1	K.C[+57.021][-17.027]DEGYESGFMM[+15.995]MK.N	1100		C[-17][+57], M[+16]	792.279	2	1583.55	1583.55	0	-0.2	Specific	268.52	268.52	25.62	3.43	291	>FBN1 N term EGF12 swap	1	DW012721_5.6479.6479.2	controllerType=0 controllerNumber=1 scan=6479	15.9424
08064:2	1	K.C[+57.021][-17.027]DEGYESGFMM[+15.995]MK.N	1100		C[-17][+57], M[+16]	792.279	2	1583.55	1583.55	0	-0.7	Specific	269.78	269.78	5.75	3.43	291	>FBN1 N term EGF12 swap	1	DW012721_5.6897.6897.2	controllerType=0 controllerNumber=1 scan=6897	16.9033
03665:2	1	K.NC[+57.021]MDIDEC[+57.021]QR.D	1113		C[+57]*2	670.754	2	1340.5	1340.5	0	-1.9	Specific	386.56	386.56	386.56	6.28	291	>FBN1 N term EGF12 swap	1	DW012721_5.3353.3353.2	controllerType=0 controllerNumber=1 scan=3353	9.2457
03559:2	1	K.NC[+57.021]MDIDEC[+57.021]QR.D	1113		C[+57]*2	670.754	2	1340.5	1340.5	0	-1.7	Specific	443.6	443.6	443.6	6.64	291	>FBN1 N term EGF12 swap	1	DW012721_5.3274.3274.2	controllerType=0 controllerNumber=1 scan=3274	9.0768
03631:2	1	K.NC[+57.021]MDIDEC[+57.021]QR.D	1113		C[+57]*2	670.754	2	1340.5	1340.5	0	-1.1	Specific	444.98	444.98	444.98	6.64	291	>FBN1 N term EGF12 swap	1	DW012721_5.3328.3328.2	controllerType=0 controllerNumber=1 scan=3328	9.1933
06107:3	1	K.NC[+57.021]MDIDEC[+57.021]QRDPLLC[+57.021]R.G	1113		C[+57]*3	698.963	3	2094.87	2094.88	0	-4.1	Specific	207.11	207.11	207.11	2.58	291	>FBN1 N term EGF12 swap	1	DW012721_5.5316.5316.3	controllerType=0 controllerNumber=1 scan=5316	13.3411
05353:4	1	K.NC[+57.021]MDIDEC[+57.021]QRDPLLC[+57.021]R.G	1113		C[+57]*3	524.475	4	2094.88	2094.88	0	-2	Specific	272.24	258.6	258.6	3.73	291	>FBN1 N term EGF12 swap	1	DW012721_5.4700.4700.4	controllerType=0 controllerNumber=1 scan=4700	12.0125
05386:2	1	K.NC[+57.021]MDIDEC[+57.021]QRDPLLC[+57.021]R.G	1113		C[+57]*3	1047.94	2	2094.88	2094.88	0	-0.2	Specific	349.1	346.96	346.96	3.37	291	>FBN1 N term EGF12 swap	1	DW012721_5.4729.4729.2	controllerType=0 controllerNumber=1 scan=4729	12.0733
05315:2	1	K.NC[+57.021]MDIDEC[+57.021]QRDPLLC[+57.021]R.G	1113		C[+57]*3	1047.94	2	2094.88	2094.88	0	-0.3	Specific	358.92	339.89	339.89	3.37	291	>FBN1 N term EGF12 swap	1	DW012721_5.4671.4671.2	controllerType=0 controllerNumber=1 scan=4671	11.9579
05302:3	1	K.NC[+57.021]MDIDEC[+57.021]QRDPLLC[+57.021]R.G	1113		C[+57]*3	698.965	3	2094.88	2094.88	0	-1.4	Specific	392.15	392.15	392.15	7.11	291	>FBN1 N term EGF12 swap	1	DW012721_5.4660.4660.3	controllerType=0 controllerNumber=1 scan=4660	11.9386
05605:3	1	K.NC[+57.021]MDIDEC[+57.021]QRDPLLC[+57.021]R.G	1113		C[+57]*3	698.964	3	2094.88	2094.88	0	-2.7	Specific	393.18	393.18	393.18	7.11	291	>FBN1 N term EGF12 swap	1	DW012721_5.4906.4906.3	controllerType=0 controllerNumber=1 scan=4906	12.4418
05523:3	1	K.NC[+57.021]MDIDEC[+57.021]QRDPLLC[+57.021]R.G	1113		C[+57]*3	698.964	3	2094.88	2094.88	0	-1.8	Specific	394.68	394.68	394.68	7.11	291	>FBN1 N term EGF12 swap	1	DW012721_5.4840.4840.3	controllerType=0 controllerNumber=1 scan=4840	12.31
05451:3	1	K.NC[+57.021]MDIDEC[+57.021]QRDPLLC[+57.021]R.G	1113		C[+57]*3	698.964	3	2094.88	2094.88	0	-1.9	Specific	437.61	437.61	437.61	7.29	291	>FBN1 N term EGF12 swap	1	DW012721_5.4784.4784.3	controllerType=0 controllerNumber=1 scan=4784	12.1896
05380:3	1	K.NC[+57.021]MDIDEC[+57.021]QRDPLLC[+57.021]R.G	1113		C[+57]*3	698.965	3	2094.88	2094.88	0	-1	Specific	443.73	443.73	443.73	7.47	291	>FBN1 N term EGF12 swap	1	DW012721_5.4724.4724.3	controllerType=0 controllerNumber=1 scan=4724	12.0658
04852:3	1	K.NC[+57.021]MDID[+15.995]EC[+57.021]QRDPLLC[+57.021]R.G	1113		C[+57]*3, D[+16]	704.294	3	2110.87	2110.88	0	-4.5	Specific	69.36	69.36	0	1.73	291	>FBN1 N term EGF12 swap	1	DW012721_5.4298.4298.2	controllerType=0 controllerNumber=1 scan=4298	11.2195
04602:3	1	K.NC[+57.021]M[+15.995]DIDEC[+57.021]QRDPLLC[+57.021]R.G	1113		C[+57]*3, M[+16]	704.297	3	2110.88	2110.88	0	0.2	Specific	245.49	245.49	21.04	2.65	291	>FBN1 N term EGF12 swap	1	DW012721_5.4099.4099.2	controllerType=0 controllerNumber=1 scan=4099	10.825
05168:3	1	K.NC[+57.021]M[+15.995]DIDEC[+57.021]QRDPLLC[+57.021]R.G	1113		C[+57]*3, M[+16]	704.296	3	2110.87	2110.88	0	-1.8	Specific	339.81	339.81	23.24	5.81	291	>FBN1 N term EGF12 swap	1	DW012721_5.4552.4552.3	controllerType=0 controllerNumber=1 scan=4552	11.7236
05276:3	1	K.NC[+57.021]M[+15.995]DIDEC[+57.021]QRDPLLC[+57.021]R.G	1113		C[+57]*3, M[+16]	704.296	3	2110.87	2110.88	0	-1.2	Specific	362.09	362.09	36.99	5.03	291	>FBN1 N term EGF12 swap	1	DW012721_5.4640.4640.3	controllerType=0 controllerNumber=1 scan=4640	11.8983
05387:3	1	K.NC[+57.021]M[+15.995]DIDEC[+57.021]QRDPLLC[+57.021]R.G	1113		C[+57]*3, M[+16]	704.296	3	2110.87	2110.88	0	-2.4	Specific	367.72	367.72	25.68	6.16	291	>FBN1 N term EGF12 swap	1	DW012721_5.4730.4730.3	controllerType=0 controllerNumber=1 scan=4730	12.0755
06002:3	1	K.N[+0.984]C[+57.021]MDIDEC[+57.021]QRDPLLC[+57.021]R.G	1113		C[+57]*3, N[+1]	699.294	3	2095.87	2095.87	0	0.9	Specific	440.25	440.25	440.25	7.15	291	>FBN1 N term EGF12 swap	1	DW012721_5.5235.5235.3	controllerType=0 controllerNumber=1 scan=5235	13.1579
07057:5	1	R.C[+57.021]EC[+57.021]PPGHQLSPN[+2059.735]ISAC[+57.021]IDINEC[+57.021]ELSAHLC[+57.021]PNGR.C	1141	HexNAc(4)Hex(5)Fuc(1)NeuAc(1)	C[+57]*5, N[+2060]	1173.88	5	5865.39	5865.4	0	-0.5	Specific	164.11	164.11	16.72	2.73	291	>FBN1 N term EGF12 swap	1	DW012721_5.6078.6078.5	controllerType=0 controllerNumber=1 scan=6078	15.0364
06544:5	1	R.C[+57.021]EC[+57.021]PPGHQLSPN[+1970.698]ISAC[+57.021]IDINEC[+57.021]ELSAHLC[+57.021]PNGR.C	1141	HexNAc(5)Hex(4)NeuGc(1)	C[+57]*5, N[+1971]	1156.28	5	5777.38	5776.36	1	3.5	Specific	367.46	367.46	2.48	4.65	291	>FBN1 N term EGF12 swap	1	DW012721_5.5664.5664.5	controllerType=0 controllerNumber=1 scan=5664	14.1158
06701:5	1	R.C[+57.021]EC[+57.021]PPGHQLSPN[+1809.666]ISAC[+57.021]IDINEC[+57.021]ELSAHLC[+57.021]PN[+0.984]GR.C	1141	HexNAc(5)Hex(4)Fuc(1)	C[+57]*5, N[+1][+1810]	1123.87	5	5615.31	5616.31	-1	-0.2	Specific	274.79	274.79	49.7	3.58	291	>FBN1 N term EGF12 swap	1	DW012721_5.5789.5789.5	controllerType=0 controllerNumber=1 scan=5789	14.3929
06614:5	1	R.C[+57.021]EC[+57.021]PPGHQLSPN[+1809.666]ISAC[+57.021]IDIN[+0.984]EC[+57.021]ELSAHLC[+57.021]PNGR.C	1141	HexNAc(5)Hex(4)Fuc(1)	C[+57]*5, N[+1][+1810]	1123.87	5	5615.33	5616.31	-1	3.4	Specific	336.79	336.79	38.75	3.36	291	>FBN1 N term EGF12 swap	1	DW012721_5.5719.5719.5	controllerType=0 controllerNumber=1 scan=5719	14.24
03658:2	1	R.C[+57.021]VNLIGK.Y	1174		C[+57]	402.225	2	803.442	803.444	0	-2.6	Specific	476.72	476.72	476.72	6.64	291	>FBN1 N term EGF12 swap	1	DW012721_5.3349.3349.2	controllerType=0 controllerNumber=1 scan=3349	9.2378
03741:2	1	R.C[+57.021]VNLIGK.Y	1174		C[+57]	402.224	2	803.442	803.444	0	-3.2	Specific	478.6	478.6	478.6	6.64	291	>FBN1 N term EGF12 swap	1	DW012721_5.3410.3410.2	controllerType=0 controllerNumber=1 scan=3410	9.3691
03583:2	1	R.C[+57.021]VNLIGK.Y	1174		C[+57]	402.225	2	803.443	803.444	0	-2	Specific	481.55	481.55	481.55	6.73	291	>FBN1 N term EGF12 swap	1	DW012721_5.3294.3294.2	controllerType=0 controllerNumber=1 scan=3294	9.1184
03519:2	1	R.C[+57.021]VNLIGK.Y	1174		C[+57]	402.225	2	803.442	803.444	0	-2.6	Specific	484.68	484.68	484.68	6.73	291	>FBN1 N term EGF12 swap	1	DW012721_5.3241.3241.2	controllerType=0 controllerNumber=1 scan=3241	9.0075
03123:2	1	R.C[+57.021]VN[+15.995]LIGK.Y	1174		C[+57], N[+16]	410.222	2	819.437	819.439	0	-2.7	Specific	95.91	95.91	95.91	1.73	291	>FBN1 N term EGF12 swap	1	DW012721_5.2931.2931.2	controllerType=0 controllerNumber=1 scan=2931	8.3305
03050:2	1	R.C[+57.021]VN[+15.995]LIGK.Y	1174		C[+57], N[+16]	410.222	2	819.437	819.439	0	-2.7	Specific	129.72	129.72	129.72	1.75	291	>FBN1 N term EGF12 swap	1	DW012721_5.2878.2878.2	controllerType=0 controllerNumber=1 scan=2878	8.2104
03646:2	1	R.C[+57.021]VN[+15.995]LIGK.Y	1174		C[+57], N[+16]	410.222	2	819.437	819.439	0	-2.3	Specific	139.04	139.04	139.04	1.76	291	>FBN1 N term EGF12 swap	1	DW012721_5.3340.3340.3	controllerType=0 controllerNumber=1 scan=3340	9.2182
02881:5	1	R.C[+57.021][-17.027]VNLIGKYQC[+57.021]AC[+57.021]NPGYHS[+264.085]TPDR.L	1174	Pent(2)	C[-17][+57]*3, S[+264]	572.249	5	2857.22	2857.22	0	-1.6	Specific	258.14	258.14	1.2	2.89	291	>FBN1 N term EGF12 swap	1	DW012721_5.2740.2740.5	controllerType=0 controllerNumber=1 scan=2740	7.8954
02970:2	1	K.YQC[+57.021]AC[+57.021]NPGYHSTPDR.L	1181		C[+57]*2	913.372	2	1825.74	1825.74	0	-0.4	Specific	390.46	390.46	390.46	5.05	291	>FBN1 N term EGF12 swap	1	DW012721_5.2813.2813.2	controllerType=0 controllerNumber=1 scan=2813	8.0624
02862:4	1	K.YQC[+57.021]AC[+57.021]NPGYHSTPDR.L	1181		C[+57]*2	457.188	4	1825.73	1825.74	0	-3.1	Specific	488.42	470.22	470.22	6.44	291	>FBN1 N term EGF12 swap	1	DW012721_5.2724.2724.4	controllerType=0 controllerNumber=1 scan=2724	7.8602
03125:3	1	K.YQC[+57.021]AC[+57.021]NPGYHSTPDR.L	1181		C[+57]*2	609.25	3	1825.73	1825.74	0	-1.9	Specific	494.59	492.37	492.37	6.62	291	>FBN1 N term EGF12 swap	1	DW012721_5.2932.2932.3	controllerType=0 controllerNumber=1 scan=2932	8.3327
02898:2	1	K.YQC[+57.021]AC[+57.021]NPGYHSTPDR.L	1181		C[+57]*2	913.372	2	1825.74	1825.74	0	-1.2	Specific	496.1	442.3	442.3	5.82	291	>FBN1 N term EGF12 swap	1	DW012721_5.2755.2755.2	controllerType=0 controllerNumber=1 scan=2755	7.9316
02952:3	1	K.YQC[+57.021]AC[+57.021]NPGYHSTPDR.L	1181		C[+57]*2	609.25	3	1825.74	1825.74	0	-1.1	Specific	501.11	452.27	452.27	6.44	291	>FBN1 N term EGF12 swap	1	DW012721_5.2799.2799.3	controllerType=0 controllerNumber=1 scan=2799	8.0306
03272:3	1	K.YQC[+57.021]AC[+57.021]NPGYHSTPDR.L	1181		C[+57]*2	609.251	3	1825.74	1825.74	0	0.1	Specific	504.1	493.7	493.7	7.25	291	>FBN1 N term EGF12 swap	1	DW012721_5.3044.3044.3	controllerType=0 controllerNumber=1 scan=3044	8.5851
02832:2	1	K.YQC[+57.021]AC[+57.021]NPGYHSTPDR.L	1181		C[+57]*2	913.372	2	1825.74	1825.74	0	-0.5	Specific	510.37	468.1	468.1	5.5	291	>FBN1 N term EGF12 swap	1	DW012721_5.2702.2702.2	controllerType=0 controllerNumber=1 scan=2702	7.8097
02885:3	1	K.YQC[+57.021]AC[+57.021]NPGYHSTPDR.L	1181		C[+57]*2	609.251	3	1825.74	1825.74	0	0.2	Specific	516.57	516.57	516.57	6.3	291	>FBN1 N term EGF12 swap	1	DW012721_5.2744.2744.3	controllerType=0 controllerNumber=1 scan=2744	7.9059
02818:3	1	K.YQC[+57.021]AC[+57.021]NPGYHSTPDR.L	1181		C[+57]*2	609.25	3	1825.74	1825.74	0	-0.6	Specific	521.34	512.57	512.57	7.45	291	>FBN1 N term EGF12 swap	1	DW012721_5.2691.2691.3	controllerType=0 controllerNumber=1 scan=2691	7.7839
03058:3	1	K.YQC[+57.021]AC[+57.021]NPGYHSTPDR.L	1181		C[+57]*2	609.248	3	1825.73	1825.74	0	-4.1	Specific	532.76	532.76	532.76	7.77	291	>FBN1 N term EGF12 swap	1	DW012721_5.2884.2884.4	controllerType=0 controllerNumber=1 scan=2884	8.2225
03194:3	1	K.YQC[+57.021]AC[+57.021]NPGYHSTPDR.L	1181		C[+57]*2	609.251	3	1825.74	1825.74	0	-0.1	Specific	555.98	555.98	555.98	7.45	291	>FBN1 N term EGF12 swap	1	DW012721_5.2987.2987.3	controllerType=0 controllerNumber=1 scan=2987	8.4571
02918:3	1	K.YQC[+57.021]AC[+57.021]N[+15.995]PGYHSTPDR.L	1181		C[+57]*2, N[+16]	614.581	3	1841.73	1841.73	0	-2.6	Specific	135.3	135.3	121.83	1.95	291	>FBN1 N term EGF12 swap	1	DW012721_5.2771.2771.2	controllerType=0 controllerNumber=1 scan=2771	7.965
02887:3	1	K.[+14.016]YQC[+57.021]AC[+57.021]N[+0.984]PGYHSTPDR.L	1181		.[14], C[+57]*2, N[+1]	614.243	3	1840.72	1840.74	0	-12.1	Specific	305.03	271.63	271.63	2.01	291	>FBN1 N term EGF12 swap	1	DW012721_5.2745.2745.3	controllerType=0 controllerNumber=1 scan=2745	7.9081
02758:3	1	K.YQC[+57.021]AC[+57.021]N[+15.995]PGYHSTPDR.L	1181		C[+57]*2, N[+16]	614.582	3	1841.73	1841.73	0	-1.4	Specific	335.21	335.21	255.84	4.5	291	>FBN1 N term EGF12 swap	1	DW012721_5.2638.2638.3	controllerType=0 controllerNumber=1 scan=2638	7.6589
02815:3	1	K.YQC[+57.021]AC[+57.021]N[+15.995]PGYHSTPDR.L	1181		C[+57]*2, N[+16]	614.582	3	1841.73	1841.73	0	-0.6	Specific	462.52	449.67	360.81	6.21	291	>FBN1 N term EGF12 swap	1	DW012721_5.2689.2689.3	controllerType=0 controllerNumber=1 scan=2689	7.7796
07715:4	1	R.LFC[+57.021]VDIDEC[+57.021]SIMN[+15.995]GGC[+57.021]ETFC[+57.021]TNSEGS[+203.079]YEC[+57.021]SC[+57.021]QPGFALMPDQR.S	1196	HexNAc(1)	C[+57]*6, N[+16], S[+203]	1290.76	4	5160.02	5161.04	-1	-1.9	Specific	86.34	86.34	0	1.72	291	>FBN1 N term EGF12 swap	1	DW012721_5.6619.6619.4	controllerType=0 controllerNumber=1 scan=6619	16.2641
05686:4	1	R.SC[+57.021]TDIDEC[+57.021]EDNPNIC[+57.021]DGGQC[+57.021]TNIPGEYR.C	1238		C[+57]*4	823.075	4	3289.28	3289.28	0	-0.1	Specific	479.69	479.69	479.69	6.73	291	>FBN1 N term EGF12 swap	1	DW012721_5.4973.4973.4	controllerType=0 controllerNumber=1 scan=4973	12.582
05764:3	1	R.SC[+57.021]TDIDEC[+57.021]EDNPNIC[+57.021]DGGQC[+57.021]TNIPGEYR.C	1238		C[+57]*4	1097.1	3	3289.28	3289.28	0	-0.5	Specific	497.23	448.6	448.6	6.82	291	>FBN1 N term EGF12 swap	1	DW012721_5.5038.5038.3	controllerType=0 controllerNumber=1 scan=5038	12.7182
05693:3	1	R.SC[+57.021]TDIDEC[+57.021]EDNPNIC[+57.021]DGGQC[+57.021]TNIPGEYR.C	1238		C[+57]*4	1097.1	3	3289.28	3289.28	0	0.4	Specific	534.75	480.31	480.31	7.02	291	>FBN1 N term EGF12 swap	1	DW012721_5.4979.4979.3	controllerType=0 controllerNumber=1 scan=4979	12.5963
05632:2	1	R.SC[+57.021]TDIDEC[+57.021]EDNPNIC[+57.021]DGGQC[+57.021]TN[+15.995]IPGEYR.C	1238		C[+57]*4, N[+16]	1653.14	2	3305.28	3305.27	0	0.9	Specific	76.29	76.29	0	1.87	291	>FBN1 N term EGF12 swap	1	DW012721_5.4930.4930.2	controllerType=0 controllerNumber=1 scan=4930	12.4927
05715:3	1	R.SC[+57.021]TDIDEC[+57.021]EDNPNIC[+57.021]DGGQC[+57.021]TN[+15.995]IPGEYR.C	1238		C[+57]*4, N[+16]	1102.43	3	3305.27	3305.27	0	-0.3	Specific	418.76	392.33	138.74	6.55	291	>FBN1 N term EGF12 swap	1	DW012721_5.4999.4999.3	controllerType=0 controllerNumber=1 scan=4999	12.6381
05655:4	1	R.SC[+57.021]TDIDEC[+57.021]EDNPNIC[+57.021]DGGQC[+57.021]TN[+15.995]IPGEYR.C	1238		C[+57]*4, N[+16]	827.073	4	3305.27	3305.27	0	-0.9	Specific	505.25	505.25	125.49	6.82	291	>FBN1 N term EGF12 swap	1	DW012721_5.4948.4948.4	controllerType=0 controllerNumber=1 scan=4948	12.5293
05653:3	1	R.SC[+57.021]TDIDEC[+57.021]EDNPNIC[+57.021]DGGQC[+57.021]TN[+15.995]IPGEYR.C	1238		C[+57]*4, N[+16]	1102.43	3	3305.27	3305.27	0	0	Specific	547.13	510.64	189.77	7.02	291	>FBN1 N term EGF12 swap	1	DW012721_5.4946.4946.3	controllerType=0 controllerNumber=1 scan=4946	12.5259
06778:2	1	R.C[+57.021]LC[+57.021]YDGFMASEDMK.T	1266		C[+57]*2	863.831	2	1726.65	1726.66	0	-2	Specific	361.61	361.61	361.61	4.87	291	>FBN1 N term EGF12 swap	1	DW012721_5.5853.5853.2	controllerType=0 controllerNumber=1 scan=5853	14.5316
06702:2	1	R.C[+57.021]LC[+57.021]YDGFMASEDMK.T	1266		C[+57]*2	863.831	2	1726.65	1726.66	0	-1.9	Specific	491.55	491.55	491.55	7.58	291	>FBN1 N term EGF12 swap	1	DW012721_5.5791.5791.2	controllerType=0 controllerNumber=1 scan=5791	14.3991
06514:3	1	R.C[+57.021]LC[+57.021]YDGFMASEDMK.T	1266		C[+57]*2	576.223	3	1726.66	1726.66	0	-1.5	Specific	492.67	492.67	492.67	6.44	291	>FBN1 N term EGF12 swap	1	DW012721_5.5637.5637.3	controllerType=0 controllerNumber=1 scan=5637	14.0562
06449:3	1	R.C[+57.021]LC[+57.021]YDGFMASEDMK.T	1266		C[+57]*2	576.223	3	1726.66	1726.66	0	-1.1	Specific	499.61	499.61	499.61	6.44	291	>FBN1 N term EGF12 swap	1	DW012721_5.5586.5586.3	controllerType=0 controllerNumber=1 scan=5586	13.9398
06561:2	1	R.C[+57.021]LC[+57.021]YDGFMASEDMK.T	1266		C[+57]*2	863.832	2	1726.66	1726.66	0	-0.6	Specific	513.67	513.67	513.67	6.3	291	>FBN1 N term EGF12 swap	1	DW012721_5.5681.5681.2	controllerType=0 controllerNumber=1 scan=5681	14.1557
06432:2	1	R.C[+57.021]LC[+57.021]YDGFMASEDMK.T	1266		C[+57]*2	863.832	2	1726.66	1726.66	0	-0.4	Specific	545.61	545.61	545.61	6.49	291	>FBN1 N term EGF12 swap	1	DW012721_5.5574.5574.2	controllerType=0 controllerNumber=1 scan=5574	13.9153
06637:2	1	R.C[+57.021]LC[+57.021]YDGFMASEDMK.T	1266		C[+57]*2	863.832	2	1726.66	1726.66	0	-0.9	Specific	545.88	545.88	545.88	6.49	291	>FBN1 N term EGF12 swap	1	DW012721_5.5736.5736.2	controllerType=0 controllerNumber=1 scan=5736	14.2796
06499:2	1	R.C[+57.021]LC[+57.021]YDGFMASEDMK.T	1266		C[+57]*2	863.832	2	1726.66	1726.66	0	-0.4	Specific	564.22	564.22	564.22	8.15	291	>FBN1 N term EGF12 swap	1	DW012721_5.5626.5626.2	controllerType=0 controllerNumber=1 scan=5626	14.0309
06017:3	1	R.C[+57.021]LC[+57.021]YDGFMASEDM[+15.995]K.T	1266		C[+57]*2, M[+16]	581.556	3	1742.65	1742.65	0	-0.4	Specific	129.38	129.38	6.42	1.91	291	>FBN1 N term EGF12 swap	1	DW012721_5.5246.5246.3	controllerType=0 controllerNumber=1 scan=5246	13.1837
06381:3	1	R.C[+57.021]LC[+57.021]YDGFM[+15.995]ASEDMK.T	1266		C[+57]*2, M[+16]	581.556	3	1742.65	1742.65	0	-0.5	Specific	188.8	188.8	8.5	2.11	291	>FBN1 N term EGF12 swap	1	DW012721_5.5535.5535.3	controllerType=0 controllerNumber=1 scan=5535	13.8274
06063:2	1	R.C[+57.021]LC[+57.021]YDGFMASEDM[+15.995]K.T	1266		C[+57]*2, M[+16]	871.829	2	1742.65	1742.65	0	-0.9	Specific	203.08	203.08	1.51	2.11	291	>FBN1 N term EGF12 swap	1	DW012721_5.5283.5283.2	controllerType=0 controllerNumber=1 scan=5283	13.2659
05871:2	1	R.C[+57.021]LC[+57.021]YD[+15.995]GFMASEDMK.T	1266		C[+57]*2, D[+16]	871.83	2	1742.65	1742.65	0	-0.7	Specific	271.99	271.99	4	3.43	291	>FBN1 N term EGF12 swap	1	DW012721_5.5132.5132.2	controllerType=0 controllerNumber=1 scan=5132	12.9274
06163:2	1	R.C[+57.021]LC[+57.021]YD[+15.995]GFMASEDMK.T	1266		C[+57]*2, D[+16]	871.83	2	1742.65	1742.65	0	-0.6	Specific	280.78	280.78	4	3.27	291	>FBN1 N term EGF12 swap	1	DW012721_5.5359.5359.2	controllerType=0 controllerNumber=1 scan=5359	13.4385
06245:2	1	R.C[+57.021]LC[+57.021]YD[+15.995]GFMASEDMK.T	1266		C[+57]*2, D[+16]	871.83	2	1742.65	1742.65	0	-0.7	Specific	333.5	333.5	4	4.18	291	>FBN1 N term EGF12 swap	1	DW012721_5.5424.5424.2	controllerType=0 controllerNumber=1 scan=5424	13.5837
06517:2	1	R.C[+57.021]LC[+57.021]YDGFM[+15.995]ASEDMK.T	1266		C[+57]*2, M[+16]	871.829	2	1742.65	1742.65	0	-0.7	Specific	358.96	358.96	30.74	3.98	291	>FBN1 N term EGF12 swap	1	DW012721_5.5639.5639.2	controllerType=0 controllerNumber=1 scan=5639	14.0595
06307:2	1	R.C[+57.021]LC[+57.021]YDGFM[+15.995]ASEDMK.T	1266		C[+57]*2, M[+16]	871.829	2	1742.65	1742.65	0	-0.9	Specific	368.85	368.85	36.12	5.67	291	>FBN1 N term EGF12 swap	1	DW012721_5.5473.5473.2	controllerType=0 controllerNumber=1 scan=5473	13.693
06377:2	1	R.C[+57.021]LC[+57.021]YDGFM[+15.995]ASEDMK.T	1266		C[+57]*2, M[+16]	871.829	2	1742.65	1742.65	0	-0.9	Specific	379.75	379.75	43.88	5.28	291	>FBN1 N term EGF12 swap	1	DW012721_5.5532.5532.2	controllerType=0 controllerNumber=1 scan=5532	13.8209
05969:2	1	R.C[+57.021]LC[+57.021]YDGFMASEDM[+15.995]K.T	1266		C[+57]*2, M[+16]	871.83	2	1742.65	1742.65	0	0.2	Specific	382.39	382.39	11.45	5.67	291	>FBN1 N term EGF12 swap	1	DW012721_5.5210.5210.2	controllerType=0 controllerNumber=1 scan=5210	13.102
06448:2	1	R.C[+57.021]LC[+57.021]YDGFM[+15.995]ASEDMK.T	1266		C[+57]*2, M[+16]	871.829	2	1742.65	1742.65	0	-1.5	Specific	394.3	394.3	65.41	5.8	291	>FBN1 N term EGF12 swap	1	DW012721_5.5585.5585.2	controllerType=0 controllerNumber=1 scan=5585	13.9378
05811:2	1	R.C[+57.021]LC[+57.021]YDGFM[+15.995]ASEDMK.T	1266		C[+57]*2, M[+16]	871.829	2	1742.65	1742.65	0	-1.2	Specific	437.02	435.82	53.35	5.98	291	>FBN1 N term EGF12 swap	1	DW012721_5.5082.5082.2	controllerType=0 controllerNumber=1 scan=5082	12.8156
08981:2	1	R.C[+57.021][-17.027]LC[+57.021]YDGFMASEDMK.T	1266		C[-17][+57]*2	855.318	2	1709.63	1709.63	0	-1.5	Specific	457.91	457.91	457.91	7.49	291	>FBN1 N term EGF12 swap	1	DW012721_5.7639.7639.2	controllerType=0 controllerNumber=1 scan=7639	18.6304
08846:2	1	R.C[+57.021][-17.027]LC[+57.021]YDGFMASEDMK.T	1266		C[-17][+57]*2	855.319	2	1709.63	1709.63	0	-0.6	Specific	576.84	576.84	576.84	8.15	291	>FBN1 N term EGF12 swap	1	DW012721_5.7531.7531.2	controllerType=0 controllerNumber=1 scan=7531	18.3804
08913:2	1	R.C[+57.021][-17.027]LC[+57.021]YDGFMASEDMK.T	1266		C[-17][+57]*2	855.319	2	1709.63	1709.63	0	-0.7	Specific	594.93	594.93	594.93	8.15	291	>FBN1 N term EGF12 swap	1	DW012721_5.7584.7584.2	controllerType=0 controllerNumber=1 scan=7584	18.5035
08554:2	1	R.C[+57.021][-17.027]LC[+57.021]YD[+15.995]GFMASEDMK.T	1266		C[-17][+57]*2, D[+16]	863.317	2	1725.63	1725.63	0	-0.3	Specific	136.28	136.28	0.5	1.84	291	>FBN1 N term EGF12 swap	1	DW012721_5.7295.7295.2	controllerType=0 controllerNumber=1 scan=7295	17.8292
08838:2	1	R.C[+57.021][-17.027]LC[+57.021]YD[+15.995]GFMASEDMK.T	1266		C[-17][+57]*2, D[+16]	863.315	2	1725.62	1725.63	0	-1.8	Specific	155.21	155.21	4	2.14	291	>FBN1 N term EGF12 swap	1	DW012721_5.7525.7525.2	controllerType=0 controllerNumber=1 scan=7525	18.3659
08903:2	1	R.C[+57.021][-17.027]LC[+57.021]YD[+15.995]GFMASEDMK.T	1266		C[-17][+57]*2, D[+16]	863.316	2	1725.62	1725.63	0	-1.4	Specific	260.52	260.52	4	3.74	291	>FBN1 N term EGF12 swap	1	DW012721_5.7574.7574.2	controllerType=0 controllerNumber=1 scan=7574	18.4801
08727:2	1	R.C[+57.021][-17.027]LC[+57.021]YDGFM[+15.995]ASEDMK.T	1266		C[-17][+57]*2, M[+16]	863.315	2	1725.62	1725.63	0	-1.6	Specific	293.25	293.25	27.98	3.99	291	>FBN1 N term EGF12 swap	1	DW012721_5.7435.7435.2	controllerType=0 controllerNumber=1 scan=7435	18.1578
08435:2	1	R.C[+57.021][-17.027]LC[+57.021]YDGFMASEDM[+15.995]K.T	1266		C[-17][+57]*2, M[+16]	863.315	2	1725.62	1725.63	0	-1.6	Specific	327.22	327.22	25.91	4.08	291	>FBN1 N term EGF12 swap	1	DW012721_5.7201.7201.2	controllerType=0 controllerNumber=1 scan=7201	17.61
08144:2	1	R.C[+57.021][-17.027]LC[+57.021]YDGFM[+15.995]ASEDMK.T	1266		C[-17][+57]*2, M[+16]	863.314	2	1725.62	1725.63	0	-3.3	Specific	371.86	371.86	58.36	5.99	291	>FBN1 N term EGF12 swap	1	DW012721_5.6963.6963.2	controllerType=0 controllerNumber=1 scan=6963	17.0566
06223:2	1	K.TC[+57.021]VDVNEC[+57.021]DLNPNIC[+57.021]LSGTC[+57.021]ENTK.G	1280		C[+57]*4	1407.1	2	2813.18	2813.18	0	-0.2	Specific	405.9	354.37	354.37	5.43	291	>FBN1 N term EGF12 swap	1	DW012721_5.5407.5407.2	controllerType=0 controllerNumber=1 scan=5407	13.5486
06161:4	1	K.TC[+57.021]VDVNEC[+57.021]DLNPNIC[+57.021]LSGTC[+57.021]ENTK.G	1280		C[+57]*4	704.051	4	2813.18	2813.18	0	-0.7	Specific	524.86	523.28	523.28	7.02	291	>FBN1 N term EGF12 swap	1	DW012721_5.5357.5357.4	controllerType=0 controllerNumber=1 scan=5357	13.4341
06208:3	1	K.TC[+57.021]VDVNEC[+57.021]DLNPNIC[+57.021]LSGTC[+57.021]ENTK.G	1280		C[+57]*4	938.399	3	2813.18	2813.18	0	-0.3	Specific	537.34	462.76	462.76	6.06	291	>FBN1 N term EGF12 swap	1	DW012721_5.5396.5396.3	controllerType=0 controllerNumber=1 scan=5396	13.5235
06155:2	1	K.TC[+57.021]VDVNEC[+57.021]DLNPNIC[+57.021]LSGTC[+57.021]ENTK.G	1280		C[+57]*4	1407.1	2	2813.19	2813.18	0	0.4	Specific	542.36	471.19	471.19	7.02	291	>FBN1 N term EGF12 swap	1	DW012721_5.5353.5353.2	controllerType=0 controllerNumber=1 scan=5353	13.426
06277:3	1	K.TC[+57.021]VDVNEC[+57.021]DLNPNIC[+57.021]LSGTC[+57.021]ENTK.G	1280		C[+57]*4	938.4	3	2813.18	2813.18	0	-0.1	Specific	552.59	475.75	475.75	7.02	291	>FBN1 N term EGF12 swap	1	DW012721_5.5450.5450.3	controllerType=0 controllerNumber=1 scan=5450	13.6431
06144:3	1	K.TC[+57.021]VDVNEC[+57.021]DLNPNIC[+57.021]LSGTC[+57.021]ENTK.G	1280		C[+57]*4	938.4	3	2813.18	2813.18	0	0	Specific	557.7	458.09	458.09	7.02	291	>FBN1 N term EGF12 swap	1	DW012721_5.5344.5344.3	controllerType=0 controllerNumber=1 scan=5344	13.4045
04391:3	1	K.GSFIC[+57.021]HC[+57.021]DMGYSGK.K	1304		C[+57]*2	540.219	3	1618.64	1618.64	0	-1.3	Specific	324.41	262.32	262.32	4.08	291	>FBN1 N term EGF12 swap	1	DW012721_5.3929.3929.3	controllerType=0 controllerNumber=1 scan=3929	10.4882
04169:2	1	K.GSFIC[+57.021]HC[+57.021]DMGYSGK.K	1304		C[+57]*2	809.824	2	1618.64	1618.64	0	-1.8	Specific	409.08	311.73	311.73	5.17	291	>FBN1 N term EGF12 swap	1	DW012721_5.3756.3756.2	controllerType=0 controllerNumber=1 scan=3756	10.1123
04226:3	1	K.GSFIC[+57.021]HC[+57.021]DMGYSGK.K	1304		C[+57]*2	540.218	3	1618.64	1618.64	0	-3.2	Specific	416.29	295.78	295.78	5.01	291	>FBN1 N term EGF12 swap	1	DW012721_5.3801.3801.3	controllerType=0 controllerNumber=1 scan=3801	10.2122
04298:3	1	K.GSFIC[+57.021]HC[+57.021]DMGYSGK.K	1304		C[+57]*2	540.219	3	1618.64	1618.64	0	-1.7	Specific	416.69	297.6	297.6	4.64	291	>FBN1 N term EGF12 swap	1	DW012721_5.3858.3858.3	controllerType=0 controllerNumber=1 scan=3858	10.336
04081:3	1	K.GSFIC[+57.021]HC[+57.021]DMGYSGK.K	1304		C[+57]*2	540.22	3	1618.64	1618.64	0	-0.4	Specific	425.87	308.59	308.59	5.65	291	>FBN1 N term EGF12 swap	1	DW012721_5.3690.3690.3	controllerType=0 controllerNumber=1 scan=3690	9.9685
03736:3	1	K.GSFIC[+57.021]HC[+57.021]DMGYSGK.K	1304		C[+57]*2	540.219	3	1618.64	1618.64	0	-1.6	Specific	451.74	293.33	293.33	5.01	291	>FBN1 N term EGF12 swap	1	DW012721_5.3407.3407.3	controllerType=0 controllerNumber=1 scan=3407	9.3626
04152:3	1	K.GSFIC[+57.021]HC[+57.021]DMGYSGK.K	1304		C[+57]*2	540.219	3	1618.64	1618.64	0	-1.8	Specific	455.99	318.09	318.09	5.19	291	>FBN1 N term EGF12 swap	1	DW012721_5.3745.3745.3	controllerType=0 controllerNumber=1 scan=3745	10.089
04019:3	1	K.GSFIC[+57.021]HC[+57.021]DMGYSGK.K	1304		C[+57]*2	540.219	3	1618.64	1618.64	0	-1.7	Specific	463.26	296.15	296.15	5.19	291	>FBN1 N term EGF12 swap	1	DW012721_5.3638.3638.3	controllerType=0 controllerNumber=1 scan=3638	9.8557
04096:2	1	K.GSFIC[+57.021]HC[+57.021]DMGYSGK.K	1304		C[+57]*2	809.825	2	1618.64	1618.64	0	-1.2	Specific	534.56	380.85	380.85	6.97	291	>FBN1 N term EGF12 swap	1	DW012721_5.3701.3701.2	controllerType=0 controllerNumber=1 scan=3701	9.9919
04035:2	1	K.GSFIC[+57.021]HC[+57.021]DMGYSGK.K	1304		C[+57]*2	809.825	2	1618.64	1618.64	0	-1.3	Specific	576.54	440.03	440.03	7.67	291	>FBN1 N term EGF12 swap	1	DW012721_5.3649.3649.2	controllerType=0 controllerNumber=1 scan=3649	9.8777
04245:3	1	K.GSFIC[+57.021]H[+15.995]C[+57.021]DMGYSGK.K	1304		C[+57]*2, H[+16]	545.551	3	1634.64	1634.64	0	-1.3	Specific	15.67	15.67	0	1.79	291	>FBN1 N term EGF12 swap	1	DW012721_5.3813.3813.2	controllerType=0 controllerNumber=1 scan=3813	10.2376
03864:2	1	K.GSFIC[+57.021]HC[+57.021]D[+15.995]MGYSGK.K	1304		C[+57]*2, D[+16]	817.82	2	1634.63	1634.64	0	-3.7	Specific	107.81	102.13	4	1.74	291	>FBN1 N term EGF12 swap	1	DW012721_5.3511.3511.2	controllerType=0 controllerNumber=1 scan=3511	9.5861
04052:2	1	K.GSFIC[+57.021]H[+15.995]C[+57.021]DMGYSGK.K	1304		C[+57]*2, H[+16]	817.823	2	1634.64	1634.64	0	-0.9	Specific	176.6	147.48	0	1.8	291	>FBN1 N term EGF12 swap	1	DW012721_5.3664.3664.2	controllerType=0 controllerNumber=1 scan=3664	9.909
03957:2	1	K.GSFIC[+57.021]H[+15.995]C[+57.021]DMGYSGK.K	1304		C[+57]*2, H[+16]	817.822	2	1634.64	1634.64	0	-2	Specific	193.12	151.03	0	2.09	291	>FBN1 N term EGF12 swap	1	DW012721_5.3586.3586.2	controllerType=0 controllerNumber=1 scan=3586	9.7453
03769:3	1	K.GSFIC[+57.021]HC[+57.021]DM[+15.995]GYSGK.K	1304		C[+57]*2, M[+16]	545.551	3	1634.64	1634.64	0	-1	Specific	261.99	245.85	22.7	2.66	291	>FBN1 N term EGF12 swap	1	DW012721_5.3433.3433.3	controllerType=0 controllerNumber=1 scan=3433	9.4188
04047:3	1	K.GSFIC[+57.021]HC[+57.021]D[+15.995]MGYSGK.K	1304		C[+57]*2, D[+16]	545.55	3	1634.64	1634.64	0	-2.7	Specific	302.78	232.94	3.1	3.55	291	>FBN1 N term EGF12 swap	1	DW012721_5.3660.3660.3	controllerType=0 controllerNumber=1 scan=3660	9.9007
03913:3	1	K.GSFIC[+57.021]HC[+57.021]DM[+15.995]GYSGK.K	1304		C[+57]*2, M[+16]	545.55	3	1634.64	1634.64	0	-1.9	Specific	308.62	240.35	27.6	3.36	291	>FBN1 N term EGF12 swap	1	DW012721_5.3551.3551.3	controllerType=0 controllerNumber=1 scan=3551	9.6713
04114:3	1	K.GSFIC[+57.021]HC[+57.021]DM[+15.995]GYSGK.K	1304		C[+57]*2, M[+16]	545.551	3	1634.64	1634.64	0	-1.4	Specific	313.21	208.23	2.5	3.24	291	>FBN1 N term EGF12 swap	1	DW012721_5.3716.3716.3	controllerType=0 controllerNumber=1 scan=3716	10.0239
03850:3	1	K.GSFIC[+57.021]HC[+57.021]DM[+15.995]GYSGK.K	1304		C[+57]*2, M[+16]	545.551	3	1634.64	1634.64	0	-0.8	Specific	317.17	244.79	29.02	2.7	291	>FBN1 N term EGF12 swap	1	DW012721_5.3498.3498.3	controllerType=0 controllerNumber=1 scan=3498	9.5575
03977:3	1	K.GSFIC[+57.021]HC[+57.021]DM[+15.995]GYSGK.K	1304		C[+57]*2, M[+16]	545.55	3	1634.64	1634.64	0	-1.9	Specific	344.97	261.54	4.49	4.26	291	>FBN1 N term EGF12 swap	1	DW012721_5.3603.3603.3	controllerType=0 controllerNumber=1 scan=3603	9.7819
03359:3	1	K.GSFIC[+57.021]HC[+57.021]DM[+15.995]GYSGK.K	1304		C[+57]*2, M[+16]	545.55	3	1634.64	1634.64	0	-2	Specific	350.59	279.29	27.81	4.26	291	>FBN1 N term EGF12 swap	1	DW012721_5.3111.3111.3	controllerType=0 controllerNumber=1 scan=3111	8.7368
03775:3	1	K.GSFIC[+57.021]HC[+57.021]DMGYS[+162.053]GK.K	1304	Hex(1)	C[+57]*2, S[+162]	594.237	3	1780.7	1780.7	0	-1	Specific	461.17	371.06	26.64	7.49	291	>FBN1 N term EGF12 swap	1	DW012721_5.3438.3438.3	controllerType=0 controllerNumber=1 scan=3438	9.4309
03710:3	1	K.GSFIC[+57.021]HC[+57.021]DMGYS[+162.053]GK.K	1304	Hex(1)	C[+57]*2, S[+162]	594.236	3	1780.69	1780.7	0	-2.2	Specific	483.25	349.74	16.49	6.46	291	>FBN1 N term EGF12 swap	1	DW012721_5.3385.3385.3	controllerType=0 controllerNumber=1 scan=3385	9.3153
03724:2	1	K.GSFIC[+57.021]HC[+57.021]DMGYS[+162.053]GK.K	1304	Hex(1)	C[+57]*2, S[+162]	890.852	2	1780.7	1780.7	0	-0.9	Specific	512.92	390.08	43	6.45	291	>FBN1 N term EGF12 swap	1	DW012721_5.3398.3398.2	controllerType=0 controllerNumber=1 scan=3398	9.3423
03120:3	1	K.GSFIC[+57.021]HC[+57.021]D[+15.995]MGYS[+162.053]GK.K	1304	Hex(1)	C[+57]*2, D[+16], S[+162]	599.568	3	1796.69	1796.69	0	-2.1	Specific	87.23	87.23	4	1.77	291	>FBN1 N term EGF12 swap	1	DW012721_5.2928.2928.3	controllerType=0 controllerNumber=1 scan=2928	8.3221
03130:4	1	K.GSFIC[+57.021]HC[+57.021]DMGYSGKK.G	1304		C[+57]*2	437.439	4	1746.74	1746.74	0	-2.3	Specific	221.24	120.18	120.18	2.05	291	>FBN1 N term EGF12 swap	1	DW012721_5.2936.2936.4	controllerType=0 controllerNumber=1 scan=2936	8.3403
03477:4	1	K.GSFIC[+57.021]HC[+57.021]DMGYSGKK.G	1304		C[+57]*2	437.44	4	1746.74	1746.74	0	-2	Specific	238.41	146.32	146.32	2.26	291	>FBN1 N term EGF12 swap	1	DW012721_5.3204.3204.4	controllerType=0 controllerNumber=1 scan=3204	8.9334
03320:3	1	K.GSFIC[+57.021]HC[+57.021]DMGYSGKK.G	1304		C[+57]*2	582.917	3	1746.74	1746.74	0	-1.7	Specific	273.76	220.01	220.01	2.18	291	>FBN1 N term EGF12 swap	1	DW012721_5.3080.3080.3	controllerType=0 controllerNumber=1 scan=3080	8.6686
03396:4	1	K.GSFIC[+57.021]HC[+57.021]DMGYSGKK.G	1304		C[+57]*2	437.439	4	1746.74	1746.74	0	-2.2	Specific	375.6	229.01	229.01	4.2	291	>FBN1 N term EGF12 swap	1	DW012721_5.3144.3144.4	controllerType=0 controllerNumber=1 scan=3144	8.8078
03382:3	1	K.GSFIC[+57.021]HC[+57.021]DMGYSGKK.G	1304		C[+57]*2	582.917	3	1746.74	1746.74	0	-1.7	Specific	379.74	237.52	237.52	3.22	291	>FBN1 N term EGF12 swap	1	DW012721_5.3131.3131.3	controllerType=0 controllerNumber=1 scan=3131	8.7825
03370:2	1	K.GSFIC[+57.021]HC[+57.021]DMGYSGKK.G	1304		C[+57]*2	873.872	2	1746.74	1746.74	0	-2	Specific	400.28	345.55	345.55	4.89	291	>FBN1 N term EGF12 swap	1	DW012721_5.3121.3121.2	controllerType=0 controllerNumber=1 scan=3121	8.7603
03328:4	1	K.GSFIC[+57.021]HC[+57.021]DMGYSGKK.G	1304		C[+57]*2	437.44	4	1746.74	1746.74	0	-1.9	Specific	419.51	215.57	215.57	4.07	291	>FBN1 N term EGF12 swap	1	DW012721_5.3088.3088.4	controllerType=0 controllerNumber=1 scan=3088	8.6865
02825:4	1	K.GSFIC[+57.021]HC[+57.021]D[+15.995]MGYSGKK.G	1304		C[+57]*2, D[+16]	441.438	4	1762.73	1762.73	0	-1.7	Specific	63.19	33.49	0	1.72	291	>FBN1 N term EGF12 swap	1	DW012721_5.2696.2696.4	controllerType=0 controllerNumber=1 scan=2696	7.7947
03201:4	1	K.GKTGC[+57.021]TDINEC[+57.021]EIGAHNC[+57.021]GK.H	1319		C[+57]*3	555.99	4	2220.94	2220.94	0	-2.9	Specific	146.69	146.69	146.69	1.91	291	>FBN1 N term EGF12 swap	1	DW012721_5.2992.2992.6	controllerType=0 controllerNumber=1 scan=2992	8.4669
02986:3	1	K.GKTGC[+57.021]TDINEC[+57.021]EIGAHNC[+57.021]GK.H	1319		C[+57]*3	740.985	3	2220.94	2220.94	0	-1.1	Specific	327.25	327.25	327.25	3	291	>FBN1 N term EGF12 swap	1	DW012721_5.2825.2825.3	controllerType=0 controllerNumber=1 scan=2825	8.0903
03036:4	1	K.GKTGC[+57.021]TDINEC[+57.021]EIGAHNC[+57.021]GK.H	1319		C[+57]*3	555.99	4	2220.94	2220.94	0	-2.9	Specific	511.95	511.95	511.95	5.94	291	>FBN1 N term EGF12 swap	1	DW012721_5.2866.2866.4	controllerType=0 controllerNumber=1 scan=2866	8.1849
02967:4	1	K.GKTGC[+57.021]TDINEC[+57.021]EIGAHNC[+57.021]GK.H	1319		C[+57]*3	555.991	4	2220.94	2220.94	0	-1.1	Specific	610.87	610.87	610.87	8.79	291	>FBN1 N term EGF12 swap	1	DW012721_5.2810.2810.4	controllerType=0 controllerNumber=1 scan=2810	8.0563
02901:4	1	K.GKTGC[+57.021]TDINEC[+57.021]EIGAHNC[+57.021]GK.H	1319		C[+57]*3	555.99	4	2220.94	2220.94	0	-1.8	Specific	663.2	632.94	632.94	9.79	291	>FBN1 N term EGF12 swap	1	DW012721_5.2758.2758.4	controllerType=0 controllerNumber=1 scan=2758	7.936
02914:3	1	K.GKTGC[+57.021]TDINEC[+57.021]EIGAHNC[+57.021]GK.H	1319		C[+57]*3	740.985	3	2220.94	2220.94	0	-1.5	Specific	703.44	659.89	659.89	9.99	291	>FBN1 N term EGF12 swap	1	DW012721_5.2768.2768.3	controllerType=0 controllerNumber=1 scan=2768	7.9585
03131:4	1	K.GKTGC[+57.021]TDIN[+0.984]EC[+57.021]EIGAHNC[+57.021]GK.H	1319		C[+57]*3, N[+1]	556.238	4	2221.93	2221.93	0	0.6	Specific	425.7	425.7	134.59	5.16	291	>FBN1 N term EGF12 swap	1	DW012721_5.2937.2937.4	controllerType=0 controllerNumber=1 scan=2937	8.3425
03997:3	1	K.TGC[+57.021]TDINEC[+57.021]EIGAHNC[+57.021]GK.H	1321		C[+57]*3	679.279	3	2035.82	2035.83	0	-2.4	Specific	312	312	312	3.99	291	>FBN1 N term EGF12 swap	1	DW012721_5.3620.3620.3	controllerType=0 controllerNumber=1 scan=3620	9.8177
04104:3	1	K.TGC[+57.021]TDINEC[+57.021]EIGAHNC[+57.021]GK.H	1321		C[+57]*3	679.279	3	2035.82	2035.83	0	-2.8	Specific	332.74	332.74	332.74	4.68	291	>FBN1 N term EGF12 swap	1	DW012721_5.3708.3708.3	controllerType=0 controllerNumber=1 scan=3708	10.0056
03815:3	1	K.TGC[+57.021]TDINEC[+57.021]EIGAHNC[+57.021]GK.H	1321		C[+57]*3	679.278	3	2035.82	2035.83	0	-3.2	Specific	466.58	466.58	466.58	6.53	291	>FBN1 N term EGF12 swap	1	DW012721_5.3468.3468.3	controllerType=0 controllerNumber=1 scan=3468	9.4941
03418:2	1	K.TGC[+57.021]TDINEC[+57.021]EIGAHNC[+57.021]GK.H	1321		C[+57]*3	1018.42	2	2035.83	2035.83	0	-0.7	Specific	480.72	393.94	393.94	6.45	291	>FBN1 N term EGF12 swap	1	DW012721_5.3162.3162.2	controllerType=0 controllerNumber=1 scan=3162	8.8473
03893:3	1	K.TGC[+57.021]TDINEC[+57.021]EIGAHNC[+57.021]GK.H	1321		C[+57]*3	679.279	3	2035.82	2035.83	0	-2.3	Specific	481.4	481.4	481.4	7.58	291	>FBN1 N term EGF12 swap	1	DW012721_5.3533.3533.3	controllerType=0 controllerNumber=1 scan=3533	9.6333
03481:3	1	K.TGC[+57.021]TDINEC[+57.021]EIGAHNC[+57.021]GK.H	1321		C[+57]*3	679.279	3	2035.82	2035.83	0	-2	Specific	524.82	520.68	520.68	7.77	291	>FBN1 N term EGF12 swap	1	DW012721_5.3209.3209.3	controllerType=0 controllerNumber=1 scan=3209	8.9432
03739:3	1	K.TGC[+57.021]TDINEC[+57.021]EIGAHNC[+57.021]GK.H	1321		C[+57]*3	679.276	3	2035.81	2035.83	0	-6.6	Specific	547.43	547.43	547.43	6.81	291	>FBN1 N term EGF12 swap	1	DW012721_5.3409.3409.3	controllerType=0 controllerNumber=1 scan=3409	9.3669
03662:3	1	K.TGC[+57.021]TDINEC[+57.021]EIGAHNC[+57.021]GK.H	1321		C[+57]*3	679.276	3	2035.81	2035.83	0	-6.4	Specific	549.8	549.8	549.8	6.81	291	>FBN1 N term EGF12 swap	1	DW012721_5.3351.3351.3	controllerType=0 controllerNumber=1 scan=3351	9.2416
03360:2	1	K.TGC[+57.021]TDINEC[+57.021]EIGAHNC[+57.021]GK.H	1321		C[+57]*3	1018.42	2	2035.82	2035.83	0	-1.3	Specific	583.73	513.9	513.9	7.67	291	>FBN1 N term EGF12 swap	1	DW012721_5.3112.3112.2	controllerType=0 controllerNumber=1 scan=3112	8.7389
03560:3	1	K.TGC[+57.021]TDINEC[+57.021]EIGAHNC[+57.021]GK.H	1321		C[+57]*3	679.279	3	2035.82	2035.83	0	-2.5	Specific	591.37	574.87	574.87	8.47	291	>FBN1 N term EGF12 swap	1	DW012721_5.3275.3275.3	controllerType=0 controllerNumber=1 scan=3275	9.078
03344:3	1	K.TGC[+57.021]TDINEC[+57.021]EIGAHNC[+57.021]GK.H	1321		C[+57]*3	679.279	3	2035.82	2035.83	0	-1.4	Specific	605.59	552.83	552.83	9.47	291	>FBN1 N term EGF12 swap	1	DW012721_5.3100.3100.3	controllerType=0 controllerNumber=1 scan=3100	8.7137
03405:3	1	K.TGC[+57.021]TDINEC[+57.021]EIGAHNC[+57.021]GK.H	1321		C[+57]*3	679.279	3	2035.82	2035.83	0	-1.7	Specific	634.35	588.54	588.54	9.47	291	>FBN1 N term EGF12 swap	1	DW012721_5.3151.3151.3	controllerType=0 controllerNumber=1 scan=3151	8.8241
03281:3	1	K.TGC[+57.021]TD[+15.995]INEC[+57.021]EIGAHNC[+57.021]GK.H	1321		C[+57]*3, D[+16]	684.611	3	2051.82	2051.82	0	-2	Specific	88.93	88.93	0	1.81	291	>FBN1 N term EGF12 swap	1	DW012721_5.3049.3049.3	controllerType=0 controllerNumber=1 scan=3049	8.5959
02099:3	1	K.HAVC[+57.021]TN[+15.995]TAGSFK.C	1339		C[+57], N[+16]	436.871	3	1308.6	1308.6	0	-1.7	Specific	45.58	45.58	45.58	1.75	291	>FBN1 N term EGF12 swap	1	DW012721_5.2109.2109.3	controllerType=0 controllerNumber=1 scan=2109	6.4255
02511:2	1	K.HAVC[+57.021]T[+162.053]N[+0.984]TAGSFK.C	1339	Hex(1)	C[+57], N[+1], T[+162]	728.323	2	1455.64	1455.64	0	-2.5	Specific	48.82	48.82	4	1.73	291	>FBN1 N term EGF12 swap	1	DW012721_5.2445.2445.2	controllerType=0 controllerNumber=1 scan=2445	7.2202
02695:2	1	K.H[+15.995]AVC[+57.021]TN[+0.984]TAGSFK.C	1339		C[+57], H[+16], N[+1]	655.295	2	1309.58	1309.58	0	-1.1	Specific	64.61	39.86	39.86	1.72	291	>FBN1 N term EGF12 swap	1	DW012721_5.2588.2588.2	controllerType=0 controllerNumber=1 scan=2588	7.5438
02693:3	1	K.H[+15.995]AVC[+57.021]TN[+0.984]TAGSFK.C	1339		C[+57], H[+16], N[+1]	437.198	3	1309.58	1309.58	0	-3.5	Specific	66.65	53.07	53.07	1.73	291	>FBN1 N term EGF12 swap	1	DW012721_5.2586.2586.3	controllerType=0 controllerNumber=1 scan=2586	7.5395
05397:3	1	K.C[+57.021]SC[+57.021]SPGWIGDGIK.C	1351		C[+57]*2	479.547	3	1436.63	1436.63	0	-2.1	Specific	392.94	228.9	228.9	4.03	291	>FBN1 N term EGF12 swap	1	DW012721_5.4739.4739.3	controllerType=0 controllerNumber=1 scan=4739	12.0956
05742:2	1	K.C[+57.021]SC[+57.021]SPGWIGDGIK.C	1351		C[+57]*2	718.818	2	1436.63	1436.63	0	-0.7	Specific	427.52	232.93	232.93	4.25	291	>FBN1 N term EGF12 swap	1	DW012721_5.5018.5018.2	controllerType=0 controllerNumber=1 scan=5018	12.6776
05838:2	1	K.C[+57.021]SC[+57.021]SPGWIGDGIK.C	1351		C[+57]*2	718.818	2	1436.63	1436.63	0	-0.9	Specific	443.17	263.95	263.95	4.67	291	>FBN1 N term EGF12 swap	1	DW012721_5.5107.5107.2	controllerType=0 controllerNumber=1 scan=5107	12.8703
05446:2	1	K.C[+57.021]SC[+57.021]SPGWIGDGIK.C	1351		C[+57]*2	718.818	2	1436.63	1436.63	0	-0.7	Specific	489.79	279.67	279.67	5.71	291	>FBN1 N term EGF12 swap	1	DW012721_5.4779.4779.2	controllerType=0 controllerNumber=1 scan=4779	12.1835
05587:2	1	K.C[+57.021]SC[+57.021]SPGWIGDGIK.C	1351		C[+57]*2	718.818	2	1436.63	1436.63	0	-1.3	Specific	490.61	264.26	264.26	6.03	291	>FBN1 N term EGF12 swap	1	DW012721_5.4891.4891.2	controllerType=0 controllerNumber=1 scan=4891	12.413
05517:2	1	K.C[+57.021]SC[+57.021]SPGWIGDGIK.C	1351		C[+57]*2	718.817	2	1436.63	1436.63	0	-1.8	Specific	524.72	323.14	323.14	6.43	291	>FBN1 N term EGF12 swap	1	DW012721_5.4836.4836.2	controllerType=0 controllerNumber=1 scan=4836	12.3033
05657:2	1	K.C[+57.021]SC[+57.021]SPGWIGDGIK.C	1351		C[+57]*2	718.817	2	1436.63	1436.63	0	-1.8	Specific	532.71	296.97	296.97	6.43	291	>FBN1 N term EGF12 swap	1	DW012721_5.4950.4950.2	controllerType=0 controllerNumber=1 scan=4950	12.5333
05377:2	1	K.C[+57.021]SC[+57.021]SPGWIGDGIK.C	1351		C[+57]*2	718.817	2	1436.63	1436.63	0	-1.9	Specific	562.41	268.72	268.72	6.93	291	>FBN1 N term EGF12 swap	1	DW012721_5.4721.4721.2	controllerType=0 controllerNumber=1 scan=4721	12.0574
05440:2	1	K.C[+57.021]SC[+57.021]SPGW[+15.995]IGDGIK.C	1351		C[+57]*2, W[+16]	726.813	2	1452.62	1452.62	0	-3.7	Specific	482.12	275.67	112.89	6.03	291	>FBN1 N term EGF12 swap	1	DW012721_5.4773.4773.2	controllerType=0 controllerNumber=1 scan=4773	12.1686
07152:2	1	K.C[+57.021][-17.027]SC[+57.021]SPGWIGDGIK.C	1351		C[-17][+57]*2	710.304	2	1419.6	1419.6	0	-1.6	Specific	567.11	544.57	544.57	8.47	291	>FBN1 N term EGF12 swap	1	DW012721_5.6148.6148.2	controllerType=0 controllerNumber=1 scan=6148	15.1956
07299:2	1	K.C[+57.021][-17.027]SC[+57.021]SPGWIGDGIK.C	1351		C[-17][+57]*2	710.304	2	1419.6	1419.6	0	-1.6	Specific	567.51	567.51	567.51	8.47	291	>FBN1 N term EGF12 swap	1	DW012721_5.6270.6270.2	controllerType=0 controllerNumber=1 scan=6270	15.4625
07212:2	1	K.C[+57.021][-17.027]SC[+57.021]SPGWIGDGIK.C	1351		C[-17][+57]*2	710.304	2	1419.6	1419.6	0	-1.3	Specific	588.2	586.03	586.03	8.47	291	>FBN1 N term EGF12 swap	1	DW012721_5.6198.6198.2	controllerType=0 controllerNumber=1 scan=6198	15.3061
02871:4	1	K.C[+57.021]TDLDEC[+57.021]SNGTHMC[+57.021]SQHADC[+57.021]K.N	1364		C[+57]*4	632.235	4	2525.92	2525.92	0	-1	Specific	385.68	332.97	237.12	3.88	291	>FBN1 N term EGF12 swap	1	DW012721_5.2733.2733.4	controllerType=0 controllerNumber=1 scan=2733	7.8808
02806:4	1	K.C[+57.021]TDLDEC[+57.021]SNGTHMC[+57.021]SQHADC[+57.021]K.N	1364		C[+57]*4	632.236	4	2525.92	2525.92	0	-0.2	Specific	407.89	333.31	253.22	4.24	291	>FBN1 N term EGF12 swap	1	DW012721_5.2681.2681.4	controllerType=0 controllerNumber=1 scan=2681	7.7599
02787:4	1	K.C[+57.021]TDLDEC[+57.021]SN[+203.079]GTHMC[+57.021]SQHADC[+57.021]K.N	1364	HexNAc(1)	C[+57]*4, N[+203]	683.005	4	2729	2729	0	-0.6	Specific	35.41	35.41	11.48	1.73	291	>FBN1 N term EGF12 swap	1	DW012721_5.2665.2665.4	controllerType=0 controllerNumber=1 scan=2665	7.7213
02821:4	1	K.C[+57.021]TDLDEC[+57.021]SNGTH[+15.995]MC[+57.021]SQHADC[+57.021]K.N	1364		C[+57]*4, H[+16]	636.233	4	2541.91	2541.92	0	-1.6	Specific	220.02	220.02	0	2.52	291	>FBN1 N term EGF12 swap	1	DW012721_5.2693.2693.4	controllerType=0 controllerNumber=1 scan=2693	7.7883
02957:4	1	K.C[+57.021]TDLDEC[+57.021]SN[+0.984]GTHMC[+57.021]SQHADC[+57.021]K.N	1364		C[+57]*4, N[+1]	632.48	4	2526.9	2526.9	0	-1.9	Specific	386.88	342.26	342.26	4.39	291	>FBN1 N term EGF12 swap	1	DW012721_5.2803.2803.4	controllerType=0 controllerNumber=1 scan=2803	8.0393
03044:4	1	K.C[+57.021]TDLDEC[+57.021]SN[+0.984]GTHMC[+57.021]SQHADC[+57.021]K.N	1364		C[+57]*4, N[+1]	632.481	4	2526.9	2526.9	0	-0.5	Specific	400.39	326.98	326.98	3.85	291	>FBN1 N term EGF12 swap	1	DW012721_5.2872.2872.4	controllerType=0 controllerNumber=1 scan=2872	8.1965
07454:4	1	K.EGYTGDGFTC[+57.021]TDLDEC[+57.021]SENLNLC[+57.021]GNGQC[+57.021]LNAPGGYR.C	1396		C[+57]*4	1004.41	4	4014.6	4014.63	0	-5.6	Specific	325.15	325.15	11.01	2.64	291	>FBN1 N term EGF12 swap	1	DW012721_5.6405.6405.4	controllerType=0 controllerNumber=1 scan=6405	15.773
07205:3	1	K.EGYTGDGFTC[+57.021]TDLDEC[+57.021]S[+203.079]ENLNLC[+57.021]GNGQC[+57.021]LNAPGGYR.C	1396	HexNAc(1)	C[+57]*4, S[+203]	1406.57	3	4217.71	4217.71	0	-0.1	Specific	288.38	288.38	9.6	3.69	291	>FBN1 N term EGF12 swap	1	DW012721_5.6193.6193.3	controllerType=0 controllerNumber=1 scan=6193	15.2933
07501:4	1	K.EGYTGDGFTC[+57.021]TDLDEC[+57.021]SENLNLC[+57.021]GNGQC[+57.021]LN[+15.995]APGGYR.C	1396		C[+57]*4, N[+16]	1008.66	4	4031.61	4030.62	1	-4.6	Specific	426.76	426.76	3.26	4.29	291	>FBN1 N term EGF12 swap	1	DW012721_5.6443.6443.4	controllerType=0 controllerNumber=1 scan=6443	15.859
07200:4	1	K.EGYTGDGFTC[+57.021]TDLDEC[+57.021]S[+203.079]ENLNLC[+57.021]GNGQC[+57.021]LNAPGGYR.C	1396	HexNAc(1)	C[+57]*4, S[+203]	1055.18	4	4217.7	4217.71	0	-1.4	Specific	538.15	526.77	4.97	6.68	291	>FBN1 N term EGF12 swap	1	DW012721_5.6190.6190.4	controllerType=0 controllerNumber=1 scan=6190	15.2867
07335:4	1	K.EGYTGDGFTC[+57.021]TDLDEC[+57.021]SENLNLC[+57.021]GNGQC[+57.021]LN[+15.995]APGGYR.C	1396		C[+57]*4, N[+16]	1008.41	4	4030.62	4030.62	0	-0.8	Specific	560.21	560.21	25.61	7.05	291	>FBN1 N term EGF12 swap	1	DW012721_5.6300.6300.4	controllerType=0 controllerNumber=1 scan=6300	15.5335
07262:4	1	K.EGYTGDGFTC[+57.021]TDLDEC[+57.021]S[+203.079]ENLNLC[+57.021]GNGQC[+57.021]LN[+15.995]APGGYR.C	1396	HexNAc(1)	C[+57]*4, N[+16], S[+203]	1059.18	4	4233.7	4233.7	0	-0.5	Specific	391.2	391.2	9.6	5.71	291	>FBN1 N term EGF12 swap	1	DW012721_5.6240.6240.4	controllerType=0 controllerNumber=1 scan=6240	15.3965
07394:4	1	K.EGYTGDGFTC[+57.021]TDLDEC[+57.021]S[+203.079]ENLNLC[+57.021]GN[+0.984]GQC[+57.021]LNAPGGYR.C	1396	HexNAc(1)	C[+57]*4, N[+1], S[+203]	1055.43	4	4218.69	4218.69	0	-0.5	Specific	485.47	467.91	9.6	6.16	291	>FBN1 N term EGF12 swap	1	DW012721_5.6349.6349.4	controllerType=0 controllerNumber=1 scan=6349	15.6469
07184:4	1	K.EGYTGDGFTC[+57.021]TDLDEC[+57.021]S[+203.079]ENLNLC[+57.021]GNGQC[+57.021]LN[+15.995]APGGYR.C	1396	HexNAc(1)	C[+57]*4, N[+16], S[+203]	1059.18	4	4233.7	4233.7	0	-0.3	Specific	514.75	514.75	9.6	6.16	291	>FBN1 N term EGF12 swap	1	DW012721_5.6178.6178.4	controllerType=0 controllerNumber=1 scan=6178	15.2601
07322:4	1	K.EGYTGDGFTC[+57.021]TDLDEC[+57.021]S[+365.132]EN[+0.984]LNLC[+57.021]GNGQC[+57.021]LN[+15.995]APGGYR.C	1396	HexNAc(1)Hex(1)	C[+57]*4, N[+1][+16], S[+365]	1100.19	4	4397.74	4396.74	1	-0.3	Specific	132.17	132.17	8.4	1.74	291	>FBN1 N term EGF12 swap	1	DW012721_5.6289.6289.3	controllerType=0 controllerNumber=1 scan=6289	15.5077
07369:4	1	K.EGYTGDGFTC[+57.021]TDLDEC[+57.021]S[+203.079]ENLNLC[+57.021]GN[+0.984]GQC[+57.021]LN[+15.995]APGGYR.C	1396	HexNAc(1)	C[+57]*4, N[+1][+16], S[+203]	1059.43	4	4234.69	4234.69	0	0.5	Specific	508.28	508.28	9.6	6.16	291	>FBN1 N term EGF12 swap	1	DW012721_5.6330.6330.4	controllerType=0 controllerNumber=1 scan=6330	15.6038
05248:3	1	R.C[+57.021]EC[+57.021]DMGFVPSADGK.A	1432		C[+57]*2	524.875	3	1572.61	1572.61	0	-1.2	Specific	388.93	388.93	388.93	6.17	291	>FBN1 N term EGF12 swap	1	DW012721_5.4617.4617.3	controllerType=0 controllerNumber=1 scan=4617	11.8515
05617:2	1	R.C[+57.021]EC[+57.021]DMGFVPSADGK.A	1432		C[+57]*2	786.81	2	1572.61	1572.61	0	0.3	Specific	423.24	423.24	423.24	6.99	291	>FBN1 N term EGF12 swap	1	DW012721_5.4917.4917.2	controllerType=0 controllerNumber=1 scan=4917	12.4654
05509:2	1	R.C[+57.021]EC[+57.021]DMGFVPSADGK.A	1432		C[+57]*2	786.809	2	1572.61	1572.61	0	-0.9	Specific	425.87	425.87	425.87	6.99	291	>FBN1 N term EGF12 swap	1	DW012721_5.4830.4830.2	controllerType=0 controllerNumber=1 scan=4830	12.2904
05435:2	1	R.C[+57.021]EC[+57.021]DMGFVPSADGK.A	1432		C[+57]*2	786.809	2	1572.61	1572.61	0	-1.2	Specific	495.36	495.36	495.36	7.58	291	>FBN1 N term EGF12 swap	1	DW012721_5.4769.4769.2	controllerType=0 controllerNumber=1 scan=4769	12.1609
05300:2	1	R.C[+57.021]EC[+57.021]DMGFVPSADGK.A	1432		C[+57]*2	786.809	2	1572.61	1572.61	0	-1.1	Specific	495.71	495.71	495.71	7.58	291	>FBN1 N term EGF12 swap	1	DW012721_5.4658.4658.2	controllerType=0 controllerNumber=1 scan=4658	11.9362
05220:2	1	R.C[+57.021]EC[+57.021]DMGFVPSADGK.A	1432		C[+57]*2	786.809	2	1572.61	1572.61	0	-1.8	Specific	549.64	549.64	549.64	7.77	291	>FBN1 N term EGF12 swap	1	DW012721_5.4595.4595.2	controllerType=0 controllerNumber=1 scan=4595	11.8101
05367:2	1	R.C[+57.021]EC[+57.021]DMGFVPSADGK.A	1432		C[+57]*2	786.809	2	1572.61	1572.61	0	-0.7	Specific	571.31	571.31	571.31	8.15	291	>FBN1 N term EGF12 swap	1	DW012721_5.4713.4713.2	controllerType=0 controllerNumber=1 scan=4713	12.0428
05317:2	1	R.C[+57.021]EC[+57.021]D[+15.995]MGFVPSADGK.A	1432		C[+57]*2, D[+16]	794.806	2	1588.6	1588.61	0	-1.8	Specific	83.1	83.1	4	1.76	291	>FBN1 N term EGF12 swap	1	DW012721_5.4673.4673.3	controllerType=0 controllerNumber=1 scan=4673	11.9605
04314:3	1	R.C[+57.021]EC[+57.021]DM[+15.995]GFVPSADGK.A	1432		C[+57]*2, M[+16]	530.206	3	1588.6	1588.61	0	-2	Specific	116.82	116.82	19.37	1.95	291	>FBN1 N term EGF12 swap	1	DW012721_5.3871.3871.3	controllerType=0 controllerNumber=1 scan=3871	10.364
05312:2	1	R.C[+57.021]EC[+57.021]DM[+15.995]GFVPSADGK.A	1432		C[+57]*2, M[+16]	794.806	2	1588.6	1588.61	0	-2.1	Specific	264.25	264.25	14.72	3.55	291	>FBN1 N term EGF12 swap	1	DW012721_5.4667.4667.2	controllerType=0 controllerNumber=1 scan=4667	11.949
04915:2	1	R.C[+57.021]EC[+57.021]DM[+15.995]GFVPSADGK.A	1432		C[+57]*2, M[+16]	794.807	2	1588.61	1588.61	0	-0.7	Specific	388.52	388.52	26.15	5.85	291	>FBN1 N term EGF12 swap	1	DW012721_5.4346.4346.2	controllerType=0 controllerNumber=1 scan=4346	11.3164
07276:2	1	R.C[+57.021][-17.027]EC[+57.021]DMGFVPSADGK.A	1432		C[-17][+57]*2	778.295	2	1555.58	1555.59	0	-2.4	Specific	401.48	401.48	401.48	7.31	291	>FBN1 N term EGF12 swap	1	DW012721_5.6251.6251.2	controllerType=0 controllerNumber=1 scan=6251	15.4213
05229:2	1	R.C[+57.021]EC[+57.021]DM[+15.995]GFVPSADGK.A	1432		C[+57]*2, M[+16]	794.807	2	1588.61	1588.61	0	-1.2	Specific	425.43	425.43	24.13	7.31	291	>FBN1 N term EGF12 swap	1	DW012721_5.4601.4601.2	controllerType=0 controllerNumber=1 scan=4601	11.8188
05139:2	1	R.C[+57.021]EC[+57.021]DM[+15.995]GFVPSADGK.A	1432		C[+57]*2, M[+16]	794.807	2	1588.61	1588.61	0	-0.8	Specific	432.92	432.92	27.57	6.99	291	>FBN1 N term EGF12 swap	1	DW012721_5.4530.4530.2	controllerType=0 controllerNumber=1 scan=4530	11.6839
04987:2	1	R.C[+57.021]EC[+57.021]DM[+15.995]GFVPSADGK.A	1432		C[+57]*2, M[+16]	794.807	2	1588.61	1588.61	0	-0.7	Specific	435.9	435.9	24.51	6.99	291	>FBN1 N term EGF12 swap	1	DW012721_5.4405.4405.2	controllerType=0 controllerNumber=1 scan=4405	11.4376
05061:2	1	R.C[+57.021]EC[+57.021]DM[+15.995]GFVPSADGK.A	1432		C[+57]*2, M[+16]	794.805	2	1588.6	1588.61	0	-2.7	Specific	452.89	452.89	32.1	7.49	291	>FBN1 N term EGF12 swap	1	DW012721_5.4464.4464.2	controllerType=0 controllerNumber=1 scan=4464	11.5548
07105:2	1	R.C[+57.021][-17.027]EC[+57.021]DMGFVPSADGK.A	1432		C[-17][+57]*2	778.296	2	1555.58	1555.59	0	-1.1	Specific	541.07	541.07	541.07	7.77	291	>FBN1 N term EGF12 swap	1	DW012721_5.6112.6112.2	controllerType=0 controllerNumber=1 scan=6112	15.1135
07169:2	1	R.C[+57.021][-17.027]EC[+57.021]DMGFVPSADGK.A	1432		C[-17][+57]*2	778.296	2	1555.58	1555.59	0	-1.3	Specific	546.53	546.53	546.53	7.77	291	>FBN1 N term EGF12 swap	1	DW012721_5.6165.6165.2	controllerType=0 controllerNumber=1 scan=6165	15.2335
08799:3	1	K.AC[+57.021]EDIDEC[+57.021]SLPNIC[+57.021]VFGTC[+57.021]HNLPGLFR.C	1446		C[+57]*4	1065.48	3	3194.42	3194.42	0	-0.1	Specific	94.99	94.99	94.99	1.84	291	>FBN1 N term EGF12 swap	1	DW012721_5.7493.7493.3	controllerType=0 controllerNumber=1 scan=7493	18.2916
08635:3	1	K.AC[+57.021]EDIDEC[+57.021]SLPNIC[+57.021]VFGTC[+57.021]HNLPGLFR.C	1446		C[+57]*4	1065.48	3	3194.42	3194.42	0	1	Specific	260.43	260.43	260.43	3.36	291	>FBN1 N term EGF12 swap	1	DW012721_5.7360.7360.3	controllerType=0 controllerNumber=1 scan=7360	17.9818
08306:2	1	K.AC[+57.021]EDIDEC[+57.021]SLPNIC[+57.021]VFGTC[+57.021]HNLPGLFR.C	1446		C[+57]*4	1597.71	2	3194.41	3194.42	0	-0.8	Specific	271.73	271.73	271.73	2.46	291	>FBN1 N term EGF12 swap	1	DW012721_5.7092.7092.2	controllerType=0 controllerNumber=1 scan=7092	17.3576
08368:5	1	K.AC[+57.021]EDIDEC[+57.021]SLPNIC[+57.021]VFGTC[+57.021]HNLPGLFR.C	1446		C[+57]*4	639.688	5	3194.41	3194.42	0	-1.3	Specific	346.83	346.83	346.83	4.43	291	>FBN1 N term EGF12 swap	1	DW012721_5.7144.7144.5	controllerType=0 controllerNumber=1 scan=7144	17.4759
08546:4	1	K.AC[+57.021]EDIDEC[+57.021]SLPNIC[+57.021]VFGTC[+57.021]HNLPGLFR.C	1446		C[+57]*4	799.357	4	3194.41	3194.42	0	-3.4	Specific	436.1	436.1	436.1	6.87	291	>FBN1 N term EGF12 swap	1	DW012721_5.7290.7290.4	controllerType=0 controllerNumber=1 scan=7290	17.8184
08559:3	1	K.AC[+57.021]EDIDEC[+57.021]SLPNIC[+57.021]VFGTC[+57.021]HNLPGLFR.C	1446		C[+57]*4	1065.48	3	3194.42	3194.42	0	1.2	Specific	480.18	480.18	480.18	6.82	291	>FBN1 N term EGF12 swap	1	DW012721_5.7299.7299.3	controllerType=0 controllerNumber=1 scan=7299	17.8399
08340:3	1	K.AC[+57.021]EDIDEC[+57.021]SLPNIC[+57.021]VFGTC[+57.021]HNLPGLFR.C	1446		C[+57]*4	1065.48	3	3194.42	3194.42	0	0.2	Specific	536.58	536.58	536.58	7.02	291	>FBN1 N term EGF12 swap	1	DW012721_5.7122.7122.3	controllerType=0 controllerNumber=1 scan=7122	17.426
08477:4	1	K.AC[+57.021]EDIDEC[+57.021]SLPNIC[+57.021]VFGTC[+57.021]HNLPGLFR.C	1446		C[+57]*4	799.359	4	3194.41	3194.42	0	-0.7	Specific	545.3	545.3	545.3	7.02	291	>FBN1 N term EGF12 swap	1	DW012721_5.7234.7234.4	controllerType=0 controllerNumber=1 scan=7234	17.6865
08476:3	1	K.AC[+57.021]EDIDEC[+57.021]SLPNIC[+57.021]VFGTC[+57.021]HNLPGLFR.C	1446		C[+57]*4	1065.48	3	3194.42	3194.42	0	0.6	Specific	549.01	549.01	549.01	7.02	291	>FBN1 N term EGF12 swap	1	DW012721_5.7233.7233.3	controllerType=0 controllerNumber=1 scan=7233	17.6843
08278:3	1	K.AC[+57.021]EDIDEC[+57.021]SLPNIC[+57.021]VFGTC[+57.021]HNLPGLFR.C	1446		C[+57]*4	1065.48	3	3194.42	3194.42	0	0.7	Specific	592.27	592.27	592.27	7.71	291	>FBN1 N term EGF12 swap	1	DW012721_5.7069.7069.3	controllerType=0 controllerNumber=1 scan=7069	17.3041
08409:3	1	K.AC[+57.021]EDIDEC[+57.021]SLPNIC[+57.021]VFGTC[+57.021]HNLPGLFR.C	1446		C[+57]*4	1065.48	3	3194.42	3194.42	0	-0.2	Specific	601.64	601.64	601.64	8.71	291	>FBN1 N term EGF12 swap	1	DW012721_5.7177.7177.3	controllerType=0 controllerNumber=1 scan=7177	17.5539
08410:4	1	K.AC[+57.021]EDIDEC[+57.021]SLPNIC[+57.021]VFGTC[+57.021]HNLPGLFR.C	1446		C[+57]*4	799.359	4	3194.41	3194.42	0	-0.6	Specific	712.3	712.3	712.3	10.71	291	>FBN1 N term EGF12 swap	1	DW012721_5.7178.7178.4	controllerType=0 controllerNumber=1 scan=7178	17.5559
08310:5	1	K.AC[+57.021]EDIDEC[+57.021]SLPNIC[+57.021]VFGTC[+57.021]HNLPGLFR.C	1446		C[+57]*4	639.688	5	3194.41	3194.42	0	-2	Specific	772.91	772.91	772.91	12.03	291	>FBN1 N term EGF12 swap	1	DW012721_5.7095.7095.5	controllerType=0 controllerNumber=1 scan=7095	17.3642
08281:4	1	K.AC[+57.021]EDIDEC[+57.021]SLPNIC[+57.021]VFGTC[+57.021]HNLPGLFR.C	1446		C[+57]*4	799.36	4	3194.42	3194.42	0	0.1	Specific	791.12	791.12	791.12	11.71	291	>FBN1 N term EGF12 swap	1	DW012721_5.7071.7071.4	controllerType=0 controllerNumber=1 scan=7071	17.3081
08341:4	1	K.AC[+57.021]EDIDEC[+57.021]SLPNIC[+57.021]VFGTC[+57.021]HNLPGLFR.C	1446		C[+57]*4	799.359	4	3194.42	3194.42	0	-0.2	Specific	801.49	801.49	801.49	12.71	291	>FBN1 N term EGF12 swap	1	DW012721_5.7123.7123.4	controllerType=0 controllerNumber=1 scan=7123	17.4272
08307:2	1	K.AC[+57.021]EDIDEC[+57.021]SLPNIC[+57.021]VFGTC[+57.021]HN[+15.995]LPGLFR.C	1446		C[+57]*4, N[+16]	1605.71	2	3210.41	3210.41	0	-0.2	Specific	59.95	59.95	0	1.73	291	>FBN1 N term EGF12 swap	1	DW012721_5.7093.7093.2	controllerType=0 controllerNumber=1 scan=7093	17.3599
08511:4	1	K.AC[+57.021]EDIDEC[+57.021]SLPNIC[+57.021]VFGTC[+57.021]HN[+15.995]LPGLFR.C	1446		C[+57]*4, N[+16]	803.353	4	3210.39	3210.41	0	-6.1	Specific	300.73	300.73	40.48	2.64	291	>FBN1 N term EGF12 swap	1	DW012721_5.7262.7262.4	controllerType=0 controllerNumber=1 scan=7262	17.7512
08537:3	1	K.AC[+57.021]EDIDEC[+57.021]SLPNIC[+57.021]VFGTC[+57.021]HN[+15.995]LPGLFR.C	1446		C[+57]*4, N[+16]	1070.81	3	3210.41	3210.41	0	0	Specific	318.69	318.69	41.82	3.6	291	>FBN1 N term EGF12 swap	1	DW012721_5.7283.7283.3	controllerType=0 controllerNumber=1 scan=7283	17.8012
08473:3	1	K.AC[+57.021]EDIDEC[+57.021]SLPNIC[+57.021]VFGTC[+57.021]HN[+15.995]LPGLFR.C	1446		C[+57]*4, N[+16]	1070.81	3	3210.41	3210.41	0	-0.4	Specific	452.43	452.43	28.62	6.73	291	>FBN1 N term EGF12 swap	1	DW012721_5.7229.7229.3	controllerType=0 controllerNumber=1 scan=7229	17.6737
08411:4	1	K.AC[+57.021]EDIDEC[+57.021]SLPNIC[+57.021]VFGTC[+57.021]HN[+15.995]LPGLFR.C	1446		C[+57]*4, N[+16]	803.357	4	3210.41	3210.41	0	-1.3	Specific	456.57	456.57	42.19	7.05	291	>FBN1 N term EGF12 swap	1	DW012721_5.7179.7179.4	controllerType=0 controllerNumber=1 scan=7179	17.5581
08264:3	1	K.AC[+57.021]EDIDEC[+57.021]SLPNIC[+57.021]VFGTC[+57.021]HN[+15.995]LPGLFR.C	1446		C[+57]*4, N[+16]	1070.81	3	3210.41	3210.41	0	-0.3	Specific	479.21	479.21	15.87	6.73	291	>FBN1 N term EGF12 swap	1	DW012721_5.7059.7059.3	controllerType=0 controllerNumber=1 scan=7059	17.2809
08396:3	1	K.AC[+57.021]EDIDEC[+57.021]SLPNIC[+57.021]VFGTC[+57.021]HN[+15.995]LPGLFR.C	1446		C[+57]*4, N[+16]	1070.81	3	3210.41	3210.41	0	0	Specific	515.49	515.49	45.19	6.82	291	>FBN1 N term EGF12 swap	1	DW012721_5.7166.7166.3	controllerType=0 controllerNumber=1 scan=7166	17.5281
08327:3	1	K.AC[+57.021]EDIDEC[+57.021]SLPNIC[+57.021]VFGTC[+57.021]HN[+15.995]LPGLFR.C	1446		C[+57]*4, N[+16]	1070.81	3	3210.41	3210.41	0	-1.2	Specific	616.05	616.05	47.61	9.03	291	>FBN1 N term EGF12 swap	1	DW012721_5.7111.7111.3	controllerType=0 controllerNumber=1 scan=7111	17.4027
08311:5	1	K.AC[+57.021]EDIDEC[+57.021]SLPNIC[+57.021]VFGTC[+57.021]HN[+15.995]LPGLFR.C	1446		C[+57]*4, N[+16]	642.886	5	3210.4	3210.41	0	-2.7	Specific	683.16	683.16	52.19	10.03	291	>FBN1 N term EGF12 swap	1	DW012721_5.7096.7096.5	controllerType=0 controllerNumber=1 scan=7096	17.3664
08279:4	1	K.AC[+57.021]EDIDEC[+57.021]SLPNIC[+57.021]VFGTC[+57.021]HN[+15.995]LPGLFR.C	1446		C[+57]*4, N[+16]	803.358	4	3210.41	3210.41	0	-0.1	Specific	734.9	734.9	46.19	10.71	291	>FBN1 N term EGF12 swap	1	DW012721_5.7070.7070.4	controllerType=0 controllerNumber=1 scan=7070	17.3059
08342:4	1	K.AC[+57.021]EDIDEC[+57.021]SLPNIC[+57.021]VFGTC[+57.021]HN[+15.995]LPGLFR.C	1446		C[+57]*4, N[+16]	803.357	4	3210.41	3210.41	0	-1	Specific	768.87	768.87	44.38	12.03	291	>FBN1 N term EGF12 swap	1	DW012721_5.7124.7124.4	controllerType=0 controllerNumber=1 scan=7124	17.4286
12120:2	1	R.C[+57.021]EC[+57.021]EIGYELDR.S	1473		C[+57]*2	722.298	2	1443.59	1443.59	0	0.1	Specific	36.18	36.18	36.18	1.73	291	>FBN1 N term EGF12 swap	1	DW012721_5.10416.10416.2	controllerType=0 controllerNumber=1 scan=10416	25.3306
12063:2	1	R.C[+57.021]EC[+57.021]EIGYELDR.S	1473		C[+57]*2	722.295	2	1443.58	1443.59	0	-2.8	Specific	67.13	67.13	67.13	1.78	291	>FBN1 N term EGF12 swap	1	DW012721_5.10365.10365.4	controllerType=0 controllerNumber=1 scan=10365	25.2057
10980:2	1	R.C[+57.021]EC[+57.021]EIGYELDR.S	1473		C[+57]*2	722.295	2	1443.58	1443.59	0	-2.9	Specific	94.19	94.19	94.19	1.79	291	>FBN1 N term EGF12 swap	1	DW012721_5.9320.9320.2	controllerType=0 controllerNumber=1 scan=9320	22.6233
11402:2	1	R.C[+57.021]EC[+57.021]EIGYELDR.S	1473		C[+57]*2	722.297	2	1443.59	1443.59	0	-1	Specific	101.38	101.38	101.38	1.75	291	>FBN1 N term EGF12 swap	1	DW012721_5.9713.9713.2	controllerType=0 controllerNumber=1 scan=9713	23.5669
05115:3	1	R.C[+57.021]EC[+57.021]EIGYELDR.S	1473		C[+57]*2	481.867	3	1443.59	1443.59	0	-1.7	Specific	380.04	363.61	363.61	3.64	291	>FBN1 N term EGF12 swap	1	DW012721_5.4508.4508.3	controllerType=0 controllerNumber=1 scan=4508	11.6408
05713:2	1	R.C[+57.021]EC[+57.021]EIGYELDR.S	1473		C[+57]*2	722.297	2	1443.59	1443.59	0	-1	Specific	549.36	475.61	475.61	6.93	291	>FBN1 N term EGF12 swap	1	DW012721_5.4997.4997.2	controllerType=0 controllerNumber=1 scan=4997	12.6319
05456:2	1	R.C[+57.021]EC[+57.021]EIGYELDR.S	1473		C[+57]*2	722.296	2	1443.58	1443.59	0	-2.2	Specific	575.63	487.91	487.91	7.62	291	>FBN1 N term EGF12 swap	1	DW012721_5.4788.4788.2	controllerType=0 controllerNumber=1 scan=4788	12.1976
05853:2	1	R.C[+57.021]EC[+57.021]EIGYELDR.S	1473		C[+57]*2	722.297	2	1443.59	1443.59	0	-0.5	Specific	584.38	464.51	464.51	7.3	291	>FBN1 N term EGF12 swap	1	DW012721_5.5118.5118.2	controllerType=0 controllerNumber=1 scan=5118	12.8945
05135:2	1	R.C[+57.021]EC[+57.021]EIGYELDR.S	1473		C[+57]*2	722.297	2	1443.59	1443.59	0	-1	Specific	603.69	516.41	516.41	8.62	291	>FBN1 N term EGF12 swap	1	DW012721_5.4526.4526.2	controllerType=0 controllerNumber=1 scan=4526	11.6772
05204:2	1	R.C[+57.021]EC[+57.021]EIGYELDR.S	1473		C[+57]*2	722.297	2	1443.59	1443.59	0	-1.5	Specific	605.73	497.06	497.06	8.62	291	>FBN1 N term EGF12 swap	1	DW012721_5.4581.4581.2	controllerType=0 controllerNumber=1 scan=4581	11.7855
05420:2	1	R.C[+57.021]EC[+57.021]EIGYELDR.S	1473		C[+57]*2	722.295	2	1443.58	1443.59	0	-3.2	Specific	616.07	503.8	503.8	8.62	291	>FBN1 N term EGF12 swap	1	DW012721_5.4758.4758.2	controllerType=0 controllerNumber=1 scan=4758	12.1378
05556:2	1	R.C[+57.021]EC[+57.021]EIGYELDR.S	1473		C[+57]*2	722.296	2	1443.59	1443.59	0	-1.7	Specific	627.39	515.01	515.01	8.62	291	>FBN1 N term EGF12 swap	1	DW012721_5.4867.4867.2	controllerType=0 controllerNumber=1 scan=4867	12.3632
05627:2	1	R.C[+57.021]EC[+57.021]EIGYELDR.S	1473		C[+57]*2	722.296	2	1443.58	1443.59	0	-2.2	Specific	629.83	518.89	518.89	8.62	291	>FBN1 N term EGF12 swap	1	DW012721_5.4927.4927.2	controllerType=0 controllerNumber=1 scan=4927	12.4861
05059:2	1	R.C[+57.021]EC[+57.021]EIGYELDR.S	1473		C[+57]*2	722.296	2	1443.59	1443.59	0	-1.7	Specific	635.65	483.5	483.5	8.62	291	>FBN1 N term EGF12 swap	1	DW012721_5.4462.4462.2	controllerType=0 controllerNumber=1 scan=4462	11.5518
05356:2	1	R.C[+57.021]EC[+57.021]EIGYELDR.S	1473		C[+57]*2	722.297	2	1443.59	1443.59	0	-1.3	Specific	638.9	493.72	493.72	8.62	291	>FBN1 N term EGF12 swap	1	DW012721_5.4703.4703.2	controllerType=0 controllerNumber=1 scan=4703	12.0201
05274:2	1	R.C[+57.021]EC[+57.021]EIGYELDR.S	1473		C[+57]*2	722.297	2	1443.59	1443.59	0	-1.2	Specific	648.48	497.01	497.01	8.62	291	>FBN1 N term EGF12 swap	1	DW012721_5.4638.4638.2	controllerType=0 controllerNumber=1 scan=4638	11.895
07413:2	1	R.C[+57.021][-17.027]EC[+57.021]EIGYELDR.S	1473		C[-17][+57]*2	713.783	2	1426.56	1426.56	0	-2.2	Specific	466.04	466.04	466.04	6.64	291	>FBN1 N term EGF12 swap	1	DW012721_5.6369.6369.2	controllerType=0 controllerNumber=1 scan=6369	15.6925
07352:2	1	R.C[+57.021][-17.027]EC[+57.021]EIGYELDR.S	1473		C[-17][+57]*2	713.783	2	1426.56	1426.56	0	-1.8	Specific	528.03	528.03	528.03	5.97	291	>FBN1 N term EGF12 swap	1	DW012721_5.6315.6315.2	controllerType=0 controllerNumber=1 scan=6315	15.5671
07266:2	1	R.C[+57.021][-17.027]EC[+57.021]EIGYELDR.S	1473		C[-17][+57]*2	713.783	2	1426.56	1426.56	0	-1.6	Specific	537.87	537.87	537.87	6.93	291	>FBN1 N term EGF12 swap	1	DW012721_5.6244.6244.2	controllerType=0 controllerNumber=1 scan=6244	15.4061
07199:2	1	R.C[+57.021][-17.027]EC[+57.021]EIGYELDR.S	1473		C[-17][+57]*2	713.783	2	1426.56	1426.56	0	-1.2	Specific	580.8	580.8	580.8	7.62	291	>FBN1 N term EGF12 swap	1	DW012721_5.6189.6189.2	controllerType=0 controllerNumber=1 scan=6189	15.2849
08056:2	2	R.[+28.031]TGDPS[+349.137]T[+349.137]YFGPPC[+57.021]K.C	1208	HexNAc(1)Fuc(1),HexNAc(1)Fuc(1)	.[28], C[+57], S[+349], T[+349]	1076.99	2	2152.98	2152.94	0	19	Specific	13.49	13.49	9.73	1.54	1	>Reverse >FBN1 N term EGF12 swap	2	DW012721_5.6888.6888.2	controllerType=0 controllerNumber=1 scan=6888	16.8818

## Sheet: DW_021921_5
Query #:z	Protein Rank	Peptide < ProteinMetrics Confidential >	Starting position	Glycans NHFAGNa	Modification Type(s)	Observed m/z	z	Observed (M+H)	Calc. mass (M+H)	Off-by-x error	Mass error (ppm)	Cleavage	Score	Delta	Delta Mod	|Log Prob|	# of unique peptides	Protein Name	Protein DB number	Comment	Scan #	Scan Time
01662:2	1	R.NTPGSYSC[+57.021]TC[+57.021]PK.G	786		C[+57]*2	686.29	2	1371.57	1371.57	0	3.7	Specific	160.81	160.81	160.81	3.19	461	>FBN1 N term EGF12 swap	1	DW021921_5.1589.1589.3	controllerType=0 controllerNumber=1 scan=1589	4.5989
02004:3	1	R.NTPGSYSC[+57.021]TC[+57.021]PK.G	786		C[+57]*2	457.861	3	1371.57	1371.57	0	1.6	Specific	281.26	281.26	281.26	2.17	461	>FBN1 N term EGF12 swap	1	DW021921_5.1885.1885.3	controllerType=0 controllerNumber=1 scan=1885	5.2857
02336:2	1	R.NTPGSYSC[+57.021]TC[+57.021]PK.G	786		C[+57]*2	686.291	2	1371.57	1371.57	0	5.7	Specific	304.67	304.67	304.67	2.4	461	>FBN1 N term EGF12 swap	1	DW021921_5.2165.2165.3	controllerType=0 controllerNumber=1 scan=2165	5.9246
02613:2	1	R.NTPGSYSC[+57.021]TC[+57.021]PK.G	786		C[+57]*2	686.289	2	1371.57	1371.57	0	3.5	Specific	426.57	426.57	426.57	7.43	461	>FBN1 N term EGF12 swap	1	DW021921_5.2392.2392.4	controllerType=0 controllerNumber=1 scan=2392	6.427
01760:2	1	R.NTPGSYSC[+57.021]TC[+57.021]PK.G	786		C[+57]*2	686.289	2	1371.57	1371.57	0	3	Specific	509.47	509.47	509.47	7.72	461	>FBN1 N term EGF12 swap	1	DW021921_5.1681.1681.2	controllerType=0 controllerNumber=1 scan=1681	4.8141
02085:2	1	R.NTPGSYSC[+57.021]TC[+57.021]PK.G	786		C[+57]*2	686.289	2	1371.57	1371.57	0	3.3	Specific	641.31	641.31	641.31	10.1	461	>FBN1 N term EGF12 swap	1	DW021921_5.1954.1954.2	controllerType=0 controllerNumber=1 scan=1954	5.4434
02213:2	1	R.NTPGSYSC[+57.021]TC[+57.021]PK.G	786		C[+57]*2	686.289	2	1371.57	1371.57	0	3.2	Specific	645.07	645.07	645.07	8.91	461	>FBN1 N term EGF12 swap	1	DW021921_5.2064.2064.2	controllerType=0 controllerNumber=1 scan=2064	5.6986
02152:2	1	R.NTPGSYSC[+57.021]TC[+57.021]PK.G	786		C[+57]*2	686.29	2	1371.57	1371.57	0	3.9	Specific	657.32	657.32	657.32	11.1	461	>FBN1 N term EGF12 swap	1	DW021921_5.2009.2009.2	controllerType=0 controllerNumber=1 scan=2009	5.5695
01819:2	1	R.NTPGSYSC[+57.021]TC[+57.021]PK.G	786		C[+57]*2	686.29	2	1371.57	1371.57	0	3.9	Specific	673.36	673.36	673.36	11.1	461	>FBN1 N term EGF12 swap	1	DW021921_5.1735.1735.2	controllerType=0 controllerNumber=1 scan=1735	4.9408
02019:2	1	R.NTPGSYSC[+57.021]TC[+57.021]PK.G	786		C[+57]*2	686.29	2	1371.57	1371.57	0	4.1	Specific	688.71	688.71	688.71	11.1	461	>FBN1 N term EGF12 swap	1	DW021921_5.1899.1899.2	controllerType=0 controllerNumber=1 scan=1899	5.3199
01951:2	1	R.NTPGSYSC[+57.021]TC[+57.021]PK.G	786		C[+57]*2	686.29	2	1371.57	1371.57	0	4.3	Specific	695.67	695.67	695.67	11.1	461	>FBN1 N term EGF12 swap	1	DW021921_5.1844.1844.2	controllerType=0 controllerNumber=1 scan=1844	5.1928
01881:2	1	R.NTPGSYSC[+57.021]TC[+57.021]PK.G	786		C[+57]*2	686.29	2	1371.57	1371.57	0	4.5	Specific	697.99	697.99	697.99	11.1	461	>FBN1 N term EGF12 swap	1	DW021921_5.1789.1789.2	controllerType=0 controllerNumber=1 scan=1789	5.0665
01667:2	1	R.N[+15.995]TPGSYSC[+57.021]TC[+57.021]PK.G	786		C[+57]*2, N[+16]	694.286	2	1387.57	1387.56	0	2.8	Specific	445.28	445.28	445.28	7.58	461	>FBN1 N term EGF12 swap	1	DW021921_5.1593.1593.2	controllerType=0 controllerNumber=1 scan=1593	4.61
01911:2	1	R.N[+15.995]TPGSYSC[+57.021]TC[+57.021]PK.G	786		C[+57]*2, N[+16]	694.285	2	1387.56	1387.56	0	1.3	Specific	518.19	518.19	518.19	6.29	461	>FBN1 N term EGF12 swap	1	DW021921_5.1811.1811.2	controllerType=0 controllerNumber=1 scan=1811	5.1167
01725:2	1	R.N[+15.995]TPGSYSC[+57.021]TC[+57.021]PK.G	786		C[+57]*2, N[+16]	694.287	2	1387.57	1387.56	0	3.3	Specific	564.42	564.42	564.42	9.1	461	>FBN1 N term EGF12 swap	1	DW021921_5.1646.1646.2	controllerType=0 controllerNumber=1 scan=1646	4.7328
01842:2	1	R.N[+15.995]TPGSYSC[+57.021]TC[+57.021]PK.G	786		C[+57]*2, N[+16]	694.287	2	1387.57	1387.56	0	3.3	Specific	579.93	579.93	579.93	9.1	461	>FBN1 N term EGF12 swap	1	DW021921_5.1756.1756.2	controllerType=0 controllerNumber=1 scan=1756	4.9898
01782:2	1	R.N[+15.995]TPGSYSC[+57.021]TC[+57.021]PK.G	786		C[+57]*2, N[+16]	694.287	2	1387.57	1387.56	0	3.5	Specific	583.64	583.64	583.64	9.1	461	>FBN1 N term EGF12 swap	1	DW021921_5.1701.1701.2	controllerType=0 controllerNumber=1 scan=1701	4.8613
01711:2	1	R.NTPGS[+162.053]YSC[+57.021]TC[+57.021]PK.G	786	Hex(1)	C[+57]*2, S[+162]	767.315	2	1533.62	1533.62	0	2.1	Specific	368.57	368.57	0	7.44	461	>FBN1 N term EGF12 swap	1	DW021921_5.1632.1632.2	controllerType=0 controllerNumber=1 scan=1632	4.6993
02240:2	1	R.NTPGS[+162.053]YSC[+57.021]TC[+57.021]PK.G	786	Hex(1)	C[+57]*2, S[+162]	767.315	2	1533.62	1533.62	0	2.5	Specific	401.85	401.85	0	7.43	461	>FBN1 N term EGF12 swap	1	DW021921_5.2084.2084.2	controllerType=0 controllerNumber=1 scan=2084	5.7426
02158:2	1	R.NTPGS[+162.053]YSC[+57.021]TC[+57.021]PK.G	786	Hex(1)	C[+57]*2, S[+162]	767.316	2	1533.62	1533.62	0	3.4	Specific	499.68	499.68	0	7.72	461	>FBN1 N term EGF12 swap	1	DW021921_5.2014.2014.2	controllerType=0 controllerNumber=1 scan=2014	5.5801
01759:2	1	R.NTPGS[+162.053]YSC[+57.021]TC[+57.021]PK.G	786	Hex(1)	C[+57]*2, S[+162]	767.316	2	1533.63	1533.62	0	3.6	Specific	500.1	500.1	0	7.72	461	>FBN1 N term EGF12 swap	1	DW021921_5.1680.1680.2	controllerType=0 controllerNumber=1 scan=1680	4.8119
02090:2	1	R.NTPGS[+162.053]YSC[+57.021]TC[+57.021]PK.G	786	Hex(1)	C[+57]*2, S[+162]	767.315	2	1533.62	1533.62	0	2.5	Specific	588.69	588.69	0	9.1	461	>FBN1 N term EGF12 swap	1	DW021921_5.1959.1959.2	controllerType=0 controllerNumber=1 scan=1959	5.4512
01952:2	1	R.NTPGSYS[+162.053]C[+57.021]TC[+57.021]PK.G	786	Hex(1)	C[+57]*2, S[+162]	767.316	2	1533.62	1533.62	0	2.8	Specific	590.72	590.72	0	9.1	461	>FBN1 N term EGF12 swap	1	DW021921_5.1845.1845.2	controllerType=0 controllerNumber=1 scan=1845	5.194
01882:2	1	R.NTPGS[+162.053]YSC[+57.021]TC[+57.021]PK.G	786	Hex(1)	C[+57]*2, S[+162]	767.316	2	1533.63	1533.62	0	3.6	Specific	614.92	614.92	0	10.1	461	>FBN1 N term EGF12 swap	1	DW021921_5.1790.1790.2	controllerType=0 controllerNumber=1 scan=1790	5.0677
01818:2	1	R.NTPGS[+162.053]YSC[+57.021]TC[+57.021]PK.G	786	Hex(1)	C[+57]*2, S[+162]	767.317	2	1533.63	1533.62	0	4.2	Specific	638.25	638.25	0	10.1	461	>FBN1 N term EGF12 swap	1	DW021921_5.1734.1734.2	controllerType=0 controllerNumber=1 scan=1734	4.9388
02021:2	1	R.NTPGS[+162.053]YSC[+57.021]TC[+57.021]PK.G	786	Hex(1)	C[+57]*2, S[+162]	767.316	2	1533.62	1533.62	0	2.7	Specific	640.47	640.47	0	10.1	461	>FBN1 N term EGF12 swap	1	DW021921_5.1901.1901.2	controllerType=0 controllerNumber=1 scan=1901	5.3225
01525:2	1	R.N[+15.995]T[+162.053]PGSYSC[+57.021]TC[+57.021]PK.G	786	Hex(1)	C[+57]*2, N[+16], T[+162]	775.311	2	1549.62	1549.61	0	0.6	Specific	281.19	281.19	5.3	4.02	461	>FBN1 N term EGF12 swap	1	DW021921_5.1477.1477.2	controllerType=0 controllerNumber=1 scan=1477	4.338
01745:3	1	R.N[+15.995]T[+162.053]PGSYSC[+57.021]TC[+57.021]PK.G	786	Hex(1)	C[+57]*2, N[+16], T[+162]	517.212	3	1549.62	1549.61	0	4.1	Specific	314.9	314.9	5.3	3.34	461	>FBN1 N term EGF12 swap	1	DW021921_5.1666.1666.3	controllerType=0 controllerNumber=1 scan=1666	4.7775
01809:3	1	R.N[+15.995]T[+162.053]PGSYSC[+57.021]TC[+57.021]PK.G	786	Hex(1)	C[+57]*2, N[+16], T[+162]	517.212	3	1549.62	1549.61	0	3.6	Specific	357.9	357.9	5.3	3.94	461	>FBN1 N term EGF12 swap	1	DW021921_5.1726.1726.3	controllerType=0 controllerNumber=1 scan=1726	4.9192
02165:2	1	R.N[+15.995]TPGS[+162.053]YSC[+57.021]TC[+57.021]PK.G	786	Hex(1)	C[+57]*2, N[+16], S[+162]	775.314	2	1549.62	1549.61	0	3.8	Specific	451.89	451.89	0	7.58	461	>FBN1 N term EGF12 swap	1	DW021921_5.2021.2021.2	controllerType=0 controllerNumber=1 scan=2021	5.5978
02228:2	1	R.N[+15.995]TPGS[+162.053]YSC[+57.021]TC[+57.021]PK.G	786	Hex(1)	C[+57]*2, N[+16], S[+162]	775.313	2	1549.62	1549.61	0	2.2	Specific	459.21	459.21	0	7.58	461	>FBN1 N term EGF12 swap	1	DW021921_5.2076.2076.2	controllerType=0 controllerNumber=1 scan=2076	5.7253
02097:2	1	R.N[+15.995]TPGS[+162.053]YSC[+57.021]TC[+57.021]PK.G	786	Hex(1)	C[+57]*2, N[+16], S[+162]	775.313	2	1549.62	1549.61	0	3.3	Specific	513.74	513.74	0	7.72	461	>FBN1 N term EGF12 swap	1	DW021921_5.1966.1966.2	controllerType=0 controllerNumber=1 scan=1966	5.4683
02031:2	1	R.N[+15.995]TPGS[+162.053]YSC[+57.021]TC[+57.021]PK.G	786	Hex(1)	C[+57]*2, N[+16], S[+162]	775.312	2	1549.62	1549.61	0	2.1	Specific	548.49	548.49	0	7.89	461	>FBN1 N term EGF12 swap	1	DW021921_5.1910.1910.2	controllerType=0 controllerNumber=1 scan=1910	5.3426
01585:2	1	R.N[+15.995]TPGS[+162.053]YSC[+57.021]TC[+57.021]PK.G	786	Hex(1)	C[+57]*2, N[+16], S[+162]	775.313	2	1549.62	1549.61	0	3	Specific	566.38	566.38	0	9.1	461	>FBN1 N term EGF12 swap	1	DW021921_5.1527.1527.2	controllerType=0 controllerNumber=1 scan=1527	4.4564
01897:2	1	R.N[+15.995]TPGS[+162.053]YSC[+57.021]TC[+57.021]PK.G	786	Hex(1)	C[+57]*2, N[+16], S[+162]	775.313	2	1549.62	1549.61	0	3	Specific	567.69	567.69	0	9.1	461	>FBN1 N term EGF12 swap	1	DW021921_5.1800.1800.2	controllerType=0 controllerNumber=1 scan=1800	5.0913
01714:2	1	R.N[+15.995]TPGS[+162.053]YSC[+57.021]TC[+57.021]PK.G	786	Hex(1)	C[+57]*2, N[+16], S[+162]	775.314	2	1549.62	1549.61	0	3.7	Specific	577.7	577.7	0	9.1	461	>FBN1 N term EGF12 swap	1	DW021921_5.1635.1635.2	controllerType=0 controllerNumber=1 scan=1635	4.7078
01965:2	1	R.N[+15.995]TPGS[+162.053]YSC[+57.021]TC[+57.021]PK.G	786	Hex(1)	C[+57]*2, N[+16], S[+162]	775.313	2	1549.62	1549.61	0	2.5	Specific	579.87	579.87	0	9.1	461	>FBN1 N term EGF12 swap	1	DW021921_5.1855.1855.2	controllerType=0 controllerNumber=1 scan=1855	5.2167
01651:2	1	R.N[+15.995]TPGS[+162.053]YSC[+57.021]TC[+57.021]PK.G	786	Hex(1)	C[+57]*2, N[+16], S[+162]	775.313	2	1549.62	1549.61	0	3.4	Specific	606.17	606.17	0	10.1	461	>FBN1 N term EGF12 swap	1	DW021921_5.1581.1581.2	controllerType=0 controllerNumber=1 scan=1581	4.5822
01770:2	1	R.N[+15.995]TPGS[+162.053]YSC[+57.021]TC[+57.021]PK.G	786	Hex(1)	C[+57]*2, N[+16], S[+162]	775.314	2	1549.62	1549.61	0	4.1	Specific	613.62	613.62	0	10.1	461	>FBN1 N term EGF12 swap	1	DW021921_5.1690.1690.2	controllerType=0 controllerNumber=1 scan=1690	4.8356
01830:2	1	R.N[+15.995]TPGS[+162.053]YSC[+57.021]TC[+57.021]PK.G	786	Hex(1)	C[+57]*2, N[+16], S[+162]	775.313	2	1549.62	1549.61	0	3.4	Specific	618.61	618.61	0	10.1	461	>FBN1 N term EGF12 swap	1	DW021921_5.1745.1745.2	controllerType=0 controllerNumber=1 scan=1745	4.9644
Other Peptides
03769:8	1	R.AW[+15.995]IFFLLC[+57.021]LAGRALAAPLAS[+426.137]YTS[+324.106]HGADANLEAGNVKETR.A	3	Hex(1)Pent(2),Hex(2)	C[+57], S[+324][+426], W[+16]	618.685	8	4942.43	4941.39	1	8.5	Specific	859.49	859.49	0	11.6	461	>FBN1 N term EGF12 swap	1	DW021921_5.3367.3367.4	controllerType=0 controllerNumber=1 scan=3367	8.4938
03579:4	1	R.ALAAPLASYTSHGADAN[+0.984]LEAGN[+15.995]VK.E	15		N[+1][+16]	590.299	4	2358.18	2358.16	0	8.1	Specific	12.91	12.91	12.91	1.98	461	>FBN1 N term EGF12 swap	1	DW021921_5.3200.3200.4	controllerType=0 controllerNumber=1 scan=3200	8.1577
03643:4	1	R.ALAAPLASYTSHGADAN[+0.984]LEAGN[+15.995]VK.E	15		N[+1][+16]	590.299	4	2358.17	2358.16	0	7.4	Specific	15.3	15.3	15.3	1.98	461	>FBN1 N term EGF12 swap	1	DW021921_5.3252.3252.4	controllerType=0 controllerNumber=1 scan=3252	8.2679
01851:4	1	R.RGGGGHDALKGPNVC[+57.021]GSR.Y	48		C[+57]	449.476	4	1794.88	1794.88	0	2.8	Specific	273.4	273.4	273.4	3.35	461	>FBN1 N term EGF12 swap	1	DW021921_5.1763.1763.4	controllerType=0 controllerNumber=1 scan=1763	5.0047
01528:4	1	R.RGGGGHDALKGPNVC[+57.021]GSR.Y	48		C[+57]	449.476	4	1794.88	1794.88	0	3.2	Specific	460.29	460.29	460.29	6.7	461	>FBN1 N term EGF12 swap	1	DW021921_5.1479.1479.4	controllerType=0 controllerNumber=1 scan=1479	4.3422
01595:4	1	R.RGGGGHDALKGPNVC[+57.021]GSR.Y	48		C[+57]	449.477	4	1794.88	1794.88	0	4	Specific	503.88	503.88	503.88	8.04	461	>FBN1 N term EGF12 swap	1	DW021921_5.1534.1534.4	controllerType=0 controllerNumber=1 scan=1534	4.4715
01340:4	1	R.RGGGGHDALKGPNVC[+57.021]GSR.Y	48		C[+57]	449.476	4	1794.88	1794.88	0	2.1	Specific	548.96	548.96	548.96	7.01	461	>FBN1 N term EGF12 swap	1	DW021921_5.1322.1322.4	controllerType=0 controllerNumber=1 scan=1322	3.9796
01266:4	1	R.RGGGGHDALKGPNVC[+57.021]GSR.Y	48		C[+57]	449.476	4	1794.88	1794.88	0	3.2	Specific	608.12	608.12	608.12	10.42	461	>FBN1 N term EGF12 swap	1	DW021921_5.1264.1264.4	controllerType=0 controllerNumber=1 scan=1264	3.845
01202:4	1	R.RGGGGHDALKGPNVC[+57.021]GSR.Y	48		C[+57]	449.476	4	1794.88	1794.88	0	3.3	Specific	693.14	693.14	693.14	10.23	461	>FBN1 N term EGF12 swap	1	DW021921_5.1208.1208.4	controllerType=0 controllerNumber=1 scan=1208	3.7125
01141:4	1	R.RGGGGHDALKGPNVC[+57.021]GSR.Y	48		C[+57]	449.476	4	1794.88	1794.88	0	3.5	Specific	821.23	821.23	821.23	14.42	461	>FBN1 N term EGF12 swap	1	DW021921_5.1155.1155.4	controllerType=0 controllerNumber=1 scan=1155	3.5875
01142:3	1	R.RGGGGHDALKGPNVC[+57.021]GSR.Y	48		C[+57]	598.965	3	1794.88	1794.88	0	2.3	Specific	823.25	823.25	823.25	13.37	461	>FBN1 N term EGF12 swap	1	DW021921_5.1156.1156.3	controllerType=0 controllerNumber=1 scan=1156	3.5887
01596:4	1	R.RGGGGHDALKGPN[+0.984]VC[+57.021]GSR.Y	48		C[+57], N[+1]	449.725	4	1795.88	1795.86	0	9.7	Specific	218.21	218.21	218.21	2	461	>FBN1 N term EGF12 swap	1	DW021921_5.1534.1534.4	controllerType=0 controllerNumber=1 scan=1534	4.4715
01133:4	1	R.RGGGGHD[+15.995]ALKGPNVC[+57.021]GSR.Y	48		C[+57], D[+16]	453.473	4	1810.87	1810.87	0	-1.2	Specific	235.37	235.37	18.58	2.22	461	>FBN1 N term EGF12 swap	1	DW021921_5.1149.1149.4	controllerType=0 controllerNumber=1 scan=1149	3.5736
02530:4	1	R.GGGGHDALKGPNVC[+57.021]GSR.Y	49		C[+57]	410.45	4	1638.78	1638.78	0	2.2	Specific	71	71	71	2.04	461	>FBN1 N term EGF12 swap	1	DW021921_5.2320.2320.2	controllerType=0 controllerNumber=1 scan=2320	6.2673
02231:4	1	R.GGGGHDALKGPNVC[+57.021]GSR.Y	49		C[+57]	410.45	4	1638.78	1638.78	0	1.8	Specific	317.37	317.37	317.37	4.91	461	>FBN1 N term EGF12 swap	1	DW021921_5.2078.2078.3	controllerType=0 controllerNumber=1 scan=2078	5.7296
01457:2	1	R.GGGGHDALKGPNVC[+57.021]GSR.Y	49		C[+57]	819.894	2	1638.78	1638.78	0	2.1	Specific	413.9	413.9	413.9	4.35	461	>FBN1 N term EGF12 swap	1	DW021921_5.1421.1421.2	controllerType=0 controllerNumber=1 scan=1421	4.2076
01329:2	1	R.GGGGHDALKGPNVC[+57.021]GSR.Y	49		C[+57]	819.895	2	1638.78	1638.78	0	3.9	Specific	474.88	445.71	445.71	4.89	461	>FBN1 N term EGF12 swap	1	DW021921_5.1313.1313.2	controllerType=0 controllerNumber=1 scan=1313	3.9583
02028:3	1	R.GGGGHDALKGPNVC[+57.021]GSR.Y	49		C[+57]	546.932	3	1638.78	1638.78	0	3.7	Specific	478.46	478.46	478.46	5.94	461	>FBN1 N term EGF12 swap	1	DW021921_5.1907.1907.3	controllerType=0 controllerNumber=1 scan=1907	5.3338
01282:4	1	R.GGGGHDALKGPNVC[+57.021]GSR.Y	49		C[+57]	410.451	4	1638.78	1638.78	0	3.3	Specific	544.81	544.81	544.81	8.63	461	>FBN1 N term EGF12 swap	1	DW021921_5.1275.1275.4	controllerType=0 controllerNumber=1 scan=1275	3.8708
01996:4	1	R.GGGGHDALKGPNVC[+57.021]GSR.Y	49		C[+57]	410.451	4	1638.78	1638.78	0	2.4	Specific	565.57	565.57	565.57	9.84	461	>FBN1 N term EGF12 swap	1	DW021921_5.1879.1879.4	controllerType=0 controllerNumber=1 scan=1879	5.2728
01927:4	1	R.GGGGHDALKGPNVC[+57.021]GSR.Y	49		C[+57]	410.451	4	1638.78	1638.78	0	2.9	Specific	570.31	570.31	570.31	9.84	461	>FBN1 N term EGF12 swap	1	DW021921_5.1824.1824.4	controllerType=0 controllerNumber=1 scan=1824	5.1457
01941:3	1	R.GGGGHDALKGPNVC[+57.021]GSR.Y	49		C[+57]	546.932	3	1638.78	1638.78	0	3.1	Specific	575.05	575.05	575.05	7.97	461	>FBN1 N term EGF12 swap	1	DW021921_5.1836.1836.3	controllerType=0 controllerNumber=1 scan=1836	5.1736
01857:4	1	R.GGGGHDALKGPNVC[+57.021]GSR.Y	49		C[+57]	410.451	4	1638.78	1638.78	0	2.9	Specific	584.57	584.57	584.57	9.84	461	>FBN1 N term EGF12 swap	1	DW021921_5.1768.1768.4	controllerType=0 controllerNumber=1 scan=1768	5.0177
01872:3	1	R.GGGGHDALKGPNVC[+57.021]GSR.Y	49		C[+57]	546.932	3	1638.78	1638.78	0	2.8	Specific	594.14	594.14	594.14	7.97	461	>FBN1 N term EGF12 swap	1	DW021921_5.1781.1781.3	controllerType=0 controllerNumber=1 scan=1781	5.0472
01678:4	1	R.GGGGHDALKGPNVC[+57.021]GSR.Y	49		C[+57]	410.451	4	1638.78	1638.78	0	2.8	Specific	595.2	595.2	595.2	9.84	461	>FBN1 N term EGF12 swap	1	DW021921_5.1602.1602.4	controllerType=0 controllerNumber=1 scan=1602	4.6314
01414:4	1	R.GGGGHDALKGPNVC[+57.021]GSR.Y	49		C[+57]	410.451	4	1638.78	1638.78	0	2.7	Specific	599.83	599.83	599.83	9.84	461	>FBN1 N term EGF12 swap	1	DW021921_5.1384.1384.4	controllerType=0 controllerNumber=1 scan=1384	4.124
01475:4	1	R.GGGGHDALKGPNVC[+57.021]GSR.Y	49		C[+57]	410.451	4	1638.78	1638.78	0	2.9	Specific	608.64	608.64	608.64	10.84	461	>FBN1 N term EGF12 swap	1	DW021921_5.1437.1437.4	controllerType=0 controllerNumber=1 scan=1437	4.246
01794:4	1	R.GGGGHDALKGPNVC[+57.021]GSR.Y	49		C[+57]	410.451	4	1638.78	1638.78	0	2.9	Specific	614.25	614.25	614.25	10.84	461	>FBN1 N term EGF12 swap	1	DW021921_5.1713.1713.4	controllerType=0 controllerNumber=1 scan=1713	4.8892
01737:4	1	R.GGGGHDALKGPNVC[+57.021]GSR.Y	49		C[+57]	410.451	4	1638.78	1638.78	0	3.1	Specific	620.39	620.39	620.39	10.84	461	>FBN1 N term EGF12 swap	1	DW021921_5.1658.1658.4	controllerType=0 controllerNumber=1 scan=1658	4.7603
01543:4	1	R.GGGGHDALKGPNVC[+57.021]GSR.Y	49		C[+57]	410.451	4	1638.78	1638.78	0	3	Specific	628.84	628.84	628.84	10.84	461	>FBN1 N term EGF12 swap	1	DW021921_5.1492.1492.4	controllerType=0 controllerNumber=1 scan=1492	4.3748
01349:4	1	R.GGGGHDALKGPNVC[+57.021]GSR.Y	49		C[+57]	410.451	4	1638.78	1638.78	0	4.4	Specific	638.75	638.75	638.75	10.84	461	>FBN1 N term EGF12 swap	1	DW021921_5.1329.1329.4	controllerType=0 controllerNumber=1 scan=1329	3.9967
01609:4	1	R.GGGGHDALKGPNVC[+57.021]GSR.Y	49		C[+57]	410.451	4	1638.78	1638.78	0	2.8	Specific	653.25	653.25	653.25	11.84	461	>FBN1 N term EGF12 swap	1	DW021921_5.1547.1547.4	controllerType=0 controllerNumber=1 scan=1547	4.5036
01808:3	1	R.GGGGHDALKGPNVC[+57.021]GSR.Y	49		C[+57]	546.932	3	1638.78	1638.78	0	3.1	Specific	680.26	680.26	680.26	10.23	461	>FBN1 N term EGF12 swap	1	DW021921_5.1725.1725.3	controllerType=0 controllerNumber=1 scan=1725	4.917
01388:2	1	R.GGGGHDALKGPNVC[+57.021]GSR.Y	49		C[+57]	819.893	2	1638.78	1638.78	0	1.1	Specific	726.95	726.95	726.95	8.49	461	>FBN1 N term EGF12 swap	1	DW021921_5.1362.1362.2	controllerType=0 controllerNumber=1 scan=1362	4.0728
01296:3	1	R.GGGGHDALKGPNVC[+57.021]GSR.Y	49		C[+57]	546.932	3	1638.78	1638.78	0	2.7	Specific	764.61	764.61	764.61	13.42	461	>FBN1 N term EGF12 swap	1	DW021921_5.1286.1286.3	controllerType=0 controllerNumber=1 scan=1286	3.8966
01689:3	1	R.GGGGHDALKGPNVC[+57.021]GSR.Y	49		C[+57]	546.932	3	1638.78	1638.78	0	3.2	Specific	797.53	797.53	797.53	13.42	461	>FBN1 N term EGF12 swap	1	DW021921_5.1614.1614.3	controllerType=0 controllerNumber=1 scan=1614	4.6578
01623:3	1	R.GGGGHDALKGPNVC[+57.021]GSR.Y	49		C[+57]	546.932	3	1638.78	1638.78	0	2.4	Specific	802.94	802.94	802.94	13.23	461	>FBN1 N term EGF12 swap	1	DW021921_5.1559.1559.3	controllerType=0 controllerNumber=1 scan=1559	4.5315
01748:3	1	R.GGGGHDALKGPNVC[+57.021]GSR.Y	49		C[+57]	546.932	3	1638.78	1638.78	0	3.1	Specific	807.91	807.91	807.91	14.42	461	>FBN1 N term EGF12 swap	1	DW021921_5.1669.1669.3	controllerType=0 controllerNumber=1 scan=1669	4.7861
01557:3	1	R.GGGGHDALKGPNVC[+57.021]GSR.Y	49		C[+57]	546.932	3	1638.78	1638.78	0	2.6	Specific	860.37	860.37	860.37	15.42	461	>FBN1 N term EGF12 swap	1	DW021921_5.1504.1504.3	controllerType=0 controllerNumber=1 scan=1504	4.4027
01490:3	1	R.GGGGHDALKGPNVC[+57.021]GSR.Y	49		C[+57]	546.932	3	1638.78	1638.78	0	2.4	Specific	922.94	922.94	922.94	16.42	461	>FBN1 N term EGF12 swap	1	DW021921_5.1449.1449.3	controllerType=0 controllerNumber=1 scan=1449	4.2735
01361:3	1	R.GGGGHDALKGPNVC[+57.021]GSR.Y	49		C[+57]	546.932	3	1638.78	1638.78	0	2.4	Specific	952.49	952.49	952.49	17.42	461	>FBN1 N term EGF12 swap	1	DW021921_5.1340.1340.3	controllerType=0 controllerNumber=1 scan=1340	4.0225
01427:3	1	R.GGGGHDALKGPNVC[+57.021]GSR.Y	49		C[+57]	546.932	3	1638.78	1638.78	0	2.2	Specific	979.71	979.71	979.71	17.42	461	>FBN1 N term EGF12 swap	1	DW021921_5.1396.1396.3	controllerType=0 controllerNumber=1 scan=1396	4.1499
01321:4	1	R.GGGGHDALKGPN[+15.995]VC[+57.021]GSR.Y	49		C[+57], N[+16]	414.449	4	1654.77	1654.77	0	1.9	Specific	0.04	0.04	0.04	2.04	461	>FBN1 N term EGF12 swap	1	DW021921_5.1307.1307.4	controllerType=0 controllerNumber=1 scan=1307	3.9454
01421:4	1	R.GGGGHDALKGPN[+15.995]VC[+57.021]GSR.Y	49		C[+57], N[+16]	414.448	4	1654.77	1654.77	0	-1.2	Specific	17.46	17.46	10.4	1.99	461	>FBN1 N term EGF12 swap	1	DW021921_5.1390.1390.4	controllerType=0 controllerNumber=1 scan=1390	4.1369
01862:2	1	K.GPNVC[+57.021]GS[+264.085]R.Y	58	Pent(2)	C[+57], S[+264]	555.73	2	1110.45	1110.47	0	-18.7	Specific	14.56	14.56	14.56	0.13	461	>FBN1 N term EGF12 swap	1	DW021921_5.1773.1773.2	controllerType=0 controllerNumber=1 scan=1773	5.0279
04628:2	1	R.YNAYC[+57.021]C[+57.021]PGWK.T	66		C[+57]*2	659.773	2	1318.54	1318.53	0	3.1	Specific	516.66	516.66	516.66	6.27	461	>FBN1 N term EGF12 swap	1	DW021921_5.4078.4078.2	controllerType=0 controllerNumber=1 scan=4078	9.9504
04820:2	1	R.YNAYC[+57.021]C[+57.021]PGWK.T	66		C[+57]*2	659.773	2	1318.54	1318.53	0	2.7	Specific	524.85	524.85	524.85	7.89	461	>FBN1 N term EGF12 swap	1	DW021921_5.4227.4227.2	controllerType=0 controllerNumber=1 scan=4227	10.2599
04716:2	1	R.YNAYC[+57.021]C[+57.021]PGWK.T	66		C[+57]*2	659.773	2	1318.54	1318.53	0	2.6	Specific	526.1	526.1	526.1	6.69	461	>FBN1 N term EGF12 swap	1	DW021921_5.4147.4147.2	controllerType=0 controllerNumber=1 scan=4147	10.0956
04560:2	1	R.YNAYC[+57.021]C[+57.021]PGWK.T	66		C[+57]*2	659.773	2	1318.54	1318.53	0	2.7	Specific	531.18	531.18	531.18	6.44	461	>FBN1 N term EGF12 swap	1	DW021921_5.4023.4023.2	controllerType=0 controllerNumber=1 scan=4023	9.8332
04357:2	1	R.YNAYC[+57.021]C[+57.021]PGWK.T	66		C[+57]*2	659.772	2	1318.54	1318.53	0	2.3	Specific	558.23	558.23	558.23	7.89	461	>FBN1 N term EGF12 swap	1	DW021921_5.3846.3846.2	controllerType=0 controllerNumber=1 scan=3846	9.4841
04490:2	1	R.YNAYC[+57.021]C[+57.021]PGWK.T	66		C[+57]*2	659.773	2	1318.54	1318.53	0	3.2	Specific	563.25	563.25	563.25	7.91	461	>FBN1 N term EGF12 swap	1	DW021921_5.3967.3967.2	controllerType=0 controllerNumber=1 scan=3967	9.7144
04213:2	1	R.YNAYC[+57.021]C[+57.021]PGWK.T	66		C[+57]*2	659.773	2	1318.54	1318.53	0	2.5	Specific	565.04	565.04	565.04	9.1	461	>FBN1 N term EGF12 swap	1	DW021921_5.3727.3727.2	controllerType=0 controllerNumber=1 scan=3727	9.2471
04417:2	1	R.YNAYC[+57.021]C[+57.021]PGWK.T	66		C[+57]*2	659.773	2	1318.54	1318.53	0	2.5	Specific	565.14	565.14	565.14	7.91	461	>FBN1 N term EGF12 swap	1	DW021921_5.3902.3902.2	controllerType=0 controllerNumber=1 scan=3902	9.5894
04290:2	1	R.YNAYC[+57.021]C[+57.021]PGWK.T	66		C[+57]*2	659.773	2	1318.54	1318.53	0	3.2	Specific	568.04	568.04	568.04	9.1	461	>FBN1 N term EGF12 swap	1	DW021921_5.3791.3791.2	controllerType=0 controllerNumber=1 scan=3791	9.3756
04112:2	1	R.YNAYC[+57.021]C[+57.021]PGW[+15.995]K.T	66		C[+57]*2, W[+16]	667.771	2	1334.53	1334.53	0	3.8	Specific	259.55	259.55	259.34	3.42	461	>FBN1 N term EGF12 swap	1	DW021921_5.3643.3643.4	controllerType=0 controllerNumber=1 scan=3643	9.0793
04221:2	1	R.YNAYC[+57.021]C[+57.021]PGW[+15.995]K.T	66		C[+57]*2, W[+16]	667.77	2	1334.53	1334.53	0	2.4	Specific	377.26	377.26	187.72	5.48	461	>FBN1 N term EGF12 swap	1	DW021921_5.3734.3734.2	controllerType=0 controllerNumber=1 scan=3734	9.2592
04299:2	1	R.YNAYC[+57.021]C[+57.021]PGW[+15.995]K.T	66		C[+57]*2, W[+16]	667.769	2	1334.53	1334.53	0	1.6	Specific	448.85	448.85	212.35	4.7	461	>FBN1 N term EGF12 swap	1	DW021921_5.3798.3798.2	controllerType=0 controllerNumber=1 scan=3798	9.388
03935:2	1	R.YNAYC[+57.021]C[+57.021]PGW[+15.995]K.T	66		C[+57]*2, W[+16]	667.77	2	1334.53	1334.53	0	2	Specific	464.89	464.89	334.17	6.38	461	>FBN1 N term EGF12 swap	1	DW021921_5.3492.3492.2	controllerType=0 controllerNumber=1 scan=3492	8.7558
04629:2	1	R.YN[+0.984]AYC[+57.021]C[+57.021]PGWK.T	66		C[+57]*2, N[+1]	660.265	2	1319.52	1319.52	0	3.4	Specific	498.22	498.22	498.22	5.9	461	>FBN1 N term EGF12 swap	1	DW021921_5.4078.4078.2	controllerType=0 controllerNumber=1 scan=4078	9.9504
04561:2	1	R.YN[+0.984]AYC[+57.021]C[+57.021]PGWK.T	66		C[+57]*2, N[+1]	660.267	2	1319.53	1319.52	0	6.3	Specific	541.54	541.54	541.54	4.96	461	>FBN1 N term EGF12 swap	1	DW021921_5.4023.4023.2	controllerType=0 controllerNumber=1 scan=4023	9.8332
02370:3	1	K.TLPGGNQC[+57.021]IVPIC[+57.021]R.H	76		C[+57]*2	528.948	3	1584.83	1584.8	0	18.9	Specific	82.52	82.52	82.52	0.12	461	>FBN1 N term EGF12 swap	1	DW021921_5.2193.2193.4	controllerType=0 controllerNumber=1 scan=2193	5.9845
02335:3	1	K.TLPGGNQC[+57.021]IVPIC[+57.021]R.H	76		C[+57]*2	528.947	3	1584.83	1584.8	0	17.7	Specific	82.87	82.87	82.87	0.12	461	>FBN1 N term EGF12 swap	1	DW021921_5.2164.2164.3	controllerType=0 controllerNumber=1 scan=2164	5.9224
02269:3	1	K.TLPGGNQC[+57.021]IVPIC[+57.021]R.H	76		C[+57]*2	528.948	3	1584.83	1584.8	0	19.3	Specific	94.77	94.77	94.77	1.98	461	>FBN1 N term EGF12 swap	1	DW021921_5.2110.2110.3	controllerType=0 controllerNumber=1 scan=2110	5.804
06111:2	1	K.TLPGGNQC[+57.021]IVPIC[+57.021]R.H	76		C[+57]*2	792.904	2	1584.8	1584.8	0	1.6	Specific	200.17	200.17	200.17	2.1	461	>FBN1 N term EGF12 swap	1	DW021921_5.5304.5304.2	controllerType=0 controllerNumber=1 scan=5304	12.5398
05544:3	1	K.TLPGGNQC[+57.021]IVPIC[+57.021]R.H	76		C[+57]*2	528.94	3	1584.8	1584.8	0	4	Specific	518.5	518.5	518.5	7.71	461	>FBN1 N term EGF12 swap	1	DW021921_5.4830.4830.3	controllerType=0 controllerNumber=1 scan=4830	11.4994
05418:3	1	K.TLPGGNQC[+57.021]IVPIC[+57.021]R.H	76		C[+57]*2	528.939	3	1584.8	1584.8	0	3.5	Specific	524.87	524.87	524.87	7.88	461	>FBN1 N term EGF12 swap	1	DW021921_5.4716.4716.3	controllerType=0 controllerNumber=1 scan=4716	11.2635
05799:2	1	K.TLPGGNQC[+57.021]IVPIC[+57.021]R.H	76		C[+57]*2	792.904	2	1584.8	1584.8	0	1.3	Specific	536.94	536.94	536.94	6.94	461	>FBN1 N term EGF12 swap	1	DW021921_5.5046.5046.2	controllerType=0 controllerNumber=1 scan=5046	11.9733
05478:3	1	K.TLPGGNQC[+57.021]IVPIC[+57.021]R.H	76		C[+57]*2	528.94	3	1584.8	1584.8	0	3.7	Specific	554.54	554.54	554.54	7.88	461	>FBN1 N term EGF12 swap	1	DW021921_5.4771.4771.3	controllerType=0 controllerNumber=1 scan=4771	11.378
05490:2	1	K.TLPGGNQC[+57.021]IVPIC[+57.021]R.H	76		C[+57]*2	792.905	2	1584.8	1584.8	0	2.3	Specific	560.62	560.62	560.62	9.59	461	>FBN1 N term EGF12 swap	1	DW021921_5.4783.4783.2	controllerType=0 controllerNumber=1 scan=4783	11.4015
05665:2	1	K.TLPGGNQC[+57.021]IVPIC[+57.021]R.H	76		C[+57]*2	792.905	2	1584.8	1584.8	0	3.1	Specific	566.05	566.05	566.05	9.59	461	>FBN1 N term EGF12 swap	1	DW021921_5.4938.4938.2	controllerType=0 controllerNumber=1 scan=4938	11.7314
05279:3	1	K.TLPGGNQC[+57.021]IVPIC[+57.021]R.H	76		C[+57]*2	528.939	3	1584.8	1584.8	0	3.3	Specific	574.28	574.28	574.28	9.1	461	>FBN1 N term EGF12 swap	1	DW021921_5.4607.4607.3	controllerType=0 controllerNumber=1 scan=4607	11.0397
05365:2	1	K.TLPGGNQC[+57.021]IVPIC[+57.021]R.H	76		C[+57]*2	792.907	2	1584.81	1584.8	0	5.3	Specific	578.42	578.42	578.42	8.11	461	>FBN1 N term EGF12 swap	1	DW021921_5.4671.4671.2	controllerType=0 controllerNumber=1 scan=4671	11.1716
05349:3	1	K.TLPGGNQC[+57.021]IVPIC[+57.021]R.H	76		C[+57]*2	528.94	3	1584.8	1584.8	0	3.7	Specific	585.81	585.81	585.81	9.1	461	>FBN1 N term EGF12 swap	1	DW021921_5.4660.4660.3	controllerType=0 controllerNumber=1 scan=4660	11.1497
05293:2	1	K.TLPGGNQC[+57.021]IVPIC[+57.021]R.H	76		C[+57]*2	792.906	2	1584.8	1584.8	0	4	Specific	587.4	587.4	587.4	9.59	461	>FBN1 N term EGF12 swap	1	DW021921_5.4618.4618.2	controllerType=0 controllerNumber=1 scan=4618	11.0635
05428:2	1	K.TLPGGNQC[+57.021]IVPIC[+57.021]R.H	76		C[+57]*2	792.905	2	1584.8	1584.8	0	3.2	Specific	590.53	590.53	590.53	9.59	461	>FBN1 N term EGF12 swap	1	DW021921_5.4726.4726.2	controllerType=0 controllerNumber=1 scan=4726	11.2849
05735:2	1	K.TLPGGNQC[+57.021]IVPIC[+57.021]R.H	76		C[+57]*2	792.904	2	1584.8	1584.8	0	2	Specific	614.58	614.58	614.58	10.59	461	>FBN1 N term EGF12 swap	1	DW021921_5.4993.4993.2	controllerType=0 controllerNumber=1 scan=4993	11.8566
05554:2	1	K.TLPGGNQC[+57.021]IVPIC[+57.021]R.H	76		C[+57]*2	792.905	2	1584.8	1584.8	0	3.3	Specific	634.05	634.05	634.05	10.59	461	>FBN1 N term EGF12 swap	1	DW021921_5.4839.4839.2	controllerType=0 controllerNumber=1 scan=4839	11.5175
05257:2	1	K.TLPGGN[+15.995]QC[+57.021]IVPIC[+57.021]R.H	76		C[+57]*2, N[+16]	800.902	2	1600.8	1600.79	0	2.5	Specific	180.59	180.59	180.59	2.95	461	>FBN1 N term EGF12 swap	1	DW021921_5.4588.4588.2	controllerType=0 controllerNumber=1 scan=4588	11.0001
05340:2	1	K.TLPGGN[+15.995]QC[+57.021]IVPIC[+57.021]R.H	76		C[+57]*2, N[+16]	800.901	2	1600.8	1600.79	0	1.4	Specific	213.93	213.93	213.93	2.29	461	>FBN1 N term EGF12 swap	1	DW021921_5.4653.4653.2	controllerType=0 controllerNumber=1 scan=4653	11.1327
05842:2	1	K.TLPGGN[+0.984]QC[+57.021]IVPIC[+57.021]R.H	76		C[+57]*2, N[+1]	793.399	2	1585.79	1585.78	0	4.7	Specific	419.67	419.67	419.67	6.46	461	>FBN1 N term EGF12 swap	1	DW021921_5.5080.5080.3	controllerType=0 controllerNumber=1 scan=5080	12.047
05800:2	1	K.TLPGGN[+0.984]QC[+57.021]IVPIC[+57.021]R.H	76		C[+57]*2, N[+1]	793.398	2	1585.79	1585.78	0	4.5	Specific	524.37	524.37	524.37	8.37	461	>FBN1 N term EGF12 swap	1	DW021921_5.5046.5046.2	controllerType=0 controllerNumber=1 scan=5046	11.9733
05736:2	1	K.TLPGGN[+0.984]QC[+57.021]IVPIC[+57.021]R.H	76		C[+57]*2, N[+1]	793.399	2	1585.79	1585.78	0	5	Specific	571.3	571.3	571.3	9.59	461	>FBN1 N term EGF12 swap	1	DW021921_5.4993.4993.2	controllerType=0 controllerNumber=1 scan=4993	11.8566
08297:2	1	K.T[+203.079]LPGGN[+15.995]QC[+57.021]IVPIC[+57.021]R.H	76	HexNAc(1)	C[+57]*2, N[+16], T[+203]	902.447	2	1803.89	1803.87	0	8.2	Specific	70.5	70.5	70.5	1.98	461	>FBN1 N term EGF12 swap	1	DW021921_5.7177.7177.4	controllerType=0 controllerNumber=1 scan=7177	16.7811
03974:4	1	R.HSC[+57.021]GDGFC[+57.021]SRPNMC[+57.021]TC[+57.021]PSGQIAPSC[+57.021]GSR.S	90		C[+57]*5	786.568	4	3143.25	3143.24	0	1.9	Specific	719.78	719.78	719.78	12.27	461	>FBN1 N term EGF12 swap	1	DW021921_5.3525.3525.4	controllerType=0 controllerNumber=1 scan=3525	8.824
04048:4	1	R.HSC[+57.021]GDGFC[+57.021]SRPNMC[+57.021]TC[+57.021]PSGQIAPSC[+57.021]GSR.S	90		C[+57]*5	786.568	4	3143.25	3143.24	0	1.9	Specific	730.96	730.96	730.96	12.27	461	>FBN1 N term EGF12 swap	1	DW021921_5.3589.3589.4	controllerType=0 controllerNumber=1 scan=3589	8.9592
03822:4	1	R.HSC[+57.021]GDGFC[+57.021]SRPNMC[+57.021]TC[+57.021]PSGQIAPSC[+57.021]GSR.S	90		C[+57]*5	786.569	4	3143.26	3143.24	0	4	Specific	770.84	770.84	770.84	13.27	461	>FBN1 N term EGF12 swap	1	DW021921_5.3407.3407.4	controllerType=0 controllerNumber=1 scan=3407	8.5787
04104:4	1	R.HSC[+57.021]GDGFC[+57.021]SRPNMC[+57.021]TC[+57.021]PSGQIAPSC[+57.021]GSR.S	90		C[+57]*5	786.568	4	3143.25	3143.24	0	3	Specific	771.95	771.95	771.95	13.27	461	>FBN1 N term EGF12 swap	1	DW021921_5.3638.3638.4	controllerType=0 controllerNumber=1 scan=3638	9.0711
03895:4	1	R.HSC[+57.021]GDGFC[+57.021]SRPNMC[+57.021]TC[+57.021]PSGQIAPSC[+57.021]GSR.S	90		C[+57]*5	786.569	4	3143.25	3143.24	0	3.2	Specific	777.99	777.99	777.99	13.27	461	>FBN1 N term EGF12 swap	1	DW021921_5.3462.3462.4	controllerType=0 controllerNumber=1 scan=3462	8.692
03741:4	1	R.HSC[+57.021]GDGFC[+57.021]SRPNMC[+57.021]TC[+57.021]PSGQIAPSC[+57.021]GSR.S	90		C[+57]*5	786.569	4	3143.25	3143.24	0	3.3	Specific	803.29	803.29	803.29	14.27	461	>FBN1 N term EGF12 swap	1	DW021921_5.3342.3342.4	controllerType=0 controllerNumber=1 scan=3342	8.4462
03986:3	1	R.HSC[+57.021]GDGFC[+57.021]SRPNMC[+57.021]TC[+57.021]PSGQIAPSC[+57.021]GSR.S	90		C[+57]*5	1048.42	3	3143.24	3143.24	0	0.7	Specific	1087.34	1087.34	1087.34	17.42	461	>FBN1 N term EGF12 swap	1	DW021921_5.3535.3535.3	controllerType=0 controllerNumber=1 scan=3535	8.8451
03914:3	1	R.HSC[+57.021]GDGFC[+57.021]SRPNMC[+57.021]TC[+57.021]PSGQIAPSC[+57.021]GSR.S	90		C[+57]*5	1048.42	3	3143.26	3143.24	0	4.5	Specific	1133.52	1118.51	1118.51	19.85	461	>FBN1 N term EGF12 swap	1	DW021921_5.3477.3477.3	controllerType=0 controllerNumber=1 scan=3477	8.7228
03823:3	1	R.HSC[+57.021]GDGFC[+57.021]SRPNMC[+57.021]TC[+57.021]PSGQIAPSC[+57.021]GSR.S	90		C[+57]*5	1048.42	3	3143.25	3143.24	0	3.5	Specific	1275.63	1275.63	1275.63	22.85	461	>FBN1 N term EGF12 swap	1	DW021921_5.3408.3408.3	controllerType=0 controllerNumber=1 scan=3408	8.5799
03755:3	1	R.HSC[+57.021]GDGFC[+57.021]SRPNMC[+57.021]TC[+57.021]PSGQIAPSC[+57.021]GSR.S	90		C[+57]*5	1048.42	3	3143.25	3143.24	0	3.9	Specific	1360.74	1360.74	1360.74	24.85	461	>FBN1 N term EGF12 swap	1	DW021921_5.3353.3353.3	controllerType=0 controllerNumber=1 scan=3353	8.466
03800:5	1	R.HSC[+57.021]GDGFC[+57.021]SRPN[+0.984]MC[+57.021]TC[+57.021]PSGQIAPSC[+57.021]GSR.S	90		C[+57]*5, N[+1]	629.657	5	3144.26	3144.23	0	9.7	Specific	10.8	10.8	10.8	0.13	461	>FBN1 N term EGF12 swap	1	DW021921_5.3390.3390.2	controllerType=0 controllerNumber=1 scan=3390	8.5408
04049:4	1	R.HSC[+57.021]GDGFC[+57.021]SRPN[+0.984]MC[+57.021]TC[+57.021]PSGQIAPSC[+57.021]GSR.S	90		C[+57]*5, N[+1]	786.818	4	3144.25	3144.23	0	7.3	Specific	557.84	557.84	557.84	6.57	461	>FBN1 N term EGF12 swap	1	DW021921_5.3589.3589.4	controllerType=0 controllerNumber=1 scan=3589	8.9592
03824:4	1	R.HSC[+57.021]GDGFC[+57.021]SRPNM[+15.995]C[+57.021]TC[+57.021]PSGQIAPSC[+57.021]GSR.S	90		C[+57]*5, M[+16]	790.566	4	3159.24	3159.24	0	2	Specific	638.87	638.87	8.85	10.27	461	>FBN1 N term EGF12 swap	1	DW021921_5.3409.3409.4	controllerType=0 controllerNumber=1 scan=3409	8.5821
03683:4	1	R.HSC[+57.021]GDGFC[+57.021]SRPNM[+15.995]C[+57.021]TC[+57.021]PSGQIAPSC[+57.021]GSR.S	90		C[+57]*5, M[+16]	790.567	4	3159.25	3159.24	0	2.5	Specific	670.96	670.96	11.5	11.27	461	>FBN1 N term EGF12 swap	1	DW021921_5.3288.3288.4	controllerType=0 controllerNumber=1 scan=3288	8.3392
03757:4	1	R.HSC[+57.021]GDGFC[+57.021]SRPNM[+15.995]C[+57.021]TC[+57.021]PSGQIAPSC[+57.021]GSR.S	90		C[+57]*5, M[+16]	790.566	4	3159.24	3159.24	0	1.7	Specific	698.82	698.82	10.78	9.84	461	>FBN1 N term EGF12 swap	1	DW021921_5.3355.3355.4	controllerType=0 controllerNumber=1 scan=3355	8.4693
03261:4	1	R.HSC[+57.021]GDGFC[+57.021]SRPNM[+15.995]C[+57.021]TC[+57.021]PSGQIAPSC[+57.021]GSR.S	90		C[+57]*5, M[+16]	790.567	4	3159.25	3159.24	0	3.2	Specific	701.81	701.81	12.01	12.27	461	>FBN1 N term EGF12 swap	1	DW021921_5.2930.2930.4	controllerType=0 controllerNumber=1 scan=2930	7.6031
03322:4	1	R.HSC[+57.021]GDGFC[+57.021]SRPNM[+15.995]C[+57.021]TC[+57.021]PSGQIAPSC[+57.021]GSR.S	90		C[+57]*5, M[+16]	790.567	4	3159.25	3159.24	0	2.8	Specific	716.94	716.94	11.24	12.27	461	>FBN1 N term EGF12 swap	1	DW021921_5.2989.2989.4	controllerType=0 controllerNumber=1 scan=2989	7.723
03950:3	1	R.PNMC[+57.021]TC[+57.021]PSGQIAPSC[+57.021]GSR.S	100		C[+57]*3	660.611	3	1979.82	1979.82	0	-0.4	Specific	531.72	531.72	531.72	6.45	461	>FBN1 N term EGF12 swap	1	DW021921_5.3506.3506.3	controllerType=0 controllerNumber=1 scan=3506	8.787
03706:3	1	R.PNMC[+57.021]TC[+57.021]PSGQIAPSC[+57.021]GSR.S	100		C[+57]*3	660.613	3	1979.82	1979.82	0	2.8	Specific	759.34	759.34	759.34	13.1	461	>FBN1 N term EGF12 swap	1	DW021921_5.3310.3310.3	controllerType=0 controllerNumber=1 scan=3310	8.3826
03778:3	1	R.PNMC[+57.021]TC[+57.021]PSGQIAPSC[+57.021]GSR.S	100		C[+57]*3	660.613	3	1979.82	1979.82	0	2.3	Specific	781.12	781.12	781.12	13.1	461	>FBN1 N term EGF12 swap	1	DW021921_5.3374.3374.3	controllerType=0 controllerNumber=1 scan=3374	8.5094
03781:2	1	R.PNMC[+57.021]TC[+57.021]PSGQIAPSC[+57.021]GSR.S	100		C[+57]*3	990.415	2	1979.82	1979.82	0	1.7	Specific	900.35	877.01	877.01	15.16	461	>FBN1 N term EGF12 swap	1	DW021921_5.3377.3377.2	controllerType=0 controllerNumber=1 scan=3377	8.5149
03711:2	1	R.PNMC[+57.021]TC[+57.021]PSGQIAPSC[+57.021]GSR.S	100		C[+57]*3	990.417	2	1979.83	1979.82	0	3.7	Specific	912.85	891.2	891.2	16.59	461	>FBN1 N term EGF12 swap	1	DW021921_5.3314.3314.2	controllerType=0 controllerNumber=1 scan=3314	8.3885
03601:3	1	R.PNM[+15.995]C[+57.021]TC[+57.021]PSGQIAPSC[+57.021]GSR.S	100		C[+57]*3, M[+16]	665.944	3	1995.82	1995.81	0	2.2	Specific	205.11	194.78	13.7	2.86	461	>FBN1 N term EGF12 swap	1	DW021921_5.3215.3215.2	controllerType=0 controllerNumber=1 scan=3215	8.1868
03019:3	1	R.PNM[+15.995]C[+57.021]TC[+57.021]PSGQIAPSC[+57.021]GSR.S	100		C[+57]*3, M[+16]	665.946	3	1995.82	1995.81	0	4.6	Specific	232.66	232.66	24.58	3.7	461	>FBN1 N term EGF12 swap	1	DW021921_5.2729.2729.2	controllerType=0 controllerNumber=1 scan=2729	7.1805
04789:2	1	R.SIQHC[+57.021]N[+0.984]IR.C	118		C[+57], N[+1]	514.749	2	1028.49	1028.49	0	-3.9	Specific	143.6	143.6	143.6	1.98	461	>FBN1 N term EGF12 swap	1	DW021921_5.4204.4204.2	controllerType=0 controllerNumber=1 scan=4204	10.2144
01837:3	1	R.C[+57.021]MNGGSC[+57.021]SDDHC[+57.021]LC[+57.021]QK.G	126		C[+57]*4	643.567	3	1928.69	1928.68	0	2.3	Specific	399.81	399.81	399.81	7.92	461	>FBN1 N term EGF12 swap	1	DW021921_5.1752.1752.3	controllerType=0 controllerNumber=1 scan=1752	4.9792
01775:3	1	R.C[+57.021]MNGGSC[+57.021]SDDHC[+57.021]LC[+57.021]QK.G	126		C[+57]*4	643.566	3	1928.68	1928.68	0	1.8	Specific	485.41	485.41	485.41	8.2	461	>FBN1 N term EGF12 swap	1	DW021921_5.1695.1695.3	controllerType=0 controllerNumber=1 scan=1695	4.8458
01717:3	1	R.C[+57.021]MNGGSC[+57.021]SDDHC[+57.021]LC[+57.021]QK.G	126		C[+57]*4	643.567	3	1928.69	1928.68	0	3.2	Specific	485.86	485.86	485.86	8.2	461	>FBN1 N term EGF12 swap	1	DW021921_5.1638.1638.3	controllerType=0 controllerNumber=1 scan=1638	4.7135
02095:2	1	R.C[+57.021]MNGGS[+146.058]C[+57.021]SDDHC[+57.021]LC[+57.021]QK.G	126	Fuc(1)	C[+57]*4, S[+146]	1037.87	2	2074.74	2074.74	0	0.3	Specific	267.52	267.52	4	4	461	>FBN1 N term EGF12 swap	1	DW021921_5.1963.1963.2	controllerType=0 controllerNumber=1 scan=1963	5.4598
01896:2	1	R.C[+57.021]MNGGS[+146.058]C[+57.021]SDDHC[+57.021]LC[+57.021]QK.G	126	Fuc(1)	C[+57]*4, S[+146]	1037.88	2	2074.75	2074.74	0	3	Specific	326.69	326.69	4	5.94	461	>FBN1 N term EGF12 swap	1	DW021921_5.1798.1798.2	controllerType=0 controllerNumber=1 scan=1798	5.0849
01955:2	1	R.C[+57.021]MNGGS[+146.058]C[+57.021]SDDHC[+57.021]LC[+57.021]QK.G	126	Fuc(1)	C[+57]*4, S[+146]	1037.88	2	2074.75	2074.74	0	3.9	Specific	501.69	501.69	4	7.78	461	>FBN1 N term EGF12 swap	1	DW021921_5.1848.1848.2	controllerType=0 controllerNumber=1 scan=1848	5.1996
02262:3	1	R.C[+57.021]MNGGS[+146.058]C[+57.021]SDDHC[+57.021]LC[+57.021]QK.G	126	Fuc(1)	C[+57]*4, S[+146]	692.254	3	2074.75	2074.74	0	3.5	Specific	647.37	647.37	4	10.59	461	>FBN1 N term EGF12 swap	1	DW021921_5.2103.2103.3	controllerType=0 controllerNumber=1 scan=2103	5.7871
02027:2	1	R.C[+57.021]MNGGS[+146.058]C[+57.021]SDDHC[+57.021]LC[+57.021]QK.G	126	Fuc(1)	C[+57]*4, S[+146]	1037.88	2	2074.75	2074.74	0	3.3	Specific	662.69	662.69	4	11.16	461	>FBN1 N term EGF12 swap	1	DW021921_5.1906.1906.2	controllerType=0 controllerNumber=1 scan=1906	5.3316
02411:3	1	R.C[+57.021]MNGGS[+203.079]C[+57.021]SDDHC[+57.021]LC[+57.021]QK.G	126	HexNAc(1)	C[+57]*4, S[+203]	711.259	3	2131.76	2131.76	0	1.1	Specific	666.92	666.92	4	10.16	461	>FBN1 N term EGF12 swap	1	DW021921_5.2225.2225.3	controllerType=0 controllerNumber=1 scan=2225	6.055
02288:3	1	R.C[+57.021]MN[+0.984]GGSC[+57.021]SDDHC[+57.021]LC[+57.021]QK.G	126		C[+57]*4, N[+1]	643.894	3	1929.67	1929.67	0	1.7	Specific	701.91	701.91	701.91	12.59	461	>FBN1 N term EGF12 swap	1	DW021921_5.2125.2125.3	controllerType=0 controllerNumber=1 scan=2125	5.8364
02178:3	1	R.C[+57.021]MNGGS[+146.058]C[+57.021]SDDHC[+57.021]LC[+57.021]QK.G	126	Fuc(1)	C[+57]*4, S[+146]	692.253	3	2074.74	2074.74	0	2.8	Specific	856.23	856.23	4	15.59	461	>FBN1 N term EGF12 swap	1	DW021921_5.2031.2031.3	controllerType=0 controllerNumber=1 scan=2031	5.6214
02111:3	1	R.C[+57.021]MNGGSC[+57.021]S[+146.058]DDHC[+57.021]LC[+57.021]QK.G	126	Fuc(1)	C[+57]*4, S[+146]	692.253	3	2074.75	2074.74	0	2.9	Specific	872.52	872.52	7.28	15.59	461	>FBN1 N term EGF12 swap	1	DW021921_5.1976.1976.3	controllerType=0 controllerNumber=1 scan=1976	5.4918
02044:3	1	R.C[+57.021]MNGGS[+146.058]C[+57.021]SDDHC[+57.021]LC[+57.021]QK.G	126	Fuc(1)	C[+57]*4, S[+146]	692.253	3	2074.74	2074.74	0	2.2	Specific	919.58	919.58	4	16.59	461	>FBN1 N term EGF12 swap	1	DW021921_5.1921.1921.3	controllerType=0 controllerNumber=1 scan=1921	5.3673
01845:3	1	R.C[+57.021]MNGGS[+146.058]C[+57.021]SDDHC[+57.021]LC[+57.021]QK.G	126	Fuc(1)	C[+57]*4, S[+146]	692.254	3	2074.75	2074.74	0	3.5	Specific	922.05	922.05	4	16.59	461	>FBN1 N term EGF12 swap	1	DW021921_5.1758.1758.3	controllerType=0 controllerNumber=1 scan=1758	4.9939
01913:3	1	R.C[+57.021]MNGGS[+146.058]C[+57.021]SDDHC[+57.021]LC[+57.021]QK.G	126	Fuc(1)	C[+57]*4, S[+146]	692.253	3	2074.75	2074.74	0	2.9	Specific	951.57	951.57	4	17.59	461	>FBN1 N term EGF12 swap	1	DW021921_5.1813.1813.3	controllerType=0 controllerNumber=1 scan=1813	5.12
01980:3	1	R.C[+57.021]MNGGSC[+57.021]S[+146.058]DDHC[+57.021]LC[+57.021]QK.G	126	Fuc(1)	C[+57]*4, S[+146]	692.253	3	2074.74	2074.74	0	2.4	Specific	976.81	976.81	11.5	17.59	461	>FBN1 N term EGF12 swap	1	DW021921_5.1866.1866.3	controllerType=0 controllerNumber=1 scan=1866	5.2423
02197:3	1	R.C[+57.021]MN[+0.984]GGS[+203.079]C[+57.021]SDDHC[+57.021]LC[+57.021]QK.G	126	HexNAc(1)	C[+57]*4, N[+1], S[+203]	711.589	3	2132.75	2132.74	0	3.5	Specific	19.87	19.87	4	2.15	461	>FBN1 N term EGF12 swap	1	DW021921_5.2049.2049.3	controllerType=0 controllerNumber=1 scan=2049	5.6623
02278:3	1	R.C[+57.021]MN[+0.984]GGS[+203.079]C[+57.021]SDDHC[+57.021]LC[+57.021]QK.G	126	HexNAc(1)	C[+57]*4, N[+1], S[+203]	711.589	3	2132.75	2132.74	0	3.1	Specific	32.03	32.03	4	2.01	461	>FBN1 N term EGF12 swap	1	DW021921_5.2115.2115.3	controllerType=0 controllerNumber=1 scan=2115	5.8148
01288:3	1	R.C[+57.021]M[+15.995]NGGS[+146.058]C[+57.021]SDDHC[+57.021]LC[+57.021]QK.G	126	Fuc(1)	C[+57]*4, M[+16], S[+146]	697.585	3	2090.74	2090.73	0	3.2	Specific	49.44	49.44	4	2.15	461	>FBN1 N term EGF12 swap	1	DW021921_5.1280.1280.3	controllerType=0 controllerNumber=1 scan=1280	3.8816
02354:3	1	R.C[+57.021]MN[+0.984]GGS[+203.079]C[+57.021]SDDHC[+57.021]LC[+57.021]QK.G	126	HexNAc(1)	C[+57]*4, N[+1], S[+203]	711.588	3	2132.75	2132.74	0	2.6	Specific	85.97	85.97	4	2.06	461	>FBN1 N term EGF12 swap	1	DW021921_5.2180.2180.3	controllerType=0 controllerNumber=1 scan=2180	5.9561
02683:3	1	R.C[+57.021]MN[+0.984]GGS[+203.079]C[+57.021]SDDHC[+57.021]LC[+57.021]QK.G	126	HexNAc(1)	C[+57]*4, N[+1], S[+203]	711.589	3	2132.75	2132.74	0	3.3	Specific	252.9	252.9	4	5.85	461	>FBN1 N term EGF12 swap	1	DW021921_5.2454.2454.3	controllerType=0 controllerNumber=1 scan=2454	6.5666
01350:3	1	R.C[+57.021]M[+15.995]NGGS[+146.058]C[+57.021]SDDHC[+57.021]LC[+57.021]QK.G	126	Fuc(1)	C[+57]*4, M[+16], S[+146]	697.58	3	2090.73	2090.73	0	-4.1	Specific	322.54	322.54	1.13	4	461	>FBN1 N term EGF12 swap	1	DW021921_5.1330.1330.3	controllerType=0 controllerNumber=1 scan=1330	3.9989
01375:3	1	R.C[+57.021][-17.027]MNGGS[+203.079]C[+57.021]SDDHC[+57.021]LC[+57.021]QK.G	126	HexNAc(1)	C[-17][+57]*4, S[+203]	705.584	3	2114.74	2114.73	0	2.1	Specific	358.26	358.26	4	6.36	461	>FBN1 N term EGF12 swap	1	DW021921_5.1351.1351.3	controllerType=0 controllerNumber=1 scan=1351	4.0472
02413:3	1	R.C[+57.021][-17.027]MNGGS[+146.058]C[+57.021]SDDHC[+57.021]LC[+57.021]QK.G	126	Fuc(1)	C[-17][+57]*4, S[+146]	686.576	3	2057.71	2057.71	0	0.5	Specific	362.94	362.94	4	6.49	461	>FBN1 N term EGF12 swap	1	DW021921_5.2226.2226.3	controllerType=0 controllerNumber=1 scan=2226	6.0572
02620:3	1	R.C[+57.021]MN[+0.984]GGS[+203.079]C[+57.021]SDDHC[+57.021]LC[+57.021]QK.G	126	HexNAc(1)	C[+57]*4, N[+1], S[+203]	711.59	3	2132.75	2132.74	0	4.6	Specific	508.4	508.4	4	8.2	461	>FBN1 N term EGF12 swap	1	DW021921_5.2398.2398.3	controllerType=0 controllerNumber=1 scan=2398	6.4419
01614:3	1	R.C[+57.021]M[+15.995]NGGS[+146.058]C[+57.021]SDDHC[+57.021]LC[+57.021]QK.G	126	Fuc(1)	C[+57]*4, M[+16], S[+146]	697.583	3	2090.73	2090.73	0	0.3	Specific	524.33	524.33	4	6.94	461	>FBN1 N term EGF12 swap	1	DW021921_5.1551.1551.3	controllerType=0 controllerNumber=1 scan=1551	4.5122
01546:3	1	R.C[+57.021]M[+15.995]NGGS[+146.058]C[+57.021]SDDHC[+57.021]LC[+57.021]QK.G	126	Fuc(1)	C[+57]*4, M[+16], S[+146]	697.583	3	2090.73	2090.73	0	0.4	Specific	530.28	530.28	4	6.94	461	>FBN1 N term EGF12 swap	1	DW021921_5.1495.1495.3	controllerType=0 controllerNumber=1 scan=1495	4.3813
02831:3	1	R.C[+57.021]MN[+0.984]GGS[+146.058]C[+57.021]SDDHC[+57.021]LC[+57.021]QK.G	126	Fuc(1)	C[+57]*4, N[+1], S[+146]	692.582	3	2075.73	2075.72	0	3.6	Specific	542.37	542.37	4	8.37	461	>FBN1 N term EGF12 swap	1	DW021921_5.2576.2576.3	controllerType=0 controllerNumber=1 scan=2576	6.8415
02721:3	1	R.C[+57.021][-17.027]MNGGS[+162.053]C[+57.021]SDDHC[+57.021]LC[+57.021]QK.G	126	Hex(1)	C[-17][+57]*4, S[+162]	691.919	3	2073.74	2073.71	0	16.4	Specific	567.11	567.11	4	7.51	461	>FBN1 N term EGF12 swap	1	DW021921_5.2489.2489.3	controllerType=0 controllerNumber=1 scan=2489	6.6454
02337:3	1	R.C[+57.021][-17.027]MNGGSC[+57.021]S[+146.058]DDHC[+57.021]LC[+57.021]QK.G	126	Fuc(1)	C[-17][+57]*4, S[+146]	686.577	3	2057.72	2057.71	0	2.5	Specific	591.57	591.57	5.56	9.59	461	>FBN1 N term EGF12 swap	1	DW021921_5.2165.2165.3	controllerType=0 controllerNumber=1 scan=2165	5.9246
02131:3	1	R.C[+57.021]M[+15.995]NGGSC[+57.021]S[+146.058]DDHC[+57.021]LC[+57.021]QK.G	126	Fuc(1)	C[+57]*4, M[+16], S[+146]	697.584	3	2090.74	2090.73	0	2	Specific	696.17	696.17	10.28	11.59	461	>FBN1 N term EGF12 swap	1	DW021921_5.1989.1989.3	controllerType=0 controllerNumber=1 scan=1989	5.5223
01683:3	1	R.C[+57.021]M[+15.995]NGGSC[+57.021]S[+146.058]DDHC[+57.021]LC[+57.021]QK.G	126	Fuc(1)	C[+57]*4, M[+16], S[+146]	697.585	3	2090.74	2090.73	0	2.7	Specific	696.19	696.19	9.56	11.59	461	>FBN1 N term EGF12 swap	1	DW021921_5.1607.1607.3	controllerType=0 controllerNumber=1 scan=1607	4.6407
02329:2	1	R.C[+57.021]MN[+0.984]GGSC[+57.021]S[+146.058]DDHC[+57.021]LC[+57.021]QK.G	126	Fuc(1)	C[+57]*4, N[+1], S[+146]	1038.37	2	2075.72	2075.72	0	0.8	Specific	698.29	698.29	15.29	9.74	461	>FBN1 N term EGF12 swap	1	DW021921_5.2159.2159.2	controllerType=0 controllerNumber=1 scan=2159	5.9097
02655:3	1	R.C[+57.021]MN[+0.984]GGS[+146.058]C[+57.021]SDDHC[+57.021]LC[+57.021]QK.G	126	Fuc(1)	C[+57]*4, N[+1], S[+146]	692.582	3	2075.73	2075.72	0	3.8	Specific	729.03	729.03	4	12.59	461	>FBN1 N term EGF12 swap	1	DW021921_5.2431.2431.3	controllerType=0 controllerNumber=1 scan=2431	6.515
02722:3	1	R.C[+57.021]MN[+0.984]GGSC[+57.021]S[+146.058]DDHC[+57.021]LC[+57.021]QK.G	126	Fuc(1)	C[+57]*4, N[+1], S[+146]	692.581	3	2075.73	2075.72	0	2.1	Specific	742.42	742.42	6.48	12.59	461	>FBN1 N term EGF12 swap	1	DW021921_5.2489.2489.3	controllerType=0 controllerNumber=1 scan=2489	6.6454
02191:3	1	R.C[+57.021]M[+15.995]NGGSC[+57.021]S[+146.058]DDHC[+57.021]LC[+57.021]QK.G	126	Fuc(1)	C[+57]*4, M[+16], S[+146]	697.581	3	2090.73	2090.73	0	-2.4	Specific	749.5	749.5	9	10.35	461	>FBN1 N term EGF12 swap	1	DW021921_5.2043.2043.3	controllerType=0 controllerNumber=1 scan=2043	5.6493
02057:3	1	R.C[+57.021]M[+15.995]NGGSC[+57.021]S[+146.058]DDHC[+57.021]LC[+57.021]QK.G	126	Fuc(1)	C[+57]*4, M[+16], S[+146]	697.583	3	2090.74	2090.73	0	1	Specific	780.15	780.15	7.39	12.16	461	>FBN1 N term EGF12 swap	1	DW021921_5.1932.1932.3	controllerType=0 controllerNumber=1 scan=1932	5.393
02387:3	1	R.C[+57.021]MN[+0.984]GGS[+146.058]C[+57.021]SDDHC[+57.021]LC[+57.021]QK.G	126	Fuc(1)	C[+57]*4, N[+1], S[+146]	692.581	3	2075.73	2075.72	0	2.2	Specific	788.58	788.58	4	13.59	461	>FBN1 N term EGF12 swap	1	DW021921_5.2208.2208.3	controllerType=0 controllerNumber=1 scan=2208	6.0197
01204:3	1	R.C[+57.021]M[+15.995]NGGSC[+57.021]S[+146.058]DDHC[+57.021]LC[+57.021]QK.G	126	Fuc(1)	C[+57]*4, M[+16], S[+146]	697.586	3	2090.74	2090.73	0	3.8	Specific	795.58	795.58	7.91	13.59	461	>FBN1 N term EGF12 swap	1	DW021921_5.1209.1209.3	controllerType=0 controllerNumber=1 scan=1209	3.7146
02462:3	1	R.C[+57.021]MN[+0.984]GGS[+146.058]C[+57.021]SDDHC[+57.021]LC[+57.021]QK.G	126	Fuc(1)	C[+57]*4, N[+1], S[+146]	692.581	3	2075.73	2075.72	0	2.6	Specific	820.29	820.29	3.63	14.59	461	>FBN1 N term EGF12 swap	1	DW021921_5.2266.2266.3	controllerType=0 controllerNumber=1 scan=2266	6.1441
03866:2	1	R.C[+57.021][-17.027]MNGGSC[+57.021]S[+146.058]DDHC[+57.021]LC[+57.021]QK.G	126	Fuc(1)	C[-17][+57]*4, S[+146]	1029.36	2	2057.72	2057.71	0	2.8	Specific	820.7	820.7	26.82	14.16	461	>FBN1 N term EGF12 swap	1	DW021921_5.3440.3440.2	controllerType=0 controllerNumber=1 scan=3440	8.6482
02595:3	1	R.C[+57.021]MN[+0.984]GGSC[+57.021]S[+146.058]DDHC[+57.021]LC[+57.021]QK.G	126	Fuc(1)	C[+57]*4, N[+1], S[+146]	692.582	3	2075.73	2075.72	0	3.6	Specific	821.96	821.96	9.63	14.59	461	>FBN1 N term EGF12 swap	1	DW021921_5.2377.2377.3	controllerType=0 controllerNumber=1 scan=2377	6.3946
03797:2	1	R.C[+57.021][-17.027]MNGGSC[+57.021]S[+146.058]DDHC[+57.021]LC[+57.021]QK.G	126	Fuc(1)	C[-17][+57]*4, S[+146]	1029.36	2	2057.72	2057.71	0	3.2	Specific	828.84	828.84	24.67	14.16	461	>FBN1 N term EGF12 swap	1	DW021921_5.3388.3388.2	controllerType=0 controllerNumber=1 scan=3388	8.5369
02528:3	1	R.C[+57.021]MN[+0.984]GGS[+146.058]C[+57.021]SDDHC[+57.021]LC[+57.021]QK.G	126	Fuc(1)	C[+57]*4, N[+1], S[+146]	692.581	3	2075.73	2075.72	0	2.7	Specific	839.7	839.7	4	14.59	461	>FBN1 N term EGF12 swap	1	DW021921_5.2319.2319.3	controllerType=0 controllerNumber=1 scan=2319	6.2651
01738:3	1	R.C[+57.021]M[+15.995]NGGSC[+57.021]S[+146.058]DDHC[+57.021]LC[+57.021]QK.G	126	Fuc(1)	C[+57]*4, M[+16], S[+146]	697.585	3	2090.74	2090.73	0	2.9	Specific	844.75	844.75	8.13	14.59	461	>FBN1 N term EGF12 swap	1	DW021921_5.1659.1659.3	controllerType=0 controllerNumber=1 scan=1659	4.7625
03882:3	1	R.C[+57.021][-17.027]MNGGSC[+57.021]S[+146.058]DDHC[+57.021]LC[+57.021]QK.G	126	Fuc(1)	C[-17][+57]*4, S[+146]	686.578	3	2057.72	2057.71	0	3.3	Specific	845.66	845.66	12.74	14.59	461	>FBN1 N term EGF12 swap	1	DW021921_5.3451.3451.3	controllerType=0 controllerNumber=1 scan=3451	8.6725
01925:3	1	R.C[+57.021]M[+15.995]NGGSC[+57.021]S[+146.058]DDHC[+57.021]LC[+57.021]QK.G	126	Fuc(1)	C[+57]*4, M[+16], S[+146]	697.584	3	2090.74	2090.73	0	1.7	Specific	850.87	850.87	13.67	14.16	461	>FBN1 N term EGF12 swap	1	DW021921_5.1822.1822.3	controllerType=0 controllerNumber=1 scan=1822	5.1414
01994:3	1	R.C[+57.021]M[+15.995]NGGSC[+57.021]S[+146.058]DDHC[+57.021]LC[+57.021]QK.G	126	Fuc(1)	C[+57]*4, M[+16], S[+146]	697.584	3	2090.74	2090.73	0	1.1	Specific	862.05	862.05	5.03	14.16	461	>FBN1 N term EGF12 swap	1	DW021921_5.1877.1877.3	controllerType=0 controllerNumber=1 scan=1877	5.2685
01858:3	1	R.C[+57.021]M[+15.995]NGGSC[+57.021]S[+146.058]DDHC[+57.021]LC[+57.021]QK.G	126	Fuc(1)	C[+57]*4, M[+16], S[+146]	697.584	3	2090.74	2090.73	0	2.2	Specific	872.21	872.21	8.02	15.59	461	>FBN1 N term EGF12 swap	1	DW021921_5.1769.1769.3	controllerType=0 controllerNumber=1 scan=1769	5.0193
01795:3	1	R.C[+57.021]M[+15.995]NGGSC[+57.021]S[+146.058]DDHC[+57.021]LC[+57.021]QK.G	126	Fuc(1)	C[+57]*4, M[+16], S[+146]	697.585	3	2090.74	2090.73	0	3.1	Specific	880.36	880.36	7.38	15.59	461	>FBN1 N term EGF12 swap	1	DW021921_5.1714.1714.3	controllerType=0 controllerNumber=1 scan=1714	4.8913
03809:3	1	R.C[+57.021][-17.027]MNGGSC[+57.021]S[+146.058]DDHC[+57.021]LC[+57.021]QK.G	126	Fuc(1)	C[-17][+57]*4, S[+146]	686.577	3	2057.72	2057.71	0	2.7	Specific	925.16	925.16	20.46	16.59	461	>FBN1 N term EGF12 swap	1	DW021921_5.3398.3398.3	controllerType=0 controllerNumber=1 scan=3398	8.5583
02320:3	1	R.C[+57.021]MN[+0.984]GGSC[+57.021]S[+146.058]DDHC[+57.021]LC[+57.021]QK.G	126	Fuc(1)	C[+57]*4, N[+1], S[+146]	692.581	3	2075.73	2075.72	0	2.1	Specific	988.29	988.29	20.74	17.59	461	>FBN1 N term EGF12 swap	1	DW021921_5.2153.2153.3	controllerType=0 controllerNumber=1 scan=2153	5.8972
02218:3	1	R.C[+57.021]M[+15.995]N[+0.984]GGS[+146.058]C[+57.021]SDDHC[+57.021]LC[+57.021]QK.G	126	Fuc(1)	C[+57]*4, M[+16], N[+1], S[+146]	697.914	3	2091.73	2091.72	0	4.8	Specific	12.76	12.76	4	2.01	461	>FBN1 N term EGF12 swap	1	DW021921_5.2068.2068.2	controllerType=0 controllerNumber=1 scan=2068	5.706
01904:3	1	R.C[+57.021][-17.027]MN[+0.984]GGS[+203.079]C[+57.021]SDDHC[+57.021]LC[+57.021]QK.G	126	HexNAc(1)	C[-17][+57]*4, N[+1], S[+203]	705.911	3	2115.72	2115.72	0	0.1	Specific	73.46	73.46	4	2.01	461	>FBN1 N term EGF12 swap	1	DW021921_5.1804.1804.3	controllerType=0 controllerNumber=1 scan=1804	5.0996
01313:3	1	R.C[+57.021][-17.027]MN[+0.984]GGS[+203.079]C[+57.021]SDDHC[+57.021]LC[+57.021]QK.G	126	HexNAc(1)	C[-17][+57]*4, N[+1], S[+203]	705.92	3	2115.74	2115.72	0	12.5	Specific	238.51	238.51	4	3.13	461	>FBN1 N term EGF12 swap	1	DW021921_5.1299.1299.3	controllerType=0 controllerNumber=1 scan=1299	3.926
02753:3	1	R.C[+57.021]M[+15.995]N[+0.984]GGS[+146.058]C[+57.021]SDDHC[+57.021]LC[+57.021]QK.G	126	Fuc(1)	C[+57]*4, M[+16], N[+1], S[+146]	697.912	3	2091.72	2091.72	0	2.2	Specific	294.77	294.77	4	6.1	461	>FBN1 N term EGF12 swap	1	DW021921_5.2513.2513.3	controllerType=0 controllerNumber=1 scan=2513	6.7006
02208:3	1	R.C[+57.021][-17.027]MN[+0.984]GGS[+203.079]C[+57.021]SDDHC[+57.021]LC[+57.021]QK.G	126	HexNAc(1)	C[-17][+57]*4, N[+1], S[+203]	705.913	3	2115.73	2115.72	0	3.7	Specific	365.22	365.22	4	7.92	461	>FBN1 N term EGF12 swap	1	DW021921_5.2059.2059.3	controllerType=0 controllerNumber=1 scan=2059	5.6859
02687:3	1	R.C[+57.021]M[+15.995]N[+0.984]GGS[+146.058]C[+57.021]SDDHC[+57.021]LC[+57.021]QK.G	126	Fuc(1)	C[+57]*4, M[+16], N[+1], S[+146]	697.913	3	2091.72	2091.72	0	2.7	Specific	392.16	392.16	4	7.92	461	>FBN1 N term EGF12 swap	1	DW021921_5.2457.2457.3	controllerType=0 controllerNumber=1 scan=2457	6.5731
02830:3	1	R.C[+57.021][-17.027]M[+15.995]NGGS[+146.058]C[+57.021]SDDHC[+57.021]LC[+57.021]QK.G	126	Fuc(1)	C[-17][+57]*4, M[+16], S[+146]	691.914	3	2073.73	2073.71	0	10.4	Specific	420.45	420.45	4	5.55	461	>FBN1 N term EGF12 swap	1	DW021921_5.2576.2576.3	controllerType=0 controllerNumber=1 scan=2576	6.8415
02623:3	1	R.C[+57.021]M[+15.995]N[+0.984]GGS[+146.058]C[+57.021]SDDHC[+57.021]LC[+57.021]QK.G	126	Fuc(1)	C[+57]*4, M[+16], N[+1], S[+146]	697.914	3	2091.73	2091.72	0	3.9	Specific	478.45	478.45	4	8.06	461	>FBN1 N term EGF12 swap	1	DW021921_5.2401.2401.3	controllerType=0 controllerNumber=1 scan=2401	6.4484
01415:3	1	R.C[+57.021]M[+15.995]N[+0.984]GGS[+146.058]C[+57.021]SDDHC[+57.021]LC[+57.021]QK.G	126	Fuc(1)	C[+57]*4, M[+16], N[+1], S[+146]	697.912	3	2091.72	2091.72	0	1	Specific	608.61	608.61	4	9.16	461	>FBN1 N term EGF12 swap	1	DW021921_5.1385.1385.3	controllerType=0 controllerNumber=1 scan=1385	4.1262
02535:3	1	R.C[+57.021]M[+15.995]N[+0.984]GGS[+146.058]C[+57.021]SDDHC[+57.021]LC[+57.021]QK.G	126	Fuc(1)	C[+57]*4, M[+16], N[+1], S[+146]	697.913	3	2091.73	2091.72	0	3.7	Specific	622.5	622.5	4	10.59	461	>FBN1 N term EGF12 swap	1	DW021921_5.2325.2325.3	controllerType=0 controllerNumber=1 scan=2325	6.2781
02470:3	1	R.C[+57.021]M[+15.995]N[+0.984]GGSC[+57.021]S[+146.058]DDHC[+57.021]LC[+57.021]QK.G	126	Fuc(1)	C[+57]*4, M[+16], N[+1], S[+146]	697.913	3	2091.72	2091.72	0	3.1	Specific	659.2	659.2	10.37	11.59	461	>FBN1 N term EGF12 swap	1	DW021921_5.2271.2271.3	controllerType=0 controllerNumber=1 scan=2271	6.1549
04224:2	1	R.C[+57.021][-17.027]MN[+0.984]GGSC[+57.021]S[+146.058]DDHC[+57.021]LC[+57.021]QK.G	126	Fuc(1)	C[-17][+57]*4, N[+1], S[+146]	1029.85	2	2058.7	2058.7	0	2.8	Specific	731.66	731.66	26.98	12.16	461	>FBN1 N term EGF12 swap	1	DW021921_5.3737.3737.2	controllerType=0 controllerNumber=1 scan=3737	9.2676
02390:3	1	R.C[+57.021]M[+15.995]N[+0.984]GGSC[+57.021]S[+146.058]DDHC[+57.021]LC[+57.021]QK.G	126	Fuc(1)	C[+57]*4, M[+16], N[+1], S[+146]	697.913	3	2091.72	2091.72	0	3.2	Specific	740.72	740.72	4.57	12.59	461	>FBN1 N term EGF12 swap	1	DW021921_5.2211.2211.3	controllerType=0 controllerNumber=1 scan=2211	6.0252
04157:2	1	R.C[+57.021][-17.027]MN[+0.984]GGSC[+57.021]S[+146.058]DDHC[+57.021]LC[+57.021]QK.G	126	Fuc(1)	C[-17][+57]*4, N[+1], S[+146]	1029.85	2	2058.7	2058.7	0	2.2	Specific	753.05	753.05	25.55	13.16	461	>FBN1 N term EGF12 swap	1	DW021921_5.3679.3679.2	controllerType=0 controllerNumber=1 scan=3679	9.1524
04045:3	1	R.C[+57.021][-17.027]MN[+0.984]GGSC[+57.021]S[+146.058]DDHC[+57.021]LC[+57.021]QK.G	126	Fuc(1)	C[-17][+57]*4, N[+1], S[+146]	686.904	3	2058.7	2058.7	0	1.2	Specific	792.77	792.77	13.39	12.16	461	>FBN1 N term EGF12 swap	1	DW021921_5.3587.3587.3	controllerType=0 controllerNumber=1 scan=3587	8.9549
02257:3	1	R.C[+57.021]M[+15.995]N[+0.984]GGSC[+57.021]S[+146.058]DDHC[+57.021]LC[+57.021]QK.G	126	Fuc(1)	C[+57]*4, M[+16], N[+1], S[+146]	697.913	3	2091.72	2091.72	0	3.3	Specific	800.44	800.44	4.6	14.59	461	>FBN1 N term EGF12 swap	1	DW021921_5.2099.2099.3	controllerType=0 controllerNumber=1 scan=2099	5.7789
02324:3	1	R.C[+57.021]M[+15.995]N[+0.984]GGSC[+57.021]S[+146.058]DDHC[+57.021]LC[+57.021]QK.G	126	Fuc(1)	C[+57]*4, M[+16], N[+1], S[+146]	697.912	3	2091.72	2091.72	0	2.1	Specific	803.31	803.31	2.83	14.59	461	>FBN1 N term EGF12 swap	1	DW021921_5.2156.2156.3	controllerType=0 controllerNumber=1 scan=2156	5.9032
04056:2	1	R.C[+57.021][-17.027]MN[+0.984]GGSC[+57.021]S[+146.058]DDHC[+57.021]LC[+57.021]QK.G	126	Fuc(1)	C[-17][+57]*4, N[+1], S[+146]	1029.86	2	2058.71	2058.7	0	4.2	Specific	805.23	805.23	30.58	14.16	461	>FBN1 N term EGF12 swap	1	DW021921_5.3596.3596.2	controllerType=0 controllerNumber=1 scan=3596	8.9763
04176:3	1	R.C[+57.021][-17.027]MN[+0.984]GGSC[+57.021]S[+146.058]DDHC[+57.021]LC[+57.021]QK.G	126	Fuc(1)	C[-17][+57]*4, N[+1], S[+146]	686.905	3	2058.7	2058.7	0	2.1	Specific	823.83	823.83	13.44	14.59	461	>FBN1 N term EGF12 swap	1	DW021921_5.3694.3694.3	controllerType=0 controllerNumber=1 scan=3694	9.1854
01476:3	1	R.C[+57.021][-17.027]M[+15.995]N[+0.984]GGS[+162.053]C[+57.021]SDDHC[+57.021]LC[+57.021]QK.G	126	Hex(1)	C[-17][+57]*4, M[+16], N[+1], S[+162]	697.58	3	2090.73	2090.69	0	18.8	Specific	511.8	511.8	4	6.12	461	>FBN1 N term EGF12 swap	1	DW021921_5.1438.1438.3	controllerType=0 controllerNumber=1 scan=1438	4.2482
05315:3	1	K.GYIGTHC[+57.021]GQPVC[+57.021]ESGC[+57.021]LNGGR.C	142		C[+57]*3	760.32	3	2278.95	2278.97	0	-13.1	Specific	206.58	206.58	206.58	1.99	461	>FBN1 N term EGF12 swap	1	DW021921_5.4634.4634.3	controllerType=0 controllerNumber=1 scan=4634	11.093
03636:4	1	K.GYIGTHC[+57.021]GQPVC[+57.021]ESGC[+57.021]LNGGR.C	142		C[+57]*3	570.502	4	2278.99	2278.97	0	4.9	Specific	645.98	645.98	645.98	10.21	461	>FBN1 N term EGF12 swap	1	DW021921_5.3245.3245.4	controllerType=0 controllerNumber=1 scan=3245	8.2516
04210:3	1	K.GYIGTHC[+57.021]GQPVC[+57.021]ESGC[+57.021]LNGGR.C	142		C[+57]*3	760.326	3	2278.96	2278.97	0	-5.4	Specific	705.88	705.88	705.88	10.41	461	>FBN1 N term EGF12 swap	1	DW021921_5.3723.3723.3	controllerType=0 controllerNumber=1 scan=3723	9.2386
04120:3	1	K.GYIGTHC[+57.021]GQPVC[+57.021]ESGC[+57.021]LNGGR.C	142		C[+57]*3	760.328	3	2278.97	2278.97	0	-2.8	Specific	815.09	815.09	815.09	12.46	461	>FBN1 N term EGF12 swap	1	DW021921_5.3649.3649.3	controllerType=0 controllerNumber=1 scan=3649	9.0935
03715:3	1	K.GYIGTHC[+57.021]GQPVC[+57.021]ESGC[+57.021]LNGGR.C	142		C[+57]*3	760.332	3	2278.98	2278.97	0	2.8	Specific	833.22	833.22	833.22	14.7	461	>FBN1 N term EGF12 swap	1	DW021921_5.3318.3318.3	controllerType=0 controllerNumber=1 scan=3318	8.3978
03656:3	1	K.GYIGTHC[+57.021]GQPVC[+57.021]ESGC[+57.021]LNGGR.C	142		C[+57]*3	760.332	3	2278.98	2278.97	0	2.3	Specific	873.76	873.76	873.76	15.7	461	>FBN1 N term EGF12 swap	1	DW021921_5.3263.3263.3	controllerType=0 controllerNumber=1 scan=3263	8.2914
03594:3	1	K.GYIGTHC[+57.021]GQPVC[+57.021]ESGC[+57.021]LNGGR.C	142		C[+57]*3	760.333	3	2278.98	2278.97	0	3.9	Specific	888.32	888.32	888.32	15.7	461	>FBN1 N term EGF12 swap	1	DW021921_5.3211.3211.3	controllerType=0 controllerNumber=1 scan=3211	8.1791
03620:2	1	K.GYIGTHC[+57.021]GQPVC[+57.021]ESGC[+57.021]LNGGR.C	142		C[+57]*3	1139.99	2	2278.98	2278.97	0	3.2	Specific	1085	1083.71	1083.71	19.28	461	>FBN1 N term EGF12 swap	1	DW021921_5.3232.3232.2	controllerType=0 controllerNumber=1 scan=3232	8.2263
03684:2	1	K.GYIGTHC[+57.021]GQPVC[+57.021]ESGC[+57.021]LNGGR.C	142		C[+57]*3	1140	2	2278.98	2278.97	0	3.8	Specific	1103.46	1091.52	1091.52	20.28	461	>FBN1 N term EGF12 swap	1	DW021921_5.3289.3289.2	controllerType=0 controllerNumber=1 scan=3289	8.3414
03827:4	1	K.GYIGTHC[+57.021]GQPVC[+57.021]ESGC[+57.021]LN[+0.984]GGR.C	142		C[+57]*3, N[+1]	570.747	4	2279.97	2279.96	0	3.5	Specific	601.87	601.87	601.87	10.21	461	>FBN1 N term EGF12 swap	1	DW021921_5.3412.3412.4	controllerType=0 controllerNumber=1 scan=3412	8.5879
04055:3	1	K.GYIGTHC[+57.021]GQPVC[+57.021]ESGC[+57.021]LN[+0.984]GGR.C	142		C[+57]*3, N[+1]	760.661	3	2279.97	2279.96	0	4.2	Specific	826.59	826.59	826.59	14.7	461	>FBN1 N term EGF12 swap	1	DW021921_5.3595.3595.3	controllerType=0 controllerNumber=1 scan=3595	8.9741
03923:3	1	K.GYIGTHC[+57.021]GQPVC[+57.021]ESGC[+57.021]LN[+0.984]GGR.C	142		C[+57]*3, N[+1]	760.66	3	2279.97	2279.96	0	3.4	Specific	837.15	837.15	837.15	14.7	461	>FBN1 N term EGF12 swap	1	DW021921_5.3483.3483.3	controllerType=0 controllerNumber=1 scan=3483	8.7364
03848:3	1	K.GYIGTHC[+57.021]GQPVC[+57.021]ESGC[+57.021]LN[+0.984]GGR.C	142		C[+57]*3, N[+1]	760.661	3	2279.97	2279.96	0	3.6	Specific	844.16	844.16	844.16	14.7	461	>FBN1 N term EGF12 swap	1	DW021921_5.3428.3428.3	controllerType=0 controllerNumber=1 scan=3428	8.6222
03989:3	1	K.GYIGTHC[+57.021]GQPVC[+57.021]ESGC[+57.021]LN[+0.984]GGR.C	142		C[+57]*3, N[+1]	760.661	3	2279.97	2279.96	0	4.3	Specific	850.3	850.3	850.3	15.7	461	>FBN1 N term EGF12 swap	1	DW021921_5.3538.3538.3	controllerType=0 controllerNumber=1 scan=3538	8.8535
03777:3	1	K.GYIGTHC[+57.021]GQPVC[+57.021]ESGC[+57.021]LN[+0.984]GGR.C	142		C[+57]*3, N[+1]	760.661	3	2279.97	2279.96	0	4.4	Specific	883.01	883.01	883.01	15.7	461	>FBN1 N term EGF12 swap	1	DW021921_5.3373.3373.3	controllerType=0 controllerNumber=1 scan=3373	8.5082
03850:2	1	K.GYIGTHC[+57.021]GQPVC[+57.021]ESGC[+57.021]LN[+0.984]GGR.C	142		C[+57]*3, N[+1]	1140.49	2	2279.97	2279.96	0	3.9	Specific	1011.68	1011.68	1011.68	18.28	461	>FBN1 N term EGF12 swap	1	DW021921_5.3429.3429.2	controllerType=0 controllerNumber=1 scan=3429	8.6244
03779:2	1	K.GYIGTHC[+57.021]GQPVC[+57.021]ESGC[+57.021]LN[+0.984]GGR.C	142		C[+57]*3, N[+1]	1140.49	2	2279.97	2279.96	0	4.2	Specific	1014.39	1014.39	1014.39	18.28	461	>FBN1 N term EGF12 swap	1	DW021921_5.3375.3375.2	controllerType=0 controllerNumber=1 scan=3375	8.5116
04223:3	1	R.C[+57.021]AC[+57.021]TYGFTGPQC[+57.021]ER.D	169		C[+57]*3	569.564	3	1706.68	1706.67	0	2.6	Specific	248.95	248.95	248.95	3.91	461	>FBN1 N term EGF12 swap	1	DW021921_5.3736.3736.2	controllerType=0 controllerNumber=1 scan=3736	9.2654
06150:2	1	R.C[+57.021]AC[+57.021]TYGFTGPQC[+57.021]ER.D	169		C[+57]*3	853.843	2	1706.68	1706.67	0	4.2	Specific	481.38	481.38	481.38	8.2	461	>FBN1 N term EGF12 swap	1	DW021921_5.5337.5337.2	controllerType=0 controllerNumber=1 scan=5337	12.6117
04499:3	1	R.C[+57.021]AC[+57.021]TYGFTGPQC[+57.021]ER.D	169		C[+57]*3	569.564	3	1706.68	1706.67	0	3.5	Specific	495.78	466.38	466.38	6.51	461	>FBN1 N term EGF12 swap	1	DW021921_5.3974.3974.3	controllerType=0 controllerNumber=1 scan=3974	9.7274
04264:3	1	R.C[+57.021]AC[+57.021]TYGFTGPQC[+57.021]ER.D	169		C[+57]*3	569.564	3	1706.68	1706.67	0	3.1	Specific	580.4	558.51	558.51	9.1	461	>FBN1 N term EGF12 swap	1	DW021921_5.3771.3771.3	controllerType=0 controllerNumber=1 scan=3771	9.3376
04421:3	1	R.C[+57.021]AC[+57.021]TYGFTGPQC[+57.021]ER.D	169		C[+57]*3	569.564	3	1706.68	1706.67	0	4	Specific	581.98	514.87	514.87	9.1	461	>FBN1 N term EGF12 swap	1	DW021921_5.3905.3905.3	controllerType=0 controllerNumber=1 scan=3905	9.5934
04649:2	1	R.C[+57.021]AC[+57.021]TYGFTGPQC[+57.021]ER.D	169		C[+57]*3	853.842	2	1706.68	1706.67	0	3.3	Specific	582	582	582	9.59	461	>FBN1 N term EGF12 swap	1	DW021921_5.4094.4094.2	controllerType=0 controllerNumber=1 scan=4094	9.9832
04736:2	1	R.C[+57.021]AC[+57.021]TYGFTGPQC[+57.021]ER.D	169		C[+57]*3	853.842	2	1706.68	1706.67	0	2.3	Specific	588.62	588.62	588.62	9.59	461	>FBN1 N term EGF12 swap	1	DW021921_5.4161.4161.2	controllerType=0 controllerNumber=1 scan=4161	10.1249
04346:3	1	R.C[+57.021]AC[+57.021]TYGFTGPQC[+57.021]ER.D	169		C[+57]*3	569.563	3	1706.68	1706.67	0	2.4	Specific	589.77	551.53	551.53	9.1	461	>FBN1 N term EGF12 swap	1	DW021921_5.3837.3837.3	controllerType=0 controllerNumber=1 scan=3837	9.4665
04344:2	1	R.C[+57.021]AC[+57.021]TYGFTGPQC[+57.021]ER.D	169		C[+57]*3	853.842	2	1706.68	1706.67	0	2.3	Specific	646.19	646.19	646.19	10.59	461	>FBN1 N term EGF12 swap	1	DW021921_5.3836.3836.2	controllerType=0 controllerNumber=1 scan=3836	9.4653
04554:2	1	R.C[+57.021]AC[+57.021]TYGFTGPQC[+57.021]ER.D	169		C[+57]*3	853.843	2	1706.68	1706.67	0	3.5	Specific	663.9	620.18	620.18	11.59	461	>FBN1 N term EGF12 swap	1	DW021921_5.4018.4018.2	controllerType=0 controllerNumber=1 scan=4018	9.8219
04276:2	1	R.C[+57.021]AC[+57.021]TYGFTGPQC[+57.021]ER.D	169		C[+57]*3	853.842	2	1706.68	1706.67	0	3.2	Specific	665.06	605.42	605.42	11.59	461	>FBN1 N term EGF12 swap	1	DW021921_5.3780.3780.2	controllerType=0 controllerNumber=1 scan=3780	9.3545
04485:2	1	R.C[+57.021]AC[+57.021]TYGFTGPQC[+57.021]ER.D	169		C[+57]*3	853.842	2	1706.68	1706.67	0	3.3	Specific	674.61	620.69	620.69	11.59	461	>FBN1 N term EGF12 swap	1	DW021921_5.3962.3962.2	controllerType=0 controllerNumber=1 scan=3962	9.7038
04208:2	1	R.C[+57.021]AC[+57.021]TYGFTGPQC[+57.021]ER.D	169		C[+57]*3	853.841	2	1706.68	1706.67	0	2.2	Specific	689.86	616.19	616.19	11.59	461	>FBN1 N term EGF12 swap	1	DW021921_5.3721.3721.2	controllerType=0 controllerNumber=1 scan=3721	9.2351
04406:2	1	R.C[+57.021]AC[+57.021]TYGFTGPQC[+57.021]ER.D	169		C[+57]*3	853.842	2	1706.68	1706.67	0	2.7	Specific	715.21	654	654	12.59	461	>FBN1 N term EGF12 swap	1	DW021921_5.3892.3892.2	controllerType=0 controllerNumber=1 scan=3892	9.5738
06281:2	1	R.C[+57.021][-17.027]AC[+57.021]TYGFTGPQC[+57.021]ER.D	169		C[-17][+57]*3	845.33	2	1689.65	1689.65	0	4	Specific	632.06	632.06	632.06	10.59	461	>FBN1 N term EGF12 swap	1	DW021921_5.5447.5447.2	controllerType=0 controllerNumber=1 scan=5447	12.8507
06212:2	1	R.C[+57.021][-17.027]AC[+57.021]TYGFTGPQC[+57.021]ER.D	169		C[-17][+57]*3	845.33	2	1689.65	1689.65	0	4.1	Specific	655.43	655.43	655.43	11.59	461	>FBN1 N term EGF12 swap	1	DW021921_5.5387.5387.2	controllerType=0 controllerNumber=1 scan=5387	12.7232
06081:2	1	R.C[+57.021][-17.027]AC[+57.021]TYGFTGPQC[+57.021]ER.D	169		C[-17][+57]*3	845.329	2	1689.65	1689.65	0	2.8	Specific	698.04	681.92	681.92	11.59	461	>FBN1 N term EGF12 swap	1	DW021921_5.5279.5279.2	controllerType=0 controllerNumber=1 scan=5279	12.4852
06143:2	1	R.C[+57.021][-17.027]AC[+57.021]TYGFTGPQC[+57.021]ER.D	169		C[-17][+57]*3	845.329	2	1689.65	1689.65	0	3.3	Specific	713.32	713.32	713.32	12.59	461	>FBN1 N term EGF12 swap	1	DW021921_5.5331.5331.2	controllerType=0 controllerNumber=1 scan=5331	12.5994
11199:3	1	R.TGPC[+57.021]FTVISNQMC[+57.021]QGQLSGIVC[+57.021]TK.T	186		C[+57]*3	896.091	3	2686.26	2686.25	0	4.5	Specific	8.47	8.47	8.47	2.09	461	>FBN1 N term EGF12 swap	1	DW021921_5.9606.9606.3	controllerType=0 controllerNumber=1 scan=9606	22.5555
09683:3	1	R.TGPC[+57.021]FTVISNQMC[+57.021]QGQLSGIVC[+57.021]TK.T	186		C[+57]*3	896.091	3	2686.26	2686.25	0	5.4	Specific	15.35	15.35	15.35	1.99	461	>FBN1 N term EGF12 swap	1	DW021921_5.8350.8350.3	controllerType=0 controllerNumber=1 scan=8350	19.5463
10515:3	1	R.TGPC[+57.021]FTVISNQMC[+57.021]QGQLSGIVC[+57.021]TK.T	186		C[+57]*3	896.093	3	2686.27	2686.25	0	7.3	Specific	34.18	34.18	34.18	1.99	461	>FBN1 N term EGF12 swap	1	DW021921_5.9043.9043.3	controllerType=0 controllerNumber=1 scan=9043	21.2019
09906:3	1	R.TGPC[+57.021]FTVISNQMC[+57.021]QGQLSGIVC[+57.021]TK.T	186		C[+57]*3	896.091	3	2686.26	2686.25	0	4.5	Specific	254.86	254.86	254.86	5.47	461	>FBN1 N term EGF12 swap	1	DW021921_5.8524.8524.3	controllerType=0 controllerNumber=1 scan=8524	19.9631
09623:3	1	R.TGPC[+57.021]FTVISNQMC[+57.021]QGQLSGIVC[+57.021]TK.T	186		C[+57]*3	896.09	3	2686.26	2686.25	0	4	Specific	261.58	261.58	261.58	5.47	461	>FBN1 N term EGF12 swap	1	DW021921_5.8300.8300.3	controllerType=0 controllerNumber=1 scan=8300	19.4256
09413:3	1	R.TGPC[+57.021]FTVISNQMC[+57.021]QGQLSGIVC[+57.021]TK.T	186		C[+57]*3	896.089	3	2686.25	2686.25	0	2.7	Specific	262.81	262.81	262.81	5.47	461	>FBN1 N term EGF12 swap	1	DW021921_5.8132.8132.3	controllerType=0 controllerNumber=1 scan=8132	19.0265
09697:3	1	R.TGPC[+57.021]FTVISNQMC[+57.021]QGQLSGIVC[+57.021]TK.T	186		C[+57]*3	896.092	3	2686.26	2686.25	0	5.7	Specific	263.68	263.68	263.68	3.99	461	>FBN1 N term EGF12 swap	1	DW021921_5.8362.8362.3	controllerType=0 controllerNumber=1 scan=8362	19.5746
09836:3	1	R.TGPC[+57.021]FTVISNQMC[+57.021]QGQLSGIVC[+57.021]TK.T	186		C[+57]*3	896.092	3	2686.26	2686.25	0	6.3	Specific	276.26	276.26	276.26	3.99	461	>FBN1 N term EGF12 swap	1	DW021921_5.8469.8469.3	controllerType=0 controllerNumber=1 scan=8469	19.8311
09970:3	1	R.TGPC[+57.021]FTVISNQMC[+57.021]QGQLSGIVC[+57.021]TK.T	186		C[+57]*3	896.092	3	2686.26	2686.25	0	6.3	Specific	279.11	279.11	279.11	3.99	461	>FBN1 N term EGF12 swap	1	DW021921_5.8580.8580.3	controllerType=0 controllerNumber=1 scan=8580	20.0972
07190:2	1	R.TGPC[+57.021]FTVISNQMC[+57.021]QGQLSGIVC[+57.021]TK.T	186		C[+57]*3	1343.63	2	2686.25	2686.25	0	2.7	Specific	309.68	309.68	309.68	4.76	461	>FBN1 N term EGF12 swap	1	DW021921_5.6214.6214.3	controllerType=0 controllerNumber=1 scan=6214	14.55
09552:3	1	R.TGPC[+57.021]FTVISNQMC[+57.021]QGQLSGIVC[+57.021]TK.T	186		C[+57]*3	896.091	3	2686.26	2686.25	0	4.7	Specific	331.72	331.72	331.72	5.98	461	>FBN1 N term EGF12 swap	1	DW021921_5.8243.8243.3	controllerType=0 controllerNumber=1 scan=8243	19.2903
09765:3	1	R.TGPC[+57.021]FTVISNQMC[+57.021]QGQLSGIVC[+57.021]TK.T	186		C[+57]*3	896.09	3	2686.25	2686.25	0	3.1	Specific	335.63	335.63	335.63	5.98	461	>FBN1 N term EGF12 swap	1	DW021921_5.8413.8413.3	controllerType=0 controllerNumber=1 scan=8413	19.6978
09472:3	1	R.TGPC[+57.021]FTVISNQMC[+57.021]QGQLSGIVC[+57.021]TK.T	186		C[+57]*3	896.09	3	2686.25	2686.25	0	3.2	Specific	367.97	367.97	367.97	7.54	461	>FBN1 N term EGF12 swap	1	DW021921_5.8182.8182.3	controllerType=0 controllerNumber=1 scan=8182	19.1459
09059:3	1	R.TGPC[+57.021]FTVISNQMC[+57.021]QGQLSGIVC[+57.021]TK.T	186		C[+57]*3	896.089	3	2686.25	2686.25	0	3	Specific	375.55	375.55	375.55	7.54	461	>FBN1 N term EGF12 swap	1	DW021921_5.7823.7823.3	controllerType=0 controllerNumber=1 scan=7823	18.2935
09156:3	1	R.TGPC[+57.021]FTVISNQMC[+57.021]QGQLSGIVC[+57.021]TK.T	186		C[+57]*3	896.09	3	2686.26	2686.25	0	4.2	Specific	500.67	500.67	500.67	7.82	461	>FBN1 N term EGF12 swap	1	DW021921_5.7903.7903.3	controllerType=0 controllerNumber=1 scan=7903	18.4823
08927:3	1	R.TGPC[+57.021]FTVISNQMC[+57.021]QGQLSGIVC[+57.021]TK.T	186		C[+57]*3	896.091	3	2686.26	2686.25	0	4.8	Specific	503.47	503.47	503.47	7.82	461	>FBN1 N term EGF12 swap	1	DW021921_5.7709.7709.3	controllerType=0 controllerNumber=1 scan=7709	18.0238
08805:3	1	R.TGPC[+57.021]FTVISNQMC[+57.021]QGQLSGIVC[+57.021]TK.T	186		C[+57]*3	896.09	3	2686.26	2686.25	0	4	Specific	515.16	515.16	515.16	7.82	461	>FBN1 N term EGF12 swap	1	DW021921_5.7605.7605.3	controllerType=0 controllerNumber=1 scan=7605	17.7766
07078:3	1	R.TGPC[+57.021]FTVISNQMC[+57.021]QGQLSGIVC[+57.021]TK.T	186		C[+57]*3	896.09	3	2686.26	2686.25	0	4.1	Specific	527.78	527.78	527.78	7.99	461	>FBN1 N term EGF12 swap	1	DW021921_5.6114.6114.3	controllerType=0 controllerNumber=1 scan=6114	14.3219
07532:3	1	R.TGPC[+57.021]FTVISNQMC[+57.021]QGQLSGIVC[+57.021]TK.T	186		C[+57]*3	896.084	3	2686.24	2686.25	0	-3.1	Specific	532.03	532.03	532.03	4.56	461	>FBN1 N term EGF12 swap	1	DW021921_5.6516.6516.4	controllerType=0 controllerNumber=1 scan=6516	15.2451
09001:3	1	R.TGPC[+57.021]FTVISNQMC[+57.021]QGQLSGIVC[+57.021]TK.T	186		C[+57]*3	896.088	3	2686.25	2686.25	0	1.8	Specific	545.22	545.22	545.22	7.99	461	>FBN1 N term EGF12 swap	1	DW021921_5.7771.7771.3	controllerType=0 controllerNumber=1 scan=7771	18.1693
07230:4	1	R.TGPC[+57.021]FTVISNQMC[+57.021]QGQLSGIVC[+57.021]TK.T	186		C[+57]*3	672.319	4	2686.26	2686.25	0	3.7	Specific	553.86	553.86	553.86	7.99	461	>FBN1 N term EGF12 swap	1	DW021921_5.6249.6249.4	controllerType=0 controllerNumber=1 scan=6249	14.6288
08714:3	1	R.TGPC[+57.021]FTVISNQMC[+57.021]QGQLSGIVC[+57.021]TK.T	186		C[+57]*3	896.091	3	2686.26	2686.25	0	4.7	Specific	601.63	601.63	601.63	10.21	461	>FBN1 N term EGF12 swap	1	DW021921_5.7532.7532.3	controllerType=0 controllerNumber=1 scan=7532	17.6045
07605:3	1	R.TGPC[+57.021]FTVISNQMC[+57.021]QGQLSGIVC[+57.021]TK.T	186		C[+57]*3	896.087	3	2686.25	2686.25	0	0.4	Specific	606.22	606.22	606.22	8.78	461	>FBN1 N term EGF12 swap	1	DW021921_5.6580.6580.3	controllerType=0 controllerNumber=1 scan=6580	15.3899
08866:3	1	R.TGPC[+57.021]FTVISNQMC[+57.021]QGQLSGIVC[+57.021]TK.T	186		C[+57]*3	896.09	3	2686.26	2686.25	0	4.2	Specific	633.12	633.12	633.12	10.21	461	>FBN1 N term EGF12 swap	1	DW021921_5.7656.7656.3	controllerType=0 controllerNumber=1 scan=7656	17.898
07512:3	1	R.TGPC[+57.021]FTVISNQMC[+57.021]QGQLSGIVC[+57.021]TK.T	186		C[+57]*3	896.086	3	2686.24	2686.25	0	-0.5	Specific	668.45	668.45	668.45	9.78	461	>FBN1 N term EGF12 swap	1	DW021921_5.6498.6498.3	controllerType=0 controllerNumber=1 scan=6498	15.2043
08647:3	1	R.TGPC[+57.021]FTVISNQMC[+57.021]QGQLSGIVC[+57.021]TK.T	186		C[+57]*3	896.091	3	2686.26	2686.25	0	4.4	Specific	678.82	678.82	678.82	11.21	461	>FBN1 N term EGF12 swap	1	DW021921_5.7478.7478.3	controllerType=0 controllerNumber=1 scan=7478	17.4761
07005:2	1	R.TGPC[+57.021]FTVISNQMC[+57.021]QGQLSGIVC[+57.021]TK.T	186		C[+57]*3	1343.63	2	2686.26	2686.25	0	3.6	Specific	682.17	682.17	682.17	11.7	461	>FBN1 N term EGF12 swap	1	DW021921_5.6048.6048.3	controllerType=0 controllerNumber=1 scan=6048	14.1732
08380:3	1	R.TGPC[+57.021]FTVISNQMC[+57.021]QGQLSGIVC[+57.021]TK.T	186		C[+57]*3	896.088	3	2686.25	2686.25	0	1.4	Specific	686.83	686.83	686.83	9.78	461	>FBN1 N term EGF12 swap	1	DW021921_5.7247.7247.3	controllerType=0 controllerNumber=1 scan=7247	16.9397
08470:3	1	R.TGPC[+57.021]FTVISNQMC[+57.021]QGQLSGIVC[+57.021]TK.T	186		C[+57]*3	896.09	3	2686.25	2686.25	0	3.5	Specific	719.58	719.58	719.58	12.21	461	>FBN1 N term EGF12 swap	1	DW021921_5.7326.7326.3	controllerType=0 controllerNumber=1 scan=7326	17.1211
07984:3	1	R.TGPC[+57.021]FTVISNQMC[+57.021]QGQLSGIVC[+57.021]TK.T	186		C[+57]*3	896.09	3	2686.26	2686.25	0	3.8	Specific	740.58	740.58	740.58	12.21	461	>FBN1 N term EGF12 swap	1	DW021921_5.6907.6907.3	controllerType=0 controllerNumber=1 scan=6907	16.1491
08242:3	1	R.TGPC[+57.021]FTVISNQMC[+57.021]QGQLSGIVC[+57.021]TK.T	186		C[+57]*3	896.091	3	2686.26	2686.25	0	4.3	Specific	743.88	743.88	743.88	12.21	461	>FBN1 N term EGF12 swap	1	DW021921_5.7129.7129.3	controllerType=0 controllerNumber=1 scan=7129	16.6695
08535:3	1	R.TGPC[+57.021]FTVISNQMC[+57.021]QGQLSGIVC[+57.021]TK.T	186		C[+57]*3	896.091	3	2686.26	2686.25	0	5.2	Specific	751.77	751.77	751.77	11.73	461	>FBN1 N term EGF12 swap	1	DW021921_5.7383.7383.3	controllerType=0 controllerNumber=1 scan=7383	17.2541
08117:3	1	R.TGPC[+57.021]FTVISNQMC[+57.021]QGQLSGIVC[+57.021]TK.T	186		C[+57]*3	896.091	3	2686.26	2686.25	0	5.3	Specific	760.75	760.75	760.75	11.73	461	>FBN1 N term EGF12 swap	1	DW021921_5.7022.7022.3	controllerType=0 controllerNumber=1 scan=7022	16.4176
08302:3	1	R.TGPC[+57.021]FTVISNQMC[+57.021]QGQLSGIVC[+57.021]TK.T	186		C[+57]*3	896.092	3	2686.26	2686.25	0	5.9	Specific	776.61	776.61	776.61	11.73	461	>FBN1 N term EGF12 swap	1	DW021921_5.7182.7182.3	controllerType=0 controllerNumber=1 scan=7182	16.7923
08040:3	1	R.TGPC[+57.021]FTVISNQMC[+57.021]QGQLSGIVC[+57.021]TK.T	186		C[+57]*3	896.091	3	2686.26	2686.25	0	4.6	Specific	792.67	792.67	792.67	13.21	461	>FBN1 N term EGF12 swap	1	DW021921_5.6961.6961.3	controllerType=0 controllerNumber=1 scan=6961	16.2749
07863:3	1	R.TGPC[+57.021]FTVISNQMC[+57.021]QGQLSGIVC[+57.021]TK.T	186		C[+57]*3	896.092	3	2686.26	2686.25	0	6.1	Specific	793.06	793.06	793.06	11.73	461	>FBN1 N term EGF12 swap	1	DW021921_5.6794.6794.3	controllerType=0 controllerNumber=1 scan=6794	15.8894
07670:3	1	R.TGPC[+57.021]FTVISNQMC[+57.021]QGQLSGIVC[+57.021]TK.T	186		C[+57]*3	896.089	3	2686.25	2686.25	0	3.1	Specific	804.57	804.57	804.57	14.21	461	>FBN1 N term EGF12 swap	1	DW021921_5.6631.6631.3	controllerType=0 controllerNumber=1 scan=6631	15.5083
07732:3	1	R.TGPC[+57.021]FTVISNQMC[+57.021]QGQLSGIVC[+57.021]TK.T	186		C[+57]*3	896.091	3	2686.26	2686.25	0	5.3	Specific	815.09	815.09	815.09	12.73	461	>FBN1 N term EGF12 swap	1	DW021921_5.6684.6684.3	controllerType=0 controllerNumber=1 scan=6684	15.6331
08180:3	1	R.TGPC[+57.021]FTVISNQMC[+57.021]QGQLSGIVC[+57.021]TK.T	186		C[+57]*3	896.092	3	2686.26	2686.25	0	5.5	Specific	816.93	816.93	816.93	12.73	461	>FBN1 N term EGF12 swap	1	DW021921_5.7072.7072.3	controllerType=0 controllerNumber=1 scan=7072	16.5368
07448:3	1	R.TGPC[+57.021]FTVISNQMC[+57.021]QGQLSGIVC[+57.021]TK.T	186		C[+57]*3	896.091	3	2686.26	2686.25	0	4.3	Specific	838.27	838.27	838.27	14.21	461	>FBN1 N term EGF12 swap	1	DW021921_5.6444.6444.3	controllerType=0 controllerNumber=1 scan=6444	15.0782
07019:4	1	R.TGPC[+57.021]FTVISNQMC[+57.021]QGQLSGIVC[+57.021]TK.T	186		C[+57]*3	672.319	4	2686.25	2686.25	0	3.5	Specific	843.3	843.3	843.3	14.21	461	>FBN1 N term EGF12 swap	1	DW021921_5.6060.6060.4	controllerType=0 controllerNumber=1 scan=6060	14.2
07928:3	1	R.TGPC[+57.021]FTVISNQMC[+57.021]QGQLSGIVC[+57.021]TK.T	186		C[+57]*3	896.089	3	2686.25	2686.25	0	3.1	Specific	848.78	848.78	848.78	14.21	461	>FBN1 N term EGF12 swap	1	DW021921_5.6853.6853.3	controllerType=0 controllerNumber=1 scan=6853	16.0253
07076:4	1	R.TGPC[+57.021]FTVISNQMC[+57.021]QGQLSGIVC[+57.021]TK.T	186		C[+57]*3	672.319	4	2686.25	2686.25	0	3	Specific	849.46	849.46	849.46	14.21	461	>FBN1 N term EGF12 swap	1	DW021921_5.6113.6113.4	controllerType=0 controllerNumber=1 scan=6113	14.3197
07797:3	1	R.TGPC[+57.021]FTVISNQMC[+57.021]QGQLSGIVC[+57.021]TK.T	186		C[+57]*3	896.09	3	2686.26	2686.25	0	3.9	Specific	854.05	854.05	854.05	15.21	461	>FBN1 N term EGF12 swap	1	DW021921_5.6739.6739.3	controllerType=0 controllerNumber=1 scan=6739	15.7624
07324:3	1	R.TGPC[+57.021]FTVISNQMC[+57.021]QGQLSGIVC[+57.021]TK.T	186		C[+57]*3	896.09	3	2686.26	2686.25	0	3.7	Specific	870.88	870.88	870.88	15.21	461	>FBN1 N term EGF12 swap	1	DW021921_5.6332.6332.3	controllerType=0 controllerNumber=1 scan=6332	14.8206
07266:3	1	R.TGPC[+57.021]FTVISNQMC[+57.021]QGQLSGIVC[+57.021]TK.T	186		C[+57]*3	896.09	3	2686.26	2686.25	0	3.8	Specific	880.36	880.36	880.36	15.21	461	>FBN1 N term EGF12 swap	1	DW021921_5.6278.6278.3	controllerType=0 controllerNumber=1 scan=6278	14.6954
07051:3	1	R.TGPC[+57.021]FTVISNQMC[+57.021]QGQLSGIVC[+57.021]TK.T	186		C[+57]*3	896.091	3	2686.26	2686.25	0	4.4	Specific	881.15	881.15	881.15	15.21	461	>FBN1 N term EGF12 swap	1	DW021921_5.6090.6090.3	controllerType=0 controllerNumber=1 scan=6090	14.2665
07138:3	1	R.TGPC[+57.021]FTVISNQMC[+57.021]QGQLSGIVC[+57.021]TK.T	186		C[+57]*3	896.09	3	2686.26	2686.25	0	4	Specific	888.34	888.34	888.34	15.21	461	>FBN1 N term EGF12 swap	1	DW021921_5.6167.6167.3	controllerType=0 controllerNumber=1 scan=6167	14.4425
07200:3	1	R.TGPC[+57.021]FTVISNQMC[+57.021]QGQLSGIVC[+57.021]TK.T	186		C[+57]*3	896.091	3	2686.26	2686.25	0	4.2	Specific	897.68	897.68	897.68	15.21	461	>FBN1 N term EGF12 swap	1	DW021921_5.6223.6223.3	controllerType=0 controllerNumber=1 scan=6223	14.5705
07386:3	1	R.TGPC[+57.021]FTVISNQMC[+57.021]QGQLSGIVC[+57.021]TK.T	186		C[+57]*3	896.09	3	2686.26	2686.25	0	3.9	Specific	899.72	899.72	899.72	15.21	461	>FBN1 N term EGF12 swap	1	DW021921_5.6387.6387.3	controllerType=0 controllerNumber=1 scan=6387	14.9476
06992:3	1	R.TGPC[+57.021]FTVISNQMC[+57.021]QGQLSGIVC[+57.021]TK.T	186		C[+57]*3	896.09	3	2686.26	2686.25	0	3.8	Specific	909.91	909.91	909.91	16.21	461	>FBN1 N term EGF12 swap	1	DW021921_5.6037.6037.3	controllerType=0 controllerNumber=1 scan=6037	14.1477
07044:2	1	R.TGPC[+57.021]FTVISNQMC[+57.021]QGQLSGIVC[+57.021]TK.T	186		C[+57]*3	1343.63	2	2686.26	2686.25	0	4.9	Specific	1008.75	1008.75	1008.75	18.7	461	>FBN1 N term EGF12 swap	1	DW021921_5.6084.6084.2	controllerType=0 controllerNumber=1 scan=6084	14.2515
07102:2	1	R.TGPC[+57.021]FTVISNQMC[+57.021]QGQLSGIVC[+57.021]TK.T	186		C[+57]*3	1343.63	2	2686.25	2686.25	0	3.3	Specific	1031.91	1031.91	1031.91	18.7	461	>FBN1 N term EGF12 swap	1	DW021921_5.6136.6136.2	controllerType=0 controllerNumber=1 scan=6136	14.3705
07281:3	1	R.TGPC[+57.021]FTVISN[+15.995]QMC[+57.021]QGQLSGIVC[+57.021]TK.T	186		C[+57]*3, N[+16]	901.423	3	2702.26	2702.24	0	5.5	Specific	192.43	192.43	34.18	2	461	>FBN1 N term EGF12 swap	1	DW021921_5.6291.6291.3	controllerType=0 controllerNumber=1 scan=6291	14.7253
09237:3	1	R.TGPC[+57.021]FTVISN[+0.984]QMC[+57.021]QGQLSGIVC[+57.021]TK.T	186		C[+57]*3, N[+1]	896.423	3	2687.25	2687.23	0	8.9	Specific	309.13	309.13	309.13	3.38	461	>FBN1 N term EGF12 swap	1	DW021921_5.7977.7977.3	controllerType=0 controllerNumber=1 scan=7977	18.6585
06494:3	1	R.TGPC[+57.021]FTVISNQM[+15.995]C[+57.021]QGQLSGIVC[+57.021]TK.T	186		C[+57]*3, M[+16]	901.421	3	2702.25	2702.24	0	2.9	Specific	649.75	649.75	47.84	10.21	461	>FBN1 N term EGF12 swap	1	DW021921_5.5629.5629.3	controllerType=0 controllerNumber=1 scan=5629	13.2457
06924:3	1	R.TGPC[+57.021]FTVISNQM[+15.995]C[+57.021]QGQLSGIVC[+57.021]TK.T	186		C[+57]*3, M[+16]	901.422	3	2702.25	2702.24	0	3.8	Specific	770.01	770.01	92.36	13.21	461	>FBN1 N term EGF12 swap	1	DW021921_5.5978.5978.3	controllerType=0 controllerNumber=1 scan=5978	14.0165
07077:4	1	R.TGPC[+57.021]FTVISN[+0.984]QMC[+57.021]QGQLSGIVC[+57.021]TK.T	186		C[+57]*3, N[+1]	672.569	4	2687.26	2687.23	0	9.7	Specific	813.31	813.31	813.31	11.85	461	>FBN1 N term EGF12 swap	1	DW021921_5.6113.6113.4	controllerType=0 controllerNumber=1 scan=6113	14.3197
06423:3	1	R.TGPC[+57.021]FTVISNQM[+15.995]C[+57.021]QGQLSGIVC[+57.021]TK.T	186		C[+57]*3, M[+16]	901.422	3	2702.25	2702.24	0	4	Specific	847.9	847.9	118.13	14.21	461	>FBN1 N term EGF12 swap	1	DW021921_5.5569.5569.3	controllerType=0 controllerNumber=1 scan=5569	13.1163
07282:3	1	R.TGPC[+57.021]FTVISN[+0.984]QM[+15.995]C[+57.021]QGQLSGIVC[+57.021]TK.T	186		C[+57]*3, M[+16], N[+1]	901.759	3	2703.26	2703.22	0	14.4	Specific	141.53	141.53	141.53	1.99	461	>FBN1 N term EGF12 swap	1	DW021921_5.6291.6291.3	controllerType=0 controllerNumber=1 scan=6291	14.7253
07400:3	1	R.TGPC[+57.021]FTVISN[+0.984]QM[+15.995]C[+57.021]QGQLSGIVC[+57.021]TK.T	186		C[+57]*3, M[+16], N[+1]	901.761	3	2703.27	2703.22	0	15.9	Specific	148.78	148.78	148.78	1.99	461	>FBN1 N term EGF12 swap	1	DW021921_5.6398.6398.3	controllerType=0 controllerNumber=1 scan=6398	14.9734
02927:2	1	K.TLC[+57.021]C[+57.021]ATVGR.A	210		C[+57]*2	519.249	2	1037.49	1037.49	0	3.5	Specific	381.13	381.13	381.13	5.63	461	>FBN1 N term EGF12 swap	1	DW021921_5.2655.2655.2	controllerType=0 controllerNumber=1 scan=2655	7.0155
02461:2	1	K.TLC[+57.021]C[+57.021]ATVGR.A	210		C[+57]*2	519.249	2	1037.49	1037.49	0	3.6	Specific	384.45	384.45	384.45	7.44	461	>FBN1 N term EGF12 swap	1	DW021921_5.2265.2265.2	controllerType=0 controllerNumber=1 scan=2265	6.143
03006:2	1	K.TLC[+57.021]C[+57.021]ATVGR.A	210		C[+57]*2	519.248	2	1037.49	1037.49	0	2	Specific	418.8	418.8	418.8	5.98	461	>FBN1 N term EGF12 swap	1	DW021921_5.2720.2720.2	controllerType=0 controllerNumber=1 scan=2720	7.1597
02858:2	1	K.TLC[+57.021]C[+57.021]ATVGR.A	210		C[+57]*2	519.249	2	1037.49	1037.49	0	4	Specific	447.21	447.21	447.21	6.38	461	>FBN1 N term EGF12 swap	1	DW021921_5.2599.2599.2	controllerType=0 controllerNumber=1 scan=2599	6.893
02786:2	1	K.TLC[+57.021]C[+57.021]ATVGR.A	210		C[+57]*2	519.249	2	1037.49	1037.49	0	4	Specific	455.07	455.07	455.07	6.12	461	>FBN1 N term EGF12 swap	1	DW021921_5.2541.2541.2	controllerType=0 controllerNumber=1 scan=2541	6.7636
02457:2	1	K.TLC[+57.021]C[+57.021]ATVGR.A	210		C[+57]*2	519.249	2	1037.49	1037.49	0	3.6	Specific	464.38	464.38	464.38	7.58	461	>FBN1 N term EGF12 swap	1	DW021921_5.2262.2262.2	controllerType=0 controllerNumber=1 scan=2262	6.1394
02651:2	1	K.TLC[+57.021]C[+57.021]ATVGR.A	210		C[+57]*2	519.249	2	1037.49	1037.49	0	3.9	Specific	479.76	479.76	479.76	7.58	461	>FBN1 N term EGF12 swap	1	DW021921_5.2428.2428.2	controllerType=0 controllerNumber=1 scan=2428	6.5099
02527:2	1	K.TLC[+57.021]C[+57.021]ATVGR.A	210		C[+57]*2	519.248	2	1037.49	1037.49	0	2.3	Specific	487.47	487.47	487.47	6.52	461	>FBN1 N term EGF12 swap	1	DW021921_5.2318.2318.2	controllerType=0 controllerNumber=1 scan=2318	6.2632
02717:2	1	K.TLC[+57.021]C[+57.021]ATVGR.A	210		C[+57]*2	519.249	2	1037.49	1037.49	0	4.1	Specific	507.48	507.48	507.48	6.27	461	>FBN1 N term EGF12 swap	1	DW021921_5.2485.2485.2	controllerType=0 controllerNumber=1 scan=2485	6.6371
02328:2	1	K.TLC[+57.021]C[+57.021]ATVGR.A	210		C[+57]*2	519.248	2	1037.49	1037.49	0	2	Specific	510.83	510.83	510.83	5.9	461	>FBN1 N term EGF12 swap	1	DW021921_5.2158.2158.2	controllerType=0 controllerNumber=1 scan=2158	5.9075
02386:2	1	K.TLC[+57.021]C[+57.021]ATVGR.A	210		C[+57]*2	519.249	2	1037.49	1037.49	0	2.9	Specific	514.49	514.49	514.49	7.72	461	>FBN1 N term EGF12 swap	1	DW021921_5.2207.2207.2	controllerType=0 controllerNumber=1 scan=2207	6.0185
02591:2	1	K.TLC[+57.021]C[+57.021]ATVGR.A	210		C[+57]*2	519.249	2	1037.49	1037.49	0	3.2	Specific	520.15	520.15	520.15	7.89	461	>FBN1 N term EGF12 swap	1	DW021921_5.2373.2373.2	controllerType=0 controllerNumber=1 scan=2373	6.3873
04137:2	1	R.RGFIPNIR.T	236			486.792	2	972.576	972.574	0	2.6	Specific	424.39	341.93	341.93	3.81	461	>FBN1 N term EGF12 swap	1	DW021921_5.3665.3665.2	controllerType=0 controllerNumber=1 scan=3665	9.123
03913:2	1	R.RGFIPNIR.T	236			486.792	2	972.576	972.574	0	2.2	Specific	526.46	325.94	325.94	4.12	461	>FBN1 N term EGF12 swap	1	DW021921_5.3476.3476.2	controllerType=0 controllerNumber=1 scan=3476	8.7206
03976:2	1	R.RGFIPNIR.T	236			486.792	2	972.576	972.574	0	2.3	Specific	528.1	370.89	370.89	6.02	461	>FBN1 N term EGF12 swap	1	DW021921_5.3528.3528.2	controllerType=0 controllerNumber=1 scan=3528	8.8307
04037:2	1	R.RGFIPNIR.T	236			486.792	2	972.576	972.574	0	2.7	Specific	562.36	407.55	407.55	6.87	461	>FBN1 N term EGF12 swap	1	DW021921_5.3582.3582.2	controllerType=0 controllerNumber=1 scan=3582	8.9459
06098:2	1	R.GFIPNIR.T	237			408.741	2	816.475	816.473	0	2.8	Specific	270.76	270.76	270.76	3.56	461	>FBN1 N term EGF12 swap	1	DW021921_5.5295.5295.2	controllerType=0 controllerNumber=1 scan=5295	12.5211
05350:2	1	R.GFIPNIR.T	237			408.741	2	816.474	816.473	0	2.2	Specific	287.09	197.81	197.81	3.24	461	>FBN1 N term EGF12 swap	1	DW021921_5.4661.4661.2	controllerType=0 controllerNumber=1 scan=4661	11.1509
05878:2	1	R.GFIPNIR.T	237			408.741	2	816.474	816.473	0	1.7	Specific	288.18	267.43	267.43	2.67	461	>FBN1 N term EGF12 swap	1	DW021921_5.5108.5108.2	controllerType=0 controllerNumber=1 scan=5108	12.1098
05477:2	1	R.GFIPNIR.T	237			408.74	2	816.474	816.473	0	1.4	Specific	330.83	173.55	173.55	2.33	461	>FBN1 N term EGF12 swap	1	DW021921_5.4770.4770.2	controllerType=0 controllerNumber=1 scan=4770	11.3767
05601:2	1	R.GFIPNIR.T	237			408.741	2	816.475	816.473	0	2.5	Specific	333.15	198.91	198.91	3.51	461	>FBN1 N term EGF12 swap	1	DW021921_5.4881.4881.2	controllerType=0 controllerNumber=1 scan=4881	11.6111
05542:2	1	R.GFIPNIR.T	237			408.741	2	816.475	816.473	0	2.6	Specific	334.52	193.01	193.01	3.51	461	>FBN1 N term EGF12 swap	1	DW021921_5.4828.4828.2	controllerType=0 controllerNumber=1 scan=4828	11.4957
05212:2	1	R.GFIPNIR.T	237			408.741	2	816.475	816.473	0	2.9	Specific	339.56	259.94	259.94	4.13	461	>FBN1 N term EGF12 swap	1	DW021921_5.4550.4550.2	controllerType=0 controllerNumber=1 scan=4550	10.9287
05419:2	1	R.GFIPNIR.T	237			408.741	2	816.474	816.473	0	2.2	Specific	345.67	247.55	247.55	4.13	461	>FBN1 N term EGF12 swap	1	DW021921_5.4717.4717.2	controllerType=0 controllerNumber=1 scan=4717	11.2647
05733:2	1	R.GFIPNIR.T	237			408.741	2	816.476	816.473	0	3.7	Specific	345.78	321.44	321.44	4.55	461	>FBN1 N term EGF12 swap	1	DW021921_5.4991.4991.2	controllerType=0 controllerNumber=1 scan=4991	11.8534
05277:2	1	R.GFIPNIR.T	237			408.741	2	816.475	816.473	0	2.3	Specific	347.9	261.54	261.54	4.13	461	>FBN1 N term EGF12 swap	1	DW021921_5.4605.4605.2	controllerType=0 controllerNumber=1 scan=4605	11.0373
05663:2	1	R.GFIPNIR.T	237			408.741	2	816.475	816.473	0	2.6	Specific	347.95	316.33	316.33	4.3	461	>FBN1 N term EGF12 swap	1	DW021921_5.4936.4936.2	controllerType=0 controllerNumber=1 scan=4936	11.7285
05153:2	1	R.GFIPNIR.T	237			408.741	2	816.475	816.473	0	2.3	Specific	349.63	220.06	220.06	3.99	461	>FBN1 N term EGF12 swap	1	DW021921_5.4498.4498.2	controllerType=0 controllerNumber=1 scan=4498	10.8175
06771:3	1	R.TGAC[+57.021]QDVDEC[+57.021]QAIPGLC[+57.021]QGGNC[+57.021]INTVGSFEC[+57.021]K.C	244		C[+57]*5	1182.5	3	3545.5	3545.49	0	3.2	Specific	796.05	796.05	796.05	12.56	461	>FBN1 N term EGF12 swap	1	DW021921_5.5856.5856.3	controllerType=0 controllerNumber=1 scan=5856	13.7486
06781:4	1	R.TGAC[+57.021]QDVDEC[+57.021]QAIPGLC[+57.021]QGGNC[+57.021]INTVGSFEC[+57.021]K.C	244		C[+57]*5	887.131	4	3545.5	3545.49	0	4.2	Specific	805.07	805.07	805.07	13.56	461	>FBN1 N term EGF12 swap	1	DW021921_5.5864.5864.4	controllerType=0 controllerNumber=1 scan=5864	13.7669
06705:4	1	R.TGAC[+57.021]QDVDEC[+57.021]QAIPGLC[+57.021]QGGNC[+57.021]INTVGSFEC[+57.021]K.C	244		C[+57]*5	887.13	4	3545.5	3545.49	0	3.9	Specific	826.46	826.46	826.46	13.56	461	>FBN1 N term EGF12 swap	1	DW021921_5.5804.5804.4	controllerType=0 controllerNumber=1 scan=5804	13.6332
06636:4	1	R.TGAC[+57.021]QDVDEC[+57.021]QAIPGLC[+57.021]QGGNC[+57.021]INTVGSFEC[+57.021]K.C	244		C[+57]*5	887.13	4	3545.5	3545.49	0	4.1	Specific	837.08	837.08	837.08	13.56	461	>FBN1 N term EGF12 swap	1	DW021921_5.5750.5750.4	controllerType=0 controllerNumber=1 scan=5750	13.5088
06689:3	1	R.TGAC[+57.021]QDVDEC[+57.021]QAIPGLC[+57.021]QGGNC[+57.021]INTVGSFEC[+57.021]K.C	244		C[+57]*5	1182.5	3	3545.5	3545.49	0	3.7	Specific	897.03	897.03	897.03	14.56	461	>FBN1 N term EGF12 swap	1	DW021921_5.5793.5793.3	controllerType=0 controllerNumber=1 scan=5793	13.6076
06575:4	1	R.TGAC[+57.021]QDVDEC[+57.021]QAIPGLC[+57.021]QGGNC[+57.021]INTVGSFEC[+57.021]K.C	244		C[+57]*5	887.13	4	3545.5	3545.49	0	2.9	Specific	911.06	911.06	911.06	15.56	461	>FBN1 N term EGF12 swap	1	DW021921_5.5696.5696.4	controllerType=0 controllerNumber=1 scan=5696	13.3883
06622:3	1	R.TGAC[+57.021]QDVDEC[+57.021]QAIPGLC[+57.021]QGGNC[+57.021]INTVGSFEC[+57.021]K.C	244		C[+57]*5	1182.51	3	3545.5	3545.49	0	4.3	Specific	946.3	946.3	946.3	15.56	461	>FBN1 N term EGF12 swap	1	DW021921_5.5738.5738.3	controllerType=0 controllerNumber=1 scan=5738	13.4819
06561:3	1	R.TGAC[+57.021]QDVDEC[+57.021]QAIPGLC[+57.021]QGGNC[+57.021]INTVGSFEC[+57.021]K.C	244		C[+57]*5	1182.5	3	3545.5	3545.49	0	3.6	Specific	965.24	965.24	965.24	16.56	461	>FBN1 N term EGF12 swap	1	DW021921_5.5685.5685.3	controllerType=0 controllerNumber=1 scan=5685	13.3659
06540:3	1	R.TGAC[+57.021]QDVDEC[+57.021]QAIPGLC[+57.021]QGGNC[+57.021]INTVGS[+162.053]FEC[+57.021]K.C	244	Hex(1)	C[+57]*5, S[+162]	1236.52	3	3707.55	3707.54	0	1.9	Specific	622.1	622.1	18.54	9.56	461	>FBN1 N term EGF12 swap	1	DW021921_5.5667.5667.3	controllerType=0 controllerNumber=1 scan=5667	13.3268
06859:3	1	R.TGAC[+57.021]QDVDEC[+57.021]QAIPGLC[+57.021]QGGN[+0.984]C[+57.021]INTVGSFEC[+57.021]K.C	244		C[+57]*5, N[+1]	1182.83	3	3546.48	3546.47	0	3.8	Specific	790.08	790.08	65.62	12.56	461	>FBN1 N term EGF12 swap	1	DW021921_5.5923.5923.3	controllerType=0 controllerNumber=1 scan=5923	13.8987
06400:4	1	R.TGAC[+57.021]QDVDEC[+57.021]QAIPGLC[+57.021]QGGNC[+57.021]INTVGS[+162.053]FEC[+57.021]K.C	244	Hex(1)	C[+57]*5, S[+162]	927.644	4	3707.55	3707.54	0	4.3	Specific	854.54	854.54	26.61	14.56	461	>FBN1 N term EGF12 swap	1	DW021921_5.5552.5552.4	controllerType=0 controllerNumber=1 scan=5552	13.0792
06345:4	1	R.TGAC[+57.021]QDVDEC[+57.021]QAIPGLC[+57.021]QGGNC[+57.021]INTVGS[+162.053]FEC[+57.021]K.C	244	Hex(1)	C[+57]*5, S[+162]	927.643	4	3707.55	3707.54	0	3.3	Specific	868.48	868.48	18.34	14.56	461	>FBN1 N term EGF12 swap	1	DW021921_5.5502.5502.4	controllerType=0 controllerNumber=1 scan=5502	12.9705
06465:3	1	R.TGAC[+57.021]QDVDEC[+57.021]QAIPGLC[+57.021]QGGNC[+57.021]INTVGS[+162.053]FEC[+57.021]K.C	244	Hex(1)	C[+57]*5, S[+162]	1236.52	3	3707.56	3707.54	0	4.7	Specific	891	891	28.96	14.56	461	>FBN1 N term EGF12 swap	1	DW021921_5.5606.5606.3	controllerType=0 controllerNumber=1 scan=5606	13.1963
06342:3	1	R.TGAC[+57.021]QDVDEC[+57.021]QAIPGLC[+57.021]QGGNC[+57.021]INTVGS[+162.053]FEC[+57.021]K.C	244	Hex(1)	C[+57]*5, S[+162]	1236.52	3	3707.56	3707.54	0	4.6	Specific	927.13	927.13	25.18	15.56	461	>FBN1 N term EGF12 swap	1	DW021921_5.5499.5499.3	controllerType=0 controllerNumber=1 scan=5499	12.9639
06399:3	1	R.TGAC[+57.021]QDVDEC[+57.021]QAIPGLC[+57.021]QGGNC[+57.021]INTVGS[+162.053]FEC[+57.021]K.C	244	Hex(1)	C[+57]*5, S[+162]	1236.52	3	3707.55	3707.54	0	3.8	Specific	946.88	946.88	23.4	15.56	461	>FBN1 N term EGF12 swap	1	DW021921_5.5551.5551.3	controllerType=0 controllerNumber=1 scan=5551	13.0778
06449:3	1	R.TGAC[+57.021]QDVDEC[+57.021]QAIPGLC[+57.021]QGGNC[+57.021]IN[+15.995]TVGS[+162.053]FEC[+57.021]K.C	244	Hex(1)	C[+57]*5, N[+16], S[+162]	1241.85	3	3723.55	3723.53	0	4.5	Specific	271.25	271.25	2.68	4.82	461	>FBN1 N term EGF12 swap	1	DW021921_5.5592.5592.3	controllerType=0 controllerNumber=1 scan=5592	13.1621
06355:3	1	R.TGAC[+57.021]QDVDEC[+57.021]QAIPGLC[+57.021]QGGNC[+57.021]IN[+15.995]TVGS[+162.053]FEC[+57.021]K.C	244	Hex(1)	C[+57]*5, N[+16], S[+162]	1241.86	3	3723.55	3723.53	0	4.8	Specific	736.63	736.63	9.27	11.56	461	>FBN1 N term EGF12 swap	1	DW021921_5.5511.5511.3	controllerType=0 controllerNumber=1 scan=5511	12.9908
06155:2	1	K.LNEVS[+146.058]QK.C	282	Fuc(1)	S[+146]	482.253	2	963.498	963.499	0	-1	Specific	9.53	9.53	9.53	0.15	461	>FBN1 N term EGF12 swap	1	DW021921_5.5340.5340.2	controllerType=0 controllerNumber=1 scan=5340	12.6182
05504:2	1	K.LNEVS[+294.095]QK.C	282	Hex(1)Pent(1)	S[+294]	556.273	2	1111.54	1111.54	0	2.6	Specific	12.1	12.1	12.1	1.99	461	>FBN1 N term EGF12 swap	1	DW021921_5.4796.4796.2	controllerType=0 controllerNumber=1 scan=4796	11.4255
06482:4	1	K.LNEVSQKC[+57.021]EDIDEC[+57.021]STIPGIC[+57.021]EGGEC[+57.021]TNTVSSYFC[+57.021]K.C	282		C[+57]*5	1047.45	4	4186.78	4186.77	0	3.6	Specific	892.98	892.98	233.3	14.82	461	>FBN1 N term EGF12 swap	1	DW021921_5.5620.5620.4	controllerType=0 controllerNumber=1 scan=5620	13.2249
06545:4	1	K.LNEVSQKC[+57.021]EDIDEC[+57.021]STIPGIC[+57.021]EGGEC[+57.021]TNTVSSYFC[+57.021]K.C	282		C[+57]*5	1047.45	4	4186.78	4186.77	0	3.3	Specific	928.41	928.41	276	15.82	461	>FBN1 N term EGF12 swap	1	DW021921_5.5673.5673.4	controllerType=0 controllerNumber=1 scan=5673	13.3414
06496:3	1	K.LNEVSQKC[+57.021]EDIDEC[+57.021]STIPGIC[+57.021]EGGEC[+57.021]TNTVSSYFC[+57.021]K.C	282		C[+57]*5	1396.27	3	4186.78	4186.77	0	3.9	Specific	1051.35	1051.35	274.37	19.31	461	>FBN1 N term EGF12 swap	1	DW021921_5.5630.5630.3	controllerType=0 controllerNumber=1 scan=5630	13.2479
07806:3	1	K.C[+57.021]EDIDEC[+57.021]STIPGIC[+57.021]EGGEC[+57.021]TNTVSSYFC[+57.021]K.C	289		C[+57]*5	1130.12	3	3388.36	3388.34	0	4.5	Specific	500.13	500.13	316.02	7.39	461	>FBN1 N term EGF12 swap	1	DW021921_5.6744.6744.3	controllerType=0 controllerNumber=1 scan=6744	15.7732
07687:3	1	K.C[+57.021]EDIDEC[+57.021]STIPGIC[+57.021]EGGEC[+57.021]TNTVSSYFC[+57.021]K.C	289		C[+57]*5	1130.12	3	3388.36	3388.34	0	4.6	Specific	672.95	672.95	585.72	10.78	461	>FBN1 N term EGF12 swap	1	DW021921_5.6644.6644.3	controllerType=0 controllerNumber=1 scan=6644	15.5385
07158:4	1	K.C[+57.021]EDIDEC[+57.021]STIPGIC[+57.021]EGGEC[+57.021]TNTVSSYFC[+57.021]K.C	289		C[+57]*5	847.844	4	3388.35	3388.34	0	3.7	Specific	677.32	677.32	560.26	10.78	461	>FBN1 N term EGF12 swap	1	DW021921_5.6183.6183.4	controllerType=0 controllerNumber=1 scan=6183	14.4783
07521:3	1	K.C[+57.021]EDIDEC[+57.021]STIPGIC[+57.021]EGGEC[+57.021]TNTVSSYFC[+57.021]K.C	289		C[+57]*5	1130.12	3	3388.36	3388.34	0	4.3	Specific	719.25	719.25	479.21	11.78	461	>FBN1 N term EGF12 swap	1	DW021921_5.6506.6506.3	controllerType=0 controllerNumber=1 scan=6506	15.2217
07432:3	1	K.C[+57.021]EDIDEC[+57.021]STIPGIC[+57.021]EGGEC[+57.021]TNTVSSYFC[+57.021]K.C	289		C[+57]*5	1130.12	3	3388.36	3388.34	0	5.4	Specific	719.39	719.39	610.64	10.3	461	>FBN1 N term EGF12 swap	1	DW021921_5.6428.6428.3	controllerType=0 controllerNumber=1 scan=6428	15.0415
07096:4	1	K.C[+57.021]EDIDEC[+57.021]STIPGIC[+57.021]EGGEC[+57.021]TNTVSSYFC[+57.021]K.C	289		C[+57]*5	847.844	4	3388.36	3388.34	0	4.2	Specific	807.6	791.38	675.98	13.78	461	>FBN1 N term EGF12 swap	1	DW021921_5.6130.6130.4	controllerType=0 controllerNumber=1 scan=6130	14.3556
07366:3	1	K.C[+57.021]EDIDEC[+57.021]STIPGIC[+57.021]EGGEC[+57.021]TNTVSSYFC[+57.021]K.C	289		C[+57]*5	1130.12	3	3388.35	3388.34	0	3.2	Specific	872.18	872.18	725.59	14.78	461	>FBN1 N term EGF12 swap	1	DW021921_5.6370.6370.3	controllerType=0 controllerNumber=1 scan=6370	14.907
07303:3	1	K.C[+57.021]EDIDEC[+57.021]STIPGIC[+57.021]EGGEC[+57.021]TNTVSSYFC[+57.021]K.C	289		C[+57]*5	1130.12	3	3388.36	3388.34	0	4.5	Specific	880.19	880.19	535.19	14.78	461	>FBN1 N term EGF12 swap	1	DW021921_5.6311.6311.3	controllerType=0 controllerNumber=1 scan=6311	14.7728
07133:2	1	K.C[+57.021]EDIDEC[+57.021]STIPGIC[+57.021]EGGEC[+57.021]TNTVSSYFC[+57.021]K.C	289		C[+57]*5	1694.68	2	3388.35	3388.34	0	1.8	Specific	881.91	817.69	510.69	15.27	461	>FBN1 N term EGF12 swap	1	DW021921_5.6162.6162.2	controllerType=0 controllerNumber=1 scan=6162	14.4296
07239:3	1	K.C[+57.021]EDIDEC[+57.021]STIPGIC[+57.021]EGGEC[+57.021]TNTVSSYFC[+57.021]K.C	289		C[+57]*5	1130.12	3	3388.36	3388.34	0	4.7	Specific	898.59	898.59	591.28	14.78	461	>FBN1 N term EGF12 swap	1	DW021921_5.6255.6255.3	controllerType=0 controllerNumber=1 scan=6255	14.6438
07178:3	1	K.C[+57.021]EDIDEC[+57.021]STIPGIC[+57.021]EGGEC[+57.021]TNTVSSYFC[+57.021]K.C	289		C[+57]*5	1130.12	3	3388.36	3388.34	0	4.3	Specific	927.23	927.06	558.4	15.78	461	>FBN1 N term EGF12 swap	1	DW021921_5.6201.6201.3	controllerType=0 controllerNumber=1 scan=6201	14.5198
07055:3	1	K.C[+57.021]EDIDEC[+57.021]STIPGIC[+57.021]EGGEC[+57.021]TNTVSSYFC[+57.021]K.C	289		C[+57]*5	1130.12	3	3388.35	3388.34	0	2.1	Specific	957.36	954.02	642.49	16.78	461	>FBN1 N term EGF12 swap	1	DW021921_5.6094.6094.3	controllerType=0 controllerNumber=1 scan=6094	14.2749
07112:3	1	K.C[+57.021]EDIDEC[+57.021]STIPGIC[+57.021]EGGEC[+57.021]TNTVSSYFC[+57.021]K.C	289		C[+57]*5	1130.12	3	3388.36	3388.34	0	4.5	Specific	964.07	930.88	628.95	16.78	461	>FBN1 N term EGF12 swap	1	DW021921_5.6145.6145.3	controllerType=0 controllerNumber=1 scan=6145	14.3912
08369:3	1	K.C[+57.021][-17.027]EDIDEC[+57.021]STIPGIC[+57.021]EGGEC[+57.021]TNTVSSYFC[+57.021]K.C	289		C[-17][+57]*5	1124.45	3	3371.34	3371.32	0	7.3	Specific	480.06	480.06	480.06	5.91	461	>FBN1 N term EGF12 swap	1	DW021921_5.7238.7238.5	controllerType=0 controllerNumber=1 scan=7238	16.919
08251:2	1	K.C[+57.021][-17.027]EDIDEC[+57.021]STIPGIC[+57.021]EGGEC[+57.021]TNTVSSYFC[+57.021]K.C	289		C[-17][+57]*5	1686.17	2	3371.33	3371.32	0	5.5	Specific	703.05	703.05	703.05	10.79	461	>FBN1 N term EGF12 swap	1	DW021921_5.7139.7139.2	controllerType=0 controllerNumber=1 scan=7139	16.6933
08300:3	1	K.C[+57.021][-17.027]EDIDEC[+57.021]STIPGIC[+57.021]EGGEC[+57.021]TNTVSSYFC[+57.021]K.C	289		C[-17][+57]*5	1124.45	3	3371.33	3371.32	0	3.9	Specific	782.75	726.31	726.31	12.78	461	>FBN1 N term EGF12 swap	1	DW021921_5.7180.7180.3	controllerType=0 controllerNumber=1 scan=7180	16.7886
08239:3	1	K.C[+57.021][-17.027]EDIDEC[+57.021]STIPGIC[+57.021]EGGEC[+57.021]TNTVSSYFC[+57.021]K.C	289		C[-17][+57]*5	1124.45	3	3371.33	3371.32	0	5.2	Specific	808.75	781.63	781.63	12.3	461	>FBN1 N term EGF12 swap	1	DW021921_5.7126.7126.3	controllerType=0 controllerNumber=1 scan=7126	16.663
07088:3	1	K.C[+57.021]EDIDEC[+57.021]STIPGIC[+57.021]EGGEC[+57.021]TN[+15.995]TVSSYFC[+57.021]K.C	289		C[+57]*5, N[+16]	1135.45	3	3404.34	3404.34	0	2.3	Specific	816.61	816.61	298.05	13.78	461	>FBN1 N term EGF12 swap	1	DW021921_5.6121.6121.3	controllerType=0 controllerNumber=1 scan=6121	14.3363
08234:3	1	K.C[+57.021][-17.027]EDIDEC[+57.021]STIPGIC[+57.021]EGGEC[+57.021]TN[+15.995]TVSSYFC[+57.021]K.C	289		C[-17][+57]*5, N[+16]	1129.78	3	3387.32	3387.31	0	2.2	Specific	525.94	525.94	132.84	7.56	461	>FBN1 N term EGF12 swap	1	DW021921_5.7121.7121.3	controllerType=0 controllerNumber=1 scan=7121	16.6502
04105:3	1	K.C[+57.021]PPGFYTSPDGTR.C	318		C[+57]	485.552	3	1454.64	1454.64	0	3.4	Specific	360.46	360.46	360.46	4.23	461	>FBN1 N term EGF12 swap	1	DW021921_5.3639.3639.4	controllerType=0 controllerNumber=1 scan=3639	9.0723
04390:3	1	K.C[+57.021]PPGFYTSPDGTR.C	318		C[+57]	485.551	3	1454.64	1454.64	0	1.9	Specific	454.52	454.52	454.52	6.37	461	>FBN1 N term EGF12 swap	1	DW021921_5.3877.3877.3	controllerType=0 controllerNumber=1 scan=3877	9.547
04295:3	1	K.C[+57.021]PPGFYTSPDGTR.C	318		C[+57]	485.552	3	1454.64	1454.64	0	2.3	Specific	526.69	523.71	523.71	6.68	461	>FBN1 N term EGF12 swap	1	DW021921_5.3795.3795.3	controllerType=0 controllerNumber=1 scan=3795	9.3815
06386:2	1	K.C[+57.021]PPGFYTSPDGTR.C	318		C[+57]	727.825	2	1454.64	1454.64	0	4.1	Specific	527.58	527.58	527.58	8.37	461	>FBN1 N term EGF12 swap	1	DW021921_5.5538.5538.2	controllerType=0 controllerNumber=1 scan=5538	13.0493
04192:3	1	K.C[+57.021]PPGFYTSPDGTR.C	318		C[+57]	485.551	3	1454.64	1454.64	0	2.2	Specific	589.61	554.8	554.8	7.65	461	>FBN1 N term EGF12 swap	1	DW021921_5.3708.3708.3	controllerType=0 controllerNumber=1 scan=3708	9.212
04918:2	1	K.C[+57.021]PPGFYTSPDGTR.C	318		C[+57]	727.823	2	1454.64	1454.64	0	1.4	Specific	676.09	643.21	643.21	10.16	461	>FBN1 N term EGF12 swap	1	DW021921_5.4306.4306.2	controllerType=0 controllerNumber=1 scan=4306	10.4194
04606:2	1	K.C[+57.021]PPGFYTSPDGTR.C	318		C[+57]	727.823	2	1454.64	1454.64	0	2	Specific	716.18	690.55	690.55	12.59	461	>FBN1 N term EGF12 swap	1	DW021921_5.4060.4060.2	controllerType=0 controllerNumber=1 scan=4060	9.9125
04262:2	1	K.C[+57.021]PPGFYTSPDGTR.C	318		C[+57]	727.824	2	1454.64	1454.64	0	2.9	Specific	806.52	764.72	764.72	14.59	461	>FBN1 N term EGF12 swap	1	DW021921_5.3769.3769.2	controllerType=0 controllerNumber=1 scan=3769	9.3353
04200:2	1	K.C[+57.021]PPGFYTSPDGTR.C	318		C[+57]	727.824	2	1454.64	1454.64	0	2.1	Specific	816.62	776.45	776.45	14.59	461	>FBN1 N term EGF12 swap	1	DW021921_5.3714.3714.2	controllerType=0 controllerNumber=1 scan=3714	9.2238
04392:2	1	K.C[+57.021]PPGFYTSPDGTR.C	318		C[+57]	727.824	2	1454.64	1454.64	0	2.5	Specific	834.07	792.11	792.11	14.59	461	>FBN1 N term EGF12 swap	1	DW021921_5.3880.3880.2	controllerType=0 controllerNumber=1 scan=3880	9.5544
04531:2	1	K.C[+57.021]PPGFYTSPDGTR.C	318		C[+57]	727.825	2	1454.64	1454.64	0	3.5	Specific	834.38	797.34	797.34	14.59	461	>FBN1 N term EGF12 swap	1	DW021921_5.4001.4001.2	controllerType=0 controllerNumber=1 scan=4001	9.7884
04329:2	1	K.C[+57.021]PPGFYTSPDGTR.C	318		C[+57]	727.824	2	1454.64	1454.64	0	2.4	Specific	835.44	794.26	794.26	14.59	461	>FBN1 N term EGF12 swap	1	DW021921_5.3824.3824.2	controllerType=0 controllerNumber=1 scan=3824	9.4429
04465:2	1	K.C[+57.021]PPGFYTSPDGTR.C	318		C[+57]	727.825	2	1454.64	1454.64	0	3.5	Specific	848.79	807.83	807.83	14.59	461	>FBN1 N term EGF12 swap	1	DW021921_5.3945.3945.2	controllerType=0 controllerNumber=1 scan=3945	9.6739
04130:2	1	K.C[+57.021]PPGFYTSPDGTR.C	318		C[+57]	727.825	2	1454.64	1454.64	0	3.5	Specific	868.35	829.25	829.25	15.59	461	>FBN1 N term EGF12 swap	1	DW021921_5.3659.3659.2	controllerType=0 controllerNumber=1 scan=3659	9.1148
04072:2	1	K.C[+57.021]PPGFYTSPDGTR.C	318		C[+57]	727.824	2	1454.64	1454.64	0	2.8	Specific	895.74	859.37	859.37	15.59	461	>FBN1 N term EGF12 swap	1	DW021921_5.3609.3609.2	controllerType=0 controllerNumber=1 scan=3609	9.0053
08290:3	1	K.C[+57.021]PPGFYTSPDGT[+426.137]R.C	318	Hex(1)Pent(2)	C[+57], T[+426]	627.6	3	1880.79	1880.77	0	5.8	Specific	40.46	26.88	12.03	0.14	461	>FBN1 N term EGF12 swap	1	DW021921_5.7172.7172.3	controllerType=0 controllerNumber=1 scan=7172	16.7703
06451:2	1	K.C[+57.021][-17.027]PPGFYTSPDGTR.C	318		C[-17][+57]	719.311	2	1437.61	1437.61	0	3.1	Specific	689.97	689.97	689.97	11.59	461	>FBN1 N term EGF12 swap	1	DW021921_5.5595.5595.2	controllerType=0 controllerNumber=1 scan=5595	13.1706
06585:2	1	K.C[+57.021][-17.027]PPGFYTSPDGTR.C	318		C[-17][+57]	719.311	2	1437.62	1437.61	0	3.4	Specific	692.99	692.99	692.99	11.59	461	>FBN1 N term EGF12 swap	1	DW021921_5.5706.5706.2	controllerType=0 controllerNumber=1 scan=5706	13.4104
06518:2	1	K.C[+57.021][-17.027]PPGFYTSPDGTR.C	318		C[-17][+57]	719.311	2	1437.62	1437.61	0	3.5	Specific	700.09	700.09	700.09	12.59	461	>FBN1 N term EGF12 swap	1	DW021921_5.5650.5650.2	controllerType=0 controllerNumber=1 scan=5650	13.2905
06387:2	1	K.C[+57.021][-17.027]PPGFYTSPDGTR.C	318		C[-17][+57]	719.311	2	1437.62	1437.61	0	3.5	Specific	713.68	713.68	713.68	12.59	461	>FBN1 N term EGF12 swap	1	DW021921_5.5540.5540.2	controllerType=0 controllerNumber=1 scan=5540	13.0555
06330:2	1	K.C[+57.021][-17.027]PPGFYTSPDGTR.C	318		C[-17][+57]	719.311	2	1437.62	1437.61	0	3.3	Specific	726.23	726.23	726.23	12.59	461	>FBN1 N term EGF12 swap	1	DW021921_5.5489.5489.2	controllerType=0 controllerNumber=1 scan=5489	12.9422
06385:2	1	K.C[+57.021][-17.027]PPGFYTSPD[+15.995]GTR.C	318		C[-17][+57], D[+16]	727.309	2	1453.61	1453.61	0	3.8	Specific	232.33	232.33	232.33	3.44	461	>FBN1 N term EGF12 swap	1	DW021921_5.5538.5538.2	controllerType=0 controllerNumber=1 scan=5538	13.0493
05784:3	1	R.C[+57.021]IDVRPGYC[+57.021]YTALTNGR.C	331		C[+57]*2	672.648	3	2015.93	2015.94	0	-6.7	Specific	608.92	597.3	307.51	7.11	461	>FBN1 N term EGF12 swap	1	DW021921_5.5031.5031.3	controllerType=0 controllerNumber=1 scan=5031	11.9402
05095:2	1	R.C[+57.021]IDVRPGYC[+57.021]YTALTNGR.C	331		C[+57]*2	1008.48	2	2015.95	2015.94	0	4.6	Specific	776.35	646.79	646.79	11.35	461	>FBN1 N term EGF12 swap	1	DW021921_5.4447.4447.2	controllerType=0 controllerNumber=1 scan=4447	10.7138
05165:2	1	R.C[+57.021]IDVRPGYC[+57.021]YTALTNGR.C	331		C[+57]*2	1008.48	2	2015.95	2015.94	0	3.3	Specific	787.02	623.33	623.33	11.35	461	>FBN1 N term EGF12 swap	1	DW021921_5.4509.4509.2	controllerType=0 controllerNumber=1 scan=4509	10.8395
05138:3	1	R.C[+57.021]IDVRPGYC[+57.021]YTALTNGR.C	331		C[+57]*2	672.654	3	2015.95	2015.94	0	2.8	Specific	909.41	909.41	909.41	16.59	461	>FBN1 N term EGF12 swap	1	DW021921_5.4484.4484.3	controllerType=0 controllerNumber=1 scan=4484	10.7891
05199:3	1	R.C[+57.021]IDVRPGYC[+57.021]YTALTNGR.C	331		C[+57]*2	672.652	3	2015.94	2015.94	0	0	Specific	933.13	933.13	933.13	15.16	461	>FBN1 N term EGF12 swap	1	DW021921_5.4539.4539.3	controllerType=0 controllerNumber=1 scan=4539	10.9054
05076:3	1	R.C[+57.021]IDVRPGYC[+57.021]YTALTNGR.C	331		C[+57]*2	672.655	3	2015.95	2015.94	0	3.5	Specific	940.9	937.51	937.51	16.59	461	>FBN1 N term EGF12 swap	1	DW021921_5.4431.4431.3	controllerType=0 controllerNumber=1 scan=4431	10.6824
05379:3	1	R.C[+57.021][-17.027]IDVRPGYC[+57.021]YTALTNGR.C	331		C[-17][+57]*2	666.98	3	1998.93	1998.92	0	4.9	Specific	78.57	7.25	7.25	1.99	461	>FBN1 N term EGF12 swap	1	DW021921_5.4683.4683.3	controllerType=0 controllerNumber=1 scan=4683	11.1946
05299:3	1	R.C[+57.021][-17.027]IDVRPGYC[+57.021]YTALTNGR.C	331		C[-17][+57]*2	666.979	3	1998.92	1998.92	0	3.1	Specific	88.82	17.35	17.35	1.99	461	>FBN1 N term EGF12 swap	1	DW021921_5.4622.4622.3	controllerType=0 controllerNumber=1 scan=4622	11.0695
05388:2	1	R.C[+57.021]IDVRPGYC[+57.021]YTALTN[+0.984]GR.C	331		C[+57]*2, N[+1]	1008.97	2	2016.94	2016.93	0	4.9	Specific	644.58	541.57	541.57	8.21	461	>FBN1 N term EGF12 swap	1	DW021921_5.4690.4690.2	controllerType=0 controllerNumber=1 scan=4690	11.2082
06694:3	1	R.C[+57.021][-17.027]IDVRPGYC[+57.021]YTALTNGR.C	331		C[-17][+57]*2	666.979	3	1998.92	1998.92	0	3.3	Specific	674.33	674.33	674.33	11.59	461	>FBN1 N term EGF12 swap	1	DW021921_5.5797.5797.3	controllerType=0 controllerNumber=1 scan=5797	13.6161
05785:3	1	R.C[+57.021]IDVRPGYC[+57.021]YTALTN[+0.984]GR.C	331		C[+57]*2, N[+1]	672.984	3	2016.94	2016.93	0	4.9	Specific	732.52	732.52	732.52	12.59	461	>FBN1 N term EGF12 swap	1	DW021921_5.5031.5031.3	controllerType=0 controllerNumber=1 scan=5031	11.9402
05240:2	1	R.C[+57.021]IDVRPGYC[+57.021]YTALTN[+0.984]GR.C	331		C[+57]*2, N[+1]	1008.97	2	2016.93	2016.93	0	3	Specific	746.05	654.33	654.33	10.21	461	>FBN1 N term EGF12 swap	1	DW021921_5.4574.4574.2	controllerType=0 controllerNumber=1 scan=4574	10.973
06699:2	1	R.C[+57.021][-17.027]IDVRPGYC[+57.021]YTALTNGR.C	331		C[-17][+57]*2	999.966	2	1998.92	1998.92	0	4	Specific	762.04	714.42	714.42	11.35	461	>FBN1 N term EGF12 swap	1	DW021921_5.5799.5799.2	controllerType=0 controllerNumber=1 scan=5799	13.6205
05307:2	1	R.C[+57.021]IDVRPGYC[+57.021]YTALTN[+0.984]GR.C	331		C[+57]*2, N[+1]	1008.97	2	2016.93	2016.93	0	2.6	Specific	767.83	651.43	651.43	11.35	461	>FBN1 N term EGF12 swap	1	DW021921_5.4628.4628.2	controllerType=0 controllerNumber=1 scan=4628	11.082
06760:2	1	R.C[+57.021][-17.027]IDVRPGYC[+57.021]YTALTNGR.C	331		C[-17][+57]*2	999.965	2	1998.92	1998.92	0	3.7	Specific	784.5	784.5	784.5	11.35	461	>FBN1 N term EGF12 swap	1	DW021921_5.5849.5849.2	controllerType=0 controllerNumber=1 scan=5849	13.7342
06759:3	1	R.C[+57.021][-17.027]IDVRPGYC[+57.021]YTALTNGR.C	331		C[-17][+57]*2	666.979	3	1998.92	1998.92	0	3.5	Specific	784.93	784.93	784.93	13.59	461	>FBN1 N term EGF12 swap	1	DW021921_5.5848.5848.3	controllerType=0 controllerNumber=1 scan=5848	13.7325
05472:3	1	R.C[+57.021]IDVRPGYC[+57.021]YTALTN[+0.984]GR.C	331		C[+57]*2, N[+1]	672.981	3	2016.93	2016.93	0	1.4	Specific	792.03	764.48	764.48	12.16	461	>FBN1 N term EGF12 swap	1	DW021921_5.4764.4764.3	controllerType=0 controllerNumber=1 scan=4764	11.3618
05596:3	1	R.C[+57.021]IDVRPGYC[+57.021]YTALTN[+0.984]GR.C	331		C[+57]*2, N[+1]	672.984	3	2016.94	2016.93	0	5.2	Specific	836.12	830.89	830.89	14.59	461	>FBN1 N term EGF12 swap	1	DW021921_5.4876.4876.3	controllerType=0 controllerNumber=1 scan=4876	11.5986
05265:3	1	R.C[+57.021]IDVRPGYC[+57.021]YTALTN[+0.984]GR.C	331		C[+57]*2, N[+1]	672.983	3	2016.93	2016.93	0	3.4	Specific	849.74	849.74	849.74	14.59	461	>FBN1 N term EGF12 swap	1	DW021921_5.4594.4594.3	controllerType=0 controllerNumber=1 scan=4594	11.0136
05332:3	1	R.C[+57.021]IDVRPGYC[+57.021]YTALTN[+0.984]GR.C	331		C[+57]*2, N[+1]	672.982	3	2016.93	2016.93	0	3	Specific	876.86	876.86	876.86	15.59	461	>FBN1 N term EGF12 swap	1	DW021921_5.4649.4649.3	controllerType=0 controllerNumber=1 scan=4649	11.1245
05405:3	1	R.C[+57.021]IDVRPGYC[+57.021]YTALTN[+0.984]GR.C	331		C[+57]*2, N[+1]	672.983	3	2016.93	2016.93	0	3.3	Specific	885.81	851.85	851.85	15.59	461	>FBN1 N term EGF12 swap	1	DW021921_5.4704.4704.3	controllerType=0 controllerNumber=1 scan=4704	11.2404
07130:2	1	R.C[+57.021][-17.027]IDVRPGYC[+57.021]YTALTN[+0.984]GR.C	331		C[-17][+57]*2, N[+1]	1000.46	2	1999.91	1999.9	0	3	Specific	632.71	591.42	591.42	8.21	461	>FBN1 N term EGF12 swap	1	DW021921_5.6160.6160.2	controllerType=0 controllerNumber=1 scan=6160	14.4252
07052:2	1	R.C[+57.021][-17.027]IDVRPGYC[+57.021]YTALTN[+0.984]GR.C	331		C[-17][+57]*2, N[+1]	1000.46	2	1999.9	1999.9	0	1.9	Specific	701.22	664.55	664.55	10.21	461	>FBN1 N term EGF12 swap	1	DW021921_5.6091.6091.2	controllerType=0 controllerNumber=1 scan=6091	14.2687
07115:3	1	R.C[+57.021][-17.027]IDVRPGYC[+57.021]YTALTN[+0.984]GR.C	331		C[-17][+57]*2, N[+1]	667.308	3	1999.91	1999.9	0	4	Specific	708.28	708.28	708.28	12.59	461	>FBN1 N term EGF12 swap	1	DW021921_5.6148.6148.3	controllerType=0 controllerNumber=1 scan=6148	14.3972
07021:3	1	R.C[+57.021][-17.027]IDVRPGYC[+57.021]YTALTN[+0.984]GR.C	331		C[-17][+57]*2, N[+1]	667.308	3	1999.91	1999.9	0	4.1	Specific	739.81	739.81	739.81	12.59	461	>FBN1 N term EGF12 swap	1	DW021921_5.6062.6062.3	controllerType=0 controllerNumber=1 scan=6062	14.2036
06930:2	1	R.C[+57.021][-17.027]IDVRPGYC[+57.021]YTALTN[+0.984]GR.C	331		C[-17][+57]*2, N[+1]	1000.46	2	1999.91	1999.9	0	3.5	Specific	760.43	699	699	11.35	461	>FBN1 N term EGF12 swap	1	DW021921_5.5984.5984.2	controllerType=0 controllerNumber=1 scan=5984	14.0302
06989:2	1	R.C[+57.021][-17.027]IDVRPGYC[+57.021]YTALTN[+0.984]GR.C	331		C[-17][+57]*2, N[+1]	1000.46	2	1999.91	1999.9	0	3.5	Specific	762.32	715.78	715.78	11.71	461	>FBN1 N term EGF12 swap	1	DW021921_5.6035.6035.2	controllerType=0 controllerNumber=1 scan=6035	14.1447
06948:3	1	R.C[+57.021][-17.027]IDVRPGYC[+57.021]YTALTN[+0.984]GR.C	331		C[-17][+57]*2, N[+1]	667.307	3	1999.91	1999.9	0	2.5	Specific	776.94	776.94	776.94	13.59	461	>FBN1 N term EGF12 swap	1	DW021921_5.5999.5999.3	controllerType=0 controllerNumber=1 scan=5999	14.0636
04576:3	1	R.PGYC[+57.021]YTALTNGR.C	336		C[+57]	458.217	3	1372.64	1372.63	0	3.1	Specific	569.9	530.27	530.27	8.61	461	>FBN1 N term EGF12 swap	1	DW021921_5.4036.4036.3	controllerType=0 controllerNumber=1 scan=4036	9.8619
04688:2	1	R.PGYC[+57.021]YTALTNGR.C	336		C[+57]	686.821	2	1372.63	1372.63	0	2.4	Specific	766.83	691.57	691.57	11.91	461	>FBN1 N term EGF12 swap	1	DW021921_5.4124.4124.2	controllerType=0 controllerNumber=1 scan=4124	10.0468
04614:2	1	R.PGYC[+57.021]YTALTNGR.C	336		C[+57]	686.821	2	1372.64	1372.63	0	3	Specific	795.42	688.07	688.07	11.91	461	>FBN1 N term EGF12 swap	1	DW021921_5.4067.4067.2	controllerType=0 controllerNumber=1 scan=4067	9.9285
04548:2	1	R.PGYC[+57.021]YTALTNGR.C	336		C[+57]	686.821	2	1372.63	1372.63	0	2.1	Specific	798.81	670.47	670.47	11.91	461	>FBN1 N term EGF12 swap	1	DW021921_5.4015.4015.2	controllerType=0 controllerNumber=1 scan=4015	9.8164
05002:2	1	R.PGYC[+57.021]YTALTN[+0.984]GR.C	336		C[+57], N[+1]	687.313	2	1373.62	1373.62	0	2.9	Specific	783.88	733.66	733.66	11.91	461	>FBN1 N term EGF12 swap	1	DW021921_5.4372.4372.2	controllerType=0 controllerNumber=1 scan=4372	10.5558
04832:2	1	R.PGYC[+57.021]YTALTN[+0.984]GR.C	336		C[+57], N[+1]	687.313	2	1373.62	1373.62	0	2.7	Specific	806.19	760.13	760.13	12.91	461	>FBN1 N term EGF12 swap	1	DW021921_5.4236.4236.2	controllerType=0 controllerNumber=1 scan=4236	10.2764
04906:2	1	R.PGYC[+57.021]YTALTN[+0.984]GR.C	336		C[+57], N[+1]	687.313	2	1373.62	1373.62	0	3.1	Specific	809.25	760.55	760.55	14.1	461	>FBN1 N term EGF12 swap	1	DW021921_5.4298.4298.2	controllerType=0 controllerNumber=1 scan=4298	10.4037
04755:2	1	R.PGYC[+57.021]YTALTN[+0.984]GR.C	336		C[+57], N[+1]	687.313	2	1373.62	1373.62	0	3	Specific	838.94	793.16	793.16	14.1	461	>FBN1 N term EGF12 swap	1	DW021921_5.4177.4177.2	controllerType=0 controllerNumber=1 scan=4177	10.1593
03425:2	1	R.C[+57.021]SNQLPQSITK.M	348		C[+57]	638.323	2	1275.64	1275.64	0	2.3	Specific	790.12	790.12	790.12	13.1	461	>FBN1 N term EGF12 swap	1	DW021921_5.3077.3077.2	controllerType=0 controllerNumber=1 scan=3077	7.9031
03229:2	1	R.C[+57.021]SNQLPQSITK.M	348		C[+57]	638.324	2	1275.64	1275.64	0	4.3	Specific	795.46	795.46	795.46	13.1	461	>FBN1 N term EGF12 swap	1	DW021921_5.2904.2904.2	controllerType=0 controllerNumber=1 scan=2904	7.5494
03297:2	1	R.C[+57.021]SNQLPQSITK.M	348		C[+57]	638.323	2	1275.64	1275.64	0	2.8	Specific	815.28	815.28	815.28	14.1	461	>FBN1 N term EGF12 swap	1	DW021921_5.2966.2966.2	controllerType=0 controllerNumber=1 scan=2966	7.677
03495:2	1	R.C[+57.021]SNQLPQSITK.M	348		C[+57]	638.323	2	1275.64	1275.64	0	2.9	Specific	815.54	815.54	815.54	14.1	461	>FBN1 N term EGF12 swap	1	DW021921_5.3133.3133.2	controllerType=0 controllerNumber=1 scan=3133	8.0211
03361:2	1	R.C[+57.021]SNQLPQSITK.M	348		C[+57]	638.324	2	1275.64	1275.64	0	3.2	Specific	831.36	831.36	831.36	14.1	461	>FBN1 N term EGF12 swap	1	DW021921_5.3021.3021.2	controllerType=0 controllerNumber=1 scan=3021	7.789
05352:2	1	R.C[+57.021][-17.027]SNQLPQSITK.M	348		C[-17][+57]	629.81	2	1258.61	1258.61	0	3.1	Specific	603.69	603.69	603.69	10.1	461	>FBN1 N term EGF12 swap	1	DW021921_5.4663.4663.2	controllerType=0 controllerNumber=1 scan=4663	11.1533
[truncated: 1,680 more rows]

## Sheet: DW_040121_1
Query #:z	Protein Rank	Peptide < ProteinMetrics Confidential >	Starting position	Glycans NHFAGNa	Modification Type(s)	Observed m/z	z	Observed (M+H)	Calc. mass (M+H)	Off-by-x error	Mass error (ppm)	Cleavage	Score	Delta	Delta Mod	|Log Prob|	# of unique peptides	Protein Name	Protein DB number	Comment	Scan #	Scan Time
[truncated: 1,297 more rows]
