# Supplementary material for: POGLUT2 and POGLUT3 O-glucosylate multiple EGF repeats in fibrillin-1, -2, and LTBP1 and promote secretion of fibrillin-1
Source: J Biol Chem. 2021 Aug 17;297(3):101055. doi: 10.1016/j.jbc.2021.101055 (PMC8405936; doi:10.1016/j.jbc.2021.101055)
Supplement: Supplemental Table S36 [file mmc34.xlsx]

## Sheet: Sheet1
Table S36: Trypsin digestion of recombinant human FBN1-N EGF12 mutant expressed in POGLUT3 knockout HEK293T cells.
Each tab is a biological replicate. Only EGF12 is analyzed.

## Sheet: DW_012721_6
Query #:z	Protein Rank	Peptide < ProteinMetrics Confidential >	Starting position	Glycans NHFAGNa	Modification Type(s)	Observed m/z	z	Observed (M+H)	Calc. mass (M+H)	Off-by-x error	Mass error (ppm)	Cleavage	Score	Delta	Delta Mod	|Log Prob|	# of unique peptides	Protein Name	Protein DB number	Comment	Scan #	Scan Time
02711:3	1	R.NTPGSYSC[+57.021]TC[+57.021]PK.G	786		C[+57]*2	457.859	3	1371.56	1371.57	0	-2.3	Specific	101.02	101.02	101.02	1.71	240	>FBN1 N term EGF12 swap	1	DW012721_6.2600.2600.3	controllerType=0 controllerNumber=1 scan=2600	7.5628
02784:2	1	R.NTPGSYSC[+57.021]TC[+57.021]PK.G	786		C[+57]*2	686.286	2	1371.56	1371.57	0	-1.9	Specific	272.97	272.97	272.97	3.85	240	>FBN1 N term EGF12 swap	1	DW012721_6.2662.2662.2	controllerType=0 controllerNumber=1 scan=2662	7.7102
02656:2	1	R.NTPGSYSC[+57.021]TC[+57.021]PK.G	786		C[+57]*2	686.286	2	1371.57	1371.57	0	-0.9	Specific	344.16	344.16	344.16	5.79	240	>FBN1 N term EGF12 swap	1	DW012721_6.2556.2556.2	controllerType=0 controllerNumber=1 scan=2556	7.4596
02720:2	1	R.NTPGSYSC[+57.021]TC[+57.021]PK.G	786		C[+57]*2	686.286	2	1371.57	1371.57	0	-0.9	Specific	504.23	504.23	504.23	7.45	240	>FBN1 N term EGF12 swap	1	DW012721_6.2607.2607.2	controllerType=0 controllerNumber=1 scan=2607	7.58
02658:3	1	R.N[+15.995]TPGSYSC[+57.021]TC[+57.021]PK.G	786		C[+57]*2, N[+16]	463.191	3	1387.56	1387.56	0	-1.9	Specific	87.45	87.45	87.45	1.66	240	>FBN1 N term EGF12 swap	1	DW012721_6.2557.2557.3	controllerType=0 controllerNumber=1 scan=2557	7.4618
02797:2	1	R.NT[+162.053]PGSYSC[+57.021]TC[+57.021]PK.G	786	Hex(1)	C[+57]*2, T[+162]	767.312	2	1533.62	1533.62	0	-1.4	Specific	80.66	80.66	5.3	2.05	240	>FBN1 N term EGF12 swap	1	DW012721_6.2673.2673.2	controllerType=0 controllerNumber=1 scan=2673	7.7359
02602:2	1	R.NT[+162.053]PGSYSC[+57.021]TC[+57.021]PK.G	786	Hex(1)	C[+57]*2, T[+162]	767.312	2	1533.62	1533.62	0	-1.5	Specific	284.1	284.1	5.3	5.11	240	>FBN1 N term EGF12 swap	1	DW012721_6.2512.2512.2	controllerType=0 controllerNumber=1 scan=2512	7.3563
02732:2	1	R.NT[+162.053]PGSYSC[+57.021]TC[+57.021]PK.G	786	Hex(1)	C[+57]*2, T[+162]	767.313	2	1533.62	1533.62	0	-1	Specific	485.03	485.03	5.3	7.45	240	>FBN1 N term EGF12 swap	1	DW012721_6.2618.2618.2	controllerType=0 controllerNumber=1 scan=2618	7.6067
02665:2	1	R.NTPGSYS[+162.053]C[+57.021]TC[+57.021]PK.G	786	Hex(1)	C[+57]*2, S[+162]	767.313	2	1533.62	1533.62	0	-1.1	Specific	487.47	487.47	0	7.45	240	>FBN1 N term EGF12 swap	1	DW012721_6.2564.2564.2	controllerType=0 controllerNumber=1 scan=2564	7.4789
02733:2	1	R.N[+15.995]T[+162.053]PGSYSC[+57.021]TC[+57.021]PK.G	786	Hex(1)	C[+57]*2, N[+16], T[+162]	775.31	2	1549.61	1549.61	0	-1.3	Specific	337.35	337.35	5.3	5.72	240	>FBN1 N term EGF12 swap	1	DW012721_6.2619.2619.2	controllerType=0 controllerNumber=1 scan=2619	7.6089
02597:2	1	R.N[+15.995]T[+162.053]PGSYSC[+57.021]TC[+57.021]PK.G	786	Hex(1)	C[+57]*2, N[+16], T[+162]	775.31	2	1549.61	1549.61	0	-1.4	Specific	458.93	458.93	5.3	7.25	240	>FBN1 N term EGF12 swap	1	DW012721_6.2508.2508.2	controllerType=0 controllerNumber=1 scan=2508	7.3476
02664:2	1	R.N[+15.995]TPGS[+162.053]YSC[+57.021]TC[+57.021]PK.G	786	Hex(1)	C[+57]*2, N[+16], S[+162]	775.31	2	1549.61	1549.61	0	-1.6	Specific	462.19	462.19	0	7.25	240	>FBN1 N term EGF12 swap	1	DW012721_6.2563.2563.2	controllerType=0 controllerNumber=1 scan=2563	7.4768
Other Peptides
02185:4	1	R.RGGGGHDALKGPNVC[+57.021]GSR.Y	48		C[+57]	449.475	4	1794.88	1794.88	0	-0.5	Specific	25.15	25.15	25.15	1.95	240	>FBN1 N term EGF12 swap	1	DW012721_6.2187.2187.4	controllerType=0 controllerNumber=1 scan=2187	6.5718
01909:4	1	R.RGGGGHDALKGPNVC[+57.021]GSR.Y	48		C[+57]	449.475	4	1794.88	1794.88	0	-0.6	Specific	122.37	122.37	122.37	2.5	240	>FBN1 N term EGF12 swap	1	DW012721_6.1928.1928.4	controllerType=0 controllerNumber=1 scan=1928	5.8862
02128:4	1	R.RGGGGHDALKGPNVC[+57.021]GSR.Y	48		C[+57]	449.475	4	1794.88	1794.88	0	-0.3	Specific	230.46	230.46	230.46	4.18	240	>FBN1 N term EGF12 swap	1	DW012721_6.2140.2140.4	controllerType=0 controllerNumber=1 scan=2140	6.4528
02073:4	1	R.RGGGGHDALKGPNVC[+57.021]GSR.Y	48		C[+57]	449.475	4	1794.88	1794.88	0	0	Specific	426.44	426.44	426.44	6.98	240	>FBN1 N term EGF12 swap	1	DW012721_6.2090.2090.4	controllerType=0 controllerNumber=1 scan=2090	6.3255
01951:4	1	R.RGGGGHDALKGPNVC[+57.021]GSR.Y	48		C[+57]	449.475	4	1794.88	1794.88	0	0.3	Specific	456.65	456.65	456.65	7.08	240	>FBN1 N term EGF12 swap	1	DW012721_6.1969.1969.4	controllerType=0 controllerNumber=1 scan=1969	5.9988
02032:4	1	R.RGGGGHDALKGPNVC[+57.021]GSR.Y	48		C[+57]	449.475	4	1794.88	1794.88	0	0.5	Specific	522.7	522.7	522.7	7.29	240	>FBN1 N term EGF12 swap	1	DW012721_6.2051.2051.4	controllerType=0 controllerNumber=1 scan=2051	6.2197
01991:4	1	R.RGGGGHDALKGPNVC[+57.021]GSR.Y	48		C[+57]	449.475	4	1794.88	1794.88	0	1	Specific	554.06	554.06	554.06	5.83	240	>FBN1 N term EGF12 swap	1	DW012721_6.2011.2011.4	controllerType=0 controllerNumber=1 scan=2011	6.1117
02353:4	1	R.GGGGHDALKGPNVC[+57.021]GSR.Y	49		C[+57]	410.449	4	1638.78	1638.78	0	-0.7	Specific	52.84	52.84	52.84	1.95	240	>FBN1 N term EGF12 swap	1	DW012721_6.2320.2320.4	controllerType=0 controllerNumber=1 scan=2320	6.9009
02579:3	1	R.GGGGHDALKGPNVC[+57.021]GSR.Y	49		C[+57]	546.93	3	1638.77	1638.78	0	-1.1	Specific	99.04	99.04	99.04	2.08	240	>FBN1 N term EGF12 swap	1	DW012721_6.2493.2493.3	controllerType=0 controllerNumber=1 scan=2493	7.3111
02553:4	1	R.GGGGHDALKGPNVC[+57.021]GSR.Y	49		C[+57]	410.449	4	1638.77	1638.78	0	-1.9	Specific	334.79	334.79	334.79	4.27	240	>FBN1 N term EGF12 swap	1	DW012721_6.2475.2475.4	controllerType=0 controllerNumber=1 scan=2475	7.2702
02489:4	1	R.GGGGHDALKGPNVC[+57.021]GSR.Y	49		C[+57]	410.449	4	1638.78	1638.78	0	-0.6	Specific	391.03	391.03	391.03	6.85	240	>FBN1 N term EGF12 swap	1	DW012721_6.2424.2424.4	controllerType=0 controllerNumber=1 scan=2424	7.1495
02424:4	1	R.GGGGHDALKGPNVC[+57.021]GSR.Y	49		C[+57]	410.45	4	1638.78	1638.78	0	0.3	Specific	431.83	431.83	431.83	6.98	240	>FBN1 N term EGF12 swap	1	DW012721_6.2372.2372.4	controllerType=0 controllerNumber=1 scan=2372	7.027
02437:3	1	R.GGGGHDALKGPNVC[+57.021]GSR.Y	49		C[+57]	546.929	3	1638.77	1638.78	0	-1.8	Specific	486.6	486.6	486.6	7.28	240	>FBN1 N term EGF12 swap	1	DW012721_6.2383.2383.3	controllerType=0 controllerNumber=1 scan=2383	7.053
02497:3	1	R.GGGGHDALKGPNVC[+57.021]GSR.Y	49		C[+57]	546.929	3	1638.77	1638.78	0	-1.9	Specific	557.21	557.21	557.21	7.29	240	>FBN1 N term EGF12 swap	1	DW012721_6.2432.2432.3	controllerType=0 controllerNumber=1 scan=2432	7.168
04759:2	1	R.YNAYC[+57.021]C[+57.021]PGWK.T	66		C[+57]*2	659.772	2	1318.54	1318.53	0	1.4	Specific	389.65	389.65	389.65	3.31	240	>FBN1 N term EGF12 swap	1	DW012721_6.4214.4214.2	controllerType=0 controllerNumber=1 scan=4214	11.2029
04700:2	1	R.YNAYC[+57.021]C[+57.021]PGWK.T	66		C[+57]*2	659.77	2	1318.53	1318.53	0	-1.5	Specific	428.77	428.77	428.77	5.61	240	>FBN1 N term EGF12 swap	1	DW012721_6.4165.4165.2	controllerType=0 controllerNumber=1 scan=4165	11.0889
04481:2	1	R.YNAYC[+57.021]C[+57.021]PGWK.T	66		C[+57]*2	659.77	2	1318.53	1318.53	0	-1.6	Specific	440.17	440.17	440.17	5.96	240	>FBN1 N term EGF12 swap	1	DW012721_6.3982.3982.2	controllerType=0 controllerNumber=1 scan=3982	10.6961
04550:2	1	R.YNAYC[+57.021]C[+57.021]PGWK.T	66		C[+57]*2	659.769	2	1318.53	1318.53	0	-2	Specific	452.06	452.06	452.06	6.24	240	>FBN1 N term EGF12 swap	1	DW012721_6.4037.4037.2	controllerType=0 controllerNumber=1 scan=4037	10.8123
04618:2	1	R.YNAYC[+57.021]C[+57.021]PGWK.T	66		C[+57]*2	659.769	2	1318.53	1318.53	0	-2.2	Specific	454.31	454.31	454.31	6.24	240	>FBN1 N term EGF12 swap	1	DW012721_6.4097.4097.2	controllerType=0 controllerNumber=1 scan=4097	10.9364
04414:2	1	R.YNAYC[+57.021]C[+57.021]PGWK.T	66		C[+57]*2	659.77	2	1318.53	1318.53	0	-1.6	Specific	455.14	455.14	455.14	6.24	240	>FBN1 N term EGF12 swap	1	DW012721_6.3929.3929.2	controllerType=0 controllerNumber=1 scan=3929	10.577
04760:2	1	R.YN[+0.984]AYC[+57.021]C[+57.021]PGWK.T	66		C[+57]*2, N[+1]	660.262	2	1319.52	1319.52	0	-1.5	Specific	338.54	338.54	338.54	4.25	240	>FBN1 N term EGF12 swap	1	DW012721_6.4214.4214.2	controllerType=0 controllerNumber=1 scan=4214	11.2029
04701:2	1	R.YN[+0.984]AYC[+57.021]C[+57.021]PGWK.T	66		C[+57]*2, N[+1]	660.265	2	1319.52	1319.52	0	2.7	Specific	383.37	383.37	383.37	3.69	240	>FBN1 N term EGF12 swap	1	DW012721_6.4165.4165.2	controllerType=0 controllerNumber=1 scan=4165	11.0889
05928:2	1	K.TLPGGNQC[+57.021]IVPIC[+57.021]R.H	76		C[+57]*2	792.901	2	1584.8	1584.8	0	-1.9	Specific	243.77	243.77	243.77	3.06	240	>FBN1 N term EGF12 swap	1	DW012721_6.5150.5150.3	controllerType=0 controllerNumber=1 scan=5150	13.2312
05446:3	1	K.TLPGGNQC[+57.021]IVPIC[+57.021]R.H	76		C[+57]*2	528.937	3	1584.8	1584.8	0	-1.7	Specific	298.97	298.97	298.97	4.24	240	>FBN1 N term EGF12 swap	1	DW012721_6.4763.4763.3	controllerType=0 controllerNumber=1 scan=4763	12.3696
05584:3	1	K.TLPGGNQC[+57.021]IVPIC[+57.021]R.H	76		C[+57]*2	528.937	3	1584.8	1584.8	0	-1.1	Specific	308.35	308.35	308.35	4.09	240	>FBN1 N term EGF12 swap	1	DW012721_6.4878.4878.3	controllerType=0 controllerNumber=1 scan=4878	12.613
05510:3	1	K.TLPGGNQC[+57.021]IVPIC[+57.021]R.H	76		C[+57]*2	528.937	3	1584.8	1584.8	0	-1.4	Specific	346.55	346.55	346.55	4.79	240	>FBN1 N term EGF12 swap	1	DW012721_6.4820.4820.3	controllerType=0 controllerNumber=1 scan=4820	12.4896
05374:3	1	K.TLPGGNQC[+57.021]IVPIC[+57.021]R.H	76		C[+57]*2	528.936	3	1584.79	1584.8	0	-2.4	Specific	382.62	382.62	382.62	6.15	240	>FBN1 N term EGF12 swap	1	DW012721_6.4703.4703.3	controllerType=0 controllerNumber=1 scan=4703	12.2402
05864:2	1	K.TLPGGNQC[+57.021]IVPIC[+57.021]R.H	76		C[+57]*2	792.901	2	1584.79	1584.8	0	-2.6	Specific	407.14	407.14	407.14	7.15	240	>FBN1 N term EGF12 swap	1	DW012721_6.5094.5094.2	controllerType=0 controllerNumber=1 scan=5094	13.1056
05564:2	1	K.TLPGGNQC[+57.021]IVPIC[+57.021]R.H	76		C[+57]*2	792.902	2	1584.8	1584.8	0	-1.6	Specific	413.96	413.96	413.96	7.15	240	>FBN1 N term EGF12 swap	1	DW012721_6.4864.4864.2	controllerType=0 controllerNumber=1 scan=4864	12.585
05496:2	1	K.TLPGGNQC[+57.021]IVPIC[+57.021]R.H	76		C[+57]*2	792.902	2	1584.8	1584.8	0	-0.9	Specific	440.9	440.9	440.9	7.25	240	>FBN1 N term EGF12 swap	1	DW012721_6.4807.4807.2	controllerType=0 controllerNumber=1 scan=4807	12.4622
05720:2	1	K.TLPGGNQC[+57.021]IVPIC[+57.021]R.H	76		C[+57]*2	792.902	2	1584.8	1584.8	0	-1	Specific	464.32	464.32	464.32	7.25	240	>FBN1 N term EGF12 swap	1	DW012721_6.4988.4988.2	controllerType=0 controllerNumber=1 scan=4988	12.8591
05796:2	1	K.TLPGGNQC[+57.021]IVPIC[+57.021]R.H	76		C[+57]*2	792.902	2	1584.8	1584.8	0	-0.7	Specific	475.98	475.98	475.98	7.25	240	>FBN1 N term EGF12 swap	1	DW012721_6.5047.5047.2	controllerType=0 controllerNumber=1 scan=5047	12.9945
05367:2	1	K.TLPGGNQC[+57.021]IVPIC[+57.021]R.H	76		C[+57]*2	792.901	2	1584.8	1584.8	0	-1.8	Specific	476.64	476.64	476.64	7.25	240	>FBN1 N term EGF12 swap	1	DW012721_6.4699.4699.2	controllerType=0 controllerNumber=1 scan=4699	12.2325
05432:2	1	K.TLPGGNQC[+57.021]IVPIC[+57.021]R.H	76		C[+57]*2	792.903	2	1584.8	1584.8	0	-0.5	Specific	477.55	477.55	477.55	7.25	240	>FBN1 N term EGF12 swap	1	DW012721_6.4752.4752.2	controllerType=0 controllerNumber=1 scan=4752	12.3456
05630:2	1	K.TLPGGNQC[+57.021]IVPIC[+57.021]R.H	76		C[+57]*2	792.902	2	1584.8	1584.8	0	-1.1	Specific	496.53	496.53	496.53	7.45	240	>FBN1 N term EGF12 swap	1	DW012721_6.4920.4920.2	controllerType=0 controllerNumber=1 scan=4920	12.7032
05372:2	1	K.TLPGGN[+15.995]QC[+57.021]IVPIC[+57.021]R.H	76		C[+57]*2, N[+16]	800.899	2	1600.79	1600.79	0	-2	Specific	138.61	138.61	138.61	1.72	240	>FBN1 N term EGF12 swap	1	DW012721_6.4701.4701.2	controllerType=0 controllerNumber=1 scan=4701	12.2358
05347:2	1	K.TLPGGN[+15.995]QC[+57.021]IVPIC[+57.021]R.H	76		C[+57]*2, N[+16]	800.898	2	1600.79	1600.79	0	-2.7	Specific	162.6	162.6	162.6	2.04	240	>FBN1 N term EGF12 swap	1	DW012721_6.4684.4684.2	controllerType=0 controllerNumber=1 scan=4684	12.1991
05865:2	1	K.TLPGGN[+0.984]QC[+57.021]IVPIC[+57.021]R.H	76		C[+57]*2, N[+1]	793.394	2	1585.78	1585.78	0	-0.8	Specific	428.98	428.98	428.98	7.15	240	>FBN1 N term EGF12 swap	1	DW012721_6.5094.5094.2	controllerType=0 controllerNumber=1 scan=5094	13.1056
04178:4	1	R.HSC[+57.021]GDGFC[+57.021]SRPNMC[+57.021]TC[+57.021]PSGQIAPSC[+57.021]GSR.S	90		C[+57]*5	786.567	4	3143.25	3143.24	0	1.1	Specific	467.35	467.35	467.35	4.76	240	>FBN1 N term EGF12 swap	1	DW012721_6.3745.3745.4	controllerType=0 controllerNumber=1 scan=3745	10.162
03922:3	1	R.HSC[+57.021]GDGFC[+57.021]SRPNMC[+57.021]TC[+57.021]PSGQIAPSC[+57.021]GSR.S	90		C[+57]*5	1048.42	3	3143.24	3143.24	0	-0.3	Specific	540.05	540.05	540.05	7.15	240	>FBN1 N term EGF12 swap	1	DW012721_6.3555.3555.3	controllerType=0 controllerNumber=1 scan=3555	9.729
04010:4	1	R.HSC[+57.021]GDGFC[+57.021]SRPNMC[+57.021]TC[+57.021]PSGQIAPSC[+57.021]GSR.S	90		C[+57]*5	786.565	4	3143.24	3143.24	0	-1.6	Specific	677.82	672.51	672.51	9.82	240	>FBN1 N term EGF12 swap	1	DW012721_6.3619.3619.4	controllerType=0 controllerNumber=1 scan=3619	9.8719
03937:4	1	R.HSC[+57.021]GDGFC[+57.021]SRPNMC[+57.021]TC[+57.021]PSGQIAPSC[+57.021]GSR.S	90		C[+57]*5	786.567	4	3143.25	3143.24	0	0.9	Specific	694.09	694.09	694.09	8.37	240	>FBN1 N term EGF12 swap	1	DW012721_6.3566.3566.4	controllerType=0 controllerNumber=1 scan=3566	9.7537
04066:4	1	R.HSC[+57.021]GDGFC[+57.021]SRPN[+15.995]MC[+57.021]TC[+57.021]PSGQIAPSC[+57.021]GSR.S	90		C[+57]*5, N[+16]	790.564	4	3159.23	3159.24	0	-1.6	Specific	270.78	270.78	4	4.54	240	>FBN1 N term EGF12 swap	1	DW012721_6.3660.3660.4	controllerType=0 controllerNumber=1 scan=3660	9.9642
03868:4	1	R.HSC[+57.021]GDGFC[+57.021]SRPNM[+15.995]C[+57.021]TC[+57.021]PSGQIAPSC[+57.021]GSR.S	90		C[+57]*5, M[+16]	790.563	4	3159.23	3159.24	0	-1.9	Specific	471.54	420.32	0.21	6.94	240	>FBN1 N term EGF12 swap	1	DW012721_6.3513.3513.4	controllerType=0 controllerNumber=1 scan=3513	9.6369
03935:4	1	R.HSC[+57.021]GDGFC[+57.021]SRPNM[+15.995]C[+57.021]TC[+57.021]PSGQIAPSC[+57.021]GSR.S	90		C[+57]*5, M[+16]	790.563	4	3159.23	3159.24	0	-2.3	Specific	581.85	504.66	9.06	7.82	240	>FBN1 N term EGF12 swap	1	DW012721_6.3565.3565.4	controllerType=0 controllerNumber=1 scan=3565	9.7525
03440:4	1	R.HSC[+57.021]GDGFC[+57.021]SRPN[+0.984]M[+15.995]C[+57.021]TC[+57.021]PSGQIAPSC[+57.021]GSR.S	90		C[+57]*5, M[+16], N[+1]	790.814	4	3160.24	3160.22	0	4.5	Specific	459.94	405.44	194.2	4.66	240	>FBN1 N term EGF12 swap	1	DW012721_6.3174.3174.4	controllerType=0 controllerNumber=1 scan=3174	8.8909
03936:4	1	R.HSC[+57.021]GDGFC[+57.021]SRPN[+0.984]M[+15.995]C[+57.021]TC[+57.021]PSGQIAPSC[+57.021]GSR.S	90		C[+57]*5, M[+16], N[+1]	790.812	4	3160.23	3160.22	0	2	Specific	517.47	461.71	213.41	5.04	240	>FBN1 N term EGF12 swap	1	DW012721_6.3565.3565.4	controllerType=0 controllerNumber=1 scan=3565	9.7525
03906:2	1	R.PNMC[+57.021]TC[+57.021]PSGQIAPSC[+57.021]GSR.S	100		C[+57]*3	990.413	2	1979.82	1979.82	0	-0.5	Specific	476.95	476.95	476.95	7.43	240	>FBN1 N term EGF12 swap	1	DW012721_6.3540.3540.2	controllerType=0 controllerNumber=1 scan=3540	9.6947
03913:3	1	R.PNMC[+57.021]TC[+57.021]PSGQIAPSC[+57.021]GSR.S	100		C[+57]*3	660.611	3	1979.82	1979.82	0	-0.7	Specific	607.43	558.49	558.49	9.31	240	>FBN1 N term EGF12 swap	1	DW012721_6.3547.3547.3	controllerType=0 controllerNumber=1 scan=3547	9.7097
02668:3	1	R.C[+57.021]MNGGSC[+57.021]SDDHC[+57.021]LC[+57.021]QK.G	126		C[+57]*4	643.564	3	1928.68	1928.68	0	-2.6	Specific	99.02	99.02	99.02	2.34	240	>FBN1 N term EGF12 swap	1	DW012721_6.2567.2567.3	controllerType=0 controllerNumber=1 scan=2567	7.4853
02826:3	1	R.C[+57.021]MN[+0.984]GGSC[+57.021]SDDHC[+57.021]LC[+57.021]QK.G	126		C[+57]*4, N[+1]	643.894	3	1929.67	1929.67	0	0.6	Specific	16.37	16.37	16.37	1.7	240	>FBN1 N term EGF12 swap	1	DW012721_6.2693.2693.3	controllerType=0 controllerNumber=1 scan=2693	7.781
02575:3	1	R.C[+57.021]MNGGS[+146.058]C[+57.021]SDDHC[+57.021]LC[+57.021]QK.G	126	Fuc(1)	C[+57]*4, S[+146]	692.25	3	2074.74	2074.74	0	-1.5	Specific	114.93	114.93	4	2.34	240	>FBN1 N term EGF12 swap	1	DW012721_6.2491.2491.3	controllerType=0 controllerNumber=1 scan=2491	7.3068
02772:3	1	R.C[+57.021]MNGGS[+146.058]C[+57.021]SDDHC[+57.021]LC[+57.021]QK.G	126	Fuc(1)	C[+57]*4, S[+146]	692.249	3	2074.73	2074.74	0	-3.2	Specific	117.6	117.6	4	2.56	240	>FBN1 N term EGF12 swap	1	DW012721_6.2652.2652.3	controllerType=0 controllerNumber=1 scan=2652	7.6866
04020:2	1	R.C[+57.021][-17.027]MNGGSC[+57.021]SDDHC[+57.021]LC[+57.021]QK.G	126		C[-17][+57]*4	956.329	2	1911.65	1911.65	0	-2.4	Specific	260.71	260.71	260.71	5.03	240	>FBN1 N term EGF12 swap	1	DW012721_6.3627.3627.2	controllerType=0 controllerNumber=1 scan=3627	9.8883
02706:3	1	R.C[+57.021]MNGGS[+146.058]C[+57.021]SDDHC[+57.021]LC[+57.021]QK.G	126	Fuc(1)	C[+57]*4, S[+146]	692.25	3	2074.74	2074.74	0	-1.2	Specific	310.3	310.3	4	5.55	240	>FBN1 N term EGF12 swap	1	DW012721_6.2596.2596.3	controllerType=0 controllerNumber=1 scan=2596	7.5541
02636:3	1	R.C[+57.021]MNGGS[+146.058]C[+57.021]SDDHC[+57.021]LC[+57.021]QK.G	126	Fuc(1)	C[+57]*4, S[+146]	692.25	3	2074.74	2074.74	0	-1.1	Specific	459.85	459.85	14.72	7.43	240	>FBN1 N term EGF12 swap	1	DW012721_6.2541.2541.3	controllerType=0 controllerNumber=1 scan=2541	7.4252
02446:3	1	R.C[+57.021]M[+15.995]NGGS[+146.058]C[+57.021]SDDHC[+57.021]LC[+57.021]QK.G	126	Fuc(1)	C[+57]*4, M[+16], S[+146]	697.577	3	2090.72	2090.73	0	-7.7	Specific	91.23	91.23	4	2.56	240	>FBN1 N term EGF12 swap	1	DW012721_6.2390.2390.3	controllerType=0 controllerNumber=1 scan=2390	7.0682
02876:3	1	R.[+14.016]C[+57.021][-17.027]MNGGS[+132.042]C[+57.021]SDDHC[+57.021]LC[+57.021]QK.G	126	Pent(1)	.[14], C[-17][+57]*4, S[+132]	686.575	3	2057.71	2057.71	0	-0.7	Specific	94.44	94.44	23.1	2.34	240	>FBN1 N term EGF12 swap	1	DW012721_6.2734.2734.3	controllerType=0 controllerNumber=1 scan=2734	7.8766
02761:3	1	R.C[+57.021]M[+15.995]NGGS[+146.058]C[+57.021]SDDHC[+57.021]LC[+57.021]QK.G	126	Fuc(1)	C[+57]*4, M[+16], S[+146]	697.577	3	2090.72	2090.73	0	-7.6	Specific	101.58	101.58	4	2.34	240	>FBN1 N term EGF12 swap	1	DW012721_6.2642.2642.3	controllerType=0 controllerNumber=1 scan=2642	7.6629
02977:3	1	R.C[+57.021]MN[+0.984]GGS[+146.058]C[+57.021]SDDHC[+57.021]LC[+57.021]QK.G	126	Fuc(1)	C[+57]*4, N[+1], S[+146]	692.578	3	2075.72	2075.72	0	-1.7	Specific	143.74	143.74	4	3.08	240	>FBN1 N term EGF12 swap	1	DW012721_6.2817.2817.3	controllerType=0 controllerNumber=1 scan=2817	8.0708
02512:3	1	R.C[+57.021]M[+15.995]NGGS[+146.058]C[+57.021]SDDHC[+57.021]LC[+57.021]QK.G	126	Fuc(1)	C[+57]*4, M[+16], S[+146]	697.58	3	2090.72	2090.73	0	-4.6	Specific	209.56	209.56	4	3.36	240	>FBN1 N term EGF12 swap	1	DW012721_6.2445.2445.3	controllerType=0 controllerNumber=1 scan=2445	7.1986
02586:3	1	R.C[+57.021]M[+15.995]NGGS[+146.058]C[+57.021]SDDHC[+57.021]LC[+57.021]QK.G	126	Fuc(1)	C[+57]*4, M[+16], S[+146]	697.581	3	2090.73	2090.73	0	-2.9	Specific	263.91	263.91	4	5.03	240	>FBN1 N term EGF12 swap	1	DW012721_6.2499.2499.3	controllerType=0 controllerNumber=1 scan=2499	7.3262
02652:3	1	R.C[+57.021]M[+15.995]NGGS[+146.058]C[+57.021]SDDHC[+57.021]LC[+57.021]QK.G	126	Fuc(1)	C[+57]*4, M[+16], S[+146]	697.581	3	2090.73	2090.73	0	-2.8	Specific	323.03	323.03	4	5.9	240	>FBN1 N term EGF12 swap	1	DW012721_6.2553.2553.3	controllerType=0 controllerNumber=1 scan=2553	7.4531
02910:3	1	R.C[+57.021]MN[+0.984]GGS[+146.058]C[+57.021]SDDHC[+57.021]LC[+57.021]QK.G	126	Fuc(1)	C[+57]*4, N[+1], S[+146]	692.578	3	2075.72	2075.72	0	-1.5	Specific	329.97	329.97	4	5.9	240	>FBN1 N term EGF12 swap	1	DW012721_6.2763.2763.3	controllerType=0 controllerNumber=1 scan=2763	7.9435
04014:2	1	R.C[+57.021][-17.027]MNGGSC[+57.021]S[+146.058]DDHC[+57.021]LC[+57.021]QK.G	126	Fuc(1)	C[-17][+57]*4, S[+146]	1029.36	2	2057.71	2057.71	0	-1	Specific	405.23	405.23	21.11	7.32	240	>FBN1 N term EGF12 swap	1	DW012721_6.3622.3622.2	controllerType=0 controllerNumber=1 scan=3622	9.8774
02841:3	1	R.C[+57.021]MN[+0.984]GGS[+146.058]C[+57.021]SDDHC[+57.021]LC[+57.021]QK.G	126	Fuc(1)	C[+57]*4, N[+1], S[+146]	692.578	3	2075.72	2075.72	0	-1.9	Specific	448.61	448.61	13.7	7.43	240	>FBN1 N term EGF12 swap	1	DW012721_6.2706.2706.3	controllerType=0 controllerNumber=1 scan=2706	7.8119
02970:3	1	R.C[+57.021]M[+15.995]N[+0.984]GGS[+146.058]C[+57.021]SDDHC[+57.021]LC[+57.021]QK.G	126	Fuc(1)	C[+57]*4, M[+16], N[+1], S[+146]	697.909	3	2091.71	2091.72	0	-2	Specific	22.37	22.37	4	2.34	240	>FBN1 N term EGF12 swap	1	DW012721_6.2810.2810.3	controllerType=0 controllerNumber=1 scan=2810	8.0536
02762:3	1	R.C[+57.021]M[+15.995]N[+0.984]GGS[+146.058]C[+57.021]SDDHC[+57.021]LC[+57.021]QK.G	126	Fuc(1)	C[+57]*4, M[+16], N[+1], S[+146]	697.911	3	2091.72	2091.72	0	-0.4	Specific	89.48	89.48	4	2.34	240	>FBN1 N term EGF12 swap	1	DW012721_6.2642.2642.3	controllerType=0 controllerNumber=1 scan=2642	7.6629
02829:3	1	R.C[+57.021]M[+15.995]N[+0.984]GGS[+146.058]C[+57.021]SDDHC[+57.021]LC[+57.021]QK.G	126	Fuc(1)	C[+57]*4, M[+16], N[+1], S[+146]	697.91	3	2091.71	2091.72	0	-1.8	Specific	133.06	133.06	4	3.08	240	>FBN1 N term EGF12 swap	1	DW012721_6.2697.2697.3	controllerType=0 controllerNumber=1 scan=2697	7.7916
04353:2	1	R.C[+57.021][-17.027]MN[+0.984]GGS[+146.058]C[+57.021]SDDHC[+57.021]LC[+57.021]QK.G	126	Fuc(1)	C[-17][+57]*4, N[+1], S[+146]	1029.85	2	2058.69	2058.7	0	-1.4	Specific	204.35	204.35	4	4.36	240	>FBN1 N term EGF12 swap	1	DW012721_6.3878.3878.2	controllerType=0 controllerNumber=1 scan=3878	10.4632
02895:3	1	R.C[+57.021]M[+15.995]N[+0.984]GGS[+146.058]C[+57.021]SDDHC[+57.021]LC[+57.021]QK.G	126	Fuc(1)	C[+57]*4, M[+16], N[+1], S[+146]	697.91	3	2091.71	2091.72	0	-1.8	Specific	233.99	233.99	4	3.53	240	>FBN1 N term EGF12 swap	1	DW012721_6.2751.2751.3	controllerType=0 controllerNumber=1 scan=2751	7.9162
03864:2	1	K.GYIGTHC[+57.021]GQPVC[+57.021]ESGC[+57.021]LNGGR.C	142		C[+57]*3	1139.99	2	2278.97	2278.97	0	-0.1	Specific	41.46	41.46	41.46	1.7	240	>FBN1 N term EGF12 swap	1	DW012721_6.3510.3510.2	controllerType=0 controllerNumber=1 scan=3510	9.6304
03794:2	1	K.GYIGTHC[+57.021]GQPVC[+57.021]ESGC[+57.021]LNGGR.C	142		C[+57]*3	1139.99	2	2278.97	2278.97	0	-0.7	Specific	395.79	395.79	395.79	6.67	240	>FBN1 N term EGF12 swap	1	DW012721_6.3457.3457.2	controllerType=0 controllerNumber=1 scan=3457	9.5111
04150:3	1	K.GYIGTHC[+57.021]GQPVC[+57.021]ESGC[+57.021]LNGGR.C	142		C[+57]*3	760.323	3	2278.95	2278.97	0	-9.5	Specific	466.38	466.38	466.38	5.9	240	>FBN1 N term EGF12 swap	1	DW012721_6.3722.3722.3	controllerType=0 controllerNumber=1 scan=3722	10.1085
03810:4	1	K.GYIGTHC[+57.021]GQPVC[+57.021]ESGC[+57.021]LNGGR.C	142		C[+57]*3	570.498	4	2278.97	2278.97	0	-1.8	Specific	474.35	474.35	474.35	5.9	240	>FBN1 N term EGF12 swap	1	DW012721_6.3468.3468.4	controllerType=0 controllerNumber=1 scan=3468	9.5367
03850:3	1	K.GYIGTHC[+57.021]GQPVC[+57.021]ESGC[+57.021]LNGGR.C	142		C[+57]*3	760.329	3	2278.97	2278.97	0	-1.6	Specific	614.69	599.18	599.18	7.93	240	>FBN1 N term EGF12 swap	1	DW012721_6.3498.3498.3	controllerType=0 controllerNumber=1 scan=3498	9.6038
03920:3	1	K.GYIGTHC[+57.021]GQPVC[+57.021]ESGC[+57.021]LNGGR.C	142		C[+57]*3	760.329	3	2278.97	2278.97	0	-1	Specific	616.6	616.6	616.6	7.93	240	>FBN1 N term EGF12 swap	1	DW012721_6.3553.3553.3	controllerType=0 controllerNumber=1 scan=3553	9.7246
03779:3	1	K.GYIGTHC[+57.021]GQPVC[+57.021]ESGC[+57.021]LNGGR.C	142		C[+57]*3	760.329	3	2278.97	2278.97	0	-1.1	Specific	629.63	627.76	627.76	7.93	240	>FBN1 N term EGF12 swap	1	DW012721_6.3445.3445.3	controllerType=0 controllerNumber=1 scan=3445	9.4851
03960:2	1	K.GYIGTHC[+57.021]GQPVC[+57.021]ESGC[+57.021]LN[+0.984]GGR.C	142		C[+57]*3, N[+1]	1140.49	2	2279.96	2279.96	0	1.9	Specific	166.23	166.23	166.23	1.62	240	>FBN1 N term EGF12 swap	1	DW012721_6.3581.3581.2	controllerType=0 controllerNumber=1 scan=3581	9.7871
04256:3	1	K.GYIGTHC[+57.021]GQPVC[+57.021]ESGC[+57.021]LN[+0.984]GGR.C	142		C[+57]*3, N[+1]	760.658	3	2279.96	2279.96	0	0.4	Specific	361.66	361.66	361.66	4.55	240	>FBN1 N term EGF12 swap	1	DW012721_6.3804.3804.3	controllerType=0 controllerNumber=1 scan=3804	10.2948
04151:3	1	K.GYIGTHC[+57.021]GQPVC[+57.021]ESGC[+57.021]LN[+0.984]GGR.C	142		C[+57]*3, N[+1]	760.657	3	2279.96	2279.96	0	-1	Specific	518.23	518.23	518.23	7.1	240	>FBN1 N term EGF12 swap	1	DW012721_6.3722.3722.3	controllerType=0 controllerNumber=1 scan=3722	10.1085
04068:3	1	K.GYIGTHC[+57.021]GQPVC[+57.021]ESGC[+57.021]LN[+0.984]GGR.C	142		C[+57]*3, N[+1]	760.658	3	2279.96	2279.96	0	-0.3	Specific	603.89	603.89	603.89	8.79	240	>FBN1 N term EGF12 swap	1	DW012721_6.3663.3663.3	controllerType=0 controllerNumber=1 scan=3663	9.9726
03996:3	1	K.GYIGTHC[+57.021]GQPVC[+57.021]ESGC[+57.021]LN[+0.984]GGR.C	142		C[+57]*3, N[+1]	760.657	3	2279.96	2279.96	0	-1.1	Specific	610.03	536.53	536.53	8.79	240	>FBN1 N term EGF12 swap	1	DW012721_6.3608.3608.3	controllerType=0 controllerNumber=1 scan=3608	9.8473
04755:2	1	R.C[+57.021]AC[+57.021]TYGFTGPQC[+57.021]ER.D	169		C[+57]*3	853.842	2	1706.68	1706.67	0	2.3	Specific	268.33	268.33	268.33	2.79	240	>FBN1 N term EGF12 swap	1	DW012721_6.4210.4210.2	controllerType=0 controllerNumber=1 scan=4210	11.1924
04673:2	1	R.C[+57.021]AC[+57.021]TYGFTGPQC[+57.021]ER.D	169		C[+57]*3	853.839	2	1706.67	1706.67	0	-0.5	Specific	356.2	329.61	329.61	5.72	240	>FBN1 N term EGF12 swap	1	DW012721_6.4141.4141.2	controllerType=0 controllerNumber=1 scan=4141	11.0337
04599:3	1	R.C[+57.021]AC[+57.021]TYGFTGPQC[+57.021]ER.D	169		C[+57]*3	569.561	3	1706.67	1706.67	0	-1.7	Specific	371.64	329.98	329.98	4.82	240	>FBN1 N term EGF12 swap	1	DW012721_6.4078.4078.3	controllerType=0 controllerNumber=1 scan=4078	10.8965
04457:3	1	R.C[+57.021]AC[+57.021]TYGFTGPQC[+57.021]ER.D	169		C[+57]*3	569.561	3	1706.67	1706.67	0	-1.5	Specific	399.7	330.81	330.81	4.82	240	>FBN1 N term EGF12 swap	1	DW012721_6.3962.3962.3	controllerType=0 controllerNumber=1 scan=3962	10.6489
04522:3	1	R.C[+57.021]AC[+57.021]TYGFTGPQC[+57.021]ER.D	169		C[+57]*3	569.561	3	1706.67	1706.67	0	-1.5	Specific	435.13	354.81	354.81	5.02	240	>FBN1 N term EGF12 swap	1	DW012721_6.4015.4015.3	controllerType=0 controllerNumber=1 scan=4015	10.7676
04606:2	1	R.C[+57.021]AC[+57.021]TYGFTGPQC[+57.021]ER.D	169		C[+57]*3	853.839	2	1706.67	1706.67	0	-0.9	Specific	454.5	321.07	321.07	6.05	240	>FBN1 N term EGF12 swap	1	DW012721_6.4085.4085.2	controllerType=0 controllerNumber=1 scan=4085	10.911
04403:2	1	R.C[+57.021]AC[+57.021]TYGFTGPQC[+57.021]ER.D	169		C[+57]*3	853.838	2	1706.67	1706.67	0	-1.6	Specific	480.52	351.18	351.18	6.32	240	>FBN1 N term EGF12 swap	1	DW012721_6.3919.3919.2	controllerType=0 controllerNumber=1 scan=3919	10.5551
04536:2	1	R.C[+57.021]AC[+57.021]TYGFTGPQC[+57.021]ER.D	169		C[+57]*3	853.838	2	1706.67	1706.67	0	-1.4	Specific	504.32	321.57	321.57	5.39	240	>FBN1 N term EGF12 swap	1	DW012721_6.4026.4026.2	controllerType=0 controllerNumber=1 scan=4026	10.7892
04468:2	1	R.C[+57.021]AC[+57.021]TYGFTGPQC[+57.021]ER.D	169		C[+57]*3	853.839	2	1706.67	1706.67	0	-0.8	Specific	511.65	319.8	319.8	6.25	240	>FBN1 N term EGF12 swap	1	DW012721_6.3971.3971.2	controllerType=0 controllerNumber=1 scan=3971	10.6704
06348:2	1	R.C[+57.021][-17.027]AC[+57.021]TYGFTGPQC[+57.021]ER.D	169		C[-17][+57]*3	845.326	2	1689.65	1689.65	0	-0.1	Specific	398.11	398.11	398.11	7.02	240	>FBN1 N term EGF12 swap	1	DW012721_6.5468.5468.2	controllerType=0 controllerNumber=1 scan=5468	13.9526
06277:2	1	R.C[+57.021][-17.027]AC[+57.021]TYGFTGPQC[+57.021]ER.D	169		C[-17][+57]*3	845.325	2	1689.64	1689.65	0	-1.3	Specific	502.94	502.94	502.94	7.45	240	>FBN1 N term EGF12 swap	1	DW012721_6.5412.5412.2	controllerType=0 controllerNumber=1 scan=5412	13.8268
06205:2	1	R.C[+57.021][-17.027]AC[+57.021]TYGFTGPQC[+57.021]ER.D	169		C[-17][+57]*3	845.326	2	1689.64	1689.65	0	-0.7	Specific	515.32	506.67	506.67	7.45	240	>FBN1 N term EGF12 swap	1	DW012721_6.5359.5359.2	controllerType=0 controllerNumber=1 scan=5359	13.7043
07253:2	1	R.TGPC[+57.021]FTVISNQMC[+57.021]QGQLSGIVC[+57.021]TK.T	186		C[+57]*3	1343.63	2	2686.25	2686.25	0	0.4	Specific	64.83	64.83	64.83	1.86	240	>FBN1 N term EGF12 swap	1	DW012721_6.6204.6204.2	controllerType=0 controllerNumber=1 scan=6204	15.6343
07634:3	1	R.TGPC[+57.021]FTVISNQMC[+57.021]QGQLSGIVC[+57.021]TK.T	186		C[+57]*3	896.087	3	2686.25	2686.25	0	0	Specific	229.85	229.85	229.85	3.02	240	>FBN1 N term EGF12 swap	1	DW012721_6.6521.6521.3	controllerType=0 controllerNumber=1 scan=6521	16.365
07562:3	1	R.TGPC[+57.021]FTVISNQMC[+57.021]QGQLSGIVC[+57.021]TK.T	186		C[+57]*3	896.087	3	2686.25	2686.25	0	0.6	Specific	303.41	303.41	303.41	3.76	240	>FBN1 N term EGF12 swap	1	DW012721_6.6463.6463.3	controllerType=0 controllerNumber=1 scan=6463	16.2316
07494:3	1	R.TGPC[+57.021]FTVISNQMC[+57.021]QGQLSGIVC[+57.021]TK.T	186		C[+57]*3	896.085	3	2686.24	2686.25	0	-1.8	Specific	334.91	334.91	334.91	4.51	240	>FBN1 N term EGF12 swap	1	DW012721_6.6403.6403.3	controllerType=0 controllerNumber=1 scan=6403	16.0928
07194:2	1	R.TGPC[+57.021]FTVISNQMC[+57.021]QGQLSGIVC[+57.021]TK.T	186		C[+57]*3	1343.63	2	2686.24	2686.25	0	-0.3	Specific	356.72	356.72	356.72	5.45	240	>FBN1 N term EGF12 swap	1	DW012721_6.6151.6151.2	controllerType=0 controllerNumber=1 scan=6151	15.5097
07428:3	1	R.TGPC[+57.021]FTVISNQMC[+57.021]QGQLSGIVC[+57.021]TK.T	186		C[+57]*3	896.085	3	2686.24	2686.25	0	-2.5	Specific	466.04	466.04	466.04	6.9	240	>FBN1 N term EGF12 swap	1	DW012721_6.6349.6349.3	controllerType=0 controllerNumber=1 scan=6349	15.9662
07240:4	1	R.TGPC[+57.021]FTVISNQMC[+57.021]QGQLSGIVC[+57.021]TK.T	186		C[+57]*3	672.316	4	2686.24	2686.25	0	-1.4	Specific	474.75	474.75	474.75	6.04	240	>FBN1 N term EGF12 swap	1	DW012721_6.6193.6193.4	controllerType=0 controllerNumber=1 scan=6193	15.6085
07292:3	1	R.TGPC[+57.021]FTVISNQMC[+57.021]QGQLSGIVC[+57.021]TK.T	186		C[+57]*3	896.086	3	2686.24	2686.25	0	-0.7	Specific	538.09	538.09	538.09	7.11	240	>FBN1 N term EGF12 swap	1	DW012721_6.6239.6239.3	controllerType=0 controllerNumber=1 scan=6239	15.7119
07362:3	1	R.TGPC[+57.021]FTVISNQMC[+57.021]QGQLSGIVC[+57.021]TK.T	186		C[+57]*3	896.086	3	2686.24	2686.25	0	-1.1	Specific	560.49	560.49	560.49	7.79	240	>FBN1 N term EGF12 swap	1	DW012721_6.6292.6292.3	controllerType=0 controllerNumber=1 scan=6292	15.8355
07180:4	1	R.TGPC[+57.021]FTVISNQMC[+57.021]QGQLSGIVC[+57.021]TK.T	186		C[+57]*3	672.316	4	2686.24	2686.25	0	-1.4	Specific	562.83	562.83	562.83	7.79	240	>FBN1 N term EGF12 swap	1	DW012721_6.6141.6141.4	controllerType=0 controllerNumber=1 scan=6141	15.487
07227:3	1	R.TGPC[+57.021]FTVISNQMC[+57.021]QGQLSGIVC[+57.021]TK.T	186		C[+57]*3	896.086	3	2686.24	2686.25	0	-0.9	Specific	605.13	605.13	605.13	8.79	240	>FBN1 N term EGF12 swap	1	DW012721_6.6182.6182.3	controllerType=0 controllerNumber=1 scan=6182	15.5824
07171:3	1	R.TGPC[+57.021]FTVISNQMC[+57.021]QGQLSGIVC[+57.021]TK.T	186		C[+57]*3	896.086	3	2686.24	2686.25	0	-1.2	Specific	618.39	618.39	618.39	8.79	240	>FBN1 N term EGF12 swap	1	DW012721_6.6132.6132.3	controllerType=0 controllerNumber=1 scan=6132	15.4655
06572:3	1	R.TGPC[+57.021]FTVISN[+15.995]QMC[+57.021]QGQLSGIVC[+57.021]TK.T	186		C[+57]*3, N[+16]	901.417	3	2702.24	2702.24	0	-1.9	Specific	147.44	147.44	4	2.02	240	>FBN1 N term EGF12 swap	1	DW012721_6.5651.5651.3	controllerType=0 controllerNumber=1 scan=5651	14.3698
06985:3	1	R.TGPC[+57.021]FTVISN[+15.995]QMC[+57.021]QGQLSGIVC[+57.021]TK.T	186		C[+57]*3, N[+16]	901.418	3	2702.24	2702.24	0	-0.2	Specific	232.12	232.12	4	3.02	240	>FBN1 N term EGF12 swap	1	DW012721_6.5981.5981.3	controllerType=0 controllerNumber=1 scan=5981	15.125
07083:3	1	R.TGPC[+57.021]FTVISN[+15.995]QMC[+57.021]QGQLSGIVC[+57.021]TK.T	186		C[+57]*3, N[+16]	901.416	3	2702.23	2702.24	0	-2.1	Specific	382.58	382.58	4	6.67	240	>FBN1 N term EGF12 swap	1	DW012721_6.6066.6066.3	controllerType=0 controllerNumber=1 scan=6066	15.3135
07176:3	1	R.TGPC[+57.021]FTVISN[+15.995]QMC[+57.021]QGQLSGIVC[+57.021]TK.T	186		C[+57]*3, N[+16]	901.418	3	2702.24	2702.24	0	-0.6	Specific	443.83	443.83	4	6.9	240	>FBN1 N term EGF12 swap	1	DW012721_6.6136.6136.3	controllerType=0 controllerNumber=1 scan=6136	15.4742
03328:2	1	K.TLC[+57.021]C[+57.021]ATVGR.A	210		C[+57]*2	519.247	2	1037.49	1037.49	0	0	Specific	242.42	242.42	242.42	2.87	240	>FBN1 N term EGF12 swap	1	DW012721_6.3087.3087.4	controllerType=0 controllerNumber=1 scan=3087	8.6954
03243:2	1	K.TLC[+57.021]C[+57.021]ATVGR.A	210		C[+57]*2	519.246	2	1037.48	1037.49	0	-1.7	Specific	364.54	364.54	364.54	4.89	240	>FBN1 N term EGF12 swap	1	DW012721_6.3019.3019.2	controllerType=0 controllerNumber=1 scan=3019	8.5397
03153:2	1	K.TLC[+57.021]C[+57.021]ATVGR.A	210		C[+57]*2	519.246	2	1037.48	1037.49	0	-2.3	Specific	387.5	387.5	387.5	6.02	240	>FBN1 N term EGF12 swap	1	DW012721_6.2952.2952.2	controllerType=0 controllerNumber=1 scan=2952	8.3849
03075:2	1	K.TLC[+57.021]C[+57.021]ATVGR.A	210		C[+57]*2	519.246	2	1037.48	1037.49	0	-1.5	Specific	428.32	428.32	428.32	7.15	240	>FBN1 N term EGF12 swap	1	DW012721_6.2894.2894.2	controllerType=0 controllerNumber=1 scan=2894	8.2498
02943:2	1	K.TLC[+57.021]C[+57.021]ATVGR.A	210		C[+57]*2	519.246	2	1037.49	1037.49	0	-1.2	Specific	440.1	440.1	440.1	6.38	240	>FBN1 N term EGF12 swap	1	DW012721_6.2786.2786.2	controllerType=0 controllerNumber=1 scan=2786	7.9972
03007:2	1	K.TLC[+57.021]C[+57.021]ATVGR.A	210		C[+57]*2	519.246	2	1037.48	1037.49	0	-1.7	Specific	442.39	442.39	442.39	6.38	240	>FBN1 N term EGF12 swap	1	DW012721_6.2838.2838.2	controllerType=0 controllerNumber=1 scan=2838	8.1205
04333:2	1	R.RGFIPNIR.T	236			486.789	2	972.571	972.574	0	-3	Specific	450.84	368.11	368.11	5.12	240	>FBN1 N term EGF12 swap	1	DW012721_6.3863.3863.2	controllerType=0 controllerNumber=1 scan=3863	10.4318
04159:2	1	R.RGFIPNIR.T	236			486.789	2	972.571	972.574	0	-3	Specific	531.3	309.07	309.07	4.98	240	>FBN1 N term EGF12 swap	1	DW012721_6.3731.3731.2	controllerType=0 controllerNumber=1 scan=3731	10.1298
04230:2	1	R.RGFIPNIR.T	236			486.79	2	972.572	972.574	0	-1.9	Specific	560.12	364.91	364.91	7.01	240	>FBN1 N term EGF12 swap	1	DW012721_6.3785.3785.2	controllerType=0 controllerNumber=1 scan=3785	10.2529
05512:2	1	R.GFIPNIR.T	237			408.739	2	816.471	816.473	0	-2.6	Specific	250.92	81.29	81.29	2.22	240	>FBN1 N term EGF12 swap	1	DW012721_6.4821.4821.2	controllerType=0 controllerNumber=1 scan=4821	12.491
05380:2	1	R.GFIPNIR.T	237			408.739	2	816.47	816.473	0	-2.8	Specific	251.04	117.67	117.67	2.38	240	>FBN1 N term EGF12 swap	1	DW012721_6.4708.4708.2	controllerType=0 controllerNumber=1 scan=4708	12.2529
05310:2	1	R.GFIPNIR.T	237			408.739	2	816.47	816.473	0	-2.8	Specific	254.27	88.01	88.01	2.22	240	>FBN1 N term EGF12 swap	1	DW012721_6.4656.4656.2	controllerType=0 controllerNumber=1 scan=4656	12.1384
05650:2	1	R.GFIPNIR.T	237			408.739	2	816.47	816.473	0	-2.8	Specific	264.91	119.55	119.55	2.38	240	>FBN1 N term EGF12 swap	1	DW012721_6.4937.4937.2	controllerType=0 controllerNumber=1 scan=4937	12.7407
05447:2	1	R.GFIPNIR.T	237			408.739	2	816.47	816.473	0	-3.1	Specific	266.93	146.11	146.11	2.45	240	>FBN1 N term EGF12 swap	1	DW012721_6.4764.4764.2	controllerType=0 controllerNumber=1 scan=4764	12.3708
06480:3	1	R.TGAC[+57.021]QDVDEC[+57.021]QAIPGLC[+57.021]QGGNC[+57.021]INTVGSFEC[+57.021]K.C	244		C[+57]*5	1182.5	3	3545.49	3545.49	0	0	Specific	157.06	157.06	157.06	3.43	240	>FBN1 N term EGF12 swap	1	DW012721_6.5578.5578.3	controllerType=0 controllerNumber=1 scan=5578	14.2045
06776:3	1	R.TGAC[+57.021]QDVDEC[+57.021]QAIPGLC[+57.021]QGGNC[+57.021]INTVGSFEC[+57.021]K.C	244		C[+57]*5	1182.5	3	3545.48	3545.49	0	-0.9	Specific	272.77	272.77	272.77	4.2	240	>FBN1 N term EGF12 swap	1	DW012721_6.5819.5819.3	controllerType=0 controllerNumber=1 scan=5819	14.7532
06712:3	1	R.TGAC[+57.021]QDVDEC[+57.021]QAIPGLC[+57.021]QGGNC[+57.021]INTVGSFEC[+57.021]K.C	244		C[+57]*5	1182.5	3	3545.49	3545.49	0	-0.1	Specific	329.99	329.99	329.99	5.07	240	>FBN1 N term EGF12 swap	1	DW012721_6.5766.5766.3	controllerType=0 controllerNumber=1 scan=5766	14.6319
06598:4	1	R.TGAC[+57.021]QDVDEC[+57.021]QAIPGLC[+57.021]QGGNC[+57.021]INTVGSFEC[+57.021]K.C	244		C[+57]*5	887.127	4	3545.48	3545.49	0	-0.3	Specific	480.33	480.33	480.33	6.79	240	>FBN1 N term EGF12 swap	1	DW012721_6.5674.5674.4	controllerType=0 controllerNumber=1 scan=5674	14.4208
06763:4	1	R.TGAC[+57.021]QDVDEC[+57.021]QAIPGLC[+57.021]QGGNC[+57.021]INTVGSFEC[+57.021]K.C	244		C[+57]*5	887.125	4	3545.48	3545.49	0	-1.6	Specific	524.04	524.04	524.04	6.81	240	>FBN1 N term EGF12 swap	1	DW012721_6.5809.5809.4	controllerType=0 controllerNumber=1 scan=5809	14.7303
06699:4	1	R.TGAC[+57.021]QDVDEC[+57.021]QAIPGLC[+57.021]QGGNC[+57.021]INTVGSFEC[+57.021]K.C	244		C[+57]*5	887.125	4	3545.48	3545.49	0	-1.9	Specific	536.72	536.72	536.72	6.81	240	>FBN1 N term EGF12 swap	1	DW012721_6.5756.5756.4	controllerType=0 controllerNumber=1 scan=5756	14.6083
06456:4	1	R.TGAC[+57.021]QDVDEC[+57.021]QAIPGLC[+57.021]QGGNC[+57.021]INTVGSFEC[+57.021]K.C	244		C[+57]*5	887.126	4	3545.48	3545.49	0	-0.8	Specific	574.8	574.8	574.8	7.48	240	>FBN1 N term EGF12 swap	1	DW012721_6.5557.5557.4	controllerType=0 controllerNumber=1 scan=5557	14.1565
06610:4	1	R.TGAC[+57.021]QDVDEC[+57.021]QAIPGLC[+57.021]QGGNC[+57.021]INT[+162.053]VGSFEC[+57.021]K.C	244	Hex(1)	C[+57]*5, T[+162]	927.637	4	3707.53	3707.54	0	-3.1	Specific	243.83	243.83	3.6	3.93	240	>FBN1 N term EGF12 swap	1	DW012721_6.5683.5683.4	controllerType=0 controllerNumber=1 scan=5683	14.4427
06508:3	1	R.TGAC[+57.021]QDVDEC[+57.021]QAIPGLC[+57.021]QGGNC[+57.021]INTVGS[+162.053]FEC[+57.021]K.C	244	Hex(1)	C[+57]*5, S[+162]	1236.52	3	3707.54	3707.54	0	-0.2	Specific	442.43	442.43	8.82	6.59	240	>FBN1 N term EGF12 swap	1	DW012721_6.5599.5599.3	controllerType=0 controllerNumber=1 scan=5599	14.2531
06534:4	1	R.TGAC[+57.021]QDVDEC[+57.021]QAIPGLC[+57.021]QGGNC[+57.021]INTVGS[+162.053]FEC[+57.021]K.C	244	Hex(1)	C[+57]*5, S[+162]	927.639	4	3707.54	3707.54	0	-0.8	Specific	458.3	458.3	0.47	6.59	240	>FBN1 N term EGF12 swap	1	DW012721_6.5622.5622.4	controllerType=0 controllerNumber=1 scan=5622	14.3053
06470:4	1	R.TGAC[+57.021]QDVDEC[+57.021]QAIPGLC[+57.021]QGGNC[+57.021]INTVGS[+162.053]FEC[+57.021]K.C	244	Hex(1)	C[+57]*5, S[+162]	927.64	4	3707.54	3707.54	0	-0.6	Specific	585.51	585.51	6.95	7.48	240	>FBN1 N term EGF12 swap	1	DW012721_6.5568.5568.4	controllerType=0 controllerNumber=1 scan=5568	14.1808
06604:4	1	K.LNEVSQKC[+57.021]EDIDEC[+57.021]STIPGIC[+57.021]EGGEC[+57.021]TNTVSSYFC[+57.021]K.C	282		C[+57]*5	1047.45	4	4186.77	4186.77	0	0	Specific	362.85	362.85	101.66	3.62	240	>FBN1 N term EGF12 swap	1	DW012721_6.5679.5679.4	controllerType=0 controllerNumber=1 scan=5679	14.434
07357:3	1	K.C[+57.021]EDIDEC[+57.021]STIPGIC[+57.021]EGGEC[+57.021]TNTVSSYFC[+57.021]K.C	289		C[+57]*5	1130.12	3	3388.34	3388.34	0	-1.8	Specific	271.05	271.05	252.29	4.54	240	>FBN1 N term EGF12 swap	1	DW012721_6.6288.6288.3	controllerType=0 controllerNumber=1 scan=6288	15.825
07248:2	1	K.C[+57.021]EDIDEC[+57.021]STIPGIC[+57.021]EGGEC[+57.021]TNTVSSYFC[+57.021]K.C	289		C[+57]*5	1694.67	2	3388.34	3388.34	0	-0.2	Specific	353.58	353.58	270.23	5.48	240	>FBN1 N term EGF12 swap	1	DW012721_6.6199.6199.2	controllerType=0 controllerNumber=1 scan=6199	15.6215
07290:4	1	K.C[+57.021]EDIDEC[+57.021]STIPGIC[+57.021]EGGEC[+57.021]TNTVSSYFC[+57.021]K.C	289		C[+57]*5	847.841	4	3388.34	3388.34	0	0	Specific	413.89	413.89	360.27	6.83	240	>FBN1 N term EGF12 swap	1	DW012721_6.6237.6237.4	controllerType=0 controllerNumber=1 scan=6237	15.708
07279:3	1	K.C[+57.021]EDIDEC[+57.021]STIPGIC[+57.021]EGGEC[+57.021]TNTVSSYFC[+57.021]K.C	289		C[+57]*5	1130.12	3	3388.34	3388.34	0	0.3	Specific	489.54	489.54	325.79	7.13	240	>FBN1 N term EGF12 swap	1	DW012721_6.6226.6226.3	controllerType=0 controllerNumber=1 scan=6226	15.683
07217:3	1	K.C[+57.021]EDIDEC[+57.021]STIPGIC[+57.021]EGGEC[+57.021]TNTVSSYFC[+57.021]K.C	289		C[+57]*5	1130.12	3	3388.34	3388.34	0	-0.2	Specific	512.62	496.63	342.75	7.13	240	>FBN1 N term EGF12 swap	1	DW012721_6.6173.6173.3	controllerType=0 controllerNumber=1 scan=6173	15.5609
07230:4	1	K.C[+57.021]EDIDEC[+57.021]STIPGIC[+57.021]EGGEC[+57.021]TNTVSSYFC[+57.021]K.C	289		C[+57]*5	847.84	4	3388.34	3388.34	0	-0.7	Specific	591.48	591.48	504.08	7.82	240	>FBN1 N term EGF12 swap	1	DW012721_6.6184.6184.4	controllerType=0 controllerNumber=1 scan=6184	15.5866
08491:3	1	K.C[+57.021][-17.027]EDIDEC[+57.021]STIPGIC[+57.021]EGGEC[+57.021]TNTVSSYFC[+57.021]K.C	289		C[-17][+57]*5	1124.44	3	3371.32	3371.32	0	0.2	Specific	367.36	345.51	345.51	5.58	240	>FBN1 N term EGF12 swap	1	DW012721_6.7199.7199.3	controllerType=0 controllerNumber=1 scan=7199	17.9518
04334:3	1	K.C[+57.021]PPGFYTSPDGTR.C	318		C[+57]	485.549	3	1454.63	1454.64	0	-2.5	Specific	121.53	54.44	54.44	1.66	240	>FBN1 N term EGF12 swap	1	DW012721_6.3863.3863.2	controllerType=0 controllerNumber=1 scan=3863	10.4318
04416:3	1	K.C[+57.021]PPGFYTSPDGTR.C	318		C[+57]	485.55	3	1454.63	1454.64	0	-2.1	Specific	403.82	360.2	360.2	4.48	240	>FBN1 N term EGF12 swap	1	DW012721_6.3931.3931.3	controllerType=0 controllerNumber=1 scan=3931	10.5804
04348:3	1	K.C[+57.021]PPGFYTSPDGTR.C	318		C[+57]	485.549	3	1454.63	1454.64	0	-2.1	Specific	484.19	420.36	420.36	6.58	240	>FBN1 N term EGF12 swap	1	DW012721_6.3875.3875.3	controllerType=0 controllerNumber=1 scan=3875	10.4574
04278:2	1	K.C[+57.021]PPGFYTSPDGTR.C	318		C[+57]	727.822	2	1454.64	1454.64	0	-0.3	Specific	517.07	493.36	493.36	7.45	240	>FBN1 N term EGF12 swap	1	DW012721_6.3820.3820.2	controllerType=0 controllerNumber=1 scan=3820	10.333
04686:2	1	K.C[+57.021]PPGFYTSPDGTR.C	318		C[+57]	727.821	2	1454.64	1454.64	0	-1.2	Specific	525.33	512.09	512.09	7.46	240	>FBN1 N term EGF12 swap	1	DW012721_6.4152.4152.2	controllerType=0 controllerNumber=1 scan=4152	11.0588
04482:2	1	K.C[+57.021]PPGFYTSPDGTR.C	318		C[+57]	727.821	2	1454.63	1454.64	0	-1.7	Specific	584.1	498.63	498.63	8.14	240	>FBN1 N term EGF12 swap	1	DW012721_6.3983.3983.2	controllerType=0 controllerNumber=1 scan=3983	10.6972
04413:2	1	K.C[+57.021]PPGFYTSPDGTR.C	318		C[+57]	727.821	2	1454.64	1454.64	0	-1.2	Specific	584.92	505.12	505.12	8.14	240	>FBN1 N term EGF12 swap	1	DW012721_6.3928.3928.2	controllerType=0 controllerNumber=1 scan=3928	10.5755
04617:2	1	K.C[+57.021]PPGFYTSPDGTR.C	318		C[+57]	727.821	2	1454.64	1454.64	0	-1.2	Specific	601.02	520.57	520.57	9.14	240	>FBN1 N term EGF12 swap	1	DW012721_6.4096.4096.2	controllerType=0 controllerNumber=1 scan=4096	10.9342
04345:2	1	K.C[+57.021]PPGFYTSPDGTR.C	318		C[+57]	727.821	2	1454.63	1454.64	0	-1.3	Specific	615.39	568.78	568.78	9.14	240	>FBN1 N term EGF12 swap	1	DW012721_6.3872.3872.2	controllerType=0 controllerNumber=1 scan=3872	10.4532
04551:2	1	K.C[+57.021]PPGFYTSPDGTR.C	318		C[+57]	727.821	2	1454.63	1454.64	0	-1.5	Specific	626.32	548.76	548.76	9.14	240	>FBN1 N term EGF12 swap	1	DW012721_6.4038.4038.2	controllerType=0 controllerNumber=1 scan=4038	10.8135
06669:2	1	K.C[+57.021][-17.027]PPGFYTSPDGTR.C	318		C[-17][+57]	719.308	2	1437.61	1437.61	0	-0.4	Specific	477.11	477.11	477.11	7.25	240	>FBN1 N term EGF12 swap	1	DW012721_6.5729.5729.2	controllerType=0 controllerNumber=1 scan=5729	14.5466
06523:2	1	K.C[+57.021][-17.027]PPGFYTSPDGTR.C	318		C[-17][+57]	719.308	2	1437.61	1437.61	0	-1.5	Specific	523.95	516.48	516.48	7.46	240	>FBN1 N term EGF12 swap	1	DW012721_6.5611.5611.2	controllerType=0 controllerNumber=1 scan=5611	14.2795
06459:2	1	K.C[+57.021][-17.027]PPGFYTSPDGTR.C	318		C[-17][+57]	719.308	2	1437.61	1437.61	0	-1.3	Specific	553.37	523.39	523.39	7.46	240	>FBN1 N term EGF12 swap	1	DW012721_6.5559.5559.2	controllerType=0 controllerNumber=1 scan=5559	14.1608
06587:2	1	K.C[+57.021][-17.027]PPGFYTSPDGTR.C	318		C[-17][+57]	719.308	2	1437.61	1437.61	0	-1.1	Specific	557.65	536.39	536.39	7.46	240	>FBN1 N term EGF12 swap	1	DW012721_6.5667.5667.2	controllerType=0 controllerNumber=1 scan=5667	14.4062
05227:2	1	R.C[+57.021]IDVRPGYC[+57.021]YTALTNGR.C	331		C[+57]*2	1008.47	2	2015.94	2015.94	0	-0.7	Specific	651.01	549.97	549.97	10.31	240	>FBN1 N term EGF12 swap	1	DW012721_6.4587.4587.2	controllerType=0 controllerNumber=1 scan=4587	11.9936
05160:2	1	R.C[+57.021]IDVRPGYC[+57.021]YTALTNGR.C	331		C[+57]*2	1008.47	2	2015.94	2015.94	0	-0.5	Specific	681.65	582.79	582.79	10.31	240	>FBN1 N term EGF12 swap	1	DW012721_6.4535.4535.2	controllerType=0 controllerNumber=1 scan=4535	11.8825
05150:3	1	R.C[+57.021]IDVRPGYC[+57.021]YTALTNGR.C	331		C[+57]*2	672.651	3	2015.94	2015.94	0	-1.5	Specific	733.62	729.65	729.65	11.31	240	>FBN1 N term EGF12 swap	1	DW012721_6.4526.4526.3	controllerType=0 controllerNumber=1 scan=4526	11.8626
05212:3	1	R.C[+57.021]IDVRPGYC[+57.021]YTALTNGR.C	331		C[+57]*2	672.651	3	2015.94	2015.94	0	-2	Specific	740.67	740.67	740.67	11.31	240	>FBN1 N term EGF12 swap	1	DW012721_6.4576.4576.3	controllerType=0 controllerNumber=1 scan=4576	11.9712
05366:2	1	R.C[+57.021]IDVRPGYC[+57.021]YTALTN[+0.984]GR.C	331		C[+57]*2, N[+1]	1008.96	2	2016.92	2016.93	0	-2.1	Specific	395.46	359.97	359.97	5.21	240	>FBN1 N term EGF12 swap	1	DW012721_6.4698.4698.2	controllerType=0 controllerNumber=1 scan=4698	12.2313
06927:2	1	R.C[+57.021][-17.027]IDVRPGYC[+57.021]YTALTNGR.C	331		C[-17][+57]*2	999.961	2	1998.92	1998.92	0	-0.4	Specific	404.89	404.89	404.89	6.32	240	>FBN1 N term EGF12 swap	1	DW012721_6.5935.5935.2	controllerType=0 controllerNumber=1 scan=5935	15.0195
06924:3	1	R.C[+57.021][-17.027]IDVRPGYC[+57.021]YTALTNGR.C	331		C[-17][+57]*2	666.977	3	1998.92	1998.92	0	0.4	Specific	490.22	490.22	490.22	6.76	240	>FBN1 N term EGF12 swap	1	DW012721_6.5933.5933.3	controllerType=0 controllerNumber=1 scan=5933	15.0152
06847:3	1	R.C[+57.021][-17.027]IDVRPGYC[+57.021]YTALTNGR.C	331		C[-17][+57]*2	666.976	3	1998.91	1998.92	0	-2	Specific	508.46	508.46	508.46	7.62	240	>FBN1 N term EGF12 swap	1	DW012721_6.5876.5876.3	controllerType=0 controllerNumber=1 scan=5876	14.8844
05294:2	1	R.C[+57.021]IDVRPGYC[+57.021]YTALTN[+0.984]GR.C	331		C[+57]*2, N[+1]	1008.97	2	2016.93	2016.93	0	-0.5	Specific	551.9	430.81	430.81	6.77	240	>FBN1 N term EGF12 swap	1	DW012721_6.4643.4643.2	controllerType=0 controllerNumber=1 scan=4643	12.1115
05487:3	1	R.C[+57.021]IDVRPGYC[+57.021]YTALTN[+0.984]GR.C	331		C[+57]*2, N[+1]	672.98	3	2016.92	2016.93	0	-1	Specific	572.89	495.65	495.65	7.45	240	>FBN1 N term EGF12 swap	1	DW012721_6.4799.4799.3	controllerType=0 controllerNumber=1 scan=4799	12.4434
05418:3	1	R.C[+57.021]IDVRPGYC[+57.021]YTALTN[+0.984]GR.C	331		C[+57]*2, N[+1]	672.979	3	2016.92	2016.93	0	-2.4	Specific	600.68	556.25	556.25	9.31	240	>FBN1 N term EGF12 swap	1	DW012721_6.4741.4741.3	controllerType=0 controllerNumber=1 scan=4741	12.3222
06849:2	1	R.C[+57.021][-17.027]IDVRPGYC[+57.021]YTALTNGR.C	331		C[-17][+57]*2	999.96	2	1998.91	1998.92	0	-1.2	Specific	613.33	613.33	613.33	9.31	240	>FBN1 N term EGF12 swap	1	DW012721_6.5877.5877.2	controllerType=0 controllerNumber=1 scan=5877	14.8866
05282:3	1	R.C[+57.021]IDVRPGYC[+57.021]YTALTN[+0.984]GR.C	331		C[+57]*2, N[+1]	672.98	3	2016.92	2016.93	0	-1.3	Specific	617.17	557.41	557.41	9.31	240	>FBN1 N term EGF12 swap	1	DW012721_6.4632.4632.3	controllerType=0 controllerNumber=1 scan=4632	12.0885
05349:3	1	R.C[+57.021]IDVRPGYC[+57.021]YTALTN[+0.984]GR.C	331		C[+57]*2, N[+1]	672.979	3	2016.92	2016.93	0	-1.5	Specific	682.17	625.07	625.07	10.31	240	>FBN1 N term EGF12 swap	1	DW012721_6.4686.4686.3	controllerType=0 controllerNumber=1 scan=4686	12.2053
07236:2	1	R.C[+57.021][-17.027]IDVRPGYC[+57.021]YTALTN[+0.984]GR.C	331		C[-17][+57]*2, N[+1]	1000.45	2	1999.89	1999.9	0	-3.7	Specific	226.88	161	161	2.75	240	>FBN1 N term EGF12 swap	1	DW012721_6.6188.6188.2	controllerType=0 controllerNumber=1 scan=6188	15.5953
07151:2	1	R.C[+57.021][-17.027]IDVRPGYC[+57.021]YTALTN[+0.984]GR.C	331		C[-17][+57]*2, N[+1]	1000.45	2	1999.9	1999.9	0	-1.2	Specific	413.21	351.62	351.62	5.2	240	>FBN1 N term EGF12 swap	1	DW012721_6.6117.6117.2	controllerType=0 controllerNumber=1 scan=6117	15.4309
07111:3	1	R.C[+57.021][-17.027]IDVRPGYC[+57.021]YTALTN[+0.984]GR.C	331		C[-17][+57]*2, N[+1]	667.303	3	1999.9	1999.9	0	-2.3	Specific	465.08	465.08	465.08	6.56	240	>FBN1 N term EGF12 swap	1	DW012721_6.6085.6085.3	controllerType=0 controllerNumber=1 scan=6085	15.3572
07080:2	1	R.C[+57.021][-17.027]IDVRPGYC[+57.021]YTALTN[+0.984]GR.C	331		C[-17][+57]*2, N[+1]	1000.45	2	1999.9	1999.9	0	-1.2	Specific	598.84	598.84	598.84	8.31	240	>FBN1 N term EGF12 swap	1	DW012721_6.6063.6063.2	controllerType=0 controllerNumber=1 scan=6063	15.3069
04714:2	1	R.PGYC[+57.021]YTALTNGR.C	336		C[+57]	686.818	2	1372.63	1372.63	0	-2	Specific	550.66	405.13	405.13	6.59	240	>FBN1 N term EGF12 swap	1	DW012721_6.4176.4176.2	controllerType=0 controllerNumber=1 scan=4176	11.1137
04777:2	1	R.PGYC[+57.021]YTALTNGR.C	336		C[+57]	686.818	2	1372.63	1372.63	0	-1.2	Specific	553.73	483.63	483.63	7.46	240	>FBN1 N term EGF12 swap	1	DW012721_6.4228.4228.2	controllerType=0 controllerNumber=1 scan=4228	11.2332
04979:2	1	R.PGYC[+57.021]YTALTN[+0.984]GR.C	336		C[+57], N[+1]	687.31	2	1373.61	1373.62	0	-2.1	Specific	560.86	560.86	560.86	8.14	240	>FBN1 N term EGF12 swap	1	DW012721_6.4384.4384.2	controllerType=0 controllerNumber=1 scan=4384	11.567
04879:2	1	R.PGYC[+57.021]YTALTN[+0.984]GR.C	336		C[+57], N[+1]	687.31	2	1373.61	1373.62	0	-2.4	Specific	570.07	562.15	562.15	8.14	240	>FBN1 N term EGF12 swap	1	DW012721_6.4304.4304.2	controllerType=0 controllerNumber=1 scan=4304	11.4064
03594:3	1	R.C[+57.021]SNQLPQSITK.M	348		C[+57]	425.882	3	1275.63	1275.64	0	-4.5	Specific	387.37	387.37	387.37	7.02	240	>FBN1 N term EGF12 swap	1	DW012721_6.3296.3296.3	controllerType=0 controllerNumber=1 scan=3296	9.1585
03652:2	1	R.C[+57.021]SNQLPQSITK.M	348		C[+57]	638.32	2	1275.63	1275.64	0	-2.2	Specific	562.2	562.2	562.2	8.14	240	>FBN1 N term EGF12 swap	1	DW012721_6.3344.3344.2	controllerType=0 controllerNumber=1 scan=3344	9.2671
03583:2	1	R.C[+57.021]SNQLPQSITK.M	348		C[+57]	638.321	2	1275.63	1275.64	0	-1.5	Specific	563.82	563.82	563.82	8.14	240	>FBN1 N term EGF12 swap	1	DW012721_6.3289.3289.2	controllerType=0 controllerNumber=1 scan=3289	9.144
03518:2	1	R.C[+57.021]SNQLPQSITK.M	348		C[+57]	638.32	2	1275.63	1275.64	0	-2	Specific	613.86	613.86	613.86	9.14	240	>FBN1 N term EGF12 swap	1	DW012721_6.3236.3236.2	controllerType=0 controllerNumber=1 scan=3236	9.0276
05381:2	1	R.C[+57.021][-17.027]SNQLPQSITK.M	348		C[-17][+57]	629.807	2	1258.61	1258.61	0	-2.2	Specific	496.39	491.58	491.58	7.45	240	>FBN1 N term EGF12 swap	1	DW012721_6.4709.4709.2	controllerType=0 controllerNumber=1 scan=4709	12.2541
05312:2	1	R.C[+57.021][-17.027]SNQLPQSITK.M	348		C[-17][+57]	629.807	2	1258.61	1258.61	0	-2.1	Specific	529.21	529.21	529.21	7.46	240	>FBN1 N term EGF12 swap	1	DW012721_6.4657.4657.2	controllerType=0 controllerNumber=1 scan=4657	12.1395
06540:4	1	K.[+28.031]MQC[+57.021]C[+57.021]C[+57.021]DAGRC[+57.021]WS[+294.095]PGVT[+426.137]VAPEMC[+57.021]PIR.A	359	Hex(1)Pent(1),Hex(1)Pent(2)	.[28], C[+57]*5, S[+294], T[+426]	937.376	4	3746.48	3746.5	0	-4.7	Specific	84.17	84.17	0	1.74	240	>FBN1 N term EGF12 swap	1	DW012721_6.5626.5626.2	controllerType=0 controllerNumber=1 scan=5626	14.314
06757:3	1	R.C[+57.021]WSPGVTVAPEMC[+57.021]PIR.A	368		C[+57]*2	620.624	3	1859.86	1859.86	0	-2.2	Specific	403.24	403.24	403.24	6.32	240	>FBN1 N term EGF12 swap	1	DW012721_6.5803.5803.3	controllerType=0 controllerNumber=1 scan=5803	14.7158
06717:2	1	R.C[+57.021]WSPGVTVAPEMC[+57.021]PIR.A	368		C[+57]*2	930.433	2	1859.86	1859.86	0	-1	Specific	417.58	417.58	417.58	7.32	240	>FBN1 N term EGF12 swap	1	DW012721_6.5770.5770.2	controllerType=0 controllerNumber=1 scan=5770	14.6406
06575:2	1	R.C[+57.021]WSPGVTVAPEMC[+57.021]PIR.A	368		C[+57]*2	930.433	2	1859.86	1859.86	0	-0.7	Specific	491.87	481.69	481.69	7.62	240	>FBN1 N term EGF12 swap	1	DW012721_6.5655.5655.2	controllerType=0 controllerNumber=1 scan=5655	14.3793
06574:3	1	R.C[+57.021]WSPGVTVAPEMC[+57.021]PIR.A	368		C[+57]*2	620.624	3	1859.86	1859.86	0	-1.5	Specific	518.8	507.99	507.99	7.62	240	>FBN1 N term EGF12 swap	1	DW012721_6.5654.5654.3	controllerType=0 controllerNumber=1 scan=5654	14.3781
06510:2	1	R.C[+57.021]WSPGVTVAPEMC[+57.021]PIR.A	368		C[+57]*2	930.434	2	1859.86	1859.86	0	0	Specific	529.9	472.11	472.11	7.64	240	>FBN1 N term EGF12 swap	1	DW012721_6.5601.5601.2	controllerType=0 controllerNumber=1 scan=5601	14.2575
06650:2	1	R.C[+57.021]WSPGVTVAPEMC[+57.021]PIR.A	368		C[+57]*2	930.433	2	1859.86	1859.86	0	-1	Specific	530.3	501.45	501.45	7.64	240	>FBN1 N term EGF12 swap	1	DW012721_6.5713.5713.2	controllerType=0 controllerNumber=1 scan=5713	14.5108
06511:3	1	R.C[+57.021]WSPGVTVAPEMC[+57.021]PIR.A	368		C[+57]*2	620.624	3	1859.86	1859.86	0	-1.1	Specific	535.52	490.49	490.49	7.64	240	>FBN1 N term EGF12 swap	1	DW012721_6.5602.5602.3	controllerType=0 controllerNumber=1 scan=5602	14.2591
06649:3	1	R.C[+57.021]WSPGVTVAPEMC[+57.021]PIR.A	368		C[+57]*2	620.624	3	1859.86	1859.86	0	-1.7	Specific	552.72	521.32	521.32	7.64	240	>FBN1 N term EGF12 swap	1	DW012721_6.5712.5712.3	controllerType=0 controllerNumber=1 scan=5712	14.5086
08666:3	1	R.C[+57.021][-17.027]WSPGVTVAPEMC[+57.021]PIR.A	368		C[-17][+57]*2	614.948	3	1842.83	1842.83	0	-2.4	Specific	68.21	68.21	68.21	1.75	240	>FBN1 N term EGF12 swap	1	DW012721_6.7340.7340.3	controllerType=0 controllerNumber=1 scan=7340	18.2801
06284:2	1	R.C[+57.021]WSPGVTVAPEM[+15.995]C[+57.021]PIR.A	368		C[+57]*2, M[+16]	938.428	2	1875.85	1875.86	0	-3.4	Specific	157.64	157.64	157.64	2.16	240	>FBN1 N term EGF12 swap	1	DW012721_6.5417.5417.3	controllerType=0 controllerNumber=1 scan=5417	13.8368
06351:2	1	R.C[+57.021]WSPGVTVAPEM[+15.995]C[+57.021]PIR.A	368		C[+57]*2, M[+16]	938.432	2	1875.86	1875.86	0	0.5	Specific	182.25	182.25	182.25	2.56	240	>FBN1 N term EGF12 swap	1	DW012721_6.5470.5470.2	controllerType=0 controllerNumber=1 scan=5470	13.957
06539:2	1	R.C[+57.021]WSPGVTVAPEM[+15.995]C[+57.021]PIR.A	368		C[+57]*2, M[+16]	938.431	2	1875.85	1875.86	0	-0.5	Specific	202.44	202.44	23.48	2.66	240	>FBN1 N term EGF12 swap	1	DW012721_6.5626.5626.2	controllerType=0 controllerNumber=1 scan=5626	14.314
06413:2	1	R.C[+57.021]WSPGVTVAPEM[+15.995]C[+57.021]PIR.A	368		C[+57]*2, M[+16]	938.43	2	1875.85	1875.86	0	-1.2	Specific	254.58	254.58	254.58	3.75	240	>FBN1 N term EGF12 swap	1	DW012721_6.5523.5523.2	controllerType=0 controllerNumber=1 scan=5523	14.0779
05704:2	1	R.C[+57.021]WSPGVTVAPEM[+15.995]C[+57.021]PIR.A	368		C[+57]*2, M[+16]	938.431	2	1875.85	1875.86	0	-0.1	Specific	259.44	259.44	259.44	4.03	240	>FBN1 N term EGF12 swap	1	DW012721_6.4977.4977.2	controllerType=0 controllerNumber=1 scan=4977	12.8329
06242:3	1	R.C[+57.021]WSPGVTVAPEM[+15.995]C[+57.021]PIR.A	368		C[+57]*2, M[+16]	625.956	3	1875.85	1875.86	0	-1.4	Specific	283.61	283.61	283.61	3.75	240	>FBN1 N term EGF12 swap	1	DW012721_6.5385.5385.3	controllerType=0 controllerNumber=1 scan=5385	13.7634
06316:3	1	R.C[+57.021]WSPGVTVAPEM[+15.995]C[+57.021]PIR.A	368		C[+57]*2, M[+16]	625.956	3	1875.85	1875.86	0	-1.2	Specific	335.38	335.38	335.38	4.61	240	>FBN1 N term EGF12 swap	1	DW012721_6.5440.5440.3	controllerType=0 controllerNumber=1 scan=5440	13.8877
06527:3	1	R.C[+57.021]WSPGVTVAPEM[+15.995]C[+57.021]PIR.A	368		C[+57]*2, M[+16]	625.956	3	1875.85	1875.86	0	-1.6	Specific	342.39	342.39	239.58	5.1	240	>FBN1 N term EGF12 swap	1	DW012721_6.5615.5615.3	controllerType=0 controllerNumber=1 scan=5615	14.2882
06443:3	1	R.C[+57.021]WSPGVTVAPEM[+15.995]C[+57.021]PIR.A	368		C[+57]*2, M[+16]	625.956	3	1875.85	1875.86	0	-1.1	Specific	366.9	366.9	366.9	5.07	240	>FBN1 N term EGF12 swap	1	DW012721_6.5546.5546.3	controllerType=0 controllerNumber=1 scan=5546	14.1314
05700:3	1	R.C[+57.021]WSPGVTVAPEM[+15.995]C[+57.021]PIR.A	368		C[+57]*2, M[+16]	625.956	3	1875.85	1875.86	0	-0.5	Specific	408.77	375.16	375.16	6.32	240	>FBN1 N term EGF12 swap	1	DW012721_6.4974.4974.3	controllerType=0 controllerNumber=1 scan=4974	12.8265
08582:3	1	R.C[+57.021][-17.027]WSPGVTVAPEMC[+57.021]PIR.A	368		C[-17][+57]*2	614.948	3	1842.83	1842.83	0	-2.1	Specific	409.74	409.74	409.74	7.32	240	>FBN1 N term EGF12 swap	1	DW012721_6.7274.7274.3	controllerType=0 controllerNumber=1 scan=7274	18.1252
06380:3	1	R.C[+57.021]WSPGVTVAPEM[+15.995]C[+57.021]PIR.A	368		C[+57]*2, M[+16]	625.956	3	1875.85	1875.86	0	-1.7	Specific	413.01	413.01	413.01	6.32	240	>FBN1 N term EGF12 swap	1	DW012721_6.5494.5494.3	controllerType=0 controllerNumber=1 scan=5494	14.0108
08617:2	1	R.C[+57.021][-17.027]WSPGVTVAPEMC[+57.021]PIR.A	368		C[-17][+57]*2	921.92	2	1842.83	1842.83	0	-0.4	Specific	420.52	420.52	420.52	7.32	240	>FBN1 N term EGF12 swap	1	DW012721_6.7304.7304.2	controllerType=0 controllerNumber=1 scan=7304	18.1959
08557:2	1	R.C[+57.021][-17.027]WSPGVTVAPEMC[+57.021]PIR.A	368		C[-17][+57]*2	921.918	2	1842.83	1842.83	0	-2.4	Specific	450.78	450.78	450.78	7.43	240	>FBN1 N term EGF12 swap	1	DW012721_6.7251.7251.2	controllerType=0 controllerNumber=1 scan=7251	18.0735
06414:3	1	R.C[+57.021]WS[+426.137]PGVT[+511.190]VAPEM[+15.995]C[+57.021]PIR.A	368	Hex(1)Pent(2),HexNAc(1)Hex(1)Fuc(1)	C[+57]*2, M[+16], S[+426], T[+511]	938.399	3	2813.18	2813.18	0	0.4	Specific	182.33	177.81	1.2	2.99	240	>FBN1 N term EGF12 swap	1	DW012721_6.5523.5523.2	controllerType=0 controllerNumber=1 scan=5523	14.0779
09547:5	1	K.LC[+57.021]SVPMVIPGRPEYPPPPLGPIPPVLPVPPGFPPGPQIPVPRPPVEYLYPSR.E	391		C[+57]	1126.42	5	5628.06	5627.05	1	0.7	Specific	21.3	21.3	21.3	1.87	240	>FBN1 N term EGF12 swap	1	DW012721_6.8012.8012.5	controllerType=0 controllerNumber=1 scan=8012	19.8655
06851:2	1	R.VLPVNVTDYC[+57.021]QLVR.Y	447		C[+57]	838.444	2	1675.88	1675.88	0	-1.4	Specific	404.49	312.01	312.01	5.08	240	>FBN1 N term EGF12 swap	1	DW012721_6.5879.5879.2	controllerType=0 controllerNumber=1 scan=5879	14.891
06855:3	1	R.VLPVNVTDYC[+57.021]QLVR.Y	447		C[+57]	559.299	3	1675.88	1675.88	0	-1.1	Specific	434.78	331.41	331.41	5.95	240	>FBN1 N term EGF12 swap	1	DW012721_6.5882.5882.3	controllerType=0 controllerNumber=1 scan=5882	14.8975
06369:3	1	R.VLPVN[+1850.693]VTDYC[+57.021]QLVR.Y	447	HexNAc(6)Hex(3)Fuc(1)	C[+57], N[+1851]	1176.2	3	3526.58	3526.58	0	1.1	Specific	40.93	40.93	40.93	1.62	240	>FBN1 N term EGF12 swap	1	DW012721_6.5483.5483.3	controllerType=0 controllerNumber=1 scan=5483	13.9864
06393:3	1	R.VLPVN[+1809.666]VTDYC[+57.021]QLVR.Y	447	HexNAc(5)Hex(4)Fuc(1)	C[+57], N[+1810]	1162.52	3	3485.55	3485.55	0	0.9	Specific	134.81	134.81	59.94	1.88	240	>FBN1 N term EGF12 swap	1	DW012721_6.5507.5507.3	controllerType=0 controllerNumber=1 scan=5507	14.0413
06437:4	1	R.VLPVN[+1809.666]VTDYC[+57.021]QLVR.Y	447	HexNAc(5)Hex(4)Fuc(1)	C[+57], N[+1810]	872.143	4	3485.55	3485.55	0	-0.1	Specific	164.55	164.55	60.46	2.59	240	>FBN1 N term EGF12 swap	1	DW012721_6.5540.5540.4	controllerType=0 controllerNumber=1 scan=5540	14.1165
06382:3	1	R.VLPVN[+1444.534]VTDYC[+57.021]QLVR.Y	447	HexNAc(4)Hex(3)Fuc(1)	C[+57], N[+1445]	1040.81	3	3120.42	3120.42	0	0.5	Specific	237.43	237.43	73.41	4.35	240	>FBN1 N term EGF12 swap	1	DW012721_6.5496.5496.3	controllerType=0 controllerNumber=1 scan=5496	14.0152
06438:2	1	R.VLPVN[+349.137]VTDYC[+57.021]QLVR.Y	447	HexNAc(1)Fuc(1)	C[+57], N[+349]	1013.01	2	2025.02	2025.02	0	-2	Specific	257.46	257.46	48.52	4.85	240	>FBN1 N term EGF12 swap	1	DW012721_6.5541.5541.2	controllerType=0 controllerNumber=1 scan=5541	14.1187
06446:3	1	R.VLPVN[+1444.534]VTDYC[+57.021]QLVR.Y	447	HexNAc(4)Hex(3)Fuc(1)	C[+57], N[+1445]	1040.81	3	3120.42	3120.42	0	0.7	Specific	258.48	258.48	72.94	3.4	240	>FBN1 N term EGF12 swap	1	DW012721_6.5548.5548.3	controllerType=0 controllerNumber=1 scan=5548	14.1358
06378:4	1	R.VLPVN[+1996.750]VTDYC[+57.021]QLVR.Y	447	HexNAc(6)Hex(3)Fuc(2)	C[+57], N[+1997]	918.914	4	3672.63	3672.63	0	-0.3	Specific	317.49	317.49	54.82	5.37	240	>FBN1 N term EGF12 swap	1	DW012721_6.5492.5492.4	controllerType=0 controllerNumber=1 scan=5492	14.0065
06568:2	1	R.VLPVN[+349.137]VTDYC[+57.021]QLVR.Y	447	HexNAc(1)Fuc(1)	C[+57], N[+349]	1013.01	2	2025.02	2025.02	0	-1.6	Specific	394.79	366.05	60.51	5.89	240	>FBN1 N term EGF12 swap	1	DW012721_6.5648.5648.2	controllerType=0 controllerNumber=1 scan=5648	14.3639
03790:2	1	R.C[+57.021]IPTPGSYR.C	468		C[+57]	525.755	2	1050.5	1050.5	0	-1.9	Specific	361.89	211.24	211.24	3.48	240	>FBN1 N term EGF12 swap	1	DW012721_6.3455.3455.3	controllerType=0 controllerNumber=1 scan=3455	9.5077
04060:2	1	R.C[+57.021]IPTPGSYR.C	468		C[+57]	525.754	2	1050.5	1050.5	0	-2.9	Specific	373.08	295.8	295.8	4.28	240	>FBN1 N term EGF12 swap	1	DW012721_6.3657.3657.2	controllerType=0 controllerNumber=1 scan=3657	9.9577
03908:2	1	R.C[+57.021]IPTPGSYR.C	468		C[+57]	525.755	2	1050.5	1050.5	0	-1.5	Specific	401.42	269.87	269.87	4.3	240	>FBN1 N term EGF12 swap	1	DW012721_6.3543.3543.2	controllerType=0 controllerNumber=1 scan=3543	9.7021
03838:2	1	R.C[+57.021]IPTPGSYR.C	468		C[+57]	525.755	2	1050.5	1050.5	0	-1.9	Specific	402.32	279.92	279.92	4.68	240	>FBN1 N term EGF12 swap	1	DW012721_6.3489.3489.2	controllerType=0 controllerNumber=1 scan=3489	9.5825
03985:2	1	R.C[+57.021]IPTPGSYR.C	468		C[+57]	525.754	2	1050.5	1050.5	0	-2.5	Specific	404.12	269.59	269.59	4.58	240	>FBN1 N term EGF12 swap	1	DW012721_6.3600.3600.2	controllerType=0 controllerNumber=1 scan=3600	9.8282
04049:2	1	R.C[+57.021]IPT[+426.137]PGSYR.C	468	Hex(1)Pent(2)	C[+57], T[+426]	738.821	2	1476.63	1476.64	0	-4.5	Specific	62.63	62.63	5.3	1.66	240	>FBN1 N term EGF12 swap	1	DW012721_6.3649.3649.2	controllerType=0 controllerNumber=1 scan=3649	9.9385
06573:2	1	R.C[+57.021][-17.027]IPTPGSYR.C	468		C[-17][+57]	517.241	2	1033.48	1033.48	0	-1.3	Specific	318.06	318.06	318.06	4.51	240	>FBN1 N term EGF12 swap	1	DW012721_6.5652.5652.2	controllerType=0 controllerNumber=1 scan=5652	14.3719
06387:2	1	R.C[+57.021][-17.027]IPTPGSYR.C	468		C[-17][+57]	517.241	2	1033.47	1033.48	0	-2	Specific	321.97	321.97	321.97	4.44	240	>FBN1 N term EGF12 swap	1	DW012721_6.5502.5502.2	controllerType=0 controllerNumber=1 scan=5502	14.0304
06455:2	1	R.C[+57.021][-17.027]IPTPGSYR.C	468		C[-17][+57]	517.241	2	1033.48	1033.48	0	-1.8	Specific	323.48	323.48	323.48	4.72	240	>FBN1 N term EGF12 swap	1	DW012721_6.5556.5556.2	controllerType=0 controllerNumber=1 scan=5556	14.1543
03633:2	1	R.C[+57.021]IPTPGS[+162.053]YR.C	468	Hex(1)	C[+57], S[+162]	606.78	2	1212.55	1212.56	0	-2.5	Specific	343.01	343.01	21.5	4.51	240	>FBN1 N term EGF12 swap	1	DW012721_6.3328.3328.2	controllerType=0 controllerNumber=1 scan=3328	9.2302
03837:2	1	R.C[+57.021]IPTPGS[+162.053]YR.C	468	Hex(1)	C[+57], S[+162]	606.781	2	1212.55	1212.56	0	-2.1	Specific	407.93	331.81	29.14	4.67	240	>FBN1 N term EGF12 swap	1	DW012721_6.3488.3488.2	controllerType=0 controllerNumber=1 scan=3488	9.5813
03910:2	1	R.C[+57.021]IPTPGS[+162.053]YR.C	468	Hex(1)	C[+57], S[+162]	606.781	2	1212.55	1212.56	0	-1.7	Specific	408.16	320.96	19.45	4.67	240	>FBN1 N term EGF12 swap	1	DW012721_6.3545.3545.2	controllerType=0 controllerNumber=1 scan=3545	9.7059
03691:2	1	R.C[+57.021]IPTPGS[+162.053]YR.C	468	Hex(1)	C[+57], S[+162]	606.781	2	1212.55	1212.56	0	-2	Specific	413.75	294.89	38.81	4.4	240	>FBN1 N term EGF12 swap	1	DW012721_6.3377.3377.2	controllerType=0 controllerNumber=1 scan=3377	9.3388
03763:2	1	R.C[+57.021]IPTPGS[+162.053]YR.C	468	Hex(1)	C[+57], S[+162]	606.781	2	1212.55	1212.56	0	-1.6	Specific	423.51	301.27	37.34	4.82	240	>FBN1 N term EGF12 swap	1	DW012721_6.3432.3432.2	controllerType=0 controllerNumber=1 scan=3432	9.4577
04207:3	1	R.C[+57.021]IPT[+426.137]PGS[+365.132]YR.C	468	Hex(1)Pent(2),HexNAc(1)Hex(1)	C[+57], S[+365], T[+426]	614.591	3	1841.76	1841.77	0	-8.2	Specific	47.47	34.53	17.11	1.66	240	>FBN1 N term EGF12 swap	1	DW012721_6.3766.3766.3	controllerType=0 controllerNumber=1 scan=3766	10.211
06337:2	1	R.C[+57.021][-17.027]IPTPGS[+162.053]YR.C	468	Hex(1)	C[-17][+57], S[+162]	598.267	2	1195.53	1195.53	0	-2.7	Specific	265.92	265.92	18.14	3.32	240	>FBN1 N term EGF12 swap	1	DW012721_6.5460.5460.2	controllerType=0 controllerNumber=1 scan=5460	13.9334
06468:2	1	R.C[+57.021][-17.027]IPTPGS[+162.053]YR.C	468	Hex(1)	C[-17][+57], S[+162]	598.268	2	1195.53	1195.53	0	-1.7	Specific	282.49	282.49	30.48	4.1	240	>FBN1 N term EGF12 swap	1	DW012721_6.5567.5567.2	controllerType=0 controllerNumber=1 scan=5567	14.1794
06404:2	1	R.C[+57.021][-17.027]IPTPGS[+162.053]YR.C	468	Hex(1)	C[-17][+57], S[+162]	598.268	2	1195.53	1195.53	0	-1.6	Specific	298.88	298.88	36.85	3.57	240	>FBN1 N term EGF12 swap	1	DW012721_6.5515.5515.2	controllerType=0 controllerNumber=1 scan=5515	14.0586
06099:2	1	K.GFQLDLR.G	482			424.734	2	848.461	848.462	0	-1.2	Specific	312.86	312.86	312.86	4.09	240	>FBN1 N term EGF12 swap	1	DW012721_6.5281.5281.2	controllerType=0 controllerNumber=1 scan=5281	13.5272
06303:2	1	K.GFQLDLR.G	482			424.733	2	848.46	848.462	0	-3.5	Specific	313.98	313.98	313.98	4.09	240	>FBN1 N term EGF12 swap	1	DW012721_6.5430.5430.2	controllerType=0 controllerNumber=1 scan=5430	13.8665
06038:2	1	K.GFQLDLR.G	482			424.734	2	848.46	848.462	0	-2.9	Specific	314.08	314.08	314.08	3.84	240	>FBN1 N term EGF12 swap	1	DW012721_6.5230.5230.2	controllerType=0 controllerNumber=1 scan=5230	13.4118
05815:2	1	K.GFQLDLR.G	482			424.734	2	848.461	848.462	0	-2	Specific	315.76	315.76	315.76	4.37	240	>FBN1 N term EGF12 swap	1	DW012721_6.5060.5060.2	controllerType=0 controllerNumber=1 scan=5060	13.0267
05962:2	1	K.GFQLDLR.G	482			424.734	2	848.461	848.462	0	-2.2	Specific	323.97	323.97	323.97	4.44	240	>FBN1 N term EGF12 swap	1	DW012721_6.5175.5175.2	controllerType=0 controllerNumber=1 scan=5175	13.2871
05742:2	1	K.GFQLDLR.G	482			424.734	2	848.46	848.462	0	-2.5	Specific	340.58	340.58	340.58	4.92	240	>FBN1 N term EGF12 swap	1	DW012721_6.5005.5005.2	controllerType=0 controllerNumber=1 scan=5005	12.8995
05670:2	1	K.GFQLDLR.G	482			424.734	2	848.46	848.462	0	-2.5	Specific	341.3	341.3	341.3	4.79	240	>FBN1 N term EGF12 swap	1	DW012721_6.4950.4950.2	controllerType=0 controllerNumber=1 scan=4950	12.7727
05601:2	1	K.GFQLDLR.G	482			424.734	2	848.461	848.462	0	-2.1	Specific	352.78	352.78	352.78	4.51	240	>FBN1 N term EGF12 swap	1	DW012721_6.4895.4895.2	controllerType=0 controllerNumber=1 scan=4895	12.6502
05891:2	1	K.GFQLDLR.G	482			424.733	2	848.46	848.462	0	-3.2	Specific	372.99	372.99	372.99	6.15	240	>FBN1 N term EGF12 swap	1	DW012721_6.5116.5116.2	controllerType=0 controllerNumber=1 scan=5116	13.1558
05541:2	1	K.GFQLDLR.G	482			424.734	2	848.46	848.462	0	-3	Specific	373.5	373.5	373.5	5.74	240	>FBN1 N term EGF12 swap	1	DW012721_6.4842.4842.2	controllerType=0 controllerNumber=1 scan=4842	12.538
04475:4	1	R.GEC[+57.021]IDVDEC[+57.021]EKNPC[+57.021]AGGEC[+57.021]INNQGSYTC[+57.021]QC[+57.021]R.A	489		C[+57]*6	920.858	4	3680.41	3680.42	0	-3.1	Specific	384.3	384.3	384.3	6.36	240	>FBN1 N term EGF12 swap	1	DW012721_6.3976.3976.4	controllerType=0 controllerNumber=1 scan=3976	10.6812
04464:4	1	R.GEC[+57.021]IDVDEC[+57.021]EKNPC[+57.021]AGGEC[+57.021]INNQGS[+162.053]YTC[+57.021]QC[+57.021]R.A	489	Hex(1)	C[+57]*6, S[+162]	961.374	4	3842.47	3842.48	0	-0.7	Specific	432.65	432.65	2.4	6.49	240	>FBN1 N term EGF12 swap	1	DW012721_6.3967.3967.4	controllerType=0 controllerNumber=1 scan=3967	10.6598
04470:4	1	R.GEC[+57.021]IDVDEC[+57.021]EKNPC[+57.021]AGGEC[+57.021]IN[+15.995]NQGSYTC[+57.021]QC[+57.021]R.A	489		C[+57]*6, N[+16]	924.86	4	3696.42	3696.42	0	-0.4	Specific	513.8	513.65	30.58	6.79	240	>FBN1 N term EGF12 swap	1	DW012721_6.3973.3973.4	controllerType=0 controllerNumber=1 scan=3973	10.6747
04459:3	1	R.GEC[+57.021]IDVDEC[+57.021]EKNPC[+57.021]AGGEC[+57.021]INN[+15.995]QGS[+162.053]YTC[+57.021]QC[+57.021]R.A	489	Hex(1)	C[+57]*6, N[+16], S[+162]	1286.83	3	3858.47	3858.47	0	-0.5	Specific	143.36	143.36	0	1.95	240	>FBN1 N term EGF12 swap	1	DW012721_6.3963.3963.3	controllerType=0 controllerNumber=1 scan=3963	10.6511
04691:4	1	R.GEC[+57.021]IDVDEC[+57.021]EKN[+0.984]PC[+57.021]AGGEC[+57.021]INN[+15.995]QGSYTC[+57.021]QC[+57.021]R.A	489		C[+57]*6, N[+1][+16]	925.106	4	3697.4	3697.4	0	-0.4	Specific	274.02	274.02	0	3.34	240	>FBN1 N term EGF12 swap	1	DW012721_6.4156.4156.4	controllerType=0 controllerNumber=1 scan=4156	11.0675
04509:4	1	R.GEC[+57.021]IDVDEC[+57.021]EKNPC[+57.021]AGGEC[+57.021]INN[+15.995]QGS[+162.053]YTC[+57.021]QC[+57.021]R.A	489	Hex(1)	C[+57]*6, N[+16], S[+162]	965.373	4	3858.47	3858.47	0	-0.1	Specific	389.29	389.29	0	6.36	240	>FBN1 N term EGF12 swap	1	DW012721_6.4005.4005.4	controllerType=0 controllerNumber=1 scan=4005	10.7456
04449:4	1	R.GEC[+57.021]IDVDEC[+57.021]EKNPC[+57.021]AGGEC[+57.021]INN[+15.995]QGS[+162.053]YTC[+57.021]QC[+57.021]R.A	489	Hex(1)	C[+57]*6, N[+16], S[+162]	965.372	4	3858.47	3858.47	0	-1.5	Specific	455.96	455.96	2.4	6.59	240	>FBN1 N term EGF12 swap	1	DW012721_6.3956.3956.4	controllerType=0 controllerNumber=1 scan=3956	10.6355
04687:4	1	R.GEC[+57.021]IDVDEC[+57.021]EKN[+0.984]PC[+57.021]AGGEC[+57.021]INN[+15.995]QGS[+162.053]YTC[+57.021]QC[+57.021]R.A	489	Hex(1)	C[+57]*6, N[+1][+16], S[+162]	965.619	4	3859.45	3859.45	0	-0.1	Specific	251.24	251.24	0	4.2	240	>FBN1 N term EGF12 swap	1	DW012721_6.4153.4153.4	controllerType=0 controllerNumber=1 scan=4153	11.061
02994:2	1	R.AGYQSTLTR.T	520			498.758	2	996.509	996.511	0	-2.3	Specific	381.06	239.83	239.83	3.9	240	>FBN1 N term EGF12 swap	1	DW012721_6.2829.2829.2	controllerType=0 controllerNumber=1 scan=2829	8.0991
03216:2	1	R.AGYQSTLTR.T	520			498.758	2	996.509	996.511	0	-1.9	Specific	399.47	286.25	286.25	4.55	240	>FBN1 N term EGF12 swap	1	DW012721_6.2997.2997.2	controllerType=0 controllerNumber=1 scan=2997	8.4888
03133:2	1	R.AGYQSTLTR.T	520			498.758	2	996.509	996.511	0	-1.9	Specific	404.03	215.59	215.59	3.78	240	>FBN1 N term EGF12 swap	1	DW012721_6.2937.2937.2	controllerType=0 controllerNumber=1 scan=2937	8.3506
03060:2	1	R.AGYQSTLTR.T	520			498.758	2	996.509	996.511	0	-1.6	Specific	411.05	198.3	198.3	3.61	240	>FBN1 N term EGF12 swap	1	DW012721_6.2882.2882.2	controllerType=0 controllerNumber=1 scan=2882	8.2226
03546:3	1	R.TEC[+57.021]RDIDEC[+57.021]LQNGR.I	529		C[+57]*2	589.257	3	1765.76	1765.76	0	-1.9	Specific	523.57	497.64	497.64	6.25	240	>FBN1 N term EGF12 swap	1	DW012721_6.3258.3258.3	controllerType=0 controllerNumber=1 scan=3258	9.0732
03480:3	1	R.TEC[+57.021]RDIDEC[+57.021]LQNGR.I	529		C[+57]*2	589.256	3	1765.75	1765.76	0	-3	Specific	591.21	580.36	580.36	7.79	240	>FBN1 N term EGF12 swap	1	DW012721_6.3207.3207.3	controllerType=0 controllerNumber=1 scan=3207	8.9616
03524:2	1	R.TEC[+57.021]RDIDEC[+57.021]LQNGR.I	529		C[+57]*2	883.382	2	1765.76	1765.76	0	-1.6	Specific	653.22	653.22	653.22	9.79	240	>FBN1 N term EGF12 swap	1	DW012721_6.3240.3240.2	controllerType=0 controllerNumber=1 scan=3240	9.0352
03615:3	1	R.TEC[+57.021]RDIDEC[+57.021]LQN[+0.984]GR.I	529		C[+57]*2, N[+1]	589.586	3	1766.74	1766.74	0	-0.3	Specific	356.83	307.37	307.37	3.83	240	>FBN1 N term EGF12 swap	1	DW012721_6.3314.3314.3	controllerType=0 controllerNumber=1 scan=3314	9.199
03547:3	1	R.TEC[+57.021]RDIDEC[+57.021]LQN[+0.984]GR.I	529		C[+57]*2, N[+1]	589.586	3	1766.74	1766.74	0	0.1	Specific	461.22	450.09	450.09	6.04	240	>FBN1 N term EGF12 swap	1	DW012721_6.3258.3258.3	controllerType=0 controllerNumber=1 scan=3258	9.0732
03682:3	1	R.TEC[+57.021]RDIDEC[+57.021]LQN[+0.984]GR.I	529		C[+57]*2, N[+1]	589.586	3	1766.74	1766.74	0	-0.5	Specific	605.34	578.59	578.59	8.79	240	>FBN1 N term EGF12 swap	1	DW012721_6.3368.3368.3	controllerType=0 controllerNumber=1 scan=3368	9.3181
04783:2	1	R.DIDEC[+57.021]LQNGR.I	533		C[+57]	610.272	2	1219.54	1219.54	0	-0.4	Specific	304.96	304.96	304.96	3.83	240	>FBN1 N term EGF12 swap	1	DW012721_6.4232.4232.4	controllerType=0 controllerNumber=1 scan=4232	11.2416
04108:3	1	R.DIDEC[+57.021]LQNGR.I	533		C[+57]	407.183	3	1219.53	1219.54	0	-2.8	Specific	311.29	311.29	311.29	4.09	240	>FBN1 N term EGF12 swap	1	DW012721_6.3693.3693.3	controllerType=0 controllerNumber=1 scan=3693	10.0415
04663:2	1	R.DIDEC[+57.021]LQNGR.I	533		C[+57]	610.271	2	1219.54	1219.54	0	-1.3	Specific	344.41	344.41	344.41	4.51	240	>FBN1 N term EGF12 swap	1	DW012721_6.4134.4134.2	controllerType=0 controllerNumber=1 scan=4134	11.0191
04028:3	1	R.DIDEC[+57.021]LQNGR.I	533		C[+57]	407.183	3	1219.53	1219.54	0	-2.9	Specific	391.77	351.01	351.01	4.36	240	>FBN1 N term EGF12 swap	1	DW012721_6.3633.3633.3	controllerType=0 controllerNumber=1 scan=3633	9.9031
04275:2	1	R.DIDEC[+57.021]LQNGR.I	533		C[+57]	610.272	2	1219.54	1219.54	0	-0.1	Specific	416.99	416.99	416.99	5.61	240	>FBN1 N term EGF12 swap	1	DW012721_6.3818.3818.2	controllerType=0 controllerNumber=1 scan=3818	10.3287
04547:2	1	R.DIDEC[+57.021]LQNGR.I	533		C[+57]	610.271	2	1219.53	1219.54	0	-1.9	Specific	422.28	422.28	422.28	6.28	240	>FBN1 N term EGF12 swap	1	DW012721_6.4034.4034.2	controllerType=0 controllerNumber=1 scan=4034	10.804
04201:2	1	R.DIDEC[+57.021]LQNGR.I	533		C[+57]	610.271	2	1219.54	1219.54	0	-1.7	Specific	436.85	436.85	436.85	7.15	240	>FBN1 N term EGF12 swap	1	DW012721_6.3762.3762.2	controllerType=0 controllerNumber=1 scan=3762	10.2025
04131:2	1	R.DIDEC[+57.021]LQNGR.I	533		C[+57]	610.271	2	1219.54	1219.54	0	-1.8	Specific	477.81	477.81	477.81	6.24	240	>FBN1 N term EGF12 swap	1	DW012721_6.3709.3709.2	controllerType=0 controllerNumber=1 scan=3709	10.0781
04053:2	1	R.DIDEC[+57.021]LQNGR.I	533		C[+57]	610.271	2	1219.54	1219.54	0	-1.4	Specific	489.16	482.36	482.36	6.44	240	>FBN1 N term EGF12 swap	1	DW012721_6.3652.3652.2	controllerType=0 controllerNumber=1 scan=3652	9.9469
03987:2	1	R.DIDEC[+57.021]LQNGR.I	533		C[+57]	610.272	2	1219.54	1219.54	0	-0.9	Specific	517.2	496.88	496.88	7.45	240	>FBN1 N term EGF12 swap	1	DW012721_6.3602.3602.2	controllerType=0 controllerNumber=1 scan=3602	9.8324
04343:3	1	R.DIDEC[+57.021]LQN[+0.984]GR.I	533		C[+57], N[+1]	407.51	3	1220.52	1220.52	0	-5	Specific	162.27	162.27	162.27	1.87	240	>FBN1 N term EGF12 swap	1	DW012721_6.3870.3870.3	controllerType=0 controllerNumber=1 scan=3870	10.4469
04471:2	1	R.DIDEC[+57.021]LQN[+0.984]GR.I	533		C[+57], N[+1]	610.764	2	1220.52	1220.52	0	-0.5	Specific	389.03	389.03	389.03	5.74	240	>FBN1 N term EGF12 swap	1	DW012721_6.3974.3974.2	controllerType=0 controllerNumber=1 scan=3974	10.6769
04548:2	1	R.DIDEC[+57.021]LQN[+0.984]GR.I	533		C[+57], N[+1]	610.763	2	1220.52	1220.52	0	-1.7	Specific	443.86	443.86	443.86	6.24	240	>FBN1 N term EGF12 swap	1	DW012721_6.4034.4034.2	controllerType=0 controllerNumber=1 scan=4034	10.804
04664:2	1	R.DIDEC[+57.021]LQN[+0.984]GR.I	533		C[+57], N[+1]	610.763	2	1220.52	1220.52	0	-1.8	Specific	446.29	446.29	446.29	6.24	240	>FBN1 N term EGF12 swap	1	DW012721_6.4134.4134.2	controllerType=0 controllerNumber=1 scan=4134	11.0191
04417:2	1	R.DIDEC[+57.021]LQN[+0.984]GR.I	533		C[+57], N[+1]	610.762	2	1220.52	1220.52	0	-3.1	Specific	463.11	463.11	463.11	6.24	240	>FBN1 N term EGF12 swap	1	DW012721_6.3932.3932.2	controllerType=0 controllerNumber=1 scan=3932	10.5826
04346:2	1	R.DIDEC[+57.021]LQN[+0.984]GR.I	533		C[+57], N[+1]	610.763	2	1220.52	1220.52	0	-1.7	Specific	475.05	475.05	475.05	7.25	240	>FBN1 N term EGF12 swap	1	DW012721_6.3873.3873.2	controllerType=0 controllerNumber=1 scan=3873	10.4544
04202:2	1	R.DIDEC[+57.021]LQN[+0.984]GR.I	533		C[+57], N[+1]	610.763	2	1220.52	1220.52	0	-2.8	Specific	479.39	479.39	479.39	6.38	240	>FBN1 N term EGF12 swap	1	DW012721_6.3762.3762.2	controllerType=0 controllerNumber=1 scan=3762	10.2025
04276:2	1	R.DIDEC[+57.021]LQN[+0.984]GR.I	533		C[+57], N[+1]	610.763	2	1220.52	1220.52	0	-2.3	Specific	480.42	480.42	480.42	7.45	240	>FBN1 N term EGF12 swap	1	DW012721_6.3818.3818.2	controllerType=0 controllerNumber=1 scan=3818	10.3287
04132:2	1	R.DIDEC[+57.021]LQN[+0.984]GR.I	533		C[+57], N[+1]	610.763	2	1220.52	1220.52	0	-2.3	Specific	510.42	510.42	510.42	6.58	240	>FBN1 N term EGF12 swap	1	DW012721_6.3709.3709.2	controllerType=0 controllerNumber=1 scan=3709	10.0781
04744:4	1	R.C[+57.021]INTDGSFHC[+57.021]VC[+57.021]NAGFHVTR.D	549		C[+57]*3	588.755	4	2352	2352.01	0	-4.4	Specific	530.15	530.15	131.73	7.64	240	>FBN1 N term EGF12 swap	1	DW012721_6.4202.4202.4	controllerType=0 controllerNumber=1 scan=4202	11.176
04594:3	1	R.C[+57.021]INTDGSFHC[+57.021]VC[+57.021]NAGFHVTR.D	549		C[+57]*3	784.672	3	2352	2352.01	0	-1.7	Specific	551.91	551.91	229.4	6.63	240	>FBN1 N term EGF12 swap	1	DW012721_6.4073.4073.3	controllerType=0 controllerNumber=1 scan=4073	10.887
04613:4	1	R.C[+57.021]INTDGSFHC[+57.021]VC[+57.021]NAGFHVTR.D	549		C[+57]*3	588.757	4	2352	2352.01	0	-1	Specific	572.26	572.26	138.89	8.31	240	>FBN1 N term EGF12 swap	1	DW012721_6.4092.4092.4	controllerType=0 controllerNumber=1 scan=4092	10.928
04681:4	1	R.C[+57.021]INTDGSFHC[+57.021]VC[+57.021]NAGFHVTR.D	549		C[+57]*3	588.757	4	2352	2352.01	0	-1	Specific	656.79	656.79	200.92	10.31	240	>FBN1 N term EGF12 swap	1	DW012721_6.4148.4148.4	controllerType=0 controllerNumber=1 scan=4148	11.0501
04554:4	1	R.C[+57.021]INTDGSFHC[+57.021]VC[+57.021]NAGFHVTR.D	549		C[+57]*3	588.756	4	2352	2352.01	0	-1.7	Specific	668.36	668.14	163.7	10.31	240	>FBN1 N term EGF12 swap	1	DW012721_6.4040.4040.4	controllerType=0 controllerNumber=1 scan=4040	10.8159
04218:4	1	R.[+28.031]C[+57.021]INTDGS[+132.042]FHC[+57.021]VC[+57.021]NAGFHVTR.D	549	Pent(1)	.[28], C[+57]*3, S[+132]	628.765	4	2512.04	2512.08	0	-16.7	Specific	109.81	109.81	1.2	1.87	240	>FBN1 N term EGF12 swap	1	DW012721_6.3776.3776.4	controllerType=0 controllerNumber=1 scan=3776	10.2326
04328:3	1	R.C[+57.021]INT[+162.053]DGSFHC[+57.021]VC[+57.021]NAGFHVTR.D	549	Hex(1)	C[+57]*3, T[+162]	838.689	3	2514.05	2514.06	0	-2.6	Specific	259.54	259.54	0	4.03	240	>FBN1 N term EGF12 swap	1	DW012721_6.3859.3859.3	controllerType=0 controllerNumber=1 scan=3859	10.4209
04693:4	1	R.C[+57.021]INTD[+15.995]GSFHC[+57.021]VC[+57.021]NAGFHVTR.D	549		C[+57]*3, D[+16]	592.755	4	2368	2368	0	-1.1	Specific	368.26	368.26	0	4.79	240	>FBN1 N term EGF12 swap	1	DW012721_6.4159.4159.4	controllerType=0 controllerNumber=1 scan=4159	11.076
04625:4	1	R.C[+57.021]IN[+15.995]TDGSFHC[+57.021]VC[+57.021]NAGFHVTR.D	549		C[+57]*3, N[+16]	592.755	4	2368	2368	0	-1.9	Specific	435.11	435.11	0	6.46	240	>FBN1 N term EGF12 swap	1	DW012721_6.4103.4103.4	controllerType=0 controllerNumber=1 scan=4103	10.9512
04597:3	1	R.C[+57.021]IN[+15.995]TDGSFHC[+57.021]VC[+57.021]NAGFHVTR.D	549		C[+57]*3, N[+16]	790.004	3	2368	2368	0	-1.3	Specific	490.64	490.64	31.75	6.76	240	>FBN1 N term EGF12 swap	1	DW012721_6.4076.4076.3	controllerType=0 controllerNumber=1 scan=4076	10.8923
04567:4	1	R.C[+57.021]IN[+15.995]TDGSFHC[+57.021]VC[+57.021]NAGFHVTR.D	549		C[+57]*3, N[+16]	592.755	4	2368	2368	0	-2.1	Specific	547.86	507.55	17.57	7.64	240	>FBN1 N term EGF12 swap	1	DW012721_6.4050.4050.4	controllerType=0 controllerNumber=1 scan=4050	10.8378
05958:3	1	R.C[+57.021][-17.027]INTDGSFHC[+57.021]VC[+57.021]NAGFHVTR.D	549		C[-17][+57]*3	778.997	3	2334.98	2334.98	0	-1.3	Specific	595.2	595.2	595.2	8.31	240	>FBN1 N term EGF12 swap	1	DW012721_6.5172.5172.3	controllerType=0 controllerNumber=1 scan=5172	13.2809
04293:4	1	R.C[+57.021]INTDGS[+162.053]FHC[+57.021]VC[+57.021]NAGFHVTR.D	549	Hex(1)	C[+57]*3, S[+162]	629.27	4	2514.06	2514.06	0	-0.3	Specific	608.04	608.04	4.8	9.31	240	>FBN1 N term EGF12 swap	1	DW012721_6.3832.3832.4	controllerType=0 controllerNumber=1 scan=3832	10.3606
05892:3	1	R.C[+57.021][-17.027]INTDGSFHC[+57.021]VC[+57.021]NAGFHVTR.D	549		C[-17][+57]*3	778.997	3	2334.98	2334.98	0	-1.3	Specific	633.83	633.83	633.83	9.31	240	>FBN1 N term EGF12 swap	1	DW012721_6.5117.5117.3	controllerType=0 controllerNumber=1 scan=5117	13.1572
04358:4	1	R.C[+57.021]INTDGS[+162.053]FHC[+57.021]VC[+57.021]NAGFHVTR.D	549	Hex(1)	C[+57]*3, S[+162]	629.27	4	2514.06	2514.06	0	-0.5	Specific	744.96	744.96	4.8	11.31	240	>FBN1 N term EGF12 swap	1	DW012721_6.3884.3884.4	controllerType=0 controllerNumber=1 scan=3884	10.4774
04932:4	1	R.C[+57.021]INTDGS[+162.053]FH[+15.995]C[+57.021]VC[+57.021]NAGFHVTR.D	549	Hex(1)	C[+57]*3, H[+16], S[+162]	633.266	4	2530.04	2530.05	0	-4.8	Specific	137.44	137.44	0	1.86	240	>FBN1 N term EGF12 swap	1	DW012721_6.4350.4350.2	controllerType=0 controllerNumber=1 scan=4350	11.4986
04304:3	1	R.C[+57.021]IN[+15.995]T[+162.053]DGSFHC[+57.021]VC[+57.021]NAGFHVTR.D	549	Hex(1)	C[+57]*3, N[+16], T[+162]	844.022	3	2530.05	2530.05	0	-1.1	Specific	297.51	297.51	0	4.28	240	>FBN1 N term EGF12 swap	1	DW012721_6.3843.3843.3	controllerType=0 controllerNumber=1 scan=3843	10.3854
05986:3	1	R.C[+57.021][-17.027]IN[+15.995]TDGSFHC[+57.021]VC[+57.021]NAGFHVTR.D	549		C[-17][+57]*3, N[+16]	784.329	3	2350.97	2350.97	0	-1.1	Specific	336.1	336.1	40.47	4.89	240	>FBN1 N term EGF12 swap	1	DW012721_6.5192.5192.3	controllerType=0 controllerNumber=1 scan=5192	13.3263
04512:4	1	R.C[+57.021]IN[+15.995]TDGS[+162.053]FHC[+57.021]VC[+57.021]NAGFHVTR.D	549	Hex(1)	C[+57]*3, N[+16], S[+162]	633.268	4	2530.05	2530.05	0	-1.7	Specific	437.91	437.91	3.91	6.46	240	>FBN1 N term EGF12 swap	1	DW012721_6.4008.4008.4	controllerType=0 controllerNumber=1 scan=4008	10.7504
05917:3	1	R.C[+57.021][-17.027]IN[+15.995]TDGSFHC[+57.021]VC[+57.021]NAGFHVTR.D	549		C[-17][+57]*3, N[+16]	784.328	3	2350.97	2350.97	0	-1.7	Specific	531.41	531.41	52.54	7.64	240	>FBN1 N term EGF12 swap	1	DW012721_6.5140.5140.3	controllerType=0 controllerNumber=1 scan=5140	13.2077
04290:4	1	R.C[+57.021]IN[+15.995]TDGS[+162.053]FHC[+57.021]VC[+57.021]NAGFHVTR.D	549	Hex(1)	C[+57]*3, N[+16], S[+162]	633.268	4	2530.05	2530.05	0	-1.4	Specific	576.56	576.56	6	8.31	240	>FBN1 N term EGF12 swap	1	DW012721_6.3830.3830.4	controllerType=0 controllerNumber=1 scan=3830	10.3565
04425:4	1	R.C[+57.021]IN[+15.995]TDGS[+162.053]FHC[+57.021]VC[+57.021]NAGFHVTR.D	549	Hex(1)	C[+57]*3, N[+16], S[+162]	633.268	4	2530.05	2530.05	0	-1.6	Specific	593.27	593.27	6	8.31	240	>FBN1 N term EGF12 swap	1	DW012721_6.3939.3939.4	controllerType=0 controllerNumber=1 scan=3939	10.5995
04357:4	1	R.C[+57.021]IN[+15.995]TDGS[+162.053]FHC[+57.021]VC[+57.021]NAGFHVTR.D	549	Hex(1)	C[+57]*3, N[+16], S[+162]	633.268	4	2530.05	2530.05	0	-1.3	Specific	622.03	622.03	6	9.31	240	>FBN1 N term EGF12 swap	1	DW012721_6.3883.3883.4	controllerType=0 controllerNumber=1 scan=3883	10.4759
04265:4	1	R.C[+57.021]IN[+15.995]TDGS[+203.079]FH[+15.995]C[+57.021]VC[+57.021]NAGFHVTR.D	549	HexNAc(1)	C[+57]*3, H[+16], N[+16], S[+203]	647.523	4	2587.07	2587.08	0	-2	Specific	207.85	207.85	0	2.66	240	>FBN1 N term EGF12 swap	1	DW012721_6.3810.3810.4	controllerType=0 controllerNumber=1 scan=3810	10.3096
04620:4	1	R.C[+57.021]IN[+15.995]TD[+15.995]GS[+203.079]FHC[+57.021]VC[+57.021]NAGFHVTR.D	549	HexNAc(1)	C[+57]*3, D[+16], N[+16], S[+203]	647.523	4	2587.07	2587.08	0	-1.7	Specific	334.74	334.74	3.6	4.61	240	>FBN1 N term EGF12 swap	1	DW012721_6.4098.4098.4	controllerType=0 controllerNumber=1 scan=4098	10.9385
05688:3	1	R.C[+57.021][-17.027]IN[+15.995]TDGS[+162.053]FHC[+57.021]VC[+57.021]NAGFHVTR.D	549	Hex(1)	C[-17][+57]*3, N[+16], S[+162]	838.347	3	2513.03	2513.03	0	-0.2	Specific	431.57	431.57	4.8	7.32	240	>FBN1 N term EGF12 swap	1	DW012721_6.4964.4964.3	controllerType=0 controllerNumber=1 scan=4964	12.8028
04733:4	1	R.C[+57.021]IN[+0.984]TD[+15.995]GS[+162.053]FHC[+57.021]VC[+57.021]NAGFHVTR.D	549	Hex(1)	C[+57]*3, D[+16], N[+1], S[+162]	633.515	4	2531.04	2531.04	0	-0.3	Specific	501.79	501.79	6	7.62	240	>FBN1 N term EGF12 swap	1	DW012721_6.4193.4193.4	controllerType=0 controllerNumber=1 scan=4193	11.1543
05616:3	1	R.C[+57.021][-17.027]IN[+15.995]TDGS[+162.053]FHC[+57.021]VC[+57.021]NAGFHVTR.D	549	Hex(1)	C[-17][+57]*3, N[+16], S[+162]	838.347	3	2513.03	2513.03	0	-0.9	Specific	546.11	546.11	4.8	7.64	240	>FBN1 N term EGF12 swap	1	DW012721_6.4908.4908.3	controllerType=0 controllerNumber=1 scan=4908	12.6769
06198:3	1	R.C[+57.021][-17.027]IN[+0.984]T[+162.053]D[+15.995]GSFHC[+57.021]VC[+57.021]NAGFHVTR.D	549	Hex(1)	C[-17][+57]*3, D[+16], N[+1], T[+162]	838.676	3	2514.01	2514.01	0	1	Specific	269.75	269.75	0	2.14	240	>FBN1 N term EGF12 swap	1	DW012721_6.5354.5354.3	controllerType=0 controllerNumber=1 scan=5354	13.6922
03143:2	1	R.DGKNC[+57.021]EDMDEC[+57.021]SIR.N	569		C[+57]*2	864.834	2	1728.66	1728.66	0	-1.2	Specific	257.61	257.61	257.61	4.51	240	>FBN1 N term EGF12 swap	1	DW012721_6.2944.2944.2	controllerType=0 controllerNumber=1 scan=2944	8.3657
03212:2	1	R.DGKNC[+57.021]EDMDEC[+57.021]SIR.N	569		C[+57]*2	864.834	2	1728.66	1728.66	0	-0.8	Specific	434.59	434.59	434.59	6.8	240	>FBN1 N term EGF12 swap	1	DW012721_6.2994.2994.2	controllerType=0 controllerNumber=1 scan=2994	8.4823
03250:3	1	R.DGKNC[+57.021]EDMDEC[+57.021]SIR.N	569		C[+57]*2	576.891	3	1728.66	1728.66	0	-1.3	Specific	450.3	450.3	450.3	6.9	240	>FBN1 N term EGF12 swap	1	DW012721_6.3025.3025.3	controllerType=0 controllerNumber=1 scan=3025	8.5546
03107:3	1	R.DGKNC[+57.021]EDMDEC[+57.021]SIR.N	569		C[+57]*2	576.891	3	1728.66	1728.66	0	-1.4	Specific	464.31	464.31	464.31	6.9	240	>FBN1 N term EGF12 swap	1	DW012721_6.2918.2918.3	controllerType=0 controllerNumber=1 scan=2918	8.3056
03179:3	1	R.DGKNC[+57.021]EDMDEC[+57.021]SIR.N	569		C[+57]*2	576.892	3	1728.66	1728.66	0	-1	Specific	496.49	496.49	496.49	7.1	240	>FBN1 N term EGF12 swap	1	DW012721_6.2971.2971.3	controllerType=0 controllerNumber=1 scan=2971	8.4289
02935:3	1	R.D[+15.995]GKNC[+57.021]EDMDEC[+57.021]SIR.N	569		C[+57]*2, D[+16]	582.223	3	1744.66	1744.66	0	-0.6	Specific	23.97	23.97	4.8	1.65	240	>FBN1 N term EGF12 swap	1	DW012721_6.2781.2781.4	controllerType=0 controllerNumber=1 scan=2781	7.9843
02705:3	1	R.D[+15.995]GKNC[+57.021]EDMDEC[+57.021]SIR.N	569		C[+57]*2, D[+16]	582.221	3	1744.65	1744.66	0	-4.6	Specific	93.12	93.12	4.8	1.97	240	>FBN1 N term EGF12 swap	1	DW012721_6.2594.2594.3	controllerType=0 controllerNumber=1 scan=2594	7.5477
03137:3	1	R.DGKNC[+57.021]EDM[+15.995]DEC[+57.021]SIR.N	569		C[+57]*2, M[+16]	582.223	3	1744.65	1744.66	0	-1.5	Specific	149.9	149.9	16.07	1.78	240	>FBN1 N term EGF12 swap	1	DW012721_6.2940.2940.3	controllerType=0 controllerNumber=1 scan=2940	8.3571
02554:3	1	R.DGKN[+15.995]C[+57.021]EDMDEC[+57.021]SIR.N	569		C[+57]*2, N[+16]	582.223	3	1744.66	1744.66	0	-1	Specific	189.41	189.41	0	2.99	240	>FBN1 N term EGF12 swap	1	DW012721_6.2476.2476.3	controllerType=0 controllerNumber=1 scan=2476	7.2724
02625:3	1	R.DGKN[+15.995]C[+57.021]EDMDEC[+57.021]SIR.N	569		C[+57]*2, N[+16]	582.223	3	1744.65	1744.66	0	-1.6	Specific	189.61	189.61	0	2.99	240	>FBN1 N term EGF12 swap	1	DW012721_6.2533.2533.3	controllerType=0 controllerNumber=1 scan=2533	7.4057
03227:3	1	R.DGKNC[+57.021]ED[+15.995]MDEC[+57.021]SIR.N	569		C[+57]*2, D[+16]	582.223	3	1744.65	1744.66	0	-2.1	Specific	252.58	252.58	4	3.51	240	>FBN1 N term EGF12 swap	1	DW012721_6.3006.3006.3	controllerType=0 controllerNumber=1 scan=3006	8.5102
03156:3	1	R.DGKNC[+57.021]EDM[+15.995]DEC[+57.021]SIR.N	569		C[+57]*2, M[+16]	582.223	3	1744.66	1744.66	0	-0.9	Specific	294.03	294.03	12.01	3.76	240	>FBN1 N term EGF12 swap	1	DW012721_6.2954.2954.3	controllerType=0 controllerNumber=1 scan=2954	8.3892
03612:2	1	K.NC[+57.021]EDMDEC[+57.021]SIR.N	572		C[+57]*2	714.759	2	1428.51	1428.52	0	-5.3	Specific	434.03	434.03	434.03	7.15	240	>FBN1 N term EGF12 swap	1	DW012721_6.3312.3312.2	controllerType=0 controllerNumber=1 scan=3312	9.1952
03475:2	1	K.NC[+57.021]EDMDEC[+57.021]SIR.N	572		C[+57]*2	714.762	2	1428.52	1428.52	0	-1.6	Specific	451.36	451.36	451.36	7.25	240	>FBN1 N term EGF12 swap	1	DW012721_6.3204.3204.2	controllerType=0 controllerNumber=1 scan=3204	8.9552
03545:2	1	K.NC[+57.021]EDMDEC[+57.021]SIR.N	572		C[+57]*2	714.762	2	1428.52	1428.52	0	-2	Specific	456.77	456.77	456.77	7.25	240	>FBN1 N term EGF12 swap	1	DW012721_6.3257.3257.2	controllerType=0 controllerNumber=1 scan=3257	9.072
03579:2	1	K.NC[+57.021]ED[+15.995]MDEC[+57.021]SIR.N	572		C[+57]*2, D[+16]	722.76	2	1444.51	1444.51	0	-0.8	Specific	204.19	204.19	4	3.32	240	>FBN1 N term EGF12 swap	1	DW012721_6.3284.3284.2	controllerType=0 controllerNumber=1 scan=3284	9.1313
02911:2	1	K.NC[+57.021]ED[+15.995]MDEC[+57.021]SIR.N	572		C[+57]*2, D[+16]	722.759	2	1444.51	1444.51	0	-2.3	Specific	208.83	208.83	4	4.18	240	>FBN1 N term EGF12 swap	1	DW012721_6.2764.2764.2	controllerType=0 controllerNumber=1 scan=2764	7.9457
02848:2	1	K.NC[+57.021]ED[+15.995]MDEC[+57.021]SIR.N	572		C[+57]*2, D[+16]	722.758	2	1444.51	1444.51	0	-3	Specific	210.85	210.85	4	4.18	240	>FBN1 N term EGF12 swap	1	DW012721_6.2713.2713.2	controllerType=0 controllerNumber=1 scan=2713	7.827
03384:2	1	K.NC[+57.021]EDM[+15.995]DEC[+57.021]SIR.N	572		C[+57]*2, M[+16]	722.759	2	1444.51	1444.51	0	-1.9	Specific	252.28	252.28	36.26	3.13	240	>FBN1 N term EGF12 swap	1	DW012721_6.3132.3132.2	controllerType=0 controllerNumber=1 scan=3132	8.7963
03483:2	1	K.NC[+57.021]ED[+15.995]MDEC[+57.021]SIR.N	572		C[+57]*2, D[+16]	722.759	2	1444.51	1444.51	0	-2.4	Specific	256.3	256.3	4	3.57	240	>FBN1 N term EGF12 swap	1	DW012721_6.3209.3209.2	controllerType=0 controllerNumber=1 scan=3209	8.966
03316:2	1	K.NC[+57.021]ED[+15.995]MDEC[+57.021]SIR.N	572		C[+57]*2, D[+16]	722.76	2	1444.51	1444.51	0	-1.2	Specific	295.23	295.23	4	4.24	240	>FBN1 N term EGF12 swap	1	DW012721_6.3076.3076.2	controllerType=0 controllerNumber=1 scan=3076	8.6702
03159:3	1	K.[+28.031]N[+15.995]C[+57.021]EDMDEC[+57.021]S[+294.095]IR.N	572	Hex(1)Pent(1)	.[28], C[+57]*2, N[+16], S[+294]	589.54	3	1766.6	1766.64	0	-20	Specific	15.47	15.47	1.55	1.71	240	>FBN1 N term EGF12 swap	1	DW012721_6.2957.2957.3	controllerType=0 controllerNumber=1 scan=2957	8.3957
06058:3	1	R.NMC[+57.021]LNGMC[+57.021]INEDGSFK.C	583		C[+57]*2	630.592	3	1889.76	1889.76	0	-2.3	Specific	263.57	263.57	263.57	3.3	240	>FBN1 N term EGF12 swap	1	DW012721_6.5245.5245.3	controllerType=0 controllerNumber=1 scan=5245	13.4444
06174:3	1	R.NMC[+57.021]LNGMC[+57.021]INEDGSFK.C	583		C[+57]*2	630.59	3	1889.76	1889.76	0	-4.8	Specific	277.86	277.86	277.86	3.4	240	>FBN1 N term EGF12 swap	1	DW012721_6.5337.5337.5	controllerType=0 controllerNumber=1 scan=5337	13.6532
05976:3	1	R.NMC[+57.021]LNGMC[+57.021]INEDGSFK.C	583		C[+57]*2	630.593	3	1889.76	1889.76	0	-0.6	Specific	377.51	377.51	377.51	6.19	240	>FBN1 N term EGF12 swap	1	DW012721_6.5185.5185.3	controllerType=0 controllerNumber=1 scan=5185	13.3092
06178:2	1	R.NMC[+57.021]LNGMC[+57.021]INEDGSFK.C	583		C[+57]*2	945.386	2	1889.76	1889.76	0	-0.4	Specific	400.78	394.89	394.89	7.32	240	>FBN1 N term EGF12 swap	1	DW012721_6.5339.5339.2	controllerType=0 controllerNumber=1 scan=5339	13.6575
05904:3	1	R.NMC[+57.021]LNGMC[+57.021]INEDGSFK.C	583		C[+57]*2	630.592	3	1889.76	1889.76	0	-1.7	Specific	439.36	439.36	439.36	6.46	240	>FBN1 N term EGF12 swap	1	DW012721_6.5127.5127.3	controllerType=0 controllerNumber=1 scan=5127	13.1781
05838:3	1	R.NMC[+57.021]LNGMC[+57.021]INEDGSFK.C	583		C[+57]*2	630.592	3	1889.76	1889.76	0	-1.9	Specific	454.66	445.03	445.03	6.14	240	>FBN1 N term EGF12 swap	1	DW012721_6.5076.5076.3	controllerType=0 controllerNumber=1 scan=5076	13.0624
05970:2	1	R.NMC[+57.021]LNGMC[+57.021]INEDGS[+162.053]FK.C	583	Hex(1)	C[+57]*2, S[+162]	1026.41	2	2051.82	2051.82	0	-0.7	Specific	318.57	318.57	20	4.68	240	>FBN1 N term EGF12 swap	1	DW012721_6.5181.5181.2	controllerType=0 controllerNumber=1 scan=5181	13.302
05836:2	1	R.NMC[+57.021]LNGMC[+57.021]INEDGS[+162.053]FK.C	583	Hex(1)	C[+57]*2, S[+162]	1026.41	2	2051.82	2051.82	0	0	Specific	388.67	388.67	20	7.2	240	>FBN1 N term EGF12 swap	1	DW012721_6.5075.5075.2	controllerType=0 controllerNumber=1 scan=5075	13.0602
05867:3	1	R.NMC[+57.021]LNGMC[+57.021]INEDGS[+162.053]FK.C	583	Hex(1)	C[+57]*2, S[+162]	684.61	3	2051.81	2051.82	0	-1.4	Specific	398.11	398.11	24	5.91	240	>FBN1 N term EGF12 swap	1	DW012721_6.5096.5096.3	controllerType=0 controllerNumber=1 scan=5096	13.1092
06128:3	1	R.NMC[+57.021]LN[+0.984]GMC[+57.021]INEDGSFK.C	583		C[+57]*2, N[+1]	630.92	3	1890.75	1890.75	0	-1.5	Specific	426.56	420.57	128.78	6.32	240	>FBN1 N term EGF12 swap	1	DW012721_6.5303.5303.3	controllerType=0 controllerNumber=1 scan=5303	13.576
05903:2	1	R.NMC[+57.021]LNGMC[+57.021]INEDGS[+162.053]FK.C	583	Hex(1)	C[+57]*2, S[+162]	1026.41	2	2051.82	2051.82	0	-0.7	Specific	433.82	433.82	18.62	7.32	240	>FBN1 N term EGF12 swap	1	DW012721_6.5126.5126.2	controllerType=0 controllerNumber=1 scan=5126	13.1769
04147:3	1	R.NMC[+57.021]LN[+15.995]GMC[+57.021]INEDGS[+203.079]FK.C	583	HexNAc(1)	C[+57]*2, N[+16], S[+203]	703.616	3	2108.83	2108.84	0	-2.1	Specific	77.07	77.07	4	2.18	240	>FBN1 N term EGF12 swap	1	DW012721_6.3719.3719.3	controllerType=0 controllerNumber=1 scan=3719	10.102
04220:3	1	R.NMC[+57.021]LN[+15.995]GMC[+57.021]INEDGS[+203.079]FK.C	583	HexNAc(1)	C[+57]*2, N[+16], S[+203]	703.617	3	2108.84	2108.84	0	-1.5	Specific	81.77	81.77	2	1.75	240	>FBN1 N term EGF12 swap	1	DW012721_6.3777.3777.3	controllerType=0 controllerNumber=1 scan=3777	10.2348
04079:3	1	R.NMC[+57.021]LNGM[+15.995]C[+57.021]INEDGS[+203.079]FK.C	583	HexNAc(1)	C[+57]*2, M[+16], S[+203]	703.617	3	2108.84	2108.84	0	-0.9	Specific	146.79	146.79	2.31	2.41	240	>FBN1 N term EGF12 swap	1	DW012721_6.3669.3669.3	controllerType=0 controllerNumber=1 scan=3669	9.9853
05677:2	1	R.NMC[+57.021]LN[+15.995]GMC[+57.021]INEDGS[+162.053]FK.C	583	Hex(1)	C[+57]*2, N[+16], S[+162]	1034.41	2	2067.81	2067.81	0	0.6	Specific	156.98	156.98	4	1.86	240	>FBN1 N term EGF12 swap	1	DW012721_6.4955.4955.2	controllerType=0 controllerNumber=1 scan=4955	12.7827
05784:2	1	R.NMC[+57.021]LN[+15.995]GMC[+57.021]INEDGS[+162.053]FK.C	583	Hex(1)	C[+57]*2, N[+16], S[+162]	1034.41	2	2067.81	2067.81	0	-0.6	Specific	166.47	166.47	4	2.99	240	>FBN1 N term EGF12 swap	1	DW012721_6.5036.5036.2	controllerType=0 controllerNumber=1 scan=5036	12.9688
06234:2	1	R.NMC[+57.021]LN[+0.984]GMC[+57.021]INEDGS[+162.053]FK.C	583	Hex(1)	C[+57]*2, N[+1], S[+162]	1026.9	2	2052.8	2052.8	0	-0.4	Specific	319.4	319.4	62.96	4.55	240	>FBN1 N term EGF12 swap	1	DW012721_6.5380.5380.2	controllerType=0 controllerNumber=1 scan=5380	13.7535
06087:2	1	R.NMC[+57.021]LN[+0.984]GMC[+57.021]INEDGS[+162.053]FK.C	583	Hex(1)	C[+57]*2, N[+1], S[+162]	1026.9	2	2052.8	2052.8	0	-1.4	Specific	381.73	381.73	90.59	6.19	240	>FBN1 N term EGF12 swap	1	DW012721_6.5271.5271.2	controllerType=0 controllerNumber=1 scan=5271	13.5035
06105:3	1	R.NMC[+57.021]LN[+0.984]GMC[+57.021]INEDGS[+162.053]FK.C	583	Hex(1)	C[+57]*2, N[+1], S[+162]	684.938	3	2052.8	2052.8	0	-0.9	Specific	387.94	387.94	24	6.33	240	>FBN1 N term EGF12 swap	1	DW012721_6.5286.5286.3	controllerType=0 controllerNumber=1 scan=5286	13.5369
06158:2	1	R.NMC[+57.021]LN[+0.984]GMC[+57.021]INEDGS[+162.053]FK.C	583	Hex(1)	C[+57]*2, N[+1], S[+162]	1026.9	2	2052.8	2052.8	0	-0.9	Specific	399.67	399.67	96.33	7.2	240	>FBN1 N term EGF12 swap	1	DW012721_6.5325.5325.2	controllerType=0 controllerNumber=1 scan=5325	13.6261
05112:3	1	K.C[+57.021]IC[+57.021]KPGFQLASDGR.Y	599		C[+57]*2	536.924	3	1608.76	1608.76	0	-3	Specific	150.03	150.03	150.03	1.79	240	>FBN1 N term EGF12 swap	1	DW012721_6.4495.4495.3	controllerType=0 controllerNumber=1 scan=4495	11.7988
04769:3	1	K.C[+57.021]IC[+57.021]KPGFQLASDGR.Y	599		C[+57]*2	536.925	3	1608.76	1608.76	0	-1.7	Specific	294.43	294.43	294.43	3.83	240	>FBN1 N term EGF12 swap	1	DW012721_6.4221.4221.3	controllerType=0 controllerNumber=1 scan=4221	11.2172
04254:2	1	K.C[+57.021]IC[+57.021]KPGFQLASDGR.Y	599		C[+57]*2	804.884	2	1608.76	1608.76	0	-1.5	Specific	299.81	299.81	299.81	4.1	240	>FBN1 N term EGF12 swap	1	DW012721_6.3802.3802.2	controllerType=0 controllerNumber=1 scan=3802	10.2904
04636:3	1	K.C[+57.021]IC[+57.021]KPGFQLASDGR.Y	599		C[+57]*2	536.924	3	1608.76	1608.76	0	-2.6	Specific	315.95	315.95	315.95	3.84	240	>FBN1 N term EGF12 swap	1	DW012721_6.4111.4111.3	controllerType=0 controllerNumber=1 scan=4111	10.9668
04518:3	1	K.C[+57.021]IC[+57.021]KPGFQLASDGR.Y	599		C[+57]*2	536.925	3	1608.76	1608.76	0	-0.6	Specific	379.05	379.05	379.05	6.02	240	>FBN1 N term EGF12 swap	1	DW012721_6.4012.4012.3	controllerType=0 controllerNumber=1 scan=4012	10.7591
04300:3	1	K.C[+57.021]IC[+57.021]KPGFQLASDGR.Y	599		C[+57]*2	536.925	3	1608.76	1608.76	0	-1.4	Specific	475.13	475.13	475.13	7.25	240	>FBN1 N term EGF12 swap	1	DW012721_6.3839.3839.3	controllerType=0 controllerNumber=1 scan=3839	10.3776
04104:2	1	K.C[+57.021]IC[+57.021]KPGFQLASDGR.Y	599		C[+57]*2	804.883	2	1608.76	1608.76	0	-1.9	Specific	487.82	487.82	487.82	6.58	240	>FBN1 N term EGF12 swap	1	DW012721_6.3690.3690.2	controllerType=0 controllerNumber=1 scan=3690	10.0351
04172:2	1	K.C[+57.021]IC[+57.021]KPGFQLASDGR.Y	599		C[+57]*2	804.884	2	1608.76	1608.76	0	-1.3	Specific	511.52	511.52	511.52	7.45	240	>FBN1 N term EGF12 swap	1	DW012721_6.3740.3740.2	controllerType=0 controllerNumber=1 scan=3740	10.1512
04157:3	1	K.C[+57.021]IC[+57.021]KPGFQLASDGR.Y	599		C[+57]*2	536.926	3	1608.76	1608.76	0	0.9	Specific	531.08	531.08	531.08	6	240	>FBN1 N term EGF12 swap	1	DW012721_6.3729.3729.3	controllerType=0 controllerNumber=1 scan=3729	10.1255
04371:3	1	K.C[+57.021]IC[+57.021]KPGFQLASDGR.Y	599		C[+57]*2	536.925	3	1608.76	1608.76	0	-1.8	Specific	537.55	537.55	537.55	7.46	240	>FBN1 N term EGF12 swap	1	DW012721_6.3896.3896.3	controllerType=0 controllerNumber=1 scan=3896	10.5033
04229:3	1	K.C[+57.021]IC[+57.021]KPGFQLASDGR.Y	599		C[+57]*2	536.925	3	1608.76	1608.76	0	-1.6	Specific	560.43	560.43	560.43	8.14	240	>FBN1 N term EGF12 swap	1	DW012721_6.3784.3784.3	controllerType=0 controllerNumber=1 scan=3784	10.2517
04090:3	1	K.C[+57.021]IC[+57.021]KPGFQLASDGR.Y	599		C[+57]*2	536.925	3	1608.76	1608.76	0	-1.6	Specific	572.04	572.04	572.04	8.14	240	>FBN1 N term EGF12 swap	1	DW012721_6.3678.3678.3	controllerType=0 controllerNumber=1 scan=3678	10.0066
05980:3	1	K.C[+57.021][-17.027]IC[+57.021]KPGFQLASDGR.Y	599		C[-17][+57]*2	531.25	3	1591.74	1591.74	0	-0.2	Specific	387.7	387.7	387.7	6.02	240	>FBN1 N term EGF12 swap	1	DW012721_6.5187.5187.3	controllerType=0 controllerNumber=1 scan=5187	13.3135
06111:2	1	K.C[+57.021][-17.027]IC[+57.021]KPGFQLASDGR.Y	599		C[-17][+57]*2	796.37	2	1591.73	1591.74	0	-1.2	Specific	456.05	456.05	456.05	7.25	240	>FBN1 N term EGF12 swap	1	DW012721_6.5291.5291.2	controllerType=0 controllerNumber=1 scan=5291	13.5497
05974:2	1	K.C[+57.021][-17.027]IC[+57.021]KPGFQLASDGR.Y	599		C[-17][+57]*2	796.37	2	1591.73	1591.74	0	-1.4	Specific	457.47	457.47	457.47	7.25	240	>FBN1 N term EGF12 swap	1	DW012721_6.5184.5184.2	controllerType=0 controllerNumber=1 scan=5184	13.307
06049:3	1	K.C[+57.021][-17.027]IC[+57.021]KPGFQLASDGR.Y	599		C[-17][+57]*2	531.249	3	1591.73	1591.74	0	-1.9	Specific	460.02	460.02	460.02	7.25	240	>FBN1 N term EGF12 swap	1	DW012721_6.5238.5238.3	controllerType=0 controllerNumber=1 scan=5238	13.4293
06047:2	1	K.C[+57.021][-17.027]IC[+57.021]KPGFQLASDGR.Y	599		C[-17][+57]*2	796.37	2	1591.73	1591.74	0	-1.3	Specific	489.29	489.29	489.29	7.45	240	>FBN1 N term EGF12 swap	1	DW012721_6.5236.5236.2	controllerType=0 controllerNumber=1 scan=5236	13.4266
04385:2	1	K.PGFQLASDGR.Y	603			524.265	2	1047.52	1047.52	0	0.5	Specific	476.56	476.56	476.56	7.25	240	>FBN1 N term EGF12 swap	1	DW012721_6.3905.3905.2	controllerType=0 controllerNumber=1 scan=3905	10.5238
04320:2	1	K.PGFQLASDGR.Y	603			524.264	2	1047.52	1047.52	0	-0.1	Specific	478.01	478.01	478.01	7.25	240	>FBN1 N term EGF12 swap	1	DW012721_6.3854.3854.2	controllerType=0 controllerNumber=1 scan=3854	10.4101
04148:3	1	K.PGFQLAS[+264.085]DGRYC[+57.021]K.D	603	Pent(2)	C[+57], S[+264]	588.265	3	1762.78	1762.8	0	-8.1	Specific	183.19	183.19	183.19	1.74	240	>FBN1 N term EGF12 swap	1	DW012721_6.3720.3720.3	controllerType=0 controllerNumber=1 scan=3720	10.1041
04235:3	1	R.YC[+57.021]KDINEC[+57.021]ETPGIC[+57.021]MNGR.C	613		C[+57]*3	739.644	3	2216.92	2216.92	0	-0.8	Specific	425	419.91	419.91	5.98	240	>FBN1 N term EGF12 swap	1	DW012721_6.3789.3789.3	controllerType=0 controllerNumber=1 scan=3789	10.2606
04301:3	1	R.YC[+57.021]KDINEC[+57.021]ETPGIC[+57.021]MNGR.C	613		C[+57]*3	739.643	3	2216.92	2216.92	0	-1.6	Specific	448.31	441.09	441.09	6.08	240	>FBN1 N term EGF12 swap	1	DW012721_6.3840.3840.3	controllerType=0 controllerNumber=1 scan=3840	10.3798
04501:3	1	R.YC[+57.021]KDINEC[+57.021]ETPGIC[+57.021]MN[+0.984]GR.C	613		C[+57]*3, N[+1]	739.971	3	2217.9	2217.9	0	-1.6	Specific	447.24	447.24	209.17	6.08	240	>FBN1 N term EGF12 swap	1	DW012721_6.3999.3999.3	controllerType=0 controllerNumber=1 scan=3999	10.7307
04430:3	1	R.YC[+57.021]KDINEC[+57.021]ETPGIC[+57.021]MN[+0.984]GR.C	613		C[+57]*3, N[+1]	739.971	3	2217.9	2217.9	0	-1.6	Specific	448.52	448.52	199.22	6.08	240	>FBN1 N term EGF12 swap	1	DW012721_6.3943.3943.3	controllerType=0 controllerNumber=1 scan=3943	10.6075
05262:2	1	K.DINEC[+57.021]ETPGIC[+57.021]MNGR.C	616		C[+57]*2	883.369	2	1765.73	1765.73	0	-0.2	Specific	352.73	352.73	352.73	4.92	240	>FBN1 N term EGF12 swap	1	DW012721_6.4616.4616.2	controllerType=0 controllerNumber=1 scan=4616	12.0541
05071:3	1	K.DINEC[+57.021]ETPGIC[+57.021]MNGR.C	616		C[+57]*2	589.247	3	1765.73	1765.73	0	-1.4	Specific	364.35	299.66	299.66	4.28	240	>FBN1 N term EGF12 swap	1	DW012721_6.4457.4457.3	controllerType=0 controllerNumber=1 scan=4457	11.7214
05132:3	1	K.DINEC[+57.021]ETPGIC[+57.021]MNGR.C	616		C[+57]*2	589.247	3	1765.73	1765.73	0	-1.4	Specific	366.71	353.88	353.88	4.61	240	>FBN1 N term EGF12 swap	1	DW012721_6.4511.4511.3	controllerType=0 controllerNumber=1 scan=4511	11.8346
05188:2	1	K.DINEC[+57.021]ETPGIC[+57.021]MNGR.C	616		C[+57]*2	883.368	2	1765.73	1765.73	0	-1	Specific	476.37	455	455	7.25	240	>FBN1 N term EGF12 swap	1	DW012721_6.4555.4555.2	controllerType=0 controllerNumber=1 scan=4555	11.9272
05060:2	1	K.DINEC[+57.021]ETPGIC[+57.021]MNGR.C	616		C[+57]*2	883.369	2	1765.73	1765.73	0	0.3	Specific	482.69	444.42	444.42	7.45	240	>FBN1 N term EGF12 swap	1	DW012721_6.4448.4448.2	controllerType=0 controllerNumber=1 scan=4448	11.7011
05117:2	1	K.DINEC[+57.021]ETPGIC[+57.021]MNGR.C	616		C[+57]*2	883.368	2	1765.73	1765.73	0	-1.2	Specific	490.71	485.74	485.74	7.45	240	>FBN1 N term EGF12 swap	1	DW012721_6.4499.4499.2	controllerType=0 controllerNumber=1 scan=4499	11.8094
04311:3	1	K.DINEC[+57.021]ETPGIC[+57.021]M[+15.995]NGR.C	616		C[+57]*2, M[+16]	594.579	3	1781.72	1781.73	0	-1.1	Specific	43.59	43.59	25.51	1.66	240	>FBN1 N term EGF12 swap	1	DW012721_6.3847.3847.3	controllerType=0 controllerNumber=1 scan=3847	10.3941
05434:3	1	K.DINEC[+57.021]ETPGIC[+57.021]MN[+0.984]GR.C	616		C[+57]*2, N[+1]	589.575	3	1766.71	1766.71	0	-2.1	Specific	231.68	196.81	196.81	2.1	240	>FBN1 N term EGF12 swap	1	DW012721_6.4754.4754.3	controllerType=0 controllerNumber=1 scan=4754	12.3488
05320:3	1	K.DINEC[+57.021]ETPGIC[+57.021]MN[+0.984]GR.C	616		C[+57]*2, N[+1]	589.576	3	1766.71	1766.71	0	-1	Specific	286.84	258.28	128.91	3.47	240	>FBN1 N term EGF12 swap	1	DW012721_6.4662.4662.3	controllerType=0 controllerNumber=1 scan=4662	12.1499
05549:2	1	K.DINEC[+57.021]ETPGIC[+57.021]MN[+0.984]GR.C	616		C[+57]*2, N[+1]	883.861	2	1766.71	1766.71	0	0	Specific	342.22	331.7	216.34	4.85	240	>FBN1 N term EGF12 swap	1	DW012721_6.4849.4849.2	controllerType=0 controllerNumber=1 scan=4849	12.553
05401:2	1	K.DINEC[+57.021]ETPGIC[+57.021]MN[+0.984]GR.C	616		C[+57]*2, N[+1]	883.86	2	1766.71	1766.71	0	-0.7	Specific	435.34	418.81	351.86	7.15	240	>FBN1 N term EGF12 swap	1	DW012721_6.4726.4726.2	controllerType=0 controllerNumber=1 scan=4726	12.289
05472:2	1	K.DINEC[+57.021]ETPGIC[+57.021]MN[+0.984]GR.C	616		C[+57]*2, N[+1]	883.86	2	1766.71	1766.71	0	-1.1	Specific	460.38	452.06	323.35	7.25	240	>FBN1 N term EGF12 swap	1	DW012721_6.4785.4785.2	controllerType=0 controllerNumber=1 scan=4785	12.4139
04782:2	1	R.C[+57.021][-17.027]VNTDGSYR.C	631		C[-17][+57]	527.716	2	1054.42	1054.43	0	-1.4	Specific	333.44	333.44	333.44	4.44	240	>FBN1 N term EGF12 swap	1	DW012721_6.4231.4231.2	controllerType=0 controllerNumber=1 scan=4231	11.2394
04715:2	1	R.C[+57.021][-17.027]VNTDGSYR.C	631		C[-17][+57]	527.716	2	1054.42	1054.43	0	-1.2	Specific	411.55	411.55	411.55	7.15	240	>FBN1 N term EGF12 swap	1	DW012721_6.4177.4177.2	controllerType=0 controllerNumber=1 scan=4177	11.1158
07627:2	1	R.C[+57.021]EC[+57.021]FPGLAVGLDGR.V	640		C[+57]*2	775.857	2	1550.71	1550.71	0	-1.3	Specific	146.5	146.5	146.5	1.79	240	>FBN1 N term EGF12 swap	1	DW012721_6.6517.6517.2	controllerType=0 controllerNumber=1 scan=6517	16.3563
07168:2	1	R.C[+57.021]EC[+57.021]FPGLAVGLDGR.V	640		C[+57]*2	775.855	2	1550.7	1550.71	0	-4.7	Specific	252.76	252.76	252.76	3.57	240	>FBN1 N term EGF12 swap	1	DW012721_6.6130.6130.2	controllerType=0 controllerNumber=1 scan=6130	15.4611
07162:2	1	R.C[+57.021]EC[+57.021]FPGLAVGLDGR.V	640		C[+57]*2	775.856	2	1550.71	1550.71	0	-2.3	Specific	307.76	307.76	307.76	4.37	240	>FBN1 N term EGF12 swap	1	DW012721_6.6125.6125.2	controllerType=0 controllerNumber=1 scan=6125	15.4484
07353:2	1	R.C[+57.021]EC[+57.021]FPGLAVGLDGR.V	640		C[+57]*2	775.857	2	1550.71	1550.71	0	-1.1	Specific	346.9	303.38	303.38	3.72	240	>FBN1 N term EGF12 swap	1	DW012721_6.6285.6285.2	controllerType=0 controllerNumber=1 scan=6285	15.8184
07087:2	1	R.C[+57.021]EC[+57.021]FPGLAVGLDGR.V	640		C[+57]*2	775.856	2	1550.7	1550.71	0	-2.7	Specific	481.52	435.25	435.25	7.45	240	>FBN1 N term EGF12 swap	1	DW012721_6.6068.6068.2	controllerType=0 controllerNumber=1 scan=6068	15.3178
06778:3	1	R.C[+57.021]EC[+57.021]FPGLAVGLDGR.V	640		C[+57]*2	517.574	3	1550.71	1550.71	0	-1.6	Specific	509.09	452.39	452.39	7.45	240	>FBN1 N term EGF12 swap	1	DW012721_6.5820.5820.3	controllerType=0 controllerNumber=1 scan=5820	14.7552
06709:3	1	R.C[+57.021]EC[+57.021]FPGLAVGLDGR.V	640		C[+57]*2	517.574	3	1550.71	1550.71	0	-1.5	Specific	512.14	485.76	485.76	7.45	240	>FBN1 N term EGF12 swap	1	DW012721_6.5764.5764.3	controllerType=0 controllerNumber=1 scan=5764	14.6275
06968:2	1	R.C[+57.021]EC[+57.021]FPGLAVGLDGR.V	640		C[+57]*2	775.857	2	1550.71	1550.71	0	-1.3	Specific	520.23	477.28	477.28	7.46	240	>FBN1 N term EGF12 swap	1	DW012721_6.5967.5967.2	controllerType=0 controllerNumber=1 scan=5967	15.0928
06617:2	1	R.C[+57.021]EC[+57.021]FPGLAVGLDGR.V	640		C[+57]*2	775.857	2	1550.71	1550.71	0	-1.1	Specific	527.47	506.06	506.06	7.46	240	>FBN1 N term EGF12 swap	1	DW012721_6.5689.5689.2	controllerType=0 controllerNumber=1 scan=5689	14.4571
06818:2	1	R.C[+57.021]EC[+57.021]FPGLAVGLDGR.V	640		C[+57]*2	775.857	2	1550.71	1550.71	0	-0.8	Specific	531.8	487.87	487.87	7.46	240	>FBN1 N term EGF12 swap	1	DW012721_6.5853.5853.2	controllerType=0 controllerNumber=1 scan=5853	14.8316
06891:2	1	R.C[+57.021]EC[+57.021]FPGLAVGLDGR.V	640		C[+57]*2	775.857	2	1550.71	1550.71	0	-1.8	Specific	533.39	480.22	480.22	7.46	240	>FBN1 N term EGF12 swap	1	DW012721_6.5910.5910.2	controllerType=0 controllerNumber=1 scan=5910	14.9632
06648:3	1	R.C[+57.021]EC[+57.021]FPGLAVGLDGR.V	640		C[+57]*2	517.574	3	1550.71	1550.71	0	-1.5	Specific	535.43	429.93	429.93	7.46	240	>FBN1 N term EGF12 swap	1	DW012721_6.5711.5711.3	controllerType=0 controllerNumber=1 scan=5711	14.5067
06749:2	1	R.C[+57.021]EC[+57.021]FPGLAVGLDGR.V	640		C[+57]*2	775.857	2	1550.71	1550.71	0	-1.3	Specific	570.81	553.28	553.28	8.14	240	>FBN1 N term EGF12 swap	1	DW012721_6.5797.5797.2	controllerType=0 controllerNumber=1 scan=5797	14.7048
06683:2	1	R.C[+57.021]EC[+57.021]FPGLAVGLDGR.V	640		C[+57]*2	775.857	2	1550.71	1550.71	0	-0.8	Specific	571.52	553.05	553.05	8.14	240	>FBN1 N term EGF12 swap	1	DW012721_6.5742.5742.2	controllerType=0 controllerNumber=1 scan=5742	14.5779
08953:2	1	R.C[+57.021][-17.027]EC[+57.021]FPGLAVGLDGR.V	640		C[-17][+57]*2	767.342	2	1533.68	1533.68	0	-4	Specific	228.06	228.06	228.06	3.35	240	>FBN1 N term EGF12 swap	1	DW012721_6.7561.7561.2	controllerType=0 controllerNumber=1 scan=7561	18.7988
08884:2	1	R.C[+57.021][-17.027]EC[+57.021]FPGLAVGLDGR.V	640		C[-17][+57]*2	767.344	2	1533.68	1533.68	0	-1.7	Specific	361.63	340.78	340.78	5.89	240	>FBN1 N term EGF12 swap	1	DW012721_6.7505.7505.2	controllerType=0 controllerNumber=1 scan=7505	18.6666
08792:2	1	R.C[+57.021][-17.027]EC[+57.021]FPGLAVGLDGR.V	640		C[-17][+57]*2	767.344	2	1533.68	1533.68	0	-1.7	Specific	452.94	452.94	452.94	7.25	240	>FBN1 N term EGF12 swap	1	DW012721_6.7437.7437.2	controllerType=0 controllerNumber=1 scan=7437	18.5081
08723:2	1	R.C[+57.021][-17.027]EC[+57.021]FPGLAVGLDGR.V	640		C[-17][+57]*2	767.344	2	1533.68	1533.68	0	-1.2	Specific	560.3	560.3	560.3	8.14	240	>FBN1 N term EGF12 swap	1	DW012721_6.7381.7381.2	controllerType=0 controllerNumber=1 scan=7381	18.3769
08650:2	1	R.C[+57.021][-17.027]EC[+57.021]FPGLAVGLDGR.V	640		C[-17][+57]*2	767.344	2	1533.68	1533.68	0	-1.1	Specific	611.14	598.75	598.75	9.14	240	>FBN1 N term EGF12 swap	1	DW012721_6.7328.7328.2	controllerType=0 controllerNumber=1 scan=7328	18.2517
02655:2	1	R.VC[+57.021]VDTHMR.S	654		C[+57]	509.233	2	1017.46	1017.46	0	-1.5	Specific	378.47	322.77	322.77	4.82	240	>FBN1 N term EGF12 swap	1	DW012721_6.2555.2555.2	controllerType=0 controllerNumber=1 scan=2555	7.4575
03791:3	1	K.RGQC[+57.021]IKPLFGAVTK.S	670		C[+57]	525.632	3	1574.88	1574.88	0	-1.9	Specific	320.33	320.33	320.33	4.72	240	>FBN1 N term EGF12 swap	1	DW012721_6.3455.3455.3	controllerType=0 controllerNumber=1 scan=3455	9.5077
03753:2	1	K.RGQC[+57.021]IKPLFGAVTK.S	670		C[+57]	787.945	2	1574.88	1574.88	0	-0.7	Specific	337.59	337.59	337.59	3.73	240	>FBN1 N term EGF12 swap	1	DW012721_6.3425.3425.2	controllerType=0 controllerNumber=1 scan=3425	9.4406
03721:3	1	K.RGQC[+57.021]IKPLFGAVTK.S	670		C[+57]	525.632	3	1574.88	1574.88	0	-1.6	Specific	395.06	395.06	395.06	6.15	240	>FBN1 N term EGF12 swap	1	DW012721_6.3401.3401.3	controllerType=0 controllerNumber=1 scan=3401	9.3886
04799:3	1	R.GQC[+57.021]IKPLFGAVTK.S	671		C[+57]	473.598	3	1418.78	1418.78	0	-2.8	Specific	280.91	280.91	280.91	3.83	240	>FBN1 N term EGF12 swap	1	DW012721_6.4246.4246.3	controllerType=0 controllerNumber=1 scan=4246	11.2757
04602:3	1	R.GQC[+57.021]IKPLFGAVTK.S	671		C[+57]	473.598	3	1418.78	1418.78	0	-1.7	Specific	282.93	282.93	282.93	4.1	240	>FBN1 N term EGF12 swap	1	DW012721_6.4081.4081.3	controllerType=0 controllerNumber=1 scan=4081	10.9049
04731:3	1	R.GQC[+57.021]IKPLFGAVTK.S	671		C[+57]	473.598	3	1418.78	1418.78	0	-2	Specific	315.86	315.86	315.86	4.09	240	>FBN1 N term EGF12 swap	1	DW012721_6.4191.4191.3	controllerType=0 controllerNumber=1 scan=4191	11.15
04665:3	1	R.GQC[+57.021]IKPLFGAVTK.S	671		C[+57]	473.598	3	1418.78	1418.78	0	-1.4	Specific	358.22	358.22	358.22	5.79	240	>FBN1 N term EGF12 swap	1	DW012721_6.4136.4136.3	controllerType=0 controllerNumber=1 scan=4136	11.0254
04538:3	1	R.GQC[+57.021]IKPLFGAVTK.S	671		C[+57]	473.598	3	1418.78	1418.78	0	-2	Specific	378.55	378.55	378.55	6.15	240	>FBN1 N term EGF12 swap	1	DW012721_6.4028.4028.3	controllerType=0 controllerNumber=1 scan=4028	10.7921
04616:2	1	R.GQC[+57.021]IKPLFGAVTK.S	671		C[+57]	709.894	2	1418.78	1418.78	0	-1.6	Specific	422.45	422.45	422.45	7.15	240	>FBN1 N term EGF12 swap	1	DW012721_6.4095.4095.2	controllerType=0 controllerNumber=1 scan=4095	10.932
04555:2	1	R.GQC[+57.021]IKPLFGAVTK.S	671		C[+57]	709.894	2	1418.78	1418.78	0	-1.3	Specific	496.15	496.15	496.15	7.45	240	>FBN1 N term EGF12 swap	1	DW012721_6.4041.4041.2	controllerType=0 controllerNumber=1 scan=4041	10.8174
04546:2	1	K.PLFGAVTK.S	676			416.749	2	832.49	832.493	0	-2.7	Specific	314.29	228.08	228.08	3.01	240	>FBN1 N term EGF12 swap	1	DW012721_6.4033.4033.2	controllerType=0 controllerNumber=1 scan=4033	10.8018
08040:5	1	K.SEC[+57.021]C[+57.021]C[+57.021]ASTEYAFGEPC[+57.021]QPC[+57.021]PAQNSAEYQALC[+57.021]SSGPGMTSAGSDINEC[+57.021]ALDPDIC[+57.021]PNGIC[+57.021]ENLR.G	684		C[+57]*9	1407.57	5	7033.82	7033.82	0	0.1	Specific	261.59	261.59	20	3.1	240	>FBN1 N term EGF12 swap	1	DW012721_6.6839.6839.5	controllerType=0 controllerNumber=1 scan=6839	17.1078
03618:3	1	K.C[+57.021]IC[+57.021]NSGYEVDSTGK.N	751		C[+57]*2	530.556	3	1589.65	1589.66	0	-2.1	Specific	248.03	248.03	248.03	3.13	240	>FBN1 N term EGF12 swap	1	DW012721_6.3315.3315.2	controllerType=0 controllerNumber=1 scan=3315	9.2011
04034:2	1	K.C[+57.021]IC[+57.021]NSGYEVDSTGK.N	751		C[+57]*2	795.331	2	1589.65	1589.66	0	-1.4	Specific	302.04	302.04	302.04	3.83	240	>FBN1 N term EGF12 swap	1	DW012721_6.3638.3638.2	controllerType=0 controllerNumber=1 scan=3638	9.914
03821:2	1	K.C[+57.021]IC[+57.021]NSGYEVDSTGK.N	751		C[+57]*2	795.331	2	1589.65	1589.66	0	-1.8	Specific	491.06	479.25	479.25	6.44	240	>FBN1 N term EGF12 swap	1	DW012721_6.3477.3477.2	controllerType=0 controllerNumber=1 scan=3477	9.558
03695:3	1	K.C[+57.021]IC[+57.021]NSGYEVDSTGK.N	751		C[+57]*2	530.557	3	1589.65	1589.66	0	-1.3	Specific	511.69	475.09	475.09	6.44	240	>FBN1 N term EGF12 swap	1	DW012721_6.3380.3380.3	controllerType=0 controllerNumber=1 scan=3380	9.3436
03628:3	1	K.C[+57.021]IC[+57.021]NSGYEVDSTGK.N	751		C[+57]*2	530.556	3	1589.65	1589.66	0	-1.6	Specific	511.75	449.7	449.7	6.44	240	>FBN1 N term EGF12 swap	1	DW012721_6.3324.3324.3	controllerType=0 controllerNumber=1 scan=3324	9.2215
03914:2	1	K.C[+57.021]IC[+57.021]NSGYEVDSTGK.N	751		C[+57]*2	795.332	2	1589.66	1589.66	0	0.5	Specific	523.98	523.98	523.98	7.46	240	>FBN1 N term EGF12 swap	1	DW012721_6.3548.3548.2	controllerType=0 controllerNumber=1 scan=3548	9.7119
03679:2	1	K.C[+57.021]IC[+57.021]NSGYEVDSTGK.N	751		C[+57]*2	795.331	2	1589.65	1589.66	0	-1.3	Specific	524.84	524.84	524.84	6.59	240	>FBN1 N term EGF12 swap	1	DW012721_6.3366.3366.2	controllerType=0 controllerNumber=1 scan=3366	9.3146
03747:2	1	K.C[+57.021]IC[+57.021]NSGYEVDSTGK.N	751		C[+57]*2	795.331	2	1589.65	1589.66	0	-1.3	Specific	554.6	554.6	554.6	7.46	240	>FBN1 N term EGF12 swap	1	DW012721_6.3421.3421.2	controllerType=0 controllerNumber=1 scan=3421	9.4339
03614:2	1	K.C[+57.021]IC[+57.021]NSGYEVDSTGK.N	751		C[+57]*2	795.331	2	1589.65	1589.66	0	-1.4	Specific	569.49	536.79	536.79	8.14	240	>FBN1 N term EGF12 swap	1	DW012721_6.3313.3313.2	controllerType=0 controllerNumber=1 scan=3313	9.1968
06112:2	1	K.C[+57.021][-17.027]IC[+57.021]NSGYEVDSTGK.N	751		C[-17][+57]*2	786.818	2	1572.63	1572.63	0	-1	Specific	425.86	332.2	332.2	5.08	240	>FBN1 N term EGF12 swap	1	DW012721_6.5292.5292.2	controllerType=0 controllerNumber=1 scan=5292	13.5519
03915:2	1	K.C[+57.021]IC[+57.021]N[+0.984]SGYEVDSTGK.N	751		C[+57]*2, N[+1]	795.825	2	1590.64	1590.64	0	1	Specific	514.89	514.89	514.89	5.99	240	>FBN1 N term EGF12 swap	1	DW012721_6.3548.3548.2	controllerType=0 controllerNumber=1 scan=3548	9.7119
05977:2	1	K.C[+57.021][-17.027]IC[+57.021]NSGYEVDSTGK.N	751		C[-17][+57]*2	786.818	2	1572.63	1572.63	0	-1.1	Specific	567.88	500.87	500.87	8.14	240	>FBN1 N term EGF12 swap	1	DW012721_6.5186.5186.2	controllerType=0 controllerNumber=1 scan=5186	13.3114
06048:2	1	K.C[+57.021][-17.027]IC[+57.021]NSGYEVDSTGK.N	751		C[-17][+57]*2	786.818	2	1572.63	1572.63	0	-1.3	Specific	570.7	534.79	534.79	8.14	240	>FBN1 N term EGF12 swap	1	DW012721_6.5237.5237.2	controllerType=0 controllerNumber=1 scan=5237	13.4278
06294:2	1	K.C[+57.021]IC[+57.021]N[+15.995]S[+162.053]GYEVD[+15.995]STGK.N	751	Hex(1)	C[+57]*2, D[+16], N[+16], S[+162]	892.342	2	1783.68	1783.7	0	-12.5	Specific	98.29	98.29	8.4	1.71	240	>FBN1 N term EGF12 swap	1	DW012721_6.5424.5424.2	controllerType=0 controllerNumber=1 scan=5424	13.8543
04727:2	1	K.C[+57.021]IC[+57.021]N[+15.995]S[+162.053]GYEVD[+15.995]STGK.N	751	Hex(1)	C[+57]*2, D[+16], N[+16], S[+162]	892.343	2	1783.68	1783.7	0	-11.9	Specific	130.01	130.01	8.4	1.79	240	>FBN1 N term EGF12 swap	1	DW012721_6.4186.4186.2	controllerType=0 controllerNumber=1 scan=4186	11.1372
07657:4	1	K.C[+57.021]IC[+57.021]NSGYEVDSTGKNC[+57.021]VDINEC[+57.021]VLNSLLC[+57.021]DNGQC[+57.021]R.N	751		C[+57]*6	1031.94	4	4124.72	4123.73	1	-3.7	Specific	291.11	291.11	14.97	3.25	240	>FBN1 N term EGF12 swap	1	DW012721_6.6539.6539.4	controllerType=0 controllerNumber=1 scan=6539	16.4074
07506:4	1	K.C[+57.021]IC[+57.021]NSGYEVDSTGKNC[+57.021]VDINEC[+57.021]VLNSLLC[+57.021]DNGQC[+57.021]R.N	751		C[+57]*6	1031.69	4	4123.73	4123.73	0	-0.5	Specific	354.7	354.7	15.01	3.79	240	>FBN1 N term EGF12 swap	1	DW012721_6.6414.6414.4	controllerType=0 controllerNumber=1 scan=6414	16.1184
07445:4	1	K.C[+57.021]IC[+57.021]NSGYEVDSTGKNC[+57.021]VDINEC[+57.021]VLNSLLC[+57.021]DNGQC[+57.021]R.N	751		C[+57]*6	1031.69	4	4123.73	4123.73	0	-1	Specific	480.31	480.31	1.01	5.45	240	>FBN1 N term EGF12 swap	1	DW012721_6.6361.6361.4	controllerType=0 controllerNumber=1 scan=6361	15.9942
08747:4	1	K.C[+57.021][-17.027]IC[+57.021]NSGYEVDSTGKNC[+57.021]VDINEC[+57.021]VLNSLLC[+57.021]DNGQC[+57.021]R.N	751		C[-17][+57]*6	1027.43	4	4106.69	4106.71	0	-3.1	Specific	218.58	218.58	6.53	3.36	240	>FBN1 N term EGF12 swap	1	DW012721_6.7401.7401.4	controllerType=0 controllerNumber=1 scan=7401	18.4221
07573:4	1	K.C[+57.021]IC[+57.021]NSGYEVDSTGKNC[+57.021]VDINEC[+57.021]VLNSLLC[+57.021]DN[+0.984]GQC[+57.021]R.N	751		C[+57]*6, N[+1]	1031.69	4	4123.72	4124.72	-1	2.4	Specific	375.49	375.49	94.9	4.23	240	>FBN1 N term EGF12 swap	1	DW012721_6.6472.6472.4	controllerType=0 controllerNumber=1 scan=6472	16.2531
07996:2	1	K.NC[+57.021]VDINEC[+57.021]VLNSLLC[+57.021]DNGQC[+57.021]R.N	765		C[+57]*4	1277.05	2	2553.08	2553.09	0	-3.9	Specific	16.28	16.28	16.28	1.86	240	>FBN1 N term EGF12 swap	1	DW012721_6.6806.6806.2	controllerType=0 controllerNumber=1 scan=6806	17.0299
08443:3	1	K.NC[+57.021]VDINEC[+57.021]VLNSLLC[+57.021]DNGQC[+57.021]R.N	765		C[+57]*4	851.698	3	2553.08	2553.09	0	-5.6	Specific	271.25	271.25	271.25	3.51	240	>FBN1 N term EGF12 swap	1	DW012721_6.7157.7157.3	controllerType=0 controllerNumber=1 scan=7157	17.8528
07887:2	1	K.NC[+57.021]VDINEC[+57.021]VLNSLLC[+57.021]DNGQC[+57.021]R.N	765		C[+57]*4	1277.05	2	2553.1	2553.09	0	0.6	Specific	311.62	311.62	311.62	3.57	240	>FBN1 N term EGF12 swap	1	DW012721_6.6721.6721.2	controllerType=0 controllerNumber=1 scan=6721	16.8322
08366:3	1	K.NC[+57.021]VDINEC[+57.021]VLNSLLC[+57.021]DNGQC[+57.021]R.N	765		C[+57]*4	851.699	3	2553.08	2553.09	0	-5.1	Specific	350.74	350.74	350.74	5.45	240	>FBN1 N term EGF12 swap	1	DW012721_6.7101.7101.3	controllerType=0 controllerNumber=1 scan=7101	17.7208
08162:3	1	K.NC[+57.021]VDINEC[+57.021]VLNSLLC[+57.021]DNGQC[+57.021]R.N	765		C[+57]*4	851.698	3	2553.08	2553.09	0	-5.4	Specific	434.04	434.04	434.04	5.94	240	>FBN1 N term EGF12 swap	1	DW012721_6.6938.6938.3	controllerType=0 controllerNumber=1 scan=6938	17.3394
08079:3	1	K.NC[+57.021]VDINEC[+57.021]VLNSLLC[+57.021]DNGQC[+57.021]R.N	765		C[+57]*4	851.698	3	2553.08	2553.09	0	-6.2	Specific	491.77	491.77	491.77	7.1	240	>FBN1 N term EGF12 swap	1	DW012721_6.6875.6875.3	controllerType=0 controllerNumber=1 scan=6875	17.1938
07801:3	1	K.NC[+57.021]VDINEC[+57.021]VLNSLLC[+57.021]DNGQC[+57.021]R.N	765		C[+57]*4	851.702	3	2553.09	2553.09	0	-1	Specific	526.49	526.49	526.49	7.11	240	>FBN1 N term EGF12 swap	1	DW012721_6.6657.6657.3	controllerType=0 controllerNumber=1 scan=6657	16.6812
07871:3	1	K.NC[+57.021]VDINEC[+57.021]VLNSLLC[+57.021]DNGQC[+57.021]R.N	765		C[+57]*4	851.703	3	2553.1	2553.09	0	0.4	Specific	545.99	545.99	545.99	7.11	240	>FBN1 N term EGF12 swap	1	DW012721_6.6710.6710.3	controllerType=0 controllerNumber=1 scan=6710	16.8064
07945:3	1	K.NC[+57.021]VDINEC[+57.021]VLNSLLC[+57.021]DNGQC[+57.021]R.N	765		C[+57]*4	851.702	3	2553.09	2553.09	0	-1.9	Specific	596.08	596.08	596.08	7.79	240	>FBN1 N term EGF12 swap	1	DW012721_6.6765.6765.3	controllerType=0 controllerNumber=1 scan=6765	16.9358
09019:3	1	K.NC[+57.021]VDINEC[+57.021]VLNSLLC[+57.021]DN[+0.984]GQC[+57.021]R.N	765		C[+57]*4, N[+1]	852.032	3	2554.08	2554.08	0	0.7	Specific	128.62	128.62	128.62	1.62	240	>FBN1 N term EGF12 swap	1	DW012721_6.7610.7610.3	controllerType=0 controllerNumber=1 scan=7610	18.9137
08879:3	1	K.NC[+57.021]VDIN[+0.984]EC[+57.021]VLNSLLC[+57.021]DNGQC[+57.021]R.N	765		C[+57]*4, N[+1]	852.032	3	2554.08	2554.08	0	0.5	Specific	178.54	178.54	0	2.89	240	>FBN1 N term EGF12 swap	1	DW012721_6.7500.7500.3	controllerType=0 controllerNumber=1 scan=7500	18.6542
08296:3	1	K.NC[+57.021]VDIN[+0.984]EC[+57.021]VLNSLLC[+57.021]DNGQC[+57.021]R.N	765		C[+57]*4, N[+1]	852.033	3	2554.08	2554.08	0	2.2	Specific	340.56	340.56	0	2.54	240	>FBN1 N term EGF12 swap	1	DW012721_6.7044.7044.3	controllerType=0 controllerNumber=1 scan=7044	17.587
08221:3	1	K.NC[+57.021]VDINEC[+57.021]VLNSLLC[+57.021]DN[+0.984]GQC[+57.021]R.N	765		C[+57]*4, N[+1]	852.034	3	2554.09	2554.08	0	3.4	Specific	368.3	368.3	57.35	3.29	240	>FBN1 N term EGF12 swap	1	DW012721_6.6986.6986.3	controllerType=0 controllerNumber=1 scan=6986	17.451
08795:3	1	K.N[+0.984]C[+57.021]VDINEC[+57.021]VLNSLLC[+57.021]DNGQC[+57.021]R.N	765		C[+57]*4, N[+1]	852.03	3	2554.08	2554.08	0	-1	Specific	371.3	371.3	168.22	6.67	240	>FBN1 N term EGF12 swap	1	DW012721_6.7439.7439.3	controllerType=0 controllerNumber=1 scan=7439	18.5125
06796:3	1	K.NC[+57.021]VDINEC[+57.021]VLN[+0.984]SLLC[+57.021]DNGQC[+57.021]R.N	765		C[+57]*4, N[+1]	852.031	3	2554.08	2554.08	0	0	Specific	508.28	508.28	47.83	7.1	240	>FBN1 N term EGF12 swap	1	DW012721_6.5835.5835.3	controllerType=0 controllerNumber=1 scan=5835	14.7896
08015:3	1	K.NC[+57.021]VDINEC[+57.021]VLNSLLC[+57.021]DN[+0.984]GQC[+57.021]R.N	765		C[+57]*4, N[+1]	852.031	3	2554.08	2554.08	0	-0.5	Specific	529.48	529.48	119.18	7.11	240	>FBN1 N term EGF12 swap	1	DW012721_6.6820.6820.3	controllerType=0 controllerNumber=1 scan=6820	17.0641
08080:3	1	K.NC[+57.021]VDINEC[+57.021]VLNSLLC[+57.021]DN[+0.984]GQC[+57.021]R.N	765		C[+57]*4, N[+1]	852.032	3	2554.08	2554.08	0	0.5	Specific	542.78	542.78	60.23	7.11	240	>FBN1 N term EGF12 swap	1	DW012721_6.6875.6875.3	controllerType=0 controllerNumber=1 scan=6875	17.1938
03172:2	1	R.[+14.016]N[+0.984]T[+162.053]PGSYSC[+57.021]TC[+57.021]PK.G	786	Hex(1)	.[14], C[+57]*2, N[+1], T[+162]	774.811	2	1548.62	1548.62	0	-2.5	Specific	52.03	52.03	5.3	2.05	240	>FBN1 N term EGF12 swap	1	DW012721_6.2966.2966.2	controllerType=0 controllerNumber=1 scan=2966	8.4171
04424:2	1	K.GFIYKPDLK.T	798			540.807	2	1080.61	1080.61	0	-1.9	Specific	423.36	337.14	337.14	5.95	240	>FBN1 N term EGF12 swap	1	DW012721_6.3938.3938.2	controllerType=0 controllerNumber=1 scan=3938	10.5974
04359:2	1	K.GFIYKPDLK.T	798			540.807	2	1080.61	1080.61	0	-1.9	Specific	445.11	264.37	264.37	5.68	240	>FBN1 N term EGF12 swap	1	DW012721_6.3885.3885.2	controllerType=0 controllerNumber=1 scan=3885	10.4786
04818:3	1	K.TC[+57.021]EDIDEC[+57.021]ESSPC[+57.021]INGVC[+57.021]K.N	807		C[+57]*4	758.291	3	2272.86	2272.88	0	-10.2	Specific	168.83	168.83	168.83	3.26	240	>FBN1 N term EGF12 swap	1	DW012721_6.4258.4258.3	controllerType=0 controllerNumber=1 scan=4258	11.3034
04576:3	1	K.TC[+57.021]EDIDEC[+57.021]ESSPC[+57.021]INGVC[+57.021]K.N	807		C[+57]*4	758.294	3	2272.87	2272.88	0	-7	Specific	489.21	431.1	431.1	6.76	240	>FBN1 N term EGF12 swap	1	DW012721_6.4059.4059.3	controllerType=0 controllerNumber=1 scan=4059	10.859
04511:3	1	K.TC[+57.021]EDIDEC[+57.021]ESSPC[+57.021]INGVC[+57.021]K.N	807		C[+57]*4	758.298	3	2272.88	2272.88	0	-1.2	Specific	546.83	478.27	478.27	7.64	240	>FBN1 N term EGF12 swap	1	DW012721_6.4007.4007.3	controllerType=0 controllerNumber=1 scan=4007	10.7483
04497:2	1	K.TC[+57.021]EDIDEC[+57.021]ESS[+162.053]PC[+57.021]INGVC[+57.021]K.N	807	Hex(1)	C[+57]*4, S[+162]	1217.97	2	2434.94	2434.94	0	0.2	Specific	308.73	308.73	0	5.55	240	>FBN1 N term EGF12 swap	1	DW012721_6.3995.3995.2	controllerType=0 controllerNumber=1 scan=3995	10.7223
04577:3	1	K.TC[+57.021]EDIDEC[+57.021]ESSPC[+57.021]IN[+0.984]GVC[+57.021]K.N	807		C[+57]*4, N[+1]	758.628	3	2273.87	2273.87	0	1	Specific	502.38	454.14	454.14	6.17	240	>FBN1 N term EGF12 swap	1	DW012721_6.4059.4059.3	controllerType=0 controllerNumber=1 scan=4059	10.859
04510:3	1	K.TC[+57.021]EDIDEC[+57.021]ESS[+162.053]PC[+57.021]INGVC[+57.021]K.N	807	Hex(1)	C[+57]*4, S[+162]	812.316	3	2434.93	2434.94	0	-1	Specific	528.62	508.15	0	7.64	240	>FBN1 N term EGF12 swap	1	DW012721_6.4006.4006.3	controllerType=0 controllerNumber=1 scan=4006	10.7469
04684:3	1	K.TC[+57.021]EDIDEC[+57.021]ESSPC[+57.021]IN[+0.984]GVC[+57.021]K.N	807		C[+57]*4, N[+1]	758.627	3	2273.87	2273.87	0	-0.6	Specific	536.12	505.73	505.73	7.64	240	>FBN1 N term EGF12 swap	1	DW012721_6.4150.4150.3	controllerType=0 controllerNumber=1 scan=4150	11.0545
04496:2	1	K.[+28.031]TC[+57.021]EDIDEC[+57.021]ES[+132.042]SPC[+57.021]IN[+0.984]GVC[+57.021]K.N	807	Pent(1)	.[28], C[+57]*4, N[+1], S[+132]	1217.47	2	2433.93	2433.94	0	-3.1	Specific	9.71	9.71	0	1.75	240	>FBN1 N term EGF12 swap	1	DW012721_6.3995.3995.2	controllerType=0 controllerNumber=1 scan=3995	10.7223
04571:2	1	K.TC[+57.021]EDIDEC[+57.021]ESS[+162.053]PC[+57.021]IN[+0.984]GVC[+57.021]K.N	807	Hex(1)	C[+57]*4, N[+1], S[+162]	1218.47	2	2435.93	2435.92	0	2.4	Specific	244.24	244.24	0	2.98	240	>FBN1 N term EGF12 swap	1	DW012721_6.4053.4053.2	controllerType=0 controllerNumber=1 scan=4053	10.8442
04697:3	1	K.TC[+57.021]EDIDEC[+57.021]ESS[+162.053]PC[+57.021]IN[+0.984]GVC[+57.021]K.N	807	Hex(1)	C[+57]*4, N[+1], S[+162]	812.645	3	2435.92	2435.92	0	0.3	Specific	450.17	450.17	0	7.43	240	>FBN1 N term EGF12 swap	1	DW012721_6.4162.4162.3	controllerType=0 controllerNumber=1 scan=4162	11.0825
04578:3	1	K.TC[+57.021]EDIDEC[+57.021]ESS[+162.053]PC[+57.021]IN[+0.984]GVC[+57.021]K.N	807	Hex(1)	C[+57]*4, N[+1], S[+162]	812.647	3	2435.93	2435.92	0	2.6	Specific	492.57	492.57	0	5.83	240	>FBN1 N term EGF12 swap	1	DW012721_6.4060.4060.3	controllerType=0 controllerNumber=1 scan=4060	10.8612
05762:2	1	K.NSPGSFIC[+57.021]EC[+57.021]SSESTLDPTK.T	826		C[+57]*2	1108.48	2	2215.95	2215.95	0	0.1	Specific	178.3	178.3	178.3	2.75	240	>FBN1 N term EGF12 swap	1	DW012721_6.5019.5019.2	controllerType=0 controllerNumber=1 scan=5019	12.9305
05684:2	1	K.NSPGSFIC[+57.021]EC[+57.021]SSESTLDPTK.T	826		C[+57]*2	1108.48	2	2215.95	2215.95	0	0.1	Specific	393.67	328.18	328.18	6	240	>FBN1 N term EGF12 swap	1	DW012721_6.4961.4961.2	controllerType=0 controllerNumber=1 scan=4961	12.7977
05619:2	1	K.NSPGSFIC[+57.021]EC[+57.021]SSESTLDPTK.T	826		C[+57]*2	1108.48	2	2215.95	2215.95	0	-0.3	Specific	439.56	395.53	395.53	7.32	240	>FBN1 N term EGF12 swap	1	DW012721_6.4910.4910.2	controllerType=0 controllerNumber=1 scan=4910	12.6804
05685:3	1	K.NSPGSFIC[+57.021]EC[+57.021]SSESTLDPTK.T	826		C[+57]*2	739.32	3	2215.95	2215.95	0	-0.8	Specific	475.54	414.44	414.44	7.43	240	>FBN1 N term EGF12 swap	1	DW012721_6.4962.4962.3	controllerType=0 controllerNumber=1 scan=4962	12.7989
05313:3	1	K.NSPGSFIC[+57.021]EC[+57.021]SSESTLDPTK.T	826		C[+57]*2	739.319	3	2215.94	2215.95	0	-2	Specific	480.1	392.88	392.88	6.76	240	>FBN1 N term EGF12 swap	1	DW012721_6.4658.4658.3	controllerType=0 controllerNumber=1 scan=4658	12.1417
05761:3	1	K.NSPGSFIC[+57.021]EC[+57.021]SSESTLDPTK.T	826		C[+57]*2	739.32	3	2215.95	2215.95	0	-0.9	Specific	501.45	446.22	446.22	6.76	240	>FBN1 N term EGF12 swap	1	DW012721_6.5018.5018.3	controllerType=0 controllerNumber=1 scan=5018	12.9283
05617:3	1	K.NSPGSFIC[+57.021]EC[+57.021]SSESTLDPTK.T	826		C[+57]*2	739.32	3	2215.95	2215.95	0	-1.2	Specific	519.41	470.59	470.59	7.62	240	>FBN1 N term EGF12 swap	1	DW012721_6.4909.4909.3	controllerType=0 controllerNumber=1 scan=4909	12.6782
05291:2	1	K.NS[+162.053]PGSFIC[+57.021]EC[+57.021]SSESTLDPTK.T	826	Hex(1)	C[+57]*2, S[+162]	1189.5	2	2378	2378	0	-0.8	Specific	123.4	123.4	0.5	2.41	240	>FBN1 N term EGF12 swap	1	DW012721_6.4639.4639.2	controllerType=0 controllerNumber=1 scan=4639	12.1009
05309:3	1	K.NS[+162.053]PGSFIC[+57.021]EC[+57.021]SSESTLDPTK.T	826	Hex(1)	C[+57]*2, S[+162]	793.338	3	2378	2378	0	-1.1	Specific	471.59	455.97	0.5	7.43	240	>FBN1 N term EGF12 swap	1	DW012721_6.4655.4655.3	controllerType=0 controllerNumber=1 scan=4655	12.1372
05302:3	1	K.N[+15.995]S[+162.053]PGSFIC[+57.021]EC[+57.021]SSESTLDPTK.T	826	Hex(1)	C[+57]*2, N[+16], S[+162]	798.668	3	2393.99	2394	0	-2.9	Specific	253.3	253.3	0.5	3.75	240	>FBN1 N term EGF12 swap	1	DW012721_6.4648.4648.3	controllerType=0 controllerNumber=1 scan=4648	12.1217
04859:2	1	K.TIC[+57.021]IETIK.G	846		C[+57]	489.269	2	977.531	977.534	0	-2.6	Specific	367.27	48.03	48.03	2.93	240	>FBN1 N term EGF12 swap	1	DW012721_6.4291.4291.2	controllerType=0 controllerNumber=1 scan=4291	11.3786
04591:2	1	K.TIC[+57.021]IETIK.G	846		C[+57]	489.269	2	977.532	977.534	0	-2	Specific	415.53	73.37	73.37	3.3	240	>FBN1 N term EGF12 swap	1	DW012721_6.4070.4070.2	controllerType=0 controllerNumber=1 scan=4070	10.8825
04652:2	1	K.TIC[+57.021]IETIK.G	846		C[+57]	489.27	2	977.532	977.534	0	-1.5	Specific	448.43	77.78	77.78	4.67	240	>FBN1 N term EGF12 swap	1	DW012721_6.4125.4125.2	controllerType=0 controllerNumber=1 scan=4125	11.0006
04718:2	1	K.TIC[+57.021]IETIK.G	846		C[+57]	489.27	2	977.532	977.534	0	-1.5	Specific	453.77	74.21	74.21	3.81	240	>FBN1 N term EGF12 swap	1	DW012721_6.4180.4180.2	controllerType=0 controllerNumber=1 scan=4180	11.1242
04786:2	1	K.TIC[+57.021]IETIK.G	846		C[+57]	489.269	2	977.532	977.534	0	-2	Specific	471.72	88.64	88.64	3.67	240	>FBN1 N term EGF12 swap	1	DW012721_6.4235.4235.2	controllerType=0 controllerNumber=1 scan=4235	11.25
04524:2	1	K.TIC[+57.021]IETIK.G	846		C[+57]	489.269	2	977.532	977.534	0	-2	Specific	486.64	89.88	89.88	4.01	240	>FBN1 N term EGF12 swap	1	DW012721_6.4017.4017.2	controllerType=0 controllerNumber=1 scan=4017	10.771
05573:3	1	K.GTC[+57.021]WQTVIDGR.C	854		C[+57]	431.539	3	1292.6	1292.61	0	-1.7	Specific	323.14	323.14	323.14	4.44	240	>FBN1 N term EGF12 swap	1	DW012721_6.4870.4870.3	controllerType=0 controllerNumber=1 scan=4870	12.5949
06123:2	1	K.GTC[+57.021]WQTVIDGR.C	854		C[+57]	646.805	2	1292.6	1292.61	0	-2.2	Specific	391.83	391.83	391.83	6.15	240	>FBN1 N term EGF12 swap	1	DW012721_6.5298.5298.2	controllerType=0 controllerNumber=1 scan=5298	13.5641
05798:2	1	K.GTC[+57.021]WQTVIDGR.C	854		C[+57]	646.806	2	1292.6	1292.61	0	-1.2	Specific	399.05	399.05	399.05	6.02	240	>FBN1 N term EGF12 swap	1	DW012721_6.5049.5049.2	controllerType=0 controllerNumber=1 scan=5049	13.0007
05280:2	1	K.GTC[+57.021]WQTVIDGR.C	854		C[+57]	646.804	2	1292.6	1292.61	0	-2.8	Specific	405.95	405.95	405.95	6.14	240	>FBN1 N term EGF12 swap	1	DW012721_6.4629.4629.2	controllerType=0 controllerNumber=1 scan=4629	12.0811
05889:2	1	K.GTC[+57.021]WQTVIDGR.C	854		C[+57]	646.806	2	1292.6	1292.61	0	-1	Specific	409.87	390.05	390.05	6.14	240	>FBN1 N term EGF12 swap	1	DW012721_6.5113.5113.2	controllerType=0 controllerNumber=1 scan=5113	13.1474
05652:2	1	K.GTC[+57.021]WQTVIDGR.C	854		C[+57]	646.805	2	1292.6	1292.61	0	-1.5	Specific	428.22	428.22	428.22	6.28	240	>FBN1 N term EGF12 swap	1	DW012721_6.4939.4939.2	controllerType=0 controllerNumber=1 scan=4939	12.747
05998:2	1	K.GTC[+57.021]WQTVIDGR.C	854		C[+57]	646.805	2	1292.6	1292.61	0	-2.6	Specific	429.73	429.73	429.73	6.28	240	>FBN1 N term EGF12 swap	1	DW012721_6.5201.5201.2	controllerType=0 controllerNumber=1 scan=5201	13.3445
05589:2	1	K.GTC[+57.021]WQTVIDGR.C	854		C[+57]	646.805	2	1292.6	1292.61	0	-1.9	Specific	435.26	432	432	7.15	240	>FBN1 N term EGF12 swap	1	DW012721_6.4884.4884.2	controllerType=0 controllerNumber=1 scan=4884	12.627
05729:2	1	K.GTC[+57.021]WQTVIDGR.C	854		C[+57]	646.805	2	1292.6	1292.61	0	-1.4	Specific	462.41	441.83	441.83	6.38	240	>FBN1 N term EGF12 swap	1	DW012721_6.4994.4994.2	controllerType=0 controllerNumber=1 scan=4994	12.874
05517:2	1	K.GTC[+57.021]WQTVIDGR.C	854		C[+57]	646.805	2	1292.6	1292.61	0	-2.3	Specific	473.2	467.75	467.75	7.25	240	>FBN1 N term EGF12 swap	1	DW012721_6.4824.4824.2	controllerType=0 controllerNumber=1 scan=4824	12.4967
05611:2	1	K.GTC[+57.021]W[+15.995]QTVIDGR.C	854		C[+57], W[+16]	654.802	2	1308.6	1308.6	0	-1.9	Specific	375.83	375.83	235.68	6.02	240	>FBN1 N term EGF12 swap	1	DW012721_6.4903.4903.2	controllerType=0 controllerNumber=1 scan=4903	12.6651
04766:2	1	R.C[+57.021]EININGATLK.S	865		C[+57]	616.818	2	1232.63	1232.63	0	-0.5	Specific	242.63	242.63	242.63	2.87	240	>FBN1 N term EGF12 swap	1	DW012721_6.4219.4219.2	controllerType=0 controllerNumber=1 scan=4219	11.2128
05362:2	1	R.C[+57.021]EININGATLK.S	865		C[+57]	616.817	2	1232.63	1232.63	0	-2.4	Specific	347.09	347.09	347.09	4.79	240	>FBN1 N term EGF12 swap	1	DW012721_6.4695.4695.2	controllerType=0 controllerNumber=1 scan=4695	12.2228
04829:2	1	R.C[+57.021]EININGATLK.S	865		C[+57]	616.818	2	1232.63	1232.63	0	-0.9	Specific	510.92	510.92	510.92	7.45	240	>FBN1 N term EGF12 swap	1	DW012721_6.4268.4268.2	controllerType=0 controllerNumber=1 scan=4268	11.3268
04901:2	1	R.C[+57.021]EININGATLK.S	865		C[+57]	616.818	2	1232.63	1232.63	0	-1.7	Specific	550.98	550.98	550.98	7.46	240	>FBN1 N term EGF12 swap	1	DW012721_6.4323.4323.2	controllerType=0 controllerNumber=1 scan=4323	11.4469
05032:2	1	R.C[+57.021]EININ[+0.984]GATLK.S	865		C[+57], N[+1]	617.31	2	1233.61	1233.61	0	-1.3	Specific	152.71	152.71	40.66	1.72	240	>FBN1 N term EGF12 swap	1	DW012721_6.4424.4424.5	controllerType=0 controllerNumber=1 scan=4424	11.6514
04994:3	1	R.C[+57.021]EININ[+0.984]GATLK.S	865		C[+57], N[+1]	411.875	3	1233.61	1233.61	0	-2.7	Specific	352.86	352.86	105.1	4.25	240	>FBN1 N term EGF12 swap	1	DW012721_6.4395.4395.3	controllerType=0 controllerNumber=1 scan=4395	11.5893
06817:2	1	R.C[+57.021][-17.027]EININGATLK.S	865		C[-17][+57]	608.305	2	1215.6	1215.6	0	-1	Specific	432.78	432.78	432.78	7.15	240	>FBN1 N term EGF12 swap	1	DW012721_6.5852.5852.2	controllerType=0 controllerNumber=1 scan=5852	14.8302
06747:2	1	R.C[+57.021][-17.027]EININGATLK.S	865		C[-17][+57]	608.306	2	1215.6	1215.6	0	0.5	Specific	471.17	471.17	471.17	7.25	240	>FBN1 N term EGF12 swap	1	DW012721_6.5795.5795.3	controllerType=0 controllerNumber=1 scan=5795	14.6985
05363:2	1	R.C[+57.021]EININ[+0.984]GATLK.S	865		C[+57], N[+1]	617.311	2	1233.61	1233.61	0	-0.3	Specific	485.52	485.52	73.76	7.45	240	>FBN1 N term EGF12 swap	1	DW012721_6.4695.4695.2	controllerType=0 controllerNumber=1 scan=4695	12.2228
05043:2	1	R.C[+57.021]EININ[+0.984]GATLK.S	865		C[+57], N[+1]	617.31	2	1233.61	1233.61	0	-1.2	Specific	506.88	506.88	110.23	7.45	240	>FBN1 N term EGF12 swap	1	DW012721_6.4433.4433.2	controllerType=0 controllerNumber=1 scan=4433	11.6712
05245:2	1	R.C[+57.021]EININ[+0.984]GATLK.S	865		C[+57], N[+1]	617.31	2	1233.61	1233.61	0	-2	Specific	507.73	507.73	96.51	7.45	240	>FBN1 N term EGF12 swap	1	DW012721_6.4602.4602.2	controllerType=0 controllerNumber=1 scan=4602	12.0226
05105:2	1	R.C[+57.021]EININ[+0.984]GATLK.S	865		C[+57], N[+1]	617.31	2	1233.61	1233.61	0	-1.7	Specific	538.81	538.81	151.53	7.46	240	>FBN1 N term EGF12 swap	1	DW012721_6.4489.4489.2	controllerType=0 controllerNumber=1 scan=4489	11.7864
05170:2	1	R.C[+57.021]EININ[+0.984]GATLK.S	865		C[+57], N[+1]	617.309	2	1233.61	1233.61	0	-2.2	Specific	544.26	544.26	140.59	6.59	240	>FBN1 N term EGF12 swap	1	DW012721_6.4543.4543.2	controllerType=0 controllerNumber=1 scan=4543	11.9011
04972:2	1	R.C[+57.021]EININ[+0.984]GATLK.S	865		C[+57], N[+1]	617.309	2	1233.61	1233.61	0	-2.3	Specific	547.03	547.03	99.27	7.46	240	>FBN1 N term EGF12 swap	1	DW012721_6.4379.4379.2	controllerType=0 controllerNumber=1 scan=4379	11.5579
06992:2	1	K.SQC[+57.021]C[+57.021]SSLGAAWGSPC[+57.021]TLC[+57.021]QVDPIC[+57.021]GK.G	876		C[+57]*5	1450.12	2	2899.23	2899.23	0	-0.6	Specific	197.5	197.5	197.5	2.4	240	>FBN1 N term EGF12 swap	1	DW012721_6.5988.5988.2	controllerType=0 controllerNumber=1 scan=5988	15.1393
07152:3	1	K.SQC[+57.021]C[+57.021]SSLGAAWGSPC[+57.021]TLC[+57.021]QVDPIC[+57.021]GK.G	876		C[+57]*5	967.082	3	2899.23	2899.23	0	0.6	Specific	294.46	281.57	281.57	3.52	240	>FBN1 N term EGF12 swap	1	DW012721_6.6118.6118.3	controllerType=0 controllerNumber=1 scan=6118	15.4331
07224:3	1	K.SQC[+57.021]C[+57.021]SSLGAAWGSPC[+57.021]TLC[+57.021]QVDPIC[+57.021]GK.G	876		C[+57]*5	967.081	3	2899.23	2899.23	0	-0.2	Specific	296.57	296.57	296.57	3.79	240	>FBN1 N term EGF12 swap	1	DW012721_6.6179.6179.3	controllerType=0 controllerNumber=1 scan=6179	15.574
06954:3	1	K.SQC[+57.021]C[+57.021]SSLGAAWGSPC[+57.021]TLC[+57.021]QVDPIC[+57.021]GK.G	876		C[+57]*5	967.082	3	2899.23	2899.23	0	0.7	Specific	321.07	305.36	305.36	2.46	240	>FBN1 N term EGF12 swap	1	DW012721_6.5957.5957.3	controllerType=0 controllerNumber=1 scan=5957	15.0694
07012:3	1	K.SQC[+57.021]C[+57.021]SSLGAAWGSPC[+57.021]TLC[+57.021]QVDPIC[+57.021]GK.G	876		C[+57]*5	967.081	3	2899.23	2899.23	0	-0.9	Specific	466.63	393.02	393.02	6.07	240	>FBN1 N term EGF12 swap	1	DW012721_6.6006.6006.3	controllerType=0 controllerNumber=1 scan=6006	15.181
07078:3	1	K.SQC[+57.021]C[+57.021]SSLGAAWGSPC[+57.021]TLC[+57.021]QVDPIC[+57.021]GK.G	876		C[+57]*5	967.081	3	2899.23	2899.23	0	-0.4	Specific	469.71	419.42	419.42	6.07	240	>FBN1 N term EGF12 swap	1	DW012721_6.6061.6061.3	controllerType=0 controllerNumber=1 scan=6061	15.3026
06993:4	1	K.SQC[+57.021]C[+57.021]SSLGAAWGSPC[+57.021]TLC[+57.021]QVDPIC[+57.021]GK.G	876		C[+57]*5	725.562	4	2899.22	2899.23	0	-1.8	Specific	532.39	477.22	477.22	6.28	240	>FBN1 N term EGF12 swap	1	DW012721_6.5989.5989.4	controllerType=0 controllerNumber=1 scan=5989	15.1414
05195:2	1	R.IKGTQC[+57.021]EDIDEC[+57.021]EVFPGVC[+57.021]K.N	906		C[+57]*3	1192.53	2	2384.05	2384.06	0	-1.6	Specific	222.88	222.88	222.88	2.5	240	>FBN1 N term EGF12 swap	1	DW012721_6.4559.4559.2	controllerType=0 controllerNumber=1 scan=4559	11.9341
05226:4	1	R.IKGTQC[+57.021]EDIDEC[+57.021]EVFPGVC[+57.021]K.N	906		C[+57]*3	596.768	4	2384.05	2384.06	0	-2.2	Specific	318.21	318.21	318.21	3.67	240	>FBN1 N term EGF12 swap	1	DW012721_6.4585.4585.4	controllerType=0 controllerNumber=1 scan=4585	11.9874
05504:3	1	R.IKGTQC[+57.021]EDIDEC[+57.021]EVFPGVC[+57.021]K.N	906		C[+57]*3	795.356	3	2384.05	2384.06	0	-1	Specific	325.22	325.22	325.22	4.27	240	>FBN1 N term EGF12 swap	1	DW012721_6.4814.4814.3	controllerType=0 controllerNumber=1 scan=4814	12.4763
05383:3	1	R.IKGTQC[+57.021]EDIDEC[+57.021]EVFPGVC[+57.021]K.N	906		C[+57]*3	795.356	3	2384.05	2384.06	0	-1.8	Specific	394.61	394.61	394.61	5.85	240	>FBN1 N term EGF12 swap	1	DW012721_6.4711.4711.3	controllerType=0 controllerNumber=1 scan=4711	12.2571
05241:3	1	R.IKGTQC[+57.021]EDIDEC[+57.021]EVFPGVC[+57.021]K.N	906		C[+57]*3	795.356	3	2384.05	2384.06	0	-1.1	Specific	415.98	415.98	415.98	5.98	240	>FBN1 N term EGF12 swap	1	DW012721_6.4598.4598.3	controllerType=0 controllerNumber=1 scan=4598	12.0177
05308:3	1	R.IKGTQC[+57.021]EDIDEC[+57.021]EVFPGVC[+57.021]K.N	906		C[+57]*3	795.356	3	2384.05	2384.06	0	-1.6	Specific	440.73	440.73	440.73	6.22	240	>FBN1 N term EGF12 swap	1	DW012721_6.4654.4654.3	controllerType=0 controllerNumber=1 scan=4654	12.1357
05165:3	1	R.IKGTQC[+57.021]EDIDEC[+57.021]EVFPGVC[+57.021]K.N	906		C[+57]*3	795.356	3	2384.05	2384.06	0	-1	Specific	449.85	449.85	449.85	6.22	240	>FBN1 N term EGF12 swap	1	DW012721_6.4538.4538.3	controllerType=0 controllerNumber=1 scan=4538	11.8884
05676:4	1	R.IKGTQC[+57.021]EDIDEC[+57.021]EVFPGVC[+57.021]KN[+0.984]GLC[+57.021]VNTR.G	906		C[+57]*4, N[+1]	825.625	4	3299.48	3299.48	0	-1	Specific	316.13	316.13	165.72	2.49	240	>FBN1 N term EGF12 swap	1	DW012721_6.4954.4954.4	controllerType=0 controllerNumber=1 scan=4954	12.7805
05598:4	1	R.IKGTQC[+57.021]EDIDEC[+57.021]EVFPGVC[+57.021]KN[+0.984]GLC[+57.021]VNTR.G	906		C[+57]*4, N[+1]	825.625	4	3299.48	3299.48	0	-1.2	Specific	561.81	561.81	158.89	6.06	240	>FBN1 N term EGF12 swap	1	DW012721_6.4891.4891.4	controllerType=0 controllerNumber=1 scan=4891	12.6397
05906:2	1	K.GTQC[+57.021]EDIDEC[+57.021]EVFPGVC[+57.021]K.N	908		C[+57]*3	1071.94	2	2142.88	2142.88	0	-0.4	Specific	213.38	179.84	179.84	3.26	240	>FBN1 N term EGF12 swap	1	DW012721_6.5129.5129.2	controllerType=0 controllerNumber=1 scan=5129	13.182
05834:2	1	K.GTQC[+57.021]EDIDEC[+57.021]EVFPGVC[+57.021]K.N	908		C[+57]*3	1071.94	2	2142.88	2142.88	0	-0.2	Specific	283.36	168.42	168.42	3.36	240	>FBN1 N term EGF12 swap	1	DW012721_6.5073.5073.2	controllerType=0 controllerNumber=1 scan=5073	13.0559
05819:3	1	K.GTQC[+57.021]EDIDEC[+57.021]EVFPGVC[+57.021]K.N	908		C[+57]*3	714.964	3	2142.88	2142.88	0	-0.6	Specific	397.78	305.85	305.85	4.73	240	>FBN1 N term EGF12 swap	1	DW012721_6.5063.5063.3	controllerType=0 controllerNumber=1 scan=5063	13.0329
05893:3	1	K.GTQC[+57.021]EDIDEC[+57.021]EVFPGVC[+57.021]K.N	908		C[+57]*3	714.963	3	2142.87	2142.88	0	-1.8	Specific	455.02	377.88	377.88	6.56	240	>FBN1 N term EGF12 swap	1	DW012721_6.5118.5118.3	controllerType=0 controllerNumber=1 scan=5118	13.1583
03295:2	1	K.N[+0.984]GLC[+57.021]VNTR.G	926		C[+57], N[+1]	467.723	2	934.439	934.441	0	-2	Specific	271.04	271.04	271.04	3.32	240	>FBN1 N term EGF12 swap	1	DW012721_6.3062.3062.2	controllerType=0 controllerNumber=1 scan=3062	8.6395
03696:2	1	K.N[+0.984]GLC[+57.021]VNTR.G	926		C[+57], N[+1]	467.724	2	934.44	934.441	0	-1.4	Specific	378.79	378.79	317.18	5.74	240	>FBN1 N term EGF12 swap	1	DW012721_6.3381.3381.2	controllerType=0 controllerNumber=1 scan=3381	9.3457
03565:2	1	K.N[+0.984]GLC[+57.021]VNTR.G	926		C[+57], N[+1]	467.723	2	934.439	934.441	0	-2.1	Specific	397.94	397.94	336.46	5.48	240	>FBN1 N term EGF12 swap	1	DW012721_6.3273.3273.2	controllerType=0 controllerNumber=1 scan=3273	9.1056
03627:2	1	K.N[+0.984]GLC[+57.021]VNTR.G	926		C[+57], N[+1]	467.723	2	934.44	934.441	0	-1.6	Specific	399.42	399.42	349.19	6.02	240	>FBN1 N term EGF12 swap	1	DW012721_6.3323.3323.2	controllerType=0 controllerNumber=1 scan=3323	9.2194
04324:3	1	K.C[+57.021]QC[+57.021]PSGMTLDATGR.I	938		C[+57]*2	518.553	3	1553.65	1553.65	0	-3.3	Specific	278.01	278.01	278.01	3.23	240	>FBN1 N term EGF12 swap	1	DW012721_6.3856.3856.3	controllerType=0 controllerNumber=1 scan=3856	10.4144
04161:3	1	K.C[+57.021]QC[+57.021]PSGMTLDATGR.I	938		C[+57]*2	518.554	3	1553.65	1553.65	0	-1.2	Specific	445.47	445.47	445.47	7.25	240	>FBN1 N term EGF12 swap	1	DW012721_6.3732.3732.3	controllerType=0 controllerNumber=1 scan=3732	10.132
04231:3	1	K.C[+57.021]QC[+57.021]PSGMTLDATGR.I	938		C[+57]*2	518.554	3	1553.65	1553.65	0	-1.7	Specific	454.32	417.4	417.4	6.38	240	>FBN1 N term EGF12 swap	1	DW012721_6.3786.3786.3	controllerType=0 controllerNumber=1 scan=3786	10.2541
04365:2	1	K.C[+57.021]QC[+57.021]PSGMTLDATGR.I	938		C[+57]*2	777.328	2	1553.65	1553.65	0	-1.4	Specific	509.9	509.9	509.9	7.45	240	>FBN1 N term EGF12 swap	1	DW012721_6.3889.3889.2	controllerType=0 controllerNumber=1 scan=3889	10.4872
04215:2	1	K.C[+57.021]QC[+57.021]PSGMTLDATGR.I	938		C[+57]*2	777.328	2	1553.65	1553.65	0	-1	Specific	516.99	516.99	516.99	7.45	240	>FBN1 N term EGF12 swap	1	DW012721_6.3773.3773.2	controllerType=0 controllerNumber=1 scan=3773	10.228
04152:2	1	K.C[+57.021]QC[+57.021]PSGMTLDATGR.I	938		C[+57]*2	777.328	2	1553.65	1553.65	0	-1.3	Specific	517.71	502.2	502.2	7.45	240	>FBN1 N term EGF12 swap	1	DW012721_6.3723.3723.2	controllerType=0 controllerNumber=1 scan=3723	10.1106
04288:2	1	K.C[+57.021]QC[+57.021]PSGMTLDATGR.I	938		C[+57]*2	777.328	2	1553.65	1553.65	0	-0.8	Specific	532.92	508.79	508.79	7.46	240	>FBN1 N term EGF12 swap	1	DW012721_6.3828.3828.2	controllerType=0 controllerNumber=1 scan=3828	10.3522
03259:2	1	K.C[+57.021]QC[+57.021]PSGM[+15.995]TLDATGR.I	938		C[+57]*2, M[+16]	785.326	2	1569.64	1569.65	0	-0.6	Specific	287.22	287.22	100.62	4.1	240	>FBN1 N term EGF12 swap	1	DW012721_6.3033.3033.2	controllerType=0 controllerNumber=1 scan=3033	8.5705
03341:2	1	K.C[+57.021]QC[+57.021]PSGM[+15.995]TLDATGR.I	938		C[+57]*2, M[+16]	785.325	2	1569.64	1569.65	0	-1.9	Specific	290.56	290.56	87.12	4.24	240	>FBN1 N term EGF12 swap	1	DW012721_6.3098.3098.2	controllerType=0 controllerNumber=1 scan=3098	8.7211
04205:2	1	K.C[+57.021]QC[+57.021]PSGM[+15.995]TLDATGR.I	938		C[+57]*2, M[+16]	785.324	2	1569.64	1569.65	0	-2.4	Specific	330.51	325.48	95.11	5.72	240	>FBN1 N term EGF12 swap	1	DW012721_6.3764.3764.2	controllerType=0 controllerNumber=1 scan=3764	10.2068
05847:2	1	K.C[+57.021][-17.027]QC[+57.021]PSGMTLDATGR.I	938		C[-17][+57]*2	768.815	2	1536.62	1536.62	0	-1.2	Specific	581	581	581	8.14	240	>FBN1 N term EGF12 swap	1	DW012721_6.5082.5082.2	controllerType=0 controllerNumber=1 scan=5082	13.0773
05776:2	1	K.C[+57.021][-17.027]QC[+57.021]PSGMTLDATGR.I	938		C[-17][+57]*2	768.815	2	1536.62	1536.62	0	-0.6	Specific	588.13	588.13	588.13	8.14	240	>FBN1 N term EGF12 swap	1	DW012721_6.5029.5029.2	controllerType=0 controllerNumber=1 scan=5029	12.9536
05376:2	1	R.LETC[+57.021]FLR.Y	958		C[+57]	469.742	2	938.476	938.476	0	-0.2	Specific	173.89	161.37	161.37	1.77	240	>FBN1 N term EGF12 swap	1	DW012721_6.4705.4705.2	controllerType=0 controllerNumber=1 scan=4705	12.2445
05057:2	1	R.LETC[+57.021]FLR.Y	958		C[+57]	469.741	2	938.475	938.476	0	-1.7	Specific	328.36	107.13	107.13	2.22	240	>FBN1 N term EGF12 swap	1	DW012721_6.4445.4445.2	controllerType=0 controllerNumber=1 scan=4445	11.6949
05199:2	1	R.LETC[+57.021]FLR.Y	958		C[+57]	469.741	2	938.474	938.476	0	-2.7	Specific	340.23	198.7	198.7	3.18	240	>FBN1 N term EGF12 swap	1	DW012721_6.4562.4562.2	controllerType=0 controllerNumber=1 scan=4562	11.9406
04987:2	1	R.LETC[+57.021]FLR.Y	958		C[+57]	469.741	2	938.474	938.476	0	-2.3	Specific	351.17	162.74	162.74	3.28	240	>FBN1 N term EGF12 swap	1	DW012721_6.4391.4391.2	controllerType=0 controllerNumber=1 scan=4391	11.582
04914:2	1	R.LETC[+57.021]FLR.Y	958		C[+57]	469.741	2	938.474	938.476	0	-2.3	Specific	358.38	168.3	168.3	3.28	240	>FBN1 N term EGF12 swap	1	DW012721_6.4334.4334.2	controllerType=0 controllerNumber=1 scan=4334	11.4671
04844:2	1	R.LETC[+57.021]FLR.Y	958		C[+57]	469.741	2	938.474	938.476	0	-2.2	Specific	373.55	128.76	128.76	3.01	240	>FBN1 N term EGF12 swap	1	DW012721_6.4281.4281.2	controllerType=0 controllerNumber=1 scan=4281	11.3555
06364:2	1	R.YEDEEC[+57.021]TLPIAGR.H	965		C[+57]	776.851	2	1552.7	1552.69	0	0.5	Specific	144.1	144.1	144.1	1.79	240	>FBN1 N term EGF12 swap	1	DW012721_6.5479.5479.2	controllerType=0 controllerNumber=1 scan=5479	13.9784
05306:2	1	R.YEDEEC[+57.021]TLPIAGR.H	965		C[+57]	776.851	2	1552.69	1552.69	0	-0.3	Specific	485.29	485.29	485.29	7.45	240	>FBN1 N term EGF12 swap	1	DW012721_6.4651.4651.2	controllerType=0 controllerNumber=1 scan=4651	12.1282
05219:2	1	R.YEDEEC[+57.021]TLPIAGR.H	965		C[+57]	776.85	2	1552.69	1552.69	0	-1.4	Specific	517.02	517.02	517.02	7.45	240	>FBN1 N term EGF12 swap	1	DW012721_6.4581.4581.2	controllerType=0 controllerNumber=1 scan=4581	11.9793
05145:2	1	R.YEDEEC[+57.021]TLPIAGR.H	965		C[+57]	776.85	2	1552.69	1552.69	0	-1.3	Specific	541.53	528.42	528.42	7.46	240	>FBN1 N term EGF12 swap	1	DW012721_6.4522.4522.2	controllerType=0 controllerNumber=1 scan=4522	11.8553
05012:2	1	R.YEDEEC[+57.021]TLPIAGR.H	965		C[+57]	776.849	2	1552.69	1552.69	0	-2.1	Specific	546.34	495.26	495.26	7.46	240	>FBN1 N term EGF12 swap	1	DW012721_6.4409.4409.2	controllerType=0 controllerNumber=1 scan=4409	11.6183
05081:2	1	R.YEDEEC[+57.021]TLPIAGR.H	965		C[+57]	776.85	2	1552.69	1552.69	0	-1	Specific	570.32	567.11	567.11	8.14	240	>FBN1 N term EGF12 swap	1	DW012721_6.4466.4466.2	controllerType=0 controllerNumber=1 scan=4466	11.7425
06003:3	1	R.MDAC[+57.021]C[+57.021]C[+57.021]SVGAAWGTEEC[+57.021]EEC[+57.021]PMR.N	980		C[+57]*5	922.667	3	2765.99	2765.98	0	0.7	Specific	340.91	340.91	340.91	5.45	240	>FBN1 N term EGF12 swap	1	DW012721_6.5204.5204.3	controllerType=0 controllerNumber=1 scan=5204	13.3534
05930:3	1	R.MDAC[+57.021]C[+57.021]C[+57.021]SVGAAWGTEEC[+57.021]EEC[+57.021]PMR.N	980		C[+57]*5	922.666	3	2765.98	2765.98	0	-0.3	Specific	472.15	442.03	442.03	6.9	240	>FBN1 N term EGF12 swap	1	DW012721_6.5151.5151.3	controllerType=0 controllerNumber=1 scan=5151	13.2334
05850:3	1	R.MDAC[+57.021]C[+57.021]C[+57.021]SVGAAWGTEEC[+57.021]EEC[+57.021]PMR.N	980		C[+57]*5	922.666	3	2765.98	2765.98	0	-0.5	Specific	535.55	521.81	521.81	7.11	240	>FBN1 N term EGF12 swap	1	DW012721_6.5084.5084.3	controllerType=0 controllerNumber=1 scan=5084	13.0816
04670:3	1	R.NTPEYEELC[+57.021]PR.G	1003		C[+57]	469.878	3	1407.62	1407.62	0	-1.5	Specific	72.13	72.13	72.13	1.66	240	>FBN1 N term EGF12 swap	1	DW012721_6.4139.4139.2	controllerType=0 controllerNumber=1 scan=4139	11.0294
04648:3	1	R.NTPEYEELC[+57.021]PR.G	1003		C[+57]	469.877	3	1407.62	1407.62	0	-2.1	Specific	323.43	317.19	317.19	4.18	240	>FBN1 N term EGF12 swap	1	DW012721_6.4121.4121.3	controllerType=0 controllerNumber=1 scan=4121	10.9901
04804:2	1	R.NTPEYEELC[+57.021]PR.G	1003		C[+57]	704.312	2	1407.62	1407.62	0	-3	Specific	341.35	341.35	341.35	4.79	240	>FBN1 N term EGF12 swap	1	DW012721_6.4249.4249.2	controllerType=0 controllerNumber=1 scan=4249	11.282
04582:3	1	R.NTPEYEELC[+57.021]PR.G	1003		C[+57]	469.878	3	1407.62	1407.62	0	-0.7	Specific	450.04	416.7	416.7	6.24	240	>FBN1 N term EGF12 swap	1	DW012721_6.4063.4063.3	controllerType=0 controllerNumber=1 scan=4063	10.8654
04614:2	1	R.NTPEYEELC[+57.021]PR.G	1003		C[+57]	704.313	2	1407.62	1407.62	0	-1	Specific	493.07	493.07	493.07	7.45	240	>FBN1 N term EGF12 swap	1	DW012721_6.4093.4093.2	controllerType=0 controllerNumber=1 scan=4093	10.9292
04745:2	1	R.NTPEYEELC[+57.021]PR.G	1003		C[+57]	704.315	2	1407.62	1407.62	0	1.9	Specific	502.11	502.11	502.11	5.17	240	>FBN1 N term EGF12 swap	1	DW012721_6.4203.4203.2	controllerType=0 controllerNumber=1 scan=4203	11.1782
04503:2	1	R.NTPEYEELC[+57.021]PR.G	1003		C[+57]	704.313	2	1407.62	1407.62	0	-1.6	Specific	517.47	513.06	513.06	7.45	240	>FBN1 N term EGF12 swap	1	DW012721_6.4001.4001.3	controllerType=0 controllerNumber=1 scan=4001	10.735
04682:2	1	R.NTPEYEELC[+57.021]PR.G	1003		C[+57]	704.314	2	1407.62	1407.62	0	-0.6	Specific	534.87	523.89	523.89	7.46	240	>FBN1 N term EGF12 swap	1	DW012721_6.4149.4149.2	controllerType=0 controllerNumber=1 scan=4149	11.0523
04552:2	1	R.NTPEYEELC[+57.021]PR.G	1003		C[+57]	704.314	2	1407.62	1407.62	0	0.4	Specific	542.96	536.58	536.58	7.46	240	>FBN1 N term EGF12 swap	1	DW012721_6.4039.4039.2	controllerType=0 controllerNumber=1 scan=4039	10.8147
04129:2	1	K.EITNGKPFFK.D	1021			590.821	2	1180.63	1180.64	0	-1.3	Specific	224.03	224.03	224.03	2.65	240	>FBN1 N term EGF12 swap	1	DW012721_6.3708.3708.4	controllerType=0 controllerNumber=1 scan=3708	10.077
04056:2	1	K.EITNGKPFFK.D	1021			590.821	2	1180.63	1180.64	0	-1.3	Specific	306.98	248.16	248.16	3.27	240	>FBN1 N term EGF12 swap	1	DW012721_6.3654.3654.4	controllerType=0 controllerNumber=1 scan=3654	9.9512
03983:2	1	K.EITNGKPFFK.D	1021			590.82	2	1180.63	1180.64	0	-2.7	Specific	342.82	242.22	242.22	3.8	240	>FBN1 N term EGF12 swap	1	DW012721_6.3599.3599.2	controllerType=0 controllerNumber=1 scan=3599	9.8261
04372:2	1	K.EITN[+0.984]GKPFFK.D	1021		N[+1]	591.312	2	1181.62	1181.62	0	-2.3	Specific	381.63	249.48	249.48	4.45	240	>FBN1 N term EGF12 swap	1	DW012721_6.3897.3897.2	controllerType=0 controllerNumber=1 scan=3897	10.5049
04439:2	1	K.EITN[+0.984]GKPFFK.D	1021		N[+1]	591.312	2	1181.62	1181.62	0	-2.6	Specific	382.03	228.69	228.69	3.9	240	>FBN1 N term EGF12 swap	1	DW012721_6.3949.3949.2	controllerType=0 controllerNumber=1 scan=3949	10.6223
04527:2	1	K.EITN[+0.984]GKPFFK.D	1021		N[+1]	591.313	2	1181.62	1181.62	0	-1.6	Specific	391.74	260.81	260.81	4.45	240	>FBN1 N term EGF12 swap	1	DW012721_6.4020.4020.2	controllerType=0 controllerNumber=1 scan=4020	10.775
04793:4	1	K.EITNGKPFFKDINEC[+57.021]K.M	1021		C[+57]	485.74	4	1939.94	1939.96	0	-11.2	Specific	212.63	212.63	212.63	2.36	240	>FBN1 N term EGF12 swap	1	DW012721_6.4241.4241.4	controllerType=0 controllerNumber=1 scan=4241	11.2629
04794:4	1	K.EITN[+0.984]GKPFFKDINEC[+57.021]K.M	1021		C[+57], N[+1]	485.99	4	1940.94	1940.94	0	-2.1	Specific	223.71	223.71	196.34	2.5	240	>FBN1 N term EGF12 swap	1	DW012721_6.4241.4241.4	controllerType=0 controllerNumber=1 scan=4241	11.2629
04722:4	1	K.EITN[+0.984]GKPFFKDINEC[+57.021]K.M	1021		C[+57], N[+1]	485.99	4	1940.94	1940.94	0	-1.2	Specific	465.8	465.8	315.56	6.22	240	>FBN1 N term EGF12 swap	1	DW012721_6.4183.4183.4	controllerType=0 controllerNumber=1 scan=4183	11.1307
03375:2	1	K.MIPSLC[+57.021]THGK.C	1037		C[+57]	572.285	2	1143.56	1143.56	0	-2.3	Specific	323.36	298.23	298.23	3.92	240	>FBN1 N term EGF12 swap	1	DW012721_6.3127.3127.2	controllerType=0 controllerNumber=1 scan=3127	8.7855
03240:2	1	K.MIPSLC[+57.021]THGK.C	1037		C[+57]	572.286	2	1143.57	1143.56	0	0.4	Specific	350.64	289.95	289.95	4.45	240	>FBN1 N term EGF12 swap	1	DW012721_6.3017.3017.2	controllerType=0 controllerNumber=1 scan=3017	8.5354
03305:2	1	K.MIPSLC[+57.021]THGK.C	1037		C[+57]	572.285	2	1143.56	1143.56	0	-1	Specific	413.71	199.97	199.97	5.14	240	>FBN1 N term EGF12 swap	1	DW012721_6.3070.3070.2	controllerType=0 controllerNumber=1 scan=3070	8.658
03352:2	1	K.M[+15.995]IPSLC[+57.021]THGK.C	1037		C[+57], M[+16]	580.282	2	1159.56	1159.56	0	-2.2	Specific	243.22	243.22	243.22	3.31	240	>FBN1 N term EGF12 swap	1	DW012721_6.3107.3107.2	controllerType=0 controllerNumber=1 scan=3107	8.7424
03764:2	1	K.C[+57.021][-17.027]RN[+15.995]TIGS[+162.053]FK.C	1047	Hex(1)	C[-17][+57], N[+16], S[+162]	622.284	2	1243.56	1243.56	0	-1.5	Specific	543.75	488.01	2.47	7.11	240	>FBN1 N term EGF12 swap	1	DW012721_6.3433.3433.2	controllerType=0 controllerNumber=1 scan=3433	9.459
04640:2	1	R.C[+57.021]DSGFALDSEER.N	1058		C[+57]	693.285	2	1385.56	1385.56	0	-0.9	Specific	517.31	517.31	517.31	7.45	240	>FBN1 N term EGF12 swap	1	DW012721_6.4115.4115.2	controllerType=0 controllerNumber=1 scan=4115	10.9774
04580:2	1	R.C[+57.021]DSGFALDSEER.N	1058		C[+57]	693.284	2	1385.56	1385.56	0	-1.6	Specific	635.62	632.79	632.79	9.14	240	>FBN1 N term EGF12 swap	1	DW012721_6.4062.4062.2	controllerType=0 controllerNumber=1 scan=4062	10.8643
06439:2	1	R.C[+57.021][-17.027]DSGFALDSEER.N	1058		C[-17][+57]	684.771	2	1368.53	1368.54	0	-2.4	Specific	402.84	402.84	402.84	7.15	240	>FBN1 N term EGF12 swap	1	DW012721_6.5542.5542.2	controllerType=0 controllerNumber=1 scan=5542	14.1209
04573:3	1	R.C[+57.021]DSGFALDSEERN[+1378.476]C[+57.021]TDIDEC[+57.021]R.I	1058	HexNAc(2)Hex(6)	C[+57]*3, N[+1378]	1309.83	3	3927.48	3927.47	0	0.7	Specific	141.31	2.51	2.51	1.83	240	>FBN1 N term EGF12 swap	1	DW012721_6.4055.4055.3	controllerType=0 controllerNumber=1 scan=4055	10.8485
02689:2	1	R.NC[+57.021]TDIDEC[+57.021]R.I	1070		C[+57]*2	591.728	2	1182.45	1182.45	0	-2.1	Specific	224.08	224.08	224.08	4.35	240	>FBN1 N term EGF12 swap	1	DW012721_6.2581.2581.2	controllerType=0 controllerNumber=1 scan=2581	7.5176
03405:2	1	R.ISPDLC[+57.021]GR.G	1079		C[+57]	459.228	2	917.448	917.451	0	-3.1	Specific	381.92	295.4	295.4	4.69	240	>FBN1 N term EGF12 swap	1	DW012721_6.3148.3148.2	controllerType=0 controllerNumber=1 scan=3148	8.8326
03611:2	1	R.ISPDLC[+57.021]GR.G	1079		C[+57]	459.228	2	917.449	917.451	0	-2.1	Specific	383.75	318.56	318.56	4.82	240	>FBN1 N term EGF12 swap	1	DW012721_6.3311.3311.2	controllerType=0 controllerNumber=1 scan=3311	9.1931
03472:2	1	R.ISPDLC[+57.021]GR.G	1079		C[+57]	459.228	2	917.449	917.451	0	-2.5	Specific	400.35	333.91	333.91	5.95	240	>FBN1 N term EGF12 swap	1	DW012721_6.3201.3201.2	controllerType=0 controllerNumber=1 scan=3201	8.9493
03544:2	1	R.ISPDLC[+57.021]GR.G	1079		C[+57]	459.228	2	917.448	917.451	0	-2.6	Specific	429.75	366.95	366.95	6.02	240	>FBN1 N term EGF12 swap	1	DW012721_6.3256.3256.2	controllerType=0 controllerNumber=1 scan=3256	9.0708
04080:2	1	R.GQC[+57.021]VNTPGDFEC[+57.021]K.C	1087		C[+57]*2	756.316	2	1511.62	1511.63	0	-1	Specific	296.91	296.91	296.91	4.1	240	>FBN1 N term EGF12 swap	1	DW012721_6.3670.3670.2	controllerType=0 controllerNumber=1 scan=3670	9.9874
03860:3	1	R.GQC[+57.021]VNTPGDFEC[+57.021]K.C	1087		C[+57]*2	504.545	3	1511.62	1511.63	0	-2.7	Specific	346.9	308.14	308.14	4.44	240	>FBN1 N term EGF12 swap	1	DW012721_6.3506.3506.3	controllerType=0 controllerNumber=1 scan=3506	9.6198
03907:2	1	R.GQC[+57.021]VNTPGDFEC[+57.021]K.C	1087		C[+57]*2	756.316	2	1511.62	1511.63	0	-1	Specific	374.25	348.66	348.66	4.61	240	>FBN1 N term EGF12 swap	1	DW012721_6.3542.3542.2	controllerType=0 controllerNumber=1 scan=3542	9.7009
03835:2	1	R.GQC[+57.021]VNTPGDFEC[+57.021]K.C	1087		C[+57]*2	756.317	2	1511.63	1511.63	0	0.7	Specific	397.56	341.8	341.8	3.44	240	>FBN1 N term EGF12 swap	1	DW012721_6.3485.3485.2	controllerType=0 controllerNumber=1 scan=3485	9.5739
03982:2	1	R.GQC[+57.021]VNTPGDFEC[+57.021]K.C	1087		C[+57]*2	756.316	2	1511.62	1511.63	0	-0.8	Specific	403.44	372.62	372.62	6.14	240	>FBN1 N term EGF12 swap	1	DW012721_6.3598.3598.2	controllerType=0 controllerNumber=1 scan=3598	9.825
04126:2	1	R.GQC[+57.021]VN[+15.995]TPGDFEC[+57.021]K.C	1087		C[+57]*2, N[+16]	764.312	2	1527.62	1527.62	0	-3	Specific	210.04	210.04	95.79	2.92	240	>FBN1 N term EGF12 swap	1	DW012721_6.3705.3705.2	controllerType=0 controllerNumber=1 scan=3705	10.0686
04249:2	1	R.GQC[+57.021]VN[+15.995]TPGDFEC[+57.021]K.C	1087		C[+57]*2, N[+16]	764.313	2	1527.62	1527.62	0	-1	Specific	270.29	270.29	100.11	3.85	240	>FBN1 N term EGF12 swap	1	DW012721_6.3800.3800.2	controllerType=0 controllerNumber=1 scan=3800	10.2861
03796:3	1	R.GQC[+57.021]VN[+15.995]TPGDFEC[+57.021]K.C	1087		C[+57]*2, N[+16]	509.877	3	1527.62	1527.62	0	-1.8	Specific	297.8	285.57	118.24	3.37	240	>FBN1 N term EGF12 swap	1	DW012721_6.3459.3459.3	controllerType=0 controllerNumber=1 scan=3459	9.5154
03836:2	1	R.GQC[+57.021]VN[+15.995]TPGDFEC[+57.021]K.C	1087		C[+57]*2, N[+16]	764.312	2	1527.62	1527.62	0	-1.9	Specific	351.27	351.27	138.02	4.51	240	>FBN1 N term EGF12 swap	1	DW012721_6.3487.3487.2	controllerType=0 controllerNumber=1 scan=3487	9.5801
03909:2	1	R.GQC[+57.021]VN[+15.995]TPGDFEC[+57.021]K.C	1087		C[+57]*2, N[+16]	764.313	2	1527.62	1527.62	0	-1.5	Specific	355.01	352.68	144.04	4.51	240	>FBN1 N term EGF12 swap	1	DW012721_6.3544.3544.2	controllerType=0 controllerNumber=1 scan=3544	9.7042
03765:2	1	R.GQC[+57.021]VN[+15.995]TPGDFEC[+57.021]K.C	1087		C[+57]*2, N[+16]	764.312	2	1527.62	1527.62	0	-1.6	Specific	385.74	385.74	146.28	6.02	240	>FBN1 N term EGF12 swap	1	DW012721_6.3434.3434.2	controllerType=0 controllerNumber=1 scan=3434	9.4605
06339:3	1	K.C[+57.021]DEGYESGFMMMK.N	1100		C[+57]	528.865	3	1584.58	1584.58	0	-2.4	Specific	219.45	196.22	196.22	2.1	240	>FBN1 N term EGF12 swap	1	DW012721_6.5462.5462.3	controllerType=0 controllerNumber=1 scan=5462	13.9377
06463:2	1	K.C[+57.021]DEGYESGFMMMK.N	1100		C[+57]	792.795	2	1584.58	1584.58	0	-0.6	Specific	319.9	271.49	271.49	3.72	240	>FBN1 N term EGF12 swap	1	DW012721_6.5562.5562.2	controllerType=0 controllerNumber=1 scan=5562	14.1673
06255:3	1	K.C[+57.021]DEGYESGFMMMK.N	1100		C[+57]	528.865	3	1584.58	1584.58	0	-1.7	Specific	423.4	378.31	378.31	6.14	240	>FBN1 N term EGF12 swap	1	DW012721_6.5396.5396.3	controllerType=0 controllerNumber=1 scan=5396	13.7891
06375:2	1	K.C[+57.021]DEGYESGFMMMK.N	1100		C[+57]	792.795	2	1584.58	1584.58	0	-0.7	Specific	487.44	410.77	410.77	6.58	240	>FBN1 N term EGF12 swap	1	DW012721_6.5489.5489.2	controllerType=0 controllerNumber=1 scan=5489	14.0013
06235:2	1	K.C[+57.021]DEGYESGFMMMK.N	1100		C[+57]	792.794	2	1584.58	1584.58	0	-1.5	Specific	495.9	422.86	422.86	7.45	240	>FBN1 N term EGF12 swap	1	DW012721_6.5381.5381.2	controllerType=0 controllerNumber=1 scan=5381	13.7547
06308:2	1	K.C[+57.021]DEGYESGFMMMK.N	1100		C[+57]	792.794	2	1584.58	1584.58	0	-1.3	Specific	530.5	474.59	474.59	7.46	240	>FBN1 N term EGF12 swap	1	DW012721_6.5434.5434.2	controllerType=0 controllerNumber=1 scan=5434	13.877
05922:2	1	K.C[+57.021]DEGYESGFMM[+15.995]MK.N	1100		C[+57], M[+16]	800.792	2	1600.58	1600.58	0	-1.3	Specific	125.13	125.13	0.86	1.93	240	>FBN1 N term EGF12 swap	1	DW012721_6.5144.5144.2	controllerType=0 controllerNumber=1 scan=5144	13.2163
06357:2	1	K.C[+57.021]DEGYESGFMM[+15.995]MK.N	1100		C[+57], M[+16]	800.792	2	1600.58	1600.58	0	-1.5	Specific	193	193	21.86	2.5	240	>FBN1 N term EGF12 swap	1	DW012721_6.5474.5474.2	controllerType=0 controllerNumber=1 scan=5474	13.9657
05371:2	1	K.C[+57.021]DEGYESGFMMM[+15.995]K.N	1100		C[+57], M[+16]	800.792	2	1600.58	1600.58	0	-1.8	Specific	196.31	168.47	23.55	2.04	240	>FBN1 N term EGF12 swap	1	DW012721_6.4701.4701.2	controllerType=0 controllerNumber=1 scan=4701	12.2358
06121:3	1	K.C[+57.021]DEGYESGFMM[+15.995]MK.N	1100		C[+57], M[+16]	534.197	3	1600.58	1600.58	0	-1.1	Specific	249.39	248.55	5.9	2.66	240	>FBN1 N term EGF12 swap	1	DW012721_6.5297.5297.3	controllerType=0 controllerNumber=1 scan=5297	13.5619
05582:2	1	K.C[+57.021]DEGYESGFM[+15.995]MMK.N	1100		C[+57], M[+16]	800.79	2	1600.57	1600.58	0	-3.2	Specific	251.39	216.75	22.84	2.87	240	>FBN1 N term EGF12 swap	1	DW012721_6.4877.4877.2	controllerType=0 controllerNumber=1 scan=4877	12.6109
06201:2	1	K.C[+57.021]DEGYESGFMM[+15.995]MK.N	1100		C[+57], M[+16]	800.792	2	1600.58	1600.58	0	-1.3	Specific	262.35	226.97	3.39	3.06	240	>FBN1 N term EGF12 swap	1	DW012721_6.5357.5357.2	controllerType=0 controllerNumber=1 scan=5357	13.7006
05987:2	1	K.C[+57.021]DEGYESGFMM[+15.995]MK.N	1100		C[+57], M[+16]	800.792	2	1600.58	1600.58	0	-1.6	Specific	264.84	264.84	1.2	3.32	240	>FBN1 N term EGF12 swap	1	DW012721_6.5193.5193.2	controllerType=0 controllerNumber=1 scan=5193	13.3285
06281:2	1	K.C[+57.021]DEGYESGFMM[+15.995]MK.N	1100		C[+57], M[+16]	800.791	2	1600.57	1600.58	0	-2.6	Specific	268.24	257.56	2.28	3.13	240	>FBN1 N term EGF12 swap	1	DW012721_6.5415.5415.2	controllerType=0 controllerNumber=1 scan=5415	13.8324
05658:2	1	K.C[+57.021]DEGYESGFMM[+15.995]MK.N	1100		C[+57], M[+16]	800.791	2	1600.58	1600.58	0	-2.2	Specific	283.37	263.85	22.76	3.47	240	>FBN1 N term EGF12 swap	1	DW012721_6.4943.4943.2	controllerType=0 controllerNumber=1 scan=4943	12.7557
06131:2	1	K.C[+57.021]DEGYESGFMM[+15.995]MK.N	1100		C[+57], M[+16]	800.792	2	1600.58	1600.58	0	-0.9	Specific	308.29	297.07	1.5	3.57	240	>FBN1 N term EGF12 swap	1	DW012721_6.5305.5305.2	controllerType=0 controllerNumber=1 scan=5305	13.5802
06062:2	1	K.C[+57.021]DEGYESGFMM[+15.995]MK.N	1100		C[+57], M[+16]	800.792	2	1600.58	1600.58	0	-1	Specific	313.64	269.92	3.31	3.72	240	>FBN1 N term EGF12 swap	1	DW012721_6.5250.5250.2	controllerType=0 controllerNumber=1 scan=5250	13.4571
08068:2	1	K.C[+57.021][-17.027]DEGYESGFMMMK.N	1100		C[-17][+57]	784.281	2	1567.55	1567.56	0	-1.7	Specific	350.05	350.05	350.05	4.92	240	>FBN1 N term EGF12 swap	1	DW012721_6.6864.6864.2	controllerType=0 controllerNumber=1 scan=6864	17.1679
08005:2	1	K.C[+57.021][-17.027]DEGYESGFMMMK.N	1100		C[-17][+57]	784.281	2	1567.56	1567.56	0	-1.4	Specific	394.48	394.48	394.48	7.02	240	>FBN1 N term EGF12 swap	1	DW012721_6.6812.6812.2	controllerType=0 controllerNumber=1 scan=6812	17.0449
07862:2	1	K.C[+57.021][-17.027]DEGYESGFM[+15.995]MMK.N	1100		C[-17][+57], M[+16]	792.278	2	1583.55	1583.55	0	-2.7	Specific	25.39	25.39	0	1.66	240	>FBN1 N term EGF12 swap	1	DW012721_6.6704.6704.2	controllerType=0 controllerNumber=1 scan=6704	16.7915
07041:2	1	K.C[+57.021][-17.027]DEGYESGFMMM[+15.995]K.N	1100		C[-17][+57], M[+16]	792.279	2	1583.55	1583.55	0	-0.3	Specific	51.97	51.97	28.28	1.71	240	>FBN1 N term EGF12 swap	1	DW012721_6.6028.6028.2	controllerType=0 controllerNumber=1 scan=6028	15.2305
07782:2	1	K.C[+57.021][-17.027]DEGYESGFM[+15.995]MMK.N	1100		C[-17][+57], M[+16]	792.278	2	1583.55	1583.55	0	-1.7	Specific	79.1	79.1	0	1.71	240	>FBN1 N term EGF12 swap	1	DW012721_6.6638.6638.2	controllerType=0 controllerNumber=1 scan=6638	16.6373
03606:2	1	K.NC[+57.021]MDIDEC[+57.021]QR.D	1113		C[+57]*2	670.754	2	1340.5	1340.5	0	-2	Specific	346.93	346.93	346.93	5.79	240	>FBN1 N term EGF12 swap	1	DW012721_6.3307.3307.2	controllerType=0 controllerNumber=1 scan=3307	9.1825
03485:2	1	K.NC[+57.021]MDIDEC[+57.021]QR.D	1113		C[+57]*2	670.754	2	1340.5	1340.5	0	-2	Specific	383.22	383.22	383.22	7.02	240	>FBN1 N term EGF12 swap	1	DW012721_6.3212.3212.2	controllerType=0 controllerNumber=1 scan=3212	8.9743
03489:2	1	K.NC[+57.021]MDIDEC[+57.021]QR.D	1113		C[+57]*2	670.754	2	1340.5	1340.5	0	-2	Specific	437.39	437.39	437.39	7.15	240	>FBN1 N term EGF12 swap	1	DW012721_6.3214.3214.2	controllerType=0 controllerNumber=1 scan=3214	8.9786
03556:2	1	K.NC[+57.021]MDIDEC[+57.021]QR.D	1113		C[+57]*2	670.754	2	1340.5	1340.5	0	-1.7	Specific	443.22	443.22	443.22	7.25	240	>FBN1 N term EGF12 swap	1	DW012721_6.3267.3267.2	controllerType=0 controllerNumber=1 scan=3267	9.0935
05230:2	1	K.NC[+57.021]MDIDEC[+57.021]QRDPLLC[+57.021]R.G	1113		C[+57]*3	1047.94	2	2094.88	2094.88	0	0.2	Specific	212.75	212.75	212.75	3.16	240	>FBN1 N term EGF12 swap	1	DW012721_6.4590.4590.2	controllerType=0 controllerNumber=1 scan=4590	11.9991
05153:2	1	K.NC[+57.021]MDIDEC[+57.021]QRDPLLC[+57.021]R.G	1113		C[+57]*3	1047.94	2	2094.88	2094.88	0	-1	Specific	312.11	312.11	312.11	3.92	240	>FBN1 N term EGF12 swap	1	DW012721_6.4528.4528.2	controllerType=0 controllerNumber=1 scan=4528	11.867
05443:3	1	K.NC[+57.021]MDIDEC[+57.021]QRDPLLC[+57.021]R.G	1113		C[+57]*3	698.963	3	2094.87	2094.88	0	-3.9	Specific	344.53	344.53	344.53	5.62	240	>FBN1 N term EGF12 swap	1	DW012721_6.4760.4760.3	controllerType=0 controllerNumber=1 scan=4760	12.3612
05133:3	1	K.NC[+57.021]MDIDEC[+57.021]QRDPLLC[+57.021]R.G	1113		C[+57]*3	698.964	3	2094.88	2094.88	0	-1.7	Specific	371.02	371.02	371.02	6.85	240	>FBN1 N term EGF12 swap	1	DW012721_6.4512.4512.3	controllerType=0 controllerNumber=1 scan=4512	11.8358
05337:3	1	K.NC[+57.021]MDIDEC[+57.021]QRDPLLC[+57.021]R.G	1113		C[+57]*3	698.963	3	2094.88	2094.88	0	-3.3	Specific	379.49	379.49	379.49	6.85	240	>FBN1 N term EGF12 swap	1	DW012721_6.4676.4676.3	controllerType=0 controllerNumber=1 scan=4676	12.1831
05270:3	1	K.NC[+57.021]MDIDEC[+57.021]QRDPLLC[+57.021]R.G	1113		C[+57]*3	698.964	3	2094.88	2094.88	0	-1.7	Specific	391.25	391.25	391.25	6.85	240	>FBN1 N term EGF12 swap	1	DW012721_6.4622.4622.3	controllerType=0 controllerNumber=1 scan=4622	12.067
05202:3	1	K.NC[+57.021]MDIDEC[+57.021]QRDPLLC[+57.021]R.G	1113		C[+57]*3	698.964	3	2094.88	2094.88	0	-2	Specific	396.38	396.38	396.38	6.85	240	>FBN1 N term EGF12 swap	1	DW012721_6.4565.4565.3	controllerType=0 controllerNumber=1 scan=4565	11.949
05182:4	1	K.NC[+57.021]MDIDEC[+57.021]QRDPLLC[+57.021]R.G	1113		C[+57]*3	524.475	4	2094.88	2094.88	0	-2.3	Specific	404.39	404.39	404.39	6.98	240	>FBN1 N term EGF12 swap	1	DW012721_6.4550.4550.4	controllerType=0 controllerNumber=1 scan=4550	11.9143
04553:3	1	K.N[+15.995]C[+57.021]MDIDEC[+57.021]QRDPLLC[+57.021]R.G	1113		C[+57]*3, N[+16]	704.297	3	2110.88	2110.88	0	-0.3	Specific	120.11	120.11	2.8	1.64	240	>FBN1 N term EGF12 swap	1	DW012721_6.4039.4039.2	controllerType=0 controllerNumber=1 scan=4039	10.8147
05035:3	1	K.NC[+57.021]M[+15.995]DIDEC[+57.021]QRDPLLC[+57.021]R.G	1113		C[+57]*3, M[+16]	704.296	3	2110.87	2110.88	0	-1.6	Specific	295.81	295.81	24.5	3.94	240	>FBN1 N term EGF12 swap	1	DW012721_6.4426.4426.3	controllerType=0 controllerNumber=1 scan=4426	11.6547
05178:3	1	K.NC[+57.021]M[+15.995]DIDEC[+57.021]QRDPLLC[+57.021]R.G	1113		C[+57]*3, M[+16]	704.295	3	2110.87	2110.88	0	-3.3	Specific	356.14	356.14	36.41	5.62	240	>FBN1 N term EGF12 swap	1	DW012721_6.4548.4548.3	controllerType=0 controllerNumber=1 scan=4548	11.91
05101:3	1	K.NC[+57.021]M[+15.995]DIDEC[+57.021]QRDPLLC[+57.021]R.G	1113		C[+57]*3, M[+16]	704.297	3	2110.88	2110.88	0	-1	Specific	370.13	370.13	28.06	5.99	240	>FBN1 N term EGF12 swap	1	DW012721_6.4484.4484.3	controllerType=0 controllerNumber=1 scan=4484	11.7748
06417:5	1	R.C[+57.021]EC[+57.021]PPGHQLSPN[+1809.666]ISAC[+57.021]IDINEC[+57.021]ELSAHLC[+57.021]PNGR.C	1141	HexNAc(5)Hex(4)Fuc(1)	C[+57]*5, N[+1810]	1123.87	5	5615.32	5615.33	0	-0.4	Specific	354.2	354.2	44.62	5.14	240	>FBN1 N term EGF12 swap	1	DW012721_6.5525.5525.5	controllerType=0 controllerNumber=1 scan=5525	14.0817
03599:2	1	R.C[+57.021]VNLIGK.Y	1174		C[+57]	402.225	2	803.442	803.444	0	-2.6	Specific	442.11	415.05	415.05	5.96	240	>FBN1 N term EGF12 swap	1	DW012721_6.3301.3301.2	controllerType=0 controllerNumber=1 scan=3301	9.1703
03531:2	1	R.C[+57.021]VNLIGK.Y	1174		C[+57]	402.225	2	803.442	803.444	0	-2.8	Specific	460.16	460.16	460.16	7.25	240	>FBN1 N term EGF12 swap	1	DW012721_6.3246.3246.2	controllerType=0 controllerNumber=1 scan=3246	9.049
03460:2	1	R.C[+57.021]VNLIGK.Y	1174		C[+57]	402.224	2	803.442	803.444	0	-3.5	Specific	473.22	471.86	471.86	6.38	240	>FBN1 N term EGF12 swap	1	DW012721_6.3192.3192.2	controllerType=0 controllerNumber=1 scan=3192	8.9297
03022:2	1	R.C[+57.021]VN[+15.995]LIGK.Y	1174		C[+57], N[+16]	410.222	2	819.437	819.439	0	-2.4	Specific	97.47	97.47	97.47	1.66	240	>FBN1 N term EGF12 swap	1	DW012721_6.2851.2851.2	controllerType=0 controllerNumber=1 scan=2851	8.1494
02903:2	1	K.YQC[+57.021]AC[+57.021]NPGYHSTPDR.L	1181		C[+57]*2	913.371	2	1825.73	1825.74	0	-1.7	Specific	64.75	64.75	64.75	1.71	240	>FBN1 N term EGF12 swap	1	DW012721_6.2756.2756.2	controllerType=0 controllerNumber=1 scan=2756	7.927
02770:2	1	K.YQC[+57.021]AC[+57.021]NPGYHSTPDR.L	1181		C[+57]*2	913.372	2	1825.74	1825.74	0	-0.7	Specific	117.88	117.88	117.88	2.05	240	>FBN1 N term EGF12 swap	1	DW012721_6.2649.2649.2	controllerType=0 controllerNumber=1 scan=2649	7.678
02788:4	1	K.YQC[+57.021]AC[+57.021]NPGYHSTPDR.L	1181		C[+57]*2	457.188	4	1825.73	1825.74	0	-3.1	Specific	128.26	128.26	128.26	1.79	240	>FBN1 N term EGF12 swap	1	DW012721_6.2665.2665.4	controllerType=0 controllerNumber=1 scan=2665	7.7166
03330:3	1	K.YQC[+57.021]AC[+57.021]NPGYHSTPDR.L	1181		C[+57]*2	609.25	3	1825.73	1825.74	0	-2.1	Specific	269.22	260.46	260.46	3.13	240	>FBN1 N term EGF12 swap	1	DW012721_6.3088.3088.3	controllerType=0 controllerNumber=1 scan=3088	8.6975
02853:4	1	K.YQC[+57.021]AC[+57.021]NPGYHSTPDR.L	1181		C[+57]*2	457.189	4	1825.73	1825.74	0	-1.9	Specific	295.94	268.64	268.64	3.47	240	>FBN1 N term EGF12 swap	1	DW012721_6.2717.2717.4	controllerType=0 controllerNumber=1 scan=2717	7.8376
03186:3	1	K.YQC[+57.021]AC[+57.021]NPGYHSTPDR.L	1181		C[+57]*2	609.249	3	1825.73	1825.74	0	-2.6	Specific	315.58	312.35	312.35	3.84	240	>FBN1 N term EGF12 swap	1	DW012721_6.2975.2975.3	controllerType=0 controllerNumber=1 scan=2975	8.4374
03110:3	1	K.YQC[+57.021]AC[+57.021]NPGYHSTPDR.L	1181		C[+57]*2	609.248	3	1825.73	1825.74	0	-4	Specific	416.78	416.78	416.78	5.86	240	>FBN1 N term EGF12 swap	1	DW012721_6.2920.2920.3	controllerType=0 controllerNumber=1 scan=2920	8.31
02952:3	1	K.YQC[+57.021]AC[+57.021]NPGYHSTPDR.L	1181		C[+57]*2	609.25	3	1825.74	1825.74	0	-1.3	Specific	481.71	443.81	443.81	6.44	240	>FBN1 N term EGF12 swap	1	DW012721_6.2794.2794.3	controllerType=0 controllerNumber=1 scan=2794	8.017
02881:3	1	K.YQC[+57.021]AC[+57.021]NPGYHSTPDR.L	1181		C[+57]*2	609.25	3	1825.73	1825.74	0	-1.7	Specific	483.55	483.1	483.1	6.58	240	>FBN1 N term EGF12 swap	1	DW012721_6.2739.2739.3	controllerType=0 controllerNumber=1 scan=2739	7.8894
02827:2	1	K.YQC[+57.021]AC[+57.021]NPGYHSTPDR.L	1181		C[+57]*2	913.371	2	1825.74	1825.74	0	-1.3	Specific	490.98	456.15	456.15	6.58	240	>FBN1 N term EGF12 swap	1	DW012721_6.2695.2695.2	controllerType=0 controllerNumber=1 scan=2695	7.7873
02749:3	1	K.YQC[+57.021]AC[+57.021]NPGYHSTPDR.L	1181		C[+57]*2	609.25	3	1825.74	1825.74	0	-0.9	Specific	497.16	497.16	497.16	6.58	240	>FBN1 N term EGF12 swap	1	DW012721_6.2631.2631.3	controllerType=0 controllerNumber=1 scan=2631	7.637
03019:3	1	K.YQC[+57.021]AC[+57.021]NPGYHSTPDR.L	1181		C[+57]*2	609.248	3	1825.73	1825.74	0	-5.2	Specific	517.26	480.41	480.41	6.44	240	>FBN1 N term EGF12 swap	1	DW012721_6.2849.2849.4	controllerType=0 controllerNumber=1 scan=2849	8.1451
02814:3	1	K.YQC[+57.021]AC[+57.021]NPGYHSTPDR.L	1181		C[+57]*2	609.251	3	1825.74	1825.74	0	0.2	Specific	520.6	520.6	520.6	6.59	240	>FBN1 N term EGF12 swap	1	DW012721_6.2684.2684.3	controllerType=0 controllerNumber=1 scan=2684	7.7617
02701:3	1	K.YQC[+57.021]AC[+57.021]N[+15.995]PGYHSTPDR.L	1181		C[+57]*2, N[+16]	614.581	3	1841.73	1841.73	0	-3	Specific	77.5	77.5	51.15	1.71	240	>FBN1 N term EGF12 swap	1	DW012721_6.2591.2591.3	controllerType=0 controllerNumber=1 scan=2591	7.5412
02760:3	1	K.YQC[+57.021]AC[+57.021]N[+15.995]PGYHSTPDR.L	1181		C[+57]*2, N[+16]	614.581	3	1841.73	1841.73	0	-1.9	Specific	216.1	216.1	216.1	2.65	240	>FBN1 N term EGF12 swap	1	DW012721_6.2641.2641.3	controllerType=0 controllerNumber=1 scan=2641	7.6607
02839:3	1	K.YQC[+57.021]AC[+57.021]N[+15.995]PGYHSTPDR.L	1181		C[+57]*2, N[+16]	614.579	3	1841.72	1841.73	0	-5.5	Specific	400.16	400.16	311.18	6.14	240	>FBN1 N term EGF12 swap	1	DW012721_6.2704.2704.3	controllerType=0 controllerNumber=1 scan=2704	7.8057
05600:3	1	R.SC[+57.021]TDIDEC[+57.021]EDNPNIC[+57.021]DGGQC[+57.021]TNIPGEYR.C	1238		C[+57]*4	1097.09	3	3289.27	3289.28	0	-2.5	Specific	265.95	265.95	265.95	3.54	240	>FBN1 N term EGF12 swap	1	DW012721_6.4893.4893.3	controllerType=0 controllerNumber=1 scan=4893	12.644
05513:3	1	R.SC[+57.021]TDIDEC[+57.021]EDNPNIC[+57.021]DGGQC[+57.021]TNIPGEYR.C	1238		C[+57]*4	1097.1	3	3289.28	3289.28	0	-0.1	Specific	403.77	355.87	355.87	5.71	240	>FBN1 N term EGF12 swap	1	DW012721_6.4822.4822.3	controllerType=0 controllerNumber=1 scan=4822	12.4932
05542:4	1	R.SC[+57.021]TDIDEC[+57.021]EDNPNIC[+57.021]DGGQC[+57.021]TNIPGEYR.C	1238		C[+57]*4	823.074	4	3289.28	3289.28	0	-0.6	Specific	488.33	488.33	488.33	7.13	240	>FBN1 N term EGF12 swap	1	DW012721_6.4843.4843.4	controllerType=0 controllerNumber=1 scan=4843	12.5402
05526:3	1	R.SC[+57.021]TDIDEC[+57.021]EDNPNIC[+57.021]DGGQC[+57.021]TN[+15.995]IPGEYR.C	1238		C[+57]*4, N[+16]	1102.43	3	3305.27	3305.27	0	-0.4	Specific	345.25	339.94	120.73	4.61	240	>FBN1 N term EGF12 swap	1	DW012721_6.4830.4830.3	controllerType=0 controllerNumber=1 scan=4830	12.5116
05461:3	1	R.SC[+57.021]TDIDEC[+57.021]EDNPNIC[+57.021]DGGQC[+57.021]TN[+15.995]IPGEYR.C	1238		C[+57]*4, N[+16]	1102.43	3	3305.27	3305.27	0	-0.3	Specific	416.2	391.86	135.02	6.83	240	>FBN1 N term EGF12 swap	1	DW012721_6.4776.4776.3	controllerType=0 controllerNumber=1 scan=4776	12.3942
05475:4	1	R.SC[+57.021]TDIDEC[+57.021]EDNPNIC[+57.021]DGGQC[+57.021]TN[+15.995]IPGEYR.C	1238		C[+57]*4, N[+16]	827.073	4	3305.27	3305.27	0	-0.9	Specific	473.46	473.46	125.22	6.94	240	>FBN1 N term EGF12 swap	1	DW012721_6.4788.4788.4	controllerType=0 controllerNumber=1 scan=4788	12.4194
06625:2	1	R.C[+57.021]LC[+57.021]YDGFMASEDMK.T	1266		C[+57]*2	863.831	2	1726.65	1726.66	0	-2.1	Specific	249.75	249.75	249.75	3.32	240	>FBN1 N term EGF12 swap	1	DW012721_6.5695.5695.2	controllerType=0 controllerNumber=1 scan=5695	14.4701
06381:3	1	R.C[+57.021]LC[+57.021]YDGFMASEDMK.T	1266		C[+57]*2	576.223	3	1726.66	1726.66	0	-1.5	Specific	387.94	387.94	387.94	6.02	240	>FBN1 N term EGF12 swap	1	DW012721_6.5495.5495.3	controllerType=0 controllerNumber=1 scan=5495	14.013
06310:3	1	R.C[+57.021]LC[+57.021]YDGFMASEDMK.T	1266		C[+57]*2	576.223	3	1726.66	1726.66	0	-1.7	Specific	437.65	437.65	437.65	6.28	240	>FBN1 N term EGF12 swap	1	DW012721_6.5436.5436.3	controllerType=0 controllerNumber=1 scan=5436	13.8794
06472:2	1	R.C[+57.021]LC[+57.021]YDGFMASEDMK.T	1266		C[+57]*2	863.832	2	1726.66	1726.66	0	-0.6	Specific	476.91	476.91	476.91	7.25	240	>FBN1 N term EGF12 swap	1	DW012721_6.5570.5570.2	controllerType=0 controllerNumber=1 scan=5570	14.1851
06397:2	1	R.C[+57.021]LC[+57.021]YDGFMASEDMK.T	1266		C[+57]*2	863.832	2	1726.66	1726.66	0	-1	Specific	513.94	513.94	513.94	7.45	240	>FBN1 N term EGF12 swap	1	DW012721_6.5511.5511.2	controllerType=0 controllerNumber=1 scan=5511	14.0518
06267:2	1	R.C[+57.021]LC[+57.021]YDGFMASEDMK.T	1266		C[+57]*2	863.831	2	1726.66	1726.66	0	-1.4	Specific	519.85	519.85	519.85	6.58	240	>FBN1 N term EGF12 swap	1	DW012721_6.5405.5405.2	controllerType=0 controllerNumber=1 scan=5405	13.8098
06333:2	1	R.C[+57.021]LC[+57.021]YDGFMASEDMK.T	1266		C[+57]*2	863.832	2	1726.66	1726.66	0	-0.7	Specific	524.19	524.19	524.19	6.59	240	>FBN1 N term EGF12 swap	1	DW012721_6.5456.5456.2	controllerType=0 controllerNumber=1 scan=5456	13.9252
06436:2	1	R.C[+57.021]LC[+57.021]YD[+15.995]GFMASEDMK.T	1266		C[+57]*2, D[+16]	871.829	2	1742.65	1742.65	0	-1.2	Specific	65.11	65.11	4	1.8	240	>FBN1 N term EGF12 swap	1	DW012721_6.5540.5540.4	controllerType=0 controllerNumber=1 scan=5540	14.1165
06185:3	1	R.C[+57.021]LC[+57.021]YD[+15.995]GFMASEDMK.T	1266		C[+57]*2, D[+16]	581.555	3	1742.65	1742.65	0	-1.3	Specific	189.78	189.78	4	2.1	240	>FBN1 N term EGF12 swap	1	DW012721_6.5344.5344.3	controllerType=0 controllerNumber=1 scan=5344	13.6684
08820:2	1	R.C[+57.021][-17.027]LC[+57.021]YDGFMASEDMK.T	1266		C[-17][+57]*2	855.319	2	1709.63	1709.63	0	-0.7	Specific	256.44	256.44	256.44	3.57	240	>FBN1 N term EGF12 swap	1	DW012721_6.7458.7458.2	controllerType=0 controllerNumber=1 scan=7458	18.5577
06237:2	1	R.C[+57.021]LC[+57.021]YD[+15.995]GFMASEDMK.T	1266		C[+57]*2, D[+16]	871.829	2	1742.65	1742.65	0	-1.4	Specific	260.98	260.98	4	2.66	240	>FBN1 N term EGF12 swap	1	DW012721_6.5382.5382.2	controllerType=0 controllerNumber=1 scan=5382	13.7569
05790:2	1	R.C[+57.021]LC[+57.021]YDGFMASEDM[+15.995]K.T	1266		C[+57]*2, M[+16]	871.83	2	1742.65	1742.65	0	-0.2	Specific	286.5	286.5	8.18	3.57	240	>FBN1 N term EGF12 swap	1	DW012721_6.5042.5042.2	controllerType=0 controllerNumber=1 scan=5042	12.9837
06326:2	1	R.C[+57.021]LC[+57.021]YD[+15.995]GFMASEDMK.T	1266		C[+57]*2, D[+16]	871.828	2	1742.65	1742.65	0	-2.5	Specific	296.11	296.11	4	3.37	240	>FBN1 N term EGF12 swap	1	DW012721_6.5449.5449.2	controllerType=0 controllerNumber=1 scan=5449	13.9082
06091:2	1	R.C[+57.021]LC[+57.021]YD[+15.995]GFMASEDMK.T	1266		C[+57]*2, D[+16]	871.83	2	1742.65	1742.65	0	-0.3	Specific	312.15	312.15	4	3.84	240	>FBN1 N term EGF12 swap	1	DW012721_6.5274.5274.2	controllerType=0 controllerNumber=1 scan=5274	13.5097
06160:2	1	R.C[+57.021]LC[+57.021]YDGFM[+15.995]ASEDMK.T	1266		C[+57]*2, M[+16]	871.829	2	1742.65	1742.65	0	-0.8	Specific	372.71	372.71	26.52	6.02	240	>FBN1 N term EGF12 swap	1	DW012721_6.5326.5326.2	controllerType=0 controllerNumber=1 scan=5326	13.6282
05643:2	1	R.C[+57.021]LC[+57.021]YDGFM[+15.995]ASEDMK.T	1266		C[+57]*2, M[+16]	871.829	2	1742.65	1742.65	0	-1.4	Specific	389.34	389.34	50.98	5.74	240	>FBN1 N term EGF12 swap	1	DW012721_6.4932.4932.2	controllerType=0 controllerNumber=1 scan=4932	12.7299
08680:2	1	R.C[+57.021][-17.027]LC[+57.021]YDGFMASEDMK.T	1266		C[-17][+57]*2	855.318	2	1709.63	1709.63	0	-1.3	Specific	513.88	513.88	513.88	7.45	240	>FBN1 N term EGF12 swap	1	DW012721_6.7350.7350.2	controllerType=0 controllerNumber=1 scan=7350	18.3038
08748:2	1	R.C[+57.021][-17.027]LC[+57.021]YDGFMASEDMK.T	1266		C[-17][+57]*2	855.318	2	1709.63	1709.63	0	-0.9	Specific	561.12	561.12	561.12	8.14	240	>FBN1 N term EGF12 swap	1	DW012721_6.7403.7403.2	controllerType=0 controllerNumber=1 scan=7403	18.4285
08712:2	1	R.C[+57.021][-17.027]LC[+57.021]YD[+15.995]GFMASEDMK.T	1266		C[-17][+57]*2, D[+16]	863.314	2	1725.62	1725.63	0	-3.3	Specific	187.58	187.58	4	2.5	240	>FBN1 N term EGF12 swap	1	DW012721_6.7373.7373.2	controllerType=0 controllerNumber=1 scan=7373	18.3575
08616:2	1	R.C[+57.021][-17.027]LC[+57.021]YD[+15.995]GFMASEDMK.T	1266		C[-17][+57]*2, D[+16]	863.315	2	1725.62	1725.63	0	-1.6	Specific	190.18	190.18	0.5	2.5	240	>FBN1 N term EGF12 swap	1	DW012721_6.7302.7302.2	controllerType=0 controllerNumber=1 scan=7302	18.1891
08250:2	1	R.C[+57.021][-17.027]LC[+57.021]YDGFMASEDM[+15.995]K.T	1266		C[-17][+57]*2, M[+16]	863.315	2	1725.62	1725.63	0	-1.9	Specific	211.51	211.51	34.32	2.1	240	>FBN1 N term EGF12 swap	1	DW012721_6.7010.7010.2	controllerType=0 controllerNumber=1 scan=7010	17.507
07963:2	1	R.C[+57.021][-17.027]LC[+57.021]YD[+15.995]GFMASEDMK.T	1266		C[-17][+57]*2, D[+16]	863.315	2	1725.62	1725.63	0	-2	Specific	283.84	283.84	4	3.37	240	>FBN1 N term EGF12 swap	1	DW012721_6.6782.6782.2	controllerType=0 controllerNumber=1 scan=6782	16.9746
05991:2	1	K.TC[+57.021]VDVNEC[+57.021]DLNPNIC[+57.021]LSGTC[+57.021]ENTK.G	1280		C[+57]*4	1407.1	2	2813.19	2813.18	0	0.4	Specific	27.51	27.51	27.51	1.7	240	>FBN1 N term EGF12 swap	1	DW012721_6.5196.5196.2	controllerType=0 controllerNumber=1 scan=5196	13.3336
06285:3	1	K.TC[+57.021]VDVNEC[+57.021]DLNPNIC[+57.021]LSGTC[+57.021]ENTK.G	1280		C[+57]*4	938.398	3	2813.18	2813.18	0	-1.3	Specific	237.11	237.11	237.11	2.52	240	>FBN1 N term EGF12 swap	1	DW012721_6.5417.5417.3	controllerType=0 controllerNumber=1 scan=5417	13.8368
06203:3	1	K.TC[+57.021]VDVNEC[+57.021]DLNPNIC[+57.021]LSGTC[+57.021]ENTK.G	1280		C[+57]*4	938.399	3	2813.18	2813.18	0	-0.8	Specific	424.77	424.77	424.77	6.8	240	>FBN1 N term EGF12 swap	1	DW012721_6.5358.5358.3	controllerType=0 controllerNumber=1 scan=5358	13.7028
06129:3	1	K.TC[+57.021]VDVNEC[+57.021]DLNPNIC[+57.021]LSGTC[+57.021]ENTK.G	1280		C[+57]*4	938.397	3	2813.18	2813.18	0	-2.6	Specific	488.4	454.29	454.29	7.1	240	>FBN1 N term EGF12 swap	1	DW012721_6.5304.5304.3	controllerType=0 controllerNumber=1 scan=5304	13.5782
06059:3	1	K.TC[+57.021]VDVNEC[+57.021]DLNPNIC[+57.021]LSGTC[+57.021]ENTK.G	1280		C[+57]*4	938.399	3	2813.18	2813.18	0	-0.8	Specific	501.38	434.71	434.71	6.24	240	>FBN1 N term EGF12 swap	1	DW012721_6.5247.5247.3	controllerType=0 controllerNumber=1 scan=5247	13.4507
06010:4	1	K.TC[+57.021]VDVNEC[+57.021]DLNPNIC[+57.021]LSGTC[+57.021]ENTK.G	1280		C[+57]*4	704.05	4	2813.18	2813.18	0	-2.4	Specific	507.46	496.97	496.97	6.24	240	>FBN1 N term EGF12 swap	1	DW012721_6.5209.5209.4	controllerType=0 controllerNumber=1 scan=5209	13.3635
05989:3	1	K.TC[+57.021]VDVNEC[+57.021]DLNPNIC[+57.021]LSGTC[+57.021]ENTK.G	1280		C[+57]*4	938.399	3	2813.18	2813.18	0	-0.6	Specific	569.41	482.25	482.25	7.79	240	>FBN1 N term EGF12 swap	1	DW012721_6.5194.5194.3	controllerType=0 controllerNumber=1 scan=5194	13.3297
04266:3	1	K.GSFIC[+57.021]HC[+57.021]DMGYSGK.K	1304		C[+57]*2	540.218	3	1618.64	1618.64	0	-2.3	Specific	305.35	276.04	276.04	3.47	240	>FBN1 N term EGF12 swap	1	DW012721_6.3811.3811.3	controllerType=0 controllerNumber=1 scan=3811	10.3118
03678:2	1	K.GSFIC[+57.021]HC[+57.021]DMGYSGK.K	1304		C[+57]*2	809.824	2	1618.64	1618.64	0	-2.4	Specific	335.39	270.81	270.81	4.48	240	>FBN1 N term EGF12 swap	1	DW012721_6.3364.3364.2	controllerType=0 controllerNumber=1 scan=3364	9.3083
04188:3	1	K.GSFIC[+57.021]HC[+57.021]DMGYSGK.K	1304		C[+57]*2	540.218	3	1618.64	1618.64	0	-3.4	Specific	378.97	324.86	324.86	4.54	240	>FBN1 N term EGF12 swap	1	DW012721_6.3752.3752.3	controllerType=0 controllerNumber=1 scan=3752	10.179
04039:2	1	K.GSFIC[+57.021]HC[+57.021]DMGYSGK.K	1304		C[+57]*2	809.825	2	1618.64	1618.64	0	-1.5	Specific	404.81	317.48	317.48	5.95	240	>FBN1 N term EGF12 swap	1	DW012721_6.3643.3643.2	controllerType=0 controllerNumber=1 scan=3643	9.9257
03718:3	1	K.GSFIC[+57.021]HC[+57.021]DMGYSGK.K	1304		C[+57]*2	540.219	3	1618.64	1618.64	0	-1.7	Specific	424.87	292.45	292.45	4.68	240	>FBN1 N term EGF12 swap	1	DW012721_6.3399.3399.3	controllerType=0 controllerNumber=1 scan=3399	9.3855
04038:3	1	K.GSFIC[+57.021]HC[+57.021]DMGYSGK.K	1304		C[+57]*2	540.219	3	1618.64	1618.64	0	-1.5	Specific	426.81	329.95	329.95	5.95	240	>FBN1 N term EGF12 swap	1	DW012721_6.3642.3642.3	controllerType=0 controllerNumber=1 scan=3642	9.9235
04111:3	1	K.GSFIC[+57.021]HC[+57.021]DMGYSGK.K	1304		C[+57]*2	540.218	3	1618.64	1618.64	0	-3.2	Specific	428.28	295.01	295.01	4.82	240	>FBN1 N term EGF12 swap	1	DW012721_6.3696.3696.3	controllerType=0 controllerNumber=1 scan=3696	10.0499
03974:2	1	K.GSFIC[+57.021]HC[+57.021]DMGYSGK.K	1304		C[+57]*2	809.825	2	1618.64	1618.64	0	-1.6	Specific	433.21	311.37	311.37	5.95	240	>FBN1 N term EGF12 swap	1	DW012721_6.3592.3592.2	controllerType=0 controllerNumber=1 scan=3592	9.8101
03969:3	1	K.GSFIC[+57.021]HC[+57.021]DMGYSGK.K	1304		C[+57]*2	540.219	3	1618.64	1618.64	0	-1.5	Specific	436.62	298.47	298.47	5.68	240	>FBN1 N term EGF12 swap	1	DW012721_6.3589.3589.3	controllerType=0 controllerNumber=1 scan=3589	9.8038
03654:3	1	K.GSFIC[+57.021]HC[+57.021]DMGYSGK.K	1304		C[+57]*2	540.219	3	1618.64	1618.64	0	-1.5	Specific	450.58	293.91	293.91	4.78	240	>FBN1 N term EGF12 swap	1	DW012721_6.3346.3346.3	controllerType=0 controllerNumber=1 scan=3346	9.2697
03359:3	1	K.GSFIC[+57.021]HC[+57.021]DM[+15.995]GYSGK.K	1304		C[+57]*2, M[+16]	545.551	3	1634.64	1634.64	0	-1.7	Specific	101.71	101.71	29.74	1.71	240	>FBN1 N term EGF12 swap	1	DW012721_6.3115.3115.3	controllerType=0 controllerNumber=1 scan=3115	8.7614
03787:2	1	K.GSFIC[+57.021]HC[+57.021]DMGYS[+162.053]GK.K	1304	Hex(1)	C[+57]*2, S[+162]	890.852	2	1780.7	1780.7	0	-0.6	Specific	146.85	146.85	20	2.91	240	>FBN1 N term EGF12 swap	1	DW012721_6.3451.3451.2	controllerType=0 controllerNumber=1 scan=3451	9.4981
03846:3	1	K.GSFIC[+57.021]HC[+57.021]DM[+15.995]GYSGK.K	1304		C[+57]*2, M[+16]	545.551	3	1634.64	1634.64	0	-0.5	Specific	199.35	183.19	21.51	2.41	240	>FBN1 N term EGF12 swap	1	DW012721_6.3495.3495.3	controllerType=0 controllerNumber=1 scan=3495	9.5954
03927:3	1	K.GSFIC[+57.021]HC[+57.021]DM[+15.995]GYSGK.K	1304		C[+57]*2, M[+16]	545.551	3	1634.64	1634.64	0	-1.4	Specific	276.54	252.93	26.06	3.32	240	>FBN1 N term EGF12 swap	1	DW012721_6.3558.3558.3	controllerType=0 controllerNumber=1 scan=3558	9.7355
04002:3	1	K.GSFIC[+57.021]HC[+57.021]D[+15.995]MGYSGK.K	1304		C[+57]*2, D[+16]	545.55	3	1634.63	1634.64	0	-3.1	Specific	319.46	260.6	3.11	3.72	240	>FBN1 N term EGF12 swap	1	DW012721_6.3612.3612.3	controllerType=0 controllerNumber=1 scan=3612	9.8549
03781:3	1	K.GSFIC[+57.021]HC[+57.021]DMGYS[+162.053]GK.K	1304	Hex(1)	C[+57]*2, S[+162]	594.236	3	1780.69	1780.7	0	-2.2	Specific	405.5	333.46	11.66	5.95	240	>FBN1 N term EGF12 swap	1	DW012721_6.3447.3447.3	controllerType=0 controllerNumber=1 scan=3447	9.4894
03705:3	1	K.GSFIC[+57.021]HC[+57.021]DMGYS[+162.053]GK.K	1304	Hex(1)	C[+57]*2, S[+162]	594.236	3	1780.69	1780.7	0	-1.7	Specific	419.65	390.31	12.04	7.15	240	>FBN1 N term EGF12 swap	1	DW012721_6.3389.3389.3	controllerType=0 controllerNumber=1 scan=3389	9.3639
03708:2	1	K.GSFIC[+57.021]HC[+57.021]DMGYS[+162.053]GK.K	1304	Hex(1)	C[+57]*2, S[+162]	890.851	2	1780.69	1780.7	0	-1.7	Specific	439.09	371.27	20.44	7.15	240	>FBN1 N term EGF12 swap	1	DW012721_6.3392.3392.2	controllerType=0 controllerNumber=1 scan=3392	9.3684
03648:2	1	K.GSFIC[+57.021]HC[+57.021]DMGYS[+162.053]GK.K	1304	Hex(1)	C[+57]*2, S[+162]	890.852	2	1780.7	1780.7	0	-0.6	Specific	439.14	363.26	21.8	6.02	240	>FBN1 N term EGF12 swap	1	DW012721_6.3340.3340.2	controllerType=0 controllerNumber=1 scan=3340	9.2565
03642:3	1	K.GSFIC[+57.021]HC[+57.021]DMGYS[+162.053]GK.K	1304	Hex(1)	C[+57]*2, S[+162]	594.236	3	1780.69	1780.7	0	-2.3	Specific	449.12	321.69	14.55	5.19	240	>FBN1 N term EGF12 swap	1	DW012721_6.3336.3336.3	controllerType=0 controllerNumber=1 scan=3336	9.2478
03699:3	1	K.GSFIC[+57.021]H[+15.995]C[+57.021]DMGYS[+203.079]GK.K	1304	HexNAc(1)	C[+57]*2, H[+16], S[+203]	613.244	3	1837.72	1837.72	0	-1.4	Specific	16.22	16.22	5.69	1.66	240	>FBN1 N term EGF12 swap	1	DW012721_6.3383.3383.3	controllerType=0 controllerNumber=1 scan=3383	9.35
03511:3	1	K.GSFIC[+57.021]HC[+57.021]DM[+15.995]GYS[+162.053]GK.K	1304	Hex(1)	C[+57]*2, M[+16], S[+162]	599.568	3	1796.69	1796.69	0	-2.3	Specific	181.89	181.89	13.82	2.41	240	>FBN1 N term EGF12 swap	1	DW012721_6.3230.3230.3	controllerType=0 controllerNumber=1 scan=3230	9.014
03590:3	1	K.GSFIC[+57.021]HC[+57.021]DM[+15.995]GYS[+162.053]GK.K	1304	Hex(1)	C[+57]*2, M[+16], S[+162]	599.568	3	1796.69	1796.69	0	-1.8	Specific	222.71	222.71	12.27	2.84	240	>FBN1 N term EGF12 swap	1	DW012721_6.3294.3294.3	controllerType=0 controllerNumber=1 scan=3294	9.1542
03062:3	1	K.GSFIC[+57.021]HC[+57.021]DM[+15.995]GYS[+162.053]GK.K	1304	Hex(1)	C[+57]*2, M[+16], S[+162]	599.568	3	1796.69	1796.69	0	-0.7	Specific	247.72	247.72	15.85	3.57	240	>FBN1 N term EGF12 swap	1	DW012721_6.2884.2884.3	controllerType=0 controllerNumber=1 scan=2884	8.2269
03672:3	1	K.GSFIC[+57.021]HC[+57.021]DM[+15.995]GYS[+162.053]GK.K	1304	Hex(1)	C[+57]*2, M[+16], S[+162]	599.567	3	1796.69	1796.69	0	-2.9	Specific	249.3	245.73	12.19	3.31	240	>FBN1 N term EGF12 swap	1	DW012721_6.3359.3359.3	controllerType=0 controllerNumber=1 scan=3359	9.2982
03135:4	1	K.GSFIC[+57.021]HC[+57.021]DMGYSGKK.G	1304		C[+57]*2	437.439	4	1746.74	1746.74	0	-2.2	Specific	203.83	95.99	95.99	1.7	240	>FBN1 N term EGF12 swap	1	DW012721_6.2939.2939.4	controllerType=0 controllerNumber=1 scan=2939	8.3549
03064:4	1	K.GSFIC[+57.021]HC[+57.021]DMGYSGKK.G	1304		C[+57]*2	437.439	4	1746.73	1746.74	0	-3.1	Specific	245.47	157.3	157.3	2.32	240	>FBN1 N term EGF12 swap	1	DW012721_6.2886.2886.4	controllerType=0 controllerNumber=1 scan=2886	8.2312
03138:3	1	K.GSFIC[+57.021]HC[+57.021]DMGYSGKK.G	1304		C[+57]*2	582.917	3	1746.74	1746.74	0	-1.4	Specific	293.34	193.8	193.8	2.71	240	>FBN1 N term EGF12 swap	1	DW012721_6.2940.2940.3	controllerType=0 controllerNumber=1 scan=2940	8.3571
03288:4	1	K.GSFIC[+57.021]HC[+57.021]DMGYSGKK.G	1304		C[+57]*2	437.44	4	1746.74	1746.74	0	-1.9	Specific	298.7	154.98	154.98	2.62	240	>FBN1 N term EGF12 swap	1	DW012721_6.3056.3056.4	controllerType=0 controllerNumber=1 scan=3056	8.6246
03314:3	1	K.GSFIC[+57.021]HC[+57.021]DMGYSGKK.G	1304		C[+57]*2	582.916	3	1746.73	1746.74	0	-2.8	Specific	320.33	287.89	287.89	4.11	240	>FBN1 N term EGF12 swap	1	DW012721_6.3075.3075.3	controllerType=0 controllerNumber=1 scan=3075	8.668
03355:4	1	K.GSFIC[+57.021]HC[+57.021]DMGYSGKK.G	1304		C[+57]*2	437.439	4	1746.73	1746.74	0	-2.7	Specific	393.6	301.8	301.8	4.21	240	>FBN1 N term EGF12 swap	1	DW012721_6.3110.3110.4	controllerType=0 controllerNumber=1 scan=3110	8.7487
03125:4	1	K.GS[+162.053]FIC[+57.021]HC[+57.021]DMGYSGKK.G	1304	Hex(1)	C[+57]*2, S[+162]	477.953	4	1908.79	1908.79	0	-1.5	Specific	54.63	54.63	2.36	1.63	240	>FBN1 N term EGF12 swap	1	DW012721_6.2930.2930.4	controllerType=0 controllerNumber=1 scan=2930	8.3335
03081:3	1	K.GSFIC[+57.021]HC[+57.021]DMGYS[+162.053]GKK.G	1304	Hex(1)	C[+57]*2, S[+162]	636.936	3	1908.79	1908.79	0	0.1	Specific	204.4	204.34	13.33	2.38	240	>FBN1 N term EGF12 swap	1	DW012721_6.2899.2899.3	controllerType=0 controllerNumber=1 scan=2899	8.2605
02962:4	1	K.GKTGC[+57.021]TDINEC[+57.021]EIGAHNC[+57.021]GK.H	1319		C[+57]*3	555.99	4	2220.94	2220.94	0	-1.3	Specific	289.65	289.65	289.65	3.66	240	>FBN1 N term EGF12 swap	1	DW012721_6.2805.2805.4	controllerType=0 controllerNumber=1 scan=2805	8.0428
02888:3	1	K.GKTGC[+57.021]TDINEC[+57.021]EIGAHNC[+57.021]GK.H	1319		C[+57]*3	740.985	3	2220.94	2220.94	0	-0.8	Specific	389.06	389.06	389.06	6.85	240	>FBN1 N term EGF12 swap	1	DW012721_6.2745.2745.3	controllerType=0 controllerNumber=1 scan=2745	7.9014
02831:4	1	K.GKTGC[+57.021]TDINEC[+57.021]EIGAHNC[+57.021]GK.H	1319		C[+57]*3	555.99	4	2220.94	2220.94	0	-2.8	Specific	488.34	488.34	488.34	7.28	240	>FBN1 N term EGF12 swap	1	DW012721_6.2698.2698.4	controllerType=0 controllerNumber=1 scan=2698	7.7938
02894:4	1	K.GKTGC[+57.021]TDINEC[+57.021]EIGAHNC[+57.021]GK.H	1319		C[+57]*3	555.99	4	2220.94	2220.94	0	-1.6	Specific	678.21	678.21	678.21	9.97	240	>FBN1 N term EGF12 swap	1	DW012721_6.2750.2750.4	controllerType=0 controllerNumber=1 scan=2750	7.9141
03403:2	1	K.TGC[+57.021]TDINEC[+57.021]EIGAHNC[+57.021]GK.H	1321		C[+57]*3	1018.42	2	2035.83	2035.83	0	0.2	Specific	243.33	243.33	243.33	3.48	240	>FBN1 N term EGF12 swap	1	DW012721_6.3146.3146.2	controllerType=0 controllerNumber=1 scan=3146	8.8293
03786:3	1	K.TGC[+57.021]TDINEC[+57.021]EIGAHNC[+57.021]GK.H	1321		C[+57]*3	679.278	3	2035.82	2035.83	0	-3.4	Specific	337.75	337.75	337.75	4.61	240	>FBN1 N term EGF12 swap	1	DW012721_6.3450.3450.3	controllerType=0 controllerNumber=1 scan=3450	9.4959
03709:3	1	K.TGC[+57.021]TDINEC[+57.021]EIGAHNC[+57.021]GK.H	1321		C[+57]*3	679.279	3	2035.82	2035.83	0	-2.5	Specific	341.02	341.02	341.02	4.96	240	>FBN1 N term EGF12 swap	1	DW012721_6.3393.3393.3	controllerType=0 controllerNumber=1 scan=3393	9.3706
03335:2	1	K.TGC[+57.021]TDINEC[+57.021]EIGAHNC[+57.021]GK.H	1321		C[+57]*3	1018.42	2	2035.82	2035.83	0	-1.1	Specific	467.12	359.93	359.93	6.3	240	>FBN1 N term EGF12 swap	1	DW012721_6.3093.3093.2	controllerType=0 controllerNumber=1 scan=3093	8.7103
03517:3	1	K.TGC[+57.021]TDINEC[+57.021]EIGAHNC[+57.021]GK.H	1321		C[+57]*3	679.277	3	2035.82	2035.83	0	-5.2	Specific	505.08	505.08	505.08	7.62	240	>FBN1 N term EGF12 swap	1	DW012721_6.3235.3235.3	controllerType=0 controllerNumber=1 scan=3235	9.0262
03372:3	1	K.TGC[+57.021]TDINEC[+57.021]EIGAHNC[+57.021]GK.H	1321		C[+57]*3	679.279	3	2035.82	2035.83	0	-2.1	Specific	511.78	467.9	467.9	7.62	240	>FBN1 N term EGF12 swap	1	DW012721_6.3124.3124.3	controllerType=0 controllerNumber=1 scan=3124	8.7817
03587:3	1	K.TGC[+57.021]TDINEC[+57.021]EIGAHNC[+57.021]GK.H	1321		C[+57]*3	679.276	3	2035.81	2035.83	0	-5.9	Specific	525.21	507.73	507.73	7.64	240	>FBN1 N term EGF12 swap	1	DW012721_6.3292.3292.3	controllerType=0 controllerNumber=1 scan=3292	9.1499
03446:3	1	K.TGC[+57.021]TDINEC[+57.021]EIGAHNC[+57.021]GK.H	1321		C[+57]*3	679.279	3	2035.82	2035.83	0	-2.5	Specific	555.42	545.17	545.17	7.64	240	>FBN1 N term EGF12 swap	1	DW012721_6.3179.3179.3	controllerType=0 controllerNumber=1 scan=3179	8.9036
03310:3	1	K.TGC[+57.021]TDINEC[+57.021]EIGAHNC[+57.021]GK.H	1321		C[+57]*3	679.28	3	2035.82	2035.83	0	-0.9	Specific	613.12	578.41	578.41	9.31	240	>FBN1 N term EGF12 swap	1	DW012721_6.3073.3073.3	controllerType=0 controllerNumber=1 scan=3073	8.6637
03249:3	1	K.TGC[+57.021]TDIN[+15.995]EC[+57.021]EIGAHNC[+57.021]GK.H	1321		C[+57]*3, N[+16]	684.611	3	2051.82	2051.82	0	-1.6	Specific	23.09	23.09	0	1.75	240	>FBN1 N term EGF12 swap	1	DW012721_6.3023.3023.3	controllerType=0 controllerNumber=1 scan=3023	8.5483
05249:3	1	K.C[+57.021]SC[+57.021]SPGWIGDGIK.C	1351		C[+57]*2	479.547	3	1436.63	1436.63	0	-2.2	Specific	393.18	215.49	215.49	3.65	240	>FBN1 N term EGF12 swap	1	DW012721_6.4605.4605.3	controllerType=0 controllerNumber=1 scan=4605	12.0291
05364:2	1	K.C[+57.021]SC[+57.021]SPGWIGDGIK.C	1351		C[+57]*2	718.817	2	1436.63	1436.63	0	-2.3	Specific	455.23	219.67	219.67	4.55	240	>FBN1 N term EGF12 swap	1	DW012721_6.4697.4697.2	controllerType=0 controllerNumber=1 scan=4697	12.2291
05293:2	1	K.C[+57.021]SC[+57.021]SPGWIGDGIK.C	1351		C[+57]*2	718.818	2	1436.63	1436.63	0	-1.1	Specific	514.2	287.47	287.47	5.99	240	>FBN1 N term EGF12 swap	1	DW012721_6.4642.4642.2	controllerType=0 controllerNumber=1 scan=4642	12.1093
05497:2	1	K.C[+57.021]SC[+57.021]SPGWIGDGIK.C	1351		C[+57]*2	718.818	2	1436.63	1436.63	0	-1	Specific	531.09	340.88	340.88	6.33	240	>FBN1 N term EGF12 swap	1	DW012721_6.4808.4808.2	controllerType=0 controllerNumber=1 scan=4808	12.4643
05433:2	1	K.C[+57.021]SC[+57.021]SPGWIGDGIK.C	1351		C[+57]*2	718.817	2	1436.63	1436.63	0	-1.9	Specific	542.3	314.15	314.15	6.26	240	>FBN1 N term EGF12 swap	1	DW012721_6.4753.4753.2	controllerType=0 controllerNumber=1 scan=4753	12.3476
05220:2	1	K.C[+57.021]SC[+57.021]SPGWIGDGIK.C	1351		C[+57]*2	718.816	2	1436.62	1436.63	0	-3.2	Specific	547.44	317.87	317.87	6.26	240	>FBN1 N term EGF12 swap	1	DW012721_6.4582.4582.2	controllerType=0 controllerNumber=1 scan=4582	11.9814
05268:2	1	K.C[+57.021]SC[+57.021]SPGW[+15.995]IGDGIK.C	1351		C[+57]*2, W[+16]	726.813	2	1452.62	1452.62	0	-3.5	Specific	326.35	216.83	99.72	3.8	240	>FBN1 N term EGF12 swap	1	DW012721_6.4621.4621.2	controllerType=0 controllerNumber=1 scan=4621	12.0658
07057:2	1	K.C[+57.021][-17.027]SC[+57.021]SPGWIGDGIK.C	1351		C[-17][+57]*2	710.304	2	1419.6	1419.6	0	-1.6	Specific	504.09	493.05	493.05	7.45	240	>FBN1 N term EGF12 swap	1	DW012721_6.6042.6042.2	controllerType=0 controllerNumber=1 scan=6042	15.2599
06991:2	1	K.C[+57.021][-17.027]SC[+57.021]SPGWIGDGIK.C	1351		C[-17][+57]*2	710.304	2	1419.6	1419.6	0	-2.1	Specific	584.56	584.56	584.56	8.14	240	>FBN1 N term EGF12 swap	1	DW012721_6.5987.5987.2	controllerType=0 controllerNumber=1 scan=5987	15.1371
02779:4	1	K.C[+57.021]TDLDEC[+57.021]SNGTHMC[+57.021]SQHADC[+57.021]K.N	1364		C[+57]*4	632.235	4	2525.92	2525.92	0	-0.4	Specific	111.3	111.3	111.3	1.86	240	>FBN1 N term EGF12 swap	1	DW012721_6.2657.2657.4	controllerType=0 controllerNumber=1 scan=2657	7.6974
02845:4	1	K.C[+57.021]TDLDEC[+57.021]SNGTHMC[+57.021]SQHADC[+57.021]K.N	1364		C[+57]*4	632.234	4	2525.91	2525.92	0	-2.4	Specific	117.84	117.84	117.84	1.7	240	>FBN1 N term EGF12 swap	1	DW012721_6.2710.2710.4	controllerType=0 controllerNumber=1 scan=2710	7.8206
02941:4	1	K.C[+57.021]TDLDEC[+57.021]SN[+0.984]GTHMC[+57.021]SQHADC[+57.021]K.N	1364		C[+57]*4, N[+1]	632.481	4	2526.9	2526.9	0	-0.9	Specific	264.64	264.64	264.64	3.65	240	>FBN1 N term EGF12 swap	1	DW012721_6.2785.2785.4	controllerType=0 controllerNumber=1 scan=2785	7.995
03018:4	1	K.C[+57.021]TDLDEC[+57.021]SN[+0.984]GTHMC[+57.021]SQHADC[+57.021]K.N	1364		C[+57]*4, N[+1]	632.481	4	2526.9	2526.9	0	-0.7	Specific	389.36	329.19	329.19	5.48	240	>FBN1 N term EGF12 swap	1	DW012721_6.2847.2847.4	controllerType=0 controllerNumber=1 scan=2847	8.1389
07172:4	1	K.EGYTGDGFTC[+57.021]TDLDEC[+57.021]SENLNLC[+57.021]GNGQC[+57.021]LNAPGGYR.C	1396		C[+57]*4	1004.41	4	4014.62	4014.63	0	-0.8	Specific	436.09	436.09	3.06	6.49	240	>FBN1 N term EGF12 swap	1	DW012721_6.6133.6133.4	controllerType=0 controllerNumber=1 scan=6133	15.4677
07092:4	1	K.EGYTGDGFTC[+57.021]TDLDEC[+57.021]S[+203.079]ENLNLC[+57.021]GNGQC[+57.021]LNAPGGYR.C	1396	HexNAc(1)	C[+57]*4, S[+203]	1054.93	4	4216.7	4217.71	-1	0.5	Specific	318.37	318.37	9.6	4.72	240	>FBN1 N term EGF12 swap	1	DW012721_6.6073.6073.4	controllerType=0 controllerNumber=1 scan=6073	15.3306
07148:4	1	K.EGYTGDGFTC[+57.021]TDLDEC[+57.021]SENLNLC[+57.021]GNGQC[+57.021]LN[+15.995]APGGYR.C	1396		C[+57]*4, N[+16]	1008.41	4	4030.62	4030.62	0	-1.2	Specific	420.49	420.49	24.2	6.49	240	>FBN1 N term EGF12 swap	1	DW012721_6.6113.6113.4	controllerType=0 controllerNumber=1 scan=6113	15.4203
07031:4	1	K.EGYTGDGFTC[+57.021]TDLDEC[+57.021]S[+203.079]ENLNLC[+57.021]GNGQC[+57.021]LNAPGGYR.C	1396	HexNAc(1)	C[+57]*4, S[+203]	1055.18	4	4217.7	4217.71	0	-1.1	Specific	494.85	492.65	5.99	6.79	240	>FBN1 N term EGF12 swap	1	DW012721_6.6019.6019.4	controllerType=0 controllerNumber=1 scan=6019	15.2093
07082:4	1	K.EGYTGDGFTC[+57.021]TDLDEC[+57.021]S[+203.079]ENLNLC[+57.021]GNGQC[+57.021]LN[+15.995]APGGYR.C	1396	HexNAc(1)	C[+57]*4, N[+16], S[+203]	1059.18	4	4233.7	4233.7	0	-0.4	Specific	283.55	283.55	9.6	3.59	240	>FBN1 N term EGF12 swap	1	DW012721_6.6065.6065.4	controllerType=0 controllerNumber=1 scan=6065	15.3113
06998:4	1	K.EGYTGDGFTC[+57.021]TDLDEC[+57.021]S[+203.079]ENLNLC[+57.021]GNGQC[+57.021]LN[+15.995]APGGYR.C	1396	HexNAc(1)	C[+57]*4, N[+16], S[+203]	1059.18	4	4233.7	4233.7	0	-0.4	Specific	504.58	504.58	9.6	6.79	240	>FBN1 N term EGF12 swap	1	DW012721_6.5993.5993.4	controllerType=0 controllerNumber=1 scan=5993	15.1502
07178:4	1	K.EGYTGDGFTC[+57.021]TDLDEC[+57.021]S[+203.079]ENLNLC[+57.021]GN[+0.984]GQC[+57.021]LN[+15.995]APGGYR.C	1396	HexNAc(1)	C[+57]*4, N[+1][+16], S[+203]	1059.43	4	4234.69	4234.69	0	0.9	Specific	332.31	332.31	9.6	3.61	240	>FBN1 N term EGF12 swap	1	DW012721_6.6139.6139.4	controllerType=0 controllerNumber=1 scan=6139	15.4826
05181:3	1	R.C[+57.021]EC[+57.021]DMGFVPSADGK.A	1432		C[+57]*2	524.875	3	1572.61	1572.61	0	-2.4	Specific	139.43	139.43	139.43	1.79	240	>FBN1 N term EGF12 swap	1	DW012721_6.4550.4550.4	controllerType=0 controllerNumber=1 scan=4550	11.9143
05097:3	1	R.C[+57.021]EC[+57.021]DMGFVPSADGK.A	1432		C[+57]*2	524.875	3	1572.61	1572.61	0	-2.1	Specific	387.37	387.37	387.37	6.02	240	>FBN1 N term EGF12 swap	1	DW012721_6.4481.4481.3	controllerType=0 controllerNumber=1 scan=4481	11.769
05131:2	1	R.C[+57.021]EC[+57.021]DMGFVPSADGK.A	1432		C[+57]*2	786.809	2	1572.61	1572.61	0	-1.1	Specific	475.38	475.38	475.38	7.25	240	>FBN1 N term EGF12 swap	1	DW012721_6.4510.4510.2	controllerType=0 controllerNumber=1 scan=4510	11.8332
05073:2	1	R.C[+57.021]EC[+57.021]DMGFVPSADGK.A	1432		C[+57]*2	786.807	2	1572.61	1572.61	0	-3.5	Specific	481.41	481.41	481.41	7.45	240	>FBN1 N term EGF12 swap	1	DW012721_6.4459.4459.2	controllerType=0 controllerNumber=1 scan=4459	11.7254
05273:2	1	R.C[+57.021]EC[+57.021]DMGFVPSADGK.A	1432		C[+57]*2	786.809	2	1572.61	1572.61	0	-0.9	Specific	503.43	500.29	500.29	7.45	240	>FBN1 N term EGF12 swap	1	DW012721_6.4625.4625.2	controllerType=0 controllerNumber=1 scan=4625	12.0724
05203:2	1	R.C[+57.021]EC[+57.021]DMGFVPSADGK.A	1432		C[+57]*2	786.809	2	1572.61	1572.61	0	-1.6	Specific	523.9	523.9	523.9	7.46	240	>FBN1 N term EGF12 swap	1	DW012721_6.4566.4566.2	controllerType=0 controllerNumber=1 scan=4566	11.9501
05164:2	1	R.C[+57.021]EC[+57.021]D[+15.995]MGFVPSADGK.A	1432		C[+57]*2, D[+16]	794.805	2	1588.6	1588.61	0	-3.4	Specific	91.22	91.22	4	1.66	240	>FBN1 N term EGF12 swap	1	DW012721_6.4538.4538.3	controllerType=0 controllerNumber=1 scan=4538	11.8884
04785:2	1	R.C[+57.021]EC[+57.021]D[+15.995]MGFVPSADGK.A	1432		C[+57]*2, D[+16]	794.806	2	1588.61	1588.61	0	-1.3	Specific	302.99	302.99	4	5.11	240	>FBN1 N term EGF12 swap	1	DW012721_6.4233.4233.2	controllerType=0 controllerNumber=1 scan=4233	11.2438
04843:2	1	R.C[+57.021]EC[+57.021]DM[+15.995]GFVPSADGK.A	1432		C[+57]*2, M[+16]	794.806	2	1588.6	1588.61	0	-1.7	Specific	346.55	346.55	7.47	4.92	240	>FBN1 N term EGF12 swap	1	DW012721_6.4280.4280.2	controllerType=0 controllerNumber=1 scan=4280	11.3541
04232:2	1	R.C[+57.021]EC[+57.021]DM[+15.995]GFVPSADGK.A	1432		C[+57]*2, M[+16]	794.806	2	1588.61	1588.61	0	-1.6	Specific	374.26	374.26	4.28	7.02	240	>FBN1 N term EGF12 swap	1	DW012721_6.3787.3787.2	controllerType=0 controllerNumber=1 scan=3787	10.2563
05009:2	1	R.C[+57.021]EC[+57.021]DM[+15.995]GFVPSADGK.A	1432		C[+57]*2, M[+16]	794.807	2	1588.61	1588.61	0	-0.8	Specific	395.61	395.61	31.28	6.15	240	>FBN1 N term EGF12 swap	1	DW012721_6.4407.4407.2	controllerType=0 controllerNumber=1 scan=4407	11.6142
04922:2	1	R.C[+57.021]EC[+57.021]DM[+15.995]GFVPSADGK.A	1432		C[+57]*2, M[+16]	794.806	2	1588.6	1588.61	0	-2.2	Specific	419.85	419.85	29.25	7.15	240	>FBN1 N term EGF12 swap	1	DW012721_6.4341.4341.2	controllerType=0 controllerNumber=1 scan=4341	11.4796
05092:2	1	R.C[+57.021]EC[+57.021]DM[+15.995]GFVPSADGK.A	1432		C[+57]*2, M[+16]	794.806	2	1588.61	1588.61	0	-1.4	Specific	439.26	439.26	29.07	7.15	240	>FBN1 N term EGF12 swap	1	DW012721_6.4475.4475.2	controllerType=0 controllerNumber=1 scan=4475	11.7566
07001:2	1	R.C[+57.021][-17.027]EC[+57.021]DMGFVPSADGK.A	1432		C[-17][+57]*2	778.295	2	1555.58	1555.59	0	-2	Specific	492.81	492.81	492.81	7.45	240	>FBN1 N term EGF12 swap	1	DW012721_6.5996.5996.2	controllerType=0 controllerNumber=1 scan=5996	15.1586
06934:2	1	R.C[+57.021][-17.027]EC[+57.021]DMGFVPSADGK.A	1432		C[-17][+57]*2	778.296	2	1555.58	1555.59	0	-1.3	Specific	541.83	541.83	541.83	7.46	240	>FBN1 N term EGF12 swap	1	DW012721_6.5942.5942.2	controllerType=0 controllerNumber=1 scan=5942	15.0359
08472:4	1	K.AC[+57.021]EDIDEC[+57.021]SLPNIC[+57.021]VFGTC[+57.021]HNLPGLFR.C	1446		C[+57]*4	799.357	4	3194.41	3194.42	0	-3.3	Specific	233.32	233.32	233.32	3.05	240	>FBN1 N term EGF12 swap	1	DW012721_6.7181.7181.4	controllerType=0 controllerNumber=1 scan=7181	17.9088
08469:3	1	K.AC[+57.021]EDIDEC[+57.021]SLPNIC[+57.021]VFGTC[+57.021]HNLPGLFR.C	1446		C[+57]*4	1065.48	3	3194.42	3194.42	0	-0.1	Specific	307.49	307.49	307.49	4.79	240	>FBN1 N term EGF12 swap	1	DW012721_6.7179.7179.3	controllerType=0 controllerNumber=1 scan=7179	17.9044
08388:3	1	K.AC[+57.021]EDIDEC[+57.021]SLPNIC[+57.021]VFGTC[+57.021]HNLPGLFR.C	1446		C[+57]*4	1065.48	3	3194.42	3194.42	0	0.2	Specific	321	321	321	5.41	240	>FBN1 N term EGF12 swap	1	DW012721_6.7117.7117.3	controllerType=0 controllerNumber=1 scan=7117	17.76
08318:3	1	K.AC[+57.021]EDIDEC[+57.021]SLPNIC[+57.021]VFGTC[+57.021]HNLPGLFR.C	1446		C[+57]*4	1065.48	3	3194.42	3194.42	0	0.1	Specific	419.71	419.71	419.71	6.83	240	>FBN1 N term EGF12 swap	1	DW012721_6.7064.7064.3	controllerType=0 controllerNumber=1 scan=7064	17.6341
08320:4	1	K.AC[+57.021]EDIDEC[+57.021]SLPNIC[+57.021]VFGTC[+57.021]HNLPGLFR.C	1446		C[+57]*4	799.359	4	3194.41	3194.42	0	-0.5	Specific	456.46	456.46	456.46	6.94	240	>FBN1 N term EGF12 swap	1	DW012721_6.7066.7066.4	controllerType=0 controllerNumber=1 scan=7066	17.6385
08112:3	1	K.AC[+57.021]EDIDEC[+57.021]SLPNIC[+57.021]VFGTC[+57.021]HNLPGLFR.C	1446		C[+57]*4	1065.48	3	3194.42	3194.42	0	-0.1	Specific	484.12	484.12	484.12	7.13	240	>FBN1 N term EGF12 swap	1	DW012721_6.6900.6900.3	controllerType=0 controllerNumber=1 scan=6900	17.2518
08246:3	1	K.AC[+57.021]EDIDEC[+57.021]SLPNIC[+57.021]VFGTC[+57.021]HNLPGLFR.C	1446		C[+57]*4	1065.48	3	3194.42	3194.42	0	-0.2	Specific	490.77	490.77	490.77	7.13	240	>FBN1 N term EGF12 swap	1	DW012721_6.7007.7007.3	controllerType=0 controllerNumber=1 scan=7007	17.5005
08178:3	1	K.AC[+57.021]EDIDEC[+57.021]SLPNIC[+57.021]VFGTC[+57.021]HNLPGLFR.C	1446		C[+57]*4	1065.48	3	3194.42	3194.42	0	0.1	Specific	545.64	545.64	545.64	7.15	240	>FBN1 N term EGF12 swap	1	DW012721_6.6952.6952.3	controllerType=0 controllerNumber=1 scan=6952	17.3728
08247:4	1	K.AC[+57.021]EDIDEC[+57.021]SLPNIC[+57.021]VFGTC[+57.021]HNLPGLFR.C	1446		C[+57]*4	799.359	4	3194.41	3194.42	0	-0.5	Specific	672.93	672.93	672.93	9.82	240	>FBN1 N term EGF12 swap	1	DW012721_6.7008.7008.4	controllerType=0 controllerNumber=1 scan=7008	17.5027
08153:5	1	K.AC[+57.021]EDIDEC[+57.021]SLPNIC[+57.021]VFGTC[+57.021]HNLPGLFR.C	1446		C[+57]*4	639.688	5	3194.41	3194.42	0	-1.7	Specific	708.06	708.06	708.06	10.82	240	>FBN1 N term EGF12 swap	1	DW012721_6.6932.6932.5	controllerType=0 controllerNumber=1 scan=6932	17.3264
08119:4	1	K.AC[+57.021]EDIDEC[+57.021]SLPNIC[+57.021]VFGTC[+57.021]HNLPGLFR.C	1446		C[+57]*4	799.359	4	3194.41	3194.42	0	-0.9	Specific	778.93	778.93	778.93	11.82	240	>FBN1 N term EGF12 swap	1	DW012721_6.6904.6904.4	controllerType=0 controllerNumber=1 scan=6904	17.2605
08179:4	1	K.AC[+57.021]EDIDEC[+57.021]SLPNIC[+57.021]VFGTC[+57.021]HNLPGLFR.C	1446		C[+57]*4	799.359	4	3194.41	3194.42	0	-0.4	Specific	782.15	782.15	782.15	11.82	240	>FBN1 N term EGF12 swap	1	DW012721_6.6953.6953.4	controllerType=0 controllerNumber=1 scan=6953	17.374
08316:3	1	K.AC[+57.021]EDIDEC[+57.021]SLPNIC[+57.021]VFGTC[+57.021]HN[+15.995]LPGLFR.C	1446		C[+57]*4, N[+16]	1070.81	3	3210.41	3210.41	0	1.2	Specific	303.51	303.51	42.51	1.98	240	>FBN1 N term EGF12 swap	1	DW012721_6.7062.7062.3	controllerType=0 controllerNumber=1 scan=7062	17.6297
08253:3	1	K.AC[+57.021]EDIDEC[+57.021]SLPNIC[+57.021]VFGTC[+57.021]HN[+15.995]LPGLFR.C	1446		C[+57]*4, N[+16]	1070.81	3	3210.41	3210.41	0	-0.5	Specific	403.36	403.36	45.92	6.83	240	>FBN1 N term EGF12 swap	1	DW012721_6.7012.7012.3	controllerType=0 controllerNumber=1 scan=7012	17.5114
08111:3	1	K.AC[+57.021]EDIDEC[+57.021]SLPNIC[+57.021]VFGTC[+57.021]HN[+15.995]LPGLFR.C	1446		C[+57]*4, N[+16]	1070.81	3	3210.41	3210.41	0	-0.9	Specific	481.59	481.59	24.3	7.13	240	>FBN1 N term EGF12 swap	1	DW012721_6.6899.6899.3	controllerType=0 controllerNumber=1 scan=6899	17.2496
08180:3	1	K.AC[+57.021]EDIDEC[+57.021]SLPNIC[+57.021]VFGTC[+57.021]HN[+15.995]LPGLFR.C	1446		C[+57]*4, N[+16]	1070.81	3	3210.41	3210.41	0	-1.2	Specific	555.07	555.07	45.45	7.15	240	>FBN1 N term EGF12 swap	1	DW012721_6.6954.6954.3	controllerType=0 controllerNumber=1 scan=6954	17.3752
08190:4	1	K.AC[+57.021]EDIDEC[+57.021]SLPNIC[+57.021]VFGTC[+57.021]HN[+15.995]LPGLFR.C	1446		C[+57]*4, N[+16]	803.357	4	3210.41	3210.41	0	-1.2	Specific	740.52	740.52	46.37	10.82	240	>FBN1 N term EGF12 swap	1	DW012721_6.6963.6963.4	controllerType=0 controllerNumber=1 scan=6963	17.3967
08126:4	1	K.AC[+57.021]EDIDEC[+57.021]SLPNIC[+57.021]VFGTC[+57.021]HN[+15.995]LPGLFR.C	1446		C[+57]*4, N[+16]	803.357	4	3210.41	3210.41	0	-1.3	Specific	758.9	758.9	44.38	11.82	240	>FBN1 N term EGF12 swap	1	DW012721_6.6910.6910.4	controllerType=0 controllerNumber=1 scan=6910	17.2752
04947:3	1	R.C[+57.021]EC[+57.021]EIGYELDR.S	1473		C[+57]*2	481.866	3	1443.58	1443.59	0	-2.2	Specific	340.53	319.34	319.34	4.18	240	>FBN1 N term EGF12 swap	1	DW012721_6.4361.4361.3	controllerType=0 controllerNumber=1 scan=4361	11.5192
06231:2	1	R.C[+57.021]EC[+57.021]EIGYELDR.S	1473		C[+57]*2	722.295	2	1443.58	1443.59	0	-3.8	Specific	415.5	390.6	390.6	6.28	240	>FBN1 N term EGF12 swap	1	DW012721_6.5377.5377.2	controllerType=0 controllerNumber=1 scan=5377	13.7451
05625:2	1	R.C[+57.021]EC[+57.021]EIGYELDR.S	1473		C[+57]*2	722.297	2	1443.59	1443.59	0	-1.4	Specific	530.74	488.21	488.21	7.46	240	>FBN1 N term EGF12 swap	1	DW012721_6.4915.4915.2	controllerType=0 controllerNumber=1 scan=4915	12.6913
05299:2	1	R.C[+57.021]EC[+57.021]EIGYELDR.S	1473		C[+57]*2	722.297	2	1443.59	1443.59	0	-1.5	Specific	548.65	490.46	490.46	7.46	240	>FBN1 N term EGF12 swap	1	DW012721_6.4647.4647.2	controllerType=0 controllerNumber=1 scan=4647	12.1195
05483:2	1	R.C[+57.021]EC[+57.021]EIGYELDR.S	1473		C[+57]*2	722.296	2	1443.59	1443.59	0	-1.7	Specific	582.95	483.44	483.44	8.14	240	>FBN1 N term EGF12 swap	1	DW012721_6.4794.4794.2	controllerType=0 controllerNumber=1 scan=4794	12.432
05378:2	1	R.C[+57.021]EC[+57.021]EIGYELDR.S	1473		C[+57]*2	722.296	2	1443.58	1443.59	0	-2.5	Specific	583.78	458.31	458.31	8.14	240	>FBN1 N term EGF12 swap	1	DW012721_6.4706.4706.2	controllerType=0 controllerNumber=1 scan=4706	12.2467
05135:2	1	R.C[+57.021]EC[+57.021]EIGYELDR.S	1473		C[+57]*2	722.296	2	1443.59	1443.59	0	-1.7	Specific	605.78	475.95	475.95	9.14	240	>FBN1 N term EGF12 swap	1	DW012721_6.4514.4514.2	controllerType=0 controllerNumber=1 scan=4514	11.8384
05207:2	1	R.C[+57.021]EC[+57.021]EIGYELDR.S	1473		C[+57]*2	722.296	2	1443.59	1443.59	0	-1.6	Specific	607.53	469.35	469.35	9.14	240	>FBN1 N term EGF12 swap	1	DW012721_6.4570.4570.2	controllerType=0 controllerNumber=1 scan=4570	11.9563
05000:2	1	R.C[+57.021]EC[+57.021]EIGYELDR.S	1473		C[+57]*2	722.297	2	1443.59	1443.59	0	-1	Specific	623.19	559.9	559.9	9.14	240	>FBN1 N term EGF12 swap	1	DW012721_6.4400.4400.2	controllerType=0 controllerNumber=1 scan=4400	11.602
04928:2	1	R.C[+57.021]EC[+57.021]EIGYELDR.S	1473		C[+57]*2	722.296	2	1443.59	1443.59	0	-1.9	Specific	632.2	505.15	505.15	9.14	240	>FBN1 N term EGF12 swap	1	DW012721_6.4347.4347.2	controllerType=0 controllerNumber=1 scan=4347	11.4925
05068:2	1	R.C[+57.021]EC[+57.021]EIGYELDR.S	1473		C[+57]*2	722.297	2	1443.59	1443.59	0	-1.5	Specific	634.88	520.85	520.85	9.14	240	>FBN1 N term EGF12 swap	1	DW012721_6.4455.4455.2	controllerType=0 controllerNumber=1 scan=4455	11.7181
07252:2	1	R.C[+57.021][-17.027]EC[+57.021]EIGYELDR.S	1473		C[-17][+57]*2	713.784	2	1426.56	1426.56	0	-1.1	Specific	355.27	355.27	355.27	4.51	240	>FBN1 N term EGF12 swap	1	DW012721_6.6202.6202.2	controllerType=0 controllerNumber=1 scan=6202	15.6281
07138:2	1	R.C[+57.021][-17.027]EC[+57.021]EIGYELDR.S	1473		C[-17][+57]*2	713.783	2	1426.56	1426.56	0	-2.3	Specific	494.22	494.22	494.22	7.45	240	>FBN1 N term EGF12 swap	1	DW012721_6.6107.6107.2	controllerType=0 controllerNumber=1 scan=6107	15.4073
07066:2	1	R.C[+57.021][-17.027]EC[+57.021]EIGYELDR.S	1473		C[-17][+57]*2	713.783	2	1426.56	1426.56	0	-2	Specific	522.24	522.24	522.24	7.46	240	>FBN1 N term EGF12 swap	1	DW012721_6.6050.6050.2	controllerType=0 controllerNumber=1 scan=6050	15.2779
07008:2	1	R.C[+57.021][-17.027]EC[+57.021]EIGYELDR.S	1473		C[-17][+57]*2	713.783	2	1426.56	1426.56	0	-2	Specific	531.05	531.05	531.05	7.46	240	>FBN1 N term EGF12 swap	1	DW012721_6.6002.6002.2	controllerType=0 controllerNumber=1 scan=6002	15.1704
07713:4	1	R.SGGNC[+57.021]TDVNEC[+57.021]LDPTTC[+57.021]ISGNC[+57.021]VNTPGSYIC[+57.021]DC[+57.021]PPDFELNPTR.V	1484		C[+57]*6	1216.76	4	4864.01	4864	0	2.7	Specific	333.97	333.97	28.99	2.26	240	>FBN1 N term EGF12 swap	1	DW012721_6.6583.6583.4	controllerType=0 controllerNumber=1 scan=6583	16.5105
06825:2	2	K.GN[+15.995]T[+264.085]IEK.T	512	Pent(2)	N[+16], T[+264]	471.218	2	941.429	941.431	0	-1.8	Specific	66.48	66.48	66.48	1.52	1	>Reverse >FBN1 N term EGF12 swap	2	DW012721_6.5858.5858.2	controllerType=0 controllerNumber=1 scan=5858	14.8412

## Sheet: DW_021921_6
Query #:z	Protein Rank	Peptide < ProteinMetrics Confidential >	Starting position	Glycans NHFAGNa	Modification Type(s)	Observed m/z	z	Observed (M+H)	Calc. mass (M+H)	Off-by-x error	Mass error (ppm)	Cleavage	Score	Delta	Delta Mod	|Log Prob|	# of unique peptides	Protein Name	Protein DB number	Comment	Scan #	Scan Time
01719:2	1	R.NTPGSYSC[+57.021]TC[+57.021]PK.G	786		C[+57]*2	686.289	2	1371.57	1371.57	0	2.5	Specific	397.91	397.91	397.91	6.67	355	>FBN1 N term EGF12 swap	1	DW021921_6.1658.1658.2	controllerType=0 controllerNumber=1 scan=1658	4.7697
02122:2	1	R.NTPGSYSC[+57.021]TC[+57.021]PK.G	786		C[+57]*2	686.289	2	1371.57	1371.57	0	2.5	Specific	511.28	511.28	511.28	7.23	355	>FBN1 N term EGF12 swap	1	DW021921_6.1986.1986.2	controllerType=0 controllerNumber=1 scan=1986	5.5393
01785:2	1	R.NTPGSYSC[+57.021]TC[+57.021]PK.G	786		C[+57]*2	686.289	2	1371.57	1371.57	0	2.7	Specific	624.47	624.47	624.47	9.55	355	>FBN1 N term EGF12 swap	1	DW021921_6.1711.1711.2	controllerType=0 controllerNumber=1 scan=1711	4.8943
02059:2	1	R.NTPGSYSC[+57.021]TC[+57.021]PK.G	786		C[+57]*2	686.289	2	1371.57	1371.57	0	2.7	Specific	637.93	637.93	637.93	9.55	355	>FBN1 N term EGF12 swap	1	DW021921_6.1931.1931.2	controllerType=0 controllerNumber=1 scan=1931	5.4097
01993:2	1	R.NTPGSYSC[+57.021]TC[+57.021]PK.G	786		C[+57]*2	686.289	2	1371.57	1371.57	0	2.8	Specific	669.85	669.85	669.85	10.55	355	>FBN1 N term EGF12 swap	1	DW021921_6.1876.1876.2	controllerType=0 controllerNumber=1 scan=1876	5.2808
01854:2	1	R.NTPGSYSC[+57.021]TC[+57.021]PK.G	786		C[+57]*2	686.289	2	1371.57	1371.57	0	3.4	Specific	677.47	677.47	677.47	10.55	355	>FBN1 N term EGF12 swap	1	DW021921_6.1766.1766.2	controllerType=0 controllerNumber=1 scan=1766	5.0234
01925:2	1	R.NTPGSYSC[+57.021]TC[+57.021]PK.G	786		C[+57]*2	686.289	2	1371.57	1371.57	0	3.2	Specific	680.66	680.66	680.66	10.55	355	>FBN1 N term EGF12 swap	1	DW021921_6.1821.1821.2	controllerType=0 controllerNumber=1 scan=1821	5.1522
01699:2	1	R.N[+15.995]TPGSYSC[+57.021]TC[+57.021]PK.G	786		C[+57]*2, N[+16]	694.287	2	1387.57	1387.56	0	2.9	Specific	387.84	387.84	387.84	6.67	355	>FBN1 N term EGF12 swap	1	DW021921_6.1641.1641.2	controllerType=0 controllerNumber=1 scan=1641	4.7285
01958:3	1	R.NTPGS[+162.053]YSC[+57.021]TC[+57.021]PK.G	786	Hex(1)	C[+57]*2, S[+162]	511.879	3	1533.62	1533.62	0	1.5	Specific	26.78	26.78	0	1.79	355	>FBN1 N term EGF12 swap	1	DW021921_6.1848.1848.4	controllerType=0 controllerNumber=1 scan=1848	5.2139
01618:2	1	R.NT[+162.053]PGSYSC[+57.021]TC[+57.021]PK.G	786	Hex(1)	C[+57]*2, T[+162]	767.315	2	1533.62	1533.62	0	1.9	Specific	356.12	356.12	5.3	4.99	355	>FBN1 N term EGF12 swap	1	DW021921_6.1570.1570.2	controllerType=0 controllerNumber=1 scan=1570	4.5628
02208:2	1	R.NTPGS[+162.053]YSC[+57.021]TC[+57.021]PK.G	786	Hex(1)	C[+57]*2, S[+162]	767.315	2	1533.62	1533.62	0	1.7	Specific	375.51	375.51	0	6.67	355	>FBN1 N term EGF12 swap	1	DW021921_6.2064.2064.2	controllerType=0 controllerNumber=1 scan=2064	5.7225
01734:3	1	R.NT[+162.053]PGSYSC[+57.021]TC[+57.021]PK.G	786	Hex(1)	C[+57]*2, T[+162]	511.879	3	1533.62	1533.62	0	1.4	Specific	402.89	402.89	5.3	6.42	355	>FBN1 N term EGF12 swap	1	DW021921_6.1671.1671.3	controllerType=0 controllerNumber=1 scan=1671	4.7999
02148:2	1	R.NTPGS[+162.053]YSC[+57.021]TC[+57.021]PK.G	786	Hex(1)	C[+57]*2, S[+162]	767.315	2	1533.62	1533.62	0	1.8	Specific	442.6	442.6	0	7.01	355	>FBN1 N term EGF12 swap	1	DW021921_6.2008.2008.2	controllerType=0 controllerNumber=1 scan=2008	5.5914
01808:3	1	R.NT[+162.053]PGSYSC[+57.021]TC[+57.021]PK.G	786	Hex(1)	C[+57]*2, T[+162]	511.88	3	1533.62	1533.62	0	3.1	Specific	500.46	500.46	5.3	6.82	355	>FBN1 N term EGF12 swap	1	DW021921_6.1728.1728.3	controllerType=0 controllerNumber=1 scan=1728	4.933
02087:2	1	R.NTPGS[+162.053]YSC[+57.021]TC[+57.021]PK.G	786	Hex(1)	C[+57]*2, S[+162]	767.316	2	1533.62	1533.62	0	2.7	Specific	558.05	558.05	0	7.46	355	>FBN1 N term EGF12 swap	1	DW021921_6.1953.1953.2	controllerType=0 controllerNumber=1 scan=1953	5.4618
01679:2	1	R.NTPGS[+162.053]YSC[+57.021]TC[+57.021]PK.G	786	Hex(1)	C[+57]*2, S[+162]	767.316	2	1533.62	1533.62	0	3.1	Specific	558.35	558.35	0	7.46	355	>FBN1 N term EGF12 swap	1	DW021921_6.1624.1624.2	controllerType=0 controllerNumber=1 scan=1624	4.6897
02019:2	1	R.NTPGS[+162.053]YSC[+57.021]TC[+57.021]PK.G	786	Hex(1)	C[+57]*2, S[+162]	767.316	2	1533.62	1533.62	0	2.9	Specific	625.8	625.8	0	9.55	355	>FBN1 N term EGF12 swap	1	DW021921_6.1898.1898.2	controllerType=0 controllerNumber=1 scan=1898	5.3323
01882:2	1	R.NTPGS[+162.053]YSC[+57.021]TC[+57.021]PK.G	786	Hex(1)	C[+57]*2, S[+162]	767.316	2	1533.62	1533.62	0	2.7	Specific	631.35	631.35	0	9.55	355	>FBN1 N term EGF12 swap	1	DW021921_6.1788.1788.2	controllerType=0 controllerNumber=1 scan=1788	5.0748
01813:2	1	R.NTPGS[+162.053]YSC[+57.021]TC[+57.021]PK.G	786	Hex(1)	C[+57]*2, S[+162]	767.316	2	1533.62	1533.62	0	3.1	Specific	637.57	637.57	0	9.55	355	>FBN1 N term EGF12 swap	1	DW021921_6.1733.1733.2	controllerType=0 controllerNumber=1 scan=1733	4.9458
01951:2	1	R.NTPGS[+162.053]YSC[+57.021]TC[+57.021]PK.G	786	Hex(1)	C[+57]*2, S[+162]	767.316	2	1533.62	1533.62	0	2.9	Specific	650.42	650.42	0	10.55	355	>FBN1 N term EGF12 swap	1	DW021921_6.1843.1843.2	controllerType=0 controllerNumber=1 scan=1843	5.2037
01741:2	1	R.NTPGS[+162.053]YSC[+57.021]TC[+57.021]PK.G	786	Hex(1)	C[+57]*2, S[+162]	767.316	2	1533.62	1533.62	0	3.2	Specific	677.12	677.12	0	10.55	355	>FBN1 N term EGF12 swap	1	DW021921_6.1678.1678.2	controllerType=0 controllerNumber=1 scan=1678	4.8171
01708:3	1	R.N[+15.995]T[+162.053]PGSYSC[+57.021]TC[+57.021]PK.G	786	Hex(1)	C[+57]*2, N[+16], T[+162]	517.212	3	1549.62	1549.61	0	3.9	Specific	274.15	274.15	5.3	2.08	355	>FBN1 N term EGF12 swap	1	DW021921_6.1649.1649.3	controllerType=0 controllerNumber=1 scan=1649	4.7478
02681:2	1	R.N[+15.995]T[+162.053]PGSYSC[+57.021]TC[+57.021]PK.G	786	Hex(1)	C[+57]*2, N[+16], T[+162]	775.31	2	1549.61	1549.61	0	-0.8	Specific	332.76	332.76	5.3	3.96	355	>FBN1 N term EGF12 swap	1	DW021921_6.2455.2455.2	controllerType=0 controllerNumber=1 scan=2455	6.6244
02114:2	1	R.N[+15.995]TPGS[+162.053]YSC[+57.021]TC[+57.021]PK.G	786	Hex(1)	C[+57]*2, N[+16], S[+162]	775.312	2	1549.62	1549.61	0	2.1	Specific	398.13	398.13	0	6.67	355	>FBN1 N term EGF12 swap	1	DW021921_6.1977.1977.2	controllerType=0 controllerNumber=1 scan=1977	5.5178
01510:2	1	R.N[+15.995]TPGS[+162.053]YSC[+57.021]TC[+57.021]PK.G	786	Hex(1)	C[+57]*2, N[+16], S[+162]	775.313	2	1549.62	1549.61	0	3.3	Specific	427.71	427.71	0	6.82	355	>FBN1 N term EGF12 swap	1	DW021921_6.1476.1476.2	controllerType=0 controllerNumber=1 scan=1476	4.3423
02035:2	1	R.N[+15.995]TPGS[+162.053]YSC[+57.021]TC[+57.021]PK.G	786	Hex(1)	C[+57]*2, N[+16], S[+162]	775.313	2	1549.62	1549.61	0	3.1	Specific	450.82	450.82	0	7.01	355	>FBN1 N term EGF12 swap	1	DW021921_6.1910.1910.2	controllerType=0 controllerNumber=1 scan=1910	5.3603
01965:2	1	R.N[+15.995]TPGS[+162.053]YSC[+57.021]TC[+57.021]PK.G	786	Hex(1)	C[+57]*2, N[+16], S[+162]	775.313	2	1549.62	1549.61	0	2.3	Specific	481.23	481.23	0	7.23	355	>FBN1 N term EGF12 swap	1	DW021921_6.1855.1855.2	controllerType=0 controllerNumber=1 scan=1855	5.2311
01896:2	1	R.N[+15.995]TPGS[+162.053]YSC[+57.021]TC[+57.021]PK.G	786	Hex(1)	C[+57]*2, N[+16], S[+162]	775.312	2	1549.62	1549.61	0	2.1	Specific	524.86	524.86	0	7.46	355	>FBN1 N term EGF12 swap	1	DW021921_6.1799.1799.2	controllerType=0 controllerNumber=1 scan=1799	5.101
01568:2	1	R.N[+15.995]TPGS[+162.053]YSC[+57.021]TC[+57.021]PK.G	786	Hex(1)	C[+57]*2, N[+16], S[+162]	775.313	2	1549.62	1549.61	0	2.5	Specific	546.3	546.3	0	7.46	355	>FBN1 N term EGF12 swap	1	DW021921_6.1524.1524.2	controllerType=0 controllerNumber=1 scan=1524	4.4557
01828:2	1	R.N[+15.995]TPGS[+162.053]YSC[+57.021]TC[+57.021]PK.G	786	Hex(1)	C[+57]*2, N[+16], S[+162]	775.312	2	1549.62	1549.61	0	2	Specific	579.38	579.38	0	8.55	355	>FBN1 N term EGF12 swap	1	DW021921_6.1744.1744.2	controllerType=0 controllerNumber=1 scan=1744	4.9715
01757:2	1	R.N[+15.995]TPGS[+162.053]YSC[+57.021]TC[+57.021]PK.G	786	Hex(1)	C[+57]*2, N[+16], S[+162]	775.313	2	1549.62	1549.61	0	2.7	Specific	589.74	589.74	0	8.55	355	>FBN1 N term EGF12 swap	1	DW021921_6.1689.1689.2	controllerType=0 controllerNumber=1 scan=1689	4.8428
01628:2	1	R.N[+15.995]TPGS[+162.053]YSC[+57.021]TC[+57.021]PK.G	786	Hex(1)	C[+57]*2, N[+16], S[+162]	775.313	2	1549.62	1549.61	0	2.6	Specific	594.64	594.64	0	8.55	355	>FBN1 N term EGF12 swap	1	DW021921_6.1579.1579.2	controllerType=0 controllerNumber=1 scan=1579	4.5843
01690:2	1	R.N[+15.995]TPGS[+162.053]YSC[+57.021]TC[+57.021]PK.G	786	Hex(1)	C[+57]*2, N[+16], S[+162]	775.313	2	1549.62	1549.61	0	2.8	Specific	596.88	596.88	0	8.55	355	>FBN1 N term EGF12 swap	1	DW021921_6.1634.1634.2	controllerType=0 controllerNumber=1 scan=1634	4.7134
Other Peptides
01532:4	1	R.RGGGGHDALKGPNVC[+57.021]GSR.Y	48		C[+57]	449.476	4	1794.88	1794.88	0	1.8	Specific	340.04	340.04	340.04	4.46	355	>FBN1 N term EGF12 swap	1	DW021921_6.1494.1494.4	controllerType=0 controllerNumber=1 scan=1494	4.3848
01459:4	1	R.RGGGGHDALKGPNVC[+57.021]GSR.Y	48		C[+57]	449.476	4	1794.88	1794.88	0	2.5	Specific	346.69	346.69	346.69	4.46	355	>FBN1 N term EGF12 swap	1	DW021921_6.1434.1434.4	controllerType=0 controllerNumber=1 scan=1434	4.2432
01315:4	1	R.RGGGGHDALKGPNVC[+57.021]GSR.Y	48		C[+57]	449.475	4	1794.88	1794.88	0	1.1	Specific	490.85	490.85	490.85	7.02	355	>FBN1 N term EGF12 swap	1	DW021921_6.1312.1312.4	controllerType=0 controllerNumber=1 scan=1312	3.9634
01251:4	1	R.RGGGGHDALKGPNVC[+57.021]GSR.Y	48		C[+57]	449.476	4	1794.88	1794.88	0	2.7	Specific	602.96	602.96	602.96	10.38	355	>FBN1 N term EGF12 swap	1	DW021921_6.1256.1256.4	controllerType=0 controllerNumber=1 scan=1256	3.8316
01184:4	1	R.RGGGGHDALKGPNVC[+57.021]GSR.Y	48		C[+57]	449.476	4	1794.88	1794.88	0	2.4	Specific	678.46	678.46	678.46	11.38	355	>FBN1 N term EGF12 swap	1	DW021921_6.1199.1199.4	controllerType=0 controllerNumber=1 scan=1199	3.6976
01126:3	1	R.RGGGGHDALKGPNVC[+57.021]GSR.Y	48		C[+57]	598.965	3	1794.88	1794.88	0	1.7	Specific	829.56	829.56	829.56	13.17	355	>FBN1 N term EGF12 swap	1	DW021921_6.1148.1148.3	controllerType=0 controllerNumber=1 scan=1148	3.577
01124:4	1	R.RGGGGHDALKGPNVC[+57.021]GSR.Y	48		C[+57]	449.476	4	1794.88	1794.88	0	2.9	Specific	838.43	838.43	838.43	14.38	355	>FBN1 N term EGF12 swap	1	DW021921_6.1146.1146.4	controllerType=0 controllerNumber=1 scan=1146	3.5727
01122:4	1	R.RGGGGHDALKGPNVC[+57.021]GSR.Y	48		C[+57]	449.476	4	1794.88	1794.88	0	2.9	Specific	871.21	871.21	871.21	15.38	355	>FBN1 N term EGF12 swap	1	DW021921_6.1144.1144.5	controllerType=0 controllerNumber=1 scan=1144	3.5693
02152:4	1	R.GGGGHDALKGPNVC[+57.021]GSR.Y	49		C[+57]	410.451	4	1638.78	1638.78	0	2.5	Specific	110.1	110.1	110.1	2.23	355	>FBN1 N term EGF12 swap	1	DW021921_6.2011.2011.3	controllerType=0 controllerNumber=1 scan=2011	5.5979
01881:3	1	R.GGGGHDALKGPNVC[+57.021]GSR.Y	49		C[+57]	546.931	3	1638.78	1638.78	0	1.7	Specific	150.63	150.63	150.63	1.88	355	>FBN1 N term EGF12 swap	1	DW021921_6.1786.1786.4	controllerType=0 controllerNumber=1 scan=1786	5.0685
01791:3	1	R.GGGGHDALKGPNVC[+57.021]GSR.Y	49		C[+57]	546.932	3	1638.78	1638.78	0	2.9	Specific	365.9	365.9	365.9	5.31	355	>FBN1 N term EGF12 swap	1	DW021921_6.1715.1715.3	controllerType=0 controllerNumber=1 scan=1715	4.9029
01914:4	1	R.GGGGHDALKGPNVC[+57.021]GSR.Y	49		C[+57]	410.45	4	1638.78	1638.78	0	1.7	Specific	374.95	374.95	374.95	7.98	355	>FBN1 N term EGF12 swap	1	DW021921_6.1813.1813.4	controllerType=0 controllerNumber=1 scan=1813	5.1329
01842:4	1	R.GGGGHDALKGPNVC[+57.021]GSR.Y	49		C[+57]	410.45	4	1638.78	1638.78	0	1.7	Specific	407.3	407.3	407.3	8.14	355	>FBN1 N term EGF12 swap	1	DW021921_6.1756.1756.4	controllerType=0 controllerNumber=1 scan=1756	4.9993
01318:2	1	R.GGGGHDALKGPNVC[+57.021]GSR.Y	49		C[+57]	819.894	2	1638.78	1638.78	0	2.1	Specific	427.57	427.57	427.57	4.25	355	>FBN1 N term EGF12 swap	1	DW021921_6.1314.1314.2	controllerType=0 controllerNumber=1 scan=1314	3.9677
01722:3	1	R.GGGGHDALKGPNVC[+57.021]GSR.Y	49		C[+57]	546.932	3	1638.78	1638.78	0	2.4	Specific	490.73	490.73	490.73	6.01	355	>FBN1 N term EGF12 swap	1	DW021921_6.1661.1661.3	controllerType=0 controllerNumber=1 scan=1661	4.7762
01656:3	1	R.GGGGHDALKGPNVC[+57.021]GSR.Y	49		C[+57]	546.932	3	1638.78	1638.78	0	2.8	Specific	499.9	499.9	499.9	6.19	355	>FBN1 N term EGF12 swap	1	DW021921_6.1602.1602.3	controllerType=0 controllerNumber=1 scan=1602	4.6377
01706:4	1	R.GGGGHDALKGPNVC[+57.021]GSR.Y	49		C[+57]	410.451	4	1638.78	1638.78	0	2.7	Specific	534.94	534.94	534.94	8.77	355	>FBN1 N term EGF12 swap	1	DW021921_6.1647.1647.4	controllerType=0 controllerNumber=1 scan=1647	4.7435
01260:4	1	R.GGGGHDALKGPNVC[+57.021]GSR.Y	49		C[+57]	410.45	4	1638.78	1638.78	0	2.3	Specific	557.68	557.68	557.68	8.77	355	>FBN1 N term EGF12 swap	1	DW021921_6.1265.1265.4	controllerType=0 controllerNumber=1 scan=1265	3.8534
01383:4	1	R.GGGGHDALKGPNVC[+57.021]GSR.Y	49		C[+57]	410.45	4	1638.78	1638.78	0	1.3	Specific	565.82	565.82	565.82	9.87	355	>FBN1 N term EGF12 swap	1	DW021921_6.1371.1371.4	controllerType=0 controllerNumber=1 scan=1371	4.1006
01644:4	1	R.GGGGHDALKGPNVC[+57.021]GSR.Y	49		C[+57]	410.45	4	1638.78	1638.78	0	2	Specific	584.91	584.91	584.91	9.87	355	>FBN1 N term EGF12 swap	1	DW021921_6.1592.1592.4	controllerType=0 controllerNumber=1 scan=1592	4.614
01774:4	1	R.GGGGHDALKGPNVC[+57.021]GSR.Y	49		C[+57]	410.45	4	1638.78	1638.78	0	1.9	Specific	589.25	589.25	589.25	9.87	355	>FBN1 N term EGF12 swap	1	DW021921_6.1702.1702.4	controllerType=0 controllerNumber=1 scan=1702	4.8728
01592:3	1	R.GGGGHDALKGPNVC[+57.021]GSR.Y	49		C[+57]	546.932	3	1638.78	1638.78	0	2.9	Specific	601.45	601.45	601.45	8.51	355	>FBN1 N term EGF12 swap	1	DW021921_6.1548.1548.3	controllerType=0 controllerNumber=1 scan=1548	4.5113
01581:4	1	R.GGGGHDALKGPNVC[+57.021]GSR.Y	49		C[+57]	410.45	4	1638.78	1638.78	0	2	Specific	605.02	605.02	605.02	10.87	355	>FBN1 N term EGF12 swap	1	DW021921_6.1537.1537.4	controllerType=0 controllerNumber=1 scan=1537	4.485
01448:4	1	R.GGGGHDALKGPNVC[+57.021]GSR.Y	49		C[+57]	410.451	4	1638.78	1638.78	0	2.6	Specific	625.24	625.24	625.24	10.87	355	>FBN1 N term EGF12 swap	1	DW021921_6.1426.1426.4	controllerType=0 controllerNumber=1 scan=1426	4.2259
01515:4	1	R.GGGGHDALKGPNVC[+57.021]GSR.Y	49		C[+57]	410.45	4	1638.78	1638.78	0	2	Specific	639.95	639.95	639.95	10.87	355	>FBN1 N term EGF12 swap	1	DW021921_6.1481.1481.4	controllerType=0 controllerNumber=1 scan=1481	4.3548
01325:4	1	R.GGGGHDALKGPNVC[+57.021]GSR.Y	49		C[+57]	410.451	4	1638.78	1638.78	0	3.5	Specific	642.75	642.75	642.75	10.39	355	>FBN1 N term EGF12 swap	1	DW021921_6.1320.1320.4	controllerType=0 controllerNumber=1 scan=1320	3.9827
01531:3	1	R.GGGGHDALKGPNVC[+57.021]GSR.Y	49		C[+57]	546.931	3	1638.78	1638.78	0	1.7	Specific	704.45	704.45	704.45	10.76	355	>FBN1 N term EGF12 swap	1	DW021921_6.1493.1493.3	controllerType=0 controllerNumber=1 scan=1493	4.3827
01275:3	1	R.GGGGHDALKGPNVC[+57.021]GSR.Y	49		C[+57]	546.932	3	1638.78	1638.78	0	3.1	Specific	749.67	749.67	749.67	11.02	355	>FBN1 N term EGF12 swap	1	DW021921_6.1278.1278.3	controllerType=0 controllerNumber=1 scan=1278	3.8835
01461:3	1	R.GGGGHDALKGPNVC[+57.021]GSR.Y	49		C[+57]	546.932	3	1638.78	1638.78	0	2.4	Specific	751.18	751.18	751.18	12.02	355	>FBN1 N term EGF12 swap	1	DW021921_6.1437.1437.3	controllerType=0 controllerNumber=1 scan=1437	4.2517
01393:3	1	R.GGGGHDALKGPNVC[+57.021]GSR.Y	49		C[+57]	546.932	3	1638.78	1638.78	0	2.2	Specific	855.85	855.85	855.85	15.38	355	>FBN1 N term EGF12 swap	1	DW021921_6.1381.1381.3	controllerType=0 controllerNumber=1 scan=1381	4.1205
01337:3	1	R.GGGGHDALKGPNVC[+57.021]GSR.Y	49		C[+57]	546.932	3	1638.78	1638.78	0	2	Specific	963.28	963.28	963.28	17.38	355	>FBN1 N term EGF12 swap	1	DW021921_6.1331.1331.3	controllerType=0 controllerNumber=1 scan=1331	4.0084
03798:2	1	K.GPNVC[+57.021]GS[+294.095]R.Y	58	Hex(1)Pent(1)	C[+57], S[+294]	570.747	2	1140.49	1140.48	0	3.3	Specific	12.54	12.54	12.54	1.79	355	>FBN1 N term EGF12 swap	1	DW021921_6.3359.3359.2	controllerType=0 controllerNumber=1 scan=3359	8.6019
04249:3	1	R.YNAYC[+57.021]C[+57.021]PGWK.T	66		C[+57]*2	440.184	3	1318.54	1318.53	0	2.4	Specific	335.13	335.13	335.13	2.5	355	>FBN1 N term EGF12 swap	1	DW021921_6.3710.3710.4	controllerType=0 controllerNumber=1 scan=3710	9.3612
04513:2	1	R.YNAYC[+57.021]C[+57.021]PGWK.T	66		C[+57]*2	659.773	2	1318.54	1318.53	0	2.6	Specific	483.85	483.85	483.85	5.36	355	>FBN1 N term EGF12 swap	1	DW021921_6.3927.3927.2	controllerType=0 controllerNumber=1 scan=3927	9.821
04590:2	1	R.YNAYC[+57.021]C[+57.021]PGWK.T	66		C[+57]*2	659.773	2	1318.54	1318.53	0	3	Specific	521.89	521.89	521.89	6.1	355	>FBN1 N term EGF12 swap	1	DW021921_6.3985.3985.2	controllerType=0 controllerNumber=1 scan=3985	9.9514
04309:2	1	R.YNAYC[+57.021]C[+57.021]PGWK.T	66		C[+57]*2	659.773	2	1318.54	1318.53	0	2.6	Specific	525.84	525.84	525.84	6.1	355	>FBN1 N term EGF12 swap	1	DW021921_6.3758.3758.2	controllerType=0 controllerNumber=1 scan=3758	9.4657
04159:2	1	R.YNAYC[+57.021]C[+57.021]PGWK.T	66		C[+57]*2	659.772	2	1318.54	1318.53	0	2.2	Specific	528.09	528.09	528.09	6.1	355	>FBN1 N term EGF12 swap	1	DW021921_6.3643.3643.2	controllerType=0 controllerNumber=1 scan=3643	9.2227
04443:2	1	R.YNAYC[+57.021]C[+57.021]PGWK.T	66		C[+57]*2	659.773	2	1318.54	1318.53	0	2.9	Specific	542.24	542.24	542.24	5.84	355	>FBN1 N term EGF12 swap	1	DW021921_6.3870.3870.2	controllerType=0 controllerNumber=1 scan=3870	9.6967
04239:2	1	R.YNAYC[+57.021]C[+57.021]PGWK.T	66		C[+57]*2	659.773	2	1318.54	1318.53	0	3.6	Specific	546.07	546.07	546.07	5.62	355	>FBN1 N term EGF12 swap	1	DW021921_6.3702.3702.2	controllerType=0 controllerNumber=1 scan=3702	9.3497
04377:2	1	R.YNAYC[+57.021]C[+57.021]PGWK.T	66		C[+57]*2	659.773	2	1318.54	1318.53	0	2.9	Specific	551.33	551.33	551.33	7.46	355	>FBN1 N term EGF12 swap	1	DW021921_6.3813.3813.2	controllerType=0 controllerNumber=1 scan=3813	9.5764
04177:2	1	R.YNAYC[+57.021]C[+57.021]PGW[+15.995]K.T	66		C[+57]*2, W[+16]	667.77	2	1334.53	1334.53	0	3.4	Specific	349.03	349.03	192.41	3.14	355	>FBN1 N term EGF12 swap	1	DW021921_6.3656.3656.2	controllerType=0 controllerNumber=1 scan=3656	9.2485
04591:2	1	R.YN[+0.984]AYC[+57.021]C[+57.021]PGWK.T	66		C[+57]*2, N[+1]	660.266	2	1319.53	1319.52	0	5.2	Specific	493.84	493.84	493.84	5.13	355	>FBN1 N term EGF12 swap	1	DW021921_6.3985.3985.2	controllerType=0 controllerNumber=1 scan=3985	9.9514
04514:2	1	R.YN[+0.984]AYC[+57.021]C[+57.021]PGWK.T	66		C[+57]*2, N[+1]	660.269	2	1319.53	1319.52	0	9	Specific	507.92	507.92	507.92	3.21	355	>FBN1 N term EGF12 swap	1	DW021921_6.3927.3927.2	controllerType=0 controllerNumber=1 scan=3927	9.821
05192:2	1	K.TLPGGNQC[+57.021]IVPIC[+57.021]R.H	76		C[+57]*2	792.906	2	1584.8	1584.8	0	3.6	Specific	453.84	453.84	453.84	7.63	355	>FBN1 N term EGF12 swap	1	DW021921_6.4474.4474.3	controllerType=0 controllerNumber=1 scan=4474	11.0065
05420:3	1	K.TLPGGNQC[+57.021]IVPIC[+57.021]R.H	76		C[+57]*2	528.94	3	1584.81	1584.8	0	4.5	Specific	488.71	488.71	488.71	7.44	355	>FBN1 N term EGF12 swap	1	DW021921_6.4653.4653.3	controllerType=0 controllerNumber=1 scan=4653	11.3897
05279:2	1	K.TLPGGNQC[+57.021]IVPIC[+57.021]R.H	76		C[+57]*2	792.906	2	1584.81	1584.8	0	4.5	Specific	565.33	565.33	565.33	9.17	355	>FBN1 N term EGF12 swap	1	DW021921_6.4538.4538.2	controllerType=0 controllerNumber=1 scan=4538	11.1448
05414:2	1	K.TLPGGNQC[+57.021]IVPIC[+57.021]R.H	76		C[+57]*2	792.905	2	1584.8	1584.8	0	3.2	Specific	568.66	568.66	568.66	9.65	355	>FBN1 N term EGF12 swap	1	DW021921_6.4649.4649.2	controllerType=0 controllerNumber=1 scan=4649	11.3817
05263:3	1	K.TLPGGNQC[+57.021]IVPIC[+57.021]R.H	76		C[+57]*2	528.94	3	1584.8	1584.8	0	3.6	Specific	575.97	575.97	575.97	8.77	355	>FBN1 N term EGF12 swap	1	DW021921_6.4527.4527.3	controllerType=0 controllerNumber=1 scan=4527	11.1217
05632:2	1	K.TLPGGNQC[+57.021]IVPIC[+57.021]R.H	76		C[+57]*2	792.906	2	1584.81	1584.8	0	4.4	Specific	582.83	582.83	582.83	9.17	355	>FBN1 N term EGF12 swap	1	DW021921_6.4830.4830.2	controllerType=0 controllerNumber=1 scan=4830	11.7826
05199:3	1	K.TLPGGNQC[+57.021]IVPIC[+57.021]R.H	76		C[+57]*2	528.94	3	1584.8	1584.8	0	3.8	Specific	594.86	594.86	594.86	8.77	355	>FBN1 N term EGF12 swap	1	DW021921_6.4478.4478.3	controllerType=0 controllerNumber=1 scan=4478	11.0148
05347:2	1	K.TLPGGNQC[+57.021]IVPIC[+57.021]R.H	76		C[+57]*2	792.906	2	1584.8	1584.8	0	3.8	Specific	595.31	595.31	595.31	9.17	355	>FBN1 N term EGF12 swap	1	DW021921_6.4593.4593.2	controllerType=0 controllerNumber=1 scan=4593	11.2617
05693:2	1	K.TLPGGNQC[+57.021]IVPIC[+57.021]R.H	76		C[+57]*2	792.903	2	1584.8	1584.8	0	0.3	Specific	602.96	602.96	602.96	9.62	355	>FBN1 N term EGF12 swap	1	DW021921_6.4880.4880.2	controllerType=0 controllerNumber=1 scan=4880	11.8988
05476:2	1	K.TLPGGNQC[+57.021]IVPIC[+57.021]R.H	76		C[+57]*2	792.907	2	1584.81	1584.8	0	5.2	Specific	609.13	609.13	609.13	10.17	355	>FBN1 N term EGF12 swap	1	DW021921_6.4704.4704.2	controllerType=0 controllerNumber=1 scan=4704	11.5021
05206:2	1	K.TLPGGNQC[+57.021]IVPIC[+57.021]R.H	76		C[+57]*2	792.906	2	1584.8	1584.8	0	3.8	Specific	621.45	621.45	621.45	10.17	355	>FBN1 N term EGF12 swap	1	DW021921_6.4485.4485.2	controllerType=0 controllerNumber=1 scan=4485	11.0309
05335:3	1	K.TLPGGNQC[+57.021]IVPIC[+57.021]R.H	76		C[+57]*2	528.939	3	1584.8	1584.8	0	3.5	Specific	626.27	626.27	626.27	9.77	355	>FBN1 N term EGF12 swap	1	DW021921_6.4585.4585.3	controllerType=0 controllerNumber=1 scan=4585	11.2433
05224:2	1	K.TLPGGN[+15.995]QC[+57.021]IVPIC[+57.021]R.H	76		C[+57]*2, N[+16]	800.902	2	1600.8	1600.79	0	1.5	Specific	160.29	160.29	160.29	2.73	355	>FBN1 N term EGF12 swap	1	DW021921_6.4500.4500.2	controllerType=0 controllerNumber=1 scan=4500	11.0602
05180:2	1	K.TLPGGN[+15.995]QC[+57.021]IVPIC[+57.021]R.H	76		C[+57]*2, N[+16]	800.903	2	1600.8	1600.79	0	3.7	Specific	167.2	167.2	167.2	2.54	355	>FBN1 N term EGF12 swap	1	DW021921_6.4465.4465.2	controllerType=0 controllerNumber=1 scan=4465	10.9871
05741:2	1	K.TLPGGN[+0.984]QC[+57.021]IVPIC[+57.021]R.H	76		C[+57]*2, N[+1]	793.397	2	1585.79	1585.78	0	3.1	Specific	396.65	396.65	396.65	6.15	355	>FBN1 N term EGF12 swap	1	DW021921_6.4917.4917.3	controllerType=0 controllerNumber=1 scan=4917	11.9786
05694:2	1	K.TLPGGN[+0.984]QC[+57.021]IVPIC[+57.021]R.H	76		C[+57]*2, N[+1]	793.398	2	1585.79	1585.78	0	4	Specific	551.02	551.02	551.02	8.08	355	>FBN1 N term EGF12 swap	1	DW021921_6.4880.4880.2	controllerType=0 controllerNumber=1 scan=4880	11.8988
04236:4	1	R.HSC[+57.021]GDGFC[+57.021]SRPNMC[+57.021]TC[+57.021]PSGQIAPSC[+57.021]GSR.S	90		C[+57]*5	786.57	4	3143.26	3143.24	0	4.6	Specific	379.66	379.66	379.66	6.32	355	>FBN1 N term EGF12 swap	1	DW021921_6.3699.3699.4	controllerType=0 controllerNumber=1 scan=3699	9.3413
04060:4	1	R.HSC[+57.021]GDGFC[+57.021]SRPNMC[+57.021]TC[+57.021]PSGQIAPSC[+57.021]GSR.S	90		C[+57]*5	786.569	4	3143.25	3143.24	0	3.7	Specific	677.59	677.59	677.59	10.21	355	>FBN1 N term EGF12 swap	1	DW021921_6.3564.3564.4	controllerType=0 controllerNumber=1 scan=3564	9.0512
03916:4	1	R.HSC[+57.021]GDGFC[+57.021]SRPNMC[+57.021]TC[+57.021]PSGQIAPSC[+57.021]GSR.S	90		C[+57]*5	786.568	4	3143.25	3143.24	0	2.4	Specific	740.07	740.07	740.07	11.69	355	>FBN1 N term EGF12 swap	1	DW021921_6.3451.3451.4	controllerType=0 controllerNumber=1 scan=3451	8.8058
03845:4	1	R.HSC[+57.021]GDGFC[+57.021]SRPNMC[+57.021]TC[+57.021]PSGQIAPSC[+57.021]GSR.S	90		C[+57]*5	786.569	4	3143.26	3143.24	0	4.2	Specific	746.78	746.78	746.78	11.21	355	>FBN1 N term EGF12 swap	1	DW021921_6.3395.3395.4	controllerType=0 controllerNumber=1 scan=3395	8.6834
03988:4	1	R.HSC[+57.021]GDGFC[+57.021]SRPNMC[+57.021]TC[+57.021]PSGQIAPSC[+57.021]GSR.S	90		C[+57]*5	786.568	4	3143.25	3143.24	0	2.1	Specific	755.75	755.75	755.75	12.69	355	>FBN1 N term EGF12 swap	1	DW021921_6.3509.3509.4	controllerType=0 controllerNumber=1 scan=3509	8.9287
03774:4	1	R.HSC[+57.021]GDGFC[+57.021]SRPNMC[+57.021]TC[+57.021]PSGQIAPSC[+57.021]GSR.S	90		C[+57]*5	786.569	4	3143.26	3143.24	0	4.3	Specific	767.68	767.68	767.68	12.21	355	>FBN1 N term EGF12 swap	1	DW021921_6.3341.3341.4	controllerType=0 controllerNumber=1 scan=3341	8.5619
03707:4	1	R.HSC[+57.021]GDGFC[+57.021]SRPNMC[+57.021]TC[+57.021]PSGQIAPSC[+57.021]GSR.S	90		C[+57]*5	786.569	4	3143.25	3143.24	0	3.7	Specific	770.59	770.59	770.59	12.21	355	>FBN1 N term EGF12 swap	1	DW021921_6.3286.3286.4	controllerType=0 controllerNumber=1 scan=3286	8.4461
03785:3	1	R.HSC[+57.021]GDGFC[+57.021]SRPNMC[+57.021]TC[+57.021]PSGQIAPSC[+57.021]GSR.S	90		C[+57]*5	1048.42	3	3143.26	3143.24	0	4.1	Specific	1219.52	1206.12	1206.12	20.72	355	>FBN1 N term EGF12 swap	1	DW021921_6.3350.3350.3	controllerType=0 controllerNumber=1 scan=3350	8.5825
03718:3	1	R.HSC[+57.021]GDGFC[+57.021]SRPNMC[+57.021]TC[+57.021]PSGQIAPSC[+57.021]GSR.S	90		C[+57]*5	1048.42	3	3143.25	3143.24	0	3.6	Specific	1292.52	1278.23	1278.23	21.72	355	>FBN1 N term EGF12 swap	1	DW021921_6.3297.3297.3	controllerType=0 controllerNumber=1 scan=3297	8.468
03323:4	1	R.HSC[+57.021]GDGFC[+57.021]SRPNM[+15.995]C[+57.021]TC[+57.021]PSGQIAPSC[+57.021]GSR.S	90		C[+57]*5, M[+16]	790.568	4	3159.25	3159.24	0	3.9	Specific	372	372	1.53	6.32	355	>FBN1 N term EGF12 swap	1	DW021921_6.2983.2983.4	controllerType=0 controllerNumber=1 scan=2983	7.8015
03864:4	1	R.HSC[+57.021]GDGFC[+57.021]SRPNM[+15.995]C[+57.021]TC[+57.021]PSGQIAPSC[+57.021]GSR.S	90		C[+57]*5, M[+16]	790.567	4	3159.25	3159.24	0	3.2	Specific	466.76	466.76	9.19	7.15	355	>FBN1 N term EGF12 swap	1	DW021921_6.3411.3411.4	controllerType=0 controllerNumber=1 scan=3411	8.716
03710:4	1	R.HSC[+57.021]GDGFC[+57.021]SRPNM[+15.995]C[+57.021]TC[+57.021]PSGQIAPSC[+57.021]GSR.S	90		C[+57]*5, M[+16]	790.567	4	3159.25	3159.24	0	2.7	Specific	669.19	669.19	22.49	10.69	355	>FBN1 N term EGF12 swap	1	DW021921_6.3289.3289.4	controllerType=0 controllerNumber=1 scan=3289	8.4506
03217:4	1	R.HSC[+57.021]GDGFC[+57.021]SRPNM[+15.995]C[+57.021]TC[+57.021]PSGQIAPSC[+57.021]GSR.S	90		C[+57]*5, M[+16]	790.567	4	3159.25	3159.24	0	2.5	Specific	678.69	678.69	10.03	10.69	355	>FBN1 N term EGF12 swap	1	DW021921_6.2893.2893.4	controllerType=0 controllerNumber=1 scan=2893	7.6118
03849:3	1	R.PNMC[+57.021]TC[+57.021]PSGQIAPSC[+57.021]GSR.S	100		C[+57]*3	660.615	3	1979.83	1979.82	0	5.1	Specific	170.04	170.04	170.04	2.24	355	>FBN1 N term EGF12 swap	1	DW021921_6.3398.3398.2	controllerType=0 controllerNumber=1 scan=3398	8.6874
03683:3	1	R.PNMC[+57.021]TC[+57.021]PSGQIAPSC[+57.021]GSR.S	100		C[+57]*3	660.613	3	1979.82	1979.82	0	2.8	Specific	758.03	758.03	758.03	13.25	355	>FBN1 N term EGF12 swap	1	DW021921_6.3265.3265.3	controllerType=0 controllerNumber=1 scan=3265	8.3995
03744:3	1	R.PNMC[+57.021]TC[+57.021]PSGQIAPSC[+57.021]GSR.S	100		C[+57]*3	660.613	3	1979.82	1979.82	0	2.8	Specific	761.02	761.02	761.02	13.25	355	>FBN1 N term EGF12 swap	1	DW021921_6.3317.3317.3	controllerType=0 controllerNumber=1 scan=3317	8.5097
03748:2	1	R.PNMC[+57.021]TC[+57.021]PSGQIAPSC[+57.021]GSR.S	100		C[+57]*3	990.416	2	1979.82	1979.82	0	2.8	Specific	809.97	801.82	801.82	14.65	355	>FBN1 N term EGF12 swap	1	DW021921_6.3321.3321.2	controllerType=0 controllerNumber=1 scan=3321	8.5176
03684:2	1	R.PNMC[+57.021]TC[+57.021]PSGQIAPSC[+57.021]GSR.S	100		C[+57]*3	990.418	2	1979.83	1979.82	0	4.9	Specific	868.3	849	849	15.17	355	>FBN1 N term EGF12 swap	1	DW021921_6.3266.3266.2	controllerType=0 controllerNumber=1 scan=3266	8.4017
02957:3	1	R.PNM[+15.995]C[+57.021]TC[+57.021]PSGQIAPSC[+57.021]GSR.S	100		C[+57]*3, M[+16]	665.947	3	1995.83	1995.81	0	5.6	Specific	24.8	24.8	24.8	1.81	355	>FBN1 N term EGF12 swap	1	DW021921_6.2680.2680.2	controllerType=0 controllerNumber=1 scan=2680	7.1394
01577:3	1	R.C[+57.021]MNGGSC[+57.021]SDDHC[+57.021]LC[+57.021]QK.G	126		C[+57]*4	643.565	3	1928.68	1928.68	0	0	Specific	126.05	126.05	126.05	2.35	355	>FBN1 N term EGF12 swap	1	DW021921_6.1532.1532.3	controllerType=0 controllerNumber=1 scan=1532	4.4728
01776:3	1	R.C[+57.021]MNGGSC[+57.021]SDDHC[+57.021]LC[+57.021]QK.G	126		C[+57]*4	643.567	3	1928.69	1928.68	0	2.2	Specific	289.45	289.45	289.45	5.68	355	>FBN1 N term EGF12 swap	1	DW021921_6.1703.1703.3	controllerType=0 controllerNumber=1 scan=1703	4.875
01649:3	1	R.C[+57.021]MNGGSC[+57.021]SDDHC[+57.021]LC[+57.021]QK.G	126		C[+57]*4	643.567	3	1928.69	1928.68	0	2.8	Specific	503.29	503.29	503.29	8.32	355	>FBN1 N term EGF12 swap	1	DW021921_6.1596.1596.3	controllerType=0 controllerNumber=1 scan=1596	4.6227
01714:3	1	R.C[+57.021]MNGGSC[+57.021]SDDHC[+57.021]LC[+57.021]QK.G	126		C[+57]*4	643.567	3	1928.69	1928.68	0	3.1	Specific	514.47	514.47	514.47	8.32	355	>FBN1 N term EGF12 swap	1	DW021921_6.1653.1653.3	controllerType=0 controllerNumber=1 scan=1653	4.7564
02639:3	1	R.C[+57.021]MNGGS[+146.058]C[+57.021]SDDHC[+57.021]LC[+57.021]QK.G	126	Fuc(1)	C[+57]*4, S[+146]	692.249	3	2074.73	2074.74	0	-3.7	Specific	253	253	4	3.55	355	>FBN1 N term EGF12 swap	1	DW021921_6.2422.2422.3	controllerType=0 controllerNumber=1 scan=2422	6.5473
02544:3	1	R.C[+57.021]MNGGS[+146.058]C[+57.021]SDDHC[+57.021]LC[+57.021]QK.G	126	Fuc(1)	C[+57]*4, S[+146]	692.248	3	2074.73	2074.74	0	-5	Specific	407.22	407.22	4	5.87	355	>FBN1 N term EGF12 swap	1	DW021921_6.2354.2354.3	controllerType=0 controllerNumber=1 scan=2354	6.3891
02274:3	1	R.C[+57.021]MN[+0.984]GGSC[+57.021]SDDHC[+57.021]LC[+57.021]QK.G	126		C[+57]*4, N[+1]	643.895	3	1929.67	1929.67	0	2.5	Specific	493.59	493.59	493.59	8.32	355	>FBN1 N term EGF12 swap	1	DW021921_6.2122.2122.3	controllerType=0 controllerNumber=1 scan=2122	5.8562
02139:3	1	R.C[+57.021]MNGGS[+146.058]C[+57.021]SDDHC[+57.021]LC[+57.021]QK.G	126	Fuc(1)	C[+57]*4, S[+146]	692.253	3	2074.74	2074.74	0	2.4	Specific	591.93	591.93	4	9.65	355	>FBN1 N term EGF12 swap	1	DW021921_6.2000.2000.3	controllerType=0 controllerNumber=1 scan=2000	5.5716
02213:3	1	R.C[+57.021]MN[+0.984]GGSC[+57.021]SDDHC[+57.021]LC[+57.021]QK.G	126		C[+57]*4, N[+1]	643.895	3	1929.67	1929.67	0	2.4	Specific	692.05	692.05	692.05	11.65	355	>FBN1 N term EGF12 swap	1	DW021921_6.2068.2068.3	controllerType=0 controllerNumber=1 scan=2068	5.7311
02073:3	1	R.C[+57.021]MNGGS[+146.058]C[+57.021]SDDHC[+57.021]LC[+57.021]QK.G	126	Fuc(1)	C[+57]*4, S[+146]	692.253	3	2074.74	2074.74	0	2.6	Specific	777.5	777.5	4	13.65	355	>FBN1 N term EGF12 swap	1	DW021921_6.1942.1942.3	controllerType=0 controllerNumber=1 scan=1942	5.436
01731:3	1	R.C[+57.021]MNGGS[+146.058]C[+57.021]SDDHC[+57.021]LC[+57.021]QK.G	126	Fuc(1)	C[+57]*4, S[+146]	692.253	3	2074.74	2074.74	0	2.2	Specific	835.97	835.97	2.51	14.65	355	>FBN1 N term EGF12 swap	1	DW021921_6.1669.1669.3	controllerType=0 controllerNumber=1 scan=1669	4.7955
01939:3	1	R.C[+57.021]MNGGSC[+57.021]S[+146.058]DDHC[+57.021]LC[+57.021]QK.G	126	Fuc(1)	C[+57]*4, S[+146]	692.253	3	2074.74	2074.74	0	2.7	Specific	926.65	926.65	9.11	16.65	355	>FBN1 N term EGF12 swap	1	DW021921_6.1832.1832.3	controllerType=0 controllerNumber=1 scan=1832	5.1779
02007:3	1	R.C[+57.021]MNGGSC[+57.021]S[+146.058]DDHC[+57.021]LC[+57.021]QK.G	126	Fuc(1)	C[+57]*4, S[+146]	692.253	3	2074.75	2074.74	0	3.1	Specific	932.89	932.89	8.16	16.65	355	>FBN1 N term EGF12 swap	1	DW021921_6.1887.1887.3	controllerType=0 controllerNumber=1 scan=1887	5.3066
01799:3	1	R.C[+57.021]MNGGS[+146.058]C[+57.021]SDDHC[+57.021]LC[+57.021]QK.G	126	Fuc(1)	C[+57]*4, S[+146]	692.253	3	2074.74	2074.74	0	2.8	Specific	934.87	934.87	4	16.65	355	>FBN1 N term EGF12 swap	1	DW021921_6.1722.1722.3	controllerType=0 controllerNumber=1 scan=1722	4.92
01867:3	1	R.C[+57.021]MNGGS[+146.058]C[+57.021]SDDHC[+57.021]LC[+57.021]QK.G	126	Fuc(1)	C[+57]*4, S[+146]	692.253	3	2074.75	2074.74	0	2.9	Specific	952.53	952.53	3.01	17.65	355	>FBN1 N term EGF12 swap	1	DW021921_6.1777.1777.3	controllerType=0 controllerNumber=1 scan=1777	5.0491
01301:3	1	R.C[+57.021]MN[+0.984]GGS[+162.053]C[+57.021]SDDHC[+57.021]LC[+57.021]QK.G	126	Hex(1)	C[+57]*4, N[+1], S[+162]	697.912	3	2091.72	2091.72	0	1	Specific	172.54	172.54	4	2.55	355	>FBN1 N term EGF12 swap	1	DW021921_6.1301.1301.3	controllerType=0 controllerNumber=1 scan=1301	3.9377
01338:3	1	R.C[+57.021][-17.027]MNGGSC[+57.021]S[+203.079]DDHC[+57.021]LC[+57.021]QK.G	126	HexNAc(1)	C[-17][+57]*4, S[+203]	705.585	3	2114.74	2114.73	0	2.5	Specific	183.12	183.12	10.21	5.12	355	>FBN1 N term EGF12 swap	1	DW021921_6.1332.1332.3	controllerType=0 controllerNumber=1 scan=1332	4.0106
02318:3	1	R.C[+57.021]MN[+0.984]GGS[+203.079]C[+57.021]SDDHC[+57.021]LC[+57.021]QK.G	126	HexNAc(1)	C[+57]*4, N[+1], S[+203]	711.588	3	2132.75	2132.74	0	3	Specific	264.5	264.5	4	5.8	355	>FBN1 N term EGF12 swap	1	DW021921_6.2158.2158.3	controllerType=0 controllerNumber=1 scan=2158	5.9383
01487:3	1	R.C[+57.021]M[+15.995]NGGS[+146.058]C[+57.021]SDDHC[+57.021]LC[+57.021]QK.G	126	Fuc(1)	C[+57]*4, M[+16], S[+146]	697.581	3	2090.73	2090.73	0	-2	Specific	282.29	282.29	4	3.64	355	>FBN1 N term EGF12 swap	1	DW021921_6.1459.1459.3	controllerType=0 controllerNumber=1 scan=1459	4.3037
01280:3	1	R.C[+57.021][-17.027]MNGGS[+203.079]C[+57.021]SDDHC[+57.021]LC[+57.021]QK.G	126	HexNAc(1)	C[-17][+57]*4, S[+203]	705.584	3	2114.74	2114.73	0	2.2	Specific	340.65	340.65	4	6.08	355	>FBN1 N term EGF12 swap	1	DW021921_6.1283.1283.3	controllerType=0 controllerNumber=1 scan=1283	3.8943
02564:3	1	R.C[+57.021]MN[+0.984]GGS[+203.079]C[+57.021]SDDHC[+57.021]LC[+57.021]QK.G	126	HexNAc(1)	C[+57]*4, N[+1], S[+203]	711.588	3	2132.75	2132.74	0	2.8	Specific	346.15	346.15	4	6.08	355	>FBN1 N term EGF12 swap	1	DW021921_6.2367.2367.3	controllerType=0 controllerNumber=1 scan=2367	6.4191
02722:3	1	R.C[+57.021]MN[+0.984]GGS[+146.058]C[+57.021]SDDHC[+57.021]LC[+57.021]QK.G	126	Fuc(1)	C[+57]*4, N[+1], S[+146]	692.58	3	2075.72	2075.72	0	0.5	Specific	359.37	359.37	4	5.05	355	>FBN1 N term EGF12 swap	1	DW021921_6.2489.2489.3	controllerType=0 controllerNumber=1 scan=2489	6.7029
03899:2	1	R.C[+57.021][-17.027]MNGGS[+146.058]C[+57.021]SDDHC[+57.021]LC[+57.021]QK.G	126	Fuc(1)	C[-17][+57]*4, S[+146]	1029.36	2	2057.72	2057.71	0	2	Specific	443.02	443.02	4	7.62	355	>FBN1 N term EGF12 swap	1	DW021921_6.3439.3439.2	controllerType=0 controllerNumber=1 scan=3439	8.7815
01557:3	1	R.C[+57.021]M[+15.995]NGGS[+146.058]C[+57.021]SDDHC[+57.021]LC[+57.021]QK.G	126	Fuc(1)	C[+57]*4, M[+16], S[+146]	697.584	3	2090.74	2090.73	0	1.2	Specific	443.28	443.28	4	8.11	355	>FBN1 N term EGF12 swap	1	DW021921_6.1515.1515.3	controllerType=0 controllerNumber=1 scan=1515	4.4342
02545:3	1	R.C[+57.021]MN[+0.984]GGS[+146.058]C[+57.021]SDDHC[+57.021]LC[+57.021]QK.G	126	Fuc(1)	C[+57]*4, N[+1], S[+146]	692.582	3	2075.73	2075.72	0	4.8	Specific	457.37	457.37	4	7.63	355	>FBN1 N term EGF12 swap	1	DW021921_6.2354.2354.3	controllerType=0 controllerNumber=1 scan=2354	6.3891
02275:3	1	R.C[+57.021][-17.027]MNGGSC[+57.021]S[+146.058]DDHC[+57.021]LC[+57.021]QK.G	126	Fuc(1)	C[-17][+57]*4, S[+146]	686.577	3	2057.72	2057.71	0	2.5	Specific	483.87	483.87	11.39	8.32	355	>FBN1 N term EGF12 swap	1	DW021921_6.2123.2123.3	controllerType=0 controllerNumber=1 scan=2123	5.8583
02023:3	1	R.C[+57.021]M[+15.995]NGGS[+146.058]C[+57.021]SDDHC[+57.021]LC[+57.021]QK.G	126	Fuc(1)	C[+57]*4, M[+16], S[+146]	697.585	3	2090.74	2090.73	0	2.5	Specific	493.09	493.09	4	8.32	355	>FBN1 N term EGF12 swap	1	DW021921_6.1901.1901.3	controllerType=0 controllerNumber=1 scan=1901	5.3388
02297:2	1	R.C[+57.021]MN[+0.984]GGSC[+57.021]S[+146.058]DDHC[+57.021]LC[+57.021]QK.G	126	Fuc(1)	C[+57]*4, N[+1], S[+146]	1038.37	2	2075.73	2075.72	0	4	Specific	523.68	523.68	4.29	7.58	355	>FBN1 N term EGF12 swap	1	DW021921_6.2143.2143.2	controllerType=0 controllerNumber=1 scan=2143	5.9046
01619:3	1	R.C[+57.021]M[+15.995]NGGSC[+57.021]S[+146.058]DDHC[+57.021]LC[+57.021]QK.G	126	Fuc(1)	C[+57]*4, M[+16], S[+146]	697.584	3	2090.74	2090.73	0	2.1	Specific	590.85	590.85	12.82	9.65	355	>FBN1 N term EGF12 swap	1	DW021921_6.1571.1571.3	controllerType=0 controllerNumber=1 scan=1571	4.565
01954:3	1	R.C[+57.021]M[+15.995]NGGS[+146.058]C[+57.021]SDDHC[+57.021]LC[+57.021]QK.G	126	Fuc(1)	C[+57]*4, M[+16], S[+146]	697.584	3	2090.74	2090.73	0	1.8	Specific	629.91	629.91	4	10.65	355	>FBN1 N term EGF12 swap	1	DW021921_6.1845.1845.3	controllerType=0 controllerNumber=1 scan=1845	5.2074
01176:3	1	R.C[+57.021]M[+15.995]NGGSC[+57.021]S[+146.058]DDHC[+57.021]LC[+57.021]QK.G	126	Fuc(1)	C[+57]*4, M[+16], S[+146]	697.585	3	2090.74	2090.73	0	2.8	Specific	684.3	684.3	7.4	11.65	355	>FBN1 N term EGF12 swap	1	DW021921_6.1192.1192.3	controllerType=0 controllerNumber=1 scan=1192	3.68
01680:3	1	R.C[+57.021]M[+15.995]NGGSC[+57.021]S[+146.058]DDHC[+57.021]LC[+57.021]QK.G	126	Fuc(1)	C[+57]*4, M[+16], S[+146]	697.585	3	2090.74	2090.73	0	2.5	Specific	698.83	698.83	12.83	11.65	355	>FBN1 N term EGF12 swap	1	DW021921_6.1625.1625.3	controllerType=0 controllerNumber=1 scan=1625	4.6919
03855:3	1	R.C[+57.021][-17.027]MNGGS[+146.058]C[+57.021]SDDHC[+57.021]LC[+57.021]QK.G	126	Fuc(1)	C[-17][+57]*4, S[+146]	686.577	3	2057.72	2057.71	0	2.4	Specific	738.8	738.8	4	12.65	355	>FBN1 N term EGF12 swap	1	DW021921_6.3403.3403.3	controllerType=0 controllerNumber=1 scan=3403	8.6983
01743:3	1	R.C[+57.021]M[+15.995]NGGS[+146.058]C[+57.021]SDDHC[+57.021]LC[+57.021]QK.G	126	Fuc(1)	C[+57]*4, M[+16], S[+146]	697.585	3	2090.74	2090.73	0	2.6	Specific	744.22	744.22	4	12.65	355	>FBN1 N term EGF12 swap	1	DW021921_6.1680.1680.3	controllerType=0 controllerNumber=1 scan=1680	4.8214
02483:3	1	R.C[+57.021]MN[+0.984]GGS[+146.058]C[+57.021]SDDHC[+57.021]LC[+57.021]QK.G	126	Fuc(1)	C[+57]*4, N[+1], S[+146]	692.581	3	2075.73	2075.72	0	1.9	Specific	755.4	755.4	4	13.65	355	>FBN1 N term EGF12 swap	1	DW021921_6.2300.2300.3	controllerType=0 controllerNumber=1 scan=2300	6.2635
03829:2	1	R.C[+57.021][-17.027]MNGGSC[+57.021]S[+146.058]DDHC[+57.021]LC[+57.021]QK.G	126	Fuc(1)	C[-17][+57]*4, S[+146]	1029.36	2	2057.72	2057.71	0	3.4	Specific	756.95	756.95	35.65	12.68	355	>FBN1 N term EGF12 swap	1	DW021921_6.3383.3383.2	controllerType=0 controllerNumber=1 scan=3383	8.6568
01814:3	1	R.C[+57.021]M[+15.995]NGGSC[+57.021]S[+146.058]DDHC[+57.021]LC[+57.021]QK.G	126	Fuc(1)	C[+57]*4, M[+16], S[+146]	697.584	3	2090.74	2090.73	0	2	Specific	766.73	766.73	6.97	13.65	355	>FBN1 N term EGF12 swap	1	DW021921_6.1734.1734.3	controllerType=0 controllerNumber=1 scan=1734	4.948
03762:2	1	R.C[+57.021][-17.027]MNGGSC[+57.021]S[+146.058]DDHC[+57.021]LC[+57.021]QK.G	126	Fuc(1)	C[-17][+57]*4, S[+146]	1029.36	2	2057.72	2057.71	0	4.3	Specific	773.17	773.17	27.1	12.68	355	>FBN1 N term EGF12 swap	1	DW021921_6.3332.3332.2	controllerType=0 controllerNumber=1 scan=3332	8.5425
02224:3	1	R.C[+57.021]MN[+0.984]GGSC[+57.021]S[+146.058]DDHC[+57.021]LC[+57.021]QK.G	126	Fuc(1)	C[+57]*4, N[+1], S[+146]	692.583	3	2075.74	2075.72	0	5.9	Specific	800.31	800.31	11.1	12.98	355	>FBN1 N term EGF12 swap	1	DW021921_6.2078.2078.3	controllerType=0 controllerNumber=1 scan=2078	5.7546
02416:3	1	R.C[+57.021]MN[+0.984]GGS[+146.058]C[+57.021]SDDHC[+57.021]LC[+57.021]QK.G	126	Fuc(1)	C[+57]*4, N[+1], S[+146]	692.581	3	2075.73	2075.72	0	2.3	Specific	801.79	801.79	4	14.65	355	>FBN1 N term EGF12 swap	1	DW021921_6.2242.2242.3	controllerType=0 controllerNumber=1 scan=2242	6.1309
02345:3	1	R.C[+57.021]MN[+0.984]GGS[+146.058]C[+57.021]SDDHC[+57.021]LC[+57.021]QK.G	126	Fuc(1)	C[+57]*4, N[+1], S[+146]	692.581	3	2075.73	2075.72	0	1.8	Specific	810.46	810.46	4	14.65	355	>FBN1 N term EGF12 swap	1	DW021921_6.2184.2184.3	controllerType=0 controllerNumber=1 scan=2184	5.9996
01883:3	1	R.C[+57.021]M[+15.995]NGGSC[+57.021]S[+146.058]DDHC[+57.021]LC[+57.021]QK.G	126	Fuc(1)	C[+57]*4, M[+16], S[+146]	697.584	3	2090.74	2090.73	0	1.7	Specific	820.05	820.05	7.91	14.65	355	>FBN1 N term EGF12 swap	1	DW021921_6.1789.1789.3	controllerType=0 controllerNumber=1 scan=1789	5.077
02283:3	1	R.C[+57.021]MN[+0.984]GGS[+146.058]C[+57.021]SDDHC[+57.021]LC[+57.021]QK.G	126	Fuc(1)	C[+57]*4, N[+1], S[+146]	692.581	3	2075.73	2075.72	0	2	Specific	893.04	893.04	4	15.65	355	>FBN1 N term EGF12 swap	1	DW021921_6.2129.2129.3	controllerType=0 controllerNumber=1 scan=2129	5.8733
03778:3	1	R.C[+57.021][-17.027]MNGGSC[+57.021]S[+146.058]DDHC[+57.021]LC[+57.021]QK.G	126	Fuc(1)	C[-17][+57]*4, S[+146]	686.578	3	2057.72	2057.71	0	3.8	Specific	911.25	911.25	23.65	16.17	355	>FBN1 N term EGF12 swap	1	DW021921_6.3344.3344.3	controllerType=0 controllerNumber=1 scan=3344	8.5676
02128:3	1	R.C[+57.021][-17.027]MN[+0.984]GGS[+203.079]C[+57.021]SDDHC[+57.021]LC[+57.021]QK.G	126	HexNAc(1)	C[-17][+57]*4, N[+1], S[+203]	705.913	3	2115.72	2115.72	0	2.5	Specific	69.35	69.35	4	2.38	355	>FBN1 N term EGF12 swap	1	DW021921_6.1991.1991.3	controllerType=0 controllerNumber=1 scan=1991	5.5501
01417:3	1	R.C[+57.021]M[+15.995]N[+0.984]GGS[+146.058]C[+57.021]SDDHC[+57.021]LC[+57.021]QK.G	126	Fuc(1)	C[+57]*4, M[+16], N[+1], S[+146]	697.914	3	2091.73	2091.72	0	3.9	Specific	184.57	184.57	4	3.3	355	>FBN1 N term EGF12 swap	1	DW021921_6.1403.1403.3	controllerType=0 controllerNumber=1 scan=1403	4.173
01488:3	1	R.C[+57.021]M[+15.995]N[+0.984]GGS[+146.058]C[+57.021]SDDHC[+57.021]LC[+57.021]QK.G	126	Fuc(1)	C[+57]*4, M[+16], N[+1], S[+146]	697.914	3	2091.73	2091.72	0	4.1	Specific	265.44	265.44	4	5.32	355	>FBN1 N term EGF12 swap	1	DW021921_6.1459.1459.3	controllerType=0 controllerNumber=1 scan=1459	4.3037
01366:3	1	R.C[+57.021]M[+15.995]N[+0.984]GGS[+146.058]C[+57.021]SDDHC[+57.021]LC[+57.021]QK.G	126	Fuc(1)	C[+57]*4, M[+16], N[+1], S[+146]	697.913	3	2091.72	2091.72	0	3	Specific	279.61	279.61	4	5.8	355	>FBN1 N term EGF12 swap	1	DW021921_6.1355.1355.3	controllerType=0 controllerNumber=1 scan=1355	4.064
02403:3	1	R.C[+57.021]M[+15.995]N[+0.984]GGS[+146.058]C[+57.021]SDDHC[+57.021]LC[+57.021]QK.G	126	Fuc(1)	C[+57]*4, M[+16], N[+1], S[+146]	697.913	3	2091.72	2091.72	0	3.1	Specific	409.33	409.33	4	7.92	355	>FBN1 N term EGF12 swap	1	DW021921_6.2231.2231.3	controllerType=0 controllerNumber=1 scan=2231	6.1061
02185:3	1	R.C[+57.021][-17.027]MN[+0.984]GGS[+203.079]C[+57.021]SDDHC[+57.021]LC[+57.021]QK.G	126	HexNAc(1)	C[-17][+57]*4, N[+1], S[+203]	705.913	3	2115.72	2115.72	0	2.7	Specific	540.27	540.27	4	8.55	355	>FBN1 N term EGF12 swap	1	DW021921_6.2042.2042.3	controllerType=0 controllerNumber=1 scan=2042	5.6709
04221:2	1	R.C[+57.021][-17.027]MN[+0.984]GGSC[+57.021]S[+146.058]DDHC[+57.021]LC[+57.021]QK.G	126	Fuc(1)	C[-17][+57]*4, N[+1], S[+146]	1029.85	2	2058.7	2058.7	0	1.7	Specific	541.68	541.68	28.68	8.06	355	>FBN1 N term EGF12 swap	1	DW021921_6.3689.3689.2	controllerType=0 controllerNumber=1 scan=3689	9.3195
02334:3	1	R.C[+57.021]M[+15.995]N[+0.984]GGS[+146.058]C[+57.021]SDDHC[+57.021]LC[+57.021]QK.G	126	Fuc(1)	C[+57]*4, M[+16], N[+1], S[+146]	697.913	3	2091.72	2091.72	0	2.9	Specific	634.16	634.16	4	10.65	355	>FBN1 N term EGF12 swap	1	DW021921_6.2174.2174.3	controllerType=0 controllerNumber=1 scan=2174	5.9761
04000:2	1	R.C[+57.021][-17.027]MN[+0.984]GGSC[+57.021]S[+146.058]DDHC[+57.021]LC[+57.021]QK.G	126	Fuc(1)	C[-17][+57]*4, N[+1], S[+146]	1029.86	2	2058.7	2058.7	0	3.2	Specific	637.62	637.62	27.68	10.16	355	>FBN1 N term EGF12 swap	1	DW021921_6.3518.3518.2	controllerType=0 controllerNumber=1 scan=3518	8.9505
04117:2	1	R.C[+57.021][-17.027]MN[+0.984]GGSC[+57.021]S[+146.058]DDHC[+57.021]LC[+57.021]QK.G	126	Fuc(1)	C[-17][+57]*4, N[+1], S[+146]	1029.86	2	2058.7	2058.7	0	4	Specific	671.47	671.47	29.02	10.68	355	>FBN1 N term EGF12 swap	1	DW021921_6.3607.3607.2	controllerType=0 controllerNumber=1 scan=3607	9.144
02209:3	1	R.C[+57.021]M[+15.995]N[+0.984]GGSC[+57.021]S[+146.058]DDHC[+57.021]LC[+57.021]QK.G	126	Fuc(1)	C[+57]*4, M[+16], N[+1], S[+146]	697.913	3	2091.72	2091.72	0	2.8	Specific	713.59	713.59	10.09	12.65	355	>FBN1 N term EGF12 swap	1	DW021921_6.2065.2065.3	controllerType=0 controllerNumber=1 scan=2065	5.7246
02271:3	1	R.C[+57.021]M[+15.995]N[+0.984]GGSC[+57.021]S[+146.058]DDHC[+57.021]LC[+57.021]QK.G	126	Fuc(1)	C[+57]*4, M[+16], N[+1], S[+146]	697.912	3	2091.72	2091.72	0	0.9	Specific	750.69	750.69	10.34	12.62	355	>FBN1 N term EGF12 swap	1	DW021921_6.2120.2120.3	controllerType=0 controllerNumber=1 scan=2120	5.8519
04121:3	1	R.C[+57.021][-17.027]MN[+0.984]GGSC[+57.021]S[+146.058]DDHC[+57.021]LC[+57.021]QK.G	126	Fuc(1)	C[-17][+57]*4, N[+1], S[+146]	686.906	3	2058.7	2058.7	0	3.3	Specific	766.48	766.48	10.34	13.65	355	>FBN1 N term EGF12 swap	1	DW021921_6.3610.3610.3	controllerType=0 controllerNumber=1 scan=3610	9.1505
05229:3	1	K.GYIGTHC[+57.021]GQPVC[+57.021]ESGC[+57.021]LNGGR.C	142		C[+57]*3	760.321	3	2278.95	2278.97	0	-11.9	Specific	158.05	158.05	158.05	1.79	355	>FBN1 N term EGF12 swap	1	DW021921_6.4503.4503.3	controllerType=0 controllerNumber=1 scan=4503	11.0666
03604:4	1	K.GYIGTHC[+57.021]GQPVC[+57.021]ESGC[+57.021]LNGGR.C	142		C[+57]*3	570.503	4	2278.99	2278.97	0	7.1	Specific	483.79	483.79	483.79	4.13	355	>FBN1 N term EGF12 swap	1	DW021921_6.3204.3204.4	controllerType=0 controllerNumber=1 scan=3204	8.2772
04262:3	1	K.GYIGTHC[+57.021]GQPVC[+57.021]ESGC[+57.021]LNGGR.C	142		C[+57]*3	760.33	3	2278.97	2278.97	0	-0.3	Specific	553.28	553.28	553.28	7.01	355	>FBN1 N term EGF12 swap	1	DW021921_6.3719.3719.3	controllerType=0 controllerNumber=1 scan=3719	9.382
03635:3	1	K.GYIGTHC[+57.021]GQPVC[+57.021]ESGC[+57.021]LNGGR.C	142		C[+57]*3	760.332	3	2278.98	2278.97	0	2.8	Specific	877.86	877.86	877.86	15.14	355	>FBN1 N term EGF12 swap	1	DW021921_6.3229.3229.3	controllerType=0 controllerNumber=1 scan=3229	8.3313
03656:2	1	K.GYIGTHC[+57.021]GQPVC[+57.021]ESGC[+57.021]LNGGR.C	142		C[+57]*3	1139.99	2	2278.98	2278.97	0	3	Specific	889.42	889.42	889.42	14.65	355	>FBN1 N term EGF12 swap	1	DW021921_6.3246.3246.2	controllerType=0 controllerNumber=1 scan=3246	8.3603
03704:3	1	K.GYIGTHC[+57.021]GQPVC[+57.021]ESGC[+57.021]LNGGR.C	142		C[+57]*3	760.332	3	2278.98	2278.97	0	2.9	Specific	894.33	894.33	894.33	15.14	355	>FBN1 N term EGF12 swap	1	DW021921_6.3284.3284.3	controllerType=0 controllerNumber=1 scan=3284	8.4437
03576:2	1	K.GYIGTHC[+57.021]GQPVC[+57.021]ESGC[+57.021]LNGGR.C	142		C[+57]*3	1139.99	2	2278.98	2278.97	0	3	Specific	1003.85	1003.85	1003.85	17.65	355	>FBN1 N term EGF12 swap	1	DW021921_6.3181.3181.2	controllerType=0 controllerNumber=1 scan=3181	8.2265
03566:3	1	K.GYIGTHC[+57.021]GQPVC[+57.021]ESGC[+57.021]LNGGR.C	142		C[+57]*3	760.332	3	2278.98	2278.97	0	3	Specific	1017.24	1017.24	1017.24	18.14	355	>FBN1 N term EGF12 swap	1	DW021921_6.3172.3172.3	controllerType=0 controllerNumber=1 scan=3172	8.2071
04263:3	1	K.GYIGTHC[+57.021]GQPVC[+57.021]ESGC[+57.021]LN[+0.984]GGR.C	142		C[+57]*3, N[+1]	760.663	3	2279.97	2279.96	0	6.1	Specific	606.07	606.07	606.07	8.47	355	>FBN1 N term EGF12 swap	1	DW021921_6.3719.3719.3	controllerType=0 controllerNumber=1 scan=3719	9.382
03990:3	1	K.GYIGTHC[+57.021]GQPVC[+57.021]ESGC[+57.021]LN[+0.984]GGR.C	142		C[+57]*3, N[+1]	760.662	3	2279.97	2279.96	0	5.1	Specific	744.76	744.76	744.76	11.66	355	>FBN1 N term EGF12 swap	1	DW021921_6.3510.3510.3	controllerType=0 controllerNumber=1 scan=3510	8.9309
04061:3	1	K.GYIGTHC[+57.021]GQPVC[+57.021]ESGC[+57.021]LN[+0.984]GGR.C	142		C[+57]*3, N[+1]	760.661	3	2279.97	2279.96	0	4.3	Specific	758.14	758.14	758.14	12.66	355	>FBN1 N term EGF12 swap	1	DW021921_6.3565.3565.3	controllerType=0 controllerNumber=1 scan=3565	9.0534
03817:2	1	K.GYIGTHC[+57.021]GQPVC[+57.021]ESGC[+57.021]LN[+0.984]GGR.C	142		C[+57]*3, N[+1]	1140.49	2	2279.97	2279.96	0	5.8	Specific	788.32	788.32	788.32	10.98	355	>FBN1 N term EGF12 swap	1	DW021921_6.3373.3373.2	controllerType=0 controllerNumber=1 scan=3373	8.6337
03914:3	1	K.GYIGTHC[+57.021]GQPVC[+57.021]ESGC[+57.021]LN[+0.984]GGR.C	142		C[+57]*3, N[+1]	760.66	3	2279.97	2279.96	0	3.5	Specific	810.3	810.3	810.3	13.66	355	>FBN1 N term EGF12 swap	1	DW021921_6.3450.3450.3	controllerType=0 controllerNumber=1 scan=3450	8.8042
03844:3	1	K.GYIGTHC[+57.021]GQPVC[+57.021]ESGC[+57.021]LN[+0.984]GGR.C	142		C[+57]*3, N[+1]	760.661	3	2279.97	2279.96	0	4.4	Specific	810.9	810.9	810.9	13.66	355	>FBN1 N term EGF12 swap	1	DW021921_6.3394.3394.3	controllerType=0 controllerNumber=1 scan=3394	8.6822
03771:3	1	K.GYIGTHC[+57.021]GQPVC[+57.021]ESGC[+57.021]LN[+0.984]GGR.C	142		C[+57]*3, N[+1]	760.661	3	2279.97	2279.96	0	4	Specific	835.5	835.5	835.5	13.66	355	>FBN1 N term EGF12 swap	1	DW021921_6.3339.3339.3	controllerType=0 controllerNumber=1 scan=3339	8.5595
03751:2	1	K.GYIGTHC[+57.021]GQPVC[+57.021]ESGC[+57.021]LN[+0.984]GGR.C	142		C[+57]*3, N[+1]	1140.49	2	2279.97	2279.96	0	4.1	Specific	974.47	974.47	974.47	16.17	355	>FBN1 N term EGF12 swap	1	DW021921_6.3323.3323.2	controllerType=0 controllerNumber=1 scan=3323	8.5219
04645:2	1	R.C[+57.021]AC[+57.021]TYGFTGPQC[+57.021]ER.D	169		C[+57]*3	853.842	2	1706.68	1706.67	0	2.9	Specific	481.18	481.18	481.18	8.32	355	>FBN1 N term EGF12 swap	1	DW021921_6.4029.4029.2	controllerType=0 controllerNumber=1 scan=4029	10.0514
04755:2	1	R.C[+57.021]AC[+57.021]TYGFTGPQC[+57.021]ER.D	169		C[+57]*3	853.84	2	1706.67	1706.67	0	0.3	Specific	491.49	491.49	491.49	7.29	355	>FBN1 N term EGF12 swap	1	DW021921_6.4118.4118.2	controllerType=0 controllerNumber=1 scan=4118	10.2421
04415:3	1	R.C[+57.021]AC[+57.021]TYGFTGPQC[+57.021]ER.D	169		C[+57]*3	569.563	3	1706.68	1706.67	0	2.2	Specific	494.67	494.67	494.67	7.92	355	>FBN1 N term EGF12 swap	1	DW021921_6.3842.3842.3	controllerType=0 controllerNumber=1 scan=3842	9.6339
04519:2	1	R.C[+57.021]AC[+57.021]TYGFTGPQC[+57.021]ER.D	169		C[+57]*3	853.843	2	1706.68	1706.67	0	3.5	Specific	555.52	555.52	555.52	8.08	355	>FBN1 N term EGF12 swap	1	DW021921_6.3930.3930.2	controllerType=0 controllerNumber=1 scan=3930	9.8272
04243:3	1	R.C[+57.021]AC[+57.021]TYGFTGPQC[+57.021]ER.D	169		C[+57]*3	569.564	3	1706.68	1706.67	0	3.1	Specific	590.94	531.57	531.57	9.25	355	>FBN1 N term EGF12 swap	1	DW021921_6.3705.3705.3	controllerType=0 controllerNumber=1 scan=3705	9.3533
04448:2	1	R.C[+57.021]AC[+57.021]TYGFTGPQC[+57.021]ER.D	169		C[+57]*3	853.842	2	1706.68	1706.67	0	3.4	Specific	591.57	545.67	545.67	9.65	355	>FBN1 N term EGF12 swap	1	DW021921_6.3874.3874.2	controllerType=0 controllerNumber=1 scan=3874	9.7037
04382:2	1	R.C[+57.021]AC[+57.021]TYGFTGPQC[+57.021]ER.D	169		C[+57]*3	853.842	2	1706.68	1706.67	0	3	Specific	607.57	594.52	594.52	10.65	355	>FBN1 N term EGF12 swap	1	DW021921_6.3817.3817.2	controllerType=0 controllerNumber=1 scan=3817	9.5821
04313:3	1	R.C[+57.021]AC[+57.021]TYGFTGPQC[+57.021]ER.D	169		C[+57]*3	569.564	3	1706.68	1706.67	0	2.9	Specific	620.14	595.09	595.09	10.25	355	>FBN1 N term EGF12 swap	1	DW021921_6.3761.3761.3	controllerType=0 controllerNumber=1 scan=3761	9.4692
04310:2	1	R.C[+57.021]AC[+57.021]TYGFTGPQC[+57.021]ER.D	169		C[+57]*3	853.842	2	1706.68	1706.67	0	3.1	Specific	646.41	594.68	594.68	10.65	355	>FBN1 N term EGF12 swap	1	DW021921_6.3759.3759.2	controllerType=0 controllerNumber=1 scan=3759	9.4669
04171:2	1	R.C[+57.021]AC[+57.021]TYGFTGPQC[+57.021]ER.D	169		C[+57]*3	853.842	2	1706.68	1706.67	0	2.8	Specific	705.04	622.91	622.91	12.65	355	>FBN1 N term EGF12 swap	1	DW021921_6.3652.3652.2	controllerType=0 controllerNumber=1 scan=3652	9.2401
04240:2	1	R.C[+57.021]AC[+57.021]TYGFTGPQC[+57.021]ER.D	169		C[+57]*3	853.842	2	1706.68	1706.67	0	3.4	Specific	722.2	688.82	688.82	12.65	355	>FBN1 N term EGF12 swap	1	DW021921_6.3703.3703.2	controllerType=0 controllerNumber=1 scan=3703	9.3509
06121:2	1	R.C[+57.021][-17.027]AC[+57.021]TYGFTGPQC[+57.021]ER.D	169		C[-17][+57]*3	845.33	2	1689.65	1689.65	0	4.2	Specific	639.2	639.2	639.2	10.17	355	>FBN1 N term EGF12 swap	1	DW021921_6.5236.5236.2	controllerType=0 controllerNumber=1 scan=5236	12.6984
05984:2	1	R.C[+57.021][-17.027]AC[+57.021]TYGFTGPQC[+57.021]ER.D	169		C[-17][+57]*3	845.33	2	1689.65	1689.65	0	4.1	Specific	666.2	666.2	666.2	11.17	355	>FBN1 N term EGF12 swap	1	DW021921_6.5125.5125.2	controllerType=0 controllerNumber=1 scan=5125	12.4462
06048:2	1	R.C[+57.021][-17.027]AC[+57.021]TYGFTGPQC[+57.021]ER.D	169		C[-17][+57]*3	845.33	2	1689.65	1689.65	0	4.1	Specific	670.32	670.32	670.32	11.17	355	>FBN1 N term EGF12 swap	1	DW021921_6.5176.5176.2	controllerType=0 controllerNumber=1 scan=5176	12.565
08754:3	1	R.TGPC[+57.021]FTVISNQMC[+57.021]QGQLSGIVC[+57.021]TK.T	186		C[+57]*3	896.093	3	2686.27	2686.25	0	7.6	Specific	152.99	152.99	152.99	2.61	355	>FBN1 N term EGF12 swap	1	DW021921_6.7440.7440.3	controllerType=0 controllerNumber=1 scan=7440	17.8006
07469:3	1	R.TGPC[+57.021]FTVISNQMC[+57.021]QGQLSGIVC[+57.021]TK.T	186		C[+57]*3	896.087	3	2686.25	2686.25	0	0.9	Specific	309.33	309.33	309.33	1.98	355	>FBN1 N term EGF12 swap	1	DW021921_6.6376.6376.4	controllerType=0 controllerNumber=1 scan=6376	15.3095
07590:3	1	R.TGPC[+57.021]FTVISNQMC[+57.021]QGQLSGIVC[+57.021]TK.T	186		C[+57]*3	896.09	3	2686.26	2686.25	0	3.7	Specific	557.33	557.33	557.33	7.16	355	>FBN1 N term EGF12 swap	1	DW021921_6.6468.6468.3	controllerType=0 controllerNumber=1 scan=6468	15.5238
07802:3	1	R.TGPC[+57.021]FTVISNQMC[+57.021]QGQLSGIVC[+57.021]TK.T	186		C[+57]*3	896.091	3	2686.26	2686.25	0	4.4	Specific	589.99	589.99	589.99	8.26	355	>FBN1 N term EGF12 swap	1	DW021921_6.6643.6643.3	controllerType=0 controllerNumber=1 scan=6643	15.9358
07658:3	1	R.TGPC[+57.021]FTVISNQMC[+57.021]QGQLSGIVC[+57.021]TK.T	186		C[+57]*3	896.089	3	2686.25	2686.25	0	2.5	Specific	705.32	705.32	705.32	11.74	355	>FBN1 N term EGF12 swap	1	DW021921_6.6522.6522.3	controllerType=0 controllerNumber=1 scan=6522	15.6508
07333:3	1	R.TGPC[+57.021]FTVISNQMC[+57.021]QGQLSGIVC[+57.021]TK.T	186		C[+57]*3	896.091	3	2686.26	2686.25	0	4.4	Specific	745.18	745.18	745.18	11.26	355	>FBN1 N term EGF12 swap	1	DW021921_6.6267.6267.3	controllerType=0 controllerNumber=1 scan=6267	15.0577
07269:3	1	R.TGPC[+57.021]FTVISNQMC[+57.021]QGQLSGIVC[+57.021]TK.T	186		C[+57]*3	896.09	3	2686.26	2686.25	0	4	Specific	829.24	829.24	829.24	13.26	355	>FBN1 N term EGF12 swap	1	DW021921_6.6213.6213.3	controllerType=0 controllerNumber=1 scan=6213	14.9313
07110:3	1	R.TGPC[+57.021]FTVISNQMC[+57.021]QGQLSGIVC[+57.021]TK.T	186		C[+57]*3	896.091	3	2686.26	2686.25	0	4.8	Specific	838.05	838.05	838.05	13.26	355	>FBN1 N term EGF12 swap	1	DW021921_6.6078.6078.3	controllerType=0 controllerNumber=1 scan=6078	14.6187
07048:3	1	R.TGPC[+57.021]FTVISNQMC[+57.021]QGQLSGIVC[+57.021]TK.T	186		C[+57]*3	896.091	3	2686.26	2686.25	0	4.4	Specific	846.58	846.58	846.58	13.26	355	>FBN1 N term EGF12 swap	1	DW021921_6.6024.6024.3	controllerType=0 controllerNumber=1 scan=6024	14.4945
07177:3	1	R.TGPC[+57.021]FTVISNQMC[+57.021]QGQLSGIVC[+57.021]TK.T	186		C[+57]*3	896.088	3	2686.25	2686.25	0	1.3	Specific	849.43	849.43	849.43	13.74	355	>FBN1 N term EGF12 swap	1	DW021921_6.6134.6134.3	controllerType=0 controllerNumber=1 scan=6134	14.7478
06890:4	1	R.TGPC[+57.021]FTVISNQMC[+57.021]QGQLSGIVC[+57.021]TK.T	186		C[+57]*3	672.319	4	2686.25	2686.25	0	3.3	Specific	852.31	852.31	852.31	14.21	355	>FBN1 N term EGF12 swap	1	DW021921_6.5883.5883.4	controllerType=0 controllerNumber=1 scan=5883	14.1707
06987:3	1	R.TGPC[+57.021]FTVISNQMC[+57.021]QGQLSGIVC[+57.021]TK.T	186		C[+57]*3	896.09	3	2686.26	2686.25	0	4	Specific	852.42	852.42	852.42	14.26	355	>FBN1 N term EGF12 swap	1	DW021921_6.5969.5969.3	controllerType=0 controllerNumber=1 scan=5969	14.3675
06862:3	1	R.TGPC[+57.021]FTVISNQMC[+57.021]QGQLSGIVC[+57.021]TK.T	186		C[+57]*3	896.091	3	2686.26	2686.25	0	4.6	Specific	896.66	896.66	896.66	14.26	355	>FBN1 N term EGF12 swap	1	DW021921_6.5861.5861.3	controllerType=0 controllerNumber=1 scan=5861	14.119
06922:3	1	R.TGPC[+57.021]FTVISNQMC[+57.021]QGQLSGIVC[+57.021]TK.T	186		C[+57]*3	896.091	3	2686.26	2686.25	0	4.4	Specific	915.17	915.17	915.17	15.26	355	>FBN1 N term EGF12 swap	1	DW021921_6.5913.5913.3	controllerType=0 controllerNumber=1 scan=5913	14.2397
06945:2	1	R.TGPC[+57.021]FTVISNQMC[+57.021]QGQLSGIVC[+57.021]TK.T	186		C[+57]*3	1343.63	2	2686.26	2686.25	0	5.1	Specific	971.96	971.96	971.96	16.66	355	>FBN1 N term EGF12 swap	1	DW021921_6.5935.5935.2	controllerType=0 controllerNumber=1 scan=5935	14.2905
06888:2	1	R.TGPC[+57.021]FTVISNQMC[+57.021]QGQLSGIVC[+57.021]TK.T	186		C[+57]*3	1343.63	2	2686.26	2686.25	0	4.9	Specific	1002.66	1002.66	1002.66	17.66	355	>FBN1 N term EGF12 swap	1	DW021921_6.5882.5882.2	controllerType=0 controllerNumber=1 scan=5882	14.1685
07403:3	1	R.TGPC[+57.021]FTVISN[+0.984]QMC[+57.021]QGQLSGIVC[+57.021]TK.T	186		C[+57]*3, N[+1]	896.424	3	2687.26	2687.23	0	10.3	Specific	241.92	241.92	241.92	1.8	355	>FBN1 N term EGF12 swap	1	DW021921_6.6322.6322.4	controllerType=0 controllerNumber=1 scan=6322	15.1874
06403:3	1	R.TGPC[+57.021]FTVISN[+15.995]QMC[+57.021]QGQLSGIVC[+57.021]TK.T	186		C[+57]*3, N[+16]	901.42	3	2702.25	2702.24	0	2.4	Specific	335.15	335.15	1.89	3.82	355	>FBN1 N term EGF12 swap	1	DW021921_6.5482.5482.3	controllerType=0 controllerNumber=1 scan=5482	13.2529
06355:3	1	R.TGPC[+57.021]FTVISNQM[+15.995]C[+57.021]QGQLSGIVC[+57.021]TK.T	186		C[+57]*3, M[+16]	901.421	3	2702.25	2702.24	0	3.4	Specific	645.05	645.05	36.28	9.26	355	>FBN1 N term EGF12 swap	1	DW021921_6.5444.5444.3	controllerType=0 controllerNumber=1 scan=5444	13.1662
06748:3	1	R.TGPC[+57.021]FTVISNQM[+15.995]C[+57.021]QGQLSGIVC[+57.021]TK.T	186		C[+57]*3, M[+16]	901.423	3	2702.25	2702.24	0	4.6	Specific	707.95	707.95	20.8	11.26	355	>FBN1 N term EGF12 swap	1	DW021921_6.5763.5763.3	controllerType=0 controllerNumber=1 scan=5763	13.8983
06875:3	1	R.TGPC[+57.021]FTVISNQM[+15.995]C[+57.021]QGQLSGIVC[+57.021]TK.T	186		C[+57]*3, M[+16]	901.423	3	2702.25	2702.24	0	5.3	Specific	739.51	739.51	55.94	11.26	355	>FBN1 N term EGF12 swap	1	DW021921_6.5871.5871.3	controllerType=0 controllerNumber=1 scan=5871	14.1426
06808:3	1	R.TGPC[+57.021]FTVISNQM[+15.995]C[+57.021]QGQLSGIVC[+57.021]TK.T	186		C[+57]*3, M[+16]	901.422	3	2702.25	2702.24	0	4.3	Specific	768.81	768.81	91.49	12.26	355	>FBN1 N term EGF12 swap	1	DW021921_6.5815.5815.3	controllerType=0 controllerNumber=1 scan=5815	14.0137
06287:3	1	R.TGPC[+57.021]FTVISNQM[+15.995]C[+57.021]QGQLSGIVC[+57.021]TK.T	186		C[+57]*3, M[+16]	901.422	3	2702.25	2702.24	0	3.6	Specific	840.68	840.68	102.73	13.26	355	>FBN1 N term EGF12 swap	1	DW021921_6.5387.5387.3	controllerType=0 controllerNumber=1 scan=5387	13.0406
06889:3	1	R.TGPC[+57.021]FTVISN[+15.995]QM[+15.995]C[+57.021]QGQLS[+802.286]GIVC[+57.021]T[+511.190]K.T	186	HexNAc(1)Hex(1)Fuc(1)NeuAc(1),HexNAc(1)Hex(1)Fuc(1)	C[+57]*3, M[+16], N[+16], S[+802], T[+511]	1344.22	3	4030.63	4031.71	-1	-18.3	Specific	320.35	129.28	11.71	1.82	355	>FBN1 N term EGF12 swap	1	DW021921_6.5882.5882.2	controllerType=0 controllerNumber=1 scan=5882	14.1685
02874:2	1	K.TLC[+57.021]C[+57.021]ATVGR.A	210		C[+57]*2	519.248	2	1037.49	1037.49	0	1.2	Specific	294.16	294.16	294.16	1.92	355	>FBN1 N term EGF12 swap	1	DW021921_6.2617.2617.2	controllerType=0 controllerNumber=1 scan=2617	6.9956
02735:2	1	K.TLC[+57.021]C[+57.021]ATVGR.A	210		C[+57]*2	519.248	2	1037.49	1037.49	0	1.7	Specific	400.14	400.14	400.14	5.46	355	>FBN1 N term EGF12 swap	1	DW021921_6.2500.2500.2	controllerType=0 controllerNumber=1 scan=2500	6.7274
02662:2	1	K.TLC[+57.021]C[+57.021]ATVGR.A	210		C[+57]*2	519.249	2	1037.49	1037.49	0	3.3	Specific	453.58	452.28	452.28	5.65	355	>FBN1 N term EGF12 swap	1	DW021921_6.2441.2441.2	controllerType=0 controllerNumber=1 scan=2441	6.5922
02260:2	1	K.TLC[+57.021]C[+57.021]ATVGR.A	210		C[+57]*2	519.247	2	1037.49	1037.49	0	1	Specific	457.38	457.38	457.38	4.36	355	>FBN1 N term EGF12 swap	1	DW021921_6.2109.2109.2	controllerType=0 controllerNumber=1 scan=2109	5.8263
02385:2	1	K.TLC[+57.021]C[+57.021]ATVGR.A	210		C[+57]*2	519.248	2	1037.49	1037.49	0	2.6	Specific	479.37	479.37	479.37	5.65	355	>FBN1 N term EGF12 swap	1	DW021921_6.2217.2217.2	controllerType=0 controllerNumber=1 scan=2217	6.074
02585:2	1	K.TLC[+57.021]C[+57.021]ATVGR.A	210		C[+57]*2	519.249	2	1037.49	1037.49	0	3.5	Specific	490.95	490.95	490.95	6.75	355	>FBN1 N term EGF12 swap	1	DW021921_6.2383.2383.2	controllerType=0 controllerNumber=1 scan=2383	6.4579
02322:2	1	K.TLC[+57.021]C[+57.021]ATVGR.A	210		C[+57]*2	519.248	2	1037.49	1037.49	0	2.3	Specific	494.55	494.55	494.55	5.61	355	>FBN1 N term EGF12 swap	1	DW021921_6.2162.2162.2	controllerType=0 controllerNumber=1 scan=2162	5.9489
02516:2	1	K.TLC[+57.021]C[+57.021]ATVGR.A	210		C[+57]*2	519.248	2	1037.49	1037.49	0	2.7	Specific	497.77	497.77	497.77	7.23	355	>FBN1 N term EGF12 swap	1	DW021921_6.2329.2329.2	controllerType=0 controllerNumber=1 scan=2329	6.3318
02449:2	1	K.TLC[+57.021]C[+57.021]ATVGR.A	210		C[+57]*2	519.248	2	1037.49	1037.49	0	2.1	Specific	504.35	504.35	504.35	7.23	355	>FBN1 N term EGF12 swap	1	DW021921_6.2272.2272.2	controllerType=0 controllerNumber=1 scan=2272	6.2007
03875:2	1	R.RGFIPNIR.T	236			486.792	2	972.576	972.574	0	2.5	Specific	512.29	331.77	331.77	3.06	355	>FBN1 N term EGF12 swap	1	DW021921_6.3419.3419.2	controllerType=0 controllerNumber=1 scan=3419	8.7341
04011:2	1	R.RGFIPNIR.T	236			486.792	2	972.577	972.574	0	3	Specific	522.74	373.14	373.14	4.78	355	>FBN1 N term EGF12 swap	1	DW021921_6.3527.3527.2	controllerType=0 controllerNumber=1 scan=3527	8.9708
03938:2	1	R.RGFIPNIR.T	236			486.791	2	972.576	972.574	0	2.1	Specific	534.64	375.48	375.48	4.78	355	>FBN1 N term EGF12 swap	1	DW021921_6.3471.3471.2	controllerType=0 controllerNumber=1 scan=3471	8.8503
05361:2	1	R.GFIPNIR.T	237			408.741	2	816.475	816.473	0	2.6	Specific	325.1	161.43	161.43	2.58	355	>FBN1 N term EGF12 swap	1	DW021921_6.4604.4604.2	controllerType=0 controllerNumber=1 scan=4604	11.2864
05085:2	1	R.GFIPNIR.T	237			408.74	2	816.473	816.473	0	0.4	Specific	339.07	258.48	258.48	2.24	355	>FBN1 N term EGF12 swap	1	DW021921_6.4381.4381.2	controllerType=0 controllerNumber=1 scan=4381	10.8052
05148:2	1	R.GFIPNIR.T	237			408.741	2	816.475	816.473	0	2.6	Specific	344.71	255.24	255.24	2.69	355	>FBN1 N term EGF12 swap	1	DW021921_6.4439.4439.2	controllerType=0 controllerNumber=1 scan=4439	10.9327
05429:2	1	R.GFIPNIR.T	237			408.741	2	816.475	816.473	0	2.3	Specific	346.13	186.66	186.66	2.58	355	>FBN1 N term EGF12 swap	1	DW021921_6.4662.4662.2	controllerType=0 controllerNumber=1 scan=4662	11.409
05216:2	1	R.GFIPNIR.T	237			408.741	2	816.475	816.473	0	2.3	Specific	348.22	259.43	259.43	3.11	355	>FBN1 N term EGF12 swap	1	DW021921_6.4494.4494.2	controllerType=0 controllerNumber=1 scan=4494	11.0493
05294:2	1	R.GFIPNIR.T	237			408.741	2	816.475	816.473	0	2.3	Specific	349.6	258.51	258.51	2.88	355	>FBN1 N term EGF12 swap	1	DW021921_6.4549.4549.2	controllerType=0 controllerNumber=1 scan=4549	11.1684
06448:3	1	R.TGAC[+57.021]QDVDEC[+57.021]QAIPGLC[+57.021]QGGNC[+57.021]INTVGSFEC[+57.021]K.C	244		C[+57]*5	1182.5	3	3545.5	3545.49	0	4	Specific	750.01	750.01	750.01	11.47	355	>FBN1 N term EGF12 swap	1	DW021921_6.5519.5519.3	controllerType=0 controllerNumber=1 scan=5519	13.3382
06579:3	1	R.TGAC[+57.021]QDVDEC[+57.021]QAIPGLC[+57.021]QGGNC[+57.021]INTVGSFEC[+57.021]K.C	244		C[+57]*5	1182.5	3	3545.5	3545.49	0	2.7	Specific	786.3	786.3	786.3	11.95	355	>FBN1 N term EGF12 swap	1	DW021921_6.5627.5627.3	controllerType=0 controllerNumber=1 scan=5627	13.5872
06538:4	1	R.TGAC[+57.021]QDVDEC[+57.021]QAIPGLC[+57.021]QGGNC[+57.021]INTVGSFEC[+57.021]K.C	244		C[+57]*5	887.131	4	3545.5	3545.49	0	4.7	Specific	842.51	842.51	842.51	11.95	355	>FBN1 N term EGF12 swap	1	DW021921_6.5594.5594.4	controllerType=0 controllerNumber=1 scan=5594	13.5115
06474:4	1	R.TGAC[+57.021]QDVDEC[+57.021]QAIPGLC[+57.021]QGGNC[+57.021]INTVGSFEC[+57.021]K.C	244		C[+57]*5	887.13	4	3545.5	3545.49	0	3.6	Specific	873.67	873.67	873.67	12.95	355	>FBN1 N term EGF12 swap	1	DW021921_6.5542.5542.4	controllerType=0 controllerNumber=1 scan=5542	13.3904
06509:3	1	R.TGAC[+57.021]QDVDEC[+57.021]QAIPGLC[+57.021]QGGNC[+57.021]INTVGSFEC[+57.021]K.C	244		C[+57]*5	1182.51	3	3545.5	3545.49	0	4.7	Specific	921.5	921.5	921.5	14.47	355	>FBN1 N term EGF12 swap	1	DW021921_6.5573.5573.3	controllerType=0 controllerNumber=1 scan=5573	13.4618
06698:3	1	R.TGAC[+57.021]QDVDEC[+57.021]QAIPGLC[+57.021]QGGN[+0.984]C[+57.021]INTVGSFEC[+57.021]K.C	244		C[+57]*5, N[+1]	1182.83	3	3546.48	3546.47	0	3.2	Specific	441.39	441.39	63.48	6.41	355	>FBN1 N term EGF12 swap	1	DW021921_6.5723.5723.3	controllerType=0 controllerNumber=1 scan=5723	13.8052
06476:3	1	R.TGAC[+57.021]QDVDEC[+57.021]QAIPGLC[+57.021]QGGNC[+57.021]INTVGS[+162.053]FEC[+57.021]K.C	244	Hex(1)	C[+57]*5, S[+162]	1236.52	3	3707.54	3707.54	0	0.8	Specific	709.93	709.93	11.63	9.92	355	>FBN1 N term EGF12 swap	1	DW021921_6.5544.5544.3	controllerType=0 controllerNumber=1 scan=5544	13.3947
06407:3	1	R.TGAC[+57.021]QDVDEC[+57.021]QAIPGLC[+57.021]QGGNC[+57.021]INTVGS[+162.053]FEC[+57.021]K.C	244	Hex(1)	C[+57]*5, S[+162]	1236.52	3	3707.55	3707.54	0	3.4	Specific	824.71	824.71	28.31	12.47	355	>FBN1 N term EGF12 swap	1	DW021921_6.5486.5486.3	controllerType=0 controllerNumber=1 scan=5486	13.2631
06225:4	1	R.TGAC[+57.021]QDVDEC[+57.021]QAIPGLC[+57.021]QGGNC[+57.021]INTVGS[+162.053]FEC[+57.021]K.C	244	Hex(1)	C[+57]*5, S[+162]	927.644	4	3707.55	3707.54	0	4.4	Specific	864.89	864.89	26.74	12.95	355	>FBN1 N term EGF12 swap	1	DW021921_6.5327.5327.4	controllerType=0 controllerNumber=1 scan=5327	12.9045
06336:3	1	R.TGAC[+57.021]QDVDEC[+57.021]QAIPGLC[+57.021]QGGNC[+57.021]INTVGS[+162.053]FEC[+57.021]K.C	244	Hex(1)	C[+57]*5, S[+162]	1236.52	3	3707.56	3707.54	0	4.7	Specific	886.29	886.29	27.86	13.47	355	>FBN1 N term EGF12 swap	1	DW021921_6.5430.5430.3	controllerType=0 controllerNumber=1 scan=5430	13.1359
06222:3	1	R.TGAC[+57.021]QDVDEC[+57.021]QAIPGLC[+57.021]QGGNC[+57.021]INTVGS[+162.053]FEC[+57.021]K.C	244	Hex(1)	C[+57]*5, S[+162]	1236.52	3	3707.55	3707.54	0	3.3	Specific	892.81	892.81	17.67	13.95	355	>FBN1 N term EGF12 swap	1	DW021921_6.5324.5324.3	controllerType=0 controllerNumber=1 scan=5324	12.8979
06339:4	1	R.TGAC[+57.021]QDVDEC[+57.021]QAIPGLC[+57.021]QGGNC[+57.021]INTVGS[+162.053]FEC[+57.021]K.C	244	Hex(1)	C[+57]*5, S[+162]	927.644	4	3707.56	3707.54	0	4.7	Specific	896.5	896.5	25.79	12.95	355	>FBN1 N term EGF12 swap	1	DW021921_6.5433.5433.4	controllerType=0 controllerNumber=1 scan=5433	13.1415
06273:4	1	R.TGAC[+57.021]QDVDEC[+57.021]QAIPGLC[+57.021]QGGNC[+57.021]INTVGS[+162.053]FEC[+57.021]K.C	244	Hex(1)	C[+57]*5, S[+162]	927.644	4	3707.56	3707.54	0	4.8	Specific	896.93	896.93	27.29	12.95	355	>FBN1 N term EGF12 swap	1	DW021921_6.5376.5376.4	controllerType=0 controllerNumber=1 scan=5376	13.0153
06272:3	1	R.TGAC[+57.021]QDVDEC[+57.021]QAIPGLC[+57.021]QGGNC[+57.021]INTVGS[+162.053]FEC[+57.021]K.C	244	Hex(1)	C[+57]*5, S[+162]	1236.52	3	3707.55	3707.54	0	4	Specific	932.3	932.3	18.29	14.47	355	>FBN1 N term EGF12 swap	1	DW021921_6.5375.5375.3	controllerType=0 controllerNumber=1 scan=5375	13.0141
06479:4	1	R.TGAC[+57.021]QDVDEC[+57.021]QAIPGLC[+57.021]QGGN[+0.984]C[+57.021]INTVGS[+162.053]FEC[+57.021]K.C	244	Hex(1)	C[+57]*5, N[+1], S[+162]	927.89	4	3708.54	3708.52	0	4.8	Specific	624.16	624.16	8.37	7.95	355	>FBN1 N term EGF12 swap	1	DW021921_6.5547.5547.4	controllerType=0 controllerNumber=1 scan=5547	13.4012
06241:3	1	R.TGAC[+57.021]QDVDEC[+57.021]QAIPGLC[+57.021]QGGNC[+57.021]IN[+15.995]TVGS[+162.053]FEC[+57.021]K.C	244	Hex(1)	C[+57]*5, N[+16], S[+162]	1241.86	3	3723.55	3723.53	0	4.8	Specific	713.45	713.45	8.94	10.47	355	>FBN1 N term EGF12 swap	1	DW021921_6.5343.5343.3	controllerType=0 controllerNumber=1 scan=5343	12.9421
06368:4	1	K.LNEVSQKC[+57.021]EDIDEC[+57.021]STIPGIC[+57.021]EGGEC[+57.021]TNTVSSYFC[+57.021]K.C	282		C[+57]*5	1047.45	4	4186.78	4186.77	0	4.3	Specific	913.88	913.88	251.98	14.28	355	>FBN1 N term EGF12 swap	1	DW021921_6.5453.5453.4	controllerType=0 controllerNumber=1 scan=5453	13.1877
06432:4	1	K.LNEVSQKC[+57.021]EDIDEC[+57.021]STIPGIC[+57.021]EGGEC[+57.021]TNTVSSYFC[+57.021]K.C	282		C[+57]*5	1047.45	4	4186.78	4186.77	0	3.2	Specific	978.97	978.97	190.56	15.76	355	>FBN1 N term EGF12 swap	1	DW021921_6.5506.5506.4	controllerType=0 controllerNumber=1 scan=5506	13.3084
07618:3	1	K.C[+57.021]EDIDEC[+57.021]STIPGIC[+57.021]EGGEC[+57.021]TNTVSSYFC[+57.021]K.C	289		C[+57]*5	1130.12	3	3388.36	3388.34	0	4.6	Specific	236.25	236.25	201.39	3.41	355	>FBN1 N term EGF12 swap	1	DW021921_6.6493.6493.3	controllerType=0 controllerNumber=1 scan=6493	15.5815
08188:3	1	K.C[+57.021]EDIDEC[+57.021]STIPGIC[+57.021]EGGEC[+57.021]TNTVSSYFC[+57.021]K.C	289		C[+57]*5	1130.12	3	3388.35	3388.34	0	1.6	Specific	529.41	529.41	303.3	7.19	355	>FBN1 N term EGF12 swap	1	DW021921_6.6967.6967.3	controllerType=0 controllerNumber=1 scan=6967	16.6917
07274:3	1	K.C[+57.021]EDIDEC[+57.021]STIPGIC[+57.021]EGGEC[+57.021]TNTVSSYFC[+57.021]K.C	289		C[+57]*5	1130.12	3	3388.35	3388.34	0	3.2	Specific	615.52	615.52	434.04	9.29	355	>FBN1 N term EGF12 swap	1	DW021921_6.6218.6218.3	controllerType=0 controllerNumber=1 scan=6218	14.9422
07181:3	1	K.C[+57.021]EDIDEC[+57.021]STIPGIC[+57.021]EGGEC[+57.021]TNTVSSYFC[+57.021]K.C	289		C[+57]*5	1130.12	3	3388.36	3388.34	0	3.9	Specific	739.93	739.93	505.28	10.81	355	>FBN1 N term EGF12 swap	1	DW021921_6.6138.6138.3	controllerType=0 controllerNumber=1 scan=6138	14.7565
06971:4	1	K.C[+57.021]EDIDEC[+57.021]STIPGIC[+57.021]EGGEC[+57.021]TNTVSSYFC[+57.021]K.C	289		C[+57]*5	847.844	4	3388.35	3388.34	0	3.8	Specific	833.91	821.79	654.83	12.29	355	>FBN1 N term EGF12 swap	1	DW021921_6.5955.5955.4	controllerType=0 controllerNumber=1 scan=5955	14.3342
07112:3	1	K.C[+57.021]EDIDEC[+57.021]STIPGIC[+57.021]EGGEC[+57.021]TNTVSSYFC[+57.021]K.C	289		C[+57]*5	1130.12	3	3388.36	3388.34	0	4.3	Specific	868.16	868.16	683.01	13.81	355	>FBN1 N term EGF12 swap	1	DW021921_6.6079.6079.3	controllerType=0 controllerNumber=1 scan=6079	14.6209
06964:2	1	K.C[+57.021]EDIDEC[+57.021]STIPGIC[+57.021]EGGEC[+57.021]TNTVSSYFC[+57.021]K.C	289		C[+57]*5	1694.69	2	3388.36	3388.34	0	6.5	Specific	874.7	774.44	774.44	13.02	355	>FBN1 N term EGF12 swap	1	DW021921_6.5950.5950.2	controllerType=0 controllerNumber=1 scan=5950	14.3232
06986:3	1	K.C[+57.021]EDIDEC[+57.021]STIPGIC[+57.021]EGGEC[+57.021]TNTVSSYFC[+57.021]K.C	289		C[+57]*5	1130.12	3	3388.36	3388.34	0	4.9	Specific	885.08	873.21	731.75	13.81	355	>FBN1 N term EGF12 swap	1	DW021921_6.5968.5968.3	controllerType=0 controllerNumber=1 scan=5968	14.3663
07047:3	1	K.C[+57.021]EDIDEC[+57.021]STIPGIC[+57.021]EGGEC[+57.021]TNTVSSYFC[+57.021]K.C	289		C[+57]*5	1130.12	3	3388.35	3388.34	0	3.8	Specific	891.77	891.77	554.8	13.81	355	>FBN1 N term EGF12 swap	1	DW021921_6.6023.6023.3	controllerType=0 controllerNumber=1 scan=6023	14.493
06932:3	1	K.C[+57.021]EDIDEC[+57.021]STIPGIC[+57.021]EGGEC[+57.021]TNTVSSYFC[+57.021]K.C	289		C[+57]*5	1130.12	3	3388.34	3388.34	0	0.9	Specific	983.16	973.52	608.5	15.25	355	>FBN1 N term EGF12 swap	1	DW021921_6.5922.5922.3	controllerType=0 controllerNumber=1 scan=5922	14.2592
08284:3	1	K.C[+57.021][-17.027]EDIDEC[+57.021]STIPGIC[+57.021]EGGEC[+57.021]TNTVSSYFC[+57.021]K.C	289		C[-17][+57]*5	1124.45	3	3371.34	3371.32	0	8.3	Specific	252.95	252.95	252.95	2.24	355	>FBN1 N term EGF12 swap	1	DW021921_6.7050.7050.5	controllerType=0 controllerNumber=1 scan=7050	16.8866
06957:3	1	K.C[+57.021]EDIDEC[+57.021]STIPGIC[+57.021]EGGEC[+57.021]TN[+15.995]TVSSYFC[+57.021]K.C	289		C[+57]*5, N[+16]	1135.46	3	3404.36	3404.34	0	7.2	Specific	677.31	677.31	195.3	8.62	355	>FBN1 N term EGF12 swap	1	DW021921_6.5944.5944.3	controllerType=0 controllerNumber=1 scan=5944	14.3087
08156:3	1	K.C[+57.021][-17.027]EDIDEC[+57.021]STIPGIC[+57.021]EGGEC[+57.021]TNTVSSYFC[+57.021]K.C	289		C[-17][+57]*5	1124.45	3	3371.33	3371.32	0	4.9	Specific	713.32	713.32	713.32	10.81	355	>FBN1 N term EGF12 swap	1	DW021921_6.6943.6943.3	controllerType=0 controllerNumber=1 scan=6943	16.6356
08215:3	1	K.C[+57.021][-17.027]EDIDEC[+57.021]STIPGIC[+57.021]EGGEC[+57.021]TNTVSSYFC[+57.021]K.C	289		C[-17][+57]*5	1124.45	3	3371.33	3371.32	0	4.2	Specific	830.84	820.61	820.61	12.81	355	>FBN1 N term EGF12 swap	1	DW021921_6.6991.6991.3	controllerType=0 controllerNumber=1 scan=6991	16.7491
06958:3	1	K.C[+57.021]EDID[+15.995]EC[+57.021]STIPGIC[+57.021]EGGEC[+57.021]TN[+0.984]TVSSYFC[+57.021]K.C	289		C[+57]*5, D[+16], N[+1]	1135.79	3	3405.36	3405.32	0	11.8	Specific	287.14	211.71	113.58	1.81	355	>FBN1 N term EGF12 swap	1	DW021921_6.5944.5944.3	controllerType=0 controllerNumber=1 scan=5944	14.3087
06384:4	1	K.C[+57.021]EDID[+15.995]EC[+57.021]S[+511.190]T[+324.106]IPGIC[+57.021]EGGEC[+57.021]TNTVSSYFC[+57.021]K.C	289	HexNAc(1)Hex(1)Fuc(1),Hex(2)	C[+57]*5, D[+16], S[+511], T[+324]	1060.93	4	4240.7	4239.63	1	14.1	Specific	401	401	0	3.99	355	>FBN1 N term EGF12 swap	1	DW021921_6.5467.5467.4	controllerType=0 controllerNumber=1 scan=5467	13.2199
04217:3	1	K.C[+57.021]PPGFYTSPDGTR.C	318		C[+57]	485.552	3	1454.64	1454.64	0	3.2	Specific	447.01	447.01	447.01	4.57	355	>FBN1 N term EGF12 swap	1	DW021921_6.3686.3686.3	controllerType=0 controllerNumber=1 scan=3686	9.313
04027:2	1	K.C[+57.021]PPGFYTSPDGTR.C	318		C[+57]	727.825	2	1454.64	1454.64	0	4	Specific	752.2	728.54	728.54	12.08	355	>FBN1 N term EGF12 swap	1	DW021921_6.3539.3539.2	controllerType=0 controllerNumber=1 scan=3539	8.9968
04378:2	1	K.C[+57.021]PPGFYTSPDGTR.C	318		C[+57]	727.824	2	1454.64	1454.64	0	3.3	Specific	802.16	757.95	757.95	13.55	355	>FBN1 N term EGF12 swap	1	DW021921_6.3814.3814.2	controllerType=0 controllerNumber=1 scan=3814	9.5776
04442:2	1	K.C[+57.021]PPGFYTSPDGTR.C	318		C[+57]	727.824	2	1454.64	1454.64	0	3.4	Specific	811.66	770.69	770.69	13.55	355	>FBN1 N term EGF12 swap	1	DW021921_6.3869.3869.2	controllerType=0 controllerNumber=1 scan=3869	9.6947
04164:2	1	K.C[+57.021]PPGFYTSPDGTR.C	318		C[+57]	727.824	2	1454.64	1454.64	0	3.2	Specific	819.13	778.8	778.8	12.2	355	>FBN1 N term EGF12 swap	1	DW021921_6.3647.3647.2	controllerType=0 controllerNumber=1 scan=3647	9.2328
04311:2	1	K.C[+57.021]PPGFYTSPDGTR.C	318		C[+57]	727.824	2	1454.64	1454.64	0	3	Specific	820.26	782.82	782.82	13.55	355	>FBN1 N term EGF12 swap	1	DW021921_6.3760.3760.2	controllerType=0 controllerNumber=1 scan=3760	9.4681
04241:2	1	K.C[+57.021]PPGFYTSPDGTR.C	318		C[+57]	727.824	2	1454.64	1454.64	0	3	Specific	829.97	783.93	783.93	13.55	355	>FBN1 N term EGF12 swap	1	DW021921_6.3704.3704.2	controllerType=0 controllerNumber=1 scan=3704	9.3521
04098:2	1	K.C[+57.021]PPGFYTSPDGTR.C	318		C[+57]	727.825	2	1454.64	1454.64	0	4	Specific	836.62	798.47	798.47	13.08	355	>FBN1 N term EGF12 swap	1	DW021921_6.3592.3592.2	controllerType=0 controllerNumber=1 scan=3592	9.1139
06466:2	1	K.C[+57.021][-17.027]PPGFYTSPDGTR.C	318		C[-17][+57]	719.311	2	1437.61	1437.61	0	3.1	Specific	580.2	580.2	580.2	8.55	355	>FBN1 N term EGF12 swap	1	DW021921_6.5535.5535.2	controllerType=0 controllerNumber=1 scan=5535	13.3732
06399:2	1	K.C[+57.021][-17.027]PPGFYTSPDGTR.C	318		C[-17][+57]	719.311	2	1437.62	1437.61	0	3.3	Specific	633.1	633.1	633.1	9.55	355	>FBN1 N term EGF12 swap	1	DW021921_6.5478.5478.2	controllerType=0 controllerNumber=1 scan=5478	13.2445
06212:2	1	K.C[+57.021][-17.027]PPGFYTSPDGTR.C	318		C[-17][+57]	719.312	2	1437.62	1437.61	0	5	Specific	675.07	675.07	675.07	10.08	355	>FBN1 N term EGF12 swap	1	DW021921_6.5316.5316.2	controllerType=0 controllerNumber=1 scan=5316	12.8787
06324:2	1	K.C[+57.021][-17.027]PPGFYTSPDGTR.C	318		C[-17][+57]	719.311	2	1437.62	1437.61	0	3.4	Specific	721.46	721.46	721.46	11.55	355	>FBN1 N term EGF12 swap	1	DW021921_6.5420.5420.2	controllerType=0 controllerNumber=1 scan=5420	13.1141
06261:2	1	K.C[+57.021][-17.027]PPGFYTSPDGTR.C	318		C[-17][+57]	719.312	2	1437.62	1437.61	0	3.7	Specific	750.69	750.69	750.69	12.08	355	>FBN1 N term EGF12 swap	1	DW021921_6.5363.5363.2	controllerType=0 controllerNumber=1 scan=5363	12.9893
05112:2	1	R.C[+57.021]IDVRPGYC[+57.021]YTALTNGR.C	331		C[+57]*2	1008.48	2	2015.95	2015.94	0	3.4	Specific	441.21	359.89	359.89	3.11	355	>FBN1 N term EGF12 swap	1	DW021921_6.4403.4403.2	controllerType=0 controllerNumber=1 scan=4403	10.8522
05041:2	1	R.C[+57.021]IDVRPGYC[+57.021]YTALTNGR.C	331		C[+57]*2	1008.48	2	2015.95	2015.94	0	3.5	Specific	775.51	583.33	583.33	10.64	355	>FBN1 N term EGF12 swap	1	DW021921_6.4344.4344.2	controllerType=0 controllerNumber=1 scan=4344	10.7253
05127:3	1	R.C[+57.021]IDVRPGYC[+57.021]YTALTNGR.C	331		C[+57]*2	672.652	3	2015.94	2015.94	0	-0.6	Specific	898.31	879.59	879.59	14.62	355	>FBN1 N term EGF12 swap	1	DW021921_6.4417.4417.3	controllerType=0 controllerNumber=1 scan=4417	10.8843
05061:3	1	R.C[+57.021]IDVRPGYC[+57.021]YTALTNGR.C	331		C[+57]*2	672.654	3	2015.95	2015.94	0	2.8	Specific	944.79	944.79	944.79	16.65	355	>FBN1 N term EGF12 swap	1	DW021921_6.4362.4362.3	controllerType=0 controllerNumber=1 scan=4362	10.7657
04999:3	1	R.C[+57.021]IDVRPGYC[+57.021]YTALTNGR.C	331		C[+57]*2	672.654	3	2015.95	2015.94	0	2.9	Specific	960.28	960.28	960.28	17.65	355	>FBN1 N term EGF12 swap	1	DW021921_6.4310.4310.3	controllerType=0 controllerNumber=1 scan=4310	10.6513
05221:3	1	R.C[+57.021][-17.027]IDVRPGYC[+57.021]YTALTNGR.C	331		C[-17][+57]*2	666.98	3	1998.93	1998.92	0	5	Specific	102.64	26.66	26.66	1.79	355	>FBN1 N term EGF12 swap	1	DW021921_6.4498.4498.3	controllerType=0 controllerNumber=1 scan=4498	11.056
06722:2	1	R.C[+57.021][-17.027]IDVRPGYC[+57.021]YTALTNGR.C	331		C[-17][+57]*2	999.966	2	1998.92	1998.92	0	4.1	Specific	487.99	467.56	467.56	4.92	355	>FBN1 N term EGF12 swap	1	DW021921_6.5742.5742.2	controllerType=0 controllerNumber=1 scan=5742	13.849
05179:2	1	R.C[+57.021]IDVRPGYC[+57.021]YTALTN[+0.984]GR.C	331		C[+57]*2, N[+1]	1008.97	2	2016.94	2016.93	0	4.4	Specific	674.38	593.27	593.27	8.64	355	>FBN1 N term EGF12 swap	1	DW021921_6.4464.4464.2	controllerType=0 controllerNumber=1 scan=4464	10.9849
06583:3	1	R.C[+57.021][-17.027]IDVRPGYC[+57.021]YTALTNGR.C	331		C[-17][+57]*2	666.979	3	1998.92	1998.92	0	2.4	Specific	714.17	714.17	714.17	12.65	355	>FBN1 N term EGF12 swap	1	DW021921_6.5630.5630.3	controllerType=0 controllerNumber=1 scan=5630	13.5937
06590:2	1	R.C[+57.021][-17.027]IDVRPGYC[+57.021]YTALTNGR.C	331		C[-17][+57]*2	999.967	2	1998.93	1998.92	0	5.4	Specific	739.5	739.5	739.5	9.64	355	>FBN1 N term EGF12 swap	1	DW021921_6.5634.5634.2	controllerType=0 controllerNumber=1 scan=5634	13.6024
06647:2	1	R.C[+57.021][-17.027]IDVRPGYC[+57.021]YTALTNGR.C	331		C[-17][+57]*2	999.966	2	1998.92	1998.92	0	4	Specific	762.44	725.32	725.32	10.64	355	>FBN1 N term EGF12 swap	1	DW021921_6.5683.5683.2	controllerType=0 controllerNumber=1 scan=5683	13.7169
06646:3	1	R.C[+57.021][-17.027]IDVRPGYC[+57.021]YTALTNGR.C	331		C[-17][+57]*2	666.98	3	1998.92	1998.92	0	4.2	Specific	772.14	772.14	772.14	13.17	355	>FBN1 N term EGF12 swap	1	DW021921_6.5682.5682.3	controllerType=0 controllerNumber=1 scan=5682	13.7147
05265:3	1	R.C[+57.021]IDVRPGYC[+57.021]YTALTN[+0.984]GR.C	331		C[+57]*2, N[+1]	672.982	3	2016.93	2016.93	0	2.3	Specific	817.42	811.16	811.16	14.65	355	>FBN1 N term EGF12 swap	1	DW021921_6.4528.4528.3	controllerType=0 controllerNumber=1 scan=4528	11.1229
05190:3	1	R.C[+57.021]IDVRPGYC[+57.021]YTALTN[+0.984]GR.C	331		C[+57]*2, N[+1]	672.983	3	2016.93	2016.93	0	3.6	Specific	840.84	832.98	832.98	14.17	355	>FBN1 N term EGF12 swap	1	DW021921_6.4472.4472.3	controllerType=0 controllerNumber=1 scan=4472	11.0041
05334:3	1	R.C[+57.021]IDVRPGYC[+57.021]YTALTN[+0.984]GR.C	331		C[+57]*2, N[+1]	672.983	3	2016.93	2016.93	0	3.4	Specific	858.8	858.8	858.8	15.65	355	>FBN1 N term EGF12 swap	1	DW021921_6.4584.4584.3	controllerType=0 controllerNumber=1 scan=4584	11.2418
07020:2	1	R.C[+57.021][-17.027]IDVRPGYC[+57.021]YTALTN[+0.984]GR.C	331		C[-17][+57]*2, N[+1]	1000.46	2	1999.91	1999.9	0	3.5	Specific	376.78	331.05	331.05	2.79	355	>FBN1 N term EGF12 swap	1	DW021921_6.5998.5998.2	controllerType=0 controllerNumber=1 scan=5998	14.4339
06798:2	1	R.C[+57.021][-17.027]IDVRPGYC[+57.021]YTALTN[+0.984]GR.C	331		C[-17][+57]*2, N[+1]	1000.46	2	1999.91	1999.9	0	4.4	Specific	718.61	698.42	698.42	9.64	355	>FBN1 N term EGF12 swap	1	DW021921_6.5807.5807.2	controllerType=0 controllerNumber=1 scan=5807	13.9944
06886:3	1	R.C[+57.021][-17.027]IDVRPGYC[+57.021]YTALTN[+0.984]GR.C	331		C[-17][+57]*2, N[+1]	667.308	3	1999.91	1999.9	0	4.2	Specific	729.98	729.98	729.98	12.17	355	>FBN1 N term EGF12 swap	1	DW021921_6.5881.5881.3	controllerType=0 controllerNumber=1 scan=5881	14.1663
06820:3	1	R.C[+57.021][-17.027]IDVRPGYC[+57.021]YTALTN[+0.984]GR.C	331		C[-17][+57]*2, N[+1]	667.307	3	1999.91	1999.9	0	3.5	Specific	759.29	759.29	759.29	13.17	355	>FBN1 N term EGF12 swap	1	DW021921_6.5827.5827.3	controllerType=0 controllerNumber=1 scan=5827	14.0408
06860:2	1	R.C[+57.021][-17.027]IDVRPGYC[+57.021]YTALTN[+0.984]GR.C	331		C[-17][+57]*2, N[+1]	1000.46	2	1999.91	1999.9	0	4.3	Specific	760.79	751.65	751.65	10.81	355	>FBN1 N term EGF12 swap	1	DW021921_6.5859.5859.2	controllerType=0 controllerNumber=1 scan=5859	14.1146
04535:3	1	R.PGYC[+57.021]YTALTNGR.C	336		C[+57]	458.218	3	1372.64	1372.63	0	5.7	Specific	514.07	514.07	514.07	5.16	355	>FBN1 N term EGF12 swap	1	DW021921_6.3942.3942.3	controllerType=0 controllerNumber=1 scan=3942	9.8549
04679:2	1	R.PGYC[+57.021]YTALTNGR.C	336		C[+57]	686.821	2	1372.63	1372.63	0	1.8	Specific	712.92	649.86	649.86	11.55	355	>FBN1 N term EGF12 swap	1	DW021921_6.4057.4057.2	controllerType=0 controllerNumber=1 scan=4057	10.1106
04579:2	1	R.PGYC[+57.021]YTALTNGR.C	336		C[+57]	686.821	2	1372.63	1372.63	0	2.4	Specific	777.34	671.68	671.68	11.2	355	>FBN1 N term EGF12 swap	1	DW021921_6.3978.3978.2	controllerType=0 controllerNumber=1 scan=3978	9.9387
04507:2	1	R.PGYC[+57.021]YTALTNGR.C	336		C[+57]	686.821	2	1372.63	1372.63	0	2	Specific	812.76	676.34	676.34	11.94	355	>FBN1 N term EGF12 swap	1	DW021921_6.3924.3924.2	controllerType=0 controllerNumber=1 scan=3924	9.8159
04816:2	1	R.PGYC[+57.021]YTALTN[+0.984]GR.C	336		C[+57], N[+1]	687.314	2	1373.62	1373.62	0	3.4	Specific	813.12	766.42	766.42	13.55	355	>FBN1 N term EGF12 swap	1	DW021921_6.4168.4168.2	controllerType=0 controllerNumber=1 scan=4168	10.346
04742:2	1	R.PGYC[+57.021]YTALTN[+0.984]GR.C	336		C[+57], N[+1]	687.313	2	1373.62	1373.62	0	3.2	Specific	822.73	778.01	778.01	13.55	355	>FBN1 N term EGF12 swap	1	DW021921_6.4110.4110.2	controllerType=0 controllerNumber=1 scan=4110	10.2261
04680:2	1	R.PGYC[+57.021]YTALTN[+0.984]GR.C	336		C[+57], N[+1]	687.312	2	1373.62	1373.62	0	1.7	Specific	835.41	788.24	788.24	12.2	355	>FBN1 N term EGF12 swap	1	DW021921_6.4057.4057.2	controllerType=0 controllerNumber=1 scan=4057	10.1106
03385:2	1	R.C[+57.021]SNQLPQSITK.M	348		C[+57]	638.323	2	1275.64	1275.64	0	2.5	Specific	795.53	795.53	795.53	12.55	355	>FBN1 N term EGF12 swap	1	DW021921_6.3032.3032.2	controllerType=0 controllerNumber=1 scan=3032	7.9093
03456:2	1	R.C[+57.021]SNQLPQSITK.M	348		C[+57]	638.323	2	1275.64	1275.64	0	2	Specific	800.12	800.12	800.12	13.55	355	>FBN1 N term EGF12 swap	1	DW021921_6.3088.3088.2	controllerType=0 controllerNumber=1 scan=3088	8.0307
03186:2	1	R.C[+57.021]SNQLPQSITK.M	348		C[+57]	638.323	2	1275.64	1275.64	0	2.6	Specific	808.94	808.94	808.94	13.55	355	>FBN1 N term EGF12 swap	1	DW021921_6.2868.2868.2	controllerType=0 controllerNumber=1 scan=2868	7.5584
03250:2	1	R.C[+57.021]SNQLPQSITK.M	348		C[+57]	638.323	2	1275.64	1275.64	0	2.5	Specific	812.4	812.4	812.4	13.55	355	>FBN1 N term EGF12 swap	1	DW021921_6.2921.2921.2	controllerType=0 controllerNumber=1 scan=2921	7.6716
03315:2	1	R.C[+57.021]SNQLPQSITK.M	348		C[+57]	638.324	2	1275.64	1275.64	0	3.2	Specific	815.33	815.33	815.33	13.55	355	>FBN1 N term EGF12 swap	1	DW021921_6.2976.2976.2	controllerType=0 controllerNumber=1 scan=2976	7.7893
05126:2	1	R.C[+57.021][-17.027]SNQLPQSITK.M	348		C[-17][+57]	629.81	2	1258.61	1258.61	0	2.5	Specific	649.83	649.83	649.83	9.55	355	>FBN1 N term EGF12 swap	1	DW021921_6.4415.4415.2	controllerType=0 controllerNumber=1 scan=4415	10.8781
05191:2	1	R.C[+57.021][-17.027]SNQLPQSITK.M	348		C[-17][+57]	629.811	2	1258.61	1258.61	0	3.2	Specific	656.74	656.74	656.74	10.55	355	>FBN1 N term EGF12 swap	1	DW021921_6.4473.4473.2	controllerType=0 controllerNumber=1 scan=4473	11.0053
08250:2	1	R.C[+57.021]WSPGVTVAPEMC[+57.021]PIR.A	368		C[+57]*2	930.437	2	1859.87	1859.86	0	3.8	Specific	226.68	226.68	226.68	3.41	355	>FBN1 N term EGF12 swap	1	DW021921_6.7020.7020.6	controllerType=0 controllerNumber=1 scan=7020	16.8149
06450:3	1	R.C[+57.021]WSPGVTVAPEMC[+57.021]PIR.A	368		C[+57]*2	620.626	3	1859.86	1859.86	0	1.9	Specific	591.13	591.13	591.13	9.25	355	>FBN1 N term EGF12 swap	1	DW021921_6.5520.5520.3	controllerType=0 controllerNumber=1 scan=5520	13.3404
06323:3	1	R.C[+57.021]WSPGVTVAPEMC[+57.021]PIR.A	368		C[+57]*2	620.627	3	1859.87	1859.86	0	3.6	Specific	611.96	611.96	611.96	9.77	355	>FBN1 N term EGF12 swap	1	DW021921_6.5419.5419.3	controllerType=0 controllerNumber=1 scan=5419	13.1129
06264:3	1	R.C[+57.021]WSPGVTVAPEMC[+57.021]PIR.A	368		C[+57]*2	620.627	3	1859.87	1859.86	0	3.4	Specific	639.13	639.13	639.13	10.25	355	>FBN1 N term EGF12 swap	1	DW021921_6.5366.5366.3	controllerType=0 controllerNumber=1 scan=5366	12.9937
06463:2	1	R.C[+57.021]WSPGVTVAPEMC[+57.021]PIR.A	368		C[+57]*2	930.437	2	1859.87	1859.86	0	4	Specific	739.08	739.08	739.08	12.17	355	>FBN1 N term EGF12 swap	1	DW021921_6.5532.5532.2	controllerType=0 controllerNumber=1 scan=5532	13.3667
06392:2	1	R.C[+57.021]WSPGVTVAPEMC[+57.021]PIR.A	368		C[+57]*2	930.437	2	1859.87	1859.86	0	3.8	Specific	755.72	755.72	755.72	13.17	355	>FBN1 N term EGF12 swap	1	DW021921_6.5473.5473.2	controllerType=0 controllerNumber=1 scan=5473	13.2348
06263:2	1	R.C[+57.021]WSPGVTVAPEMC[+57.021]PIR.A	368		C[+57]*2	930.438	2	1859.87	1859.86	0	4.4	Specific	796.14	790.73	790.73	13.17	355	>FBN1 N term EGF12 swap	1	DW021921_6.5365.5365.2	controllerType=0 controllerNumber=1 scan=5365	12.9924
06322:2	1	R.C[+57.021]WSPGVTVAPEMC[+57.021]PIR.A	368		C[+57]*2	930.438	2	1859.87	1859.86	0	4.1	Specific	824.32	824.32	824.32	14.17	355	>FBN1 N term EGF12 swap	1	DW021921_6.5418.5418.2	controllerType=0 controllerNumber=1 scan=5418	13.1117
08397:2	1	R.C[+57.021][-17.027]WSPGVTVAPEMC[+57.021]PIR.A	368		C[-17][+57]*2	921.925	2	1842.84	1842.83	0	5.1	Specific	399.77	399.77	399.77	7.29	355	>FBN1 N term EGF12 swap	1	DW021921_6.7149.7149.2	controllerType=0 controllerNumber=1 scan=7149	17.1149
06199:3	1	R.C[+57.021]WSPGVTVAPEM[+15.995]C[+57.021]PIR.A	368		C[+57]*2, M[+16]	625.958	3	1875.86	1875.86	0	2.9	Specific	452.39	452.39	441.45	6.35	355	>FBN1 N term EGF12 swap	1	DW021921_6.5306.5306.3	controllerType=0 controllerNumber=1 scan=5306	12.8556
06112:3	1	R.C[+57.021]WSPGVTVAPEM[+15.995]C[+57.021]PIR.A	368		C[+57]*2, M[+16]	625.958	3	1875.86	1875.86	0	2.6	Specific	454.48	454.48	454.48	6.35	355	>FBN1 N term EGF12 swap	1	DW021921_6.5227.5227.3	controllerType=0 controllerNumber=1 scan=5227	12.6789
06260:3	1	R.C[+57.021]WSPGVTVAPEM[+15.995]C[+57.021]PIR.A	368		C[+57]*2, M[+16]	625.958	3	1875.86	1875.86	0	1.9	Specific	475.34	475.34	370.46	5.84	355	>FBN1 N term EGF12 swap	1	DW021921_6.5361.5361.3	controllerType=0 controllerNumber=1 scan=5361	12.9831
05550:3	1	R.C[+57.021]WSPGVTVAPEM[+15.995]C[+57.021]PIR.A	368		C[+57]*2, M[+16]	625.959	3	1875.86	1875.86	0	4	Specific	507.76	507.76	507.76	7.44	355	>FBN1 N term EGF12 swap	1	DW021921_6.4764.4764.3	controllerType=0 controllerNumber=1 scan=4764	11.6326
08236:3	1	R.C[+57.021][-17.027]WSPGVTVAPEMC[+57.021]PIR.A	368		C[-17][+57]*2	614.951	3	1842.84	1842.83	0	2.1	Specific	536.64	536.64	536.64	8.15	355	>FBN1 N term EGF12 swap	1	DW021921_6.7009.7009.3	controllerType=0 controllerNumber=1 scan=7009	16.79
08317:2	1	R.C[+57.021][-17.027]WSPGVTVAPEMC[+57.021]PIR.A	368		C[-17][+57]*2	921.926	2	1842.84	1842.83	0	5.8	Specific	644.23	644.23	644.23	8.98	355	>FBN1 N term EGF12 swap	1	DW021921_6.7079.7079.2	controllerType=0 controllerNumber=1 scan=7079	16.9542
08254:2	1	R.C[+57.021][-17.027]WSPGVTVAPEMC[+57.021]PIR.A	368		C[-17][+57]*2	921.924	2	1842.84	1842.83	0	3.9	Specific	644.93	644.93	644.93	10.17	355	>FBN1 N term EGF12 swap	1	DW021921_6.7024.7024.2	controllerType=0 controllerNumber=1 scan=7024	16.8255
08195:2	1	R.C[+57.021][-17.027]WSPGVTVAPEMC[+57.021]PIR.A	368		C[-17][+57]*2	921.925	2	1842.84	1842.83	0	4.9	Specific	647.2	647.2	647.2	10.17	355	>FBN1 N term EGF12 swap	1	DW021921_6.6974.6974.2	controllerType=0 controllerNumber=1 scan=6974	16.7093
05545:2	1	R.C[+57.021]WSPGVTVAPEM[+15.995]C[+57.021]PIR.A	368		C[+57]*2, M[+16]	938.435	2	1875.86	1875.86	0	3.9	Specific	702.73	702.73	702.73	12.17	355	>FBN1 N term EGF12 swap	1	DW021921_6.4761.4761.2	controllerType=0 controllerNumber=1 scan=4761	11.6263
07419:2	1	R.C[+57.021][-17.027]WSPGVTVAPEM[+15.995]C[+57.021]PIR.A	368		C[-17][+57]*2, M[+16]	929.922	2	1858.84	1858.83	0	4.2	Specific	62.58	62.58	62.58	1.83	355	>FBN1 N term EGF12 swap	1	DW021921_6.6336.6336.2	controllerType=0 controllerNumber=1 scan=6336	15.2198
08154:2	1	R.C[+57.021][-17.027]WSPGVTVAPEM[+15.995]C[+57.021]PIR.A	368		C[-17][+57]*2, M[+16]	929.922	2	1858.84	1858.83	0	4.4	Specific	138.49	138.49	138.49	2.34	355	>FBN1 N term EGF12 swap	1	DW021921_6.6942.6942.6	controllerType=0 controllerNumber=1 scan=6942	16.6334
07337:2	1	R.C[+57.021][-17.027]WSPGVTVAPEM[+15.995]C[+57.021]PIR.A	368		C[-17][+57]*2, M[+16]	929.922	2	1858.84	1858.83	0	4.6	Specific	164.7	164.7	164.7	2.34	355	>FBN1 N term EGF12 swap	1	DW021921_6.6270.6270.2	controllerType=0 controllerNumber=1 scan=6270	15.0642
07963:2	1	R.C[+57.021][-17.027]WSPGVTVAPEM[+15.995]C[+57.021]PIR.A	368		C[-17][+57]*2, M[+16]	929.923	2	1858.84	1858.83	0	5.3	Specific	216.67	216.67	216.67	4.61	355	>FBN1 N term EGF12 swap	1	DW021921_6.6787.6787.2	controllerType=0 controllerNumber=1 scan=6787	16.2695
08037:2	1	R.C[+57.021][-17.027]WSPGVTVAPEM[+15.995]C[+57.021]PIR.A	368		C[-17][+57]*2, M[+16]	929.922	2	1858.84	1858.83	0	4.6	Specific	401.41	401.41	318.15	7.44	355	>FBN1 N term EGF12 swap	1	DW021921_6.6845.6845.2	controllerType=0 controllerNumber=1 scan=6845	16.4059
07381:2	1	R.C[+57.021][-17.027]WSPGVTVAPEM[+15.995]C[+57.021]PIR.A	368		C[-17][+57]*2, M[+16]	929.922	2	1858.84	1858.83	0	4.8	Specific	451.76	451.76	451.76	7.63	355	>FBN1 N term EGF12 swap	1	DW021921_6.6302.6302.2	controllerType=0 controllerNumber=1 scan=6302	15.1396
08589:5	1	K.LC[+57.021]SVPMVIPGRPEYPPPPLGPIPPVLPVPPGFPPGPQIPVPRPPVEYLYPS[+203.079]REPPR.V	391	HexNAc(1)	C[+57], S[+203]	1262.69	5	6309.4	6309.38	0	3.6	Specific	12.72	12.72	12.72	1.79	355	>FBN1 N term EGF12 swap	1	DW021921_6.7307.7307.5	controllerType=0 controllerNumber=1 scan=7307	17.4851
09138:6	1	K.LC[+57.021]S[+802.286]VPMVIPGRPEYPPPPLGPIPPVLPVPPGFPPGPQIPVPRPPVEYLYPS[+146.058]REPPR.V	391	HexNAc(1)Hex(1)Fuc(1)NeuAc(1),Fuc(1)	C[+57], S[+146][+802]	1176.62	6	7054.66	7054.64	0	2.4	Specific	130.4	130.4	3.67	1.9	355	>FBN1 N term EGF12 swap	1	DW021921_6.7755.7755.6	controllerType=0 controllerNumber=1 scan=7755	18.5487
09148:5	1	K.LC[+57.021]S[+146.058]VPMVIPGRPEYPPPPLGPIPPVLPVPPGFPPGPQIPVPRPPVEYLYPS[+802.286]REPPR.V	391	Fuc(1),HexNAc(1)Hex(1)Fuc(1)NeuAc(1)	C[+57], S[+146][+802]	1411.54	5	7053.65	7054.64	-1	2	Specific	156.88	156.88	6.64	2.15	355	>FBN1 N term EGF12 swap	1	DW021921_6.7765.7765.5	controllerType=0 controllerNumber=1 scan=7765	18.574
08826:5	1	K.LC[+57.021]S[+146.058]VPMVIPGRPEYPPPPLGPIPPVLPVPPGFPPGPQIPVPRPPVEYLYPS[+511.190]REPPR.V	391	Fuc(1),HexNAc(1)Hex(1)Fuc(1)	C[+57], S[+146][+511]	1353.32	5	6762.56	6763.55	-1	2.2	Specific	173.46	173.46	6.95	2.15	355	>FBN1 N term EGF12 swap	1	DW021921_6.7503.7503.5	controllerType=0 controllerNumber=1 scan=7503	17.9506
09259:5	1	K.LC[+57.021]S[+146.058]VPMVIPGRPEYPPPPLGPIPPVLPVPPGFPPGPQIPVPRPPVEYLYPS[+802.286]REPPR.V	391	Fuc(1),HexNAc(1)Hex(1)Fuc(1)NeuAc(1)	C[+57], S[+146][+802]	1411.74	5	7054.65	7054.64	0	1	Specific	190.09	190.09	1.41	2.34	355	>FBN1 N term EGF12 swap	1	DW021921_6.7858.7858.5	controllerType=0 controllerNumber=1 scan=7858	18.7967
09201:5	1	K.LC[+57.021]S[+146.058]VPMVIPGRPEYPPPPLGPIPPVLPVPPGFPPGPQIPVPRPPVEYLYPS[+802.286]REPPR.V	391	Fuc(1),HexNAc(1)Hex(1)Fuc(1)NeuAc(1)	C[+57], S[+146][+802]	1411.53	5	7053.64	7054.64	-1	-0.6	Specific	190.5	190.5	0.58	1.81	355	>FBN1 N term EGF12 swap	1	DW021921_6.7811.7811.5	controllerType=0 controllerNumber=1 scan=7811	18.6841
09191:6	1	K.LC[+57.021]S[+146.058]VPMVIPGRPEYPPPPLGPIPPVLPVPPGFPPGPQIPVPRPPVEYLYPS[+802.286]REPPR.V	391	Fuc(1),HexNAc(1)Hex(1)Fuc(1)NeuAc(1)	C[+57], S[+146][+802]	1176.45	6	7053.67	7054.64	-1	4.5	Specific	216.83	216.83	1.58	1.85	355	>FBN1 N term EGF12 swap	1	DW021921_6.7803.7803.6	controllerType=0 controllerNumber=1 scan=7803	18.6647
05548:2	1	R.PPVEYLYPSR.E	433			610.821	2	1220.64	1220.63	0	3.6	Specific	106.09	39.6	39.6	1.79	355	>FBN1 N term EGF12 swap	1	DW021921_6.4763.4763.2	controllerType=0 controllerNumber=1 scan=4763	11.6305
05941:2	1	R.PPVEYLYPSR.E	433			610.808	2	1220.61	1220.63	0	-17.4	Specific	125.97	124.39	124.39	1.79	355	>FBN1 N term EGF12 swap	1	DW021921_6.5088.5088.2	controllerType=0 controllerNumber=1 scan=5088	12.3616
06603:3	1	R.VLPVNVTDYC[+57.021]QLVR.Y	447		C[+57]	559.3	3	1675.89	1675.88	0	1.9	Specific	538.9	446.34	446.34	8.15	355	>FBN1 N term EGF12 swap	1	DW021921_6.5647.5647.3	controllerType=0 controllerNumber=1 scan=5647	13.6323
06587:2	1	R.VLPVNVTDYC[+57.021]QLVR.Y	447		C[+57]	838.448	2	1675.89	1675.88	0	3.1	Specific	570.9	399.92	399.92	9.65	355	>FBN1 N term EGF12 swap	1	DW021921_6.5632.5632.2	controllerType=0 controllerNumber=1 scan=5632	13.598
07039:3	1	R.VLPVN[+2076.750]VTDYC[+57.021]QLVR.Y	447	HexNAc(4)Hex(6)Fuc(2)	C[+57], N[+2077]	1251.54	3	3752.61	3752.63	0	-7	Specific	316.51	316.51	54.3	3.09	355	>FBN1 N term EGF12 swap	1	DW021921_6.6016.6016.3	controllerType=0 controllerNumber=1 scan=6016	14.4759
06107:3	1	R.VLPVN[+1996.750]VTDYC[+57.021]QLVR.Y	447	HexNAc(6)Hex(3)Fuc(2)	C[+57], N[+1997]	1224.89	3	3672.65	3672.63	0	3.3	Specific	352.62	352.62	56.49	5.68	355	>FBN1 N term EGF12 swap	1	DW021921_6.5222.5222.3	controllerType=0 controllerNumber=1 scan=5222	12.6681
06233:3	1	R.VLPVN[+1809.666]VTDYC[+57.021]QLVR.Y	447	HexNAc(5)Hex(4)Fuc(1)	C[+57], N[+1810]	1162.53	3	3485.56	3485.55	0	4.1	Specific	356.02	291.11	58.08	4.92	355	>FBN1 N term EGF12 swap	1	DW021921_6.5336.5336.3	controllerType=0 controllerNumber=1 scan=5336	12.9245
06188:3	1	R.VLPVN[+1996.750]VTDYC[+57.021]QLVR.Y	447	HexNAc(6)Hex(3)Fuc(2)	C[+57], N[+1997]	1224.89	3	3672.65	3672.63	0	4.6	Specific	379.56	379.56	53.91	6.88	355	>FBN1 N term EGF12 swap	1	DW021921_6.5299.5299.3	controllerType=0 controllerNumber=1 scan=5299	12.8405
06140:3	1	R.VLPVN[+1971.719]VTDYC[+57.021]QLVR.Y	447	HexNAc(5)Hex(5)Fuc(1)	C[+57], N[+1972]	1216.55	3	3647.62	3647.6	0	5	Specific	404.38	404.38	67.42	7.04	355	>FBN1 N term EGF12 swap	1	DW021921_6.5256.5256.3	controllerType=0 controllerNumber=1 scan=5256	12.7429
06120:3	1	R.VLPVN[+1955.724]VTDYC[+57.021]QLVR.Y	447	HexNAc(5)Hex(4)Fuc(2)	C[+57], N[+1956]	1211.21	3	3631.63	3631.61	0	5	Specific	416.46	416.46	58.69	7.04	355	>FBN1 N term EGF12 swap	1	DW021921_6.5235.5235.3	controllerType=0 controllerNumber=1 scan=5235	12.6963
07030:3	1	R.VLPVN[+1930.692]VTDYC[+57.021]QLVR.Y	447	HexNAc(4)Hex(6)Fuc(1)	C[+57], N[+1931]	1202.86	3	3606.55	3606.58	0	-6.5	Specific	436.64	436.64	57.44	5.47	355	>FBN1 N term EGF12 swap	1	DW021921_6.6008.6008.3	controllerType=0 controllerNumber=1 scan=6008	14.4568
06356:2	1	R.VLPVN[+349.137]VTDYC[+57.021]QLVR.Y	447	HexNAc(1)Fuc(1)	C[+57], N[+349]	1013.02	2	2025.03	2025.02	0	5.3	Specific	476.21	305.11	3.12	5.67	355	>FBN1 N term EGF12 swap	1	DW021921_6.5445.5445.2	controllerType=0 controllerNumber=1 scan=5445	13.1684
06119:3	1	R.VLPVN[+2142.808]VTDYC[+57.021]QLVR.Y	447	HexNAc(6)Hex(3)Fuc(3)	C[+57], N[+2143]	1273.57	3	3818.71	3818.69	0	4.6	Specific	493.78	272.57	71.61	5.65	355	>FBN1 N term EGF12 swap	1	DW021921_6.5234.5234.3	controllerType=0 controllerNumber=1 scan=5234	12.6941
06186:3	1	R.VLPVN[+1850.693]VTDYC[+57.021]QLVR.Y	447	HexNAc(6)Hex(3)Fuc(1)	C[+57], N[+1851]	1176.2	3	3526.59	3526.58	0	4.2	Specific	499.65	499.65	71.61	7.44	355	>FBN1 N term EGF12 swap	1	DW021921_6.5297.5297.3	controllerType=0 controllerNumber=1 scan=5297	12.8365
06144:3	1	R.VLPVN[+1768.640]VTDYC[+57.021]QLVR.Y	447	HexNAc(4)Hex(5)Fuc(1)	C[+57], N[+1769]	1148.85	3	3444.54	3444.52	0	5.1	Specific	512.26	512.26	60.4	7.44	355	>FBN1 N term EGF12 swap	1	DW021921_6.5260.5260.3	controllerType=0 controllerNumber=1 scan=5260	12.7504
06134:3	1	R.VLPVN[+1850.693]VTDYC[+57.021]QLVR.Y	447	HexNAc(6)Hex(3)Fuc(1)	C[+57], N[+1851]	1176.2	3	3526.59	3526.58	0	4.3	Specific	513.2	513.2	59.66	7.44	355	>FBN1 N term EGF12 swap	1	DW021921_6.5249.5249.3	controllerType=0 controllerNumber=1 scan=5249	12.7274
06161:4	1	R.VLPVN[+1971.719]VTDYC[+57.021]QLVR.Y	447	HexNAc(5)Hex(5)Fuc(1)	C[+57], N[+1972]	912.66	4	3647.62	3647.6	0	4.8	Specific	518.69	518.69	48.88	6.92	355	>FBN1 N term EGF12 swap	1	DW021921_6.5272.5272.4	controllerType=0 controllerNumber=1 scan=5272	12.7781
06192:4	1	R.VLPVN[+1647.613]VTDYC[+57.021]QLVR.Y	447	HexNAc(5)Hex(3)Fuc(1)	C[+57], N[+1648]	831.633	4	3323.51	3323.5	0	4.2	Specific	523.65	523.65	72.32	7.15	355	>FBN1 N term EGF12 swap	1	DW021921_6.5302.5302.4	controllerType=0 controllerNumber=1 scan=5302	12.847
06158:4	1	R.VLPVN[+1955.724]VTDYC[+57.021]QLVR.Y	447	HexNAc(5)Hex(4)Fuc(2)	C[+57], N[+1956]	908.661	4	3631.62	3631.61	0	3.9	Specific	549.37	549.37	59.7	7.15	355	>FBN1 N term EGF12 swap	1	DW021921_6.5270.5270.4	controllerType=0 controllerNumber=1 scan=5270	12.7738
06171:3	1	R.VLPVN[+1752.645]VTDYC[+57.021]QLVR.Y	447	HexNAc(4)Hex(4)Fuc(2)	C[+57], N[+1753]	1143.52	3	3428.54	3428.53	0	2.3	Specific	550.03	531.81	59.21	8.15	355	>FBN1 N term EGF12 swap	1	DW021921_6.5282.5282.3	controllerType=0 controllerNumber=1 scan=5282	12.8004
06214:3	1	R.VLPVN[+1241.454]VTDYC[+57.021]QLVR.Y	447	HexNAc(3)Hex(3)Fuc(1)	C[+57], N[+1241]	973.123	3	2917.35	2917.34	0	5.4	Specific	557.46	507.22	66.95	7.67	355	>FBN1 N term EGF12 swap	1	DW021921_6.5317.5317.3	controllerType=0 controllerNumber=1 scan=5317	12.8809
06229:3	1	R.VLPVN[+1647.613]VTDYC[+57.021]QLVR.Y	447	HexNAc(5)Hex(3)Fuc(1)	C[+57], N[+1648]	1108.51	3	3323.51	3323.5	0	5.1	Specific	567.16	567.16	60.74	8.77	355	>FBN1 N term EGF12 swap	1	DW021921_6.5332.5332.3	controllerType=0 controllerNumber=1 scan=5332	12.9164
06143:4	1	R.VLPVN[+1850.693]VTDYC[+57.021]QLVR.Y	447	HexNAc(6)Hex(3)Fuc(1)	C[+57], N[+1851]	882.404	4	3526.59	3526.58	0	4.7	Specific	581.76	581.76	64.96	8.25	355	>FBN1 N term EGF12 swap	1	DW021921_6.5259.5259.4	controllerType=0 controllerNumber=1 scan=5259	12.7482
06168:3	1	R.VLPVN[+1647.613]VTDYC[+57.021]QLVR.Y	447	HexNAc(5)Hex(3)Fuc(1)	C[+57], N[+1648]	1108.51	3	3323.51	3323.5	0	5.4	Specific	596.65	596.65	61.63	8.77	355	>FBN1 N term EGF12 swap	1	DW021921_6.5279.5279.3	controllerType=0 controllerNumber=1 scan=5279	12.7943
06166:3	1	R.VLPVN[+1809.666]VTDYC[+57.021]QLVR.Y	447	HexNAc(5)Hex(4)Fuc(1)	C[+57], N[+1810]	1162.53	3	3485.57	3485.55	0	5.2	Specific	606.06	416.76	60.11	9.77	355	>FBN1 N term EGF12 swap	1	DW021921_6.5277.5277.3	controllerType=0 controllerNumber=1 scan=5277	12.7904
06239:4	1	R.VLPVN[+2481.889]VTDYC[+57.021]QLVR.Y	447	HexNAc(6)Hex(6)NeuAc(1)	C[+57], N[+2482]	1039.96	4	4156.82	4157.77	-1	11.9	Specific	608.98	365.82	64.11	7.92	355	>FBN1 N term EGF12 swap	1	DW021921_6.5341.5341.3	controllerType=0 controllerNumber=1 scan=5341	12.9377
06178:3	1	R.VLPVN[+1606.587]VTDYC[+57.021]QLVR.Y	447	HexNAc(4)Hex(4)Fuc(1)	C[+57], N[+1607]	1094.83	3	3282.49	3282.47	0	5.5	Specific	624.47	599.09	69.45	9.77	355	>FBN1 N term EGF12 swap	1	DW021921_6.5289.5289.3	controllerType=0 controllerNumber=1 scan=5289	12.8171
06238:3	1	R.VLPVN[+1444.534]VTDYC[+57.021]QLVR.Y	447	HexNAc(4)Hex(3)Fuc(1)	C[+57], N[+1445]	1040.82	3	3120.43	3120.42	0	4.5	Specific	648.22	648.22	65.15	9.77	355	>FBN1 N term EGF12 swap	1	DW021921_6.5341.5341.3	controllerType=0 controllerNumber=1 scan=5341	12.9377
06153:4	1	R.VLPVN[+1809.666]VTDYC[+57.021]QLVR.Y	447	HexNAc(5)Hex(4)Fuc(1)	C[+57], N[+1810]	872.146	4	3485.56	3485.55	0	4.2	Specific	648.47	408.68	62.26	9.25	355	>FBN1 N term EGF12 swap	1	DW021921_6.5267.5267.4	controllerType=0 controllerNumber=1 scan=5267	12.7674
06181:3	1	R.VLPVN[+1444.534]VTDYC[+57.021]QLVR.Y	447	HexNAc(4)Hex(3)Fuc(1)	C[+57], N[+1445]	1040.82	3	3120.44	3120.42	0	5.7	Specific	676.04	615.2	64.6	10.77	355	>FBN1 N term EGF12 swap	1	DW021921_6.5292.5292.3	controllerType=0 controllerNumber=1 scan=5292	12.8236
06317:3	1	R.VLPVN[+349.137]VTDYC[+57.021]QLVR.Y	447	HexNAc(1)Fuc(1)	C[+57], N[+349]	675.681	3	2025.03	2025.02	0	3.1	Specific	676.95	463.41	18.35	11.25	355	>FBN1 N term EGF12 swap	1	DW021921_6.5413.5413.3	controllerType=0 controllerNumber=1 scan=5413	13.0991
06139:4	1	R.VLPVN[+1996.750]VTDYC[+57.021]QLVR.Y	447	HexNAc(6)Hex(3)Fuc(2)	C[+57], N[+1997]	918.918	4	3672.65	3672.63	0	4.6	Specific	692.99	655.02	57.72	10.25	355	>FBN1 N term EGF12 swap	1	DW021921_6.5255.5255.4	controllerType=0 controllerNumber=1 scan=5255	12.7407
06302:3	1	R.VLPVN[+1216.423]VTDYC[+57.021]QLVR.Y	447	HexNAc(2)Hex(5)	C[+57], N[+1216]	964.777	3	2892.32	2892.31	0	3.7	Specific	781.98	781.98	75.34	12.77	355	>FBN1 N term EGF12 swap	1	DW021921_6.5400.5400.3	controllerType=0 controllerNumber=1 scan=5400	13.0709
03636:2	1	R.C[+57.021]IPTPGSYR.C	468		C[+57]	525.757	2	1050.51	1050.5	0	3.1	Specific	359.54	359.54	359.54	3.14	355	>FBN1 N term EGF12 swap	1	DW021921_6.3230.3230.2	controllerType=0 controllerNumber=1 scan=3230	8.3325
03840:2	1	R.C[+57.021]IPTPGSYR.C	468		C[+57]	525.757	2	1050.51	1050.5	0	2.8	Specific	381.41	285.02	285.02	2.87	355	>FBN1 N term EGF12 swap	1	DW021921_6.3391.3391.2	controllerType=0 controllerNumber=1 scan=3391	8.6738
03711:2	1	R.C[+57.021]IPTPGSYR.C	468		C[+57]	525.757	2	1050.51	1050.5	0	2.8	Specific	382.65	371.4	371.4	5.31	355	>FBN1 N term EGF12 swap	1	DW021921_6.3290.3290.2	controllerType=0 controllerNumber=1 scan=3290	8.4521
03569:2	1	R.C[+57.021]IPTPGSYR.C	468		C[+57]	525.757	2	1050.51	1050.5	0	2.9	Specific	430.24	391.22	391.22	4.78	355	>FBN1 N term EGF12 swap	1	DW021921_6.3176.3176.2	controllerType=0 controllerNumber=1 scan=3176	8.2156
04119:2	1	R.C[+57.021]IPTPGS[+162.053]YR.C	468	Hex(1)	C[+57], S[+162]	606.783	2	1212.56	1212.56	0	2.3	Specific	126.35	126.35	7.42	1.89	355	>FBN1 N term EGF12 swap	1	DW021921_6.3609.3609.3	controllerType=0 controllerNumber=1 scan=3609	9.1483
04395:2	1	R.C[+57.021]IPT[+132.042]PGSYR.C	468	Pent(1)	C[+57], T[+132]	591.788	2	1182.57	1182.55	0	18.4	Specific	143.25	143.25	27.19	1.79	355	>FBN1 N term EGF12 swap	1	DW021921_6.3828.3828.4	controllerType=0 controllerNumber=1 scan=3828	9.6042
03752:2	1	R.C[+57.021]IPT[+426.137]PGSYR.C	468	Hex(1)Pent(2)	C[+57], T[+426]	738.823	2	1476.64	1476.64	0	-0.8	Specific	166.96	166.96	5.3	1.81	355	>FBN1 N term EGF12 swap	1	DW021921_6.3324.3324.2	controllerType=0 controllerNumber=1 scan=3324	8.5241
06528:2	1	R.C[+57.021][-17.027]IPTPGSYR.C	468		C[-17][+57]	517.244	2	1033.48	1033.48	0	2.6	Specific	167.98	167.98	167.98	1.96	355	>FBN1 N term EGF12 swap	1	DW021921_6.5587.5587.3	controllerType=0 controllerNumber=1 scan=5587	13.494
03486:2	1	R.C[+57.021]IPTPGS[+162.053]YR.C	468	Hex(1)	C[+57], S[+162]	606.784	2	1212.56	1212.56	0	3.3	Specific	169.17	153.9	6	1.85	355	>FBN1 N term EGF12 swap	1	DW021921_6.3112.3112.3	controllerType=0 controllerNumber=1 scan=3112	8.0817
03963:2	1	R.C[+57.021]IPTPGS[+162.053]YR.C	468	Hex(1)	C[+57], S[+162]	606.782	2	1212.56	1212.56	0	0.7	Specific	299.14	241.85	12.22	1.83	355	>FBN1 N term EGF12 swap	1	DW021921_6.3489.3489.3	controllerType=0 controllerNumber=1 scan=3489	8.8883
03741:2	1	R.C[+57.021]IPTPGS[+162.053]YR.C	468	Hex(1)	C[+57], S[+162]	606.784	2	1212.56	1212.56	0	3.4	Specific	343.86	343.86	26.07	2.97	355	>FBN1 N term EGF12 swap	1	DW021921_6.3314.3314.2	controllerType=0 controllerNumber=1 scan=3314	8.5013
03454:2	1	R.C[+57.021]IPTPGS[+162.053]YR.C	468	Hex(1)	C[+57], S[+162]	606.783	2	1212.56	1212.56	0	2.4	Specific	381.89	381.89	32.39	4.63	355	>FBN1 N term EGF12 swap	1	DW021921_6.3086.3086.2	controllerType=0 controllerNumber=1 scan=3086	8.0274
06279:2	1	R.C[+57.021][-17.027]IPTPGSYR.C	468		C[-17][+57]	517.244	2	1033.48	1033.48	0	3.6	Specific	387.62	387.62	387.62	6.19	355	>FBN1 N term EGF12 swap	1	DW021921_6.5381.5381.2	controllerType=0 controllerNumber=1 scan=5381	13.0258
03592:2	1	R.C[+57.021]IPTPGS[+162.053]YR.C	468	Hex(1)	C[+57], S[+162]	606.784	2	1212.56	1212.56	0	2.8	Specific	392.52	392.52	41.8	5.05	355	>FBN1 N term EGF12 swap	1	DW021921_6.3196.3196.2	controllerType=0 controllerNumber=1 scan=3196	8.2607
03524:2	1	R.C[+57.021]IPTPGS[+162.053]YR.C	468	Hex(1)	C[+57], S[+162]	606.784	2	1212.56	1212.56	0	3.4	Specific	399.91	399.91	31.13	5.05	355	>FBN1 N term EGF12 swap	1	DW021921_6.3141.3141.2	controllerType=0 controllerNumber=1 scan=3141	8.1421
03663:2	1	R.C[+57.021]IPTPGS[+162.053]YR.C	468	Hex(1)	C[+57], S[+162]	606.783	2	1212.56	1212.56	0	2.5	Specific	414.72	414.72	32.12	5.46	355	>FBN1 N term EGF12 swap	1	DW021921_6.3252.3252.2	controllerType=0 controllerNumber=1 scan=3252	8.3743
06337:2	1	R.C[+57.021][-17.027]IPTPGSYR.C	468		C[-17][+57]	517.244	2	1033.48	1033.48	0	3.5	Specific	419.31	419.31	419.31	6.34	355	>FBN1 N term EGF12 swap	1	DW021921_6.5431.5431.2	controllerType=0 controllerNumber=1 scan=5431	13.1371
03389:2	1	R.C[+57.021]IPTPGS[+162.053]YR.C	468	Hex(1)	C[+57], S[+162]	606.783	2	1212.56	1212.56	0	2.6	Specific	497.87	497.87	64.3	7.23	355	>FBN1 N term EGF12 swap	1	DW021921_6.3035.3035.2	controllerType=0 controllerNumber=1 scan=3035	7.9143
06227:2	1	R.C[+57.021][-17.027]IPTPGS[+162.053]YR.C	468	Hex(1)	C[-17][+57], S[+162]	598.271	2	1195.54	1195.53	0	4.2	Specific	425.26	425.26	44.83	6.34	355	>FBN1 N term EGF12 swap	1	DW021921_6.5330.5330.2	controllerType=0 controllerNumber=1 scan=5330	12.9128
06283:2	1	R.C[+57.021][-17.027]IPTPGS[+162.053]YR.C	468	Hex(1)	C[-17][+57], S[+162]	598.268	2	1195.53	1195.53	0	-1.1	Specific	450.52	450.52	34.57	5.98	355	>FBN1 N term EGF12 swap	1	DW021921_6.5385.5385.2	controllerType=0 controllerNumber=1 scan=5385	13.0363
06163:2	1	R.C[+57.021][-17.027]IPTPGS[+162.053]YR.C	468	Hex(1)	C[-17][+57], S[+162]	598.271	2	1195.53	1195.53	0	3.8	Specific	455.34	455.34	71.04	6.53	355	>FBN1 N term EGF12 swap	1	DW021921_6.5275.5275.2	controllerType=0 controllerNumber=1 scan=5275	12.7865
06109:2	1	R.C[+57.021][-17.027]IPTPGS[+162.053]YR.C	468	Hex(1)	C[-17][+57], S[+162]	598.27	2	1195.53	1195.53	0	3.1	Specific	461.13	461.13	59.28	5.65	355	>FBN1 N term EGF12 swap	1	DW021921_6.5224.5224.2	controllerType=0 controllerNumber=1 scan=5224	12.6725
06115:2	1	K.GFQLDLR.G	482			424.736	2	848.464	848.462	0	1.7	Specific	365.47	365.47	365.47	5.31	355	>FBN1 N term EGF12 swap	1	DW021921_6.5229.5229.2	controllerType=0 controllerNumber=1 scan=5229	12.6832
05862:2	1	K.GFQLDLR.G	482			424.735	2	848.463	848.462	0	1.1	Specific	380.61	380.61	380.61	5.31	355	>FBN1 N term EGF12 swap	1	DW021921_6.5018.5018.2	controllerType=0 controllerNumber=1 scan=5018	12.2039
05798:2	1	K.GFQLDLR.G	482			424.736	2	848.465	848.462	0	2.6	Specific	384.49	384.49	384.49	6.67	355	>FBN1 N term EGF12 swap	1	DW021921_6.4964.4964.2	controllerType=0 controllerNumber=1 scan=4964	12.0824
05516:2	1	K.GFQLDLR.G	482			424.736	2	848.465	848.462	0	2.6	Specific	406.07	406.07	406.07	5.46	355	>FBN1 N term EGF12 swap	1	DW021921_6.4736.4736.2	controllerType=0 controllerNumber=1 scan=4736	11.576
05730:2	1	K.GFQLDLR.G	482			424.736	2	848.465	848.462	0	2.6	Specific	414	414	414	5.2	355	>FBN1 N term EGF12 swap	1	DW021921_6.4908.4908.2	controllerType=0 controllerNumber=1 scan=4908	11.959
05389:2	1	K.GFQLDLR.G	482			424.736	2	848.465	848.462	0	2.7	Specific	420.22	420.22	420.22	6.82	355	>FBN1 N term EGF12 swap	1	DW021921_6.4626.4626.2	controllerType=0 controllerNumber=1 scan=4626	11.3338
05651:2	1	K.GFQLDLR.G	482			424.736	2	848.465	848.462	0	2.9	Specific	422.86	422.86	422.86	5.2	355	>FBN1 N term EGF12 swap	1	DW021921_6.4846.4846.2	controllerType=0 controllerNumber=1 scan=4846	11.8207
05586:2	1	K.GFQLDLR.G	482			424.736	2	848.465	848.462	0	2.8	Specific	422.92	422.92	422.92	5.46	355	>FBN1 N term EGF12 swap	1	DW021921_6.4793.4793.2	controllerType=0 controllerNumber=1 scan=4793	11.6987
05452:2	1	K.GFQLDLR.G	482			424.736	2	848.465	848.462	0	3.1	Specific	424.29	424.29	424.29	5.46	355	>FBN1 N term EGF12 swap	1	DW021921_6.4681.4681.2	controllerType=0 controllerNumber=1 scan=4681	11.4539
05324:2	1	K.GFQLDLR.G	482			424.736	2	848.465	848.462	0	2.9	Specific	434.73	434.73	434.73	5.2	355	>FBN1 N term EGF12 swap	1	DW021921_6.4574.4574.2	controllerType=0 controllerNumber=1 scan=4574	11.2203
05778:4	1	K.GFQLDLRGEC[+57.021]IDVDEC[+57.021]EKNPC[+57.021]AGGEC[+57.021]IN[+15.995]NQGS[+162.053]YTC[+57.021]QC[+57.021]R.A	482	Hex(1)	C[+57]*6, N[+16], S[+162]	1172.74	4	4687.94	4687.92	0	5.1	Specific	769.98	769.98	2.4	9.94	355	>FBN1 N term EGF12 swap	1	DW021921_6.4947.4947.4	controllerType=0 controllerNumber=1 scan=4947	12.0472
04419:4	1	R.GEC[+57.021]IDVDEC[+57.021]EKNPC[+57.021]AGGEC[+57.021]INNQGSYTC[+57.021]QC[+57.021]R.A	489		C[+57]*6	920.864	4	3680.43	3680.42	0	2.8	Specific	739.97	739.97	739.97	11.17	355	>FBN1 N term EGF12 swap	1	DW021921_6.3847.3847.4	controllerType=0 controllerNumber=1 scan=3847	9.6459
04411:3	1	R.GEC[+57.021]IDVDEC[+57.021]EKNPC[+57.021]AGGEC[+57.021]INNQGSYTC[+57.021]QC[+57.021]R.A	489		C[+57]*6	1227.48	3	3680.43	3680.42	0	2.3	Specific	955.54	955.54	955.54	16.57	355	>FBN1 N term EGF12 swap	1	DW021921_6.3840.3840.3	controllerType=0 controllerNumber=1 scan=3840	9.6296
04282:4	1	R.GEC[+57.021]IDVDEC[+57.021]EKNPC[+57.021]AGGEC[+57.021]INNQGS[+162.053]YTC[+57.021]QC[+57.021]R.A	489	Hex(1)	C[+57]*6, S[+162]	961.377	4	3842.49	3842.48	0	2.8	Specific	918.48	918.48	2.4	15.17	355	>FBN1 N term EGF12 swap	1	DW021921_6.3733.3733.4	controllerType=0 controllerNumber=1 scan=3733	9.412
04351:3	1	R.GEC[+57.021]IDVDEC[+57.021]EKNPC[+57.021]AGGEC[+57.021]INNQGS[+162.053]YTC[+57.021]QC[+57.021]R.A	489	Hex(1)	C[+57]*6, S[+162]	1281.5	3	3842.49	3842.48	0	3.6	Specific	1008.45	1008.45	2.4	17.1	355	>FBN1 N term EGF12 swap	1	DW021921_6.3792.3792.3	controllerType=0 controllerNumber=1 scan=3792	9.535
04287:3	1	R.GEC[+57.021]IDVDEC[+57.021]EKNPC[+57.021]AGGEC[+57.021]INNQGS[+162.053]YTC[+57.021]QC[+57.021]R.A	489	Hex(1)	C[+57]*6, S[+162]	1281.5	3	3842.49	3842.48	0	3.2	Specific	1235.32	1235.32	2.4	21.57	355	>FBN1 N term EGF12 swap	1	DW021921_6.3738.3738.3	controllerType=0 controllerNumber=1 scan=3738	9.4236
04504:3	1	R.GEC[+57.021]IDVDEC[+57.021]EKNPC[+57.021]AGGEC[+57.021]IN[+15.995]NQGS[+162.053]YTC[+57.021]QC[+57.021]R.A	489	Hex(1)	C[+57]*6, N[+16], S[+162]	1286.83	3	3858.49	3858.47	0	4.3	Specific	598.45	598.45	2.4	8.1	355	>FBN1 N term EGF12 swap	1	DW021921_6.3920.3920.3	controllerType=0 controllerNumber=1 scan=3920	9.8063
04485:4	1	R.GEC[+57.021]IDVDEC[+57.021]EKNPC[+57.021]AGGEC[+57.021]IN[+15.995]NQGS[+162.053]YTC[+57.021]QC[+57.021]R.A	489	Hex(1)	C[+57]*6, N[+16], S[+162]	965.376	4	3858.48	3858.47	0	3.2	Specific	796.47	796.47	2.4	12.17	355	>FBN1 N term EGF12 swap	1	DW021921_6.3904.3904.4	controllerType=0 controllerNumber=1 scan=3904	9.7697
04350:4	1	R.GEC[+57.021]IDVDEC[+57.021]EKNPC[+57.021]AGGEC[+57.021]IN[+15.995]NQGS[+162.053]YTC[+57.021]QC[+57.021]R.A	489	Hex(1)	C[+57]*6, N[+16], S[+162]	965.376	4	3858.48	3858.47	0	3	Specific	813.14	813.14	2.4	13.17	355	>FBN1 N term EGF12 swap	1	DW021921_6.3791.3791.4	controllerType=0 controllerNumber=1 scan=3791	9.5328
04383:3	1	R.GEC[+57.021]IDVDEC[+57.021]EKNPC[+57.021]AGGEC[+57.021]IN[+15.995]NQGS[+162.053]YTC[+57.021]QC[+57.021]R.A	489	Hex(1)	C[+57]*6, N[+16], S[+162]	1286.83	3	3858.48	3858.47	0	3.5	Specific	819.29	819.29	2.4	13.1	355	>FBN1 N term EGF12 swap	1	DW021921_6.3818.3818.3	controllerType=0 controllerNumber=1 scan=3818	9.5843
04273:4	1	R.GEC[+57.021]IDVDEC[+57.021]EKNPC[+57.021]AGGEC[+57.021]IN[+15.995]NQGS[+162.053]YTC[+57.021]QC[+57.021]R.A	489	Hex(1)	C[+57]*6, N[+16], S[+162]	965.376	4	3858.48	3858.47	0	2.7	Specific	946.73	946.73	2.4	15.17	355	>FBN1 N term EGF12 swap	1	DW021921_6.3727.3727.4	controllerType=0 controllerNumber=1 scan=3727	9.4
04274:3	1	R.GEC[+57.021]IDVDEC[+57.021]EKNPC[+57.021]AGGEC[+57.021]IN[+15.995]NQGS[+162.053]YTC[+57.021]QC[+57.021]R.A	489	Hex(1)	C[+57]*6, N[+16], S[+162]	1286.83	3	3858.48	3858.47	0	3.5	Specific	1132.83	1132.83	2.4	19.1	355	>FBN1 N term EGF12 swap	1	DW021921_6.3728.3728.3	controllerType=0 controllerNumber=1 scan=3728	9.4022
03288:3	1	K.NPC[+57.021]AGGEC[+57.021]INNQGS[+162.053]YTC[+57.021]QC[+57.021]R.A	500	Hex(1)	C[+57]*4, S[+162]	836.662	3	2507.97	2507.96	0	3	Specific	659.3	659.3	1.6	10.74	355	>FBN1 N term EGF12 swap	1	DW021921_6.2951.2951.3	controllerType=0 controllerNumber=1 scan=2951	7.7341
03359:3	1	K.NPC[+57.021]AGGEC[+57.021]IN[+15.995]NQGS[+162.053]YTC[+57.021]QC[+57.021]R.A	500	Hex(1)	C[+57]*4, N[+16], S[+162]	841.993	3	2523.97	2523.96	0	2.5	Specific	502.51	502.51	2.8	7.41	355	>FBN1 N term EGF12 swap	1	DW021921_6.3012.3012.3	controllerType=0 controllerNumber=1 scan=3012	7.8662
03297:3	1	K.NPC[+57.021]AGGEC[+57.021]IN[+15.995]NQGS[+162.053]YTC[+57.021]QC[+57.021]R.A	500	Hex(1)	C[+57]*4, N[+16], S[+162]	841.994	3	2523.97	2523.96	0	3.1	Specific	646.04	646.04	2.8	9.74	355	>FBN1 N term EGF12 swap	1	DW021921_6.2959.2959.3	controllerType=0 controllerNumber=1 scan=2959	7.7509
02690:2	1	R.AGYQSTLTR.T	520			498.76	2	996.514	996.511	0	2.9	Specific	367.04	367.04	367.04	4.63	355	>FBN1 N term EGF12 swap	1	DW021921_6.2463.2463.2	controllerType=0 controllerNumber=1 scan=2463	6.6436
02757:2	1	R.AGYQSTLTR.T	520			498.76	2	996.513	996.511	0	2.5	Specific	425.07	362.07	362.07	3.95	355	>FBN1 N term EGF12 swap	1	DW021921_6.2519.2519.2	controllerType=0 controllerNumber=1 scan=2519	6.7722
02538:2	1	R.AGYQSTLTR.T	520			498.76	2	996.514	996.511	0	2.6	Specific	462.7	372.2	372.2	5.65	355	>FBN1 N term EGF12 swap	1	DW021921_6.2349.2349.2	controllerType=0 controllerNumber=1 scan=2349	6.3795
02414:2	1	R.AGYQSTLTR.T	520			498.76	2	996.513	996.511	0	2.2	Specific	465.42	409.06	409.06	4.97	355	>FBN1 N term EGF12 swap	1	DW021921_6.2241.2241.2	controllerType=0 controllerNumber=1 scan=2241	6.1287
02476:2	1	R.AGYQSTLTR.T	520			498.761	2	996.514	996.511	0	3	Specific	467.6	351.48	351.48	3.89	355	>FBN1 N term EGF12 swap	1	DW021921_6.2294.2294.2	controllerType=0 controllerNumber=1 scan=2294	6.2516
02611:2	1	R.AGYQSTLTR.T	520			498.76	2	996.513	996.511	0	2.3	Specific	471.97	361.84	361.84	4.14	355	>FBN1 N term EGF12 swap	1	DW021921_6.2405.2405.2	controllerType=0 controllerNumber=1 scan=2405	6.5089
03263:3	1	R.TEC[+57.021]RDIDEC[+57.021]LQNGR.I	529		C[+57]*2	589.259	3	1765.76	1765.76	0	2.3	Specific	689.68	689.68	689.68	11.87	355	>FBN1 N term EGF12 swap	1	DW021921_6.2932.2932.3	controllerType=0 controllerNumber=1 scan=2932	7.6946
03202:3	1	R.TEC[+57.021]RDIDEC[+57.021]LQNGR.I	529		C[+57]*2	589.258	3	1765.76	1765.76	0	0.8	Specific	743.95	743.95	743.95	11.84	355	>FBN1 N term EGF12 swap	1	DW021921_6.2879.2879.3	controllerType=0 controllerNumber=1 scan=2879	7.5841
03432:3	1	R.TEC[+57.021]RDIDEC[+57.021]LQN[+0.984]GR.I	529		C[+57]*2, N[+1]	589.588	3	1766.75	1766.74	0	4.1	Specific	675.47	675.47	675.47	11.39	355	>FBN1 N term EGF12 swap	1	DW021921_6.3068.3068.3	controllerType=0 controllerNumber=1 scan=3068	7.9858
03330:3	1	R.TEC[+57.021]RDIDEC[+57.021]LQN[+0.984]GR.I	529		C[+57]*2, N[+1]	589.589	3	1766.75	1766.74	0	4.7	Specific	697	697	697	11.39	355	>FBN1 N term EGF12 swap	1	DW021921_6.2988.2988.3	controllerType=0 controllerNumber=1 scan=2988	7.8137
10194:2	1	R.DIDEC[+57.021]LQNGR.I	533		C[+57]	610.273	2	1219.54	1219.54	0	1.1	Specific	34.41	34.41	34.41	1.79	355	>FBN1 N term EGF12 swap	1	DW021921_6.8620.8620.2	controllerType=0 controllerNumber=1 scan=8620	20.6203
09956:2	1	R.DIDEC[+57.021]LQNGR.I	533		C[+57]	610.279	2	1219.55	1219.54	0	10.3	Specific	92.83	92.83	92.83	1.79	355	>FBN1 N term EGF12 swap	1	DW021921_6.8423.8423.2	controllerType=0 controllerNumber=1 scan=8423	20.1462
04751:2	1	R.DIDEC[+57.021]LQNGR.I	533		C[+57]	610.274	2	1219.54	1219.54	0	3.3	Specific	288.75	288.75	288.75	2.31	355	>FBN1 N term EGF12 swap	1	DW021921_6.4116.4116.2	controllerType=0 controllerNumber=1 scan=4116	10.2378
04152:2	1	R.DIDEC[+57.021]LQNGR.I	533		C[+57]	610.27	2	1219.53	1219.54	0	-4.1	Specific	484.39	484.39	484.39	3.83	355	>FBN1 N term EGF12 swap	1	DW021921_6.3638.3638.2	controllerType=0 controllerNumber=1 scan=3638	9.2119
04012:2	1	R.DIDEC[+57.021]LQNGR.I	533		C[+57]	610.274	2	1219.54	1219.54	0	3.2	Specific	486.19	486.19	486.19	7.23	355	>FBN1 N term EGF12 swap	1	DW021921_6.3528.3528.2	controllerType=0 controllerNumber=1 scan=3528	8.972
03764:3	1	R.DIDEC[+57.021]LQNGR.I	533		C[+57]	407.185	3	1219.54	1219.54	0	2.8	Specific	495.58	470.61	470.61	5.47	355	>FBN1 N term EGF12 swap	1	DW021921_6.3334.3334.3	controllerType=0 controllerNumber=1 scan=3334	8.5468
04374:2	1	R.DIDEC[+57.021]LQNGR.I	533		C[+57]	610.273	2	1219.54	1219.54	0	1	Specific	537.33	537.33	537.33	5.06	355	>FBN1 N term EGF12 swap	1	DW021921_6.3810.3810.2	controllerType=0 controllerNumber=1 scan=3810	9.5697
03873:2	1	R.DIDEC[+57.021]LQNGR.I	533		C[+57]	610.274	2	1219.54	1219.54	0	2.8	Specific	553.78	553.78	553.78	7.46	355	>FBN1 N term EGF12 swap	1	DW021921_6.3418.3418.2	controllerType=0 controllerNumber=1 scan=3418	8.732
03800:2	1	R.DIDEC[+57.021]LQNGR.I	533		C[+57]	610.274	2	1219.54	1219.54	0	3.3	Specific	613.81	613.81	613.81	9.55	355	>FBN1 N term EGF12 swap	1	DW021921_6.3362.3362.2	controllerType=0 controllerNumber=1 scan=3362	8.6093
03733:2	1	R.DIDEC[+57.021]LQNGR.I	533		C[+57]	610.274	2	1219.54	1219.54	0	3	Specific	641.49	641.49	641.49	9.55	355	>FBN1 N term EGF12 swap	1	DW021921_6.3309.3309.2	controllerType=0 controllerNumber=1 scan=3309	8.4914
12644:2	1	R.DIDEC[+57.021]LQN[+0.984]GR.I	533		C[+57], N[+1]	610.766	2	1220.53	1220.52	0	3.7	Specific	27.48	27.48	27.48	1.79	355	>FBN1 N term EGF12 swap	1	DW021921_6.10868.10868.2	controllerType=0 controllerNumber=1 scan=10868	26.1705
01049:2	1	R.DID[+15.995]EC[+57.021]LQNGR.I	533		C[+57], D[+16]	618.271	2	1235.53	1235.53	0	2.2	Specific	45.59	45.59	0	1.8	355	>FBN1 N term EGF12 swap	1	DW021921_6.1081.1081.2	controllerType=0 controllerNumber=1 scan=1081	3.4123
11932:2	1	R.DIDEC[+57.021]LQN[+0.984]GR.I	533		C[+57], N[+1]	610.767	2	1220.53	1220.52	0	4.8	Specific	64.28	64.28	64.28	1.79	355	>FBN1 N term EGF12 swap	1	DW021921_6.10167.10167.2	controllerType=0 controllerNumber=1 scan=10167	24.4064
11494:2	1	R.DIDEC[+57.021]LQN[+0.984]GR.I	533		C[+57], N[+1]	610.767	2	1220.53	1220.52	0	4.9	Specific	66.68	66.68	66.68	1.79	355	>FBN1 N term EGF12 swap	1	DW021921_6.9781.9781.2	controllerType=0 controllerNumber=1 scan=9781	23.4563
11867:2	1	R.DIDEC[+57.021]LQN[+0.984]GR.I	533		C[+57], N[+1]	610.768	2	1220.53	1220.52	0	5.9	Specific	89.57	89.57	89.57	1.79	355	>FBN1 N term EGF12 swap	1	DW021921_6.10105.10105.2	controllerType=0 controllerNumber=1 scan=10105	24.2528
10632:2	1	R.DIDEC[+57.021]LQN[+0.984]GR.I	533		C[+57], N[+1]	610.767	2	1220.53	1220.52	0	4.4	Specific	113.9	113.9	113.9	1.8	355	>FBN1 N term EGF12 swap	1	DW021921_6.9004.9004.2	controllerType=0 controllerNumber=1 scan=9004	21.5477
11146:2	1	R.DIDEC[+57.021]LQN[+0.984]GR.I	533		C[+57], N[+1]	610.769	2	1220.53	1220.52	0	7.7	Specific	114.64	114.64	114.64	1.79	355	>FBN1 N term EGF12 swap	1	DW021921_6.9459.9459.2	controllerType=0 controllerNumber=1 scan=9459	22.6642
09957:2	1	R.DIDEC[+57.021]LQN[+0.984]GR.I	533		C[+57], N[+1]	610.768	2	1220.53	1220.52	0	6.9	Specific	118.79	118.79	118.79	1.79	355	>FBN1 N term EGF12 swap	1	DW021921_6.8423.8423.2	controllerType=0 controllerNumber=1 scan=8423	20.1462
10280:2	1	R.DIDEC[+57.021]LQN[+0.984]GR.I	533		C[+57], N[+1]	610.767	2	1220.53	1220.52	0	3.9	Specific	120.22	120.22	120.22	1.9	355	>FBN1 N term EGF12 swap	1	DW021921_6.8694.8694.2	controllerType=0 controllerNumber=1 scan=8694	20.8016
10763:2	1	R.DIDEC[+57.021]LQN[+0.984]GR.I	533		C[+57], N[+1]	610.768	2	1220.53	1220.52	0	5.5	Specific	137.22	137.22	137.22	1.9	355	>FBN1 N term EGF12 swap	1	DW021921_6.9117.9117.2	controllerType=0 controllerNumber=1 scan=9117	21.8216
10119:2	1	R.DIDEC[+57.021]LQN[+0.984]GR.I	533		C[+57], N[+1]	610.766	2	1220.53	1220.52	0	3.5	Specific	145.42	145.42	145.42	1.94	355	>FBN1 N term EGF12 swap	1	DW021921_6.8556.8556.2	controllerType=0 controllerNumber=1 scan=8556	20.4635
10383:2	1	R.DIDEC[+57.021]LQN[+0.984]GR.I	533		C[+57], N[+1]	610.767	2	1220.53	1220.52	0	4.1	Specific	149.97	149.97	149.97	1.9	355	>FBN1 N term EGF12 swap	1	DW021921_6.8788.8788.2	controllerType=0 controllerNumber=1 scan=8788	21.0273
11015:2	1	R.DIDEC[+57.021]LQN[+0.984]GR.I	533		C[+57], N[+1]	610.769	2	1220.53	1220.52	0	8.4	Specific	172.81	172.81	172.81	1.8	355	>FBN1 N term EGF12 swap	1	DW021921_6.9337.9337.2	controllerType=0 controllerNumber=1 scan=9337	22.358
10706:2	1	R.DIDEC[+57.021]LQN[+0.984]GR.I	533		C[+57], N[+1]	610.768	2	1220.53	1220.52	0	6	Specific	189.69	189.69	189.69	1.82	355	>FBN1 N term EGF12 swap	1	DW021921_6.9069.9069.2	controllerType=0 controllerNumber=1 scan=9069	21.7056
09484:2	1	R.DIDEC[+57.021]LQN[+0.984]GR.I	533		C[+57], N[+1]	610.769	2	1220.53	1220.52	0	7.1	Specific	212.82	212.82	212.82	1.8	355	>FBN1 N term EGF12 swap	1	DW021921_6.8043.8043.4	controllerType=0 controllerNumber=1 scan=8043	19.2352
04503:2	1	R.DIDEC[+57.021]LQN[+0.984]GR.I	533		C[+57], N[+1]	610.766	2	1220.53	1220.52	0	3.5	Specific	549.66	549.66	549.66	6.98	355	>FBN1 N term EGF12 swap	1	DW021921_6.3919.3919.2	controllerType=0 controllerNumber=1 scan=3919	9.8041
04375:2	1	R.DIDEC[+57.021]LQN[+0.984]GR.I	533		C[+57], N[+1]	610.768	2	1220.53	1220.52	0	5.9	Specific	575.64	575.64	575.64	6.88	355	>FBN1 N term EGF12 swap	1	DW021921_6.3810.3810.2	controllerType=0 controllerNumber=1 scan=3810	9.5697
04153:2	1	R.DIDEC[+57.021]LQN[+0.984]GR.I	533		C[+57], N[+1]	610.766	2	1220.52	1220.52	0	2.8	Specific	576.56	576.56	576.56	8.55	355	>FBN1 N term EGF12 swap	1	DW021921_6.3638.3638.2	controllerType=0 controllerNumber=1 scan=3638	9.2119
04013:2	1	R.DIDEC[+57.021]LQN[+0.984]GR.I	533		C[+57], N[+1]	610.766	2	1220.52	1220.52	0	2.5	Specific	577.13	577.13	577.13	8.55	355	>FBN1 N term EGF12 swap	1	DW021921_6.3528.3528.2	controllerType=0 controllerNumber=1 scan=3528	8.972
03939:2	1	R.DIDEC[+57.021]LQN[+0.984]GR.I	533		C[+57], N[+1]	610.765	2	1220.52	1220.52	0	1.4	Specific	585.16	585.16	585.16	8.55	355	>FBN1 N term EGF12 swap	1	DW021921_6.3472.3472.2	controllerType=0 controllerNumber=1 scan=3472	8.8515
03874:2	1	R.DIDEC[+57.021]LQN[+0.984]GR.I	533		C[+57], N[+1]	610.766	2	1220.52	1220.52	0	2.7	Specific	622.83	622.83	622.83	9.55	355	>FBN1 N term EGF12 swap	1	DW021921_6.3418.3418.2	controllerType=0 controllerNumber=1 scan=3418	8.732
04081:2	1	R.DIDEC[+57.021]LQN[+0.984]GR.I	533		C[+57], N[+1]	610.766	2	1220.53	1220.52	0	3.7	Specific	641.03	641.03	641.03	9.08	355	>FBN1 N term EGF12 swap	1	DW021921_6.3581.3581.2	controllerType=0 controllerNumber=1 scan=3581	9.0917
06553:4	1	R.C[+57.021]INTDGSFHC[+57.021]VC[+57.021]NAGFHVTR.D	549		C[+57]*3	588.759	4	2352.02	2352.01	0	3.7	Specific	50.39	50.39	50.39	1.79	355	>FBN1 N term EGF12 swap	1	DW021921_6.5606.5606.2	controllerType=0 controllerNumber=1 scan=5606	13.5384
06427:4	1	R.C[+57.021]INTDGSFHC[+57.021]VC[+57.021]NAGFHVTR.D	549		C[+57]*3	588.759	4	2352.02	2352.01	0	3.6	Specific	138.09	138.09	138.09	1.92	355	>FBN1 N term EGF12 swap	1	DW021921_6.5501.5501.2	controllerType=0 controllerNumber=1 scan=5501	13.2956
05696:4	1	R.C[+57.021]INTDGSFHC[+57.021]VC[+57.021]NAGFHVTR.D	549		C[+57]*3	588.76	4	2352.02	2352.01	0	4	Specific	169.24	169.24	169.24	2	355	>FBN1 N term EGF12 swap	1	DW021921_6.4882.4882.5	controllerType=0 controllerNumber=1 scan=4882	11.902
04459:3	1	R.C[+57.021]INTDGSFHC[+57.021]VC[+57.021]NAGFHVTR.D	549		C[+57]*3	784.677	3	2352.02	2352.01	0	4.1	Specific	903.79	903.79	903.79	15.17	355	>FBN1 N term EGF12 swap	1	DW021921_6.3882.3882.3	controllerType=0 controllerNumber=1 scan=3882	9.7209
04440:4	1	R.C[+57.021]INTDGSFHC[+57.021]VC[+57.021]NAGFHVTR.D	549		C[+57]*3	588.759	4	2352.02	2352.01	0	3.9	Specific	1031.8	1031.8	1031.8	17.66	355	>FBN1 N term EGF12 swap	1	DW021921_6.3867.3867.4	controllerType=0 controllerNumber=1 scan=3867	9.6916
04365:4	1	R.C[+57.021]INTDGSFHC[+57.021]VC[+57.021]NAGFHVTR.D	549		C[+57]*3	588.759	4	2352.01	2352.01	0	3	Specific	1049.79	1049.79	1049.79	18.14	355	>FBN1 N term EGF12 swap	1	DW021921_6.3804.3804.4	controllerType=0 controllerNumber=1 scan=3804	9.5597
04394:3	1	R.C[+57.021]INTDGSFHC[+57.021]VC[+57.021]NAGFHVTR.D	549		C[+57]*3	784.677	3	2352.02	2352.01	0	3.7	Specific	1057.44	1057.44	1057.44	18.17	355	>FBN1 N term EGF12 swap	1	DW021921_6.3827.3827.3	controllerType=0 controllerNumber=1 scan=3827	9.6028
04505:4	1	R.C[+57.021]INTDGSFHC[+57.021]VC[+57.021]NAGFHVTR.D	549		C[+57]*3	588.759	4	2352.02	2352.01	0	3.9	Specific	1075.91	1075.91	1075.91	18.66	355	>FBN1 N term EGF12 swap	1	DW021921_6.3922.3922.4	controllerType=0 controllerNumber=1 scan=3922	9.8125
04631:4	1	R.C[+57.021]IN[+0.984]TDGSFHC[+57.021]VC[+57.021]NAGFHVTR.D	549		C[+57]*3, N[+1]	589.007	4	2353.01	2352.99	0	6.2	Specific	716.92	716.92	51.36	10.47	355	>FBN1 N term EGF12 swap	1	DW021921_6.4019.4019.4	controllerType=0 controllerNumber=1 scan=4019	10.028
04437:3	1	R.C[+57.021]IN[+15.995]TDGSFHC[+57.021]VC[+57.021]NAGFHVTR.D	549		C[+57]*3, N[+16]	790.008	3	2368.01	2368	0	3.4	Specific	742.93	742.93	131.27	11.65	355	>FBN1 N term EGF12 swap	1	DW021921_6.3864.3864.3	controllerType=0 controllerNumber=1 scan=3864	9.6832
04134:3	1	R.C[+57.021]INTDGS[+162.053]FHC[+57.021]VC[+57.021]NAGFHVTR.D	549	Hex(1)	C[+57]*3, S[+162]	838.694	3	2514.07	2514.06	0	3.5	Specific	743.52	743.52	3.95	11.17	355	>FBN1 N term EGF12 swap	1	DW021921_6.3621.3621.3	controllerType=0 controllerNumber=1 scan=3621	9.1751
06105:3	1	R.C[+57.021][-17.027]INTDGSFHC[+57.021]VC[+57.021]NAGFHVTR.D	549		C[-17][+57]*3	778.999	3	2334.98	2334.98	0	1.1	Specific	750.77	750.77	750.77	12.65	355	>FBN1 N term EGF12 swap	1	DW021921_6.5220.5220.3	controllerType=0 controllerNumber=1 scan=5220	12.6638
04294:4	1	R.C[+57.021]INTDGS[+162.053]FHC[+57.021]VC[+57.021]NAGFHVTR.D	549	Hex(1)	C[+57]*3, S[+162]	629.273	4	2514.07	2514.06	0	3.8	Specific	770.52	770.52	0	12.66	355	>FBN1 N term EGF12 swap	1	DW021921_6.3743.3743.4	controllerType=0 controllerNumber=1 scan=3743	9.4338
04641:4	1	R.C[+57.021]IN[+15.995]TDGSFHC[+57.021]VC[+57.021]NAGFHVTR.D	549		C[+57]*3, N[+16]	592.755	4	2368	2368	0	-2.1	Specific	794.83	793.28	147.29	11.09	355	>FBN1 N term EGF12 swap	1	DW021921_6.4026.4026.4	controllerType=0 controllerNumber=1 scan=4026	10.0449
06037:3	1	R.C[+57.021][-17.027]INTDGSFHC[+57.021]VC[+57.021]NAGFHVTR.D	549		C[-17][+57]*3	778.999	3	2334.98	2334.98	0	1.6	Specific	831.74	831.74	831.74	13.65	355	>FBN1 N term EGF12 swap	1	DW021921_6.5168.5168.3	controllerType=0 controllerNumber=1 scan=5168	12.5457
05920:3	1	R.C[+57.021][-17.027]INTDGSFHC[+57.021]VC[+57.021]NAGFHVTR.D	549		C[-17][+57]*3	779.002	3	2334.99	2334.98	0	4.5	Specific	937.21	937.21	937.21	15.17	355	>FBN1 N term EGF12 swap	1	DW021921_6.5069.5069.3	controllerType=0 controllerNumber=1 scan=5069	12.3175
04197:4	1	R.C[+57.021]INT[+162.053]DGSFHC[+57.021]VC[+57.021]NAGFHVTR.D	549	Hex(1)	C[+57]*3, T[+162]	629.272	4	2514.07	2514.06	0	3.2	Specific	981.7	981.7	0	17.14	355	>FBN1 N term EGF12 swap	1	DW021921_6.3671.3671.4	controllerType=0 controllerNumber=1 scan=3671	9.2841
04099:4	1	R.C[+57.021]INT[+162.053]DGSFHC[+57.021]VC[+57.021]NAGFHVTR.D	549	Hex(1)	C[+57]*3, T[+162]	629.273	4	2514.07	2514.06	0	4.3	Specific	1012.77	1012.77	0	17.66	355	>FBN1 N term EGF12 swap	1	DW021921_6.3593.3593.4	controllerType=0 controllerNumber=1 scan=3593	9.1151
04396:4	1	R.C[+57.021]IN[+15.995]TDGSFHC[+57.021]VC[+57.021]NAGFHVTR.D	549		C[+57]*3, N[+16]	592.757	4	2368.01	2368	0	1.8	Specific	1043.84	1043.84	159.71	18.14	355	>FBN1 N term EGF12 swap	1	DW021921_6.3828.3828.4	controllerType=0 controllerNumber=1 scan=3828	9.6042
04453:4	1	R.C[+57.021]IN[+15.995]TDGSFHC[+57.021]VC[+57.021]NAGFHVTR.D	549		C[+57]*3, N[+16]	592.758	4	2368.01	2368	0	2.7	Specific	1048.92	1035.55	151.71	18.14	355	>FBN1 N term EGF12 swap	1	DW021921_6.3878.3878.4	controllerType=0 controllerNumber=1 scan=3878	9.7143
05859:3	1	R.C[+57.021][-17.027]INTDGSFHC[+57.021]VC[+57.021]NAGFHVTR.D	549		C[-17][+57]*3	779.001	3	2334.99	2334.98	0	3.5	Specific	1199.06	1199.06	1199.06	20.17	355	>FBN1 N term EGF12 swap	1	DW021921_6.5016.5016.3	controllerType=0 controllerNumber=1 scan=5016	12.1996
05721:3	1	R.C[+57.021][-17.027]INTDGSFHC[+57.021]VC[+57.021]NAGFHVTR.D	549		C[-17][+57]*3	779.001	3	2334.99	2334.98	0	3.4	Specific	1254.61	1254.61	1254.61	22.65	355	>FBN1 N term EGF12 swap	1	DW021921_6.4898.4898.3	controllerType=0 controllerNumber=1 scan=4898	11.9386
05789:3	1	R.C[+57.021][-17.027]INTDGSFHC[+57.021]VC[+57.021]NAGFHVTR.D	549		C[-17][+57]*3	779.001	3	2334.99	2334.98	0	4.1	Specific	1260.07	1260.07	1260.07	22.17	355	>FBN1 N term EGF12 swap	1	DW021921_6.4957.4957.3	controllerType=0 controllerNumber=1 scan=4957	12.0695
06039:4	1	R.C[+57.021]IN[+15.995]TDGSFHC[+57.021]VC[+57.021]NAGFHVT[+162.053]R.D	549	Hex(1)	C[+57]*3, N[+16], T[+162]	633.272	4	2530.06	2530.05	0	4	Specific	50.81	50.81	1.49	1.79	355	>FBN1 N term EGF12 swap	1	DW021921_6.5169.5169.3	controllerType=0 controllerNumber=1 scan=5169	12.5479
07261:4	1	R.C[+57.021]IN[+15.995]TDGS[+162.053]FHC[+57.021]VC[+57.021]NAGFHVTR.D	549	Hex(1)	C[+57]*3, N[+16], S[+162]	633.27	4	2530.06	2530.05	0	1.6	Specific	76.47	76.47	0	1.8	355	>FBN1 N term EGF12 swap	1	DW021921_6.6206.6206.2	controllerType=0 controllerNumber=1 scan=6206	14.9149
05040:4	1	R.C[+57.021]IN[+15.995]TDGS[+162.053]FHC[+57.021]VC[+57.021]NAGFHVTR.D	549	Hex(1)	C[+57]*3, N[+16], S[+162]	633.27	4	2530.06	2530.05	0	2.1	Specific	77.2	77.2	0	1.8	355	>FBN1 N term EGF12 swap	1	DW021921_6.4343.4343.3	controllerType=0 controllerNumber=1 scan=4343	10.7231
04805:4	1	R.C[+57.021]IN[+15.995]TDGSFHC[+57.021]VC[+57.021]NAGFHVT[+162.053]R.D	549	Hex(1)	C[+57]*3, N[+16], T[+162]	633.27	4	2530.06	2530.05	0	1.6	Specific	142.22	142.22	0.39	2.1	355	>FBN1 N term EGF12 swap	1	DW021921_6.4158.4158.2	controllerType=0 controllerNumber=1 scan=4158	10.3246
04090:3	1	R.C[+57.021]IN[+15.995]TDGS[+162.053]FHC[+57.021]VC[+57.021]NAGFHVTR.D	549	Hex(1)	C[+57]*3, N[+16], S[+162]	844.026	3	2530.06	2530.05	0	3.3	Specific	643.26	643.26	0	9.65	355	>FBN1 N term EGF12 swap	1	DW021921_6.3587.3587.3	controllerType=0 controllerNumber=1 scan=3587	9.1013
04155:3	1	R.C[+57.021]IN[+15.995]TDGS[+162.053]FHC[+57.021]VC[+57.021]NAGFHVTR.D	549	Hex(1)	C[+57]*3, N[+16], S[+162]	844.026	3	2530.06	2530.05	0	3.1	Specific	845.44	845.44	6	13.65	355	>FBN1 N term EGF12 swap	1	DW021921_6.3640.3640.3	controllerType=0 controllerNumber=1 scan=3640	9.2163
04542:4	1	R.C[+57.021]IN[+15.995]T[+162.053]DGSFHC[+57.021]VC[+57.021]NAGFHVTR.D	549	Hex(1)	C[+57]*3, N[+16], T[+162]	633.269	4	2530.06	2530.05	0	0.6	Specific	944.99	944.99	0	15.1	355	>FBN1 N term EGF12 swap	1	DW021921_6.3949.3949.4	controllerType=0 controllerNumber=1 scan=3949	9.8715
04285:4	1	R.C[+57.021]IN[+15.995]T[+162.053]DGSFHC[+57.021]VC[+57.021]NAGFHVTR.D	549	Hex(1)	C[+57]*3, N[+16], T[+162]	633.271	4	2530.06	2530.05	0	2.6	Specific	967.87	967.87	3.05	17.14	355	>FBN1 N term EGF12 swap	1	DW021921_6.3736.3736.4	controllerType=0 controllerNumber=1 scan=3736	9.4204
04207:4	1	R.C[+57.021]IN[+15.995]TDGS[+162.053]FHC[+57.021]VC[+57.021]NAGFHVTR.D	549	Hex(1)	C[+57]*3, N[+16], S[+162]	633.271	4	2530.06	2530.05	0	3.2	Specific	1030.96	1030.96	4.62	18.14	355	>FBN1 N term EGF12 swap	1	DW021921_6.3680.3680.4	controllerType=0 controllerNumber=1 scan=3680	9.3027
04070:4	1	R.C[+57.021]IN[+15.995]T[+162.053]DGSFHC[+57.021]VC[+57.021]NAGFHVTR.D	549	Hex(1)	C[+57]*3, N[+16], T[+162]	633.271	4	2530.06	2530.05	0	3.6	Specific	1038.11	1038.11	0	17.66	355	>FBN1 N term EGF12 swap	1	DW021921_6.3572.3572.4	controllerType=0 controllerNumber=1 scan=3572	9.0704
04138:4	1	R.C[+57.021]IN[+15.995]TDGS[+162.053]FHC[+57.021]VC[+57.021]NAGFHVTR.D	549	Hex(1)	C[+57]*3, N[+16], S[+162]	633.271	4	2530.06	2530.05	0	2.7	Specific	1059.39	1059.39	4.47	19.14	355	>FBN1 N term EGF12 swap	1	DW021921_6.3625.3625.4	controllerType=0 controllerNumber=1 scan=3625	9.1857
05767:3	1	R.C[+57.021][-17.027]IN[+15.995]TDGSFHC[+57.021]VC[+57.021]NAGFHVTR.D	549		C[-17][+57]*3, N[+16]	784.332	3	2350.98	2350.97	0	2.7	Specific	1111.88	1111.88	162.8	19.65	355	>FBN1 N term EGF12 swap	1	DW021921_6.4937.4937.3	controllerType=0 controllerNumber=1 scan=4937	12.0239
05456:3	1	R.C[+57.021][-17.027]INTDGS[+162.053]FHC[+57.021]VC[+57.021]NAGFHVTR.D	549	Hex(1)	C[-17][+57]*3, S[+162]	833.019	3	2497.04	2497.03	0	3.8	Specific	1155.75	1155.75	4.8	20.17	355	>FBN1 N term EGF12 swap	1	DW021921_6.4685.4685.3	controllerType=0 controllerNumber=1 scan=4685	11.4596
04132:4	1	R.C[+57.021]IN[+15.995]TD[+15.995]GS[+203.079]FHC[+57.021]VC[+57.021]NAGFHVTR.D	549	HexNAc(1)	C[+57]*3, D[+16], N[+16], S[+203]	647.526	4	2587.08	2587.08	0	3	Specific	345.36	345.36	3.6	3.54	355	>FBN1 N term EGF12 swap	1	DW021921_6.3619.3619.4	controllerType=0 controllerNumber=1 scan=3619	9.1708
04465:4	1	R.C[+57.021]IN[+15.995]TD[+15.995]GS[+203.079]FHC[+57.021]VC[+57.021]NAGFHVTR.D	549	HexNAc(1)	C[+57]*3, D[+16], N[+16], S[+203]	647.527	4	2587.09	2587.08	0	3.8	Specific	583.17	583.17	3.6	8.66	355	>FBN1 N term EGF12 swap	1	DW021921_6.3886.3886.4	controllerType=0 controllerNumber=1 scan=3886	9.7295
04543:4	1	R.C[+57.021]IN[+0.984]TD[+15.995]GS[+162.053]FHC[+57.021]VC[+57.021]NAGFHVTR.D	549	Hex(1)	C[+57]*3, D[+16], N[+1], S[+162]	633.519	4	2531.05	2531.04	0	6.3	Specific	808.71	808.71	0	12.47	355	>FBN1 N term EGF12 swap	1	DW021921_6.3949.3949.4	controllerType=0 controllerNumber=1 scan=3949	9.8715
05990:3	1	R.C[+57.021][-17.027]IN[+15.995]TDGS[+162.053]FHC[+57.021]VC[+57.021]NAGFHVTR.D	549	Hex(1)	C[-17][+57]*3, N[+16], S[+162]	838.35	3	2513.03	2513.03	0	2.8	Specific	817.45	817.45	0	13.65	355	>FBN1 N term EGF12 swap	1	DW021921_6.5130.5130.3	controllerType=0 controllerNumber=1 scan=5130	12.457
05757:3	1	R.C[+57.021][-17.027]IN[+15.995]TDGS[+162.053]FHC[+57.021]VC[+57.021]NAGFHVTR.D	549	Hex(1)	C[-17][+57]*3, N[+16], S[+162]	838.349	3	2513.03	2513.03	0	1.8	Specific	863.54	863.54	4.07	14.65	355	>FBN1 N term EGF12 swap	1	DW021921_6.4928.4928.3	controllerType=0 controllerNumber=1 scan=4928	12.0035
05669:3	1	R.C[+57.021][-17.027]IN[+15.995]TDGS[+162.053]FHC[+57.021]VC[+57.021]NAGFHVTR.D	549	Hex(1)	C[-17][+57]*3, N[+16], S[+162]	838.353	3	2513.04	2513.03	0	6.1	Specific	891.72	891.72	4.8	12.98	355	>FBN1 N term EGF12 swap	1	DW021921_6.4861.4861.3	controllerType=0 controllerNumber=1 scan=4861	11.8548
05588:3	1	R.C[+57.021][-17.027]IN[+15.995]TDGS[+162.053]FHC[+57.021]VC[+57.021]NAGFHVTR.D	549	Hex(1)	C[-17][+57]*3, N[+16], S[+162]	838.351	3	2513.04	2513.03	0	4.1	Specific	1086.81	1086.81	4.8	18.17	355	>FBN1 N term EGF12 swap	1	DW021921_6.4795.4795.3	controllerType=0 controllerNumber=1 scan=4795	11.7031
05518:3	1	R.C[+57.021][-17.027]IN[+15.995]TDGS[+162.053]FHC[+57.021]VC[+57.021]NAGFHVTR.D	549	Hex(1)	C[-17][+57]*3, N[+16], S[+162]	838.351	3	2513.04	2513.03	0	3.7	Specific	1116.72	1116.72	4.8	19.17	355	>FBN1 N term EGF12 swap	1	DW021921_6.4738.4738.3	controllerType=0 controllerNumber=1 scan=4738	11.5787
05462:3	1	R.C[+57.021][-17.027]IN[+15.995]TDGS[+162.053]FHC[+57.021]VC[+57.021]NAGFHVTR.D	549	Hex(1)	C[-17][+57]*3, N[+16], S[+162]	838.35	3	2513.04	2513.03	0	3.6	Specific	1156.12	1156.12	4.8	20.17	355	>FBN1 N term EGF12 swap	1	DW021921_6.4689.4689.3	controllerType=0 controllerNumber=1 scan=4689	11.4675
03222:3	1	R.DGKNC[+57.021]EDMDEC[+57.021]SIR.N	569		C[+57]*2	576.893	3	1728.66	1728.66	0	0.8	Specific	64.42	64.42	64.42	1.79	355	>FBN1 N term EGF12 swap	1	DW021921_6.2897.2897.4	controllerType=0 controllerNumber=1 scan=2897	7.6202
02703:3	1	R.DGKNC[+57.021]EDMDEC[+57.021]SIR.N	569		C[+57]*2	576.893	3	1728.67	1728.66	0	1.9	Specific	564.42	564.42	564.42	9.87	355	>FBN1 N term EGF12 swap	1	DW021921_6.2474.2474.3	controllerType=0 controllerNumber=1 scan=2474	6.6693
03077:3	1	R.DGKNC[+57.021]EDMDEC[+57.021]SIR.N	569		C[+57]*2	576.894	3	1728.67	1728.66	0	2.8	Specific	580.89	580.89	580.89	9.87	355	>FBN1 N term EGF12 swap	1	DW021921_6.2776.2776.3	controllerType=0 controllerNumber=1 scan=2776	7.3559
02977:3	1	R.DGKNC[+57.021]EDMDEC[+57.021]SIR.N	569		C[+57]*2	576.894	3	1728.67	1728.66	0	2.4	Specific	622.78	622.78	622.78	10.87	355	>FBN1 N term EGF12 swap	1	DW021921_6.2695.2695.3	controllerType=0 controllerNumber=1 scan=2695	7.1727
02727:2	1	R.DGKNC[+57.021]EDMDEC[+57.021]SIR.N	569		C[+57]*2	864.837	2	1728.67	1728.66	0	2.1	Specific	625.52	625.52	625.52	10.38	355	>FBN1 N term EGF12 swap	1	DW021921_6.2495.2495.2	controllerType=0 controllerNumber=1 scan=2495	6.7166
02905:3	1	R.DGKNC[+57.021]EDMDEC[+57.021]SIR.N	569		C[+57]*2	576.894	3	1728.67	1728.66	0	2.7	Specific	639.7	639.7	639.7	10.87	355	>FBN1 N term EGF12 swap	1	DW021921_6.2639.2639.3	controllerType=0 controllerNumber=1 scan=2639	7.0436
02792:2	1	R.DGKNC[+57.021]EDMDEC[+57.021]SIR.N	569		C[+57]*2	864.838	2	1728.67	1728.66	0	4	Specific	643.13	643.13	643.13	9.9	355	>FBN1 N term EGF12 swap	1	DW021921_6.2548.2548.2	controllerType=0 controllerNumber=1 scan=2548	6.8397
02830:3	1	R.DGKNC[+57.021]EDMDEC[+57.021]SIR.N	569		C[+57]*2	576.894	3	1728.67	1728.66	0	3.8	Specific	675.27	675.27	675.27	11.39	355	>FBN1 N term EGF12 swap	1	DW021921_6.2580.2580.3	controllerType=0 controllerNumber=1 scan=2580	6.914
02765:3	1	R.DGKNC[+57.021]EDMDEC[+57.021]SIR.N	569		C[+57]*2	576.894	3	1728.67	1728.66	0	3.8	Specific	722.3	722.3	722.3	12.39	355	>FBN1 N term EGF12 swap	1	DW021921_6.2525.2525.3	controllerType=0 controllerNumber=1 scan=2525	6.7871
02982:3	1	R.DGKNC[+57.021]EDM[+15.995]DEC[+57.021]SIR.N	569		C[+57]*2, M[+16]	582.224	3	1744.66	1744.66	0	0	Specific	35.59	35.59	8.6	1.79	355	>FBN1 N term EGF12 swap	1	DW021921_6.2699.2699.3	controllerType=0 controllerNumber=1 scan=2699	7.1813
01675:3	1	R.D[+15.995]GKNC[+57.021]EDMDEC[+57.021]SIR.N	569		C[+57]*2, D[+16]	582.225	3	1744.66	1744.66	0	1.9	Specific	74.83	74.83	4.8	2.36	355	>FBN1 N term EGF12 swap	1	DW021921_6.1619.1619.3	controllerType=0 controllerNumber=1 scan=1619	4.6764
01599:3	1	R.DGKNC[+57.021]EDM[+15.995]DEC[+57.021]SIR.N	569		C[+57]*2, M[+16]	582.225	3	1744.66	1744.66	0	2.1	Specific	168.52	168.52	51.62	5.34	355	>FBN1 N term EGF12 swap	1	DW021921_6.1553.1553.3	controllerType=0 controllerNumber=1 scan=1553	4.522
01511:3	1	R.DGKNC[+57.021]EDM[+15.995]DEC[+57.021]SIR.N	569		C[+57]*2, M[+16]	582.225	3	1744.66	1744.66	0	1.2	Specific	264.8	264.8	27.38	4.98	355	>FBN1 N term EGF12 swap	1	DW021921_6.1477.1477.3	controllerType=0 controllerNumber=1 scan=1477	4.3445
02952:3	1	R.DGKNC[+57.021]EDM[+15.995]DEC[+57.021]SIR.N	569		C[+57]*2, M[+16]	582.225	3	1744.66	1744.66	0	1.4	Specific	266.38	266.38	34.33	4.15	355	>FBN1 N term EGF12 swap	1	DW021921_6.2675.2675.3	controllerType=0 controllerNumber=1 scan=2675	7.127
01435:3	1	R.DGKNC[+57.021]EDM[+15.995]DEC[+57.021]SIR.N	569		C[+57]*2, M[+16]	582.225	3	1744.66	1744.66	0	2.2	Specific	306.79	306.79	92.38	5.74	355	>FBN1 N term EGF12 swap	1	DW021921_6.1417.1417.3	controllerType=0 controllerNumber=1 scan=1417	4.2056
02521:3	1	R.DGKNC[+57.021]EDM[+15.995]DEC[+57.021]SIR.N	569		C[+57]*2, M[+16]	582.226	3	1744.66	1744.66	0	4.3	Specific	347.94	347.94	26.32	4.21	355	>FBN1 N term EGF12 swap	1	DW021921_6.2334.2334.3	controllerType=0 controllerNumber=1 scan=2334	6.3425
02825:3	1	R.DGKNC[+57.021]EDM[+15.995]DEC[+57.021]SIR.N	569		C[+57]*2, M[+16]	582.225	3	1744.66	1744.66	0	2.5	Specific	373.86	373.86	56.59	7.98	355	>FBN1 N term EGF12 swap	1	DW021921_6.2576.2576.3	controllerType=0 controllerNumber=1 scan=2576	6.9034
02617:3	1	R.DGKNC[+57.021]EDM[+15.995]DEC[+57.021]SIR.N	569		C[+57]*2, M[+16]	582.226	3	1744.66	1744.66	0	2.7	Specific	518.12	518.12	96.1	8.54	355	>FBN1 N term EGF12 swap	1	DW021921_6.2408.2408.3	controllerType=0 controllerNumber=1 scan=2408	6.5151
02689:3	1	R.DGKNC[+57.021]EDM[+15.995]DEC[+57.021]SIR.N	569		C[+57]*2, M[+16]	582.225	3	1744.66	1744.66	0	2.3	Specific	537.39	537.39	86.92	8.77	355	>FBN1 N term EGF12 swap	1	DW021921_6.2462.2462.3	controllerType=0 controllerNumber=1 scan=2462	6.6415
02751:3	1	R.DGKNC[+57.021]EDM[+15.995]DEC[+57.021]SIR.N	569		C[+57]*2, M[+16]	582.225	3	1744.66	1744.66	0	2	Specific	562.45	562.45	96.72	9.87	355	>FBN1 N term EGF12 swap	1	DW021921_6.2515.2515.3	controllerType=0 controllerNumber=1 scan=2515	6.7639
03373:2	1	K.NC[+57.021]EDMDEC[+57.021]SIR.N	572		C[+57]*2	714.763	2	1428.52	1428.52	0	-0.7	Specific	477.85	477.85	477.85	5.98	355	>FBN1 N term EGF12 swap	1	DW021921_6.3024.3024.2	controllerType=0 controllerNumber=1 scan=3024	7.8911
03224:2	1	K.NC[+57.021]EDMDEC[+57.021]SIR.N	572		C[+57]*2	714.765	2	1428.52	1428.52	0	2.3	Specific	532.61	532.61	532.61	7.46	355	>FBN1 N term EGF12 swap	1	DW021921_6.2899.2899.2	controllerType=0 controllerNumber=1 scan=2899	7.6264
03163:2	1	K.NC[+57.021]EDMDEC[+57.021]SIR.N	572		C[+57]*2	714.765	2	1428.52	1428.52	0	2.5	Specific	536.18	536.18	536.18	7.46	355	>FBN1 N term EGF12 swap	1	DW021921_6.2849.2849.2	controllerType=0 controllerNumber=1 scan=2849	7.5186
03290:2	1	K.NC[+57.021]EDMDEC[+57.021]SIR.N	572		C[+57]*2	714.764	2	1428.52	1428.52	0	2.1	Specific	551.75	551.75	551.75	7.46	355	>FBN1 N term EGF12 swap	1	DW021921_6.2954.2954.2	controllerType=0 controllerNumber=1 scan=2954	7.7425
02110:2	1	K.NC[+57.021]ED[+15.995]MDEC[+57.021]SIR.N	572		C[+57]*2, D[+16]	722.764	2	1444.52	1444.51	0	4.8	Specific	253.23	253.23	4	4.01	355	>FBN1 N term EGF12 swap	1	DW021921_6.1972.1972.2	controllerType=0 controllerNumber=1 scan=1972	5.5049
02168:2	1	K.NC[+57.021]ED[+15.995]MDEC[+57.021]SIR.N	572		C[+57]*2, D[+16]	722.762	2	1444.52	1444.51	0	1.6	Specific	263.85	263.85	4	4.7	355	>FBN1 N term EGF12 swap	1	DW021921_6.2027.2027.2	controllerType=0 controllerNumber=1 scan=2027	5.6346
02189:2	1	K.NC[+57.021]EDM[+15.995]DEC[+57.021]SIR.N	572		C[+57]*2, M[+16]	722.764	2	1444.52	1444.51	0	4.3	Specific	272.74	272.74	20.42	4.22	355	>FBN1 N term EGF12 swap	1	DW021921_6.2046.2046.3	controllerType=0 controllerNumber=1 scan=2046	5.6791
03046:2	1	K.NC[+57.021]EDM[+15.995]DEC[+57.021]SIR.N	572		C[+57]*2, M[+16]	722.761	2	1444.52	1444.51	0	1	Specific	325.73	325.73	31.45	1.91	355	>FBN1 N term EGF12 swap	1	DW021921_6.2748.2748.2	controllerType=0 controllerNumber=1 scan=2748	7.2934
02924:2	1	K.NC[+57.021]EDM[+15.995]DEC[+57.021]SIR.N	572		C[+57]*2, M[+16]	722.763	2	1444.52	1444.51	0	3.2	Specific	364.03	364.03	29.67	5.16	355	>FBN1 N term EGF12 swap	1	DW021921_6.2654.2654.2	controllerType=0 controllerNumber=1 scan=2654	7.078
03289:2	1	K.NC[+57.021]EDM[+15.995]DEC[+57.021]SIR.N	572		C[+57]*2, M[+16]	722.763	2	1444.52	1444.51	0	3.5	Specific	433.97	433.97	32.03	6.34	355	>FBN1 N term EGF12 swap	1	DW021921_6.2952.2952.2	controllerType=0 controllerNumber=1 scan=2952	7.7363
03116:2	1	K.NC[+57.021]EDM[+15.995]DEC[+57.021]SIR.N	572		C[+57]*2, M[+16]	722.762	2	1444.52	1444.51	0	2.1	Specific	447.06	447.06	52.36	7.01	355	>FBN1 N term EGF12 swap	1	DW021921_6.2808.2808.2	controllerType=0 controllerNumber=1 scan=2808	7.4264
02986:2	1	K.NC[+57.021]EDM[+15.995]DEC[+57.021]SIR.N	572		C[+57]*2, M[+16]	722.763	2	1444.52	1444.51	0	2.7	Specific	454.77	454.77	52.3	7.01	355	>FBN1 N term EGF12 swap	1	DW021921_6.2702.2702.2	controllerType=0 controllerNumber=1 scan=2702	7.1898
03180:2	1	K.NC[+57.021]EDM[+15.995]DEC[+57.021]SIR.N	572		C[+57]*2, M[+16]	722.762	2	1444.52	1444.51	0	2	Specific	484.6	484.6	52.25	7.23	355	>FBN1 N term EGF12 swap	1	DW021921_6.2862.2862.2	controllerType=0 controllerNumber=1 scan=2862	7.5435
05971:2	1	R.NMC[+57.021]LNGMC[+57.021]INEDGSFK.C	583		C[+57]*2	945.39	2	1889.77	1889.76	0	4.4	Specific	671.58	671.58	671.58	11.17	355	>FBN1 N term EGF12 swap	1	DW021921_6.5112.5112.2	controllerType=0 controllerNumber=1 scan=5112	12.4157
13654:2	1	R.NMC[+57.021]LNGMC[+57.021]INEDGS[+162.053]FK.C	583	Hex(1)	C[+57]*2, S[+162]	1026.41	2	2051.82	2051.82	0	1.4	Specific	68.32	68.32	68.32	2.21	355	>FBN1 N term EGF12 swap	1	DW021921_6.12001.12001.2	controllerType=0 controllerNumber=1 scan=12001	29.3171
05893:2	1	R.NMC[+57.021]LNGMC[+57.021]INEDGS[+162.053]FK.C	583	Hex(1)	C[+57]*2, S[+162]	1026.41	2	2051.82	2051.82	0	-1.1	Specific	636.21	579.02	221.5	9.62	355	>FBN1 N term EGF12 swap	1	DW021921_6.5048.5048.2	controllerType=0 controllerNumber=1 scan=5048	12.2689
05825:3	1	R.NMC[+57.021]LNGMC[+57.021]INEDGS[+162.053]FK.C	583	Hex(1)	C[+57]*2, S[+162]	684.613	3	2051.83	2051.82	0	3.8	Specific	652.67	652.67	155.26	10.77	355	>FBN1 N term EGF12 swap	1	DW021921_6.4987.4987.3	controllerType=0 controllerNumber=1 scan=4987	12.1333
05752:3	1	R.NMC[+57.021]LNGMC[+57.021]INEDGS[+162.053]FK.C	583	Hex(1)	C[+57]*2, S[+162]	684.613	3	2051.83	2051.82	0	3.7	Specific	688.79	667.91	215.54	10.77	355	>FBN1 N term EGF12 swap	1	DW021921_6.4925.4925.3	controllerType=0 controllerNumber=1 scan=4925	11.997
05681:3	1	R.NMC[+57.021]LNGMC[+57.021]INEDGS[+162.053]FK.C	583	Hex(1)	C[+57]*2, S[+162]	684.613	3	2051.82	2051.82	0	3.6	Specific	691.92	688.46	226.85	10.77	355	>FBN1 N term EGF12 swap	1	DW021921_6.4870.4870.3	controllerType=0 controllerNumber=1 scan=4870	11.8752
05807:2	1	R.NMC[+57.021]LNGMC[+57.021]INEDGS[+162.053]FK.C	583	Hex(1)	C[+57]*2, S[+162]	1026.42	2	2051.83	2051.82	0	3.6	Specific	730.66	718.88	252.21	12.17	355	>FBN1 N term EGF12 swap	1	DW021921_6.4972.4972.2	controllerType=0 controllerNumber=1 scan=4972	12.1008
05734:2	1	R.NMC[+57.021]LNGMC[+57.021]INEDGS[+162.053]FK.C	583	Hex(1)	C[+57]*2, S[+162]	1026.42	2	2051.83	2051.82	0	4	Specific	737.39	737.39	272.88	12.17	355	>FBN1 N term EGF12 swap	1	DW021921_6.4912.4912.2	controllerType=0 controllerNumber=1 scan=4912	11.9692
05665:2	1	R.NMC[+57.021]LNGMC[+57.021]INEDGS[+162.053]FK.C	583	Hex(1)	C[+57]*2, S[+162]	1026.42	2	2051.83	2051.82	0	4.3	Specific	771.05	744.77	288.02	13.17	355	>FBN1 N term EGF12 swap	1	DW021921_6.4859.4859.2	controllerType=0 controllerNumber=1 scan=4859	11.8504
04856:3	1	R.NMC[+57.021]LN[+15.995]GMC[+57.021]INEDGS[+162.053]FK.C	583	Hex(1)	C[+57]*2, N[+16], S[+162]	689.944	3	2067.82	2067.81	0	3.1	Specific	94.28	94.28	4	1.81	355	>FBN1 N term EGF12 swap	1	DW021921_6.4199.4199.3	controllerType=0 controllerNumber=1 scan=4199	10.414
03917:3	1	R.NMC[+57.021]LNGM[+15.995]C[+57.021]INEDGS[+203.079]FK.C	583	HexNAc(1)	C[+57]*2, M[+16], S[+203]	703.62	3	2108.84	2108.84	0	2.7	Specific	97.89	97.89	11.82	1.86	355	>FBN1 N term EGF12 swap	1	DW021921_6.3452.3452.3	controllerType=0 controllerNumber=1 scan=3452	8.8071
03846:3	1	R.NMC[+57.021]LNGM[+15.995]C[+57.021]INEDGS[+203.079]FK.C	583	HexNAc(1)	C[+57]*2, M[+16], S[+203]	703.621	3	2108.85	2108.84	0	3.9	Specific	116.62	116.62	16.5	1.85	355	>FBN1 N term EGF12 swap	1	DW021921_6.3396.3396.3	controllerType=0 controllerNumber=1 scan=3396	8.6846
04994:3	1	R.N[+15.995]MC[+57.021]LNGMC[+57.021]INEDGS[+162.053]FK.C	583	Hex(1)	C[+57]*2, N[+16], S[+162]	689.945	3	2067.82	2067.81	0	3.5	Specific	141.3	141.3	2.8	1.85	355	>FBN1 N term EGF12 swap	1	DW021921_6.4307.4307.3	controllerType=0 controllerNumber=1 scan=4307	10.6463
03983:3	1	R.N[+15.995]MC[+57.021]LNGMC[+57.021]INEDGS[+203.079]FK.C	583	HexNAc(1)	C[+57]*2, N[+16], S[+203]	703.62	3	2108.85	2108.84	0	3.3	Specific	181.58	181.58	0.8	2.4	355	>FBN1 N term EGF12 swap	1	DW021921_6.3505.3505.3	controllerType=0 controllerNumber=1 scan=3505	8.923
04071:3	1	R.NMC[+57.021]LN[+15.995]GMC[+57.021]INEDGS[+203.079]FK.C	583	HexNAc(1)	C[+57]*2, N[+16], S[+203]	703.621	3	2108.85	2108.84	0	3.8	Specific	184.07	184.07	9.31	2.1	355	>FBN1 N term EGF12 swap	1	DW021921_6.3573.3573.3	controllerType=0 controllerNumber=1 scan=3573	9.0726
05638:2	1	R.NMC[+57.021]LN[+15.995]GMC[+57.021]INEDGS[+162.053]FK.C	583	Hex(1)	C[+57]*2, N[+16], S[+162]	1034.41	2	2067.82	2067.81	0	2.5	Specific	565.04	565.04	17.58	9.65	355	>FBN1 N term EGF12 swap	1	DW021921_6.4836.4836.2	controllerType=0 controllerNumber=1 scan=4836	11.7975
05582:2	1	R.NMC[+57.021]LN[+15.995]GMC[+57.021]INEDGS[+162.053]FK.C	583	Hex(1)	C[+57]*2, N[+16], S[+162]	1034.41	2	2067.82	2067.81	0	3.6	Specific	574.6	574.6	9.26	9.17	355	>FBN1 N term EGF12 swap	1	DW021921_6.4788.4788.2	controllerType=0 controllerNumber=1 scan=4788	11.6877
04989:2	1	R.N[+15.995]MC[+57.021]LNGMC[+57.021]INEDGS[+162.053]FK.C	583	Hex(1)	C[+57]*2, N[+16], S[+162]	1034.42	2	2067.82	2067.81	0	5.3	Specific	654.88	654.88	2.8	11.17	355	>FBN1 N term EGF12 swap	1	DW021921_6.4303.4303.2	controllerType=0 controllerNumber=1 scan=4303	10.6357
05904:3	1	R.NMC[+57.021]LN[+0.984]GMC[+57.021]INEDGS[+162.053]FK.C	583	Hex(1)	C[+57]*2, N[+1], S[+162]	684.942	3	2052.81	2052.8	0	4.2	Specific	656.84	656.84	157.61	10.77	355	>FBN1 N term EGF12 swap	1	DW021921_6.5057.5057.3	controllerType=0 controllerNumber=1 scan=5057	12.2903
05894:2	1	R.NMC[+57.021]LN[+0.984]GMC[+57.021]INEDGS[+162.053]FK.C	583	Hex(1)	C[+57]*2, N[+1], S[+162]	1026.91	2	2052.81	2052.8	0	5.1	Specific	684.85	684.85	225.13	11.17	355	>FBN1 N term EGF12 swap	1	DW021921_6.5048.5048.2	controllerType=0 controllerNumber=1 scan=5048	12.2689
05975:3	1	R.NMC[+57.021]LN[+0.984]GMC[+57.021]INEDGS[+162.053]FK.C	583	Hex(1)	C[+57]*2, N[+1], S[+162]	684.942	3	2052.81	2052.8	0	4.3	Specific	697.18	697.18	178.53	10.77	355	>FBN1 N term EGF12 swap	1	DW021921_6.5115.5115.3	controllerType=0 controllerNumber=1 scan=5115	12.4222
05956:2	1	R.NMC[+57.021]LN[+0.984]GMC[+57.021]INEDGS[+162.053]FK.C	583	Hex(1)	C[+57]*2, N[+1], S[+162]	1026.91	2	2052.81	2052.8	0	2.2	Specific	736.97	736.97	210.29	12.65	355	>FBN1 N term EGF12 swap	1	DW021921_6.5100.5100.2	controllerType=0 controllerNumber=1 scan=5100	12.3879
06020:2	1	R.NMC[+57.021]LN[+0.984]GMC[+57.021]INEDGS[+162.053]FK.C	583	Hex(1)	C[+57]*2, N[+1], S[+162]	1026.91	2	2052.81	2052.8	0	4.4	Specific	760.93	760.93	211.47	13.17	355	>FBN1 N term EGF12 swap	1	DW021921_6.5155.5155.2	controllerType=0 controllerNumber=1 scan=5155	12.516
04253:3	1	R.N[+15.995]MC[+57.021]LN[+0.984]GMC[+57.021]INEDGS[+203.079]FK.C	583	HexNAc(1)	C[+57]*2, N[+1][+16], S[+203]	703.948	3	2109.83	2109.82	0	3.2	Specific	143.24	132.66	2.8	2.16	355	>FBN1 N term EGF12 swap	1	DW021921_6.3713.3713.3	controllerType=0 controllerNumber=1 scan=3713	9.3696
04182:3	1	R.N[+15.995]MC[+57.021]LN[+0.984]GMC[+57.021]INEDGS[+203.079]FK.C	583	HexNAc(1)	C[+57]*2, N[+1][+16], S[+203]	703.948	3	2109.83	2109.82	0	3.7	Specific	168.73	168.73	2.8	2.1	355	>FBN1 N term EGF12 swap	1	DW021921_6.3660.3660.3	controllerType=0 controllerNumber=1 scan=3660	9.2588
05836:2	1	R.N[+15.995]MC[+57.021]LN[+0.984]GMC[+57.021]INEDGS[+162.053]FK.C	583	Hex(1)	C[+57]*2, N[+1][+16], S[+162]	1034.91	2	2068.81	2068.8	0	4.4	Specific	551.31	551.31	2.8	8.08	355	>FBN1 N term EGF12 swap	1	DW021921_6.4996.4996.2	controllerType=0 controllerNumber=1 scan=4996	12.154
04195:3	1	K.C[+57.021]IC[+57.021]KPGFQLASDGR.Y	599		C[+57]*2	536.927	3	1608.77	1608.76	0	3.4	Specific	637.67	637.67	637.67	10.17	355	>FBN1 N term EGF12 swap	1	DW021921_6.3670.3670.3	controllerType=0 controllerNumber=1 scan=3670	9.2819
03997:2	1	K.C[+57.021]IC[+57.021]KPGFQLASDGR.Y	599		C[+57]*2	804.886	2	1608.77	1608.76	0	2	Specific	689.6	689.6	689.6	11.16	355	>FBN1 N term EGF12 swap	1	DW021921_6.3516.3516.2	controllerType=0 controllerNumber=1 scan=3516	8.9461
03925:2	1	K.C[+57.021]IC[+57.021]KPGFQLASDGR.Y	599		C[+57]*2	804.886	2	1608.77	1608.76	0	2.1	Specific	756.48	756.48	756.48	11.8	355	>FBN1 N term EGF12 swap	1	DW021921_6.3460.3460.2	controllerType=0 controllerNumber=1 scan=3460	8.8251
04054:3	1	K.C[+57.021]IC[+57.021]KPGFQLASDGR.Y	599		C[+57]*2	536.927	3	1608.77	1608.76	0	3.4	Specific	835.26	835.26	835.26	14.17	355	>FBN1 N term EGF12 swap	1	DW021921_6.3560.3560.3	controllerType=0 controllerNumber=1 scan=3560	9.0441
04126:3	1	K.C[+57.021]IC[+57.021]KPGFQLASDGR.Y	599		C[+57]*2	536.927	3	1608.77	1608.76	0	3.3	Specific	851.6	851.6	851.6	15.65	355	>FBN1 N term EGF12 swap	1	DW021921_6.3614.3614.3	controllerType=0 controllerNumber=1 scan=3614	9.161
03982:3	1	K.C[+57.021]IC[+57.021]KPGFQLASDGR.Y	599		C[+57]*2	536.927	3	1608.77	1608.76	0	3	Specific	853.98	853.98	853.98	15.65	355	>FBN1 N term EGF12 swap	1	DW021921_6.3504.3504.3	controllerType=0 controllerNumber=1 scan=3504	8.9218
03847:3	1	K.C[+57.021]IC[+57.021]KPGFQLASDGR.Y	599		C[+57]*2	536.927	3	1608.77	1608.76	0	3.3	Specific	875.09	875.09	875.09	15.65	355	>FBN1 N term EGF12 swap	1	DW021921_6.3397.3397.3	controllerType=0 controllerNumber=1 scan=3397	8.6857
03862:2	1	K.C[+57.021]IC[+57.021]KPGFQLASDGR.Y	599		C[+57]*2	804.888	2	1608.77	1608.76	0	4.2	Specific	876.58	876.58	876.58	14.68	355	>FBN1 N term EGF12 swap	1	DW021921_6.3409.3409.2	controllerType=0 controllerNumber=1 scan=3409	8.7119
03912:3	1	K.C[+57.021]IC[+57.021]KPGFQLASDGR.Y	599		C[+57]*2	536.928	3	1608.77	1608.76	0	5.1	Specific	904.76	904.76	904.76	16.17	355	>FBN1 N term EGF12 swap	1	DW021921_6.3449.3449.3	controllerType=0 controllerNumber=1 scan=3449	8.8027
05866:3	1	K.C[+57.021][-17.027]IC[+57.021]KPGFQLASDGR.Y	599		C[-17][+57]*2	531.252	3	1591.74	1591.74	0	3.3	Specific	710.56	710.56	710.56	12.65	355	>FBN1 N term EGF12 swap	1	DW021921_6.5023.5023.3	controllerType=0 controllerNumber=1 scan=5023	12.216
05806:3	1	K.C[+57.021][-17.027]IC[+57.021]KPGFQLASDGR.Y	599		C[-17][+57]*2	531.252	3	1591.74	1591.74	0	4	Specific	735.19	735.19	735.19	12.17	355	>FBN1 N term EGF12 swap	1	DW021921_6.4971.4971.3	controllerType=0 controllerNumber=1 scan=4971	12.0986
05853:2	1	K.C[+57.021][-17.027]IC[+57.021]KPGFQLASDGR.Y	599		C[-17][+57]*2	796.374	2	1591.74	1591.74	0	3.8	Specific	818.96	779.51	779.51	12.32	355	>FBN1 N term EGF12 swap	1	DW021921_6.5011.5011.2	controllerType=0 controllerNumber=1 scan=5011	12.1904
05790:2	1	K.C[+57.021][-17.027]IC[+57.021]KPGFQLASDGR.Y	599		C[-17][+57]*2	796.374	2	1591.74	1591.74	0	3.4	Specific	837.79	795.52	795.52	14.16	355	>FBN1 N term EGF12 swap	1	DW021921_6.4958.4958.2	controllerType=0 controllerNumber=1 scan=4958	12.071
05915:2	1	K.C[+57.021][-17.027]IC[+57.021]KPGFQLASDGR.Y	599		C[-17][+57]*2	796.374	2	1591.74	1591.74	0	3.7	Specific	847.31	792.29	792.29	12.32	355	>FBN1 N term EGF12 swap	1	DW021921_6.5066.5066.2	controllerType=0 controllerNumber=1 scan=5066	12.3117
04055:2	1	K.PGFQLASDGR.Y	603			524.267	2	1047.53	1047.52	0	4.1	Specific	620.75	620.75	620.75	7.46	355	>FBN1 N term EGF12 swap	1	DW021921_6.3561.3561.2	controllerType=0 controllerNumber=1 scan=3561	9.0455
04211:3	1	R.YC[+57.021]KDINEC[+57.021]ETPGIC[+57.021]MNGR.C	613		C[+57]*3	739.643	3	2216.91	2216.92	0	-2.6	Specific	596.33	596.33	596.33	7.83	355	>FBN1 N term EGF12 swap	1	DW021921_6.3683.3683.3	controllerType=0 controllerNumber=1 scan=3683	9.3072
04082:3	1	R.YC[+57.021]KDINEC[+57.021]ETPGIC[+57.021]MNGR.C	613		C[+57]*3	739.647	3	2216.93	2216.92	0	3.4	Specific	724.72	724.72	724.72	12.87	355	>FBN1 N term EGF12 swap	1	DW021921_6.3582.3582.3	controllerType=0 controllerNumber=1 scan=3582	9.0929
04014:3	1	R.YC[+57.021]KDINEC[+57.021]ETPGIC[+57.021]MNGR.C	613		C[+57]*3	739.647	3	2216.93	2216.92	0	3.5	Specific	750.32	750.32	750.32	13.39	355	>FBN1 N term EGF12 swap	1	DW021921_6.3529.3529.3	controllerType=0 controllerNumber=1 scan=3529	8.9733
04030:3	1	R.YC[+57.021]KDINEC[+57.021]ETPGIC[+57.021]M[+15.995]NGR.C	613		C[+57]*3, M[+16]	744.979	3	2232.92	2232.91	0	3.4	Specific	359.27	359.27	15.75	4.95	355	>FBN1 N term EGF12 swap	1	DW021921_6.3541.3541.3	controllerType=0 controllerNumber=1 scan=3541	9.0011
03452:3	1	R.YC[+57.021]KDINEC[+57.021]ETPGIC[+57.021]M[+15.995]NGR.C	613		C[+57]*3, M[+16]	744.978	3	2232.92	2232.91	0	3	Specific	426.12	426.12	14.66	6.78	355	>FBN1 N term EGF12 swap	1	DW021921_6.3083.3083.3	controllerType=0 controllerNumber=1 scan=3083	8.019
04212:3	1	R.YC[+57.021]KDINEC[+57.021]ETPGIC[+57.021]MN[+0.984]GR.C	613		C[+57]*3, N[+1]	739.975	3	2217.91	2217.9	0	3.4	Specific	642.89	642.89	222.17	10.39	355	>FBN1 N term EGF12 swap	1	DW021921_6.3683.3683.3	controllerType=0 controllerNumber=1 scan=3683	9.3072
04380:3	1	R.YC[+57.021]KDINEC[+57.021]ETPGIC[+57.021]MN[+0.984]GR.C	613		C[+57]*3, N[+1]	739.975	3	2217.91	2217.9	0	3.1	Specific	671.87	671.87	414.02	11.87	355	>FBN1 N term EGF12 swap	1	DW021921_6.3815.3815.3	controllerType=0 controllerNumber=1 scan=3815	9.5788
04291:3	1	R.YC[+57.021]KDINEC[+57.021]ETPGIC[+57.021]MN[+0.984]GR.C	613		C[+57]*3, N[+1]	739.975	3	2217.91	2217.9	0	2.6	Specific	684.14	684.14	290.1	11.87	355	>FBN1 N term EGF12 swap	1	DW021921_6.3741.3741.3	controllerType=0 controllerNumber=1 scan=3741	9.4296
05246:2	1	K.DINEC[+57.021]ETPGIC[+57.021]MNGR.C	616		C[+57]*2	883.374	2	1765.74	1765.73	0	5.9	Specific	442.21	432.99	432.99	6.44	355	>FBN1 N term EGF12 swap	1	DW021921_6.4517.4517.2	controllerType=0 controllerNumber=1 scan=4517	11.0982
05113:2	1	K.DINEC[+57.021]ETPGIC[+57.021]MNGR.C	616		C[+57]*2	883.371	2	1765.73	1765.73	0	2.5	Specific	585.14	585.14	585.14	9.65	355	>FBN1 N term EGF12 swap	1	DW021921_6.4404.4404.2	controllerType=0 controllerNumber=1 scan=4404	10.8543
04888:3	1	K.DINEC[+57.021]ETPGIC[+57.021]MNGR.C	616		C[+57]*2	589.25	3	1765.73	1765.73	0	2	Specific	618.84	592.43	592.43	10.25	355	>FBN1 N term EGF12 swap	1	DW021921_6.4224.4224.3	controllerType=0 controllerNumber=1 scan=4224	10.4678
05044:2	1	K.DINEC[+57.021]ETPGIC[+57.021]MNGR.C	616		C[+57]*2	883.372	2	1765.74	1765.73	0	3.7	Specific	632.67	632.67	632.67	10.17	355	>FBN1 N term EGF12 swap	1	DW021921_6.4346.4346.2	controllerType=0 controllerNumber=1 scan=4346	10.7288
04959:3	1	K.DINEC[+57.021]ETPGIC[+57.021]MNGR.C	616		C[+57]*2	589.25	3	1765.74	1765.73	0	3.4	Specific	675.34	613.72	613.72	11.25	355	>FBN1 N term EGF12 swap	1	DW021921_6.4279.4279.3	controllerType=0 controllerNumber=1 scan=4279	10.5846
04955:2	1	K.DINEC[+57.021]ETPGIC[+57.021]MNGR.C	616		C[+57]*2	883.372	2	1765.74	1765.73	0	3.6	Specific	694.28	681.92	681.92	11.17	355	>FBN1 N term EGF12 swap	1	DW021921_6.4276.4276.2	controllerType=0 controllerNumber=1 scan=4276	10.581
04886:2	1	K.DINEC[+57.021]ETPGIC[+57.021]MNGR.C	616		C[+57]*2	883.372	2	1765.74	1765.73	0	3.5	Specific	759.26	750.04	750.04	13.17	355	>FBN1 N term EGF12 swap	1	DW021921_6.4222.4222.2	controllerType=0 controllerNumber=1 scan=4222	10.4635
05338:3	1	K.DINEC[+57.021]ETPGIC[+57.021]MN[+0.984]GR.C	616		C[+57]*2, N[+1]	589.578	3	1766.72	1766.71	0	3.5	Specific	85.41	85.41	85.41	1.79	355	>FBN1 N term EGF12 swap	1	DW021921_6.4587.4587.3	controllerType=0 controllerNumber=1 scan=4587	11.2468
04850:2	1	K.DINEC[+57.021]ETPGIC[+57.021]MN[+15.995]GR.C	616		C[+57]*2, N[+16]	891.37	2	1781.73	1781.73	0	4.5	Specific	148.42	148.42	4	2.12	355	>FBN1 N term EGF12 swap	1	DW021921_6.4194.4194.2	controllerType=0 controllerNumber=1 scan=4194	10.4018
05266:3	1	K.DINEC[+57.021]ETPGIC[+57.021]MN[+0.984]GR.C	616		C[+57]*2, N[+1]	589.578	3	1766.72	1766.71	0	2.8	Specific	236.44	236.44	236.44	2.71	355	>FBN1 N term EGF12 swap	1	DW021921_6.4529.4529.3	controllerType=0 controllerNumber=1 scan=4529	11.1241
04076:3	1	K.DINEC[+57.021]ETPGIC[+57.021]M[+15.995]NGR.C	616		C[+57]*2, M[+16]	594.582	3	1781.73	1781.73	0	3.4	Specific	309.07	309.07	16.48	2.66	355	>FBN1 N term EGF12 swap	1	DW021921_6.3576.3576.3	controllerType=0 controllerNumber=1 scan=3576	9.079
04050:2	1	K.DINEC[+57.021]ETPGIC[+57.021]M[+15.995]NGR.C	616		C[+57]*2, M[+16]	891.371	2	1781.74	1781.73	0	5.7	Specific	411.48	411.48	16.28	7.44	355	>FBN1 N term EGF12 swap	1	DW021921_6.3556.3556.2	controllerType=0 controllerNumber=1 scan=3556	9.0346
05311:3	1	K.DINEC[+57.021]ETPGIC[+57.021]MN[+0.984]GR.C	616		C[+57]*2, N[+1]	589.578	3	1766.72	1766.71	0	2.7	Specific	563.28	521.61	416.82	7.89	355	>FBN1 N term EGF12 swap	1	DW021921_6.4563.4563.3	controllerType=0 controllerNumber=1 scan=4563	11.1971
05395:2	1	K.DINEC[+57.021]ETPGIC[+57.021]MN[+0.984]GR.C	616		C[+57]*2, N[+1]	883.864	2	1766.72	1766.71	0	4.2	Specific	615.79	615.79	350.74	10.17	355	>FBN1 N term EGF12 swap	1	DW021921_6.4631.4631.2	controllerType=0 controllerNumber=1 scan=4631	11.3427
05178:2	1	K.DINEC[+57.021]ETPGIC[+57.021]MN[+0.984]GR.C	616		C[+57]*2, N[+1]	883.864	2	1766.72	1766.71	0	3.5	Specific	640.63	609.56	382.69	10.17	355	>FBN1 N term EGF12 swap	1	DW021921_6.4463.4463.2	controllerType=0 controllerNumber=1 scan=4463	10.9828
05247:2	1	K.DINEC[+57.021]ETPGIC[+57.021]MN[+0.984]GR.C	616		C[+57]*2, N[+1]	883.864	2	1766.72	1766.71	0	4.2	Specific	668.19	648.66	387.67	11.17	355	>FBN1 N term EGF12 swap	1	DW021921_6.4517.4517.2	controllerType=0 controllerNumber=1 scan=4517	11.0982
05321:2	1	K.DINEC[+57.021]ETPGIC[+57.021]MN[+0.984]GR.C	616		C[+57]*2, N[+1]	883.864	2	1766.72	1766.71	0	4.1	Specific	724.93	724.93	467.82	12.17	355	>FBN1 N term EGF12 swap	1	DW021921_6.4571.4571.2	controllerType=0 controllerNumber=1 scan=4571	11.216
05135:2	1	K.DINEC[+57.021]ETPGIC[+57.021]M[+15.995]N[+0.984]GR.C	616		C[+57]*2, M[+16], N[+1]	891.863	2	1782.72	1782.71	0	5.6	Specific	376.28	376.28	222.5	7.29	355	>FBN1 N term EGF12 swap	1	DW021921_6.4425.4425.2	controllerType=0 controllerNumber=1 scan=4425	10.9003
04627:2	1	R.C[+57.021][-17.027]VNTDGSYR.C	631		C[-17][+57]	527.718	2	1054.43	1054.43	0	2.8	Specific	423.5	423.5	423.5	6.82	355	>FBN1 N term EGF12 swap	1	DW021921_6.4016.4016.2	controllerType=0 controllerNumber=1 scan=4016	10.0219
04548:2	1	R.C[+57.021][-17.027]VNTDGSYR.C	631		C[-17][+57]	527.718	2	1054.43	1054.43	0	3.7	Specific	491.28	491.28	491.28	6.75	355	>FBN1 N term EGF12 swap	1	DW021921_6.3955.3955.2	controllerType=0 controllerNumber=1 scan=3955	9.8864
04489:2	1	R.C[+57.021][-17.027]VNTDGSYR.C	631		C[-17][+57]	527.719	2	1054.43	1054.43	0	3.9	Specific	497.53	497.53	497.53	6.75	355	>FBN1 N term EGF12 swap	1	DW021921_6.3907.3907.2	controllerType=0 controllerNumber=1 scan=3907	9.7762
04210:2	1	R.C[+57.021][-17.027]VNTDGS[+162.053]YR.C	631	Hex(1)	C[-17][+57], S[+162]	608.745	2	1216.48	1216.48	0	2.8	Specific	464.08	464.08	56.59	7.01	355	>FBN1 N term EGF12 swap	1	DW021921_6.3682.3682.2	controllerType=0 controllerNumber=1 scan=3682	9.305
04292:2	1	R.C[+57.021][-17.027]VNTDGS[+162.053]YR.C	631	Hex(1)	C[-17][+57], S[+162]	608.745	2	1216.48	1216.48	0	2.7	Specific	478.82	478.82	55.94	7.01	355	>FBN1 N term EGF12 swap	1	DW021921_6.3742.3742.2	controllerType=0 controllerNumber=1 scan=3742	9.4316
06520:2	1	R.C[+57.021]EC[+57.021]FPGLAVGLDGR.V	640		C[+57]*2	775.862	2	1550.72	1550.71	0	4.5	Specific	196.96	196.96	196.96	2.52	355	>FBN1 N term EGF12 swap	1	DW021921_6.5581.5581.3	controllerType=0 controllerNumber=1 scan=5581	13.4791
07070:2	1	R.C[+57.021]EC[+57.021]FPGLAVGLDGR.V	640		C[+57]*2	775.861	2	1550.71	1550.71	0	3.9	Specific	400.16	400.16	400.16	7.44	355	>FBN1 N term EGF12 swap	1	DW021921_6.6041.6041.2	controllerType=0 controllerNumber=1 scan=6041	14.5333
06856:2	1	R.C[+57.021]EC[+57.021]FPGLAVGLDGR.V	640		C[+57]*2	775.859	2	1550.71	1550.71	0	0.5	Specific	471.81	445.77	445.77	7.07	355	>FBN1 N term EGF12 swap	1	DW021921_6.5856.5856.2	controllerType=0 controllerNumber=1 scan=5856	14.1062
06869:2	1	R.C[+57.021]EC[+57.021]FPGLAVGLDGR.V	640		C[+57]*2	775.861	2	1550.72	1550.71	0	4	Specific	509.2	509.2	509.2	7.85	355	>FBN1 N term EGF12 swap	1	DW021921_6.5866.5866.2	controllerType=0 controllerNumber=1 scan=5866	14.1299
08333:2	1	R.C[+57.021]EC[+57.021]FPGLAVGLDGR.V	640		C[+57]*2	775.861	2	1550.72	1550.71	0	4.4	Specific	532.88	532.88	532.88	8.08	355	>FBN1 N term EGF12 swap	1	DW021921_6.7093.7093.2	controllerType=0 controllerNumber=1 scan=7093	16.9862
06529:3	1	R.C[+57.021]EC[+57.021]FPGLAVGLDGR.V	640		C[+57]*2	517.577	3	1550.72	1550.71	0	4.2	Specific	568.62	568.62	568.62	8.77	355	>FBN1 N term EGF12 swap	1	DW021921_6.5587.5587.3	controllerType=0 controllerNumber=1 scan=5587	13.494
06460:3	1	R.C[+57.021]EC[+57.021]FPGLAVGLDGR.V	640		C[+57]*2	517.576	3	1550.71	1550.71	0	3.6	Specific	583.84	583.84	583.84	8.77	355	>FBN1 N term EGF12 swap	1	DW021921_6.5529.5529.3	controllerType=0 controllerNumber=1 scan=5529	13.3609
06395:3	1	R.C[+57.021]EC[+57.021]FPGLAVGLDGR.V	640		C[+57]*2	517.576	3	1550.71	1550.71	0	3.5	Specific	586.59	586.59	586.59	8.77	355	>FBN1 N term EGF12 swap	1	DW021921_6.5475.5475.3	controllerType=0 controllerNumber=1 scan=5475	13.238
06792:2	1	R.C[+57.021]EC[+57.021]FPGLAVGLDGR.V	640		C[+57]*2	775.859	2	1550.71	1550.71	0	1.5	Specific	648.36	648.36	648.36	10.65	355	>FBN1 N term EGF12 swap	1	DW021921_6.5801.5801.2	controllerType=0 controllerNumber=1 scan=5801	13.9804
06689:2	1	R.C[+57.021]EC[+57.021]FPGLAVGLDGR.V	640		C[+57]*2	775.862	2	1550.72	1550.71	0	4.6	Specific	706.62	706.62	706.62	12.17	355	>FBN1 N term EGF12 swap	1	DW021921_6.5716.5716.2	controllerType=0 controllerNumber=1 scan=5716	13.793
06482:2	1	R.C[+57.021]EC[+57.021]FPGLAVGLDGR.V	640		C[+57]*2	775.861	2	1550.72	1550.71	0	4.1	Specific	782.82	782.82	782.82	13.17	355	>FBN1 N term EGF12 swap	1	DW021921_6.5550.5550.2	controllerType=0 controllerNumber=1 scan=5550	13.4097
06617:2	1	R.C[+57.021]EC[+57.021]FPGLAVGLDGR.V	640		C[+57]*2	775.861	2	1550.71	1550.71	0	3.7	Specific	796.06	796.06	796.06	13.17	355	>FBN1 N term EGF12 swap	1	DW021921_6.5660.5660.2	controllerType=0 controllerNumber=1 scan=5660	13.6631
06417:2	1	R.C[+57.021]EC[+57.021]FPGLAVGLDGR.V	640		C[+57]*2	775.862	2	1550.72	1550.71	0	4.8	Specific	807.77	807.77	807.77	14.17	355	>FBN1 N term EGF12 swap	1	DW021921_6.5495.5495.2	controllerType=0 controllerNumber=1 scan=5495	13.2845
06551:2	1	R.C[+57.021]EC[+57.021]FPGLAVGLDGR.V	640		C[+57]*2	775.861	2	1550.72	1550.71	0	4.2	Specific	831.79	831.79	831.79	14.17	355	>FBN1 N term EGF12 swap	1	DW021921_6.5605.5605.2	controllerType=0 controllerNumber=1 scan=5605	13.5362
06352:2	1	R.C[+57.021]EC[+57.021]FPGLAVGLDGR.V	640		C[+57]*2	775.861	2	1550.71	1550.71	0	3.9	Specific	833.2	833.2	833.2	14.17	355	>FBN1 N term EGF12 swap	1	DW021921_6.5442.5442.2	controllerType=0 controllerNumber=1 scan=5442	13.1618
08735:2	1	R.C[+57.021][-17.027]EC[+57.021]FPGLAVGLDGR.V	640		C[-17][+57]*2	767.348	2	1533.69	1533.68	0	4.2	Specific	415.08	415.08	415.08	7.44	355	>FBN1 N term EGF12 swap	1	DW021921_6.7425.7425.2	controllerType=0 controllerNumber=1 scan=7425	17.7654
08621:2	1	R.C[+57.021][-17.027]EC[+57.021]FPGLAVGLDGR.V	640		C[-17][+57]*2	767.348	2	1533.69	1533.68	0	3.9	Specific	538.29	538.29	538.29	8.08	355	>FBN1 N term EGF12 swap	1	DW021921_6.7337.7337.2	controllerType=0 controllerNumber=1 scan=7337	17.5569
08491:2	1	R.C[+57.021][-17.027]EC[+57.021]FPGLAVGLDGR.V	640		C[-17][+57]*2	767.347	2	1533.69	1533.68	0	2.6	Specific	626.79	626.79	626.79	10.65	355	>FBN1 N term EGF12 swap	1	DW021921_6.7225.7225.2	controllerType=0 controllerNumber=1 scan=7225	17.2932
08554:2	1	R.C[+57.021][-17.027]EC[+57.021]FPGLAVGLDGR.V	640		C[-17][+57]*2	767.347	2	1533.69	1533.68	0	3.3	Specific	663.39	663.39	663.39	11.65	355	>FBN1 N term EGF12 swap	1	DW021921_6.7278.7278.2	controllerType=0 controllerNumber=1 scan=7278	17.4175
08420:2	1	R.C[+57.021][-17.027]EC[+57.021]FPGLAVGLDGR.V	640		C[-17][+57]*2	767.348	2	1533.69	1533.68	0	4.3	Specific	683.74	683.74	683.74	11.17	355	>FBN1 N term EGF12 swap	1	DW021921_6.7167.7167.2	controllerType=0 controllerNumber=1 scan=7167	17.1579
08357:2	1	R.C[+57.021][-17.027]EC[+57.021]FPGLAVGLDGR.V	640		C[-17][+57]*2	767.348	2	1533.69	1533.68	0	3.9	Specific	733.63	733.63	733.63	12.17	355	>FBN1 N term EGF12 swap	1	DW021921_6.7112.7112.2	controllerType=0 controllerNumber=1 scan=7112	17.0309
08295:2	1	R.C[+57.021][-17.027]EC[+57.021]FPGLAVGLDGR.V	640		C[-17][+57]*2	767.348	2	1533.69	1533.68	0	4.2	Specific	751.83	751.83	751.83	13.17	355	>FBN1 N term EGF12 swap	1	DW021921_6.7059.7059.2	controllerType=0 controllerNumber=1 scan=7059	16.9074
01730:2	1	R.VC[+57.021]VDTHMR.S	654		C[+57]	509.235	2	1017.46	1017.46	0	2.4	Specific	370.82	370.82	370.82	6.17	355	>FBN1 N term EGF12 swap	1	DW021921_6.1668.1668.2	controllerType=0 controllerNumber=1 scan=1668	4.7934
01667:2	1	R.VC[+57.021]VDTHMR.S	654		C[+57]	509.236	2	1017.46	1017.46	0	3.2	Specific	424.53	424.53	424.53	6.33	355	>FBN1 N term EGF12 swap	1	DW021921_6.1612.1612.2	controllerType=0 controllerNumber=1 scan=1612	4.6612
01602:2	1	R.VC[+57.021]VDTHMR.S	654		C[+57]	509.235	2	1017.46	1017.46	0	2.5	Specific	498.02	431.02	431.02	4.87	355	>FBN1 N term EGF12 swap	1	DW021921_6.1557.1557.2	controllerType=0 controllerNumber=1 scan=1557	4.5326
03570:3	1	K.RGQC[+57.021]IKPLFGAVTK.S	670		C[+57]	525.635	3	1574.89	1574.88	0	3.4	Specific	186.57	186.57	186.57	2.53	355	>FBN1 N term EGF12 swap	1	DW021921_6.3176.3176.2	controllerType=0 controllerNumber=1 scan=3176	8.2156
03470:3	1	K.RGQC[+57.021]IKPLFGAVTK.S	670		C[+57]	525.634	3	1574.89	1574.88	0	2.3	Specific	612.35	572.55	572.55	10.16	355	>FBN1 N term EGF12 swap	1	DW021921_6.3099.3099.3	controllerType=0 controllerNumber=1 scan=3099	8.0544
04417:3	1	R.GQC[+57.021]IKPLFGAVTK.S	671		C[+57]	473.6	3	1418.79	1418.78	0	3.1	Specific	501.34	501.34	501.34	7.23	355	>FBN1 N term EGF12 swap	1	DW021921_6.3845.3845.3	controllerType=0 controllerNumber=1 scan=3845	9.6423
04556:3	1	R.GQC[+57.021]IKPLFGAVTK.S	671		C[+57]	473.601	3	1418.79	1418.78	0	3.3	Specific	503.03	503.03	503.03	7.23	355	>FBN1 N term EGF12 swap	1	DW021921_6.3961.3961.3	controllerType=0 controllerNumber=1 scan=3961	9.8986
04349:3	1	R.GQC[+57.021]IKPLFGAVTK.S	671		C[+57]	473.601	3	1418.79	1418.78	0	3.6	Specific	514.27	514.27	514.27	6.75	355	>FBN1 N term EGF12 swap	1	DW021921_6.3790.3790.3	controllerType=0 controllerNumber=1 scan=3790	9.5316
04482:3	1	R.GQC[+57.021]IKPLFGAVTK.S	671		C[+57]	473.601	3	1418.79	1418.78	0	3.6	Specific	516.39	516.39	516.39	6.75	355	>FBN1 N term EGF12 swap	1	DW021921_6.3901.3901.3	controllerType=0 controllerNumber=1 scan=3901	9.764
04286:3	1	R.GQC[+57.021]IKPLFGAVTK.S	671		C[+57]	473.6	3	1418.79	1418.78	0	3.1	Specific	549.72	549.72	549.72	7.46	355	>FBN1 N term EGF12 swap	1	DW021921_6.3737.3737.3	controllerType=0 controllerNumber=1 scan=3737	9.4215
04439:2	1	R.GQC[+57.021]IKPLFGAVTK.S	671		C[+57]	709.898	2	1418.79	1418.78	0	4.6	Specific	630.49	630.49	630.49	8.58	355	>FBN1 N term EGF12 swap	1	DW021921_6.3865.3865.2	controllerType=0 controllerNumber=1 scan=3865	9.6854
04300:2	1	R.GQC[+57.021]IKPLFGAVTK.S	671		C[+57]	709.896	2	1418.79	1418.78	0	2.3	Specific	765.78	765.78	765.78	12.06	355	>FBN1 N term EGF12 swap	1	DW021921_6.3749.3749.2	controllerType=0 controllerNumber=1 scan=3749	9.4472
04363:2	1	R.GQC[+57.021]IKPLFGAVTK.S	671		C[+57]	709.896	2	1418.79	1418.78	0	2.3	Specific	773	773	773	12.06	355	>FBN1 N term EGF12 swap	1	DW021921_6.3802.3802.2	controllerType=0 controllerNumber=1 scan=3802	9.5573
04204:2	1	K.PLFGAVTK.S	676			416.751	2	832.494	832.493	0	1.9	Specific	500.99	366.42	366.42	5.61	355	>FBN1 N term EGF12 swap	1	DW021921_6.3676.3676.2	controllerType=0 controllerNumber=1 scan=3676	9.2921
03835:2	1	K.PLFGAVT[+426.137]K.S	676	Hex(1)Pent(2)	T[+426]	629.822	2	1258.64	1258.63	0	5.4	Specific	3.6	3.6	3.6	1.79	355	>FBN1 N term EGF12 swap	1	DW021921_6.3388.3388.2	controllerType=0 controllerNumber=1 scan=3388	8.6673
08010:5	1	K.SEC[+57.021]C[+57.021]C[+57.021]ASTEYAFGEPC[+57.021]QPC[+57.021]PAQNSAEYQALC[+57.021]SSGPGMTSAGSDINEC[+57.021]ALDPDIC[+57.021]PNGIC[+57.021]ENLR.G	684		C[+57]*9	1407.77	5	7034.84	7033.82	1	1.6	Specific	274.5	274.5	18.23	2.84	355	>FBN1 N term EGF12 swap	1	DW021921_6.6822.6822.5	controllerType=0 controllerNumber=1 scan=6822	16.3514
07798:6	1	K.SEC[+57.021]C[+57.021]C[+57.021]ASTEYAFGEPC[+57.021]QPC[+57.021]PAQNSAEYQALC[+57.021]SSGPGMTSAGSDINEC[+57.021]ALDPDIC[+57.021]PNGIC[+57.021]ENLR.G	684		C[+57]*9	1173.15	6	7033.84	7033.82	0	2.4	Specific	523.58	523.58	20	5.55	355	>FBN1 N term EGF12 swap	1	DW021921_6.6640.6640.6	controllerType=0 controllerNumber=1 scan=6640	15.9293
07899:4	1	K.SEC[+57.021]C[+57.021]C[+57.021]ASTEYAFGEPC[+57.021]QPC[+57.021]PAQNSAEYQALC[+57.021]SSGPGMTSAGSDINEC[+57.021]ALDPDIC[+57.021]PNGIC[+57.021]ENLR.G	684		C[+57]*9	1759.21	4	7033.83	7033.82	0	1.4	Specific	854.75	854.75	20	12.65	355	>FBN1 N term EGF12 swap	1	DW021921_6.6732.6732.4	controllerType=0 controllerNumber=1 scan=6732	16.1416
07831:5	1	K.SEC[+57.021]C[+57.021]C[+57.021]ASTEYAFGEPC[+57.021]QPC[+57.021]PAQNSAEYQALC[+57.021]SSGPGMTSAGSDINEC[+57.021]ALDPDIC[+57.021]PNGIC[+57.021]ENLR.G	684		C[+57]*9	1407.58	5	7033.85	7033.82	0	3.5	Specific	878.96	878.96	20.6	12.17	355	>FBN1 N term EGF12 swap	1	DW021921_6.6669.6669.5	controllerType=0 controllerNumber=1 scan=6669	15.9947
07763:5	1	K.SEC[+57.021]C[+57.021]C[+57.021]ASTEYAFGEPC[+57.021]QPC[+57.021]PAQNSAEYQALC[+57.021]SSGPGMTSAGSDINEC[+57.021]ALDPDIC[+57.021]PNGIC[+57.021]ENLR.G	684		C[+57]*9	1407.58	5	7033.86	7033.82	0	5.1	Specific	1042.85	1042.85	18.93	15.17	355	>FBN1 N term EGF12 swap	1	DW021921_6.6611.6611.5	controllerType=0 controllerNumber=1 scan=6611	15.8598
07820:4	1	K.SEC[+57.021]C[+57.021]C[+57.021]ASTEYAFGEPC[+57.021]QPC[+57.021]PAQNSAEYQALC[+57.021]SSGPGMTSAGSDINEC[+57.021]ALDPDIC[+57.021]PNGIC[+57.021]ENLR.G	684		C[+57]*9	1759.22	4	7033.84	7033.82	0	2.4	Specific	1093.94	1093.94	20	16.65	355	>FBN1 N term EGF12 swap	1	DW021921_6.6661.6661.4	controllerType=0 controllerNumber=1 scan=6661	15.978
07764:4	1	K.SEC[+57.021]C[+57.021]C[+57.021]ASTEYAFGEPC[+57.021]QPC[+57.021]PAQNSAEYQALC[+57.021]SSGPGMTSAGSDINEC[+57.021]ALDPDIC[+57.021]PNGIC[+57.021]ENLR.G	684		C[+57]*9	1759.22	4	7033.85	7033.82	0	3.8	Specific	1184.49	1184.49	20	18.17	355	>FBN1 N term EGF12 swap	1	DW021921_6.6612.6612.4	controllerType=0 controllerNumber=1 scan=6612	15.8621
07892:5	1	K.SEC[+57.021]C[+57.021]C[+57.021]ASTEYAFGEPC[+57.021]QPC[+57.021]PAQNSAEYQALC[+57.021]SSGPGMTSAGSDINEC[+57.021]ALDPDIC[+57.021]PN[+0.984]GIC[+57.021]ENLR.G	684		C[+57]*9, N[+1]	1407.77	5	7034.84	7034.81	0	5	Specific	836.23	836.23	90.02	11.17	355	>FBN1 N term EGF12 swap	1	DW021921_6.6724.6724.5	controllerType=0 controllerNumber=1 scan=6724	16.1222
03631:2	1	K.C[+57.021]IC[+57.021]NSGYEVDSTGK.N	751		C[+57]*2	795.334	2	1589.66	1589.66	0	2.6	Specific	588.77	588.77	588.77	9.65	355	>FBN1 N term EGF12 swap	1	DW021921_6.3226.3226.2	controllerType=0 controllerNumber=1 scan=3226	8.3229
03425:3	1	K.C[+57.021]IC[+57.021]NSGYEVDSTGK.N	751		C[+57]*2	530.559	3	1589.66	1589.66	0	2.9	Specific	601.96	601.96	601.96	10.25	355	>FBN1 N term EGF12 swap	1	DW021921_6.3064.3064.3	controllerType=0 controllerNumber=1 scan=3064	7.98
03713:2	1	K.C[+57.021]IC[+57.021]NSGYEVDSTGK.N	751		C[+57]*2	795.335	2	1589.66	1589.66	0	2.9	Specific	665.21	665.21	665.21	11.65	355	>FBN1 N term EGF12 swap	1	DW021921_6.3292.3292.2	controllerType=0 controllerNumber=1 scan=3292	8.4561
03358:3	1	K.C[+57.021]IC[+57.021]NSGYEVDSTGK.N	751		C[+57]*2	530.559	3	1589.66	1589.66	0	3.6	Specific	687.5	661.66	661.66	10.77	355	>FBN1 N term EGF12 swap	1	DW021921_6.3011.3011.3	controllerType=0 controllerNumber=1 scan=3011	7.864
03554:2	1	K.C[+57.021]IC[+57.021]NSGYEVDSTGK.N	751		C[+57]*2	795.334	2	1589.66	1589.66	0	2.8	Specific	756.47	756.47	756.47	13.65	355	>FBN1 N term EGF12 swap	1	DW021921_6.3164.3164.2	controllerType=0 controllerNumber=1 scan=3164	8.1898
03481:2	1	K.C[+57.021]IC[+57.021]NSGYEVDSTGK.N	751		C[+57]*2	795.335	2	1589.66	1589.66	0	3	Specific	780.45	780.45	780.45	13.65	355	>FBN1 N term EGF12 swap	1	DW021921_6.3108.3108.2	controllerType=0 controllerNumber=1 scan=3108	8.0752
03345:2	1	K.C[+57.021]IC[+57.021]NSGYEVDSTGK.N	751		C[+57]*2	795.335	2	1589.66	1589.66	0	3.3	Specific	781.36	761.08	761.08	12.29	355	>FBN1 N term EGF12 swap	1	DW021921_6.3000.3000.2	controllerType=0 controllerNumber=1 scan=3000	7.839
03411:2	1	K.C[+57.021]IC[+57.021]NSGYEVDSTGK.N	751		C[+57]*2	795.335	2	1589.66	1589.66	0	3.8	Specific	854.04	854.04	854.04	15.17	355	>FBN1 N term EGF12 swap	1	DW021921_6.3053.3053.2	controllerType=0 controllerNumber=1 scan=3053	7.9568
05994:2	1	K.C[+57.021][-17.027]IC[+57.021]NSGYEVDSTGK.N	751		C[-17][+57]*2	786.824	2	1572.64	1572.63	0	6.8	Specific	36.85	36.85	36.85	1.05	355	>FBN1 N term EGF12 swap	1	DW021921_6.5134.5134.4	controllerType=0 controllerNumber=1 scan=5134	12.4674
06076:2	1	K.C[+57.021][-17.027]IC[+57.021]NSGYEVDSTGK.N	751		C[-17][+57]*2	786.82	2	1572.63	1572.63	0	1.3	Specific	110.67	110.67	110.67	1.95	355	>FBN1 N term EGF12 swap	1	DW021921_6.5200.5200.4	controllerType=0 controllerNumber=1 scan=5200	12.6178
03714:2	1	K.C[+57.021]IC[+57.021]N[+0.984]SGYEVDSTGK.N	751		C[+57]*2, N[+1]	795.827	2	1590.65	1590.64	0	3.5	Specific	637.78	637.78	637.78	10.17	355	>FBN1 N term EGF12 swap	1	DW021921_6.3292.3292.2	controllerType=0 controllerNumber=1 scan=3292	8.4561
05936:2	1	K.C[+57.021][-17.027]IC[+57.021]NSGYEVDSTGK.N	751		C[-17][+57]*2	786.821	2	1572.63	1572.63	0	2.2	Specific	686.56	543.22	543.22	11.65	355	>FBN1 N term EGF12 swap	1	DW021921_6.5082.5082.2	controllerType=0 controllerNumber=1 scan=5082	12.3467
05865:2	1	K.C[+57.021][-17.027]IC[+57.021]NSGYEVDSTGK.N	751		C[-17][+57]*2	786.822	2	1572.64	1572.63	0	3.9	Specific	707.48	667.22	667.22	12.17	355	>FBN1 N term EGF12 swap	1	DW021921_6.5022.5022.2	controllerType=0 controllerNumber=1 scan=5022	12.2145
05804:2	1	K.C[+57.021][-17.027]IC[+57.021]NSGYEVDSTGK.N	751		C[-17][+57]*2	786.823	2	1572.64	1572.63	0	4.8	Specific	763.49	565.5	565.5	13.17	355	>FBN1 N term EGF12 swap	1	DW021921_6.4970.4970.2	controllerType=0 controllerNumber=1 scan=4970	12.0968
04570:2	1	K.C[+57.021]IC[+57.021]N[+15.995]S[+162.053]GYEVD[+15.995]STGK.N	751	Hex(1)	C[+57]*2, D[+16], N[+16], S[+162]	892.346	2	1783.68	1783.7	0	-9	Specific	120.7	120.7	8.4	1.8	355	>FBN1 N term EGF12 swap	1	DW021921_6.3971.3971.2	controllerType=0 controllerNumber=1 scan=3971	9.9215
07220:4	1	K.C[+57.021]IC[+57.021]NSGYEVDSTGKNC[+57.021]VDINEC[+57.021]VLNSLLC[+57.021]DNGQC[+57.021]R.N	751		C[+57]*6	1031.69	4	4123.75	4123.73	0	3.5	Specific	828.47	828.47	74.93	12.69	355	>FBN1 N term EGF12 swap	1	DW021921_6.6171.6171.4	controllerType=0 controllerNumber=1 scan=6171	14.8341
07159:4	1	K.C[+57.021]IC[+57.021]NSGYEVDSTGKNC[+57.021]VDINEC[+57.021]VLNSLLC[+57.021]DNGQC[+57.021]R.N	751		C[+57]*6	1031.69	4	4123.75	4123.73	0	4.3	Specific	877.39	877.39	59.55	13.69	355	>FBN1 N term EGF12 swap	1	DW021921_6.6116.6116.4	controllerType=0 controllerNumber=1 scan=6116	14.7064
07169:3	1	K.C[+57.021]IC[+57.021]NSGYEVDSTGKNC[+57.021]VDINEC[+57.021]VLNSLLC[+57.021]DNGQC[+57.021]R.N	751		C[+57]*6	1375.25	3	4123.74	4123.73	0	2.3	Specific	931.38	931.38	61.09	15.57	355	>FBN1 N term EGF12 swap	1	DW021921_6.6126.6126.3	controllerType=0 controllerNumber=1 scan=6126	14.7286
07293:3	1	K.C[+57.021]IC[+57.021]NSGYEVDSTGKNC[+57.021]VDINEC[+57.021]VLNSLLC[+57.021]DN[+0.984]GQC[+57.021]R.N	751		C[+57]*6, N[+1]	1375.59	3	4124.75	4124.72	0	7	Specific	419.36	419.36	183.61	5.17	355	>FBN1 N term EGF12 swap	1	DW021921_6.6236.6236.3	controllerType=0 controllerNumber=1 scan=6236	14.9846
07413:4	1	K.C[+57.021]IC[+57.021]NSGYEVDSTGKNC[+57.021]VDIN[+0.984]EC[+57.021]VLNSLLC[+57.021]DNGQC[+57.021]R.N	751		C[+57]*6, N[+1]	1032.19	4	4125.74	4124.72	1	3.3	Specific	501.62	501.62	23.61	6.85	355	>FBN1 N term EGF12 swap	1	DW021921_6.6329.6329.4	controllerType=0 controllerNumber=1 scan=6329	15.2026
08433:4	1	K.C[+57.021][-17.027]IC[+57.021]NSGYEVDSTGKNC[+57.021]VDINEC[+57.021]VLNSLLC[+57.021]DNGQC[+57.021]R.N	751		C[-17][+57]*6	1027.44	4	4106.73	4106.71	0	4.8	Specific	640.63	640.63	23.27	8.69	355	>FBN1 N term EGF12 swap	1	DW021921_6.7176.7176.4	controllerType=0 controllerNumber=1 scan=7176	17.1775
07306:4	1	K.C[+57.021]IC[+57.021]NSGYEVDSTGKNC[+57.021]VDINEC[+57.021]VLNSLLC[+57.021]DN[+0.984]GQC[+57.021]R.N	751		C[+57]*6, N[+1]	1031.94	4	4124.74	4124.72	0	5.2	Specific	739.3	739.3	5.94	10.69	355	>FBN1 N term EGF12 swap	1	DW021921_6.6245.6245.4	controllerType=0 controllerNumber=1 scan=6245	15.0061
10309:3	1	K.NC[+57.021]VDINEC[+57.021]VLNSLLC[+57.021]DNGQC[+57.021]R.N	765		C[+57]*4	851.706	3	2553.1	2553.09	0	3.3	Specific	11.94	11.94	11.94	1.87	355	>FBN1 N term EGF12 swap	1	DW021921_6.8719.8719.3	controllerType=0 controllerNumber=1 scan=8719	20.861
09847:3	1	K.NC[+57.021]VDINEC[+57.021]VLNSLLC[+57.021]DNGQC[+57.021]R.N	765		C[+57]*4	851.706	3	2553.1	2553.09	0	3	Specific	38.58	38.58	38.58	1.87	355	>FBN1 N term EGF12 swap	1	DW021921_6.8332.8332.3	controllerType=0 controllerNumber=1 scan=8332	19.9287
10003:3	1	K.NC[+57.021]VDINEC[+57.021]VLNSLLC[+57.021]DNGQC[+57.021]R.N	765		C[+57]*4	851.708	3	2553.11	2553.09	0	5.8	Specific	52.79	52.79	52.79	1.79	355	>FBN1 N term EGF12 swap	1	DW021921_6.8459.8459.3	controllerType=0 controllerNumber=1 scan=8459	20.2322
08913:3	1	K.NC[+57.021]VDINEC[+57.021]VLNSLLC[+57.021]DNGQC[+57.021]R.N	765		C[+57]*4	851.708	3	2553.11	2553.09	0	5.3	Specific	215	215	215	3.7	355	>FBN1 N term EGF12 swap	1	DW021921_6.7571.7571.3	controllerType=0 controllerNumber=1 scan=7571	18.1113
07914:3	1	K.NC[+57.021]VDINEC[+57.021]VLNSLLC[+57.021]DNGQC[+57.021]R.N	765		C[+57]*4	851.705	3	2553.1	2553.09	0	2.3	Specific	643.87	643.87	643.87	9.74	355	>FBN1 N term EGF12 swap	1	DW021921_6.6747.6747.3	controllerType=0 controllerNumber=1 scan=6747	16.1763
07784:3	1	K.NC[+57.021]VDINEC[+57.021]VLNSLLC[+57.021]DNGQC[+57.021]R.N	765		C[+57]*4	851.702	3	2553.09	2553.09	0	-1.3	Specific	661.55	661.55	661.55	8.69	355	>FBN1 N term EGF12 swap	1	DW021921_6.6628.6628.3	controllerType=0 controllerNumber=1 scan=6628	15.9006
07486:3	1	K.NC[+57.021]VDINEC[+57.021]VLNSLLC[+57.021]DNGQC[+57.021]R.N	765		C[+57]*4	851.706	3	2553.1	2553.09	0	3.6	Specific	740.76	740.76	740.76	11.26	355	>FBN1 N term EGF12 swap	1	DW021921_6.6388.6388.3	controllerType=0 controllerNumber=1 scan=6388	15.3375
07653:3	1	K.NC[+57.021]VDINEC[+57.021]VLNSLLC[+57.021]DNGQC[+57.021]R.N	765		C[+57]*4	851.705	3	2553.1	2553.09	0	1.9	Specific	754.02	754.02	754.02	12.74	355	>FBN1 N term EGF12 swap	1	DW021921_6.6518.6518.3	controllerType=0 controllerNumber=1 scan=6518	15.6421
07586:3	1	K.NC[+57.021]VDINEC[+57.021]VLNSLLC[+57.021]DNGQC[+57.021]R.N	765		C[+57]*4	851.708	3	2553.11	2553.09	0	5.6	Specific	804.5	804.5	804.5	13.26	355	>FBN1 N term EGF12 swap	1	DW021921_6.6465.6465.3	controllerType=0 controllerNumber=1 scan=6465	15.5173
07505:2	1	K.NC[+57.021]VDINEC[+57.021]VLNSLLC[+57.021]DNGQC[+57.021]R.N	765		C[+57]*4	1277.06	2	2553.11	2553.09	0	5.2	Specific	806.3	806.3	806.3	13.66	355	>FBN1 N term EGF12 swap	1	DW021921_6.6403.6403.2	controllerType=0 controllerNumber=1 scan=6403	15.3726
07587:2	1	K.NC[+57.021]VDINEC[+57.021]VLNSLLC[+57.021]DNGQC[+57.021]R.N	765		C[+57]*4	1277.06	2	2553.11	2553.09	0	5.4	Specific	841.18	841.18	841.18	13.66	355	>FBN1 N term EGF12 swap	1	DW021921_6.6466.6466.2	controllerType=0 controllerNumber=1 scan=6466	15.5195
10150:3	1	K.NC[+57.021]VDINEC[+57.021]VLN[+0.984]SLLC[+57.021]DNGQC[+57.021]R.N	765		C[+57]*4, N[+1]	852.036	3	2554.09	2554.08	0	6	Specific	2.64	2.64	0	1.79	355	>FBN1 N term EGF12 swap	1	DW021921_6.8584.8584.3	controllerType=0 controllerNumber=1 scan=8584	20.532
08742:3	1	K.NC[+57.021]VDIN[+0.984]EC[+57.021]VLNSLLC[+57.021]DNGQC[+57.021]R.N	765		C[+57]*4, N[+1]	852.041	3	2554.11	2554.08	0	11.4	Specific	238.9	238.9	16.23	1.8	355	>FBN1 N term EGF12 swap	1	DW021921_6.7431.7431.3	controllerType=0 controllerNumber=1 scan=7431	17.7809
08401:3	1	K.NC[+57.021]VDINEC[+57.021]VLNSLLC[+57.021]DN[+0.984]GQC[+57.021]R.N	765		C[+57]*4, N[+1]	852.038	3	2554.1	2554.08	0	8	Specific	361.75	361.75	3.83	3.68	355	>FBN1 N term EGF12 swap	1	DW021921_6.7151.7151.3	controllerType=0 controllerNumber=1 scan=7151	17.1193
08611:3	1	K.NC[+57.021]VDIN[+0.984]EC[+57.021]VLNSLLC[+57.021]DNGQC[+57.021]R.N	765		C[+57]*4, N[+1]	852.035	3	2554.09	2554.08	0	4.1	Specific	419.65	419.65	1.1	6.53	355	>FBN1 N term EGF12 swap	1	DW021921_6.7327.7327.3	controllerType=0 controllerNumber=1 scan=7327	17.5331
08683:3	1	K.NC[+57.021]VDINEC[+57.021]VLNSLLC[+57.021]DN[+0.984]GQC[+57.021]R.N	765		C[+57]*4, N[+1]	852.034	3	2554.09	2554.08	0	2.8	Specific	469.14	469.14	63.27	7.19	355	>FBN1 N term EGF12 swap	1	DW021921_6.7382.7382.3	controllerType=0 controllerNumber=1 scan=7382	17.6632
08540:3	1	K.NC[+57.021]VDIN[+0.984]EC[+57.021]VLNSLLC[+57.021]DNGQC[+57.021]R.N	765		C[+57]*4, N[+1]	852.036	3	2554.09	2554.08	0	5.8	Specific	475.45	475.45	35.01	5.53	355	>FBN1 N term EGF12 swap	1	DW021921_6.7267.7267.3	controllerType=0 controllerNumber=1 scan=7267	17.3916
08125:3	1	K.NC[+57.021]VDINEC[+57.021]VLNSLLC[+57.021]DN[+0.984]GQC[+57.021]R.N	765		C[+57]*4, N[+1]	852.036	3	2554.09	2554.08	0	5.8	Specific	518.78	518.78	31.14	5.74	355	>FBN1 N term EGF12 swap	1	DW021921_6.6917.6917.3	controllerType=0 controllerNumber=1 scan=6917	16.5761
08056:3	1	K.NC[+57.021]VDIN[+0.984]EC[+57.021]VLNSLLC[+57.021]DNGQC[+57.021]R.N	765		C[+57]*4, N[+1]	852.038	3	2554.1	2554.08	0	7.5	Specific	562.58	562.58	23.25	7.07	355	>FBN1 N term EGF12 swap	1	DW021921_6.6861.6861.3	controllerType=0 controllerNumber=1 scan=6861	16.4451
07982:3	1	K.NC[+57.021]VDIN[+0.984]EC[+57.021]VLNSLLC[+57.021]DNGQC[+57.021]R.N	765		C[+57]*4, N[+1]	852.035	3	2554.09	2554.08	0	4.8	Specific	568.43	568.43	8.84	8.26	355	>FBN1 N term EGF12 swap	1	DW021921_6.6801.6801.3	controllerType=0 controllerNumber=1 scan=6801	16.3018
07850:3	1	K.NC[+57.021]VDINEC[+57.021]VLN[+0.984]SLLC[+57.021]DNGQC[+57.021]R.N	765		C[+57]*4, N[+1]	852.036	3	2554.09	2554.08	0	5.6	Specific	604.89	604.89	13.97	9.26	355	>FBN1 N term EGF12 swap	1	DW021921_6.6688.6688.3	controllerType=0 controllerNumber=1 scan=6688	16.0399
06570:3	1	K.NC[+57.021]VDINEC[+57.021]VLN[+0.984]SLLC[+57.021]DNGQC[+57.021]R.N	765		C[+57]*4, N[+1]	852.034	3	2554.09	2554.08	0	3.5	Specific	661.92	661.92	126.25	10.26	355	>FBN1 N term EGF12 swap	1	DW021921_6.5620.5620.3	controllerType=0 controllerNumber=1 scan=5620	13.5701
07785:3	1	K.NC[+57.021]VDINEC[+57.021]VLNSLLC[+57.021]DN[+0.984]GQC[+57.021]R.N	765		C[+57]*4, N[+1]	852.035	3	2554.09	2554.08	0	4.9	Specific	688.51	688.51	73.4	10.26	355	>FBN1 N term EGF12 swap	1	DW021921_6.6628.6628.3	controllerType=0 controllerNumber=1 scan=6628	15.9006
08466:3	1	K.N[+0.984]C[+57.021]VDINEC[+57.021]VLNSLLC[+57.021]DNGQC[+57.021]R.N	765		C[+57]*4, N[+1]	852.035	3	2554.09	2554.08	0	5.1	Specific	706.77	706.77	113.94	11.26	355	>FBN1 N term EGF12 swap	1	DW021921_6.7202.7202.3	controllerType=0 controllerNumber=1 scan=7202	17.2398
07718:3	1	K.NC[+57.021]VDINEC[+57.021]VLNSLLC[+57.021]DN[+0.984]GQC[+57.021]R.N	765		C[+57]*4, N[+1]	852.035	3	2554.09	2554.08	0	5.1	Specific	709.65	709.65	145.14	11.26	355	>FBN1 N term EGF12 swap	1	DW021921_6.6573.6573.3	controllerType=0 controllerNumber=1 scan=6573	15.7715
07731:2	1	K.NC[+57.021]VDINEC[+57.021]VLNSLLC[+57.021]DN[+0.984]GQC[+57.021]R.N	765		C[+57]*4, N[+1]	1277.55	2	2554.09	2554.08	0	4.7	Specific	742.62	742.62	177.71	11.66	355	>FBN1 N term EGF12 swap	1	DW021921_6.6585.6585.2	controllerType=0 controllerNumber=1 scan=6585	15.7995
07676:2	1	K.NC[+57.021]VDINEC[+57.021]VLNSLLC[+57.021]DN[+0.984]GQC[+57.021]R.N	765		C[+57]*4, N[+1]	1277.55	2	2554.1	2554.08	0	6.9	Specific	756.48	756.48	70.29	11.47	355	>FBN1 N term EGF12 swap	1	DW021921_6.6537.6537.2	controllerType=0 controllerNumber=1 scan=6537	15.6854
02412:3	1	R.NT[+511.190]PGSYSC[+57.021]TC[+57.021]PK.G	786	HexNAc(1)Hex(1)Fuc(1)	C[+57]*2, T[+511]	628.259	3	1882.76	1882.76	0	3.3	Specific	23.5	1.76	1.76	1.79	355	>FBN1 N term EGF12 swap	1	DW021921_6.2239.2239.3	controllerType=0 controllerNumber=1 scan=2239	6.1254
02234:3	1	R.NTPGS[+511.190]YSC[+57.021]TC[+57.021]PK.G	786	HexNAc(1)Hex(1)Fuc(1)	C[+57]*2, S[+511]	628.259	3	1882.76	1882.76	0	2.8	Specific	47.62	47.62	0	1.79	355	>FBN1 N term EGF12 swap	1	DW021921_6.2086.2086.3	controllerType=0 controllerNumber=1 scan=2086	5.7735
02196:2	1	R.N[+15.995]T[+203.079]PGSYSC[+57.021]TC[+57.021]PK.G	786	HexNAc(1)	C[+57]*2, N[+16], T[+203]	795.827	2	1590.65	1590.64	0	3.2	Specific	37.15	37.15	5.3	1.81	355	>FBN1 N term EGF12 swap	1	DW021921_6.2050.2050.2	controllerType=0 controllerNumber=1 scan=2050	5.6878
02247:2	1	R.N[+15.995]T[+203.079]PGSYSC[+57.021]TC[+57.021]PK.G	786	HexNAc(1)	C[+57]*2, N[+16], T[+203]	795.825	2	1590.64	1590.64	0	1.2	Specific	39.94	39.94	5.3	1.81	355	>FBN1 N term EGF12 swap	1	DW021921_6.2097.2097.2	controllerType=0 controllerNumber=1 scan=2097	5.7991
02770:2	1	R.N[+0.984]T[+162.053]PGSYSC[+57.021]TC[+57.021]PK.G	786	Hex(1)	C[+57]*2, N[+1], T[+162]	767.809	2	1534.61	1534.6	0	4.5	Specific	88.81	88.81	4.83	1.8	355	>FBN1 N term EGF12 swap	1	DW021921_6.2529.2529.2	controllerType=0 controllerNumber=1 scan=2529	6.795
04647:2	1	K.GFIYKPDLK.T	798			540.809	2	1080.61	1080.61	0	1.5	Specific	301.75	279.62	279.62	2.15	355	>FBN1 N term EGF12 swap	1	DW021921_6.4030.4030.2	controllerType=0 controllerNumber=1 scan=4030	10.0535
04412:2	1	K.GFIYKPDLK.T	798			540.81	2	1080.61	1080.61	0	3.3	Specific	532.22	343.3	343.3	5.45	355	>FBN1 N term EGF12 swap	1	DW021921_6.3841.3841.2	controllerType=0 controllerNumber=1 scan=3841	9.6317
04086:2	1	K.GFIYKPDLK.T	798			540.81	2	1080.61	1080.61	0	3.5	Specific	586.03	368.25	368.25	7.58	355	>FBN1 N term EGF12 swap	1	DW021921_6.3585.3585.2	controllerType=0 controllerNumber=1 scan=3585	9.0969
04150:2	1	K.GFIYKPDLK.T	798			540.81	2	1080.61	1080.61	0	3.1	Specific	623.77	415.99	415.99	9.06	355	>FBN1 N term EGF12 swap	1	DW021921_6.3636.3636.2	controllerType=0 controllerNumber=1 scan=3636	9.2093
04222:2	1	K.GFIYKPDLK.T	798			540.809	2	1080.61	1080.61	0	2.7	Specific	653.94	443.58	443.58	10.06	355	>FBN1 N term EGF12 swap	1	DW021921_6.3691.3691.2	controllerType=0 controllerNumber=1 scan=3691	9.3258
04451:3	1	K.TC[+57.021]EDIDEC[+57.021]ESSPC[+57.021]INGVC[+57.021]K.N	807		C[+57]*4	758.302	3	2272.89	2272.88	0	4.4	Specific	689.31	689.31	689.31	10.26	355	>FBN1 N term EGF12 swap	1	DW021921_6.3876.3876.3	controllerType=0 controllerNumber=1 scan=3876	9.7081
04571:2	1	K.TC[+57.021]EDIDEC[+57.021]ESS[+162.053]PC[+57.021]INGVC[+57.021]K.N	807	Hex(1)	C[+57]*4, S[+162]	1217.97	2	2434.93	2434.94	0	-2.8	Specific	560.14	560.14	0	7.09	355	>FBN1 N term EGF12 swap	1	DW021921_6.3972.3972.2	controllerType=0 controllerNumber=1 scan=3972	9.9237
04495:3	1	K.TC[+57.021]EDIDEC[+57.021]ES[+162.053]SPC[+57.021]INGVC[+57.021]K.N	807	Hex(1)	C[+57]*4, S[+162]	812.315	3	2434.93	2434.94	0	-1.6	Specific	728.63	728.63	0	9.69	355	>FBN1 N term EGF12 swap	1	DW021921_6.3913.3913.3	controllerType=0 controllerNumber=1 scan=3913	9.7911
04289:3	1	K.TC[+57.021]EDIDEC[+57.021]ES[+162.053]SPC[+57.021]INGVC[+57.021]K.N	807	Hex(1)	C[+57]*4, S[+162]	812.32	3	2434.94	2434.94	0	3.9	Specific	756.28	756.28	0	12.26	355	>FBN1 N term EGF12 swap	1	DW021921_6.3740.3740.3	controllerType=0 controllerNumber=1 scan=3740	9.4274
04302:2	1	K.TC[+57.021]EDIDEC[+57.021]ES[+162.053]SPC[+57.021]INGVC[+57.021]K.N	807	Hex(1)	C[+57]*4, S[+162]	1217.97	2	2434.94	2434.94	0	3.1	Specific	962.23	962.23	0	17.14	355	>FBN1 N term EGF12 swap	1	DW021921_6.3751.3751.2	controllerType=0 controllerNumber=1 scan=3751	9.4509
[truncated: 577 more rows]
